# Supplementary material for: MicroRNAs and Their Inhibition in Modulating SLC5A8 Expression in the Context of Papillary Thyroid Carcinoma
Source: Int J Mol Sci. 2025 Aug 15;26(16):7889. doi: 10.3390/ijms26167889 (PMC12386254; doi:10.3390/ijms26167889)
Supplement: Supplementary file 1 [file ijms-26-07889-s001.zip › ijms-3558049-supplementary/Manuscript data/Fig1 data/Data/Wojtek_2013-09-09 HPRT AIT 1560.ixo]

<objectstream signature="IXOS" version="1">
	<obj name="root" class="HTCExperiment" version="5">
		<prop name="name">Wojtek_2013-09-09 HPRT AIT 1560</prop>
		<prop name="UID">F3EA45D2401144ED8AE68133C553E3ED</prop>
		<prop name="OwnerUID">CB33E39807F84CBA85CD60F4D5153064</prop>
		<prop name="Created">2013-09-09T08:34:23.894</prop>
		<prop name="CreatedBy">CB33E39807F84CBA85CD60F4D5153064</prop>
		<prop name="CreatedByName">Genomowa</prop>
		<prop name="LastModified">2013-09-09T10:45:43.429</prop>
		<prop name="LastModifiedBy">CB33E39807F84CBA85CD60F4D5153064</prop>
		<prop name="LastModifiedByName">Genomowa</prop>
		<list name="AppliedTemplates" count="1">
			<item>SYBR Green I 96-II</item>
		</list>
		<list name="TemplateOwners" count="1">
			<item>Roche</item>
		</list>
		<prop name="SWVersion">LCS480 1.5.1.62</prop>
		<obj name="AppProperty" class="TAppProperty" version="2">
			<prop name="Created">2013-09-09T08:34:23.894</prop>
			<prop name="LastModified">1899-12-30T00:00:00.000</prop>
		</obj>
		<obj name="ConProperty" class="TAppProperty" version="2">
			<prop name="Created">2013-09-09T08:34:23.894</prop>
			<prop name="LastModified">1899-12-30T00:00:00.000</prop>
		</obj>
		<obj name="run" class="HTCRun" version="7">
			<prop name="name">Run</prop>
			<prop name="Created">2013-09-09T08:34:23.883</prop>
			<prop name="LastModified">2013-09-09T09:55:26.028</prop>
			<obj name="AppProperty" class="TAppProperty" version="2">
				<prop name="Created">2013-09-09T08:34:23.880</prop>
				<prop name="LastModified">1899-12-30T00:00:00.000</prop>
			</obj>
			<obj name="ConProperty" class="TAppProperty" version="2">
				<prop name="Created">2013-09-09T08:34:23.883</prop>
				<prop name="LastModified">1899-12-30T00:00:00.000</prop>
				<prop name="HasProperties">1</prop>
				<obj name="_Properties" class="TAppProperties" version="1">
					<prop name="Created">2013-09-09T08:34:23.883</prop>
					<prop name="LastModified">1899-12-30T00:00:00.000</prop>
					<list name="emlist" count="4">
						<obj name="item" class="TAppProperty" version="2">
							<prop name="name">TopChart</prop>
							<prop name="Created">2013-09-09T08:34:24.597</prop>
							<prop name="LastModified">2013-09-09T08:34:24.597</prop>
						</obj>
						<obj name="item" class="TAppProperty" version="2">
							<prop name="name">LeftChart</prop>
							<prop name="Created">2013-09-09T08:34:24.598</prop>
							<prop name="LastModified">2013-09-09T08:34:24.598</prop>
						</obj>
						<obj name="item" class="TAppProperty" version="2">
							<prop name="name">RightChart</prop>
							<prop name="Created">2013-09-09T08:34:24.607</prop>
							<prop name="LastModified">2013-09-09T08:34:24.607</prop>
						</obj>
						<obj name="item" class="TAppProperty" version="2">
							<prop name="name">RunOverviewChart</prop>
							<prop name="Created">2013-09-09T08:34:24.622</prop>
							<prop name="LastModified">2013-09-09T08:34:24.622</prop>
						</obj>
					</list>
				</obj>
			</obj>
			<prop name="State">3</prop>
			<prop name="StartTime">2013-09-09T08:35:37.153</prop>
			<prop name="EndTime">2013-09-09T09:55:26.027</prop>
			<prop name="InstrumentID">29385</prop>
			<prop name="InstrumentVersion">HTC_VER_10</prop>
			<prop name="InstrumentName">LC480new</prop>
			<prop name="InstrCalibrationDate">1899.12.30 00:00:00:00</prop>
			<prop name="Technician">Genomowa</prop>
			<prop name="AcqStoreClass">HTCAcquisitionStore</prop>
			<prop name="AcquisitionStore">eJzcvdmS6siyrf0q25b9d1wQAgTIbO9lpiYk1CNXA+iOXiDRSrRPf1wR5ErmrNqrjtnJWjnnXxfTjIIEpVL+xRjDPcR/H2bb/9pPd8v/+cf5cKj+8V/zYlqW//OPQaTK89NlU26qzWEfVofz8h//dV2eS3z0P/8Q/vHP/z6eD8fXT6rZdL9fFurhsq/+8U/hv5v1cz+8IpzujsXy9QKp+/GKYlNWH+/xmBfLEj+/fs3//KPTxY/4PDazWu7+dWwRe+3/fjjD82F9nu7+lyNZrnfL+ihaf/Ikf+N/kj85vrez8XmUwr85SDyDenF4+7G3A27/eMDRZoef2iOCSMifHFW03B3/8c//r0NEQZf+9Z/8Z8fP/xBvv8Hbk+a+Wp/5R3WlP3k+mRabxZ+fNFiu8NnLkh2F0mm1++Tjvz87xXN8p/1an87xssET/b+8DM/O8LDZV+U//pmEhwzs/XVIg35vW9BLEwywLuuAwrh6SvSsrE9g3BpBHOSNZEEXp/wE/ihckUgdPiz6EA8XcK49j0bdlragh0b/AYPW3Y2hbFCL+pSW4EyWbhzs5LCgDaHTAm+6NONwJ4QK9TcHEeR04eQQa5pH5zPzDkNNcGlwSp467eXyGaxH6dFgYESA70jOYLihSQNp9Ejp6lia4IExoLAYh0BJyxuCG1vX2HoeZnc1VDeX4DIQTsS0ZCdVZ15jH2z31SG2slHPUh/r/ACuqDok0sqnR3epewfHGA8JVA8toSMxOIJ+ajlx0Ky2Hj0tyBHsS9+OIxsygYrrOQEvivF5b7GR6GxLDmA/A4/Avf0EGkllDtZIs/Pgrm9T6gTrG/iWa9NwC4+CPoemGGztWxTbp3FLV4Mz5MGpGvvEKXvRUR0faSsoadvOrW7yPKrLbXwJcunm5fa6FVvq3p4KwdH1r7E9XbiWqjdnVnDoi1fiGNUsU7sTRw42/WuVW8/BOVOVTaMf7ArrktuTFT7+uDqaWEz4b112Hw++iwHC9zCgL0qtv2JAT6ZCh/3T/0YG9MjXMqB/Wa9BOyhBHA1K7UjJ00IGCNNhHDjVVqTK8XAGsysDDQ6+ntL9BRmglsMlCRrr0KOdKq5g2CUuAbrXMrocrAVwboJLwpaXW3S9DpAR0trNwzGoFR01aBs0H5+B2FAtSo2bCEp77eTBuNCA2sPbE4ZpA9+PGJFFC+qWYGQXLwahhYzI7+4F3AEMSBi2Hwu6rIgJVuEN4qDRUYEKJxHAu21uxLme+4q61S4kOMheRc0pRSbchmoVnLfNI3H8xfmoXjcm/n4rD5lj3LDmB2LnCXpzgQws1SildtIpYTjqOyToN7ZAoeifQJnJdh52s7tAU0UWQDemTh6V10ihhwOeH5OM/DgMO8+ETtT5AQY726EwHW0XVKH5DbxWjD8/36gvBmR2FMb2HgpBvbvFIciT0/CdAdvbyXoxoFfcusFRiZ3cqh5bUdWcZTs4r0+32F7t3EwlWRQEG8W5EXv3dET12o3sYJ/Gt9xSh8gIGq9oUKbDK7V3eU/8FRnQ+hYG9HukLfweDNC/mAFMB9C2F5AgcZ5HOt4mA/Av82EOwRKv2MBDBngjLYyBSAJQfYqPrVHNgE2wwZrV8wsogeTFkdyJCrrZ99tAU9GjoTeMEzo/xBcwdjnqhO19c6fdR9AFZV5YMXSMjUe3p0kHvHzvUtgKuM6387gFdqXgum/tcd0VzUkFVv7wCNcBdoJM8UlsxuCYakZnJ9cCbb02Kdws1AXpfhGBfXefsVlWfUttUANraLK65GZplpbaui1bwcXUT7l9XCETqFqWQJUJMsqXseZ3xq0F1mEfEMi3zwWVHvMruFsJdUK8xJoeXHClNh3NJuFMBZHKSdmCgTBBBtw2mkVLgjpFGU6RAeUR1339UR5fDJi0nxn1TXJ/MSB+hH/UAfcr3IJK7AfEFJtY4586wFZTTVR149DgOsCJuzTlDCgPHaz57OgeOQMuWXSPOQPW3asbnITpnZqdoAQsjKEZbI/HO7WfJxd+RQa0v4UBktjp/R46oC1+sRcI9nQDeolXZLjuR0fa1RYmaPvVkEStBjJgV5QV2J4evXRA2T2UYPUCXE1aippSCp0r9wKQTLWK0oPbAeXYRyZ0bjTlOsDGhTqOPFUVaWzEXdC9vZUHUVvFGj8REYbqyaWRmGCNjdxbGwyZenG4MLcJ3RyQMZwB13FdU0esSeU4MXNIRawhxgBvNB+Q6OluMkq3VQxykTyJdbriNX/SL41gHZ+vuTO3+qBOwe8GOzopqdnLkQmb87wCbzhDBlwVrHnGANk5IwOyeJvR2CY3MKQm6gR99UyptFvj+bDM2hts7xK9VRMBBqutQ2ABzxcDnGKMDOjb6I0uLdQN+gNQ58ji9kgXwoTAcDpDJjS26pEe7kEj2A9OSYw1uRNUuB0F1AWbkNiGlntqMe00gvIYurkdrfJU9dsLNVh33WFuDhoUdYG37L0YsCndu/p4tifBPisesaULrsIZcPHW99ycJsiIgd50gysID+rI1/nxV2RA51sYIJC2JPwmEFD/jkBAH11DwiEwfx4tcP3lBwQmCkLAqgYRCTu+joY/LC/gucEqjvwMIcACAVVWvDw69bb1cnPogh028TGDQCNHCCjDg5cH6eYh0eqEEBgEJ5tyCORb2gULrm4cBi0s+mLS72DROx6JBBGLLsvLKww7xKeRukcICAIaaplOTRJIXSyiRdZ/QQC2CxQG0lNKOATMXMCLnkHgQm43akpuP1OvYSQHF/lU5c5j30/VaEURareFS6JAixAiWiliUe+CHFY5LtzbvfsAv1DcOBCH+PlXIy7fITBR0dzQW4EQGxI0K8sjLre0u/FJtHTQHGUamg0ljhwSntJnRa3FmoC3nyMEDtGjonGRGUHhePFLCDAI7DdDIGbmkOoFASYEGASYENhIDf8lBMbLjfSCwO7hKSqFZhhUevNJbL2D0NOcfRAUSvV4QcDcXfGx3n/kvywExO+BgNBqi78HBDpfnQpWrTIDTx0EeXCucCUnw+JDCVwusc6VgD+zYtQKDVQCDAIaoBII7xAuaKX3rxwCUHiaSLdlpweDveqR0JbjBZ3cJlcY3A5Y1Av1qVB9s+6DvjvbNFIGm4Sm/roD9vVRp4ZjVOMNKRBBi4c+hf40WlCHdm7g7ls+DVcdfDxa3O7o2FMzj1L7cX8lApetSaO4CjN6WHujdyWwNrZqUAWt20sJSFkXlcHhfqH24YxFsL/mFYcAmE9cuVfDoA0qFjqFtKUVdH4OHiDvDFQKCxmfv0/x9Zrr4Mqe0VCh+27cBtvHgg21x9airoLKgkOg3Xu+QyCKTs87XVel8IJASsKKKwHuBqqlkXAIMDfgxIN88edK4A0CTAmcJvPrSwlEj30c5PrlQZyihW4odBw/yI77B8UzVmYcAuuL9cwd/Y6v/wUh8Gedi/8ABFqk95vEgh35iyMBZgf8vhRQUP1IoEFPtMHfb4I42i/rWE+/XcCR3YTw1kDaul3BnuMyGenKo6CBMbmBNrVQrpNyK9CW4Eogu4YfB7MgX9C4g/Ld6ZxRHt+2KJfhkvdBI6Udw2USpjwWlM9NlwSmiUWu3Sdd8M/g0wB6KMdX/T7KcbftxzA+YFH17rcH2FArgWupCnS+oxYog9KMAe17Rt3+fQyqchFiK2v17+poMMaV9hg/qb0clneVRjMDTb11o879KeErKYpj875DO3Mk+HmTMR6PQ28QA4y3FT23DwT0pYXHp97QLrgjPB+y6Dp59CAPha7x2LgSAJQNQGOxf4HBdeuTYOOhshr38NMMGOPzcTeqqCJ2WkDXmZMD0M2dKwFuB275qFDDbSIFpweJiHUdEkl9zisjyKW1l9vbHRXVjaXbQdndQ272FHyeRQIcAvnVFdVtNBxxCHA78AaBTyVw6qpP+stCoPdNEJBa7fZvAQGRfLESmD7jLXp0FYveazwFihrXBi/ZBnnoNYhFdQVXYtsfjkhIGklGjwa5g6OEKxIeH2pBcf25A9U9lOvdy1aia5g0sKgsPwcsiYxDYLgqsYj9CCHQahwkGBQXO+cQGPbQHtg9FNLRScSVlikBj4YIkVU/KujKonewhj0/jwYWeuq23n+iclkgTlqzh0Ano9yGAVzNHFrDzZHOZGEC3rHRekFANZt+sCnWhDrNcKGo+3xgB4WwQU/sClWqGiYqFX999uLQrld++dr/gIAtancOATt08fgceBb0eSEXsDp+nRMmoU7bm7wDA/3ixm8QMLPTMAbNx6LXZ+sSlGfq0vDQw/ejG7cDcneLEFAL9QWBM83HOVcCnxDgdmDqHe0/KAEOAZYJrNylGFR34x5zCLBM4HgySWzmXbQ7xXwWv+yAMcHnrfYKNddmiOcjbC2sXxEC/e+BQLvX7XV+Dwj0vhgCrrP+AQKHgWCDO8gRAsaVejQVyBWUNozjqL9MCmo8Og9QjHCVw6JucM3tDkKAABZt1NReEKC27efh4B5n1AoOKN/7FUJhibihavfWAP/xLwiwTEA76F4cCFa9EiuHHmiXiZ8HXQk9NIeA2RjSMJ9iURkifj6DQEg9VXoFg7OHmYejCyoTpgQGQksgzu7pZqprOjaHgOXXwwBMCTAI2KroHdW+TK9Ax3cPlcQBP0/sTHqgSy3IYZCisgkGHQEGW+8DAtMW2h85D7God3WDczDtdGAYHvDxMYo8qobmFfTyiBBYNNFePR20U3SxdHOQHFRafsNsgxfkDgmKHSoZe4xFziHAgsGHIolBPhvExO5HgveuBGYbcuRK4NJNg5cSYHaANwj3gme92YG3TOCweD5fSuA3gID0PRDodAXhN1EC6hfbASk65GA8tCAO+7dIopRYLthCEZCgxAuZNjIscq0fTWJ0kkVB80tdhIK1pkGhbvAiH6FHHzYiXOnpKleomh2aoDomQqGfkYLqE1QKNr0NabSLnwmHgN672nlwsdDD38ZY9EbueHk4dLUjLQEv3aEy9Un4XGDRD4TJE4ZbyScwt9FTS6oroMdeWTGk843IlYC5JmgPjGaInyfpE9CWg9YrGNybWzfIrSl6YKYEPiFgiv1KVJP4dgO58/TyyBOxaH13/QEBzY5ESia0BZ7uIASayrag6gqhMYgTNw4F4aFzCKjKHiFQGVpCjUutLJz63FWr7Z3OZfkKRrlw83A3x/f7VAIcAm/dgX8TDDIlYM9jiyuBNwg8V5tmcJHiO+EQYHaAKQGH9stMJbNmGJwF8fmhBAaDMChHCckdn1TKrwiBz179f5YCYkcUfw8KdIUvlgKjwS0H2bQDEiYyVnHj5nmgC0fUw51hntAO9B9g6ElKw9ulOHIKWJPTOuYUGI3dBzjPKS7dTob+4Xksm6BMPTTFYkgqKh1u9dJ9xao+CVglfos00eQ/nZhToOjdemAaPlbhdB69KOAtZ1j1ZgOryLivCbhp3yeRe8al+WGbhFMgalWhRMfT0gbrKZok2q8eR4qWPuV+wF51SlHtWNcwuGZnXHSvkWRxP3BYHFAfx42lwilgXDv4+Zcufp59uPXfKTA5xG0w7iE+b26ex3cKDHYbi44jUwTl/HDjKNoh5a7d4ArO6DyMw8kNpdXxif7BKTKXBPszPmYUsE47lAL+6CFyChzpAGHGQgFGASYFeDL4sxQ4i6L/6hEyCry1B44dDzgFdjYQwv0AowD3A8GovKv2vj36xaWA8D0Dg0K3JUm/CQW6X6wFBtd+DkrlBAQGWT0dZCYeDAYHoBEdkpQ+VBlduOWP8ujZEO70ZPfxlaW9jkNdw7Ws6QQPUAdrrFL5RnTqLxUZTOoPaZA88iMV1+QJcnHHx64epXT6EGWwDneHhoWoLmjfdfugPUceCfserv2tk9wHamb1xKKPVcO0gKUqWFV0rol00I0F0E9r1AKOv9VpPKYODMU+GoRDFlY0VqwUrHDYflGApQIX5S7UVSClar9wgmCrKrgWOsolUVEt38BdSh6BlqMJdNknffCrLiBrTk+RCn10/U6ReCTqh9sjFZ4UtYOxxKruth8evTTXIriegGs90wKdELWRLz2HJLJD1FbWOrjBwNni6wsPDdPsMRFBndaTEffxRqKydfeDSlcmLwqk05EcXLQ0eRkCxS/8P48GrYteeJwCPBVgWoClAqxJyLXAqMSqZ1rAeUyRgs5kOAk29lygzrimxq9Ige8ZGRR6Quc3yQa70hdrgZMc7F4UuATkjxRgWsAJnSSGbUOo6NpACihnB7WA+FTvVBznTzDHBSp+RoHmSFfAvwyHFBZPWtH7DV9PzQdW9UPYpnTXkGSgG1zpwnaKWgCo/KJAdPRxLb4X/RcFouESKXBPUAvod22YR8P5VqKav24B1TdWHoaNSOFaQLFU1AamjNrEg8UUhsa4TTgFIhtVB9MCP1PA3mnLhSoqhwdSpIef35yhbZcX6wanQNBwsIr3pBQ5BYKrihRYXedY5fLEzTkFWs9Dl2uB0J1oKV2E8xsoDwEpUEaxwikgL+sGRK/ciu8U6AxQy7BYgFOgfWvrPBZgFDDtib7g2WDlVf4rG2QUOLWEMLczK1n8YVTg0xFwLcAowGMB5giYFuCOYCbi+fgVKfA9Q4NCT+r3fhMK0C+mAJRuAc4AgAbDDSr6Th8p4PRPqIjvTZLQrkEJp0A0vKAWGLRlAbzwvM6jQsO1zG7iWm/dq2EOlw3xaLtrKeCqIVY9cwQXS8af9wlWcSvZLjgFLElw8qjqqgWVaKcBOqQ+DUYBrsWBP5EAL2Zc+8MrPr4cOy0YDg2sKkaB5zRvgznb/kABA5fUdwqwXICHgwtrHARl1m69wkHmCDgFFN0vVNTfd9CPCn7+EBdfOtHjBmgD6YMC687tRYEQaN0x6E3uYI2mbg7pOHxRgMo9l0TiACn3pgVmj6dEL2aOrxcOXsy1gOSjdrDGF3QQTAu8tQk/pwY5BVgu4M4E9aUFfu4QfDoCngt8OoK3gSHmCK7QJC8KMC2wb2yE/NfVAt80Ntjvt3+TscHeV08MMQoMHzHEnAIlKYZgX85IgXmQZ3TUQB+ur70Rja5XXaTiTG5xCoRiPe8/P2CV6zsyJOHgST2KK6v6okBLIwIdCvi87z6REtJIy+ijpyig2C2kQHMaHulhYTbQl899Cs1rdKfyw/2gwPqKipwmSAHzNghoOPDQscQqQQVe5RYq+Kam03AVO6BOBlYepPfHH7XAGwXWyQJUh7b9d0fQ0G+odeaGH4djF9fqAmrHcpZDGkgzpI69nnfAfNRaRX8+K2q08wd3BHAYqB41zv0uOET2aHjvPFPab8p3oPsWUkB6oraaHcgD9NnJi8NcwvcbTJECg/XVzaNNR5XouZJG71qA9Qn353L00gKH4QJ9fdYbvucCb1qApYNvjkDNt9P3dJBpAUYB7ghccz99USCXFr/k2KDwTXODUrf3m6SDva/OBWaH+Q58L4I4nEaxRxvz4xBMvwIStm7xghahKXAKhFpTFzgF5H2JFEifG5FTQC7bWKWdKAfatwvtnQK7FH+eUQCp8VxwCgwnLYdwLcAoYF03fhyld6x6uxtLoDbPSBVGgYlN26CGTlCngeg4xFG942CztymnQBL2He4IQiyBO+0sjj9QgKWDjAI8HUzjlRscRp7wcgSfFAjWC+1FAT1oIAVEFxV92sfP806oVTgFsmeJ2gdPCI2kzgaoH9AeWMs2agNqRQt6qtPSNwqsY3x/V957MYgePl6eyi5ojfsHBdCN4lqtLNN3R5BFzTGxxnO94hSoHmbwygWEaRUGuyfEf6QAcwSMAiwdfOsRbE4Gyd+0AM8FfllH8D2Dgy0s8t9kcLD31bnA2O3sgS4muPa7T1T0nck9AFmoKZAp9EhtP2iBevRHMcxWiUTJk3bA3pT1IPwWKQDyoQUGdAIKSZi/tIAnxegAzAgpsEzx55WnMMwDfbQtqKz9iwKfWkBuZFiFxhMVOHME1nCP2mEro4JWL2Yb9K2FlCkrrMrhQO7i+x/tODqsIoung5YwtAhPB43sPuPpIJ8ZYhTIUKzkb1qguAywCpgWIN76DqZiIoWsCyp4RgHZpmEcdOa5QiO50wWTzlArMEdgzdABGY/Mo8HZVIGOYrcH/q7hEq4Fxs3JA6zZHX9/RoFw3X+CZp69PNhe4hcF5PiJDsI9PBVOgZ+1wKkDKeVawL+l42BnjCC3SVm8coE3CgyDvfpyBGXDyzgFmCOw8kZ55FqAUcDppwtFdTvN+YsC6171a95T4HsmB1tCu9v6PYaGel89L0Dm692LAs8tVvHuVgUw3CMFuCNgFJBlpEAQNRORnpq4NitmldFAiZACzcNEAGXWqxV77QjCy0LFKkywiqc5fVGA5QLh1ogK6q50BYyi7ZDQOm2OdHEPmu8UWE3zBtcCbxRQHT/II/BynR4fqMDd+dnOUStsXxTwb56FPrxOK5sPZQ60u+7EzqKLVz2jwEmSWi8KXJJt+J4L9MaxAPRk4+ffJNQeYiHJSBkVKdAqsYobHlLHbk9RCwhk+wMFZhMEA3MESiJ9UIBpgcEEtVG01ejLEZj61SOcAk8174Kf1RSIJluF9wj40BCjAOsRsE7hWzrIHcH5mFhcCxzaWvSiwNtuQpYLfE4O/twj4FqAOYJfnALfMzrYarVI9/egwKcS+EoK2Pc5kGicx7jcVQqAn1xCCv6dFlSYBm0Y9GoKPJs7XNuuZgcMw8soSNuHRC+yK8CgxCs3XGn481M7VcGBMSp6JYrvlC7weTMQhoRrgXSPWoC2Ow6B/ISOoLHIm+BbZ58ET4Jr72V0a4KbFEiRUTMS6Gm0Rt/dRkcQzP3Y4lqAUSAIA8170wJw2jxeFLAvhw7hWoD1CBgF3hwB0wLcEeirww8UYFqAU4BpAd3Cz9MBPztsJPg8p0C29/JoeAwTrgXeKDB3Dk+wPdRGgU5jnVPAvtbbIYdV9EoHB9BGXgrpVue5wJsjYBRgucAfHMGfUuBtauiTAkwL8B7BoIomvEfAtcCbI/hlKfA9s4OtNhHJ75EL9Ft/RzrIKBDeCHrbaUcC8AZXpEAik4JqjbjN5wU4BZgWsGY1BbJYU6hI6rtrfFKA5QLGbjKsq5qItF+hFtBD9MlBMo4qrgU0S3Qp1wIrC9derbv3c64Fpsa6AXRzQl99WuPj5mOOFCj9gERxI7doogV90OWLTUJ6i14UcGhsU64FOg9c8d+0wMXejoLjUmu/OoVMCzAKWAujUXEK2OnQz0FZbiWaNawPCrBcgFGAawFcyAXar3si3jL3Yk6BpRn3wJiiCgqWh21K1+MOec8FZKXeqbgWkCKbJdG5FrBoy6NvjuBPKfA2L/CnFHASDynBHMFa3z7e08HNaSrEJpVLgVOAp4PcEdRaoHocWr8uBT69+X+YAn2p85toga9OB6/r/gEsdwYkKCh9aQH9ghSIemukgMP623owptF5NVJ4LiArfhZzLcAo4BZSEHMKOGqmgZlNcS1kFGCOgFGAO4L71VLBlTsuDcLu48i1gHs++HlkJ1TnWoA5Ak4BuYWfzygQ3uuJZnuGa681uv5AAXecopPvRQ+BPtTjkqeDb7kA0wJ8gpjlAiwdfKOA7CY+CUUfHcjylCqgjnWkwK2Bx9NWaI/nAjBuRSId92XCtUC4nqop1wLa2cCqHqfbBdcCzBEEoxyr3krpE9zGEyni+ehoZKPedc20wK6r6Xxe4I0Cf9oj4LkA6xE0nWzEcwFOgZ87haHuzLkj4LkAo8BbOuhb1/WrR/CrpoOt75kdbNUNuN9EC0h/myOATUITKh11dLvzWxi/UWBQDEck0po7nTb2SAG39LI4SOiHFjBn9EMLLKcC5RSAnhBLdHSctFHRIwVgv9u+KKCsuh8UsFVPATO+DSmoO2LRfHlogB9WWEW4pircEegw/KCAfp30we5Vdh5e1/UdPWeuA4Y1smlQ5qFAB6PFglOA7yNgWuCtU8i0AO8RsFxgSdDxuPeRT6LpEB2A8ShUMLtmiNpngVV7S8wfKNCkVADPO3moneo7m13kept0TYEwsJ8ZbTt9Ap4qflCgV3xoAXCb8YsCstLz4vByfL4cQab0p7kja3tRtc6qynsEnALa1toGl+k2zB361EVOgfW1N87NXtzy3tPBTwqwHsFbOsi1wGFep6O/fo+g9T2zgy1R7LfE34MCyhc7AqYFvN7yIxeIBaSA5t+RAliFRzodfWiBwFm1LLobmyIYZ9QCkfVELeDM+y1Q7Sb6dpXmCSWXowa6sAiwapAp1BfXHfDvdS5wNp649uN6x3OBcGY/Kvq8V/IrF0gKrLrniTRhKJRYRfsAtQCngI9kisQl8ejaiftcC0TOWvPoaElsToGftcDb7OBbLvAzBeK+3OIU4I7AHiUfWoA5gs0i6IHbWaJWuY7w+UfHFFCRHFALwClMqZeZ0isXYBTICT6vHvp4Plgu0BKRZl4q4s8zLWCrpAe+X1NgZUcWdUmyDXbNaJFbW9P03ihgF2tdUucPbxXsh27yosDcVzbB5lmNUAusDem9U3jueSmnAHMEf6DA57zAr50LtL5ndrDV7bS6v4kW0L5YC5gJPYA7WiAFKj1PabvwIlD6jzDnnUJpGXdg6Afj+I0CSnVBCijx1qIjEgugZYOABLOYJFSe6bhy90cfuQCjAM8FWDrIcgF7JKIWaPXCip4umQKK/hjSsNuJPSptJBkc84oO43LDqmvYZY9TAI5N5JJzRq0gL4gTRylEyWtqaLGw48DTVZHKo/uS5wI/U8CRJ16mrvVezClgdsyLwClgTSdIgbCJ1LlOKxWcgYVagDmCGSB13ihwuM3bLwowR7Bz57i2900v5o6gd6jT0LC+W3unQG1z1OcCDA8dH7WSTD3q9kx8v1n/gwIX+3gNrsvtmjjn8UHguQDrFHIKdArhGuzb+3HuLPqto6pmyTM4HfIpsa7nfaUONmfjlQuwTuGnFnjLBXaGK7wo4KXj5S8+NdT6ntnBVq/VI79JLqB/9e0Fbof9Swt8UoA5gnB6j18UcAukALSHLY/3COTdMMu5I2BawD9bAfp4QoFWakXBc9OAhlmeizS8zzt8XoA7gskMHQGjANcCLB1kWiBqj+KXI2AU4FrgbKMW8Z9IAe4IgvFcgoFwd2ggyVvgWoDlAkFzVOcUe2X1Bwrsu1Y7f0sHf84F9Ob0gwKPy0J5OYJ7PaV0TNH3s3QQogFqg13p/uAIWDroexZW9acWcAa1NmKOID/W92P3u3XucUUqMEfAtYDV0yz6jC9GsJ9M0HuRU1qoYu+E7mqdT18UWFS+EmTBeU5MwxtLSImLFlwidU2ss2be3zuFbGqI9QiYFuCdws9c4G1egFPgl9UC3zM72OoLwm+SDkqdL6ZAY3LboyPfhJRTwJSSCKwEtQB3BIdTXYV9GJOwef2ggNarKeDlT4tuDqTFtQCnAOsR8FyAOQJGAZYLRFYLKZCPPY33CLgWOBaCDFbriVrAa1OLqm39pQV4Ohi1UAuYcQRxsGyiVhhFZRP8Tr0PoRVsX7nAYDKzsQoHT4VTgOcCs/7CetMCnALQikbBqRG1Xj2C4b7T4ulgdLphlTMtwClwqW+3xhzB8LpAX88oILiTFtcCQHubxatHIA/x8emkLWg4R200bHc/coEqm7woAO0rfeUCCul+aIHzdrMN1m5QEdtJZ5l67I8MrgUs+TBaqM+NPwkuw9WWmAch1dXLyk+DjC72uRMtThl3BG8U+OwRcAp0pPP0Bwp8ThD/shT4ptnBviT2/5ICv8T3EUmtv8MRDOerkPJ0cI06G+TLM8z5vIC+mXf5rYbCcWAktDtER8AoEIkEtQCjgGWYHxToNNER8FyApYPMEahxnZmzXIClg8N71405BViP4C0dZBRwrxfUEswR7E+d/rsWYI6APgV0BJ8U8HZLdASPk6ZT/yQs+bwA7xRadnPyB0dQndLWyxEc3XUbhtZiSDkFtKXwQQHmCFg6SLcZKvpOmyjUI3GL9wg4BQRS9jkFuBZgFNBWWpCDjKTh6aAaNlBrkAApJnSRAtwRTKboqG4lHs9WTXu5KVQNiWuBi9mavSjQ6Y3l+i4jZe60YidTJ4fIqPcRPOqdxZX3ToHPTuHbBPEfcoHP2cFf1hF80+yg1Ce/yeyg9NXzAkwLMEcQ9Io44VrAHDw/cgGmBRgFgvPaQK9Q31XDzoYZ4RQgitzmPQKeC2zqG21q3RlW/a0QFK4F3tLBtx5BPlNfjoBpgSAfE9QaGqAiV+9Ikbtcz+7VuYCziT+0wHxVzxf4bSfnjoDtKWRaAEIr0unCF5fv9xpiu4nY/QV4p5BNDa3THqE8HUxv9YTypyNgFHjLBdjsIMsFQmri43mO1LC753qPYZ0O6lW9MzqBDwocZdQK+kKqHY1eO5zaEfB0sLVCbaE23Y9cQHEij+p+MAm6YcfOvaYcZhrTAlk6X1DbK0eVOvHzQSCUzUZsO8ebp5Vl7AQtp0uJK3rZQvvT3UQ/U4DfX4D1CH6HeYHvmR1sk26n+3v0CKSv/l6yP80FGAWiSokrrgWYI4CnjFrgNkMKDJfXjLzlApbgomNnFGBawF0tsQoYBVin0BTq3UbeCCkwaoLGKYDs2Nx5j4Clg5wC40GiYFURpArrFHItcEgg51rAuJImp0AYZtuEgjZ3QSs3dg6dS4Q/4SzWPBfgjoBpAZYLcC3AcgHmCLgWYJ1C2t/ie7MeAaOAcvJCwh1BnEz6XAsE63Gu0DMtO2BuS49AfA4XNEkCCR1Mvedw5kYFpXL9fSp1n5NTYCSUqB1u/Q8twNJBO5eQGiwXgCdkQad5W+Z+tz1ItO5y5AZbKVrnjtbfv+49+oS7Tzxzlusa21PYjW4j4vYCXdTO2Z6+7yO4j2br4Hw5t2J7q84l9dgYzF+OgGkBNi9w9Xt4Po5N75e8AXHre2YH20JH+k3SQan7xVqA7Sl8mxdgWoA7gkEWH+lmihRw9XBC3yjgtf6lBeYCrqUsHQRPQC0xaCs62Ov5BwU+ewScAjesVPAHPRet/hkp0Nzh2q/uBVTkkwFWCXMEtPMM8rB3R4V+DA+vXCDqD5EybUdEalSiQwKqaimfGjLPazsO7fUz5VqAUeBtaojNC7zdZeStU8gcAdMCfDcRSwe9wEYKsHTQqNZ9UMqNT0LBRMei9Q9tng4GgvPIOAXMdIIUkLr1dyUc8hZ3BLxHMINDC2gm+SRY3siLAropI0XOfc2j3dljG9zqXGBo+DNdm6IZCk7LRY4+3pik6lYxoqDZ9jf5UAknouYbm1Fwo/mBuqv2SdfeZgfZvEBWPJfvs4MsF+Ba4DMd/LW1wGe37j9LgVa73fldtMAXU6DIyz3vFHIKTJM05ukgp0DU+jEXYBRwvVoLHMlWp/ox+MERnAae8aKAqxcvCgxHqAWgvY8qau3r9fvP0kFOgbmTKmAVtyCOOvUd0BgFFBEdAdcC2ezW5BTgnUKmBVinMFxEUUZHQ++HHgGbGnpLB5kWWIfr9ksLMEfw1ilkWmC4cJAC+ytWrXec91/7CBgFmBZQ2kcv51qAOQJGAe4IBMHsIA9lPB/XJH/vFEYm8o9TwOtoPuW5wEmcLYIWfnLuP08XQXMiYxbkrncijrcURfXUeA4D0od7POyq86O23LSRCtm+FbvZrRI1NjvIb0H8uY/g56mht9nB32BeoP09s4PtttD763Tw16DAV88Osqkhlg7yXEAVF1hrSSui0e6eV1wLWBcY54Eqj1KeCwzuwYZGixx9OEsHh1MPr/BGQlIabdMBTwfftIC1FNHnMwpc2qnOtQCnQHzRX44AgrSukqYnv1OA9Qje0kGWC8hmz6VvFKDNvZ2HsNse6aOdrP+gBd6mhpgWeHMEF/nQAd/e4Xs/ZVz7ZUfXQGv7SIHTEKnEHAHLBYJUxKquDn0RDLfyaXSYPwpaeOv6K1iWPjqcvpbR7SLuvNJB08Cf/+wR8FwgbU4kMBpNdAQsF9jdDyYM7btOoHEBnZbi41r3CERqV3qZqMOdrINTXeU4rHMBuo9cpCwFlUadICjoWy7wSQHmCN46hW/3HXybIP5lKfA9s4PtDmm1ur8HBZS/o0dAne0HBfpClrzSwSjLX7kAcwRhb/3RI7DSG1KATQ2xCeI3RzAbJgYMbqsgj1QBKXAT5h1QRaRAdN2hIzBnCx10t+/mMO097lSw05cjCHSTAE8H2ewgTwcZBVg6WN/pHFmzR0cwWNd7Eg937TUvwCmQp9qda4G32cFPLfDz7CDvFP7cI2AUMK0gopwCrFPIHEF07OQ6XXZuqAV21/oOaWWYUamDCzWjAM8FGtVBBKdr4PnYtKlHV1IugDxo4s8jZdDrbN0XBaA723p0EM1n4HQUh4ZSbwN0PehNg912a8ZuMFgvtOEsmMNgJBk0PJVwpINnOa+/atXIwVCVO/3ZEXzODr45grdcgE0NHadCm/6yuUD7e2YH251+9zfZWSzJX+wIMss8vOYFjHot9+9eBD66YMLTwaY674HRDscEdT5qATY76BioBXDhQi3A0kGvr39QgM0OvqWDjALMEQS9wfZONz1cv9luIp4OflIArgesmmyIvtxYPfDnjQ3VOQXeHMF+Uu9MXvZ/0AIyPdok1MXnneZbWL93Cj/3FFr3tDq+dwojeynxdFDJimEc9YD+oAWYI+gUufTKBZSUWtSQOyJPB6O2uyk4BdTmvL5/wAwdSamT7jsFQuvWAuckD+nb7KCyqb/DkWmBw/G2ByNZ+3G0u9a7i26TKHhI8iz3Kz1PtMV0cgJvcbdp0D+pFfX9AKmd9y0SieVjQVk6yCnAJohZOvjmCN6mhj47hZwCv+o+gvb3zA62xZ5AfpNc4KsniNm9hhgF3tJBpgVAhg9HQH2kAM8Fxj23C/7sR0fAJ4hJQV89gp9zAXfS+cERvGkBlg7yTiHTAiwXYOkgdwSfnUKeDioEKfDmCPhuIr+0CQx6kfCmBbgj+KQA1wJsauhtXuAZ49qu5nPUAowC8dD6oMC5iVXPcgHWIwDvGL8cgSZePrQA20dgPzJ8zChwC2nvRYHnGLULSweZFggXGVIsd+IftIArdq4wWNXny5ujo2lqgh9IZHUmrkpST6PmgYBajVwSyBsNhVtsPsBSYge1QKIpXAu8OQLWKbz6G+FFAaYF3nYWv9199Jd1BN8zO9juiuLvkg5+9W4iRgGztQtj3ik8V4uY9wi4Frg1kAJcC1xuqAX8AVJAi++bOMTC1N8miMNbK06psC3Q56KOpdDZJfi8kovgSl2sam3wFGh2RUdgdHtuHDad8M73FFK9U9+p3EaKsFxAeQjoq5sKKvDwgWutPkjQEbB9BA9ZV8G8SfjzUqil1NP6HjjWCSkg1vf4ZbnAmxb4eR/BW6eQaQGWCzAtEGoZfl7QS2k9BYSO4LDK37UAzwXMwuxyRxCllVrwHgGjAFzmz4KmFxmfX1u1t+lQ4Fpg4KqoNZgj0PfrxnuPoDcgT3BPDlL4riP1NNWYBP0i7Of+87mwtKpl9kAdlqgVhnvUUlLQaYF6zes7oZ+QCm+dwp96BG/pIN9HwOYFmCPY7q54PipZkn5JCnzP7GC715b6vwkFvvpO5IwC9mwfxuFqR1OeC+h7AddCUSF3OrfXvZcWCOURKtCt2wNZu28o7xG8dQpZOshyAZYO8lyglGotUFMgXIzxKu6vklenkO8j+OwU8nkBRgE5aiEFWC4gjZACb51C5ggMrfvRKWS7ibgjmJSRSIerbP2uBRgF3rTA5/0FeKewM+l0wHmsPrTAAVX6a16gCOr5hLpT6Ev/okDmyegIwocfh24jPPL7C3jZyqdh67zN6MDAx2xeANId/j6sR/BzLqAlClIgdyOgGyjbMOws0IHlXXy91hyMg2fZNmoe3Qpaf0MZaGp/mEfHXt25vN+6YA0vXhx1e/j7/6wFGAXepobetMCnI+AU+FVnB9vfMzvY7rc6v8nsoPzV31jM0kEvO6ID6NRreXEsEnAudY9glZH63j1YBSwdjBo3pABzBIwCPB1kWoAGDq56TAuwHoFiL5ECu5H+oQVqRxClbXQELBd4myBms4NO3MK1eH7EqmNTQ0wL8HkBNjXEtMBbj4DlAtDaRCk1zdznjiB0m7nCKSBv7uIfpobe5gWYI3Bs7+pxR2COM6TQPCQWp4BfRlEcLLM8oc1sLcFgtP7oEdjipAfagaBDqJZIMdYjGHYPSIVY2hZ00Q16YDVdqL97CbXNWy7AHMFwO2/wTiE8zk+P5rsOnh+7EZHQWNbfAhNSF7TJzMmDJwmRijNBBT0ykEiwrOcl/PquJ0MBKdJd4Of9rAV+TgffcoHlAn//Ny3wy1Lgm2YHJdL/TWYH5c9Y4AvTwQEUH1rAXxyTVzrIKMAcgTX/FwXYvIBSAjp1gW5fu4n4nsJsRBZ8XsBfrnEtZ/sIjjpSYNgUPyjAcgHmCHguwHYWD5TGMA/iHlYNSwf5BHEQYtV9UiDIbvFLCyip7OY/UyA6Luo9iO1j9od7Df3p1BDvEbB0kPUIAveBWqC/BwqymCAFmBa4Hw8fFJgf0DE0Fh8UCG4rPH42L+A5Jz8OlCoqqGjnfZ4LRIMunk82QUwlDQlmrdFhMApwLTCfb4Guxn3UVmcjptFgHS+oOnP34IX1/EK7/r6HVR+Px2oMkSr1t5JQ3Tg0QGl1fBp0L88jZfMCP/cI+HcT/XTHsde8wOeewl+2R/BNs4P1txT+JhT46n0EbF5AL/OPXIBNDTEK8E4h6xEwCoStACnQPNd3/GrcPyjA9hHY6wCrNGrni7d5AYiNDy1gzOtcoFn72u5zYfyBAm5L/MgFGAV4LqACKmDmCJTWGPJodM3fewSQbrUF7RcdAHX3dGh4XqKD6M6q7A87i3++7yDLBZyL09R5LsDSQa4FWC7AtcBORl8/F0jjXQs8lDlqo3Ornii+qXe6SCcS7xFwLbDb3KSXFmileD5ZOsh2E73lAsOr+kEBIY77oAbDOIcjjY90USFlzSuer+DsP0Ua50hNWa0d0b7+Ini50W+Cs+j6+PcKtPu7I/i8v8DPncK3ew0xLcBnB39VLfCpyv+jFOiQXu83SQfl9t+hBd4cAdMCb7kAo4BS1OmgEewyng56EVKAOwK+p5DtIygHJOMU0CzUArxTyLQAnxrK2s/7H+YF2NQQzwU+tQDrEXAK9MO+BM6spkC6xqpyS/2lBaKDul3Qx8qMYLC4OxQ8hVrUvArZX9599E0L5ObktY8gLLb488Vw8aEFmCNQDNpExb7FKt5ZuJYzCugX0SeBGmwE3iMwB1ufht1ldKSnpoxUGCEVo/UJtRGbF1AfdBjjOcPfj2kBTgFP0oB9ZzEYt1FMYNqm6JgmCf7ffRLSsO4U0mp9x/O5r39/O8yPVAjREbmFjMezXkd3+r9/NxG/B/HP8wJvu4l+VS3Q+Z7ZwY7QFX6TdFD+6m8oYxSQz2WYc0fAcoG32cHTct177SNgFOCdwj5sct4pZBPE+gnXKp4OolEd8Kkh3iNgFJDXfVTIrEfAtIC2kbCK2T4CNi/AtEC0F3GtZxTwrHaApliNLU4BNi/AKcB6BINhE7UEcwQ7+TB+aYEG4Os/tQDfU8i0wNt3E/28j8AV5+KrR8AoIGoZUioa/0ABIy+QUiMbj+9g4VpvD6Qh8u72ELgWsOeln3MtcHWwqu17hFU7maI2YruJPNIcUnjc693IM9QCRjnwYzC8CH3+sf52VGf2QQFj41lgzZZhHvWsvKBjUEwYuLOQwvlJj/TuAFKwodf3ZgJN4BR4uwcxSwfZ7OC/0QK/di7Q+Z7ZwU6r0231fg8KfPU9iD/TweBU+/qbdB+B2xciyrWAt0MK+Jd/UYBqSAHn/K9cgPUIGAV4LsAowLQATwcZBWyth1RgWqA6Zwa4CWqBqFWqAl2rR5VTIHRdrJpdlKng7DoB4bnApxbAz0cKvOUCzBGkD3MKuiw5eXDJyA8U+LzLCNMCvFP4mQ7yTqGauSLXAtF+hw7gjQKoBxbUVOUmaPcdVt31RF4UUOQeUuFTCwyqywcF9OYEfb87BsK1AEsHmRbgFGCOgFOAaQFnje/3pgV6TuKC8VggBVoiOoDNQRwAreYhjboqOoblGbWTOVbRszEKvKWDn/cdfLvj2M89AjYv8ItT4HtmB+uvLe/+HhPEsvh3UIBpAe4IGAW0QRsp8HjQOx2M8lePINjISAFhX3cK88cmf0sHeS7AHAGbF+ATxJ89AuYIgmKCVy1zBIwCUM6RAmxegFEAVg5+/nlcvCjAZwd3bVTYLBfgFGBawDMabswdQbAP6ola0YmhGRKPPufK5g+zg2/zAp9agE8NsU6hfT0gBYwcFb+xtgbvFGBawJnUz2+m9RSQRF4UiB5rpACbF6CNm5/DY7itOAWc8xRIELm4ltOk3+bzAnALUSvtngekimH5cXDwUcvcEny9uq/3SDMKwHDhgvbcoiOjp7igyDzUBld8P2hQ/Hv0x2y+giKV1vetwHOBzLs/XjuLPzuFf+gR8PsLfO4p/GUdwffMDnY6gkh+Ewp89c5i5gj00TUkgMIX174UKWD5nSjmPQI2L+C0o0kMp/UHBfRduMn51NBlEbffKSANUQuwHgGnwMA6iOgAeh/zAkwL8HSQUYDNC/hB3Q+3TqjAu9u7Bn7Z+tACwdht4Fo9ARISGSkxzq0PR8C0wGA+WYJsNR10GFp9R4Kbtf1DLsA6hT/fifxtdlATS/x8RgHrKRrga7MoD9INUqcYgcwpAAMnRl8PHVTwVe/DETAKuHfBx/OX1fMQcq1VvEWIWqGkGacA6xFExgN/nlGAaQFOAU/oN0FfZgkN7EN8p8fh3QNjkiOFoxk6gIUrDdBhrMI4cCN0aPU3l78o8OkI3r6h7Od7EL/tLP55N9HfPTX0Z4X+f0OB//twUJS+FAOi0MPy+rcYIG211ddF/s//Awak/0cOKF99z7FUNR+wuVwSOtObhW60K2sD5eaUkIkSCJkxLVMDsnI8i2enzjgxsimuW6U1yvN0n0SVMdoJKpzOfkyn3lG3DNk6hrA5iRFNYaULhrjxNCjIKML3P9PEaOyqAK7WxI9nxSlKDC/A6377ACCTbJIoxhBSB7azNKKTnkfvxnpU6JA/7xGZHU74fDu627C7FX486W+fkpHbQQWV5Pr59GiSymhuihI27dOdhsOTk1BCu10Y+NcrgZw4WEfqpgV6X7rS8NDsS/UdCVRYe50wT29eoRhlaYWwvm5GJE0GAhjPChw4hvcwTkfLwjNuPWUAZTuEfHrea6kR+ejVS28HZFa5ZGFEc9GB3NzFebpUi4URKqkKF78LqARcQTdWwdGGAtVRPsnW1DIuC8GFy0FM80kyTu7GxfUWsAnscT7xB8LROD29BIotTfD1FP8e/c49gGx2wPdbaPHCuF7UErRLeCbBSJ8JdDcbqKCppwsJ24ezRyPt0gBFf1YEnFuvoFvniZ6iaF1zOA9cnf7Iga+sqX7/r2qq9bGw4j/fWVNfrbAvR/kBR7OfxOn5kVhG4CZbOHZWIzq7NfBv2NwdB1BY51mcHm771GhvEx2KuZOTWZfUNSULGlTCMY7TRMNrLiBKBIe8FcWTsp0Ixu4AGlyLFtbYksapYT4KgINx9ON0OXqmhuUIHpxWbbwm04GuG+dLgtfwFX3+ZCvkd0PwjzocshbWLB3jNXnv6jZUuxbWVDWMFUPRDxc4OnM/nw3LvDLGe6+E7fp8j6MwPKe8pvTM/6gps1wKgCvSlUb31Vyi2QTd7v6uhGRyXOuKUWzw+AslH9M0PCRgWGPJhazCmpv2u4Jn9ALBhPxOkQEPZbswzs/UhesqxWscgC6M6RNcyMdenE8zvcgMU8xUwDMa0mmrn+iG7wk2bMpmQGbPRmwZ2yLxoCpJSiaLto6/r35cwuEUjPNp75EcDboQEzivq4TMTgc9w/PrAZzTDN9vecQa3j0vJejHO9bU2OiJvKbs0MKaOneQSsKq1QC3SC408oNZQbWop4AetrGmUn+u/H01hdfeX65T/36Y5D9WU1+tV8dS5wFnu5vEM2GINVEOdbwCNocRncJSL4zErQZw2l9n8fQW7BeG3bN0OIlCXnN8ezfENq5DR2ERxzPvoHvGcZpEsPWeWFMkLkTjpOC6tr8OsEYORZ4arqajsOuofp6KHeS8SgofDvE8pLNegtfcWvfwmlzvonjaUnLBuMaegUR9xnTmr4T6mrRsOOdDP5+ci1wxOvvJBc7yxSeT3SC+GyNJKNHhlvc43Ke9hKaXUwcGjfKaB1aJNdWQQ+F9nSLnDI//MURHuWjjOvXoSRGsxwbWlNIusKbKzIWi5Yb5LAt1MJzQMmG/W2ANKWpdU+O6huQypGlvny+Mcqy7sF5fYzI7p8ik263QYLtrhXQSjATL2KwSGzLSC0g6SYhnJFNcp3c21tR0D4VgKKt0CWt3NiZTzRcqo6ccR7DbXBMyNUiSGbvpHZk0XeLn6QLW8Kq3PMOgCM4kHLdwnVqenuhq9+cLCQrFAdqcPdAVI/bywFacI1WfV1ynnvE1Dk+78u+sKaH1VzXVEajSF9k/fypf/1M19dX3mAsXhwdsl8sknm4trKlxlOIVOZZHdHK0saaUsTeAY2+FNfUErKlujlqsCrdYU80Aayrfihpe0zesqeMUOV4Z9TrVirCmzhHWFC0TfL59Re0n41pmCM0swGs0Qe23LHCd8oKFD5vjBq+5sY01NVMs1EKLMIpnex1rarBeGHAaqVhTjwFqU+mM12TRMHCdYjV17QUXuEQHXKc6OmpFz0tKuPaKGwlmG9R+u/wigmq4WFPrCK+pvY9uV3XSSx5qRV+g257yWqdmvSdqy0aaRrD3izGd3FtYU2Mpq2u8jTVlBlhTcSUM4Ho4Y001hCjlNVWWM1w3LkesqeJ5x+M/rmLC1ynlqKC2tHfIjFlYWIa0EW3Ynruo/TZb6hltp9a+2S4ls6KJ69TdL5aw63VxnbKvuE7tHSGBXbbBdWq+x3Wqt18ArGmFNXVJ8PMOxaPkNQUjybnT26WNHnRxxJq633ov7UcPj4oEFZ4x+hxgTal5eI1BbDjS31hTrY70FzUldj5zlW+tqS9ep/qt8gHZfI01Bb7w0n5ZlaP2c9vI2f1QNGAj1zVlNlD77foFhcuml5OptEftJ6xQ26y1VUzTPcWaPClehDVUodYbdFH7lRZes2WCfmpS9ePEyEv0A0Us+/W09of2uwxGQKbtjoBabnh04OJaWJPXDNcd+4Tab7eXIpKOWsXLT10d4tOUNDXJmK5dXKcWFa5b4xy1XziFEtaH/Z0GT8B1qtnfdcC1ztc82vdmR2rvfAIDe3Yh0X1XilSLdVynZr0Q/YuF72/txJf2m20zrCH3ecQaGVphPLFKZEbXwHV7rY4gT2GIx6+EyIC91/zwU6tg4cKZLHGdsicCrutr9GubDq7DU19EZrQeqQ1ra4I1pTZzyzA2mQeHrpTm6Swv7oZuLJZQ2HScz5wn1lSiVAkczAX629Md/VlwSvD8+VesaU9FP7W0pmfQbOecw2g+u9NDYysDvuklhmp1tihdLfvgT6AiUXnAmsLrownDzQ21b0tyxL+xptrdv6qpblvrEZn986011f/idUq9mw8ojQRVUtrGdWBxk7ZwOk2Ri20fOUsNy4DLypjRdHHGmpp3sKbOrUFOJn0Xa2rbTtCDWwOsKTLBmhQtPYSTbWINwUQXjE3TU6GYhLhOLa80MZb3KoCzuvXpNG1uE8NUsaZKpY/XZHuEfqZBLAfWS4o/322Tytgpig4boROR2d7H55cnz4KqMcCaWu2ekrEt4wou5R5r6jmklbEIUPsdAuNOo4k4A5rSDWo/xbzGkW73jnQe2ujWG51LHrkNV6DVNf3IKKoOlQxDzrCmRuKIpC0RGeFOMwfyoxvGs3GceEZzoeP5WJ4gnrCMZWLpyABtCvnEGKK2HZ/qx0ozzme9fpIaQD0F/WaFNbDyUbvSVLBgP94F8SyaEstYHrEGt2WWYk23i8qgcrKEjQZjXPeFpDBuVyuGc2IkeWq6+sIY3aQA8jOunam1IqkRVeoJfz+rrql6nYLbXgG5o11yXlPdaCmB87hVeXjrOBk9ZcsmqHesqXCX9/7Omqq/4fPf11Tv/6c1tbHKOxTlAGsKtQ1eL099A9lISvLJIkcuzk6CDsfEnqE2c7Gm9BVy/WyJWFPHUDsanrJQIVf2EZn4Qs3hVQVQORv0/JcNcnfXtlQ4tY4hme56BIxpSxzCdux7ZDrJ8Jp0B6iVqoOCnr+5jyVjZeM6VHXX+POiF1eG9bAo7C7dCLXdOJeM1BHQz4Tg4bpgRJLh6ZMKDukItWCvio+Goqdn2OnajUSLtePRpjlqw3Bm4DVEHshpVlPmWMSa8vS5QAcEmXDY4TqUpgqRDBorIRzl6YjMujLWVKSIDmz1FLVWsUFmyA1Ph5zcIZ5WlwiM4I41dML3yFP9QRJDKvH4y3OMOvdCC1zHDEWGfaMH+axaIRPCeWpC+ZwGdLJu5LoRSIkDmXBI48nOx5oK9+ICqjIdx+lBQqZt5qhFN21Av7udY40ettkQDvh3ytP1BRnlj1onkE/FOY6SM/rFGRnLMIyUSxwulmedr1Na16tiSK6zBVW1UQMsO7hSSNzz31lTXfJXNdVvf/73nTX11Xfou/jzG2xJFJPJPkY/8RSrDLIDwZrSL/g3bK1RAV0qfUqm28k4MUid4x3vK9R+K/Is0D9ZClz1IsonlY3r3ExWANcNgv4k7ut4jcwEBQ4rgutAUGFN3dfJEEqn7+XT/e4JxlYRXLjGA+R8/0BFY6cdbTiVKtbgY5wfjauYaZDvY/RXlyU+nw/R352bWy9P060mGqJhlnB8NHDdog6+vtMuTlBp2S0PS/kMdCKHr5qKStsp6KGjPsFPyCWOPLe8U+0ECuxmLtZMNCKi0cKSgXPWHuWTS6Rbxihe2HBo2KhNZydkjkHrbF/ycQWMdTx+6SFgDdEdxOlSiMHo7erjpwX6y+5CSIz+ZN2E66oP8ezZQSY0wDMhi+OAzsIx0Y1C9bBmN+0UteEStd5pd5/DWlfHFDVdnZ27aQj5qEjodJAWuM4fRB+Ohw2uk/NWXO9GXh7BnGR1Tdmzij7VSAZ737jQ4GrMdNoXwj4oblnFodDGmnqM65rK3Av5u2uq95cZhfSLZBRfXVPqKL/BOTbifKpk+Ddfn/U1bN0TcjF64DXRXVV4TWfeFLWRjDU1a4AKx+MiJykRtpmx2GUynK5tvOYHO/RDnvB/uDuzpkWVrVv/IC8EFZVL0STFBmUCKtyBDa30KPrrz6Bqrb2/L+LEqZuq2OvsuqgIw9cGnM8cYySZiWRQod+RT1aaCOKWCphKL8j43tvWua2EB4ryi574i11MnM7KjrJCQI0Uii3xRyZvqJxUZuLtUZpcezRLqq5lPw44E0SuiS6YSk46Mn4Xi5xtWUV5LEH35lP8fVWkBcXTxTv5qVPJ/DCi3X79sk1agqlpPPjSthTBVCfuOzbv58+3kwx5J0oSkYu30KDsvDrbzvLRj0NeQnyfTwZdGPfXx+xnwag8rAzBPS2+yI8ans+kAvTGcGl8N3E3FJvIl35xE8GYbw8omIMBf1glEncDZU15YhwFZ13YCudpuqXqu3cErwvElDtu51MTBPCekQydU18dUbpa2oIXPPB+8famU6AEYLoZ43xuP21JW2NR2ab19lP21PiQ1Mnsb6aM5jD7i6npqHLZRjrI/X6CYGplzcQ/yNT8l2MUi39fnvq/lf7/t0ytPOFFz0hCX70tkSeW1AXIA+8Tcw57MNXU+oriQPQS5+ReiM871Hga6PB+pxBMteZmQUkHHXHnI7zevcGbJK8CmV4n9N1KdReU3j3T9oQF03m8aXRKvLNuI8FbOr/L4RZ57UrMbxxb5O6eNCo9F/ml/tjIcysVea3JLeYOZLvjiRfC92wXuu3am5XIz4ZR0SuegtGtIqQ8G7o5RY/B27bE40xn24CPSEuXrfCTKUccfUjb2L1OWfOGheJpQXHeIc/FGev40kZPSO+XM/PTearwskw1eo1tMF/P4A0LF+cj+9hG4pm0ghe0wFAVh4bgPE44Pl6o+PussgQ3GSF/dd18QMXkDuZWDpgKPn0em2vHxHdYovDznvD6+uIIvsjUlPOX6MHbpefEXe1El5+t/nqeVaHnmbGK8wdDSk0j4POKfoxDlKY5LRW5gpfzZk3/Cw7p0Pj99ahbpbCWljNabrcNM+Zn32XdeCvTYrVD3opW1Z9kSv7lPIrFv2RKVP+bmIpi50XlzrVRbXPUtLBKHxQm7MT8p3Ui/t1JyBtJ7oG5xRp5aNUolM5PieB/kxXy1sUZUvO69defLOhcHohgSvgin3xj9F1dE4aUL054fOHI5PudtKd2ZuvMUSTU5L5rthRqBmpOKJIOGRx5KfzG8GLyQLhxNpIVircveEnZFDq+9zYqBbWkM09I4o7nTlBS4Y6hW57D4JWet5zCj/y2jcHD3/zUKb5OWsGwN1Wf0T8fWm3Nlpl5dS1Yt54MqZrcwLktsYbXNh0pZKcz86a9VxOaYo20fwPzsym84eAtQrdfrWH7TWzBC6ayRs+HZySOH+D4vBUeJ+oJ+RLxasOVZj+nJlmCASGEzs7VQqUyjY62+9l9kQcPJw35zXYSZ9edbrwpTi6Vdx06yRz1xLNDn5+WY+Qz9wgvar0L5M9Uw+exDT5vqXkFreRrxUybdgVzb9MBabcLfHYtbmU2vPAZbWytYSTzHXSqWPb7yBbIk8MPvOIfY2qMOPULppR/yDwK+TePpT8FoaV60cKrvGL85nzS3SnfP23BZz76otIiLwVu4DE33q51vvJuCwpfqyRx3NHK5boHb9MMZqbgxj768LLPGqkim/BC0Snkm9d7QGkTgJHigUxeXftxtCzbC/79HG/4qNM3lNieAW8To6Y159bX8JgE9231Y8VrZPzno4GXxOsbeE+FUXtZ7QV38F01PNkIBaWRCt06hWBQj92Msjl8prW97DZsexqIP3XKWHXIE+N12ZGudOjjur8v2KdeQEeagGxvN0Eec6fqgQK/z5Oyga5vRPBqz/wB5qMCTK10nI98fTCY43++Ct9E6ZqKpIFuje5M5U8N379tEuRLbZluePgx5tSmbyNx/TN6gvhEdaen15G5roM8KFQy3t8mx3ZOH+gSHSSHsvwLnQxOvXeMUjD1sm3mDs/wotZVQl5bRobtJjvksR86pdxGpUDWZZay++XzF1PWUwZTG+tvpoz7YHdiUgOmeLppE/NY/lGmRuKvmFr++9/qP8nU4jfr1PVwbeip9+N2VgNvdW/dGxXvq534r07c8ONCVag4f13BXc7WqJF9PqR49wBTkfJ1eXAIZMpmGfLPLUYeOcTw+zH8huBuGvHGvfdkQPHnBW+1YjYyeXfbURWoYGLFwBTMoUaNfkPfpZFdcFPuOBhUSfAmreBy5b4fUmm8wFSesYJnisvodZT3iffexg1P47ygrNJ63Zszl38UelI7mryZOTns1J/eb53d4fXCRfUXU8roiD7+sMBUoQsyFf4e+eSh4PPzivReZ8DU58Ak7onwaiVyieDuffQc/ygvqFi9joL3HX9kPj2Dg2d3hG7JtaBw8YK/D59k2Y5h4bW6o80oeMSG7bkhesZio67o6R4PglNCyLmTEpgadhfB8QbpiQvKyaFoMzkJ7lkGk4HlHuC9I/gIPe2v3+0b9CAzA9NLkylcWI9yOkZnMGWe/ZBNH0+ZNs4HVH/qqczen9GU1olaC2Z4q06sMKZz0u0U5+Owmf1JpsbjXzG1+tv54b//KFO/Wacm33lDYYS+6p1k6MBIbq6UqpmNGnilKi/VbkHBznITvzuP4dWYNoQT3ySJ611i5C1xIdPzoJiJW6+YyL2duqdwLSHTp3Z645Fry8gjBR5rHDUw2/bjYpscTEjnlcpdI9QofrxQk4s9ajo8hvB27aO//jKzT/xj9ONmsox8dVKgIwt+gvdaV3vU7NMquMIXOdXORGe+qINBb6SmfzG1biuVdYelSEf90SZG9UZG94bP90+dMvNPjb4uJjLVPsGbpQMh5MZbBFO3rp+rVcALv3JJpfbU9DoT9PM0mLig3NaOgnOUlhIfz1OVQvNrMM8WYqSZO/pBFZ/ghVHJCrczbUrVCgy44zG+/7bq59TenUPivtSvyI/ZiVO8Fy6Cb63h9RZ1c6ZQepyQD230tO9S0ql6ny3BuwTIc/tDp1G19PH52mEl/9SpXeWUgmU94W33VjugfSQ0iYmvJLNp+5FIF9JasCLdP7HQG81o4a1bm+7KH2VqIom/YIpJ/5qYPv1PMvW773Mxr4yaKnayEl/z0Ufjh+rjNw9t5hnzEyp2akAnmgOY2qpgquS915OnSeKFb4v4S07mVC8D1Py2n0e+MZo9ZWmGfPJKVJfz22IOJvprlO4d+cHzTxtKt2DC9Wp4p7XdrCmr+2ugW89O+eGMGn5a8GL+R7CR55gzoGgpwDvuznj+PJWXFL4Jr++qOOUz/ZpRqPjwkseSnbiZnxKq9O9LoKs4U9hcbAU6ylfUkBggo9dV9KbVqmkSY9bNEZwuzpxCO4UO3UPkMUjUnvKdeWJOWSHffd6KSplyh86spug5hxT5K12cjol3OZgSF5ed2l/vhW5kHEzdYxmPuyOYeo9tmR8GC4kCIUSBHwZCyr8P5MNyWxxsf19aHY9MF8e7kC+JP9qkxAVTPlNlPk62a+vQuXqB/JTWFrxkeIVugnaNUjM4Jm6/roZXepTRbk1l8tP7bRpzTutx19g/mfrapUS7I6sTQ013/TXwD5jK0pYZj+iPej9p9iudUv8hc5N+907Ru5VWUylG8CrdXCj4cBb6lGaaJbhfFX3WkmvU9Hnp2q4UjlW+mzLozv2cJP59vUL6HwYzyiwD+Un5CGAy0JGXDjey3TyGl2EJMnp8MZBXToNY4m6owLto5h7MLC2FX683TvlpgD6uTaET+92NUeHeyXbaIyNeXAyZKsMDU2OehPw1FBWKT8c986bqKuX16J3RazndJ242wd8fBpuYIs0EU0JaKSxegSm2/xdTxur+Jqbv0McZXUP22L1nlOxVI/GNNLn1XmxH0Rii49wlHM8ihtfMKoYCrRZ4HGh7nA/xe7SdwIxE3p4leNF3fBT8yxE1frzoyEv0Rb40prbED/NgQoX+hK4sYbm4MwwXlHD4Suc1+DbcTXC80fx0sb3rGvl1nmxO9GxfJ+ZGB3g9Cd+VMkPA79OE0M3r0l1TcC6OtteElsjT8TmjhfgqE8tMce6C6jD/6f2M6a6UWHR4Tuj4CmvbXLOKmDYp4QU3MZiqXb/4g0xN5V/olCj8Q65P/W6mGmdSUeFVFvNLQl6pr5JH1SWCF5z0XmMsIg/VQ9ll7moDpkYKarzVB8hT4WOl86OKmizlqcm8Z19zn33RzxGNifmXsUq81ZIZhc4DTHknS+JxftPolTp75jpvU+bNEd4pHR9Qk2MDTB0WBKaea2JOGCc6Z3INHdxoyGej0r7x6VdXKIzvO8F5S6uQi59JRtVOg24pNnStqMIINW/9b6bmbsvIes1O7FudX6R6Bfp4LkGnuoUzo7jODNuxZXhHf69uKRvrduLGfY9Zc31FbVmDiebQe9OiP/5+HaXT77LGlbHcXwOPjokzt+HlrvcOeanemIJn3gWJK9FkQtXawfPFsr82MEzgZfv9ldzTcdXw2Rp/37jWhXnCXd3wlEs2pWcTTJsew/l/dlt8Xmcxb3xF3u3AHQW6fGT+8t7rnHXISMuq0jZpj7xodcu/dIr4zBOZvHhKP5miovZ19h49p6RPho1g7vr5f3+OqfmvxihEQf23+ftv8n63uVNSuk/xm70s9NH80bmULTowxdNE4otRLlO+VF3mPOdjBXmlH8fylmBKbr8bfp0bU8pcGTXf9EwO/M2GSukEJhxVJP64L6aUfCJi3uTdX0/ab9YU33wwkeyXyPiZqlJs38GUVDHohJiixvyFIXiHJdP5SrGhc88Y/kpc4/lnuVlQvX7tEo8G1o2zLMkosh3oXtPaOpeiUwSveXglpiwgo8+6+5e2goS+3A19YgvFfNFa2CLDdy506p5NpvT6bOHdkgHym9T2Opoe7cRXIzDktKclpex1FNxXCe/mHfI5RWZxEPz1aNnwVY3n6/XsaLv92mR+i8BINZfNxL8KyJeXz2RMid0z9/KFG49jZ0i11V/zVoQYjLp4fXZrzshnDvLrXOwsen5fduJFMbxetAo3FBws6N7BgfcUn/Ca5exwENybZUHn8unzL51CG7v99H76/Qim7t5UZOLoPqGt8wBT3J4Rez89iRaDsBGsjbb7k0zJvxqjEMV/yDrf361TzsgoqTD7uUBGCZ2YChKYGtWW7W5zeI2Lz5A3djdHcBYVmFKuixm1UJ/EP17iDfeHtQSvIlHiLwowyVtFo+dnbQh+P9uBh6d6SuExxOONhj5ukLqm/DXdJX72jCR+vamMYnl0RA2PmMvrfs5t8/6AqU61Nzxcz2f0EvrrR8I1cZGv0gW8n7lLnOqxuvF2EDwpzwfwgj/W+C1MNYSXfL0Smu6RJ16n6Ev7pwedmr6QJ/bZtiUerBvb0id7l73rAN8/WcN7ZmcwVSfqBrot2LZXvJKU68ltSc8LmHEGJfKWGiMfVuPPAflzaTb8TPi+RbPE869R3PCjq4KxW4h8KXCcv2+9GNGz2YE5K8Hx3TbGgHJB1BP3e1gVPA7TJQXjzxk9okB+DfyTSbGzgk5+3nj9MO40qlvfTFz9Ct28+xucr4kDptIATN6H/PlTp4iEncvKwWBG68OuYUhtpciMSTTBV1yAqbaqNsxoI4nWwaMRjGm/RvGPMfVDiP7fTI3kf/1b/Dcxdb0lBTWDJ/rqfQtv0jYnBwxk0K3HGn1WVII5lc7EEfytlSm8MPcz1MwVTEWppfIkR02+UBeJg16f8uFE0qg6FkbiehN4GdV1ULO6AKaCCH18o3acnu4JTK0YMj6FIfIHhzB4G912+XUIb1d7VyPxFjVTeba3pxTA+9muM0LNV6f5EPlu0e+6s/3eeGHNn5Su853gow9suPGhgJ7b+mVbrQ2mThvvQ8fVpBHIGVTIOvKhpX2dwfsxp74xP5xLFLxv0EnFFYgnpatRrAxt5s73OJ7iWCyorSdH29cn8J7CGl62DfxD4irnT8GXT0mhUl0fmWfPwchuj7yXVj7ePd0mHf+xw2572B+Z+x0mJy7ME5lCYarbnqR8C66fcLzpY3i2HTWB19YGKlF8jW30tDvruDCFroeZbtrO7orvU8s3eM231s/DnyFPHvdRStoqKZlBfuWy+48xiGXdMMOmacfa63lMu5Ncs7+Yup8n8AwD6HQxnoV/kCnxV2MU4nj673//TUyN1ElBuXICU4v+munQly5U5iGYCk9Cx7kdzJB3NCfxzvOnzC/efErlBHnKH4grhe8NJlH4mfTXTK/o4+Y8XFPb70vjbVi64asgkSieDo3EuS7BVHxsVOSH7872k3Ip8sH8tKJXXKMm5ze7n2eNmnz2d7Z0immicHOwx/srI3jJYtLPwZ0IAwracsf8jbVyebJx0v4+W/CSktDPSS1OD6rtDZjyd57EZtn5Q2p9Rl8+HOB9XH3Z0MLPUHOzxfXGou1+Au96hE7eU+S31d5dU/JwLMF/RegxqSeCqcgDE1eO83Pe7aeUS/24XX+Xa37yuwV0F7rhGWswQqGKvDfPTeYebsiXjp8I9MxMeMXlOCH+486W4TLRmX9efFMejfQFRd/5mfms93oAjJDHzmC6ftsNX7sNp3j4wftNT/35JXjjSujw+coCTG1G57+ZMqbIiz+Y2l3yWqDR1Ovgls0x6cN7jaS1222YppkTWjdykxj5pfqTTI1+NY9CnPyXjvutp/OcilsDr/IZQieGYnqhpu13J5Ou8O8/7gfxen/BVKRAp77zXKLWXCSJ65hgynraE3rmItlOvxM8tw8idIhPDdudbFWV26UxQV5roVv8Af+vRxsVrXu6Y87FBFNXvYHXW8xRs/Gw32fahy48lcCw/fFOUPgsFSTKLM0QnLOHmhQ+8E5x/N4K/rSMT/xs5Ck15WMHr7QBU2x6uv9kyhjFU+mnTq3dMTL5l1d/MbU98oZZ+vB6Yt31Paa2v3O8P++gc0+lWFNgJVbiJjmOZzRA/gnMCZgoT/Bu+Cmhy9PngblduAz5VmkWlN5SPG8FYMR13AVVUk2Cs58ij23PhkCvxeUgOLszMk1+qGeUm8Fe8LKrBV9QCkM8Pzgz9470w9vuZlCgXizBLd54fXwglSrnZTL/FEAnu9MGXnQ+PTAPxiHkundPaTeKSmYZ/brmz9Xsr0exWjAPLnRqvziMafGVqsQ4xr1OHbZjWs98eN/LcHf7g0xNxF95P+kfMof2dzM17a45la+ZybwmQ82oUnimPO7Xio9X/fqlFZhqHjPHdvc+dOrHHZgDHieJF1cfmUdDZ0yvaNCP86XoirG5QV9VdMP2lq2o8GaP55s4BGPv3htdUZlUBhJ0ZlFEHVcmyOhltEdNDmwwdcygC+FyinzTVbHMpeI6AeN9PpvOmM7NrJYpuI23glfp1omTvUjgtbY7G3mEKXz8SG8/mTLLCkzN9ENHbCk2iRm1vv6TKSVUe51a1y5bjvH9ytUCOtmswFSe3zi9To2VeNlM6OewLoZUzVXo0NqAjnIRXrHw37rgXDYf5E8XzL2G8GK+PPmGfL6QoTsLiwR3TEnBrVb70mugwit2/Tjm3bZn8NbtPnE+bBXydTNHvuL3k+DOFUHkuisewVx/PUpskE8946TSk/oxoIePvnRzO4WCj6YL7jaC91X2y4TUeFAI5jGHDjemN/3JlFF3XsMO0RIaf56Aqc9sp/5k6mDNwJTK/T/JlDT+JVP/kDm0y999fWruZPSshvjNdhL8fhZsztTYGxO/+Q19Mt0gD6XsBabaEkzxqTOhV+nB++mDSOKlmo+p7u/L5Y+m0DnJC1WKtxeD+XCUCo8/CWr2nYOp6wHeSGv6tfSHCXSmNMyO/9ifuNYITJ0bMMM0NqTcWRnMORwsmZsPvH8xWRqC+zwIOl8MJnNqR8E2caRmRdze1DEVxWNnO/s9vOL6fLtR4agvZn1nW5HZp21He+cLphbyDHY0mjbE3Qje6DGooVtvDbVvzZD5R2db5WEFb1pMW8v2fWgRT/pr3FE+AzNr5cdeavCKr6AAU855eeNswAb9HGMwMxStG7+NgiGFzpcSLz8lKc8/1y+1S+9gu0uJgdlRPoWXvu9tZ/WIb/wYBANKPf+UOLOF3fFFox6QDwPLdsZyEvJ6KK4oa4gSf1oJJ/7an8DsqNMT7y7C+077Fb2b8/x/MbVtl3ViDpxpw6bTfm7Wwq0Ea7T1VTbsBmPSmNTYBnvu3D/I1FT6lfeb/gsp9h8d91v9Zqaov2aa+1t4lamJmtk8xRNV4huZ+JEjEyvDfELh7ugw53UAU3POUFMHM0kcboMpZZyMKDyEqHnf6vv6QIIOORswpUdM5t/9YkTR0e7Hqv045aaAjF1r2VZwP0swldfI6C+xQ01ORqg58ZUPKJO6o+AXQSzxlbmADqaGkfiTJ3SkHS3mfabf2s7s/CXOF/OY0qUJL7m4Q9deM/1K4fv5YjT8gqmg4x3xq9UkP8coDsHfTJnI78Rue2NEhVbAmw379Uw/7v8R9WM0ziBGj4mbvUxPNQATb9nW+X5ij+lpeHri3+5Ll28TMBFHyDfuwgIji4eG788DeOFqgDyWpcaHqmxyYL60x/cftQuJmkkGpibvL87Xcy5T6esn23P6/TQOh1Cnwrzj84u9EPLZUF1S+M3Jdo2YEW906GLxTHXbqxK8Xs5GCSlMKgTD6PcKONhbiVb3uE6s88QrmHMbiLTNnCqhk1mp7CIsx8S6KXQqGf1Rpma/HKOY/UPm+/1unRq79RP+HF7FW3fIK+H1ZlM+3JnM2X/wm2YT5KU2OoCp8wpMRTvoTjhbQ6e0tSnxWtiPKHMiQ/DkLbxJxENGz6dzFNzDWJB48cHzqW6BsYNupVwK3BW8TLRNvF22bPgylBWqv+XB9q73ZMOzGfp+PR4fE0fRwRTpeH179A3b8T/9OODFmVHlulvbG4hWv6fMNaLkNYLueVP8/XGv+5S/WCsY1I97cWHwJvb5oC+nInRqJXxqUrygTozzE0w19XtEr9ECTD+20LnsSWAqmFvMXX7gRYejft6IGR6Yk/b7HJlf5K/6Gei2f5hGJz6dg7kwvx1s/32FblxsMPUa92sGUxM641V5R62QIv+8Hsh7OwXeueG0Zw7dYjC1MeZUxAdktbLt1/5TvzfZujJ779jv38eQN8NEAVPhHN7xSMYQ+fOh2+4g/P6lU3x8LhLrOJzpzMmmE1onizqhPNgWbL2eij/zFE3KncLG1XREmnlpGK3U6k8yNf/lPIr5P2S+3/I3X/P18yuYis/wFrHZ37/d1W3KJiMTNbVDTZgmmMof04vg8PlT4tuIQTc+136tR2SKfCYbIhVfzUjcrwtvsvUL6JCzBFPHfu3HdDYRKbts8Xi4AFMPE303W/dMbLVPAytZINOfMjC1GaPm2kVfk7J4TFzN+op8eniLFLF7z9QJz5eGMEOeeG+Zn+y+Ok+0eUhPQUK+UipL4slD9ugZKK1Adj/u1Synb1Iu74aZl2Smsh17VqS97+jjH7nWWWYHY3gpDp1JTvCa/oZWVFZPU/BUjvPx4/7VrTWE11uMe+afNnqE9UQy0+QP8bPiyJSaJ+jQsVuduFBfZWqWDzB1jcDE2LiCKb7TBU8fQQdPVp8PD6Od4K9G3xO/HesZxTQ5QZdqIeXuj/l9odSPEUXwnoONolAilMQcSRbw+Um/brgjnfnNDl7zu7vHP5kyDpedzqx2OYH6Dmr7J1O0GomkzU6Vbc02lcJep9GIFGkMpiLRP/05piRBHP2CKfmvDV7w3390jOJ3M/V6B1CNj06Ju+hr6DFMLUrvJ3jB8tTvHayh5tJzexH8z/cs8dm893LVKUk8UV+K/C3aYGovGomj9/sjHPp5BM+7egSjXyby69AWqJDUo+BFV2Ty+TVU6BkyMIUfp+CvBvnp+bqijwcWdEgdGTIFl/wIHRD6uTfPq0iAAd7Rk6Ajx/ViSoXhbZlTzb4bfpAnAYUZNMYb7+J+He3No8Z7oHvX5bZj1mz5JjV6/c2U4ZUV6S/oFAX6XmdKcYXOjgf4/PTylfinU5FfspGZuNkX+c1Rc+iIrOuCfx0nKn9l6BGxrOnMUx8m8cRhc6oTMOXOGJiqvgvo2mwH3R5JYKIZsze9hrKeOCNNUPj40p9PY7ETHMOLT3zXBTMqeWsLrn2E174wd0fP/n4vfl7Aiy920oLi6R7eWvbhHa0cXjFuBnvBee2gc4Ic/cWUdXjs+uMZTIgvh7Vt7l9eyqy0FOi4FivbHLhbmR1vH5F2IbKr9Wl2f5IpcfxLpv4hc5N+t/eb+VpKSdXvlzBr4C2m6s2i1t9Bt5YKu/GBNx9R7A7AVPUGU2EX4PElhvdrok/Hqx0T6LnbQUfqHVyInJ+WyA/VEX1fE0SeO4ZA0VxBPkrm3xt/TPr9KV5rMDELwdRnUg8p2hC81fbT74HZ35Mo6Dy8/nFedVxbzUVqkgzesXKYwpVBLVGtBhvBadJ4wwNnH1ArxmBqLq5Ebrau+5Mp87YpOya1oxdtmvZ/6dQyQx83ZrerzuQjekJkrvqx8QV0TrxIS+S7fj3YToXXS2XUfHP69GMCWzD/sZhI1WezF7ykiXC+zH7MxNtAh9LrinheCHNqupMhONTvTaYbwZva0wP5a3pbyVy45WBYa3aJO1+AQbUIpvS8dHbiPB147bSSt1T192t3KhnnU39ch1Q+1H6tvm6rfD9I5hRv/X3iTMtVv9bGjGkL15j0a+U3zBg/x6TFfs0MPi5Ttimg2AvFrvo7w3kyG/utSKo2gk4Z84r+IFMj6VdMLf4haxJXv3u+HxdSeKUx/PpG7zP4tDCpOD8o8YYHweX1CUw1l+KS+LMxmDK8QKT0DTviLXZganlZCBQYuYE8IaEGv7ECb9dNoTPtw+74t9v312dmyEfZDUydrvqCnk4EpugKprw0R+YePnXBdcfwXkm6R9+fLPrrRXG/f2AJnYuU9ig4cv6V+TMRJCovr03iJasV+nZlP5DHVlvbv/f7U2SfjUtxJre2UShgintgipt1LVjG3FfY9xNVtHZ8MHUW5hsWnRORwk+Kz79v8frrO1yix+gm3s+FLoxP+YyiYafbjlpAZ8J1LVA2e+wTP5Q/G65/5/Bul1BPXHqtdH4252Dq2YIBNobOxEHwomQLR+1UT+hoM6jBZPva2U7j9nvc3JGv2mNo2765g1dsDX1LxfXeXy8scT6PJvJTnOzgA7iHz68+2pxeg36tDNOgc/mLR7Td6oVtHjNfZ/XQG9GWXXF841EZsmTWMzX4VOynTg2VJ5iKP9Dpd+3/SabGs18xpSz+vcHff5NOzR9Ogkw8hf9vC/j151M0KclKsr35NYE32aMGyrZnKqjA1EJAfnq+034f2ihq+OZmfOF14M1c8YMaeEuFQoEvHpHJ56zhyvb6pXAwO9reZxvfuDjeLKjwGuiMMzRT3lRs0K/fgrdanmOZvw828lI9PSIv7VcNvzZ4fTI5gSm1X58UNMaEkua5SdxT+lV5YwkPCv3nlnlaG3f8kbgORdM5mPoxRqG+2xfpkwY6NUyQ0a9vMLVbe+jj5/leZccBdDa81GBidvr2+8CqCkW5Z9qu1a/1z2fQkXo+AhPBpddR9/2lqnH3iXc+mxsuDI0pvQ5f6BDfgim9gK5FzEG+3DIbeWnstJT5HF7R8aGDm7WG8zkzdsz9VMiDg+9boopa2+7XAbj83aoaks4Defa8gG94R+8BtTfHsL1XDZ2bb/D++VDcM9dVwWS6HUS0+hZITrrub9jgex/TPpng+B6Xbcq6zf1Lug+mrOhdSj+ZWhpfdIY/zNREHv+CqeW/h/2k/yadOrBrQpE86XfCOyCD6wOFKLndyHamKzBVxjkYuimXxDGVp8w/B+hOLh8T5K0VmDI5+1Kdl2BqYqMGJiG8XZMlYOKZCg0fv5MvteczdCcvLJfvgwJMveHd3G22THmqCAMKzxm8VahBp3YCMntlhEfmFvW34KqqfalZB/0awClqcmDmE6qr/cZ2aBOrfHhld4oG1y1zRxd4RWqUCxVoEDZ54bZhjwhMsXRXC+b1W8pstjyXfzE1q+Yqu7IAOis7+PzVCAyburug7DwxmW+v4fUstb/mLR115mwc6GT4rcH4pl//FU0+Kk9/5LvjR7d94YJ8FyjoCeVWN2zXSwXi9n3R9PPmdeYyLxa5VVyFfo/QHXPml1jncjGfULWVbOYoU+gaW0oaNWpJgrvv76Vz0eCFc/eE8/sZQuequzOlMNL2zHkGYDh2phEpwhY6dUhnG5aJ0ZiW1qUSzG4AnfrBlMbef+sUH0cCLe+IgMbD3v1Jpqbir5ha/UP2of3dTCXDJKamagzB18aooTQuiAphAS84fNjEH28wFV1uF9s3EuhUvgVTlT4DU5s5vFvUocaasYy8NBqgBpjWLKipWzC150nDtan9oVeu/s1U5dtDyqThJvGV8yfl/stAzWhH1HQcoWb4XpjCG1nwnaITF3z8Fb6Udqtj4uvJSuLadTKmcB5vkNemlsI/ioECeTtb5t/afj3SbnOGNxq3zIzfXsHU57OlQ16CqWY3U1j8BlOr5xg1V3zBVHrA+0fnWLe9c6+Lwxg6GozFfh5E0OvS3ZYoXC2Rn7ZPfH7p4XieRwadqOSlwtOvNqXoNIaOjbsVGNzWyEcbzejXLPaj3FneQJejveCXC3jL2zsRqNQfW8E/L8AEtTieyD6BqYUBppa8WFOxqvu9AwL8Hs0Fea0U+j02WwlMZkK/tmal7ARXf1kbfl+2ER3nZWGTXlcq+2zMER03diWQr05D9q3MD+2qVymYyxw6NQg9gfbWAd5Q9+EV/xxTs/GvbvbO/iFzk343U1S9YyoHuSF4k0hQ+XyYGpSfMoL3Uvp7O9cOvNFSBlOHGEydYT6pXXaJ4I5uZsFrmX2Q4Uswta/7vbgUdUGv7AYmuqDfs8Va9Nc8b9Ad3wRT6glMFdkATGw0MFW5TAaTyHLwhqjZ+xM1mQnTg+BvxFXKR+vrh/KsPNpOLvZr/joDTN2nG+Z68UrhKym5UbtdbAR/d44bvtWKM2XPS8usgVY2P5laePhupFTQqXtpFj+ZsvS4Vpk36nX0ynXbfTz6eeVyMqRgsAJT0wVT+G01l+g5+8LrfRZg/vG6dlRoUzClO5HC1a0D76Y8oVOTI5iqlm8wNjuAgVEA3Rbbd01FsAeTrQ1v2k72X3q28hZe8RYjr72dMWWntSV4dt2f7xac1ZcHfMJwCKb38/eMmr10BNN93jNXyJPFutwlnrnA6506CmldZgUzdHunskA9jIh9v1WCo/RCJmeHDykTA94ve01FNqrO359MmTdr9yeZmkuTXzH1D9mL7HfnqU1+hU7ZU+gUclQ/B1U1qJrhsTdfCzofXtBXXwcDTGUtmNro0KV2uEoE353Du13HqPk2gE45KxPe0bjsh5QMQjDFhizlcrAHc40Npobt6sSjfm+y1yfdwCsNopCnS3ibRtqiJn/sI1QMUTPhct+vT9rGKe8WE+iC0hxt9/7A80m1H1FjWZrg58tY4fxlXFHD3SZxlmMw8bi6J3rpI+jUrL8+MzHuLS3HZe91ZluJ2YdtTop67u+BtrqqLLwLHypvKryZ8gXDbicMe90gwT8y5JfKADOlWOwTeDlL5E4x6egV92Ph4VeRucQ0fN/xEt7w3uH7SDr+Pn66YIr1up2nWk11Le0T5zGyGj4v3zhf3XGbeMcNdEae1iOKhqKVOLMCDLaGyynYqGT72wm88GQAb/k8DY+Js3PApPcIJpSGDEzp91W/b7oZ0i5MwdT+6yssPXKRNMmoEku6bW+MjtuOFnu9FIztuhQZv4ApddrWtoWQtfmDTMmzX3k/9R+yfup3MxVY8H7pLuzvh8TAlM5Cg4KRZwiuNIXuvFc2vMr1erGdhfSU+DeZfCmIo0TwzAZMfQLUyGuDgOWLX+jcbB6AGXMBnQm+QsoP0ryjcBiAMS0FU1PpOqDIaZCH7imY+kY5mBqiY7oHCTWzdJHZU7ocEvewAFPZRuiozIOj7e001HQrOiNqm5EmePtpJPMfdyIP1BGYCs9WwSff5vRTp2jtgClzGbWknrS/mfqhU4dMQM19vFphdhKAqSV0xD3f8XlPSRtQgi6P98u/Es+qZIJ8NdsjEj3w+dPb9U311QNTOC6Zl9piQqHwAVPfgSnzYLWX6KV5BvNMHz2mCISasna3t13d/DZcCtAjss9tazu7N5jwXhMR+bICU1K/r+x8LKsUfZ7EXCEG06/JfEr1YIKe8k3w+nrJJvCO0s726QXv+4OpHzpF+2qnsLm+FGl7JxxBJpY35u/6uVlOA+9XDr2O3QswdYx06NR8OfuDOjUV5F/o1Ej4h6yf+t3e7xgJ0KnlGkwFna1ws22O1I7nRuI9DPzG/g3eKF8FF+bc+FPmjel8KWZ2ypzWAVOJXsMLdc0x8aQQTDrlAsxY/iHxuJ6kXDij9tpyCMae9vfEKz4f0PPLNsx5ZWBqNDDmFDUumEKK6riSwmuVx9vBdlhqhVw+1m9KW+vInO191fHqwESqDUVD3olQw9Ej8Cm3WujevV+/dM3JpuYr9Pv3racFu9vnhtajZ78fQzmV2NI8FMTep16ntmDq8s4/lFzqfeKfW3xeHi/6PUCh2a4gw2u1NWo4FvR+77N+TaV7muD7bIJd4jCvQ75bg6noVSMvXVIwHt9sMFht+v3/BshDznNeUZqM9rZ36sC8NDY6qq3zlnn3taVyl+N4np5l2X5j2jjfOjHkuTF8Q+uB6dhDj4mzz5F5qwFeH46vY6rG1Y75V/0Lb3jnAR3e11ww9malMMee/sWUoerQqbUF77cZ1mViaRfo1OGGx5zKmhmA/g/q1HQk/iJP4Q/+O8f95u08oih/GolrR/1aCTU9UnYHU86tnzfw/QRfSqP+HmeCAO8XDbQPpdo8Zb6jIg8dpmAmX6zBFLvj78VoMqCsvIMp92uHvLjab2T0Xb9mj4MpHu4HlL7hOvzyYYZ8uBbmFLYNdKLRULOr8j2hYmAfbO/MvyH/TPI3ldL2b6ZEzRCpjAwt8YTpR+JXvFF/Pyow9XzCu9m6aP1kynL76zM/mNoE6zohx0RGP+Q8J+1hV4nJTDAlr6GDidrvwdns45CLpS1TuliAqcyH1yQRXiszPv38vOmq4R/9/aJ86EEnHE4Sn88nY3rdJmAq5h+Zd9kc31/o86Vs9XuEvlhJqWvtmadoYL64Om9oYLBl7uWDPHipDYHyYG3Znu6BwbgLGUVPHd77/gTTwgE6+TKNI/OrbVzw4UMY0Su/7phbWkuZz6v7g/aCnAu038L77bxWoEPcVra5Y9MbS8bLjvYpvB/txtCpVuUfOkqbmllFUf3Be2RPx+Nf6dTo39tR/EfvlfO756X74ySC9+n3Uc1dQeHRF0yVKnTL2/uoic9y0a9b0KBT5R465U1779K1KfM04RPy+wqZHXYP3mzOUBPnfT/ndNMgD9UBC/l1m7ypfUfQKSePiT+2E5mqoYk8pPlgSkyhU9Xzigy/iuFtpmcHNWxqB9vnYnzj7ZK9qdk1B8FZLL4dP93mAiXztZY4V4aauuyvHj3ZAl6yM78pv2eNRVFsNIkhHLcpK99mQ1xV4XW+Hpj6PAYZbfIPmCo2lcySTusou3TQoU36vfFlV+P7XyqyPXfQj82/wUj43cDrBWbccFnIX5Tceu/lmiHyXdKvH5vo6Am3CxhnR2FMkbIGU+IK5+N6qsHUgoPJzRDf78RxPPk02gjuA4GMqwqOJ+CaxVyvRU/L1HBFVWkbif+ZQbe3awM6GPVjNnaInrEIkSeLW7kVfGUUSfDSHpgyRnlCu6KU/wdTNDxBp9rPoKOttC0TE3LYMF0GYz+YMsvt7k/qVD/l7xdM/UPGKH43U1eqIwofEvx/pCQKN7r+HgLMwm8aTvEbm66BvLRYgSk2Q55ax1p/T+03vJ93A1N2ixrJTquj7Sw1MHjMFmDmMofODHww9RbebwqcL3RK6Gemyf2+r/Gdw7uFRzC1Hzoz5JF2LzjXO5iKO3inytgebNe5WDe+OSQvKrIT8pjfoqY1FR05e3405LEGNew8DY+CxoGXlLpVyD05NFFzbZPAMUKnxkte015JwRSVW5H5+t9MWZ9iJ7E8g47Wp2Jv+9qyn+fRzxMPnv28krnfr/XfsDHFxncn+M10VXDu2y3Fa3/HnJNAHd+93iNKz1vo3HW2FLk/hm6VI+i2b4U4nwfDKaml405wlTfymra7vpC3ajAl9/sbGj/GHXcHU/BPG5zvxTZd4vOG6Gmf/h7kwaVf67Lo94KeN9BRr7DF/r4qW8F9H5cSXxzLx0/vZ+2lqcxu949A6vdQ2catLl2WOaM37UZ5aZuvQdmwJpl2tNJ6pibK7k/qlDSb/oKp8b9Wzs+U/yRT7Hdf8221kOLPzmBOPun3Ud13B4oH3LBd9YrfWJ8swJS2vjC3LqBTqw75oxkn8H6LLfIQy5HZq1UDb+KMoHNevJcp2kFn3NFIuPH70oB3u4wOiTtywFQWQccqR9YEb4xGz6O3NqecD5FnVgq81aR9j+kZNQfmfIYrl3fP/YtSvV8H3ET93ltGIsCrNmDqcen7tMI8ytciGHUM5KHgK5oU2Hq/11g/ljzKBlV/XQBep/6AqdN4mpFudfBGP3SqPQVganWCN7MrC5/HnDm113l/fW6G78OjYEyhp+8Sb67De+XfeUvhWwZTZ+o6fk/yEUXaBd9f3n5EbiMMUd2cwZRvIp9+TnVB2SpC/hpfrZRfLftFVbvdJI5TQWfVN/LpK56YiX8oLJz/o6gQMil8g1v218tm8Hrlp4XuX2Qwv9CvApWb5TbxxMAU+fhkPmh7uuSJsXt7EhsEd4GW6R7HF8N+/2Tq6GalbXUtdEoORh3x/FkJf5qpqfwrnfof21H8R9dP/W6d2uiTkKp7P0f18sFvupmCqWR6MGzPm35lPl1eP1TH6zPykASmBg+7oygYprb7kqIbH6no8+inR+ayB/ryoO7neNIX3s3v93Ud6PMXRQPUhBNuwZSms3k/9g3vNs7BpD7p1zoM0Ofd+IW88RmhzwcHOjC/mHxd/lloLwoTodcpE0xNGnjRwJxozNFOYEq39i5F60U/tj5EzemvkChUD/B+Id+G7KaCqR1TwNRWQUZvNmCKFW/UHAuhU4aBvFbIEZg6LMDUPES+e7YtMac7QRcn+wnyS/zc2Z4sgYlw4DRUmRw6EQnU8MPCGFF41Pe2F3zM7idT1Tc52m5W4fxt73lOT9J2ieuMkQ+PWt1SORPgVRfOp9+LIPlQ5I1N5NeJJYHhVKFX4KKntav+86PriOKZ0O/pYkO3V5YgUN1OtrY3HHw6Lq3PfzFFu3wrMS8/f0mfahUzX/bWZcGhfZFaaqWN32TbsLQd9fvF8wpqn8+UP8jU/JdjFNI/ZYziNzMVXVlIdS3C+83fYOrt6AfKfvym4Qs18X3X8HrtF0zZMzA1moOpbJqBqcMHTNUvMPNc1/B2uxhM2ekCujOwDrZjHsHU3a2R6V31kHhBv4ZwPoO3ys6alvzMU+yszajc+/BOa8cq+DVEHkluVzDFgri/Rtzfy2cP7+NpM3gv6bz/UjUfacz1uSnx1mAuvdYjLXE3DfLXaJ0StdNtY5utjIx+HE5LWparmhkrFxl9II4yOtyO8EYzbSaxr/pGPrKWyEvCNT7xNxNmP5ly2Qif16yTETXQKdtxHOSZMV80FLw3W8F56l3D61k/r52v97brpsuu3xdpRNW5Qr50W5y/dclyai4mXu8+4N1ma62lSnxubJfvI5nnD6GDt+vvK/ly+7UqTbOgXPKMfu0IdPEyxvtn8xBeelKhxwyl/EvlxNv28/bB8Pu2vP+dp3qmtMT8iylD3IOp2aL9S6eMz/1vndrMUnjfUVD9Sabk8ewXTE3/IXs7/26mpPU+pFfb760cByuZT8ziQMHOBWMXLe7v677vqGx9MJUsMwU6wTrKvS61/YVt3ni8Rd6J+RI6MlfhFSnYg6l6hBoYq/1+eAJ0Ju8Qi1z2BFMzH8yFoQ2m3BuYWtN7RllVos/fv8gbtd+vC/6auuB0NpiylEVL+eoL70NP6NiRanglK12DYQH5RdNyh3L5i/e7czD1KVWDnmHZ2FSevBtbSqOSuLREfpAKMLXzP09aUVMx67CoJHYjfL80y+HtRsr3xI3YnlGdX4h5Tx81PTteRSp+5Cf3BSaK17ymdvTdJn6VKQV37IlI5eu5Z64xWzYcsj2iJEiPth/314yPIyOnvOjAFBuvblx1g4aeibqxfRKQh9ws6agIb6btaKuVxIu0v9/WKjgKDmugi/Gxnwt2uMAL15J14izV0FNKbctc7/tp+LfbPmjTGblN2zW83+i9/dIqyXB8D2t7YsW0fNHiwktGJ3FasJvzedMqVqvEOBt/kqmZIP3i3qOj6T9k/dTvHkvvVvB+z3MGpsI9+qraFDq1+RB9ciOhb+7VusNvmp0Fv47AlDDra2B4/JspUUOfL4q0v6a7BFNrb4Ka1LfwKqYGptYj6FSqpfB+kwRMeeobOlXNkIdYBO/XGfMZdCXf286oBVPnYj6i9tnpgjtV4cWe+7qhmkdgcn0BU4PhBF7peQJT0QhMLReaQ88Th05VCpjy0tCg9F38rVM/vd94UCV0D8GUsGmfPzI8MwtnJzLfhW4Ey35f29Mb3lSXJlPK1ltD8J0BdClt5tCJvQim9i2Y2mt5TU8JecZHKiv4V5/ARQ2cPXP0OGqQh34wtkO+nIlfiY/eWk5BsABTdgJveg61Bro92zA/Tz4SH8znfZ4bmcy7PVY4npIN6VW4R+iyivOxSZAfQ7k6MO/jg/nxdv+B9x1sBPdEZsOTw/NG6sDMbXM7RF5cfAcfWtzTUvjJlBxFL1qHrGTW5eQVTDbKN61XUWXT6b2V/yBT4uxXTM3+IWs9frdOsRBMBXFw7PeRRV+td6pOQWggX3U5/P0i6ue30fgsOOt2DB+ewauEipMm3nINpj6r/EXl4wxvd+jvL3UdC/2e/h50atHvFzg4OchDaxmMzbyVzv0ndKo1nxqYnICpld7fn+m0hU5Nc/Tl1xiZP9iAKQ+/JF7vTBoqSvNvpuyZ86Ekma8F/yuDqbicXygqI7xf1u95kh5dSNlr3TDTF6YuK9af8idTxuw9bVj7LZ/E53WvU8ddx66rfUuvl7yz/an7Je4xY0r5uV9TWJt9Te/AVJCcwNSBr0I+iIKaGkvb2j4EM+UTBzoShkvolEbQKdoYYNAl5MusBlNrJ8mQL0d4fT7s5zvOWE3VTtQER3b7sfcx8ujzKprMzyarjs+CZAjvCd/sZ7veK3q91zvUuuCPJYv43cLxp+5iIzjkRgUv7M+djlmTIy+e/2aKqyswVS2nJ0bevSXNiwrBmF+nKdvP8XitL8CU8Jj+SaZG8i/u5zua/+vy1Oj/RsX/t0wNqzqg9nLBb/jSoVNJedKpcmIwtQ/B1NKc/+X9XL4dq7zJoVPJ4Zz291wzXV719wPOkyFq/odO3SxjBl2KwNC2Yi4PCM+n8wbM6RqY0vr9xqP9VPtrvp/msymFTN3bfnWHLtyOC9SkqqGG/Ah9ec/Q12P1Ce9n9Nc8hbXwoczK1okTKv39nzrtQoWeaLYX9nueBJV4pGK8qgVjeC1ddlXav5kqnbJhMzdKf3o/s3j4HXs8bOiGF+9s77RAze6M6xReLABTgy8Y2me5SOn5uBW8www6c/GuFb7fY2s7xUlJ+XzkCFQPXzvBLWXUeDrei1Tlea9TZ5y/dGRkFE2KHfPe/b1aPRPesTRzTXDtbYTnD8GL6kN/j+7BEUwlT2dAgb0/Qnf7+yV7r+BD8aVfZxzA1fFLsUBPm3qbxLPaT8qzqL3T6l7nzNzePZGZk+WHtoegTMyN5xFLl+eW1E75m6mb9nzRaqpUtmW+kL/+HFMT8Vc6Jf9T5ib97j0zd9eAMnMJnTrL6KtXKdUp/B7h58N+Lfl3MHlTTg8wVftgKrH7+XdzJxX8Mlu6vHadtp//hpqftshfyXA/peewXwv/8sDUdzVB3mIE5qYqmBL6PU0SCb7QyRhq4uoGU8Lvhz6/mPd92UAeyfM1vF/Yz7mlQVJTKN3hHasJdOMQg6lEb9eJy1vo1KuszxQZHIwqCmp2uIJOhfe4Fuiy9/5iarH8F1Om/0yJPXbo4z90ajIFs6G6gU51LrypPjakfh68kbgHAUxZcSJSPdO2ibsK+zGQ8aSi165BnjmLIfLgjn0pkyY7wWvOYGooOiJFQ+sgeO8l8pEyvD4pO2dbwWkdMH/ZsIpSaQedasamyCULPaeJ/X4ulBA3fHV/y5R/lKPtdAt83mqRfMC8rCd+V+D7XR7aGz3wu7E91uD8wU3efuYpY3uATsHbdqR4izIx/OWW2HYBpg7VshBMPwFTDeu9YK9Tf5opafwrphb/pWMU49wJqHwe+v3Cn2AosjrkqeiDfOV+4O/Hr7+Z8tzX30xV7zxFTYjQqcElaanIwoPtSDGYCu9z9Pn1DUzdHDCVfvqx8KsCJsbT1YZ7MzBVOyqYyuNlyls1n1Ksh2BqMART4aOfe3Tk6MujB3TqKsFrvUIdr5enYCp5GR1l8J2Jy37cw8AKzvQ0fY25qQwGHQVMlQFq5ydTfvYsSHPmYMpdeA27d/eUNpe8TChYg6mt/W4oa2Y75p+XX507l7dE0aC/v7BywPeZhv2+Tbc18tN4Dd0oSKioPttgSosJOnZyvvSctzvB8biJfNUJIrwe8qWXd/3alHrypLBbQueoH2NYjpOK4nOjJf7jg57w3aEnPeWAEmflrxoerZlMoTU+MufyQI+I7jjegmV64hwZepIySd6UnKb9vP73J+RudLjRTsvh/TZ22bHsGL1p9w2hU6E01dltcmhoPxgWCcn7MmXC1GtJbwfQ6eV5+ieZmv5yjGLxXzqPwrVZQOE2g9f4dv0elW8w1WyfYGrz6u8XxfM3pfblLPh8Nd5wuK+O2iIAU14Hpk5xgDzSwet5lIOp2u/zUWkcmD/p99A8HSdgTtf/Zqps98hbyw4MNBWYCtqrRNVqBO+kvS3kFRneqY0IfXm5i0+8rhY1JdT+zZStBx01pICpwQZM6Uw4wXvWGvNeBf7+vm4OFDTR397vEEZ/M/VDp3QV3m8/yP5mKtvVeH/lsGPu8xtv+GuZS/QqLkbixRMwFAbwopV/Qn66qXj82C9KitSkX1e86tADBOhUa7b9NV0Zx5Mf+v3R/w9377akKNB17V6QB+JeDwUzU0BUJiS7MzbKXkBQ0atfk6rq73+/iBV/x4rojuj1HtpdpULNJ8cYSebMzh36o8/x/qmHqoTUXCCTeYvML45yA3U+k3MvcN8T1n4GpqZ34MFuZ3bs9ajWUKYeesd5hz+vVloPqbE8co8n+P38APNrdZsrxLe99IepL++nK1rTf+sUvUYN/2bqMTK6H+93IchUPsI8pdYRMnU+Lid/kanVb+coxH+kx8ufXkfREAGZivzzsPYGmRq9jkd4vvqz4Bku1sRZQJ26bZApd7PYKyzlpIfsLhY4DnvSD1OP/fpEPMs2kakyX8LtOfTm4uJwZnU8rI/jETLRL5Cp9hT+YmqHkYZ5J20BmZkehKC6fJApBb1TEWFC8mGPjCxtrQVEeOhH/jELplgh5onZYs89L8Q8MtrKFnR2uBeCtYq65qFEwtO8trkRD6cGBMdLBWfq3bnRXZc18e5+/q1T5psdULdWIb6/lKA3084fhbFm2J+ULXXuTmLMT76/FqBaKZif5hl6NzFvkanrSRECfZ5EbKNob6jr8JB7Xp0WbLsIBcifq9PXfqcJS2ShhLKfIVMTD7/fxeYNdIfRMKeSIFNyGHbwcIf1hdNuWGM79LipdtOTECw3mO8qkeP9pv2R++UW7x9MCXrFbqmQQDwYCeOhFMJ5V94EQw5Qhxe7soeTuWm4Pgb/SKQSdWqbDDolhmryzdTev9yJObb+KlMb4Tc9M6fSP9KH9k8zJX94DPfp6iz45XAe7ekeadBoIuYpriFT6OFe0Pgm5qkP+vBvpvKPg0wxA5kiB8z4sZ/9Ysqf8CVU0+2J+Ic9MrWN5MfPvF/XYc1eW2TqHg26sjKQqdVGXkBu66hTjoNMTYeeMpXwOuYed7AGj7D+5f2ECJkaH3Dcvhf3PXdnHjKlyyGH+j7f58GB47ien8QjlMqozU1YYZ740ilFXmB+sK5qQU5jIwN5VzR86N1VE4fqmNeyjZr7p8mOsn4486C9Ds+89+LQ/7ysBGTgjbpkFMgUbOcNPPqXIrj3ECLWCpjv6ruGeWytY74h5tfZOOop9yvDnLCO6iXE/KTm7vIwrMsfv2oomSXzb53KJshU5l2A+Lpj1uzoD/t6xSt6R3+fAXu66xekB/OIun77UMxX2yeUdyIL3sZMI7SboxCkaXETTNlUf5iSd4uGwEFUj0RLVVT1a1RzI86RqXVsPIDomzuB10X9i0ythelv+iZNd//IOgryh70fj9ZXqKphb7Z7QqYyR0GmWvqLKVFHnWqfB8xTdY1M3fc5jpvPHTLV+shU5m871BUYzm7xkalRNsxFK6hbwdNApm5vzOAl71Fnkjsy9TVH0VqCTAKNI1NZQ5ApF5ApyUam9hHml8d8hzpVK6hTbji/f89RBOkLmZp/qh4K2KFOra/I1Psqm5BFk33uK3So2esEmVqO21xvzV86dWgcHJfLmV+Qu2Pn395Pd6aHmkwf+h3uoxJrHvyMsslRm0HxkHXu1yUydLaQqUa1VBJ8ze1vxryGwiOK4LknMWKH6xoZv+rIVLtC3fAEZKrtXqfcs47DHsrtGnVqlajcr7Z4Pc5aq+G5vWOeFGg6YUKFTNfZWBc8fVi3nkj5CpnxkMltifmpv7+ekL1PQ4+ZuSmyrKrQS2tLWXD1Yd71kDz+R6eWTU1az3+Bki/R+y081KnYl1ogZIQ6lX+aiBAbdUudrhoB9If/N5mazH+nU+QfmaP400z5Lr9CNmvPuWs4Q89IeaFBFfSYr+bdp2cOG5g6jTFPPeX9cOb18Hyq9DBP8aWEXkuoMOPPZkPPSG3oCdmtFz95ip9/MfU1lx4sn/9Lp1xj+a6ZSwfvF+SHPDgSzFNhgHmq/FyPPPich7VCZ/n+nad8d3h+1UluD2VyQJ2qH+8FM5utCbdQ3eeuN8Fx/dD2PzoFk3QJ5Lbwf5iC5dCbS6lPGRBeYoanI2QqC9o7PPWxmnuFaVLmr9bI1NxGnVJjZCphc8xHrakSNFbIVObqNTT6WRH8/JV4rJSRqdLzDuhF71LCamnoEaoMe/+B4phUxmEJRaMjU/odvdxbyGvIshleP5WQqdMEvW0l3ocem8P10UBbwpOekMm2QK/3nGlPeFTVkfjJayeyZYxeu5m2MubN/O0xFqQBbO3xLTflt18TGYwXsMu8IWbj+go570Y/TJm7FTLV8kG33GUjGM8N5q+/x9R0+TudIv/IOoo/7f3SoLpC2ayG/uRD/7lg6mmQm8dz7vdzZOpI5BfEYeUQrxk7wHofvV/5kYvc1znq1I3KP0y5sYk6VfTxj/fzxJB47DnMFd9rzEP+pkCmEm1YMytUmKeuu3fHrPd8gcxZqFN5sUuYMZ1PIL7uMD9MVWRKD5GpcnbHGmXDWp1SRJ1KyRN1ylakDZugesH9ct1zP1shUzarj9CREL1f3QxMXY0byGcLa+gw9DrucKgHdk8boq+7Q0HsPb9DXV5V7r2Uob+D7M7gfu914jaXz/D9+Q9TnrkxLWQirCHeXZXcXbmAeTJH3W5f1wP3+2HvSr+uPpAKDnrVdrXrWfBsC2SgQqa4u0Mv94wriKULMmXtkKmXG9+h+9z03Fulu4KZ79cSsnOHXtk6ZAqbmDLmp4+jCa68TjesLPB+Ny8bmVLfOKZ9MSXX0k3Q9w0ydQzUJ2xfPuqU/FxSstlM70DHmCSN/UGNCDeQKXJfoE6PJn+Vqdn6d0zRf+SM7D++Ln2WX+F+tM55sMuRKS1HncocOswDtsiUnKJOpZvcIf7r4lhscxrm/bSkyF02w7+puMZx9gY5MiXvhvWCw5zDI40xh3HkkCnlGmsCJlhjxQzHXe+AOlVo6P1cHGk7Fl9ec8hGq0PuL3aoU6o9PN8ZMdSpr3m/nYreL57t8Pf1SVYwOGO+6yoDmbrGxobZm8rAGt6gbnXDer0nKY6QxouW677aYErxTjeg3Qx1qh4tk2+d2m0zrLl6gkxtXvkdbnmr8qAY+jCl2XYGaeMiU+0IGaokAfORaqPXS4ZeypLeok7Vi19M2WvhBU9pfiBBu35H7O7xD9TSkB+Xs2FMatwCypSr3J0CMtUWVQU3eciT1dro2ehD7lAVQ5/ZyETvN1vxBepggb9/CzE/9cvtAwr7qQm+eJGGNcwx5r/4gHlsFbzx7wFqAJJxueWwT9Wa5DgMgEZtzFPrrar8MCWFNQcW+BFZbxkyNXGa3Dx1/t9kavG7OYqZ8I/0ePnTTI1u2ysUOkGG7BCZWmn9AWJWoxfUPayJ0Yu8IC81h7gZ3DzMV9UbssQsuHuYI1NOgX/j+Pw45oE5/iyYG6yHszkrzFdhiUx9rUtvI/R+3m6NTK236zXms9te8PocmXqe9Tkyxw/I8NfedXc4B+TiH7mXuMiIfHcx71yGvfisRJ3SLsh4bI/2xH2+cdz2TG5AdlX3xFtmWLM7yTpCBktkSvRRp0TRruA8sX95P/vMUlCUXcO/deo90hto3jHmJVXLREbu7nD2z3Top1fj5y/GMeoOnyhCkAzPy0Z3XkHV5koejKXeY73SDntFxAPxHjNkqrF1/Pn6deLueo069W7nBaTtDJkth3UQ5RZ/P7ube8FtBWTqs543UC1XmN+OO7y+7bOaQ/oYzpNbTTE/sT0ylSwMTfCO/sBUWrVQvBXMo9enBEwZNz9MGXsP1Wgbj54gfia1oEtzlZIAHneQ3FXN9WqHOqVprP1mCjaW+jeZWv5ujmI2+UfWUfxp73fu11eo35cz/2aqPyBT9bH9pVNf3q8rKod7wgSZWo14/92PwiMEvV8FcosZf5inO+1Rp8J9tRjO4UCdMj8cvWGDOvWgG2TifsTMfYuGOYovppLtsN9oMZ9DIdaoU/IRmToNZwN3STd4v6GGSxnH8c51ToJ/vmHN5U2ONTyy9sR/boaeKgEHyEUHmdrP0NUtRMxTyWzeEuNkoE5tb6hTms8bwdxc/ISk+Sj99n4G1e6Yr2ZDvwhQkSlo3xuWZOEUkjbV0ZvGQ0+ax9CPYzxXct8a5sIxyFXwqLf4el8nFuZBHHOS500VAqEyIiad3Dfc5QsydVjshj5QFXo/ckKdWmw+R/Zp4xsy3OwF313h9U8mMn7+YYS6aA/rNurCnUO7D1D3D2O8vrc4rPFdi5oQLMfpgsmWjl74NsP7R8w3sPHuFAA5bm65vq+WBalTZEoe81r49n7b66OBne3VRFebpUdW4+UdZGIjU/cQI+LfY2o1/83+qdn0H5n3+9M61R75BVr5debfc+nneXKAh+GiTo1TZEozUReesuUIwSm6RYxK8hvH5SwX3KmITKFJw4xf+8gUmw19flz5F1PFBJnajV4/TAU23w3nZKD3q+47HKeJmfbMmA09TOYMmerPyFRL8gncuwK93y3DGn7VyFSqzU/C99qk/Qi9X5sWqFNKOJx7X4YAlbZEprIUdUq+gvbt/SDzlkeyPbLymyl9OsVxWtCXKZzEGPOUc1glZJ1WDea1qyL4Uxu95PzCJ5Cr87MQPD30nmdtYKrz0evJJ/w+fLet4L7Lhl5qKTIVXTEvxu9IFbzRCXXqdiR4f9bDWaPRVz8LH5nKy1olvkNQpzbz8AY19fZCUG6NCXt2cg3p6YAMy1Nkav7a4hhzyFD32yMyFe+3HeQcME+NI2PB1k8Xde1Y4/17vYwjE6kdwGG8uHHYx01BaDN9wPYkoE6NyqVIiqjBkcWcVYKhqb5H7tkbvaBmovdtVqhrf4+p9fJ3TM3+kfOn/rROzY7CBZ7h+ozj6B6Z2jlwQN1BL+g+r7+YqvWTSwIlQKYOwhxrRv46022F3m+khnd4yMUx/85T5dz9mffzOi+PWCzFL7jtbMxD+9D8T6b8S/GLqQeXfnk/Z+jRX1HryN3NsO/2cKiQ2RFHpr7yVB2gLtyXyZ4E6x6ZKtdzHe5GyQS/fJmoUytFg8fqcxdgpTRH8mGjEsdtA/ODYjXRt04p0mVYU7q6R0S/8hryPEVvJ2rorS7L7QTiyQeZ6hXMU16HXi6nhvJ1xpzFtkmMOnUa9hQuHLCYttpiXiQEmdI0ZMpec/TG9+OwT3mK9y9ySAGxYamYz9aoU1Zc3XAM0JCJr3k/swyRqb099Fl6fxI2Y8IMWi1Apo7Be8GYpXfQpZmWByqX0EcoOeqauNznnjNOle88dT69bsRgrl+Q5N08gE4MvL73TBUJ35cNHOm8JvB4qxZZPVG3qDRpuKnem7/J1Gb9m34Us9k/sjbpTzMlzeMLNOr7TDyuIFMH6FCnHuGvPHUwh15gYeNiXpmj9zPnqFNNMM6xRsbIlEznd8gzF/NPs0CdsvaoU/UswZqaaTxiHfnVj2KYaz8OZ8WsoLlingjgjkw9z/kMHv7uwIMZMxMW3FzUqTAc5tJzrOGqQh28H4VfOvXF1CPRUJcekFGmF2sdCpIhU1WBOhXWtQbPSmjJfzC1h77J9SJa/uiU1kW1APE9iAh8hnm8B0MvJ42whkUJPz8Pj2fBE0fI6HaFOpWsFsjQU0LdUjbaDTpqKTwgB9FiRhI+IVvEau49FobHAiVG76cpmCev0m7C/DQuoKDxL6ZkVSghv6/3eXA+I1PWqK2g9JBhdxnjmDJekSnk5Ire1xueCd9P8xba2tBy/7LG1+eNVsN9u93n7ieQFNY9Sg+U0Lxxk52ahMxf5QNk61Hn3zoVfdIGxNKuBNC95Q9TMgh/nanNRPidTs3/lR4vf9j72XZ4wdqMzuTb+1kpMnUX1+c86M2sZ+bQI7LJHy5xVYZM8QrzQvWoMuFbpzZHzNhJMzxPEkfI1IQLC+icCTI1rlGnFBcZaLmKeWik/1qXXp3Gw/6nJzJlr+MZ1P3swL/zVL4f9vTlyOj3/qnNEplqDt5JCCanrGbWeP7DlPtOP5Spm/AM+dhiuae0yMCxPWpw03lL9L2ITGmXJaal9oN56kunnPk0+dYp8/RBpsiVVFCfE4X76hV1QFoPz5fMYa9FskWdyi/bYV/tAZnaPPH92X5+g6yt8XVDkak+jB+Q7jTMS2gBPdYlqFPtsTwKwXuPTI2LbQHt+DGcY3LPjoxMXiUkarbP/VhDph79q4Ju/MH7jXk2YQLBPJcqryNxvUTqGQpoC0l3R6bKGn++nJAaMoXt8fuOUsoa9eLBwXnfiM5umBfLddqBqJ7r3CSXRiQLikztp9P/xdQh/6D3c3fq32RqOv0dU4t/pMfLn2aqIe4FHjP7JHjPAzI1O9cq1PULdaq5oE4F1fB8arZHpmaVA+xcIlM1XWSYf/I36oiKXuSRC8hUNKzBhTdffK/3c+U9SZhdC+jVYgmZeLrIVB5pK8hPAXof+/Pu2ap7IVOz+YF4l2EPHqvXqFNn80j8mYpMxV/ruGUbdfRrTyIM67LTcItMbQ+mwkbb+IyZf41MaQnqVHJEpoqpcRf0a+8r5N1OCziEryY3tgXqlJG+k2+dMhp1FRF1xitok+Xg5UaYb7g9F6DxpufcTwV8v81BQ+93vKEubQYdNEwBvdtNUIj7EJGpcaY9oN2qKvdqivnS0DFP3ewn5svpE+9fOjx9LleGIrhphUxZbw11qmtQZ4SbNGHXo3uDJNkjw1sbmbK6lwDJYngeVabDvCjTW8h4id4v8/H7Zf4aGZTMPfE/V4l+69TRhNtwbqyakM3y0v3o1Jf36+9+DfKL/2LqECBTEns3xKwD/28yNfvtHMXyH5mj+NNMzSWCeeoSDXmFIFNvd6JC68vIVBxiTfi34fnUbIbeb2Lsj8xRBp2qlhkP5BqZylLUqW4/xnF1zTBPWWk+9OyXTjzIJCFhyxMy0GFmF773JH6tS39MGmSq4lhTu9nwjHVlIlPnfJj3CpCpjD3x/UZW5n3PUdyT0xkZ7Xb197zfPTPR6817HK91+3WCIkmRqa+5dOHxiylTmPuUjN13Abvps+HwOKJOreJHAvtHMJzVubx7ZLdCL1e+J8pw7gjWbHqQP3AzxmfuS298v225/kDqiAoJ8uH9xS4uobuMFeI7Q1eveaB1kKR7lXhJgLp9WL96SOc95qEvnXLrKoeqJ8jU28Y8acx5MfRKQ6a+9k+t3sM8YFpinr1ZQy9rlePnTSRkCMJ3zS5xi0w5nsa9cI26BaSq4BkryJRxeFNWlrYHbN2hTqFoJUQ+GS3Qc1tzSKfKhtg1MnVeGlVuCIkKxBQxX0m63hDYN8viLzI1/+0cxeof6UNL/3CeCmPhAil0qCP+eDjn3QQVKsh/zVHEivuCLNy73PtcZpS5S3noB3FOBT9NkKlFiP6+fUSoK5I6zKWP4jnmkcsvpva620OXDzpoj3c/6yi6TYrez1DeP0zdppcDCcwIM3o6nWOekD74fgt1F7HL1zqH5fNMAv+GOrXthny3OiNTECCj0mN7xLwXs9wNGvRmTthpkC5P99wM5eZHp853ZMq4FapHZNbEoJ7XyNSnCTyShKgbpZsgI9fG6JmSvT7QKQnW+KdDhqzP/INe84pMuccPsIvalhA3O2RQ65Ep6Yl551G5ihC0omExgQ79OqA+cjfwsgkzXnEO2dtW8qBYfxQ2F8MCKqfa8+D5wTElnq2HM8rXOGZ8tnj9xxCZzF6dxoNdKxVMLIQ7JCXB188remUnGPYNS1smuKBLIrs+mAunpi4Fk7S+R67aqQWJDudRPYrFhjRg1LCd9RUHy0OmPsoFdat6NUS3Jf9vMrVY/6Zv0mz1r6xN+tPrKKJthJl5fEKvU2XD+jNLhWKjo/fxJMxTRoE1nIwz9H5jq9x856lHdUhzzwZkypHdGrp20KnJFPNU5K3nkG1tZEqP0PudemTqy/t97/WI1qhTlfzYCz6K4oTtd9sZlJP+l05BgUylkxKZ6hRkaiug90MXit7PH3qDXZfDOe4XxgRv/sRxf2LKRygPT8b9cYkMNJv/YepLpwqtyYHxIzJla0usORmZkleLmuuOj0xFrVZAvvVlwdPXRscMZzin5DZDhoWvHp/h9g35BfD/yxd6t0/KS3jmvTI8Y06A0a3bwq09Krnrnw30hskWx5CPcSQe1cwJexY8g/j6UrjLXNTV8wJ1K5+e99wt9ukwz4qMFTeKYw5N8Xq78fwJ6cE5CK74MlDnw2HuXFM11LHh+wmfCr3iJcIx5DLuNyyTTt43U0DXeH05Yy069H1NUHWVBTlfjQqOeo+fOn9hvkw3dgX0dsY8OTX+KlMr4Tf9KGbrf2Rt0p/WKadpI+jK+oTj/AWZOsqRAl21/+X9rgrmqXS8QqbgbE8YMyrMCxuekmC2SYGVEOKo7IAmBHZqLth96s4h5cZpWH8nREx8IpNp2eD7ax9kajxzV1Bsjb3gbcaYpwIxnEE1HnoVL0pk6rkTkKkcdc87iINOJfodnitnOL9q6K3sLvgLbkeDCcFUz4aOqroG96mMTEE+rKfbbPC18bjnulYhUy4rczg9DjgurwjW3EsoYxCTVZ1DvFhZRAkw7xR7kLn7GNb0KoA6HG/gTPw8Q126vnEM6e6GnAc3A3UxfOUlVC2grrkcgEX3toGbPOwRdK33kWnHFr+fedEEf68jU+JETqFEs0b8Z/OhTN9uc7jLHupUbCJT46Hb5a0kp9wLFzuPebv8AQ03D8O+YCNiu2FvSLd6H4TgfEw7Zt70EhJ3j0ypIWyYW0xdUD/3UjCI0Hik3w794QemdG3jLUj7YRUQ/1Vx05kP86CDTknRoxb0yRvz199jaj39zZ7E2eYf6fHyp5lSZnIESbvHmq+GM9N6WiuQqtkZ89IBdQoK9H53ssQ8NQ6mNZuFw5rRZJvkwWOFTFX+Fp3iJsMa+sTI1PNN5nDz5ifij0fIVHEXXtBSZHY4kRC937taAXr8fe4ZS2TKTDT0fqNY/VlDS4qh56T6wfeT0Q2yfrfFPMVQN/xshEwV5usF1W3Ccv8ZY81/GvkA+bxBppbr4czouEcvWHTIVOGqlOTvNAc104Z1E0JjfXs/5rs1N2h9t0h/wJov1iOZuA8/LViU4vWlZoa6ij4QFS5b9/AMnjL3a91UmNG8Crjdh7633EWm9Bep4RZGyJz4NCjzZWT+CeZw1qiNTH1Geow6N/R0EaudyNZEyKAO5D0JxkMfXT5vUcfiJ45B/WZYMxyvOyiuzYF72tCbYD/SK2il6SEPToDMLw6Yx9K8Zdwdt8ni2/tJSfVLp1ZEamH/kmtuClG9IelMrX6835dOSZPB+01PtWAw9a/q1Gbx/1p7/8HU9h9Zm/SnmXKJEEEWGMM6aIaZOrB7Gdpxjf5+/co69tkM+0oPhZO7732ZfPejSLb3hLjRGZk6mPMK7odcy91miXlstFjPILObYe/HjkeM3nL0jnOKzNL9sNfDJUuop90vprZrMoUyjFTBP96QqTXJp3ADH2vSSJCpRIx/vJ8/HvqpTx/tExKK+clfJkO+2WzRq1aUce+p76zvdRT1/n7npjJuxG+mJOWEQz/aWYvcH+kVdvMZer81BBa5zIUYnpzt88C+vyP8/PgF9W3Yr1XuMZ+1n/AFxXKPzDGWUTY3qwLz4HCGwlIUgSnLeQmFv9jnfr5KNuyzw59P9BPej3Y4E5tv0DgmkoJM2ot0OOP6lQ7nQu6JZ7XSgumBnkDz2h2FYDRHL3sx0EsmFw29sG6ht3Zf/Ab1ITwQN4jThG3Wc8xnts+ITzb9hFniw4WtJJX5d556eNM7HCbFL53a3qUbUH6quLGI/V/eb3Soc4OL/t/TqaUgrH7HlPiP7J+ifzhPuY91iF5v6HGZfNDrXRpvD80BvU+g+GbHiPj1zDd0uO9hYmd6iLrzuGgx9yPBOLK+Em7wmA41VL9Q19RuYOR9P+bubMY9JqyHNbT6MA4/F1iTfK0vMF+1WMOyZqAOXrUJ3E/NsCcwQab0N/7+45Hh+91MZIo9t5gn4iUy1Y1Rp57d+gmNecJx2jWRKfU8V6BusMa+987PJ/SIOiHfMaPffGTK9TOQ+zt6P48jU2d2+WHKaJBW4t0wTxaHPXpJ0TIstr+6D8yPl6GProBeL7oPewCv4sCMJ23Y0nvlkHxE1KVcRqbKO8ngnl+Z4Ic8mbDtAcegx/ilke95v/7sBtCuzjiGiA2OIdUdGarTnAnueW4sWKO9rpCvs2F/VILe8NoM/SoUWxWC5Ckd2VXGz7ttr2ruO5e3x0bCkM+KlAp+ter7b+8n63Twfh/VIkdZbeE0Hs73dTvlh6lD/qhwDNmqR2Ikpwqku4ZMlcu/6P2WwmTzu3XpkvB/FYj/3zJ1qXmIXoyc0Nsxs2faWaFQnoY1q1GMNRyU/Alxmdm5z/KSstAZzjRbrq8ksFT8m18epIR4ZmrcVyPUkUp0p9CG0pEHy4Bb3/39OmdzFLyLNJwL6FZzuEsO5okXf3esfWgC1GdQuft8YX6K7+EEyvFwHtRpjflCnIcNPE7yMC85zPu1T+EBhaUgU+FtGNfPcxnu6zsjbnPc/TBVzqs7N5ij/jClrRtkSl6rQEhjX4AyqybmZ74CYnncg1x44O/z41th7Srs4ElXeD+aU3Yc+pO3yGi9J+7UTidsca4yyNuZnLvSrT+yhRde4TF36NAHSSyYeCXIZD30rPl6PiVnggvl9YK66gZSwVz2GvpUEXztX98LJlR4/9twjAzCMGexyuQantVa5V62TxXWyUICLRhK7go6jmHv5Qtfk4Tm/nnSd0wtbAdItP8172dI6P12Iq0JyK0yIU++vIF20SoCV6dRSBqptx+m/rJOzSa/W5cuif/TkOK/ao4ijF1k6uGi9xCGcyy6EHbwyNfDnjr3U7Dipj/gUeeW4D8MumDv6XBWzDmNCBoJrEFr1BZQZqJG/EW9K9gxkgWIl6GWB/eKH1muvx5QfabI2Gr/Edniqk2hWQ/rANzX0IsskT9Q2aVK/M3s47GbwCfQnTuNuP3YtNjMcRsouIJebHTOavZKwwfcqhIZeJ4x38wFXYYqz9ALfe2dvzbREboZuxPdOA/PPImdwZ6omKcOOx/Ie4RMyR2vybdOBUvCodw2lAT1HRaM6G0L8Wh+zL3Nc6cwR8LPj+sDy13lldYsMV/Z8KxB5t4pSJCp4uVD2UuEBFnXW+xDh/OpVtKBu4GPup2udBMaeYkMPD+SxYixRQbhhV51tTYmbLMkQ2/qLepS6RoFs6cEvV77VARvvoANiyaYd5ti6AmzicQNuwx7SB+SQIlbeUn9zdSJpWVuEBPz1Md83GGvppVgnjIs1qIa/Xg/M5wtFaLeh70vRVPn5ltvor/I1Hz2mzOyZ7t/Y47iN3L5/52p6VsI4MmG/g9uiEyIp3aMXidGxqISdeM+0zrINw0X3NWyKFg6HfbvNMwXvJFliIys4xxSbTiHfbsyPaZo7Xt45ouvo5sgMlMQWmjTVMOMbg29w+qXANWYo9dyYswvpxHmj/jNsYaqYd33Io0FeJb6QQi2B/R2E5E08JwLJ+JTFb8f8bYtpNEDdeHr3Hku5HuoAosKwUke+ia9JifItzky1YwWm2+mdrVcCyCaDZDONS7Azp9K0N3X4UiEc3iCgtY7wXsGYs0MiTdwc8mRu9xGL8bGWgkJ36DXat5SxEpKUsiVTia+3/YK274EDk+xl7g7PicieyxIB2kuYR4i3adjq0l8gqe9IjhGUIOyszWP4P6ZUcHrK6lneSebkIf1sM79/j4yW8wxr9FUGeY5oWf9pnIga+54v7wQv99WxN8vVwbJPTCThI3sqQ30dS1zfZcu0dsGZfPNFMSHekL66aP8T51SA9Qp5ajWud6/UNf+HlOLxW/OHp2R/9I5im4peJBJ8yNxDW3IL+l6BWl9wdezHjO6QIU7VNurKXjBewKM6kIDiUhd4ilRj5lbnadQbzdDf7x08Epe+IRC2WA+mp3RS9q+XkM19MT0+7HRsfe76uGx2+I4nVwMrO455pf642FNFbdMYWWmI5OGeOCBlWFNx+m6hu5xGWr8hTo2EeYNtIqMuqJOMY+5tszgMVGQqUJBpkRpcYJ7tbsT82YrP0wdX7daMK0P5gnl5V9huzex5hI5AHLotzLcPFHK3cMULNY/8hsUsok6q70wP91TzEvpZYuf5zYpsM+bJPB8VXvBTc1EYUISHiFfVVvuz28vZHKCOlctRir36Ru9asNlGR6lKuVBFicd0/3cR0YBxwRiv2uWHvkRg6Sy554bYz6aX+ME0pIis/UxKdh2HgMU7RQ/vzhjfusLhOl+X+8wb71Fi23lkQ3HFC26vpMwT/Hi0gAtErw+HqBOVeq7hP1ZvQmG9FQpwUh2A3aoa44jjfo3dWq5+h1T9L90HYXhDf3GdwfML8cFMiFvhv50D4p5oAX0aienraBZ7A3u34/Cgl2jqsB81XPudRr6+UR2r1C1ZFjvJr83rBhp6JV0pnCfa0P/8kou4bnxkTkllBKmFWELt4lMh75DksgYe92hDplCXKke8sRNx4zfj9RhGS2+NnfyDbLihjXu5cO67vm8hKbSCR/OnU9YKxAK8emNNfo1RzHV4AStR+4EPidkasPUFLQdw/zw5f3StRrB7mGgTq2vKxw5XpqIeZKKJNi/UWf8QMhRF/tD7t2G9XhiM7+gDkWEuwlIlHEWX5F5E73r0k0ou2w5hWL9XgvOSnkB215fqKvVRcmDm2+id27mIqRVIRJXHxhwE+6gl7sSwUv3qNO6kzNoSEC5pzdwZFKkRdBeLkzwT2EPeL2aAmkykQR/9tj2bGS80KtO8h0JYhN18kunvpgydj3q8JdOSddrhd7uo/Tk7JfFN1NmMkOmlqcR6tYM85YpVurf1KnV5jdMzYX/u+n6/y1TjYx54mE+DtwbKabIaLRGb3e7KYK/MHEcjUiYQ9atdPSGa8FjZy/EjL1d6sRTp4nHnNU8wBo2FeKbJuYN8tZzKKYF1tz6OfTYD/IE7qurIrjPHjP2vkbGso+ENfWk0LFbVCEzciFzd8eleuh3cYdb/1Jy39OMms2DNXrLfNgHPMuGHicpT+ChxFhT6z2+X7IjBBmwaP69J/G0XZyhOYmNoDuTxYJkIyMFpahqQX+thrnkgam9B5VgNM+DQtrp7g1Rfh5zZ3WJO3YV8xhrWlMJMoHX375QV7ppveOeMU96dn3qIZSLF9b8SgKRKc1nDhdhO+dWS8411Sythjo15Nx1tuid8+AqgF2cR5wv5HjDbhNuQPEMdoK/0ySFxZCtwX1spdw/dNuCneati/eXUO47p3jB/JRvoTOjLfGj8Ra94YlrUKqCKHiqrU/+l04N3u9Lp5Rm9IupL++nvpWboKe3QafkJTIVKjjGJPO/6v02vzsncS78I31o//S8X6jEOuaRrYreTMAaOtB1BrHy2OdBtx7WPV9xnH7AcIbAflhnwc21D1l/GdaRj3uRCfuXDRlT9rm72GAeuCzdAB7LM3qVK8FMfjLaECrSyLm33IkLtnTkK3qfZie4xQS9zJujt4rzgcEOi5TdlfUN4uUBGTtIqcX2S45llycqvh5qPLZCD7qiEHO3nSCTdrSW4A4yRZ0dekyWVoRMjaVGMPKuRqZy1Ck5J3UOtbE8kkODTJHVq8oNOg4Uoh8OMXj9dU0cZ61bLLrFPpQnKnNPO6BREq4ah24zeLfLKIlY/Nbw+qUPI75ovxaMrnYFQD36cHusnDoazl8l3E2+5+5ogrrKDrMcnK5fcqd/6hGjBjKRVWPUncUVGY3ZuAK+eA9MR+eebvTYgGr6wDFDN2OPhe2sget7tMwt+j4f6ePm7qDNvS0PGMH3W+dvGw7SpCSG9EJvC2OpwruxGdYi3ZEp+mgKkOUKvV/BGkq86cBUfau5fp011t9jaiLMfqdTk3/k/Kk/rVNkLhwg277k3K8nb2CTR2vD3R2T3FffqEOTme5CFl81EixOH4V1Ug6QTCqa+/OJnrDXyD3DzedUcG8EM3VuysjoaiwRvxGhYOZnbkG9Mljumkesyfs0tiGXYon7Y/aaMLKSI3g+7lTwz2U/YVofp3CDBWZyWsOGXXTUwfvbw+/3rJHZt9ie8fvyMbfjOXqf6fm1hWqtUfy8EX6/Yt6f8fsljQCy5S3IupUSUK0CmWKprxA0bxEciD7MUcyQqf10fAIzusxzbr/GG3r8rE1IngMzvvwWWRcKZ0hdS8T8M8P8ZPI13h+vwuos1VfPsvcYIEquD2J9rl1Ns8s8g0fqoLfld9RVLXgaoIfjKbE/4+uChmVLoNyHIndbo7fYqjwYYKyruWCdo4dCUy1XoFqG2zxQN8+E7rljAMyOH8Gm52NP99PbE+wGxwAreDx7+pZ9C3b6Ar3fF1P7u1HD2QqRqa881bTo/c5Gecu/mfrSKaXPa/K3mZr8bo5iPl39n83z/006pd5eFB7t8Lxk4iZY42QtD/t8t4J7MfSCTXyuQ5k/0du1J9SdiV4xuB1gzHknjydUkQj+fMQxM5/WoDB6fEnQ2stNbmvOtmZq7WpQVTHJPT7RF6z8bDXoTtdt7q5X6GVUniNjhkeIr8iYN47yNoDivERG1k1fsMclNOG2y/D7yQ3qUl7JEqQzZUn4PXlFrI32GzCqFXrJjT3s+52IOsTBtclNflQWRHGRqQNNa27efVUh9WoUAqMn9Ebn8kDJ5bZcgnNNBMF+T64KtdNYhZu02OVBaooJU55cgXi823LX0NFrgRIDoLVCnd0y9GoX2V6B/4orgd+mWkF3oozeuO3weg5D/8KjdN3CcPJubq+kx4Qmk9sUQsMcE24skEl/mS4g9No+d/JO86j00baQtvtVzgPnpFAhnM7A6R+t4MzmrUL3ztkAP1pNc+fVjTy62DY2KHu7xHy0R6aWvVSD2ngVN8Kl15Hu5OeoS3Toq/TwRRwJHgXsyhTHlONoCX+Rqenqd95v9o/sn/rTOnWsD2sw8xNmcCcFzCOJ+QJndVrk3DmNgU7uwh464YI6MpPEiJFj8IbLjAq5Ne5GFh0dDyO46mcx91/rOGHvx7MC0/em3HaqM9As1XeQGhHq1uYcW0zcaiLE2maTWxsFvUxrb0+QW2uJeHa17dg54xyePNmhl5wlR6Zb/ACPGRDu26GoMOP1qUFXeiHnk+hq0as4W4BR6vj/E304c3pR6PDYhE0OCwH/XPJmGX8zZegGMuVupQjO827wfmg0iXa43CDKnJ7byebh0enuPAZnvMExxajR261O7Q6ZGmMeSs5xxHYX+QCJ6aHONle8HtWRSjC3fiZYj3BV0PIYBpCNA1EIPjGOQdHMf8B1/OiIXe82HX2NZgk4+ntF7L5+oTfcpTHwy77JHeegdlTsV3f0otIk55tNW9NgcYnA0bKS2NZmmVDLVwWIxuMX560fTujsUlqgXh6F8M1UN51WsNXnFdfTNzK1CFV0xGFxy+GwWWxInTY/TJmhrf5Npmab3+z1mM//S9cmTfqshetaFQU3bVFX9n52Aqde9Jw3cQd0191XcEk6ibvxYxthDc0cuHS3e24f3bCnen9uwdqaWHNHcdxTdnMOEPLySezNqjtSUtx7cJN4TByhRwbs8/MOeq4uBOsVdRPKr4RAV5/HuTNa6iKrXnNt6KEiIsMe6prU5xJm+nT4fnv0mht9p4HDywfqgtslNJntBfD1CyHeaW70jI4iHVrRbbg+0bwJeR6mMRxv25qYvrhUSF4sw2+m9PXkLpJFhXnEmY0exC77qKbm5nwD5/JYCXY9GXR0+lkBX+rotfJRLLKHTCh018k291GyKFN1CXVjQy45f0JT09VHdqDTN+Pc7lJxw9jcuECkKDW3lnlYU1W9amDv0il30mSsUPpkDIK9lOX2ni5Eau1vNkSr3VNw9s3BopVc7oDHiyux1sJ8Qe2Q2cBVWgu2sb0rtKhHHNjtVQi6OMYxY7xcViBOFhU3RaXuiJoaORzL7MahtlWRJGGZgyqjrqKxXv5N77f43TmJ8/nu/5i//yadWlInAH8xHxH76jw3tC9wXPXOTs3thRpYNOzHN3DPySZ3XO8p0uP2jbrWj3NiecJKoaEbuHCdvRbETheoWxOiPkGv5IrYNxt/P/f3AQRBtMjta3IRafU5OOALzymxJq82oeflfQL25rrMud5jxtd11LXiqG+5v2LoPWfEecEl8kY536bXmuqQvsCWtZo4dnKoqZ1hvgjHj13uMfddsykHwJofehvXHJmSszfq1ORaE6xsHx2l8g5AZBqO4y5dUWJ2PgNDK+7EUhJtQcs+OIGxCyacy/urSIuR2YHfmQvOifsEOipQl81xuBFsd/GMqE5HW8xjsi1Y04nX0bfvGpBV6YpwfhUL9jwtz2AJZZFbq2dQ08Y00PvpCY5ZPe3wesMkAnNKfW7vL/aEPqsDAcfZNoKVzIalIb1ig29NDcFZTO2e9nIhgFtJGbdrvfbopE0tkLMz/qtoI1Oh9K7g9JxWxKga5cf77T4EmXpY3n/qlBFNm7+pU8vfnZM4X/wrcxR/WKde950M7uswR8v1HiX0Wi8B7HueoreYeAkNTh8AnTnT3A7vEaVj7ZEAFPuQc3NX1/TlBgQC2xC4tZ5qG6pMDRxny1FKHCtQarruMgqY9vH/n2LbU/ezouBI+zfmhUMQ0cNoFcNF55Pc+vQboKv28IGQ7DY5X2ziI/vEWQj2doLMVqvLkWaabYN5HGU5X+vehGrBuIbLONtxV+RpxNbHxS+disL6hym6HtfEmAMyJc2QKXVxrzgkRSCSqK5RRz+LW+40r1Ck07B8Q6SPH7mdJ8eI3g+HK5jX+5Q4we7kUf4493BdSEvukNupp9a4iEEX8AqsnewuqOW0R0gvE9ShU9wfmTU6iXD5FInAA9Z09LNaXsBbve6c37Q1pVtb6MG24hPnr122oZFqTCB6SmXuxJKn0FG6Ra87InvBnka7Bc2WIEJkLjyBl5+9R7PZkgMh6uD96LBO4vS4gaiZFTF7ua7JzkXvR9r0xvW2qDdEJF97X0LMW+vS/5tMrZa/WUM7X/6XzlG47nIKxsJ6c6fFYZduqCeApU693Eo2lUivT3UD7s5CL7KrD0fM0MsDOG/fzHmryDhuC48evHz9zO3lB8dhvfAlMOnHF6xb4FpUOqVP4PL7ybGmDgk93EZTZMB9cis5+wmlyeEA1k19cXvsBAt6m2Pe0J/hMrfZdjyhJb3vUWEWn9wyjqgjTMcataouEhxrKR9pcgtysKbOjgTiIj0yELsfpsx3VvdEVprrj05pPXqfTdL8MGWeO2QKVOqCSeI8t50Jeim/mg7e9lARB2ZY89UwrxfOKhwUvGQT0fnbKSGaP2bE5uZDoU6kMPS2kipwspRFunC3MmRUxPt5KDCPiUHXgGF8Im6RtO6pWpR70MNjkXOh9CPqxZjPjHhDiDUy+ohyu8SfD6uMWObaPVL8QjtwhWBE4FGIHu3HrgW2tjsT3kTD3mCKyrw9aoP32zSUcAnzobr9IFObuVeQirEMFH18I6BvlAWRl34Gx2B4JvyX89R6/Zu9HvPVvzFH8cfX+1X2MgNTJy3nFbt3NGiTE4TSHogVB7SnMh1V4Ie8zi1lh7pl9/AC4zo9cie8siOF+fsCriI3gi0XjUdf6aIAeAmmYFt82tHdLfUhDJMGdW27tCjM3g34ntpy+0AWPd3NpQmYxQ3HbfO1jGicXs8AsjLnVuWesaZD4w3WJHoQp9oGqKM76wrR7mEJzjKxelpPxhcw8rckeKePIbL0Dif0XnPUqXTn9eTRP2Ig5wtm8lhvRHKOGh+O+q0iuns8iARrWQSeOAm3+Mo/Unm8WIK5fqHOGpclesHmI0G4Dp65tRXRq26UnQ8GIx/BieRjQvckx/vxeTFiH1VW0IMY76Dk84fgVO2rYBcRTIDy4RBb3lYL6iH5cH1NrtxqBHwtjzIH2Hs/y41P85gQM1umYFwWmM86m2HeTJ4HOPX+Mze646kjQr66wX6a0ZzbXd996xTb1UX+7f2+mNKS802A2RZ16kiQqcMy/l9MbVcb1Kmma45/jymsvd/p1Pq/dI4iNZc6GLwoOd9htVB2I2+4+sGBoOH6bGjdPAy4zvMst8znbUJHlBrgLCqF8/OTRPT0uWjgjZ8lsW17gYyFkyNcHuczsT7nCVBRLim49afInTPF/1866hWu5a4mNjljRL+wMgbeavj5E+6hF7KkEeh0NhF43j6A+s7lAnq5rHJurhsFx+WCgg2nc84NO+up6BxcCPqpxD1bhwmzFpsjJNFk2Cv/wTyx2qVX0IoQ84MdL3906j+ZktoWrt0jRJ2MaoveRhZ+/1b3Od9uFgt6p/4H9DG9C7Z4Rp1NHecMoVv0xG4XLXoxQUdvaksS5/jHoVQ/rBZgeCL+vNG+gNVc34D5AsgtKZpt6HUfLsDsak64vrsplL/LYe5bu6NuJocJaZtHgIFw7mD+fFuURlccs9T+VBBzyg8JCeenN8if8ToHaf7YkEvy4HB4syI3tp2K3vbil3Bi+k0wzrFSkLck/TCl9/liQfSXgTqVb6pcXxZ/lanJ784gmK//lTmKP8xUZB1XcNU3MXc2lTuhi9v8gjUT7YmVSO+a3i1xCUa7CYljU0uhua6twC9GjDvczRRaXq0POMdVItjXnUzpUSFriFT3kDt+JyhUPhcZWJtHQuwyqxQqnt8WGNq0JHy/n0e0FpoDXFCBuD177CO65e8HBJMSvV6uRRGdlo2KgW6ccT7q5QVd9a83BI2m5nyipUf8/bsB/n4vCu4nFgsWmaIG5QhqwXiukKkEkCm6C6ochBdm9ETBFLGLZGRqvV5uSF9qHn5ebBPr1VUeDd9CA8G1MDDvjBSRPr90PFpVxL5HqKNFttqBuXg8CDeMtYV564XfP29H3NCMXU2vk08HRnKouW0crhtabasajH6vER6uGVA1y3EM2NxUwaEXvqGN+ZCBhSzjMJqhrkb9EvPoYq0LVvQxPbqPLhJI9isiEFeehUw9jqD58ObQdauCBMfS/GYKth8cM/auUYJ0ftxyXanQ+wnZNAVtNioFcyIoE1K9/4cpeYO69veYms5/s9djvvkvnaN4mhsHTONjCRzsmULr5RzA3i0IsetU7OgxnBhgEGZy5+VmIlXeeQOXjUO4o8nSkV5M9DZWrwa5dYGpSNVefsJ1clHw/33Toot5IkJ4YZ5gtWbpUTVdog6Uz1TgdXTraHNPHuBuR17usDvFTC5dYgie85478jNEXZCsFzjxNhTsk+5ENEHNhMCd7zFPUPFISX09gL8NxTww1WH/UjtRv5ky982iI6jAV1BXK8wPfYU196HoRU8XehPM82q5IPm+lcF/djqxE8HBPOTnOujxWst5fJkjM0VjgG5/cs4z1fMo59MpBP70Tixtcqjp0tqvQNme54I5v6YerY/mFQyF3bit2kgzrFoHrltrj956nOP9PLRbGNpvCpbVfoDGbFOBchlWLs+TOTIivTG/HZQD52MUZXpaiSmIB8XiMNvMNmTViT1IRLjnoBkLIIdAMkDM84EpvCNkwtUS1PXpl/fzEmRq6yNThj3sUZw/Tikc3wF6P1dY/k2mZr87J3G+/Uf60P5pph7efAr8k2u5dXSECb1VoQyXkSIRq7gkIr2q6x4uWqZxCwUmoUlHIgg1QxLs3RwztT3sIbTymHN+pVyhj4WANW+t9rkTX9OCaqacw1V1jNx5u0JNzS2jmNm1mFjSk6FOeZ4KPLsDt6+meaSPCvNBpChPbr/fq5q+48UZovrFufNMKDLa5yEEOhDBHtNtQqG4ErjMnyLxN1h8rB36PsW7DzI1U70f76ec/Co3RrGyIaRHptQPQ2/EsmZBRvn1A7L8RN0rrMGrHq5rEE/1XuCfswP0cJxuwSsvMbfDkwzUSfwG7DFD3fooB5HG01kGUisLxIidHujqfEAmdmbBrZV+qml+3+7x+peSwDfzDOiovcWwL9ONALVliNQNLIDjOHW4edJnPTI1OoJ97vfc9h9oJp0LelEtOgEx+aL0SHu3LNi9x7fcePpOTZRqZMAu3qH3G0uYF8e3ZQGkVVGnFjcv+dYpkYeoU86wVilukSlRRKbAs/y/6f3m69/plPhvzFH8caaUVvbA/swod6ZjaUN5l0tg2eNt7lhkW9DpLHbB9afoBZsz1vC9aDmE7VHE/DWNN7SdVz5YmXXidvB6R3QZr8Ph+RPLnYOKNfOMqzOYyVPjdjbLKJ1e6iVYtAi4UykFjuuj9g7h2VFzm53Ens6mlwPoio8Kk7V+T1kfC+BH8TG3nOqT0Jne2qhb0o5z6/pC5iN7Ddf6us2DSbDtWLHtZSiPOnq/8K3UJJ75F8AM84upceB7cL5nWHPrg78gRfxxga4pJXwUZQUNFScDze5RRxwHdZfB5ALBLXNzXim2R4XnKALjahfEKocTMqj/PMNWq5+5MX/rRyrpNwJhZGWCJQTHDfU+wRuI2o2ISZ/ihh5b8wCKeptx/dTj/aMb1DItNXgOe9FRSKgYClxZR3InJXpCV7fNDrbT90mA24UmxK2Awfm9LohhZYx+69SZbApujDP/h6lj3CBznycyNbq+k2+d0t0Dlq+uM9Sp8aLCfEb+qvdbCr9b7yf9G/un/vy8X0Ik0DNtSyxeQE2byWwD0rUbCcb1gjVSs5iBMel2Ocana0emUniCUK63xHbzuKDOaEvAmc/R63ERFHodVRbYyZty+yNBQTPnPoLt9bEntvNJejq/QgvR/8PduTQoinXb9gfZEBRUmjwWyBsWbF49FRUEFRUV/fV3mZF5vjq3caOTeU7eql6UkRGG7rHmHAibXZexJESu1HfuIsb1VKTvf+j7QR9FKv28yenSJPauE/VLvthiGOxNlt0O1IXmLiCuZlMVspG5K6F/2zxm9l6GdT/7nFd+KwxsVK+jLlSIxFQZldSNCvKpaEyO7gxpgSa2lFOXmJjK55qM8jgec1Fxphkw4d4BGjtOZtnszIjxN1tglPQhl9WrBvWdeI9wW45rlnArq9Xx4EvoxezKQrH0K3g0Fx5Rg5plst0n+sU65KgN/RTCyXbf64tEXaBhGi8uytneotw3JYS8jSFG3ejg5dU6pjNDadJskBW9vodz1KafG4i3R06CkcokYr6sOawS3gN1T8/Hs7YtC8exrcD68Wow0K+nJj7cC3p9rHuFtl0SU6VjDWCu1Ipy+H+Aqfl39yAQ1L9jH9rfztRl5exRe8RkKeH52etJc+JRfY0WXIRJqOideH2jNzUUyPzBH2AkhBbi6SIBHp0w0WP1esZAM3SWwHqv68fFPsTI5wHYsh4s/Uy6jmoRa8AaPRx0VohbTJFiJrvPKBec41PB3Yp8KONvoa7zc4XW8GxxBgZWp9McbwJMtnfgMmGiKLrAGh/jk6yQr122IiCb3bDYl2OWOV4g6ZFi6Vg3TtfE0mC1YFyJKZWlZxYfd4X4+TpHa6edGqzmNj1N9X5DkPtJg6875XI1cmSEmTBr4iiIe32zC9e4LWyLpZmvJjrpmok7/bhj6cg6izpX2D16z8/nQUxd8HDl6xNmm7Ri2Ty/9Xp7zxS0n/GziezJQ4cHG1FuxfmD4Wl2H6A5CiJqnYRNtLimHkSvlGbcY1iwWMCxDm3fCGiB77Kwe7EWSOOmqEjbfRPePdaBAZMI1THlVjh+FdIXU+ZwOn029BQr2GiXCv377Nh8MZXrowqXz+kZwpSz9T/I1EL45v5TgvZ3XD+l8r+ZqU6ZmhgsFA5QUvaePtV3d7S8cA7RXRh38I7eDWq+PgZslyMPhoep45ZTZlwkqzIxdB8HCJOb2iR3adtBNmlcDIW1xpLRmHLncT2t0WA7GbJYGIvU/6sQ87WKHLMt6poQHS4o14LERdH+UUAWVW/cLM22Sdf6GfX1fmHglk3p589BLnS+BxtjfSVzTKflAcmhPuAq0UfAkmKs61tv0PDa3yinBrFoQWw/10spU3JyOyOmHp2fo2erNMffV/Ip+bZdo7XK71xYiT5Vrs1sgma95ZuozF+Dvhc2Cqbem34/5z47HfbdCPP3edUk+6OA+tHc7tGfLal7ublTwHr3yjF7qHtgj+Rm6ZFgP+i77lcWTRalDi/cXlEbDbcm8sy+gxpvU7T7O0J0ySY6jMxCwqS+8hD3Mb3epEwThEJ3Gjw8uAImmzOHRidvuHAp0hwLKz/+YurLp6zr/SdTseMTU+Lp8/w+TEUjVfzJlG9lZ8AkvvxJpqTZd0zB33H/KZX7zT7VjdIpGjklEJ6rR0dz8kAr+dWILI62gQXXZ7BC57hdNNH2SGsgV2QVi5cw5aJzPeahKWkOmyND5jL0ygGW4tPE/HP9VBZy+1Jnmywk02/mtBJe9Fvag65ifOECLg03UaGr08MK3UCbsVhiIx42x/KKTNkdWHLqT4q+ms/H6O7yD0PngIdbfTNxrWnEaJWPPj6xJR+s94uGVcrd00dDqWI1tTsWzcyuhV2nblC+8DSXH8EvpmCjkE9J0YWH8XXi43L2ue73/tjQ3K+3DzTt6dCQw6uKzrXU3czrdAbxVfBbcE9Jj+zspoyNcVnq98RPEYb7gVGXWyEcGt/B7Yhtm9Q7XDt9d7Jr9LnP/aEex3kJGy5q0Ri4SxOq8qYF62lyxEQSQnyOdRGyACcYjkYPCHNTqmCV52+E68xucH1rLBi78oAGjHOIl/qPr2tEuxM+TFWiBIth26A7B7I6PrVKYF39kymaXF0PgjfZ43KUnDjktNUfZGrKfXcPAuEf1e9/d4+X38xUXKk0I7PrncOwDnSYltke1bUwbbC8bQfYPt70nr0zkd55vrcgnE5HqN1DnkVmFZTgHGoBNSejHPMung66tADcyZzCEsOWPf08PlhocoHAYZJsFdjJn+OMyckHdnUrSV8vtRDt2BMg3GijAu7L5IDbW1WxdCPyvS6+dtR1bvNxg81l5wGcSKhWzpp+n95IPRxcO8B4QSGWmVfJ05t8kLGyrY595dQPpn7k1BdTSkJM2eeKciqwVzzsrJeBxmjRNKE1W+vArS4dOsvRncXhFhMd0peIyvXxgqgtFxU4TrHFnbqMGEtVo9STwzFA93yuIT7tuxK0Vz/GdSuUkIbzuaXPJbtAObw0EFsnG6HT/D1a5ZrSZsIcmjHO5oVK6gZcnI5bCuF2eOHmNr828eTsSjB/yi+0WsFuwuLK6WCfiSk5W8ZcOHsfJJBWW0R5k7YQjwTyxXi8PaC/0an7lRN6Pj9yKjjnv3LquaScUlqemPqzOTWdfHcPApGb/ue/f5NP4eR1QkN99iyu5/cW+jBeoTa/8ly0mfkJOf3OpfcgolzaNTTH9fVpinq8fDUxjgMFfpzv58imBNG5cFuQSlnGQuhklvDTHQ/mZqqhEymTJl6IfQHpQrjibpi5LBnCodLleGqhVhiTJjqiJELY4RrD/rHlmGmxXleD7IHLyJBYfJVGPbDqpuBq8CSOVnKfwI0zdFzvpgKXrdMFQR2b4y+fiqpcbOEGow3ad0Y5tZ1a1KgUO0dnGJ9YZLzsAcpwK6OycCouem87CczBb1Fb8TeIZ4bM612atqiczzcu6q+OAjnXI7LSCShR4qTUN+rWQn2ufvxmfhbhIlhXLHxxzbLxZdXr7/hC3WxnV034WncFDGG6If9q6fffu7kOl1X+xKBXgyaabKnYRlOrx/LIdSweOreCcnl7olbxNguNFadAnOV3XK7SkMVL+c3D/LxC9PcTyqnR/jMz5qsDOqn2K6deXrr7YiqEz3HQ3ZxyCgSOmNJWM+UPMjWdfJNTIv933CP7tzO1yj/3DWQCraFzc9cB506ES37Msej69CSgENKJGZcYc+ONB94po+4xHz04nMKohSRdXdGcluRXz5lrwSM9zDDQN6MmTKNHAjNOldA0Uo4L2YPm7s2FAyb81m7YU6ks/bHYKeQ3GdeEIZVHOPlejOWr/Bxrd2JR51fLM7pPNm9CvRqRuRnrOSreeMHwcb2JkBr6G1faetJkaTvX9csSJDzLp1/dL6qJqWUcnbioGhUD7E5qhqYjn1iYX4ipzVMU0NCfO/r71pYF7+SyR+U0vTDcamGhF+NVhraRd4Cvz57+ATVZ3K0OLjD3yLW6naqU0Advx+K0OlfQ97jB/LQtOHZLbNRLI/XQVPM9w1NriiBK2wzd+6vlogPOWljX5hOt08un12euV7C+tmcMrxPK0aJzFVitoSfffdoQHsSDCPd0cUN5MvabcHZ/d8Dt7Z9MxaPcEmGr+T+ZihRdLMHbrXbojqZHFmuq1UPGv34yFcfR5U8yJXx3jELk/457ZP92nzroaYnqQ7k0UX6UOvCGsYOmFb5YHCRlCerlNUZlsnw3cTZzOphOtQvqAU1U7FbE4HV0PKIXFiILY3U+QCpMX2humwULm9TnoTuQrynZ5cXFNqO5G6ubElfq3mwyZ9h3+r6fzNEK0zcLq7xUIJJ4GzOSHmD38dvTT7NxhTprRC5OJPI1/hC8UVGiOeDksamArfs15vKLa7KjYit6PCwW2IoNMbB9FhXs/Nn6iyk0Jr+YMibSCeIALwNYlvVEn51LFqm+0MH9st1QLm/JLBdKqOj1qQ7QfhZHLgo3lgeZzubEsGo1iTXWBt3VZjLablAydFQBIXzpIRbzU94keC94vbYox5w63jbhcylUYHIv+s7y0HD4dmwL7ObWo+r2PuVGp5cgLHnqvluu5bA50Ou9X8o9mq+zxaLd9E0z4LN3mzIRfIhiSatAnKSfq7PfDRdKj4Knbkesyoua/C3uKRe5sb1FO0k/+1VERQ/j9/1XTtX2H2VKnH2XUxPpv/77V52bFHuTHN3A6ViohpIHj3oKqG3aJxe3a4+6BqxEDDb7gUVD5Xjg3981AvQXLt7vyKF36aqifu9PITpd5wmcpvEVfdubMUzEUQKT9DKg74wGiI7djXylvyWYT15Gk7n909NdJZqg7L4HLrociRFyNAXDQ8Q4ViuvQX8u3yukxTqlOa5Qd7SfwQ1NtxabsLpSLmJbAkbq7sWxw/Ys6qr4nP2TKX1DTCmrF83lhUFrbhWOMlwu1sTUW1kNMGvLDqF6r1l83Jw96MZRjoFyOnHhcRgXkG0NE5Xq1JKflUIPIpL/sNVp2SSNQswfTh3l3GGzZtHpfJLAmeES48suY2wRi6Ue1VsdVfu1oRmwyCnnQwPRu08OXJi15DfzRU65c2p8ev1PbQFygVuMlZj8q77R6720z1eUgyOZ7HoSd5Co+wtawd1jX0z1p1mIyvtOPviDKTewa/QmuyMXXj3rJ1O6wY6AzezT/a6XHZoJnppwqC3pDzI1W3znU9O/4xjFb+9+5mbLMNghdSN22fRwLS4LVKvpnRxWXrRweapvlO+bB4vZmbqSOzls0HH1cxMyr1dgXkcb1B4NT90EZhKQwB/Q9ZkAkcN55AeuSoy570eDG3/ewURb+JhMOGhSmwsqyMz0geBZTwgbz9VhzwSBuqGPLPPOKurC6BChbm6pe64TVyRmlw1qPSdA+EjmPbwetyum/GZo0irPOn263QhfTEWnMTn6Nbz/zKkoPFoDdc9ZivKlpDmeD6se7EtHc73Wiiacb6af87bVBG32PDZxGm550M07PYsDf+DQf54RtopwQZaPdC55slerP5bVE738VnDRYpRVsB/fxph3RgpZeRB13RpeKvrL1YrFc8tU4HiIPPQt+wBRgl0F2zX5peVuiakhaRMwV12Bm+FdszjfzAbI7psLqvf2F1O+H57RBKI/mrlxBcfHJfhiKpJG9PfNHLVGbf85v28AsYCi/8XUl0+N43pH/jicGgxR/JNMLb49RiH85xRa4d+UU7v9hDxGFo8Nuu+FBydaSGj75o2LJyPq8zf+ckPtOCE6nLGNoL8C9vEtct58tqC5WqcZylP+xUVCP6vgcDis0IwLvolWY8+i99xv0Bsv+wa729qDZuoayBpebTJvfq9Avb46tNP5HaJ+7bQwksgf0q3nUU69cNCza2BjsHbfXDySFyVs1tM1+po8gbj43D/qvZZjTPv1k7G1mFS6uc6n2Kw/+4U7p6IEXX2t6fc/yE8sqev/wVTMmZcenLgoUT+nOcS2cirJ1yZIa1hum9BMRx5sV5RD/sqoufg2nfKwXrkVbsqDxqXCdZB0KxyuGBwuGYtDtrSA500Bt73NGnbzzwOhV85R7pW8ifP1sgTrRV3Q36h1E15c0QN5nl8QbpkPuNdahIPdxbhelRWEGs50OEchPb7cmQ2e4N3C/C6fqKs3bhMaV62ARjoG6C0eDRdJWzIUtIgpF7e/ckrnox2q+ZuYOlldB8vuk1P1g3zyD+eUNPmOKfH/HRD/3/oUlW0HjQo+3UZfD7AvU3Li1foKUXCdt1AV6RGX7yd1vcOWHDhq5y7KyxX5QCc4PDnzKkJt1j256DS66HB/vyMEtn2z+F3cWjDceksMljeIXh35y+kyXaDtaTKk51lPDl1PDmge01sTWq+5BUkk1xiOCxtSOCuoO8GY5nyVD1w4Z44Ix/2DfEQPuQaLzUWEwzie4jI43bnEMQ+tntyBx9tTpZwKArH6yinVJqYioSWfCJrJr5ySzqsOHp2So9w+0iauJxMJJkXkorO+NiycSn1Lv696oK1lVUP+tUyguJ2J5bRTuOyRK6XuuVWNTqWmELcdTZ4f9x5lQxCTefl5oY+c/o1Bds8gmupLBfLurqPV8FWDeWDycLhwHTpP02soB3Wdfl/pYTwLdlxsDpYC4MtndPab/8aUt/rs5LkXY/xiyimtpkHpZPGQRrMa7Vt55OJKE5Ov7kcKSn5mV1YLwY7eD9UOTgyfSvcHmRI44Vum/o7rp3579zuVd4O63pW6zfROOVKs/CMG/a2DcCI6Chzuox0GM/vMxaFnlbDKToDyNTlQWpVrMqvRxUNDKu/0HsrUPebV20JT0QcIlXKjQ+/MClRG7NJE46VdAB6yHpX8MIf4ZLkFxOsRdUnoiNmbcOngOhFSXG8ao0kDZT/oY/84Q5k/Prhos1wXsNZ3Dtor6dWEd3PWgpdOPdSbZ89lkjzw+jgXuJ9MjR+UU9PFZfXF1D9yyrJEmuM/mBrfrQj9kZ5AFJVpC+VKJX9apAcWPy8bEYpXe0TXM/dN3K6MAZIZF2IUSmN6vpOQfC8f1p/z0hnEs/ERYfe5F2muSQjpPsoVXTvq5H+XKIFY2U4qGBYzhfzU2DehY+UlnLvnCf2r4bEvpqS1omPsX0sufCVLhL11O6G+KUwWcXFcgjBsWsrN3OFw9vk0+Ef3+8FULPHkZ334OQ99LlHvOM1FhD5Rf/nUD6Z26+32K6fivfVHmeJn3zE1+5feK8e8r1R0Fb5ukA/Jl46dsUM3k2mOSemlBXVzKVAbDJrrM65QYAiiBWpsqBkmKvV927+YaCfvGxeuFerv8nsuo1929ya+LefkS++IoYpESyi69B4+Ho8NLtP9BFCSnQQIihTd8YEYGB4XD/AsO9SdApVLW+Pp6cv1lua8wFE3nFxtEXg/UDE4dZ+7Bza2BefcoBkQXW+MntMe9Xe4eOM1lan7NRnNADj/YipUE8qpKvzshXxd/WJqsu0cXB6ymEWX6GjB+7LSMJC1moXPEfndBpUdaq/5jsW8bhRgTF0Ti0yfN/hy95Y+E/sEwdlELKpbXoT8Ze6RPdyAsZ28RH18LluUTSlukJulFpSaOENzL+4aWvm5AsWwP6FZTVwuXqw4ES6L5wgT19wAZiOy1Ke0p7+PJSZElRoXIBXmAS2FOU00Wx482J1WP5mKFmUxwHrzqn4ytXYt8rPM2KKhvX7l1FhLKbeg//M5NfnuPApx/nfcK+f35xSWCwymVcXis0K+lJ4/n/unr5ZF8WZlwcqMYqTS0kLcz/MOLvaIoznrUt/397SmtfAOqDbLCxdGN+oq8d4Q0DvgjUXUoBTA28VHdTmidLutihaebBeiuVapyy2el4LWfE0+x1bkzNNjN8BmlitYtNmIYSWPE8BQvaK+la9cdLnT93NXlXKrTohZ50Fz+SRQzmpv78IlIj/SwbpwA9bujnL16YuUU3W9Qrn0ian5TexgY98TlA/Ckbrc3u5ghJ6FgTJEgCtR7+Fa0ushT8KK/t4ZMZ9rVY6B05RNtB+3IsD+OqLu1k8bvIn3DsqlHqI6fYVcNJm3JagdY5gmN5fLxoXR6lNf2qKGXQSxBO0As1fxRrnb0s8zRssKHCs8oh+/XPp5diPC03kKuMlOK8rxq0b+47EWnTcum/geUi7teurGfuzYXBinmg6pZPioBKeG4QLo9fCjY4X+8DkXKdh8rgv2R+VX94vcUKTuF6QlOmOXZuSooC7/55gSvj1Gsfg7jlH8/vPSo4GjNebuAePPnvVaTwxZQXtowvazN7CozzwMJusDRHv1nAC73Hv0Btw1cdOKPWxacYww/5z78y6JOees3tHgiguLFuNVBUE5MlHdsbaJIOgsuOPOQCXq7xwWc5qrY/5uo61/5qhgFOTc3fSJyyGbNnExH1EXvZFvqVLfcaFbfz7TzO4D6g+F/IuvyReiQaTueJ3QUs7nCw863nxiZ0vnJmKTroDySUwZyZ2YdXWrh3F9TNDlhM/1RGPqjqcP997KDJtwLScFLOqOw6W63UN0WF566EZJhF7srbnoXRAzu82pIx+bvMlnzhsJdm/RRivzgga3Fa+DLT0NXAkHi8uyWhf1/dAVaLYsbKLHXi9gCsMVPWFJOTQ/kl+FOdEUVCeXhfaZDbBa0/MPZ0bOIiV5J3BmiwY1N1g26D0plyZMqBHOFjG11986lHxKnqfCZ7sOjt6vfXqp0HPFX91PcYkp+fak1zfYFxU8livyqaw/QeyH4p9kSvz2PArpPx/5/m+eR/Hbj/vJp+qCzvS1BZwuOgR1qzqoP8UaoqVMa3ynH5fUnYSqCfPaVIA3VkdUdJf6/mjdeVCp3gR9iSMnFo8CvYcv8jHnWJ0hpGGqg76jLmVodgOxyps9qLPXCHV3cWvi153e86PjA5qJ17DotDmL8JLnW/Rn/YuFt61kgfBerVHH2YmLpiU9HyHcdhgsKJfwPjJFSAxzjm7xPnHJdkLdUF8v7lhL+zOtuTsxBX5doL3vfzF13hNTOktozVU55VRqSjJatyHgQr8jJh7nqkf3uNqy2AlmHsxFy8OluFg1UcDocafUMuq2yqOJ3ItDuaTQswtmZ5/FTcEN1GjHl881h3qTNCnv6SXoEYKkBQzreavA+2QdUD49VoBRYLTwmp4PqF3WDhfbx6aH+HA7YtntUxZmz0j6YsoznSULZ7uDBY/wXKE1k23APVdLEOcjH21e/cXU4r7do5JmR4bvK72fj8mkpCj+MHUXugoMMSrRFK8niMpzwf9BpmbCN3tmitLfcf3Ub2eKe0r0nh6cNRdaac7Dq1R19Nb9nt6Tz5qtvUghez7uuFh6nUroZOrn9tjYEHPieYDFpbihZ1wbWvNxroOwoW6h+M4R4nREXSP3WgmtfFd/PmMUqEtZowk6yu3C4soWeBD7foRuciCfm+tCC3K981B1inuDnzIJt9qIEXKj5eJIPEuwRH+Pzis/E+OiUEHFFmci0z9CZlQzBcR40WM3H50bRN8q4KKmBXqq83HypusA77TafDU9NtF1Sr7ItFCi7uT6DJd7WtM40sl//PcG4uFMa3Q9F5co7045Fxq7pgPZ0TS0BP/KYVqtErC5REP5GHtNvOFYBdHmalKXjBRg9Wdfqcdc8VDJXzQ5zhkxt7SGzece3TmLpSL1YDMPa3o99i5EZDsdJN45xY1vUwLP51EHEN4OCK21hFjYHnQwzGaPQTC1WNTHqgh4nFG3Po4biBaLrv/qfj+YivKZ6IG3um++cip6nCmn7lOfuuCuO3LRIrf+JFPz2XdMyf/SPV46u1yj1dVFE2eyUMLz4stoxEvKrWiTt7CVxCk6bFeSb1RHmouPCTn+QaG57Y0F6mpLq0GZa6gbButpBYvPfSZUn6f3uHiJFvQLfKFWpeQnZrWUgOn2HS1+RF2xOJslDKHIofKW9lw4JLkFl9KR0U6FGwsX8jUBZ/uy0Uxf1EVDPa/gFqk5ymOdcgYTk3zOFXao1WLDku2NGDoI7hVPt/l/Y8oJL+TkP3JqtqkZKl36+XxtabdEI8zQqzhiQjC4BA4xUlcSoxULI5UcP3+JGppxmlF3o2wEx730uKykMyAbE6Mc/6SZ4PEudceSHn+Kxzfq99fssy+TNuhhwpvocXuXC1dvVsADvIS67SJtYqPmqfuubhUaVeFw4bKGCuzK1JDxMmvwkL4KaM+sQrNUjQa5UpWgys0tWpO3BV9M/cgp+bpvPgxan2tVoj1qk8/nUahZCNr9tUHl4rfNV/czOmODbmoeOXTDP8rUQvpmz0xR+Zceo4izPsZgBRkXioezAu5xmKBeTNZcXF5y6j56cqe+X6w4NMJjBaOgDlCXpILFSSkowC0lmru4r6ir1akEqyIK0OFqyp3RmHJserA69P18BzgrswTWx+2J1vSLmGhaYoi5SYfOY7qDeG6fKlAnIwGVpL5w0UuYdSC1F6DuptaAXHfWYXKchWiMwqaJngN9v5s9S1Rfcs2l3rVTQPvs63Q/FcTsMSFH/8GUntvEFAdFByW3Jbou8ZHF3JZ8rzHzKeXMipjYRJwF87LK0F7zeRO9D9RFE1EYocwrKU2T9CBB/zk/EjqhZfGhKBD8EKh7ijuH/HAJCjiRTY0rmPLkn2Vs6UkuAQZWTMxUQWNBcNUDtMsDI38sya+qmbtHObccFqYPYi40Txvy1Xv8OQf5ZcFkY+7/yZQ/XVB3e/RmE8YYDeCG91/db/4SfzLlGNERouZC3fx8o5wK5FvbxM/cqmDSE1NfOfVnu5/Icd/llPofnfpXHaNYd71HuXGh/j51MwRLsW6oyqeCwwlmA9zCoUGjjXMWBo+jAvoQmbQGxJy6n7lEAF7K0HqOdk08t4wSluLLxGURUS7xm7wESpkKg9rYsNiy0h5qZVKhWi1bes+NjIfps6DHy+sGQlGa8PDYjwb0lVv36S7kY5OFKKJRhHuIhvWUcgjvJirSgphd24YI2SVfoXOKKsaShBi+23D+YipS+i6BYOLnnzV0gi+mXJNyKnA4aoDV8UJrTHN5YkJ1uChzDyKMtT4i5vMMyKqoi7qwoBzbvJPPeQ5xDy/FiHD5bg8cPiXiZXy8Ceh1lkM+qsY8sMg+oLcdvQAHprb6VlBklLdLm8P5jX7+wetMBCOIWfwodAv4Id+hYesORMaWI//TYuoJrzJq4uihiOBeFzt02dyACOcvHtoHt0Et7UyaYc9XD+bt6H3lFM416qrhRKXvv8aUU5eamOJm2zU6Zd8Sgw+xhGNll2iFJ2LqsiuGP8gUP/1mH1pR+zuOUfx2ppon79Aadqhr7KL0c80df8BlmmUNCqPMgjbENapzL+EibazzYDkfK19PaM2teXJsYWmF6Ok8+UctJxLMhJWKoKiUS71IfpV6mKOfT1cQL4+GBWFgF2g8Vwda8+oyoa+lFLVooO5ZhYYHpv06o+tOPtehfvznqfI92s/RpolP7POZ7Ouu4NI/75uwriYWFC9zhXZ93gMLAvKr0/x5xN7KKKdGOnW37kxMuXAiJ7+tye94g3JKTiinsO5nJXiR+yb/EBxGfkHM3FveRUNREg6r6JxAvzEpt8NDzOEljEtYBTMHtUVSk19WZg/PPudR28ztJmLSoYVZftyiZwePJirHtaK7442EwWFmkX8VWge5W6howyKi10OFHnatvMXl+nMdr/7ZU13UIg6Dt4NNFK+HHrI3t0P/PdPp/87VAfh4s0aZ4hWi+P5qYfzyPTSTzYep+tNFR/aO3h/uCOgP1L1Dt15jMLJbFnGnroRRNKJeIZ2PXDyfdn+SqYn4LVN/yX4Uv/1aD+ICzc0QQ/Re8RJ4RrVGX3JS6uM3owftKsZo7C3WRNwoqSDvqgl613dK3Qfp+xNjCNB8jwoWnW29hdOsnaHCHSiXlreMutmmRITiSrlmHvQOFk/KCasOKw530mSAPvKoewrTjH5eS49biVEjvHbUXeBMPoC8XqP58b0o3NLve04pQa3RndzFdfgONvyTGJXZFjLbyRPwHk9qlcvJGWJ7ISJsTJXSd3ukufyDqThPY7Td15GFuU/db9fLT7T9mph4KO8Srk1loqGeGcP3w9TBP+RvmgFFDOG4P3jwY48XZ2dUTaz7ZgXFePFCpThZXJwVhxKiw2cN36se4rVV9fQDnjMMgLOasDe1Fubr/QhtqQlZuB+zEm4mbFCWefr9B5FZkIyPd5SFadjg2apasMZsQ11vqjehN4t6OGghzZDHbtlE+23dgm5uKaeWxYELZzb5VD0zfuZU9FwVP3PqR/eL0qD4ydT/SE5N59/smSn+NftR/Oac2jyfY1SUKqImf2gLUMXPlUCnBc3l3DoijHalix5AxMWN1HoQDvoVreFFzEGgJzDdiDbaLzcjf+AS73O17xO12qSVr5/Ir6bxQP9e2hGDp4C3YGOrPtmxsW9wPzMS2Gotdc+7lbAQ560F+jqlXNz5DfncxpTAijFDI7NSDkuLnp/bi+Rnrk9+N+F5/Yspf22tIdWXpgUOLx/wtkmp+61K8qnON+jfm0vKqbXWtbAwovgrp+KAp5xK2POJqpbalKujN0JWixraKRJDGTdtoVZvT3Q0P4Kov2oKeGGto659jqm8ozNCfZAHdJOd1eBxGiewcu85yvWx+1wLMyR6v3IFlLm7Bbjh6fHz5EyMWVEAUeA0CKlzW9PMeNgshhVQTu9GHRqza0C5JGAJNARK9HqemFpc1P5z9n+BCpTLJtwvouKLKd8RD1w8i4gpbT7ZfvlUvC8KynGBmILtmaZJNrY+e8TM1mg4xrEJz9uu/4NMCdJ3TOmL/2ya+W9iSlyHlCu9E1KXkTgJXkLpo3Of0JqSpi1P77lloLZSkIWclCjgQ1+haTwSiG83NsDOGHRczkrGxXXAJNilxQkd6Z410fo1KUEOPAPldcQ+59Mx6lbD1sKgE7YQXw3qiqJkLT/XJJJfZC96fDumHJOX0qHBzfncQSSJPi4djjXhlaPft+CUEvXolXFRteNa2PNhjno9yyHDyUmEhcpVeMH4V079YGrJn38x9SOnnDQk38iTSwkLGR7oxUvKkcv8bYHYSjKqmR6xUPKo+y7KxQ3trYwQTQXqXtfsKONSeJLfqdNcgbXE3dF9UMKEi8PbA7VLGXqNc+TCLBt0fY1nyvVHbQJumYbA8Q2PSq16XFhmmgTClbpr0O8p594mWDCzqQWakPpcuJhiAe1cXqN7euoQWQLl0mm1yFELNkv2xdRItmkm3bhPTnVFC6NhtiNffLQcvhTLgkOzWqN9NamNFFvxJ1Oa3h4bLJbWn8ypGf8NUzPubzlG8Zu7X8JzE7S9WcCFK5O1EM4pd0y/Rw4XelKCfefJmZ+jkEWdy4mgcEmG3rGnLiivmgIeXE8Obg4RFwUmrXFD6D/XaudJE53uEwV0tVNxebToccthn/MBVeqak9O6CQ+HlnzgiAqaEtlT+LIhgYsyClCeXGoWLiQzIcYTYlbYkbMvAo58I+oZgpgnlKbrxiOxEDJ0L5eEcup2KuH1vm3x+kjOgI+mQzgfRhnlQHvkUJ53FbTkIWhyj19M+TYxoztzypFgeVBAFPI5BtsXMmzaSQepGFIuPvmQYTKpOzga+hz1w5JmgpZNO7glco/Bc2lyUbs/6DDkEaIm85Qb88tz0CdiyKFqVSaZzUvTYVGQv/nV2/3s8aINEE/2BZrpmpiuJ0yB0fFzfl68JObuRlXA8yUQEzDoLBLOETETcTlaTUFMietXAUpDxqrNsgMXzT77b/zIKc3zWu4rp46Gv8IlWORT4pGYSmHyk6koP/7RnJpPv2OK/zvulfPbc+olsxe65jNgYQtA01hTdFT9I+XW7E1dTXjtF6iqi4Bhu2h6yDdKgO7mygC9cyzC3IURynqELLaMpgQlTshv9sbnPO1r0oFquCMMIhUpxyymw0hSRqhzedHE0ZO64gk+Dj8Lidl5/Safu6cmmvy0AhwVZx3mD5BQdfyQuo97kMCpWhedqxpDvMre4hdTy804Ytn8MNVBisI1VsL7DOF1YXmf3WlTdLmGcuNxKCowb36E7uHectHVW/1kypGmlDNlG4nwjtlnC44mbCJzO/FAbBZnVPEZcFH8plxo8uqNpnjfMBww84A34YreamQyLHbUDffLyEe9GCouuq/2lR7tF2/UpBX5jzDQ48lmQ7kYNg4Xt/u4gvr+8cE+sliELafAHYwcg4B3uXCXDAks7OcKjUMPxOCpruD6OmeomukScHdVk3/k1BdTU+X4iylBEHXo99SlfzD1lVPe6LVCtwdiyqAa/QeZWojf7Jc+4/+l51Fsl9wTjajyGY53xEg0aVV0/W3AxVpNXXB/pDWmBzO/iaUNTfn0PVjorLqYoTg5VGAY+Qwdh6f+f685DxaeGKGz5ag7XZY8QpXcZuRXc1qjZXYYwOCSKQaKQf7VSpR7YDxFNNkzgLC9vTuQjzMNZf+yh3AyJ7JufiigZY4CiC/CuwJvQbTJ0wfR/wBy/qNMa8yyg89+gbMjOToQY+f357rl6Vv0vnKKmD42saaKFQwX+ydToaQTU9TKruhrrcliW4kGUNScJ2ZSYuiY0yAV5M0R/eBE/pPWUfK1v5+/Wq24MFwbA5TX2+WzD60Jsbp+iSCotkPdcke+pSefPUjDzYDB574e8XFci3ByKdcUb+1A+BxpCeg+ddcfTIWfe4/CViDmZe3sQriECmGy5VaozjposEnrEopok6J9jgwu2hUvBD6ZuKjj4/C55wD9fWvr9ZOp6P4Qla+cCpy24aK13xWQNJefTMWZYf3JnJLm3zE1Uf5LqNR/U07B/XxD08qoayQOreliK4/Q4lcBi+KKcikdmRx1PcGnXFpzBbymFVlBcI64sEpiBL0Lp9SFEp9FQUg5NDclH4PziXKL7EWCaNgIaHefq4NPx0ML5137QPMoJhCyOUfdqjdpDXs7+vfS9E3OvUQJPXyWHJYppcfbC1+oWW96frfjAeE5Po9QKSta81F1SKCDMEU5S72GFc2xgHstxD+ZWrICQU3VDJ2lRv5wnonlV06pt+AI0ZVdCtgnzwsG6oaYGPevFvwqf+Gy9AIWK1pbwWMvN6jcap+LNnLkAXfUT2js5JzDyDBKuKtCh1rTUg6NOvKt+cNYosGHe8DJ9rMHqWA+UH4GxAAr6wHuj/MVdQNtFilO7MFDoS6neo4F8UOh3D1tPtejKRunid8aelBGm+KLqVibqAUs1TBBfxYaTXSzaoTbtXZQS8NDE4uBVcFeu2xxmV7aBkdPyqmnav83pqT6SEzN6iN1Wb34gzk146TvmJr+Hecm/XamspdM3cUPPIac+DmWXJwXKC9T/3MedVNBYsu0ptnUa+L62iTUxhkx9zhSDg3xSwJ9Q8wZ/Mhj4XoT83DYew6a1SoELN/Qkx8Bj7L8IOd29ZjW/EwiP7n1cROpIvnYdnp+oT3XPAit19uCU2fxqE+LDUTvPflMfW7uqG0vLhclXKwAbBciqlpMuToZk59cXTlBpQCHS+9zXYJzEfp4PPu/cmqtvVLUSsqpqIqK8iunNLGnnMo3M/IRST6jMQ+XTfzwVLIt3RzQ3S8pF/Od7sE+PteoubkPUb2NFOhkvkL19Mzo9diRLx63zzPK/In+/cF68ZA8bR0dcHYQytm2h/11cadu5hgNyptXD/w7JIYXjg1xd6LXDyuWodyo5GP+jnJ8WPoW5VjsQJxWgw71KM+pS56JqVdL/vS0WYJ67BssvgmRBffy6HzlVCRm1G0XzrZEc379HDsPCx20mUG+NtYbLt6MiuQrpyxeIaY43mr/IFMT/jumhL9lj5ff3P3E3j2jq2kuvQfpG0ErXBF1kgLAYcwl4CD3QMugfh+rV+aBv3RnqO7bCOK+fg1QOzf6V8qd/r0xo9rvLssl+p97jyKlSgXxgnzCxzPljNDQXD5viwPaeIgAZ8vGA0ltnuRrg8vC6baWYO7zN3R3YsHFxZx8BkNifgk7hwvruuZhOWOUaxsgBqMbda3Hes9Q4WdWky1Z28PGYvYXU/E5Luj5evfkn0yNZDVCI/N/MdVvNif0epeY8B3yFc507+Q7Y+q6rxWIEE7DPTpt4nFx6qsKLD/nYvnPXdpgvCJf3FE6ohJslhAej2oHRkvuaO+fZRPJWl99Pt+6oeXpBuDVrXt42+Rn/gasJkwN6oJbyOn57WSzwfvoTQy2voaKpNssjrDSQdyaGbqTFlj0bMmfuFpmn2MYOuX2KdLhIm4d6sb9L6Zary7Rr622CcO802kEEVNuDZRTe0/8yZScyUegSdH9Saam0++YEv+l+9Bym/0Rl0wmJggoHQRYkKMvPK+JvBFnQa7cejQenMtiYw46ZEuYoikfsEFxeFXQH+CF3nAmJpwu7mC74gHtp+NzeNxDAVZ4HlC+HCnHzoeDTl1L2iGYq5Ac/MgUMBKOcig5OBxpGDETduUJlXmTsxhP/Odcof0Z7VNmczGxTF20fNLPM+cuxIVNTN93Z4Y25QRku7tOORgujC+mcPO5FuUHU85cPrIvpo4jFdG827TmisZOvphyEn3JcH56JRBoXI/Oc+JDqC4pZ5WLsMXAphyPy5vCgzQRM1rTmLAo0ZMEsoR8y8rTJUQsqTvQBX6Mmr/fUG5prgKbzKWZoBoGhJnz6gBmxKA+Es0mbI8q/8WUwk9N9pVTT70X0Fv01AU9BX8ypXDNf2PKrnRiysjVf+ZUKC6p+/04RvHF1Mb8lVM/ul+stdSF/5FTf7j7CeJ3x/3E/zrsx/+rjlEIArSffWhd6jYR5cQ6v03Q2Di0hu538qO0bC4I+ZvWsG1zCuyNBYfwOCCjeUz9fnQnXwimicPi2UQrIekkGd1Iobn+uZ8vTLicHt9X1N2mn5/vYrlCXwsDFmZcPMAKhBsadu6wULDUH9dWVOid7LSJrZhvoZ8tGlzuY7uJzHFUwqxiDzTCt8Mi6GiNDnFIOZU5AGxiJDrcLoKC98X9xIVDLVpwtiYpek31K6cEcfSTqTiAFXVPGX4xdVnSmr0EOfkOfvyNHZoS0u2tREdeUk7v18oAk5kV41IfM4hWQ6LA2T03COHHl4KaZoz6Luaob4w1zYSdjfCOBOp624XOEFYRzaALa1HmOGLIU4lBcXeL0UseJoTe5tDB5N7V6FbZkhjYDwq00i1BCysAXMfkcylPvqgpqk69gK8k2JeGjerLOtDrd6S/L4/TEq2p0bKv7ncW1AK9Xd00X0x59yN9jdsjxK30R7uf+O0xitnfch7Fb2ZKimlNKMXgNNFmTH0f9oyYWS7dBrP+LcFG2neoKi+nCWc2fb2LuAGNWRVy8StUPRB61qNpmTYXcpyWABb7EXqPKTEkbhoFmtztEaZbF8IdkqNPBiVFqC2fRYvo3UG+cC+4LIlXXLa0JrOXtcZAmCSfaxJ5C1bGk7qi4NtkOn5UAHMF8j+psxk6pkpz+bKPqEvWMpcNCifCex3MPvuZ/9gTkphSKvIp26JMjMKZRTnmTUJUK3L4yLhRTlnjpkWjmRqfbvrywLw/O7RZ7zXhJaCuKxv5Bp2XSjl9sJUezDYJUGdcTLm1YT0Ib+6Agbk0mrB+EzPzqqOZ1HxuCyw9zAHiI+WsmYo6hGuLZsL+CA069/uSizY1+dswb2K0t4MJKLlaB80UXTRQMCA6jkMRFt6GoX4uNS5evGsPBn6DqJsKMbVLFAlOSeog9OcDiwWvK+GSrcinIr2lXiBYCmTVqEB7ojTkczp1P/5W/2TqT3e/2bfHKOZ/xz60v/9eOWuT5uK9p5zRHtT37cZ9o54Y1AXHvcaD2+YntPOnA1hfDtTN1OfjJ1PbXa1/MaVYY5uFanxIYISmRL7w2V8B7TcPkUs+ZL835ENhSLnS3/oI9Tl4DVbDoYQ6yMkvmqkN4aqpS1BKYs5pyriJTyvuhz99rl0wLRYmfY0QLTZnVLSjxYXRMfq5v5+DmxlEhQMtKKC9cXU5f67tcMinTskxQfXwWUPjSiwgc4gpXaMyFHPzFcJzJTToFxdy/lZ+6TBXzc8ZR7XLhaL7+Qy24ui7hLnDoZ8PLRxvhY0K2RLEcOZKqJYbev0mI/KlNiDmK8Ea0JzsCgib1Zm634heP388AZpBAuWg1Qrkmf2F/C3bqyWsxy6V3tuRGHOKuAJptJHQ07bQRPEo5L+Ysi9rrUHhpepgSnmI3lXSITaofsP2qv5XTunElLGLNsSc1jJ0l4UCVTnLkZCgnKqkDqENV8RYsm7p+XDUFf8cUwv+m/skzhb/0uunkuhcoaldHIjnn2PJ4ob8SF2o1PU8l/r9xAtb9BRiKp7MqKtNRucbavI+bMJXQHNyLdPXOhMoRwxVQ7iaHHWf6YO65HpF3z8dU/fR+pXTxJQoLeSbxP9cO+82saFQV7xGzQmheFscZmpdwHXJR9RtwqgJpwJrwU4WW1TOukXdxyV/yM7hCa1FZTXIJ6SAk/s5QlOZDCzUEi6BvXLtMbHdU4Ozl6XDalcz9Nn2yGILuwLslrqfNT9TN7oe7J9MOerNYDj6rFnVuh3RFBqP5rgdi6D3XIGqvnC4uDsrFfkbv0TlviWfXBCnoBwXFS7vU/Kb8b1O4DbCKzozN4fwtTlV8J4B+er8TelkZuRrpfSsP/f1WLJ44b8KeBxzRP/ULJtw3b0r4PvNDM04AYjA2/9kKmgKjRhEmmES0vcHrwUxFTFF/Ef3Q0EqiOSDuiEfO/xi6lpMfjFlNuSXfbot0BBGn31p+z/a/aTpN/fznUn/0vv5OmlOOXCo7CZ83z6+EpwfCL7ikB9c3y0sekocr7pTDm1XcQ/lhfxKj7cBh5d79flMlBxcC26UI/bzbcFus/mcZXd2Gpxb1GW0E3UpDT6+dJSJqRWnu6hyPD1ejA8euP6CctC+W028fb6Irsngo9yNkdEcJQfhe466jK2YTXy9qp99mGTyEViZHJ4aYkysQyJrfuxYeK/I3x7n3elnTlVqYYFnbWnOixtaQ2pXJHCevkLUHmbL4iCaIbh3uUY9OBmUO2OUQC83n73D9i6H4end05xvcupKAs2EW6aU4F+JNqfxwwZjldNhGJ33GMwH6mLnK/nOCxNKg9Mio5kynXpg81yLtvGCJtwZ9PcZUlOh5h2WEFYSff2DKUgqYspO4wLWe0FExw80Dm+LsIdMdGO09qnG8FjR379rwxDtQqDcu73p9S/YxEZ3/bnOesqIqdtlsqav6xYwn5rSF1PKQqbup+sWgm6mH8ZmbYP1oviDOTX/nND3DVN/x3kUv52pYFjs0Cx2Njn7lbqLrDUPDNiI1lDnHOidQWLKFogpvNrEiL/6+IFWBrQG7uQX+8w943LVUo6Uo/dnLzIQ0NZrB8K3Sf9+ubudUa8S8q10TDkkrHsTPflBX9dbYnCsnNvP9VAWi8NRTYx0pYXG7vU5V2mg7uUpzQb9h2RCrNsvBQbtSYxnqcnCSKNcWbQCojNPWgjNxVuE2HpUGEUmMfUjp+SecgrCMfmUIBJTY5GYcvSPwxuziwfvglVodRudiw7SIALXU6L4t9RluGsoN8BiGRr5QDn9NJQC0m2noHxY0kz53NcD1FbYoYwnncXPGTH+WIsNLh9dCvGlTkW4iPkBresNIHZ08jVRDPeo9BsqbuX8ZUHlm+R3t3zJotXxUEDZmyJqO5e63v/FVKzLNb0eOgRoODOg7qspPDD/Qq+XLhNTAk++KCaUU9qJTA2f6VmC6emYoV6PG/Yzp4woR5DnLc0MrfuTTPHz75iS/5brp34zU6zclyjvVzaLohX5Sbbb39Edz2wuatbUzaySfEtT7jbE44JyaxaRz8CdmELVqzpYHfYdOtXW5MLY1xQyj+cElc2OmJlk5Evxck/dTogpB28P8onZuzRQP17p563KgwKdQsyqz50F8d0jpqZNa+Ay2gUQB1vysZnirtA5i0sO0wt1ndk1r6jVIPnHvqY19oMpzXod6PkWtMYv1mmFWC1PLJxYnQ7HOeWUcS+pp90t6n58eQno+Rwppzj1gtSlmhqXmFDO/GAqEG4HlMWcmHpU7wQKzyS/G9EMiJykSgAn5hjtpUTP7+XGHcyq2466cquzcGoRU1tbrMgfU/rO6/3YwaNl5E+vM+XOVP/k6n+Yuq0jC4qLHGLAf86J/ZFT2r4R6O81ianTTe7h3MsRulqiQfR6VCLklRygu58Ch9Ew9JA87zbK0eEA4RSsz3HY2RpV9bMf48TPJejnl+z/dHcmy4ory9J+IAYIEN1QTajvMiTRzWgFiL6Hp/89Ya1Tda5d+2tSy+62bVYTbAElifjC3VOpTA5eizLn/RRMTVv+4KNT4pE1f5KpevdPTOn/0nVoYY/gv8cDn8R1JMcAkvDMrq1Ctyqt14icg1awu7x4yoepkzHcst2cJMStC/JFXNXg3QLoRubK9RI262mNoxUY5ZmNz2vtHDrEAt9vyx3X/VdkcjjeeaWoXNIuVdzOWs67gJerd+BtToONwRGlcS4WnWxDySUcIa814I2CA7zOJkBNRmXiKOJqpDp1l3dmXBfkiUWO47OrjZQH13JHmaGPLBpN0uzj/Xj2+Nap35g6IMazf84s+TzX40FWVS3YfLFcOzmBN22rSo+T9QHe95jrEVVmQ+TF6ivOudPK0DMimrHZH8OLnZzUon4zmrKdOnkuBqG9JPxbfZjK1Bx/b2jwBf59gPzWbj2hs9404TgUDqWH1wsuUD5XrIcEr5eftAM1hSLHdFJDPmcN5luKEn+YEufV8kGRPfbYiI1v7zfePifsRcWGUrfuNmm6gU55XqXMxfnsedR5xl/eL11OfpQptfaH9f1axr90jELraVNOehEyf6dpIN8E+YW1C5hKT0cw0euCqVg/4++3kZzD2h9u4JXGsZJVpssZuddww3GauCQmp7RGjbryZK2aIR/FFjr0aieQJ7LEU8RrBq+jmbqOml5Dl/i0epAzDZdMDrs5e61Hl679e5VpaUW5KA9mj3aaOkTmfznEWVN/UDJxFxwOfSfnQF92SatNBTud26rM2g9zRPXVwOOBvt4RJ01k9FcEpsxMjnMtVCSdYW0L72QT+rgY+xHlRVnI9TEsYjHG9z9Od+SjUYw8aXcznVCJOVuNNXpKM9Ph1SKtyUl2iwmpKUOSK/ZfTKWFBW96VawR06aZlTzf9j0a3pUlR8cSutNc4+9uUcIXeD2b0uIAnVVqOXRn59hlhsbAVB1qdQ4N3SS2WgI9BVabjX5slJAzbtI+30foKXcCoPfHQa464bGrLb51yl1dJ7jqs1IR45naJD0DU+G5C53yIbpEKnQqqqnQqcXEm/0gU83Gn8b9zH/KPIq/PJb+1iljIbwyDR14L/uknZgWNV+uHIeaqZbIC8EQTImdnA/o+vAy4WgUlx+mxn3oVrQLHCU7+KsaLTPtxc4m95TUsUwwChsP/x96uYguK4v0q1rl4LxwS1FOjAs9gnPBtmq78DZjvUtWXXTZCVthmYUN6MQvpoSrLuUzi9qcPdSgIj1UE7pTCHjXzlJJjxqYCm6rLgvH2tHH+71245wTmmwp3S3l2mKSqTAuwZTitb6YCm6+hT6/h5d661TghEGZOhd42cFeztM4beFV0SI8OtFZZVfZRiU/6zi+yd1F3otTKsVtDW8WBNxnb1+kudBfmy4p++mC7dUSuiNS9IxjeJ6xFwrkt5sHXdaH04hdR7PzD1Oc7WtsN6qGAi9ZfDHlvQIj5/v1Ufsw5QQvQr5aLDefPJVcJys5v/HQ++iU/1x+e7+3Tv1PpigebcqfzlOt5p90yvyXjlHQvZywU8j7P3sbXiRdyXna2yf6sjY2mfKhOmdzc/bytDrKetTfihW762GMDH7We5RbJTL5wHbK1PagO/ex+mTzJLyc1+XLo9zU1r8zVa/su2wU73ng4/TwYcode2DKGsLbzHrnNseHc1CKY+8l5wHs+8hfD1tJKw305eHzPpPr+yGPjBJ4HxMRiPXraUli24URU3ut+0enslfR1CnsxRm8bWujpHSHTs2D4xdTqa3LdWYn8vx2FSpTy0Y+VDOBfDRwgzztHw3kuTzP8P8V0F1YU4uqRPC2t3moiImcyxU66oTdex9ezDOkN/OjjK2AOU+zwnpQt8jBlDMxlIxX6AFvnQrrsVVmkx0YFNo5Zu0l10Vq6OhBm8lUYW+kmSTmqpjR5j4UH51Kizm8bzUsQtbrNyJu6vqF7Nh38fuMV8ivBpg6KOMxG91pqaT5BjoVLFZ9NuudktJbcID3WxnIU7MhvF+y/lGdav9xjIL+pWMU3tlFXqk6HtL3Vs67rpwPbFdf8GpL7wWdIWXG8eboKiLwoFvXOryaFct52v5pGdGoKdYfprLRYHWgtpHf2XN8V0n9HDU39DsrDh0fXm/XRV+e14sOO9uRU3LqPTc0CVDD1tiEzt1UvfbZJ9Gp7gJUW7aCDg2nPXYr8v7Rq8Ebel3PUw4P5jdT1l1J2I8bRS6eR/kcbScueKbqO0oHLsLS1gFT1r0J7xcX0pVN5jFHQzkD/fQ4enRO5BiNpyHzw64tqToGs1akB5TOhs8HzTRKOQymXp6FOuuUZcWTjeMgzNPN49kk5TQdc1BD80inGZhJLQ+6eTREKcKptaQgD+ccBXOTsg4/vpgiO7DyrLkFI+65hJdTO3YuHGF6tE5C6Hykwuut3WJJd1Uk7IjQKLMk5hr5ezBldq9EWZrgejj32GNnOPxmqmytxvDiw7IU22jfJLLGfQ60FpjiF/JlWcg1b5a9TZ7e0uZPMtXp/kmnrH/K81N/2fsNzc6IdUEeiXSDfHJ7lgfWFKlT0xFq9Da9I3Nfj26Z7Zroo6858oxTGUTKb0xpgy4y9q6BSvVa4sbGzHMVPhjPLi1ayBOJXBkh00PkieVVNFlze8hH2mG1pNtLW7B3bjulOPX5QR11WGfPnfnII4/VhY7FUM6DuNjQje1ySeq4mMBr6WCsFsOr2R30eRqYC+LHfq3T7hQz99bLrfLJU+8xithvyD0QpE69mfryfgzSp2t3xq4OL/VhyjbyKfsDubbYdmccSG5BJ/ed9yidaEWX1EH+4DCJoKOGgNctX+GYvalGSDb3B45/V0PNP25JyV1nwzR7ddCTqgPozIHRMwSFE/bWrkUfpk5TLfzoVLa94Xovjc43U8IpZvg78pYeekYurlfkPdUVAWu3g1lmi6ou50LJ9Q4P7ZWS1Q/yzqDUKT9sI09VLm6NntW0J+9sl8iXJnRqOqr0WU/7YGo2Rv76MaY6Su0POtVWfi1H8X+7xstfZuquaiMOzCpST2Ehz9Tq0z1H0RVerd5Enqidz6iBzcHN5T3ciLqpW3BcDqBT2zbyxeIMHUr2KpiKt9CdSqRc5BqR+D5rJZ9rPcLbGaYnx9qnyNhvpsJJapeppq5GVM6nqOlYdfL0RchL1D6/2OcMOlm7pUs6D90MunC0wYyNmu/a+Zgdv4s8ksb6gVy3hHeazmcKz+sGdMPfWh+msmKgdmm4M9IPU2IovnXKSVal8mEqParIQw14KfFcPd75cMpaq+or6cVabchu3AWYy6G7b6Z2qXpjp+4FOXdiMF8bD4esD+xvpgy/67HR3ickCrlnwT2Tunoewvvl2uOLqbhjWSSSOhiJ2kXAYfayFNGbZToFMbyzYdbB0Nv7dTQ34fgBptJOly8U30O8f3Y0lQ9TVavucpD1VyXXR+gZg3t//DVG8ewOaxQ9+n02/OZa+U2nYhNM8bx1+Emmao0/MVX7p+yV85eZomA6YFt03DK9lvD37Va+k7vvIT95Hvrmmym7A6bS9R75Jqi4c9RiL8o/TBmaWH4x9dapN1PxmsDgmynrei/g5cCYaIbQQW/rqqwvhZxf5xojMlfuex0kfN42+UCnXY6aosQruZynM+qfw4yT6d5GXrJQ84YRjjhetaySdzO5/h1NY05cAynkKJ/nGpnNOk/Ola3c3woZPWjbKXtVFTp1vjUjcl9j6NpTR96wPTA1uGlTDoYPknu68YweFdS867egU7XSmFG1/c2UMAvRpO62uMBLUkDZ6ILz7TXVAev7tqmkgwI6e282bTbjHD2nzWWTmhOZVxs5mDjdoKtmAl9ghwbyl1Li9VunnNfZKj9MzfwpdPDxAlNvnXozZd5cg8Rkhvy02ZPPDm3NUiyu+uzDlDdofDOlPaFT1lKF93sz9UunsnsbTIVRvceOkv+8TtWbf9h/ql3/z86j7f/bdWj/MlPuTutzvKi7lA5N+HXn6W7Zzc+eXP9h1SXFLWV33zsKT1wwZac042gOpthuPeCt5Hre5utpl1nLMpYUWfcLu5uKo6T1ZfoAQ9AprWa5eXY9oU8/Lp06UzMGI5tByqRGhdTBo61kabY8UGpqD9avtqtklbPBdAm1lJPdRmZ6Sx99mNLLBvJIrYs+HYRhxPZ8McmFKp+vSnv6gnNrAaZKDXkqKCop+7caamgyOESEaxOzO9LQx7sH5KmmDYZM3pgKq3cdeWS5H7N5l/cSqiujR41JHrOtCfQEOxG1z77z7qTr5ykf0xHZ+n7ASfYw8zS74PjlXhpszrSIRHemHEgMoKvxlMGInkCHT9XzkIN9Vc5OV6CzUEj/d6ao5d7Z2T0Myq69okfpohOx5pOuCLX92FDn1vE4mq1N9Kwujz5MJX6+KtM645dSXH/EZqdRltwP919MxTvolHicpE4lYCoepxviUO5r+XNMNdp/yFPtOv1a3PnfxFTleO6xpqnQoeoLXmQ0DresVc/IQ8E+bX4x1djBm9EejO236Ot2locKr/ylTotEkfnqJOegvp4janaHpw9TYiPXyH+lxYLth+kSb0/LBw09MGXvInidRmP1xZTRP9uKaL/0DXWf5zvbExP57S7nz11fd2ZDKS3UTPno0XLUGbAzqVugb/oAw2ZHrsVVHZOwq6iUZzazebRsb8vUqiKjv73fhym/OvLIvPQjTp6VskwdMbbo0FTGbO/X0ktVHjie2nnMAb38PNP42aPDepqwt/RdEl5FQGcsmcqMpk9Zckh7FFt3ZP7H1cyzcYc38JZdjZ2xfIbTadGIenLdWMtLoDPnKnS4HuyHTKc2Ed9XYGS5OvvsH484Pyt86TSuhHdO7hcwpda1Hl2Dfci+oenlhymnDaaCfmnmohktZ/RsjB029WxVirruoVsZxuijU9mUoFP2Lu6xfeqvy1TxmxYpwfNbp4LlqPeDTDX/99r7janGP+X5qb887helZY89ue4PT57w652LWnKU75GHMtWoURIWgw9T2X241j9MeWWOblwZiy5Fu/2CDfmsRHqDnaDncnrmpNNySr4Vzwu1jeEcXsiAbq0CeCP9grwUXHzUkL99RoRDHLPr7KBz5hJ5aTHOr8gnXXk8furRbbcX7GVr6FJFYVRvpPSZji95j3Uq57QmSsh6thgqDB6XFGr5iTmafDP1qLSYtX1/U/I+bno0voEph7rfTJUbMBTNF2bJdgSmsodcGWZ5BzOOBuatTECnnoFL2bArDqT0ij3b26dXilZDHv8o73PY2puU1ibwordAVKDb50Dh16CE6zqqQ/Z2ka7wKAIT/rocQldb30zdxx2fteEOXpaCtEtGF3ntw9Rbp9bmPWJjY+LzrQ508DedSi/QbTXaOmyjwX0xJTQw5e16Zf7RqVPP73FQGa4Vzg0wta4ec3QO0C/Gox9lqlX/E1Pqv/T5KbOf52wWN0fJhC69SU8pOVG3bi60/TdTYWfr5Mhc0Cnd1qArsywsheFrTeokYEarrqA7xmqFvqprR+hIwyGxL9IDGc98hvyg4/uVMWpi7+1f7B3lvIXtFszo4o4+HiyRr95MtbvKmf1DAwz6zVT/MJXUFhZ9mAoO30yJa/sh961HZjcm6iDPXuFqSa+1m30xNbsNm1QZ1+V8QGWTi1sDOtXU/Yit9gJ9XFkcobPLErpkD+HdKl2OyNS1IWvB1cP1iOUcV1OL4EAd6G54AVOVGXQ8aV2RN/t9HH9fzl2ynLWhsNlEHpu1RJsNZ468la3WXarZCnTp6unlh6lXlg/Y5SaYaqRgMNjmHuvHqUWiPCJ/HrvFlY3XXofXzQumSnUacFhU8bregi7XJmeXzfrSJD6Hck3NWh9MCX+Vi1ohnxeLKsPfmRIZmAob9XUphulIp7N17X2YSo/s/SRTbfUPexC0m//SNV5+MSXmS3gTYwmmnGjn5jx25DpA52n/w1R6dlN5g7UDBq6SqcXoXqO7r85YE3MwNXnCK21rdGTjrELXisUKfXkVTjm5aU6Zpj6Ymkblk7U5IU/om6dF/WExYiOY2JT2C+jO7lKeOOkrDmpoqHfJdooETIKpNM6WEVkXVIsdPKjMRuNlj4RThmxudn0lK8aGXGcVsVBMx2CqtnCbVO7BlJO/NnmW3zyP/K4fsredQ6dOmm9RbwRdeuuUyE9LjwY9Qt55nMBUPjcsuvkqdLDloidMzgJ5xu1sOFgiiX2YagxF/mEqve8fM9Ss0mL3mfkl12+vBzlbucblwod3u3fw94MzHHDQbphKWj5wvlfr7rKnL6HD6z2ud6WW/xdTrwbOT19V9PzDlNYAUy4toIvpBF740LVtjrfRKufa0ItonD1x/G6/LIWeqbhMcgaGNv8PU0H3PzrV8n6UKSlU/3+mWv+UdWj/MlNcQV93N/B2wtWQZx6j8/qjU2m7kV5ILYd9juKNraSumtbosVHh16M0lPsniQfVKuUUeWUq10dgg2ninvcc2nWH0k41XeKXpwm7ZQXff2+hL6tefv8wJdd91UlzUcPeeGRTllb03oepoH5x6MPUU3ovD8EBOiDn2510eNXQuINJv4339+eKz3LXnVJUVPz/znHQQJ5Rt3KVCjBV0a7M1k5m8uYOTL1OdsiaOpPebwCd0l3oSLyUzyedRkuLPLXos2ntvDIbXHB8XN8HHNkExt9MNZUzXFpt5yoCJ6fTTmioWXNqlFnfWy7JnWkN9tq2p4jjbH0gUcH3JaibXFiRjo84YR/58mmC6QKMdSqaK+/ZQodNF75gu9Eu7E7WYEhurUK+Mww4MSVT5QHvXweFw34yN5TMGsOrXjh2OESt56kie4a7uA442j/LXIxewwuNEyRdp1SQp8YPtUvmTu69eolLhZt7JMOfY6rb+ZNOtf6lYxS36J6yo22/mXI3YEr3t8gz+x2YOopvpsTUBVOzLvKB0+WQRPtQoA/K+zke51Yu1nJ9ilW+37M5e9lKtr6ukHeO7oSDbReMlCP02bQp7wmHJpXptpbK+18uvNZlCJ1SbsgHKPIjW+Eenx/3l2B4MYzZjCZg6M1UqzZFjZxv0KnaCDWVLvKAzd4mz9Orm/ZIDRvPL6aedXifgXsUvzP11ql3nuLVrgUmSrnWl5eYlK09HflKITC7Wnt5tjrBovmtc8BurDs5N9r3JZ2oWLMzKqDjl5fe/J0ptQEvdtCGdbazCj7fb73AQCyQV11HR8+ZwhtuF/j+RLnAa76Zqo3UL6bS1S59kCg630wZpogoWeP87GlHz1PLhzd+MxXPpt9MbYcV+8MU16S3rQStIYfOo6Q0a4Mpz4NORY/8m6n244h8NU9KRbjFTzLVrSl/Yqr9D5mbVPvLTIUXuWbIYoP8M4ohB12ertj2V3KMoWEcqH6Ht3E6UqdC13jQeaQMODZEoKRrDzqVyvs5b6bSXWUFL6eKLYevh10Kfy692Fgbc1x08P1FEzVkd8MrxwuNKDWUR5d6Cb7PfwTQuU0HNaIo6oGDaWmXnNX5QS/HjdjMh5SL+fMBL9YdZuw/T0Si4+H9vbQTcDwSWZlOes+IKoMGMr4x2OZZ5TqEN22BKe/J30xND9CpeNwu849OnfdiwHbfR42+mXrr1G9MbY9TH95T9oTFBNJUC0P5rPwYeW9i4O9aMEw5OqYGvHEdutkIOgob+7qH/881e3Tuuz32VU2n9HWEV1tv7/Da8zMYNu7oIYsZGHGPEXpGNlzVaHUuTqyVBRhqru7eh6lgDPqRCvH77LLQxt8lU4sW8t9bpz55Spk3PYpGW1zP1f2bqcazlXMQvNY5d0b7Lp02oM9NBJjay3vgP8dUvf4n79f5h4xR/G2mXs2cOUkK6EJwlfMIlvmS48cSTHX7yEOZiryleRu7TO9DMLXqSQYukqnqSLt8mIpbPeSB0UI+k0fI8K77hK5dK+mIxnrni6ms7aFP55Z7Zc+smkrWLJddyhpunw0km1IkoJt4ON1xvFrZedamx4XcF5iKtB5Rlj91nZJemKJvH8Gk2US+ens/u/VMc/bLp0dx53XiqOyBqThW5T3arWDDhWvLOteRRcsqdMq6t8o8U7bNLnpGMeSkiFDj6Z7133Xq4D1qNFyVwYcpkQZgqmqqBcenAbzg/iHnCjnhF1NZ2n+MqFPVHhwZL7k673YNxmsq8t/cAFOu9KqW0fnSqUwk0DWPXYcNleUaMHXjgvx3P38xdXxqFo3boc9Rs/nNlLUYfjN1PuoRLY0ndMrerUiez5f305+iJBGZ+wfp11b2YQq+Ajq1vs0ztrIIOv2z3q/b+OMYRffX9lPNf5P3+8VUGs9QE4+ufIaCCwe/+RZMjV0BXWiXcOW0x29OctxNR8xWRHAQF9L7GvLSVlgkTjJ/vJkykjO83PQKnZp7yF9as2XL9cSXX0zJOatgpIR3ejPlZa6Vs9oGI2+mTBwPCVV5yL001YC924CItwZbH6bM2w55pFAfnlyTH0zVplx+mNrZ5oHtQ2Obp6u+++X9zOZjQ6mIPYu4U4GXSydlzqubB6azPfJTxTRKse8XXapW9xlHycRVsssIzLTnAmVf7dhgpK3J+0EdOS8khxekBMzv5x1mkxLolN3jHil2cWd7dUQebaRG98OUXlY0JZvLMZWwXyK/tg9g4hrj9VunfmOqKMSJbXcCBt869fA7Hlv9hqakqwN0beoIm4NkAIbV0eN3plipNeEg1/MvptLFyb1QcKzLJ3aydZ4uHq5cq22coQee5dMEmveTTKmtP6xF1tb+rWMUnibYn86gU9MuamJ7oAW8CJgSj366pGIva1gDU6LcPTcfpsxVEuRpMrwfKLwMRxxNo2+mlL224WBzBBPRxWDSLDDlD5vwci8PNbFSO2eOrQ6YmMt5G/NM66Ogqqj2sMUedV13y7E7spSsMOHY/COYeutU6j1Q8wuYKvZWW3yenaX1YSrpd0Uuhplc9yhvbHC8zy39xlSY3eB11hfZ7SVTdmWIPl6xD11aFRp091UFE4/tvUu3JE85MMZgSnHAjNcPPbxfxfF3R/cR9XblnM2tcIjXNz5QcVSYQb1BH6bE5XxhzV7CG1p3eLneA4yar65Wpr7Mf8YYr/XWBgzTXGc63UswsgyQLx/K6kD+OTx+MbVZ3i25R50HL61oJRd7fP+z6lroKblBYnGQ8y3F1f7yfq8ZdPh6SvusRQnO75GqF1qk14yTvVjnWbUJpiYjMOVuwxJ5NhlFP8hUs/MnpvR/6dwkuakLW48x8o95wW/WrWmLj04JdWvMPkwF3hq6IwbPA828e+/DlMjcYkPrJly5fnJQE7cJ8pF5k+vGnrZy/9n/MBWNVXlPeI884ZVgyj22kdHfTKVyJ6fQ6ZKS1kZLjxoKQedqA3x++kImr2/3PmucwyuyrqHvCxxv4JQmvN4A+Wo8zz02msskz7Y6HNZ7jRfz8trSJ0+9mdLmYCo79b91ysxGJfGqPmpSnBQ91jcd9P2GgsY5CUTKRr/vllmrLucTSqYokD0hGgHtzMxn7IaxQ+l9Lsd0KlPo4FzOHeq94MVCfXrhRIwc6F4X12u9maYfpqDryD/9VZGxM1gZ+Yep8jy1WM9cyrNiBV/gLjoHjnsD6NIvpvy8pikfpnqm9l9MDYdzfL5mrZDXQujUq+b3OXLCtSK6xv6LKUt9fOvUOklTtqYnMGUvDj/JVFv5I1P/kHkUtb88j6KrTZMPU8what5UO3O2zJlcl1UyZRbfTAltAJ2qjc5gQI2DPHNU5Is3UyEEouTNCV7urVNGZ2cpQnSQrx7LcoAvrtvo6y7yUnevnFhfSqbCNbzVbhsis/c78D7ZHrqz36kb9qzMykX8hFdcVkoPNZJCl2ytaNL13AEjLTk3x9zrFk2OqPnw6sS5fLK2S8drNmWvLTbKR6e64Tz5MPXRqVpZl2PjKvr4aO41qVnp5GxprW+m5gsNR7kegKmmDe/Z8u4OU1OB9/WO2ogWNzFl2/fsMuuGjyUdZmryxRTQ9+is4Pzovd/UJZDXqxYy656q4XxV9IxaHzpoXkro1OQCxmJBFpNvUy40Ezr1nCgHDu59MOVqQqdhXDocXG5aLua7JX+YcrqpQXx20FPeTHk7famkyuVg0XQXfzGVma3hgXr95xdTH536xZToD36UqU79D+v7tY1/yBjF39apYJ/HHHVyO8+sKfrmm6noOIUXPG9WI7q4BF2YrKyS74PVkqLmOYPTiXyF23swZZ/BjH/qIu9U2tyk6kKuy9rf4P2VE/JNNiv78Cb/Ycq/o+bsE06Ed6vl5TemUnco81IGp/9mioMVfzHlddksM+UuahTTPWG3vzRJFDu5WfQSecO5vKIyy+Jlk3I9gG5u7xtF3GIwtR6DKX8l99x2NwedDP/pc/CsrZX01Gs26bhCskoixaAPU3Vb+WaqYsl5D5HisHN+QWc19w4LunannMwtMObLeRxvpoJjRS8z7wGmWCmOH6bS5xg96RdTH53ap/CufreATmVd5Mfq7k5sTdomjveB6zsd3JEHtzm8YiQKnfSr4rL+eGlldm2AqVNLxfvrGZiy1KVcRSO2cKWKpSJeHZzfmylKz99MLZUVGM7EGtdf2zfJdOKU3dexzEXN+VHvh0D1B6bMf+k8in2jE7HHDG83P6OavI4yY2c9sct01ANTcwVMmQWYEvvGakb3aJ9y4oR+ycEemX1I9yFrYZWgXuNHk+6Dcs3WvvwvpqybItf33sMbPdU9SuuumpTdn2DqaeCTXtCg8qNTbVOsOXoKi7LXHboZ2cUXU6K/uD9oX5wTTq5zyeRA12m5nKLm5uPwi6nuq9pjL0420L3a/kHefi6fP4qgU2kPNTdPoVPJTO7VeZp5Nbptobu2+dCVrPcsHuSPO8hrcmq+sEropPM4O+yOr9Dd6VAwzQI5JvM00CPUAPnwqXXiL6ZOC/SELMi3co9soNnYpz2qRrh+H51q7MFc1gJjVmOiK9w/4f1vnQq8hqmwSNMN3RflnnUAXAqnWHTNsH52f9ep0fhsfumU2ljC6xopdOu0WirZi6BTy4fdZ909rhXurVzoXmubsj+K1yRI3dcoiKROHT0w9aM61VaU1p+Yon/pGi+/mBKlj988uZ9n7Jsj9OVig5rYkIaaTJfQDWWXjmhqgangCaZS0ylGdBP7IcfPOmrizdRbpxJjZeXpZgJL2GQ5tylULOXDlIKEht+8YShZ+NQPtJ0VKTsHBd6xuUVeOjVoxY4bkCLuBZhS50OXtUUMXepo0JFVOcXxNhaGIjrbovvRKVsYgZJpU3jJ2rHNrNVuG7knAjL6WusnrMdynGtqjXQ6qlefadqQeap7qFEfAsXm6aiXqfLQLrTpF4KdkQBTTg6dXC+nNpvbE3pE1tA82hnnMSfPKs5nO0a+OYaKvH41HTpfQY3HN9p8mBKvbRqR29Pwfc+aRkJtwKt1DvCupE3BBI7X++iUgRMhkYjnkq5Zvuf4JbQ8ey2SprlfDR2O3SuYHG0eHpX1vcnaLNGVVN2KLrmbFn0ztYa3hTr0ONnt12X2ag431KlDp0LhrxTeV9UHUpfcezV0Spnnmt4PMlXr/JGpf8oaL3+ZqcbtHrIdJOjDLfks/Jsp4yiZ2tXk80vS+9mTt8sYgKmUv3UqSwZgKtTE4MNUag+XDzo77pIjs7Dow9TCks++uy9Zkw7yhH6GZTNadeSJxXK5+TAVq89vpqZHdcl+jOLhs1jKfeaFy3YrMik93KBTal7GH6bSq/3QaXFAHw+Ht4Cyyhi6N8l20SdPianlPuh2TvH+8gimLjPoVKc8+ujTPeiUcxnVaNKX67zOb8hDXR06xYYcczBjnLZL+ox6TTkuF10sJTsNBLxaq5Trp4OpLD9AN9469WZKRBGYmrb2JfId2Uh3BJ1ed/Yxx6d5NY+bDvLf5gDv+mHKCR5fTJnPp1nil4YPMCbhjr1NDKb63dvDnB0Lh03/AiZbNrxj+1oYbOzjb6beOhWNqtL7TcBU0jV6HM62a5yvvv/yfs7rsoL3ddQaHWvfTGWb648y1VD+sBZZ2/qHzE362/d8bWf/xVR6a+E3ruzLKbtyzOLDVLMhvc1BzvHc7OSeYpuSUWOBn4MR0aPWXj7T+NapnqpfaJYIVNp8RkoW+KlO25rI2T38h6m9O92xnSpGnsJwLT9MReMbHOBEerk0vS9ZmyOzp5MqGG/ZLmrqHsIrhgvoyKAzDNmxp3IdoV6BzH0IHTZmMz//MJUUA4+TyXlTfnTKm/fjL50KLm73N6bEaAOmgqaSfulUKcSFtFQ+q34JwJRYgWl1Iyy2R/L5pna/8Ki7zYfsDeroMZoKnRnnZQTveYcLe+uU3pLrzma6DW9byp4i4FXfTIWtPv7+ZipyBnrJyhF58HAamhxrNfSk6xU9q59puD6d6JupV0vYbB3OGmWT7fJ3pjKrjx7kDyqEfNtalvzK0DPyOnTKih3o1M4DU+I6Z46bp5XseXJ9ipPBHI42JaV5//CTTKn1PzDVUf4h4371vzzu92bK1CP03f4RNX/RiulHp4TeA1OnNZiKC+iOcBvwgkW3hHfZBT6liwGYOiRKj829Ykpv93jQa01LTl6SqdtxpRM185wt+2nl4jJAfpiGwy1rjRf69EM85B7USHFB5wyGhjWtSc14uEB4IjA2Tx5MmznZ7AcBvOKjipoPlTzksDkxUDOW+GIqvkeekl4OywPF/Sp9MfXWKVeJ0RP6QVmmvanapWK69eRcKmT4WufwILt2TlkTZ/T97FYcKN+GCWut6L+YCqp7eN+397vW3QHTQcXr+QDXazU8fzElnlcwMtenS3bIgM5P5ZqeFypiDhubqhJtbPx9MlO+mEpN7/HFlNZWzDK73Z6zD1Nh4YKhYp7UfmdKteDNZ8+hwYHrI78taugpb++X9Obwfk/T0+mk1PF7HGwwVT24GxqPx8z6Ovr2fn7XZk4WdkliHf8oU031T0zV/iFrvPztsfTLukCNPlz04ZGcl03nYsLhemBTeqUnXMoAeevD1GMAxt5MRV3fp49O8avT52h4hXe5uPygdqIV7Phjuadzc9mk8ABvFW8e30whKGzZWD4NSnvMG0oIyd9ZraFzp9e9hpoVCw67Fbw2Yapoyx0wlbrwis3kW6fi+Qg699apnXqGNzMqHvLWiA+kJNsqa3TdKNloOvzSKaeNTP5hyvPBVNjJpE6dwVTjIJhda6HnH6Zuy3vMydh0SpE9wPTjkFscXtY48lVdWORcqc/GTj4T2apDV99MebujpmR6cO+SqbsFB3od1zN7cJNaah6xNhlWlDDZgqF4BO9q+xn+v9EIOkP1u8H24W6WolJ5jmgflxt4Ub9axtPWbWPS1bXgtblahvsarp9yFDqOz0V+U3voQW+dcpzJshTPNnTYDa85++rmm6mrkTJ6WgidKu/DGhk744up9GWPfpKpVutPTNXVX1D9m/LUaKL5bMrkw1MX3sQvhhNOzB68YKdMkQcW8vmhSQFGLPlc7qZXoI9ffOhCsL3LZ9sL+PfL0cyF7/CFdvXzgjUErTKLR6gpsXTBlHbD95PMP7O92CBT3+B9IsEzGhVCsNvZyrlKmVaj8urOWT920LebMzkO2EV71i5gKvOumtytwg3Yqg/AJJfi8dGp0L24JbcHjw2N1LTNpHiwqJt8+DVG8WGKaP+lU+9xv0zk3oOeG/eLqaxVEZsPU4Gmy/2g0DwoGrky+WyQD9/ezxpBl+P4SuWHKf8sdbO/B1O7c9GldVnM2Zoo0LFl8qhRfToEc1leKeP2BswNN9CtqJ/A5e5Veb+tletseAdcvzdTHXv4zdS9fTuYaF6QJzOGd/zFlL4EU2JRyv2pBmMTXrAvmRoPu7Twjzm8abnO05m235Aax4KThrcqPzpl9Ot4vS9Lyp6bpvWDTLU7f2Kq8StO/Z/Oo/jbOvVmyl6SvMd6kGPTnXzMrppbCh9yMHWoKgGH3oJKETnQKZ6hJnzH80qxdjRU7y7M2UjPZs71zXJD9WuJmkrkPPKu982UP7vKfCUz+lxB9WsrMJX1CzD11qkom4Mhq7hfKBgpM7YHTXzfswuv1N3sif2RZeQ8lTVvq3JNlEEPeWKYaw863Kc2h46c0zqsLWfE1bgBHT3C+3kd90DXvRGx7e2RyWNl2PzoFFIb+vibqf1Uleu8juHdbidtRv4FOui2NScXU02P6E6KyV6rBFN4oRNv7sgrCbxqdrCkl8uKgGm91kpxbUsvVoYzNrYvXM9Z9LhQFdeNqdaHTnVq8KpvpoK1AFNLF4x109LgcILrl3bbK6aWj+uT2FY1j6qjZGkmW83C+YTVPK4Teky/4mrw2g56wGmD73tdbOPDFD/Tb50yyFqXoj10l+RBVjmK9is51j980GreEuwJknOXrMP/ZKq6WZ0v/9uL/weAfyjo</prop>
			<obj name="TemperatureLog" class="TemperatureLog" version="2">
				<prop name="Times">TEFSWgAAtKUAAIC0oLQAAABOAgAA8gMAAIwFAAAmBwAAwAgAAFoKAAD+CwAAmA0AADIPAADMEAAAcBIAAAoUAACkFQAAPhcAAOIYAAB8GgAAFhwAALAdAABKHwAA7iAAAIgiAAAiJAAAvCUAAGAnAAD6KAAAlCoAADgsAADSLQAAbC8AAAYxAACqMgAARDQAAN41AAB4NwAAHDkAALY6AABQPAAA6j0AAI4/AAAoQQAAwkIAAGZEAAAARgAAmkcAADRJAADYSgAAckwAAAxOAACmTwAAQFEAAORSAAB+VAAAGFYAALJXAABWWQAA8FoAAIpcAAAkXgAAyF8AAGJhAAD8YgAAlmQAADBmAADUZwAAbmkAAAhrAACsbAAARm4AAOBvAAB6cQAAHnMAALh0AABSdgAA7HcAAJB5AAAqewAAxHwAAF5+AAACgAAAnIEAADaDAADahAAAdIYAAA6IAACoiQAATIsAAOaMAACAjgAAGpAAAL6RAABYkwAA8pQAAIyWAAAmmAAAypkAAGSbAAD+nAAAmJ4AADygAADWoQAAcKMAAAqlAACkpgAASKgAAOKpAAB8qwAAFq0AALquAABUsAAA7rEAAJKzAAAstQAAxrYAAGC4AAAEugAAnrsAADi9AADSvgAAdsAAABDCAACqwwAARMUAAOjGAACCyAAAHMoAALbLAABazQAA9M4AAI7QAAAy0gAAzNMAAGbVAAAA1wAApNgAAD7aAADY2wAAct0AABbfAACw4AAASuIAAOTjAAB+5QAAIucAALzoAABW6gAA8OsAAJTtAAAu7wAAyPAAAGLyAAAG9AAAoPUAADr3AADU+AAAbvoAABL8AACs/QAARv8AAOoAAQCEAgEAHgQBALgFAQBcBwEA9ggBAJAKAQAqDAEAzg0BAGgPAQACEQEAnBIBAEAUAQDaFQEAdBcBAA4ZAQCyGgEATBwBAOYdAQCKHwEAJCEBAL4iAQBYJAEA/CUBAJYnAQAwKQEAyioBAG4sAQAILgEAoi8BADwxAQDgMgEAejQBABQ2AQCuNwEASDkBAOw6AQCGPAEAID4BALo/AQBeQQEA+EIBAJJEAQAsRgEA0EcBAGpJAQAESwEAnkwBAEJOAQDcTwEAdlEBABBTAQC0VAEATlYBAOhXAQCCWQEAJlsBAMBcAQBaXgEA9F8BAJhhAQAyYwEAzGQBAGZmAQAKaAEApGkBAD5rAQDYbAEAfG4BABZwAQCwcQEAVHMBAO50AQCIdgEAIngBAMZ5AQBgewEA+nwBAJR+AQA4gAEA0oEBAGyDAQAGhQEAqoYBAESIAQDeiQEAeIsBABKNAQC2jgEAUJABAOqRAQCEkwEAKJUBAMKWAQBcmAEA9pkBAJqbAQA0nQEAzp4BAGigAQAMogEApqMBAEClAQDapgEAfqgBABiqAQCyqwEATK0BAPCuAQCKsAEAJLIBAL6zAQBitQEA/LYBAJa4AQA6ugEA1LsBAG69AQAIvwEArMABAEbCAQDgwwEAesUBAB7HAQC4yAEAUsoBAOzLAQCQzQEAKs8BAMTQAQBe0gEAAtQBAJzVAQA21wEA0NgBAHTaAQAO3AEAqN0BAELfAQDc4AEAgOIBABrkAQC05QEATucBAPLoAQCM6gEAJuwBAMDtAQBk7wEA/vABAJjyAQAy9AEA1vUBAHD3AQAK+QEApPoBAEj8AQDi/QEAfP8BABYBAgC6AgIAVAQCAO4FAgCIBwIALAkCAMYKAgBgDAIABA4CAJ4PAgA4EQIA0hICAHYUAgAQFgIAqhcCAEQZAgDoGgIAghwCABweAgC2HwIAWiECAPQiAgCOJAIAKCYCAMwnAgBmKQIAACsCAJosAgA+LgIA2C8CAHIxAgAMMwIApjQCAEo2AgDkNwIAfjkCABg7AgC8PAIAVj4CAPA/AgCKQQIALkMCAMhEAgBiRgIA/EcCAKBJAgA6SwIA1EwCAG5OAgASUAIArFECAEZTAgDqVAIAhFYCAB5YAgC4WQIAXFsCAPZcAgCQXgIAKmACAM5hAgBoYwIAAmUCAJxmAgBAaAIA2mkCAHRrAgAObQIAsm4CAExwAgDmcQIAgHMCACR1AgC+dgIAWHgCAPJ5AgCWewIAMH0CAMp+AgBkgAIA/oECAKKDAgA8hQIA1oYCAHCIAgAUigIArosCAEiNAgDijgIAhpACACCSAgC6kwIAVJUCAPiWAgCSmAIALJoCAMabAgBqnQIABJ8CAJ6gAgA4ogIA3KMCAHalAgAQpwIAtKgCAE6qAgDoqwIAgq0CACavAgDAsAIAWrICAPSzAgCYtQIAMrcCAMy4AgBmugIACrwCAKS9AgA+vwIA2MACAHzCAgAWxAIAsMUCAErHAgDuyAIAiMoCACLMAgC8zQIAYM8CAPrQAgCU0gIALtQCAMjVAgBs1wIABtkCAKDaAgA63AIA3t0CAHjfAgAS4QIArOICAFDkAgDq5QIAhOcCAB7pAgDC6gIAXOwCAPbtAgCa7wIANPECAM7yAgBo9AIADPYCAKb3AgBA+QIA2voCAH78AgAY/gIAsv8CAEwBAwDwAgMAigQDACQGAwC+BwMAYgkDAPwKAwCWDAMAMA4DANQPAwBuEQMACBMDAKIUAwBGFgMA4BcDAHoZAwAUGwMArhwDAFIeAwDsHwMAhiEDACAjAwDEJAMAXiYDAPgnAwCSKQMANisDANAsAwBqLgMABDADAKgxAwBCMwMA3DQDAHY2AwAaOAMAtDkDAE47AwDyPAMAjD4DACZAAwDAQQMAZEMDAP5EAwCYRgMAMkgDANZJAwBwSwMACk0DAKROAwBIUAMA4lEDAHxTAwAWVQMAulYDAFRYAwDuWQMAiFsDACxdAwDGXgMAYGADAPphAwCeYwMAOGUDANJmAwBsaAMAEGoDAKprAwBEbQMA3m4DAHhwAwAccgMAtnMDAFB1AwDqdgMAjngDACh6AwDCewMAXH0DAAB/AwCagAMANIIDAM6DAwByhQMADIcDAKaIAwBKigMA5IsDAH6NAwAYjwMAvJADAFaSAwDwkwMAipUDAC6XAwDImAMAYpoDAPybAwCgnQMAOp8DANSgAwB4ogMAEqQDAKylAwBGpwMA4KgDAISqAwAerAMAuK0DAFKvAwD2sAMAkLIDACq0AwDEtQMAaLcDAAK5AwCcugMANrwDANC9AwB0vwMADsEDAKjCAwBCxAMA5sUDAIDHAwAayQMAtMoDAFjMAwDyzQMAjM8DADDRAwDK0gMAZNQDAP7VAwCi1wMAPNkDANbaAwBw3AMAFN4DAK7fAwBI4QMA4uIDAIbkAwAg5gMAuucDAF7pAwD46gMAkuwDACzuAwDQ7wMAavEDAATzAwCe9AMAOPYDANz3AwB2+QMAEPsDAKr8AwBO/gMA6P8DAIIBBAAcAwQAwAQEAFoGBAD0BwQAjgkEACgLBADMDAQAZg4EAAAQBACaEQQAPhMEANgUBAByFgQADBgEALAZBABKGwQA5BwEAIgeBAAiIAQAvCEEAFYjBAD6JAQAlCYEAC4oBADIKQQAbCsEAAYtBACgLgQAOjAEAN4xBAB4MwQAEjUEALY2BABQOAQA6jkEAIQ7BAAoPQQAwj4EAFxABAD2QQQAkEMEADRFBADORgQAaEgEAAJKBACmSwQAQE0EANpOBAB0UAQAGFIEALJTBABMVQQA5lYEAIBYBAAkWgQAvlsEAFhdBADyXgQAlmAEADBiBADKYwQAbmUEAAhnBACiaAQAPGoEAOBrBAB6bQQAFG8EAK5wBABScgQA7HMEAIZ1BAAgdwQAxHgEAF56BAD4ewQAkn0EADZ/BADQgAQAaoIEAASEBACohQQAQocEANyIBACAigQAGowEALSNBABOjwQA8pAEAIySBAAmlAQAwJUEAFqXBAD+mAQAmJoEADKcBADMnQQAcJ8EAAqhBACkogQAPqQEAOKlBAB8pwQAFqkEALCqBABKrAQA7q0EAIivBAAisQQAxrIEAGC0BAD6tQQAlLcEADi5BADSugQAbLwEAAa+BACqvwQARMEEAN7CBAB4xAQAHMYEALbHBABQyQQA9MoEAI7MBAAozgQAws8EAGbRBAAA0wQAmtQEADTWBADY1wQActkEAAzbBACm3AQASt4EAOTfBAB+4QQAGOMEALLkBABW5gQA8OcEAIrpBAAk6wQAyOwEAGLuBAD87wQAlvEEADrzBADU9AQAbvYEAAj4BACi+QQARvsEAOD8BAB6/gQAHgAFALgBBQBSAwUA7AQFAJAGBQAqCAUAxAkFAF4LBQACDQUAnA4FADYQBQDQEQUAdBMFAA4VBQCoFgUATBgFAOYZBQCAGwUAGh0FAL4eBQBYIAUA8iEFAIwjBQAwJQUAyiYFAGQoBQD+KQUAoisFADwtBQDWLgUAcDAFAAoyBQCuMwUASDUFAOI2BQB8OAUAIDoFALo7BQBUPQUA7j4FAJJABQAsQgUAxkMFAGBFBQAERwUAnkgFADhKBQDSSwUAdk0FABBPBQCqUAUARFIFAOhTBQCCVQUAHFcFALZYBQBaWgUA9FsFAI5dBQAoXwUAzGAFAGZiBQAAZAUApGUFAD5nBQDYaAUAcmoFABZsBQCwbQUASm8FAORwBQCIcgUAInQFALx1BQBWdwUA+ngFAJR6BQAufAUAyH0FAGx/BQAGgQUAoIIFADqEBQDUhQUAeIcFABKJBQCsigUARowFAOqNBQCEjwUAHpEFALiSBQBclAUA9pUFAJCXBQAqmQUAzpoFAGicBQACngUAnJ8FAEChBQDaogUAdKQFAA6mBQCypwUATKkFAOaqBQCArAUAJK4FAL6vBQBYsQUA/LIFAJa0BQAwtgUAyrcFAG65BQAIuwUAorwFADy+BQDgvwUAesEFABTDBQCuxAUAUsYFAOzHBQCGyQUAIMsFAMTMBQBezgUA+M8FAJLRBQAs0wUA0NQFAGrWBQAE2AUAntkFAELbBQDc3AUAdt4FABDgBQC04QUATuMFAOjkBQCC5gUAJugFAMDpBQBa6wUA9OwFAJjuBQAy8AUAzPEFAGbzBQAK9QUApPYFAD74BQDY+QUAfPsFABb9BQCw/gUAVAAGAO4BBgCIAwYAIgUGAMYGBgBgCAYA+gkGAJQLBgA4DQYA0g4GAGwQBgAGEgYAqhMGAEQVBgDeFgYAeBgGABwaBgC2GwYAUB0GAOoeBgCOIAYAKCIGAMIjBgBcJQYA9iYGAJooBgA0KgYAzisGAGgtBgAMLwYApjAGAEAyBgDaMwYAfjUGABg3BgCyOAYATDoGAPA7BgCKPQYAJD8GAL5ABgBiQgYA/EMGAJZFBgAwRwYA1EgGAG5KBgAITAYArE0GAEZPBgDgUAYAelIGAB5UBgC4VQYAUlcGAOxYBgCQWgYAKlwGAMRdBgBeXwYAAmEGAJxiBgA2ZAYA0GUGAHRnBgAOaQYAqGoGAEJsBgDmbQYAgG8GABpxBgC0cgYAWHQGAPJ1BgCMdwYAJnkGAMp6BgBkfAYA/n0GAJh/BgAygQYA1oIGAHCEBgAKhgYApIcGAEiJBgDiigYAfIwGABaOBgC6jwYAVJEGAO6SBgCIlAYALJYGAMaXBgBgmQYA+poGAJ6cBgA4ngYA0p8GAHahBgAQowYAqqQGAESmBgDopwYAgqkGAByrBgC2rAYAWq4GAPSvBgCOsQYAKLMGAMy0BgBmtgYAALgGAJq5BgA+uwYA2LwGAHK+BgAMwAYAsMEGAErDBgDkxAYAfsYGACLIBgC8yQYAVssGAPDMBgCKzgYALtAGAMjRBgBi0wYA/NQGAKDWBgA62AYA1NkGAG7bBgAS3QYArN4GAEbgBgDg4QYAhOMGAB7lBgC45gYAUugGAPbpBgCQ6wYAKu0GAM7uBgBo8AYAAvIGAJzzBgBA9QYA2vYGAHT4BgAO+gYAsvsGAEz9BgDm/gYAgAAHACQCBwC+AwcAWAUHAPIGBwCWCAcAMAoHAMoLBwBkDQcACA8HAKIQBwA8EgcA1hMHAHoVBwAUFwcArhgHAEgaBwDsGwcAhh0HACAfBwC6IAcAVCIHAPgjBwCSJQcALCcHAMYoBwBqKgcABCwHAJ4tBwA4LwcA3DAHAHYyBwAQNAcAqjUHAE43BwDoOAcAgjoHABw8BwDAPQcAWj8HAPRABwCYQgcAMkQHAMxFBwBmRwcACkkHAKRKBwA+TAcA2E0HAHxPBwAWUQcAsFIHAEpUBwDuVQcAiFcHACJZBwC8WgcAYFwHAPpdBwCUXwcAOGEHANJiBwBsZAcABmYHAKBnBwBEaQcA3moHAHhsBwASbgcAtm8HAFBxBwDqcgcAhHQHACh2BwDCdwcAXHkHAPZ6BwCQfAcANH4HAM5/BwBogQcAAoMHAKaEBwBAhgcA2ocHAH6JBwAYiwcAsowHAEyOBwDwjwcAipEHACSTBwC+lAcAYpYHAPyXBwCWmQcAMJsHANScBwBungcACKAHAKKhBwBGowcA4KQHAHqmBwAeqAcAuKkHAFKrBwDsrAcAkK4HACqwBwDEsQcAXrMHAPi0BwCctgcANrgHANC5BwBquwcADr0HAKi+BwBCwAcA3MEHAIDDBwAaxQcAtMYHAE7IBwDoyQcAjMsHACbNBwDAzgcAWtAHAP7RBwCY0wcAMtUHANbWBwBw2AcACtoHAKTbBwBI3QcA4t4HAHzgBwAW4gcAuuMHAFTlBwDu5gcAiOgHACzqBwDG6wcAYO0HAPruBwCe8AcAOPIHANLzBwB29QcAEPcHAKr4BwBE+gcA6PsHAIL9BwAc/wcAtgAIAFACCAD0AwgAjgUIACgHCADCCAgAZgoIAAAMCACaDQgANA8IANgQCAByEggADBQIAKYVCABKFwgA5BgIAH4aCAAYHAgAsh0IAFYfCADwIAgAiiIIAC4kCADIJQgAYicIAPwoCACgKggAOiwIANQtCABuLwgAEjEIAKwyCABGNAgA4DUIAIQ3CAAeOQgAuDoIAFI8CAD2PQgAkD8IACpBCADOQggAaEQIAAJGCACcRwgAQEkIANpKCAB0TAgADk4IAKhPCABMUQgA5lIIAIBUCAAaVggAvlcIAFhZCADyWggAjFwIADBeCADKXwgAZGEIAP5iCACYZAgAPGYIANZnCABwaQgAFGsIAK5sCABIbggA4m8IAIZxCAAgcwgAunQIAFR2CAD4dwgAknkIACx7CADGfAgAan4IAASACACegQgAOIMIANyECAB2hggAEIgIALSJCABOiwgA6IwIAIKOCAAmkAgAwJEIAFqTCAD0lAgAmJYIADKYCADMmQgAZpsIAACdCACknggAPqAIANihCAByowgAFqUIALCmCABKqAgA5KkIAIirCAAirQgAvK4IAFawCAD6sQgAlLMIAC61CADItggAYrgIAAa6CACguwgAOr0IAN6+CAB4wAgAEsIIAKzDCABQxQgA6sYIAITICAAeyggAwssIAFzNCAD2zggAkNAIADTSCADO0wgAaNUIAAzXCACm2AgAQNoIANrbCAB+3QgAGN8IALLgCABM4ggA8OMIAIrlCAAk5wgAvugIAFjqCAD86wgAlu0IADDvCADK8AgAbvIIAAj0CACi9QgAPPcIAOD4CAB6+ggAFPwIAK79CABI/wgA7AAJAIYCCQAgBAkAxAUJAF4HCQD4CAkAkgoJADYMCQDQDQkAag8JAAQRCQCoEgkAQhQJANwVCQB2FwkAGhkJALQaCQBOHAkA8h0JAIwfCQAmIQkAwCIJAGQkCQD+JQkAmCcJADIpCQDWKgkAcCwJAAouCQCkLwkASDEJAOIyCQB8NAkAFjYJALo3CQBUOQkA7joJAIg8CQAiPgkAxj8JAGBBCQD6QgkAlEQJADhGCQDSRwkAbEkJAAZLCQCqTAkARE4JAN5PCQB4UQkAHFMJALZUCQBQVgkA6lcJAI5ZCQAoWwkAwlwJAFxeCQAAYAkAmmEJADRjCQDOZAkAcmYJAAxoCQCmaQkASmsJAORsCQB+bgkAGHAJALxxCQBWcwkA8HQJAIp2CQAueAkAyHkJAGJ7CQD8fAkAln4JADqACQDUgQkAboMJAAiFCQCshgkARogJAOCJCQB6iwkAHo0JALiOCQBSkAkA7JEJAJCTCQAqlQkAxJYJAF6YCQACmgkAnJsJADadCQDQngkAdKAJAA6iCQCoowkATKUJAOamCQCAqAkAGqoJAL6rCQBYrQkA8q4JAIywCQAwsgkAyrMJAGS1CQD+tgkAorgJADy6CQDWuwkAcL0JABS/CQCuwAkASMIJAOLDCQB8xQkAIMcJALrICQBUygkA7ssJAJLNCQAszwkAxtAJAGDSCQAE1AkAntUJADjXCQDS2AkAdtoJABDcCQCq3QkARN8JAOjgCQCC4gkAHOQJAMDlCQBa5wkA9OgJAI7qCQAy7AkAzO0JAGbvCQAA8QkApPIJAD70CQDY9QkAcvcJABb5CQCw+gkASvwJAOT9CQCI/wkAIgEKALwCCgBWBAoA+gUKAJQHCgAuCQoAyAoKAGIMCgAGDgoAoA8KADoRCgDUEgoAeBQKABIWCgCsFwoARhkKAOoaCgCEHAoAHh4KALgfCgBcIQoA9iIKAJAkCgAqJgoAzicKAGgpCgACKwoApiwKAEAuCgDaLwoAdDEKABgzCgCyNAoATDYKAOY3CgCKOQoAJDsKAL48CgBYPgoA/D8KAJZBCgAwQwoAykQKAG5GCgAISAoAokkKADxLCgDgTAoAek4KABRQCgCuUQoAUlMKAOxUCgCGVgoAIFgKALpZCgBeWwoA+FwKAJJeCgAsYAoA0GEKAGpjCgAEZQoAnmYKAEJoCgDcaQoAdmsKABBtCgC0bgoATnAKAOhxCgCMcwoAJnUKAMB2CgBaeAoA/nkKAJh7CgAyfQoAzH4KAHCACgAKggoApIMKAD6FCgDihgoAfIgKABaKCgCwiwoAVI0KAO6OCgCIkAoAIpIKAMaTCgBglQoA+pYKAJ6YCgBCmgoA3JsKAHadCgAQnwoAtKAKAE6iCgDoowoAgqUKACanCgDAqAoAWqoKAP6rCgCYrQoAMq8KAMywCgBwsgoACrQKAKS1CgA+twoA4rgKAHy6CgAWvAoAsL0KAFS/CgDuwAoAiMIKACLECgDGxQoAYMcKAPrICgCUygoAOMwKANLNCgBszwoABtEKAKrSCgBE1AoA3tUKAHjXCgAc2QoAttoKAFDcCgDq3QoAhN8KACjhCgDC4goAXOQKAPblCgCa5woANOkKAM7qCgBo7AoADO4KAKbvCgBA8QoA2vIKAH70CgAY9goAsvcKAFb5CgDw+goAivwKACT+CgDI/woAYgELAPwCCwCWBAsAOgYLANQHCwBuCQsACAsLAKwMCwBGDgsA4A8LAHoRCwAeEwsAuBQLAFIWCwDsFwsAkBkLACobCwDEHAsAaB4LAAIgCwCcIQsANiMLANAkCwB0JgsADigLAKgpCwBCKwsA5iwLAIAuCwAaMAsAtDELAE4zCwDyNAsAjDYLACY4CwDAOQsAZDsLAP48CwCYPgsAMkALANZBCwBwQwsACkULAK5GCwBISAsA4kkLAHxLCwAgTQsAuk4LAFRQCwDuUQsAklMLACxVCwDGVgsAYFgLAARaCwCeWwsAOF0LANxeCwB2YAsAEGILAKpjCwBOZQsA6GYLAIJoCwAcagsAtmsLAFptCwD0bgsAjnALAChyCwDMcwsAZnULAAB3CwCaeAsANHoLANh7CwByfQsADH8LAKaACwBKggsA5IMLAH6FCwAYhwsAvIgLAFaKCwDwiwsAlI0LAC6PCwDIkAsAYpILAAaUCwCglQsAOpcLANSYCwB4mgsAEpwLAKydCwBGnwsA6qALAISiCwAepAsAuKULAFynCwD2qAsAkKoLADSsCwDOrQsAaK8LAAKxCwCmsgsAQLQLANq1CwB0twsADrkLALK6CwBMvAsA5r0LAIC/CwAkwQsAvsILAFjECwDyxQsAjMcLADDJCwDKygsAZMwLAP7NCwCizwsAPNELANbSCwB61AsAFNYLAK7XCwBI2QsA7NoLAIbcCwAg3gsAut8LAF7hCwD44gsAkuQLACzmCwDQ5wsAaukLAATrCwCo7AsAQu4LANzvCwB28QsAGvMLALT0CwBO9gsA6PcLAIL5CwAm+wsAwPwLAFr+CwD+/wsAmAEMADIDDADMBAwAZgYMAAoIDACkCQwAPgsMANgMDAB8DgwAFhAMALARDABKEwwA7hQMAIgWDAAiGAwAxhkMAGAbDAD6HAwAlB4MADggDADSIQwAbCMMAAYlDACqJgwARCgMAN4pDAB4KwwAEi0MALYuDABQMAwA6jEMAIQzDAAoNQwAwjYMAFw4DAD2OQwAmjsMADQ9DADOPgwAaEAMAAJCDACmQwwAQEUMANpGDAB+SAwAGEoMALJLDABMTQwA8E4MAIpQDAAkUgwAvlMMAGJVDAD8VgwAllgMADBaDADUWwwAbl0MAAhfDACiYAwARmIMAOBjDAB6ZQwAFGcMALhoDABSagwA7GsMAJBtDAAqbwwAxHAMAF5yDAACdAwAnHUMADZ3DADQeAwAdHoMAA58DACofQwAQn8MANyADACAggwAGoQMALSFDABOhwwA8ogMAIyKDAAmjAwAwI0MAFqPDAD+kAwAmJIMADKUDADWlQwAcJcMAAqZDACkmgwASJwMAOKdDAB8nwwAFqEMALqiDABUpAwA7qUMAIinDAAsqQwAxqoMAGCsDAAErgwAnq8MADixDADSsgwAdrQMABC2DACqtwwARLkMAOi6DACCvAwAHL4MALa/DABawQwA9MIMAI7EDAAoxgwAwscMAGbJDAAAywwAmswMADTODADYzwwActEMAAzTDACm1AwAStYMAOTXDAB+2QwAGNsMALzcDABW3gwA8N8MAIrhDAAu4wwAyOQMAGLmDAD85wwAoOkMADrrDADU7AwAbu4MABLwDACs8QwARvMMAOD0DACE9gwAHvgMALj5DABS+wwA9vwMAJD+DAAqAA0AzgENAGgDDQACBQ0AnAYNAEAIDQDaCQ0AdAsNAA4NDQCyDg0ATBANAOYRDQCAEw0AJBUNAL4WDQBYGA0A8hkNAIwbDQAwHQ0Ayh4NAGQgDQD+IQ0AoiMNADwlDQDWJg0AcCgNABQqDQCuKw0ASC0NAOIuDQCGMA0AIDINALozDQBUNQ0A+DYNAJI4DQAsOg0AxjsNAGo9DQAEPw0AnkANADhCDQDcQw0AdkUNABBHDQC0SA0ATkoNAOhLDQCCTQ0AHE8NAMBQDQBaUg0A9FMNAJhVDQAyVw0AzFgNAGZaDQAKXA0ApF0NAD5fDQDYYA0AfGINABZkDQCwZQ0ASmcNAO5oDQCIag0AImwNALxtDQBgbw0A+nANAJRyDQAudA0A0nUNAGx3DQAGeQ0AoHoNADp8DQDefQ0AeH8NABKBDQCsgg0AUIQNAOqFDQCEhw0AHokNAMKKDQBcjA0A9o0NAJCPDQA0kQ0AzpINAGiUDQAClg0AppcNAECZDQDamg0AfpwNABieDQCynw0ATKENAPCiDQCKpA0AJKYNAL6nDQBiqQ0A/KoNAJasDQAwrg0A1K8NAG6xDQAIsw0AorQNAEa2DQDgtw0AerkNABS7DQC4vA0AUr4NAOy/DQCGwQ0AKsMNAMTEDQBexg0A+McNAJLJDQA2yw0A0MwNAGrODQAE0A0AqNENAELTDQDc1A0AdtYNABrYDQC02Q0ATtsNAOjcDQCM3g0AJuANAMDhDQBk4w0A/uQNAJjmDQAy6A0A1ukNAHDrDQAK7Q0ApO4NAEjwDQDi8Q0AfPMNABb1DQC69g0AVPgNAO75DQCI+w0ALP0NAMb+DQBgAA4A+gEOAJ4DDgA4BQ4A0gYOAGwIDgAQCg4AqgsOAEQNDgDeDg4AeBAOABwSDgC2Ew4AUBUOAOoWDgCOGA4AKBoOAMIbDgBcHQ4AAB8OAJogDgA0Ig4AziMOAHIlDgAMJw4ApigOAEAqDgDkKw4Afi0OABgvDgC8MA4AVjIOAPAzDgCKNQ4ALjcOAMg4DgBiOg4A/DsOAKA9DgA6Pw4A1EAOAG5CDgASRA4ArEUOAEZHDgDgSA4AhEoOAB5MDgC4TQ4AUk8OAPZQDgCQUg4AKlQOAMRVDgBoVw4AAlkOAJxaDgA2XA4A0F0OAHRfDgAOYQ4AqGIOAEJkDgDmZQ4AgGcOABppDgC0ag4AWGwOAPJtDgCMbw4AJnEOAMpyDgBkdA4A/nUOAJh3DgA8eQ4A1noOAHB8DgAUfg4Arn8OAEiBDgDigg4AhoQOACCGDgC6hw4AVIkOAPiKDgCSjA4ALI4OAMaPDgBqkQ4ADpMOAKiUDgBMlg4A5pcOAICZDgAamw4AvpwOAFieDgDynw4AjKEOADCjDgDKpA4AZKYOAP6nDgCiqQ4APKsOANasDgBwrg4ACrAOAK6xDgBIsw4A4rQOAHy2DgAguA4AurkOAFS7DgDuvA4Akr4OACzADgDGwQ4AasMOAATFDgCexg4AOMgOANzJDgB2yw4AEM0OAKrODgBO0A4A6NEOAILTDgAc1Q4AwNYOAFrYDgD02Q4AmNsOADLdDgDM3g4AZuAOAADiDgCk4w4APuUOANjmDgBy6A4AFuoOALDrDgBK7Q4A5O4OAIjwDgAi8g4AvPMOAFb1DgDw9g4AlPgOAC76DgDI+w4AYv0OAAb/DgCgAA8AOgIPANQDDwB4BQ8AEgcPAKwIDwBQCg8A6gsPAIQNDwAeDw8AwhAPAFwSDwD2Ew8AkBUPADQXDwDOGA8AaBoPAAIcDwCmHQ8AQB8PANogDwB0Ig8AGCQPALIlDwBMJw8A8CgPAIoqDwAkLA8Avi0PAGIvDwD8MA8AljIPADA0DwDKNQ8AbjcPAAg5DwCiOg8APDwPAOA9DwB6Pw8AFEEPAK5CDwBIRA8A7EUPAIZHDwAgSQ8AukoPAF5MDwD4TQ8Akk8PACxRDwDQUg8AalQPAARWDwCoVw8AQlkPANxaDwB2XA8AGl4PALRfDwBOYQ8A6GIPAIxkDwAmZg8AwGcPAFppDwD+ag8AmGwPADJuDwDWbw8AcHEPAApzDwCkdA8ASHYPAOJ3DwB8eQ8AFnsPALB8DwBUfg8A7n8PAIiBDwAigw8AxoQPAGCGDwD6hw8AlIkPADiLDwDSjA8AbI4PAAaQDwCgkQ8ARJMPAN6UDwB4lg8AEpgPALaZDwBQmw8A6pwPAI6eDwAooA8AwqEPAFyjDwAApQ8AmqYPADSoDwDOqQ8AcqsPAAytDwCmrg8AQLAPAOSxDwB+sw8AGLUPALy2DwBWuA8A8LkPAIq7DwAuvQ8AyL4PAGLADwD8wQ8AoMMPADrFDwDUxg8AbsgPAAjKDwCsyw8ARs0PAODODwB60A8AHtIPALjTDwBS1Q8A7NYPAIbYDwAq2g8AxNsPAF7dDwAC3w8AnOAPADbiDwDa4w8AdOUPAA7nDwCo6A8ATOoPAObrDwCA7Q8AGu8PALTwDwBY8g8A8vMPAIz1DwAm9w8AyvgPAGT6DwD++w8AmP0PADz/DwDWABAAcAIQAAoEEACkBRAASAcQAOIIEAB8ChAAIAwQALoNEABUDxAA7hAQAJISEAAsFBAAxhUQAGAXEAAEGRAAnhoQADgcEADSHRAAdh8QABAhEACqIhAATiQQAOglEACCJxAAHCkQAMAqEABaLBAA9C0QAI4vEAAyMRAAzDIQAGY0EAAANhAAmjcQAD45EADYOhAAcjwQABY+EACwPxAASkEQAORCEAB+RBAAIkYQALxHEABWSRAA8EoQAJRMEAAuThAAyE8QAGJREAD8UhAAoFQQADpWEADUVxAAeFkQABJbEACsXBAARl4QAOpfEACEYRAAHmMQALhkEABcZhAA9mcQAJBpEAAqaxAAzmwQAGhuEAACcBAApnEQAEBzEADadBAAdHYQABh4EACyeRAATHsQAOZ8EACKfhAAJIAQAL6BEABYgxAA/IQQAJaGEAAwiBAAyokQAGSLEAAIjRAAoo4QADyQEADWkRAAepMQABSVEACulhAASJgQAOyZEACGmxAAIJ0QALqeEABeoBAA+KEQAJKjEAAspRAA0KYQAGqoEAAEqhAAnqsQAEKtEADcrhAAdrAQABCyEAC0sxAATrUQAOi2EACMuBAAJroQAMC7EABavRAA/r4QAJjAEAAywhAAzMMQAHDFEAAKxxAApMgQAD7KEADiyxAAfM0QABbPEACw0BAAVNIQAO7TEACI1RAAItcQALzYEABg2hAA+tsQAJTdEAAu3xAA0uAQAGziEAAG5BAAoOUQAETnEADe6BAAeOoQABLsEAC27RAAUO8QAOrwEACE8hAAKPQQAML1EABc9xAAAPkQAJr6EAA0/BAAzv0QAHL/EAAMAREApgIRAEAEEQDkBREAfgcRABgJEQCyChEAVgwRAPANEQCKDxEAJBERAMgSEQBiFBEA/BURAJYXEQA6GREA1BoRAG4cEQAIHhEAoh8RAEYhEQDgIhEAeiQRABQmEQC4JxEAUikRAOwqEQCQLBEAKi4RAMQvEQBeMREAAjMRAJw0EQA2NhEA0DcRAHQ5EQAOOxEAqDwRAEI+EQDmPxEAgEERABpDEQC0RBEAWEYRAPJHEQCMSREAJksRAMBMEQBkThEA/k8RAJhREQAyUxEA1lQRAHBWEQAKWBEApFkRAEhbEQDiXBEAfF4RABZgEQC6YREAVGMRAO5kEQCIZhEALGgRAMZpEQBgaxEA+mwRAJ5uEQA4cBEA0nERAHZzEQAQdREAqnYRAER4EQDoeREAgnsRABx9EQC2fhEAWoARAPSBEQCOgxEAKIURAMyGEQBmiBEAAIoRAJqLEQA+jREA2I4RAHKQEQAMkhEAsJMRAEqVEQDklhEAfpgRACKaEQC8mxEAVp0RAPCeEQCKoBEALqIRAMijEQBipREA/KYRAKCoEQA6qhEA1KsRAG6tEQASrxEArLARAEayEQDgsxEAhLURAB63EQC4uBEAXLoRAPa7EQCQvREAKr8RAM7AEQBowhEAAsQRAJzFEQBAxxEA2sgRAHTKEQAOzBEAss0RAEzPEQDm0BEAgNIRACTUEQC+1REAWNcRAPLYEQCW2hEAMNwRAMrdEQBk3xEA/uARAKLiEQA85BEA1uURAHDnEQAU6REAruoRAEjsEQDi7REAhu8RACDxEQC68hEAVPQRAPj1EQCS9xEALPkRAMb6EQBq/BEABP4RAJ7/EQA4ARIA3AISAHYEEgAQBhIAtAcSAE4JEgDoChIAggwSACYOEgDADxIAWhESAPQSEgCYFBIAMhYSAMwXEgBmGRIAChsSAKQcEgA+HhIA2B8SAHwhEgAWIxIAsCQSAEomEgDuJxIAiCkSACIrEgC8LBIAYC4SAPovEgCUMRIALjMSANI0EgBsNhIABjgSAKA5EgBEOxIA3jwSAHg+EgASQBIArEESAFBDEgDqRBIAhEYSAB5IEgDCSRIAXEsSAPZMEgCQThIANFASAM5REgBoUxIADFUSAKZWEgBAWBIA2lkSAH5bEgAYXRIAsl4SAExgEgDwYRIAimMSACRlEgC+ZhIAYmgSAPxpEgCWaxIAMG0SANRuEgBucBIACHISAKJzEgA8dRIA4HYSAHp4EgAUehIAuHsSAFJ9EgDsfhIAhoASACqCEgDEgxIAXoUSAPiGEgCciBIANooSANCLEgBqjRIADo8SAKiQEgBCkhIA5pMSAICVEgAalxIAtJgSAE6aEgDymxIAjJ0SACafEgDAoBIAZKISAP6jEgCYpRIAMqcSANaoEgBwqhIACqwSAKStEgA+rxIA4rASAHyyEgAWtBIAsLUSAFS3EgDuuBIAiLoSACK8EgDGvRIAYL8SAPrAEgCewhIAOMQSANLFEgBsxxIAEMkSAKrKEgBEzBIA3s0SAILPEgAc0RIAttISAFDUEgD01RIAjtcSACjZEgDM2hIAZtwSAADeEgCa3xIANOESANjiEgBy5BIADOYSAKbnEgBK6RIA5OoSAH7sEgAY7hIAvO8SAFbxEgDw8hIAivQSACT2EgDI9xIAYvkSAPz6EgCW/BIAOv4SANT/EgBuARMAEgMTAKwEEwBGBhMA4AcTAIQJEwAeCxMAuAwTAFIOEwD2DxMAkBETACoTEwDEFBMAaBYTAAIYEwCcGRMAQBsTANocEwB0HhMADiATALIhEwBMIxMA5iQTAIAmEwAaKBMAvikTAFgrEwDyLBMAjC4TADAwEwDKMRMAZDMTAP40EwCYNhMAPDgTANY5EwBwOxMACj0TAK4+EwBIQBMA4kETAHxDEwAgRRMAukYTAFRIEwD4SRMAkksTACxNEwDGThMAalATAARSEwCeUxMAOFUTANxWEwB2WBMAEFoTAKpbEwBOXRMA6F4TAIJgEwAmYhMAwGMTAFplEwD0ZhMAmGgTADJqEwDMaxMAZm0TAApvEwCkcBMAPnITANhzEwBydRMAFncTALB4EwBKehMA5HsTAIh9EwAifxMAvIATAFaCEwD6gxMAlIUTAC6HEwDIiBMAYooTAAaMEwCgjRMAOo8TAN6QEwB4khMAEpQTAKyVEwBQlxMA6pgTAISaEwAenBMAwp0TAFyfEwD2oBMAkKITADSkEwDOpRMAaKcTAAypEwCmqhMAQKwTANqtEwB+rxMAGLETALKyEwBMtBMA8LUTAIq3EwAkuRMAvroTAGK8EwD8vRMAlr8TADDBEwDKwhMAbsQTAAjGEwCixxMAPMkTAODKEwB6zBMAFM4TAK7PEwBS0RMA7NITAIbUEwAq1hMAxNcTAF7ZEwD42hMAnNwTADbeEwDQ3xMAauETAA7jEwCo5BMAQuYTANznEwCA6RMAGusTALTsEwBO7hMA6O8TAIzxEwAm8xMAwPQTAFr2EwD+9xMAmPkTADL7EwDM/BMAZv4TAAoAFACkARQAPgMUAOIEFAB8BhQAFggUALAJFABUCxQA7gwUAIgOFAAiEBQAxhEUAGATFAD6FBQAlBYUADgYFADSGRQAbBsUAAYdFACqHhQARCAUAN4hFACCIxQAHCUUALYmFABQKBQA9CkUAI4rFAAoLRQAwi4UAGYwFAAAMhQAmjMUADQ1FADYNhQAcjgUAAw6FACmOxQASj0UAOQ+FAB+QBQAGEIUALJDFABWRRQA8EYUAIpIFAAkShQAyEsUAGJNFAD8ThQAllAUADpSFADUUxQAblUUAAhXFACsWBQARloUAOBbFAB6XRQAHl8UALhgFABSYhQA7GMUAJBlFAAqZxQAxGgUAF5qFAACbBQAnG0UADZvFADQcBQAdHIUAA50FACodRQATHcUAOZ4FACAehQAGnwUAL59FABYfxQA8oAUAIyCFAAwhBQAyoUUAGSHFAD+iBQAoooUADyMFADWjRQAcI8UABSRFACukhQASJQUAOKVFAB8lxQAIJkUALqaFABUnBQA7p0UAJKfFAAsoRQAxqIUAGCkFAAEphQAnqcUADipFADSqhQAdqwUABCuFACqrxQARLEUAOiyFACCtBQAHLYUALa3FABauRQA9LoUAI68FAAovhQAzL8UAGbBFAAAwxQApMQUAD7GFADYxxQAcskUABbLFACwzBQASs4UAOTPFACI0RQAItMUALzUFABW1hQA+tcUAJTZFAAu2xQAyNwUAGzeFAAG4BQAoOEUADrjFADU5BQAeOYUABLoFACs6RQARusUAOrsFACE7hQAHvAUALjxFABc8xQA9vQUAJD2FAAq+BQAzvkUAGj7FAAC/RQAnP4UAEAAFQDaARUAdAMVAA4FFQCyBhUATAgVAOYJFQCACxUAJA0VAL4OFQBYEBUA8hEVAJYTFQAwFRUAyhYVAGQYFQAIGhUAohsVADwdFQDWHhUAeiAVABQiFQCuIxUASCUVAOwmFQCGKBUAICoVAMQrFQBeLRUA+C4VAJIwFQA2MhUA0DMVAGo1FQAENxUAqDgVAEI6FQDcOxUAdj0VABo/FQC0QBUATkIVAOhDFQCMRRUAJkcVAMBIFQBaShUA/ksVAJhNFQAyTxUAzFAVAGZSFQAKVBUApFUVAD5XFQDYWBUAfFoVABZcFQCwXRUASl8VAO5gFQCIYhUAImQVALxlFQBgZxUA+mgVAJRqFQAubBUA0m0VAGxvFQAGcRUAoHIVAER0FQDedRUAeHcVABx5FQC2ehUAUHwVAOp9FQCOfxUAKIEVAMKCFQBchBUAAIYVAJqHFQA0iRUAzooVAHKMFQAMjhUApo8VAECRFQDkkhUAfpQVABiWFQCylxUATJkVAPCaFQCKnBUAJJ4VAL6fFQBioRUA/KIVAJakFQAwphUA1KcVAG6pFQAIqxUAoqwVAEauFQDgrxUAerEVABSzFQC4tBUAUrYVAOy3FQCQuRUAKrsVAMS8FQBevhUAAsAVAJzBFQA2wxUA0MQVAHTGFQAOyBUAqMkVAELLFQDmzBUAgM4VABrQFQC00RUAWNMVAPLUFQCM1hUAJtgVAMrZFQBk2xUA/twVAJjeFQA84BUA1uEVAHDjFQAK5RUApOYVAEjoFQDi6RUAfOsVABbtFQC67hUAVPAVAO7xFQCI8xUALPUVAMb2FQBg+BUABPoVAJ77FQA4/RUA0v4VAHYAFgAQAhYAqgMWAEQFFgDoBhYAgggWABwKFgC2CxYAWg0WAPQOFgCOEBYAMhIWAMwTFgBmFRYAABcWAJoYFgA+GhYA2BsWAHIdFgAMHxYAsCAWAEoiFgDkIxYAfiUWABgnFgC8KBYAVioWAPArFgCKLRYALi8WAMgwFgBiMhYA/DMWAKA1FgA6NxYA1DgWAG46FgASPBYArD0WAEY/FgDqQBYAhEIWAB5EFgC4RRYAXEcWAPZIFgCQShYAKkwWAM5NFgBoTxYAAlEWAJxSFgA2VBYA2lUWAHRXFgAOWRYAqFoWAExcFgDmXRYAgF8WABphFgC+YhYAWGQWAPJlFgCWZxYAMGkWAMpqFgBkbBYACG4WAKJvFgA8cRYA1nIWAHp0FgAUdhYArncWAEh5FgDsehYAhnwWACB+FgC6fxYAXoEWAPiCFgCShBYANoYWANCHFgBqiRYABIsWAJ6MFgBCjhYA3I8WAHaRFgAQkxYAtJQWAE6WFgDolxYAgpkWACabFgDAnBYAWp4WAPSfFgCOoRYAMqMWAMykFgBmphYAAKgWAKSpFgA+qxYA2KwWAHyuFgAgsBYAurEWAF6zFgD4tBYAkrYWACy4FgDQuRYAarsWAAS9FgCovhYAQsAWANzBFgB2wxYAEMUWALTGFgBOyBYA6MkWAILLFgAmzRYAwM4WAFrQFgD00RYAmNMWADLVFgDM1hYAZtgWAADaFgCk2xYAPt0WANjeFgBy4BYAFuIWALDjFgBK5RYA7uYWAIjoFgAi6hYAvOsWAGDtFgD67hYAlPAWAC7yFgDS8xYAbPUWAAb3FgCg+BYARPoWAN77FgB4/RYAHP8WALYAFwBQAhcA6gMXAI4FFwAoBxcAwggXAFwKFwD2CxcAmg0XADQPFwDOEBcAaBIXAAwUFwCmFRcAQBcXANoYFwB+GhcAGBwXALIdFwBMHxcA5iAXAIoiFwAkJBcAviUXAGInFwD8KBcAlioXADAsFwDULRcAbi8XAAgxFwCiMhcARjQXAOA1FwB6NxcAFDkXALg6FwBSPBcA7D0XAIY/FwAqQRcAxEIXAF5EFwACRhcAnEcXADZJFwDQShcAdEwXAA5OFwCoTxcAQlEXAOZSFwCAVBcAGlYXALRXFwBOWRcA8loXAIxcFwAmXhcAwF8XAGRhFwD+YhcAmGQXADJmFwDMZxcAcGkXAAprFwCkbBcAPm4XAOJvFwB8cRcAFnMXALp0FwBUdhcA7ncXAIh5FwAsexcAxnwXAGB+FwD6fxcAnoEXADiDFwDShBcAbIYXABCIFwCqiRcARIsXAOiMFwCCjhcAHJAXALaRFwBakxcA9JQXAI6WFwAomBcAwpkXAFybFwAAnRcAmp4XADSgFwDYoRcAcqMXAAylFwCmphcASqgXAOSpFwB+qxcAGK0XALyuFwBWsBcA8LEXAJSzFwAutRcAyLYXAGK4FwAGuhcAoLsXADq9FwDUvhcAeMAXABLCFwCswxcARsUXAOrGFwCEyBcAHsoXALjLFwBSzRcA9s4XAJDQFwAq0hcAxNMXAGjVFwAC1xcAnNgXADbaFwDQ2xcAdN0XAA7fFwCo4BcATOIXAObjFwCA5RcAGucXAL7oFwBY6hcA8usXAIztFwAw7xcAyvAXAGTyFwD+8xcAovUXADz3FwDW+BcAcPoXABT8FwCu/RcASP8XAOwAGACGAhgAIAQYALoFGABeBxgA+AgYAJIKGAAsDBgA0A0YAGoPGAAEERgAnhIYAEIUGADcFRgAdhcYABAZGACqGhgAThwYAOgdGACCHxgAHCEYAMAiGABaJBgA9CUYAI4nGAAyKRgAzCoYAGYsGAAALhgApC8YAD4xGADYMhgAcjQYABY2GACwNxgASjkYAOQ6GACIPBgAIj4YALw/GABgQRgA+kIYAJREGAAuRhgA0kcYAGxJGAAGSxgAoEwYAEROGADeTxgAeFEYABJTGAC2VBgAUFYYAOpXGACEWRgAKFsYAMJcGABcXhgA9l8YAJphGAA0YxgAzmQYAGhmGAACaBgApmkYAEBrGADabBgAdG4YABhwGACycRgATHMYAOZ0GACKdhgAJHgYAL55GABYexgA/HwYAJZ+GAAwgBgAyoEYAG6DGAAIhRgAooYYADyIGADgiRgAeosYABSNGACujhgAUpAYAOyRGACGkxgAKpUYAMSWGABemBgA+JkYAJybGAA2nRgA0J4YAGqgGAAOohgAqKMYAEKlGADcphgAgKgYABqqGAC0qxgATq0YAPKuGACMsBgAJrIYAMCzGABktRgA/rYYAJi4GAAyuhgAzLsYAHC9GAAKvxgApMAYAD7CGADiwxgAfMUYABbHGACwyBgAVMoYAO7LGACIzRgAIs8YAMbQGABg0hgA+tMYAJTVGAA41xgA0tgYAGzaGAAG3BgAqt0YAETfGADe4BgAeOIYABzkGAC25RgAUOcYAOroGACO6hgAKOwYAMLtGABc7xgAAPEYAJryGAA09BgAzvUYAHL3GAAM+RgApvoYAED8GADk/RgAfv8YABgBGQCyAhkAVgQZAPAFGQCKBxkALgkZAMgKGQBiDBkA/A0ZAKAPGQA6ERkA1BIZAG4UGQASFhkArBcZAEYZGQDgGhkAhBwZAB4eGQC4HxkAUiEZAPYiGQCQJBkAKiYZAMQnGQBoKRkAAisZAJwsGQA2LhkA0C8ZAHQxGQAOMxkAqDQZAEI2GQDmNxkAgDkZABo7GQC0PBkAWD4ZAPI/GQCMQRkAJkMZAMpEGQBkRhkA/kcZAJhJGQA8SxkA1kwZAHBOGQAUUBkArlEZAEhTGQDiVBkAhlYZACBYGQC6WRkAVFsZAPhcGQCSXhkALGAZAMZhGQBqYxkABGUZAJ5mGQA4aBkA3GkZAHZrGQAQbRkAqm4ZAE5wGQDocRkAgnMZABx1GQDAdhkAWngZAPR5GQCOexkAKH0ZAMx+GQBmgBkAAIIZAJqDGQA+hRkA2IYZAHKIGQAMihkAsIsZAEqNGQDkjhkAfpAZACKSGQC8kxkAVpUZAPqWGQCUmBkALpoZAMibGQBsnRkABp8ZAKCgGQA6ohkA3qMZAHilGQASpxkArKgZAFCqGQDqqxkAhK0ZACivGQDCsBkAXLIZAPazGQCQtRkANLcZAM64GQBouhkAArwZAKa9GQBAvxkA2sAZAHTCGQAOxBkAssUZAEzHGQDmyBkAgMoZACTMGQC+zRkAWM8ZAPLQGQCW0hkAMNQZAMrVGQBk1xkACNkZAKLaGQA83BkA1t0ZAHrfGQAU4RkAruIZAFLkGQDs5RkAhucZACDpGQDE6hkAXuwZAPjtGQCS7xkANvEZANDyGQBq9BkABPYZAKj3GQBC+RkA3PoZAID8GQAa/hkAtP8ZAE4BGgDoAhoAjAQaACYGGgDABxoAWgkaAP4KGgCYDBoAMg4aAMwPGgBwERoAChMaAKQUGgA+FhoA2BcaAHwZGgAWGxoAsBwaAEoeGgDuHxoAiCEaACIjGgC8JBoAYCYaAPonGgCUKRoALisaANIsGgBsLhoABjAaAKoxGgBEMxoA3jQaAHg2GgASOBoAtjkaAFA7GgDqPBoAhD4aAChAGgDCQRoAXEMaAPZEGgCaRhoANEgaAM5JGgBySxoADE0aAKZOGgBAUBoA5FEaAH5TGgAYVRoAslYaAFZYGgDwWRoAilsaACRdGgDIXhoAYmAaAPxhGgCgYxoAOmUaANRmGgBuaBoACGoaAKxrGgBGbRoA4G4aAHpwGgAechoAuHMaAFJ1GgDsdhoAkHgaACp6GgDEexoAXn0aAPh+GgCcgBoANoIaANCDGgBqhRoADocaAKiIGgBCihoA3IsaAICNGgAajxoAtJAaAFiSGgDykxoAjJUaACaXGgDKmBoAZJoaAP6bGgCYnRoAPJ8aANagGgBwohoACqQaAK6lGgBIpxoA4qgaAHyqGgAgrBoAuq0aAFSvGgD4sBoAkrIaACy0GgDGtRoAYLcaAAS5GgCeuhoAOLwaANK9GgB2vxoAEMEaAKrCGgBExBoA6MUaAILHGgAcyRoAtsoaAFDMGgD0zRoAjs8aACjRGgDC0hoAZtQaAADWGgCa1xoAPtkaANjaGgBy3BoADN4aALDfGgBK4RoA5OIaAH7kGgAi5hoAvOcaAFbpGgD66hoAlOwaAC7uGgDI7xoAbPEaAAbzGgCg9BoAOvYaAN73GgB4+RoAEvsaAKz8GgBG/hoA6v8aAIQBGwAeAxsAuAQbAFwGGwD2BxsAkAkbACoLGwDODBsAaA4bAAIQGwCcERsANhMbANoUGwB0FhsADhgbALIZGwBMGxsA5hwbAIAeGwAkIBsAviEbAFgjGwDyJBsAliYbADAoGwDKKRsAZCsbAAgtGwCiLhsAPDAbAOAxGwB6MxsAFDUbAK42GwBSOBsA7DkbAIY7GwAgPRsAxD4bAF5AGwD4QRsAkkMbADZFGwDQRhsAakgbAARKGwCeSxsAQk0bANxOGwB2UBsAEFIbALRTGwBOVRsA6FYbAIJYGwAmWhsAwFsbAFpdGwD0XhsAmGAbADJiGwDMYxsAZmUbAApnGwCkaBsAPmobANhrGwB8bRsAFm8bALBwGwBUchsA+HMbAJJ1GwA2dxsA0HgbAGp6GwAEfBsAqH0bAEJ/GwDcgBsAdoIbABqEGwC0hRsATocbAOiIGwCMihsAJowbAMCNGwBajxsA9JAbAJiSGwAylBsAzJUbAGaXGwAKmRsApJobAD6cGwDYnRsAcp8bABahGwCwohsASqQbAO6lGwCIpxsAIqkbALyqGwBgrBsA+q0bAJSvGwAusRsA0rIbAGy0GwAGthsAoLcbAES5GwDeuhsAeLwbABy+GwC2vxsAUMEbAOrCGwCOxBsAKMYbAMLHGwBcyRsAAMsbAJrMGwA0zhsAzs8bAHLRGwAM0xsAptQbAEDWGwDk1xsAftkbABjbGwCy3BsAVt4bAPDfGwCK4RsAJOMbAL7kGwBi5hsA/OcbAJbpGwAw6xsA1OwbAG7uGwAI8BsAovEbAEbzGwDg9BsAevYbABT4GwC4+RsAUvsbAOz8GwCG/hsAKgAcAMQBHABeAxwA+AQcAJwGHAA2CBwA0AkcAHQLHAAODRwAqA4cAEIQHADmERwAgBMcABoVHAC0FhwAWBgcAPIZHACMGxwAJh0cAMoeHABkIBwA/iEcAJgjHAA8JRwA1iYcAHAoHAAKKhwApCscAEgtHADiLhwAfDAcABYyHAC6MxwAVDUcAO42HACIOBwALDocAMY7HABgPRwA+j4cAJ5AHAA4QhwA0kMcAGxFHAAQRxwAqkgcAERKHADeSxwAgk0cABxPHAC2UBwAWlIcAPRTHACOVRwAKFccAMxYHABmWhwAAFwcAJpdHAA+XxwA2GAcAHJiHAAMZBwAsGUcAEpnHADkaBwAfmocACJsHAC8bRwAVm8cAPBwHACUchwALnQcAMh1HABidxwABnkcAKB6HAA6fBwA1H0cAG5/HAASgRwArIIcAEaEHADghRwAhIccAB6JHAC4ihwAUowcAPaNHACQjxwAKpEcAMSSHABolBwAApYcAJyXHAA2mRwA2pocAHScHAAOnhwAqJ8cAEyhHADmohwAgKQcACSmHAC+pxwAWKkcAPKqHACWrBwAMK4cAMqvHABksRwACLMcAKK0HAA8thwA1rccAHq5HAAUuxwArrwcAEi+HADsvxwAhsEcACDDHAC6xBwAXsYcAPjHHACSyRwALMscANDMHABqzhwABNAcAJ7RHABC0xwA3NQcAHbWHAAQ2BwAtNkcAE7bHADo3BwAgt4cACbgHADA4RwAWuMcAPTkHACY5hwAMugcAMzpHABm6xwACu0cAKTuHAA+8BwA2PEcAHLzHAAW9RwAsPYcAEr4HADk+RwAiPscACL9HAC8/hwAVgAdAPoBHQCUAx0ALgUdAMgGHQBsCB0ABgodAKALHQA6DR0A3g4dAHgQHQASEh0AthMdAFAVHQDqFh0AhBgdACgaHQDCGx0AXB0dAPYeHQCaIB0ANCIdAM4jHQBoJR0ADCcdAKYoHQBAKh0A2isdAH4tHQAYLx0AsjAdAEwyHQDwMx0AijUdACQ3HQC+OB0AYjodAPw7HQCWPR0AMD8dAMpAHQBuQh0ACEQdAKJFHQA8Rx0A4EgdAHpKHQAUTB0Ark0dAFJPHQDsUB0AhlIdACBUHQDEVR0AXlcdAPhYHQCcWh0ANlwdANBdHQBqXx0ADmEdAKhiHQBCZB0A3GUdAIBnHQAaaR0AtGodAE5sHQDybR0AjG8dACZxHQDKch0AZHQdAP51HQCYdx0AMnkdANZ6HQBwfB0ACn4dAKR/HQBIgR0A4oIdAHyEHQAWhh0AuocdAFSJHQDuih0AiIwdACKOHQDGjx0AYJEdAPqSHQCUlB0AOJYdANKXHQBsmR0AEJsdAKqcHQBEnh0A3p8dAIKhHQAcox0AtqQdAFCmHQD0px0AjqkdACirHQDCrB0AZq4dAACwHQCasR0ANLMdANi0HQByth0ADLgdAKa5HQBKux0A5LwdAH6+HQAYwB0AvMEdAFbDHQDwxB0AisYdAC7IHQDIyR0AYssdAPzMHQCgzh0AOtAdANTRHQBu0x0ACNUdAKzWHQBG2B0A4NkdAHrbHQAe3R0AuN4dAFLgHQDs4R0AkOMdACrlHQDE5h0AaOgdAALqHQCc6x0ANu0dANruHQB08B0ADvIdAKjzHQBM9R0A5vYdAID4HQAa+h0AvvsdAFj9HQDy/h0AlgAeADACHgDKAx4AZAUeAAgHHgCiCB4APAoeANYLHgBwDR4AFA8eAK4QHgBIEh4A4hMeAIYVHgAgFx4AuhgeAFQaHgD4Gx4Akh0eACwfHgDGIB4AaiIeAAQkHgCeJR4AQiceANwoHgB2Kh4AECweALQtHgBOLx4A6DAeAIIyHgAcNB4AwDUeAFo3HgD0OB4AjjoeADI8HgDMPR4AZj8eAABBHgCkQh4APkQeANhFHgByRx4ADEkeALBKHgBKTB4A5E0eAH5PHgAiUR4AvFIeAFZUHgD6VR4AlFceAC5ZHgDIWh4AbFweAAZeHgCgXx4AOmEeAN5iHgB4ZB4AEmYeAKxnHgBQaR4A6moeAIRsHgAebh4Awm8eAFxxHgD2ch4AmnQeADR2HgDOdx4AaHkeAAx7HgCmfB4AQH4eANp/HgB+gR4AGIMeALKEHgBMhh4A5oceAIqJHgAkix4AvoweAFiOHgD8jx4AlpEeADCTHgDKlB4AbpYeAAiYHgCimR4APJseANacHgB6nh4AFKAeAK6hHgBSox4A7KQeAIamHgAgqB4AxKkeAF6rHgD4rB4Akq4eADawHgDQsR4AarMeAAS1HgCoth4AQrgeANy5HgCAux4AGr0eALS+HgBOwB4A8sEeAIzDHgAmxR4AwMYeAGTIHgD+yR4AmMseADLNHgDWzh4AcNAeAArSHgCk0x4APtUeAOLWHgB82B4AFtoeALDbHgBU3R4A7t4eAIjgHgAi4h4AvOMeAGDlHgD65h4AlOgeADjqHgDS6x4AbO0eAAbvHgCq8B4ARPIeAN7zHgB49R4AHPceALb4HgBQ+h4A6vseAI79HgAo/x4AwgAfAFwCHwAABB8AmgUfADQHHwDYCB8AcgofAAwMHwCmDR8ASg8fAOQQHwB+Eh8AGBQfALwVHwBWFx8A8BgfAIoaHwAkHB8AyB0fAGIfHwD8IB8AliIfADokHwDUJR8AbicfAAgpHwCsKh8ARiwfAOAtHwB6Lx8AHjEfALgyHwBSNB8A7DUfAJA3HwAqOR8AxDofAF48HwACPh8AnD8fADZBHwDQQh8AdEQfAA5GHwCoRx8AQkkfAOZKHwCATB8AGk4fALRPHwBYUR8A8lIfAIxUHwAmVh8AylcfAGRZHwD+Wh8AmFwfADxeHwDWXx8AcGEfAApjHwCuZB8ASGYfAOJnHwCGaR8AIGsfALpsHwBUbh8A+G8fAJJxHwAscx8AxnQfAGp2HwAEeB8AnnkfADh7HwDcfB8Adn4fABCAHwCqgR8AToMfAOiEHwCChh8AHIgfALaJHwBaix8A9IwfAI6OHwAokB8AzJEfAGaTHwAAlR8AmpYfAD6YHwDYmR8AcpsfAAydHwCwnh8ASqAfAOShHwB+ox8AIqUfALymHwBWqB8A8KkfAJSrHwAurR8AyK4fAGywHwAGsh8AoLMfADq1HwDeth8AeLgfABK6HwCsux8AUL0fAOq+HwCEwB8AHsIfAMLDHwBcxR8A9sYfAJDIHwA0yh8AzssfAGjNHwACzx8AptAfAEDSHwDa0x8AdNUfABjXHwCy2B8ATNofAObbHwCA3R8AJN8fAL7gHwBY4h8A8uMfAJblHwAw5x8AyugfAGTqHwAI7B8Aou0fADzvHwDW8B8AevIfABT0HwCu9R8ASPcfAOz4HwCG+h8AIPwfALr9HwBe/x8A+AAgAJICIAA2BCAA0AUgAGoHIAAECSAAqAogAEIMIADcDSAAdg8gABoRIAC0EiAAThQgAOgVIACMFyAAJhkgAMAaIABaHCAA/h0gAJgfIAAyISAAzCIgAHAkIAAKJiAApCcgAD4pIADiKiAAfCwgABYuIACwLyAASjEgAO4yIACINCAAIjYgALw3IABgOSAA+jogAJQ8IAAuPiAA0j8gAGxBIAAGQyAAoEQgAERGIADeRyAAeEkgABJLIAC2TCAAUE4gAOpPIACEUSAAKFMgAMJUIABcViAA9lcgAJpZIAA0WyAAzlwgAHJeIAAMYCAApmEgAEBjIADkZCAAfmYgABhoIACyaSAAVmsgAPBsIACKbiAAJHAgAMhxIABicyAA/HQgAJZ2IAA6eCAA1HkgAG57IAAIfSAArH4gAEaAIADggSAAeoMgAB6FIAC4hiAAUoggAOyJIACGiyAAKo0gAMSOIABekCAA+JEgAJyTIAA2lSAA0JYgAGqYIAAOmiAAqJsgAEKdIADmniAAgKAgABqiIAC0oyAAWKUgAPKmIACMqCAAJqogAMqrIABkrSAA/q4gAJiwIAA8siAA1rMgAHC1IAAKtyAArrggAEi6IADiuyAAfL0gACC/IAC6wCAAVMIgAO7DIACIxSAALMcgAMbIIABgyiAA+ssgAJ7NIAA4zyAA0tAgAGzSIAAQ1CAAqtUgAETXIADo2CAAgtogABzcIAC23SAAWt8gAPTgIACO4iAAKOQgAMzlIABm5yAAAOkgAJrqIAA+7CAA2O0gAHLvIAAW8SAAsPIgAEr0IADk9SAAfvcgACL5IAC8+iAAVvwgAPD9IACU/yAALgEhAMgCIQBiBCEABgYhAKAHIQA6CSEA1AohAG4MIQASDiEArA8hAEYRIQDgEiEAhBQhAB4WIQC4FyEAUhkhAPYaIQCQHCEAKh4hAMQfIQBoISEAAiMhAJwkIQBAJiEA2ichAHQpIQAOKyEAsiwhAEwuIQDmLyEAgDEhACQzIQC+NCEAWDYhAPI3IQCWOSEAMDshAMo8IQBkPiEACEAhAKJBIQA8QyEA4EQhAHpGIQAUSCEArkkhAEhLIQDsTCEAhk4hACBQIQC6USEAXlMhAPhUIQCSViEALFghANBZIQBqWyEABF0hAJ5eIQA4YCEA3GEhAHZjIQAQZSEAqmYhAE5oIQDoaSEAgmshABxtIQDAbiEAWnAhAPRxIQCYcyEAMnUhAMx2IQBmeCEACnohAKR7IQA+fSEA2H4hAHyAIQAWgiEAsIMhAEqFIQDuhiEAiIghACKKIQC8iyEAYI0hAPqOIQCUkCEAOJIhANKTIQBslSEABpchAKCYIQBEmiEA3pshAHidIQASnyEAtqAhAFCiIQDqoyEAhKUhACinIQDCqCEAXKohAParIQCQrSEANK8hAM6wIQBosiEAArQhAKa1IQBAtyEA2rghAH66IQAYvCEAsr0hAEy/IQDwwCEAisIhACTEIQC+xSEAYschAPzIIQCWyiEAMMwhANTNIQBuzyEACNEhAKzSIQBG1CEA4NUhAHrXIQAe2SEAuNohAFLcIQDs3SEAht8hACrhIQDE4iEAXuQhAALmIQCc5yEANukhANDqIQBq7CEADu4hAKjvIQBC8SEA3PIhAID0IQAa9iEAtPchAE75IQDy+iEAjPwhACb+IQDK/yEAZAEiAP4CIgCYBCIAPAYiANYHIgBwCSIACgsiAKQMIgBIDiIA4g8iAHwRIgAWEyIAuhQiAFQWIgDuFyIAiBkiACwbIgDGHCIAYB4iAPofIgCUISIAOCMiANIkIgBsJiIABigiAKopIgBEKyIA3iwiAIIuIgAcMCIAtjEiAFAzIgD0NCIAjjYiACg4IgDCOSIAZjsiAAA9IgCaPiIANEAiANhBIgByQyIADEUiAKZGIgBKSCIA5EkiAH5LIgAiTSIAvE4iAFZQIgDwUSIAlFMiAC5VIgDIViIAYlgiAAZaIgCgWyIAOl0iANReIgBuYCIAEmIiAKxjIgBGZSIA4GYiAIRoIgAeaiIAuGsiAFJtIgDsbiIAkHAiACpyIgDEcyIAXnUiAAJ3IgCceCIANnoiANp7IgB0fSIADn8iAKiAIgBMgiIA5oMiAICFIgAahyIAvogiAFiKIgDyiyIAjI0iADCPIgDKkCIAZJIiAAiUIgCilSIAPJciANaYIgB6miIAFJwiAK6dIgBInyIA7KAiAIaiIgAgpCIAuqUiAFSnIgD4qCIAkqoiACysIgDGrSIAaq8iAASxIgCesiIAOLQiANy1IgB2tyIAELkiAKq6IgBEvCIA6L0iAIK/IgAcwSIAwMIiAFrEIgD0xSIAjsciADLJIgDMyiIAZswiAADOIgCkzyIAPtEiANjSIgBy1CIAFtYiALDXIgBK2SIA5NoiAIjcIgAi3iIAvN8iAGDhIgD64iIAlOQiAC7mIgDS5yIAbOkiAAbrIgCg7CIARO4iAN7vIgB48SIAEvMiALb0IgBQ9iIA6vciAIT5IgAe+yIAwvwiAFz+IgD2/yIAkAEjADQDIwDOBCMAaAYjAAIIIwCmCSMAQAsjANoMIwB0DiMAGBAjALIRIwBMEyMA5hQjAIoWIwAkGCMAvhkjAFgbIwD8HCMAlh4jADAgIwDKISMAbiMjAAglIwCiJiMARigjAOApIwB6KyMAFC0jAK4uIwBSMCMA7DEjAIYzIwAgNSMAxDYjAF44IwD4OSMAkjsjADY9IwDQPiMAakAjAARCIwCoQyMAQkUjANxGIwB2SCMAGkojALRLIwBOTSMA6E4jAIxQIwAmUiMAwFMjAFpVIwD+ViMAmFgjADJaIwDMWyMAcF0jAApfIwCkYCMASGIjAOJjIwB8ZSMAFmcjALpoIwBUaiMA7msjAIhtIwAsbyMAxnAjAGByIwD6cyMAnnUjADh3IwDSeCMAbHojABB8IwCqfSMARH8jAN6AIwB4giMAHIQjALaFIwBQhyMA6ogjAI6KIwAojCMAwo0jAFyPIwAAkSMAmpIjADSUIwDOlSMAcpcjAAyZIwCmmiMAQJwjAOSdIwB+nyMAGKEjALKiIwBWpCMA8KUjAIqnIwAkqSMAyKojAGKsIwD8rSMAoK8jADqxIwDUsiMAbrQjABK2IwCstyMARrkjAOC6IwCEvCMAHr4jALi/IwBSwSMA9sIjAJDEIwAqxiMAxMcjAGjJIwACyyMAnMwjADbOIwDQzyMAdNEjAA7TIwCo1CMAQtYjAObXIwCA2SMAGtsjALTcIwBY3iMA8t8jAIzhIwAm4yMAyuQjAGTmIwD+5yMAmOkjADzrIwDW7CMAcO4jABTwIwCu8SMASPMjAOL0IwCG9iMAIPgjALr5IwBU+yMA+PwjAJL+IwAsACQAxgEkAGoDJAAEBSQAngYkADgIJADcCSQAdgskABANJACqDiQAThAkAOgRJACCEyQAHBUkAMAWJABaGCQA9BkkAI4bJAAyHSQA1h4kAHAgJAAKIiQAriMkAEglJADiJiQAfCgkACAqJAC6KyQAVC0kAO4uJACSMCQALDIkAMYzJABqNSQABDckAJ44JAA4OiQA3DskAHY9JAAQPyQAqkAkAE5CJADoQyQAgkUkABxHJADASCQAWkokAPRLJACOTSQAMk8kAMxQJABmUiQAAFQkAKRVJAA+VyQA2FgkAHJaJAAMXCQAsF0kAEpfJADkYCQAfmIkACJkJAC8ZSQAVmckAPBoJACUaiQALmwkAMhtJABibyQABnEkAKByJAA6dCQA6HUkAIJ3JAAceSQAwHokAFp8JAD0fSQAjn8kADKBJADMgiQAZoQkAACGJACahyQAPokkANiKJAByjCQADI4kALCPJABKkSQA5JIkAH6UJAAiliQAvJckAFaZJADwmiQAlJwkAC6eJADInyQAbKEkAAajJACgpCQAOqYkAN6nJAB4qSQAEqskAKysJABQriQA6q8kAISxJAAesyQAwrQkAFy2JAD2tyQAkLkkADS7JADOvCQAaL4kAALAJACmwSQAQMMkANrEJAB0xiQAGMgkALLJJABMyyQA5swkAIrOJAAk0CQAvtEkAFjTJADy1CQAltYkADDYJADK2SQAbtskAAjdJACi3iQAPOAkANbhJAB64yQAFOUkAK7mJABI6CQA7OkkAIbrJAAg7SQAuu4kAF7wJAD48SQAkvMkADb1JADQ9iQAavgkAAT6JACo+yQAQv0kANz+JAB2ACUAGgIlALQDJQBOBSUA6AYlAIwIJQAmCiUAwAslAFoNJQD+DiUAmBAlADISJQDWEyUAcBUlAAoXJQCkGCUAPholAOIbJQB8HSUAFh8lALAgJQBUIiUA7iMlAIglJQAiJyUAxiglAGAqJQD6KyUAlC0lAC4vJQDSMCUAbDIlAAY0JQCgNSUARDclAN44JQB4OiUAHDwlALY9JQBQPyUA6kAlAI5CJQAoRCUAwkUlAFxHJQAASSUAmkolADRMJQDOTSUAck8lAAxRJQCmUiUAQFQlAORVJQB+VyUAGFklALxaJQBWXCUA8F0lAIpfJQAuYSUAyGIlAGJkJQD8ZSUAlmclADppJQDUaiUAbmwlAAhuJQCsbyUARnElAOByJQB6dCUAFHYlALh3JQBSeSUA7HolAIZ8JQAqfiUAxH8lAF6BJQACgyUAnIQlADaGJQDQhyUAdIklAA6LJQCojCUAQo4lAOaPJQCAkSUAGpMlALSUJQBYliUA8pclAIyZJQAwmyUAypwlAGSeJQD+nyUAoqElADyjJQDWpCUAcKYlABSoJQCuqSUASKslAOKsJQB8riUAILAlALqxJQBUsyUA7rQlAJK2JQAsuCUAxrklAGC7JQD6vCUAnr4lADjAJQDSwSUAdsMlABDFJQCqxiUARMglAOjJJQCCyyUAHM0lALbOJQBa0CUA9NElAI7TJQAo1SUAzNYlAGbYJQAA2iUAmtslAD7dJQDY3iUAcuAlABbiJQCw4yUASuUlAOTmJQCI6CUAIuolALzrJQBW7SUA+u4lAJTwJQAu8iUAyPMlAGL1JQAG9yUAoPglADr6JQDU+yUAeP0lABL/JQCsACYARgImAOADJgCEBSYAHgcmALgIJgBSCiYA9gsmAJANJgAqDyYAzhAmAGgSJgACFCYAnBUmAEAXJgDaGCYAdBomAA4cJgCyHSYATB8mAOYgJgCAIiYAJCQmAL4lJgBYJyYA8igmAJYqJgAwLCYAyi0mAG4vJgAIMSYAojImADw0JgDgNSYAejcmABQ5JgCuOiYAUjwmAOw9JgCGPyYAIEEmAMRCJgBeRCYA+EUmAJJHJgAsSSYA0EomAGpMJgAETiYAnk8mAEJRJgDcUiYAdlQmABBWJgCqVyYATlkmAOhaJgCCXCYAJl4mAMBfJgBaYSYA9GImAJhkJgAyZiYAzGcmAGZpJgAKayYApGwmAD5uJgDYbyYAfHEmABZzJgCwdCYAVHYmAO53JgCIeSYAInsmAMZ8JgBgfiYA+n8mAJSBJgA4gyYA0oQmAGyGJgAGiCYAqokmAESLJgDejCYAeI4mABKQJgC2kSYAUJMmAOqUJgCEliYAKJgmAMKZJgBcmyYA9pwmAJqeJgA0oCYAzqEmAGijJgACpSYApqYmAECoJgDaqSYAfqsmABitJgCyriYATLAmAPCxJgCKsyYAJLUmAL62JgBiuCYA/LkmAJa7JgAwvSYA1L4mAG7AJgAIwiYArMMmAEbFJgDgxiYAesgmAB7KJgC4yyYAUs0mAOzOJgCQ0CYAKtImAMTTJgBe1SYAAtcmAJzYJgA22iYA0NsmAHTdJgAO3yYAqOAmAELiJgDc4yYAgOUmABrnJgC06CYATuomAPLrJgCM7SYAJu8mAMDwJgBk8iYA/vMmAJj1JgAy9yYA1vgmAHD6JgAK/CYApP0mAEj/JgDiACcAfAInABYEJwC6BScAVAcnAO4IJwCICicALAwnAMYNJwBgDycA+hAnAJ4SJwA4FCcA0hUnAGwXJwAQGScAqhonAEQcJwDeHScAgh8nABwhJwC2IicAUCQnAPQlJwCOJycAKCknAMIqJwBmLCcAAC4nAJovJwA+MScA2DInAHI0JwAMNicAsDcnAEo5JwDkOicAfjwnACI+JwC8PycAVkEnAPBCJwCURCcALkYnAMhHJwBiSScABksnAKBMJwA6TicA1E8nAHhRJwASUycArFQnAEZWJwDgVycAhFknAB5bJwC4XCcAUl4nAPZfJwCQYScAKmMnAMRkJwBoZicAAmgnAJxpJwA2aycA2mwnAHRuJwAOcCcAqHEnAExzJwDmdCcAgHYnABp4JwC+eScAWHsnAPJ8JwCWficAMIAnAMqBJwBkgycACIUnAKKGJwA8iCcA1oknAHqLJwAUjScAro4nAEiQJwDskScAhpMnACCVJwC6licAXpgnAPiZJwCSmycALJ0nANCeJwBqoCcABKInAJ6jJwA4pScA3KYnAHaoJwAQqicAqqsnAE6tJwDoricAgrAnAByyJwDAsycAWrUnAPS2JwCOuCcAMronAMy7JwBmvScAAL8nAKTAJwA+wicA2MMnAHLFJwAWxycAsMgnAErKJwDuyycAiM0nACLPJwC80CcAYNInAPrTJwCU1ScALtcnANLYJwBs2icABtwnAKDdJwBE3ycA3uAnAHjiJwAS5CcAtuUnAFDnJwDq6CcAhOonACjsJwDC7ScAXO8nAPbwJwCQ8icANPQnAM71JwBo9ycAAvknAKb6JwBA/CcA2v0nAHT/JwAYASgAsgIoAEwEKADmBSgAigcoACQJKAC+CigAWAwoAPwNKACWDygAMBEoANQSKABuFCgACBYoAKIXKABGGSgA4BooAHocKAAUHigAuB8oAFIhKADsIigAhiQoAComKADEJygAXikoAPgqKACcLCgANi4oANAvKABqMSgADjMoAKg0KABCNigA3DcoAIA5KAAaOygAtDwoAE4+KADoPygAjEEoACZDKADARCgAWkYoAP5HKACYSSgAMksoAMxMKABwTigAClAoAKRRKAA+UygA4lQoAHxWKAAgWCgAulkoAFRbKADuXCgAiF4oACxgKADGYSgAYGMoAPpkKACeZigAOGgoANJpKABsaygABm0oAKpuKABEcCgA3nEoAHhzKAAcdSgAtnYoAFB4KADqeSgAjnsoACh9KADCfigAXIAoAACCKACagygANIUoANiGKAByiCgADIooAKaLKABKjSgA5I4oAH6QKAAYkigAvJMoAFaVKADwligAipgoAC6aKADImygAYp0oAPyeKACgoCgAOqIoANSjKABupSgAEqcoAKyoKABGqigA4KsoAIStKAAerygAuLAoAFKyKADssygAkLUoACq3KADEuCgAXrooAAK8KACcvSgANr8oANDAKAB0wigADsQoAKjFKABCxygA5sgoAIDKKAAazCgAvs0oAFjPKADy0CgAjNIoADDUKADK1SgAZNcoAP7YKACi2igAPNwoANbdKABw3ygAFOEoAK7iKABI5CgA4uUoAIbnKAAg6SgAuuooAF7sKAD47SgAku8oACzxKADG8igAavQoAAT2KACe9ygAOPkoANz6KAB2/CgAEP4oAKr/KABEASkA6AIpAIIEKQAcBikAtgcpAFoJKQD0CikAjgwpACgOKQDMDykAZhEpAAATKQCkFCkAPhYpANgXKQByGSkAFhspALAcKQBKHikA5B8pAIghKQAiIykAvCQpAFYmKQD6JykAlCkpAC4rKQDSLCkAbC4pAAYwKQCgMSkARDMpAN40KQB4NikAEjgpAKw5KQBQOykA6jwpAIQ+KQAeQCkAwkEpAFxDKQD2RCkAkEYpADRIKQDOSSkAaEspAAJNKQCmTikAQFApANpRKQB0UykADlUpALJWKQBMWCkA5lkpAIBbKQAkXSkAvl4pAFhgKQD8YSkAlmMpADBlKQDKZikAbmgpAAhqKQCiaykAPG0pAOBuKQB6cCkAFHIpAK5zKQBSdSkA7HYpAIZ4KQAqeikAxHspAF59KQD4fikAnIApADaCKQDQgykAaoUpAASHKQCoiCkAQoopANyLKQB2jSkAGo8pALSQKQBOkikA6JMpAIyVKQAmlykAwJgpAFqaKQD0mykAmJ0pADKfKQDMoCkAcKIpAAqkKQCkpSkASKcpAOKoKQB8qikAFqwpALqtKQBUrykA7rApAIiyKQAstCkAxrUpAGC3KQD6uCkAlLopADi8KQDSvSkAbL8pAAbBKQCqwikARMQpAN7FKQB4xykAHMkpALbKKQBQzCkA6s0pAITPKQAo0SkAwtIpAFzUKQAA1ikAmtcpADTZKQDO2ikActwpAAzeKQCm3ykAQOEpAOTiKQB+5CkAGOYpALLnKQBW6SkA8OopAIrsKQAk7ikAyO8pAGLxKQD88ikAoPQpADr2KQDU9ykAbvkpABL7KQCs/CkARv4pAOD/KQCEASoAHgMqALgEKgBSBioA9gcqAJAJKgAqCyoAxAwqAGgOKgACECoAnBEqADYTKgDQFCoAdBYqAA4YKgCoGSoAQhsqAOYcKgCAHioAGiAqALQhKgBYIyoA8iQqAIwmKgAmKCoAyikqAGQrKgD+LCoAmC4qADwwKgDWMSoAcDMqAAo1KgCuNioASDgqAOI5KgB8OyoAID0qALo+KgBUQCoA+EEqAJJDKgAsRSoAxkYqAGpIKgAESioAnksqADhNKgDcTioAdlAqABBSKgCqUyoATlUqAOhWKgCCWCoAHFoqALZbKgBaXSoA9F4qAI5gKgAoYioAzGMqAGZlKgAAZyoAmmgqAD5qKgDYayoAcm0qAAxvKgCwcCoASnIqAORzKgB+dSoAIncqALx4KgBWeioA8HsqAJR9KgAufyoAyIAqAGKCKgAGhCoAoIUqADqHKgDeiCoAeIoqABKMKgCsjSoAUI8qAOqQKgCEkioAHpQqAMKVKgBclyoA9pgqAJCaKgA0nCoAzp0qAGifKgACoSoApqIqAECkKgDapSoAdKcqAA6pKgCyqioATKwqAOatKgCAryoAJLEqAL6yKgBYtCoA8rUqAJa3KgAwuSoAyroqAGS8KgAIvioAor8qADzBKgDWwioAesQqABTGKgCuxyoASMkqAOzKKgCGzCoAIM4qAMTPKgBe0SoA+NIqAJLUKgA21ioA0NcqAGrZKgAE2yoAqNwqAELeKgDc3yoAduEqABrjKgC05CoAWOYqAPznKgCW6SoAMOsqAMrsKgBu7ioACPAqAKLxKgA88yoA4PQqAHr2KgAU+CoArvkqAFL7KgDs/CoAhv4qACAAKwDEASsAXgMrAPgEKwCSBisANggrANAJKwBqCysABA0rAJ4OKwBCECsA3BErAHYTKwAQFSsAtBYrAE4YKwDoGSsAghsrACYdKwDAHisAWiArAPQhKwCYIysAMiUrAMwmKwBmKCsACiorAKQrKwA+LSsA4i4rAHwwKwAWMisAsDMrAFQ1KwDuNisAiDgrACI6KwDGOysAYD0rAPo+KwCUQCsAOEIrANJDKwBsRSsABkcrAKpIKwBESisA3ksrAHhNKwAcTysAtlArAFBSKwDqUysAhFUrAChXKwDCWCsAXForAPZbKwCaXSsANF8rAM5gKwBoYisADGQrAKZlKwBAZysA2mgrAH5qKwAYbCsAsm0rAExvKwDwcCsAinIrACR0KwDIdSsAYncrAPx4KwCWeisAOnwrANR9KwBufysACIErAKyCKwBGhCsA4IUrAHqHKwAeiSsAuIorAFKMKwDsjSsAkI8rACqRKwDEkisAXpQrAAKWKwCclysANpkrANCaKwB0nCsADp4rAKifKwBCoSsA3KIrAICkKwAapisAtKcrAE6pKwDyqisAjKwrACauKwDArysAZLErAP6yKwCYtCsAMrYrANa3KwBwuSsACrsrAKS8KwBIvisA4r8rAHzBKwAgwysAusQrAFTGKwDuxysAkskrACzLKwDGzCsAYM4rAATQKwCe0SsAONMrANLUKwB21isAENgrAKrZKwBE2ysA6NwrAILeKwAc4CsAtuErAFrjKwD05CsAjuYrACjoKwDM6SsAZusrAADtKwCa7isANPArANjxKwBy8ysADPUrAKb2KwBK+CsA5PkrAH77KwAY/SsAvP4rAFYALADwASwAigMsAC4FLADIBiwAYggsAPwJLACgCywAOg0sANQOLAB4ECwAEhIsAKwTLABGFSwA6hYsAIQYLAAeGiwAuBssAFwdLAD2HiwAkCAsADQiLADOIywAaCUsAAInLACcKCwAQCosANorLAB0LSwADi8sALIwLABMMiwA5jMsAIA1LAAkNywAvjgsAFg6LADyOywAlj0sADA/LADKQCwAZEIsAAhELACiRSwAPEcsAOBILAB6SiwAFEwsAK5NLABITywA7FAsAIZSLAAgVCwAulUsAF5XLAD4WCwAklosACxcLADQXSwAal8sAARhLACeYiwAOGQsANxlLAB2ZywAEGksAKpqLABObCwA6G0sAIJvLAAccSwAwHIsAFp0LAD0dSwAmHcsADJ5LADMeiwAZnwsAAp+LACkfywAPoEsANiCLAB8hCwAFoYsALCHLABKiSwA7oosAIiMLAAijiwAxo8sAGCRLAD6kiwAlJQsADiWLADSlywAbJksAAabLACqnCwARJ4sAN6fLAB4oSwAEqMsALakLABQpiwA6qcsAISpLAAoqywAwqwsAFyuLAD2rywAkLEsADSzLADOtCwAaLYsAAK4LACmuSwAQLssANq8LAB+viwAGMAsALLBLABMwywA8MQsAIrGLAAkyCwAvsksAGLLLAD8zCwAls4sADDQLADU0SwAbtMsAAjVLACi1iwARtgsAODZLAB62ywAHt0sALjeLABS4CwA7OEsAIbjLAAq5SwAxOYsAF7oLAD46SwAnOssADbtLADQ7iwAavAsAA7yLACo8ywAQvUsANz2LAB2+CwAGvosALT7LABO/SwA8v4sAIwALQAmAi0AwAMtAGQFLQD+Bi0AmAgtADIKLQDWCy0AcA0tAAoPLQCkEC0ASBItAOITLQB8FS0AFhctALoYLQBUGi0A7hstAJIdLQAsHy0AxiAtAGAiLQAEJC0AniUtADgnLQDSKC0AbCotABAsLQCqLS0ARC8tAN4wLQCCMi0AHDQtALY1LQBQNy0A9DgtAI46LQAoPC0Awj0tAFw/LQAAQS0AmkItADRELQDYRS0AckctAAxJLQCmSi0ASkwtAORNLQB+Ty0AGFEtALxSLQBWVC0A8FUtAIpXLQAuWS0AyFotAGJcLQAGXi0AoF8tADphLQDUYi0AeGQtABJmLQCsZy0ARmktAOpqLQCEbC0AHm4tALhvLQBScS0A9nItAJB0LQAqdi0AxHctAHJ5LQAMey0ApnwtAEp+LQDkfy0AfoEtACKDLQC8hC0AVoYtAPCHLQCUiS0ALostAMiMLQBiji0ABpAtAKCRLQA6ky0A1JQtAG6WLQASmC0ArJktAEabLQDgnC0AhJ4tAB6gLQC4oS0AUqMtAPakLQCQpi0AKqgtAMSpLQBeqy0AAq0tAJyuLQA2sC0A2rEtAHSzLQAOtS0AqLYtAEy4LQDmuS0AgLstABq9LQC+vi0AWMAtAPLBLQCMwy0AMMUtAMrGLQBkyC0ACMotAKLLLQA8zS0A1s4tAHrQLQAU0i0ArtMtAEjVLQDs1i0AhtgtACDaLQC62y0AXt0tAPjeLQCS4C0ALOItANDjLQBq5S0ABOctAJ7oLQA46i0A3OstAHbtLQAQ7y0AqvAtAE7yLQDo8y0AgvUtABz3LQDA+C0AWvotAPT7LQCO/S0AMv8tAMwALgBmAi4AAAQuAKQFLgA+By4A2AguAHIKLgAWDC4AsA0uAEoPLgDkEC4AiBIuACIULgC8FS4AYBcuAPoYLgCUGi4ALhwuANIdLgBsHy4ABiEuAKAiLgBEJC4A3iUuAHgnLgASKS4AtiouAFAsLgDqLS4AhC8uACgxLgDCMi4AXDQuAPY1LgCQNy4ANDkuAM46LgBoPC4AAj4uAKY/LgBAQS4A2kIuAHRELgAYRi4AskcuAExJLgDmSi4AikwuACROLgC+Ty4AWFEuAPxSLgCWVC4AMFYuAMpXLgBuWS4ACFsuAKJcLgA8Xi4A4F8uAHphLgAUYy4AuGQuAFJmLgDsZy4AhmkuACprLgDEbC4AXm4uAPhvLgCccS4ANnMuANB0LgBqdi4ADnguAKh5LgBCey4A3HwuAIB+LgAagC4AtIEuAE6DLgDyhC4AjIYuACaILgDAiS4AWosuAP6MLgCYji4AMpAuAMyRLgBwky4ACpUuAKSWLgA+mC4A4pkuAHybLgAWnS4AsJ4uAFSgLgDuoS4AiKMuACKlLgDGpi4AYKguAPqpLgCUqy4AOK0uANKuLgBssC4AELIuAKqzLgBEtS4A3rYuAIK4LgAcui4AtrsuAFC9LgD0vi4AjsAuACjCLgDCwy4AZsUuAADHLgCayC4ANMouAM7LLgByzS4ADM8uAKbQLgBA0i4A5NMuAH7VLgAY1y4AstguAFbaLgDw2y4Ait0uAC7fLgDI4C4AYuIuAPzjLgCg5S4AOucuANToLgBu6i4AEuwuAKztLgBG7y4A4PAuAITyLgAe9C4AuPUuAFL3LgD2+C4AkPouACr8LgDE/S4AaP8uAAIBLwCcAi8ANgQvANAFLwB0By8ADgkvAKgKLwBCDC8A5g0vAIAPLwAaES8AtBIvAFgULwDyFS8AjBcvACYZLwDKGi8AZBwvAP4dLwCYHy8APCEvANYiLwBwJC8AFCYvAK4nLwBIKS8A4iovAIYsLwAgLi8Aui8vAFQxLwD4Mi8AkjQvACw2LwDGNy8AajkvAAQ7LwCePC8AOD4vANw/LwB2QS8AEEMvAKpELwBORi8A6EcvAIJJLwAcSy8AwEwvAFpOLwD0Ty8AjlEvADJTLwDMVC8AZlYvAABYLwCaWS8APlsvANhcLwByXi8ADGAvALBhLwBKYy8A5GQvAH5mLwAiaC8AvGkvAFZrLwDwbC8AlG4vAC5wLwDIcS8AbHMvAAZ1LwCgdi8AOngvAN55LwB4ey8AEn0vAKx+LwBQgC8A6oEvAISDLwAehS8AwoYvAFyILwD2iS8AkIsvADSNLwDOji8AaJAvAAKSLwCmky8AQJUvANqWLwB0mC8AGJovALKbLwBMnS8A5p4vAIqgLwAkoi8AvqMvAFilLwDypi8AlqgvADCqLwDKqy8AZK0vAAivLwCisC8APLIvANazLwB6tS8AFLcvAK64LwBIui8A7LsvAIa9LwAgvy8AusAvAF7CLwD4wy8AksUvADbHLwDQyC8AasovAATMLwCozS8AQs8vANzQLwB20i8AGtQvALTVLwBO1y8A6NgvAIzaLwAm3C8AwN0vAFrfLwD+4C8AmOIvADLkLwDW5S8AcOcvAArpLwCk6i8APuwvAOLtLwB87y8AFvEvALDyLwBK9C8A7vUvAIj3LwAi+S8AvPovAGD8LwD6/S8AlP8vAC4BMADSAjAAbAQwAAYGMACqBzAARAkwAN4KMAB4DDAAHA4wALYPMABQETAA9BIwAJgUMAAyFjAAzBcwAGYZMAAKGzAApBwwAD4eMADYHzAAfCEwABYjMACwJDAAVCYwAO4nMACIKTAAIiswAMYsMABgLjAA+i8wAJQxMAA4MzAA0jQwAGw2MAAGODAAqjkwAEQ7MADePDAAgj4wABxAMAC2QTAAUEMwAPREMACORjAAKEgwAMJJMABcSzAAAE0wAJpOMAA0UDAAzlEwAHJTMAAMVTAAplYwAEBYMADkWTAAflswABhdMACyXjAATGAwAPBhMACKYzAAJGUwAL5mMABiaDAA/GkwAJZrMAA6bTAA1G4wAG5wMAAIcjAArHMwAEZ1MADgdjAAengwAB56MAC4ezAAUn0wAOx+MACQgDAAKoIwAMSDMABehTAAAocwAJyIMAA2ijAA2oswAHSNMAAOjzAAqJAwAEySMADmkzAAgJUwABqXMAC+mDAAWJowAPKbMACMnTAAJp8wAMqgMABkojAA/qMwAJilMAA8pzAA1qgwAHCqMAAKrDAArq0wAEivMADisDAAfLIwABa0MAC6tTAAVLcwAO64MACSujAALLwwAMa9MABgvzAABMEwAJ7CMAA4xDAA0sUwAHbHMAAQyTAAqsowAETMMADozTAAgs8wABzRMADA0jAAWtQwAPTVMACO1zAAMtkwAMzaMABm3DAAAN4wAKTfMAA+4TAA2OIwAHLkMAAM5jAAsOcwAErpMADk6jAAfuwwACLuMAC87zAAVvEwAPDyMACK9DAALvYwAMj3MABi+TAABvswAKD8MAA6/jAA1P8wAHgBMQASAzEArAQxAEYGMQDqBzEAhAkxAB4LMQC4DDEAXA4xAPYPMQCQETEAKhMxAM4UMQBoFjEAAhgxAKYZMQBAGzEA2hwxAHQeMQAYIDEAsiExAEwjMQDmJDEAiiYxACQoMQC+KTEAWCsxAPIsMQCWLjEAMDAxAMoxMQBkMzEACDUxAKI2MQA8ODEA1jkxAHo7MQAUPTEArj4xAEhAMQDiQTEAhkMxACBFMQC6RjEAXkgxAPhJMQCSSzEALE0xANBOMQBqUDEABFIxAJ5TMQBCVTEA3FYxAHZYMQAQWjEAtFsxAE5dMQDoXjEAgmAxACZiMQDAYzEAWmUxAPRmMQCYaDEAMmoxAMxrMQBmbTEACm8xAKRwMQA+cjEA2HMxAHx1MQAWdzEAsHgxAEp6MQDuezEAiH0xACJ/MQC8gDEAYIIxAPqDMQCUhTEALocxANKIMQBsijEABowxAKqNMQBEjzEA3pAxAHiSMQAclDEAtpUxAFCXMQDqmDEAjpoxACicMQDCnTEAXJ8xAAChMQCaojEANKQxAM6lMQBopzEADKkxAKaqMQBArDEA2q0xAH6vMQAYsTEAsrIxAEy0MQDwtTEAircxACS5MQC+ujEAYrwxAPy9MQCWvzEAMMExANTCMQBuxDEACMYxAKLHMQBGyTEA4MoxAHrMMQAUzjEAuM8xAFLRMQDs0jEAkNQxACrWMQDE1zEAXtkxAALbMQCc3DEANt4xANDfMQB04TEADuMxAKjkMQBC5jEA5ucxAIDpMQAa6zEAtOwxAFjuMQDy7zEAjPExACbzMQDK9DEAZPYxAP73MQCY+TEAMvsxANb8MQBw/jEACgAyAKQBMgBIAzIA4gQyAHwGMgAWCDIAugkyAFQLMgDuDDIAiA4yACwQMgDGETIAYBMyAPoUMgCeFjIAOBgyANIZMgB2GzIAEB0yAKoeMgBEIDIA6CEyAIIjMgAcJTIAtiYyAFooMgD0KTIAjisyACgtMgDMLjIAZjAyAAAyMgCaMzIAPjUyANg2MgByODIADDoyALA7MgBKPTIA5D4yAH5AMgAYQjIAvEMyAFZFMgDwRjIAikgyAC5KMgDISzIAYk0yAPxOMgCgUDIAOlIyANRTMgBuVTIAElcyAKxYMgBGWjIA4FsyAIRdMgAeXzIAuGAyAFJiMgD2YzIAkGUyACpnMgDOaDIAaGoyAAJsMgCcbTIAQG8yANpwMgB0cjIADnQyALJ1MgBMdzIA5ngyAIB6MgAkfDIAvn0yAFh/MgDygDIAloIyADCEMgDKhTIAZIcyAAiJMgCiijIAPIwyANaNMgBwjzIAFJEyAK6SMgBIlDIA4pUyAIaXMgAgmTIAupoyAFScMgD4nTIAkp8yACyhMgDQojIAaqQyAASmMgCepzIAQqkyANyqMgB2rDIAEK4yALSvMgBOsTIA6LIyAIK0MgAmtjIAwLcyAFq5MgD0ujIAmLwyADK+MgDMvzIAZsEyAArDMgCkxDIAPsYyANjHMgB8yTIAFssyALDMMgBKzjIA5M8yAIjRMgAi0zIAvNQyAFbWMgD61zIAlNkyAC7bMgDI3DIAbN4yAAbgMgCg4TIAOuMyAN7kMgB45jIAEugyALbpMgBQ6zIA6uwyAITuMgAo8DIAwvEyAFzzMgD29DIAmvYyADT4MgDO+TIAaPsyAAz9MgCm/jIAQAAzANoBMwB+AzMAGAUzALIGMwBMCDMA8AkzAIoLMwAkDTMAvg4zAGIQMwD8ETMAlhMzADAVMwDUFjMAbhgzAAgaMwCiGzMAPB0zAOAeMwB6IDMAFCIzAK4jMwBSJTMA7CYzAIYoMwAgKjMAxCszAF4tMwD4LjMAkjAzADYyMwDQMzMAajUzAA43MwCoODMAQjozANw7MwCAPTMAGj8zALRAMwBOQjMA8kMzAIxFMwAmRzMAwEgzAGRKMwD+SzMAmE0zADJPMwDWUDMAcFIzAApUMwCkVTMASFczAOJYMwB8WjMAFlwzALpdMwBUXzMA7mAzAIhiMwAiZDMAxmUzAGBnMwD6aDMAlGozADhsMwDSbTMAbG8zAAZxMwCqcjMARHQzAN51MwCCdzMAHHkzALZ6MwBQfDMA9H0zAI5/MwAogTMAwoIzAGaEMwAAhjMAmoczADSJMwDYijMAcowzAAyOMwCwjzMASpEzAOSSMwB+lDMAIpYzALyXMwBWmTMA8JozAJScMwAunjMAyJ8zAGKhMwD8ojMAoKQzADqmMwDUpzMAbqkzABKrMwCsrDMARq4zAOCvMwB6sTMAHrMzALi0MwBStjMA7LczAJC5MwAquzMAxLwzAF6+MwACwDMAnMEzADbDMwDaxDMAdMYzAA7IMwCoyTMATMszAObMMwCAzjMAGtAzAL7RMwBY0zMA8tQzAIzWMwAw2DMAytkzAGTbMwAI3TMAot4zADzgMwDW4TMAcOMzABTlMwCu5jMASOgzAOzpMwCQ6zMAKu0zAMTuMwBo8DMAAvIzAJzzMwA29TMA2vYzAHT4MwAO+jMAsvszAEz9MwDm/jMAgAA0ACQCNAC+AzQAWAU0APIGNACMCDQAMAo0AMoLNABkDTQA/g40AKIQNAA8EjQA1hM0AHAVNAAUFzQArhg0AEgaNADiGzQAfB00ACAfNAC6IDQAVCI0AO4jNACSJTQALCc0AMYoNABqKjQABCw0AJ4tNAA4LzQA3DA0AHYyNAAQNDQAqjU0AE43NADoODQAgjo0ABw8NADAPTQAWj80APRANACOQjQAMkQ0AMxFNABmRzQACkk0AKRKNAA+TDQA2E00AHxPNAAWUTQAsFI0AEpUNADuVTQAiFc0ACJZNAC8WjQAVlw0APpdNACUXzQALmE0AMhiNABsZDQABmY0AKBnNAA6aTQA3mo0AHhsNAASbjQArG80AEZxNADqcjQAhHQ0AB52NAC4dzQAXHk0APZ6NACQfDQANH40AM5/NABogTQAAoM0AKaENABAhjQA2oc0AHSJNAAYizQAsow0AEyONADmjzQAipE0ACSTNAC+lDQAYpY0APyXNACWmTQAMJs0ANScNABunjQACKA0AKKhNAA8ozQA4KQ0AHqmNAAUqDQArqk0AFKrNADsrDQAhq40ACCwNADEsTQAXrM0APi0NACStjQALLg0ANC5NABquzQABL00AKi+NABCwDQA3ME0AHbDNAAaxTQAtMY0AE7INADoyTQAjMs0ACbNNADAzjQAWtA0AP7RNACY0zQAMtU0ANbWNABw2DQACto0AKTbNABI3TQA4t40AHzgNAAW4jQAuuM0AFTlNADu5jQAiOg0ACzqNADG6zQAYO00APruNACU8DQAOPI0ANLzNABs9TQABvc0AKr4NABE+jQA3vs0AHj9NAAc/zQAtgA1AFACNQDqAzUAhAU1ACgHNQDCCDUAXAo1AAAMNQCaDTUANA81AM4QNQByEjUADBQ1AKYVNQBAFzUA5Bg1AH4aNQAYHDUAsh01AFYfNQDwIDUAiiI1ACQkNQDIJTUAYic1APwoNQCgKjUAOiw1ANQtNQBuLzUAEjE1AKwyNQBGNDUA4DU1AIQ3NQAeOTUAuDo1AFI8NQDsPTUAkD81ACpBNQDEQjUAXkQ1AAJGNQCcRzUANkk1ANBKNQB0TDUADk41AKhPNQBMUTUA5lI1AIBUNQAaVjUAvlc1AFhZNQDyWjUAjFw1ADBeNQDKXzUAZGE1AP5iNQCYZDUAPGY1ANZnNQBwaTUACms1AK5sNQBIbjUA4m81AHxxNQAgczUAunQ1AFR2NQDudzUAknk1ACx7NQDGfDUAYH41AASANQCegTUAOIM1ANKENQB2hjUAEIg1AKqJNQBEizUA6Iw1AIKONQAckDUAtpE1AFqTNQD0lDUAjpY1ADKYNQDMmTUAZps1AACdNQCknjUAPqA1ANihNQByozUAFqU1ALCmNQBKqDUA5Kk1AIirNQAirTUAvK41AFawNQD6sTUAlLM1AC61NQDItjUAbLg1AAa6NQCguzUAOr01ANS+NQB4wDUAEsI1AKzDNQBGxTUA6sY1AITINQAeyjUAuMs1AFzNNQD2zjUAkNA1ACrSNQDO0zUAaNU1AALXNQCc2DUAQNo1ANrbNQB03TUAGN81ALLgNQBM4jUA5uM1AIrlNQAk5zUAvug1AFjqNQD86zUAlu01ADDvNQDK8DUAbvI1AAj0NQCi9TUAPPc1AOD4NQB6+jUAFPw1AK79NQBI/zUA7AA2AIYCNgAgBDYAugU2AF4HNgD4CDYAkgo2ACwMNgDQDTYAag82AAQRNgCeEjYAQhQ2ANwVNgB2FzYAEBk2ALQaNgBOHDYA6B02AIwfNgAmITYAwCI2AFokNgD+JTYAmCc2ADIpNgDMKjYAcCw2AAouNgCkLzYAPjE2AOIyNgB8NDYAFjY2ALA3NgBUOTYA7jo2AIg8NgAiPjYAxj82AGBBNgD6QjYAlEQ2ADhGNgDSRzYAbEk2AAZLNgCqTDYARE42AN5PNgB4UTYAElM2ALZUNgBQVjYA6lc2AIRZNgAoWzYAwlw2AFxeNgD2XzYAmmE2ADRjNgDOZDYAaGY2AAxoNgCmaTYAQGs2ANpsNgB+bjYAGHA2ALJxNgBWczYA8HQ2AIp2NgAkeDYAyHk2AGJ7NgD8fDYAln42ADCANgDUgTYAboM2AAiFNgCihjYARog2AOCJNgB6izYAFI02ALiONgBSkDYA7JE2AIaTNgAqlTYAxJY2AF6YNgACmjYAnJs2ADadNgDQnjYAdKA2AA6iNgCoozYAQqU2AOamNgCAqDYAGqo2ALSrNgBYrTYA8q42AIywNgAmsjYAyrM2AGS1NgD+tjYAmLg2ADy6NgDWuzYAcL02AAq/NgCuwDYASMI2AOLDNgB8xTYAFsc2ALrINgBUyjYA7ss2AIjNNgAszzYAxtA2AGDSNgD60zYAntU2ADjXNgDS2DYAbNo2ABDcNgCq3TYARN82AN7gNgCC4jYAHOQ2ALblNgBa5zYA9Og2AI7qNgAo7DYAzO02AGbvNgAA8TYAmvI2AD70NgDY9TYAcvc2AAz5NgCw+jYASvw2AOT9NgB+/zYAIgE3ALwCNwBWBDcA+gU3AJQHNwAuCTcAyAo3AGIMNwAGDjcAoA83ADoRNwDUEjcAeBQ3ABIWNwCsFzcARhk3AOoaNwCEHDcAHh43ALgfNwBSITcA9iI3AJAkNwAqJjcAxCc3AGgpNwACKzcAnCw3ADYuNwDaLzcAdDE3AA4zNwCyNDcATDY3AOY3NwCAOTcAJDs3AL48NwBYPjcA8j83AJZBNwAwQzcAykQ3AGRGNwAISDcAokk3ADxLNwDWTDcAek43ABRQNwCuUTcAUlM3AOxUNwCGVjcAIFg3ALpZNwBeWzcA+Fw3AJJeNwAsYDcA0GE3AGpjNwAEZTcAnmY3ADhoNwDcaTcAdms3ABBtNwCqbjcATnA3AOhxNwCCczcAHHU3AMB2NwBaeDcA9Hk3AI57NwAyfTcAzH43AGaANwAKgjcApIM3AD6FNwDYhjcAfIg3ABaKNwCwizcASo03AO6ONwCIkDcAIpI3ALyTNwBglTcA+pY3AJSYNwA4mjcA0ps3AGydNwAGnzcAqqA3AESiNwDeozcAeKU3ABKnNwC2qDcAUKo3AOqrNwCErTcAKK83AMKwNwBcsjcA9rM3AJq1NwA0tzcAzrg3AGi6NwACvDcApr03AEC/NwDawDcAdMI3ABjENwCyxTcATMc3AObINwCKyjcAJMw3AMjNNwBizzcA/NA3AJbSNwA61DcA1NU3AG7XNwAI2TcAoto3AEbcNwDg3TcAet83ABThNwC44jcAUuQ3AOzlNwCG5zcAIOk3AMTqNwBe7DcA+O03AJzvNwA28TcA0PI3AGr0NwAO9jcAqPc3AEL5NwDc+jcAgPw3ABr+NwC0/zcATgE4APICOACMBDgAJgY4AMoHOABkCTgA/go4AJgMOAA8DjgA1g84AHAROAAKEzgArhQ4AEgWOADiFzgAfBk4ABYbOAC6HDgAVB44AO4fOACIITgALCM4AMYkOABgJjgA+ic4AJQpOAA4KzgA0iw4AGwuOAAGMDgAqjE4AEQzOADeNDgAeDY4ABw4OAC2OTgAUDs4APQ8OACOPjgAKEA4AMJBOABmQzgAAEU4AJpGOAA0SDgA2Ek4AHJLOAAMTTgApk44AEpQOADkUTgAflM4ACJVOAC8VjgAVlg4APBZOACUWzgALl04AMheOABiYDgABmI4AKBjOAA6ZTgA1GY4AG5oOAASajgArGs4AEZtOADgbjgAhHA4AB5yOAC4czgAUnU4AOx2OACQeDgAKno4AMR7OABofTgAAn84AJyAOAA2gjgA2oM4AHSFOAAOhzgAqIg4AEyKOADmizgAgI04ABqPOAC+kDgAWJI4APKTOACMlTgAMJc4AMqYOABkmjgACJw4AKKdOAA8nzgA1qA4AHqiOAAUpDgArqU4AEinOADsqDgAhqo4ACCsOAC6rTgAVK84APiwOACSsjgALLQ4AMa1OABqtzgABLk4AJ66OAA4vDgA3L04AHa/OAAQwTgAqsI4AE7EOADoxTgAgsc4ABzJOADAyjgAWsw4APTNOACOzzgAMtE4AMzSOABm1DgAANY4AKTXOAA+2TgA2No4AHLcOAAW3jgAsN84AErhOADk4jgAiOQ4ACLmOAC85zgAVuk4APrqOACU7DgALu44ANLvOABs8TgABvM4AKD0OABE9jgA3vc4AHj5OAAS+zgAtvw4AFD+OADq/zgAhAE5ACgDOQDCBDkAXAY5APYHOQCQCTkANAs5AM4MOQBoDjkAAhA5AKYROQBAEzkA2hQ5AH4WOQAYGDkAshk5AEwbOQDwHDkAih45ACQgOQC+ITkAYiM5APwkOQCWJjkAMCg5ANQpOQBuKzkACC05AKIuOQBGMDkA4DE5AHozOQAUNTkArjY5AFI4OQDsOTkAhjs5ACA9OQDEPjkAXkA5APhBOQCSQzkANkU5ANBGOQBqSDkABEo5AKhLOQBCTTkA3E45AHZQOQAaUjkAtFM5AE5VOQDoVjkAjFg5ACZaOQDAWzkAZF05AP5eOQCYYDkAMmI5ANZjOQBwZTkACmc5AKRoOQBIajkA4ms5AHxtOQAWbzkAunA5AFRyOQDuczkAiHU5ACx3OQDGeDkAYHo5APp7OQCefTkAOH85ANKAOQBsgjkABoQ5AKqFOQBEhzkA3og5AHiKOQAcjDkAto05AFCPOQDqkDkAjpI5ACiUOQDClTkAXJc5AACZOQCamjkANJw5AM6dOQBynzkADKE5AKaiOQBApDkA5KU5AH6nOQAYqTkAvKo5AFasOQDwrTkAiq85AC6xOQDIsjkAYrQ5APy1OQCgtzkAOrk5ANS6OQBuvDkAEr45AKy/OQBGwTkA4MI5AITEOQAexjkAuMc5AFLJOQD2yjkAkMw5ACrOOQDEzzkAXtE5AALTOQCc1DkANtY5ANDXOQB02TkADts5AKjcOQBC3jkA5t85AIDhOQAa4zkAtOQ5AFjmOQDy5zkAjOk5ACbrOQDK7DkAZO45AP7vOQCi8TkAPPM5ANb0OQBw9jkAFPg5AK75OQBI+zkA4vw5AIb+OQAgADoAugE6AFQDOgD4BDoAkgY6ACwIOgDGCToAags6AAQNOgCeDjoAOBA6ANwROgB2EzoAEBU6AKoWOgBOGDoA6Bk6AIIbOgAcHToAth46AFogOgD0IToAjiM6ACglOgDMJjoAZig6AAAqOgCaKzoAPi06ANguOgByMDoADDI6ALAzOgBKNToA5DY6AH44OgAiOjoAvDs6AFY9OgD6PjoAlEA6AC5COgDIQzoAbEU6AAZHOgCgSDoAOko6AN5LOgB4TToAEk86AKxQOgBQUjoA6lM6AIRVOgAeVzoAwlg6AFxaOgD2WzoAkF06ACpfOgDOYDoAaGI6AAJkOgCmZToAQGc6ANpoOgB0ajoAGGw6ALJtOgBMbzoA5nA6AIpyOgAkdDoAvnU6AFh3OgD8eDoAlno6ADB8OgDKfToAbn86AAiBOgCigjoARoQ6AOCFOgB6hzoAFIk6AK6KOgBSjDoA7I06AIaPOgAgkToAxJI6AF6UOgD4lToAkpc6ACyZOgDQmjoAapw6AASeOgCenzoAQqE6ANyiOgB2pDoAEKY6ALSnOgBOqToA6Ko6AIKsOgAmrjoAwK86AFqxOgD+sjoAmLQ6ADK2OgDMtzoAcLk6AAq7OgCkvDoAPr46AOK/OgB8wToAFsM6ALDEOgBUxjoA7sc6AIjJOgAiyzoAxsw6AGDOOgD6zzoAntE6ADjTOgDS1DoAbNY6AAbYOgCq2ToARNs6AN7cOgB43joAHOA6ALbhOgBQ4zoA6uQ6AITmOgAo6DoAwuk6AFzrOgD27DoAmu46ADTwOgDO8ToAaPM6AAz1OgCm9joAQPg6ANr5OgB++zoAGP06ALL+OgBWADsA8AE7AIoDOwAkBTsAyAY7AGIIOwD8CTsAlgs7ADoNOwDUDjsAbhA7AAgSOwCsEzsARhU7AOAWOwCEGDsAHho7ALgbOwBSHTsA7B47AJAgOwAqIjsAxCM7AF4lOwACJzsAnCg7ADYqOwDQKzsAdC07AA4vOwCoMDsAQjI7ANwzOwCANTsAGjc7ALQ4OwBOOjsA8js7AIw9OwAmPzsAykA7AGRCOwD+QzsAmEU7ADxHOwDWSDsAcEo7AApMOwCuTTsASE87AOJQOwB8UjsAIFQ7ALpVOwBUVzsA7lg7AJJaOwAsXDsAxl07AGpfOwAEYTsAnmI7ADhkOwDcZTsAdmc7ABBpOwCqajsARGw7AOhtOwCCbzsAHHE7ALZyOwBadDsA9HU7AI53OwAoeTsAzHo7AGZ8OwAAfjsAmn87ADSBOwDYgjsAcoQ7AAyGOwCwhzsASok7AOSKOwB+jDsAIo47ALyPOwBWkTsA8JI7AJSUOwAuljsAyJc7AGKZOwAGmzsAoJw7ADqeOwDUnzsAeKE7ABKjOwCspDsARqY7AOqnOwCEqTsAHqs7ALisOwBSrjsA9q87AJCxOwAqszsAzrQ7AGi2OwACuDsAnLk7AEC7OwDavDsAdL47AA7AOwCywTsATMM7AObEOwCAxjsAJMg7AL7JOwBYyzsA8sw7AJbOOwAw0DsAytE7AG7TOwAI1TsAotY7ADzYOwDg2TsAets7ABTdOwCu3jsAUuA7AOzhOwCG4zsAIOU7ALrmOwBe6DsA+Ok7AJLrOwAs7TsA0O47AGrwOwAE8jsAnvM7AEL1OwDc9jsAdvg7ABD6OwCq+zsATv07AOj+OwCCADwAJgI8AMADPABaBTwA9AY8AJgIPAAyCjwAzAs8AGYNPAAKDzwApBA8AD4SPADYEzwAfBU8ABYXPACwGDwASho8AO4bPACIHTwAIh88AMYgPABgIjwA+iM8AJQlPAA4JzwA0ig8AGwqPAAGLDwAqi08AEQvPADeMDwAeDI8ABw0PAC2NTwAUDc8AOo4PACEOjwAKDw8AMI9PABcPzwA9kA8AJpCPAA0RDwAzkU8AGhHPAAMSTwApko8AEBMPADaTTwAfk88ABhRPACyUjwATFQ8APBVPACKVzwAJFk8AL5aPABiXDwA/F08AJZfPAA6YTwA1GI8AG5kPAAIZjwArGc8AEZpPADgajwAemw8AB5uPAC4bzwAUnE8AOxyPACQdDwAKnY8AMR3PABeeTwA+Ho8AJx8PAA2fjwA0H88AGqBPAAOgzwAqIQ8AEKGPADchzwAgIk8ABqLPAC0jDwATo48APKPPACMkTwAJpM8AMCUPABkljwA/pc8AJiZPAAymzwA1pw8AHCePAAKoDwApKE8AEijPADipDwAfKY8ACCoPAC6qTwAVKs8AO6sPACSrjwALLA8AMaxPABgszwABLU8AJ62PAA4uDwA0rk8AHa7PAAQvTwAqr48AETAPADowTwAgsM8ABzFPAC2xjwAUMg8APTJPACOyzwAKM08AMLOPABm0DwAANI8AJrTPAA01TwA2NY8AHLYPAAM2jwApts8AErdPADk3jwAfuA8ABjiPAC84zwAVuU8APDmPACK6DwALuo8AMjrPABi7TwA/O48AKDwPAA68jwA1PM8AG71PAAS9zwArPg8AEb6PADg+zwAhP08AB7/PAC4AD0AUgI9APYDPQCQBT0AKgc9AMQIPQBoCj0AAgw9AJwNPQA2Dz0A2hA9AHQSPQAOFD0AqBU9AEwXPQDmGD0AgBo9ACQcPQC+HT0AWB89APIgPQCWIj0AMCQ9AMolPQBkJz0ACCk9AKIqPQA8LD0A1i09AHovPQAUMT0ArjI9AEg0PQDsNT0Ahjc9ACA5PQC6Oj0AVDw9APg9PQCSPz0ALEE9AMZCPQBqRD0ABEY9AJ5HPQA4ST0A3Eo9AHZMPQAQTj0Aqk89AE5RPQDoUj0AglQ9ABxWPQDAVz0AWlk9APRaPQCOXD0AMl49AMxfPQBmYT0ACmM9AKRkPQA+Zj0A2Gc9AHxpPQAWaz0AsGw9AEpuPQDubz0AiHE9ACJzPQC8dD0AYHY9APp3PQCUeT0ALns9ANJ8PQBsfj0ABoA9AKCBPQBEgz0A3oQ9AHiGPQASiD0ArIk9AFCLPQDqjD0AhI49AB6QPQDCkT0AXJM9APaUPQCQlj0ANJg9AM6ZPQBomz0AAp09AKaePQBAoD0A2qE9AHSjPQAYpT0AsqY9AEyoPQDwqT0Aiqs9ACStPQC+rj0AYrA9APyxPQCWsz0AMLU9ANS2PQBuuD0ACLo9AKK7PQBGvT0A4L49AHrAPQAUwj0AuMM9AFLFPQDsxj0Ahsg9ACrKPQDEyz0AXs09APjOPQCc0D0ANtI9ANDTPQBq1T0ABNc9AKjYPQBC2j0A3Ns9AHbdPQAa3z0AtOA9AE7iPQDo4z0AjOU9ACbnPQDA6D0AWuo9AP7rPQCY7T0AMu89ANbwPQBw8j0ACvQ9AKT1PQBI9z0A4vg9AHz6PQAW/D0Auv09AFT/PQDuAD4AiAI+ACwEPgDGBT4AYAc+APoIPgCeCj4AOAw+ANINPgBsDz4AEBE+AKoSPgBEFD4A3hU+AIIXPgAcGT4Atho+AFAcPgD0HT4Ajh8+ACghPgDCIj4AXCQ+AAAmPgCaJz4ANCk+AM4qPgByLD4ADC4+AKYvPgBAMT4A5DI+AH40PgAYNj4Asjc+AFY5PgDwOj4Aijw+AC4+PgDIPz4AYkE+APxCPgCgRD4AOkY+ANRHPgBuST4AEks+AKxMPgBGTj4A4E8+AHpRPgAeUz4AuFQ+AFJWPgDsVz4AkFk+ACpbPgDEXD4AXl4+AAJgPgCcYT4ANmM+ANBkPgB0Zj4ADmg+AKhpPgBMaz4A5mw+AIBuPgAacD4AvnE+AFhzPgDydD4AjHY+ADB4PgDKeT4AZHs+AP58PgCifj4APIA+ANaBPgB6gz4AFIU+AK6GPgBIiD4A4ok+AIaLPgAgjT4Auo4+AFSQPgD4kT4AkpM+ACyVPgDGlj4Aapg+AASaPgCemz4AOJ0+ANyePgB2oD4AEKI+AKqjPgBEpT4A6KY+AIKoPgAcqj4Atqs+AFqtPgD0rj4AjrA+ACiyPgDMsz4AZrU+AAC3PgCkuD4APro+ANi7PgByvT4AFr8+ALDAPgBKwj4A5MM+AIjFPgAixz4AvMg+AFbKPgD6yz4AlM0+AC7PPgDI0D4AbNI+AAbUPgCg1T4ARNc+AN7YPgB42j4AEtw+AKzdPgBQ3z4A6uA+AITiPgAe5D4AwuU+AFznPgD26D4AkOo+ADTsPgDO7T4AaO8+AALxPgCm8j4AQPQ+ANr1PgB09z4ADvk+ALL6PgBM/D4A5v0+AID/PgAkAT8AvgI/AFgEPwD8BT8Algc/ADAJPwDKCj8Abgw/AAgOPwCiDz8APBE/AOASPwB6FD8AFBY/AK4XPwBSGT8A7Bo/AIYcPwAqHj8AxB8/AF4hPwD4Ij8AnCQ/ADYmPwDQJz8Aaik/AA4rPwCoLD8AQi4/ANwvPwB2MT8AGjM/ALQ0PwBONj8A6Dc/AIw5PwAmOz8AwDw/AFo+PwD0Pz8AmEE/ADJDPwDMRD8AcEY/AApIPwCkST8APks/AOJMPwB8Tj8AFlA/ALBRPwBUUz8A7lQ/AIhWPwAiWD8Axlk/AGBbPwD6XD8Anl4/ADhgPwDSYT8AbGM/ABBlPwCqZj8ARGg/AN5pPwCCaz8AHG0/ALZuPwBQcD8A9HE/AI5zPwAodT8AwnY/AFx4PwAAej8Amns/ADR9PwDOfj8AcoA/AAyCPwCmgz8AQIU/AOSGPwB+iD8AGIo/ALyLPwBWjT8A8I4/AIqQPwAukj8AyJM/AGKVPwD8lj8AoJg/ADqaPwDUmz8Abp0/AAifPwCsoD8ARqI/AOCjPwB6pT8AHqc/ALioPwBSqj8A7Ks/AJCtPwAqrz8AxLA/AF6yPwACtD8AnLU/ADa3PwDQuD8AdLo/AA68PwCovT8AQr8/AObAPwCAwj8AGsQ/ALTFPwBYxz8A8sg/AIzKPwAwzD8Ays0/AGTPPwD+0D8AotI/ADzUPwDW1T8AcNc/ABTZPwCu2j8ASNw/AOLdPwCG3z8AIOE/ALriPwBU5D8A+OU/AJLnPwAs6T8Axuo/AGDsPwAE7j8Anu8/ADjxPwDS8j8AdvQ/ABD2PwCq9z8ARPk/AOj6PwCC/D8AHP4/ALb/PwBaAUAA9AJAAI4EQAAoBkAAzAdAAGYJQAAAC0AAmgxAAD4OQADYD0AAchFAABYTQACwFEAAShZAAOQXQACIGUAAIhtAALwcQABWHkAA+h9AAJQhQAAuI0AAyCRAAGwmQAAGKEAAoClAADorQADULEAAeC5AABIwQACsMUAARjNAAOo0QACENkAAHjhAALg5QABcO0AA9jxAAJA+QAAqQEAAzkFAAGhDQAACRUAAnEZAAEBIQADaSUAAdEtAAA5NQACyTkAATFBAAOZRQACAU0AAJFVAAL5WQABYWEAA/FlAAJZbQAAwXUAAyl5AAG5gQAAIYkAAomNAADxlQADgZkAAemhAABRqQACua0AAUm1AAOxuQACGcEAAIHJAAMRzQABedUAA+HZAAJJ4QAA2ekAA0HtAAGp9QAAEf0AAqIBAAEKCQADcg0AAdoVAABCHQAC0iEAATopAAOiLQACCjUAAJo9AAMCQQABakkAA9JNAAJiVQAAyl0AAzJhAAGaaQAAKnEAApJ1AAD6fQADYoEAAfKJAABakQACwpUAASqdAAO6oQACIqkAAIqxAALytQABgr0AA+rBAAJSyQAA4tEAA0rVAAGy3QAAGuUAAqrpAAES8QADevUAAeL9AABzBQAC2wkAAUMRAAOrFQACOx0AAKMlAAMLKQABczEAAAM5AAJrPQAA00UAAztJAAGjUQAAM1kAAptdAAEDZQADk2kAAftxAABjeQACy30AAVuFAAPDiQACK5EAAJOZAAMjnQABi6UAA/OpAAJbsQAA67kAA1O9AAG7xQAAI80AArPRAAEb2QADg90AAevlAAB77QAC4/EAAUv5AAOz/QACGAUEAKgNBAMQEQQBeBkEA+AdBAJwJQQA2C0EA0AxBAGoOQQAOEEEAqBFBAEITQQDcFEEAgBZBABoYQQC0GUEAThtBAPIcQQCMHkEAJiBBAMAhQQBkI0EA/iRBAJgmQQA8KEEA1ilBAHArQQAKLUEAri5BAEgwQQDiMUEAfDNBACA1QQC6NkEAVDhBAO45QQCSO0EALD1BAMY+QQBgQEEABEJBAJ5DQQA4RUEA0kZBAHZIQQAQSkEAqktBAERNQQDoTkEAglBBABxSQQC2U0EAWlVBAPRWQQCOWEEAKFpBAMJbQQBmXUEAAF9BAJpgQQA0YkEA2GNBAHJlQQAMZ0EApmhBAEpqQQDka0EAfm1BABhvQQC8cEEAVnJBAPBzQQCKdUEALndBAMh4QQBiekEABnxBAKB9QQA6f0EA1IBBAHiCQQAShEEArIVBAEaHQQDqiEEAhIpBAB6MQQC4jUEAXI9BAPaQQQCQkkEAKpRBAM6VQQBol0EAAplBAJyaQQBAnEEA2p1BAHSfQQAOoUEAsqJBAEykQQDmpUEAgKdBACSpQQC+qkEAWKxBAPKtQQCMr0EAMLFBAMqyQQBktEEA/rVBAKK3QQA8uUEA1rpBAHC8QQAUvkEArr9BAEjBQQDiwkEAhsRBACDGQQC6x0EAVMlBAPjKQQCSzEEALM5BANDPQQBq0UEABNNBAJ7UQQBC1kEA3NdBAHbZQQAQ20EAtNxBAE7eQQDo30EAjOFBACbjQQDA5EEAWuZBAPTnQQCY6UEAMutBAMzsQQBm7kEACvBBAKTxQQA+80EA2PRBAHL2QQAW+EEAsPlBAEr7QQDk/EEAiP5BACIAQgC8AUIAVgNCAPoEQgCUBkIALghCANIJQgBsC0IABg1CAKAOQgBEEEIA3hFCAHgTQgASFUIAthZCAFAYQgDqGUIAhBtCAB4dQgDCHkIAXCBCAPYhQgCQI0IANCVCAM4mQgBoKEIAAipCAKYrQgBALUIA2i5CAH4wQgAYMkIAsjNCAEw1QgDwNkIAijhCACQ6QgC+O0IAYj1CAPw+QgCWQEIAMEJCANRDQgBuRUIACEdCAKxIQgBGSkIA4EtCAHpNQgAUT0IAuFBCAFJSQgDsU0IAhlVCACpXQgDEWEIAXlpCAPhbQgCSXUIANl9CANBgQgBqYkIABGRCAKhlQgBCZ0IA3GhCAIBqQgAabEIAtG1CAE5vQgDycEIAjHJCACZ0QgDAdUIAZHdCAP54QgCYekIAMnxCANZ9QgBwf0IACoFCAKSCQgBIhEIA4oVCAHyHQgAWiUIAuopCAFSMQgDujUIAko9CACyRQgDGkkIAYJRCAPqVQgCel0IAOJlCANKaQgBsnEIAEJ5CAKqfQgBEoUIA3qJCAIKkQgAcpkIAtqdCAFCpQgDqqkIAjqxCACiuQgDCr0IAXLFCAACzQgCatEIANLZCANi3QgByuUIADLtCAKa8QgBKvkIA5L9CAH7BQgAYw0IAvMRCAFbGQgDwx0IAislCAC7LQgDIzEIAYs5CAAbQQgCg0UIAOtNCANTUQgB41kIAEthCAKzZQgBG20IA4NxCAITeQgAe4EIAuOFCAFLjQgD25EIAkOZCACroQgDE6UIAaOtCAALtQgCc7kIANvBCANDxQgB080IADvVCAKj2QgBM+EIA5vlCAID7QgAa/UIAvv5CAFgAQwDyAUMAjANDADAFQwDKBkMAZAhDAP4JQwCiC0MAPA1DANYOQwBwEEMAFBJDAK4TQwBIFUMA7BZDAIYYQwAgGkMAuhtDAF4dQwD4HkMAkiBDACwiQwDQI0MAaiVDAAQnQwCeKEMAOCpDANwrQwB2LUMAEC9DAKowQwBOMkMA6DNDAII1QwAcN0MAtjhDAFo6QwD0O0MAjj1DADI/QwDMQEMAZkJDAABEQwCkRUMAPkdDANhIQwBySkMAFkxDALBNQwBKT0MA5FBDAIhSQwAiVEMAvFVDAGBXQwD6WEMAlFpDAC5cQwDSXUMAbF9DAAZhQwCgYkMAOmRDAN5lQwB4Z0MAEmlDAKxqQwBGbEMA6m1DAIRvQwAecUMAwnJDAFx0QwD2dUMAkHdDADR5QwDOekMAaHxDAAJ+QwCmf0MAQIFDANqCQwB0hEMAGIZDALKHQwBMiUMA5opDAIqMQwAkjkMAvo9DAGKRQwD8kkMAlpRDADCWQwDUl0MAbplDAAibQwCinEMARp5DAOCfQwB6oUMAFKNDALikQwBSpkMA7KdDAIapQwAqq0MAxKxDAF6uQwD4r0MAkrFDADazQwDQtEMAarZDAAS4QwCouUMAQrtDANy8QwB2vkMAGsBDALTBQwBOw0MA6MRDAIzGQwAmyEMAwMlDAFrLQwD+zEMAmM5DADLQQwDM0UMAcNNDAArVQwCk1kMAPthDAOLZQwB820MAFt1DALreQwBU4EMA7uFDAIjjQwAs5UMAxuZDAGDoQwD66UMAnutDADjtQwDS7kMAbPBDABDyQwCq80MARPVDAN72QwB4+EMAHPpDALb7QwBQ/UMA6v5DAI4ARAAoAkQAwgNEAFwFRAAAB0QAmghEADQKRADOC0QAcg1EAAwPRACmEEQAQBJEAOQTRAB+FUQAGBdEALIYRABWGkQA8BtEAIodRAAkH0QAyCBEAGIiRAD8I0QAoCVEADonRADUKEQAbipEABIsRACsLUQARi9EAOAwRACEMkQAHjREALg1RABSN0QA9jhEAJA6RAAqPEQAxD1EAGg/RAACQUQAnEJEADZERADaRUQAdEdEAA5JRACoSkQAQkxEAOZNRACAT0QAGlFEALRSRABYVEQA8lVEAIxXRAAmWUQAylpEAGRcRAD+XUQAmF9EADxhRADWYkQAcGREAApmRACuZ0QASGlEAOJqRAB8bEQAIG5EALpvRABUcUQA+HJEAJJ0RAAsdkQAxndEAGp5RAAEe0QAnnxEADh+RADcf0QAdoFEABCDRACqhEQAToZEAOiHRACCiUQAHItEAMCMRABajkQA9I9EAI6RRAAyk0QAzJREAGaWRAAAmEQAmplEAD6bRADYnEQAcp5EAAygRACwoUQASqNEAOSkRAB+pkQAIqhEALypRABWq0QA8KxEAJSuRAAusEQAyLFEAGKzRAAGtUQAoLZEADq4RADeuUQAeLtEABK9RACsvkQAUMBEAOrBRACEw0QAHsVEAMLGRABcyEQA9slEAJDLRAA0zUQAzs5EAGjQRAAC0kQAptNEAEDVRADa1kQAdNhEAA7aRACy20QATN1EAObeRACA4EQAJOJEAL7jRABY5UQA8uZEAJboRAAw6kQAyutEAGTtRAAS70QArPBEAFDyRADq80QAjvVEACj3RADM+EQAZvpEAAD8RACk/UQAPv9EANgARQByAkUAFgRFALAFRQBKB0UA5AhFAIgKRQAiDEUAvA1FAFYPRQD6EEUAlBJFAC4URQDIFUUAbBdFAAYZRQCgGkUAOhxFAN4dRQB4H0UAEiFFAKwiRQBGJEUA6iVFAI4nRQAyKUUAzCpFAGYsRQAALkUApC9FAD4xRQDYMkUAcjRFAAw2RQCwN0UASjlFAOQ6RQB+PEUAIj5FALw/RQBWQUUA8EJFAJRERQAuRkUAyEdFAGJJRQAGS0UAoExFAERORQDUT0UAeFFFABJTRQCsVEUAUFZFAOpXRQCEWUUAKFtFAMxcRQBmXkUAAGBFAJphRQA+Y0UA2GRFAHJmRQAMaEUAsGlFAEprRQDkbEUAfm5FACJwRQC8cUUAVnNFAPB0RQCUdkUALnhFAMh5RQBie0UABn1FAKB+RQA6gEUA3oFFAHiDRQAShUUArIZFAEaIRQD+iUUAootFADyNRQDWjkUAcJBFABSSRQCuk0UASJVFAOKWRQCGmEUAIJpFALqbRQBUnUUA+J5FAJKgRQAsokUAxqNFAGqlRQAEp0UAnqhFADiqRQDcq0UAdq1FABCvRQCqsEUATrJFAOizRQCCtUUAHLdFAMC4RQBaukUA9LtFAI69RQAyv0UAzMBFAHrCRQAUxEUArsVFAEjHRQDiyEUAhspFACDMRQC6zUUAXs9FAPjQRQCS0kUALNRFAMbVRQBq10UABNlFAJ7aRQA43EUA3N1FAHbfRQAQ4UUAquJFAE7kRQDo5UUAgudFABzpRQDA6kUAWuxFAPTtRQCO70UAMvFFAMzyRQBm9EUAAPZFAK73RQBI+UUA4vpFAIb8RQAg/kUAuv9FAGgBRgACA0YAnARGADYGRgDQB0YAdAlGAA4LRgCoDEYATA5GAOYPRgCAEUYAGhNGALQURgBYFkYA8hdGAIwZRgAmG0YAyhxGAGQeRgD+H0YAoiFGADwjRgDWJEYAcCZGABQoRgCuKUYASCtGAOIsRgCGLkYAIDBGALoxRgBoM0YAAjVGAJw2RgBAOEYA5DlGAH47RgAYPUYAvD5GAFZARgDwQUYAikNGAC5FRgDIRkYAYkhGAPxJRgCgS0YAOk1GANRORgBuUEYAElJGAKxTRgBGVUYA4FZGAIRYRgAeWkYAuFtGAFJdRgDsXkYAkGBGACpiRgDOY0YAaGVGAAJnRgCcaEYANmpGAO5rRgCIbUYALG9GAMZwRgBgckYABHRGAJ51RgA4d0YA0nhGAGx6RgAQfEYAqn1GAER/RgDogEYAgoJGAByERgC2hUYAUIdGAPSIRgCOikYAKIxGAMKNRgBmj0YAAJFGAJqSRgA0lEYA2JVGAHKXRgAMmUYApppGAECcRgDknUYAfp9GABihRgC8okYAVqRGAPClRgCKp0YAOKlGANKqRgBsrEYAEK5GALSvRgBYsUYA8rJGAIy0RgAmtkYAwLdGAGS5RgD+ukYAmLxGADy+RgDWv0YAcMFGAArDRgCkxEYASMZGAOLHRgB8yUYAFstGALrMRgBUzkYA7s9GAIjRRgAs00YA0NRGAGrWRgAO2EYAstlGAEzbRgDw3EYAlN5GADjgRgDS4UYAbONGAAblRgCg5kYAROhGAN7pRgB460YAEu1GALbuRgBQ8EYA6vFGAITzRgAo9UYAwvZGAFz4RgD2+UYAmvtGADT9RgDO/kYAaABHAAwCRwCmA0cAQAVHANoGRwB+CEcAGApHALILRwBMDUcA8A5HAJQQRwAkEkcAvhNHAGIVRwAGF0cAoBhHAEQaRwDeG0cAeB1HABIfRwC2IEcAUCJHAOojRwCEJUcAKCdHAMIoRwBcKkcA9itHAJotRwA0L0cAzjBHAGgyRwAMNEcApjVHAEA3RwDaOEcAfjpHABg8RwCyPUcATD9HAPBARwCKQkcAJERHANxFRwB2R0cAGklHAL5KRwBYTEcA8k1HAJZPRwAwUUcAylJHAGRURwAIVkcAoldHADxZRwDWWkcAelxHABReRwCuX0cASGFHAOxiRwCGZEcAIGZHALpnRwBeaUcA+GpHAJJsRwAsbkcA0G9HAGpxRwAEc0cAnnRHAEJ2RwDmd0cAdnlHABB7RwC0fEcATn5HAOh/RwCMgUcAJoNHAMCERwBahkcA/odHAJiJRwAyi0cAzIxHAHCORwAKkEcApJFHAD6TRwDYlEcAfJZHABaYRwCwmUcAVJtHAO6cRwCInkcAIqBHAMahRwBgo0cA+qRHAJSmRwAuqEcA0qlHAGyrRwAGrUcAqq5HAESwRwDesUcAeLNHABy1RwDAtkcAWrhHAP65RwCYu0cAMr1HAMy+RwBwwEcACsJHAKTDRwA+xUcA4sZHAHzIRwAWykcAsMtHAErNRwDuzkcAiNBHACLSRwDG00cAYNVHAPrWRwCU2EcAONpHANLbRwBs3UcABt9HAKrgRwBE4kcA3uNHAHjlRwAc50cAtuhHAFDqRwDq60cAju1HACjvRwDC8EcAXPJHAAD0RwCa9UcANPdHAM74RwBy+kcADPxHAKb9RwBA/0cA2gBIAH4CSAAYBEgAsgVIAEwHSADwCEgAigpIACQMSAC+DUgAYg9IAPwQSACWEkgAMBRIANQVSABuF0gACBlIAKIaSABGHEgA4B1IAHofSAAeIUgAuCJIAFIkSADsJUgAkCdIACopSADEKkgAXixIAAIuSACcL0gANjFIANAySAB0NEgADjZIAKg3SABCOUgA5jpIAIA8SAAaPkgAtD9IAFhBSADyQkgAjERIACZGSADAR0gAZElIAP5KSACYTEgAMk5IANZPSABwUUgAClNIAKRUSABIVkgA4ldIAHxZSAAWW0gAulxIAFReSADuX0gAkmFIACxjSADGZEgAYGZIAARoSACeaUgAOGtIANJsSAB2bkgAEHBIAKpxSABEc0gA6HRIAIJ2SAAceEgAtnlIAFp7SAD0fEgAjn5IACiASADMgUgAZoNIAACFSACahkgANIhIANiJSAByi0gADI1IAKaOSABKkEgA5JFIAH6TSAAYlUgAvJZIAFaYSADwmUgAiptIAC6dSADInkgAYqBIAPyhSACgo0gAOqVIANSmSAB4qEgAEqpIAKyrSABGrUgA6q5IAISwSAAeskgAuLNIAFy1SAD2tkgAkLhIACq6SADOu0gAaL1IAAK/SACcwEgAQMJIANrDSAAA</prop>
				<prop name="Temps">REFSWgAAWbgCAIBZs/7t8oA3QIXrUbi/HsU3QJqZ//AZ/zlAw/UoXI+C9ztAZg4CPUA9Ct/Xo3A9Pw0DhkC3QI/CBwBvQfXzZfdCQHEWAVBDQDP6PgJEJQNPRUB7FL+uR+E6RkDt8iDdRw0DBkhAFwLqSN1ATwF61Ek9A7NKe0D2CADClUtAGAH3CrdM/fOZTUAf1vbxfk4tBE89AyNQ+n0EUIUDB1FAuB629vB4UfXzBVK9BFL7QOz48IXrUkDNbczfAFxTJQPPU1UDW0BUJQOvVFUEVWUD66pV/fRWTQOKVkB/SOF6FK73Vn0Db2VXQFK+AdFX1QN7O1g9A6NYQKSIALfXE1lFEzNZFQMdrVm9A+hYBRRYHRNnrVg1AyBY1QRXFQPNLVf988lXHRPHjBfWAoHLpB+OFb4fkBuWFX4CxcTsHz4CwwQvFi0fEUfBhCwvJgK/RC9WL2AjFgK9EHQvhi+YK04CuqQvvi+wL2jSL+QvBj0pgAD1uAw/ABY9Hj84P2I/VD9WP5g/qj8AvD/OP+A/8j8ETxZPKE86TwBMT4YDXE92TVZPgE+aT6xPAE5P4E+ST/RPFl8AXypfPF8APl9QX2pfjF9+X7BPyl+0XwDuXwBvEm8kb95fwF9Cb0xvAGZvkG+ib7Rvll9Yb7pv5G8ADn/4bwp/NH9Ofzh/en9sfwCGf5h/sn/Ef85/4H/yfxyPAC6PAI8Sj2SPPo9Yj4qPnI8Ado/Qj7qPTI/ejwifKp8cnwBOn0CfYp9sn26fqJ+6n5SfAMaf8J/anwSv9p8grzKvRK8AVq+In3qvnK+Wr7ivyq/srwD+r4Cv6q8Uvza/SL9Sv3S/AGa/cL+Sv8S/pr/QX4K/BM8AFs/YvyrPRM82z1jPas/0vwAez5DPms/Uz67P0M8a3/zPAB7fKN9C33Tfht9g35rfrN8Azt+w38Lf9N/23xjvMu9M7wBe70Dvau90747vuO+i79TvAObvqO8y3xT/vu8w/0L/bP8Afv9Q/4r/nP/G/9j/6v/8/wC+/yAPEg88D1YPaA8a/3QPAHYPkA+qD8wPvg/gD/oPDB8ADh8gH1IfZB92H4gfQh+cHwC2H7Af0h/0H94fEC8KLyQvAE4vMC9KL4Qvdi+YL4ovrC8A1i/ILzov/C8mPzg/Aj9MPwAOP0g/kj9sP54/qD/iL8w/AOY/+D8iT3Q/Jk8IT1JPfE8APk+AT4pPnE9eT7BP4k8MXwD2TwhfKl9MX0ZfaF+KX5xfAK5fcF+CX+Rf1l8IbxpvLG8A/l9Qb0JvdG+Gb2hvom+8bwDOb+Bv8m8EfxZ/KH86f7RvAF5/SH9af3x/jn+Yf6p/3H8A7n8Aj8J/JI8Oj0iPGo9cjwBej3CPoo+Uj8aPsI/Cj+SPAP6PqG8Sn0SfVp8wn2KfjJ8ALo+Qn8KfrJ/mn/ifop8ErwAur0Cv2p9cr06vcK+ar6yvAH6vKI+Sr+Sv9q/Aryq/DL8APr9Qv3K/hL9mv5i/sr+8vwCGv/C/2r8UzybPCM8yz1zPALa/SM+Sz4TPts/Iz9rP7M8A/s8Q39KvHN8e3zDfSt9U3wCG33jfgt+037bfyN/q3wzvAAbvIO8S7zzvZu9Q72LfnO8AVu+o77rv5O/e7wj/iu8U/wA+/1D/Yv90/yb/eP/677z/ALb/yP/a/wQPFg8oD+r/PA8ARg9YD4IPlA9mD6APyg+0DwDuDwAfEh8kH47/KB9aH2wfAEYfkB86H5wfxh+AH9If3B8A/h8QLzIvRC9WLxgvKi+MLwB2L5gvqh+8L+Yv+C8KPxw/AC4/qC86P2Q/dj+IP0I/nD8Azi+YP6o/9D/mPwBPKk88TwAGTxhPWk90T4ZPkE+iT7xPAN5P8E/KTwRfFl84XyJfTF8Abl+AX5JfpF+2X8hf2l/sXwD+X1BfYl8cbzZvSG9ab3RvAI5voG+yb8Rv1m/ob/pvDH8AHn9ob3pvNH9Gf1h/Yn+MfwCuf8B/0n+Uf+Z/+H8ajwyPAD6PKI86j3SPho+Yj2KPvI8Apo+4j9qP9I8Gnxif8o9MnwA2n3CfWp+En46foJ+yn9yfAO6fyJ9yfwSvNq9IryKvbK8AZq+Qr6KvfK+Gr9iv6q/8rwDOryC/Mr9Evxa/aL9Sv3y/AH6/yK+iv7y/5r/Qv+K/HM8AFq8Qz7K/TM8+z3jPis+UzwCez9DPss/EzwbfGN+azzzfAE7fKN/6z2zfXt+o35LfzN8A3t/w3wLvFO+238jfMu9M7wBW72jvku+k737vyO/a77zvAO7vCP8a/zT/Lv9Y/2r/fP+APv9Q/7L/xP/W/+j/+v9X/0CF61G4HrVX90A9Ch7wjVdA4f96FK5HUVdArr1HJgAOV0B7KADh98pWQDcBeoRWQP2kIPDXM1ZAw/XfKFyP8lU9A7RVfUAfAT16VUAAZgHdQFQEBFVAmPAoXFvPVB3zl1QlBFRdA7saVEUD41NAb9Eo76xTQPZQAMJ1U+5lBFNASCYBB1NAf1K4HoXr0VI1A++KUkAzzgFTUkC1HxYCUh3z51HVA667UUC/AVF4Ub0DQW9RQJqZ/wAJURUDe8VQLQOOUEBmFhFbVlAlAyFQvQRPFQPbZU8d8/dObdOITrYlAwFOvQORTW3TKG1N1QO+TDUDWky9A9vxSxUDhUtNAyJLtrUDp0pdA2pKvQNxfUplA8BKQM3MpxCvLEtA7HgRq3QUJWRkF84Cc8QXdgJvTK0T22tMtQNnTE0DYkwC1QNe9B/uFQ4v8BPmFS4vAEAr3hVWL2gr1hV+L5Avoi+oxB/GFR7yd+wU4mwUsW1NpROsTnUDr089A9tUULUD51ClE1xR20BxHgHQUUUDQ1K2/QO5UnUDH1M9AzS1Ux0DHbQE51LlJFJq7QRSFTNAzAQTUrUDk/dR3QYmAuF8N84C4yx0N5by6FE1A+qkN54CSey0Ny4C7sQ3ZgLw1D9ETgP0BPHsN/49PgL0FE8IJk8wQxYS9kRPVk9oS241CH5PkEv+AvmkR55PwE/ST6CsT95PCF/qSXYC/7Q0LG1SRQOjUhUTFlMlA22RPDQNVP0DiVQVE2sGVb0DgVwE+lXVA1uOVs0DA1cVE3ak9FvnV7UDV1idFFht09sYWb0DIVkVM/BY2h30WEUDc1h1Ay9Y1q0T61fNA8MsBK5XtqUDpVftA6hXXQOqUVedBOxXFjKw5FSzJG8ANm9IaxYFXm9wb4JvFAd23YCWb3jbzm/gb3rZDmWmEny2HGRAV60T+1Yd9FbaFQN1RAziVRUTplW2NQNqVSUDMVXtA/iWhATBVO0DiIQHphIMbVQVA9VT1QOeUx3zm2dTFTMwU110XDTATMQHpgJFUi0EbDTXLFS1n5w0aIw0M1F1VFCq5VRQ1QN+BDRHJBQRtVAd9E8VE0ZPHQPdbU4tA25OTQMCTh0Dq31NPQMUVBSo7BRCatwlSz2ESx3zF0tFZDSMFzYCeqQUzEodhHQUS8VLpQM13BeeAny0hwDOHT4t7h0WLygvEp9MLzafAEifci9sn36fuC+in7SXtgKrh0x9dE3FNE11A+/WLITuT5UUUP0D6VBYtYTEN0YCY1KFdFKlFI1TTQMyU0VWRjUe8qe2LDRvUm3TOFJdAwqRUtU2jjV2At98NxYC5QCUP64/wD/SP8Sn9jXWrf4/ABBPCr88Ty6/QL9yT2S/lk+o6ENWpRYCVdQEvrx0Ndq8BLE8NE1UrRPLVJq9dFUtA75VRQY+o1ZWnQMcV3UDjywEHtxUo4tYvVa2VQ6DWY00WFr1VFglA2FYNQMKzFQB06T3/lX2XwhjFm9Ib5LPAFRvVm/Iz7pv3M+mbwDfCt9QJN9G33jbPlNXZQNwfMStIAx03Fad85gsdFW1VqUDFZzU1VX9A5madARfVAQUVYXUzLSlWnx0bGRUNlRlAwBcVInJTFemEkwsp26jTKSoRVIlA3FMp4ZTxATKfLTVhyxUT+wEGPQE4VCwTYQkFPOQXgI6UEUDA81QZQOAT2U0LBSlTpr9AzkshM5NLRRcFP6tTKUDlUxN5ExVBEsWvQNRS71USrXkjBc+E1VKBTRKJQOBfBQCZBcA1iV+47SH1iXWHfaPUP8KnwB0/1afmP9inzT/hp+Qn8ofWPT/zi0+gp1MHTRNlRTVTv0jdByENgw0rFCkfRR0NJeUt37jUq0TCyikBLOwpgIlnHQAvAeu01pMNGHEdC5SPYP9jKcAfjVupY41fq+gM56vsKu2rwDgP/KvTB/+r3AfIr+UH6YfUGC/yh/cH466Kjykh1Q0aKtwzlOcdPAM5G9U/QSpVN10xNT8tNRvNHTjJVadVFft1JxUNyzHJnLZB7RX/pL8WP0jxFhKPeRYVYRYhSQcdMt8xwD+Vf5fEG+Cz/Qvps/YyxY/ADg/Sj803y7fcD+CP6Q/hj8sKDM+go1XdXRXDYTUNDPNVm10nNQ1Vo0URHSrtlX9lFXl00BcdAjWHETQVGUEVOVzU1SafYMazLTlU+1UNKR3lVMdRFOt0wmcB35yjISct35yHDyki6DmI0zkeGbkpEFRfQTkBMVQxXNtjlzkWFB1cyFQpdRVT910T110Tn1ETj3jSwdOjXRNpYQ8BNGs91RmU+SEomSEPZyFSv2UtUot9ErVc69KjXMeBUut1EvttOSHtoUe/zD/AKrx3o1m/8hfgv/kX/5fEG8A0v80bwYPyItOb1hrtoVeg1VMtbRNVQROBTRPvdMxVPSX7oPkpNFRvXau0tW5RKQfNKQ39NQhU4oFw+vMdLd0BwaDpAQZAMx04xCWRc4FzgVmpYavmK8ACh8sHy4fWB+yf4Qf1n+QHwD6fwyPvh8wj0KPZKQz4AZSpT4UpKWst3bisySlVGxVVMS0K1WF46NVPeODF1Z9RKyE87D20+Q0AUY0xHFYhdQUx76yHSTEK/NYbcRYpeRYXVQMxAXg1DS9bMdexV7Fzi/gIwDeLwg7Vp94nzI/nJ+un8CfgGI/5J/2nwivGq9s3+bSMFVXBVPujNSo5LRnnNRbJVbd0+ZVBcObtNesjgPUtO5UJTRUtQN+lpSkRVS9sw3s14bik0VTDfRTJTOTAL6y7ay0qbUMf77SBHwEy+QElWlRxWbe0ibUBO9QTeOtuNREgVCNUzzcRAW2NLScT/WzL09NI8O1Tg30TlXj8U3d04bVTf1ETfVjoQz0OkyWrdPZS0UES4XknLSzLUo143pKfURKTSREVCtcSwVT3gT0QpxXhlUAhlWWVf79pl+4X9pfPM/2XwAgb0JvhM+Wz3Bvus+sz8bNZC4FHkNNtQSsZDNPHXSmfOSQUHUkbAR6ZHQMJHQH7oNShYT81Cz8ZIMAAjZS3RTnrg32pWZ1RnU+fQDmDV51Xn12f5B/onlmswTnAL5/4H8q4R7v8H9a72zvJo9AkO+i7/QXHnVGI+Rk3wR0BVe8pNO8pENAjqU2Jc6zGpyEU2ykxlaFtEyXBpVU9oVuQ1kVtFl9BFn9E7PaWHWklCRXWEUjDwFY7TSMly6VNqUun9gvuiEAbp1un9j/6v+Mn46fIA/an8A8D1YPSA9iD4wHbtKYVxR9pCz1V62zyvQ3FnNspLUGVCTHdKSLVXVDUVIkRBgsR54DVHXUVK2zaypUtXRTjVO8U9VjRYVURE5sT3ajFCRjfNe0duXu0sC05IdRTSNDmVGtpEzk1FD1xNxEZVoc1DDERO5PDXRPhSStTh0jkE7NpE4VlE1qtWRNHbRMbdOITM2ktiRUpktF80ZLXUPnpUrVY5VMVwZTSjVT/TVKvWN5lLQUTMVklFcA5r2OVf6/8Ft+L5AvUs+0LwDGL3DP6i/8L9bPID8yP0Q3VJZVrrK6jLR5FFRxrGdWRvJWUFXTzBzUQHzkzbYs1CpS9cSkNA1TmkVDOrykI1PtRJREx2lSvRRs1FhcFCZS9WMBAZRHNn+o31J/zN/W3+jfAPrfFO8W7yjvqk98785P4E+Aiu8EXw5VJiOcN26F9oIaWsyklbykE1S9hFRV020MhKSFVZ3z+lWthtLuM1eVtIwE55T0VViaZRRYRfMWWd2GDpLwqjz0uaRUdsyEMXT07QKU9MVElyafoP+y/8z/Lm8AQG8CD2Rvdm+Ib5pvjA+ub1DQb7pvBGceIn4kZECkBFX/HPS6xAR3xAQ3XKS152xUqoykblW9szNpVbUUFBTClISLVO3mWm7zVFUz11MNk6DENGlohIUcFPz0pMRSdVTM7KdeQhBSjbT8NKFRVM0kFEQ1RET+JNTHLLc2ziJLUL2zE1BdNEy0a09PrdROdYN1Tl3UbU79U4pNvbMjTR0jbb6EtFpMdYP1S20zq5FLDZMwXITRxLR8tUrlpEoNA8VK9aM0hUsltEtV1NQn7rVOEoMAXCdWNW4tDs8oz/qPrC/WLwAIOy6fUJ8SP2yfhp+Yn8rJCm4TTBVjEGw0a7BG02S1JlS0c1AFJES0fFxHThVAfnOsdFvQTtWmU1zU6zxUFapM1HKM1Dy8dzblrtUABk0ORbbfMEs2T1BPuql2TwDYr5pP/K+2T+hLHr/4T1K/qGS/tu3+Ugo0VFXUNMBa3OQ3RFS1U31TUXR0m89UlYNIVZ20ZFQ1VVZt1FZV0xxcZJMs9xamoo5YDQP1xFRL8AaDQVkFJDT3FpNs974C2ORnAr4CqPRXTsX+XxBvIm+UzwBWb6BvEg/cz+7PyG8S3+xvTB7fkA/1uIz3XkJwjMSrIFetM90c9JrctFhWxAQXVsV0VY0UVX1TWWHsB37C4FQVk6d0dFVvxLQ4BBQBZHTL5OSRkywXJqVeQuA0rx7zUqqtkwNEFMvE5IkMRFMqLFQa7KTiDISqBITrkGqmoj6UFAUEhINPVTNrF08Vo6zEFEVOxXSabDVNnQMITTVU5BQoVuwUxUv95EvdowIEJJunSk2Dekp1VBwk3gaMhHRLVYZuc6yXTi2uhQDGj3gvSv9c/xafgP8qn6T/ALb/aJ+qn+z//v9QO44TVCTRQGw3hlN8NDaENKxQVt2jIlGVg5icpAzsNFWBRBQLJBQ1JBQlhHRJADwXZjKZTBeeE1IVdACMp/4/eKsmT6Cvqq8UH86tAM6v8K9aHzS/fh+QH0K/tB9Qxh94v4qxjvIr3DSIRKSko3Amc1N1FOzUc9zU8VFUxeRsV86DVm0z4SR0q1dXvVPJVCQ5PMSo1VhVMwcUxCO0VABZUuXUWGV0xFRG/LT+fNQBzdTH7l1OxW7PgM+Sz/wvAK7P0MvWz0A/Uj9kPy7fSN9Qgj+sP87FptKNNDRTbNRFEKQlVjWELHeOcvhsVK26RHR+VTUDQbTUCMoURNEsJJhsd3aCHFSa9VPl9NSuUw0mLgNTlr1TCVNl09Osdx4CV0FS9bQMpOMA3iMsVHp0FMVE1HQL3ATzcB4SkFCsjdT0dCFQxXRPjfRPWlV0Tt0jkE51dE4Nw4OmTS0GxnMcB8aTlPSrWUv11Pzk1Ur9FEodBElKJVREVBdchy6DTDUjAUo09x4Ffl12ndaPcP+S/wCcX8b/+F8KbxxvBg9Ab1JvaGRvDv0OwuZUhLVN3SRpTjU0RARW1ETpUAVzrV48FNFRJYNFxHS5AmwEIVREq7DeZfYD1GxzAApeIkl0BBvEdIuw3gXGDwBwo16l5g+YrwoffH8eFd6vAKh/Uh/Mf24foB8Cj6wfJo9QOI9CgSblvmI+lLSlDORpGqy3zsI1NESzVKXTWy1V7XOkVZ0DGeS024xWzUMBV81DkVfa3dRYzUNxWBWj3Fi2NQMhWaXTHVnVlFgg1WQsx/a1bqN81L1kx7YtAGbP2C/yKe4vaJ96nzQ/zs8AaD9yP9Sftj/QnwqvHKc2ldTeInPVMPS07oTUqlZqHQNnTCQnVKTnVVXkWKzXXqMMRO5UpZRUDURVVB0DR7y0D5yk1+zXYuayXKy0iwCm0u1SlWQpUg1EpLRHrAQQLOemktOVUb1mXqNRnVPvUFZlI7hQBZODtGRJbOfaHhKgfOQ3T71Tx04qvWRO/eRN7TRNdSSs56qWI0xN5EttBEsd4xqNSyUTwEol9KS3pgLjJUo1A1E0VczkQtxXJvUAduMk/x5tZv8YzyrPzF/OXwAgb3LPhM8ubS5vuM/Kz9zHrP4T5LRDTf0DLqRkMyFPnYS8R24jZHR8jHduBba2gvFS7XM0U71jLolTdQaeUt8M764F/tIGANykc3DWBTZ/SHPeBVZ/aH8Aen/k3zYdPh/Afyrv7H9O70Bg7xqPhO+W7+ATTsL77BStGbQEb1IlA93UpFVqHCTT7GRRpKTPVJWzW2pVvWPeVTVEVn3TC8ZWxUM4PJf+he5D7IRrCVllIyjchA1ZNSOr2lglBFg1I1rEhBECZCTYrJfGJb4tLp9An0qfALz/1v+Qn6Kf/P92PygPIg9AVA9mD3gPMgEuQ7yEYcz0sSDkP+aj/DQIVlUkVSrNNFXls1McRBgkT54DZvTkKlQVJj5CvFN906WGTEROZE9OwpvUpGVC3KQufNRz4J6z5BSHpEcsRvNE5NRQVfRQPcS8RIswUA3kT+W05E/GQihtTs1DwU1lI1hNjVNT90ylhNwULNxUryxXtq7y8EoNc5lKlbN6rUq9Y55K/TRKReN0CPwUI1CWslqMV+617rUm0wD0v65feC+KLzzPVs+Qz9IvAOQvls/Yzxo/LD82NY5VlrJbukwNc3lNzWN1pG+qdkLMnBRBdOS2nEQqyszknczkDeRndvIjUyz9NHxEx1LtRFLFRHzUBSY81AGMRy5/QH9ScU5/AMjf0t9MTw7vcE8a75RPbu+AuE/KT3zv7k8AXwpR1gL9qJQ3Zo2OUpd0hBWEhJO1VL1jDnykh1VN8/qgbKS7AK6FbtMEBOUclFU1WJ20WBXzGFnVhuaNmr4yeASUM1gVtByUxQCk9x6fmP+q8ab/0P/K/zxvAO7/GA9yb0wPTg/wn6JvzG9oHq+g8wayfnxUQldlI1X/pIS8zAR5xAQ4ZK+2BrJuVTWzNVWtFFRWfUPCVPWji4ykVaSnthby2FOt86BTTfNq1VN9QzIUFPxE1MRSqKWE5Kdm81Its9lUhKNqtORrDEQ1PET+UBXz2cgkt64iS1DlsxNQqlU0TwX0T6XUTl00TkqlpE49Q45st1ZzTAW0WjQk+sS0lUtF1EutpGCkv+ZzJCRjgKZCtEu9FACkJ1Yl5r9AI6bNbi/gj6IvAASfvi8onzqfPD+mz1ifgp8olJ/mzS4jTWVETa1UXLUapBRzjBTnUCXWZkVGFYoGAtWkdCyMd+YDVNTrEVKd9GzXPkI+7KemRQ5FAPY9pt+407bfMEtOT1hPak8AjE/mr/ivqk8cvy6/6E9Sv9Rkv77i+ZQ0CixUVVIqRYO+RBQ1NBSz5OeuohvQVE3zSlVVdER1FPQtqBR0HFc905Ek/9YTaGz0Q/B+0hY89OhYnfSqNPRpxFQTXPTalAS4AHz/7l8AbxJvVG+Wz6jPWm8AxM/ez4hvsm8U395vuG8y2dY2gqNX7dNwpAzdVqqFo5oU9Fi8BBfMBNnW1ASdVV2jYWRUGlW2/RPgVK3jp1Rdo3GqvLQ6/AQBXHTLtDSTKCQXHqWuouA0VKo0p4aiVTqcdATM5M285IkERFVTlDQa1KTiBISq/HQU45A+o1CF8wX8dKsQPiJrF0+t9E7Nw0VO/eSCZDVNvZbWs+QX5nOUhGgNSzWzBkvtFAwntpMUJAneJCfWk0s15DwvTi9gLwASme6PUP8Cnxyfhv+Y/3KfgGSftv/g//L/BA+e06yEQ2bElHFOJSR0NDZQRYOrrlANsyR0pJeUpAyatHSBPBQLU12ERFQl1VNFg/5EpNC8dJlSBP0ERKQw5DcuRQZFvg0OTQCGr5ivsq8UF86vMB/ir1QfAA6/OLNuH5AfSr+0H3a9frUqbvL7zHQr1DSILKSbcKZm8ndTlRREVHXU1PG1VKVzbDx0/lUFBFZKVcPlhNVX3dRMJDs0xLOqWG0EDMQmWTUTAmVZJeRYLYS8VEhY1dQClFTQzMdOz2DDXsVuz4DPALrP/C8OP9jPMj9EP0bfQN9AMt9UP34/cDMmNc6CjyQ0K1NXpVMRdNTNfNRzUGZm8jdWlRRkVLpVPUOzflUlBGRUClWlU9GyvLSaZHf+Ah5UlRPmJuzUrlMFJq9yQSSkcwBSNoLTpHcG8leUtB70FFTjAEYSsjzkeoQURBxUrQ10pMdQtaOQBIRaqkwFUL10T230T7WjAK1PhROUTi3ETtW0TUa1o0BNjeQc94YSFBRUpJOAdkNL5eamc0oF9ErWXXOrSi3ESzXDiksEvZRMhFqkjxb9xo84/1r/AGT/zl94/6L/BG+m/wgPOm+gTG9eb2hjtoU+Q0xVw7WlTY2ETm005ERUzETpqkQEXsSk0fyURbx0uQ1SDXMfU5221mUmpY5jEkSkgKx3lgIZvHSDsHalAGalzg12pd4P8A8CH7yvHh8AQB9iH7x/lh/gf/J/pB8Wj4goj3q5JjIDlLRDoM7Cpc1SjSM4U200DCQ2VNolNFTN4y9V/XOmVVbVQxtWLSOOnIQeJDQrk1cd5FjdlFiN5LyEqyNZ1WRZzcP1xISubVhNc2pYlXMiWG2kAuS0wWTHri9gz9ovHD9GnwAgP9LJJj/Qz1I/vJ+GP9CbQM6fAK9S31yUa9CmcjLstFXu3LSs1LRojNQn1LSZ6JzXppJjVVWkBETuqVTtlDREfoSkR4SEDyTc367iXHwHJuLt9G+WAllJHO+ekpVRtdNgBIStJiR08VD9NFDNA4PUXO9ucqB05DfURMtOFpVzYk7dFE2FJJzvvrOahGVLnZOFS/WEhLTFUUp9ZNzv1jJR9OTVLFQBPpRXfmV2VR7/GGumXxDPAMpfNM8Wb1jPas9sb47PoM/Qss/EzxYNRnJIlOQ1TqoV5E9Ncxpk5JWsZAk1US0jfmR0DlIdtFyE0fXMpONgpoIu5GQPU6rVM+H8FKwEdGecBDECZIQIjARzcM4FJn/YD1JxAE59ZnVmf9jfgnmWf6h/wnEADu/IfwKPVO8Oj3jviu/cH6gOdW7D1GTfFHRZfATVMHwEM0AeLT6S4FUtRFyktchEpDw0nCBYDZRYaqVEWf0zKtSED1nFhlpuwp9cJFpYHZMVlCQJ0ZyXt7KoFJd29SafOJ8AYp9Un7b/4P+KnwQPFg/4n0Dyn0wPPg9YD2oBRnKYxDRpXxz1xDTP5DxHVnXU1VbN48lkpI0MRFNVso0jGBxP1jJhVE1zKmlUPeRERL4MJIZT5dOjUFMV1GRHNsKbzKRlRVLN0y4EdJPg3tLA1BSxiZxHZiM85NRQTfRQNCXEtEQwLLT1T3VU3E9qNvNOlbRN7aNdTT1TW/dMpfOQTDVTLBxfpD7jrLSePFcO00qNI/gFSj3jdFxXtmNsX35f0MsAnl8YzyLPlC+mL0jPyi98z4DuLwA/Ej8kPy417rWmgr5q5MR99MR17ESzT13jW1ZQNVPMUNUzQWTkVbaURCrUZJ/spA3cZ6YHciFTFSR0RMdUhI4GhERYUgW0LNRTgE51ht8AMH9CcU5/wN/S30RP/t8o7wB6T4xPPu+wT8JPlO/mT5jvlEqB7qL9bBQrXIcmQhxqbISX3OQVfISTVGW0FnSkh1U9o/5cVKOAB3IrAVfFQ3Z8BOeM9FvwFqZCxFhFcxjUhz6j/IRRtbyHhoMs9O0UlMWc9wB29Yb9nv/Q/xJv/P82b0hvAFpvZA9eD4Bvom+0b8Zv2GuK9lqANKRCBJRzUO7ivJVWrSN7vAQ4XKcWQqpWXFRuVT3UVSVD/AQUjcSkpItU3eaepQby2G1T/VOgUxWzalOlQ7M0U0V05KTEUu3jjFTcp64yEczk2fw0oxRUNW2c1DU0RP5QvTQct9quIksstBVQFUO6T5aV01NPpdROVTRkNBOtTlXTkU3dFE3FQ8ZpTE20PIQCLCSeS+2jgT3EtLOwhrOct5a1/lIwFUu946+UtCWMJzYvSCsA7r1mL4Avii/8j74vIJ8ynwA0P1afaJ96n4yf7rWms9QUVGuw9tNNldPzJITxnBQNcxTU6VC1hPTXPhXuEqXXnHQshHfeA1MFk+sIXNe2U0QUPqx3pkWe1fY/AAhLptUeTSZNRkU2Tfbd9t8AaE+aT/Svxk8Yv9JPPL9Ov1Cg6266u++d41fU7HXk51oWQmpcVN5VBYRWNYTSrAQ6lPcGkjtU9KpYWhXUWd0DKFkt+9os9BGdVPemEyTE0Cxndv+I/wCa/2zPvv+AzypvtM+uz9jPgGpvjG/WbwjfGt9E1xZCmklX9QRc1BGkDwbySLwPBM4NVsIK5A/2DwgfGhGuMgFBJB8WwzwfTh3mlWYVLvMCLLTWfB+OHQaTpB+2H8gTlhZC+kwNJEzdBKTkuNjsFxYl3qKiShVDekpipXOZHCT7EFbCikttFAVMFUNavIdGJa6PqJOOlQDGj9iP+o9c/zafgP+S/0SfALb9rv/Y/+r/vIdGP1gzdsNBTiXUbD9+P5AzRkKgjLQRH6Q/zhMkVMXEP9Y1DlUAdqVWpVatbq0WTS5NNk9QTwDSrywf9q9QHwq/dB8uv1i/gKofZL+2FRZVLiI7oKfSp5QsV66SmDRUF0RXLiIOFjx0hVV9tFaddGxXPhJVcizU5UTEVSTEwJRXppbSHVnFlPS0uRzEeq1YNcMzWFWj8UTUxwBkx0bFRsVWz2jPmsnOL6DPAAI/7M8mPzg/Sj8s314/QN8Akj+kN74l9m9wUxYDFHdO8gknJH/mInA8d9ZzTH+n0iFHZH/G43x3PhIyjHeGBYAG86R/tnWmgsN/1Xa2IroI5H/2dRYDT7XkDI8OU7yUICuPTfZGj1iDPgNKrZRsjwAGo4SPTvUG9aaNHv8w/0L/AJRfvl9o/6L/9F+m//D/Km8gPG9Ob6Cfsple4019BMyfovaSBSTnBhWGEmaEBNUIBK8WpQYS4CSvNq9oE16lALYNZq3eBd4P8A8CH6yvLh8AQB+qf2Qfzn/gf5IfBI++H2jQG6YFTnIM7BRXUo1zq8JStSM6fATX3NRWVVT11FRNc0z8NMAERWp81KgsJBy8LB5Y5SObkFils/VY/bb2YhOG/LToWL0kHMc+o+y02gVXrZO4tCdGz7gvyiHGLQAGP1CfYp8UP8bPWD+qn3w/gCbfoD/ynwSvhkNc155yIips1N8sJJx81FiM1CsgpvYy2lVF5JzcGvw04K1UbUOpVOXTcbTUOkp0hAMcRMvc125yUNxnqkYC4VyEqlSEcvQUPKIMdARcBCPgbkKJxARTmlQEGoRE41D1NLxEdbFQ/WRc565Sh0/1MxopTyUGftNOjXPijOQjAMLGchSEZKPgbgOc5NVLasVzdExUD7Tkt0oV9EgsV97l/jNLhXRMVE/87wBuX4Bfkl+cX/6/KM/iXzzPAA5vyP9ab5TPps+4z2pp/tNUHAcWs059tE/dYzjERFuuUMVzJFHdY5hEh1ReBTbjUzWDN+zUKfTUgwNTxWb+1RbDnAfOM1IARXa2D8gDLnXWD1BzTn9ofwB6f5R/ln/Ic55/wH/yf0TvQP5/aO9674zv3hW20iyUBFGI9BRbQBbCd6Sk9qSktXZ0hPN8pIlV1TP+VVWFpFZNI+VEpVdtQ7XJDPQ5fCSqWDW0WZKdBFkNVGQkzbSHtqJIFVjtQwFU9NHkJxaVDp8AIJ86n5z/tv/I/5qf7P/+/0AQD8KfNA9GD9ifWg9X3UNVjdz0UySkETSkz9w3ql6DVt1j+GykugxEfgpkpEP0NApkpHuAHkWWQqtVVK2EVE3j5uRksLY81HlT7YNBUy3DC0hM1GNA5hKOTIfmEh605CSj0BbisqxnTiJFnEcuUqvIUM3TkAy0WgzVUDJ9RE/1tJxkA0/dRr5DLU4lU6xNRbRNTbTMt6z2E9QUvEsVFEsFtEraZbRK9TN6Si3Dq0oMhbaG8opLHRQUx5az1L8ALiXmv/i/Es98LzbPYM+yLwDEL37P6C/6Lww/Zm3Gvf4DbUxtQ7lN3WO4TrUEWU8Vto4i61Cd82CERFHTPIRzQM5ivHREIdRn2m6jU91D7VKNI7tSFK1EtDRLzGQcVNSr4DZ1AB5/MHue37Dfwt80Txbl5t8AAO8i7yzvTuWOT7BPYu/UT6gejzCL3vIDtORYDHTEhNSlpDS6pDSToF4DhKQxzVW1Q6ZVNdRUpKpWrD0U3PSTV92kWPVkWGYF095YLfYG8hhZhfO16oRUriT0algN1FgKNXRX7YPBlPd29Xb1hv8AmPv+Xc7/IG8yb9z/Vm9ob4B6b2wPbg+Qb8JvFK82QnAWLKQyVwXT7lxXrlNMr1pW01VNY2NVPdRVNURgPFfes4yvnqVO0pVTjTNbXFNdEyVTXSPvXNTDt1J9VNSvPvP8NJdRNHU2diInhNTxULUUFLdWNkJAUDWDB3QUoDS0LTo8tNBOtUNmTL9etaJW8rFcJMOwhnNLLUOO0hwkK4y/noKM/BTaSjblU0pLjTPMS/10XCcA1rU2L0gvWi9sL3YvmC9SzwAUn9YvGDs2n1ifKjlenyg7TK6FbtKhTL0WbrNO/XY25sIdUGWjk1At9PyktZosRA5s1IFStWP1sFzUO9D2YxQUEVOtY9dtUpUDoVKFM2lSbbRCxKQKJNQ7QI7VJpLfjN8A/jV21Q5NJk0uT0BPYk9sTwAO74hPok8Mvx6/yE9Cv/RPqu6C+/xEGWzUcSTU4LIkpFnM714S9VSNM2xlVRWEVTUUXFTKVo0zszxXZXT0VD5Y7VRYBC3UnFQqPPTzsIZVppOsVAFKtFR7UF71tmVu/4D/8l8AZM+m/0Bvms9Mb77P0M/iz0DUb/bPGN8q3zzXBvKYjA9UngX+EooE9EisBAqkBAvLVcWDj8wHNqPcB96TWlx0Y6y0LFQFtFOVo2G+DB8eFX4z1DSdUg2EAjykMPyUU7BOH2AT7rMstKvWUMWDn+x0Z3QUMNiMH54VtgKYTpWjLk4abRRNDdNlTe3knIfWHVqeomDkFAFL9UOnXIfShjKZDCcmEoW85AdMAH0ULC+mjb6Nxo/Yj+qPDJ8AZv94/4r/hJ+u/8D/0v+Mn6yWnT4SvkxdE7UkhLSmvJS6TxVUdDTQhBREqVFVNJSkLrQ8IzRVU7RdBrYDUrUDyFK9o5ICNKRazDdutd4/6DNGpf4/ABBPgqmer/gDVkUOHb6v6K8AQh8Evwa/ML9Sv5wfVr8AU6j+RQ5VdsJAFFSo1DQdatTUmXQEGDxUl1QlE2kSTFdO8htkVI5WDVSidFR0PNTDUEbyV7RUxGyMV47yH1kF0/dYzdRmhFR+WFVUfFTzV4UzAclUx9ZdRs1exV7Nps/gLwDyLwQ/ts8oPzo/DN9eP3A/oII/lD9WxXYj9GRCxFQBVVfVc7x01GgUdCl01GvoVV1UVXXDcFW1lJVV7QP+xNTETHcG0kdVVNXkVBVT2ASkoixUW2pTbRM0U32j/Ix3VO6VNnJJ7JQRJKTZVKSVoyzkbVykNcx3JgNQ1h0zg1Adg03cdBVQJiUTwk9V1CwE6AyHHoJt/bSUlU11wzBN1bTUVPd2EgYEVKZ8hCxLmiXESi0DiErd5CxUxRlKTYZO8qtL/RTs5471AK6FZl12n8CPUv+UX47/0F8Aov/0X+ZfGG/q/3xf9v22hVImU0wlhs4TTU1ETnUEGGTk05A2cglRdSQsF0bzVuQU2FKN4y58dDUMpyZe0uFSXcQspHXcFx4yARP81HsQXqWuDV6tzg+ArwCSr2R/Jh8wH1IfrH92H9B/wOJ/hB8Gj7gfyhlGcgxSRL20hATCjLcWo5S0VrTUTKvQXnJOVU0knNQ6zLRZrMy3XsogWIUEWM0UVVi91Fltoxr0tOoMx2ZGclxYtUS8hNxXJQQATMeeLU7NVs9wzxI5Pp9gnwAiP3Sflp+on1o/zJ++n/CfVAKpVlKaXNRhvDQiZNRV38y0nMS0Wtw0GcS0VdqM3FOc1Bq0tVR1s1OpVH20rNQ6tNQDdIQs09DucoZTZXNQ/BXcZ1pOw1KV03NSRXM8DOdqXtLBzBSJfERTUWWkTVGV0+NQjYS0RHU0BLRT4B4TTx2Dh0+N4x6xTx0GdtPUROZNhUN9aIzn9hPs5DoUBNVL1dQtS92TF0ul5EoVRMznMr5zSvU0RFTrS/00DAQBXixnbl9Abxr/pF++XyDPADLPDG9Wz2jPes+Mz05vgF9gyrkOBU617mOMZHhPZQQmNASwUFUkRHScTAde0qOhUtXkZAdWUirMZAUQXIUc144FdgIoXATbENYFAK4NHn02f+ALRnVmfwgfGh8A7N+ufxDvwn807/Z/GI9q71Akj3bl3kNEdCzkFIjMpGpTRXdkhPZkhHZUVZOrEFUltFWVg/xUpG+VVv2kVkUkV/VEBPQ7VEwn7hNZXdRZ5ZMFXCTbz1hVk5BYPXNKWALl0wG0hJMgLpWeLQ6fKJ8AOpk2n0ifsv/U/66f+P8KD4AcD+afQA9SD2QH5vWGQo2WxDRRV73TEMw3BsJ7tVaNYzikBPhVhbRVVBVEXKRD7DQKfIVUfQS1VDUDVXSEHlSNY+gqpKSw9BR51GRBTEfeklXHxGSO5BRY9GQg5BRUm9D+0rJEdHxM5DZcdKv+UD2zyBy0kZxEWrVQJeMkrETdT/20T1aVg+xOdSROtUROjYTVTT20TUW0TI2jg0yyvdMgDFdG4kZLfePnZUrlREp1VDxUq0olRBlLLVQMJCVMtWTUt8YVAMYVdl/wvwLPbCceJQ7PQM8Aoi+0L07P2C/qL/wvps+4y5g+Jb4V/jK1TTW2/jL1mpRkc5xk6VC9tOTU0VZ85EdSZSO7XEQhREdgrqVGc4Q3pkOENEtSlYNDHFKd5i51ft3m8uMsfwA+f1B/Yn/M3+bfAO9qT3xPAEbvoE9S78RP1k+I7+JBZtVERoXG8sBU1DPQPrK4nDStOOQEtVRdIy98hKRVVc1kVj2zqJSEHIQEW5FXjUMEWMWkWFWzK95YBdRZrUMWzIfWwjWuvIRsFPQkWPU0hAQBwYT3bv8Yk37/kP+q/7z/ANb/4P8qD1xvbm84D+KfnG+otm/Ia46io4wEcCSkMiVXVbPujIdG8mpEr6eyW51VRWNjVWUzKbwEi/BUpWRUjbSErwbzU2atY5VTvbQ81CVTXSNF79Skt8SvblMkFM70NKuXUSVjYOREJ9w08bJsNK4Mty5CQFDlQwe1UN1kT6VjN08lY9AlThWTakS/rqNNpWQMNGtTTE1ESyVDjksVtFSEtw4jSq3kSk2kShWTC0pLZRRLZba+JY6zxBwAk4A+L1ArZi/Qj+KPjC8GnwAYn9IvPJ9On2CfEj+Enx5zNsQUQ01NQzFO9XZGo1RsF34TUfUDmAxEDIw0RYFk1POcdJsw1sIufHRUK9CO0tXMNJ3UpGeMdA0zXNQIUu3WjtXmPY7fAKDfEk80Tz5PSE9aT8yv3q9AkE8CvxS/3k84v/JPUe2D1ftUtBkk1G8k1N9Sso3jWcTvLiLzVKVUVax9VCR0U1YVs8ZUVDhMBPcucjlY3VRU9Akk97Ye8g1ZXVPcWL2DnxBE/3YzrGf2AqjUVy7F5l8A+F9izzxvhs+Yz0pvvM/Oz4Cwb/LPBN8W3yjfqmG2Epg2rMRTV7WjEVc19FxUrYxUVEhW3VMKnATLSuzkj0xURcwHLiLTTHS1mlR0Y6S0LFT1pFMShaO+BB/uggsMrx6ljqJhMIR0Q7BGFd5SelGN1Jqc5A0ctNZQBcTkdGdRUEWEhB9Wc0/VlE6tlixmE7QUaE0lE/7EH75TbUuNo2BL3TMBS/0WKr4DSvVDmWyECgwnxqILAky9o0IcJx41poWOhQAeP1AvWi8s/07/YP9y/xz/gG6fqP+6/3yfFv3e/Z5SvmaclL1NtQScFL5PLRSqNOTPfBRERLS3hKQuhIQ/fjI3DBSTMK4DLKTIAhRUkCwXxjVmtWal3j9QrwBir3Svjq+Yr7KvHB/mr0AfAPqvZB92Hyi/mh+sH/ZFBlWqnlI+DFSnlHQcJFSYbJw1NFSVVKUDMVUtxC1V7YMbVn0EVgVUbFSxdDTUu1DeUlpYdcPgbIRXFhIhWaVj91j1A4XAfFR+5LTbsH4TrMTDAFTHzl/gW1bFVs9wz6LP7C8Aps/YzyI/ND/mz6hvMt98P9COPU7FbiPsZEK8VAFXWP1vL3JUVOhVxTRV1SMrcFVdBFXlA/48f14ybUcEJBFUxbPYU9UjC6BTBYRT9ZZ+feaVLnI1SeSUEUwE21HdZCTkWW28fw7CulBVhFDtg61L5HQXUCUTwvR0V6z8d34SZk6t5E51c5VKrJVN5QPO9Ifmc0w9jkZ2ctVKZdRUh2YjSu2DASu05XyPjoVWXaaPuI/yjwCcX/aPeP/SX+Rflv8Ibxpv0Cxv7v02bV6DTFUTFE2adXP1JIT3Tr2eXjIHItwEfPwHHqVeMtekdAOgaEaDBKcWEuGUdKxS1XQM1BcOMhNSfRa2BaYNvgUANiPED3av6A9afyQfJh9IHwCif1QfVh+IH7If/H9OvR6NJN6VvkNS1WYOwlrsFCtA2nYCWPwU1VRNc05VqLVE9DVs1Mhk1Dy8LCDNWIVzklhdJqbSKlnWxbMYWa20WKUDoVi2TXNeWJ0jFVj9tFcAlURExzbPSM/CL9QvPp9QnwBinww/hp+Yn6qflD/On+CfqPKfRNcWEmG0NCJc1N8qZNSczDRa1DQZfN+O4qtTVaXTGnSE4qTUqhoEJHGk1DpUjbbG1dZyK4ZTXXNQNEQa1Gfes0VSndNz/N9mI1S0icwUNVMU5BqEdOJQxTQ879p2Y08Ng4dP1RMeT9bNc7ROjQNMzETmTZK9k2WE58bjTEVWhmLZNUvN1EtdMxdLFQS856ZuIp5KzXQcVGy05OsKFFQ15ORiRGduVca9Tm8AIP86/wzPHs8wzwJvVM9mz0B4z0JvnM/e/da1Bgp9dGSbdU51A3hPfaS0RLLJUE0kFOS6RAcWEqFStM1mfqNTzQMqU50jBalTtWbOcpTkFFy0pCoA9GTTED51pg+4AyZ1JnXODwBAf0p/bH/W3+jfkn/Mfx7vgDDvQu8Mj2bvEI/KEX5C/Wqk1CxMhIp8BABTrVOZe6SlBESXVG1k9DSHVuQ0/FV1pFadI+XcNNlYNC8W4sRYDQMdWTZ1AyhZvZMFWS0EpIcAdi1GozSXli2eLRafKJ86nwCs/77/eJ+yn/T/Bg/An1o/ICwPTg84C06jLCREvDfOw2ZEpHtWfaScBPpVfbRRVWVU9D8O81StU4v8FK1VbIQeVAWT6JyksKw0T6bS/FI9A8XUFI4JUvXkrOQgTISb0HZNRuKVNsTUACx0yIxnToNQMhXjJLRPxjLsTm0k3ERbFU5Fg7FNNbRNpbRg/Lf+RT5VboMMVPBKVbSwhLc+UzRXRuKmS11zIAi0t9a1vqKDJCfWtea/iF8AWi9sLzbPkC+iL0TPxi/YL0DqL7TPDj3uJWZVPrNMdW60FrW+o1Bls+lQ7WNelVFFg9F85Ee0Z8YyLFQ8RwaSGAwU7FxEuVRHAKZD9G8mdQ5/IH8yf6Tfvt8AyN/y30xPBu9wTxrvlE9O74B478pPJI8ujSYVDvPcZDxq/AS6JNVUvYO4VN3zYzNVDfR8h16yqladhNbc9JNXpUMGRPR2WGwFdOSELFn9MxpZDURWpISyWE0kWL2DKKRUBegkpL8Elz4T/I92/4j/AJr/DG8ebzBv2v9Ub2ZvGA9AWg+Eb65vwGvGVSZCcByklTKMBO6MhKw0r16y2rZMpJ9VTWNjVWWzKSq0BPDE5Lc0VHN8p76iWwNU1cPNU11UU/2jLVw01CVTTSPvtK8WU2YUFAVSVXTsNJdRBWPVYNykKTwU4/ysd1DWJUNAUP0DCgS0p09KXbRPBWPQNL+uM00NQ7UcRDS3FDRXTEWD8WVLZRRLhVQMJMBKpWOrhUplFEoNdEqlQ0YBS4WErLcmPSYlLjXWv0gvAHIvzI92L7AvAp8Un74vOJ+g+i9Mnw4/gJvm4qEkJEMNTa2jMU7tdhbz9M/+AlWaHEQOvDSDFBT1zKQLN1PlZFPFFDzXPhO0NBNrUq20fHQKxKQrQH7VAHbd5j3+Nf49rt8gTzpPbDQB8ZyvXk/Qr4pP9Kfmr7BPUNJPNL/eTd6C+7R0Gaw0VXEspOCkNHmUNPiUNGt4VD00VN3jbFUFYxPgVd0E9OTI9OdO9d6CMztY5VQU9A1ZfVYe0yVZ7WPeNPcW8k1E9GtQAlYy08Rnvl3WX+hf+l9EbwB2zWbPUG+qYZ7PwM+Cb+TPoPbPoG8C3yzXFvKNtMRTVVdtMxG0VM/0ZIz8ZJVKnAQKlATLtAceokXNVf0zClUVxER0mlQabTNhnLQsVA209Ad+tZq2wkO05AtTFcScdJ1K7JRnLKQwNBcGsrRspLN8UYXUlOQNUTXD2MlQFXRcNGl0Fxby3U8qtYRPxRRPbaOcpBSrkJaGos5N9TNotBfW40yqFdMljOTFbIRoBCQGUUv1Fu4dbtNLTYRLxRYAJoUeL5CPookend6PMP9C/wAU/yafQC9y/5z/rv9on4KfWMz3noU2OrVNBeRODdQ1TzXDWCzkz1AV5jbCVbi0dEmENLy8NCMkVdRcdFMF+nx0ygxUlFIKHfNPHBQetDRjsPY11j0ARqXuPwBPcq+Mr+4Frq8QHwDKqcavCL9SH2QfFr9Av0q/WFS3lhW2wgNSjcNAfDQVp5x0HcTUmZQ1NHdm8oUvPFSkJHQLcF7VZvL/1VZFE3Qs1OfEVHNYWPW2xpPstB9ZRTRYRYQ2PCR+WKUzOVgtJm6yAcFEx85Vzl9Az1LPxC92zwDoL5rPDD8ePzA/2s9UP2Y/WHg/ijm2KoBXRRNEfCSt8fRsaladEye0tOjWjNSqVe1jboTUNVWq5QRUTTRU5QN+NHRHWlR0DTR011PVI6CEtMtoU43kU9UEHKS1UlQFROyURyykEOyU15wEi6FR7WNefBTLkHZzUKo1BFANhFBF80ssBBWtUO1jvk8N0zdM5M+2BIRmTgXD/U0do5XCpJVNbeRM9y6N1iIwS6oFpEpd1EqdhEoFNEoCFRMizOSb4I7l3uXu/f7tAJ6PgP8a/4xfrl/AX5r/5F+A9l8Ib8r/LG92XxhjvgKILUxFExRNrRRNrZ7WQ4o05Al0RH5EF+7VJnLZrBylJEQwU6UDEdzU40p8BK/slHfMFwYyEyyvAD6vUKu+D9gP6g/8D6avIB8A2q+cf0YfwH/Sf5wf9n+gH2yyGTZyDFIVE3JS/UOt4UQEXFPFA9qEtFha/DTVBEROVRUTwqy/iuayPLQsIPy3ViVWAiq07L+Wk1hFc15YDYMXFVhFA9w81L2EL5Ylpi8AuCO2L9gvis9MnwY9Bj+An4CSn6SfBt+4n9qf7J8mcpimTNRhVy1UVNTfFCSc0mTUWmzfxlKPhNRVVWo1cxxshOKc1KpUFWRUrN9Gcr6EtIi81FBkBBMaUz2GBpNSxUT01waFqv5CwVy0iwx0UzR0HIlRzWSURKE05wZTjET4VU/VpE/t4yMcBLhk5GVRZOTRdOeGcgJNbUS1TBUTQlS04kuVREuihQRL1WS05+YTSkWT8BFKneZ+46TkRiRn7u8A/wDq+R7/8L8Cz8xfJs84z9pfgFzPbs+Az5LPPG/m9a5DTFqVRE3dE31OzbRPVQRaBLSwPOREUVUDukR0lS48hKF8BA9UB47SKpVTpUMFjKTIdAc2clwKbAQqdAQETERLcP5vEHsAJn0uf0B/Wn9sfxYfiH/63wC0fx7vMO/if1TvZu94685DUPzEU9BeY0TU/NxlU8WTbRf8NJVURZMQVQ2D24dVRQP8VaUDcVa0zWTMNFfMlOVX7eRY1hXjxFjdFFmdIyhZREW0tITPnIduJT7jV+UTAclEl54lli8InyKfjP9WnwCw/8L/dJ9un6ifsp8cDy4PUEAPUgn29RZCjRSkQrQ0UwFXrUQ8pHs0pDo0pE36VKS8VX20zOQ39DRV/nykxhREjXykVgREqx5UZfPolKSwPERsxVMV4zQ8RKvgxpLHUmo9I46c5FjMFCBSjdbUXvOERG9E5Das1P5Qyn2EUP1EUEWE9MQkUGq1s8O0RFe8RO9OlUTVTg0kTkVETZ3zUE1ohUSkxwbCC+S0r0tlhEgEVJOwbrKeHFd24qfsFK0npLSmS01zIFS0YgDMt87jvL/OtYZf6L9aL2wvAD7PkC+iL5zPfl+4L6rJps+wCD9KYca1PuLmTKVD9WVNpYRODbamQnVQjeNV7ezEYOyk0xyESaxnIm6yLizUu2BWo1OFRESEq7xSFQOFFNRPpDQVAMSnHnVu1W7VFn8of6LfrN8Avt/g3+rfRE8O70Dvik+cTwBO78BPGo/MRy6FHhUG81zU1T70BLwc1VTtM7hUVm3TMVUF9FVl8zgspLOqVpWE9PSTV1XUWMpNNFid8+Csh06CGlms/TRsVLBYTSRY7TMoCpxU6PT0w+yPXv9w8xafAJD/ovme/xhvKm8MD05vYG/AEg/En04PqG+6abayo1eqTXNwFKQyhATuhISsqCynlhMspNpEpJ90hGU1VYWzKawE8FSNZCxUoXFkpCNQLtPMBM205JcVU4UDXizUJZQ3rqW2sqlzDFWkNAUUFM7kNJehUV02HnPsp+5jUK3kUGbtA0BQNaTEdKdPTYPLOk91Q9Qst+bC6k1qpTRNVaRNTYO6TC2kyjQ1Sy3TlWy3lmLFSmylNJS0iEqNY9dKpbQJS32ELIQ1rL+2vTYt3r8AcC/Cj3wv5o/gLwqfpI8Wn8BAnwI/VJ92nU617jJITdKFNE7ldg7zUD1DslDWpUMmUWXzmBxEEFJqPWODpDT1rOQ3U91kNCzX7jLYfHSjUs2EDBQBN0TU+0AeRWbfeNvmNY7fAABPGk8kTz5PYE8K78yvpk+A6KPer7hPGr8sv9ZNzoL7KtxEGRTUbxTU36zn5qO2fLR2VLWz81RlE2xtVYUD3lU9Y1NWNdQ07OfOgsu8tDtYdfQM9BMNWXVWFtNZnbQs99bCDU089AZYZTS8Z2b1zmUAxlVu/Xb17l/4XwpvfM+OzwBAb7LPxM+Wb4hv4s8M3x7dNG4FprNX9XMRVyX07GRVjERUSpwECowEy6wHmvaSRdTkDFVlNDx0moqMtGOUtCzEBIOw9nKxbVNtM3lTpcNDU70UrVP9w9VSjeOdrORnUiSkMCwX/qK0ZKR8NBS1RYzkDcSU2FCNlFDSbTNpbBf+st2EFG9PFj2zB09lo5ycFKOQ9nJL0U3tM2isF57jTP3DUSWUlGuAlrNL1XRLxRSMRIfOgqtKneamM/wUBgJ8lFd8l46FHiUuJWadRi8A0I8q/wz/Tv9g/zKfhP+W/wCo/7r/fJ8eNRYlLjqjEP7TaqSUuuR0Wlw00FAN5iJGMrhsN541psIjHFXU1ChrcJ4DdHTKBFSUrDc2gwLc1P3sN849LqXmP2CrZq8AeK+Kqa6tlq+4ryof/K/+r0BgHxK/hB+WH9hLpsIDfDTEi3D2wqccpJMwtgKYU1rFkxgsdJdUpcMzPFTbqFUt8xtWXXOOVsq9FFeFtFelVs4CXFisLaQExCZZrZRZpcPz1sy0vFjFk3g0JDNYFjWj8Vc1o8G0X85dRsUA5l94z8Iv1C+ez9DPCj8cPwDuzzA/Uj9kP3Y/QDOmJR4SRYJcVET0JBsgNoKuRFTVavxkKURU6py0rlVWpaNyVeWUVd0D/iRXqnbTVKUTRyxUESRU2LVTtSOgXARqU1UTNGxsd54St1I1o4FSNQaq9iITDKTbtHSjFORtWqQUJ5wE8VAVVFAFhNo85E3EdBdQjYPDT2jV5Ox3JkNONaMBTh1zBZmclU1l5Mz3ztMkhDOAai5DSwV0SvVzkUp11FVKhURKdURLpaOibIcALvX25e7ljoX27db1Dv8w/wCSXzz/tl9w/yKf1F/+XxBvYMr/NG8eZX7lVhIUTbUUpU110wCsl46CkyzkCYVRXXN+FBfm1VaDlHQuaOyXDkP0lOVstK9SXSQ1UqWjQtyUFVJlFi6vAECvsg/ED9YP6A/6D2x/Nh8AkH9CH7R/xn94H+p//H+2FVi2FR6lHnJYUkXT4TwEs1xTBVTkFFhU1dRUajVzTNw0wnzUNVaN5MrMNDqkLCD0tz4y91hKpdRZvTMa7LeOk1hFc0teWJ1EWJ20NNS9fC8ALs+gL1rP7C82n0if8i9snwB+nyg/Qj+kn76fgD/qmd4TqkTUYZw0IkzU3wwknkrMNFrENBls18ZSj3zUU1VV1RTcNOKU1KoMRKVxlNQ6rNdGcr7kFIgVU3XTUFwEGrTUO4A2w0VS5eNz7Nf+dXbSwLQU1Yn0ZFM0dBxkRONQUqXTrCznJpIwJAT1TOSbh0/l4yNPLQRk5FFSvETqbOdO400l5EzFFJVMVaRLRURLfQTE5MU0FFfOQ0olk/BKbeTM5BXmBFQ6VLRiPGf25fblAO71/u3mX3hfsl8Mz+5f2L8AMs9Uz2bPKG86b5zPpsVmg7VMRURNPeN9TgXkT4xNBBwEsFA9JCwHRnIuSjSEocxkD0wHxjNT5eNRA9TXloNkBFpkBCpEBADDEDZ19m+oDyJ/NH9Gf1BzAA4Vvt1uf4B/8t+sfxbvKO9A2n9M717vsBuGBZbSLDwE24xSJZMAU51Te1NmldP8U+0W5tISVc2kVtQ0/lV1xFZt4+d0hLNYVzWk/IRaWA3jxNlYRSb2wihZ1ZMFWRDdRJSHlkNcJPjs52aVjiUA7o8AnxKRDp8omyafqP+6/wCUn97/8P/anxQPzp8gD0oJ1M71lkKNzPRTdCQBV5rto7w0pHtW3cSMBPpWTKS8Vf00VTXjRuw3ZjbixlRlBFSEVVSl06seVF0j6IyksBzUeSgsR+4zzBTHxBSOLIeOg5lShdbm0rJRfVQ85DaarNQAfNTIUA1U7KRctVAN4ySURN1PJaRPtDVExESBzEQZToUjtY1NnfNQTTVEVGee8hA29LSvS6XTTkuFth6jWhxUfCRUp0o14wYsVwL+MiCkt0ZfWFvGtd6/gF8AUi9kLx7PiC+aL3zPvi/QL6DiL4TPhs2+tZazTIVjudVNNfRONfRPXfN1UFplI+vkxGBRXfPVzKQEU0BmIrusZ9ZDlKc2RW41FI5DzGRPrGQe7Gd21f5lAGbfeN+K2Z7dpt9ge8bf4N8AAu9cTzbvgE+ST2zvtk9w71AagcZFTtUuAlfcZMJU1Cs8U+UzuBTVVC0EZKSLMVVN9FWNBu6jHKQeNsz0k1dtQwRYraTUhbVYNUMhHPQRWV3UWGpd9Fg1A2XUhB5YXdQCdATBfPdO9Wb1ZvV+/b7/AOhf+l/8/x5vMG/Kn0RvZm+weG+Kb5xv9pq4Vx0joyoMpHIMpDLUVPA8VyaitWo0pBscpN5VRbRV2o1UVWUjK1UdI/NUag1UVDVDgVyEPFRd80sFVI0zz7TljDRfHNeWplLxUi00UkU0rDQ+qrQ0Bpzk0PTEmDREYWrsNCpsRVBNs65QzUPNd1QUQVAlhEw0q09a1dNCHLTYTg1Dbux0W+5NlUOGTf0UTU2zbb5MtF5MJaP6S320zUvdgz1LdYSMtIhK2pXkSi0D10qVo0pLAu2jzJy3niUeJRYtxr0+LwBoL7qPzI92L/CPqi8UnyafwDifSp8EP4bNRrXmMkhNSn00Tp20TwX0BLSV7MeqlqKaFEQQTNSDnDT1prykN1PVZGR0EbTk16qspKOUNGsEFDekpAogBNQ7QF7fKKNeYuXkP47fAAhPGkkeT8DfOkleT8Cvck+A5K+mTwi/Gr/UTya11oL7tmQ0GVKlU3FSHTPg2iQUWhTU+lMN83hUbB12XhJsVdVT4FX1RKrsZMo8VDxkBM3MVD7WlFSuWA3UWZXjLFkgzbZmVQZzLPdWWtOsZ07/AGD/cvmG/wBrTs9wz4LPXGcADm+wz8LPrG/mzzAP8s8c1zJ2EppsBx4iE1dFdDxUrYzsZEpWzXRWtbRVto0zj1Ulw0VVleMMphx001S9lIS0Y4y0LMq8BPb8BL7sB6bCQ1O2ZQMNUwXT1VJlA52KtDRmZLQw3JQrsNaitKpcpHxcNEU0FA/0pNZVUAV0UC0zaVQ0MGwXtmbCcE8tswdPXaOcaJQUm5Ae801Fo2hNReSoZOSzEEaiKKwUyDSEaClL7Ra+E0odNEolhFSEIwpLhRSU5ZSEV4yHHiUAHi1mnzgr1o/gj6KPNP9W/wAQn3r/jP+e/3CfmoHG/9j7qA6FLjWeA04NhE8VFFDURXRkFESUdLhspC5SJH0EXLQhFFW81CN0tRSkK8pS1aOUBFRcrDdOtQBGpcY/2D9Kr1yvbq+Ar5KpAD5P2KOurygf2q88H/avKL9Agh80v95F7kV+df7CpwRU1RxcdJl8tBgcVJdU0gUTEixXppNWZcOQVqrtRFddE3a8ZOg0xFxtWP3Dx1gVwyhZXVNbI1nFA/xY/URYZcNrgFgd8zs0JPhXHfMByzzHHs22XTbPSMtGz4jPANovpM/+LxA/Ij80PwbfWD+gAt98N54lViPMZEKkVAGhVzUE7Gdec+xk6nzUrFVVzWRV3ZRV1QP+pNSrxlSl5FSVE0ckVBG1VFXT2uSUolPFA2xVU1UTNBxE/NyUt1y0VYFsdEnMlBMEpNsE5NWlDORvZBQ2lATxUFZV07pQdTOFNORNvHRbF1BdU8NP9URPRdNb704Vo2pOBRMCBARJnpSVlJTVvPfGIhA89GuvSxXDOGSE2kr9A7ORSoVEpOTASpUTJwVLFURLzRQk9+7lfo3u7wAA/xL/hF8m/2D/ul9s/95fgHBb5l8Qb8L/JG925VYSFFaUlPVNZSROZSRPrZaWllILUXUDfgQXjhJnmmx02Yx0MFOVlOSUEq1TldPjUp3kUn20UgTddNSUFezXpgWWDZ4PsA8Ayg/UD+4Fnq/4DyIfhH9WHwCof7p/bB/ef/B/OrlOtV7TaVINBNSUxTQEXFONs1XcPIRc5BTX9DRQ1DRJwtw1tDSqrLemKiBMJEuSWD20WNW2VtIaRCRr7Fj1I6NUJGBYlUQKxLTetLS9lCd+LxjDniUAni+4L8IvNJ9Gn1if+i98n4COn0g/cj+0n14/0JMWcphVV/0DYZw0IkTU30zUVZy0NFq8NBlM1Nxs3NNVVc0U1DTijNSqVKoVZFQlczyEtAP0NMBmfLSIU1WERAQaU/0DreHMFKxSldNzzBQ8qJxksxD+AsFMtIsEdFOWJHQcUb1kUM00lER3TVAFEzJQbWbGo0+l49MgTyUEXORRtETqTUiFRGzn7rNMnTREtOK856R2A4zkyAxXdmNKLZPwFUqN6+bE5EY8Z97lRlUAVlXW5e5feF/iv8xfBs8YzwAqz8S/Ts9gz3LPPG+Wz+j7asbSfcxEdWxkeE9FBCos5LCURCckdJwsB/4CpaHEZA9EB1bSKqxkBZVTFXPYpKSjbAe24iqCZAQEzBQrcAZ1lg3WkuUAFH++Dzh/4g8EH8bfEB96fwCcfw7vIO/Sf0Tv/n+oG45Cbf2M1CxSFdOKUuU0kpxkeVQF3BR47Bf28omtVXUD/lV9xFZdQ+UVVg0EV/XzyWwkYyBOJdr+E1kt4yZZ1ZMFWWwVBFQkkFgV00pYLeMBBlwkcyBulfaF7o8Amx6fmDCbLpWOKnpXvRTUhP1W3OSoVs2TZ9TkJbz0s+dVlSTE5G5VPSMzptT0+lTVlGSkfPT0RZVUjUMNTIVTxUTcFGhRU6VmjtOkpLOU5H40RKtHUrXTEDRE11zUoaoUhGs05CZkRO/8pLilUFW0UEVEnEQTfEVPbM2kBLTLTp3Tbk6lRLVOTWRObZPzTuW0TzJ11E8F9PykOFDVxvYFWiZDULXTMFD1xFCF5AAkFz7TJB8eFR4VFhVeHaZjAHQX9qUOFY4foB8SEW5DvB8Azh/gG/YF9h3uHxgv+gn+DQA2LTYvSC96L4wv1sVmo6QvAK4vyCu2L/Avwi8EPyY/ED8AMj88P1Y/aD96P6Q/tj/IPwDaP+w//j8QTyJPNE9GT1hPAGpPhD92T6BPsk/ET9ZP6E8g+k8MXx5fiEOe0j4sX05fADhfWl+EX5ZfqF+6X8xf3l8A8F8Cb4xP1sUOFR4VNh0WFUg2anNQngJDlAcuwk/kFLVWpARa3MRgUHWzZalQ5bQUFHCcZHWkZHuojAcus2QkihQUkJxklaqUBJl8ZJ/MZKXspKdU5Kfu0rLkFLYcFL6MBKvBUM2Tx+SkzNzE0Kq0FNT8pNgcFN70pOKq7KTnpGTrjATxtBT0qmQk+hwU/pxkBXTUCGp85A1c1BFs1BVRjaQBUUWD26AGo1zk68Ceg1zUVTE05DbEdDqc1D4E5FVEXORHfORNXNRRBOStVHTUWFFds168pGFZUb30fORtUS2TcATkU3RRzcQ8hH68pIFc5KmHxKdeso5k1JNshJhQ7MdmBU7zfNSqPISuBORVtGyEuIzUvKzUwGzUVcV01Mh85M1chNBc5BRjAOay23wE32TXdtWO1dDu1S7ltqUuwv9k1ANSpC30PNQKVAe+c1LlsxtVUl20UgWkUlXzKIyUtStUBDCkpDNSddM4rKyn3sJAUnWzRZzkSRVSHYRSzaRSxQQ010aDamyUZpzkaeyUbVI9s1Vx3JR1PNR6VASA9JStg8SUiFLlc4yclJIqbJSWnOSZVASgLNeewpWnTNSsBNSvPAe+4rmqXKS8nJTC/JTHPNTKilQE0LyU08SUK9D+4t2qVATg3JTlnOTp7JTtqvSU8/yU90zU/NSUAG1TnQMDU73jCVMF1mq241Mt4xak5BpT/eQtU4XzI1PlxFPldCwHUjaiNQzXblNTjQNBJNStSHy0TFO101A0tFNqPLRZfLRcRLRfU/XzVWWk5Gq8tHA0tHN0tFN3U71kpLSBNLSDrOS1iGS0jWy0k1Odw5daFNSaLASgUwXjpKzkrag0BKxT/cOx5LS1qqTkury0wDS0w3S0xypktM0sBNBstNMk1RwEVd5sxOFUtOYMxOtEtFXvVMT0rOT4nLT+bMSrAVQd1FSldFTlcwzVVIXzExQEF/z0HFTWpcMgVAXjJAzUKFSazYMutOQyVPV0/PQ8zVS100BUbWQUBEdUZu3jS1QlhFzUVlT9c6taVF1zXnTUYxQEZ9VUpQNqjNRxXNR2VGSt5kYDVH2EXNSGVL3kVVTds48c1JMM1Jj89FWc5NShBNSlnNSqDARVrYzUsRQEtxTUvIzUVcE81MTU1MgMBM3k1FXR9PTVvNTaNNTg9PRV5QzU6Pz07GzU8HTUtfNk5Phs1ABVZZRV2i30VaUDClWlwxBVtoVzFFVV8xhVXXMerVV9gyFVxfRV9dMphVXdsy/M5OvwjrPU9DqqBPRBDPRF1PRK/OROtuT0U1Vtc1dVrZNb1hz0X1XltFU1k2hVquVzbOTkcNTkdtT0eqlVRaTk9INk9Ids9ItVVY0DkXz0lRT0mRz01Z/M5KPU5Kbc5KpVtM2E7OS09OS4VeWEVVS9pAz0xWz0yxz0z1z0VdNk9Nfc5Nrk5ODs5FXkhPToBATuJATy9OS1+KT0+uTkAFaFcwS1VnWUVuWDDFZ9gxFtVjWjFVb10xlW3bNbH1bFYyFW3XRWZbPVLbQEMbwENaQEOla0bVS0BEG8BEVW/fNKVswET1b1lFY1hFbVtKVWlWRW5bQ0FGjMBG9aLBRz3AR3Vr1kVnWEZpwEhFYlxDwUjFZlpKlWPcQcFJp8FJ4sFKOqpBSnPBSs1ASxTBS1ajQUuHwUvpwUwlbNw1XG5ATN1ATRTBTVNBRV2DwU3LQE4bwE5cQEVel8FO68BPXEBPnkBLX9zAT/TBQFV3WUV9Zdcw5XtQRXbXMXV6ot1FeVlFc1syOMJCdWlCQsV4W0V/V0V/3zrTqcJD5XDYRXdWRXaoXUV31kVzWjVVc1hFVXZbNdhCRhjCRn7CQza1etZNwkdFfV1Jwkq35XRZOCjCSH5CSJlgw0jVcF5Fc9xMwkmqosNKD8JKU8NKh8JK6qbDSzdDS3zCS69CS/qvwkxYwkxww0zYQk0Zr8JNV0JNpXJSRsNOOqdDTnDDTt9CTvpCTzajw0+Hwk/oQkAVjV5FVY3eRYRbRYHdRYjSRVWI2UWDXUWD3UWEXUqVjlBFREM1xEN2REOwFYbVSkR55FfkUeRaY1XnJVbnQkKowk50wUpaQUhWd0FBtEFGMAXsMEBG6CZPQ3rPTL4GblzvM05E2QJNe+xV7FRoJxlLdmcgKqZMTM/JSHnKRPHKQZqiyk4TSUqESUcuSEPKC8hKNwLnUmw2R0UoxkGlaMdMpPDTRP3cROdYS1Tl0kTV1zjk1F1E2q7RRMPYRMTSRLfYORlUuFtEulNEr1lERk81VJRcRJzZRJ7aRIzWRVSK2USLU0R63UR7UEVUetpEaF9Ea1BEYtdFVF1URFdZRFraRE1US1RNUERPXT2UP9c4pVQ23UQ4V0QkXEQtXU1UI1lEJ9pEOtkwtEAuV0RCX0JHfWZZYjRHe+AwFE5eRUd2Z/WHtedR51HnUAhn8gc9bjvHeWfbZ/wH/afwFExeTsfw6NFo0WjyiPOolAPo9wj3qPhI+mhbYS/uxkAJuPpY+vj8mKzo0</prop>
			</obj>
			<obj name="Protocol" class="HTCProtocol" version="1">
				<prop name="Created">2013-09-09T08:34:23.880</prop>
				<prop name="LastModified">2013-09-09T08:35:07.750</prop>
				<obj name="Programs" class="HTCRunProgramList" version="5">
					<list name="emlist" count="4">
						<obj name="item" class="HTCRunProgram" version="1">
							<prop name="name">pre-incubation</prop>
							<prop name="Cycles">1</prop>
							<prop name="AnalysisMode">None</prop>
							<obj name="Segments" class="TEMRunSegmentList" version="1">
								<list name="emlist" count="1">
									<obj name="item" class="HTCRunSegment" version="2">
										<prop name="Hold">600</prop>
										<prop name="Slope">4.4</prop>
										<prop name="StepDelay">0</prop>
										<prop name="StepSize">0</prop>
										<prop name="Target">95</prop>
										<prop name="Target2">0</prop>
										<prop name="AcquisitionMode">0</prop>
										<prop name="AcqPerDegree">5</prop>
									</obj>
								</list>
							</obj>
						</obj>
						<obj name="item" class="HTCRunProgram" version="1">
							<prop name="name">amplification</prop>
							<prop name="Cycles">45</prop>
							<prop name="AnalysisMode">Quantification</prop>
							<obj name="Segments" class="TEMRunSegmentList" version="1">
								<list name="emlist" count="3">
									<obj name="item" class="HTCRunSegment" version="2">
										<prop name="Hold">15</prop>
										<prop name="Slope">4.4</prop>
										<prop name="StepDelay">0</prop>
										<prop name="StepSize">0</prop>
										<prop name="Target">95</prop>
										<prop name="Target2">0</prop>
										<prop name="AcquisitionMode">0</prop>
										<prop name="AcqPerDegree">5</prop>
									</obj>
									<obj name="item" class="HTCRunSegment" version="2">
										<prop name="Hold">15</prop>
										<prop name="Slope">2.2</prop>
										<prop name="StepDelay">0</prop>
										<prop name="StepSize">0</prop>
										<prop name="Target">57</prop>
										<prop name="Target2">0</prop>
										<prop name="AcquisitionMode">0</prop>
										<prop name="AcqPerDegree">5</prop>
									</obj>
									<obj name="item" class="HTCRunSegment" version="2">
										<prop name="Hold">15</prop>
										<prop name="Slope">4.4</prop>
										<prop name="StepDelay">0</prop>
										<prop name="StepSize">0</prop>
										<prop name="Target">72</prop>
										<prop name="Target2">0</prop>
										<prop name="AcquisitionMode">1</prop>
										<prop name="AcqPerDegree">5</prop>
									</obj>
								</list>
							</obj>
						</obj>
						<obj name="item" class="HTCRunProgram" version="1">
							<prop name="name">melting curve</prop>
							<prop name="Cycles">1</prop>
							<prop name="AnalysisMode">Melting Curves</prop>
							<obj name="Segments" class="TEMRunSegmentList" version="1">
								<list name="emlist" count="3">
									<obj name="item" class="HTCRunSegment" version="2">
										<prop name="Hold">5</prop>
										<prop name="Slope">4.4</prop>
										<prop name="StepDelay">0</prop>
										<prop name="StepSize">0</prop>
										<prop name="Target">95</prop>
										<prop name="Target2">0</prop>
										<prop name="AcquisitionMode">0</prop>
										<prop name="AcqPerDegree">5</prop>
									</obj>
									<obj name="item" class="HTCRunSegment" version="2">
										<prop name="Hold">60</prop>
										<prop name="Slope">2.2</prop>
										<prop name="StepDelay">0</prop>
										<prop name="StepSize">0</prop>
										<prop name="Target">65</prop>
										<prop name="Target2">0</prop>
										<prop name="AcquisitionMode">0</prop>
										<prop name="AcqPerDegree">5</prop>
									</obj>
									<obj name="item" class="HTCRunSegment" version="2">
										<prop name="Hold">1</prop>
										<prop name="Slope">0.114285714285714</prop>
										<prop name="StepDelay">0</prop>
										<prop name="StepSize">0</prop>
										<prop name="Target">97</prop>
										<prop name="Target2">0</prop>
										<prop name="AcquisitionMode">2</prop>
										<prop name="AcqPerDegree">5</prop>
									</obj>
								</list>
							</obj>
						</obj>
						<obj name="item" class="HTCRunProgram" version="1">
							<prop name="name">cooling</prop>
							<prop name="Cycles">1</prop>
							<prop name="AnalysisMode">None</prop>
							<obj name="Segments" class="TEMRunSegmentList" version="1">
								<list name="emlist" count="1">
									<obj name="item" class="HTCRunSegment" version="2">
										<prop name="Hold">30</prop>
										<prop name="Slope">2.2</prop>
										<prop name="StepDelay">0</prop>
										<prop name="StepSize">0</prop>
										<prop name="Target">40</prop>
										<prop name="Target2">0</prop>
										<prop name="AcquisitionMode">0</prop>
										<prop name="AcqPerDegree">5</prop>
									</obj>
								</list>
							</obj>
						</obj>
					</list>
					<list name="AnalysisModes" count="4">
						<item>None</item>
						<item>Quantification</item>
						<item>Melting Curves</item>
						<item>Color Compensation</item>
					</list>
					<prop name="ChannelCount">1</prop>
					<prop name="InstrumentSubclass">HTC_VER_10</prop>
					<obj name="Container" class="HTCBlockType" version="1">
						<prop name="Id">bt96TC5</prop>
						<prop name="RowCount">8</prop>
						<prop name="ColCount">12</prop>
						<prop name="OvershootDnDelay">10</prop>
						<prop name="OvershootUpDelay">10</prop>
						<prop name="RampRateMaxDn">2.2</prop>
						<prop name="RampRateMaxUp">4.4</prop>
						<prop name="ReactionVolMin">10</prop>
						<prop name="ReactionVolMax">100</prop>
						<prop name="ReactionVolDefault">20</prop>
						<prop name="HorVertCrosstalkCoefficient">0.0003</prop>
						<prop name="DiagCrosstalkCoefficent">0.0001</prop>
					</obj>
					<prop name="MaxPositionsToSeek">96</prop>
					<obj name="DetectionFormats" class="DetectionFormats" version="2">
						<list name="emlist" count="8">
							<obj name="item" class="HTCDetectionFormat" version="1">
								<list name="emlist" count="1">
									<obj name="item" class="HTCChannel" version="2">
										<prop name="name">SimpleProbe</prop>
										<prop name="Active">1</prop>
										<prop name="EmissionWL">510</prop>
										<prop name="ExcitationWL">465</prop>
										<prop name="IntgrTime">250</prop>
										<prop name="MaxIntgrTime">2000</prop>
										<prop name="MeltFactor">1.2</prop>
										<prop name="QuantFactor">2</prop>
									</obj>
								</list>
								<prop name="name">SimpleProbe</prop>
								<prop name="Active">1</prop>
								<prop name="DefChannelNdx">0</prop>
								<prop name="DenominatorNdx">-1</prop>
								<prop name="ReadOnly">0</prop>
								<list name="EmissionWLAvail" count="6">
									<item>488</item>
									<item>510</item>
									<item>580</item>
									<item>610</item>
									<item>640</item>
									<item>660</item>
								</list>
								<list name="ExcitationWLAvail" count="5">
									<item>440</item>
									<item>465</item>
									<item>498</item>
									<item>533</item>
									<item>618</item>
								</list>
								<prop name="MeasuringMode">hmmDynamic</prop>
							</obj>
							<obj name="item" class="HTCDetectionFormat" version="1">
								<list name="emlist" count="1">
									<obj name="item" class="HTCChannel" version="2">
										<prop name="name">FAM</prop>
										<prop name="Active">1</prop>
										<prop name="EmissionWL">510</prop>
										<prop name="ExcitationWL">465</prop>
										<prop name="IntgrTime">250</prop>
										<prop name="MaxIntgrTime">2000</prop>
										<prop name="MeltFactor">1</prop>
										<prop name="QuantFactor">10</prop>
									</obj>
								</list>
								<prop name="name">Mono Color Hydrolysis Probe / UPL Probe</prop>
								<prop name="Active">1</prop>
								<prop name="DefChannelNdx">0</prop>
								<prop name="DenominatorNdx">-1</prop>
								<prop name="ReadOnly">0</prop>
								<list name="EmissionWLAvail" count="6">
									<item>488</item>
									<item>510</item>
									<item>580</item>
									<item>610</item>
									<item>640</item>
									<item>660</item>
								</list>
								<list name="ExcitationWLAvail" count="5">
									<item>440</item>
									<item>465</item>
									<item>498</item>
									<item>533</item>
									<item>618</item>
								</list>
								<prop name="MeasuringMode">hmmDynamic</prop>
							</obj>
							<obj name="item" class="HTCDetectionFormat" version="1">
								<list name="emlist" count="2">
									<obj name="item" class="HTCChannel" version="2">
										<prop name="name">FAM</prop>
										<prop name="Active">1</prop>
										<prop name="EmissionWL">510</prop>
										<prop name="ExcitationWL">465</prop>
										<prop name="IntgrTime">250</prop>
										<prop name="MaxIntgrTime">2000</prop>
										<prop name="MeltFactor">1</prop>
										<prop name="QuantFactor">10</prop>
									</obj>
									<obj name="item" class="HTCChannel" version="2">
										<prop name="name">VIC / HEX / Yellow555</prop>
										<prop name="Active">1</prop>
										<prop name="EmissionWL">580</prop>
										<prop name="ExcitationWL">533</prop>
										<prop name="IntgrTime">250</prop>
										<prop name="MaxIntgrTime">2000</prop>
										<prop name="MeltFactor">1</prop>
										<prop name="QuantFactor">10</prop>
									</obj>
								</list>
								<prop name="name">Dual Color Hydrolysis Probe / UPL Probe</prop>
								<prop name="Active">1</prop>
								<prop name="DefChannelNdx">0</prop>
								<prop name="DenominatorNdx">-1</prop>
								<prop name="ReadOnly">0</prop>
								<list name="EmissionWLAvail" count="6">
									<item>488</item>
									<item>510</item>
									<item>580</item>
									<item>610</item>
									<item>640</item>
									<item>660</item>
								</list>
								<list name="ExcitationWLAvail" count="5">
									<item>440</item>
									<item>465</item>
									<item>498</item>
									<item>533</item>
									<item>618</item>
								</list>
								<prop name="MeasuringMode">hmmDynamic</prop>
							</obj>
							<obj name="item" class="HTCDetectionFormat" version="1">
								<list name="emlist" count="3">
									<obj name="item" class="HTCChannel" version="2">
										<prop name="name">FAM</prop>
										<prop name="Active">1</prop>
										<prop name="EmissionWL">510</prop>
										<prop name="ExcitationWL">465</prop>
										<prop name="IntgrTime">250</prop>
										<prop name="MaxIntgrTime">2000</prop>
										<prop name="MeltFactor">1</prop>
										<prop name="QuantFactor">10</prop>
									</obj>
									<obj name="item" class="HTCChannel" version="2">
										<prop name="name">VIC / HEX / Yellow555</prop>
										<prop name="Active">1</prop>
										<prop name="EmissionWL">580</prop>
										<prop name="ExcitationWL">533</prop>
										<prop name="IntgrTime">250</prop>
										<prop name="MaxIntgrTime">2000</prop>
										<prop name="MeltFactor">1</prop>
										<prop name="QuantFactor">10</prop>
									</obj>
									<obj name="item" class="HTCChannel" version="2">
										<prop name="name">Cy 5 / Cy 5.5</prop>
										<prop name="Active">1</prop>
										<prop name="EmissionWL">660</prop>
										<prop name="ExcitationWL">618</prop>
										<prop name="IntgrTime">250</prop>
										<prop name="MaxIntgrTime">2000</prop>
										<prop name="MeltFactor">1</prop>
										<prop name="QuantFactor">10</prop>
									</obj>
								</list>
								<prop name="name">3 Color Hydrolysis Probe</prop>
								<prop name="Active">1</prop>
								<prop name="DefChannelNdx">0</prop>
								<prop name="DenominatorNdx">-1</prop>
								<prop name="ReadOnly">0</prop>
								<list name="EmissionWLAvail" count="6">
									<item>488</item>
									<item>510</item>
									<item>580</item>
									<item>610</item>
									<item>640</item>
									<item>660</item>
								</list>
								<list name="ExcitationWLAvail" count="5">
									<item>440</item>
									<item>465</item>
									<item>498</item>
									<item>533</item>
									<item>618</item>
								</list>
								<prop name="MeasuringMode">hmmDynamic</prop>
							</obj>
							<obj name="item" class="HTCDetectionFormat" version="1">
								<list name="emlist" count="4">
									<obj name="item" class="HTCChannel" version="2">
										<prop name="name">Cyan 500</prop>
										<prop name="Active">1</prop>
										<prop name="EmissionWL">488</prop>
										<prop name="ExcitationWL">440</prop>
										<prop name="IntgrTime">250</prop>
										<prop name="MaxIntgrTime">2000</prop>
										<prop name="MeltFactor">1</prop>
										<prop name="QuantFactor">10</prop>
									</obj>
									<obj name="item" class="HTCChannel" version="2">
										<prop name="name">FAM</prop>
										<prop name="Active">1</prop>
										<prop name="EmissionWL">580</prop>
										<prop name="ExcitationWL">498</prop>
										<prop name="IntgrTime">250</prop>
										<prop name="MaxIntgrTime">2000</prop>
										<prop name="MeltFactor">1</prop>
										<prop name="QuantFactor">10</prop>
									</obj>
									<obj name="item" class="HTCChannel" version="2">
										<prop name="name">Red 610</prop>
										<prop name="Active">1</prop>
										<prop name="EmissionWL">610</prop>
										<prop name="ExcitationWL">533</prop>
										<prop name="IntgrTime">250</prop>
										<prop name="MaxIntgrTime">2000</prop>
										<prop name="MeltFactor">1</prop>
										<prop name="QuantFactor">10</prop>
									</obj>
									<obj name="item" class="HTCChannel" version="2">
										<prop name="name">Cy 5 / Cy 5.5</prop>
										<prop name="Active">1</prop>
										<prop name="EmissionWL">660</prop>
										<prop name="ExcitationWL">618</prop>
										<prop name="IntgrTime">250</prop>
										<prop name="MaxIntgrTime">2000</prop>
										<prop name="MeltFactor">1</prop>
										<prop name="QuantFactor">10</prop>
									</obj>
								</list>
								<prop name="name">4 Color Hydrolysis Probe</prop>
								<prop name="Active">1</prop>
								<prop name="DefChannelNdx">0</prop>
								<prop name="DenominatorNdx">-1</prop>
								<prop name="ReadOnly">0</prop>
								<list name="EmissionWLAvail" count="6">
									<item>488</item>
									<item>510</item>
									<item>580</item>
									<item>610</item>
									<item>640</item>
									<item>660</item>
								</list>
								<list name="ExcitationWLAvail" count="5">
									<item>440</item>
									<item>465</item>
									<item>498</item>
									<item>533</item>
									<item>618</item>
								</list>
								<prop name="MeasuringMode">hmmDynamic</prop>
							</obj>
							<obj name="item" class="HTCDetectionFormat" version="1">
								<list name="emlist" count="1">
									<obj name="item" class="HTCChannel" version="2">
										<prop name="name">Red 640</prop>
										<prop name="Active">1</prop>
										<prop name="EmissionWL">640</prop>
										<prop name="ExcitationWL">498</prop>
										<prop name="IntgrTime">250</prop>
										<prop name="MaxIntgrTime">2000</prop>
										<prop name="MeltFactor">1.2</prop>
										<prop name="QuantFactor">5</prop>
									</obj>
								</list>
								<prop name="name">Mono Color HybProbe</prop>
								<prop name="Active">1</prop>
								<prop name="DefChannelNdx">0</prop>
								<prop name="DenominatorNdx">-1</prop>
								<prop name="ReadOnly">0</prop>
								<list name="EmissionWLAvail" count="6">
									<item>488</item>
									<item>510</item>
									<item>580</item>
									<item>610</item>
									<item>640</item>
									<item>660</item>
								</list>
								<list name="ExcitationWLAvail" count="5">
									<item>440</item>
									<item>465</item>
									<item>498</item>
									<item>533</item>
									<item>618</item>
								</list>
								<prop name="MeasuringMode">hmmDynamic</prop>
							</obj>
							<obj name="item" class="HTCDetectionFormat" version="1">
								<list name="emlist" count="4">
									<obj name="item" class="HTCChannel" version="2">
										<prop name="name">Fluos</prop>
										<prop name="Active">1</prop>
										<prop name="EmissionWL">510</prop>
										<prop name="ExcitationWL">465</prop>
										<prop name="IntgrTime">250</prop>
										<prop name="MaxIntgrTime">2000</prop>
										<prop name="MeltFactor">2</prop>
										<prop name="QuantFactor">1.5</prop>
									</obj>
									<obj name="item" class="HTCChannel" version="2">
										<prop name="name">Red 610</prop>
										<prop name="Active">1</prop>
										<prop name="EmissionWL">610</prop>
										<prop name="ExcitationWL">498</prop>
										<prop name="IntgrTime">250</prop>
										<prop name="MaxIntgrTime">2000</prop>
										<prop name="MeltFactor">1.2</prop>
										<prop name="QuantFactor">5</prop>
									</obj>
									<obj name="item" class="HTCChannel" version="2">
										<prop name="name">Red 640</prop>
										<prop name="Active">1</prop>
										<prop name="EmissionWL">640</prop>
										<prop name="ExcitationWL">498</prop>
										<prop name="IntgrTime">250</prop>
										<prop name="MaxIntgrTime">2000</prop>
										<prop name="MeltFactor">1.2</prop>
										<prop name="QuantFactor">5</prop>
									</obj>
									<obj name="item" class="HTCChannel" version="2">
										<prop name="name">Cy 5 / Cy 5.5</prop>
										<prop name="Active">1</prop>
										<prop name="EmissionWL">660</prop>
										<prop name="ExcitationWL">498</prop>
										<prop name="IntgrTime">250</prop>
										<prop name="MaxIntgrTime">2000</prop>
										<prop name="MeltFactor">1.2</prop>
										<prop name="QuantFactor">5</prop>
									</obj>
								</list>
								<prop name="name">Multi Color HybProbe</prop>
								<prop name="Active">1</prop>
								<prop name="DefChannelNdx">0</prop>
								<prop name="DenominatorNdx">-1</prop>
								<prop name="ReadOnly">0</prop>
								<list name="EmissionWLAvail" count="6">
									<item>488</item>
									<item>510</item>
									<item>580</item>
									<item>610</item>
									<item>640</item>
									<item>660</item>
								</list>
								<list name="ExcitationWLAvail" count="5">
									<item>440</item>
									<item>465</item>
									<item>498</item>
									<item>533</item>
									<item>618</item>
								</list>
								<prop name="MeasuringMode">hmmDynamic</prop>
							</obj>
							<obj name="item" class="HTCDetectionFormat" version="1">
								<list name="emlist" count="1">
									<obj name="item" class="HTCChannel" version="2">
										<prop name="name">SYBR Green I / HRM Dye</prop>
										<prop name="Active">1</prop>
										<prop name="EmissionWL">510</prop>
										<prop name="ExcitationWL">465</prop>
										<prop name="IntgrTime">250</prop>
										<prop name="MaxIntgrTime">1000</prop>
										<prop name="MeltFactor">1.2</prop>
										<prop name="QuantFactor">20</prop>
									</obj>
								</list>
								<prop name="name">SYBR Green I / HRM Dye</prop>
								<prop name="Active">1</prop>
								<prop name="DefChannelNdx">0</prop>
								<prop name="DenominatorNdx">-1</prop>
								<prop name="ReadOnly">0</prop>
								<list name="EmissionWLAvail" count="6">
									<item>488</item>
									<item>510</item>
									<item>580</item>
									<item>610</item>
									<item>640</item>
									<item>660</item>
								</list>
								<list name="ExcitationWLAvail" count="5">
									<item>440</item>
									<item>465</item>
									<item>498</item>
									<item>533</item>
									<item>618</item>
								</list>
								<prop name="MeasuringMode">hmmDynamic</prop>
							</obj>
						</list>
						<prop name="DefFormatName">SYBR Green I / HRM Dye</prop>
					</obj>
					<list name="AcquisitionModes" count="4">
						<item>None</item>
						<item>Single</item>
						<item>Continuous</item>
						<item>Step</item>
					</list>
					<prop name="SeekTemp">30</prop>
					<prop name="SampleVolume">10</prop>
					<prop name="PlateID">03822862</prop>
				</obj>
			</obj>
			<prop name="CompletedProgramNo">5</prop>
			<prop name="StopPoint">3</prop>
			<prop name="CarouselConstMoved">0</prop>
		</obj>
		<obj name="AnlsAndSampleInfo" class="AnlsAndSampleInfo" version="1">
			<obj name="AnlsPropTypes" class="PropertyTypeList" version="1">
				<list name="emlist" count="3">
					<obj name="item" class="SamplePropType" version="1">
						<prop name="name">Units</prop>
						<prop name="PropClass">QuantUnitsProp</prop>
						<prop name="IsChannelProperty">0</prop>
						<prop name="SelectorOrder">0</prop>
						<prop name="ShowInSelector">0</prop>
						<prop name="ShowInTable">0</prop>
						<prop name="TableOrder">0</prop>
					</obj>
					<obj name="item" class="SamplePropType" version="1">
						<prop name="name">ExtRef</prop>
						<prop name="PropClass">RQExtRefProp</prop>
						<prop name="IsChannelProperty">0</prop>
						<prop name="SelectorOrder">0</prop>
						<prop name="ShowInSelector">0</prop>
						<prop name="ShowInTable">0</prop>
						<prop name="TableOrder">0</prop>
					</obj>
					<obj name="item" class="SamplePropType" version="1">
						<prop name="name">Endpt External Experiment</prop>
						<prop name="PropClass">EndptGenoExtExp</prop>
						<prop name="IsChannelProperty">0</prop>
						<prop name="SelectorOrder">0</prop>
						<prop name="ShowInSelector">0</prop>
						<prop name="ShowInTable">0</prop>
						<prop name="TableOrder">0</prop>
					</obj>
				</list>
			</obj>
			<obj name="SamplePropTypes" class="PropertyTypeList" version="1">
				<list name="emlist" count="26">
					<obj name="item" class="SamplePosPropType" version="1">
						<prop name="name">Position</prop>
						<prop name="PropClass">GenSampleEditPosition</prop>
						<prop name="AnalysisClass">General</prop>
						<prop name="IsChannelProperty">0</prop>
						<prop name="SelectorOrder">0</prop>
						<prop name="ShowInSelector">0</prop>
						<prop name="ShowInTable">1</prop>
						<prop name="TableOrder">0</prop>
					</obj>
					<obj name="item" class="SamplePropType" version="1">
						<prop name="name">Color</prop>
						<prop name="PropClass">SamplePrefColor</prop>
						<prop name="AnalysisClass">General</prop>
						<prop name="IsChannelProperty">0</prop>
						<prop name="SelectorOrder">1</prop>
						<prop name="ShowInSelector">0</prop>
						<prop name="ShowInTable">1</prop>
						<prop name="TableOrder">1</prop>
					</obj>
					<obj name="item" class="SamplePropType" version="1">
						<prop name="name">Replicate of</prop>
						<prop name="PropClass">GenSampleEditReplicate</prop>
						<prop name="AnalysisClass">General</prop>
						<prop name="IsChannelProperty">0</prop>
						<prop name="SelectorOrder">2</prop>
						<prop name="ShowInSelector">0</prop>
						<prop name="ShowInTable">1</prop>
						<prop name="TableOrder">2</prop>
					</obj>
					<obj name="item" class="SamplePropType" version="1">
						<prop name="name">Sample Name</prop>
						<prop name="PropClass">GenSampleEditName</prop>
						<prop name="AnalysisClass">General</prop>
						<prop name="IsChannelProperty">0</prop>
						<prop name="SelectorOrder">3</prop>
						<prop name="ShowInSelector">1</prop>
						<prop name="ShowInTable">1</prop>
						<prop name="TableOrder">3</prop>
					</obj>
					<obj name="item" class="SamplePropType" version="1">
						<prop name="name">Subsets</prop>
						<prop name="PropClass">GenSampleEditSubset</prop>
						<prop name="AnalysisClass">General</prop>
						<prop name="IsChannelProperty">0</prop>
						<prop name="SelectorOrder">4</prop>
						<prop name="ShowInSelector">0</prop>
						<prop name="ShowInTable">0</prop>
						<prop name="TableOrder">4</prop>
					</obj>
					<obj name="item" class="SamplePropType" version="1">
						<prop name="name">Notes</prop>
						<prop name="PropClass">GenSampleEditNotes</prop>
						<prop name="AnalysisClass">General</prop>
						<prop name="IsChannelProperty">0</prop>
						<prop name="SelectorOrder">5</prop>
						<prop name="ShowInSelector">0</prop>
						<prop name="ShowInTable">0</prop>
						<prop name="TableOrder">5</prop>
					</obj>
					<obj name="item" class="SamplePropType" version="1">
						<prop name="name">Sample ID</prop>
						<prop name="PropClass">HTCSampleID</prop>
						<prop name="AnalysisClass">General</prop>
						<prop name="IsChannelProperty">0</prop>
						<prop name="SelectorOrder">6</prop>
						<prop name="ShowInSelector">0</prop>
						<prop name="ShowInTable">0</prop>
						<prop name="TableOrder">6</prop>
					</obj>
					<obj name="item" class="SamplePropType" version="1">
						<prop name="name">Sample Prep Notes</prop>
						<prop name="PropClass">HTCSamplePrepNotes</prop>
						<prop name="AnalysisClass">General</prop>
						<prop name="IsChannelProperty">0</prop>
						<prop name="SelectorOrder">7</prop>
						<prop name="ShowInSelector">0</prop>
						<prop name="ShowInTable">0</prop>
						<prop name="TableOrder">7</prop>
					</obj>
					<obj name="item" class="SamplePrefWidthType" version="1">
						<prop name="name">Width</prop>
						<prop name="PropClass">SamplePrefWidth</prop>
						<prop name="AnalysisClass">Sample preferences</prop>
						<prop name="IsChannelProperty">0</prop>
						<prop name="SelectorOrder">8</prop>
						<prop name="ShowInSelector">0</prop>
						<prop name="ShowInTable">0</prop>
						<prop name="TableOrder">8</prop>
					</obj>
					<obj name="item" class="SamplePrefLineStyleType" version="1">
						<prop name="name">Line Style</prop>
						<prop name="PropClass">SamplePrefLineStyle</prop>
						<prop name="AnalysisClass">Sample preferences</prop>
						<prop name="IsChannelProperty">0</prop>
						<prop name="SelectorOrder">9</prop>
						<prop name="ShowInSelector">0</prop>
						<prop name="ShowInTable">0</prop>
						<prop name="TableOrder">9</prop>
					</obj>
					<obj name="item" class="SamplePrefPointStyleType" version="1">
						<prop name="name">Point Style</prop>
						<prop name="PropClass">SamplePrefPointStyle</prop>
						<prop name="AnalysisClass">Sample preferences</prop>
						<prop name="IsChannelProperty">0</prop>
						<prop name="SelectorOrder">10</prop>
						<prop name="ShowInSelector">0</prop>
						<prop name="ShowInTable">0</prop>
						<prop name="TableOrder">10</prop>
					</obj>
					<obj name="item" class="SamplePropType" version="1">
						<prop name="name">Dominant Channel</prop>
						<prop name="PropClass">DominantChannelProp</prop>
						<prop name="AnalysisClass">Color Compensation Analysis</prop>
						<prop name="IsChannelProperty">0</prop>
						<prop name="SelectorOrder">11</prop>
						<prop name="ShowInSelector">0</prop>
						<prop name="ShowInTable">0</prop>
						<prop name="TableOrder">11</prop>
					</obj>
					<obj name="item" class="EndPtSampleTypePropertyType" version="1">
						<prop name="name">EndPt Sample Type</prop>
						<prop name="PropClass">GroupingSample</prop>
						<prop name="AnalysisClass">EndPtGenotyping</prop>
						<prop name="IsChannelProperty">0</prop>
						<prop name="SelectorOrder">12</prop>
						<prop name="ShowInSelector">0</prop>
						<prop name="ShowInTable">0</prop>
						<prop name="TableOrder">12</prop>
					</obj>
					<obj name="item" class="SamplePropType" version="1">
						<prop name="name">EndPt Genotype</prop>
						<prop name="PropClass">Genotype</prop>
						<prop name="AnalysisClass">EndPtGenotyping</prop>
						<prop name="IsChannelProperty">0</prop>
						<prop name="SelectorOrder">13</prop>
						<prop name="ShowInSelector">0</prop>
						<prop name="ShowInTable">0</prop>
						<prop name="TableOrder">13</prop>
					</obj>
					<obj name="item" class="SamplePropType" version="1">
						<prop name="name">Target Name</prop>
						<prop name="PropClass">TargetName</prop>
						<prop name="AnalysisClass">General</prop>
						<prop name="IsChannelProperty">1</prop>
						<prop name="SelectorOrder">22</prop>
						<prop name="ShowInSelector">1</prop>
						<prop name="ShowInTable">1</prop>
						<prop name="TableOrder">22</prop>
					</obj>
					<obj name="item" class="QuantSampleTypePropertyType" version="1">
						<prop name="name">Quantification Sample Type</prop>
						<prop name="PropClass">QuantSampleTypeProperty</prop>
						<prop name="AnalysisClass">Quantification Analysis</prop>
						<prop name="IsChannelProperty">1</prop>
						<prop name="SelectorOrder">15</prop>
						<prop name="ShowInSelector">0</prop>
						<prop name="ShowInTable">0</prop>
						<prop name="TableOrder">15</prop>
					</obj>
					<obj name="item" class="SamplePropType" version="1">
						<prop name="name">Concentration</prop>
						<prop name="PropClass">QuantConcProperty</prop>
						<prop name="AnalysisClass">Quantification Analysis</prop>
						<prop name="IsChannelProperty">1</prop>
						<prop name="SelectorOrder">16</prop>
						<prop name="ShowInSelector">1</prop>
						<prop name="ShowInTable">1</prop>
						<prop name="TableOrder">16</prop>
					</obj>
					<obj name="item" class="QuantCpType" version="1">
						<prop name="name">Cp Low</prop>
						<prop name="PropClass">QuantCpLowProp</prop>
						<prop name="AnalysisClass">Quantification Analysis</prop>
						<prop name="IsChannelProperty">1</prop>
						<prop name="SelectorOrder">17</prop>
						<prop name="ShowInSelector">0</prop>
						<prop name="ShowInTable">0</prop>
						<prop name="TableOrder">17</prop>
					</obj>
					<obj name="item" class="QuantCpType" version="1">
						<prop name="name">Cp High</prop>
						<prop name="PropClass">QuantCpHighProp</prop>
						<prop name="AnalysisClass">Quantification Analysis</prop>
						<prop name="IsChannelProperty">1</prop>
						<prop name="SelectorOrder">18</prop>
						<prop name="ShowInSelector">0</prop>
						<prop name="ShowInTable">0</prop>
						<prop name="TableOrder">18</prop>
					</obj>
					<obj name="item" class="GroupSampleTypePropertyType" version="1">
						<prop name="name">Melt Geno Sample Type</prop>
						<prop name="PropClass">GroupChannelTypeProp</prop>
						<prop name="AnalysisClass">Melt Geno</prop>
						<prop name="IsChannelProperty">1</prop>
						<prop name="SelectorOrder">19</prop>
						<prop name="ShowInSelector">0</prop>
						<prop name="ShowInTable">0</prop>
						<prop name="TableOrder">19</prop>
					</obj>
					<obj name="item" class="SamplePropType" version="1">
						<prop name="name">Melt Geno Genotype</prop>
						<prop name="PropClass">ChannelGenotype</prop>
						<prop name="AnalysisClass">Melt Geno</prop>
						<prop name="IsChannelProperty">1</prop>
						<prop name="SelectorOrder">20</prop>
						<prop name="ShowInSelector">0</prop>
						<prop name="ShowInTable">0</prop>
						<prop name="TableOrder">20</prop>
					</obj>
					<obj name="item" class="RQTargetPropertyType" version="1">
						<prop name="name">Target Type</prop>
						<prop name="PropClass">RQTargetProperty</prop>
						<prop name="AnalysisClass">Relative Quantification</prop>
						<prop name="IsChannelProperty">1</prop>
						<prop name="SelectorOrder">21</prop>
						<prop name="ShowInSelector">0</prop>
						<prop name="ShowInTable">0</prop>
						<prop name="TableOrder">21</prop>
					</obj>
					<obj name="item" class="RQSampleTargetPropertyType" version="1">
						<prop name="name">Combined Sample and Target Type</prop>
						<prop name="PropClass">RQSampleTargetProperty</prop>
						<prop name="AnalysisClass">Relative Quantification</prop>
						<prop name="IsChannelProperty">1</prop>
						<prop name="SelectorOrder">15</prop>
						<prop name="ShowInSelector">1</prop>
						<prop name="ShowInTable">1</prop>
						<prop name="TableOrder">15</prop>
					</obj>
					<obj name="item" class="SamplePropType" version="1">
						<prop name="name">Efficiency</prop>
						<prop name="PropClass">RQEffProp</prop>
						<prop name="AnalysisClass">Relative Quantification</prop>
						<prop name="IsChannelProperty">1</prop>
						<prop name="SelectorOrder">23</prop>
						<prop name="ShowInSelector">0</prop>
						<prop name="ShowInTable">1</prop>
						<prop name="TableOrder">23</prop>
					</obj>
					<obj name="item" class="GroupSampleTypePropertyTypeNoPos" version="1">
						<prop name="name">Scanning Sample Type</prop>
						<prop name="PropClass">GroupChannelTypeProp</prop>
						<prop name="AnalysisClass">Scanning</prop>
						<prop name="IsChannelProperty">1</prop>
						<prop name="SelectorOrder">24</prop>
						<prop name="ShowInSelector">0</prop>
						<prop name="ShowInTable">0</prop>
						<prop name="TableOrder">24</prop>
					</obj>
					<obj name="item" class="SamplePropType" version="1">
						<prop name="name">Scanning Genotype</prop>
						<prop name="PropClass">ChannelGenotype</prop>
						<prop name="AnalysisClass">Scanning</prop>
						<prop name="IsChannelProperty">1</prop>
						<prop name="SelectorOrder">25</prop>
						<prop name="ShowInSelector">0</prop>
						<prop name="ShowInTable">0</prop>
						<prop name="TableOrder">25</prop>
					</obj>
				</list>
			</obj>
			<obj name="SelectedChannels" class="TEMIntegerSet" version="1">
				<list name="Items" count="1">
					<prop name="Item">0</prop>
				</list>
			</obj>
			<obj name="AnalysisProperties" class="ExpPropList" version="1">
				<list name="emlist" count="3">
					<obj name="PropertyObject" class="EndptGenoExtExp" version="3">
						<prop name="PropertyTypeName">Endpt External Experiment</prop>
					</obj>
					<obj name="PropertyObject" class="RQExtRefProp" version="3">
						<prop name="PropertyTypeName">ExtRef</prop>
						<prop name="RefExpProg">-1</prop>
					</obj>
					<obj name="PropertyObject" class="QuantUnitsProp" version="3">
						<prop name="PropertyTypeName">Units</prop>
					</obj>
				</list>
			</obj>
			<obj name="SampleInfoList" class="SamplePropInfoList" version="1">
				<list name="emlist" count="96">
					<obj name="item" class="SamplePropInfo" version="1">
						<obj name="ChannelProperties" class="ChanPropList" version="2">
							<obj name="ChannelProperties" class="EMList" version="1">
								<list name="emlist" count="1">
									<obj name="item" class="PropertyList" version="1">
										<list name="emlist" count="12">
											<obj name="PropertyObject" class="RQSampleTargetProperty" version="4">
												<prop name="PropertyTypeName">Combined Sample and Target Type</prop>
												<prop name="Position">0</prop>
												<prop name="IsDefault">0</prop>
												<obj name="ChannelProp" class="ChannelProperty" version="1">
													<prop name="ChannelIdx">0</prop>
												</obj>
											</obj>
											<obj name="PropertyObject" class="QuantConcProperty" version="4">
												<prop name="PropertyTypeName">Concentration</prop>
												<prop name="Position">0</prop>
												<prop name="IsDefault">1</prop>
												<prop name="Concentration">0</prop>
												<obj name="ChannelProp" class="ChannelProperty" version="1">
													<prop name="ChannelIdx">0</prop>
												</obj>
												<prop name="ReadOnly">1</prop>
											</obj>
											<obj name="PropertyObject" class="QuantCpHighProp" version="4">
												<prop name="PropertyTypeName">Cp High</prop>
												<prop name="Position">0</prop>
												<prop name="IsDefault">1</prop>
												<prop name="CpRangeHigh">0</prop>
												<obj name="ChannelProp" class="ChannelProperty" version="1">
													<prop name="ChannelIdx">0</prop>
												</obj>
												<prop name="ReadOnly">1</prop>
											</obj>
											<obj name="PropertyObject" class="QuantCpLowProp" version="4">
												<prop name="PropertyTypeName">Cp Low</prop>
												<prop name="Position">0</prop>
												<prop name="IsDefault">1</prop>
												<prop name="CpRangeLow">0</prop>
												<obj name="ChannelProp" class="ChannelProperty" version="1">
													<prop name="ChannelIdx">0</prop>
												</obj>
												<prop name="ReadOnly">1</prop>
											</obj>
											<obj name="PropertyObject" class="RQEffProp" version="4">
												<prop name="PropertyTypeName">Efficiency</prop>
												<prop name="Position">0</prop>
												<prop name="IsDefault">1</prop>
												<prop name="Efficiency">2</prop>
												<obj name="ChannelProp" class="ChannelProperty" version="1">
													<prop name="ChannelIdx">0</prop>
												</obj>
											</obj>
											<obj name="PropertyObject" class="ChannelGenotype" version="4">
												<prop name="PropertyTypeName">Melt Geno Genotype</prop>
												<prop name="Position">0</prop>
												<prop name="IsDefault">1</prop>
												<prop name="ReadOnly">1</prop>
												<obj name="ChannelProp" class="ChannelProperty" version="1">
													<prop name="ChannelIdx">0</prop>
												</obj>
											</obj>
											<obj name="PropertyObject" class="GroupChannelTypeProp" version="4">
												<prop name="PropertyTypeName">Melt Geno Sample Type</prop>
												<prop name="Position">0</prop>
												<prop name="IsDefault">0</prop>
												<prop name="GroupSampleType">mstUnknown</prop>
												<obj name="ChannelProp" class="ChannelProperty" version="1">
													<prop name="ChannelIdx">0</prop>
												</obj>
											</obj>
											<obj name="PropertyObject" class="QuantSampleTypeProperty" version="4">
												<prop name="PropertyTypeName">Quantification Sample Type</prop>
												<prop name="Position">0</prop>
												<prop name="IsDefault">0</prop>
												<prop name="SampleType">qsUnknown</prop>
												<obj name="ChannelProp" class="ChannelProperty" version="1">
													<prop name="ChannelIdx">0</prop>
												</obj>
											</obj>
											<obj name="PropertyObject" class="ChannelGenotype" version="4">
												<prop name="PropertyTypeName">Scanning Genotype</prop>
												<prop name="Position">0</prop>
												<prop name="IsDefault">1</prop>
												<prop name="ReadOnly">1</prop>
												<obj name="ChannelProp" class="ChannelProperty" version="1">
													<prop name="ChannelIdx">0</prop>
												</obj>
											</obj>
											<obj name="PropertyObject" class="GroupChannelTypeProp" version="4">
												<prop name="PropertyTypeName">Scanning Sample Type</prop>
												<prop name="Position">0</prop>
												<prop name="IsDefault">0</prop>
												<prop name="GroupSampleType">mstUnknown</prop>
												<obj name="ChannelProp" class="ChannelProperty" version="1">
													<prop name="ChannelIdx">0</prop>
												</obj>
											</obj>
											<obj name="PropertyObject" class="TargetName" version="4">
												<prop name="PropertyTypeName">Target Name</prop>
												<prop name="Position">0</prop>
												<prop name="IsDefault">1</prop>
												<obj name="ChannelProp" class="ChannelProperty" version="1">
													<prop name="ChannelIdx">0</prop>
												</obj>
											</obj>
											<obj name="PropertyObject" class="RQTargetProperty" version="4">
												<prop name="PropertyTypeName">Target Type</prop>
												<prop name="Position">0</prop>
												<prop name="IsDefault">0</prop>
												<prop name="TargetType">dtNone</prop>
												<obj name="ChannelProp" class="ChannelProperty" version="1">
													<prop name="ChannelIdx">0</prop>
												</obj>
											</obj>
										</list>
									</obj>
								</list>
							</obj>
						</obj>
						<prop name="ChannelPropertyCount">1</prop>
						<prop name="ContainerPosition">0</prop>
						<prop name="HasSampleProperties">1</prop>
						<obj name="SampleProperties" class="PropertyList" version="1">
							<list name="emlist" count="14">
								<obj name="PropertyObject" class="SamplePrefColor" version="4">
									<prop name="PropertyTypeName">Color</prop>
									<prop name="Position">0</prop>
									<prop name="IsDefault">0</prop>
									<prop name="Color">$00FF8000</prop>
								</obj>
								<obj name="PropertyObject" class="DominantChannelProp" version="4">
									<prop name="PropertyTypeName">Dominant Channel</prop>
									<prop name="Position">0</prop>
									<prop name="IsDefault">0</prop>
									<prop name="DominantChannel">0</prop>
								</obj>
								<obj name="PropertyObject" class="Genotype" version="4">
									<prop name="PropertyTypeName">EndPt Genotype</prop>
									<prop name="Position">0</prop>
									<prop name="IsDefault">1</prop>
									<prop name="ReadOnly">1</prop>
								</obj>
								<obj name="PropertyObject" class="GroupingSample" version="4">
									<prop name="PropertyTypeName">EndPt Sample Type</prop>
									<prop name="Position">0</prop>
									<prop name="IsDefault">0</prop>
									<prop name="GroupSampleType">mstUnknown</prop>
								</obj>
								<obj name="PropertyObject" class="SamplePrefLineStyle" version="4">
									<prop name="PropertyTypeName">Line Style</prop>
									<prop name="Position">0</prop>
									<prop name="IsDefault">0</prop>
									<prop name="LineStyle">psSolid</prop>
								</obj>
								<obj name="PropertyObject" class="GenSampleEditNotes" version="4">
									<prop name="PropertyTypeName">Notes</prop>
									<prop name="Position">0</prop>
									<prop name="IsDefault">1</prop>
								</obj>
								<obj name="PropertyObject" class="SamplePrefPointStyle" version="4">
									<prop name="PropertyTypeName">Point Style</prop>
									<prop name="Position">0</prop>
									<prop name="IsDefault">0</prop>
									<prop name="PointStyle">psNothing</prop>
								</obj>
								<obj name="PropertyObject" class="GenSampleEditPosition" version="4">
									<prop name="PropertyTypeName">Position</prop>
									<prop name="Position">0</prop>
									<prop name="IsDefault">1</prop>
								</obj>
								<obj name="PropertyObject" class="GenSampleEditReplicate" version="4">
									<prop name="PropertyTypeName">Replicate of</prop>
									<prop name="Position">0</prop>
									<prop name="IsDefault">1</prop>
									<prop name="ReplicateOf">-1</prop>
								</obj>
								<obj name="PropertyObject" class="HTCSampleID" version="4">
									<prop name="PropertyTypeName">Sample ID</prop>
									<prop name="Position">0</prop>
									<prop name="IsDefault">1</prop>
								</obj>
								<obj name="PropertyObject" class="GenSampleEditName" version="4">
									<prop name="PropertyTypeName">Sample Name</prop>
									<prop name="Position">0</prop>
									<prop name="IsDefault">1</prop>
									<prop name="name">Sample 1</prop>
								</obj>
								<obj name="PropertyObject" class="HTCSamplePrepNotes" version="4">
									<prop name="PropertyTypeName">Sample Prep Notes</prop>
									<prop name="Position">0</prop>
									<prop name="IsDefault">1</prop>
								</obj>
								<obj name="PropertyObject" class="GenSampleEditSubset" version="4">
									<prop name="PropertyTypeName">Subsets</prop>
									<prop name="Position">0</prop>
									<prop name="IsDefault">1</prop>
								</obj>
								<obj name="PropertyObject" class="SamplePrefWidth" version="5">
									<prop name="PropertyTypeName">Width</prop>
									<prop name="Position">0</prop>
									<prop name="IsDefault">1</prop>
									<prop name="Width">1</prop>
								</obj>
							</list>
						</obj>
					</obj>
					<obj name="item" class="SamplePropInfo" version="1">
						<obj name="ChannelProperties" class="ChanPropList" version="2">
							<obj name="ChannelProperties" class="EMList" version="1">
								<list name="emlist" count="1">
									<obj name="item" class="PropertyList" version="1">
										<list name="emlist" count="12">
											<obj name="PropertyObject" class="RQSampleTargetProperty" version="4">
												<prop name="PropertyTypeName">Combined Sample and Target Type</prop>
												<prop name="Position">1</prop>
												<prop name="IsDefault">0</prop>
												<obj name="ChannelProp" class="ChannelProperty" version="1">
													<prop name="ChannelIdx">0</prop>
												</obj>
											</obj>
											<obj name="PropertyObject" class="QuantConcProperty" version="4">
												<prop name="PropertyTypeName">Concentration</prop>
												<prop name="Position">1</prop>
												<prop name="IsDefault">1</prop>
												<prop name="Concentration">0</prop>
												<obj name="ChannelProp" class="ChannelProperty" version="1">
													<prop name="ChannelIdx">0</prop>
												</obj>
												<prop name="ReadOnly">1</prop>
											</obj>
											<obj name="PropertyObject" class="QuantCpHighProp" version="4">
												<prop name="PropertyTypeName">Cp High</prop>
												<prop name="Position">1</prop>
												<prop name="IsDefault">1</prop>
												<prop name="CpRangeHigh">0</prop>
												<obj name="ChannelProp" class="ChannelProperty" version="1">
													<prop name="ChannelIdx">0</prop>
												</obj>
												<prop name="ReadOnly">1</prop>
											</obj>
											<obj name="PropertyObject" class="QuantCpLowProp" version="4">
												<prop name="PropertyTypeName">Cp Low</prop>
												<prop name="Position">1</prop>
												<prop name="IsDefault">1</prop>
												<prop name="CpRangeLow">0</prop>
												<obj name="ChannelProp" class="ChannelProperty" version="1">
													<prop name="ChannelIdx">0</prop>
												</obj>
												<prop name="ReadOnly">1</prop>
											</obj>
											<obj name="PropertyObject" class="RQEffProp" version="4">
												<prop name="PropertyTypeName">Efficiency</prop>
												<prop name="Position">1</prop>
												<prop name="IsDefault">1</prop>
												<prop name="Efficiency">2</prop>
												<obj name="ChannelProp" class="ChannelProperty" version="1">
													<prop name="ChannelIdx">0</prop>
												</obj>
											</obj>
											<obj name="PropertyObject" class="ChannelGenotype" version="4">
												<prop name="PropertyTypeName">Melt Geno Genotype</prop>
												<prop name="Position">1</prop>
												<prop name="IsDefault">1</prop>
												<prop name="ReadOnly">1</prop>
												<obj name="ChannelProp" class="ChannelProperty" version="1">
													<prop name="ChannelIdx">0</prop>
												</obj>
											</obj>
											<obj name="PropertyObject" class="GroupChannelTypeProp" version="4">
												<prop name="PropertyTypeName">Melt Geno Sample Type</prop>
												<prop name="Position">1</prop>
												<prop name="IsDefault">0</prop>
												<prop name="GroupSampleType">mstUnknown</prop>
												<obj name="ChannelProp" class="ChannelProperty" version="1">
													<prop name="ChannelIdx">0</prop>
												</obj>
											</obj>
											<obj name="PropertyObject" class="QuantSampleTypeProperty" version="4">
												<prop name="PropertyTypeName">Quantification Sample Type</prop>
												<prop name="Position">1</prop>
												<prop name="IsDefault">0</prop>
												<prop name="SampleType">qsUnknown</prop>
												<obj name="ChannelProp" class="ChannelProperty" version="1">
													<prop name="ChannelIdx">0</prop>
												</obj>
											</obj>
											<obj name="PropertyObject" class="ChannelGenotype" version="4">
												<prop name="PropertyTypeName">Scanning Genotype</prop>
												<prop name="Position">1</prop>
												<prop name="IsDefault">1</prop>
												<prop name="ReadOnly">1</prop>
												<obj name="ChannelProp" class="ChannelProperty" version="1">
													<prop name="ChannelIdx">0</prop>
												</obj>
											</obj>
											<obj name="PropertyObject" class="GroupChannelTypeProp" version="4">
												<prop name="PropertyTypeName">Scanning Sample Type</prop>
												<prop name="Position">1</prop>
												<prop name="IsDefault">0</prop>
												<prop name="GroupSampleType">mstUnknown</prop>
												<obj name="ChannelProp" class="ChannelProperty" version="1">
													<prop name="ChannelIdx">0</prop>
												</obj>
											</obj>
											<obj name="PropertyObject" class="TargetName" version="4">
												<prop name="PropertyTypeName">Target Name</prop>
												<prop name="Position">1</prop>
												<prop name="IsDefault">1</prop>
												<obj name="ChannelProp" class="ChannelProperty" version="1">
													<prop name="ChannelIdx">0</prop>
												</obj>
											</obj>
											<obj name="PropertyObject" class="RQTargetProperty" version="4">
												<prop name="PropertyTypeName">Target Type</prop>
												<prop name="Position">1</prop>
												<prop name="IsDefault">0</prop>
												<prop name="TargetType">dtNone</prop>
												<obj name="ChannelProp" class="ChannelProperty" version="1">
													<prop name="ChannelIdx">0</prop>
												</obj>
											</obj>
										</list>
									</obj>
								</list>
							</obj>
						</obj>
						<prop name="ChannelPropertyCount">1</prop>
						<prop name="ContainerPosition">1</prop>
						<prop name="HasSampleProperties">1</prop>
						<obj name="SampleProperties" class="PropertyList" version="1">
							<list name="emlist" count="14">
								<obj name="PropertyObject" class="SamplePrefColor" version="4">
									<prop name="PropertyTypeName">Color</prop>
									<prop name="Position">1</prop>
									<prop name="IsDefault">0</prop>
									<prop name="Color">clRed</prop>
								</obj>
								<obj name="PropertyObject" class="DominantChannelProp" version="4">
									<prop name="PropertyTypeName">Dominant Channel</prop>
									<prop name="Position">1</prop>
									<prop name="IsDefault">0</prop>
									<prop name="DominantChannel">0</prop>
								</obj>
								<obj name="PropertyObject" class="Genotype" version="4">
									<prop name="PropertyTypeName">EndPt Genotype</prop>
									<prop name="Position">1</prop>
									<prop name="IsDefault">1</prop>
									<prop name="ReadOnly">1</prop>
								</obj>
								<obj name="PropertyObject" class="GroupingSample" version="4">
									<prop name="PropertyTypeName">EndPt Sample Type</prop>
									<prop name="Position">1</prop>
									<prop name="IsDefault">0</prop>
									<prop name="GroupSampleType">mstUnknown</prop>
								</obj>
								<obj name="PropertyObject" class="SamplePrefLineStyle" version="4">
									<prop name="PropertyTypeName">Line Style</prop>
									<prop name="Position">1</prop>
									<prop name="IsDefault">0</prop>
									<prop name="LineStyle">psSolid</prop>
								</obj>
								<obj name="PropertyObject" class="GenSampleEditNotes" version="4">
									<prop name="PropertyTypeName">Notes</prop>
									<prop name="Position">1</prop>
									<prop name="IsDefault">1</prop>
								</obj>
								<obj name="PropertyObject" class="SamplePrefPointStyle" version="4">
									<prop name="PropertyTypeName">Point Style</prop>
									<prop name="Position">1</prop>
									<prop name="IsDefault">0</prop>
									<prop name="PointStyle">psNothing</prop>
								</obj>
								<obj name="PropertyObject" class="GenSampleEditPosition" version="4">
									<prop name="PropertyTypeName">Position</prop>
									<prop name="Position">1</prop>
									<prop name="IsDefault">1</prop>
								</obj>
								<obj name="PropertyObject" class="GenSampleEditReplicate" version="4">
									<prop name="PropertyTypeName">Replicate of</prop>
									<prop name="Position">1</prop>
									<prop name="IsDefault">1</prop>
									<prop name="ReplicateOf">-1</prop>
								</obj>
								<obj name="PropertyObject" class="HTCSampleID" version="4">
									<prop name="PropertyTypeName">Sample ID</prop>
									<prop name="Position">1</prop>
									<prop name="IsDefault">1</prop>
								</obj>
								<obj name="PropertyObject" class="GenSampleEditName" version="4">
									<prop name="PropertyTypeName">Sample Name</prop>
									<prop name="Position">1</prop>
									<prop name="IsDefault">1</prop>
									<prop name="name">Sample 2</prop>
								</obj>
								<obj name="PropertyObject" class="HTCSamplePrepNotes" version="4">
									<prop name="PropertyTypeName">Sample Prep Notes</prop>
									<prop name="Position">1</prop>
									<prop name="IsDefault">1</prop>
								</obj>
								<obj name="PropertyObject" class="GenSampleEditSubset" version="4">
									<prop name="PropertyTypeName">Subsets</prop>
									<prop name="Position">1</prop>
									<prop name="IsDefault">1</prop>
								</obj>
								<obj name="PropertyObject" class="SamplePrefWidth" version="5">
									<prop name="PropertyTypeName">Width</prop>
									<prop name="Position">1</prop>
									<prop name="IsDefault">1</prop>
									<prop name="Width">1</prop>
								</obj>
							</list>
						</obj>
					</obj>
					<obj name="item" class="SamplePropInfo" version="1">
						<obj name="ChannelProperties" class="ChanPropList" version="2">
							<obj name="ChannelProperties" class="EMList" version="1">
								<list name="emlist" count="1">
									<obj name="item" class="PropertyList" version="1">
										<list name="emlist" count="12">
											<obj name="PropertyObject" class="RQSampleTargetProperty" version="4">
												<prop name="PropertyTypeName">Combined Sample and Target Type</prop>
												<prop name="Position">2</prop>
												<prop name="IsDefault">0</prop>
												<obj name="ChannelProp" class="ChannelProperty" version="1">
													<prop name="ChannelIdx">0</prop>
												</obj>
											</obj>
											<obj name="PropertyObject" class="QuantConcProperty" version="4">
												<prop name="PropertyTypeName">Concentration</prop>
												<prop name="Position">2</prop>
												<prop name="IsDefault">1</prop>
												<prop name="Concentration">0</prop>
												<obj name="ChannelProp" class="ChannelProperty" version="1">
													<prop name="ChannelIdx">0</prop>
												</obj>
												<prop name="ReadOnly">1</prop>
											</obj>
											<obj name="PropertyObject" class="QuantCpHighProp" version="4">
												<prop name="PropertyTypeName">Cp High</prop>
												<prop name="Position">2</prop>
												<prop name="IsDefault">1</prop>
												<prop name="CpRangeHigh">0</prop>
												<obj name="ChannelProp" class="ChannelProperty" version="1">
													<prop name="ChannelIdx">0</prop>
												</obj>
												<prop name="ReadOnly">1</prop>
											</obj>
											<obj name="PropertyObject" class="QuantCpLowProp" version="4">
												<prop name="PropertyTypeName">Cp Low</prop>
												<prop name="Position">2</prop>
												<prop name="IsDefault">1</prop>
												<prop name="CpRangeLow">0</prop>
												<obj name="ChannelProp" class="ChannelProperty" version="1">
													<prop name="ChannelIdx">0</prop>
												</obj>
												<prop name="ReadOnly">1</prop>
											</obj>
											<obj name="PropertyObject" class="RQEffProp" version="4">
												<prop name="PropertyTypeName">Efficiency</prop>
												<prop name="Position">2</prop>
												<prop name="IsDefault">1</prop>
												<prop name="Efficiency">2</prop>
												<obj name="ChannelProp" class="ChannelProperty" version="1">
													<prop name="ChannelIdx">0</prop>
												</obj>
											</obj>
											<obj name="PropertyObject" class="ChannelGenotype" version="4">
												<prop name="PropertyTypeName">Melt Geno Genotype</prop>
												<prop name="Position">2</prop>
												<prop name="IsDefault">1</prop>
												<prop name="ReadOnly">1</prop>
												<obj name="ChannelProp" class="ChannelProperty" version="1">
													<prop name="ChannelIdx">0</prop>
												</obj>
											</obj>
											<obj name="PropertyObject" class="GroupChannelTypeProp" version="4">
												<prop name="PropertyTypeName">Melt Geno Sample Type</prop>
												<prop name="Position">2</prop>
												<prop name="IsDefault">0</prop>
												<prop name="GroupSampleType">mstUnknown</prop>
												<obj name="ChannelProp" class="ChannelProperty" version="1">
													<prop name="ChannelIdx">0</prop>
												</obj>
											</obj>
											<obj name="PropertyObject" class="QuantSampleTypeProperty" version="4">
												<prop name="PropertyTypeName">Quantification Sample Type</prop>
												<prop name="Position">2</prop>
												<prop name="IsDefault">0</prop>
												<prop name="SampleType">qsUnknown</prop>
												<obj name="ChannelProp" class="ChannelProperty" version="1">
													<prop name="ChannelIdx">0</prop>
												</obj>
											</obj>
											<obj name="PropertyObject" class="ChannelGenotype" version="4">
												<prop name="PropertyTypeName">Scanning Genotype</prop>
												<prop name="Position">2</prop>
												<prop name="IsDefault">1</prop>
												<prop name="ReadOnly">1</prop>
												<obj name="ChannelProp" class="ChannelProperty" version="1">
													<prop name="ChannelIdx">0</prop>
												</obj>
											</obj>
											<obj name="PropertyObject" class="GroupChannelTypeProp" version="4">
												<prop name="PropertyTypeName">Scanning Sample Type</prop>
												<prop name="Position">2</prop>
												<prop name="IsDefault">0</prop>
												<prop name="GroupSampleType">mstUnknown</prop>
												<obj name="ChannelProp" class="ChannelProperty" version="1">
													<prop name="ChannelIdx">0</prop>
												</obj>
											</obj>
											<obj name="PropertyObject" class="TargetName" version="4">
												<prop name="PropertyTypeName">Target Name</prop>
												<prop name="Position">2</prop>
												<prop name="IsDefault">1</prop>
												<obj name="ChannelProp" class="ChannelProperty" version="1">
													<prop name="ChannelIdx">0</prop>
												</obj>
											</obj>
											<obj name="PropertyObject" class="RQTargetProperty" version="4">
												<prop name="PropertyTypeName">Target Type</prop>
												<prop name="Position">2</prop>
												<prop name="IsDefault">0</prop>
												<prop name="TargetType">dtNone</prop>
												<obj name="ChannelProp" class="ChannelProperty" version="1">
													<prop name="ChannelIdx">0</prop>
												</obj>
											</obj>
										</list>
									</obj>
								</list>
							</obj>
						</obj>
						<prop name="ChannelPropertyCount">1</prop>
						<prop name="ContainerPosition">2</prop>
						<prop name="HasSampleProperties">1</prop>
						<obj name="SampleProperties" class="PropertyList" version="1">
							<list name="emlist" count="14">
								<obj name="PropertyObject" class="SamplePrefColor" version="4">
									<prop name="PropertyTypeName">Color</prop>
									<prop name="Position">2</prop>
									<prop name="IsDefault">0</prop>
									<prop name="Color">$0030D700</prop>
								</obj>
								<obj name="PropertyObject" class="DominantChannelProp" version="4">
									<prop name="PropertyTypeName">Dominant Channel</prop>
									<prop name="Position">2</prop>
									<prop name="IsDefault">0</prop>
									<prop name="DominantChannel">0</prop>
								</obj>
								<obj name="PropertyObject" class="Genotype" version="4">
									<prop name="PropertyTypeName">EndPt Genotype</prop>
									<prop name="Position">2</prop>
									<prop name="IsDefault">1</prop>
									<prop name="ReadOnly">1</prop>
								</obj>
								<obj name="PropertyObject" class="GroupingSample" version="4">
									<prop name="PropertyTypeName">EndPt Sample Type</prop>
									<prop name="Position">2</prop>
									<prop name="IsDefault">0</prop>
									<prop name="GroupSampleType">mstUnknown</prop>
								</obj>
								<obj name="PropertyObject" class="SamplePrefLineStyle" version="4">
									<prop name="PropertyTypeName">Line Style</prop>
									<prop name="Position">2</prop>
									<prop name="IsDefault">0</prop>
									<prop name="LineStyle">psSolid</prop>
								</obj>
								<obj name="PropertyObject" class="GenSampleEditNotes" version="4">
									<prop name="PropertyTypeName">Notes</prop>
									<prop name="Position">2</prop>
									<prop name="IsDefault">1</prop>
								</obj>
								<obj name="PropertyObject" class="SamplePrefPointStyle" version="4">
									<prop name="PropertyTypeName">Point Style</prop>
									<prop name="Position">2</prop>
									<prop name="IsDefault">0</prop>
									<prop name="PointStyle">psNothing</prop>
								</obj>
								<obj name="PropertyObject" class="GenSampleEditPosition" version="4">
									<prop name="PropertyTypeName">Position</prop>
									<prop name="Position">2</prop>
									<prop name="IsDefault">1</prop>
								</obj>
								<obj name="PropertyObject" class="GenSampleEditReplicate" version="4">
									<prop name="PropertyTypeName">Replicate of</prop>
									<prop name="Position">2</prop>
									<prop name="IsDefault">1</prop>
									<prop name="ReplicateOf">-1</prop>
								</obj>
								<obj name="PropertyObject" class="HTCSampleID" version="4">
									<prop name="PropertyTypeName">Sample ID</prop>
									<prop name="Position">2</prop>
									<prop name="IsDefault">1</prop>
								</obj>
								<obj name="PropertyObject" class="GenSampleEditName" version="4">
									<prop name="PropertyTypeName">Sample Name</prop>
									<prop name="Position">2</prop>
									<prop name="IsDefault">1</prop>
									<prop name="name">Sample 3</prop>
								</obj>
								<obj name="PropertyObject" class="HTCSamplePrepNotes" version="4">
									<prop name="PropertyTypeName">Sample Prep Notes</prop>
									<prop name="Position">2</prop>
									<prop name="IsDefault">1</prop>
								</obj>
								<obj name="PropertyObject" class="GenSampleEditSubset" version="4">
									<prop name="PropertyTypeName">Subsets</prop>
									<prop name="Position">2</prop>
									<prop name="IsDefault">1</prop>
								</obj>
								<obj name="PropertyObject" class="SamplePrefWidth" version="5">
									<prop name="PropertyTypeName">Width</prop>
									<prop name="Position">2</prop>
									<prop name="IsDefault">1</prop>
									<prop name="Width">1</prop>
								</obj>
							</list>
						</obj>
					</obj>
					<obj name="item" class="SamplePropInfo" version="1">
						<obj name="ChannelProperties" class="ChanPropList" version="2">
							<obj name="ChannelProperties" class="EMList" version="1">
								<list name="emlist" count="1">
									<obj name="item" class="PropertyList" version="1">
										<list name="emlist" count="12">
											<obj name="PropertyObject" class="RQSampleTargetProperty" version="4">
												<prop name="PropertyTypeName">Combined Sample and Target Type</prop>
												<prop name="Position">3</prop>
												<prop name="IsDefault">0</prop>
												<obj name="ChannelProp" class="ChannelProperty" version="1">
													<prop name="ChannelIdx">0</prop>
												</obj>
											</obj>
											<obj name="PropertyObject" class="QuantConcProperty" version="4">
												<prop name="PropertyTypeName">Concentration</prop>
												<prop name="Position">3</prop>
												<prop name="IsDefault">1</prop>
												<prop name="Concentration">0</prop>
												<obj name="ChannelProp" class="ChannelProperty" version="1">
													<prop name="ChannelIdx">0</prop>
												</obj>
												<prop name="ReadOnly">1</prop>
											</obj>
											<obj name="PropertyObject" class="QuantCpHighProp" version="4">
												<prop name="PropertyTypeName">Cp High</prop>
												<prop name="Position">3</prop>
												<prop name="IsDefault">1</prop>
												<prop name="CpRangeHigh">0</prop>
												<obj name="ChannelProp" class="ChannelProperty" version="1">
													<prop name="ChannelIdx">0</prop>
												</obj>
												<prop name="ReadOnly">1</prop>
											</obj>
											<obj name="PropertyObject" class="QuantCpLowProp" version="4">
												<prop name="PropertyTypeName">Cp Low</prop>
												<prop name="Position">3</prop>
												<prop name="IsDefault">1</prop>
												<prop name="CpRangeLow">0</prop>
												<obj name="ChannelProp" class="ChannelProperty" version="1">
													<prop name="ChannelIdx">0</prop>
												</obj>
												<prop name="ReadOnly">1</prop>
											</obj>
											<obj name="PropertyObject" class="RQEffProp" version="4">
												<prop name="PropertyTypeName">Efficiency</prop>
												<prop name="Position">3</prop>
												<prop name="IsDefault">1</prop>
												<prop name="Efficiency">2</prop>
												<obj name="ChannelProp" class="ChannelProperty" version="1">
													<prop name="ChannelIdx">0</prop>
												</obj>
											</obj>
											<obj name="PropertyObject" class="ChannelGenotype" version="4">
												<prop name="PropertyTypeName">Melt Geno Genotype</prop>
												<prop name="Position">3</prop>
												<prop name="IsDefault">1</prop>
												<prop name="ReadOnly">1</prop>
												<obj name="ChannelProp" class="ChannelProperty" version="1">
													<prop name="ChannelIdx">0</prop>
												</obj>
											</obj>
											<obj name="PropertyObject" class="GroupChannelTypeProp" version="4">
												<prop name="PropertyTypeName">Melt Geno Sample Type</prop>
												<prop name="Position">3</prop>
												<prop name="IsDefault">0</prop>
												<prop name="GroupSampleType">mstUnknown</prop>
												<obj name="ChannelProp" class="ChannelProperty" version="1">
													<prop name="ChannelIdx">0</prop>
												</obj>
											</obj>
											<obj name="PropertyObject" class="QuantSampleTypeProperty" version="4">
												<prop name="PropertyTypeName">Quantification Sample Type</prop>
												<prop name="Position">3</prop>
												<prop name="IsDefault">0</prop>
												<prop name="SampleType">qsUnknown</prop>
												<obj name="ChannelProp" class="ChannelProperty" version="1">
													<prop name="ChannelIdx">0</prop>
												</obj>
											</obj>
											<obj name="PropertyObject" class="ChannelGenotype" version="4">
												<prop name="PropertyTypeName">Scanning Genotype</prop>
												<prop name="Position">3</prop>
												<prop name="IsDefault">1</prop>
												<prop name="ReadOnly">1</prop>
												<obj name="ChannelProp" class="ChannelProperty" version="1">
													<prop name="ChannelIdx">0</prop>
												</obj>
											</obj>
											<obj name="PropertyObject" class="GroupChannelTypeProp" version="4">
												<prop name="PropertyTypeName">Scanning Sample Type</prop>
												<prop name="Position">3</prop>
												<prop name="IsDefault">0</prop>
												<prop name="GroupSampleType">mstUnknown</prop>
												<obj name="ChannelProp" class="ChannelProperty" version="1">
													<prop name="ChannelIdx">0</prop>
												</obj>
											</obj>
											<obj name="PropertyObject" class="TargetName" version="4">
												<prop name="PropertyTypeName">Target Name</prop>
												<prop name="Position">3</prop>
												<prop name="IsDefault">1</prop>
												<obj name="ChannelProp" class="ChannelProperty" version="1">
													<prop name="ChannelIdx">0</prop>
												</obj>
											</obj>
											<obj name="PropertyObject" class="RQTargetProperty" version="4">
												<prop name="PropertyTypeName">Target Type</prop>
												<prop name="Position">3</prop>
												<prop name="IsDefault">0</prop>
												<prop name="TargetType">dtNone</prop>
												<obj name="ChannelProp" class="ChannelProperty" version="1">
													<prop name="ChannelIdx">0</prop>
												</obj>
											</obj>
										</list>
									</obj>
								</list>
							</obj>
						</obj>
						<prop name="ChannelPropertyCount">1</prop>
						<prop name="ContainerPosition">3</prop>
						<prop name="HasSampleProperties">1</prop>
						<obj name="SampleProperties" class="PropertyList" version="1">
							<list name="emlist" count="14">
								<obj name="PropertyObject" class="SamplePrefColor" version="4">
									<prop name="PropertyTypeName">Color</prop>
									<prop name="Position">3</prop>
									<prop name="IsDefault">0</prop>
									<prop name="Color">clFuchsia</prop>
								</obj>
								<obj name="PropertyObject" class="DominantChannelProp" version="4">
									<prop name="PropertyTypeName">Dominant Channel</prop>
									<prop name="Position">3</prop>
									<prop name="IsDefault">0</prop>
									<prop name="DominantChannel">0</prop>
								</obj>
								<obj name="PropertyObject" class="Genotype" version="4">
									<prop name="PropertyTypeName">EndPt Genotype</prop>
									<prop name="Position">3</prop>
									<prop name="IsDefault">1</prop>
									<prop name="ReadOnly">1</prop>
								</obj>
								<obj name="PropertyObject" class="GroupingSample" version="4">
									<prop name="PropertyTypeName">EndPt Sample Type</prop>
									<prop name="Position">3</prop>
									<prop name="IsDefault">0</prop>
									<prop name="GroupSampleType">mstUnknown</prop>
								</obj>
								<obj name="PropertyObject" class="SamplePrefLineStyle" version="4">
									<prop name="PropertyTypeName">Line Style</prop>
									<prop name="Position">3</prop>
									<prop name="IsDefault">0</prop>
									<prop name="LineStyle">psSolid</prop>
								</obj>
								<obj name="PropertyObject" class="GenSampleEditNotes" version="4">
									<prop name="PropertyTypeName">Notes</prop>
									<prop name="Position">3</prop>
									<prop name="IsDefault">1</prop>
								</obj>
								<obj name="PropertyObject" class="SamplePrefPointStyle" version="4">
									<prop name="PropertyTypeName">Point Style</prop>
									<prop name="Position">3</prop>
									<prop name="IsDefault">0</prop>
									<prop name="PointStyle">psNothing</prop>
								</obj>
								<obj name="PropertyObject" class="GenSampleEditPosition" version="4">
									<prop name="PropertyTypeName">Position</prop>
									<prop name="Position">3</prop>
									<prop name="IsDefault">1</prop>
								</obj>
								<obj name="PropertyObject" class="GenSampleEditReplicate" version="4">
									<prop name="PropertyTypeName">Replicate of</prop>
									<prop name="Position">3</prop>
									<prop name="IsDefault">1</prop>
									<prop name="ReplicateOf">-1</prop>
								</obj>
								<obj name="PropertyObject" class="HTCSampleID" version="4">
									<prop name="PropertyTypeName">Sample ID</prop>
									<prop name="Position">3</prop>
									<prop name="IsDefault">1</prop>
								</obj>
								<obj name="PropertyObject" class="GenSampleEditName" version="4">
									<prop name="PropertyTypeName">Sample Name</prop>
									<prop name="Position">3</prop>
									<prop name="IsDefault">1</prop>
									<prop name="name">Sample 4</prop>
								</obj>
								<obj name="PropertyObject" class="HTCSamplePrepNotes" version="4">
									<prop name="PropertyTypeName">Sample Prep Notes</prop>
									<prop name="Position">3</prop>
									<prop name="IsDefault">1</prop>
								</obj>
								<obj name="PropertyObject" class="GenSampleEditSubset" version="4">
									<prop name="PropertyTypeName">Subsets</prop>
									<prop name="Position">3</prop>
									<prop name="IsDefault">1</prop>
								</obj>
								<obj name="PropertyObject" class="SamplePrefWidth" version="5">
									<prop name="PropertyTypeName">Width</prop>
									<prop name="Position">3</prop>
									<prop name="IsDefault">1</prop>
									<prop name="Width">1</prop>
								</obj>
							</list>
						</obj>
					</obj>
					<obj name="item" class="SamplePropInfo" version="1">
						<obj name="ChannelProperties" class="ChanPropList" version="2">
							<obj name="ChannelProperties" class="EMList" version="1">
								<list name="emlist" count="1">
									<obj name="item" class="PropertyList" version="1">
										<list name="emlist" count="12">
											<obj name="PropertyObject" class="RQSampleTargetProperty" version="4">
												<prop name="PropertyTypeName">Combined Sample and Target Type</prop>
												<prop name="Position">4</prop>
												<prop name="IsDefault">0</prop>
												<obj name="ChannelProp" class="ChannelProperty" version="1">
													<prop name="ChannelIdx">0</prop>
												</obj>
											</obj>
											<obj name="PropertyObject" class="QuantConcProperty" version="4">
												<prop name="PropertyTypeName">Concentration</prop>
												<prop name="Position">4</prop>
												<prop name="IsDefault">1</prop>
												<prop name="Concentration">0</prop>
												<obj name="ChannelProp" class="ChannelProperty" version="1">
													<prop name="ChannelIdx">0</prop>
												</obj>
												<prop name="ReadOnly">1</prop>
											</obj>
											<obj name="PropertyObject" class="QuantCpHighProp" version="4">
												<prop name="PropertyTypeName">Cp High</prop>
												<prop name="Position">4</prop>
												<prop name="IsDefault">1</prop>
												<prop name="CpRangeHigh">0</prop>
												<obj name="ChannelProp" class="ChannelProperty" version="1">
													<prop name="ChannelIdx">0</prop>
												</obj>
												<prop name="ReadOnly">1</prop>
											</obj>
											<obj name="PropertyObject" class="QuantCpLowProp" version="4">
												<prop name="PropertyTypeName">Cp Low</prop>
												<prop name="Position">4</prop>
												<prop name="IsDefault">1</prop>
												<prop name="CpRangeLow">0</prop>
												<obj name="ChannelProp" class="ChannelProperty" version="1">
													<prop name="ChannelIdx">0</prop>
												</obj>
												<prop name="ReadOnly">1</prop>
											</obj>
											<obj name="PropertyObject" class="RQEffProp" version="4">
												<prop name="PropertyTypeName">Efficiency</prop>
												<prop name="Position">4</prop>
												<prop name="IsDefault">1</prop>
												<prop name="Efficiency">2</prop>
												<obj name="ChannelProp" class="ChannelProperty" version="1">
													<prop name="ChannelIdx">0</prop>
												</obj>
											</obj>
											<obj name="PropertyObject" class="ChannelGenotype" version="4">
												<prop name="PropertyTypeName">Melt Geno Genotype</prop>
												<prop name="Position">4</prop>
												<prop name="IsDefault">1</prop>
												<prop name="ReadOnly">1</prop>
												<obj name="ChannelProp" class="ChannelProperty" version="1">
													<prop name="ChannelIdx">0</prop>
												</obj>
											</obj>
											<obj name="PropertyObject" class="GroupChannelTypeProp" version="4">
												<prop name="PropertyTypeName">Melt Geno Sample Type</prop>
												<prop name="Position">4</prop>
												<prop name="IsDefault">0</prop>
												<prop name="GroupSampleType">mstUnknown</prop>
												<obj name="ChannelProp" class="ChannelProperty" version="1">
													<prop name="ChannelIdx">0</prop>
												</obj>
											</obj>
											<obj name="PropertyObject" class="QuantSampleTypeProperty" version="4">
												<prop name="PropertyTypeName">Quantification Sample Type</prop>
												<prop name="Position">4</prop>
												<prop name="IsDefault">0</prop>
												<prop name="SampleType">qsUnknown</prop>
												<obj name="ChannelProp" class="ChannelProperty" version="1">
													<prop name="ChannelIdx">0</prop>
												</obj>
											</obj>
											<obj name="PropertyObject" class="ChannelGenotype" version="4">
												<prop name="PropertyTypeName">Scanning Genotype</prop>
												<prop name="Position">4</prop>
												<prop name="IsDefault">1</prop>
												<prop name="ReadOnly">1</prop>
												<obj name="ChannelProp" class="ChannelProperty" version="1">
													<prop name="ChannelIdx">0</prop>
												</obj>
											</obj>
											<obj name="PropertyObject" class="GroupChannelTypeProp" version="4">
												<prop name="PropertyTypeName">Scanning Sample Type</prop>
												<prop name="Position">4</prop>
												<prop name="IsDefault">0</prop>
												<prop name="GroupSampleType">mstUnknown</prop>
												<obj name="ChannelProp" class="ChannelProperty" version="1">
													<prop name="ChannelIdx">0</prop>
												</obj>
											</obj>
											<obj name="PropertyObject" class="TargetName" version="4">
												<prop name="PropertyTypeName">Target Name</prop>
												<prop name="Position">4</prop>
												<prop name="IsDefault">1</prop>
												<obj name="ChannelProp" class="ChannelProperty" version="1">
													<prop name="ChannelIdx">0</prop>
												</obj>
											</obj>
											<obj name="PropertyObject" class="RQTargetProperty" version="4">
												<prop name="PropertyTypeName">Target Type</prop>
												<prop name="Position">4</prop>
												<prop name="IsDefault">0</prop>
												<prop name="TargetType">dtNone</prop>
												<obj name="ChannelProp" class="ChannelProperty" version="1">
													<prop name="ChannelIdx">0</prop>
												</obj>
											</obj>
										</list>
									</obj>
								</list>
							</obj>
						</obj>
						<prop name="ChannelPropertyCount">1</prop>
						<prop name="ContainerPosition">4</prop>
						<prop name="HasSampleProperties">1</prop>
						<obj name="SampleProperties" class="PropertyList" version="1">
							<list name="emlist" count="14">
								<obj name="PropertyObject" class="SamplePrefColor" version="4">
									<prop name="PropertyTypeName">Color</prop>
									<prop name="Position">4</prop>
									<prop name="IsDefault">0</prop>
									<prop name="Color">clGray</prop>
								</obj>
								<obj name="PropertyObject" class="DominantChannelProp" version="4">
									<prop name="PropertyTypeName">Dominant Channel</prop>
									<prop name="Position">4</prop>
									<prop name="IsDefault">0</prop>
									<prop name="DominantChannel">0</prop>
								</obj>
								<obj name="PropertyObject" class="Genotype" version="4">
									<prop name="PropertyTypeName">EndPt Genotype</prop>
									<prop name="Position">4</prop>
									<prop name="IsDefault">1</prop>
									<prop name="ReadOnly">1</prop>
								</obj>
								<obj name="PropertyObject" class="GroupingSample" version="4">
									<prop name="PropertyTypeName">EndPt Sample Type</prop>
									<prop name="Position">4</prop>
									<prop name="IsDefault">0</prop>
									<prop name="GroupSampleType">mstUnknown</prop>
								</obj>
								<obj name="PropertyObject" class="SamplePrefLineStyle" version="4">
									<prop name="PropertyTypeName">Line Style</prop>
									<prop name="Position">4</prop>
									<prop name="IsDefault">0</prop>
									<prop name="LineStyle">psSolid</prop>
								</obj>
								<obj name="PropertyObject" class="GenSampleEditNotes" version="4">
									<prop name="PropertyTypeName">Notes</prop>
									<prop name="Position">4</prop>
									<prop name="IsDefault">1</prop>
								</obj>
								<obj name="PropertyObject" class="SamplePrefPointStyle" version="4">
									<prop name="PropertyTypeName">Point Style</prop>
									<prop name="Position">4</prop>
									<prop name="IsDefault">0</prop>
									<prop name="PointStyle">psNothing</prop>
								</obj>
								<obj name="PropertyObject" class="GenSampleEditPosition" version="4">
									<prop name="PropertyTypeName">Position</prop>
									<prop name="Position">4</prop>
									<prop name="IsDefault">1</prop>
								</obj>
								<obj name="PropertyObject" class="GenSampleEditReplicate" version="4">
									<prop name="PropertyTypeName">Replicate of</prop>
									<prop name="Position">4</prop>
									<prop name="IsDefault">1</prop>
									<prop name="ReplicateOf">-1</prop>
								</obj>
								<obj name="PropertyObject" class="HTCSampleID" version="4">
									<prop name="PropertyTypeName">Sample ID</prop>
									<prop name="Position">4</prop>
									<prop name="IsDefault">1</prop>
								</obj>
								<obj name="PropertyObject" class="GenSampleEditName" version="4">
									<prop name="PropertyTypeName">Sample Name</prop>
									<prop name="Position">4</prop>
									<prop name="IsDefault">1</prop>
									<prop name="name">Sample 5</prop>
								</obj>
								<obj name="PropertyObject" class="HTCSamplePrepNotes" version="4">
									<prop name="PropertyTypeName">Sample Prep Notes</prop>
									<prop name="Position">4</prop>
									<prop name="IsDefault">1</prop>
								</obj>
								<obj name="PropertyObject" class="GenSampleEditSubset" version="4">
									<prop name="PropertyTypeName">Subsets</prop>
									<prop name="Position">4</prop>
									<prop name="IsDefault">1</prop>
								</obj>
								<obj name="PropertyObject" class="SamplePrefWidth" version="5">
									<prop name="PropertyTypeName">Width</prop>
									<prop name="Position">4</prop>
									<prop name="IsDefault">1</prop>
									<prop name="Width">1</prop>
								</obj>
							</list>
						</obj>
					</obj>
					<obj name="item" class="SamplePropInfo" version="1">
						<obj name="ChannelProperties" class="ChanPropList" version="2">
							<obj name="ChannelProperties" class="EMList" version="1">
								<list name="emlist" count="1">
									<obj name="item" class="PropertyList" version="1">
										<list name="emlist" count="12">
											<obj name="PropertyObject" class="RQSampleTargetProperty" version="4">
												<prop name="PropertyTypeName">Combined Sample and Target Type</prop>
												<prop name="Position">5</prop>
												<prop name="IsDefault">0</prop>
												<obj name="ChannelProp" class="ChannelProperty" version="1">
													<prop name="ChannelIdx">0</prop>
												</obj>
											</obj>
											<obj name="PropertyObject" class="QuantConcProperty" version="4">
												<prop name="PropertyTypeName">Concentration</prop>
												<prop name="Position">5</prop>
												<prop name="IsDefault">1</prop>
												<prop name="Concentration">0</prop>
												<obj name="ChannelProp" class="ChannelProperty" version="1">
													<prop name="ChannelIdx">0</prop>
												</obj>
												<prop name="ReadOnly">1</prop>
											</obj>
											<obj name="PropertyObject" class="QuantCpHighProp" version="4">
												<prop name="PropertyTypeName">Cp High</prop>
												<prop name="Position">5</prop>
												<prop name="IsDefault">1</prop>
												<prop name="CpRangeHigh">0</prop>
												<obj name="ChannelProp" class="ChannelProperty" version="1">
													<prop name="ChannelIdx">0</prop>
												</obj>
												<prop name="ReadOnly">1</prop>
											</obj>
											<obj name="PropertyObject" class="QuantCpLowProp" version="4">
												<prop name="PropertyTypeName">Cp Low</prop>
												<prop name="Position">5</prop>
												<prop name="IsDefault">1</prop>
												<prop name="CpRangeLow">0</prop>
												<obj name="ChannelProp" class="ChannelProperty" version="1">
													<prop name="ChannelIdx">0</prop>
												</obj>
												<prop name="ReadOnly">1</prop>
											</obj>
											<obj name="PropertyObject" class="RQEffProp" version="4">
												<prop name="PropertyTypeName">Efficiency</prop>
												<prop name="Position">5</prop>
												<prop name="IsDefault">1</prop>
												<prop name="Efficiency">2</prop>
												<obj name="ChannelProp" class="ChannelProperty" version="1">
													<prop name="ChannelIdx">0</prop>
												</obj>
											</obj>
											<obj name="PropertyObject" class="ChannelGenotype" version="4">
												<prop name="PropertyTypeName">Melt Geno Genotype</prop>
												<prop name="Position">5</prop>
												<prop name="IsDefault">1</prop>
												<prop name="ReadOnly">1</prop>
												<obj name="ChannelProp" class="ChannelProperty" version="1">
													<prop name="ChannelIdx">0</prop>
												</obj>
											</obj>
											<obj name="PropertyObject" class="GroupChannelTypeProp" version="4">
												<prop name="PropertyTypeName">Melt Geno Sample Type</prop>
												<prop name="Position">5</prop>
												<prop name="IsDefault">0</prop>
												<prop name="GroupSampleType">mstUnknown</prop>
												<obj name="ChannelProp" class="ChannelProperty" version="1">
													<prop name="ChannelIdx">0</prop>
												</obj>
											</obj>
											<obj name="PropertyObject" class="QuantSampleTypeProperty" version="4">
												<prop name="PropertyTypeName">Quantification Sample Type</prop>
												<prop name="Position">5</prop>
												<prop name="IsDefault">0</prop>
												<prop name="SampleType">qsUnknown</prop>
												<obj name="ChannelProp" class="ChannelProperty" version="1">
													<prop name="ChannelIdx">0</prop>
												</obj>
											</obj>
											<obj name="PropertyObject" class="ChannelGenotype" version="4">
												<prop name="PropertyTypeName">Scanning Genotype</prop>
												<prop name="Position">5</prop>
												<prop name="IsDefault">1</prop>
												<prop name="ReadOnly">1</prop>
												<obj name="ChannelProp" class="ChannelProperty" version="1">
													<prop name="ChannelIdx">0</prop>
												</obj>
											</obj>
											<obj name="PropertyObject" class="GroupChannelTypeProp" version="4">
												<prop name="PropertyTypeName">Scanning Sample Type</prop>
												<prop name="Position">5</prop>
												<prop name="IsDefault">0</prop>
												<prop name="GroupSampleType">mstUnknown</prop>
												<obj name="ChannelProp" class="ChannelProperty" version="1">
													<prop name="ChannelIdx">0</prop>
												</obj>
											</obj>
											<obj name="PropertyObject" class="TargetName" version="4">
												<prop name="PropertyTypeName">Target Name</prop>
												<prop name="Position">5</prop>
												<prop name="IsDefault">1</prop>
												<obj name="ChannelProp" class="ChannelProperty" version="1">
													<prop name="ChannelIdx">0</prop>
												</obj>
											</obj>
											<obj name="PropertyObject" class="RQTargetProperty" version="4">
												<prop name="PropertyTypeName">Target Type</prop>
												<prop name="Position">5</prop>
												<prop name="IsDefault">0</prop>
												<prop name="TargetType">dtNone</prop>
												<obj name="ChannelProp" class="ChannelProperty" version="1">
													<prop name="ChannelIdx">0</prop>
												</obj>
											</obj>
										</list>
									</obj>
								</list>
							</obj>
						</obj>
						<prop name="ChannelPropertyCount">1</prop>
						<prop name="ContainerPosition">5</prop>
						<prop name="HasSampleProperties">1</prop>
						<obj name="SampleProperties" class="PropertyList" version="1">
							<list name="emlist" count="14">
								<obj name="PropertyObject" class="SamplePrefColor" version="4">
									<prop name="PropertyTypeName">Color</prop>
									<prop name="Position">5</prop>
									<prop name="IsDefault">0</prop>
									<prop name="Color">$0012D7FA</prop>
								</obj>
								<obj name="PropertyObject" class="DominantChannelProp" version="4">
									<prop name="PropertyTypeName">Dominant Channel</prop>
									<prop name="Position">5</prop>
									<prop name="IsDefault">0</prop>
									<prop name="DominantChannel">0</prop>
								</obj>
								<obj name="PropertyObject" class="Genotype" version="4">
									<prop name="PropertyTypeName">EndPt Genotype</prop>
									<prop name="Position">5</prop>
									<prop name="IsDefault">1</prop>
									<prop name="ReadOnly">1</prop>
								</obj>
								<obj name="PropertyObject" class="GroupingSample" version="4">
									<prop name="PropertyTypeName">EndPt Sample Type</prop>
									<prop name="Position">5</prop>
									<prop name="IsDefault">0</prop>
									<prop name="GroupSampleType">mstUnknown</prop>
								</obj>
								<obj name="PropertyObject" class="SamplePrefLineStyle" version="4">
									<prop name="PropertyTypeName">Line Style</prop>
									<prop name="Position">5</prop>
									<prop name="IsDefault">0</prop>
									<prop name="LineStyle">psSolid</prop>
								</obj>
								<obj name="PropertyObject" class="GenSampleEditNotes" version="4">
									<prop name="PropertyTypeName">Notes</prop>
									<prop name="Position">5</prop>
									<prop name="IsDefault">1</prop>
								</obj>
								<obj name="PropertyObject" class="SamplePrefPointStyle" version="4">
									<prop name="PropertyTypeName">Point Style</prop>
									<prop name="Position">5</prop>
									<prop name="IsDefault">0</prop>
									<prop name="PointStyle">psNothing</prop>
								</obj>
								<obj name="PropertyObject" class="GenSampleEditPosition" version="4">
									<prop name="PropertyTypeName">Position</prop>
									<prop name="Position">5</prop>
									<prop name="IsDefault">1</prop>
								</obj>
								<obj name="PropertyObject" class="GenSampleEditReplicate" version="4">
									<prop name="PropertyTypeName">Replicate of</prop>
									<prop name="Position">5</prop>
									<prop name="IsDefault">1</prop>
									<prop name="ReplicateOf">-1</prop>
								</obj>
								<obj name="PropertyObject" class="HTCSampleID" version="4">
									<prop name="PropertyTypeName">Sample ID</prop>
									<prop name="Position">5</prop>
									<prop name="IsDefault">1</prop>
								</obj>
								<obj name="PropertyObject" class="GenSampleEditName" version="4">
									<prop name="PropertyTypeName">Sample Name</prop>
									<prop name="Position">5</prop>
									<prop name="IsDefault">1</prop>
									<prop name="name">Sample 6</prop>
								</obj>
								<obj name="PropertyObject" class="HTCSamplePrepNotes" version="4">
									<prop name="PropertyTypeName">Sample Prep Notes</prop>
									<prop name="Position">5</prop>
									<prop name="IsDefault">1</prop>
								</obj>
								<obj name="PropertyObject" class="GenSampleEditSubset" version="4">
									<prop name="PropertyTypeName">Subsets</prop>
									<prop name="Position">5</prop>
									<prop name="IsDefault">1</prop>
								</obj>
								<obj name="PropertyObject" class="SamplePrefWidth" version="5">
									<prop name="PropertyTypeName">Width</prop>
									<prop name="Position">5</prop>
									<prop name="IsDefault">1</prop>
									<prop name="Width">1</prop>
								</obj>
							</list>
						</obj>
					</obj>
					<obj name="item" class="SamplePropInfo" version="1">
						<obj name="ChannelProperties" class="ChanPropList" version="2">
							<obj name="ChannelProperties" class="EMList" version="1">
								<list name="emlist" count="1">
									<obj name="item" class="PropertyList" version="1">
										<list name="emlist" count="12">
											<obj name="PropertyObject" class="RQSampleTargetProperty" version="4">
												<prop name="PropertyTypeName">Combined Sample and Target Type</prop>
												<prop name="Position">6</prop>
												<prop name="IsDefault">0</prop>
												<obj name="ChannelProp" class="ChannelProperty" version="1">
													<prop name="ChannelIdx">0</prop>
												</obj>
											</obj>
											<obj name="PropertyObject" class="QuantConcProperty" version="4">
												<prop name="PropertyTypeName">Concentration</prop>
												<prop name="Position">6</prop>
												<prop name="IsDefault">1</prop>
												<prop name="Concentration">0</prop>
												<obj name="ChannelProp" class="ChannelProperty" version="1">
													<prop name="ChannelIdx">0</prop>
												</obj>
												<prop name="ReadOnly">1</prop>
											</obj>
											<obj name="PropertyObject" class="QuantCpHighProp" version="4">
												<prop name="PropertyTypeName">Cp High</prop>
												<prop name="Position">6</prop>
												<prop name="IsDefault">1</prop>
												<prop name="CpRangeHigh">0</prop>
												<obj name="ChannelProp" class="ChannelProperty" version="1">
													<prop name="ChannelIdx">0</prop>
												</obj>
												<prop name="ReadOnly">1</prop>
											</obj>
											<obj name="PropertyObject" class="QuantCpLowProp" version="4">
												<prop name="PropertyTypeName">Cp Low</prop>
												<prop name="Position">6</prop>
												<prop name="IsDefault">1</prop>
												<prop name="CpRangeLow">0</prop>
												<obj name="ChannelProp" class="ChannelProperty" version="1">
													<prop name="ChannelIdx">0</prop>
												</obj>
												<prop name="ReadOnly">1</prop>
											</obj>
											<obj name="PropertyObject" class="RQEffProp" version="4">
												<prop name="PropertyTypeName">Efficiency</prop>
												<prop name="Position">6</prop>
												<prop name="IsDefault">1</prop>
												<prop name="Efficiency">2</prop>
												<obj name="ChannelProp" class="ChannelProperty" version="1">
													<prop name="ChannelIdx">0</prop>
												</obj>
											</obj>
											<obj name="PropertyObject" class="ChannelGenotype" version="4">
												<prop name="PropertyTypeName">Melt Geno Genotype</prop>
												<prop name="Position">6</prop>
												<prop name="IsDefault">1</prop>
												<prop name="ReadOnly">1</prop>
												<obj name="ChannelProp" class="ChannelProperty" version="1">
													<prop name="ChannelIdx">0</prop>
												</obj>
											</obj>
											<obj name="PropertyObject" class="GroupChannelTypeProp" version="4">
												<prop name="PropertyTypeName">Melt Geno Sample Type</prop>
												<prop name="Position">6</prop>
												<prop name="IsDefault">0</prop>
												<prop name="GroupSampleType">mstUnknown</prop>
												<obj name="ChannelProp" class="ChannelProperty" version="1">
													<prop name="ChannelIdx">0</prop>
												</obj>
											</obj>
											<obj name="PropertyObject" class="QuantSampleTypeProperty" version="4">
												<prop name="PropertyTypeName">Quantification Sample Type</prop>
												<prop name="Position">6</prop>
												<prop name="IsDefault">0</prop>
												<prop name="SampleType">qsUnknown</prop>
												<obj name="ChannelProp" class="ChannelProperty" version="1">
													<prop name="ChannelIdx">0</prop>
												</obj>
											</obj>
											<obj name="PropertyObject" class="ChannelGenotype" version="4">
												<prop name="PropertyTypeName">Scanning Genotype</prop>
												<prop name="Position">6</prop>
												<prop name="IsDefault">1</prop>
												<prop name="ReadOnly">1</prop>
												<obj name="ChannelProp" class="ChannelProperty" version="1">
													<prop name="ChannelIdx">0</prop>
												</obj>
											</obj>
											<obj name="PropertyObject" class="GroupChannelTypeProp" version="4">
												<prop name="PropertyTypeName">Scanning Sample Type</prop>
												<prop name="Position">6</prop>
												<prop name="IsDefault">0</prop>
												<prop name="GroupSampleType">mstUnknown</prop>
												<obj name="ChannelProp" class="ChannelProperty" version="1">
													<prop name="ChannelIdx">0</prop>
												</obj>
											</obj>
											<obj name="PropertyObject" class="TargetName" version="4">
												<prop name="PropertyTypeName">Target Name</prop>
												<prop name="Position">6</prop>
												<prop name="IsDefault">1</prop>
												<obj name="ChannelProp" class="ChannelProperty" version="1">
													<prop name="ChannelIdx">0</prop>
												</obj>
											</obj>
											<obj name="PropertyObject" class="RQTargetProperty" version="4">
												<prop name="PropertyTypeName">Target Type</prop>
												<prop name="Position">6</prop>
												<prop name="IsDefault">0</prop>
												<prop name="TargetType">dtNone</prop>
												<obj name="ChannelProp" class="ChannelProperty" version="1">
													<prop name="ChannelIdx">0</prop>
												</obj>
											</obj>
										</list>
									</obj>
								</list>
							</obj>
						</obj>
						<prop name="ChannelPropertyCount">1</prop>
						<prop name="ContainerPosition">6</prop>
						<prop name="HasSampleProperties">1</prop>
						<obj name="SampleProperties" class="PropertyList" version="1">
							<list name="emlist" count="14">
								<obj name="PropertyObject" class="SamplePrefColor" version="4">
									<prop name="PropertyTypeName">Color</prop>
									<prop name="Position">6</prop>
									<prop name="IsDefault">0</prop>
									<prop name="Color">$00000097</prop>
								</obj>
								<obj name="PropertyObject" class="DominantChannelProp" version="4">
									<prop name="PropertyTypeName">Dominant Channel</prop>
									<prop name="Position">6</prop>
									<prop name="IsDefault">0</prop>
									<prop name="DominantChannel">0</prop>
								</obj>
								<obj name="PropertyObject" class="Genotype" version="4">
									<prop name="PropertyTypeName">EndPt Genotype</prop>
									<prop name="Position">6</prop>
									<prop name="IsDefault">1</prop>
									<prop name="ReadOnly">1</prop>
								</obj>
								<obj name="PropertyObject" class="GroupingSample" version="4">
									<prop name="PropertyTypeName">EndPt Sample Type</prop>
									<prop name="Position">6</prop>
									<prop name="IsDefault">0</prop>
									<prop name="GroupSampleType">mstUnknown</prop>
								</obj>
								<obj name="PropertyObject" class="SamplePrefLineStyle" version="4">
									<prop name="PropertyTypeName">Line Style</prop>
									<prop name="Position">6</prop>
									<prop name="IsDefault">0</prop>
									<prop name="LineStyle">psSolid</prop>
								</obj>
								<obj name="PropertyObject" class="GenSampleEditNotes" version="4">
									<prop name="PropertyTypeName">Notes</prop>
									<prop name="Position">6</prop>
									<prop name="IsDefault">1</prop>
								</obj>
								<obj name="PropertyObject" class="SamplePrefPointStyle" version="4">
									<prop name="PropertyTypeName">Point Style</prop>
									<prop name="Position">6</prop>
									<prop name="IsDefault">0</prop>
									<prop name="PointStyle">psNothing</prop>
								</obj>
								<obj name="PropertyObject" class="GenSampleEditPosition" version="4">
									<prop name="PropertyTypeName">Position</prop>
									<prop name="Position">6</prop>
									<prop name="IsDefault">1</prop>
								</obj>
								<obj name="PropertyObject" class="GenSampleEditReplicate" version="4">
									<prop name="PropertyTypeName">Replicate of</prop>
									<prop name="Position">6</prop>
									<prop name="IsDefault">1</prop>
									<prop name="ReplicateOf">-1</prop>
								</obj>
								<obj name="PropertyObject" class="HTCSampleID" version="4">
									<prop name="PropertyTypeName">Sample ID</prop>
									<prop name="Position">6</prop>
									<prop name="IsDefault">1</prop>
								</obj>
								<obj name="PropertyObject" class="GenSampleEditName" version="4">
									<prop name="PropertyTypeName">Sample Name</prop>
									<prop name="Position">6</prop>
									<prop name="IsDefault">1</prop>
									<prop name="name">Sample 7</prop>
								</obj>
								<obj name="PropertyObject" class="HTCSamplePrepNotes" version="4">
									<prop name="PropertyTypeName">Sample Prep Notes</prop>
									<prop name="Position">6</prop>
									<prop name="IsDefault">1</prop>
								</obj>
								<obj name="PropertyObject" class="GenSampleEditSubset" version="4">
									<prop name="PropertyTypeName">Subsets</prop>
									<prop name="Position">6</prop>
									<prop name="IsDefault">1</prop>
								</obj>
								<obj name="PropertyObject" class="SamplePrefWidth" version="5">
									<prop name="PropertyTypeName">Width</prop>
									<prop name="Position">6</prop>
									<prop name="IsDefault">1</prop>
									<prop name="Width">1</prop>
								</obj>
							</list>
						</obj>
					</obj>
					<obj name="item" class="SamplePropInfo" version="1">
						<obj name="ChannelProperties" class="ChanPropList" version="2">
							<obj name="ChannelProperties" class="EMList" version="1">
								<list name="emlist" count="1">
									<obj name="item" class="PropertyList" version="1">
										<list name="emlist" count="12">
											<obj name="PropertyObject" class="RQSampleTargetProperty" version="4">
												<prop name="PropertyTypeName">Combined Sample and Target Type</prop>
												<prop name="Position">7</prop>
												<prop name="IsDefault">0</prop>
												<obj name="ChannelProp" class="ChannelProperty" version="1">
													<prop name="ChannelIdx">0</prop>
												</obj>
											</obj>
											<obj name="PropertyObject" class="QuantConcProperty" version="4">
												<prop name="PropertyTypeName">Concentration</prop>
												<prop name="Position">7</prop>
												<prop name="IsDefault">1</prop>
												<prop name="Concentration">0</prop>
												<obj name="ChannelProp" class="ChannelProperty" version="1">
													<prop name="ChannelIdx">0</prop>
												</obj>
												<prop name="ReadOnly">1</prop>
											</obj>
											<obj name="PropertyObject" class="QuantCpHighProp" version="4">
												<prop name="PropertyTypeName">Cp High</prop>
												<prop name="Position">7</prop>
												<prop name="IsDefault">1</prop>
												<prop name="CpRangeHigh">0</prop>
												<obj name="ChannelProp" class="ChannelProperty" version="1">
													<prop name="ChannelIdx">0</prop>
												</obj>
												<prop name="ReadOnly">1</prop>
											</obj>
											<obj name="PropertyObject" class="QuantCpLowProp" version="4">
												<prop name="PropertyTypeName">Cp Low</prop>
												<prop name="Position">7</prop>
												<prop name="IsDefault">1</prop>
												<prop name="CpRangeLow">0</prop>
												<obj name="ChannelProp" class="ChannelProperty" version="1">
													<prop name="ChannelIdx">0</prop>
												</obj>
												<prop name="ReadOnly">1</prop>
											</obj>
											<obj name="PropertyObject" class="RQEffProp" version="4">
												<prop name="PropertyTypeName">Efficiency</prop>
												<prop name="Position">7</prop>
												<prop name="IsDefault">1</prop>
												<prop name="Efficiency">2</prop>
												<obj name="ChannelProp" class="ChannelProperty" version="1">
													<prop name="ChannelIdx">0</prop>
												</obj>
											</obj>
											<obj name="PropertyObject" class="ChannelGenotype" version="4">
												<prop name="PropertyTypeName">Melt Geno Genotype</prop>
												<prop name="Position">7</prop>
												<prop name="IsDefault">1</prop>
												<prop name="ReadOnly">1</prop>
												<obj name="ChannelProp" class="ChannelProperty" version="1">
													<prop name="ChannelIdx">0</prop>
												</obj>
											</obj>
											<obj name="PropertyObject" class="GroupChannelTypeProp" version="4">
												<prop name="PropertyTypeName">Melt Geno Sample Type</prop>
												<prop name="Position">7</prop>
												<prop name="IsDefault">0</prop>
												<prop name="GroupSampleType">mstUnknown</prop>
												<obj name="ChannelProp" class="ChannelProperty" version="1">
													<prop name="ChannelIdx">0</prop>
												</obj>
											</obj>
											<obj name="PropertyObject" class="QuantSampleTypeProperty" version="4">
												<prop name="PropertyTypeName">Quantification Sample Type</prop>
												<prop name="Position">7</prop>
												<prop name="IsDefault">0</prop>
												<prop name="SampleType">qsUnknown</prop>
												<obj name="ChannelProp" class="ChannelProperty" version="1">
													<prop name="ChannelIdx">0</prop>
												</obj>
											</obj>
											<obj name="PropertyObject" class="ChannelGenotype" version="4">
												<prop name="PropertyTypeName">Scanning Genotype</prop>
												<prop name="Position">7</prop>
												<prop name="IsDefault">1</prop>
												<prop name="ReadOnly">1</prop>
												<obj name="ChannelProp" class="ChannelProperty" version="1">
													<prop name="ChannelIdx">0</prop>
												</obj>
											</obj>
											<obj name="PropertyObject" class="GroupChannelTypeProp" version="4">
												<prop name="PropertyTypeName">Scanning Sample Type</prop>
												<prop name="Position">7</prop>
												<prop name="IsDefault">0</prop>
												<prop name="GroupSampleType">mstUnknown</prop>
												<obj name="ChannelProp" class="ChannelProperty" version="1">
													<prop name="ChannelIdx">0</prop>
												</obj>
											</obj>
											<obj name="PropertyObject" class="TargetName" version="4">
												<prop name="PropertyTypeName">Target Name</prop>
												<prop name="Position">7</prop>
												<prop name="IsDefault">1</prop>
												<obj name="ChannelProp" class="ChannelProperty" version="1">
													<prop name="ChannelIdx">0</prop>
												</obj>
											</obj>
											<obj name="PropertyObject" class="RQTargetProperty" version="4">
												<prop name="PropertyTypeName">Target Type</prop>
												<prop name="Position">7</prop>
												<prop name="IsDefault">0</prop>
												<prop name="TargetType">dtNone</prop>
												<obj name="ChannelProp" class="ChannelProperty" version="1">
													<prop name="ChannelIdx">0</prop>
												</obj>
											</obj>
										</list>
									</obj>
								</list>
							</obj>
						</obj>
						<prop name="ChannelPropertyCount">1</prop>
						<prop name="ContainerPosition">7</prop>
						<prop name="HasSampleProperties">1</prop>
						<obj name="SampleProperties" class="PropertyList" version="1">
							<list name="emlist" count="14">
								<obj name="PropertyObject" class="SamplePrefColor" version="4">
									<prop name="PropertyTypeName">Color</prop>
									<prop name="Position">7</prop>
									<prop name="IsDefault">0</prop>
									<prop name="Color">$00FFFF0F</prop>
								</obj>
								<obj name="PropertyObject" class="DominantChannelProp" version="4">
									<prop name="PropertyTypeName">Dominant Channel</prop>
									<prop name="Position">7</prop>
									<prop name="IsDefault">0</prop>
									<prop name="DominantChannel">0</prop>
								</obj>
								<obj name="PropertyObject" class="Genotype" version="4">
									<prop name="PropertyTypeName">EndPt Genotype</prop>
									<prop name="Position">7</prop>
									<prop name="IsDefault">1</prop>
									<prop name="ReadOnly">1</prop>
								</obj>
								<obj name="PropertyObject" class="GroupingSample" version="4">
									<prop name="PropertyTypeName">EndPt Sample Type</prop>
									<prop name="Position">7</prop>
									<prop name="IsDefault">0</prop>
									<prop name="GroupSampleType">mstUnknown</prop>
								</obj>
								<obj name="PropertyObject" class="SamplePrefLineStyle" version="4">
									<prop name="PropertyTypeName">Line Style</prop>
									<prop name="Position">7</prop>
									<prop name="IsDefault">0</prop>
									<prop name="LineStyle">psSolid</prop>
								</obj>
								<obj name="PropertyObject" class="GenSampleEditNotes" version="4">
									<prop name="PropertyTypeName">Notes</prop>
									<prop name="Position">7</prop>
									<prop name="IsDefault">1</prop>
								</obj>
								<obj name="PropertyObject" class="SamplePrefPointStyle" version="4">
									<prop name="PropertyTypeName">Point Style</prop>
									<prop name="Position">7</prop>
									<prop name="IsDefault">0</prop>
									<prop name="PointStyle">psNothing</prop>
								</obj>
								<obj name="PropertyObject" class="GenSampleEditPosition" version="4">
									<prop name="PropertyTypeName">Position</prop>
									<prop name="Position">7</prop>
									<prop name="IsDefault">1</prop>
								</obj>
								<obj name="PropertyObject" class="GenSampleEditReplicate" version="4">
									<prop name="PropertyTypeName">Replicate of</prop>
									<prop name="Position">7</prop>
									<prop name="IsDefault">1</prop>
									<prop name="ReplicateOf">-1</prop>
								</obj>
								<obj name="PropertyObject" class="HTCSampleID" version="4">
									<prop name="PropertyTypeName">Sample ID</prop>
									<prop name="Position">7</prop>
									<prop name="IsDefault">1</prop>
								</obj>
								<obj name="PropertyObject" class="GenSampleEditName" version="4">
									<prop name="PropertyTypeName">Sample Name</prop>
									<prop name="Position">7</prop>
									<prop name="IsDefault">1</prop>
									<prop name="name">Sample 8</prop>
								</obj>
								<obj name="PropertyObject" class="HTCSamplePrepNotes" version="4">
									<prop name="PropertyTypeName">Sample Prep Notes</prop>
									<prop name="Position">7</prop>
									<prop name="IsDefault">1</prop>
								</obj>
								<obj name="PropertyObject" class="GenSampleEditSubset" version="4">
									<prop name="PropertyTypeName">Subsets</prop>
									<prop name="Position">7</prop>
									<prop name="IsDefault">1</prop>
								</obj>
								<obj name="PropertyObject" class="SamplePrefWidth" version="5">
									<prop name="PropertyTypeName">Width</prop>
									<prop name="Position">7</prop>
									<prop name="IsDefault">1</prop>
									<prop name="Width">1</prop>
								</obj>
							</list>
						</obj>
					</obj>
					<obj name="item" class="SamplePropInfo" version="1">
						<obj name="ChannelProperties" class="ChanPropList" version="2">
							<obj name="ChannelProperties" class="EMList" version="1">
								<list name="emlist" count="1">
									<obj name="item" class="PropertyList" version="1">
										<list name="emlist" count="12">
											<obj name="PropertyObject" class="RQSampleTargetProperty" version="4">
												<prop name="PropertyTypeName">Combined Sample and Target Type</prop>
												<prop name="Position">8</prop>
												<prop name="IsDefault">0</prop>
												<obj name="ChannelProp" class="ChannelProperty" version="1">
													<prop name="ChannelIdx">0</prop>
												</obj>
											</obj>
											<obj name="PropertyObject" class="QuantConcProperty" version="4">
												<prop name="PropertyTypeName">Concentration</prop>
												<prop name="Position">8</prop>
												<prop name="IsDefault">1</prop>
												<prop name="Concentration">0</prop>
												<obj name="ChannelProp" class="ChannelProperty" version="1">
													<prop name="ChannelIdx">0</prop>
												</obj>
												<prop name="ReadOnly">1</prop>
											</obj>
											<obj name="PropertyObject" class="QuantCpHighProp" version="4">
												<prop name="PropertyTypeName">Cp High</prop>
												<prop name="Position">8</prop>
												<prop name="IsDefault">1</prop>
												<prop name="CpRangeHigh">0</prop>
												<obj name="ChannelProp" class="ChannelProperty" version="1">
													<prop name="ChannelIdx">0</prop>
												</obj>
												<prop name="ReadOnly">1</prop>
											</obj>
											<obj name="PropertyObject" class="QuantCpLowProp" version="4">
												<prop name="PropertyTypeName">Cp Low</prop>
												<prop name="Position">8</prop>
												<prop name="IsDefault">1</prop>
												<prop name="CpRangeLow">0</prop>
												<obj name="ChannelProp" class="ChannelProperty" version="1">
													<prop name="ChannelIdx">0</prop>
												</obj>
												<prop name="ReadOnly">1</prop>
											</obj>
											<obj name="PropertyObject" class="RQEffProp" version="4">
												<prop name="PropertyTypeName">Efficiency</prop>
												<prop name="Position">8</prop>
												<prop name="IsDefault">1</prop>
												<prop name="Efficiency">2</prop>
												<obj name="ChannelProp" class="ChannelProperty" version="1">
													<prop name="ChannelIdx">0</prop>
												</obj>
											</obj>
											<obj name="PropertyObject" class="ChannelGenotype" version="4">
												<prop name="PropertyTypeName">Melt Geno Genotype</prop>
												<prop name="Position">8</prop>
												<prop name="IsDefault">1</prop>
												<prop name="ReadOnly">1</prop>
												<obj name="ChannelProp" class="ChannelProperty" version="1">
													<prop name="ChannelIdx">0</prop>
												</obj>
											</obj>
											<obj name="PropertyObject" class="GroupChannelTypeProp" version="4">
												<prop name="PropertyTypeName">Melt Geno Sample Type</prop>
												<prop name="Position">8</prop>
												<prop name="IsDefault">0</prop>
												<prop name="GroupSampleType">mstUnknown</prop>
												<obj name="ChannelProp" class="ChannelProperty" version="1">
													<prop name="ChannelIdx">0</prop>
												</obj>
											</obj>
											<obj name="PropertyObject" class="QuantSampleTypeProperty" version="4">
												<prop name="PropertyTypeName">Quantification Sample Type</prop>
												<prop name="Position">8</prop>
												<prop name="IsDefault">0</prop>
												<prop name="SampleType">qsUnknown</prop>
												<obj name="ChannelProp" class="ChannelProperty" version="1">
													<prop name="ChannelIdx">0</prop>
												</obj>
											</obj>
											<obj name="PropertyObject" class="ChannelGenotype" version="4">
												<prop name="PropertyTypeName">Scanning Genotype</prop>
												<prop name="Position">8</prop>
												<prop name="IsDefault">1</prop>
												<prop name="ReadOnly">1</prop>
												<obj name="ChannelProp" class="ChannelProperty" version="1">
													<prop name="ChannelIdx">0</prop>
												</obj>
											</obj>
											<obj name="PropertyObject" class="GroupChannelTypeProp" version="4">
												<prop name="PropertyTypeName">Scanning Sample Type</prop>
												<prop name="Position">8</prop>
												<prop name="IsDefault">0</prop>
												<prop name="GroupSampleType">mstUnknown</prop>
												<obj name="ChannelProp" class="ChannelProperty" version="1">
													<prop name="ChannelIdx">0</prop>
												</obj>
											</obj>
											<obj name="PropertyObject" class="TargetName" version="4">
												<prop name="PropertyTypeName">Target Name</prop>
												<prop name="Position">8</prop>
												<prop name="IsDefault">1</prop>
												<obj name="ChannelProp" class="ChannelProperty" version="1">
													<prop name="ChannelIdx">0</prop>
												</obj>
											</obj>
											<obj name="PropertyObject" class="RQTargetProperty" version="4">
												<prop name="PropertyTypeName">Target Type</prop>
												<prop name="Position">8</prop>
												<prop name="IsDefault">0</prop>
												<prop name="TargetType">dtNone</prop>
												<obj name="ChannelProp" class="ChannelProperty" version="1">
													<prop name="ChannelIdx">0</prop>
												</obj>
											</obj>
										</list>
									</obj>
								</list>
							</obj>
						</obj>
						<prop name="ChannelPropertyCount">1</prop>
						<prop name="ContainerPosition">8</prop>
						<prop name="HasSampleProperties">1</prop>
						<obj name="SampleProperties" class="PropertyList" version="1">
							<list name="emlist" count="14">
								<obj name="PropertyObject" class="SamplePrefColor" version="4">
									<prop name="PropertyTypeName">Color</prop>
									<prop name="Position">8</prop>
									<prop name="IsDefault">0</prop>
									<prop name="Color">$00404000</prop>
								</obj>
								<obj name="PropertyObject" class="DominantChannelProp" version="4">
									<prop name="PropertyTypeName">Dominant Channel</prop>
									<prop name="Position">8</prop>
									<prop name="IsDefault">0</prop>
									<prop name="DominantChannel">0</prop>
								</obj>
								<obj name="PropertyObject" class="Genotype" version="4">
									<prop name="PropertyTypeName">EndPt Genotype</prop>
									<prop name="Position">8</prop>
									<prop name="IsDefault">1</prop>
									<prop name="ReadOnly">1</prop>
								</obj>
								<obj name="PropertyObject" class="GroupingSample" version="4">
									<prop name="PropertyTypeName">EndPt Sample Type</prop>
									<prop name="Position">8</prop>
									<prop name="IsDefault">0</prop>
									<prop name="GroupSampleType">mstUnknown</prop>
								</obj>
								<obj name="PropertyObject" class="SamplePrefLineStyle" version="4">
									<prop name="PropertyTypeName">Line Style</prop>
									<prop name="Position">8</prop>
									<prop name="IsDefault">0</prop>
									<prop name="LineStyle">psSolid</prop>
								</obj>
								<obj name="PropertyObject" class="GenSampleEditNotes" version="4">
									<prop name="PropertyTypeName">Notes</prop>
									<prop name="Position">8</prop>
									<prop name="IsDefault">1</prop>
								</obj>
								<obj name="PropertyObject" class="SamplePrefPointStyle" version="4">
									<prop name="PropertyTypeName">Point Style</prop>
									<prop name="Position">8</prop>
									<prop name="IsDefault">0</prop>
									<prop name="PointStyle">psNothing</prop>
								</obj>
								<obj name="PropertyObject" class="GenSampleEditPosition" version="4">
									<prop name="PropertyTypeName">Position</prop>
									<prop name="Position">8</prop>
									<prop name="IsDefault">1</prop>
								</obj>
								<obj name="PropertyObject" class="GenSampleEditReplicate" version="4">
									<prop name="PropertyTypeName">Replicate of</prop>
									<prop name="Position">8</prop>
									<prop name="IsDefault">1</prop>
									<prop name="ReplicateOf">-1</prop>
								</obj>
								<obj name="PropertyObject" class="HTCSampleID" version="4">
									<prop name="PropertyTypeName">Sample ID</prop>
									<prop name="Position">8</prop>
									<prop name="IsDefault">1</prop>
								</obj>
								<obj name="PropertyObject" class="GenSampleEditName" version="4">
									<prop name="PropertyTypeName">Sample Name</prop>
									<prop name="Position">8</prop>
									<prop name="IsDefault">1</prop>
									<prop name="name">Sample 9</prop>
								</obj>
								<obj name="PropertyObject" class="HTCSamplePrepNotes" version="4">
									<prop name="PropertyTypeName">Sample Prep Notes</prop>
									<prop name="Position">8</prop>
									<prop name="IsDefault">1</prop>
								</obj>
								<obj name="PropertyObject" class="GenSampleEditSubset" version="4">
									<prop name="PropertyTypeName">Subsets</prop>
									<prop name="Position">8</prop>
									<prop name="IsDefault">1</prop>
								</obj>
								<obj name="PropertyObject" class="SamplePrefWidth" version="5">
									<prop name="PropertyTypeName">Width</prop>
									<prop name="Position">8</prop>
									<prop name="IsDefault">1</prop>
									<prop name="Width">1</prop>
								</obj>
							</list>
						</obj>
					</obj>
					<obj name="item" class="SamplePropInfo" version="1">
						<obj name="ChannelProperties" class="ChanPropList" version="2">
							<obj name="ChannelProperties" class="EMList" version="1">
								<list name="emlist" count="1">
									<obj name="item" class="PropertyList" version="1">
										<list name="emlist" count="12">
											<obj name="PropertyObject" class="RQSampleTargetProperty" version="4">
												<prop name="PropertyTypeName">Combined Sample and Target Type</prop>
												<prop name="Position">9</prop>
												<prop name="IsDefault">0</prop>
												<obj name="ChannelProp" class="ChannelProperty" version="1">
													<prop name="ChannelIdx">0</prop>
												</obj>
											</obj>
											<obj name="PropertyObject" class="QuantConcProperty" version="4">
												<prop name="PropertyTypeName">Concentration</prop>
												<prop name="Position">9</prop>
												<prop name="IsDefault">1</prop>
												<prop name="Concentration">0</prop>
												<obj name="ChannelProp" class="ChannelProperty" version="1">
													<prop name="ChannelIdx">0</prop>
												</obj>
												<prop name="ReadOnly">1</prop>
											</obj>
											<obj name="PropertyObject" class="QuantCpHighProp" version="4">
												<prop name="PropertyTypeName">Cp High</prop>
												<prop name="Position">9</prop>
												<prop name="IsDefault">1</prop>
												<prop name="CpRangeHigh">0</prop>
												<obj name="ChannelProp" class="ChannelProperty" version="1">
													<prop name="ChannelIdx">0</prop>
												</obj>
												<prop name="ReadOnly">1</prop>
											</obj>
											<obj name="PropertyObject" class="QuantCpLowProp" version="4">
												<prop name="PropertyTypeName">Cp Low</prop>
												<prop name="Position">9</prop>
												<prop name="IsDefault">1</prop>
												<prop name="CpRangeLow">0</prop>
												<obj name="ChannelProp" class="ChannelProperty" version="1">
													<prop name="ChannelIdx">0</prop>
												</obj>
												<prop name="ReadOnly">1</prop>
											</obj>
											<obj name="PropertyObject" class="RQEffProp" version="4">
												<prop name="PropertyTypeName">Efficiency</prop>
												<prop name="Position">9</prop>
												<prop name="IsDefault">1</prop>
												<prop name="Efficiency">2</prop>
												<obj name="ChannelProp" class="ChannelProperty" version="1">
													<prop name="ChannelIdx">0</prop>
												</obj>
											</obj>
											<obj name="PropertyObject" class="ChannelGenotype" version="4">
												<prop name="PropertyTypeName">Melt Geno Genotype</prop>
												<prop name="Position">9</prop>
												<prop name="IsDefault">1</prop>
												<prop name="ReadOnly">1</prop>
												<obj name="ChannelProp" class="ChannelProperty" version="1">
													<prop name="ChannelIdx">0</prop>
												</obj>
											</obj>
											<obj name="PropertyObject" class="GroupChannelTypeProp" version="4">
												<prop name="PropertyTypeName">Melt Geno Sample Type</prop>
												<prop name="Position">9</prop>
												<prop name="IsDefault">0</prop>
												<prop name="GroupSampleType">mstUnknown</prop>
												<obj name="ChannelProp" class="ChannelProperty" version="1">
													<prop name="ChannelIdx">0</prop>
												</obj>
											</obj>
											<obj name="PropertyObject" class="QuantSampleTypeProperty" version="4">
												<prop name="PropertyTypeName">Quantification Sample Type</prop>
												<prop name="Position">9</prop>
												<prop name="IsDefault">0</prop>
												<prop name="SampleType">qsUnknown</prop>
												<obj name="ChannelProp" class="ChannelProperty" version="1">
													<prop name="ChannelIdx">0</prop>
												</obj>
											</obj>
											<obj name="PropertyObject" class="ChannelGenotype" version="4">
												<prop name="PropertyTypeName">Scanning Genotype</prop>
												<prop name="Position">9</prop>
												<prop name="IsDefault">1</prop>
												<prop name="ReadOnly">1</prop>
												<obj name="ChannelProp" class="ChannelProperty" version="1">
													<prop name="ChannelIdx">0</prop>
												</obj>
											</obj>
											<obj name="PropertyObject" class="GroupChannelTypeProp" version="4">
												<prop name="PropertyTypeName">Scanning Sample Type</prop>
												<prop name="Position">9</prop>
												<prop name="IsDefault">0</prop>
												<prop name="GroupSampleType">mstUnknown</prop>
												<obj name="ChannelProp" class="ChannelProperty" version="1">
													<prop name="ChannelIdx">0</prop>
												</obj>
											</obj>
											<obj name="PropertyObject" class="TargetName" version="4">
												<prop name="PropertyTypeName">Target Name</prop>
												<prop name="Position">9</prop>
												<prop name="IsDefault">1</prop>
												<obj name="ChannelProp" class="ChannelProperty" version="1">
													<prop name="ChannelIdx">0</prop>
												</obj>
											</obj>
											<obj name="PropertyObject" class="RQTargetProperty" version="4">
												<prop name="PropertyTypeName">Target Type</prop>
												<prop name="Position">9</prop>
												<prop name="IsDefault">0</prop>
												<prop name="TargetType">dtNone</prop>
												<obj name="ChannelProp" class="ChannelProperty" version="1">
													<prop name="ChannelIdx">0</prop>
												</obj>
											</obj>
										</list>
									</obj>
								</list>
							</obj>
						</obj>
						<prop name="ChannelPropertyCount">1</prop>
						<prop name="ContainerPosition">9</prop>
						<prop name="HasSampleProperties">1</prop>
						<obj name="SampleProperties" class="PropertyList" version="1">
							<list name="emlist" count="14">
								<obj name="PropertyObject" class="SamplePrefColor" version="4">
									<prop name="PropertyTypeName">Color</prop>
									<prop name="Position">9</prop>
									<prop name="IsDefault">0</prop>
									<prop name="Color">$004080FF</prop>
								</obj>
								<obj name="PropertyObject" class="DominantChannelProp" version="4">
									<prop name="PropertyTypeName">Dominant Channel</prop>
									<prop name="Position">9</prop>
									<prop name="IsDefault">0</prop>
									<prop name="DominantChannel">0</prop>
								</obj>
								<obj name="PropertyObject" class="Genotype" version="4">
									<prop name="PropertyTypeName">EndPt Genotype</prop>
									<prop name="Position">9</prop>
									<prop name="IsDefault">1</prop>
									<prop name="ReadOnly">1</prop>
								</obj>
								<obj name="PropertyObject" class="GroupingSample" version="4">
									<prop name="PropertyTypeName">EndPt Sample Type</prop>
									<prop name="Position">9</prop>
									<prop name="IsDefault">0</prop>
									<prop name="GroupSampleType">mstUnknown</prop>
								</obj>
								<obj name="PropertyObject" class="SamplePrefLineStyle" version="4">
									<prop name="PropertyTypeName">Line Style</prop>
									<prop name="Position">9</prop>
									<prop name="IsDefault">0</prop>
									<prop name="LineStyle">psSolid</prop>
								</obj>
								<obj name="PropertyObject" class="GenSampleEditNotes" version="4">
									<prop name="PropertyTypeName">Notes</prop>
									<prop name="Position">9</prop>
									<prop name="IsDefault">1</prop>
								</obj>
								<obj name="PropertyObject" class="SamplePrefPointStyle" version="4">
									<prop name="PropertyTypeName">Point Style</prop>
									<prop name="Position">9</prop>
									<prop name="IsDefault">0</prop>
									<prop name="PointStyle">psNothing</prop>
								</obj>
								<obj name="PropertyObject" class="GenSampleEditPosition" version="4">
									<prop name="PropertyTypeName">Position</prop>
									<prop name="Position">9</prop>
									<prop name="IsDefault">1</prop>
								</obj>
								<obj name="PropertyObject" class="GenSampleEditReplicate" version="4">
									<prop name="PropertyTypeName">Replicate of</prop>
									<prop name="Position">9</prop>
									<prop name="IsDefault">1</prop>
									<prop name="ReplicateOf">-1</prop>
								</obj>
								<obj name="PropertyObject" class="HTCSampleID" version="4">
									<prop name="PropertyTypeName">Sample ID</prop>
									<prop name="Position">9</prop>
									<prop name="IsDefault">1</prop>
								</obj>
								<obj name="PropertyObject" class="GenSampleEditName" version="4">
									<prop name="PropertyTypeName">Sample Name</prop>
									<prop name="Position">9</prop>
									<prop name="IsDefault">1</prop>
									<prop name="name">Sample 10</prop>
								</obj>
								<obj name="PropertyObject" class="HTCSamplePrepNotes" version="4">
									<prop name="PropertyTypeName">Sample Prep Notes</prop>
									<prop name="Position">9</prop>
									<prop name="IsDefault">1</prop>
								</obj>
								<obj name="PropertyObject" class="GenSampleEditSubset" version="4">
									<prop name="PropertyTypeName">Subsets</prop>
									<prop name="Position">9</prop>
									<prop name="IsDefault">1</prop>
								</obj>
								<obj name="PropertyObject" class="SamplePrefWidth" version="5">
									<prop name="PropertyTypeName">Width</prop>
									<prop name="Position">9</prop>
									<prop name="IsDefault">1</prop>
									<prop name="Width">1</prop>
								</obj>
							</list>
						</obj>
					</obj>
					<obj name="item" class="SamplePropInfo" version="1">
						<obj name="ChannelProperties" class="ChanPropList" version="2">
							<obj name="ChannelProperties" class="EMList" version="1">
								<list name="emlist" count="1">
									<obj name="item" class="PropertyList" version="1">
										<list name="emlist" count="12">
											<obj name="PropertyObject" class="RQSampleTargetProperty" version="4">
												<prop name="PropertyTypeName">Combined Sample and Target Type</prop>
												<prop name="Position">10</prop>
												<prop name="IsDefault">0</prop>
												<obj name="ChannelProp" class="ChannelProperty" version="1">
													<prop name="ChannelIdx">0</prop>
												</obj>
											</obj>
											<obj name="PropertyObject" class="QuantConcProperty" version="4">
												<prop name="PropertyTypeName">Concentration</prop>
												<prop name="Position">10</prop>
												<prop name="IsDefault">1</prop>
												<prop name="Concentration">0</prop>
												<obj name="ChannelProp" class="ChannelProperty" version="1">
													<prop name="ChannelIdx">0</prop>
												</obj>
												<prop name="ReadOnly">1</prop>
											</obj>
											<obj name="PropertyObject" class="QuantCpHighProp" version="4">
												<prop name="PropertyTypeName">Cp High</prop>
												<prop name="Position">10</prop>
												<prop name="IsDefault">1</prop>
												<prop name="CpRangeHigh">0</prop>
												<obj name="ChannelProp" class="ChannelProperty" version="1">
													<prop name="ChannelIdx">0</prop>
												</obj>
												<prop name="ReadOnly">1</prop>
											</obj>
											<obj name="PropertyObject" class="QuantCpLowProp" version="4">
												<prop name="PropertyTypeName">Cp Low</prop>
												<prop name="Position">10</prop>
												<prop name="IsDefault">1</prop>
												<prop name="CpRangeLow">0</prop>
												<obj name="ChannelProp" class="ChannelProperty" version="1">
													<prop name="ChannelIdx">0</prop>
												</obj>
												<prop name="ReadOnly">1</prop>
											</obj>
											<obj name="PropertyObject" class="RQEffProp" version="4">
												<prop name="PropertyTypeName">Efficiency</prop>
												<prop name="Position">10</prop>
												<prop name="IsDefault">1</prop>
												<prop name="Efficiency">2</prop>
												<obj name="ChannelProp" class="ChannelProperty" version="1">
													<prop name="ChannelIdx">0</prop>
												</obj>
											</obj>
											<obj name="PropertyObject" class="ChannelGenotype" version="4">
												<prop name="PropertyTypeName">Melt Geno Genotype</prop>
												<prop name="Position">10</prop>
												<prop name="IsDefault">1</prop>
												<prop name="ReadOnly">1</prop>
												<obj name="ChannelProp" class="ChannelProperty" version="1">
													<prop name="ChannelIdx">0</prop>
												</obj>
											</obj>
											<obj name="PropertyObject" class="GroupChannelTypeProp" version="4">
												<prop name="PropertyTypeName">Melt Geno Sample Type</prop>
												<prop name="Position">10</prop>
												<prop name="IsDefault">0</prop>
												<prop name="GroupSampleType">mstUnknown</prop>
												<obj name="ChannelProp" class="ChannelProperty" version="1">
													<prop name="ChannelIdx">0</prop>
												</obj>
											</obj>
											<obj name="PropertyObject" class="QuantSampleTypeProperty" version="4">
												<prop name="PropertyTypeName">Quantification Sample Type</prop>
												<prop name="Position">10</prop>
												<prop name="IsDefault">0</prop>
												<prop name="SampleType">qsUnknown</prop>
												<obj name="ChannelProp" class="ChannelProperty" version="1">
													<prop name="ChannelIdx">0</prop>
												</obj>
											</obj>
											<obj name="PropertyObject" class="ChannelGenotype" version="4">
												<prop name="PropertyTypeName">Scanning Genotype</prop>
												<prop name="Position">10</prop>
												<prop name="IsDefault">1</prop>
												<prop name="ReadOnly">1</prop>
												<obj name="ChannelProp" class="ChannelProperty" version="1">
													<prop name="ChannelIdx">0</prop>
												</obj>
											</obj>
											<obj name="PropertyObject" class="GroupChannelTypeProp" version="4">
												<prop name="PropertyTypeName">Scanning Sample Type</prop>
												<prop name="Position">10</prop>
												<prop name="IsDefault">0</prop>
												<prop name="GroupSampleType">mstUnknown</prop>
												<obj name="ChannelProp" class="ChannelProperty" version="1">
													<prop name="ChannelIdx">0</prop>
												</obj>
											</obj>
											<obj name="PropertyObject" class="TargetName" version="4">
												<prop name="PropertyTypeName">Target Name</prop>
												<prop name="Position">10</prop>
												<prop name="IsDefault">1</prop>
												<obj name="ChannelProp" class="ChannelProperty" version="1">
													<prop name="ChannelIdx">0</prop>
												</obj>
											</obj>
											<obj name="PropertyObject" class="RQTargetProperty" version="4">
												<prop name="PropertyTypeName">Target Type</prop>
												<prop name="Position">10</prop>
												<prop name="IsDefault">0</prop>
												<prop name="TargetType">dtNone</prop>
												<obj name="ChannelProp" class="ChannelProperty" version="1">
													<prop name="ChannelIdx">0</prop>
												</obj>
											</obj>
										</list>
									</obj>
								</list>
							</obj>
						</obj>
						<prop name="ChannelPropertyCount">1</prop>
						<prop name="ContainerPosition">10</prop>
						<prop name="HasSampleProperties">1</prop>
						<obj name="SampleProperties" class="PropertyList" version="1">
							<list name="emlist" count="14">
								<obj name="PropertyObject" class="SamplePrefColor" version="4">
									<prop name="PropertyTypeName">Color</prop>
									<prop name="Position">10</prop>
									<prop name="IsDefault">0</prop>
									<prop name="Color">$00FD0299</prop>
								</obj>
								<obj name="PropertyObject" class="DominantChannelProp" version="4">
									<prop name="PropertyTypeName">Dominant Channel</prop>
									<prop name="Position">10</prop>
									<prop name="IsDefault">0</prop>
									<prop name="DominantChannel">0</prop>
								</obj>
								<obj name="PropertyObject" class="Genotype" version="4">
									<prop name="PropertyTypeName">EndPt Genotype</prop>
									<prop name="Position">10</prop>
									<prop name="IsDefault">1</prop>
									<prop name="ReadOnly">1</prop>
								</obj>
								<obj name="PropertyObject" class="GroupingSample" version="4">
									<prop name="PropertyTypeName">EndPt Sample Type</prop>
									<prop name="Position">10</prop>
									<prop name="IsDefault">0</prop>
									<prop name="GroupSampleType">mstUnknown</prop>
								</obj>
								<obj name="PropertyObject" class="SamplePrefLineStyle" version="4">
									<prop name="PropertyTypeName">Line Style</prop>
									<prop name="Position">10</prop>
									<prop name="IsDefault">0</prop>
									<prop name="LineStyle">psSolid</prop>
								</obj>
								<obj name="PropertyObject" class="GenSampleEditNotes" version="4">
									<prop name="PropertyTypeName">Notes</prop>
									<prop name="Position">10</prop>
									<prop name="IsDefault">1</prop>
								</obj>
								<obj name="PropertyObject" class="SamplePrefPointStyle" version="4">
									<prop name="PropertyTypeName">Point Style</prop>
									<prop name="Position">10</prop>
									<prop name="IsDefault">0</prop>
									<prop name="PointStyle">psNothing</prop>
								</obj>
								<obj name="PropertyObject" class="GenSampleEditPosition" version="4">
									<prop name="PropertyTypeName">Position</prop>
									<prop name="Position">10</prop>
									<prop name="IsDefault">1</prop>
								</obj>
								<obj name="PropertyObject" class="GenSampleEditReplicate" version="4">
									<prop name="PropertyTypeName">Replicate of</prop>
									<prop name="Position">10</prop>
									<prop name="IsDefault">1</prop>
									<prop name="ReplicateOf">-1</prop>
								</obj>
								<obj name="PropertyObject" class="HTCSampleID" version="4">
									<prop name="PropertyTypeName">Sample ID</prop>
									<prop name="Position">10</prop>
									<prop name="IsDefault">1</prop>
								</obj>
								<obj name="PropertyObject" class="GenSampleEditName" version="4">
									<prop name="PropertyTypeName">Sample Name</prop>
									<prop name="Position">10</prop>
									<prop name="IsDefault">1</prop>
									<prop name="name">Sample 11</prop>
								</obj>
								<obj name="PropertyObject" class="HTCSamplePrepNotes" version="4">
									<prop name="PropertyTypeName">Sample Prep Notes</prop>
									<prop name="Position">10</prop>
									<prop name="IsDefault">1</prop>
								</obj>
								<obj name="PropertyObject" class="GenSampleEditSubset" version="4">
									<prop name="PropertyTypeName">Subsets</prop>
									<prop name="Position">10</prop>
									<prop name="IsDefault">1</prop>
								</obj>
								<obj name="PropertyObject" class="SamplePrefWidth" version="5">
									<prop name="PropertyTypeName">Width</prop>
									<prop name="Position">10</prop>
									<prop name="IsDefault">1</prop>
									<prop name="Width">1</prop>
								</obj>
							</list>
						</obj>
					</obj>
					<obj name="item" class="SamplePropInfo" version="1">
						<obj name="ChannelProperties" class="ChanPropList" version="2">
							<obj name="ChannelProperties" class="EMList" version="1">
								<list name="emlist" count="1">
									<obj name="item" class="PropertyList" version="1">
										<list name="emlist" count="12">
											<obj name="PropertyObject" class="RQSampleTargetProperty" version="4">
												<prop name="PropertyTypeName">Combined Sample and Target Type</prop>
												<prop name="Position">11</prop>
												<prop name="IsDefault">0</prop>
												<obj name="ChannelProp" class="ChannelProperty" version="1">
													<prop name="ChannelIdx">0</prop>
												</obj>
											</obj>
											<obj name="PropertyObject" class="QuantConcProperty" version="4">
												<prop name="PropertyTypeName">Concentration</prop>
												<prop name="Position">11</prop>
												<prop name="IsDefault">1</prop>
												<prop name="Concentration">0</prop>
												<obj name="ChannelProp" class="ChannelProperty" version="1">
													<prop name="ChannelIdx">0</prop>
												</obj>
												<prop name="ReadOnly">1</prop>
											</obj>
											<obj name="PropertyObject" class="QuantCpHighProp" version="4">
												<prop name="PropertyTypeName">Cp High</prop>
												<prop name="Position">11</prop>
												<prop name="IsDefault">1</prop>
												<prop name="CpRangeHigh">0</prop>
												<obj name="ChannelProp" class="ChannelProperty" version="1">
													<prop name="ChannelIdx">0</prop>
												</obj>
												<prop name="ReadOnly">1</prop>
											</obj>
											<obj name="PropertyObject" class="QuantCpLowProp" version="4">
												<prop name="PropertyTypeName">Cp Low</prop>
												<prop name="Position">11</prop>
												<prop name="IsDefault">1</prop>
												<prop name="CpRangeLow">0</prop>
												<obj name="ChannelProp" class="ChannelProperty" version="1">
													<prop name="ChannelIdx">0</prop>
												</obj>
												<prop name="ReadOnly">1</prop>
											</obj>
											<obj name="PropertyObject" class="RQEffProp" version="4">
												<prop name="PropertyTypeName">Efficiency</prop>
												<prop name="Position">11</prop>
												<prop name="IsDefault">1</prop>
												<prop name="Efficiency">2</prop>
												<obj name="ChannelProp" class="ChannelProperty" version="1">
													<prop name="ChannelIdx">0</prop>
												</obj>
											</obj>
											<obj name="PropertyObject" class="ChannelGenotype" version="4">
												<prop name="PropertyTypeName">Melt Geno Genotype</prop>
												<prop name="Position">11</prop>
												<prop name="IsDefault">1</prop>
												<prop name="ReadOnly">1</prop>
												<obj name="ChannelProp" class="ChannelProperty" version="1">
													<prop name="ChannelIdx">0</prop>
												</obj>
											</obj>
											<obj name="PropertyObject" class="GroupChannelTypeProp" version="4">
												<prop name="PropertyTypeName">Melt Geno Sample Type</prop>
												<prop name="Position">11</prop>
												<prop name="IsDefault">0</prop>
												<prop name="GroupSampleType">mstUnknown</prop>
												<obj name="ChannelProp" class="ChannelProperty" version="1">
													<prop name="ChannelIdx">0</prop>
												</obj>
											</obj>
											<obj name="PropertyObject" class="QuantSampleTypeProperty" version="4">
												<prop name="PropertyTypeName">Quantification Sample Type</prop>
												<prop name="Position">11</prop>
												<prop name="IsDefault">0</prop>
												<prop name="SampleType">qsUnknown</prop>
												<obj name="ChannelProp" class="ChannelProperty" version="1">
													<prop name="ChannelIdx">0</prop>
												</obj>
											</obj>
											<obj name="PropertyObject" class="ChannelGenotype" version="4">
												<prop name="PropertyTypeName">Scanning Genotype</prop>
												<prop name="Position">11</prop>
												<prop name="IsDefault">1</prop>
												<prop name="ReadOnly">1</prop>
												<obj name="ChannelProp" class="ChannelProperty" version="1">
													<prop name="ChannelIdx">0</prop>
												</obj>
											</obj>
											<obj name="PropertyObject" class="GroupChannelTypeProp" version="4">
												<prop name="PropertyTypeName">Scanning Sample Type</prop>
												<prop name="Position">11</prop>
												<prop name="IsDefault">0</prop>
												<prop name="GroupSampleType">mstUnknown</prop>
												<obj name="ChannelProp" class="ChannelProperty" version="1">
													<prop name="ChannelIdx">0</prop>
												</obj>
											</obj>
											<obj name="PropertyObject" class="TargetName" version="4">
												<prop name="PropertyTypeName">Target Name</prop>
												<prop name="Position">11</prop>
												<prop name="IsDefault">1</prop>
												<obj name="ChannelProp" class="ChannelProperty" version="1">
													<prop name="ChannelIdx">0</prop>
												</obj>
											</obj>
											<obj name="PropertyObject" class="RQTargetProperty" version="4">
												<prop name="PropertyTypeName">Target Type</prop>
												<prop name="Position">11</prop>
												<prop name="IsDefault">0</prop>
												<prop name="TargetType">dtNone</prop>
												<obj name="ChannelProp" class="ChannelProperty" version="1">
													<prop name="ChannelIdx">0</prop>
												</obj>
											</obj>
										</list>
									</obj>
								</list>
							</obj>
						</obj>
						<prop name="ChannelPropertyCount">1</prop>
						<prop name="ContainerPosition">11</prop>
						<prop name="HasSampleProperties">1</prop>
						<obj name="SampleProperties" class="PropertyList" version="1">
							<list name="emlist" count="14">
								<obj name="PropertyObject" class="SamplePrefColor" version="4">
									<prop name="PropertyTypeName">Color</prop>
									<prop name="Position">11</prop>
									<prop name="IsDefault">0</prop>
									<prop name="Color">$0026C4B8</prop>
								</obj>
								<obj name="PropertyObject" class="DominantChannelProp" version="4">
									<prop name="PropertyTypeName">Dominant Channel</prop>
									<prop name="Position">11</prop>
									<prop name="IsDefault">0</prop>
									<prop name="DominantChannel">0</prop>
								</obj>
								<obj name="PropertyObject" class="Genotype" version="4">
									<prop name="PropertyTypeName">EndPt Genotype</prop>
									<prop name="Position">11</prop>
									<prop name="IsDefault">1</prop>
									<prop name="ReadOnly">1</prop>
								</obj>
								<obj name="PropertyObject" class="GroupingSample" version="4">
									<prop name="PropertyTypeName">EndPt Sample Type</prop>
									<prop name="Position">11</prop>
									<prop name="IsDefault">0</prop>
									<prop name="GroupSampleType">mstUnknown</prop>
								</obj>
								<obj name="PropertyObject" class="SamplePrefLineStyle" version="4">
									<prop name="PropertyTypeName">Line Style</prop>
									<prop name="Position">11</prop>
									<prop name="IsDefault">0</prop>
									<prop name="LineStyle">psSolid</prop>
								</obj>
								<obj name="PropertyObject" class="GenSampleEditNotes" version="4">
									<prop name="PropertyTypeName">Notes</prop>
									<prop name="Position">11</prop>
									<prop name="IsDefault">1</prop>
								</obj>
								<obj name="PropertyObject" class="SamplePrefPointStyle" version="4">
									<prop name="PropertyTypeName">Point Style</prop>
									<prop name="Position">11</prop>
									<prop name="IsDefault">0</prop>
									<prop name="PointStyle">psNothing</prop>
								</obj>
								<obj name="PropertyObject" class="GenSampleEditPosition" version="4">
									<prop name="PropertyTypeName">Position</prop>
									<prop name="Position">11</prop>
									<prop name="IsDefault">1</prop>
								</obj>
								<obj name="PropertyObject" class="GenSampleEditReplicate" version="4">
									<prop name="PropertyTypeName">Replicate of</prop>
									<prop name="Position">11</prop>
									<prop name="IsDefault">1</prop>
									<prop name="ReplicateOf">-1</prop>
								</obj>
								<obj name="PropertyObject" class="HTCSampleID" version="4">
									<prop name="PropertyTypeName">Sample ID</prop>
									<prop name="Position">11</prop>
									<prop name="IsDefault">1</prop>
								</obj>
								<obj name="PropertyObject" class="GenSampleEditName" version="4">
									<prop name="PropertyTypeName">Sample Name</prop>
									<prop name="Position">11</prop>
									<prop name="IsDefault">1</prop>
									<prop name="name">Sample 12</prop>
								</obj>
								<obj name="PropertyObject" class="HTCSamplePrepNotes" version="4">
									<prop name="PropertyTypeName">Sample Prep Notes</prop>
									<prop name="Position">11</prop>
									<prop name="IsDefault">1</prop>
								</obj>
								<obj name="PropertyObject" class="GenSampleEditSubset" version="4">
									<prop name="PropertyTypeName">Subsets</prop>
									<prop name="Position">11</prop>
									<prop name="IsDefault">1</prop>
								</obj>
								<obj name="PropertyObject" class="SamplePrefWidth" version="5">
									<prop name="PropertyTypeName">Width</prop>
									<prop name="Position">11</prop>
									<prop name="IsDefault">1</prop>
									<prop name="Width">1</prop>
								</obj>
							</list>
						</obj>
					</obj>
					<obj name="item" class="SamplePropInfo" version="1">
						<obj name="ChannelProperties" class="ChanPropList" version="2">
							<obj name="ChannelProperties" class="EMList" version="1">
								<list name="emlist" count="1">
									<obj name="item" class="PropertyList" version="1">
										<list name="emlist" count="12">
											<obj name="PropertyObject" class="RQSampleTargetProperty" version="4">
												<prop name="PropertyTypeName">Combined Sample and Target Type</prop>
												<prop name="Position">12</prop>
												<prop name="IsDefault">0</prop>
												<obj name="ChannelProp" class="ChannelProperty" version="1">
													<prop name="ChannelIdx">0</prop>
												</obj>
											</obj>
											<obj name="PropertyObject" class="QuantConcProperty" version="4">
												<prop name="PropertyTypeName">Concentration</prop>
												<prop name="Position">12</prop>
												<prop name="IsDefault">1</prop>
												<prop name="Concentration">0</prop>
												<obj name="ChannelProp" class="ChannelProperty" version="1">
													<prop name="ChannelIdx">0</prop>
												</obj>
												<prop name="ReadOnly">1</prop>
											</obj>
											<obj name="PropertyObject" class="QuantCpHighProp" version="4">
												<prop name="PropertyTypeName">Cp High</prop>
												<prop name="Position">12</prop>
												<prop name="IsDefault">1</prop>
												<prop name="CpRangeHigh">0</prop>
												<obj name="ChannelProp" class="ChannelProperty" version="1">
													<prop name="ChannelIdx">0</prop>
												</obj>
												<prop name="ReadOnly">1</prop>
											</obj>
											<obj name="PropertyObject" class="QuantCpLowProp" version="4">
												<prop name="PropertyTypeName">Cp Low</prop>
												<prop name="Position">12</prop>
												<prop name="IsDefault">1</prop>
												<prop name="CpRangeLow">0</prop>
												<obj name="ChannelProp" class="ChannelProperty" version="1">
													<prop name="ChannelIdx">0</prop>
												</obj>
												<prop name="ReadOnly">1</prop>
											</obj>
											<obj name="PropertyObject" class="RQEffProp" version="4">
												<prop name="PropertyTypeName">Efficiency</prop>
												<prop name="Position">12</prop>
												<prop name="IsDefault">1</prop>
												<prop name="Efficiency">2</prop>
												<obj name="ChannelProp" class="ChannelProperty" version="1">
													<prop name="ChannelIdx">0</prop>
												</obj>
											</obj>
											<obj name="PropertyObject" class="ChannelGenotype" version="4">
												<prop name="PropertyTypeName">Melt Geno Genotype</prop>
												<prop name="Position">12</prop>
												<prop name="IsDefault">1</prop>
												<prop name="ReadOnly">1</prop>
												<obj name="ChannelProp" class="ChannelProperty" version="1">
													<prop name="ChannelIdx">0</prop>
												</obj>
											</obj>
											<obj name="PropertyObject" class="GroupChannelTypeProp" version="4">
												<prop name="PropertyTypeName">Melt Geno Sample Type</prop>
												<prop name="Position">12</prop>
												<prop name="IsDefault">0</prop>
												<prop name="GroupSampleType">mstUnknown</prop>
												<obj name="ChannelProp" class="ChannelProperty" version="1">
													<prop name="ChannelIdx">0</prop>
												</obj>
											</obj>
											<obj name="PropertyObject" class="QuantSampleTypeProperty" version="4">
												<prop name="PropertyTypeName">Quantification Sample Type</prop>
												<prop name="Position">12</prop>
												<prop name="IsDefault">0</prop>
												<prop name="SampleType">qsUnknown</prop>
												<obj name="ChannelProp" class="ChannelProperty" version="1">
													<prop name="ChannelIdx">0</prop>
												</obj>
											</obj>
											<obj name="PropertyObject" class="ChannelGenotype" version="4">
												<prop name="PropertyTypeName">Scanning Genotype</prop>
												<prop name="Position">12</prop>
												<prop name="IsDefault">1</prop>
												<prop name="ReadOnly">1</prop>
												<obj name="ChannelProp" class="ChannelProperty" version="1">
													<prop name="ChannelIdx">0</prop>
												</obj>
											</obj>
											<obj name="PropertyObject" class="GroupChannelTypeProp" version="4">
												<prop name="PropertyTypeName">Scanning Sample Type</prop>
												<prop name="Position">12</prop>
												<prop name="IsDefault">0</prop>
												<prop name="GroupSampleType">mstUnknown</prop>
												<obj name="ChannelProp" class="ChannelProperty" version="1">
													<prop name="ChannelIdx">0</prop>
												</obj>
											</obj>
											<obj name="PropertyObject" class="TargetName" version="4">
												<prop name="PropertyTypeName">Target Name</prop>
												<prop name="Position">12</prop>
												<prop name="IsDefault">1</prop>
												<obj name="ChannelProp" class="ChannelProperty" version="1">
													<prop name="ChannelIdx">0</prop>
												</obj>
											</obj>
											<obj name="PropertyObject" class="RQTargetProperty" version="4">
												<prop name="PropertyTypeName">Target Type</prop>
												<prop name="Position">12</prop>
												<prop name="IsDefault">0</prop>
												<prop name="TargetType">dtNone</prop>
												<obj name="ChannelProp" class="ChannelProperty" version="1">
													<prop name="ChannelIdx">0</prop>
												</obj>
											</obj>
										</list>
									</obj>
								</list>
							</obj>
						</obj>
						<prop name="ChannelPropertyCount">1</prop>
						<prop name="ContainerPosition">12</prop>
						<prop name="HasSampleProperties">1</prop>
						<obj name="SampleProperties" class="PropertyList" version="1">
							<list name="emlist" count="14">
								<obj name="PropertyObject" class="SamplePrefColor" version="4">
									<prop name="PropertyTypeName">Color</prop>
									<prop name="Position">12</prop>
									<prop name="IsDefault">0</prop>
									<prop name="Color">$00FF8000</prop>
								</obj>
								<obj name="PropertyObject" class="DominantChannelProp" version="4">
									<prop name="PropertyTypeName">Dominant Channel</prop>
									<prop name="Position">12</prop>
									<prop name="IsDefault">0</prop>
									<prop name="DominantChannel">0</prop>
								</obj>
								<obj name="PropertyObject" class="Genotype" version="4">
									<prop name="PropertyTypeName">EndPt Genotype</prop>
									<prop name="Position">12</prop>
									<prop name="IsDefault">1</prop>
									<prop name="ReadOnly">1</prop>
								</obj>
								<obj name="PropertyObject" class="GroupingSample" version="4">
									<prop name="PropertyTypeName">EndPt Sample Type</prop>
									<prop name="Position">12</prop>
									<prop name="IsDefault">0</prop>
									<prop name="GroupSampleType">mstUnknown</prop>
								</obj>
								<obj name="PropertyObject" class="SamplePrefLineStyle" version="4">
									<prop name="PropertyTypeName">Line Style</prop>
									<prop name="Position">12</prop>
									<prop name="IsDefault">0</prop>
									<prop name="LineStyle">psSolid</prop>
								</obj>
								<obj name="PropertyObject" class="GenSampleEditNotes" version="4">
									<prop name="PropertyTypeName">Notes</prop>
									<prop name="Position">12</prop>
									<prop name="IsDefault">1</prop>
								</obj>
								<obj name="PropertyObject" class="SamplePrefPointStyle" version="4">
									<prop name="PropertyTypeName">Point Style</prop>
									<prop name="Position">12</prop>
									<prop name="IsDefault">0</prop>
									<prop name="PointStyle">psNothing</prop>
								</obj>
								<obj name="PropertyObject" class="GenSampleEditPosition" version="4">
									<prop name="PropertyTypeName">Position</prop>
									<prop name="Position">12</prop>
									<prop name="IsDefault">1</prop>
								</obj>
								<obj name="PropertyObject" class="GenSampleEditReplicate" version="4">
									<prop name="PropertyTypeName">Replicate of</prop>
									<prop name="Position">12</prop>
									<prop name="IsDefault">1</prop>
									<prop name="ReplicateOf">-1</prop>
								</obj>
								<obj name="PropertyObject" class="HTCSampleID" version="4">
									<prop name="PropertyTypeName">Sample ID</prop>
									<prop name="Position">12</prop>
									<prop name="IsDefault">1</prop>
								</obj>
								<obj name="PropertyObject" class="GenSampleEditName" version="4">
									<prop name="PropertyTypeName">Sample Name</prop>
									<prop name="Position">12</prop>
									<prop name="IsDefault">1</prop>
									<prop name="name">Sample 13</prop>
								</obj>
								<obj name="PropertyObject" class="HTCSamplePrepNotes" version="4">
									<prop name="PropertyTypeName">Sample Prep Notes</prop>
									<prop name="Position">12</prop>
									<prop name="IsDefault">1</prop>
								</obj>
								<obj name="PropertyObject" class="GenSampleEditSubset" version="4">
									<prop name="PropertyTypeName">Subsets</prop>
									<prop name="Position">12</prop>
									<prop name="IsDefault">1</prop>
								</obj>
								<obj name="PropertyObject" class="SamplePrefWidth" version="5">
									<prop name="PropertyTypeName">Width</prop>
									<prop name="Position">12</prop>
									<prop name="IsDefault">1</prop>
									<prop name="Width">1</prop>
								</obj>
							</list>
						</obj>
					</obj>
					<obj name="item" class="SamplePropInfo" version="1">
						<obj name="ChannelProperties" class="ChanPropList" version="2">
							<obj name="ChannelProperties" class="EMList" version="1">
								<list name="emlist" count="1">
									<obj name="item" class="PropertyList" version="1">
										<list name="emlist" count="12">
											<obj name="PropertyObject" class="RQSampleTargetProperty" version="4">
												<prop name="PropertyTypeName">Combined Sample and Target Type</prop>
												<prop name="Position">13</prop>
												<prop name="IsDefault">0</prop>
												<obj name="ChannelProp" class="ChannelProperty" version="1">
													<prop name="ChannelIdx">0</prop>
												</obj>
											</obj>
											<obj name="PropertyObject" class="QuantConcProperty" version="4">
												<prop name="PropertyTypeName">Concentration</prop>
												<prop name="Position">13</prop>
												<prop name="IsDefault">1</prop>
												<prop name="Concentration">0</prop>
												<obj name="ChannelProp" class="ChannelProperty" version="1">
													<prop name="ChannelIdx">0</prop>
												</obj>
												<prop name="ReadOnly">1</prop>
											</obj>
											<obj name="PropertyObject" class="QuantCpHighProp" version="4">
												<prop name="PropertyTypeName">Cp High</prop>
												<prop name="Position">13</prop>
												<prop name="IsDefault">1</prop>
												<prop name="CpRangeHigh">0</prop>
												<obj name="ChannelProp" class="ChannelProperty" version="1">
													<prop name="ChannelIdx">0</prop>
												</obj>
												<prop name="ReadOnly">1</prop>
											</obj>
											<obj name="PropertyObject" class="QuantCpLowProp" version="4">
												<prop name="PropertyTypeName">Cp Low</prop>
												<prop name="Position">13</prop>
												<prop name="IsDefault">1</prop>
												<prop name="CpRangeLow">0</prop>
												<obj name="ChannelProp" class="ChannelProperty" version="1">
													<prop name="ChannelIdx">0</prop>
												</obj>
												<prop name="ReadOnly">1</prop>
											</obj>
											<obj name="PropertyObject" class="RQEffProp" version="4">
												<prop name="PropertyTypeName">Efficiency</prop>
												<prop name="Position">13</prop>
												<prop name="IsDefault">1</prop>
												<prop name="Efficiency">2</prop>
												<obj name="ChannelProp" class="ChannelProperty" version="1">
													<prop name="ChannelIdx">0</prop>
												</obj>
											</obj>
											<obj name="PropertyObject" class="ChannelGenotype" version="4">
												<prop name="PropertyTypeName">Melt Geno Genotype</prop>
												<prop name="Position">13</prop>
												<prop name="IsDefault">1</prop>
												<prop name="ReadOnly">1</prop>
												<obj name="ChannelProp" class="ChannelProperty" version="1">
													<prop name="ChannelIdx">0</prop>
												</obj>
											</obj>
											<obj name="PropertyObject" class="GroupChannelTypeProp" version="4">
												<prop name="PropertyTypeName">Melt Geno Sample Type</prop>
												<prop name="Position">13</prop>
												<prop name="IsDefault">0</prop>
												<prop name="GroupSampleType">mstUnknown</prop>
												<obj name="ChannelProp" class="ChannelProperty" version="1">
													<prop name="ChannelIdx">0</prop>
												</obj>
											</obj>
											<obj name="PropertyObject" class="QuantSampleTypeProperty" version="4">
												<prop name="PropertyTypeName">Quantification Sample Type</prop>
												<prop name="Position">13</prop>
												<prop name="IsDefault">0</prop>
												<prop name="SampleType">qsUnknown</prop>
												<obj name="ChannelProp" class="ChannelProperty" version="1">
													<prop name="ChannelIdx">0</prop>
												</obj>
											</obj>
											<obj name="PropertyObject" class="ChannelGenotype" version="4">
												<prop name="PropertyTypeName">Scanning Genotype</prop>
												<prop name="Position">13</prop>
												<prop name="IsDefault">1</prop>
												<prop name="ReadOnly">1</prop>
												<obj name="ChannelProp" class="ChannelProperty" version="1">
													<prop name="ChannelIdx">0</prop>
												</obj>
											</obj>
											<obj name="PropertyObject" class="GroupChannelTypeProp" version="4">
												<prop name="PropertyTypeName">Scanning Sample Type</prop>
												<prop name="Position">13</prop>
												<prop name="IsDefault">0</prop>
												<prop name="GroupSampleType">mstUnknown</prop>
												<obj name="ChannelProp" class="ChannelProperty" version="1">
													<prop name="ChannelIdx">0</prop>
												</obj>
											</obj>
											<obj name="PropertyObject" class="TargetName" version="4">
												<prop name="PropertyTypeName">Target Name</prop>
												<prop name="Position">13</prop>
												<prop name="IsDefault">1</prop>
												<obj name="ChannelProp" class="ChannelProperty" version="1">
													<prop name="ChannelIdx">0</prop>
												</obj>
											</obj>
											<obj name="PropertyObject" class="RQTargetProperty" version="4">
												<prop name="PropertyTypeName">Target Type</prop>
												<prop name="Position">13</prop>
												<prop name="IsDefault">0</prop>
												<prop name="TargetType">dtNone</prop>
												<obj name="ChannelProp" class="ChannelProperty" version="1">
													<prop name="ChannelIdx">0</prop>
												</obj>
											</obj>
										</list>
									</obj>
								</list>
							</obj>
						</obj>
						<prop name="ChannelPropertyCount">1</prop>
						<prop name="ContainerPosition">13</prop>
						<prop name="HasSampleProperties">1</prop>
						<obj name="SampleProperties" class="PropertyList" version="1">
							<list name="emlist" count="14">
								<obj name="PropertyObject" class="SamplePrefColor" version="4">
									<prop name="PropertyTypeName">Color</prop>
									<prop name="Position">13</prop>
									<prop name="IsDefault">0</prop>
									<prop name="Color">clRed</prop>
								</obj>
								<obj name="PropertyObject" class="DominantChannelProp" version="4">
									<prop name="PropertyTypeName">Dominant Channel</prop>
									<prop name="Position">13</prop>
									<prop name="IsDefault">0</prop>
									<prop name="DominantChannel">0</prop>
								</obj>
								<obj name="PropertyObject" class="Genotype" version="4">
									<prop name="PropertyTypeName">EndPt Genotype</prop>
									<prop name="Position">13</prop>
									<prop name="IsDefault">1</prop>
									<prop name="ReadOnly">1</prop>
								</obj>
								<obj name="PropertyObject" class="GroupingSample" version="4">
									<prop name="PropertyTypeName">EndPt Sample Type</prop>
									<prop name="Position">13</prop>
									<prop name="IsDefault">0</prop>
									<prop name="GroupSampleType">mstUnknown</prop>
								</obj>
								<obj name="PropertyObject" class="SamplePrefLineStyle" version="4">
									<prop name="PropertyTypeName">Line Style</prop>
									<prop name="Position">13</prop>
									<prop name="IsDefault">0</prop>
									<prop name="LineStyle">psSolid</prop>
								</obj>
								<obj name="PropertyObject" class="GenSampleEditNotes" version="4">
									<prop name="PropertyTypeName">Notes</prop>
									<prop name="Position">13</prop>
									<prop name="IsDefault">1</prop>
								</obj>
								<obj name="PropertyObject" class="SamplePrefPointStyle" version="4">
									<prop name="PropertyTypeName">Point Style</prop>
									<prop name="Position">13</prop>
									<prop name="IsDefault">0</prop>
									<prop name="PointStyle">psNothing</prop>
								</obj>
								<obj name="PropertyObject" class="GenSampleEditPosition" version="4">
									<prop name="PropertyTypeName">Position</prop>
									<prop name="Position">13</prop>
									<prop name="IsDefault">1</prop>
								</obj>
								<obj name="PropertyObject" class="GenSampleEditReplicate" version="4">
									<prop name="PropertyTypeName">Replicate of</prop>
									<prop name="Position">13</prop>
									<prop name="IsDefault">1</prop>
									<prop name="ReplicateOf">-1</prop>
								</obj>
								<obj name="PropertyObject" class="HTCSampleID" version="4">
									<prop name="PropertyTypeName">Sample ID</prop>
									<prop name="Position">13</prop>
									<prop name="IsDefault">1</prop>
								</obj>
								<obj name="PropertyObject" class="GenSampleEditName" version="4">
									<prop name="PropertyTypeName">Sample Name</prop>
									<prop name="Position">13</prop>
									<prop name="IsDefault">1</prop>
									<prop name="name">Sample 14</prop>
								</obj>
								<obj name="PropertyObject" class="HTCSamplePrepNotes" version="4">
									<prop name="PropertyTypeName">Sample Prep Notes</prop>
									<prop name="Position">13</prop>
									<prop name="IsDefault">1</prop>
								</obj>
								<obj name="PropertyObject" class="GenSampleEditSubset" version="4">
									<prop name="PropertyTypeName">Subsets</prop>
									<prop name="Position">13</prop>
									<prop name="IsDefault">1</prop>
								</obj>
								<obj name="PropertyObject" class="SamplePrefWidth" version="5">
									<prop name="PropertyTypeName">Width</prop>
									<prop name="Position">13</prop>
									<prop name="IsDefault">1</prop>
									<prop name="Width">1</prop>
								</obj>
							</list>
						</obj>
					</obj>
					<obj name="item" class="SamplePropInfo" version="1">
						<obj name="ChannelProperties" class="ChanPropList" version="2">
							<obj name="ChannelProperties" class="EMList" version="1">
								<list name="emlist" count="1">
									<obj name="item" class="PropertyList" version="1">
										<list name="emlist" count="12">
											<obj name="PropertyObject" class="RQSampleTargetProperty" version="4">
												<prop name="PropertyTypeName">Combined Sample and Target Type</prop>
												<prop name="Position">14</prop>
												<prop name="IsDefault">0</prop>
												<obj name="ChannelProp" class="ChannelProperty" version="1">
													<prop name="ChannelIdx">0</prop>
												</obj>
											</obj>
											<obj name="PropertyObject" class="QuantConcProperty" version="4">
												<prop name="PropertyTypeName">Concentration</prop>
												<prop name="Position">14</prop>
												<prop name="IsDefault">1</prop>
												<prop name="Concentration">0</prop>
												<obj name="ChannelProp" class="ChannelProperty" version="1">
													<prop name="ChannelIdx">0</prop>
												</obj>
												<prop name="ReadOnly">1</prop>
											</obj>
											<obj name="PropertyObject" class="QuantCpHighProp" version="4">
												<prop name="PropertyTypeName">Cp High</prop>
												<prop name="Position">14</prop>
												<prop name="IsDefault">1</prop>
												<prop name="CpRangeHigh">0</prop>
												<obj name="ChannelProp" class="ChannelProperty" version="1">
													<prop name="ChannelIdx">0</prop>
												</obj>
												<prop name="ReadOnly">1</prop>
											</obj>
											<obj name="PropertyObject" class="QuantCpLowProp" version="4">
												<prop name="PropertyTypeName">Cp Low</prop>
												<prop name="Position">14</prop>
												<prop name="IsDefault">1</prop>
												<prop name="CpRangeLow">0</prop>
												<obj name="ChannelProp" class="ChannelProperty" version="1">
													<prop name="ChannelIdx">0</prop>
												</obj>
												<prop name="ReadOnly">1</prop>
											</obj>
											<obj name="PropertyObject" class="RQEffProp" version="4">
												<prop name="PropertyTypeName">Efficiency</prop>
												<prop name="Position">14</prop>
												<prop name="IsDefault">1</prop>
												<prop name="Efficiency">2</prop>
												<obj name="ChannelProp" class="ChannelProperty" version="1">
													<prop name="ChannelIdx">0</prop>
												</obj>
											</obj>
											<obj name="PropertyObject" class="ChannelGenotype" version="4">
												<prop name="PropertyTypeName">Melt Geno Genotype</prop>
												<prop name="Position">14</prop>
												<prop name="IsDefault">1</prop>
												<prop name="ReadOnly">1</prop>
												<obj name="ChannelProp" class="ChannelProperty" version="1">
													<prop name="ChannelIdx">0</prop>
												</obj>
											</obj>
											<obj name="PropertyObject" class="GroupChannelTypeProp" version="4">
												<prop name="PropertyTypeName">Melt Geno Sample Type</prop>
												<prop name="Position">14</prop>
												<prop name="IsDefault">0</prop>
												<prop name="GroupSampleType">mstUnknown</prop>
												<obj name="ChannelProp" class="ChannelProperty" version="1">
													<prop name="ChannelIdx">0</prop>
												</obj>
											</obj>
											<obj name="PropertyObject" class="QuantSampleTypeProperty" version="4">
												<prop name="PropertyTypeName">Quantification Sample Type</prop>
												<prop name="Position">14</prop>
												<prop name="IsDefault">0</prop>
												<prop name="SampleType">qsUnknown</prop>
												<obj name="ChannelProp" class="ChannelProperty" version="1">
													<prop name="ChannelIdx">0</prop>
												</obj>
											</obj>
											<obj name="PropertyObject" class="ChannelGenotype" version="4">
												<prop name="PropertyTypeName">Scanning Genotype</prop>
												<prop name="Position">14</prop>
												<prop name="IsDefault">1</prop>
												<prop name="ReadOnly">1</prop>
												<obj name="ChannelProp" class="ChannelProperty" version="1">
													<prop name="ChannelIdx">0</prop>
												</obj>
											</obj>
											<obj name="PropertyObject" class="GroupChannelTypeProp" version="4">
												<prop name="PropertyTypeName">Scanning Sample Type</prop>
												<prop name="Position">14</prop>
												<prop name="IsDefault">0</prop>
												<prop name="GroupSampleType">mstUnknown</prop>
												<obj name="ChannelProp" class="ChannelProperty" version="1">
													<prop name="ChannelIdx">0</prop>
												</obj>
											</obj>
											<obj name="PropertyObject" class="TargetName" version="4">
												<prop name="PropertyTypeName">Target Name</prop>
												<prop name="Position">14</prop>
												<prop name="IsDefault">1</prop>
												<obj name="ChannelProp" class="ChannelProperty" version="1">
													<prop name="ChannelIdx">0</prop>
												</obj>
											</obj>
											<obj name="PropertyObject" class="RQTargetProperty" version="4">
												<prop name="PropertyTypeName">Target Type</prop>
												<prop name="Position">14</prop>
												<prop name="IsDefault">0</prop>
												<prop name="TargetType">dtNone</prop>
												<obj name="ChannelProp" class="ChannelProperty" version="1">
													<prop name="ChannelIdx">0</prop>
												</obj>
											</obj>
										</list>
									</obj>
								</list>
							</obj>
						</obj>
						<prop name="ChannelPropertyCount">1</prop>
						<prop name="ContainerPosition">14</prop>
						<prop name="HasSampleProperties">1</prop>
						<obj name="SampleProperties" class="PropertyList" version="1">
							<list name="emlist" count="14">
								<obj name="PropertyObject" class="SamplePrefColor" version="4">
									<prop name="PropertyTypeName">Color</prop>
									<prop name="Position">14</prop>
									<prop name="IsDefault">0</prop>
									<prop name="Color">$0030D700</prop>
								</obj>
								<obj name="PropertyObject" class="DominantChannelProp" version="4">
									<prop name="PropertyTypeName">Dominant Channel</prop>
									<prop name="Position">14</prop>
									<prop name="IsDefault">0</prop>
									<prop name="DominantChannel">0</prop>
								</obj>
								<obj name="PropertyObject" class="Genotype" version="4">
									<prop name="PropertyTypeName">EndPt Genotype</prop>
									<prop name="Position">14</prop>
									<prop name="IsDefault">1</prop>
									<prop name="ReadOnly">1</prop>
								</obj>
								<obj name="PropertyObject" class="GroupingSample" version="4">
									<prop name="PropertyTypeName">EndPt Sample Type</prop>
									<prop name="Position">14</prop>
									<prop name="IsDefault">0</prop>
									<prop name="GroupSampleType">mstUnknown</prop>
								</obj>
								<obj name="PropertyObject" class="SamplePrefLineStyle" version="4">
									<prop name="PropertyTypeName">Line Style</prop>
									<prop name="Position">14</prop>
									<prop name="IsDefault">0</prop>
									<prop name="LineStyle">psSolid</prop>
								</obj>
								<obj name="PropertyObject" class="GenSampleEditNotes" version="4">
									<prop name="PropertyTypeName">Notes</prop>
									<prop name="Position">14</prop>
									<prop name="IsDefault">1</prop>
								</obj>
								<obj name="PropertyObject" class="SamplePrefPointStyle" version="4">
									<prop name="PropertyTypeName">Point Style</prop>
									<prop name="Position">14</prop>
									<prop name="IsDefault">0</prop>
									<prop name="PointStyle">psNothing</prop>
								</obj>
								<obj name="PropertyObject" class="GenSampleEditPosition" version="4">
									<prop name="PropertyTypeName">Position</prop>
									<prop name="Position">14</prop>
									<prop name="IsDefault">1</prop>
								</obj>
								<obj name="PropertyObject" class="GenSampleEditReplicate" version="4">
									<prop name="PropertyTypeName">Replicate of</prop>
									<prop name="Position">14</prop>
									<prop name="IsDefault">1</prop>
									<prop name="ReplicateOf">-1</prop>
								</obj>
								<obj name="PropertyObject" class="HTCSampleID" version="4">
									<prop name="PropertyTypeName">Sample ID</prop>
									<prop name="Position">14</prop>
									<prop name="IsDefault">1</prop>
								</obj>
								<obj name="PropertyObject" class="GenSampleEditName" version="4">
									<prop name="PropertyTypeName">Sample Name</prop>
									<prop name="Position">14</prop>
									<prop name="IsDefault">1</prop>
									<prop name="name">Sample 15</prop>
								</obj>
								<obj name="PropertyObject" class="HTCSamplePrepNotes" version="4">
									<prop name="PropertyTypeName">Sample Prep Notes</prop>
									<prop name="Position">14</prop>
									<prop name="IsDefault">1</prop>
								</obj>
								<obj name="PropertyObject" class="GenSampleEditSubset" version="4">
									<prop name="PropertyTypeName">Subsets</prop>
									<prop name="Position">14</prop>
									<prop name="IsDefault">1</prop>
								</obj>
								<obj name="PropertyObject" class="SamplePrefWidth" version="5">
									<prop name="PropertyTypeName">Width</prop>
									<prop name="Position">14</prop>
									<prop name="IsDefault">1</prop>
									<prop name="Width">1</prop>
								</obj>
							</list>
						</obj>
					</obj>
					<obj name="item" class="SamplePropInfo" version="1">
						<obj name="ChannelProperties" class="ChanPropList" version="2">
							<obj name="ChannelProperties" class="EMList" version="1">
								<list name="emlist" count="1">
									<obj name="item" class="PropertyList" version="1">
										<list name="emlist" count="12">
											<obj name="PropertyObject" class="RQSampleTargetProperty" version="4">
												<prop name="PropertyTypeName">Combined Sample and Target Type</prop>
												<prop name="Position">15</prop>
												<prop name="IsDefault">0</prop>
												<obj name="ChannelProp" class="ChannelProperty" version="1">
													<prop name="ChannelIdx">0</prop>
												</obj>
											</obj>
											<obj name="PropertyObject" class="QuantConcProperty" version="4">
												<prop name="PropertyTypeName">Concentration</prop>
												<prop name="Position">15</prop>
												<prop name="IsDefault">1</prop>
												<prop name="Concentration">0</prop>
												<obj name="ChannelProp" class="ChannelProperty" version="1">
													<prop name="ChannelIdx">0</prop>
												</obj>
												<prop name="ReadOnly">1</prop>
											</obj>
											<obj name="PropertyObject" class="QuantCpHighProp" version="4">
												<prop name="PropertyTypeName">Cp High</prop>
												<prop name="Position">15</prop>
												<prop name="IsDefault">1</prop>
												<prop name="CpRangeHigh">0</prop>
												<obj name="ChannelProp" class="ChannelProperty" version="1">
													<prop name="ChannelIdx">0</prop>
												</obj>
												<prop name="ReadOnly">1</prop>
											</obj>
											<obj name="PropertyObject" class="QuantCpLowProp" version="4">
												<prop name="PropertyTypeName">Cp Low</prop>
												<prop name="Position">15</prop>
												<prop name="IsDefault">1</prop>
												<prop name="CpRangeLow">0</prop>
												<obj name="ChannelProp" class="ChannelProperty" version="1">
													<prop name="ChannelIdx">0</prop>
												</obj>
												<prop name="ReadOnly">1</prop>
											</obj>
											<obj name="PropertyObject" class="RQEffProp" version="4">
												<prop name="PropertyTypeName">Efficiency</prop>
												<prop name="Position">15</prop>
												<prop name="IsDefault">1</prop>
												<prop name="Efficiency">2</prop>
												<obj name="ChannelProp" class="ChannelProperty" version="1">
													<prop name="ChannelIdx">0</prop>
												</obj>
											</obj>
											<obj name="PropertyObject" class="ChannelGenotype" version="4">
												<prop name="PropertyTypeName">Melt Geno Genotype</prop>
												<prop name="Position">15</prop>
												<prop name="IsDefault">1</prop>
												<prop name="ReadOnly">1</prop>
												<obj name="ChannelProp" class="ChannelProperty" version="1">
													<prop name="ChannelIdx">0</prop>
												</obj>
											</obj>
											<obj name="PropertyObject" class="GroupChannelTypeProp" version="4">
												<prop name="PropertyTypeName">Melt Geno Sample Type</prop>
												<prop name="Position">15</prop>
												<prop name="IsDefault">0</prop>
												<prop name="GroupSampleType">mstUnknown</prop>
												<obj name="ChannelProp" class="ChannelProperty" version="1">
													<prop name="ChannelIdx">0</prop>
												</obj>
											</obj>
											<obj name="PropertyObject" class="QuantSampleTypeProperty" version="4">
												<prop name="PropertyTypeName">Quantification Sample Type</prop>
												<prop name="Position">15</prop>
												<prop name="IsDefault">0</prop>
												<prop name="SampleType">qsUnknown</prop>
												<obj name="ChannelProp" class="ChannelProperty" version="1">
													<prop name="ChannelIdx">0</prop>
												</obj>
											</obj>
											<obj name="PropertyObject" class="ChannelGenotype" version="4">
												<prop name="PropertyTypeName">Scanning Genotype</prop>
												<prop name="Position">15</prop>
												<prop name="IsDefault">1</prop>
												<prop name="ReadOnly">1</prop>
												<obj name="ChannelProp" class="ChannelProperty" version="1">
													<prop name="ChannelIdx">0</prop>
												</obj>
											</obj>
											<obj name="PropertyObject" class="GroupChannelTypeProp" version="4">
												<prop name="PropertyTypeName">Scanning Sample Type</prop>
												<prop name="Position">15</prop>
												<prop name="IsDefault">0</prop>
												<prop name="GroupSampleType">mstUnknown</prop>
												<obj name="ChannelProp" class="ChannelProperty" version="1">
													<prop name="ChannelIdx">0</prop>
												</obj>
											</obj>
											<obj name="PropertyObject" class="TargetName" version="4">
												<prop name="PropertyTypeName">Target Name</prop>
												<prop name="Position">15</prop>
												<prop name="IsDefault">1</prop>
												<obj name="ChannelProp" class="ChannelProperty" version="1">
													<prop name="ChannelIdx">0</prop>
												</obj>
											</obj>
											<obj name="PropertyObject" class="RQTargetProperty" version="4">
												<prop name="PropertyTypeName">Target Type</prop>
												<prop name="Position">15</prop>
												<prop name="IsDefault">0</prop>
												<prop name="TargetType">dtNone</prop>
												<obj name="ChannelProp" class="ChannelProperty" version="1">
													<prop name="ChannelIdx">0</prop>
												</obj>
											</obj>
										</list>
									</obj>
								</list>
							</obj>
						</obj>
						<prop name="ChannelPropertyCount">1</prop>
						<prop name="ContainerPosition">15</prop>
						<prop name="HasSampleProperties">1</prop>
						<obj name="SampleProperties" class="PropertyList" version="1">
							<list name="emlist" count="14">
								<obj name="PropertyObject" class="SamplePrefColor" version="4">
									<prop name="PropertyTypeName">Color</prop>
									<prop name="Position">15</prop>
									<prop name="IsDefault">0</prop>
									<prop name="Color">clFuchsia</prop>
								</obj>
								<obj name="PropertyObject" class="DominantChannelProp" version="4">
									<prop name="PropertyTypeName">Dominant Channel</prop>
									<prop name="Position">15</prop>
									<prop name="IsDefault">0</prop>
									<prop name="DominantChannel">0</prop>
								</obj>
								<obj name="PropertyObject" class="Genotype" version="4">
									<prop name="PropertyTypeName">EndPt Genotype</prop>
									<prop name="Position">15</prop>
									<prop name="IsDefault">1</prop>
									<prop name="ReadOnly">1</prop>
								</obj>
								<obj name="PropertyObject" class="GroupingSample" version="4">
									<prop name="PropertyTypeName">EndPt Sample Type</prop>
									<prop name="Position">15</prop>
									<prop name="IsDefault">0</prop>
									<prop name="GroupSampleType">mstUnknown</prop>
								</obj>
								<obj name="PropertyObject" class="SamplePrefLineStyle" version="4">
									<prop name="PropertyTypeName">Line Style</prop>
									<prop name="Position">15</prop>
									<prop name="IsDefault">0</prop>
									<prop name="LineStyle">psSolid</prop>
								</obj>
								<obj name="PropertyObject" class="GenSampleEditNotes" version="4">
									<prop name="PropertyTypeName">Notes</prop>
									<prop name="Position">15</prop>
									<prop name="IsDefault">1</prop>
								</obj>
								<obj name="PropertyObject" class="SamplePrefPointStyle" version="4">
									<prop name="PropertyTypeName">Point Style</prop>
									<prop name="Position">15</prop>
									<prop name="IsDefault">0</prop>
									<prop name="PointStyle">psNothing</prop>
								</obj>
								<obj name="PropertyObject" class="GenSampleEditPosition" version="4">
									<prop name="PropertyTypeName">Position</prop>
									<prop name="Position">15</prop>
									<prop name="IsDefault">1</prop>
								</obj>
								<obj name="PropertyObject" class="GenSampleEditReplicate" version="4">
									<prop name="PropertyTypeName">Replicate of</prop>
									<prop name="Position">15</prop>
									<prop name="IsDefault">1</prop>
									<prop name="ReplicateOf">-1</prop>
								</obj>
								<obj name="PropertyObject" class="HTCSampleID" version="4">
									<prop name="PropertyTypeName">Sample ID</prop>
									<prop name="Position">15</prop>
									<prop name="IsDefault">1</prop>
								</obj>
								<obj name="PropertyObject" class="GenSampleEditName" version="4">
									<prop name="PropertyTypeName">Sample Name</prop>
									<prop name="Position">15</prop>
									<prop name="IsDefault">1</prop>
									<prop name="name">Sample 16</prop>
								</obj>
								<obj name="PropertyObject" class="HTCSamplePrepNotes" version="4">
									<prop name="PropertyTypeName">Sample Prep Notes</prop>
									<prop name="Position">15</prop>
									<prop name="IsDefault">1</prop>
								</obj>
								<obj name="PropertyObject" class="GenSampleEditSubset" version="4">
									<prop name="PropertyTypeName">Subsets</prop>
									<prop name="Position">15</prop>
									<prop name="IsDefault">1</prop>
								</obj>
								<obj name="PropertyObject" class="SamplePrefWidth" version="5">
									<prop name="PropertyTypeName">Width</prop>
									<prop name="Position">15</prop>
									<prop name="IsDefault">1</prop>
									<prop name="Width">1</prop>
								</obj>
							</list>
						</obj>
					</obj>
					<obj name="item" class="SamplePropInfo" version="1">
						<obj name="ChannelProperties" class="ChanPropList" version="2">
							<obj name="ChannelProperties" class="EMList" version="1">
								<list name="emlist" count="1">
									<obj name="item" class="PropertyList" version="1">
										<list name="emlist" count="12">
											<obj name="PropertyObject" class="RQSampleTargetProperty" version="4">
												<prop name="PropertyTypeName">Combined Sample and Target Type</prop>
												<prop name="Position">16</prop>
												<prop name="IsDefault">0</prop>
												<obj name="ChannelProp" class="ChannelProperty" version="1">
													<prop name="ChannelIdx">0</prop>
												</obj>
											</obj>
											<obj name="PropertyObject" class="QuantConcProperty" version="4">
												<prop name="PropertyTypeName">Concentration</prop>
												<prop name="Position">16</prop>
												<prop name="IsDefault">1</prop>
												<prop name="Concentration">0</prop>
												<obj name="ChannelProp" class="ChannelProperty" version="1">
													<prop name="ChannelIdx">0</prop>
												</obj>
												<prop name="ReadOnly">1</prop>
											</obj>
											<obj name="PropertyObject" class="QuantCpHighProp" version="4">
												<prop name="PropertyTypeName">Cp High</prop>
												<prop name="Position">16</prop>
												<prop name="IsDefault">1</prop>
												<prop name="CpRangeHigh">0</prop>
												<obj name="ChannelProp" class="ChannelProperty" version="1">
													<prop name="ChannelIdx">0</prop>
												</obj>
												<prop name="ReadOnly">1</prop>
											</obj>
											<obj name="PropertyObject" class="QuantCpLowProp" version="4">
												<prop name="PropertyTypeName">Cp Low</prop>
												<prop name="Position">16</prop>
												<prop name="IsDefault">1</prop>
												<prop name="CpRangeLow">0</prop>
												<obj name="ChannelProp" class="ChannelProperty" version="1">
													<prop name="ChannelIdx">0</prop>
												</obj>
												<prop name="ReadOnly">1</prop>
											</obj>
											<obj name="PropertyObject" class="RQEffProp" version="4">
												<prop name="PropertyTypeName">Efficiency</prop>
												<prop name="Position">16</prop>
												<prop name="IsDefault">1</prop>
												<prop name="Efficiency">2</prop>
												<obj name="ChannelProp" class="ChannelProperty" version="1">
													<prop name="ChannelIdx">0</prop>
												</obj>
											</obj>
											<obj name="PropertyObject" class="ChannelGenotype" version="4">
												<prop name="PropertyTypeName">Melt Geno Genotype</prop>
												<prop name="Position">16</prop>
												<prop name="IsDefault">1</prop>
												<prop name="ReadOnly">1</prop>
												<obj name="ChannelProp" class="ChannelProperty" version="1">
													<prop name="ChannelIdx">0</prop>
												</obj>
											</obj>
											<obj name="PropertyObject" class="GroupChannelTypeProp" version="4">
												<prop name="PropertyTypeName">Melt Geno Sample Type</prop>
												<prop name="Position">16</prop>
												<prop name="IsDefault">0</prop>
												<prop name="GroupSampleType">mstUnknown</prop>
												<obj name="ChannelProp" class="ChannelProperty" version="1">
													<prop name="ChannelIdx">0</prop>
												</obj>
											</obj>
											<obj name="PropertyObject" class="QuantSampleTypeProperty" version="4">
												<prop name="PropertyTypeName">Quantification Sample Type</prop>
												<prop name="Position">16</prop>
												<prop name="IsDefault">0</prop>
												<prop name="SampleType">qsUnknown</prop>
												<obj name="ChannelProp" class="ChannelProperty" version="1">
													<prop name="ChannelIdx">0</prop>
												</obj>
											</obj>
											<obj name="PropertyObject" class="ChannelGenotype" version="4">
												<prop name="PropertyTypeName">Scanning Genotype</prop>
												<prop name="Position">16</prop>
												<prop name="IsDefault">1</prop>
												<prop name="ReadOnly">1</prop>
												<obj name="ChannelProp" class="ChannelProperty" version="1">
													<prop name="ChannelIdx">0</prop>
												</obj>
											</obj>
											<obj name="PropertyObject" class="GroupChannelTypeProp" version="4">
												<prop name="PropertyTypeName">Scanning Sample Type</prop>
												<prop name="Position">16</prop>
												<prop name="IsDefault">0</prop>
												<prop name="GroupSampleType">mstUnknown</prop>
												<obj name="ChannelProp" class="ChannelProperty" version="1">
													<prop name="ChannelIdx">0</prop>
												</obj>
											</obj>
											<obj name="PropertyObject" class="TargetName" version="4">
												<prop name="PropertyTypeName">Target Name</prop>
												<prop name="Position">16</prop>
												<prop name="IsDefault">1</prop>
												<obj name="ChannelProp" class="ChannelProperty" version="1">
													<prop name="ChannelIdx">0</prop>
												</obj>
											</obj>
											<obj name="PropertyObject" class="RQTargetProperty" version="4">
												<prop name="PropertyTypeName">Target Type</prop>
												<prop name="Position">16</prop>
												<prop name="IsDefault">0</prop>
												<prop name="TargetType">dtNone</prop>
												<obj name="ChannelProp" class="ChannelProperty" version="1">
													<prop name="ChannelIdx">0</prop>
												</obj>
											</obj>
										</list>
									</obj>
								</list>
							</obj>
						</obj>
						<prop name="ChannelPropertyCount">1</prop>
						<prop name="ContainerPosition">16</prop>
						<prop name="HasSampleProperties">1</prop>
						<obj name="SampleProperties" class="PropertyList" version="1">
							<list name="emlist" count="14">
								<obj name="PropertyObject" class="SamplePrefColor" version="4">
									<prop name="PropertyTypeName">Color</prop>
									<prop name="Position">16</prop>
									<prop name="IsDefault">0</prop>
									<prop name="Color">clGray</prop>
								</obj>
								<obj name="PropertyObject" class="DominantChannelProp" version="4">
									<prop name="PropertyTypeName">Dominant Channel</prop>
									<prop name="Position">16</prop>
									<prop name="IsDefault">0</prop>
									<prop name="DominantChannel">0</prop>
								</obj>
								<obj name="PropertyObject" class="Genotype" version="4">
									<prop name="PropertyTypeName">EndPt Genotype</prop>
									<prop name="Position">16</prop>
									<prop name="IsDefault">1</prop>
									<prop name="ReadOnly">1</prop>
								</obj>
								<obj name="PropertyObject" class="GroupingSample" version="4">
									<prop name="PropertyTypeName">EndPt Sample Type</prop>
									<prop name="Position">16</prop>
									<prop name="IsDefault">0</prop>
									<prop name="GroupSampleType">mstUnknown</prop>
								</obj>
								<obj name="PropertyObject" class="SamplePrefLineStyle" version="4">
									<prop name="PropertyTypeName">Line Style</prop>
									<prop name="Position">16</prop>
									<prop name="IsDefault">0</prop>
									<prop name="LineStyle">psSolid</prop>
								</obj>
								<obj name="PropertyObject" class="GenSampleEditNotes" version="4">
									<prop name="PropertyTypeName">Notes</prop>
									<prop name="Position">16</prop>
									<prop name="IsDefault">1</prop>
								</obj>
								<obj name="PropertyObject" class="SamplePrefPointStyle" version="4">
									<prop name="PropertyTypeName">Point Style</prop>
									<prop name="Position">16</prop>
									<prop name="IsDefault">0</prop>
									<prop name="PointStyle">psNothing</prop>
								</obj>
								<obj name="PropertyObject" class="GenSampleEditPosition" version="4">
									<prop name="PropertyTypeName">Position</prop>
									<prop name="Position">16</prop>
									<prop name="IsDefault">1</prop>
								</obj>
								<obj name="PropertyObject" class="GenSampleEditReplicate" version="4">
									<prop name="PropertyTypeName">Replicate of</prop>
									<prop name="Position">16</prop>
									<prop name="IsDefault">1</prop>
									<prop name="ReplicateOf">-1</prop>
								</obj>
								<obj name="PropertyObject" class="HTCSampleID" version="4">
									<prop name="PropertyTypeName">Sample ID</prop>
									<prop name="Position">16</prop>
									<prop name="IsDefault">1</prop>
								</obj>
								<obj name="PropertyObject" class="GenSampleEditName" version="4">
									<prop name="PropertyTypeName">Sample Name</prop>
									<prop name="Position">16</prop>
									<prop name="IsDefault">1</prop>
									<prop name="name">Sample 17</prop>
								</obj>
								<obj name="PropertyObject" class="HTCSamplePrepNotes" version="4">
									<prop name="PropertyTypeName">Sample Prep Notes</prop>
									<prop name="Position">16</prop>
									<prop name="IsDefault">1</prop>
								</obj>
								<obj name="PropertyObject" class="GenSampleEditSubset" version="4">
									<prop name="PropertyTypeName">Subsets</prop>
									<prop name="Position">16</prop>
									<prop name="IsDefault">1</prop>
								</obj>
								<obj name="PropertyObject" class="SamplePrefWidth" version="5">
									<prop name="PropertyTypeName">Width</prop>
									<prop name="Position">16</prop>
									<prop name="IsDefault">1</prop>
									<prop name="Width">1</prop>
								</obj>
							</list>
						</obj>
					</obj>
					<obj name="item" class="SamplePropInfo" version="1">
						<obj name="ChannelProperties" class="ChanPropList" version="2">
							<obj name="ChannelProperties" class="EMList" version="1">
								<list name="emlist" count="1">
									<obj name="item" class="PropertyList" version="1">
										<list name="emlist" count="12">
											<obj name="PropertyObject" class="RQSampleTargetProperty" version="4">
												<prop name="PropertyTypeName">Combined Sample and Target Type</prop>
												<prop name="Position">17</prop>
												<prop name="IsDefault">0</prop>
												<obj name="ChannelProp" class="ChannelProperty" version="1">
													<prop name="ChannelIdx">0</prop>
												</obj>
											</obj>
											<obj name="PropertyObject" class="QuantConcProperty" version="4">
												<prop name="PropertyTypeName">Concentration</prop>
												<prop name="Position">17</prop>
												<prop name="IsDefault">1</prop>
												<prop name="Concentration">0</prop>
												<obj name="ChannelProp" class="ChannelProperty" version="1">
													<prop name="ChannelIdx">0</prop>
												</obj>
												<prop name="ReadOnly">1</prop>
											</obj>
											<obj name="PropertyObject" class="QuantCpHighProp" version="4">
												<prop name="PropertyTypeName">Cp High</prop>
												<prop name="Position">17</prop>
												<prop name="IsDefault">1</prop>
												<prop name="CpRangeHigh">0</prop>
												<obj name="ChannelProp" class="ChannelProperty" version="1">
													<prop name="ChannelIdx">0</prop>
												</obj>
												<prop name="ReadOnly">1</prop>
											</obj>
											<obj name="PropertyObject" class="QuantCpLowProp" version="4">
												<prop name="PropertyTypeName">Cp Low</prop>
												<prop name="Position">17</prop>
												<prop name="IsDefault">1</prop>
												<prop name="CpRangeLow">0</prop>
												<obj name="ChannelProp" class="ChannelProperty" version="1">
													<prop name="ChannelIdx">0</prop>
												</obj>
												<prop name="ReadOnly">1</prop>
											</obj>
											<obj name="PropertyObject" class="RQEffProp" version="4">
												<prop name="PropertyTypeName">Efficiency</prop>
												<prop name="Position">17</prop>
												<prop name="IsDefault">1</prop>
												<prop name="Efficiency">2</prop>
												<obj name="ChannelProp" class="ChannelProperty" version="1">
													<prop name="ChannelIdx">0</prop>
												</obj>
											</obj>
											<obj name="PropertyObject" class="ChannelGenotype" version="4">
												<prop name="PropertyTypeName">Melt Geno Genotype</prop>
												<prop name="Position">17</prop>
												<prop name="IsDefault">1</prop>
												<prop name="ReadOnly">1</prop>
												<obj name="ChannelProp" class="ChannelProperty" version="1">
													<prop name="ChannelIdx">0</prop>
												</obj>
											</obj>
											<obj name="PropertyObject" class="GroupChannelTypeProp" version="4">
												<prop name="PropertyTypeName">Melt Geno Sample Type</prop>
												<prop name="Position">17</prop>
												<prop name="IsDefault">0</prop>
												<prop name="GroupSampleType">mstUnknown</prop>
												<obj name="ChannelProp" class="ChannelProperty" version="1">
													<prop name="ChannelIdx">0</prop>
												</obj>
											</obj>
											<obj name="PropertyObject" class="QuantSampleTypeProperty" version="4">
												<prop name="PropertyTypeName">Quantification Sample Type</prop>
												<prop name="Position">17</prop>
												<prop name="IsDefault">0</prop>
												<prop name="SampleType">qsUnknown</prop>
												<obj name="ChannelProp" class="ChannelProperty" version="1">
													<prop name="ChannelIdx">0</prop>
												</obj>
											</obj>
											<obj name="PropertyObject" class="ChannelGenotype" version="4">
												<prop name="PropertyTypeName">Scanning Genotype</prop>
												<prop name="Position">17</prop>
												<prop name="IsDefault">1</prop>
												<prop name="ReadOnly">1</prop>
												<obj name="ChannelProp" class="ChannelProperty" version="1">
													<prop name="ChannelIdx">0</prop>
												</obj>
											</obj>
											<obj name="PropertyObject" class="GroupChannelTypeProp" version="4">
												<prop name="PropertyTypeName">Scanning Sample Type</prop>
												<prop name="Position">17</prop>
												<prop name="IsDefault">0</prop>
												<prop name="GroupSampleType">mstUnknown</prop>
												<obj name="ChannelProp" class="ChannelProperty" version="1">
													<prop name="ChannelIdx">0</prop>
												</obj>
											</obj>
											<obj name="PropertyObject" class="TargetName" version="4">
												<prop name="PropertyTypeName">Target Name</prop>
												<prop name="Position">17</prop>
												<prop name="IsDefault">1</prop>
												<obj name="ChannelProp" class="ChannelProperty" version="1">
													<prop name="ChannelIdx">0</prop>
												</obj>
											</obj>
											<obj name="PropertyObject" class="RQTargetProperty" version="4">
												<prop name="PropertyTypeName">Target Type</prop>
												<prop name="Position">17</prop>
												<prop name="IsDefault">0</prop>
												<prop name="TargetType">dtNone</prop>
												<obj name="ChannelProp" class="ChannelProperty" version="1">
													<prop name="ChannelIdx">0</prop>
												</obj>
											</obj>
										</list>
									</obj>
								</list>
							</obj>
						</obj>
						<prop name="ChannelPropertyCount">1</prop>
						<prop name="ContainerPosition">17</prop>
						<prop name="HasSampleProperties">1</prop>
						<obj name="SampleProperties" class="PropertyList" version="1">
							<list name="emlist" count="14">
								<obj name="PropertyObject" class="SamplePrefColor" version="4">
									<prop name="PropertyTypeName">Color</prop>
									<prop name="Position">17</prop>
									<prop name="IsDefault">0</prop>
									<prop name="Color">$0012D7FA</prop>
								</obj>
								<obj name="PropertyObject" class="DominantChannelProp" version="4">
									<prop name="PropertyTypeName">Dominant Channel</prop>
									<prop name="Position">17</prop>
									<prop name="IsDefault">0</prop>
									<prop name="DominantChannel">0</prop>
								</obj>
								<obj name="PropertyObject" class="Genotype" version="4">
									<prop name="PropertyTypeName">EndPt Genotype</prop>
									<prop name="Position">17</prop>
									<prop name="IsDefault">1</prop>
									<prop name="ReadOnly">1</prop>
								</obj>
								<obj name="PropertyObject" class="GroupingSample" version="4">
									<prop name="PropertyTypeName">EndPt Sample Type</prop>
									<prop name="Position">17</prop>
									<prop name="IsDefault">0</prop>
									<prop name="GroupSampleType">mstUnknown</prop>
								</obj>
								<obj name="PropertyObject" class="SamplePrefLineStyle" version="4">
									<prop name="PropertyTypeName">Line Style</prop>
									<prop name="Position">17</prop>
									<prop name="IsDefault">0</prop>
									<prop name="LineStyle">psSolid</prop>
								</obj>
								<obj name="PropertyObject" class="GenSampleEditNotes" version="4">
									<prop name="PropertyTypeName">Notes</prop>
									<prop name="Position">17</prop>
									<prop name="IsDefault">1</prop>
								</obj>
								<obj name="PropertyObject" class="SamplePrefPointStyle" version="4">
									<prop name="PropertyTypeName">Point Style</prop>
									<prop name="Position">17</prop>
									<prop name="IsDefault">0</prop>
									<prop name="PointStyle">psNothing</prop>
								</obj>
								<obj name="PropertyObject" class="GenSampleEditPosition" version="4">
									<prop name="PropertyTypeName">Position</prop>
									<prop name="Position">17</prop>
									<prop name="IsDefault">1</prop>
								</obj>
								<obj name="PropertyObject" class="GenSampleEditReplicate" version="4">
									<prop name="PropertyTypeName">Replicate of</prop>
									<prop name="Position">17</prop>
									<prop name="IsDefault">1</prop>
									<prop name="ReplicateOf">-1</prop>
								</obj>
								<obj name="PropertyObject" class="HTCSampleID" version="4">
									<prop name="PropertyTypeName">Sample ID</prop>
									<prop name="Position">17</prop>
									<prop name="IsDefault">1</prop>
								</obj>
								<obj name="PropertyObject" class="GenSampleEditName" version="4">
									<prop name="PropertyTypeName">Sample Name</prop>
									<prop name="Position">17</prop>
[truncated: 1,100,541 more chars]
