# Supplementary material for: MicroRNAs and Their Inhibition in Modulating SLC5A8 Expression in the Context of Papillary Thyroid Carcinoma
Source: Int J Mol Sci. 2025 Aug 15;26(16):7889. doi: 10.3390/ijms26167889 (PMC12386254; doi:10.3390/ijms26167889)
Supplement: Supplementary file 1 [file ijms-26-07889-s001.zip › ijms-3558049-supplementary/Manuscript data/Fig1 data/Data/Wojtek_2013-09-10 HPRT AIT 1560.ixo]

<objectstream signature="IXOS" version="1">
	<obj name="root" class="HTCExperiment" version="5">
		<prop name="name">Wojtek_2013-09-10 HPRT AIT 1560</prop>
		<prop name="UID">560C8749671F49B2BD57ECC89EEDFB06</prop>
		<prop name="OwnerUID">CB33E39807F84CBA85CD60F4D5153064</prop>
		<prop name="Created">2013-09-10T08:18:04.696</prop>
		<prop name="CreatedBy">CB33E39807F84CBA85CD60F4D5153064</prop>
		<prop name="CreatedByName">Genomowa</prop>
		<prop name="LastModified">2013-09-10T10:22:04.330</prop>
		<prop name="LastModifiedBy">CB33E39807F84CBA85CD60F4D5153064</prop>
		<prop name="LastModifiedByName">Genomowa</prop>
		<list name="AppliedTemplates" count="1">
			<item>SYBR Green I 96-II</item>
		</list>
		<list name="TemplateOwners" count="1">
			<item>Roche</item>
		</list>
		<prop name="SWVersion">LCS480 1.5.1.62</prop>
		<obj name="AppProperty" class="TAppProperty" version="2">
			<prop name="Created">2013-09-10T08:18:04.696</prop>
			<prop name="LastModified">1899-12-30T00:00:00.000</prop>
		</obj>
		<obj name="ConProperty" class="TAppProperty" version="2">
			<prop name="Created">2013-09-10T08:18:04.696</prop>
			<prop name="LastModified">1899-12-30T00:00:00.000</prop>
		</obj>
		<obj name="run" class="HTCRun" version="7">
			<prop name="name">Run</prop>
			<prop name="Created">2013-09-10T08:18:04.684</prop>
			<prop name="LastModified">2013-09-10T10:08:17.539</prop>
			<obj name="AppProperty" class="TAppProperty" version="2">
				<prop name="Created">2013-09-10T08:18:04.681</prop>
				<prop name="LastModified">1899-12-30T00:00:00.000</prop>
			</obj>
			<obj name="ConProperty" class="TAppProperty" version="2">
				<prop name="Created">2013-09-10T08:18:04.684</prop>
				<prop name="LastModified">1899-12-30T00:00:00.000</prop>
				<prop name="HasProperties">1</prop>
				<obj name="_Properties" class="TAppProperties" version="1">
					<prop name="Created">2013-09-10T08:18:04.684</prop>
					<prop name="LastModified">1899-12-30T00:00:00.000</prop>
					<list name="emlist" count="4">
						<obj name="item" class="TAppProperty" version="2">
							<prop name="name">TopChart</prop>
							<prop name="Created">2013-09-10T08:18:05.413</prop>
							<prop name="LastModified">2013-09-10T08:18:05.413</prop>
						</obj>
						<obj name="item" class="TAppProperty" version="2">
							<prop name="name">LeftChart</prop>
							<prop name="Created">2013-09-10T08:18:05.414</prop>
							<prop name="LastModified">2013-09-10T08:18:05.414</prop>
						</obj>
						<obj name="item" class="TAppProperty" version="2">
							<prop name="name">RightChart</prop>
							<prop name="Created">2013-09-10T08:18:05.423</prop>
							<prop name="LastModified">2013-09-10T08:18:05.423</prop>
						</obj>
						<obj name="item" class="TAppProperty" version="2">
							<prop name="name">RunOverviewChart</prop>
							<prop name="Created">2013-09-10T08:18:05.439</prop>
							<prop name="LastModified">2013-09-10T08:18:05.439</prop>
						</obj>
					</list>
				</obj>
			</obj>
			<prop name="State">3</prop>
			<prop name="StartTime">2013-09-10T08:53:44.563</prop>
			<prop name="EndTime">2013-09-10T10:08:17.538</prop>
			<prop name="InstrumentID">29385</prop>
			<prop name="InstrumentVersion">HTC_VER_10</prop>
			<prop name="InstrumentName">LC480new</prop>
			<prop name="InstrCalibrationDate">1899.12.30 00:00:00:00</prop>
			<prop name="Technician">Genomowa</prop>
			<prop name="AcqStoreClass">HTCAcquisitionStore</prop>
			<prop name="AcquisitionStore">eJzUvVuzqlqWhftXKjLOmw+CgkJEVUZwGSB36IAX3ryC4gUVFf31pzOGcy/3rl2VFXFmnrVWZsSKcDunInP0r7fWRgf/87TY/cdxflj/1z8up1P9j/9Y7ufX63/9Y5RoyvJ821639fZ0jOvTZf2P/7ivL1d89F//4P/xz/+sLqfq/ZtaMT8e13vtdDvW//gn/5/d9rk//UQ8P1T79fsH5MHXT+y31/rrNZ7L/fqK79/+zH/9QxjgW/w4NqteH/44toT+7P98OOHllF/mh//hSNb5Yd0eRe9vnmQv/E/ub47v42z8OEr+fzlIPIPG/vTxax8H3P/zASfbA75rX5bkIfc3R5WsD9U//vn/CJzIG/If/1P+7vjZH+LjE3w8aR3r/MLeaiD/zfPj+X67+vuTBusNPntb06NQ+5rI/fG/vzvFS3ylY27Ml7hs8ET/Dz+GZyc8bY/19R//PB2UDXjbfVDGY6VUiTBrIlCDRZjG5p34ZKZea1D7ME2jfjiWSWVyDdjLZEfgoMYrMnpJOViR6XOJHegyISdPAG3e97iouJU+0Y+PCpTzwU/jIzx5YmxzCYJXNiphKWhjMrrld3CHiUsi+/myyXRKGvDN2i3jTg8fi1J0BTPhfA5i8zUmYi5cwRvBiIvkyTMjdfIYQ8gdrDSORi+VWK48Asve7om7MsRMWzimHl3rbs45z3O10l6rVSeqYidP3cioRK1fXk+gKhunTEZ9TSabMOqDMmz8Erj8BWS19yowjJOTxmdJN8jJLk9gHp52GWtBU5GbJlQQpC98vomeK+LPogrMWPVJlMn6nhzKUw72RHdK2MLOIPiGFxhtFJtEj1UM5GR4NwguJp6f+WGXEbcohxCYTkBA03Y22efRC6wm80kcNgkQbZtWYPUGdhnlUpwRM/b2UW6uXeKElg7abCAMo5Mkhpx9uCeVRg6kF+X9xkrdoq8ZmpRHt+iwt4PSceeJrX2tji4WE/7blt3Xg5/FAP6nMECQ+n3hXzFgqBBeoP9IP48B+nczYByfCnDkMihhdt+J5PCoIwhuy7CMXpsvBmhDf8xFw43BE28tvUAXn9syKWBbkDOXFuCSSYCP1wnW0HIpgq9JuKb9MB0TbiRdwE0qn4uLna6SdQ8ZMOquLJIkx+eYVEn+RMbkbhlN9zoQ/r58gpE8Xa6taSCedLqBaQzw+NL+KyOVrFyB3FOLRPl0uyLXqTAGwg1tkow93SfWo3JAea5OpZv6tqjJ3jqM8vW95Fz9JvLaThi4UTHSSs7eOgPQ8vHjDOpEcNPoPETmQBQNwR11ghQOyW5F+FipIdBfLoHXKvGJGChnsBayk0YTpWiIx+VXcCPF4WJeR/LMV8oFtNRHZu3DpCFncbaD4Ozj679KrOHhTqjB6ZlYw+5tOyaeKNxB5bOAJNfhbk/2HUsCBRL8vH0efx4PnoPRbINMesbICC+xavCUroPnb4Xnv1N61ZsBnqarmuBZ3WirutGbAdux94yOF9lOXX+gjRkD7undKx1t8hR/RQb0fgoDxMFw+HswgHw3AwRN2kIwOnzpAMoA/bgJueS4Lm3CicgAq3LHbx1wdiQOjEO8LSOItT2xgOzADDJcsz2FGORZPoZglArWwCEnGclxzYGWXbGmOII1GmnXDmh8bpVwm2EfSxePJ5hQeSRZmFjjqpT3wHqJXhpf7CQja1zDYIdDZMxx9FqR3JjdIeBS7Pt5he9/9PIJqLZmp2Asdz65yrb7ZoCbzjOtCsxpdBkqh9TmHpmsCWIHot3d2qfWLJgXGtGuV3DyoYu6ZI0Mck4PCbx8FBJY83pB4kOKx9/vYw1bAeoQ+ZDXoNdd1A2ZCjxZXh9X0GpwU3getzVJRekGajgPUBcUyFRhohzAuY9dLjLH+PmWD3IDI7NtLrEUrOHmlj/A9tZBmqxvSU20kdJFxu1Qh+1GyCCUTT3Qy0NAoj3B4xm/pAbUOUHdcQ3iPWNA/VSdNwOm/kr/ZIBCZrfotrSdkjFAeZaDNwN+VR3Q/ykMGIg9XvwtGGAI0vcyIDqSLRjCNSTJLkct/0xFAC9YIwOyLuqAjOfuYOT+hMBigwyQnxIPnhdv8flnXJFMjHYwOhX4+8qDM4glnAbY7Qxcs90Ht8I1igywdzdkzJzDPspvH13GgFgRthk5L70X2HD30uQs6isy8R598Htdj0t48fVmgJdJARdvq2RPzvLyDqPlFH+fMmDnK1MYTQ07TU6dHZBIrH3Qgt6ZOEY2aLRxeNtE56l54Nzxy/G17mKeRZWeHlI3hHOjcb3oAkqkYo1Oovb9JA69Sm0hA5Zj7Muks7yBsxbRm6wUPL59cMI+vtaw7y80EInLl1jT5hwZ0pvHPDFvyKgw2gRcck1SlSw7syP44zl+vmyENayS8gH6wbG5+NnEBRGepwb09RYZ0An1hnQHyMhRVIZlYogJ/nyW9oGcL8iUKbcryFLA8+FbBnqL62ZbkUCxijcDLEmrmRe4C8fgzYDVKz+/dQDPqbzWUZVndJYk/9fVAcJPYcCwPxB/Cx0gcPw3M0ALoy2Q6QVr7FJgDae8EYN9yyPCGJCMhQf4lTfmYLg5GAQuCg9h8QcDLrAswRcOYRpJKIGJUaOWtRr0m4wBPQ5rQj8+sCaUEmt0/hQVCFeFxUU3G2ugpzx4dL6Nh33WSlbkXhARTIX4KShn7IPNGLWwwSnYFykDDirWDJkvLC6+zeOabMTZDF3wyC4Te5OMyWxtBIwBVmezsBkD9q/ZKbV6PWelbSVnFV1wjXLOOZmL2vayrMFQQnz/fozvPzPSDpjXccgBrqMa/Tb2Xc2Q0JvMAWvYmzywzzsmeoP6pYpkIXM39Pc7l0u0xRP7fvxof74IuAhPpkGSQ34CRc899Fr9V0G20bUB6xpiH9/BE7W/i97HW+P5ibrRiycPN1OAjM8hFw9n+PM9dSaAldzxfC56SUV20hId0sl2OBBDPP8fXuAveYBzeOki0wGUAZbdwJ4xYHfduaUtJnH1KzJA/CkMkHqc/FvoAIEzvtkLzF/pDjzrgTXci1H72znqAMYAEnIZMVRkgGWjDkiO4cEm+53Sg9Hr9cWAff0owW5q7Fuw44B0wJLBebjIlDOUe/KUsG8r+wb7qrXXx0S9CV3QA3yneC9qK+JnUh/M5cDjYOu80FvwS9QRhYEMWFz1PVnWuOY9SwtLmGevikxWbY2JK/x9bMQNmXeUDIKHj31VfiIzbmYRgd83L28GHJTBIdreyyp1D/35Xmvc5yLKu8cjZ0kzdO4qidBbBLGXQtX22RN/6oJaLSICjoh9eXxP0at4xCuju7arCP8iDzB2Dmr/MClk8pp7qEuMG3qXvH6iV5pin3YnFzyfax690dlVzmDPt6hrpidk2PV6Qqb2Uuzjdx29w/VePkHneyGJlTgRGQPM/BmlyXWINT+UUQfo0CAjKAPU0wmZ+AqRQWaEDOwdojo6dJ8BcSap3mi9dT1iXsAqB1ymHXrCILpaW9T+oqztmRdgmWC6emW/IgP+bt/i388AmRN/j0xQ4JV/hw7QZjzW2GtXop8GNQZD2kUlNF1uTCoZ++BoGEzSeLHp+WQ6IrgmF+mOxPIW1zBlQDi5hWU8eqFuOMqpDBYJcE1TBlw81L6UATEh6KcPHVkBwz/aJcQ29kGVn/UYA2Ilw74X2PkAXNfxS6iuWPOmj2s+nOhhGfXPu5pAIb3AXW3Q//cWT56Mt6cFhN3Y5sDbYh/nz8gwZ/ioS1coL4W2VG/n6H65n1O3PzzLWl8OdtFl1604azpfZIwBymGOfZoyIC3KLr5SHqUwynY8CXaz1ycDVgsPtbznumUE6VYlz0vU6pIH6og4SgxS3K4P0IanEF93jKRbTr0LeMrRTyNFxN+fo92CsEqQAafkif7/qrwgGInISCgTmfQiW4dgykdpRLxXQx77pQCq0A/RK0yThsiR0AP9FLlpUqv4+W9C2kTlZeITJ5sTlTHgoi7hMxOkeYADum7/DgwY/hwGSPLw99ABve/OAzw334Eu97CG5wlq+aYYp+hfkQHRtM30OoWAfXcRTrDSHyYQfUN64GK5pJH9xDUcgLAHRX2FXMTtyZgxwNEjXNO5RipyTFG7q84LtXxqYJ/OjqoKATm02l3cFti3IwHXNPb9RLhgn6QMsEvX55KHr9fMC3iGgdpYvWBfXs6xZoxzjv7/KGlvBrgkdQjTAZQByl28oaI4XCqtr5nX6DbizxxjgOkNiug0FFEXBCt8/ibOGtQZSD8YjPH994BeRTdK/PzdoS6SdfjgWl3hlYm1RSaRXYpM3IcuF2nlUyXO6Io64SUiI/qNbpCle0JmHB4tU6cl4PPLK2MAdM/4ebpqjl5qvnBJtD/g8dsPi0PvwYUkKbidTJyZqoEvShEX2Sv8vKn4EMEohvh6yizhSWpx7e+Dm0YJxA3zAtv5wCNOHOgFywSpF3D3Pc7++0zw184DpJ/CAJ4bCvzvIQR6+jdDQE5OJbi9IRpgKgTyDBKwxkcgcH4gBHY35ckgEB2iSUa4FxFAuYx32Ii2z4boTn7Axs0jBDRSjsnVf3QhuIXYCMfPEg3sEg3w6I4QgOn+9YaAcbg4BMqzhkW/PeEiNy0skkbWKzJTT0Mw1/4XBJgQIDaKY++CjfkYEw5sqUAhkS23IvGmjxV408whyZ1gEbtJloBmxXfOvV8kVbP0yTM6KX5NLFtxM63ozu/R6bG+lu7zKGVaxWMjt5qDT2JplqC41nwV3OaERUghYLsSD07s+SQxXq+abO5LhGIXXC7m+adBqpOHjfzQQSGjP3c2g4C9aLBoh0c0R7fNo8bzcfXLqHJ2DeH48gsC1zE28txDyCkd4QsCZbonoLtdfP+p/+IJMaQBQlPGvw+FABl7fVCKmcsleay9hUDlBWHqLHMCTAiUxi3m7LJTvoXAPpq4byGg6WnnFx8QkH8OBHhREn8PJdAffDMEJqPHGwKxTVD9UwiEtxYCuzxdkbGDECC3aEqSeT5ZEetiCWCJ/K6MDR0XYbONDljUXMglZ44AWRnYSZUqxs5PtmlFNuXjCVaEkEh6Y+zU+52hMQgk9QAhcA8kETut7aex5LdFeFYkUAJc90nHRzWcNVyPQSAmSyzK7SHiwatLm4vkVSwTaxatQVutnDQqJuiYe5t9Anp+aVIGgYxshagQ9ndin7VhpSX3ZxNdZiVCYXJYgqZn0hOMycknUShhkZnPvfaGQO/KqWSYKj2ETIRqviqxiG+b0xNG6dhL48kET1nBkReoYxkdf8jpiJJlyoPe3FFZ6QKej+rF3d4QOF6wqCkEbHmNnVzpxyLpWQI+7prtz8/QPaR7MMHpakCi4obH06kQAupZiwgkVSISQfyCAIipJjMIXPJz9IbAOFe96OBAyjk7LZU1e/ToRFvp7pe2bOqZZo73TlTz2+jXdQP8zxkV5HtCT/49pECffHMumBNlD/5CwlY+3KdjkkIxhtHoBCTuPZACygRX+WjaUqDzQAp0jigFnMP4iwLp9nqEkSKhh/Z5/H3zaaj48wlSQE3ShkkBI+4hBTYHvSCdPlIgyM5fFCh3ZABKP/JLJgUoBexOGmDV39AD3yrhTYEoW6UqqddYZa53cAijgJ1aaxjNFk4aPwzU6/JLxuOX5o/Uac6uqJ2NWyfK08u9tOZk0Wi9x7oX7SX5TpzTZVlpfoytXI8GPgc9V+fJ+pyhFCAPSCNhWapkk0b9NwUOPEoRKgWIPEEKUCmQ8xYPioRSJprzL6x6ZYbUsJ5IVc/C82Hn0QNC+xkQRoHHHP2PVm/dMqmOT5nIK4UH4jt4fuJjapA4Uw3wcx1SsB6JTFZaKoF5UtqcNnvJZMLPBPCSDKVIvkOKfEiBzYEUWvLcp1FtdJO3FKC5YPUYBqVd2XrFpMAvToGfMyzI93vD/u+hBQThmykAV28PtmCgC6YUuNSrFJzbBUoYK+jzL1sU4N4UpmX8VA57MggtETSut+MiNUFBTg3B6KpEJXTGXEbi20oD7ZSGZeJuuZqIOfdiWoAZguZua6Asb04ZxYNnRcJhOgA7BzQAThd7rfL0ZFDKecDF8R2rklLAmHn4+sUVq8DvlX2wnLOTJq70FAmxHhtQSOWgIekjRTzLGGOVkufbEFAK1FHvUdrDkadqbnOQogvYD2JvbpKoNSF+PkqBKF+h1rjPaw2cqQBl1NScQaRTjtrnOUFKTHvYi92c8BAoM68Eofe0GQVMJUSKHfrJmJQcPlaf+Hnj1Qm11bPMG/A6r4BAvECKkK0ngLvao6BvpluZeEbaA3XiIQVeFrHJuRqboN1MpFAnxM87Pcwk8K46UnY/aKkgooEKizVSyNSfby1QN/jzjAI/tACjANUCHxQwCG9G1eoOpXM7pb+kIeB/zrggL/D87zEvKAjyNzuCs4KK3poS7LXnCbf6bxTQHI+HkYEUSAY5UuCxQAqEO3QE0WoX8yToKkfw9jLadtssV0Q/tJO/x0m7p1cSnkw54QVuH7UAqL2kIOXU1xkFYvu8rch86qHt1ebYKycRVn2zlyTQ3Cwo4/z+EpkjsA5+VMbXGrXArHPqgy9X6ADyta4STVVyMIOrw8Gz3dfvzKopOI33Sq1rLdna0ByS6AxaU7pLu33llgKnvY7aYPxc4fNT1BaO2fPLeNT26ktP1kHneKTAo0MMcntg1aluilVOKfDYCWj2r0uPg2wa++RRz3jwh/h8khxeY9KchD5+fvy8cS8rM0YBdYZaACIJP0/Qsfpgnw9IASLi8T9ECalWQ0Qi9DM2UeqVCcZ0hFrAa+c31clJZhSIsgtSabh/DMCfb7wUcm4r/y9awN2Zhv9JAeoIKAWYFlgVyS85J8D/nIFBXpAHv8fEoCBy30wBQSBvLRDjKsqIxKMjCI81cHGhkopRwDPiGYmDx6EgRMeqpRSA6oUU6O/IiWmBpGgp4mqFDnY8/qJAyCvtLl8fFa3d2+2ZFiD+A3t3udBqYmyWbwpA944OwOhFMjizVYgKOsLel/lSD2s3QC1QrrAKqBbQkgs6gLuMVSAbZcG0QLKd7j4pwBxBbu60/4ECg0etfmqBh4xVmoa2/tYCNBegFNC9GVJqZ7bh3VTiwL+vkQKnkfamgHGbo5ahFLBWSh8dSvt5RwM8n9X11ICV80EKoo+vt3jORPz8lUdi2U4MpgUUMo1SlgtoVT1CR2MhhW9PdAiUAkZiohYQXHxsNkgBpdzj+/8tBagWoBRgucBlttc+cwG9NLRob0jxL0yBnzMyyIsS95ukg6L479AC7srEKtuOyZj0mmqCq/oeEwgasifR7YsC0frR2xP+6A3Be7WOgGqBpjs7gS8ZERddR1xBJh2RgHmYocK1Eg6ff7TXGgyFiMQ7M0EtkQABX7m3c7fOsyaDVz5kFIiHW1TAczPvgDtcBlxyzpECdQ+ryt0DoNdYpzaxnYcAhnJDilAtMBSvBZDuER1GWqGjWCj8DJT9+MUxClAtcKqtJ3E8d5lp9zhRmCNwm5cM6Lrb9G8t+1wsttdAKq6BWmUgARfd2msnPCJh7z231/fcJ0iBuRL1GAWii4U8y802rfPWSIn1aZcRnrfQ958k1EazOWojOyMvIGY/SKPdDbXMSysH4MlXVPS36mUwLTDaLLHK03Ppk1ndjMAp7C8KDM9IAQU9VRkfhwS1z5ng+VohBaJkohvk6Mz4TwpwBUTRKeAmnxT40AKj3jh4O4JD+fol9wn5nzM0yA8Gwm8yNShK30wBbom+XrGciEvM1tdv9vWbAkwLOAGu+uDWaoHbo1eR6RC1gL3+IxcYh1wFmtPFVT84khURuobBHEEUpqVIbrbypgDTApMu6BCOni6JesO4JpLnSWD5G6ySUsOqf525LqjaLkwZBSZxKjIKJGkHq7J6YlWGPlIgjjuJSgYyrnt12j4uM73BqoIMPH/Pcc6pwapvRneLUcCtA69iFMiLSUOYI6AUMCoVtcg2xyqLhhkBfST/iQIGLNu00kKHcHosUfFvtj5hFBjNBQH8YoO/fz7rK3IUS3RM/QFS72anGfF55QUm9FALBGt8/fX5iq/XPLwyns13+Hn2HFKuu0MtVQ44n5C9bLVXIQIHCAybUYBpgcUVH2cgvSmQ5JOXTTbeUnznApVgAHMEf6VAvrfC0h57uvhJgV82F/g5Y4P8UJB/k3RQ/O65wX3ZZvxyiL2WOgJtLE7BH7UUmDdpRfJDKoAuJbP0gwJ61i8Jo8B1ca2YFoCeUBYk2WUjpgWYI0gk6QWaKKLifY30mlGAagGwFtuGAGn3BO5brBLQ0QdX8bULFr9GR4D+G33xORLA2kRIKXGNVSJOOBHsCf5+dA8Tm4iNtAXt8HIJo0Cq2hmY2YpLGQWO1s6Ljn7wLBkF4p2O2t5fokPw+DrT1lzUh6BPvihwSnwCRtSJCcsFEkUYgGNsgjK5HvH4KAU0a+enHxQIByekGNUCnfr0pgDTAsNWu1MKMC2gmMIQ7Gk7a0wpMDJnAqh1HpXRXiqBLHtgg/cAPP+mjtqAUsCd2qjVKAUuT0sCb3JALWAe0FF8UODwNFTt+eJn0T3Yjt/p4IcWoOkg3Sn8xSnwcwYHeanfHw5+CwoMfmwRfA8FFqflAcxZAISlg0ktT0EPmjiNk6KsCT/HKtFv6ayMnRwpQB2BWk9L1PU7pID8Es74uy7qfEqBRTg2QR+0E/jTMZHJFjw6HYyr/GK+KiJtxgTsU+MSmA+fDdMClALJqcQqvE0eXTDuedhqj91bC1hpAmnstXc5mYdkACO+/f1eFxUxzQVGK3wcG+KrIWbRLJgWsM/3K2ie5TrRvkpfxJI9qWAU2PNbdAjH/qrQwqPQA3dpIoV+aIHRqosUuHSJTTq+MgCLLFALCH309csyx97t7v00QYExZhQw0j0evzxIVmQM6NuNlYzUo+kg1QLhSUCKCB2kQLp+fGkB1UXiUEdAtQD+VjpmWoBRQHuhA3psHx0wxy5SUPKQgmMnkkDvnVGLUAqEEVb5hxagFKBagKWDd2RYdMxQaTEt4Bz5SZTf7KR0lXv6a+YCP2l0UOYl/jehQP+btcDUE47gnWJIQeihgs0KfgrW6BWXSa2mNYlj1AKq0VKAaoHuBSmgVEKZRk3ylJkjoFqAOYLtBTufVcyRAlQLWIbFv9PB+wEpYB+RAkqDjiDuujFW7Ql7W7hcYRU5Y+y9VAswRyAUX1rAGI2RAk2YAin71pBRIIoj3WeOwJvdXZLoQlKTrj/OPilAHQGlANMC7a0LPilAtQA5O1jlqYZVJ+qF8XYElALbVTQEsiuCMlqeSoPo0qkPZnH0y2gxi4FME0v8pAB1BIwCnQodFs0FnDvXpoutFnA0bgia+0QKbBzUMuPOSWAUiHmPG5P1s3CAyAFwTAvs50IHtMcInx94eDz5BKnpr65IIbOPv09zATY1RHOBHxSwtz5fa361Mv+bI6AU+HW1wM+ZHcRi6Yn/8g5jvwYFht9Mgc7scQSymkEZ6W0VU0fgHFELJIfmSwtQCiS9qFcTe4NVYRxnZZrYrz9TQKnSPeF3ewvCsNUCHZKK5JAhBTy51QLjKVZpOi1MML2XmyY798mTJk9lCC+3gItXCfZamgtQRxAPG6ya8W2JVRVgvTFHQLWAf3ogRfI7KmpKgWAgumnEWagFKAWoI2DzApPR1GQUcNbhtflwBIwClYe93cnCoISXwhlkH66+HAGlQF8lQ+YIWC5AtYDFHfwyCat4TDajSATfPSMFpll7lcQNtQNzBNWQvB2BGwy+tAB1BHqn8UoYLHY+CeY5Oq5JFXGMAlZnZYPaSVELuAl+3rRPuswRxKs69UkHzT5S4oHv/yMXYBTYXknzSYEfjoBRQAuJrdkjI37vEfyqFOj9nNnBHicNfpN0cPDd6SDVAra3AI5pAeoI7PEzLkEBpIDb7myZ01YLnAuzYY5Ai2dfWkBQvAuEc//LEdBcgFIA5Sr3dgRKLqHL7x+Tdk9gZcKog1qA5QJUC+iDI1Zhh2AVCu01x9p+G6aMAt3ncgCqmH5pgbHeKuLdw+EYBRQ7ypkWYI5gsS/moKk3PmVagFKgtOevku0RUC1wWp2epb0eyA1LB9XQQy2gF+WbAr6sxWm0j/D9FpCiVrmjVmFaILLKPoR55XOMAuFGeecCceS8CrIaICXRBkRl0rgpOqQT92QUAK+bGkwLBMXL45gjoFrAL694/qgjeA7GNoTjuM1lSAlknihd8J8WUvQqcdj758svClAtMF3ncpQbu/gzFygSc/p2BFQLMEdAKfAbaIHez5kd7PFDvv+bOALtm3OBey6dUJFvcNUFU6xi/2zMQJWQAiwXYOngcpyRGHt4wxwB0wJ7fSsT+7R8U4BpAW+0GoHvZRGJXhwnknUW9cDRh19agFKAagG4LjWeHAmuakaBnEcKeF1fAV8ow5JRQOkhhagjALLBqhgckQJqS5HEzdER0J1C69pDbcE7Ok+EVfWmANMCNBeg6eBHLsDSQbpTmD2sPqNAgsr/TQGWC5w2qMipFlCv24CLMrG0WTqo9iusQlnYvtNBLXlir6eOgGoBd9T92in80AJ+UP6JAvZQt8llqIjgxX1Ik3FdvikwsiZxyihAHQFLB28yHs8yyGXmCOLBCLUEzQUYBWguEBv28jMX4BZyHN38HN4U8LPxOrpOxumvmwv0fs7sYK8nir9LOvjd9xehjsCbrFALHI9cQcqeOnvnApuCa4ixxV7sS+MsTZ6qyZPVFKuQagGQd19awOY9IPEpI3sih8VbCzAKzIu0DyMVtUC8mu4a5giYFqAUoI4gsC9YZeM9Vkmsgwpa9xJyoAHX5gSn4WcucH7NZDAjpEhMHthLO+rynQvAYb7jWTo44ns8x2YHKQWoFmC5QKFdNKYFHE30K6YFRhp8OQK+2xjtFEBcRgeFvLXAaJKjI+At7MXUEVAtAE/nuSK3bi4C6Tzw94mNFBiZ3vBNAXHRUrVNB+m8APTv5E0Bm/R8As/Ly2cU0Aj3RQGaCzAK0FyAagGLc9p5jFYL3NbtfcjI/csRjLYVap3zIk2da8d4zw5SLWBtHWPFKLBX67i05mNS4fnYz6Pd4T4p3bg3/jW1wM+ZHez1Be43SQeH/DdTQKy9txZgFKBagDqC2AOkwOmMvVgPJlnKHMGPXACKVFc/tcDT5iqmBZgjqJAJZFLN+uAfWkdQ9FGx15c/U4BqAZoLsHSQUoBqAUYB6gjYHgGlQO6mby0AWff1dgSGIrtl3Hd3Ikl5fvHpCOhO4QcFevrdii727UWYIygtPD6vmSCFvCe+/3okm6A4BB3BOUQfTingCWvs5QcbqzK+csJbC6wzbUx6r9MAqfAKOOYIuFuKvn+joyOguQCpLaRAIePn621QS9BcwBnyqBAukv6mAH7KL0fA9fYOkOMYtdmYw/e37947F4g6SB4yPXDdz3TwYTVxVIXJJHWV7chgjuA8nc44p4C9rC2CYh3lkw1W/XrFZxpc9ufo/LJmpdsjE/+XpMDPmR3sCT1BlH4PCvS+mQLWmJyAuLuYJK8ZKnpKAZPnYo5RIOlhFVIKMC3QhKgFfFEoS6YFFsrpynYKI3eeViwd9DZr9NRDPn3nAqNzB7UC1QLxsBqBe+G+0kE026jLj3xIQDtgr/ugQFdFbXCe5P+dAlQLRLKyA3Y1kd0dojagFGhW8gL8qtP7nBfY7nPuc4/gIxegO4WUAiwXMHN79KbA8c755DG23nsEsZoRVPDkKoAzuPhc/LCfGTm6SElKgWi3SN65gHLWvihA9wjMh4TPFyFSgGqBEfRRC1AKqP32/FYylEkvSLN26spFbTZDLVDuUYvQdFBd+KgFKAXEwQkdwqRGR1BPUUtYL+MY1f0ICXNSLP9DCzBHcEr2/Wi7WC1KZ3vo2dp0vW/vPVZsOAtCU/4lKfBzZgd7IifJv4kW+O47Df3IBZgWGB38jGmBSFSRAtv5HxQIGtQCRxcp4JRIgTh7tbODSwkp0A1RC6Bv3pPbtLJg9Nigj6XzAj9ygSTrt3fx7O5NNjuY9K7amwLUETAK0FzAeR6+KEAdQXAaQ8lygcUmlz8poHvChuUCkUWv1jHtJaPAhxb42CM4liPnUwvclJPwSQH7JZrvXIA6girz3hTA2sfebCqCCNbu+uUI1hb2fgcVP8dyga2ZS+AOTKxaR0oLUhlLHh1U50sLFIkivbUAdQT2okTHJSjAxYdumTEtwBwB1QLUEdB5AUYBzxG6oNyffhmbFn7+QnuaUT7KdpwtH23+QwswR3BbtVdibfOCs3c7YaW9FvMkuh71HWfxolX/khT4ObODPVHu93+PncLh8Ju1QGFbJ7B6B+x9cwu1QBZABkHQagFDIzw5r3PsbXukAKybCU+CIfp4rZ+VZSJy6AioFqCOIJIG6AimL94Gg2wjLl6P9yrLBcipC2k0HKEWMHa1xbRADO2tgkY51wFzULf3Pjax146GtgJ2eAzL2G/375EVQ7D8CVKg6nLvXIDuFEa5moyJalg5KHbXLUH0dRm1tboEfT3qvSeINasbRIVx4EpGgb91BKG9Ckm83+H7U0fA9gh2efnOBdi8wMTBx1QLhMk9IEwLmBdpgBThvyjgxss/UYDNDrZaALgIq/pyk4agcgM/heUSq/jVXqntquh+mBbwerILarlAR/Ycc2PSmQKej05L2c2NvCkQlE8kQmLvxiTuT+7RiSg3zqkEH7T7ST5F18Vg/nYE5GD22vuNnUtXH55XmvI8DKK80W/ECZcu/JIU+Dmzg73BcPibpIND+d+xR/BBAXU7nqPv52MuAS0VyaPT+vLZJMMqgC8KkJ1Ylu+dwjqtsVdNoYzKc1mRaCraEKxz7P0az6skbpbCmwL7mc6T6wYdgcbxbhlZ3hcF2LzADwqwdDBq74ZMKeAu8PVRAWCvVHZlB5xDS5G42P13Cuw6+xXTAu7h5RXayp5G0b248MQOwBO1LN14Ud1wr9ISpVpkFLDnM3x/OjU0jVZIqZGNWmj74Nqr/7CqA3mLVb6dIwWoFtDFG1IAznH2oQXAkvSCUWDktA5Ju5KCPFcpBz7XDQnTAlrXk96OoPQSIIcrGTIKMC1Q9sGDoJuhFqAUoFqASICOSAnKMVE6UhecCYeOhGqB8SxsourpqsTnJoWtN5Msj/ZLb0ncfIy+Pyt1MSpfRCztwbVTabOgK0WlYMmcNY/vv2Yu8HNmB3vDQY//TbSA+s0UiCGtwC8qXPWUAmW8WjAtEF226VsLuOrfUIBpAUoB5dH26tsirZkW0O0/KOCqpQiq0cFeVglIAaoFKAWgK8U8eYpKB+zeKyRROW19+KLSwDSqkEumT3QIp9sDFbk0wyrhFOyVhxFSQFn9QQF6fwE3VL4oMD4XK7ZHwBzBhxa4J7L93yjwSh/o8++nMI3qF1bpTcAaZXsEhUrGTAsEqE3IhyNQD6gFYLfQVkwLkNMQn78tX0jRnYWfdex8UaAnttdDtOkg0wLTEZb0hxa4KUgFUwjjFKbt9zYwCuxz1GK1gVUvDMcKowBzBOuLoby1QC4iRSSBe0YDaReR4CLtV3o9LB7RMb+vibPJe7IWTK5i1AiRS4J7Z1vraLP46Bm9PM6DlT7Wf0UK/KTZQUkY/C7p4HfPC9CpIWdxjNN3OmgWC/AkPiHQeSIFhCf6XKOYZlxyayYiGeqRDPYqKzm2R+AY5Y1R4MMRfGgBmgvQdJBpgTzZv9PBaH59iiT2rjJS4om9sj/BXnyZ7rV3LkC1QMf5cgRxkGNVRtPlOxdIehFWUddP31ogkULOYFqAzQtQLUBzAUoBpgVoLvBXCrjPDVKI7hHMOX/0dgTrAqswHc8k0JsDHh/VAnSPgGqBiHefBZmk3hBG9e1rXuCvWqAuZjxY3fZb1agW8IbWFwV8uf0mxhQpYznkSwsM3bEH9mL95QhemwyrXvC/HMF5pCosF2AUeFgdLepVo13qd0aiqLubTIpqblAQZ/UYydqGO9tR92rlxNuLx1oPlC2Jes95XgZFY9m/IgX6P2l2UO5z//o7in8NCnz3fQepFnClU1wm3qnck8TJ5kwLMApQLcAcQaweZEaBYC0iBegeAaWAG6aQwtglNVEj1QH7VUQlpKZhEGGf9iFwWy3QPX7lAlQLxPxKkxkF3LQXpslshL2yCFcqqLNrRD5yAbXXOo7ikY4/HAHLBehOIXMEWf2SSXDm15/poGDf48/rCGguQCnAcgFKAbXYoxb4QQGzHqEWWDVYhU11QuqUe+z1nTPB4/OVdzoYD/xtxSjwsUcgOiVWeW4jBcqaoLaqch6UURefXz9Q61BHoKhDpMD4+gKWDlIKJKP2bq/bofqVC9A9ApoLUArEj07asgAdE50XYHsEku70o97IadKg7tZ7vQluabTV1D1xXNcG7ZAnatRL+RsJNGMx1ouLJkW9vX0rw2B48X9JCvyc2cE+x4u/yeyg9G+ZF1Au1y9HsF7vFywXYBQoA1zV/hkpwLQA6aMj8J6tFjDaIWFKgRFpJ5ApBayhbL/3CITD2GC5AKUAOFYiMi1Atn9oAeoIgkgKy8iwUPFSR8AoMNex6n44giTLsVd+7BFQClAtQK8jSJxOe5eQSbNmjoClgz+mhtjsIKXAx04h3SPwR/ewTMyy9MmlLKz2PoIJYY6AUoBqAZYO1idJfKeDi5v2pgBzBDQXkCecDGERoIKnFKCOgOYCYOflnyhAcwHqCOyXH2OHjsiKBC/fQypv0BFIPaTeaVSo4K0CPH+wpjlBpuHjl89Fg7M+Jqth/xRxs26XhNfpoyDu6NZE59SvU+t4uWTakOvL0dO4SFx4CteinsrJK+otBCn15VGQ/ZIU+Dmzg6gE5OHvoQWk754XoHsENBdgWoBSgDqCCLuRyChgOegIoNOgFqC5gEEGqBpoLvAUT29HEG+GXM3SwdGoxLVPtQCdGgpqBUo2NSQsUAuEs57LRZ06lhkFqBaIB8KXFqDpYFS0X49AKaDe56iYAbBKqBYgL95NwW1e4w9HwHYKn1q1/pwa+uuVxXRe4K97BFQLxLyOvfojHaRaQNiXMiidP3IB6ggoBZKs1vYsFxhNxYBLFl6yJ2HnKr0psFhye+YIGAV+5AJBMPzKBWg66J1dpMDk/jUv8OEI6heej9Em+tICNBegFGB7BGRJLPClO+ESaaw2pGsfz206KBGru+0a2jwkKRjbLknjjh3h+Z5zEZgzVecSY5sD+RUp8HNmB/u8JPwm6aD03VcWU0egeXX8niCmuYB76yWE7RGMz0gBI5nNsVcBUmDWRQqY9RzVKs0FCAh35gji0QW738WzHVCyXfvNOr39pxZg6SCdGrLlPxyBTAR8zhDwFe4n8k4HvfstIiwdZPMCBWqBD0dA00E4NeiraTr4t1qAXUfwY17gQwtQR8AmiIWZ8HYETAtQCviRE3MfFLCqCh0D1QJsdrBNBxNbjvfk4C3fWiBSa6QAdQR210NHcJVRW23kkgf3rHxpAZoLsD2CH+mgkZh/2iNgFKDpIKUAnRpiewTUEVghjxQYzNBRqENlAnYTWXj+RaRSveP20VM/OFzQP+18fact9+BmvMVF130hk6kxW0NI6lEK8lKRf0kK/JzZwX5vIIny70GBwTdrgYsxq8CY3GPuQwvoo/4XBagWGAmzOVYJHFWy3aUdCHXUAsgPdAS1Id1B3czbK5Nl0rBcwK/3WAWUAle5vZO3h1ogia2dzHIBqgUg8ncq6azKLqMA0wKHpNDAte5RmuxfWDWosCUg/CImbI/g0T11QA/62Pvvz13G7jKinWyPxJc1p5JVIK4/9wj+ulP4Ix10XfU2ZvcXULbtdyxSLcAcAc0FaDpIHYE9LQMORm77fQ0NQR8fP4OUUYDuFFItwPYIKAWYFpBXXMVyAbZT+FLQ8VBHwNJB00dH4+YPmTkCtkdA00H9tcO/hzHhMjLd1dp7j6C4k08KMEfA77wNahdwytg3dJvIS/sZ9TuXnASHxczXh8r1AUb71UTwCrSazKfkCEbHtcvYLWD8S1Lg58wO9vti7zdJB6XvvvvoclVWLBeI9wIq2Nm8XoLKC0nKcoFnjL3Qd5AC8VZFCqSjWfftCFYlUqBzs+5sXiA5X8uGOQL39ocWoBSg8wJMC1BHQPqCyyUjGR3BaWV12ATxRy4QxHVEYN1+ayKlANUCSUfhPh1BctJ2qw8KsD0C8ahuPnOBHzuFHxTIsyFH3Ee3Y7P7C+jiNSzZTmEi4fGpZx+1AKXAWb6+HUF8P+PxUQqwXOCyelZEFvD4vGX7jeqDdVKRc1d55wJg3EjFtMDI01Br/KAAywUoBWJOkJkjYOkghCvUEfYSHVrYR+rRdJDmAkwLNC6ooMv9gEBdoRYyY28PWvsthXH7LYWk8M7HqLctbml4gwuvHzUPHY/XXoPYfkEZGXaFC7hK5nAwNqD6JSnwc2YH+0J/+JvMDkrffZcRXcwrMIcPXPW2iL0rnvArpgUYBZZOPmQUSM7FFwW0dLhPmRYYD8gdvGqJilbwUAsMyJcWYOmgDtcBuDZSgKWDVAv4t76LCtVHR2CJefedCywr9L38vX5TID7pWDXHs4AUWLdagOYCxaL9GkShdRRF/FqxXIDOC8QdaHcaY3kDdowV9Pc7hXRegFLASjtrVdMKT2QUYI6ge9pboPeDLwpQLUAdAaOAtbcGoJ+4oGR7BDel1Uo/tADNBbRJ9KUFJvy1hwpf/dICdIKYUiDq1683BagWSPDsFh+OgFGApoNsdhBJkpH9fYwOoSd8UQAXJGq5cIVVPhnveKKVu3k0SKUO5/Nut9YDd4YOpb3vYDzooXZaWeUd9PERKdwVQfwlKfBzZgdRCvC/Szr43XcZoXsE1rJJCKPA0EEKOMt+kjJHQHcKKQVgXhxksnaRAu4NtUBUcTuDRObswRwB0wJsj4Cmg5QCgYhagKWDD2EnktWFtxkFmCOgWsDridgrjyL67gD7OXMELB2MA0kCN5pjldA9AveCjoDuEUBvm2TsymIV/zvHHAGlwMc9iKkj+Jgg/qEF2LwAzQWoI0gmBlJISvH4nAng+VhqJGMUcGenMP1wBM6+CVK2R8Bz1y8tkMq7PUkdSWa5wIcWUHYGPr8q8PVv00gG/SL6hM0LzDPUDsZ5jlVPKUAniN3DAR0ZdQTby159zw4mG/z80tRX2dRQZF70jFxt4QpB1c4yzsREJi4pVQibsZlCuETFXxwldFzWqNU6Mzy+m0GeeLztndCLs/pr5gI/Z3awP+AG/O8xNSQp35wL+PzjDHpza3cGbfKmwF8dAU0HQSz6BssFjAq1AHMERad8U4BpgefJ+FMuQGcH2TWF11n7bZutI7CSHvrUXf1SSTKefeUCVAt0j7wO5uaJFLiX+Hh4JzLTAlFZoGKms4NMC8gxVgG9B7G3NrC3UUdQ7iD/nBf4X3IB6ghG+/StBSDgif/pCGZPrEKzbq8OaikQX4btHcFaLfCRCxi18idHQHcKR1KM1Nusufo9L9BSgM0LZN2Z/N4joBSgWsAqZnHJcgG6U0hnB5OjVRYE+o0GWhF/UWD0QgqYpBeQKJm/MqJq1xtWvRSUUdZ+a0kaCSG42RUdUyFvV6S94xi4rtfeE9pNeLKu0hdo7exgsndj45ekwM+ZHewPZO53SQe/e3aQ7hE46jMhLBdQg2YJylFELaBvOZmlg06SzUuWCzhJmwtQCrAJ4sHywRxBtPBbB4GdHGztgOu7e+BtMrJPIq46DZ8PTqgFyBR77UcuQClAtQBEGQEy2DU6WFoTpXBN8TG4f6YAHEUFbAMpwnIBoUf+RIFJ6G8+ryymucBfryPYaSr3SQE6Qcy0wElp7Pe8ANUCY1HovB3BXygQe534nQuETqf9LqVAr5gWMFz4ygV+OIJ4o5A3BZgjeHT0MXme98pnOkhzATovwBzBKqxUULQEX4/OC9BcgDqCKHdQ4WddVPjKHDVUtGjv0bw8ehMwt0WQRtPDyyADD6mqJJOojKfDF0/C1YOH4NBHlXW4PH9JCvz4rsD/fykwHLbf//dbUOC7ZwcPGXdmFEi2NvYuL5bXjALQ35Yi0wLaDCkQNSpqAeoIfGGxL5kjoBTQgvVXLsBmB1sKJLuR4ZPKQC1AHQHbI6AUoFqAzQu8GnzO2A2xVz4dMmZagO0RPLlWocdYVdQRwPXR9uY71/1MB+ndR0e7EVJg9ShR7vbHOcsF2L2GfmgBtxuvVKYFKAWYI/iRDsJmzL0dgWVHSIFxgtSh6SDVAsnmUo7J1GjvIvIjF/iRDjIK0HTQP6SoBSZBWZPYfvRAexL8fQuZRko3lcEpZb9kFBg77f0DnCROo9EWHQHdIzBnZfv3EPD9VR0Vg2m28xhUC9CpIXc1wCqnjuCSeg2QxkbKtN9cTvDQFhB6ckQifZmsiNXYBqjdDB2a67ffwWxfkQJJq0UugfZLzgsIP2l2UBLl3yQdlPvfTAG6R/BBgWrbfKWDjxi1QDhvvxtHRQokqtq3ySlECoT5cI+P053NHMGHFqDzAmR6/KIA3SOgFIgl1K+kOooOeAoSI7nK6AhoOkhnBxP7jFVmP1QC9v7xRYFDH6vK0pcxYXsENB2kWoClg+y7iWgu4HVxlVMtQKeGPrQAvcvIx5XFdHaQUUCulffVRHDvlViltWqDIiIBonRXrsiueXRA1y9fWqCzmg3B6L6CFNZ3rf7IBdi8AKWAspj8yRHQPQIYqfj7xjHvMEfwQQF6NRGbHUzc2gfreEUtdp1xBdspdEn6RYHrbq9DeEctkOQLpCD/KJ/gXxJ8/yWqfmIb1zW4C0DiBOGrJgWMTXD4OTo0Z8WpJKylHjiS5JdJ5Wv+L0mBnzQ7KAv94e+hBeTv3ink1dOZ7RGA6XAN4c0vLRCttC8KeEI25yJ7O7KJspmhx98u9yXwBClQ78gTrPUOe/WhQ/A/5b6L2qHdI4C+YbNcgDoCpgV63S8tkMxXu3cuMFI72IvleTpmewT6mIvKSOHx8Q8KsD0C6gjcnuhyLB2kuYBfOx4BXyU2CTdF/jkv8ONeQ39/ZTF1BPa1CbnIOmKVUgowLQAEezOlgNE7Y5VFV6zCu+wNQB3zQQlBN67JKmt9Pm8jxfLulyNwmgQpcLyTmvg199YC8GyQMuFu2QFvIX3tEYgdJKT2WsZldNLQkXV1PgA9OyMFqBagewRUCyTjdieRagFKAeYIRuPoBcGraL8pvd3TCOKygMBttdlz+xLRwfAWKGSFjqK9+yi5t9/7SOYd1CJ+5/lraoGfMzsocD3pN0kH5cG/gwLBlUcHUA9QwdJ00FgOE+6DAmGBFIhXDToCqgVGfaRA5JevtxagjiDiVuU7F1AvZ0jjhbm3mSOgFIgVMVUZBagWYOlg94A+l1IgSofkrQVoOghiilVJdwrp1BBzBHRqaJQLLhfFr+Q9L2BGGmoBulM4WNTFZy7wt46AThAzCnjiUmTXEcTKtJ3bb3OB4Jp8aQHVxF5NcwG2R7Dnc+kzF/ALS2ZaAJ7hrmZXFjNHQLUApQCR9bZXx/j5hJ0nvylwClqKtRRwZxOkAHUER73w2yuZUZtRLfCRC/QUfFxMK/0zF3DE2QucGeqAeL0jGRm4yhZs5xCnsbp7yaQw1XbPZgtI1Q2enyiw+uAcFJ9Lgo32S04NCT9ndlDg+d5vkg7K332vIUoBlg4O59i76LzASBKTkqWDjAKvdl6AOgKaC1AtwOYFaC7gpzkqdrpTSCkQno6QRvWEf2sBlgsIwuutBT52Cqs9j73wbqKapVpgrYABStJDLUD3CP5Kgb6LWoDODkK20z8dAVzz1CCXflV8Tg1RLXBTG778oMDHvMCHFsgs7PXRTP5yBMmrzexlqQNK1OYGlAJ/zQXoHoEqyiFqkdvrnQuwPQKqBWguQCnAHMFHLkApQB1BkKRxCn1o9wTadJA5gqFd7lkuQCkQ7x/l6jMXoHsE7f0FGAWiVYznRx3OdqDldTv/YWLVx9BYoOc7pPQPCvhC1+fAW8f/Vi3wd4X+f6HA/z0cHHDfioEeL3K9/x0DXF/rSYbI/vn/gAHpb0XH/50DCv/NauAG0Q4uZQDp3O0S21zHxRjuXRXSRQhcZj76Xg92gTUrF5neq01LJX24gFmWC0d77k0y8Co4P5OQyyQ1BVM+jTXIk23ALaZPbm/O5+kDjgMxJPPLJslMo0ImnISZzWUjLy7MuYXr8lwrfjnbrPXGPCSzAZwb7HaLpr+rzUz2XlDtrLBcbNq7At48PJ6rvbPTrPvSeHM55TLYjzY2t7hiXZl+YKewXx8uJFotK/QonXgLSkev0ni5OAPR8kMOyig5cVBMhjYhN9LApXLx/Q/SqzLF6NqBg51G3Mzo6eiQBIGDWte8ctaHpDELJW+ggqnLZVc7Vs14bHFwnAY+mc0HiWEaE3zlnWiEZGGsSt88issrXLzU4+bQ2+3NkqQ83NZTl8zqfsybJVcO4Np+I8HiJqW2efEyEw7rC5TZssC/x2gqDWF/GofcPOskskm/r/Q4y7wyO6lP2Rxy1wZ2i2HAzZ9r/HluIORw6HaBm/WNHW/2moxAcdlF6fwWJ7w5X3tPuKd3/Dw1otf8Mwe+s6YGvPAvaqr3i9TUd9/N09ufdlgTMv5N4zOuAc00xrBr7lDOM5FkpupibziTx4zLFh2zNvMh1tTO3ZRlZq60vZnUUQW7KIjIbHpCbRzrqg7Xgx6SWZOllSmssaZut3mYZkN1tzJtDn3jIQabm5HttjC96CTApa79cu5Ju8bkho8B3C4QkNlAftW4BiMObitcU7O8TkSzKB7Yg0IZa+qx3uLj7WwO51R0SLZcv/B4B+IYLicda8q4ijxpyGQHrrGt0uTgztHnmusN2IPniUteo4VPOl0Oa2owwPcvp0ltXu1ZB8q+FnFzPcD3U7dYA5UYeVy2POHxqYLVwLG3dLmZVj5VM6vbmsrWfrrQxi/brNc5Hm9ni59fJMiYZ5Bf4Xiee9zsNtErs1lLPGz1xiXzbYjHH9j4eVGYQ7l4HFLf9FJjBPVdwvN/NPDvERQp1tD4HHILY1yqprSKJDjVZ69cGJkmm1yANb7dcsis3QlrcrYjBdaoHZPZ7YhMeOxr0t4JNSqzosAa48aPF1wCGWtK0bfqv7Gmhr1/8fVZHFp+fcixf35mTX13duW5qGV2uzXW1BiwJlZ3ewz5PYdy1s3SlVkdlT5cRW7GLfSr2Zill2JfyS4lN1/csaYcbnmGymki7ENdXEPnbKzDNlexhsZiWeHfVGjgPuuG+HrFa2Ve7EaFa9fHvrKTsKaKGRGgysHnFvs5roGnbg2hHi+CdPHEpWfe3BT7xHyANfVyd7IZH9s+6VV2yWrqdHjM4Wh0HTJ/EKzZJ1EnUCol1hTvZTyZCAG6uJlapaAm53dNafPwVMYGHgwp1qj3Drzmc/PjFWt4H0YdOI8tIIvohX1x3faVrS1iTfGdV2NehrMGak/1yEztaarZ8Cce7mfBTzNvgDXl7Nua8VZhuuii8zaXA6+G+7yDfUrmksqsO1ceCtJz09mh0kTzrCyHcO74eL7vHeKb/tzHmkIOcHNpwvlm/iwl2L8krKllFz2018HH5eaKNfFstrIpptcnKvkJvt9wizXI9U8F3BoSp9lNwr4UFpUB14Xa1pSv4/ud0xcc+RCPpxf9W2tK+lebQr+M9vvu68fqlbKDSn9CmvUcrKlbv72T00wBbtE4ZGUee3kf8o2PNcVpJm/ulrimr+0dJeYCjzW12wpnuNws7FPrPq4h3jF02KeAf+Pmhn1qn+Ia3F82WGNQYk3tLOxT15GB2u9yw5rqiFhT+80StdeiQo663HUIZfoK0nk0x5pyBcLBve+gtpyGWFP2BN//YNl2OTd7T9HceNevmlJ8fH0J8PjPXe3MsZqSrloBhq199alnZ7IG1WtOXCTdFgYJvOgJtVBjTc9uWFO3J9eFLeyBZKGEa3BwwJo6PTNcg2qKNS95pwaK5QRrCvbYp6rxDPvYeYQ1dW52tvk4Ys3kEITpbIQdyywmVg2XTR/7lCLuqlbL8nB5rNx0fs7x+K1wOYBtsMZzzr+whuQsG8EdGzWXzSN8zHXzIeySB37+Qw9r6qiUMtaw45Vzv481Na5OT9gPC+xTQwdr0uRnBRQlesqs8Xei2aS2gVp8EpWLs4aMyG/CC27+HY+Hz57/zpqShX9VU8IfXaqv/8ya+u5c5SxKqP1iBWtqYWFNjTsZ9ikjRO0hK1hTXlfpwV07YU2NOexTtKbux7BEbh+xph672Rluyi0iC9jhGjreZY1pv/lmjzUVF9inti89TOcjHfuIrK1UyNUM+9R5g35Kzr9qajHzXryZ+OgvqqUWpLNbjDVVpQ8OKtKgnwhE1GJyidrv0rXsdOEfsE8pfD6Hi791yKx6oZ8SnPEYCr44cxBIdsNqanTOKxJtdo5PFlesKdqnIom/qETpC084Lab4/sM9+rf57dFhNTXX1rgmB8WDR7/X+qHeHbUf1nsD1w6HfmqZIedv9yuH/qdE7beYYJ96NRz2LS5FphgyrvGMP9W4pnXsc/UN+1RpW9jHBlf0U7cZ1tTryg2gWKWt1u5jDTVxM4Ib/h/XfKe0TWMZIWO0I/apTs2pJje6SrCtAqyp6hTLqA1n6I8CMyRZMuBsc6DmBdR9JyYLjkMGWMsxgd30gDUVK1hTSaK8YNdF7Ti/yv9OP9Xj/tVNELnBHxU1/Lul/9vW1INLd1AnGWod6qceKYyhPteQzuIN+qkTJ/XgJKUzbj6ZYU0ZIddjfWpWTrCm+uKpgkNHQG12dUsw506mQaXe0U9MB2RvurM2o8hiXGPLI655zhQVOBLLRr+SYE2lAw/7nk9wTc+P+ttPFeY4IPNwjv7mGCxfcN88wnLRuLgmrJPXg8Osi35qYcaiub1FGWqfmUMWw0bPzLvuIxMWm3MZbfUM3dTaLJj2YzV1andXPLidyuS1clWy5B64Jn0s5bmovd5+Ko+fEZelQ1yT87nEwYVzsaZWWdKYUTd6wF05uNwcDSL2zRnW/PbhYZ8qRtin8qnAwe78Qqa4FdbIc+Bd4ZDZHrcg/gv9JSjY17zeV0bRBexTxzCCdL7S8fwbcm3C9v/l7t2aFVW2re0f5IV41kvUJAUFpQMq3IEHzicBT7/+bTlrzr32F7Fj103Vt2qvuqiIEWOogP3prbXMJHEM+ITaAyNnqYQ3bFowtVw68H6+BN0afHXHG7zRU84T6GY5iveSP1XB4OechugBKph6yPB+rXJlFM7upuPeOX7u79BDotoAU+rx/TuZGkx/MvwvTf8Z/Md//0lMubKZUPh+ganRBn31i7RN3bgBU9VbOnI2RT7ITnM39awpb/nzDN3q+mvoVNx8wMRajFFM9tARV8LrbxStKA66veQqgZRxNwpflKy0AwsmK9R8v5f2qeoO8G6rwerK2asZUbr2DTBsIq/MWTmlfH7fMzecI9Nvj+WXqu8HXurmwhte9RReLF9qzE/vnwFfP3QPeSvTJLe7fD0+0CIc/+JSp9ZpB6aeu2FIsnyvmGVaW43F8+2V1kVbOhQ19YJtZPVD3bCPz08K6MjYhk4lAx1M8Qq6eTiWEhWRGGcbt2Aun81f1MX6LnWtQwSdsOFNH1MTCvhKEoVPbFmMWRCYCnaOwVMJ17KebfQ0SCs74w/uSlRvy63k7c44fnUxnlD7iIi5dwdMeNaVU3EcwgvGi1TheYMekwc68qgdrhdcfcEbl/0BvOd3hzz2/sBbP1IVTG0zSeG7TxhSpI7B5PeG67lhtAbjvukE1xo/Sy/hdTeW7gSDfDn5jUwN54OfMDVb/de/f6/3+8VjFDsuxdQklSm5hxh98VtMxH43D+SJ7z498uCOGmjnGzd1/QhMBU/02cdHSaUgIuShwyMtKUmaQ+rdGWpoHC2Rl3Qb37H3dSIuH5unGDeEbjF/feRqhrxSh1xLvRN9kH8Kd0iV2RM1bcF7nTf6hJ7jAvlmu0WNqxVqoMoV6NzuK/LVGl7sOUpUKRhPrTfP7LlHDwf5LNDu9pErV8WmbDSrHbLjScvU5IN0c1qAjC6qFcYdfiW0+9Kxv7C3DIDCmzLJcHxjh7zjN+qC4hnyh1/18XnDuwmvtC9Qg5MDdPOyZC/UtL9DTdZveMOy+VLbMDC1XX0Vbt30LzXBF+f/MByNzxevBxVpBKbG62/GzfqF99sNt6nfb1dvbtzcMT2aEj3tUToKb0T+SaZbAgMT6JLcSBPK7Qx5dDuHF11B2Snd9HZSECfQuTbVX1RHrz2O95UuuTmU75SfEF5d57pGDzSqFaVWYjK/neH4owRevJPGuuNPahr8RqZGi5/NT83/FJ36xUy1lxRsDA6mFCQTpvB4EtmUxlMTfQ8dn38lR6Ky27jIB9NhxVdM5IvJAN7PL+IrL9pLQXVxQ176Xv7yHp5M6XCP77iZS1f+9KWOHv4dunX6fIlPJ5ceZZGmOS49Yo83i/GAovxhMN/vQ5dG19eY0iwzUq84owbzpxg3tG3khbGBPjuwU4kyqQem5Dtq8lDP8UZvBkY/7Hvkbabh+L1J7Vhs5bUsVsAUO9xK6YdOLferC20nj3+YOl9e0B3lYzB3leHzvvJ4QUUzA1NXA17PE8xUswt0YXaGd5PG8ycVQ23nePceavJr4vepPIO34/tkyau1mE8bMJzvc4jrmYyaB8WrOWr4ViURN9/ql8LIBVN3LX7z83A8hteV0dNmIzA0eMCr5QV6WnBQwUgXlxPqwhw6/exBN+WNC12LHXjP2wOvb7fqk+KJt3d8cUcrn6RjWIXHCV7yI8YZvUW7pMfMhI/4TNEzXg50NrvmOvOG9vJ3MjWRfjY/tVjOJwP213//1nG/+S/2fpPIiSjyXTP1tht4jXYxsejpiO94EopxpEL6UjwaQWUGXzBVVMgX1SSC93uu4VMG9rygh3fAdy6V8B5NpUOH/ADfcRumVz5Zhx0V69M+9W5IbvxjoGaTfQrvtlmsjjx1ygGl9k2XXJuDqcVHGlM2C5BP/MaOeJG84G3OEWq0L3Six1HDj62jpn70jFseDkwXNViDUVbZxC/rzPrBlGlOvYrNrvWdtrNZmVJ/MlVYNetd6PBRS2bVtj9h/Rd0J39+8flbvs44e6Rz6iZP0/HNB7xecZE/FJYWajC94ffrHeuoyyY7FpR2NOCLzPnAG2916PjCWvDZA38f58o+DdYymNosWE0PU9FxfKP1ld/c8ENl5W4dd31btXwwVkeU8w+uv8vYkrvtYg39bwl50vku+FGVxxQqKrwzn6KnDPVmTM+FtEu92QY9pdrNO+Q/F17ZVcGUv5CvlGw6+IzZIsm4ag2W9HxUyKMa4fruN86TmqmYs/4E9P6NTE1/9jBnSf6v1VSz5b+VqV/9BMftPKRudkENnW1pyXurt0V1tsN3PBHjSPkNGf7Bpi7z4j2YWk5R0+V7l8LbnVYePz3MnPJ+hO/8zlFDVV9CHpFPYCovxBiH2rQUjUWNmfba4EskCEqYrbEgKD9HnuzgytLxEDW9sVGz8iMcUWGQ4QSjSXLlRgBvE0tzeKkmhk4UrYs80PdVJ9hw1GT8ZGfq2hhMVR+8fz7VCLp5qplZ1lrFVA1MrWkKpq6arzBrAqbkflFI9mE2nTC7eT0pPTfISzsVOoJwN6e0F5osWPdQg5TNP/Q8zUUNDvF7N246/Im8Y+4pWcJ7XiTo6KjVHS/SV8g7cfmhYtPtHbfnQmcsuaypUAIwaRxxPueeK9Y9jLbQxXkMr7lIkU+fDfLOfZsseGQZa4qeK/iGzv9O+GX4GlGcbuCdP0ECXWrNET3X8J5ufUdPecpgPE+4Iblnjr9vJOdKxctCPitPuJ6UaTJ15gx5TDuCsWyi4vjP2i713TxqfyNTs+HPmFr+IXO+v5opr6ffKXx9TMera/S5+XGCmpyt8PNrAy/XS5oPpdP4LLm31zDjL7v8UqZvkKfqF5h4x2Cqld/I5GsH3uWzKnvU+M6eBas38thqpjbwgmzvBG0r1hmor7nIC6rkfXsxcbmVkT+eO9T0JF9H/BJJI0oQA1BD/bXHv/MQecyCzrmPMWpC+0IXHuu5ylzz/ql4mktnSu5g1FPJNvjn6plUDY81s3WqKuZk+Z02l8k/OpVm07+Z+qFTj3vaUTZd4vOHd9T8YejOUINHk7kjB16prU0wUOS7NPBPOD5jJLXUXbWt5M+n1HLfgo4m8FJOYL+tCfc3YCafbNBT1BY6oxZmRc9biPxT5l+Px2aDPKPpYMrb4fi/r3JIyXkKhpU78lKPjit6Bh68pzSyB3y+A3PpOkBP2gvdnIo1Um3x3cErx2CySeYtteuDkbo3MxlwmzsXergfMBnfcLy3c9OnTEEe86voi5/bV0s5e4Kp3vtd/UamxIa8/ztTq/+a8R3+Tyt3/88yNeGvO3U0xHfKt6iBcD4wqWBHMLU/IDNffB3e67k8p8H3mmecW2KOUUKqEWMM0JlMz6jge5Ef3ng9q6UFlTb6pv+2nSM3mdNQdn7AmwwPYOr80GeoCVlF/gkt5CsuizwCpoJYgdczjqixjqkG85IWNejYFzCVyOj7yhw14hU4nnTwVJk/eqwyfuucEyVjC7rHK1vj5mAJpjSnZiR7k4pNK/9GytdFfnqX0yV7DLqADo+kSCmabQfsWMM7VZsBmHhMEo9bV30KbyfWAs3uYNi5uy8Kxyht73qwr3y4E+N4+X2bumf93fKyurzo+TWgQ/VkNeDFXowL9uY434GGHrVaXSrocgCdq4b2kdNAelG5EPNz2wzHvz+MxZ7NsVgnMQQTo2KypMzcm2kQTZHn6uVFzB3IYMp4ibVNYm6jHTtgirWfjMebFNfXHxvIa3f8vTphAcVzMR+V+vCa7+O8R5XZQudCGTrrWGIOeuFC55aA7TcytZj8j7X335haT//17z+JqcZwbtRKExM1OkSfnDXegSLPFT9/4O+7FjVVUgumtC2YmlydN2XyGt5vmUJnJrcwpfou8hIfwXucb+6cKtUBU8pRIp4P9QeltNozb1kkCr/F6oxCTQVT1VI8le9hwlstTsgbsgOdWHnNADpm68jgXzFOyIW30UdirdIVNXGqxLjbdLGR/J2JmlLP7omi7VmVfH1iK5yt2wN0V6qZNVWrjIUjMKXqw9KxeqG2+G9MWbyeDpgXwQu1s57O3IiDKXZyID8dvJLXcjvjIwfes9ysdk6gdEJnFPSImilgqnhQxeur9KR4HOnMdwhMrQh/n50HBnqObk/4uJJLiubIP35mf488XqBHFPu+lvrTVQzdX8hiNa9+kNzxe/3m4baSKZJi9LTcQn7qDsivsaygp8hCp9OaIX+StZW81cbK+HCqPih+jgzmG+W65e/O8Sl1e/DyqzfO53KSF/T42Hsp4CP8fProDUXDFfLgxIt+I1MjafqzcT/2r6VJo38nU7/6KbifTXOjMn6iT5Zinv0+qQ5U9lYHyYue0J3Np3whP1zPqW9/8ogHkSPWRZzT1I8GlsEdJU0pG4/QRz/H9YT3e+MZVfnMSAOeOgYvDOSJbN+CMU1DzVs5m1LTQx7yyvhj8NmhhHfahejz1xzfOQL5gJ55Ad0q9smR33bwNoWS7eEtB9CJQpJflDjSRvK0m1jXfi+PlPZvahqsPDC7n9IePeJZSVbkTrIfOrVyTv8wlT9rn9YWmLK/0+2bZaO0pZpvwETyQM2PJuaEit344ASRDt0c7diTqtkd+anZ4/imKmo4vdpbx3/KUcXva+SxMCt3kqs11psPfOFVT2ec7+TzHfCwKwtKhjmYfN/XxEcmfo+rrzmBSZ+IVzsx9n69I+8kM3i7cb/sU2zM4Bteu6Tl1uslUcMDnP9w+wVDF+TPxj+D6UWK1wcLs6YwaJBHLw3yZkNg6kG1ybxBg+vHtuWc4nyB72c6xfkFhfSgbnTYSu46WUa/kanBbPQTppR/DaX/W9dR/Gqmyt3lCv8eoC+Pxb0AzMwO9FC1g+Q/dGTmZ4A+3OXy2fF2Fpga26jp+E4p8sVuZfBuniZUd9Le8aYveJfjyJnh9YaRepsp03ilODXlqou+Taf1krv6a0LlKFNZwN6WxufqHIw2O9T0dQ0dmJ4cidKw01OfXVCDDbGWogS65+o6vMxjWD4p16Yb1IiMmvrW+pGe6QC65xfJko+eS+MHU2ZnCqYO1vW/69ThCqb+1qkPmBrN0bcfgYW8U6xRc89+OqZ0uUT+cPLvlV8lMJOwCF5r+oZuHp5STc8uFes2kiV0e/6CjobaTvLXi1XLV5YKxp4mekp9wvW8Za+CYlPdOd65SQxeb5uO6oUYU2mH8ZWfXuMvFQv34LgRganR6QJL9imEbr3siidp+qXqDt1zzRMYfxuXL9XFZOt4ymd15ecnq6iagCmfTaFj1aj0qDA69Ei7S4iXt/kMeWyLfKcFYGziq+hx98U2Dd718vobmRrOf/ZQNkn6X4v5/z+mfrH3SxTnSl0UoU+qCbzGbDVBn9fXh9T3zvAuny1qpkicM3MXOpiqrjK8zlpLU8/sVhrXvmUCZo7wZu8t+nITqFOqjB38fX+fanynvipKswcy9Dv/LPhhqUMHPBVMrW283tHhLbOpgz4/8lCzj8X8S/He0R3/8EENtmzeUKHGqKmtDZ3QGjGWvQ43jqsdUZOZHR6pPgeqExy33yUPw+hvpmgYahEL19srsYFUMloW1YRFWu6TupMLx3RrMCUPkUdCNxfr925gWB81Y6oVMeZy5tDFReV0FBkz9PVFbRO/5fOakvC+Za7/jiKery7wjh9tlwZjF0z1FDEfp4iekh2Qb04qy6mRdHithbU2+Ft/tfSMA425hg0m5DT8UNgb4/OuQmekQu3RY6mJNbNfeM+scMUa2R7ezxRjKDY50LU0hk5uxVxGkYW4vkuxziMxwNR5obvUmekhDbIHrp99kKeUqim848n8Ek9VvaLcQx4M5GX0O5ka/fSBBtIfsob2VzMVNOqFkodY4+qrqIHzRDEo2gf4+VmvB8i0YUdJJoGpYgWmzBX6dvRcg6n+8qPx0wapKqQP8tLnjDzQXi8TqleewbxR7Sh8J+M7jG6d4XiFEi94vi2hA/Ud3s3hYGqxSl9UrNfIG84DNd3l6Mv1q9adYGegBsNr+aD2KhnII43QiR68YH1MNo7Hu5XHD3rqgOEUTEn1asGjYaZTfagr5wdT9nl/JU3+lsy6PMHUqb15pDm3wrHqatuy8JDCKWXhLnWNFz5vO9NHlJWluIfyJPLHSsb568OtFAiXxmU/RU3ejpoU3Ldv5DtfbyktMmT+2duqeF+T4FVHNnoKf0N3qkzOKbJ2yD+nW6LxwnJbqoJWldwktjyeLl5veg7UA3NrsXbJEvueRBcTPa3agJHp7oL8+k6he5YYs7E3FzC4uoLpnfvx+Ed5ldQtcb1834OOre+XM7y7D+8qb3A+6kHC92Foe3E/lW3w9UutqB2aYDLcvL3fyNRE+hlTgz9kLP1X7wn8ebsXats3vMfFRQ3YKzKouWcHFixn0C3eQ18N54Ipe5Jf+bfQO/RZF96viWOFK2LvnSSfQkeuEvw/H6r4Dq8yMvMYB8yLh1tSzhbinr1ajDXv0xHlUryRXOX2UXi5g1d6Os9d6k1MeBXo3IeS5VhHfqm/Gn+v5QflTzEHbHF4M//jtNRuqw3zonXscVdtHOo+T+jeXLUWfLQ97ig56lX6g6lWA1NrZpfMzu/ehE2Vk0e7d79w7O/SfzPTQz5KDhGY2CiowbOC42vGyV7y2g8YttSypdwqxZjEGTXZ2POKmmKvpchzdOWWZIKhU4LX+xxMsVqMq1VvnG+orlt+CdyMspcGJjfyGkyVrwbMjFTkVQYmtK/+pvC930t+uAdDQdiAqUF1cLx+to6QT8MXdZMLzn93AOM3LXxTvY80yVtWKxxfA2/ZzCx457qDrq5XjXhiy/nAvHpvazy23Qml5Qf5zurAdBo3JSXddMv8/WF5/I1M/Xyb7eGv2ULjj2Oqd5EDar4jMHSW7ZaX50qnp/LCz8jWb+6EDfqq8j1Jfqufrjx6QieiuA+dOizBlF1eIqpeM0MKohg1dPIuY8qqTpeC49pZ8t7VxPt0Ymzc7lYDfojFfbrLyQY1qeL1L6eBl4wnO8eXHNSs22ve1ByQT4KTqImD1tQUT06oqY0B7zU8Xxoq9XTDXJ5ZRx53pU35uFSZO7bAbHWvtlTPH1VqBptJxO7V6kK7GxUSTfragO3e/zBlcblumTx/1VSNxzsnqFwwPN1KQ0pm233qyWKMxH3JLWUm36Z+MMLv95sUulDJWhqEUuTx99NpqDlP4e3OXZxBh3C94nuC893dk4pHGyejTtvDaw0uicL9Gxjupq6aBt8LmDA20Ol6Z+1TvzbBkHRs5pTHHq7/7YH8GI7mL2qnPYMFT13kobn0osfY1iT/rMdH3n+xggrLx/WazNYeH7qXE3TzgZ6wcvF55RHfx+MawDtuF2uFTxi+j6IfaJJ7jiL6jUzNhj/blmb0z8ok/PefxNQmKQOq33/tF3GCn7cOyo7qYX8vufNX8tfamYbyi2DqsQNTzIHXiUZKmvrp1Vry41uOKAtEfpCeyNTLnoQ+Pwv11C/j9YIPv01Bz+qOmuCnz4BXTTOkLh9tnMC9rpbcXsBbPcM3mOrEfbJ8MgZT5Qz5pvDFmtRWqijZC93zptAR6eU2yBs1l9w7oSZngWlTqayge4cJ3j9aTrY4vm3l2Oe7dmWckKeU7F1I9mgE75eswdR61yuYVb/8isUjqaawG4AJd4yam7/LIZXf4V7sGA2v5+ZjMBPrW+i4hz7f3ucFlfut5rj7I3n8azfQHbLw+u1ejO2PTTHWjvN1vcU643GvSem5neP16shecgjMA94wV6FD68+RTxc6vLTbgankBZ3ZTMMZPQ4amKCV2GvAQ34txuhJ7vwMb5yeTDD1XmipezY/8MqDMKdKmyCPRiT2+2iQL5/jAq/PC+TLsWuOqN3DJ3jfPj5/oKk5PekKnTsul7+Tqfn4J+vSB+N/IfU/blPzf5Up86H7FKchvIJkCabK9w75ZQumxj0w4nTjBz2n1in1TtnJ45UGxp5bM01dXdzTlhRhSM8LEo3nHPB65zQf0cOYITPvZ98JX12anLLsBt1K3vGbW914QOkxAFPn3hv5JxXrAe0NalI5wRtFcxd9mbfwgp83akAZIoPXm5Mu+fUamXv8hResDhOe+rs2Jr6wZRt9V4LuqXsw5RZXjUJPrRzLGVYes2Kxvq8yC8m8jaBTUt9y6XDycslclL64U9GBl3t+t5LLUzAMbz+grnaR6c9T6Ob9Zorzf29ZMGrx+7l4zmI0j8S4nfQ+8uTgPJAvC3i7hKyID8TfZ+OvLnmJhXy0d9KUonsuXj+DN51f3VrkNzB1uFvES2sM76sc8HmvBnmJkzODVxRz6F9TjIP2WUepdxP33mc4niN3npQ9dhpe/7HgRSt4yyiLcb3ki8ibw/JItV3j/ZIlrt90yoaUFU/0NArA2KJqoJvdCEx+vMj4jUwtJj9l6g8Zo5B/9ZzvMPUpVDL0NS7Wh2UG+nzjD/ap29+vK76qwFS7iMFU8wRT9CzhXToV3k+2lgsexm5I7XeNTH4q8Pr67uA7tHu6A++fTPj866CPfiuxf4IDpjpNzFkethvmS5dowVsNXik7d6hpX4JX2RXOi9L7aOd4iw1q4PQYl9TQRDBVwAveJ5eaGrnPUy9crAy+X7hirzJzkwbBd4X8Vxkq5XlWMfu1n1xZw8AUP3ZFSud9hZ543LuQrjl0CpoAnRL5qM6CreQ3MphZrtwBlfIeOuUbYNgcNzjf7LJFntyI+a8OupBOzxoy/xJ5JDyGD4q1OZiyZp8rT7eXB5XmDExZ72/Eh1s1odA64vXuebXg/pDVlO+nKvNuvY/B1anaURXv9+hpJrxbTxJ7vpSE66929pHLsS6enrjX4R2XX4PP75eOooerMe/cjzVeG2ZKxdCEzstf6JjsqQ7Fb/QEf7EBw/f9BdfbWIKp6oOfd6aaUb6r0BPm8Vv7fUyNfzrnO5j8IWtof7VOaY3qUdOP4T0W4yTiG5aBqabBdzoPvpkYU0DeeExPjpuivfO+yh4/dCpQRu8J32zgweq0hLdYMmTszRferiQXTHnlesAbNcyoOabQLWlgtXz5AVOJ+d4w7+WAqbG4/zEdulvJc8boq7GXPqnpGcg3t0zUhBmCqUbsWzTj0LHjEn0+G344MnuKmpTzxqLykG0c11atN9dXA5UyNamY1eSex5TLNKC1JHRqcNPezF5u/9YpWzpvM0bfC3TKQYwKzmcwfJ1eJMp6Dmq86YHh2yt9UNMNkV+ODn7Pv+OcclUBU7078sjQhE5lX2mbepkBpuQ78pnYfUzsa2RH/HtME6qSG15/msQTPtRKfF4yg1cdPWKDf1r0lPpmI49e7t8jt+blBN5wIdZNiLH9Izdbai+aeL8Tjme5hG7FHtdYUBcrjX+zMKXscNgxv9Dw9xdz7uD6mWIvtzM+7/GWB1Ro0PkgfuHnExcMKtA515uR8huZ+umc72D6L5ma/ScxFZ7Fveflc58GRwcZedORRrlWoM/pEzA2zVAjxb73D1PfL2qsyzm839sFU/ODe6OOR/D7pYQaSufpgJ7JVmeuuvoO0Cf1lLrZXXf83UHc2zCYSxQNHeShuqMJf+rI+PG0v0192UmWvP00T/TRO2pkPPpM+GeoFlTlBzBpCG/Wc2UxH7Pkjn/vWxr/HOZEDWvA1CWPW37WvA10pqgcor3msYfZBf9dp9IFP5OmTXLJeozqjB0P4p7KlbVNg/EEOvLoNV96BiZqvH9Cfgp2OP9ODzUpmEtgPNfNjBLlrkqe0Vsa/LZBHitXBpjqJpbHE9WpKT1HON9FhTykevOY0stLk1znYk248UY+jHoi/3Xjj8alwbylzt0Zkl99kd/Ml7g/6j7eM18Zwuu9aqmh1ox1x71HOP9WEftb5KX4/GmMvLm9JPC+AzFW74u5gFNoU7MPDck7ePDCs6f8pepYwCdct/j8aMQSKmEPmB8Z0e9kajj/yf1Tg9kfst7vV3u/6SF1qbxVIj9wMAVPp1EzF/dqxGJtTk1mTZEkdEpDvBfzUfXfOnVWIvS94eVGjTszmHdw4XXMaA4d0iud+YFvv/moHKeUREDHj8tPxQ/9+Zfy8skl/xMuwWSCmnmYj61Y84maVUoJ+WG73zHXcMReY0+WU5GeUBPHFbyXNb+UVPlnzvyt6NMznRGl+2zDgov+afm7VjhlkxTe76pMPCb2FqSdWReOZebQqXuxOtNqIfKUu4FO2e+ypMdd3TpeY+Pz7bPYqyuaGWJvgLXCzeUYTK1WWuptLTA3tkvkF3WrSv72jjyi9EUeU2sc//0G/QiieU3h6aI7QWesr7wvhzF6Uq6l/rON0WM0HH9przfIg1f0BLkuG6rbvZEG8lbcs+npY+oWR+jkIRHzc42L/DgY68ybtuslzwOzgY5VauoW7KPwQ8+JqfYy6Gwu5r9kzbSo2wyQb9MSXjhPxugRvi72rzDx+c5Djyle+WASLew37ps0Hi1+xtT8DxmjWP5ipj4n9x+m2r1YT9cdVWo7gneYN6iJ4aqpqD1oJ3iNAZyIfEOf7YZb6NQ0jQZ8mag3quMU3qzr8PeruStRfg93kvv8rFv+OjgJxSPolrd0wZTFVdTsDULnViaYWrTqg+pDb+sEjz1q9puIe+xmL9RIMFsN+Jw1yGPWAH16lcIbbh0wED6mihTYMvKEdG4INYh85nVizvWDc6A0iCGag0F1ZPUw92k1bQrHTJXJ30xtz+c8tQ9dHbH7TS6oqGjr+LNoNeHOW6y/O4dG6jon6MJpYkIXXUVLg/4IjH8n8E5h+1JTr50tNW5X44qSmQkmTbZCHvLDinJZQw9pqsTj6yaMCB8OpkqO86EEx186b+S/0Qo69f4InbYPBvJNDoaaiTuiblsbkru7w+uWTEY+G/m4nvIB3lPZI98+Sh9MsdBa8rv0iinsHDCtvNFzqn1IVF+GOH6SkV83pfyhNkRP864JGOusFAyqIXrC52P+xj1exj+f8138Ifsm/WrvV9vMpcdfe3/dDcHUeKlSQZ64b1QGI+liXlJtLcGU34GprkDNdP4qTf2Y0YCfL2K9YGTBr6vinrtQbiR8Zz3UwOQk9iHKxd7RtyWYun3jjMdd+qEsVXjq+R6YdArzQdGyAFNeAW/CJxK8zfUGpvq26KvTcUYh8pQTOCvUlFmEBTWLuSL5LLEUfmQlUcT3XAoaDUwFKin0OMmlZPlX72+mFHdbOHS9ei1bjIcnsQd8nlKUg6l66hbUJR9xj+AeXnNViPt0aWuk/ugFXTil6Cl5IGuOX6hg7hJfUnqmN1HTIuPrBKYivgJTLLWO6AFuRaG/0Vkw6CEf9dZORPVUjL1/q8+bH32zoNK/w6seE3i35wU6VD5DeOfi9dX4w9RHFL50MBXJ0J07Z8hnmrmTPNZCR3vO5UHt11Mddy/GTU/TS0SJfcfnty509XAaQ7c58q17NqDbZcPeFJGG688G8MblcozjOfbU1J8Yr9/J1M/nfBf/oeN+bHc5Q2dU+Pf09fW4Jxsqxb0S3mfv4uf9uSkpc4RO3V9g6hKib4fTL7zf9y7uc13Nr9AFU8xHDdcejzbpl9KZskuD6deueL24xJSg+7NgF1gZlwoTTCkvDl3SwWTRNMgfz82W+SMPNVtIYq3PPUS+qkbWm1tpmtGzdxM69/ksePnVUZPrkZL6irFSePaWifKlDqakAsxOngNG1axXpmZP0Y7s+or/ZspcHcFUo09PJCfjPDUXve2V9YkVFC6TLfPsD3REI/VDkWnAi01s5DvvBUbS0BfzUXP8/lGJpzcPDdS0vSSN33zozrOxto47YvGR3xZySflG2klB2yVH/trLIeXPUANrR+jG7j4WXlbbOMGw/1nyT/h6UHYUc+JvDUw5EzaELi/h3Zglxu6fYn0e93f4Wew9RnMVXnQtxg1tc7nggR6GlI1rMOUccbzJTDUpscYGC3rCF9jh/E1hfQeTgb4Se76wkKLPS3U8ZS//xn2TxrPhz5j6U+6dX/5inZpk8hk1aoAh8wyv0l9UG4q2LjLz+o2aGMpjeK2Pd5T8ZwCmNsWr/MGUH+/BlHSRLxQdcz0NWAkGn/0LvMbWBVNvsT/4Rm1iyjuxx2S1A1M784XfXx7c8b49evOJK9Z5Z2Kdd79Gzc4WyFflNUbm3/jwKuNgnuL4FtC9zI4XvF9IOWX1SoE3a1CTYiM/au4yT4P9+pPxhsBUlNzKlE7ShBjbxx4tF2qB5DSfVGx7+xxJcY5gyt37EQs6OadmwzXJ1x1rwJXp603psDAc71LBiz5VnG+0bDQWVCZ+v4leCXQiV1lQBMj491hcn8IAk8PiQ5yGbknN08b5hif7yNmpCalo9xrzrwl0Y+SFOYXZGfmv7eIl32s4/6we65IfiTGIb+QOKbr1DCdIL9DlQGLw3mkqrudZ9Jz9vKKH5+Lzz0Pk2XXyAiOVDJ3V3+g59GpMapMXfIMk7nmcyc2LHqvNLnUfl7ji6665U97kquOv2/A37vEy/vmc7/JPWZv0q/PUTjrBC9zBULezPb4olA3lbCT2OjZRE3EAb9Re1X+YmlrI2M9eCKZ613fLF0y6QJfEuN5wi9f3Rs6HCj1AX90X34xrshujxpNd6svZKuK+i74ZjdYcmTsCk9oKOlX2e5rkLhm8np3MG2qSFH23/sCrRGvQEY6MneQHJWqq7csZNYdQcTxJRZ6Qz6FJ3XLIoWsh3n/bvNdUevMytTaOR8w0Tx4ZHzBlKZeq+uH9/mbqWF/ZbAOm4ucEeUkZQkeMt/RG/pPQ5zsCw0UCna6fPWT6+gPGNzp6RDOLoROhBabOvVdBVUvoCduTRTy9QUefxxZMvUdf4ou3BB2xGlVy9wrOR5HnObVc4pI7tXD8t3kJL12ewUCPw7utNLHX23xlOH41gddzpvj89rLYOX5e4fokjhg3PN83kvvQkEfDPL1T8bE1yZttwZRzNg8Uygber35bEd+t0yc9wiGYfD7QcyKS8fediuPvNvLvZGox+dlY+upfS2jH/0lMFcfLibLQAlN1Cv9vWEcwNf0g47oPm9C/S9TM7HWE11LBVKpdUDMnJ0292QFMySF0qu15uuOSWHP6XkKHqvV253iunmTc9aQINYTv1H27qPnPR9yDyHqc+U4KpoqrjL6r+JoUzGrkDZjGB3U8Qb7aZRaKz0Mee17PYCrRkXcMqUG+mn8VJ+ATsQ/sGzpV2xZ33Gj/iXgagqm/dMqeXcDU9eT/o1NhCqYi83MivbZz5wdT91TPoYOhlrppBq9ZV+MXdKdBvqEv8t2+FT0lXoj9BMWc9SAyY0pfqWBqSQqvRM/Jdn3o3GIYG/w6HcNL2jvUcGOuiUvl5U7x0QZT83hV8cuEZVQ2yH9e+UUeqo4qvF2+0FMvDO0lzwIxP5bNwfT7CkYmD1zv/GHukGffuD7VDD3tUU02kqeUyKPnxrxRee/j+IMcPedxk/ZUaUs9dedrXI84aDp6GgfB5BSMGdr8JvZ/30g+LO1v3DdpIk1/8lyPwfpPGaP41U+jTNQTFV6B/HA/wuuZF/iXZ/SGn98z1MQsTMUaTcHUXgdTUYnvOLw90tSN5u+K3y5qgLzwQV5a3/D691gwoxg7x120dsSzREaGbpEH3GH3uXJ9Xr6oSI6K5A49MOUUY7E26I6amIk521mhPyj+RvAyYwb/L331hOLxGkyZHfr0vh2nFJ9PCnO9GkzFsmnScwEvGWyl1ZVvxtWKno4PpkrbM9hlbrmkVlku2Qfdq9hl2x2JyVbu2IfF1mNs6cKLhXN8Pp+A4WMJpsruhHyTbsR+7BsJ5x+uoVP2F79/z+YRZedgAx33oVOzVC2o26+hE7r1Mfgyx/WKJxmYSvtfg+uRC6YkMfZuLeG9xstLhp7hwKsaVbTgXvgCU7tEd4L1FLpUZWL/wvoCL/ipwUj3xuc3rrID43swfX9JJZXxdoMepSwHPGLhjR56pqXQ0c+AvyxnT8nupSNfJdaVR1ezpbojvH4QoKdNFuGVutAGk+up/Bv3TZoMfvqY5/V/bfEyV/6TmKJeeqTqO4F/N5fweuHmyqntu/Ae9h01MbiJ/PLRwZQnZvW3e3iXv7yfd7ejirvROKCu8MDUjEGnJi/5TQ8nhE6Z9jriD4RoimiFGttf4yuPFelF8fyiSN65B53jr6ai56RETcwyeKON7D6QyUvkE+mGGnS38I5N28I7SifkmflATil3U4X5FxU1+ZmXB6oL4SX5Ge//ktuVOJ7SMR9zzWD1Ct5PtotcMmsHOlWG+ZF49M0d6+HUHqvUFF5yLO7deF3x+Z1RPilaKGBqWIqx76fwaj1FTb1pDMYdp4wourzhvY6P5ZJr03FOCT2gs6fJSuPjBYOXXH/RU65inb2zSG9URRu83qqQJ20NPSGUDvCqe4ae4DjIY6VxBlM+gamVX37h7TI99b9TnO9sAOaTqbmVvKQVYwxjeMvmpYKpWRK9+Ufs55dOl5rjWWI/jNFENSg/2zrz9jJ6mLYct5Rc3B3zjQiMjePySnHNN2mQheHvZGq4+MkeLwP2hzwr51cz1WnzIzWFajjuXYLXa1cep9oa4+eLCqZMJ0VNzXZHxw8dMDXelKiZ8yFNg+OQMs4n4lk1nYPv8DmHri1myMSZn+A7TJMEupFfQmqUF2rsuY7FHKj5N1N+UkXo+xO9pFSGTnn6FjUzH+siX12Rr24rq+K2LcXUzU3oHF+LvYx1sW5gtGFS0E1ogvwQHqjrcjC1H3w8zkaDJbzZ6B+mDsO9S3zM/j9MKcYrZ7bUTD2G/AYvNjE0J1jKn5azsVgbdevpkqua6PvOTJzv/qk63nMMxvOLLPLRYwNG9GjJ00SM4zkqdEq9xZp47klOXTsW98qra4O/8uZG+T5SneBhIM8MVq+UnpoEr7oVe0NTbw5v3ct15ipfeNtBK32o7B3g3QrC5/fnr4wiu96mbtfiepghvGXVPTdOUM/Qk0LZvVKWtBrz3gG84eug69QNZJ35S8J3yb56Q93C20pBs8D1eZxeF/H8KhE23/Jv3ItsMv7Zs0d/1SOI/7hxP0gCdOrKDcdrbTGPfz0q1Mgz/HyOE42vIya8kdCpjQamhiMVfdOOoFPDGEwpZ9WnqJDFnpK3hMSzYl7UTD7w/8MGTN3McUhpU8LPH2vL49eZDB1QZgp0LgJT6tdBnz4cNcePStQMiXUL0WeBfPJKUIP71oyo/kri/qrp6s3Xm3lCeeszyd1kYCqp2YEKMQfsu+K+2WSuyPR4Hktmymt4v2rPzzBNSi5ZC0nL2PQSO3RYHnL2Q6fa/UusG9+jJusPmAm/zZPatyn2pZXhNY0cPeXZxWBKi3B8Exc9IjmeNqnfvuQFf8cO8tizQE+odtApGpu4XpWK452IewDPYXmjKJLx+uoVR/w0axKqX2fu+Ps4mvAgcJBPz2Jcc62Bqb6rf6j5SvButhiz2Yr8+NC/2zTgGfJYqopxw00r5rhjXD+rml8oNzyx1kjshxGOmU6xF4lno7Yxvq9x+KDwWGxTf77H9VFuOry6IQZwXD38nUxNBj9haij9a4uX/6gxiuded6gYK/B+2w2YSB6KQu1gJ7ygamu8qtAnH58zdCo9ganQGGeUBiMwtfPA1PJw8ag9rXZScNtApyqxx+VDN3b4zpf2lU8bdqd2BN1ykSg8vhnh92G/VhyvEDXx+Yg1sr64d2F5Rs2EM7OiyjuAqfkhzviTqRE9hiJjn3304feBxSQe6J26IS0nnEnzAz1XZzAVnNGX75khU7T7FBJJOzB1uICp9XWVp1awrjJGXe6QnnSZZHrp9sjqpgFT6hRMHS74/HEg9gp4fKETegiGVwN433Dgq46bbvH73XN8p+ZQbhzUaLjg+l/38V4l5LH8Gys8XEG3qtES5793cf2+sJRUFluV+X0TeeY0HCdUwfQhL+roCT0X+bTiBfLiOxf3qoTOh6L2pju+pSI/pW2aQpdPW+jkENcDtjyjXPlumK+ultD5vRRQLdb/+S6BqfI23lFcPHapF08+xMsWPaq0q60TjIrPUXjvgKKkwuuHwes37kU2mQ5/sjZpOPhD9k361TqlXi4OJVXfYIEmwf8r9FYov4ApNytshbtHOaOqSsAUut6Rn7SxuBecUsnvxsuIx6fGo9px0Rf7H3hFZyj2uJyKtUUX8TwoOqV3eCWxbroVa3fsp94hY18VJxgfqeX2HfkgfY5R080XeWN70iuxf5+4j3ZhRfyzd+AdTbGXV8hRYzPPjKlFD0+97xLeSbHGB6peCzB1EPeS64u0T3Em9nTRrEpjy9n09IMpO/t6EbPdExzueQ+mFvb0yNhG3N/EjuLeiTk+3zmJvZunPTB1F2t74k54w1kKJnYL6OZbfaFHdAmYgiOFTq6cjOImh05lp4/C1z3ks2Ilg6l8uxb3BZtXetSGyrz+CPnGpDShaO6AKbd8D7jSlAUVhw55c60iDw0H6ZsqR9UdVwnBSNAvE2reDphYKPh8zUKPq8bTDXP18l3x0Woe0OP+VFN33EBHB8p8By96wPvJs4/B+xG8dNRKYDJS8A3ms4tPdRrj9et5+Bv3IpvMRj/ZN2n4r+V+g3/rGMXqFzNFjuxQOjYM5mpiP/P0dmXUWlOD+V9aK1yT8R2W8gxM/TU/dRihTxbmM5U8JwNTu5fkIX8YyDvhLTHEs0ifVH7SreSPxT11bYQafC586NS+Rs0rl3lHRcgUx5310aAN1SyoWxFqeifmKJ+GXFKtf7XU30bo69MK+aWRauQx1sUtL2QdOuV3zPGkRzTg+eG1p/xQKKlvXdGH1WHTJ8T8QrKyeqKx1Wl1pk2zzFPzmYCp58t3aOnq/zA1j5wUeWMu1pTmqNlnOgbzV1dPERNR030d5xtebioLPLEOxD/Ld+Q72jjukF5g+hlCR+wS3jVklsLf5xI6Pt/C+35XX42rN/VC0csBU36EPPnZXmKqlSvkospw/Hws5re6zS71tVyMex7EHG3z0lnw6IGRTpXhFbedeAZ4Bu+4mI9TqruSS15vsUQPuuJAy+sYTI128K7tRd5SNnHF/VR5bCD/soqym7Fl/nQH3dKSEl59G3EpeK9/K1Pznz17dDj8Q56Vs/rF3u+1gk7l+0AHAzp0Rg1aRvlnZTAvW4EpbkKn4mn/yH4wpdgqmEoHqRQslXfEZzPVpZLdURMjFzrXPRmYGazFM8sYmDq0rxs9xshXfu6i5gtV7IEflArzSYNO9UmsYR0uNeikgprNL/CCaWFpjrs+gSl5IeZ3NjH6fnm1WngzeMGoXDDHT56oyZGu7qn4XJXUNZbWEV7o1aOSi/ul3jGYGtyhU0Ya/eP93M63aRM2mWQ9AjC1ukM3mrEG72RoYPo8vbQUvxl0Kj58WpQeGIkDbyMFuYrfe5fxjcquhHd6jkwwMUIe6zLBVDpdLXle4PqU6yt6yusOnV9cnQvVcS7G3tnqygfZGD1hNkYPeMjLAa8/OP/aucCrbffwtlMtfVF3InjB4QNes7urMRXREUx0DNcjUNADHouESy6lb7F/vHj26not7sUXez3z4XxLubhert98NJ4E85KK/lfMqQvG6pMOy27aXPIfvfA37kU2WUx+xtToD9kv/Vfr1P41d+ipKcjkibiPlMMF0cO8irFk+7vkdanDG02LI4Nt/4epcvHX83wH7yt/ffW/nlWDvvjSoHMP3+zosZkiUzuj5Mif1eVGyTcGY7EBpoiVHTWfRGGuOoFONQHyR7vJUNN+9Yn45oQaKIdXMBWs8LOnlXcK21Y8m0bcf9UmLKJ8NGbMX51owFU13VPp1mDKqtGHt96lR8/2WUj2cYvkXmpi3UQvzB1r+4BOveut9UOnrEeyJXbZutCB4UlNPVmMIYzdcUv1rEOekcbQiZbDyyW5uZHc/Qg1nZUSesTkIZjK5QGfHl3ohjsDUwMCU1IkvNm02Uru7gim7g8wVc7VjeTZU3jfydKJ6cE5jneo4fiHeZlTXt13jhdnYPhrqi960gVMjWboMeTA61a7tSYF5gfecaPNkcfsJU/Fw7QzLukvDz1AVh2fj3D87GpqVMxHIs8tVvh8i5X0nAzw+mS/Mrh9GwPGCqflb87yb2RqKk1/xtT4X9NT/1H3T2lTyUamvaAv222i8ec8WlOckC7GssFUMbqkFPYOYOpQgalvIKXUWIIp5QGmiqt0FveOI+8UYpzrMUAeSez9NvVWBZi6DOc3vN8J+UqaxcSbToIOLHZg6tsT+417aU7hoRM6cUFNNFFaUhW5qFFN7NO6FPcRd5NQ7AMrxtrVAwsp63aMBc4GfT48m2KO01Qcf79fEfKeu6A2borU7qaawoIWOrXV7rnzw/vNuWWT7mlZanoPn5g0UxPK9ADeaSHmRLvMaSl8bnXHy75ganWQoQt9Y5O6pdhLuTeA7uYh37DgysMB330YvN+j1ZirbMHU/gVdT98Jzvez/iriWTcX6h5nvH4TfsDUJYwolYWu3kfLN1cTJ6dsfBT7Ax6gw9cLe1L4mUK3LkfozuLm4u+XN+jM0cT1UJxxQmHu8dT1PvDeS008e7XPkPd6KY4/PDKNIgVMByTWvcsn5NViLSGfnqJY4y8euhSlOk+D1yT8jfv7TX865zucjP717z+JqYmk2pQuxF7KXxuZetc//s1UEAziBc94k1IbwiX9uH+qnSDTd/Uildz1FUwtNuqZGldDTfS/yA8vHcxU/nGb+rpt4+9f5U3s6wMv9H6BKe8hmJpOGbzLFEydnYuYz6nB1GaNmpA65KuHfNac4FZaV97czRtl8xReZj0UXuhihpSmNyaejYM+b0rNnho5URxvaICpRcn+ZoqmHzC1N7ojqfdezszBR/N+6NRfTFl8WhtMLuD9nt8Kfd6ywczrrjdU5JXuBGORT0YxdKeD90v9QQDmydCv9Ly5MIWzkfnmmmpC5/yHeL7wTMxBP0owdl7g/DdtsuQbc36h1ud4/XRj/c1UNrTRA9bN+83fPt4/PDrQ4fkIn3eyyid074t8eo0FI7Zg8KuK+7dyMDnzkSebQ8cdL3IieOMnvHfxnUEHr31cL813VXquW/S0Wf1Z8vFcRs+ad1rqWQ+xjn86PsOrenj9QZN/J1M/nfOFlP2vpuv/7D2JKyptyjZj9OX5AUyRB52qLBk6FZhgah9Cp5owBlPJR6xNEvsAxSbLmH/iEfpmKJ+Rn2roiFlBp6rzq6X2aML7scWauDEXc5IK/XU/lEW8V4QtdcMjmPrL++368FYPVQdTqwp92ExLMV8Ta8x7bpE/aA5daJMHmCwen0qsQQ2pmBlryf8w6NR7XYKpUQ+6lxSWwcPEXFA2M4rUsqKJwqSgPtIqueWMznF1ZX4JprRZmTk/mLrewpjKo6I6QdfAW112agMGGK6HJqPGz7s5eoo7gs4MxPOLpw+cTxutkUfsu/zmewtMFqoYt1ST5YI3KvJOuVFR06wCU4dWDShuNDFH3KyOfLgqI3o2reIEWhi9+WMFpuK7Cm9s59DFaaB3FA8reEHvCMZDvwwpjMVYfb2KPR6pYKodhNzxveHyyu9Mhu7QfCP5ixjXj61fKtWDAp9/4taS68k8p3pSQPcNBt26pvAV5bnkzPvk4W/cM3M6ln6yLn04/UOePfqrx9KnN9Oi+nNCDbVTeJWDBRKiyxw6te5bE660wr/PYkcKXmMw5Ufwful8jLT/eUceP8zcExirxLiebUOnvs1fa2G28DZir+ZjK2rQYeIZaCqYulpmC52ZMMlXVWp5IPbSejwT5Bnpgj57eafI7LmCGj190JetU3MDYyO8/liBqbxFvoqJrSW3GMM7RW+2Rx6ZKcxvWzClztw5pdcdmKqpUthyA6b0epEzK7K8K+vJK4vWTzVzzEWMMtvu5jE9d0t4p+ddeE193lCtct1xtw3yzHmDvPQ8fzaOz55g/HVMr5QHJ3ivyeb15gHJCSULpFBXPr4X/KGY0HGjw/lvT4g9ix1MWJE4G8c7ijGazUEN4Y0H6AG3I5jaXsfwlmwFpriJ87vzcUdp2RfjdmNcj/MxDeEdGXT7LcZNs+oVUSil0JncRE9bGgw+wcnA1HGH4wt2zobSKNk63iIX9yzuGPId2+L1/gCMbVz9BB22OXOfB/N3MvXzOd/ZH7KO4ld7v1PVWFRJFzD1EM+HevUnK3qqhS55kKsJn07h34u8dqQf+/slA/FsnLeaseARkwdvND5RI/a381MDOif13Yae4zVq6lSLvbGm5ZWqZ4i+uR+i5jMbOhVdrv/o1HCM7zzuxcgzQw81tJHUghqN/cOUu1RvlPh4f3cinov4VdmdSnUNpi4ij3wD10DfvyA5TfexwWMuzynua4VjDjUwVRzzf3SKb8HUYb6iH0xZfDk1WFiXMVXZQ2Xe28Lnt9mrobz8/sNUNFbh5WZ7MHFtULMLDqaexxJ55P4yW24345g6OcHxVgd4v639SqnWK7GPkr5e8rpOA2q3ycYJ1kZ85E4o5rBPG4V5jkpvnpjQwYbPt3+t4c14vBD7/H7FmtkjQTfbTkcPGepgYnISz6VUmoiSk8+Z/2IEHV+HZ3pYIu9JuSXuIQ039HiL+461JcFnNKrIw4bGAl+DFwwO7Ejhw1Ak/Cz/TqZ+Puc7/0P2of3VOnXfQD2q4K4zt4zB1Pnqrah6jMR6swhMtWdV7LMzBFPqXezxYiKTZxm8H7wRmNLe6ome3IC3k/sikxtlQ8m0v3X8z+1LvNlIV2rmMpi4dmCK7c2GykRn8DILMNUewwzv50CnuFjzaV/NHHb0oUrBoIbXeeh4fd7ro48XqdjPwhH3C9X+Ov3B1E7XDWp2HCYvX+H9FQgNPc5V4VBRaUtmJGDK8KeZJJ5Q7P03nbIe71pj7wG8VFGMN1KQNahJLYROhfM78pSxiTN+GIp18NcMOvW44vg+r9eV4rABU+ZNbrnJoXPtxlMlb/h643rpTkJ5c0We4nswpcFUUm1sN477XoGpci5Bp1z/H6aiEa5v0iyEVxTzY+eN01ITrcDU7o3jeR9xvlVoaY73Bb18f1PFfb0mdMY+vz2+2EsnSps9mEoP6EFmj3E0w82WeesbjmcyAOOpPVIlN0oF86p5pMLYKfg+wt/q/X4+57v4Q9Ym/eo8RUlqUTuZ6CzQAlvhsaqsKLvbehpsD6sJf43xnee5BaamAzBliJqJL0Kn9vnyyJt6fqTnrIc+K43AlDuWGkqLNZiqxN7Iqs2Qp/YSaqy7rAzuif3Ow57KUt/fwvvFE9GnJQs6lX7A0Gum59SdxD2A3R0/r/rqldL8CWZXFvLNrS/DC3oZmPrL+wXj1KDMKJnkBXOxN5kXzijcKAUzU7lasm/hO6S8JplkjSfekV1oSqQW6Aqmt9xqbJSIeyYXi43kPp/4vOe9fOB8Ip15h6cVcVV43dDUoTMUgimlNS9UbfrccS/yq+Ujy0Qeu23QA7Z3mvB3FSZUxzPoxHX2WfDv5xJQp4o5YukJ7/uX96vqFN53O1u2PFmbCWViPw7vKebH8qV4bslIF+N2Bo5n3xN58uFBBzeR2Lc2N0NqOl+RfO8A76168HLJWcb7z1/whsWg5PTYXTT4hg/yJhnw7s1igbw648h7Sb90KL8PldTv028do5iPfzbuJ/8p+yb9Yp363nUSNQOmNupa4cdXtKLQL8Q6AgampEr0UXnqSP6+B6Y2PsN35Iu1SasTmIq+MpiKL2Bm8hJ7hdnwTsVgKu7TnSYGP6bSP0xJVzB1L8FUwZ7QqcSPWr7N/x9379Kvqs59634gC4KCShE0iaCidAy3GqByCQoqXj/96ZmX/977FM6srPnb66xZed+xxvCG/UlrLSQ9cu/D0JH3V47yHHv9fobzNsVx1Y2wppgjz8c6M/SW5x0yNVjL3mfD1wLzyQyZumW2i+N+iEyVzcdha7GZQlkuZZ8kydQPnVrss0aBh9Ml5LtHphhDnd0rgEwtdgp6KTFGpo5bHOehNW9QLs8bku6+yFT4wJpvw3CJ+cdHptbtPYfHYsV4NhgUHeONXUFVhnLecom64K/x+vTn7YpnnrwXUQQFwpjBkqRC9jfnowKZ6jN8v7mGTHkt6lzRBjgGbYefkpmu7J2tyH59juoHTIzjI3SJhnlN3cyBlVO53hCkd3t98fpffWTqUZLlj7n4gG23JoW2LR0lsy1QmerLecmF3Guiy3XwpPI43N0XFclDe/1NnTImf5r3M/8lez3+aaYOOGxBvczWSnqXe7enCsyh8tH7JfZoLvdqxzWUMepU1p7DA7OvAnUrPgglKeRZK4WXI1O2vMe7qFDnRtb9DpV+XPG4lGeyJfdXDs9yijrWMmQKws0d7mOf/Frvd1sUqFOxYfNE97CmZ5yf4fKWXsr5MfdszZBJC5lK9BUyxSgydb7ZC56tn+83UyIPdepxQUaXYeWwzo//D51KVNSpH94P1okTkLp8eLC9UzlH8ZpQMli3JTS7t8wjE6zJMbvf4HaMkalC3u9Jj6g7j9XnN1PTKEadOiBM8e2FTG0IOjLxfcreZAxrtmlQF65vFxlhj8rAvHnPoD5yZCraSaZuHL0bIqYk04nUqfcd8xzsViS9mOj9yITjmJPJHjeWnNM4+eIIl1bmtbX+Qe8s74HXy5iKeBy8AzaJ2wDKlbckyQ3w/V8DhcK1HDkiqz845ogNettGPeL7y/xSZ91ztofO3iFTf3feb6pM/8SUZfzPv/+750/9w97PvyiAGZmulTiQ50A8770F595H7/cSH/VnnqqDOVfiz/Jc/mTq6n2EiBMTmQrigkMnz8JMiwKZ+pSoQ9e4R6Z2L2Rqk5k4rvdfrJHLC3XkZWqYtw4DwhN6RJ2qvx76/XuHTH3HWBPEImdoDEAvpZiyX14le51tV5jHtAUylci9E9dmikzpX8mUinlKiBd6yZuP3i/b8gk8w4XcKx9pBjEXyNS6T357P3qaeLDT64ZgKrpSwq9xCZirliJZNXIOYJTfoNHXmC+tFJnauMjUJVKYkmi0OrDJh+cgbMJ4Gpy9js3vcs9khXkwy0aoC0OB10to8nqET3kv4jlLoZ89kCl1ULk/mXouSyKSmy51KvNK6C93R4mnB3y9rYV5tC9dvF62jl7vfjIP0O2PqNu6wMfbqlznr3QUvbmBimvM7wHcNzoyv0Y62eVuE7hr8n4W/r5nc8l8t7Qx1qkKesGVL5CpQM7lb+y/OUcxVWd/mkuf/0t6O//TOpVRD6BS2rWS3YU8D3fsWPLcctQp3UWmDh8NmbIHmKfKHJlar2UvrnIkeLqr3sAaxeZw/cqzZOaR1ClNYE3msgelcpbnUMwwf5QDjhl81CJTgz16m9qaEJ4ad2RqmeHz1duzjd5GkTpheme4yZ6O2WWI+SDfbVAX3Aq9H3/7DWMDuU81WC54ms0tue83R52yngS9z3zuoPfUJnB5iN9Muc6RA1nGjYDD+zdTbjz/zRQmrBKeXO57/UT4+oeP7PsKEerUm6MXm2w26OWyH/ejvqibF0/J4ToTyFRDXvJ8qRzzVHJBHSgv+H4GJXq/zvbwetw0zFOD7yaDnlxRR6IxMmE46P2K+QGZ+qFTNwWZKstG9m2S96Mus9cNileJur87oK6xJer0I+yQqXTruyzP5Znma0J5qt0sYNsperluN5d9fX38+/fII/DMhcPjQY3Pb93w+ZuBht46C98q09d3Hx4zjfL40r3+4lk505HxJ6YW/5IeL/80U+Wu9TCvlGsRP0Jkyt00JjQBQ6boQjI1b2uoNmfMU68hMmWNFfy5uQhkYIdMTft8Dxfxxho6rtA7NkuO3om8fzOlt3kO/UHeg7yeP7InJDLVCAt1KiyQqYsm+03cdjZJzvL+S/k0G/T/e1vE8QN/dnp8/A+dyg5yrtm8kAOU/QKZ2llYw6R5udBzFZ/vrn0oy8b3CfSa9Zupr+vvYbsaN8JHBIBA8/HA6RcyT8nZt9kevd95tVjyrNng6+1uxRXur+uPfbJY4yXFMeX2mTIlZjPMd29L5FBPxoxkC7VoWLLncp28iTp1iUqVGQ+zgqcp+z6pPeqU7/1mKpu8kAlD7l2p+oKIbPB+92xniALuEepKksp1HJsWdbKrd3j90hXqzmeOn/dSyHXz0RDHjJst1/DOPsjEDPD6g8o5ypGJOupvkal1qizgMvEdkuaN1bHTXivhJh7oA4xBibr+Ej4UnxMl6dH1/iZTmvKHvkmjf0s/in/8nu9B8eCK4USkm9XeYru7asL9om949vlWb9aqcn3Z8sNFWunIlHnh6G30Y61k43kJ7EBeeyhHwxWJvRsy2cmzQm91vCLZt0em5jrmqTtkmKfsEJn6Qox5a1ESkio3ZEqexg6XJEedai9Y08V000CtmVKnOvRi+k3L4dZ85JrUQdWwGSuQqV26IPHMQ691IKhT9WJHSEZtrLmI2xNo6vKs+JEt81SGTJlt2AhvYuoB2ZweOyAfSyj+zVxRsvLtEvNKvOTp9Ipe63Zur9DFxw3JPnZVskSVeXK0ln1uJ6hT6VPuATyuGEm0FzJFZliz7XiGOrCUa2LDRPYj/y7wetwS32Cr4T2FBnWQpHO5zuOHTj34HJmyh1JHqMxXveuIOGD4euc96rwwOY5R9VeeLyXnGW+t7DGzGszl/b8XesGoo3i9HoD56qjt4WGcUKcmhvz7SltAJWy5VmpRIlNyfaQQK9nPr4O37LMrz2xQKUmuY/Mvnj811dU/9E0a/Vv6UfzTez1yR/bH2z/WPJmN5gYzphYytVaRKfsm9+RxzAflPUWdmpIzei9Hnv1C9RoZe5UuU7+bPTxnF6yhr1zfdmTKDep5KxmTPU4sp/g1R5GtN5XDzk/prQYxMpUzzENuhbrXzbY2SXdy7c4gsRt4+Jip06tAppQsRl0Y3FZK8nQwT1V7rKlm5S5+rUtHSpCpLkemqo88y3Sa69DvzLOy15etQTbDcA+bAzK13xYJEPVw/cUUVJcJhreniTW3uKGOsGKOeWTPkalTs5Zrn7DGDwHq9Dnwf3u/1VFkULgpI/Eu9hp2ywl6x90ca3Y9lPfL2vtvplajz685ijZDGNJDhzW/OsUF3G4j9KpsgTWeD/gJymiKXu2xxNdb7zx8fX+0Iskq+LisbtH7Fs8d6qBX4PWLtfsBX19Bps4Hy2X0jEzV4ZOJdDXF5/en3hxud6lrw5PVsEiZ4evtE5tkqwVe7+Zke3D390RJ2K74m0xNRn9iiv5Lzsj+x88gUND73c7dmqd1gzXw+Lro/dQVer+lL/du8/bXvF9yLVCnnFQykNg1jycpMjXITR/O7QxrqLwjU+kHdeqyN1fkp/cby5r4oVOp5mBNBHmLv/dNZGqwwu843mIN9rd+qcT7MzIl5J6+56rCGpqfkSlm4OOb1Rfz1GGLTN2E3Iuez5CpH/un1L3tQmk+8fm+L8nU46WDoKez4nWXWCeJtdrDwlEaDt8YmXotzzuYe4VQ9spZNwg9yp4t1wYzvuuid9p8yBVuI+U3U6hbsn9Egt5q/0CmjL7I4IECjTq1NRumM7l+r4tsnrE7eitRK+gFqy0y0R/8X0zdFjg4JOoZaz7z8O/FJcQ8+eP+FGg2MuUyZGo+9Q9sGAv0nq6HOq+Y+PcKQZ1+GDpej8/OxzwaYp68aHPUGdi+XfZ82XsouMZEMo8wr50qPodiH+GYJB5QsqelFdDfhzhmzQ30msfFC8fQhY46uVbMv3im23Q6/sP9qbHyL1mb9E97v81cQ6ZeX2QqFMgU07Qh9Atjw5PNHpkqaqypxzTgIl4q5wMbMHmmgPmusWae4LDdEjOv+DRyz5u7sNjgObtCeS2QqVLIPYrhDDN9t0bvt7zLvQcd6lSfX8ivPrQ0ERU06QKZypLPL6aq8irnplVkjLeoU9dLhN7vOUem1AE+312P0ftNz8jUoYpdOD/thZKt3/j8cbrRMZ8dzuInU03P/F9MVaYDxPoiU875KFcCPx2DjHWZZ/ISmYoX8ixTC3XiGS5lzxW9OrAwkPOekcpEVjTzhEUn1KnLSVAl6Vxkaj7cFPDcfGweBw0yNagwT134Xep2V/2ao+jiMeax9REZWS5mJZQLRnj28lGn7tQ8wdnV0KvFll+iN8brVzHqKMkyQK9c7AjmMXgjU81WMrVBL302WqKk4y9efzJTfKhO8oy7NEamLoltQTvd4vuBd3lAHVVOshcAXt9O5ld33O7gsWqRKX9X/E2mZtofzsgeq//RtUnxEq/xLRrJNbApMkXsFpma0Y3Inpb/Zt3Z/sVUUt/ChJlLeU/TrColET1+p+FhBtCWO0fJXuuvxYbr+BdTWXlDpqbxHb0fHSNTN+nNJjG/QVtPF0pSHpEp5msV3J0rfudM3o/JFryBy2COTHG5F/5KOI7T6yfqFHrHjpkO6lZ1R6ayVkWmGr91obMSfL5Hj8+/H7W/mPIPT2Tq48x9IOOg4f5qmDhkdjhugU5PQvi3ZWoRhyAT5ynmpbio0WvFp6KDhtaoU4qCunGr5DxeRlAHWI86ZfY/eqpckKl0g0w1Oeah62qK3qqukZGxvN91OQ/weiRfZMpVvAyeh73sO9vIvCPP1ajfppxTSZHB6e1+hDuX6yTM9nNA1cuv0JgnR0lPU5+yjYOPv/PiN1NNgGNKkQ2JiPPYctgzJD703YjxzFrOXfSTpgWNt0PddFfvA7t+NydoAvQBCXPlQcnDYgtPssLHw9P7i2e6TY0/nT06Vv8tcxT/+P2pGJk6mnJ9meLrbP9VhnDb9ZinfjD1457v89IgU9cZA7bQME/dnvuKx4cjMnVfeoCZ2cSM/TSRqelInvlW7VGnrs3vPPXj/lS8f2DNj5eYtwr2RF35PJGp15xU8Hw7SyUTK7kOYC4aKHrp/X7MUcxGBPNUIfcXcY5MkQ4ZLTY2MkXst84ex9cGmnyxUFIqn381LDRolclZgBXZv5hy3T0ydX/q7v+mU/7yiN5vAArqFEOTlT1LHOed7N7BA1aoU/sJ6tTIl/OcI/Fbp7zUzKA82VRJz8NXyTaXO+aVKrVJPPZlnuokU1Jnsk5BpjIdde0cKPj8a4rMenqBXhEUZCpPkKn7Nz9C913bqDva/MDGM9JBtZJ9ZZPLnLKEondshIljzPGFP2eNzFefERFJtHo7rBtqAGWhMh6/LWTqHnomnGmB78fLIWGDoXbE6xksFblXv2dRpSFT0OLrH3evv8jUTJn+ianR/H/+/V89K+efZkr/ejuoh4+Vkhnfuc7OO28AxRk2PM3fstfxC71fsRtxkbbNyGXrKdbYbXSsSDZf4zgZQAxw686yh/8Ea2jmm5hHYIpMxTUy9R3ff82lp+MTjruXAHWqakfIQHPGGtxPYvRC2W4pfurUD6aqRYzj7PCGP4+HmF9qaiBTeoxMra95Dpfhfq5k5zUytd0pGxy3xwuRLArZY0UoOjyf8ZnDZ9SqP72f84GG7EenziXvd7gFUztI7zdKdHLbeSeotBXWfBmijpgN1nT5Oq6VpB7KniwVjiH9aM1EelJQp1znlUE7OVElNjRkSrNQ56pXhjp122I+LCJRwtWN5fm98p7vJEKdaemMKWkfYc27R1Li58P8lyg3OUeT3g9wH2Jeirdn1KnXp+2gzhzMV8eFPJ9qy1No7Q3+ftEhU7ODInVPIFNcL3EMkedNFfs55jtrhF7xefgO4TDfoC69n2XAaCbvkQ/rpUieU6tj++jlwg1lnmfB1/uL5yTO1NmfmBr/V+coUrKFZvFBpmj20Zmw7wO4H+7IVPhCph5L1KnHF5ApVT9TtrA5eqF8WirJ/GVRZsSYx8rHGGsgfGEN5c8X1mQg573Ys/7F1FMfyvNu91jzuZwrLuJqocTBF70Sjpgl9OprKbI8rAJmr+7yzDSOGZuN5ZzFV0EmHalT6/1vnbo2gznWTGzpbHDyNlBO+oXIBgesud7ydGiXutwrv7VV8h5MABb6uyFg7pCpH95vkQykTp0dnVRDmWe2NXq79QRrMjrNWnic5Fk/wRl1Q8jeYai78pz7JzI1imaZ3DdLlYy8ipIpJ/sEt0WDNRwPStn72fwxB4FjzI/1fk+GY8LNHiKzXxt1ahbGFVTTLzLlTuTaIVoc4JY0qEP0iAyLFl//Gcgz4NRmbrHgLlLZEwbz0UHu0520yHT3HaLOnGK8/tS8A4iVyUhqPSqHHfLhAPJngmNUNnoDG9zIEc779VKkTffumLOxN1B9GCHZ1n39TaZGfzp7dKz9W9ZR/MNMXcPXFm4fvlLipYtMXebtL6aS2e03U7ejxUXmeKHFSIw6df56Jc9GpzdlpkI86A697Ncta0is0Tvh1UadMi6oU2Ri5nCzdr+ZOnFyQ50JFiI+q8iU6nH0Qjp+5z+93zTRsIy/AnVqe/mtUz/7Jr2aT8e2X+0XU1mtgc5Gs9kGX6/D53vbH8q8Ta791Kn9Xm3fZF0MfNg9kCnvOcbUsk2QqdV3JvjeG6BOrVp+wnx4YiKOaswr/kye0fao1+LnHIVw5ZyDOMo9iCb+vL+i7lxtuYZ1/0amViky2RgP9K6pjnnFeGqoW9+PI/fyL37t822LL+a1keyx4l1mFTTnEdZ0J/cpbx0b8+E2l593hwzXu9cFyv7rkPS4rixmjz3UKTZEprwrMgUeesHLGWNmpnh4/fXc86AXP5hycUzQ44UBfjFHhrKNBWxSbo6Yb7/48xLKjuVfc4P5UUOfwNSTQf8eU0jNH5jS/y3r0v9hpiKDuHC/NDLvTCsV84AwoOs55qnSnffsFqL3uygd6tTDp/rPe76lMi1J8l7gd6p0xQ7EWPZGDhrfYDuK3qVo5T3gH+v92NX75f3i8QqZ2pVSpz7I1M8z3bb3VwEP7Yjj6lX2EhtRRcD5cscaywaoU+oOa/h2VH/3o1h+sQbvbTNX0Cm+8fW6dgMtLxc4DrvIVLC5/2LKC48x6hT/ALBoJxRot7pDvMXWBeekCwKV0akkJPcTFKcjZvx6jeP8YyzPcDNHa5FWi6pkz7nc2yKY3IOo/9ap+2kje7Q0yFQhlBM8ZzPUqZGKTJ2nmM+Evnfw+i1wjOkeGo4JRYTeb0BQpz47r4LrdIs6pbqgss2T4/PdZB777P0Dy2rvAvXOs5XkK9vVekctwTx2xeshfPSC9tROobANgrr1Li1WN8LDMWCCXtSx5Tn25DaDwDwuefINwWXVUK6XfAd4fS8OMjW82WvMixNk6vk46X+RKV39w/6psf5vmaP4h+f9DuPchWt2WIlsrvoq08cvA9rARp3aVqhTz7GGNXVsOE+3oL6ZcZY9HHWjEElgvC22kn1gHyus1my//RgsLAVm/OLzey7dX/9el57tdPQyt/XrCr2rIFPJVO5z5QVm/FG05D916gdTP/PUD6b6I+pUs5TzkpsxMnV7kV9MpekRmVpm+QYumbbgP3Wq7e+/5yhOPerUIB0B2OSFeYo/HYcs+tCFtZEK7iVH9H7DZnaCR7VjPE1tZKrhG9Spobbmsb/6/GKq28gzvamHeec02qBOhAoVP73fTqDOXZ4V5pVB8e7Z6Mc6CUEdnrZPuX5SbPDzz2ReqzPUKW34Qt0LB1KnZM/MfSPz2eyAeSydVAk7vO0zVHGDTB0j/Hxa+0rkGlm8HnvDt5gRoG4Jk6BOFT1YLNzZmId7jkx5Xxyz6HA/gf28WJJU094OWwlygNbskanyCw0Lfb6GaxwslKRaDP8mU5PRH3qRjSf/kp6Z/7ROKZVwQRw36M1KpIqp5syAfn/ZkLSd/9YpEWw4SQZx07EJfyFjn2uB31mO42TjaFuoh3JvRrxEpqxp0cItk/Ne8fX32qTW/uLzc5kPEt28wmP6XfDE1JApZ4d55PxSkan5bA5sdZLrwHXZ8/+xQl14DrDmzvsB5qmJ7AeeHXFcfyzsuUg3Co7jWvhC75e6C57uR1hzn4mmQbNTzwSWhvYm4vjwwDw+heIdT8hU+kSm2CD+rVOnnXmEVuOMJ66cV1vm4gLNlyNT3xl6PWOLDFRMzqtdW9mPYplnULOCitTOvJJd9Rwf74zRu9YCmXKEPMfkuHNIPEv2spdbgTodDZDJ1pXeb72poel6QlL6fKvslMYpPC4CH38+zxP2Osm9902JedK6Yl5MPpsEqrGJOta98PPdtjNkbHdCnWO+ZbGTnLe9DG3UTXuJTD2UegKH0Un2dVpZDtsSjjq1uskzuT/I1IbdV3Db2+iVFWen/kWm/nzPd/ov2evxTzNlupjxm91hxbNmUL2ZGcQzqM/y/CJdR11IAXWqWUZ7EffzoEQvg/mincxOWDNzZMrf2S48Y91W4lytdDY+28iU0zpK4g0XDlPHsxwu/LYSaUhlb6z6foWmOiFT0yEyla29E9zL15IkLUGdsp6og40T/tYpb41M1eMH5qlgKM8ZjOQeP/qaiwQo1pj+EqhT2hh1aiOZnd1iDcft75n4nmv/Yop0D6H4n0FHiW6tXCD5WJC9qibo/eQ+2sf8zUhSZ+itBo08iyZ4IFP1FJkyrwUyNdGRuWuPTDkcmbqWY6xhq0adyizMK1dNRR04+mXPBjXmqYIt8Xrsl5in3BXqanNJ/4cp0xTwKDfIxPKGTO1w8IDnWu4pzBWpyy/ZT/GInz9tN6XOBtUshpsr125VIK8fvlHoLZdgsB2+DGZvWxzTigW+nyjH6/G4LTTgX9m/b8+BsnIm17GMTkueCv/dsMIVDvTKZyGy7Wr3/otM/XGf73g2+V///kveL1GxJrv3GJl63+U575NiCr2Tok5hFXY/59If1/eeZKtaDRhvsMZ6ohxJMkk8g71A7gk8rmyRJfuPzqoXaaHLZd/U+iPPUV/kOXRVteKJNUYvQ6f3Dq7KAHXl0FhvdmQa5pn7ZYnP//wAM6c4jpeRYZOf+6eaMWbyMnjLPOWjF/3InvtPwZCpXPba+jw89DJreb+qiDDT95P2l055OUWmXpOr9zNPeS5DhxokvgtbL0SmvA3m49bhR3jmJSNxuECdWvfeGa6tuebZV/Yt2p7lnEKvoTc85uj9kgDfT7GYUJ6OjqhT24d2gGo1wvzysayesQzHiHYs99W6KeoU7UQOZ8xrIjkCMlWciQDxKlCnXAt1qPzGyEzg45hC7z5+/go/f6ut5bqMBTL1Ia8I7v1zqcSrIxisGb5iZLTAPLSu8fr31n0LtySVezfe+PuovoxhP8wxH45rHPOYia/fRiVe3/eibFj5mTn4M13g7xe7/i8yZeh/Ysr4l/TM/Kd16uG2WJMXG/PPncuzYRplAucqWCtZc60aZnQK6tLc9kVCR43DFoNXCeKq5SLTByYyJDYbaL8+jqu6gnlskWDGPr8MR6RiVzvss8WMXiY+MmtWpcH4V+vgtnovSDxIrV86VeyAKbH9Re/3ZfJ+0LFGpn7oVC29lpg4a5JuKHo/NUevVE1Gc55d5BnTt/VsDeevuSCJNEOsW0mdMj+oU+1M60lkI1PzmSsUiEa/dQpjzW+mbgF6t+oRUiWdnVDnxNw8Q3m94Ov9WEfxEC2OIQfMWz/7JtGTjV5t/8YafhCzZIOROKDO2agzrmF1rFvIOYsK8HpogDrVvWL0XmcDdSNhH5ft9BaZGkcLJYYUmTG29xCEazORupnvMhHdKygdG73e7GypLNfk+WCzJ3rD4Ag6W8SbGPrggY/frUyDXQDzcOFNKUken7fOTu5NheT1Y8/kFH9vVzHqvFJjvjqAhfmw4zZc7ugT4on37P4eU4Yy+RNT5r/kPN9/Wqe8fb6Gu5GuSPwQVc+2vdCgG8hz48kamboJyVQ4ByV9WNRiV5GX0HtpRrLceqHX87Cmq9pFBqop6tztwc/4HaZybv26pyyayu90SZHZ9IM1sVyKFiq3RKaEJjN9MsM8VdfojeZJBWwu93o/W5nZf9zzdbZaCpfLYqVkwQt10ymUFJ4bbc4T9YN5KldRp54qPl+ivlAHP8eNhjoDqFOKgkw57XEH7uIuxH72SCgph6sNWMOwVn4yZW/yA3RZj95pO0eds1Y/zljw0GsqL2Sqlt2KrnJT+0/vt9vh+3l0GeUZN17oDbdaDpV9RqbkhlzZC/oIdT1Hr/ajbxKMC/zPVSnn4uX9r00SyzMEmoWSDEpk6n6ccajSgCpJzT6UxVuzRKbapZIIu1SZf/D26JVTqePyftZ6ZUZwq72FSBfPQmfK9LWGetIS9OaxPHtn9/3AcXGjSvyyUMf0AXrFZvNiSpKu4MC0RFtiHhzh9Vqpp/IvMvXH3s5j8z86R1HZ+QqECY6SRgx1YHvJR3BdaOi13J1fstkFdemS5EBSA0M4myuYwS9QJCTb2oXKSiArKNBmkUS74eMHBm/gcXRtJVm/vpihbx7WoH7EfNWa6HVcvrnA4/yc/+rtbA0xj3Qb2YOSfHEcVyJRwdmpsabuqypgsnkM9Ezg/xyvsqfk3Uuguz7nJG1OyJD7Qp0VFl2QlHvI2I85ih9MQcPjntQpMmVtJVO30KHkEcw3P72ffxPJm3AfvdsjMKnINifU0fRHP/hERYaXBPPUqhclSIEl6KXQ+8WZPETn8qAkHV2LA7O+HnqrxVLuj4pRp/RAnlk9dvD997OPwYLL6wD9SEXvJ66Vw7Q95ql6Lec9zQMy9VzOfBBlSkn2FbIHywTzWFlbmM/4/v3GPHoH1EXUnWQQ4PNvMh5CdfeRqevgpbLpQUEvt7XQS651/H02Pr0gqT74eaKxqbLDboPesatQtz6NFTBjVzAQ6+VcyVqxO/xFpv7Y23ls/UfXUeyOL8yshwR1ZbzyO7b00CV1J4I1XNqyp4l6L6BeVB5JdzdSsmPQnqC75aFIvkOvZ+WqsDHf7LCGbgKHc32ENfPsnjbP6KvSmXO6JyCqmcPj6xrH0dHMa6C7fOYifX3Q34ujvH9StPidfx15/2Zjl9CuOHodEzBfLX15Fsz4jjqnqX7D6LqNsYYTS8leNTJahMoKmrTHGtGlDlo7E3V26jXK3ry3PTE2yNRyvRHCUxkyFe2RKXs5Qp1SZ92bzEYyw9Mj5qPYRiYXD15DAc1KZCuBee4t58bb5RTH/dser8f30SbQqjklMZyQqXgrDzz5UNQRxYCGccnQ3WXIxPxcGfh+ZC+11EHvZ72RKVGTGs7vz0LEZYZM5cV9B+dxulAyQ0EmRmOp26PFkqf7DHU8KfItiMShIlk4Jb6+dw+glnMyyXf0ejMrQN15TFeYTzvzjbEw+d5hH2uoo2qNv5+FcQB3Is+RNI+lyzY3TkHwZo5j1mAY/EWm/tjbeTz/l+z1+KfPyrFPdxuuXENdYZd5yar6/oLn6oG6UiV+wE4z+wjNeb0jMXUEsMrA/FAG+708X+nVMfaZLaEoHlgDE4be6KqgV7xbwyXWUY5esNExUz/PL3z+MYE3O+hKDWLQznlqKVgjh7GSw+VkYs2eFlhzF3NTwsNZopeyY8wXfaIhk47qoK5t0ULlXY7e5zywMK8loLL9xnTQC3ZzJR3MkandnujQHraN4gcY3X4y9VOn7KazCMwGa6DXQHo/7ryxwEUG3XuGutPaWOPa1K7gtp6sSDI8yl7K5+IEj9Kgys97vppqJnBPHaLEQ9M8sDN/ZfD0x0xJ5wmOEfolzqHfbpck9lscU66WXMMq7piXxgffYbdpUcI1k73UdgbmJf5G79wcD3ORfbZWwmwPda4PnCVJFhdLnoWaO/C4TAjPBgEGwSC97+E+viITrmW+2aAuCDwPKxyjtmkJLD7uL5B2Gr4/Y170bOHmAOWgJEryeZYWq5YCFTwe4d+bcIK/yJSu/mlt0uJ/bfP9T81RfA1zCc02wUx8OsrewNnrhnlH9oG99VgD59ST66BNV4l97auz1cTM4KIvPZ6WL69k7qelcNVbpsRW7AMLaY46NsT8kBgaesd0IEJo9y/MF+ay7Jj7EAXmnwS9W1hAwHbLWQrVoUCv4m/nFnNu8ryp+obPpy7l3o2bF8P9PHFIzPIqYd1pE8CjnVg8OW5kHpuhTl7qF9ZIOUOvdFzINbTZvRF+X7cdcY7hFnblSgj/rNrGT++3sJVagWqf9MQL5Bln5YYoaXXA/LI2UScfGwsZXhLUyWLED3B5DFEnqg960VrhMQihEpEtAy9heya9oDxgMksN1ImBJvdXmRH+Z/6p3sx4KPh42WMzvTtzh61m9gnq4x3zpBnKvPRUKDzL2CKZecGab79tjrpWoRe+Be+GTccegdtAzmsaC1OXa5UALsfzHHUwKDr2rF4mtOnX4vFcNzE/LU4VpPGZ8PjZ4vdTXF4ulLTA/Da5FW/Gb8Ucrw/Mkfl6R/8iU3/c5zsmyv+nQPz/linuaEz2Flvy5CT3D30Lec5880GdMX0w2CtCOSgsb8OTePctWbCKY+iSfkMyGhQJi7/5HB6Dg+zffZb3h453ZMT2kJFiLc+bOpsciscOdefjoy6F/uwA135iiUyZAGVTOZd8SV6oE7szesPuhjrYrVZYg+M96s5h/0JdOsr1bvsY31+Hpg7q99FExmf4fNuHjfmgV+ciCeTaoGQhdKzxzW+mZlW4AxNswT0/+K1Tq+OnFj+Z+oSoe0KuSU2Tg/Vmw0N8hGdd20oqMrm3ojdTaCIbveGQ45gx6c0QhPokJLPLImCXBXrbeyz7/Q0XZcmaDea9XjRyHvGCXrojcq974ODnsT8fypSnmUOpjNGr/ujxchKxCfdyMRDB0kHd/wzRW97UPea3w9s6MD5aGHB0l5aIjYl3YJ/O3kL1muCYRAgy83IjFYL+ZpJkO/AaNn8sMki1BvNWTF4J+zzIEm58jWPO2zRLdh8rJhTPF17/6/PxF+/5Gn++50sW/2sR7X9p3u/FFQLnvbyVGBuY+U++eYLbR0cv1kXvjomBFsDzWq14duG1xe50hoz08n6HtixcZt6+BpzqADP2x8KabK08gKsma06R91++K8WD9mhjzaUz9C6DyyyGYliZSmYtPJ3N+pZD+6mxpl8UOhzHcdx/jDkV6dnA11ctzAPPcor5KnqVBnvsyA4exsgk8eUt9+7POI7j79GcxzcL/35kxzr0m64R4K/jjjzv/hZW/CL4T51KNp8VEN+vhTeoux7VwQygnA3x/Wo3fH0/l2tU6Rrz4fmDOpIM4wjO+hI/3131KVtc8f32mzHmIbYrgCUnBZnnT6okzQUSJtbynI0tJ0LuQTyw1NDw+SYrHHP0GY45Tyx0aLHGeXboUIcuj/EX/MKbKOF88EL0rqjr3fUm++/JfvTd+fKCKCmGInoPCou9ibmCKtlYmJeKV8Ce3ukKfuLPlCBeeS5rRjcO2V2T9+98z2F6EVtwn+zwegfwknsa11Pwt4ZFEgUGzV9k6s/7fP+r/ShCFCHM+Oi343du9SxvtBCuco1l/JT9Ju5JC1BtVZskxg294WEu91ud5Lg5tnY6Nd5fFXjREZIca6yBx1Ouq3iu5jjOmmXCfFA20M1lphdRYTAvsH18vdYk6WhUlGzx3HhQE3mmwGSBj49LrMnW3KH/X1X4+NDF179w9FbxqEQdckabNVxzPhA8cAqdvX0+h24xRS+j6O8DG943Ojyut99M1Sbq1P+bqc1sL+co1k6P4cvzAb8czDf2A3WmGJkRdPsv6krxxJ87yjk0So6MmG8cI4hdAOZHinlmn2GNpttXAK0yQuas+Ttg8w7//hZfFjwrTdRp3Uad76wKdaumOCaMe4LPt4vRu3LZb76h0zOErjMSfJDvEppM0R502o2IdHZ6u0z1ogri5WYqova5c2iD8gOd7Zg8KzCFspW9z8Cb6poSiQAfrx9vKwBtjF5w+X12tK/qD8Qn21CCbLwLaNzuvnDa9KbsvX10/iJThv4HprT/aj8KUY8nEFqypuol1nCiY2Zu2zWOg9MH+vVZQzZw2x1lf+0xehUKpg1iABoJyGLo0s18eIXk3uG4eFLRz7MEv/PrtBuKYFR5b7bxWwb9PEQvsn2gN4EgX0OvtgMSFnccR5dBjMwFhzlPjAYs1Knch2dzRcZ81cI8xZHR2we9Ydy4yNwknxHMe3xGAtAwz/Tx0IDoNUKmLBdrNDdeOtxPbcP3x4XdEVvZboHkS2SKkNYgry0ytYt2tbwr1HXkEqCX6o4KeiPHeyfsXSMzD/wFvv4AXx+v5g5Kd7FQsqbEPPilmgvX29xCL8VQN+xbi2PExCYktvnbkTrqweOwsDB/9eid3wuZJ+8MdUc8yjcj83wHd73Fmp5qOMb412kEx4nyITyKtwHN73JMIhyvl4/mj3lJ5uOg9hoTHrbIwOyzm0BWPgwlOpNdSQ1+W0OgbRUcYz5bl57X4QAZU4Yk3OhHld4HuxNk76XOeb8aBPRkfTtIu9OA8+HJ/Xv3fMeKMv3DvJ/2r+lH8Q/rVNffXpCQIdZIy18Gmx2mBmQ7c0Z4MHoatA09Bo/TBzOxZiEz23A8gPQR9iLa749A+X5/gHg3N0W6HxYHVufLL+z3yoREzRtrjge3AQSfhSXXSeC4PjWUOTS0mXL+9IcJPaeCQXf2TXnmm4n5Aw0lPHeocylGjzcTir3EkiqRMUeub9vEtQbJu9YUPlSeb7qZ7lTwFx98/zDFfHZZzXSo02XD/e8qbkhQrLbAjEaQ/WmDTM3EdQXO6lnzveonyNzx7kB9oZgv6g4cRj8b/PngojfLT0XDut504OIFcyVer8tA9hKw4a7dUCfel11D72mxhbPZyzmHJ3pZutRwDDKLIY9uN6tj5V0AdHGMjCYq6l5m5jZcusRQeDDEfPPsv0vIXnYvArMyXGol7RIu2nWOOjnEMWl12c9hv7U/PGwOvUWv6f4M+XE9IeFnhN7tPRtosL/Nn4KL4V2nFzZ/AiKNXvKjH950dP2uIHeeConS2HDovI8yyDV3SsLrYvP39k+NFXX2h/tT2ug/Ou93WmFaj5x+oPDJA5l47J4nSN+ysesjPCZ0U38HcJiRIQluS/QamwZLL+COUMJR7jp0/LrsgFedwcP4/VQp93YZoJn5KoGebhNK0/EDTnQ6FCFfPxPqi/EHuPHQSLRwt0Afdj1E/98OePQeI3NkvFnCdemaIm4mmLGHn7sJzTbDcR/H35K54amG/fqqiKApjwd6/Fx6iNcri6dHua7DffHJzzzlz69aQ6oNc2H+OQvyU6d+MGXmj5p7yRyZEuaGoG7UJua9m6kyWmYDOL0sZCJtTwZ9vrwF1OoQvdRljUxP7ooFYng1CB8vTpTm89yBcrlGL2xXqMOavF90HiwnCr9y9IIveG3gemjRB9xkP75vejEgMFQcc7K5Z7F2Mx/B0atblLNmZtHh0zbhtiKmktQz/Lxe5r/Aa5qeyy1tqvR2O8jLXhVc3/cHSo+shmwzunLuH28l3W8eOfiGq4ro+chLOlHTL+R++eB89l2/6WNfryBsvZESJNvc+otMjYw/7J3XRv+jUup/qsfL+pmFEDq3CQn0aqfS7vM0IbVvPY+C9aajWvXt4RRW6PWsKzKQRUsAHtYZCRavtUo1NsAaJHedBFfv0dFv9xjCIfB6Ei7f+J267S6HPTUmSvQwH0Cr6HuAdDzDYZrfDYuOnewJ8fMsdS0ZAi3lvNR16g4I7/yCsgiNHRxf34ESzmb4/vLxeAUB6E8lsC44LufZpQRPKBbJ2MBs2KK2J1B1rOEQfezyJ1NrW8i9HVz2fLErBzYqMuXfraQhsI10SLLA4JF7fh1Yfrw0cOzHqIOP06CkQTRUIZgvhyQqjzjmJOFTgdR1dR68m0dCs07mudIbKhEoOCZUE8ynIiQjHuweps7uYkNB6HdLST/SCxeD5QXyRaySqL0fMa2tfBSymtc8HOdXlSaP7xeOy3IgAjd7AXvfH0fI3G2LunK7lrQ9shFEafjigWvcKd0poy3E+7Hg0Wk7seg2qpbgqdaTh+pgbdE12aaQnoKW8BRdOr3szgocltc34Vm8+nvzfmPlj72dtf9qP4rVPrNhP5vhd9x3R/Qys08Bp9uiEUG6nKjUjMYZhDd48zA1ZgltMGZDvvY8ETjTNKHT6viAeDRVMJpzN6Aj+hGQ3vMzj5zl6k2V09SGVKMjEubPg0XV9c6G5JK9lMi64ri5acdHgE2mKjycPCjN7us3gOFMSVScTiVl4fAI/vKsK0GXbTu6GOPQH0eHq4jszQ3o1IgCyJQYx3UORfDzDIKbdcY8tZ4gU9P9wMX8VNcKfO/xL6bIuq8J1KXeEGOJupsbE11E0yV61YNar8E7JR9kSMrAXFvUANcYxwR/tdNpYJ0EeFuKOt60fUfJaKkik+lUia7eM6Du+DYGfpm/lYhtUGeyXTaBfVEPlfBmesB279MOxwAVx4ReHFw6vQz2AKvqgPmz73q62dVn8K0AL+jc2xl0dkxdCJW6JqF6SoDeBTvCyW1uJIira09XN/UF+9P0ICLjEZe002kF2Zih7i3b5EAn9RW9I9tXJNoebZVeZ/4BEpvg4++0+3vr/cbKH/f5av/VfhTmLh2D/2ylHz8ZQJ8Ln4Dn1gcR+rFO0Ss8bTiK3VUJ9W7S0fzGDhDEmsNDUcUGrVcp/kzKp8LLw92ixtxfQ8i0gkT7JT6+n6xUyD/KS8HvGHVtloUqxOmk56EeTBoa3YeYsR/ZmwT+ItepQr+oO7tmrESdzNhMHa8BNENRotUBmfXSMARfGTace75e0iKtbeCZZ/J0s0IvNdwV+k+d+t+YWvaVvMcrdSodIVPL0b0mezXpGrJqFxHwSaDyKF8PDLr5oNdK1sWNBxDdemo4yx2crg6OCdli29PrY7eHbDXG9/t+3VWqdlkN+es+FlFfHl06uj1vkF9PvRJ9Q48y84jM7m2YIrPBKaCb6qzCaTjvlHC/X/fUejEC/tsNBB/7bY/Xc59BUiuaCLTuBNT9vmeQnPVc8PIaU8rpcQlhN2iUYOPrQLdXnSGjdE+iYMJcurXsEfhbp1TCb7N80yvvQ/R+Ssy5Yox6GucrApxZggcT0P7ePd+xMhn/KU/p/5b9U/8wU8XjfAbeja8kTMtMp4WmR7D3tj7hXnCxqHc9fyEYLgXnQ2IbdPnA78TTl4QE3+jiUH3FNnAcFjcSzvNJT929dQVPO4QkUvSLS72XX0Js1jccx4u0oeXxISA4364kSqZOSZ+78xgSeN45N09ZQ6sV1rBX+8jQpnm4VIvm+PvvB73MLL0ZtCs6A/zVuiDBa4M1syrnE4j0qZybr3ZAf/Qia52qIX5hxSV5HCYbWGslMgVTTSUL5f/UKU87LWAfxqibrYKZ/snPAeS1nN2YnFYJLYfnCTLQoVf61saBpv6SwNHV0Nue+MaiYbbDPLmbfUS4eWPmn1SLE4TEuPKgWuwCWoWLEA6bAvPL7POwaLRm6MWIJkjQowTRauNcIVUvW8E3m6ihh3gIENgfzEsm3zY0fSaYb/OO83DnjBxqDg4CDgdeEu70F5Vmk/yEPxOHRN/Pt6Sh4C7+/SEUkR8qPb2J4grRdOqS4KDvDXoJnBgOn0MmgqUZ/L31fmNlqv3J+03+JT1e/un1foPrIwDPL4UIP89VSefJ7A0H9+HwqND4gd6e6RGO3fOAmZrgOJfucPQ8sqkpwisXKsW60ND7FWfBt2P9QGH7Rq9XN1vCn8eA0vEFdQKq2VkJB113oM8sjeAUPy48en7sno7aVEBI84vgO6xemj1WA0jczYcHl7XR0EERIoM7E5k/fCSTih5g3kkiEqR7rqPOra5waA5DEVmv7YEaNtGgOC5+M9V/PxvA/18LP7u1KtHt0AbruqmJN9CTklzXxydgqL8Tbvqzjq7DfoJecHcS4V5HHdASHHNyTUfmlUuOY4jxUGG/rToRXQc3l67G4Qzz5bRXgiDK3nR9WviQn+IL58vro6QzYzGH7PpAL/id5j0dlKsF+Bf9gIwWaAQ+ztuHfanaSmDeVJ3W78iGaGh9cIw5H1T6XFIbgs5wOS+fJKC60iwgsycpCeGhYt47TifAVpHJw0CASz/fcQwur1ZKUI0sg/rHGYV8PFqI8NlCSadD7QYni+5EkNTV35xLn+l/WO+nTf4tPV7+YZ1y7AHqjrc48vBbJi5dMgzb+6u6EHxZzzt6cf0VhPvGV7hZExyXWxxID307U7yPuae0StwUM/eu4oE/igN624s3hJmL42YbLDq67ErMxINHxflFjROaBpgPDs9U8LDxW0p1LEE4QVcpgfruLKpnowcE5uxFIhLdsca0EQA/mw0JzakT0MW2GEGsHneC6+eqpx9jkKH3OQ1JsCwx3+TNawzPt4VM6W/7QPrkugb7cKrFfnHV3j+Z2tlX9H7e2ymxMlkOkZlelEBX1we6HTuYb8bnUAnHaXugFp/sIXkrFxxz3led7kafDuLSPotoHUxKunauHRybtuPRKV019FHK/Lh7os7V016lB3f7RJ179CTQ91mJHq0sIGIHjoy+xj1dDu4zOMYOEfykkwOt4moI3mL/5HyduA719VaBjClLJbgplU752rxA9nztefRt6obGq+kcVhH9cE+rHwdyDLdnWIw2FgmN66khuy5C9T62Yw75+2SRSfeikC33lIQDFKq/yBRm1D8wNf2XnJXzTzO1n+gt5E7EeaSLsU7DL45rx9YfKvvUg4TiQP0AcL2VEqWppVP3lV/gpBm6gG5uvWnse0MIlA51jGqsoUfDLMBfJlQJXBuZzB4HgKMd5SLU5iODpss5gYN2KRXkb2zRXnfQyzULfHzOop4Kc1DAnu8eJJqtNy59ReoQOE8L9J5a7NCDxUs4FAtHibazt0PX15ULJ9Mf8OhiY76pm3wE51shkORYO5DJ8/F/MLUmUqfqSyX2aqGXxNweHciaUS2i7/ia0DN7jSAxFp4I082yof7laAEOIjUPuam/qTkdHCDWRoJEl5Gj0vnuHIJ3yYUSqkfU4VwNDchLsxaBOj649OB8jnCavFoRHXfXgPJxMAfPmro8eN5GlG5e5hVOcg1tMLvUQIW2Rd3vwrsISyU/0KVcxw/pbIE6DOWb3rQ76uB3veXB6exbdOscI7Ae0YV7np4BuTzTBdiv95d4tZcDcQmrYX17XhW/nGQ9iT77LSzuL53748lGJX+NKVWZ/mmOYjb7Xzd9/0vez2oMG/a3dE0iD50V9cj+C/TsToRXPl8HGpfBCpLiRES4nRRA0/YVwEnlI2XvGC+VKp7SgLd/YsaeTZSOvtf2HvbKAL2GPcMaGC1fHzheQo5eRFCHfppEgxwmRx5lVWPQq5KkcFhFXIROpCa0TVOsmZ1zU8L7d5rQOYcD+O4hwpoWZ4e6Axsw/7SUB+fec+j5+x7CcTIzePip1pgH31yF+psLAardHshyjUzNxbAW3vFrv0n+8m2Yj6+V4qUeMpW57yegdJ54ROwuof6pqIAH07WIPtfRgTq1UUOqPI/IiIgbyi+oW/x6LkUwsRyg7cNHb+XbhQj0jZ3QhXX8Qh5+Kx5d9U1Dh8LHfBMywaOwcVx6BfKA07KyCd+MSEdPNzuGfdDP+L4+fRx6mQzeEL9Fp0T9bf2mmc85ZP3TxDEjKVSau9yCaHd0FD59vHqKUviF5XN0FP7H0QxCe+MIW+ZdFE/kuk6+3xXq2NMslX1pdECW3fUEzmN5U+BldcZfZEqd/Ykp418y7/dPM/V5iA7S5LPgUTVboF+vnziuEY5eodLQwcxF3sIhZ6hbbrsNiB96NoSzXhEeW71cOsoKF6LTa6tEsscL3aw2K9gvN5YSxjvLpTulCCEf6q4SGOEC84WvS6/EEqw5qhi01bgG6emxUbjlfAPqmeES4uGhUzgzU/RyzxnmFX7ckdApFUrnXcEgmTaWEmSrLdaM0eA4fqtmMpOvLdSR+xfu65nc29HaCZnQ8xo27bHG1LZq38SMt0tYtkvJVOxgqilhB7lyjgnXzTbBcX8TQFyJJerCokFv1wN6Y2UQkbB1lqgLMHLgVBlHwSdzrafR5XAFFPCE8LzEvBnszi14fF8KPtDXBl1xS4fDkRSExxfUWWszO0KYbAiPNuvFgfYRdyAI27HYrzPAvLa43lGHorMSdb38PHGB16NSpwTitWnRdT4+w3oUog9wIky5agwOrBWPE2+yDDsyVw0KK8cvxF4oLQL87jOw7q+Y+IdyaZHLRJ8BLWx05MvlpfmLTI2MP/T308x/y3m+/7D38x75Fg7tdEr828ZqKLnvEzCzCpmZKtuePHzNhSwKdOIt1I1OunI8hM2p+ZD9yxweyOI4/ICVzx0SrjbvgE6sYgHQnkyF83nR08lbM+EYAOaBEnxKV2qTAQZsrvBD9zXoU3gZxF+T8SCZ4+sn0WECBzdtCV+nukpfL9QN/9HbJHq5c6DxbjkEJ54N+X5/6Q3yXgYbCCb4/YX580rpMyUfuCuGQGZecUL6XbWC1cCoubdJ0ftFV2Tqh/fzBmZXkocev8EjHWCMDJlBv5/chWR7JTw0Txzff8GRmePCI6G/kAsQT+oAldNJFW6HmkPV3XsNe/MDIuo2Qqd2FZ4gWn0LEWY25rMgdjOIkkHMw2fAUAdfdw58rVkiiP15QN31WIdVqX4FFGcP6Hp3PIOX+4KEw3wC1FenGuzqZCS8zX3QkVORAbBkNOdROTM6snjbX9hi7FW8MuU9cVB9wSHrmHvr7UgluQgsWG7RFcLcFgbpTo4P9D6JBCw/5G96P03901y6+R+do2BG9IT1rP0I75K+gB4+U3kLkn8Uf/feOmSmn16wPF8VBTb+1CDEzT7gloMX8Xp38CbZ8gJY6Uccd5ulSdG7XCZgAR1y312hV7y26wK2I5gr0cFF76JdYAveC51+tBntKR2P2wWEOqbn0Me/pEP7cIOTbZxJsN11lKKUbIC3E3z89vt6U6d5jsByhzPuPyPUkNNdQy/ZjKck/Hgd0OkXGelmOuqUqyFTbHlcgePmNd9fr3ZPunD1i6m9N+wSYtlKDNDBhgf5XA3o6HZHXVBz1MHhcKHTCef7/4e7d+tWFOm2tX+QF4KKyiWHwfk4IFC4U1DQQEVFRX/9N6xZtd612rfazpvKtmtXXmTLmc7pFBh99KcHEQHuRrnLWKjqgXE+Vg/MKPkDS6dT6iF7+n0rJnmQ2Rr5/DY9ZBjvg72wHoy5bNTvQsP0hchXwhF6Y+owAs2uICacK1gZ6sg7oIVvOp+j6VOFpH83mNfHBlgoFJVx2O45muh8IOl2cgu7m6WQJtiIJcy8B+BMWIvhynZZkr7SFirvNSD99hRSjFsJnO4uoCd3AaTnLu0Ad7MFWtc6ZvHgf7LfqClp8qs5tOq/9Fk5z/UtQJ93PSR68BggGMYehuVlYOnMlAdIhnGG3ycmCkmP2wyyQu/QuU57Id4fHwje8TBD7aoqPHvAKID56fPGkMcyT0bjvQj1+OZi5L5kIW3H+w78vaFiPFghrGpFK4xun1JNGc2cUe9/9BDypsYqso5CxtiFany5kChT44inuUCsIySfF0aDT3nPeJeUjxxi1+15Nid20+zKEPbKE7toxln6nObZj6ZctTgCGu+cjhJIU1pnHDgep6SpSM4NXIVfH9xEXDUGncP3nvNIwGdDLNqoXMOinxucZYemN5RHtyfNBwzY+3ZqjG49qzDenA1hZenkw3ai+biu9B1fkV01xvR86bGcM0/ILpeU8qhI7Lx9x0uebJevzujkdYCuO+4BR+eA/oZ3hVk/LyG7L/PemH3SBKPp/ikk28Oyg9K9UndTTzMepyvPgMeVWNIYJTb5EmoyTFz7jtpaiSF+SGIBhq3c0ZVcl+P++3qZ+z1661kA8UpLfif7zae/uj+l/UvHKMx8/kH36nYsPq576uOPMaB+WRKTTZmcgZ+MdbTXFV1Te7YR4Zx/jpR04xtPdKxEmJaHE/r3dEl9saQan4y9K2rtbiHEsjpG0I6jJQaz6wzSKnsYMBJnE0wWpsdX32dkG0bzcdBe7AXSqF61cLMkKsZObQS2jtdohGNKQqHMJSGZTB8q9KZ1Q2UzliBJH/cKuiPscF9OJZbtyTLJJ/MHNrwgnxqtZwXsJdJUkG+PLIkO5FPiUjPRFtsDT+6RVMFYmb5QOTIQ1kmgGwaruYqrrUr5JZskomEZxysa+4UqrMtcaQ3jWjDqCVdkWW+LonHI7wHuFEuDLD42huGpBx23h6Bi2X3rOoa7ViosCtNi2ao7OEavcgMzMaYeMo1qYtXeJPYzwiuLH2ZJGh9Nctzfnyu26rRcNdbHp4ZRK/WQRucb5cFp2KNejT/kS1cXYbOe5RheO1OITVtrYT4oHcL5FgrJOiHW24XCCa2b7LBYuScNXHXljG5XeZCcbm/jN2pqMfvV/Sn9X7rWY5MTa0RRfRLwagZEYMwco2J/HiweL3wZCraaoVLNeiHJp5sC7N25QqV3OwEfltwAjyYb9OrnTIiF+02E2+18RP39oJp59ZTH/OvkTXngQXlhe7pL0Nb3K67BdgSWTJrA0EbmFJWZP/BU8H0RHms1wkrN9izL7Uw2bGm9Rp0ZE54cnr0D6Xp7opTxnpKPqEsDLnZOGrzJU2EdB+JgdL3dYz3Nyae+E95AUld/+VQ/XDo4vkzrR1PxyCJNbZ4fSkff9VMZzN9EVdP1EnXhPePpQKfGaBfbNapVTD45mu+JFS+th/FsFzEW621gpA5omL8WIyF19Jjy00OeYFyLJawhozyorusEMcl1IUunamY8PPr+Ui/o/ZfzCGE0cS8Y2MaZelbqIcBtx3B/ThCYsP6uiFzuPmiw9ZUj9BsZXE7fr46MJyTvTTHAdMczVIbUpLyraRl8lPsFXS2nfCWMeQ9vTTmiMh1shhRYEeyrf0B7EjpCsszV35mnfn3PF/6laz2arblCo+lani729wY6PZljML/chXRRL1uQx5MnhsLnzmJpclWJTbYF6qVONbBZBQ487qMUtUc1YXHqUhJW5scduVM1E1Jz9ghAd7Ubmp/ti6fr4W4AKhfK8JJvQ5bPKR+9jBWxCJs8WcwWfgbpLLBx5z+3nPUN7w2srRitZBAYeu97Cx3/UE1054mQNBOvhwbyGKvtccKzkUR8dzeWd3wWGWd4GF8ySD4b6uYgHSEtcNbD7ko+5df861Nrp4BSTRFBlVTIhm0jGjDcpmhV7oQl/oJ8Zf5d8weZtoB0Uj4yEBgdw+oKAVslF/p8/jwS0TyWC5ao1liGXlMvuN4qG2G1trvGeFsXFzdZrvL1NVUGY723xmitL1OWHGYPYrnzgXpG2rYsEYZ5ACZMkNiz8TmbbY3CKKwdcYC0ukC6Z/MMlM+K8tU8u/G0ZcSuzKC8Z32fQRCr8sGAYwwnOl6H8lNZ0tlxZV6jbV8sIW2mmgFWR+ffnxoOsV87dL9RU/L8V2PphvB/hK7/Z9f5+to8RrgnVIPL69KBlb0RKNPLN5aYTz8g1jhdUd1HxCZRQARivCOqbrtsSTOcWG91moSoxhOBJ6ZzHWDRWjkaaU8182DVQHll1aKx7B88jh/bBqz6tcJ0p31v2Nzqwmi9UYvB1Okp8nt3FTZmq+FuW66FrLt/OuMuRy6qm+NbSKXdMoB2Fe3QdCpRSOXNooLXqvbp/RYiZGz5Fo3PWLn++FRsnSlPGWnooLbND0J8VElT1oU0pU+OB/ajqeG0sImgcCzgeIEVwZ/1JrbyBB4f9ygZzuqoIjzKGSSva089Z7YcIY4qj68nHQRGUeg39IpcgnjYP6mnGM53bYtV8Ey7OIGhD6WBONMVWH9CpTAi01tgEEoTlubXbx49rYh9jejIE1XoMhiIFjA7z2w6P0seGHVkbjG0qhMlwdbpod6canQ3q44l71hywLksE8pPItDnd9/U8+5KixZXfI6ZJGTAurpG1TlaDLuVpsJZZTu0ioXNkg9rfmOemgiLX42lG/+QeRR/d54yZNPF0C6PkDxWWxE2xe6BgSlcIRn3HuUnKWlRO3oXIXn5UgbOSY9QE757TpIGK6AoQDV/kD7kA1tiQ6EZp6jzjUg8/woQjMe7RsUgCklex4UDjQgRJufcgBUXYtWYFNcaA36+Q+oJiw5y9bLA9fNN5PNJDqJhu1sDnYU4sPSV0uezi22OLvkWj4spZfRDlFsYH9iHrczr0BjDmXdYu2vS1NSckabk1f/Q1C2aG6hm2oHFm31RQI2RisGokAU0gwENl3t3VHH4AMqh2hqvzF0QG7akATkpJZgZ9xnu0s6FtezpolFPpkeMpP0UkuebWPegGynm3iOHNZ/akoHLUkFEQ+bJPFEoPj6jCXryVWTJVKc8ai2lBZLfHiCVOH0+mx/c7z6yZIhF9AmMS68laLdAPQ8eUgBeNSnR5vVZwHdFSj49LxEGyycI6ShXJZhOOfkYEzwhdkzmwDRe7jAYSlNIJJ1O/kl5bdG9z22WPt5Y/EZNif97rf9HU5LwL10/NV9cTcpLdiPEz+ZWQcN3F7Q3zoWn4dGrgKNGeas9nRmKpS3Ds/846BSvAyRx4Ruw+bgGmg9pIJ9icxVGbO9jSBIE3HDKR68V9VnzVtxYvEfyMfG7Ljbd9TrPmvkzA63b0TWu4hskck+UtfLvH9zOZgms16O3Y8w+ewVBPz+FZD/bVuDDh2HQnT48hgW936u9AO7e5sCy8KJkhsVeFzwrItVgPLngj08p3fQgJCfH7uC9f8CfPmU9yBfes80C7cV7yRIjGlQj3KxPqKY55busIi2skJJmFMSCgBPhXsD+WQ7IRlT72fiVZsaF3ej43i+RpWw3QpgYlYfFdroSMg55Z0SyJ6F6uy94nLFxS5lt+yF23gscZ1VQwGamXtHw61pIFvUlgFodWbhiTOWZKSZoeNXDp+uB9Pkfai7CvnMLul79icXtnI4n85QQbfkIxBltQ9yQzA50PToPUldLJVD9ZYWw2Joc5VQdwJjdNwgzwRISr8HfOJY+mf7vtfffNCX+S9d6jA4mJddEqHm6KreUFY6HA/nS/kw8XpAPnPMH1YxzaHl8/q6A2KzPgOHKrVlKPtGBLU9U9Fv5RRl4RmxyuKWUV8rszZPnxS8grU4rJCe5Er+PrwWEr5mOVaBqkF3uYQvONlmhtnh11F1NVwa2ft1xO00jtnaVoTe65WmO1r148GQReA7AzIpQX0tvIAJ1GxgtZgpmRvTkK0vddWBU7IRcfHP6/I8c4da4f2oqfc1mLdTHt4GGoh4YHk0nA1naiOjerLmQntJYNEb+lvJHPX9B2l9q2YAR+bYe7T8sbp4e5aWlf8PcGixYAyaS8dSPGaqP3Yenc68XYWxUBpbHKOOrhBzNeFTHN3rBWyLfOO8deDZej4YUfljqh74Miiju0FnDnuG+WQ9w3050xKKUIc4Z+a4h7CwM103DcctmFVzywwq9etSyeLefNaCv8gB9fwOQLjPSTH5iNWr6yRWSw3d2/pLxEqNLbvJ0/G6I3fO6QPvwtFjavRr8jZqaib+4PyVN/qXzKHKpW6KtmXuWLC6bAUaXU4lm9Wl5eovcHsaTzQqd945qdDTPAzBwM8ZwHuyoxrItwnvaSFSz+YOjfyCWktYLhdShv4R0B6UK85LiB8j25ZvSNgZck/Mc9dVEYczKggE8iktoPV4Xhu34SjUQ3DmWuePz7LpoAuPZv0XKK0RHcXN1BzgvIge9TzhQRXtzB4rLcU7UdnkAC3qZ8kSxbLEPEw54OeXf0QnT/tOnshdpahuQT2mHmlgLQ9KUSsyGrplJkM5HcWsY5naDQTwmDbsLpTVWlnZBPfffkKzcWwfzETlMEpYGX+E1KYww+ASoO2/S+BLJd96sHGNaDwzW+mNKmvMWlLdy6trf3Y1aWLysCzpy/Wbxc0fs/LpLDLW9X1GNtxaCFrvUIxQ+Y7F3UkRDTBPqefG75uh0tgPWeJKgOw/p+HKBju9RcQ+tIdOFdJ6oHVyvOeWtsHZ5vD59DPjj+VN2l5qARjN0IPosxwh6i/Lyvgl+o6akyS/G/aTJP2Qexd+dp9ppIKKa1BXlHW1OLGJcVxjCmTQ0N9yM6o9qnv59YOn9c5Zgja6EMLdKyryfjQhOEXzQEPMesE87FdzTRsLg/nhCatVeA42/8TEyRmeW9EfysV227tHWExkSY0LdeB3OiRX1zxmSg+0i1LwscbP4rt8KTPIND+Yv9ITxTUjjcF6B9Up19E7NU0jFuhBhOpq+UXW7u8BkjfLfpKF0/oemkkEklppVpCkQJgcBPZVY6Q+f8vyGjkeU6UjQ2XTEVvcpT9bSqzB28yND83m8C0knKoHRGPMjWpvNiyd8R2wqffd6LqujLqyk0yAZBmzJR4z9i6WjFR2P8IYZFlxM+PpRrilHPawjarcR5cv9NaR8Y48PGMjvgcXh9EY+5QwhWod6KxChmSLo12aK6+lcgKSIazT0SzFHbeztAdv7VCLbHIUY8cORWLWwqUdJJWkqCHWOc5U0E0+UPfrGyoXU2WkNqHm8oR6GhpAGSkO57OXn6NtXC9L2MTi/UVPz6S/WekjTf8gYxd/tU1nmPDG4LLYQq2vXgN3qEWN0kA88keeSCDN94qN5WTUQ92/LAf6Yv9HqlA1LLoVbgDWIN4ymGeWl5YQydpNqlBdy0lialsSOtjexUFdWJ0jrl5RBehzvUZenEouP+9KB2WpjoR+F5IvYORJMwmWCmxGFM6YEcWEsz/Mrhlp0hfR+vBogLnYy2pfhwZK6dCooy32Hxra48VVsLVRY3fgB7w1yiP2Q1LRTRjbqXnbgP+wHHvmUn43Jp0TDofw2SY4Ynicij2cKaeimWQEGvLvxOJiMe+CrU4XK6Ew94vxdmDrLXxmm8VYDtjs0mcF3pzHC6PXg8VEvG/CD+4vy3TvmWSJPWiO+p1t0xgZpJNtWHdytZ4lOor4gLh6LAlbX3sbg0xXfPLuq4Ca3D4wdgzS3Y1EA+9XwQT+5lwJq2Tojdg49Op6hEXC5Xfc/mjI7S2ep9Bwa2DqvHfWYyOG4MhMV3sdlgeo1NDhGNTbEzvYa/eOJ8pU+wt94z3ey+NWzR//HJNp/k6buO/k7JrHKBdy+ix687cRFRWYNSw4XqYKPdDARDu0eEreedHCeXe8I00VONTp1ZKgm2QGjz6QT0lzKKS99DndUnvwGyWI6b+H9x1oDL+A8lp6OCvb7TKynliJHa78N4PnYaOhhyjleuo76KuYOZuJZZ6vZc099+zQiqhw1Fx7fa/p8C3aYol0CaXapSAFow7RGFfUrZ86bfLZgeYON3x+FH5/6Q1NqIVCPgPxC+Q3Jp/5gv8SWnQBOi02Fmnajmu8mYxnE8cfAYHSn44mGkQTe9JBjmLNewOruVjBZ+AGu3ruxkN4n8WCMT48Zmh/pztP7mlh3YMIFU20U8vX6YEjGPtynaC3cN2mY9Q6Ij3WG1HYepJGWWLbfdhrl00kOyXU9ofyaFC3lw5I0PDUon/mOekObsJnHw3dO7GNN+cq39YZ8SCRWzF53F01D0SGdPbCi/y0rdDLHYbGbDANs9FeOFjgGi/OnWgCPhAyjd2vyRKuG36mp5a/2oZWkf8o+tH/3cz0W4h7N7LMS4mtF+cI/jAxUbdzzRLUcB9IuUdGWdyWPvf2EasLcnNCTJ2uWHnypgdUCNxitRMpD5W1mgP4kDZjbgChEKDeUv4ZiidbUOBIbMfIx+RYRu1131IeNaJ7Bva6W6I6GI7nHvHAgirYyVYqvsJW9pZqu1fkO7fv7DOnG7zI4qdcBHWNy42nObKrJ1S1D5SR2bH1SXcpTL6XGmx79panp+780Jb/sBrLpFTA4Vo0Qb3piv1Yz1/S69F0nux1/19onIwzZ88KSuA8N+OQb0sSyuTO8j8knBb02cLXoFkIqAfmJZ15flG886iGT260BLO87XG8En2Vbsw2MBdt7aCyiFyT3/k6aVsYRmqNxzzH8np+mt2X0xsaKpatx20PUNiVuHXKg+NSX1M22FUfPmeRC/ClWpInJVcdgzfeUxx4nEeT0RT4XihpPZ/ehAP0ibEmjqi3gvqF8dRzf12iP6YOnlGwz+Cw4Q+d2NBnu7vFvXD81kee/0tT8nzI36W/OUzvHoHO+TDOIR7UtQ18GY1SKecnitLV7SEJVonS7JjapH20Lvh3WxB7vTEgSVzJgtJYTDKTwxPHxWHcwK1cVhurszOLyOw448OCNdrhthCR9zzLgpjZFq9V7nhxnXQU87QbUK2yE9Di/DHB73+7opfqcpxMlkOGszPPv/aSWIcdchg+7XlHVT52A+J13vu0tBw1TvbCVtCoaeLtsh438IE3t7hcHqN6JPRfJgfr0LCeCbU5AqagkdjoGBcK7pbwYbOwXTy3laYDfmlM0gslJwNW0D2DSmQEaq+gqpM2768G6ncmXlsKMWK4kzc8dk9hTkjqGtk2suwKfYdVzR1grZ6ExXPOpo12LD4bhzldhv506qKXhnTggKAaY7YB8N9sTFautmBGatSnunyJpNFrPZcq3bYk67NaQnNmKfP4mEWvu1PI7/9IsQBpfLLQ/L43hdDFkdL7vW1RFyWbJeK82cPkwyseJZQDudmoG+pk0pU8rQ0iWi1r6fZqaCstfzKGV5v+UPTP/Zk2dbgYSSw0poJRQ3qhG4gQ9qS04Qko1W6vVC6MwXrP41bcOkN1s0Ns+M0jEetZBKMoB+oPDhdgTppTHlDnx+qpteTJbkq88P3jFqEhq6ssqZepaDZ/oz4IrTz83W4TPnthTd581w8XCLsCpt5Q3RF/g8W4XGKDNtAQVZEchRnnWwMO4UubfTslH9PvFAOYmC3SjzRlW+x35aoLfZ1K/r0ceJ8LMgbh+/6kpPFzIp6T9QUc1rP7S1FwwyUfGm4cQu0HYwjp5v1ARty1L0PeJRS+ajb5XkmZWYVFAsNNPqJWqwOLrNCigsXYHhBmceSLq1xZWz9JGTMamsNY0XTYgfM/Rfkp3SPXxogG2OeuULzc3SOOoK2BhCR9U0nfK4keUGbC5EiTE3qRj6VXZqNDGzgptbmYstkdtA8okmKKqHjY8XTSGDBdPMdG/Pr6a2pJmzO+zepRrb/HUCylfcU9h6E5U4HisvqNNRzrTbrY1BCyu9W+c7zcV5V9pavEvfZ7vRqBGDVWOPK6DWQC3AXu0KiQWPAwXFZa5RKyXeBlLxSUfwJ4+UoyGGwNMrTyDdt0S3/fXI0NjblaQyKsInXY4CpiphQpxmDXfseodjy+hVcHmdbig8q4uQPnqUoCqd3uMFrsdJBvh8tXkNkD3fXryZKP7lNGXcw+1HT9Ayt08AJN+FhX/dBLiEa4b8M+7HtVXeqJqHuUDHHfxFuvj/cixD+wArglpyjbxf2jKjzYNT+53ymP2OjRQv5Gjxtg8DJjAoUO/HtPn1zY3CQ7liDQw9i+QjopOhVc8XWMkJy8hnXLfgVe32aDZBy2Pp47rwHwzJV+XGp2zPaaFsfbnbzRvoyskgbo1YJlpS3R0qyOD1jrqMdQmUMvtBHAzpZQ4NS8LLBcx+Tw/EYub1yYktn2kDLtLawCU1QPVqZoDPtyMNHOaUd5lN9KUmKsBjLxZjsFkbwrpIhiq/66pS9kE8PH8hK5vblDPk17Db9TUVPjFfD9p+V82Bf+qcb+j2X7Xdqgxw3VqDVCmEvF7pTFiu3jdQhJXO4S9lXIMtkIBm+kuQHXfpZC8t5ZEuV9U0FyZVKPRm9iEe2/q6211gASqC/XtAHM0NkYJcXY1SZPWvEFfC08URsBWYR5VGdp6uSW2u1rfe5qJTCzq3ajv1x7lnZlmorqa1Dzm/bQFUbpmaG0n9MleN1MGh7k7DOcrzrMgzCtYO5cNXmY+sZ+5/MunnOn7wBLnTK8Lzk5HU5v/pakq3inoHd83QPFZdSDvyHf83Yk0eEpvFTy3zZLyV05sq1R2B1Jzs6inHHvyre896FSkHhPKS/LRaeZ00JynlP/kxViIu8V7MD7JnHx61FAPeQ7zCqLpVcRghRfASUh5UDr7xLJ9HfN4EkMF79Gsw9wJW46TcjbABUQLTXOFPK2OvIc07Fp01CrjCWOiAxuX8p13qFUBhVXjAD/Xa3QaNCG+BWoBHkErOs4IGPbbwYH3TSG3Covfr6nZr/ahleT//PlXjfs1JZPRlXnI02B2ksHSuhL9pZhStdwnEnhPmfrcWEMhTm6gQrEPTdSv54THi5lFvmHmc1Qtu4bk4hot7E4bDX3Rr3mab8gn3nFG15BNKI+l5gRBkJItEi99nwelnQv4zmTCUDgXDCfbyQCCqA2oPsyLkKZnt4GnTPnBDQPysfN6QqxTPyJiyZbY7pVSh9bkMELPGo6Qnc6koff3uYWn3jnyH01V5cP88ankviZ2/ENTelM0PB7diRXNTf9B43XsqMYWvQP316lCfdvXxIJwU2FUZW86P999ba9j8vEo3E3QnRZXiEVv3hA7aj4a04B81BkKB/LoaZCGlzMhXk4OgWE25gEtzTxBwtMrvV8ZPjBYqmdILMJU8JyYOMBfRCz+OEIAYSYw3NULztNHdslgfew1BEeNKQk+IYOXk+2/66eIFZuKd2CoL/jRVCq0aMBsrGSkWRkE/NwahC68JN85swCJ5KoqaGfSlPfdiwyzy6v/jZqSJr+YQysp0//8+b96z/dv1pT/uM8wCKOAJSNlRT6UUXWTjcRC+nQpA4/2lY/maxSzdDJPB7jtRgoaMUcBtyJ53PiSi2iKUcUw01tij10hofZe7FiqhusB3FvjEL93a8rUR6MDcz6hfJBNDwL61YkyOq9MdJa3lZCO96YDq/JwRjd9nAGfU0kC2aYODOKHfOyNJ4TtmnxQV1kjJM1d7KF77UzUlttGWPnv7/2aJ1tjG1nEon+wn379S1PxeHqpoOtX2o+mUtEvApi3FbHeNTsLaNX3HvaT3Yrc8bwnH2xJ010on9FzPkchvVNGgNN4d0ZrMj1znE3m5BMhUZsj72ueXCJiz9XlNEFf33+E+LRTe6N4hgWGxpVD+uJFBdZhfkGL98SKrCTNvw4l+bZVhoBkRTKoXjRBZeIdedo+1iL4u3qJ4fodCikUHxlwO5APXQ7IYtaRxqaqr6N2Wak8fR9imbrXLKO8OSFfGm+pm8WPEtH/7pkZT66NCon2iin/kfoSZse/U1PzXz17VFL/M4n2fyv9/2fnUcSZLaAtqT5PHrYxQFMXIdrnbcTS47qVoNwaBgbaPKSam+stnI1KpAxPuTx+HigjNyP+QvOBG+rjd8pb5lJ9fNf5boV47KwDkJOe8ktYUB7DOguA+jVd4+HesNRwThm8JWWE5unN6Pe1pLnmMWpQFxetkExUpwBXCzrykTzn8bak1xflW0VP12tA36BMnxXqArVmVLOV3K4duAicOOlgHlka+bYD0fJgfNfgffPYk3xBeZKP/sF+8WZJviLZDfX92j6xWGZlAMHjEaN6XZY8ZTvXAKnFGu1jQyx4rc8It0VYoj3ft5S3CgoCXS9RzY+aSsDaJ18ZGZMHKlftxePmpAZGev4eL37HSLCayfTzB3KP6Zry2mVsteBcLhUGqhxQPhp9ehiEyKGeUx6E2NSmpLm2nKGz2FHPW66OPbGhE6Ey9yOOtUYa23GmovP2VMBhiCVYaCVxxeFFvuR5KlH7TqF8G0916lmSIoE6uURoXB1g8TCNf+Naj+niV88eldR/yhjF36wpRaeM7Dl3j2H8yhx4jNFE6xwHQnxoW8onu/sIdTYNeOw5KcKjN24YPffkW8snve5cyhvq3m5NbDflVLPYU/LqVHI7PK4aMENbRj8NKY+tZMoDUnP10C3amqWmIUoA5ktChREZJUTgKhjb1RbV3ZXzxGF01m9CscPAHGcCriatCudomGAA14rHqUKdWr44A/oC38G6uZ16cLYXhg92oT7/h6a6B2kKbtEBcBbZf/qUu1g3LN7onQPqR1qROgvO4wIXAyxOcw+tMtt85110Pag3Cj9BjQ3DdE0pDts35blNSGy264sGorP6RHDTLcTee9rDhLsdurf5g3x6qgxGJD1cND4FHe/w1fTiTuyrztsDx3Y1NaDaC1sMZjsf0vvi2II6fT/RMagHoDE7Uf6KawEjiqg8IRquYAsiaS4SAyGxgrSFg13+l6aeLxHW1Nww1M46T5auGsAs9GP0vI/OUOm+mjqVIWpKCELynMTNb9TUcv6reenaP2WM4m/WVCC+rqgZW5eh6QoDvMxCRf9h0jVcpoZKmZ3NMDwJPo+jQqe8YPcNavs98b1SgQT12r+g++gz0lwj0OtLo0T3eV5R/oomDiQD9VlNhATifM4DGDrKY244rYgFP0YDznj2xmgexyyGHWtgGewYRlZ+ZPE0zjs47HpS8uqa8rRETq9L8hUtx92Qr1yZAYUtXlFZW1u+ZrUZgA9livf5idhvC39pKnw/yKe00az48akgnzU8sT3SVHTMAgyEx/c5H5GXfWfWmqhEF+oRmBQZeFkbEWsqeyFlz0yCg/mO6fxU9P43LBAMuzig85To+yW0VBguJ47h+HUntupeleEMb2LNEiqetN1FhddNy9B5kUbj5Zg0Ks8hR+sTet+xeb2Ak7Zq6fi1hiWfeEL568keaArg8XQ7/lDeO7Y6wuT4ndXY0b/S6ZJYfBF873ZHighyO0vQ/T53PobLYPz4lJa9dZaYOb0+bOLgx6cor71+p6bkXz17VNL/pfMo1v6M8oGbOkLyEjjCcriTr4iKJ6S9ynqodvBBuL7pmvr28bt2vii+s6EjThoRCrhh+R0RpMycOqFO0biRU9StkHG60kYLa2H2QWcnxUQkdirBZPZQ0eWnLY+TcWtA25U9mvM+FOKPwFV4mlqE/sui/LOU7QzucuCiOlkjp74MVGNQ1cR6zzX9/Oo4/OyZGc6vBWO5IQ4wuVwQr8/jEfDzmRkwcXfErup3DGGxygtItuRTqjWjmh5/CmLHOrDQDwxiQXI/CdLPVf2unV+x5Mlyyidj2aJ811Qs3kpZAWP9u6+t1h8g2X2fZaqO5DVp6JoBqiHlPcNKiBXl7gp4KWvH8C7FBOGVb0gj1jkAabhGGFXynoh7atL5bCj/Bc7E5WknphkUs0mNjpfVPBavWQuvq3Ann527dPwPXYX4wEfo2anH416k6wGT2yh+zVRFwGdQD4ByGWOYlzrEcd4Y8DFmEbH7U4dEzV8SxG/F/5P97mJd/T5NzYTlL56TKMHsP6L6N/mU79VHyidjmyenSKfDhOUM1fHUZam351Qpw+uBQfqka2rPEhEW3EgQnDJiKF+OMizLukHl9R3rLexjB+ySeahuFwnlgXMbwETIn2g2T8rY+5PeAJSthMae5UKiykyE+y2+oFMoAaSzG7FMMzo56OaTBtK6uVCfBYcoaNApPywdynORJlGfrxMmxLVKNRg9sESzG61hPQqo5ueuEOHdaclH7IWtQpmTpvT+1gix/yCfCoxEQy1YfdnvOw9kWttjNHZjymf1cC1At4YpBsmRQWpH5JPOqqH8toQtI+oDESp3YqKhy7WQPoa8h5Nk+OikR2LXLGhbyMV5iUowPbNEqp8D3Ifmiu7uSr69qVYFiJuDg96RKDCOlbaDNq8zjPraEdK8+ZDm1js6nmXwXZ8mZnSmpeUFYf6knoeLtwh9H0/RmSsuxFJ96MEbLUhT67nC0mcZ9z+a8qdbTcB8qsjftSAB+WCvCTHMahFe3czDaKJRvnIJd3+jpsRfPXtUMv4pe7z8zZp6H2Lqi6+PDShInwqakotoB2+6hscH+UIp1x3a6fepU5eZ1oOwHxw02YZ8pT8dGwjOlz0q6icinzOI93cbEdDRqGOndirQNVSUO4Z4CYQ/tiuD93gY0BLMNaTPBbQwspdH9E3uCcnDOGbQq9r3551vjY+sHtLJfUGs9aF8dxWPDmy/62gVlBOeTvpEhtrHHJ3jhbF1mxGrSis7+PGplC65ClGyMdBb3xvKY7tLAcXNVdEuJn9pSmt8CXUgFo2b2VwFJZceqF4DSi/N5pJBV/gLNFJSG0LJCjoeU0cvL/fEtrJdwKGmOlZ2XcwTJaI8mJsnYrnNo4X4VVPSCt2+QnfjkW+PmNHDIlrpqMTTjZBeOsqvR53yj8Njh+FkfDTo/VcFasSakFgNHY8VsBYNh1NnuRdvymvl5bsH5tsBSleHBi7teUmO+1YAn/dXD25gR2hDrglJndUSaEYdoFbe6GtvHQ8Qo+Chc1N0jtax/o3rfL9P9P2Vpv6lc5N6le8wFG8WT/kkDeCg2B80hAdd48/9M0BX5WcM1btDXHghTZlP4nnK3CFLWqC+yld5idEopa9Njfheay5jDGRGvnJEaKA93jv0DwdfoDb7lkF+DGeMNiLjqW6TDw7evSZfMIh95kpqEDuhTLlE2EHKp5YDz/4lousdfUjE90GEmZ/p6E9OxJLeLSH266WUaqhBYX1dkkbb3nb/ZL8/fEo7kU85V8p6P+wn65r641N4PDoGLNZMRM25byE9jKUOPLM90+fuqScsjVwFx1uK6L2+c7PqNbGpvmpk8r1lxZJ9PfuO6dQS5cELHX/8FiroFytyyHfwXd+03/WQ506C2vuIPJ56ogES70eop6ucJYeUDTB1a0SFa7YQZ1WqAl+OGBrVZ8fi0BU6uLAlnXlrb5MGpu8GwvH9SeeX25CYcyKGEdelH039+JRWCiH970rjyd2IJdh3jHz02mkcoxNp7inVDur7kc7iy+f1OzU1E38xN2ku/FPWT/3NmiocKFGfcwuQfbTv/Y/LE13hStdY9PUO3CFuUVneHZaW1oHYZsxkVKU8/M7uPkggYrlBT5kGgJNIN+A0yyXUZnoISdIzAw5n+nk1rvzvnZWE+uw7OKAVdomQzFfcgOJNmtYWL2rVM4c0GzJRwODKtkIq46oH335Rt7dzD/Cw1yrYRDBH5ZCFlMHzpAErakMkO4pY9jlBBuX1bmEtqaSp+jojTZUr+GG/H59imamiMcsalty/c4My9nqhN1AyxHNUUJ6x1T2q3TaG+Hg4VzDbKgOxn5yRzybEtp2qTtBrzlshLtwzZf47o7zoaHT847OgwmX8jtAB6cAwMEYO3E7oonWzqcfowBoow/bz3Tdp9V3nSxq8JDGiKk5thuCR726eD8pDG8pvqWryAqKcH8gHtzZL9YlWQGm+buRrhcVS6aI54PPzPF6wnjT12LxIg5c8QPO41ngK/CX+aMqanzTS/Io8tQ44ccZb/o5Z6Mrv1NQv1/nOxX/KGMXfrKlcXxaUVzYm+caT+Fx4sh6doaU++J4Ti6kOeYD5uNpUw+dDBcnTnqFVrAKO0kB98xlfcgxMTpppS02CPsoFqqlZAEnupRI89nBE01x/NVFrDch9u8VIK8kHAD4S3PPlhvow2iwZDHrdXgVXVI/KhmFdrhASfUZfb7yv5so3+egpFhFc3ad8IFIlr5reQ33JA2DbJ1NhWSk6Htb6X+z3H02l15Gd/WjKMj4N4PFaqPA82De0Xwti0X53kWFRNd/VuRAKGM5Nid5vecfowVPKO8GHWG7REhumYSGkk9TKIJXuj+9aDzq+R/lpQZk/fAzlc8PS5aKqyEcKDf1jH/CEy5Q/81q+f/d4IZ9OJOo5PfoRhmdu8eRwJt9t402A/tgr6XyiYBABzvZoiqklxBG8M3hpcCEWDU3yyUyV4ZDq01hsgjEPekdpAeo4QI9HGouLD/mW5diUn4CTprKMNLfvcxuV80KH5PR+/cb9KGa/XOc7n/xD5lEof/O4H3jlGqMmo2u07qmmOXkU2tfaYti7xHKH+2yHTttRH43XSQGPw4z67C4LGBLsZOAr8Rr1UeRBsi/eA1QaHzAKeh/SbkY1NjdnBwy3icvi+1PLoOrVDH2K5Tz+aJ8OskhYY+iBRb40Js1cZ8YBTd7kxD5rUYLsSOxpuyqxj7xIVMoD9Qt97+1BnOiaAZ1VmRhoS1dYi64uQr2JxrjKqoOAibCWfzQViG4jxMdslhE7aQoqUtpQuHuTplRZuaB3JHXgejrrgNtOigZSfsP3x6yAN3aH6myVUKeYH2TYjoLzd61HDmmynYgwmsMZvfHVEeKVrgfwXfZPvrSuGYajsgN88zna5Yp6Tj4lJctH44hBriUcSagDqHkZYCSS7ySaeRjAVnffveEmW4iDnl53xqxEt/Pp9YppCJGUc3S/e7/Q8asiBJtUjJdPbQzRfapU8L7bPuofVxXi9qj0kM3uzo+msGjjFvaVb2Fwm2pCqtav37h2fraY/WJu0nz6D3me7989lv7SZuQGp9AQ0uhGmkkOryv6eWVBfCmODmwuQoXQfvcxbc+kiWJCLGYKpKl0tz8YUG0ZQ5+pLo+PNvncKBB6dI0DaYxbaQW3w4XyUhA6Qjr9JmtXKIiNLmYIqanqxD6jWUaavZpC7Jdv6ssPY4PB2V1xHA5tBY+RcMRwMreEZCc1IlzuvPuun6L3KxpVgnmTaWjeDjZfPyFtYXT0phjbyhHiSqM8JNJvQt/qGh4n8gV/NOW+yGHj8Xf32fGXTc2yJh8a2cSGsdmE3/0ofCFJ/ZMBM6U8kc8QGaeD8aY+7zgH9KvvU4aH9kTfX8ec8hhZM2b3RIJSO5jojPM9j/viJsG7YgLCzHCJpb+aezdihb77ofdbKdRz7DsnX8kSC3401S1X5ndXjg2k6VVvoY6AfP3m0uueTr4c+EKDTjE2GN4Re9huPpN4aS5Gwn/TlKuHGvz4VFcT68Efc2x3vG4gUgkKlNFXU3Vc/05NLaVfauqfMo/i796L7HrP0PMtgyfJJsnA2vELWsctseB1Rn35nN+3pJGzxTE7U588TC7EQl1KNTcZUY0LZ59RH3w7VDkT8rkY4xtGVUkaW4pHShkrvkeNe5THzrKmQneWXLTlkS+kh+iIsOyXKbqz0mR4dgYZ0lnB0LQ/GcT3nejAO2Q1GnuB8l5sqz2UHE5o30uqYTEcetCX8ZjyCX1eJj3ppyj5P//UlJEQ+10UFxCqS8NTO7hkP2MUQZj+palPwRoEYZqQj15tA8aX1sbwvvJZ8jbbHor1nXxzO4spjwDltzSVSrQXLhPSITrR8cxr6hmbEbEryw4dCNVGw0gd71iqHDbEkKVP+fQ6cXh62SUiSIqTUY/YUL7K7sSS5jr30Lk71FMannTg3DQNDbais7D8joNOdsIG3SVlq+TSUM8h1m4wvE2AJ8Zr6GAook88H/UjFt3EuoCjV7uUdA31y+ZfXxIu331u9+RbB4E095gtSbPBRBNiRfmtmpLnv5jvN5/9V5xaqP8mTV0PpAlY6gZLN2diqWLjn1C7FiaLlYsmQvy6bNAwTuRb4ol85m7WHUZ24vPYfVCNC1SydM0653uPNKmge5EmXbIe6t7pUQXzGpcYLIxvXvLJV9i6+e5vIXgsjkdHAxZZnKDS5yak2mQYgL37EFVhk7Ik6ngPYk8+qR17+jzdZGhgfssbtIaY8kXdDy0wN14Q+xUAq+M8NUCxnydcmztivyu3iNVcU8ewtRqOvUGa6pWJgt48roUUJcpPhXCvUXPXlNwmq3MH8aIAtCkf8dRT2wLWH79GJb5HPB2pxLpPs1+htZJSHmfbrIejQMfn9Xti5TYin5deOwXDHS+F1EzmKlw95YqUomxI1bvWwfEtR2jvvz4Nkq5Cc7hTj7EUOr4o/rrn2lii3Ts55ceDThyQlAUGW3o9NZSDCuF0WaGzegOLkxFWUMb7d/yG4wiiq6BkIEbcRbfQVdJcQ/lKzkv7/6cp9yNoPN6/4t+4H4UkLH8xj2Iu/UOePfp3j1HIIk8wMGUQkuq7n/bkqrQYDCsTsFl/+X7J8x9Npc6EWC95l+cfTaWmrDbgrRQk9mpsAf2Uaqqt7RM6lktfd9pbhteK2MVlYLMYts0Ao6mhUQ33LkuOy7cExuAnqCmuwdPaIE3pTeeSz9kJJNmKVTDNeImO0ZkQn4yhIlajGjcbz2LxsqffX19eM4wiT4V1aCYyiMvpDqt0ceCJTrQJ55Omo2qeGharbY5wD7oxUpOn6t0UuQynRU6anYuRkO7uZ2Krq0Gae4HH0s4TVZg/KE/6s13Ik/0zMShPqQm60T3hiZm1GWTuskCII1NIdPcQgP/uJdRuBuWh2OgC+MzJV3V5Qz4/XN50fkTZRf8h+JS/zIMEnSm4xIYPYu/n811BM5bfCJf3mqVSSK9LO3uNjrikniO8UIbBe5X0fg+AeP9QKzjmz3c81KUsRNc0zmC79SnPparKEoxfLaCS2+gst+Rbx+OrgrD+rmHk79+vqV+u853P/yFjFH/3vHS/L0kTEwl4ehMbGW6ZQA4zpAaPyzP11exeUl9etqbwo6l2wjh6CfpUk/emgFWfR8Q6KWlm+6Y+rj+XHA3HtDnx/luE1UbZIOG99d07i3wt1u4j9Ddn8rF7ST4YfZ/LYQ0G+WSSNh0UPvGingmUUuKEOyAFbIPRuSU2nfAhg+P861u1TixUl1RTj7EioPWeL4ndOLFVuD+ukHR4EJKtfv6OTY9Iw6+vT3mZjeBcRgpq5lALeBzIpwSNNB8IQUis+lx18FFmMtrunNhVXbMewjDefvdNCgRUy0GCOB98NDvKoHH25BKMKjo/UfOt+ZtFmlNh+KB9/GwAR6LdQTN8dw1oSXMonpIABkEyMIi5J+AlffcAGmlAyc/UU2SZ8urjlV3QmFQrSMYe5dNNK6ww6EV6fTRSB5AWdoHeiussSbZ0Pt7h4hG/lpnMo+5dIzwPd5u6m6QIiVgrDfg5mNRTNipLbxqxYRjfDQyLp0ZQ8YzV36ipqfArTS3+KZr6m9mvkykCad4EWLoEYrM/NOW6X01dzUMLlk01YyfcZEk3oT5Zb+LDn5o6eANCiUAso7mWkJhIeYvf/AbVSLMBnzXVjGLMCoyeisVTYUOaqbV8ga5W2zzmW62HYHEPUdlQPkAvIh/yx4GC0f4YsbiIjhIsZssctXFjQFowFcEOyw2q6cgQ8DxHhEVV06e430QhWT3eLVzLdfSjqbg/rEVQc2I/+3L+S1MNNmM0F2HN08nrIv1oKpIWgZDKE1JKZ3/vf3kPR4iLAy9g1FCeMXaOT3nRG0TgueOgc3BiSJcLoQNL4RkG9od8Rv2Q5sTT0KPhrXOeQpRnUN1fVOkfi3w/FIgDPNtR0dczl6f7iHwpd3ILvdneYNjfqScJh+KA6sRkQsIkctNW/ubdcEKaikIkFj9C8d0zkzS195oMJMt7xrPvrtjBpX4FkI2YiY4zVeh4RqShB/ctdC1GGnskxIa78kJsG/YaoLB8Svrv09Qv1/nOF/+UeRR/s6Ys/xWhtxgA0oyhBDKWB3T071oAONE13dhxisH7SOxVTOj1x4Q0Y+WxJ8ThFh04wCtErXLIh7IXsc8iUmqq3gWxThiRJlvplaPNRxZLLnNiNedkzzAwNpaQ9nOthcOnDNHqBMKxVU2+c66EBXpNGrJ4v0xbOCuzHHVzB0K6OqoOlA87R0WXyNfEgtRkcPbEKFw+AUH+zjOYjB1k7ubA06V2ln40ZY7NhqUvf/anppz8+ZdP/fE83yDaEstGu0z+zhecoDI7OTw+P4UA5IqtyWdUn8WbTm0BjpQHw34RQfycsgwUL0/Q3pDmE1lVRZjIbYduMCJ2u/OLA+Ys3mG0WxosOb3p/K0tWKJ+ckmzMCINzS+CiYqaghD77gFhVWU7dPMFY5idyLcsI2eoNk8D0POHHurVd28x2H/38yuGACrT6+OJvFzy6BLHAbxNm3yJvRUeOw/S1B8+ZdaZCulLfX01HmsYvm4aJJ8y+p2akia/GqNY/lOe5/s3s593YVTT/pfPBY3yzqZhDboYUA23GfXRPzRl16SpFFfkY5+dvUflHVOG320GA8bAAlTWsgVJ+CD2Gbk15Q9zYgGKI/r5qL2s0ZUX3z1HHMrUbTOboIUZff+0IM2uw5mP7q6j378LiSXbfEn5qBiRLzyKYwHjvMzQ3BVAlXVQqc93xELWdkI1JlJQgHiyvJNbnTqWqnPKK5l50380FbP3WYSgm2s/morny1nwk6f0OKqFeFOTT535N6/sgHpEPjHIl6XZB/X3nt55efvIsJeAft9z7nEkRG3gaTYquu0QMnwfmAqvFEhTlBqFRAqxh+dW4ujveUY+cSBN387f/DNbUA8Yv+j8nkI2Q2uvfMfefS0Afi8N1EjsAl07SlK+YmzRO51SiFfJ24GHvSQoOL++Pl2qHbxclqH23H7zUEfHz8NtH4+sYUk+tY8dYlWF2C58KizuZdIQbu/wfXPyqQ/G1HeYraHddir51mY//EZNzae/WJM4l/9rZtJE/jdpipd5iMat14Wkw28fbP0ajdyjfHVvDwXotZ+gsTgaQuJMqA9vXKgos4ceo2vSqPCJBA+jy4w0VAVvA947u0TbflN+mAVU4+uspjwwnps8zQq1oBp/CeiyyGSxY5PmVqbvob08kaYiSnYw5ey7F9rUZ+nidHTgWud/aipxhprY06kZ6psHacxdk6YroyRfeOGJJdvsHUAZPZa4HaQDpbrEEuG8JU05JSef2guXAOYVyj+aSuwLaarazohtbcEjjTwyhFPhDxjl37H6wP7ec61f2Xc/d4+oa6JmMJGWo+8eLwHD/PEZYNCUGPV7ROza+/9fd2fWrCoSbesf5AOoKPBIk/RdTsDuzRYUu2UH+uvvQNeuJu6J2C+17qlb9VARhsstYH5zjJEkM5szO/nRhow8G7HUEZwzM3bFgqyTiGF9eeD6ZuelSF7VR958BYb3YcrRGbx34OL4m9dq1q77T6tsX+sqS4oTYJaOrOKHLzCdrsMcKE2NKrWOpLNh2P/6ZurYKSxmr8DQW6dordTUrkc0/8rUbRoalARHveLNYtP9QabkwW+eSRxq/9Gemf1HHZJRXsBUVpd7NiJtgzHkY8zme+Sj4gSm3OfWqmh/AFN8/Isp2vpgqjyeAvLyly3ybIW8sDvwFbH4bufZOYSX0XUw4U8Hv5hi1rIh3Q2ttocLvM+bKWe7M8GgXEasvkyfFFj7AF6HGSobX8OMNH8Cb9oruYrjW7b3w65gzBzj9YHnRzLptQfTk5TY9D7s0XzS3+a00vvfTJkFg05NwmnExt1Zh4LXBWTuJAl56kuEAmobH+c36UJ3quWj9YKuSCsL3vO6XGYUdB6+mL26yHOdFfKgN56H8LYXE15WRU2KKwfX6zyHt435Dfmsq2Yi12RnxmaPcEbe5Yrjn3ZozwaF9CTduTpV2pMalQnHmpG1kHH+voWapH7RCNcjITEV7rjel2WeUNjb43zFIbzxVhfhxcdjIyepX34z1aWjLEbHFdRsSrVF9uxLY2Sv2nlAp81PC4IX7DVa9GHKVfZ6ld0Gwu0HmVKGv5tL1/8lcxQ/wpR/bZ8LdTXkhQWT4P9RCfP02AVTN5dxCs4l8kDUznU/v7QlWbfIF9PeoO4y6VWAic6lXdsUlBjjZb2AFztD1zYqPn/o8pzCptfOi7ltpt6HD9L6LvKHf0BdztXCg+JMTfzVEF+7med30oSZz9JFmd4+TJnbFMfXabQBm0c8JcM/YwweJ/CCj0s7umld5dngtbVY7foPmrriFvkFZo3NrZ5BfliiwrNr2z/dilSyjkGRc4FPv5myV4EHL/TIz+xwOV3BXOrmdDWyGdN5npF/OeB4YoQxll5FCQrY5sluf4fXxTKCDmqtd52WK7baWfCKt0OK47Wcdvsq5B/2PJkityIwJ++kG1na1mEcwQfXL8OY94q7WWXzcbvfbj4gch/D9tmROXTvzZT93DJGpod/X6UpUTxOgJY11lT2FI+/mDqoms7EWYV/b3cFU70ldAk/LKOkTLQqlXgBpvArU7Ld6Tm/zh4/yZQq/27eT/+PzlHkQrsvhL418w9Tz0Jck2k60K07g7/XFYbfdIEMzssRvEtCyvybqZ3HG3ZLNI+M2Re83GKIMaJa1Zw0tZ373rZ54UsFEzYHU1xtezq6HsOYUtv+3Y9e6jGhe/UpPnCTpd1Z6TFZFa9ksHZfimZjlOz+qom0KWHMxVzrMm+qcPK2B7P6PB/U6+Rb0oe3XUVj2kIng+2B0ut0W2WPYnJjh/bZdb23Kxk/VWDqVI7+plN6U6WUtJ3yskxmKzaS8wtpw8hFXuNgpgrb3l04MjEdbXEVgoJ1yVxZAcuUKmv75IYhJVlj5um19YY3a0UYwzHlmVuOuyw0qgkFCwztbCk3MybJ1QW6ubArvh61+fXlmpSkX7j+Hkt1ZoazhOLbnTOaTeH1nCmLKbgWYAoucMS+mpCTPQz1Kr304IX1Yf/AlcVSzpOgn6hm55abZG+4IMadYe0x6bI0yTIDMKYUSHGrkOlkQ+5yfpoI+59javjb3s5Dw/zzpu9/Sae0nuJ/M/Vo91o5hqflhym4PIz5VaJEFBfFL6bkszQjdxX6FQ/O/MYWB9Ej/X4AM8YXvMpZ5QDgtkUmd+XUYve9m1EYipZIg37jMfUkXsiq9HbOYQ+v07lpLjmT1GTZs/Uy2Sr/guvTXOSFcDv6MBXFiZln4Ua7sakitn2DKrw+ts8HCVFeQOHa/XqtAjqZsvuKZl+9bZ5N6uONzeS7Ts4DLi29XCTvo1Ne6rdMae6APfcuUlx36+Zp1xQjFjzbZzB91xFTP9zhMNv9cvXbwsv5q4QulK/rCwwO/TwdG/Cm2WbqE2vuOJ64gje0tFlMzrTPGbymXbJdzEfwgjvorHMBU85WOlF4bO+ppzvoUC9e6tCtI66/1M4LUrIKKdwekoqPujiy0+MakhssweS9D52cllpC5skBE6kIn+C+nCMXrdkvpq5nbpKWhEIVPwN4vTCbmuSnkZZ/mAoFRfswlVW9zeoHmeqqv3vWw/yPrqN4JszHb7wwRD6L4S0W0nJBdsPwG5oivMibKftcMJEf9shbviVNyXLBFL08jPHSL1zyH0vo0uYEb/hmSr+DwezxBd3ojbSU4n0Dxpo+gSHx+gXvpEJn8hHyl+cqLrFFaIgfpmi6PBJIcFl6GD49NhcqMLSJTUbrBxh+neqEkvsax2uydkxN+Zr82W7LeCU0AyaHMX28H3c4dCpKnnpbM0pGpQKRDD1SKVl/td5vcup+mNKsHAw5l1eXjVf1gVxZc/KULsaA4WomhDDliulCgy7AMdbIM11PxPEYN2YeXVy/4clkXM4aYhe8Rf6yShj1J3bEjsNwRFGwRs0oBhSxfq99Hm0ZIZ/W22bP1LQyyPPmhpieShz/cziC7g/zuMpeJv5+kBXIu84M3jiaUNvfXYwpmbtgalMV3Y9OvcpUZonffQzMSlIM0va6wD46pQrQpbdOpWqC18qu1ihUl5qY7sdC+YNM9cXfMcX+3Cbxf3c/35/QqTdTabxCHWXXYkGuaeI3rCswNQqkEH5/wyp6jqhk15k4Ib0f+nnWl4o9k8bt8zh8jfxkT+FlkpmG/LBewds9B+WADZcKvNPlaeX8NgFTYXg9k58P2z3IKuiKq3GHIAtghNuNzm6ysifr0DioqxLeX7yWGNNBYIi07PA9u12LiPRkZVQY6UXDwkm9Im1NZZ5pS71hon+waCNmv3RK86BT7kYrxKy7OHns0Xgq2fUZTM2PUpfNtIKTzgKnSpVpBl0ri19MbSTkuXozbe9Jp25FXwIYPqYS8mBwdsWsH273H6YsZ4ea4DXIg+vUcsg2RzHLTsZeZZ2uBEU+r34x5e2lHUWejTz54qhhXvcK3UiX+Hy/LrusU3o2BSsPny8AG0t2edDeI8bnF4e233nR9pcYWjrjEoMX3g9eFWiOh2Lii0nXfIRXncyHKbBk67cz9hPkp9DzwJS+4RabPiYdXnMwxTf5ZvSDTEnd3z0/Zf1Lemb+43u63cGEI03xmy7Vdn8iNl2Q6evQhf7rqX+Y0s8bBq+zB1PDbj0mZrT3LB9TXrJDJ3QoHo7AzG5S3phYXccUdGes4qoHL1O5Iqe43YUmPYzBTLeYHim0Bxgjhom6fMwkmxLVMKp02tXaNbaniuzX0a7S9aHpMifAmDb7Ht7X18WZTZQp6na9wOv7roAXPPA56aeWmY1MN9ZRyoY2TrplxDfHMwv3X99MpfMMTF3zrkxa5bVMPdyGeaKbkCd07Yrcl7liiXTdkXeUbDG9HIw96/ZE1JTSdxn3Ou0zfnd+IePVekVhAG/KDswl4z43Kk4aGGCnvUEul0ORys7+zEbNKaNYmKAGlG4D3RnwAjVLZ1XmbVDDevO+wIebxMhTR9cHrFhaBjnGIGLpQGsfYG6ZMpcZ8qaTNxa7XvHafgpaRRdTaz5MDS/OsEq8bNM1AwYH6udKR0yGZ7iFt04lV1djmRNz/cOU8tapcpTMfpCpQe936yisf8l+vv+0Tsnj0CUzGuE3p7AZwUFhjLKpBi9T7cDUYiEGSOprxri9b/fhs2p4manniZkjgalrKX0zlWljOjPzehp9mEovA+SrY11z8ld36Na2zdSxCG9nDHsYg8cMdXkpaTZZtw7GVI+BKdnkOzC+stsN0+Al30w50LEqraJ6z4yQ43hoZuQ0NcDYWi2m5GUTSNPlpO+ZO4iWlO8epfjN1GKrUbwoCpELAZgqT7chmdbXL6aEC7xU3M6xZOb1FbEvkW+/meplzxVTnjVqyhD5ioc3ju/TpS/SbisXxzBJI3YdnByKvtL2eBLdYo+Ad8iu2mcy58PRjF3V/N2H1sh55Ooe00NlTYaosDzbPPQRO26PcJNRiPcPa5zvPXEF0sxTyGh4a5l5wZsn/bjds80Cs/MldPHNVGq1/WV4ae54w3tDlrhNcjMHUGty/GGnCu0ZmHIuYEpfO/CC08VmYPZ7feVbp+bpI/pBpn7b21n+r/aj8DrMQZ3P8Ztd2/V7xzqck3UWoFvTHamsTmr8puOViTrf1WdMWF1z8h3Pqyg4aasPUx7lVk69Nm+leTEirzdh7bwavKCnIP+YCpji6zGY6inIE4n3whgavahhjVBbxDLZYFzPiwGL1tfim6kvEYysLmGEvGQZeXZdgeE3U1ZvYrDUfGlntmf1hIKv7rriygxMu/XZp2UQl2Kqtb2ThccfTIWGZP1fOjU8XpFPlqXNssnkpbPVpP3+eR9MdZ7piFHvFFAyMJ2KJ0t4T60sThQr5ORZPkrhjSNuky/nOD6rgzwYpDC7hrMOGGW9kceEiKGmGBlqRtx632Pe9sQpu6bIv0LoVlNvZC71bJy/3dFv+L5cpUjcBCIdr8irzrxG3uxGqCk9VlpMeSge8pmi5dm6Ro25HR8FlzrPgZjY92RvHsOp9tGpsDctdPbwRQ2+wxfyOFsmqtkfX2T+2i206qeZ+m1vZ/lf04/iH/Z+0z2YcNMIv+nwAr9uae0aza2K3zDcwYuwF5h669SHqcseTIV918t5v1+MWKFOLXLkEMykVVmyk5TnZIZjeEX/2NzYqKpiijY3eB3pAB1ai0gmRvk0GA0M1GXK2rU5jYTv7zyRj17DfAOdHFtVlhr498RAC0kTwVRaLusVK3PNJ2cy0kV+T7U9u07anvuDdJV/dKoTu/0PUx+dmtEBGd3pFBW/v6YW69Wq0vZJKxhV8alhi47S3p/LrCplotFlnnkqSOuLdpXZ/ElM3OY+mbOOw3ga8HafEW1P5oE7jNQtvKs1anW2j+uX6UGtso3OJHKUNm+yUhwwd6TB+y4JNSQ5wPuWr3pGrPMyK75d6RFrCw7vhyrOB6bujLyVD5GfuC9SfkHNSNMTvDnqQcVHFbxgd3GFryjafn4WQTe902vL69OjZSra7M3RNNeIzW/qN1NSr/47U61O9Z7zn2fqt/v5yr0/t8j+3+2Z+Q8z9dapN1NULpChtw9pQlrdMpU9kWdmx6tHjgemKB2BqUGbD+zoD6aSUQgmxgG8XWk2JYsZy8iSMvz9wUG+6hcFMv6sZSrtIuMXmoaMbte6SCMD+ce6Sya52xfGFDXIK/ODtqZklFjQrQZ5Y5NizDPLxJg9X/mMLSao266U4fM+YYw3Gc/JVc4LkTxbL9lOCytaSsmWZduOU7Jpf61REqyKKm2GJ529qvPww1TWs6cNuyzyiIKHb7FssTUaFh6nGwrLBkx5hRF9mGLBwK4+TOW1BKb6Pt6f6dRlN6mySHvYupguLqgZTKv7FAw16PjxwW5s7IoJWV6C4z+MWp0OTlMy11fkVSdoPLb2MoUrnYFe8e5VRw2oThKxg+3DDfjwtqftFD4i9OAtrVzXmdYHU1r5JYhhWmslk09JyaX5ZVB9mGq4q5FTPDosXtVgaBYtBN603i9cyEnXHHcWA973xmBy0iTWDzKlyr9ZmyT3/y09M//pHi836IxheBjTld820ZLFCXkLBbowN5B37gvUSX+8NPN0zZC3Dt4pJevqeCyVj6iI6lXB6AhdJtL+WSI/wCSS3knMKpvYtGdy28PEqs9gzO9Ch3JT2bb7euhQsy3GEPdrk3ytBy8322AMBTNxRUHjMtTxQsdoXkMn/YOgVzRZgilNFl2yAxhFbpZFyaTDNKXoKs9ZNu2WK8amKP2LdfSH97PmiPonBTr19n4WB1PW8lCw9HZ3b0xKtXZPhCGYX19TeMt7BW+2+IIXHLXrF3nqepRMunZO3pc2Y32+3JH7NGxGLIEOr7XcItszfjG1DE4vitWbW6WdszgDVagpQS/E9VW6fMBSJxxTuDoaIolf0J3ZXe7z57X3i6lzpvRIC3qoWadpXUK34S3t2EHN2z5r6OJmapOnH4QqvCQ4/80x2fCancCUFQilGWwWCpe1g1ol+/gxMLVb0uHC3YQXLIabxhzfE+n/CVPyb+/5yv1/yTqKf7pv0mXArXYHQF3Mxl8l/L9wHZN/llEXEwN5Z/KqHEqqpVnRuELeEvcVUWLbrvhhKpckRppksoo6RrNixuRKZJ/jX0yt8r8zVV6kkozw3q7h1JtvpqzDTa8+TDXd5ZLMisE7LgR40d7h9M0UDxf1iA2Fwv4wlU1reMHh3cX3xaupmB520DV3Yw4obL1fNrz1SxY082+dovETOhXy1YASbhWMCwcw9YoklBLtizFuSshP3oEtiG33lpgtlFJlWrd2yN88wVA000YsEl0cvyXg/duqXd83xZnFIwXMNxOcn5TWDWrOrp3DOIgRG0rQwehg6XnbNHfAZnMRilPs4ANmM01lVv8x4I1z01mWe8ijUeC+KFJuHuOjCc7P9xl+H5+BWdri80/Btci3NgKSZ1ys2PQurL91yro+SnNemwLvtzqVRA/kwFMoqBxaKkC35g/o1NrsczWfavAhiaD/IFO/vecrS//RfT1W+tKm4Mn0KjsO4C2s12lMkTeAVxG3YKpwoFPGpu1pHzMw5a5ORK76h06Z/AqmQoHl3GhKjHkZTHmzALomHjDmzu2cghGdIF9LVt9YnVw3ZFXQqXREYG7oc4MY+8KYjBLkg+2ZLyhUO8jwCFYRC1Mwpet/MHUJTs63Tm0KjDmrhrdyxr1Jnu23NGLl6oUxn7e9nE11gjFp7AUKrgswdfShU8MKTHl7byPyuXo6s11T+JT0Dvi+E4PX46tqRpFQIs/th9Bpp7k6pOmNzVJRKog9+wr+f5asnE4LmjE7g07rTP7F1MwOH2B25lTZNct15l7DkDzXwfU9ibzLwnGVUXxcQ5cfJ+jW+taHfF2POiMUg5KxoVuT2dm6eabY0OXkoFnt/sL49wUquuwyRA2LJ6uOGFuregaH/VjzjjIbsMQ4PMg8ThKFNwe4zMgKheajU91A6OTxdobXPQu6KFKmMRrVm59k6rf7+cqD/+izHp6LMRFNrF9M3Y9gKjn34VVMQ799dMoaLwwxsyvoxnhQcQpCy624MK4j5rGp+WEqO5f6iBVwaGQ8fDC4HYMpR8tDsoJ2P6Q3U9t+XZB/P2tiajZ4/82UN9iDkSLW9iyeaXPSnHadhXJrrHbPOI90V4FXHATIb48+agCTA02kI0edhuuMyDYW4zzNGiJW9cwRBa3341/REflqvuqQOV798n61O5I+3i+jlfStU9pgDV3da63Xa5nS3B106HpGTVl2oYueewZjpxMn5gWnNRnHF4MuzsFw4mgG2ds+aoR0QB4M9eWNLKF9Vr6jmV1GIgvJ0BjOL4O9Y6eU4Si1JWrW0ka+fDMlrHc4n+eRoPOq9IDOrl2WST3oYoNyRInZgS6vG63B+eG1uR+BkTdT/n2z+mZKZ5vIzJKHysV6q+YRSLoh//dV/tooyFfHWXIze71s8M0Uv99/8JlEWer+pheZPPyPrqOoc5GRtdYwZpdu++zAY5qTJvdRF1clvFkiFPAa1QKZusPAVNgFU3EJprKXXUSs4BzezVbgnd465b2gY0AOf3/dI9+8dSr+OmDMTit4O7Xds8Dcg6nspJUY8wNRJ3uwQZ2+rvmePWqMaXsyMHOqlPZ+lj91Kbb6YHA5BMP7BPnvzRSnRztHElyhA1VnlKdPXhLbXS/8o1NZvujPmHqATll9ucjTYjvVP0yxg7OpqBqBqbdOBfbUzPklJpWdrOkvnXozJe3hjd9Mpf0jzvfNlFfVTMx2M9DhpFK73+5dZx+mZG36RcnOavtOhdkeeUcKyF4b8HZfGZhQzgpqEp/Ca48m2jdTaneuVZTauF7Kmd0oKQg6t8ihiL1zZZK9RE1Jl3V7z9kvDNImXBWT9RU+QVnJS96zE6lK9H0SmZuDLPNGGSnVh6kduyh8eB52WPglCWezO9rh+x65xrL0sVZ/kKnf7ucry//RvXKEEHXvzVRGk1plJP+dqWsfdfrD1FxE3qIVMjc7WC7G4IFbTN2ACS/qwttJWvmtU87cM1nab+fe4zoEU1a75vXN1P5RrCj2jxhDmxpjSGoqnZKv4hdTQ/c6w/siPl9cucqkNZhis6GO5PUFpt465d99MOkLYCqfsAAk5VlF5QbML7JjRE7XLaFzV2f20alEnv9i6iSVA5yfu6lS1zp9M2WPfUOkZgGvNxm1e6xN12CqP9HPzG47vXvDymKU9TWPZWa+IgMwVrx24U2F9RXnf/yCztwqxMZ7cDqSZyuWmC48c8aeDryre4MDoEt7j3a6b+dBb+3+u7sevOJOeb14bz3S8g9TvSq/UDL0HZaNGXQxHeUGuYIMZt9MpeOlQdbeUfP4coOO3VeLxTdTprMZmebDkXlnuUI1ii6bs+lXG/lbp3rt+r7R7dLlilsKYhLf7j/4TKL8+3u+yr9lbdI/zFRXg3czJaHNJ31k4DdThtfTq7TT5p2Xs7S+vZ8vksXO6hJjdsxc9mHq0j/pZJ5E5BHlgTEWJW5MbsDaufi8mbFxwXzytzuz3QMazBzk6ZL07UHLs3EBrzP3HYELLVNcWGkl+1KKKRmvJ8b4WK4HH51yjhhT1J9DJ5INZ+SoDjL2JsGYGq9Fn+JsmFZZk+gRK+9H78MUX10ASG3POn/VKV2ETkWhuxGzXi6dmTUFGl7jGvBybU/OdViNSesurPzDVD5ijMLbzmLZ3eYeYzt3SfHuxDDGx6XFjttcp3B8AuPzHHlwv3MP5IZdq91z7eV9mEpGHbx/a8Bc4bkhBTuO8/X2YMxeZk8uOInW9jdEDSoKfiEz7diocaIWsdUt1CmYD38xpdlc/zCVSAF07DgKfjGlGYJnvtq58rdOJSNP2JuWEgx47fTUKpbHyeqjU/0i1RiPovVPMiUPfvNMoqz8R5/1uDAXXuKp4jd+M/UIwoy8bTu3O22QmcebJfLWZm5U2bO9PzK2wBRD9sbI7mk6mydLjWLnaVYfpqxdmJBemkbFT1AwNj9pHkXFFvnqIoKZN1OhU2ksbdr1brdBoHI5nKDOr67aiqmONCZrUGOMW1/IG0PbdSgwXqjjYrt+bfBgJnlrS8tTJUYdX3yFHgXXOVUU33SL9aKLTe7WA1PdhTNi8t1SKI4GYCrxXZ31Xa9PLtmbKutF0KnGDR3S94qRUyt1bOC6I3K9MZKV0a4ZttyrgfNfMzDbBQnng7KgcLVDDXH2msomQ6a1+85rbU8Z1Izpfbqj0D/DG7rPrcp6uwo6FcnQZZOg052rEqBmRPCu95bBk/xouNgNwRQUe8SMRXgk89q3Wfr11Cw21ZE3rTG8L80e+PztoOF6W6bKwosP3S6W8pyrnEl5LBQP3Zz02n0+rlzJ/8JUPxLVKhz0HitzFG1ELjyXQh6F184P9qOQf/ucr/xf7UdhnvCb+VsJv3Ftw9+/mQoNEfnqokOnqh10ShvPjZwPRfpm6q1TmbyvdXaPoTP9/g3erumQx746UkQGdQxGT7PtmlxBpzy1hO7ou2LFRDNfUtTskJFlAczN9EWHv9QZxkw8qDGmlhp0ovdl5Kk4qxtGZ8kifdzDmN3OoIv3vma2+86jzpodDl0ql/CGpPCcbiF0dDd/mOQw5xdToyGppD2mBRh+9VXmimAqkCwwRdfpnl1E5pBxerX3x5pyxpSLlJOljMBUsMPrQDzh+pw2TEwjhvOdbot2H5TCrAimrcvqHc5fua5wfOP2ftl2dS1JG+7fvZe3XTbuh8iDQwk1YNZoeyaLrW4tbTDGdsWeKU+55vXdF6pIe+F6HIx8T8HgBe+4L2uLsUJEauJtH6TJvd6zyDx2+HDYQV6SzrgebCFPuTgb9sVE2yaWye1swLvLUGFhz4UuvZlSLg+VQdU3MzO/Oc8PU4l36fzgc76yKv9mTzdZ+4/OURR9SUd+6MGbtNvQsG7CUnK8JzJ1WDcrtnzAG1q9mcE+OjW/TQPSgnb92x2/lOkeuUaOewZT2qrx2KRXheTKAsboeNcQW28U969MdR/hvN2JDEywhEYfpoRdAh2SZW32YcpUTmDqMNNu7GiJYGr1h069mXrrFFIVvFHVBROxsU3yTJUbnRnZA3X80fad/ZMpNpyAqcScqKwUBl1KjmyTc0E87Vn6aGsGv+oiTe6oAZXIoFO9GHkpMvVvpoL5nOUfprxnPiV/sW57Vqb1N1ODVqfo/IQO12deUJQtGeMn9Xlm6YJDFQ0FzD04GLrXU+j2Gd6Vggy6FlySmveWtlCFRdrOW9qsIr1/stiHqdzbCVxsmSJnjc8PdEUj/83U2qs9OMLF7MNULOgby6xWrz5XDEuuovj4mJm3hSx9mPp4PzEXnvy1nAosdIP7DzKliMrv7k/9a/pR/MP3fAcXRSdXhbfg3hhMyYaSUrwFU6lWo043WW5SdJu1zyJU8DrSbBqS3ZiOSDsLY+zNlD3bIy91W+/ldq7fTGXFq13rNJFcSgYbo/owZfTBlDFhQpXEd7z/0PsCr9Ws7ZfQ3lPdvaoRWbsjdO6rfY74QG3PfNhGeL0BvKaXgalkxH4xdZSuNoV3J875cgEdXW3XCkVU/WJqe4hUCospvN9bp+a11aew01mLH52KFrlFjn1q86OK45kci4ySGQSW820J5pVCJ/swQX4auMnAHK/5hNzRzES+atdSNVtT5eJgiuPzC3hXWl7X5J1yeENbee7ZInNdso49eDtbwPmXCrysabc14ZzykumNfOfqpt+uc2iZ2qjVlnxWIb+pwmNg/kWnrFVdMlpkCq/dnsI+OhXkwYwrTq9fxYLQUU1pn/W+mTo4yV+ZisxuMvowVRejjvjDOqV01d88PyUbf27r8Z+ao3jrlNXvog529kXDzkOJyDvX0K1MK1csv+TIWxV0ii9EbcCUpn1Grmc4Vda5tGNs5CAPZVtD5BcFY/qtU8FR0cV09oRufTm1Q94UTPHFi89YT2YzCg+djhixNcbwuDBl3tHDds7ihNHjb3gGF1ji89Npmze8K5Kb9MQYTDyMoc68nbt+GoKYdEPU6avILAqrJqpoOMDx+cJWIntilzl1vibERraukGeNC0a3tD9gr0u3S14mrEWqqum3TunZTs/Tldyuv9toBOYDlvMxYYwX0lIn/Q5GUuGQ3Mx7z/1missFju/N1HDSzk3TvUY+3IlL0iMyq7QcbGfsbCsOheELXtdJwFwv1xxiA9SEVCvBWEWT24ep6FHqEcPVLCky2/z21Xl0zW4ZdLh8a/v1iRG8ZWPsBlyci7KYWA5qWm8xmXB59+jncWcTfzMllIrM4vv+QebuknV5PTtB195MvcRXw9UTdarY9u/nH2SqL/5u3u+/2o+iMyk00l3UwSy0tIY9OjX/MMVvBXTKdsBUJEx18cPUxsp9skMwla6/Ho253MsC75orMJNe23vGfrv3y2mIv7+Y7bprGTry1inebJGXvgQN3kkSBBad1/CGE+mh8C4PfjGlTdyMtGXLVDCB18noxMBQgzG7axLVXD2v7XOrAnTuT6YCPg6rdDblA4Zs2P2r9ytLVSH7KMH79du+tG+m9KG+Yambu3s22VXQuV2OGrLzoLOLgKcgKYT3Q5yLmNk2eXHyFLpztISbKakivOEhg+6eHzi+7ekx5MP5HIy/markfI6aEps5jY5p280T56+PKkGMnh28r8LWUdAXBDFeFcWMvbzjjYubcycPtabE94ntPXFxzPLstUHNmrh9XJ/zFef/DMHgm6nGfcjVX5gaLsqeGCvLuGtGYR9O8SL8Yip5LXpthyeFJUmWROarOtZ8eI07eaKd1j/Yj0KRur9jytT+XJj+X2Jqv1t+M5XuR7xh01Qk8uUHvMabqbnM9Y9O0XGH/PDWKa9sdSr+ErofnarFqp3Xa3Wqe8i/maL0SdZHp4JmCZ17M0WXX0yFz47uMe1xHPBXz9VYej7UEWt8KSU3W+o5Z/12HbhVmKSZG4zBWQ0vlPkgzyxVIY/vK81jz6TtC6SpQUVHu+3PsLJrYqFZ5pk0cyJ2m52H5Fjnjcj1ti/tObmJ5AjKGroZut/ez3PHyI+6U+ofndJ8Hzq1fkC33kwl53ZNsMWSvUn7+m9MGbNM5s8iwfHbNz5iy1SckaPYuB7z7tZjsV1YFF/WQh6uO/C2h2M7j6r2cPxvphytf/0wFSVae7/rGq5x/iMG77xOuuZWe/yNKWe4kXh3fpPzvzD1PO/7LFbm98bM1aDLe0FvWMVjG7r0ZmqQnZXqw1S23D246HMwzLzOD/ZNUn7b21lm/5IeL//0GtrZ/YWMPWn7wel5cWNRfEqI1Xfo1ukBHXk8MKbMzVSvMvnV3qO8tZm71Sne+UrOH6bEfGZUmSsjb7E79ynM+8gnS71BKnid7A9TWZIWIybZypT0q9KpPt7vcnwNPzr1YWo5bNdhSDM9zxwHGf7cgJmwu0Kdj2uMsWEuCFxIZOjcVGn72TmhSfrk7osfpkaKf6PAbvv5TeZwWW+denu/D1ND+SyStkee4oIslezcafsKJRG8r9Cucd2PC05a34AuFW2bw7owBXildv3iyNyU5qq5jsiuYgM6suIrZiJk8e44E6qoCHF+U7uaUlIa8MLeyPAY60CXTGvVMtT2L38z5U8kvJY3+Pu5ZH5xeTNXxTDu4HrJu+uKbC1q10cOH3vzNj3KXGIXjfGtgs/zc7/Ln+5JZsn4vhmYc38y+tapobQ+m+oyePKXLg6rZF09og9T/d1ByaPJM7HMZ2XeeGfsqWKkOvEPPjuv/P6erzX887//kk5Zh6zDn2oM77LKijOTexhKDr/Cv8uaPmLhETplzyfIG4kJpvoj7lGiaw5L7+dkZXYUc/jxftTxucq2a837MEVSibo/wNGQGy/g5c5bjiSxFSfkx31VTJQVvJYw7kv85TuCGDb4p5k7n3LS9xOd0WOM/DHypgbZL2TqEHw35uMqd3jvMuiI8eaCOi3Pc52QfnzoxL5umO8Oz2Tc9ZJlm/MkYllUDj46lY7aXs9vpt55ii+yacnm23ZuPka+yUbtM5FkLDlZEWOMf0XQ3c4R3/eK2/WLt51QmhoEkBLRh24nCnSHOUGfyz4TWBIp8K6BLrb76HSMKu0+231QxpxRoM4EFm8i6Ng9YAb+/Rdev5kKk9eZN9EE1+O+AlPJpVqS2bXgHbf9x8w0T4shfwoBdD254O873lHkneF2WEXjMGlMSz/mfNCf96qPTpX55MUHl9uQhQdz45nPef/FZVojf625oJvpQoAuSi4Y7hzvP8nUb3s7/6kO//Mo/f923m/blVXei9pewOlOQ34xwFS0uGk5GQl0imXQKVcAU9lk1667PkOn3kzx+CzsTZ7D+7x1isJzPWDNSPLIfIjwUmYD3VIfqMsfndob2l+Zis83eKs3U82JgekDq7+ZcroZ8tx+j7r8ZkqLZkKerJN2DK0c5LeFCO9CIbdYfy4a5EwsL0/3bR7k5vBA/gxpPn14fWJ2uR8iX32BKZUmDas35Yv8VFrnWW8Hpqqvdr3iWoB3y9p7qpOBEpOlKmbFzyvUhJ6zUXhPb9daLcrNyBRHYIptPXhbMP03ph5fGnS3G+ZkZ5LB0qDdb/h8d80PU1FP4RGTJppB4erRERNfaJ8/m2zOXIpcNU8iFXm0vwgX5M00k1FPeqzMmRQM+MCMhTy6B2D4rVMvt4QOPSJhYIZe/29MvfOUIDfDPBS2gmXaRnsb7Z2n3kw9wS5/apZa/XSeUoa/uT+liP+SfT20f1inNOuocPF0hl9/65Q+XMbkbi/tuuVH2wvLngj81YApcto+RbIaOuQuNFv86NTichnwzmNi5Pw1K76Zcucv6MxIR51f7KBTgTvXxQ9TuVGPv3VqssSYPUWPLpdeTeebqU4afjOVzUWMWY1yg8x93hEjL4bXjMWH+s3UPSh0pqZtDxPn6uYZQwRkq/hQwqsaJSPtdPRYrjcymV/HTcVtHUwZAZgylGGbp1qd4rPa+DDFgw0/s8XqGrXPVsD71SF0dyMEQ954tiF+mNrv3ZSipwVvG8k4H0CH/LJ44nhGAV4fT0r2YYqmQtmwvdGuF8zyThUWyzbp3RWd/MGpkyePW7sm2JIP/LkJ1TxchWCqGS+RxyIJNWo2SWamnLz6vD/wwKw6h87XuvPk8mk1zOPt1+P80ammnICpwTiGV5R3Ne+tLtCpN1O37e7Jn4uVXH2YossRXnNtq2DwcP/BXmSKKv/m/pTSVf/47391juKfzlOxupA/3i8apPWezexpTIkMprJH+0zgn0zxXQamki506s0UH3tg6miaEpc2qcG4MdC6TFuJLun1U2f4paFTm8Wyfb5ohjymNAV0yEYeMa4vNY/iEEwp3c03U/FcLCxmjnNOvkBalXIGr3Q5h/rH+32YGrCdwhvrhTF57j1UU9vXGsX70mUfpjaP+eqjUx+mrvvZ4Jupu3a8MS8YPcm+DKBT9DqVLLBO0A34XEbPO3Ta8U4R8k4HOtUo2oDd+vC2g60JL/dmqrNq59qXrO2tPC+Iiet+j8u7QadKPA861K2KlAITiSZTwvLMnj14S3ufdPK4vELHvN5Jo8jcQCf+ZErs9JQqus5rlZkGm5Jh9lCjnqOEzGcfV/wvTImnV82l9XQgJuMz8tabKcmxumI86K5Lk16Phr8m54EYO/pGN0/DpOaCOZZZVNZ31UyD16XdKRjXX7LW9HNMqaLym+enlN6/ZY7iH9apa4Qxo9w8ZOw3U3Wax6R7fzC16CXqh6lMMPm3TsUbwa6ygwu//2ZKHbX9Fs6nosuS0bVdTddoIk05HzB98gdTGrX7+N1POSW5iDFlKdCBThxgTD76yBcDE0y9vV9yirXqo1N/Yep+35xNFl6gq8EDGbs/3qimY7RzLPvIydOmwfF3TuM5ufK6ENPhZGJ9mHK6h186td/NXnCp4pphpLklkwf490P5KlSJu9RKtm6WEZm1DKb67XrDt04Jrg6mSgH5RHHbew0zHdfjPCvAxGgnciXZQXffTMlOlZAfXXG+20WzZ5YFbxqYUYcl/aD4ZoplS+hSdNM85uwXez5Yq4oYR3KhslukTMg5NqhRa9hB8yhMoIMv1qk+3m/rHh+87owG1Uen+rqZ8Rr2Pf8LUwN1O6iSZNMZmCNj0vCeNwJThwdev5lSkg6+r191frDHi9pVfzNHofT/Jeso/mmdGlb9Ie/1hqizMBUl2/g8IvbKhXZOQLfY1g4ULg/HOkv7O3gjfxbaFPhgiuLTY2Qy49LnzyTSxdQ+Im/tz4VDSfP4xdQxyE2kmil0TiLo1LZXwUX2akX8i06JoxO8Ecs1i/EbdMKS2nlA4YUxqlstU2pb58VQKP/CVGj3koEZ+abKFUOHF30zNev7Y9IOnULMvnp9nVm3kURast/kWcWhU3zhNR+mUnd7WrHrVUReDNYCCx8XbcUGqhaQfhyaSClz1Ij9+ChxZWQYVTZdJ5ZZhqcEOtuBt7Uk5LnRLXvxvrNEjcCFsFhPRk1ix6/2GUW/LJnXwFuago8aEF24x7goCFx8M5Uv2z0CVKfiPX5R8kS5QNfP1nJMYdP2ajuJj8j02s713asAb3n1oVNSvXmAQRrkoXfC9Xgz9dEpKYtX5iFIwFx0hI4dhXXXnA0vz2+mLo+4azZmdv7o1P/ElLDfXm//04v/A7gcCvo=</prop>
			<obj name="TemperatureLog" class="TemperatureLog" version="2">
				<prop name="Times">TEFSWgAAqLEAAICorLQAAABOAgAA6AMAAIwFAAAmBwAAwAgAAFoKAAD+CwAAmA0AADIPAADMEAAAcBIAAAoUAACkFQAASBcAAOIYAAB8GgAAFhwAALodAABUHwAA7iAAAIgiAAAsJAAAxiUAAGAnAAD6KAAAnioAADgsAADSLQAAbC8AABAxAACqMgAARDQAAN41AACCNwAAHDkAALY6AABQPAAA6j0AAI4/AAAoQQAAwkIAAFxEAAAARgAAmkcAADRJAADOSgAAckwAAAxOAACmTwAAQFEAAORSAAB+VAAAGFYAALJXAABWWQAA8FoAAIpcAAAuXgAAyF8AAGJhAAD8YgAAoGQAADpmAADUZwAAbmkAABJrAACsbAAARm4AAOBvAACEcQAAHnMAALh0AABSdgAA9ncAAJB5AAAqewAAxHwAAF5+AAACgAAAnIEAADaDAADQhAAAdIYAAA6IAACoiQAAQosAAOaMAACAjgAAGpAAALSRAABYkwAA8pQAAIyWAAAmmAAAypkAAGSbAAD+nAAAop4AADygAADWoQAAcKMAABSlAACupgAASKgAAOKpAACGqwAAIK0AALquAABUsAAA+LEAAJKzAAAstQAAxrYAAGq4AAAEugAAnrsAADi9AADcvgAAdsAAABDCAACqwwAATsUAAOjGAACCyAAAHMoAALbLAABazQAA9M4AAI7QAAAo0gAAzNMAAGbVAAAA1wAAmtgAAD7aAADY2wAAct0AAAzfAACw4AAASuIAAOTjAACI5QAAIucAALzoAABW6gAA+usAAJTtAAAu7wAAyPAAAGzyAAAG9AAAoPUAADr3AADe+AAAePoAABL8AAC2/QAAUP8AAOoAAQCEAgEAHgQBAMIFAQBcBwEA9ggBAJAKAQA0DAEAzg0BAGgPAQACEQEAphIBAEAUAQDaFQEAdBcBAA4ZAQCyGgEATBwBAOYdAQCAHwEAJCEBAL4iAQBYJAEA8iUBAJYnAQAwKQEAyioBAG4sAQAILgEAoi8BADwxAQDgMgEAejQBABQ2AQCuNwEAUjkBAOw6AQCGPAEAID4BAMQ/AQBeQQEA+EIBAJJEAQA2RgEA0EcBAGpJAQAOSwEAqEwBAEJOAQDcTwEAdlEBABpTAQC0VAEATlYBAOhXAQCMWQEAJlsBAMBcAQBaXgEA9F8BAJhhAQAyYwEAzGQBAGZmAQAKaAEApGkBAD5rAQDYbAEAfG4BABZwAQCwcQEASnMBAO50AQCIdgEAIngBAMZ5AQBgewEA+nwBAJR+AQA4gAEA0oEBAGyDAQAGhQEAqoYBAESIAQDeiQEAeIsBAByNAQC2jgEAUJABAPSRAQCOkwEAKJUBAMKWAQBmmAEAAJoBAJqbAQA0nQEAzp4BAHKgAQAMogEApqMBAEClAQDkpgEAfqgBABiqAQCyqwEATK0BAPCuAQCKsAEAJLIBAL6zAQBitQEA/LYBAJa4AQAwugEA1LsBAG69AQAIvwEArMABAEbCAQDgwwEAesUBAB7HAQC4yAEAUsoBAOzLAQCQzQEAKs8BAMTQAQBe0gEAAtQBAJzVAQA21wEA0NgBAHTaAQAO3AEAqN0BAEzfAQDm4AEAgOIBABrkAQC05QEAWOcBAPLoAQCM6gEAJuwBAMrtAQBk7wEA/vABAJjyAQA89AEA1vUBAHD3AQAK+QEApPoBAEj8AQDi/QEAfP8BABYBAgC6AgIAVAQCAO4FAgCIBwIALAkCAMYKAgBgDAIABA4CAJ4PAgA4EQIA0hICAHYUAgAQFgIAqhcCAEQZAgDoGgIAghwCABweAgC2HwIAWiECAPQiAgCOJAIAMiYCAMwnAgBmKQIAACsCAKQsAgA+LgIA2C8CAHIxAgAMMwIAsDQCAEo2AgDkNwIAfjkCACI7AgC8PAIAVj4CAPA/AgCKQQIALkMCAMhEAgBiRgIA/EcCAKBJAgA6SwIA1EwCAHhOAgASUAIArFECAEZTAgDqVAIAhFYCAB5YAgC4WQIAXFsCAPZcAgCQXgIAKmACAM5hAgBoYwIAAmUCAKZmAgBAaAIA2mkCAHRrAgAYbQIAsm4CAExwAgDmcQIAinMCACR1AgC+dgIAWHgCAPJ5AgCWewIAMH0CAMp+AgBkgAIACIICAKKDAgA8hQIA1oYCAHqIAgAUigIArosCAEiNAgDijgIAhpACACCSAgC6kwIAXpUCAPiWAgCSmAIALJoCANCbAgBqnQIABJ8CAJ6gAgBCogIA3KMCAHalAgAQpwIAtKgCAE6qAgDoqwIAjK0CACavAgDAsAIAWrICAP6zAgCYtQIAMrcCAMy4AgBwugIACrwCAKS9AgA+vwIA4sACAHzCAgAWxAIAsMUCAErHAgDuyAIAiMoCACLMAgC8zQIAYM8CAPrQAgCU0gIALtQCAMjVAgBs1wIABtkCAKDaAgBE3AIA3t0CAHjfAgAS4QIAtuICAFDkAgDq5QIAhOcCACjpAgDC6gIAXOwCAPbtAgCa7wIANPECAM7yAgBo9AIADPYCAKb3AgBA+QIA5PoCAH78AgAY/gIAsv8CAFYBAwDwAgMAigQDACQGAwDIBwMAYgkDAPwKAwCWDAMAOg4DANQPAwBuEQMACBMDAKIUAwBGFgMA4BcDAHoZAwAUGwMAuBwDAFIeAwDsHwMAhiEDACojAwDEJAMAXiYDAPgnAwCcKQMANisDANAsAwBqLgMADjADAKgxAwBCMwMA3DQDAIA2AwAaOAMAtDkDAE47AwDyPAMAjD4DACZAAwDKQQMAZEMDAP5EAwCYRgMAPEgDANZJAwBwSwMACk0DAK5OAwBIUAMA4lEDAHxTAwAgVQMAulYDAFRYAwDuWQMAiFsDACxdAwDGXgMAYGADAPphAwCeYwMAOGUDANJmAwBsaAMAEGoDAKprAwBEbQMA3m4DAIJwAwAccgMAtnMDAFB1AwD0dgMAjngDACh6AwDCewMAZn0DAAB/AwCagAMANIIDANiDAwByhQMADIcDALCIAwBKigMA5IsDAH6NAwAijwMAvJADAFaSAwDwkwMAlJUDAC6XAwDImAMAYpoDAAacAwCgnQMAOp8DANSgAwBuogMAEqQDAKylAwBGpwMA4KgDAISqAwAerAMAuK0DAFKvAwD2sAMAkLIDACq0AwDEtQMAaLcDAAK5AwCcugMANrwDANq9AwB0vwMADsEDAKjCAwBMxAMA5sUDAIDHAwAkyQMAvsoDAFjMAwDyzQMAls8DADDRAwDK0gMAZNQDAAjWAwCi1wMAPNkDANbaAwB63AMAFN4DAK7fAwBI4QMA7OIDAIbkAwAg5gMAuucDAF7pAwD46gMAkuwDACzuAwDG7wMAavEDAATzAwCe9AMAOPYDANz3AwB2+QMAEPsDAKr8AwBO/gMA6P8DAIIBBAAcAwQAwAQEAFoGBAD0BwQAjgkEADILBADMDAQAZg4EAAAQBACkEQQAPhMEANgUBAB8FgQAFhgEALAZBABKGwQA7hwEAIgeBAAiIAQAvCEEAGAjBAD6JAQAlCYEAC4oBADSKQQAbCsEAAYtBACgLgQARDAEAN4xBAB4MwQAEjUEALY2BABQOAQA6jkEAIQ7BAAePQQAwj4EAFxABAD2QQQAkEMEADRFBADORgQAaEgEAAJKBACmSwQAQE0EANpOBAB0UAQAGFIEALJTBABMVQQA5lYEAIpYBAAkWgQAvlsEAFhdBAD8XgQAlmAEADBiBADUYwQAbmUEAAhnBACiaAQARmoEAOBrBAB6bQQAFG8EALhwBABScgQA7HMEAIZ1BAAqdwQAxHgEAF56BAD4ewQAnH0EADZ/BADQgAQAaoIEAA6EBACohQQAQocEANyIBAB2igQAGowEALSNBABOjwQA6JAEAIySBAAmlAQAwJUEAFqXBAD+mAQAmJoEADKcBADMnQQAcJ8EAAqhBACkogQAPqQEAOKlBAB8pwQAFqkEALqqBABUrAQA7q0EAIivBAAssQQAxrIEAGC0BAD6tQQAnrcEADi5BADSugQAbLwEABC+BACqvwQARMEEAN7CBACCxAQAHMYEALbHBABQyQQA9MoEAI7MBAAozgQAws8EAGbRBAAA0wQAmtQEADTWBADO1wQActkEAAzbBACm3AQAQN4EAOTfBAB+4QQAGOMEALLkBABW5gQA8OcEAIrpBAAu6wQAyOwEAGLuBAD87wQAoPEEADrzBADU9AQAbvYEABL4BACs+QQARvsEAOD8BACE/gQAHgAFALgBBQBSAwUA9gQFAJAGBQAqCAUAxAkFAGgLBQACDQUAnA4FADYQBQDaEQUAdBMFAA4VBQCoFgUAQhgFAOYZBQCAGwUAGh0FALQeBQBYIAUA8iEFAIwjBQAmJQUAyiYFAGQoBQD+KQUAmCsFADwtBQDWLgUAcDAFAAoyBQCuMwUASDUFAOI2BQCGOAUAIDoFALo7BQBUPQUA+D4FAJJABQAsQgUAxkMFAGpFBQAERwUAnkgFADhKBQDcSwUAdk0FABBPBQC0UAUATlIFAOhTBQCCVQUAHFcFAMBYBQBaWgUA9FsFAI5dBQAyXwUAzGAFAGZiBQAAZAUApGUFAD5nBQDYaAUAcmoFAAxsBQCwbQUASm8FAORwBQB+cgUAInQFALx1BQBWdwUA+ngFAJR6BQAufAUAyH0FAGx/BQAGgQUAoIIFADqEBQDehQUAeIcFABKJBQCsigUAUIwFAOqNBQCEjwUAKJEFAMKSBQBclAUA9pUFAJCXBQA0mQUAzpoFAGicBQACngUApp8FAEChBQDaogUAdKQFABimBQCypwUATKkFAOaqBQCKrAUAJK4FAL6vBQBYsQUA8rIFAJa0BQAwtgUAyrcFAGS5BQAIuwUAorwFADy+BQDWvwUAesEFABTDBQCuxAUAUsYFAOzHBQCGyQUAIMsFAMTMBQBezgUA+M8FAJLRBQA20wUA0NQFAGrWBQAE2AUAqNkFAELbBQDc3AUAgN4FABrgBQC04QUATuMFAPLkBQCM5gUAJugFAMDpBQBk6wUA/uwFAJjuBQAy8AUAzPEFAHDzBQAK9QUApPYFAD74BQDY+QUAfPsFABb9BQCw/gUASgAGAO4BBgCIAwYAIgUGALwGBgBgCAYA+gkGAJQLBgBCDQYA3A4GAHYQBgAQEgYAtBMGAE4VBgDoFgYAghgGACYaBgDAGwYAZB0GAP4eBgCYIAYAMiIGANYjBgBwJQYACicGAKQoBgA+KgYA4isGAHwtBgAWLwYAsDAGAFQyBgDuMwYAiDUGACI3BgDGOAYAYDoGAPo7BgCUPQYALj8GANJABgBsQgYABkQGAKpFBgBERwYA3kgGAHhKBgAcTAYAtk0GAFBPBgDqUAYAjlIGAChUBgDCVQYAXFcGAABZBgCaWgYANFwGANhdBgByXwYADGEGAKZiBgBKZAYA5GUGAH5nBgAYaQYAvGoGAFZsBgDwbQYAim8GACRxBgDIcgYAYnQGAPx1BgCWdwYAOnkGANR6BgBufAYACH4GAKJ/BgBGgQYA4IIGAHqEBgAehgYAuIcGAFKJBgDsigYAkIwGACqOBgDEjwYAXpEGAAKTBgCclAYANpYGANCXBgB0mQYADpsGAKicBgBMngYA5p8GAIChBgAaowYAvqQGAFimBgDypwYAjKkGADCrBgDKrAYAZK4GAP6vBgCYsQYAPLMGANa0BgBwtgYACrgGAK65BgBIuwYA4rwGAHy+BgAgwAYAusEGAFTDBgDuxAYAiMYGACzIBgDGyQYAYMsGAATNBgCezgYAONAGANLRBgB20wYAENUGAKrWBgBE2AYA6NkGAILbBgAc3QYAtt4GAFrgBgD04QYAjuMGADLlBgDM5gYAZugGAADqBgCk6wYAPu0GANjuBgBy8AYAFvIGALDzBgBK9QYA5PYGAH74BgAi+gYAvPsGAFb9BgDw/gYAlAAHAC4CBwDIAwcAYgUHAAYHBwCgCAcAOgoHANQLBwB4DQcAEg8HAKwQBwBGEgcA6hMHAIQVBwAeFwcAuBgHAFwaBwD2GwcAkB0HACofBwDOIAcAaCIHAAIkBwCcJQcAQCcHANooBwB0KgcAGCwHALItBwBMLwcA5jAHAIoyBwAkNAcAvjUHAFg3BwD8OAcAljoHADA8BwDKPQcAbj8HAAhBBwCiQgcAPEQHAOBFBwB6RwcAFEkHAK5KBwBITAcA7E0HAIZPBwAgUQcAulIHAF5UBwD4VQcAklcHACxZBwDQWgcAalwHAAReBwCeXwcAQmEHANxiBwB2ZAcAGmYHALRnBwBOaQcA6GoHAIxsBwAmbgcAwG8HAFpxBwD+cgcAmHQHADJ2BwDMdwcAcHkHAAp7BwCkfAcAPn4HANh/BwB8gQcAFoMHALCEBwBKhgcA7ocHAIiJBwAiiwcAvIwHAGCOBwD6jwcAlJEHAC6TBwDSlAcAbJYHAAaYBwCgmQcARJsHAN6cBwB4ngcAEqAHALahBwBQowcA6qQHAI6mBwAoqAcAwqkHAFyrBwAArQcAmq4HADSwBwDOsQcAcrMHAAy1BwCmtgcAQLgHAOS5BwB+uwcAGL0HALK+BwBWwAcA8MEHAIrDBwAkxQcAyMYHAGLIBwD8yQcAlssHADDNBwDUzgcAbtAHAAjSBwCi0wcARtUHAODWBwB62AcAFNoHALjbBwBS3QcA7N4HAIbgBwAq4gcAxOMHAF7lBwD45gcAnOgHADbqBwDQ6wcAdO0HAA7vBwCo8AcAQvIHAObzBwCA9QcAGvcHALT4BwBY+gcA8vsHAIz9BwAm/wcAygAIAGQCCAD+AwgAmAUIADwHCADWCAgAcAoIAAoMCACuDQgASA8IAOIQCAB8EggAFhQIALoVCABUFwgA7hgIAIgaCAAsHAgAxh0IAGAfCAD6IAgAniIIADgkCADSJQgAbCcIABApCACqKggARCwIAN4tCACCLwgAHDEIALYyCABaNAgA9DUIAI43CAAoOQgAzDoIAGY8CAAAPggAmj8IAD5BCADYQggAckQIAAxGCACwRwgASkkIAORKCAB+TAgAIk4IALxPCABWUQgA8FIIAJRUCAAuVggAyFcIAGJZCAAGWwgAoFwIADpeCADUXwgAeGEIABJjCACsZAgARmYIAOBnCACEaQgAHmsIALhsCABSbggA9m8IAJBxCAAqcwgAxHQIAGh2CAACeAgAnHkIAEB7CADafAgAdH4IAA6ACACygQgATIMIAOaECACAhggAJIgIAL6JCABYiwgA8owIAJaOCAAwkAgAypEIAGSTCAAIlQgAopYIADyYCADWmQgAepsIABSdCACunggASKAIAOyhCACGowgAIKUIALqmCABUqAgA+KkIAJKrCAAsrQgA0K4IAGqwCAAEsggAnrMIAEK1CADctggAdrgIABC6CAC0uwgATr0IAOi+CACCwAgAJsIIAMDDCABaxQgA9MYIAJjICAAyyggAzMsIAGbNCAAKzwgApNAIAD7SCADY0wgAfNUIABbXCACw2AgAStoIAOTbCACI3QgAIt8IALzgCABW4ggA+uMIAJTlCAAu5wgAyOgIAGzqCAAG7AgAoO0IADrvCADe8AgAePIIABL0CAC29QgAUPcIAOr4CACE+ggAKPwIAML9CABc/wgA9gAJAJoCCQA0BAkAzgUJAGgHCQAMCQkApgoJAEAMCQDaDQkAfg8JABgRCQCyEgkAVhQJAPAVCQCKFwkAJBkJAL4aCQBiHAkA/B0JAJYfCQAwIQkA1CIJAG4kCQAIJgkAoicJADwpCQDgKgkAeiwJABQuCQCuLwkAUjEJAOwyCQCGNAkAIDYJAMQ3CQBeOQkA+DoJAJw8CQA2PgkA0D8JAGpBCQAOQwkAqEQJAEJGCQDcRwkAgEkJABpLCQC0TAkAWE4JAPJPCQCMUQkAJlMJAMpUCQBkVgkA/lcJAJhZCQAyWwkA1lwJAHBeCQAKYAkApGEJAEhjCQDiZAkAfGYJABZoCQCwaQkAVGsJAO5sCQCIbgkAInAJAMZxCQBgcwkA+nQJAJR2CQA4eAkA0nkJAGx7CQAQfQkAqn4JAESACQDegQkAgoMJAByFCQC2hgkAUIgJAPSJCQCOiwkAKI0JAMKOCQBmkAkAAJIJAJqTCQA+lQkA2JYJAHKYCQAMmgkAsJsJAEqdCQDkngkAfqAJACKiCQC8owkAVqUJAPCmCQCKqAkALqoJAMirCQBirQkA/K4JAKCwCQA6sgkA1LMJAG61CQAStwkArLgJAEa6CQDguwkAer0JAB6/CQC4wAkAUsIJAOzDCQCQxQkAKscJAMTICQBoygkAAswJAJzNCQA2zwkA2tAJAHTSCQAO1AkAqNUJAEzXCQDm2AkAgNoJABrcCQC+3QkAWN8JAPLgCQCM4gkAMOQJAMrlCQBk5wkACOkJAKLqCQA87AkA1u0JAHrvCQAU8QkArvIJAEj0CQDs9QkAhvcJACD5CQC6+gkAVPwJAPj9CQCS/wkALAEKAMYCCgBqBAoABAYKAJ4HCgBCCQoA3AoKAHYMCgAQDgoAtA8KAE4RCgDoEgoAghQKACYWCgDAFwoAWhkKAPQaCgCOHAoAMh4KAMwfCgBmIQoAACMKAKQkCgA+JgoA2CcKAHIpCgAWKwoAsCwKAEouCgDkLwoAfjEKACIzCgC8NAoAVjYKAPo3CgCUOQoALjsKAMg8CgBsPgoABkAKAKBBCgA6QwoA3kQKAHhGCgASSAoArEkKAFBLCgDqTAoAhE4KAChQCgDCUQoAXFMKAPZUCgCaVgoANFgKAM5ZCgBoWwoADF0KAKZeCgBAYAoA2mEKAH5jCgAYZQoAsmYKAExoCgDmaQoAimsKACRtCgC+bgoAWHAKAPxxCgCWcwoAMHUKAMp2CgBueAoACHoKAKJ7CgA8fQoA4H4KAHqACgAUggoAroMKAFKFCgDshgoAhogKACCKCgDEiwoAXo0KAPiOCgCSkAoANpIKANCTCgBqlQoABJcKAKiYCgBCmgoA3JsKAHadCgAanwoAtKAKAE6iCgDyowoAjKUKACanCgDAqAoAZKoKAP6rCgCYrQoAMq8KANawCgBwsgoACrQKAKS1CgBItwoA4rgKAHy6CgAWvAoAsL0KAFS/CgDuwAoAiMIKACLECgDGxQoAYMcKAPrICgCUygoALswKANLNCgBszwoABtEKAKrSCgBE1AoA3tUKAHjXCgAc2QoAttoKAFDcCgDq3QoAjt8KACjhCgDC4goAXOQKAADmCgCa5woANOkKAM7qCgBy7AoADO4KAKbvCgBK8QoA5PIKAH70CgAY9goAvPcKAFb5CgDw+goAivwKAC7+CgDI/woAYgELAPwCCwCgBAsAOgYLANQHCwBuCQsACAsLAKwMCwBGDgsA4A8LAHoRCwAeEwsAuBQLAFIWCwDsFwsAkBkLACobCwDEHAsAXh4LAAIgCwCcIQsANiMLANAkCwB0JgsADigLAKgpCwBCKwsA5iwLAIAuCwAaMAsAtDELAFgzCwDyNAsAjDYLADA4CwDKOQsAZDsLAAg9CwCYPgsAPEALANZBCwBwQwsACkULAK5GCwBISAsA4kkLAHxLCwAgTQsAuk4LAFRQCwDuUQsAklMLACxVCwDGVgsAYFgLAARaCwCeWwsAOF0LANJeCwB2YAsAEGILAKpjCwBEZQsA6GYLAIJoCwAcagsAwGsLAFptCwD0bgsAjnALADJyCwDMcwsAZnULAAB3CwCkeAsAPnoLANh7CwByfQsAFn8LALCACwBKggsA5IMLAIiFCwAihwsAvIgLAFaKCwD6iwsAlI0LAC6PCwDIkAsAYpILAAaUCwCglQsAOpcLANSYCwB4mgsAEpwLAKydCwBGnwsA6qALAISiCwAepAsAuKULAFynCwD2qAsAkKoLACqsCwDOrQsAaK8LAAKxCwCcsgsAQLQLANq1CwB0twsADrkLALK6CwBMvAsA5r0LAIq/CwAkwQsAvsILAFjECwD8xQsAlscLADDJCwDKygsAbswLAAjOCwCizwsAPNELAODSCwB61AsAFNYLAK7XCwBS2QsA7NoLAIbcCwAg3gsAxN8LAF7hCwD44gsAkuQLACzmCwDQ5wsAaukLAATrCwCe7AsAQu4LANzvCwB28QsAEPMLALT0CwBO9gsA6PcLAIL5CwAm+wsAwPwLAFr+CwD0/wsAmAEMADIDDADMBAwAZgYMAAoIDACkCQwAPgsMAOIMDAB8DgwAFhAMALARDABUEwwA7hQMAIgWDAAiGAwAxhkMAGAbDAD6HAwAlB4MADggDADSIQwAbCMMAAYlDACqJgwARCgMAN4pDAB4KwwAHC0MALYuDABQMAwA6jEMAI4zDAAoNQwAwjYMAFw4DAD2OQwAmjsMADQ9DADOPgwAaEAMAAxCDACmQwwAQEUMANpGDAB+SAwAGEoMALJLDABMTQwA8E4MAIpQDAAkUgwAyFMMAGJVDAD8VgwAllgMADpaDADUWwwAbl0MAAhfDACsYAwARmIMAOBjDAB6ZQwAHmcMALhoDABSagwA7GsMAJBtDAAqbwwAxHAMAF5yDAACdAwAnHUMADZ3DADQeAwAdHoMAA58DACofQwAQn8MANyADACAggwAGoQMALSFDABYhwwA8ogMAIyKDAAmjAwAyo0MAGSPDAD+kAwAmJIMADyUDADWlQwAcJcMAAqZDACumgwASJwMAOKdDAB8nwwAIKEMALqiDABUpAwA7qUMAIinDAAsqQwAxqoMAGCsDAD6rQwAnq8MADixDADSsgwAbLQMABC2DACqtwwARLkMAOi6DACCvAwAHL4MALa/DABawQwA9MIMAI7EDAAoxgwAzMcMAGbJDAAAywwAmswMAD7ODADYzwwActEMAAzTDACw1AwAStYMAOTXDACI2QwAItsMALzcDABW3gwA8N8MAJThDAAu4wwAyOQMAGLmDAAG6AwAoOkMADrrDADU7AwAeO4MABLwDACs8QwARvMMAOD0DACE9gwAHvgMALj5DABS+wwA9vwMAJD+DAAqAA0AxAENAGgDDQACBQ0AnAYNAEAIDQDaCQ0AdAsNAA4NDQCyDg0ATBANAOYRDQCAEw0AJBUNAL4WDQBYGA0A8hkNAJYbDQAwHQ0Ayh4NAGQgDQAIIg0AoiMNADwlDQDgJg0AeigNABQqDQCuKw0ASC0NAOwuDQCGMA0AIDINALozDQBeNQ0A+DYNAJI4DQAsOg0A0DsNAGo9DQAEPw0AnkANADhCDQDcQw0AdkUNABBHDQCqSA0ATkoNAOhLDQCCTQ0AJk8NAMBQDQBaUg0A9FMNAJhVDQAyVw0AzFgNAGZaDQAKXA0ApF0NAD5fDQDYYA0AfGINABZkDQCwZQ0AVGcNAO5oDQCIag0AImwNAMZtDQBgbw0A+nANAJRyDQAudA0A0nUNAGx3DQAGeQ0AoHoNAER8DQDefQ0AeH8NABKBDQC2gg0AUIQNAOqFDQCEhw0AKIkNAMKKDQBcjA0A9o0NAJCPDQA0kQ0AzpINAGiUDQAClg0AppcNAECZDQDamg0AfpwNABieDQCynw0ATKENAPCiDQCKpA0AJKYNAL6nDQBiqQ0A/KoNAJasDQAwrg0A1K8NAG6xDQAIsw0ArLQNAEa2DQDgtw0AerkNAB67DQC4vA0AUr4NAOy/DQCGwQ0AKsMNAMTEDQBexg0A+McNAJzJDQA2yw0A0MwNAGrODQAO0A0AqNENAELTDQDc1A0AgNYNABrYDQC02Q0AWNsNAPLcDQCM3g0AJuANAMrhDQBk4w0A/uQNAJjmDQA86A0A1ukNAHDrDQAK7Q0ApO4NAEjwDQDi8Q0AfPMNABb1DQC69g0AVPgNAO75DQCI+w0AIv0NAMb+DQBgAA4A+gEOAJ4DDgA4BQ4A0gYOAGwIDgAQCg4AqgsOAEQNDgDeDg4AghAOABwSDgC2Ew4AUBUOAPQWDgCOGA4AKBoOAMwbDgBmHQ4AAB8OAJogDgA+Ig4A2CMOAHIlDgAMJw4AsCgOAEoqDgDkKw4Afi0OABgvDgC8MA4AVjIOAPAzDgCUNQ4ALjcOAMg4DgBiOg4A/DsOAKA9DgA6Pw4A1EAOAG5CDgASRA4ArEUOAEZHDgDgSA4AhEoOAB5MDgC4TQ4AUk8OAPZQDgCQUg4AKlQOAMRVDgBoVw4AAlkOAJxaDgA2XA4A2l0OAHRfDgAOYQ4AqGIOAExkDgDmZQ4AgGcOACRpDgC+ag4AWGwOAPJtDgCWbw4AMHEOAMpyDgBkdA4ACHYOAKJ3DgA8eQ4A1noOAHp8DgAUfg4Arn8OAEiBDgDsgg4AhoQOACCGDgC6hw4AVIkOAPiKDgCSjA4ALI4OAMaPDgBqkQ4ABJMOAJ6UDgA4lg4A3JcOAHaZDgAQmw4AqpwOAE6eDgDonw4AgqEOAByjDgDApA4AWqYOAPSnDgCOqQ4AMqsOAMysDgBmrg4AALAOAKSxDgA+sw4A2LQOAHy2DgAWuA4AsLkOAEq7DgDuvA4AiL4OACLADgC8wQ4AYMMOAPrEDgCUxg4ALsgOANLJDgBsyw4ABs0OAKDODgBE0A4A3tEOAHjTDgAS1Q4AttYOAFDYDgDq2Q4AhNsOAB7dDgDC3g4AXOAOAPbhDgCQ4w4ANOUOAM7mDgBo6A4AAuoOAKbrDgBA7Q4A2u4OAHTwDgAY8g4AsvMOAEz1DgDm9g4AivgOACT6DgC++w4AWP0OAPz+DgCWAA8AMAIPAMoDDwBuBQ8ACAcPAKIIDwBGCg8A4AsPAHoNDwAUDw8AuBAPAFISDwDsEw8AhhUPACoXDwDEGA8AXhoPAPgbDwCcHQ8ANh8PANAgDwBqIg8ABCQPAKglDwBCJw8A3CgPAHYqDwAaLA8AtC0PAE4vDwDoMA8AjDIPACY0DwDANQ8AZDcPAP44DwCYOg8AMjwPANY9DwBwPw8ACkEPAKRCDwBIRA8A4kUPAHxHDwAWSQ8AukoPAFRMDwDuTQ8AiE8PACxRDwDGUg8AYFQPAPpVDwCeVw8AOFkPANJaDwBsXA8ABl4PAKpfDwBEYQ8A3mIPAHhkDwAcZg8AtmcPAFBpDwDqag8AjmwPAChuDwDCbw8AXHEPAABzDwCadA8ANHYPAM53DwByeQ8ADHsPAKZ8DwBAfg8A5H8PAH6BDwAYgw8AvIQPAFaGDwDwhw8AiokPAC6LDwDIjA8AYo4PAPyPDwCgkQ8AOpMPANSUDwBulg8AEpgPAKyZDwBGmw8A4JwPAISeDwAeoA8AuKEPAFKjDwD2pA8AkKYPACqoDwDEqQ8AXqsPAAKtDwCcrg8ANrAPANCxDwB0sw8ADrUPAKi2DwBCuA8A5rkPAIC7DwAavQ8AtL4PAFjADwDywQ8AjMMPACbFDwDKxg8AZMgPAP7JDwCiyw8APM0PANbODwBw0A8AFNIPAK7TDwBI1Q8A4tYPAIbYDwAg2g8AutsPAFTdDwD43g8AkuAPACziDwDG4w8AauUPAATnDwCe6A8AOOoPANzrDwB27Q8AEO8PAKrwDwBE8g8A6PMPAIL1DwAc9w8AtvgPAFr6DwD0+w8Ajv0PACj/DwDMABAAZgIQAAAEEACaBRAAPgcQANgIEAByChAADAwQALANEABKDxAA5BAQAIgSEAAiFBAAvBUQAFYXEAD6GBAAlBoQAC4cEADIHRAAbB8QAAYhEACgIhAAOiQQAN4lEAB4JxAAEikQAKwqEABQLBAA6i0QAIQvEAAeMRAAwjIQAFw0EAD2NRAAkDcQACo5EADOOhAAaDwQAAI+EACcPxAAQEEQANpCEAB0RBAADkYQALJHEABMSRAA5koQAIBMEAAkThAAvk8QAFhREAD8UhAAllQQADBWEADKVxAAblkQAAhbEACiXBAAPF4QAOBfEAB6YRAAFGMQAK5kEABSZhAA7GcQAIZpEAAgaxAAumwQAF5uEAD4bxAAknEQADZzEADQdBAAanYQAAR4EACoeRAAQnsQANx8EAB2fhAAGoAQALSBEABOgxAA6IQQAIyGEAAmiBAAwIkQAFqLEAD+jBAAmI4QADKQEADMkRAAcJMQAAqVEACklhAAPpgQAOKZEAB8mxAAFp0QALCeEABKoBAA7qEQAIijEAAipRAAvKYQAGCoEAD6qRAAlKsQAC6tEADSrhAAbLAQAAayEACgsxAARLUQAN62EAB4uBAAHLoQALa7EABQvRAA6r4QAI7AEAAowhAAwsMQAFzFEAAAxxAAmsgQADTKEADOyxAAcs0QAAzPEACm0BAAQNIQAOTTEAB+1RAAGNcQALzYEABW2hAA8NsQAIrdEAAu3xAAyOAQAGLiEAD84xAAluUQADrnEADU6BAAbuoQAAjsEACs7RAARu8QAODwEAB68hAAFPQQALj1EABS9xAA7PgQAIb6EAAq/BAAxP0QAF7/EAD4ABEAnAIRADYEEQDQBREAdAcRAA4JEQCoChEAQgwRAOYNEQCADxEAGhERALQSEQBYFBEA8hURAIwXEQAmGREAyhoRAGQcEQD+HREAoh8RADwhEQDWIhEAcCQRABQmEQCuJxEASCkRAOIqEQB8LBEAIC4RALovEQBUMREA7jIRAJI0EQAsNhEAxjcRAGA5EQAEOxEAnjwRADg+EQDSPxEAbEERABBDEQCqRBEAREYRAN5HEQCCSREAHEsRALZMEQBaThEA9E8RAI5REQAoUxEAzFQRAGZWEQAAWBEAmlkRAD5bEQDYXBEAcl4RAAxgEQCwYREASmMRAORkEQB+ZhEAImgRALxpEQBWaxEA8GwRAJRuEQAucBEAyHERAGxzEQAGdREAoHYRADp4EQDeeREAeHsRABJ9EQCsfhEARoARAOqBEQCEgxEAHoURALiGEQBciBEA9okRAJCLEQAqjREAzo4RAGiQEQACkhEAnJMRADaVEQDalhEAdJgRAA6aEQCymxEATJ0RAOaeEQCAoBEAJKIRAL6jEQBYpREA8qYRAJaoEQAwqhEAyqsRAGStEQAIrxEAorARADyyEQDWsxEAerURABS3EQCuuBEASLoRAOy7EQCGvREAIL8RALrAEQBewhEA+MMRAJLFEQAsxxEAxsgRAGrKEQAEzBEAns0RAELPEQDc0BEAdtIRABDUEQC01REATtcRAOjYEQCC2hEAJtwRAMDdEQBa3xEA9OARAJjiEQAy5BEAzOURAHDnEQAK6REApOoRAD7sEQDi7REAfO8RABbxEQCw8hEASvQRAO71EQCI9xEAIvkRALz6EQBg/BEA+v0RAJT/EQAuARIA0gISAGwEEgAGBhIAoAcSADoJEgDeChIAeAwSABIOEgC2DxIAUBESAOoSEgCEFBIAKBYSAMIXEgBcGRIA9hoSAJocEgA0HhIAzh8SAGghEgAMIxIApiQSAEAmEgDkJxIAfikSABgrEgCyLBIAVi4SAPAvEgCKMRIAJDMSAMg0EgBiNhIA/DcSAJY5EgA6OxIA1DwSAG4+EgAIQBIAokESAEZDEgDgRBIAekYSABRIEgC4SRIAUksSAOxMEgCGThIAKlASAMRREgBeUxIA+FQSAJxWEgA2WBIA0FkSAGpbEgAOXRIAqF4SAEJgEgDcYRIAgGMSABplEgC0ZhIATmgSAPJpEgCMaxIAJm0SAMBuEgBkcBIA/nESAJhzEgA8dRIA1nYSAHB4EgAKehIArnsSAEh9EgDifhIAfIASACCCEgC6gxIAVIUSAO6GEgCSiBIALIoSAMaLEgBgjRIABI8SAJ6QEgA4khIA0pMSAGyVEgAQlxIAqpgSAESaEgDemxIAgp0SAByfEgC2oBIAUKISAPSjEgCOpRIAKKcSAMKoEgBmqhIAAKwSAJqtEgA0rxIA2LASAHKyEgAMtBIAprUSAEq3EgDkuBIAfroSABi8EgC8vRIAVr8SAPDAEgCKwhIALsQSAMjFEgBixxIABskSAKDKEgA6zBIA1M0SAHjPEgAS0RIArNISAEbUEgDq1RIAhNcSAB7ZEgC42hIAXNwSAPbdEgCQ3xIAKuESAM7iEgBo5BIAAuYSAJznEgA26RIA2uoSAHTsEgAO7hIAqO8SAEzxEgDm8hIAgPQSABr2EgC+9xIAWPkSAPL6EgCW/BIAMP4SAMr/EgBkARMACAMTAKIEEwA8BhMA1gcTAHoJEwAUCxMArgwTAEgOEwDsDxMAhhETACATEwC6FBMAVBYTAPgXEwCSGRMALBsTAMYcEwBqHhMABCATAJ4hEwA4IxMA3CQTAHYmEwAQKBMAqikTAE4rEwDoLBMAgi4TABwwEwDAMRMAWjMTAPQ0EwCYNhMAMjgTAMw5EwBmOxMACj0TAKQ+EwA+QBMA2EETAHxDEwAWRRMAsEYTAEpIEwDuSRMAiEsTACJNEwC8ThMAYFATAPpREwCUUxMALlUTANJWEwBsWBMABloTAKBbEwBEXRMA3l4TAHhgEwASYhMArGMTAFBlEwDqZhMAhGgTAB5qEwDCaxMAXG0TAPZuEwCQcBMANHITAM5zEwBodRMAAncTAKZ4EwBAehMA2nsTAHR9EwAYfxMAsoATAEyCEwDmgxMAioUTACSHEwC+iBMAYooTAPyLEwCWjRMAMI8TANSQEwBukhMACJQTAKKVEwBGlxMA4JgTAHqaEwAUnBMAuJ0TAFKfEwDsoBMAhqITACqkEwDEpRMAXqcTAPioEwCSqhMANqwTANCtEwBqrxMABLETAKiyEwBCtBMA3LUTAHa3EwAauRMAtLoTAE68EwDovRMAjL8TACbBEwDAwhMAWsQTAP7FEwCYxxMAMskTANbKEwBwzBMACs4TAKTPEwBI0RMA4tITAHzUEwAW1hMAutcTAFTZEwDu2hMAiNwTACzeEwDG3xMAYOETAPriEwCe5BMAOOYTANLnEwBs6RMAEOsTAKrsEwBE7hMA3u8TAILxEwAc8xMAtvQTAFD2EwDq9xMAjvkTACj7EwDC/BMAXP4TAAAAFACaARQANAMUAM4EFAByBhQADAgUAKYJFABACxQA5AwUAH4OFAAYEBQAvBEUAFYTFADwFBQAihYUAC4YFADIGRQAYhsUAPwcFACgHhQAOiAUANQhFABuIxQAEiUUAKwmFABGKBQA6ikUAIQrFAAeLRQAuC4UAFIwFAD2MRQAkDMUACo1FADENhQAaDgUAAI6FACcOxQANj0UANA+FAB0QBQADkIUAKhDFABMRRQA8EYUAJRIFAAuShQAyEsUAGJNFAD8ThQAoFAUADpSFADUUxQAblUUABJXFACsWBQARloUAOBbFAB6XRQAHl8UALhgFABSYhQA7GMUAJBlFAAqZxQAxGgUAF5qFAACbBQAnG0UADZvFADacBQAdHIUAA50FACodRQATHcUAOZ4FACAehQAGnwUAL59FABYfxQA8oAUAIyCFAAwhBQAyoUUAGSHFAD+iBQAoooUADyMFADWjRQAeo8UABSRFACukhQASJQUAOKVFACGlxQAIJkUALqaFABUnBQA+J0UAJKfFAAsoRQAxqIUAGqkFAAEphQAnqcUADipFADcqhQAdqwUABCuFACqrxQARLEUAOiyFACCtBQAHLYUALa3FABauRQA9LoUAI68FAAyvhQAzL8UAGbBFAAAwxQApMQUAD7GFADYxxQAcskUABbLFACwzBQASs4UAOTPFACI0RQAItMUALzUFABg1hQA+tcUAJTZFAAu2xQA0twUAGzeFAAG4BQAoOEUADrjFADe5BQAeOYUABLoFACs6RQAUOsUAOrsFACE7hQAHvAUAMLxFABc8xQA9vQUAJD2FAAq+BQAzvkUAGj7FAAC/RQApv4UAEAAFQDaARUAdAMVABgFFQCyBhUATAgVAOYJFQCKCxUAJA0VAL4OFQBYEBUA/BEVAJYTFQAwFRUAyhYVAG4YFQAIGhUAohsVAEYdFQDgHhUAeiAVABQiFQC4IxUAUiUVAOwmFQCGKBUAICoVAMQrFQBeLRUA+C4VAJIwFQA2MhUA0DMVAGo1FQAENxUAqDgVAEI6FQDcOxUAdj0VABo/FQC0QBUATkIVAOhDFQCCRRUAJkcVAMBIFQBaShUA/ksVAJhNFQAyTxUAzFAVAHBSFQAKVBUApFUVAD5XFQDiWBUAfFoVABZcFQCwXRUAVF8VAO5gFQCIYhUALGQVAMZlFQBgZxUA+mgVAJ5qFQA4bBUA0m0VAGxvFQAQcRUAqnIVAER0FQDedRUAeHcVABx5FQC2ehUAUHwVAOp9FQCOfxUAKIEVAMKCFQBchBUAAIYVAJqHFQA0iRUAzooVAHKMFQAMjhUApo8VAEqRFQDkkhUAfpQVABiWFQC8lxUAVpkVAPCaFQCKnBUALp4VAMifFQBioRUA/KIVAJakFQA6phUA1KcVAG6pFQAIqxUArKwVAEauFQDgrxUAerEVAB6zFQC4tBUAUrYVAOy3FQCQuRUAKrsVAMS8FQBevhUAAsAVAJzBFQA2wxUA0MQVAHTGFQAOyBUAqMkVAELLFQDmzBUAgM4VABrQFQC00RUAWNMVAPLUFQCM1hUAMNgVAMrZFQBk2xUA/twVAKLeFQA84BUA1uEVAHDjFQAU5RUAruYVAEjoFQDi6RUAhusVACDtFQC67hUAVPAVAPjxFQCS8xUALPUVAMb2FQBg+BUABPoVAJ77FQA4/RUA0v4VAHYAFgAQAhYAqgMWAEQFFgDoBhYAgggWABwKFgC2CxYAWg0WAPQOFgCOEBYAKBIWAMwTFgBmFRYAABcWAJoYFgA+GhYA2BsWAHIdFgAMHxYAsCAWAEoiFgDkIxYAiCUWACInFgC8KBYAVioWAPorFgCULRYALi8WAMgwFgBsMhYABjQWAKA1FgA6NxYA1DgWAHg6FgASPBYArD0WAEY/FgDqQBYAhEIWAB5EFgC4RRYAXEcWAPZIFgCQShYAKkwWAM5NFgBoTxYAAlEWAJxSFgBAVBYA2lUWAHRXFgAOWRYAsloWAExcFgDmXRYAil8WACRhFgC+YhYAWGQWAPxlFgCWZxYAMGkWAMpqFgBubBYACG4WAKJvFgA8cRYA4HIWAHp0FgAUdhYArncWAFJ5FgDsehYAhnwWACB+FgDEfxYAXoEWAPiCFgCShBYALIYWANCHFgBqiRYABIsWAJ6MFgBCjhYA3I8WAHaRFgAQkxYAtJQWAE6WFgDolxYAgpkWACabFgDAnBYAWp4WAPSfFgCYoRYAMqMWAMykFgBmphYACqgWAKSpFgA+qxYA4qwWAHyuFgAWsBYAsLEWAFSzFgDutBYAiLYWACK4FgDGuRYAYLsWAPq8FgCUvhYAOMAWANLBFgBswxYABsUWAKrGFgBEyBYA3skWAHjLFgASzRYAts4WAFDQFgDq0RYAhNMWACjVFgDM1hYAXNgWAADaFgCa2xYANN0WAM7eFgBy4BYADOIWAKbjFgBA5RYA5OYWAH7oFgAY6hYAsusWAFbtFgDw7hYAivAWACTyFgDI8xYAYvUWAPz2FgCW+BYAOvoWANT7FgBu/RYACP8WAKIAFwBGAhcA4AMXAHoFFwAUBxcAuAgXAFIKFwDsCxcAhg0XACoPFwDEEBcAXhIXAPgTFwCcFRcANhcXANAYFwBqGhcADhwXAKgdFwBCHxcA5iAXAIAiFwAaJBcAtCUXAFgnFwDyKBcAjCoXACYsFwDKLRcAZC8XAP4wFwCYMhcAPDQXANY1FwBwNxcACjkXAK46FwBIPBcA4j0XAHw/FwAgQRcAukIXAFREFwDuRRcAkkcXACxJFwDGShcAYEwXAPpNFwCeTxcAOFEXANJSFwBsVBcAEFYXAKpXFwBEWRcA3loXAIJcFwAcXhcAtl8XAFBhFwD0YhcAjmQXAChmFwDMZxcAZmkXAABrFwCabBcAPm4XANhvFwBycRcADHMXALB0FwBKdhcA5HcXAH55FwAiexcAvHwXAFZ+FwDwfxcAlIEXAC6DFwDIhBcAYoYXAAaIFwCgiRcAOosXANSMFwB4jhcAEpAXAKyRFwBGkxcA6pQXAISWFwAemBcAuJkXAFKbFwD2nBcAkJ4XACqgFwDEoRcAaKMXAAKlFwCcphcANqgXANqpFwB0qxcADq0XAKiuFwBMsBcA5rEXAICzFwAktRcAvrYXAFi4FwDyuRcAlrsXADC9FwDKvhcAZMAXAAjCFwCiwxcAPMUXANbGFwB6yBcAFMoXAK7LFwBSzRcA7M4XAIbQFwAg0hcAutMXAF7VFwD41hcAktgXACzaFwDQ2xcAat0XAATfFwCe4BcAOOIXANzjFwB25RcAEOcXAKroFwBO6hcA6OsXAILtFwAc7xcAwPAXAFryFwD08xcAjvUXADL3FwDM+BcAZvoXAAr8FwCk/RcAPv8XANgAGAB8AhgAFgQYALAFGABKBxgA7ggYAIgKGAAiDBgAvA0YAGAPGAD6EBgAlBIYAC4UGADSFRgAbBcYAAYZGACqGhgARBwYAOgdGACCHxgAJiEYAMAiGABaJBgA9CUYAJgnGAAyKRgAzCoYAGYsGAAKLhgApC8YAD4xGADYMhgAfDQYABY2GACwNxgAVDkYAO46GACIPBgAIj4YALw/GABgQRgA+kIYAJREGAAuRhgA0kcYAGxJGAAGSxgAoEwYAEROGADeTxgAeFEYABJTGACsVBgAUFYYAOpXGACEWRgAHlsYAMJcGABcXhgA9l8YAJphGAA0YxgAzmQYAGhmGAAMaBgApmkYAEBrGADabBgAfm4YABhwGACycRgATHMYAPB0GACKdhgAJHgYAMh5GABiexgA/HwYAJZ+GAA6gBgA1IEYAG6DGAAIhRgArIYYAEaIGADgiRgAeosYABSNGAC4jhgAUpAYAOyRGACGkxgAKpUYAMSWGABemBgA+JkYAJybGAA2nRgA0J4YAGqgGAAEohgAqKMYAEKlGADcphgAgKgYABqqGAC0qxgATq0YAPKuGACMsBgAJrIYAMCzGABktRgA/rYYAJi4GAAyuhgA1rsYAHC9GAAKvxgArsAYAEjCGADiwxgAfMUYACDHGAC6yBgAVMoYAO7LGACSzRgALM8YAMbQGABg0hgA+tMYAJ7VGAA41xgA0tgYAGzaGAAQ3BgAqt0YAETfGADe4BgAeOIYABzkGAC25RgAUOcYAOroGACO6hgAKOwYAMLtGABm7xgAAPEYAJryGAA09BgA2PUYAHL3GAAM+RgApvoYAEr8GADk/RgAfv8YABgBGQC8AhkAVgQZAPAFGQCUBxkALgkZAMgKGQBiDBkABg4ZAKAPGQA6ERkA1BIZAHgUGQASFhkArBcZAEYZGQDqGhkAhBwZAB4eGQC4HxkAUiEZAPYiGQCQJBkAKiYZAMQnGQBoKRkAAisZAJwsGQA2LhkA2i8ZAHQxGQAOMxkAqDQZAEI2GQDmNxkAgDkZABo7GQC+PBkAWD4ZAPI/GQCMQRkAMEMZAMpEGQBkRhkA/kcZAKJJGQA8SxkA1kwZAHpOGQAUUBkArlEZAEhTGQDsVBkAhlYZACBYGQC6WRkAXlsZAPhcGQCSXhkALGAZANBhGQBqYxkABGUZAJ5mGQBCaBkA3GkZAHZrGQAQbRkAqm4ZAE5wGQDocRkAgnMZABx1GQDAdhkAWngZAPR5GQCYexkAMn0ZAMx+GQBmgBkACoIZAKSDGQA+hRkA2IYZAHyIGQAWihkAsIsZAEqNGQDujhkAiJAZACKSGQC8kxkAVpUZAPqWGQCUmBkALpoZAMibGQBsnRkABp8ZAKCgGQA6ohkA3qMZAHilGQASpxkArKgZAFCqGQDqqxkAhK0ZAB6vGQDCsBkAXLIZAPazGQCQtRkANLcZAM64GQBouhkAArwZAKa9GQBAvxkA2sAZAH7CGQAYxBkAssUZAEzHGQDwyBkAisoZACTMGQC+zRkAYs8ZAPzQGQCW0hkAMNQZANTVGQBu1xkACNkZAKLaGQBG3BkA4N0ZAHrfGQAU4RkAruIZAFLkGQDs5RkAhucZACDpGQDE6hkAXuwZAPjtGQCS7xkANvEZANDyGQBq9BkABPYZAKj3GQBC+RkA3PoZAHb8GQAa/hkAtP8ZAE4BGgDoAhoAjAQaACYGGgDABxoAWgkaAP4KGgCYDBoAMg4aANYPGgBwERoAChMaAKQUGgBIFhoA4hcaAHwZGgAWGxoAuhwaAFQeGgDuHxoAiCEaACIjGgDGJBoAYCYaAPonGgCUKRoAOCsaANIsGgBsLhoABjAaAKoxGgBEMxoA3jQaAHg2GgAcOBoAtjkaAFA7GgDqPBoAjj4aAChAGgDCQRoAXEMaAABFGgCaRhoANEgaANhJGgBySxoADE0aAKZOGgBKUBoA5FEaAH5TGgAYVRoAvFYaAFZYGgDwWRoAilsaAC5dGgDIXhoAYmAaAPxhGgCgYxoAOmUaANRmGgBuaBoAEmoaAKxrGgBGbRoA4G4aAIRwGgAechoAuHMaAFJ1GgDsdhoAkHgaACp6GgDEexoAXn0aAAJ/GgCcgBoANoIaANCDGgB0hRoADocaAKiIGgBCihoA5osaAICNGgAajxoAtJAaAFiSGgDykxoAjJUaADCXGgDKmBoAZJoaAP6bGgCinRoAPJ8aANagGgBwohoAFKQaAK6lGgBIpxoA4qgaAIaqGgAgrBoAuq0aAFSvGgD4sBoAkrIaACy0GgDGtRoAYLcaAAS5GgCeuhoAOLwaANy9GgB2vxoAEMEaAKrCGgBOxBoA6MUaAILHGgAcyRoAwMoaAFrMGgD0zRoAjs8aADLRGgDM0hoAZtQaAADWGgCk1xoAPtkaANjaGgBy3BoAFt4aALDfGgBK4RoA5OIaAH7kGgAi5hoAvOcaAFbpGgDw6hoAlOwaAC7uGgDI7xoAYvEaAAbzGgCg9BoAOvYaANT3GgB4+RoAEvsaAKz8GgBG/hoA6v8aAIQBGwAeAxsAwgQbAFwGGwD2BxsAkAkbADQLGwDODBsAaA4bAAIQGwCmERsAQBMbANoUGwB0FhsAGBgbALIZGwBMGxsA5hwbAIoeGwAkIBsAviEbAFgjGwD8JBsAliYbADAoGwDKKRsAbisbAAgtGwCiLhsAPDAbAOAxGwB6MxsAFDUbAK42GwBIOBsA7DkbAIY7GwAgPRsAuj4bAF5AGwD4QRsAkkMbACxFGwDQRhsAakgbAARKGwCeSxsAQk0bANxOGwB2UBsAGlIbALRTGwBOVRsA6FYbAIxYGwAmWhsAwFsbAFpdGwD+XhsAmGAbADJiGwDMYxsAcGUbAApnGwCkaBsAPmobAOJrGwB8bRsAFm8bALBwGwBUchsA7nMbAIh1GwAidxsAxngbAGB6GwD6exsAlH0bAC5/GwDSgBsAbIIbAAaEGwCghRsARIcbAN6IGwB4ihsAEowbALaNGwBQjxsA6pAbAISSGwAolBsAwpUbAFyXGwAAmRsAmpobADScGwDOnRsAcp8bAAyhGwCmohsAQKQbAOSlGwB+pxsAGKkbALKqGwBWrBsA8K0bAIqvGwAksRsAyLIbAGK0GwD8tRsAoLcbADq5GwDUuhsAbrwbAAi+GwCsvxsARsEbAODCGwB6xBsAHsYbALjHGwBSyRsA7MobAJDMGwAqzhsAxM8bAF7RGwD40hsAnNQbADbWGwDQ1xsAatkbAA7bGwCo3BsAQt4bANzfGwCA4RsAGuMbALTkGwBY5hsA8ucbAIzpGwAm6xsAyuwbAGTuGwD+7xsAmPEbADzzGwDW9BsAcPYbAAr4GwCu+RsASPsbAOL8GwB8/hsAFgAcALoBHABUAxwA7gQcAIgGHAAsCBwAxgkcAGALHAAEDRwAng4cADgQHADSERwAdhMcABAVHACqFhwARBgcAOgZHACCGxwAHB0cALYeHABaIBwA9CEcAI4jHAAyJRwAzCYcAGYoHAAAKhwAmiscAD4tHADYLhwAcjAcAAwyHACwMxwASjUcAOQ2HAB+OBwAIjocALw7HABWPRwA8D4cAIpAHAAuQhwAyEMcAGJFHAD8RhwAoEgcADpKHADUSxwAeE0cABJPHACsUBwARlIcAOpTHACEVRwAHlccALhYHABcWhwA9lscAJBdHAAqXxwAzmAcAGhiHAACZBwAnGUcAEBnHADaaBwAdGocABhsHACybRwATG8cAOZwHACKchwAJHQcAL51HABYdxwA/HgcAJZ6HAAwfBwAyn0cAGR/HAAIgRwAooIcADyEHADWhRwAeoccABSJHACuihwASIwcAOyNHACGjxwAIJEcALqSHABUlBwA+JUcAJKXHAAsmRwAxpocAGqcHAAEnhwAnp8cAEKhHADcohwAdqQcABCmHAC0pxwATqkcAOiqHACCrBwAJq4cAMCvHABasRwA9LIcAJi0HAAythwAzLccAHC5HAAKuxwApLwcAD6+HADivxwAfMEcABbDHACwxBwAVMYcAO7HHACIyRwAIsscAMbMHABgzhwA+s8cAJTRHAAu0xwA0tQcAGzWHAAG2BwAoNkcAETbHADe3BwAeN4cABLgHACs4RwAUOMcAOrkHACE5hwAKOgcAMLpHABc6xwA9uwcAJruHAA08BwAzvEcAGjzHAAM9RwApvYcAED4HADa+RwAfvscABj9HACy/hwAVgAdAPABHQCKAx0AJAUdAMgGHQBiCB0A/AkdAJYLHQA6DR0A1A4dAG4QHQAIEh0AohMdAEYVHQDgFh0AehgdABQaHQC4Gx0AUh0dAOweHQCGIB0AICIdAMQjHQBeJR0A+CYdAJwoHQA2Kh0A0CsdAGotHQAOLx0AqDAdAEIyHQDcMx0AgDUdABo3HQC0OB0ATjodAPI7HQCMPR0AJj8dAMpAHQBkQh0A/kMdAJhFHQA8Rx0A1kgdAHBKHQAKTB0ApE0dAEhPHQDiUB0AfFIdABZUHQC6VR0AVFcdAO5YHQCIWh0ALFwdAMZdHQBgXx0A+mAdAJ5iHQA4ZB0A0mUdAGxnHQAQaR0AqmodAERsHQDebR0Agm8dABxxHQC2ch0AWnQdAPR1HQCOdx0AKHkdAMx6HQBmfB0AAH4dAJp/HQA+gR0A2IIdAHKEHQAMhh0AsIcdAEqJHQDkih0AfowdABiOHQC8jx0AVpEdAPCSHQCKlB0ALpYdAMiXHQBimR0A/JodAKCcHQA6nh0A1J8dAG6hHQASox0ArKQdAEamHQDgpx0AhKkdAB6rHQC4rB0AUq4dAPavHQCQsR0AKrMdAMS0HQBoth0AArgdAJy5HQBAux0A2rwdAHS+HQAOwB0AssEdAEzDHQDmxB0AgMYdACTIHQC+yR0AWMsdAPLMHQCWzh0AMNAdAMrRHQBk0x0ACNUdAKLWHQA82B0A1tkdAHDbHQAU3R0Art4dAEjgHQDi4R0AhuMdACDlHQC65h0AVOgdAPjpHQCS6x0ALO0dAMbuHQBq8B0ABPIdAJ7zHQA49R0A3PYdAHb4HQAQ+h0AqvsdAE79HQDo/h0AggAeACYCHgDAAx4AWgUeAPQGHgCYCB4AMgoeAMwLHgBmDR4ACg8eAKQQHgA+Eh4A2BMeAHwVHgAWFx4AsBgeAEoaHgDuGx4AiB0eACIfHgC8IB4AViIeAPojHgCUJR4ALiceAMgoHgBsKh4ABiweAKAtHgA6Lx4A3jAeAHgyHgASNB4ArDUeAFA3HgDqOB4AhDoeAB48HgDCPR4AXD8eAPZAHgCQQh4ANEQeAM5FHgBoRx4ADEkeAKZKHgBATB4A2k0eAH5PHgAYUR4AslIeAExUHgDwVR4AilceACRZHgC+Wh4AYlweAPxdHgCWXx4AMGEeANRiHgBuZB4ACGYeAKJnHgBGaR4A4GoeAHpsHgAUbh4Arm8eAFJxHgDsch4AhnQeACB2HgDEdx4AXnkeAPh6HgCSfB4ANn4eANB/HgBqgR4ABIMeAKiEHgBChh4A3IceAHaJHgAaix4AtIweAE6OHgDyjx4AjJEeACaTHgDAlB4AZJYeAP6XHgCYmR4AMpseANacHgBwnh4ACqAeAKShHgBIox4A4qQeAHymHgAWqB4AuqkeAFSrHgDurB4AiK4eACywHgDGsR4AYLMeAPq0HgCeth4AOLgeANK5HgBsux4ABr0eAKq+HgBEwB4A3sEeAHjDHgAcxR4AtsYeAFDIHgDqyR4AjsseACjNHgDCzh4AXNAeAADSHgCa0x4ANNUeANjWHgBy2B4ADNoeAKbbHgBK3R4A5N4eAH7gHgAY4h4AvOMeAFblHgDw5h4AiugeAC7qHgDI6x4AYu0eAPzuHgCg8B4AOvIeANTzHgBu9R4AEvceAKz4HgBG+h4A4PseAHr9HgAe/x4AuAAfAFICHwDsAx8AkAUfACoHHwDECB8AXgofAAIMHwCcDR8ANg8fANAQHwB0Eh8ADhQfAKgVHwBMFx8A5hgfAIAaHwAaHB8Avh0fAFgfHwDyIB8AjCIfADAkHwDKJR8AZCcfAP4oHwCiKh8APCwfANYtHwBwLx8AFDEfAK4yHwBINB8A4jUfAIY3HwAgOR8AujofAFQ8HwD4PR8Akj8fACxBHwDGQh8AYEQfAARGHwCeRx8AOEkfANJKHwB2TB8AEE4fAKpPHwBEUR8A6FIfAIJUHwAcVh8AtlcfAFpZHwD0Wh8AjlwfADJeHwDMXx8AZmEfAABjHwCkZB8APmYfANhnHwByaR8AFmsfALBsHwBKbh8A7m8fAIhxHwAicx8AvHQfAFZ2HwD6dx8AlHkfAC57HwDIfB8AbH4fAAaAHwCggR8AOoMfAN6EHwB4hh8AEogfAKyJHwBQix8A6owfAISOHwAekB8AuJEfAFyTHwD2lB8AkJYfACqYHwDOmR8AaJsfAAKdHwCcnh8AQKAfANqhHwB0ox8AGKUfALKmHwBMqB8A5qkfAIqrHwAkrR8Avq4fAFiwHwD8sR8AlrMfADC1HwDKth8AbrgfAAi6HwCiux8ARr0fAOC+HwB6wB8AFMIfAK7DHwBSxR8A7MYfAIbIHwAgyh8AxMsfAF7NHwD4zh8AktAfADbSHwDQ0x8AatUfAATXHwCo2B8AQtofANzbHwB23R8AGt8fALTgHwBO4h8A8uMfAIzlHwAm5x8AwOgfAGTqHwD+6x8AmO0fADLvHwDM8B8AcPIfAAr0HwCk9R8APvcfAOL4HwB8+h8AFvwfALD9HwBU/x8A7gAgAIgCIAAiBCAAvAUgAGAHIAD6CCAAlAogAC4MIADSDSAAbA8gAAYRIACqEiAARBQgAN4VIAB4FyAAHBkgALYaIABQHCAA6h0gAI4fIAAoISAAwiIgAFwkIAAAJiAAmicgADQpIADYKiAAciwgAAwuIACmLyAASjEgAOQyIAB+NCAAGDYgALI3IABWOSAA8DogAIo8IAAkPiAAyD8gAGJBIAD8QiAAlkQgADpGIADURyAAbkkgAAhLIACsTCAARk4gAOBPIAB6USAAFFMgALhUIABSViAA7FcgAIZZIAAqWyAAxFwgAF5eIAACYCAAnGEgADZjIADQZCAAdGYgAA5oIACoaSAAQmsgAOZsIACAbiAAGnAgALRxIABYcyAA8nQgAIx2IAAweCAAynkgAGR7IAD+fCAAon4gADyAIADWgSAAcIMgABSFIACuhiAASIggAOKJIACGiyAAII0gALqOIABUkCAA7pEgAJKTIAAslSAAxpYgAGCYIAAEmiAAnpsgADidIADSniAAbKAgABCiIACqoyAARKUgAN6mIACCqCAAHKogALarIABarSAA9K4gAI6wIAAosiAAzLMgAGa1IAAAtyAAmrggAD66IADYuyAAcr0gAAy/IACwwCAASsIgAOTDIACIxSAAIscgALzIIABWyiAA+ssgAJTNIAAuzyAAyNAgAGzSIAAG1CAAoNUgADrXIADe2CAAeNogABLcIACs3SAARt8gAOrgIACE4iAAHuQgALjlIABc5yAA9uggAJDqIAAq7CAAzu0gAGjvIAAC8SAAnPIgAED0IADa9SAAdPcgAA75IACy+iAATPwgAOb9IACA/yAAJAEhAL4CIQBYBCEA8gUhAJYHIQAwCSEAygohAG4MIQAIDiEAog8hADwRIQDgEiEAehQhABQWIQCuFyEAUhkhAOwaIQCGHCEAIB4hAMQfIQBeISEA+CIhAJIkIQA2JiEA0CchAGopIQAEKyEAniwhAEIuIQDcLyEAdjEhABAzIQC0NCEATjYhAOg3IQCCOSEAJjshAMA8IQBaPiEA9D8hAJhBIQAyQyEAzEQhAHBGIQAKSCEApEkhAD5LIQDiTCEAfE4hABZQIQCwUSEAVFMhAO5UIQCIViEAIlghAMZZIQBgWyEA+lwhAJReIQAuYCEA0mEhAGxjIQAGZSEAoGYhAERoIQDeaSEAeGshABJtIQC2biEAUHAhAOpxIQCEcyEAKHUhAMJ2IQBceCEA9nkhAJp7IQA0fSEAzn4hAHKAIQAMgiEApoMhAECFIQDkhiEAfoghABiKIQCyiyEAVo0hAPCOIQCKkCEAJJIhAMiTIQBilSEA/JYhAJaYIQA6miEA1JshAG6dIQAInyEArKAhAEaiIQDgoyEAeqUhABSnIQC4qCEAUqohAOyrIQCGrSEAKq8hAMSwIQBesiEA+LMhAJy1IQA2tyEA0LghAGq6IQAOvCEAqL0hAEK/IQDcwCEAgMIhABrEIQC0xSEAWMchAPLIIQCMyiEAJswhAMrNIQBkzyEA/tAhAJjSIQA81CEA1tUhAHDXIQAK2SEArtohAEjcIQDi3SEAfN8hACDhIQC64iEAVOQhAO7lIQCS5yEALOkhAMbqIQBg7CEABO4hAJ7vIQA48SEA0vIhAGz0IQAQ9iEAqvchAET5IQDe+iEAgvwhABz+IQC2/yEAUAEiAPQCIgCOBCIAKAYiAMIHIgBmCSIAAAsiAJoMIgA+DiIA2A8iAHIRIgAMEyIAsBQiAEoWIgDkFyIAfhkiACIbIgC8HCIAVh4iAPAfIgCUISIALiMiAMgkIgBiJiIABigiAKApIgA6KyIA1CwiAHguIgASMCIArDEiAEYzIgDqNCIAhDYiAB44IgC4OSIAXDsiAPY8IgCQPiIAKkAiAMRBIgBoQyIAAkUiAJxGIgA2SCIA2kkiAHRLIgAOTSIAqE4iAExQIgDmUSIAgFMiABpVIgC+ViIAWFgiAPJZIgCMWyIAMF0iAMpeIgBkYCIACGIiAKJjIgA8ZSIA1mYiAHpoIgAUaiIAuGsiAFxtIgD2biIAkHAiACpyIgDEcyIAaHUiAAJ3IgCceCIANnoiANp7IgB0fSIADn8iALKAIgBMgiIA5oMiAICFIgAkhyIAvogiAFiKIgDyiyIAlo0iADCPIgDKkCIAZJIiAAiUIgCilSIAPJciANaYIgB6miIAFJwiAK6dIgBInyIA7KAiAIaiIgAgpCIAuqUiAFSnIgD4qCIAkqoiACysIgDGrSIAaq8iAASxIgCesiIAOLQiANy1IgB2tyIAELkiAKq6IgBOvCIA6L0iAIK/IgAmwSIAwMIiAFrEIgD0xSIAmMciADLJIgDMyiIAZswiAArOIgCkzyIAPtEiANjSIgB81CIAFtYiALDXIgBK2SIA7toiAIjcIgAi3iIAxt8iAGDhIgD64iIAlOQiAC7mIgDS5yIAbOkiAAbrIgCg7CIARO4iAN7vIgB48SIAEvMiALb0IgBQ9iIA6vciAIT5IgAe+yIAwvwiAFz+IgD2/yIAkAEjADQDIwDOBCMAaAYjAAIIIwCmCSMAQAsjANoMIwB0DiMAGBAjALIRIwBMEyMA8BQjAIoWIwAkGCMAvhkjAGIbIwD8HCMAlh4jADAgIwDUISMAbiMjAAglIwCiJiMARigjAOApIwB6KyMAHi0jALguIwBSMCMA7DEjAIYzIwAqNSMAxDYjAF44IwD4OSMAnDsjADY9IwDQPiMAakAjAARCIwCoQyMAQkUjANxGIwB2SCMAGkojALRLIwBOTSMA6E4jAIxQIwAmUiMAwFMjAGRVIwD+ViMAmFgjADJaIwDWWyMAcF0jAApfIwCkYCMASGIjAOJjIwB8ZSMAFmcjALpoIwBUaiMA7msjAIhtIwAsbyMAxnAjAGByIwAEdCMAnnUjADh3IwDSeCMAdnojABB8IwCqfSMARH8jAN6AIwCCgiMAHIQjALaFIwBQhyMA9IgjAI6KIwAojCMAwo0jAGaPIwAAkSMAmpIjADSUIwDOlSMAcpcjAAyZIwCmmiMAQJwjAOSdIwB+nyMAGKEjALKiIwBWpCMA8KUjAIqnIwAuqSMAyKojAGKsIwD8rSMAoK8jADqxIwDUsiMAbrQjABK2IwCstyMARrkjAOC6IwCEvCMAHr4jALi/IwBSwSMA7MIjAJDEIwAqxiMAxMcjAF7JIwACyyMAnMwjADbOIwDazyMAdNEjAA7TIwCo1CMATNYjAObXIwCA2SMAGtsjAL7cIwBY3iMA8t8jAIzhIwAw4yMAyuQjAGTmIwAI6CMAoukjADzrIwDW7CMAeu4jABTwIwCu8SMASPMjAOz0IwCG9iMAIPgjALr5IwBU+yMA+PwjAJL+IwAsACQAxgEkAGoDJAAEBSQAngYkADgIJADSCSQAdgskABANJACqDiQARBAkAOgRJACCEyQAHBUkAMAWJABaGCQA9BkkAI4bJAAyHSQAzB4kAGYgJAAAIiQApCMkAD4lJADYJiQAcigkABYqJACwKyQASi0kAO4uJACIMCQAIjIkALwzJABgNSQA+jYkAJQ4JAAuOiQA0jskAGw9JAAGPyQAoEAkADpCJADeQyQAeEUkABJHJACsSCQAUEokAOpLJACETSQAHk8kAMJQJABcUiQA9lMkAJBVJAAqVyQAzlgkAGhaJAACXCQApl0kAEBfJADaYCQAdGIkABhkJACyZSQATGckAOZoJACKaiQAJGwkAL5tJABYbyQA/HAkAJZyJAAwdCQA1HUkAG53JAAIeSQAonokAEZ8JADgfSQAen8kABSBJAC4giQAUoQkAOyFJACGhyQAKokkAMSKJABejCQA+I0kAJKPJAA2kSQA0JIkAGqUJAAEliQAqJckAEKZJADcmiQAdpwkABqeJAC0nyQATqEkAOiiJACMpCQAJqYkAMCnJABaqSQA/qokAJisJAAyriQAzK8kAHCxJAAKsyQApLQkAD62JADityQAfLkkABa7JAC6vCQAVL4kAO6/JACIwSQALMMkAMbEJABgxiQA+sckAJ7JJAA4yyQA0swkAGzOJAAQ0CQAqtEkAETTJADe1CQAgtYkABzYJAC22SQAUNskAOrcJACO3iQAKOAkAMLhJABc4yQAAOUkAJrmJAA06CQAzukkAHLrJAAM7SQApu4kAEDwJADk8SQAfvMkABj1JACy9iQAVvgkAPD5JACK+yQAJP0kAMj+JABiACUA/AElAKADJQA6BSUA1AYlAG4IJQASCiUArAslAEYNJQDgDiUAehAlAB4SJQC4EyUAUhUlAOwWJQCQGCUAKholAMQbJQBeHSUAAh8lAJwgJQA2IiUA0CMlAHQlJQAOJyUAqCglAEIqJQDmKyUAgC0lABovJQC0MCUAWDIlAPIzJQCMNSUAMDclAMo4JQBkOiUA/jslAKI9JQA8PyUA1kAlAHBCJQAURCUArkUlAEhHJQDiSCUAhkolACBMJQC6TSUAVE8lAPhQJQCSUiUALFQlAMZVJQBqVyUABFklAJ5aJQA4XCUA0l0lAHZfJQAQYSUAqmIlAERkJQDoZSUAgmclABxpJQC2aiUAWmwlAPRtJQCObyUAKHElAMxyJQBmdCUAAHYlAJp3JQA+eSUA2HolAHJ8JQAMfiUAsH8lAEqBJQDkgiUAiIQlACKGJQC8hyUAVoklAPqKJQCUjCUALo4lAMiPJQBskSUABpMlAKCUJQA6liUA3pclAHiZJQASmyUArJwlAFCeJQDqnyUAhKElAB6jJQDCpCUAXKYlAPanJQCQqSUANKslAM6sJQBoriUAArAlAJyxJQBAsyUA2rQlAHS2JQAOuCUAsrklAEy7JQDmvCUAgL4lACTAJQC+wSUAWMMlAPLEJQCWxiUAMMglAMrJJQBkyyUACM0lAKLOJQA80CUA4NElAHrTJQAU1SUArtYlAFLYJQDs2SUAhtslACDdJQDE3iUAXuAlAPjhJQCS4yUANuUlANDmJQBq6CUABOolAKjrJQBC7SUA3O4lAHbwJQAa8iUAtPMlAE71JQDo9iUAjPglACb6JQDA+yUAWv0lAPT+JQCYACYAMgImAMwDJgBmBSYACgcmAKQIJgA+CiYA2AsmAHwNJgAWDyYAsBAmAEoSJgDuEyYAiBUmACIXJgDGGCYAYBomAPobJgCUHSYAOB8mANIgJgBsIiYABiQmAKolJgBEJyYA3igmAHgqJgAcLCYAti0mAFAvJgDqMCYAjjImACg0JgDCNSYAXDcmAAA5JgCaOiYANDwmAM49JgByPyYADEEmAKZCJgBARCYA2kUmAH5HJgAYSSYAskomAFZMJgDwTSYAik8mACRRJgDIUiYAYlQmAPxVJgCWVyYAOlkmANRaJgBuXCYAEl4mAKxfJgBGYSYA4GImAHpkJgAeZiYAuGcmAFJpJgDsaiYAkGwmACpuJgDEbyYAXnEmAPhyJgCcdCYANnYmANB3JgBqeSYADnsmAKh8JgBCfiYA3H8mAICBJgAagyYAtIQmAE6GJgDyhyYAjIkmACaLJgDKjCYAZI4mAP6PJgCYkSYAPJMmANaUJgBwliYACpgmAK6ZJgBImyYA4pwmAHyeJgAgoCYAuqEmAFSjJgD4pCYAkqYmACyoJgDGqSYAYKsmAAStJgCeriYAOLAmANKxJgB2syYAELUmAKq2JgBEuCYA6LkmAIK7JgAcvSYAtr4mAFDAJgD0wSYAjsMmACjFJgDCxiYAZsgmAADKJgCayyYANM0mANjOJgBy0CYADNImALDTJgBK1SYA5NYmAH7YJgAi2iYAvNsmAFbdJgDw3iYAlOAmAC7iJgDI4yYAYuUmAAbnJgCg6CYAOuomAN7rJgB47SYAEu8mAKzwJgBG8iYA6vMmAIT1JgAe9yYAuPgmAFz6JgD2+yYAkP0mACr/JgDOACcAaAInAAIEJwCcBScANgcnANoIJwB0CicADgwnAKgNJwBMDycA5hAnAIASJwAaFCcAvhUnAFgXJwDyGCcAjBonADAcJwDKHScAZB8nAAghJwCiIicAPCQnANYlJwB6JycAFCknAK4qJwBILCcA7C0nAIYvJwAgMScAujInAF40JwD4NScAkjcnADY5JwDQOicAajwnAAQ+JwCoPycAQkEnANxCJwB2RCcAEEYnALRHJwBOSScA6EonAIJMJwAmTicAwE8nAFpRJwD0UicAmFQnADJWJwDMVycAZlknAABbJwCkXCcAPl4nANhfJwByYScAFmMnALBkJwBKZicA7mcnAIhpJwAiaycAvGwnAGBuJwD6bycAlHEnAC5zJwDSdCcAbHYnAAZ4JwCqeScARHsnAN58JwB4ficAHIAnALaBJwBQgycA6oQnAI6GJwAoiCcAwoknAFyLJwD2jCcAmo4nADSQJwDOkScAcpMnAAyVJwCmlicAQJgnANqZJwB+mycAGJ0nALKeJwBWoCcA8KEnAIqjJwAkpScAyKYnAGKoJwD8qScAlqsnADqtJwDUricAbrAnAAiyJwCisycARrUnAOC2JwB6uCcAFLonALi7JwBSvScA7L4nAIbAJwAgwicAxMMnAF7FJwD4xicAksgnADbKJwDQyycAas0nAA7PJwCo0CcAQtInANzTJwCA1ScAGtcnALTYJwBO2icA8tsnAIzdJwAm3ycAwOAnAGTiJwD+4ycAmOUnADznJwDW6CcAcOonAArsJwCu7ScASO8nAOLwJwB88icAIPQnALr1JwBU9ycA7vgnAJL6JwAs/CcAxv0nAGD/JwD6ACgAngIoADgEKADSBSgAbAcoABAJKACqCigARAwoAN4NKAB4DygAHBEoALYSKABQFCgA9BUoAI4XKAAoGSgAwhooAGYcKAAAHigAmh8oADQhKADYIigAciQoAAwmKACmJygASikoAOQqKAB+LCgAGC4oALwvKABWMSgA8DIoAJQ0KAAuNigAyDcoAGI5KAAGOygAoDwoADo+KADUPygAeEEoABJDKACsRCgARkYoAOBHKACESSgAHksoALhMKABSTigA9k8oAJBRKAAqUygAxFQoAGhWKAACWCgAnFkoADZbKADaXCgAdF4oAA5gKACoYSgATGMoAOZkKACAZigAGmgoAL5pKABYaygA8mwoAJZuKAAwcCgAynEoAGRzKAAIdSgAonYoADx4KADWeSgAensoABR9KACufigASIAoAOyBKACGgygAIIUoALqGKABeiCgA+IkoAJKLKAAsjSgA0I4oAGqQKAAEkigAnpMoADiVKADcligAdpgoABCaKACqmygATp0oAOieKACCoCgAHKIoAMCjKABapSgA9KYoAI6oKAAyqigAzKsoAGatKAAArygApLAoAD6yKADYsygAcrUoABa3KACwuCgASrooAO67KACIvSgAIr8oALzAKABgwigA+sMoAJTFKAAuxygA0sgoAGzKKAAGzCgAoM0oAETPKADe0CgAeNIoABLUKAC21SgAUNcoAOrYKACE2igAKNwoAMLdKABc3ygA9uAoAJriKAA05CgAzuUoAGjnKAAM6SgApuooAEDsKADa7SgAfu8oABjxKACy8igATPQoAPD1KACK9ygAJPkoAL76KABi/CgA/P0oAJb/KAAwASkA1AIpAG4EKQAIBikAogcpADwJKQDgCikAegwpABQOKQCuDykAUhEpAOwSKQCGFCkAIBYpAMQXKQBeGSkA+BopAJIcKQA2HikA0B8pAGohKQAEIykAqCQpAEImKQDcJykAdikpABorKQC0LCkATi4pAPIvKQCMMSkAJjMpAMA0KQBkNikA/jcpAJg5KQAyOykA1jwpAHA+KQAKQCkApEEpAEhDKQDiRCkAfEYpABZIKQC6SSkAVEspAO5MKQCITikALFApAMZRKQBgUykA+lQpAJRWKQA4WCkA0lkpAGxbKQAGXSkAql4pAERgKQDeYSkAeGMpABxlKQC2ZikAUGgpAOppKQCOaykAKG0pAMJuKQBccCkAAHIpAJpzKQA0dSkA2HYpAHJ4KQAMeikApnspAEp9KQDkfikAfoApABiCKQC8gykAVoUpAPCGKQCKiCkALoopAMiLKQBijSkA/I4pAKCQKQA6kikA1JMpAG6VKQASlykArJgpAEaaKQDgmykAep0pAB6fKQC4oCkAUqIpAOyjKQCQpSkAKqcpAMSoKQBeqikAAqwpAJytKQA2rykA0LApAHSyKQAOtCkAqLUpAEK3KQDmuCkAgLopABq8KQC+vSkAWL8pAPLAKQCMwikAMMQpAMrFKQBkxykA/sgpAKLKKQA8zCkA1s0pAHDPKQAU0SkArtIpAEjUKQDi1SkAhtcpACDZKQC62ikAVNwpAPjdKQCS3ykALOEpAMbiKQBg5CkABOYpAJ7nKQA46SkA0uopAHbsKQAQ7ikAqu8pAETxKQDo8ikAgvQpABz2KQC29ykAWvkpAPT6KQCO/CkAMv4pAMz/KQBmASoAAAMqAKQEKgA+BioA2AcqAHIJKgAWCyoAsAwqAEoOKgDkDyoAiBEqACITKgC8FCoAYBYqAPoXKgCUGSoALhsqAMgcKgBsHioABiAqAKAhKgA6IyoA3iQqAHgmKgASKCoArCkqAFArKgDqLCoAhC4qAB4wKgDCMSoAXDMqAPY0KgCQNioANDgqAM45KgBoOyoADD0qAKY+KgBAQCoA2kEqAHRDKgAYRSoAskYqAExIKgDmSSoAiksqACRNKgC+TioAWFAqAPJRKgCWUyoAMFUqAMpWKgBkWCoACFoqAKJbKgA8XSoA1l4qAHpgKgAUYioArmMqAEhlKgDsZioAhmgqACBqKgDEayoAXm0qAPhuKgCScCoANnIqANBzKgBqdSoABHcqAKh4KgBCeioA3HsqAHZ9KgAafyoAtIAqAE6CKgDygyoAjIUqACaHKgDAiCoAZIoqAP6LKgCYjSoAMo8qAMyQKgBwkioACpQqAKSVKgA+lyoA4pgqAHyaKgAWnCoAsJ0qAFSfKgDuoCoAiKIqACKkKgC8pSoAYKcqAPqoKgCUqioALqwqANKtKgBsryoABrEqAKCyKgBEtCoA3rUqAHi3KgAcuSoAtroqAFC8KgDqvSoAjr8qACjBKgDCwioAXMQqAADGKgCaxyoANMkqAM7KKgByzCoADM4qAKbPKgBK0SoA5NIqAH7UKgAY1ioAvNcqAFbZKgDw2ioAitwqACTeKgDI3yoAYuEqAPziKgCW5CoAOuYqANTnKgBu6SoACOsqAKLsKgBG7ioA4O8qAHrxKgAU8yoAuPQqAFL2KgDs9yoAhvkqACr7KgDE/CoAXv4qAAIAKwCcASsANgMrANAEKwB0BisADggrAKgJKwBCCysA5gwrAIAOKwAaECsAtBErAFgTKwDyFCsAjBYrACYYKwDKGSsAZBsrAP4cKwCiHisAPCArANYhKwBwIysAFCUrAK4mKwBIKCsA4ikrAIYrKwAgLSsAui4rAFQwKwDuMSsAkjMrACw1KwDGNisAYDgrAAQ6KwCeOysAOD0rANI+KwBsQCsAEEIrAKpDKwBERSsA6EYrAIJIKwAcSisAtksrAFpNKwD0TisAjlArAChSKwDMUysAZlUrAABXKwCaWCsAPlorANhbKwByXSsAFl8rALBgKwBKYisA5GMrAIhlKwAiZysAvGgrAFZqKwD6aysAlG0rAC5vKwDIcCsAbHIrAAZ0KwCgdSsAOncrANR4KwB4eisAEnwrAKx9KwBGfysA6oArAISCKwAehCsAwoUrAFyHKwD2iCsAkIorADSMKwDOjSsAaI8rAAKRKwCmkisAQJQrANqVKwB0lysADpkrALKaKwBMnCsA5p0rAICfKwAkoSsAvqIrAFikKwDypSsAlqcrADCpKwDKqisAZKwrAP6tKwCirysAPLErANayKwB6tCsAFLYrAK63KwBIuSsA7LorAIa8KwAgvisAur8rAF7BKwD4wisAksQrACzGKwDQxysAaskrAATLKwCozCsAQs4rANzPKwB20SsAGtMrALTUKwBO1isA6NcrAIzZKwAm2ysAwNwrAFreKwD+3ysAmOErADLjKwDM5CsAZuYrAAroKwCk6SsAPusrANjsKwB87isAFvArALDxKwBK8ysA5PQrAIj2KwAi+CsAvPkrAGD7KwD6/CsAlP4rAC4ALADSASwAbAMsAAYFLACgBiwARAgsAN4JLAB4CywAHA0sALYOLABQECwA6hEsAI4TLAAoFSwAwhYsAFwYLAAAGiwAmhssADQdLADOHiwAciAsAAwiLACmIywAQCUsAOQmLAB+KCwAGCosALIrLABMLSwA8C4sAIowLAAkMiwAvjMsAGI1LAD8NiwAljgsADA6LADUOywAbj0sAAg/LACiQCwARkIsAOBDLAB6RSwAFEcsALhILABSSiwA7EssAJBNLAAqTywAxFAsAF5SLAACVCwAnFUsADZXLADQWCwAdFosAA5cLACoXSwAQl8sAOZgLACAYiwAGmQsALRlLABOZywA8mgsAIxqLAAmbCwAwG0sAGRvLAD+cCwAmHIsADJ0LADWdSwAcHcsAAp5LACkeiwASHwsAOJ9LAB8fywAFoEsALqCLABUhCwA7oUsAIiHLAAsiSwAxoosAGCMLAD6jSwAno8sADiRLADSkiwAdpQsABCWLACqlywARJksAOiaLACCnCwAHJ4sALafLABaoSwA9KIsAI6kLAAopiwAzKcsAGapLAAAqywAmqwsAD6uLADYrywAcrEsAAyzLACwtCwASrYsAOS3LAB+uSwAIrssALy8LABWviwA8L8sAJTBLAAuwywAyMQsAGLGLAAGyCwAoMksADrLLADUzCwAeM4sABLQLACs0SwARtMsAOrULACE1iwAHtgsALjZLABc2ywA9twsAJDeLAAq4CwAzuEsAGjjLAAC5SwAnOYsADboLADa6SwAdOssAA7tLACo7iwATPAsAObxLACA8ywAGvUsAL72LABY+CwA8vksAIz7LAAw/SwAyv4sAGQALQAIAi0AogMtADwFLQDWBi0AeggtABQKLQCuCy0ASA0tAOwOLQCGEC0AIBItALoTLQBeFS0A+BYtAJIYLQAsGi0A0BstAGodLQAEHy0AniAtAEIiLQDcIy0AdiUtABAnLQC0KC0ATiotAOgrLQCCLS0AHC8tAMAwLQBaMi0A9DMtAI41LQAyNy0AzDgtAGY6LQAAPC0ApD0tAD4/LQDYQC0AckItABZELQCwRS0ASkctAORILQCISi0AIkwtALxNLQBgTy0A+lAtAJRSLQAuVC0A0lUtAGxXLQAGWS0AoFotAERcLQDeXS0AeF8tABJhLQC2Yi0AUGQtAOplLQCEZy0AKGktAMJqLQBcbC0A9m0tAJpvLQA0cS0AznItAGh0LQACdi0ApnctAEB5LQDaei0AdHwtABh+LQCyfy0ATIEtAOaCLQCKhC0AJIYtAL6HLQBYiS0A/IotAJaMLQAwji0Ayo8tAG6RLQAIky0AopQtAEaWLQDgly0AepktABSbLQC4nC0AUp4tAOyfLQCGoS0AKqMtAMSkLQBepi0A+KctAJypLQA2qy0A0KwtAGquLQAOsC0AqLEtAEKzLQDctC0AgLYtABq4LQC0uS0ATrstAPK8LQCMvi0AJsAtAMDBLQBawy0A/sQtAJjGLQAyyC0AzMktAHDLLQAKzS0ApM4tAD7QLQDi0S0AfNMtABbVLQC61i0AVNgtAO7ZLQCI2y0ALN0tAMbeLQBg4C0A+uEtAJ7jLQA45S0A0uYtAGzoLQAQ6i0AqustAETtLQDo7i0AgvAtABzyLQC28y0AUPUtAPT2LQCO+C0AKPotAML7LQBm/S0AAP8tAJoALgA0Ai4A2AMuAHIFLgAMBy4ApgguAEoKLgDkCy4Afg0uABgPLgC8EC4AVhIuAPATLgCKFS4ALhcuAMgYLgBiGi4A/BsuAKAdLgA6Hy4A1CAuAHgiLgASJC4ArCUuAEYnLgDgKC4AhCouAB4sLgC4LS4AUi8uAPYwLgCQMi4AKjQuAMQ1LgBeNy4AAjkuAJw6LgA2PC4A0D0uAHQ/LgAOQS4AqEIuAEJELgDmRS4AgEcuABpJLgC+Si4AWEwuAPJNLgCMTy4AMFEuAMpSLgBkVC4A/lUuAKJXLgA8WS4A1louAHBcLgAUXi4Arl8uAEhhLgDiYi4AhmQuACBmLgC6Zy4AXmkuAPhqLgCSbC4ALG4uANBvLgBqcS4ABHMuAJ50LgA4di4A3HcuAHZ5LgAQey4AqnwuAE5+LgDofy4AgoEuAByDLgC2hC4AWoYuAPSHLgCOiS4AKIsuAMyMLgBmji4AAJAuAKSRLgA+ky4A2JQuAHKWLgAWmC4AsJkuAEqbLgDknC4AiJ4uACKgLgC8oS4AVqMuAPqkLgCUpi4ALqguANKpLgBsqy4ABq0uAKCuLgBEsC4A3rEuAHizLgAStS4ArLYuAFC4LgDquS4AhLsuAB69LgDCvi4AXMAuAPbBLgCQwy4ANMUuAM7GLgBoyC4AAsouAJzLLgBAzS4A2s4uAHTQLgAO0i4AstMuAEzVLgDm1i4AitguACTaLgC+2y4AWN0uAPzeLgCW4C4AMOIuAMrjLgBu5S4ACOcuAKLoLgA86i4A4OsuAHrtLgAU7y4ArvAuAFLyLgDs8y4AmvUuADT3LgDO+C4AaPouAAz8LgCm/S4AQP8uANoALwB0Ai8AGAQvALIFLwBMBy8A5ggvAIoKLwAkDC8Avg0vAFgPLwDyEC8AlhIvADAULwDKFS8AbhcvAAgZLwCiGi8APBwvAOAdLwB6Hy8AFCEvAK4iLwBSJC8A7CUvAIYnLwAgKS8AxCovAF4sLwD4LS8Aki8vADYxLwDQMi8AajQvAA42LwCoNy8AQjkvANw6LwCAPC8AGj4vALQ/LwBOQS8A8kIvAIxELwAmRi8AwEcvAFpJLwD+Si8AokwvADxOLwDgTy8AelEvABRTLwC4VC8AUlYvAOxXLwCGWS8AKlsvAMRcLwBeXi8A+F8vAJxhLwA2Yy8A0GQvAGpmLwAEaC8AqGkvAEJrLwDcbC8Adm4vABpwLwC0cS8ATnMvAOh0LwCMdi8AJngvAMB5LwBaey8A/nwvAJh+LwAygC8AzIEvAHCDLwAKhS8ApIYvAD6ILwDiiS8AfIsvABaNLwCwji8AVJAvAO6RLwCIky8ALJUvAMaWLwBgmC8A+pkvAJ6bLwA4nS8A0p4vAGygLwAQoi8AqqMvAESlLwDepi8AgqgvAByqLwC2qy8AUK0vAOquLwCOsC8AKLIvAMKzLwBctS8AALcvAJq4LwA0ui8AzrsvAHK9LwAMvy8ApsAvAEDCLwDkwy8AfsUvABjHLwCyyC8AVsovAPDLLwCKzS8AJM8vAMjQLwBi0i8A/NMvAJbVLwA61y8A1NgvAG7aLwAI3C8ArN0vAEbfLwDg4C8AhOIvAB7kLwC45S8AUucvAPboLwCQ6i8AKuwvAMTtLwBo7y8AAvEvAJzyLwA29C8A2vUvAHT3LwAO+S8AqPovAEL8LwDm/S8AgP8vABoBMAC0AjAAWAQwAPIFMACMBzAAJgkwAMoKMABkDDAA/g0wAJgPMAA8ETAA1hIwAHAUMAAKFjAArhcwAEgZMADiGjAAfBwwACAeMAC6HzAAVCEwAPgiMACSJDAALCYwAMYnMABqKTAABCswAJ4sMAA4LjAA3C8wAHYxMAAQMzAAqjQwAE42MADoNzAAgjkwABw7MADAPDAAWj4wAPQ/MACOQTAAMkMwAMxEMABmRjAAAEgwAJpJMAA+SzAA2EwwAHJOMAAMUDAAsFEwAEpTMADkVDAAflYwACJYMAC8WTAAVlswAPBcMACUXjAALmAwAMhhMABiYzAABmUwAKBmMAA6aDAA1GkwAHhrMAASbTAArG4wAFBwMADqcTAAhHMwAB51MADCdjAAXHgwAPZ5MACQezAANH0wAM5+MABogDAAAoIwAKaDMABAhTAA2oYwAHSIMAAYijAAsoswAEyNMADmjjAAipAwACSSMAC+kzAAWJUwAPyWMACWmDAAMJowAMqbMABunTAACJ8wAKKgMAA8ojAA4KMwAHqlMAAUpzAArqgwAFKqMADsqzAAhq0wACCvMADEsDAAXrIwAPizMACStTAALLcwANC4MABqujAABLwwAJ69MABCvzAA3MAwAHbCMAAQxDAAtMUwAE7HMADoyDAAgsowACbMMADAzTAAWs8wAPTQMACY0jAAMtQwAMzVMABw1zAACtkwAKTaMAA+3DAA4t0wAHzfMAAW4TAAsOIwAFTkMADu5TAAiOcwACLpMADG6jAAYOwwAPrtMACU7zAAOPEwANLyMABs9DAABvYwAKr3MABE+TAA3vowAHj8MAAc/jAAtv8wAFABMQDqAjEAhAQxACgGMQDCBzEAXAkxAPYKMQCaDDEANA4xAM4PMQBoETEADBMxAKYUMQBAFjEA2hcxAH4ZMQAYGzEAshwxAFYeMQDwHzEAiiExACQjMQDIJDEAYiYxAPwnMQCWKTEAOisxANQsMQBuLjEACDAxAKwxMQBGMzEA4DQxAHo2MQAeODEAuDkxAFI7MQDsPDEAkD4xACpAMQDEQTEAXkMxAAJFMQCcRjEANkgxANBJMQBqSzEADk0xAKhOMQBCUDEA3FExAIBTMQAaVTEAtFYxAE5YMQDyWTEAjFsxACZdMQDAXjEAZGAxAP5hMQCYYzEAMmUxANZmMQBwaDEACmoxAK5rMQBIbTEA4m4xAHxwMQAgcjEAunMxAFR1MQDudjEAkngxACx6MQDGezEAYH0xAAR/MQCegDEAOIIxANKDMQB2hTEAEIcxAKqIMQBEijEA6IsxAIKNMQAcjzEAtpAxAFqSMQD0kzEAjpUxACiXMQDMmDEAZpoxAACcMQCanTEAPp8xANigMQByojEADKQxAKalMQBKpzEA5KgxAH6qMQAYrDEAvK0xAFavMQDwsDEAirIxAC60MQDItTEAYrcxAAa5MQCgujEAOrwxANS9MQB4vzEAEsExAKzCMQBGxDEA6sUxAITHMQAeyTEAuMoxAFzMMQD2zTEAkM8xACrRMQDO0jEAaNQxAALWMQCm1zEAQNkxANraMQB03DEADt4xALLfMQBM4TEA5uIxAIDkMQAk5jEAvucxAFjpMQDy6jEAluwxADDuMQDK7zEAZPExAAjzMQCi9DEAPPYxANb3MQB6+TEAFPsxAK78MQBS/jEA7P8xAIYBMgAgAzIAxAQyAF4GMgD4BzIAkgkyACwLMgDQDDIAag4yAAQQMgCeETIAQhMyANwUMgB2FjIAEBgyAKoZMgBOGzIA6BwyAIIeMgAcIDIAwCEyAFojMgD0JDIAjiYyADIoMgDMKTIAZisyAAotMgCkLjIAPjAyANgxMgB8MzIAFjUyALA2MgBKODIA7jkyAIg7MgAiPTIAvD4yAGBAMgD6QTIAlEMyAC5FMgDSRjIAbEgyAAZKMgCgSzIARE0yAN5OMgB4UDIAHFIyALZTMgBQVTIA6lYyAI5YMgAoWjIAwlsyAFxdMgD2XjIAmmAyADRiMgDOYzIAaGUyAAxnMgCmaDIAQGoyANprMgB0bTIAGG8yALJwMgBMcjIA5nMyAIp1MgAkdzIAvngyAGJ6MgD8ezIAln0yADB/MgDUgDIAboIyAAiEMgCihTIARocyAOCIMgB6ijIAFIwyALiNMgBSjzIA7JAyAJCSMgAqlDIAxJUyAF6XMgACmTIAnJoyADacMgDQnTIAdJ8yAA6hMgCoojIAQqQyANylMgCApzIAGqkyALSqMgBOrDIA8q0yAIyvMgAmsTIAwLIyAGS0MgD+tTIAmLcyADK5MgDMujIAcLwyAAq+MgCkvzIASMEyAOLCMgB8xDIAFsYyALrHMgBUyTIA7soyAIjMMgAszjIAxs8yAGDRMgD60jIAntQyADjWMgDS1zIAbNkyABDbMgCq3DIARN4yAOjfMgCC4TIAHOMyALbkMgBa5jIA9OcyAI7pMgAo6zIAzOwyAGbuMgAA8DIAmvEyADTzMgDY9DIAcvYyAAz4MgCm+TIASvsyAOT8MgB+/jIAGAAzALIBMwBWAzMA8AQzAIoGMwAuCDMAyAkzAGILMwD8DDMAoA4zADoQMwDUETMAbhMzABIVMwCsFjMARhgzAOAZMwCEGzMAHh0zALgeMwBcIDMA9iEzAJAjMwAqJTMAziYzAGgoMwACKjMAnCszAEAtMwDaLjMAdDAzAA4yMwCoMzMATDUzAOY2MwCAODMAGjozAL47MwBYPTMA8j4zAJZAMwAwQjMAykMzAGRFMwAIRzMAokgzADxKMwDWSzMAek0zABRPMwCuUDMASFIzAOxTMwCGVTMAIFczALpYMwBUWjMA+FszAJJdMwAsXzMAxmAzAGpiMwAEZDMAnmUzADhnMwDcaDMAdmozABBsMwCqbTMATm8zAOhwMwCCcjMAHHQzAMB1MwBadzMA9HgzAI56MwAyfDMAzH0zAGZ/MwAAgTMApIIzAD6EMwDYhTMAfIczABaJMwCwijMASowzAO6NMwCIjzMAIpEzALySMwBglDMA+pUzAJSXMwAumTMA0pozAGycMwAGnjMAoJ8zAEShMwDeojMAeKQzABKmMwCspzMAUKkzAOqqMwCErDMAHq4zAMKvMwBcsTMA9rIzAJC0MwA0tjMAzrczAGi5MwACuzMAprwzAEC+MwDavzMAdMEzABjDMwCyxDMATMYzAObHMwCKyTMAJMszAL7MMwBizjMA/M8zAJbRMwAw0zMA1NQzAG7WMwAI2DMAotkzAEbbMwDg3DMAet4zABTgMwC44TMAUuMzAOzkMwCG5jMAKugzAMTpMwBe6zMA+OwzAJzuMwA28DMA0PEzAGrzMwAE9TMAqPYzAEL4MwDc+TMAdvszABr9MwC0/jMATgA0AOgBNACMAzQAJgU0AMAGNABaCDQA/gk0AJgLNAAyDTQA1g40AHAQNAAKEjQApBM0AEgVNADiFjQAfBg0ABYaNAC6GzQAVB00AO4eNACIIDQALCI0AMYjNABgJTQA+iY0AJ4oNAA4KjQA0is0AGwtNAAQLzQAqjA0AEQyNADeMzQAgjU0ABw3NAC2ODQAUDo0AOo7NACOPTQAKD80AMJANABcQjQAAEQ0AJpFNAA0RzQAzkg0AHJKNAAMTDQApk00AEBPNADkUDQAflI0ABhUNACyVTQAVlc0APBYNACKWjQAJFw0AMhdNABiXzQA/GA0AKBiNAA6ZDQA1GU0AG5nNAASaTQArGo0AEZsNADgbTQAhG80AB5xNAC4cjQAUnQ0APZ1NACQdzQANHk0AM56NAByfDQADH40AKZ/NABKgTQA5II0AH6ENAAYhjQAvIc0AFaJNADwijQAiow0AC6ONADIjzQAYpE0APySNACglDQAOpY0ANSXNABumTQAEps0AKycNABGnjQA4J80AIShNAAeozQAuKQ0AFKmNADspzQAkKk0ACqrNADErDQAXq40AAKwNACcsTQANrM0ANC0NAB0tjQADrg0AKi5NABCuzQA5rw0AIC+NAAawDQAvsE0AFjDNADyxDQAjMY0ADDINADKyTQAZMs0AP7MNACizjQAPNA0ANbRNABw0zQAFNU0AK7WNABI2DQA4tk0AIbbNAAg3TQAut40AFTgNAD44TQAkuM0ACzlNADG5jQAaug0AATqNACe6zQAOO00ANzuNAB28DQAEPI0AKrzNABE9TQA6PY0AIL4NAAc+jQAtvs0AFr9NAD0/jQAjgA1ACgCNQDMAzUAZgU1AAAHNQCaCDUAPgo1ANgLNQByDTUAFg81ALAQNQBKEjUA5BM1AIgVNQAiFzUAvBg1AFYaNQD6GzUAlB01AC4fNQDIIDUAbCI1AAYkNQCgJTUARCc1AN4oNQB4KjUAEiw1AKwtNQBQLzUA6jA1AIQyNQAeNDUAwjU1AFw3NQD2ODUAkDo1ADQ8NQDOPTUAaD81AAJBNQCcQjUAQEQ1ANpFNQB0RzUADkk1ALJKNQBMTDUA5k01AIBPNQAkUTUAvlI1AFhUNQD8VTUAllc1ADBZNQDKWjUAblw1AAheNQCiXzUAPGE1AOBiNQB6ZDUAFGY1AK5nNQBSaTUA7Go1AIZsNQAgbjUAxG81AF5xNQD4cjUAnHQ1ADZ2NQDQdzUAank1AAR7NQCofDUAQn41ANx/NQB2gTUAGoM1ALSENQBOhjUA6Ic1AIyJNQAmizUAwIw1AFqONQD0jzUAmJE1ADKTNQDMlDUAZpY1AAqYNQCkmTUAPps1AOKcNQB8njUAFqA1ALChNQBUozUA7qQ1AIimNQAiqDUAxqk1AGCrNQD6rDUAlK41ADiwNQDSsTUAbLM1AAa1NQCqtjUARLg1AN65NQCCuzUAHL01ALa+NQBQwDUA6sE1AITDNQAoxTUAwsY1AFzINQAAyjUAmss1ADTNNQDOzjUActA1AAzSNQCm0zUAQNU1AOTWNQB+2DUAGNo1ALLbNQBW3TUA8N41AIrgNQAu4jUAyOM1AGLlNQD85jUAoOg1ADrqNQDU6zUAbu01AAjvNQCs8DUARvI1AODzNQB69TUAHvc1ALj4NQBS+jUA7Ps1AJD9NQAq/zUAxAA2AF4CNgD4AzYAnAU2ADYHNgDQCDYAdAo2AA4MNgCoDTYAQg82AOYQNgCAEjYAGhQ2ALQVNgBYFzYA8hg2AIwaNgAmHDYAyh02AGQfNgD+IDYAmCI2ADwkNgDWJTYAcCc2ABQpNgCuKjYASCw2AOItNgCGLzYAIDE2ALoyNgBUNDYA7jU2AJI3NgAsOTYAxjo2AGA8NgAEPjYAnj82ADhBNgDSQjYAbEQ2ABBGNgCqRzYAREk2AN5KNgCCTDYAHE42ALZPNgBaUTYA9FI2AI5UNgAoVjYAzFc2AGZZNgAAWzYAmlw2AD5eNgDYXzYAcmE2AAxjNgCwZDYASmY2AORnNgCIaTYAIms2ALxsNgBWbjYA+m82AJRxNgAuczYAyHQ2AGJ2NgAGeDYAoHk2ADp7NgDUfDYAeH42ABKANgCsgTYARoM2AOqENgCEhjYAHog2ALiJNgBcizYA9ow2AJCONgAqkDYAzpE2AGiTNgAClTYAnJY2AECYNgDamTYAdJs2AA6dNgCynjYATKA2AOahNgCKozYAJKU2AL6mNgBYqDYA/Kk2AJarNgAwrTYAyq42AG6wNgAIsjYAorM2ADy1NgDgtjYAerg2ABS6NgCuuzYAUr02AOy+NgCGwDYAIMI2ALrDNgBexTYA+MY2AJLINgAsyjYA0Ms2AGrNNgAEzzYAntA2ADjSNgDc0zYAdtU2ABDXNgC02DYATto2AOjbNgCC3TYAJt82AMDgNgBa4jYA9OM2AJjlNgAy5zYAzOg2AGbqNgAK7DYApO02AD7vNgDi8DYAfPI2ABb0NgCw9TYAVPc2AO74NgCI+jYAIvw2AMb9NgBg/zYA+gA3AJQCNwA4BDcA0gU3AGwHNwAGCTcAqgo3AEQMNwDeDTcAeA83ABIRNwC2EjcAUBQ3AOoVNwCEFzcAKBk3AMIaNwBcHDcAAB43AJofNwA0ITcAziI3AHIkNwAMJjcApic3AEApNwDkKjcAfiw3ABguNwCyLzcAVjE3APAyNwCKNDcAJDY3AMg3NwBiOTcA/Do3AJY8NwAwPjcA1D83AG5BNwAIQzcAokQ3AEZGNwDgRzcAekk3ABRLNwC4TDcAUk43AOxPNwCGUTcAKlM3AMRUNwBeVjcA+Fc3AJxZNwA2WzcA0Fw3AGpeNwAOYDcAqGE3AEJjNwDcZDcAgGY3ABpoNwC0aTcATms3APJsNwCMbjcAJnA3AMpxNwBkczcA/nQ3AJh2NwA8eDcA1nk3AHB7NwAKfTcArn43AEiANwDigTcAfIM3ACCFNwC6hjcAVIg3AO6JNwCIizcALI03AMaONwBgkDcA+pE3AJ6TNwA4lTcA0pY3AGyYNwAQmjcAqps3AESdNwDenjcAgqA3AByiNwC2ozcAUKU3APSmNwCOqDcAKKo3AMKrNwBmrTcAAK83AJqwNwA+sjcA2LM3AHK1NwAMtzcAsLg3AEq6NwDkuzcAfr03ACK/NwC8wDcAVsI3APDDNwCUxTcALsc3AMjINwBiyjcABsw3AKDNNwA6zzcA1NA3AHjSNwAS1DcArNU3AEbXNwDg2DcAhNo3AB7cNwC43TcAUt83APbgNwCQ4jcAKuQ3AMTlNwBo5zcAAuk3AJzqNwA27DcA2u03AHTvNwAO8TcAqPI3AEz0NwDm9TcAgPc3ABr5NwC++jcAWPw3APL9NwCW/zcAMAE4AMoCOABkBDgACAY4AKIHOAA8CTgA1go4AHoMOAAUDjgArg84AEgROADsEjgAhhQ4ACAWOAC6FzgAXhk4APgaOACSHDgALB44ANAfOABqITgABCM4AJ4kOAA4JjgA3Cc4AHYpOAAQKzgAqiw4AE4uOADoLzgAgjE4ABwzOADANDgAWjY4APQ3OACOOTgAMjs4AMw8OABmPjgAAEA4AKRBOAA+QzgA2EQ4AHxGOAAWSDgAsEk4AEpLOADuTDgAiE44ACJQOAC8UTgAVlM4APpUOACUVjgALlg4ANJZOABsWzgABl04AKBeOAA6YDgA3mE4AHhjOAASZTgArGY4AFBoOADqaTgAhGs4AB5tOADCbjgAXHA4APZxOACQczgANHU4AM52OABoeDgADHo4AKZ7OABAfTgA2n44AH6AOAAYgjgAsoM4AEyFOADwhjgAiog4ACSKOAC+izgAYo04APyOOACWkDgAMJI4ANSTOABulTgACJc4AKKYOABGmjgA4Js4AHqdOAAUnzgAuKA4AFKiOADsozgAhqU4ACqnOADEqDgAXqo4APirOACSrTgANq84ANCwOABqsjgADrQ4AKi1OABCtzgA3Lg4AHa6OAAavDgAtL04AE6/OADowDgAjMI4ACbEOADAxTgAWsc4AP7IOACYyjgAMsw4ANbNOABwzzgACtE4AKTSOABI1DgA4tU4AHzXOAAW2TgAuto4AFTcOADu3TgAiN84ACzhOADG4jgAYOQ4APrlOACe5zgAOOk4ANLqOABs7DgAEO44AKrvOABE8TgA3vI4AIL0OAAc9jgAtvc4AFD5OAD0+jgAjvw4ACj+OADC/zgAXAE5AAADOQCaBDkANAY5AM4HOQByCTkADAs5AKYMOQBADjkA5A85AH4ROQAYEzkAvBQ5AFYWOQDwFzkAihk5AC4bOQDIHDkAYh45APwfOQCgITkAOiM5ANQkOQBuJjkAEig5AKwpOQBGKzkA4Cw5AIQuOQAeMDkAuDE5AFIzOQD2NDkAkDY5ACo4OQDEOTkAaDs5AAI9OQCcPjkANkA5ANpBOQB0QzkADkU5AKhGOQBCSDkA5kk5AIBLOQAaTTkAtE45AFhQOQDyUTkAjFM5ADBVOQDKVjkAZFg5AP5ZOQCiWzkAPF05ANZeOQBwYDkAFGI5AK5jOQBIZTkA4mY5AIZoOQAgajkAums5AFRtOQD4bjkAknA5ACxyOQDQczkAanU5AAR3OQCeeDkAQno5ANx7OQB2fTkAEH85AKqAOQBOgjkA6IM5AIKFOQAchzkAwIg5AFqKOQD0izkAjo05ACiPOQDMkDkAZpI5AACUOQCalTkAPpc5ANiYOQBymjkAFpw5ALCdOQBKnzkA5KA5AIiiOQAipDkAvKU5AFanOQD6qDkAlKo5AC6sOQDIrTkAYq85AAaxOQCgsjkAOrQ5ANS1OQB4tzkAErk5AKy6OQBQvDkA6r05AIS/OQAewTkAwsI5AFzEOQD2xTkAkMc5ADTJOQDOyjkAaMw5AALOOQCmzzkAQNE5ANrSOQB+1DkAGNY5ALLXOQBM2TkA8No5AIrcOQAk3jkAvt85AGLhOQD84jkAluQ5ADDmOQDK5zkAbuk5AAjrOQCi7DkAPO45AODvOQB68TkAFPM5AK70OQBS9jkA7Pc5AIb5OQAg+zkAuvw5AF7+OQD4/zkAkgE6ACwDOgDQBDoAagY6AAQIOgCoCToAQgs6ANwMOgB2DjoAGhA6ALQROgBOEzoA6BQ6AIwWOgAmGDoAwBk6AFobOgD+HDoAmB46ADIgOgDMIToAcCM6AAolOgCkJjoASCg6AOIpOgB8KzoAFi06ALouOgBUMDoA7jE6AIgzOgAsNToAxjY6AGA4OgD6OToAlDs6ADg9OgDSPjoAbEA6AAZCOgCqQzoAREU6AN5GOgB4SDoAHEo6ALZLOgBQTToA6k46AIRQOgAoUjoAwlM6AFxVOgAAVzoAmlg6ADRaOgDOWzoAcl06AAxfOgCmYDoAQGI6AORjOgB+ZToAGGc6ALxoOgBWajoA8Gs6AIptOgAubzoAyHA6AGJyOgD8czoAoHU6ADp3OgDUeDoAbno6ABJ8OgCsfToARn86AOCAOgB6gjoAHoQ6ALiFOgBShzoA7Ig6AJCKOgAqjDoAxI06AF6POgACkToAnJI6ADaUOgDQlToAdJc6AA6ZOgComjoAQpw6AOadOgCAnzoAGqE6ALSiOgBYpDoA8qU6AIynOgAmqToAyqo6AGSsOgD+rToAmK86ADyxOgDWsjoAcLQ6ABS2OgCutzoASLk6AOK6OgCGvDoAIL46ALq/OgBUwToA+MI6AJLEOgAsxjoAxsc6AGrJOgAEyzoAnsw6ADjOOgDczzoAdtE6ABDTOgCq1DoARNY6AOjXOgCC2ToAHNs6ALbcOgBa3joA9N86AI7hOgAo4zoAzOQ6AGbmOgAA6DoAmuk6AD7rOgDY7DoAcu46AAzwOgCw8ToASvM6AOT0OgCI9joAIvg6ALz5OgBW+zoA+vw6AJT+OgAuADsAyAE7AGwDOwAGBTsAoAY7ADoIOwDeCTsAeAs7ABINOwCsDjsARhA7AOoROwCEEzsAHhU7ALgWOwBcGDsA9hk7AJAbOwAqHTsAzh47AGggOwACIjsAnCM7AEAlOwDaJjsAdCg7AA4qOwCyKzsATC07AOYuOwCAMDsAJDI7AL4zOwBYNTsA/DY7AJY4OwAwOjsAyjs7AG49OwAIPzsAokA7ADxCOwDgQzsAekU7ABRHOwCuSDsAUko7AOxLOwCGTTsAIE87AMRQOwBeUjsA+FM7AJJVOwA2VzsA0Fg7AGpaOwAEXDsAqF07AEJfOwDcYDsAdmI7ABBkOwC0ZTsATmc7AOhoOwCCajsAJmw7AMBtOwBabzsA9HA7AJhyOwAydDsAzHU7AGZ3OwAKeTsApHo7AD58OwDYfTsAfH87ABaBOwCwgjsAVIQ7AO6FOwCIhzsAIok7AMaKOwBgjDsA+o07AJSPOwA4kTsA0pI7AGyUOwAGljsAqpc7AESZOwDemjsAeJw7AByeOwC2nzsAUKE7AOqiOwCEpDsAKKY7AMKnOwBcqTsA9qo7AJqsOwA0rjsAzq87AGixOwAMszsAprQ7AEC2OwDatzsAfrk7ABi7OwCyvDsATL47APC/OwCKwTsAJMM7AMjEOwBixjsA/Mc7AJbJOwA6yzsA1Mw7AG7OOwAI0DsArNE7AEbTOwDg1DsAetY7AB7YOwC42TsAUts7AOzcOwCQ3jsAKuA7AMThOwBe4zsAAuU7AJzmOwA26DsA0Ok7AHTrOwAO7TsAqO47AELwOwDc8TsAgPM7ABr1OwC09jsATvg7APL5OwCM+zsAJv07AMD+OwBkADwA/gE8AJgDPAAyBTwA1gY8AHAIPAAKCjwArgs8AEgNPADiDjwAfBA8ACASPAC6EzwAVBU8AO4WPACSGDwALBo8AMYbPABgHTwABB88AJ4gPAA4IjwA0iM8AHYlPAAQJzwAqig8AEQqPADoKzwAjC08ACYvPADKMDwAZDI8AP4zPACYNTwAPDc8ANY4PABwOjwACjw8AK49PABIPzwA4kA8AHxCPAAgRDwAukU8AFRHPADuSDwAkko8ACxMPADGTTwAYE88AARRPACeUjwAOFQ8ANJVPAB2VzwAEFk8AKpaPABEXDwA3l08AIJfPAAcYTwAtmI8AFBkPAD0ZTwAjmc8AChpPADCajwAZmw8AABuPACabzwAPnE8ANhyPABydDwADHY8ALB3PABKeTwA5Ho8AH58PAAifjwAvH88AFaBPADwgjwAlIQ8AC6GPADIhzwAYok8AAaLPACgjDwAOo48ANSPPAB4kTwAEpM8AKyUPABQljwA6pc8AISZPAAemzwAuJw8AFyePAD2nzwAkKE8ACqjPADOpDwAaKY8AAKoPACcqTwAQKs8ANqsPAB0rjwADrA8AKixPABMszwA5rQ8AIC2PAAauDwAvrk8AFi7PADyvDwAjL48ADDAPADKwTwAZMM8AAjFPACixjwAPMg8ANbJPAB6yzwAFM08AK7OPABI0DwA7NE8AIbTPAAg1TwAutY8AF7YPAD42TwAkts8ADbdPADQ3jwAauA8AATiPACo4zwAQuU8ANzmPAB26DwAEOo8ALTrPABO7TwA6O48AILwPAAm8jwAwPM8AFr1PAD09jwAmPg8ADL6PADM+zwAZv08AAD/PACkAD0APgI9ANgDPQByBT0AFgc9ALAIPQBKCj0A5As9AIgNPQAiDz0AvBA9AGASPQD6Ez0AlBU9AC4XPQDSGD0AbBo9AAYcPQCgHT0ARB89AN4gPQB4Ij0AEiQ9ALYlPQBQJz0A6ig9AIQqPQAoLD0Awi09AFwvPQAAMT0AmjI9ADQ0PQDONT0Acjc9AAw5PQCmOj0AQDw9ANo9PQB+Pz0AGEE9ALJCPQBMRD0A8EU9AIpHPQAkST0Avko9AGJMPQD8TT0Alk89ADBRPQDKUj0AblQ9AAhWPQCiVz0ARlk9AOBaPQB6XD0AFF49ALhfPQBSYT0A7GI9AIZkPQAqZj0AxGc9AF5pPQD4aj0AnGw9ADZuPQDQbz0AdHE9AA5zPQCodD0AQnY9ANx3PQCAeT0AGns9ALR8PQBOfj0A8n89AIyBPQAmgz0AwIQ9AGSGPQD+hz0AmIk9ADKLPQDWjD0AcI49AAqQPQCkkT0ASJM9AOKUPQB8lj0AIJg9ALqZPQBUmz0A7pw9AJKePQAsoD0AxqE9AGCjPQAEpT0AnqY9ADioPQDSqT0AbKs9ABCtPQCqrj0ARLA9AN6xPQCCsz0AHLU9ALa2PQBQuD0A6rk9AI67PQAovT0Awr49AGbAPQAAwj0AmsM9ADTFPQDYxj0Acsg9AAzKPQCmyz0ASs09AOTOPQB+0D0AGNI9ALzTPQBW1T0A8NY9AJTYPQAu2j0AyNs9AGLdPQAG3z0AoOA9ADriPQDU4z0AeOU9ABLnPQCs6D0ARuo9AOrrPQCE7T0AHu89ALjwPQBS8j0A9vM9AJD1PQAq9z0AxPg9AGj6PQAC/D0AnP09ADb/PQDaAD4AdAI+AA4EPgCoBT4AQgc+AOYIPgCACj4AGgw+AL4NPgBYDz4A8hA+AIwSPgAwFD4AyhU+AGQXPgD+GD4Aoho+ADwcPgDWHT4AcB8+ABQhPgCuIj4ASCQ+AOwlPgCGJz4AICk+ALoqPgBeLD4A+C0+AJIvPgAsMT4A0DI+AGo0PgAENj4Anjc+AEI5PgDcOj4Adjw+ABA+PgCqPz4ATkE+AOhCPgCCRD4AHEY+AMBHPgBaST4A9Eo+AI5MPgAyTj4AzE8+AGZRPgAAUz4ApFQ+AD5WPgDYVz4Aclk+ABZbPgCwXD4ASl4+AORfPgCIYT4AImM+ALxkPgBWZj4A+mc+AJRpPgAuaz4AyGw+AGxuPgAGcD4AoHE+AERzPgDedD4AeHY+ABJ4PgC2eT4AUHs+AOp8PgCEfj4AKIA+AMKBPgBcgz4A9oQ+AJqGPgA0iD4Azok+AGiLPgACjT4Apo4+AECQPgDakT4AdJM+ABiVPgCylj4ATJg+AOaZPgCKmz4AJJ0+AL6ePgBYoD4A/KE+AJajPgAwpT4AyqY+AG6oPgAIqj4Aoqs+ADytPgDgrj4AerA+ABSyPgC4sz4AUrU+AOy2PgCGuD4AKro+AMS7PgBevT4A+L4+AJzAPgA2wj4A0MM+AGrFPgAExz4AqMg+AELKPgDcyz4Ads0+ABrPPgC00D4ATtI+AOjTPgCM1T4AJtc+AMDYPgBa2j4A/ts+AJjdPgAy3z4A1uA+AHDiPgAK5D4ApOU+AEjnPgDi6D4AfOo+ABbsPgC67T4AVO8+AO7wPgCI8j4ALPQ+AMb1PgBg9z4A+vg+AJ76PgA4/D4A0v0+AGz/PgAQAT8AqgI/AEQEPwDeBT8Aggc/ABwJPwC2Cj8AUAw/AOoNPwCODz8AKBE/AMISPwBcFD8AABY/AJoXPwA0GT8Azho/AHIcPwAMHj8Aph8/AEAhPwDkIj8AfiQ/ABgmPwCyJz8AVik/APAqPwCKLD8ALi4/AMgvPwBiMT8A/DI/AKA0PwA6Nj8A1Dc/AG45PwASOz8ArDw/AEY+PwDgPz8AhEE/AB5DPwC4RD8AUkY/APZHPwCQST8AKks/AMRMPwBoTj8AAlA/AJxRPwA2Uz8A0FQ/AHRWPwAOWD8AqFk/AEJbPwDmXD8AgF4/ABpgPwC0YT8AWGM/APJkPwCMZj8AJmg/AMppPwBkaz8A/mw/AKJuPwA8cD8A1nE/AHBzPwAUdT8ArnY/AEh4PwDieT8Ahns/ACB9PwC6fj8AVIA/APiBPwCSgz8ALIU/AMaGPwBqiD8ABIo/AJ6LPwA4jT8A3I4/AHaQPwAQkj8AqpM/AE6VPwDolj8Agpg/AByaPwDAmz8AWp0/APSePwCOoD8AKKI/AMyjPwBmpT8AAKc/AJqoPwA+qj8A2Ks/AHKtPwAMrz8AsLA/AEqyPwDksz8AfrU/ACK3PwC8uD8AVro/APq7PwCUvT8ALr8/AMjAPwBswj8ABsQ/AKDFPwA6xz8A3sg/AHjKPwASzD8ArM0/AFDPPwDq0D8AhNI/AB7UPwDC1T8AXNc/APbYPwCQ2j8ANNw/AM7dPwBo3z8AAuE/AKbiPwBA5D8A2uU/AHTnPwAO6T8Asuo/AEzsPwDm7T8AgO8/ACTxPwC+8j8AWPQ/APL1PwCW9z8AMPk/AMr6PwBk/D8ACP4/AKL/PwA8AUAA4AJAAHoEQAAUBkAArgdAAFIJQADsCkAAhgxAACAOQADED0AAXhFAAPgSQACSFEAANhZAANAXQABqGUAADhtAAKgcQABCHkAA3B9AAHYhQAAaI0AAtCRAAE4mQADoJ0AAjClAACYrQADALEAAWi5AAP4vQACYMUAAMjNAANY0QABwNkAACjhAAKQ5QAA+O0AA4jxAAHw+QAAWQEAAsEFAAFRDQADuREAAiEZAACJIQADGSUAAYEtAAPpMQACUTkAAOFBAANJRQABsU0AABlVAAKpWQABEWEAA3llAAHhbQAAcXUAAtl5AAFBgQADqYUAAjmNAAChlQADMZkAAZmhAAApqQACka0AAPm1AANhuQAB8cEAAFnJAALpzQABedUAA+HZAAJJ4QAA2ekAA0HtAAGp9QAAOf0AAqIBAAEKCQADcg0AAdoVAABqHQAC0iEAATopAAOiLQACMjUAAJo9AAMCQQABakkAA/pNAAJiVQAAyl0AAzJhAAHCaQAAKnEAApJ1AAEifQADsoEAAhqJAACqkQADEpUAAXqdAAPioQACSqkAANqxAANCtQABqr0AADrFAAKiyQABCtEAA3LVAAHa3QAAkuUAAvrpAAGK8QAD8vUAAlr9AADDBQADKwkAAbsRAAAjGQACix0AARslAAODKQAB6zEAAFM5AAK7PQABS0UAA7NJAAIbUQAAq1kAAxNdAAF7ZQAD42kAAktxAADbeQADQ30AAauFAAA7jQACo5EAAQuZAANznQAB26UAAGutAALTsQABO7kAA8u9AAIzxQAAm80AAwPRAAGT2QAD+90AAmPlAADL7QADW/EAAcP5AAAoAQQCkAUEASANBAOwEQQCGBkEAKghBAMQJQQBeC0EA+AxBAJIOQQA2EEEA0BFBAGoTQQAEFUEAqBZBAEIYQQDcGUEAgBtBABodQQC0HkEATiBBAOghQQCMI0EAJiVBAMAmQQBkKEEA/ilBAJgrQQAyLUEA1i5BAHAwQQAKMkEApDNBAEg1QQDiNkEAfDhBABY6QQCwO0EAVD1BAO4+QQCIQEEAIkJBAMZDQQBgRUEA+kZBAJRIQQA4SkEA0ktBAGxNQQAGT0EAqlBBAERSQQDeU0EAeFVBABxXQQC2WEEAWlpBAP5bQQCYXUEAMl9BAMxgQQBwYkEACmRBAKRlQQA+Z0EA7GhBAIZqQQAqbEEAxG1BAF5vQQD4cEEAknJBADZ0QQDadUEAfndBABh5QQCyekEATHxBAOZ9QQCKf0EAJIFBAMiCQQBshEEABoZBAKCHQQA6iUEA3opBAHiMQQAmjkEAwI9BAFqRQQD0kkEAmJRBADKWQQDMl0EAZplBAAqbQQCknEEAPp5BANifQQB8oUEAFqNBALCkQQBKpkEA5KdBAIipQQAiq0EAxqxBAGquQQAEsEEAnrFBADizQQDctEEAdrZBABC4QQC0uUEAYrtBAPy8QQCgvkEAOsBBANTBQQBuw0EAEsVBAKzGQQBGyEEA4MlBAITLQQAezUEAuM5BAFLQQQD20UEAkNNBACrVQQDE1kEActhBAAzaQQCm20EASt1BAOTeQQB+4EEAIuJBALzjQQBW5UEA8OZBAJToQQAu6kEAyOtBAGLtQQAG70EAoPBBAETyQQDU80EAePVBABL3QQCs+EEARvpBAOr7QQCE/UEAHv9BALgAQgBSAkIA9gNCAJAFQgAqB0IAxAhCAGgKQgACDEIAnA1CADYPQgDaEEIAdBJCAA4UQgCoFUIATBdCAOYYQgCAGkIAGhxCAL4dQgBYH0IA8iBCAIwiQgAwJEIAyiVCAGQnQgD+KEIAoipCADwsQgDWLUIAhC9CAB4xQgC4MkIAUjRCAPY1QgCQN0IAKjlCANg6QgByPEIADD5CAKY/QgBKQUIA5EJCAH5EQgAiRkIAvEdCAFZJQgDwSkIAlExCAC5OQgDIT0IAYlFCAAZTQgCgVEIAOlZCANRXQgB4WUIAEltCAKxcQgBGXkIA6l9CAIRhQgAeY0IAuGRCAFxmQgD2Z0IAkGlCACprQgDObEIAaG5CAAJwQgCccUIAQHNCANp0QgB0dkIADnhCALJ5QgBMe0IA5nxCAIB+QgAkgEIAvoFCAFiDQgDyhEIAjIZCADCIQgDKiUIAZItCAP6MQgCijkIAUJBCAPSRQgCOk0IAKJVCAMKWQgBmmEIAAJpCAJqbQgBInUIA4p5CAHygQgAWokIAuqNCAFSlQgDupkIAiKhCACyqQgDGq0IAYK1CAPquQgCesEIAOLJCANKzQgBstUIAELdCAKq4QgBEukIA8rtCAIy9QgAmv0IAysBCAGTCQgD+w0IAmMVCADzHQgDWyEIAcMpCAArMQgCkzUIASM9CAOLQQgB80kIAINRCAMTVQgBe10IA+NhCAJzaQgA23EIA0N1CAGrfQgAO4UIAqOJCAELkQgDc5UIAgOdCABrpQgC06kIATuxCAPLtQgCM70IAJvFCANTyQgBu9EIACPZCAKz3QgBG+UIA4PpCAHr8QgAe/kIAuP9CAFIBQwDsAkMAkARDACoGQwDEB0MAXglDAAILQwCcDEMANg5DANAPQwBqEUMADhNDAKgUQwBCFkMA3BdDAIAZQwAaG0MAtBxDAFgeQwDyH0MAjCFDACYjQwDKJEMAZCZDAP4nQwCYKUMAPCtDANYsQwBwLkMACjBDAK4xQwBIM0MA4jRDAHw2QwAgOEMAujlDAFQ7QwDuPEMAkj5DACxAQwDGQUMAYENDAPpEQwCeRkMAOEhDANJJQwBsS0MAEE1DAKpOQwBEUEMA3lFDAIJTQwAcVUMAtlZDAFBYQwD0WUMAjltDAChdQwDMXkMAZmBDAABiQwCaY0MAPmVDANhmQwByaEMADGpDALBrQwBKbUMA5G5DAH5wQwAickMAvHNDAFZ1QwDwdkMAlHhDAC56QwDIe0MAYn1DAAZ/QwCggEMAOoJDANSDQwBuhUMAEodDAKyIQwBGikMA4ItDAISNQwAej0MAuJBDAFKSQwD2k0MAkJVDACqXQwDEmEMAaJpDAAKcQwCcnUMAQJ9DANqgQwB0okMADqRDALKlQwBMp0MA5qhDAICqQwAkrEMAvq1DAFivQwDysEMAlrJDADC0QwDKtUMAZLdDAAi5QwCiukMAPLxDANa9QwB6v0MAFMFDAK7CQwBIxEMA7MVDAIbHQwAgyUMAuspDAFTMQwD4zUMAks9DACzRQwDG0kMAatRDAATWQwCe10MAONlDANzaQwB23EMAEN5DALTfQwBO4UMA6OJDAILkQwAm5kMAwOdDAFrpQwD06kMAmOxDADLuQwDM70MAZvFDAArzQwAA</prop>
				<prop name="Temps">REFSWgAAV+ECAIBX3P8K16NwPQo4QP8fhetRuF44QP/D9ShcjwI6QP97FK5H4fo7QNuamQ8A2T0FAxpA3v30QUDNzCcA7EH/QFyPwvUo3EK7QCkuAchDQO7yqvtEQAgAehSORUC27/J3Rg0DmUctA3x7SEDp8mBJQGZuAftGSv3zIktA7FF/uB6FC0xAM4YB7/NMQPYAAMLVTeqFBE4NBE/19FBAcb097vDQUEBSgADru0FR/fOyUUAHAXq7JFJtA5ZSQPfxHnslU00Dl1NASEgA764HVEC3AVF4VLYFA+pUfQNbVeUDx21VjQM1Vq0DwFZFA9suVwUDmldtAwZY3UAvAVxvWLUD0Vi7QKTx8NcjWbUDMd1Z1QMFWUCvAXDNrVh9A4tYbQRYxQMEVVgtBFddFFcNA8mMHwJ+AsukH7Ydjh0GE9wX7/Ik4xCOAsX0F4YCwwQvFi1G5wFHwSwvNiU2Er9MLwheL2gjXhK9fC+OL6ArBgIBuqwvti2+L+gv+i8MPzYCAbgUPx4/QD9SP1w/fj12PwCgP7I/xD/WP+g/+j8MT2Y1Au/ytxxPJk84T0JPZE92TwCAT5JBjk/AT4pP5E/2TwhfABpf3E8mXzhfUl90X4ZfaF8Aqk+UX75f4F/yX7Rf9l8obwDSXzxvVm8wb2pvlG+Ob6BvALJv3G9ebxBvAn/kbx5/4G8AWn9sf0Z/kH+Cf6x/xn+gfwBCf/x/9n8gjwqPPI9OjzCPAGKPjI9+j6CP8n/Uj76P0I8ACp/sjyafOJ8in1SfZp9wnwD6j5Sfhp/Qn5qf3J8Gr+CfAPqfJK8+r1Cvcq9kr36vkK8A6p+0r96vkD+qrwS/5q8YvwAqv0S/xq9Yv0q/pL+ev2i/AMK/7L/+vxDPur80zy7PWM8Aas98z47PSM+qz7TPxs/YzwD6zwzfHt8w30LfVN9m3+DPAPLP1L+O38Dfmt/c387fCO8A8t8s7ybvUO9i73Tvhu+g3wDq36zvlu/I7/LvBP/W77DvADL/HP9e/3D/gv9M/7bvoP8Ayv+8/9b/QP8KD/T/Ng+w/wC6/0wPZg8gD5IPpA+uD8gPANoP5A/+DxAfGh80Hz4fUB8AWh98H34fkB+qH8Qffg/QHwDCH/wfVgWWP0gvAi9kL34vACgvei+0L5YvqC/KL9wvDj8AID8yPwQ/Pj8AP1o/dD+ePwCwP5I/1D++P9A/Ck/0PxZPAChPOk9kT3ZPiE+aT0RPpk8A0E/iT/RPBl8YX7JPLF9mLwBYD0JfhF9uX5Bfql/MX7ZfANhf4l8Mb/5fOG9Kb1xvll8AGG+Kb5Rvtm/Ib3JvrG+ubwAAfxJ/JH/mbzh/Mn90f2Z/AIh/sn/Ef9Z/oH/yfwyP5n8ACI9Cj1R/Lo9Ij4qPnI9ujwC4j6qPxI/ejwif6o/0jyaf7jiYmFdA+KAoXF+vV0DNzG+QHESU2P9WQIXrUbgele9WQOF6/6BRVkD/UrgehesRVkB9w2iQj8JVQEiGkXeHVUBHkShMVZWT2xJV/aPaVI2ToVTebZNsVEBmzpE2VP9AcT0K16PwU71A2JBwPbpTlZOC7VNtk0xTfZMVU0Bu15Fw3VJlU6dSZZPbb1LdkypSlZPyUd6lk7xRQPaYkYVR9v2TTVHNkxZRQAD2RqHgUJ2Tp1BApG5oUNdjUKWTLFBFk9voT6WTfE9lkw9PtkWjoE6NkzFOfZPF7U1Fo0BNLaPVTEDd7ICQhWtMlZMCTLdAmpm3oUtA/6F62zRLbZPMSv2jekrW3ZNqSqWjq8ykGkv2LaOVS9WTEExAM0L+oVOkpw6jDLeekmespC9iTEAffpFeLLc+IgFaLL8utSa1Xr0etXa/iLtApqWev7C/Cr/Uv/6ic+S/aP6/8LM+I0wto3VN1aTVTqWkT72kUG2TrFB21ZMgUb2jtFFAj5HXUShSpaObZMQLU7otozX0lCVTQL+hFFv+UqWTzFJ9k4VkxLVLZMQbZMT7UWWkUbJlk9+8x/6i41F9k+UlUWVT57THPiLq7MemkkvsUYXD7gTfRqLwHNdCjpLxLN8epR6lvqL0VN8IZt9w086S9oTflt+o256SIfe8387f4Nu2ovn01+7fEADvEukO7d6SCgyn/pWOkm1R/JTNU52TR1S9o6vEVJWkVd2UVWWTT9VWdeRWzZRXXcOoV7a1oxlYtaOJWP3EWNb9kx1ZraRZZZPPWNaVk5JYjeRYRZMIWLaNk9FXfZO1V92TqmwE96aSrFeFw65X1ZMLsFf9o7Ms//7lRv9Y/wBq+WZdbv+I+2ZfuP/K/zSfINb/4P9ClmOYLrIedJ+GlYLWkgCUly6jpJ+2nT4iam1ULaMlVGWT71Pt9C1ThZOBUz0jSvSffpJFpVzkYRSvJqVWooM0rxaGwt5QtaRQzQRcr17CI3hPbcR8rz6SqJSntqK12RS8B6ykokv9kz0tS/3z10qNk3HUp06jNUp1pEvdk4pLbcQ8twb+8ndMbaTEFxa/KL/6HwBUv26/MC9CL7y/Zi/Av9q/YJwv3r8IzxrJtqJ5TYXDQW40z0bFlqNUz/6SnWzHqL6jfM8usr4EpIdU5E0RUm2UrM+GkuF8N87F3sUA3s/4y/7PGN8i3zzfRt9w0wAGT3jfqt9MT15PsN/i35RHwv6S/UTk2wCWxf7y91JaRaNw7JQMVF3DiHTkWwRVRaOAVV3D+IzkW29WVaPjVi2jVTT02+NXVaNTWIXDvljGVaMTWcXmDuPc5MJYVtWTgFgdwyrs5OhklAG/FPem5ablBvUe/Sb/oF8AOv/EX75f6F+a//xfnv8gb6Ayb1RvNm8A8/6SjZRUQKaEZP1W7fQ8BHX8RDNmlJTyVVXE7ER4VYWTFTGclPeUBL/UR47j1EStGLyU4VPdpFNlY2etUy2zLlPtRFLVk8ANUh3DilL9pGQ31sVmktWftMRozMQzROT6ULb9o8NQhcOOUM2TVtVQZZMfbHSzNBRLT7L9lE7tJoaSAU7tpE2mbZMsTZWUrKRCDCTetUvlJEv9oxNLZZOvaIwXjhVmY0rNk0ZLjaQC7KQ1pKfOFc4d7rXmHe4dAF6/eI8qL5yPVi/Aj4ov5I/A9o8In8Iv7LfOFZaS4kw0BdS8dOykdO5PjRRMpKvnUC20UdWT0CykRSqUxNVkNCzklDK0B7aiVelc5LHUBHrcBEKMxAMMUm3W1sV+P9DL5s/4zwAK39w/3jXeBfY/aK8qT4yvAG5FNk+4r8qvlE/ur/ijRuWKlsJVZDS83ASjkD4SsNbMRCxUfVRUtYMnVZIdVFWtZk4TVmU0JASPtVc9EwDk5G9YfVPamiRUI9TkD1nNxCRUo61YzWNhWKXEWGUz3AFXHcQE925dFv+QX7JfFM8A3l84z0rPXM9Gb0Bvam+Mz6C2zwgPGgGms3S0cHS0MEVX1YPrXLcWs/xEEwRUq9VVDRRVvQNdVLQjtmQE7FTNY7FUZTNspVSd5FRFNKyUyaQEkTaslFlTXXMjUx2kVDRbp1LNY3FS7fM4NHS1Ayx0yvSUk1FlM1wqFDQk7DThJBSoFBRrkLZ+UjpQFVMDUO1DmFo0FCs8FMBOteM5pHTbzk21Q2VN3SP6TNZ9k5BMlZRM7fPIS7JVdEttlIwUkUod5ErW7fOISv3EShVTY0sK/QPmrBRKNJ8+jd4d5h8AaI+Kj+zvto/Ygwb/2I86/0BM/xafKJtu/5D7JjNMFVOtQ+wkLk5ddE8d8xcUBDfGciIcNJgMt+ZDlNSh8SS3lpVGNRbjUv0DlioUBF5sNCvUlAQUBCugAPaV7p8Aq6Y/IK8yr5wPXq8AwA+Cr+QPrq+or9Kv3K8+HzBQH1oRNlNsFBlSXfR8FGvfUhVTc5yU8lNd9FZc1O5UDXRVvbRVNXRtViUTxlYd81dXZdTW1BQ5WN20WOUjCVmyJRMmNFTzFdZYHfOHVjxUQljNk/z8xMv8twTetQZSpXxX5r/4vyLPfC8A1l9oz7IvxC/+X+Avss8MP6AePzA/OjGGZc5iUezEEGbEtMpW1UQEVEVW3URmBFTFVb2U5ERAVSUTtQb0RM+sFJdU5UNg1qwUJ1R9k/CE1KxT2gVTdSy0QFPVYwdTplXj0VIl1IwUY8yULFa8ROdRFXOu3PR4tAS1QWwUCcTU1FAt85utUAVTZVDNYyHc1NFVTx3kT71ETmXkTi1UGU61lFSUTE0lJLznFnJt/tx0mUvtQzhLNTOt11zkhUqldEp9JEpa1fRLFXOeS82THMTnAJbl7vOU56btFv3W7+Dv+u8AXF/Gj4BfMv+kX7ZfaP+C/1jsX57lRpquTV20Tu10SU99dq7TUJU0LBS2hJeq3nK59PQh1DQ1nBQfigx098SUwix3hpU2MhcIHAQrEEZ630wPDkVuD4ADAN5tjg+oD7oBtg8of9oJ1g8A+A8KH2x/Nh+gf7J/xHem1VqmEj6MFKNS5RMYfNQtk5wUD1RNNFQtBLwUs6NVxfRktIxWbWP/VVaVE3L8JOU8JFWEt1puY1ndwxhZxTRYNTQqpLRzfLQvtLTrxLdOJQA+Jd61Ri9YK34txo/oj6IvAAyfHp8wn/IvRJ9mn3if+i+onJe2hc7iftyEQEw0/WoE3GUU1CPEFOZV5RRqTLRuvBQzjDT6VJWUqVSV5AykRQSEDawU11lT3UR0ZGdTxTMwhNdarvKzFAR+UmUTR+z0VRBkpNe0ZKFsFGmMdNUmrGTv9NS4TESBUJp100nc1BFQfZT81EutT63zw06t01oU5O6WHOSFTeVETe2EjORT1sxU70vFM3CE5ApLqiVkSp3kSpXkSgUDzDVKpfM95ES8S2VkzOcA/l12/xhfYl+cv25fwL/SvwCUX/a/CM/SXyzPPs9Qz5LhLA4jLOQQTR10TZWkDORVGTxkkLykB+xkfAR3DP41XkLVUgUGBgUmo5wUUIsQzpOU167SOhQEDnxkAENwVgWubaZlxm/Yb/Jv/G8ABnU2fR5/OH9af7zfhn/g30Dy38R/Fu9oG+b1XkJVLATV24wUU0Sk0NTETVRmrYPKVHU09JS+Va3zjTNsNMhW9cS8h87iHq1YxTOQWF1D9eQUKK1ZrfMTWeUT2ISEmylYRYYGAgx0hNOclzYtAKaFto1WL+CPQv9U/zafeP8Aiv+c/5afwP/S/+T/9v8AA1bOkphXbWNfpOVXtRSqzJSY1JRV3JQTzBTH1VWto4mUNFCcNBZVmlWz3nTkpVSdFq5DVLSVFkazU4Xjg1OlE04JU2UE3DTg5Mc2gwRH9tVUfuMk5Ie0ZFEcRBiM1KXhNGSqREemEi4UFO41T/1ET9VzE08dZj6zrU51M9VNxTNQjETrQUydBARU60Ceo7REV6xEa/hK9TRKJUNxSt1ENtREAktNM31LnRRktAFXZLf+Rf5FZr0eXzhfQl8AFC+uv+C/Si/sv24vgC8iz9B0v/ZfaLOOg0yto3lNqsVETg20T61EUM3DrLFQ1UREZ66CKlJNM53YHDTbwDYiN1OtoylToJ0U7Dcmg0TnztIkHDT9ADTXtmV2PSbdPtU+31DbBn0Abt+Y34rfxN8WT8jf+t9MT4j+3yDvgk9RZTYWNf7yhylSBaRU5HNEpPBk5AuAVBazhOSDBKVVjSRWdeMt5UwEV1eto8lEh37jZVhlBFlVhk6i/Fg1Q43EtOSFWD1khIf+ksMAJPcG9Qb1ro/Aj9qPpF9m/QBm/9hf6l+0/w5vIG8yb0RvCFZvkJsGg1ftBBwEM4COg5pMBHf0RDVWNUTslLiVVS20VY3TQQSn/hLCZVRVBFTtBBSkHFSF4xXjpASuLDR3RKe2RdZjIEw/puOsRDPQLvNRZSSMNK01tDT8UD0DxRQUjmqcpFikpCEMFNVP/XOzT0+FNEQUdU5lIwtVTjWkTa2jOXzE0WQnbI7TFLSKSy3jJ0vNk6PISsUUJLfOU0qNgxoAfBRzEEajZCcus8Qf1h+IvwDyGSYveI8yL5yPro9oL9KPQLQv9o8InxqfJIf+EuLMdC2x9KTzTo3UT40UrKSz6VBVtER00FF15FISraO5xMf+EjKsB2aTVKcSLrNSfZZeYhdspNMwDtUAfj8o3zrfXN++P9g/+jmO3wAIT3KvNE+WrY6vaE+KT9yvrC7tLhIDUmXDUzR0vtpcNDRENLFTbQMuVFrNQ63cZClVraOkhOdq5sNWzcMchGSRV62jrQTs5HNYbQRYVaMhtiRUD1ld4+BYZcOjpqzkYFiNxOTk3BQEuAB0Vwb/gF+iX/y/tl/4XzLPAETPBm9oz3Jpbs+Yz6rPvM+svrWG4qNX3TNw5MQwWiwE7JTkqla9w2dMBK0XTATXVR00VeWTYVlV3XRcBPBUvcRULYRqbOQ69GQDNLTNU7Xj25VTXbNcU3XjJVOW3YPvUi3jt7xFzAQ8alw0BGQ0zfSUl1FtlkTec+wE8fwnvkMUFD4MFGsFUN0zoCwUM09NBNasdF5OlWPavHRxTba9AwhN5ZOhTG0DPk1MzUPdS90kdBQXrBSpovR3JnNK7aPn7HRgCqwU4tR0SiSXLo0mha4tAFaPCC+Kj+Tvjo+4j8KPLP+APv9Q//KPdP++LR4zXBRDRuQkLk711q6z7NSQBDc0rtUOogzMlIBSxdTEBNCbkI6VpnO0BNCElJlSBlWjYVIVFJzXDqXmlVbyAd/Ul5Y1lj2uPyCvMq88rwCuD2iv0g/kD66vCB8aH+yvqD4fUBsm8vv8pBlkNG2KZDTdvERTxEdW8+xk7K1UHeNoVX20VQ20VlodE8aUZDpXJfPLzBSzO1h1VExUC1nVsyipWeUWdlLaTFSbNFREChRU/nxkzRTHZl3WtXZfAOi7Xi0Oz4Avki9Uz7YvyC9AWs/kL4bPED8iP8zMmIRnti6CEFeVY8pW1bOIavRERbwUBpxkx1Ul89GLxGd2M8Rk0aQUmFRaHQRUlWMqVP0EU3UD0bwEd0ZTpJQJJLTRUjQFJLxEYzQELFIdFkZ1qkYielSkQUx0C/QE1ClQnfTk1GXs1DCEd6YT1U8tVE4ldE7tkyVOmoWUTf0DVE1NVKzsB21MHROmS+WTQUv1ZKBc51blrnMEh76SlQyEGAIs5F4kjyaFPoVW9U6Nxu0Azu8A/1KJFv9wXyr/hF9e/wCI/yqZtl8omz6FlmNEl24jVrT0s099RFBdNFAdRmr+ArQURCrsNLtSpVNFH3TUNXzUW2AucvUcfwAudQ7ThJQDsP6V3p3Wle6VAP6dBq+AD5oPpA8Wf8AP8g8ATH8eH3B/gn9UH6Z/uHsGtaze04zUo1LdRFNNk5MqfNQPNLSNtDQKRLeuszZctIxWpVP/VnWT68As7pM0JFVYDXPAhLd2ErMdWU2UrLS5WNWzeE1Y5ZMxWH3UNCTFTCcANi9IL+q/xI+eLwgz1o+oLwASnySfBj9In3rPPJ9+n5CbNraKgFclc0JXJYYGY1gE13bTBNTnVaWEVRWjmW5MteSU+lR1ZJwUfFVUvWNFNLQNPNTXjBRroFPVs2iMFDBT/ZSlUl1jteT3XlJH5PQQqoTU16xkoSREa7xkNbZEBO9Q1bO4UK1jgbVQnVNLNGQRUI2UT2alU09PrWQM5FpOnTPb8U2Fc4ZNDXMgTbQFZo6SVwxk8UvlY45VS00DEwy0s8xEemzkW4BKHePIStWzONxEA7hLPaSsV47vAF8SXxxfADZfYF+6v8y/fl+oXwLPFM9o3l/QXzLPTB3jiExdI6EQFOTboF6D1KVPnTORIOTVFEcOdT5DhGTVfGQDAGZecjRTHaR81N9SpYQS7PRxlNfmYg709DtwvmUApm2+ZV4Fxm3eb+hvAnnWowAsd27Vbt02f6Dfst+Mf9bfQOjfmn8M7xbllmWmggqEZ6pmQryEHNCUFE/8dM2tVJ2DSFVdI8D0lVaiRTOoxBeuhcZCHhQkjtlYXYbu0iZZ9ZMTWUq9ZFhFNFg9hmZCDNTkAdWUl56Flo+og7aFVi/AjwA6/0z//o8wn4L/lP9mn3ifUAI/1P82P19AuFw0mryUVV+0lCIcJN3EFJrMlJVXfDQXfDTXhDdWslAqlDQWrBVU/eRUlRY2s2KsNAGcFMsw9pKDU03TMU40pOtwVrLgUoXk5MfQxhMER0aDHOSHrGRRUazdRBxE4VCF5FD1k3NUREdO00+VBE/t8xdURFuoTnUTPU5NRE0dg7NsTY2kjLSHTG1ETLatY8FLDXNgSzUT/WVKJXOivE9OMgFLFYMreUsFY/oMtFNst16/AHCzRs1+v5C7Pl8QL7K/NC8A7r9YL2ovTM+OL6Av8l8EZ6yeE3TEcU4thE/t0zZNUB2DrFAdBCTUl0RnUDZDFDTTwCYiN9w0KZQEpQOUBNMUN/ajUsXTJAJUZP80165l1sMU3ybVzm8AQN9S32TfDn/oP5LfDE++3wDw30JP/N9mT3hPgkF2E0RnUGbD3MRLoAYTU/U0U61jW5FUZQMOVV1jhfyVZVV1JFb1BNSUVVcVg9HJPId2Y8zkGLzkI1nWZQP+WE0jy2SEiVgCLUNEfI+2hf7l/uWmjyD/ACr/nF+uX2j/mv/MX/ZfuP8A4v8sbz5vIG9KYe5V/nPEVGlTvJ8mInfUlDVWLURqXAS25JR6VARAVZ2Dtfh0BL9s5IhU5QRUWm1TGoQE4VNNI6uUBDS7QJ7iLjSk+FJ15MQEE4pSrRS8xBy0xAvQnuLVrizUaHSkMaQ0/FDa7VPDFBSOUE1DVlBadSMfrKTRT6WkTyUEWNSk4yAmIgdOjRRNFYPFOXTE0Uwn/qVuUopLFk0jK0sdg8wkt4YVdiK1r4QUF0S0sEtlwygA9BdmtVa/aLOuJT4t9h8YLwByj0SPlo9QL7qPzI+GL/CPUAKfFJ9mtZay4vyksXzPrAYVNlLpUGUDXoTU0RasxEVSNVO5vM+mBa6CpetspLdUpzZSSXyUGRDMBwbfcDPuUuPMly7fqDMApj+4P8o53j2G3wBPIk98r4BOT6CvWk/Er9av6KvuUgPQPO/GxT6TVOQwdASvVArVdFWNo6TURKNghuUuc7VXxURXjaMEWAUUWNBlBGy0I1BeA1nVY+hYrHVUNFRpWI1TIKzk4wIkBL10V/7vcF+CX8RXll8AAM/CX+RfBm9Yz2rPVG9Gb7Cgz7LPxMeGAqFX3TNwltzEMFdFE+yE577CZ2r0RBVEDJvkRF9V5aOrJ1UdpFSNxFQdo360fA/+Q1NFw5NTRRNc1VNdFFMNpFLV47VSQlWjcsQH/qVm48yUlTx0WGuQtuN0NO9QDQOqBBfWDqI8UNXjBdTUnE9qRcMzHBTDpHReTg0DtdrcJU1FcwhNZROhDUxlAz5MJQScF/51hoKrp0rdJEqlREodU+NahBRXnBTZS1WjQhyXAJYDLI/WH+gfWo/M74aP8O8AsomujyD/4o9E/1b/aPs+/djOFRYzjORATR2jLk6Y7dY+A3x0kVBVNOwEmCoMpAy8BIG8BPEUtwZ1pB41fnNSFdS0RGOslDAGBLQFUh2m5pV2Neadjj8AAK8SqS6vyD9Sr7QPfq+Ir4Cyr/wPDh/ArzIfRB82UvmqTBQXXDRvXDTffNRVVLxHZvNU3TRURXRVZdOz3FXdZKRkxFbtJFdaRRPHxBQ3WM20WL3DqQccVzZSCYS01hRUmBoMVEKUtPxXLVQsx861AGZf4L/yvxTPLs9wz5IvpC8Ajs+Iy74v6C/6Lww/Hj8oM2j+E3xnJoIQtLTNVtVkqpRkR7wUBpRkxxTUi1VVlXNBxGQIvGTQnBQ1mJQUYJwUKFTlBHTUK7xTlWRTvWRT7RQED6AWBabzxJduI5xEeqQEQTVRnZML3ATUUJX03NSzZVDlxNzU1U9FdE9aVXROTSOQTm3UTrW0pU3lA1RElTyMCxT0qyrMdErUdOtM5JHsd6ZzJPx3vvNLlZQk5F4sl4bvAJjvqu/E7y5f4O/672RfFv8AiFt+X0D/ul/MX95djvWOY5g8l24jrPSzT212HnLKUHx0G0CuYwxEKuQ0u3QUTR/ENDdTTWYmMvcUtAXEhJSMBLe+lUYVVgXWnwBID1oJbg8Yr4IPpAcGfbYPAMgPOn8cH15/cH8qH5R/hn80+KvmYj7sNKNSlZZe1VqeYhEstI9U/fMtPLesvpNUtIxWHeMBZLR0Siw058QUV3S3ttNZTWSpWUWUlLS81BR4rLQzAVi91LS3NiXGtca/OCNGLwC4j3Iv3I/uj4AvEp8kn9YvgCg/is9sn1afaJM+Jb5CfpbMhEBXhVP/9M9+EiVm/MTnVTUkLNRuVfXTozNVVUQ0336SRyy0D1oMpNcktKBTRdNohBRFMvz07XzX9kOMZEccBFUQhGTZNASjHERrtN+2NiK6UAWTg1ClQ0ta3NQVxNS6T4VTT7T02cf8134S9U01I4pNan20Tb1DvvxUWkzNpG1L/fN9S43TGku9NGVK5URK9URU5MhK7fQC1ES4dOeGVfZF7kXmRY71AAZdtu8oX5q/dF92X5hfil+A9L+mX+BfKs88z0bFVuNMKsWDEAzk8XxFTrX+3hOi1GR8/GcWBSYC1XRkLGokpDBcZA/cNOFSPSQC7DRzzHfuc+z0Q3A2DZ5lBLZtTkLoXA/Wb+hvkg8MfwAefzB/ot98f7bf2N+Cf/zfCE4fYBM2Igp8Z3YVNoOMFLXT7HRR9HTPVN1zSK1VxYPAVX0TNbwUxlq8lDg8LB5YTdOObITYW4BGhd6iE1ndc9hYUg0EWH0UdIQP1BTYhJcAJi2ejT4v0I9qLzz/Tv8AnwA6n4T/Zp2W/4ifuv/c/y4/1EAzBsJfNPQgfITdViot05rElFd0NBd0N36CtY2ENFGMNBhVPYRUVg3jp1StE3Fk5Di0Pxbm0oZTTdNOLKTjcKYyK+BSvZRShdNy9D+mMlXAFOSHnGRRDEQajNSl4iRkqjRPTtNP9URPbMVETESoTq0TQU4t04vaTd1zWHxHFoNcxCjNTM3zxUvtNDy0AktYZQS0T36C/Uol43kEtAP6S0U0ZLf2RfZPCF8aWQDmH/gfCi/Ev96/QC9SL2QvgEbPiC+aL+xf/lWWE2zEcdlOJYQcZDZQvUOuUMqF0yLM1LQ8Z2Yin1KmfYMNU3XkxDQnNKQCUNw3dmUuA/TEJOzEAdTEAEPQrmWmb7hvym9M31bddt8AiN/iP6zfBk/Q3ypPPE/230RgT3JPUY0UPGfu8ofcdIn43MU0pPJcZPtwhhIOtVXVBFW1w/xVbQRWWtVz48yUVVcl48n05GzT4I6ywliF4xhZfYOjHVkl5ARXNvKAnOQ+FsTk61dV48EU956Fno8AsI86/2z/zvWOX5D/yl/M/wDO/8D/+l8kbzZvSG9SYbZVJEYDRFRRtJeuo1aVFDwEMzdWpUTclLpVvRTslK1D5JT+VH3kVMXji6r8lFUEpB5k5OjMxLGlU5UUUy20lAT+RDTHtVKFE46sBFhSFQRSqC3W/iV+gm1MRDa8NABSJNTIhMfuo1BNNFAdBFocFFckFOhO/aROpeNTE069lNykQ+Sk3sQXVoYS/ksl45k0tDgEtGvaShWESi3TekplIwGv5HQLsDa1vsM0J069vh8AcL8SL1SPZo8gL4qPnI9mLwB4K3Yv4I/yjwSfDpUmhe4DUUztZHTHzjNPrURQJeO16ewkXsw00VF140UFUsXju7TH/mWeBZ4zZKQpuUynZqJJZKQZ9Md+NQAO1W49Ht8w26Y/WN8ir+w/AEav+D9qr0xPjq+gr1JPxK9I1q/go7ZSA0Q3buNSBfNrOlNNZFMVYzVUtVQtVG1jLVV9o6R0564DtVa1wxxEVJFXzTMBtVhtBFi1w9xYHYMjNLTnfoLn3OSoWH2ELFQVIKTk4wwEvwT39uX25QAG/3BTbl+AXwLPFM+2X6BfADLPFG8Wb4DPks9sz57NtuLbo1e9M3BXTaMyVyqFE+4kBKosBGc0B/ZCVdlEBJ3cRGHMRCe8ZBXu1GS13GR+dAdes8xkrctM5JNTfZNcHLQlLVNtY+1SdeO1tAf2AmM6UvWmTtN8NJVRXZaKJjNRtYPv9AdOlZ4yPGr8BAUEFKAcFDdPPQTZTl2U9NTeTXXjdU2mfZMMTa0ELJRCLJVLIlXjgZwU+3Cugqvkd951bOZDfBRXSz2z1UuFEwE+1Be2HzCDrhU2j3CPuu8ApI/e7/Dvso8U/w6dJv9I/4Ba/2z/dvUO0xyEq3C+A05Q5da2k1x3TjNRnQOYnDQBDKSXPpNMNANwfpUWNTY1qgbym6xEY6SUMMQEBgCklCugxp12P+iblj8IrxqvADSvxj9Yr3Kv1A+ur/gPCh8w5K8uH0AbBvL7UbWWFvNWDDTfUj0TV/xk9FTUa3NUvTRUjTNqVe2zU+BV1WREtMhMtDxsZFHN5LQ7UNazWBU0WZVEYBRU2xButQ4zjLRIWF22ADYztMdeVca1Xl3Wve6/UMMA9r9gLyLPXM+OL1jPYs/cLyDWL+gv+i8kNw5SmHRnZpJVEbwVVjUjipRkR5xktQiUZMcM1I1VrQNBmVVlNHw00VQ1NETUYWaUFCpUfRZmArxTPRNrd1PVk0H0ZAlTHYOB0wQPnvN0FEMQfiOURHqpUbVkVBQL5ATUdHSdqVDN5NzUMNTU1YR0aG1PZQP8Tk0jkE5l1BVORVRNnWNYPJWU534irRCERLBLvWNOBITwoUrFdOR3pkUeMheURI4ABISLQF6TLId+7zCPGvEG9QC+7yBf0u9EX/7vGP96X4xfwD7/sF/CX9RfluUWcr5MsnXUTU0kpPS3Tw0TVlVQbbPMXHRBFBS2BEQZKnSX1pIhUw22RmWeY5VSnWPIJHSQHHdmUhsAdJRbEOaVzp9AD+qR9p1mDwB4D4oPrA8Of8APMn9Efw4fQGh/en9EH55/8Ktu41IVM1WlDLQaFLSXHLQVJLQLk1Rdkw40t/7FvtJbMIaWUv9WTSPbwKa1PrJV1ViNA8AEJCHkFB1ZUj2UWJ2UjLR4pLQz9BQF78S0xTwnJi84L0ovrC8Ato/Yj7ov/I8On9AvIj9En6BWn2ifep+ch6bSftzEQqistBuATrK89Mwn9MTntVXtxFWl025VxdMzlVVNRFQVc8I0136SR7VUlVMPlDTYUxVzoipcZGgcpDJMZPp019b1TF4zRGQRUgXUpGSjVBRla6xkNbTXjrK4UHVDq4NQVVNL1NQVvNS6rU91Q1NPRQROFXNi1U49s/Wc9I4U5ChNqPWU1Ee+0vpk5JVs5B5FSzWESu1EDLeuE0rl9A1LVXO0S9WkdO/mT/hPAApffL+Ovzhfsr+cX9a/6L9Aql8Mzx7PMM9CyRbiiIRFKATky6B2Q04FdE+19n6SUQcER5YFnqJlzHTVhNRRKnwU6/AOo1ONA+DUdBGqfNfGE9T0EOT0S3AuDQCeZUYPWAO+bd5v8G/6bwR/AB5/SH+a31R/vt/Q35J/9N9UBu22QvkERArMdFXEdKm+dBfugtOEFFOMFNCtVM1jTFX1lFWdozVKDISqrBQ4lId+Y1i1s2uLWJ1EWOUzI1lFNGZMhONYNTSk5FNY7RMDDFg9RISXloUeJR4lno0ApoXej8iP6o9E/z7/aP8ymcB+/5D/Mp+8/87/KD/1uFQ0N+6yXyz0ILwU3QyEhZqsFFhcNAuAXqN0PFHahDQY3JTeVAXjp1RWnWNxVF1jOJw0AVzkVLsw5jKDxMRQXGQYxM+M1sXOYjxS1dY2g1wUiaqcZFEERBp81OKkpKpFUOUzczRHdsWGA0/Vk2saT+0TrFxERU5VBLZkxHVN3fP3TO0TjGpEFCxUxMg0tGhL1dPLBku1s6usR+ainkpqdTP9JLR09KT1S62kAOxXVrWGA1y/br12v+gfor8ADC++v/C/+r9UL2YveC+KL7CcL6Yl9lV2Mn1NbdNx2U6NFBRkNlDlo65QFrXTJFFdY5g0ZyZDBDRVDVxkOMw0KdQ0A+R0pKvAPiKfdGfW0iZEZAEQdGQj0J5lPiLfpG8e38hrAM5tTt9Y23bf2D+K3/w/rt8A2N8yT0RPBu9oT3JBhhOcNNUsdGSItAT8POR3U6RFROR0dfR3nqKF1JT61VVlBFbF4+PElFdXll2jyVdtQzc0h0ZCFqis5EOANtL+vOTIVISJBVillFjtlHSHpoXu5YaFAJaPqI8y/3xfnl9g/8Jf1F8Adv+o/+L/7F8Ob+j/+vEuZVo+Io+sVFNXreRXtZZWzgJ5Vm0EVkVEVV1TU7pV/ZREBEFMBAhk5WFUleTsdFPgnjIcVJ2jS+VTbVRTpUZe0kA0p1YeQsRSRRRSPWNXxHSBHlQ3llOMx3alFlOExMdm/ASQUD00jKQjUF2kUU9dFLSnhmNODaRORUOLpk31ZE1dpKQXXsNMKPWmJrU+YtcctIh0F24VBj5iF0vNpDS3BiW+FU6/AMAf0h/8H1aPCC96j0Qvno8AsI9KL9SP5o/4jwqZJoVGQg3mvHS1TXVUxKUMFPsAqm6C5+QkXmzU0ZzERZVSfYO7NDQfLKcGU1MifYPrPK9Opc4CGVykI+AAFtVeNW41bjUW35A7Nt2mPwDAP+I/PK/uP2CvIk+Er5avIFhPuq/Mrx7ltlIDFHdm42akBDpTPWSsRDZULWQGZAQxVZV0TASTYHblDgVWtlKTV3WjBNTkdZzkbeAEVCZZ/fMYWV1Tq+pY5SRY7QNqLFQilVgN1FfVQ8FkV8biowBUV+7lXl9wX3pf9L8OzyDPALJfRM8+zyhvAm+Mz57PsMuaRgKhRFRuV/0EfGTsFiQEqFatw2csDwYz1ERbYVXNoydVVdRUrcRFVKVkVAW0dAeOgstM5GuTU31jXCw0JVPFI1HtlJeuBd5yOgR0BGyUjct0NJVRVZYW09QE8azsDwaiPlC9cwX8BKCtT7XjM0/No8csFF6ULB/O403lxEwtVBTk4g1L1UOBSxUUbBemE9R3slYDSkUElBTVSx1zPgDEhxaPKIOmFQaVPo9gj7rvAGyPho/AjwL/FP/Ojzj/Sv+gXP9m9aYVBjO0FEPMJDFNTq3DN0+tlAQUkewvqs6yCkw0gUw08QR0NEVTHXMuZNQTMCYy0wQ3Fr5yZVKV9FK1ZJyUG6AAdjXGnXY13pWGP/ifEq98DwAmr1CvaqFWr8gPeq/sD6avgNCvIh80H7aVrpXWQ5yU4GqslFkUNPisRHZUJTNb81R9Y2xVZbRVhcMtVeTEyFZl5FdF1LQUbTs0VKxY3eMLWU1TayhZDTRZfWPcWAU0KgRURvxEAPxE0DTHTl0Axr/Yv/K/VC9mL3gvOs+cL4CuL3DPgs/kL94vCD9KbphSpLRRdGfeEs08tIrkxFVIjGQIhGTJBNSNrG+yXpNULTQ81GFU3XMqSVTdBORkvuxn1kJBjJTJC/T37uKbBAdmAi5SpP0GvgKyNHfeAkSERA1W3ATUUB3zn0yUZ1R0rTDM1NVP3eRPnUROtt0DlE4tIypOpbRNlsUTXE0VM/esd94CFEZ8RLRLVebeA0zkntx3AoZimex/tnVWk6x3du8ojwA6j8zvHl/Y70JfJP9mX3hfQCr/9E9m/8Bfcv/MRL4sn1oWM0/dA1RQfWPMrPSVQQQUtsT0KmyXXhIhhVO9czW8NENgbkP0pMcSHHSO9KdWUhu0ny4FLg+AKAPmn2ADXg9wD+JvXJTxAKQPvg8gf9oPRH9WfwgfOh9gjH/er/CjZuP0pKdSxRPTHFMtNAy0F6Q0lFSwxUQst3ZjrBSOVv0jBalXfRQcNOcsJFqUtMKtWM0zI1l1lFn9I/VlWK00WP00XLQ1WP1kAVfl1DQnHiUeLzAjPiU+LwBQLwLP1I+WLZYvCJ8an/wvwPYtNp9gn0KfNCfOgoBX1BXkpLQB3MS85MRoVrZdsyVWZXPmVS0kVdLNxFXd1MyU+iS0wVRM7USEFENU3RQctNXk9KWedBRo5Pd2E1LNM7NqzHR8bNRF5DQOUpVzU9dRHUSsdGmcZDNcpLPvUCVkHER/UGUzSdqs9BG01LpPhVNPT2idtOzX/mNNLSOKTTWEVU39pEylQ1rcpPpc5BmVLOeOAsBK7USkR8YSK7xKrYMwNOVLXdRs7wDeT/BPAlkmXzhfCl+Uv4ZfAMi/2r+sX65fEM8izzTPRuNJTO10/NT1bEW8pU+t9spukgfEZHzsZ2ZyZlKMDaR81CpT3fbu9eay3yLMdKx018bTHAQQ3PQzcAAmDzgPSgGub8hv0m9E3wZ/AGjfGn+M3z5/aHOm33B/mn9A7N+ef4BjxvVuZc6CwGwXoA6lnhOUNIswxhJMlBTAKVVdhKQUqKQUOKSHFqIbHlitg5BYRYbWFcbSRRbUFOjsFyaFXhIRVIQF2iw0uBQvhoUuL6iPEv8AxI/ej0j/Ap9s/37/kP9Sn6C0/6b/uP8qOeayXzT0IGpENN1MNJqkFFhW/dOlF2Q02Ww3/pJTfDQYapQVVP3Tp+yUcVT141U6lDQB9JS8RGSFrDQNTnQUGFNlFvbjzMfGElE87Df+o6x0ifTEURzktRp01OKcpKpQzTNzWCxHbsX+koNP9aRPjROrrE7V80W0pN5cxHXUbEeO40yNEyxEFMxLKo0USx3kS+Wzr6RHnkXW3hL9SqUzdIxE8UsC/cNT1E9OveZV5r1uv+AfAKq/BC+uv+i/Oi8EzwbPcC+wgi+UL+ZdBqJ9TXXDcbZMRHRPHaM4UBWjri1QpTMkUR2jmCxnTtLToFK1xvYSN7Q0J1NCbdMCzDe242xn5iNStXYAJtX+xfbPCNu2byjfOt+sPwBu39A/gt/0P8bfGE/S3zRP0E5PCO+CYX4TURUjK1I0TcTMdPxUpHdTJUQ85Kl17HfGA1UVo/7clHOqvJTlHAVXFSPL5EQ7WCyH9qOk5CZZHTRZBaNtzUyEjlglQ0ZYrTMDAFhthjb1fo+Qjwr/NP8Ahl+YX6pfzP/OX+Bf0v8Eb8D+XyhvOm+0VzYDpJRRV2iVpKyXNuJ5JAQ3Vi2kqsyUutSUfjwEQ8yUCm1V5cPEVBUji1SVFCb0lBxUxZSUBLAMNKNARrYyQFOVRrZjvHSOJOeghuOMRBvQflMc5HrsxDVWnDT+ULWTyPQEkER0a1hQZTMjjKTZTxUk1U8V1E69JE5FIw9OjG3kzKRDTSUUVLcGQhTNTMUDmUvVJPSk2krSVROMDLcms0plMxNLAB1ULLf2FVa1BhOsH74dlr8A6B/yH2SPHi9IL5qPrI+WLUC+j+CP8o8El0613gNMdcNDsU0VFv4K8wA24uncJMteUU3kUUWmNuK5UiKtgx+sx44FhoLrZJfOAi2BNORJUnWDGzTkG+AA7s1ePQ7fINMe36g/Cq9UlAHx3D/eP/g/Wq8ET36vkK8ASk+0r2ZPeENGNXYS28Au5WgONR5jPOQ1xGSzVK2DWy9VlaOmVaWUVhUUaVaF5LRUk2xkAVjtBNVYVRPcVLQjFFQdWVrFo+e85KpYxQNp9EQTIlhlNPz0v/znVlVWXQD+74Bf4rnWv7hf8l8kzzbPAEjP+l9szxZveM/q/tvglnKto/S0cFc1ozKE5O6qFASqbORo1EQlLAydzVXNA2FVFTScZO5Ukp3EVJ1kHNRHbAfmQ1OqRbRTVRNcfAQl9GTstVJdk7X8JIBSbRM6ajw0BKSUy3Q0l1FNltoWM1Gtg+9Q1SO4UKotFFCdMz601AX0BKDVT2UzM2x0yyQUXk5YdUQsF1YSDE1t5EwlVJoM5Ob0dIVLheT0dMVobBfOdSYTSsUjUUtdkwXVxHQ6tIemdRaPwB/SHwCk73aPyO+Kj+zv/u8Q/9qPADT/Rv9Y/6op/sMMhJtwbgJjMU7V1g4T/ASRUJ3DSQfsJ8ayDJSXDsLzZNTbNVN1UzBTzQMRU9LFI+H8J7bjUiUzM1IC1SMI/CQToFY9xp/Yn4I/APSfDq8YryqvbK+2D8gPeq9A7A+er8ivIh80F97i+3REVRlslG8ENN2cRFdE1K3TRNRzVH0EVHXTalrERN7MRFNW/QPG3MRhOsy37kV+td7iC1lltraOwgVZ3QPUWI3DlQlYTeR8tPrkR/a1VlVGVQC+v9C/6r88Lw7PcC+CL5QvAI7Njs/IL9ov7C/+L7DLdtKlmmxkYWxnFvLP3MSKquTESIxkCHxkyfzEjWVV7RRVDQRsNNFU3UM1mDTUYYQUKlTdBPRkpbxU1IXsZ56SCez00dqklJtk1GVSbQMuUqT9BoYCwCx33gJEfEQNNtwE1FAV859QteRMdKEwpPQ7kG51lkNO3QOUbU4dIypO5fPBTW2zW11NBTP3THVTkKx3pt4CtEtN5k4i8ETknlVKheRKtXRKjWRK7XYGTiIQTE2UBI927yiPou8ADF+u79Dv2u9UX2ZfeF8q/6CcX65fwF9y+QZyvnz0fdVNTSROBTRP/QNWUKpN08yk9EEEFLYsdCoqXBSdlJQhfJQ45PQ7Za34DATIUjWjkhx0WAIMBCiklEsQHnUmDzgDtpUAPg1eD3ADxm1+D5APOq/cBwCmDyh/4gneD1h/Eh98f45/xJhzx8L9lNTzoL4ipVKmHSMaU43UDLQVFLSTNVRNkw4M1IdVTRQ0tFuMVuXzAVdNc3S8JLPlV2UUjLTCWJ30WcxtlNQU9VilNHy0elgq1fRY5fPxDDTHLCe+xQAWJba9LiUuLaaNPi+4j9qPAKQv/o8Qn7IvLJ8GP1ifap9UJCeW0n7MhECctP/cxCW69MR57Mc+A1XdxIwUS25VVYRVPUScNMQ81KmLLNd+Ug+ENNjc9KBNUx0jalPNxBSk+nzUqcRs1/ZyScT0ETyk2arkpKMERG2cZDXUZP5tUB0julBtE4NQPVPNS7TUFVCllNTUU09qrWRO7VROVYP1TbVExgTkKE0lhMRHltL+S4KlREs9ZCznHuP8p04yyBlK3fSMRLBLxaQkV95FADa9huXGVfZN/k8oX0JfnL8Afl/Av9K/jF9WvcZf0F+K4RROvU4yiGxEEPTUu6DO8wq0pU+9w3Os927j5GcGAitjUm2T13TUKhynXnKrFlPds9/EdKpcZHIVUiUjPBQEEOQ3nmWObwCgb0oPzG/eb+hr/m9g3yJ/AITfNn9gf7rfbH/e3+jT9nJB+fTfvvVmZSaDzMVTBabaBmNURZPVVCUjTFVYJYTUlUQ0qlbFQx6cjM0gJISSWGVE9BQqWaqtxFltY+hEhKz0FFoKXIQR9BTaHDcOLYaNJi8AsI/Cjwz/Nv/wj0qRTv9w/wCC/3Sfpv+4/8r5lv12hd6ypV985VddFEQ0mkw0WNVW5dMXXDTZZDSdVdbVQ1NVxXRVLfPgVLbl06dURaNxVD1kVGrVQwPslMs85IZTLdMVTjxkGLQ04LzPphMspKEENKTzMO5z7MRR9DQaamzU4pSkqoykdVAt06k+LEfWQ08thE/9c6zNTpXzRU6NFFTEdU2i/XMM9FRzQP5yLDwUzG1L/XNsS8XTBkvds4uvSuVESv10rEcOg0sEtaRcFE/sR9ZF1kXmRVa/AHC/0h+Ev/YfqL/ivywvFs9AUC9iL3Qvhi8oyy5jTEWjtYEkFU5tY3hP7eM6VVAt9FDF0yb0NJos1CsOUm0zoSxkDTxn9nKzKVNlBNR01VIVRFIs7RTkNCZSZfMD3DQz0AD2xe7PANsW1RbfKN9C3+xvAGbfcN+a3/Q/Rn/I39rZ1t8ASE9aT6x3JmVGw5QEK6DmA1lTFUTUdHVUvTRUVYNbhVX9c/xVLSRWbcOt47SUVVc9o8ncRDm1WIWEWMWjGFltwyOtWS3zAFltBFjtlFi2HUNGWKUzAFgtY80A/OfW7e7vmI8y/3xfjl9I/wCK/1z/vl84n+pfDG8ebzBvaDph1lUuIo+kVFNX9SNlEQQEzayX7hI3Vh1EtVWFA7jclHxVpTNAqoxkCMREz1wEiNx0U2lUPQRkBON8BK5TlUaK7gNTXUMHpMQr4J7Ciha8dFVS/XMclMQL0Nai065RxSS8NEGENPxQavWkUKUzkNwkVlBFo7Uh9ATRpKRoT92UTtqtlE4FIwtOHUOmTSKdZE1NpKQnFkIUTMQjsGTupZ7C2mwXnsJ6SgUja6tK/ZRLTVOKS80zBQKUJFM0Jy7FrhWuFU6/ADArBi8QL8IZLi94j4qPlC+Aro/Aj9KPnC8ejT61HkLmbUxd47VNFUO0TvULrHPAPqLpUNWkUW1T0K1RXeNFUkWDuyQ0H6KcRDSEB4YzTKS5RKSBBDynZoIbTKQD4ObNVjX+zQBuPYY1hj+QP0rfHK/WPxhDAN4/AE8iSWavKE9iT6yv7t/YAOOuBTZiV1JtU8BSaAU2NmM85Da8ZLNUjYOzL1WFdIxkOFYNFFas/fbWUpNXrQRYbcRYjB0UHFQmWfVGpu2ewmpWhOQiWP3EV73jwVRXAN7vUF8C/2xf5r/4v6pfHM8ALs9AzwJvZM92z4jPms/s97YGom5XpTMwV20T7GBk52ZzHA8uBb7iYVW9oy0nnGTwVJ3EVA2UXAdS9iIBbAc+s1NtE1zcZCslU60j7Sw0t5wHLuOIrAcuU9SUlxx0S5AG01HCjYPv3A/uBe5jRHSgT1adwzdPbQROLaNiHB+m3rIQTXXkFJRGFJVLGl3Dhex0IksVxMx3xnpUw3B+A0tddEtt4z6UhwAOlZ4VDpUejziPyh+U777vAFCPko/075aP4I+K6R7/8IvYRv+oK2YCQ031IzFOlhXDM0/lQxlEd36iJEokdJjslAyMl1Yy8XTURHOQRpIuVNQDMGYC0/wkEZ0sN4bz9KQItASrME4/AGA/2p9EDwavaA8ar4wPVq8AsA/CD4yv5g+Qr8KvHB8mFare4vvUpBmMlHEkNN+qhJRZBLT2BLR2zGTzNVR9tFXds+BV5aTUxE3KLLQ8VzXUpBQ7dLfK/iNZfURZvRY24txYTCU07ERIWC3UJFTQXMcAPl2uv8C/0r8Mz0YvEM9SzwB0L54vWM+iyb4v4C/yLwQ/SvZCmJS0UWRnrmNW5XSm5MRHVqVk7MTJ9MSNNVV99FUdIwpVXXTEZG2arERhVDXjLFSdRtomIrzsZHdTHQNBU2h9dOT33uKblERlUl0DUS709CsQngKyfER61AQ1RHREDfwE1lB19LzU1WdEdDA8lNnU1GtPWiVUT9UDlE7VNE49dC1NdfNdTaXT+gyHpnWyjmNL5aS0dPhK5dOeLMx35kKZSgUzF+R3fnMFTKXTWgyHbu0WhYbv0O8Aoun2TyBf2u88X1ZfOP8q/9CEX3Zf8I/CX0xVs75MsoWUTY1k5NS+T6VjWEJElM5cdDNwjmNUBCwMdKu8UpUjI+xkN6w0IWp0lPj0pMjspJBSZXOBWJyfFnW2nRYFFnVmcugAPA/un2AP0mkuk5QH5m2eDwAQfyJ//A9GfwAfKh/Mr9alrHZ1liIDUlXkUtUjpaps1Bz8pJf8pBeUNJTRVPXUHLdGE1ZVs45Whl1T/1Zl1NQkk7BO0lVq9BTA7BQhzBQdWZUjNfN0tLzkFHhYjfTcFAXvDDTHnL8OJR4vMCMuLQBWL2gvwo/Uj64v+I8Kn9QvwB6fCD9Sn2SfJiWugoBXwo0DQjQ0A4AmY9zMJ1aqzZRVpdRVVbNuBNQ3tVUlI/yUNMRUxWN+2hTURxS0D1RdY9hTVo0DolN9g2oEpDKcNFH8XNfWQ/T0R0wUEVwUVdkkBKP8NG1cdDaEZG3xpNS6UOWDg1AtU8VLrNQVBGT7UOaCU0+wnWTc19ajhPSRTY00TdJVc8ak5wZyAtxUnktaBdRLXWPIShXkStVEtvSkxUqtgzBLXVOvAhTkJVzvLr3eRc5VXl2e7wAQX4K/lL9eX7i/al+UX6ZfMADPEs8kz15iiEz11k7SW/VNZZP3TuVkT7WkFVBlkwe0ZHzUZ841ZpJN1yRkLFPN9vaTU/3zLeFs1KxSZTNzrHc+pQBWdXZtJg+Yb6ppvm3Gb9hvAOphTt3+byh/gt9cf6bfuN9AYn/c34Z/mHO29Y4TUo0DS8JSvURT/ZbG0lZ0FFvTVCUjTFUd5FWFo9U1pJSolBQ6lIwgWJaNA5JYVcRYxRZeYhhRWRXU3BcmIlxMhBM8hAPcV22kfIduj4CPMi+sjwAG/9iP4o+MLxafcP+C/2yfQKb/uP/K/xw3hjN05VddMxXdlBSapJRYVDTzcCZDqlw8U2w0GoQVVEUTqalUTRR8NDp0FAPklL5WZBSGUzXTUERkGHQEU+BS5eQc5HK8dDzUx1Qeg0QUiezEU+w0GmTUNeJspKqEpHVQDbSEpGv1T81ET5VDGk8l9FVOXWNIpKTiVER9XEesnkNExDBMdTRLldN0FhS0D0td9ErdRJxHhkUmJvJwS+VkrERKLMfORQDORUa95k8AX3K/5B+ev8i/ABovLC8mz1AvYi90L64d1l22ZqKBTVUzeU5FhE+qnQRQ5TRQxdMmFGSYmCzU2zAmgqFSpcZWA1NaVTMpvDQDU5Xz1SykCaBcZ05iKCxkq3AW1Y5lAH5t9sUG37BrFt8w3+JvtD8AZt+I3+o/zN8OT9Df6t9ET4RWTR4S/RxnPsO8dCOld6JsBPacxNt43hKHvJT61VUtJFZdA+OslFdXZvUTy1fNRHzkwliV5tAuha6j5Ed2o1gd0z5YlvUT61flw8H0505iqAA0V+btHv84/3JfXP+WX1j/AJL/zF/eXzCb5l8QbyJvNGdotlUmA4RUUyRUAVedllYGIntWRYM4dGT41JRTvFXllCwEQ4xk/tyX1gYii1T9U1XklB5UFh1D5lP15FONRhatBrMSrHSOFOfGwh4kNGswXlO0VKf+UjWUNP5Q7aRQGGXGJuN0pCNQRaSUrx4TWU615AwUqE2VZE3NBGSkFx5CBtynZqJBS8VEUUq1pFwXFrNKteRL9RMFq+ykKNQXNrWWFT6/UL8Awh/UH94fWI8KL3yPjo84L4B6L8SP1o/oj/KBNrXGY0xShaO1VMfuCnNUdOmMpLVerDTRhMRFUl2Du1IEdC6cxzYDUx0T7VSXFHajVJRLlMQc1M9OPe7NAGY/gD+SP/yfrj8gr9o/RK8A9j8gT3qvXE+er7Cv+tk2NVS2YwR0voxENxQ0tRQ0bTW0ZLVUnYMvVX2jRaasRDdc55aTJFSR7PRrAVhNBFiVw9xYXQNbI1l9oxZZvSPojOSrqlhFA2l85CK05OMFV52Dv+zn3uU+X/DvAv8AhF/mv/i/il8czy7PwF/6X6Bkz17PiM+ayV4Co9S0cFVX3WRXpSPuBASqDARZaBQPHhKdVRXDY6xEKydV/ZRUlcRU9XRUB2w+s6xky1MVw5NTLbNLXFNNkyV0l06Ct5QPVn7CBVIdE83ElJUUdLVgvKQnrJTxUC2zrLTcBxZTULWjB1CtxE9WlcM3T9VETn2jZhQfVmaiFE09E7GkhE+khK3vhBSKS/3ES5XESmr1dEp9REpFc9pK7ZMRTnwUQxBekj6kh5Yd9nUArh8gjzKPlO+272iPoo/s7wCujxD/Iv80/34vGIMWhe7DtUwNFE1NkzVORXM6SU/1RNwEldQnrrKa9JRZDoSXfsL1Un30U+UEUVP1JhY9puNSXQMzjAQBCuwkG6DGlbafyJOmldafAOif8p8MryavMK9ar6wPZq+A0A+Kr/QPBh/Ar9KhLhoZ2VJFtBw04FK1I1lTtH1klER2JNTxVNXEVaalI95VtWR8ZMjUxDi1V7UjydxEN1idtFimlcMHWVW23sIJXLTWVhxUm1jFA0QUVP5MZAHNDMc2VZ61rr/Av9q/PC8ATi8Yz3IvhC9Gz5jPes/ML1DeL/AvAjl28pgkVFE8tNURjLTPzMSK1MRIVpT99NzEyezEjZRnRnIKapRk0xzUmiTUYVRFc5UqpGT0zGS+1Geuc1OmxeMLU200dNSdnJRmouT0MFTUGxCWArJEBHy0TJVsRA3kBNZQ9eOfhrTUZ1DN9FR39uMslAOtT3VjmE5VAy58dMiNTcUjZU21RFznFiIctgyEvEsVI1xL5dP9NUoVE6c05HpKlfTUd1bGIoVLjQMCDJRGRIcAFoUOhQ6Ndu+Q79LvFF8OXwA4XwL/7E9G/4Bfkl/cT6ZftBiD5qNMdbO5TXVjuGlO5aRkdFgERM9Q3RQqHBS3RAQsfJwj1GTzoLKukiFcFfxkx1ItI5AS/PRalJcuUvvMl66fwJ8A0p9ED14PaA96CXYPmA8KfwDEDy5/QH/qD2R/dn/Ir9qhtE7jvPSlZNQcU/0jl9q8dBcEtJVU9WMSVdqltFX9QxtWPZOOVlJt1FdlFAQ05wwkWtwU28RYXRMoWW0TIVnaHZRYxWPAWD2TflgEpRYukvOcF5a9nr8QLyIvAFwnLi+4j8qPZC/ujwCfEp9AvC/+L0ifMp+Eh66CgLzELUI0tAFXLbO81MdG01lWBYRkNKpVtWNubDRrM1V9g/rUdMJUzURmBLRFVPU0DNTXU6VzLZ5cFGhTvcRTzZT09KuzUrVjfsT0ReT0EJpU1Nd0ZKFR/USEZDPVUQXkUOVUUH1jgVDa/UNLvNQTUIXzuk9m5YNTT41k7FReTi0UbU21Y45NLbMsTU1zC8ZM9WNixKSzQP6TrEQrIktFREqlRErNRPSkUbyERBvgLlKrpEQlTFcAbuVe7dZN7k+Y76rvfL8GXwBIX7K/xL+WX+i/+r8Mzx7NZl5ijEzt1u4y9U0thKlORcQsRJMcRAnMZIAQJHfu9ebDpHQuRNTL8HZiVRG0NOMkpK7E9HVMZAVAtPQTxDRTcA4NdmUmDQCWb6hvwm8s34YPUN8Cf3TfAE51Jn+g31p/xN/W3ygfmnFahoIMRGRXUtWUUoXzq1pTdfPYXBRYzHTVLVS1Y05VFYRVpRQ0NGuqVl1jPIyMIFhd07GStBQzgH6CKll18xgNWX2D6lgFRITkE4CeQw1YhYPcV4WkfIdmjX6PAJCDjo+wj6qPJP82/0j/6o/AbP8en2Cfmvk2nwg/9biqvOSaJDRhhJQiLDTfWlzknDw0WFbd0xc0NGnaVDd+MlHMlBpVHfNb4FRVE6lURRRUXRPVOGwUAdyUvGQUhlMKLdNQXBQYbARTEN7jFORFcrR0PNQ3NoOUdIncxLNRUS0EXNTiUF1jrGFQtcQUR+5jLESDT4UzyxpPHfRO5ZTsVN5NSlUTeUzFTE1kNMQsNMRbzEtdY2xLRTRLxbNZr/SnxhKZSj1kSh3zE3BL7WRMFE/ERya1JrUAzkVeX1i7brXGHY6/6B/6HwDMvx4v0L+qH0QvZi94L8JZtNZV7pJ9RMR1Tm0UTzKt0zbMB5bSJFE1RLwEMSq8N+6TFKQ6U4U0tDSzA1M15Mw0oFL1VFICHYRSjZS0dLNgdm1+bfbPAAjfsm8c3z7d7mXub2jf2j8A7D+O37Dfut80T0ZPUEN+Q0TcJ47iiFRkG6C2w1MNRLVTfSRUXWMMVZXDha1VXWP8VS0kVr0z4dKklFVUh2bCOXTkwlisjebGkiNZpXP+5ETItVj9E4sUhERYjTP+AmyExfTnzu/g7/LvHP9uXwCAX1r/tPeeX8Bf0l+k/+5fwMD/Gm8sZ7ZVHgOMlFFXaDWkvOUMBHeklDVWHUSq3HS4vJR+JARB3HQIyVXVlgZTVI2kXAQcVJaVw+VTVVRTZWRsBEAtU4WD/FIVhFI1xAznQqZyHgzkYzBmU7wEetTEbTWUNP5QJWPHUC3T05BQBQRspCHUBNVPaJ2UlKcWE079EwtOxTPTok2VBETE1bQcC0wqvTORDLQrPBTM7Kf+IgN6Sk0W9gN0FKNwLhXWFQCeFTa1JrVGtbYf2BPGqsugAMYfQI/aH2SPDi0OL5iPqo+AhC/Oj+CP6oEmtcYDnHSxsU39BuYFJgJxUE1D55lQnaS8NNFRLaZmwrlKLDQhjEQ0dAeOguucBFW3FDSAnARHhMQZhMQAA+BWNUY/WDPWxWY9bj2OPwAw36I/vD8mr9A/Sq8MT26vYICvKk+kr7attlIDUgVjRVWMxL60xJvADpNT3QTZVE0UpGQrVbVTo1VWpcMzViVjp/z0HPT0VY9UZACc5G+k5Nqc5FsfWR2jEVlVNFg1VJqs5GMUVB5YDRREZL0ERFfWIqiUtz5dXl+QX9K/ANxf5r8IzxrPLG+m/zDPYs9QdM/G/9jz7kKjVFRuVGSrMFedQ+wEBKgctGeaxEQVDATXVV0UtERfpqREJVXdlKxks1wEfFhMBzazPATJU0UDkfwkVCPgVsIl3GTs5KS1LDRNcXREOFLNpv4iylQ0q5NRnUNclKQmZETtIjx0qOQEK5CWA1AFNKTUa5xPrYMv7ATDTh3kVhyU0U1VdE01owIUFDOZTOWknHTRS20WRhVUXhWuw0rtZEotlEr9kytgS8UES42jRvSP/n0ATi1GjSaNLo+o71KPzO/e74B4j7KPFP++j1Av6o+kJJ0WlBRATd0kTr3WDgM0d5Tu81w0l9yUDHyXppLxGORkY5D+Yi5T7SY+k5SUW5lSHaNhUuWTLuRkCQQ0Px7y37SfXj/Yn4o/AASvXgUerbY/QK+iD7QPjq8A2A/qD5yvDh8YE5aVjpXuIm1t5CTdUvVzU1Md8wvvU51DbAzUA9DOw6xEy9xVTWRW5WTExDhXShUTx5QUN2S3hsIHVLRbIVlVwwVZxQPUrBQTl1jVZES0+sxHvrWWvwCov7q/JC82LwDP8r9cL07PAABvmi+kL4bP2C/qL5zHVnJRmExvbtN0ZIbEREWEFLUExETF5MSJVdVkVWr1Awa0RM9sFJdUTQNtXmwUJ1QdI/BTPVNTulOFRlYCPsxkB9RkKdDc9+5CY/z0LORkuwBW/mKuUX1jeIwEQSwUrQk0pNJQ7eObrNRjaVDt9JzU0Vx0ZU/tIyv3TnVETmXzHRyUE5CCVnJI5NQLkJ7l9kMU5UtkXZTUdNG0dz5Sakr9YyueSpX0S41ES7VknOcA7nX+de51Bo2G7+hP+k+87wAeX8jvQl/872ZfeF9K/5xfqK5dBoVeY0zFZE29w6w2fPSvTzWjUlAlNJzUFOswxgK03DQoTJdOs5Q0mOugHmXGIvVSnWRc1IgaVJRR1KQVUvUGvpUOBQCunQZ1BnU2DT4PWA9qD3wPAC6vmA8Kf8QPxg9AfwofZH9Qdn/Iq54zTBSjXGQWLNdMzvMEtItUXTamkqH0xLTbwCbjVrXzAVf1Y3LWxCTlV+WjVXS0vljaNURZLQMYWV1D7ljW9WOyWFXUWCUzKlgELQQUNMGMv/4d1lMULz4vVJiLvmKg5BRpDCQslBSD51YNtOx0gxAeM+x00dVVxSOV5MRZVDQgVVglBPynNtJqVPVjMgzUVfyUNMXM9I2UNFUsZ6Au46R3PhXmozwU/SQExxVRhYOQLARY9GSb8LZia95QxSOlDERuUBXUZoz0AFAttIT0J09dg1W4LERI1NRRLESozNRpGrzUw5UHjPQwUAUjwTqslx6TDEd286yUKFAAhdQ8pzalNqUupV6txjMMRwB+rQallq32o6ynHqW+ryCjCL7z3K9Gcjb0p+6vEL/6qQCulTa/SL9av2y/DqWGv5i/AKq5fr/Iv9q/7L/+vabVptUA/r8IzyLJRs9YzyLPFM9+zwBoz5LJxs/Yz5LP7M8O3yDfADLfnM8+31DfOt+M3/bPmN8Awt+k397f0N8K7+zfFu8g7wDq31Tvdu9Q74LvrO+W77jvAFrv1O8G/9jv6u+snLugNq2QLqW2pRalnjNQNTT8NEsQHKTzUIaTrKRgBEe2g0z0bXCE9HVQdRN8UG0jq4NQ7SOHDESO1PSTrVB9c5dQNZOd1PSjpvT0p1DVNByksjz0uqoMRL7U9MOc9Mi8lM+IHKT7MBai2AxEm5DmMuFahPTl/DTrUHVj8Tyk1fYc9Pz8VAF0lAdRqk1TC2xkD2RkFdw0GGrUNB40dCSEdCdRdRNVLJR0M0x0NqRkPOQ3qjZSR6QES2xkTzR0VNSEl9YyXuRkYXSUZ1FUXZT0ZHJMdHakZHzEZKuAUWWThew0idQ0jqqUdJPcNJhEFJ10ZKGqhHSnlGSq9GSyTHS2WVGNNMRkwFG9M8N0l6peUst8lNCEdNdEFN0AdGdmZZZltmU2dX51bpXuczZUZAVShUMKUh00VGdmXlIbUsUEzDQkUg1mSn6jUuVjMWSXPoI6bCSqo3VDFGRJHGRPVGRVqkRkWJx0XowkYVxkZqpkJGtMZHGkdHN8JHhWnHR+UtX0Ut30UuV0qjxkklxklmQkm4wkoapUZKVEZKjENKxMZLG1Un1ztyQ0vFKFg8CKHDTHTCTKVCSzMJ6S1SpEZNgcZN9ENOFsNFOQRKZjTGTxVGQ7YIZC+mwkrf5klAVTFWMJvHVTppWDE1OtdoZCGixsJVVTPYRTtaRTBbRTFaTZU510tHRBUx0zR1OW3VNMU71jUDyX9oNTtC0UBERjRERoU7VDbFlT/SRMlHdTTVN7tHSVgTyUhRREijSX7vNTWuWTmGREnFP1Y6IMRFWmtESrbESwNGS1FERVujREwKREw0yUx7x0Vc00RNBcRNdkRNxsRFXgPJTlFETqvHTt9ES18kRE+ExE/lOVBFS07TQUlAoMlA9UVWRUWr0EVK1jHlR1JFQdM6MnVN0EHJcus1QNpFSs/QS0VEVUBRRUNZNN1VSVg1O8VFjcVFxUir1jYNRUZxSXNoO0VHWqvFR4xFR+HJSCvFSIqhRkjUxkkdRUl/RUmiY0ZKBUpXT0VKoMl5aDqtRUt9xUvExkwcxUxGrEdMsMlM+0VNVUpTQVVCWD3hyU4tRUC5AWI6r8VPGcVPX0VPo0ZAC1VZV0VV2DCFXtQwy1VU0DEkx0GFWdQxy0/IdmkiX0hClVvSMv1kR0M1UtIzdsdDxVVP0ETHRIbHRM/IRQfHRpVfSHNpJd7IRlVeWTbWhUdGxVhYNwVVUUtVUNo3r8hIBVrfODVVUNE4uMdI9EdJP0hK2Z3HSdVZ0UVSUjpKoMhKr8dLBUhLQMhLqpVS0EXHTCnHTHJITL2kR005x011WtE9pVpAV0VITkBJVUdOxUhPRqTHT4VHT8XHQCVoUD2wZWnUMMVh0jDla2rfMTVnUTGVY1kx2tVr1jI1Z9dFYNEytZVo10LJQ1Vg2kVl1TTUAMlENW1ZQclE0klNtTVh0zV1atE1pWUqX0VuV0hJRqPJRvlJRTdVatRByUfYyUgPSEU4ZWJTSMlJCUlJVklJuYVgVznladFGSUqKqElKoklLN8lLeElLqmjJTAVt1kZJTIPJTPaiSU03yU19SU3Fa1NKoslOUUlOn0lO4slPVqFJT5PJT/JJQDVy0jawdX/YRXtTMRVy2TqxVXFURXxQRXrfMjVqSkJ1dN9FflVFflQ2s4V+1DPOykQlddRJVXDRRXvSRXHWSkpFdpV9101KRjpKRnVx0jS25X/XRXVRTEpHpUtJuAV1VjhVd1FDS0jVlXhWQMtJdXrROa5KRVoNSko8SkqlS0sHS0VbX0pLg0tL2MtMEMtFXHFLTLtKTRvKTVxKRV2syk3iS04/Sk6DS0Te20pPFXhVSspPzkpFsAWCUjBFilVFitBLVYBURYLSMXWMVUWKZlgyBY1VRUxCpcxC9WZMQzWHUTOXTEPqzPNg4SO1jVYzFYlQTMxIDjsLbz1KeuM/SXLhP8lCEK9ITm5ISs7HfOw9yF5FQDwlR1FBxnxlUW0/RHPvJVavREMpxE/NQ0xWwkpY6ENFdsJ3YS2dQUo1REF1ZiNRwk/tz0x0z0qZCc976jUCWkT70kT1oFJE61M3FO7YROLZNblU3lQyhNTTRMnSRVTP20S/V0S+2ES/WUlUqdJEpVBEk1ZGTkAFZk5KBIBbRIDSRHzURWjOQqR/W0Ru10RlV0rUadQ7xFrfRFZYMQrUV1E7lETbREbXREqsVkQ0W0Q210Q+UUQqodhEIdFEIF5EKtE/otQh0jzkO9pETdBDT3AF7z3Ocu9cbjXP8u9Vb/iPsApgOc/67/wP/K8faD3P/u/wAADwoBPnMMDw4PIAseBVYPQGgPeg9MD44PgAvmM0N9DwDXD6EPsw8NH7cPyQoA</prop>
			</obj>
			<obj name="Protocol" class="HTCProtocol" version="1">
				<prop name="Created">2013-09-10T08:18:04.681</prop>
				<prop name="LastModified">2013-09-10T08:53:31.500</prop>
				<obj name="Programs" class="HTCRunProgramList" version="5">
					<list name="emlist" count="4">
						<obj name="item" class="HTCRunProgram" version="1">
							<prop name="name">pre-incubation</prop>
							<prop name="Cycles">1</prop>
							<prop name="AnalysisMode">None</prop>
							<obj name="Segments" class="TEMRunSegmentList" version="1">
								<list name="emlist" count="1">
									<obj name="item" class="HTCRunSegment" version="2">
										<prop name="Hold">300</prop>
										<prop name="Slope">4.4</prop>
										<prop name="StepDelay">0</prop>
										<prop name="StepSize">0</prop>
										<prop name="Target">95</prop>
										<prop name="Target2">0</prop>
										<prop name="AcquisitionMode">0</prop>
										<prop name="AcqPerDegree">5</prop>
									</obj>
								</list>
							</obj>
						</obj>
						<obj name="item" class="HTCRunProgram" version="1">
							<prop name="name">amplification</prop>
							<prop name="Cycles">45</prop>
							<prop name="AnalysisMode">Quantification</prop>
							<obj name="Segments" class="TEMRunSegmentList" version="1">
								<list name="emlist" count="3">
									<obj name="item" class="HTCRunSegment" version="2">
										<prop name="Hold">15</prop>
										<prop name="Slope">4.4</prop>
										<prop name="StepDelay">0</prop>
										<prop name="StepSize">0</prop>
										<prop name="Target">95</prop>
										<prop name="Target2">0</prop>
										<prop name="AcquisitionMode">0</prop>
										<prop name="AcqPerDegree">5</prop>
									</obj>
									<obj name="item" class="HTCRunSegment" version="2">
										<prop name="Hold">15</prop>
										<prop name="Slope">2.2</prop>
										<prop name="StepDelay">0</prop>
										<prop name="StepSize">0</prop>
										<prop name="Target">57</prop>
										<prop name="Target2">0</prop>
										<prop name="AcquisitionMode">0</prop>
										<prop name="AcqPerDegree">5</prop>
									</obj>
									<obj name="item" class="HTCRunSegment" version="2">
										<prop name="Hold">15</prop>
										<prop name="Slope">4.4</prop>
										<prop name="StepDelay">0</prop>
										<prop name="StepSize">0</prop>
										<prop name="Target">72</prop>
										<prop name="Target2">0</prop>
										<prop name="AcquisitionMode">1</prop>
										<prop name="AcqPerDegree">5</prop>
									</obj>
								</list>
							</obj>
						</obj>
						<obj name="item" class="HTCRunProgram" version="1">
							<prop name="name">melting curve</prop>
							<prop name="Cycles">1</prop>
							<prop name="AnalysisMode">Melting Curves</prop>
							<obj name="Segments" class="TEMRunSegmentList" version="1">
								<list name="emlist" count="3">
									<obj name="item" class="HTCRunSegment" version="2">
										<prop name="Hold">5</prop>
										<prop name="Slope">4.4</prop>
										<prop name="StepDelay">0</prop>
										<prop name="StepSize">0</prop>
										<prop name="Target">95</prop>
										<prop name="Target2">0</prop>
										<prop name="AcquisitionMode">0</prop>
										<prop name="AcqPerDegree">5</prop>
									</obj>
									<obj name="item" class="HTCRunSegment" version="2">
										<prop name="Hold">60</prop>
										<prop name="Slope">2.2</prop>
										<prop name="StepDelay">0</prop>
										<prop name="StepSize">0</prop>
										<prop name="Target">65</prop>
										<prop name="Target2">0</prop>
										<prop name="AcquisitionMode">0</prop>
										<prop name="AcqPerDegree">5</prop>
									</obj>
									<obj name="item" class="HTCRunSegment" version="2">
										<prop name="Hold">1</prop>
										<prop name="Slope">0.114285714285714</prop>
										<prop name="StepDelay">0</prop>
										<prop name="StepSize">0</prop>
										<prop name="Target">97</prop>
										<prop name="Target2">0</prop>
										<prop name="AcquisitionMode">2</prop>
										<prop name="AcqPerDegree">5</prop>
									</obj>
								</list>
							</obj>
						</obj>
						<obj name="item" class="HTCRunProgram" version="1">
							<prop name="name">cooling</prop>
							<prop name="Cycles">1</prop>
							<prop name="AnalysisMode">None</prop>
							<obj name="Segments" class="TEMRunSegmentList" version="1">
								<list name="emlist" count="1">
									<obj name="item" class="HTCRunSegment" version="2">
										<prop name="Hold">30</prop>
										<prop name="Slope">2.2</prop>
										<prop name="StepDelay">0</prop>
										<prop name="StepSize">0</prop>
										<prop name="Target">40</prop>
										<prop name="Target2">0</prop>
										<prop name="AcquisitionMode">0</prop>
										<prop name="AcqPerDegree">5</prop>
									</obj>
								</list>
							</obj>
						</obj>
					</list>
					<list name="AnalysisModes" count="4">
						<item>None</item>
						<item>Quantification</item>
						<item>Melting Curves</item>
						<item>Color Compensation</item>
					</list>
					<prop name="ChannelCount">1</prop>
					<prop name="InstrumentSubclass">HTC_VER_10</prop>
					<obj name="Container" class="HTCBlockType" version="1">
						<prop name="Id">bt96TC5</prop>
						<prop name="RowCount">8</prop>
						<prop name="ColCount">12</prop>
						<prop name="OvershootDnDelay">10</prop>
						<prop name="OvershootUpDelay">10</prop>
						<prop name="RampRateMaxDn">2.2</prop>
						<prop name="RampRateMaxUp">4.4</prop>
						<prop name="ReactionVolMin">10</prop>
						<prop name="ReactionVolMax">100</prop>
						<prop name="ReactionVolDefault">20</prop>
						<prop name="HorVertCrosstalkCoefficient">0.0003</prop>
						<prop name="DiagCrosstalkCoefficent">0.0001</prop>
					</obj>
					<prop name="MaxPositionsToSeek">96</prop>
					<obj name="DetectionFormats" class="DetectionFormats" version="2">
						<list name="emlist" count="8">
							<obj name="item" class="HTCDetectionFormat" version="1">
								<list name="emlist" count="1">
									<obj name="item" class="HTCChannel" version="2">
										<prop name="name">SimpleProbe</prop>
										<prop name="Active">1</prop>
										<prop name="EmissionWL">510</prop>
										<prop name="ExcitationWL">465</prop>
										<prop name="IntgrTime">250</prop>
										<prop name="MaxIntgrTime">2000</prop>
										<prop name="MeltFactor">1.2</prop>
										<prop name="QuantFactor">2</prop>
									</obj>
								</list>
								<prop name="name">SimpleProbe</prop>
								<prop name="Active">1</prop>
								<prop name="DefChannelNdx">0</prop>
								<prop name="DenominatorNdx">-1</prop>
								<prop name="ReadOnly">0</prop>
								<list name="EmissionWLAvail" count="6">
									<item>488</item>
									<item>510</item>
									<item>580</item>
									<item>610</item>
									<item>640</item>
									<item>660</item>
								</list>
								<list name="ExcitationWLAvail" count="5">
									<item>440</item>
									<item>465</item>
									<item>498</item>
									<item>533</item>
									<item>618</item>
								</list>
								<prop name="MeasuringMode">hmmDynamic</prop>
							</obj>
							<obj name="item" class="HTCDetectionFormat" version="1">
								<list name="emlist" count="1">
									<obj name="item" class="HTCChannel" version="2">
										<prop name="name">FAM</prop>
										<prop name="Active">1</prop>
										<prop name="EmissionWL">510</prop>
										<prop name="ExcitationWL">465</prop>
										<prop name="IntgrTime">250</prop>
										<prop name="MaxIntgrTime">2000</prop>
										<prop name="MeltFactor">1</prop>
										<prop name="QuantFactor">10</prop>
									</obj>
								</list>
								<prop name="name">Mono Color Hydrolysis Probe / UPL Probe</prop>
								<prop name="Active">1</prop>
								<prop name="DefChannelNdx">0</prop>
								<prop name="DenominatorNdx">-1</prop>
								<prop name="ReadOnly">0</prop>
								<list name="EmissionWLAvail" count="6">
									<item>488</item>
									<item>510</item>
									<item>580</item>
									<item>610</item>
									<item>640</item>
									<item>660</item>
								</list>
								<list name="ExcitationWLAvail" count="5">
									<item>440</item>
									<item>465</item>
									<item>498</item>
									<item>533</item>
									<item>618</item>
								</list>
								<prop name="MeasuringMode">hmmDynamic</prop>
							</obj>
							<obj name="item" class="HTCDetectionFormat" version="1">
								<list name="emlist" count="2">
									<obj name="item" class="HTCChannel" version="2">
										<prop name="name">FAM</prop>
										<prop name="Active">1</prop>
										<prop name="EmissionWL">510</prop>
										<prop name="ExcitationWL">465</prop>
										<prop name="IntgrTime">250</prop>
										<prop name="MaxIntgrTime">2000</prop>
										<prop name="MeltFactor">1</prop>
										<prop name="QuantFactor">10</prop>
									</obj>
									<obj name="item" class="HTCChannel" version="2">
										<prop name="name">VIC / HEX / Yellow555</prop>
										<prop name="Active">1</prop>
										<prop name="EmissionWL">580</prop>
										<prop name="ExcitationWL">533</prop>
										<prop name="IntgrTime">250</prop>
										<prop name="MaxIntgrTime">2000</prop>
										<prop name="MeltFactor">1</prop>
										<prop name="QuantFactor">10</prop>
									</obj>
								</list>
								<prop name="name">Dual Color Hydrolysis Probe / UPL Probe</prop>
								<prop name="Active">1</prop>
								<prop name="DefChannelNdx">0</prop>
								<prop name="DenominatorNdx">-1</prop>
								<prop name="ReadOnly">0</prop>
								<list name="EmissionWLAvail" count="6">
									<item>488</item>
									<item>510</item>
									<item>580</item>
									<item>610</item>
									<item>640</item>
									<item>660</item>
								</list>
								<list name="ExcitationWLAvail" count="5">
									<item>440</item>
									<item>465</item>
									<item>498</item>
									<item>533</item>
									<item>618</item>
								</list>
								<prop name="MeasuringMode">hmmDynamic</prop>
							</obj>
							<obj name="item" class="HTCDetectionFormat" version="1">
								<list name="emlist" count="3">
									<obj name="item" class="HTCChannel" version="2">
										<prop name="name">FAM</prop>
										<prop name="Active">1</prop>
										<prop name="EmissionWL">510</prop>
										<prop name="ExcitationWL">465</prop>
										<prop name="IntgrTime">250</prop>
										<prop name="MaxIntgrTime">2000</prop>
										<prop name="MeltFactor">1</prop>
										<prop name="QuantFactor">10</prop>
									</obj>
									<obj name="item" class="HTCChannel" version="2">
										<prop name="name">VIC / HEX / Yellow555</prop>
										<prop name="Active">1</prop>
										<prop name="EmissionWL">580</prop>
										<prop name="ExcitationWL">533</prop>
										<prop name="IntgrTime">250</prop>
										<prop name="MaxIntgrTime">2000</prop>
										<prop name="MeltFactor">1</prop>
										<prop name="QuantFactor">10</prop>
									</obj>
									<obj name="item" class="HTCChannel" version="2">
										<prop name="name">Cy 5 / Cy 5.5</prop>
										<prop name="Active">1</prop>
										<prop name="EmissionWL">660</prop>
										<prop name="ExcitationWL">618</prop>
										<prop name="IntgrTime">250</prop>
										<prop name="MaxIntgrTime">2000</prop>
										<prop name="MeltFactor">1</prop>
										<prop name="QuantFactor">10</prop>
									</obj>
								</list>
								<prop name="name">3 Color Hydrolysis Probe</prop>
								<prop name="Active">1</prop>
								<prop name="DefChannelNdx">0</prop>
								<prop name="DenominatorNdx">-1</prop>
								<prop name="ReadOnly">0</prop>
								<list name="EmissionWLAvail" count="6">
									<item>488</item>
									<item>510</item>
									<item>580</item>
									<item>610</item>
									<item>640</item>
									<item>660</item>
								</list>
								<list name="ExcitationWLAvail" count="5">
									<item>440</item>
									<item>465</item>
									<item>498</item>
									<item>533</item>
									<item>618</item>
								</list>
								<prop name="MeasuringMode">hmmDynamic</prop>
							</obj>
							<obj name="item" class="HTCDetectionFormat" version="1">
								<list name="emlist" count="4">
									<obj name="item" class="HTCChannel" version="2">
										<prop name="name">Cyan 500</prop>
										<prop name="Active">1</prop>
										<prop name="EmissionWL">488</prop>
										<prop name="ExcitationWL">440</prop>
										<prop name="IntgrTime">250</prop>
										<prop name="MaxIntgrTime">2000</prop>
										<prop name="MeltFactor">1</prop>
										<prop name="QuantFactor">10</prop>
									</obj>
									<obj name="item" class="HTCChannel" version="2">
										<prop name="name">FAM</prop>
										<prop name="Active">1</prop>
										<prop name="EmissionWL">580</prop>
										<prop name="ExcitationWL">498</prop>
										<prop name="IntgrTime">250</prop>
										<prop name="MaxIntgrTime">2000</prop>
										<prop name="MeltFactor">1</prop>
										<prop name="QuantFactor">10</prop>
									</obj>
									<obj name="item" class="HTCChannel" version="2">
										<prop name="name">Red 610</prop>
										<prop name="Active">1</prop>
										<prop name="EmissionWL">610</prop>
										<prop name="ExcitationWL">533</prop>
										<prop name="IntgrTime">250</prop>
										<prop name="MaxIntgrTime">2000</prop>
										<prop name="MeltFactor">1</prop>
										<prop name="QuantFactor">10</prop>
									</obj>
									<obj name="item" class="HTCChannel" version="2">
										<prop name="name">Cy 5 / Cy 5.5</prop>
										<prop name="Active">1</prop>
										<prop name="EmissionWL">660</prop>
										<prop name="ExcitationWL">618</prop>
										<prop name="IntgrTime">250</prop>
										<prop name="MaxIntgrTime">2000</prop>
										<prop name="MeltFactor">1</prop>
										<prop name="QuantFactor">10</prop>
									</obj>
								</list>
								<prop name="name">4 Color Hydrolysis Probe</prop>
								<prop name="Active">1</prop>
								<prop name="DefChannelNdx">0</prop>
								<prop name="DenominatorNdx">-1</prop>
								<prop name="ReadOnly">0</prop>
								<list name="EmissionWLAvail" count="6">
									<item>488</item>
									<item>510</item>
									<item>580</item>
									<item>610</item>
									<item>640</item>
									<item>660</item>
								</list>
								<list name="ExcitationWLAvail" count="5">
									<item>440</item>
									<item>465</item>
									<item>498</item>
									<item>533</item>
									<item>618</item>
								</list>
								<prop name="MeasuringMode">hmmDynamic</prop>
							</obj>
							<obj name="item" class="HTCDetectionFormat" version="1">
								<list name="emlist" count="1">
									<obj name="item" class="HTCChannel" version="2">
										<prop name="name">Red 640</prop>
										<prop name="Active">1</prop>
										<prop name="EmissionWL">640</prop>
										<prop name="ExcitationWL">498</prop>
										<prop name="IntgrTime">250</prop>
										<prop name="MaxIntgrTime">2000</prop>
										<prop name="MeltFactor">1.2</prop>
										<prop name="QuantFactor">5</prop>
									</obj>
								</list>
								<prop name="name">Mono Color HybProbe</prop>
								<prop name="Active">1</prop>
								<prop name="DefChannelNdx">0</prop>
								<prop name="DenominatorNdx">-1</prop>
								<prop name="ReadOnly">0</prop>
								<list name="EmissionWLAvail" count="6">
									<item>488</item>
									<item>510</item>
									<item>580</item>
									<item>610</item>
									<item>640</item>
									<item>660</item>
								</list>
								<list name="ExcitationWLAvail" count="5">
									<item>440</item>
									<item>465</item>
									<item>498</item>
									<item>533</item>
									<item>618</item>
								</list>
								<prop name="MeasuringMode">hmmDynamic</prop>
							</obj>
							<obj name="item" class="HTCDetectionFormat" version="1">
								<list name="emlist" count="4">
									<obj name="item" class="HTCChannel" version="2">
										<prop name="name">Fluos</prop>
										<prop name="Active">1</prop>
										<prop name="EmissionWL">510</prop>
										<prop name="ExcitationWL">465</prop>
										<prop name="IntgrTime">250</prop>
										<prop name="MaxIntgrTime">2000</prop>
										<prop name="MeltFactor">2</prop>
										<prop name="QuantFactor">1.5</prop>
									</obj>
									<obj name="item" class="HTCChannel" version="2">
										<prop name="name">Red 610</prop>
										<prop name="Active">1</prop>
										<prop name="EmissionWL">610</prop>
										<prop name="ExcitationWL">498</prop>
										<prop name="IntgrTime">250</prop>
										<prop name="MaxIntgrTime">2000</prop>
										<prop name="MeltFactor">1.2</prop>
										<prop name="QuantFactor">5</prop>
									</obj>
									<obj name="item" class="HTCChannel" version="2">
										<prop name="name">Red 640</prop>
										<prop name="Active">1</prop>
										<prop name="EmissionWL">640</prop>
										<prop name="ExcitationWL">498</prop>
										<prop name="IntgrTime">250</prop>
										<prop name="MaxIntgrTime">2000</prop>
										<prop name="MeltFactor">1.2</prop>
										<prop name="QuantFactor">5</prop>
									</obj>
									<obj name="item" class="HTCChannel" version="2">
										<prop name="name">Cy 5 / Cy 5.5</prop>
										<prop name="Active">1</prop>
										<prop name="EmissionWL">660</prop>
										<prop name="ExcitationWL">498</prop>
										<prop name="IntgrTime">250</prop>
										<prop name="MaxIntgrTime">2000</prop>
										<prop name="MeltFactor">1.2</prop>
										<prop name="QuantFactor">5</prop>
									</obj>
								</list>
								<prop name="name">Multi Color HybProbe</prop>
								<prop name="Active">1</prop>
								<prop name="DefChannelNdx">0</prop>
								<prop name="DenominatorNdx">-1</prop>
								<prop name="ReadOnly">0</prop>
								<list name="EmissionWLAvail" count="6">
									<item>488</item>
									<item>510</item>
									<item>580</item>
									<item>610</item>
									<item>640</item>
									<item>660</item>
								</list>
								<list name="ExcitationWLAvail" count="5">
									<item>440</item>
									<item>465</item>
									<item>498</item>
									<item>533</item>
									<item>618</item>
								</list>
								<prop name="MeasuringMode">hmmDynamic</prop>
							</obj>
							<obj name="item" class="HTCDetectionFormat" version="1">
								<list name="emlist" count="1">
									<obj name="item" class="HTCChannel" version="2">
										<prop name="name">SYBR Green I / HRM Dye</prop>
										<prop name="Active">1</prop>
										<prop name="EmissionWL">510</prop>
										<prop name="ExcitationWL">465</prop>
										<prop name="IntgrTime">250</prop>
										<prop name="MaxIntgrTime">1000</prop>
										<prop name="MeltFactor">1.2</prop>
										<prop name="QuantFactor">20</prop>
									</obj>
								</list>
								<prop name="name">SYBR Green I / HRM Dye</prop>
								<prop name="Active">1</prop>
								<prop name="DefChannelNdx">0</prop>
								<prop name="DenominatorNdx">-1</prop>
								<prop name="ReadOnly">0</prop>
								<list name="EmissionWLAvail" count="6">
									<item>488</item>
									<item>510</item>
									<item>580</item>
									<item>610</item>
									<item>640</item>
									<item>660</item>
								</list>
								<list name="ExcitationWLAvail" count="5">
									<item>440</item>
									<item>465</item>
									<item>498</item>
									<item>533</item>
									<item>618</item>
								</list>
								<prop name="MeasuringMode">hmmDynamic</prop>
							</obj>
						</list>
						<prop name="DefFormatName">SYBR Green I / HRM Dye</prop>
					</obj>
					<list name="AcquisitionModes" count="4">
						<item>None</item>
						<item>Single</item>
						<item>Continuous</item>
						<item>Step</item>
					</list>
					<prop name="SeekTemp">30</prop>
					<prop name="SampleVolume">10</prop>
					<prop name="PlateID">03822862</prop>
				</obj>
			</obj>
			<prop name="CompletedProgramNo">5</prop>
			<prop name="StopPoint">3</prop>
			<prop name="CarouselConstMoved">0</prop>
		</obj>
		<obj name="AnlsAndSampleInfo" class="AnlsAndSampleInfo" version="1">
			<obj name="AnlsPropTypes" class="PropertyTypeList" version="1">
				<list name="emlist" count="3">
					<obj name="item" class="SamplePropType" version="1">
						<prop name="name">Units</prop>
						<prop name="PropClass">QuantUnitsProp</prop>
						<prop name="IsChannelProperty">0</prop>
						<prop name="SelectorOrder">0</prop>
						<prop name="ShowInSelector">0</prop>
						<prop name="ShowInTable">0</prop>
						<prop name="TableOrder">0</prop>
					</obj>
					<obj name="item" class="SamplePropType" version="1">
						<prop name="name">ExtRef</prop>
						<prop name="PropClass">RQExtRefProp</prop>
						<prop name="IsChannelProperty">0</prop>
						<prop name="SelectorOrder">0</prop>
						<prop name="ShowInSelector">0</prop>
						<prop name="ShowInTable">0</prop>
						<prop name="TableOrder">0</prop>
					</obj>
					<obj name="item" class="SamplePropType" version="1">
						<prop name="name">Endpt External Experiment</prop>
						<prop name="PropClass">EndptGenoExtExp</prop>
						<prop name="IsChannelProperty">0</prop>
						<prop name="SelectorOrder">0</prop>
						<prop name="ShowInSelector">0</prop>
						<prop name="ShowInTable">0</prop>
						<prop name="TableOrder">0</prop>
					</obj>
				</list>
			</obj>
			<obj name="SamplePropTypes" class="PropertyTypeList" version="1">
				<list name="emlist" count="26">
					<obj name="item" class="SamplePosPropType" version="1">
						<prop name="name">Position</prop>
						<prop name="PropClass">GenSampleEditPosition</prop>
						<prop name="AnalysisClass">General</prop>
						<prop name="IsChannelProperty">0</prop>
						<prop name="SelectorOrder">0</prop>
						<prop name="ShowInSelector">0</prop>
						<prop name="ShowInTable">1</prop>
						<prop name="TableOrder">0</prop>
					</obj>
					<obj name="item" class="SamplePropType" version="1">
						<prop name="name">Color</prop>
						<prop name="PropClass">SamplePrefColor</prop>
						<prop name="AnalysisClass">General</prop>
						<prop name="IsChannelProperty">0</prop>
						<prop name="SelectorOrder">1</prop>
						<prop name="ShowInSelector">0</prop>
						<prop name="ShowInTable">1</prop>
						<prop name="TableOrder">1</prop>
					</obj>
					<obj name="item" class="SamplePropType" version="1">
						<prop name="name">Replicate of</prop>
						<prop name="PropClass">GenSampleEditReplicate</prop>
						<prop name="AnalysisClass">General</prop>
						<prop name="IsChannelProperty">0</prop>
						<prop name="SelectorOrder">2</prop>
						<prop name="ShowInSelector">0</prop>
						<prop name="ShowInTable">1</prop>
						<prop name="TableOrder">2</prop>
					</obj>
					<obj name="item" class="SamplePropType" version="1">
						<prop name="name">Sample Name</prop>
						<prop name="PropClass">GenSampleEditName</prop>
						<prop name="AnalysisClass">General</prop>
						<prop name="IsChannelProperty">0</prop>
						<prop name="SelectorOrder">3</prop>
						<prop name="ShowInSelector">1</prop>
						<prop name="ShowInTable">1</prop>
						<prop name="TableOrder">3</prop>
					</obj>
					<obj name="item" class="SamplePropType" version="1">
						<prop name="name">Subsets</prop>
						<prop name="PropClass">GenSampleEditSubset</prop>
						<prop name="AnalysisClass">General</prop>
						<prop name="IsChannelProperty">0</prop>
						<prop name="SelectorOrder">4</prop>
						<prop name="ShowInSelector">0</prop>
						<prop name="ShowInTable">0</prop>
						<prop name="TableOrder">4</prop>
					</obj>
					<obj name="item" class="SamplePropType" version="1">
						<prop name="name">Notes</prop>
						<prop name="PropClass">GenSampleEditNotes</prop>
						<prop name="AnalysisClass">General</prop>
						<prop name="IsChannelProperty">0</prop>
						<prop name="SelectorOrder">5</prop>
						<prop name="ShowInSelector">0</prop>
						<prop name="ShowInTable">0</prop>
						<prop name="TableOrder">5</prop>
					</obj>
					<obj name="item" class="SamplePropType" version="1">
						<prop name="name">Sample ID</prop>
						<prop name="PropClass">HTCSampleID</prop>
						<prop name="AnalysisClass">General</prop>
						<prop name="IsChannelProperty">0</prop>
						<prop name="SelectorOrder">6</prop>
						<prop name="ShowInSelector">0</prop>
						<prop name="ShowInTable">0</prop>
						<prop name="TableOrder">6</prop>
					</obj>
					<obj name="item" class="SamplePropType" version="1">
						<prop name="name">Sample Prep Notes</prop>
						<prop name="PropClass">HTCSamplePrepNotes</prop>
						<prop name="AnalysisClass">General</prop>
						<prop name="IsChannelProperty">0</prop>
						<prop name="SelectorOrder">7</prop>
						<prop name="ShowInSelector">0</prop>
						<prop name="ShowInTable">0</prop>
						<prop name="TableOrder">7</prop>
					</obj>
					<obj name="item" class="SamplePrefWidthType" version="1">
						<prop name="name">Width</prop>
						<prop name="PropClass">SamplePrefWidth</prop>
						<prop name="AnalysisClass">Sample preferences</prop>
						<prop name="IsChannelProperty">0</prop>
						<prop name="SelectorOrder">8</prop>
						<prop name="ShowInSelector">0</prop>
						<prop name="ShowInTable">0</prop>
						<prop name="TableOrder">8</prop>
					</obj>
					<obj name="item" class="SamplePrefLineStyleType" version="1">
						<prop name="name">Line Style</prop>
						<prop name="PropClass">SamplePrefLineStyle</prop>
						<prop name="AnalysisClass">Sample preferences</prop>
						<prop name="IsChannelProperty">0</prop>
						<prop name="SelectorOrder">9</prop>
						<prop name="ShowInSelector">0</prop>
						<prop name="ShowInTable">0</prop>
						<prop name="TableOrder">9</prop>
					</obj>
					<obj name="item" class="SamplePrefPointStyleType" version="1">
						<prop name="name">Point Style</prop>
						<prop name="PropClass">SamplePrefPointStyle</prop>
						<prop name="AnalysisClass">Sample preferences</prop>
						<prop name="IsChannelProperty">0</prop>
						<prop name="SelectorOrder">10</prop>
						<prop name="ShowInSelector">0</prop>
						<prop name="ShowInTable">0</prop>
						<prop name="TableOrder">10</prop>
					</obj>
					<obj name="item" class="SamplePropType" version="1">
						<prop name="name">Dominant Channel</prop>
						<prop name="PropClass">DominantChannelProp</prop>
						<prop name="AnalysisClass">Color Compensation Analysis</prop>
						<prop name="IsChannelProperty">0</prop>
						<prop name="SelectorOrder">11</prop>
						<prop name="ShowInSelector">0</prop>
						<prop name="ShowInTable">0</prop>
						<prop name="TableOrder">11</prop>
					</obj>
					<obj name="item" class="EndPtSampleTypePropertyType" version="1">
						<prop name="name">EndPt Sample Type</prop>
						<prop name="PropClass">GroupingSample</prop>
						<prop name="AnalysisClass">EndPtGenotyping</prop>
						<prop name="IsChannelProperty">0</prop>
						<prop name="SelectorOrder">12</prop>
						<prop name="ShowInSelector">0</prop>
						<prop name="ShowInTable">0</prop>
						<prop name="TableOrder">12</prop>
					</obj>
					<obj name="item" class="SamplePropType" version="1">
						<prop name="name">EndPt Genotype</prop>
						<prop name="PropClass">Genotype</prop>
						<prop name="AnalysisClass">EndPtGenotyping</prop>
						<prop name="IsChannelProperty">0</prop>
						<prop name="SelectorOrder">13</prop>
						<prop name="ShowInSelector">0</prop>
						<prop name="ShowInTable">0</prop>
						<prop name="TableOrder">13</prop>
					</obj>
					<obj name="item" class="SamplePropType" version="1">
						<prop name="name">Target Name</prop>
						<prop name="PropClass">TargetName</prop>
						<prop name="AnalysisClass">General</prop>
						<prop name="IsChannelProperty">1</prop>
						<prop name="SelectorOrder">22</prop>
						<prop name="ShowInSelector">1</prop>
						<prop name="ShowInTable">1</prop>
						<prop name="TableOrder">22</prop>
					</obj>
					<obj name="item" class="QuantSampleTypePropertyType" version="1">
						<prop name="name">Quantification Sample Type</prop>
						<prop name="PropClass">QuantSampleTypeProperty</prop>
						<prop name="AnalysisClass">Quantification Analysis</prop>
						<prop name="IsChannelProperty">1</prop>
						<prop name="SelectorOrder">15</prop>
						<prop name="ShowInSelector">0</prop>
						<prop name="ShowInTable">0</prop>
						<prop name="TableOrder">15</prop>
					</obj>
					<obj name="item" class="SamplePropType" version="1">
						<prop name="name">Concentration</prop>
						<prop name="PropClass">QuantConcProperty</prop>
						<prop name="AnalysisClass">Quantification Analysis</prop>
						<prop name="IsChannelProperty">1</prop>
						<prop name="SelectorOrder">16</prop>
						<prop name="ShowInSelector">1</prop>
						<prop name="ShowInTable">1</prop>
						<prop name="TableOrder">16</prop>
					</obj>
					<obj name="item" class="QuantCpType" version="1">
						<prop name="name">Cp Low</prop>
						<prop name="PropClass">QuantCpLowProp</prop>
						<prop name="AnalysisClass">Quantification Analysis</prop>
						<prop name="IsChannelProperty">1</prop>
						<prop name="SelectorOrder">17</prop>
						<prop name="ShowInSelector">0</prop>
						<prop name="ShowInTable">0</prop>
						<prop name="TableOrder">17</prop>
					</obj>
					<obj name="item" class="QuantCpType" version="1">
						<prop name="name">Cp High</prop>
						<prop name="PropClass">QuantCpHighProp</prop>
						<prop name="AnalysisClass">Quantification Analysis</prop>
						<prop name="IsChannelProperty">1</prop>
						<prop name="SelectorOrder">18</prop>
						<prop name="ShowInSelector">0</prop>
						<prop name="ShowInTable">0</prop>
						<prop name="TableOrder">18</prop>
					</obj>
					<obj name="item" class="GroupSampleTypePropertyType" version="1">
						<prop name="name">Melt Geno Sample Type</prop>
						<prop name="PropClass">GroupChannelTypeProp</prop>
						<prop name="AnalysisClass">Melt Geno</prop>
						<prop name="IsChannelProperty">1</prop>
						<prop name="SelectorOrder">19</prop>
						<prop name="ShowInSelector">0</prop>
						<prop name="ShowInTable">0</prop>
						<prop name="TableOrder">19</prop>
					</obj>
					<obj name="item" class="SamplePropType" version="1">
						<prop name="name">Melt Geno Genotype</prop>
						<prop name="PropClass">ChannelGenotype</prop>
						<prop name="AnalysisClass">Melt Geno</prop>
						<prop name="IsChannelProperty">1</prop>
						<prop name="SelectorOrder">20</prop>
						<prop name="ShowInSelector">0</prop>
						<prop name="ShowInTable">0</prop>
						<prop name="TableOrder">20</prop>
					</obj>
					<obj name="item" class="RQTargetPropertyType" version="1">
						<prop name="name">Target Type</prop>
						<prop name="PropClass">RQTargetProperty</prop>
						<prop name="AnalysisClass">Relative Quantification</prop>
						<prop name="IsChannelProperty">1</prop>
						<prop name="SelectorOrder">21</prop>
						<prop name="ShowInSelector">0</prop>
						<prop name="ShowInTable">0</prop>
						<prop name="TableOrder">21</prop>
					</obj>
					<obj name="item" class="RQSampleTargetPropertyType" version="1">
						<prop name="name">Combined Sample and Target Type</prop>
						<prop name="PropClass">RQSampleTargetProperty</prop>
						<prop name="AnalysisClass">Relative Quantification</prop>
						<prop name="IsChannelProperty">1</prop>
						<prop name="SelectorOrder">15</prop>
						<prop name="ShowInSelector">1</prop>
						<prop name="ShowInTable">1</prop>
						<prop name="TableOrder">15</prop>
					</obj>
					<obj name="item" class="SamplePropType" version="1">
						<prop name="name">Efficiency</prop>
						<prop name="PropClass">RQEffProp</prop>
						<prop name="AnalysisClass">Relative Quantification</prop>
						<prop name="IsChannelProperty">1</prop>
						<prop name="SelectorOrder">23</prop>
						<prop name="ShowInSelector">0</prop>
						<prop name="ShowInTable">1</prop>
						<prop name="TableOrder">23</prop>
					</obj>
					<obj name="item" class="GroupSampleTypePropertyTypeNoPos" version="1">
						<prop name="name">Scanning Sample Type</prop>
						<prop name="PropClass">GroupChannelTypeProp</prop>
						<prop name="AnalysisClass">Scanning</prop>
						<prop name="IsChannelProperty">1</prop>
						<prop name="SelectorOrder">24</prop>
						<prop name="ShowInSelector">0</prop>
						<prop name="ShowInTable">0</prop>
						<prop name="TableOrder">24</prop>
					</obj>
					<obj name="item" class="SamplePropType" version="1">
						<prop name="name">Scanning Genotype</prop>
						<prop name="PropClass">ChannelGenotype</prop>
						<prop name="AnalysisClass">Scanning</prop>
						<prop name="IsChannelProperty">1</prop>
						<prop name="SelectorOrder">25</prop>
						<prop name="ShowInSelector">0</prop>
						<prop name="ShowInTable">0</prop>
						<prop name="TableOrder">25</prop>
					</obj>
				</list>
			</obj>
			<obj name="SelectedChannels" class="TEMIntegerSet" version="1">
				<list name="Items" count="1">
					<prop name="Item">0</prop>
				</list>
			</obj>
			<obj name="AnalysisProperties" class="ExpPropList" version="1">
				<list name="emlist" count="3">
					<obj name="PropertyObject" class="EndptGenoExtExp" version="3">
						<prop name="PropertyTypeName">Endpt External Experiment</prop>
					</obj>
					<obj name="PropertyObject" class="RQExtRefProp" version="3">
						<prop name="PropertyTypeName">ExtRef</prop>
						<prop name="RefExpProg">-1</prop>
					</obj>
					<obj name="PropertyObject" class="QuantUnitsProp" version="3">
						<prop name="PropertyTypeName">Units</prop>
					</obj>
				</list>
			</obj>
			<obj name="SampleInfoList" class="SamplePropInfoList" version="1">
				<list name="emlist" count="96">
					<obj name="item" class="SamplePropInfo" version="1">
						<obj name="ChannelProperties" class="ChanPropList" version="2">
							<obj name="ChannelProperties" class="EMList" version="1">
								<list name="emlist" count="1">
									<obj name="item" class="PropertyList" version="1">
										<list name="emlist" count="12">
											<obj name="PropertyObject" class="RQSampleTargetProperty" version="4">
												<prop name="PropertyTypeName">Combined Sample and Target Type</prop>
												<prop name="Position">0</prop>
												<prop name="IsDefault">0</prop>
												<obj name="ChannelProp" class="ChannelProperty" version="1">
													<prop name="ChannelIdx">0</prop>
												</obj>
											</obj>
											<obj name="PropertyObject" class="QuantConcProperty" version="4">
												<prop name="PropertyTypeName">Concentration</prop>
												<prop name="Position">0</prop>
												<prop name="IsDefault">1</prop>
												<prop name="Concentration">0</prop>
												<obj name="ChannelProp" class="ChannelProperty" version="1">
													<prop name="ChannelIdx">0</prop>
												</obj>
												<prop name="ReadOnly">1</prop>
											</obj>
											<obj name="PropertyObject" class="QuantCpHighProp" version="4">
												<prop name="PropertyTypeName">Cp High</prop>
												<prop name="Position">0</prop>
												<prop name="IsDefault">1</prop>
												<prop name="CpRangeHigh">0</prop>
												<obj name="ChannelProp" class="ChannelProperty" version="1">
													<prop name="ChannelIdx">0</prop>
												</obj>
												<prop name="ReadOnly">1</prop>
											</obj>
											<obj name="PropertyObject" class="QuantCpLowProp" version="4">
												<prop name="PropertyTypeName">Cp Low</prop>
												<prop name="Position">0</prop>
												<prop name="IsDefault">1</prop>
												<prop name="CpRangeLow">0</prop>
												<obj name="ChannelProp" class="ChannelProperty" version="1">
													<prop name="ChannelIdx">0</prop>
												</obj>
												<prop name="ReadOnly">1</prop>
											</obj>
											<obj name="PropertyObject" class="RQEffProp" version="4">
												<prop name="PropertyTypeName">Efficiency</prop>
												<prop name="Position">0</prop>
												<prop name="IsDefault">1</prop>
												<prop name="Efficiency">2</prop>
												<obj name="ChannelProp" class="ChannelProperty" version="1">
													<prop name="ChannelIdx">0</prop>
												</obj>
											</obj>
											<obj name="PropertyObject" class="ChannelGenotype" version="4">
												<prop name="PropertyTypeName">Melt Geno Genotype</prop>
												<prop name="Position">0</prop>
												<prop name="IsDefault">1</prop>
												<prop name="ReadOnly">1</prop>
												<obj name="ChannelProp" class="ChannelProperty" version="1">
													<prop name="ChannelIdx">0</prop>
												</obj>
											</obj>
											<obj name="PropertyObject" class="GroupChannelTypeProp" version="4">
												<prop name="PropertyTypeName">Melt Geno Sample Type</prop>
												<prop name="Position">0</prop>
												<prop name="IsDefault">0</prop>
												<prop name="GroupSampleType">mstUnknown</prop>
												<obj name="ChannelProp" class="ChannelProperty" version="1">
													<prop name="ChannelIdx">0</prop>
												</obj>
											</obj>
											<obj name="PropertyObject" class="QuantSampleTypeProperty" version="4">
												<prop name="PropertyTypeName">Quantification Sample Type</prop>
												<prop name="Position">0</prop>
												<prop name="IsDefault">0</prop>
												<prop name="SampleType">qsUnknown</prop>
												<obj name="ChannelProp" class="ChannelProperty" version="1">
													<prop name="ChannelIdx">0</prop>
												</obj>
											</obj>
											<obj name="PropertyObject" class="ChannelGenotype" version="4">
												<prop name="PropertyTypeName">Scanning Genotype</prop>
												<prop name="Position">0</prop>
												<prop name="IsDefault">1</prop>
												<prop name="ReadOnly">1</prop>
												<obj name="ChannelProp" class="ChannelProperty" version="1">
													<prop name="ChannelIdx">0</prop>
												</obj>
											</obj>
											<obj name="PropertyObject" class="GroupChannelTypeProp" version="4">
												<prop name="PropertyTypeName">Scanning Sample Type</prop>
												<prop name="Position">0</prop>
												<prop name="IsDefault">0</prop>
												<prop name="GroupSampleType">mstUnknown</prop>
												<obj name="ChannelProp" class="ChannelProperty" version="1">
													<prop name="ChannelIdx">0</prop>
												</obj>
											</obj>
											<obj name="PropertyObject" class="TargetName" version="4">
												<prop name="PropertyTypeName">Target Name</prop>
												<prop name="Position">0</prop>
												<prop name="IsDefault">1</prop>
												<obj name="ChannelProp" class="ChannelProperty" version="1">
													<prop name="ChannelIdx">0</prop>
												</obj>
											</obj>
											<obj name="PropertyObject" class="RQTargetProperty" version="4">
												<prop name="PropertyTypeName">Target Type</prop>
												<prop name="Position">0</prop>
												<prop name="IsDefault">0</prop>
												<prop name="TargetType">dtNone</prop>
												<obj name="ChannelProp" class="ChannelProperty" version="1">
													<prop name="ChannelIdx">0</prop>
												</obj>
											</obj>
										</list>
									</obj>
								</list>
							</obj>
						</obj>
						<prop name="ChannelPropertyCount">1</prop>
						<prop name="ContainerPosition">0</prop>
						<prop name="HasSampleProperties">1</prop>
						<obj name="SampleProperties" class="PropertyList" version="1">
							<list name="emlist" count="14">
								<obj name="PropertyObject" class="SamplePrefColor" version="4">
									<prop name="PropertyTypeName">Color</prop>
									<prop name="Position">0</prop>
									<prop name="IsDefault">0</prop>
									<prop name="Color">$00FF8000</prop>
								</obj>
								<obj name="PropertyObject" class="DominantChannelProp" version="4">
									<prop name="PropertyTypeName">Dominant Channel</prop>
									<prop name="Position">0</prop>
									<prop name="IsDefault">0</prop>
									<prop name="DominantChannel">0</prop>
								</obj>
								<obj name="PropertyObject" class="Genotype" version="4">
									<prop name="PropertyTypeName">EndPt Genotype</prop>
									<prop name="Position">0</prop>
									<prop name="IsDefault">1</prop>
									<prop name="ReadOnly">1</prop>
								</obj>
								<obj name="PropertyObject" class="GroupingSample" version="4">
									<prop name="PropertyTypeName">EndPt Sample Type</prop>
									<prop name="Position">0</prop>
									<prop name="IsDefault">0</prop>
									<prop name="GroupSampleType">mstUnknown</prop>
								</obj>
								<obj name="PropertyObject" class="SamplePrefLineStyle" version="4">
									<prop name="PropertyTypeName">Line Style</prop>
									<prop name="Position">0</prop>
									<prop name="IsDefault">0</prop>
									<prop name="LineStyle">psSolid</prop>
								</obj>
								<obj name="PropertyObject" class="GenSampleEditNotes" version="4">
									<prop name="PropertyTypeName">Notes</prop>
									<prop name="Position">0</prop>
									<prop name="IsDefault">1</prop>
								</obj>
								<obj name="PropertyObject" class="SamplePrefPointStyle" version="4">
									<prop name="PropertyTypeName">Point Style</prop>
									<prop name="Position">0</prop>
									<prop name="IsDefault">0</prop>
									<prop name="PointStyle">psNothing</prop>
								</obj>
								<obj name="PropertyObject" class="GenSampleEditPosition" version="4">
									<prop name="PropertyTypeName">Position</prop>
									<prop name="Position">0</prop>
									<prop name="IsDefault">1</prop>
								</obj>
								<obj name="PropertyObject" class="GenSampleEditReplicate" version="4">
									<prop name="PropertyTypeName">Replicate of</prop>
									<prop name="Position">0</prop>
									<prop name="IsDefault">1</prop>
									<prop name="ReplicateOf">-1</prop>
								</obj>
								<obj name="PropertyObject" class="HTCSampleID" version="4">
									<prop name="PropertyTypeName">Sample ID</prop>
									<prop name="Position">0</prop>
									<prop name="IsDefault">1</prop>
								</obj>
								<obj name="PropertyObject" class="GenSampleEditName" version="4">
									<prop name="PropertyTypeName">Sample Name</prop>
									<prop name="Position">0</prop>
									<prop name="IsDefault">1</prop>
									<prop name="name">Sample 1</prop>
								</obj>
								<obj name="PropertyObject" class="HTCSamplePrepNotes" version="4">
									<prop name="PropertyTypeName">Sample Prep Notes</prop>
									<prop name="Position">0</prop>
									<prop name="IsDefault">1</prop>
								</obj>
								<obj name="PropertyObject" class="GenSampleEditSubset" version="4">
									<prop name="PropertyTypeName">Subsets</prop>
									<prop name="Position">0</prop>
									<prop name="IsDefault">1</prop>
								</obj>
								<obj name="PropertyObject" class="SamplePrefWidth" version="5">
									<prop name="PropertyTypeName">Width</prop>
									<prop name="Position">0</prop>
									<prop name="IsDefault">1</prop>
									<prop name="Width">1</prop>
								</obj>
							</list>
						</obj>
					</obj>
					<obj name="item" class="SamplePropInfo" version="1">
						<obj name="ChannelProperties" class="ChanPropList" version="2">
							<obj name="ChannelProperties" class="EMList" version="1">
								<list name="emlist" count="1">
									<obj name="item" class="PropertyList" version="1">
										<list name="emlist" count="12">
											<obj name="PropertyObject" class="RQSampleTargetProperty" version="4">
												<prop name="PropertyTypeName">Combined Sample and Target Type</prop>
												<prop name="Position">1</prop>
												<prop name="IsDefault">0</prop>
												<obj name="ChannelProp" class="ChannelProperty" version="1">
													<prop name="ChannelIdx">0</prop>
												</obj>
											</obj>
											<obj name="PropertyObject" class="QuantConcProperty" version="4">
												<prop name="PropertyTypeName">Concentration</prop>
												<prop name="Position">1</prop>
												<prop name="IsDefault">1</prop>
												<prop name="Concentration">0</prop>
												<obj name="ChannelProp" class="ChannelProperty" version="1">
													<prop name="ChannelIdx">0</prop>
												</obj>
												<prop name="ReadOnly">1</prop>
											</obj>
											<obj name="PropertyObject" class="QuantCpHighProp" version="4">
												<prop name="PropertyTypeName">Cp High</prop>
												<prop name="Position">1</prop>
												<prop name="IsDefault">1</prop>
												<prop name="CpRangeHigh">0</prop>
												<obj name="ChannelProp" class="ChannelProperty" version="1">
													<prop name="ChannelIdx">0</prop>
												</obj>
												<prop name="ReadOnly">1</prop>
											</obj>
											<obj name="PropertyObject" class="QuantCpLowProp" version="4">
												<prop name="PropertyTypeName">Cp Low</prop>
												<prop name="Position">1</prop>
												<prop name="IsDefault">1</prop>
												<prop name="CpRangeLow">0</prop>
												<obj name="ChannelProp" class="ChannelProperty" version="1">
													<prop name="ChannelIdx">0</prop>
												</obj>
												<prop name="ReadOnly">1</prop>
											</obj>
											<obj name="PropertyObject" class="RQEffProp" version="4">
												<prop name="PropertyTypeName">Efficiency</prop>
												<prop name="Position">1</prop>
												<prop name="IsDefault">1</prop>
												<prop name="Efficiency">2</prop>
												<obj name="ChannelProp" class="ChannelProperty" version="1">
													<prop name="ChannelIdx">0</prop>
												</obj>
											</obj>
											<obj name="PropertyObject" class="ChannelGenotype" version="4">
												<prop name="PropertyTypeName">Melt Geno Genotype</prop>
												<prop name="Position">1</prop>
												<prop name="IsDefault">1</prop>
												<prop name="ReadOnly">1</prop>
												<obj name="ChannelProp" class="ChannelProperty" version="1">
													<prop name="ChannelIdx">0</prop>
												</obj>
											</obj>
											<obj name="PropertyObject" class="GroupChannelTypeProp" version="4">
												<prop name="PropertyTypeName">Melt Geno Sample Type</prop>
												<prop name="Position">1</prop>
												<prop name="IsDefault">0</prop>
												<prop name="GroupSampleType">mstUnknown</prop>
												<obj name="ChannelProp" class="ChannelProperty" version="1">
													<prop name="ChannelIdx">0</prop>
												</obj>
											</obj>
											<obj name="PropertyObject" class="QuantSampleTypeProperty" version="4">
												<prop name="PropertyTypeName">Quantification Sample Type</prop>
												<prop name="Position">1</prop>
												<prop name="IsDefault">0</prop>
												<prop name="SampleType">qsUnknown</prop>
												<obj name="ChannelProp" class="ChannelProperty" version="1">
													<prop name="ChannelIdx">0</prop>
												</obj>
											</obj>
											<obj name="PropertyObject" class="ChannelGenotype" version="4">
												<prop name="PropertyTypeName">Scanning Genotype</prop>
												<prop name="Position">1</prop>
												<prop name="IsDefault">1</prop>
												<prop name="ReadOnly">1</prop>
												<obj name="ChannelProp" class="ChannelProperty" version="1">
													<prop name="ChannelIdx">0</prop>
												</obj>
											</obj>
											<obj name="PropertyObject" class="GroupChannelTypeProp" version="4">
												<prop name="PropertyTypeName">Scanning Sample Type</prop>
												<prop name="Position">1</prop>
												<prop name="IsDefault">0</prop>
												<prop name="GroupSampleType">mstUnknown</prop>
												<obj name="ChannelProp" class="ChannelProperty" version="1">
													<prop name="ChannelIdx">0</prop>
												</obj>
											</obj>
											<obj name="PropertyObject" class="TargetName" version="4">
												<prop name="PropertyTypeName">Target Name</prop>
												<prop name="Position">1</prop>
												<prop name="IsDefault">1</prop>
												<obj name="ChannelProp" class="ChannelProperty" version="1">
													<prop name="ChannelIdx">0</prop>
												</obj>
											</obj>
											<obj name="PropertyObject" class="RQTargetProperty" version="4">
												<prop name="PropertyTypeName">Target Type</prop>
												<prop name="Position">1</prop>
												<prop name="IsDefault">0</prop>
												<prop name="TargetType">dtNone</prop>
												<obj name="ChannelProp" class="ChannelProperty" version="1">
													<prop name="ChannelIdx">0</prop>
												</obj>
											</obj>
										</list>
									</obj>
								</list>
							</obj>
						</obj>
						<prop name="ChannelPropertyCount">1</prop>
						<prop name="ContainerPosition">1</prop>
						<prop name="HasSampleProperties">1</prop>
						<obj name="SampleProperties" class="PropertyList" version="1">
							<list name="emlist" count="14">
								<obj name="PropertyObject" class="SamplePrefColor" version="4">
									<prop name="PropertyTypeName">Color</prop>
									<prop name="Position">1</prop>
									<prop name="IsDefault">0</prop>
									<prop name="Color">clRed</prop>
								</obj>
								<obj name="PropertyObject" class="DominantChannelProp" version="4">
									<prop name="PropertyTypeName">Dominant Channel</prop>
									<prop name="Position">1</prop>
									<prop name="IsDefault">0</prop>
									<prop name="DominantChannel">0</prop>
								</obj>
								<obj name="PropertyObject" class="Genotype" version="4">
									<prop name="PropertyTypeName">EndPt Genotype</prop>
									<prop name="Position">1</prop>
									<prop name="IsDefault">1</prop>
									<prop name="ReadOnly">1</prop>
								</obj>
								<obj name="PropertyObject" class="GroupingSample" version="4">
									<prop name="PropertyTypeName">EndPt Sample Type</prop>
									<prop name="Position">1</prop>
									<prop name="IsDefault">0</prop>
									<prop name="GroupSampleType">mstUnknown</prop>
								</obj>
								<obj name="PropertyObject" class="SamplePrefLineStyle" version="4">
									<prop name="PropertyTypeName">Line Style</prop>
									<prop name="Position">1</prop>
									<prop name="IsDefault">0</prop>
									<prop name="LineStyle">psSolid</prop>
								</obj>
								<obj name="PropertyObject" class="GenSampleEditNotes" version="4">
									<prop name="PropertyTypeName">Notes</prop>
									<prop name="Position">1</prop>
									<prop name="IsDefault">1</prop>
								</obj>
								<obj name="PropertyObject" class="SamplePrefPointStyle" version="4">
									<prop name="PropertyTypeName">Point Style</prop>
									<prop name="Position">1</prop>
									<prop name="IsDefault">0</prop>
									<prop name="PointStyle">psNothing</prop>
								</obj>
								<obj name="PropertyObject" class="GenSampleEditPosition" version="4">
									<prop name="PropertyTypeName">Position</prop>
									<prop name="Position">1</prop>
									<prop name="IsDefault">1</prop>
								</obj>
								<obj name="PropertyObject" class="GenSampleEditReplicate" version="4">
									<prop name="PropertyTypeName">Replicate of</prop>
									<prop name="Position">1</prop>
									<prop name="IsDefault">1</prop>
									<prop name="ReplicateOf">-1</prop>
								</obj>
								<obj name="PropertyObject" class="HTCSampleID" version="4">
									<prop name="PropertyTypeName">Sample ID</prop>
									<prop name="Position">1</prop>
									<prop name="IsDefault">1</prop>
								</obj>
								<obj name="PropertyObject" class="GenSampleEditName" version="4">
									<prop name="PropertyTypeName">Sample Name</prop>
									<prop name="Position">1</prop>
									<prop name="IsDefault">1</prop>
									<prop name="name">Sample 2</prop>
								</obj>
								<obj name="PropertyObject" class="HTCSamplePrepNotes" version="4">
									<prop name="PropertyTypeName">Sample Prep Notes</prop>
									<prop name="Position">1</prop>
									<prop name="IsDefault">1</prop>
								</obj>
								<obj name="PropertyObject" class="GenSampleEditSubset" version="4">
									<prop name="PropertyTypeName">Subsets</prop>
									<prop name="Position">1</prop>
									<prop name="IsDefault">1</prop>
								</obj>
								<obj name="PropertyObject" class="SamplePrefWidth" version="5">
									<prop name="PropertyTypeName">Width</prop>
									<prop name="Position">1</prop>
									<prop name="IsDefault">1</prop>
									<prop name="Width">1</prop>
								</obj>
							</list>
						</obj>
					</obj>
					<obj name="item" class="SamplePropInfo" version="1">
						<obj name="ChannelProperties" class="ChanPropList" version="2">
							<obj name="ChannelProperties" class="EMList" version="1">
								<list name="emlist" count="1">
									<obj name="item" class="PropertyList" version="1">
										<list name="emlist" count="12">
											<obj name="PropertyObject" class="RQSampleTargetProperty" version="4">
												<prop name="PropertyTypeName">Combined Sample and Target Type</prop>
												<prop name="Position">2</prop>
												<prop name="IsDefault">0</prop>
												<obj name="ChannelProp" class="ChannelProperty" version="1">
													<prop name="ChannelIdx">0</prop>
												</obj>
											</obj>
											<obj name="PropertyObject" class="QuantConcProperty" version="4">
												<prop name="PropertyTypeName">Concentration</prop>
												<prop name="Position">2</prop>
												<prop name="IsDefault">1</prop>
												<prop name="Concentration">0</prop>
												<obj name="ChannelProp" class="ChannelProperty" version="1">
													<prop name="ChannelIdx">0</prop>
												</obj>
												<prop name="ReadOnly">1</prop>
											</obj>
											<obj name="PropertyObject" class="QuantCpHighProp" version="4">
												<prop name="PropertyTypeName">Cp High</prop>
												<prop name="Position">2</prop>
												<prop name="IsDefault">1</prop>
												<prop name="CpRangeHigh">0</prop>
												<obj name="ChannelProp" class="ChannelProperty" version="1">
													<prop name="ChannelIdx">0</prop>
												</obj>
												<prop name="ReadOnly">1</prop>
											</obj>
											<obj name="PropertyObject" class="QuantCpLowProp" version="4">
												<prop name="PropertyTypeName">Cp Low</prop>
												<prop name="Position">2</prop>
												<prop name="IsDefault">1</prop>
												<prop name="CpRangeLow">0</prop>
												<obj name="ChannelProp" class="ChannelProperty" version="1">
													<prop name="ChannelIdx">0</prop>
												</obj>
												<prop name="ReadOnly">1</prop>
											</obj>
											<obj name="PropertyObject" class="RQEffProp" version="4">
												<prop name="PropertyTypeName">Efficiency</prop>
												<prop name="Position">2</prop>
												<prop name="IsDefault">1</prop>
												<prop name="Efficiency">2</prop>
												<obj name="ChannelProp" class="ChannelProperty" version="1">
													<prop name="ChannelIdx">0</prop>
												</obj>
											</obj>
											<obj name="PropertyObject" class="ChannelGenotype" version="4">
												<prop name="PropertyTypeName">Melt Geno Genotype</prop>
												<prop name="Position">2</prop>
												<prop name="IsDefault">1</prop>
												<prop name="ReadOnly">1</prop>
												<obj name="ChannelProp" class="ChannelProperty" version="1">
													<prop name="ChannelIdx">0</prop>
												</obj>
											</obj>
											<obj name="PropertyObject" class="GroupChannelTypeProp" version="4">
												<prop name="PropertyTypeName">Melt Geno Sample Type</prop>
												<prop name="Position">2</prop>
												<prop name="IsDefault">0</prop>
												<prop name="GroupSampleType">mstUnknown</prop>
												<obj name="ChannelProp" class="ChannelProperty" version="1">
													<prop name="ChannelIdx">0</prop>
												</obj>
											</obj>
											<obj name="PropertyObject" class="QuantSampleTypeProperty" version="4">
												<prop name="PropertyTypeName">Quantification Sample Type</prop>
												<prop name="Position">2</prop>
												<prop name="IsDefault">0</prop>
												<prop name="SampleType">qsUnknown</prop>
												<obj name="ChannelProp" class="ChannelProperty" version="1">
													<prop name="ChannelIdx">0</prop>
												</obj>
											</obj>
											<obj name="PropertyObject" class="ChannelGenotype" version="4">
												<prop name="PropertyTypeName">Scanning Genotype</prop>
												<prop name="Position">2</prop>
												<prop name="IsDefault">1</prop>
												<prop name="ReadOnly">1</prop>
												<obj name="ChannelProp" class="ChannelProperty" version="1">
													<prop name="ChannelIdx">0</prop>
												</obj>
											</obj>
											<obj name="PropertyObject" class="GroupChannelTypeProp" version="4">
												<prop name="PropertyTypeName">Scanning Sample Type</prop>
												<prop name="Position">2</prop>
												<prop name="IsDefault">0</prop>
												<prop name="GroupSampleType">mstUnknown</prop>
												<obj name="ChannelProp" class="ChannelProperty" version="1">
													<prop name="ChannelIdx">0</prop>
												</obj>
											</obj>
											<obj name="PropertyObject" class="TargetName" version="4">
												<prop name="PropertyTypeName">Target Name</prop>
												<prop name="Position">2</prop>
												<prop name="IsDefault">1</prop>
												<obj name="ChannelProp" class="ChannelProperty" version="1">
													<prop name="ChannelIdx">0</prop>
												</obj>
											</obj>
											<obj name="PropertyObject" class="RQTargetProperty" version="4">
												<prop name="PropertyTypeName">Target Type</prop>
												<prop name="Position">2</prop>
												<prop name="IsDefault">0</prop>
												<prop name="TargetType">dtNone</prop>
												<obj name="ChannelProp" class="ChannelProperty" version="1">
													<prop name="ChannelIdx">0</prop>
												</obj>
											</obj>
										</list>
									</obj>
								</list>
							</obj>
						</obj>
						<prop name="ChannelPropertyCount">1</prop>
						<prop name="ContainerPosition">2</prop>
						<prop name="HasSampleProperties">1</prop>
						<obj name="SampleProperties" class="PropertyList" version="1">
							<list name="emlist" count="14">
								<obj name="PropertyObject" class="SamplePrefColor" version="4">
									<prop name="PropertyTypeName">Color</prop>
									<prop name="Position">2</prop>
									<prop name="IsDefault">0</prop>
									<prop name="Color">$0030D700</prop>
								</obj>
								<obj name="PropertyObject" class="DominantChannelProp" version="4">
									<prop name="PropertyTypeName">Dominant Channel</prop>
									<prop name="Position">2</prop>
									<prop name="IsDefault">0</prop>
									<prop name="DominantChannel">0</prop>
								</obj>
								<obj name="PropertyObject" class="Genotype" version="4">
									<prop name="PropertyTypeName">EndPt Genotype</prop>
									<prop name="Position">2</prop>
									<prop name="IsDefault">1</prop>
									<prop name="ReadOnly">1</prop>
								</obj>
								<obj name="PropertyObject" class="GroupingSample" version="4">
									<prop name="PropertyTypeName">EndPt Sample Type</prop>
									<prop name="Position">2</prop>
									<prop name="IsDefault">0</prop>
									<prop name="GroupSampleType">mstUnknown</prop>
								</obj>
								<obj name="PropertyObject" class="SamplePrefLineStyle" version="4">
									<prop name="PropertyTypeName">Line Style</prop>
									<prop name="Position">2</prop>
									<prop name="IsDefault">0</prop>
									<prop name="LineStyle">psSolid</prop>
								</obj>
								<obj name="PropertyObject" class="GenSampleEditNotes" version="4">
									<prop name="PropertyTypeName">Notes</prop>
									<prop name="Position">2</prop>
									<prop name="IsDefault">1</prop>
								</obj>
								<obj name="PropertyObject" class="SamplePrefPointStyle" version="4">
									<prop name="PropertyTypeName">Point Style</prop>
									<prop name="Position">2</prop>
									<prop name="IsDefault">0</prop>
									<prop name="PointStyle">psNothing</prop>
								</obj>
								<obj name="PropertyObject" class="GenSampleEditPosition" version="4">
									<prop name="PropertyTypeName">Position</prop>
									<prop name="Position">2</prop>
									<prop name="IsDefault">1</prop>
								</obj>
								<obj name="PropertyObject" class="GenSampleEditReplicate" version="4">
									<prop name="PropertyTypeName">Replicate of</prop>
									<prop name="Position">2</prop>
									<prop name="IsDefault">1</prop>
									<prop name="ReplicateOf">-1</prop>
								</obj>
								<obj name="PropertyObject" class="HTCSampleID" version="4">
									<prop name="PropertyTypeName">Sample ID</prop>
									<prop name="Position">2</prop>
									<prop name="IsDefault">1</prop>
								</obj>
								<obj name="PropertyObject" class="GenSampleEditName" version="4">
									<prop name="PropertyTypeName">Sample Name</prop>
									<prop name="Position">2</prop>
									<prop name="IsDefault">1</prop>
									<prop name="name">Sample 3</prop>
								</obj>
								<obj name="PropertyObject" class="HTCSamplePrepNotes" version="4">
									<prop name="PropertyTypeName">Sample Prep Notes</prop>
									<prop name="Position">2</prop>
									<prop name="IsDefault">1</prop>
								</obj>
								<obj name="PropertyObject" class="GenSampleEditSubset" version="4">
									<prop name="PropertyTypeName">Subsets</prop>
									<prop name="Position">2</prop>
									<prop name="IsDefault">1</prop>
								</obj>
								<obj name="PropertyObject" class="SamplePrefWidth" version="5">
									<prop name="PropertyTypeName">Width</prop>
									<prop name="Position">2</prop>
									<prop name="IsDefault">1</prop>
									<prop name="Width">1</prop>
								</obj>
							</list>
						</obj>
					</obj>
					<obj name="item" class="SamplePropInfo" version="1">
						<obj name="ChannelProperties" class="ChanPropList" version="2">
							<obj name="ChannelProperties" class="EMList" version="1">
								<list name="emlist" count="1">
									<obj name="item" class="PropertyList" version="1">
										<list name="emlist" count="12">
											<obj name="PropertyObject" class="RQSampleTargetProperty" version="4">
												<prop name="PropertyTypeName">Combined Sample and Target Type</prop>
												<prop name="Position">3</prop>
												<prop name="IsDefault">0</prop>
												<obj name="ChannelProp" class="ChannelProperty" version="1">
													<prop name="ChannelIdx">0</prop>
												</obj>
											</obj>
											<obj name="PropertyObject" class="QuantConcProperty" version="4">
												<prop name="PropertyTypeName">Concentration</prop>
												<prop name="Position">3</prop>
												<prop name="IsDefault">1</prop>
												<prop name="Concentration">0</prop>
												<obj name="ChannelProp" class="ChannelProperty" version="1">
													<prop name="ChannelIdx">0</prop>
												</obj>
												<prop name="ReadOnly">1</prop>
											</obj>
											<obj name="PropertyObject" class="QuantCpHighProp" version="4">
												<prop name="PropertyTypeName">Cp High</prop>
												<prop name="Position">3</prop>
												<prop name="IsDefault">1</prop>
												<prop name="CpRangeHigh">0</prop>
												<obj name="ChannelProp" class="ChannelProperty" version="1">
													<prop name="ChannelIdx">0</prop>
												</obj>
												<prop name="ReadOnly">1</prop>
											</obj>
											<obj name="PropertyObject" class="QuantCpLowProp" version="4">
												<prop name="PropertyTypeName">Cp Low</prop>
												<prop name="Position">3</prop>
												<prop name="IsDefault">1</prop>
												<prop name="CpRangeLow">0</prop>
												<obj name="ChannelProp" class="ChannelProperty" version="1">
													<prop name="ChannelIdx">0</prop>
												</obj>
												<prop name="ReadOnly">1</prop>
											</obj>
											<obj name="PropertyObject" class="RQEffProp" version="4">
												<prop name="PropertyTypeName">Efficiency</prop>
												<prop name="Position">3</prop>
												<prop name="IsDefault">1</prop>
												<prop name="Efficiency">2</prop>
												<obj name="ChannelProp" class="ChannelProperty" version="1">
													<prop name="ChannelIdx">0</prop>
												</obj>
											</obj>
											<obj name="PropertyObject" class="ChannelGenotype" version="4">
												<prop name="PropertyTypeName">Melt Geno Genotype</prop>
												<prop name="Position">3</prop>
												<prop name="IsDefault">1</prop>
												<prop name="ReadOnly">1</prop>
												<obj name="ChannelProp" class="ChannelProperty" version="1">
													<prop name="ChannelIdx">0</prop>
												</obj>
											</obj>
											<obj name="PropertyObject" class="GroupChannelTypeProp" version="4">
												<prop name="PropertyTypeName">Melt Geno Sample Type</prop>
												<prop name="Position">3</prop>
												<prop name="IsDefault">0</prop>
												<prop name="GroupSampleType">mstUnknown</prop>
												<obj name="ChannelProp" class="ChannelProperty" version="1">
													<prop name="ChannelIdx">0</prop>
												</obj>
											</obj>
											<obj name="PropertyObject" class="QuantSampleTypeProperty" version="4">
												<prop name="PropertyTypeName">Quantification Sample Type</prop>
												<prop name="Position">3</prop>
												<prop name="IsDefault">0</prop>
												<prop name="SampleType">qsUnknown</prop>
												<obj name="ChannelProp" class="ChannelProperty" version="1">
													<prop name="ChannelIdx">0</prop>
												</obj>
											</obj>
											<obj name="PropertyObject" class="ChannelGenotype" version="4">
												<prop name="PropertyTypeName">Scanning Genotype</prop>
												<prop name="Position">3</prop>
												<prop name="IsDefault">1</prop>
												<prop name="ReadOnly">1</prop>
												<obj name="ChannelProp" class="ChannelProperty" version="1">
													<prop name="ChannelIdx">0</prop>
												</obj>
											</obj>
											<obj name="PropertyObject" class="GroupChannelTypeProp" version="4">
												<prop name="PropertyTypeName">Scanning Sample Type</prop>
												<prop name="Position">3</prop>
												<prop name="IsDefault">0</prop>
												<prop name="GroupSampleType">mstUnknown</prop>
												<obj name="ChannelProp" class="ChannelProperty" version="1">
													<prop name="ChannelIdx">0</prop>
												</obj>
											</obj>
											<obj name="PropertyObject" class="TargetName" version="4">
												<prop name="PropertyTypeName">Target Name</prop>
												<prop name="Position">3</prop>
												<prop name="IsDefault">1</prop>
												<obj name="ChannelProp" class="ChannelProperty" version="1">
													<prop name="ChannelIdx">0</prop>
												</obj>
											</obj>
											<obj name="PropertyObject" class="RQTargetProperty" version="4">
												<prop name="PropertyTypeName">Target Type</prop>
												<prop name="Position">3</prop>
												<prop name="IsDefault">0</prop>
												<prop name="TargetType">dtNone</prop>
												<obj name="ChannelProp" class="ChannelProperty" version="1">
													<prop name="ChannelIdx">0</prop>
												</obj>
											</obj>
										</list>
									</obj>
								</list>
							</obj>
						</obj>
						<prop name="ChannelPropertyCount">1</prop>
						<prop name="ContainerPosition">3</prop>
						<prop name="HasSampleProperties">1</prop>
						<obj name="SampleProperties" class="PropertyList" version="1">
							<list name="emlist" count="14">
								<obj name="PropertyObject" class="SamplePrefColor" version="4">
									<prop name="PropertyTypeName">Color</prop>
									<prop name="Position">3</prop>
									<prop name="IsDefault">0</prop>
									<prop name="Color">clFuchsia</prop>
								</obj>
								<obj name="PropertyObject" class="DominantChannelProp" version="4">
									<prop name="PropertyTypeName">Dominant Channel</prop>
									<prop name="Position">3</prop>
									<prop name="IsDefault">0</prop>
									<prop name="DominantChannel">0</prop>
								</obj>
								<obj name="PropertyObject" class="Genotype" version="4">
									<prop name="PropertyTypeName">EndPt Genotype</prop>
									<prop name="Position">3</prop>
									<prop name="IsDefault">1</prop>
									<prop name="ReadOnly">1</prop>
								</obj>
								<obj name="PropertyObject" class="GroupingSample" version="4">
									<prop name="PropertyTypeName">EndPt Sample Type</prop>
									<prop name="Position">3</prop>
									<prop name="IsDefault">0</prop>
									<prop name="GroupSampleType">mstUnknown</prop>
								</obj>
								<obj name="PropertyObject" class="SamplePrefLineStyle" version="4">
									<prop name="PropertyTypeName">Line Style</prop>
									<prop name="Position">3</prop>
									<prop name="IsDefault">0</prop>
									<prop name="LineStyle">psSolid</prop>
								</obj>
								<obj name="PropertyObject" class="GenSampleEditNotes" version="4">
									<prop name="PropertyTypeName">Notes</prop>
									<prop name="Position">3</prop>
									<prop name="IsDefault">1</prop>
								</obj>
								<obj name="PropertyObject" class="SamplePrefPointStyle" version="4">
									<prop name="PropertyTypeName">Point Style</prop>
									<prop name="Position">3</prop>
									<prop name="IsDefault">0</prop>
									<prop name="PointStyle">psNothing</prop>
								</obj>
								<obj name="PropertyObject" class="GenSampleEditPosition" version="4">
									<prop name="PropertyTypeName">Position</prop>
									<prop name="Position">3</prop>
									<prop name="IsDefault">1</prop>
								</obj>
								<obj name="PropertyObject" class="GenSampleEditReplicate" version="4">
									<prop name="PropertyTypeName">Replicate of</prop>
									<prop name="Position">3</prop>
									<prop name="IsDefault">1</prop>
									<prop name="ReplicateOf">-1</prop>
								</obj>
								<obj name="PropertyObject" class="HTCSampleID" version="4">
									<prop name="PropertyTypeName">Sample ID</prop>
									<prop name="Position">3</prop>
									<prop name="IsDefault">1</prop>
								</obj>
								<obj name="PropertyObject" class="GenSampleEditName" version="4">
									<prop name="PropertyTypeName">Sample Name</prop>
									<prop name="Position">3</prop>
									<prop name="IsDefault">1</prop>
									<prop name="name">Sample 4</prop>
								</obj>
								<obj name="PropertyObject" class="HTCSamplePrepNotes" version="4">
									<prop name="PropertyTypeName">Sample Prep Notes</prop>
									<prop name="Position">3</prop>
									<prop name="IsDefault">1</prop>
								</obj>
								<obj name="PropertyObject" class="GenSampleEditSubset" version="4">
									<prop name="PropertyTypeName">Subsets</prop>
									<prop name="Position">3</prop>
									<prop name="IsDefault">1</prop>
								</obj>
								<obj name="PropertyObject" class="SamplePrefWidth" version="5">
									<prop name="PropertyTypeName">Width</prop>
									<prop name="Position">3</prop>
									<prop name="IsDefault">1</prop>
									<prop name="Width">1</prop>
								</obj>
							</list>
						</obj>
					</obj>
					<obj name="item" class="SamplePropInfo" version="1">
						<obj name="ChannelProperties" class="ChanPropList" version="2">
							<obj name="ChannelProperties" class="EMList" version="1">
								<list name="emlist" count="1">
									<obj name="item" class="PropertyList" version="1">
										<list name="emlist" count="12">
											<obj name="PropertyObject" class="RQSampleTargetProperty" version="4">
												<prop name="PropertyTypeName">Combined Sample and Target Type</prop>
												<prop name="Position">4</prop>
												<prop name="IsDefault">0</prop>
												<obj name="ChannelProp" class="ChannelProperty" version="1">
													<prop name="ChannelIdx">0</prop>
												</obj>
											</obj>
											<obj name="PropertyObject" class="QuantConcProperty" version="4">
												<prop name="PropertyTypeName">Concentration</prop>
												<prop name="Position">4</prop>
												<prop name="IsDefault">1</prop>
												<prop name="Concentration">0</prop>
												<obj name="ChannelProp" class="ChannelProperty" version="1">
													<prop name="ChannelIdx">0</prop>
												</obj>
												<prop name="ReadOnly">1</prop>
											</obj>
											<obj name="PropertyObject" class="QuantCpHighProp" version="4">
												<prop name="PropertyTypeName">Cp High</prop>
												<prop name="Position">4</prop>
												<prop name="IsDefault">1</prop>
												<prop name="CpRangeHigh">0</prop>
												<obj name="ChannelProp" class="ChannelProperty" version="1">
													<prop name="ChannelIdx">0</prop>
												</obj>
												<prop name="ReadOnly">1</prop>
											</obj>
											<obj name="PropertyObject" class="QuantCpLowProp" version="4">
												<prop name="PropertyTypeName">Cp Low</prop>
												<prop name="Position">4</prop>
												<prop name="IsDefault">1</prop>
												<prop name="CpRangeLow">0</prop>
												<obj name="ChannelProp" class="ChannelProperty" version="1">
													<prop name="ChannelIdx">0</prop>
												</obj>
												<prop name="ReadOnly">1</prop>
											</obj>
											<obj name="PropertyObject" class="RQEffProp" version="4">
												<prop name="PropertyTypeName">Efficiency</prop>
												<prop name="Position">4</prop>
												<prop name="IsDefault">1</prop>
												<prop name="Efficiency">2</prop>
												<obj name="ChannelProp" class="ChannelProperty" version="1">
													<prop name="ChannelIdx">0</prop>
												</obj>
											</obj>
											<obj name="PropertyObject" class="ChannelGenotype" version="4">
												<prop name="PropertyTypeName">Melt Geno Genotype</prop>
												<prop name="Position">4</prop>
												<prop name="IsDefault">1</prop>
												<prop name="ReadOnly">1</prop>
												<obj name="ChannelProp" class="ChannelProperty" version="1">
													<prop name="ChannelIdx">0</prop>
												</obj>
											</obj>
											<obj name="PropertyObject" class="GroupChannelTypeProp" version="4">
												<prop name="PropertyTypeName">Melt Geno Sample Type</prop>
												<prop name="Position">4</prop>
												<prop name="IsDefault">0</prop>
												<prop name="GroupSampleType">mstUnknown</prop>
												<obj name="ChannelProp" class="ChannelProperty" version="1">
													<prop name="ChannelIdx">0</prop>
												</obj>
											</obj>
											<obj name="PropertyObject" class="QuantSampleTypeProperty" version="4">
												<prop name="PropertyTypeName">Quantification Sample Type</prop>
												<prop name="Position">4</prop>
												<prop name="IsDefault">0</prop>
												<prop name="SampleType">qsUnknown</prop>
												<obj name="ChannelProp" class="ChannelProperty" version="1">
													<prop name="ChannelIdx">0</prop>
												</obj>
											</obj>
											<obj name="PropertyObject" class="ChannelGenotype" version="4">
												<prop name="PropertyTypeName">Scanning Genotype</prop>
												<prop name="Position">4</prop>
												<prop name="IsDefault">1</prop>
												<prop name="ReadOnly">1</prop>
												<obj name="ChannelProp" class="ChannelProperty" version="1">
													<prop name="ChannelIdx">0</prop>
												</obj>
											</obj>
											<obj name="PropertyObject" class="GroupChannelTypeProp" version="4">
												<prop name="PropertyTypeName">Scanning Sample Type</prop>
												<prop name="Position">4</prop>
												<prop name="IsDefault">0</prop>
												<prop name="GroupSampleType">mstUnknown</prop>
												<obj name="ChannelProp" class="ChannelProperty" version="1">
													<prop name="ChannelIdx">0</prop>
												</obj>
											</obj>
											<obj name="PropertyObject" class="TargetName" version="4">
												<prop name="PropertyTypeName">Target Name</prop>
												<prop name="Position">4</prop>
												<prop name="IsDefault">1</prop>
												<obj name="ChannelProp" class="ChannelProperty" version="1">
													<prop name="ChannelIdx">0</prop>
												</obj>
											</obj>
											<obj name="PropertyObject" class="RQTargetProperty" version="4">
												<prop name="PropertyTypeName">Target Type</prop>
												<prop name="Position">4</prop>
												<prop name="IsDefault">0</prop>
												<prop name="TargetType">dtNone</prop>
												<obj name="ChannelProp" class="ChannelProperty" version="1">
													<prop name="ChannelIdx">0</prop>
												</obj>
											</obj>
										</list>
									</obj>
								</list>
							</obj>
						</obj>
						<prop name="ChannelPropertyCount">1</prop>
						<prop name="ContainerPosition">4</prop>
						<prop name="HasSampleProperties">1</prop>
						<obj name="SampleProperties" class="PropertyList" version="1">
							<list name="emlist" count="14">
								<obj name="PropertyObject" class="SamplePrefColor" version="4">
									<prop name="PropertyTypeName">Color</prop>
									<prop name="Position">4</prop>
									<prop name="IsDefault">0</prop>
									<prop name="Color">clGray</prop>
								</obj>
								<obj name="PropertyObject" class="DominantChannelProp" version="4">
									<prop name="PropertyTypeName">Dominant Channel</prop>
									<prop name="Position">4</prop>
									<prop name="IsDefault">0</prop>
									<prop name="DominantChannel">0</prop>
								</obj>
								<obj name="PropertyObject" class="Genotype" version="4">
									<prop name="PropertyTypeName">EndPt Genotype</prop>
									<prop name="Position">4</prop>
									<prop name="IsDefault">1</prop>
									<prop name="ReadOnly">1</prop>
								</obj>
								<obj name="PropertyObject" class="GroupingSample" version="4">
									<prop name="PropertyTypeName">EndPt Sample Type</prop>
									<prop name="Position">4</prop>
									<prop name="IsDefault">0</prop>
									<prop name="GroupSampleType">mstUnknown</prop>
								</obj>
								<obj name="PropertyObject" class="SamplePrefLineStyle" version="4">
									<prop name="PropertyTypeName">Line Style</prop>
									<prop name="Position">4</prop>
									<prop name="IsDefault">0</prop>
									<prop name="LineStyle">psSolid</prop>
								</obj>
								<obj name="PropertyObject" class="GenSampleEditNotes" version="4">
									<prop name="PropertyTypeName">Notes</prop>
									<prop name="Position">4</prop>
									<prop name="IsDefault">1</prop>
								</obj>
								<obj name="PropertyObject" class="SamplePrefPointStyle" version="4">
									<prop name="PropertyTypeName">Point Style</prop>
									<prop name="Position">4</prop>
									<prop name="IsDefault">0</prop>
									<prop name="PointStyle">psNothing</prop>
								</obj>
								<obj name="PropertyObject" class="GenSampleEditPosition" version="4">
									<prop name="PropertyTypeName">Position</prop>
									<prop name="Position">4</prop>
									<prop name="IsDefault">1</prop>
								</obj>
								<obj name="PropertyObject" class="GenSampleEditReplicate" version="4">
									<prop name="PropertyTypeName">Replicate of</prop>
									<prop name="Position">4</prop>
									<prop name="IsDefault">1</prop>
									<prop name="ReplicateOf">-1</prop>
								</obj>
								<obj name="PropertyObject" class="HTCSampleID" version="4">
									<prop name="PropertyTypeName">Sample ID</prop>
									<prop name="Position">4</prop>
									<prop name="IsDefault">1</prop>
								</obj>
								<obj name="PropertyObject" class="GenSampleEditName" version="4">
									<prop name="PropertyTypeName">Sample Name</prop>
									<prop name="Position">4</prop>
									<prop name="IsDefault">1</prop>
									<prop name="name">Sample 5</prop>
								</obj>
								<obj name="PropertyObject" class="HTCSamplePrepNotes" version="4">
									<prop name="PropertyTypeName">Sample Prep Notes</prop>
									<prop name="Position">4</prop>
									<prop name="IsDefault">1</prop>
								</obj>
								<obj name="PropertyObject" class="GenSampleEditSubset" version="4">
									<prop name="PropertyTypeName">Subsets</prop>
									<prop name="Position">4</prop>
									<prop name="IsDefault">1</prop>
								</obj>
								<obj name="PropertyObject" class="SamplePrefWidth" version="5">
									<prop name="PropertyTypeName">Width</prop>
									<prop name="Position">4</prop>
									<prop name="IsDefault">1</prop>
									<prop name="Width">1</prop>
								</obj>
							</list>
						</obj>
					</obj>
					<obj name="item" class="SamplePropInfo" version="1">
						<obj name="ChannelProperties" class="ChanPropList" version="2">
							<obj name="ChannelProperties" class="EMList" version="1">
								<list name="emlist" count="1">
									<obj name="item" class="PropertyList" version="1">
										<list name="emlist" count="12">
											<obj name="PropertyObject" class="RQSampleTargetProperty" version="4">
												<prop name="PropertyTypeName">Combined Sample and Target Type</prop>
												<prop name="Position">5</prop>
												<prop name="IsDefault">0</prop>
												<obj name="ChannelProp" class="ChannelProperty" version="1">
													<prop name="ChannelIdx">0</prop>
												</obj>
											</obj>
											<obj name="PropertyObject" class="QuantConcProperty" version="4">
												<prop name="PropertyTypeName">Concentration</prop>
												<prop name="Position">5</prop>
												<prop name="IsDefault">1</prop>
												<prop name="Concentration">0</prop>
												<obj name="ChannelProp" class="ChannelProperty" version="1">
													<prop name="ChannelIdx">0</prop>
												</obj>
												<prop name="ReadOnly">1</prop>
											</obj>
											<obj name="PropertyObject" class="QuantCpHighProp" version="4">
												<prop name="PropertyTypeName">Cp High</prop>
												<prop name="Position">5</prop>
												<prop name="IsDefault">1</prop>
												<prop name="CpRangeHigh">0</prop>
												<obj name="ChannelProp" class="ChannelProperty" version="1">
													<prop name="ChannelIdx">0</prop>
												</obj>
												<prop name="ReadOnly">1</prop>
											</obj>
											<obj name="PropertyObject" class="QuantCpLowProp" version="4">
												<prop name="PropertyTypeName">Cp Low</prop>
												<prop name="Position">5</prop>
												<prop name="IsDefault">1</prop>
												<prop name="CpRangeLow">0</prop>
												<obj name="ChannelProp" class="ChannelProperty" version="1">
													<prop name="ChannelIdx">0</prop>
												</obj>
												<prop name="ReadOnly">1</prop>
											</obj>
											<obj name="PropertyObject" class="RQEffProp" version="4">
												<prop name="PropertyTypeName">Efficiency</prop>
												<prop name="Position">5</prop>
												<prop name="IsDefault">1</prop>
												<prop name="Efficiency">2</prop>
												<obj name="ChannelProp" class="ChannelProperty" version="1">
													<prop name="ChannelIdx">0</prop>
												</obj>
											</obj>
											<obj name="PropertyObject" class="ChannelGenotype" version="4">
												<prop name="PropertyTypeName">Melt Geno Genotype</prop>
												<prop name="Position">5</prop>
												<prop name="IsDefault">1</prop>
												<prop name="ReadOnly">1</prop>
												<obj name="ChannelProp" class="ChannelProperty" version="1">
													<prop name="ChannelIdx">0</prop>
												</obj>
											</obj>
											<obj name="PropertyObject" class="GroupChannelTypeProp" version="4">
												<prop name="PropertyTypeName">Melt Geno Sample Type</prop>
												<prop name="Position">5</prop>
												<prop name="IsDefault">0</prop>
												<prop name="GroupSampleType">mstUnknown</prop>
												<obj name="ChannelProp" class="ChannelProperty" version="1">
													<prop name="ChannelIdx">0</prop>
												</obj>
											</obj>
											<obj name="PropertyObject" class="QuantSampleTypeProperty" version="4">
												<prop name="PropertyTypeName">Quantification Sample Type</prop>
												<prop name="Position">5</prop>
												<prop name="IsDefault">0</prop>
												<prop name="SampleType">qsUnknown</prop>
												<obj name="ChannelProp" class="ChannelProperty" version="1">
													<prop name="ChannelIdx">0</prop>
												</obj>
											</obj>
											<obj name="PropertyObject" class="ChannelGenotype" version="4">
												<prop name="PropertyTypeName">Scanning Genotype</prop>
												<prop name="Position">5</prop>
												<prop name="IsDefault">1</prop>
												<prop name="ReadOnly">1</prop>
												<obj name="ChannelProp" class="ChannelProperty" version="1">
													<prop name="ChannelIdx">0</prop>
												</obj>
											</obj>
											<obj name="PropertyObject" class="GroupChannelTypeProp" version="4">
												<prop name="PropertyTypeName">Scanning Sample Type</prop>
												<prop name="Position">5</prop>
												<prop name="IsDefault">0</prop>
												<prop name="GroupSampleType">mstUnknown</prop>
												<obj name="ChannelProp" class="ChannelProperty" version="1">
													<prop name="ChannelIdx">0</prop>
												</obj>
											</obj>
											<obj name="PropertyObject" class="TargetName" version="4">
												<prop name="PropertyTypeName">Target Name</prop>
												<prop name="Position">5</prop>
												<prop name="IsDefault">1</prop>
												<obj name="ChannelProp" class="ChannelProperty" version="1">
													<prop name="ChannelIdx">0</prop>
												</obj>
											</obj>
											<obj name="PropertyObject" class="RQTargetProperty" version="4">
												<prop name="PropertyTypeName">Target Type</prop>
												<prop name="Position">5</prop>
												<prop name="IsDefault">0</prop>
												<prop name="TargetType">dtNone</prop>
												<obj name="ChannelProp" class="ChannelProperty" version="1">
													<prop name="ChannelIdx">0</prop>
												</obj>
											</obj>
										</list>
									</obj>
								</list>
							</obj>
						</obj>
						<prop name="ChannelPropertyCount">1</prop>
						<prop name="ContainerPosition">5</prop>
						<prop name="HasSampleProperties">1</prop>
						<obj name="SampleProperties" class="PropertyList" version="1">
							<list name="emlist" count="14">
								<obj name="PropertyObject" class="SamplePrefColor" version="4">
									<prop name="PropertyTypeName">Color</prop>
									<prop name="Position">5</prop>
									<prop name="IsDefault">0</prop>
									<prop name="Color">$0012D7FA</prop>
								</obj>
								<obj name="PropertyObject" class="DominantChannelProp" version="4">
									<prop name="PropertyTypeName">Dominant Channel</prop>
									<prop name="Position">5</prop>
									<prop name="IsDefault">0</prop>
									<prop name="DominantChannel">0</prop>
								</obj>
								<obj name="PropertyObject" class="Genotype" version="4">
									<prop name="PropertyTypeName">EndPt Genotype</prop>
									<prop name="Position">5</prop>
									<prop name="IsDefault">1</prop>
									<prop name="ReadOnly">1</prop>
								</obj>
								<obj name="PropertyObject" class="GroupingSample" version="4">
									<prop name="PropertyTypeName">EndPt Sample Type</prop>
									<prop name="Position">5</prop>
									<prop name="IsDefault">0</prop>
									<prop name="GroupSampleType">mstUnknown</prop>
								</obj>
								<obj name="PropertyObject" class="SamplePrefLineStyle" version="4">
									<prop name="PropertyTypeName">Line Style</prop>
									<prop name="Position">5</prop>
									<prop name="IsDefault">0</prop>
									<prop name="LineStyle">psSolid</prop>
								</obj>
								<obj name="PropertyObject" class="GenSampleEditNotes" version="4">
									<prop name="PropertyTypeName">Notes</prop>
									<prop name="Position">5</prop>
									<prop name="IsDefault">1</prop>
								</obj>
								<obj name="PropertyObject" class="SamplePrefPointStyle" version="4">
									<prop name="PropertyTypeName">Point Style</prop>
									<prop name="Position">5</prop>
									<prop name="IsDefault">0</prop>
									<prop name="PointStyle">psNothing</prop>
								</obj>
								<obj name="PropertyObject" class="GenSampleEditPosition" version="4">
									<prop name="PropertyTypeName">Position</prop>
									<prop name="Position">5</prop>
									<prop name="IsDefault">1</prop>
								</obj>
								<obj name="PropertyObject" class="GenSampleEditReplicate" version="4">
									<prop name="PropertyTypeName">Replicate of</prop>
									<prop name="Position">5</prop>
									<prop name="IsDefault">1</prop>
									<prop name="ReplicateOf">-1</prop>
								</obj>
								<obj name="PropertyObject" class="HTCSampleID" version="4">
									<prop name="PropertyTypeName">Sample ID</prop>
									<prop name="Position">5</prop>
									<prop name="IsDefault">1</prop>
								</obj>
								<obj name="PropertyObject" class="GenSampleEditName" version="4">
									<prop name="PropertyTypeName">Sample Name</prop>
									<prop name="Position">5</prop>
									<prop name="IsDefault">1</prop>
									<prop name="name">Sample 6</prop>
								</obj>
								<obj name="PropertyObject" class="HTCSamplePrepNotes" version="4">
									<prop name="PropertyTypeName">Sample Prep Notes</prop>
									<prop name="Position">5</prop>
									<prop name="IsDefault">1</prop>
								</obj>
								<obj name="PropertyObject" class="GenSampleEditSubset" version="4">
									<prop name="PropertyTypeName">Subsets</prop>
									<prop name="Position">5</prop>
									<prop name="IsDefault">1</prop>
								</obj>
								<obj name="PropertyObject" class="SamplePrefWidth" version="5">
									<prop name="PropertyTypeName">Width</prop>
									<prop name="Position">5</prop>
									<prop name="IsDefault">1</prop>
									<prop name="Width">1</prop>
								</obj>
							</list>
						</obj>
					</obj>
					<obj name="item" class="SamplePropInfo" version="1">
						<obj name="ChannelProperties" class="ChanPropList" version="2">
							<obj name="ChannelProperties" class="EMList" version="1">
								<list name="emlist" count="1">
									<obj name="item" class="PropertyList" version="1">
										<list name="emlist" count="12">
											<obj name="PropertyObject" class="RQSampleTargetProperty" version="4">
												<prop name="PropertyTypeName">Combined Sample and Target Type</prop>
												<prop name="Position">6</prop>
												<prop name="IsDefault">0</prop>
												<obj name="ChannelProp" class="ChannelProperty" version="1">
													<prop name="ChannelIdx">0</prop>
												</obj>
											</obj>
											<obj name="PropertyObject" class="QuantConcProperty" version="4">
												<prop name="PropertyTypeName">Concentration</prop>
												<prop name="Position">6</prop>
												<prop name="IsDefault">1</prop>
												<prop name="Concentration">0</prop>
												<obj name="ChannelProp" class="ChannelProperty" version="1">
													<prop name="ChannelIdx">0</prop>
												</obj>
												<prop name="ReadOnly">1</prop>
											</obj>
											<obj name="PropertyObject" class="QuantCpHighProp" version="4">
												<prop name="PropertyTypeName">Cp High</prop>
												<prop name="Position">6</prop>
												<prop name="IsDefault">1</prop>
												<prop name="CpRangeHigh">0</prop>
												<obj name="ChannelProp" class="ChannelProperty" version="1">
													<prop name="ChannelIdx">0</prop>
												</obj>
												<prop name="ReadOnly">1</prop>
											</obj>
											<obj name="PropertyObject" class="QuantCpLowProp" version="4">
												<prop name="PropertyTypeName">Cp Low</prop>
												<prop name="Position">6</prop>
												<prop name="IsDefault">1</prop>
												<prop name="CpRangeLow">0</prop>
												<obj name="ChannelProp" class="ChannelProperty" version="1">
													<prop name="ChannelIdx">0</prop>
												</obj>
												<prop name="ReadOnly">1</prop>
											</obj>
											<obj name="PropertyObject" class="RQEffProp" version="4">
												<prop name="PropertyTypeName">Efficiency</prop>
												<prop name="Position">6</prop>
												<prop name="IsDefault">1</prop>
												<prop name="Efficiency">2</prop>
												<obj name="ChannelProp" class="ChannelProperty" version="1">
													<prop name="ChannelIdx">0</prop>
												</obj>
											</obj>
											<obj name="PropertyObject" class="ChannelGenotype" version="4">
												<prop name="PropertyTypeName">Melt Geno Genotype</prop>
												<prop name="Position">6</prop>
												<prop name="IsDefault">1</prop>
												<prop name="ReadOnly">1</prop>
												<obj name="ChannelProp" class="ChannelProperty" version="1">
													<prop name="ChannelIdx">0</prop>
												</obj>
											</obj>
											<obj name="PropertyObject" class="GroupChannelTypeProp" version="4">
												<prop name="PropertyTypeName">Melt Geno Sample Type</prop>
												<prop name="Position">6</prop>
												<prop name="IsDefault">0</prop>
												<prop name="GroupSampleType">mstUnknown</prop>
												<obj name="ChannelProp" class="ChannelProperty" version="1">
													<prop name="ChannelIdx">0</prop>
												</obj>
											</obj>
											<obj name="PropertyObject" class="QuantSampleTypeProperty" version="4">
												<prop name="PropertyTypeName">Quantification Sample Type</prop>
												<prop name="Position">6</prop>
												<prop name="IsDefault">0</prop>
												<prop name="SampleType">qsUnknown</prop>
												<obj name="ChannelProp" class="ChannelProperty" version="1">
													<prop name="ChannelIdx">0</prop>
												</obj>
											</obj>
											<obj name="PropertyObject" class="ChannelGenotype" version="4">
												<prop name="PropertyTypeName">Scanning Genotype</prop>
												<prop name="Position">6</prop>
												<prop name="IsDefault">1</prop>
												<prop name="ReadOnly">1</prop>
												<obj name="ChannelProp" class="ChannelProperty" version="1">
													<prop name="ChannelIdx">0</prop>
												</obj>
											</obj>
											<obj name="PropertyObject" class="GroupChannelTypeProp" version="4">
												<prop name="PropertyTypeName">Scanning Sample Type</prop>
												<prop name="Position">6</prop>
												<prop name="IsDefault">0</prop>
												<prop name="GroupSampleType">mstUnknown</prop>
												<obj name="ChannelProp" class="ChannelProperty" version="1">
													<prop name="ChannelIdx">0</prop>
												</obj>
											</obj>
											<obj name="PropertyObject" class="TargetName" version="4">
												<prop name="PropertyTypeName">Target Name</prop>
												<prop name="Position">6</prop>
												<prop name="IsDefault">1</prop>
												<obj name="ChannelProp" class="ChannelProperty" version="1">
													<prop name="ChannelIdx">0</prop>
												</obj>
											</obj>
											<obj name="PropertyObject" class="RQTargetProperty" version="4">
												<prop name="PropertyTypeName">Target Type</prop>
												<prop name="Position">6</prop>
												<prop name="IsDefault">0</prop>
												<prop name="TargetType">dtNone</prop>
												<obj name="ChannelProp" class="ChannelProperty" version="1">
													<prop name="ChannelIdx">0</prop>
												</obj>
											</obj>
										</list>
									</obj>
								</list>
							</obj>
						</obj>
						<prop name="ChannelPropertyCount">1</prop>
						<prop name="ContainerPosition">6</prop>
						<prop name="HasSampleProperties">1</prop>
						<obj name="SampleProperties" class="PropertyList" version="1">
							<list name="emlist" count="14">
								<obj name="PropertyObject" class="SamplePrefColor" version="4">
									<prop name="PropertyTypeName">Color</prop>
									<prop name="Position">6</prop>
									<prop name="IsDefault">0</prop>
									<prop name="Color">$00000097</prop>
								</obj>
								<obj name="PropertyObject" class="DominantChannelProp" version="4">
									<prop name="PropertyTypeName">Dominant Channel</prop>
									<prop name="Position">6</prop>
									<prop name="IsDefault">0</prop>
									<prop name="DominantChannel">0</prop>
								</obj>
								<obj name="PropertyObject" class="Genotype" version="4">
									<prop name="PropertyTypeName">EndPt Genotype</prop>
									<prop name="Position">6</prop>
									<prop name="IsDefault">1</prop>
									<prop name="ReadOnly">1</prop>
								</obj>
								<obj name="PropertyObject" class="GroupingSample" version="4">
									<prop name="PropertyTypeName">EndPt Sample Type</prop>
									<prop name="Position">6</prop>
									<prop name="IsDefault">0</prop>
									<prop name="GroupSampleType">mstUnknown</prop>
								</obj>
								<obj name="PropertyObject" class="SamplePrefLineStyle" version="4">
									<prop name="PropertyTypeName">Line Style</prop>
									<prop name="Position">6</prop>
									<prop name="IsDefault">0</prop>
									<prop name="LineStyle">psSolid</prop>
								</obj>
								<obj name="PropertyObject" class="GenSampleEditNotes" version="4">
									<prop name="PropertyTypeName">Notes</prop>
									<prop name="Position">6</prop>
									<prop name="IsDefault">1</prop>
								</obj>
								<obj name="PropertyObject" class="SamplePrefPointStyle" version="4">
									<prop name="PropertyTypeName">Point Style</prop>
									<prop name="Position">6</prop>
									<prop name="IsDefault">0</prop>
									<prop name="PointStyle">psNothing</prop>
								</obj>
								<obj name="PropertyObject" class="GenSampleEditPosition" version="4">
									<prop name="PropertyTypeName">Position</prop>
									<prop name="Position">6</prop>
									<prop name="IsDefault">1</prop>
								</obj>
								<obj name="PropertyObject" class="GenSampleEditReplicate" version="4">
									<prop name="PropertyTypeName">Replicate of</prop>
									<prop name="Position">6</prop>
									<prop name="IsDefault">1</prop>
									<prop name="ReplicateOf">-1</prop>
								</obj>
								<obj name="PropertyObject" class="HTCSampleID" version="4">
									<prop name="PropertyTypeName">Sample ID</prop>
									<prop name="Position">6</prop>
									<prop name="IsDefault">1</prop>
								</obj>
								<obj name="PropertyObject" class="GenSampleEditName" version="4">
									<prop name="PropertyTypeName">Sample Name</prop>
									<prop name="Position">6</prop>
									<prop name="IsDefault">1</prop>
									<prop name="name">Sample 7</prop>
								</obj>
								<obj name="PropertyObject" class="HTCSamplePrepNotes" version="4">
									<prop name="PropertyTypeName">Sample Prep Notes</prop>
									<prop name="Position">6</prop>
									<prop name="IsDefault">1</prop>
								</obj>
								<obj name="PropertyObject" class="GenSampleEditSubset" version="4">
									<prop name="PropertyTypeName">Subsets</prop>
									<prop name="Position">6</prop>
									<prop name="IsDefault">1</prop>
								</obj>
								<obj name="PropertyObject" class="SamplePrefWidth" version="5">
									<prop name="PropertyTypeName">Width</prop>
									<prop name="Position">6</prop>
									<prop name="IsDefault">1</prop>
									<prop name="Width">1</prop>
								</obj>
							</list>
						</obj>
					</obj>
					<obj name="item" class="SamplePropInfo" version="1">
						<obj name="ChannelProperties" class="ChanPropList" version="2">
							<obj name="ChannelProperties" class="EMList" version="1">
								<list name="emlist" count="1">
									<obj name="item" class="PropertyList" version="1">
										<list name="emlist" count="12">
											<obj name="PropertyObject" class="RQSampleTargetProperty" version="4">
												<prop name="PropertyTypeName">Combined Sample and Target Type</prop>
												<prop name="Position">7</prop>
												<prop name="IsDefault">0</prop>
												<obj name="ChannelProp" class="ChannelProperty" version="1">
													<prop name="ChannelIdx">0</prop>
												</obj>
											</obj>
											<obj name="PropertyObject" class="QuantConcProperty" version="4">
												<prop name="PropertyTypeName">Concentration</prop>
												<prop name="Position">7</prop>
												<prop name="IsDefault">1</prop>
												<prop name="Concentration">0</prop>
												<obj name="ChannelProp" class="ChannelProperty" version="1">
													<prop name="ChannelIdx">0</prop>
												</obj>
												<prop name="ReadOnly">1</prop>
											</obj>
											<obj name="PropertyObject" class="QuantCpHighProp" version="4">
												<prop name="PropertyTypeName">Cp High</prop>
												<prop name="Position">7</prop>
												<prop name="IsDefault">1</prop>
												<prop name="CpRangeHigh">0</prop>
												<obj name="ChannelProp" class="ChannelProperty" version="1">
													<prop name="ChannelIdx">0</prop>
												</obj>
												<prop name="ReadOnly">1</prop>
											</obj>
											<obj name="PropertyObject" class="QuantCpLowProp" version="4">
												<prop name="PropertyTypeName">Cp Low</prop>
												<prop name="Position">7</prop>
												<prop name="IsDefault">1</prop>
												<prop name="CpRangeLow">0</prop>
												<obj name="ChannelProp" class="ChannelProperty" version="1">
													<prop name="ChannelIdx">0</prop>
												</obj>
												<prop name="ReadOnly">1</prop>
											</obj>
											<obj name="PropertyObject" class="RQEffProp" version="4">
												<prop name="PropertyTypeName">Efficiency</prop>
												<prop name="Position">7</prop>
												<prop name="IsDefault">1</prop>
												<prop name="Efficiency">2</prop>
												<obj name="ChannelProp" class="ChannelProperty" version="1">
													<prop name="ChannelIdx">0</prop>
												</obj>
											</obj>
											<obj name="PropertyObject" class="ChannelGenotype" version="4">
												<prop name="PropertyTypeName">Melt Geno Genotype</prop>
												<prop name="Position">7</prop>
												<prop name="IsDefault">1</prop>
												<prop name="ReadOnly">1</prop>
												<obj name="ChannelProp" class="ChannelProperty" version="1">
													<prop name="ChannelIdx">0</prop>
												</obj>
											</obj>
											<obj name="PropertyObject" class="GroupChannelTypeProp" version="4">
												<prop name="PropertyTypeName">Melt Geno Sample Type</prop>
												<prop name="Position">7</prop>
												<prop name="IsDefault">0</prop>
												<prop name="GroupSampleType">mstUnknown</prop>
												<obj name="ChannelProp" class="ChannelProperty" version="1">
													<prop name="ChannelIdx">0</prop>
												</obj>
											</obj>
											<obj name="PropertyObject" class="QuantSampleTypeProperty" version="4">
												<prop name="PropertyTypeName">Quantification Sample Type</prop>
												<prop name="Position">7</prop>
												<prop name="IsDefault">0</prop>
												<prop name="SampleType">qsUnknown</prop>
												<obj name="ChannelProp" class="ChannelProperty" version="1">
													<prop name="ChannelIdx">0</prop>
												</obj>
											</obj>
											<obj name="PropertyObject" class="ChannelGenotype" version="4">
												<prop name="PropertyTypeName">Scanning Genotype</prop>
												<prop name="Position">7</prop>
												<prop name="IsDefault">1</prop>
												<prop name="ReadOnly">1</prop>
												<obj name="ChannelProp" class="ChannelProperty" version="1">
													<prop name="ChannelIdx">0</prop>
												</obj>
											</obj>
											<obj name="PropertyObject" class="GroupChannelTypeProp" version="4">
												<prop name="PropertyTypeName">Scanning Sample Type</prop>
												<prop name="Position">7</prop>
												<prop name="IsDefault">0</prop>
												<prop name="GroupSampleType">mstUnknown</prop>
												<obj name="ChannelProp" class="ChannelProperty" version="1">
													<prop name="ChannelIdx">0</prop>
												</obj>
											</obj>
											<obj name="PropertyObject" class="TargetName" version="4">
												<prop name="PropertyTypeName">Target Name</prop>
												<prop name="Position">7</prop>
												<prop name="IsDefault">1</prop>
												<obj name="ChannelProp" class="ChannelProperty" version="1">
													<prop name="ChannelIdx">0</prop>
												</obj>
											</obj>
											<obj name="PropertyObject" class="RQTargetProperty" version="4">
												<prop name="PropertyTypeName">Target Type</prop>
												<prop name="Position">7</prop>
												<prop name="IsDefault">0</prop>
												<prop name="TargetType">dtNone</prop>
												<obj name="ChannelProp" class="ChannelProperty" version="1">
													<prop name="ChannelIdx">0</prop>
												</obj>
											</obj>
										</list>
									</obj>
								</list>
							</obj>
						</obj>
						<prop name="ChannelPropertyCount">1</prop>
						<prop name="ContainerPosition">7</prop>
						<prop name="HasSampleProperties">1</prop>
						<obj name="SampleProperties" class="PropertyList" version="1">
							<list name="emlist" count="14">
								<obj name="PropertyObject" class="SamplePrefColor" version="4">
									<prop name="PropertyTypeName">Color</prop>
									<prop name="Position">7</prop>
									<prop name="IsDefault">0</prop>
									<prop name="Color">$00FFFF0F</prop>
								</obj>
								<obj name="PropertyObject" class="DominantChannelProp" version="4">
									<prop name="PropertyTypeName">Dominant Channel</prop>
									<prop name="Position">7</prop>
									<prop name="IsDefault">0</prop>
									<prop name="DominantChannel">0</prop>
								</obj>
								<obj name="PropertyObject" class="Genotype" version="4">
									<prop name="PropertyTypeName">EndPt Genotype</prop>
									<prop name="Position">7</prop>
									<prop name="IsDefault">1</prop>
									<prop name="ReadOnly">1</prop>
								</obj>
								<obj name="PropertyObject" class="GroupingSample" version="4">
									<prop name="PropertyTypeName">EndPt Sample Type</prop>
									<prop name="Position">7</prop>
									<prop name="IsDefault">0</prop>
									<prop name="GroupSampleType">mstUnknown</prop>
								</obj>
								<obj name="PropertyObject" class="SamplePrefLineStyle" version="4">
									<prop name="PropertyTypeName">Line Style</prop>
									<prop name="Position">7</prop>
									<prop name="IsDefault">0</prop>
									<prop name="LineStyle">psSolid</prop>
								</obj>
								<obj name="PropertyObject" class="GenSampleEditNotes" version="4">
									<prop name="PropertyTypeName">Notes</prop>
									<prop name="Position">7</prop>
									<prop name="IsDefault">1</prop>
								</obj>
								<obj name="PropertyObject" class="SamplePrefPointStyle" version="4">
									<prop name="PropertyTypeName">Point Style</prop>
									<prop name="Position">7</prop>
									<prop name="IsDefault">0</prop>
									<prop name="PointStyle">psNothing</prop>
								</obj>
								<obj name="PropertyObject" class="GenSampleEditPosition" version="4">
									<prop name="PropertyTypeName">Position</prop>
									<prop name="Position">7</prop>
									<prop name="IsDefault">1</prop>
								</obj>
								<obj name="PropertyObject" class="GenSampleEditReplicate" version="4">
									<prop name="PropertyTypeName">Replicate of</prop>
									<prop name="Position">7</prop>
									<prop name="IsDefault">1</prop>
									<prop name="ReplicateOf">-1</prop>
								</obj>
								<obj name="PropertyObject" class="HTCSampleID" version="4">
									<prop name="PropertyTypeName">Sample ID</prop>
									<prop name="Position">7</prop>
									<prop name="IsDefault">1</prop>
								</obj>
								<obj name="PropertyObject" class="GenSampleEditName" version="4">
									<prop name="PropertyTypeName">Sample Name</prop>
									<prop name="Position">7</prop>
									<prop name="IsDefault">1</prop>
									<prop name="name">Sample 8</prop>
								</obj>
								<obj name="PropertyObject" class="HTCSamplePrepNotes" version="4">
									<prop name="PropertyTypeName">Sample Prep Notes</prop>
									<prop name="Position">7</prop>
									<prop name="IsDefault">1</prop>
								</obj>
								<obj name="PropertyObject" class="GenSampleEditSubset" version="4">
									<prop name="PropertyTypeName">Subsets</prop>
									<prop name="Position">7</prop>
									<prop name="IsDefault">1</prop>
								</obj>
								<obj name="PropertyObject" class="SamplePrefWidth" version="5">
									<prop name="PropertyTypeName">Width</prop>
									<prop name="Position">7</prop>
									<prop name="IsDefault">1</prop>
									<prop name="Width">1</prop>
								</obj>
							</list>
						</obj>
					</obj>
					<obj name="item" class="SamplePropInfo" version="1">
						<obj name="ChannelProperties" class="ChanPropList" version="2">
							<obj name="ChannelProperties" class="EMList" version="1">
								<list name="emlist" count="1">
									<obj name="item" class="PropertyList" version="1">
										<list name="emlist" count="12">
											<obj name="PropertyObject" class="RQSampleTargetProperty" version="4">
												<prop name="PropertyTypeName">Combined Sample and Target Type</prop>
												<prop name="Position">8</prop>
												<prop name="IsDefault">0</prop>
												<obj name="ChannelProp" class="ChannelProperty" version="1">
													<prop name="ChannelIdx">0</prop>
												</obj>
											</obj>
											<obj name="PropertyObject" class="QuantConcProperty" version="4">
												<prop name="PropertyTypeName">Concentration</prop>
												<prop name="Position">8</prop>
												<prop name="IsDefault">1</prop>
												<prop name="Concentration">0</prop>
												<obj name="ChannelProp" class="ChannelProperty" version="1">
													<prop name="ChannelIdx">0</prop>
												</obj>
												<prop name="ReadOnly">1</prop>
											</obj>
											<obj name="PropertyObject" class="QuantCpHighProp" version="4">
												<prop name="PropertyTypeName">Cp High</prop>
												<prop name="Position">8</prop>
												<prop name="IsDefault">1</prop>
												<prop name="CpRangeHigh">0</prop>
												<obj name="ChannelProp" class="ChannelProperty" version="1">
													<prop name="ChannelIdx">0</prop>
												</obj>
												<prop name="ReadOnly">1</prop>
											</obj>
											<obj name="PropertyObject" class="QuantCpLowProp" version="4">
												<prop name="PropertyTypeName">Cp Low</prop>
												<prop name="Position">8</prop>
												<prop name="IsDefault">1</prop>
												<prop name="CpRangeLow">0</prop>
												<obj name="ChannelProp" class="ChannelProperty" version="1">
													<prop name="ChannelIdx">0</prop>
												</obj>
												<prop name="ReadOnly">1</prop>
											</obj>
											<obj name="PropertyObject" class="RQEffProp" version="4">
												<prop name="PropertyTypeName">Efficiency</prop>
												<prop name="Position">8</prop>
												<prop name="IsDefault">1</prop>
												<prop name="Efficiency">2</prop>
												<obj name="ChannelProp" class="ChannelProperty" version="1">
													<prop name="ChannelIdx">0</prop>
												</obj>
											</obj>
											<obj name="PropertyObject" class="ChannelGenotype" version="4">
												<prop name="PropertyTypeName">Melt Geno Genotype</prop>
												<prop name="Position">8</prop>
												<prop name="IsDefault">1</prop>
												<prop name="ReadOnly">1</prop>
												<obj name="ChannelProp" class="ChannelProperty" version="1">
													<prop name="ChannelIdx">0</prop>
												</obj>
											</obj>
											<obj name="PropertyObject" class="GroupChannelTypeProp" version="4">
												<prop name="PropertyTypeName">Melt Geno Sample Type</prop>
												<prop name="Position">8</prop>
												<prop name="IsDefault">0</prop>
												<prop name="GroupSampleType">mstUnknown</prop>
												<obj name="ChannelProp" class="ChannelProperty" version="1">
													<prop name="ChannelIdx">0</prop>
												</obj>
											</obj>
											<obj name="PropertyObject" class="QuantSampleTypeProperty" version="4">
												<prop name="PropertyTypeName">Quantification Sample Type</prop>
												<prop name="Position">8</prop>
												<prop name="IsDefault">0</prop>
												<prop name="SampleType">qsUnknown</prop>
												<obj name="ChannelProp" class="ChannelProperty" version="1">
													<prop name="ChannelIdx">0</prop>
												</obj>
											</obj>
											<obj name="PropertyObject" class="ChannelGenotype" version="4">
												<prop name="PropertyTypeName">Scanning Genotype</prop>
												<prop name="Position">8</prop>
												<prop name="IsDefault">1</prop>
												<prop name="ReadOnly">1</prop>
												<obj name="ChannelProp" class="ChannelProperty" version="1">
													<prop name="ChannelIdx">0</prop>
												</obj>
											</obj>
											<obj name="PropertyObject" class="GroupChannelTypeProp" version="4">
												<prop name="PropertyTypeName">Scanning Sample Type</prop>
												<prop name="Position">8</prop>
												<prop name="IsDefault">0</prop>
												<prop name="GroupSampleType">mstUnknown</prop>
												<obj name="ChannelProp" class="ChannelProperty" version="1">
													<prop name="ChannelIdx">0</prop>
												</obj>
											</obj>
											<obj name="PropertyObject" class="TargetName" version="4">
												<prop name="PropertyTypeName">Target Name</prop>
												<prop name="Position">8</prop>
												<prop name="IsDefault">1</prop>
												<obj name="ChannelProp" class="ChannelProperty" version="1">
													<prop name="ChannelIdx">0</prop>
												</obj>
											</obj>
											<obj name="PropertyObject" class="RQTargetProperty" version="4">
												<prop name="PropertyTypeName">Target Type</prop>
												<prop name="Position">8</prop>
												<prop name="IsDefault">0</prop>
												<prop name="TargetType">dtNone</prop>
												<obj name="ChannelProp" class="ChannelProperty" version="1">
													<prop name="ChannelIdx">0</prop>
												</obj>
											</obj>
										</list>
									</obj>
								</list>
							</obj>
						</obj>
						<prop name="ChannelPropertyCount">1</prop>
						<prop name="ContainerPosition">8</prop>
						<prop name="HasSampleProperties">1</prop>
						<obj name="SampleProperties" class="PropertyList" version="1">
							<list name="emlist" count="14">
								<obj name="PropertyObject" class="SamplePrefColor" version="4">
									<prop name="PropertyTypeName">Color</prop>
									<prop name="Position">8</prop>
									<prop name="IsDefault">0</prop>
									<prop name="Color">$00404000</prop>
								</obj>
								<obj name="PropertyObject" class="DominantChannelProp" version="4">
									<prop name="PropertyTypeName">Dominant Channel</prop>
									<prop name="Position">8</prop>
									<prop name="IsDefault">0</prop>
									<prop name="DominantChannel">0</prop>
								</obj>
								<obj name="PropertyObject" class="Genotype" version="4">
									<prop name="PropertyTypeName">EndPt Genotype</prop>
									<prop name="Position">8</prop>
									<prop name="IsDefault">1</prop>
									<prop name="ReadOnly">1</prop>
								</obj>
								<obj name="PropertyObject" class="GroupingSample" version="4">
									<prop name="PropertyTypeName">EndPt Sample Type</prop>
									<prop name="Position">8</prop>
									<prop name="IsDefault">0</prop>
									<prop name="GroupSampleType">mstUnknown</prop>
								</obj>
								<obj name="PropertyObject" class="SamplePrefLineStyle" version="4">
									<prop name="PropertyTypeName">Line Style</prop>
									<prop name="Position">8</prop>
									<prop name="IsDefault">0</prop>
									<prop name="LineStyle">psSolid</prop>
								</obj>
								<obj name="PropertyObject" class="GenSampleEditNotes" version="4">
									<prop name="PropertyTypeName">Notes</prop>
									<prop name="Position">8</prop>
									<prop name="IsDefault">1</prop>
								</obj>
								<obj name="PropertyObject" class="SamplePrefPointStyle" version="4">
									<prop name="PropertyTypeName">Point Style</prop>
									<prop name="Position">8</prop>
									<prop name="IsDefault">0</prop>
									<prop name="PointStyle">psNothing</prop>
								</obj>
								<obj name="PropertyObject" class="GenSampleEditPosition" version="4">
									<prop name="PropertyTypeName">Position</prop>
									<prop name="Position">8</prop>
									<prop name="IsDefault">1</prop>
								</obj>
								<obj name="PropertyObject" class="GenSampleEditReplicate" version="4">
									<prop name="PropertyTypeName">Replicate of</prop>
									<prop name="Position">8</prop>
									<prop name="IsDefault">1</prop>
									<prop name="ReplicateOf">-1</prop>
								</obj>
								<obj name="PropertyObject" class="HTCSampleID" version="4">
									<prop name="PropertyTypeName">Sample ID</prop>
									<prop name="Position">8</prop>
									<prop name="IsDefault">1</prop>
								</obj>
								<obj name="PropertyObject" class="GenSampleEditName" version="4">
									<prop name="PropertyTypeName">Sample Name</prop>
									<prop name="Position">8</prop>
									<prop name="IsDefault">1</prop>
									<prop name="name">Sample 9</prop>
								</obj>
								<obj name="PropertyObject" class="HTCSamplePrepNotes" version="4">
									<prop name="PropertyTypeName">Sample Prep Notes</prop>
									<prop name="Position">8</prop>
									<prop name="IsDefault">1</prop>
								</obj>
								<obj name="PropertyObject" class="GenSampleEditSubset" version="4">
									<prop name="PropertyTypeName">Subsets</prop>
									<prop name="Position">8</prop>
									<prop name="IsDefault">1</prop>
								</obj>
								<obj name="PropertyObject" class="SamplePrefWidth" version="5">
									<prop name="PropertyTypeName">Width</prop>
									<prop name="Position">8</prop>
									<prop name="IsDefault">1</prop>
									<prop name="Width">1</prop>
								</obj>
							</list>
						</obj>
					</obj>
					<obj name="item" class="SamplePropInfo" version="1">
						<obj name="ChannelProperties" class="ChanPropList" version="2">
							<obj name="ChannelProperties" class="EMList" version="1">
								<list name="emlist" count="1">
									<obj name="item" class="PropertyList" version="1">
										<list name="emlist" count="12">
											<obj name="PropertyObject" class="RQSampleTargetProperty" version="4">
												<prop name="PropertyTypeName">Combined Sample and Target Type</prop>
												<prop name="Position">9</prop>
												<prop name="IsDefault">0</prop>
												<obj name="ChannelProp" class="ChannelProperty" version="1">
													<prop name="ChannelIdx">0</prop>
												</obj>
											</obj>
											<obj name="PropertyObject" class="QuantConcProperty" version="4">
												<prop name="PropertyTypeName">Concentration</prop>
												<prop name="Position">9</prop>
												<prop name="IsDefault">1</prop>
												<prop name="Concentration">0</prop>
												<obj name="ChannelProp" class="ChannelProperty" version="1">
													<prop name="ChannelIdx">0</prop>
												</obj>
												<prop name="ReadOnly">1</prop>
											</obj>
											<obj name="PropertyObject" class="QuantCpHighProp" version="4">
												<prop name="PropertyTypeName">Cp High</prop>
												<prop name="Position">9</prop>
												<prop name="IsDefault">1</prop>
												<prop name="CpRangeHigh">0</prop>
												<obj name="ChannelProp" class="ChannelProperty" version="1">
													<prop name="ChannelIdx">0</prop>
												</obj>
												<prop name="ReadOnly">1</prop>
											</obj>
											<obj name="PropertyObject" class="QuantCpLowProp" version="4">
												<prop name="PropertyTypeName">Cp Low</prop>
												<prop name="Position">9</prop>
												<prop name="IsDefault">1</prop>
												<prop name="CpRangeLow">0</prop>
												<obj name="ChannelProp" class="ChannelProperty" version="1">
													<prop name="ChannelIdx">0</prop>
												</obj>
												<prop name="ReadOnly">1</prop>
											</obj>
											<obj name="PropertyObject" class="RQEffProp" version="4">
												<prop name="PropertyTypeName">Efficiency</prop>
												<prop name="Position">9</prop>
												<prop name="IsDefault">1</prop>
												<prop name="Efficiency">2</prop>
												<obj name="ChannelProp" class="ChannelProperty" version="1">
													<prop name="ChannelIdx">0</prop>
												</obj>
											</obj>
											<obj name="PropertyObject" class="ChannelGenotype" version="4">
												<prop name="PropertyTypeName">Melt Geno Genotype</prop>
												<prop name="Position">9</prop>
												<prop name="IsDefault">1</prop>
												<prop name="ReadOnly">1</prop>
												<obj name="ChannelProp" class="ChannelProperty" version="1">
													<prop name="ChannelIdx">0</prop>
												</obj>
											</obj>
											<obj name="PropertyObject" class="GroupChannelTypeProp" version="4">
												<prop name="PropertyTypeName">Melt Geno Sample Type</prop>
												<prop name="Position">9</prop>
												<prop name="IsDefault">0</prop>
												<prop name="GroupSampleType">mstUnknown</prop>
												<obj name="ChannelProp" class="ChannelProperty" version="1">
													<prop name="ChannelIdx">0</prop>
												</obj>
											</obj>
											<obj name="PropertyObject" class="QuantSampleTypeProperty" version="4">
												<prop name="PropertyTypeName">Quantification Sample Type</prop>
												<prop name="Position">9</prop>
												<prop name="IsDefault">0</prop>
												<prop name="SampleType">qsUnknown</prop>
												<obj name="ChannelProp" class="ChannelProperty" version="1">
													<prop name="ChannelIdx">0</prop>
												</obj>
											</obj>
											<obj name="PropertyObject" class="ChannelGenotype" version="4">
												<prop name="PropertyTypeName">Scanning Genotype</prop>
												<prop name="Position">9</prop>
												<prop name="IsDefault">1</prop>
												<prop name="ReadOnly">1</prop>
												<obj name="ChannelProp" class="ChannelProperty" version="1">
													<prop name="ChannelIdx">0</prop>
												</obj>
											</obj>
											<obj name="PropertyObject" class="GroupChannelTypeProp" version="4">
												<prop name="PropertyTypeName">Scanning Sample Type</prop>
												<prop name="Position">9</prop>
												<prop name="IsDefault">0</prop>
												<prop name="GroupSampleType">mstUnknown</prop>
												<obj name="ChannelProp" class="ChannelProperty" version="1">
													<prop name="ChannelIdx">0</prop>
												</obj>
											</obj>
											<obj name="PropertyObject" class="TargetName" version="4">
												<prop name="PropertyTypeName">Target Name</prop>
												<prop name="Position">9</prop>
												<prop name="IsDefault">1</prop>
												<obj name="ChannelProp" class="ChannelProperty" version="1">
													<prop name="ChannelIdx">0</prop>
												</obj>
											</obj>
											<obj name="PropertyObject" class="RQTargetProperty" version="4">
												<prop name="PropertyTypeName">Target Type</prop>
												<prop name="Position">9</prop>
												<prop name="IsDefault">0</prop>
												<prop name="TargetType">dtNone</prop>
												<obj name="ChannelProp" class="ChannelProperty" version="1">
													<prop name="ChannelIdx">0</prop>
												</obj>
											</obj>
										</list>
									</obj>
								</list>
							</obj>
						</obj>
						<prop name="ChannelPropertyCount">1</prop>
						<prop name="ContainerPosition">9</prop>
						<prop name="HasSampleProperties">1</prop>
						<obj name="SampleProperties" class="PropertyList" version="1">
							<list name="emlist" count="14">
								<obj name="PropertyObject" class="SamplePrefColor" version="4">
									<prop name="PropertyTypeName">Color</prop>
									<prop name="Position">9</prop>
									<prop name="IsDefault">0</prop>
									<prop name="Color">$004080FF</prop>
								</obj>
								<obj name="PropertyObject" class="DominantChannelProp" version="4">
									<prop name="PropertyTypeName">Dominant Channel</prop>
									<prop name="Position">9</prop>
									<prop name="IsDefault">0</prop>
									<prop name="DominantChannel">0</prop>
								</obj>
								<obj name="PropertyObject" class="Genotype" version="4">
									<prop name="PropertyTypeName">EndPt Genotype</prop>
									<prop name="Position">9</prop>
									<prop name="IsDefault">1</prop>
									<prop name="ReadOnly">1</prop>
								</obj>
								<obj name="PropertyObject" class="GroupingSample" version="4">
									<prop name="PropertyTypeName">EndPt Sample Type</prop>
									<prop name="Position">9</prop>
									<prop name="IsDefault">0</prop>
									<prop name="GroupSampleType">mstUnknown</prop>
								</obj>
								<obj name="PropertyObject" class="SamplePrefLineStyle" version="4">
									<prop name="PropertyTypeName">Line Style</prop>
									<prop name="Position">9</prop>
									<prop name="IsDefault">0</prop>
									<prop name="LineStyle">psSolid</prop>
								</obj>
								<obj name="PropertyObject" class="GenSampleEditNotes" version="4">
									<prop name="PropertyTypeName">Notes</prop>
									<prop name="Position">9</prop>
									<prop name="IsDefault">1</prop>
								</obj>
								<obj name="PropertyObject" class="SamplePrefPointStyle" version="4">
									<prop name="PropertyTypeName">Point Style</prop>
									<prop name="Position">9</prop>
									<prop name="IsDefault">0</prop>
									<prop name="PointStyle">psNothing</prop>
								</obj>
								<obj name="PropertyObject" class="GenSampleEditPosition" version="4">
									<prop name="PropertyTypeName">Position</prop>
									<prop name="Position">9</prop>
									<prop name="IsDefault">1</prop>
								</obj>
								<obj name="PropertyObject" class="GenSampleEditReplicate" version="4">
									<prop name="PropertyTypeName">Replicate of</prop>
									<prop name="Position">9</prop>
									<prop name="IsDefault">1</prop>
									<prop name="ReplicateOf">-1</prop>
								</obj>
								<obj name="PropertyObject" class="HTCSampleID" version="4">
									<prop name="PropertyTypeName">Sample ID</prop>
									<prop name="Position">9</prop>
									<prop name="IsDefault">1</prop>
								</obj>
								<obj name="PropertyObject" class="GenSampleEditName" version="4">
									<prop name="PropertyTypeName">Sample Name</prop>
									<prop name="Position">9</prop>
									<prop name="IsDefault">1</prop>
									<prop name="name">Sample 10</prop>
								</obj>
								<obj name="PropertyObject" class="HTCSamplePrepNotes" version="4">
									<prop name="PropertyTypeName">Sample Prep Notes</prop>
									<prop name="Position">9</prop>
									<prop name="IsDefault">1</prop>
								</obj>
								<obj name="PropertyObject" class="GenSampleEditSubset" version="4">
									<prop name="PropertyTypeName">Subsets</prop>
									<prop name="Position">9</prop>
									<prop name="IsDefault">1</prop>
								</obj>
								<obj name="PropertyObject" class="SamplePrefWidth" version="5">
									<prop name="PropertyTypeName">Width</prop>
									<prop name="Position">9</prop>
									<prop name="IsDefault">1</prop>
									<prop name="Width">1</prop>
								</obj>
							</list>
						</obj>
					</obj>
					<obj name="item" class="SamplePropInfo" version="1">
						<obj name="ChannelProperties" class="ChanPropList" version="2">
							<obj name="ChannelProperties" class="EMList" version="1">
								<list name="emlist" count="1">
									<obj name="item" class="PropertyList" version="1">
										<list name="emlist" count="12">
											<obj name="PropertyObject" class="RQSampleTargetProperty" version="4">
												<prop name="PropertyTypeName">Combined Sample and Target Type</prop>
												<prop name="Position">10</prop>
												<prop name="IsDefault">0</prop>
												<obj name="ChannelProp" class="ChannelProperty" version="1">
													<prop name="ChannelIdx">0</prop>
												</obj>
											</obj>
											<obj name="PropertyObject" class="QuantConcProperty" version="4">
												<prop name="PropertyTypeName">Concentration</prop>
												<prop name="Position">10</prop>
												<prop name="IsDefault">1</prop>
												<prop name="Concentration">0</prop>
												<obj name="ChannelProp" class="ChannelProperty" version="1">
													<prop name="ChannelIdx">0</prop>
												</obj>
												<prop name="ReadOnly">1</prop>
											</obj>
											<obj name="PropertyObject" class="QuantCpHighProp" version="4">
												<prop name="PropertyTypeName">Cp High</prop>
												<prop name="Position">10</prop>
												<prop name="IsDefault">1</prop>
												<prop name="CpRangeHigh">0</prop>
												<obj name="ChannelProp" class="ChannelProperty" version="1">
													<prop name="ChannelIdx">0</prop>
												</obj>
												<prop name="ReadOnly">1</prop>
											</obj>
											<obj name="PropertyObject" class="QuantCpLowProp" version="4">
												<prop name="PropertyTypeName">Cp Low</prop>
												<prop name="Position">10</prop>
												<prop name="IsDefault">1</prop>
												<prop name="CpRangeLow">0</prop>
												<obj name="ChannelProp" class="ChannelProperty" version="1">
													<prop name="ChannelIdx">0</prop>
												</obj>
												<prop name="ReadOnly">1</prop>
											</obj>
											<obj name="PropertyObject" class="RQEffProp" version="4">
												<prop name="PropertyTypeName">Efficiency</prop>
												<prop name="Position">10</prop>
												<prop name="IsDefault">1</prop>
												<prop name="Efficiency">2</prop>
												<obj name="ChannelProp" class="ChannelProperty" version="1">
													<prop name="ChannelIdx">0</prop>
												</obj>
											</obj>
											<obj name="PropertyObject" class="ChannelGenotype" version="4">
												<prop name="PropertyTypeName">Melt Geno Genotype</prop>
												<prop name="Position">10</prop>
												<prop name="IsDefault">1</prop>
												<prop name="ReadOnly">1</prop>
												<obj name="ChannelProp" class="ChannelProperty" version="1">
													<prop name="ChannelIdx">0</prop>
												</obj>
											</obj>
											<obj name="PropertyObject" class="GroupChannelTypeProp" version="4">
												<prop name="PropertyTypeName">Melt Geno Sample Type</prop>
												<prop name="Position">10</prop>
												<prop name="IsDefault">0</prop>
												<prop name="GroupSampleType">mstUnknown</prop>
												<obj name="ChannelProp" class="ChannelProperty" version="1">
													<prop name="ChannelIdx">0</prop>
												</obj>
											</obj>
											<obj name="PropertyObject" class="QuantSampleTypeProperty" version="4">
												<prop name="PropertyTypeName">Quantification Sample Type</prop>
												<prop name="Position">10</prop>
												<prop name="IsDefault">0</prop>
												<prop name="SampleType">qsUnknown</prop>
												<obj name="ChannelProp" class="ChannelProperty" version="1">
													<prop name="ChannelIdx">0</prop>
												</obj>
											</obj>
											<obj name="PropertyObject" class="ChannelGenotype" version="4">
												<prop name="PropertyTypeName">Scanning Genotype</prop>
												<prop name="Position">10</prop>
												<prop name="IsDefault">1</prop>
												<prop name="ReadOnly">1</prop>
												<obj name="ChannelProp" class="ChannelProperty" version="1">
													<prop name="ChannelIdx">0</prop>
												</obj>
											</obj>
											<obj name="PropertyObject" class="GroupChannelTypeProp" version="4">
												<prop name="PropertyTypeName">Scanning Sample Type</prop>
												<prop name="Position">10</prop>
												<prop name="IsDefault">0</prop>
												<prop name="GroupSampleType">mstUnknown</prop>
												<obj name="ChannelProp" class="ChannelProperty" version="1">
													<prop name="ChannelIdx">0</prop>
												</obj>
											</obj>
											<obj name="PropertyObject" class="TargetName" version="4">
												<prop name="PropertyTypeName">Target Name</prop>
												<prop name="Position">10</prop>
												<prop name="IsDefault">1</prop>
												<obj name="ChannelProp" class="ChannelProperty" version="1">
													<prop name="ChannelIdx">0</prop>
												</obj>
											</obj>
											<obj name="PropertyObject" class="RQTargetProperty" version="4">
												<prop name="PropertyTypeName">Target Type</prop>
												<prop name="Position">10</prop>
												<prop name="IsDefault">0</prop>
												<prop name="TargetType">dtNone</prop>
												<obj name="ChannelProp" class="ChannelProperty" version="1">
													<prop name="ChannelIdx">0</prop>
												</obj>
											</obj>
										</list>
									</obj>
								</list>
							</obj>
						</obj>
						<prop name="ChannelPropertyCount">1</prop>
						<prop name="ContainerPosition">10</prop>
						<prop name="HasSampleProperties">1</prop>
						<obj name="SampleProperties" class="PropertyList" version="1">
							<list name="emlist" count="14">
								<obj name="PropertyObject" class="SamplePrefColor" version="4">
									<prop name="PropertyTypeName">Color</prop>
									<prop name="Position">10</prop>
									<prop name="IsDefault">0</prop>
									<prop name="Color">$00FD0299</prop>
								</obj>
								<obj name="PropertyObject" class="DominantChannelProp" version="4">
									<prop name="PropertyTypeName">Dominant Channel</prop>
									<prop name="Position">10</prop>
									<prop name="IsDefault">0</prop>
									<prop name="DominantChannel">0</prop>
								</obj>
								<obj name="PropertyObject" class="Genotype" version="4">
									<prop name="PropertyTypeName">EndPt Genotype</prop>
									<prop name="Position">10</prop>
									<prop name="IsDefault">1</prop>
									<prop name="ReadOnly">1</prop>
								</obj>
								<obj name="PropertyObject" class="GroupingSample" version="4">
									<prop name="PropertyTypeName">EndPt Sample Type</prop>
									<prop name="Position">10</prop>
									<prop name="IsDefault">0</prop>
									<prop name="GroupSampleType">mstUnknown</prop>
								</obj>
								<obj name="PropertyObject" class="SamplePrefLineStyle" version="4">
									<prop name="PropertyTypeName">Line Style</prop>
									<prop name="Position">10</prop>
									<prop name="IsDefault">0</prop>
									<prop name="LineStyle">psSolid</prop>
								</obj>
								<obj name="PropertyObject" class="GenSampleEditNotes" version="4">
									<prop name="PropertyTypeName">Notes</prop>
									<prop name="Position">10</prop>
									<prop name="IsDefault">1</prop>
								</obj>
								<obj name="PropertyObject" class="SamplePrefPointStyle" version="4">
									<prop name="PropertyTypeName">Point Style</prop>
									<prop name="Position">10</prop>
									<prop name="IsDefault">0</prop>
									<prop name="PointStyle">psNothing</prop>
								</obj>
								<obj name="PropertyObject" class="GenSampleEditPosition" version="4">
									<prop name="PropertyTypeName">Position</prop>
									<prop name="Position">10</prop>
									<prop name="IsDefault">1</prop>
								</obj>
								<obj name="PropertyObject" class="GenSampleEditReplicate" version="4">
									<prop name="PropertyTypeName">Replicate of</prop>
									<prop name="Position">10</prop>
									<prop name="IsDefault">1</prop>
									<prop name="ReplicateOf">-1</prop>
								</obj>
								<obj name="PropertyObject" class="HTCSampleID" version="4">
									<prop name="PropertyTypeName">Sample ID</prop>
									<prop name="Position">10</prop>
									<prop name="IsDefault">1</prop>
								</obj>
								<obj name="PropertyObject" class="GenSampleEditName" version="4">
									<prop name="PropertyTypeName">Sample Name</prop>
									<prop name="Position">10</prop>
									<prop name="IsDefault">1</prop>
									<prop name="name">Sample 11</prop>
								</obj>
								<obj name="PropertyObject" class="HTCSamplePrepNotes" version="4">
									<prop name="PropertyTypeName">Sample Prep Notes</prop>
									<prop name="Position">10</prop>
									<prop name="IsDefault">1</prop>
								</obj>
								<obj name="PropertyObject" class="GenSampleEditSubset" version="4">
									<prop name="PropertyTypeName">Subsets</prop>
									<prop name="Position">10</prop>
									<prop name="IsDefault">1</prop>
								</obj>
								<obj name="PropertyObject" class="SamplePrefWidth" version="5">
									<prop name="PropertyTypeName">Width</prop>
									<prop name="Position">10</prop>
									<prop name="IsDefault">1</prop>
									<prop name="Width">1</prop>
								</obj>
							</list>
						</obj>
					</obj>
					<obj name="item" class="SamplePropInfo" version="1">
						<obj name="ChannelProperties" class="ChanPropList" version="2">
							<obj name="ChannelProperties" class="EMList" version="1">
								<list name="emlist" count="1">
									<obj name="item" class="PropertyList" version="1">
										<list name="emlist" count="12">
											<obj name="PropertyObject" class="RQSampleTargetProperty" version="4">
												<prop name="PropertyTypeName">Combined Sample and Target Type</prop>
												<prop name="Position">11</prop>
												<prop name="IsDefault">0</prop>
												<obj name="ChannelProp" class="ChannelProperty" version="1">
													<prop name="ChannelIdx">0</prop>
												</obj>
											</obj>
											<obj name="PropertyObject" class="QuantConcProperty" version="4">
												<prop name="PropertyTypeName">Concentration</prop>
												<prop name="Position">11</prop>
												<prop name="IsDefault">1</prop>
												<prop name="Concentration">0</prop>
												<obj name="ChannelProp" class="ChannelProperty" version="1">
													<prop name="ChannelIdx">0</prop>
												</obj>
												<prop name="ReadOnly">1</prop>
											</obj>
											<obj name="PropertyObject" class="QuantCpHighProp" version="4">
												<prop name="PropertyTypeName">Cp High</prop>
												<prop name="Position">11</prop>
												<prop name="IsDefault">1</prop>
												<prop name="CpRangeHigh">0</prop>
												<obj name="ChannelProp" class="ChannelProperty" version="1">
													<prop name="ChannelIdx">0</prop>
												</obj>
												<prop name="ReadOnly">1</prop>
											</obj>
											<obj name="PropertyObject" class="QuantCpLowProp" version="4">
												<prop name="PropertyTypeName">Cp Low</prop>
												<prop name="Position">11</prop>
												<prop name="IsDefault">1</prop>
												<prop name="CpRangeLow">0</prop>
												<obj name="ChannelProp" class="ChannelProperty" version="1">
													<prop name="ChannelIdx">0</prop>
												</obj>
												<prop name="ReadOnly">1</prop>
											</obj>
											<obj name="PropertyObject" class="RQEffProp" version="4">
												<prop name="PropertyTypeName">Efficiency</prop>
												<prop name="Position">11</prop>
												<prop name="IsDefault">1</prop>
												<prop name="Efficiency">2</prop>
												<obj name="ChannelProp" class="ChannelProperty" version="1">
													<prop name="ChannelIdx">0</prop>
												</obj>
											</obj>
											<obj name="PropertyObject" class="ChannelGenotype" version="4">
												<prop name="PropertyTypeName">Melt Geno Genotype</prop>
												<prop name="Position">11</prop>
												<prop name="IsDefault">1</prop>
												<prop name="ReadOnly">1</prop>
												<obj name="ChannelProp" class="ChannelProperty" version="1">
													<prop name="ChannelIdx">0</prop>
												</obj>
											</obj>
											<obj name="PropertyObject" class="GroupChannelTypeProp" version="4">
												<prop name="PropertyTypeName">Melt Geno Sample Type</prop>
												<prop name="Position">11</prop>
												<prop name="IsDefault">0</prop>
												<prop name="GroupSampleType">mstUnknown</prop>
												<obj name="ChannelProp" class="ChannelProperty" version="1">
													<prop name="ChannelIdx">0</prop>
												</obj>
											</obj>
											<obj name="PropertyObject" class="QuantSampleTypeProperty" version="4">
												<prop name="PropertyTypeName">Quantification Sample Type</prop>
												<prop name="Position">11</prop>
												<prop name="IsDefault">0</prop>
												<prop name="SampleType">qsUnknown</prop>
												<obj name="ChannelProp" class="ChannelProperty" version="1">
													<prop name="ChannelIdx">0</prop>
												</obj>
											</obj>
											<obj name="PropertyObject" class="ChannelGenotype" version="4">
												<prop name="PropertyTypeName">Scanning Genotype</prop>
												<prop name="Position">11</prop>
												<prop name="IsDefault">1</prop>
												<prop name="ReadOnly">1</prop>
												<obj name="ChannelProp" class="ChannelProperty" version="1">
													<prop name="ChannelIdx">0</prop>
												</obj>
											</obj>
											<obj name="PropertyObject" class="GroupChannelTypeProp" version="4">
												<prop name="PropertyTypeName">Scanning Sample Type</prop>
												<prop name="Position">11</prop>
												<prop name="IsDefault">0</prop>
												<prop name="GroupSampleType">mstUnknown</prop>
												<obj name="ChannelProp" class="ChannelProperty" version="1">
													<prop name="ChannelIdx">0</prop>
												</obj>
											</obj>
											<obj name="PropertyObject" class="TargetName" version="4">
												<prop name="PropertyTypeName">Target Name</prop>
												<prop name="Position">11</prop>
												<prop name="IsDefault">1</prop>
												<obj name="ChannelProp" class="ChannelProperty" version="1">
													<prop name="ChannelIdx">0</prop>
												</obj>
											</obj>
											<obj name="PropertyObject" class="RQTargetProperty" version="4">
												<prop name="PropertyTypeName">Target Type</prop>
												<prop name="Position">11</prop>
												<prop name="IsDefault">0</prop>
												<prop name="TargetType">dtNone</prop>
												<obj name="ChannelProp" class="ChannelProperty" version="1">
													<prop name="ChannelIdx">0</prop>
												</obj>
											</obj>
										</list>
									</obj>
								</list>
							</obj>
						</obj>
						<prop name="ChannelPropertyCount">1</prop>
						<prop name="ContainerPosition">11</prop>
						<prop name="HasSampleProperties">1</prop>
						<obj name="SampleProperties" class="PropertyList" version="1">
							<list name="emlist" count="14">
								<obj name="PropertyObject" class="SamplePrefColor" version="4">
									<prop name="PropertyTypeName">Color</prop>
									<prop name="Position">11</prop>
									<prop name="IsDefault">0</prop>
									<prop name="Color">$0026C4B8</prop>
								</obj>
								<obj name="PropertyObject" class="DominantChannelProp" version="4">
									<prop name="PropertyTypeName">Dominant Channel</prop>
									<prop name="Position">11</prop>
									<prop name="IsDefault">0</prop>
									<prop name="DominantChannel">0</prop>
								</obj>
								<obj name="PropertyObject" class="Genotype" version="4">
									<prop name="PropertyTypeName">EndPt Genotype</prop>
									<prop name="Position">11</prop>
									<prop name="IsDefault">1</prop>
									<prop name="ReadOnly">1</prop>
								</obj>
								<obj name="PropertyObject" class="GroupingSample" version="4">
									<prop name="PropertyTypeName">EndPt Sample Type</prop>
									<prop name="Position">11</prop>
									<prop name="IsDefault">0</prop>
									<prop name="GroupSampleType">mstUnknown</prop>
								</obj>
								<obj name="PropertyObject" class="SamplePrefLineStyle" version="4">
									<prop name="PropertyTypeName">Line Style</prop>
									<prop name="Position">11</prop>
									<prop name="IsDefault">0</prop>
									<prop name="LineStyle">psSolid</prop>
								</obj>
								<obj name="PropertyObject" class="GenSampleEditNotes" version="4">
									<prop name="PropertyTypeName">Notes</prop>
									<prop name="Position">11</prop>
									<prop name="IsDefault">1</prop>
								</obj>
								<obj name="PropertyObject" class="SamplePrefPointStyle" version="4">
									<prop name="PropertyTypeName">Point Style</prop>
									<prop name="Position">11</prop>
									<prop name="IsDefault">0</prop>
									<prop name="PointStyle">psNothing</prop>
								</obj>
								<obj name="PropertyObject" class="GenSampleEditPosition" version="4">
									<prop name="PropertyTypeName">Position</prop>
									<prop name="Position">11</prop>
									<prop name="IsDefault">1</prop>
								</obj>
								<obj name="PropertyObject" class="GenSampleEditReplicate" version="4">
									<prop name="PropertyTypeName">Replicate of</prop>
									<prop name="Position">11</prop>
									<prop name="IsDefault">1</prop>
									<prop name="ReplicateOf">-1</prop>
								</obj>
								<obj name="PropertyObject" class="HTCSampleID" version="4">
									<prop name="PropertyTypeName">Sample ID</prop>
									<prop name="Position">11</prop>
									<prop name="IsDefault">1</prop>
								</obj>
								<obj name="PropertyObject" class="GenSampleEditName" version="4">
									<prop name="PropertyTypeName">Sample Name</prop>
									<prop name="Position">11</prop>
									<prop name="IsDefault">1</prop>
									<prop name="name">Sample 12</prop>
								</obj>
								<obj name="PropertyObject" class="HTCSamplePrepNotes" version="4">
									<prop name="PropertyTypeName">Sample Prep Notes</prop>
									<prop name="Position">11</prop>
									<prop name="IsDefault">1</prop>
								</obj>
								<obj name="PropertyObject" class="GenSampleEditSubset" version="4">
									<prop name="PropertyTypeName">Subsets</prop>
									<prop name="Position">11</prop>
									<prop name="IsDefault">1</prop>
								</obj>
								<obj name="PropertyObject" class="SamplePrefWidth" version="5">
									<prop name="PropertyTypeName">Width</prop>
									<prop name="Position">11</prop>
									<prop name="IsDefault">1</prop>
									<prop name="Width">1</prop>
								</obj>
							</list>
						</obj>
					</obj>
					<obj name="item" class="SamplePropInfo" version="1">
						<obj name="ChannelProperties" class="ChanPropList" version="2">
							<obj name="ChannelProperties" class="EMList" version="1">
								<list name="emlist" count="1">
									<obj name="item" class="PropertyList" version="1">
										<list name="emlist" count="12">
											<obj name="PropertyObject" class="RQSampleTargetProperty" version="4">
												<prop name="PropertyTypeName">Combined Sample and Target Type</prop>
												<prop name="Position">12</prop>
												<prop name="IsDefault">0</prop>
												<obj name="ChannelProp" class="ChannelProperty" version="1">
													<prop name="ChannelIdx">0</prop>
												</obj>
											</obj>
											<obj name="PropertyObject" class="QuantConcProperty" version="4">
												<prop name="PropertyTypeName">Concentration</prop>
												<prop name="Position">12</prop>
												<prop name="IsDefault">1</prop>
												<prop name="Concentration">0</prop>
												<obj name="ChannelProp" class="ChannelProperty" version="1">
													<prop name="ChannelIdx">0</prop>
												</obj>
												<prop name="ReadOnly">1</prop>
											</obj>
											<obj name="PropertyObject" class="QuantCpHighProp" version="4">
												<prop name="PropertyTypeName">Cp High</prop>
												<prop name="Position">12</prop>
												<prop name="IsDefault">1</prop>
												<prop name="CpRangeHigh">0</prop>
												<obj name="ChannelProp" class="ChannelProperty" version="1">
													<prop name="ChannelIdx">0</prop>
												</obj>
												<prop name="ReadOnly">1</prop>
											</obj>
											<obj name="PropertyObject" class="QuantCpLowProp" version="4">
												<prop name="PropertyTypeName">Cp Low</prop>
												<prop name="Position">12</prop>
												<prop name="IsDefault">1</prop>
												<prop name="CpRangeLow">0</prop>
												<obj name="ChannelProp" class="ChannelProperty" version="1">
													<prop name="ChannelIdx">0</prop>
												</obj>
												<prop name="ReadOnly">1</prop>
											</obj>
											<obj name="PropertyObject" class="RQEffProp" version="4">
												<prop name="PropertyTypeName">Efficiency</prop>
												<prop name="Position">12</prop>
												<prop name="IsDefault">1</prop>
												<prop name="Efficiency">2</prop>
												<obj name="ChannelProp" class="ChannelProperty" version="1">
													<prop name="ChannelIdx">0</prop>
												</obj>
											</obj>
											<obj name="PropertyObject" class="ChannelGenotype" version="4">
												<prop name="PropertyTypeName">Melt Geno Genotype</prop>
												<prop name="Position">12</prop>
												<prop name="IsDefault">1</prop>
												<prop name="ReadOnly">1</prop>
												<obj name="ChannelProp" class="ChannelProperty" version="1">
													<prop name="ChannelIdx">0</prop>
												</obj>
											</obj>
											<obj name="PropertyObject" class="GroupChannelTypeProp" version="4">
												<prop name="PropertyTypeName">Melt Geno Sample Type</prop>
												<prop name="Position">12</prop>
												<prop name="IsDefault">0</prop>
												<prop name="GroupSampleType">mstUnknown</prop>
												<obj name="ChannelProp" class="ChannelProperty" version="1">
													<prop name="ChannelIdx">0</prop>
												</obj>
											</obj>
											<obj name="PropertyObject" class="QuantSampleTypeProperty" version="4">
												<prop name="PropertyTypeName">Quantification Sample Type</prop>
												<prop name="Position">12</prop>
												<prop name="IsDefault">0</prop>
												<prop name="SampleType">qsUnknown</prop>
												<obj name="ChannelProp" class="ChannelProperty" version="1">
													<prop name="ChannelIdx">0</prop>
												</obj>
											</obj>
											<obj name="PropertyObject" class="ChannelGenotype" version="4">
												<prop name="PropertyTypeName">Scanning Genotype</prop>
												<prop name="Position">12</prop>
												<prop name="IsDefault">1</prop>
												<prop name="ReadOnly">1</prop>
												<obj name="ChannelProp" class="ChannelProperty" version="1">
													<prop name="ChannelIdx">0</prop>
												</obj>
											</obj>
											<obj name="PropertyObject" class="GroupChannelTypeProp" version="4">
												<prop name="PropertyTypeName">Scanning Sample Type</prop>
												<prop name="Position">12</prop>
												<prop name="IsDefault">0</prop>
												<prop name="GroupSampleType">mstUnknown</prop>
												<obj name="ChannelProp" class="ChannelProperty" version="1">
													<prop name="ChannelIdx">0</prop>
												</obj>
											</obj>
											<obj name="PropertyObject" class="TargetName" version="4">
												<prop name="PropertyTypeName">Target Name</prop>
												<prop name="Position">12</prop>
												<prop name="IsDefault">1</prop>
												<obj name="ChannelProp" class="ChannelProperty" version="1">
													<prop name="ChannelIdx">0</prop>
												</obj>
											</obj>
											<obj name="PropertyObject" class="RQTargetProperty" version="4">
												<prop name="PropertyTypeName">Target Type</prop>
												<prop name="Position">12</prop>
												<prop name="IsDefault">0</prop>
												<prop name="TargetType">dtNone</prop>
												<obj name="ChannelProp" class="ChannelProperty" version="1">
													<prop name="ChannelIdx">0</prop>
												</obj>
											</obj>
										</list>
									</obj>
								</list>
							</obj>
						</obj>
						<prop name="ChannelPropertyCount">1</prop>
						<prop name="ContainerPosition">12</prop>
						<prop name="HasSampleProperties">1</prop>
						<obj name="SampleProperties" class="PropertyList" version="1">
							<list name="emlist" count="14">
								<obj name="PropertyObject" class="SamplePrefColor" version="4">
									<prop name="PropertyTypeName">Color</prop>
									<prop name="Position">12</prop>
									<prop name="IsDefault">0</prop>
									<prop name="Color">$00FF8000</prop>
								</obj>
								<obj name="PropertyObject" class="DominantChannelProp" version="4">
									<prop name="PropertyTypeName">Dominant Channel</prop>
									<prop name="Position">12</prop>
									<prop name="IsDefault">0</prop>
									<prop name="DominantChannel">0</prop>
								</obj>
								<obj name="PropertyObject" class="Genotype" version="4">
									<prop name="PropertyTypeName">EndPt Genotype</prop>
									<prop name="Position">12</prop>
									<prop name="IsDefault">1</prop>
									<prop name="ReadOnly">1</prop>
								</obj>
								<obj name="PropertyObject" class="GroupingSample" version="4">
									<prop name="PropertyTypeName">EndPt Sample Type</prop>
									<prop name="Position">12</prop>
									<prop name="IsDefault">0</prop>
									<prop name="GroupSampleType">mstUnknown</prop>
								</obj>
								<obj name="PropertyObject" class="SamplePrefLineStyle" version="4">
									<prop name="PropertyTypeName">Line Style</prop>
									<prop name="Position">12</prop>
									<prop name="IsDefault">0</prop>
									<prop name="LineStyle">psSolid</prop>
								</obj>
								<obj name="PropertyObject" class="GenSampleEditNotes" version="4">
									<prop name="PropertyTypeName">Notes</prop>
									<prop name="Position">12</prop>
									<prop name="IsDefault">1</prop>
								</obj>
								<obj name="PropertyObject" class="SamplePrefPointStyle" version="4">
									<prop name="PropertyTypeName">Point Style</prop>
									<prop name="Position">12</prop>
									<prop name="IsDefault">0</prop>
									<prop name="PointStyle">psNothing</prop>
								</obj>
								<obj name="PropertyObject" class="GenSampleEditPosition" version="4">
									<prop name="PropertyTypeName">Position</prop>
									<prop name="Position">12</prop>
									<prop name="IsDefault">1</prop>
								</obj>
								<obj name="PropertyObject" class="GenSampleEditReplicate" version="4">
									<prop name="PropertyTypeName">Replicate of</prop>
									<prop name="Position">12</prop>
									<prop name="IsDefault">1</prop>
									<prop name="ReplicateOf">-1</prop>
								</obj>
								<obj name="PropertyObject" class="HTCSampleID" version="4">
									<prop name="PropertyTypeName">Sample ID</prop>
									<prop name="Position">12</prop>
									<prop name="IsDefault">1</prop>
								</obj>
								<obj name="PropertyObject" class="GenSampleEditName" version="4">
									<prop name="PropertyTypeName">Sample Name</prop>
									<prop name="Position">12</prop>
									<prop name="IsDefault">1</prop>
									<prop name="name">Sample 13</prop>
								</obj>
								<obj name="PropertyObject" class="HTCSamplePrepNotes" version="4">
									<prop name="PropertyTypeName">Sample Prep Notes</prop>
									<prop name="Position">12</prop>
									<prop name="IsDefault">1</prop>
								</obj>
								<obj name="PropertyObject" class="GenSampleEditSubset" version="4">
									<prop name="PropertyTypeName">Subsets</prop>
									<prop name="Position">12</prop>
									<prop name="IsDefault">1</prop>
								</obj>
								<obj name="PropertyObject" class="SamplePrefWidth" version="5">
									<prop name="PropertyTypeName">Width</prop>
									<prop name="Position">12</prop>
									<prop name="IsDefault">1</prop>
									<prop name="Width">1</prop>
								</obj>
							</list>
						</obj>
					</obj>
					<obj name="item" class="SamplePropInfo" version="1">
						<obj name="ChannelProperties" class="ChanPropList" version="2">
							<obj name="ChannelProperties" class="EMList" version="1">
								<list name="emlist" count="1">
									<obj name="item" class="PropertyList" version="1">
										<list name="emlist" count="12">
											<obj name="PropertyObject" class="RQSampleTargetProperty" version="4">
												<prop name="PropertyTypeName">Combined Sample and Target Type</prop>
												<prop name="Position">13</prop>
												<prop name="IsDefault">0</prop>
												<obj name="ChannelProp" class="ChannelProperty" version="1">
													<prop name="ChannelIdx">0</prop>
												</obj>
											</obj>
											<obj name="PropertyObject" class="QuantConcProperty" version="4">
												<prop name="PropertyTypeName">Concentration</prop>
												<prop name="Position">13</prop>
												<prop name="IsDefault">1</prop>
												<prop name="Concentration">0</prop>
												<obj name="ChannelProp" class="ChannelProperty" version="1">
													<prop name="ChannelIdx">0</prop>
												</obj>
												<prop name="ReadOnly">1</prop>
											</obj>
											<obj name="PropertyObject" class="QuantCpHighProp" version="4">
												<prop name="PropertyTypeName">Cp High</prop>
												<prop name="Position">13</prop>
												<prop name="IsDefault">1</prop>
												<prop name="CpRangeHigh">0</prop>
												<obj name="ChannelProp" class="ChannelProperty" version="1">
													<prop name="ChannelIdx">0</prop>
												</obj>
												<prop name="ReadOnly">1</prop>
											</obj>
											<obj name="PropertyObject" class="QuantCpLowProp" version="4">
												<prop name="PropertyTypeName">Cp Low</prop>
												<prop name="Position">13</prop>
												<prop name="IsDefault">1</prop>
												<prop name="CpRangeLow">0</prop>
												<obj name="ChannelProp" class="ChannelProperty" version="1">
													<prop name="ChannelIdx">0</prop>
												</obj>
												<prop name="ReadOnly">1</prop>
											</obj>
											<obj name="PropertyObject" class="RQEffProp" version="4">
												<prop name="PropertyTypeName">Efficiency</prop>
												<prop name="Position">13</prop>
												<prop name="IsDefault">1</prop>
												<prop name="Efficiency">2</prop>
												<obj name="ChannelProp" class="ChannelProperty" version="1">
													<prop name="ChannelIdx">0</prop>
												</obj>
											</obj>
											<obj name="PropertyObject" class="ChannelGenotype" version="4">
												<prop name="PropertyTypeName">Melt Geno Genotype</prop>
												<prop name="Position">13</prop>
												<prop name="IsDefault">1</prop>
												<prop name="ReadOnly">1</prop>
												<obj name="ChannelProp" class="ChannelProperty" version="1">
													<prop name="ChannelIdx">0</prop>
												</obj>
											</obj>
											<obj name="PropertyObject" class="GroupChannelTypeProp" version="4">
												<prop name="PropertyTypeName">Melt Geno Sample Type</prop>
												<prop name="Position">13</prop>
												<prop name="IsDefault">0</prop>
												<prop name="GroupSampleType">mstUnknown</prop>
												<obj name="ChannelProp" class="ChannelProperty" version="1">
													<prop name="ChannelIdx">0</prop>
												</obj>
											</obj>
											<obj name="PropertyObject" class="QuantSampleTypeProperty" version="4">
												<prop name="PropertyTypeName">Quantification Sample Type</prop>
												<prop name="Position">13</prop>
												<prop name="IsDefault">0</prop>
												<prop name="SampleType">qsUnknown</prop>
												<obj name="ChannelProp" class="ChannelProperty" version="1">
													<prop name="ChannelIdx">0</prop>
												</obj>
											</obj>
											<obj name="PropertyObject" class="ChannelGenotype" version="4">
												<prop name="PropertyTypeName">Scanning Genotype</prop>
												<prop name="Position">13</prop>
												<prop name="IsDefault">1</prop>
												<prop name="ReadOnly">1</prop>
												<obj name="ChannelProp" class="ChannelProperty" version="1">
													<prop name="ChannelIdx">0</prop>
												</obj>
											</obj>
											<obj name="PropertyObject" class="GroupChannelTypeProp" version="4">
												<prop name="PropertyTypeName">Scanning Sample Type</prop>
												<prop name="Position">13</prop>
												<prop name="IsDefault">0</prop>
												<prop name="GroupSampleType">mstUnknown</prop>
												<obj name="ChannelProp" class="ChannelProperty" version="1">
													<prop name="ChannelIdx">0</prop>
												</obj>
											</obj>
											<obj name="PropertyObject" class="TargetName" version="4">
												<prop name="PropertyTypeName">Target Name</prop>
												<prop name="Position">13</prop>
												<prop name="IsDefault">1</prop>
												<obj name="ChannelProp" class="ChannelProperty" version="1">
													<prop name="ChannelIdx">0</prop>
												</obj>
											</obj>
											<obj name="PropertyObject" class="RQTargetProperty" version="4">
												<prop name="PropertyTypeName">Target Type</prop>
												<prop name="Position">13</prop>
												<prop name="IsDefault">0</prop>
												<prop name="TargetType">dtNone</prop>
												<obj name="ChannelProp" class="ChannelProperty" version="1">
													<prop name="ChannelIdx">0</prop>
												</obj>
											</obj>
										</list>
									</obj>
								</list>
							</obj>
						</obj>
						<prop name="ChannelPropertyCount">1</prop>
						<prop name="ContainerPosition">13</prop>
						<prop name="HasSampleProperties">1</prop>
						<obj name="SampleProperties" class="PropertyList" version="1">
							<list name="emlist" count="14">
								<obj name="PropertyObject" class="SamplePrefColor" version="4">
									<prop name="PropertyTypeName">Color</prop>
									<prop name="Position">13</prop>
									<prop name="IsDefault">0</prop>
									<prop name="Color">clRed</prop>
								</obj>
								<obj name="PropertyObject" class="DominantChannelProp" version="4">
									<prop name="PropertyTypeName">Dominant Channel</prop>
									<prop name="Position">13</prop>
									<prop name="IsDefault">0</prop>
									<prop name="DominantChannel">0</prop>
								</obj>
								<obj name="PropertyObject" class="Genotype" version="4">
									<prop name="PropertyTypeName">EndPt Genotype</prop>
									<prop name="Position">13</prop>
									<prop name="IsDefault">1</prop>
									<prop name="ReadOnly">1</prop>
								</obj>
								<obj name="PropertyObject" class="GroupingSample" version="4">
									<prop name="PropertyTypeName">EndPt Sample Type</prop>
									<prop name="Position">13</prop>
									<prop name="IsDefault">0</prop>
									<prop name="GroupSampleType">mstUnknown</prop>
								</obj>
								<obj name="PropertyObject" class="SamplePrefLineStyle" version="4">
									<prop name="PropertyTypeName">Line Style</prop>
									<prop name="Position">13</prop>
									<prop name="IsDefault">0</prop>
									<prop name="LineStyle">psSolid</prop>
								</obj>
								<obj name="PropertyObject" class="GenSampleEditNotes" version="4">
									<prop name="PropertyTypeName">Notes</prop>
									<prop name="Position">13</prop>
									<prop name="IsDefault">1</prop>
								</obj>
								<obj name="PropertyObject" class="SamplePrefPointStyle" version="4">
									<prop name="PropertyTypeName">Point Style</prop>
									<prop name="Position">13</prop>
									<prop name="IsDefault">0</prop>
									<prop name="PointStyle">psNothing</prop>
								</obj>
								<obj name="PropertyObject" class="GenSampleEditPosition" version="4">
									<prop name="PropertyTypeName">Position</prop>
									<prop name="Position">13</prop>
									<prop name="IsDefault">1</prop>
								</obj>
								<obj name="PropertyObject" class="GenSampleEditReplicate" version="4">
									<prop name="PropertyTypeName">Replicate of</prop>
									<prop name="Position">13</prop>
									<prop name="IsDefault">1</prop>
									<prop name="ReplicateOf">-1</prop>
								</obj>
								<obj name="PropertyObject" class="HTCSampleID" version="4">
									<prop name="PropertyTypeName">Sample ID</prop>
									<prop name="Position">13</prop>
									<prop name="IsDefault">1</prop>
								</obj>
								<obj name="PropertyObject" class="GenSampleEditName" version="4">
									<prop name="PropertyTypeName">Sample Name</prop>
									<prop name="Position">13</prop>
									<prop name="IsDefault">1</prop>
									<prop name="name">Sample 14</prop>
								</obj>
								<obj name="PropertyObject" class="HTCSamplePrepNotes" version="4">
									<prop name="PropertyTypeName">Sample Prep Notes</prop>
									<prop name="Position">13</prop>
									<prop name="IsDefault">1</prop>
								</obj>
								<obj name="PropertyObject" class="GenSampleEditSubset" version="4">
									<prop name="PropertyTypeName">Subsets</prop>
									<prop name="Position">13</prop>
									<prop name="IsDefault">1</prop>
								</obj>
								<obj name="PropertyObject" class="SamplePrefWidth" version="5">
									<prop name="PropertyTypeName">Width</prop>
									<prop name="Position">13</prop>
									<prop name="IsDefault">1</prop>
									<prop name="Width">1</prop>
								</obj>
							</list>
						</obj>
					</obj>
					<obj name="item" class="SamplePropInfo" version="1">
						<obj name="ChannelProperties" class="ChanPropList" version="2">
							<obj name="ChannelProperties" class="EMList" version="1">
								<list name="emlist" count="1">
									<obj name="item" class="PropertyList" version="1">
										<list name="emlist" count="12">
											<obj name="PropertyObject" class="RQSampleTargetProperty" version="4">
												<prop name="PropertyTypeName">Combined Sample and Target Type</prop>
												<prop name="Position">14</prop>
												<prop name="IsDefault">0</prop>
												<obj name="ChannelProp" class="ChannelProperty" version="1">
													<prop name="ChannelIdx">0</prop>
												</obj>
											</obj>
											<obj name="PropertyObject" class="QuantConcProperty" version="4">
												<prop name="PropertyTypeName">Concentration</prop>
												<prop name="Position">14</prop>
												<prop name="IsDefault">1</prop>
												<prop name="Concentration">0</prop>
												<obj name="ChannelProp" class="ChannelProperty" version="1">
													<prop name="ChannelIdx">0</prop>
												</obj>
												<prop name="ReadOnly">1</prop>
											</obj>
											<obj name="PropertyObject" class="QuantCpHighProp" version="4">
												<prop name="PropertyTypeName">Cp High</prop>
												<prop name="Position">14</prop>
												<prop name="IsDefault">1</prop>
												<prop name="CpRangeHigh">0</prop>
												<obj name="ChannelProp" class="ChannelProperty" version="1">
													<prop name="ChannelIdx">0</prop>
												</obj>
												<prop name="ReadOnly">1</prop>
											</obj>
											<obj name="PropertyObject" class="QuantCpLowProp" version="4">
												<prop name="PropertyTypeName">Cp Low</prop>
												<prop name="Position">14</prop>
												<prop name="IsDefault">1</prop>
												<prop name="CpRangeLow">0</prop>
												<obj name="ChannelProp" class="ChannelProperty" version="1">
													<prop name="ChannelIdx">0</prop>
												</obj>
												<prop name="ReadOnly">1</prop>
											</obj>
											<obj name="PropertyObject" class="RQEffProp" version="4">
												<prop name="PropertyTypeName">Efficiency</prop>
												<prop name="Position">14</prop>
												<prop name="IsDefault">1</prop>
												<prop name="Efficiency">2</prop>
												<obj name="ChannelProp" class="ChannelProperty" version="1">
													<prop name="ChannelIdx">0</prop>
												</obj>
											</obj>
											<obj name="PropertyObject" class="ChannelGenotype" version="4">
												<prop name="PropertyTypeName">Melt Geno Genotype</prop>
												<prop name="Position">14</prop>
												<prop name="IsDefault">1</prop>
												<prop name="ReadOnly">1</prop>
												<obj name="ChannelProp" class="ChannelProperty" version="1">
													<prop name="ChannelIdx">0</prop>
												</obj>
											</obj>
											<obj name="PropertyObject" class="GroupChannelTypeProp" version="4">
												<prop name="PropertyTypeName">Melt Geno Sample Type</prop>
												<prop name="Position">14</prop>
												<prop name="IsDefault">0</prop>
												<prop name="GroupSampleType">mstUnknown</prop>
												<obj name="ChannelProp" class="ChannelProperty" version="1">
													<prop name="ChannelIdx">0</prop>
												</obj>
											</obj>
											<obj name="PropertyObject" class="QuantSampleTypeProperty" version="4">
												<prop name="PropertyTypeName">Quantification Sample Type</prop>
												<prop name="Position">14</prop>
												<prop name="IsDefault">0</prop>
												<prop name="SampleType">qsUnknown</prop>
												<obj name="ChannelProp" class="ChannelProperty" version="1">
													<prop name="ChannelIdx">0</prop>
												</obj>
											</obj>
											<obj name="PropertyObject" class="ChannelGenotype" version="4">
												<prop name="PropertyTypeName">Scanning Genotype</prop>
												<prop name="Position">14</prop>
												<prop name="IsDefault">1</prop>
												<prop name="ReadOnly">1</prop>
												<obj name="ChannelProp" class="ChannelProperty" version="1">
													<prop name="ChannelIdx">0</prop>
												</obj>
											</obj>
											<obj name="PropertyObject" class="GroupChannelTypeProp" version="4">
												<prop name="PropertyTypeName">Scanning Sample Type</prop>
												<prop name="Position">14</prop>
												<prop name="IsDefault">0</prop>
												<prop name="GroupSampleType">mstUnknown</prop>
												<obj name="ChannelProp" class="ChannelProperty" version="1">
													<prop name="ChannelIdx">0</prop>
												</obj>
											</obj>
											<obj name="PropertyObject" class="TargetName" version="4">
												<prop name="PropertyTypeName">Target Name</prop>
												<prop name="Position">14</prop>
												<prop name="IsDefault">1</prop>
												<obj name="ChannelProp" class="ChannelProperty" version="1">
													<prop name="ChannelIdx">0</prop>
												</obj>
											</obj>
											<obj name="PropertyObject" class="RQTargetProperty" version="4">
												<prop name="PropertyTypeName">Target Type</prop>
												<prop name="Position">14</prop>
												<prop name="IsDefault">0</prop>
												<prop name="TargetType">dtNone</prop>
												<obj name="ChannelProp" class="ChannelProperty" version="1">
													<prop name="ChannelIdx">0</prop>
												</obj>
											</obj>
										</list>
									</obj>
								</list>
							</obj>
						</obj>
						<prop name="ChannelPropertyCount">1</prop>
						<prop name="ContainerPosition">14</prop>
						<prop name="HasSampleProperties">1</prop>
						<obj name="SampleProperties" class="PropertyList" version="1">
							<list name="emlist" count="14">
								<obj name="PropertyObject" class="SamplePrefColor" version="4">
									<prop name="PropertyTypeName">Color</prop>
									<prop name="Position">14</prop>
									<prop name="IsDefault">0</prop>
									<prop name="Color">$0030D700</prop>
								</obj>
								<obj name="PropertyObject" class="DominantChannelProp" version="4">
									<prop name="PropertyTypeName">Dominant Channel</prop>
									<prop name="Position">14</prop>
									<prop name="IsDefault">0</prop>
									<prop name="DominantChannel">0</prop>
								</obj>
								<obj name="PropertyObject" class="Genotype" version="4">
									<prop name="PropertyTypeName">EndPt Genotype</prop>
									<prop name="Position">14</prop>
									<prop name="IsDefault">1</prop>
									<prop name="ReadOnly">1</prop>
								</obj>
								<obj name="PropertyObject" class="GroupingSample" version="4">
									<prop name="PropertyTypeName">EndPt Sample Type</prop>
									<prop name="Position">14</prop>
									<prop name="IsDefault">0</prop>
									<prop name="GroupSampleType">mstUnknown</prop>
								</obj>
								<obj name="PropertyObject" class="SamplePrefLineStyle" version="4">
									<prop name="PropertyTypeName">Line Style</prop>
									<prop name="Position">14</prop>
									<prop name="IsDefault">0</prop>
									<prop name="LineStyle">psSolid</prop>
								</obj>
								<obj name="PropertyObject" class="GenSampleEditNotes" version="4">
									<prop name="PropertyTypeName">Notes</prop>
									<prop name="Position">14</prop>
									<prop name="IsDefault">1</prop>
								</obj>
								<obj name="PropertyObject" class="SamplePrefPointStyle" version="4">
									<prop name="PropertyTypeName">Point Style</prop>
									<prop name="Position">14</prop>
									<prop name="IsDefault">0</prop>
									<prop name="PointStyle">psNothing</prop>
								</obj>
								<obj name="PropertyObject" class="GenSampleEditPosition" version="4">
									<prop name="PropertyTypeName">Position</prop>
									<prop name="Position">14</prop>
									<prop name="IsDefault">1</prop>
								</obj>
								<obj name="PropertyObject" class="GenSampleEditReplicate" version="4">
									<prop name="PropertyTypeName">Replicate of</prop>
									<prop name="Position">14</prop>
									<prop name="IsDefault">1</prop>
									<prop name="ReplicateOf">-1</prop>
								</obj>
								<obj name="PropertyObject" class="HTCSampleID" version="4">
									<prop name="PropertyTypeName">Sample ID</prop>
									<prop name="Position">14</prop>
									<prop name="IsDefault">1</prop>
								</obj>
								<obj name="PropertyObject" class="GenSampleEditName" version="4">
									<prop name="PropertyTypeName">Sample Name</prop>
									<prop name="Position">14</prop>
									<prop name="IsDefault">1</prop>
									<prop name="name">Sample 15</prop>
								</obj>
								<obj name="PropertyObject" class="HTCSamplePrepNotes" version="4">
									<prop name="PropertyTypeName">Sample Prep Notes</prop>
									<prop name="Position">14</prop>
									<prop name="IsDefault">1</prop>
								</obj>
								<obj name="PropertyObject" class="GenSampleEditSubset" version="4">
									<prop name="PropertyTypeName">Subsets</prop>
									<prop name="Position">14</prop>
									<prop name="IsDefault">1</prop>
								</obj>
								<obj name="PropertyObject" class="SamplePrefWidth" version="5">
									<prop name="PropertyTypeName">Width</prop>
									<prop name="Position">14</prop>
									<prop name="IsDefault">1</prop>
									<prop name="Width">1</prop>
								</obj>
							</list>
						</obj>
					</obj>
					<obj name="item" class="SamplePropInfo" version="1">
						<obj name="ChannelProperties" class="ChanPropList" version="2">
							<obj name="ChannelProperties" class="EMList" version="1">
								<list name="emlist" count="1">
									<obj name="item" class="PropertyList" version="1">
										<list name="emlist" count="12">
											<obj name="PropertyObject" class="RQSampleTargetProperty" version="4">
												<prop name="PropertyTypeName">Combined Sample and Target Type</prop>
												<prop name="Position">15</prop>
												<prop name="IsDefault">0</prop>
												<obj name="ChannelProp" class="ChannelProperty" version="1">
													<prop name="ChannelIdx">0</prop>
												</obj>
											</obj>
											<obj name="PropertyObject" class="QuantConcProperty" version="4">
												<prop name="PropertyTypeName">Concentration</prop>
												<prop name="Position">15</prop>
												<prop name="IsDefault">1</prop>
												<prop name="Concentration">0</prop>
												<obj name="ChannelProp" class="ChannelProperty" version="1">
													<prop name="ChannelIdx">0</prop>
												</obj>
												<prop name="ReadOnly">1</prop>
											</obj>
											<obj name="PropertyObject" class="QuantCpHighProp" version="4">
												<prop name="PropertyTypeName">Cp High</prop>
												<prop name="Position">15</prop>
												<prop name="IsDefault">1</prop>
												<prop name="CpRangeHigh">0</prop>
												<obj name="ChannelProp" class="ChannelProperty" version="1">
													<prop name="ChannelIdx">0</prop>
												</obj>
												<prop name="ReadOnly">1</prop>
											</obj>
											<obj name="PropertyObject" class="QuantCpLowProp" version="4">
												<prop name="PropertyTypeName">Cp Low</prop>
												<prop name="Position">15</prop>
												<prop name="IsDefault">1</prop>
												<prop name="CpRangeLow">0</prop>
												<obj name="ChannelProp" class="ChannelProperty" version="1">
													<prop name="ChannelIdx">0</prop>
												</obj>
												<prop name="ReadOnly">1</prop>
											</obj>
											<obj name="PropertyObject" class="RQEffProp" version="4">
												<prop name="PropertyTypeName">Efficiency</prop>
												<prop name="Position">15</prop>
												<prop name="IsDefault">1</prop>
												<prop name="Efficiency">2</prop>
												<obj name="ChannelProp" class="ChannelProperty" version="1">
													<prop name="ChannelIdx">0</prop>
												</obj>
											</obj>
											<obj name="PropertyObject" class="ChannelGenotype" version="4">
												<prop name="PropertyTypeName">Melt Geno Genotype</prop>
												<prop name="Position">15</prop>
												<prop name="IsDefault">1</prop>
												<prop name="ReadOnly">1</prop>
												<obj name="ChannelProp" class="ChannelProperty" version="1">
													<prop name="ChannelIdx">0</prop>
												</obj>
											</obj>
											<obj name="PropertyObject" class="GroupChannelTypeProp" version="4">
												<prop name="PropertyTypeName">Melt Geno Sample Type</prop>
												<prop name="Position">15</prop>
												<prop name="IsDefault">0</prop>
												<prop name="GroupSampleType">mstUnknown</prop>
												<obj name="ChannelProp" class="ChannelProperty" version="1">
													<prop name="ChannelIdx">0</prop>
												</obj>
											</obj>
											<obj name="PropertyObject" class="QuantSampleTypeProperty" version="4">
												<prop name="PropertyTypeName">Quantification Sample Type</prop>
												<prop name="Position">15</prop>
												<prop name="IsDefault">0</prop>
												<prop name="SampleType">qsUnknown</prop>
												<obj name="ChannelProp" class="ChannelProperty" version="1">
													<prop name="ChannelIdx">0</prop>
												</obj>
											</obj>
											<obj name="PropertyObject" class="ChannelGenotype" version="4">
												<prop name="PropertyTypeName">Scanning Genotype</prop>
												<prop name="Position">15</prop>
												<prop name="IsDefault">1</prop>
												<prop name="ReadOnly">1</prop>
												<obj name="ChannelProp" class="ChannelProperty" version="1">
													<prop name="ChannelIdx">0</prop>
												</obj>
											</obj>
											<obj name="PropertyObject" class="GroupChannelTypeProp" version="4">
												<prop name="PropertyTypeName">Scanning Sample Type</prop>
												<prop name="Position">15</prop>
												<prop name="IsDefault">0</prop>
												<prop name="GroupSampleType">mstUnknown</prop>
												<obj name="ChannelProp" class="ChannelProperty" version="1">
													<prop name="ChannelIdx">0</prop>
												</obj>
											</obj>
											<obj name="PropertyObject" class="TargetName" version="4">
												<prop name="PropertyTypeName">Target Name</prop>
												<prop name="Position">15</prop>
												<prop name="IsDefault">1</prop>
												<obj name="ChannelProp" class="ChannelProperty" version="1">
													<prop name="ChannelIdx">0</prop>
												</obj>
											</obj>
											<obj name="PropertyObject" class="RQTargetProperty" version="4">
												<prop name="PropertyTypeName">Target Type</prop>
												<prop name="Position">15</prop>
												<prop name="IsDefault">0</prop>
												<prop name="TargetType">dtNone</prop>
												<obj name="ChannelProp" class="ChannelProperty" version="1">
													<prop name="ChannelIdx">0</prop>
												</obj>
											</obj>
										</list>
									</obj>
								</list>
							</obj>
						</obj>
						<prop name="ChannelPropertyCount">1</prop>
						<prop name="ContainerPosition">15</prop>
						<prop name="HasSampleProperties">1</prop>
						<obj name="SampleProperties" class="PropertyList" version="1">
							<list name="emlist" count="14">
								<obj name="PropertyObject" class="SamplePrefColor" version="4">
									<prop name="PropertyTypeName">Color</prop>
									<prop name="Position">15</prop>
									<prop name="IsDefault">0</prop>
									<prop name="Color">clFuchsia</prop>
								</obj>
								<obj name="PropertyObject" class="DominantChannelProp" version="4">
									<prop name="PropertyTypeName">Dominant Channel</prop>
									<prop name="Position">15</prop>
									<prop name="IsDefault">0</prop>
									<prop name="DominantChannel">0</prop>
								</obj>
								<obj name="PropertyObject" class="Genotype" version="4">
									<prop name="PropertyTypeName">EndPt Genotype</prop>
									<prop name="Position">15</prop>
									<prop name="IsDefault">1</prop>
									<prop name="ReadOnly">1</prop>
								</obj>
								<obj name="PropertyObject" class="GroupingSample" version="4">
									<prop name="PropertyTypeName">EndPt Sample Type</prop>
									<prop name="Position">15</prop>
									<prop name="IsDefault">0</prop>
									<prop name="GroupSampleType">mstUnknown</prop>
								</obj>
								<obj name="PropertyObject" class="SamplePrefLineStyle" version="4">
									<prop name="PropertyTypeName">Line Style</prop>
									<prop name="Position">15</prop>
									<prop name="IsDefault">0</prop>
									<prop name="LineStyle">psSolid</prop>
								</obj>
								<obj name="PropertyObject" class="GenSampleEditNotes" version="4">
									<prop name="PropertyTypeName">Notes</prop>
									<prop name="Position">15</prop>
									<prop name="IsDefault">1</prop>
								</obj>
								<obj name="PropertyObject" class="SamplePrefPointStyle" version="4">
									<prop name="PropertyTypeName">Point Style</prop>
									<prop name="Position">15</prop>
									<prop name="IsDefault">0</prop>
									<prop name="PointStyle">psNothing</prop>
								</obj>
								<obj name="PropertyObject" class="GenSampleEditPosition" version="4">
									<prop name="PropertyTypeName">Position</prop>
									<prop name="Position">15</prop>
									<prop name="IsDefault">1</prop>
								</obj>
								<obj name="PropertyObject" class="GenSampleEditReplicate" version="4">
									<prop name="PropertyTypeName">Replicate of</prop>
									<prop name="Position">15</prop>
									<prop name="IsDefault">1</prop>
									<prop name="ReplicateOf">-1</prop>
								</obj>
								<obj name="PropertyObject" class="HTCSampleID" version="4">
									<prop name="PropertyTypeName">Sample ID</prop>
									<prop name="Position">15</prop>
									<prop name="IsDefault">1</prop>
								</obj>
								<obj name="PropertyObject" class="GenSampleEditName" version="4">
									<prop name="PropertyTypeName">Sample Name</prop>
									<prop name="Position">15</prop>
									<prop name="IsDefault">1</prop>
									<prop name="name">Sample 16</prop>
								</obj>
								<obj name="PropertyObject" class="HTCSamplePrepNotes" version="4">
									<prop name="PropertyTypeName">Sample Prep Notes</prop>
									<prop name="Position">15</prop>
									<prop name="IsDefault">1</prop>
								</obj>
								<obj name="PropertyObject" class="GenSampleEditSubset" version="4">
									<prop name="PropertyTypeName">Subsets</prop>
									<prop name="Position">15</prop>
									<prop name="IsDefault">1</prop>
								</obj>
								<obj name="PropertyObject" class="SamplePrefWidth" version="5">
									<prop name="PropertyTypeName">Width</prop>
									<prop name="Position">15</prop>
									<prop name="IsDefault">1</prop>
									<prop name="Width">1</prop>
								</obj>
							</list>
						</obj>
					</obj>
					<obj name="item" class="SamplePropInfo" version="1">
						<obj name="ChannelProperties" class="ChanPropList" version="2">
							<obj name="ChannelProperties" class="EMList" version="1">
								<list name="emlist" count="1">
									<obj name="item" class="PropertyList" version="1">
										<list name="emlist" count="12">
											<obj name="PropertyObject" class="RQSampleTargetProperty" version="4">
												<prop name="PropertyTypeName">Combined Sample and Target Type</prop>
												<prop name="Position">16</prop>
												<prop name="IsDefault">0</prop>
												<obj name="ChannelProp" class="ChannelProperty" version="1">
													<prop name="ChannelIdx">0</prop>
												</obj>
											</obj>
											<obj name="PropertyObject" class="QuantConcProperty" version="4">
												<prop name="PropertyTypeName">Concentration</prop>
												<prop name="Position">16</prop>
												<prop name="IsDefault">1</prop>
												<prop name="Concentration">0</prop>
												<obj name="ChannelProp" class="ChannelProperty" version="1">
													<prop name="ChannelIdx">0</prop>
												</obj>
												<prop name="ReadOnly">1</prop>
											</obj>
											<obj name="PropertyObject" class="QuantCpHighProp" version="4">
												<prop name="PropertyTypeName">Cp High</prop>
												<prop name="Position">16</prop>
												<prop name="IsDefault">1</prop>
												<prop name="CpRangeHigh">0</prop>
												<obj name="ChannelProp" class="ChannelProperty" version="1">
													<prop name="ChannelIdx">0</prop>
												</obj>
												<prop name="ReadOnly">1</prop>
											</obj>
											<obj name="PropertyObject" class="QuantCpLowProp" version="4">
												<prop name="PropertyTypeName">Cp Low</prop>
												<prop name="Position">16</prop>
												<prop name="IsDefault">1</prop>
												<prop name="CpRangeLow">0</prop>
												<obj name="ChannelProp" class="ChannelProperty" version="1">
													<prop name="ChannelIdx">0</prop>
												</obj>
												<prop name="ReadOnly">1</prop>
											</obj>
											<obj name="PropertyObject" class="RQEffProp" version="4">
												<prop name="PropertyTypeName">Efficiency</prop>
												<prop name="Position">16</prop>
												<prop name="IsDefault">1</prop>
												<prop name="Efficiency">2</prop>
												<obj name="ChannelProp" class="ChannelProperty" version="1">
													<prop name="ChannelIdx">0</prop>
												</obj>
											</obj>
											<obj name="PropertyObject" class="ChannelGenotype" version="4">
												<prop name="PropertyTypeName">Melt Geno Genotype</prop>
												<prop name="Position">16</prop>
												<prop name="IsDefault">1</prop>
												<prop name="ReadOnly">1</prop>
												<obj name="ChannelProp" class="ChannelProperty" version="1">
													<prop name="ChannelIdx">0</prop>
												</obj>
											</obj>
											<obj name="PropertyObject" class="GroupChannelTypeProp" version="4">
												<prop name="PropertyTypeName">Melt Geno Sample Type</prop>
												<prop name="Position">16</prop>
												<prop name="IsDefault">0</prop>
												<prop name="GroupSampleType">mstUnknown</prop>
												<obj name="ChannelProp" class="ChannelProperty" version="1">
													<prop name="ChannelIdx">0</prop>
												</obj>
											</obj>
											<obj name="PropertyObject" class="QuantSampleTypeProperty" version="4">
												<prop name="PropertyTypeName">Quantification Sample Type</prop>
												<prop name="Position">16</prop>
												<prop name="IsDefault">0</prop>
												<prop name="SampleType">qsUnknown</prop>
												<obj name="ChannelProp" class="ChannelProperty" version="1">
													<prop name="ChannelIdx">0</prop>
												</obj>
											</obj>
											<obj name="PropertyObject" class="ChannelGenotype" version="4">
												<prop name="PropertyTypeName">Scanning Genotype</prop>
												<prop name="Position">16</prop>
												<prop name="IsDefault">1</prop>
												<prop name="ReadOnly">1</prop>
												<obj name="ChannelProp" class="ChannelProperty" version="1">
													<prop name="ChannelIdx">0</prop>
												</obj>
											</obj>
											<obj name="PropertyObject" class="GroupChannelTypeProp" version="4">
												<prop name="PropertyTypeName">Scanning Sample Type</prop>
												<prop name="Position">16</prop>
												<prop name="IsDefault">0</prop>
												<prop name="GroupSampleType">mstUnknown</prop>
												<obj name="ChannelProp" class="ChannelProperty" version="1">
													<prop name="ChannelIdx">0</prop>
												</obj>
											</obj>
											<obj name="PropertyObject" class="TargetName" version="4">
												<prop name="PropertyTypeName">Target Name</prop>
												<prop name="Position">16</prop>
												<prop name="IsDefault">1</prop>
												<obj name="ChannelProp" class="ChannelProperty" version="1">
													<prop name="ChannelIdx">0</prop>
												</obj>
											</obj>
											<obj name="PropertyObject" class="RQTargetProperty" version="4">
												<prop name="PropertyTypeName">Target Type</prop>
												<prop name="Position">16</prop>
												<prop name="IsDefault">0</prop>
												<prop name="TargetType">dtNone</prop>
												<obj name="ChannelProp" class="ChannelProperty" version="1">
													<prop name="ChannelIdx">0</prop>
												</obj>
											</obj>
										</list>
									</obj>
								</list>
							</obj>
						</obj>
						<prop name="ChannelPropertyCount">1</prop>
						<prop name="ContainerPosition">16</prop>
						<prop name="HasSampleProperties">1</prop>
						<obj name="SampleProperties" class="PropertyList" version="1">
							<list name="emlist" count="14">
								<obj name="PropertyObject" class="SamplePrefColor" version="4">
									<prop name="PropertyTypeName">Color</prop>
									<prop name="Position">16</prop>
									<prop name="IsDefault">0</prop>
									<prop name="Color">clGray</prop>
								</obj>
								<obj name="PropertyObject" class="DominantChannelProp" version="4">
									<prop name="PropertyTypeName">Dominant Channel</prop>
									<prop name="Position">16</prop>
									<prop name="IsDefault">0</prop>
									<prop name="DominantChannel">0</prop>
								</obj>
								<obj name="PropertyObject" class="Genotype" version="4">
									<prop name="PropertyTypeName">EndPt Genotype</prop>
									<prop name="Position">16</prop>
									<prop name="IsDefault">1</prop>
									<prop name="ReadOnly">1</prop>
								</obj>
								<obj name="PropertyObject" class="GroupingSample" version="4">
									<prop name="PropertyTypeName">EndPt Sample Type</prop>
									<prop name="Position">16</prop>
									<prop name="IsDefault">0</prop>
									<prop name="GroupSampleType">mstUnknown</prop>
								</obj>
								<obj name="PropertyObject" class="SamplePrefLineStyle" version="4">
									<prop name="PropertyTypeName">Line Style</prop>
									<prop name="Position">16</prop>
									<prop name="IsDefault">0</prop>
									<prop name="LineStyle">psSolid</prop>
								</obj>
								<obj name="PropertyObject" class="GenSampleEditNotes" version="4">
									<prop name="PropertyTypeName">Notes</prop>
									<prop name="Position">16</prop>
									<prop name="IsDefault">1</prop>
								</obj>
								<obj name="PropertyObject" class="SamplePrefPointStyle" version="4">
									<prop name="PropertyTypeName">Point Style</prop>
									<prop name="Position">16</prop>
									<prop name="IsDefault">0</prop>
									<prop name="PointStyle">psNothing</prop>
								</obj>
								<obj name="PropertyObject" class="GenSampleEditPosition" version="4">
									<prop name="PropertyTypeName">Position</prop>
									<prop name="Position">16</prop>
									<prop name="IsDefault">1</prop>
								</obj>
								<obj name="PropertyObject" class="GenSampleEditReplicate" version="4">
									<prop name="PropertyTypeName">Replicate of</prop>
									<prop name="Position">16</prop>
									<prop name="IsDefault">1</prop>
									<prop name="ReplicateOf">-1</prop>
								</obj>
								<obj name="PropertyObject" class="HTCSampleID" version="4">
									<prop name="PropertyTypeName">Sample ID</prop>
									<prop name="Position">16</prop>
									<prop name="IsDefault">1</prop>
								</obj>
								<obj name="PropertyObject" class="GenSampleEditName" version="4">
									<prop name="PropertyTypeName">Sample Name</prop>
									<prop name="Position">16</prop>
									<prop name="IsDefault">1</prop>
									<prop name="name">Sample 17</prop>
								</obj>
								<obj name="PropertyObject" class="HTCSamplePrepNotes" version="4">
									<prop name="PropertyTypeName">Sample Prep Notes</prop>
									<prop name="Position">16</prop>
									<prop name="IsDefault">1</prop>
								</obj>
								<obj name="PropertyObject" class="GenSampleEditSubset" version="4">
									<prop name="PropertyTypeName">Subsets</prop>
									<prop name="Position">16</prop>
									<prop name="IsDefault">1</prop>
								</obj>
								<obj name="PropertyObject" class="SamplePrefWidth" version="5">
									<prop name="PropertyTypeName">Width</prop>
									<prop name="Position">16</prop>
									<prop name="IsDefault">1</prop>
									<prop name="Width">1</prop>
								</obj>
							</list>
						</obj>
					</obj>
					<obj name="item" class="SamplePropInfo" version="1">
						<obj name="ChannelProperties" class="ChanPropList" version="2">
							<obj name="ChannelProperties" class="EMList" version="1">
								<list name="emlist" count="1">
									<obj name="item" class="PropertyList" version="1">
										<list name="emlist" count="12">
											<obj name="PropertyObject" class="RQSampleTargetProperty" version="4">
												<prop name="PropertyTypeName">Combined Sample and Target Type</prop>
												<prop name="Position">17</prop>
												<prop name="IsDefault">0</prop>
												<obj name="ChannelProp" class="ChannelProperty" version="1">
													<prop name="ChannelIdx">0</prop>
												</obj>
											</obj>
											<obj name="PropertyObject" class="QuantConcProperty" version="4">
												<prop name="PropertyTypeName">Concentration</prop>
												<prop name="Position">17</prop>
												<prop name="IsDefault">1</prop>
												<prop name="Concentration">0</prop>
												<obj name="ChannelProp" class="ChannelProperty" version="1">
													<prop name="ChannelIdx">0</prop>
												</obj>
												<prop name="ReadOnly">1</prop>
											</obj>
											<obj name="PropertyObject" class="QuantCpHighProp" version="4">
												<prop name="PropertyTypeName">Cp High</prop>
												<prop name="Position">17</prop>
												<prop name="IsDefault">1</prop>
												<prop name="CpRangeHigh">0</prop>
												<obj name="ChannelProp" class="ChannelProperty" version="1">
													<prop name="ChannelIdx">0</prop>
												</obj>
												<prop name="ReadOnly">1</prop>
											</obj>
											<obj name="PropertyObject" class="QuantCpLowProp" version="4">
												<prop name="PropertyTypeName">Cp Low</prop>
												<prop name="Position">17</prop>
												<prop name="IsDefault">1</prop>
												<prop name="CpRangeLow">0</prop>
												<obj name="ChannelProp" class="ChannelProperty" version="1">
													<prop name="ChannelIdx">0</prop>
												</obj>
												<prop name="ReadOnly">1</prop>
											</obj>
											<obj name="PropertyObject" class="RQEffProp" version="4">
												<prop name="PropertyTypeName">Efficiency</prop>
												<prop name="Position">17</prop>
												<prop name="IsDefault">1</prop>
												<prop name="Efficiency">2</prop>
												<obj name="ChannelProp" class="ChannelProperty" version="1">
													<prop name="ChannelIdx">0</prop>
												</obj>
											</obj>
											<obj name="PropertyObject" class="ChannelGenotype" version="4">
												<prop name="PropertyTypeName">Melt Geno Genotype</prop>
												<prop name="Position">17</prop>
												<prop name="IsDefault">1</prop>
												<prop name="ReadOnly">1</prop>
												<obj name="ChannelProp" class="ChannelProperty" version="1">
													<prop name="ChannelIdx">0</prop>
												</obj>
											</obj>
											<obj name="PropertyObject" class="GroupChannelTypeProp" version="4">
												<prop name="PropertyTypeName">Melt Geno Sample Type</prop>
												<prop name="Position">17</prop>
												<prop name="IsDefault">0</prop>
												<prop name="GroupSampleType">mstUnknown</prop>
												<obj name="ChannelProp" class="ChannelProperty" version="1">
													<prop name="ChannelIdx">0</prop>
												</obj>
											</obj>
											<obj name="PropertyObject" class="QuantSampleTypeProperty" version="4">
												<prop name="PropertyTypeName">Quantification Sample Type</prop>
												<prop name="Position">17</prop>
												<prop name="IsDefault">0</prop>
												<prop name="SampleType">qsUnknown</prop>
												<obj name="ChannelProp" class="ChannelProperty" version="1">
													<prop name="ChannelIdx">0</prop>
												</obj>
											</obj>
											<obj name="PropertyObject" class="ChannelGenotype" version="4">
												<prop name="PropertyTypeName">Scanning Genotype</prop>
												<prop name="Position">17</prop>
												<prop name="IsDefault">1</prop>
												<prop name="ReadOnly">1</prop>
												<obj name="ChannelProp" class="ChannelProperty" version="1">
													<prop name="ChannelIdx">0</prop>
												</obj>
											</obj>
											<obj name="PropertyObject" class="GroupChannelTypeProp" version="4">
												<prop name="PropertyTypeName">Scanning Sample Type</prop>
												<prop name="Position">17</prop>
												<prop name="IsDefault">0</prop>
												<prop name="GroupSampleType">mstUnknown</prop>
												<obj name="ChannelProp" class="ChannelProperty" version="1">
													<prop name="ChannelIdx">0</prop>
												</obj>
											</obj>
											<obj name="PropertyObject" class="TargetName" version="4">
												<prop name="PropertyTypeName">Target Name</prop>
												<prop name="Position">17</prop>
												<prop name="IsDefault">1</prop>
												<obj name="ChannelProp" class="ChannelProperty" version="1">
													<prop name="ChannelIdx">0</prop>
												</obj>
											</obj>
											<obj name="PropertyObject" class="RQTargetProperty" version="4">
												<prop name="PropertyTypeName">Target Type</prop>
												<prop name="Position">17</prop>
												<prop name="IsDefault">0</prop>
												<prop name="TargetType">dtNone</prop>
												<obj name="ChannelProp" class="ChannelProperty" version="1">
													<prop name="ChannelIdx">0</prop>
												</obj>
											</obj>
										</list>
									</obj>
								</list>
							</obj>
						</obj>
						<prop name="ChannelPropertyCount">1</prop>
						<prop name="ContainerPosition">17</prop>
						<prop name="HasSampleProperties">1</prop>
						<obj name="SampleProperties" class="PropertyList" version="1">
							<list name="emlist" count="14">
								<obj name="PropertyObject" class="SamplePrefColor" version="4">
									<prop name="PropertyTypeName">Color</prop>
									<prop name="Position">17</prop>
									<prop name="IsDefault">0</prop>
									<prop name="Color">$0012D7FA</prop>
								</obj>
								<obj name="PropertyObject" class="DominantChannelProp" version="4">
									<prop name="PropertyTypeName">Dominant Channel</prop>
									<prop name="Position">17</prop>
									<prop name="IsDefault">0</prop>
									<prop name="DominantChannel">0</prop>
								</obj>
								<obj name="PropertyObject" class="Genotype" version="4">
									<prop name="PropertyTypeName">EndPt Genotype</prop>
									<prop name="Position">17</prop>
									<prop name="IsDefault">1</prop>
									<prop name="ReadOnly">1</prop>
								</obj>
								<obj name="PropertyObject" class="GroupingSample" version="4">
									<prop name="PropertyTypeName">EndPt Sample Type</prop>
									<prop name="Position">17</prop>
									<prop name="IsDefault">0</prop>
									<prop name="GroupSampleType">mstUnknown</prop>
								</obj>
								<obj name="PropertyObject" class="SamplePrefLineStyle" version="4">
									<prop name="PropertyTypeName">Line Style</prop>
									<prop name="Position">17</prop>
									<prop name="IsDefault">0</prop>
									<prop name="LineStyle">psSolid</prop>
								</obj>
								<obj name="PropertyObject" class="GenSampleEditNotes" version="4">
									<prop name="PropertyTypeName">Notes</prop>
									<prop name="Position">17</prop>
									<prop name="IsDefault">1</prop>
								</obj>
								<obj name="PropertyObject" class="SamplePrefPointStyle" version="4">
									<prop name="PropertyTypeName">Point Style</prop>
									<prop name="Position">17</prop>
									<prop name="IsDefault">0</prop>
									<prop name="PointStyle">psNothing</prop>
								</obj>
								<obj name="PropertyObject" class="GenSampleEditPosition" version="4">
									<prop name="PropertyTypeName">Position</prop>
									<prop name="Position">17</prop>
									<prop name="IsDefault">1</prop>
								</obj>
								<obj name="PropertyObject" class="GenSampleEditReplicate" version="4">
									<prop name="PropertyTypeName">Replicate of</prop>
									<prop name="Position">17</prop>
									<prop name="IsDefault">1</prop>
									<prop name="ReplicateOf">-1</prop>
								</obj>
								<obj name="PropertyObject" class="HTCSampleID" version="4">
									<prop name="PropertyTypeName">Sample ID</prop>
									<prop name="Position">17</prop>
									<prop name="IsDefault">1</prop>
								</obj>
								<obj name="PropertyObject" class="GenSampleEditName" version="4">
									<prop name="PropertyTypeName">Sample Name</prop>
									<prop name="Position">17</prop>
									<prop name="IsDefault">1</prop>
									<prop name="name">Sample 18</prop>
								</obj>
								<obj name="PropertyObject" class="HTCSamplePrepNotes" version="4">
									<prop name="PropertyTypeName">Sample Prep Notes</prop>
									<prop name="Position">17</prop>
									<prop name="IsDefault">1</prop>
								</obj>
								<obj name="PropertyObject" class="GenSampleEditSubset" version="4">
									<prop name="PropertyTypeName">Subsets</prop>
									<prop name="Position">17</prop>
									<prop name="IsDefault">1</prop>
								</obj>
								<obj name="PropertyObject" class="SamplePrefWidth" version="5">
									<prop name="PropertyTypeName">Width</prop>
									<prop name="Position">17</prop>
									<prop name="IsDefault">1</prop>
									<prop name="Width">1</prop>
								</obj>
							</list>
						</obj>
					</obj>
					<obj name="item" class="SamplePropInfo" version="1">
						<obj name="ChannelProperties" class="ChanPropList" version="2">
							<obj name="ChannelProperties" class="EMList" version="1">
								<list name="emlist" count="1">
									<obj name="item" class="PropertyList" version="1">
										<list name="emlist" count="12">
											<obj name="PropertyObject" class="RQSampleTargetProperty" version="4">
												<prop name="PropertyTypeName">Combined Sample and Target Type</prop>
												<prop name="Position">18</prop>
												<prop name="IsDefault">0</prop>
												<obj name="ChannelProp" class="ChannelProperty" version="1">
													<prop name="ChannelIdx">0</prop>
												</obj>
											</obj>
											<obj name="PropertyObject" class="QuantConcProperty" version="4">
												<prop name="PropertyTypeName">Concentration</prop>
												<prop name="Position">18</prop>
												<prop name="IsDefault">1</prop>
												<prop name="Concentration">0</prop>
												<obj name="ChannelProp" class="ChannelProperty" version="1">
													<prop name="ChannelIdx">0</prop>
												</obj>
												<prop name="ReadOnly">1</prop>
											</obj>
											<obj name="PropertyObject" class="QuantCpHighProp" version="4">
												<prop name="PropertyTypeName">Cp High</prop>
												<prop name="Position">18</prop>
												<prop name="IsDefault">1</prop>
												<prop name="CpRangeHigh">0</prop>
												<obj name="ChannelProp" class="ChannelProperty" version="1">
													<prop name="ChannelIdx">0</prop>
												</obj>
[truncated: 1,097,924 more chars]
