# Supplementary material for: MicroRNAs and Their Inhibition in Modulating SLC5A8 Expression in the Context of Papillary Thyroid Carcinoma
Source: Int J Mol Sci. 2025 Aug 15;26(16):7889. doi: 10.3390/ijms26167889 (PMC12386254; doi:10.3390/ijms26167889)
Supplement: Supplementary file 1 [file ijms-26-07889-s001.zip › ijms-3558049-supplementary/Manuscript data/Fig1 data/Data/Wojtek_2013-09-16_HPRT AIT 538 1707.ixo]

<objectstream signature="IXOS" version="1">
	<obj name="root" class="HTCExperiment" version="5">
		<prop name="name">Wojtek_2013-09-16_HPRT AIT 538 1707</prop>
		<prop name="UID">3DD99A62AE494E19A672982D77D9469B</prop>
		<prop name="OwnerUID">5F4C4EE0E777457C81D27C781FE69519</prop>
		<prop name="Created">2013-09-16T09:06:59.425</prop>
		<prop name="CreatedBy">5F4C4EE0E777457C81D27C781FE69519</prop>
		<prop name="CreatedByName">Genomowa</prop>
		<prop name="LastModified">2013-09-16T11:51:10.610</prop>
		<prop name="LastModifiedBy">5F4C4EE0E777457C81D27C781FE69519</prop>
		<prop name="LastModifiedByName">Genomowa</prop>
		<list name="AppliedTemplates" count="1">
			<item>SYBR Green_AIT_WG</item>
		</list>
		<list name="TemplateOwners" count="1">
			<item>Genomowa</item>
		</list>
		<prop name="SWVersion">LCS480 1.5.1.62</prop>
		<obj name="AppProperty" class="TAppProperty" version="2">
			<prop name="Created">2013-09-16T09:06:59.425</prop>
			<prop name="LastModified">1899-12-30T00:00:00.000</prop>
		</obj>
		<obj name="ConProperty" class="TAppProperty" version="2">
			<prop name="Created">2013-09-16T09:06:59.425</prop>
			<prop name="LastModified">1899-12-30T00:00:00.000</prop>
		</obj>
		<obj name="run" class="HTCRun" version="7">
			<prop name="name">Run</prop>
			<prop name="Created">2013-09-16T09:06:59.409</prop>
			<prop name="LastModified">2013-09-16T11:49:13.630</prop>
			<obj name="AppProperty" class="TAppProperty" version="2">
				<prop name="Created">2013-09-16T09:06:59.409</prop>
				<prop name="LastModified">1899-12-30T00:00:00.000</prop>
			</obj>
			<obj name="ConProperty" class="TAppProperty" version="2">
				<prop name="Created">2013-09-16T09:06:59.409</prop>
				<prop name="LastModified">1899-12-30T00:00:00.000</prop>
				<prop name="HasProperties">1</prop>
				<obj name="_Properties" class="TAppProperties" version="1">
					<prop name="Created">2013-09-16T09:06:59.409</prop>
					<prop name="LastModified">1899-12-30T00:00:00.000</prop>
					<list name="emlist" count="4">
						<obj name="item" class="TAppProperty" version="2">
							<prop name="name">TopChart</prop>
							<prop name="Created">2013-09-16T09:07:01.163</prop>
							<prop name="LastModified">1899-12-30T00:00:00.000</prop>
						</obj>
						<obj name="item" class="TAppProperty" version="2">
							<prop name="name">LeftChart</prop>
							<prop name="Created">2013-09-16T09:07:01.163</prop>
							<prop name="LastModified">1899-12-30T00:00:00.000</prop>
						</obj>
						<obj name="item" class="TAppProperty" version="2">
							<prop name="name">RightChart</prop>
							<prop name="Created">2013-09-16T09:07:01.163</prop>
							<prop name="LastModified">1899-12-30T00:00:00.000</prop>
						</obj>
						<obj name="item" class="TAppProperty" version="2">
							<prop name="name">RunOverviewChart</prop>
							<prop name="Created">2013-09-16T09:07:01.163</prop>
							<prop name="LastModified">1899-12-30T00:00:00.000</prop>
						</obj>
					</list>
				</obj>
			</obj>
			<prop name="State">3</prop>
			<prop name="StartTime">2013-09-16T10:28:27.810</prop>
			<prop name="EndTime">2013-09-16T11:49:13.629</prop>
			<prop name="InstrumentID">28976</prop>
			<prop name="InstrumentVersion">HTC_VER_10</prop>
			<prop name="InstrumentName">LC480_28976</prop>
			<prop name="InstrCalibrationDate">1899.12.30 00:00:00:00</prop>
			<prop name="Technician">Genomowa</prop>
			<prop name="AcqStoreClass">HTCAcquisitionStore</prop>
			<prop name="AcquisitionStore">eJzkvV3TotqSrv1XOla8Zx44UFCJ6O4IPpIv5SthgHAmoqCgoqKgv34P9amez+qe/a6Til1VsWfErAhLxSFFXnnfmTnw30/Z/t+Oq8PmP/5xOZ3af/zbul5dr//xDyNUpPX5trvu2t3pGLSny+Yf/3bfXK7s0X/8g/vHf/57czk1X+9UytXxuKmV0+3Y/uM/uX8fvp77p1cEq0NTb75eIE5+vKLeXdsfx3is682Vff7rNf/xD37CPuKvtZnt5vBfawvfr/3fl+NdTsVldfhfVrIpDpvXKkZ/8+TnwP9J/mZ9387GX6vk/n8Wyc6gVp++ve3bgsf/vOBwd2CfOiUTcUL+ZlXh5tD84z//P54InCaN1Sn5/PF36//8Q3z7Bt+eNI9tcfl8lCiKf/OCaFXv8r8/a7jZsmdvm/cy5OlEI//139+d4zU70rHQVmt23bAz/b+8jJ0e77Q7ttd//CcE1QKV/U0jmJlKA9Il2aN2TM0K9/dHCWFFctTqTKOB/0QOzABq1MTMq4L1uEphcbYBFVlTSaCeAwuUsV2gIROr8rNtWEPo8SpKh41C/PxS1HCanDpUjbFV4ZZTNFhYl6U/zH2ucofLQaSO1OnUF9TRoLJPu3urnkvQUDaHMvhn6fX+7hSgQgwdAjN+RNC3iYhu5yyon6kjC4qmcVFdhBEE1rlOYZ2ur2jL6oKGacjVwLUWonk6xIBP6VBCA+sKvUQ2SXAbyiKMHtUFQQltEsbzvQzRcbz0p4E9Jl5kbwWVX0sOWjtLgaAXZAvOJBv5gpfLFQqXvgHN6ZboDTdQ4UqSBZhNTikuKt6g/vjw4OB49KcozxyPBB0757A9G4XPb4QJccuzZEF8Vqf+WFMkGtSCH8G2WbsoXTSZ+LzWa7C3kzXqVW5VoU33NRjLe+WPePtB3E0utWzlFaDMBxKEbjvMVVcqVJS1uQzhXpNKOGARomeVJvGrfBnBj6tjyKKJ/fmKux8PfhUEuF8DAXE0mv0rCMwEDuTPH78SAvCTIUDttY2mlusEZx67SPe1dEQnP1k0nOsBB9KtYEG95zQS0J4F7Q2qI87J1qdBntEWQDoZaK9nGgvSZNfA8zQ7oO3AnPhxDBocTycdHb1WwW/7ooVRnTzRk7w54OS5c2B2usT+YPEYUS9f3XL1AsbMF4zZsHLGlSeqYVoZqI9suQrbxu9huzJDdGNk6z2eGARu+1JDY7NwIHz0sQDFhktRvcVLCJXFSINNYD7QnVUO+LwQWzC1rRQ9m1uS8Hljr49H9gXnPZnTkOceKRDDfqC0pW4VpJmaQ86HmT8aIQ+eOZFkqH2fBeViqlQYLGQHLqMF74vhkD2e7gIZ1nGSo9uULMBvsuLA8c6XaGl7i+Js/kxh7moKuocLVoEzq1rw7eHe7+7LaeWeNlIEJ+U+9MdDiwXtaCXlcF8lAdqzk0r9dVWmYJ7MAtXLY06D0/Mpgo7Lgz/aBAwCh0vRwO1yBYQRDoh9tLep2tuditbYZccTui6F3fiKqA7vJgl33En7HSEw+iUQmE2ngvivIDD5679fCQHpJ0Ogu/AeznFiULyOAhHKjd3gXJfn1B9ZOxGGWbdHa+PpFcqrAGG+KU44P5p+5d8y4AAX1EKX22okDB7s/bbFN2hawYJgfmZKgVLewHl6YRfxWPPZ65vrE23VskhoaDuEqPBin1e3HLGfs0Gp+leWCTlNHJIPBGKhM9GVfZkEy4y9/w0BJbV1EkrKLgd7385xfu1d6tuTZQr6Mtqgt0sSEmxnMcJwcB2heugdli9PcQ3itMlxIZsJCQeNYYFx6m4o3b0F+IsjUz7CNCGobqgHYZKpJXh8tvZ5O+ErBzNfg7cSMKuzUvn+ES1om8vM52mqVtjH7PsoN1KgMqz0KtzKuxRu/PWIuqQvIIizJwe0rxe4uF9D4g+HnAy8llX+JLrPqBsOuggyeS2h8YJAsJ0XJSgGjVGdiQC4dbGB/F7tcb5Yz0kYMvB8h8ApkxqAOwF0zGxYubGzzdU7VF9KIFgWUgpjD3x0E85ikNzxzu8IgfEvgYA4Gc3+pRL4TSAw+8kQ4E/ER2m2NcGv3KcDj6l0Qcc15pXveeyxd+1qFoSlwUT/kGXemcwgYBx4ZHLTpOzavCQOSobOIKGmqgPig29Rt1Kb4vzGxHYvSgaCLajEF8cFB9d29kQdRItg2TzwYweeRjOCDwS0q/elBNxCYZn3OoI5an6ksPVdJQ7yQcIgUHAsyN4QuPrRAk0JPYp6d+zheu93zI6sUhLM7FENpWpOUBcUt8LsORLgIPcFasEkpUjWTA5vDehRXxwXxH9mux7UY8ejpVIm18MsbOHCL1b+7BTy1EtnPyAg5d0PJTDeUQnV5Ak0bBcPZleONrMXu9qgYbNTWBBbpxYdcrEJ1lNgyqDgQjSmTURRCOoSjmS7/4LAWwl48/GXEvhAIOelFPUgBOLrcc/B48iUGmy3iwrXGc2h77za53abJ7hdw+zSGwLyzhlU3v1yj9TWThQ0Q00iQbtgkIl2to/e/cCUmEJOv6Ud4H8JBDjCz7g/xQ9MfzIFtNua6UNzZlZhFT7ZVWiSO3rbbEFxGrDHB4vpf6UiRhVk110NyWXdoDy9Y+XfB5wGp7bwWKo9MCkhy/sS4pB06D2ODg05JCIstML6ogBHih52h4JZ4cF6zvxByfzAbXmPPhRwq+mGpa7rfuCPqqEEPlEKDfKJOWfvzxQanoeS8E0KBFvKKLBwe2bSkfNZ1K0SGQ68dUD5vF4RPxUPHJSZPWH632OUWC2WFmS03qPHLlMI3HLJUr1wIriYiyx2rXwngLYnAtpb6lP/Nt1zUHVe9ikKuNGl02CxJEwKTLZsPR4T2rAcVRLa9lwDzIdKyxIuO1/6+GiQYPBg/ig6F0/UGnSZiRdJCxNfy9BaFTEJZ8ea+1Bg3AqzynvcmV5/+4FOmss0mJw7Jk1O1zV68lUj/hIDDQ7c7IzOI2OUxQRauD+3J3+80h+V206kGnLJ1Nm/pzcgHyngm9cvP+B7a0aBRVww6kfXRRUKZVL+jhQQfg0FuPGY/5eG4DehgPCTKRAlNEQtSplApJMwhzDnezSiiw2+wIclzA5Jw6JcNggaXdB8KKA/ngENih2HsD+aiEBsk/r6QuXAtPknWn7nQriLIgeqfDZHdwoAfh9KPYjnjnwMgU+Xj++GwMHhrVG3u0RC610V2D9Y1JVzusB5VrPcu74VApQaH+J8ufxhCJq6RmZIbISAH5kODPjohJaVZ8QfO2MZyul6hgt74wOmu3EES65k1sZwVjRoDssW3MGVQ1lKnAqPfqjBPoEZyseIaZ15VskQd8v1RwvYG0eyvmuBe8QokGx5GZVHoVXBuFLZ6yumpaTlmbluZx8I0CwSAZ18xKjylNj5crx0h9JIY4aFxgcEM85q/8mbIjhHyc8/WqCzX1WQaMGi2sOqQJmjBvVPC6bFxM36hroZOBA2c2Yo3hT4aAHOLL4o8K4KOMS71x8tYCiRTH3O878MgcYNHPBLzex/Rwr8Xf/i/wIFRtxs+qdQYPyTKXA8FNGHAlhvwhqGZ/uBTjO2q1Ccqw0oO9owbb8wIcjh0UM4Nv+JAl1JKC66vUlw1LOoKdpuhIo4ZLbaS7gc9Jr8oMD00HHQXHjuUxv8RoF3bdC1NoNGncyZLbbrlxbQAl+GYWAvUD1vFOrv5F7+osBW0it/Ot+VYD6tEM3ghCToEj6Fuc1d0TM26wrjDbP9bwo4c6Y/mAswSiifTCss6CBjNls5tnBwJB416+xCoKkqi33TH6C2jpBRZEGsT1ngTYGPFui31GY2e6XQT4MgOVEFnZGg06BlXgWazm7Rnlysyh9WqgaztT9EzV0HEMx2UQtLSWzQVJJVFUy8Q/OdAlhKOcjzy+BDARxMWVTH7rVCJasNEnr05TDk6wOVoHSIP8XagUzJjl8NgjcFuvFMQ4/MfzgCYzyT0b4a/6QFLNtm2kiemsLvSIHpr6HAmPDkT6EA+ckUeBhdjPJjYlWhVjwbQAMIqgPmYMNxvu/hns2uaOmFWQXbXBHgsr6eUS/XAQn7S5SDppvMkWsPpiUOCSAIZ59H46Kyq0yYce2HAt5IYRR4Fwefe/pPFNj3i6U/bcaj6qMF5NFJRr36Lwq8HcFc2CnVhwJH4AN0ywmjwGr9osA6Z9fzCdh65AXPfHHkdKjJRV5huDmmoGxPIpoWjzQsHaOBS9GfEA6rjPr3/ZgpfsOconUfuMzxaGoKQEoZjToKIFQzxo63I/imBTYhW+ibAv6tLzVIuk5FcxoaEGrrJ1tP0vWod+2ceQqyd0BJIx0NASiEy2dsgd9oLboFz44dDI4yJMvlwe+UpUjtqcwcgFsXEkoHTyYfCvTD5Mgcy4Bpi6276yE6sX8ffTh0mbZy2fl/a4F3cdAzIkaRvzoEHwrMJVP5ToFty3uoBxxWQSkI1u9IgdkvosBMHP8hFBCUn0yBoUOXqA6XLCrz0bOH0bLgUCsMh6IpqQIsr+sW50bLcr2tM8VsrxgVFkkRVvgQoxqmFnv/vPMsElwdmsMlpDNUk4UPgdFpItx2LHfOCxeqT3XwTYF3XQDNQok+1cGuvo3ohwLVlfniT5/wvGMUqM6F/V0LVE7yRQHMeeYIjkHK1o/LkEVdnLSQYs1WWpSbKsDBuITd5TpAvRexQlEbC6CvnAa1Q5dV2IhLASxemqGkv4Yf+PEriq+NgotpFFQorSH9UODZ5fxXXeBDgcxT4NMiEPJERcc+sFwt9oyawmn2RLO8LyBYaMxR3VaRgzA+Ruzzh4cclHFKUArlnPogj1M4ncKj/zg4IrhdIP2gwNVXIEizrgGnMC+oD5Bpix2/E8EaS2OUbYVprUGo9V+OQKqe1BWX7P1vCnzTAocnkb9XB9+OQDk9KPX7Q5P+jhQQfw0F+Ck//dto+X+AAnJ5TdAxapa7nDwUYXKtxjgPfKfy7UAVIU67Dt3D0KLoCEzhRs+qRa1ZstwWPuse+IOZoKZtGEUkqFoYXzoRZRr4VSg8Diz3TZiit4M5sIydSsI3R/ChQLo6Jh8K2EmxaT91gbcWCN49gsBNmCMwS6UK7Wcpf+sRfCigS9wKPXUfVv76zvewumk8OvfdFvzOY7lf9fghWguVOYZKGIvgG9wFDQ3X4Du1qcEt5wcs4999GqaTJ3MIvqCjLMQh+7wrMAVu7nN/SEsBPj2CZczbHwp8HIFw8wG14YApIpvuRZDbZISa1C8IFhHTVsSI2DM6LCHMXV0AUU6naIfXTRVO7GMPfvE8+TOzFolzI34Na+7KonaKCqBi+y2sIvPOtMNoAX673VuQzSiP+ujg0SDSdQ201fDok935ST0Lii8t4LrmgH6qg7bJHMu7UYh9W0SQzCREN1aWTEtYQvs7UoD7NYODnDD5X8Ll92sVCuLPHhry+BSlhJ8Tv62BXUkO8DgXS5f6el1pMDjbPSqOxizD5B46sF0z4yuFNYVAdTkBDAIrJqmn8wq7C7Aw73IJ548VAobqCGE78BcfMYDGwheZM7BHKIvxHILowTDwUIzkuyV4Nwn6xWBIPmLgjQHlXP3AwLtJ8C4MfDAAU3mN7oUwLO16XoDTKJriguy3BO/3ZQ/qUpTQ7oAZ8+UhkcE+9VcWxuq6wlPIMBAOOmbcd0+Ggd5h4ueqaSaqdhyS8GJD/cGAOFj9mBd4Fwbek4MfMTDxTA3tXWhBkI2pBqO64NFTHjY7f4c9BybRUlS1TUJD1zYQwlKR0NkHW+LnjimDtB0fPhjwhH1XQ4PMEkmzgImf41VqoHNmDyZmhgt2vGUYgWy+ypd6w8TWY3Jw/ocYiBdMnHzEwHty8I2Bb2KgVRNE7bnIAIuVIP6WGPg1o4PchBfGf4oamPxkDOybLkPPVl7Z5oUBra0EtPcVw8DsyB5bHn0yp8s8QzjZqfhRA/MiowRDrRZBWhVr1JevWcFVx2mw1iymqeUCq/Aw0tOPJ1hkNlMD1loSYUvXo//hCUY3eUQ8ZeDW6hwuQ1/UpsPK8x4/MCAfzgpBrmZO/FMfPDQ6DYVbUALQaIPzlUwrv93xIgiPdMaO/yggcIZHAfZXTcbF2gpoiKeTBtOZeMX5PFwzDb86WXBNZJkJbo0F6ER8CqBYlomgvzAwXTMMvOuDbzXg7PLCAshMhoHxgDn3d5dgdSHM+Y83TC25C4jgyHUTNHniQLgePUW4+vka59k0rXCuLZnnSGPm1KfHogrqNfv8txoQqvsAvmHAWoQK/aiBxauL4TxCG4KTreZQdpWIWmf4FfZ1nMPKVk9fakAZSTkMx776mRj4zA6+KwP/XQ2Ygb6FUErPv+XYEPdrhge56ZhMuD9EDYx+Mgae4SlHpY4WNODW7DK+hyCidz+7VchCOwJxWRA02mpOwyl9suztrG+oZB0lITQHDZpQytEr2fvDWRQhnPKaWeV9jSTMx6PyowaMMf2hBv7CwEcNvDHwVgMfDLzVwBsDHzXALg2bKeSjQsIj7b8w8DYFQcQiCdS22eJcDyLwuVnKLvZHM0BTCAoatvejCPuKhblmBEEVIk0ciOP0hqowYdZ8ZZwcQF5Q0GmXWPkwZCboYeEc1YZhwD/btPk2PfgxBe+RgbcpCB/r3oEJvzZQmfIMa9O8yuEZsPOnTEbMVKXHygLZcQrUA3fFHlcMS7K3Y3K/i0oaer4ZfcOAC2FRf0oDFlKlCsjspQb2No9WfbBfIwPPGrh4NkTHHjNswWXUAFTH5qtZONSLLzVgF/oPU3CaSV9tgg8G3IIGCE+zIH5ymf+WpQHu14wPcjPupbX/CDXA/+ztRDxLV6gNjosqaO80fc2/sWwzHHuAmFEmQrtujLY/mpPgmOzTDwaMahHRAF7e3+OTDep5u2DZs6lTWDEJiwv/EAAm/KgG8ZDYXxhwxOLLFHz6BPc4SD+1gbca+OoWXpei3xvTIbXffQL3Zs/RWl7+CQN6ousEyeiFAV0sUR3nEfVtLtXA1zYSelZQVH5kMtG/J0ydvDEQKCrvQDCO7ugsorxCc8Cy8dprNHSPGcNAUbKw3XOlg4YWU4onm7bfTcFbDXy2E9mUZev3/OC07Cx0LWVe+beeYcMZvM6fPHYh0JcE4V5zNSrbOqv8UGdq5GFNDJRGl5LgLeZz6B6Xs8/H5IcaeE8OCS8MfNRAkJEJOkbnvI4XtmCKqYxqt2Nq6z45CNCO7hcGwOQJn9qAeJGUT23gmyn49AneMwPB/DV51UBZhdJskv+WGPhFA4Qi4Ub/Ug38Jhj42RuKRMJvEPoHC+N4T0pwjesANU3zSDDY0Bw21ppHXRPmJBxsnyWEi2uHcJxGVRhN9QhG+XWLsiDY4C/bugRpUOosTFqWfefTuP+oATXZaPDBwH9XA8fpPvX722IM3iTf1Gr0eodgCEP4VhuwuJNCAmaRrc+uwk+j4I2B3b7eoVc3EQlMvXFgaR2Yt76FRYV19wMDSrYOwV/EPMJCcHp0miIn/lxk6uCNAYln2PJ3PbEAX7sS53lMSTBa0x7MbvtVInQPN8n6bCiSGR6Y6dgyk/LGwOLuzQmKFDjQN3SAVs+7lb83mbranqMTutV0zUzThLfg8HAZ1mJuR/2anupPo2AsCQPqJBHL/u+9BFYWKdWnNtAnaxGdg+yw7z8IOViHPbNTDHUEFXlpQeKFl+8lwr9MgXvtvFq9gM0wuLGZGsjkjmEntwOU9tKOmYzlufktMfCLJgjF2UT4Q0wBL/9kDDg3skVnJNkQDhKWzbZVKaEz0T0misuqBukGAs6bBRP9Qy1sQFqt7whxFbPsFDNv2i9picYltKtQCLQWDnfNZNmvCyoc5AfxowakZ8Uw4LH4gUlyHaEj3Ob0mxr4mII3BgoIxQ8GPmrgPUH4NgX+YC9/lQjfGAgTiWFAbmpmN9JHDDj2BGZKtDMT+W742hbdmRaoHcMAdLuwCn2JifCz3DzY640NDZ0pwwI5CQaqh0dAff7JsndYtx7aTszkejiruI8aeKziH1MDH1Pw1+zQWufnqDg1U1PnQyVCt2lklOcTD0IrqUrIDsIVNd3Jq9Aw+AguO8VGaG97wMHIZNl94jFR/xj8wIBiVV8Y+KiBrUSG6JoBw8rzGbLzyd6Nrnhm65WvRgQ30Wg+GPiYgjcG3mrgM0H4V6fgs6XovbnY1esdCU/F6vfsFPyaEcIRmXKzP8UU/OztBMsOStT6lV3hJoMWNI156de2ORqGQdXAZGdO0JTCRYXRMXztyKev4Rg9rvyDykS/Nj2VCMHaJuF6xL02vZRzBIELAcP7UYOzcnKYmkiAIG7lLwy8B4m/qYGh7Y3p35uC5+hVG3h1Cj5q4FMbeG0n+KiB4l4e0HMmMQ0zX2DBe7kxUay8dAs9MQxUgCqa6T6sgqg5fccAPhwWlsNzbaE2nQWVPwWWvS9176NTxMxkwJVh4K0GPjsLv5mCV6fgs51gFhZMrUgXpqZ4K2JqQedYGBoTj2JtkhoGRt6hfqo3JIiffAodjpjaOGd7ZpLOPAd8452+TIFT+w34aSd/agMfDBhyxExAuvOYm7qAxTRLa6C+yQLib4pj+U0NfDoFV2/9VRv4YOCv4aHP9uK1RpipUoN95XfxhPstMfBrZghHnDDl/hRT8LMnid8YsOZX+3VZUQ5yp2Uisov9KnhoTBTfzskEtSxbVL7E/8CAHNO4CpebUQM3Yu7QjjqHBoPsIEPy7F8NvlEIQSsdnY8a0NwVw8BbDXToj9EY7v7JFHxqA+9dRR8MqPzga4PxpzbwMgX+dlmyMGvM4FMb+KiBbdM2aKkaw9IgsFLQ9w8VtTEpKVYdE/0gMQzMb01IQu/CwhCm2pN9frChgdgzLFR+aaMluiFFX4cc7rnw6qszDARbu/7aT/CuDXjnAcPAMLm6Xxh4lwhnhH2/hTSzKRrXCIEPZY09njI1ZVi0hXIvPNGxRltmUrZ8CUgfiOr8wPA03qTyxxR8UwN/mYJPiZAIjYJS2jCsQEsckDa5jlB5DAPTyGjhIgxvXw3Dv0qEn11Ff5mCRbaUaSATP/+oAVO5V0xNnc6/5SQx92uGCEcjfsT/KRj42Z0Cci/2LM0qDvUHJ42J8KDXUN8emTw2hEoAzfBnqN47G4Lr9NnCva4euLjMlxAmChP9fmjWqBWKQ/xwcNCgth0W9uY0rPyTzI5iTJiI9vhaox818K4NvDGA+80uh5G9XfmzBx1T57p2y2+m4LPFmAHpq2HoT/n+CwOfUWL/GjSwmeYXNC/xEpC3rRIezxHgfEfKKgxPCQuYdcSyc3YOCWrA57BXS4LyTdgQn7NPKcSu7KBjrtnzTUJreOpyiPJjGZHgvmYYeJuCjxp4bl+FOlq4Xw3Dd4lQtImNemzYVRB7Wg6e4eg4N0WG0ZPF1MSaNjwafl3QYL9OGhhFOwYMralp6O4a/KiBb7WB/24K0psDqN14jwQyvIYaLc1Cr18yk9OovAxLc9p+VwPfGobi3Ss/GFCaUKaoxez5txoAU6yJ78P895wb+DVThKPxaDr9QzAw/tmdgqHU1ajINxcCFzWEZiawy2wqIEE3rzU4ZkREuIrsMm/LkANjYT9xAesE/Oa1Z3dH7QO6t9CFMH0eEOZXzkUjm7DsKj2N6FMilM877WUS+u+1gdCaBCnkdJh9LxG+MfBWA26rDkX10zB8mQJfHbFI3pWnr05BMAqYGshFp2Ve/rIkIcnTGtThAFAacSXxdz7L9lCkgJC+ZmfzU/IKg3TEvDxswa+VJIeCiRuU8U5ZtjxXLHvPLYrqdBmDP71y1kcNvGsDHzXwNgVz6/ljbiBPCwdVQhkgbDVqYbUvLbQeA5+EhwmIkJTODJ2KMpMyUhIO/M05xfnseqj8eSA0UPT3H7UBheu+1IAcvzCQX4sWrplmon23fYZVu6phfM8XOB8UbL0rmlggl9ub/4TZk3zmBpqnzdTPBAZgZ/22+dx4DKy1XOHlte+ouVCmK5LrkYZF/HtiYPRrpgiZFBiT0R+CgZ89TLxv7RMax9xlIvbG1bAclx5qs5qJ6NrSanhIgoT6Zcku8+5KZQaEK4de8kirYFEvWRjm5IiyPnZZtnIODYh866J0FsMKk+qYAz+6OujqDVMDS2RhHOXSCOf86UeJcKKPc3/82Iy/lwhFmRt83XrsjYG3GvjUBv7aWPSpDUw3zhPVm5ZUwfkk9CAGio6LntvRsOdZtq9IqaErTSgJXZVlY+nKVL8hXQoILsNTCZuNwESy5jATcHRZ2B4GUcxMwnIJQWpzCMQ8bj5qwB13vvPpFCiKIJNPiXCT+ex88bVTBULEcSCqooPmVMIqJGfOAcK5CnryfAd+QhsNjPVjh6oCDYTVde6ArF4uHwx8agPvTcbCSw2E3pqpAXPBLdDACxKfN4CDzRV9VLZISeChydSMsr9/x8BbDXymCCfPbf81RbjbyFX4XDDMROEsQknwT78xBn7NFOGIF2fjPwUDP/vmYzva3VGXXATfUA8W89pahoZxiGlwsUZMHbC/QH2guzQgZ5ZXRQMmaApVRoNOPSHsBrMrOt3JB9SXugidIHvoHtXXnoN6WX5MgU1brfpgYBFV41e2/qEGSm+Zf0qEn2Hi/24K3juL3nMDn9rAZ0/Bq0T4MQVLIZ+hvVZWVSBv5hrIuxXLxpPRjoT+iXlx3RRN1CQnIr7Zn3qgy1ZEzZoULNsSs4GBIGcI0Wvm/1JFEexiIUfZTRIIZVH7pz0F5qPAr4bhX+ND21xiX2urukz9OEwN3fiWmQoBQmAmgGE0S+YmypK1rwLHbkrQpB3BebRsWXZ2swjKaN/60209pPZyzMJ+jET5MgVvNdCVZYjSMQ5p2FkMS6OaY5h6nOIqCE9mC43o9X5/d8nX+ND7NqTv2oDdU4/73Hxsrh+Zepl67PiJ2MXoqHnDsDzJ5N8SA79minAkzMaT8R+CgZ/dKTBzENChEhPNZmu8+traHVV5nVGkV+OVnXrmfXdLn/reDlqQfVlBNde2Fe4PiQB24BNcXKUAUJ4tG9gzjY5zTWPHa0dHJtIz00WTcBrBWi8dOKRkjOp4+gMDwSBb+xM/HVef2sBnilDmh2Cn6l1Q/xomDtoTy76fDYbvG5G+1cBpMmJWZrPLmfeWVi1ou5uN6j3Zk2CDSQ/HKLVRO5+W4K9USwM9UhR0lHtZhYNRIoKv9Qc01mlKMPd0GZ77vGJqJl1RjPNa/NYpcGEnMXu0nv2YGwhvDAPSZc0AoE198Hk+5kB1xPy1lSqq8MCWCbv7KERPbA5VuE3nCONkGaByunOVX/RO9FEDwyhm2BvrUvvVKXiXCMNW6mH8ZFgysiQiSE+cCDHtS7RDpgP8SSEgDKtL7z8Po2flTo7FV6fgvc3YLSNP+HQKFHJl2MoL6QsD7qk6V4F5WvyeGPg1U4SjyWQm/ikY+Nl7CmyfiXjzHK5oKFfMO8N0Mkd3GZUkXK8EGRTMmTpYMYkbalctB6tkXtpbHPdV+PAmEThGL6N3zCImwpFl32ggB6gdDYaBil+2MFlcfVT3sg7YX2QEeWN+qYGPKbjU0/WXGnhj4N0peN+U3NvvGQbeDcPPnoLlSnY+DcM3BoJ2p7BwvMQUFwGysN5csh7U6SpAaTmtq9A6WxacR02MXpmlxL8smRcfHAMLGRz2Fcp7K4d0Jb52/Ikbwty8wbL5un2gVaw24KubuIGDed9+OgW2o/oRpGh739XAjkgrnId+UOHmaohQ+CVBy1oydfIMmBqSbgNmus6bK4Rn98Iw5SSAm9VGgbiR/FwTcvXq89P7sLLlhIW9KhIZ5WuivkqeXQ+2X/eoLfIVwdHGcKAI6ic6ly4neLPm6Xc18L7nyLtT8LnbQJZ1MrzvR2z2Y4WGBvF7MDqbfYVDcYFgqGa/5/2If80U4Wgq8CPhD8HAz+4UjJP8iSbNdyR4WixbwXLSosQdz1XoX5hoDXpxhKbVryq/fy5lEKdRi+978oeuuRZZNuJWKEXTjGCmpz3cYytEbeRQ8hoK4oBJ6gjVujJosIC+/KiBNwaCrnvtEGy3mc/R/fhra9EbA5w8/tEwHMcn5rW5GwuL5xSdjymYL24GfDCwrFd39Gr1CKEftxwIp8MGTUliole+NBx0RXtEtX1uaGBc5w34+80S9ePxSP2gmOfgl6OAhfWsoniueA7y8dlEz7qx87Ee8hpspWfxNUUYVQwDHzXwGh/6YOB47SrU2ueyChLPFCEgO4etZ/TqVFS8APz86aPG/t0ojhabFLJDx2Ecqy6Jw2pff8OAd+GL/rPR2LosFRKeZ8wU1PFtgapSMSy3mxMzAbvRArXI3Vf+QlrnENmLzn9clOfXrYeS5YnZsyIcwjcMyMeZQtEbdxxsMWH/Xmp8qQIvuvyeGPg1U4Sj2VgU/hA1MPrZnYLL4bZGW3y0VTA95DXA8Nii1+QTQE7YsrDdHSia/pNl/8TnRRCfLGzmT42n4VD0e21xdgGd0q/ADy5rDWhmsezrR1EVRJOxAN3ilDOMFBYNxCMLpnb72irzMOZVKCq78lMbeJcIP+ND73sSf8PA5cy7KO06lYluJnNhNeIpauLCqELYPjh4SscS5/u0p2jti17j7vMRwml+r3w5vkQwUFaAWhruCc4u61eJbNehdk1uDFvhNYKDo/AIqtYSvMsLC673yY7Rpm+qgJeZWuDQ2Puj9UWo7LvR5TCJqf/BAI6qEqFzEh71tVPQYHSacHDbTB5oJ9czc+gks0C+nBbMhUtQRcMl1tpleVOQyouSRKloRprQjXufr3SJBsOJxDFTAypa4kqlfsnOL6yi+R2deMFEfGfNOUj3oyvOh9aV2Zldp2lvU/CwTKYGeP7HRuOPKZhsJAsCiQd074pShcupJMBYqTJU14srDceb3xQDv2iKUBzxsz8FAz97T4HmLHJUQkei9LTEVnvflDhcJfMq3j72udYWIbssufZOg3OcNWDRO+BidTBpNHEopyUPt0NTddnzVi452vYarXBh7+MqKO6JBkMqXVE1Igf87XrXgmfyE3TrxwJYsnx8YaCjLf91a/J3i/HdKfg0DEeLNaLeTtQKUStLsGq2THkbmzTM8p0I2/q0xuVsqMByR6mmSfd7iQoTLVVAn60Aqb+qUBXLKwnrXWFpB/lZ4Hx2mzEdIG97OD+GA5zzDDsBf9kiCHMvQuiXIxrOs6sMo/R49J+r8YSpgXVXA2XuAc2AY959bCLz9jGy4yE2wNzCIAWHH49wLoQC+ON+a8FRLk3Mn2tKqXCKGq2TdxPclIuOxnx+ETUlC5/+hFtLJNRvsgyFa6uoBLnKTE1bcCDOvTua927Czq/i9hCkaoOKsZmSYOY+I41qz8eXGvgLAxZZDqndbH3ngwEVNKYuZOZm4DriM7RH3rXC7XH6e2Lg10wRjglHOP4PwcDP3lNg7eCA8cDyq+gsjWpNDGPAtLsXEEtd0miCTxcYGQ7zsu5SYnk0Ljz03cWaRmMipJpa8xLSWc3CsCtDQWtWzQ6tw2hJQkhPCHnFWej6D1qFeUgQ1s+TiGq6WVRoWwwLbwyIk/4HBt6/VfRpGPr7LafGpyRmVsUC6nde30MnsGwm1cXrbkcNg0Z64ypMXvcjjQ3XbLViwS8xmGwZpoxzGWmtt12jFYxnJBgQFjan9rTC1evOi8tnqwja/DGb4lZXXBorj6ejCQf2/piTdBqFM/Z99cn+7s+404zY+YiFZZyaIXpuxkzKpimZqfAnFA1/x8L+NlLY+6c2h6vtzCJUKUJL07ZugEEkHii100bUpDzj0Tc7iWbB9i5q2Sqb+v14KFd+GyLC/EZe9xavgGHPY1iY8kmHUWQsIOL1oNc2e3LGiDMXJEqaBLXTaPz8H52CjxpICh+BpsBMgr1UGcb3pfZRA4uncyX+0f5N1cCvmSIcE1Hg/xQ18LN/qKRvoxmmc76idG/Me+1x2MuYH/xbFQ0mdq3J89bF1fkcVnGpV7n2sJw1Brp5JRGTwqipCxkwBy8k8UU/CZp1SR+4yA4Z9a8bs4bBUpfROF5Kli2d4wsLgoKm6NgE3UHAwb0Itx8MfGsYfjMF7aAoUatvGgmSWIlgsvErVLqbQ/2HTGTwwD3iWltVZJlsZpEWx8IKUy5bVVHg1qlmtN0Gt7JvE/rcmqjxOZYYeJjTuAtMWbPPAxtjxdoRermbuSaP2fOJnqQQnYfE0tiLJDSySILgYJYphAgJ2vcngN9U2EJ7mi6ZSdrOKSWLJWrE0S1MI7KtommfpNpkl7lIx0euopOLKGiSvV7ifucZdEWqstXnQ+blHXRUEl4fsvC6jeAC7abTIchlGWFTBRpuiF5US/WaaBqcJxKuFkJBIt7NhI8p6B1K6KdT8FYD5jwagm2WRQTjiGooPyMVAjruLdhNbYaBZNzC71sb+DVThGNuRqZ/ihr42Q3DmzwZYzaTnzQqbm6v3QpexrZ4Dmi0yLpUH3ijJYaD4lAtQ6+JtMN6fsQt3AawlCOp1C+XTYQpLo8Q9fGMYeQyMVi2yYoquLmpA+dIH6FyS280FIfnFOanksFj4bgE20MYQcw/vzDgHstb/3UTstcU4WdrUaeYHNru3mR5lz5LyF8AMbx5WCFdRhHMjcseMT4/q2hn+Zbuuo8t0nV2geXESDnNysQTpqJdklgSFoImrJQDRre6hWXgXXpt9lwy7z7NHjSamnakPY7BEQP7caZR4Aua1h5nPkosvqg/dJUcjmlSonHb6zQ4bHYpDCfrGrdTpYAoLjJLW52HJmIh3Ahd6+x402UHeKCJUiVW1gn6JbPP2LYnm2ZqHIj66dgFqN9LowrcCTM5RLZDNPq5Rf1Uk1tYrzwJI/N4p5HDZb3m2bGIYZ4wU3FHj/uYgg4LUn1+r+iNAWldDAk7R34OwwMYqCg3lQTV4FXLkK45SqH2+k0VdfFb3pf4r4z8fxcDo8mE/CGdghH/kzGQPMMefXxIVTaQ0dEfarLGQzrSqpTjAk3n2ruH4XXJkahQWktLIuOGvnLRyWq17EU9bIwIg3A4pksj9lNdHg52qFqnA/WL2cSBB+nmuNx3CokOx20O+STaoVFLIYQbizgfU/AcavxXidAerSV03nMD7x8sCvooQ2O0dMCfDrgedplMEWp+WwULwnJaQ04OXmYgw6rn5V53Ltstru/tlCy5fc5pjj7aMyyMexrddE/UtCA7YTDMBnQ5anxNz/xKx/t5J9MV3XeWntXLE6KYTioqna6cxj3XHc7t46IKlxzNwdl2PbrL65wGMXnmsBUHEqZGe4dYzzxZG6eg4ZU+hzT20o7J8eM6w2YBJk2O512qexE/wuoQeDQJ9bDVkzVtUZI7lwSmUMuw5Jlrd8qJx9RUq9SwD6dD3KyFIURcOOw13jhJWCaKVK2gKmv9bQo+GPirU/DGgOtofg2bnWSg1A6AhvNejgDFU47wmLXUv08Wv6UaGP+aKcLxWODG/xIDv8f9BkY/u2GIqu3jtR5rJNPUR6k7HX/D/ZNYJFstQ9Rpy0TxUb7IJJNSKdWfwy7B212yq2wZKYL+/gnTMzmpVSYliqzT0TNCR0t78AVpjSDdkKmJextTph2AhclowrzqZpVBsDA57qMGBkOXJ587E9NdJX8w8PnFopUV+GgOSFwF+xEvwGF0M1CXwwsEgTF34FKSEs/ThU5TMVFEfVJcPTxWex2yiivY+jIDcaNvJLI66djqhlCEuItVAxJlFVi6SosC26dvkJWZlb0e5jPEy/AIVRIPJEfXdvIF7W2RkGBMTA3gkDLHfUsDCKkXNaDvVwPMdY6tsGDqXp+IXYHFqNOrldzsZN2pTmfcZZ0N6UXdp7p1n82wuS0Q0jAmlm7samZ65uqa4HmVlGDPWwWlLmHn5z6lDgzKU4q7xUkjaZ+XpX7Wi5x9v5FRJZK36/V3w/BjCt4lwtWT177UANRd/VED+sWCCgPCTM0bA64lteS3LRGOf80U4ZgfTyZ/ihrgfjIGJlayxbrtLJo9jDDSvWMi4M1z7CqBdSjqu7sU4HnB6SShKQuTqp09sCxVn2bjzTPXFzsWhncjsmiS3VVN3674BPN6oEB86Ycc+IbLLsD9uqFRvLQibXiOT+iONzWEvcnnYAde6U/URADX1lxRfe4BUNMmQ+pJoe9Ab01D1Ey1gnA9tpkauO4GqF8HQxqqgpvDSDndcOfxFllFwbPRR0f/iO21YmFHLIY17nEcYV7cWZi3i4egH11yxuMwtxn2WrXRu54+cK+YNk1BVDh9aBVHLN3NHFbrCzb6fKlf0ZslDYST5bSB6LnRUeu4gobF3ezhlmUD3JoLHVJcPyKGyRM73sRc0OxwCJkWOdpP3ImWWyUC80W6o/Qynr08gOS4pqmu3wdblLPuQv1cnFnwmKQizqf7Ew1ev8oM6u56xosQzukqyR6NLhWnHnfzkU1XT1vN9cEt/CdT8L5BucwHEuDFKFrQBlcTvetBq/w4xhwWi26L5ixvyW/bMBz/minCsTDixMmfgQHuZzcMR8a1wZqbL6q045+9Xq+lIZ6I4dJse6nYZb1Yb7AcK3NI7d2u0WGFCrYeF9AsPaq9HnNmh7vz1YFkZrDHty6qMTpNArrMzaelXY9qhbG2m0B0FfJUY+F0RWmOD+IXNIvgeb6U/nTBCcTmra2lrradgdZ7T0FP/Ajqx6zCTbcmNOw4udf61Pdxe+d8Qh3lIWojwkT2aWi+su2dyLr7mI3xrjw8siqOz1Kfzm0dj2ONefGa7mv9Mq8EvMsnv0p5kda6ZMEM61PmQerJaqmXjyuHJ+PuUKYGglIXtryOWzUfVuFOk0TtjhsRF6i3FcJxXULV2CleSn1OE2+8l/WiuA6wzdn5SyLhKejl65fRiunUI+lAJ5F+GkcqXtdFQFb6tCr1ZGUQNM2BTGMbMNIKa0LQmpYzCG7VqoQh9QmejgObJBeJYXoU8SJWzsijqSex479rA8NnzTDwTKUvDOjyUqJhZhY9nJ/mHGW704g/M/vXr6FUJbr7uK388fHye9YGfs0U4XhCpn/KFCH3sxuG6mF2x2YasMvsNqg0dlnWKtavW5Km7Y3Uuj0gNVMLKxsyK3g6+i1qbNx7XFil4pVlt8FBErDpIq9KiEctnQyUCzLVW1fxesM7GllKLpZnHlhYPbtG31lVh9Gi1SralB1qLCoqf+YHE+IQd5iqT5N3Pxiwbwe/gbEYSLgerky6vKtL1Oy632O0ntckli0z127H2RTvh6vDvPKMoq5YLTMxyiGAdJKCpYcRcfBwtjxI7JDKejbiGMZuQlBlbsJZen3PFTy3hV9lr98p0BdeMsOqXzPvnodPTRfW3BJXaycgy+1+ZGnyofAwBlshsaLKtbbG7oJX92STFdxYdhYfDeBtkLGwz1cQ6dtQmuElTXySwpaU+mWYA7ZTL4TVw6aN7uapjPHCoVUUi3GtyVliYXa5eJQiDltwxv4EL1riViua71tdqZmwv782TyfrDrRPbWCIF0I+nYK3KdDsWKKBMO8EuE7pHB1D16nv99jA9ZzUX2pgaP+mJcJfM0U4nogj4U9RA+pPxkA8Tp54m0YOSYSUXbarWGPZ0yw8ks112uuHi3/GK1c4dNV0LLvScx1gy41pxT6DXYYqwhDvwcwnq4PBRG66V58Y7dYcjcWdrWnSdLbDw5NYVbqZKZbuBoGJUUJXsFQZCbTdcXr0H0Y9I87i/tpRuLCzjylwI6t0wHUNGVOj2NI4jqaplvRBh4mYjUgUJ+tSEyV+iPvFkoWJU0CuBw+Zrf9ZhTQhPMn1zbhCLBlqqtXjRFDPDDSwyechSYtxlLPs6hjYCjxW6S1mGOMDR8YrnzC1YNtqqt/voxrjpD5WkbGbC5pFrRJzYRST5XF4EDVNWY/wcN2xzzeGz1aXXMHAqzrySZZdXxi1TgOs5jay7D1iYV+2pcbCWgiZ2sqh1R/mKsYNp5xIfJpnmtaMnRRzcVJTakoQaXfOHODeWXpVGtxUUc8noomHwziAbPba1fnGwCAac/D5TXO4E/a3o4Spgf7iC9AvrguEIjOYuigYBqRndUbT639nU/BrpgjH0+l09qeogZ89N3Db2By29cKt0nDFwijxNRMrkzLvj3XF6bvVqcVde3RhpY9YNtps8wh3thcx731j2XY4YyZhvz4iWZlXKPWFcsrw1ppKtcpnEup9ebrj0ScOrLpur+mZmc0xmU4uJCp8odWwXrR+H0lSFRazroHj3X98frwM936AkE+Iije43km8wG2uleV2inHZqCRZT4pUl2KWTfeNwbK3L7GwE3nNwnrWUFitWmh0qzVDvPQJVqu4q1KdOOz5y0ymVZo1UaMbLVp4H+oBrEjG1MQ+d1QsdQsha3tmEuByObLsT3ga83BPtaHoXjFvjTOlMy6LNG90muH5pDM15C33gu7shDm2ozsL+11NW/04ZybruLywz/dU6HVbynW8C3JYZVeT9Pp+bsQYr54CoS07U1omu+zzHGVMl8mlKbXzQZCw3l59SH2XWHpyFud4CJmaWTkv0/auDYhj8QcG3qZg7q4lZlrWvgixZDsoD6YGCSca9rAL7A5V1f2dS4S/aIpwNhlzf4oa+Nk7DM3oOsYdCyPIvDMLY+HmmMxL9wwDtlcJun5b37Ee5CzbuTITzU9JSLCwqohm55w4+vKOgDs+D1h+z1m2s0XziefpzKxS7R5EOo7NEe4niUsyXXg2+phcWZiEvlgtV95N1uKTIfjDcgsEhSUKMFsJmy81UIhM+s4iu8DzYi5VqVD1qe4eocS71czpigg7R/faWmFe3/PISlNIo2/SeoHFYk5pmjpMzehAIjy2R7a+TqKl3mviAm+nASXJcVi3eqIKC7w2OjMJMGPe/XqINKw09n+63ISNfk9sH8vdTiUrOpUbXZQyDvMhN6P0Tu+cxrggYdPcfEh2d5ato0hmx6vWDIsJMIzyaSrh5XJFks1UyulK1Ou4ExtmqjZu1evytGDne4ZAEl1Dpk4y9fpSA0DSQ5Sz499kGXfWgakZfkYdvU0jG+tRGrLPy5n6emPgowYOl6L5mAK72UokeOYoA2eDjeZiaxK/4OUeXLvi0DwYvzMGftEUocjP+NkfggHhJ2NAnHY83qPUo5nrV7V+K2QLb4rkV8njyTCQxXyPJ1dnYSxgKOreikvxyoKlWl1ZxtZny1LH81MNqnSdMpHbiTILy+ZkV5kjqL2e5/YEm97wIdu4IOtL02+w4tFg2ZfpY727zUxUBcmufP5INThLbozy+87E/CqRWWZjpuUIogmptdyV+qnopnidKi5NZT/Mdc/NVTxdEhaGszXDkMznNu6uD2ZazJphQFknER7ikoV5M2UYWM6iBTZHjZKMm3K9Tp+ijQfIA5LlN6YW9kxhYM38OVlFm7DVPcmssIwLi2beMJT1W5dkeJnHerU65DKnw6xkn+9tfJouBCrrEAosTL0eSbqRiaBDWcrYSFEA6TRjGDCmDI3t7cbUgBWz9S0UaYP3Nc5pto53je5ypxh3tHiVPEkn6jcnV/CiWz5JlCczNbO6dnC/a0OaJneGAfE4JV9q4N0peJsCZ1dIxJeLnmkwv3LR9dU5BLyiyFDfi+mnYfjbbjQe/5opQp6MmS/4fxQDljET8KpdvSqT1KrR+9yy8MSv2WU3tUDUF8vTA6/zgQdJVLMwtuN2haUcMgxEJsNAFPcGXpppQFKpqVp9WKZzLOYtUw/LBmrdu5kini93ls3iCBzdECURrzXYJBuHu1a/NSy7w6jMIBiG/GumfpuhW0sSxak0ZSaB4wdYzCQHknUWWjo1mIg/TR2GKbpmInkllIDlWmGP3RNbf0BKB6uByzBwICzMHruEhVXdsDC3TGYalLKxmfcPI0gKm+P064Wz8T7v2fMPn5miynZ0PMg1w8BzxjCgqOYdG1OzX99H5XT3wM7HbVSwx53+tPT2JGrMBKjs87c70PTn2bLxXHIs7GWecHoUoowXbshMx4xnGLjyjc7UwySskvzI1ifpzKtf6qVTpdFjj7r6f7h7l3VFmbRN+IAcCCoqQ1EIRUV5ZCPMQBSQ/UZFj75v1sq3qv7+q7/sQWbXW5mDdV0mAgE+9y6ICFbzlorcgBvzHm+0R7FWlJhTkp3uihBAW1Gj4qVh/0w1gx804K14819o4LiJJVkPOkmTL87rQBu+2smk70+arHW88uNJwd91TsE/B/T+v6UBnhe5/5ZQ8KtHEb76V5fW4eLIObyGLH2XpC3lwkPn/NgzRWacmg+FT+Eoe7NVojD5QR7F79xK/EJOiLldu6H7XThxzmeFstb0DjA4Ho+m++ThJuaJPqRoaVL/HN+0mKyJG6qqOdSbOfeSeWtNJy3ja9OYruaWPOWdgi7VcpGcTuZCVCpdk6mwQFPe4HSP2HHfHqkeZcjaaZsE7DC0ZGTvjQ43MkMo2Da8RunJMxP/tAXs5neoa5uPT5xX2mbKyjPUv7iUoAE+VngWHAnqXSxgsj8mYNUELWjAi2DiVcPoWDfbcxQNLgfZd/lEY8L7NaRGruBuBlvQwkkFNENrqXPeUDAVpontnmpbPcn+KoQbEMdwA1XdjxPwe3cw8SW4p7UMGJ9LhIJlZ3aU75uj6SjcJ2WzXTKlp7w+JY4z+FgMzV7R46iQ7IUDhBb9Chp4KC1ChXRCe7+6CGdzi+e++wZe47lCUp1J/TJokSWLF+5ASxbtE3q670Aeycrhx/Chv+siZJP/zCjCyYibjP9b3MAvHz6k61NK1dkR2f0OGOWGtaWky1DWLwc0cFKR9dtLdjS9ncspbCIFPjVWYiXuSUBWPQjBhmp1AxilO5Q1P1Ow/+GDsp7fTIHd7HJBxdMimF4YeXbNXZjwzQQwHleJxKbbzKDVJl/KVrnsWuW5rSTQgII4UAdMU2wjXVMboz2Oer233zSQjxtK/OgMt6GnrkKlsgFtRRzcQBWlB0oHI9DAwwENhPrGpqK4GLKn3uEGFhnUuuxfkuYdddBA07uH9HYDjaV30MpZEEEDqgg3MFNAAxl7jemx2x44Z7ODW1i1hJapEpnOrsD9eKfimsqljvYNFonKeA/X9zAINLC4AfbCGtk+y0K4gaaTeaZOCbRh70EDz7CngemCA8wPoMWpifMpJC7oYUpwV8Ea1/tNA9OQZN9nssvKyDrQ/XwwEk+acz9Cwb/QwJcbQEyRTJ1sKZJDd3Okw608JGSoy06eC4FNa8F/yH/bwcST/8wowsloLk7/W/oGuF9MA6vPYkrFdgQa8AluQDPLLUxyrSPb3hKRvQ/hhyrVPJq+b8MNpLaFbPyRQANjBVlVGEobasKPIfse6IOt9FKleszBPWwVs2WfKy0oSUeUON0YNLB/8ztk9yXUFtBQ2Kx9xqT6ji2f23HuKjtzMCS7OywTI3l7gjJngUotJ2L/q/bh2czXNMocHjQwVZOUTTNVoeeuh2E+AY11J9BAolSggS0DDWyCjUX3Zo/2Hc7mDxqIuJ0lu4KZ8sw/QV2fnAma4C5Q12GkrSmblaCBwQawZMFlAvcBWnO/+k4qBBXq36IsO9yLk9glQyhq1DFoUx3BDfAxjtduEQp8LwcNJLtU6rtIQQMjBZ8f45RRulwBxmEmg2ZCZ0zpeQw3087uPLMDCzSQrLD/VPqUbLfX/nID/XsKmBNBzZ8zATQy7UNM/rrx/9o38NVF+EUDdHOplZW20Eke57pJQfVRZPMoZj+6CPX97O/pBv4zowhhBSbif4kb4H716kOPMTel7Lk+cu4nAoyGm2BLj9qEun5S0MCLm8MU2wbUfVRB/Yac6FOsyxbnJKpJTNu7G0qjhyG7TwWhQP3g84N9QANNKEfsdhckSncBYEs8yvgrFNTtEmpa0kpgy2rT97wnpWkXet0qd6GQqF2GSmI42dFSBFvdUjUGbTj8vX9SkSDbt08X+3OVGTHn0imUSCOo5YeHG1gMAtCA9gANTALQwDZwLMpdDW7l7ALGE0fbU+w4oIHYhRsgToLJDkBjbpbDDbRi7wZOBJpSjqCBW7UQ0Pb0mPisxvEfuboE7Y179b4ZAstq0EDy6N0ITUEDmd6b9g9CgH/OAPu1k/5wA852miCkOAJCQbX+KxRcS26CEGCBVowZrq/SmyFoFJ7DKe93i52adkVP4wEa8EEVbMDKv9zAQTJ/0MD8euT/dRShvC0l84S0I3zTwFqdnTgaGUYqR474Ju1dtZwe3v6eS5JO/jOjCCeTKTf6qRv4e0wt4n71YOK52kypaUSUtaGABhTO3VL82vaw6mlgdt9w9FR4uAGpgBsgpvxwA/5qImtMljSVIm0INZVCqNviJGyo7bKj7I4TlKn3KSVqhi3U/CRxATvdNJhiFvc9392nZVsnPhDlhpDYcOkSU87OjdqbtJNPmy4q2SekHc4/AIyM40dk1k3YUXu4kOlpwyRiJz9QKKeAZHc77d1AowImYmYmzjYD7B4uZ1GkC2hfmyAUzM9wA6nqIhT4Gs+zF9/3JUwi0IA7Qvsiv+8bsC3QwEoDDaQr0GR0WPQ0qXHYJkYLalWEJHdfw51cGx7uYbqHe4qXCAVy2tOKb4EG1hFoYJYTaKDuQ0JZczwLHJfR3fuABqjmOlZnukDR7d2/QqRcicxd6AMq12fcn+H8rrAzIYQk5xmuz1yBRrEbaE43Dc613L/cwHcoqLdhKWfRRiVVfkrcSaS3Ju9G+xOtHoGVGO99osjGSJx9jxv47SsT/zuk/9/QwP99D+H01/KAMO1n8P6PPMCNFzI/mX39kf6TPPCr31ey3NGdYrf2EqeQxgEzZsqI7mvfN73B8dyxXJeuVHBHl3NPG9Yxd8UY5OodJp7B2x0LG5ej0OiustsezxHTbcTf+7P1TN845x3zDaum8N1cElfe5horLGVGaXMOZMejUcumh8sR8l4fTO/5hmsPM8qoHc4T7rQQmcTEtzSh/OhfZV8ocP7n5r2g5qVj//KI9nIK5C0T64vsuIfcZelEnFM6c0LZP4XrlilPJIh7vyapG05yiyW3YEKhqYam32pOwPjMnVIebbA9V8YatqsdPfXgknhBO4LdkdoM9+PtcS7gmELupTel1uciu1eVCUzXS54a5eAnvsdYy4TSBa7dKpA9ncP5D55bUfZQLpwvxHnKik30oqLv9neXO7S/68SEHkP1wnnJMOuYtxRaepgK2tNJzGVaSS3sV+5z/rnNJRYeeIGyornCrjT47J11ifbX28DUzCfucTuHXdlv1ivTeMpvV14nL5eW85PRT4r4iPJzK5a02Fwf3GkMRv3feOBXYuqnT+G50XI0V4TvP38Spg4nSij1Mi/xBCcPWB1qY7ornp+4o2bdsf26u8Jij1zOWyX4zaVPxSg2+ZDzXlebZ7nsomaF4dX082QMTC2sGTWDJzD67LD/ci7V9Jg/UTPrHDX70oQZlQiUsp9IwIilwAIml8ch8e4Wkv67TTNKh4NU1s+WrTC7dCfULEzU2FvB+ZRDvKBaewWyu18CwzPRelNkzC9I9vcxtGdJIuWbfWg67QGccL9vRlQk8RWWe7d22XQrCZRfOGDqVgJTb62b0uM0Rvt3l7XGPiS86TlQgClOGVlsIUgZPejoyx6tziULrBQYnrwvprfpbCTns8ZTIebAlJBkLYsHImo+B6b89IDrLz5iTWUS4vPntU5ZV4svaqbPa+LJ93PACl5NqG0cXE9YZjxL2g4YWt5xvcdx5rKjJDwoea59zjupY4Vp23RK6ToBpvLxGF5ktZBot+gGnLZZypHsydaKtrGykg2Diy0ZF+LQ2jKN5LTgV4KsXZWCtsPpIzGe/USp34cpcfaTF+pwo78yK6zrn4QpoxIS/GYBMLCTUKPrvB1Tfjj6iWOtxzwTBLrCf22BqWtf0+l0itgl3YGpwXuE7XXKU+UQalYY5hG7cC50aBGB1+P1GbHwpTSUj/D/njqBTmmpOqfaqQPTsWtganO76FSehofENTn4zbWl5d+YooWcqew2hK7kdXo1nVrE9/f6W6LHADrnJWecL83SD4XCBDW+llCjI14SqZDfoelGBTCljC8jqqUbavhzho6pWwuYCj6h6S2eBTCVBcC4jBp3nyO077wJ3hR+ppfEX7vAVBD0mNqKvuwb/rpkxRYYflB1Md3FYCSwbaiNqLlsfM4N19Btg4+mlO2uwMi6wfkXo6imFM5ddszBOGX2Sekojjm0ZzZEe+XGSqi5Bvh+xOF+LhX1QWm5uCbO/TgKmG+LD2qTEjp8fOUKq7fSlOpdAUwdPWDsWYf/H0xtik4mtZX/wlTiXBxa7Fwj0Tl9xcv8nM9pIWwfCa2X9W/UqRn3swml3IRbjFezrz//rvT/azGVMh6/afXwEn/c4jd2pW5MjfuGTgU1eJa3xStlo9Tl/EkGnSqm8H6xav6lU1NqeXqORPDqslhHrBzQlMr4Bt3zdsCUb5c1xZPJhXM2r7PGBBLmlA2Xf+lU5Zo6RWkITI0M6NRlB526z8VUPvEP6NTgUk5wCnghz2c4XyOdgKnA+0unjLj8UNnsL6aj1NChEGaKss88lB1fQU0PR8WIcvPaey3t7DIrVwWq+QCYsusNMuoAvJ/5vfe7pGifZrfAlD39S6f0GbxoYc582QkPY2TkCjoWXkycj4MzZVUt8pS+F+CgXQovy0/AQrkxxfVZKu7fIdJqYKLpMbPA/vwp7SiKc2BKv8L7Sa0LnWoPwFyXQ6e2M+hU1RZo73sGnZro1oPqg+pzztoBpmhcTqlg1rUfJLtWfni/uQvvd1rIgXwulCUhSS7h7ZKTJa9Mx/n2ft+Y+tKpXZFBp26Cr/1GTPUrofzPmBL+Jpj61dOy2oWSULHJgYF6AB73MnFEKRv5pqNvUJPtTgiovhgu5zhrYMBeQadK0ws5dy6Cl69Di6PHBDXvxy9g8joSphTxMy9xV7dxxz6iiDyRTVCj9DqrbOVCx8JchJ4tPNRgNdgjT52cg+krH+SpwV3LqJ7P/spTlxuN6XFeXpG/LGD67HgLerIFMPqVp4QxvXuMgccXg7PFJn6LPHVeIE+5CfJMWpv9fJMr2rdOxxb7HNsJRc4d3m9uT4CpFO0txuUVrmmcq8hXqPnnSoDuUYQ8tdS1H3nKz1zozOnFI0/NHWBqeoROLU4dT8ntjvxJS+Qp1wJmH0UKjFwJ59/drYoejwDXyznIYwkJL8qdBJgReWDc1oGpYpTgeqQVdMqI3ZaipY/2qjvkqeUmaqGjY3i/8Rter9BFeNWLB0xdbmvpW6e0iTaQtWwuk3wapotvTFHyiUkOHflMh/xomEZRfVr5XHYFSfP9w6TncvY7MTWe/KyPYvpXDwX+/Ek6teqkOxXhyDMdcw1MLQSFp9rYwOt84AOZ2nYXSnTVTfyLgZphl6lCkJIw8Q4yMJXuoROxfLzK/lFew6sIqKnn4OiZ7rNGTe13bkn5U0MN7hlqtq6DKYU8j8wuXUfwUo/kQO3YPcjwdmbEdkGUUCZ6SWJo41RkLAZqns8y4LyHg/MXHDCVzgpgdBGivSNf7eAFQ/A4qsdizxx5LiqqUHaTEl4tNXSe4qzv4/C5NbFGC8ZUVATMFRK837jPV9FuhON7E+gAN+1e1BrdRXa9cqSxdb8Ec3NEg/xjC118v6OOsjWPGj8smMCeH5GjXNfBQYf3CJhJowmles8ZVwu6JO+6kp59H42/quBVJ2d6Uisk8LKyhPyXc8GdkuUBsadd4n7uz11DmaGAQ94X6CTL8Tmvhzj+LspE9nz0fTb6A177k+Gzku0XdOAkkTssWaLK6jURaSWIy+QbU9fbxCaF3/2FqWRI5fdUx3+38MGvxNRk+pPHgNzsD8WU8YliioO7J3ur7dpi8pgHw93vHucIO2TyxNd8qjaGiwxvAwNkxgpVXAxMqYbdstFH+sCrtQHnp22O/Q3U1DO6ebJ/LlDTTBQKKt8harR75hKTX/CGjbYFJu5ClrLzodGoyjIN+axLAtYhq9F9Mk5kY9oqAlMN5JVktgoSz7rg/Js0GMJrHi+mXxTAUDGVXlR7oQ+MLYCZ3QR5plXON+SNALqibfYcZS4w6We9t7sEFrxg/55iJy8Kl5GrTehenLE9nKN90S54Ut0o0L1bM1JZ9AoSui8k6Pgl7vtF8/ZFiVwCw49uBN3MCHnO3IODiM8iNh8qIypf4QU6pOcpE4diTvlNB6cg/wRsa0kPigQJmBFnaG/iuTGF/g7XcyBwRmcjf2X5Gu1Z24zYy4J3TPbwDe6mtQUWRt2EQnUJHXtOM4G9osmCFp9KlA+X6C4injWzH5ja3E8ke8fQ+saUfgjunTycRPn/ed7gr8SUIPI/w9Qf2kfRxV1EudDnJXWXExttFGDEm4CXF/3Mmk1geeBN3+HcWW6nbNrEMiE4hKbr7LKSnbyuoxouzPSXE9SIm0tjylvHhbdL4XVuhzSnatrzei0gfwhzeK+mmMJb7SYsYt471IDpWkuc1cN02dBTYiom1p073fj+mRdpPOXMDEynvAGDraMOqI4lYDRNcT7VFJ8Up2Pf9F+7tcZuE1egVD7eEtcOx9CVOfdBXtODxNeTtcoe85KnaD65cZ4/cSwmOOkYGFpi+6e1Rbb01AeV485P/GuZKSw98DE1+z10fNAir62dEueTAuTNFw9Omcnwgvc1vK6zemUBK1bdiJ7ODdf3JNw/cWnl0F0BGKU+763Wfb+e/gFmtgrazxtWROH9g+3DOe7v3YZXfJ72aM/xkmlMViJ4x8LrMdv3YdRDYUSZmcKrQqh4pqk7Ue+e1zl3lN17K8dcM6HlcbY0T5EUa9+YWjbCidMT1WjlOlILkpneJsb69Vsx1U8R+Z8x9Y+OdPz5T2LqV692M3iJIWWvwk1cJo3B45X2pmzgooYeTQ5vpKUuZbPASRzuYkfMej9k1HyBPNKpqAEqRfD2XkXNswY1vXJoRMX85SbO0kZNsX2XUevmyPBSDl5duNGYSqEBJuTaDtj08trRQ/c0072apsUWHzeiZGTcTT0V0o4Nz9DN/MIh85sWdEC2LJEKb+FzbnGF7lhZ+6CirHzZpXHf17yETraz6iZ73BHtL+7hh5rxPpA9w4O3a7leh433DbprFdDVJVJTfZ3j+E4NHfDP1PaLZCEfaXYmse1GjKCDA3DOmpDH9oOgpYdywfZ0xko2vYsdRbfYM/1NivxzfLocdPSK9okfYOjWtRllqQFdO7jwAcU9bejevKG7TES+tM9tCC8t4fsmEMw2lgqvGB/AUbeEqUzmopLujuNxHnnIs/Gk5anyZwF+rwb5MpoeB/pH3c+TY5isIrndhRwdZqOlfGLdSZUv68amTSUb8rf3i9KgILVU//1Ull+JqflY/AmmxD9Up8q3eqNYkeHtsuFaYd1H6qi4wrs5eoOaOIiqQ0nNOaZj2OBh1ZuuqLFS5BXuCIwNCx68PevzEfnIS2kKHYgXrWu6tXEO2H2tpNTOLdTgmXpezXvvdbFRQ9PZyGUDf7Glh7PRZHd04IgNG+tGd667w/uFfNtPRv9QmmQ4/uQwCtiuU+dUySp0pDOhO9UamT43Xx54n4N387tyTFk2uHJOvUXe0p3Lm8KHj3xjEzK9PIMOpxf9ZrrGdEJsfQqgg97xgu+HNs/Yum36ydjAaFggz3ENH1Ldcm7iHa0xdPwqNVRpF1/29BHyk760kL+4JTCVtsxi+UTE8acVvOiHAwYjDfkwT2O0dzbs++rfQk21PwHG8yEwnmfajZLA7vsNB7i/dgwdqboCGM8r6GTXCtD5twSOC3V4wwfrOWEogMNaYdR+6xQvc3P5OB2uLHm+5d6kEbfE/bu9FVnYORapA+6UGMuJUX73pavDW2ueJtb/byTor8SUOP3Z86nF3+SZ76/u9xsvrCs9w7Mre6zPE8ahzxOXCrxcWqiJza48U+RtHdmfLIGB8HlaUnMu4Z2OAj7XU+hEHL2QsRV2VthVCz5UXAJX9t0BeDl+Cncqn6LHucEcNXBbEU+FOUSNmSNk8NF6rlLkK/vEDyRZYwu+vFL8OcbJyR5aKQtu8FZts0bG59bQge5VzoBRF5ldllGTTaKixjdzL3HzDzL7di7xUBrpmngn8Yw8sjc7Sq5X5Ldmh+0zy3pTc+CunPs5FMTkpOOofhg4/usCHahzpaZ7VyJP7ikV2Mxvb1SR74JT1P5ZQFw24AAb26UOuik53YOS8RT3K9vYxE688qZSaZF/RLg+Jl3KO+VreDfHVOED9LlQQtf6Z+BSPw6i2kpXql7wrs5mhut7DAXomrgFhywPI4mJbZlRWZ29frR177XHLjB7nwGTBxf5Mn7loj5aFDNuf5gZmvwWuCft8rfEGW681GRjNDdpF4sn7sS8VfuNqa3Ft6ZRrOrfiKk597O1jTjpn+bv36Hiv1an2FsIKMxf8HbZFHmHc/kHNb138z4matK2I5ue3vrMudEMmdmQp0t6ztc3zv+INjBXQifC+QP5gc2x/9c7kapccBLPls7g7WMa9wukIp+NNsgf8jvgqFm10IE8wvGc7LWh0lb3pnPuEoVtju6Fnu8aqc258xEzzKij58yBV9RmqNnzS5tS5kTQCUmC7vhH5I/75dx7r5AJTMgs8HjfN+7POnjR53z/omd7vJjO5c54NjqkL3i7wzXxs6ujsbiJ3hTJzsVEi/qxRbFWUdT07VVUi2fNOL1SedFc2Z200PFhLVRUUOsl3iOEbgYbXH+d8rhf072tsaleIl+aDtqXGcBgy9SYqucC3u3zAOdMFm5JGev7+W4v3C/3HgX0yK+9t3vjfga3oF9ZcnFJ3GJriUzZCCkl6hyY1Xtv+Oy6Nz23b+iuf8Xnw/E+04XxZJrsudVHkoeXSfONKaqipSrzu4XZL3h6SvQpv0rlrUw57ZZRK+u6vBV/I6b6Jbr/Z0wt/ybD/395X3ooXSi/RY7p3iLkHXi5lpJ848rO6wVvdbbIoqx4nPs5uCONddVBomI0vpmO9UaNuw+xptTgfM4vXiOBFanWQWfejumP6nVfY1JM5dT3TG/+yVLGh92HsuaEmhu7OJ60uqwpVuu97ByunNTPee3XG1MjjjTdgheS+Re83AjHdyuG79vaBMe/o6blKfJP3Vgl8pPpcu7+gAzfEnSyqZwAbi1F+/2oQN77tD7nDbK+n+6hPSl9X6/Ib9ONykxP6FDzCvLOREc+Oj3dgp7cxTNdYWq1zF224JzZBRxxDM4Smzw15J1jAG9cu7bLpil0q5Iu0DF+Z6tsdJOe9NzV0E2jBgb9URfRg4BRT/Wxv8DUnB7bKzhopKD9p0S8UC0J2C6+RtSvB5bQ46JgeztNeabkQkKZskc+TT7A8OwovIAWE7r61lnEjspsqk/pPU00dfjm5Wni1LQxHlKivxexKr/fnEnH2fDEGU4CTH09n2J78/djajz+2fOp1T+7KP6jY+l/Naa4pPQpfxuO7DUX1KRrIi/Up87hvGuImpiHgkmJpZxNd5sjM89pJFG2NG6ys2yAierQjxGdJX7iek/oQHzHbx5dBzieWiODb+ZiSFE382T3XiJ/nXbI9OXZ9hLnZOF44V1nqNlylzjv0V1gG6n0qH3mkakXE95CzZXAQAev6DURanay4sdUPVpg9Fwhn232UgGev6DmlAUy++vBd5QqSZB4Z3EssWipPyk6OvCa0hI6qQrpg9JJcpWdmwlMvU/li+JRhzxTD0YRy/0uh7eUgZmus0q2P/A+zgeOcEx9JDKtQE0moyF04+1nyEvDqELeKnoOWjGFBVUJL3yo0T7jifPXphJSy/fP6+QLdGnNpIxSPr3IHq6OZ8tE8pGPCnw/jsAZlaPd6V49kTeNkdL1Y4jxOa/hzdN7j2EP+TXTXWAu2dnBv2IqmL1b2T+ayEviC95vNTxJ8mtaGHQ4j04J3Mj9R55alH7bvwJ1y/9GTPX273/GlPzPx1OTPwlTez1ADZ+sM+dPnH5M6ymqqciWTuLzD9REq6QGMvjmLHuDka0wPWcL1GB75ZyqHqmse5cVPZ9r3/TLC2o6M5QnVdfpmXO4DTD5zLsb8kfocp7a93GMZwpq+O6ghh4SjsekhULRkNuZ/lxY8cycCQ7FNYtk/VVYxKxj2VIW7X3Tm+WoWY3TRgQTB4wuDzjf1ev7qj+ma/rHD3TmtWtfVI/zQHbsOTCQvScPekwJeUUcwCvFSGPAbBwkTtEgAnqnvr26gO1ag/aJhZshX03cxG9rJWVZGPiUVhrypHOHykhum1PtTbGd8E22ewbQLWcKDvLfqcj8fhx5qmRoX2shv4lU3vq+GeSh4ID9L1MrpeoiAzPzDXRzogsehRq+7x9McMZlA12P7AAYD/i0Zfkziqg0ye3X+oA3vBfBg0KoNucdHv3Yqb0x0eeaN5W1sf1OZdvmsm+dMm7HWJEf74vxr97vqy99r9wb7ndjCu7vJ5hS/uH8hH87XeW/FVO7SHCpEQbnxK/PWYsMXZaUR2d4t8cRNeHk4omyYWonThsiM++0dkhJO0YekfvnN53E4/vHhS/75nXUspD6zG7P4BWFNfJO9TVe8Hlz4S3n4PWp20J3thdP9uwhL7LutJGhi7ed7BvuqmMXpe8TKZOQOw3lVGNBGLRU+H2/3sjA+bllydMz6sfJpw7aa0+jvq9adFGTxShl0y0wku7OF85bdPCyk3TRUl7M4DVni36cAxMaCpdBYHqpUShsFEQtvOa17+eLoAO1ipovLWDUa0slYrHIu/33kSdTodfBXQmdyaDnDjeEzuZHpaDUPYKDLvNUYNsUx6/atJ8bM7B5Nte0gLLz001cq39GvMy0hArdBWbeK+gmF5FLyULD9VwOI4XBUkdfOmX6OceXjAIphJc9w3vOQ3jDoQdv/hgX0N2piDyaiGdBF9WDwB0k8x3JmsLdaX1tpYSeh1j6xtR+3J7Mb+/3ham1YTeJsdGq34mp2c/e1Mgpf5PnU7+6309alA7lLgdvZ4ZZyawnvE0ZcvBugwTe5GO5RPnwYCMPXRWRVdtoQIlSIo+cA1ti5qDMKfKOHufwS7tkuWc1lF3PZ9N7z8HLFXMDussPYGo9QE2kb+1B1TtDzR0/isDKm7ykxqu2nFfo95bVoWpTlUuhqZe+oiCDU03Jo0PeWC6BweaifCjcBm7iXRy0d+YqKWWUOOD9At5tMG4f1KgZ8sazQE1v7HlDzdOB19y3LAAmu5qizyaQPaEsJPZYaqjR0AFm8xI6wK/ahHIzcWW3iJWAxXXr0N3JwDmrD2uZUpQphXTDdn6ZqWxfQycrbemY3udt4XwJdP4hLIChiIPuq50aUO1s4U29ftx6rMDbZXkHjB+f0M1XhPv/3Df4vmlkEnPlFF5xBI5yq8ZKmR3ic3ZF3vVlI9PYzoI3b0ZT6OpTwGda1mN9oC6F5BDcTpa8CcyI5GElmd+YqmL5RLJUnszTu7tH38+n1vMlMDWZed1vxBRcwk/mJnN/aF/6Wg/OlJaPM7yNbqdse5BySrgK3k3rx8iGZOnI1ENb9kbMAu8zEqlQ1KvsTk7AWO6rGRUOMrnH9+MiWrHvi34X8IrDG/LZI1MulN5DeKPBx9bY6QTdifvM7TOOhycabCSKT4Nt4sijT8po3prUpMNQppeZSqzZ9+MIbNsznWiImv1spTe1y75vu9yjvSLPJxS1K+iEFMO7PU9WS8nmejFd3UH7B1pSUzx4Yv/zFTrUHeHVGsGGjimSI7HDTYLXLTb92KPEJuZ/XNS80jic06aKy4xxeqYm7M6mb3ejkmkNdKaxrsDwZgldqUdaRs+hB+8s1cg/MxhFip09OMSBRWb2QPPpvoKOugcRHGAYQUzh+eRxXsKDA3YnHD/Z524/JrfnrI6/0X1RgaPcgo/Ycahc6aE6PcctoIvsKlR0v0nAnNqPnUo/z4k+yOaCecgDoOd8KW6kvOq/dKooJ/StU7q5vKff49I3ttOYvxtTovAT78fz4j/+Lf4k71cbmk1RatioEQOYOI9S5IlhdTad2XDUL/GpHOFdcotztktg4Doq55STF3B+uwLG1nD9lKSoWe+1yiLWzKWKEm1uc866RU3PR+RTPG5R8+dRPx/qRQ2UR4O3en6sjuWD14Lu7mJrOuxlRMxmmoG8NL8lxsWURca1Vkn1oUM+Oe6BKc92O2pFJH6vYjifsxbu1CwG4PF5lblMWLTg8Vvaz4v1oSttfamoGZAnO3cb+YN7RAXdlX5MaxefoaNVUMFbLuFFDwbr53cpMdrvoL3ugbdYU4g23U3+LDuTALpy9aAzjbhxEkd6AQOSmaaUzp7QsU/KtywL2oLyZtX3KdTAkONJHqWq6CCv9s+Il6cugs5NvcSf3UcBk46RRfXzie2rCy+w4dAKqPmMwQHH1gpYew4CSvc8MMve8L7PBdr7WA6gq7McmP7C1CtOJ9xh5p5U+QQ++dYpfaFForxOOfqRp74w9TWGdqXwwNRLm/5GTInc7Gfra47+Jmto/Gqd6u6SRekysBMXJBiwu4UayfQ3MOXfsq+xNwd4pchK3GMBDDRvd0b1xQ/grS4pz+ptmlDrnpCxsyFqOthqJRVeayee2yIvtJzoUWGUfV/9CDVwvrUVhRd4J8d4oQYPgTEkM9ptUdOOETDNpBO10uQmn3Z8wjPR4QuqS3I5/7FJO6an6osq3oDuhShgtinVmO57Czw+PDB4t0CpKL0pfuKeHFayYZCgPerE5Rz9Au95baDD4Xx+Mf3b58wz20d7Q6nB9vRiqyymIKKo7nXB2vDEisyyKOIuNudHZPeYL2OqxDkwPFvAiwYydCt2D8DUukT+SS7wgo9XhvZVV+hopLku5bGOPFTE0CX+KdzoyXzPdJmN+7UycPxscoQu8lfcT/nVAlN3vu93HPEu2xR0wfn8c+LOZ6nI+C6Czl4/HtxpzSSWTdcjvbu6k+SopW9Jju6Xy/f6mvol6ERZfSx+6NS394PbLumQio2MIPtbMTX697X3L5ga/9P6jf+TmPrVy1NZKW9Suw+RlzbayGX3kZsg/zTwbnUGXo4SSaPCFizTG5xS5J2lNqX8cQpM97LiO+aq0Z3CzQI1L00yi83lvm97FNimv8uQr47D1KFyFjiye/6AZ1dDEbqjrVBzu3daskfji+Tf3mric/HKZfGTdKqX3NUkyZE75tsqvKinwSuKB6tlI6V9Ur2Yo0a5fhzGU+nHoBYjeNWHC++WjtuSHtOJb3rxEDX8kRc4n8iQV+JN/3xtZ2V0N/rnXWtj3bGNmhYUE/KMk++ZwqpZipqfGWfOLTxeY6MMKH+sprg/UgxdadYSzpdeHdl/xtDtd4zrL/U18uPtlqZMHbcZRTsbmAtu/fOjs+ZQNNo50P3em14+wY0qdw8Ocq79M/MwMuluV9i+0nA/dS3wqTZql/PiRrFYsO/78qP917MM5E+xH5Mcxlv4gsND6RcTXfF6NzeAqebW8bLsFS4tL7lkntpLJMir9KJ/56lvnfrClOp6jUyb+bb8jZga//SNkZM/dK7HIpcMinTOlv2XDUws4YyoQLxP/HcJbxXH3Z7C8caSnUZUUqYHwQSY85DxqyNq3PbB2zmXoebVCjWdOGmPgS2OJ/vg6WIFTCXbEDV/SCyRzafwXnmC/OPpYz5lH3c4I/8eqqbrmXd4s6l0pHD4DjjjPjZLppgBMGCWyCfRHJn98Chbyicz1ODrkxHLrah/ecwJeSffAjPI9QWlHc7uWBNgYDNqCiqLBbwmzYCZXOx1eCv6iRcexi27zJS8n2vvmv6FAfOBGCG/7I7nxHFVXmUbVsKLriVbdnViLlszN6Q4fQJz5zF0u1q20Ek/g9etb2nElJECLzgS+773fnyiLvDIq3HsyE5sg7NomAaUyC0wE54YIf+1BrV2A85hGu6nPySPHqGC7YwsYuG486h6OeC4Sb9u9cIrM8rnHDB5/cB7fy0A+xnPxtxxFHSdbI32zvdy8P87pozH8RPJrNEqkjfj34+pyU/ftDKR/wmqP8n7eWPlhEzeIi/tz8DEM9Niqj9v6MwqQE1YvLtD2m3Mflw2ePjQ0piSJL5wvnGwSjbxoRNP84qMPSsyjW2W4OlwaeB4ZAOTwTs60/NaoEZZhBqY7eC98oUKHq/fyOC6dxToukYScLzPHft75YGq6SMwoW5yygYfMaU4fyNv7MV+rFLItxSN78DouML5Wl68UbiQ4VX1EzK8YiPtPaOVx3nv3huyzMT5dDgl/7mzFbac8gmF25dv+twu/5qrklHWNq7sng49799673UzgNHwkCosOEcnYDywOFdag3OGtnajdALMeVGktGwcKxHVRZ8fkzQNWE39XPgnh/wTSPB2Ya7a1C7eZ86bbXpdfZbwcmkL3VQMW2M1rCaVjw+2qxJ0u20il6pP32eRlIrGyjW59OCm8J6ar3T9s420nwMKzC0rYOwLU+/JemLuNTUqZdIa+xtThtp0P5ZR/PJ+pIfA1DwMapL5e82dinP1OzEl/GyNF174Q/soXMQJKh6EvMSHyOijtxDRQ0/hdS5r8GqbCFt63tf9u/8kK2KapoyooMUl8YYb6Mxa60J6LLbIRyMONT0J+ZSey9pKgFY7YCMW2VS9O3ijsIFX8jl4r4zfgLetmMf203lC5xltOCcXDJUNYl6jcNZcOAO4Rn55dajR+cbhXJsBU9trVFMy7zEVfDKVZbbajwHu+xkvR+S1HadmVAY7DzojAAOe/kK++QycxLmKyD+PWXun57Yfd759jCN2U8uUqvCB43tXYH505VHznzOOdxokItt/VKLkaOL+TNZ9v+AlgI45A2BYaICBJxBHzboEB2WF5bLSSeGFpxPkq6GI71OBvHp3T/hc7aGrlWRdKCwT6G54Hqls9GmJGuOGvOSewFnDB+9QdU9xP5tnCp3cWA410h55tzxDx6gFJ+SLGpjcNP04i3/o1F4XpFQekWzRUbwDU4koCXIcmfp3H8VpP1wFcuEqPzBFr7mX/kZMTcWfjE3ip39oH4UQaURxEFmmn8So0WlUhsjka3idwRp+fzrSVGqNq2l6w7USMLMKeIrb+8X0pmfU+FRrbxS/WmTsW4KaVsI0ocTa4XjDE3jakVSLnlp+lt2iQF7YjqOUklcNHm9mCrxU/eTJZsom8ZLmrrBNI+zAy/nFPNFVDhj3se7UODm8IhOQ2W96P75Q3qMGxSHOl6UEL5XPUHOrRSaxx4hSCm++hzy4RPtDycmo+EQOOGKBjD+dwKs+35XHucdZv34GnCnFheckbnsE79sa+VTu7jbn3rbA1CPtdEoXHTjitQbnXEZdQPGbzrKzb8ApB768UX7JwUFrH/lHiqHzxefZY24BTO3uikmNtUEeuojA0FRXfKS3K3RTCKCbo5WkUzk44/uDgxIx+YX8lb6H0OW25RXGZxJ0vunz7rt/n+ljr93pAadsOneOb5lx9D86/4FP3kdKFMkfjjO/XwxI/Fzivxf/3xnJSaZsfw/kq+bWtFjZdXIKq+3vxNSc/5n3m/1zCK3wJ2Fqey2PlE5rS/Z4DzU6eqk3Km4v1FBiwu9fJ9aGsrVpyk6iAQNq03IUK9ZFdk0LOnPfpVequV4H3CvyyC0BBlKlsfq5DfA6p09pUmiJfb/ZA14p8PtxBBx426meqcUOcD1kdM+N6YThSmLLWtvS45X43IltE5zvCd3MFlrfV86jZh2HSormO9RgHQFDKqMLNb1XddoTdEiyxITKZeVyzqKBtxL5BXRomzuyJ72gk8bUhVe1Iy/xpMHYZR+1g67kHXSTVPD+ZK56lB+GdoLrTQS2ylrku/qM+xOJmcKSCjpTuG9cz60Bp2SE60+4Ghzktsg/sxdF1FwH4BCp1+1ODQzKOg6fN/3Yo+kghZfrKnBQGPTPeEcWjq8JwOi8v5+rqMfQde8k/v1tSUyzUxsYv8BLm1fkSXUATnh0tit7hxXu59fLNkdaAEyVphTI66Yx/hVTV31+JDaNT/J3nnqbHTBlNXVi6Ofp78SUOPnJ3Hlg7u+xbtKv9n4XPjhSuXVMzl0nwMSQR41kztlKnFpBTRazdk25lxicZ1So6VcrfajQdj7nq2tgzN4hc+dJBh1wTeiA+e7wm3u8yXk63+erODXw/Qt0ZFMoJbMt/k7la4a8QvOUWP25v8kQgo3svugkssBuVWAq8k0yO5nYXtciquL9mXONlWUxbdfPtKj7/BLcgSHDc30Kw7DPf8s+s8d0h26N4I2EAjWdlnNgeHiELg4/acfGVhBSdX30fdnpGbqSSv1cjLB//rMC79cDxQVMhsDoouj78j8d8t21xf0pJWDqNBF8eogtrmc8sZCf3lJARTOzON8OeI1FphZSPDtB56oOHLXI+BNFiwE+Zzo+X+vIofgAhnI7rfeipXWg2o1tzmv3uJ/1S7Lp/n6CQ44OdDIc8RZl5wd+D/kB762maUQx1/uCbT/O4utdVeN6N+L2IylyZfP20r/fY/29LP3Xu6qORXYyv73fV55ip1ltnpx5Ff02TE05bvoz7zf/Q/so2pg/UJY2yEvDN37j4Qk18khky3TYETVZTgNG+WNoJN77DAycSuVNddzPhbdPvMVaQUU+cLbg+TpFTU9XbUT3QYzjrXfwSoPaPVGS1ajR6Im8MB7xqOF9fZZ9WbQ0lpvGC0rDrTlfWsYCMx7imornFSj+TBKNnRbIaxk4NXFjVSG2mog5RaGGGtyWON9Z1Dwqx1Pw+HGX8iyRgap2LcEbuROmsG5nQjc95Zx4QQlez1MLXo0SeEM5y4kh2UQUfjbQzfkOmA+enUP3x8eWvcnV7NjR1DTKd4qZOAcZuvLZph490zO8mDCDF+3iADoZ7azEjxJeZfuwP/5MshNvWeH7IS8gj7UWdK9zwFnKUDkTrguYGZx5gVVli/wYBNi+ccBZ26tlUrLsdXNSmQJ7jXiTimKP4zcZvDdrImD2XmL/twCMfWFKyD4jU1sMI5LpE/7AlD7wI/5fMfX1fOpLpyTm/H5M8fOfvT5F/EPXSx/Zogad0k3T55+KwJJh51MtmvA64z38/uyhKBTvkXi9/S3VkH+sjqLH1QdGjr3O7JA/nmseNb8K+/FuLxUYGCxxvP0WmFwjflDYvXtvVKAGdANerkjX0Jliihq8jdYP8l1lnXjj9Ql55iAxeK3AM/X8aaqsETt4K395Nr3Jue8HmwQZtbuBbbrPfnyds7dcKrUAmOpWVseCBR8BQyq80XQNXTgMFzHlAwF5Jn0AM6osXqnhG5fz92muMStFe+N3ju2xpqRMCNwzxcuxxblPw2yZ+0n3uL49rkdcKiLLZpELr7a0ZXg/6OZOjqBb2hkclIbIP5wc4PiHPv84cT+nkI90ekyu+Pwh7H9YAlOR6MOL0g1eVFAhJ6U6wfXcHdzP5aM0KDr5Z85b969mFSvBoNZUcfzFzXKZN+lulBoTYO4x6fOt8nnrk2w4SjStlTRZ8xcH2q2CRWJUVdTJQ2tx/DGG9sv7fenUF6b0gm1/J6bGP5uTyC/+0D6KesvvqX5zpuxd9uDNMoa3SdQlvE5oMonpt1amVrcN0x11isrOe+1FefXxZXeUQmf0o+ShRvt+rXsBb9XJyOztfmOayPjA5JNpOsVuBm+06Mek+qOeZ29T6NZjgeMpD6OhU7dYm85JWXbsfbQUqirX5XTf5xQmD4WAEiNF3hD2lsoW6y6lNGTwesYcGNq0qQOd5OCN0rUF7zbs+9YPvNOP3em96LNAfoqufZ/CIi1ZzMp+rM8E3nBSnVWWPSToCoNuegUpEXuFqPnwtQJGW90sGUhhR+lMx/2JlP6Z682Cjmn9s4e25YnN75ZH9cO1kC9LXmIyj+NH1QWY297x/ZuHvJpIfd46O/h8XfDwdq535pwyxf3KDuKOwqyFLmZ33M/BUT3RQ5awXXpCJ29j4UTxYm3J/oAHhqOSB8cUH0d2ByIwNkzq7tv7aVchUuTt4KWRavl/YerrdcVffRTGJjCC72e+bJjXMnD5WzE1GY9/ginpD52TOBWtHbXV2+D8pwTerDcKMrq271+hfUZNjm/tiu7j54nzj7dUYYKjPen5uXqcL9TAxCnuvdc8PZvOroW3glMDT+8jU3Z8Dd4HtXSk56F/ZfjkhrzwUtwbRdoRvNyewOvP7bEiv4jWspcKp5Jtt6VMTXp2Ez3YmhJ7TPgLlZ8aujZwLIUVkphQPXmhZuMH8s9C7M7Uzm3L9KyTVbLhEDWXC6GTeG3fz2efuYjyhdDnFRGYGQnuhZLX0zX96XWtMDbF99PDHccfeshH1jCy6FEvoQvLu5kyayxsKXsPDc6J1grP4k/gUGn5uJ5WhG5zBnQrnwzAQZ878g+JrU/FDJj0PyHuZz7WDlSIFjB43kFXh4POpKdqgoNEM23ZTXd3ON4F369i6PZ8KBJVY+imQyOuZdYUOv+YbeE9h8/eewfIr5X/wf7lLnXZol4/9flE5ROtziVJvnjmnph0XpjfmLIXe40U2yXudK8+7o/5U5MRMPWqquA3YkoQfub9ln+T+VO/WqcWS2DqsZLg7SYZ37HHiHep0TvTdAYmeDWU1RVlr8OJc4cvBRiZSQ+q5NDjXC4DJtp7h0w/mYHn/Qbeit35gDI5Rg12MmpaeiOvhV6JmjfH4FlZtq5UC31eiWTw+ssYluTBh3DeJYtTFvrBCpgyXZnO0kdkcaD5FD5HduIbHr4fxPyd2u4Ob7acAUNjnc5U6h9LduQAeU079H3d14VjOoWIfGXfXiE9H32+cVfA1DNXfaqcMbyhXOYS0+ZKQG32xPZY7/v2I82iZriELqzucsTSQlKp9Gvcn5uudCw1yzPlpyOuJxmDU+5cn79obib+dMgJbGP0fRjewEpc/YH7aQ9KjWJJRB6iHT5PKDKpFUZn06/q/n4tyy10uR9PKd/BWc5dIarXJfImL8glS6tAp/vcRj5dcvC+syPy62PWnPv145FnS/HY6bOrz3NaVEqKfI643Tem9HhHvIyUpn2vm/Tdl/4112OfhbVMOvN+J6am85/1+y3/JvOnfrVOKTnhN92sDHg3D7y/53pvI27gdQIHNdmNuyV0xTgljjozRTbUgwdlresljvUExvy4dShWhtCBT4488qYWurJZGolrzrG/lKaoKd5Hze8ahVj5CcCzhyMwcTJxvPcyz+ncT/D1x8kyYjNbXFIWkpMYwxj/7c87D94LuuYMLtCB+0mIcYojvN5cwPm6LLKpnMxMzn+fgBkxhlesFn3fed57w7U4udEj6fvxrAHvsiWLPHpe3g7nXlNbZIWvXSgacdBN1QPmzbFgUjW4mpxnIxux57h/3Wa+NUzvoOH+NElnU+ExXM9smapsVahnaq488lYySnimfXD8aLoF5tQOOuRsgz3lSwefGx86bkvIS8UyAgd5OZ8y4FGleBti+/oMzmjDVKdsjLzpi8MkZXwVHCnaFH2eq6BjrLV8yl8L5L85wXt+6dQ3pvh0IcqWkmy/MfX9VtovTG28+mTq1QPe72sdWq2MK84oxK37GzE15342Ln31h/ZR3O1IpbuOmvHvHHj/YoGHQ6s2kJH7MZ3PSSrRQyxPyNyTRGDNU2vovu080687YOJpo6buLXje4R9pxLyMfGq6uWE6uQmvtNv0ec2OTA5pgtfYg5cu1J76fqzXDe5+7u5SOhn9y8w/z2XA3GWH84VHx6T95dOxvIVuovDhIZ0Lvl9YSkSF2aEGnTV0qRy1FuXWBTz+ucK7qVJ6Aa8/kUfmDJgq48WNMiZj/x0Dph5rF6V2WjiJu5hkAtPvFnj/uMH2YWARa1PJoPLZ91s2KjDl1MqaYiM2ZEffII+Jo17HjB28nkTwokdVsCnLTHCQOUk6llg4fv3soHP2FPdTm/E7SpbgFO9uY/+rWZ6oZVubc7cJ7pfLiRtKHja2fxpOZJklwisXWt/3TvCeU7U9UHwJ4KWnI/iC+QHePCuccz8vGvnL2u9eP17xuu5CXj4Jpkqyby3kb+83lnXtx9ikL536etPzF6ZOr2j6OzEl/nROojz75wOqPwlT7BpsqHjtDWTknvcHqWtTbG2gWxoh8++9YEGFwk6y+170mDLVBjx69GTvxWQR3kS14a1kG5h8pAG7K61HxWSO461F8Lq0U5DBR1fkgX0HXm+VyEe+ulmmzyf9a40PzzuZ5orJXlzFLhNNfgHvtj8np2FgtGxeQTeL8wt5xL5xPLsqYkjVnOu9nmZFbKHBS9VMBY+bW2DGWSDPtE2/zpPW9/O55zkyvbjE/sYOXslzcLx2SvCGyo3xzA3h1Rp/Ad3kLqjRw6c9UeEAU859IFtsEgTQkh3B+24l3J+R0J9v4CNvDtRUYnMRSGyfKjjoNkxaNmbwgrGpon3uovemNfLYveTBKdkR+6sZvF11vICDxjMlYKuRusb2Grq4zE2BPfLoQMl8YieuxCfgCCXQqE53BufOXtCx5VBzKZMM+ALX7/ts/qFTh70OTH29L1WanBYyzcqolfm9vP8em/SNqfmjTWk5Yr8dUzwn/KyPQvmbrPHyq9d2Pp7SDbWpgpqJZPzmY0tERi8r6NbniprcDYsh1UpKnLebcR1zY6FGJrc82Q+PqAFnqlpUMcmWHaHvh1JWaj9OgD9xzl7E/spD2dKDVabpTvbwLrUteRQ/wcv+rH8Vd36YRchTtsJ5T+dtse1tM6Am2J0TXTmvSha2AbzVSrESz3rg/O8yuFEYH6ETrxMfsEkLL5VfVfB4aCoWWxgleDzcwhut++dNu8MmoPuEx/6dBO9pMAW6GnvwhrMZ65gUWh412Ry6+fgA89q6JOzPgNFqxVnsuVUUilbtKfFXDnQl2qcGPa4CtnNH6LS9VkzKhxk46OlwLVMLDXnrJQNDCQ8vShKuv/lowOiDeOhSwusUGga8ZjVKXXbyiVHuDrB92sg8C86KRtUusmW/O0InD660p0cq4/jbDhw2jySXkmADzE0z6GQtDB8/dMq8LTr51jiMVrG5kE9nofuBqa91k769X9qvi6sqdZXQy93+vvckTnl+9pO5HiPub9JH8asx5afCuh8ngLzUxfjNTwLyRLOcGrI7PVrwHs/JgIqrRYkT9s9Ad5ZYUahILucsZejMo+rHHnmixXnaFHlkkvAOPWP7lLjPPXh6ESAvpHENb3SdIn9dc8ulxtThdYYieH36NkLyx7Vius7hRCx4NiK8HrMT3dvcU4b0ZaNGVWCCtWbLKkO8UhG48GbZCbqkHIMT3afQCUfr5xBKYecif/RrAWx3yCtJpwcURa5lOt0OOjQSFJsqfQBveJywluUfeLVsqEE3P59UYdMi0im5Xw3O3yccsVehyRTNLvC++wt0+H9x9y7dimJbE+gPsiGoKDRBYSkKyuSh0AMfPBUUUPTX32DvPF9V446xO5n35D3ZqFEO3bBYzJgRMdfr3Z0cKrK5q0bTM7ToQSSHrscNYl55qMgho2IP/3ZB+25TYH6TSjpV9wswWNrQpvah2NFjIe/7efjor1CUgNm94rp+/EbOeAaBQfmxX3tzRh8ycaZsqNi7jhsoKjBcOf3+GKMFMCmXnvLNU4Nxx3Hb6yOuVN132TdPWbdJV6nuSjZ+7e38XUt3hZx28+ndtSbS9M+dkzjlR9IP8/1G3F8yj+J3a79TVDG6nm0b7+iJGLCMzqH4odtclFbQVlGuAlOblNxgnakNk1ZSRe1oF+R+ekEMWGHgUJP2NYNmDm01NiXk6Y2P6w09+J2R3en0QBJVw7GEmBjXmo+YKV0uOpRcxa6Tw5mi405zw8/mbTLbjEWqAw2YisYL8NCa4JfK2uvnteP3iVKdcP8FYnSeICYfrmZTsimdHNiAX3u7ArTisF+3vFojRxhXo5/nceh58QCtZG9xvba9H/LAEPa4HrBMVbnz3ICV0HJV1ewoM0JoraHHmUw4eAu6mprtRkUOXhm8EmjDrAHmlDgHrxyhFQv5BV433mrRr8VA/uGerhsepvj9Z971++zewaODA3i83AhbqlYX+Lf+rG0W7xqVnkrrIoeV6N+NkWyoNRRo0eTmeiyrC2jHreKo0W4KHpu8hQM9OguYWw5ziSnJpbVeFHP59nySG/U1FrVf2m+hK41q77jNv+t+T90ETx0V8JT8CP8kT01GP6z1GPH/dwSB+l/d4+V385S/UBg1l9hWo4uDPOybvE1t9kSOtAJ8DtyJREVsE/L41oWW2vEl/E4buGFegGdYG4AnZhvE/KJfQzds4Meuu85WfdtDTA9Hyora+ga/Ia+hXeYH5UBVqPRzfXzk9enjeaSzeNZUP1+nOnPrfEatizxsu5MsYNy911ZG6qmBM+IKVnjSkVqpBkZ3Y/BSVHjwJ3fVccNxBG258YoDYlXf59EjQvuvgRvRTYiA4ete05jXeC5VozG04WfICsYF+H0zcXD9i8BJzA31LSV5CoxqAacza5XMKctLWw3bEhiIQpMoEcd4nlWmdiwzdaIijxDzg5pL2M3n4bfUAXhM2gBDfmUu6dn7Lf8ZIwccItOkjNbAzCMriLVPWlDKG8Coe0L/6pK3hl+SkaOCnie9VtCRA7bIcfUGmAps9O+tHXtchGtAe86z5y9MlZFcqf6hVEk+xkPO+OKpL+33rxrFwqp+8ZTtB+Gf5Clh8pP2G/0l+6X/bkzByWgUTx62Gnj9+ExW8/ATBoN/CO6IieJYilQeO0JMjZCHJ+fkRrXfIFRVBXl1a1c23Q0GTD28wmSDY7+/grpFDBb9POvrOFkCAwNoo7ubC8ydNsAcTaF11hGuF05nIUHIqJzfWbbGgtlkSrU19HKbqxcem4bwS/Vh5ubhRsoTNivMiNrFGzGtTDWTnabQatWCQasuAl5j9fi0p6a2cMn8AJ5Ym6+Qcpr1WjGGVlKVxqXneQhtaAv9GQKrBO1ZDHut1mN+3/brt7zWcf3Lm9NYFugKxSQTF5VJ78emGrThycPziDyef9TAH+V7EX40E+B/lAe0YDZag+cOPjBk3Xn4pahx8nAnIAc0u8SgspOAmeSM9k+104IeyQ0YPsXoD6hQnZJRX8OhVDWZKkM7Xkcu3ke7y/u9BAKP4nXZjyVc0Z+H1az5hSnpICdqvTsuyFxFw9z8qqV/8dRSn9ncN6a+tJ+2j++qJaf3P4mp6fSHut9o/JfMo5B/M6ZWlQ7twa+JC6sH8nB5kSy61Qa0znDcrwcaxDN6yrrFBaakIqbt6kbX5hmoYTfLC+Y++98fAvDAKwRP5JyJd54xgp8KgdFj1TF66Br8wNzhkGdFsNljpELryA9gpGt2PtnxUc0Db5hI7LIxBLrTwHPtZ5ARs4+dTXWxQczLTX5iicaHVAwkxOBtgZgcnYUdFRFDTEsJr7BRwXtUfu0FIGaIaY03QmqUwHWD7QF5fUG8Q6mlHdTQcYApy0CMtss7tOSJ4I9WVmJS+9bAO6c2V4Bp4OkOD5SHbQ0/ZkjBjmIphdY7fsCzqdPXHJ4n+NGrqAZsOxOQY+wT2jd1gcHzttGo4Aon94cF34/Zeht6jmTkoLbUdOavhTklbx7Xu6boDy49AUOJCq3KPXKd6W6youSxhJYGAhq2mPQ792Up/OH+CT9bvw7/wdT0Fieq81zNv3nK/NJ+z0X8C1PfNQp3ayakimv4qT+MqZn0Q91v9LecO/+7eeopw4NfXyLl0RNvnxUpYqTeB9BuUQttYuXGjCr9ZuVhN4e2aaf8lbJ96XN+7kCLzdZFP58vdjnfv3gas1Id75x74Hpa2a/NeHQatMwTMdrc4b9Ms4A2eix6rdOPqZ5Xmz1ZTaC6kWSQxIIgntDdnLmc9Tw6JmuCDtpKCXuPL8Gze2spoGopIQbZDv7IivvxnKdiI+Yn4Bnady6lleFxofeEFr1VbtCflQM/M6xdgfF8v1fA57PPfZZdTyztIB7vDr6PbAvaivYnAxiUbC4cL4Ep2hyHFL9X0L7ZB/dbG+aWGi1x1PC97v3dG/fPM2irUN/3nmxARHHboX3mGRganxSVYpOQUyYD/P1LNTeU9uux/EqAFgUdKVQPXVyPL90Ti/f8irLwgf4sx67GYl5Z9mc22K6/LaANo8qD381X4LHxFNrzi6c60+XcnVrEp29Mbc7B0P3Wfp/FxPh1BsFXjeILU1o5glqecNM/d0b2lJf4H8Z8R3/LfhS/G1P2Sl9Qe32RG+hzYEhh3Y7u7YE4f7nAZ3NznNI1PViI4Q13YsvKK4CRxOcCwwbGhiEPTy9Z8EdMLbT+zACHWkFFDIYXxPTijJi67+AHQv7KNazr5+bUtxpaKFgBU/tq6JLdKqoaaoYiMOuQjyk1p25uvdYfnc03FbRVYYHX3CE8u3EofKpXwJSv9utgXxxt6TEc9jUWrZ+XMcH9G/MJbfQZgFc2p5dPz7sADMcleDJlClEdzfZueLZH4FEbGK9WAjA1S92ODcbgkbpSwHviJpOYdMkHVNsRqf6pBgZeiwb3GzzxPHWEnPK5KlsqjD14Xepyj9l2Q1TeSkf19X7+3uzaqOjfFXLKbIT+yQVtTc+on6eR62j/gCQFvLO2gSEemBzw2pKq5wm8PNKgPa1NwODX4OcitcH91JEE3h4/oQumFtr7VaP4xtR8JJ/U21Wc/9J+/9QoVJo76vf6KX6mpeAx567a1uNPYmrETX6Ylz4S/pJ5FL/9TDfOW1BlLcgN9zlikM/7/fxmB8r9xsLnqrEEenwcS/VHFbRNlioFxZu5nwfiEZgQ5sBUfu/AIx9fU1gxO9nUbqEqwtkYeRqYBaYmKmL03CDPLj8BtJdUQQuN4IGY416IQm224MKllvDMv61GFG8F17WUMNP6eRs7Sjca/NMHiohZD+FAdZchRj9v3I//Gs/xFMS0sYB2S8TCptvIgbaaKtCGmiv61GYJ7icJiMH7Blq1yQNgai1dPeYu4X8afojr0yNv2NPv1uCtEzDqZZnA7DgeULwwLM6vBfgxOnomZfMJ/E2S9Np1Ca34oL6GEcicx14eeDt+AVNB1QFDUoD+LRaBzUVjFzzOjXmd2pUMHnrscb3S0WXYHrhH/7oCpsLShP8a7tCfL3EhsePwpPXreqHNjQe094U8YMq4A1NeAC34zVPPLafudlkcqOngKH/z1LefspblhpSj7vxn36RJEyPTGRVHvnX/k5jipz9pv+k/Q77/1fOnfrefSvlkToWnkRrJA+TVj2giRpfgGX8VQu/n8UqgkjtaanjpY9rztJza+glMtUv4m0JF3s5uG1cNX1bv8YMKPBAOLS5MBvj7wi/gwcsp/AbyVsFGowQxP5tDG8HkeIxrDiYd19kiD3lF6Vg8qnm6bkYOZ7XWQmHVDjyQhFsnj1JXJcam1Z6qJgVGwynutzhDMtaDjd2vE4a/UFpor0QbemqgqLg/v+YOlO5f4LX70G3YeQoezuon/FY1YcRGoCSqpE+/PmyDGG1rSadSTKC1blzGs7c9kfp5I1buz1ihsOGdN+h6eeH7Z4acMp9WBqXhmbgoXHPEpD1ywE0dg8euPDAjPpo5tYud3a8Pw9/bNwn+SDn08zDOaP8r54b0EPs6q22jfw1J06j5SODlx+4jsfUJ2ryGoMyjvYT7rQa9fyX4y1C8Ikct2t3deusrYMqd/wdTOncApr546gtTX+fOf++b9IUp+V0BU1a21v8gpkY/nZM4mv0l66d+t/YLzUahgm0sLqBnP9dlhxiJXw14S+7XdlwyeUJFMdhxvhogDyv9/g35OvXdoNrD3xR33qQyj6CdDi78yv55gh8rK+T19Qx5+b4p5pSznkccUgtGo4TouYC/CodTxOBlPNRpPx0u3KhddQ0blhZH5ZpzcnquUolNX8WW6lEOTGi33GSPc+BRmt6A0ce2n2/ICcDU+YU8fg/AQ7YJrVhnc+TxyOrXCL5fB7qqJwe8tIf2lFNvR4XU71WdO3ti92OAeN2rwPib1IplO31FN7eB1hKXDs8Oe1Wkh7OG9j1ZucSW7WkDzG3BY0YDXqnDZEP3dER5CLIAx4yFbb/fBNo3dYGpsVkolPA6Pn9M/D0vFUvKR33dk+vQX8lOHlBDHPpHuyNnDBVBoyzuxwoukSOwFVeA57cZctxwDUytU2DqqmfgMTZAjprfxrX1uY4++TdPja6WTOqIBtzu5SuVag6P639jCu85JiXzqtzyl9M/iakJ91PdT/wfnUcxTeCR08XHyqP7GzH4dsmgVheh3c4j5NXpwxrT8xntcj9IgYFYqbJ+L2PfjY4t/MPVkqB9JLuvOXTgCadrENMJw/UUC5icXyqFynZoq74Zwn8ZMXis6VRgatGfiT0PHypdnP1CjQozqZizmnwoV9+Oay13tsC6ArxZbmfQUoLI6azbnly6hmPEoJgiJrfrakPFQ6c8CALw0PIN7XXbXJHHrTvfz9sQ95SLFrTieQ3MHGRgNLPLfm8xi5nsmXhExQ5a0h/wiFFuX6zgFwvwDrOcjr2WxxmVcWS5YZJBW2qcvqHGi6H1qNdq9VzbUMa14JFhqepsdYYWvYYhMPc5gIfeDP0bb5FTfP7ECYw76YziK++qfr1A+2dP8OB96gPDXYmccYZioJu37seU8w8Pf6ctKD/Mej9XIIdxcrKj5zlADrMObsGa0fNhfVTxw+0ikj3VPTrQCD2mvmsUX3W/L0x9+6nFWTgTe06qnCZZ+OfOnZ+OhPFPY77i4p9JtP9LmDoOPJlaIbTyYFMCA+NlgBgdORYXtTtgasZxYyocCPwwa5CHfQceN/5EvhqxHXhLP4DXroXUz83RVJ6tDwr8TygjBtkNfqd1galstQamrv3eYs4pgPZ6r3ptFOJ6N3E7JHdnzrlgb4Aw983rTanWOaqVKm+edRowniygpaJQzaElO2Dq/lIRs36H+6WRt6a2vIAn3ARaaNLvc5RyIzf35xknMeNUepR4BbQisnbBpp+i36s689wgyvY6GxSmRVW9AqY+HDB/OSjgkXeD6+0OTsOyYzml5rSD9h2Heb8/YbKm5P0B5rwM2vUw0daUJwdyI5q6GgsuJnLS5wSMyBdgqDgE8EvbBbTp9sbx7OZoDNrZAaZEAzloKecS+uuA67UvF9r7xi+oLFz4P/bOOnbYSHNKchOY6s7IYd3ytKV8Fjj9Wapo75f2++apL0z9w1OGUSbVt/bb3nbwU191vy+e+sKUZYV/FFNT4ae6n/Q/Oo/CZYlMxbQCBtYvaBVY9TVdDw/wjB5AW9VBPKK683euL82RR29DJaGr3/Zrty1olXCJPN0+h44bOB7XsTzstnSd4bugafD3yuQk061ZERdYNRewk8vvqPps4B+kD2LobWynZI/deR5Kg+TEIkntKFVaO7dvmt2xm1sA4+4VmHL3nMbWnOlQzu+B0aMBTLE0QHvPDrRqwudFr4egFdUE2kiZQ2v5B9UDT5i435CBh8SDbtDN6vcfnN2ZxgYG8n6eRHZ/bomasPrUMMqihIC51IFf2akCckYE7ctneL72yOsU7zjwos7n/fzCEzA97cfEMyPX2Gxe4PqrBO2LW2CoTQqZUlcBxh6i2jHehra7Cz54aOHnHZPnskiJsUX/6J2qMX8G/5UMLtCqTfNp2NPq5lTJY2BhNAeG5WuDnLDaOJw/EJGjvnnqH0yJG/T9Z7X7D6bun9WaNu+982vPTPNenGn5nlYurfj7n8TUTPyp7if/JWdk/25MNY96SPFNtOCHbPDKyoRHL157Kw/zXuuozgSYehs7NVjeoG2GiyChx+V84KBVVJPdZfDaXVggBoQmb9jDTEyqZucdF1RL8MRF94eUKb3Hni2AqcPBRJ6dVIjxyxbXOzQjnk5qMc/9iQ5M1Y3/olq+26p1Xc0b9gmlNVWNZ+fRtlIVRrZuU61YyOtVX/tmAtp7D+fI474FHppvwEPFpIDHP/T787nb2KVbyew8nOyBmcG62dBtcuzXSHJXhR158FqxDfC9GrgndnlWGqWyB0zNV8CU2R4nVJshtO81hLasd9qKsrLG8wiia7JKVNbgRXCDP4g4tC+Hv2rUEhg5vYGZ5VMcUKpK+DzR0V4eHobS/RU8FI37+X0TY0btbAa/pCjA1OCSKHTXY/Dma55By/I9z/N35Lh+VhWTpH7Pme7g9P6MO33zFJfeP+6uHMSmmj1u0jemdu6y+4UpNY4c7rvuN9K90y9Myav1n8SUxP1U91PG/yf+/qtrPX533c9Uj0Nomwy84rbAwHwu6FR5I3jy9RN5driveaqM5Q7+YQCeuJVCTLek3w/8oyCmzCW0z2Nswx8ddGBqZnUmpUP4r9BzgMlxDMzeHwFidBT2dcNbn2e9C/xFliKG4py9yVaPczeqN0rAro/6SfH8Thx95mnF3rN+7bq5we+F+0di6gT+53qD1gvMGvfbySd4qVSEVn0lwMyqOhkUFyZ4YLuCthI+K2DqI4E3JjEwE1yENZVy7HKRsd0rrCmELSXXtq/FN/ArdlJoFOcCMLJznYLNUm6C9mx2blR+uIqtym5FT+OM58HzQQv70oZKwcb9tclCYo8Rrp/zR7Rv2AKDYbQaUNG50JJWvw/TO+wW/T6zyEHTKbSqmqvQlrWI6x0NYFLyAoUe2QO8CcBUzBL69Wu7EDrilaO/x8/ThpJ9jL+vY7S3lZaVxcv5fzA1diLJ6lJzkH/zlD5UdVoJJ4f7rlEIjn4h0+t3Mn3xU+XPYWrM/XSux+hf88H/3375/1ue8sx6QNW12HGh2Nd2Yw46rRpvgbFaAaaOC5+nx8nfcuFsAW2z6Pd+zvzqwPl3Dzyzu5NODx1+JLQ9tWL6ODDo0TXAVHFETI9DFXm6URAzrxtHbGnyBt2XU3j8JwNGFX/9pCM3nquB7Skei4ZuS7dBSTmd93bBwnPQ1+F6TAxGH4GFZWVBe/KU+7qBPG+G/fcrZnF+2M9DGJy9DT0S0en37QMvFGXuUA3/pQajgRqw6tOsqble3TxoPE9ih6nX1y0DG/5Px/enZdfPE3eBkVOySMBv8piq9X6nRo6M57OO3pKKtCA1uF3g71yNNtCyY/jRNgfmzbunUzv/QIuKb/x+psgDaocnfDY6fB49hTm1Tea4UVX2/s9cCVSAq9RIijKJaWNFpsQNoXXPKjB9amLkJIFZrn8d434DGTyYzvox5XMHLRhoj7vFp+ePumtOwNRm44jfNYrtZJwU6nI00WnpwZ997+/3kKoTmbX+x3lqzP90rsdo/r9aozAQ87eZCG2jMPgfRw+WFJ8nwJi86LXKzeIofWy2ebD5II8yvrtQPbwe8vCh4B0ncaXTsxYRA8EDfmUjCNBW3mjnBtsX/EdzKSW6RkqvjfbwX59W2VB9YvAXxcFV2KeeNxQqB4ULFSshlpzLhh7ijXLbN9/wN7t+D83NDdppSI7Ang9tR7WVIkZ5rp/H3RK+rxpoVf3jBv05jBu6hrXj+lSBFy6Xl03FeQ6tCI4PGPENtOIhdN3gnfACE0mDVgxeaM8wRoxezWZBzWCC67WvBTA6WY3osRxvuShn/RzXrln2a0mA4WKGnBDN+jHi4ozfP1tg/iYiJ+UzB88rboAh0ztKlNbXvr1ztHfwBqae6cVRA/HlFuziigLdno7FhacLnm9Qu0PK1Re06Pa86OunqyGVmt+Puc/hP2W1AM9eS/Q3c7hfmPrWfi9TNtVwfZtaQ24Nnvqq+5VTUf/2UzRynOLbT23ZpVLtOLv/SZ4azX7Sfv+r+1Foh3hA+brXahuRE9jITBj8C+246LLkGjZ6cRwlzXqb++EXBobJmWIlPeRRN0dMxQFi6OnEiIHNDjEX6Hjnjf3cqT7f+4VSQ0zFnIEYy5e5yRIGTD22EXH+pEVeLyJWk8PvFfi3A0FLHeuaKgkx6GxU+8SWc/BCI4bEhYuTwzP1XEGrCRL159bnBduNdfDG2IBW9URggreCNcXXfu1+/EJMVysR/msGn+M/Dzl4cKyvqM7tfl8ooQCPjjWDsqL3P48ltGn00hc9rwEjKx2YqsWcp2cQg6fVQz/HlWm4VlMCUxcDzz9MgamKLXoeERc8ixe4/mOXAiNZP3fpUnEi3dMH2nvdAENLTVKofnQ2F6CPC9bk8aRfBwy/lPB4PmUOXiomA/CmUGYntj0YeD/33Y7z2QE6Yb4qoHXzHf6+HeX0rf049fXJd28x1tXmHU2/td/3mO/1/dJ/1f2+zp2XNe1EiyoApvyRLv1BTI2ln+p+6l8yj+K31/0uK/DI5LjLg0EKTD1eOqP07AFj7wj+4VOqH2rPj63r31v4hfGiOlOr1ofcHz1U+JGdsqS22ANTqxp+ZizhnT+f0IqBJvfzFjayCL/x6edVtMiz0QoxX9saMHJeQ+us1P2DTuu10p8rqOgsT11gSsjAjtJuHjA5ERg9qxZ+5HV3OjbdBuCVyxTa7G73mBr0dTqnQR6fesjb7ZFWdL8sEHO2DkxFuxWBsCL8/buE9qzDnvc4wVXDTvd4pm2bDcWPGJibWy4x7+PN6eHWFnh2uwjYcouW1N0CPP3MuBN7D02N6nYNrZffwNuzPXg6PowtNWR5xrOz0i0p2fQ1BdZjUJMtkR5p397RCZ/jiS5T+izRX1WL/tJqdUzF8QIMK8KiY+IEuqGqjtC6nOgEbDO1JKoWQ7wfq8oVdt5LK4q1fh+ruOPMX9rvy0/xtayr7/tsZk2n6kD99lNfmJqLtpN/Y2otdyfSDbtSKQ6FP4kpYfRT3e9v2Y/id/PUXp3gnd1P8OD+ORfYlvM0qh4utBufI2bjAfemvKq2bqAegSljoJyouPMHN5Jn+Jx4iNF6/0FezdaIEb0pkKcPCXjt6gOTKVeK9Fz0dcSTwelsvQHm2q2PGE4aaJ35a3snmymKGt6STmPHkfEAD6VWbvHh22O7ftXSg2nkRo6U9ecDFybVN87KfcRRwraritF9Nfyej0js/jZ77XWx84iW4IF4zBG1br9O+awDU5wlLCk/Of2eLKHXsdAXvmr1wNymH3PNQ1KA6V5rVeXCY4M196H62OL5D2Noy84VNHq2PHjpcXckttvxeN7py4If6rKOLQpg/C6R1eecvD8feTKj5ykHpt6zvkZynwypNndo3+aFz0p9HFF+4IDJdgtMRTPwepHOkHNc4xMw7+1L9Oy2yHHLJXKY0PR+Tnna4FlSzX/7qX+0nxizwa+5SfXMXdN6azouxbes+saUutdKzplAD/xBTE0nP4z5jv9VovifqlGsPrIEvU471z8x8JQVJCo9NiG027lGzGbi6031Zr5VA2GyEJiRSv3a9Vd/vuwGMbW5d9BCx1E/57RBjIQyYqwUh8jrzRVacLYRZ18eOw+qu6sx6djH4H1DecCpmcCc3buk4+gocyF3SxQ2f7/u9JgkVm6noQ3/NStUqs45tNP46DSMsxOD7if4p+jocvAbjMBTbA//F83BM4O3Bt7crNEePsD352dsUaMPoT0Vsx+zRh6gdNr2+w+O+viXen9i68CccHBN5kR9nS2An/S1BTC10OM3lQqePwo68ODVaFT4nRUwVdrQrvkIOaTlImDQ24NHDZ7XKJublhvqI2DwNsynlG3R3qDcgucuA3FAZegCE4jtE3OseETlaglMPdbIGa35Eqk+dMD4aO94TJ30n/cact4gRNv3N/R3NljC/2kleP/5uZTWaGK8ud10A57y7KXwC1Nfc2i//JTZr9l0Bntgyj2ejrS7jMv8T/PUbPpD3W/Mzf/v33+1RvH79yKrRcqy9U6NaODyzA8L+ImVDkyJC2CqmpQ9pkYm/MwRGJjtuyM1hgRMhQIwZt54RhAYNjx3lwds0cd0TTW04rHE3/tZPqNkfkeMzRtoF+ENv5G+BcRwmX14lu32N7LfLzmPDq0lAUNlBZ6ILddS/LnJzjtzQdd+Tm5wqbOKCW6v1bwIMX3u+jmsp0Kj2zjf5dEpAM+4dr8P0XOOmJtG4Al3b1iUbpfQni8ePKn2PHPXL44baA1fMe9qrsFTX3XJa64zL4Y2u75V8II0+ZhMHq86qjLRzP31En6sbIQFxaVnqcHZR38YnYcc4U3hP2UOmLjcTJXKrQzeMsTenx3iKVV1C0zdL2rA9ukL/ijr16d5GT4bJPJ0fy6h7abaomJyYYDXc+Sc6J58iL3OHHhu0eF9TK/o73wgaZSOLv34nI7n+RrzHYfsne/GUfwLU+OrLP0a89UG9erXHi/l/QOMZfyR1DoqOascVsIfxJQo/jDfb/y37Efx28/IxquHni92auDNgKlZ28zBM4st508WyKtTu35TNQtMLnBkvNOwbSJoRe+AvL9BTFWxx6hxESNh9AamBPnEqPTrLT4LiOl6XU4pDuDhw6EPTN3jZEnZKIOWezB4cncQXumwO8pumHSywA5LsaRmDH/nnGRbZ26bzCmeF9COd/lTsdccfqwdZIhZcQAe8HNo1bSTdrk/yxBj5lmHUziHxAW8j/ZYp3JHt90EMX1YIa8vP5JKyeDo4O9fWsE8M9HpKoPHgpLnNGY73JCKx3HnhtcYmCo640U3pTPdwMygtWpNQs4xluDFtkP7jRJasrYuOy44Lj4Nc1XkpOf7CYyd39CaQtPXys87PP9JU/sz6kSRUqeFtpvmwJxgyxz80xU89Jg5CQtO6oyaQz8+Jrwykx1kf0Z1QXg/9uqD/lmDJxPbBc8vHbT3X9rvq0ZR6bPJt5/61n5ftfRNKtlQy7rTqO9nEpE278rcim39D2JqwvE/ab/RX7Jn5u/WfjUPbdGOiy0XdCkwlbz4ObXabZtHqzVidrQxoH0E3+T8FQ8PzhZBRO3kCkyFR/CMfIPWKR5r5M35CNposIf/eeqVyUXDFTDJc8jTSQF/Eh0laMVnqjF6uNBa/j2AVmKnc0Hn215Wg1EZ8+wVyDd6cNEupyeba4zvPGC8BiYj010U7Do3dXpmOmJ6cuICthoo/byEFNq1GKkaGxNBuzIJfk3p58fNF9wOGEBEBfoRMfi4AhPXc78GUBH5hN2X/Rlyb9PifD7NNWYs5QFl7QQxXMYfnW3tVwutahmcPwjAY8ahnztUcODFWT8fr7R6PznP+jHuCXhUKqU5FdMZMH4eQ2s+eVegFP5P9fML+sfkVZEavyDcj4f/s9rjmx7z05YLM+6DfOS7U8rTD/zX/o77748q+u+O7/1XDgzLvrcAxl3kJLOvEX2P+X5h6qtGodwdwRpsVwP3XzWKr/39vnmKjaSI1qJc4vOo4v8gpvjxT9pv/D86j6J5lWLPO8DUMgGmqk5QKKfp1o28PfJoMRM/8BsDM4/mpwUPnd6FlO+DPRfFHTBRDuG/suMNeVft55TSB9onE2xoJVfu1xwayNOpPO5rCCYwdVOAueI9gj+y+EXDnm6a075aDrnDKXzhevXkSrdRz1PlMlVYJffzCvq6sy94n4Rt0n5t+SXstZ4OHnpNkLcr+b1zg+cRmLAImMmmAblheIe/Ium1JfgIyw1SATwpjWhOTSvY8HdbYKpLKp2SZ2fl/qWfGyRNSgk8kvd1S/Gjsbx71dQMbobrk+AqLPU1tOeyxv0WBZ7f2vTnVouPfizCAI8Ov76ft/j+MAUG1RcnUNYUeH6934PzdrNm8F85tN1KBOb0u9tRvJG3bnjeZQGTj6JAZePCLz4/jsamCnj+uROR45QFclg3UZBjNPBY+BzBX6n5rbJGZxt+SpzGmmpVt7HFkSjl/9J+3/smrWfAlEBBSNrnVLq23PxRTI2EH8Z8x/+r+1G0s3hG6UzAOwso5xlvCTI95/5W9Z0cedTsSmgTICUP5v07ZSYF/RjmnvPPu96TM2Co6lLEyFQFphqnAg/IrdmfBQpMqiu8xrirgAnLhXYZnpMFNY2HmFjwiMETd8/o/BCGqmsM5YptVe6K64U7l9oNSax7TIaUSDZiNKoWJ7ZogNsyG0ObDV3EaKV4wLBew2+EU+Tt/ZBXqLm60E6X2jXZjj9uKR9U8D/DnFPYctwpdL/0+0dYbnFi5422ovtAAabuSe/3juCR+KBuc381+CjMjuSKrl6x4YJdhpzwTiuZbr3/DOrGaVi96ODf9AI8uRtnBcs/J/Tf4LRTw1CG1jx4xoTi8RpacBugP30evN0MLPB0eIL/W7nqi1LhDR2wm8I/PUT8vn2rPQbFhcLWVxna0evwfq71p2PKgYDZ8AF/qbvOfzD1VaP40n4TfTey3rep5H6vn8rv+S9M2bWRdWq09ULa7Pel68S6/icxNf7pXI/x37Ifxe/mqVH+mlGZ+Iih6RI8tbKMIeX6oH/HOd55KUw+VAmKmYeHN97psD8bJzvf+7M1bfgH7gTPnl9n4IXTs69Vs2BOmTs01SBbgCcOz9WE0iE8f3CaQjv2R4xSDk+j+tnFqRibvRM6NPIg907+q2Dw8wU9Xv5OdVy9E5h8EAd0PXBoH7s4AYtuBP9U6YjhS9LPKQ1P4KXLa9ufY/+RGHdDzBeeCu20GKg666rchFa997XuWyYx0/ZkKkPJVoPlQQtYUSgrKoY8tKXb//1p0/PIJwJPW2qmsGQoXqkt043rP67g6c2tHlBzn+B+kylyQiSdNMo/8KNRc4M23S6RA26ZCS3nvYDx6uXj+bUaOaV9g5ecgwHeUqbIKZ8M7buEk5baXWKq4V5bmGwdxmPkrL7msp7awEzJTejmzvH8pzW05nCkA7MhckA0v8Hffvmpf2HqUs74b576rvt9ab9vnnq1Tvet/b54yrLGevcHMSVwP2k/4S+pUfxuTAViPaXr5grt8bqryLleiZgJffCSeoTnzw/5h6570XT99AVMnWeNDz/Qr/G9XOAfmAt9X562/TrUfvzn2YEH8vJgcCFwaLLFFDFRGBdgyhv34zcutNHt0+9tdvc+Bduo55jcRyXlB8l+nVg4VHPKXoctZ3dRwrPIFSVKjBy8OT9kHvOOPYaghtSgmPXjM2mxoLjZIYbLsOcRiRvS8+TAP20XiNkPvUwqVgr8103B9wfnNaR6+ujXHOaFx9g6WVLaGdCGcQ7MUXMEjyycrRoed6nEhvtJToXQrvMobpFDoreF9izBG8Fk3fNsWmlUK8gB4VBwEnbw4cfubwu8Uk2BUXfpjikux8DUYof+2K4m6I+xZXGh1LoaE6yywfWvRh4dDpnG7IM8okrZ43kc4S2wdVxP6NG8gfHoAa0ce+WQmsCx3LAbIUd9Y+pL+33V0nOKxtbQ4SX1e27Sl/b7OivHmXQZr1rvKqJNWZcuTeQ/ylPTn871GE//krUev31eegFM5Udp6wZvz+1YPM/h728+MNTa8BerPP5QPr9AyxlbYMqRpANVI2XvRoGCmBJL+JOycZB3+TvysDfvkEdntuFGR72fD7hTx+CxCbTap8Tf31sfeVxSgKmrD38kH/ZncputmLtKG/dnVouI4ae3dWlUUcfmjizS9fRCe+jkEGuWpznd4YWgxZTej9S4f7L1kMf9IhOYy4wB3eqD5fr3fj3SYvMy6JqJOzeSz8jrQw88c52eCbzMFcRGnrlEjErQWqEMfzIzc4Ee7GNyQeamAts+JgnFObdWw4m8gF9a9WMDu+22X5sBXnpq8HOPzxG85daLhEVLH37sscL3KgetOyjkMbTufZf7Yr8O+DERx9ReM/BM3sKfzXT3QbdI23DRvZxL7J6/eKp3T+gEzcD9j1KJ/ttAE4cTljXszOXA7FUB71573aCFw9svnvqqpf+j/b556qvu931Ooug4gvr0mpAU59rvVpsLf5KnZj+d6zGejf/597+EKWl4hF6fV1s12G3BU6/SEul5GPVapIZ2Ob2g/QpRR0x3S/CMyoCpeibu1eC4BM8MNyeFSge+OIpt8Mbn+urngKqGG4xPiOnjBlrm6nLA1AkemZ2z1QCYnVt5GK77Old8P1JYSjPViy+yxvh7nlFWu1vXSj9Kw64ReOM5jZDHmQlt5CmNQkmSgweMAfJ81Xv29vJBTpAG/XiX5kr0vMG/hJLQr52YTwxqJBl+rBlCu4X3iQSnZvZrNcTCZLO7zqjNJPz+WgKT7S6eULXembl/NlMe3m11oUYe6bkvM2BGtsUp1eEHMc5del6ST/2eoyUwPlxnCdtw6L/CG4JXTw14xBNE8E62wfPXK/B+3HAjSv0lMEUq2uftVhVB6m3cQAnnPDMcl6OntTTV6P1OO9bZBjDonnC/fQpMF14p0a2v1ft+AC/3/+qnvnjK/Dor58tPbdWTrdoyvxC+axTLFV+qf1r7ibMf5vuN/5b9KH43ph79vOhKRAxEycCFtthxUypzwjvlX9BCgr56U6zf8HlzhPbYcN6ebv5lr/ruCjGW70zw0vMJjz9+w5Nr19eAqn0GTz90gMmVM0Ge9jz4jVU/T2Ad9XVGye1r27OPx66nt0+hMBBcd+ANG21pvaDs7mRylr3sGnYsgPnbZ7HhfHm60Ngp6nluPYAWEs+IyfceWjJR8TnMsn4OKnuJiLk1eKHpoL0mqbWhVulrGAcfmFvdXJGaJ/xcIM49k8Uy9F6lIkaDWAWPaeJxTLfrA7zcHu2O6e/JiVonWkGLsSxgWWVN+j2MTC4U2sWJpakJP/kOt3kopcgRbC3OqLbP4Dn2cDq2VMoRFVYNTJ2p3yt6Y4GHljdLDXKjXw9mxjd6lNw692fOvGHTfu+ARN2j/9L1u2Etb40oCyrcT1lAF7BkheebbqGlpQLv42tN4veY7xemvup+L2ki/Zqb9A+mKJxnvzA1t8sbZ3W60PxBTCHUf8LUX7LWQ/rNmHpV0PexWSIG5mbesFKeTKk4buCHzAYxFrvym+osMTh/swMmGCd5VAxMj4tebnZih4sxpPumhr4XhFxjbraSqHi/NnnQ1sDk3VNHlJz5LecrrlMxa+LPqLg88Hvu+CE23LYuLEA7Vl1jedG1AChAjIEnaIJgZ0fZgP8Qy43rv5qFwrQc2ufxPoNXs9SB1rskMmX8GjnBFcCjz06FNhvtEcPTMXhn74lr+JEI2uz6QYwXY8R8+pQtzi+Xms6iq6RRViW7PLoZ4LHpOQcG3hF4epTZDdO3ZUj37rVyQ2cN7TmOJiNqXhf012TtnNjVKBTK9kNovZUPTA38F3i1q+BH+d7/jHSZp+yNnBKwmdqfAXfkKMt5YKr10b/UiVdq1o7ORXN7XrC9NUEOs3dr1+dafOZWHE+PUT+PQzs5BROVCTA7vUPLPnn42a+5Sd+Y+prv98VT/GzwnxqF0rrLXzx1vWVgr5IPvnnKoVb/g5gS+NHkB0xJ8j8DVP9LPLWtoC1ur9TMo4Hfn9vh9fsvDCwjD679Mbu36thRWfAGF7w8YGLI+nMx7o/+3AnnE7BTHQ+ouF/hR2b9+E4wlIGZhwktk37gJ+bCiqfGPiKPTz3EROq6U3rYI/idYeaYLHJSi07jN8cdunSbaMpFTRBzwLTj1UrB8kc9ojIN1nl4bFOJ1SRKFJ+GiOnGBobMpTWkaiIhjz/72vboDN69awF4qaihvUY6p1NmjKAVpwp+X6z6dbX7IbTncd/vA7tq+vG0U18LP+P7pp9/l/kfPK94syu2m/k+5fxjyUX+OdOZ93F5upk9ZgbBImDOrfeP1wSYFmf4LB589N/UNN3w3fZ+E4qPHuESOWVt9fNITO5DqXfYcZHBoX9Vlcupfbx1NRit5ic2y+uObhttlfs7Hp+bWcnRTRHBm2EMbflZ1wI9t/seoxL681/jU1+Y+ljPX3W/3TakTk1Tf0WrjU053XVX+YWpbHPjqCr+KKZGkx/OnR/Lf8laj9/NU43jjiiPG/ilZ80VbDCAVkvqF/yQEsMDp7X7ogSqHjEZ4x2eF6ZDzbL0+nnsCw/ap99Lazbr58et4LmlCjFbD5WN6m9W4JGqH4GsThn8TrKBVgw+L/i3JrPcgP/0ezdvpzo5FvLsvj6ZvDZ0fGAqhme3nUmXsNMD/iJ7AhrR8GgLLGvzGd0zCzHtuX3dLbcGdL0MTTd4tsB8MuEmlJTKlgvPJXjpUIgrKsabbd8e+LmBjvs3Jw33vxw0tHfpLSg5vMFjnQFe6aoJh+ddIKes3nbB7Db3qBl/lqp/2/bjVW39oYq74P517UC73sCbGXEmB3vjBOyp9vu9J0doZbPMCtYw40MPZm+Ro5bQenoNHsL94O/Evo6avcHLhZqv8qiYvolZY/T3oyiX4LHNPGCpl3+olAzw5iKD1iwf/fXjvpav2Xgf3/MoRP+jfq+d/0f7bd9rpfuuUXxhyrZm3C9MzcvBH9d+wvincz3Gyl+y1uN3Y2pX14h5ZQetR56bMPfwgod+xBsuHPd1ptFHfSKmX4bqDxx48qJIiK664MGfeNBC0GYzeuwO8EvaFFpmWVgClSStucBfwN/kRvyGP/LAI3wJP2Jq6oRu3BgxvW4+Gotv6zmFK/mlHpqzqWtvMY8pi8S1aq1SYCp4xR8q1pbuBuEInj2Qep4bMrPXjsjbxkEW6b70DC5Ko0/BrAy8W+ritt/cHxgZ6zUDD3jgYWLA3IWO0JKWavU1GVdi+QB+rFhziHm7w99Ha/VDz3JtwK9l84Rl2cuhu+SwPDx3Ns8+YwuYMqe4v2IBU0oDLdkexsB0vcXn7XA1omr+MPD7Dfpr/IF2fky2yClVif54+uChenEBjw6uwPhoql4oeWfLPOLEFH5LL5/0+FRaHlanObEm6bW30+e09QaYjWUXOS/r513EEXJUaCzKXzz1hamv8Smp+vynRvGl/eb2klznGHO6mrzMgBYL95bbVATVH8TU5KdzPcZ/y34UvxtT+0/9hjZqDdfPbBfaZSdzVE8q+KHxE3lWsicNXZu+RrC8QNvEsbKj5JO6eaiJjs4+GTByj0z4iXQK7XR9qohpV4VWE3ttlrmvVz/PADG32ME/pX3MJc4UMW194I88xeQoel8a1z3w4kmL3FdMT7NZcs6VI2gfafWk+nSCFrrK8PDvvSFQeuhM1X8F8DPjUw6td2WGGz475PHqbvHUfmbgjeujH4N1jyrFqwq/T9/A4HRbgpe9F3h1x3M8M4zVkAr9Du0WVVm/V/XxTU04RU6RMmiv4crd0fU00rhot04bdpq6b2qXAXgD/UHsMKzHVG9LYPpq4vOaE3kquRA8v83RX0EjPqFNY7TnfYY21Vzw0FVi4FE9AMY5Xz6iv974n8+mk9imebV0FeYqclKQmuws1MhpQ91Qo1mfwxg34eludNuvuV6nb576xlSxk+nbT31h6punvmoU2hLfWP7Q1VR54fm01dktdxRH/5OYmv50rsd4/n9lP177b2JK/M2Y2sQG8mKTbb72nDSZLanv/qyajRp4T8TY4iDeqVTwOeKkhcl8iwx63EauGph3R2NRAc/d5g54oLDhmQ+OCv9z3qzVqNmA53w7byjxnkbuN/2Y5lF/8ZQOPPiv59NGDK1OKR3H0p3b56cHr20l8ULp8KypznqpnFimiDVVo80yD1cGeEMUYmB20MLvBINee41l+B/ruckjVn88tpj0PPPeQ8t6yefEpLms0NPSgblVDf9nWzE8P+v3bAkjtWOy3u/d7JfAvPQG5k+b/AVttUZOSTVor8/B39B176pcuLSAse3CQP88rgbne7D5zBmtPnRLI8T80ICWfR2gDfNJswEm9IyYcpRruq5WphpMRfBW5R9bejrgSP9aA+M7jfPpQUfwEmu7ht02r4ZS/6y6kb1760w8vmoqN6ONG+rXhcZ2vPihJJ6iv6MFnudrrcf3Ot8vTH2N+X5pv939nnTfY77soZNrlUwldbQs/P9veGr207ke44X0f//+qzWK381TrI7v1EjlOvfDsSOx5RK8kosn8Mz1Ar80fxyv1FqrtRspXqawSSGtqDLW/fm5sqOw1QraMAnAE8HqA23CjcBzrZPo4DEBPCfYagWtlCPmdzG002P+gmfP+n2a5iyVWHtViE5WWHKI2xlp4Se/gBc3c5XkTgnYbaXegDGJuf6hsIld2yNPt+kaGPUP4AU59t9URZO1G7b3TGfVQH5RWkzBG9ECmDscNlNE7BM5Yjv4IGeI1puuk9E295cOV7GFPpnQcx2Dp/ebfs6qNGnpdprDD0YitNfZURl4mS2QM2ius71UdnTlB7j+8+OYTDgewePj40YN9RFyRG34L2qiGz4vBGCAa8qSnsfMUMNwifa0jlvTTdiYXCRV4LEByQ7lF1dVo1ZFDvEe+P4JO6VG2cHW2HawKqn20nUeuPNUYML6+Or3CEVOyTtg9quW/j0v/WvPzC8/9TU+9Y2przWJcjMg1alvOf3SfrUMnupk4U9iSpz+VPdT/5K1Hr+77jdexgWlI1t3w4hBm9i5jBhxbzoXdgliVBbchMrgrqv+6vluWHip5pTXK5uLLpOUZ6EbV3QzHfindX9e1C6yOkrTEL8Xqj4Pj8qMKt9fu4jhNGFxCq15S/l+Dd/0jb/fNwDVtb7m7mU9bTR/4V6oWorD3BizLmBMExNqnoXKRWdtrrD3GZ79MV2AF+ZT3O84Otb00FJdDTZjxFz3RIw3lmWowdha6KxcRS/yRUXH3x8/Chto0F73wQkx7dTciT1H/gd+aw3MqUf4tVEFXsxuA2D0vnyb4FFnSN5nPVeD04watpnLHbWhA0wbEu5/jSc3uj0fOucbxbtjztlt6J7qyEHyxRaYaK4ySl6jNReqIXKQ8JAreqQatKPiISeYT7FfY3mfu2Fgdhq7S5MHJZNwwQXjTyIxT/AzSs8XvJ9pNIeW1eqG4usDz9dw0N5fZxD8C1Ni95xYU3qK3Demvub7fWGKthNg6kv7Lbw78EXHqviDmJLEn+p+2l+y1uN381R6tc6Ucqcl5w8raJlVXldUNvGK8+e3t8BCtYwo3y6W0ELxHLxl9GO29p7ygGwb2i7lUorb0wq8sENMzfIXeOvQrNwg2UHvH636BL9Wwg/lN+Tdcj5BHhe7fp76B79XWmCMVD7Pvfc81DXpYZwp50vRNZIw8dg9qAOqJXOhhuauq5jCgNlyG4H31Cd4M+LVgprrfukGZzctmKtwd8otBxjZS8D87eBkdJntl1y4P8APrVJo0dulXw9V9+ubVhtos8ddB69ySRqwVsDzt7EOjFwmb4Ut5OGTgmoju+Fh3pmsDqENGyeBltwVwGw9Op6piBmeV5TSExvs8oriZqjDm5ppxT7DyZHq2bHHvPGuWE6vKyXi3nCjcwOMa9Vr3q+Nl9XwNLIKVleTOz0et4UbaXknsJLzT/S8j5dcIFjwV3dFRPtMHs+nS+D5f82hDZL43zxlDKKE/66lf2HKskPX+9Z+W/59c61ACf4gpqb8T2sSoQ3/jrUev5unjlvVozzRNS5cZPOOzfNVjnd4W+aRcnoXzIpzh571Ed/HYsczzoK2e8iy5QYZN+/HOOWAku2C5YH6gFbKX3lN+X0A/3PK4G/OxrE/MyBjeaTPlIIdZyr8wsne5WEQIcY9x7pSBGZz3XinJ1q2WJ0p/mQz11THRMw9qxa17Ufmon2lIC+PjJbquNdW4yswcynKI93KQgMPJrbOZsqroHzZACNi806YOR07ZGtntP/mIicoR6OkG59uOJ+NMoFNr3IOv5IgZziCIjC2gNYtvW7FhatTgph+j490TFJR3c+TV8KWkv+ka+oYqj/SwFPtAc+XDFTmBnsN2tCRcL26Gq/UqOShVRvP8uiW10vXH7VonzI4gnfLFfzpZYmcom6cltzmNVPd21kGjy5XFeX7Bjlkaig8G3txfz7xiYGXBPitZ8SBt8YrPY9GI/z9v/ZLJ0cOvtf5Th6NmBvphnh1cY1XZLgz8BT3UD21TLUDqX795zE1+mlN4oT7S9Z6/G6e2rilQc8x8mJoc/DE9xF4JXEtpvpBnxddk9Mp1UYL+BceMW7Vk5KaKu/n1wm2yU7qcUdJJ0P/z59Jw4Knf6OyfbE85LOFyZC0N1SxiaoG6T2B/7pYdypn211/RrRdsNWkjugY8Rdun91LXntt8xPVTTxTzdlBIcYdfUY3J5dUL13IFTuI4KFsyK3VaMRDC2WFa9P1zebgIQc3OkjA5F0drVRfesw1dqtv0JYzdwHM8QnP3lmcUeZrazeY7xcJ4wdlSFlraW60kBSPDR6vhGJbQE6oZ7hewy+W5BeDsbo3vScwL6+AKTPb9HvKZBqLrrJO1VlTEacqtOHkXZ/p9tnB/zl3YMI8TvD8z0jlfK9CTlmeVhEVd0F3/e3lDW1rOx5dHsS7h3J97jTR5G70SK5zLmpOCvpzLxp0dwcLzt864EllDN7L0+uyr0tCS39rv68axdeZbl/rfL/qft+Y+uKp+by18m8/db4GB1ovipv6pzE1Fn4Yn5rwf8k8it+NqWSby4ixtcyF5pCgfYISeVfYLbjwfFQqxgsziYj7KGp0Vl8V66B+CLYHeZ7zoE2M0XFB5URS1FDkgZlSETNqtanmBi8dHl2YizKVI0Fxg4UZB+yFFEnJ4rqDp79BK81r2aKDtAnz/UGd6Fo2fp2ofCYzdbeeIoYcfTem6GNO3AO3fSmMrsaVYnMDf+Fa4B3xZDHK7oasRsZIUVguxHsqngeNi06jLmGWNW9o/37LeWRfEmB0y0VURzUwx462xPxW3lFjeHMucNNXw9axe6QiyJkanq9KwOQBe5HDGx235xYSrw128Gu3Rz/n9bCEP1KPB4HsQ4Dne+8TnZ2Y4dH9ZiKHeCvkhJEiK5S50dyNrIUssVH9cihVJ0s3Ms7oP2U9F+iw2T5dL/Mb0ob3SYHrL+GvBhkw2OqlQs18gv7N5nLBAmcC3ZCNkQOmY/Civ3Mev85JNDjw1NdeZN+Y+tJ+Xzy1SMcWZ790aL930+1p7c3+PKYm4g/jU5ORMB+J2td//qvnJP5uTNWzzY1cXZi57lMBD+z2sU53+YZ36G4RAxktcwqCRlTd6DpstDUv6tR2zSqPho8kYBvjVlMwHc5cz3vHxIqrDJ6b3pBXswh+TKwuuP6xFnP3sbyQpt2NjB6D+ZYLAgZMRGqt0XHtuq6X7EaJNsrqXzy1u+0Tk23j24WixenD7YO8bbROXkE7BeFKDSYySexzcT5kNaOp6kUjy2P6wjAofu4Wqs+fYp6Jj3ZPe5Jn7uEDs8GmKmdTvPC13LfEN/xRJi+o2iyGubf2d5Im1K5Dt+4D3jlHncLqJA3J2r9qd5+PDEXj/WMNrelCuz1mc4EdvcWZAlMQOS95vU7slJZrug5SxY28KE7w/fJOe/c1yA+n4Utn71k/V6pYqbn//3D3bt2qIk3X4A/ywkRF5ZJDJAcFyYAE5E5FRUHFM/rrO1zu532qe/TofVO73/pqX9SoNZa6EGLGnDMyMlI67WcZOiowPn2mhG3hcuODG+zwHo4M8rO5Udj14H3BhZ7S/dsuug33G+GQlnbMarG1iBd/MPWd7Zy+9OQ7N+ndHMmPkg5uYXv2HbSXT1F9a+ljtUgxHLAjoGE05R/E1JD9Zn1q0P/v9in134SpF3N8jO8zVmUz3i24utz3Mb2qoyrJ2JPb4evi4WZvKfT7YMb5UeneEMcGaZl3/9na7zRDjJ87VqXBraPyQ7zKsHpfTcgN/KzRtpsAV3WuMFlj0PBX7W9wZ2gzOU+2lGcz+Wgx7D98lvEJa7jcXv/DU5c7enZ0enNM1OkT0nVGeVwJBgt8bBhpy9oqC/t1z+ZIYvNdZXK+CXjS7XcRnXGXpZ0l8Zq6bLso9jmrpB92W/4YMhu3xtOs8v6btN5e319wPR+qkMyf94R7U+FhvegYcn5ZiNJu3Z2FUU6ePumyc8AVd3XG3WZC2vFuRord7VsGioj1pKxXYcmT6vJp/Z5SDto63YTbq4x4uHvos8QZdojgpTPCpdP74Z1tYXfTyCQebHcsy9OFwe0rW5NWzIj3hgvS2tEkRExeSQ/SvO0Y3JhO3yg7Y42llVXSy5/Z7Zef+i9Pfet+3rVVv30Uk+dLMGHGVfAXTEVl4RV/EFOj3+1JHPxT5lH87dqvODxxPUpuTK5WQc2350eOYnlikO2m64TPduc7rt+9OyNxskr4s790cBENdbk8thSzmndXcPX2bzK9JLeAn26VwMd9p1f54VPDSIzeC/MieEC20pYab46kHSvuBGx+VQzVHnTiT4dTzis5taKGt0e2Ip7ZDikmdMOzN+XrgvMXu1aJMxsp3GuYxOqmkvbxYavaE6OnYTycXpl0dLr+yN1UiI92wNKLSdfvvTBGNLQbS83R2uPvzfKF2OUdSMVwm9hpdznDVMteMsse14a7a2uE4rgbVyn5HIW/b/kK5+/xrsr6zqCkmNaPeN/OPDa3b5+63mNRIVmdB8suU03jdnwhf9jTGctO8a3gr1Wnh5IvW5kq/cLgqmJtsIB2BPLuh5yPKoOub5UtILNug5y/xCnHanvX2bLtoEGfP+nj/Nw+qqQp6Ta11iPB3N32IOu9BdpGubn/Onf+h6fWb2csetplXAXK2Pil/YLmQjzVaZn3rVFM59qBCe+Q/0lMjdXf1f0G/9K9Hj3spRix5CjTRbxs+SB5DSnvNtdKzvfXhL8+1n++Gp5kutosKOamnT2uy5zy7sDoFPy+vue4cpYHev97WnBnv5ribqt1ZNpRdoF9G0QZLrv8BNJ/LJDvknmCd/8UwHKQknaZTdYv1GE3hni3ftb80ic/86P9ZlvRcttc7RCLkXmGxDeGBL3qGuBpuABYDLakNRNrt8PNKT/I7NxeVK4rexfnSdBWSX8xLvmods+YkEKFbDDyC64tNymKadKrUjZdN7wv0jdmd7hUcjldGnx4nm4xmoYKy67dTsJ3hd/DRDEKKRlXWh4uBfnFTu2yxaHzKuzpaeLh4uY1MsUL3a+g2o0xHQaUY6Z8WfLoPStwXo7OLNval5zX3dDA1ch8Q2o5N49HBRxw0bmEkCjAb4TBMeJxH3aZfO301l6x8xoxVRpILvqk5e/noYdzvbpDWngdhf9g6nUx3+xbo/iZl/5T9wvyS6t8eepH++FQgAePWEtQb8o/jyntd3sSB+o/5FyPvxtTxc5QUUbBlqWS5Rrv9XZL0hr7GlLnvUi4iQZDmX9Ocbt35xqfXc4mikdCvBUqfsn9yOtisTxuqrTZey33+k+ORzEmfzarDM1eXTlpnXlVVqljzG+8ExOPHXb3T19B2+Z2U1HITLPjXUb5rkjgHYlfmPK38afmMapbXM32J0jZmv6+eXQ5NqsO+SWn2OS8/xq6mMd8w9Lt44w86NtXlIvJWSYdPKv84V5tzL18y+R0tVC4NdjR9ZjRQ6Yby695uSXMz/vvisnNTk24iiGgeMKdPs9etXx6OKW4OdRplTVXU+GTt7/GGtYOW+i3HdptqJLfWys7ltRyceNSWRQohouaZZ2+V3MxJBezUs6VzJxTc+NZb1bhRjwvMmvGS4/v88rAfJxxlvY29Pntw/XwWpBuopz2zO2zmnJcttqOpbu+yvm+mZHYduwDJI/dSuNf7fdzRvZPLf3nTDeFPlt+eernTLcfnop6d8lh6deEqW7/UMVeked/DlMUqr/TfsN/SI1i9Ddj6nQpXNxkIqnk+3BCPp7mQ4wm5yWTh9AtuJLlHOdRm8nMmhwU3vEbH9G0iRfK67nhSVnO6BoxljKbDDw+qH0dd9pqIKVzaBv75AUT4qlVKtMo7iG/TOQEt3Y6hXlcEw/xnlGjkfR2LB6eFwY8rv7yF0+9cl2z3Z1CfibdH2QS3RzkYn4c4PJJfm2utGvk8ZtvMGOBhGxEBp+vlV6Ei3Kzr5Lw3iSkRfshOlcrkdKIvIB39EOJG/tykkl8HtackQDFVIQFZOtZv+Tv5f2A6+7gKOXjMOJ8qG4G6N5DhOy90IlnknGGh3FpV/nO3HF7fL0+celpOfFY3nBeXkiyxbApKrk1+6Rlu16OcXVYValu0/3xZncH486Erm97bgLey0IPXWxGn2qrQJ4SHePJiCgnDfhG5W2ZL3EzTvMqyY99j3cunGGxnhJvvrYXg1/U7l08Hwv2q0YRvt8d8bLqMfh6UGpfTE3KXED88isO9RwTtHfPQyXaQ/MnMdXr/U77/VPmUfzdPIUTucaizidMelIpeBm1lBdPrxDkO+c5v394Y6VWvpT3217lWnWin8f7QmYhcxUenKsdzkc9l2K+4gFPzGWP8nCiVElhEg8Nt/oGxZVNIeWvd8nHXAes4ssElqe3frPTYvvGkO+kxLjuaSDy1RKrdjeS4QvJL2lTd0G+xqohO5wSg4+f4QFX8acuuWwD5Eq9ZRiB78kk2B5y7q3VHi5X16WU2srlvJmke3Q2+4lMbi1hctu5e7gMOztIoTdQ+E5rPVzxJ8rkeqpqnqjpBDetsq0yc+oVZHhCRG939assu41voC3GId6CHofFa9Eq9mU/IO0XDGakxaqM8x2UHpKYFKQlpcz59TF+oJz4KKV5VRI+3hgLjAeQy9TyehpfRNEadSnuEAfsSsjW4hcWwXAgsx4nbffqigfmj3JGvLuQCc+etYHRWBF0w7TG45k7uv3yUz+9SXIVd79+yh/cDe177vzXT90vYHx5yt90D4Rh+Ud5qv+7PYmD8T+kRvF396XD3WHo3TdGlR1qk/Kq/UxwflAslph2lPD9JHuh/TiZMvX6bcIP/H1FA29hRULikPDz7T0gxXXuSKGOzYLvlMcFN9bmVcmVityWxfKFE1EbIKuh4fH3/DjGxYkAvFQe28Sul88InfrqVngdWgVsE3eJp3c1Io99JT9xGh1bDNvHnqXOfB/wq74hf6eNdJk/u+Rf6omYYfpqdciGV6vmnqIhCkdDSM6bnsFvz8hCZzjR6ftglXNnws+YtsucpaPxoeHPE1tjtD7ZLKtMQ+OHXVBi5h2Idt8Xh35/mPRw0n27VeZ6eQOiOH3OZVxabF5fy9pWj9kM7XQNkOQRIB/yAfnL3ZbLFMyWckiwmqDQPEdmD2JaHr38G4plz2dpXVotv6YLAy2ZVCCWMy8H3Z3WuLZ1BRKH3xp+KqSHQp6B/J+DLb/kvsTVtabPV08Hlafm/iG6eGEs3G+2CP55rqP9wdRsun4Z3x7a2XAp4LvP98dPfTGVH9TkD2JqMPrNzMzBP2Uexd+NKaavR2gMXSZF/daR5yxbo1u0ShWJRViDy2dj1EuPsei8XpdQrHo99KcZxdC0FyNfTYZjDDePh8T6uPX49nLcYr6wnpXEC/HMsjR7CI9OW8WDoFPDIh4RJ5jgynm52ZAf0N5dMaifBosn1zaHUcl+YSq0O6Kx1Yw8f5DddlU2HbUKf667Bi7egy5k5+6y4O9+vEFjabSVmI/KgJ819kbRlF6VkuVDfnvUBerx/SXxsaP3p9AQTw0yrJL6WtHr77GC9lkbMXSgm8PFEG/Mw9ZlycmXN27oUY3+fAhMjrvEjvK90vGh7cxqaRdlYltDc4V2T/YrfFTtjev+u8Lw3g5k1LE7BZxm0xyn+bgj4+tQFDyrnzaKaG6Swao/OWaVr9FRO7kUweVQwvxhLXAVPF+QvutVwZe3rkT9TLwVXfphAAXvbzG0F6qMDYwV/tNH8cQtq757En8wpSf7MYRWNzK+2u+LKfpEDdRHI9HvJQcZt0XzJzGlar/pSx9ov8wU/ef/DRX/x/ophe0E+q8OZeD1dqWAO1vU6B3wJHF2vdxg9rZJf/f6JxmP5Ij0ejmjn592r4omh+eNLwczgeb0XlVR+PJrqCcWqbhV7wFZdn3e7IV3II98mdRS7OpRC0nvUaOcNY5cRNdHwC0Ir0Kb3jWYZZ5ewqxgC9y+DyMWjENR2sXpNUfPHZZVyi9o8HK7ZrjccY1lc31Rc8ddPDE4GUcQ1nVWQ3nZFpjPBgBpXe9UXjPVRbftHwni7qOE07q6YhyMJiwd5ruEN9FOQ+6dSXs1q6UC9m08RRyNuiAu/EXaMZ4s0e4EevU5pzsHq5i2KLcrQy7uBvHw+aIpOHlvzjKKio0H42x4RtMKz0zY1siAFT/cMPSebRX5y6AEZzNC1MVeYWLSdALQz8kE3SgIq+hzni+8Eod49iofVVoEo5yfROeAbgkXur/yosA+M28Ir+bK4tOj9bh+cR6iDST5qctdD+j+Xw2cPbYjFg43Lw7Tvpigla0FPd+KPv9nfcqpX38eUyPlN/PSB/rwv//+TZga35oD5VG3ZCLLhgZoatNFM1U3EPdHjQHGLOnhNHQ2DPPzXIPds2eicXk1TAwcerq5Yhwo7y2WIHhfbWE9vXCM1ehWZYutXtprz8vQ14+LSnSengoTSXk77UQ25AmuCz7aLA9iLKIhm+1Q92CZi8W3Lz1Q8yfaq21qoG60W0iS47bkRtRrcJNHY5mNK6/mTDVD5PppU0XLbFSDf2ABzgtTl9n0YTTc2Ighxbi7kdFhPvbgqK1iXPUCTv4wEQov1Z7E6cPcV2Jdqh5s2GZO2kg+pVCOYQGwOiRovsc9htupqcAzdMg/ng/dKrmOKWdkAz5BfW6XEIvNtIHHLTJRH2Zlhc5qfoOST0I0R+mJArpYGlBb9xM6r+kFRN0sEziPt110xMqT2F/vCvq942DRDG8yy/Fc8GgzAwwXYiej9ytPoNzep+itnjUI87zmcH4fn0Lra8qvs3J+MBUYa8LUJtxxCLqkPZ3r5zwvJiwFrEsu6fvUB/jT2m/8u3MSB8a/tI9C+5xPO/PNpYz5c07aYW1ItESYVPiaHDQ4uLccHVNJWOQ6fQ88UbzQPB92UkSXM0L2QEBL7cQSJ/uBAbPZjGF0864y2xt6Ym8vfg+ttCMqtJqBCvrq7SNel8Dy0Ca/sL5RND+dq1oF+jjULLkb/+Ipv/W7LR+/6yOau0sB8pGQNu09Z1tEh8RYmkXujQ/neQ/tu8wo8rhHmOpsdVw1q5HEo6LXvHP3XzgTdQaRP/MUitmNhoH68Vfp43PtC66gP2gXpE1vqQrdwY6+1exZM3F8Ey/c/VmE/KhepfBn5E/euCG/KeWYyfd6m9sBI61p9eK0Qn2pBuCpyRzdVzSvIuvRu8H7pA1R3xl7EHNHzcGvOiF6TlxVeLqrNagKG6CRLDgTYvw5J76ajTAaVJcqm+Tejb9K3CPPHjmIU3CsYfnIHzibhtsqdqLpfzC1sBT5ne1M7zUph9RjCGbi5X0x9VP3i9LtW/lqP2uFB4haqeIfxJQ2/N36lPlvrVGsBi+cPttUiu36kMOmKnW04pKymp3WBUwp36KeLYTEdldTDOyKA6HHWBFvqQPyCwJeSOollHgKbA7cS3eYrJwLSOg8DdvInxVOYDetIli4OUw2HQ3zlbRgMcjHLRf+cf/FVHjOu6rVk88cr0pDHnswXt+49vQS9IZxLlM3EJyfpZlh5jR9KXs3R+WVrm3QGaqRFFP9lENwGN3QC3p9KbBLfnB08wkjEycCMTXp9+PLaImGEwxl9DgENVjdVqK39WNJflFqMLoMp2ix5aYSq9JDYI8h8WBq7ipRbI0aNLF3Ue5CtZLnvjBsR12RVk5ZSH6z7Ocwi24mAvC4EuZSoUxw5wd0ipZ48lLMC9CLA8X8MyklNqt5A8/+qcVpN7IY9urPGSVycseFsWqqxHAazt9uEGDApzHEl16tElLyBerVqoDPVAwPutWlFZ2kTzz1M9t5tH7+0n6z0tgF3z2JX0z9nOtxnXgxetakZohq/gcxNWbj32k/83+Wp9T/1TMI/m7tV7qDE/HSJJZx58Y9cGHex4lWzmQ0aFkNt+yqob5aBDLqH1kJw0Bdo+4P5hJdyyb/pVZHnMLEr/B5ARX87B5iZjCKiajXLThSMkfDCtwqzlviMZJ2NxRDX2fLoliqfLGf7oTWPFU2ew0fqrUz2BxP/fO4Ch+PW8I7RumglT8TyMzppgVgswDz/ejN0vmi1/BJP5ihqyNh2h44CHHsrJDPkQHO5D2HfFDV6G/zkImN53BYvKfEq+cBqyJvck2g39wsnFowY+SnYgUO1+KBZmc+l5Fx7yOYwT0gd99Lq3i0awMwt/cRLvmtJ9PtrYu8Sk8FAud+FekGr4Ensod+q4kqWjfQQPxMCMMk+2T8xEyBS8/oo6F5G4jG8Ykw8Ryf0Y4uJou4QI/YZLhF+XwdZZpc5wV3jIRsm3sMZSxPUoFhWc9QHx/zSkDgGpD401/az6f0xSG0T8aXp3w0X/it+3mGCNn3TLef9Smrd6xZXJrNn8RU77d7Eq1/SB/F381Ti2peoklxVAmbyxoWZKcxaPqEkdepCuBs+AOchWJKed1+a7Ds1zmGEzdh8SvkLbhrtsXZYj6VYj2tchiwQsMCzZOUhXFX+ITcM8X8wgEcb44NRLPJAueLjx96rpbGF1OjqaIyf69uFMuZVylu+81Yzkb80nJ3vx1TDF0FIztFWo2u0MRoNntCmnTqnIe2SqovigMZvwa9HKJyScG09Ikdz4sbXc90vEWvGpArYZVtQG+5ZmhZ/hPi93FKWuwzD9DfWT7DoWkFEPXyDO0wlRCZGi8gHK2n6K6GdD/KbsmhySknJEv1VSXzfFbwspxn6OTjicQ6rOjqnqsH+ovBrBIykxwsh0fo7jaUg3In86C9aE/0Ru1K4ktzaki3g5J4fGVWwvV1DWzrEGFmWZWUsd0nv3fcqhg4zwAIGTKBgikcXWVHGC+3qQKnXv8txutQqXzS5RwGr+0vTAXVe4ffc+d/6n6xv4BftfQfnoqaYx78QUz1f7snEf4hNYq/G1PPrlxhiA1pu9uGGYCP0xUNYzOtxG1DeXvbYS/Uy8UEovN+X0M+Ii1mdtaSPPmVB5R3feIFvp4A9otYhY5M1jg/NUdIR/s755fsJMiPqZxhWmYJtH3bw0UuepBp6STgfhSWX0zNZL/bWtJkCfHUcQzh+j40+EgbvDH8nEGQaY+OAvlWvWJqJReW3Z/M45H+1ND2jz6Ifck1ct5rFe318VaJ6jkuIAuJR8z6EIDQlkkCqWVfMJiurjJ67RYtYHfbolHHlBM6q50CV85ddOokgkhbQQlFM/Mohjt0/W9PaFC49ubTx35nqT++lXw7e8aUM0KPMFrT/RtngzPOJozQGSZ0vx4Hz0duXygHhfWhAWeUX+j+PRYMj3PCWDAbJOS3wGC49XQF4l0ExGduCSmeDg2Xr62C1ssmDb4JLRXiYK6hWZ1jJgbjlIN2HLFfmPKzpwHbyCft/tnrMdOtV/L1U8Y7IW36M9s5e5HWBVcjnsoT709iavC7cxIH/5R5FH+39svnW9Lnl2tIMcSsG9zrcYPGmOSceE9JK+yM7ZP8xZPcL/bepMDuNyRV9YwhIj1zg82UtJ3VH5BqeVFUQRMaBm7WWLMkGmrIB71rgOGg5lIMDqS9DseWfdZoH5BGVV5zrQ23YlwSGn3ee9ysiyti8lMHwlQ2nCdcPFdX5EXssmx2nSWgjlCgjM0jy6aHncaTyUlB/UY8GrcO+Zc2XhxwGu3OVaxl0xv0pv4CQaIPeHQZaVV7tkenHZxYrJrnT+1bv+JEviZScCcq4eLKLvqmFDIaTisDzqxno2M8jCo6ZFsVHu1B4KYZnWUi+Krh67Er0OreHBY9Zu8GRvs5+c2onbLoCJYH+a1x0V36UuIjsxEOdkn+ypM5i5SEtHN8Y1O6nzdDCmOut7Bg7QXXurGQ0hjwhk+91RP9Wzthcb2LyR9azwHq+gRlZEmlgcPQ6YmRXvbAdwaEqd5B6Mg//X5hzHYJPKztFG03E7/OIPjhqR9MobH+ozyljn+j/dR/yjyKv7vuB6k+R52pMxlrd8LEvtaP6G46xDvKIS6gOx7c0T/VLouqYB/AaV+G6BXXSOL1LguIdJahdQtdKbxZnEPVm19QHl9Vlbk7v+R2zSY4XfogxeLcU2A/V0nRBxTTidV6nKeD90YMrTm5754SNlYpttG3lh7ubd7y4kgx6t5WHLKdvSY/plwV8lP6nqWglipP+26L4eYygTgsFQ4d656it12fIK74iEOSjucIF4NyhDOCHOrOeoXT5lGTHynVEjqrAbmK5dyT8e5N/uPxoJg17nLGosHIKkBGpDWtk99hM4gp5vVF20VZn+tK5tr0xjuZHuLUTRwp3vk+gacDe7Syx4SJ695swao9jsbyTTkIgtQAOfJ2OH0tc3J++14Jk+4JEF6JXuE80RsQHqmGzd3HKh2CVPhBfu5/uKXvtxjR/ZWO/kbDN0PAuc1zGJf7nlBB7f3iqZ/eJO1TS/eP9S7/YkoP/bD6nj9VdooYvUevrrD1/yhPjX63J1Fl5v/8+1f1UVy7bvKJqaCKq5h4aM6gxmm/Jt4Z0NMDZ7q9YNgdOVVUmnsDyl07RRh1P6e7T8hvreiN6KLlQnzvWRzOV1jhvDL2VRqF5IfGOPcQfNVi8fiR1lA44w4u36+9zKqe2/AyzIovT30x9Rzp4ttHMatsK+DrV7VD79w3yF+YwQ2GOiwQtfNWyt2z9PhAiDt6A+lV5AorBVJ3N0HztqQ8PGFDwsThmhLme5MqiteMri+wU+Td0Y7FuuIZYBTPGmf6yK1i4/niMLPmjDAcB4S54Zu08FIbk598fOblPbak3W64wpXR21Yy8ica1xIREPvodhVbh9iDavEk/9a/eiwmR1rAVbQW8mcVVShtrsB7EGyQh6OMYX060J3vhF2hDg0dYrsV5N+e8xfG/sFlqR1Igwdb94LWnJhNvN/k97ohuUrXXJO2fA2YBpFnKb94qtc8FOsETld0PnU/f5pE+a9+v0UUMjEr9u1fMCWMpPH+IKbG/d/MzFSVf0jd7+/mqajSYwxOb3pG7LWnZzwZ7JAfc4oxdn97cH49Pzsoro7E6falgV7VlEkfe8HixYRiVDn5EerBgzCXx7EBo2gcYX7u70DC4cL53h07aKtvq4rTlrRP5ooGo7e+ZukV5vjlqbaYDJi/JcdhmTrl/S+mEq8M+KsZrDHYK6qM3uathKq776Id9BcsWZy2Nc9xcEE76RKP9oiFQFzuJgZ8Xsm4Ox1yiHsr8g/6wWNiyiimBl4aoTM5lIC6M/9U5lYVTuYXF6J1Uaow3+gPNB+xX0XaObrBe+oplFNWY/CLjl4DOwr10xuVyiSeTRI+vowpx3wGIAkR0f15T7ZrDNWzJ/GFEcJum+g4IQ/K0CnqGkjxkX91xhngmYgY3jgaide2q5M21QlTa/+ZIE5iXWZB8/b46sIanE46LhMnn3LWcCVJq35mPcd+KpW/ar928lCtn770H0x9tV87vf7iqS+mdKxjnKx2fx5Tmvqb3iS19w+Zmfl381SwnEcY9HR6RuCT/leGnzrgMnZltPP3HPqaT/5gs7JZ/D7sWnB1QoYeRaTPJ9NY+2KKD7aOjPp38vjrrnDJTV+2VbKcn0s+8uectMvRIuU06FFMVNslRuczBf1h4NR8aPcL8em4lOHk2S2s6rAKvrPI/G4bFuC1K4pBvrzJSJc3D4r+O8FgEKQg5UMEfLgcnNC+3V2JZg0JWMN8hJNLSjz0trzbZz9WjOEiJz/oOu8CtP59hr6mb1gcjAakCieyRN7L6PrTa6uAuD+vGEwi8kP22cxhd8YbWgaOqkCf6CU4g0GC0upOZQZOo/KVPSBefG15RS7NVMAYyhXxYONWUaG/PPCPbIykcYnX9y4nrWzlC/TC8LNG/KhV2N2miujXrMt8NxQ5lPgYotvIV4Vv9RVwNpJH9JcvV8ZPzzIgLa9nnLEh+cf6zRqo34+BGI0ThX15an85ar+03w9P/WBq2vMIUz99FD9rvpPXoJZCfap/EFMaG/2mRqH2/yHnevzdmLImLqI/nE/JH/UiDaqi2qC9nlLeblRTBUvRD2jFEWmbdhY1wD/93aY2FRA38t2CZjwFGp/5fuI83zVwWXc76EKzhmS8Hxq8IO+PMEnNKkpz3sJrO0bM/SqWUvbSmked5eoXT40ej9wyVqvprx5aYFoJZEkWqHuzrcSzM1bAilMV/c40krJ7eqgwerKa/n7mENuYMoB9Xr5R7yklE/1dk0B0Jy3pOD75PWVnIZz99QTtebsGMVy5HNQV26A5c2yGowneYP3antGpoynEZ4/81RGD6oup8NzXcxhulzU6ydmQmXVQaz4qnx5yP+YykgXdn9dBX6ARnlwQT7EzYJlthxgUPUHaTVcQns8iQ3cyTKo4YryBc/xg4nmMOizY+AJh4CwXGCjDoxRhawQ8NkmbmsvaYdH79SI/+mYn9GYp+bWDR352WL3Vb90v0I+P1vrZO//89NAGpvL65aecwvkPT/30Jv3/wVNaj/2mL/0zNPP/K5j/j8XU4MQEzsRiIoXcEs8MDH+DVsodJsY9Cuhlta0RhpoN8XO5q6E55zpa0Y6eEWmR28eTB0h2mLNoldLvX1p2QaecLCqpd5rPnsarhfZbmDIyW9I+99XcxcwMAiaDLi/4pR6thCL3fRbWwSaxRG88+TXf71ysEihOzzkal4BQaJ9XBZw2E8rb8SZkWdlucljt5R6tvetApGlvFSa+QtoIYtJ2I0M14IUDgbZtOIw8OWnZdde2Kc9PV4Cqc1TJb40LDM2BLbF2sYbMFMdPDqH78fDIX+lPI8ep6oxg1j89C8qo6ycalfOu4uSlJnw4WDk4K3wOojpHBfSKcY7e8OBU4vA0FDhn/gD90zlk+JpwDs91KdF/GoT2k16XsDDfbzFIWQdm08kzgLvR9XCyrEmRNhO9IB6sKpwpC8oZ1o206KMa0POoBpNKeJIhhHw0/PYmBSE8bl9M/exJ/Gq/tzXwf9XSf/oofmrp/JAQT7VW/icx1e/9Zn3q00jxj6hR/N1+6rIXIdq7GfkRGO9uED2fa5wuFQfQ3BHvdJfPPU7cG6fnV1PMXCOhkXYxZ1V0GloleOXTx3C84kyE+i6H6yFc0PublCWROdC42p+TvxnpBsPUIMbqbKSBuL27kJ0GVcF7/mYhnvI2gCD1Q7Sehevi6bEeVrPxcVRAzWSK4U6xJOrzqwHV8lCQn4KZTNflvYXiM7DCu2mkTdeXuAVjHBxQ31cbFnVLt4EWtwFyt+dI0X+TNruOUhPpx4WMZmVWwk5dLdFv7zYQ+5Q57JvxHmdT9KoIcvJX2vAWoJ5YQxbsUuKpcLWOSEU+myrqO6rHh1vdQWfYB4nanHjhXJ4ydB41YVztlje4dpiChtiGMh5z0OA+bAjjfWJpsW15Auqz3wq1ehCm+p7wYKDdNfQVNqvip/lQwC6eW9Tt0PnU/cwGZuN5heEop7QxGkoP9r3u6NubFMj9o7F+5qW//rvm+6P9fnjqi6mfGgUfXGqJZevxP4ipweA3e+fVf8o8ir+bp3Du+pS3DaeK2Ue77TZygdz5DPbeP14Uc2/YkR8pOPmV7mcNcTTuo7fNZxSjqUUx6M8n6Ggul3EWmEh5ceqhxRzSdnPNTTgOBzrF+MioxNP81Km0sEc8Vpsge8G+/GKq/1r3qy+mjJ3rYNWshjK0l0MF7uEgRneoGxCd9VED8yIi7dLbBSDP1w7xzoatURc7wgQeCePBpdigl5Zrie/BPADkKx/19Zm0aR1Qnr8a9YiQm+cQvXnmQSfe5uiGCy4F27cIuXba4NRFT8Yn9XMerlYYaC36Q6Lj+JkAnw85zg7tXkb5aqBy9U7O0p2eLBZFB9KKKs4TdL2KtCR9nQb2s/kLp0k6Y2I0q1o4+NoM7dVLAsq89iC/f/a+m5kmg/lccFhY5hN99UW8udivNVjfxBqNjLQ1npVdCef2uqP7tyfM62MwYPck//SzJzGoyKBZP/P9RssV+b8fTKW6H3wx9e1N+un3s2Ojhtjwmz+JKXX0u/Wp4fi/jen/Jp7yQ9Lbn0PSmXjH9Mx60Zj0/OBMeX81pbzrp2KLcJpxiFIvQph2t2+ErBOwyBnS/42PuocBiSiGh+Hr06/WG6JdJ2GVlfNjy7f3sY4m9glT9h5qOI0uDX5OiquE33vdONw2yy9P+fo59CztzPiXp3zRnxjg9k8Retrwc9Jcf+mB1UsDNIu5D3L4DAr4mZcOu4RXmEOcQ8du5gjuekV+pJvdQCT+BKessEFER/p+/XXywtBXMob31m4hv51S5PpHu+UGenAOVgU6V3QZrhrSgnzr9tCPbmoVui+6E529MiJMnwoZv5bzhueeb30xJYz97rP12Y8xaPd2FV1mbQndcvxEcnAziLlXNZDsS+I9yWIZj/qUY8pkfxPvgatBuHeeHMpDRLzbzi2IwaKcUdXuGokObRl7+q4AlQ3KX5jK870Kvvnuiu67ZlWwMImnfmY7f3nK3dPzUnzwv7V0nIz+0++nX13Sfk2i/klMEap+g6nRP6SP4u/mqXFSEc9whWJuujFzyO7zOdrmkvzTbhAF8Ay29EzVDlRxszU5jA7wQEfOgio+BHEA82rgoP3YgYwgNUmbPQ9XNNfWlGWTUdryePXQBOu0hoyXFlBMDp0VGvnpUUVTK+J8xqyFGIq8X30xZd2ZhafLcgj+ZXa6wesiBE73rS6FaQ9bGIVrC8HbTFjmVtca9Mc1x0k74TK6RjE5DVVDnEwXORO5dlCAUr+H3j7jlYiFmYC9CBqc3KK0ioP7oYDFqUrQWI5BiunTMMDP/QXxEroQbxqjgHk6vqB+b1QZjvQn0t/Lr58+94RF8+U8+WJqUi+tChcRff8fTFn5njCwmJUF6Bq7k2o2AiYIJQXA3PM++6IjKfQX8ZZaWFehTKwx89/XjWbtTrsQPSMypaimGt3/alDgJLpzFvdWUQLZUm5wNjmQVn/3yc/2LnFXdPot8dS7eBTWz7keP5iarSR93/8npn78lN1kxFPtMDf+IKbGym/mUagj/t/BSf8mTLHTyUM3OpMfiqek7Y6rMWmXveCkv3vEO5trtUJ/1wP5xZSuDE4YvoTPUGniz5wjSZ7/FABEnW2rQG8+3KDtrRyWNaC0nDTcWKj5kbRbu49V0EuHtA9oDcNpVpZc3zv5F1OhM3kEFrO3Jm4vxVD6T1YXEMQ6KcLXU5fxsHtO4LGv3zhzLA+S0rvUYBTjDKfw4Ulx3xswLL1Pf1uWkaef9gzyP4R5PwyIh/Rz5MHzrq2Qe3kCn1MP6fcH0paz5gEQ925PFZ7b8RxnkXAk7hsjgb3CSgwlOavw3Nl63zVf9zURMk6TTOWDCsif1RPKF4+toUJb6Ii+XpL/vK0xgaZZEektzz5dz2elbFpqDnpHExkOdqwBw7pchGqxsQy86UOzpj6+UE8D4vWVsTKAD7ZLyik7yhkD2wyg0ohHJ+uZW0XV6t3Ac3Ylbf3ZO//Vfj9nj35rFMqLcqK6WgW/aun/XZ8y7PWf137a7/YkquN/SI3i78bUbrFyUF8i+Yl9TTHHqmtCGCJ/RIriZYBlDZbodCvSNuM+xUx4FyUGB+4TA/BIhe1sBWi5psWw6Rg3GC7vEsMKLJY+FtWNl9P3UGjPQmdRfLIaCHFHHny8Psi42m01ni+Oc9Hep30Id8fQsPhyq//iKWtVNmC+yA8F/KQDeraqwWt2W2Eopg7ILpsEsNPnKfHQgTChTHYKUNR0MQhQymjWKAbct1uO05lJPLvoEY8Q3mfEs4u4irWWMFuQVMSpsbGq+BkIFa4nRp83EeS/uGcg9Gt3iUFnMahmh7tO/ivLXbTs7ZRFl/NB5f3hU0d7q5oVmkHZQv28hmhOth8M340ANqreoHNe+xBVIDmcH4aFwXiAEF2nsgB3GDZimDzGctY7dlurXZcGOrVNWrewzgUcRmyOrjHn9P110pbkX1doamsXoseW/OwiE8YvTP3w1Fs8lF/rUz97Pfoggl+9SfbC+g9PffyUKE9/kKdGjP1uT6Kq/UPO9fi7MVV1ng5OFY/yYGxEHFYrnTwsjoGJc7dUYNsVpK2qFXlw8UYFhtttgW5xnjKs6PnArjwBOo+eJYVckifvzO8T1L2+LiWW1o3fh33SIqHUJaqzuIA1dq6oz4s9w6x65nzqXTLBfLsP/tKmeEs7Iw3nH0wFY32TW89UkN+Lul0ZhMu8gaWmTChStgCpFbk1mCs/If+SE+Yf7u4G5nnMMMSpqOJBxjgpoC3gxO8DiI5GMd+hJ0k8zLESjmAq4PUpcOIsLRlHi+2NXMg2QqsjOGm7eesBrEgb+qd4IP11QJgyxPX96S1yZFTNk4b3d1LHYPs0Jc6XlANuejUjLbqGKoq1kgMJ1CPaSjStxL1L/sdbefT3ga5PzHYQwOkUH8VY/ex3qmDTWMn6o70VnXJIFA8aGIeUM6YEbtIFK9Sgi9cFEu06TLCS/Cz4JxONzzyKYDB+5F9M/ZxB8OWphaDr+dF+f6ml+76oATH1/iSmlPHv6n76f5d8/1U1imhb2ThRSqiEVZQa9EafmOI9qPBwoxgc3J9zegaOJaNQLz/rLe4c9f5tChEb7xqIradJr89NhrMD+Y+Z2qMYi8fDKoahqfJkt+yJtx0Rpor9O6A831tTDGRlFY3S7g3Gp0sq1Om4V30xlYtwiLLJVRaoeSexFOPkYvAcE6bkQ02gtt0O2p21LjN2Tlr4OX9qEoIFYp18aizex/90nUCK3YH8XnAVJur1w6rEJWsbEp3Vi14/CpnAB0O49hhp0c3UZDH3RAOX1We9rQkpp4wGrQG341gg3076zA8mTw7dbLtB7u9J6+6k9Ph93++KbmdvMHHxjBIWMCdefRaklU0NDdiPVzXqRz5hkTqkmBb1uIPmdE0xbkfEW2L7PglWuyP5xdR2Rv7Mz5RO5eNQ0cANKWf4M05+z05JW2vPU452/1NbfyqxB9zSjS+mZlH2QMtxj+zXfL+XvvNAW9H3+9mTKCovppxx5JK08aRi6J1O2h/EVF/5zVk5qvEPmZn5d+/10KM56aF4QTGwPNEzu04qgbPsCpTBFwbxzvk0R6MYmCyaLUnb6bpMicc2U4jf710N1/uc8u51YlYifbXkP6zy0zd9ZSwy7y/OF6ajiH7pUt7li7cB73SXUdI9bKr4MljnX0yNmv5/MDWfbhSUdapKf6muA+tcAkd9ce9Us9vJ8yDt+Ao6i1GPof+JqT3JKLoenTB1eJEffGruHnlhEeadJGrhJlwT7eHBgkiJKebv4+0eJwsRMLGckWe/tc8ArVgzZaQcnyXsL2yCThkSZjbzrQrpez79Yip4PLqa5W6eiJPNifzOKDI9fj2OhoLdcqOKVwfyX/XKn5AfI16Pb1fyZ8F7vEPo9iYQee+4huNRjHDKZiFEw+Fbgee6X4uxPA+rQJjd2opxr4pRdtOqQNr7GxTR8zODhlFOeL/KGyyPkCEfeg4IerXx1X7WZ7bzzB8Qpu6n8P2rj+JnHsVInn7x1BdTP+tTpretWGRY6p/kqUH/dzUK87/HJP6r5lG8V8QzbgMUQ2ZMmInbQYiutaVnuOy3JWCpU54c1hRzvtnWcFpcSY/vepMKYzuiGMyPHdEtBybEazIyFANBid59fGfC+TSzHtvpS4yWShf89h0psFzeI7TXnzlLh8dYgXv2SMTbaXoQatZdtTqLsEVxlAM2IxnpWfet0xXtuO5I395SXhWoX3G2yM8yRt62AL1xiHrbmOTPNqYH1yvbYrg3JoBneJWQO++ueIkF+R19Vuaw64znOD2NfKAA3ycwBtKW4exssGjX03Mo+sSL1imk7/86bYmndxWg+zknMUz8jWqt44p4rCP0Sijmo4SrY6miP/UNEIpsifeunzrj7qMlT6utAqv9aYswO3tVVBdv4nHhDpBfxUxGwqEY3wajSgzW6pDNoi35IWPQV8RwWRPPCP9Vw2Mxj5AHLfk96/q5/yrxluFfbBaFcqf+4qnPHNrZKnkElimc97eHdma35I+3uRv+Wp8yB3Hz7U1yrjnxlJrO/yRPqcPf9SaZ/9IaxWm0NTCsFMqrrwc5V08fBwijBfmjMSctl10HEvl9aUI0KbCARfGM0VgsJ1KYGnng4cd8MH6jmPRWpQftFun9sjkxjJnweOwuH0Jt1K70NyvyO6q3mKE5M1Oiw+2SfzGl1FUPgru5Vqy+9b5+eWrmDjqeFXWOPcF2qVYR1N0WZkco0dHdpRS5YnhQP+l6ubUi7dW7RQbYkjy81+m6VXwHM4D5ca+Jbjc2QdxObQBdZyXQ2k09hpySCExS5qGvbo0qyhQ9ATNccTTs0IKYncQNrtanjvaZRRasbw/Vmm0GpEVHDx1i4SxIKyZxXyiTkV7FvCT/xKZjF51sQVp4dKX3R2+f/Od+6ZIfSvcIRX1VyJ+eAhYlxruE7L3fic5gO5Rhd9xFqz4t30Jtt+SvNJUwIW7PEMNBSTxrp2UB/euceOts2+RfU+Jhfvjs6/3hqUP88Kzt/XH/62zn1fw5++s8ip81X7PnV1XUgPsnMTUc/259yjL+Z9H3f3Wvx9+Nqdvk0hXafE5+aZETZvoVTHF2DEjrKSVZ45F0Y4R2RjHL3DYH89OHbmieVyHudgEsk3goxubckIgN+Qf1LAboX947KfjlHsBV9FuhBS3xVPjpBzQH0ZQYg3Aj7lUewKb3ll+emh3Le2tdDk79i6eyrGNYK549Rd91NMrDj0EJ8jhI0H1pXiVuCWkz+3M2jyM/tefOpFTB9/U5gt5xWPy0yB9mG0cVPTE1GDYxxfzl6vtEcL4r4zA0FWi1rUP+ShqA7/LpgW7NOc6cmVlFhzn5K8j3B6EZao/54yZsLSf2CVP2u8vCzoCTv2Q/fvGsgygEfX9z9LTRaXPixd5KbyA5swWaycyVEdu8OfgLYrNZZ+2zeA1WDs7uWIrXPVJZ2BSPxHoK5yXUy2bEgm6GGuQlJRPnQp9HWs3IIYlYjPb4c+bhnr+aL0/9BVP4WD5/1dJ/5tAahQh/1dJ/tN9PLT3odioZl5s/ylNj9ru+dPiH1Cj+bkxF3f1YdF8mYej8Iu0yf2w9dGODtN722n7mx32O8egxA+LCQIQLBQuCmlMGpadvQB1ZffFijgHRlOmUdaSscKItFlXsalcDspNzFwx3nSrUursc2t3LRfB2vhTpxW7hXGSR6BZCqfz5dn0jP+V8znnHQeWr/UK13qv+TfTOEw3823lAMTi6+ujfjh//lj1bcBYuaa1Th65vfygbMJxK4mQ8Jm3E9uQH0/WjJ9qmS9dXd4QKdfBZjxvvHdKGh6j+1Ko5umxGmGpx68Eh+6zhzmbEa+pJlKA/rVy0hdKrZmhtGutVkL/7wdRsG0YIzevCxAiGXfJ7BX3/R3cLqM/npIU/Z4/CdDjP0BAdp4pfjanCcjO4o3U8+OTXeoSxfnncinaVDSG45RvPGmXvpxg8siELEoY1kLwN0FxM6PM2M8pxxph4FryUM4HdKP+uT1mfcxJnT3xwSw2tx6+zR39q6btSir9qvx8/Zfk74qkyPal/EFNa/3c1Cv4PqVH83Zhy1/FIKKuuyeKFJI+tDknb8MmItB74BofeeSxIO7QUk86mDKBs6OfABtIyotOqpIC6PeKBjv6ZbUX+QX1CilwaEsR2PAygzqYXoTkzjYWXEz3jER6IB+4nFzBFsjQ/mGKFo8gAu/fGWh+68V8x5UB4Js/+oLy9GLsBPAufI68b8i9bl3jAeTIXJ/qNtNfFIv9XfnKAdxvZEPV25J9kahFPjjV6/VMlDF6nTwehO+UsWnCzAGOqA1psoMuo7Tw0q3ekvO92iZej8Yn8Vfe4kWKIlx4xTPVorCLTLQxHolP5aa9EOG3p81W96RIvXPQb5NO5RX4zNSSxzbYgxnQT1Dcvm4lZ/KIcUq+uGGyOUxnHm0iFzdnZir7aUeUXU8v76CIGYTyUAW/p85mm+zjxDLqez4ZdeJCx+/QbcinOK7qfP71JDJ6EKeX5MCy/N3r80n7X2ESw6g8Gq9n/rZb+5am8HfxBTClM/U2NYvhvnUchHcKEVtcmZfcnfjpTVw4aHYW03tzTNVhEpB0mzUqvIj4kjB3WQiBfOaSdNouyhaJ4vEQnaHQZ250n8YJ6CnDyWiCg1HLSOrNHI54X5+OHQpPDFu4mTh59igltTlrzB1Nt11fkzFt3Gmtyfns434cD+GLqNI5/YWrmBnMOE4ViPnjbhKHjSi/Bm/nEC+GetJfflgncO2MilP6QQ5RH5Lfi+v0QLFHo9Uqf/M07H3D0GotDPNlTTIbF1kRTf+oQHTTyS+w81pGPZ+SvrnPClP3YxGLQrZRqtuOPm5UupIlhveywMLTQ+2LqtZYd6Wtnwvh2KUzipQ+m9KnIoWnIf4ZaY1fR6EbaV73oDQYGnwJOQ8LYD08NC6ZCuFDumhXcH2fRr2cq8/U78WruSw91YPR5A066IZwRYbqUaljUGZD27peXjlB26zeE5Ei1r5/69iZp+Arg1AyQtCH/z5rvD0/NUllJ4W3+KKaU8W/2zg/Z/0x2Vv5Xe5P+7lp6M9kMROe1MAGjgmJwjFebPPCJnuFa+dS9AsKI42SUx7mDHEb9OT3TVeYwXLttA9PVpRXPTUUxeR5RjM9XpB19zwilmN7nNbx64Un0730NQmdE/uB+SToI/AhVxM6EwR9MjYYDxsJhsa6t8TM0UOxxIMNVelMs3eqfRGdTjGB2ODs3uKdWR3TsOf29WtdraFQgrSZXxDabLvHo+U7p3IlVqHBskN+KbpureOkPwnxv86Tr25I2m6k2SITDzoNmfDLQv3a7MONDwkxd9LvivfhowY2rJ7DbhCjYvlFYsP6sqS5Xn16gwCYtew3Inx2u+6tQ19MO+CIjrXfZAym0LNEZ7pef83VvW+LN94oztE8kHMV1fkBjPZ5AbOlmA1n4KMivnQfMt9latebpshH9xFeroDPa1l9MeYcn8Sz5KQNGJ9dHxzaA4eVlGn/B1Kx7J0z9V/t959B6dx2/PPWXfr8fTP1h7af02W/2zg+Vf2kfRS6OfTHKXYPFpkrPrLiRKnN3O3qGliStZCmrAP3EIR64v54avNbPAPXaciq898oaOkhaYyzO/1d3b9alKhZ1bf4gLui7S3BvRKVbCHZ3KmID9vS/vhYS5z1R31uj4iajRlbmXQxTEc961pxzsxsW++oUa7Z9SXboXe5eHMbhPaSLg30DXlP12O+ihqeRxcshWVwIF7ETZPB6ZmHIU95775/IwdrK4T7xJerzC70gctSfUSBf1SyYzewFFd+Y/7htgNd7SpDQKSehXMx3LPXYAnV0cj3OQvcpkgzYEzIHmniDuvLYzCs8I6HKGr2bu+zHyh+nk06fYmZghlcZzsvF6kSS/iFv4/noZc/9TpUfphpxx9OBKaMMdGhmOUM9643MXjP7DarK6JlLF6hLbYs6540iZHi0PXq0SNwgnDCAupws2g2V7EmO3jCfciErzU+0soMEZAcD+8BUaXVXEOSJTP3ZBpkUydsO3evD4KA41DKdvdZOaFxXNJ7PH43+xZS2/sPUTgiKrzOyn6f+2YIC8+H51JCnPs98p1aD3g/D828yJQk/jFEown90jEJxuw70tjXjgSnJvZPQWu6xpu5djV7h2E8cO1qoCyMNeJoWRzf0naNNo4PQJLRZBW/g44iNg8yqN9RYgRWOp/3JY5xj69TIVzmo80rj/JNuPqh4DLnQPDMkDpkC/39C1a88NeiUtRs3A1PeZJk0ZOdcrlCbC4Xz1/sxfl5nq8DJM8wvcMAanimoG6YwYuJgrqJXXcxhElJeJHg/x+MGdaG6glJYbOybO/z/6+faDGfINJ1nWb8Ot2dqSivMR3JXheTBRzIgoOh16a22aJ3aAJq55tFbbYIFWb9XKrSU6pyfOtDQKwleUIu5xnkJqRdU5W86qO8LG3uLJyDjueH38yNRVxi9ndIVhXPoOO8p5tX+GfVVE7egVpWEOtgcGqJZ7A2Ex1jiAlc0rIEpujgZGdwd/P0VmzrhjG2xJ503IT+snxqYUgLMU2Shvoczst1lPbfo80znw7jft7F0GmUZDR8q3tXvMSX/dO68Iv5H13o852oL3aky4/B5Qf+edhrmHXZlZOERsM9bk8ksNJ0l1tx7e+TpVnZd/LsZZ5CU5oYKye0JLVszsY+hJqRGK9FwxIxmWZRcbpuBqTrLtMyP7CanmMmKcNyMR+hF8uOC7t1dCF385LIg2ZYJ2b6FWwipL3Kf/SgIKuAFGitQMu9ajnO6vKGu6qezznmLJb5/qQYMKIs75rXujt8vDDWrHwcbZSE9gkcDbpeB1PbraPUxfr+y6Z8h0wle/zHDPHg9X1SoFUePB6Z8z8Z82XhGHI5v6Ljcg+qD8gq5zPOUdEG0x0WCtipRd7XFsRiY4jsH84vQ4vUWeiCDNjtj3nrPkIkG7m7oYXOJo+sW8yRTGccw0OiEi7TLyKNMttpCl85Rl4+BX5BnEV2Alw3Mk7tn1RB3FVv9WnfsaZKF11vp6K3tYIs620zNguKvrg5MBbN3KQ9MDTr1mUcRMpjnBp36MPXxftO9jTol0/tvMqX8dO68Iv09Kkf4LzGVNpiHeHGD/n9UotcrnLcZ2mKI+Slh0Cs51JiF480YdWBh4etLVLKQCE/M3Mkek4Ox3aG3unl65q2qekoxXKOXurXTOLy+xzy97cUL1GdTjT25NBeYo5trOOMKrHlNNjzqvVKAWqi4zM/UQ0KUmbAZmPJWfJKTssX3t6+xgu98C1O6F24CMJOxxgVb/4j2ZXJTQegi1AlLQF39MDV58SPMW2BMafBeXYCjFz3zl3P8eyV0GjA5YH70LfSu9/tOgtqwkakIAoscXJUD9e4ZNGqqVCbMgQ1QFwMuc18865HJ/SVCt1rr1FutIafZ2rmBUjZqHLgGTOlm4cggckdkmD4NkxpGvw6acpTOI86UqSVJh5DWyQTzXH62aHnZbYArvN7rlocH8ffqaWDKP16rBTlt0dvOrhs2C54c5k8+kiaheRdQ5zcG5lnpTjQQt+M2CwKnn4dSrJ6ghOgLBp2qlXs0zEsfmBIsPgoDYmQoX+q9+UWmVP0n7yfRv5OT/kvjfpZwKUHrZugtNgo8qL/qD8kYBZgHNm9jQ+/sGr3U4Y06EB/x9RAy1KnNZBxHXh56dBViXpGfvE79AlMDDV8BC9J6Z3NzNx8v6JyzT6AxEzXzmhcyyDthGo7N0YhG5xjzyidPMeuO43x2xSzIVRKsME68/xtTXKnImasyfEPf+37uTbpGXZCOyNTmgEyIzkiLPZbDTH/w3qMwCDmTC60j6gRW0xmY8U6ngVyjl9stROzrgmFyc1lH78qzrAjKpdRil/R5ZBujF+64HZu5EFT496HzgLVdLna3XT9P4dr18749nboL7ngamNLdTMWkEhwtqmg3DjotQa+7jCqZ8JROQkO5oRdVAb3aXkFhprOnnc29G+ah8ZZdg0AmIjfo1L6wz8DfGfz7RZHxZ4n3YxsBeuu/TI1yrV8HEJ9Og/f7xtTVI4+BqeGZ70enhv39Ps98h/3SNcgoPNpfZUoXfng+pcj6//z3nxqjeL1WL+hKrX8+M+v7vL5ioNnbLOfbU8wH4ydnh978pMdBVGDNvkpjipW8ttC7lCfUjXWAeUmqkKlFh3393fQ1azFWFp6dBdaAox6/dGphnCw6P242IbE1k4umDnqxj04p7Y7rT1Y6bAgnNvNwvZuKNFDi4kRubXoCARo5dl3VCik7tWtglAg/Lx0jkxv9IgIGA426HKlzOvaORmiJHHpZL+3nEmnItLwPMF+M16xO8o5IwK94MwuZfrm95aUc8PZSzQKpOMhk+Ubdbvoxj2Ad9HtNLysP5MWMi32j17F3LnLAgYi6GE5Rxy/XXQ6cu1e44OSDSUfupQNltNNoMI5SnjxtbhwaL8xv0VwPC0oXxjackpFNwVojY8KGXYEsyWLmeq/yRFo3TYEfy2I/D8JPiFCiG5ieRCb2yPuY0LN3tEKXXY24+XaJ3vvDlCC5LRfEz5In80XwHPLUwBTvGPGwb9LA1Ge/9GCzxDy1Oa5/kSmB++nceUX5l+yZ+U/r1HVevUC5Fuh1zAxO1HZ3Gsi5iDE9nEBI5/PMDp3YRi9xfxonGsQT9B6sYMUh/mNbVN/vTqAKY6zpC5/qRJ106I2q7YiLroesoIwTHQBNj0pddoJ5zRwtotCJZib27cNxSmv54oMOS4669bIMSTeR/BB2E4HzrnGSkPFsdwQxfsnUP89imU7SV/mdqd0MvRr7vCMT4Qh1gxlVLChSZ9I5sMiE13UpcAL+y/lhHPDEv1c8aKMNXl++9nNeMwd1KfLRu43uh5ycuVUJurDF/JgEQULuh5eL+cri6MCUlKkdcNwJa9Y3AWs6e2EMnYwU6r/WaUMsLu2Af2/w8/goaEh4e1vhbLMYZdDlqCuqCOuQjBfjLKoZZOzDlF4+kSHR9XOyobcjcJokUjdUdJ2wZ+ifQV/Ru94cZLgN63E4CeVRFples6ByuVOQ+bKlQZuVeL/v6v7l/T7z/T5MfcbSB6aG/f3k9MLByZr8JlO8+tPzKfVfMo/in34+FR6DB9SLJzIlt5DQ5ZOVQdg0DOe1i/7cPf7d98UWmblS7JNrrUYvqI1RcV5Xo4/e6hdTnlxhpl6maYt/M5jPZqOIH5hiHicldl9H1MG40t3Q3bxMCu8W+/q0sX30dpMu8x484xHCzI7hpNcpd9rpC5KE6gEEoUSm/Bu3oaHgFMB6ucK5VoHebm9ULeqGo3B+UPW6165U4JjWoBAxmEe83S0Bief651szNicdG3XQ1HeDiw6nxqI2WbXIpI7vF2+HE9lR+wVSudW5IPXZDXHGuxloWwa/X+WxJjm88f4EGwsmyDXMT2fSnYF7MDIXnIXqQfYUdVR7LmTODefBhhQqjEK/HaPX3JnoNbtptgwnU2Ycz1f7JqeMcVlCq6yEzAummCfLjk2AewvYU5Ql6nR1eTHAsH1+Q+8X0iq9k9COO8yjdnDyhv39RMlA71dYZUHqSLyC/ujQN9yq0ZdODXnq71j6h6n51P9VpoSf9nhRtH/JPIp/fI+X4nUF5iBgfmgMZMZRiAjN687EfkUwH9h6/4z0laAOwPm4GXTKow3lInVWy5S/2wnIyQX7MjywZi+V06AXw5qe7x7RlB4j5wD17qBQdyWjDoL2mIbBtvnDlCVUDrBl2HGDTon93sV0YwvcwJT66JCJdS5x7vV04enact7AbnwlCzIG81GSo25JcoE1/O7PXWef6O26TX/9mElD4qqrHWh8rsR+lGONj5xbBdLFNWLwjVqn5ZPUoNIHvr6nzIbMuKgAgdlifjRKdvG/mKIZ+WLKN1jDHHSKse8yDZwWP//Zifh9+kG1YN1UITmzhhH6lxGagKuOefL5kuLQBsXK5iNinmjB3mKo5ydkSLXx+hqHvxe37IQ4aHkP7/+y00FKFv0c4gx7BjPiSGidb6MYRhf0CR+mJJFDndpM0ftNuOAG7U1Br/7xftvguPhiillevtZ6jMn8koVhKxW/yJT007nzivYfnUfxYaqbOQzWsGss6HXTn73SrLFPLy/o5dLCwL6YRj0zFeYrbY75anTOaAavuH9eUqY74Lqx0vdJ9Eo1I9agr/Zs7M2WZ6zZUbADvphjzZumsaGH8RTz2dE1uPncx5pUwfagdb2OG3RKbroKtI0lZANT0vS2B2W/kWK3mfVnJLivF7BHERmY5fj+A+2KgSl/5aJuNKdOADHtx7JXCWsR9xLtgPGOyPThiDV+6ewK2LBGXSZ77AmXO3o9aZng+5fZYUFWDvuA7rzt+7xfWYT66QxqQeniYPnEvDXoVJVij1FKzGenEcG8eNoj83LJekTfXV6ga3P8e9JUHomLjsXfVzIpqi96zSZ/z0PbeqBarIPTglqi88VUMKdMSOTXC39PtxViX+MKTJ6XQANF0TXqr+DoUe1Uo+6ZAuoeI2BP+OztrHT7Jgv0c5mT/ZtcgY14nbr7pNGp7KwXw/lT3+bQOgF/yWCzuv8mU7L0w/opRf+X7Jn5TzP17rocmDv5w5RviDw06hRrSh1VOmng/oepQMc+KZZH9PMehu357Ipe7qNTdTRXONQIrKHVsqrRax3YzBezUUNha29BRreRBfkSa55fWTS0r4aRRU2ENVkEjjN4v2DLHaaEK1GXBqbYqFiQZXj5w9RxPn98Y8p7iD1THXlBY+Zy5nk71NXg8eJAbE6Y6ZEpkzgd2YB8i+XYG+vBlFhP1DXReKGOTQj2BCew39BxU3xdNZHpKBLvUGtbjfMnZWWSub+aAj/nO+pqts8T4XmrQbwzmOfEWyqT4706gHiKpMwt38jgJNo9ocvmUubdGsxfTI5MSMCbNIqWzZRu4BiG5qTf7yO2kbEPU/zBQ11iyMEjtqruv5iyOM8jrzaVQVx36DXVyphSZ2GYoes8zSy6lkeZghtJIHf3hhvy1F+mvJgJ9UGnPmMU39YkDjold5PHLzKlKD/NTTL+o2ePrs3oMjDlyXf0TsLE7kCfsBrn+SzmI3F/HIWzFr1R4M/6Gc46YOaW+n2KZkn9GHSq3V6wzwt6NSXrhMW8s1sgo2Q0enxjymsd9IbSZop99lkY8XxKUp58vJ/oki5zo4iZkln/edKKCDQ4tbo3MKUeo/55TdzINIucJ4htn1eS/kzt9FE9gH/ZUhY8tuglzXDXYgUf0butk1InrmNvQAv6Mw66VWqShl09B50CJj02tHeLmGes/vyrEzItvm45sLDRMtctS3nQKdUQu3hgavSoKhCZTqUBl1Y8ihTmxZrpx77vL/z8D1PcKJTowNTVslVosxrzm3s+oeM9c0HolDXeCFsgYx/vJ7wnvS7l6H3nl9sOumvBZ94zwvtvlBV6WeWhxr77OJr0+d4boeNn6CW965EfmProlDsymZywFyf7X0wNz3w/3i805GVoTq3fZ0rVfhr3M/+r53r43RGUaKpnvhnXUyqVKuaLq6Zlgb3DzH1V0cX7calk7jnGPrk8xlY4SSnJIuVm5LS4dBuoJw/0VncVvdZmEWDG382ZzH/U/dr1TboGrRmhDoxkdkqe5ZoNrW6H3qtKg4YcymA2MOVrTWmSY4kM1CtLiN31HGsKC3ALCrOUqDs+HnX6PDsPYFFXOP8VoU4dRfsKsqRIqEM19oBFGDXANCnmiV3iF2TWvpbAqEavcw3mDf6we4BymLLUjQAeNJiJN2SMQ13ZMrpOdt3uAtpzg14rKA8NKX3bhk4qW86fnw74e1z7uT8S6nJQQlqQ9HBBBvaNmHmbSf98aKRegVMCMfYSQKYJdxGhHd8xv3GsIVPJy7zQAZ/G0TM2LbqIoxDkiOG5QadotNvi5735zOWiZEqW0xcP3XqtcO7NMSy6XbtGOI3XZha+6n5uVH/+1Dfvt+ouOXChpv9Z52u/l8M632Fe+rDHy2V3iX+bKZ3/yfv9V/ejkIo0HZjywg69E+pGjV6nxpp6KagrH6YMY4vM/GWKLB8khs2o/mJKPThyHMRr9Fpo557A6x4TB7x/3tD2pG6xpkQJvcmuPJGLbDDh5H0y4nChBsXg/TRH7qh3DQp9YIpb0D9MPSfiGvTxDGvWPx6nA1OSdZNj9/ZkG/JhShgJyFxSpDl5hE4NrH3AnvBhyplVS1CAEzlv4vvNwJScdKjLCWc86OPBXoFZ1cjk4pDopLukGTK8UTl33s9r+DDVXm9t7L4o05DtTSxAvmjoPV8T9kHSK7tH3eL77zdGBs9b/Dzl7IvUzeoDT+ZZwIOgnwwarhLMbyvt7oYz/k24cFKHJs3zYD4w5T5H/pQIkbOBbvvi0QvOC4uUG6cDIQ6VzGfWtUkrvZ/Dq977/f+WRjGcPzXolH1kToQ61RdTwxjFIZWWX+f5Hm+oU5+9nccVc4khfP4mUyIn/uT9/qv7UXSZmIJ27/TYl8+1Rc8FeUN9vGFNZasgIUe2n6N6tzAPuS32yQ9TjqcT9A4LSGj7dFZQj7ADu88Ia6jLbpjx04nO+VrRnxN4F5cDUz5z9y3SjI5a6FUS5i3bRx386NSHKaw9xiSLMtqCthj98X5OzW7Qm5p936/QW3GT1w3zm4Wf9z6zBTnH6QWZeaD3mjjViYQGWwJfHLTYQ6YeZLZNY2iZVsxc32EKYjivK0jsncmCyRtyup/vbqA+MvRqlqbzZKVGJ+CFjUr9ZemfBqa0OkOmpsYfnZJ9W8kGnTrory0066NIg4mFDD+eYj+/0RMyL66R4UJlO2Syv19WMRpqR64TWhNAna98zEP6uwpByWVkKj4zf5iCJzJlzz2835B0IMczJXblScCTcu9oX0z5Kva0cPQSQa2gid3wwCSD9+M/8+Q/OqU79XLIU9/2S/8wFW38+28yxcs/7O+nkP/oGMVF6RdaKAH2dTNAvz7LVi+s0a3an1teLcjUJwwoqSKjS3Lx9cml37vMPJP4G1Nczkmcd2mxT3+Y4i+mHnuzZ39+U0hWwD8rKfO3StGQ+VaTBqaC4om6Akk0HZhyyxp14lWoa9Qpk+d8pfUw86PxAWZMkSlX9DeElEEGUizj9TgxyMlZdU4glDHqQj6rElJNOqz5aYKZ/rAvEzJtowgE5tLv0UKxj+fzIMf7vepcsBaOJxqNb2eQ1DUyl8n6g9wdO4X6uVHigSngRQsa99jS4Kbi57U5i78PljnnXhZsQg5v1OkGhZJ6xRG/nza6XIBvkangFaCu1dGtAWGWMKiry2NBS12bhlRj8ffT1jVP+dEqAH1aYX5aGqVF7iN2DW195ThvF7oyGa+rZmDKT67obWfhRQHGCYwsFDr8/urLEUF70Ya6uz2zIf75cv7u/dZ2vPg+3+/DlMn355KcunX+i0wJ2k9zk+h/dIxis6n2f5jaBjKpKdYkfw4Vzt93QUiO+kUH6XTEvMEnyJSy7NeGL+URF61v9YL6d7IAVl32azPK8kF2UXWFztAwI/PrRqe0Ru9Vz9eoI3OxwD7+kvjQFI9s7EXjP0w1dt1yA1NmcVuCBizmiVujm19M9TrlT33f+8aU2+yCB7lsoyPWIKBOqDZ+39WknycvJ2rmplqJPWHuzAem/LXt5yjCq8vAlEcqI6HHAzIp2iDG7nObFEQjJMW8tkZdkHw/ISOeHYO6TRpksp83z+TobVXLkrngbiLTyQt7hhCPhdivDXzdGa2Q8aeDPeERIJOZc6mhPqyZfq81zG/Xtt//jzf6cyML9G6apHrQkBNP/XXvPbejbtWP+XCxH4ZvnayPK4xNTf98rjzh/U7qVAbdnxoZzAJk6lanPOgTBpk6qsxiYEp2R8zXWPoymHzNoxi837AX2f75+0xJP507r1h/j8qR/0tMTStxC4Ldn1d0WlXofTT7CXU96ddW9M9XYH9TUUdyKXNZsdJJrdejL6bui+OC5hV6K6GwMK/kU9QB/mJnIJ4VjfOP44ant8ll8Z2pWK2b0GJtlropg97S1FYTvP61zVwoCn5gigOGj/2o2eskvUcLaMIO+z5zK00y1YMLSHcH889Hpy4n8QhKtkYmihsbktckfQDb7dXYO+4P4cBUre2FzL2MyuR/MbXo59cJUxffH6+TnEhbNRmY8jUPa/TAVxT4++4PU7MM89yHKX/LsB7ZN9gzpAa9m3dOmJDM50G/Zwsy5YbV4UTYKKpAaef99Uwjp4f4OAkDIxxx4TxHxryp6n8xVeiFTPR2tYAWzlw86FRdYX77xtTdViVQVzrm0Q1rLIZz55nru84GnbqNxMvAlFf5Z3N4PvVtDu2Y95ahRy4XOt9Y0m8yJYs/jFGo3L9kjOKfnu+nWOrmiykzwMztOc4d2qWDmfjuBia5u7YCegcSdZk56ljAZpivZodRf/ZoHVKz6Ne+gyxmfnpHPz/q55EztNHiIO7ME61tNQKZ9t6tfRUJkZfuO6T0zHC+UKQLsu3ECergqc2GMYpVEfTPQNk/TO3RvHwxNc4xxn2Yqst+LYTQn1Of3V4JiCOCr88Ja5F9HWDesvb9uYY7zGcTmQXgDQ91o9Cx5rtDiromZzp1J4vjhk6oesT8ZwhcwCy9hLhzZEo9rzE/7oo/TCl02WSetz5sSPZGb6vFGzn2j36wGZjiIp7P/I3mT78x5RkV6tz14pTAHS09DsTAOFFPpeOQ2uoontcmMvXRqe624jjXUvSGLJUI859x5GhQBlpDEJH3wJTP7NIToV7Eg3zqzw66FMiUfuvnOxpXZKpa4/0JI9Rdxp8w8TCW/vF+w/Opj/f7jKWPpO73mVLkH+Ymqdy/ZIzin2aK06M1NPniD1P7R5WDZjIK9b3XQSesepOhM02RG5iKL5IZmik/orBOjZCus24O+rlDb6ZRf0HCaZeCen2rnDdjTY/KqyjsNxoTs4GppRrn4cSdMpkXhtWmr2Eb2sRv6aBTf5lyBdDkgalWfAp0YGrpBCeQnTEyytzShGRgH0DctPj69uTL5Co5V5D5nYK6pOrI4IiEoC0DZGq3xppX9rcDtLuNhswRZErr+rlTbw6Z7BbehtTP13ZgymU9xiMKn44G7+dqS7y/yUO8gvqu5OybTrFN/X9jSpvP+lv20Xsmo+oFnKlr+H63TgamiPT8w1Rcpx5w/ByZamT0npOnHUHzTLrMu5XvnPhi9IImirGH2GvMi5e44oFvNgadmwL2tI/3Y2hbc26+xR6QfHRboX+832csfdg36TOWPjB1TS4UzGDym0ypP507r/L/0T0zn3vMA1IyRq8UPrBGH02KGb7ATu6e7ges8ZcjAXtQxSzI2OpEHAeM0I02JheKzXE66JQ8YvF1/uKHhCj28YspDPP6d6auNtbsc62lg055/h5rMp/txsCx034ewBO9ocYjQ4P3O8OeJ4tVNYducROo15mJTDbz6gSNqyJTllotSD7u9sDm/R4swtHnCa1JDoqzRW92VnudOqkA7MhCRiX58MVUI/vIVOthHlyNVgnoDH7+wNRk2+1A2K7Rax0LZkre/I0Acwyb2H1FqAPas7qB9vRlGuzOVUj2/Y64bZTxNIDtwSLvDX4f7T3tx8JLzH/RPLr35+1iXq239YYm52wc+oFnYo1/jir4H6aCjebxg/dr6kPHDTr1lykvWLCbQaeEMjVodDD6EywFsQNW29axy/L4fZvNK4Xm7DHZwNRHp77tQ/thajJdXmgkn9anX2RK/+ncefXfsh/FPz3ul5PdCpr2jH39NMF8I/Y7lrJJjjXzupYNUUc7EZrxTaSY2NkTMdu7EY7l24jOb0ptUfnO+sDFZ3z9o1PJvNeRyQ11bzM+9vsCpSHUAS986ZTQuOtwNioZzPgG5p+PTumnVRt7U1fnvzE16FRX3ULoxAzzCdWwj++3vbf6xhRPUFdeOZ95Fovf16iQOf2F3szNVNQ9+3TxoCmwFfmTth8D2fYMLpcaDTwV+/yHKWW54rNg3RYeeZ8vG+CPyFRwLkpr0KlW8xo6MBXf1Rz0WyFlwSLq9+Nj2Qi4Ar2bN9sczIGpNp7y1C1K1C17hl60u/DohT9Mve8TEiIpZhauUmSKVhcHBMfjssH7VWcHve5218VBVL0LUvivO4jRGHsS7ecTfpgS2y2LPWF/9L57P2WJurqWVwfghBB71idPicT9Yiqsy6ihbdF8eT94BL/JlMQJPzyf+r7U4z+1Z6bFviKQnv0ejacRuyDvdXQemBp0at6wAkjzBjO8fKpyMl5qmKcK1+SiFTUsej5dAmBLKsTBNu3n9pxu6P0mR5UGwRzQ7wuYZ4Y89bwXG3LPXQjHi4yhPidVU1IdWWtgyjffXkPOCYmgRhnhgnXtNkQM0Fvymx3W/H2rF+T8CFKQt2uB8+3VH6Y0EvPUY/XDg8xurxMoJ2TKy3dJMzAlEwZr3qs9eWBKE1M17teDoSvaqHuQzgHqSjT3sCaftw109RqZIR4yNcl35qBT/qUtvcH76aEkfY1R7Cob82Thc1mgCQlPusdrB9LW5uLA8lA3ziZ7hTbNsceoS7yeVt1HqOZXMw5HYwMZE1kXpIrg/1/t8P1RiPf7jSnZ391A8Vn8/dR+nvuhubSAQYTN3LGEPoEpo3ZgyqNxr6sn9LLCMWK/5iZ9xiiGs3I+5yR+xihIND1z4UafJL/IFIrPD0z9W/aj+Kd1yplgJmavVKGuYaQhCbGFgTzdSJnP535BsAC4fj9vzBvnba9jtaNhXunPvC6ESidwTH1QZyBkvqWV5pCnuEmioL8vj+bAlPb67OFPvQUBs56Gxq6f9351+zmmpjoGWWGbzFec5IspzsXbHLyfv1oB8Owaa96ViwfJ6+qLqWDW78ly7TAPfpgKnrsyJ3F1O4Ku9zpz3XkFscOdi3lQ7Pdo6ZmypuIOmKWhckEB4OFdIwNCaeP7P0zFbbqGlq6l2Kce3k9QrAzQZzPMKx+dKk+r66BT7kpEndryXQjtY8zFbhejzow2KTLpIlNu1r8/e9wu0Oz6fZ8SrvZoNtub4cQO+r2w+zWfWXKbgmIwXOwlov4gVoi63NB1R4c89WGqe2uYV+9e6hHtptag5SEyk41gSmOra6E+LGrqTTvGIsaGJANTw/qpvzqF6k/4Qac+TM3D9a/qlKD+5P3+LftR/NNMqYd+b+WJizplqFjjJWunwOuRFHuTs58T4RH0K8VHQuw7c9SxeGbr0DCXfm36PNDJx/vp69kfpuYm/pvq7ga9JDKXk6y8+MBsJGRqey4Q0LdLwhFKTuwbdWoNeUrc0IbzskfyIMVenIPkK+iFfECd+jAlsHPUoT1XnL50qniiLsYXdkpuc/SudThBHVoofkLuVYp5wtlgHrqpXj4wxW1a1IH1C5m9Nv16qkWsYl57Y5/fodx9MTUJvSnRWrzghykvLwp90KkPU75Z+hY53tgMmJMrxV/ezw9CkO86R71n5z3I2NxtgNlbHTcwtZs6mC+rft8nrj/jIDoZRjjK6R+m3KU9A12oOs5PF0U+MFUzq5bzXH+fkySpMtD9ft2vbLPoRQWxAqWy0DuPXPQJ35hKKl0fdEqaLdivsfQW7/z7vPSPTvlrFZmaPqXf1CnxpzWJqqz9fUD1X2Kq1u0Q9M1Nzvx6FZhEG4spsI+xyAX7fq5LUxP0GhtdoP60wD45a1Id88PejOfeNJDJ4iqid2kKnvMeki4T6S7uQSlj1D07xLw0WlYBdFUhxN5sX0yJmdfmwJS7Thl98H4DU4ylnwjZX+A7U4+A+F9MSQs9J589JpuXgIyHNnqv24ZdgrRn0XsZn7Hu1NkDd+uZuO36Gj85M+CLgqN+8kDdCm5kDao4Vanr5ViT98VrBXyNHdxvAw91pY2WwJ5XeP9TD73YR6eEkVnH7jZE7zeuLhdgDy+Rc8M7/l5bNw2gvvPIxClMcuKdUDfludVl/shDXRxtSArKk5U5z/Exfw5MbTqDC4USmdYW9hTYyfMPU4dNv49UFrdZkHpuMjDFvo94v3MWvfi6iArg6YnJvOuF1clDDxr0itOKG3QqNsQE1MOG/RpLjwQtDmenDdBhbtLOzRf/3zAl8z/MTVKVf8k8il9hilv0z1s+TC2vu8MXUyJbJkQXu2ZgKjg8MP+Uq4sKiuObNHrvqoY02WsGKrnxmbtYejx5ww7zhBtgDSF+HnGutgd88vjDFHt3WFDUu5YF2eogkxMQCozCY17ZT9DbfZjSXBkZuQUuer1S9EAiLodesvWSgSlZjvrvE/fPz9b92Ptd7L3T6rAg2xW+rnorifp3BRkdh2QKzA5r1jUmyFRzuKxAie8K590jZMofX9bQsSqX+XvPxe8zc2LQxivMj2WBupnlMxbqgK1pILlYs9LVPg865blaKZPN6+YPTLk7SE5k/bCXwNH/YeqjU/XKUmiwZwxzYMp9L40stI0jZqD9a/KlU1Mh+cNUr1MDU48kvQxMBdORr5Ot36+h5GTUqQepTbpwnfqLqXU/X/JiODvQJzs2G3Tqw9RHp4YzCD46NXXXyJS8vv8mU8pP586r/5b9KP7pMYoTCdBbvQjmjzpkMMwnr32/rhQzcbVjFqRYoteoO4nnXM6pPDL3XnK/azJ6l5fB5mTydqbA9TukDkyNWXE9MBWs+zV9YHUu+v8Nvl9ZFubAVN1vUP+NKW2tNJk3vqK3u3M7rClf5mK/qfYPYi/RW4qnAHXKjLBm+WWwh4ad4Ocd6wP2aV+dD0y5LwHzzmhFMC+tkCnvuS02ZLzpdaDKu8y9Z6gDf5kadCqJ2AXW/Ivr1/W6OpnO7AiYO+qU/yzQK76KMQPcS6k4dxocpuR9I1jjEwE/f2CKwx+wG9+72F8GyPxxgp8nv2kXe/K7KEi4rhLgGEXOvFE/D0Ww+73DfMeI5/kedeqTpzhY4fu5fo/Q0dRGRssF6hR9axtiFvgTCX6GTAkJw5OVG7zx99cY6p7FiifGy66g3ehV5kXNH6bq/ZH9Gvf77O9nv48QD8+n4m2xCunSOWdhGPwqU6ryk/fT/iXzKP5pnVqe2AD0KydlPgToLT5Mia0o0m9MtemFjwed4vu1BR+mImefngadEjYzzCNGhzoQsVizDbhy9o0pZrXgkRnVs0h0sxkQalOnHqNiTc5ZezToVLC4obdLOMwT0kzEGv8w9dEp2R6jbhVVsiGtX+2hHTeoix+m7uIqAqkuOfqdqcdSzNynUiyIVasTaOwT1uyMoA5w+g29omBjfkSTZNLn7hKjbs7xddtBr5nMSdSPreP9e15SkDYfMYP3C5aTRCc0D05Qrx0xC6Yc1vhmVqEOZ7uOelGJDN/WYtyf59Vm/TFZX0wpVPzDVH5wVNBCzqBztkadoU5lQzfad7Hrtt7mi6lD1Mb+w31/MaXNlthDzjJTkMXLeYFkunrmzaq0+WJKFKvYO/uYpz5MteMz+7Vvkses59916jNGMZXpOZu3r8nmF5nS9B/2TVI18nczsv8SU/ak3w9iomGmN15lQZw8/dIpl6wZ70unTlOO88fn1Bx0qo0Ug5vj/5qT9IJ99htTyg0zvgIT9JKphzXfJjdnYGrQqRvP6tjXRQ3T+cvHGl68TOiEd4P5xsaaZzjMT9KMQ+80K98nYixvLii2gbrFv/s9X/JgB4qb85mf31HnBp3Srui9EIspeY779VyXpRj7LyUJiXUX7UGnBqak/Qt1JJ4r2cDUN52auy4yslGR6edK4ALwvHzQKSXR0PtZY/Ryf5lynTXq+lrGPKmMU2TKfuP1XkYXA6eRlvPvb/SOxwl6YW7dynHgtagr/OL1xRQkHnYmp43GwF/nHR2Y2tbsF1ODTnnv7gjtrH+GjD3jQbj29gJZXf9h6tnd6i+dEmc6PzDFtAl6v0+e+uyb9MlTwzPfvzo1H+nrX2RK5n46d17V/6PnenyYUrfolQamDO6yhc4oBW5g6l683gNTwb7fF3WSE2TqFBoZOFGVELSNE2D3bb83c4U1ewqCJXRgyZhnnJIfmKqtOTLVRm99YEqfPDXqaWMGvZVw+9IpX8zRO/n7FWb+mYD54sPUoUwdUN+9bn2YYt7VFhRD69fwHfHzHznqmjxJkJm0PZiE86s18NESdea17Znqdard7bFmF4y+Iey2i0BoduhN5w4yNR9FEWjVtss8beYWxNyIAGKNTLm+h0wYGYM9YNFVmO9mpTnkqXqMOuhPQp8fmOqOM9Ql6ughafFfGpQMdcozXHy/fY+2wPiZlLnzGhmgu0gC8Zn38/LLVCYfnRqYOofJH6YotNRrXXdBci06gHR3sYfgT5KTzrw8v3QqbqsTWY4u1XemDqvXBhppbtDww9RHp4xDDvF3pt6ncxad19JvMsX/dO68avxL9sz8p5ky2dQFgQPMB8b1kA9MqbODQANvhX3fSPo99lvMN2618+XB+32YCmezakPmd3UMTVtwsQcu5qHyoC6AXzES9tVehwQ9mkGj+nw8MGVpK3XQqeB8Rob/6tTA1LRTvUGnvHOBfXrn4/uVu47Xf44Lj5gc1uhHp4I7RZ16XkT0rtgGqDsD9D7z8W0FLFmgzhQb3SLWuhoPTHlSgt4suUQxiNFV5tzqwvL9swBkUvdR5MznG73a4+UPTPlzzzuRfVyqQ57yOYI1K7y6FBrCI7Pj4tCQtXFxQBr5mH/Ml+cRa9LnQXfUxq79xvcvV+wa9Pcef4/zHfNnPOok7Ck1m/nNDJn66NQnT3l+gD0jl17uF1Orl4a61+9NxrwY9Al/mWLKAPOouaxy8q5XBTLfVPj9J3pDLHG1hu4co7d0Dq1Jy3YfhWR1QJ2as6Sh97P1xdQvez9ZUH7yfuZ/dIziralYi7UpcsHxUp4IXOwVMEvMxN4R/5kGpuSY4TK35MuGnNtUBOWhGXH0QDtDsgdrA2fc0Jtdx1gTH6bEldjvedLr1JULsA/vxjx1y9aVsSuJGmb0g8p5E6Z8DDolxLeGBjVNvpjiJnzHeZGv5UQTVg5oPod/n6deSJxZtwYl7hnlAPPFU9350Nxp28+7QG92HadL4POFkHnvrTfFGr9ZwNtz1I1c1D0yktEr8nNFjj3ZrmQSTxwY8pS3s90T0U+vAAS6EjKXK9CLXfZPBfRLXcWD9xs91QM0iycyZRz8B1mvWWfQKa+dJBZx1xHq7NNsOK9y0TvqYrcCyejHTGYW5k/yWAn9/hss9e0lWxD1FFnYQyYt52UV3t/0jj2EzZwmC17P95SIndo/O5C4fm5SmRAQ2Tvmy5cW+9k52Ax5igvzig5MFVd2Bby7NOL/k6nhme+HKWsknuNQCX5Vp8Sf1iSqI+7/tZj/f5unzrvX9DtTZId5SBqt0VsFjS6TjKbPL536MLV5iAK0wh29xfTKWsS4iVgT2Y6jgfpAHVgwZD7olCtOseaSTJyCxGCfda8V5pWPTqlzS80GnRI8x/jOVLXrxwknXZe5b99NBp3S52WXBS3Rp8QfRV9MecIb88Vr1s/n65ny+MrjSe3vFgNTfiHrJqHHHQUtiVvOHW2wZsdr1KWBqUBKC1KukAFpOkYdO93Qa+anWz9/cdWPs/Ves9mfZWjYd0Xd9xlr9n7eIVOvFHXMNJHplWSjDqdyw7n1Da/30Sl1ZLY08J0iIZy9Ql08BOgVYcQmZCTuOGhWSyZ2Nzv0zh+mmFvVUj93kfkzOMgU5+HnjR3XI5RUe/x++M8exPd+zMiL8kGnXBinyZdOiS9kanzTC3Jn0gVwu8Uf7+cI7vxLp6TmwlODLNahcTHONBxx98UvMiX/tCZRHf1H51HcMqxZ2VPEzAOW2ZDX6NbnoQC91abGGo0ulzuI2wyNx6jBGurEiAP+1O9Z8hilFllVEQVhfuKoV9ywBi9eFULLyxLt1xCeyNS1xyBOR6hTT3jLRDIvMjInq7EbC+g1aemYILXnmvvGVD3rOqzpEplalfZ0YGrQqYGp15HLgoZDJl8P9EqyqKLXmpdeQ/wxejvZigXqlZueqfUKe3s3QS81n3sW8W52AN3cl3odYR8DU9xRQJ2BMV7vJKMXrsf9nNqV299Pr1MDU7tjURD/waJu6HG/3kpBL7ZaBVNQ9EsTe7exqxMwggBUmW1it3CSBTHStH/eRUXq6ns2JHOXbTC/opkNFhF659dxhcwTuY19KNDb1kfU5Q9TPvd0LbInAXrd26XjXNkuvzPl20XlkXUQvb4zZR7E5cBU9Nnj5ZOnXOsM8aBTnzw108aoU+15/ZtMKeJP3o/8S+ZRKP8wU+vZDjP8ZSlwXro5YKY/O4uBKd/2sC+/InL7X0wJDsPGwSRmMB+VAQFFWOC/+cbCmtdycQ71jhMz9EqHhND3zgYGWvSO29kbdU4NFJDTo0oH7xfQygC9XddZMDeLBXl2qxlI4wbz0UeneJ79YipYnQtk+N4tQWFajg7e79UELjBW2VJ36yQPwguok50TIcO1/OYJkYLRF1NKiXnuxV4CaGuCTH10aiKkPnTXto29seVuBqZYd8lnnvxG3fjkqTrPS8xXLH7+9kH2XzqlL7EnrPxuAmx6Q4ayHHtGJDnoRanRZP7ihUztbkEEvCoK8cBU82JrqEmt04GpbqmOgOWfqGuhk0yJuiZTYNfTJg5gtp/2+1NsoLFuHB2Yml36uUrKWc38Kk+nZDVRC+C6FL8f5Prjm/cbmPqck/h5PjUwNUvNVegs97+vU6r807x0+i8Zo/inmZpggAJONoQsCPjDdGCqKV0+/qZT/H6GeYO9MifyPLw6UGHDcgNT+/xFkDEJvdM8w4xeJ+h92l0hUp9cmYR4r84C7SAgU8uHWww61cAc85Qyxz7/YYp3Z3XsOidkku+c6cCUv/HeGwJFZUMtbVvOJ4ymkziMVtAWCy7z5Ql6v/cN8+CHKS+eeifyYmz0nmzMo+5t9l9MNQ3mmyDx9vj+PPC+mKI6eq+ZhrrQtFjTrkrdBZnKO+eLqW3vxcbxtt9F9lhmvqljPvow1UZT9JZ/mRLStKHejmj8wJQ4ZVB3uSe+PxQ6gDro10w+hcoi8LALUPJMp56HGJFduvtiylP8BL1p0NkDUx7zeJtE2d5WUN+WvW4npUWmo9cF2LpUUSdj1iSjm/j+Ymp70fOBqY9ODXnqw9RnLH2Yl/7JU+N9cO7P7pHCX2RKU3+am2T9S84e/ae9n3TFDC/vbMz0VctYpHjsItC03qsJrwL7cmvn0CgW6sbD8r+YalApOO92wHx1ehNzYCrQTW9Klnz0xVTgU+yrH6bqUYV5bG6/C3JMMaMPOjXu96/YvObMwJRHDKwp2PX7KNEar6cWbkhK/oZMbRNkKj16Jjmy6O0+OuUbCX6ft9jPPfqrUwkvAt5PxMd+Le8bQlasAaog995sgjXf6i80uS4vcr5/Sk/YAxzUJdqv481HmF9KE5lWlCXmF/2NuijFB3kYSx90yjje9tC5dyH21Ba97TIhY2jk3R+mrqnogFCxmA8/TMWHnQfK5Y35tOZS/P5wK4DNPY0bmProVONckXl9qlskTtnJF1OX6f6LKc46og8ojiXq1tY+DzoVLJPAGrwfX0XI/Iepxfi1BHmxM7JBpz55yld2QIf1Ux/vZ8jLMwXFnvyiTmHz/2FukvZv2Y/iV3RK9J8CddkQ++D5noYgef18u3yKffkqixmINo95gzE/Xs5pQCjfTObebyVPpEtqgqZfW8wnbGKSjLLBwJQXESYkXIR5i48v6F3GFzcfmGqelZK5c7Pf22veMqBMjJoOTO129gTzTL+P0oepabGyoNmu8Pq3pH++5UcRqOMd1hhjos4V/q1//nRuMvd8LxJy07sA5GbOcX4ruw9CauePTs1u6D2FfYV5yXMx722sICd6hn/rsMD385d3SNop5ku1XvJ0YOoZXxUQdreS8+p+/mB7c7bQKp0Q+6LtJ2SZp6gr8rTOXPeE12tWr1n/vKiOg+csschkvPKAE2/opVf9vrSB6LxADhmV8813ZRLngL/fN6ZS+4VeuaV1NuiUMb+sQLhNsKcwW8YkY+NyAmU2U2NkspQHneK9DerU08Dvl1lsPDAFrXGe0uxxhOH51OD9Xqq8HnQKRq/f1CmFF34Yo9D+LftR/NNM6WyAOpWhV/rGVHepUQeiq54MOtWd6jZzb4ofor8P6kGn/NuiLEjwRB1QqnfLBeM+vzAx1pC6ewicuz1jX/0wJUk9Ax+mnstOAPV9/sOUM1vqA1NDnvrolDQu8Xp/mfp4v2Avus3AVLeS+7lG3mFDSlccg/BYYJ55WvqCWPkL89FpzmVeu+mZChQW9BnXULcYI1Oy2jnAuCnmPX+WLgamtGW/Nv54ek/JaOpMQIqX6FX3rj795v2C+6bAmi26NXTcXKADU4tLZYHAm3Xs26mWE0m8TEG8IVNe9Cz+MBWm6KXZN8OTtHw9gamnGvV3Bnrni8WayOAJdfIxKcz+vIdxv389MlpMVJ0cHioycjGxpwSLRCYXQU2Bu10VbmCq1O3Hl07lJ2TKyfs1psftH536P5n66JRLJiduvj3ff5MpQf5hjELj/yXzKH7F+/FjD/MD6yY6WYmY4Ru5XxtR2f16JeN1BpZ9tnEw19HLLYCtQJscmCy4ueWD6A+Bha5bYMaPVczoK+3igaRnmDfSEzK6fDnki6mR+c4Js3jxIMu6Qj268BffmPK0tPC+vJ9RtJl/f78xz3gOhUbr1z5Ia8xHg05tCmTq4/0+TDFJgjrzYUrVkamPTrmoUzkZifj9eK5Fb/bxfmsaucCUzz9MbaeYhwamnme8HgOsPTDlG2/UxQ9TbJSUcbBcJQlZl9UGuJnNcx5/QaY/TOmcVFOfYdyEaFU6GXTKb56uTlqvwx6hx6ibxZjBHmQFD5DEvRoH8p6RvzEV3HoGpeDyxZQ3eThfTNWmhTrVdf3co/9hKqAvzJMbCxkVp2YZ+8cRej9R7/4wpaStRe2cC8NZ3Z9793eMwryOTlx4tte/yZSo/vB8ShP+JWs95H+YqS5hKag6w8de8PJkwpadB/WqXxtxu2CNzkLnAtoiR6bCNerU4P001CP32m8g+WFKWk37MYKeqdZRnT6zYyY/m75FdltxBMpz1WUDU/s36YBvl0rsCffSI5dG0KHJ2yrzDnv0Ps22Gn/pVPzeT0m2IF9M+RnX78+QRPOBKTewkPFyx1rQ2UadBXLuheRSpOjlvJCL/U7STmSUPvWBqUGn0tFuBnoZi3FQHlhvYEo5T/H1relOyRWNJQj3ZX9+b8+Ut1+KXzr1YWqWr/7oVCP2+1MoOwLykqs4T03eCSHsDplM1SoLTg9Nxh4i4vXyKRcHLe33X+eCO+iqpVKfX/g82apXzJPmCnsCe9P0L52SrJoLDPvFD0yx5w7z4mpe8ORsiQdoiy3q1NpGpqwte/ti6uP9PkwNeerD1PX0Doex9Pny2H09nzK19YlDj/urTEn6D3OTtH/LfhT/tPe7cDaBVq556rO2xxNXuHmgB5cu85I82ZCwqlJobss+w8fIwEenWsrqmTdOD6dvOuV7W2TKfa365zWJQL2rcTAHpphZ0GFfZvYJqZ9qC7qeyej/634fInmpgZDfq3hgatm+xsAZb/w846Vh396vDODOFvZxY6E15GlhzXQvB/t2rOP3qUYvTNvqpOb8RT/uuMlRJwU97MfaJS0ZmJKOd2QOy7IYmNIKRqQDU7dwNQGx09FrURZ14cMUMs9Rb/TG+znHM2HQKS+VMK8x1wB1qunnxXMsMv1hSpxfqthvVQ11N43G0IXIlGc8+mcHxQt1q7I5Gox0f0O80yqH9ugp+PttsCdFFjFAzL0m9k0Lr/dg0esy634e/O6m8qQ+XaKBqcH7fZhidFPJBp2i/V7aEuVL6nP9fMY0SbHnkASZSoNzv19IDKH3eEE2zE0S7Hwd2pfwlM3n/MT7P5hi8/O7+H/64/8Co2TeZQ==</prop>
			<obj name="TemperatureLog" class="TemperatureLog" version="2">
				<prop name="Times">TEFSWgAAttUAAIC20LQAAABOAgAA6AMAAIIFAAAmBwAAwAgAAFoKAAD+CwAAmA0AADIPAADMEAAAcBIAAAoUAACkFQAAPhcAAOIYAAB8GgAAFhwAALAdAABUHwAA7iAAAIgiAAAiJAAAxiUAAGAnAAD6KAAAnioAADgsAADSLQAAbC8AABAxAACqMgAARDQAAN41AACCNwAAHDkAALY6AABQPAAA6j0AAI4/AAAoQQAAwkIAAFxEAAAARgAAmkcAADRJAADOSgAAckwAAAxOAACmTwAAQFEAANpSAAB+VAAAGFYAALJXAABWWQAA8FoAAIpcAAAkXgAAyF8AAGJhAAD8YgAAlmQAADpmAADUZwAAbmkAAAhrAACsbAAARm4AAOBvAAB6cQAAHnMAALh0AABSdgAA7HcAAJB5AAAqewAAxHwAAGh+AAACgAAAnIEAADaDAADahAAAdIYAAA6IAACoiQAATIsAAOaMAACAjgAAGpAAAL6RAABYkwAA8pQAAIyWAAAmmAAAypkAAGSbAAD+nAAAmJ4AADygAADWoQAAcKMAAAqlAACupgAASKgAAOKpAAB8qwAAIK0AALquAABUsAAA7rEAAJKzAAAstQAAxrYAAGC4AAAEugAAnrsAADi9AADSvgAAdsAAABDCAACqwwAARMUAAOjGAACCyAAAHMoAAMDLAABazQAA9M4AAI7QAAAy0gAAzNMAAGbVAAAA1wAApNgAAD7aAADY2wAAct0AABbfAACw4AAASuIAAOTjAACI5QAAIucAALzoAABW6gAA+usAAJTtAAAu7wAAyPAAAGzyAAAG9AAAoPUAADr3AADe+AAAePoAABL8AACs/QAARv8AAOoAAQCEAgEAHgQBALgFAQBcBwEA9ggBAJAKAQAqDAEAzg0BAGgPAQACEQEAnBIBAEAUAQDaFQEAdBcBAA4ZAQCyGgEATBwBAOYdAQCKHwEAJCEBAL4iAQBYJAEA/CUBAJYnAQAwKQEAyioBAG4sAQAILgEAoi8BADwxAQDgMgEAejQBABQ2AQCuNwEAUjkBAOw6AQCGPAEAID4BAMQ/AQBeQQEA+EIBAJJEAQA2RgEA0EcBAGpJAQAESwEAqEwBAEJOAQDcTwEAdlEBABpTAQC0VAEATlYBAOhXAQCCWQEAJlsBAMBcAQBaXgEA9F8BAJhhAQAyYwEAzGQBAGZmAQAKaAEApGkBAD5rAQDYbAEAfG4BABZwAQCwcQEASnMBAO50AQCIdgEAIngBAMZ5AQBgewEA+nwBAJR+AQA4gAEA0oEBAGyDAQAGhQEAqoYBAESIAQDeiQEAeIsBAByNAQC2jgEAUJABAOqRAQCOkwEAKJUBAMKWAQBmmAEAAJoBAJqbAQA0nQEAzp4BAHKgAQAMogEApqMBAEClAQDkpgEAfqgBABiqAQCyqwEAVq0BAPCuAQCKsAEAJLIBAL6zAQBitQEA/LYBAJa4AQAwugEA1LsBAG69AQAIvwEAosABAEbCAQDgwwEAesUBAB7HAQC4yAEAUsoBAOzLAQCQzQEAKs8BAMTQAQBe0gEAAtQBAJzVAQA21wEA0NgBAHTaAQAO3AEAqN0BAELfAQDm4AEAgOIBABrkAQC05QEAWOcBAPLoAQCM6gEAMOwBAMrtAQBk7wEA/vABAKLyAQA89AEA1vUBAHD3AQAU+QEArvoBAEj8AQDi/QEAfP8BACABAgC6AgIAVAQCAO4FAgCSBwIALAkCAMYKAgBgDAIA+g0CAJ4PAgA4EQIA0hICAGwUAgAQFgIAqhcCAEQZAgDoGgIAghwCABweAgC2HwIAWiECAPQiAgCOJAIAKCYCAMwnAgBmKQIAACsCAJosAgA+LgIA2C8CAHIxAgAMMwIAsDQCAEo2AgDkNwIAiDkCACI7AgC8PAIAVj4CAPo/AgCUQQIALkMCAMhEAgBsRgIABkgCAKBJAgA6SwIA3kwCAHhOAgASUAIArFECAEZTAgDqVAIAhFYCAB5YAgC4WQIAXFsCAPZcAgCQXgIAKmACAM5hAgBoYwIAAmUCAJxmAgA2aAIA2mkCAHRrAgAObQIAsm4CAExwAgDmcQIAgHMCACR1AgC+dgIAWHgCAPJ5AgCWewIAMH0CAMp+AgBkgAIACIICAKKDAgA8hQIA4IYCAHqIAgAUigIArosCAFKNAgDsjgIAhpACACCSAgDEkwIAXpUCAPiWAgCSmAIANpoCANCbAgBqnQIABJ8CAKigAgBCogIA3KMCAHalAgAapwIAtKgCAE6qAgDoqwIAgq0CACavAgDAsAIAWrICAPSzAgCYtQIAMrcCAMy4AgBmugIACrwCAKS9AgA+vwIA2MACAHzCAgAWxAIAsMUCAErHAgDuyAIAiMoCACLMAgC8zQIAYM8CAPrQAgCU0gIAONQCANLVAgBs1wIABtkCAKraAgBE3AIA3t0CAHjfAgAc4QIAtuICAFDkAgDq5QIAjucCACjpAgDC6gIAXOwCAADuAgCa7wIANPECAM7yAgBy9AIADPYCAKb3AgBA+QIA5PoCAH78AgAY/gIAsv8CAEwBAwDwAgMAigQDACQGAwC+BwMAYgkDAPwKAwCWDAMAMA4DANQPAwBuEQMACBMDAKIUAwBGFgMA4BcDAHoZAwAUGwMAuBwDAFIeAwDsHwMAhiEDACojAwDEJAMAXiYDAAIoAwCcKQMANisDANAsAwB0LgMADjADAKgxAwBCMwMA5jQDAIA2AwAaOAMAtDkDAFg7AwDyPAMAjD4DACZAAwDKQQMAZEMDAP5EAwCYRgMAPEgDANZJAwBwSwMACk0DAK5OAwBIUAMA4lEDAHxTAwAgVQMAulYDAFRYAwDuWQMAklsDACxdAwDGXgMAYGADAPphAwCeYwMAOGUDANJmAwBsaAMAEGoDAKprAwBEbQMA3m4DAIJwAwAccgMAtnMDAFB1AwD0dgMAjngDACh6AwDCewMAZn0DAAB/AwCagAMAPoIDANiDAwByhQMADIcDALCIAwBKigMA5IsDAH6NAwAijwMAvJADAFaSAwDwkwMAlJUDAC6XAwDImAMAbJoDAAacAwCgnQMAOp8DANSgAwB4ogMAEqQDAKylAwBGpwMA6qgDAISqAwAerAMAuK0DAFyvAwD2sAMAkLIDACq0AwDOtQMAaLcDAAK5AwCcugMANrwDANq9AwB0vwMADsEDAKjCAwBMxAMA5sUDAIDHAwAayQMAvsoDAFjMAwDyzQMAls8DADDRAwDK0gMAZNQDAAjWAwCi1wMAPNkDANbaAwB63AMAFN4DAK7fAwBI4QMA7OIDAIbkAwAg5gMAuucDAF7pAwD46gMAkuwDADbuAwDQ7wMAavEDAATzAwCo9AMAQvYDANz3AwB2+QMAGvsDALT8AwBO/gMA6P8DAIwBBAAmAwQAwAQEAFoGBAD0BwQAmAkEADILBADMDAQAZg4EAAoQBACkEQQAPhMEANgUBAB8FgQAFhgEALAZBABKGwQA7hwEAIgeBAAiIAQAvCEEAGAjBAD6JAQAlCYEAC4oBADSKQQAbCsEAAYtBACgLgQARDAEAN4xBAB4MwQAEjUEALY2BABQOAQA6jkEAIQ7BAAoPQQAwj4EAFxABAAAQgQAmkMEADRFBADORgQAckgEAAxKBACmSwQAQE0EAOROBAB+UAQAGFIEALJTBABWVQQA8FYEAIpYBAAkWgQAyFsEAGJdBAD8XgQAlmAEADBiBADUYwQAbmUEAAhnBACiaAQARmoEAOBrBAB6bQQAFG8EALhwBABScgQA7HMEAIZ1BAAqdwQAxHgEAF56BAD4ewQAnH0EADZ/BADQgAQAaoIEAA6EBACohQQAQocEANyIBACAigQAGowEALSNBABOjwQA8pAEAIySBAAmlAQAypUEAGSXBAD+mAQAmJoEADycBADWnQQAcJ8EAAqhBACuogQASKQEAOKlBAB8pwQAIKkEALqqBABUrAQA7q0EAJKvBAAssQQAxrIEAGC0BAAEtgQAnrcEADi5BADSugQAdrwEABC+BACqvwQARMEEAN7CBACCxAQAHMYEALbHBABQyQQA9MoEAI7MBAAozgQAws8EAGbRBAAA0wQAmtQEADTWBADY1wQActkEAAzbBACm3AQASt4EAOTfBAB+4QQAGOMEALzkBABW5gQA8OcEAIrpBAAu6wQAyOwEAGLuBAAG8AQAoPEEADrzBADU9AQAePYEABL4BACs+QQARvsEAOr8BACE/gQAHgAFALgBBQBcAwUA9gQFAJAGBQAqCAUAzgkFAGgLBQACDQUAnA4FAEAQBQDaEQUAdBMFAA4VBQCyFgUATBgFAOYZBQCAGwUAJB0FAL4eBQBYIAUA8iEFAJYjBQAwJQUAyiYFAGQoBQD+KQUAoisFADwtBQDWLgUAcDAFABQyBQCuMwUASDUFAOI2BQCGOAUAIDoFALo7BQBUPQUA+D4FAJJABQAsQgUA0EMFAGpFBQAERwUAnkgFAEJKBQDcSwUAdk0FABBPBQC0UAUATlIFAOhTBQCCVQUAJlcFAMBYBQBaWgUA9FsFAJhdBQAyXwUAzGAFAHBiBQAKZAUApGUFAD5nBQDiaAUAfGoFABZsBQCwbQUASm8FAO5wBQCIcgUAInQFALx1BQBgdwUA+ngFAJR6BQAufAUA0n0FAGx/BQAGgQUAoIIFADqEBQDehQUAeIcFABKJBQCsigUAUIwFAOqNBQCEjwUAKJEFAMKSBQBclAUA9pUFAJqXBQA0mQUAzpoFAGicBQAMngUApp8FAEChBQDaogUAfqQFABimBQCypwUATKkFAPCqBQCKrAUAJK4FAMivBQBisQUA/LIFAJa0BQA6tgUA1LcFAG65BQAIuwUArLwFAEa+BQDgvwUAesEFABTDBQC4xAUAUsYFAOzHBQCGyQUAKssFAMTMBQBezgUA+M8FAJzRBQA20wUA0NQFAGrWBQAO2AUAqNkFAELbBQDc3AUAdt4FABrgBQC04QUATuMFAPLkBQCM5gUAJugFAMDpBQBk6wUA/uwFAJjuBQAy8AUA1vEFAHDzBQAK9QUApPYFAEj4BQDi+QUAfPsFACD9BQC6/gUAVAAGAO4BBgCSAwYALAUGAMYGBgBgCAYABAoGAJ4LBgA4DQYA0g4GAHYQBgAQEgYAqhMGAEQVBgDoFgYAghgGABwaBgC2GwYAUB0GAPQeBgCOIAYAKCIGAMIjBgBmJQYAACcGAJooBgA0KgYA2CsGAHItBgAMLwYApjAGAEoyBgDkMwYAfjUGABg3BgC8OAYAVjoGAPA7BgCKPQYALj8GAMhABgBiQgYA/EMGAKBFBgA6RwYA1EgGAG5KBgASTAYArE0GAEZPBgDqUAYAhFIGAB5UBgC4VQYAXFcGAPZYBgCQWgYAKlwGAM5dBgBoXwYAAmEGAJxiBgBAZAYA2mUGAHRnBgAOaQYAsmoGAExsBgDmbQYAgG8GACRxBgC+cgYAWHQGAPJ1BgCWdwYAMHkGAMp6BgBkfAYACH4GAKJ/BgA8gQYA1oIGAHCEBgAUhgYArocGAEiJBgDiigYAhowGACCOBgC6jwYAVJEGAPiSBgCSlAYALJYGAMaXBgBqmQYABJsGAJ6cBgA4ngYA3J8GAHahBgAQowYAqqQGAE6mBgDopwYAgqkGACarBgDArAYAWq4GAPSvBgCYsQYAMrMGAMy0BgBmtgYACrgGAKS5BgA+uwYA2LwGAHy+BgAWwAYAsMEGAFTDBgDuxAYAiMYGACLIBgC8yQYAYMsGAPrMBgCUzgYALtAGANLRBgBs0wYABtUGAKDWBgBE2AYA3tkGAHjbBgAS3QYArN4GAFDgBgDq4QYAhOMGAB7lBgDC5gYAXOgGAPbpBgCQ6wYANO0GAM7uBgBo8AYAAvIGAKbzBgBA9QYA2vYGAHT4BgAY+gYAsvsGAEz9BgDw/gYAigAHACQCBwC+AwcAYgUHAPwGBwCWCAcAMAoHANQLBwBuDQcACA8HAKIQBwBGEgcA4BMHAHoVBwAUFwcAuBgHAFIaBwDsGwcAkB0HACofBwDEIAcAXiIHAAIkBwCcJQcANicHANAoBwB0KgcADiwHAKgtBwBCLwcA3DAHAIAyBwAaNAcAtDUHAE43BwDyOAcAjDoHACY8BwDAPQcAZD8HAP5ABwCYQgcAMkQHAMxFBwBwRwcACkkHAKRKBwBITAcA4k0HAHxPBwAWUQcAulIHAFRUBwDuVQcAiFcHACxZBwDGWgcAYFwHAPpdBwCeXwcAOGEHANJiBwBsZAcAEGYHAKpnBwBEaQcA6GoHAIJsBwAcbgcAtm8HAFpxBwD0cgcAjnQHACh2BwDMdwcAZnkHAAB7BwCafAcAPn4HANh/BwBygQcADIMHAKaEBwBKhgcA5IcHAH6JBwAYiwcAvIwHAFaOBwDwjwcAipEHAC6TBwDIlAcAYpYHAPyXBwCgmQcAOpsHANScBwBungcAEqAHAKyhBwBGowcA4KQHAISmBwAeqAcAuKkHAFKrBwD2rAcAkK4HACqwBwDEsQcAaLMHAAK1BwCctgcANrgHANq5BwB0uwcADr0HALK+BwBMwAcA5sEHAIDDBwAkxQcAvsYHAFjIBwDyyQcAlssHADDNBwDKzgcAZNAHAAjSBwCi0wcAPNUHANbWBwBw2AcAFNoHAK7bBwBI3QcA4t4HAIbgBwAg4gcAuuMHAFTlBwD45gcAkugHACzqBwDG6wcAau0HAATvBwCe8AcAOPIHANzzBwB29QcAEPcHAKr4BwBO+gcA6PsHAIL9BwAc/wcAwAAIAFoCCAD0AwgAjgUIADIHCADMCAgAZgoIAAoMCACkDQgAPg8IANgQCAB8EggAFhQIALAVCABKFwgA7hgIAIgaCAAiHAgAvB0IAGAfCAD6IAgAlCIIAC4kCADSJQgAbCcIAAYpCACgKggARCwIAN4tCAB4LwgAEjEIALYyCABQNAgA6jUIAIQ3CAAoOQgAwjoIAFw8CAD2PQgAkD8IADRBCADOQggAaEQIAAJGCACmRwgAQEkIANpKCAB0TAgAGE4IALJPCABMUQgA5lIIAIpUCAAkVggAvlcIAGJZCAD8WggAllwIADBeCADUXwgAbmEIAAhjCACiZAgARmYIAOBnCAB6aQgAFGsIALhsCABSbggA7G8IAIZxCAAqcwgAxHQIAF52CAD4dwgAnHkIADZ7CADQfAgAan4IAA6ACACogQgAQoMIANyECACAhggAGogIALSJCABOiwgA8owIAIyOCAAmkAgAwJEIAFqTCAD+lAgAmJYIADKYCADMmQgAcJsIAAqdCACknggAPqAIAOKhCAB8owgAFqUIALCmCABUqAgA7qkIAIirCAAsrQgAxq4IAGCwCAD6sQgAnrMIADi1CADStggAbLgIABC6CACquwgARL0IAN6+CACCwAgAHMIIALbDCABQxQgA9MYIAI7ICAAoyggAzMsIAGbNCAAAzwgAmtAIAD7SCADY0wgActUIAAzXCACm2AgAStoIAOTbCAB+3QgAGN8IALzgCABW4ggA8OMIAIrlCAAu5wgAyOgIAGLqCAD86wgAoO0IADrvCADU8AgAbvIIAAj0CACs9QgARvcIAOD4CAB6+ggAHvwIALj9CABS/wgA9gAJAJACCQAqBAkAxAUJAGgHCQACCQkAnAoJADYMCQDaDQkAdA8JAA4RCQCoEgkATBQJAOYVCQCAFwkAGhkJAL4aCQBYHAkA8h0JAJYfCQAwIQkAyiIJAGQkCQAIJgkAoicJADwpCQDWKgkAeiwJABQuCQCuLwkASDEJAOwyCQCGNAkAIDYJALo3CQBUOQkA+DoJAJI8CQAsPgkAxj8JAGpBCQAEQwkAnkQJADhGCQDcRwkAdkkJABBLCQCqTAkATk4JAOhPCQCCUQkAHFMJAMBUCQBaVgkA9FcJAI5ZCQAyWwkAzFwJAGZeCQAAYAkApGEJAD5jCQDYZAkAcmYJABZoCQCwaQkASmsJAORsCQCIbgkAInAJALxxCQBgcwkA+nQJAJR2CQAueAkA0nkJAGx7CQAGfQkAoH4JAESACQDegQkAeIMJABKFCQC2hgkAUIgJAOqJCQCEiwkAHo0JAMKOCQBckAkA9pEJAJCTCQA0lQkAzpYJAGiYCQACmgkAppsJAECdCQDangkAdKAJABiiCQCyowkATKUJAOamCQCKqAkAJKoJAL6rCQBYrQkA/K4JAJawCQAwsgkAyrMJAG61CQAItwkAorgJAEa6CQDguwkAer0JABS/CQC4wAkAUsIJAOzDCQCGxQkAKscJAMTICQBeygkA+MsJAJzNCQA2zwkA0NAJAGrSCQAO1AkAqNUJAELXCQDc2AkAgNoJABrcCQC03QkATt8JAPLgCQCM4gkAJuQJAMDlCQBa5wkA/ugJAJjqCQAy7AkAzO0JAHDvCQAK8QkApPIJAD70CQDi9QkAfPcJABb5CQCw+gkAVPwJAO79CQCI/wkAIgEKAMYCCgBgBAoA+gUKAJ4HCgA4CQoA0goKAGwMCgAQDgoAqg8KAEQRCgDeEgoAghQKABwWCgC2FwoAUBkKAPQaCgCOHAoAKB4KAMIfCgBmIQoAACMKAJokCgA0JgoA2CcKAHIpCgAMKwoApiwKAEouCgDkLwoAfjEKABgzCgC8NAoAVjYKAPA3CgCKOQoAJDsKAMg8CgBiPgoA/D8KAJZBCgA6QwoA1EQKAG5GCgAISAoArEkKAEZLCgDgTAoAek4KAB5QCgC4UQoAUlMKAOxUCgCQVgoAKlgKAMRZCgBoWwoAAl0KAJxeCgA2YAoA2mEKAHRjCgAOZQoAqGYKAExoCgDmaQoAgGsKABptCgC+bgoAWHAKAPJxCgCWcwoAMHUKAMp2CgBkeAoA/nkKAKJ7CgA8fQoA1n4KAHCACgAUggoAroMKAEiFCgDihgoAhogKACCKCgC6iwoAVI0KAPiOCgCSkAoALJIKAMaTCgBglQoABJcKAJ6YCgA4mgoA3JsKAHadCgAQnwoAqqAKAE6iCgDoowoAgqUKACanCgDAqAoAWqoKAPSrCgCYrQoAMq8KAMywCgBmsgoAALQKAKS1CgA+twoA2LgKAHK6CgAWvAoAsL0KAEq/CgDkwAoAiMIKACLECgC8xQoAVscKAPrICgCUygoALswKAMjNCgBszwoABtEKAKDSCgA61AoA3tUKAHjXCgAS2QoArNoKAFDcCgDq3QoAhN8KAB7hCgDC4goAXOQKAPblCgCQ5woAKukKAM7qCgBo7AoAAu4KAKbvCgBA8QoA2vIKAHT0CgAY9goAsvcKAEz5CgDm+goAivwKACT+CgC+/woAWAELAPwCCwCWBAsAMAYLANQHCwBuCQsACAsLAKIMCwBGDgsA4A8LAHoRCwAUEwsAuBQLAFIWCwDsFwsAhhkLACobCwDEHAsAXh4LAPgfCwCcIQsANiMLANAkCwBqJgsADigLAKgpCwBCKwsA3CwLAHYuCwAaMAsAvjELAFgzCwD8NAsAljYLADA4CwDKOQsAbjsLAAg9CwCiPgsAPEALAOBBCwB6QwsAFEULAK5GCwBSSAsA7EkLAIZLCwAgTQsAxE4LAF5QCwD4UQsAnFMLADZVCwDQVgsAalgLAA5aCwCoWwsAQl0LANxeCwCAYAsAGmILALRjCwBOZQsA8mYLAIxoCwAmagsAwGsLAGRtCwD+bgsAmHALADJyCwDWcwsAcHULAAp3CwCkeAsASHoLAOJ7CwB8fQsAFn8LALCACwBUggsA7oMLAIiFCwAihwsAxogLAGCKCwD6iwsAlI0LADiPCwDSkAsAbJILAAaUCwCqlQsARJcLAN6YCwB4mgsAHJwLALadCwBQnwsA9KALAI6iCwAopAsAwqULAGanCwAAqQsAmqoLADSsCwDYrQsAcq8LAAyxCwCmsgsASrQLAOS1CwB+twsAGLkLALy6CwBWvAsA8L0LAIq/CwAuwQsAyMILAGLECwD8xQsAoMcLADrJCwDUygsAbswLABLOCwCszwsARtELAODSCwCE1AsAHtYLALjXCwBS2QsA9toLAJDcCwAq3gsAxN8LAF7hCwAC4wsAnOQLADbmCwDQ5wsAdOkLAA7rCwCo7AsAQu4LAObvCwCA8QsAGvMLAL70CwBY9gsA8vcLAIz5CwAw+wsAyvwLAGT+CwD+/wsAogEMADwDDADWBAwAcAYMABQIDACuCQwASAsMAOIMDACGDgwAIBAMALoRDABeEwwA+BQMAJIWDAAsGAwAxhkMAGobDAAEHQwAnh4MADggDADcIQwAdiMMABAlDACqJgwATigMAOgpDACCKwwAHC0MAMAuDABaMAwA9DEMAI4zDAAyNQwAzDYMAGY4DAAAOgwApDsMAD49DADYPgwAfEAMABZCDACwQwwASkUMAO5GDACISAwAIkoMALxLDABWTQwA+k4MAJRQDAAuUgwAyFMMAGxVDAAGVwwAoFgMADpaDADeWwwAeF0MABJfDACsYAwARmIMAOpjDACEZQwAHmcMALhoDABcagwA9msMAJBtDAA0bwwAznAMAGhyDAACdAwApnUMAEB3DADaeAwAdHoMABh8DACyfQwATH8MAOaADACKggwAJIQMAL6FDABYhwwA/IgMAJaKDAAwjAwAyo0MAG6PDAAIkQwAopIMAEaUDADglQwAepcMABSZDAC4mgwAUpwMAOydDACGnwwAKqEMAMSiDABepAwA+KUMAJynDAA2qQwA0KoMAGqsDAAErgwAqK8MAEKxDADcsgwAdrQMABq2DAC0twwATrkMAOi6DACMvAwAJr4MAMC/DABawQwA/sIMAJjEDAAyxgwAzMcMAHDJDAAKywwApMwMAD7ODADizwwAfNEMABbTDACw1AwAVNYMAO7XDACI2QwALNsMAMbcDABg3gwA+t8MAJ7hDAA44wwA0uQMAGzmDAAQ6AwAqukMAETrDADe7AwAgu4MABzwDAC28QwAUPMMAPT0DACO9gwAKPgMAML5DABm+wwAAP0MAJr+DAA0AA0AzgENAHIDDQAMBQ0ApgYNAEAIDQDkCQ0AfgsNACINDQDGDg0AYBANAPoRDQCUEw0AOBUNANIWDQBsGA0ABhoNAKobDQBEHQ0A3h4NAIIgDQAcIg0AtiMNAFAlDQD0Jg0AjigNACgqDQDCKw0AZi0NAAAvDQCaMA0ANDINANgzDQByNQ0ADDcNAKY4DQBKOg0A5DsNAH49DQAYPw0AvEANAFZCDQDwQw0AikUNAC5HDQDISA0AYkoNAPxLDQCgTQ0AOk8NANRQDQBuUg0ACFQNAKxVDQBGVw0A4FgNAHpaDQAeXA0AuF0NAFJfDQDsYA0AkGINADRkDQDOZQ0AcmcNAAxpDQCmag0ASmwNAORtDQB+bw0AGHENALxyDQBWdA0A8HUNAIp3DQAueQ0AyHoNAGJ8DQD8fQ0AoH8NADqBDQDUgg0AboQNAAiGDQCshw0ARokNAOCKDQB6jA0AHo4NALiPDQBSkQ0A7JINAJCUDQAqlg0AxJcNAGiZDQACmw0AnJwNADaeDQDanw0AdKENAA6jDQCopA0ATKYNAOanDQCAqQ0AGqsNAL6sDQBYrg0A8q8NAIyxDQAwsw0AyrQNAGS2DQAIuA0AorkNADy7DQDWvA0Aer4NABTADQCuwQ0ASMMNAOLEDQCGxg0AIMgNALrJDQBUyw0A+MwNAJLODQAs0A0AxtENAGrTDQAE1Q0AntYNADjYDQDc2Q0AdtsNABDdDQCq3g0ATuANAOjhDQCC4w0AHOUNALbmDQBa6A0A9OkNAI7rDQAy7Q0AzO4NAGbwDQAA8g0ApPMNAD71DQDY9g0AcvgNABb6DQCw+w0ASv0NAOT+DQCIAA4AIgIOALwDDgBWBQ4A+gYOAJQIDgAuCg4AyAsOAGwNDgAGDw4AoBAOAEQSDgDeEw4AeBUOABIXDgC2GA4AUBoOAOobDgCEHQ4AKB8OAMIgDgBcIg4A9iMOAJolDgA0Jw4AzigOAGgqDgACLA4Api0OAEAvDgDaMA4AdDIOABg0DgCyNQ4ATDcOAOY4DgCKOg4AJDwOAL49DgBYPw4A/EAOAJZCDgAwRA4AykUOAG5HDgAISQ4AokoOADxMDgDgTQ4Aek8OABRRDgCuUg4AUlQOAOxVDgCGVw4AIFkOAMRaDgBeXA4A+F0OAJJfDgA2YQ4A0GIOAGpkDgAOZg4AqGcOAEJpDgDcag4AgGwOABpuDgC0bw4ATnEOAPJyDgCMdA4AJnYOAMB3DgBkeQ4A/noOAJh8DgAyfg4A1n8OAHCBDgAKgw4ApIQOAEiGDgDihw4AfIkOABaLDgCwjA4AVI4OAO6PDgCIkQ4AIpMOAMaUDgBglg4A+pcOAJSZDgA4mw4A0pwOAGyeDgAGoA4AqqEOAESjDgDepA4AeKYOAByoDgC2qQ4AUKsOAOqsDgCOrg4AKLAOAMKxDgBcsw4AALUOAJq2DgA0uA4A2LkOAHK7DgAMvQ4Apr4OAErADgDkwQ4AfsMOABjFDgCyxg4AVsgOAPDJDgCKyw4AJM0OAMjODgBi0A4A/NEOAJbTDgA61Q4A1NYOAG7YDgAI2g4ArNsOAEbdDgDg3g4AeuAOAB7iDgC44w4AUuUOAPbmDgCQ6A4AKuoOAMTrDgBo7Q4AAu8OAJzwDgA28g4A2vMOAHT1DgAO9w4AqPgOAEz6DgDm+w4AgP0OABr/DgC+AA8AWAIPAPIDDwCWBQ8AMAcPAMoIDwBkCg8A/gsPAKINDwA8Dw8A1hAPAHASDwAUFA8ArhUPAEgXDwDiGA8AhhoPACAcDwC6HQ8AVB8PAPggDwCSIg8ALCQPAMYlDwBgJw8ABCkPAJ4qDwA4LA8A0i0PAHYvDwAQMQ8AqjIPAEQ0DwDoNQ8AgjcPABw5DwC2Og8AWjwPAPQ9DwCOPw8AMkEPAMxCDwBmRA8AAEYPAKRHDwA+SQ8A2EoPAHJMDwAWTg8AsE8PAEpRDwDkUg8AiFQPACJWDwC8Vw8AYFkPAPpaDwCUXA8ALl4PANJfDwBsYQ8ABmMPAKBkDwA6Zg8A3mcPAHhpDwASaw8ArGwPAFBuDwDqbw8AhHEPAB5zDwDCdA8AXHYPAPZ3DwCQeQ8AKnsPAM58DwBofg8AAoAPAJyBDwBAgw8A2oQPAHSGDwAYiA8AsokPAEyLDwDmjA8Aio4PACSQDwC+kQ8AWJMPAPyUDwCWlg8AMJgPAMqZDwBumw8ACJ0PAKKeDwBGoA8A4KEPAHqjDwAUpQ8AuKYPAFKoDwDsqQ8AhqsPACqtDwDErg8AXrAPAPixDwCcsw8ANrUPANC2DwBquA8ADroPAKi7DwBCvQ8A3L4PAIDADwAawg8AtMMPAE7FDwDoxg8AjMgPACbKDwDAyw8AWs0PAP7ODwCY0A8AMtIPAMzTDwBw1Q8ACtcPAKTYDwA+2g8A4tsPAHzdDwAW3w8AsOAPAFTiDwDu4w8AiOUPACLnDwDG6A8AYOoPAPrrDwCU7Q8AOO8PANLwDwBs8g8ABvQPAKr1DwBE9w8A3vgPAIL6DwAc/A8Atv0PAFD/DwDqABAAjgIQACgEEADCBRAAXAcQAAAJEACaChAANAwQAM4NEAByDxAADBEQAKYSEABAFBAA5BUQAH4XEAAYGRAAshoQAFYcEADwHRAAih8QACQhEADIIhAAYiQQAPwlEACgJxAAOikQANQqEABuLBAAEi4QAKwvEABGMRAA4DIQAIQ0EAAeNhAAuDcQAFI5EAD2OhAAkDwQACo+EADEPxAAaEEQAAJDEACcRBAANkYQANpHEAB0SRAADksQAKhMEABMThAA5k8QAIBREAAaUxAAtFQQAFhWEADyVxAAjFkQACZbEADKXBAAZF4QAP5fEACYYRAAPGMQANZkEABwZhAACmgQAK5pEABIaxAA4mwQAHxuEAAgcBAAunEQAFRzEAD4dBAAknYQACx4EADGeRAAansQAAR9EACefhAAOIAQANyBEAB2gxAAEIUQAKqGEABOiBAA6IkQAIKLEAAcjRAAwI4QAFqQEAD0kRAAmJMQADKVEADMlhAAZpgQAACaEACkmxAAPp0QANieEAByoBAAFqIQALCjEABKpRAA5KYQAIioEAAiqhAAvKsQAFatEADwrhAAlLAQAC6yEADIsxAAYrUQAAa3EACguBAAOroQANS7EAB4vRAAEr8QAKzAEABGwhAA6sMQAITFEAAexxAAwsgQAFzKEAD2yxAAkM0QADTPEADO0BAAaNIQAALUEACm1RAAQNcQANrYEAB02hAAGNwQALLdEABM3xAA5uAQAIriEAAk5BAAvuUQAGLnEAD86BAAluoQADDsEADU7RAAbu8QAAjxEACi8hAARvQQAOD1EAB69xAAFPkQAK76EABS/BAA7P0QAIb/EAAgAREAxAIRAF4EEQD4BREAkgcRADYJEQDQChEAagwRAAQOEQCoDxEAQhERANwSEQB2FBEAEBYRALQXEQBOGREA6BoRAIwcEQAmHhEAwB8RAFohEQD+IhEAmCQRADImEQDMJxEAcCkRAAorEQCkLBEAPi4RAOIvEQB8MREAFjMRALA0EQBUNhEA7jcRAIg5EQAsOxEAxjwRAGA+EQD6PxEAnkERADhDEQDSRBEAbEYRABBIEQCqSREAREsRAN5MEQCCThEAHFARALZREQBQUxEA6lQRAI5WEQAoWBEAwlkRAFxbEQAAXREAml4RADRgEQDOYREAcmMRAAxlEQCmZhEASmgRAORpEQB+axEAGG0RALxuEQBWcBEA8HERAIpzEQAudREAyHYRAGJ4EQD8eREAoHsRADp9EQDUfhEAboARABKCEQCsgxEARoURAOCGEQCEiBEAHooRALiLEQBSjREA9o4RAJCQEQAqkhEAxJMRAF6VEQAClxEAnJgRADaaEQDQmxEAdJ0RAA6fEQCooBEAQqIRAOajEQCApREAGqcRALSoEQBYqhEA8qsRAIytEQAmrxEAyrARAGSyEQD+sxEAmLURADy3EQDWuBEAcLoRAAq8EQCuvREASL8RAOLAEQB8whEAIMQRALrFEQBUxxEA+MgRAJLKEQAszBEAxs0RAGrPEQAE0REAntIRADjUEQDc1REAdtcRABDZEQCq2hEATtwRAOjdEQCC3xEAHOERAMDiEQBa5BEA9OURAI7nEQAy6REAzOoRAGbsEQAA7hEApO8RAD7xEQDY8hEAcvQRABb2EQCw9xEASvkRAOT6EQB+/BEAIv4RALz/EQBWARIA8AISAJQEEgAuBhIAyAcSAGIJEgAGCxIAoAwSADoOEgDUDxIAeBESABITEgCsFBIARhYSAOoXEgCEGRIAHhsSAMIcEgBcHhIA9h8SAJAhEgA0IxIAziQSAGgmEgACKBIApikSAEArEgDaLBIAdC4SABgwEgCyMRIATDMSAOY0EgCKNhIAJDgSAL45EgBiOxIA/DwSAJY+EgAwQBIA1EESAG5DEgAIRRIAokYSADxIEgDgSRIAeksSABRNEgCuThIAUlASAOxREgCGUxIAIFUSAMRWEgBeWBIA+FkSAJJbEgAsXRIA0F4SAGpgEgAEYhIAnmMSAEJlEgDcZhIAdmgSABBqEgC0axIATm0SAOhuEgCMcBIAJnISAMBzEgBadRIA/nYSAJh4EgAyehIAzHsSAHB9EgAKfxIApIASAD6CEgDigxIAfIUSABaHEgC6iBIAVIoSAO6LEgCIjRIALI8SAMaQEgBgkhIA+pMSAJ6VEgA4lxIA0pgSAGyaEgAQnBIAqp0SAESfEgDeoBIAeKISABykEgC2pRIAUKcSAOqoEgCOqhIAKKwSAMKtEgBmrxIAALESAJqyEgA0tBIA2LUSAHK3EgAMuRIAproSAEq8EgDkvRIAfr8SABjBEgC8whIAVsQSAPDFEgCKxxIALskSAMjKEgBizBIA/M0SAJbPEgA60RIA1NISAG7UEgAI1hIArNcSAEbZEgDg2hIAetwSAB7eEgC43xIAUuESAOziEgCQ5BIAKuYSAMTnEgBe6RIAAusSAJzsEgA27hIA0O8SAHTxEgAO8xIAqPQSAEL2EgDm9xIAgPkSABr7EgC+/BIAWP4SAPL/EgCMARMAMAMTAMoEEwBkBhMA/gcTAKIJEwA8CxMA1gwTAHAOEwAUEBMArhETAEgTEwDiFBMAhhYTACAYEwC6GRMAVBsTAPgcEwCSHhMALCATAMYhEwBqIxMABCUTAJ4mEwA4KBMA3CkTAHYrEwAQLRMAqi4TAEQwEwDoMRMAgjMTABw1EwC2NhMAWjgTAPQ5EwCOOxMAKD0TAMw+EwBmQBMAAEITAJpDEwA+RRMA2EYTAHJIEwAMShMAsEsTAEpNEwDkThMAiFATACJSEwC8UxMAVlUTAPpWEwCUWBMALloTAMhbEwBsXRMABl8TAKBgEwA6YhMA3mMTAHhlEwASZxMArGgTAFBqEwDqaxMAhG0TAB5vEwDCcBMAXHITAPZzEwCQdRMANHcTAM54EwBoehMAAnwTAJx9EwBAfxMA2oATAHSCEwAOhBMAsoUTAEyHEwDmiBMAgIoTACSMEwC+jRMAWI8TAPKQEwCWkhMAMJQTAMqVEwBklxMACJkTAKKaEwA8nBMA1p0TAHqfEwAUoRMArqITAEikEwDspRMAhqcTACCpEwDEqhMAXqwTAPitEwCSrxMANrETANCyEwBqtBMABLYTAKi3EwBCuRMA3LoTAHa8EwAavhMAtL8TAE7BEwDywhMAjMQTACbGEwDAxxMAWskTAP7KEwCYzBMAMs4TAMzPEwBw0RMACtMTAKTUEwA+1hMA4tcTAHzZEwAW2xMAsNwTAEreEwDu3xMAiOETACLjEwC85BMAYOYTAPrnEwCU6RMALusTANLsEwBs7hMAEPATAKrxEwBE8xMA3vQTAIL2EwAc+BMAtvkTAFD7EwD0/BMAjv4TACgAFADCARQAXAMUAAAFFACaBhQANAgUAM4JFAByCxQADA0UAKYOFABAEBQA5BEUAH4TFAAYFRQAshYUAEwYFADwGRQAihsUACQdFAC+HhQAYiAUAPwhFACWIxQAMCUUANQmFABuKBQACCoUAKwrFABGLRQA4C4UAHowFAAeMhQAuDMUAFI1FADsNhQAkDgUACo6FADEOxQAXj0UAAI/FACcQBQANkIUANpDFAB0RRQADkcUAKhIFABMShQA5ksUAIBNFAAaTxQAvlAUAFhSFADyUxQAjFUUADBXFADKWBQAZFoUAP5bFACiXRQAPF8UANZgFABwYhQACmQUAK5lFABIZxQA4mgUAHxqFAAgbBQAum0UAFRvFADucBQAknIUACx0FADGdRQAYHcUAAR5FACeehQAOHwUANJ9FAB2fxQAEIEUAKqCFABEhBQA6IUUAIKHFAAciRQAtooUAFqMFAD0jRQAjo8UACiRFADMkhQAZpQUAACWFACklxQAPpkUANiaFABynBQAFp4UALCfFABKoRQA5KIUAIikFAAiphQAvKcUAFapFAD6qhQAlKwUAC6uFADIrxQAbLEUAAazFACgtBQAOrYUANS3FAB4uRQAErsUAKy8FABGvhQA6r8UAITBFAAewxQAuMQUAFzGFAD2xxQAkMkUACrLFADOzBQAaM4UAALQFACc0RQAQNMUANrUFAB01hQADtgUALLZFABM2xQA5twUAIDeFAAk4BQAvuEUAFjjFADy5BQAluYUADDoFADK6RQAbusUAAjtFACi7hQAPPAUAODxFAB68xQAFPUUAK72FABS+BQA7PkUAIb7FAAg/RQAxP4UAF4AFQD4ARUAkgMVADYFFQDQBhUAaggVAAQKFQCoCxUAQg0VANwOFQB2EBUAGhIVALQTFQBOFRUA6BYVAIwYFQAmGhUAwBsVAFodFQD0HhUAmCAVADIiFQDMIxUAZiUVAAonFQCkKBUAPioVANgrFQB8LRUAFi8VALAwFQBKMhUA7jMVAIg1FQAiNxUAvDgVAGA6FQD6OxUAlD0VADg/FQDSQBUAbEIVAAZEFQCqRRUAREcVAN5IFQB4ShUAHEwVALZNFQBQTxUA6lAVAIRSFQAoVBUAwlUVAFxXFQD2WBUAmloVADRcFQDOXRUAaF8VAAxhFQCmYhUAQGQVAORlFQB+ZxUAGGkVALJqFQBWbBUA8G0VAIpvFQAkcRUAyHIVAGJ0FQD8dRUAlncVADp5FQDUehUAbnwVABJ+FQCsfxUARoEVAOCCFQCEhBUAHoYVALiHFQBSiRUA7IoVAJCMFQAqjhUAxI8VAF6RFQACkxUAnJQVADaWFQDQlxUAdJkVAA6bFQConBUAQp4VAOafFQCAoRUAGqMVALSkFQBYphUA8qcVAIypFQAmqxUAwKwVAGSuFQD+rxUAmLEVADyzFQDWtBUAcLYVAAq4FQCuuRUASLsVAOK8FQB8vhUAIMAVALrBFQBUwxUA7sQVAJLGFQAsyBUAxskVAGDLFQAEzRUAns4VADjQFQDc0RUAdtMVABDVFQCq1hUATtgVAOjZFQCC2xUAHN0VAMDeFQBa4BUA9OEVAI7jFQAo5RUAzOYVAGboFQAA6hUAmusVAD7tFQDY7hUAcvAVAAzyFQCw8xUASvUVAOT2FQB++BUAIvoVALz7FQBW/RUA8P4VAJQAFgAuAhYAyAMWAGIFFgAGBxYAoAgWADoKFgDUCxYAeA0WABIPFgCsEBYARhIWAOoTFgCEFRYAHhcWAMIYFgBcGhYA9hsWAJAdFgA0HxYAziAWAGgiFgACJBYApiUWAEAnFgDaKBYAdCoWABgsFgCyLRYATC8WAOYwFgCKMhYAJDQWAL41FgBYNxYA/DgWAJY6FgAwPBYAyj0WAG4/FgAIQRYAokIWADxEFgDWRRYAekcWABRJFgCuShYASEwWAOxNFgCGTxYAIFEWALpSFgBeVBYA+FUWAJJXFgAsWRYA0FoWAGpcFgAEXhYAnl8WAEJhFgDcYhYAdmQWABBmFgC0ZxYATmkWAOhqFgCMbBYAJm4WAMBvFgBacRYA/nIWAJh0FgAydhYAzHcWAHB5FgAKexYApHwWAD5+FgDifxYAfIEWABaDFgCwhBYAVIYWAO6HFgCIiRYAIosWALyMFgBgjhYA+o8WAJSRFgAukxYA0pQWAGyWFgAGmBYAoJkWAESbFgDenBYAeJ4WABygFgC2oRYAUKMWAOqkFgCOphYAKKgWAMKpFgBcqxYAAK0WAJquFgA0sBYAzrEWAHKzFgAMtRYAprYWAEC4FgDkuRYAfrsWABi9FgCyvhYAVsAWAPDBFgCKwxYAJMUWAMjGFgBiyBYA/MkWAJbLFgA6zRYA1M4WAG7QFgAI0hYAotMWAEbVFgDg1hYAetgWABTaFgC42xYAUt0WAOzeFgCG4BYAKuIWAMTjFgBe5RYAAucWAKboFgBA6hYA5OsWAH7tFgAY7xYAsvAWAFbyFgDw8xYAivUWACT3FgDI+BYAYvoWAPz7FgCg/RYAOv8WANQAFwBuAhcAEgQXAKwFFwBGBxcA4AgXAHoKFwAeDBcAuA0XAFIPFwDsEBcAkBIXACoUFwDEFRcAXhcXAAIZFwCcGhcANhwXANAdFwB0HxcADiEXAKgiFwBCJBcA3CUXAIAnFwAaKRcAtCoXAFgsFwDyLRcAjC8XACYxFwDKMhcAZDQXAP41FwCYNxcAPDkXANY6FwBwPBcACj4XAK4/FwBIQRcA4kIXAHxEFwAgRhcAukcXAFRJFwD4ShcAkkwXACxOFwDGTxcAalEXAARTFwCeVBcAOFYXANxXFwB2WRcAEFsXAKpcFwBOXhcA6F8XAIJhFwAcYxcAtmQXAFpmFwD0ZxcAjmkXAChrFwDMbBcAZm4XAABwFwCacRcAPnMXANh0FwBydhcADHgXALB5FwBKexcA5HwXAH5+FwAYgBcAvIEXAFaDFwDwhBcAlIYXAC6IFwDIiRcAYosXAAaNFwCgjhcAOpAXANSRFwB4kxcAEpUXAKyWFwBGmBcA6pkXAISbFwAenRcAwp4XAFygFwD2oRcAkKMXADSlFwDOphcAaKgXAAKqFwCmqxcAQK0XANquFwB0sBcAGLIXALKzFwBMtRcA5rYXAIq4FwAkuhcAvrsXAFi9FwDyvhcAlsAXADDCFwDKwxcAZMUXAAjHFwCiyBcAPMoXANbLFwB6zRcAFM8XAK7QFwBI0hcA7NMXAIbVFwAg1xcAxNgXAF7aFwD42xcAkt0XADbfFwDQ4BcAauIXAATkFwCo5RcAQucXANzoFwB26hcAEOwXALTtFwBO7xcA6PAXAILyFwAm9BcAwPUXAFr3FwD0+BcAmPoXADL8FwDM/RcAZv8XAAoBGACkAhgAPgQYANgFGAB8BxgAFgkYALAKGABKDBgA7g0YAIgPGAAiERgAxhIYAGAUGAD6FRgAlBcYADgZGADSGhgAbBwYAAYeGACqHxgARCEYAN4iGACCJBgAHCYYALYnGABQKRgA6ioYAI4sGAAoLhgAwi8YAFwxGAAAMxgAmjQYADQ2GADONxgAcjkYAAw7GACmPBgAQD4YANo/GAB+QRgAGEMYALJEGABMRhgA8EcYAIpJGAAkSxgAvkwYAGJOGAD8TxgAllEYADBTGADUVBgAblYYAAhYGACiWRgARlsYAOBcGAB6XhgAHmAYALhhGABSYxgA7GQYAJBmGAAqaBgAxGkYAF5rGAACbRgAnG4YADZwGADQcRgAdHMYAA51GACodhgATHgYAOZ5GACAexgAGn0YAL5+GABYgBgA8oEYAIyDGAAmhRgAyoYYAGSIGAD+iRgAmIsYADyNGADWjhgAcJAYAAqSGACukxgASJUYAOKWGAB8mBgAIJoYALqbGABUnRgA7p4YAIigGAAsohgAxqMYAGClGAAEpxgAnqgYADiqGADSqxgAdq0YABCvGACqsBgARLIYAOizGACCtRgAHLcYALa4GABauhgA9LsYAI69GAAyvxgAzMAYAGbCGAAUxBgArsUYAEjHGADiyBgAfMoYACDMGAC6zRgAVM8YAO7QGACS0hgALNQYAMbVGABg1xgABNkYAJ7aGAA43BgA0t0YAHbfGAAQ4RgAquIYAETkGADe5RgAgucYABzpGAC26hgAWuwYAPTtGACO7xgAKPEYAMzyGABm9BgAAPYYAJr3GAA++RgA2PoYAHL8GAAM/hgAsP8YAEoBGQDkAhkAfgQZACIGGQC8BxkAVgkZAPoKGQCUDBkALg4ZAMgPGQBsERkABhMZAKAUGQA6FhkA3hcZAHgZGQASGxkArBwZAFAeGQDqHxkAhCEZAB4jGQC4JBkAXCYZAPYnGQCQKRkAKisZAM4sGQBoLhkAAjAZAJwxGQBAMxkA2jQZAHQ2GQAOOBkAsjkZAEw7GQDmPBkAij4ZACRAGQC+QRkAWEMZAPxEGQCWRhkAMEgZAMpJGQBuSxkACE0ZAKJOGQA8UBkA4FEZAHpTGQAUVRkArlYZAFJYGQDsWRkAhlsZACBdGQDEXhkAXmAZAPhhGQCSYxkALGUZANBmGQBqaBkABGoZAJ5rGQBCbRkA3G4ZAHZwGQAQchkAtHMZAE51GQDodhkAgngZACZ6GQDAexkAWn0ZAPR+GQCYgBkAMoIZAMyDGQBmhRkACocZAKSIGQA+ihkA2IsZAHyNGQAWjxkAsJAZAEqSGQDukxkAiJUZACKXGQDGmBkAYJoZAPqbGQCUnRkAOJ8ZANKgGQBsohkABqQZAKqlGQBEpxkA3qgZAHiqGQAcrBkAtq0ZAFCvGQDqsBkAjrIZACi0GQDCtRkAZrcZAAC5GQCauhkANLwZAM69GQByvxkADMEZAKbCGQBAxBkA5MUZAH7HGQAYyRkAssoZAFbMGQDwzRkAis8ZACTRGQC+0hkAYtQZAPzVGQCW1xkAMNkZANTaGQBu3BkACN4ZAKLfGQBG4RkA4OIZAHrkGQAU5hkAuOcZAFLpGQDs6hkAkOwZACruGQDE7xkAXvEZAALzGQCc9BkANvYZAND3GQB0+RkADvsZAKj8GQBC/hkA5v8ZAIABGgAaAxoAtAQaAFgGGgDyBxoAjAkaADALGgDKDBoAZA4aAP4PGgCiERoAPBMaANYUGgBwFhoAFBgaAK4ZGgBIGxoA4hwaAIYeGgAgIBoAuiEaAFQjGgDuJBoAkiYaACwoGgDGKRoAYCsaAAQtGgCeLhoAODAaANIxGgB2MxoAEDUaAKo2GgBEOBoA3jkaAII7GgAcPRoAtj4aAFpAGgD0QRoAjkMaAChFGgDMRhoAZkgaAABKGgCaSxoAPk0aANhOGgByUBoADFIaALBTGgBKVRoA5FYaAIhYGgAiWhoAvFsaAFZdGgD6XhoAlGAaAC5iGgDIYxoAbGUaAAZnGgCgaBoAOmoaAN5rGgB4bRoAEm8aAKxwGgBGchoA6nMaAIR1GgAedxoAuHgaAFx6GgD2exoAkH0aACp/GgDOgBoAaIIaAAKEGgCchRoAQIcaANqIGgB0ihoAGIwaALKNGgBMjxoA5pAaAIqSGgAklBoAvpUaAFiXGgD8mBoAlpoaADCcGgDKnRoAbp8aAAihGgCiohoAPKQaAOClGgB6pxoAFKkaAK6qGgBSrBoA7K0aAIavGgAgsRoAurIaAF60GgD4tRoAkrcaACy5GgDQuhoAarwaAAS+GgCevxoAQsEaANzCGgB2xBoAEMYaALTHGgBOyRoA6MoaAILMGgAmzhoAwM8aAFrRGgD00hoAmNQaADLWGgDM1xoAZtkaAArbGgCk3BoAPt4aAOLfGgB84RoAFuMaALDkGgBU5hoA7ucaAIjpGgAi6xoAxuwaAGDuGgD67xoAlPEaADjzGgDS9BoAbPYaAAb4GgCq+RoARPsaAN78GgB4/hoAHAAbALYBGwBQAxsA6gQbAI4GGwAoCBsAwgkbAFwLGwD2DBsAmg4bADQQGwDOERsAaBMbAAwVGwCmFhsAQBgbANoZGwB+GxsAGB0bALIeGwBMIBsA8CEbAIojGwAkJRsAviYbAGIoGwD8KRsAlisbADotGwDULhsAbjAbAAgyGwCsMxsARjUbAOA2GwB6OBsAHjobALg7GwBSPRsA7D4bAJBAGwAqQhsAxEMbAF5FGwACRxsAnEgbADZKGwDaSxsAdE0bAA5PGwCoUBsATFIbAOZTGwCAVRsAGlcbALRYGwBYWhsA8lsbAIxdGwAmXxsAymAbAGRiGwD+YxsAmGUbADxnGwDWaBsAcGobAApsGwCubRsASG8bAOJwGwB8chsAIHQbALp1GwBUdxsA7ngbAIh6GwAsfBsAxn0bAGB/GwD6gBsAnoIbADiEGwDShRsAbIcbABCJGwCqihsARIwbAOiNGwCCjxsAHJEbALaSGwBalBsA9JUbAI6XGwAomRsAzJobAGacGwAAnhsAmp8bAD6hGwDYohsAcqQbABamGwCwpxsASqkbAOSqGwCIrBsAIq4bALyvGwBWsRsA+rIbAJS0GwAuthsAyLcbAGy5GwAGuxsAoLwbADq+GwDUvxsAeMEbABLDGwCsxBsARsYbAOrHGwCEyRsAHssbALjMGwBczhsA9s8bAJDRGwA00xsAztQbAGjWGwAC2BsAptkbAEDbGwDa3BsAdN4bABjgGwCy4RsATOMbAObkGwCA5hsAJOgbAL7pGwBY6xsA8uwbAJbuGwAw8BsAyvEbAGTzGwAI9RsAovYbADz4GwDW+RsAevsbABT9GwCu/hsASAAcAOwBHACGAxwAIAUcALoGHABeCBwA+AkcAJILHAAsDRwA0A4cAGoQHAAEEhwAnhMcAEIVHADcFhwAdhgcABAaHAC0GxwATh0cAOgeHACCIBwAJiIcAMAjHABaJRwA/iYcAJgoHAAyKhwAzCscAHAtHAAKLxwApDAcAD4yHADiMxwAfDUcABY3HACwOBwAVDocAO47HACIPRwAIj8cAMZAHABgQhwA+kMcAJRFHAA4RxwA0kgcAGxKHAAGTBwAqk0cAERPHADeUBwAeFIcABJUHAC2VRwAUFccAOpYHACEWhwAKFwcAMJdHABcXxwA9mAcAJpiHAA0ZBwAzmUcAGhnHAAMaRwApmocAEBsHADabRwAfm8cABhxHACychwATHQcAPB1HACKdxwAJHkcAMh6HABifBwA/H0cAJZ/HAA6gRwA1IIcAG6EHAAIhhwArIccAEaJHADgihwAeowcAB6OHAC4jxwAUpEcAOySHACQlBwAKpYcAMSXHABemRwAApscAJycHAA2nhwA0J8cAHShHAAOoxwAqKQcAEKmHADmpxwAgKkcABqrHAC0rBwAWK4cAPKvHACMsRwAJrMcAMq0HABkthwA/rccAJi5HAAyuxwA1rwcAHC+HAAKwBwApMEcAEjDHADixBwAfMYcABbIHAC6yRwAVMscAO7MHACIzhwALNAcAMbRHABg0xwABNUcAJ7WHAA42BwA0tkcAHbbHAAQ3RwAqt4cAETgHADo4RwAguMcABzlHAC25hwAWugcAPTpHACO6xwAKO0cAMzuHABm8BwAAPIcAKTzHAA+9RwA2PYcAHL4HAAW+hwAsPscAEr9HADk/hwAfgAdACICHQC8Ax0AVgUdAPoGHQCUCB0ALgodAMgLHQBiDR0A/A4dAKAQHQA6Eh0A1BMdAHgVHQASFx0ArBgdAEYaHQDqGx0AhB0dAB4fHQC4IB0AXCIdAPYjHQCQJR0AKicdAM4oHQBoKh0AAiwdAJwtHQBALx0A2jAdAHQyHQAYNB0AsjUdAEw3HQDmOB0AijodACQ8HQC+PR0AWD8dAPxAHQCWQh0AMEQdAMpFHQBkRx0ACEkdAKJKHQA8TB0A1k0dAHpPHQAUUR0ArlIdAEhUHQDsVR0AhlcdACBZHQC6Wh0AXlwdAPhdHQCSXx0ALGEdANBiHQBqZB0ABGYdAJ5nHQBCaR0A3GodAHZsHQAQbh0AtG8dAE5xHQDoch0AgnQdACZ2HQDAdx0AWnkdAPR6HQCYfB0AMn4dAMx/HQBmgR0ACoMdAKSEHQA+hh0A4ocdAHyJHQAWix0AsIwdAFSOHQDujx0AiJEdACKTHQDGlB0AYJYdAPqXHQCUmR0AOJsdANKcHQBsnh0ABqAdAKqhHQBEox0A3qQdAHimHQAcqB0AtqkdAFCrHQDqrB0AhK4dACiwHQDCsR0AXLMdAPa0HQCath0ANLgdAM65HQBoux0ADL0dAKa+HQBAwB0A2sEdAH7DHQAYxR0AssYdAEzIHQDwyR0AissdACTNHQC+zh0AYtAdAPzRHQCW0x0AMNUdANTWHQBu2B0ACNodAKLbHQBG3R0A4N4dAHrgHQAe4h0AuOMdAFLlHQDs5h0AkOgdACrqHQDE6x0AXu0dAALvHQCc8B0ANvIdANDzHQB09R0ADvcdAKj4HQBC+h0A5vsdAID9HQAa/x0AtAAeAFgCHgDyAx4AjAUeACYHHgDKCB4AZAoeAP4LHgCYDR4APA8eANYQHgBwEh4AChQeAK4VHgBIFx4A4hgeAHwaHgAWHB4Auh0eAFQfHgDuIB4AiCIeACwkHgDGJR4AYCceAPooHgCeKh4AOCweANItHgBsLx4AEDEeAKoyHgBENB4A6DUeAII3HgAcOR4AtjoeAFo8HgD0PR4Ajj8eAChBHgDMQh4AZkQeAABGHgCaRx4APkkeANhKHgByTB4ADE4eALBPHgBKUR4A5FIeAH5UHgAiVh4AvFceAFZZHgDwWh4AilweAC5eHgDIXx4AYmEeAPxiHgCgZB4AOmYeANRnHgBuaR4AEmseAKxsHgBGbh4A6m8eAIRxHgAecx4AuHQeAFx2HgD2dx4AkHkeACp7HgDOfB4AaH4eAAKAHgCcgR4AQIMeANqEHgB0hh4ADogeALKJHgBMix4A5oweAIqOHgAkkB4AvpEeAFiTHgD8lB4AlpYeADCYHgDKmR4AZJseAAidHgCinh4APKAeANahHgB6ox4AFKUeAK6mHgBIqB4A7KkeAIarHgAgrR4Auq4eAF6wHgD4sR4AkrMeACy1HgDQth4AargeAAS6HgCeux4AOL0eANy+HgB2wB4AEMIeALTDHgBOxR4A6MYeAILIHgAmyh4AwMseAFrNHgD0zh4AmNAeADLSHgDM0x4AZtUeAArXHgCk2B4APtoeANjbHgB83R4AFt8eALDgHgBU4h4A7uMeAIjlHgAi5x4AxugeAGDqHgD66x4AlO0eADjvHgDS8B4AbPIeAAb0HgCq9R4ARPceAN74HgB4+h4AEvweALb9HgBQ/x4A6gAfAIQCHwAoBB8AwgUfAFwHHwD2CB8AmgofADQMHwDODR8AaA8fAAwRHwCmEh8AQBQfANoVHwB+Fx8AGBkfALIaHwBMHB8A8B0fAIofHwAkIR8AviIfAGIkHwD8JR8AlicfADApHwDUKh8AbiwfAAguHwCsLx8ARjEfAOAyHwB6NB8AHjYfALg3HwBSOR8A7DofAJA8HwAqPh8AxD8fAF5BHwACQx8AnEQfADZGHwDQRx8AdEkfAA5LHwCoTB8AQk4fAOZPHwCAUR8AGlMfALRUHwBYVh8A8lcfAIxZHwAmWx8AwFwfAGReHwD+Xx8AmGEfADJjHwDWZB8AcGYfAApoHwCkaR8ASGsfAOJsHwB8bh8AFnAfALpxHwBUcx8A7nQfAIh2HwAseB8AxnkfAGB7HwD6fB8Ann4fADiAHwDSgR8AdoMfABCFHwCqhh8ARIgfAOiJHwCCix8AHI0fALaOHwBakB8A9JEfAI6THwAolR8AzJYfAGaYHwAAmh8AmpsfAD6dHwDYnh8AcqAfAAyiHwCwox8ASqUfAOSmHwB+qB8AGKofALyrHwBWrR8A8K4fAIqwHwAush8AyLMfAGK1HwD8th8AoLgfADq6HwDUux8AeL0fABK/HwCswB8ARsIfAOrDHwCExR8AHscfALjIHwBcyh8A9ssfAJDNHwAqzx8AztAfAGjSHwAC1B8AnNUfAEDXHwDa2B8AdNofAA7cHwCy3R8ATN8fAObgHwCK4h8AJOQfAL7lHwBY5x8A/OgfAJbqHwAw7B8Ayu0fAGTvHwAI8R8AovIfADz0HwDW9R8AevcfABT5HwCu+h8ASPwfAOz9HwCG/x8AIAEgALoCIABeBCAA+AUgAJIHIAAsCSAAxgogAGoMIAAEDiAAng8gADgRIADcEiAAdhQgABAWIAC0FyAAThkgAOgaIACCHCAAJh4gAMAfIABaISAA9CIgAJgkIAAyJiAAzCcgAGYpIAAKKyAApCwgAD4uIADiLyAAfDEgABYzIACwNCAAVDYgAO43IACIOSAAIjsgAMY8IABgPiAA+j8gAJRBIAA4QyAA0kQgAGxGIAAGSCAAoEkgAERLIADeTCAAeE4gABJQIAC2USAAUFMgAOpUIACEViAAHlggAMJZIABcWyAA9lwgAJpeIAA0YCAAzmEgAGhjIAAMZSAApmYgAEBoIADaaSAAfmsgABhtIACybiAATHAgAPBxIACKcyAAJHUgAL52IABieCAA/HkgAJZ7IAA6fSAA1H4gAG6AIAAIgiAArIMgAEaFIADghiAAeoggAB6KIAC4iyAAUo0gAOyOIACQkCAAKpIgAMSTIABelSAAApcgAJyYIAA2miAA0JsgAHSdIAAOnyAAqKAgAEKiIADcoyAAgKUgABqnIAC0qCAATqogAPKrIACMrSAAJq8gAMCwIABksiAA/rMgAJi1IAAytyAA1rggAHC6IAAKvCAApL0gAEi/IADiwCAAfMIgABbEIAC6xSAAVMcgAO7IIACSyiAALMwgAMbNIABgzyAABNEgAJ7SIAA41CAA0tUgAHbXIAAQ2SAAqtogAETcIADo3SAAgt8gABzhIAC24iAAWuQgAPTlIACO5yAAKOkgAMzqIABm7CAAAO4gAJrvIAA+8SAA2PIgAHL0IAAM9iAApvcgAEr5IADk+iAAfvwgACL+IAC8/yAAVgEhAPACIQCUBCEALgYhAMgHIQBiCSEABgshAKAMIQA6DiEA1A8hAHgRIQASEyEArBQhAEYWIQDqFyEAhBkhAB4bIQC4HCEAXB4hAPYfIQCQISEAKiMhAM4kIQBoJiEAAighAJwpIQBAKyEA2iwhAHQuIQAOMCEAqDEhAEwzIQDmNCEAgDYhABo4IQC+OSEAWDshAPI8IQCMPiEAMEAhAMpBIQBkQyEACEUhAKJGIQA8SCEA1kkhAHpLIQAUTSEArk4hAEhQIQDsUSEAhlMhACBVIQC6ViEAXlghAPhZIQCSWyEALF0hANBeIQBqYCEABGIhAJ5jIQBCZSEA3GYhAHZoIQAaaiEAtGshAE5tIQDobiEAjHAhACZyIQDAcyEAWnUhAPR2IQCYeCEAMnohAMx7IQBmfSEACn8hAKSAIQA+giEA2IMhAHyFIQAWhyEAsIghAEqKIQDkiyEAiI0hACKPIQC8kCEAVpIhAPqTIQCUlSEALpchANKYIQBsmiEABpwhAKCdIQBEnyEA3qAhAHiiIQASpCEAtqUhAFCnIQDqqCEAhKohACisIQDCrSEAXK8hAPawIQCasiEANLQhAM61IQBytyEADLkhAKa6IQBAvCEA5L0hAH6/IQAYwSEAssIhAFbEIQDwxSEAischACTJIQDIyiEAYswhAPzNIQCWzyEAMNEhANTSIQBu1CEACNYhAKLXIQBG2SEA4NohAHrcIQAU3iEAuN8hAFLhIQDs4iEAhuQhACrmIQDE5yEAXukhAPjqIQCc7CEANu4hANDvIQBq8SEADvMhAKj0IQBC9iEA3PchAID5IQAa+yEAtPwhAE7+IQDy/yEAjAEiACYDIgDABCIAZAYiAP4HIgCYCSIAPAsiANYMIgBwDiIAChAiAK4RIgBIEyIA4hQiAHwWIgAgGCIAuhkiAFQbIgDuHCIAkh4iACwgIgDGISIAYCMiAAQlIgCeJiIAOCgiANIpIgB2KyIAEC0iAKouIgBEMCIA3jEiAIIzIgAcNSIAtjYiAFo4IgD0OSIAjjsiACg9IgDMPiIAZkAiAABCIgCaQyIAPkUiANhGIgBySCIADEoiALBLIgBKTSIA5E4iAH5QIgAiUiIAvFMiAFZVIgDwViIAlFgiAC5aIgDIWyIAYl0iAAZfIgCgYCIAOmIiANRjIgB4ZSIAEmciAKxoIgBGaiIA6msiAIRtIgAebyIAuHAiAFJyIgD2cyIAkHUiACp3IgDEeCIAaHoiAAJ8IgCcfSIANn8iANqAIgB0giIADoQiAKiFIgBMhyIA5ogiAICKIgAajCIAvo0iAFiPIgDykCIAlpIiADCUIgDKlSIAZJciAAiZIgCimiIAPJwiANadIgB6nyIAFKEiAK6iIgBIpCIA7KUiAIanIgAgqSIAuqoiAF6sIgD4rSIAkq8iADaxIgDQsiIAarQiAAS2IgCetyIAQrkiANy6IgB2vCIAEL4iALS/IgBOwSIA6MIiAILEIgAmxiIAwMciAFrJIgD0yiIAjswiADLOIgDMzyIAZtEiAADTIgCk1CIAPtYiANjXIgBy2SIAFtsiALDcIgBK3iIA7t8iAIjhIgAi4yIAvOQiAGDmIgD65yIAlOkiAC7rIgDS7CIAbO4iAAbwIgCg8SIARPMiAN70IgB49iIAEvgiALb5IgBQ+yIA6vwiAI7+IgAoACMAwgEjAFwDIwAABSMAmgYjADQIIwDOCSMAcgsjAAwNIwCmDiMAQBAjAOQRIwB+EyMAGBUjALIWIwBMGCMA8BkjAIobIwAkHSMAvh4jAGIgIwD8ISMAliMjADAlIwDUJiMAbigjAAgqIwCiKyMARi0jAOAuIwB6MCMAFDIjALgzIwBSNSMA7DYjAIY4IwAgOiMAxDsjAF49IwD4PiMAnEAjADZCIwDQQyMAakUjAA5HIwCoSCMAQkojANxLIwCATSMAGk8jALRQIwBOUiMA8lMjAIxVIwAmVyMAylgjAGRaIwD+WyMAmF0jADxfIwDWYCMAcGIjAApkIwCuZSMASGcjAOJoIwB8aiMAIGwjALptIwBUbyMA7nAjAJJyIwAsdCMAxnUjAGB3IwAEeSMAnnojADh8IwDSfSMAbH8jABCBIwCqgiMARIQjAN6FIwCChyMAHIkjALaKIwBQjCMA9I0jAI6PIwAokSMAzJIjAGaUIwAAliMAmpcjAD6ZIwDYmiMAcpwjAAyeIwCwnyMASqEjAOSiIwB+pCMAIqYjALynIwBWqSMA8KojAIqsIwAuriMAyK8jAGKxIwD8siMAoLQjADq2IwDUtyMAbrkjABK7IwCsvCMARr4jAOC/IwCEwSMAHsMjALjEIwBSxiMA9scjAJDJIwAqyyMAxMwjAGjOIwAC0CMAnNEjAEDTIwDa1CMAdNYjAA7YIwCy2SMATNsjAObcIwCA3iMAJOAjAL7hIwBY4yMA8uQjAJbmIwAw6CMAyukjAGTrIwAI7SMAou4jADzwIwDW8SMAevMjABT1IwCu9iMAUvgjAOz5IwCG+yMAIP0jALr+IwBeACQA+AEkAJIDJAAsBSQA0AYkAGoIJAAECiQAngskADgNJADcDiQAdhAkABASJACqEyQAThUkAOgWJACCGCQAHBokAMAbJABaHSQA9B4kAJggJAAyIiQAzCMkAGYlJAAKJyQApCgkAD4qJADYKyQAfC0kABYvJACwMCQASjIkAO4zJACINSQAIjckALw4JABgOiQA+jskAJQ9JAA4PyQA0kAkAGxCJAAGRCQAqkUkAERHJADeSCQAeEokABJMJAC2TSQAUE8kAOpQJACEUiQAKFQkAMJVJABcVyQA9lgkAJpaJAA0XCQAzl0kAGhfJAACYSQApmIkAEBkJADaZSQAdGckABhpJACyaiQATGwkAPBtJACKbyQAJHEkAL5yJABidCQA/HUkAJZ3JAAweSQA1HokAG58JAAIfiQAon8kAEaBJADggiQAeoQkABSGJAC4hyQAUokkAOyKJACQjCQAKo4kAMSPJABekSQAApMkAJyUJAA2liQA0JckAHSZJAAOmyQAqJwkAEKeJADmnyQAgKEkABqjJAC0pCQATqYkAPKnJACMqSQAJqskAMCsJABkriQA/q8kAJixJAAysyQA1rQkAHC2JAAKuCQApLkkAEi7JADivCQAfL4kABbAJAC6wSQAVMMkAO7EJACIxiQALMgkAMbJJABgyyQA+swkAJ7OJAA40CQA0tEkAHbTJAAQ1SQAqtYkAETYJADy2SQAltskADDdJADU3iQAbuAkAAjiJACs4yQARuUkAODmJAB66CQAHuokALjrJABS7SQA7O4kAJDwJAAq8iQAxPMkAF71JAAC9yQAnPgkADb6JADQ+yQAdP0kAA7/JACoACUAQgIlANwDJQCABSUAGgclALQIJQBOCiUA8gslAIwNJQAmDyUAwBAlAGQSJQD+EyUAmBUlADIXJQDWGCUAcBolAAocJQCkHSUASB8lAOIgJQB8IiUAFiQlALolJQBUJyUA7iglAIgqJQAsLCUAxi0lAGAvJQD6MCUAnjIlADg0JQDSNSUAdjclABA5JQCqOiUARDwlAOg9JQCCPyUAHEElALZCJQBaRCUA9EUlAI5HJQAoSSUAzEolAGZMJQAATiUAmk8lAD5RJQDYUiUAclQlABZWJQCwVyUASlklAORaJQB+XCUAIl4lALxfJQBWYSUA8GIlAJRkJQAuZiUAyGclAGJpJQAGayUAoGwlADpuJQDUbyUAbnElABJzJQCsdCUARnYlAOB3JQCEeSUAHnslALh8JQBSfiUA9n8lAJCBJQAqgyUAxIQlAGiGJQACiCUAnIklAECLJQDajCUAdI4lAA6QJQCykSUATJMlAOaUJQCAliUAJJglAL6ZJQBYmyUA8pwlAJaeJQAwoCUAyqElAGSjJQAIpSUAoqYlADyoJQDWqSUAeqslABStJQCuriUAUrAlAOyxJQCGsyUAILUlALq2JQBeuCUA+LklAJK7JQAsvSUA0L4lAGrAJQAEwiUAnsMlAELFJQDcxiUAdsglABDKJQC0yyUATs0lAOjOJQCC0CUAJtIlAMDTJQBa1SUA9NYlAI7YJQAy2iUAzNslAGbdJQAA3yUApOAlAD7iJQDY4yUAfOUlABbnJQCw6CUASuolAO7rJQCI7SUAIu8lALzwJQBg8iUA+vMlAJT1JQAu9yUA0vglAGz6JQAG/CUAoP0lAET/JQDeACYAeAImABwEJgC2BSYAUAcmAOoIJgCOCiYAKAwmAMINJgBcDyYAABEmAJoSJgA0FCYAzhUmAHIXJgAMGSYAphomAEAcJgDaHSYAfh8mABghJgCyIiYAViQmAPAlJgCKJyYAJCkmAL4qJgBiLCYA/C0mAJYvJgAwMSYA1DImAG40JgAINiYArDcmAEY5JgDgOiYAejwmAB4+JgC4PyYAUkEmAOxCJgCQRCYAKkYmAMRHJgBeSSYAAksmAJxMJgA2TiYA0E8mAHRRJgAOUyYAqFQmAEJWJgDmVyYAgFkmABpbJgC0XCYATl4mAPJfJgCMYSYAJmMmAMBkJgBkZiYA/mcmAJhpJgAyayYA1mwmAHBuJgAKcCYApHEmAEhzJgDidCYAfHYmABZ4JgC6eSYAVHsmAO58JgCIfiYALIAmAMaBJgBggyYA+oQmAJ6GJgA4iCYA0okmAHaLJgAQjSYAqo4mAESQJgDokSYAgpMmAByVJgC2liYAWpgmAPSZJgCOmyYAKJ0mAMyeJgBmoCYAAKImAJqjJgA+pSYA2KYmAHKoJgAMqiYAsKsmAEqtJgDkriYAfrAmACKyJgC8syYAVrUmAPC2JgCKuCYALromAMi7JgBivSYA/L4mAKDAJgA6wiYA1MMmAG7FJgASxyYArMgmAEbKJgDgyyYAhM0mAB7PJgC40CYAUtImAPbTJgCQ1SYAKtcmAM7YJgBo2iYAAtwmAJzdJgBA3yYA2uAmAHTiJgAO5CYAsuUmAEznJgDm6CYAgOomACTsJgC+7SYAWO8mAPLwJgCW8iYAMPQmAMr1JgBu9yYACPkmAKL6JgA8/CYA1v0mAHr/JgAUAScArgInAEgEJwDsBScAhgcnACAJJwC6CicAXgwnAPgNJwCSDycALBEnAMYSJwBqFCcABBYnAJ4XJwBCGScA3BonAHYcJwAQHicAqh8nAE4hJwDoIicAgiQnABwmJwDAJycAWiknAPQqJwCYLCcAMi4nAMwvJwBmMScACjMnAKQ0JwA+NicA2DcnAHw5JwAWOycAsDwnAEo+JwDuPycAiEEnACJDJwC8RCcAYEYnAPpHJwCUSScAOEsnANJMJwBsTicABlAnAKpRJwBEUycA3lQnAHhWJwAcWCcAtlknAFBbJwDqXCcAhF4nAChgJwDCYScAXGMnAPZkJwCaZicANGgnAM5pJwBoaycADG0nAKZuJwBAcCcA2nEnAH5zJwAYdScAsnYnAEx4JwDweScAinsnACR9JwDIficAYoAnAPyBJwCWgycAOoUnANSGJwBuiCcACIonAKyLJwBGjScA4I4nAHqQJwAekicAuJMnAFKVJwDslicAhpgnACqaJwDEmycAXp0nAPieJwCcoCcANqInANCjJwBqpScADqcnAKioJwBCqicA3KsnAICtJwAarycAtLAnAE6yJwDysycAjLUnACa3JwDAuCcAZLonAP67JwCYvScAMr8nANbAJwBwwicACsQnAKTFJwBIxycA4sgnAHzKJwAgzCcAus0nAFTPJwDu0CcAktInACzUJwDG1ScAYNcnAATZJwCe2icAONwnANLdJwB23ycAEOEnAKriJwBE5CcA6OUnAILnJwAc6ScAtuonAFrsJwD07ScAju8nACjxJwDM8icAZvQnAAD2JwCa9ycANPknANj6JwBy/CcADP4nAKb/JwBKASgA5AIoAH4EKAAYBigAvAcoAFYJKADwCigAigwoAC4OKADIDygAYhEoAPwSKACgFCgAOhYoANQXKABuGSgAEhsoAKwcKABGHigA6h8oAIQhKAAeIygAuCQoAFwmKAD2JygAkCkoACorKADOLCgAaC4oAAIwKACcMSgAQDMoANo0KAB0NigADjgoALI5KABMOygA5jwoAIA+KAAkQCgAvkEoAFhDKADyRCgAlkYoADBIKADKSSgAZEsoAAhNKACiTigAPFAoANZRKABwUygAFFUoAK5WKABIWCgA4lkoAIZbKAAgXSgAul4oAFRgKAD4YSgAkmMoACxlKADGZigAamgoAARqKACeaygAOG0oANxuKAB2cCgAEHIoAKpzKABOdSgA6HYoAIJ4KAAmeigAwHsoAFp9KAD0figAmIAoADKCKADMgygAZoUoAAqHKACkiCgAPoooANiLKAB8jSgAFo8oALCQKABKkigA7pMoAIiVKAAilygAxpgoAGCaKAD6mygAlJ0oADifKADSoCgAbKIoAAakKACqpSgARKcoAN6oKAB4qigAEqwoALatKABQrygA6rAoAISyKAAotCgAwrUoAFy3KAD2uCgAmrooADS8KADOvSgAaL8oAAzBKACmwigAQMQoAOTFKAB+xygAGMkoALLKKABWzCgA8M0oAIrPKAAk0SgAyNIoAGLUKAD81SgAltcoADrZKADU2igAbtwoAAjeKACi3ygARuEoAODiKAB65CgAFOYoALjnKABS6SgA7OooAIbsKAAq7igAxO8oAF7xKAD48igAnPQoADb2KADQ9ygAavkoAA77KACo/CgAQv4oANz/KACAASkAGgMpALQEKQBOBikA8gcpAIwJKQAmCykAwAwpAGQOKQD+DykAmBEpADwTKQDWFCkAcBYpAAoYKQCuGSkASBspAOIcKQB8HikAICApALohKQBUIykA7iQpAJImKQAsKCkAxikpAGArKQAELSkAni4pADgwKQDSMSkAdjMpABA1KQCqNikARDgpAOg5KQCCOykAHD0pALY+KQBQQCkA9EEpAI5DKQAoRSkAwkYpAGZIKQAASikAmkspADRNKQDYTikAclApAAxSKQCmUykASlUpAORWKQB+WCkAGFopALxbKQBWXSkA8F4pAIpgKQAuYikAyGMpAGJlKQD8ZikAoGgpADpqKQDUaykAbm0pABJvKQCscCkARnIpAOpzKQCEdSkAHncpALh4KQBceikA9nspAJB9KQAqfykAzoApAGiCKQAChCkAnIUpAECHKQDaiCkAdIopAA6MKQCyjSkATI8pAOaQKQCAkikAJJQpAL6VKQBYlykA8pgpAIyaKQAwnCkAyp0pAGSfKQD+oCkAoqIpADykKQDWpSkAcKcpABSpKQCuqikASKwpAOKtKQCGrykAILEpALqyKQBUtCkA+LUpAJK3KQAsuSkAxropAGq8KQAEvikAnr8pAELBKQDcwikAdsQpABDGKQC0xykATskpAOjKKQCCzCkAJs4pAMDPKQBa0SkA9NIpAJjUKQAy1ikAzNcpAHDZKQAK2ykApNwpAD7eKQDY3ykAfOEpABbjKQCw5CkASuYpAO7nKQCI6SkAIuspALzsKQBg7ikA+u8pAJTxKQAu8ykA0vQpAGz2KQAG+CkAoPkpADr7KQDe/CkAeP4pABIAKgCsASoAUAMqAOoEKgCEBioAKAgqAMIJKgBcCyoA9gwqAJAOKgA0ECoAzhEqAGgTKgAMFSoAphYqAEAYKgDaGSoAfhsqABgdKgCyHioATCAqAPAhKgCKIyoAJCUqAL4mKgBYKCoA/CkqAJYrKgAwLSoA1C4qAG4wKgAIMioAojMqAEY1KgDgNioAejgqABQ6KgC4OyoAUj0qAOw+KgCGQCoAKkIqAMRDKgBeRSoA+EYqAJxIKgA2SioA0EsqAGpNKgAOTyoAqFAqAEJSKgDmUyoAgFUqABpXKgC0WCoAWFoqAPJbKgCMXSoAJl8qAMpgKgBkYioA/mMqAJhlKgA8ZyoA1mgqAHBqKgAKbCoApG0qAEhvKgDicCoAfHIqABZ0KgC6dSoAVHcqAO54KgCIeioALHwqAMZ9KgBgfyoA+oAqAJ6CKgA4hCoA0oUqAGyHKgAQiSoAqooqAESMKgDejSoAgo8qAByRKgC2kioAUJQqAPSVKgCOlyoAKJkqAMKaKgBmnCoAAJ4qAJqfKgA+oSoA2KIqAHKkKgAMpioAsKcqAEqpKgDkqioAfqwqACKuKgC8ryoAVrEqAPCyKgCUtCoALrYqAMi3KgBiuSoABrsqAKC8KgA6vioA1L8qAHjBKgASwyoArMQqAEbGKgDgxyoAhMkqAB7LKgC4zCoAUs4qAPbPKgCQ0SoAKtMqAMTUKgBo1ioAAtgqAJzZKgA22yoA2twqAHTeKgAO4CoAqOEqAEzjKgDm5CoAgOYqABroKgC+6SoAWOsqAPLsKgCM7ioAMPAqAMrxKgBk8yoACPUqAKL2KgA8+CoA1vkqAHr7KgAU/SoArv4qAEgAKwDsASsAhgMrACAFKwC6BisAXggrAPgJKwCSCysALA0rANAOKwBqECsABBIrAKgTKwBCFSsA3BYrAHYYKwAQGisAtBsrAE4dKwDoHisAgiArACYiKwDAIysAWiUrAPQmKwCYKCsAMiorAMwrKwBmLSsAAC8rAKQwKwA+MisA2DMrAHI1KwAWNysAsDgrAEo6KwDkOysAiD0rACI/KwC8QCsAVkIrAPpDKwCURSsALkcrANJIKwBsSisABkwrAKBNKwBETysA3lArAHhSKwASVCsAtlUrAFBXKwDqWCsAhForAChcKwDCXSsAXF8rAPZgKwCaYisANGQrAM5lKwBoZysAAmkrAKZqKwBAbCsA2m0rAHRvKwAYcSsAsnIrAEx0KwDmdSsAincrACR5KwC+eisAYnwrAPx9KwCWfysAMIErANSCKwBuhCsACIYrAKKHKwBGiSsA4IorAHqMKwAUjisAuI8rAFKRKwDskisAkJQrACqWKwDElysAXpkrAAKbKwCcnCsANp4rANCfKwB0oSsADqMrAKikKwBCpisA3KcrAICpKwAaqysAtKwrAE6uKwDyrysAjLErACazKwDAtCsAZLYrAP63KwCYuSsAMrsrANa8KwBwvisACsArAKTBKwBIwysA4sQrAHzGKwAWyCsAuskrAFTLKwDuzCsAiM4rACzQKwDG0SsAYNMrAPrUKwCe1isAONgrANLZKwBs2ysAEN0rAKreKwBE4CsA3uErAILjKwAc5SsAtuYrAFroKwD06SsAjusrACjtKwDM7isAZvArAADyKwCa8ysAPvUrANj2KwBy+CsADPorALD7KwBK/SsA5P4rAH4ALAAiAiwAvAMsAFYFLADwBiwAiggsAC4KLADICywAYg0sAPwOLACgECwAOhIsANQTLABuFSwAEhcsAKwYLABGGiwA4BssAIQdLAAeHywAuCAsAFIiLAD2IywAkCUsAConLADEKCwAaCosAAIsLACcLSwAQC8sANowLAB0MiwADjQsALI1LABMNywA5jgsAIA6LAAkPCwAvj0sAFg/LADyQCwAlkIsADBELADKRSwAZEcsAAhJLACiSiwAPEwsANZNLAB6TywAFFEsAK5SLABIVCwA7FUsAIZXLAAgWSwAulosAF5cLAD4XSwAkl8sACxhLADQYiwAamQsAARmLACeZywAOGksANxqLAB2bCwAEG4sAKpvLABOcSwA6HIsAIJ0LAAcdiwAwHcsAFp5LAD0eiwAjnwsADJ+LADMfywAZoEsAACDLACkhCwAPoYsANiHLAB8iSwAFossALCMLABKjiwA7o8sAIiRLAAikywAvJQsAGCWLAD6lywAlJksAC6bLADSnCwAbJ4sAAagLACgoSwARKMsAN6kLAB4piwAEqgsAKypLABQqywA6qwsAISuLAAosCwAwrEsAFyzLAD2tCwAmrYsADS4LADOuSwAaLssAAy9LACmviwAQMAsANrBLAB+wywAGMUsALLGLABMyCwA8MksAIrLLAAkzSwAvs4sAGLQLAD80SwAltMsADrVLADU1iwAbtgsAAjaLACs2ywARt0sAODeLAB64CwAFOIsALjjLABS5SwA7OYsAIboLAAq6iwAxOssAF7tLAD47iwAnPAsADbyLADQ8ywAavUsAAT3LACo+CwAQvosANz7LAB2/SwAGv8sALQALQBOAi0A8gMtAIwFLQAmBy0AwAgtAGQKLQD+Cy0AmA0tADIPLQDWEC0AcBItAAoULQCkFS0ASBctAOIYLQB8Gi0AFhwtALodLQBUHy0A7iAtAJIiLQAsJC0AxiUtAGAnLQAEKS0AniotADgsLQDSLS0Adi8tABAxLQCqMi0ARDQtAOg1LQCCNy0AHDktALY6LQBaPC0A9D0tAI4/LQAoQS0AwkItAGZELQAARi0AmkctADRJLQDYSi0AckwtAAxOLQCmTy0ASlEtAORSLQB+VC0AGFYtALxXLQBWWS0A8FotAIpcLQAuXi0AyF8tAGJhLQD8Yi0AoGQtADpmLQDUZy0AbmktABJrLQCsbC0ARm4tAOpvLQCEcS0AHnMtALh0LQBcdi0A9nctAJB5LQAqey0AznwtAGh+LQACgC0AnIEtAECDLQDahC0AdIYtAA6ILQCyiS0ATIstAOaMLQCAji0AJJAtAL6RLQBYky0A8pQtAJaWLQAwmC0AypktAGSbLQAInS0Aop4tADygLQDWoS0AcKMtABSlLQCupi0ASKgtAOKpLQCGqy0AIK0tALquLQBUsC0A+LEtAJKzLQAstS0AxrYtAGq4LQAEui0AnrstADi9LQDcvi0AdsAtABDCLQCqwy0ATsUtAOjGLQCCyC0AJsotAMDLLQBazS0A9M4tAJjQLQAy0i0AzNMtAGbVLQAK1y0ApNgtAD7aLQDY2y0AfN0tABbfLQCw4C0ASuItAO7jLQCI5S0AIuctALzoLQBg6i0A+ustAJTtLQAu7y0A0vAtAGzyLQAG9C0AqvUtAET3LQDe+C0AePotABL8LQC2/S0AUP8tAOoALgCEAi4AKAQuAMIFLgBcBy4A9gguAJoKLgA0DC4Azg0uAHIPLgAMES4AphIuAEAULgDaFS4AfhcuABgZLgCyGi4ATBwuAPAdLgCKHy4AJCEuAL4iLgBiJC4A/CUuAJYnLgAwKS4A1CouAG4sLgAILi4Aoi8uADwxLgDgMi4AejQuABQ2LgCuNy4AUjkuAOw6LgCGPC4AKj4uAMQ/LgBeQS4A+EIuAJxELgA2Ri4A0EcuAGpJLgAOSy4AqEwuAEJOLgDcTy4AgFEuABpTLgC0VC4ATlYuAPJXLgCMWS4AJlsuAMBcLgBkXi4A/l8uAJhhLgA8Yy4A1mQuAHBmLgAKaC4ArmkuAEhrLgDibC4AfG4uACBwLgC6cS4AVHMuAO50LgCIdi4ALHguAMZ5LgBgey4A+nwuAJ5+LgA4gC4A0oEuAGyDLgAQhS4AqoYuAESILgDeiS4AgosuAByNLgC2ji4AUJAuAPSRLgCOky4AKJUuAMKWLgBmmC4AAJouAJqbLgA0nS4A2J4uAHKgLgAMoi4ApqMuAEqlLgDkpi4AfqguABiqLgC8qy4AVq0uAPCuLgCUsC4ALrIuAMizLgBitS4ABrcuAKC4LgA6ui4A1LsuAHi9LgASvy4ArMAuAEbCLgDqwy4AhMUuAB7HLgC4yC4AXMouAPbLLgCQzS4AKs8uAMTQLgBo0i4AAtQuAJzVLgA21y4A2tguAHTaLgAO3C4AqN0uAEzfLgDm4C4AgOIuABrkLgC+5S4AWOcuAPLoLgCM6i4AMOwuAMrtLgBk7y4A/vAuAKLyLgA89C4A1vUuAHD3LgAU+S4ArvouAEj8LgDs/S4Ahv8uACABLwC6Ai8AXgQvAPgFLwCSBy8ALAkvANAKLwBqDC8ABA4vAJ4PLwBCES8A3BIvAHYULwAQFi8AtBcvAE4ZLwDoGi8AghwvACYeLwDAHy8AWiEvAPQiLwCYJC8AMiYvAMwnLwBmKS8AACsvAKQsLwA+Li8A2C8vAHIxLwAWMy8AsDQvAEo2LwDkNy8AiDkvACI7LwC8PC8AVj4vAPo/LwCUQS8ALkMvANJELwBsRi8ABkgvAKBJLwBESy8A3kwvAHhOLwASUC8ArFEvAFBTLwDqVC8AhFYvAB5YLwDCWS8AXFsvAPZcLwCQXi8ANGAvAM5hLwBoYy8AAmUvAKZmLwBAaC8A2mkvAHRrLwAYbS8Asm4vAExwLwDwcS8AinMvACR1LwC+di8AYngvAPx5LwCWey8AMH0vANR+LwBugC8ACIIvAKKDLwBGhS8A4IYvAHqILwAeii8AuIsvAFKNLwDsji8AkJAvACqSLwDEky8AXpUvAPiWLwCcmC8ANpovANCbLwBqnS8ADp8vAKigLwBCoi8A3KMvAIClLwAapy8AtKgvAE6qLwDyqy8AjK0vACavLwDAsC8AZLIvAP6zLwCYtS8AMrcvAMy4LwBwui8ACrwvAKS9LwA+vy8A4sAvAHzCLwAWxC8AusUvAFTHLwDuyC8AiMovACzMLwDGzS8AYM8vAPrQLwCe0i8AONQvANLVLwBs1y8AENkvAKraLwBE3C8A3t0vAILfLwAc4S8AtuIvAFrkLwD05S8AjucvACjpLwDM6i8AZuwvAADuLwCa7y8APvEvANjyLwBy9C8ADPYvALD3LwBK+S8A5PovAH78LwAY/i8AvP8vAFYBMADwAjAAigQwAC4GMADIBzAAYgkwAPwKMACgDDAAOg4wANQPMABuETAAEhMwAKwUMABGFjAA4BcwAIQZMAAeGzAAuBwwAFIeMAD2HzAAkCEwACojMADEJDAAaCYwAAIoMACcKTAANiswANosMAB0LjAADjAwAKgxMABMMzAA5jQwAIA2MAAkODAAvjkwAFg7MADyPDAAlj4wADBAMADKQTAAZEMwAAhFMACiRjAAPEgwANZJMAB6SzAAFE0wAK5OMABIUDAA7FEwAIZTMAAgVTAAulYwAF5YMAD4WTAAklswACxdMADGXjAAamAwAARiMACeYzAAOGUwANxmMAB2aDAAEGowAKprMABObTAA6G4wAIJwMAAccjAAwHMwAFp1MAD0djAAjngwADJ6MADMezAAZn0wAAB/MACkgDAAPoIwANiDMAByhTAAFocwALCIMABKijAA7oswAIiNMAAijzAAxpAwAGqSMAAElDAAnpUwAEKXMADcmDAAdpowABCcMAC0nTAATp8wAOigMACCojAAJqQwAMClMABapzAA9KgwAJiqMAAyrDAAzK0wAHCvMAAKsTAApLIwAD60MADYtTAAfLcwABa5MACwujAASrwwAO69MACIvzAAIsEwALzCMABgxDAA+sUwAJTHMAAuyTAAyMowAGzMMAAGzjAAoM8wADrRMADe0jAAeNQwABLWMACs1zAAUNkwAOraMACE3DAAHt4wAMLfMABc4TAA9uIwAJrkMAA05jAAzucwAGjpMAAM6zAApuwwAEDuMADa7zAAfvEwABjzMACy9DAATPYwAPD3MACK+TAAJPswAL78MABi/jAA/P8wAJYBMQAwAzEA1AQxAG4GMQAICDEArAkxAEYLMQDgDDEAeg4xAB4QMQC4ETEAUhMxAOwUMQCGFjEAKhgxAMQZMQBeGzEA+BwxAJweMQA2IDEA0CExAGojMQAOJTEAqCYxAEIoMQDcKTEAdisxABotMQC0LjEATjAxAOgxMQCMMzEAJjUxAMA2MQBkODEA/jkxAJg7MQAyPTEA1j4xAHBAMQAKQjEApEMxAEhFMQDiRjEAfEgxABZKMQC6SzEAVE0xAO5OMQCIUDEALFIxAMZTMQBgVTEABFcxAJ5YMQA4WjEA0lsxAHZdMQAQXzEAqmAxAERiMQDoYzEAgmUxABxnMQC2aDEAWmoxAPRrMQCObTEAKG8xAMJwMQBmcjEAAHQxAJp1MQA0dzEA2HgxAHJ6MQAMfDEApn0xAEp/MQDkgDEAfoIxABiEMQC8hTEAVocxAPCIMQCKijEALowxAMiNMQBijzEA/JAxAKCSMQA6lDEA1JUxAG6XMQASmTEArJoxAEacMQDgnTEAhJ8xAB6hMQC4ojEAUqQxAPalMQCQpzEAKqkxAM6qMQBorDEAAq4xAJyvMQBAsTEA2rIxAHS0MQAOtjEAsrcxAEy5MQDmujEAgLwxACS+MQC+vzEAWMExAPLCMQCWxDEAMMYxAMrHMQBkyTEA/soxAKLMMQA8zjEA1s8xAHDRMQAU0zEArtQxAEjWMQDs1zEAhtkxACDbMQC63DEAXt4xAPjfMQCS4TEALOMxANDkMQBq5jEABOgxAJ7pMQBC6zEA3OwxAHbuMQAQ8DEAtPExAE7zMQDo9DEAgvYxACb4MQDA+TEAWvsxAPT8MQCY/jEAMgAyAMwBMgBmAzIACgUyAKQGMgA+CDIA2AkyAHILMgAWDTIAsA4yAEoQMgDkETIAiBMyACIVMgC8FjIAVhgyAPoZMgCUGzIALh0yAMgeMgBsIDIABiIyAKAjMgBEJTIA3iYyAHgoMgASKjIAtisyAFAtMgDqLjIAhDAyACgyMgDCMzIAXDUyAPY2MgCaODIANDoyAM47MgBoPTIADD8yAKZAMgBAQjIA2kMyAH5FMgAYRzIAskgyAFZKMgDwSzIAik0yACRPMgC+UDIAYlIyAPxTMgCWVTIAMFcyANRYMgBuWjIACFwyAKJdMgBGXzIA4GAyAHpiMgAUZDIAuGUyAFJnMgDsaDIAhmoyACBsMgDEbTIAXm8yAPhwMgCScjIANnQyANB1MgBqdzIABHkyAKh6MgBCfDIA3H0yAIB/MgAagTIAtIIyAE6EMgDyhTIAjIcyACaJMgDAijIAZIwyAP6NMgCYjzIAMpEyANaSMgBwlDIACpYyAK6XMgBImTIA4poyAHycMgAgnjIAup8yAFShMgDuojIAkqQyACymMgDGpzIAYKkyAPqqMgCerDIAOK4yANKvMgBssTIAELMyAKq0MgBEtjIA3rcyAIK5MgAcuzIAtrwyAFC+MgD0vzIAjsEyACjDMgDCxDIAZsYyAADIMgCayTIANMsyANjMMgByzjIADNAyAKbRMgBK0zIA5NQyAH7WMgAY2DIAvNkyAFbbMgDw3DIAit4yAC7gMgDI4TIAYuMyAPzkMgCg5jIAOugyANTpMgBu6zIAEu0yAKzuMgBG8DIA6vEyAITzMgAe9TIAuPYyAFz4MgD2+TIAkPsyACr9MgDO/jIAaAAzAAICMwCcAzMAQAUzANoGMwB0CDMADgozALILMwBMDTMA5g4zAIAQMwAaEjMAvhMzAFgVMwDyFjMAjBgzADAaMwDKGzMAZB0zAP4eMwCiIDMAPCIzANYjMwB6JTMAFCczAK4oMwBIKjMA7CszAIYtMwAgLzMAujAzAF4yMwD4MzMAkjUzACw3MwDQODMAajozAAQ8MwCePTMAQj8zANxAMwB2QjMAEEQzALRFMwBORzMA6EgzAIJKMwAmTDMAwE0zAFpPMwD0UDMAjlIzADJUMwDMVTMAZlczAABZMwCkWjMAPlwzANhdMwByXzMAFmEzALBiMwBKZDMA5GUzAIhnMwAiaTMAvGozAFZsMwD6bTMAlG8zAC5xMwDScjMAbHQzAAZ2MwCgdzMARHkzAN56MwB4fDMAEn4zALZ/MwBQgTMA6oIzAISEMwAohjMAwoczAFyJMwD2ijMAmowzADSOMwDOjzMAcpEzAAyTMwCmlDMAQJYzANqXMwB+mTMAGJszALKcMwBMnjMA8J8zAIqhMwAkozMAvqQzAGKmMwD8pzMAlqkzADCrMwDKrDMAbq4zAAiwMwCisTMAPLMzAOC0MwB6tjMAFLgzAK65MwBSuzMA7LwzAIa+MwAgwDMAxMEzAF7DMwD4xDMAnMYzADbIMwDQyTMAasszAA7NMwCozjMAQtAzANzRMwCA0zMAGtUzALTWMwBO2DMA8tkzAIzbMwAm3TMAyt4zAGTgMwD+4TMAmOMzADzlMwDW5jMAcOgzAArqMwCu6zMASO0zAOLuMwB88DMAFvIzALrzMwBU9TMA7vYzAIj4MwAs+jMAxvszAGD9MwD6/jMAngA0ADgCNADSAzQAbAU0AAYHNACqCDQARAo0AN4LNAB4DTQAHA80ALYQNABQEjQA9BM0AI4VNAAoFzQAwhg0AGYaNAAAHDQAmh00ADQfNADYIDQAciI0AAwkNACmJTQASic0AOQoNAB+KjQAGCw0ALwtNABWLzQA8DA0AIoyNAAuNDQAyDU0AGI3NAAGOTQAoDo0ADo8NADUPTQAeD80ABJBNACsQjQARkQ0AOpFNACERzQAHkk0ALhKNABcTDQA9k00AJBPNAAqUTQAzlI0AGhUNAACVjQAnFc0ADZZNADaWjQAdFw0AA5eNACoXzQATGE0AOZiNACAZDQAGmY0AL5nNABYaTQA8mo0AIxsNAAwbjQAym80AGRxNAD+cjQAonQ0ADx2NADWdzQAenk0ABR7NACufDQASH40AOx/NACGgTQAIIM0ALqENABehjQA+Ic0AJKJNAAsizQAxow0AGqONAAEkDQAnpE0ADiTNADclDQAdpY0ABCYNACqmTQATps0AOicNACCnjQAHKA0AMChNABaozQA9KQ0AI6mNAAyqDQAzKk0AGarNAAArTQApK40AD6wNADYsTQAfLM0ABa1NACwtjQASrg0AO65NACIuzQAIr00ALy+NABgwDQA+sE0AJTDNAAuxTQA0sY0AGzINAAGyjQAoMs0AETNNADezjQAeNA0ABLSNAC20zQAUNU0AOrWNACE2DQAKNo0AMLbNABc3TQA9t40AJrgNAA04jQAzuM0AGjlNAAM5zQApug0AEDqNADa6zQAfu00ABjvNACy8DQATPI0AObzNACK9TQAJPc0AL74NABY+jQA/Ps0AJb9NAAw/zQAygA1AG4CNQAIBDUAogU1ADwHNQDgCDUAego1ABQMNQC4DTUAUg81AOwQNQCGEjUAKhQ1AMQVNQBeFzUA+Bg1AJwaNQA2HDUA0B01AGofNQAOITUAqCI1AEIkNQDmJTUAgCc1ABopNQC0KjUATiw1APItNQCMLzUAJjE1AMAyNQBkNDUA/jU1AJg3NQAyOTUA1jo1AHA8NQAKPjUApD81AEhBNQDiQjUAfEQ1ABZGNQCwRzUAVEk1AO5KNQCITDUAIk41AMZPNQBgUTUA+lI1AJ5UNQA4VjUA0lc1AGxZNQAQWzUAqlw1AEReNQDeXzUAgmE1ABxjNQC2ZDUAUGY1APRnNQCOaTUAKGs1AMJsNQBmbjUAAHA1AJpxNQA0czUA2HQ1AHJ2NQAMeDUAsHk1AEp7NQDkfDUAfn41ACKANQC8gTUAVoM1APCENQCUhjUALog1AMiJNQBiizUABo01AKCONQA6kDUA1JE1AG6TNQASlTUArJY1AEaYNQDgmTUAhJs1AB6dNQC4njUAUqA1APahNQCQozUAKqU1AMSmNQBoqDUAAqo1AJyrNQA2rTUA2q41AHSwNQAOsjUAqLM1AEy1NQDmtjUAgLg1ABq6NQC+uzUAWL01APK+NQCMwDUAMMI1AMrDNQBkxTUACMc1AKLINQA8yjUA1ss1AHDNNQAUzzUArtA1AEjSNQDi0zUAhtU1ACDXNQC62DUAVNo1APjbNQCS3TUALN81AMbgNQBq4jUABOQ1AJ7lNQA45zUA3Og1AHbqNQAQ7DUAqu01AE7vNQDo8DUAgvI1ABz0NQDA9TUAWvc1APT4NQCO+jUAMvw1AMz9NQBm/zUACgE2AKQCNgA+BDYA2AU2AHwHNgAWCTYAsAo2AEoMNgDuDTYAiA82ACIRNgC8EjYAYBQ2APoVNgCUFzYALhk2ANIaNgBsHDYABh42AKAfNgBEITYA3iI2AHgkNgASJjYAtic2AFApNgDqKjYAhCw2ACguNgDCLzYAXDE2APYyNgCQNDYANDY2AM43NgBoOTYAAjs2AKY8NgBAPjYA2j82AHRBNgAYQzYAskQ2AExGNgDmRzYAikk2ACRLNgC+TDYAWE42APxPNgCWUTYAMFM2ANRUNgBuVjYACFg2AKJZNgBGWzYA4Fw2AHpeNgAUYDYAuGE2AFJjNgDsZDYAhmY2ACpoNgDEaTYAXms2APhsNgCcbjYANnA2ANBxNgBqczYADnU2AKh2NgBCeDYA3Hk2AIB7NgAafTYAtH42AE6ANgDogTYAjIM2ACaFNgDAhjYAWog2AP6JNgCYizYAMo02AMyONgBwkDYACpI2AKSTNgBIlTYA4pY2AHyYNgAWmjYAups2AFSdNgDunjYAiKA2ACyiNgDGozYAYKU2APqmNgCeqDYAOKo2ANKrNgBsrTYAEK82AKqwNgBEsjYA8rM2AIy1NgAmtzYAyrg2AGS6NgD+uzYAmL02ADK/NgDWwDYAcMI2AArENgCkxTYASMc2AOLINgB8yjYAFsw2ALrNNgBUzzYA7tA2AIjSNgAi1DYAxtU2AGDXNgD62DYAnto2ADjcNgDS3TYAbN82ABDhNgCq4jYAROQ2AN7lNgCC5zYAHOk2ALbqNgBQ7DYA9O02AI7vNgAo8TYAwvI2AGb0NgAA9jYAmvc2AD75NgDY+jYAcvw2AAz+NgCw/zYASgE3AOQCNwB+BDcAIgY3ALwHNwBWCTcABAs3AJ4MNwA4DjcA0g83AHYRNwAQEzcAqhQ3AEQWNwDeFzcAghk3ABwbNwC2HDcAWh43APQfNwCOITcAKCM3AMwkNwBmJjcAACg3AJopNwA+KzcA2Cw3AHIuNwAMMDcAsDE3AEozNwDkNDcAfjY3ACI4NwC8OTcAVjs3APA8NwCKPjcALkA3AMhBNwBiQzcA/EQ3AKBGNwA6SDcA1Ek3AG5LNwASTTcArE43AEZQNwDgUTcAhFM3AB5VNwC4VjcAUlg3APZZNwCQWzcAKl03AMReNwBoYDcAAmI3AJxjNwA2ZTcA2mY3AHRoNwAOajcAsms3AExtNwDmbjcAgHA3ACRyNwC+czcAWHU3APJ2NwCWeDcAMHo3AMp7NwBkfTcACH83AKKANwA8gjcA1oM3AHqFNwAUhzcArog3AEiKNwDsizcAho03ACCPNwC6kDcAXpI3APiTNwCSlTcALJc3AMaYNwBqmjcABJw3AJ6dNwA4nzcA3KA3AHaiNwAQpDcAqqU3AE6nNwDoqDcAgqo3ABysNwDArTcAWq83APSwNwCOsjcAMrQ3AMy1NwBmtzcACrk3AKS6NwA+vDcA2L03AHy/NwAWwTcAsMI3AErENwDuxTcAiMc3ACLJNwC8yjcAYMw3APrNNwCUzzcAONE3ANLSNwBs1DcABtY3AKDXNwBE2TcA3to3AHjcNwAS3jcAtt83AFDhNwDq4jcAhOQ3ACjmNwDC5zcAXOk3APbqNwCQ7DcANO43AM7vNwBo8TcAAvM3AKb0NwBA9jcA2vc3AHT5NwAY+zcAsvw3AEz+NwDm/zcAigE4ACQDOAC+BDgAYgY4APwHOACWCTgAMAs4ANQMOABuDjgACBA4AKIROABGEzgA4BQ4AHoWOAAUGDgAuBk4AFIbOADsHDgAhh44ACogOADEITgAXiM4AAIlOACcJjgANig4ANApOAB0KzgADi04AKguOABCMDgA3DE4AIAzOAAaNTgAtDY4AE44OADyOTgAjDs4ACY9OADAPjgAZEA4AP5BOACYQzgAMkU4AMxGOABwSDgACko4AKRLOAA+TTgA4k44AHxQOAAWUjgAulM4AFRVOADuVjgAiFg4ACJaOADGWzgAYF04APpeOACeYDgAOGI4ANJjOAB2ZTgAEGc4AKpoOABEajgA3ms4AIJtOAAcbzgAtnA4AFByOAD0czgAjnU4ACh3OADCeDgAZno4AAB8OACafTgANH84AM6AOABygjgADIQ4AKaFOABKhzgA5Ig4AH6KOAAYjDgAvI04AFaPOADwkDgAipI4AC6UOADIlTgAYpc4APyYOACgmjgAOpw4ANSdOAB4nzgAEqE4AKyiOABGpDgA6qU4AISnOAAeqTgAuKo4AFysOAD2rTgAkK84ACqxOADOsjgAaLQ4AAK2OACctzgAQLk4ANq6OAB0vDgADr44ALK/OABMwTgA5sI4AIDEOAAkxjgAvsc4AFjJOADyyjgAjMw4ADDOOADKzzgAZNE4AP7SOACi1DgAPNY4ANbXOABw2TgAFNs4AK7cOABI3jgA4t84AIbhOAAg4zgAuuQ4AFTmOAD45zgAkuk4ACzrOADG7DgAau44AATwOACe8TgAQvM4ANz0OAB29jgAEPg4ALT5OABO+zgA6Pw4AIL+OAAmADkAwAE5AFoDOQD0BDkAmAY5ADIIOQDMCTkAZgs5AAoNOQCkDjkAPhA5ANgROQB8EzkAFhU5ALAWOQBKGDkA7hk5AIgbOQAiHTkAvB45AFYgOQD6ITkAlCM5AC4lOQDIJjkAbCg5AAYqOQCgKzkAOi05AN4uOQB4MDkAEjI5AKwzOQBQNTkA6jY5AIQ4OQAoOjkAwjs5AFw9OQD2PjkAmkA5ADRCOQDOQzkAaEU5AAxHOQCmSDkAQEo5ANpLOQB+TTkAGE85ALJQOQBMUjkA8FM5AIpVOQAkVzkAvlg5AGJaOQD8WzkAll05ADBfOQDUYDkAbmI5AAhkOQCsZTkARmc5AOBoOQB6ajkAFGw5ALhtOQBSbzkA7HA5AIZyOQAqdDkAxHU5AF53OQD4eDkAnHo5ADZ8OQDQfTkAan85AA6BOQCogjkAQoQ5ANyFOQB2hzkAGok5ALSKOQBOjDkA6I05AIyPOQAmkTkAwJI5AFqUOQD+lTkAmJc5ADKZOQDWmjkAcJw5AAqeOQCknzkASKE5AOKiOQB8pDkAFqY5ALqnOQBUqTkA7qo5AIisOQAsrjkAxq85AGCxOQD6sjkAlLQ5ADi2OQDStzkAbLk5AAa7OQCqvDkARL45AN6/OQCCwTkAHMM5ALbEOQBQxjkA9Mc5AI7JOQAoyzkAwsw5AGbOOQAA0DkAmtE5ADTTOQDY1DkActY5AAzYOQCw2TkASts5AOTcOQB+3jkAIuA5ALzhOQBW4zkA8OQ5AJTmOQAu6DkAyOk5AGLrOQAG7TkAoO45ADrwOQDU8TkAbvM5ABL1OQCs9jkARvg5AOD5OQCE+zkAHv05ALj+OQBSADoA9gE6AJADOgAqBToAxAY6AGgIOgACCjoAnAs6ADYNOgDaDjoAdBA6AA4SOgCoEzoATBU6AOYWOgCAGDoAGho6AL4bOgBYHToA8h46AIwgOgAwIjoAyiM6AGQlOgAIJzoAoig6ADwqOgDWKzoAei06ABQvOgCuMDoASDI6AOwzOgCGNToAIDc6ALo4OgBeOjoA+Ds6AJI9OgAsPzoA0EA6AGpCOgAERDoAnkU6AEJHOgDcSDoAdko6ABBMOgCqTToATk86AOhQOgCCUjoAHFQ6AMBVOgBaVzoA9Fg6AI5aOgAyXDoAzF06AGZfOgAAYToApGI6AD5kOgDYZToAcmc6ABZpOgCwajoASmw6AORtOgCIbzoAInE6ALxyOgBgdDoA+nU6AJR3OgAueToA0no6AGx8OgAGfjoAoH86AESBOgDegjoAeIQ6ABKGOgC2hzoAUIk6AOqKOgCEjDoAKI46AMKPOgBckToA9pI6AJqUOgA0ljoAzpc6AGiZOgAMmzoAppw6AECeOgDanzoAfqE6ABijOgCypDoATKY6APCnOgCKqToAJKs6AL6sOgBYrjoA/K86AJaxOgAwszoAyrQ6AG62OgAIuDoAork6ADy7OgDgvDoAer46ABTAOgCuwToAUsM6AOzEOgCGxjoAKsg6AMTJOgBeyzoA+Mw6AJzOOgA20DoA0NE6AGrTOgAO1ToAqNY6AELYOgDc2ToAgNs6ABrdOgC03joATuA6APLhOgCM4zoAJuU6AMrmOgBk6DoA/uk6AJjrOgAy7ToA1u46AHDwOgAK8joArvM6AEj1OgDi9joAhvg6ACD6OgC6+zoAVP06AO7+OgCIADsALAI7AMYDOwBgBTsA+gY7AJ4IOwA4CjsA0gs7AHYNOwAQDzsAqhA7AEQSOwDoEzsAghU7ABwXOwC2GDsAUBo7APQbOwCOHTsAKB87AMIgOwBmIjsAACQ7AJolOwA0JzsA2Cg7AHIqOwAMLDsApi07AEovOwDkMDsAfjI7ABg0OwCyNTsAVjc7APA4OwCKOjsALjw7AMg9OwBiPzsA/EA7AKBCOwA6RDsA1EU7AG5HOwASSTsArEo7AEZMOwDgTTsAhE87AB5ROwC4UjsAUlQ7APZVOwCQVzsAKlk7AMRaOwBoXDsAAl47AJxfOwBAYTsA2mI7AHRkOwAOZjsAsmc7AExpOwDmajsAgGw7ACRuOwC+bzsAWHE7APJyOwCWdDsAMHY7AMp3OwBkeTsA/no7AKJ8OwA8fjsA1n87AHCBOwAUgzsAroQ7AEiGOwDihzsAhok7ACCLOwC6jDsAVI47APiPOwCSkTsALJM7AMaUOwBqljsABJg7AJ6ZOwA4mzsA3Jw7AHaeOwAQoDsAtKE7AE6jOwDopDsAgqY7ACaoOwDAqTsAWqs7APSsOwCYrjsAMrA7AMyxOwBmszsACrU7AKS2OwA+uDsA2Lk7AHy7OwAWvTsAsL47AErAOwDuwTsAiMM7ACLFOwC8xjsAVsg7APrJOwCUyzsALs07AMjOOwBs0DsABtI7AKDTOwA61TsA3tY7AHjYOwAS2jsArNs7AFDdOwDq3jsAhOA7AB7iOwDC4zsAXOU7APbmOwCQ6DsANOo7AM7rOwBo7TsADO87AKbwOwBA8jsA2vM7AH71OwAY9zsAsvg7AEz6OwDw+zsAiv07ACT/OwC+ADwAYgI8APwDPACWBTwAMAc8ANQIPABuCjwACAw8AKINPABGDzwA4BA8AHoSPAAUFDwAuBU8AFIXPADsGDwAhho8ACocPADEHTwAXh88APggPACcIjwANiQ8ANAlPABqJzwABCk8AKgqPABCLDwA3C08AHYvPAAaMTwAtDI8AE40PADoNTwAjDc8ACY5PADAOjwAWjw8AP49PACYPzwAMkE8AMxCPABwRDwACkY8AKRHPABISTwA4ko8AHxMPAAgTjwAuk88AFRRPADuUjwAiFQ8ACxWPADGVzwAYFk8APpaPACeXDwAOF48ANJfPABsYTwAEGM8AKpkPABEZjwA3mc8AIJpPAAcazwAtmw8AFBuPAD0bzwAjnE8AChzPADCdDwAXHY8AAB4PACaeTwANHs8AM58PAByfjwADIA8AKaBPABKgzwA5IQ8AH6GPAAYiDwAvIk8AFaLPADwjDwAio48AC6QPADIkTwAYpM8APyUPACgljwAOpg8ANSZPABumzwAEp08AKyePABGoDwA6qE8AISjPAAepTwAuKY8AFyoPAD2qTwAkKs8ACqtPADOrjwAaLA8AAKyPACcszwAQLU8ANq2PAB0uDwADro8ALK7PABMvTwA5r48AIDAPAAawjwAvsM8AFjFPADyxjwAjMg8ADDKPADKyzwAZM08AP7OPACi0DwAPNI8ANbTPABw1TwAFNc8AK7YPABI2jwA4ts8AIbdPAAg3zwAuuA8AFTiPAD44zwAkuU8ACznPADG6DwAauo8AATsPACe7TwAOO88ANzwPAB28jwAEPQ8AKr1PABO9zwA6Pg8AIL6PAAm/DwAwP08AFr/PAD0AD0AmAI9ADIEPQDMBT0AZgc9AAoJPQCkCj0APgw9ANgNPQB8Dz0AFhE9ALASPQBKFD0A7hU9AIgXPQAiGT0AvBo9AGAcPQD6HT0AlB89AC4hPQDIIj0AbCQ9AAYmPQCgJz0AOik9AN4qPQB4LD0AEi49AKwvPQBQMT0A6jI9AIQ0PQAeNj0Awjc9AFw5PQD2Oj0AkDw9ADQ+PQDOPz0AaEE9AAJDPQCmRD0AQEY9ANpHPQB0ST0AGEs9ALJMPQBMTj0A5k89AIpRPQAkUz0AvlQ9AGJWPQD8Vz0Allk9ADBbPQDUXD0Abl49AAhgPQCiYT0ARmM9AOBkPQB6Zj0AFGg9ALhpPQBSaz0A7Gw9AIZuPQAqcD0AxHE9AF5zPQD4dD0AnHY9ADZ4PQDQeT0Aans9AA59PQCofj0AQoA9ANyBPQB2gz0AGoU9ALSGPQBOiD0A6Ik9AIyLPQAmjT0AwI49AFqQPQD+kT0AmJM9ADKVPQDWlj0AcJg9AAqaPQCumz0ASJ09AOKePQB8oD0AFqI9ALqjPQBUpT0A7qY9AIioPQAsqj0Axqs9AGCtPQD6rj0AnrA9ADiyPQDSsz0AbLU9AAa3PQCquD0ARLo9AN67PQB4vT0AHL89ALbAPQBQwj0A6sM9AI7FPQAoxz0Awsg9AGbKPQAAzD0Ams09ADTPPQDY0D0ActI9AAzUPQCm1T0AStc9AOTYPQB+2j0AGNw9ALzdPQBW3z0A8OA9AJTiPQAu5D0AyOU9AGLnPQAG6T0AoOo9ADrsPQDU7T0Abu89ABLxPQCs8j0ARvQ9AOD1PQCE9z0AHvk9ALj6PQBS/D0A9v09AJD/PQAqAT4AxAI+AGgEPgACBj4AnAc+ADYJPgDQCj4AdAw+AA4OPgCoDz4ATBE+AOYSPgCAFD4AGhY+AL4XPgBYGT4A8ho+AIwcPgAwHj4Ayh8+AGQhPgD+Ij4AoiQ+ADwmPgDWJz4AcCk+ABQrPgCuLD4ASC4+AOwvPgCGMT4AIDM+ALo0PgBeNj4A+Dc+AJI5PgAsOz4A0Dw+AGo+PgAEQD4AnkE+ADhDPgDcRD4AdkY+ABBIPgCqST4ATks+AOhMPgCCTj4AHFA+AMBRPgBaUz4A9FQ+AI5WPgAyWD4AzFk+AGZbPgAAXT4ApF4+AD5gPgDYYT4AcmM+ABZlPgCwZj4ASmg+AORpPgCIaz4AIm0+ALxuPgBWcD4A+nE+AJRzPgAudT4AyHY+AGx4PgAGej4AoHs+ADp9PgDefj4AeIA+ABKCPgCsgz4AUIU+AOqGPgCEiD4AKIo+AMKLPgBcjT4A9o4+AJqQPgA0kj4AzpM+AGiVPgAMlz4Appg+AECaPgDamz4Afp0+ABifPgCyoD4ATKI+APCjPgCKpT4AJKc+AL6oPgBiqj4A/Ks+AJatPgAwrz4A1LA+AG6yPgAItD4AorU+ADy3PgDguD4Aero+ABS8PgCuvT4AUr8+AOzAPgCGwj4AIMQ+AMTFPgBexz4A+Mg+AJLKPgA2zD4A0M0+AGrPPgAE0T4AqNI+AELUPgDc1T4AgNc+ABrZPgC02j4ATtw+AOjdPgCM3z4AJuE+AMDiPgBa5D4A/uU+AJjnPgAy6T4AzOo+AHDsPgAK7j4ApO8+AD7xPgDi8j4AfPQ+ABb2PgCw9z4AVPk+AO76PgCI/D4ALP4+AMb/PgBgAT8A+gI/AJ4EPwA4Bj8A0gc/AGwJPwAQCz8Aqgw/AEQOPwDeDz8AghE/ABwTPwC2FD8AWhY/APQXPwCOGT8AKBs/AMIcPwBmHj8AACA/AJohPwA0Iz8A2CQ/AHImPwAMKD8Apik/AEArPwDkLD8Afi4/ABgwPwCyMT8AVjM/APA0PwCKNj8AJDg/AMg5PwBiOz8A/Dw/AKA+PwA6QD8A1EE/AG5DPwASRT8ArEY/AEZIPwDgST8AhEs/AB5NPwC4Tj8AUlA/APZRPwCQUz8AKlU/AMRWPwBoWD8AAlo/AJxbPwBAXT8A2l4/AHRgPwAOYj8AsmM/AExlPwDmZj8AgGg/ABpqPwC+az8AWG0/APJuPwCMcD8AMHI/AMpzPwBkdT8A/nY/AKJ4PwA8ej8A1ns/AHB9PwAUfz8AroA/AEiCPwDigz8AfIU/ACCHPwC6iD8AVIo/AO6LPwCSjT8ALI8/AMaQPwBqkj8ABJQ/AJ6VPwA4lz8A3Jg/AHaaPwAQnD8Aqp0/AE6fPwDooD8AgqI/ABykPwDApT8AWqc/APSoPwCYqj8AMqw/AMytPwBmrz8ACrE/AKSyPwA+tD8A2LU/AHy3PwAWuT8AsLo/AEq8PwDuvT8AiL8/ACLBPwC8wj8AVsQ/APrFPwCUxz8ALsk/AMjKPwBszD8ABs4/AKDPPwA60T8A3tI/AHjUPwAS1j8ArNc/AFDZPwDq2j8AhNw/AB7ePwDC3z8AXOE/APbiPwCQ5D8ANOY/AM7nPwBo6T8AAus/AKbsPwBA7j8A2u8/AHTxPwAY8z8AsvQ/AEz2PwDw9z8Aivk/ACT7PwC+/D8AYv4/APz/PwCWAUAAMANAANQEQABuBkAACAhAAKIJQABGC0AA4AxAAHoOQAAUEEAAuBFAAFITQADsFEAAhhZAACoYQADEGUAAXhtAAPgcQACSHkAANiBAANAhQABqI0AABCVAAKgmQABCKEAA3ClAAIArQAAaLUAAtC5AAE4wQADyMUAAjDNAACY1QADANkAAZDhAAP45QACYO0AAMj1AANY+QABwQEAACkJAAKRDQABIRUAA4kZAAHxIQAAWSkAAuktAAFRNQADuTkAAiFBAACxSQADGU0AAYFVAAPpWQACeWEAAOFpAANJbQABsXUAAEF9AAKpgQABEYkAA3mNAAHhlQAAcZ0AAtmhAAFBqQADqa0AAjm1AAChvQADCcEAAXHJAAAB0QACadUAANHdAAM54QAByekAADHxAAKZ9QABKf0AA5IBAAH6CQAAYhEAAvIVAAFaHQADwiEAAiopAAC6MQADIjUAAbI9AABCRQACqkkAARJRAAOiVQACCl0AAHJlAALaaQABQnEAA9J1AAI6fQAAooUAAwqJAAGakQAAApkAAmqdAADSpQADYqkAAcqxAAAyuQACmr0AASrFAAOSyQAB+tEAAGLZAALK3QABWuUAA8LpAAIq8QAAkvkAAyL9AAGLBQAD8wkAAlsRAADrGQADUx0AAbslAABLLQACszEAARs5AAODPQACE0UAAHtNAALjUQABS1kAA9tdAAJDZQAAq20AAxNxAAGjeQAAC4EAAnOFAAEDjQADa5EAAdOZAAA7oQACy6UAATOtAAObsQACA7kAAJPBAAL7xQABY80AA8vRAAIz2QAAw+EAAyvlAAGT7QAD+/EAAov5AADwAQQDWAUEAcANBAAoFQQCuBkEASAhBAOIJQQCGC0EAIA1BALoOQQBUEEEA+BFBAJITQQAsFUEAxhZBAGoYQQAEGkEAnhtBADgdQQDcHkEAdiBBABAiQQCqI0EATiVBAOgmQQCCKEEAHCpBAMArQQBaLUEA9C5BAJgwQQAyMkEAzDNBAGY1QQAKN0EApDhBAD46QQDYO0EAfD1BABY/QQCwQEEASkJBAO5DQQCIRUEAIkdBALxIQQBWSkEA+ktBAJRNQQAuT0EAyFBBAGxSQQAGVEEAoFVBADpXQQDeWEEAeFpBABJcQQCsXUEAUF9BAOpgQQCEYkEAHmRBAMJlQQBcZ0EA9mhBAJBqQQA0bEEAzm1BAGhvQQACcUEApnJBAEB0QQDadUEAdHdBABh5QQCyekEATHxBAOZ9QQCKf0EAJIFBAL6CQQBYhEEA/IVBAJaHQQAwiUEAyopBAG6MQQAIjkEAoo9BADyRQQDgkkEAepRBABSWQQCul0EAUplBAOyaQQCGnEEAKp5BAMSfQQBeoUEA+KJBAJykQQA2pkEA0KdBAGqpQQAOq0EAqKxBAEKuQQDcr0EAgLFBABqzQQC0tEEATrZBAPK3QQCMuUEAJrtBAMC8QQBkvkEA/r9BAJjBQQAyw0EA1sRBAHDGQQAKyEEApMlBAD7LQQDizEEAfM5BABbQQQCw0UEAVNNBAO7UQQCI1kEAIthBAMbZQQBg20EA+txBAJTeQQA44EEA0uFBAGzjQQAG5UEAquZBAEToQQDe6UEAeOtBABztQQC27kEAUPBBAPTxQQCO80EAKPVBAML2QQBm+EEAAPpBAJr7QQA0/UEA2P5BAHIAQgAMAkIApgNCAEoFQgDkBkIAfghCACIKQgC8C0IAVg1CAPAOQgCKEEIALhJCAMgTQgBiFUIA/BZCAKAYQgA6GkIA1BtCAG4dQgASH0IArCBCAEYiQgDgI0IAeiVCAB4nQgC4KEIAUipCAOwrQgCQLUIAKi9CAMQwQgBeMkIAAjRCAJw1QgA2N0IA2jhCAHQ6QgAOPEIAqD1CAEw/QgDmQEIAgEJCABpEQgC+RUIAWEdCAPJIQgCMSkIAMExCAMpNQgBkT0IACFFCAKJSQgA8VEIA1lVCAHpXQgAUWUIArlpCAEhcQgDsXUIAhl9CACBhQgC6YkIAVGRCAPhlQgCSZ0IALGlCANpqQgB0bEIADm5CAKhvQgBCcUIA5nJCAIB0QgAadkIAvndCAFh5QgDyekIAjHxCADB+QgDKf0IAZIFCAP6CQgCihEIAPIZCANaHQgBwiUIAFItCAK6MQgBIjkIA7I9CAIaRQgAgk0IAupRCAF6WQgD4l0IAkplCACybQgDQnEIAap5CAASgQgCeoUIAQqNCANykQgB2pkIAEKhCAKqpQgBOq0IA6KxCAIKuQgAcsEIAwLFCAFqzQgD0tEIAjrZCADK4QgDMuUIAZrtCAAC9QgCkvkIAPsBCAOLBQgCGw0IAIMVCALrGQgBUyEIA+MlCAJLLQgAszUIA0M5CAGrQQgAE0kIAntNCAELVQgDc1kIAdthCABDaQgCq20IATt1CAOjeQgCC4EIAHOJCAMDjQgBa5UIA9OZCAI7oQgAy6kIAzOtCAGbtQgAA70IApPBCAD7yQgDY80IAcvVCABb3QgCw+EIASvpCAOT7QgCI/UIAIv9CALwAQwBWAkMA+gNDAJQFQwAuB0MA0ghDAGwKQwAGDEMAoA1DAEQPQwDeEEMAeBJDABIUQwC2FUMAUBdDAOoYQwCEGkMAKBxDAMIdQwBcH0MA9iBDAJoiQwA0JEMAziVDAGgnQwAMKUMApipDAEAsQwDaLUMAfi9DABgxQwCyMkMATDRDAPA1QwCKN0MAJDlDAL46QwBiPEMA/D1DAJY/QwAwQUMA1EJDAG5EQwAIRkMAokdDADxJQwDgSkMAekxDABROQwCuT0MAUlFDAOxSQwCGVEMAIFZDAMRXQwBeWUMA+FpDAJxcQwA2XkMA0F9DAGphQwAOY0MAqGRDAEJmQwDcZ0MAgGlDABprQwC0bEMATm5DAPJvQwCMcUMAJnNDAMB0QwBkdkMA/ndDAJh5QwA8e0MA1nxDAHB+QwAKgEMApIFDAEiDQwDihEMAfIZDABaIQwC6iUMAVItDAO6MQwCIjkMALJBDAMaRQwBgk0MA+pRDAJ6WQwA4mEMA0plDAGybQwAGnUMAqp5DAESgQwDeoUMAeKNDABylQwC2pkMAUKhDAPSpQwCOq0MAKK1DAMKuQwBmsEMAALJDAJqzQwA0tUMA2LZDAHK4QwAMukMAprtDAEq9QwDkvkMAfsBDABjCQwC8w0MAVsVDAPDGQwCKyEMALspDAMjLQwBizUMABs9DAKDQQwA60kMA1NNDAHjVQwAS10MArNhDAEbaQwDq20MAhN1DAB7fQwC44EMAUuJDAPbjQwCQ5UMAKudDAMToQwBo6kMAAuxDAJztQwA270MA2vBDAHTyQwAO9EMAqPVDAEz3QwDm+EMAgPpDABr8QwC0/UMAWP9DAPIARACMAkQAMAREAMoFRABkB0QA/ghEAKIKRAA8DEQA1g1EAHAPRAAUEUQArhJEAEgURADiFUQAhhdEACAZRAC6GkQAXhxEAPgdRACSH0QALCFEAMYiRABqJEQABCZEAJ4nRAA4KUQA3CpEAHYsRAAQLkQAqi9EAE4xRADoMkQAgjREABw2RADAN0QAWjlEAPQ6RACOPEQAMj5EAMw/RABmQUQAAENEAKRERAA+RkQA2EdEAHJJRAAWS0QAsExEAEpORADkT0QAiFFEACJTRAC8VEQAYFZEAPpXRACUWUQALltEANJcRABsXkQABmBEAKBhRABEY0QA3mREAHhmRAASaEQAtmlEAFBrRADqbEQAhG5EAChwRADCcUQAXHNEAPZ0RACadkQANHhEAM55RABoe0QADH1EAKZ+RABAgEQA2oFEAH6DRAAYhUQAsoZEAEyIRADmiUQAiotEACSNRAC+jkQAWJBEAPyRRACWk0QAMJVEAMqWRABumEQACJpEAKKbRAA8nUQA4J5EAHqgRAAUokQArqNEAFKlRADspkQAhqhEACqqRADEq0QAXq1EAPiuRACcsEQANrJEANCzRABqtUQADrdEAKi4RABCukQA3LtEAIC9RAAav0QAtMBEAE7CRADyw0QAjMVEACbHRADAyEQAZMpEAP7LRACYzUQAMs9EANbQRABw0kQACtREAKTVRAA+10QA4thEAHzaRAAW3EQAsN1EAFTfRADu4EQAiOJEACLkRADG5UQAYOdEAProRACU6kQAOOxEANLtRABs70QAEPFEAKryRABE9EQA3vVEAIL3RAAc+UQAtvpEAFD8RAD0/UQAjv9EACgBRQDCAkUAZgRFAAAGRQCaB0UANAlFANgKRQByDEUADA5FALAPRQBKEUUA5BJFAH4URQAYFkUAvBdFAFYZRQDwGkUAihxFAC4eRQDIH0UAYiFFAPwiRQCgJEUAOiZFANQnRQBuKUUAEitFAKwsRQBGLkUA4C9FAHoxRQAeM0UAuDRFAFI2RQD2N0UAkDlFACo7RQDEPEUAaD5FAAJARQCcQUUANkNFANpERQB0RkUADkhFAKhJRQBMS0UA5kxFAIBORQAaUEUAvlFFAFhTRQDyVEUAllZFADBYRQDKWUUAZFtFAAhdRQCiXkUAPGBFANZhRQB6Y0UAFGVFAK5mRQBIaEUA7GlFAIZrRQAgbUUAum5FAFRwRQD4cUUAknNFACx1RQDGdkUAanhFAAR6RQCee0UAOH1FANx+RQB2gEUAEIJFAKqDRQBOhUUA6IZFAIKIRQAcikUAwItFAFqNRQD0jkUAmJBFADKSRQDMk0UAZpVFAAqXRQCkmEUAPppFANibRQBynUUAFp9FALCgRQBKokUA7qNFAJKlRQAsp0UA0KhFAGqqRQAErEUAnq1FADivRQDcsEUAdrJFABC0RQC0tUUATrdFAOi4RQCCukUAJrxFAMC9RQBav0UA9MBFAJjCRQAyxEUAzMVFAGbHRQAKyUUArspFAEjMRQD2zUUAkM9FACrRRQDE0kUAaNRFAALWRQCm10UAStlFAOTaRQB+3EUAGN5FALzfRQBW4UUA8OJFAIrkRQAu5kUAyOdFAGLpRQD86kUAoOxFADruRQDU70UAbvFFABLzRQCs9EUARvZFAOD3RQCE+UUAHvtFALj8RQBc/kUA9v9FAJABRgAqA0YAxARGAGgGRgACCEYAnAlGAEALRgDaDEYAdA5GAA4QRgCyEUYATBNGAOYURgCAFkYAJBhGAL4ZRgBYG0YA8hxGAJYeRgAwIEYAyiFGAGQjRgAIJUYAoiZGADwoRgDWKUYAeitGABQtRgCuLkYASDBGAOwxRgCGM0YAIDVGALo2RgBeOEYA+DlGAJI7RgAsPUYA0D5GAGpARgAEQkYAnkNGAEJFRgDcRkYAdkhGABBKRgC0S0YATk1GAOhORgCCUEYAJlJGAMBTRgBaVUYA9FZGAJhYRgAyWkYAzFtGAGZdRgAKX0YApGBGAD5iRgDYY0YAfGVGABZnRgCwaEYASmpGAO5rRgCIbUYAIm9GALxwRgBgckYA+nNGAJR1RgAud0YA0nhGAGx6RgAGfEYAoH1GAER/RgDegEYAeIJGABKERgCshUYAUIdGAOqIRgCEikYAKIxGAMKNRgBcj0YA9pBGAJqSRgA0lEYAzpVGAGiXRgACmUYApppGAECcRgDanUYAfp9GABihRgCyokYATKRGAPClRgCKp0YAJKlGAL6qRgBirEYA/K1GAJavRgAwsUYA1LJGAG60RgAItkYAordGAEa5RgDgukYAerxGABS+RgCuv0YAUsFGAOzCRgCGxEYAKsZGAMTHRgBeyUYA+MpGAJzMRgA2zkYA0M9GAGrRRgAO00YAqNRGAELWRgDc10YAgNlGABrbRgC03EYATt5GAPLfRgCM4UYAJuNGAMDkRgBa5kYA/udGAJjpRgAy60YA1uxGAHDuRgAK8EYApPFGAEjzRgDi9EYAfPZGABb4RgC6+UYAVPtGAO78RgCI/kYALABHAMYBRwBgA0cA+gRHAJ4GRwA4CEcA0glHAGwLRwAQDUcAqg5HAEQQRwDeEUcAghNHABwVRwC2FkcAUBhHAPQZRwCOG0cAKB1HAMIeRwBmIEcAACJHAJojRwA0JUcA2CZHAHIoRwAMKkcApitHAEotRwDkLkcAfjBHABgyRwC8M0cAVjVHAPA2RwCKOEcALjpHAMg7RwBiPUcA/D5HAKBARwA6QkcA1ENHAG5FRwASR0cArEhHAEZKRwDgS0cAhE1HAB5PRwC4UEcAUlJHAPZTRwCQVUcAKldHAMRYRwBoWkcAAlxHAJxdRwA2X0cA2mBHAHRiRwAOZEcAqGVHAExnRwDmaEcAgGpHABpsRwC+bUcAWG9HAPJwRwCMckcAMHRHAMp1RwBkd0cA/nhHAKJ6RwA8fEcA1n1HAHB/RwAUgUcAroJHAEiERwDshUcAhodHACCJRwC6ikcAXoxHAPiNRwCSj0cALJFHANCSRwBqlEcABJZHAJ6XRwBCmUcA3JpHAHacRwAQnkcAtJ9HAE6hRwDookcAgqRHACamRwDAp0cAWqlHAPSqRwCYrEcAMq5HAMyvRwBmsUcACrNHAKS0RwA+tkcA2LdHAHy5RwAWu0cAsLxHAEq+RwDuv0cAiMFHACLDRwDGxEcAYMZHAPrHRwCUyUcALstHANLMRwBszkcABtBHAKrRRwBE00cA3tRHAHjWRwAS2EcAttlHAFDbRwDq3EcAjt5HACjgRwDC4UcAXONHAPbkRwCQ5kcANOhHAM7pRwBo60cADO1HAKbuRwBA8EcA2vFHAH7zRwAY9UcAsvZHAEz4RwDm+UcAivtHACT9RwC+/kcAYgBIAPwBSACWA0gAMAVIANQGSABuCEgACApIAKILSAA8DUgA4A5IAHoQSAAUEkgAuBNIAFIVSADsFkgAhhhIACAaSADEG0gAXh1IAPgeSACcIEgANiJIANAjSABqJUgABCdIAKgoSABMKkgA8CtIAIotSAAkL0gAvjBIAGIySAD8M0gAljVIADA3SADUOEgAbjpIAAg8SACsPUgAUD9IAOpASACOQkgAKERIAMJFSABcR0gA9khIAJpKSAA0TEgAzk1IAGhPSAAMUUgAplJIAEBUSADaVUgAfldIABhZSACyWkgAVlxIAPBdSACKX0gAJGFIAMhiSABiZEgA/GVIAJZnSAA6aUgA1GpIAG5sSAAIbkgArG9IAEZxSADgckgAenRIAB52SAC4d0gAUnlIAOx6SACQfEgAKn5IAMR/SABegUgAAoNIAJyESAA2hkgA0IdIAHSJSAAYi0gAsoxIAFaOSADwj0gAipFIAC6TSADIlEgAYpZIABCYSACqmUgARJtIAOicSACCnkgAJqBIAMChSABao0gA9KRIAJimSAAyqEgAzKlIAGarSAAKrUgApK5IAD6wSADYsUgAfLNIABa1SACwtkgASrhIAO65SACIu0gAIr1IAMa+SABgwEgA+sFIAJTDSAAuxUgA0sZIAGzISAAGykgAoMtIAETNSADezkgAeNBIABLSSAC200gAUNVIAOrWSACE2EgAKNpIAMLbSABc3UgA9t5IAJrgSAA04kgAzuNIAHLlSAAM50gApuhIAEDqSADk60gAfu1IABjvSACy8EgAVvJIAPDzSACK9UgAJPdIAMj4SABi+kgA/PtIAJb9SAA6/0gA1ABJAG4CSQAIBEkArAVJAEYHSQDgCEkAegpJAB4MSQC4DUkAUg9JAOwQSQCQEkkAKhRJAMQVSQBeF0kAAhlJAJwaSQA2HEkA0B1JAGofSQAOIUkAqCJJAEIkSQDcJUkAgCdJABopSQC0KkkATixJAPItSQCML0kAJjFJAMAySQBkNEkA/jVJAJg3SQA8OUkA1jpJAHA8SQAKPkkArj9JAEhBSQDiQkkAfERJACBGSQC6R0kAVElJAO5KSQCSTEkALE5JAMZPSQBqUUkABFNJAJ5USQA4VkkA3FdJAHZZSQAQW0kAqlxJAEReSQDoX0kAgmFJABxjSQC2ZEkAWmZJAPRnSQCOaUkAKGtJAMxsSQBmbkkAAHBJAJpxSQA+c0kA2HRJAHJ2SQAMeEkApnlJAEp7SQDkfEkAfn5JACKASQC8gUkAVoNJAPCESQCUhkkALohJAMiJSQBii0kABo1JAKCOSQA6kEkA1JFJAHiTSQASlUkArJZJAEaYSQDqmUkAhJtJAB6dSQDCnkkAXKBJAPahSQCQo0kANKVJAAA</prop>
				<prop name="Temps">REFSWgAAXLQCAIBcr/8K16NwPYo2QP+kcD0K1+M2QP/sUbgehWs4QP0zBgFzOkBcj8J/9ShcPED2KA4A3zU+QIXr//AFQN1ADwIvQUAAAOtR7xhCQMMRAI8CQ/dAzcw/AOxDQK7/R+F6FM5EQFK2LgGxRQ0DnEY1A4KtRy0DmEhdBEk9A2ztSj0DTEs9AyxMQN7v8QoXTUD48KNw3/1NQHsURgDaTu1A6PNQQEgArkdxd1BAcZYB4FBAnwH3elRRFQPFUUBI9q4BN1KNA6dSQJrNmd8AGVPVBOQEF1S23QOJVJ0D+lQNA2y9Vd0D2VVAZhYRRq1WNQOyVs0EVzUDom1XnQMKWE0DcVitA9vRWAUDI1mNAzdZtg0DHFn989tYPQOcXVjdA1lYQO7yGnQU2+lXFRPWV7UD0FcGDQPMV0UEpB+2HZ4VnhUS7vLK3BcuAsjsF8YD/B9EBiX28sMcLyYlTgLBPC9ERiXp8sBcL2YlRgK+fC8Iji+gK/7yu6QvtiXOL+AvCvIpKQ4BuPQvBj8YOx4/ACg/Qj80P149dj+AP0o/pD9A1j/oP/o/DE+uNY4CtxxPAD5PUE8qT3RPZk+AT6pPlE8Atk/IT/JP5EfmTwBfGlkOXwAgX2JfRF9mX5hfel+kX75fAOBf0l8Eb/5fKG8ab0RvHm8AOG9qb7Rfhm+Qb7JvzG/ebwC4b/JvFH+mbxB/Wn88f2Z/AFhven+0f8Z/iH+qf/x/3n8AmH/yf0SPPo9Qj2KPjI9+jwCwj8KPnI+mj9iP8o/kj/aPABifKo9cny6fcJ+Cn6yfXp8AwJ/Sn9yf7p8ArxqvLK8urwBAr2KvdK+Gr5ivoq+8r76vANCvkp8Evwa/EL/ir1y/br8AgL8iv5S/Jr/Av9K/3L/mvwD4vwrPHM8uz4i/Qs9sz96/AJjPgs/Ez67P4M/yzwzfTs8AEN8C31Tf9s8o32LflN9W3wDA39LfrN/e3/DfAu8M7x7vADjvYu9M73bvMO+S76zvru8AwO+a7+zvBv8o/xL/PP/+7wA4/0r/lP9+/5D/Yv/E/97/AAAP8v8kD9b/KA9aD0QPNg8AQA9iD5wPrg/AD9IP7A/2DwAQH6LfPB8eH0AfCh+MH3YfALAfmh/EH04f2B8KL+wf/h8AQC/SH1QvZi8wL0ovrC++LwCAL5Iv9C/uLwA/Ej88P04/ACg/Wj+EP5Y/YD/qL7w/rj8A4D/yPwxPzj8gTxpPXE9uTwCAT5JPpE+2T8hP2k80T05PAOhPEl8cXy5fQF9aX2xf/k8AmF/6T6xfTl/IX9pfDG/2XwAYbyJvRG9Wb2Bvcm+cb4ZvAKhv0m+0b95vCH8af+xvJn8AOH9Kf1R/pl9gf6p/vH+WfwDQf4p/7H8Gj/h/yn9Mj16PACiPOo90j4aPEI+Sj9yP7o8AuI/KjxSfHp+oj0KfZJ92nwA4n4qftJ+en7Cf2p/sn/6fAICfKq88r8afUK9Kn3yvhq8AYK9qr6yvxq/grwq/HL/WrwAgv/qvNL9Gv4i/Ur90v76/ANC/4r+0v6a/AM8KzzTPJs8AEM9Sz4TPls9gz3rPtM/GzwDYz+rP9M8W3yjfSt88327fAFjfcs+k37bfiN+i39TfPs8A4N8S7zTvBu8w70LvXO9u7wCgr4rvnO+27+jvyu8M/1bvAPjvQv8s/1b/aP8i/5T/Rv8AgP+y/+T/xv8Y//r/LA8WDwA4D0oPdA8OD3gPgg+UD64PAMgP2g/0D7YPCB86HywfRh8AKB9SH4QfXh+gH7IfxB/eHwDQHxIvJC/+HzAvQi9cL34vAGgvei+cL64vuC/KL/wv7i8AID8SPzQ/Jj9QP3IfZD9uPwCYP6I/1D+mP8A/8j8cTy5PAEBPUk9kT94/aE8ST6xPpk8A0E/CT+RP1k8YX/pPNF8uXwCATypfbF+WX4hfol/MX65fANhfAm8UbyZv4F9qX1xvbm8AgG/qX6Rvlm+wb8Jv7G/mbwAQf/pvJH9Gfyh/Ql9cf0ZvAHB/on+sf4Z/yH/af/R/Fo8AEI+6fzyPBo9Yj2qPjI+ujwDAj6KP5I/2jwif0o8cnz6fAECPIo9kn4afmJ+qn7yfJp8A2J/KnwSvFq/onyKvNK9OrwBAr2qvlK9+r5Cvyq/cr76vAAC/8q8cv/avSL9av2y/Pr8AgL9yv5y/xr/Yv+q//L+2vwAQzyLPRM8uz1DPes+Mz2bPAKDPks+8z87P4M8K3xzf9s8AKN9S3zzfXt9w34LfnN+u3wDQ38Lf9N92n+jfAu8s7z7vAFDvCu9c74bvqO+a78Tvzu8AsO/q7wT/Hv/470r/LP82/wAw/1r/pP9+/5D/wv/k/9b//uDzhetRuB61V/1A4PAoXH9XQFL/uB6F60FXQM29zDcA/FZACtYxur1W1TN3VkCkAADXXzNWQPYo3/FV1TT7VUDf8ShsVUDD7igAjzJVZfP4VED9cVAAo8BUQJqZ/ocAiVRA4XoUrtdHUVQ9AxqMBOFT7iUDn1NALwFRaFNrQAC2ATCsBPhSfQT3UkDsIACFi1JAtTPWAVPMBBtSrQPYbVF9A6BRPQNqUW0E3VHNA/tQQKABesS3UEAfHgGOUK0DWLVQfQMQDBS0Tz0DSrdPQHugAdpOJQNvbU4dAwVOhQOZTTUDbyxNQEiOAadMjQPbQUyFA9lL1QNzS7Y1AwxLPQOqSjUDbG1KfQNwSlUD1UplE1tHS2UTx0t9AzB0FFNZTPUEzBdm3hJMbQMLYkwVE17sH/4fCCPmFYAeLd4VNi/gE84dzh0PERQBbmwvhi94I34TpCeWL6grrKYlPhJ6TCUDD1wU7K1NPQPqTu0kT40DcVYMFORQxRRRJQPP7ARrYFIdNFJlAyxTLQNbMVNtAxJTVQPlxARtsOQEeFJVAzVSPRNtCsQE8FHVA+NRLQOx4YQ3fjUeAuVRZfPohVE9E+qsN+4jvD8WEu4Q1Dd2NeY9bgLy/D8GRQ4SIfQcTy5POEPeEvZMT15PAHBLvgOER35PoE+yT8RPhkUCPgL65EfeT/BPAlkGXxhfQEJfLF9mX3hfil8EFVGFA20ZxARwUjUD3FKNBG1TPQPKU00DQ1QVE9u+VB0DVVU1A8xVai0EVi0UVq0DKFetA9uYV90TBlhNA3NYWq00WBUTDlltRFitA2vIWCUDj0RkT1iFFBY8ZNhXzQO7HAdubf7/AOD7ZmVmZY5vwG+ab9xvrm8ACH8afyx/Pn9Qf2J/9Pc2AqucV+UUV40DITQEzK1WZfOIVt0TRqx0BrakdMhVPROKVRUTTq1VVQMVVR00VG3zl1Z8BGBUZRMnjATxzFRtutRUg1NlA0xTbfORB6QEMzBWE1LlFGw0KmlSNUZmArx0RIZRbRTW9AQKUU0D0xQUnlBmbfNnULUEJBTwTw2EtjwU+k59A5BOTQMjWU4tFFwUTE1tA+LcJ7Zu8hdMVQOVSyUDL0aEFMxKDYSUF44CoZQUtIsQpnNLPRMaTH0DUADkF84f4BtOn2Cfcp9EL04vAKifai/Mn96fwC8Cr6wvFq3MRgN0FLlMXTRkFGdOao0UTyWUUN0TxlA1A5U8XISxdEQmLIfe8gitUw0TNFPdBFN1NFK2dSO+UmUTh1K1A1BuLDQfUkCfEv1RbfMB54Q/lj+oP7o/1D/WP/A/AApPFE9+v5C/Sk+0v3ZPiE8A2rnWv+C71qU+hb6lvgVGE5lTBbRENGJUvVTkVHWtVdWj7VXVA2OsdNaqBGRIdHwoHGSTRGT/TVhlAwxZJWYuE1g9A2t6WIUDOTxk+FdlAynMHAdWM1fVA7Psx35tAO7/iG8q3zzfTt9g33LfHN+Alt+o37rfjN8ODyADtgKQ1VcNE1TkxBCcfHhWmmUTN0QE91VlZGTEfZVVDRNExHQK3HfOA1RmbQNSVB2U5FTlUxUTK65T3RN2fOQ+RMSboJpuAsLUpI1S5VTUpB0pUt2mJgKvBLR4XIfWo9Bsp0ZjHBduAiIcFNhPWpUUT7UDAE8NE3T8JK0MTBSlTa0DOFwUzLY8nAZM1aOdS4WkS2rdVEoVE36kFHVKLQMLsUr95EtV9taFJpWenwBAm779fp/A//L/pP8WD3AvAMqfTA+uLyivGq+ED4YFbvMo5BTLgObDTaWjq6SEk4AsBjXeEuZQpaNbHDdG42IshLm05Tw3roITU2UTq+dSrYOzNDR8ZDRFBmQ0FVJNVv6l7q32rwi/ABq/PL9Gv1C/ar/kH5a/CC8Aqr8sLz4v8L9SL3QvfiX2UisBUo3kUm3Do0QVJIStj8xUClQNhFS15FVaNWOW7FQMVm3DgyzlVqR0aFfFc9rM1Ei8xCvKWA3kWWWEWcWEpMSrrFilo2vExCk0NOsC/NTA9Md+4+TPbm8A35I/AKQ/zt22P8g/0t/8P94/8D+wKk80T3Z/lxCsVz3Df6lX9VSUdAFsRVbFc2plVj00VkU0ZMStVYWDVXDUJDbsVPzkdLfcVGt+VD0UVIWDEFTFwyvZUwWUU8XDaRQXrhNqLMS3xKSALIRJUvVTVRFMFNrsFKJMhGyEJE0o5KTxUE1E/OSCdKTbTFC1wxRQ1aO9T7b1U1FPLcPHThWDXGlOVVQ89IzEhCJNRaasBuPEBPBLhQRL1XRLRH32xsJ59IzzgNbCPJT0A7dL1eTM9z6lPqVmDcb/AHif2v9sbw4PkG8qD7Rvxm9AmA/qbyxv9m8Acy7DTD3DEw9NnVY2Au60hHtQplOVUG3DA9ykd5QXhoJgGqQk07SkLlOFdpal/iOqvOSnnCRuTBQ6xKQQAESHVh9wG96lfhV+HZYfqB8Auh/MH06P+B9yjxwvRiWOjwCwj1ovxI/2v4Ar3iOs57al2J6lbkMkFCdUtcOkVDLNpFUVRGTELVYt9CTkSxdXLcRXzcY+Y1i1A2vOWGWUWR0TA1ktw63XnMSfWDUDXrzEGgYUNOBXtaRkN25FXj9wPwCCPwyvHq8wr0KvVK8uT2ivoEpPnK9OT7ivkq6nhERxGuyUM+yU81aNRu4DfMRtGJxE2VX9U5xV5cOtYEyUJ1VFdFTtxFS0NQR05DXURP5T9ePItVPlw5CcdFpTbcMjsVNFNKR35sJwUsWjOFYsFANSNePLZBSTHMQ1XfSEJlyE4lAtNHRUbXRUdDxQrSMFULUDrZ6EVDFP5eRO1eROVq0j1U2VtE29JE0dE82jVPQ9TO1ElPR3S8wV9AxkoUqVtFzEkEra3ePdfPRRS7XD1EsKDYMstARerG+eza7/gG8Awsmeb6hvqs8E39ZvAH8630Bc327fgN9C0SZlJrNMHRNlQ0R0LpxUA8UWUBXTq6pQ1eMhZHSXhBQKYhyUfqx0E1AeEjNT/VNVLIx0/qTkzRRUl5S0CHtwhnO85Af01XQXZh/ofwACjxSPJo84j0qPxO9+j+jvAIqPDP/Wj9CP+o9U/2b/cPOo5tWudd4i3KQkU4x0ziokFEc8lMTkREBMly4yi0xWDcPB5CT7oD5ipjZslBdYPZOEWG3kPDRLGVltw/0MN7YjWG3DK01Y5dRYRfPWxKfelQBGDeaf+J8Cr8ynhg+oD7oPAMwP3g+or5qv/A/WrwAfIhmm3iKcV1VkZAQjXATgogS0nAy3lnOkRMvcJIytVa1TUlUVtFVFk9+hVOX0TLc2lQ7C8QTkvJlT7VSMdE5TrSaO8t4UjLdWY1KVQyrEd94TRPSNhnR0UFEFBMy39rNQVhUTZ1BNMzB0VPSMVCuHTwUETzUzqwzH1vMtTU1TWE39pExVdCx0LSes1MNLVWRLlZQEZGuXSvUTdfxUnEoVEyP3Ss1WxlUuEkj0xx5vADBrvs84P0o/9M9uP/jPKt8ApD9O3U7f2D/qP5TfFjW2VbbWsnxNRZNvTpW0T7IVEzfUt5ZCOlENw7G0xLWstJsUJApTvURTUn0DJQznbrLAJFSJnPUKDCQiLFQBlPSD4E7l1n0AZuVm73jviu+c767vyO/S7wBUX/7vIP+KX5xfRv/wj3L/zORXjjL6UWWUrHz6UrTtpCyU7Kz0Z1TNtFRm9UNcVRXEPLROVnUW1j6SVFf1E8V8BDVYtvWjo1gNwwFZDdMeqVl1ZkaSv3RkgayUPhVYBeP8xJTOfAfWldafAGADXg+AA2YPAH+iDyR/Nn8AkA8af2x/fn8YHyoflH8OdaZOwpBXVWZO4hPcZNBWBLSMVo0zSowcu7QUm39VPZNEVeXUtBTPDVRFE5hULbTMF17jLJdaTjJ2/BQ+UzXkUw3DJdGURJkMJ27CHRSUS+CqRpKv5ER4TORD9FQKZVGVk9NMJ44yWlClRG1QdZPYT/VDbE9NxC1PPZOUTo0zKownvvM1TXWz2hQ8E0ydhITEQ0xLhbTkJNMg3rNKzdS21CQVSw3TjkstQw8lTPUTVfw3drJ6FD8mPwBQP7qfXD/en5A/Et8Ur84/QMg/+j88r1avgJvOs0zdU624nCSzTvWDtPSEVKrM1MpMJD5M5NP8VEdKrLS7lLQgdEeOg1N1VEIMJMLs19alBgOstPvkRwBO72Dv6kHmRfZN/k8YX5K/AERfRl9oX9q/rF/+vxDP0l8AxF8uz1jLJrUWJZZFDmW+ItWShEQOzBSHtPQEVWoV4308ZPWcFGxWRSSq3PRzDHTl9GRTLAS6bVg1QxBZBeMcWe20qBwEk2C+0nEkBC2cZO4IXGfeZU5Cqrxvzm/ga/ZvAHjfit+c315/WH+Sf8zfln9AsH/63wTvrtUWg9x0RGzUtQNM1L58FHxWBQM5tVZNQ/qsxL1VxSNz1qwUOFWN8/68FMZU2q3DjUyEVVSN8x5Uqt1EU21kU01DavykNJrcFPwcJMRSHQQEJFe05KUUJNrktKRRBaRRavUTNZyE/9yEyFCFI6uRUIUUUEXDFjz0wdVPdZRPRcPmhCSBTqqtFE5F1E2t9E2t08XWlKRiTA0ES63DnUvW9cM8SwUD2UyUlEomBQN5SrUkTJQ0bJQzkASuJQZiXoSvjp3mncafMA8A0p9UDw6veA+KD5wPXq+wD1DSD+QPtgUGYn4klU21xFCcJaykayC+InJM9OZE9WqchM+ctGCcRNNS9cO1LOQUM+QUE1Mds+lWFLS3UjUjgLREPKxEAxFSRcbeRTa/SLNGteZNAO5PeL+Kvwwvtr/Av+K/VC8AFs94L4ovXM+uL8Av0imO4tUDBGQ+lISlFLQXU7SNxj4SK5zEp1TlcyNVVfXDnByEFASEiPR0i/xWLURXpWbW42xk0yVYHbRZ7cbmQ1hN1ATUVW+cZB7sxODUdMBc1wA+3UbVXt9w3+I/9D/m3e7fAODfIk9MTy7vGO9qT4xPdk1oTtVO5a4SM9Q081ZN1Kp85Gp05CkMhOuE5K21VQ3UVT3jKFUNk/DaTIS1vOR+VF2TRVSqDZMQnMTXdIShHGRctVMVQyX0pO1SXZO1QIQX1qU2UwxkE/AWQpUs9G1f1CQoUQ3T8VA95K1Q9YOEUHXDSrRUFNrUhKJc9DVPPRPLTtYNk2BOdRP5FBSVTdLlEyyM9xZCRUQE5ks2FUOFS50jJkvN9o7iiYPE92bjSjWW7nO09DkARAeOlf7/EA8iD6RvTg/IbwBqD+xv/m/IDyJ/FH9Gf1h/MDJ59nMMFwaiLk7VVsZVAvZzUF3kpIfmFYaF9hOUFCEx5ORjEAaD5HTY9Cfu8g1uDPQ6UuV05KQTIEa1ALYfSL/SGeYf+B8SLxwvlo8AQC+6j2QvjiXWj/iPoi8Mn1Aun0CbhsNUhAz0JFWEFGHAnBTzoMYzDDzHVE0Ts0BV3aQEVDFWPZOoqVb1pJw0kEzU/qxEiNoU1O3sxCBZ5WMKWVYFo95YJdOlDNRhjDcCrmLWrEdG1TbdTtVO1c49AM4/+D9yr4SvNk+gr4JPzK/A3q/wrwK/nE+mRa5ipleqbfNxPLQxxDTg3ESeqrSUXWzkHLSU3RRUoFYsNGRVdcRVxcRUdRNLqVQ9tFSNFKTFVPXDW8xTJZOWU+30U/0rleKExKr0JHWMFxayB2j05EsQFrKXzIRUUbWUaCSUOxAvMq409HhQlZTVUHUTCTQUpiwUIk9aXaROPeNITjWETYUU1U0Vsxf8VKx8dExMmFVmLnNUZBBLFbREZH5FSj0Ti8T0u/BOElBUZAPwS13EDHd2ZXZvOHuubwAY3yrf3G/mb2DbVt9Aez5/QKDfkt/E39bfsNMmM0yN47NDTdV0JBR0T42jNZVQrfOsPPQhBMdOggqFUo1zfsx33uVWVS8y/jVSXbPNfBSXUsV2jnMADIdWhR6PwB/SH1SPZo+AjwCSjwz/ro8w/9KPVP9m/wifECKZJp+o/0qfUf0k/HcuolXcZJVTNVPQDDRLjJxrYFW9xFU9s1FWFbNbx1Y9UzdXlbRXddOrGlgVs4eENP+MNVlsTQbuIs5Y/dOTWB0EAVhdlAynjqUerzCrxj9grwDSD+QPpq/4DxK/LB8+H1AfYGIfHL9uHyC7LqKcV3201VdlUyW0BNBktIxWat1zTORECmS0zFXtI82OjLRSVT0EHATRVFIts5gMBZS0KRw081zkM75TNWRc5E5T9bREVGvRUhUDmUzkZFLddNBM5EPwLiO89Iic5ENRNt1zDFFlU9VQVbSsVFNoUNV0LMT43FSLTMQbAk+185hOjXYGY2zES2BN7VRMzSSMxDD0xGu3S2VTVaTE90p1tGQ8ZwbDSqVUtMRrS+WUAozEUHzXbm+Ab5JvjD9G3wCwP3rfxD/mP8Dfut8cTxZPMEBPKkluNdaSvUxtxv6yU29OtQRMxFIsxMicJBU+nOSztOQoVCc247y0VHuQ/rIfvLT2TOTE/LS1j/S0V/S0J1L90wMQBITL4J7l/pLhnO8+j8jvANrvXF/27xj/kl9E/7ZfUP+A2l/sX4b/oP8ibzRn1pL9tKxHLgKH3LT6UiVEU7LVlFPdNKy05FT9s381VRU0VV2zbVZ9ZJxka1RX/dPDxAQzWIVzbaNkBA5ZFQMZWW0kakwEv3QEgQSkPljdcwv8V13jzsQHLqUOfbYPAMAP8g9UfxYfCB9yf5x/rn+AwH/Sf5wf9n+IG4Z11pKNWLQUq2A+chNX/ZPRZLSrfFYVAzncFPqUZL0pVYVmjjJGhLQKBCe2wzastFRUPVMaVCVUxLQ1rry0dsS0PlOF5NS0BcJk5I3sR85D9LQzUD6yC7FR/fN7hCdGY5RHPrKbkVDdM1pQTcQsxNilT8XDcMQn1pJ9DOQUtU4tpE0FA0dNjbRMZK3EZDQaBDc+skFLjbRlSg3jlCQ3hnKlSn0EEtTEiEQ3HiJZVEdmPW41ANY9hj+gPwKpvj/wP0qvXK8ANk8oT3qvpK+2r4irZjVmlaoO4rR8RK8M5PRMxHJVUH1kUP3zW+yE0cRUVURs5Ldk5B309DBMJKsRUw0z5XTksmQkfLVSDTNFVCQZUv3z+wA0V57lnuUuVS5fQFteX3BfANq/nF+mXxDPIs/8X0bPWM8ACm80b47PoM+qwf5FtoPs9FWlbOQXxISSXOQOhIe2hnIFVV3jnlVNlFbMtZTkFPxWfUQkdOBXpHUG/nNYzWY2g1k9VFhWdUOwWDUzcWQELlTUBfC8FMUkd54PsAsmf0B/AMLf1N+Gf+B/gnn+3yjvOu+ATO/ufwiPYumuBeZjtBREprTUA1fdZOQUbEyEKVlWbWRchK1VXdRVpcM1OOwU/nxkxFRtlAQEq0dUdUMQBATXTCShLVMVA2lTrSRTVYQst6x2Q1RkR1I1MxFcZNqq/LSijCRsvMQzFFTxWqQkuAy0hFBFU0wMtKsUUG1ETw00TzWj6m1O/UNjTnUDAU61RNVN/SRNdePIBKwGTFqllEstsydL5RRKVWSpSm2UFAS+PDQrtJSoFUt1QyDkpGJcP2497p8AAK8Kr5QPLq9or8oPlK/uD4AAHxIfJB82H4ijVmNEFBONTQ0z9U0lJPyn7hNQJK3kpLR4RFc+A1JNJmYj2Cz3voU+UtpSpcOoUgo1lFJFUzxU917FnrUeXQAmX6i/Sl/Mv04v6L/6vyzPAIYvMM9iz8wvfs/wLwI/5C+ots3uRW4iwMwUOMSEsjZsZC1UtUOpVPVE/McqdvNWtQOqzOQdJIcW0y1XhYNrWGWz1TzXXrJLDFn9Y968Z+YSYexkLR68ZONXdUPAfN+O3wCg3zJ/7N9GT1hPGu98Tw7vgIhPsk/ET17vgO9q6X4CpjKc5HG0ZZzk8ValhLzntlaSHFaFg9tVPbOgpgTUZFVNZExU8AT0t6z8527iOFQ9lFS1A8q1U5WUUy0jXFNlQyVobGUstwazUiUjOlK9xlpuYs0UJJdR3WNfJDRZKHz3T5KuUK2EULWEtVAtswcklKJPTYRPUt1jz7z3DiNN5WRNlYRm1PSwTJX03ATuSz2DQ5FLJQb2QxQHhoNKrTRVSr3DQ/z0x/z1TG0jAVCsBz4fYA+qD/Rv1g8YfwAqf+QPTn+Qr1p/hH+Wf2BzQN6dRgVOU1QUY5BmsjXM9KwrYAYyGFC144+EFCOqHCSYLCQM5BSBVLTyguwUNjy3rpMc9KsQ9oKbKmS0ZeQUMcRUChyFDCcAhr0OLyAvMik2LV4vaC96LwD0j6YvsC/aKSafSJ8iP1yfQH6fkJ+akQ6FPjU+It48Nao8tNCsVE0E9MeEVEK1VY1ju9zkMVZlQ8WtVi2zN1dlNFcFcxoNWPVDh1itVNw1vDc+ImvOWL3Dk8w0U1gNhBVYlZPYpDS7DEf+PxBLACZPOE+yr8Svnk3Wr9hPCr+AHL/2r0C/au9Mv061NlKcqVedFKSkI4y04ixUnlLM5F08Vz6jVd3EVT00lVVt8xzEtOJkN15zVFLdFFRlFOTEviT0iRz0VVEk9BlUNOKsFKzMxIt1Uv1TLswUm5DmEsGZUY1kHJRUUY00dJTm1VBV1FClNFDtozVQtm3z/E/9U45P9YMitU9NtE5tY1FOlYRNlj3zZ02FVE3Ndq5SPW1MzfPZS23zfEs91LVLnYO6nGSDSt1USpp99Eq1429LZWZu4kgAPHdOBU4P2G9yD4wPft8AfwA6f7Tfxt9wf+rf3N8O7yDv1LJ5pvNM5cRNpeN0TraVk3hPhcusUBXDIQp8hLN0lCZEh74VJoWmVSbeMv5SLWTUVI08N4blADY1PiVuj3iDjo2Wj7CPQikAvo/Yj/qPBJ9+/5D/Qp+0/8DG/3if6v/8/wYFntL6UaJVExfUF76VNsNT9XPvbVOtE2xUBQPoVFVWtEZVFsNWTbPHVl3EVyLdc8UcVcw39nL/LKcWwlkBPKemooNYVfNAVKQEozDeMs7sp36ldq+Ir5qvAOyvLh9AHzq/VB92H4gfmh9ArB/mT8Af0h+UN34KFQQUbdC8tI5W1bNMVl2EtjRUzFX1c39V3fNGqVUNhGwE0XxUmIRUYplUdWTstPNTbaSc5HZlU8UEU5XmHhLTUg3DE5lSVVQsxCw8NJOAFsK1sVTEe3yEQ1G9NFHarTRQVfOgUA3DaVBapfMkjMTcTy0ET93zqwZP1bOcrMQxtMTIZLzHbsNM/cTMdCBMNfNrvkuttEstgwBLTRPbpUoNw3lKndOqSgwNhGw0hUsVNLRnztU+5QA+1fbfWN/aP+w/lt/Q39rfADRP/t9AT2pPfE+OT0hLPtVsnrO0ZLBNjWOrTgUUFpzEUlAFA8gMZXzn3nIVRaQkubTkH5znZsOc5KX2vFTCvOd+wktEhBsC1FT9HPfm7YaPEPsW/yj/AEL/vF9m/+Bfev8Eb87/KG+A4vne/2ifUm98b05VjlIqSqQkiSzE/DwHdsIQbCSri1TVEwdsBIHMtPdNVU1TbVadtm7SVhwUS+NXFcRY9cS8BBM0pCscWW1kWBXDwbwHplIFLiyk7oQMIxDmD/gPCh8AjH9GH7B/wn/sH2Yf4H8Kj8Acjy6PQI/aH8x3dsKQV9RFJJx0AwR0wbS0fFYqzSM7LCT65GS91Gd+Yms4VaVT/lwExFT9FCpcBFT0tBzMZOd8J45Sq2pTRaMz/IT6rCTERDRXznJVDFW8J+ZSotwkjWzkJDVRnQTkRxbCkaVQDUNa/Ccuc08NI1UtTw1D6k6NNE7VtNRFzU2VU0xNjZQETApMtl2zqEu9w0dLzSPrTATXplJ+Sm02vsInbDUIZDRTMB7CWaxPPt/IP2LfAEyvDk0OT5CvKk88r55P2K8A6q/Ery7vQOPuk2zUQzAewlP5TaWEXOT4nMRy5ESr6FA9I19kVNMkBEcVUuUkUk0zMJznJgMcVNXtjOS7NMSFNFRNUkAVdMzkM2B2VfblrsLhZF8AdlWGX5hfMv/EX85fUM/6XwAUbxZviM8yb2Rvfm/gz/LP1VHV6z4klKWkJBlT0qXDlLxnpmKpzGQnVWpNM6BEJBY0JIxWrQTanHRzzHTlVz0jb1hSNTPXpAcmA1mdtFhVwyuyWEUzcyx0MZQEA3ACdoLAdHdmddbddn1+f5h/ANJ5Fu8479J/7H9m71CPku+ApO9+78jvWoF2ddZjBCREGizk8xwkrlblZm4jDPSN7Twkr1Wt1LyHdoLwVsxkt1TtlFT9RFQ121vZU60DoVP1JFNF1NSctyYCt4S0gARUSVJWJTMRUoWj2nTEpFSUNGuw9sIo3LTxUOUU/CSLhFCtlFBV1HyX/hI9rU89I89ONTROrQROVk1TnU2lwzSslMxsp5pGw0sNI5VLJQREBNUVSsVkSkU0Sg10/Jc2MivHS0XDMLxEYqw/Lq0ARq/AD9IP5A+erwgfqq8sHwA+H1AfYh90H4Yf+KNe0zSkUxdNPbZOk0/1wxhklwJO4gXMJ0bFriV+tSYDvGQoi7CGM3wk3rQkrLRlFNcAvrVWxXZV3r9wX4JZDs8gzwAyz6wvVs9oz+Iv9C+uzxg/QMLP/M9eb0A/UjH2Avp8JG0MNJRXUr0jwFK9hJVTpdRTFRMuPNfGIkK1VaW0VaXzMVZNM6imnIQbV9WE7NT+5DRtrVh90+9YvSMgHHQMbVm9Y+BY/UOlWO0UAgRFWHXWprNcf251bn8A7wAS74xPnk9Q79Lv1E/mT/hPQApfHF8uX1iPaoFGUqeMhEVxhEQz/Odu8xz0XQT0qx5WfdPf1GShVNRmSVWdZCz08zzX9qNUdSOtOtyEBFQVE86MtJYCFCRefPfuYxwvFtXOYyyUVc9sJJi0JGCUZB1kNKvmUL1jsFy0eHyUQZVQpWMJbJSq/PdGU05WpfNRTm0kTZWUTY1UprQUuUyFlKxk9QykgNVLPWRLZQPD/JSHSoa9I5BKVQbWlX4FtkJFAOwHNqUOfT6v6A9Cf1R/Fh8AeH+Kf5Qfrn/Af9J/5H8Wv1QQe07TTHW0Tc00TnXzbTl8ZDdQjXOuUPWjESMsZ4Y1pvKBPCXEtJOwTK5TBJQDU322ftKfjPQNZ3y0NVKFNsYl1r9YLwBqL3Qvji+YL7IvzC9Gn9gvAAI/nM8ePyg/Wj+0n9afeDtEJtOUNHAU1BsgjjNTpfOr0VN9009k9MnUVERaxDTbnFRRVkVTxxT0aTtcR47TWHUjiljN9LY0RCVZxZMGWVUEWGrdk5gcRFX8NA9YxZMB1rRHPtO8p05NZk94T/qvAIRPhk8wv7pPRL9Wv8BPir/QnL+uv1BbDiKc9ORkV2q9EyXkpOAE9J5WDUNrTFZ1IwoE9M5V3WStVXWzVVVlcxqcVOFVVCWDp7w0YmT0KcRUVfOsNL6MhIUkpVOV1BVT7bRSFfOb/BTzEK4zUHSEo5DG0+SUiMz0UdwUaxtRhdRQNZOgUBXzs2tQzTRUZPhPXQRPok2TInxsM4AuA00NBE2mTZMCTR2GdmNMZfRLGg1DfMxkA0ttZGQHvrJbl0qNc+5KpVRLLcQCbNRBlHeeDaYPkHtWf8DfANLfpN/235h/+nkW7zjvSu+wXO/+fxB79jK9TO3kTcYd831OVWQ8hwZizFDWvfM/Ub0TteSEKFKKHQRSBcRTnTbW4+RU9lr8FMQkZI9SVYNYFPQE2+C+EgUsJBuQ1oXOj+CDAN6F7o+ALxKfLJ82n7D/Yp8AjJ/m//j/Cg/En8afQA9SD1R8N27DUjWDieTk+gxlWiSk76w0blRVA+g8xaw8pw4ibFb9VFbd81TK5LTFdLQ1HEfvYgFZWAVGFgPsBMFYbeODBEQTQFjtNqby0MS3Rk/YrwDqryS/dh+IH3q/nB+2v7AfAMIf9B8GLxgvUllWVd4VvmJrkFc1A1bktBVXHaTW9LSOVgXjTgTE+lVUleScVIGkVEa8BAycVGXRzFSaPMeGMhxU1YSq7FSu5FR2dMRA9OQIIVOlJHzHjjUmoh+MNOOAau9isbTEe0T0RVENRLS8x+9ikWxkWlDd8yS2vOTcT93zdE+FpE9qHYROpYRO3fO0TSWkrU3l0+pMbfOMJIQnxUzNZEtl1uYjNNScSjaF835K3ROlSrU2nuMJSxXUlDRMfN+W3SZ/2N8AMk9ET+bfaE8S7xRPbu+wT6DCT9RPfu8Qc8YzTEVkTMZVA7hNfWZ+M1w0VFCqZfPKxORf1PTUzORFlnzEu1JNhFM1hOwkISFT9ZRUV5Zj3ORNBDcHogH9ZPfGhcaF1oXWheaPYPsAhvV2/5D/ov8kb77/0P/i+QDe/3hvim9cD7afoG/SaZ5VtBYTFKSnfMQbU90TlbYcpBFUleONVOUkVdQNFJQkFgTEigzE/lZqPTNx3BTlbBRTWG3zrbwMFBNZbcRZlePt1Vh9NFiFg3PsBDFYFh2D8FfNY8hUFz4Vrn0ATh1WH+B/ch8EjxaP4B/aGQDWH+gfQo98j46PoI8qIU4V1J7j3LRE9HQDxITBVlpt83xUpCtWdXRVJaOrr1WFdFXt5FUdFFSyxWPGFHeeMkdUHdMQ2iyk2ewkoVNl82pTlj3TM1MtM/wE92Yigap8BElslBGEBNpUZKRaLDRszOQ1USWj/zRUTbpMNIRQ7TTcxBg8NFvBT81jWE9d1E6FVFbklAVO3eRN7eRNZSRY5Eemo1REqkvtNEst1FVKFcRKRcN5VNS3ZNStJmzUoUtl8xos1FkADEf+PxBPqt+kr7avYE/arwDkT46v8K8ivzS/Rr/oT4qprJY1JiIXTUXD+RxU95p8NPTsxHJQ7ZRM9HdYbPeuA1xU01ItMywMdG0xVJQTU23z3FJF1ClSpbQs9D5cVBOUx071AD71Pv9Q885dbv+A/wpvHG8Als9Ib7rPzM+Ob/DPmm8U3zAm3zjfStmGcgNS7WaOwrPAUu3mnsKyU00jMFVU9SOrHHQopCShDJRrGFZF06jshBtXFXRYxHQjEI5SbVg1NFgtM1scWVWDFVlNI+DkB5p3omQUFCBYTXZmIsEApH8+H1Af6n/0f17vKI+S7wCsj0aPqO/K7+zv/u8oLzopqq8ypnzkc3zkM5zk9alWReT0hG30hC30hN0VVW00Vf3UVZXWlnMslKO3VMU0LJfmM1QtM8zUBHdWwlwEdCXMJO5SapX0Uk0jgIQEOlJdIxUFnFTNtLSXpJRDUEbS0SikxayXRtJ4PDRBUNaNswlQNfRP9ZM9T0rNtE6dM2fsl94zTW3DrR6MtLlMXSNVhAT1LUtdI5VL3cM0LKeGctuDSp0zh0pVw8xKMjUES6U2VsIsTLUkbK8Afq8YT8KvJB/Or0gfWh9cvwD+r3Afoh+0H16/ABvGFW4zSqQ0QwSkMXQ1ZDQWvJQjjFDVhAQHTsIK5PeOw4FSVZvbsDYj7Lf2JfbyZQZslDFSnSRklNPAHs8wwwCWJT7PUM9iz3TPhs+gz6rPACw/3s9QP2I/DN++b0jfqj8gvDd2U8wkiyAW8lds194ztgx00VOlk09UPRPKKhyURvyEvwSUM6zXbnJbN1eNs6lX3dRYldOriFilk+8E5VmVkwyi7NyVZHRbcBajWLUz2AFXfVQ857Z/QOPGf0jveu8A5E/2T8DvEl8cXz5fGF9KX6As93ZfIP8y8c4inMyEZK1X9fMlVxUz4kR0oUlWDQTkhBxs9zajVS1Ty1VV3dRVxVQslKdUZEV0HHQ4rPdeEr5T9fNbhVNdE05TbXRTBTOh4PS/7vVuNfYSwLw0iM1RBaNRUf1kPDTkUJJdE64sB1aTUF2U3JSOVqS0Ik9tVE6FZE69JLVN5ZRNlTMGTa0Do2lMTQT8ZN1UpIFLxWTFS+UjvrQHNqXugutKKsW0S5Uz5lSkQTQX5g8A+A8KH4x/Nh+Ie14faB+KHwDcfwaPkB8SjzyP1h1edU4Ctb30FID8lHhOlZN8oU8dZJxnzvO8JJjEJCqK/PSdhCVTddaW09y0AVFTzba2hZbSWOyEKEwkAGPQ5iU2xZ4vuC/KIcYt3i8A6C8CP3yfHj84P7KfdD/Wn8Don5o5lj8Ir7o/jGT7UYqNsxls1HBs1FNg7oNTqm0D8fw0b7T07AxEZmp09OD0VVbFI8pWVSPVPDxEzDREOdTUp1ha7WRZRYMjWcWr04REbZj81ERYbQMBWI2TAdKUVzblNkUu70Dv0k/cTwBev3C/gr9cX6a/UF+iv9y/oO6/AM+aWa5VFiJWvFQVNhTk0VZdk45WPWTcVMUMRMTO7FcORV6SDlWq3YRUxSOarPRijNQrQVSNBDxkM2AuA0xkQMyEpQhspNFsJ/7TUs1zLmhsZ1azjGR7FJRDUc1zqw5R1dRQXZOePARptKxn7tNPxZN0T71zCmlP9RQMJU51k9BNzSOzbE091FzUjExFYyco/BTTAIajS73ES51krAesBgOsBANLhYRLXfP9AtQETPR3Zn1ufc59nn8Q7wDCfzTvRu8oj2rvfO+O76DvYFKPvO9udW6F39K0TU1DVa9U1LDEZFIsBMgcJGM8Ua0D88AOwidSfQRtUk1DH1MlozZTXfNVHTz09owkxDT0j+yHBEbz/PT9PJcWnQ6VDpW+LwDQK0afYJ/6L5Sfnp8YDyoPAPSfTg9gDwKvdA+WD6gLdvqss4COYotStWRSlbN11Gyn/mKNHGQIfMSDVbbNg/hV/WNtVpVkVqAtxg7zVLR7QL7yvHREEy1ZTeMeWQUUWH3U7KQthPykQliFY/EkHFuwAB61FrUmtSa/OL+6H5S3Vr8A6B/6H8y/vr8YLyovRC9mL5AQz6JRDiV2gpAsxw4iBVVXDXPBXMR+TMQ+nKSl+gwUvfwHbsr+DETGqVTtBvZTVN1UVCWUUwilFKzHHkNT1QZW/d41NvOo3DQrkA5ysQTUbiSUN2VRTUP/DPcOcpFQjWNLW1CNAyYs16YCWLxks+5O5WSEhBxO7etPpvTk70xt1j4TTPXkSxb181BLbRRKRdSc1w4i06VKjdbOU0ut8xpMAi3zWdTv3t/w3wLvhE8e7wBQ77pPtO/OT/BP4k8UX7bvqMjvSkG+I0xFdEz9U7xNTX0j906lBMRkcqRks+hQ1VRkNNFRNWNFFryEvFJ1gzA8906jHDRV7szEu9wEhdzETlQ3EKYFJpUWlYZi4ZT/pvWm/wDA/9L/7P/+/3hvEg+Mb2YPAMBv0m+MD/ZvCH8afxz0A5C0tsNMNKfMxBtTDSOVktSEEfwnzoNVLURsxBamzCSKVvWktCRx3BTj1CwXDtNYxTRZDSMVWap18+1cFLRUFHP0pDEVWHWD8DzEwaQXHrUevwCoH8If3B9Gj1iPao98L36PAIiPmo/Ej9aP6I+CKRaF9qJVgSzERjyEAxyFVg0WakbyLTSU7XR0sVXVdGVVHXM47Cd20rdUZWNtgGyUR1StUxBULfMt2WykoVMtY2osN8ZVqm6TUj3DgSz0SbyUEZVSLWPalGSkbDcecig2BGTxUC1julBdFBT0lUycNBaMNMGsN96jTtrNU2u8NAVOdfOdTcJdlE09xCxc8zAWsplLal2US42USq1jlEp1042HpNS3Sp00LEc2YiwBTI3ERE9eTQZdlk/4r6pPABy/Lr8QWw5fYL9yv0Rflr0whr+Yu27VfiIXTZ3EbFwtGIxUj1B9Iwf0x05lio7DUp1T1axXrlVG8g0qtMTg1ASs5MR2PHcuMgET7F+G/6DzXjUmb7j/Qm8AXG9eb4BvkmmObzgP4m8830DmbyB7Xt+A35LfrMQMTDca7sLCLPQ5U+3kLMX8JGmtbHfeMr9UlDNWDbPNqkSUHVf9JBSE/ldqNaRYHcRY5cMgWdUDVQxEFN4k5KVsFGEs5QlYDWScJMD0fwaPGI8yjwA8j77v0O/i77SPro8Q//qPIDz/Tv+IK4YtTtKmlHeeUq01tOTzVi2bXbwkHjFWpTR0d5bSaFWtpFSUS/NU/ZRUfbQMNDz0JKsGVL3DzrRUlsRUXklTbXQ8xPBEz77CPkw0UwdSlVb2ApgUxVHVA7UsdNTmpDSwUA2zetVQfbNDlDQLfASqT9aNc0FPXfPXzDRUTlptFE31A4hNnTRN1SS2VFReTMVz/UtFpEssnaaOosdK5cOQhKcewyYURENLVRT8NDAEt05PAGBPck9kHwa/OL+aH6wfTr9AgL/iH/QfBi+wv5q/TA1EaUwVFNy0NbQEMU8l06sUUK0TroQEI3Q0l4Ss165SgDx0KwAuNa4SLqosxACUlNFMdJscxGUAnCWkVLPQ7sVuz3jDXjWOzwCgz7rPxM/uxebPYD8S34Q/gCbfqD+6P2zflt/wPwJPUaKFE/qs135TvNTi1JRatVMdxFNlM1JUrRPOrHyVdHTBVaV0Vl3zxzFWxdR8564SHliFdEzkLfFc5CVZ/fRZJeYGQrWYvERY3HQRWB0z3AKMRL5s737vkOuW7yBfuu8ARFc2Xyj/Iv+EX25fgF+6X7DMX95fYPMeMpxXnTNkJpT0JVc1RIx0oaz3rtPWtPTOVf0EVV1TVVWytXRVNURslKdUlXRUpr0jK1TdtKQkvkREhRakJE5TjaMXPMf+08QnoKYjTMTDMGbjHESK9JRRWgTEG5Q05FBVM6CMBGtrUKWUUEXD/E+tE5uOT2UzIk/9lLQEUba0BNFNHTNsTYUTCmVNXWRMnQRMdOFLXVNZhewHVqKxShXjfgQXBgbC60oVxKSkW3BOdS4dAHZzRB/er3gf6n+0Hw6PII8Awh8cL1aPaI96j4yPHi/Ao7TOBV5zTW2jeU5Fw3xSpAQ3bCeeA1GV87UMNBMoUkWk1CVTXZQcB1aiVQEMBMZUxJA8RVL9hgKW8gU8BDswhsXuLwg/GjEAFj8oP8rPvJ9mP3A/kj+cP4AWryivOq8MT06vcK8ST1EqzYMZVMRwtGT+TMW0JFvxU+3Tb1RFw+z89FNmVb32RmNW5WRWZaMrVld9o8hcVDVE565FWnYjWc0jA1llRFgNo7WENLREzEQBWN2T0gD0XANQ9k+Q7ypfVF+mv7i/ALJfzL/ev+hfEs8kzzbPSM+IevnGta4ikIT0+6CW8hWZVy10pPSQVo1ktPQOrBxka0WDVeXTSDxkEKpEZNVURJ50ZGVURC6a5NToTESyU30ETERCoVMNlrZDBJdeQme81CJQPESTkPaFBuJ9ZKRGxGRtEJyk2VDdk6JQJWStUH2jKFBd5E99o3i2DHQOT8WzpU59RE6qtURNxURNnfRM/QRMWtX0TL0jy0sd5EstZLVLVcRK9QOHSqVkSlIdAwhcd96SAsTUTCyHADYfwH/Sf1Tv9n8oj4rvnO8ARo9Ai7bv4O8qKebv+O8K8dS2dW4DTA2jtLTUs060fbQUdFJ01MhQPQRRbE0GlvJFUs2DuVLFo2UfDAQ2xKSL9fZSDaOrxFKdQ4EElE0ElB0CBJT9jJdmnW6fgJ+Sn6SfAL6fyJ/in+yfbg8Ir0KvpA9AVq+4D9oP7A/2Bcb6Knz0rYl89BlTxbOVJJQRrVS9g41UVcMHZESBVrzE+FXFpFa10wPEtLV1XMTnDGRVWMWjv7akRBVZRQMgWQUD+lo0tLQMtHVYtdMznEUI/Keetc6CqdQXZr94v5K/ABQvlr/Av1JfXC/+v/i7di9AoC+yL8QvVr1OEwRkRFQkWGsQLrMsZHxW9WM7LGRt/FwUr1X9Y3NVdeMrOlVVk/7UpMY8Fy/im1RUVZMeVF3UvKShTVMFA2pT/WR0NPqk91bGoo9SVcNXrPQRNNTN2oQEpFGl5Oz0N1G2xaP/UHXjylC105OqZPROdNQY7ITBhNRYtgx07k4dk4hOxWMgbU71A7hN1YM8TVXDtdcM/BMU9LNLRQNQ1mx08UodZEr9Y4NK2OXWFnOcdKFLBQMaTALNg1kU965/OOum7WbvcO8Aykmm79Dvwu8UXz5fUF9iX1B0X66NtoUOAow8RU11ZFosRPdM9PBPjQN01DQL6lDFo188BwZjrGQb0Eq2Y1ONAzSUZwaS7Xz3bLajNJRAUv1jE1L1BgD29d79XpX2/wgPGg8kD6ZvAEgPYg/cb6YFjg8Ifxp//A9APn9Qf2J/dHcmsyzUQjxkaai89Zz0tiSUMVQlNKbMpCxVDbQ0NBocNIxmpMT+Vj0U9BT+V72D221Y7dPXWAVTHlmKnaRZxaPvpBfWo0y0IglYdRau8sH8F+YV5h/4HwAqL1Qvlo+QL4IvtI++j9iPAAKfFJ8mnzifWslmhX5TjIRVM4yE85TEsOR0beR0My1WFYRMFLFV1aYWE9rcpPBkNLlUvWOAVIbt00dUNRZmNS4VfmJcJiwUJVOdZCTUt6z3jkJTSVI9RIT0z+z0l7Rk1WB0dCjMZVB1Y7pQajW0UBXkUI1DCVAtc9umTx3TPU+109NOGtXUTs2DBU5tNCRHHtIpvYxHxvNLHdRLJUS8pEvdSv1jlGRHfmLMXESLQUudY77c1MvQxmJiABz3pk9A78JPRL8GX2i/er8AhF+Gv4Bfwr/Uv+a/kF+aX81MNWNDTa10pNQ1T6otcxZk9I7cNANkZHgUlGd+sn4sZPA0ZIMw/lVM/tMM1NxS9dSk9HR0xQFSDdSMdMtg7vVOb2Bj7vUAbm+Ab5pvFN++b9Bv4m9c34Aef4Dfkt8sf8YPcH/a31FCVbP69MSzwJ41LtLAPGRVOARktJT0T7x0zMyVmlwUvyw0M1aVdOR0HRj0dOtwJkIcWA1EhBQbgLaOgiNZDdMOWRVD4LKsFKUkh95SD1itNFcCFTO7XIdOj2CPco/076aPABj/0o88/+6PSP9S/3T/lv8YqP9SmYbCuFdtpGSXxnKbJVc10+JWbTSUlF9m3HQeVo3kTBShVd3Ta2hVnXRVbdPkVBUzratUNHRU9cM8RDQG1lw0zlPd05hsNFFTbCUWhnLjUiVDrFJtFNqsxDycNAdSBTPRUaYVM4tRfRTMNB/E1Oaq9DSx1DR69DRBXKQMbVC9E5FPVbMqT/WkVhxEWE69FE2lVE3F01smTS3zxUyFw0hMtCvqSw1ES82TJ/yk66BSLtKQTBeuctF0RGJ8RAXhfERBTLcOvyC/or9MvwBOv4C/6h/8H+6/IC8yL0QvaFYv+L8Kz0wVQ6BMzZRZTc1UHER4T8U0UH0ESvQ0IWRkmPzXFkKArDRRClwEG+CGwih8NAN8NK3TJKSfUoXDaPRUNUb0VAVSDdZeZa5y4czPAL7FZm32zf7PEN8q36w/Rt8A0D/iP6TfBk+o37rfLE9OT6jw2w6DLGRwLGTgFDRYrAQ1JOzsVB0L3ZyUUbVWHRRWzZM3VxWjqYhk55blhnNZfeZOA/RE00lYXQSU5FWk56Yy0FSXANbl1kXO7+DvAv90V25fkF8Aol+0X4b9hv/oX/pfDG/O9bDO9RZv0PN2MpxX9TNkWOT3XhN8lJBW/RNO1HStDNx0zlVNFFXFU1XVVWXkVX2kVGUzmlSq7UNjNAQrtGTzfMS+RVPFc4Uk5YTHfqNShaMtm5zEZFJ9xFI9RraS1cD01IpMNEVkxA5RWv10UKUzoFCFpFClxKa8JPxP5QYuc0+VpE5aFaM5NMTVTX1ETaXkrU3Nk6dMJXRMhaPLbUudQ29LpTMQS02UrUrNk4dKLaRKhaPrLUq9o11LFaP5NBQrEAD+FZYVjh+gH7IfNI/+H1iPAGqPbC+Oj6CPso8Uj3YvGItIDs2mpZ6SgaQnHuNP9TNrVFBVQ8hcpDxR7UMVs1w0KBSkmRQ0i8AW5VTGI1wE+BTkyGzEkOQkBVrkJCokN2Y1RjU+P9jPAOrP5J+OPwivqj8sr+Y/UK8A+j90rx5PWE86T7yv9tW+pUJe4v3clJuQpgN8BPwMdJV2ZATxJORvpEeGUoM1Vd2T+jzkb1bt9oailVbk9MXEVDWU54ZSE61ZbYMeWYXD+OxEw7VYZaOEhLREWP2T/gBcVCtQhlXG7UZVVl3OvWZfAIBf+r8UzybP0F86z1zPbs9A2F/K+TZvoMNOxY7ikNT0oku1FWRnBoN0ZD6EZP6aFATBlGSFVSUUjGQQLVUtU9dUxcRUjURUBG0eLNToUy2jslPNBIZ0BENT1SR0lIOYjkNSUi2jIqSX1mK15KR9tKStRryUA1Et5FBNw5VpUN10NJQotNTlT91DrXxcdBFPDRRO7UMjbU7dQ7xN3UNcTdVjW/VMZaOUTB2jMBTkrdDkdFlLVXRKRYOqyMR3NuVek0vdJHQUAUwAJeTsh/5/EI8iiT6PKI+y7wDU736PIIv+77iPKv88/9aP0OiPUvGG5b4DTL2juE1UDcSsJPhsdHE0lOi81VFRnQaOs1SUuQw0H3QElTPUZBVsBOnM915ygRVSldNNBAQdBATroF41AL6Vvp9YP+KfhD+GPxCvIq8APK+2D2CviqFmr/APuq8EH2AmHzgfShnuQ4SUQFItU62n9GQbUx0TlpREE9VUnUOPrGQqpGSjVdYdExZWXZOIfGT8VrSl9AzE4wzEU1g1dFisbbaeIhdZldPthLS0tly0dVhtczFYtZPxAmRkwdy3rr1OVU5V3r9QLwDqv2wvhi9Qz0rPpM/OL+AvQIrPBD+mz6DDVlWeQn/MxNVGfCQDRCVWldNtVqqdQy9kNO+8RLEc1HfWnGQ8VZ0DAiy0ulS2nQOCVHVzSVTVxFSqtURTtSOlXNRsfBQ2mVOVBPRku1IltPRkS1VShRRSVQPcHBSmFHS1cKzULESU81B9A77ZUMV0PHRQUE0DGlC2XZPITxVzYE9NA9qoJJQjkH5jTpV0TRVzQEVNfQPehOc+QxSUoVzkg0FLhfTMd8Z6w3D2AiZYXOSbQFYCLEydA2Js7wCG7/jvou8UX97vSF/q72xfAH5fkF+iX1z/7o/QX5Lh5tPW5FQTTeV0TfUj905MpRQ8lIxQpdZeknh8DFFg5DTzYAZzUxVzMNxkjQ9E1OJSxbQEtXzUQgKclBV8lEsQzpUmDzgPSgkATg1uD3gPig+kD6YPyA/SDwBUf2Z/eH8iH4x/rn/Ae17TCmwUV4SUwHyUa5Amk1RlSrQ0rSzUKPzH3vNWNeQWXDQdV5XTjcS0m7BeM2zUFw5yIFn1Yw5ZxcNZ4Fy3fnJmWH3UWMWUABQnxrUmLzgjxr9IL3IvtC8A9o8InxqfHD8+n1CfYp90n6geP6DDnsqn5IRz1MQ1piSU9VZVNv/SX+TEHilWZYT8xKGkFGYstJsQzA4jpDS5VL0UlBQ6VFZNcwRUNVPK9HSUxDStXLw0JVP1ZFI15FJUXUSE1DqEZAXU9M+UZGmXPGXUpCqkdOZQxcO1sKz0eDREQFB1EwuZUDXkpPRBTx3UXERU1mRE7E0dZE11EytNoP3E3Ede5ZZF5hIn1ETMRUp1E4s85x61hjNLJUQA1Ed2g3Tv9k2O5VZfGF86XwC0v15fEP+yX/y/Ds8gz8JfWETPNs3GwqBM5RNHBOSbNU5l4zlPFWYu4qwVUJVDIbxkmNR3VuNs1ATbME5yNFRnXhNU1Etg/9IVn3TUaIRkNfw023AedQCWb6hvum/Mb+Zv+G8Kf4TfAC5/qN9Kf8zf3t+If8J/FO9IJu8w46ay+tR3ftJwZBS14OzEWOT01VOVQ1GtVMWzzlR1xFVlM7+2jORPViWTxVblEzespIeWwhxYTQOKDCVYth3TI1n90wZZRWRYqi3jmPwUVQQkEeTk2AiMl56FpjKppI+2jV4vSP8A6o9s/37/MJ/yL6z/nv/Y/7Dq//z/Jj1WApxXxdNkqryUJSwE5LwUodScDqrMlNCMNJJ8NFeENByKjDTipDSpFKfuo6w09U1TxbO+Uy1EXGRPrASJF2RnVqpkTGWMZ7bCwBqMpIq81FRRdRSUp37SzaC0pGtQHYSUxPxPKg0jkYzEJlREutSnbuNlTV2kTV1k7KSrTKWTLUictOpLxbOOFLe+RYb2MoNKNaTERKtARoJdBUu1NEuFxFS/Zr8AX+K5AAYvkL+qvzwvJs/4H1IvhC+gli/YXzrPzC9Ggr2URIHWZBRvTqWkT43zNVCqPSOuJEQ+HESzNNQomtw0m2SkClPtdg6DU6oFowHMNMbkdJBkpFoCZKQqbKde1SbVFt8o0zbfAEjbTt9o3+I/lN+e3xhPwt8APE9OT/jfMu+ET5ZPqEsGEgv7UQVjGVTnLhN0ZXTkbfFcZG9UlcPsVPWWmr4TVR3TU1Y9BqZCWCVXLaRXpeRMhKd0hNvg2Eaj1OfWwsNYvfOHWBo1Q0T05AFYfeQ09w7/ACD/Mv+0X8ZfYP/qX/xfjv8ACA8yb0RvVm9obxIPFGc2hVTWo7yUFYyE0cyUkNSUsJvgVgUWhRZihVV1FFWq9TMQbATXfOSenARlsVT9dq4zxASyUy0jeqrUxEM8pAxs5VJFg50VUr0DZwTUImSkszDu4qu1UWUTf2xERuwEEDbERNlQNUOkUNWUvKSrKlClNE+Vw3w0FBHNT6WTqE7FpITE2U22lcNcTQ2j+Uzl5EyavZRMNUPUS50kxBQZ0UtFFCy3FmKlnBQDSxK1xEsFtsYyTEQn1h/oHwByKZ6/KC9CL6yPdi/Qj3IvgPSPBp8Yn7Iv1C9eha4TTKaVw7xNvfRMFLSMxFZVUEXTypzEQZQ008REDUksNLtSncQ8N87jPDRN+OQEyFLdZNwETnSkBR9EdP20N44/KN+qP8Q/AM4/6D/yP3SvJk2GrzhPuq8AzK+mRd6vcE8Kvxy/7ppzMGoGEovUTJbUxBNUnWRNVB0DCFXtJORk+IzkU29WxQREBHHcVOPcVLVTvOS6zOQTWbWDHk1ZLaP6WFVW7uJ1zOQBM8TlJFfeVa7lll+oX9JfADTPDm9Yz2rPHG+Oz8D/ms9QxM/Wz+jPos9X7SRXdXRqfMQFRMTDzGR+VrWDyz5WNaP8dLTbZXVV2pWDOuxkAFW9A8dUtmUTj1R9w1VUTaMeWVQVpLyUo1Mto2osdNMzU9VGrqLERHSNUqxtBFw0IFI1o9ykpKQZUbWEFKQ3UTWEROSLkNpGwpMcFFtQHbMYUGyd5Kx0XE8Fo/NONaMbjE4lEyNOZZbWdUaiqd5chzYyGlyEusQUWYYshABLzQScF5YVthIdKrwUnZQUF+x0VTyXTo8AYI8CL/TvBv8Y/yr/JJ9O/wBg/3L/hP8mn9Av8hnO5bazstx1TcW0TBT0T3WjcmIU5OgM5ZSXdqJiUpWU0tRELKTXrmNTBRPrUmqNU7kcBINcNEBSXbQA3ETToBal/p8QryKpvj9ArwBSr3yv5g+grwofrK8uH9ivACK5Th9wH4IflB8mg1QHlhJVqER0HTw0mEw0MXTUta8UdCp0tKFVFeRWii2jisxk/pS3blX2I1iwhXR0VMOwFoIXWXXT76JkVLTUt1ZzXFTntGTBAHxfjl0WzR7PqC9Cz8wv3i8A8C+CzwTf9s84P0o/XD9uPVAWxRbV3rPEJPO8ZLDEZFSLsJZyL8Rk73S0sVTXqiYDVeW0VEUEVNUDgK1UFYNHVLV0VL1D26yU174CXlMdMycURO4ERAe2coFEBKOQtrPU145iVZjMBGD81Cr0BVCtA1u8ULXjhVDFA04U55ou8q709EJP9WR0lHRWNOQMTjVUTS2DQFTnrBYD1EQCTB2ESy10S4pdlEqtc5yM77aTrOS3FUs9AyvM5F68987lzu8A4O8y+X6PMP+SX5z/pl/IXwDaX+xfLp+o/yJvDGc24wxkLRfcdDlOneM9vHQb4CoOIpEc5AU0tH28ByYSVWRUdPJUtDbUFVN105sPU9UD4FIVxMyUeApUdELU1Ay0FGOghgV2DwCID5oPrA++D9AP8g/8D3Z/ACgfmnmOf7h/ah/Ef5YfAItCflL6FIfWZcbVXnLCRARrOVPtc7aU1DNUlVOtzmy0SFUt1FW14zUq/BSqtDQfZCSRFCf+E7ZUJPJYBTMlWU1zELVZrXPkJCSpWP1zaFZEJCRY1dRXlVO+jCcA/r8Qz6IvHJ/GL0CfUp9kn4AmP4ifGj+cn76fqJNWQrgI1J/elb5yphTUm7WbMLaDapS0obQ0X6Q0IFZlI2vhVT3jo/QUaFUlc5jbMPZDZLStVK1EhNQ+LVTtcwZUxUPQzBdeQ6o8BBssBOMkBKxUtHZWvGQ+Um20Ug0j0RR0C5pRteRRfYQEhAMANpPVUE2zfATkQ3REDFCqDZRPlVMu9PTCRORc2U7d9rbilU1NczBNtlVDyEztc2ZMTXRLajW0S61zNFy01Uqtc1uUSj0Di0plI9H8RBU8pOTdpOQ9TLfG72DoAFNfZV93X5lfC8+tXx/PQc+AU8+9/nbPGG+az2zHf+KgWUz1NDS0NU7FZE91kyk1lEUE5CMEdJckh3/iSYDcZbwUOBxHZiIBlNRYIwCm47ykaFJthFINwwEOvGQ7cOZv+GsOdQ5/IH8AOn+0305/aH+Cf/zfvn8g76Dqf9x//n9o73rvUT0D+1VRfSMZ3GRwlGTivKQtWDQE1VPV01JUh0alWsZC4GSEU1ZFtFY9A7U7BJwgHCSPWPWzClY0JCdZfeMINCTX1IRVnCQkWUwkFZSE2nSXAHYv+I+SLyyfNp02n8D/0v8A5P+en/j/Gg8sDz4PUA/amUw28/yUZlcd9GQk0aQ0q5BWDcNOBCQOpDTQLVXV05JVLYRVxRTMNKvVVP1EVK0TY1ykLW1UbYP1U8VDwFP1My2HrGRPU23zCpykM9gKboJlTNQuvBSD4GYjlOTNi/xkRVFN1Jzk2VAW1dOiUAVDa3Rk48DGQs0A/KSTT/003MSlTloNI0EstNlNxWRNRUSZTXX0RGRMTG20HFR3FUud5Eut0758t3a1ruMZSj303BT5S12EFMeuvQBGX9C/Es/0v3YvOM8yz6wvAL4v0C/iL4zPBj8YOz4lfmLVvbzEgFRkedTEuE+2VeNWUG3zylCtMz9a1KS1hNQoUq0zn9RlqISkG9AGoiGEpPispMZa3GSQTERcUm3zKkTUAQW8NJPQZt8Af4rfnN+m3wDA39Lf5N9eT3BPEu+UTzbvQEjvuk/cT+5P+EN+Yv38NEjDMEYTTNT+rKVMhPOsZG1vVITuVN0zg1U90634TKRsVq3kVlU0V1r1Q8iEBDdYxcOnpIRtFayEIFlt8/pYpTQ1WAUDh8yERFiNhi7TALT3Xv9w+4b9jv+g/+r/HG8ARm/w/wIPZG+Ob6Bvsm/Eb2jelX5lfhKQFKRUV0X01owMgFZ9E0CkBP5V2gWjwcwEhVVt80pV1K2EvATXfKSQXIRYVDItpFT9NMTkslP1pJykK0NTXaMNhKTIrDc+IoVarOQitDQTQG41J7J/2vxESNw0A1Glo8xQbPXEZDRfUG0jKlD1NFVPBdRPRfRPdbRO7XRtTn1jxU19E2BNDVTVTNUETD3zOTyE2UtaRUNiFCQISz0TsXy3CpYTSj2jA9QcEyDWo/wnAC4vQCtGL2Av8r/sj4YvmC8ACp/8Lz6fOJ9an7SP7i2mhUpWo0xNNE0FBEw0+By0a3JQVaRQXaNdUcWmVkbSRVI987l8NB+cpNUz/AQXhHTtHFS7UgQtdEzUTvyVHBQTUO411j8A6D/6PwxPHk8wT0JPxK92TwCAT6pBhk8QvyK/xE/2T1i/Umq/UXWErORCFNSoPKSVHYw0mLzkFUx3dzIstuTko1VFsxZWbfOKqhx1Vp0TcXxk5TxkU2iEVDPw/oIeLPQXWeVz1e+kVLZE9HXEVDNYCj0T8YwEwQRnbvVOzf7lAH79Dm9Ab5rPrM++z4hrzs8AyG8C3xTfJt8430rZ/uUmcrWB9GRE5MQFV210VlQ9VITUL+S08eTks1RUq3hV1QM8tAQCXFS8LVTFo4JURRNL7ASzsNan4t1TBQOnhHRtU4ZFszZTtaQcp05TPKRNrVLdAxNSnaPedLSoajwUcdR0LIS081DlFLVQ/QRQtaNQUIWjHBZk5MxP3QRPJeSkFEsw2j5zTlVzqE19U0dN1K2W3gKDrOQj3ISqSyrFFEtFVEqdE6HsFz4i07pKxQQMJJnE5CxMAE2EjJemjT4vIJ9C/+SPZv8AMJ86/4T/rv/A/9L/5P8WP9QIC4aijCz0F0Q0+U1anVRO1VMaUJ0Tkdx0pQdEFHuUpwayZMQ01a1SfRMwUz0TMQQUD9oUFOOsNLBSXfN6UhS1VMQ0FZwE+kSvVq9orwB6oXatjq+gr7KvNB/Or+ivAAq/bB+OHzC/cr/EH9Yf6BuqhjNS3cNXpATEHFQ7WvTUtjRUM1Tlc69kdFsqVeVzv1UFpFaVtK1WZYMbV2WEVzWD/JpcJGskxNVYlVYOEg5lWe1j4IRXnhJmWKV0AqxU5zzHZsVOze5feM+Kz6gEN6azfNRi/CQj5CTgNhx0nlY1g0xWhTQcdFXOPHSQLHRVrNQctNRL4lTdVFR15MzUK3w0VDtQbvK+rLSFlDRODKdELjMcpJukBGsAbvIuLFSsoxDuYsBRXfOKhLRTZlQEG1H9tFzkoFBtJLVQBaRQ7WMAUF2DkbVPrRMmfOS+TiWETmRtJDwEuhSFLESmT/0UAVDNNBRHFkV+A0zkc0C+swCUR+517nWWRW5FjkXGTXYDgNxHhkXuT4hDdk0WRebCNYgkXzZd3sI3TF9eXVZyOEB0X4ZfkFNuX7BbJvI6vF8A1l/IX+JfDG8ebzBvQm9UbwL+Ajxcb25lbm9ob4JvrG8Avm/Qb5pv/G8Wfwh/Kn9EfwBOfzh/cn+Ef5Z/qH+6f8x/ANZ/AI/SfxSPBo/ofzqPXI8AXo+Aj5KPpI+2j8iP2o/sjwD2jxCfWo88nyafOJ9Kn4yfAIafaJ+qn7yf1pUWRZ5PqENQjkWGRZ5VDhI+RFRFZOSpTFznnhJWDERbRARhpkwEZ1Dt1EQEcUykdtqURHxM5H5QhROEUFZ1M4lQjdOPRFSV7FQ1mkzknhREo1BNJJREVaxEBLFEVLWcVLhM51QOI8ykyGxEziRE0VTkVANA3uLbpKTflKTkzKQV6GxE7iRE8RRES+De4lX7pKT/RFQF7BQIPOStDNw0EFHV1FF1MxmpUe3kzAQjrBQm5DQqqgwULkwUMtwEN/QEOtVRldNB1ARF5DRKUWilNOw31tJVlLRZUY3TVV9E5GOsFGY85Gw056rmwnXkBHictH0kFICqrBSGVASLFMSPzASTqtwEl/QEmtw0oEwUoqgs59aj3LSxjLS17BS4qvS0vjTkwdwEx1QEy6oUxM/MBNPsFNj0BNoCJBTgzAfeBQ4VRhWeFbYFahbi/UTkAwQkB1LFI4UKdAQQDOQj4K4zBOQb2pQEIKQEJFKdUyhSUj3kUn0EbNQ3nAQ6JOSrPlJFE0Js1EcE5EtqzDRODORTjNRYUv0DpVx0BGDEN55SaOzUbEqUBHDUNHacB27yfpzULYEEJIdSnaRSpaSc1G2RbNSXUm2jnVLV5FVSBTOlnASqlNSsvNRVsmwEtUTkucw0vpQEVcDUNMa8NMtk5M3c1BXTjNTY7NTclAS7MK4CVeVE5Olk5O2UBPDUNay0Bcw0/lJF1FNNBFNIVdSEB0YSEqw3nrNTrcNbIVMFMyVTjdRTtUSsfAeGEjRTdTM5VPQ9VkT0QlPlE0h09EyEBDVPZPRVbPRYU+3UtDRVYBwkZoz0acz0bFz0TXEcJHZTnQSUNH58BFWBrDSHVPSNhASPhPRNlKT0mFO9NIQEn2T0VaVs9KjM9KxE9LIcJ6ie45Q39vLBHCTGdPTMrVM9Q9BT/bPTrDTXUkQE27Q1JCTjbPToVPTV7Vz08aw09zT0+lNaFRP+RPQCVHW0VH20qVSFtIw0EwwUGDQkGtVUfSRUhdRUrTMnVMZtoy1UJSZeUzQkOlSstdSMNENUjbNFhDRLaiwkT0QUVGQUV1Tt1Go8FGCEFGUMFGhUpTMrblT19FR9pFQl5DwUq4BUJdOCTBSHhDSLWiwkj4w0k1SdU5gUFCucVCVDoUQUpHQ3FsJVr9QUsWQUtzQUunQUVb70FMJMFMfkFMrMFFXOXBTTHCTYVBTd9BSoczA2s+QU6hwU8Cwk8aqEFPUcJPh0FP70FAJlVS30VTX0VDQQVSUUYVUtFGQ3XvPsJCdVjdTZVY1EbDQyVS3TNlWqrdRVpTM+PDRCRDRGmvQkSjQ0TlW99Cw0WKlV7dT8JGBENGZMNGqmVDRuVTXEfDR19CR6VVVNxFXN44PsJIeMNE2M/CSQVTUEDDSYVDS1nhw0oQQ0o1U9JFVURSTUNLPsJLccRLkkRFW/1DTD7CTHjDTM/CRV0AQ00xxE2cw03bQ0U+FV7eQcROnMNO0cNFXxjET19CT6NDT+PDRrAlYt9Fbd4wxW/SRNVjWzFFYtFNREHNxE2yBWjbMlVj0jKVamVaMrVn30BFQ1FFQ7zVYdE0BWfRTsREhWyq30VrX0Vr30DFRZVmZto11WXaRcVGVWBeRq1ERsdFRxzER3VsU0pVaNpFbVNMxEh9REjKrcRJDkRJSEVJjURJyqdFShXFSl7ESo1ESsVVaN5FZ1BFbts7p0VFXBXFTFzETHpFTK3ERV0ORE1KRU2tRE3NxEVeDkROSEVOhsVO10VFXxzET3pFT6rFT+tFSrA1ct9FfVRFf9JFcqjbRXlbRXnbRXXfTEZGslVz2zKNRkLVddFFVXpdRXLVRXNVRXNbNNROxkSFet9BR0UBx0bVTsZFhX1dNeVyXTTWIcdGRXBeTUZG38ZLVzrGR3DHR7Vy2zf6r8ZIMEdIfUZI0UdJCqHHSU7GSYtGScvGSgtVct06bMZKlXZSOuqvxks6xktwx0uxR0wFVX/bPD7GTITHTOvGSr0Fflo9XsZNi0ZNyq/GTjrGTnzGTpTHTuqVdNtOxk+Cx0/NxkAbVYBRRYJaMIWNVEWNatwxFYjbRY7bMaWFrV0x6EhCJYrbRYDVRZWFUUnIQxWKXUWC1UIrSEPuyH/o0+E1hNhjYjJrxkYFc19GR0yLxX7rNA1EcWs/w3ljWugxw04TwnVHZzrBQ83BQGdBTOPAdU3tO8BBusBOO01K4c5yi21Y6DbOTRPNSNBMcWwqEf9MRDsN6l5hNQzeNDWlSkC0y0kU+9hE8tRK1O3eNMTn2UTYWkTdpl1E2NE6tM3eMsTKrdxEvd9EuNhEt95Epa7bRK3ePsSW3ESZW0VUltJEilNEjVREit82u8R/XUR9XTDkddJK1GxQNQRkXURhUDsWVFHcRFPfQMtMNEnVRVRC00RH0kQ12kQ2UUVUO1JEJ95EJ9xEJl9KVDZURDLbbGAjA0tCosLLf+siNENRRE5USkt4Cetba9prU+89S/3rWeogoA5L/uvY6D9LcWzR7FRtM8zwBWz0jLTs+Iz5rPfM++zT7TAUPFz9fM1sXWz/jPAt8U3wAm38DPQt9U1w</prop>
			</obj>
			<obj name="Protocol" class="HTCProtocol" version="1">
				<prop name="Created">2013-09-16T09:06:59.409</prop>
				<prop name="LastModified">2013-09-16T10:28:21.509</prop>
				<obj name="Programs" class="HTCRunProgramList" version="5">
					<list name="emlist" count="4">
						<obj name="item" class="HTCRunProgram" version="1">
							<prop name="name">pre-incubation</prop>
							<prop name="Cycles">1</prop>
							<prop name="AnalysisMode">None</prop>
							<obj name="Segments" class="TEMRunSegmentList" version="1">
								<list name="emlist" count="1">
									<obj name="item" class="HTCRunSegment" version="2">
										<prop name="Hold">600</prop>
										<prop name="Slope">4.4</prop>
										<prop name="StepDelay">0</prop>
										<prop name="StepSize">0</prop>
										<prop name="Target">95</prop>
										<prop name="Target2">0</prop>
										<prop name="AcquisitionMode">0</prop>
										<prop name="AcqPerDegree">5</prop>
									</obj>
								</list>
							</obj>
						</obj>
						<obj name="item" class="HTCRunProgram" version="1">
							<prop name="name">amplification</prop>
							<prop name="Cycles">45</prop>
							<prop name="AnalysisMode">Quantification</prop>
							<obj name="Segments" class="TEMRunSegmentList" version="1">
								<list name="emlist" count="3">
									<obj name="item" class="HTCRunSegment" version="2">
										<prop name="Hold">15</prop>
										<prop name="Slope">4.4</prop>
										<prop name="StepDelay">0</prop>
										<prop name="StepSize">0</prop>
										<prop name="Target">95</prop>
										<prop name="Target2">0</prop>
										<prop name="AcquisitionMode">0</prop>
										<prop name="AcqPerDegree">5</prop>
									</obj>
									<obj name="item" class="HTCRunSegment" version="2">
										<prop name="Hold">15</prop>
										<prop name="Slope">2.2</prop>
										<prop name="StepDelay">0</prop>
										<prop name="StepSize">0</prop>
										<prop name="Target">57</prop>
										<prop name="Target2">0</prop>
										<prop name="AcquisitionMode">0</prop>
										<prop name="AcqPerDegree">5</prop>
									</obj>
									<obj name="item" class="HTCRunSegment" version="2">
										<prop name="Hold">15</prop>
										<prop name="Slope">4.4</prop>
										<prop name="StepDelay">0</prop>
										<prop name="StepSize">0</prop>
										<prop name="Target">72</prop>
										<prop name="Target2">0</prop>
										<prop name="AcquisitionMode">1</prop>
										<prop name="AcqPerDegree">5</prop>
									</obj>
								</list>
							</obj>
						</obj>
						<obj name="item" class="HTCRunProgram" version="1">
							<prop name="name">melting curve</prop>
							<prop name="Cycles">1</prop>
							<prop name="AnalysisMode">Melting Curves</prop>
							<obj name="Segments" class="TEMRunSegmentList" version="1">
								<list name="emlist" count="3">
									<obj name="item" class="HTCRunSegment" version="2">
										<prop name="Hold">5</prop>
										<prop name="Slope">4.4</prop>
										<prop name="StepDelay">0</prop>
										<prop name="StepSize">0</prop>
										<prop name="Target">95</prop>
										<prop name="Target2">0</prop>
										<prop name="AcquisitionMode">0</prop>
										<prop name="AcqPerDegree">5</prop>
									</obj>
									<obj name="item" class="HTCRunSegment" version="2">
										<prop name="Hold">60</prop>
										<prop name="Slope">2.2</prop>
										<prop name="StepDelay">0</prop>
										<prop name="StepSize">0</prop>
										<prop name="Target">65</prop>
										<prop name="Target2">0</prop>
										<prop name="AcquisitionMode">0</prop>
										<prop name="AcqPerDegree">5</prop>
									</obj>
									<obj name="item" class="HTCRunSegment" version="2">
										<prop name="Hold">1</prop>
										<prop name="Slope">0.114285714285714</prop>
										<prop name="StepDelay">0</prop>
										<prop name="StepSize">0</prop>
										<prop name="Target">97</prop>
										<prop name="Target2">0</prop>
										<prop name="AcquisitionMode">2</prop>
										<prop name="AcqPerDegree">5</prop>
									</obj>
								</list>
							</obj>
						</obj>
						<obj name="item" class="HTCRunProgram" version="1">
							<prop name="name">cooling</prop>
							<prop name="Cycles">1</prop>
							<prop name="AnalysisMode">None</prop>
							<obj name="Segments" class="TEMRunSegmentList" version="1">
								<list name="emlist" count="1">
									<obj name="item" class="HTCRunSegment" version="2">
										<prop name="Hold">30</prop>
										<prop name="Slope">2.2</prop>
										<prop name="StepDelay">0</prop>
										<prop name="StepSize">0</prop>
										<prop name="Target">40</prop>
										<prop name="Target2">0</prop>
										<prop name="AcquisitionMode">0</prop>
										<prop name="AcqPerDegree">5</prop>
									</obj>
								</list>
							</obj>
						</obj>
					</list>
					<list name="AnalysisModes" count="4">
						<item>None</item>
						<item>Quantification</item>
						<item>Melting Curves</item>
						<item>Color Compensation</item>
					</list>
					<prop name="ChannelCount">1</prop>
					<prop name="InstrumentSubclass">HTC_VER_10</prop>
					<obj name="Container" class="HTCBlockType" version="1">
						<prop name="Id">bt96TC5</prop>
						<prop name="RowCount">8</prop>
						<prop name="ColCount">12</prop>
						<prop name="OvershootDnDelay">10</prop>
						<prop name="OvershootUpDelay">10</prop>
						<prop name="RampRateMaxDn">2.2</prop>
						<prop name="RampRateMaxUp">4.4</prop>
						<prop name="ReactionVolMin">10</prop>
						<prop name="ReactionVolMax">100</prop>
						<prop name="ReactionVolDefault">20</prop>
						<prop name="HorVertCrosstalkCoefficient">0.0003</prop>
						<prop name="DiagCrosstalkCoefficent">0.0001</prop>
					</obj>
					<prop name="MaxPositionsToSeek">96</prop>
					<obj name="DetectionFormats" class="DetectionFormats" version="2">
						<list name="emlist" count="8">
							<obj name="item" class="HTCDetectionFormat" version="1">
								<list name="emlist" count="1">
									<obj name="item" class="HTCChannel" version="2">
										<prop name="name">SimpleProbe</prop>
										<prop name="Active">1</prop>
										<prop name="EmissionWL">510</prop>
										<prop name="ExcitationWL">465</prop>
										<prop name="IntgrTime">250</prop>
										<prop name="MaxIntgrTime">2000</prop>
										<prop name="MeltFactor">1.2</prop>
										<prop name="QuantFactor">2</prop>
									</obj>
								</list>
								<prop name="name">SimpleProbe</prop>
								<prop name="Active">1</prop>
								<prop name="DefChannelNdx">0</prop>
								<prop name="DenominatorNdx">-1</prop>
								<prop name="ReadOnly">0</prop>
								<list name="EmissionWLAvail" count="6">
									<item>488</item>
									<item>510</item>
									<item>580</item>
									<item>610</item>
									<item>640</item>
									<item>660</item>
								</list>
								<list name="ExcitationWLAvail" count="5">
									<item>440</item>
									<item>465</item>
									<item>498</item>
									<item>533</item>
									<item>618</item>
								</list>
								<prop name="MeasuringMode">hmmDynamic</prop>
							</obj>
							<obj name="item" class="HTCDetectionFormat" version="1">
								<list name="emlist" count="1">
									<obj name="item" class="HTCChannel" version="2">
										<prop name="name">FAM</prop>
										<prop name="Active">1</prop>
										<prop name="EmissionWL">510</prop>
										<prop name="ExcitationWL">465</prop>
										<prop name="IntgrTime">250</prop>
										<prop name="MaxIntgrTime">2000</prop>
										<prop name="MeltFactor">1</prop>
										<prop name="QuantFactor">10</prop>
									</obj>
								</list>
								<prop name="name">Mono Color Hydrolysis Probe / UPL Probe</prop>
								<prop name="Active">1</prop>
								<prop name="DefChannelNdx">0</prop>
								<prop name="DenominatorNdx">-1</prop>
								<prop name="ReadOnly">0</prop>
								<list name="EmissionWLAvail" count="6">
									<item>488</item>
									<item>510</item>
									<item>580</item>
									<item>610</item>
									<item>640</item>
									<item>660</item>
								</list>
								<list name="ExcitationWLAvail" count="5">
									<item>440</item>
									<item>465</item>
									<item>498</item>
									<item>533</item>
									<item>618</item>
								</list>
								<prop name="MeasuringMode">hmmDynamic</prop>
							</obj>
							<obj name="item" class="HTCDetectionFormat" version="1">
								<list name="emlist" count="2">
									<obj name="item" class="HTCChannel" version="2">
										<prop name="name">FAM</prop>
										<prop name="Active">1</prop>
										<prop name="EmissionWL">510</prop>
										<prop name="ExcitationWL">465</prop>
										<prop name="IntgrTime">250</prop>
										<prop name="MaxIntgrTime">2000</prop>
										<prop name="MeltFactor">1</prop>
										<prop name="QuantFactor">10</prop>
									</obj>
									<obj name="item" class="HTCChannel" version="2">
										<prop name="name">VIC / HEX / Yellow555</prop>
										<prop name="Active">1</prop>
										<prop name="EmissionWL">580</prop>
										<prop name="ExcitationWL">533</prop>
										<prop name="IntgrTime">250</prop>
										<prop name="MaxIntgrTime">2000</prop>
										<prop name="MeltFactor">1</prop>
										<prop name="QuantFactor">10</prop>
									</obj>
								</list>
								<prop name="name">Dual Color Hydrolysis Probe / UPL Probe</prop>
								<prop name="Active">1</prop>
								<prop name="DefChannelNdx">0</prop>
								<prop name="DenominatorNdx">-1</prop>
								<prop name="ReadOnly">0</prop>
								<list name="EmissionWLAvail" count="6">
									<item>488</item>
									<item>510</item>
									<item>580</item>
									<item>610</item>
									<item>640</item>
									<item>660</item>
								</list>
								<list name="ExcitationWLAvail" count="5">
									<item>440</item>
									<item>465</item>
									<item>498</item>
									<item>533</item>
									<item>618</item>
								</list>
								<prop name="MeasuringMode">hmmDynamic</prop>
							</obj>
							<obj name="item" class="HTCDetectionFormat" version="1">
								<list name="emlist" count="3">
									<obj name="item" class="HTCChannel" version="2">
										<prop name="name">FAM</prop>
										<prop name="Active">1</prop>
										<prop name="EmissionWL">510</prop>
										<prop name="ExcitationWL">465</prop>
										<prop name="IntgrTime">250</prop>
										<prop name="MaxIntgrTime">2000</prop>
										<prop name="MeltFactor">1</prop>
										<prop name="QuantFactor">10</prop>
									</obj>
									<obj name="item" class="HTCChannel" version="2">
										<prop name="name">VIC / HEX / Yellow555</prop>
										<prop name="Active">1</prop>
										<prop name="EmissionWL">580</prop>
										<prop name="ExcitationWL">533</prop>
										<prop name="IntgrTime">250</prop>
										<prop name="MaxIntgrTime">2000</prop>
										<prop name="MeltFactor">1</prop>
										<prop name="QuantFactor">10</prop>
									</obj>
									<obj name="item" class="HTCChannel" version="2">
										<prop name="name">Cy 5 / Cy 5.5</prop>
										<prop name="Active">1</prop>
										<prop name="EmissionWL">660</prop>
										<prop name="ExcitationWL">618</prop>
										<prop name="IntgrTime">250</prop>
										<prop name="MaxIntgrTime">2000</prop>
										<prop name="MeltFactor">1</prop>
										<prop name="QuantFactor">10</prop>
									</obj>
								</list>
								<prop name="name">3 Color Hydrolysis Probe</prop>
								<prop name="Active">1</prop>
								<prop name="DefChannelNdx">0</prop>
								<prop name="DenominatorNdx">-1</prop>
								<prop name="ReadOnly">0</prop>
								<list name="EmissionWLAvail" count="6">
									<item>488</item>
									<item>510</item>
									<item>580</item>
									<item>610</item>
									<item>640</item>
									<item>660</item>
								</list>
								<list name="ExcitationWLAvail" count="5">
									<item>440</item>
									<item>465</item>
									<item>498</item>
									<item>533</item>
									<item>618</item>
								</list>
								<prop name="MeasuringMode">hmmDynamic</prop>
							</obj>
							<obj name="item" class="HTCDetectionFormat" version="1">
								<list name="emlist" count="4">
									<obj name="item" class="HTCChannel" version="2">
										<prop name="name">Cyan 500</prop>
										<prop name="Active">1</prop>
										<prop name="EmissionWL">488</prop>
										<prop name="ExcitationWL">440</prop>
										<prop name="IntgrTime">250</prop>
										<prop name="MaxIntgrTime">2000</prop>
										<prop name="MeltFactor">1</prop>
										<prop name="QuantFactor">10</prop>
									</obj>
									<obj name="item" class="HTCChannel" version="2">
										<prop name="name">FAM</prop>
										<prop name="Active">1</prop>
										<prop name="EmissionWL">580</prop>
										<prop name="ExcitationWL">498</prop>
										<prop name="IntgrTime">250</prop>
										<prop name="MaxIntgrTime">2000</prop>
										<prop name="MeltFactor">1</prop>
										<prop name="QuantFactor">10</prop>
									</obj>
									<obj name="item" class="HTCChannel" version="2">
										<prop name="name">Red 610</prop>
										<prop name="Active">1</prop>
										<prop name="EmissionWL">610</prop>
										<prop name="ExcitationWL">533</prop>
										<prop name="IntgrTime">250</prop>
										<prop name="MaxIntgrTime">2000</prop>
										<prop name="MeltFactor">1</prop>
										<prop name="QuantFactor">10</prop>
									</obj>
									<obj name="item" class="HTCChannel" version="2">
										<prop name="name">Cy 5 / Cy 5.5</prop>
										<prop name="Active">1</prop>
										<prop name="EmissionWL">660</prop>
										<prop name="ExcitationWL">618</prop>
										<prop name="IntgrTime">250</prop>
										<prop name="MaxIntgrTime">2000</prop>
										<prop name="MeltFactor">1</prop>
										<prop name="QuantFactor">10</prop>
									</obj>
								</list>
								<prop name="name">4 Color Hydrolysis Probe</prop>
								<prop name="Active">1</prop>
								<prop name="DefChannelNdx">0</prop>
								<prop name="DenominatorNdx">-1</prop>
								<prop name="ReadOnly">0</prop>
								<list name="EmissionWLAvail" count="6">
									<item>488</item>
									<item>510</item>
									<item>580</item>
									<item>610</item>
									<item>640</item>
									<item>660</item>
								</list>
								<list name="ExcitationWLAvail" count="5">
									<item>440</item>
									<item>465</item>
									<item>498</item>
									<item>533</item>
									<item>618</item>
								</list>
								<prop name="MeasuringMode">hmmDynamic</prop>
							</obj>
							<obj name="item" class="HTCDetectionFormat" version="1">
								<list name="emlist" count="1">
									<obj name="item" class="HTCChannel" version="2">
										<prop name="name">Red 640</prop>
										<prop name="Active">1</prop>
										<prop name="EmissionWL">640</prop>
										<prop name="ExcitationWL">498</prop>
										<prop name="IntgrTime">250</prop>
										<prop name="MaxIntgrTime">2000</prop>
										<prop name="MeltFactor">1.2</prop>
										<prop name="QuantFactor">5</prop>
									</obj>
								</list>
								<prop name="name">Mono Color HybProbe</prop>
								<prop name="Active">1</prop>
								<prop name="DefChannelNdx">0</prop>
								<prop name="DenominatorNdx">-1</prop>
								<prop name="ReadOnly">0</prop>
								<list name="EmissionWLAvail" count="6">
									<item>488</item>
									<item>510</item>
									<item>580</item>
									<item>610</item>
									<item>640</item>
									<item>660</item>
								</list>
								<list name="ExcitationWLAvail" count="5">
									<item>440</item>
									<item>465</item>
									<item>498</item>
									<item>533</item>
									<item>618</item>
								</list>
								<prop name="MeasuringMode">hmmDynamic</prop>
							</obj>
							<obj name="item" class="HTCDetectionFormat" version="1">
								<list name="emlist" count="4">
									<obj name="item" class="HTCChannel" version="2">
										<prop name="name">Fluos</prop>
										<prop name="Active">1</prop>
										<prop name="EmissionWL">510</prop>
										<prop name="ExcitationWL">465</prop>
										<prop name="IntgrTime">250</prop>
										<prop name="MaxIntgrTime">2000</prop>
										<prop name="MeltFactor">2</prop>
										<prop name="QuantFactor">1.5</prop>
									</obj>
									<obj name="item" class="HTCChannel" version="2">
										<prop name="name">Red 610</prop>
										<prop name="Active">1</prop>
										<prop name="EmissionWL">610</prop>
										<prop name="ExcitationWL">498</prop>
										<prop name="IntgrTime">250</prop>
										<prop name="MaxIntgrTime">2000</prop>
										<prop name="MeltFactor">1.2</prop>
										<prop name="QuantFactor">5</prop>
									</obj>
									<obj name="item" class="HTCChannel" version="2">
										<prop name="name">Red 640</prop>
										<prop name="Active">1</prop>
										<prop name="EmissionWL">640</prop>
										<prop name="ExcitationWL">498</prop>
										<prop name="IntgrTime">250</prop>
										<prop name="MaxIntgrTime">2000</prop>
										<prop name="MeltFactor">1.2</prop>
										<prop name="QuantFactor">5</prop>
									</obj>
									<obj name="item" class="HTCChannel" version="2">
										<prop name="name">Cy 5 / Cy 5.5</prop>
										<prop name="Active">1</prop>
										<prop name="EmissionWL">660</prop>
										<prop name="ExcitationWL">498</prop>
										<prop name="IntgrTime">250</prop>
										<prop name="MaxIntgrTime">2000</prop>
										<prop name="MeltFactor">1.2</prop>
										<prop name="QuantFactor">5</prop>
									</obj>
								</list>
								<prop name="name">Multi Color HybProbe</prop>
								<prop name="Active">1</prop>
								<prop name="DefChannelNdx">0</prop>
								<prop name="DenominatorNdx">-1</prop>
								<prop name="ReadOnly">0</prop>
								<list name="EmissionWLAvail" count="6">
									<item>488</item>
									<item>510</item>
									<item>580</item>
									<item>610</item>
									<item>640</item>
									<item>660</item>
								</list>
								<list name="ExcitationWLAvail" count="5">
									<item>440</item>
									<item>465</item>
									<item>498</item>
									<item>533</item>
									<item>618</item>
								</list>
								<prop name="MeasuringMode">hmmDynamic</prop>
							</obj>
							<obj name="item" class="HTCDetectionFormat" version="1">
								<list name="emlist" count="1">
									<obj name="item" class="HTCChannel" version="2">
										<prop name="name">SYBR Green I / HRM Dye</prop>
										<prop name="Active">1</prop>
										<prop name="EmissionWL">510</prop>
										<prop name="ExcitationWL">465</prop>
										<prop name="IntgrTime">250</prop>
										<prop name="MaxIntgrTime">1000</prop>
										<prop name="MeltFactor">1.2</prop>
										<prop name="QuantFactor">20</prop>
									</obj>
								</list>
								<prop name="name">SYBR Green I / HRM Dye</prop>
								<prop name="Active">1</prop>
								<prop name="DefChannelNdx">0</prop>
								<prop name="DenominatorNdx">-1</prop>
								<prop name="ReadOnly">0</prop>
								<list name="EmissionWLAvail" count="6">
									<item>488</item>
									<item>510</item>
									<item>580</item>
									<item>610</item>
									<item>640</item>
									<item>660</item>
								</list>
								<list name="ExcitationWLAvail" count="5">
									<item>440</item>
									<item>465</item>
									<item>498</item>
									<item>533</item>
									<item>618</item>
								</list>
								<prop name="MeasuringMode">hmmDynamic</prop>
							</obj>
						</list>
						<prop name="DefFormatName">SYBR Green I / HRM Dye</prop>
					</obj>
					<list name="AcquisitionModes" count="4">
						<item>None</item>
						<item>Single</item>
						<item>Continuous</item>
						<item>Step</item>
					</list>
					<prop name="SeekTemp">30</prop>
					<prop name="SampleVolume">10</prop>
					<prop name="PlateID">03819515</prop>
				</obj>
			</obj>
			<prop name="CompletedProgramNo">5</prop>
			<prop name="StopPoint">3</prop>
			<prop name="CarouselConstMoved">0</prop>
		</obj>
		<obj name="AnlsAndSampleInfo" class="AnlsAndSampleInfo" version="1">
			<obj name="AnlsPropTypes" class="PropertyTypeList" version="1">
				<list name="emlist" count="3">
					<obj name="item" class="SamplePropType" version="1">
						<prop name="name">Units</prop>
						<prop name="PropClass">QuantUnitsProp</prop>
						<prop name="IsChannelProperty">0</prop>
						<prop name="SelectorOrder">0</prop>
						<prop name="ShowInSelector">0</prop>
						<prop name="ShowInTable">0</prop>
						<prop name="TableOrder">0</prop>
					</obj>
					<obj name="item" class="SamplePropType" version="1">
						<prop name="name">ExtRef</prop>
						<prop name="PropClass">RQExtRefProp</prop>
						<prop name="IsChannelProperty">0</prop>
						<prop name="SelectorOrder">0</prop>
						<prop name="ShowInSelector">0</prop>
						<prop name="ShowInTable">0</prop>
						<prop name="TableOrder">0</prop>
					</obj>
					<obj name="item" class="SamplePropType" version="1">
						<prop name="name">Endpt External Experiment</prop>
						<prop name="PropClass">EndptGenoExtExp</prop>
						<prop name="IsChannelProperty">0</prop>
						<prop name="SelectorOrder">0</prop>
						<prop name="ShowInSelector">0</prop>
						<prop name="ShowInTable">0</prop>
						<prop name="TableOrder">0</prop>
					</obj>
				</list>
			</obj>
			<obj name="SamplePropTypes" class="PropertyTypeList" version="1">
				<list name="emlist" count="26">
					<obj name="item" class="SamplePosPropType" version="1">
						<prop name="name">Position</prop>
						<prop name="PropClass">GenSampleEditPosition</prop>
						<prop name="AnalysisClass">General</prop>
						<prop name="IsChannelProperty">0</prop>
						<prop name="SelectorOrder">0</prop>
						<prop name="ShowInSelector">0</prop>
						<prop name="ShowInTable">1</prop>
						<prop name="TableOrder">0</prop>
					</obj>
					<obj name="item" class="SamplePropType" version="1">
						<prop name="name">Color</prop>
						<prop name="PropClass">SamplePrefColor</prop>
						<prop name="AnalysisClass">General</prop>
						<prop name="IsChannelProperty">0</prop>
						<prop name="SelectorOrder">1</prop>
						<prop name="ShowInSelector">0</prop>
						<prop name="ShowInTable">1</prop>
						<prop name="TableOrder">1</prop>
					</obj>
					<obj name="item" class="SamplePropType" version="1">
						<prop name="name">Replicate of</prop>
						<prop name="PropClass">GenSampleEditReplicate</prop>
						<prop name="AnalysisClass">General</prop>
						<prop name="IsChannelProperty">0</prop>
						<prop name="SelectorOrder">2</prop>
						<prop name="ShowInSelector">0</prop>
						<prop name="ShowInTable">1</prop>
						<prop name="TableOrder">2</prop>
					</obj>
					<obj name="item" class="SamplePropType" version="1">
						<prop name="name">Sample Name</prop>
						<prop name="PropClass">GenSampleEditName</prop>
						<prop name="AnalysisClass">General</prop>
						<prop name="IsChannelProperty">0</prop>
						<prop name="SelectorOrder">3</prop>
						<prop name="ShowInSelector">1</prop>
						<prop name="ShowInTable">1</prop>
						<prop name="TableOrder">3</prop>
					</obj>
					<obj name="item" class="SamplePropType" version="1">
						<prop name="name">Subsets</prop>
						<prop name="PropClass">GenSampleEditSubset</prop>
						<prop name="AnalysisClass">General</prop>
						<prop name="IsChannelProperty">0</prop>
						<prop name="SelectorOrder">4</prop>
						<prop name="ShowInSelector">0</prop>
						<prop name="ShowInTable">0</prop>
						<prop name="TableOrder">4</prop>
					</obj>
					<obj name="item" class="SamplePropType" version="1">
						<prop name="name">Notes</prop>
						<prop name="PropClass">GenSampleEditNotes</prop>
						<prop name="AnalysisClass">General</prop>
						<prop name="IsChannelProperty">0</prop>
						<prop name="SelectorOrder">5</prop>
						<prop name="ShowInSelector">0</prop>
						<prop name="ShowInTable">0</prop>
						<prop name="TableOrder">5</prop>
					</obj>
					<obj name="item" class="SamplePropType" version="1">
						<prop name="name">Sample ID</prop>
						<prop name="PropClass">HTCSampleID</prop>
						<prop name="AnalysisClass">General</prop>
						<prop name="IsChannelProperty">0</prop>
						<prop name="SelectorOrder">6</prop>
						<prop name="ShowInSelector">0</prop>
						<prop name="ShowInTable">0</prop>
						<prop name="TableOrder">6</prop>
					</obj>
					<obj name="item" class="SamplePropType" version="1">
						<prop name="name">Sample Prep Notes</prop>
						<prop name="PropClass">HTCSamplePrepNotes</prop>
						<prop name="AnalysisClass">General</prop>
						<prop name="IsChannelProperty">0</prop>
						<prop name="SelectorOrder">7</prop>
						<prop name="ShowInSelector">0</prop>
						<prop name="ShowInTable">0</prop>
						<prop name="TableOrder">7</prop>
					</obj>
					<obj name="item" class="SamplePrefWidthType" version="1">
						<prop name="name">Width</prop>
						<prop name="PropClass">SamplePrefWidth</prop>
						<prop name="AnalysisClass">Sample preferences</prop>
						<prop name="IsChannelProperty">0</prop>
						<prop name="SelectorOrder">8</prop>
						<prop name="ShowInSelector">0</prop>
						<prop name="ShowInTable">0</prop>
						<prop name="TableOrder">8</prop>
					</obj>
					<obj name="item" class="SamplePrefLineStyleType" version="1">
						<prop name="name">Line Style</prop>
						<prop name="PropClass">SamplePrefLineStyle</prop>
						<prop name="AnalysisClass">Sample preferences</prop>
						<prop name="IsChannelProperty">0</prop>
						<prop name="SelectorOrder">9</prop>
						<prop name="ShowInSelector">0</prop>
						<prop name="ShowInTable">0</prop>
						<prop name="TableOrder">9</prop>
					</obj>
					<obj name="item" class="SamplePrefPointStyleType" version="1">
						<prop name="name">Point Style</prop>
						<prop name="PropClass">SamplePrefPointStyle</prop>
						<prop name="AnalysisClass">Sample preferences</prop>
						<prop name="IsChannelProperty">0</prop>
						<prop name="SelectorOrder">10</prop>
						<prop name="ShowInSelector">0</prop>
						<prop name="ShowInTable">0</prop>
						<prop name="TableOrder">10</prop>
					</obj>
					<obj name="item" class="SamplePropType" version="1">
						<prop name="name">Dominant Channel</prop>
						<prop name="PropClass">DominantChannelProp</prop>
						<prop name="AnalysisClass">Color Compensation Analysis</prop>
						<prop name="IsChannelProperty">0</prop>
						<prop name="SelectorOrder">11</prop>
						<prop name="ShowInSelector">0</prop>
						<prop name="ShowInTable">0</prop>
						<prop name="TableOrder">11</prop>
					</obj>
					<obj name="item" class="EndPtSampleTypePropertyType" version="1">
						<prop name="name">EndPt Sample Type</prop>
						<prop name="PropClass">GroupingSample</prop>
						<prop name="AnalysisClass">EndPtGenotyping</prop>
						<prop name="IsChannelProperty">0</prop>
						<prop name="SelectorOrder">12</prop>
						<prop name="ShowInSelector">0</prop>
						<prop name="ShowInTable">0</prop>
						<prop name="TableOrder">12</prop>
					</obj>
					<obj name="item" class="SamplePropType" version="1">
						<prop name="name">EndPt Genotype</prop>
						<prop name="PropClass">Genotype</prop>
						<prop name="AnalysisClass">EndPtGenotyping</prop>
						<prop name="IsChannelProperty">0</prop>
						<prop name="SelectorOrder">13</prop>
						<prop name="ShowInSelector">0</prop>
						<prop name="ShowInTable">0</prop>
						<prop name="TableOrder">13</prop>
					</obj>
					<obj name="item" class="SamplePropType" version="1">
						<prop name="name">Target Name</prop>
						<prop name="PropClass">TargetName</prop>
						<prop name="AnalysisClass">General</prop>
						<prop name="IsChannelProperty">1</prop>
						<prop name="SelectorOrder">22</prop>
						<prop name="ShowInSelector">1</prop>
						<prop name="ShowInTable">1</prop>
						<prop name="TableOrder">22</prop>
					</obj>
					<obj name="item" class="QuantSampleTypePropertyType" version="1">
						<prop name="name">Quantification Sample Type</prop>
						<prop name="PropClass">QuantSampleTypeProperty</prop>
						<prop name="AnalysisClass">Quantification Analysis</prop>
						<prop name="IsChannelProperty">1</prop>
						<prop name="SelectorOrder">15</prop>
						<prop name="ShowInSelector">0</prop>
						<prop name="ShowInTable">0</prop>
						<prop name="TableOrder">15</prop>
					</obj>
					<obj name="item" class="SamplePropType" version="1">
						<prop name="name">Concentration</prop>
						<prop name="PropClass">QuantConcProperty</prop>
						<prop name="AnalysisClass">Quantification Analysis</prop>
						<prop name="IsChannelProperty">1</prop>
						<prop name="SelectorOrder">16</prop>
						<prop name="ShowInSelector">1</prop>
						<prop name="ShowInTable">1</prop>
						<prop name="TableOrder">16</prop>
					</obj>
					<obj name="item" class="QuantCpType" version="1">
						<prop name="name">Cp Low</prop>
						<prop name="PropClass">QuantCpLowProp</prop>
						<prop name="AnalysisClass">Quantification Analysis</prop>
						<prop name="IsChannelProperty">1</prop>
						<prop name="SelectorOrder">17</prop>
						<prop name="ShowInSelector">0</prop>
						<prop name="ShowInTable">0</prop>
						<prop name="TableOrder">17</prop>
					</obj>
					<obj name="item" class="QuantCpType" version="1">
						<prop name="name">Cp High</prop>
						<prop name="PropClass">QuantCpHighProp</prop>
						<prop name="AnalysisClass">Quantification Analysis</prop>
						<prop name="IsChannelProperty">1</prop>
						<prop name="SelectorOrder">18</prop>
						<prop name="ShowInSelector">0</prop>
						<prop name="ShowInTable">0</prop>
						<prop name="TableOrder">18</prop>
					</obj>
					<obj name="item" class="GroupSampleTypePropertyType" version="1">
						<prop name="name">Melt Geno Sample Type</prop>
						<prop name="PropClass">GroupChannelTypeProp</prop>
						<prop name="AnalysisClass">Melt Geno</prop>
						<prop name="IsChannelProperty">1</prop>
						<prop name="SelectorOrder">19</prop>
						<prop name="ShowInSelector">0</prop>
						<prop name="ShowInTable">0</prop>
						<prop name="TableOrder">19</prop>
					</obj>
					<obj name="item" class="SamplePropType" version="1">
						<prop name="name">Melt Geno Genotype</prop>
						<prop name="PropClass">ChannelGenotype</prop>
						<prop name="AnalysisClass">Melt Geno</prop>
						<prop name="IsChannelProperty">1</prop>
						<prop name="SelectorOrder">20</prop>
						<prop name="ShowInSelector">0</prop>
						<prop name="ShowInTable">0</prop>
						<prop name="TableOrder">20</prop>
					</obj>
					<obj name="item" class="RQTargetPropertyType" version="1">
						<prop name="name">Target Type</prop>
						<prop name="PropClass">RQTargetProperty</prop>
						<prop name="AnalysisClass">Relative Quantification</prop>
						<prop name="IsChannelProperty">1</prop>
						<prop name="SelectorOrder">21</prop>
						<prop name="ShowInSelector">0</prop>
						<prop name="ShowInTable">0</prop>
						<prop name="TableOrder">21</prop>
					</obj>
					<obj name="item" class="RQSampleTargetPropertyType" version="1">
						<prop name="name">Combined Sample and Target Type</prop>
						<prop name="PropClass">RQSampleTargetProperty</prop>
						<prop name="AnalysisClass">Relative Quantification</prop>
						<prop name="IsChannelProperty">1</prop>
						<prop name="SelectorOrder">15</prop>
						<prop name="ShowInSelector">1</prop>
						<prop name="ShowInTable">1</prop>
						<prop name="TableOrder">15</prop>
					</obj>
					<obj name="item" class="SamplePropType" version="1">
						<prop name="name">Efficiency</prop>
						<prop name="PropClass">RQEffProp</prop>
						<prop name="AnalysisClass">Relative Quantification</prop>
						<prop name="IsChannelProperty">1</prop>
						<prop name="SelectorOrder">23</prop>
						<prop name="ShowInSelector">0</prop>
						<prop name="ShowInTable">1</prop>
						<prop name="TableOrder">23</prop>
					</obj>
					<obj name="item" class="GroupSampleTypePropertyTypeNoPos" version="1">
						<prop name="name">Scanning Sample Type</prop>
						<prop name="PropClass">GroupChannelTypeProp</prop>
						<prop name="AnalysisClass">Scanning</prop>
						<prop name="IsChannelProperty">1</prop>
						<prop name="SelectorOrder">24</prop>
						<prop name="ShowInSelector">0</prop>
						<prop name="ShowInTable">0</prop>
						<prop name="TableOrder">24</prop>
					</obj>
					<obj name="item" class="SamplePropType" version="1">
						<prop name="name">Scanning Genotype</prop>
						<prop name="PropClass">ChannelGenotype</prop>
						<prop name="AnalysisClass">Scanning</prop>
						<prop name="IsChannelProperty">1</prop>
						<prop name="SelectorOrder">25</prop>
						<prop name="ShowInSelector">0</prop>
						<prop name="ShowInTable">0</prop>
						<prop name="TableOrder">25</prop>
					</obj>
				</list>
			</obj>
			<obj name="SelectedChannels" class="TEMIntegerSet" version="1">
				<list name="Items" count="1">
					<prop name="Item">0</prop>
				</list>
			</obj>
			<obj name="AnalysisProperties" class="ExpPropList" version="1">
				<list name="emlist" count="3">
					<obj name="PropertyObject" class="EndptGenoExtExp" version="3">
						<prop name="PropertyTypeName">Endpt External Experiment</prop>
					</obj>
					<obj name="PropertyObject" class="RQExtRefProp" version="3">
						<prop name="PropertyTypeName">ExtRef</prop>
						<prop name="RefExpProg">-1</prop>
					</obj>
					<obj name="PropertyObject" class="QuantUnitsProp" version="3">
						<prop name="PropertyTypeName">Units</prop>
					</obj>
				</list>
			</obj>
			<obj name="SampleInfoList" class="SamplePropInfoList" version="1">
				<list name="emlist" count="96">
					<obj name="item" class="SamplePropInfo" version="1">
						<obj name="ChannelProperties" class="ChanPropList" version="2">
							<obj name="ChannelProperties" class="EMList" version="1">
								<list name="emlist" count="1">
									<obj name="item" class="PropertyList" version="1">
										<list name="emlist" count="12">
											<obj name="PropertyObject" class="RQSampleTargetProperty" version="4">
												<prop name="PropertyTypeName">Combined Sample and Target Type</prop>
												<prop name="Position">0</prop>
												<prop name="IsDefault">0</prop>
												<obj name="ChannelProp" class="ChannelProperty" version="1">
													<prop name="ChannelIdx">0</prop>
												</obj>
											</obj>
											<obj name="PropertyObject" class="QuantConcProperty" version="4">
												<prop name="PropertyTypeName">Concentration</prop>
												<prop name="Position">0</prop>
												<prop name="IsDefault">1</prop>
												<prop name="Concentration">0</prop>
												<obj name="ChannelProp" class="ChannelProperty" version="1">
													<prop name="ChannelIdx">0</prop>
												</obj>
												<prop name="ReadOnly">1</prop>
											</obj>
											<obj name="PropertyObject" class="QuantCpHighProp" version="4">
												<prop name="PropertyTypeName">Cp High</prop>
												<prop name="Position">0</prop>
												<prop name="IsDefault">1</prop>
												<prop name="CpRangeHigh">0</prop>
												<obj name="ChannelProp" class="ChannelProperty" version="1">
													<prop name="ChannelIdx">0</prop>
												</obj>
												<prop name="ReadOnly">1</prop>
											</obj>
											<obj name="PropertyObject" class="QuantCpLowProp" version="4">
												<prop name="PropertyTypeName">Cp Low</prop>
												<prop name="Position">0</prop>
												<prop name="IsDefault">1</prop>
												<prop name="CpRangeLow">0</prop>
												<obj name="ChannelProp" class="ChannelProperty" version="1">
													<prop name="ChannelIdx">0</prop>
												</obj>
												<prop name="ReadOnly">1</prop>
											</obj>
											<obj name="PropertyObject" class="RQEffProp" version="4">
												<prop name="PropertyTypeName">Efficiency</prop>
												<prop name="Position">0</prop>
												<prop name="IsDefault">1</prop>
												<prop name="Efficiency">2</prop>
												<obj name="ChannelProp" class="ChannelProperty" version="1">
													<prop name="ChannelIdx">0</prop>
												</obj>
											</obj>
											<obj name="PropertyObject" class="ChannelGenotype" version="4">
												<prop name="PropertyTypeName">Melt Geno Genotype</prop>
												<prop name="Position">0</prop>
												<prop name="IsDefault">1</prop>
												<prop name="ReadOnly">1</prop>
												<obj name="ChannelProp" class="ChannelProperty" version="1">
													<prop name="ChannelIdx">0</prop>
												</obj>
											</obj>
											<obj name="PropertyObject" class="GroupChannelTypeProp" version="4">
												<prop name="PropertyTypeName">Melt Geno Sample Type</prop>
												<prop name="Position">0</prop>
												<prop name="IsDefault">0</prop>
												<prop name="GroupSampleType">mstUnknown</prop>
												<obj name="ChannelProp" class="ChannelProperty" version="1">
													<prop name="ChannelIdx">0</prop>
												</obj>
											</obj>
											<obj name="PropertyObject" class="QuantSampleTypeProperty" version="4">
												<prop name="PropertyTypeName">Quantification Sample Type</prop>
												<prop name="Position">0</prop>
												<prop name="IsDefault">0</prop>
												<prop name="SampleType">qsUnknown</prop>
												<obj name="ChannelProp" class="ChannelProperty" version="1">
													<prop name="ChannelIdx">0</prop>
												</obj>
											</obj>
											<obj name="PropertyObject" class="ChannelGenotype" version="4">
												<prop name="PropertyTypeName">Scanning Genotype</prop>
												<prop name="Position">0</prop>
												<prop name="IsDefault">1</prop>
												<prop name="ReadOnly">1</prop>
												<obj name="ChannelProp" class="ChannelProperty" version="1">
													<prop name="ChannelIdx">0</prop>
												</obj>
											</obj>
											<obj name="PropertyObject" class="GroupChannelTypeProp" version="4">
												<prop name="PropertyTypeName">Scanning Sample Type</prop>
												<prop name="Position">0</prop>
												<prop name="IsDefault">0</prop>
												<prop name="GroupSampleType">mstUnknown</prop>
												<obj name="ChannelProp" class="ChannelProperty" version="1">
													<prop name="ChannelIdx">0</prop>
												</obj>
											</obj>
											<obj name="PropertyObject" class="TargetName" version="4">
												<prop name="PropertyTypeName">Target Name</prop>
												<prop name="Position">0</prop>
												<prop name="IsDefault">0</prop>
												<prop name="name">HPRT</prop>
												<obj name="ChannelProp" class="ChannelProperty" version="1">
													<prop name="ChannelIdx">0</prop>
												</obj>
											</obj>
											<obj name="PropertyObject" class="RQTargetProperty" version="4">
												<prop name="PropertyTypeName">Target Type</prop>
												<prop name="Position">0</prop>
												<prop name="IsDefault">0</prop>
												<prop name="TargetType">dtReference</prop>
												<obj name="ChannelProp" class="ChannelProperty" version="1">
													<prop name="ChannelIdx">0</prop>
												</obj>
											</obj>
										</list>
									</obj>
								</list>
							</obj>
						</obj>
						<prop name="ChannelPropertyCount">1</prop>
						<prop name="ContainerPosition">0</prop>
						<prop name="HasSampleProperties">1</prop>
						<obj name="SampleProperties" class="PropertyList" version="1">
							<list name="emlist" count="14">
								<obj name="PropertyObject" class="SamplePrefColor" version="4">
									<prop name="PropertyTypeName">Color</prop>
									<prop name="Position">0</prop>
									<prop name="IsDefault">0</prop>
									<prop name="Color">$00FF8000</prop>
								</obj>
								<obj name="PropertyObject" class="DominantChannelProp" version="4">
									<prop name="PropertyTypeName">Dominant Channel</prop>
									<prop name="Position">0</prop>
									<prop name="IsDefault">0</prop>
									<prop name="DominantChannel">0</prop>
								</obj>
								<obj name="PropertyObject" class="Genotype" version="4">
									<prop name="PropertyTypeName">EndPt Genotype</prop>
									<prop name="Position">0</prop>
									<prop name="IsDefault">1</prop>
									<prop name="ReadOnly">1</prop>
								</obj>
								<obj name="PropertyObject" class="GroupingSample" version="4">
									<prop name="PropertyTypeName">EndPt Sample Type</prop>
									<prop name="Position">0</prop>
									<prop name="IsDefault">0</prop>
									<prop name="GroupSampleType">mstUnknown</prop>
								</obj>
								<obj name="PropertyObject" class="SamplePrefLineStyle" version="4">
									<prop name="PropertyTypeName">Line Style</prop>
									<prop name="Position">0</prop>
									<prop name="IsDefault">0</prop>
									<prop name="LineStyle">psSolid</prop>
								</obj>
								<obj name="PropertyObject" class="GenSampleEditNotes" version="4">
									<prop name="PropertyTypeName">Notes</prop>
									<prop name="Position">0</prop>
									<prop name="IsDefault">1</prop>
								</obj>
								<obj name="PropertyObject" class="SamplePrefPointStyle" version="4">
									<prop name="PropertyTypeName">Point Style</prop>
									<prop name="Position">0</prop>
									<prop name="IsDefault">0</prop>
									<prop name="PointStyle">psNothing</prop>
								</obj>
								<obj name="PropertyObject" class="GenSampleEditPosition" version="4">
									<prop name="PropertyTypeName">Position</prop>
									<prop name="Position">0</prop>
									<prop name="IsDefault">1</prop>
								</obj>
								<obj name="PropertyObject" class="GenSampleEditReplicate" version="4">
									<prop name="PropertyTypeName">Replicate of</prop>
									<prop name="Position">0</prop>
									<prop name="IsDefault">0</prop>
									<prop name="ReplicateOf">0</prop>
								</obj>
								<obj name="PropertyObject" class="HTCSampleID" version="4">
									<prop name="PropertyTypeName">Sample ID</prop>
									<prop name="Position">0</prop>
									<prop name="IsDefault">1</prop>
								</obj>
								<obj name="PropertyObject" class="GenSampleEditName" version="4">
									<prop name="PropertyTypeName">Sample Name</prop>
									<prop name="Position">0</prop>
									<prop name="IsDefault">0</prop>
									<prop name="name">538T</prop>
								</obj>
								<obj name="PropertyObject" class="HTCSamplePrepNotes" version="4">
									<prop name="PropertyTypeName">Sample Prep Notes</prop>
									<prop name="Position">0</prop>
									<prop name="IsDefault">1</prop>
								</obj>
								<obj name="PropertyObject" class="GenSampleEditSubset" version="4">
									<prop name="PropertyTypeName">Subsets</prop>
									<prop name="Position">0</prop>
									<prop name="IsDefault">1</prop>
								</obj>
								<obj name="PropertyObject" class="SamplePrefWidth" version="5">
									<prop name="PropertyTypeName">Width</prop>
									<prop name="Position">0</prop>
									<prop name="IsDefault">1</prop>
									<prop name="Width">1</prop>
								</obj>
							</list>
						</obj>
					</obj>
					<obj name="item" class="SamplePropInfo" version="1">
						<obj name="ChannelProperties" class="ChanPropList" version="2">
							<obj name="ChannelProperties" class="EMList" version="1">
								<list name="emlist" count="1">
									<obj name="item" class="PropertyList" version="1">
										<list name="emlist" count="12">
											<obj name="PropertyObject" class="RQSampleTargetProperty" version="4">
												<prop name="PropertyTypeName">Combined Sample and Target Type</prop>
												<prop name="Position">1</prop>
												<prop name="IsDefault">0</prop>
												<obj name="ChannelProp" class="ChannelProperty" version="1">
													<prop name="ChannelIdx">0</prop>
												</obj>
											</obj>
											<obj name="PropertyObject" class="QuantConcProperty" version="4">
												<prop name="PropertyTypeName">Concentration</prop>
												<prop name="Position">1</prop>
												<prop name="IsDefault">1</prop>
												<prop name="Concentration">0</prop>
												<obj name="ChannelProp" class="ChannelProperty" version="1">
													<prop name="ChannelIdx">0</prop>
												</obj>
												<prop name="ReadOnly">1</prop>
											</obj>
											<obj name="PropertyObject" class="QuantCpHighProp" version="4">
												<prop name="PropertyTypeName">Cp High</prop>
												<prop name="Position">1</prop>
												<prop name="IsDefault">1</prop>
												<prop name="CpRangeHigh">0</prop>
												<obj name="ChannelProp" class="ChannelProperty" version="1">
													<prop name="ChannelIdx">0</prop>
												</obj>
												<prop name="ReadOnly">1</prop>
											</obj>
											<obj name="PropertyObject" class="QuantCpLowProp" version="4">
												<prop name="PropertyTypeName">Cp Low</prop>
												<prop name="Position">1</prop>
												<prop name="IsDefault">1</prop>
												<prop name="CpRangeLow">0</prop>
												<obj name="ChannelProp" class="ChannelProperty" version="1">
													<prop name="ChannelIdx">0</prop>
												</obj>
												<prop name="ReadOnly">1</prop>
											</obj>
											<obj name="PropertyObject" class="RQEffProp" version="4">
												<prop name="PropertyTypeName">Efficiency</prop>
												<prop name="Position">1</prop>
												<prop name="IsDefault">1</prop>
												<prop name="Efficiency">2</prop>
												<obj name="ChannelProp" class="ChannelProperty" version="1">
													<prop name="ChannelIdx">0</prop>
												</obj>
											</obj>
											<obj name="PropertyObject" class="ChannelGenotype" version="4">
												<prop name="PropertyTypeName">Melt Geno Genotype</prop>
												<prop name="Position">1</prop>
												<prop name="IsDefault">1</prop>
												<prop name="ReadOnly">1</prop>
												<obj name="ChannelProp" class="ChannelProperty" version="1">
													<prop name="ChannelIdx">0</prop>
												</obj>
											</obj>
											<obj name="PropertyObject" class="GroupChannelTypeProp" version="4">
												<prop name="PropertyTypeName">Melt Geno Sample Type</prop>
												<prop name="Position">1</prop>
												<prop name="IsDefault">0</prop>
												<prop name="GroupSampleType">mstUnknown</prop>
												<obj name="ChannelProp" class="ChannelProperty" version="1">
													<prop name="ChannelIdx">0</prop>
												</obj>
											</obj>
											<obj name="PropertyObject" class="QuantSampleTypeProperty" version="4">
												<prop name="PropertyTypeName">Quantification Sample Type</prop>
												<prop name="Position">1</prop>
												<prop name="IsDefault">0</prop>
												<prop name="SampleType">qsUnknown</prop>
												<obj name="ChannelProp" class="ChannelProperty" version="1">
													<prop name="ChannelIdx">0</prop>
												</obj>
											</obj>
											<obj name="PropertyObject" class="ChannelGenotype" version="4">
												<prop name="PropertyTypeName">Scanning Genotype</prop>
												<prop name="Position">1</prop>
												<prop name="IsDefault">1</prop>
												<prop name="ReadOnly">1</prop>
												<obj name="ChannelProp" class="ChannelProperty" version="1">
													<prop name="ChannelIdx">0</prop>
												</obj>
											</obj>
											<obj name="PropertyObject" class="GroupChannelTypeProp" version="4">
												<prop name="PropertyTypeName">Scanning Sample Type</prop>
												<prop name="Position">1</prop>
												<prop name="IsDefault">0</prop>
												<prop name="GroupSampleType">mstUnknown</prop>
												<obj name="ChannelProp" class="ChannelProperty" version="1">
													<prop name="ChannelIdx">0</prop>
												</obj>
											</obj>
											<obj name="PropertyObject" class="TargetName" version="4">
												<prop name="PropertyTypeName">Target Name</prop>
												<prop name="Position">1</prop>
												<prop name="IsDefault">0</prop>
												<prop name="name">HPRT</prop>
												<obj name="ChannelProp" class="ChannelProperty" version="1">
													<prop name="ChannelIdx">0</prop>
												</obj>
											</obj>
											<obj name="PropertyObject" class="RQTargetProperty" version="4">
												<prop name="PropertyTypeName">Target Type</prop>
												<prop name="Position">1</prop>
												<prop name="IsDefault">0</prop>
												<prop name="TargetType">dtReference</prop>
												<obj name="ChannelProp" class="ChannelProperty" version="1">
													<prop name="ChannelIdx">0</prop>
												</obj>
											</obj>
										</list>
									</obj>
								</list>
							</obj>
						</obj>
						<prop name="ChannelPropertyCount">1</prop>
						<prop name="ContainerPosition">1</prop>
						<prop name="HasSampleProperties">1</prop>
						<obj name="SampleProperties" class="PropertyList" version="1">
							<list name="emlist" count="14">
								<obj name="PropertyObject" class="SamplePrefColor" version="4">
									<prop name="PropertyTypeName">Color</prop>
									<prop name="Position">1</prop>
									<prop name="IsDefault">0</prop>
									<prop name="Color">clRed</prop>
								</obj>
								<obj name="PropertyObject" class="DominantChannelProp" version="4">
									<prop name="PropertyTypeName">Dominant Channel</prop>
									<prop name="Position">1</prop>
									<prop name="IsDefault">0</prop>
									<prop name="DominantChannel">0</prop>
								</obj>
								<obj name="PropertyObject" class="Genotype" version="4">
									<prop name="PropertyTypeName">EndPt Genotype</prop>
									<prop name="Position">1</prop>
									<prop name="IsDefault">1</prop>
									<prop name="ReadOnly">1</prop>
								</obj>
								<obj name="PropertyObject" class="GroupingSample" version="4">
									<prop name="PropertyTypeName">EndPt Sample Type</prop>
									<prop name="Position">1</prop>
									<prop name="IsDefault">0</prop>
									<prop name="GroupSampleType">mstUnknown</prop>
								</obj>
								<obj name="PropertyObject" class="SamplePrefLineStyle" version="4">
									<prop name="PropertyTypeName">Line Style</prop>
									<prop name="Position">1</prop>
									<prop name="IsDefault">0</prop>
									<prop name="LineStyle">psSolid</prop>
								</obj>
								<obj name="PropertyObject" class="GenSampleEditNotes" version="4">
									<prop name="PropertyTypeName">Notes</prop>
									<prop name="Position">1</prop>
									<prop name="IsDefault">1</prop>
								</obj>
								<obj name="PropertyObject" class="SamplePrefPointStyle" version="4">
									<prop name="PropertyTypeName">Point Style</prop>
									<prop name="Position">1</prop>
									<prop name="IsDefault">0</prop>
									<prop name="PointStyle">psNothing</prop>
								</obj>
								<obj name="PropertyObject" class="GenSampleEditPosition" version="4">
									<prop name="PropertyTypeName">Position</prop>
									<prop name="Position">1</prop>
									<prop name="IsDefault">1</prop>
								</obj>
								<obj name="PropertyObject" class="GenSampleEditReplicate" version="4">
									<prop name="PropertyTypeName">Replicate of</prop>
									<prop name="Position">1</prop>
									<prop name="IsDefault">0</prop>
									<prop name="ReplicateOf">0</prop>
								</obj>
								<obj name="PropertyObject" class="HTCSampleID" version="4">
									<prop name="PropertyTypeName">Sample ID</prop>
									<prop name="Position">1</prop>
									<prop name="IsDefault">1</prop>
								</obj>
								<obj name="PropertyObject" class="GenSampleEditName" version="4">
									<prop name="PropertyTypeName">Sample Name</prop>
									<prop name="Position">1</prop>
									<prop name="IsDefault">0</prop>
									<prop name="name">538T</prop>
								</obj>
								<obj name="PropertyObject" class="HTCSamplePrepNotes" version="4">
									<prop name="PropertyTypeName">Sample Prep Notes</prop>
									<prop name="Position">1</prop>
									<prop name="IsDefault">1</prop>
								</obj>
								<obj name="PropertyObject" class="GenSampleEditSubset" version="4">
									<prop name="PropertyTypeName">Subsets</prop>
									<prop name="Position">1</prop>
									<prop name="IsDefault">1</prop>
								</obj>
								<obj name="PropertyObject" class="SamplePrefWidth" version="5">
									<prop name="PropertyTypeName">Width</prop>
									<prop name="Position">1</prop>
									<prop name="IsDefault">1</prop>
									<prop name="Width">1</prop>
								</obj>
							</list>
						</obj>
					</obj>
					<obj name="item" class="SamplePropInfo" version="1">
						<obj name="ChannelProperties" class="ChanPropList" version="2">
							<obj name="ChannelProperties" class="EMList" version="1">
								<list name="emlist" count="1">
									<obj name="item" class="PropertyList" version="1">
										<list name="emlist" count="12">
											<obj name="PropertyObject" class="RQSampleTargetProperty" version="4">
												<prop name="PropertyTypeName">Combined Sample and Target Type</prop>
												<prop name="Position">2</prop>
												<prop name="IsDefault">0</prop>
												<obj name="ChannelProp" class="ChannelProperty" version="1">
													<prop name="ChannelIdx">0</prop>
												</obj>
											</obj>
											<obj name="PropertyObject" class="QuantConcProperty" version="4">
												<prop name="PropertyTypeName">Concentration</prop>
												<prop name="Position">2</prop>
												<prop name="IsDefault">1</prop>
												<prop name="Concentration">0</prop>
												<obj name="ChannelProp" class="ChannelProperty" version="1">
													<prop name="ChannelIdx">0</prop>
												</obj>
												<prop name="ReadOnly">1</prop>
											</obj>
											<obj name="PropertyObject" class="QuantCpHighProp" version="4">
												<prop name="PropertyTypeName">Cp High</prop>
												<prop name="Position">2</prop>
												<prop name="IsDefault">1</prop>
												<prop name="CpRangeHigh">0</prop>
												<obj name="ChannelProp" class="ChannelProperty" version="1">
													<prop name="ChannelIdx">0</prop>
												</obj>
												<prop name="ReadOnly">1</prop>
											</obj>
											<obj name="PropertyObject" class="QuantCpLowProp" version="4">
												<prop name="PropertyTypeName">Cp Low</prop>
												<prop name="Position">2</prop>
												<prop name="IsDefault">1</prop>
												<prop name="CpRangeLow">0</prop>
												<obj name="ChannelProp" class="ChannelProperty" version="1">
													<prop name="ChannelIdx">0</prop>
												</obj>
												<prop name="ReadOnly">1</prop>
											</obj>
											<obj name="PropertyObject" class="RQEffProp" version="4">
												<prop name="PropertyTypeName">Efficiency</prop>
												<prop name="Position">2</prop>
												<prop name="IsDefault">1</prop>
												<prop name="Efficiency">2</prop>
												<obj name="ChannelProp" class="ChannelProperty" version="1">
													<prop name="ChannelIdx">0</prop>
												</obj>
											</obj>
											<obj name="PropertyObject" class="ChannelGenotype" version="4">
												<prop name="PropertyTypeName">Melt Geno Genotype</prop>
												<prop name="Position">2</prop>
												<prop name="IsDefault">1</prop>
												<prop name="ReadOnly">1</prop>
												<obj name="ChannelProp" class="ChannelProperty" version="1">
													<prop name="ChannelIdx">0</prop>
												</obj>
											</obj>
											<obj name="PropertyObject" class="GroupChannelTypeProp" version="4">
												<prop name="PropertyTypeName">Melt Geno Sample Type</prop>
												<prop name="Position">2</prop>
												<prop name="IsDefault">0</prop>
												<prop name="GroupSampleType">mstUnknown</prop>
												<obj name="ChannelProp" class="ChannelProperty" version="1">
													<prop name="ChannelIdx">0</prop>
												</obj>
											</obj>
											<obj name="PropertyObject" class="QuantSampleTypeProperty" version="4">
												<prop name="PropertyTypeName">Quantification Sample Type</prop>
												<prop name="Position">2</prop>
												<prop name="IsDefault">0</prop>
												<prop name="SampleType">qsUnknown</prop>
												<obj name="ChannelProp" class="ChannelProperty" version="1">
													<prop name="ChannelIdx">0</prop>
												</obj>
											</obj>
											<obj name="PropertyObject" class="ChannelGenotype" version="4">
												<prop name="PropertyTypeName">Scanning Genotype</prop>
												<prop name="Position">2</prop>
												<prop name="IsDefault">1</prop>
												<prop name="ReadOnly">1</prop>
												<obj name="ChannelProp" class="ChannelProperty" version="1">
													<prop name="ChannelIdx">0</prop>
												</obj>
											</obj>
											<obj name="PropertyObject" class="GroupChannelTypeProp" version="4">
												<prop name="PropertyTypeName">Scanning Sample Type</prop>
												<prop name="Position">2</prop>
												<prop name="IsDefault">0</prop>
												<prop name="GroupSampleType">mstUnknown</prop>
												<obj name="ChannelProp" class="ChannelProperty" version="1">
													<prop name="ChannelIdx">0</prop>
												</obj>
											</obj>
											<obj name="PropertyObject" class="TargetName" version="4">
												<prop name="PropertyTypeName">Target Name</prop>
												<prop name="Position">2</prop>
												<prop name="IsDefault">0</prop>
												<prop name="name">HPRT</prop>
												<obj name="ChannelProp" class="ChannelProperty" version="1">
													<prop name="ChannelIdx">0</prop>
												</obj>
											</obj>
											<obj name="PropertyObject" class="RQTargetProperty" version="4">
												<prop name="PropertyTypeName">Target Type</prop>
												<prop name="Position">2</prop>
												<prop name="IsDefault">0</prop>
												<prop name="TargetType">dtReference</prop>
												<obj name="ChannelProp" class="ChannelProperty" version="1">
													<prop name="ChannelIdx">0</prop>
												</obj>
											</obj>
										</list>
									</obj>
								</list>
							</obj>
						</obj>
						<prop name="ChannelPropertyCount">1</prop>
						<prop name="ContainerPosition">2</prop>
						<prop name="HasSampleProperties">1</prop>
						<obj name="SampleProperties" class="PropertyList" version="1">
							<list name="emlist" count="14">
								<obj name="PropertyObject" class="SamplePrefColor" version="4">
									<prop name="PropertyTypeName">Color</prop>
									<prop name="Position">2</prop>
									<prop name="IsDefault">0</prop>
									<prop name="Color">$0030D700</prop>
								</obj>
								<obj name="PropertyObject" class="DominantChannelProp" version="4">
									<prop name="PropertyTypeName">Dominant Channel</prop>
									<prop name="Position">2</prop>
									<prop name="IsDefault">0</prop>
									<prop name="DominantChannel">0</prop>
								</obj>
								<obj name="PropertyObject" class="Genotype" version="4">
									<prop name="PropertyTypeName">EndPt Genotype</prop>
									<prop name="Position">2</prop>
									<prop name="IsDefault">1</prop>
									<prop name="ReadOnly">1</prop>
								</obj>
								<obj name="PropertyObject" class="GroupingSample" version="4">
									<prop name="PropertyTypeName">EndPt Sample Type</prop>
									<prop name="Position">2</prop>
									<prop name="IsDefault">0</prop>
									<prop name="GroupSampleType">mstUnknown</prop>
								</obj>
								<obj name="PropertyObject" class="SamplePrefLineStyle" version="4">
									<prop name="PropertyTypeName">Line Style</prop>
									<prop name="Position">2</prop>
									<prop name="IsDefault">0</prop>
									<prop name="LineStyle">psSolid</prop>
								</obj>
								<obj name="PropertyObject" class="GenSampleEditNotes" version="4">
									<prop name="PropertyTypeName">Notes</prop>
									<prop name="Position">2</prop>
									<prop name="IsDefault">1</prop>
								</obj>
								<obj name="PropertyObject" class="SamplePrefPointStyle" version="4">
									<prop name="PropertyTypeName">Point Style</prop>
									<prop name="Position">2</prop>
									<prop name="IsDefault">0</prop>
									<prop name="PointStyle">psNothing</prop>
								</obj>
								<obj name="PropertyObject" class="GenSampleEditPosition" version="4">
									<prop name="PropertyTypeName">Position</prop>
									<prop name="Position">2</prop>
									<prop name="IsDefault">1</prop>
								</obj>
								<obj name="PropertyObject" class="GenSampleEditReplicate" version="4">
									<prop name="PropertyTypeName">Replicate of</prop>
									<prop name="Position">2</prop>
									<prop name="IsDefault">0</prop>
									<prop name="ReplicateOf">0</prop>
								</obj>
								<obj name="PropertyObject" class="HTCSampleID" version="4">
									<prop name="PropertyTypeName">Sample ID</prop>
									<prop name="Position">2</prop>
									<prop name="IsDefault">1</prop>
								</obj>
								<obj name="PropertyObject" class="GenSampleEditName" version="4">
									<prop name="PropertyTypeName">Sample Name</prop>
									<prop name="Position">2</prop>
									<prop name="IsDefault">0</prop>
									<prop name="name">538T</prop>
								</obj>
								<obj name="PropertyObject" class="HTCSamplePrepNotes" version="4">
									<prop name="PropertyTypeName">Sample Prep Notes</prop>
									<prop name="Position">2</prop>
									<prop name="IsDefault">1</prop>
								</obj>
								<obj name="PropertyObject" class="GenSampleEditSubset" version="4">
									<prop name="PropertyTypeName">Subsets</prop>
									<prop name="Position">2</prop>
									<prop name="IsDefault">1</prop>
								</obj>
								<obj name="PropertyObject" class="SamplePrefWidth" version="5">
									<prop name="PropertyTypeName">Width</prop>
									<prop name="Position">2</prop>
									<prop name="IsDefault">1</prop>
									<prop name="Width">1</prop>
								</obj>
							</list>
						</obj>
					</obj>
					<obj name="item" class="SamplePropInfo" version="1">
						<obj name="ChannelProperties" class="ChanPropList" version="2">
							<obj name="ChannelProperties" class="EMList" version="1">
								<list name="emlist" count="1">
									<obj name="item" class="PropertyList" version="1">
										<list name="emlist" count="12">
											<obj name="PropertyObject" class="RQSampleTargetProperty" version="4">
												<prop name="PropertyTypeName">Combined Sample and Target Type</prop>
												<prop name="Position">3</prop>
												<prop name="IsDefault">0</prop>
												<obj name="ChannelProp" class="ChannelProperty" version="1">
													<prop name="ChannelIdx">0</prop>
												</obj>
											</obj>
											<obj name="PropertyObject" class="QuantConcProperty" version="4">
												<prop name="PropertyTypeName">Concentration</prop>
												<prop name="Position">3</prop>
												<prop name="IsDefault">1</prop>
												<prop name="Concentration">0</prop>
												<obj name="ChannelProp" class="ChannelProperty" version="1">
													<prop name="ChannelIdx">0</prop>
												</obj>
												<prop name="ReadOnly">1</prop>
											</obj>
											<obj name="PropertyObject" class="QuantCpHighProp" version="4">
												<prop name="PropertyTypeName">Cp High</prop>
												<prop name="Position">3</prop>
												<prop name="IsDefault">1</prop>
												<prop name="CpRangeHigh">0</prop>
												<obj name="ChannelProp" class="ChannelProperty" version="1">
													<prop name="ChannelIdx">0</prop>
												</obj>
												<prop name="ReadOnly">1</prop>
											</obj>
											<obj name="PropertyObject" class="QuantCpLowProp" version="4">
												<prop name="PropertyTypeName">Cp Low</prop>
												<prop name="Position">3</prop>
												<prop name="IsDefault">1</prop>
												<prop name="CpRangeLow">0</prop>
												<obj name="ChannelProp" class="ChannelProperty" version="1">
													<prop name="ChannelIdx">0</prop>
												</obj>
												<prop name="ReadOnly">1</prop>
											</obj>
											<obj name="PropertyObject" class="RQEffProp" version="4">
												<prop name="PropertyTypeName">Efficiency</prop>
												<prop name="Position">3</prop>
												<prop name="IsDefault">1</prop>
												<prop name="Efficiency">2</prop>
												<obj name="ChannelProp" class="ChannelProperty" version="1">
													<prop name="ChannelIdx">0</prop>
												</obj>
											</obj>
											<obj name="PropertyObject" class="ChannelGenotype" version="4">
												<prop name="PropertyTypeName">Melt Geno Genotype</prop>
												<prop name="Position">3</prop>
												<prop name="IsDefault">1</prop>
												<prop name="ReadOnly">1</prop>
												<obj name="ChannelProp" class="ChannelProperty" version="1">
													<prop name="ChannelIdx">0</prop>
												</obj>
											</obj>
											<obj name="PropertyObject" class="GroupChannelTypeProp" version="4">
												<prop name="PropertyTypeName">Melt Geno Sample Type</prop>
												<prop name="Position">3</prop>
												<prop name="IsDefault">0</prop>
												<prop name="GroupSampleType">mstUnknown</prop>
												<obj name="ChannelProp" class="ChannelProperty" version="1">
													<prop name="ChannelIdx">0</prop>
												</obj>
											</obj>
											<obj name="PropertyObject" class="QuantSampleTypeProperty" version="4">
												<prop name="PropertyTypeName">Quantification Sample Type</prop>
												<prop name="Position">3</prop>
												<prop name="IsDefault">0</prop>
												<prop name="SampleType">qsUnknown</prop>
												<obj name="ChannelProp" class="ChannelProperty" version="1">
													<prop name="ChannelIdx">0</prop>
												</obj>
											</obj>
											<obj name="PropertyObject" class="ChannelGenotype" version="4">
												<prop name="PropertyTypeName">Scanning Genotype</prop>
												<prop name="Position">3</prop>
												<prop name="IsDefault">1</prop>
												<prop name="ReadOnly">1</prop>
												<obj name="ChannelProp" class="ChannelProperty" version="1">
													<prop name="ChannelIdx">0</prop>
												</obj>
											</obj>
											<obj name="PropertyObject" class="GroupChannelTypeProp" version="4">
												<prop name="PropertyTypeName">Scanning Sample Type</prop>
												<prop name="Position">3</prop>
												<prop name="IsDefault">0</prop>
												<prop name="GroupSampleType">mstUnknown</prop>
												<obj name="ChannelProp" class="ChannelProperty" version="1">
													<prop name="ChannelIdx">0</prop>
												</obj>
											</obj>
											<obj name="PropertyObject" class="TargetName" version="4">
												<prop name="PropertyTypeName">Target Name</prop>
												<prop name="Position">3</prop>
												<prop name="IsDefault">0</prop>
												<prop name="name">AIT</prop>
												<obj name="ChannelProp" class="ChannelProperty" version="1">
													<prop name="ChannelIdx">0</prop>
												</obj>
											</obj>
											<obj name="PropertyObject" class="RQTargetProperty" version="4">
												<prop name="PropertyTypeName">Target Type</prop>
												<prop name="Position">3</prop>
												<prop name="IsDefault">0</prop>
												<prop name="TargetType">dtTarget</prop>
												<obj name="ChannelProp" class="ChannelProperty" version="1">
													<prop name="ChannelIdx">0</prop>
												</obj>
											</obj>
										</list>
									</obj>
								</list>
							</obj>
						</obj>
						<prop name="ChannelPropertyCount">1</prop>
						<prop name="ContainerPosition">3</prop>
						<prop name="HasSampleProperties">1</prop>
						<obj name="SampleProperties" class="PropertyList" version="1">
							<list name="emlist" count="14">
								<obj name="PropertyObject" class="SamplePrefColor" version="4">
									<prop name="PropertyTypeName">Color</prop>
									<prop name="Position">3</prop>
									<prop name="IsDefault">0</prop>
									<prop name="Color">clFuchsia</prop>
								</obj>
								<obj name="PropertyObject" class="DominantChannelProp" version="4">
									<prop name="PropertyTypeName">Dominant Channel</prop>
									<prop name="Position">3</prop>
									<prop name="IsDefault">0</prop>
									<prop name="DominantChannel">0</prop>
								</obj>
								<obj name="PropertyObject" class="Genotype" version="4">
									<prop name="PropertyTypeName">EndPt Genotype</prop>
									<prop name="Position">3</prop>
									<prop name="IsDefault">1</prop>
									<prop name="ReadOnly">1</prop>
								</obj>
								<obj name="PropertyObject" class="GroupingSample" version="4">
									<prop name="PropertyTypeName">EndPt Sample Type</prop>
									<prop name="Position">3</prop>
									<prop name="IsDefault">0</prop>
									<prop name="GroupSampleType">mstUnknown</prop>
								</obj>
								<obj name="PropertyObject" class="SamplePrefLineStyle" version="4">
									<prop name="PropertyTypeName">Line Style</prop>
									<prop name="Position">3</prop>
									<prop name="IsDefault">0</prop>
									<prop name="LineStyle">psSolid</prop>
								</obj>
								<obj name="PropertyObject" class="GenSampleEditNotes" version="4">
									<prop name="PropertyTypeName">Notes</prop>
									<prop name="Position">3</prop>
									<prop name="IsDefault">1</prop>
								</obj>
								<obj name="PropertyObject" class="SamplePrefPointStyle" version="4">
									<prop name="PropertyTypeName">Point Style</prop>
									<prop name="Position">3</prop>
									<prop name="IsDefault">0</prop>
									<prop name="PointStyle">psNothing</prop>
								</obj>
								<obj name="PropertyObject" class="GenSampleEditPosition" version="4">
									<prop name="PropertyTypeName">Position</prop>
									<prop name="Position">3</prop>
									<prop name="IsDefault">1</prop>
								</obj>
								<obj name="PropertyObject" class="GenSampleEditReplicate" version="4">
									<prop name="PropertyTypeName">Replicate of</prop>
									<prop name="Position">3</prop>
									<prop name="IsDefault">0</prop>
									<prop name="ReplicateOf">3</prop>
								</obj>
								<obj name="PropertyObject" class="HTCSampleID" version="4">
									<prop name="PropertyTypeName">Sample ID</prop>
									<prop name="Position">3</prop>
									<prop name="IsDefault">1</prop>
								</obj>
								<obj name="PropertyObject" class="GenSampleEditName" version="4">
									<prop name="PropertyTypeName">Sample Name</prop>
									<prop name="Position">3</prop>
									<prop name="IsDefault">0</prop>
									<prop name="name">538T</prop>
								</obj>
								<obj name="PropertyObject" class="HTCSamplePrepNotes" version="4">
									<prop name="PropertyTypeName">Sample Prep Notes</prop>
									<prop name="Position">3</prop>
									<prop name="IsDefault">1</prop>
								</obj>
								<obj name="PropertyObject" class="GenSampleEditSubset" version="4">
									<prop name="PropertyTypeName">Subsets</prop>
									<prop name="Position">3</prop>
									<prop name="IsDefault">1</prop>
								</obj>
								<obj name="PropertyObject" class="SamplePrefWidth" version="5">
									<prop name="PropertyTypeName">Width</prop>
									<prop name="Position">3</prop>
									<prop name="IsDefault">1</prop>
									<prop name="Width">1</prop>
								</obj>
							</list>
						</obj>
					</obj>
					<obj name="item" class="SamplePropInfo" version="1">
						<obj name="ChannelProperties" class="ChanPropList" version="2">
							<obj name="ChannelProperties" class="EMList" version="1">
								<list name="emlist" count="1">
									<obj name="item" class="PropertyList" version="1">
										<list name="emlist" count="12">
											<obj name="PropertyObject" class="RQSampleTargetProperty" version="4">
												<prop name="PropertyTypeName">Combined Sample and Target Type</prop>
												<prop name="Position">4</prop>
												<prop name="IsDefault">0</prop>
												<obj name="ChannelProp" class="ChannelProperty" version="1">
													<prop name="ChannelIdx">0</prop>
												</obj>
											</obj>
											<obj name="PropertyObject" class="QuantConcProperty" version="4">
												<prop name="PropertyTypeName">Concentration</prop>
												<prop name="Position">4</prop>
												<prop name="IsDefault">1</prop>
												<prop name="Concentration">0</prop>
												<obj name="ChannelProp" class="ChannelProperty" version="1">
													<prop name="ChannelIdx">0</prop>
												</obj>
												<prop name="ReadOnly">1</prop>
											</obj>
											<obj name="PropertyObject" class="QuantCpHighProp" version="4">
												<prop name="PropertyTypeName">Cp High</prop>
												<prop name="Position">4</prop>
												<prop name="IsDefault">1</prop>
												<prop name="CpRangeHigh">0</prop>
												<obj name="ChannelProp" class="ChannelProperty" version="1">
													<prop name="ChannelIdx">0</prop>
												</obj>
												<prop name="ReadOnly">1</prop>
											</obj>
											<obj name="PropertyObject" class="QuantCpLowProp" version="4">
												<prop name="PropertyTypeName">Cp Low</prop>
												<prop name="Position">4</prop>
												<prop name="IsDefault">1</prop>
												<prop name="CpRangeLow">0</prop>
												<obj name="ChannelProp" class="ChannelProperty" version="1">
													<prop name="ChannelIdx">0</prop>
												</obj>
												<prop name="ReadOnly">1</prop>
											</obj>
											<obj name="PropertyObject" class="RQEffProp" version="4">
												<prop name="PropertyTypeName">Efficiency</prop>
												<prop name="Position">4</prop>
												<prop name="IsDefault">1</prop>
												<prop name="Efficiency">2</prop>
												<obj name="ChannelProp" class="ChannelProperty" version="1">
													<prop name="ChannelIdx">0</prop>
												</obj>
											</obj>
											<obj name="PropertyObject" class="ChannelGenotype" version="4">
												<prop name="PropertyTypeName">Melt Geno Genotype</prop>
												<prop name="Position">4</prop>
												<prop name="IsDefault">1</prop>
												<prop name="ReadOnly">1</prop>
												<obj name="ChannelProp" class="ChannelProperty" version="1">
													<prop name="ChannelIdx">0</prop>
												</obj>
											</obj>
											<obj name="PropertyObject" class="GroupChannelTypeProp" version="4">
												<prop name="PropertyTypeName">Melt Geno Sample Type</prop>
												<prop name="Position">4</prop>
												<prop name="IsDefault">0</prop>
												<prop name="GroupSampleType">mstUnknown</prop>
												<obj name="ChannelProp" class="ChannelProperty" version="1">
													<prop name="ChannelIdx">0</prop>
												</obj>
											</obj>
											<obj name="PropertyObject" class="QuantSampleTypeProperty" version="4">
												<prop name="PropertyTypeName">Quantification Sample Type</prop>
												<prop name="Position">4</prop>
												<prop name="IsDefault">0</prop>
												<prop name="SampleType">qsUnknown</prop>
												<obj name="ChannelProp" class="ChannelProperty" version="1">
													<prop name="ChannelIdx">0</prop>
												</obj>
											</obj>
											<obj name="PropertyObject" class="ChannelGenotype" version="4">
												<prop name="PropertyTypeName">Scanning Genotype</prop>
												<prop name="Position">4</prop>
												<prop name="IsDefault">1</prop>
												<prop name="ReadOnly">1</prop>
												<obj name="ChannelProp" class="ChannelProperty" version="1">
													<prop name="ChannelIdx">0</prop>
												</obj>
											</obj>
											<obj name="PropertyObject" class="GroupChannelTypeProp" version="4">
												<prop name="PropertyTypeName">Scanning Sample Type</prop>
												<prop name="Position">4</prop>
												<prop name="IsDefault">0</prop>
												<prop name="GroupSampleType">mstUnknown</prop>
												<obj name="ChannelProp" class="ChannelProperty" version="1">
													<prop name="ChannelIdx">0</prop>
												</obj>
											</obj>
											<obj name="PropertyObject" class="TargetName" version="4">
												<prop name="PropertyTypeName">Target Name</prop>
												<prop name="Position">4</prop>
												<prop name="IsDefault">0</prop>
												<prop name="name">AIT</prop>
												<obj name="ChannelProp" class="ChannelProperty" version="1">
													<prop name="ChannelIdx">0</prop>
												</obj>
											</obj>
											<obj name="PropertyObject" class="RQTargetProperty" version="4">
												<prop name="PropertyTypeName">Target Type</prop>
												<prop name="Position">4</prop>
												<prop name="IsDefault">0</prop>
												<prop name="TargetType">dtTarget</prop>
												<obj name="ChannelProp" class="ChannelProperty" version="1">
													<prop name="ChannelIdx">0</prop>
												</obj>
											</obj>
										</list>
									</obj>
								</list>
							</obj>
						</obj>
						<prop name="ChannelPropertyCount">1</prop>
						<prop name="ContainerPosition">4</prop>
						<prop name="HasSampleProperties">1</prop>
						<obj name="SampleProperties" class="PropertyList" version="1">
							<list name="emlist" count="14">
								<obj name="PropertyObject" class="SamplePrefColor" version="4">
									<prop name="PropertyTypeName">Color</prop>
									<prop name="Position">4</prop>
									<prop name="IsDefault">0</prop>
									<prop name="Color">clGray</prop>
								</obj>
								<obj name="PropertyObject" class="DominantChannelProp" version="4">
									<prop name="PropertyTypeName">Dominant Channel</prop>
									<prop name="Position">4</prop>
									<prop name="IsDefault">0</prop>
									<prop name="DominantChannel">0</prop>
								</obj>
								<obj name="PropertyObject" class="Genotype" version="4">
									<prop name="PropertyTypeName">EndPt Genotype</prop>
									<prop name="Position">4</prop>
									<prop name="IsDefault">1</prop>
									<prop name="ReadOnly">1</prop>
								</obj>
								<obj name="PropertyObject" class="GroupingSample" version="4">
									<prop name="PropertyTypeName">EndPt Sample Type</prop>
									<prop name="Position">4</prop>
									<prop name="IsDefault">0</prop>
									<prop name="GroupSampleType">mstUnknown</prop>
								</obj>
								<obj name="PropertyObject" class="SamplePrefLineStyle" version="4">
									<prop name="PropertyTypeName">Line Style</prop>
									<prop name="Position">4</prop>
									<prop name="IsDefault">0</prop>
									<prop name="LineStyle">psSolid</prop>
								</obj>
								<obj name="PropertyObject" class="GenSampleEditNotes" version="4">
									<prop name="PropertyTypeName">Notes</prop>
									<prop name="Position">4</prop>
									<prop name="IsDefault">1</prop>
								</obj>
								<obj name="PropertyObject" class="SamplePrefPointStyle" version="4">
									<prop name="PropertyTypeName">Point Style</prop>
									<prop name="Position">4</prop>
									<prop name="IsDefault">0</prop>
									<prop name="PointStyle">psNothing</prop>
								</obj>
								<obj name="PropertyObject" class="GenSampleEditPosition" version="4">
									<prop name="PropertyTypeName">Position</prop>
									<prop name="Position">4</prop>
									<prop name="IsDefault">1</prop>
								</obj>
								<obj name="PropertyObject" class="GenSampleEditReplicate" version="4">
									<prop name="PropertyTypeName">Replicate of</prop>
									<prop name="Position">4</prop>
									<prop name="IsDefault">0</prop>
									<prop name="ReplicateOf">3</prop>
								</obj>
								<obj name="PropertyObject" class="HTCSampleID" version="4">
									<prop name="PropertyTypeName">Sample ID</prop>
									<prop name="Position">4</prop>
									<prop name="IsDefault">1</prop>
								</obj>
								<obj name="PropertyObject" class="GenSampleEditName" version="4">
									<prop name="PropertyTypeName">Sample Name</prop>
									<prop name="Position">4</prop>
									<prop name="IsDefault">0</prop>
									<prop name="name">538T</prop>
								</obj>
								<obj name="PropertyObject" class="HTCSamplePrepNotes" version="4">
									<prop name="PropertyTypeName">Sample Prep Notes</prop>
									<prop name="Position">4</prop>
									<prop name="IsDefault">1</prop>
								</obj>
								<obj name="PropertyObject" class="GenSampleEditSubset" version="4">
									<prop name="PropertyTypeName">Subsets</prop>
									<prop name="Position">4</prop>
									<prop name="IsDefault">1</prop>
								</obj>
								<obj name="PropertyObject" class="SamplePrefWidth" version="5">
									<prop name="PropertyTypeName">Width</prop>
									<prop name="Position">4</prop>
									<prop name="IsDefault">1</prop>
									<prop name="Width">1</prop>
								</obj>
							</list>
						</obj>
					</obj>
					<obj name="item" class="SamplePropInfo" version="1">
						<obj name="ChannelProperties" class="ChanPropList" version="2">
							<obj name="ChannelProperties" class="EMList" version="1">
								<list name="emlist" count="1">
									<obj name="item" class="PropertyList" version="1">
										<list name="emlist" count="12">
											<obj name="PropertyObject" class="RQSampleTargetProperty" version="4">
												<prop name="PropertyTypeName">Combined Sample and Target Type</prop>
												<prop name="Position">5</prop>
												<prop name="IsDefault">0</prop>
												<obj name="ChannelProp" class="ChannelProperty" version="1">
													<prop name="ChannelIdx">0</prop>
												</obj>
											</obj>
											<obj name="PropertyObject" class="QuantConcProperty" version="4">
												<prop name="PropertyTypeName">Concentration</prop>
												<prop name="Position">5</prop>
												<prop name="IsDefault">1</prop>
												<prop name="Concentration">0</prop>
												<obj name="ChannelProp" class="ChannelProperty" version="1">
													<prop name="ChannelIdx">0</prop>
												</obj>
												<prop name="ReadOnly">1</prop>
											</obj>
											<obj name="PropertyObject" class="QuantCpHighProp" version="4">
												<prop name="PropertyTypeName">Cp High</prop>
												<prop name="Position">5</prop>
												<prop name="IsDefault">1</prop>
												<prop name="CpRangeHigh">0</prop>
												<obj name="ChannelProp" class="ChannelProperty" version="1">
													<prop name="ChannelIdx">0</prop>
												</obj>
												<prop name="ReadOnly">1</prop>
											</obj>
											<obj name="PropertyObject" class="QuantCpLowProp" version="4">
												<prop name="PropertyTypeName">Cp Low</prop>
												<prop name="Position">5</prop>
												<prop name="IsDefault">1</prop>
												<prop name="CpRangeLow">0</prop>
												<obj name="ChannelProp" class="ChannelProperty" version="1">
													<prop name="ChannelIdx">0</prop>
												</obj>
												<prop name="ReadOnly">1</prop>
											</obj>
											<obj name="PropertyObject" class="RQEffProp" version="4">
												<prop name="PropertyTypeName">Efficiency</prop>
												<prop name="Position">5</prop>
												<prop name="IsDefault">1</prop>
												<prop name="Efficiency">2</prop>
												<obj name="ChannelProp" class="ChannelProperty" version="1">
													<prop name="ChannelIdx">0</prop>
												</obj>
											</obj>
											<obj name="PropertyObject" class="ChannelGenotype" version="4">
												<prop name="PropertyTypeName">Melt Geno Genotype</prop>
												<prop name="Position">5</prop>
												<prop name="IsDefault">1</prop>
												<prop name="ReadOnly">1</prop>
												<obj name="ChannelProp" class="ChannelProperty" version="1">
													<prop name="ChannelIdx">0</prop>
												</obj>
											</obj>
											<obj name="PropertyObject" class="GroupChannelTypeProp" version="4">
												<prop name="PropertyTypeName">Melt Geno Sample Type</prop>
												<prop name="Position">5</prop>
												<prop name="IsDefault">0</prop>
												<prop name="GroupSampleType">mstUnknown</prop>
												<obj name="ChannelProp" class="ChannelProperty" version="1">
													<prop name="ChannelIdx">0</prop>
												</obj>
											</obj>
											<obj name="PropertyObject" class="QuantSampleTypeProperty" version="4">
												<prop name="PropertyTypeName">Quantification Sample Type</prop>
												<prop name="Position">5</prop>
												<prop name="IsDefault">0</prop>
												<prop name="SampleType">qsUnknown</prop>
												<obj name="ChannelProp" class="ChannelProperty" version="1">
													<prop name="ChannelIdx">0</prop>
												</obj>
											</obj>
											<obj name="PropertyObject" class="ChannelGenotype" version="4">
												<prop name="PropertyTypeName">Scanning Genotype</prop>
												<prop name="Position">5</prop>
												<prop name="IsDefault">1</prop>
												<prop name="ReadOnly">1</prop>
												<obj name="ChannelProp" class="ChannelProperty" version="1">
													<prop name="ChannelIdx">0</prop>
												</obj>
											</obj>
											<obj name="PropertyObject" class="GroupChannelTypeProp" version="4">
												<prop name="PropertyTypeName">Scanning Sample Type</prop>
												<prop name="Position">5</prop>
												<prop name="IsDefault">0</prop>
												<prop name="GroupSampleType">mstUnknown</prop>
												<obj name="ChannelProp" class="ChannelProperty" version="1">
													<prop name="ChannelIdx">0</prop>
												</obj>
											</obj>
											<obj name="PropertyObject" class="TargetName" version="4">
												<prop name="PropertyTypeName">Target Name</prop>
												<prop name="Position">5</prop>
												<prop name="IsDefault">0</prop>
												<prop name="name">AIT</prop>
												<obj name="ChannelProp" class="ChannelProperty" version="1">
													<prop name="ChannelIdx">0</prop>
												</obj>
											</obj>
											<obj name="PropertyObject" class="RQTargetProperty" version="4">
												<prop name="PropertyTypeName">Target Type</prop>
												<prop name="Position">5</prop>
												<prop name="IsDefault">0</prop>
												<prop name="TargetType">dtTarget</prop>
												<obj name="ChannelProp" class="ChannelProperty" version="1">
													<prop name="ChannelIdx">0</prop>
												</obj>
											</obj>
										</list>
									</obj>
								</list>
							</obj>
						</obj>
						<prop name="ChannelPropertyCount">1</prop>
						<prop name="ContainerPosition">5</prop>
						<prop name="HasSampleProperties">1</prop>
						<obj name="SampleProperties" class="PropertyList" version="1">
							<list name="emlist" count="14">
								<obj name="PropertyObject" class="SamplePrefColor" version="4">
									<prop name="PropertyTypeName">Color</prop>
									<prop name="Position">5</prop>
									<prop name="IsDefault">0</prop>
									<prop name="Color">$0012D7FA</prop>
								</obj>
								<obj name="PropertyObject" class="DominantChannelProp" version="4">
									<prop name="PropertyTypeName">Dominant Channel</prop>
									<prop name="Position">5</prop>
									<prop name="IsDefault">0</prop>
									<prop name="DominantChannel">0</prop>
								</obj>
								<obj name="PropertyObject" class="Genotype" version="4">
									<prop name="PropertyTypeName">EndPt Genotype</prop>
									<prop name="Position">5</prop>
									<prop name="IsDefault">1</prop>
									<prop name="ReadOnly">1</prop>
								</obj>
								<obj name="PropertyObject" class="GroupingSample" version="4">
									<prop name="PropertyTypeName">EndPt Sample Type</prop>
									<prop name="Position">5</prop>
									<prop name="IsDefault">0</prop>
									<prop name="GroupSampleType">mstUnknown</prop>
								</obj>
								<obj name="PropertyObject" class="SamplePrefLineStyle" version="4">
									<prop name="PropertyTypeName">Line Style</prop>
									<prop name="Position">5</prop>
									<prop name="IsDefault">0</prop>
									<prop name="LineStyle">psSolid</prop>
								</obj>
								<obj name="PropertyObject" class="GenSampleEditNotes" version="4">
									<prop name="PropertyTypeName">Notes</prop>
									<prop name="Position">5</prop>
									<prop name="IsDefault">1</prop>
								</obj>
								<obj name="PropertyObject" class="SamplePrefPointStyle" version="4">
									<prop name="PropertyTypeName">Point Style</prop>
									<prop name="Position">5</prop>
									<prop name="IsDefault">0</prop>
									<prop name="PointStyle">psNothing</prop>
								</obj>
								<obj name="PropertyObject" class="GenSampleEditPosition" version="4">
									<prop name="PropertyTypeName">Position</prop>
									<prop name="Position">5</prop>
									<prop name="IsDefault">1</prop>
								</obj>
								<obj name="PropertyObject" class="GenSampleEditReplicate" version="4">
									<prop name="PropertyTypeName">Replicate of</prop>
									<prop name="Position">5</prop>
									<prop name="IsDefault">0</prop>
									<prop name="ReplicateOf">3</prop>
								</obj>
								<obj name="PropertyObject" class="HTCSampleID" version="4">
									<prop name="PropertyTypeName">Sample ID</prop>
									<prop name="Position">5</prop>
									<prop name="IsDefault">1</prop>
								</obj>
								<obj name="PropertyObject" class="GenSampleEditName" version="4">
									<prop name="PropertyTypeName">Sample Name</prop>
									<prop name="Position">5</prop>
									<prop name="IsDefault">0</prop>
									<prop name="name">538T</prop>
								</obj>
								<obj name="PropertyObject" class="HTCSamplePrepNotes" version="4">
									<prop name="PropertyTypeName">Sample Prep Notes</prop>
									<prop name="Position">5</prop>
									<prop name="IsDefault">1</prop>
								</obj>
								<obj name="PropertyObject" class="GenSampleEditSubset" version="4">
									<prop name="PropertyTypeName">Subsets</prop>
									<prop name="Position">5</prop>
									<prop name="IsDefault">1</prop>
								</obj>
								<obj name="PropertyObject" class="SamplePrefWidth" version="5">
									<prop name="PropertyTypeName">Width</prop>
									<prop name="Position">5</prop>
									<prop name="IsDefault">1</prop>
									<prop name="Width">1</prop>
								</obj>
							</list>
						</obj>
					</obj>
					<obj name="item" class="SamplePropInfo" version="1">
						<obj name="ChannelProperties" class="ChanPropList" version="2">
							<obj name="ChannelProperties" class="EMList" version="1">
								<list name="emlist" count="1">
									<obj name="item" class="PropertyList" version="1">
										<list name="emlist" count="12">
											<obj name="PropertyObject" class="RQSampleTargetProperty" version="4">
												<prop name="PropertyTypeName">Combined Sample and Target Type</prop>
												<prop name="Position">6</prop>
												<prop name="IsDefault">0</prop>
												<obj name="ChannelProp" class="ChannelProperty" version="1">
													<prop name="ChannelIdx">0</prop>
												</obj>
											</obj>
											<obj name="PropertyObject" class="QuantConcProperty" version="4">
												<prop name="PropertyTypeName">Concentration</prop>
												<prop name="Position">6</prop>
												<prop name="IsDefault">1</prop>
												<prop name="Concentration">0</prop>
												<obj name="ChannelProp" class="ChannelProperty" version="1">
													<prop name="ChannelIdx">0</prop>
												</obj>
												<prop name="ReadOnly">1</prop>
											</obj>
											<obj name="PropertyObject" class="QuantCpHighProp" version="4">
												<prop name="PropertyTypeName">Cp High</prop>
												<prop name="Position">6</prop>
												<prop name="IsDefault">1</prop>
												<prop name="CpRangeHigh">0</prop>
												<obj name="ChannelProp" class="ChannelProperty" version="1">
													<prop name="ChannelIdx">0</prop>
												</obj>
												<prop name="ReadOnly">1</prop>
											</obj>
											<obj name="PropertyObject" class="QuantCpLowProp" version="4">
												<prop name="PropertyTypeName">Cp Low</prop>
												<prop name="Position">6</prop>
												<prop name="IsDefault">1</prop>
												<prop name="CpRangeLow">0</prop>
												<obj name="ChannelProp" class="ChannelProperty" version="1">
													<prop name="ChannelIdx">0</prop>
												</obj>
												<prop name="ReadOnly">1</prop>
											</obj>
											<obj name="PropertyObject" class="RQEffProp" version="4">
												<prop name="PropertyTypeName">Efficiency</prop>
												<prop name="Position">6</prop>
												<prop name="IsDefault">1</prop>
												<prop name="Efficiency">2</prop>
												<obj name="ChannelProp" class="ChannelProperty" version="1">
													<prop name="ChannelIdx">0</prop>
												</obj>
											</obj>
											<obj name="PropertyObject" class="ChannelGenotype" version="4">
												<prop name="PropertyTypeName">Melt Geno Genotype</prop>
												<prop name="Position">6</prop>
												<prop name="IsDefault">1</prop>
												<prop name="ReadOnly">1</prop>
												<obj name="ChannelProp" class="ChannelProperty" version="1">
													<prop name="ChannelIdx">0</prop>
												</obj>
											</obj>
											<obj name="PropertyObject" class="GroupChannelTypeProp" version="4">
												<prop name="PropertyTypeName">Melt Geno Sample Type</prop>
												<prop name="Position">6</prop>
												<prop name="IsDefault">0</prop>
												<prop name="GroupSampleType">mstUnknown</prop>
												<obj name="ChannelProp" class="ChannelProperty" version="1">
													<prop name="ChannelIdx">0</prop>
												</obj>
											</obj>
											<obj name="PropertyObject" class="QuantSampleTypeProperty" version="4">
												<prop name="PropertyTypeName">Quantification Sample Type</prop>
												<prop name="Position">6</prop>
												<prop name="IsDefault">0</prop>
												<prop name="SampleType">qsUnknown</prop>
												<obj name="ChannelProp" class="ChannelProperty" version="1">
													<prop name="ChannelIdx">0</prop>
												</obj>
											</obj>
											<obj name="PropertyObject" class="ChannelGenotype" version="4">
												<prop name="PropertyTypeName">Scanning Genotype</prop>
												<prop name="Position">6</prop>
												<prop name="IsDefault">1</prop>
												<prop name="ReadOnly">1</prop>
												<obj name="ChannelProp" class="ChannelProperty" version="1">
													<prop name="ChannelIdx">0</prop>
												</obj>
											</obj>
											<obj name="PropertyObject" class="GroupChannelTypeProp" version="4">
												<prop name="PropertyTypeName">Scanning Sample Type</prop>
												<prop name="Position">6</prop>
												<prop name="IsDefault">0</prop>
												<prop name="GroupSampleType">mstUnknown</prop>
												<obj name="ChannelProp" class="ChannelProperty" version="1">
													<prop name="ChannelIdx">0</prop>
												</obj>
											</obj>
											<obj name="PropertyObject" class="TargetName" version="4">
												<prop name="PropertyTypeName">Target Name</prop>
												<prop name="Position">6</prop>
												<prop name="IsDefault">0</prop>
												<prop name="name">HPRT</prop>
												<obj name="ChannelProp" class="ChannelProperty" version="1">
													<prop name="ChannelIdx">0</prop>
												</obj>
											</obj>
											<obj name="PropertyObject" class="RQTargetProperty" version="4">
												<prop name="PropertyTypeName">Target Type</prop>
												<prop name="Position">6</prop>
												<prop name="IsDefault">0</prop>
												<prop name="TargetType">dtReference</prop>
												<obj name="ChannelProp" class="ChannelProperty" version="1">
													<prop name="ChannelIdx">0</prop>
												</obj>
											</obj>
										</list>
									</obj>
								</list>
							</obj>
						</obj>
						<prop name="ChannelPropertyCount">1</prop>
						<prop name="ContainerPosition">6</prop>
						<prop name="HasSampleProperties">1</prop>
						<obj name="SampleProperties" class="PropertyList" version="1">
							<list name="emlist" count="14">
								<obj name="PropertyObject" class="SamplePrefColor" version="4">
									<prop name="PropertyTypeName">Color</prop>
									<prop name="Position">6</prop>
									<prop name="IsDefault">0</prop>
									<prop name="Color">$00000097</prop>
								</obj>
								<obj name="PropertyObject" class="DominantChannelProp" version="4">
									<prop name="PropertyTypeName">Dominant Channel</prop>
									<prop name="Position">6</prop>
									<prop name="IsDefault">0</prop>
									<prop name="DominantChannel">0</prop>
								</obj>
								<obj name="PropertyObject" class="Genotype" version="4">
									<prop name="PropertyTypeName">EndPt Genotype</prop>
									<prop name="Position">6</prop>
									<prop name="IsDefault">1</prop>
									<prop name="ReadOnly">1</prop>
								</obj>
								<obj name="PropertyObject" class="GroupingSample" version="4">
									<prop name="PropertyTypeName">EndPt Sample Type</prop>
									<prop name="Position">6</prop>
									<prop name="IsDefault">0</prop>
									<prop name="GroupSampleType">mstUnknown</prop>
								</obj>
								<obj name="PropertyObject" class="SamplePrefLineStyle" version="4">
									<prop name="PropertyTypeName">Line Style</prop>
									<prop name="Position">6</prop>
									<prop name="IsDefault">0</prop>
									<prop name="LineStyle">psSolid</prop>
								</obj>
								<obj name="PropertyObject" class="GenSampleEditNotes" version="4">
									<prop name="PropertyTypeName">Notes</prop>
									<prop name="Position">6</prop>
									<prop name="IsDefault">1</prop>
								</obj>
								<obj name="PropertyObject" class="SamplePrefPointStyle" version="4">
									<prop name="PropertyTypeName">Point Style</prop>
									<prop name="Position">6</prop>
									<prop name="IsDefault">0</prop>
									<prop name="PointStyle">psNothing</prop>
								</obj>
								<obj name="PropertyObject" class="GenSampleEditPosition" version="4">
									<prop name="PropertyTypeName">Position</prop>
									<prop name="Position">6</prop>
									<prop name="IsDefault">1</prop>
								</obj>
								<obj name="PropertyObject" class="GenSampleEditReplicate" version="4">
									<prop name="PropertyTypeName">Replicate of</prop>
									<prop name="Position">6</prop>
									<prop name="IsDefault">0</prop>
									<prop name="ReplicateOf">6</prop>
								</obj>
								<obj name="PropertyObject" class="HTCSampleID" version="4">
									<prop name="PropertyTypeName">Sample ID</prop>
									<prop name="Position">6</prop>
									<prop name="IsDefault">1</prop>
								</obj>
								<obj name="PropertyObject" class="GenSampleEditName" version="4">
									<prop name="PropertyTypeName">Sample Name</prop>
									<prop name="Position">6</prop>
									<prop name="IsDefault">0</prop>
									<prop name="name">538N</prop>
								</obj>
								<obj name="PropertyObject" class="HTCSamplePrepNotes" version="4">
									<prop name="PropertyTypeName">Sample Prep Notes</prop>
									<prop name="Position">6</prop>
									<prop name="IsDefault">1</prop>
								</obj>
								<obj name="PropertyObject" class="GenSampleEditSubset" version="4">
									<prop name="PropertyTypeName">Subsets</prop>
									<prop name="Position">6</prop>
									<prop name="IsDefault">1</prop>
								</obj>
								<obj name="PropertyObject" class="SamplePrefWidth" version="5">
									<prop name="PropertyTypeName">Width</prop>
									<prop name="Position">6</prop>
									<prop name="IsDefault">1</prop>
									<prop name="Width">1</prop>
								</obj>
							</list>
						</obj>
					</obj>
					<obj name="item" class="SamplePropInfo" version="1">
						<obj name="ChannelProperties" class="ChanPropList" version="2">
							<obj name="ChannelProperties" class="EMList" version="1">
								<list name="emlist" count="1">
									<obj name="item" class="PropertyList" version="1">
										<list name="emlist" count="12">
											<obj name="PropertyObject" class="RQSampleTargetProperty" version="4">
												<prop name="PropertyTypeName">Combined Sample and Target Type</prop>
												<prop name="Position">7</prop>
												<prop name="IsDefault">0</prop>
												<obj name="ChannelProp" class="ChannelProperty" version="1">
													<prop name="ChannelIdx">0</prop>
												</obj>
											</obj>
											<obj name="PropertyObject" class="QuantConcProperty" version="4">
												<prop name="PropertyTypeName">Concentration</prop>
												<prop name="Position">7</prop>
												<prop name="IsDefault">1</prop>
												<prop name="Concentration">0</prop>
												<obj name="ChannelProp" class="ChannelProperty" version="1">
													<prop name="ChannelIdx">0</prop>
												</obj>
												<prop name="ReadOnly">1</prop>
											</obj>
											<obj name="PropertyObject" class="QuantCpHighProp" version="4">
												<prop name="PropertyTypeName">Cp High</prop>
												<prop name="Position">7</prop>
												<prop name="IsDefault">1</prop>
												<prop name="CpRangeHigh">0</prop>
												<obj name="ChannelProp" class="ChannelProperty" version="1">
													<prop name="ChannelIdx">0</prop>
												</obj>
												<prop name="ReadOnly">1</prop>
											</obj>
											<obj name="PropertyObject" class="QuantCpLowProp" version="4">
												<prop name="PropertyTypeName">Cp Low</prop>
												<prop name="Position">7</prop>
												<prop name="IsDefault">1</prop>
												<prop name="CpRangeLow">0</prop>
												<obj name="ChannelProp" class="ChannelProperty" version="1">
													<prop name="ChannelIdx">0</prop>
												</obj>
												<prop name="ReadOnly">1</prop>
											</obj>
											<obj name="PropertyObject" class="RQEffProp" version="4">
												<prop name="PropertyTypeName">Efficiency</prop>
												<prop name="Position">7</prop>
												<prop name="IsDefault">1</prop>
												<prop name="Efficiency">2</prop>
												<obj name="ChannelProp" class="ChannelProperty" version="1">
													<prop name="ChannelIdx">0</prop>
												</obj>
											</obj>
											<obj name="PropertyObject" class="ChannelGenotype" version="4">
												<prop name="PropertyTypeName">Melt Geno Genotype</prop>
												<prop name="Position">7</prop>
												<prop name="IsDefault">1</prop>
												<prop name="ReadOnly">1</prop>
												<obj name="ChannelProp" class="ChannelProperty" version="1">
													<prop name="ChannelIdx">0</prop>
												</obj>
											</obj>
											<obj name="PropertyObject" class="GroupChannelTypeProp" version="4">
												<prop name="PropertyTypeName">Melt Geno Sample Type</prop>
												<prop name="Position">7</prop>
												<prop name="IsDefault">0</prop>
												<prop name="GroupSampleType">mstUnknown</prop>
												<obj name="ChannelProp" class="ChannelProperty" version="1">
													<prop name="ChannelIdx">0</prop>
												</obj>
											</obj>
											<obj name="PropertyObject" class="QuantSampleTypeProperty" version="4">
												<prop name="PropertyTypeName">Quantification Sample Type</prop>
												<prop name="Position">7</prop>
												<prop name="IsDefault">0</prop>
												<prop name="SampleType">qsUnknown</prop>
												<obj name="ChannelProp" class="ChannelProperty" version="1">
													<prop name="ChannelIdx">0</prop>
												</obj>
											</obj>
											<obj name="PropertyObject" class="ChannelGenotype" version="4">
												<prop name="PropertyTypeName">Scanning Genotype</prop>
												<prop name="Position">7</prop>
												<prop name="IsDefault">1</prop>
												<prop name="ReadOnly">1</prop>
												<obj name="ChannelProp" class="ChannelProperty" version="1">
													<prop name="ChannelIdx">0</prop>
												</obj>
											</obj>
											<obj name="PropertyObject" class="GroupChannelTypeProp" version="4">
												<prop name="PropertyTypeName">Scanning Sample Type</prop>
												<prop name="Position">7</prop>
												<prop name="IsDefault">0</prop>
												<prop name="GroupSampleType">mstUnknown</prop>
												<obj name="ChannelProp" class="ChannelProperty" version="1">
													<prop name="ChannelIdx">0</prop>
												</obj>
											</obj>
											<obj name="PropertyObject" class="TargetName" version="4">
												<prop name="PropertyTypeName">Target Name</prop>
												<prop name="Position">7</prop>
												<prop name="IsDefault">0</prop>
												<prop name="name">HPRT</prop>
												<obj name="ChannelProp" class="ChannelProperty" version="1">
													<prop name="ChannelIdx">0</prop>
												</obj>
											</obj>
											<obj name="PropertyObject" class="RQTargetProperty" version="4">
												<prop name="PropertyTypeName">Target Type</prop>
												<prop name="Position">7</prop>
												<prop name="IsDefault">0</prop>
												<prop name="TargetType">dtReference</prop>
												<obj name="ChannelProp" class="ChannelProperty" version="1">
													<prop name="ChannelIdx">0</prop>
												</obj>
											</obj>
										</list>
									</obj>
								</list>
							</obj>
						</obj>
						<prop name="ChannelPropertyCount">1</prop>
						<prop name="ContainerPosition">7</prop>
						<prop name="HasSampleProperties">1</prop>
						<obj name="SampleProperties" class="PropertyList" version="1">
							<list name="emlist" count="14">
								<obj name="PropertyObject" class="SamplePrefColor" version="4">
									<prop name="PropertyTypeName">Color</prop>
									<prop name="Position">7</prop>
									<prop name="IsDefault">0</prop>
									<prop name="Color">$00FFFF0F</prop>
								</obj>
								<obj name="PropertyObject" class="DominantChannelProp" version="4">
									<prop name="PropertyTypeName">Dominant Channel</prop>
									<prop name="Position">7</prop>
									<prop name="IsDefault">0</prop>
									<prop name="DominantChannel">0</prop>
								</obj>
								<obj name="PropertyObject" class="Genotype" version="4">
									<prop name="PropertyTypeName">EndPt Genotype</prop>
									<prop name="Position">7</prop>
									<prop name="IsDefault">1</prop>
									<prop name="ReadOnly">1</prop>
								</obj>
								<obj name="PropertyObject" class="GroupingSample" version="4">
									<prop name="PropertyTypeName">EndPt Sample Type</prop>
									<prop name="Position">7</prop>
									<prop name="IsDefault">0</prop>
									<prop name="GroupSampleType">mstUnknown</prop>
								</obj>
								<obj name="PropertyObject" class="SamplePrefLineStyle" version="4">
									<prop name="PropertyTypeName">Line Style</prop>
									<prop name="Position">7</prop>
									<prop name="IsDefault">0</prop>
									<prop name="LineStyle">psSolid</prop>
								</obj>
								<obj name="PropertyObject" class="GenSampleEditNotes" version="4">
									<prop name="PropertyTypeName">Notes</prop>
									<prop name="Position">7</prop>
									<prop name="IsDefault">1</prop>
								</obj>
								<obj name="PropertyObject" class="SamplePrefPointStyle" version="4">
									<prop name="PropertyTypeName">Point Style</prop>
									<prop name="Position">7</prop>
									<prop name="IsDefault">0</prop>
									<prop name="PointStyle">psNothing</prop>
								</obj>
								<obj name="PropertyObject" class="GenSampleEditPosition" version="4">
									<prop name="PropertyTypeName">Position</prop>
									<prop name="Position">7</prop>
									<prop name="IsDefault">1</prop>
								</obj>
								<obj name="PropertyObject" class="GenSampleEditReplicate" version="4">
									<prop name="PropertyTypeName">Replicate of</prop>
									<prop name="Position">7</prop>
									<prop name="IsDefault">0</prop>
									<prop name="ReplicateOf">6</prop>
								</obj>
								<obj name="PropertyObject" class="HTCSampleID" version="4">
									<prop name="PropertyTypeName">Sample ID</prop>
									<prop name="Position">7</prop>
									<prop name="IsDefault">1</prop>
								</obj>
								<obj name="PropertyObject" class="GenSampleEditName" version="4">
									<prop name="PropertyTypeName">Sample Name</prop>
									<prop name="Position">7</prop>
									<prop name="IsDefault">0</prop>
									<prop name="name">538N</prop>
								</obj>
								<obj name="PropertyObject" class="HTCSamplePrepNotes" version="4">
									<prop name="PropertyTypeName">Sample Prep Notes</prop>
									<prop name="Position">7</prop>
									<prop name="IsDefault">1</prop>
								</obj>
								<obj name="PropertyObject" class="GenSampleEditSubset" version="4">
									<prop name="PropertyTypeName">Subsets</prop>
									<prop name="Position">7</prop>
									<prop name="IsDefault">1</prop>
								</obj>
								<obj name="PropertyObject" class="SamplePrefWidth" version="5">
									<prop name="PropertyTypeName">Width</prop>
									<prop name="Position">7</prop>
									<prop name="IsDefault">1</prop>
									<prop name="Width">1</prop>
								</obj>
							</list>
						</obj>
					</obj>
					<obj name="item" class="SamplePropInfo" version="1">
						<obj name="ChannelProperties" class="ChanPropList" version="2">
							<obj name="ChannelProperties" class="EMList" version="1">
								<list name="emlist" count="1">
									<obj name="item" class="PropertyList" version="1">
										<list name="emlist" count="12">
											<obj name="PropertyObject" class="RQSampleTargetProperty" version="4">
												<prop name="PropertyTypeName">Combined Sample and Target Type</prop>
												<prop name="Position">8</prop>
												<prop name="IsDefault">0</prop>
												<obj name="ChannelProp" class="ChannelProperty" version="1">
													<prop name="ChannelIdx">0</prop>
												</obj>
											</obj>
											<obj name="PropertyObject" class="QuantConcProperty" version="4">
												<prop name="PropertyTypeName">Concentration</prop>
												<prop name="Position">8</prop>
												<prop name="IsDefault">1</prop>
												<prop name="Concentration">0</prop>
												<obj name="ChannelProp" class="ChannelProperty" version="1">
													<prop name="ChannelIdx">0</prop>
												</obj>
												<prop name="ReadOnly">1</prop>
											</obj>
											<obj name="PropertyObject" class="QuantCpHighProp" version="4">
												<prop name="PropertyTypeName">Cp High</prop>
												<prop name="Position">8</prop>
												<prop name="IsDefault">1</prop>
												<prop name="CpRangeHigh">0</prop>
												<obj name="ChannelProp" class="ChannelProperty" version="1">
													<prop name="ChannelIdx">0</prop>
												</obj>
												<prop name="ReadOnly">1</prop>
											</obj>
											<obj name="PropertyObject" class="QuantCpLowProp" version="4">
												<prop name="PropertyTypeName">Cp Low</prop>
												<prop name="Position">8</prop>
												<prop name="IsDefault">1</prop>
												<prop name="CpRangeLow">0</prop>
												<obj name="ChannelProp" class="ChannelProperty" version="1">
													<prop name="ChannelIdx">0</prop>
												</obj>
												<prop name="ReadOnly">1</prop>
											</obj>
											<obj name="PropertyObject" class="RQEffProp" version="4">
												<prop name="PropertyTypeName">Efficiency</prop>
												<prop name="Position">8</prop>
												<prop name="IsDefault">1</prop>
												<prop name="Efficiency">2</prop>
												<obj name="ChannelProp" class="ChannelProperty" version="1">
													<prop name="ChannelIdx">0</prop>
												</obj>
											</obj>
											<obj name="PropertyObject" class="ChannelGenotype" version="4">
												<prop name="PropertyTypeName">Melt Geno Genotype</prop>
												<prop name="Position">8</prop>
												<prop name="IsDefault">1</prop>
												<prop name="ReadOnly">1</prop>
												<obj name="ChannelProp" class="ChannelProperty" version="1">
													<prop name="ChannelIdx">0</prop>
												</obj>
											</obj>
											<obj name="PropertyObject" class="GroupChannelTypeProp" version="4">
												<prop name="PropertyTypeName">Melt Geno Sample Type</prop>
												<prop name="Position">8</prop>
												<prop name="IsDefault">0</prop>
												<prop name="GroupSampleType">mstUnknown</prop>
												<obj name="ChannelProp" class="ChannelProperty" version="1">
													<prop name="ChannelIdx">0</prop>
												</obj>
											</obj>
											<obj name="PropertyObject" class="QuantSampleTypeProperty" version="4">
												<prop name="PropertyTypeName">Quantification Sample Type</prop>
												<prop name="Position">8</prop>
												<prop name="IsDefault">0</prop>
												<prop name="SampleType">qsUnknown</prop>
												<obj name="ChannelProp" class="ChannelProperty" version="1">
													<prop name="ChannelIdx">0</prop>
												</obj>
											</obj>
											<obj name="PropertyObject" class="ChannelGenotype" version="4">
												<prop name="PropertyTypeName">Scanning Genotype</prop>
												<prop name="Position">8</prop>
												<prop name="IsDefault">1</prop>
												<prop name="ReadOnly">1</prop>
												<obj name="ChannelProp" class="ChannelProperty" version="1">
													<prop name="ChannelIdx">0</prop>
												</obj>
											</obj>
											<obj name="PropertyObject" class="GroupChannelTypeProp" version="4">
												<prop name="PropertyTypeName">Scanning Sample Type</prop>
												<prop name="Position">8</prop>
												<prop name="IsDefault">0</prop>
												<prop name="GroupSampleType">mstUnknown</prop>
												<obj name="ChannelProp" class="ChannelProperty" version="1">
													<prop name="ChannelIdx">0</prop>
												</obj>
											</obj>
											<obj name="PropertyObject" class="TargetName" version="4">
												<prop name="PropertyTypeName">Target Name</prop>
												<prop name="Position">8</prop>
												<prop name="IsDefault">0</prop>
												<prop name="name">HPRT</prop>
												<obj name="ChannelProp" class="ChannelProperty" version="1">
													<prop name="ChannelIdx">0</prop>
												</obj>
											</obj>
											<obj name="PropertyObject" class="RQTargetProperty" version="4">
												<prop name="PropertyTypeName">Target Type</prop>
												<prop name="Position">8</prop>
												<prop name="IsDefault">0</prop>
												<prop name="TargetType">dtReference</prop>
												<obj name="ChannelProp" class="ChannelProperty" version="1">
													<prop name="ChannelIdx">0</prop>
												</obj>
											</obj>
										</list>
									</obj>
								</list>
							</obj>
						</obj>
						<prop name="ChannelPropertyCount">1</prop>
						<prop name="ContainerPosition">8</prop>
						<prop name="HasSampleProperties">1</prop>
						<obj name="SampleProperties" class="PropertyList" version="1">
							<list name="emlist" count="14">
								<obj name="PropertyObject" class="SamplePrefColor" version="4">
									<prop name="PropertyTypeName">Color</prop>
									<prop name="Position">8</prop>
									<prop name="IsDefault">0</prop>
									<prop name="Color">$00404000</prop>
								</obj>
								<obj name="PropertyObject" class="DominantChannelProp" version="4">
									<prop name="PropertyTypeName">Dominant Channel</prop>
									<prop name="Position">8</prop>
									<prop name="IsDefault">0</prop>
									<prop name="DominantChannel">0</prop>
								</obj>
								<obj name="PropertyObject" class="Genotype" version="4">
									<prop name="PropertyTypeName">EndPt Genotype</prop>
									<prop name="Position">8</prop>
									<prop name="IsDefault">1</prop>
									<prop name="ReadOnly">1</prop>
								</obj>
								<obj name="PropertyObject" class="GroupingSample" version="4">
									<prop name="PropertyTypeName">EndPt Sample Type</prop>
									<prop name="Position">8</prop>
									<prop name="IsDefault">0</prop>
									<prop name="GroupSampleType">mstUnknown</prop>
								</obj>
								<obj name="PropertyObject" class="SamplePrefLineStyle" version="4">
									<prop name="PropertyTypeName">Line Style</prop>
									<prop name="Position">8</prop>
									<prop name="IsDefault">0</prop>
									<prop name="LineStyle">psSolid</prop>
								</obj>
								<obj name="PropertyObject" class="GenSampleEditNotes" version="4">
									<prop name="PropertyTypeName">Notes</prop>
									<prop name="Position">8</prop>
									<prop name="IsDefault">1</prop>
								</obj>
								<obj name="PropertyObject" class="SamplePrefPointStyle" version="4">
									<prop name="PropertyTypeName">Point Style</prop>
									<prop name="Position">8</prop>
									<prop name="IsDefault">0</prop>
									<prop name="PointStyle">psNothing</prop>
								</obj>
								<obj name="PropertyObject" class="GenSampleEditPosition" version="4">
									<prop name="PropertyTypeName">Position</prop>
									<prop name="Position">8</prop>
									<prop name="IsDefault">1</prop>
								</obj>
								<obj name="PropertyObject" class="GenSampleEditReplicate" version="4">
									<prop name="PropertyTypeName">Replicate of</prop>
									<prop name="Position">8</prop>
									<prop name="IsDefault">0</prop>
									<prop name="ReplicateOf">6</prop>
								</obj>
								<obj name="PropertyObject" class="HTCSampleID" version="4">
									<prop name="PropertyTypeName">Sample ID</prop>
									<prop name="Position">8</prop>
									<prop name="IsDefault">1</prop>
								</obj>
								<obj name="PropertyObject" class="GenSampleEditName" version="4">
									<prop name="PropertyTypeName">Sample Name</prop>
									<prop name="Position">8</prop>
									<prop name="IsDefault">0</prop>
									<prop name="name">538N</prop>
								</obj>
								<obj name="PropertyObject" class="HTCSamplePrepNotes" version="4">
									<prop name="PropertyTypeName">Sample Prep Notes</prop>
									<prop name="Position">8</prop>
									<prop name="IsDefault">1</prop>
								</obj>
								<obj name="PropertyObject" class="GenSampleEditSubset" version="4">
									<prop name="PropertyTypeName">Subsets</prop>
									<prop name="Position">8</prop>
									<prop name="IsDefault">1</prop>
								</obj>
								<obj name="PropertyObject" class="SamplePrefWidth" version="5">
									<prop name="PropertyTypeName">Width</prop>
									<prop name="Position">8</prop>
									<prop name="IsDefault">1</prop>
									<prop name="Width">1</prop>
								</obj>
							</list>
						</obj>
					</obj>
					<obj name="item" class="SamplePropInfo" version="1">
						<obj name="ChannelProperties" class="ChanPropList" version="2">
							<obj name="ChannelProperties" class="EMList" version="1">
								<list name="emlist" count="1">
									<obj name="item" class="PropertyList" version="1">
										<list name="emlist" count="12">
											<obj name="PropertyObject" class="RQSampleTargetProperty" version="4">
												<prop name="PropertyTypeName">Combined Sample and Target Type</prop>
												<prop name="Position">9</prop>
												<prop name="IsDefault">0</prop>
												<obj name="ChannelProp" class="ChannelProperty" version="1">
													<prop name="ChannelIdx">0</prop>
												</obj>
											</obj>
											<obj name="PropertyObject" class="QuantConcProperty" version="4">
												<prop name="PropertyTypeName">Concentration</prop>
												<prop name="Position">9</prop>
												<prop name="IsDefault">1</prop>
												<prop name="Concentration">0</prop>
												<obj name="ChannelProp" class="ChannelProperty" version="1">
													<prop name="ChannelIdx">0</prop>
												</obj>
												<prop name="ReadOnly">1</prop>
											</obj>
											<obj name="PropertyObject" class="QuantCpHighProp" version="4">
												<prop name="PropertyTypeName">Cp High</prop>
												<prop name="Position">9</prop>
												<prop name="IsDefault">1</prop>
												<prop name="CpRangeHigh">0</prop>
												<obj name="ChannelProp" class="ChannelProperty" version="1">
													<prop name="ChannelIdx">0</prop>
												</obj>
												<prop name="ReadOnly">1</prop>
											</obj>
											<obj name="PropertyObject" class="QuantCpLowProp" version="4">
												<prop name="PropertyTypeName">Cp Low</prop>
												<prop name="Position">9</prop>
												<prop name="IsDefault">1</prop>
												<prop name="CpRangeLow">0</prop>
												<obj name="ChannelProp" class="ChannelProperty" version="1">
													<prop name="ChannelIdx">0</prop>
												</obj>
												<prop name="ReadOnly">1</prop>
											</obj>
											<obj name="PropertyObject" class="RQEffProp" version="4">
												<prop name="PropertyTypeName">Efficiency</prop>
												<prop name="Position">9</prop>
												<prop name="IsDefault">1</prop>
												<prop name="Efficiency">2</prop>
												<obj name="ChannelProp" class="ChannelProperty" version="1">
													<prop name="ChannelIdx">0</prop>
												</obj>
											</obj>
											<obj name="PropertyObject" class="ChannelGenotype" version="4">
												<prop name="PropertyTypeName">Melt Geno Genotype</prop>
												<prop name="Position">9</prop>
												<prop name="IsDefault">1</prop>
												<prop name="ReadOnly">1</prop>
												<obj name="ChannelProp" class="ChannelProperty" version="1">
													<prop name="ChannelIdx">0</prop>
												</obj>
											</obj>
											<obj name="PropertyObject" class="GroupChannelTypeProp" version="4">
												<prop name="PropertyTypeName">Melt Geno Sample Type</prop>
												<prop name="Position">9</prop>
												<prop name="IsDefault">0</prop>
												<prop name="GroupSampleType">mstUnknown</prop>
												<obj name="ChannelProp" class="ChannelProperty" version="1">
													<prop name="ChannelIdx">0</prop>
												</obj>
											</obj>
											<obj name="PropertyObject" class="QuantSampleTypeProperty" version="4">
												<prop name="PropertyTypeName">Quantification Sample Type</prop>
												<prop name="Position">9</prop>
												<prop name="IsDefault">0</prop>
												<prop name="SampleType">qsUnknown</prop>
												<obj name="ChannelProp" class="ChannelProperty" version="1">
													<prop name="ChannelIdx">0</prop>
												</obj>
											</obj>
											<obj name="PropertyObject" class="ChannelGenotype" version="4">
												<prop name="PropertyTypeName">Scanning Genotype</prop>
												<prop name="Position">9</prop>
												<prop name="IsDefault">1</prop>
												<prop name="ReadOnly">1</prop>
												<obj name="ChannelProp" class="ChannelProperty" version="1">
													<prop name="ChannelIdx">0</prop>
												</obj>
											</obj>
											<obj name="PropertyObject" class="GroupChannelTypeProp" version="4">
												<prop name="PropertyTypeName">Scanning Sample Type</prop>
												<prop name="Position">9</prop>
												<prop name="IsDefault">0</prop>
												<prop name="GroupSampleType">mstUnknown</prop>
												<obj name="ChannelProp" class="ChannelProperty" version="1">
													<prop name="ChannelIdx">0</prop>
												</obj>
											</obj>
											<obj name="PropertyObject" class="TargetName" version="4">
												<prop name="PropertyTypeName">Target Name</prop>
												<prop name="Position">9</prop>
												<prop name="IsDefault">0</prop>
												<prop name="name">AIT</prop>
												<obj name="ChannelProp" class="ChannelProperty" version="1">
													<prop name="ChannelIdx">0</prop>
												</obj>
											</obj>
											<obj name="PropertyObject" class="RQTargetProperty" version="4">
												<prop name="PropertyTypeName">Target Type</prop>
												<prop name="Position">9</prop>
												<prop name="IsDefault">0</prop>
												<prop name="TargetType">dtTarget</prop>
												<obj name="ChannelProp" class="ChannelProperty" version="1">
													<prop name="ChannelIdx">0</prop>
												</obj>
											</obj>
										</list>
									</obj>
								</list>
							</obj>
						</obj>
						<prop name="ChannelPropertyCount">1</prop>
						<prop name="ContainerPosition">9</prop>
						<prop name="HasSampleProperties">1</prop>
						<obj name="SampleProperties" class="PropertyList" version="1">
							<list name="emlist" count="14">
								<obj name="PropertyObject" class="SamplePrefColor" version="4">
									<prop name="PropertyTypeName">Color</prop>
									<prop name="Position">9</prop>
									<prop name="IsDefault">0</prop>
									<prop name="Color">$004080FF</prop>
								</obj>
								<obj name="PropertyObject" class="DominantChannelProp" version="4">
									<prop name="PropertyTypeName">Dominant Channel</prop>
									<prop name="Position">9</prop>
									<prop name="IsDefault">0</prop>
									<prop name="DominantChannel">0</prop>
								</obj>
								<obj name="PropertyObject" class="Genotype" version="4">
									<prop name="PropertyTypeName">EndPt Genotype</prop>
									<prop name="Position">9</prop>
									<prop name="IsDefault">1</prop>
									<prop name="ReadOnly">1</prop>
								</obj>
								<obj name="PropertyObject" class="GroupingSample" version="4">
									<prop name="PropertyTypeName">EndPt Sample Type</prop>
									<prop name="Position">9</prop>
									<prop name="IsDefault">0</prop>
									<prop name="GroupSampleType">mstUnknown</prop>
								</obj>
								<obj name="PropertyObject" class="SamplePrefLineStyle" version="4">
									<prop name="PropertyTypeName">Line Style</prop>
									<prop name="Position">9</prop>
									<prop name="IsDefault">0</prop>
									<prop name="LineStyle">psSolid</prop>
								</obj>
								<obj name="PropertyObject" class="GenSampleEditNotes" version="4">
									<prop name="PropertyTypeName">Notes</prop>
									<prop name="Position">9</prop>
									<prop name="IsDefault">1</prop>
								</obj>
								<obj name="PropertyObject" class="SamplePrefPointStyle" version="4">
									<prop name="PropertyTypeName">Point Style</prop>
									<prop name="Position">9</prop>
									<prop name="IsDefault">0</prop>
									<prop name="PointStyle">psNothing</prop>
								</obj>
								<obj name="PropertyObject" class="GenSampleEditPosition" version="4">
									<prop name="PropertyTypeName">Position</prop>
									<prop name="Position">9</prop>
									<prop name="IsDefault">1</prop>
								</obj>
								<obj name="PropertyObject" class="GenSampleEditReplicate" version="4">
									<prop name="PropertyTypeName">Replicate of</prop>
									<prop name="Position">9</prop>
									<prop name="IsDefault">0</prop>
									<prop name="ReplicateOf">9</prop>
								</obj>
								<obj name="PropertyObject" class="HTCSampleID" version="4">
									<prop name="PropertyTypeName">Sample ID</prop>
									<prop name="Position">9</prop>
									<prop name="IsDefault">1</prop>
								</obj>
								<obj name="PropertyObject" class="GenSampleEditName" version="4">
									<prop name="PropertyTypeName">Sample Name</prop>
									<prop name="Position">9</prop>
									<prop name="IsDefault">0</prop>
									<prop name="name">538N</prop>
								</obj>
								<obj name="PropertyObject" class="HTCSamplePrepNotes" version="4">
									<prop name="PropertyTypeName">Sample Prep Notes</prop>
									<prop name="Position">9</prop>
									<prop name="IsDefault">1</prop>
								</obj>
								<obj name="PropertyObject" class="GenSampleEditSubset" version="4">
									<prop name="PropertyTypeName">Subsets</prop>
									<prop name="Position">9</prop>
									<prop name="IsDefault">1</prop>
								</obj>
								<obj name="PropertyObject" class="SamplePrefWidth" version="5">
									<prop name="PropertyTypeName">Width</prop>
									<prop name="Position">9</prop>
									<prop name="IsDefault">1</prop>
									<prop name="Width">1</prop>
								</obj>
							</list>
						</obj>
					</obj>
					<obj name="item" class="SamplePropInfo" version="1">
						<obj name="ChannelProperties" class="ChanPropList" version="2">
							<obj name="ChannelProperties" class="EMList" version="1">
								<list name="emlist" count="1">
									<obj name="item" class="PropertyList" version="1">
										<list name="emlist" count="12">
											<obj name="PropertyObject" class="RQSampleTargetProperty" version="4">
												<prop name="PropertyTypeName">Combined Sample and Target Type</prop>
												<prop name="Position">10</prop>
												<prop name="IsDefault">0</prop>
												<obj name="ChannelProp" class="ChannelProperty" version="1">
													<prop name="ChannelIdx">0</prop>
												</obj>
											</obj>
											<obj name="PropertyObject" class="QuantConcProperty" version="4">
												<prop name="PropertyTypeName">Concentration</prop>
												<prop name="Position">10</prop>
												<prop name="IsDefault">1</prop>
												<prop name="Concentration">0</prop>
												<obj name="ChannelProp" class="ChannelProperty" version="1">
													<prop name="ChannelIdx">0</prop>
												</obj>
												<prop name="ReadOnly">1</prop>
											</obj>
											<obj name="PropertyObject" class="QuantCpHighProp" version="4">
												<prop name="PropertyTypeName">Cp High</prop>
												<prop name="Position">10</prop>
												<prop name="IsDefault">1</prop>
												<prop name="CpRangeHigh">0</prop>
												<obj name="ChannelProp" class="ChannelProperty" version="1">
													<prop name="ChannelIdx">0</prop>
												</obj>
												<prop name="ReadOnly">1</prop>
											</obj>
											<obj name="PropertyObject" class="QuantCpLowProp" version="4">
												<prop name="PropertyTypeName">Cp Low</prop>
												<prop name="Position">10</prop>
												<prop name="IsDefault">1</prop>
												<prop name="CpRangeLow">0</prop>
												<obj name="ChannelProp" class="ChannelProperty" version="1">
													<prop name="ChannelIdx">0</prop>
												</obj>
												<prop name="ReadOnly">1</prop>
											</obj>
											<obj name="PropertyObject" class="RQEffProp" version="4">
												<prop name="PropertyTypeName">Efficiency</prop>
												<prop name="Position">10</prop>
												<prop name="IsDefault">1</prop>
												<prop name="Efficiency">2</prop>
												<obj name="ChannelProp" class="ChannelProperty" version="1">
													<prop name="ChannelIdx">0</prop>
												</obj>
											</obj>
											<obj name="PropertyObject" class="ChannelGenotype" version="4">
												<prop name="PropertyTypeName">Melt Geno Genotype</prop>
												<prop name="Position">10</prop>
												<prop name="IsDefault">1</prop>
												<prop name="ReadOnly">1</prop>
												<obj name="ChannelProp" class="ChannelProperty" version="1">
													<prop name="ChannelIdx">0</prop>
												</obj>
											</obj>
											<obj name="PropertyObject" class="GroupChannelTypeProp" version="4">
												<prop name="PropertyTypeName">Melt Geno Sample Type</prop>
												<prop name="Position">10</prop>
												<prop name="IsDefault">0</prop>
												<prop name="GroupSampleType">mstUnknown</prop>
												<obj name="ChannelProp" class="ChannelProperty" version="1">
													<prop name="ChannelIdx">0</prop>
												</obj>
											</obj>
											<obj name="PropertyObject" class="QuantSampleTypeProperty" version="4">
												<prop name="PropertyTypeName">Quantification Sample Type</prop>
												<prop name="Position">10</prop>
												<prop name="IsDefault">0</prop>
												<prop name="SampleType">qsUnknown</prop>
												<obj name="ChannelProp" class="ChannelProperty" version="1">
													<prop name="ChannelIdx">0</prop>
												</obj>
											</obj>
											<obj name="PropertyObject" class="ChannelGenotype" version="4">
												<prop name="PropertyTypeName">Scanning Genotype</prop>
												<prop name="Position">10</prop>
												<prop name="IsDefault">1</prop>
												<prop name="ReadOnly">1</prop>
												<obj name="ChannelProp" class="ChannelProperty" version="1">
													<prop name="ChannelIdx">0</prop>
												</obj>
											</obj>
											<obj name="PropertyObject" class="GroupChannelTypeProp" version="4">
												<prop name="PropertyTypeName">Scanning Sample Type</prop>
												<prop name="Position">10</prop>
												<prop name="IsDefault">0</prop>
												<prop name="GroupSampleType">mstUnknown</prop>
												<obj name="ChannelProp" class="ChannelProperty" version="1">
													<prop name="ChannelIdx">0</prop>
												</obj>
											</obj>
											<obj name="PropertyObject" class="TargetName" version="4">
												<prop name="PropertyTypeName">Target Name</prop>
												<prop name="Position">10</prop>
												<prop name="IsDefault">0</prop>
												<prop name="name">AIT</prop>
												<obj name="ChannelProp" class="ChannelProperty" version="1">
													<prop name="ChannelIdx">0</prop>
												</obj>
											</obj>
											<obj name="PropertyObject" class="RQTargetProperty" version="4">
												<prop name="PropertyTypeName">Target Type</prop>
												<prop name="Position">10</prop>
												<prop name="IsDefault">0</prop>
												<prop name="TargetType">dtTarget</prop>
												<obj name="ChannelProp" class="ChannelProperty" version="1">
													<prop name="ChannelIdx">0</prop>
												</obj>
											</obj>
										</list>
									</obj>
								</list>
							</obj>
						</obj>
						<prop name="ChannelPropertyCount">1</prop>
						<prop name="ContainerPosition">10</prop>
						<prop name="HasSampleProperties">1</prop>
						<obj name="SampleProperties" class="PropertyList" version="1">
							<list name="emlist" count="14">
								<obj name="PropertyObject" class="SamplePrefColor" version="4">
									<prop name="PropertyTypeName">Color</prop>
									<prop name="Position">10</prop>
									<prop name="IsDefault">0</prop>
									<prop name="Color">$00FD0299</prop>
								</obj>
								<obj name="PropertyObject" class="DominantChannelProp" version="4">
									<prop name="PropertyTypeName">Dominant Channel</prop>
									<prop name="Position">10</prop>
									<prop name="IsDefault">0</prop>
									<prop name="DominantChannel">0</prop>
								</obj>
								<obj name="PropertyObject" class="Genotype" version="4">
									<prop name="PropertyTypeName">EndPt Genotype</prop>
									<prop name="Position">10</prop>
									<prop name="IsDefault">1</prop>
									<prop name="ReadOnly">1</prop>
								</obj>
								<obj name="PropertyObject" class="GroupingSample" version="4">
									<prop name="PropertyTypeName">EndPt Sample Type</prop>
									<prop name="Position">10</prop>
									<prop name="IsDefault">0</prop>
									<prop name="GroupSampleType">mstUnknown</prop>
								</obj>
								<obj name="PropertyObject" class="SamplePrefLineStyle" version="4">
									<prop name="PropertyTypeName">Line Style</prop>
									<prop name="Position">10</prop>
									<prop name="IsDefault">0</prop>
									<prop name="LineStyle">psSolid</prop>
								</obj>
								<obj name="PropertyObject" class="GenSampleEditNotes" version="4">
									<prop name="PropertyTypeName">Notes</prop>
									<prop name="Position">10</prop>
									<prop name="IsDefault">1</prop>
								</obj>
								<obj name="PropertyObject" class="SamplePrefPointStyle" version="4">
									<prop name="PropertyTypeName">Point Style</prop>
									<prop name="Position">10</prop>
									<prop name="IsDefault">0</prop>
									<prop name="PointStyle">psNothing</prop>
								</obj>
								<obj name="PropertyObject" class="GenSampleEditPosition" version="4">
									<prop name="PropertyTypeName">Position</prop>
									<prop name="Position">10</prop>
									<prop name="IsDefault">1</prop>
								</obj>
								<obj name="PropertyObject" class="GenSampleEditReplicate" version="4">
									<prop name="PropertyTypeName">Replicate of</prop>
									<prop name="Position">10</prop>
									<prop name="IsDefault">0</prop>
									<prop name="ReplicateOf">9</prop>
								</obj>
								<obj name="PropertyObject" class="HTCSampleID" version="4">
									<prop name="PropertyTypeName">Sample ID</prop>
									<prop name="Position">10</prop>
									<prop name="IsDefault">1</prop>
								</obj>
								<obj name="PropertyObject" class="GenSampleEditName" version="4">
									<prop name="PropertyTypeName">Sample Name</prop>
									<prop name="Position">10</prop>
									<prop name="IsDefault">0</prop>
									<prop name="name">538N</prop>
								</obj>
								<obj name="PropertyObject" class="HTCSamplePrepNotes" version="4">
									<prop name="PropertyTypeName">Sample Prep Notes</prop>
									<prop name="Position">10</prop>
									<prop name="IsDefault">1</prop>
								</obj>
								<obj name="PropertyObject" class="GenSampleEditSubset" version="4">
									<prop name="PropertyTypeName">Subsets</prop>
									<prop name="Position">10</prop>
									<prop name="IsDefault">1</prop>
								</obj>
								<obj name="PropertyObject" class="SamplePrefWidth" version="5">
									<prop name="PropertyTypeName">Width</prop>
									<prop name="Position">10</prop>
									<prop name="IsDefault">1</prop>
									<prop name="Width">1</prop>
								</obj>
							</list>
						</obj>
					</obj>
					<obj name="item" class="SamplePropInfo" version="1">
						<obj name="ChannelProperties" class="ChanPropList" version="2">
							<obj name="ChannelProperties" class="EMList" version="1">
								<list name="emlist" count="1">
									<obj name="item" class="PropertyList" version="1">
										<list name="emlist" count="12">
											<obj name="PropertyObject" class="RQSampleTargetProperty" version="4">
												<prop name="PropertyTypeName">Combined Sample and Target Type</prop>
												<prop name="Position">11</prop>
												<prop name="IsDefault">0</prop>
												<obj name="ChannelProp" class="ChannelProperty" version="1">
													<prop name="ChannelIdx">0</prop>
												</obj>
											</obj>
											<obj name="PropertyObject" class="QuantConcProperty" version="4">
												<prop name="PropertyTypeName">Concentration</prop>
												<prop name="Position">11</prop>
												<prop name="IsDefault">1</prop>
												<prop name="Concentration">0</prop>
												<obj name="ChannelProp" class="ChannelProperty" version="1">
													<prop name="ChannelIdx">0</prop>
												</obj>
												<prop name="ReadOnly">1</prop>
											</obj>
											<obj name="PropertyObject" class="QuantCpHighProp" version="4">
												<prop name="PropertyTypeName">Cp High</prop>
												<prop name="Position">11</prop>
												<prop name="IsDefault">1</prop>
												<prop name="CpRangeHigh">0</prop>
												<obj name="ChannelProp" class="ChannelProperty" version="1">
													<prop name="ChannelIdx">0</prop>
												</obj>
												<prop name="ReadOnly">1</prop>
											</obj>
											<obj name="PropertyObject" class="QuantCpLowProp" version="4">
												<prop name="PropertyTypeName">Cp Low</prop>
												<prop name="Position">11</prop>
												<prop name="IsDefault">1</prop>
												<prop name="CpRangeLow">0</prop>
												<obj name="ChannelProp" class="ChannelProperty" version="1">
													<prop name="ChannelIdx">0</prop>
												</obj>
												<prop name="ReadOnly">1</prop>
											</obj>
											<obj name="PropertyObject" class="RQEffProp" version="4">
												<prop name="PropertyTypeName">Efficiency</prop>
												<prop name="Position">11</prop>
												<prop name="IsDefault">1</prop>
												<prop name="Efficiency">2</prop>
												<obj name="ChannelProp" class="ChannelProperty" version="1">
													<prop name="ChannelIdx">0</prop>
												</obj>
											</obj>
											<obj name="PropertyObject" class="ChannelGenotype" version="4">
												<prop name="PropertyTypeName">Melt Geno Genotype</prop>
												<prop name="Position">11</prop>
												<prop name="IsDefault">1</prop>
												<prop name="ReadOnly">1</prop>
												<obj name="ChannelProp" class="ChannelProperty" version="1">
													<prop name="ChannelIdx">0</prop>
												</obj>
											</obj>
											<obj name="PropertyObject" class="GroupChannelTypeProp" version="4">
												<prop name="PropertyTypeName">Melt Geno Sample Type</prop>
												<prop name="Position">11</prop>
												<prop name="IsDefault">0</prop>
												<prop name="GroupSampleType">mstUnknown</prop>
												<obj name="ChannelProp" class="ChannelProperty" version="1">
													<prop name="ChannelIdx">0</prop>
												</obj>
											</obj>
											<obj name="PropertyObject" class="QuantSampleTypeProperty" version="4">
												<prop name="PropertyTypeName">Quantification Sample Type</prop>
												<prop name="Position">11</prop>
												<prop name="IsDefault">0</prop>
												<prop name="SampleType">qsUnknown</prop>
												<obj name="ChannelProp" class="ChannelProperty" version="1">
													<prop name="ChannelIdx">0</prop>
												</obj>
											</obj>
											<obj name="PropertyObject" class="ChannelGenotype" version="4">
												<prop name="PropertyTypeName">Scanning Genotype</prop>
												<prop name="Position">11</prop>
												<prop name="IsDefault">1</prop>
												<prop name="ReadOnly">1</prop>
												<obj name="ChannelProp" class="ChannelProperty" version="1">
													<prop name="ChannelIdx">0</prop>
												</obj>
											</obj>
											<obj name="PropertyObject" class="GroupChannelTypeProp" version="4">
												<prop name="PropertyTypeName">Scanning Sample Type</prop>
												<prop name="Position">11</prop>
												<prop name="IsDefault">0</prop>
												<prop name="GroupSampleType">mstUnknown</prop>
												<obj name="ChannelProp" class="ChannelProperty" version="1">
													<prop name="ChannelIdx">0</prop>
												</obj>
											</obj>
											<obj name="PropertyObject" class="TargetName" version="4">
												<prop name="PropertyTypeName">Target Name</prop>
												<prop name="Position">11</prop>
												<prop name="IsDefault">0</prop>
												<prop name="name">AIT</prop>
												<obj name="ChannelProp" class="ChannelProperty" version="1">
													<prop name="ChannelIdx">0</prop>
												</obj>
											</obj>
											<obj name="PropertyObject" class="RQTargetProperty" version="4">
												<prop name="PropertyTypeName">Target Type</prop>
												<prop name="Position">11</prop>
												<prop name="IsDefault">0</prop>
												<prop name="TargetType">dtTarget</prop>
												<obj name="ChannelProp" class="ChannelProperty" version="1">
													<prop name="ChannelIdx">0</prop>
												</obj>
											</obj>
										</list>
									</obj>
								</list>
							</obj>
						</obj>
						<prop name="ChannelPropertyCount">1</prop>
						<prop name="ContainerPosition">11</prop>
						<prop name="HasSampleProperties">1</prop>
						<obj name="SampleProperties" class="PropertyList" version="1">
							<list name="emlist" count="14">
								<obj name="PropertyObject" class="SamplePrefColor" version="4">
									<prop name="PropertyTypeName">Color</prop>
									<prop name="Position">11</prop>
									<prop name="IsDefault">0</prop>
									<prop name="Color">$0026C4B8</prop>
								</obj>
								<obj name="PropertyObject" class="DominantChannelProp" version="4">
									<prop name="PropertyTypeName">Dominant Channel</prop>
									<prop name="Position">11</prop>
									<prop name="IsDefault">0</prop>
									<prop name="DominantChannel">0</prop>
								</obj>
								<obj name="PropertyObject" class="Genotype" version="4">
									<prop name="PropertyTypeName">EndPt Genotype</prop>
									<prop name="Position">11</prop>
									<prop name="IsDefault">1</prop>
									<prop name="ReadOnly">1</prop>
								</obj>
								<obj name="PropertyObject" class="GroupingSample" version="4">
									<prop name="PropertyTypeName">EndPt Sample Type</prop>
									<prop name="Position">11</prop>
									<prop name="IsDefault">0</prop>
									<prop name="GroupSampleType">mstUnknown</prop>
								</obj>
								<obj name="PropertyObject" class="SamplePrefLineStyle" version="4">
									<prop name="PropertyTypeName">Line Style</prop>
									<prop name="Position">11</prop>
									<prop name="IsDefault">0</prop>
									<prop name="LineStyle">psSolid</prop>
								</obj>
								<obj name="PropertyObject" class="GenSampleEditNotes" version="4">
									<prop name="PropertyTypeName">Notes</prop>
									<prop name="Position">11</prop>
									<prop name="IsDefault">1</prop>
								</obj>
								<obj name="PropertyObject" class="SamplePrefPointStyle" version="4">
									<prop name="PropertyTypeName">Point Style</prop>
									<prop name="Position">11</prop>
									<prop name="IsDefault">0</prop>
									<prop name="PointStyle">psNothing</prop>
								</obj>
								<obj name="PropertyObject" class="GenSampleEditPosition" version="4">
									<prop name="PropertyTypeName">Position</prop>
									<prop name="Position">11</prop>
									<prop name="IsDefault">1</prop>
								</obj>
								<obj name="PropertyObject" class="GenSampleEditReplicate" version="4">
									<prop name="PropertyTypeName">Replicate of</prop>
									<prop name="Position">11</prop>
									<prop name="IsDefault">0</prop>
									<prop name="ReplicateOf">9</prop>
								</obj>
								<obj name="PropertyObject" class="HTCSampleID" version="4">
									<prop name="PropertyTypeName">Sample ID</prop>
									<prop name="Position">11</prop>
									<prop name="IsDefault">1</prop>
								</obj>
								<obj name="PropertyObject" class="GenSampleEditName" version="4">
									<prop name="PropertyTypeName">Sample Name</prop>
									<prop name="Position">11</prop>
									<prop name="IsDefault">0</prop>
									<prop name="name">538N</prop>
								</obj>
								<obj name="PropertyObject" class="HTCSamplePrepNotes" version="4">
									<prop name="PropertyTypeName">Sample Prep Notes</prop>
									<prop name="Position">11</prop>
									<prop name="IsDefault">1</prop>
								</obj>
								<obj name="PropertyObject" class="GenSampleEditSubset" version="4">
									<prop name="PropertyTypeName">Subsets</prop>
									<prop name="Position">11</prop>
									<prop name="IsDefault">1</prop>
								</obj>
								<obj name="PropertyObject" class="SamplePrefWidth" version="5">
									<prop name="PropertyTypeName">Width</prop>
									<prop name="Position">11</prop>
									<prop name="IsDefault">1</prop>
									<prop name="Width">1</prop>
								</obj>
							</list>
						</obj>
					</obj>
					<obj name="item" class="SamplePropInfo" version="1">
						<obj name="ChannelProperties" class="ChanPropList" version="2">
							<obj name="ChannelProperties" class="EMList" version="1">
								<list name="emlist" count="1">
									<obj name="item" class="PropertyList" version="1">
										<list name="emlist" count="12">
											<obj name="PropertyObject" class="RQSampleTargetProperty" version="4">
												<prop name="PropertyTypeName">Combined Sample and Target Type</prop>
												<prop name="Position">12</prop>
												<prop name="IsDefault">0</prop>
												<obj name="ChannelProp" class="ChannelProperty" version="1">
													<prop name="ChannelIdx">0</prop>
												</obj>
											</obj>
											<obj name="PropertyObject" class="QuantConcProperty" version="4">
												<prop name="PropertyTypeName">Concentration</prop>
												<prop name="Position">12</prop>
												<prop name="IsDefault">1</prop>
												<prop name="Concentration">0</prop>
												<obj name="ChannelProp" class="ChannelProperty" version="1">
													<prop name="ChannelIdx">0</prop>
												</obj>
												<prop name="ReadOnly">1</prop>
											</obj>
											<obj name="PropertyObject" class="QuantCpHighProp" version="4">
												<prop name="PropertyTypeName">Cp High</prop>
												<prop name="Position">12</prop>
												<prop name="IsDefault">1</prop>
												<prop name="CpRangeHigh">0</prop>
												<obj name="ChannelProp" class="ChannelProperty" version="1">
													<prop name="ChannelIdx">0</prop>
												</obj>
												<prop name="ReadOnly">1</prop>
											</obj>
											<obj name="PropertyObject" class="QuantCpLowProp" version="4">
												<prop name="PropertyTypeName">Cp Low</prop>
												<prop name="Position">12</prop>
												<prop name="IsDefault">1</prop>
												<prop name="CpRangeLow">0</prop>
												<obj name="ChannelProp" class="ChannelProperty" version="1">
													<prop name="ChannelIdx">0</prop>
												</obj>
												<prop name="ReadOnly">1</prop>
											</obj>
											<obj name="PropertyObject" class="RQEffProp" version="4">
												<prop name="PropertyTypeName">Efficiency</prop>
												<prop name="Position">12</prop>
												<prop name="IsDefault">1</prop>
												<prop name="Efficiency">2</prop>
												<obj name="ChannelProp" class="ChannelProperty" version="1">
													<prop name="ChannelIdx">0</prop>
												</obj>
											</obj>
											<obj name="PropertyObject" class="ChannelGenotype" version="4">
												<prop name="PropertyTypeName">Melt Geno Genotype</prop>
												<prop name="Position">12</prop>
												<prop name="IsDefault">1</prop>
												<prop name="ReadOnly">1</prop>
												<obj name="ChannelProp" class="ChannelProperty" version="1">
													<prop name="ChannelIdx">0</prop>
												</obj>
											</obj>
											<obj name="PropertyObject" class="GroupChannelTypeProp" version="4">
												<prop name="PropertyTypeName">Melt Geno Sample Type</prop>
												<prop name="Position">12</prop>
												<prop name="IsDefault">0</prop>
												<prop name="GroupSampleType">mstUnknown</prop>
												<obj name="ChannelProp" class="ChannelProperty" version="1">
													<prop name="ChannelIdx">0</prop>
												</obj>
											</obj>
											<obj name="PropertyObject" class="QuantSampleTypeProperty" version="4">
												<prop name="PropertyTypeName">Quantification Sample Type</prop>
												<prop name="Position">12</prop>
												<prop name="IsDefault">0</prop>
												<prop name="SampleType">qsUnknown</prop>
												<obj name="ChannelProp" class="ChannelProperty" version="1">
													<prop name="ChannelIdx">0</prop>
												</obj>
											</obj>
											<obj name="PropertyObject" class="ChannelGenotype" version="4">
												<prop name="PropertyTypeName">Scanning Genotype</prop>
												<prop name="Position">12</prop>
												<prop name="IsDefault">1</prop>
												<prop name="ReadOnly">1</prop>
												<obj name="ChannelProp" class="ChannelProperty" version="1">
													<prop name="ChannelIdx">0</prop>
												</obj>
											</obj>
											<obj name="PropertyObject" class="GroupChannelTypeProp" version="4">
												<prop name="PropertyTypeName">Scanning Sample Type</prop>
												<prop name="Position">12</prop>
												<prop name="IsDefault">0</prop>
												<prop name="GroupSampleType">mstUnknown</prop>
												<obj name="ChannelProp" class="ChannelProperty" version="1">
													<prop name="ChannelIdx">0</prop>
												</obj>
											</obj>
											<obj name="PropertyObject" class="TargetName" version="4">
												<prop name="PropertyTypeName">Target Name</prop>
												<prop name="Position">12</prop>
												<prop name="IsDefault">0</prop>
												<prop name="name">HPRT</prop>
												<obj name="ChannelProp" class="ChannelProperty" version="1">
													<prop name="ChannelIdx">0</prop>
												</obj>
											</obj>
											<obj name="PropertyObject" class="RQTargetProperty" version="4">
												<prop name="PropertyTypeName">Target Type</prop>
												<prop name="Position">12</prop>
												<prop name="IsDefault">0</prop>
												<prop name="TargetType">dtReference</prop>
												<obj name="ChannelProp" class="ChannelProperty" version="1">
													<prop name="ChannelIdx">0</prop>
												</obj>
											</obj>
										</list>
									</obj>
								</list>
							</obj>
						</obj>
						<prop name="ChannelPropertyCount">1</prop>
						<prop name="ContainerPosition">12</prop>
						<prop name="HasSampleProperties">1</prop>
						<obj name="SampleProperties" class="PropertyList" version="1">
							<list name="emlist" count="14">
								<obj name="PropertyObject" class="SamplePrefColor" version="4">
									<prop name="PropertyTypeName">Color</prop>
									<prop name="Position">12</prop>
									<prop name="IsDefault">0</prop>
									<prop name="Color">$00FF8000</prop>
								</obj>
								<obj name="PropertyObject" class="DominantChannelProp" version="4">
									<prop name="PropertyTypeName">Dominant Channel</prop>
									<prop name="Position">12</prop>
									<prop name="IsDefault">0</prop>
									<prop name="DominantChannel">0</prop>
								</obj>
								<obj name="PropertyObject" class="Genotype" version="4">
									<prop name="PropertyTypeName">EndPt Genotype</prop>
									<prop name="Position">12</prop>
									<prop name="IsDefault">1</prop>
									<prop name="ReadOnly">1</prop>
								</obj>
								<obj name="PropertyObject" class="GroupingSample" version="4">
									<prop name="PropertyTypeName">EndPt Sample Type</prop>
									<prop name="Position">12</prop>
									<prop name="IsDefault">0</prop>
									<prop name="GroupSampleType">mstUnknown</prop>
								</obj>
								<obj name="PropertyObject" class="SamplePrefLineStyle" version="4">
									<prop name="PropertyTypeName">Line Style</prop>
									<prop name="Position">12</prop>
									<prop name="IsDefault">0</prop>
									<prop name="LineStyle">psSolid</prop>
								</obj>
								<obj name="PropertyObject" class="GenSampleEditNotes" version="4">
									<prop name="PropertyTypeName">Notes</prop>
									<prop name="Position">12</prop>
									<prop name="IsDefault">1</prop>
								</obj>
								<obj name="PropertyObject" class="SamplePrefPointStyle" version="4">
									<prop name="PropertyTypeName">Point Style</prop>
									<prop name="Position">12</prop>
									<prop name="IsDefault">0</prop>
									<prop name="PointStyle">psNothing</prop>
								</obj>
								<obj name="PropertyObject" class="GenSampleEditPosition" version="4">
									<prop name="PropertyTypeName">Position</prop>
									<prop name="Position">12</prop>
									<prop name="IsDefault">1</prop>
								</obj>
								<obj name="PropertyObject" class="GenSampleEditReplicate" version="4">
									<prop name="PropertyTypeName">Replicate of</prop>
									<prop name="Position">12</prop>
									<prop name="IsDefault">0</prop>
									<prop name="ReplicateOf">12</prop>
								</obj>
								<obj name="PropertyObject" class="HTCSampleID" version="4">
									<prop name="PropertyTypeName">Sample ID</prop>
									<prop name="Position">12</prop>
									<prop name="IsDefault">1</prop>
								</obj>
								<obj name="PropertyObject" class="GenSampleEditName" version="4">
									<prop name="PropertyTypeName">Sample Name</prop>
									<prop name="Position">12</prop>
									<prop name="IsDefault">0</prop>
									<prop name="name">1538T</prop>
								</obj>
								<obj name="PropertyObject" class="HTCSamplePrepNotes" version="4">
									<prop name="PropertyTypeName">Sample Prep Notes</prop>
									<prop name="Position">12</prop>
									<prop name="IsDefault">1</prop>
								</obj>
								<obj name="PropertyObject" class="GenSampleEditSubset" version="4">
									<prop name="PropertyTypeName">Subsets</prop>
									<prop name="Position">12</prop>
									<prop name="IsDefault">1</prop>
								</obj>
								<obj name="PropertyObject" class="SamplePrefWidth" version="5">
									<prop name="PropertyTypeName">Width</prop>
									<prop name="Position">12</prop>
									<prop name="IsDefault">1</prop>
									<prop name="Width">1</prop>
								</obj>
							</list>
						</obj>
					</obj>
					<obj name="item" class="SamplePropInfo" version="1">
						<obj name="ChannelProperties" class="ChanPropList" version="2">
							<obj name="ChannelProperties" class="EMList" version="1">
								<list name="emlist" count="1">
									<obj name="item" class="PropertyList" version="1">
										<list name="emlist" count="12">
											<obj name="PropertyObject" class="RQSampleTargetProperty" version="4">
												<prop name="PropertyTypeName">Combined Sample and Target Type</prop>
												<prop name="Position">13</prop>
												<prop name="IsDefault">0</prop>
												<obj name="ChannelProp" class="ChannelProperty" version="1">
													<prop name="ChannelIdx">0</prop>
												</obj>
											</obj>
											<obj name="PropertyObject" class="QuantConcProperty" version="4">
												<prop name="PropertyTypeName">Concentration</prop>
												<prop name="Position">13</prop>
												<prop name="IsDefault">1</prop>
												<prop name="Concentration">0</prop>
												<obj name="ChannelProp" class="ChannelProperty" version="1">
													<prop name="ChannelIdx">0</prop>
												</obj>
												<prop name="ReadOnly">1</prop>
											</obj>
											<obj name="PropertyObject" class="QuantCpHighProp" version="4">
												<prop name="PropertyTypeName">Cp High</prop>
												<prop name="Position">13</prop>
												<prop name="IsDefault">1</prop>
												<prop name="CpRangeHigh">0</prop>
												<obj name="ChannelProp" class="ChannelProperty" version="1">
													<prop name="ChannelIdx">0</prop>
												</obj>
												<prop name="ReadOnly">1</prop>
											</obj>
											<obj name="PropertyObject" class="QuantCpLowProp" version="4">
												<prop name="PropertyTypeName">Cp Low</prop>
												<prop name="Position">13</prop>
												<prop name="IsDefault">1</prop>
												<prop name="CpRangeLow">0</prop>
												<obj name="ChannelProp" class="ChannelProperty" version="1">
													<prop name="ChannelIdx">0</prop>
												</obj>
												<prop name="ReadOnly">1</prop>
											</obj>
											<obj name="PropertyObject" class="RQEffProp" version="4">
												<prop name="PropertyTypeName">Efficiency</prop>
												<prop name="Position">13</prop>
												<prop name="IsDefault">1</prop>
												<prop name="Efficiency">2</prop>
												<obj name="ChannelProp" class="ChannelProperty" version="1">
													<prop name="ChannelIdx">0</prop>
												</obj>
											</obj>
											<obj name="PropertyObject" class="ChannelGenotype" version="4">
												<prop name="PropertyTypeName">Melt Geno Genotype</prop>
												<prop name="Position">13</prop>
												<prop name="IsDefault">1</prop>
												<prop name="ReadOnly">1</prop>
												<obj name="ChannelProp" class="ChannelProperty" version="1">
													<prop name="ChannelIdx">0</prop>
												</obj>
											</obj>
											<obj name="PropertyObject" class="GroupChannelTypeProp" version="4">
												<prop name="PropertyTypeName">Melt Geno Sample Type</prop>
												<prop name="Position">13</prop>
												<prop name="IsDefault">0</prop>
												<prop name="GroupSampleType">mstUnknown</prop>
												<obj name="ChannelProp" class="ChannelProperty" version="1">
													<prop name="ChannelIdx">0</prop>
												</obj>
											</obj>
											<obj name="PropertyObject" class="QuantSampleTypeProperty" version="4">
												<prop name="PropertyTypeName">Quantification Sample Type</prop>
												<prop name="Position">13</prop>
												<prop name="IsDefault">0</prop>
												<prop name="SampleType">qsUnknown</prop>
												<obj name="ChannelProp" class="ChannelProperty" version="1">
													<prop name="ChannelIdx">0</prop>
												</obj>
											</obj>
											<obj name="PropertyObject" class="ChannelGenotype" version="4">
												<prop name="PropertyTypeName">Scanning Genotype</prop>
												<prop name="Position">13</prop>
												<prop name="IsDefault">1</prop>
												<prop name="ReadOnly">1</prop>
												<obj name="ChannelProp" class="ChannelProperty" version="1">
													<prop name="ChannelIdx">0</prop>
												</obj>
											</obj>
											<obj name="PropertyObject" class="GroupChannelTypeProp" version="4">
												<prop name="PropertyTypeName">Scanning Sample Type</prop>
												<prop name="Position">13</prop>
												<prop name="IsDefault">0</prop>
												<prop name="GroupSampleType">mstUnknown</prop>
												<obj name="ChannelProp" class="ChannelProperty" version="1">
													<prop name="ChannelIdx">0</prop>
												</obj>
											</obj>
											<obj name="PropertyObject" class="TargetName" version="4">
												<prop name="PropertyTypeName">Target Name</prop>
												<prop name="Position">13</prop>
												<prop name="IsDefault">0</prop>
												<prop name="name">HPRT</prop>
												<obj name="ChannelProp" class="ChannelProperty" version="1">
													<prop name="ChannelIdx">0</prop>
												</obj>
											</obj>
											<obj name="PropertyObject" class="RQTargetProperty" version="4">
												<prop name="PropertyTypeName">Target Type</prop>
												<prop name="Position">13</prop>
												<prop name="IsDefault">0</prop>
												<prop name="TargetType">dtReference</prop>
												<obj name="ChannelProp" class="ChannelProperty" version="1">
													<prop name="ChannelIdx">0</prop>
												</obj>
											</obj>
										</list>
									</obj>
								</list>
							</obj>
						</obj>
						<prop name="ChannelPropertyCount">1</prop>
						<prop name="ContainerPosition">13</prop>
						<prop name="HasSampleProperties">1</prop>
						<obj name="SampleProperties" class="PropertyList" version="1">
							<list name="emlist" count="14">
								<obj name="PropertyObject" class="SamplePrefColor" version="4">
									<prop name="PropertyTypeName">Color</prop>
									<prop name="Position">13</prop>
									<prop name="IsDefault">0</prop>
									<prop name="Color">clRed</prop>
								</obj>
								<obj name="PropertyObject" class="DominantChannelProp" version="4">
									<prop name="PropertyTypeName">Dominant Channel</prop>
									<prop name="Position">13</prop>
									<prop name="IsDefault">0</prop>
									<prop name="DominantChannel">0</prop>
								</obj>
								<obj name="PropertyObject" class="Genotype" version="4">
									<prop name="PropertyTypeName">EndPt Genotype</prop>
									<prop name="Position">13</prop>
									<prop name="IsDefault">1</prop>
									<prop name="ReadOnly">1</prop>
								</obj>
								<obj name="PropertyObject" class="GroupingSample" version="4">
									<prop name="PropertyTypeName">EndPt Sample Type</prop>
									<prop name="Position">13</prop>
									<prop name="IsDefault">0</prop>
									<prop name="GroupSampleType">mstUnknown</prop>
								</obj>
								<obj name="PropertyObject" class="SamplePrefLineStyle" version="4">
									<prop name="PropertyTypeName">Line Style</prop>
									<prop name="Position">13</prop>
									<prop name="IsDefault">0</prop>
									<prop name="LineStyle">psSolid</prop>
								</obj>
								<obj name="PropertyObject" class="GenSampleEditNotes" version="4">
									<prop name="PropertyTypeName">Notes</prop>
									<prop name="Position">13</prop>
									<prop name="IsDefault">1</prop>
								</obj>
								<obj name="PropertyObject" class="SamplePrefPointStyle" version="4">
									<prop name="PropertyTypeName">Point Style</prop>
									<prop name="Position">13</prop>
									<prop name="IsDefault">0</prop>
									<prop name="PointStyle">psNothing</prop>
								</obj>
								<obj name="PropertyObject" class="GenSampleEditPosition" version="4">
									<prop name="PropertyTypeName">Position</prop>
									<prop name="Position">13</prop>
									<prop name="IsDefault">1</prop>
								</obj>
								<obj name="PropertyObject" class="GenSampleEditReplicate" version="4">
									<prop name="PropertyTypeName">Replicate of</prop>
									<prop name="Position">13</prop>
									<prop name="IsDefault">0</prop>
									<prop name="ReplicateOf">12</prop>
								</obj>
								<obj name="PropertyObject" class="HTCSampleID" version="4">
									<prop name="PropertyTypeName">Sample ID</prop>
									<prop name="Position">13</prop>
									<prop name="IsDefault">1</prop>
								</obj>
								<obj name="PropertyObject" class="GenSampleEditName" version="4">
									<prop name="PropertyTypeName">Sample Name</prop>
									<prop name="Position">13</prop>
									<prop name="IsDefault">0</prop>
									<prop name="name">1538T</prop>
								</obj>
								<obj name="PropertyObject" class="HTCSamplePrepNotes" version="4">
									<prop name="PropertyTypeName">Sample Prep Notes</prop>
									<prop name="Position">13</prop>
									<prop name="IsDefault">1</prop>
								</obj>
								<obj name="PropertyObject" class="GenSampleEditSubset" version="4">
									<prop name="PropertyTypeName">Subsets</prop>
									<prop name="Position">13</prop>
									<prop name="IsDefault">1</prop>
								</obj>
								<obj name="PropertyObject" class="SamplePrefWidth" version="5">
									<prop name="PropertyTypeName">Width</prop>
									<prop name="Position">13</prop>
									<prop name="IsDefault">1</prop>
									<prop name="Width">1</prop>
								</obj>
							</list>
						</obj>
					</obj>
					<obj name="item" class="SamplePropInfo" version="1">
						<obj name="ChannelProperties" class="ChanPropList" version="2">
							<obj name="ChannelProperties" class="EMList" version="1">
								<list name="emlist" count="1">
									<obj name="item" class="PropertyList" version="1">
										<list name="emlist" count="12">
											<obj name="PropertyObject" class="RQSampleTargetProperty" version="4">
												<prop name="PropertyTypeName">Combined Sample and Target Type</prop>
												<prop name="Position">14</prop>
												<prop name="IsDefault">0</prop>
												<obj name="ChannelProp" class="ChannelProperty" version="1">
													<prop name="ChannelIdx">0</prop>
												</obj>
											</obj>
											<obj name="PropertyObject" class="QuantConcProperty" version="4">
												<prop name="PropertyTypeName">Concentration</prop>
												<prop name="Position">14</prop>
												<prop name="IsDefault">1</prop>
												<prop name="Concentration">0</prop>
												<obj name="ChannelProp" class="ChannelProperty" version="1">
													<prop name="ChannelIdx">0</prop>
												</obj>
												<prop name="ReadOnly">1</prop>
											</obj>
											<obj name="PropertyObject" class="QuantCpHighProp" version="4">
												<prop name="PropertyTypeName">Cp High</prop>
												<prop name="Position">14</prop>
												<prop name="IsDefault">1</prop>
												<prop name="CpRangeHigh">0</prop>
												<obj name="ChannelProp" class="ChannelProperty" version="1">
													<prop name="ChannelIdx">0</prop>
												</obj>
												<prop name="ReadOnly">1</prop>
											</obj>
											<obj name="PropertyObject" class="QuantCpLowProp" version="4">
												<prop name="PropertyTypeName">Cp Low</prop>
												<prop name="Position">14</prop>
												<prop name="IsDefault">1</prop>
												<prop name="CpRangeLow">0</prop>
												<obj name="ChannelProp" class="ChannelProperty" version="1">
													<prop name="ChannelIdx">0</prop>
												</obj>
												<prop name="ReadOnly">1</prop>
											</obj>
											<obj name="PropertyObject" class="RQEffProp" version="4">
												<prop name="PropertyTypeName">Efficiency</prop>
												<prop name="Position">14</prop>
												<prop name="IsDefault">1</prop>
												<prop name="Efficiency">2</prop>
												<obj name="ChannelProp" class="ChannelProperty" version="1">
													<prop name="ChannelIdx">0</prop>
												</obj>
											</obj>
											<obj name="PropertyObject" class="ChannelGenotype" version="4">
												<prop name="PropertyTypeName">Melt Geno Genotype</prop>
												<prop name="Position">14</prop>
												<prop name="IsDefault">1</prop>
												<prop name="ReadOnly">1</prop>
												<obj name="ChannelProp" class="ChannelProperty" version="1">
													<prop name="ChannelIdx">0</prop>
												</obj>
											</obj>
											<obj name="PropertyObject" class="GroupChannelTypeProp" version="4">
												<prop name="PropertyTypeName">Melt Geno Sample Type</prop>
												<prop name="Position">14</prop>
												<prop name="IsDefault">0</prop>
												<prop name="GroupSampleType">mstUnknown</prop>
												<obj name="ChannelProp" class="ChannelProperty" version="1">
													<prop name="ChannelIdx">0</prop>
												</obj>
											</obj>
											<obj name="PropertyObject" class="QuantSampleTypeProperty" version="4">
												<prop name="PropertyTypeName">Quantification Sample Type</prop>
												<prop name="Position">14</prop>
												<prop name="IsDefault">0</prop>
												<prop name="SampleType">qsUnknown</prop>
												<obj name="ChannelProp" class="ChannelProperty" version="1">
													<prop name="ChannelIdx">0</prop>
												</obj>
											</obj>
											<obj name="PropertyObject" class="ChannelGenotype" version="4">
												<prop name="PropertyTypeName">Scanning Genotype</prop>
												<prop name="Position">14</prop>
												<prop name="IsDefault">1</prop>
												<prop name="ReadOnly">1</prop>
												<obj name="ChannelProp" class="ChannelProperty" version="1">
													<prop name="ChannelIdx">0</prop>
												</obj>
											</obj>
											<obj name="PropertyObject" class="GroupChannelTypeProp" version="4">
												<prop name="PropertyTypeName">Scanning Sample Type</prop>
												<prop name="Position">14</prop>
												<prop name="IsDefault">0</prop>
												<prop name="GroupSampleType">mstUnknown</prop>
												<obj name="ChannelProp" class="ChannelProperty" version="1">
													<prop name="ChannelIdx">0</prop>
												</obj>
											</obj>
											<obj name="PropertyObject" class="TargetName" version="4">
												<prop name="PropertyTypeName">Target Name</prop>
												<prop name="Position">14</prop>
												<prop name="IsDefault">0</prop>
												<prop name="name">HPRT</prop>
												<obj name="ChannelProp" class="ChannelProperty" version="1">
													<prop name="ChannelIdx">0</prop>
												</obj>
											</obj>
											<obj name="PropertyObject" class="RQTargetProperty" version="4">
												<prop name="PropertyTypeName">Target Type</prop>
												<prop name="Position">14</prop>
												<prop name="IsDefault">0</prop>
												<prop name="TargetType">dtReference</prop>
												<obj name="ChannelProp" class="ChannelProperty" version="1">
													<prop name="ChannelIdx">0</prop>
												</obj>
											</obj>
										</list>
									</obj>
								</list>
							</obj>
						</obj>
						<prop name="ChannelPropertyCount">1</prop>
						<prop name="ContainerPosition">14</prop>
						<prop name="HasSampleProperties">1</prop>
						<obj name="SampleProperties" class="PropertyList" version="1">
							<list name="emlist" count="14">
								<obj name="PropertyObject" class="SamplePrefColor" version="4">
									<prop name="PropertyTypeName">Color</prop>
									<prop name="Position">14</prop>
									<prop name="IsDefault">0</prop>
									<prop name="Color">$0030D700</prop>
								</obj>
								<obj name="PropertyObject" class="DominantChannelProp" version="4">
									<prop name="PropertyTypeName">Dominant Channel</prop>
									<prop name="Position">14</prop>
									<prop name="IsDefault">0</prop>
									<prop name="DominantChannel">0</prop>
								</obj>
								<obj name="PropertyObject" class="Genotype" version="4">
									<prop name="PropertyTypeName">EndPt Genotype</prop>
									<prop name="Position">14</prop>
									<prop name="IsDefault">1</prop>
									<prop name="ReadOnly">1</prop>
								</obj>
								<obj name="PropertyObject" class="GroupingSample" version="4">
									<prop name="PropertyTypeName">EndPt Sample Type</prop>
									<prop name="Position">14</prop>
									<prop name="IsDefault">0</prop>
									<prop name="GroupSampleType">mstUnknown</prop>
								</obj>
								<obj name="PropertyObject" class="SamplePrefLineStyle" version="4">
									<prop name="PropertyTypeName">Line Style</prop>
									<prop name="Position">14</prop>
									<prop name="IsDefault">0</prop>
									<prop name="LineStyle">psSolid</prop>
								</obj>
								<obj name="PropertyObject" class="GenSampleEditNotes" version="4">
									<prop name="PropertyTypeName">Notes</prop>
									<prop name="Position">14</prop>
									<prop name="IsDefault">1</prop>
								</obj>
								<obj name="PropertyObject" class="SamplePrefPointStyle" version="4">
									<prop name="PropertyTypeName">Point Style</prop>
									<prop name="Position">14</prop>
									<prop name="IsDefault">0</prop>
									<prop name="PointStyle">psNothing</prop>
								</obj>
								<obj name="PropertyObject" class="GenSampleEditPosition" version="4">
									<prop name="PropertyTypeName">Position</prop>
									<prop name="Position">14</prop>
									<prop name="IsDefault">1</prop>
								</obj>
								<obj name="PropertyObject" class="GenSampleEditReplicate" version="4">
									<prop name="PropertyTypeName">Replicate of</prop>
									<prop name="Position">14</prop>
									<prop name="IsDefault">0</prop>
									<prop name="ReplicateOf">12</prop>
								</obj>
								<obj name="PropertyObject" class="HTCSampleID" version="4">
									<prop name="PropertyTypeName">Sample ID</prop>
									<prop name="Position">14</prop>
									<prop name="IsDefault">1</prop>
								</obj>
								<obj name="PropertyObject" class="GenSampleEditName" version="4">
									<prop name="PropertyTypeName">Sample Name</prop>
									<prop name="Position">14</prop>
									<prop name="IsDefault">0</prop>
									<prop name="name">1538T</prop>
								</obj>
								<obj name="PropertyObject" class="HTCSamplePrepNotes" version="4">
									<prop name="PropertyTypeName">Sample Prep Notes</prop>
									<prop name="Position">14</prop>
									<prop name="IsDefault">1</prop>
								</obj>
								<obj name="PropertyObject" class="GenSampleEditSubset" version="4">
									<prop name="PropertyTypeName">Subsets</prop>
									<prop name="Position">14</prop>
									<prop name="IsDefault">1</prop>
								</obj>
								<obj name="PropertyObject" class="SamplePrefWidth" version="5">
									<prop name="PropertyTypeName">Width</prop>
									<prop name="Position">14</prop>
									<prop name="IsDefault">1</prop>
									<prop name="Width">1</prop>
								</obj>
							</list>
						</obj>
					</obj>
					<obj name="item" class="SamplePropInfo" version="1">
						<obj name="ChannelProperties" class="ChanPropList" version="2">
							<obj name="ChannelProperties" class="EMList" version="1">
								<list name="emlist" count="1">
									<obj name="item" class="PropertyList" version="1">
										<list name="emlist" count="12">
											<obj name="PropertyObject" class="RQSampleTargetProperty" version="4">
												<prop name="PropertyTypeName">Combined Sample and Target Type</prop>
												<prop name="Position">15</prop>
												<prop name="IsDefault">0</prop>
												<obj name="ChannelProp" class="ChannelProperty" version="1">
													<prop name="ChannelIdx">0</prop>
												</obj>
											</obj>
											<obj name="PropertyObject" class="QuantConcProperty" version="4">
												<prop name="PropertyTypeName">Concentration</prop>
												<prop name="Position">15</prop>
												<prop name="IsDefault">1</prop>
												<prop name="Concentration">0</prop>
												<obj name="ChannelProp" class="ChannelProperty" version="1">
													<prop name="ChannelIdx">0</prop>
												</obj>
												<prop name="ReadOnly">1</prop>
											</obj>
											<obj name="PropertyObject" class="QuantCpHighProp" version="4">
												<prop name="PropertyTypeName">Cp High</prop>
												<prop name="Position">15</prop>
												<prop name="IsDefault">1</prop>
												<prop name="CpRangeHigh">0</prop>
												<obj name="ChannelProp" class="ChannelProperty" version="1">
													<prop name="ChannelIdx">0</prop>
												</obj>
												<prop name="ReadOnly">1</prop>
											</obj>
											<obj name="PropertyObject" class="QuantCpLowProp" version="4">
												<prop name="PropertyTypeName">Cp Low</prop>
												<prop name="Position">15</prop>
												<prop name="IsDefault">1</prop>
												<prop name="CpRangeLow">0</prop>
												<obj name="ChannelProp" class="ChannelProperty" version="1">
													<prop name="ChannelIdx">0</prop>
												</obj>
												<prop name="ReadOnly">1</prop>
											</obj>
											<obj name="PropertyObject" class="RQEffProp" version="4">
												<prop name="PropertyTypeName">Efficiency</prop>
												<prop name="Position">15</prop>
												<prop name="IsDefault">1</prop>
												<prop name="Efficiency">2</prop>
												<obj name="ChannelProp" class="ChannelProperty" version="1">
													<prop name="ChannelIdx">0</prop>
												</obj>
											</obj>
											<obj name="PropertyObject" class="ChannelGenotype" version="4">
												<prop name="PropertyTypeName">Melt Geno Genotype</prop>
												<prop name="Position">15</prop>
												<prop name="IsDefault">1</prop>
												<prop name="ReadOnly">1</prop>
												<obj name="ChannelProp" class="ChannelProperty" version="1">
													<prop name="ChannelIdx">0</prop>
												</obj>
											</obj>
											<obj name="PropertyObject" class="GroupChannelTypeProp" version="4">
												<prop name="PropertyTypeName">Melt Geno Sample Type</prop>
												<prop name="Position">15</prop>
												<prop name="IsDefault">0</prop>
												<prop name="GroupSampleType">mstUnknown</prop>
												<obj name="ChannelProp" class="ChannelProperty" version="1">
													<prop name="ChannelIdx">0</prop>
												</obj>
											</obj>
											<obj name="PropertyObject" class="QuantSampleTypeProperty" version="4">
												<prop name="PropertyTypeName">Quantification Sample Type</prop>
												<prop name="Position">15</prop>
												<prop name="IsDefault">0</prop>
												<prop name="SampleType">qsUnknown</prop>
												<obj name="ChannelProp" class="ChannelProperty" version="1">
													<prop name="ChannelIdx">0</prop>
												</obj>
											</obj>
											<obj name="PropertyObject" class="ChannelGenotype" version="4">
												<prop name="PropertyTypeName">Scanning Genotype</prop>
												<prop name="Position">15</prop>
												<prop name="IsDefault">1</prop>
												<prop name="ReadOnly">1</prop>
												<obj name="ChannelProp" class="ChannelProperty" version="1">
													<prop name="ChannelIdx">0</prop>
												</obj>
											</obj>
											<obj name="PropertyObject" class="GroupChannelTypeProp" version="4">
												<prop name="PropertyTypeName">Scanning Sample Type</prop>
												<prop name="Position">15</prop>
												<prop name="IsDefault">0</prop>
												<prop name="GroupSampleType">mstUnknown</prop>
												<obj name="ChannelProp" class="ChannelProperty" version="1">
													<prop name="ChannelIdx">0</prop>
												</obj>
											</obj>
											<obj name="PropertyObject" class="TargetName" version="4">
												<prop name="PropertyTypeName">Target Name</prop>
												<prop name="Position">15</prop>
												<prop name="IsDefault">0</prop>
												<prop name="name">AIT</prop>
												<obj name="ChannelProp" class="ChannelProperty" version="1">
													<prop name="ChannelIdx">0</prop>
												</obj>
											</obj>
											<obj name="PropertyObject" class="RQTargetProperty" version="4">
												<prop name="PropertyTypeName">Target Type</prop>
												<prop name="Position">15</prop>
												<prop name="IsDefault">0</prop>
												<prop name="TargetType">dtTarget</prop>
												<obj name="ChannelProp" class="ChannelProperty" version="1">
													<prop name="ChannelIdx">0</prop>
												</obj>
											</obj>
										</list>
									</obj>
								</list>
							</obj>
						</obj>
						<prop name="ChannelPropertyCount">1</prop>
						<prop name="ContainerPosition">15</prop>
						<prop name="HasSampleProperties">1</prop>
						<obj name="SampleProperties" class="PropertyList" version="1">
							<list name="emlist" count="14">
								<obj name="PropertyObject" class="SamplePrefColor" version="4">
									<prop name="PropertyTypeName">Color</prop>
									<prop name="Position">15</prop>
									<prop name="IsDefault">0</prop>
									<prop name="Color">clFuchsia</prop>
								</obj>
								<obj name="PropertyObject" class="DominantChannelProp" version="4">
									<prop name="PropertyTypeName">Dominant Channel</prop>
									<prop name="Position">15</prop>
									<prop name="IsDefault">0</prop>
									<prop name="DominantChannel">0</prop>
								</obj>
								<obj name="PropertyObject" class="Genotype" version="4">
									<prop name="PropertyTypeName">EndPt Genotype</prop>
									<prop name="Position">15</prop>
									<prop name="IsDefault">1</prop>
									<prop name="ReadOnly">1</prop>
								</obj>
								<obj name="PropertyObject" class="GroupingSample" version="4">
									<prop name="PropertyTypeName">EndPt Sample Type</prop>
									<prop name="Position">15</prop>
									<prop name="IsDefault">0</prop>
									<prop name="GroupSampleType">mstUnknown</prop>
								</obj>
								<obj name="PropertyObject" class="SamplePrefLineStyle" version="4">
									<prop name="PropertyTypeName">Line Style</prop>
									<prop name="Position">15</prop>
									<prop name="IsDefault">0</prop>
									<prop name="LineStyle">psSolid</prop>
								</obj>
								<obj name="PropertyObject" class="GenSampleEditNotes" version="4">
									<prop name="PropertyTypeName">Notes</prop>
									<prop name="Position">15</prop>
									<prop name="IsDefault">1</prop>
								</obj>
								<obj name="PropertyObject" class="SamplePrefPointStyle" version="4">
									<prop name="PropertyTypeName">Point Style</prop>
									<prop name="Position">15</prop>
									<prop name="IsDefault">0</prop>
									<prop name="PointStyle">psNothing</prop>
								</obj>
								<obj name="PropertyObject" class="GenSampleEditPosition" version="4">
									<prop name="PropertyTypeName">Position</prop>
									<prop name="Position">15</prop>
									<prop name="IsDefault">1</prop>
								</obj>
								<obj name="PropertyObject" class="GenSampleEditReplicate" version="4">
									<prop name="PropertyTypeName">Replicate of</prop>
									<prop name="Position">15</prop>
									<prop name="IsDefault">0</prop>
									<prop name="ReplicateOf">15</prop>
								</obj>
								<obj name="PropertyObject" class="HTCSampleID" version="4">
									<prop name="PropertyTypeName">Sample ID</prop>
									<prop name="Position">15</prop>
									<prop name="IsDefault">1</prop>
								</obj>
								<obj name="PropertyObject" class="GenSampleEditName" version="4">
									<prop name="PropertyTypeName">Sample Name</prop>
									<prop name="Position">15</prop>
									<prop name="IsDefault">0</prop>
									<prop name="name">1538T</prop>
								</obj>
								<obj name="PropertyObject" class="HTCSamplePrepNotes" version="4">
									<prop name="PropertyTypeName">Sample Prep Notes</prop>
									<prop name="Position">15</prop>
									<prop name="IsDefault">1</prop>
								</obj>
								<obj name="PropertyObject" class="GenSampleEditSubset" version="4">
									<prop name="PropertyTypeName">Subsets</prop>
									<prop name="Position">15</prop>
									<prop name="IsDefault">1</prop>
								</obj>
								<obj name="PropertyObject" class="SamplePrefWidth" version="5">
									<prop name="PropertyTypeName">Width</prop>
									<prop name="Position">15</prop>
									<prop name="IsDefault">1</prop>
									<prop name="Width">1</prop>
								</obj>
							</list>
						</obj>
					</obj>
					<obj name="item" class="SamplePropInfo" version="1">
						<obj name="ChannelProperties" class="ChanPropList" version="2">
							<obj name="ChannelProperties" class="EMList" version="1">
								<list name="emlist" count="1">
									<obj name="item" class="PropertyList" version="1">
										<list name="emlist" count="12">
											<obj name="PropertyObject" class="RQSampleTargetProperty" version="4">
												<prop name="PropertyTypeName">Combined Sample and Target Type</prop>
												<prop name="Position">16</prop>
												<prop name="IsDefault">0</prop>
												<obj name="ChannelProp" class="ChannelProperty" version="1">
													<prop name="ChannelIdx">0</prop>
												</obj>
											</obj>
											<obj name="PropertyObject" class="QuantConcProperty" version="4">
												<prop name="PropertyTypeName">Concentration</prop>
												<prop name="Position">16</prop>
												<prop name="IsDefault">1</prop>
												<prop name="Concentration">0</prop>
												<obj name="ChannelProp" class="ChannelProperty" version="1">
													<prop name="ChannelIdx">0</prop>
												</obj>
												<prop name="ReadOnly">1</prop>
											</obj>
											<obj name="PropertyObject" class="QuantCpHighProp" version="4">
												<prop name="PropertyTypeName">Cp High</prop>
												<prop name="Position">16</prop>
												<prop name="IsDefault">1</prop>
												<prop name="CpRangeHigh">0</prop>
												<obj name="ChannelProp" class="ChannelProperty" version="1">
													<prop name="ChannelIdx">0</prop>
												</obj>
												<prop name="ReadOnly">1</prop>
											</obj>
											<obj name="PropertyObject" class="QuantCpLowProp" version="4">
												<prop name="PropertyTypeName">Cp Low</prop>
												<prop name="Position">16</prop>
												<prop name="IsDefault">1</prop>
												<prop name="CpRangeLow">0</prop>
												<obj name="ChannelProp" class="ChannelProperty" version="1">
													<prop name="ChannelIdx">0</prop>
												</obj>
												<prop name="ReadOnly">1</prop>
											</obj>
											<obj name="PropertyObject" class="RQEffProp" version="4">
												<prop name="PropertyTypeName">Efficiency</prop>
												<prop name="Position">16</prop>
												<prop name="IsDefault">1</prop>
												<prop name="Efficiency">2</prop>
												<obj name="ChannelProp" class="ChannelProperty" version="1">
													<prop name="ChannelIdx">0</prop>
												</obj>
											</obj>
											<obj name="PropertyObject" class="ChannelGenotype" version="4">
												<prop name="PropertyTypeName">Melt Geno Genotype</prop>
												<prop name="Position">16</prop>
												<prop name="IsDefault">1</prop>
												<prop name="ReadOnly">1</prop>
												<obj name="ChannelProp" class="ChannelProperty" version="1">
													<prop name="ChannelIdx">0</prop>
												</obj>
											</obj>
											<obj name="PropertyObject" class="GroupChannelTypeProp" version="4">
												<prop name="PropertyTypeName">Melt Geno Sample Type</prop>
												<prop name="Position">16</prop>
												<prop name="IsDefault">0</prop>
												<prop name="GroupSampleType">mstUnknown</prop>
												<obj name="ChannelProp" class="ChannelProperty" version="1">
													<prop name="ChannelIdx">0</prop>
												</obj>
											</obj>
											<obj name="PropertyObject" class="QuantSampleTypeProperty" version="4">
												<prop name="PropertyTypeName">Quantification Sample Type</prop>
												<prop name="Position">16</prop>
												<prop name="IsDefault">0</prop>
												<prop name="SampleType">qsUnknown</prop>
												<obj name="ChannelProp" class="ChannelProperty" version="1">
													<prop name="ChannelIdx">0</prop>
												</obj>
											</obj>
											<obj name="PropertyObject" class="ChannelGenotype" version="4">
												<prop name="PropertyTypeName">Scanning Genotype</prop>
												<prop name="Position">16</prop>
												<prop name="IsDefault">1</prop>
												<prop name="ReadOnly">1</prop>
												<obj name="ChannelProp" class="ChannelProperty" version="1">
													<prop name="ChannelIdx">0</prop>
												</obj>
											</obj>
											<obj name="PropertyObject" class="GroupChannelTypeProp" version="4">
												<prop name="PropertyTypeName">Scanning Sample Type</prop>
												<prop name="Position">16</prop>
												<prop name="IsDefault">0</prop>
												<prop name="GroupSampleType">mstUnknown</prop>
												<obj name="ChannelProp" class="ChannelProperty" version="1">
													<prop name="ChannelIdx">0</prop>
												</obj>
											</obj>
											<obj name="PropertyObject" class="TargetName" version="4">
												<prop name="PropertyTypeName">Target Name</prop>
												<prop name="Position">16</prop>
												<prop name="IsDefault">0</prop>
												<prop name="name">AIT</prop>
												<obj name="ChannelProp" class="ChannelProperty" version="1">
													<prop name="ChannelIdx">0</prop>
												</obj>
											</obj>
											<obj name="PropertyObject" class="RQTargetProperty" version="4">
												<prop name="PropertyTypeName">Target Type</prop>
												<prop name="Position">16</prop>
												<prop name="IsDefault">0</prop>
												<prop name="TargetType">dtTarget</prop>
												<obj name="ChannelProp" class="ChannelProperty" version="1">
													<prop name="ChannelIdx">0</prop>
												</obj>
											</obj>
										</list>
									</obj>
								</list>
							</obj>
						</obj>
						<prop name="ChannelPropertyCount">1</prop>
						<prop name="ContainerPosition">16</prop>
						<prop name="HasSampleProperties">1</prop>
						<obj name="SampleProperties" class="PropertyList" version="1">
							<list name="emlist" count="14">
								<obj name="PropertyObject" class="SamplePrefColor" version="4">
									<prop name="PropertyTypeName">Color</prop>
									<prop name="Position">16</prop>
									<prop name="IsDefault">0</prop>
									<prop name="Color">clGray</prop>
								</obj>
								<obj name="PropertyObject" class="DominantChannelProp" version="4">
									<prop name="PropertyTypeName">Dominant Channel</prop>
									<prop name="Position">16</prop>
									<prop name="IsDefault">0</prop>
									<prop name="DominantChannel">0</prop>
								</obj>
								<obj name="PropertyObject" class="Genotype" version="4">
									<prop name="PropertyTypeName">EndPt Genotype</prop>
									<prop name="Position">16</prop>
									<prop name="IsDefault">1</prop>
									<prop name="ReadOnly">1</prop>
								</obj>
								<obj name="PropertyObject" class="GroupingSample" version="4">
									<prop name="PropertyTypeName">EndPt Sample Type</prop>
									<prop name="Position">16</prop>
									<prop name="IsDefault">0</prop>
									<prop name="GroupSampleType">mstUnknown</prop>
								</obj>
								<obj name="PropertyObject" class="SamplePrefLineStyle" version="4">
									<prop name="PropertyTypeName">Line Style</prop>
									<prop name="Position">16</prop>
									<prop name="IsDefault">0</prop>
									<prop name="LineStyle">psSolid</prop>
								</obj>
								<obj name="PropertyObject" class="GenSampleEditNotes" version="4">
									<prop name="PropertyTypeName">Notes</prop>
									<prop name="Position">16</prop>
									<prop name="IsDefault">1</prop>
								</obj>
								<obj name="PropertyObject" class="SamplePrefPointStyle" version="4">
									<prop name="PropertyTypeName">Point Style</prop>
									<prop name="Position">16</prop>
									<prop name="IsDefault">0</prop>
									<prop name="PointStyle">psNothing</prop>
								</obj>
								<obj name="PropertyObject" class="GenSampleEditPosition" version="4">
									<prop name="PropertyTypeName">Position</prop>
									<prop name="Position">16</prop>
									<prop name="IsDefault">1</prop>
								</obj>
								<obj name="PropertyObject" class="GenSampleEditReplicate" version="4">
									<prop name="PropertyTypeName">Replicate of</prop>
									<prop name="Position">16</prop>
									<prop name="IsDefault">0</prop>
									<prop name="ReplicateOf">15</prop>
								</obj>
								<obj name="PropertyObject" class="HTCSampleID" version="4">
									<prop name="PropertyTypeName">Sample ID</prop>
									<prop name="Position">16</prop>
									<prop name="IsDefault">1</prop>
								</obj>
								<obj name="PropertyObject" class="GenSampleEditName" version="4">
									<prop name="PropertyTypeName">Sample Name</prop>
									<prop name="Position">16</prop>
									<prop name="IsDefault">0</prop>
									<prop name="name">1538T</prop>
								</obj>
								<obj name="PropertyObject" class="HTCSamplePrepNotes" version="4">
									<prop name="PropertyTypeName">Sample Prep Notes</prop>
									<prop name="Position">16</prop>
									<prop name="IsDefault">1</prop>
								</obj>
								<obj name="PropertyObject" class="GenSampleEditSubset" version="4">
									<prop name="PropertyTypeName">Subsets</prop>
									<prop name="Position">16</prop>
									<prop name="IsDefault">1</prop>
								</obj>
								<obj name="PropertyObject" class="SamplePrefWidth" version="5">
									<prop name="PropertyTypeName">Width</prop>
									<prop name="Position">16</prop>
									<prop name="IsDefault">1</prop>
									<prop name="Width">1</prop>
								</obj>
							</list>
						</obj>
					</obj>
					<obj name="item" class="SamplePropInfo" version="1">
						<obj name="ChannelProperties" class="ChanPropList" version="2">
							<obj name="ChannelProperties" class="EMList" version="1">
								<list name="emlist" count="1">
									<obj name="item" class="PropertyList" version="1">
										<list name="emlist" count="12">
											<obj name="PropertyObject" class="RQSampleTargetProperty" version="4">
												<prop name="PropertyTypeName">Combined Sample and Target Type</prop>
												<prop name="Position">17</prop>
												<prop name="IsDefault">0</prop>
												<obj name="ChannelProp" class="ChannelProperty" version="1">
													<prop name="ChannelIdx">0</prop>
												</obj>
											</obj>
											<obj name="PropertyObject" class="QuantConcProperty" version="4">
												<prop name="PropertyTypeName">Concentration</prop>
												<prop name="Position">17</prop>
												<prop name="IsDefault">1</prop>
												<prop name="Concentration">0</prop>
												<obj name="ChannelProp" class="ChannelProperty" version="1">
													<prop name="ChannelIdx">0</prop>
												</obj>
												<prop name="ReadOnly">1</prop>
											</obj>
											<obj name="PropertyObject" class="QuantCpHighProp" version="4">
												<prop name="PropertyTypeName">Cp High</prop>
												<prop name="Position">17</prop>
												<prop name="IsDefault">1</prop>
												<prop name="CpRangeHigh">0</prop>
												<obj name="ChannelProp" class="ChannelProperty" version="1">
													<prop name="ChannelIdx">0</prop>
												</obj>
												<prop name="ReadOnly">1</prop>
											</obj>
											<obj name="PropertyObject" class="QuantCpLowProp" version="4">
												<prop name="PropertyTypeName">Cp Low</prop>
												<prop name="Position">17</prop>
												<prop name="IsDefault">1</prop>
												<prop name="CpRangeLow">0</prop>
												<obj name="ChannelProp" class="ChannelProperty" version="1">
													<prop name="ChannelIdx">0</prop>
												</obj>
												<prop name="ReadOnly">1</prop>
											</obj>
											<obj name="PropertyObject" class="RQEffProp" version="4">
												<prop name="PropertyTypeName">Efficiency</prop>
												<prop name="Position">17</prop>
												<prop name="IsDefault">1</prop>
												<prop name="Efficiency">2</prop>
[truncated: 1,267,099 more chars]
