# Supplementary material for: MicroRNAs and Their Inhibition in Modulating SLC5A8 Expression in the Context of Papillary Thyroid Carcinoma
Source: Int J Mol Sci. 2025 Aug 15;26(16):7889. doi: 10.3390/ijms26167889 (PMC12386254; doi:10.3390/ijms26167889)
Supplement: Supplementary file 1 [file ijms-26-07889-s001.zip › ijms-3558049-supplementary/Manuscript data/Fig1 data/Data/Wojtek_2013-09-17_HPRT AIT 1711-10468.ixo]

<objectstream signature="IXOS" version="1">
	<obj name="root" class="HTCExperiment" version="5">
		<prop name="name">Wojtek_2013-09-17_HPRT AIT 1711-10468</prop>
		<prop name="UID">685DB35C852E475BB117E2E589DA82C2</prop>
		<prop name="OwnerUID">5F4C4EE0E777457C81D27C781FE69519</prop>
		<prop name="Created">2013-09-17T08:43:19.930</prop>
		<prop name="CreatedBy">5F4C4EE0E777457C81D27C781FE69519</prop>
		<prop name="CreatedByName">Genomowa</prop>
		<prop name="LastModified">2013-09-17T11:13:17.057</prop>
		<prop name="LastModifiedBy">5F4C4EE0E777457C81D27C781FE69519</prop>
		<prop name="LastModifiedByName">Genomowa</prop>
		<list name="AppliedTemplates" count="1">
			<item>SYBR Green_AIT_WG</item>
		</list>
		<list name="TemplateOwners" count="1">
			<item>Genomowa</item>
		</list>
		<prop name="SWVersion">LCS480 1.5.1.62</prop>
		<obj name="AppProperty" class="TAppProperty" version="2">
			<prop name="Created">2013-09-17T08:43:19.930</prop>
			<prop name="LastModified">1899-12-30T00:00:00.000</prop>
		</obj>
		<obj name="ConProperty" class="TAppProperty" version="2">
			<prop name="Created">2013-09-17T08:43:19.930</prop>
			<prop name="LastModified">1899-12-30T00:00:00.000</prop>
		</obj>
		<obj name="run" class="HTCRun" version="7">
			<prop name="name">Run</prop>
			<prop name="Created">2013-09-17T08:43:19.919</prop>
			<prop name="LastModified">2013-09-17T11:12:05.270</prop>
			<obj name="AppProperty" class="TAppProperty" version="2">
				<prop name="Created">2013-09-17T08:43:19.919</prop>
				<prop name="LastModified">1899-12-30T00:00:00.000</prop>
			</obj>
			<obj name="ConProperty" class="TAppProperty" version="2">
				<prop name="Created">2013-09-17T08:43:19.919</prop>
				<prop name="LastModified">1899-12-30T00:00:00.000</prop>
				<prop name="HasProperties">1</prop>
				<obj name="_Properties" class="TAppProperties" version="1">
					<prop name="Created">2013-09-17T08:43:19.919</prop>
					<prop name="LastModified">1899-12-30T00:00:00.000</prop>
					<list name="emlist" count="4">
						<obj name="item" class="TAppProperty" version="2">
							<prop name="name">TopChart</prop>
							<prop name="Created">2013-09-17T08:43:21.582</prop>
							<prop name="LastModified">1899-12-30T00:00:00.000</prop>
						</obj>
						<obj name="item" class="TAppProperty" version="2">
							<prop name="name">LeftChart</prop>
							<prop name="Created">2013-09-17T08:43:21.582</prop>
							<prop name="LastModified">1899-12-30T00:00:00.000</prop>
						</obj>
						<obj name="item" class="TAppProperty" version="2">
							<prop name="name">RightChart</prop>
							<prop name="Created">2013-09-17T08:43:21.582</prop>
							<prop name="LastModified">1899-12-30T00:00:00.000</prop>
						</obj>
						<obj name="item" class="TAppProperty" version="2">
							<prop name="name">RunOverviewChart</prop>
							<prop name="Created">2013-09-17T08:43:21.582</prop>
							<prop name="LastModified">1899-12-30T00:00:00.000</prop>
						</obj>
					</list>
				</obj>
			</obj>
			<prop name="State">3</prop>
			<prop name="StartTime">2013-09-17T09:51:30.990</prop>
			<prop name="EndTime">2013-09-17T11:12:05.269</prop>
			<prop name="InstrumentID">28976</prop>
			<prop name="InstrumentVersion">HTC_VER_10</prop>
			<prop name="InstrumentName">LC480_28976</prop>
			<prop name="InstrCalibrationDate">1899.12.30 00:00:00:00</prop>
			<prop name="Technician">Genomowa</prop>
			<prop name="AcqStoreClass">HTCAcquisitionStore</prop>
			<prop name="AcquisitionStore">eJzkvVuzqtiWrv1XKlZ8d17YUVCJqKoIwcZJjg06pzsVFQUFFRX99bs5RmZl1o5V37qZseecURmRI9JUscvo7WnPCx3Gvzfr47+dV6ftf/zj2jTdP/5tU69ut//4hxGp883lfrgdukNzDrvmuv3Hvz221xs9+o9/CP/4z39vr037xzvVcnU+b2u1uZ+7f/yn8O/Dz3P/7RXh6tTW2z9eIE/+fEV9uHV/buO1qbc3+vzPa/7jH+KEPuKvsZnd9vRfY4u+Xvs/D8e/Nvvr6vQ/jGS7P20/oxj9kye/N/yf7J+M7297469RCv8/g6Q9qNXN3972twGP//uAo8OJPnXKxmzC/smoou2p/cd//n8ikwRtPl5M2fePfzb+71/E377B3540z93++v1Rs9k/e0G8qg/FP99ruN3Rs/ft1zCUqQTsv/75Z/t4Q1s677XVhuYN7en/4WW0e/zmcO5uNCX6DaLDeh0w7PsW+prv0BUvOgt8/+3ClLExmpHqVJHgqBLslX6O0MZuFcxqKOHyDnp0z4kHuNGiFlouKOjzDCEcT6sCbrcmQuuV0PbGWiBAdYIGrYlsVBieafvDVeHjMulCFlquYMF7peToxGoCYdRzGeJ75aBmLgAiNOc9PFy2RqOogaH5LHMYXKstmszUeBhahx5ADe6oFQsb8AqHHOIz5KjsBAOC+SW0QD2zM2qn8ZJHk20oQ3JjK9TmjgaRKLxyGIbmCcEKl1VYL9UCpNtMxnldeyzSK5AgfPS0v2IlZhhoTICdLIaoTU4LFhQBKqDe2R7d/qhXUVKqLrxumyVq/X4B4SjsJYj32RbVzUGHcJNiDq1dJagGgl4F+YXGw8ZBge5xrLNwNS5lsJ6NjdbssaiQn7EAd82P6NxqjWMYPmXon34dPOdXCbxlORdgHzpz9NlyW2G/FkpI+chCLx3teMQbvYC2o/2h5vEcIv1ca/Dn7BhSNdHPT939+eBnQUD4ORCYzUbjfwWBmSSA8v3jZ0JA/cEQYDdI0BADg+Fxryqw280qdFvLhHC5OrYg7TYzNKaRV0Vytyige6OJpnz1IXgMBA3UeD/GuX70WdQ8jjKsXqjT8+cQgnFfSYDbfY4Wk0zAYlFaMALzjtZmb7LweIxqcD0hQy97cxZcl1oH9tvdo1NiVkUTXpdwfPAA59utBij6NOn5CPbozQSNBSxQOthwp8LFaKxXOOkJKtF5LtB4NYejIYQdZHvzgPNXbLLosny1MJnAHRcTxQFcj98F6HyzQ6e/6xBIM7WH4P68obsMbRZMLgcB7p5moJJHyKPEFzpYtcoGXelA47su4wLKMktRcyKNBxGUCNUwqNCfnwwWtQe1BLOee6i6U+DRYhpqMAxmR7QWqgHRuipbKN7NGrX883qzXCB0GW3FG6kmxyw/uHAXTBfVmwVV5Ed9DwubWKDPGhovyrQ/tdXwHDxnO5F5+Nj34L/fg+B94HsIs7dAv4/g5BE0jBJCZziSQD45W/RP1Zzh6RHnvyIERj8FArPpWPxdIDD/wRDgvkidF5dUlNdNGIPaNg1Cc7Z44IQLGU6WNUdFEf0qGn46/SnVbFyEB78K9wcBgSeViO6zCSDYH0GD9703UJfvYRU4C+o0i8dmg14SmgQZobfg5tzuaMZDC6L3ZdFDOMipqBZxXIW7u0CT9NEeEOok59RpqeikaxOibly1KpiK9H4zgwN65USvwkdKRbH2shMauWPw0K7eOcyOgYjLh+5CCPFbAYlnFcL8ZLFQXxwkODydHvXpwmFRcHm3EFydAy5q1wC87I8aQApP1O3IJTNavi0YbGWfOieLIJCLkwa3s3JEtUlWEA1ETSCzyGj/LXIykcWYzMQbNlSkeUNFnISHFi5CFaJHdc5D7aUiBDcar2/MP9Bl2MNA2xfoDQcmj2bRMYcKGoLIxqD9M12rOVwlx0XlGAML9KQXgJlkUs7Z0XmwS3v8NoGXaIjcO87mLTRgDIPpothX+Pw4DTO2AS7vw7IK3G3qQmwRNN3NXqmi2NL6XxEC458CAVmaTcR/BYHJX//8TAjMfjAEzMTZ4XJqWixiGU3aVuR31KXpEoK44zkYNvVg915Sf1ulbxmOQ5c624MFPCz1ugZHnk9wcVoEVXivmAXZu7dxvh5HgCdeWwBss0d9XVkc+6uCII03VIQg0+cJW9qemQpbVMIiZsFe1TWoNjFN3TbPGT5STYL5DTjaT1Hnob+hTjtUaHrrQWFAWJ9LCVZm1aKhFdRJhxkV9XrcTKniTI9HB33hwuRG+r/oRssqaiSCgpEGDBVToDgzit4SEMdqNNzCqMKjQBA5jjOGdhq59NNe5CA+Sk5F63AenaenAsZN3KLveOsqdLeJC8eOUzwx3jpE7FJSQJqyFufphaC3f5NZqNaMUykeqWiVa1iSGfEG53ZCZnK2KJ4cbg2ZTbu1eKS0NP5zR6U7Nz2LBYHzqiEvKx/NY6tVUV2+NMjU55Xih0XxhvOyhI35roP3eDpm3xA4Xs9y8Lz5JQsH9qiA5+QSoXMoDxUea6MFeb3p0I2lBQSCqSu/IgTEnwIBgYnj2e+iAtIPpsDtVR1pVqs2RJswlEDXzRcuDpweGxL5/HBWGKiNJaTQf6AqL404RJgOEaKXT61EEPZTnFsO2fmC2hu8zuWSal2IINwJggtz/iS/3QhLwOmgjwHb2xuN4WEJEakt+fEop+ftV8KDAYxc0J91g+p9u6qwOdcy1IxTaN7Oyfef5OXA/KBGZYIGqYkSKiCOZjecjxrKG293IYExfs5QYZZHVahTa10r8xYVdW5THhkcqermzQjtWe/x8KozDdwLtWY7eZgQeRJVYXe8iTinxsoCYUp5pRBxjeawiqtgZugCeE1PeWKobli03p9Kkh+iqB3rFOLXM6WFpJpTlRpXUinlTephTygv2PpTZyhXYQ+XenNDPeJWhY+c1EAdVKQ24YCo2/g0/uhA77fSdMlwM3iRKiSAaIQC+X9jv2KYylmH86VD1Os2RB0jfVSB8D6OuddN5jW8LtNp0K8mBx52i0SCutM5Ku/4SNLTNQp4TiXgxwF4KMxGv2QekH4OBYSRzH4XCox/MAXy9eyMTmc7PJztSIPX4nxEs6xzIJzuaxfETlqick6Q4a5jMcS6ECPEGAIuUkqdy5xN0Vc96rDZpYphMJRt1MxpVGGUaTlweX9EuNlLFhpHLGDHNyP0b9GSBWFIXXLTxCTYq0lS4do4xfR5yoUEdrdikWaSG9zYLaOqpN6H3akvoXsG5z8oIKBqgRgEd5xvJbMK9kMKMFN7NkBnbPkQbk/vEmYuv6IytG2iCDkwSKuZiN6u8Vh02nMK2+7zgvNEp9488+j9LocZ6hNOAYh+Zz1YVbdDpRCSKli9zxbUrfVGZVlvyUXWSQ91lu3QzVMKJOcBCf4hIJdS5zdynWTx1oD78zUqe5UIWUovCaZPRjSTtssqzJ1DAetcPKGGpQ2hz4gpy23V4dLa2pQWnqEMt+2GAkVq6SyaPl45uK/nA81KNauIMNiBuTUOwcgtiAKCuf+DAjPTOPJwfjmTVXXbGC1JOVbh6kVRD3NJwcWGdAzr3Un4FSnwz85f/D+gwEgQR9JvkgiEH0yBKVDvUb2pCwGsqWqq0Jyi89ZciHabugN/2Tto3bpPzE+hhD7oUrSKW8hDeJ2sbxeAcYs8vLm8gH6P7jcFwmRcx7A6OCdcCC5RwI3JYE85GyPlChuCLmA5CDvhgO5ukbDg2CR/UEC9l2sITXFkwZBehKZBsT14T5Qajt68QeUypN7vX1WXPrl6oCVSb42GSFUdOe4cPXXps6gwFh1syn2HfsodiOrmXYAwFSU0PMmHAB/kLkeV3VCLN1YVXA6VC1eTD8mYeVBFy3WlwD23jrR9La1wOzvTeG/CGD253wE+E0OBur+VlKgqohIPehkk2NB48m7JAwKJBePp54QA7dUqZDuiwu0avFA9In3/chPW8HiSq5jPl01UyyEGdZj1uJQqpwoeIVF5lTCOnrAyqmCQv1piz+xFFBxaQKMoBdhqx0MwdnEMvjqaF9C91pNg/EoqCHpuCPAYqSkaYB5ZyN2mhDnWERJKaHucnvkVKTD9SRSQ5d/l4KD4o88Q3EbzJy6UxGOhdlr0cJsFQ1TNvccDS0s0UJ5xgJbq0xz3D9CBvi3WqDtaxCMhod79VvkMF7cbVn9QgLce5XKFQ/Q06wLU+/OMSzjY1Ps+VWwu9hJVPdo8jEteQuDUR1TudgpBPNFz8PuiQ/15pNw9anWq8jhYkzGnVGWSS71vu3qS4e8Sk0e3/QthdHy+0B1lRAGd/AMCkzzb2NgBDzdn6uVyTL3TuW6pqph0LKB4zWc4H+x9Mvwh5DBBk6p2dafEYtdVDuatVdGf8oCF8ZW5QMH8hE4TZRwf47SDXavMKBFJOxbuPSOH03tzRLPoKVHsaOKBmT17ShD3ZYUmkAUJC0pEi+ZAub86L8ii2pmA7l20q2BTkvHz1Lyh/+bkYtMHpwRypW+1eN7cKmiPR0pQi3mM6ro2WIADtQM23L9xGQgWJYaUqPOeDcs/XEBO5yUol0gKmHuqyYVc0YLwlWS4NFcVj55S1kFalTnONxElMqjG7a9IgdnPocB4Jk7+pQv8IhT44acI9CdD86z5VVgoZKTWUqO5mjOfeo13KsCJ85CowDjHc8sFODRxgfP9LGLBaTGqQVtsZPTNMbJg4lNVf1Fgoakcwq7VChj41Lu19mazbwp0O0ek3HshKjx3jHqb0tc0q3PqtcpVL74pYL6rdYXL9oQwETYbhOGOjNrplR6SPbmLknZmheeGcnIy37zRiNiS40rgMaROuaCqcQIy4PNR+lR9j96MunwoO5TzrdSRUdlcfRbcGCsAh/sefW6SkSuXqgOn6gH1d/xJQDOixNgVWlyKp5xHJ+8sw3iUzFHR7ntyhdG4hrPc1OjPKVGERnWwQGpmb9TEhw0Y1oscsqdToX9ilPv5nSjkBaaIoJpEpfT8WRzQzu/kOi9yL/XIe3g2G3Kly9vjKMTHGqTFhnp5wyjxFLUqgRnPRri4vpY8fGxDC3b2dB+Ip+Go8qHeF98UEJNrzYOhauaQvO45uhJUVZROTQncS72l/RFR4jvcxF/y6KD8cyggTuTZb5IIxOkPpsB8b0roTIdkwLVMVbSzZYNy+dyvUBzrPdhqF+O8tDgLh8dYgeQs7HEe1VTlxkSn3gL7AarlA6vIRKhBLjQfHQ5EjatVlyD4DeXuVKRZV2/LDqbWbIqKuaHe9+KVAPtDd/qmQJi6Os36vn/g8lWvWbRtRzQe+Vmg3ZxMHtzrUoIo2xMFTKAut+OUq9mACegbs2UVeS310vVG0NFNHErAUsoUGHjQozVsKPG8kRJCxNkQYUHxPZrFRKHWZQwX+Zqo9PI1BTLXMtH14pBh4/AO+CS/0/cfrYDcQNTgOg4V9Ed5CVGgGz1Yi6ZBc+6ToffJgepXcqjX45O2N4yjEu7ijVxoMCQ3OPFjS95O+gFXSmAhZSAXXMjIZZ45uVdr1grknEmoBaIP4dL4uNn7lqHSqrT91TRS4PLYj9GdMkoUlw250BcFxld7xHwjpkQgWv4okHlfUwLTshry5SRH2DZVFV6OLY1/mB9w0UY+Dw6DxvoVKSD8nIWDgiRJ7HfBwI8+SVA7+xkaixGVsTemMvaLfEki+5Hr0easgLRTYrSjLIYgLWoXfLv9iG4Y81A86zLc7c/KukjACpMIWpj1BaI3sjgp7UUrobyKV7RlxanCUlZa6FX6PHfOnCo6bZgEXJdP6E76DIKTd2qB59ID1dF5Q2V1SXJ4teIW7WVrkjKPFAns7nlDS/f/CwMZiYj3dG2OR5siS5YrJs6XHjXz7AOLwYnK36pEDzDXFgIMJHmO2mFByl+eCQPK2RyhcegciOJD7EIpFQ7JQhJVkXaj5uwlXY/KWF7xcPzMXOj6E6DvPUpqtutMgba5tejEB4okpUXjmRTUzJ1xb7NIFKiZ7yQK/vpctz8H+SMBTDOgSKIyl+HV+xyuDOckY03nseA5qy1Y1JsZ6vqQZCVsSGbSp7lCzXYsHnS7I30fTZzg/GHYPBDHagzL1Xj3hwxgNM+/MfBsRicIj43ZwcQbkAwEt4pF7qIlAJVWg74/i6rwEJjxL4mBn7N0UJiI7Hc5PiiyH4yBodEMydlZyMLRkwkwvPcuGrpIju8fyE5PZpfjInvGLMgWWkzd16oRztO4CiTJ0KDVqiHat3kI0ZGzDh6JFaGpOZxFg6nQgmY+77gYRNT92jk5vcmeZA9DwgJ6HXU/a59TN51MMx5k+6QjH3d71Fm7qcLsqpdwGpg7KsOenNhfqQos3h+HHpwsHo7CsIZIDkRULyGVBcrQQ1tr1jcGotSkXrtbbhiNd+ZByI1IgsvOUtDDCCkDRFTmb16J6Aw1hwXOmewlqjufemwSsXDn0PgmC03AZeKueRhXBENv9NKoTJOSheHHDi5WdUHj1Fks6uxXDbyl7YH5JuzlI7KP8ecshVOmNmEprAgbtjnEeXP2yA6iN9nSsyGMxdxnoaLGBdz1+RA9UQtYcF5RRrOf2RqXmzUleX5+E4ztYIq26Ds8WnVqDuyd/rdMUOF6HLB+eiJ7kpoeCjtc4VxOa8DYsGJwdwJlLuEZV6EqZ7/kuULh5yweFKYjSfxNMDBe/GAMvAsZcD7ZRzQtN9SN4qALSW0XIUd+M1oYte0adZ4mLAIpzmG17xpUztcEwtUjpWLyaFov3nH46U6s/8aA8wpiCKuL8LEL84FKnLs8vAZ9D5d7NsTlm6JwqAqCBpkSU7cs5ln1NwzMx+2GR/KUMGCegj1185fJ0NgcNJCPsweaV05l5wVqB+9clHAel9R90yF8bAGXqIP/wZrIEYaD2wh1SaWyu13eMiQQL9B9mwHD3gIBKsOcovd2KTRsLK0FY6uEaF0TXqE9EywIFoWIS2u1gfB0anKIwtBAZe0fIBq3pgu2X92oLOfLKhx1hxas8jlBb/92qPvqJPVnhT3Qrc+EBaWuNCj7WEXFsDwWBkbUwcCeS2i5TUChQItrWCaFgkaxRI7plQA2q5oNWv55ycPGWRRQq7chqruJUwXdm7AjSI9tIJ3eI06CRBiwe2MUjHbyiUf9NZO+MbCwxBrIXnKyqwwJa5KbVKGUNcUviYGfs3xQmAnsdzlCOFZ+9PrBoDRw3kU07b2EyrwfFDGaxSriUXJMZdhOrA0aWKVUJnMqa82oL1T2I8LCdTwuwL+QZHvmkcrOXVUSTO81Rz+I4wqlmdDBzOJPdPu9W33bwPTqzlFvbLcKFgFJ+BcGTM/JWLSbj3rY3wtKvNJ1w4J6prfg6JuSsDAmDAx2lJDHfPZEeC4shlam9hAO5xNcLq8k9c1L06Crcwcd7keAQlblMNfZGC3P9KikPK7BUybUzMM5hRhkNN5HxmTUTjcKDeqtFqBcWhxdKYl5ZMwEBHUsTNF/tRsWmVezhKDXTTSry6EKnaKJwd5v7mhY9pJFkkdY2nQz6tYlI6xMRkcB6s95GM94OCw0c/q/B4pUaPiGX6HxCSkhOjPaX4+gwomt0exaKIBmhOEnlLEcpOa2Qafrafv1Iaq/MbAUni6PtkDf/8sGJvOOMOCw/woFh/2pwv2tkaFcX9b0+ylqHjItLyAayVN0/EFaRVKZlb8kBn7SAsKZLP3rQ4S/CAZ+9CHCc0Xd00sbzoLhTChh9shTdP0jZcfg1mgwVYUtLqdtCviK4xZKLKj7XZcphNf5uP7GwHy1DSt8Xqkb37dSjK6SkHTiPaZuq4kvdCYHwkBXlj04jaagc0npccEIA6cQLwSgXc4D+6X3EN/bN+rirYBw6egdbF/VAX0cUghYzUMXbofbC82XTFkcdi8BXp+lPsqAOR9p11zI69KlMv5g4J2xEvZH6rbgOj4EzzlYoLQloHVcU+jp95oCXUjj1+WXx7F7njSYveIU53pKGHt3WgEnUZFRn7wLHk2FpiYsbi1cnO8HFj7HZg6O9XygPlvZPNzvDhQyQpDRPAgux3dC9lFdnB6t3YRsyPcghutc1tERjwGEtvOWYHlpZFQOOkLg3gUZiijX0Wx5WBEkafyj23ODC19YslDUjx2Ycq6g26puFd22ofCNAQkkCgVfGHgHDyF4K8cTYVqWFHi2pzWFlsnn9GFO3z3XXyoa0TKHsHxn9S+JgZ+0glAmHZj+Jhj40YcIrVvuknTzmIVDg7rR7Sms0XQlTt07JenFR7cjiQ4yQDah7m6AcqfHccqCWzimaankC3r/I4KolLkMxllLEJRVzND3BAl2J+eN5u7msvAd9QJERaGify4IA+JLiEHxP2uF6nNekW6fBBi/BAHVSUcYUDenHg7h80ihASzqbtEB4arPyBY2PUmysnhJ0NdsgIZAkhy6upDDvm09VEOMWEQYqEExnAm6Iqfue1W5C4aoGagmtxDQqQkbYtWqaO91H8LF6+TCZVRkCH2a8OjRaTW0K48wNx0UDN+B2MExHtiU3U9HHvGgKcG1P+cbZwe7ityXKsFNdQY4x5FbIaSgwHSwf6NGIYC8JeYlQGZZZEdnCiVpRXZiWPRq63VEFgo9YSi8dgZaUR5B4O+AsNs6WyQLsaugcSIBNtHnfKYqeRBNxYP0fYjwGwNc3effoWAWwYkFx22rfduAPZzVEBGyatjkW532T7KqsNeaX3LVgPBzlhCO2GQy+l0wMPrBGLhnPaK1NpIKh04sw3FgFWikRgzR5pDFsKTWifYyyziOtc/lqho+UB32GYSzMBWAWqb6dwxEwzJF5b6OqRsNYwkc9XOIbj7yeChUpQBibqnoJmuPB/tFXUKTFlfU2T1nkbw4SfDUO3q9dKfuu5N16nYD8Yiep1lVmCVqDO3aIRvgKmXxY082EExmQ+q2lO3DU6rl5MlCQN0dOdlLTmWk7IIJal76WRiss5jG65oIwifEpCZJ/+KUExCmZAthmxBu9Hu3Qr1MkyqQZbIf10wUKhtty6PLVezhEl4cVNX6WEXixayh82896u/WrsIkeisw9LIhuuHIZdHeAA349sZQa9GrAtvgNcw2sYWm5CMP5ABcOGqygobXEZYKRhiSHbIzZbKLaHxzTqGh2O9QLUMHgvc7kuGeaxp6m4fH6B2R9cexgb8w8GUDo/h8hmBwlzR49a8Nzvmw5sGpIAwcXd1CPQ42VZR7vygGfs4awpEgCeJvgoGR9oMxsLDjCOHxTnk0TGga+pNyi4vAJyk+zZocbnVXod9dMhaUCWGgvwhP1PIoq4JudKbHlrRAP7E+J9hcQQFjXaQIzj7heJonCrSTirygHXpVKOmKBCsS2T8wMFO1Foqn1KEiiisIxyOdpHjVM+q+j4KTyicSGFeo0F3aFgvq0yuG4+ZjF05Okjx5HGR4BoqCSpS4PJiKQgH3XkJ0XeQ86nPoQPX3M/SEXQDBI61ikFfCEjVBiuAbA2ug7jvX14QJEE817FfCBi05pdCzLuIeeHVYoKqFuw9mGglCfvBQO2RHFs7ipgMvpjIHHFGZbuKFBuN7OUfjMqbu3xvcgutxPkY7TjwWOTLroHigg9ZZRYbNosrhuo8B571OWMKzHkO+6Qgz8z2HiFxDAiu/7dF9RQ5EPq8U6Ncu2UL7ueB74B/x2wam83IEfvKax3Bv/HfArjWFgsawLFB3rzVhZF/z0OykGmRRd9A2R1uOlpZ1vyQGfs4iwtFoPJn8Lhj40Xccqhd5ivYqzSDYb6kzztdySd1/m0AobsUSFmp9QqXR8iqoHroGaZG/0BgJGcNh0ih/x8Aeawv2hpyjIpck1QeFXr+/OqM/MCB/Lgl+aQplY3/iVZjO6x5uKNxxudNXPLwYY+07FCwnHxvI3JMM02FQo6PjElAx1Ryi0422N5jaED6HkQaPp6SiZq3cKljZ1L2FkRLiPA05D4OWU6hYVzLC+BzwYG1xwtpDW+LcuEZV+HIJG6ckp+4oSUEVvZ2RBOJKKtA5pikPzl1NGNJfGmFqt2ORubEU2BcTH518UHHEpSmAd6oEVNjCqYJzGrkQv2oF4SyS/ahG5YI6ziQ0/JbKNnqBAIODFaA/QSp7CgYtDEcFfbl0G/Fo7Og1rJ4yhZpLzatgVzIZ5rFIvw9+dSFaTSsLskxxUHsaQYWYRMXfQ8EXBr6XD0n6mdDk5xbsFts16pNDTTYzaGswnbuHzmi9h6DUzF/yPgPCz1lFOBqPhH9enr8gBn70mQK89WuEOM95ML+eOtjNy8+NraiMg3OW1TB9yy1a/WYFEWY6pX6GAjqdRFh49KIGC1sBVKUL58FHV+EW5Gt0L03CkL3JLk4PUUSwc59HiqVQqGCahZ668yFwjhQaJof+gQslXjHsm7MG7GGN0Bw+iyo8dCMZSqM6o62nSx4Mixdl5OlsjP6VJDwy5YUL96kG6A0q93MmoBZAf33WLTghZ0HQVgIc1/IcVbunLK7KvICX3LpUZgfO8bCqO5i1vYtul2IVDDlFodDQdugf0pRFC5eyemHoJmriel9hILUWHDIvxCUTasBWJyz4z6eIy/PK/ZyQexfw3LYk+aboVdFjTGOqjZmMZiQFPNqvao1iCn2Wklu0vy4nIJvJPyHhsaDHr9dIANXSCAPPE2fR8RUrcFUDCmWjmVshb2j85T0P0dzOkUXjYyTAXo12f5wp+AoFq+eaBSK7nHlQ9JYLKN/XaBkLwoCcSi3EBy8gm4hLCKWp+EvawOjnrCIciWz6uxwiHP3oMwXxRj7gcvSkMnxuUgsSV6jRME4k9eKEsuNGIGm3H6NVhQNG2Vl4dyIa6nMFJLUiJfJG0tH1RF5hdxZIcOt8S2XQp1XQxqMcimA/RRtvAUntIFQgmLUWKo+LzyLB0y0YdFaP/uiy5qF/TV2YrXGM8+GrYNHQS8kOFmKLCh6WDEf7sIaRkU3Rd+5OhdPnm7Q/sUxULdunhF8lFpClc3TKKK4i36pkACoNtOwFSfg0hR6m046jsdTiKmzuI0KYQa+nKUPdeV8YEsxtd08SnWUUKmTCQN1eXJwfgrKiD5dK8IRTQjZAJYx611IcqIIZGjeNbCefv3tYrMiOwJIou+spYaDkpYJ+FGIV3T/Lr7hF2wf7lLDwqGsdtHrt47KWYobKakw9H/sQF6trzCPx+LlVw9QkG7sUFCp8znrAvt6iukPCnHtl9bcN/N8YGJ7NM4R+I/0dA7hrCAOyNEK0m9cBQsv7NW1g9HNWEY5EeTSSfxMMTH708qEGbyTFY5JwqTGEbwy461fCgq3Q9NA/lRfOa3HDQ0gTAcZPa4aKGqwpu8ZNDMwQLJzf85iy55B65GJblKilAyoj1iYtNJI4RE+xEKIyVl0wksJHj39OkHVzkmDY9AJqob/hkVCOS4iGnYQgsy0PI29swavZ39A9j+wqKBq1h3hP3Xa5PrtUtrNFD3YSu2ihQN0W7aSGeJnH6C0JA+hZggJ6aX2WExUk3Y+3pkEs1Gs0ZnpG43+fWjhu5QJN7XNd8XGQ5d8YADfLquApjyyQ1S1tr34cedTqKwXew2SDMNHPVbgaWh3E5FKoCwp9fktopG5NGFg8JmQ7RxNiyFBYopHMIsJorkmwurRv9OLzmkKRpAuwDYsMrUOecVTScw8zT6MvMn3ELLhXNe21Zn7BuZvSf42KOAZ/EL/IuYY5fX8rFv4IBV/Lh/JyH0NiTF/BM1ueeXiVyAa+zhR8hYLwvs9bmDQTwky7O7CoT39RDPycVYQjaTr9bQ4R/uibDXTLlsq0eO8ZahOxAH2HDc7PUgrBfNsQFsxiitCttyyqhucSum41x+VR2bBQ2Zo16McOUdWbFEK9Icl/Z/IFlXtGWd8JqLsJDRroz+zPZcrJoYZwn+e4KHIqS39sICz21gB93mwZlkajUfYlzGjKeMvC954k/aBkPZoTdBjexpH1uRjYQWfyycb3JStBnwsrmtafQ2ymTePLl132BwbcpWbBZVtwNFuPuq2XUQgIx/EDjfNmAygZZwolo7ZHqztS6JnfpBi0z6U3+irLWHiTRwivgVeRDbxOLLCfExnS6Yq+H+kLC8tg9bndWRkhDEwKGcYtRni+LR09Y+LzMDarEmZXOaORcDKDs5X0MExXNup748DD17YpQTCEKyo8pFFiaRagLKUUnevnFicHQ6uhGHGGtsXItuB+KsDtDmQn/HSAIDpn2veZgm8b+Do28B0KFu0ZokNOtvJ1bMC/nerqGwPy604j3VyOPGhfza+JgZ+zinA0mYwmv8uxgR99TcHdOPkI64oKdFJaLdQL4ULdWU2rSG5MCZzkbqBiW2UV1Dszhq2gGgSM845FfJlrJLkWlWG5zxmad+qu+zaX0JOtLUTKztTA1zTqZKcrhYw1pW14ZHmDS/WdAj7vZBMHj7bnw7TkQfAySxgBYUaxBzsWVopRwmVdzchOQr9C+XHsIQ+7krDTk9S/POqGcogPhPyYUtlzwtJ+K+To+DyB6LbSSIprpcWl+1ixcBGQzXiLxEB1IJEUH81cgeS4XaI1eJOHrA1bAeFRVmjOspxHV3kUQ52vFbRds+NR83R68IdvBR2Un1VUiY4FhuV2hL12DcH9dqYQMY0NXOCUxluKVQHRU2GoNzVhLhtnBNSeMKJ3o8vnniOrGpIrOYSxP1F3fvh5Aftjv0HtIH++z4Xswb0XGrqTERW3on6uVni9ejT48sIitrxQvECfMHA4j8DfP+cIhnlmQe/afx4b+DpTAHel5pEitS20n9+EfbKPFeb77NfEwM9ZRTgiF5j9LjbwozGgqJcH2qnV8aA+Xjs4dMqNpolH0qxMTBlaSc/Rfb1qhvtaKoBdPer+uX9g+FzlEgxQou56cndAjiAqsFyvHFxm7FAFZy5pMMslRq9fFFUkDXgBF/4idYbDp9s3hJ3xWU/QYhPqVvmYsnc8TjQ0LtWeBUwlOxj7lJXnoc1ZlB5qerzSgbrzYFcFWkeYSfIXVYKv7Akr55UF4k5Zo2olKUTLJUn0LhkZ6IQhlf3Zz0o4DE8V6tOircIunGrQWssbquegBeyedw2Ox/aES58wgOeBXkBytgVc2pZEoajdK9pY2XXoj8Xp5wbovguDVPVxvggqetxR9Jk9ChOdXg6qcEtFB5V9CdG/1yeOfZzLUDRjiiveWWRRJ3o5CEu9QqWeXyGIXbuAshVO6D99spPtLinhrZcN6mFUsXC0oe+3Ds8COvJmWgXb7QD/vpj4Lxv4wsC3DUA62PxxwvDLBuJoEKOfJxWEOP1FbeDnrCIczcZj9pvYgPCj7z10NHdnVA1ryrA+PkrQRt2TpJOyccS0zwkndp+iumIdi6JmXYKaj06oz/wG8NHQtB3vLzbOv06gKSsrhjw/NajyZ8ujtbeS4TwbcJy/yTaCfaFLUPjbEpfx6lQFo9NNg8ssYWjp3Y0FcWbncN28XLSfjwMLTx1J8m2tSegnb+qm8fNcwG50aNHQX1S2490khtE1oe6Y7BsqE+w0kK7lHvXPkf7AuggFOOn2hnBVqMzq8lKDsnpv0CimY4b33uvB8K5kC4o8plCxLnut3nUn9CCjMuR3vYbbrGkwMxcGJAv/IGv1YV/gZrfXWcp2oaW9XpchOsfTk4dkCzWke81DW1VCiDb5534K5kNFpYzfPBxMZQ10/1lhUIsWj/WbWmi5ud7gYiRPILwWngxjIg1huSsq3JrnGh6rFWX5d9lzfC7dFvLWpD0hmDZLxyVx8SsUTLdrgf3NBr6ODXxj4OvYgPVe1/B9iFBxToSBxbz6hQ8R/qRVhLIwG/0uGPjRNx8azp81rnbKskq8aqFoRiUL6Bd1DkG1amOahtcxqkI5q4Il9X3KpmcbjfmSenq3G5A0nw8P1PZqx/CC6x5E1y9wIY2FKhg49PyJ+QYuxWfPg3DYEma8KMP5KH5XgZo9UYvE6wWdIJywcDahsmzely0u9cUJMP3cMEMPTgeyiXtTBRNlSRKfr29oSAOpwkmyzWHlXEe4lNYiD+S4t7Ruhmc0lFXOgtM07uC4e9zRKKUpx+VyUIDYsh3GvWPy5NqrnTZeNxfMXMFkqXJKXE1J5Zawl6+q0L9Tlp838hv5Nks/nDt3WofxFlHmCePB6VRox2pmfZZhLiCJTvT550zgqL5MXgXHi0DdO61sjIgiLHXiPtbKPBdwt9sUjOtm2mvWXdxhIvAl52Yc1trFuNuo6e8Dj4Q4E0Dzpzaaj+mC8aOrSNr7RXazXTz3LNkIY1n7soFvDKzxz+VDg5dxJjsqP1dTdMkK7aj680zBeD5K0FQfVfXrHiL8OasIx4yNxX+JgV/jQmPhR58wbNcdTfN0vq0S8SFamuHkMzSG+opHO4uy5GTUPDG/DpYsEbKXpE090cRNlCuMTyd9p10Wixcq7D2oENunpgEEBUazQGOp/DhYmqDsA0zjcFHFW3BjANYUmL56jScHo1K0OdvUuJEDi54fqrl2EnQZl6fLrQqdaiXB2j6eKNtOpCrabzwLxvr8iauBYUOyuVIZz0bOCLPoSu+/5XGp9WU/Qt/YbircbxIqg/PsiXHj2Cw5XQ+lto7dB2bX14YnxsWQtbWazDGr84LHi8kStdEMO1wOclJr7T62YLO+d5hwdoZENW1Xey5GhJFxfYa4nkxizarRw6LbxfR4KUhaq8clau8oY8Gq0wQY3WVEnBVplVydWtKq4eGFO/fRQbrsroU2R/eOkSLugC9to9aKB9mUfaU9Hx71iQDvuZhjobKEJwS8nlTBUHGnjx88dfi11r7WDXyvIjzu9vh9puDrEOH3mQK/PvxxbOCPQ4TTU4JuFBIGJGh+ybsSj37OKkJKBLPJb3LCUPjRJwzHj8kdi2BzY4nM7E4bPi4awnqw+SxXWbqw3l4UjON8V6UCmIr2XFuAoaUTOq4XTdK+/m5huA7cKh3kC+pWVd1iND2nLF2Mz5qWj7oc47UeQ2IxpdBud/mGyQsznt6eZq/JUf7GaLctID1c01xLyJDRPTxFHvGzK8FTZXdMJg+bx50ZdhquTvSv8NhXSVGblhYYiYH4uu0gdltL0nxYWajIvORRvDVcGJUHDZMO9yy9xGMqI1t9YOHvb5Bqnd1qtjyRMIq8W5VEoStrB00ZobVfbSEYPdIOfG6ckZfZm6cP/y5ri9jPMT0NhYpvjltN2+62GeYpZfHEXaxi7d27E4Q03rNwrRgWPF/qBtf+sWFJWy5dbaL7D1ylxxmkL3OXa4K9vWKulB1h9U6YqffHPfonR6ii4Z1s57mTWlw1XcOTbrfqNU97D3GtLgac+89HrP1tMfFfoeBrFWE0aKU/zhR8YSAI+j8xoHwuuvp1DxH+nFWEY2E6nv0uGPjRlxbtK/uMxfg6YfHn2IDWKfcI1fax58F5QhNobK0ker7seDwr7Vy73S4BZmlW8XhsTTQt4yMVg9m0ZOm7yARNdV8UDvitBQ6nq6ZF5WSP21Fx5jw8Cq62X+lUhtalrbgZOKhZV++Jae7feNxGU1ebXXmH4dLUGTcY1tpQPgBuMq2EeChklhYrDwWDPn5AktgUtvttOMAtNzqWLLBoNdNYHnFxKqgbPjOxhHvnDTC3Ng+IJWWda555vGP4aKcsSce7VnuH0RhzQZmytFjta9256grOn96eRY5oUhlacwcPW1GuUqnrNV0WAhMvu0apstzZ9/oxPocYDo4j4NHUo+97DWn/iZcW0NhkHehXP8FgGYoQ3xaEjeolIh7fCvDs8C5RX/rGEdfRdsaSi06YkSxxjyHfaoyfF2RH5VW9Ye4lY857Psi1bWBmeIlHGqxkR3H1r3sR/t8YGC8bCgUcW4S5cfrzfgNfNrDLDinqbVpDZCXiL2kDf90i/P8tBkaSzP63YkBiMxuvuF/wXL0osc7l042ycX38rCOQEUInZRj60xkkK/FOocA8upi/ujfnkBSdtn4uR7hSFo8qLqNboV0ejzPi0xZ5Ms98S7OP7zXGlTiCeDzNSk3Z2ST1z6XI0rwe1lqwXt9xNfemFXeMnUVlWQ+xmKsZ4/enrmgLcTnERNYeLFm9rmQfw/MAC6hlxufLnawNXm8B0343q5J0si/15caP0GVdz0KXrxDe6k7C2HnKLG5tX9PsrArxun5CtWI9lvqGizFWMTl5/mz7Ttey0Mfl3idpnltWAZjMt3hPpyrPR3hAfTe7bXB/GOhsvZ30sr59wQLrgahUq9Ded7q+TQaoJb0I2EYXGZ79U8frZKpWmeASNjYtO+BZ25tsbU4OuY4n0cLDbAhsPdJLTQ+vBdnPQskgQW6Umn1aXAiLA/r8sgs6XSrNBq+jiQWriXNw9a8Tht/Lh5rB3v0OBV+rCL8x8NdtR75tYLK6EAYihTCgtL+mDYx/zirC8VgUf5dVhOxHX1qkps0a77Vh8JWnhoWuWecN2s71wvDVPwtt7T1DfBh3gHURBJI+8riG9+tagTzdU9mZ3vWEm/dZBj6shrJW3Z8e7qOlyrLLrYx1jZsGHh2BymSVrCxtwFiM55NIz68smvZL3oR4o3qF1UFH1Fe7RMRYaNoqucAl1tLjdEoY2g2q1NX8Xht1LMWTfocqD6Z9rd/HNx9P/pDef2n6Xo9XFcfioak8Xi67HPoLRHjCF5X94dArulXParxkb4vn5vXQ6fOlecKj35pV3spqrotmeEZr8LpyPB7tHIrFpsXrIKLPw4kq66ILLbbHcAmZ7r56vXDo+1zrsc7z6I2CPrUqCi2PiwXxwrzLoPAsJ9pcDb52vVDRFzjr8LRybL6Ww7emR9omx3NMZZ1NEwpbcnfocDN9tzwt91PU7pONh+3VMWA17pVeDzKxx6ZN7SrfPtRe/9u9CL9WEf5tMbHzsv5uA98YeG4HKS5fItnBr3rCcPxzVhGOCQLSPy2X/wUYmE+CGk+zpcXyYhRpenrPMlztqnEVBcax006n5ogPeWfyfF2Vgu6H8x0e68iA9aotO/0wIyxU6mTB8t2abGJ+F0vslJnBsuT5qnU5YTkezIrKZOHTtC4k3mKjlEaV308o6fpZrHGPe7PKTiZhyH6fJdzoJ4nHx+6OmkN8wYc20vhqN+xz3ShZg83ubPIsuVMZ2zAr8Pi0Tb4WvJCwkGobjO6PsEqKpC+1y2RzwCbQzGqd3l+KfvbNJ5JoO7Byp1Gulw70ePNaKsv3+CXod9OP0b+Pxyy4elTGsSA+8MQKnV6/oddX53mPB7Wl92fXo6uPAtr+pbEtnr229Pk9hQEMnXLL+SR6K1qjmzVeb9Mlz8c9YSMTxDeejInD1km7KHR9AUc8b442YTNXBb3b2BfcDQIJks2YbIpPNns8vx5LWG2GZA/i6DbG+vFw2Oq2fVvfoeDbBr4OEf61biBYfc60fB0b0Fb55+atn0uLbFxmCFJb/7rLh8Y/ZxXh+Ot2A78JBn70FYbrK7/iYSfasPLDqNQrgYoyF14GcL8TC602qw4Po/OSrbxPt7Sa+QOPmrRk67WsUnUsG8R2eyeb0N3Q1Tc2ZftzTs/n7oLKppk+K2ynGwtyJq4l7aTtR1gP/SXPlJamdXXgPZ65bPNc6BeW3t6eKXb2ffGxiUDWBz5h6HQYW7AeGIQJr5j1eBwIy2pVbo65LnE44XmC9Lh5HxV9oJ2OmNX2CVLF0V1to2Q3fIgyjf+8PbT60dyMsXMjl2WPw1HQk/QpYidYLmTV5mjp790+xM0hMCBWLmGtYde88Tp76yybjD+Llgc3AU/ZjRLH/RkVen9uWrKJz/bH1ULRT3s1wfBw7yruKWas3fPZDQ+h58D6kh9RN1RxjOfEdFle5lGnp4dZi/VRd/l6O49Qzw5kN10vLqpMf1L276/zK7bxwYFs1x4E/TDcT7BxFvT+2qD9+33C8K8zBV8nDL/WDXyHgu9Liz7rBr6PDZwWYYbLzYEwULq/6LGBn7OKcCzJsjz6X4qBpgkeWB3n1N2i/NjrrZzUGAXy6nNXQIey+ktkeD+8HZ4tnmGvG++bhK28obIZPg+S3txYhvfTwaJpOw47XVmZDC+jwqHsvaEyO8X7K1ZWQZi5b51cM+S5TGVMTTjjK+rmlkxlcT301B2zYlHrfl5d8HRbkbQ7AmXxNBBJorudXa2WKkn0xjbHFDrQZqtsTtsf+ozKZLmk7T3ei1i/SekRi9lm9PmD38ta0w3q9tez7EDunyNFr8ezKe5vpccycQya/rxtZnh8Wx6sQh7FuiAWGW6kJmd8FaWdtj02I7zzm8Ezs3gL+nJ8E7Fdu4QRd0dYsA7sjm39+T6hRe/n412MPBvKVdIbG0vbvBqyh/3B5dnZeNd6nJgSnoZ3j6+zx2f8FXR4HJceX03TY6k/F0GJ1yuFlGwxVGNdt50X1nLk8nz5PGp6+axkvOGOXg/hotT/di/C633uwq6ZCt8XGn9j4GvdwN8uNFa07Z828Mti4OesIhxPZp8/D/p7YOBHrxsQyv0L97OSynC4WMj6fvA+Y3YVLyw2rcDSFXVO0/7kUbe6udTt3GA/xKpoaRrLWuTqXWFusFVXH1sYUDdOxb2IF2/qVpkZU5n5C+eB16onjDxlp9XimabgdXt0YVWHhBF1HFAZJivqbuP3gqR8PBPwspMdnt+uNO3dC5XBzddJgl/jRa6byKmMzyfCTGNwRReuM8LYvqHtHTbvUr+Lex8PYCx4NrK3vbYO5wLeCnRhfd29qRuvbzLuq9znq/UUXP02CYZ4QPTYyuTU3RfSZYf8srpUya60C60zntS9t6lRrQ4K7Z+HyCU8l9zjWS8eO702yWbKOHFYdh7T+882t7DNucbzwz3QdC9/vvGx/nTvQbDodam4TfDin7wqH+m0PXFA++chyT7knk7b0y5ww66b2GzNhbeiz4/BGMvbiTBV1AvUnwEbYONZXrXWwqjW/3bCsPbnf4SC75uQKXvJ/cbA1w3KvzHwfWxAd+rql720aPxzVhGOp1M2/l0wMPvBGIgy5431aEjdPVpWmh6+SU33+3ZaJaLfS/rmOvtM2zl1P08kae4rRcXmtfRh5WnUfY+j/Q6PZWuzPNFIalMloDJ1mMfz+5a5+sp79lj5Fyrjx2QjaeW0BdxfTbdaFylN8zo0h7i/TKi77fJKIUmfT/E0sD3IR3cKKc8DjPDkdS5b9fdjq0/fAXXD882FPJW5pR8OhIlHf3erPNlSd5bKPWXxECy+7oeI+kynMjqHslutHgJhZCg3Ayyrh0+2suax7q9dBSttQFg4JvR5SmXsMIZ2CvEW/VIrFYfsR1ENllcpKHqXmhPCTutV2YaTPV2n2Rtv4oa6PbZUlg/GSjzcZhbLj+++14M1I6y9Pfp+M+co6dfanOLRPnos3w8jWbcuhJHLHf0qcxlhgoX8jeWesJgd02OhWyFh4/T58yb5cUHj3/fNEK8DsplVkND3Lc1r8cexgS8MfIUCYX/6c/nQ17EB7ynU8LdDhJo/rPkve9uR8U9aRTiTJEn4TTDwo5cPTW8Z+z/kvVvTqkqWNvqDvBAQUC5FIREVdSgq3IEoKOej6K/fD3OuVdXR0dHzi+g1o1bVfi/eiAxOCY7nlCSA7O7BdNYnwKreOsiq541u+2sJ6s8L9YySwwSw5i/ItuOZuqSIOwBG6yOyebGAiX15063tvYes3l7EGT3dGmr1+XDEHkX4BWwqwHA8D3RdDyNGr+S603zFh9oHIdzBU3Jh0p8Kp7PpLFcofYUo88UM6rj8wl0kqQIY6csTz1jvjOg5duBO/HlMrHqHHMWzZqc5Mx7rX3YrhIDlEerPuEXBLgVMfG5zWO4PbuGpa2PqTsI+9r+q7bKJivNJ1xlgWI5hsk8nZ0fNa6Nxfi2oAcurg0SR4IAG7jWnMuV+kCk7T0ADxhs0wCY5T11rw/2oo2/BrqS9qbuPtra/DI8S28/nE4SuEDD2nl+FXcfvKbUiv9ecVQRa6XazD1Uy23NuG5wk1o1sgUr1jushh9+GRZ/VjPJ7s+N8zvgGzM/jMWXvYq/5+fdU/HQDP58w/HGn4McrSX9MH/p5p+AHDfx4Jel/GRvQXqe/8xDhv2gWoSJy01/SwN9jMvFf7gY8Cya8eGwAU8OwLbYSYYJLfbyO3cRCGX7WyPLJmBAC5qfvmUlQEGrTL2CT5cMQlb59Us3/GPnmlwHbLABjmAPAuDtBbVvwFrXJ3uL8TayYerBzGUXbDWjl/jnprPYDlZpwD3eRfjiTPab2COoao33MvlDT4g01vs5AK60HNVUPMPHFyoX6Tzmb2Ot4Q//rA2iCpaeehXvArlRgsv1sDTXN47lEZaP/6P8rYbGDUPMyj4BddRto4ONq9AqSPeeoNbL7soqRmi+fteamh2PB9D1CQNy5BufFgvYHDQC7oIFTi+Ppi5tA0fwD059Hp4Y12kGkrG7hXoZPmbLvOp5Q99AA4+AGGpEHmqzLJ/o3jPSw4H3jKJK1g+ZPW5zfwVxJlBNo1jm0CEn+Bu7nyWpcj80U15cb3sQcn8/YPuqXf9DATzfwY/rQDxr48YLyn48WtZHn//x42c9QcDNSh/aF/ncOBf+aWYTDFwz/bYYI/+rpQ9kDprXqQqjZw0FWbj+HEbUzH6a0XkG9+ON7RJ0zqPumQgi4rSWNkv0Vavppvi77rFZPKooe6gs7GrEd2yrUeaABx224M/v2NU/hSQENTPYN6eZHMahVt6CB5XppspHeI2QYDOpoeggR6y+Ol5MBGjmPoe4HqCJ1bIa2cEJ/Rk4NGEtHhIpmphFLRzFPKWWggZsN2MwtBzAMRoCRLACW9SyWKOlLHG8aLhO22Yljaptsz/n7iHOZwHSElFMEGuDmw5Bfd+spSaaW5lXJ12JnNYb6GxHcAI/Ez4qxJlPRirgerwlMfHarBWo3DNfLWaFtVbMpVXPQnCMMtGTFWxG0dh9gO9b+oIHo4uF8PypCWLYATXZ+dfjhjhRGCs63VUegqRkHWrh9xRHcWrLXXDt4IbTstmN6mivQQr4CTf+Xj5f9eLTov08m/u9jAz+GCH+MDfxt3YD4r5lFKPLD378JDfzVbx/iaChj9Qg1C2rAUIuCOdXFA2XXCDCpO2M2omqdoOxnBkw/vw/+pAFJRFZt7/MnvWwBJl0qUaZdNlOotL5Qv2cRgwb4OU9YaQgBqnLWbx5ooPwMWZm5X5P1pfoHDfj0wvHT+Q009LpDba8VaOA1fME3Pyyw/PNElm4kqHl39uAGdKgie1Zvgaor9uf7qy/PZkUN9Y2lve2kNWhgNOIkqiY5jmdow3vE9qs/aMD5ZrHLVBk0EMfrg+YmS9BAPllNqJGuWP9AUF8iwP71OsMNnHOElofylqnaPNC/qoBb2cT5hLJWxvXbbUADTf6eUes+QDtmDRros5lI6Rlq7ov4Adn89B6GRDnQQMY0nR3XB47SrzjQQAqac1fzKWUTC/151kuFeTVouVv2WH/xxfV97UCDYQBacQ7qsvnpBkRTF7j/8p2CHzTwc4hwtP+TBo6+Yf4xNmB2wt/YDYj/mlmEIq/Ik38XN8D9xTSwS0KB4hI04M8mcAPlfjWiOPjsbXcjoIxjsQYs+wGW/QU0cJ5FgA13hlq9ariB545DKNAXlu29F6eEWW9k96Kd/UkDpRby9Fq+QQOLrDnrzo03qJMBSyePBhp4JAuqHhnUTX6CBprKUai5Hnexx2zAmK9rwE5CSHAXI6hlUyIbx98tQkz6ROgY1QeB6msH2DZnuAH+HON8CFna29/hTnp9BRhvVfQ/2CO7x2/Q3HMuov/mS3PZyS80KsXJQXMMa6CJA9S7uYEGXCLQnCDYMj2vBBq4nQBbf8fJlBr5P0JBNYSo8QM0sHHRZstw9tMNuLMGMD34CAlVM0P/Lwu4iZbD8vi92dseP0dbF2cchfH4YPvZDDT3PsEtlNET7bsMGlCe3Jjq7oT1VwJo4E7FnF5s9ycN/HjCUOiuE22/EOaBVphT8fAVYoSCH27gn6Hg53cKfowN7GZuwv193cC/ZhahKMx46Zc08LcYG5D1v/pzJXKyFShlKmggLGLQQAc1j30eMOIOKGs6QH3iXAWstwFgP19YOj3DO0z1j1Dgz+sXtdcENGAfka3re6xQ9Ih2nHt5gAaMwvmDBtxYCM66tHYNivztnzSQB9aCmmmFsuY422LjJ2inHu9AA9szaID2c5niHlnfeZKtsmaTjykVimHI0UboODYi3MBqC7cyzU883IctILvfsP3hDtoKFjlMvB+CJrZH0MDoqc6pFNagAe6LULD/qjo15u0fNGDBvRQzA9k+8hEKSnsIBW1tcE530P5wAz9DgSPh+lQ9YN6dMqwvPgb1P9QzHO8F2ivGOF5kzUVK1HxQcwtuwr84M8r8od0s0b5HK/4nDXhiN6j/dQuaYN0BNDTcEL1pCDH58QlavvGgAW43QyhK4Q5cSYJ7+REKvp4qartbEzbarO/En58rOUiqCyuzG7k/7xT8/E7Bj7GBH27g70sD/5pZhOLwtZL/v7qBXDr84QacbwU17jecQq9PhDJvhqzLKzFg+eXQpgPUcdsqGlW1u+e8Rv8GzF7EL+qmI8t2rwfQgD4DDbTLA2gAnQUNzGqe8slsp3lFHLj6uZBAA28d+ztVf7qB57aEiS/GoKFiDhqoJgssH2WDG/jAJBdHE7DZBjDVm7EzpoglCAXqCftfOLcJvfJgCBE+aGAnOQKyvrmL3dQc7mRocANJPkLbeADm57c1p/CyBw0UwvBhzwYhp7NC0MDkgOV6L3KUbw3sf70Y+peABpJpYHAuOVDvTr1NqazgVty7OLgBDu4hEwXA3mhfPfOUGv3tKpzv+AMaOE5D0MRHQv+lC2iEmTZowlnsbd+QYpW93zZPVVGDBiQd7TADjdQb0IDfu6CB0RUhplrusf5BWyY/3UA23YAG4g/6+8MNKNVKii17Gpnac3Sb0+a+TLmfLyj/MTbwYzIxbffFH5OJ98cu+fu+dkT818wiFEWJ/zcZIpT1v/olZOcX1PS1e4EGlv0wnUYKFcrFAabL6RfZvENIKEJ4f49uUP+ql/SfocC5a6CBcXt4UjrnrdiZRggFkYpQ8IMGnGkAN7CtZzw9tQ+ye/VWXL3dWAa9xi7a6ftkspsvLSjLYJq9Vh/eEjjcMCwvH6h57YEGggNo4GcouD8GGlCjOcWXPdzA9KrBDVzsCaU9aMMbXxAKrl4OGtij/649Bw2c1GGIcbjP7xYu1PPZzMeUCKc/xwY2faNTOxsjmxc+YHU17S9gdrVsp0u/OhNT0ECqdqCByfHPUNBVoBlnkgH2k68owh1ZcDs/QsFqieyf3b+ggXv+Jw2Urojzs4Z5GcEZNFAu9b0G0tJUduThlgorP9hOzSEUaGuEhtJ4oG0HoIUsGdyPdUAoyPtTxLL9e/xHKFgPNyh/0ACvcTNtv2IfXfO+ok6L7TPlfr596Icb2Mb2n27gRyj4cafgt7+E7H9C+v8LDfy/jxDKfy0PSJIkyv87D3CTxT/+lv8HHlAU5f/GA8u/mAeO4wjyo2uP2L9Wq4C9tyOdCl6KbDf4OGfmWjudMicOY3e7vPZszY9MSuUm0rxRlfXsu6aIotH3ofn0yFXGfXYatcoJ64/ISdjtaEI+n8dQ88+7CLiVFuvhETu0T5xxZlUpGNQ99ZDzXh8cP1w84dKNO9qnQCQmBjuVkqANOb+Yoj+XqtUo1a8PyLewilhaKGNqRSWEnfjkJttPU/CKlkax524cYtZtrdIzO2D5RxJ1NgtSjZqPjv7vJ3nCcuu+onp5i2xnITsqc6OPSq2XhLa760SVHXIBx7+5V9tJ8/zM1PioUrVpQs2dzVY6u7TJiF4TA9fP3+P4mvuBvZi4oe27bxzfNYIxZaocxo5lOC4b8cKCcksLY2/5wvmVZx32gQr09ztDW519YI/KRxS73ls8s81rAd5NzOH6bNG//Q7Xtzvr2L7q0Ja33JGs83cbnybnotd2wVmgxe3TxIdzsOa1tXXhyQjlKj49/Yo0bb9+0y5Rau14qGTrv/HAX4kp+Vfv8uGEP4UVMvuvxNRfra3y2USyNr+oiY+YB8x4AFMliyPbnyxXLrslI0aJ3uA3nIQTJMmZZ9LLKFCTw/eBmdEmEdVv7mF7RgtMqelFgyVGzbircJWwd4CaqTInRJINgSmxvq9huQNg6uNeXfYKjytKn03IucJUDJgUf3SKHCvS/KpCjWX9egFteaOmtmPUNP/wNHq+vIfm9ZITsc3iOKfiMmBGGzsmS0ao2UK4RLG/jbH9/Q4MJEsHGCmnDiyuCo54XdaR5vBmXjB6f3A+cRPFTmMBI2rBgKnuivW9KTDVWWg36euK7aXVmSlOi+X+DJh6j7C/47RHEr6bD86rfBz/tpU1Cqcc+sNGOTBSYXmzVoCp9Q7X85UB853yRNuU0L+x2E+pHiU4fu7g/Lr5cUlNN0H/72Ng6rwsdUoD7k9Mrbu1RuXOwPWtNXCEHM6PtM1nW+7U7l1eE01LoOX528Sn+8zrNYNf87T78JV9PMUb0pzL803r263iDvnzt2Jqqkz+TTD1V+vUNSCFwnfx4NxohRq984yBhwmYyq+5y47Gh9FrHaAGgi0wlDxK6NSqgI6JJdpnrXlSlgrA1HWCGjx74OnX+ov1H52YsGOVQKdqDzU6CejMniO2pucmRk2azcRlyxODTlyPIecEyzxijXQfRsdc1LwirYjV9ARvCycsT9aoSe6N5d27xvE+PnRmtlzPKRIi1HB3yC22shdL6OIHNdnw0AkpKhdUrSL0J9uvTHa1ZWDWsLF/4whMVTZ0t2lU1HR4A0asDXSxHU/Q35ihrXbQre4UXm1f0qAz9jaFTjUMy8cn6FKzK6CT8vnBOdET+5fn2H8c7XC8fgOMZGNgqphA530vQv8zF5gv70tgglexfGmdh+n7Bo7PntDh7SJdUhIKEectjrj+76JFf5976HQ0+IDdceCETw+Oy5bggB86td0sgKnENCUtVYoJraUjdIqL170WiwJHbN5X9qE/+X9gSk/30K234f1OTCn8r7yfyM0ny+mPf/9T6f/b6tS2axSqgukjdgUeOsUvS0bd0gdm6uE3fbxkBh074jfcFvB+S+tpUhgPmBtHBs9OSh9RV4uo8XM6eKcrvFXuzVFT9wA6tYrMP3TKm7jqmQnmc03xB97JUSzDZduxbNCzWgAzIx1e7odOdZ2MtvcFz69b1HR2fKCm1ipqshnB+yRfDTplm9h/tvjMqUr4P3VKiC5LyvkWmLISYIpupUphN4YXcwZdqUjA/u81dNYip2CNesT59Ct4r7uNGp2tFgOmJGDmpWP9or6oFPXTq+19p9Apw4NuZXEQ2p6p58OXaEx4u3MOnbptgam7coSOarheP3UqmMCbxi8bmPra6L9tXBbUSmdcT0OGToGj//B+Dudi/+/QW1LVZeh/rQLDq4zBC0vD+VeuOAwdAWNPvgImr6OVyqbLLZEVv+H9+pHUa0/dFGh3rRs4xKnXQATSLy25Q2WfRMO3NKo+Hc3rBTCVu7L5+zAlAzK/wJQkzHRp8ePf5D9JpzY9vF9y0x+xs3vAe4Uz6EDsVpHtzVeiywLrghqMr6iJyAGmelMwKfbPqEn3YfTsJioRZe4DeWq/w28839+X1OYMNWWsoFMrL5KpVDtg6MlFYMxYHhLYBzpV+NczC6cfg/LoPng/SCEbd8BkJqRoSy5qbuogDxWHEN5HTMHroYHl3cO5c64MaWBlAJ1I7AqYUToRNV5BB7J+AYzEh8E7XoGJpEQ+8tUOGNGmT3hTz0f/NQn9i7frFZUf5EfP/EAHYCuBqfsXmNo24Ahek6FToYY8dQnhxRoemMvGd5xPwmF/t04aUYl8F7v94C1nIvJed7WAOTEFplc7LH+ea2CAm0GHWLqA7to+rqf1QP+EAzCVJMC0M14CU7qF5Yksof+Mx/EeITCVznJwzH6J62sM37ioCTrnh5XzJ6YmzdY+jWq30by3y5E+3TbasTiWjfa+eF/aLDaVRsZ4Y2rrftHRdruubDq81r8TU7ws/gJT8uSff/9KTP3V7z+xE5pR/v0AE/IGmCpt/IavqoQ3an3UgGRANzK9R43MH9eGtc+1SRl1WL6doJ16FFJ96VDj1i1TWDSB93qtdejG5iVCd1xTovS2QH5qqSf2aQdMshG8kpFeiX3PnkHZdRjTiIbjNzl4vnYqYCgQ4OWeoYA8g3OK3a+G/hzDkUZNFt+BmQD7P0hDzT4L1LhvQycKHRk/2TjQ2awXLcarwEBSw6v53hY6tDwLyDsx8pSfuMBUyJUrer3hZX3tgpodbds5NfvvgBkdNVt6lznl9eGquZmOGiffg9fkeOiuf8T+VmccP2/lh+1vzmgvDuhf0S+BycsKmMoDRaF2Cp2E5mN7piDf5bsh3zlLLFcnugyOgO57qQdd+zJ43Vc4jLGcPGBMLpBPu68JjlrsJwqb2uj/6znC9rIJDpimzuEnpg6wsom2X5pv2izzmjuN5XWh3XL2oYX4KLnT1J3q2mPltbQwvUo7hbWn/0ZMCb/6XDk35cXpXPv57z9Jp6yvBe+xUh9w2g/oEg1f4G2VO3jcn+M31azhi8QOeNeR7WvBZvloRVV1gY5s26G97h8UNsIdmdrPJHbce+DhVwUM1bMVMKpFIuVV/Yg9uSOLbb7IY939hPaqvFpsLbeMmloCZsQCXnPWruF9IgFtZwFMnLTRnF75CjWlR8hXqVEu6bnX77aXS9C1qdsr1IRPYKDPkdlDbwSvl98j2wl3jsWSCZtTVgzjdPsKNejVwHxGwKxryPCa201qULuYDhwRXxW247B+7SrY39oER0gnYKiaGZdh5j+O36gplos+OOEuYX89Pxz/2cCL8hNgsk3aJcVjazj/DJwQrvoZ1UWK69cq2N5c3qF72hOY0F2cX/5qJGrPK/T3PV5hfR8ckJZjYHyRYP3nY7ekxi5w/tfVRGLdFOf/4gaMbjxgLNPtPc2tw4Y7hJYUaaud29BcYTV3PEjrRKvZ4k9M5fNK187bFpgSWMnRm5fV34gpkf/FPTVu9jfJU3+1TnkM3iw0vuB9fomaVpfwRnk3ZOLvDt7k+IXXKFrogMedJwn7zi+r4R4WvIhjAVP2+HynYsSjxovNlWfueRjLloa8dHShO984mFD42j5sl1OBqcXmA0xKJ/A6u2cm675PRgkbxsKrBTC9jwfvCEza3j2B7mi3aAwd9KEznASMFPv1gmr7crf99Ir8l0jNjIr3ZhhjGaOmJxy8WsOGccNLge03d324B1U8OH82jJtpEfZf7deo0ZUNTGkfeM9uBUx5p/oqsZOXjKl6D+OSKx3t+jXkoWB1if3rGBiQ+mBMpbt4xP7tDEwZtjmj5Lm6c54y7J+z5AV1/RYY5hbAVJfqU8qMJdpzGzrU3oDR5xre0Y8E5L9IbkQqywHTcoD93+fIj893CEw560HHVh9wQJkDQ989ri87gxPS9jHcm1ihfxSIwJRsbOJD/yxcLS+opPlKr7nDXfUKzcnantZrr4xP58xXNScoG7JOW2DMGf1WTEmTX3k/5W+iU3/1GMXlVUjUdf6PGoU3CcwUvMh9gSmlQ00ULn7D/HRDTb62k4gl/Ag1WEJH/HeO9nrrBtQV6V3zou+kYWUNb1O3d/D4O0Ymj7cRP2RweMs7shub7RjyU7MFryfeBN6pgteMh7Fp/54NY8k+8tBT6oCpREE+ebjRiIqjAIzyNnhceZbA1HIRcF7KAYPMLqb02uUP23smwFRoCPBq1w2840rNTbbiixE1iw3yzmYLHSoz1Hy4Rh5xRi/onF8cGaVNBo7gLgbPUqEZUbLcY/1vi/z4eOvwlrPuYrvJATW/uyYKleHjYTv7kwE9eJ+n1ETPe+zGe+haZ7fov27hell7YEZcFMN9cheY+sq4ntHwOY54Hz84zzeQ//QcnPNcpcCUNAMHLCV4z4rPgfFtjPUnY3BUOtuCU6TGaNhHwvk3Wozr1U2znin7mUWLlbixabUbHmRdQYX1bVTHx24OneIr702rlMohb3mKhtOpydSrMj7Mx67yGzElS7/4DiWn/E3G0v9qnQqPhUivrrsj71TwGsYIGbnaDWO9zTgfMIAaTysVXm0rXl0WPhijIh4wVU0mAdt2yY0qd4caF9tJwbQDQ14ICetPhoytBhFHSfhG3tqKKjJ9JhgUhec78pQkKHAmwFRbwCt5Rx7Hl9UL8sSGDTW4zZF/FqpCXTPwfJ2hBle+p1Ip34PYeVyGsfVxLwFzPjDrSvBC73mJms3BCa72wPYlNQrF2Qze1uTA81SvVeS5FzB7kIBJ6SHrFHZuGHu6nDUsaJIZMDoGZvoSeXFfQQeTrjlzWAXHL8rzjMr9kB8PF3hd7u5KFG2h046+gG5Ea3BKGr+BSYkHJ+Q1dCg6JY/YWarghN2NR/6Sl2h/UnjVx7cX6OUO+TEcxuYXrTSm5sED4+0Mxztod3BI/sH12U+NgmUHtKOMw/X1OPT3OLn9iSn/6JraYdQ/ySrUOj5EIlLj97R7E3PfpU2hAkzJalnTfiGX9tERzN+JqensF89acX9q1PDvPwlT4y1+U1i4gPOPg9cQjsjI7Rc156Zn8KaH2E35WYR3E8yJizz0YVR9DNTkJ0H7Y7o+Fdw2gNY8s4Ql9m5OxQS65JEFTOXO+UuVs4G3XL57lc0rgcELPqGLn0uqsOBy1Cgpv/BuyjBO54qD99H2g3d6iSqL9jSl+vWB1wqVlc6CADqUcq/AdsTUObPlwxKx//Wd858RajpQlBF1fAvMcwK27+VoivxVAcPCY5gH0gvQ0Uc96N4WXte8XICpHxyxGvLhocP6IT+MYzp71LBqJPBu3/Acu2wMjL6vKtrJCOfjz4HRjeyK1ObiwEnipGenPfqXlWNsX5jor3vpJ9RVFa5faeF63upCoWgUQVej2TBOekx4ipZTcNi7A8a4Frr6eufA2M6Czo09XI/XU4HumYGRMENHXqyqHTC/ctHfEbO3tLwWa47aS6FqRoB8q4pBbR9W9zLQ7OvlTZvHutRODvyYdl4K0CnhCt1avaTfiSkFqPnfMaX+E1Tqf5L3axqTp/LNg/fXDrzGznniNzSHe5rHEjXRNNCdjtPB8+NzRuzMjjq95C+8R3XMzmyRSx5VizDQ3P3uGrH2ifyTlT3yxTwDRp9v6UPV+XjX3Lupquy+a3WqghHamcx4JgTIC7Hdg7e9AjxerEZz6i4nYOj8hbeaCopMZRajBvsdeP/NoEOVwW6cx+urMxvLyYRq7YgaT7QJzxYpr1A1hVfyjjowNT0lMqVMgzd7rQfdSVPkGRX995oc249ua41aqxnmNtmoWV82ZWpnI/R/pRgRO4+hQ4mxPNu+fcDx67siUWi/oEsvATpRnWlCEatx/U4X7H/Br+fUGkfomJQib030RKDc3YNjvjUwM1pDB6upDIwHFjD1kpsvlbMvMPVcYP9JfFbgTTfwpnw63C9TgNHKGnTJXOD60paBs2A+NWenI98WyWFD2sxex6R8c0mbhsGNVONWa7TgZVc7XEYdzW/Jn5iq63VJ+iUsNXIaV/p9mJpyv/qkALf4xxAFN/9PGvdz2jM33N8B72siePHwkMGzzxyYcfeogWmYwit99qjZR2FYzKSFThnvQEdG7Epsakoudd/FjXO27Bqw4w08nI/Me+w8p441vAiop7i5QgdXp1Bhmwsw1ahOwMHvCD0bHYGp8jJFjaQyvM+yAybDZP2wfe0Ob5XqhLxnvsD7sydq9FKpY4o7/xa7fYzM/3ED1GxlQyeMWTa8WEiZUa59gKn9HPnmPlZEytzx3XabKXTUFVzs/7gH73Nz6KirLTRK9z7Od2chH8Y2jtecd8CgNjECFt57kbrH8az5jxoYmBWRiHz4QH6s66xg828hUOPtAtvjVvC+rzgZo7/RPfbZG170rAU8xfoOGNutgJF0i3zVTnF93GWCfCeuzA9llxT9HcU4v3evz6DLwLjPBh07HcEB7UvG9flo8NprFZzTWCfsL7GAsfG2XpPebNb2kbq81z77wKH50a+1U71bB1owa1vSpAwYeu2Bqfk3LWnvHuAFD2Ppv7899K/E1C+frOOW/xihEP8vc+n/djp1YfBmZXcA748vwzjU9YPfcHYEZrJh7Jm7IjPnBXjZC5aZydoJvFrujuHV+g0wdpMKB079ihqXo+uZSWuaUbvN4e2OB+hOsJI6Sg56ELs2f5CY6o00iq8jYHjipA3bmMM9zjQCb982w/2lmTqieO48NHe8MHhm7dQJVQ2hhj4panS/dEdUm/nN9s/tMFbNFTyluwkwuqkGLxTCm73UJ3TofYA32zU8dMRpoItiPRneYJuMwCFb6OCThjm66WhJ9SwBpvpx5jKF4OXKyw4YFVJ4W92RoIMf3ua8/XC/6jq0n5oWcM7uCF0TLtD5queh09ksi5ijwnvGJuH8x19wwuSm4PoeBu9rhLieetVIlC8zYHyuTSR4z6aH7to4flNAl/W2GF7upUE3D2scTxesMbw4w/nX6eTMlCgYUw4dtH2PM1xWrm5/Yira5o12ZsWF2EasuJ+Y8uNnS0YbFtyh1Nb8T53ad2mpHedN8TsxJUx/Ne6n/XPYT/xPylONYcGbffJb7Bdv6FK2QkYO5cGL8QVqQOuH/MJOqMkju+qsn3pLavsLltt1hgzuqFfK9Bg1vrtDt/ob8s/rfcb6XAyMHKdmS6njAUN7A5hioadRd/QCzVkeLgVbtcgHZXoFb1eTYf5aDe9TishHniRBd/aFCh2aw9s59EJeuswJ3k7Vbpp/2AFTma5zVIYlvNduBy80qSTo2iID5h8Z8lNrQkfKXQRMjy/g+X3ID/NGDsgjIgcdjd84n3QOjvDOErys5p8Hr9YGnGfJE2JfzRpezq/asf99GRLLmYT9eX4wzDeEN9S/Fkf57nLj3DSFrtkH9D/di9Dl8j7Mj1SSD4WZjOvh9tAl5iH/NSWup+P2yF+Car2p5U/gsEcJjBleIdFzFIET5gY4xO4l5CtTwPkvOPRHug7ecJoC81wGDht3okksH6+1I7/KE22TFCdaTLgKXtBau1q1uLe0ztwiPmhU9tpmfyxoLbm/H1MT5Vf3fPV/PPEl/Y+Pq/y7er+5o/SowfPNdmbDOJt9wW/YfErUXGXDeyyyM37T1WEYu15kKvOXd/D6ari/9IrRtl3pQvFqctNc9ZZZLDnxMoo/QQ3vhmchuo/ZoIaO8Ibmec6zeHlc0uszRfvmsYRNz8jgTXGCDi6GTK9dXOSNzwztKDYKdtRUnpLvFTXkhhnPqjfySFoLPuewHl6xGgcfqu1zYLuJCZ3IGbxZGhjIHzfdQN6JLOhYuQUGShmYWXv6lOKZAS+1N0WL6Wd5Qa+XjfPxFeTFSTOsLx/R/2CFGhaPPA9vt7dtlw+GvDa0s8kCunT7Qif6A/JQEtzASfwVOvdaFVOq9hkwrg9zub7roqfk/gXGxDMw41ylIX810NVtg/w1OkLHX/Iwr100cX4roRCB4eUDeWsYRwxUFxygs+Eet3W12HZSzCi+u9BJwxnyrRyvyJi8zfhknFeB5sUKkWp9qvh04sqzVqyPDW32fQFPOwWm3oispK7GBfe7MSUJvxr30/+c7Yd//0k6lfP9G7pk3zRHqOE1LmEwona3RH7JWuSRXacr0B3UmF/yF4nNi8+CmtxHTW5egsJqIzhTJ959znvR1WRl14CHPzfUsLQZ5jXEZk2xaqHmzp9Dz1SZLajSw1vsfPVLxDQFmTsXJeST6Q26+MBPj5pDXnEDA/kn03nkPX6NGuLkScPgZOCNqs63/eswh1VE/VCzedw4/zpBjdecOaF2L6B/dwZMFodh+wguyCk1eCdZkmRKSg+8X5JoMnUjqxQd1zjf6g4va0kSR/HtGdi+/ILXPUytL8W7k615XwO6EvXQxcp8ghNePDAaKxbyopiCkxYHtHd2L1Mj37H9RUa+evjqmxJmAWOjEzBzfvTAZJ8CsybwwZyWGsrqNzjA8LKexVoxwfF4tAt5uP+UNLge0G3NKRQDOv6BD+gWF+wv36G/1XO+olWcAVOmlgea+Eqsnzp1vNnrs7beeQ2x9bWIT724brTieCmAsQ6Yyhvpvz9H+VdiShZ/Me7Hc4t/TqL9T8KUHfEddc1l4P0NdKnomhk1cYd8MwvAq+pFmgFze9Sk+WI8Mj9TKb2W8GrvDBirLmDAfPb2Yzc04Q3VhzKhTuWGccAeGPkiLVBEHmrusH33bDcf5lko7s32ros0QE0ggzf+LYg9LQOG48hCTXIxdLFcwFvtltKXno4ITG9eyEvlWpcoOY58YGa4/1Q3zZvydHSLPVk2zuxkEXQtvaD/uYn85KXSh9JRiuXuDTW4eroSpaKMPBJL2P68TFVg+nvn/MaamKxeqThefkQS0Qdvazr6h56sO3HudQ1Mz7YK2laF/RW2QezggZNqcQ4vOlqh/d4nIs43xfZjcbi3MI9wfc8XcMxegG4uQuSvVEOe9BIRurpqzuCc/eaheUse53fbSzzVigyfMOKw/sQZ5iDP99C17x6Y2u8SeMNkDV0+6OjvD50yv46pnV6PnDT90qxp/+oq+zhfymdthURJTOgK+3S/y43m+HJOrBOL+HdjavqrZxJ5/h+3fLV/Kab+6jEKry9aSpQxMOEOft7bwLukVw5e4+kYPLPjYW4Nm0MHXqXQsyJtUYOJgJq87y48y/P+RM1J8DXXlJnCxA3yT511qLnoC4ycp1JBjapCB4vDvGF0QX4qDBkYnvWXM9OT85i68TBudnsir6TrQKRSbsHzGx5eahSceyphxGw3TI2EfZ7QwXD09jjXHsaelXXTUbKeA7NNBq/2mhUctfow7mY/sgB5LwKqRw2WXx+GyT4dDx3bVEONHsThJVxr5MWsuNtONJ/o7B25yD+L3S12P1d4W/0c9JSZ/Am6oqLmV1u9p3BuID8a9+vwHQR4t2z58GPPkgZMWuCURJNwvQ7+NWISjzzZvAavm+fYfrN2v1R8D2j7G2C+M5WK0q+K/Nh9kQff+ZmjtFhBN48H6OyCUyUqkxzXxxIu8AUrRaTqe8f+s8kEvuI9M2j1jU37VCeipR3N3iAt3wJTsr8mjcuEmnbzEpj6oVP165jTIr0W9mFlFr8TU7NfPZPIC3/NG7X+dnlKfEsNRQoq0F984U0+ajJ8G6JFfmG60cPLWdCFIAFGnkfWwCuhBl8LF15kagBjjakeqVJPvuZvVPzmygU8280deLsqzCTWbpOcoukVNae/Q+Sj9TCv+3D0OX/nX4jJJxpRQfIwZmHj+NNzgJrc6GhThwx+MiXowF0ZxgAc6JY0hzd6AfuxEzmiyk6F3lKhdzfN29mo8c6nL2VnCxgJlsCkLwzbr2TkveoIHb0skGdK5whMJQ10VFLLOYXP4Z7teZoqzA6Tnlpomu3cVbRnR3i3ruRPtqd9oCt1QW+qNjX6L23hDf0KnBQ/Xr7tZhH2PxMigfJYw/kfwmvAhEOA67s9AQPjMzhB9JoPZS9cT1fhry5bXoOScgYv6ns+MOZPCvT/ZMEHnAfvy6nAUDPqcD3yTyoxe7gflzU6MKlWuN7NJtZpfdtDp6YL0dQiU9dpOdlU2vG+lklTlbIiEz+9Rhe/xP9+ndO2MKBT7lH679/e+AsxNeP4X8xN4if/vD31Lx33+6sxxZ2Qd/Kv6IFX56jpcKkMecBCfnmW4EnqSKS2UMHLZLKC7bknanAxzLv4GkLDEk8nqosldGM7gW55MfJGnm1R46NhTKERm4yqVgZmj5dDwabDPItMZNBFIU8ttlbOM+p2Fmqu45HZ4yMJlBRftK3jkMFj6EC9+ALT3BE1On4UPIW97tn+LhnuCU/PDTXbEHnuvYUONVd4vVoI4R2PyvAsSQQd6+QMyx0FNbjLG57KpxPYTmoAU8XjPKLnZxiny2t4WWms4HjnAl4uNdCOttCZRJ6fhvdvGAFrr2oHnbiAIz4SdMK1zIbSRQ+d5jxDZf0JnNJMp9h+Msw7sffniuLv6ma7PYNu9RZ0L3/CC7vfK7zqTtQL6ophXsn8CV2V5/wHnFXdbVf4TgI2mUkCPQl50VkdU57JX10Y3tuD7bWaSWyxF//A1CHbZor2XrlLMuu80mjjrS3tfb1XtGR6oZ24NTAl7+WUlqdloR3Um/k7McX/6plEXvybPD/1V2NqtDArKjPBi91RnzXs2p0l6rwTMnTegCf9TwGetC1gxDNSeJNhnnaXIGP7izkwtvWkA1Ur1Yu9xffSM8GOvtCVN7zdYoWMPdHPKTUfy9e8KngnLP+oY6rLO2rwHAsmi9b9FDWzBmbaCpk97c885baE9uYB3Zk1SUPtTkMNzdXr8Ox8xFMrHTzNe7+vEhMfFvLIlvdjx1khb5gFvFm+RD7z+xr56brTG8oLAgaGJzcYdx3Gvl2keef2HeZ133uF4kjA+lYJTnDuwFDZ9MDgvsX5xGXUUPg1j5y7uEP3+AzLn5OHb3tcD6/L1X1NyVMCpzQh2qYATnl2wLCzHMGL3iqppFIZxoD8MTB2S803JXwC3bQ/yF8Xzsqp1r7Q/Y9ruEy8JW+KPhHamwbn+566PEX8Adejt+ELZpmO9uOG7eMIGGvVGdDjLFfcIQ4MRZtNgznNX0bJ/cTU/uRVpMujnDseJTnRzguW/eH9fjOmhF89k8hL3P9azP+2mJrM9ZKSDw/ePyJWsLJNhg8cpcO4VTCMTRemQK9Jipodz4WIXW3weiHA3/tb+BymNP2e2sPasz0hgG7ND/A2nbnE+pwKjNonNaHoyDzOuUqHiB3HZwU1gjzkjF4Xnfm1JVNWr4GZ5w8MP8wvhbYI75UryDfjk9VQcW7B+9s3avCeArMp57uco8TIe/W0qYYvtaDGxyK82th24dVaA/ljLUK33sUPHQaGfVdADcaZ/qVq10AHqx7bz0VzhvNrA81/VsBQuORbysMeOnr5Xhp2Ftwa56ccY9e5QFf2X2D09TB9zfFaYPS41it68mNwymEDb7ZJrC+9FBnnn08zi2VOU8CrbnzOnUywva9DN+PSQLtl4Iw+0TOK3y68KLtkZ8ZZZkeF8gyGew9ow79y1Mz3uD7H8aVgVdB/KVo7wOzlBoz9xJTFVhxZZ6PRNjI3+ompw0kqTa19HEtaz5yc+6lTj+CT0oqfFdqRErf4jZiazH7xPgpe+g8doxAoKii1I2DieUdG7qgRqd7tUWPHO7xOtSWe6iuHvPA6XQL2JUWhVHhheZah7d2CHbXxHrrx6tOC5VPkj2fQ+7ZzfV4Ttl/xMT0lGflHC+YRi/3huWI5QA3ub0xlqqlIlE595BPzgTyxnQGT4fKOmsuFq8pGCjL8U7HRrmvU6FK0PtR2iQsMPyc9MzduSXEcAzP7Dl5NW+gd5dYJ/SszYDK+RhV1+hgYrp6owfqsw1vpNfLMusL2Yg2dLO3rkFe6tGGXsqkpfSjAzK5ADfN5Dx0/ro+2dzLgJZNvUNPTxP7c+R0YNWYFOClqcf1CgfWsevTQSaXA9XqOrib7nKOcQmnnx/44gm5VdtAivx7R5o/IY/onSanoTfiCfoTzc1IJmG4c6ObJxvrXK/JVN1uBU2QV11fYD/Mn6YPtLzdgfskOwJSkrGK6fYxEa6PZjHa8VnKnmyObmuXvSmLZJY9PO2edaN/z+g9Mnfq59DsxJXG/GveT/0PHKPingt/c6MH7xwi6dGgGXbrSMPY8m5yZUMArVcYcXu0zuZzZgetnVMrLG+eKqoB8sZcsZPTOhXcs4Q2zAnkkTgavVzyRH3ZR8UIeA2ad+TQMWCmqqGH5jRrsc11hQYK8lotLYMZHZbPGaXpKNyvoxGu4/3VDRVN6nQGj49fEZGt+GHeLXWAqzpC/pDopKNqk8K6HKWrceqNmu0q4xc7EQt6JJia2f0le7G8eqEHUXU91ROD93DMaZgaqTN1oBozNYmCovSbIPyL676+eDOejATPF9HXUnJMJXWmWWN62G3DECumI6Tp0qP1knubUAkO+bCTopM7heikivGjYwfuGYT70v4EX/Y6A2boeI1+aKjAvGGZCLWch39EC+5flAPlQVKGzwTDmso+Qr7JuPuTPJfpj9QRMuQRdVs9Df5PVkqxrtdKO843haoV0k2l7Ucv4JD9kXYMHK2h/9qBT/8TUctzl3CFqpeQ3Ykqe/Grcb/rPV+dK/0pMqX8xppKdlVJWVsCE84IuOa2FjJ0P43bzCXh54/FfyvgLeDltLsQM0qeU64/b8JU7YOw8bywqrzvXdqbPNGJCegbPbmLU+J6AEfmgPql+157meptDwEaCJFMRaNC1MekS257dCXVCiZrTh0xfqAHyhtSiZg4udOfBhicaW+iQd72iBvcTelNx/Dqc52XXgvWzPqfyMfdst4pR4yNframoF+CEywxejBIVNc/uWF7YQsG+J+tNL26JPPIanuXQSuTH50652R4ll4RFblTSS1M9zlv6LGLNFzr+amXiPAdZhi1tFcvdE7xydofXlUXkoXArusMzkti/7kSQ+s7A+dcvYDr9BCny3hgYg+6YjG0DYNZhwOxjlamsaqMXRdBwzZ8o2P8zhg421XiYdz9GW3rgfNPjChgMUhawtETeamroqCspwz3zbb74A1O2YZCWzGfST0wdLm9P18q7XNBc/ebx4TstA43EY0LmM885ctfm79SpqfQr7zf7D31v0tXqE0qrjWv7YohM3BoqR9k0umlez8GLqJX7oZJl4OWLIlisJVemRjihBq0pMHZ9SVuKx5Kr+aIHL5hc+YbaObyds7WR6SP8UUJfl3Mvxdtlo08iUTW/u5y/cxKe3WxFoOQ08Lqwup5ZIQzeLUbbnzkCz85JklPTpvBu7Rw1ODmiZjNv7MS+/EX+clw1G/rraf7pgRq/b5GvwtH9Bl2RoVsbzcwp5ZVBRzbATDJKWsq+MfJOuoc3LW143Xg3ZP7XERhaS9CdcKxCV5UTavi7wPb1ZHiXlP7E8bPIwvKgwf76FTAkX88Z5dujG/vZSEjYWhzmNx720EWzR747LfiEEqPG9Xjtrzo7Wmd41RXv4Qx75LGMC16ECw8OmPOGitwJr5lMVHBaNrQXJxMcotzAKZ8iHX6foqO6OGP7ykKe7apQJSvNgal8aZjafbsVaN2NS/u0HHvqMAJfEGgyj6lz5UDbWM+Y9oKVx0d17f5OnZr96plEfvY3mZv0V+vU82IlFAlrV3PdDpn4I5tfKqcVvFiRgVdliYdX0nXUmKdcTJbNJHi1RkTNTjIGb8IpG3qJJ2BqvGUuOz7Bs1lGqHF9GNe6zZuQnlcROvY0Di5zn4lIhS2jBvs46dlmPzwHLNeoESYBw/6paKm1PWCI1mnP7hcXNSschvy1GsbC26KhML06yCtTeNWnYqbUsQkw6sao8cpPSqpY43Oe9rn0DKE+paSeYrlwBa9Xkd5S2CrIO+oV3jTWmwml1hTrZzq8bMTOOXWPEP0vZ8KZPSyCd2MK2d69BEYWB2C8Vh/QpcQDhioBOt95Oryo/4FOX8W+gVeWocvjLXS2Vs2Y4vQMr6uoyIexD91MYg6YS74XnlGoPykTopvthCK8bgcGo3LzQvt2w/luZQJGcf055wYPwK5ntFtFBUZPQ39dTlvQrncN7qiMmaLNoeC02s5K+7i5y6pm515O+tLK7ZPcla52NncxrZPyt2NK4X71TCKv/E3el/5XY4r6IKYowC/hGGGGDF3+GCMg8PhGgtfSLXiPxjnDq7lIDyx+FiKFQowafHKCyQS+WVMxCx3O31rwgu1Cgk5oV2+4h4o8sDxHD8qcM2ouCA5nls3h9XLbcG33/NSb4f4RR6/0ghqpl8CUtHeBSa5AWxyzgo1P0vDh1A41OWeCxE4hdDC9a47m3iR4S8lHIms/dzf2jhfkudZR4NVkHf0/SshP+SNJKNNUeFt9dnHZuqGaXuECXmo6jG3XXxKo4kJk/gcQz0aalVHj1cDM/iEQizcSdCYuyXb1FBixz0FG6RZe2ZF30IllWSTwYq2rOct3GrC3J9XUnc7A8OnKeMY1zZOeoxuuX5lDl4wJ8msyS+FFRxK86mNchOAIAzo5lbB/9QHMPi8JOIuPcb7jbQSM8hUweBwzYiWPdj2D93RfG/RXX85V2p0eBnfa3pikpez9IVNVoFPKpVS1Y7jLaUur3KbbHN6vOKQx6a6Rx6cokaLfiCle+MW8dH7+13yL5G/n/aKX8qLKezixF8bGME9b6pGJM+SbCywIe3cJvBbvocZGy1RnbixNqGpXqMHjCBjjDN6kaF85tre5oAa/976AF1tAh57DXKCRVtxhPMCQ7ooLgdk1jEh4e0DXti8euqJZX+SZADXynmP9a4889FSRj7x4BIwEBB2NFaiOW/TQLe8+eCMhuEJ3UsMdMAnvKl+A2WkAnZhmfE5V+IYOSTUwmU1c6ESdAMMTHrqTKcB8OkY+dJ46MDUWAx4YGcYpj1sGnU7dlKqxAwy+x/C690KNKeci0rzEgZdczJOUnm9x4AQVGDJ0LG8OAjjFS1HjDyNC/6oC51/thZ7drCRC/oNOutwbGHsVOryqnYBzzCptmKvqIeUL3eeczwded/bWc4rLCdrPHDqWmH1NlXvD9XiU6TDvH5zT1U94z/k4Jfbe1XPa3w9GfLp4jNes9NYTe8qlRvbIVX5iyhBZbh+du+xqu/v99dP7kXT7rZgSfvm1P/Wf1u9fOu73V+uUqStPip+pY/trBzX94N03Zezka05I8CKuabXwIg/krUZOFLayhnkIpThkZllQmbtJVpRt1o7mTId5Ea8ZeLhCZdp+nA1zgc5uQM9J48TOxwCmkDE4Kk4Z8lBDZ+SbpPhQ5LaosW2K/JD0ekXRNwXPT2Q4sVMYARPCFTWZFMhL4zHyyCuqr7GbFvCqag9vlSYKdGJ+RY0fRcro+ZrDS5YveLPXpX9R8Z2g5nkRNYj6LKlpZC92n82V2PGM/PiaZlg/W4ETHB35pzQ0eNWdDx1uXfNFr1V/4NzuDC8ZnM7wykaE/dVbwWVhpr6o7EWcz6kGJtnLhHe7HrB9ROgvv5FCipYP6Kj7GMYJDR1eMli6nNOfgHkA8kGp4vmxyw9e9d4WKeVkD/fHLoP3nSUVVXkOnTOeKbz3163o9ZWgk/4HmBeq0/jwvusGvN2XJVqr2i1pxqTgfmKqr1lG63qcawdhB4f/TIQXzaVDbh/o9FsxNfnVM4n84m8yN+mvvj91XOsRNWUNLzUugIFTB7+eGwuPcy0bXuQ00xuKDwow0su6xPIxfq1k4wNzFUtVdmkag8JYdDQ/vzKTNV9URONvUONn1Bv7ntQbvF8FTM35t8W6SfClNHTRdh98xNIxMDw8zc052TB2PvqgJuN7jZqp3sgLI01HzV4C8P4tGXSnLAqqpO/VHp5tJ8Y9wAnJWkWNzx14u2gCnamPY2DG9+HNTlrxRL754HiL/mJhOUFHmwb5cDq8C8Dghh7v4a0c5Cfkx7iBLnUidBS//vCdD/5J+ft9iP3NhTUsfsErdzdgyg0M5JuPhzxUw4vajihewBkT6HRXGTj/t5EWrGv6B+UVQdfkEBijqwJMPqBzXphfoMMvEzpOhY92At0KEHIoCUfQ2fMNxztdImA0HoFTOg/9GccNOGFyAmYPGjgskvejw3u/MuyDEQqRdlUODW2qS8Edy0RStEO+yGgV3nPtZCvrs0Zj70lMeABjZuoGvxFTovKr+X6L/9AxCqlWQ6qE9Mo5TgOd8MNzS9ni6sUet4PXeQfIB+UNecFLZjy8SOJy1H3vwzicBIwlB92grLKvsdPe8JsbM+Sf1F85nLeSkB/aheVTyw3ecGqEFlN0+lCztaCLwTcZxgSAqWg9H8YshrySjaBzWf0CpsQIGJl3ZkRhsQOmzxPU4KyBN8r5z1Vz5AkwcR9LEb1aHd61taAT3ouQn7KxZ/vbE3QrnxCWcww6sggvJpsepIKKuwNd9Ezkt9jhPxTHc+QVVQemuEx6Ufp8o/+nGzijibH/SCgPyFONULD3M3pRHU6d2K1nqGld5iNKggU4CSpkMauX4N1GY2DuxtDfzc29U/OEQvjp41KwRWoBs68pMDeugPlHBB0PR7qvuSoHDO5kLM/4g6953B7rK8PbL55qMeTBO1NZ/jkXuH7DvYvRCNd7u/iOD/16ZgA968tZk8FFZK5OxTCRU5K0US/8gSnaSsOc2tXoT0ypouT+RkzJv3omkV/+h743ickEHq13wFQ6PKvxityG0scCPL4J4D3EGfJHdbuixmQdmAoF9Uv1xEUNNsuzxMoJ/FTrVtfYOz7hBRsL3qlpZ6hxTgNG2KNwKZyOkX9WfWiyJHN76lahM8wVSly2zZDXmssCvL3fA8PNHd4tM3TUIGXIP34URNS+x2jfikvEFrWZUb7bXDjnNtwjPWmo6fhiDZiNoBO7iQIdSQXkr7mVApNHM6TXeIWaNyTkv33VZ5TSDvnQ/kCXnZvVU70rkE88/6KzxQu6k+xzYOYOS8k2GfJOM1odNG95hZc0Lu6TXgl0ybsMOtF5Dbwd/8L1W3GDTidqRuUUGPaSHRhjtYsCKp8WdHRUAGP4EaC7Zw2YUiPo8Hai36how2G+YIb9ZwbybZ4g7/kXZ/CufJRT+7pjffl2Vth4UuTUZTIw24jA/CSqRod+8mXcoZQE0na3Q0mmYsNNXHhT0nYPISVtc8u4k/qSz1rKPk/aug4wVqjS79Spqfgr76f9czD9f0LFvy2mRgv3Qa+Ddo19uxSgE6FZU8Mq1GS4hRep9/Aez+sVujISk4YdC324j28AU8sBY9010imz9lfbKwJeYU7Vx1QtBx1qD8P9IZNcimIeNcdZc+QBQX1TE86AsbOUnNlD0FtqPWsYyy+Q6U8ln9Irw9ruq0H+yY5RSFk0RU1eptAdtwAiMm5yid3pLjOZEZ1R09Lb0bw7oMUKh39RFpTIY1fncmY3PUJeeeF47lQC5lmrptQu1sg3yv2qslpp3pR+faz/uEIH2lcDXTut4OVObiKx+St4UOe9h6+t74Bpc5JE1BVLYJRfIN/sdzr2L0CnPUFjwziomcLb3XH+yRGYyYPkRuluC4yWOTBmuPCSr+CJ85GQGtk4UUEelx2u5/2O5YWpIt8eOHjRZoPjzdbnjDpDxPrLFy+xqMP+63eO66OOdYWJ+XL2E1OkJhdTC6o4J+NJRXxYaq6k+XyakrkVMu7o9x5p8n0d/cTU79apmfwr76f/TeYm/eX3p3TrTq+ncNXcx5Tx7LZDhn/uCDze6vA68x75pr5xqLHdHpi6XqmnMnKgYwdKejYCF1JqFtjeucML8iK8U31MoEMCg841hulQMeeB2ZEb6ow/8R2l9egau9Y0IVYLTUORHEAH7zvkjSrVkSdkATyvRfBSXk13qhsbeajtBJeNZCmh1+5ysf3XBTqzqRNwQuoCMz/y3PdqPenZlvCObw26pT6RV8LHA97U7cDzlwLb5/qQD608VVjsNujP+AqMHVRwQnh2gdEuRv/3pzOP8+HvFP9/3L3Ltqpat6X7QCYEFZWkKHRFQWlcFHIgKldBAUWfPmqfY/177xIlypmZNSPWWSNnYcjN9rVaa6cDUXHIQ809xiwvpRs1uoXtuQt4r0krX6ibNugp/QzMvvic4RwnSI3MOfKW8pQjeuojMPbljA1crqtiguN7dYw/5cgMKS24L0hrhvXXYDa9lfg84P8/19ADXo3tC/7YxP7kB52P7cMH+OYKx5O+77L1yR9gyulHiro+3SranOw6d3ZZLarT/oLONPfA1MbfkqoG04SWdgXd0uPgTzIly7+512Mk/Euf8VJpSkz193IUogxuAb9ZDCX4XPlY+AB9s7wXyB8iasyPSw+/eli86ZZ08Ep1KrZMiKUVasQ7CmHbFCIb7dsUuvCFLokLMOJG8oluyunkBufdQmNNRh0VWnhyo5MiQoeqX/PGTdTY6AaGNy3llD9lMPx6IN/Mhhr2j5a+GywiPibwRs12mXBUw3czhu5skVfq6xY6Idzg7YwT8k9jJ2AmDMBktjfP6PsnMKWU6PM003JqH/CWwBB5bz5POrpN+ThlfUJPGKUKdOkDrxruLa9n46McU/qeHnJfO/J8p/NxOv+MHrGx4b0sG9u/JbOTGhk2dC556zndLBHni/Gxbq0TQyrSFDo6CNETlg/k19fAx/GMkxGxaqYFlNYP5Lt3hvVLc3jV1EVHCVcrFrCdiB5z38g4P8oV+/PtPKx/MwWjcxs6+sPU+M5yil+irD72VUFm1NWuNYjA1N3ZFrS8O/f8hyk/sRNaS8ldsPqy/nNMTQVR/M18P+St/89i/r/G1OJvZmqoSWdKCgdMFEek7Hcq1qhphgxcKcjQo5FY0c2X4dXwm8Lft9ILmZ1f0+ytomb9W1lRsgzgxaatiO+bQUKPE69h+4s84MyCI7Xt8qT6+nehsD4XW3r1A3w27cJki4f+pPtSQY3MNPz/46Bl9Jx94a1GOfKNuK/BRBugRiO4GLZRYjDXi54QjdldYXaj83cgDKETswI1fTv1NzDegxnT5l7sDe/1yNqTGuYPML9pvYzaj46+v5qMRGY2fUvFvQlQ864mMmMLXeycCDoaRl7LXl/xTOm5OLihroPp6x26dCM+7kgb6Jr3EWNKnBTnjxg+22KRUV650DFd4/nOhg51qY/Pdxde1J70V2q8I47PHoL5xTrxKbkNcT67EZbPfB35VrPxmQjbc9Uip+bmocds71rLWsvEZ0kFo50J7y110dQSlj5zabwVxR+mtutHrdpvJxBVSFZBhvK650iBD1NNm8GNltUAOtXHtfcHmRqNf+P9Rv+U51H83d7P28GbdNbimIcU8ft2FX7Ncc1rMp6iT/Z1e4c5D8DIMRITFr089HUrDQR/m2oF2+bFkrpjcHRDbQkveHsW6MO+cfprHvW+lTxK+xt0UBOGshal0KU6lFCDquvpTAniB72Ovs/fBQqGo3mNvLF+QCfmMb/+Rf2ZmskUNSmEpcm6l4SwsF56ub8XkP+OAxkZX4ZO+EKKfCGs6yt1BR+3ey9HGisvMWr69Mb23pnWM8nUU3jJr59HKr9vtluaLbUvPgbzdbC8WAcxtufgeE9H6PJKTSLK7OVBjYotGPGfFFPXfcHoSINODNP2TLfx45j7oQedswSTh5kVdNPYgZkuQZ5sZhbWN9lDl656DS8Z3NGjWAIdnrfBiZrOhS9wec/4VvGFSnED79prjFjOvXRScC85LLSaP1c3pacr4fwcI348v5gaGEy11YnXqgdbzUndm7X7wxQ7QMG0swGmLCM0VWXBbrQ5jKFbuvtHmRpPf+f9Rv/ScT8k+BAMiEc3YC2r2TEJkImjEhmYVHiVnVkjE+t0cv1F68VMWmodPSZFkAcLsUhYcJQVSobDI7zOBLp1spA3npmBfIV0FrP3s3cpkftjHl03YOqZSk/qhivUYJMUGnNjfv9W54AZc4O8sjoo8G73CZicPQowckGyzvUP143rUWdFjLxRHHrP9SeXI7zcuUfNb10wszvD24UP70L3BfJGoBlg0ljpIX+vB3T02EF3+im8YTUI4b0+Mr9fSqkb6OIB+cSokBfvZw26NgQzUXhCz/jq+P7L2e8FPyQwXc/BUH6E141Od+Sbw8aMqF0bR9ef7qEbQ8lL6GZE8LYHC8ysh/WJ7lt4XX+j8+tjd3jZLiUwlwzhVeOkP1HSHeALFm+sX99h+Ss34UVPC/z/SuLX3ybIb/55xK+RJ3wMo37j+7IN7z3Nv5IlnG3o1CDwevUmVyktRnqt0uQj9aqK/yBlvb279nU1NdVm8gBT8wxMScvgTzI1mf9mvt9o/C+dRzH2wFSx9MDE5wPvZb+Q4ZN5iL59HaBPpjIycWUFqDEh0wJ2qYKWUvGNGjhOtJhVureg+/jiCf5rj75+PCDTP6MaNX70ypiph8KhOujBrOS+JM0RlQd0roQuovEq7HI1K2rv6OvRYwOGXz0yfNVk+BxV6Ps2BSG8kgNv927hBacWmKtVBUylBai95kWE7adgdnpHTedVG9MtF+Al9T2Y1D7QicoVwHCQizUzFxrWfyF4SUcFU6O79qTm1IAxu0FPUGroUu2Msf+PUkuYPvXw/Wu4z8OhC6bdAxhOji+sz2iRbx5j5KV0M8fx1Sd43zhr4T1fAzAnmKXGQlU5UbWtcf70OfYfIRRMnRZgzp0ij/VD06N6b8J73vhY/M7QocvSJFD9zsJnkefDm1ahpzxH6GHiwkyolM/8nd059veXTo02sibY6cdLVBxZ+uP9nDYJWtXJRzkZj/WdPwc+1H+YUtkRn0lC2/xzTE2F38z3G03+Ifd6/N06VYg1MvKdgYnTAN5LP4KpNPqiJkcGvAobUk5pgBoLpLnmsU6nhl67kueVXREzYVANKdmAqUi5iAW8ErxNs9ni/31WBmyTgqlm+eTMekNR27lxTdVZhld8rjXkobSH17wK6ONdzDzWvIMbdb6OvOLWPC+8Ap8e7QdeK31Cd65LnpdeX1cI5G/Zs2gCb9d8P6jp/QK6ge/H1NpP5JW9BW/mZJJPXbWFjrym6PPdteZzgTro4nlV1syfSA8wjDwX3NuiYKNdHdJ9kmH/qxQ946jLPlWLL5jSrmAE+htROv1i/70MusdeckD15ovjmz2Qd7YTrP+Zx/j+LgAzYlocKUOoRD4aIu8JhhLRaz3HehIVx3MQao/KUY8eJs7hVQ2Z61474GPnOhi8P8wbVXoLhsI59sf9gtnXeofzIcvQ0Vw+SdZIErTcfizERD1rm4SU1xZ56iRJrSpU0KkNaXfXevD3zL/18kr77Hx3nfqt/0mmZuPfzPcb/VOeR/F3j1HkhunT7btAPjn5x4SdmZ6jhjowFRjwHp4g59SKb/TldiAS683gSTd/jz6q7cSAmZkxpKKyvTyqMvT1b9ojj6h36MZZQ8Z+CYpN7eMKZnfxtdeMtVRRYY1Qg8ODgEwvm3d6+Gv0bSPm8/GWcKP5bIIabN58nEsln1BY0A3n4ckMgeRCNyEFU7YGpiwzCOj1WhzV6HyDdwumPP9UGfKGuAJj6yWd+Ex0LH/VXsImiYa8tY3R98e7smCXWKwpHff4/7bnOvASAyoL7L//5Lp8f3gneqjl3g2s8xH5bgkvmL4jMJr0yDfLHZivpyF6yvMJHTTuPfbvTfCaDxf7O/agQ0/uPUPVxPfnVwXMGiaY6k1RZvmpdik7dPzawRLM7mszpEry4UXDAAzGTX+lV3mCzh3XYswGRFe6X+Y4Px/YTDZ77sbW6DEGU4O56Kmnc3UlM1Ur4YepZFtmtNMHd9U6LR66um+6C62axT23gssfZWr+u3sSR9K/9F6P8xU1d3/wfNJekX9m/Dp+u7V9NVy6/HrPTM/oMZWObvTZginHTZ7QjYMv+LOr57HBSB3QY2R5bjgW8Zu/C+WMfAPdCO86dG61FomaiMBc6gxbbT4CQ83njBp8X1WJbad6SaW2QM0Eu5HJTnc+j11/oWbaC/LCXkFNPz14O9+9QnfmFymmvPm4uX8/wbupNrxZ/iSs7yGgpi99Cx2Au8r9qQYmR2/tyN+V4yGvSdi/PFUulKwy6CDTy4RFb71GT9nAax5XYsLuSoL1iWAmEh6ix8ZhDJ3Z3vaq73ZgQN8pAXUwtmo03sB70U2Ejl2GXh7QBLohx3pMjx5eMFqn8K5y5bnUTg7Y/0kELxoNtIDaGj0ieMU4Hjr1DnURv6a+WYKhtsH2H23pu+HE+XX9ybvSQwNDPjOLgHlHnJ/0GvN8qKEHFN/X5C+dmpteoLpv/0oLZQOdEhdgarC30x+m7PQYaj9M6bbEvaBUm3+QKXn+uzGK6T/kXTl/N1P5JjlRtnmAifMGTMXrPqXS5d5odIEXOcmUUsK4d7vfNZPd6/ZB6UXy88B9F8TU1pWpuMw8NfQINbv2KKKbznVI2jKTTUatRfVh6LnR8XUttEjgzyZ7adBF5GiRj70X9NjAGwW3DAwzV4bOBRp0zu5Rs5+D5lFlwisGS379651ieeH5rht0/bFmkzt0tqkYZ1SC91yuJOiA+4Du7Q/wYhubPMpGV2xvuPdiVmpFDF3h44SPFR9DoboiJCEwZuzgrfwv1pdpJzCjiOgh+x28WfW5mkLoc0ZGI82n11n1hDCfQJfB7Yna6I3zt1DA1HtLZ+qKA45/UWgiDoccSudP6FoQexJLl3pAzxg9ItylWD7bSDbd1ZrPfzxqMqtNrP928Xw1km+ixL4uGOrYBQx5JhhnI3jbwmmwvkzH+ablc2xN0qumOmYgkmrOqjNpel4JllHV9Q9TC9hQwT7IW0Ul+RGT6jd/nClRFH4zN2k0+4fMo/i7vV+5pyNVne6p/lxD/pnr/H6fwf6Uhx8+bjZaxSllr8zjrRlMKbJXUzex/Dy6LMCUpBoy3W9rT42iE7zSjMkhFdsn/l85IdMbYXKgrN56biCcX4VmhnFBxThGDd6/Arxdwu8zVrbo4yM+7/pc9Px60Bs1U7TIPybFHtbnH9Vwchd7dlLiMxXywP31HNyaZWv9BK+kennoblDTG+qRD80Q3mpnwpvdNN2ltLOx/fUEumofkzM912A4vNj8Xg2nvVNHyPz8ZU/Y/1Q7UfJYY//VsYie8EpcuuWeKfjuB0yfntxLzp8ef+88vFfAoGPVu8PxhCd8Ngw5ovv2BF0Me+zvKgYzrVUc1aDg8yAOdgJdKwUcH/tq/P4qIsrfJzC0IuiWr7Q+JZ8rvGh+xv+/XtoZPc2H7hO6D5qbdKaHsYEOypDoH+836c9g6i6I2g9Tinir8h+mdi5LaR24peBchIeiNsNPTIfyclepN/Q/ydTod/ckjub/kHkUf/v9U8w80mvZI5+UN+YxYarf6MYS1Fh6htepj1pCZbNEHvImGn82Mh/7TgPf9RvDM1GzizmV9cEVfCdHH93hp6fsxPOZUkHnPLnfU4efXw3b8pBoSe3llMYX1GDkqD3rNmZOeRJAh/IjvM+pliJKZD42f16BkXRFLhXLGWp0+YYXfOao2dvo5ghBz5/TdF3FJ6oLAzp4I+jGvES+aeIW3rEIoFuvsQKd+AzQM5wd9k/TxYiq+R1MSeHIY2Islfh/F5l/loC5kZgc6WaP4eW2M1Fn0ScGU4Jk4njG/F7/M87X02uw//mJ55sndLSwTRyfcoYOvt5FRE2JfBm2c+Q7vUeeLJQp9n+BfsGeq/pE3eoOHSxiLDcUiaiNK35NPQBD8gLHk6UtvCgrwKTjtvDSbxUMel/0tGQNb5v4H3y/SXA85XQ9sqTUUQVHSD1FPU/nIW3ugwqdxNL/Ymr/PJS51TahopbaMoaO+chX+uqPMjWWfuf9ZOG/Xj76fyr9/9/q1LhMUBNOiHzSgQB27Yor1Uc+12ZQwqsM58qNamuKvgxvp7GDpFXUXTNfDdIrr7mHOqPcHLiowY9HbFGhzxbWBzWFvKMweP09ZSW5QqT6r1hrd/y+4vrqqcHy5rbsGMYZvV5r9PH3F/lhFPFrtKxGDb4GRcyveSJvbKCTkWt6LVvc+TjfcO9ge9NjwpIbr3G4IjXYmPBu1hH5C1ILr3TxkI92j9imejVwhdDx4OWCeYH15y94L+1TEtseoJs3eQrGDhfsvyBBF7sXdNUvPBxftdQcetmmye9XQo03eX+k/DOCLptXMWCbK5ivDxF6UvFC3jnP5YBKZwTGHcmr2cjX6df/8/fQw4teJ2C2EzIcrz6Gt22ZaVGy59ffdh8wl+bekerx9eSGhwLHO+VjLk+jA0NWjf25ljW/Xqfg/PAnz/x4P8k5qoK1sFRZZaNJSIfjGUyxoVSokjxNSBN3Ze7sIjC1W05jWji7UrAUr9b/IFOT392TOJL/65bE8f/TMYq/m6mlqnvUNicXXu/XOwH2GjL8rULemAvom94mBlPzOfqy+xQVlu/pTo9f8x5ucqGxT3KbQZeY64YDPn9vbMonKhUHNTUvoHOocZPS0wrrV2bXQPuYCbzkjkHXwolQs/OnzyhtTOhSLiKvxK0YUPWEl/PdNfp+Xsn8gakRmG5KsWbCLA7oNr46btipfJ74VEZe2j+xvu8VXkjZcp0JFfT11R06kgER6hZTLB8F8HKVgZp/mQvoYqWNiMVqDe85DpDfNn1hMncsudSu+Pt7cxvHd2SJTa+0N9XgYUAnl3BwVExbrO8y4Tqhyi51huH+mpsExpQaeenegvGFwedhzDWLmmuA83fi+fAc4HznBG8YaRssr8/6gZ5bfi0hnIAh18XydJMiD3ofHO+6A0MtH1cMgh77Mwy1gAp49TySLHjBH51qLejU7C3Iqr88B7T+yJXrnAZ1olanT0KLcV/iaCpJ/tGpX0zZiST9Saak392TOPqnPI/i72ZqawYuZd7YdaOhzEx2LIMLveL9UQgsEX05G+hXKsMxamw/VWUW5+KdcuvXXKKJprBKvE2hIxcw9fRQk2GKvNGlPrxW+IbOZXJgUHnms0KDwcvTmoOU0BMRW4hmjluzJkZeS60e+WU7EEUWpSby0CwCk5MANXoxRaJ7Ba/lv+5FwWYTz0cNh44b6OIoZh8oCL0eD+jsMYV3C3eoyapYQAekFLohHmKLOr3E9t2HprPDgF9veuRYPrFwvGUo5dQcajAId2uy7CI6YGIERrqoUFg3hjd7RFMDDJhgwi8KeFFjg+WXTeExfhmbHnmL9a8jzWOXDHkpOxc4X/SAdyUdzLTXCozthiK//uW5VLIbdIvxeRqzhQmmzA2fp7IFUwehdalJBPgEd8LnV35b5NOT5vF39YAp5aLD24YH5EP9CC84T7KRNdsOVNfaXHLph6lf3s8+34NCPfaPv3SKVr4uq96lPP8w5ehTXfuDTM1Gv/N+/9bnUZxz1ORtVLlqNDmPTCZv4pg6SeLeqINXkW3lSskug7dZ6bnMqiYuKUMNCNEb/p3F57NET2nmomYuqNl7Lx+pTZHPfF0XJVbdwFSr5K4buBaY6rrkhs8TFxm/UwsG1BKqTD7GsDuAqf6r+NTuetSg5qJmqZEsuotzMHrj8xqSrXKivNAcNTxvwNTIR95pBTAVsAm/dyTsXcqnFXTAJzD2eWkHyoOP6/rjDnnw5WD9SSGj77M909l5BdW4L+Zgqj55OjOGyD+PTYnj7c843lNUWFQOFoYQZCVqfHUGQ3mRYf+vBrzX+FXg/489jm/dwDsefOj00/TRM+QK3nNvY/vPyQ37ry3QE8xB7VA5O6NHeBMsL44yvPG8gy9oNtClxgDTlWnzawkLMDjxkU+fL4Yec7/z890kJ3qssL7AaLC/8n0mWLNqAqY8QxVVb2T4pF6kSv3RKVe63IglWena9qGW1Wtog6nhGF5Qukt/kqn5796TOFr+S/OUMUCGf0x6MPWZlzpzQ+1MVf08upEo4zeODT6Wa8BbhZuXKjG1MPk9cdpJ8Jc1au61FCRqh2tHCHSjwPdHPfKIY6NvL9ZgZLySdpQvmauGzeFFWnrnc2zHMmp8M88T5jtJQjdmwxuZutezzUoCM6cKNZmfUbNxLB/gDY+eGm6VImHu20TNho2Nmuf3Ttg36MYtFrG+N79+drvGyD/LMRiNeL57X9o93T42mP+o6PP7sQ4dPb7hnbSo1NhXh/csAg+69Xli+TJB/qrkEXSvj3KJGYliUTVLjDyKNOjK7gumijaErptX6Fp0rPm43hmfETpNZp4KeM/EAuPrN7zn4xTvKVkfeJ7MPDCUIB/magdGiC/Pn6JJzyCFLwhrfn1rqtl0WyIP+v4Oxys9C+TTyQW69H7BJxxZcKLE2ILR2Qz59lee+mHqHOa9imZxIrMKK9dqyyBRv+LxRttpUbpOsoZOvRddTCx9wwvS5Y8yJU9/N+73T3kexd/N1Evkv3F/ceB8YjClz9uIOoiNGogS+rKnFBfK+gMYaRTU2MxICkqD4JRHxcJFHw/zCT2KuyOEr9zTmHiCbpRvHzXlm1rPFrK4pcy/gqnHYGhqn8q70quaowZXezVhBz6PvXndwcwh5PdWlOaRcmPG84qD/HP8iPBOmc1rVEO+CgkZvlu+7Dx0+PxAdYz9f0QNmNlY+H/20R2qd2vogFqixlOVj5FYbyy/buHl9ms6UtKskNcWo5HC6CNnVEtT7j3nyIstca+ZghmfdbnI/Hd9oJtxMfIwscCEu0XNN32K9RUPUWfLiUxUfXxX9RO+vxkf47gXX+hW+oD3zCXkyewK7xssaux/K0g25dKDX3uYawF7uLqJ/Occ+fMIocOvmo8D9oOjGzpXfr1szscJPeh21LxdiX34GMnzvUaP2ynQXVtfidY8b1TVqjdqq05a1yNlOLoLzkiDTpXX8i+m6NgHsvpNHmdaO2cw9md1aiTIv5ubtPqXzqO4qjw/jBonD2RjBC+h8bFaG/kmcmR4E/+QxFQdoSvh3HdFNlPiguphcnLDfCtIrDTmYyquCyePRjPkK2eWOJTcYtTUTIN3bF6JTq1YO8gjNpgKp/GFiscCNTmaqzE7U3+jZ9ShjzsdMrs21pDRB0t4qyzh94Iw9PnGuEA3/CNq9JW2HmXV1s758/E8Fu25ThwmYNoNUOO7V0+Uhl/UoMqQN+QJmfR4D7H9PEOfDxvkrTpT0Ofv8wJetkaeu81KMCac4K2eRQ+vdwih26uH2zMqC+icPDPcaIauw4ShSZSJT/SgpkUPKV+yRbfhC+s3PvC+4bVGvjuWLn+nmxcw59aDqXWL8zeeF3zuhob9W85xvHsLy5uxbFDzPcAXbF0wNYtaizJWH9VQrPD/6rKH15tCtwP8CCKr+gLH77k4PzKhR/wwNa5Xwv9gauseK5W/XSRW08P+SrtULlV75taSms72ERnXIRhL+j+Zp0Yj8XfeT5X/62/x/5Ip+W9mSpvJ6LuuDyas6qixPpNDSh1k6HDwRZ88n5SYnqczamT3Unv23vc5lcqYzzuI8RvXY3VMWbxzcv9KYOoxa20qE+610h0YWbBap8oWsP7L8aBr7lwEo2cNy1Xbjdn6ol0pM+b8+liK/ODcdZcegwWYXF7Rh7dGYVITd9CNYoR8lAuo2Xou2PCKDEz1XgCvtNDAVMrzki5CN55dCp0zH/hMj9agYmph/+IPdPayQ368+wcwtZh4EjMXlFLrTOE9jQZeVklj5K/rHus7CG7LHBNMJPuroUbJl8/L70SLUhs9KLwNweDnoVv0MCowdpXBmMXnTRTlCJ/bHfa3H/E8WU+x//FGDNipQD5Mxk8wYceixyYXfUeZ4hyRN/mc3dMeupyNXtDNOWH5qxKRTw8MOtfeVJE9CV63Me/Q+a0nyD9jFPI3XuXWl6m1mtYWdIqJd8FOXSlWh8vpldb6DExVs0BUm9EUTI086FQ/DZQ/yNR4/Jt35Yy0yX9PTvo36ZQVJHyO68Nx/f7CNJapPBMvMi8PUNIxi29FTE0xAVNWgr6tukpOzyu/d8HUBZFdLosRNd3WcYPgDR24y6jp9nhATdY+MnmcQKfKTYWaRiDQtM1eP9PzvERf90MhYMG4vVIz5GPtF/xu7FLKyOjbMbaXlOjDxV4y6L6K8Hm09vg7CqCryeZlq5F/YcR0m2x6alfobD1AjfuiZlFeDFCzjoG8ERvajurOwfEZQ+zvbIfvF2YM5jRVlNjwJSdUEp+bJQ6gu940gFds4YUDS3Brdoh0bJ80Q/VtzsReJYtejobjPavoId1eOVA94DofZdje/Yo9es40MHdPkQenUr+j2xre09/w+ZH7oMX/W3yMpsoLYuYRy1+n2VGNWIf1e8N6T9XTQ95TfeTBXSt7VAVrnJ/TGOe/WCEvZkfi5+eD/f01RjFYhqucVpmaqNvN3KUFCXfBcg0wddmPLqQfz/9hStkfwx+miI76n2Rq8rv3JI6Ff8gzM/9unTJF00a+QY2EcxeZfTSWfNQsv2bJhqgB8SGBgecYfXf7ElrmhQoyfbI9qf5zhd/4o5xHVO4mjhraBzC1usTwTs8ADNn8mmv8kDb00kzHjYQNmAoT8UzN9gvdOs5dj51W5pXyN8HbhSa8Tz7neeVDqOlbjbyWdO2OOhe6F15OqMFXyfMIQrwQJqORiQyP/FHt5tj/jQMGjz1qtq0T6NzZQj6yP6jZ6lZg+zMDTLlmYVPXwluGJr+XxFWShPJpDq+4fEHHYkvbU6p9sP+R7BYsFUSD6n25E8KuKqCTlXbgz1lyoMM2dMJac12LwZA/HGv8Wdh8rlFOOD495nnwZW4J4QYMmAL2/1wnYEbjYxzNB970agU7SiYV8utdhw4KqYzls5PnBg+ezwZ54tFre4TOOROc/0kGH1CYIXoStEdk9/dVtAZ0AlObJZjqq9yh/bO/5zZkK1bb5nP50SnedUT1vLhEtJ5vSteWrn+UKWn+m+tTY+EfMkbxdzPVj3nG3t9QI2MGnVpF3oleytlTg8tMJLY68fte5Ri6I5j4Tf2LnsKbzY9CyDJ4o5lRiZStGL7/fqoS2/ecqf6GGk7XRczeg3rN51lDJzr7qminaRGiRt5YXq4Ej+3K/kL3HjUTXBJ+v1JdEyUKdC0qG/RhY+ntULNfMAYbZLLTEnnmMWko529KNFmWo4ZTa8SvAU/AtDuW9lTPdDD4nYGRNK+31OYN9i/K856Jrc6vd0Wo6cwQexY94xulhuzxeQ1gbizHBt0eId//pVqwxVjZUfFuwJT8a07tqd3Ts5o6qh+fsH7v7R0oWac4vv0JTJdzPvZ/NbB8dUO+8yts/2GesP8hvyauDHST6jiAbgVv5K8kB3O3vkZ+7Y/wetfWNNAjyFNDKfX4Mzw1l25f5Dt/kuD8u0fsf906IESr0dP+B1PbPo9VzTo7ZH7e99yZzINAPbPHhZZv6T86tdsuQzIzBZ+VlfQnmZqJv7k+NRb/pfMocp6ZqzdqIDS+R/T1eX2kvAr4XB6Bz0P/ymeqWMnzEp/3cJ9q/HkLj6MQGBO1Zp9xLlK62eP7EwUMaGWPPCCsUZMtv//IZ/2aX79CTe/Ge1mzhTakh7WHdzKuAjHU1YUqMUHNrDv8fz01LWqO8JJREiKv0QQ116xPqKF+D6aeIjL8E37VDa+fo86yGfJNvd1g+48dH4cUCflnqvCxfYaazxtRpxs72oK/4Do7XrTwpkYG3WA3fg+hLt0oY2ccr3jB9oQEXq8bxFhfqqgJS23oZDWlXR4EfG7TehCbdBMONhg45SIzK+hK2w7AVNVCt8oZjj/pF2AqjQqNzboe3nddwwvWLs5nESnIV9IQ+yfrfExlKmP5sEF+debwes8rGH5cM1eI9Bpe0nZF5Es6cu84xvneMtmibMnPj70U+p88NTR3K5dOV2TUl+HapIUWmIob/S+mtkuhEBxagKn3aQSmNk94P72q5D/I1Hz8O+83+oc8M/Nv9359gr4/Vm1k4o4/S6su4DXme5c/r7zQWXkoInqcxqiZwAFTZSAhfyyXxzysfPzGo6QRqd27vMZu6PPDAnmkHN+xPkFB351eCkaJmqDGysNF1nKLP5fWs8GYg97K7CCJ4TWX0JVAwv9bDDWJrzh8bFpFzex4TdZwLv64RN/+OPWBXkFKanA78OtpWgJdyLbYvn4DQ8m3Nuj5S+eWSzBSGvKGbruxnUfCDroaPsUDNW80DH+V8PufMvEGb6vDC8oddEyPC+iaXdhC8LXUmHkdmMw2BzCl1J7Jmh3W30z2dh7MC+jENy5MyiYH1PhkD52UY+Sh/IrthYcO+U6VFJ0KocD+xFPoEghEvluO+f4NoGvhTdOh408wVVlgyuk0eMUd9sevY3z/3rbIj8sSDJohzv9zGSCPmS2Y/3Lf8CtPDV/aCjl4n//FlCG/wJQSSYEaDC4xrQLsgj24671atywgfbUtBItM/08yJUu/uT41Hv9Dxij+9ns9IvT50pLBwMgcKSyewGt0Ugpv5PJ56L+Yeh4beKtginzxGdUJZQq/n2kQ5gVbK4ZAyaLC9zMV/r4ua5Nesww1N2DI6KakMGqXFl8+2kuaXAQ+vdoTGLgbqsn8Xowprfk8c8PRPNZskGdKb42a7sy8ZfslzFpi99i+z8f1xkK/h1cKLCHU+bOaL0sN+z9psb7PHbqBittSTi56QNSBIe+DPNekC74/n7xm5wOYf2gRdM+4FQULzP5Kz/3azaO2B1OCCd1odqKd+/lQ9dg7SMCU1OzccHwAUw/y4A2xf25wT9QWXjkx6cGujhpNh9Dpw4h/zpdgeMmv0Y4WNb6/nIG5FxVcOsFMMwmhW1MLTM1qMN/5Ny/3z0Po2G4Q6NSdV9ifR5TL7OIWDrV0wPnZ9vCiyy8//hDnz1/xuV3/u04tBcOmVbO/59Q+dU+tz2FMh8UeOjXVgv+LTI2F+W+e7zf+pzyP4u9mKlTB1Cu9oebO/JmPi7XkULmANwqEB/rkZqJHVL3O0JWVD4bEaX+jKnohU/dXN2HvofBF3rna/Bn50BWsD3lgdrPdSOT3W02hZfQ4o++HSXGRtM75dQ8fas5fHFWdnXfmme73K2os+qJP2y6YvO8kfH+zxXdrT9lQZn34ONuVz4PoZXgv/WPlfluCqck5OdB930MXYg1Mnw3U8HM4tHnew/fvhbKmAjrq+qWGz3YPHckWAveWdZEw7WReKel61/XR63s2uXsb6HKN7ScSvGkyiDdUHbyd6jcimNAEfUfJeWCrofZETX815KM852M0xcUFU2Jg0OtQ26q/nyBfKjMdOrm5cW/48DSmLiTooGXgeB4mvGqj8uVTyXPD0sf5ysnUsT2Cbq+P+P4gkGxqyi/Oj7LH+ZcWYDbbljjeuy4UP3nqHclLdLZY9dRjsyBazsy7a+uzwFPv7j4mxXj/hylZuPzFlJ0cK+kPMjUSfnPv/HjyDxmj+LvH0k0ZXii1UjAxgYowv+NjBOM3vEka4jfvpCCi4jzgmdyBTjX8mf5p0x/VKB+7MRudFl94qQN+4z2DF7rdC3ibSkEftxbwau+tqdF9OsX6g7ITNbKUI1XrO5ZPToLGtpZ0BjM+dOP9QF4KLgHyy+eLmn0JecLEXbCmlyJCByxBhJdKejBbSJbr73vkv08Kr9jM0ROi6xnbX4jJhhJzjf0ZDoSEBZEJpg0NjFgX1KSy1/B99YUeoeRezN4qXal7V64bujN4KW1Ja7onOrZ/6gR4vSN07laqO37fMrzb8grdavKM4MVa1LT9BuP5cQ5dTWV430Ei7yg/BCREG4fnLa8Ak6sjtkcz/pyoLZhNmi+Op7yAmanEt7ezPDXcLwqTzXVpTeV1xcdZTXz/8CnAlLjg44ov9DCVj4NmRxxPiL6U/MxLH5430KncyD21eas2Kebu7lrhNKC/mJI2RW4/TalX088RTAU3MFWrmz+pU+PRb65Pjf+tz6MY6yYy9fGK38i9ganrzLPoZr7QVwdD5JHWUyJqTjq8xjpHjUZMuVIzIk8Ibl81YKuz/6HqXUAHBj68kOCaW3qsPdTUW0FflgRN4+/Mhi65k67XxEz2KH0bYGo4y+F9Iqy/ahM+Fj7nc32e/PtBS0K4i5FnnAu8Y+LmfAwiAFMP29tRN8gsFSVTKrwmoTviF9t/FvCK34WHGsW/gXkrj1m8K8C0eLHVYNKrCX9/8I7SbQ7mbhcxYO2QLvSaVq7qPzXs/3Ymafz9u5QHeixwHS2wPkfcCkEm4nhcF97sAf+G43lznS6RrzItBlNKCwbmFfJTNVtQHg08MO7XJr7/Rn6M7AxMiTLW15xvOJ+Fh/Nrv8U1tYHjqVF9gg5mX4lR+dL4uOde6NlgwufFX6BzwcnG/leOCaYGa+jgoUFP+9EpfYE8VT9zUge7yvphit6JRKogDc5knrUid+6N3v4wtZ8HhUD1zBf/IFMT6XdjFNN/yDyKv9v79e8CTO0K/EZfFUx1FR2oXdX4zd98bk6VthHVvs3HIEZ8LtFNQ/74KvD/8lDw2Bi+jJpwixoefJCh8w9qrl53lIcrBTV0m5sqFWUJZul66bVKJD6O9UGNmyQobGeZYOrrQwdnR+gAE5Cf2vMY3z8XrsfYJ2BUnzXU7OyJfLJ4F6jnER2EIFGhU+ybIH9dZOz/joGJ2zbWqMkk1Pzzm3tMfScaf54DdOU+QA2OF9DB7rSFbpXjwmP9SbpQeudzjbQUeWv5VVSe14i/IxvMJw50pFCGW8F/LOA9v58a3tC4k+uHQ5yPxRleMP0gP4bZGjqlV+2G2v0Vyy0DeU4QobOlzef8SgZ6gjbH8aRSgh5Tp2BGmhTIm5eez9+T+TyQBlqeXjL0mNLE9zVRh2/IB/g8e6NHqH295T2PBF8doKf9Ymo4WIKpcq6S+nAEosN9c1d/dCpzRmfaOXmBhGlLrTrWO/9Hp/40U9Lsd9enZv99+5T0b2LKv7fo8/sYTHSiJ/H5eXuqCF6Kv0u9ZUuKI/TxET5HLmpSGQUXSgzBy4PFxyUWSvOeqvseuiLP4Q3fXrChZ35CTR8VQWarU4AaBZRuZEhdq71shd/LAB3zqfjK7JsGId2jK5g1JejA1Kjh9dY9qb4jw3t1WqtRlQx4Xhogr5Sk6+jj6iH3y6snM81TTOhoh+1fHOQlrxBV6sYbUoPGwf51Ra0iP1lYnrpCzHoJeau+ouf7/gz5rTaKmIqFAaYyF/loa0hLera55Ya6n8mMlTGjapdvc3hdTWHbYwJGrDvWf1/gfDBN2VFrzOBtL2Les6eD5fl2CCZPT3jD5AxmmncLpvZ8Hn/8qjWq5Ry6Go3RA4Y36NI94veqfEIcv1Jp6i+dUsPhBF5VNRKLuusS3jE4gqnAhBetl0v0HHmGnvNrjOItjZGnfnm/XzrFvPtddQY1dOrTf86kdkrh0rWSavV9GZxIOwwL1+pvmz/J1Oz/XHv/g6n5P2Qexd8+RhHHJrUfGzX3WHCmdnwMIN5DV95ztWDhsw/pudLx2ZLRF0cT/tyhJkGmnreo+aFcvakaO/BKigemxAR9vQ1L1NzoCS9UPKUVJWLLM/10UGttmtj0fCBzBMPCkdj4aAaUq6KNmn+jj8uWx/j7eC0hSnJVZ/YqARO+j74+dQWJtQdtTQmrD250WYgyS1rko0fzhg6Nc2x/eA2WlITwfcHohO8/PGWFbcGLhZRi/58HPgbRjjnTW43YeSifKfET5LldiRqeLVuFiq1xcIONl0msBuhU+OI29+MXesTrpDPKCeEuYAPUdCJAN16TB3qGz+cHDufwmmXSWQLyJfKOrMiMnvYRPUEQ+TXoM3Sw+jDo9IGPQ8aLXqO2UsDUOwWzZSmu6HZx4BP2axzPY6Ac0GPOYPLUYJtig/NbhTK5kcTHUCzDmfzFVLf9j/dbb6v/MLVYlxEtXDDkKFJdq+d16ZMq1UX+p3VqPvqd95v/S8coNrKIPHD6QFcEqxDZa9oa8HYqanRooSYmvRxSYs9s/t7BnL/LpT1Tahzg/+c58kb8td6UNXxew9bnmfkA79WKU9RcekXfppu8ovu1x/ouy0utDfcx8poYkxt8ypXI5+r48E7IQ5HcudAtv+De62jl/mcE7/U+amDyxr1aewGj7gPeKeuagxrO9ugBOxk6cVff2P8id/kDhhKFbtET3vC65d6y19HT4SXdqHmqHvvIyFv8nbh5MF966AkKjuf57h03UmXkxcXcH1Knj/du9J45PVMjMHCXk60b7DXsn7OQ4SUnXyuPDoLL70Ekne5b5LUwHEPn3Ash2dxazvTbDVg8Rj6rn+hRQTdCfor2/YoaeEMhGH24DvHjfZrwAGE8hrftv8WSXp2BHmK8oEu5Ad/QDj92HonQQvbag+k0BRfBcSX8de98vxHA1DOC9ytm7oG2xbIULEmB9zsU6X+Ykk/Qqaufnmixgq929OPkTzIlT3437if/Q97r8XfrlLKQDEr3SDnRYC/2rGg9ZODJF329iOFtxAA6crOmYMo9Ip/ocR1RolxcIXjJqsaGn/mLHsMRqeFZRb7oJ6ipl2aj5rROaFneQze6M9dB53FJtOkcfbddoqP6mZj1LCvbE5XOEutfOejju4y/z8qC94qm0Ze/M1tbUno4QVfeV+S7oIEOvMbhXohGnQgmQ2ULnWmw/0WB7WeivqBCmB7y8POFzowvMT738GrR/IEa/Jjwcpm+Rt4RVFFnzyW8bfbk43adDyat03tAdxqbbmiHTsuMqb6iMhxt4UVP0MnlUgZjQWa5/niD9Q31GLonQicjmaA78gM94Hl3Lfz/CgwPGP6/e9bw1ocD8tbTTOAth3ucXzZDDxq9Zd4z1i4fe8f6w2UNnZwMwKCcQ5fOrDUp75fQuWcEXTR8HH+2DaHjs6mr/zwz80enfo1RzIb+gXaX1X+Y+tEp+VSo9qaVCnUaPk600/eFa9Os6v8cUxNh9jvvt/iHPDPz72ZqKsG71Ft4NV9+ezV7z70tZd4FOlIw9NnU031qVwfowNdCDW3ndQgvtHDz0Oq5DpDfUXl54zeW7/jN0ctX9LqVYOK7RN8O63ZB1ZzXfLUexFow1VFPn5Ul+Mv+2zJvWnuULzIw8xKga3dVUSgbbg9CeJo6IgtqcUGvQUR5NFvmLUtzHTpwfe3zcGRoIhsu+di22WL7mwrezuzARO3LBzXqbXzf/SyGqLYdGE8i1WTVHV6r6g/oAfUUXvN79wLqpCd0QOU9JEp9mdLLy8iDw9Gp2XpvKlSyRBeCN0FnngcwXlSGpYbVyjXZp5DXdF/gGMLvWE3Y7AZd7AYQMb+awhuLPXTpsWfQpbiFN1R0HTpq5Di/mx461K7iJZWlB+9JCZgTrXpBjzvOR3glMJnqtKNX+kX+EzKV2KlsVSouDDpeC7n24/1+dOrXGAV9bxYtjbQU6LQJTHVwOIb/kym1DJGnJk/kqfrzR5kS5d9d81X+pc/MNBtxQ1XmwatU/B7EYKLodGte6OvdCb9plctH6k4OalCukU90JQjQ54euGgw1ZPiTN2mo7QkMrdLcZEsZTJTNBDX1OvH7eCfqgEr5hZq3Dx1p831hwBtF2N65+dZs5JoOMjg6aigd1ZoN9POQnkJ0yCNXh451zMf3TexP6BLyxTwQl1TBELmRPRZbVsjI+M9AstxQncOLZYCaXh9hD+/lwrtN9sacnlsZuvHsUYPd0oPO2J2Vh+EHXkt3xBPljQmdHG3AZNpYM3otS0ON3sIqYfnAGFI+bXQXzhZMLzbQkXx8wP5FfH21zMdQjBpe7DzE94dMXlB775D3mgA6MlvECrUxvGcwWUPHFof5kKrZGD3lUKBndaQsqDMPDs43nyObMZyvu74Bo7sQPWA67jd033Ovut+C4XYrL+n+tCw1uLzR0/4HU++pav4wpb+VUnAKC0yZLZha6ZNCtRaPOlFT6XKknTjF5z/M1Fj8nfdbiv89OenfxNROgT8vBwp+o7MuBmyZtRvoQI/fnFTUqDsjh9ouQV/cmlyXpvGJHpeZk4fviuehj/+g21sFQ88xlqdGNYSuXFBT6pXrXOLOqTl+sP7JdK9o+TmADtYMn7/+ClK46i14O81yg0ODvj0yNjIlgXdQ/cFtVbPJBzVeD8Zg9lbDC+UZmE13uilEQSfWLFvwvLPUDnlQimA+XPszKhc5mFMkfH86cCU+vxBe8JCjByyCHvlqXUJnkhxea2gqDr2aEXQ0v+B4U2EypeY22gmh7axiODfoVtbrGyFKTTDtXhowb30ObmitXYW5icx1iHtVzYeOsIs7oNYMkPeWD1VhlScMKHMPPF+eoYPfHMvv8Qbnk63Rs0rDQA/oJ7brt3N4T0FHD7gj06rRyRLgrY1ApYZ90JOCo6uxaawtqImh44F1xPH8eq/H/87UfhKXOX39+i+dWpecIWcFnVqPj0daNBs+ZlH7f5KpyUT8DVP/4z26/6r3egxlZOLnfQKvtLY1nQn8fvGbCaBCX0Sfdfd8nnm9OQjRh31FBsA89NGHo/rWFN4t/s7v1GzkveAfXXit130uUz0p90JoMtSonc8n1O7ZwfU9S+61qcTn35GJGi+eWczefrKjO0KAG91z7pWC94yeLu3zaOdAJ5L3e0zPTMX371NBZ8v9ZoA8wpB3xDF0tcmkBT2fd/x/skUN341Gokd/AnMf61sw7eWLlMywvtDmunWPuJd0RtCZfcznfYwV7mv3YGLcQXfc7XtC9fSxw/bKlccy5SxRt5PWgn/jY9eX7AxmFg6OV5VwvIcdekhdZYfcn3OGvsFtDm952+d+NfxK7O6/p/QKMvQc6BSYs/I55cUSTM8IOpQ9NlPqZhqYHr2QV+WkmdJ9vUZeszXkyUC2oGvvL3rQpnHQA1roWAL9d4Odi9/joM2mVn/qkVC/dW7+jFH8YsruXpKuTveDgDYHOxconQWJ+j4yfgUBXtBKtM2fZEr67T2Jq3/pGIXhTQbUZWyvBusEeaF7JCqVpye80WKLPpm0+pZerytqcr9EjQaOaEOHOtuN6ldWsMIWMrqVOh8THIGByUSYUlYke9WPVvh+3bpfahoVuqFOYk97NCa80nG3FyLj4njM0WpGyUvbq6GRrfjY+nlC2WhgCuGB1/Q1UT/UrXfYv9sWyxN1Pqe0bw0hmK2LgO2/YDAzfBNMmd+erUIw2FRHE0w8vshH/bunKk+xfxed798XOpEFF/SQuSfAi62QH+vzErroXjOJCXI+ovvmuFPDe/I1mZKfBcrvYyaEXoXjeftQ7mLgYX/PudOyq1Px5/BCF4OPuerZOuHPO1xB0/3owhke30QqPl8wZtzAiHfcSFTv9QN/3xV0Lr29R/Q4B2C6HkLnc+M2pjaSoLuegvWtJEGC7proUcEOPaxJGzDbNfg9zCG88w9TZQemxAA69WuMQu1npesYI0lTH8kyJCN3C9VpSU/U8WJ0JMOwkK+k2aT9g0xN57+bm6T+Q+71+LuZCrao4aZ2DCGSxvw5jst6Sclib6lReEANsBty7+2tmG40TDKTlYNgT/eJCn/vDFcBe6yEC9XHEPkjSxydnUxrRHlqmWrwOmUi85tbS7W1xvpXZ0PUxD3yxcM3wJwpZTor1vBShTg1cl94goFwAV1JWySBcHn66uw6Vp90O+hGHslrMCG8hAny1RDbE2f8nr6zL9A9M3ao4QDfJ9BGaPVYn+ZnYLJuHvTyHobq61ds7+rlM+r0Agy87/Biz6JfUdFfwKAqr/gc4UqgbNJtc99cfTW2+Sw6qlmq5ZHnoMa342ZCj0eC/0/Tb8LKmSAiD3UGdBqssomhjqi7zE3VT5eo+dtp8qLXg+F4gil60NRajOi5SJH3og7nZxT6b0rTM3S2N7OWvWiB7d8e0MHcxvEO5XkPHYcC+ZerEzD2XEyoINsUgrOaJT/vSfzRKfme6z86Ze6j0rXfZa2pegOdWmhlntuXAHnKcwbe/x2m5uJvnps01v4hz8z8u5mSZnlPTars1MDWHJkNju6QOidFHz/0qKGoNWbUTIRdHg3kT8+mCb8XfMDzz1d0THafL5Dx8+fWDabs07LpqflQc5ijxqUav/lk1ZT0/BZbIbDHc13roQTUjl+oQb20ZTadLMbUTc/bPKTRUmbRc/Kmx/TJn6miLyU2naoZPZ7jbR45/Uph++AtUEc99rd7uNCVWdNQqo62yPjjTGGS43+oNpudECniSmcz9ZZRsZhv3bDxsf/hIx/T7fEAE2MxN9l3t4CuXPfwemznID8m5w+9Zp6O/V2lEqvuk5KaHVsJwTSBrma6JdBzOjXcYDD5ElPAH3VDYSuE9Rv7q/bzL9Wb1HBDY4yeI0rnOz3f850b2CPsz3Sm9tTex+hRnzd0314YD+hkjZ7DKuiiE59fdJt6Zu5PHJzfbZBX9Niu8f3+guM3pLlAhfowhDAOsP1sNJz9pVO/vN+va75GEJYuSUzX1HX+CUi9VHluzTdSovInNxIcJLyg9N3Uf5Apefyb5yZNhH/pvR7Boaqo7De6GukMNROdmxndNG3vhrbloM/qRk/l1dBdf14tiXUjBZm5Rx+NMgtMnC/oi2ldb1SfrWydZSs+Drg7bF0/vkG37McmpqQSNoJ/mDw9bWadx1RW510eCiswmNytFvmk2biBXqYBc73zk16j1VaIFvIyYQu2CemxsjduNE/smB0WixcVrawLftMJCfukYKYrjDX2x7QL9t68O8pW163gi+1HZuOvH1KWjjdqkAofk82Omw+1lILZTwIvyUa3N9X9Gcc/GYO54b7q6JmYuhtuvnbNrtokpvo+VQT/8rV7Zmy47jzBdLgqsf75wSgotZqNEFymtsfmX6GjxzEC86cpjt+fbC5UaqWuhlcF61sEwpOqhWGogVGD4TiYJPS4Jjhf2RvL9+2tplTIsVyZYX8OMyum7Ong/E0Yjq+5GB014wMYM5wPf+fbXbbej+l/rvn+mu+32kml6jxlSflhij11MFW/6vgnTy31Wy7Y/d7/gzoFz/ob7zcR1P8e+Ps3MVVJ7wvl2pLlwb5bFix/G/BWyhXebXKGl5ne3JK6pcdQM4OkZqsSfr4MBfTV/R3/nzIDeSi6am7w9JKYnYNNDu/jgIFinNasP1oOpdWKIW9kD0/zE+tFz3atw+tFqcfGtEip6UjLQ/2etGy1tnJKu0h3I6NMdWZWYDY7W5oQOhL1LHg2d7qFHzAySpFHHJr4lN2vmurLH5KZwPIHZZmn5+HKAQOLqDpQMTpqeTBOlJoZStXQ/ct1NRrDKz71c05V/GBudP+CuXaBmi9H5iYPN80yYIP92aY8DoeqVy+wXP8sanqoCta/2KPGT48mQv5RmBp6PvbfX0wq6JiD47t1tsjGMxz/87tlrn/qsH97+53TM2i3alDesfxhWND5Q7zOg5wtFdYtjZS6zxI9Y1vZxNJdY1Hza/3+4qOwHde923yO9V+DNPlhqhef0Klf13zd69ui5XFSqj/eTxyUPpmSCqaOxyD+0an1cZULTrCv/qBOSeLv7kmciP91yXem/JuYmk8tm26zzSoP8ztqtt290cfj4S4Pygvyx8dXUbNtrMLP15bMtqr1oWQ/hZeaDG0NOjMb0zVNlm5YH6yWXYZWQNmn1ITglqAG+pG/5s9hWrnh3dFNLSmNnNoqXav+PUhEFquCR3BXy9xXg4XM8p0RQZeuazc6eQgy5N5WlDmDZR7QO1GYfasu6ONrpkZsg3xR3qsdvGK6VMNZT8TGvVXQa15C9/zZJ2YjxVepdeJlHr4i7P97ssgo8VIslxp4ta8ioKavzUr1w6wv2HNrlJTE7VoI3sZHZ4NbtabbYCDlx+7ex8hjwo2K5L12w/CK43vEEzAbZCvU/AH7f3ks+Du+j2vB95JlzKy0wfdFHH9gXRKTnb7Q3dKX18iHDpjJnMqg3NureTgeY/ngdPPpZWlY//iMHrZ4zpf0miQrNXoceo8Nv0JMDztbq/CCicyS6WHw1zyKX97vF1MbwwNTJ1NX1Ny/+KTtFrlLtlAHP0yZjo18Vd8mf5KpsfCbeemT0b90HoV5+l/cvVnzoswS7f2BvLBQcLhkyGKSKaGY7hRUFFSch0//pt29371PxInom6fjPNF9Z/tXCsyV67cKKGYcH6u7Sn108pTMl1Lc8CCODltGwU4y47Jy8DxcqcRWSeSb11J02D7BIt/pNcrQbLpB+nkHkMJmc+N11vp42uhUwxFoaJ5OU4aJfBiyLFNyiZ/1bY6d8jRYMXTRNy0UFuWP46BNL5eIm8lHRmytM4fl60wawnB/wUo+DVgW60/fXLkq4nkpU42Z8G7M53U4wdXsMGfZYrCtTX9KmtsLMNtlIHTHDNPFHesoJJ+Z3lXHhAPVbF9NybdIc465ZScbr29n2ObpIpLMR6822I9l83v/FGn+/Rh+MDpknzadfp69aclySux2hbb0qiY11elWx+bAh63IRzT+ppjR/qFC3z897jRzYE4/uDJGQyZ8KyrNxmY+aboGsYoyOn7tZjrA5e2sQTEiMDTZrvXwZC0Mtnyct9/nMi4OWLvGEDJb2tL+qjZiUy0BykKl4+vpn+Gv81M/NKUeZ4gOz0hTn7rUgHrZL00lzz1pyhqsE/R7yld/2qfk8W/OT8njf8m9Hv/0NbR3y7jjOnlPQJxnjxdf+9sjXrllseVoSOzTLj8MN/1uwsTucr9xU1Bf316ehii6ffQyg9bimEzNEROboa/w0LHmWOJkAPnhsCW2044lrvxWZnnupMifU9XCm+GoUIiUaigXjxdSOY9bcYnvNdfCJ+DOsPR2lU++16jrSYRLUx9TLy8GDb+dGPmWUVANX+HVmNF6X+PGC2n7UzIRrjxOND6DIGj1NlAypccjRqH2Mgi4D3rKc/YCt1dDF6X5opr8gPHCYraTRb7YhnP+qdQVNi+bt4VJxWse96sCxcS/Qb7km56nWyrqa0gOsKLvqk1vFp5QHE9ym+7KoOYRi3y8aQcDyrWpdWakjHOsjI9MPUXdaNwKj3NcX59qS8dX7czzZ7XHouimkD/FYM5n4+EUc8lWKU/tHwrPvamFqRyNWQb3Ycnl7VXHvnlRDxx/nqk5uiT/0ZRsk6Z+3Ofr7Z9dG7mcRhlN3Bw9MW1FHMRKCbHr/tJU3HyvV/5zmlJ+d0+iLI//++//pab+6XWTJo8PYuLePpAq/Kbw0+60w5uz4qw4vIltbPikWM/tDxPOtJrz5E2+st2NBkx89I3Clen9jGv19mDpfTjj3HYfNYpPPoJMiwYvrm7dOSbb56tNO3f34td9csfIEbLIVvp6zrEbJ4jx6SnSUeL1/JgbT0zZmDQ3H5FGfDaiPj+TnyJnYtbziXU5YISGDPkt2JamfNirxJ7pg2r6eGv44zvvdc18XRSHJbGaao7GiFrwZCJJrwrvJ8YY41U5Y8LOVTSr6wKxXBhPlg7iwOfd4pni8fUBWA7Vl29Wo9EMo7g+tILQ78WfmL8xORwmLNP3ocPtlbXA+Bi+RLb3rj1fX1Qdt2GriuVwhsSqrTtFsdNo/1sxd/jDXtW4fp1llp7loc/NzZ74Nnx8RB6ua869ebjC+jgft9nTG2j8Lr97LNaHJ6TOuO74Ubf2GGkruc3vYUDjaWQVtR+amsrg/NQUf8Udi0fCnsMw+d4v9SlawKnSpzC2BqSp4YBYsC/sP6mpyfQ36ybJf+t6FACxhNFodoXcDi5zDhrU2M5zYrOF9OpNd3IYYQz8ylKYLHx+UcP7d/HmUZuq3VrjKzmIMP5Q40tPbzfln9lhQH+/ubdp9ZqRhs5Zg5EqzgQf+bPhZHoLLM8OaVC8Z3P+eK5HuOryXmSEmxKfzo0Mq8qZilSMAo3v7+ccN+6uhzScTV58buw5ZnxDGgvfVIRR7+4x1y3a/jBfvPiMXV3sO2LZkg01bg7aZYUbPuyZOLpTh2vvVY7rw4yx7KkNat7q6w9m+rBv05ft1XxTqyFec5N87HMh9noN3lsUo34r0pN91fh6tYoxT04fEFf/5tP43w+s3t1ZiFN8lvjFtJ6Y1cYMsmv97Ey/3W1weZmeRb7Lpikfae85ot1TD7lEN4f7hn4hjb6vkBn9CrnznBC8VcuHyJ3G8zke1h6uj+aJ5aNqKvETjDVMN8YTxByrG38GV9LUdy499qDlP9dNWtwfXfs/mnLtJfnUOFdSOOAuQaey6DWZ3p/U1Iz95vyU/G9Zj+Kf9iljPSpxPWw6kU/mZ87dRM5xN99rbKVlmJoPNihRtIOO2OVYNnyjGRFG/fneZuXk6vB45D8wHjwblhbhqefD/WGL8Xx5hGyyPs/5cRibVNO7fZtGwdyH/hmfMf1kR5aaz6nGKytYYpoUu1Y4TenwKlsPMXWI5fKRSb6ysHGC1abcQbqOSo2Ps3eHmyikGpPGV+TJZ23j6nCm7S+iicZHxHjYeOMZ+YhBbPqKzjomyXTHsuTWl9zJJmNMjAP1iLk3Szm/L8mHqxG9rz0mPRc9uHh/lMRWGUSN+Q4mxIDjVQpCnJc+39rmB+uXfGmz22OKvLCWCdIm961wmcN5o45rjPt8LNLimw8rsQNMhim9f1T7jksb0ni0LU4gtvzCOUxHIcYjpYN0UDoNXw2XxLJn+whpMDo3/HumAleyuYOsOLicP7X7llgwPEHG0e1/akr9zlHENAbt11pkcUjs501lBabGIUNrqJBPnbZlCppxTzC4flscNn/Up+aj31xDK0/U/97o+zfNUUytcohlGqwhHet2yYe3IsIm8inTj8bq3Kwo2+MKj2uRzuOjxMEyGZYjRr+5fDunvJxzFYXY5SD6k6lx9WYCls5nC/lYVny+RH+Fsb9ckiZmrgNmcHYx+djU96MnaWiXvlVcw6lgaTvJyUfs7IxVZr1ZGpoLiYvvveIrLHPKW1p2475JGi2YaNo0OU18Xj2xpnfXGUsni1PK8bGfYbp0FMjWXzZUtn6C5fVaQg4jq+FOTZk9WlSdEBdjmXKpcBiu2bto03l2mnPKURxvYU8+E76f3Oz0tKLvP7ltDsqp4Um7yzDOopZYtXNq3izLNxZGUzKBcFC4eh4vyNc88rGo2zhc2nUZRv5+CcJeHV98p/sDLHx1C6n+7jWO0F2xvhY15O7SuvEsDTSsxsoGskvSc57v2Ruzq5RD/qrp92n0TMN8oX+PL7N7vswjDdXvWmRx1eznsBLbBF311rVJurJ/aSoceXsWt4MeYXKaxAhJSxprzqfmz2lqwuTfnZ+a/kvWzPyn2W9yKkOs78tYiHSXdtxE6tNndTcR9GtGvckmqYPRQaH3cSIkXsrrCjNL2RI81PKNx4ttQaxzW5BvzAyHHza8REIY0ab67djw+nC943JgByJPo0KDF1O2lG+yhKXuJ5P47YoxrvjTZykj7+B3hXyz3ukPIdZnV+IP51qTBjUPcnn06XmyL3PEyygTuWLJJX8k8CQfqxatONPvzvH5eWGVLqQ2e+Fjzt0DO1IPmPkiX0TQ8djmE9xssRb5Z3Cq+XbvA653Vx9EcT/cuJJ+hriqxmORzc7DlB8nW8p3O0ljYi9n5JOTTka876nXdBOr57eCA1aTN+2fmSQKnyjLKRaP/s7S52fA+TAB8uX9IxDCMMWL/1iLbBOtY8qT+YG2r1QDxMM9YtlxDrR/IylGYT9jyOmfwi9l5KBYbhciW2Rdz+V76WBx7GKRZ7x7cXiw/2jqMthLP9dL/6EptBLSlN2TD//QFOo3BWFzeP/SVNSHxZ/UlDT93fmp2V96HcXeijrMBqlNNavEEl/7MwMPopREGsRqag4+3poy8s5iuaa+Ke1mawfL4TUj1lmOGq6Yixtqx7sOmbd53vhOPX2wEscFZD3jnKt72cIId0AsM+AOWPXsjfHqY7PUGlENJlPvQn06gTbv8E2ZPIxdLPaHC8vGd0fhWn15oQMvvU2lruF8c2x7TO/aos3XTUosms0czIy5Rmw6il88GA9bXF3SVyt0FnJ+O3k6blYLQ4jNQFP45o0LxPUaRX7KJYmrr2iJpZ/T+1Kzp/e1nGERS2/4rrhX8yvJFevVRhLx4PVJuT5sFlglH/LmYNfO+V7IK1wH/IuG/ivl65TyUZznZ5Z6pxvnTrz9am4FIk3Pb2K9VKXtHVNT5E2TILc0lfIj5ybl0dGOc/qF6XhIE0sIXzPpeN82MQbTodZmmrFTODdoe5uxZraZtH33HLyT/ktTk9X+9dOnwoHbiVg7FxKYTZCi31+oQVbT0oe5MkIMH9c9S5zPH/Wp0fx37Pe3rkdRJ6BjlN0GDBfatuOz+5D6LDqUoTdso/Bzs5HQa42BiIbjxxwM2//gqg4CkU0egvLDgvKJFuwZi53LrQbrQn1SmIbRZpH/8bm1nUZovKNxG/vSp4OHNgsxXw5Vke2ZVnKDwQIj66q02L+eDr+kSBneWJ3a9L0lNnIG9zHyciW1idn5cxgvATA+ZTrLliPqAXKwF+jd3wxQ8581H6eXAgWGtzaznmvkWWI4aKwnI4FF8KjBHkH7Pd9jtbl22Pv8OZzeUL2yUZs4dVPy2SU/YbZd3ITQhnXHJ/dVhc5lfmZJSV/HDw+K+Zlv2kzMkh352pMcwO+WYxadh/cU5gPKn4kjHSFX6srhj8PCQ2MHcps8cSPBpzXOaA4M2t/tQG348jPuUT1YM4iMZDgHJQcf8zEOIH6tJJ8b1/UevaH+YSjzbcPj0uhx4fUTEU02qsYftvilqQQto//5rJwfmsLD0paAHC1F/WHu2xi7EuEzcBHdvUMs6Jzl+g9qSh797vzUXP+vUf1NPlXLQ++73ttLRBf91kD/Gr4xOUeXNi+b0Ofn8j1H7yWeIh5LXg0idEpMjaXFhKTsHN4Yg5h+U62nz8Oygd1xyjDwxKxNrm3Tc+mZbdGQ/DOLElnvwL9/Dhh0MRPx2xhq378/og7nextdXP8Gj3l6wE0sd7T9vPD55TwJ0Nn2PcP2uXzB67mnvn3fyRDrdXTjq9uuQ3V0OkF0dm6cWGfj4Vou+lYwdd5wix9q9JrFGfB6ns7hozxNXC0TFcTm+vK5spzI6OuDc4tJHNzg2m7Ilw/liWWDtiK2Op5fCLOqhZj19x7SqnUwmd7IF60oIp9KLyoah/EFkpKtNDD42kbEat/m2WCacqc5b1EblBeWPPqqBCHrH1zE1wvDz6mSQLuuRxg82J3FQ6e6wRvyD8Jg/GYJG7QdX68HBlondmqjTXjzIUxGT7RPyyvE/nd/ykg2SEO6AcmKG91P9vPOZgdJgbJEqdAVGGTGvsWi7H/5lGoa5FOvzx/VlCL/7vyU+i9ZM/Of9qkA3nvUHfF9rt72LMF28DliLoZHkanRveZl4eaUo++HNorf5RwCRwNc+XOjTQeXLWXkSfP5/kZNi6/K7iCf7X3k9zNrMfPUmtuarqHdeTuR5FrsgKzuVXRu1ytEcVwhXIrERDc6HVjs7RcKrNNXjPWh3FO+iY+cK0l5QG+e7SAaVXYPgbW8omrAvcVPeEc4re4mhqG2hfgzmaTgvTYGJvW0Y9lZ8no+12n7qn1tWNyA0sFu92gwWDJJYBuHJfnmUqA+mu4EWrjqqS3sE2LFYwfZx7hqfOTuUjTFctNGg/LqgGlfjmiWgwlE02hIyWQ8qVDXpZ2ITpX9govJn1ic2bbNi8m550ctM9Cs3T3Zx/NMx068KU5O1R2LI+4oEIwPAk3zcIBID5Y1xPvjCoO1eoWko+7EH126R3uQNSJ6Oi69f9st0JfrPSQjVjpQMuKM8PsMguSpGfXP81PgHzr4H59yFG3fRs7O8SHWYvIpZfMNy382T01+99x5Wfvv46emf5NPjauBg/zsUc29N9THpHSzwqzc7EVeJ8Q+D2lJGsjVbYs4s0uIrPZFrPagPt8vNg48zXmBFAqWbeTL5hz29f2BhrZ7iKhIBtQng1dFPrZeQiy1jQR7Ntqj4d0ODO2tmwIfL18YFN/ts26pQCVLGoozbFmWqCbn0e1moT2Klm1S1BlpojknqG2yk0DxoD69jcoTquMgo7zwzQefYK1gfKask1vz1YuHnr9D30vLFu1U1uDwtAx0ZH5jEfS+Bqr5mlKqyVYt7mSHPr8eko95650QczblfDgjhzMTeQnRYjipIUuPpOHV8d1GymJeQnk2AaEflOz7ZOwX7Nd9jOX7VrHULc4az/mtRdDmFaOjQj3Ht+cTDLbyiiX3NY0n2UtztJejbRtFquNAykIXQxNOLY44BdIzlAHq+agkt0lOPawe5QO185Q+b+tj7adPBd9njybjcF/+vC79h6ZiaEjjUOoC+X64F8nI7n9panFYkMaa5o/61PR3z52X9b90jsJbaRLqqyd1QP+7ahzRi49Z329YDkfq8+WjJDaTtRXEVmpxGNR2g/n5MwUiRr+Bzb5z0Nx/UpaoH/597nlQole5FxG1ku/ATjQ2hounEHE50TpY1+8I+exIfTuJFQc2yohqrttSzd3DJcLoICj/b9S6zS4JR94eihGGcZRCLOec2KU3DVyMXy1ESTopwXFvMerGJ4YkNsYcWLh7Yt58Nq3Y7c8Sd85+TJm8S9qovZg+vKvgjlZyO7VxoSxKUN4paQ72GUTrWi6h65YTjL3LRqRKOnH45JiOEVwjF9G9V0rQxocHWlJyE7FbrObAh9oZndNcQLQsJQcwkacoeiiFuLplys+ZQjV8nGUt3lqLNLnRDuiEIb0ezkbUk9ZSh0bur0ScDOQUtsPBAFUWH0TszQyJq0qtobkciTbeKbR/j+Oc3N2GTMQnqfPhx7xf8EHyqeHaSH+tRfbixH6jQiaNi8kvTSFXSx/GoRmhWpX77xLQpz+pqfnv1niR9b90jqIzpRYNuy3b5HU4lnCR3Dkux0UJeWRdbnw8SwtU+TKjjHzJNHC8a4L5YDxqo4XsIdU4G6JdvxOIvbukwXxuLlCbtOQjrr6SQKA9R63TIxb7adOAx0cG5YXZluH+QRqeH85LXBSjQsThQ1HAWdoHjA9F2YrBrm04h+sNA3mMIjlugTRx4W/0xaJp45XRl3CH0kRbxVBEbiTNYWjvjli0Tily/VK+OH8qNhr7a9TGvkiJPZ3BGp2ekgfC4UwasFKBjuUmgFqbp/DZju4YO8qyTeczhfNlL/XoaUVKeak/3UCT32tUt9u+jdbOZA7V65ahz+QI8LESKTRFdcA8XqUsD8pTw4OmtND7zEnTL39Uw+4qrVAdHBPiAqnjEGe3Aj0zLCBe9LkEvH5T3rL2rYgH8f7GnUIlH90dvs/UOtH+qZISozfgiYgvLkvhcdmSprbCaKNCSRxwB08fVWhahr56esH7PRKUhyd7EWvrnjQssghNI6aedjaLP6ipKRv/jv2Mv/ReD+2tLInd6hxQPRBbadPDBasii9u0NpY3/tqkPuo2EwLvrZRCDczE7P15iyifXEqYTGUF3R05TDQJRQPBOtBQfw+/awcvJi+Yr8l3XLEIAcc1psDWvoRm2q4huUik4cc7Q/SOR/r+0cvpQDlVOW6efioyL01uvLHaI/Lo4LPoOjIaSIzbDtW5siZ22sk9vL3tjDQZ+iIqY/KJ4Whd4/qyjoVYhsWNG6E8RFPRgxbPJaPt0VuoWm/Kd6sJ5YsykBy0PnPSXJ+ZNTS3yQ6jfZ62qXeTNW5o2g55LCUQ+ZbtQzHJyPeOJ/KRYHf2YWS/TNScJ41PiowbJEs7xvz5iiE/SDTyJ3hDdI4+iii0OwWKC1K+OerIMHgI2l6kITrJIGVRSnsOKy04otNkO4aW/Kk5H7ER2udX2JJ5puTjQemi8dxRGvyMaXs/rvcLfjzP1xm+JcgbtkBV2bXsp0/d3+sETS/fi2jjf7ngNgkpD572Lf1qxPJ/TlPS79Z4keFfch3FP35devFC6rtU5ZFlHByokAhwNZQXLPePyo3XR8VEy5LiNp4tQIHh+PNCyxzfGMJs+QIvjqgjPk8RJEeDOeBcyjfyQUkZ/GOUlH+e8gPV9coXeMwJsvKDf0D+zpYCJ7HZQS1lDqonqrEkXzkprFNm42ayj6gHP3WJgyvv0Zw8FiLhj90cLq8mweCoUZ5gksxBfGCElOcXLHqf2x76JdVQxMSizb1lnvLmIqZoxkdKEqpiKMD6s4XhZ7qFKJXtGta8Mcj3gpDYaCZJ4PvnEiOPI+QKPzg8q3iJi2WNLLrcc9LA6myjdv3OoMce9QCcXWdoZpbXYtp/UiBnH6L3HAciNR5SzaNVJKMunuRjap/WMNg5EdpJFbWYt4LDafdaoFXbxHZHw1SgmWQFGufjlsXX5YfG5F8pb9px0EYaiBdsUvo9Qq+KSONnYr3/0dT3si2IFUE94qS2LN6f7BuEowMdr8GK8lSUOf/xqceAWFBnp/QPamo0+51P/a3rUcwOLw+9xUKI6DjqyFdGE46Zm5ttOvZPCtcbRUdT+q67v5NZA6AbxIL3oheRTmkbtMnzSTD/Chj5UKJANep2uLjIWxFtu6KBw6I9o3+fewJro3HAPs1L1CdmLrCUUgU+6lsnNnyHbVJv6Dcfv8cSev3dF+IWvzW+iosGg4A7beLf4waeZkcsBQ1l9kN/TGFUeW+0FWsBUS9Ih1NYu5huFpwJWZcavnXZmFgpWLC4HxDxnXbNDEPWVCJxJmNKHYMn+ZhxDyASRdrBcqrHmLw+HhNrVfT8ZaRUkzeI2mhmmRIMPrqGliE1xF69okEwVCmPrjPa/rxLOAyNB+WdU7gA8dY/cz6Jr+TLizIgn/U6B348I9u7xSHD0cd4wWdyI5+7NkkbS/esB53v3G9eXEMc8r3DD0K+o56qPiP2I18rsddRd+wQkt3K4D/nKPx0b7B4YL8dkLaVheZo2LY/NeUPljH6y3gP8Xnf858+ZZniz2tK/t0aL8rfuh6F3zsW+o1PfL4Zpt+5cH7GSgl0kU4WhcNv+XWO+iyORMzOlEEK6Wig7vsdRGO7lGAx3lLeuScBYMWTHmz9lqK1m1QsbnXKJ+2I2M0dbhcC/fl2Do/W99EaHQWL5TexZOdoE1TrNGDJbm/PYRGN12hPArdNN/3L5/t6tkb3dLW/9wPtUrhXpxn6dZyxZNqOOhi71RO14u5S3qK0B6a/U7GShcZyY5q8+HpC7KnpKtU8fdl33lK6EDuVJSRzP0thti0o76mF3ybrhNxpfdc9XKmaI7LZ0Kj56P0KKG9JxF7xaVTC+lq/MexWa4b8cmrAT2Zv1C+W28Yu7hQY9JMpWnfbFpkjvUv+fEdvdNEMIJlxmIOXKA75mhGw+Lzak6ZPEqBTGTFLnoVZwurwIlbEatVGH0+fc7naXolVzx5LltPWgSzcDtFSeCCSqUzb+3G93495v8hdaj0sPzLHMNn8R1Mr4cYIxmgPkcdIU5OtHqEmvUhTk1D+k+ynjH8zR6Gw//+OROmvmqOQDx1H3rOYRYdGQmAnSeDSe83JF8KDxNkhmqAj3YiNVnOhQbQfMTR80bRRfXdKuE6vlOHTpy/iz5Bq9r1QFsQm8RKw1k0H7nzWIVwXLn2qfypgJnOO5nqTCOz0VoJ00zzQP178NoaM+P/4uFAeuGtUk2d41vzSb6nvDzcWS9KbzmGFFfX9ap5CPFyNOMhRdEfjtnEYLmcfCayr88D6os5ZREPyed3IT/Tyjyui3Yx8ZK9jheZlkook3qUpvMuTgt6Qeyw+BlTzob8zMX1vTUijSdzx45nyizveBW1ydA8aGMf6hEHbrlhkmLJD7Os90Rk/aPv1UL/BZHbeILd1+jzrUOOLCTwRdIUGY6mCelAzt6jHuNSDcGKUkC99DUPpHENUZaMUvG1DSaoLSobV4P3i0RXOGDaFJyLZZBwSn3pAuA/oeJ3e+n/y1HfeD9ui4XANKwNNbdC2eLFON1iMgl8+FUlKr8HYDIKfmopi849qavK7NV4U6S+9juJTz7+r7Xgx4KEiNik+vYMRbMdt/LC6hk8ZsROkAWX84p1IoL+zKwZRvxEJ64h9WBod0boklCc29t6HVa0ABsBy6rt2V8O0U3cY5h+HRWMeSTC9+CqabBZTn51DDZnnHNHbBNSHbxe7A60O5pThU1MIUTxKaOxZSawWWAId8zUH46Pe0co+5KvLqLuBEmwvxIaWA1Hek08OD7jGxJ0obcK76MVr53pHh++IHTX+nlN1f+fN2jpmmAH0oF69MVrDhwcx8SOx2GinYXwbGiJlTkORCr/5pYp8lhxj/iIGxC0uOC9Z4o6IHd2xfUV+qByR3BaUZ9yn66I9+l5fuHo/Ggga2r69Ons0HofynvvUyEfGO/JF55wgjOSIfOm9p7x2/vYgSmM3YlGtgMju9Y5n+9kZ3cghdsUBHf/tZks+yAvKh8v83cOP9Sh+PHc+9qKtBMnD1tHv6raN2NHuYRAtEwwPnz0kB03h8JHiEHXPonwVz2X8g5qazn7HfqO/dN5vNXZ0ysQtChzsmALbFfF6si9fDKfHNuWpBR+02tanv2DEKvNufUB/g5WI3YN8g+OSOqKmKB79mg3VbOTdVPS9KgMsGqEAsGqLVrxzRHR7bW/w0rczdL0NioSrpObHFjcIHdU0ZsNTCcppRH19c4FW7E8DB67sWqDTg8mS0e4lQXncnhHKAtvYN3gNS7sln2yZ3cYzntRwX/WU2AfSqI06k7551XtntCF3iPWeuxecnt88Ex1JG9MT+CAtyfe4v18w7AtB+zf3ZYzyQG3zNyP2dMreIB/SSPNZntbgPfolBuNvzUva0YFzrBJL7hY2w6P7bsAs5mPUbaG26WU6r8Hoqiv62d4TScOohyhtpyFUZx/waX+I5Q7kO65jIMTFOp2Dpr8uyE0lB9T3ccknH++I5mtI7CxOxg08xVbQf6/It3AYl/BjPYofz/ONTyu1B/m91XAxXbUi0R+kqVM/QVxMnB1LkhP5VGwvA8pfCvnWxLL/ZJ6a/26NF4LDv/O5Hm8dBqitrYjYz6c+PYq3A6zy600k7uBT8yo9PdHgMdVAEhoNpIfdFs1buWxRNb5nsWbX71zzk2pyEBLfw0aeE4jYgjL9hJXE7+qGaj4jH9nXT+qbnqpgIEwEHCnEktzlCVrPctEm8sf2IR+MWnTFzhDZR7/5kJ2KDL1YMiGpL68eHpVKmt5ewjbRkXx1MlXJ5+S9DQns9gjbV6pjfYw+LeaJT/nixCjPPX27Tc4u9fX+0ZnUE2JiucUqIaec2W9UH+EC0E5FCaIu71hvy5lIIohuPHTo+NjVhHwmX0s+iDMXqKXnHKJdMrqB48EJjfvMprw51hEOunJAbaRMAcuAnNj0oUcLsgVLVkOWUs2fyJeqhFhTWRgarKvZFNXDJRKJUUkKPM4a7Q++MxG1gU7q+tD+GqHksqTbJR0sCpDR1Q0PIr3TU/ixHsWPdZNiyd52sI09lTQ+JU1tR+T75WLwS1NRZDkaHDZvH/1rSL71Z31qxsa/8yn5L52jSOMT/abrDRXQIBENvEyhYPrBvk1eVazw+iSIRcSJfCQCI4V1dl4hL5OixcdJ1mCTRVt0HlOX/l6Je2IxyifO5kOZWzoAB+NRVWicLLuNSlftoL/IEgbvfcii4PRRKKCmNupCooy/Q9sBZ++uMAwnGsvfWdXA+jMTyLs7Z4i8aUB3YI+WSzUeSwAKzGwaiRbkVpt0kUG+VlcKiuf1yZJX6REbsm2Heq1a1DOkdw32kXzYnj58EV1Ko4d4Uj1Jo6pL7LVrfZjM0x3W73zcRulM9flbfc4Qlt1CJPlBzGG4n1Pm38zSFtGh/HMygWp+eKO8d0mp8/gNFhhSAhWJv18qYLfXIy4CgzQxPgsfbDuaERtuiTXDfCfBLhAyLl7riPLnWCKfmdctGssL5T2SKTGme2rRC7cu9aDqU0Nx9kYYsAmNh7k7BN9ZzH+u8RLLstqAqEhjEyxJUzOz+F+f+qkpDQcBWh/1j/vUTFJ+N0ch/6VzFDbhCII6+M5lR20NK0EstHy2B8pTTvxdx+h0Qe2VLdp4vyRWCfw4w4XcZCy+qJQnQrlYY5A8XJGk0o7Y56yO0d93lA/6eC/BOZut0DbnNkThKKrhept9UDMOIcSHwnjBvSimaGitS33TtDWYOe8EzU4ndqp16vOr5Ek+1u+4iMjAagiO0KDvOMRy57jtoBKU5Iy9bUFyu8XETuz6RixPd0ic4UwDubV3aDynpLmhtiuhVdshwiT3RNyt9g1Ypyflne3ZhSjdthycG6ZYX9I3S7Rx2MFTjsYYSCn1jNOTfPy073w0Tw/B4rbMNLCUqsPwXFLeg6/gV7bmUz4aPFlsO64P+xm9z5uBS3nTZA4cj9EUbe+2aHERvl+A84JYMTRDEW/SroNu22zR3eyFSDYu5bnOLfZoDL53I5+lDyXbEzC0MaIesNJ3/v9q6lNSzwo/n0H0MuQWfvrUD00ZwHcMva6Yw+To+qjLnz/vU6Pp7+Yo/i3rUfzTPnXXZMroxzpgUb1oUxiPvSeux3zPIueNc35w2iOGo6nLcLGlvGRv14jhwCe2Ox0PElxGHvnQoKGaDFWqWduTPxh+nz0aj8MP9V1TLVCVz1Yb8d22hMdTfaOJ96CNnGHSQM+rB9pnhzL+6XPsYMV2HuqD57yN0+OC2GZRfa8zKIHFYdUgrL12jWZhmizaNFTH87XXoDEam20UrHQJMKB8g3O4tFG4ntaQP55r9KST2cbrBflI+7QnqOXuQsTLLdXoI6S8w99rp00e33nDc6lZuLGTe4vlaE35xWAf9BzLIQ2RnIELx0EtjpMWWZP2cLh852DGrslwGesaBPFNR/8k3SivhU4Hqkq+6ky+84JsbkgQRPb3HLC6gOR91zt4Xb7zmDCmHpM3XQnPk79GTSwTgafnq+dqKjf0edcRSOznw2ddvdG4vF0R+aeYw4/10t+vjS7iyXH79XVr9lNT0biWOzg0d9LUs961yfx2mgPsJj4GZke+9S5Pf1JTMvvNfb7Kv2U9in/ap9YnVUKVKYHA2iQ2uYb2BVfnUyPi3tY6Hl6fHarNknyElYRbeTFy0WyqmCGfUgKzGCwxJOpq8TB5OzCL1Bd6hRWyxPVICpGzzdByKvKR+SZKYcejBxoP7ou4ue9LSMLnCYPsblONBuMSjMWSU81MFBavV+4Noo8XUZ8NoY0pqjvwTsUKzanGWRKOW8ojR/JJf/g0BdrF+wYyFAdc98MTw5F/VmC0Lyp07CNpTsg7YlHZI/bMLPINricazHF2QUONSdPrVfICHp3GmOzfZxGfb/ULHovtE92P+tX88HsFOqYmutdtAsnFTWsw+YyUflBNymvrlwSjbiujPbyf2/gklRqsckaa4HtHRKdFQu+78gi9VUy+bk+oBymx+r0OpQwoT215CpCUS1TvadzGwb0peVpWG9R6csB4UH6ItWV4EjccXNJQ0yg/NfVRK9LUD/Yz48/0p6YwbeUGRuE5Qm/XkKbOovg/NKVf/qhPKaPfzVFM/yVrZv7TPoXx9y6EYO+zuLt95jAQ2wPWZFptdJsj59XY22FwGFKftJ6Ul5pqYqDumCiSZt7V0NyvBbr9wWYxZNSn3UVxR9VjgYhXfeKA6L0U/SygmnucVR9cA24YTEvK6Bvl48PBuhK7DcX3/JM85jAyFMp38VASmEp0uCcjFiCcTaC8t9c0MLJTgQb9xJBc7aSHzRoq9JY1Z/Hy8O7gU7MtRu/qIKKqOqcgXaDEBatNyoN78i/NvpLmxwcXYn6JX7Botz2GkkHj/+Tkm+oUKCkhHll88KoXzHL7huHqbotoULaU18pSQz+0kSWbi+RQYvQ2aFkfE5Lh9XWDeUQ+7WnHEyTqnnyiHlZryk8b0sTbTG5wqz2G2npGvn7I3iWN5/RGVUQBxNMrd+CkzymPxTYCGrPG4eebWqOzUuw2lk1iW//9fKCTP5w2Ki6NBD+elfN5JTok+kit4fam16N52kLs86IDZq2jnz4V2wb51Ge29Gg8+o4l+k72/6CmJspv7vNVZn/pmpmPs3iisXpSjd+WewWWyXNLcOfmDLeR2nHvOwdh1iebJY/Tu4Gyl0ZoL+chw3tM+WJ+JR8ybiHV3OODCrSj4oL2kRAtQol8bfgsEuTRnGpuz7cOmJtnj3o8X7DIaAwNnJTtyMcGlEcaYSrQvfgFrcnuSTWTywr13ZOP/KwaDFU/UiBkJ8pzJxvapL8Y/i9N3T0u4qmIa1iKaIWrSb5vMfmUNxCDZ/Y9v8VFslpTDcateiXfpTwWhXLcQTlWj+hKNxviFTdKGI69EONH1LXJZr9oIN9de+RZazF8Pb4+s7bnqKarqE38AdwA9mKNVtRyhsp3XlJtqad48qaD+ERDh80iqtHWEvLh7ZY0e71Eb9TUpcMSX9J9kAfeA/lm5ouotzsNsgkKDLRByGLloCp8uG0r1FedxaIcd8TaPWlcZ5x8z0F8wY/n+X52GWnKSklTvTOlBPjO/uNTibGM0HY2/4emHK8gTU0G9p/U1PR3a7wo8//ekvhXPc83/2zvCG1HmvLjzw2ak1dgKbyYRaM0vIE1hxoDEdkizu/vFDbPusFgRfkrcWvq0vfge1fHbk415wXNCw7l9xzwwFuIyND1HqSrisQa/bem9S2Hens9Uob/stfRpvzDV8Q2HmcW9e3g0INpaiVaO8pDcbqzegjunovhTjIETifqC+oBaVTVU9LY2dRfsOlOFdrMpu83XjuERXxKsdgnWxrf93o8EWwFmr5JyR4XrxfoR3bEYFvZbcI+egmjSt2jvWisFoe7vQ/q6fJCqwkp4yt41iAyt0e0q8ISySSnfKhknoK6V1LNk/cRq07UCoPa44D3vmnI1+Qzcn/UiOT6pnwoQnWF1n5hQzTykxqmT/bExeLqEEd2xKJFJW5okCeyWOOtAsYtDel43H1i1/zZ88WzWKHRlpRHvfOuh0klrhhaV/LVMCYNd5+HHElTWROJx9Typ6bYOt6zn5rS6jhE+zXeiejwph51086kqcOdWPAP+9Rs/ptraJV/y3oU/7RPTYEyvV7Ynkjm908H3rsKsA6kEJLEuGtwEYJq9vOyRJxmO2K1nC+I73kA0fFEeWm9fSaUqa9WGw+95gbLa9Wiup+7gM9wR2xoRCGqn5ZDfBhu5sZ54tH77uvLLhqxpDw8UV64L00R7U9ZCou3ZKFm90fAXEo7WASqgxrcDGKh8fYG9+H3mWXx1RBxbFGfVwt7id8L5ll0j+i19JjR+HdrGsXueUrhs/RitOUZiOiSUw2ao4ryzUz5ztMddg5UY7ZHPsrpdRVSvlo6oYOee9+J+FAUPWRLGq9rcxpf1RoNZNlTQq6Ogja6nJPvmjfREnkNtH1HftUgL6oDepdVBfEsMiXIRqcStWhgtUl7NBCmgXxDt/6y3Cx9zcFeFVfy/ZiOf6G3LzhWio/6oKOtrl9RygXzKF+ZIfWc7/OnYLz8nsNudfI990Aa/qmp01RrE6FvS5CdcBRNveeeJfvrf3zKdxXan5d9UsA2Rh5Ctti1uCz/pKbmbPQ7n/q3rEfxT/vUASlPaMV2QRleSqgGhapiXGg+RMajcuC9k0t0N5XJktMt1mA792R0O8lrE+NMmqCwHOHiiPR+dXw1cPoU30x+cyA5rmIHrAnz0eQFsDgYbV7G0ZTJ5+4Ebzg7xSWc+m1NbONwFvHuQKxkz2YYjti+jR8VONBJVxsd6aQTeybbHqb1KUD1pOgsSnYa+WpsU746bSncX2eUlxZLYWP1zguIP8GxhjidRWhNX9979t5aDaOzR77iHUgjxGoK8HK7xXA2M1tys1j5eU+isQwaiNpg7IOC8g4NY8ZbDL/5z0yAfGy/JlabZ0YPuyXlSWsyhu9ayU0K1429x/Aa5CKmEOlDdxA5cvljQTwRxKp68byga+XEmseZJsFHIo1Y6zEd/+W2pf0rNAedulhQ3nuonO+HcoFabpht9Hm/a2A2nFCzYmLBmYf1T/ZjM9BYggn51Cd6SNFMe+1ZHM3sGoapHqLZZTuBO7QVeO4OC3QUIE3F18L5g5qS5N/NUfxb1qP4p30qmFwPaC6YS31zk1BN99YKndFXY5/lJIW7c83QsyyqwdlYUwDD6IoL+3stD+7Ity7qNUQ4T0wR25xq1hhUNfpFR2wV9u/vcyW8BQZTAMDBc9MbvI6I9RZDk0UifxN1DslntPjKIckDroDz2TJ0+o5qemzuEUKlMHEx/85rVY9nA9b0+s3YGb2+TqiGm4Zyhv8qDRYN3EaBt99qmJqxaKNmZnJ496QpTTkTO6pBQzU3IQ14d85ZAjL56k31NhjYjPavX+5ukL8OG1yw2xaSuD5weGnVGg3vwSG6SQmH8/eaXa3JKS8+x/uU2MqjPNm3BvUMA33Y7liDZmImLNJXEuW7M6QYznuzjV3vo0HD2QnB/Z5b2Fxp+5sHHNEYHhYQnRasBrRqE9V34gpUTsMOPos2R/X5Nr/vE3u/+OyAzrkhblhMXwixY0jRqH0Q+60o50GLq3H06XFP22ekqap4B+iPcQeRqhYKVKtggXBt/rymRtPfXUeh/0vmKP7x+3wlu8OwDF1IZkuDQ2scXhg8XZfh9Cl3wJUoRXV14W00WVMemWnbE1HYnPKQitocnhb4uKhOJiTrIdXUuq+WGDoF1YyRUYY2O+Yit8YGsRgf1kacPWt0H2PKPzx6c9iyZ4H2lRowvvKug37tXdEdvOrvmo67F8x9j3/XTdKpz0+jEnICM+TuXWMYb6mmDLeifGV+ryHFgvKcs/hIaKc+tgk6cAPklYdhuzcgWTj096+FJ9BxZWI1aMhXZ/VphW7VksbmWVzD6XlPcREt1wIXM8mB3Y3YV5ucoI1us7cEVsTOuFBg0aK+J1ZUP3KKppXT9nVN4zB6fzXYq9hiZ7MOau36XfO/4CyGYqcARRrKk4ZOLKeoxKLDmo6/s4jdNtkoLIXh/aajagcOS3bwcGCxsFPk+yf5eNW+HQhmRUt7PaeehPPG+ampcXrQ4Kem9Mj6RK9h+F17bHWi/CbOAS7Ozx3E60ch/fQplaKZiN+W/Cc1NZ7/5nm+ivGXzlF0/LSjTD6ifON93goMwoGL7uxDv+n8aqbgW+y7hkrGv77R9OCbRUdacr7nSG3SjNM8PTTfCy6ifN0QG9nUV73KN7/3+WIHt5pYzNQl0tRSH5aG1s8q9FXKP1ipxGpxwnJ0Sg9EEmsdsacTHTG4rpcMxYvYULmpgObI09rYkJ8pbMfEgr5YaC1SrTtgxGqC5nd1smR/oPHtWU6aL52AxYPRp4GnIhbI5yu9jdv09V2PgsQXKhVp5KOSb7kR5RU+iMgnb4x84LgfeOjPy0rEfMV8aAQjX8OCfHAhxzfyAXHAIL+6Isky0vzwDQm6I8+AqCZDBF+3V2hvpmEbr81EgqtWIAYr5CLeGPoL7ODaUh7akiZCn9htas2IKreKS8d3DD5MmtmQ2NFxBK5OQQfb9VeTz5pTJ1B3HK7xc4+ad6HP6xQE4TCxRtG43f9HU8vnikUvN9i30WxR1HAbTALU2ZU0tcjsX5oKN3PSlL60/6SmFOl3cxSG8V/4+5s0FRn2FnlaUv65Xt43GL9e33m+pc3i3bwt4TkEyriVASzZfPnd5KcGLaX/PrV31HTQPVoH3fB7vmhzoT59q1TytY9JrLJFrYSCtVTxh7XOMFhv0CgmlM/0UAfKEzX5SqmSJlw+JXbKZ5z6vg1bNKuggIhtdUp1rNVRs4dEkY9URTjtKgu13YNq6KJECoAaIcLj9r2OYE/jG8ufH/cRe5T/uH4DEouDdo86JFu10b7jDxCOKeWrckp9fs+KJbGYTfvnvcgHPmlMfEv/STW9MkqAqiV2y7+aqXS9g9VS7IgiL04bh/tdB0P8zoG8pnqL6X2rgJZ+NbiUgzYyDWI9MYeA8phFvngexB1Y1XOH+uVjAhYhsetAEQ2x2IG+b/JuNZA6b4rm1LBFQhxNeTajHmDGCeXRnUz5SzYYHZ8ZcUFst885HJ8bKZJxqdL+Drb+d6WZZzQfOXuRuAlpqh/s/J+aSixWvADOOvXMZEn5anI98T+oqYn8O/aDv3SOwvBbYhV7RhpZ2XoPB3kmo7le2PQb2PsORFaEyLMrkGZK6uvbBDaodobVJoOYanh2VB004gu0ydyM5tAYLXXU44zYzhwSa11twdH4zmlF789QM6wBFKgWNWnI22g9DJLo+1RbYrNYpIx8b0993ouGaRuP75TfLrOIGPM8UxmetacPH3Hl6F9qlUW3lGoYHjQ+b9zqEA1i0rDW5Qv0ZuAB+iz2IRTMQmfuaSyya9KgLMs+GochsdreJl9ph4LGU8sg4kNAvtlqfIz6oCgEDr9zMFtPJLgA0FnST/UUykilXlEPv9fZ5/R6kKshhq+3LvA8275AwSL9Xpvkt0nWUE94MEY17U9BRHtXbyDI2i29RmI5YX3z0OVK+c31qYfVm4Ty5LYYY7AZWsR6RX0D65sH9atDvqoZxAWj3XOD4Z7YOW70SALBP+9fmtpvtgjz8f4Vja0LaapfFiV4k9F3TmdBearnxH79eETsXPqkKXcg/0lNTSe/u4b2b12P4vQuqu86tBbDS7OrQdXZBX1NtkSSNHuEVTvzyF1io/3OQVBGzuUKg3tgCpyr1GfP3cxGa7ShmilHhHTTeBajyhn1Vf/LgofkZFCecHURjdINN1KrzSiHu+QTbdA0cJvbIcI911l034gapF2Rk2+9v9e7XYnlXPBUdDdjtY2ytcpB2V9JLYOHSnnA30rAbyefGLDQWKJ/x+PZ5hD13HCJgPaNRPnjRHms1zURxwXVfOefyFfTb74yqqcC3oEimv+5kMbLOfmAcuwPCCIne5iWbxr/VkU0hlPyuQnQ6zNWNeq37zncmUS+Nh/ZxFbhQSMfWT5voL6EQLA/XhurG+xh4Z1I4zQQQsQ9saXPTmvURo/vOeoD+XrmQ0XJdEK+JFUJaSYp3ugPp3T8vZnvQ9m0Ie2/Sp+XKq0DoASI3rWjnjX01BcM7sk7UiiCtcnlrvq/NCVf9238UmRi2UNGAr51DYuMWKa/DwPnl6b+sE/N5v/X2vuvpiZ/63oUuGpLdHFiifhSxSnAszpguL5RHhrcEmK5ol1gwIZUg8ueasB8wfJ7T+A3M7vogLlnxHYTm/LGsnmSzwQiJB+5Uz4qZ998sfI0VPdTrY3W3loxAt2jzH3uyJfcM/kcDLc+BmeD+vyQfebA6lOMC5lyeLJfaDU4+XgekSep3+vxIg30SfRd4yRRqcZ60sjh4bm4iJHyVjGnfOE77ghdplE+EQnV4N0WBvqzObGjw6nmV5FqY9gdiBVtg/r8ar8VuNA21DPMBflA+8YMXcgEw04hKTj5M6B88ybNFmrM4ZGwFVKqopj5npKP1gjkQ1WutcnEiXqQYIaovh8uw9v/x92bdKuqrN26P4gCeVYEIxATkgjArKZiirkIyK8/HR1r7/mdc9udlTXvWXfVhm2ohPg+b+89CMINn9BzNh/h/Fygixf25tTrI0+OXzXe4kB3NtXrbM3p+OFLqXtr4RNeVsW9QvNpql+fMj3tswheT8H5hffL6TsuEM5imcIrbusbtS+mxPT1+C+mPt5PKq7HjHl3DXl0vQm5b/T3+DzHa0Pb9jDifU8/0D+rU6Ykyb+5PmXI/5A5ir97Ll0MsxnvTfdgaJwdhtSfsSN3Frt+ltz0nk7H1Blx2q97RbogyCOtWM+hK+iz/Fm5Lj3sr5TTqUiKVOzuOTzmz5CH8yulbLXG/7mhOdyTKzdj0+FGJsrW6hbD9ntSMpCRJFZ7KeDxFDWbzB5kTwsZmX7YzCIpNRbQOU+F+7NiTyzCsBF1MpIdlweCIEiB6oFhv1eM4MV8F0yWYF6dbmo+FMRBkSgHeNXPb+UMegp0Ls+cG3XO1/6XKZYyMHBTnAQ6ywnlpwE/UYHZPvLTJKU8WODxoN0FfFDcoHMfxlIO7xr1tqj5i8NLur7UY06NEfJd5Tt7Os6Q1/wr8lbqh8hrvavT7T+RQ4ffQW9IpXK9BHNLeE3+hncND88ld42JD52/dPd89tmTU+ndh66vrQV96EHIB+GdZOldhrfdjbprzB+mnt7u9NUpYyuix6ir3ZCeZvEPU1w9XBdUpQm87p7upTTfDUoayS8wfnSQrw7yH9QpE0j95vqUIf9L7/V4igNkcLdb40oOBwT6F93Be6XQob50KGn/jjwSH/MeTXoVvJ3jZFPe3RAspeYI3kn1NHix5QU1mT3xHR/1DDW43pCMnZbILw1VBaZeHqg5wYlupFoWnPvmBTXtr/BGi+cVOvNcgomFmNi0HWgRD49+QJPiCobNC9GZnYhiFhuhKJNHdETZL3SBBrsBGLlMNHiZl4G8Ne32kAmPwgOM2z7lWq/bOTxwHO5UIZj06h1qnkjQrcJAvmqLek+1wY5B3ryexP0JGMxTzeADbZJkSa2jhh9mMOQ9celkTCz2JUp5h/PFW5wv0ezy5JiOeDQmyHd0whZfpobzy4AmUQmdXh8tH154hTx2XvY8WlBnwZ2ZBt0ZHuHdStb1qM0Y413RNqfcrm88OFaelNTOWKdEA7PRcN39BnaFHmTX1wV0XIMXzGyW00kwrn+YqkPolB6T6kenBvvr5MvU1/uJDZj6eL/+OgZTyfLq/kGmFOM3a2gN5T+3JNJ/1R4vuccy7k71Pk2Oy0anSV1veF8PvSJZNMmJBtOnz3uDaY+y5xL5xVxZqKn2jsxs9hz0bVLDzLdb9GFniBoV5s8Rj8MVoSy8Qkf249ZgTTaFN3mvXnuyyWvGiW/BS6VJM6QzdT3kVJyDuWR74HQ4KALUpDXKuD9wbDrdtCoTp60ghWl/e/uFqfiyhi5cg8LnA/JAzRdDMCzZmzMfHAzoqOk2Lp2rD4FpbixKkZnvcrp9XV34yi10J8+dnCaX7pp15PYKZlB4Netcl7xnTHjGJB3P1B90wJ3+At5zEUO3potByp04xflSB3j+SsD4vZHpFFzMnAnV5nOM3z308WYhxq8+nh4HOeghPdrYNL0XM+7N9qTgyQk6mW8l5Mue25fYJUkntPuJFU6Eh5ex7cjkX6bc4RTj4zZ0e3VB/ht6ZyKhB+F49/ZSM3OggKky34V096perG0vRziExXxCs0Ev4IG42xdfnXIZmHLTJxgzjtqfZEq1fjNHYaj/kDmKv9v7sfiZcPI8elJ6nOwbGj2eKz7sOmq6Hr8XVBlKyPgXBXnkLjslDRwp5SPtTGli1NCJydmCFxu6qBlX3k3ofL3Dd8YnqAFtCi94H481JmkRavI+f+Uk3HVrhcZHFzWlQYdSm/a7dRaoyW4jCNoUgxEPkze8m6Gijw82pGXN8ipk8dGN90R9Hi2mhKZVhM8Mffp6ZH0wf3KyhF2Qr5K4f+BxrUIHco4eMI9nJjNKT8yiyQ3jO4ZPh/eS1pESu8Fjf+qEPH48oVubPRg3lxhJoGXdPZUaHq8PyIuuthWlQHwiz7gwhXx42nt4lglmTUcbcL944fPNejtORzXGT4w1mAmeGM92XFAevfvoISbjMh1Z2oSPYh35dFuxE3XJYMrJoYbXnryOQyrU9YmPS7gyrh2NnKYUsXX0SHB+g7s77K4HTjldD5D/1EE9oc7Dr5g+HELHP0wFilmxt3D+H0yNXuK+u0dyDq+aTIc8IIM/z5Qu/eb6lKH995bEf9Xv+ZLRAF6sux+JJ02DzBtJ8BaG2s2NL3rdrsmMcm/7hLcSBHi784bBK9WwUOzWeSlyQl4KU6FHeduipk4qvKK3C/HYUFAzk8NKYep+gD6axC9O2NGJuBsi0/NHD97IWw88ThTTyXi6h3ezjtaQj5HZM/Y6o49/mbJOQhZKVjwhCNw6E7ZziwaJASauRsc83zg0mVMwvDQOOR8Fci9LBRc9YDqFzqlLSciim1pzyq7QrbpOoJt53+HUHMKrBvrOLVi2azwqNmvodJ7FRVpedzYVlzvCB9QXipDJTaeoz4j3ShM9ZyhBh4wd8hL1CHQwO8B75TN8/qiaoAelASupWQ3cbl2FW6TS2i1pbxsgkh2Qr9LRBOfvaVnQPbKF11bso0eBzoGPwwLn/9oOoasU3tMfDno0jVL0oHkGn+BUNbz2ew2Gpr0jmLoQkcafPLVS4pI1rDhSdr5eOZWDfgD1X4OpqzK4fXUqWGzAVG/wR72f8bs9Xgxd/u+PZP+bmLoKVsTj1RXf4btyT1ScXOFNzg+KfHTthTQOqMsdDd07TQbwWs6jjngUhfhO9Ql0woBRYTJaqJQ8EzDV+jvoTjF0JX6g8IKO/miZatroox+mlvc1MvNmgfxBmlqm6nhAec+tOu/ycE70tC36fEgL9O3DhO2pba9qBotpF4GnxiFZiL7ClKdiSuFkCqaGUQDmnWs3h5Hh9Qv/PeWOIuP47q7O4R0rhZnLE16/PaHmVxPVZHW3fyWfD+ohtSgb89F16mapUoJpZTJY8niQRkXiaNC5m7Du8f7LEWj4dpuQamvoWkAxQu49dzo1Zhhv/6yIWdgXmUuLy7PPx0khFsHwgc8/PVvoOWWn88YCPUvfrxMeyU6vSGMG77Z+OgkPlQG8qrZKXbr1tR3vaQeapf0BktYpgPccDV3o3NABw8o4S+HlumsP1ghMffKU6TSCFFvGzqPVizzZ2zsdaSLVYCqJlTEPL9o++1WnKgle8A/nKVP/3RyF/i9dRzHd1SHvp0s0yPcd3gbBAH1QOhApmfYOLj2bhcP7/ZGDvkeRR94bPJ8U3VqggYGa4POjzdRDgT58avAdh1OLwgv18bifIa9cmvGb6Tcd3ku4Rh5JZRrweAnXlMY31lB3XxMekRGY2NxQgxM1g+4IS9RsULAJVWzyYgoNbXi3RvTIWrkoTDBSM4scCUyMMqeH6u4LReRzMHShZ+SPgeRm7MDAXHbG8eX1xs6CtmVDSsfHbpfK2qH8mjoeHa60ER9y0JCeAsA7Lbp846Zhxvmgu/4lMKiZ++6OH0LH7skVfd94oefkl11JF3f8NXRuIg3Ipnbp0y887mZHkYalifP1YapX1NB5cYY8dtMteG3t3umogHfO+JVBF/tgajno6bQlzpqP8g3O//06Kam9+jCrgnnyxHhIvuMgbd/LkrHhuF+dsjZbIQuGV3yKWVg9WL09HiRusQF02b+PoVYSmJqstRuk/DXg7rm3l/id/1GmLOt3cxTGP2TPzL87Tw0fwZgPZZ1I6TJzJ3QkBigmIQEzkt009HlKbaY8ZPRhIwJD23IX8GhbIC9dA3ipYRbr7C35Lk3KbtWcdJ/3uD/Bt83Habfm9eqDCbKB9zL6L48glSAv7RDLEukOryY+dy53lUIogoEPJh6KRXi/iXoFP75rONKiLZlWClYRnJ+CTW7dr6Sq48aQ4h7rmGoH3et7qKmC1QtanF0Nea/FeE7MGX6Zeo9CKwvCTkdqFsvMsh1RCpdtbJP6XQx5/4I8l45uGI8MceCenIykRL7Ce76KWGQNL6wiNu/MpsN8h/HPunUgcwu6CLdKuOPsBSlyrK1NdiuGz7/cI/+NTZyvdz42mXU7Qxe1I3rWgoGJKA6h6ydET6pRLYbDrmnBLpNDQ41DMOdDe0kyttzhUwxXc3hjWoL5eoAetCcavPfh0gMjV5xld799MXuZCjRwFzhfd/n4YLa1PUhfndqe0GP83gRM9cgV+fdyHvCwP4IXLJ4X+88xJUvSb9bQGua/9F4PcYg+3V9fSJEeHOSFcOrEPLqE8Bb1E/5/TZHxTf0Evx6NGKck7dYF9Hr4Tq+kDulu9UDf38bwNltrh+94s+vxsSLA27V7MPdhypwkAo3O21Ane/hCHt1LJ/sy1ayKrltvkVfci7OgilIjxd0pmCuJaJPKejyZOatMKU4Ggk40w2+YuFONLPBK6MxdQJ7rDRtbit0YuiTaNmo2eztFco7rjvTtk1kDz6JhtUENmuGqYcZmCB3R/Uon81uGPMQNjMcYdHMGbBDBoSJCsdsc3lNKHwYzhkuLRpMJdMxPgwH3/T28r3xAHppvNZeHVoyeoS7xfhcTjIfrrS0F1RhMSVKrM3tuiFLwbPiC7pZZxEPRQp7cZ2BANOGFB94egnVrkxu9nFjK3eecUBY3bveb2MzjfXrG+dA86CJgibkjD3uUHdRKJl+mtBBMfXRKKGd3piycg5RWvsZpRQ7omZGyz5Iim98obRCgff0Cpv6sTsmy8rs5in/KfhR/t/er0My5f1t39yoICDLH3Trg460PHVLm+xM9JiaYCUzkCe0Kb4czAa9U7Ho0Ua/w79Ziq7BWBAPsKKNPy/srGDFgIZNpg/xyU9Q7kyIR3ulglzJ59HG83nvi0GTxRM2q2Uz4/IKFFBwLMJvBRvJ+IcJrqm51IqNi9WCWDgsaHonQEMu9gClpqEvRI+28z/EhMqOc2TSETQvp1X3eeP/4hreLt9uGJPkMXmismjSW3mJDvPvjxbQ8h1fU6+pGFkU3b5jj+cn9DJ1Mn06393PcranVwPiGzFTWPEYmDcRet55vUff5IJF7RRLkYFgjgct7poLPt53GNxJuqcMHT3jNcGlAh9YZes77rIlFlIX7CR14AzCU7NwsEWswXxnQfZJNKI7PeydasiCCF83w/sYdXjjZIi8O6Rbn0+11+/gaDP/P5mCyucQlmcfpgwmSi/Pna3g/XVJvTD6Kh+IXpnq3dJ+l4WJ+ottj8sNUQsWZ/AeZUvTfzVH8U/aj+Lt1alnukKljEwzdu2usz+MAXugpQIdmpyan1fKhMmnzRMbf7+HtssF6wIN04Uo8TOCdqg1iin6T4Z2iZKsTfZRazHxo3fUcBgbfSnxltvOwpGi6CBsih3i93zyR4ecJ8ta1XdnMuLV2FmstGKyeR4E1vilmwXYrcrI3Tbx+dTSz4OFuShK9HvCC3kXPgssdjMwHF5MJ4gjebG/D66WGFfFResT7czE+ES6P76w5vg2pY6gk8mZ1Q7do0COoXeWkbeGt3DRDzc9k6MrpokGHVxE+fwwFpANCJKb4Hl5/3jo3Os+uHh8U916RPsdgaqZAZ4dmadNgOcHxTPliM+G9hlfdL3G+SlNsWXO4whtGCx7SSzEIuK9Cx3n6wvna3ooxH4sJkbi6OeQ0f9Rj7ljd3Pnshjx5OSBveueuB5Ub6KI9DEIejO/Iq9douye9i/pk70eC412Cyibhs7oyM1+DqUa4DulYTUY8Chh0ipuDExX6U5/3pq99wbKB+ieZUs3f/E6iYf9D1lH8EaZ85YbMbPiuS0Oh8PmoVcBMnvAJ3eiVzPTnGhn/w5Rn7nzulkE3z1fAe/SnacuE8OZk7BSIJUkOW5tJDxk6IYrQsQ9TwvtiFV+mRKqBSambWx+LyD/tQjSZvp+iJgQH+Wj1UA0mu6ogha390slmVV1Y7U6Qn1rhdSIbOn4wLdM1KVJS1PCcjX+YCsMVjnfYOB680bGbZ9yAGU7BpLm/G0Wwjv9iSpp7dvFlShK69YAPjCsUDvCy2/Y55N4xcjNWz8FU8340TFXeuhQPHs6ejlaM8OEB3otfoUhUPWQOGOkYihIxJ2J5tJgkreAV6R06OiTtm5nKAd72M6EJ7zjmrsiRr8oezt+FDUbcj/qkYK/gvaBnEd5y8IhdKd1fu3nUw6675JCLUrw0kE/Na8fkIcD4WH+bk1Lp5iR4je/nw9R/dYrdtvOQ5vkS738v9/SrU0ca+ZwsajD2h3VKs3+zD63hWP/d4O/f5P0GcUY5zWfwcstuTafFn30eQhOQmZHN6XmQvpk0tpHxRRXfmZVIPvfnE3yngbotib461qw57+HVPkylt8pA/jmKUrSrwODCbs9MNubIM7BmJ9KbOX3uqjsxi2Yq+ryujFUm5IEFb8ihMy7p1l0QGfmkt341JBuPC1YfE6MIr/NNTlbBAzV0nmlZKFxQU4vNSmPqpkHeui27n+f00NfdGDUcTIRtSGJrWzBLPiF/DW/inpyS+MTeegFd0XvQwWvzJHzUa1HzyH9D2vfRU3q7CEms8PE4fG8rZiWlXsSmznIa51eXj7ZXnB/Sx//L28NixiTG+MVK5L8wFaxHYMp6gEmTLYUsVuS9R8/voGNoDKZIDK9Y9Z/oMZM38hl99pAHLxRMrUK8fz6Hbpf3a4/75x2Yys71hC42xYg7wgH5yi+r8Eenwrkl/cKUleSHghcKdOrDlLcJ9pQLe+1Hpz5McamYNX+QKeN3e7wY7j+Eqb9bp+SGEj5eDNAXlyJr6LRhnRcqUFNmtwZ0WF1qJqtXU4r4FczsBpbHe6nhSOl4De9xWaLm3mV3zXU2Em/EcI8/TMXu1vGoc5qdmETXqLmRVN5IsFl7nNIDvFDtwtvsI3hLw5CQl8ZVV4OrVEV+quwi4iZ06cNUcwnARDMRFqRI4eW03UErfpjqqzozn4UJnUuR5z77UdAJ3j+e5aJHYmmFZGhudOnLlD9sC/ZeLSwpfm3E8FemGo788xzDC8ZCiPySqbUHHfKfTFk/wNRCQk0PmAWmmtwtEkfEeD9MiUzG+K14C0YzU2U1XeLxpkWeGz9WFROXPnQk2TGbvmxryMNjgvMj+tDZdNRdM7ZqQlNz2eN0XuExKMP7Mx+6WZ8LMOXE6EHrbjbHXzC8PhpifB+mXrZ/Y+2jj54X+egpH+/X6jaYGpznP97vwxRbc3i/Mjb6P0xl/KL/QabM3+3xYvxT9qP4u5lq13WP9zID32EzqktaDOHaPkylqol8pUeXF6vTITL+6dRl8NmT/srUEmaJtf2FmIWmH+9JxkSNGfpMRL4wYpk8g+OBvVPbRMd/lDkxeYE8EgxRw5aOPuwkq5aJyt3MordR6cRfjRUm6S/kK3+1OZHXWz0ymamoabf7RcS6GV9Z4yZqEXpmNSHL4KHAm+3MLF4lsU727s5FXttD5+add4xSc8fE/QreTSHigkS+eWCitEcNfnRKkQIweFjZUnh0oKvWKiA83oMpps6Q+b0DebC2zjV4vze8GPTZ4eOXhZ6jjZEnnz7RmRKUGP/1sXVJVbQKM7O5SYNTGpfktmwfTJio8KaGtZPp2WEDHg5qsYirC47vRwy6vzt313C13pAKvW7NsjHA+b/M2JBa58zl/b0A3XV73TyqvRvygBOMbzUEUwvvcWeKtQbDzqVqyECK4S+WxiFLNqE2pFdDwPOf/p4mWXjdf5mKjgcwRku1/INMWebvrk/9U/aj+LuZupqowfD9Rq0sDHajgrZDJp6uwYx97baNOK2eTO8LhhTo++pEnsM1GNxz9MmRi5reTpFvdM1HHtmR7YJM5t31H52hBgoN3nCWtjtmejd4t7MfLki821HenxQCjSY99OG3u4K3VPaoQWECHQzfx5Zp6h35JFhuFqR3j7e/MiUNHshX+k2FFzqKQ7JKthLTRrEhhVEInRR6FeTW3NlZuMg7psbqlrWnUKfxcROHhJ/FPbMnd9Sg/hBdYnumyN6vFLq4spBvNt012igKnSzl8VYn1xv6vqJwjUZqzUK6PD8EZk0/c9sdU4+yUpkUrHH80wjv99Ep8z0zivj5xvn6MNUeZTA8fjoyDU2K/Bp0+S2kMSeRJPX5iK573dqhg0f3b+h4vIPHZ8IFOj84DxzeJ6UtxUMRXnO6Xg94/7VFHp3msUdocbkxbTlCz/owtX6S85epr/fzFWPIB6m3k1JlM9/T8bH3w1SaiX+UKft3e7wY5F86R3E8aPAyi51L2f7inGjyDHp8uMicIj347IcpIXsZRRRoYKa2oWseG4Gpe46aUPLL/ctUnLjbCRlu2/b/YEqflWBq6ob8F6bi/hS68NEp4RXi/atseyPtEoxZ8g19XV8IE9IfrXZMfkt6Fp2qTUgM/4GayQqVBlMnHpL1PG2YthfgDfNyeyKyO3e42zEVr/IIjI63ayaYjpZFtxUYNNaXDbMmmZmF0RrMfZgSYsGSovEqbshw8rCZ9FqJRShV8G4fphoaazQ85PCG76K1mDwc4/O/TbEhj0BVmHKPjSzeDl82adeVjJqeGVnUJtBxdoeO2Gpl0Ujs9tE9bTJ460aDN/WkrUfOFh732mUvSzK551LDQL71JxTvfxyLNjmmGJ/SMRWUGxxfTrUB95pFt64lEGzoNLkyfdL1PHOAnlCn6plpwzl0ytgMfphyy8NfTJ0noz4f3ibIV382Tymy/Ls5Cvqf23yV/ycq/j9jyvqbmcpZK7D3wcd3CEOxp8ZxDe+k8m6d9wk1UFkx+qAUI48o02pBNgF0bXSzkLGHZ+SVW2JemXrsdEexqyEZ+aRhgj0UaFAq6NM9k+AQ4lSXwsOpnBDheCV8cD8jX6Sf61sXsWbmWMb777p5vGxhVkxrkY/i02KDzD8UN0ybnzQc/77xyNCOj6zZhfBsu3pjf5mSLoZB40eA4xFjZULnNlYW5mthT8L0mDO1EDTohIHx2uYj/zIVaZkgf5ky83fnzfTqRly529NfAlOBUqEnjPkWNXoSwHA4Qr6q71ud2czD+Xo+8fz7Q5S/TIVRf9OQMJu9mbqe4PMa73hB/BG8mHo6QBdZd19yOBygp8CbFoFdgInDZdDtBRD2oDtJY8NrIt/2Rbe7PjcSZZKviQjvegNTlzF0i84GPve0SJSCmqFnfLyfFS4NGnp96BQdVyemCYtuXyT76lFtDqbivbOT2PZ4zX9hCnnRv/1BphTtd3MU3j9kHcXfzdRgk5rMFkUwst/XOZ0Qx+HEGzg0eb/hBR8pgddy8J0FcgNdyo7QNcfv1rwOsm6t0P/G1Gxa1V+mwnoKRk499S+mNjSckOSAzB28Qpt+mdoq3dqlWMT7E7bNid60FZOakylFwvw1JOatBRPKFVgf+hv3/2Aq3+D1damgpqaPOCczIzW+TEW5BaaCMVL9h6lY68brLtv1l6ngGIIBcQzd0aqzRcNYRs+w7Vhjb2ElZpFeYfwXHiNZxapSxNagW9vUMaX07/j8Vxf/v499iemDnkEjdhagc0/obCNN8Xl4AqZeS3gxZZ/AG7bd2iJ5Inl8LI+Q99xn5ZLpY065c6CuxNV9o9PNzerxvuyAqdUdjIQP32RyvrYznA/ku54C70h7PTD/YeqjU8KwpxdhTKvyh6lOp9L5aeBRT3gNvkwlrjTP6dZYenxEHmBMWl3+oPdTVOM3cxSm9A+Zo/i759KFQDS+TCWLql78MNUbiVL0X6aaq6cX0bDs5qbFwul+BBTf+fXyksmMqxcm8AR9NNQimxTnVcVqm9jFlyl/Wa2ZXCZgarQuh8Q91S7vXZeokSRyXLoyqweT/YOexaNazAltunUOnU6FOy1yiTa8rJkhTJFn4kOpk0Cqjkwv70oW3Hc4fn7C8+3xDt6QXcUJ2b9jg5n2BnkMTOVfpqSkVLNoqmB83lBdMV3J4TVfy+hEXLcymOIuTSkcTsDAwSMKE55LQQqsCoxaQ3Jg79ZS0BPKSiev3Vhltomewo4TjPd2j1um+g3GP/BQ42vq10zLUp1GtwbjmejmidUyvG28KnY3WlhzwsfLqy2FMz2Su18fINxVRbdIn2/3V6bS0RCMmMeVDR2NLCmuBzhfb14jD21zkX6Z+uQp+zEAU9su74rHccFsLh0oY542pMX9jPz1tnYFf60G6Jmvl8fp/N3tXe1c/qROafZv5ijMf8p+FH+3Tr1SX2f1BH0XlcomdOv5AhMVIhbxa8dOND0ekdF1GTUy8JFHdJg1Vr8C5I0BQU2s5/GJ6XfZppE2iXQyjtIXax0Lj81WXBDVvSzYu69qUthblB6pNc3hI/NqFdFYQ8YnNH5+mQqlCM9fNumT1W23bkJXc51ItxUYENbIQx+mFkm1Z81DUbLwGHQ69WFqG0PHTB86OjwQDfkjN4toa8E7jg/mnJnXSi3icxU15M5Wyx+mIu9Vkut1peH4U7MIpBSv769V5EFrKRSx8wIT84G6Y+bjjeN9mOq/ZhKz51dRileHqtupHV639g30HK94wQu2KsZjJfi8lyb2SOM+CoxnhLxlE/Qo6agR7vmLLr/t8XzBceClN936P1Lxht741eUhMcUs7F2RxxaGarAmd60sCJ5bnezWa8qDExdpOPeFG1n1Vp2PeOj0y9Slpx6ZcpweaKo+By6dBPcBH4j5X0x9dIq2g53Es9fs9AeZMuTfzFGY8j/kXo+/e47iNtrC61gCdOk2ZJy+2ofJJPUlFJG2qfd0xMdHZo1PWhE0DrxKfqi634s9ijT2m+j2ZapeF+ijjQTG5rlYsvqggpleUk1Iprc/TAXGtHSJUXfrDqJNd/+TGZckvLd3JogRmDiF2wkx6+rGrBI1H1az8IcpoU/VLDAFuyEonB0zHEuWAokJJdmsZ88vU4HsxZ1XrJBvJmuThvt1NCTjXjtj4nWnSF+mms1xxtT0rEtx+Hrl8JvjTpd0ZPwNx+t7WYU8JC2hu0Ukorid44YZ/KHQ4HEWS6IVZsuEhwWdmKnbIbm80ENkssP4232Uk9ejLZmw5PCa6E0eEZvZgdUzD96w4bsTXhX0+OhUoOd8mHpT5iI/PVzKq7IpaXTaOTwoNTDzYWr7ho4KuQ/d1QexDB3SKPdol8fMdJOTWlfPrNkstCK8bav9V6ckJ/2LKXI+DHhvYewKFoy6PTSVPrzf1IUXlIbqn2TK1H6zF5mp/EOu+f7dOhWJM5lZyQLfobt0OB2mnXeadddrxit4wencPDC7ZRqNV5uXTdR6bP3K1GjWrXPomIpyjnzytmcPJtAGeSZgqMnNcDxjrdb+D6ZIX7VosH+Lty9TreiBWeeOmn7Ot+i7jxyZX1DCksQwSswufLUItnnZkFNdbcFoIxdfprajy501Xa0H9gG6dVwcW1Z7awP5ayV4ZHS/TJgiHJG/lOvmRCT7MmVKs/qLKVVWZVbveyby3Auf7/zcVnj+0oauRciHvcEReXB4kIvo4MGLbZ7b95epMBmDmQ9TLUFYi2oH7yebjydri0QrYq/G+62G4x0Ta0uXooGwy+k6erp8+NxBd3pJtP/q1Iep1Mh5Sd1RN1fvt8hbtI8e0xgzjUlzA+fL9bYNEXpSd/3MQl49jqMFWQ/aE5Mmsip9mYoOx8OXKX4rwNTbmQ64Ey6gUytXy2k564HJ4WYnpYV62f9BpizjN3MUpvqfu3y1f9U6CnGykpj6TET0UcUZ0rFBVKbFExsZuLv/5+A8DqxZTFEzniXoZHVODWYtZHyn/e1mTx6r2Y69X8gv8bTelL8wFaZV5REANGPCeqXR4PUOdJJe4C3NxIPX+jB1TtK/mNKG6Pv9+nJl0m1tZEGigKH7QJ0zuz8CU9TKyy9TRhbJWag84X22N+ia/PBRw8s9vOeHqTb+L1O9VfajU+lwc/vq1IepQLugJu+vVGbG6GTQ2A6FH6bawxI6Mnh1cwj1bM0adSV3WzRvocuHcQ0dNoUs4NfYxfOPT2aRGY5/3QgT5LfZjQkSelBQ1BvkvV27ARNvPQsWLyenpv3sdqiGjgfr8wb5jaDH0PfEKVL/3pzo4n0EU6EkFGHkiZzQHr4PY/7E+ToYyHelUPR4+KhtKY4rjP/j/d7LUMvCl1DlX50y3s1eSlcrzaXua+pzf5Xtsi9Tg2HU7YUg7Yo/rVO29bs5Cu2/t87/X92P4u9myuhuf23cl5DFNwqm2n2q/DClXHYhzS/bLWtdV5WCl/xqSBI+9C9T0bkRFuSciQem7wL03Th+fW55urOaPkwpnnc1eRkcJ8x6bVFjd/b8YUpcPM0sLu/bEzlczAsz54qWfZnqDcYnpj1W3dy4XIK56wNMXl01C7WJfSLyNF6zdzmRikBwoxPZNumNvelbo6EnYnw3jprX5ZVRxMdVaZPhO02Z2csUGtZ3eK38mGasrRc6hfFETW6fF4jwNIduHR7Q2YM0e7H3E0wFjwg6k2vpiinpVIJ3zFGz131csWa9FGgwnqPHnFePB7PWOnSi3OH94hbjweDRAz5M8XmVM6F+dnnnsVvQdO84PJpczB+mzGdqM3uROAUXFu6e7nm3XlJtuut3xdYjzG0VZikZ8p+PtyIrvfOKY8fOwv70FZKmhvdul65Go54Br630xvsf7/dhqh6MfB5a6q5Iz7Prgi7iO+Wj5+yP65Qqy7+bo9Cl/9di/v+t97sn5pu1szn6XtPdz7O6XiTWmEP06dvMCaFG8D7ixkSNPLt5JnENL9KoVzz/dEVfzlIT36FemUV4Ggp7slxvr8y+n8DMh6nHNc66nwpAHjqET/Tt19H+YerRzV0Pd6srq7MSNXH3Oy+1IydmnWZ6Ec7k/PRlqq4UpYjqeX4jWl6t2Pv0lKTAmyBP7Bhe/17v1SI+CNDJD1P2ZIn8UpilTobJOGHtNVFofHVQ80saT1ibdPmNtEJIhkMwohwmehGHN+hYS8fQnfvCotErAhMPDd6zzjNJCjcWxutUqyd7V93aqaEkyORkwLvWgoCes7U38LrH7trDKFKkCM+6Ec95wDvOD1oRFTfovifCO9umZ9Iom744WS1XJmtS6tAk03je7QCtw3uXdhE9aOyR12IMLzvf4vmtBC+4nAfQNSaBKYxvSPIYeVdqK7UI7VV3Pg2ckmbP/tKpzaHnc9JLdlmaCvMJXbMz5Y5o7zImabPFH2RKUX83R6HT/27y8m/SqcluVTMjHSI/fJi61t281kBEPgoVNqRzIV0ze7dX6ZepwYlApx5Bt+cKfU3IZvfYsHpimlK0vQo5abu5XeV+MGm8f6KPh7X/F1Mfner2fWNqYRpSpJSoEdeEt5SzoyrFXrHRybtSj0y7TKAjVLKR0a/phDW8VYrg9A5z0q31/TIVjUL0+X3ZFkw4rKFj4RpeEPXyYqq71KXwtMobMrzHCVOygVzEzhF5Z9+bpV+mQo1FP0xJr1DPfmHKlMBUWEfQrclFRR48DiR4vwQ6+mGq60E0Jifo8mlhwnsahUpjttx4pBlV8F6HSKVfptJ6tmLaYatlse/XE6r4F5u1C25m0esuDMnjMbOYVvSdLLnN9j9MGfszzv+HqbV7lJmohN26jI4p00Eec4o1dLTXXQNvLXHPZH4DU1rHfLN4bJm6KfcF9xUVo6T9H6aYHM8XVE1elI/7JXSLupc/yZSq/+Y+X9P4l66jcEqzZNa1Rd/jQmwT7WXW7D26mxLsnOPRQiFr1ORM6dbXRTlZ3FSF2aFhSTG9vTziL+INs+0Z+uiHqY9OmYMdmHo8ooZI6iX5YWo5ejak6D3gbZ4HA3lhLYbkRv0js94ZmHj1oAuD6rhn2rHL+ElqL4hRiWBgcoHO8ChcEGq2C+Qx2hZB7IHpQ2AemVHM1SzSTGR+3ameTOLwdtHZDG9kwNuYiT1PzgK2Fji5OlvOmrZE/ignuU1sdVuyeqxDRy4exm+m1YWph4WJPPcCY/fqMWGqSFopeMgYr3CCt5UOT+RHwYD3LHRy/TIVhbrgkjJpT0x+h+gBvELetNV2xjRnptH4du72atuMTWavj4YU3o+RR46OaLD3TnQoV07uhKquj/zU7X8RFAf0JGMOH6Fn3Vz8jsX8q1PRK7akL1PbsbljasjVH+/3YUpUw33BnueLTe3S6HN3M9xRFq+1CR3fR4R7ymhX/Gmd0qzf3Odr/lP2o/i7mVKCy5Np/adNw/2skklZos8rUot8tG+ZS63TcfXVqVA8w9vZsSl9mYqKKBoS+ernrE4T6A45RZ3uXJCHXsgzyC/wYrMYNVzHMmos8Z8lmfqmynTdNjovhgzOgsuRNa8xdFA5RjLZVOMtq48cNS+3OSeTWQXvphay9GVqPGrn7K0JUhbPFsgTh+PlwARjDK/lL18/TDXjBXTouoTODW5qzNQnkbOotMFUsV8lvzI1ZW3FWmmoZ1+m0lS9fpmKsxeYaS4X5MGl0Bax9hLdL1Ot2LOk0HzjeCd3e/uVKXLYHlhdgKlwFEOnpjNx/mUqyqU6pPLk8cNURFUcP3Wg++pJEqXAzZoJfIKpMONxwfl19/AF/XnVMCsjBnRzVA1J0ldFJq9Siwa3Q+R+dUoJc/SU/zKlpa99kc7lC1LcGEwN/OeOps5pMKHnZ0L4uF3AC/5hnTKk3+xDa/5T9qP4u71f3YpP1ESMvsvbqiS7KbyQIBzNIjJ7lU3qsl0x8+wr2VenPkxp3hZ9lO5QQ/9lKrzskSfWS/HIlGAKr/IeCiVZVWP2w1TPfZ5I4Gy1X5lq7489MyF+RTDfdXnoJW5+ZUqN24RJiz2YKqv8hymzv2qlH6ZMZPIPU8Fx0e1z6zweTC3nWhFcDTsng2EVfZmKJ0uMrz8XoVP8AC82D5G3ahE6LcxqLYv6PTAXP6oza4MFPs/8hc+rVceM1YrRZvHl+cL5eDygS6OplYXOJrqRo5qemTaHjkeuivcTDTClBIGSRbc4+tGphvXgDZ10F1LpWOns7T3AiFPh+e+XrzCBrEQaab2G01ZDntXNPfKcun81xGHqm4kzSy+i/Lx1SZg+rC9T8Unu8mK2/YupZFZxku/VHXQ5AFOSB+/3UN99PmLhLkuW7yv/MtUPdruCF2f/TzJlqr+7PmX/5+qUrvybdGq/9O+smQ/+YupQkiez5zswRd1YJ6o1m7O61WQpuBgRJ7N89WZvnaKmyMy2CT+JK/beB4YUwLtxclt2c++vObyK1OUTWxEZk/Obkn2ZkjaxDK9Y6FJ8hnv7hamQi+jrH6a0Y4y+/khDMFddOJPMjVyEwh2MRb10/vV+0aYU4J2WKWooNMA81GtBBG12ZU0+B5NfnXIfEdOJIEmBpiPTf7xfHQYaDXv9UCaiPbv/MOUcwJz6gM7W94WRBVoEpsLLKv0yFYZD5L3DIb3A2znQCSOCbh8F9QRv3MfxLSWXybg3w+eRxt084wvj+TClLEQw7/Fuf8FVqjF1mOlSMLXCkoxOjx+mwgVvQlozH16v2SHPjXc4Hx+d0mRdLwK9m8N5rbvrg3fYpiAoS/n/YOq5H2+YdRzuMx4WM5mak1efh17/L+9HxWWP9w/KLuPZ2J/8QaYs/Tf7UZj/lP0o/m6m/Ei8MON2NKWoeYjoq+vjg7VWBEbajdigb5szZsJHIM/MwdS1F9fMrq/ooySy9S9T+tRADaYC8pVyR021L65LoX59IW+8jtCJ9KTQYESfty9Tby9Ajcy3AryX1m6ZMH6jJnsCvJb4uqx/mKJJPiTRbMaYkk/kLOxf7JDsxDRj5qKEbuyGHVP6avvD1ECGbg1qMCVdwNRXp/zFNmCtq0pFtJrDq1abS8TEQFalKLzZP0wZ1U6VwtoRhmTVro7Q6bkBr1ZCt26zMWet9nojX/rwph+m1NkQ3vC9Qp47nlcnJmaRUkT6BO+XJMg9VjKSi0CN8H9Y28mXqUjfMo8e5zP5V6beo/T9w1TVuEM6u8ZgapWbRayL8Jbz3axm8qxCPhRWyKfj98VkxmhkZuE6x+tlvdr85KlzCm8412fIt/MR8lST+TK9iWePQ563UuIv5pze7KjH/fQALyhVsz/JlG3+7vqU8w/57VHzb2bKKh9npvhr6BIv4gkRj7MbEyMK78aW8YkQaTxngpzDO32YmjCxYloRmlJ4bHN4nUJdsnpwM+iXKT4EI9Y71JHhL6iJ8dkPWXsb4fXy2sq7e+ZaVkdw+l+mql0K/0+2MvKZucl/mNoGahEZ79D7MqXuYzD9JvaQXKI0Ze320NLw1EOeOO4/6/FOqOFei+OftTG8mD8DI48ldM3nq4Cp3rWVosEb+SU7xSETgq1axGFi30g8UqE76QB5cSlAd2dmumd2NO/W0ZdCSISNGDMtu72L2LuCKWMHhj5MhfKxu2Zr+8iDSk+hcS2hxhdvf8tUCqbCcwTdvojd9TFXUpDfyp1LAanCFMbASPTMT0Sv1Yapji5kUR01Hu3Hxxd0aW7SeNNdU7dE5F2p2eCULy14QU/A66XLGT1vVtsnsuvh/KmPLk/WvPJI5qg5e68v+yw59y4NnS82P0yxpJrDew6MH6aSYnwJ/xxTcDa/uz7l/kvnKNQJOTObhOi7zblakGV374axNVFTst7tN7FaTZnkR5IUx+/XkIy12YsJrthd15+XyEuHas7ey6MuoY++3C9TBhsg81sD6E5pmwH8fx9M3LT1hAzysYT/L1FTdYwaHczUDRNzJhdfpk794xr5aaRmYc5Ll9xiEn2ZCqJT/sOU+RShG+UUTBfMR59u9mCqzaBD88pEjbczMPNchuGXKbksJfpl6m0/QmaVAvp6KeTllymp+52mEJZUJxkZ75gazHUakxCMfpgSRo93ESV7eNnkdTkwVWhR888AXvFA2gOTUlku4qJBjed3Ap0YDeA1yxfGQ3w/YeLtJktfpg7nVftlKn4OwNSy17a/MsXUuERPmRhF2GzAbF2pJWua7v6xg458+hgRg73LZTcnlKEnSO1sx7ShB6bWkyr8MiWNbvss7SXqX0x13u9/16k/7P00RfndHEXvH/K7Hn/3HEWiIf/YwdIoAgdRg6xv3f03ugZG1m3MibGvUqZnglQERRVBB7z2if8X6NOHuLx9mTI3YzD0X6aEdx81E3XXr5jXBkwTkGfivbzmhN7Ql4W5ixqZdnPtj5MJhnIf3i5aoIZ2r+7ejIWvSHG3So4cokfADN+RsvCSP21y91rolJC/sy9TJ5ksmeYxMDcCFF+mtHaiFHG5sD3SX/hD5JNNmwXGKG/I6jgbM6NMuv9f8j0h+vgE3XOQd6TuehYbgwmtD6YiGuLzKNFxzMxl3kixZiM/3Z/dGt6WoefcKLzifrndsXdaoGcsqjInVVOt2fs9gNcEVC7Rp5eYSeoFunWabm2SBGLDZP0F3Sk0e0Hcy7ZihnG3pZDnjUtRZzi/kwzfh5kLExKp6QM9Y6ZlX+/30akvU4+gPH29n+GUShY93tApc7dds+Zx3tN0c/QbeoLn4LEqbouvTkVmv8d7iwkYk84X/geZUrXf3Odr/lP2o/i7vV+4IwfWiJVehPV6O/wyJZdv5J26jofkdRNTZHIdNa09Ni5Zl+MHE4oS3+m+j+90d/OnqCkDjEymyPyb4XbDWub9xdTCG49+1SnjMHuz9/GmZfHh8CqJEmyXX6YicYYa+jBVrwbdmlcGpojShkzbDyXpy1T7TPmXqbB65zI5ncwVs0j2F1PPCrrx3k7gtV4L2/0yJVantvjqlL1UR1+mwtkWeevRXWMW35WSBZVhl0Rbmujz9zlqvh+WeH5/O2aiMm+KcLN85UR5oGeYnoc8tOc43q4Zb5keryScDw7daW+PVbfmF0yZJY73ZYpv5SxI6m1D+IpU+HxHfP5eBqaa8/aF5JPYWWivmU3P58udqVV3X7WXwzsuVXJndjNE/oN9PREapjKr1Qg6dtnl+Zcp/dyCKSOuXBLPZ8i3sbenX++XLfqUjzf2tkjqDZgaONMeD4MGeSrTZ8M/yJRm/u76FPnPtJ/s/ZuYshV/x6RBgPzkyMg3z3l6gBc7Ie9MYjCW8DT56lSoeqihD1P6OjGKL1Pq7vjDVLxWkNG1q7pGphbQV6dHeKO8UIc/OpWnFifRPm2YcunWue9K9P0PU8K8hVequ7U6SlnNfnRqXgfNV6fMkSHRWJuvZaIcW86s2RE1/mWqxOutGZEKPD/Uf2Eqfi3AoHdVffZerVsaJCXGRxdkwMw4h0715uGCaOrqL6ayOZiQkhY6I8xR89cS70+j7YgJO95kX6bWx9n2q1MYP7zifnjZMqmc4fOFZT4h5vC4/OpUsCzRYz5MtS3+H8hx/MOUvA3w+T9MDTekZHVvZmeBNNrpVDq3D+hugu9j3t2r8mHKaHC+wnjyupFj1u1husyRXz95Kpghf36ZkmswpagidHtJ/wdTQ0HaZuw0uHK66L/h/U7ajjJ6+aNM6fbv5ijov3SO4sPUR6e+TG2d45HZ6gGMGK+t92XKsG4SDfYFatZJ0zvyg2rQeG/D61hnM2OK2nmZSA4bkrgkZ7ps/cXUITsOmPE0/vJ+H6ak+qFKoZGg7zrHTpeUCszeZCEkj9KcM2vhQUdoZZWoSeicFUmt9GVKNFL0/UWnG/oBee4yUmdMW4t4vVyhhrPqsmOymCG/fHVqIA5+9X4fprTRCv9XJTCw24z3zBa6dRrCNAQzh2rFhOsMunAv8fxFPx0iH41qKTq+XyFZ3siaWb1CR947g7ndFTphlhF0aRrj9R+m2sCXsqgX4nwdN/6YCbcFdNoZxTdSG+TFxMNGLUIhDCdfnXqfQ/uzB4z8o1OTbl70uYpcso/MGzMiEfmSdvem7NuHxNQdB1MHCa//hamPTn2YqpXTnvLq4Je0dxB+mErFiRZSdaG43NtOt9Kf1ilT+d0chfcvvX/qaIg509SdngXOA16sr6p7Jq26exWsYaST8OrHrI6WbREP12VDyr14+zIV7h72hKSvVcrM1QEM+RmY2jpdnpB1jX6ZcoJqwKyNAh1ZvNchGYdi+dWpsN+tuf0vU/FS2gxJUK4mrJ715B+d+jBlJy8cf63isfVuGZPCCvlGWHbr1tt0zqSDKWXxLgQDm8txx6x9KhdBo69L4s2rfqcTbyn2PDz/Vl36X6aCwIJOTYItvBzrHg9nyFfPw3GBmgdTQRTmty9TbytsaLDk/2HqHsHbLjc4H9uzuGZqPAJDowDnY6jP5l+mwjSE9/sy5XPolueLJ8JufskMmoKpbFEOyWI8vjOdSFYWjm61TC1PvDB1ONKzWFni9WX0uDI17atF4FKBf5mS7/Ce8cYv+Zcp09mjJyD/2WRUqYuvTqXiTr3RxDEoD9pyS5PcG4TUPZ1/mEqy+vIHf3des7TfrKG1JOU/C/7+r66jMP4EU/ZZgs7sXsjA+8tsx9TjVMt+Ycq6Zm0RSl3e+OiUXt7AlMtyZOxylvzK1JOtVj9Mbfcvj9DnymdN/UDNf5hylOOL1TcKZhMXfffYjKEzbIf/f5hyy8v0y1Roxs+SyLI4ZEJyhc7Uq0AnwXwWfnUqlu5g6JKsZsx6vSUa2kFeErZNcxwfOhXV+hq6VB89pmzDd/Zlytd8n6kjTy4iNc+H0FGCPLQGg/FLKicke2+hk/2ZmsVVGSIvRvGAqdmgBnMxxne++shv2QI6NZuFJdn28fh964Mh/5lzwhcxPo/Ul2j0DuA132E7ZCo8Hf0y5cSPB5PGZ0X6MlW/u32P9JNFo8DfNfQY+RemHLv7yT46JfbTC9Ofr25vz44p62LWrCZ7HH/0sMHY4JH/MDV6vqCLznjFlGcPTA2c2Y3uXwr5YWr00Ib0fFy63DkNoVN0M/uTTNnGb9bQWvI/5LdH/27vl7n+monWBgzVgdCQxkNGF3yiFtGCbkrSbFHDjeEhj6xb5Cdh2p6ZdIp0KXL8/Een3mG3p+Sw22dW3/lLZusvNYtuW+Sv8NF6zJqn0BlerYdkG6hPZg4z1AgLUCPj4eOHqYgmG++rU1rqoOaban0j70k7YKK0bWlYvoMbQYFGTHreGxr3X/aeXOdxxuz+Hu9/vWN8H6Y+OhU3i6D8MiV6o3cWXAv8H33fY+qVQQcPT/T5WW+WM0kXuzzUoMaLdzpl2r1ba5SE4Z6YtthnZk3qIr6MXi4pynbOhH2AvJXF0LHt5gjGRjV6zoepcN/pJvXwePS0GzLrk/GXqYj1xJxUZ+iSUC67e0Hk0iPaLb5+mQqe011JJ6F5Zsqwhx4lLpDXvCg+wye8weDpk0/ZtmHG2tJptFh1PSEmK2ZuoLNfpj46pZ7IXzrVBG/CB8vHljJTmg+pYbwd3g96YEoK/D/IlC7Zv1lHYcn/kHs9/m7vJ9mogfe0m1faXYUbEfIH/HlmwL8LR2TiX5haRaixQ2AWzGCzzivKqEHpcGFMKT1VinsjMFXOHvMvU/FD7PZoSVMKZsdtFru3tUtWi+ONWaKu0i9Tk108ZcZ7hZqzGtTsIScps5gIJi5x8MOUIJ3aLBqk8HJzZTZm1jZosogkyOgX3YdXtM6tFKkj6EqxHa+ZwlM5+2Hqimr6hanarihTHoachcEpDInVjjdMrgnyTgqICDNmGM90ptIwC7t81DFl5FZNw+2ttIlwjhdfpkLu4/ibZwvvepWR99wHXr8biBPoCm2zsAownpNcwTsGIsb33leLX5gK7ufAJgMjvv3olNp3Ssrlbn/3lICp4QJ5bTZRT8x6XpQf77eqVtWXqdhNQ+/r/axNjPOV3V/QxbjT2dt2JyXP2j9RNnj96BSPwmtIx/vE5X3ttS14dlH/4G+66Yr8mzkKS/mXzlFUxeOHqWC3eS1IFKQLpgSSSqNTvlmQTOmuD5XGWwqbCrrw0SnxNdRpID7RZ/PHmCGP6PD7s7LcE+MymzFRv6Cv1kIpf5lqXoOWRrfdSiY88ZHB3RI1q1yRT/w4zZgaEOiMzLp7JdZqwrTERo0rryAnL/nif3UqWETrE5m8VDD13tRSHG+Rh279bcL0Qd4WweEKpnsz9G29SSQpajVrT+h8Bk42QtP9zoe9IFOKx/KjkGn41DH+Zr9d/+hUr8bjsBdPmNL9rFQ86/LRRgaDgq5WUjwdIN/UT3XG6peDnhE56DGbsTn/MhWY93BILnM1Y8aI4HydH+WCSDK8ryk00NmdWYUk9sCQkGhKFgdD2yXXa7fWaSCYND7S3Y1esnbPZN2B7tczMJnnVdHdd6zQKBEjj8yC+Il8F8CrT6rQJUdvBV+w7NYIH/1XQ9yNOv0yxbzosqcVPRPey3cbKe2PBj861atCeEGJzP4kU6r2mzkK65+yH8Xffp/vmsyYHhpg4sPU9QFv0zrw71+m6KQadb8i+i7CapTnxDuS45epcDtAnxzfkbdEqds/7+P9Xhtzgnx1Qx9GXmmI3hPJV6ci/byyyYmJNyaPB0rxZUoTUnjHIOzWmUehTnxJTFmdiHIWmGXAv0zVy/wt/cqU4ddFFBLoyIcp+TzA/z9MBRtxCR1KpCJ8L6BzH6bagYX8VR7AwEenJOir9GWq22KDtV63HlCrSpcMR37KmvcMeUx7Iq98mNJ9uSq+TI1O3Zri+RjnKy7wfvmj22+jOHZ57wJGPkxJFpiK508wsfbS/q9M/a+VGgDbeibhPsD+oqtZsqGLiRuwXjJJNTUz8E+sLM9w9U82B+apfG3QuGg4sIwC5yl9b2A95O8e6WfpYmxQVgLNUxa5FpaQtp+FiRewnsrPLS1xKcnVjwisStJOzw4yCMjLcU3LLXQJcjfKTDUICkr3dHMtL3MH5innjLTQYNewPPQ8pZ8DbBBj4wAA1x4tjA==</prop>
			<obj name="TemperatureLog" class="TemperatureLog" version="2">
				<prop name="Times">TEFSWgAAtl0AAIC2WLQAAABOAgAA6AMAAIwFAAAmBwAAwAgAAFoKAAD+CwAAmA0AADIPAADMEAAAcBIAAAoUAACkFQAAPhcAAOIYAAB8GgAAFhwAALAdAABUHwAA7iAAAIgiAAAiJAAAxiUAAGAnAAD6KAAAlCoAADgsAADSLQAAbC8AABAxAACqMgAARDQAAN41AACCNwAAHDkAALY6AABQPAAA9D0AAI4/AAAoQQAAwkIAAGZEAAAARgAAmkcAADRJAADYSgAAckwAAAxOAACmTwAAQFEAAORSAAB+VAAAGFYAALJXAABWWQAA8FoAAIpcAAAkXgAAyF8AAGJhAAD8YgAAlmQAADpmAADUZwAAbmkAAAhrAACsbAAARm4AAOBvAAB6cQAAHnMAALh0AABSdgAA7HcAAJB5AAAqewAAxHwAAGh+AAACgAAAnIEAADaDAADahAAAdIYAAA6IAACoiQAATIsAAOaMAACAjgAAGpAAAL6RAABYkwAA8pQAAIyWAAAwmAAAypkAAGSbAAD+nAAAop4AADygAADWoQAAcKMAABSlAACupgAASKgAAOKpAAB8qwAAIK0AALquAABUsAAA7rEAAJKzAAAstQAAxrYAAGC4AAAEugAAnrsAADi9AADSvgAAdsAAABDCAACqwwAARMUAAOjGAACCyAAAHMoAALbLAABazQAA9M4AAI7QAAAy0gAAzNMAAGbVAAAA1wAApNgAAD7aAADY2wAAct0AABbfAACw4AAASuIAAOTjAACI5QAAIucAALzoAABW6gAA+usAAJTtAAAu7wAAyPAAAGzyAAAG9AAAoPUAADr3AADe+AAAePoAABL8AACs/QAAUP8AAOoAAQCEAgEAHgQBAMIFAQBcBwEA9ggBAJAKAQAqDAEAzg0BAGgPAQACEQEAnBIBAEAUAQDaFQEAdBcBAA4ZAQCyGgEATBwBAOYdAQCAHwEAJCEBAL4iAQBYJAEA/CUBAJYnAQAwKQEAyioBAG4sAQAILgEAoi8BADwxAQDgMgEAejQBABQ2AQCuNwEAUjkBAOw6AQCGPAEAKj4BAMQ/AQBeQQEA+EIBAJxEAQA2RgEA0EcBAGpJAQAESwEAqEwBAEJOAQDcTwEAdlEBABpTAQC0VAEATlYBAOhXAQCMWQEAJlsBAMBcAQBaXgEA9F8BAJhhAQAyYwEAzGQBAGZmAQAKaAEApGkBAD5rAQDYbAEAfG4BABZwAQCwcQEAVHMBAO50AQCIdgEAIngBAMZ5AQBgewEA+nwBAJR+AQA4gAEA0oEBAGyDAQAGhQEAqoYBAESIAQDeiQEAgosBAByNAQC2jgEAUJABAPSRAQCOkwEAKJUBAMKWAQBmmAEAAJoBAJqbAQA0nQEA2J4BAHKgAQAMogEApqMBAEClAQDkpgEAfqgBABiqAQCyqwEAVq0BAPCuAQCKsAEAJLIBAMizAQBitQEA/LYBAJa4AQAwugEA1LsBAG69AQAIvwEAosABAEbCAQDgwwEAesUBAB7HAQC4yAEAUsoBAOzLAQCQzQEAKs8BAMTQAQBe0gEAAtQBAJzVAQA21wEA0NgBAHTaAQAO3AEAqN0BAEzfAQDm4AEAgOIBABrkAQC+5QEAWOcBAPLoAQCM6gEAMOwBAMrtAQBk7wEA/vABAKLyAQA89AEA1vUBAHD3AQAU+QEArvoBAEj8AQDi/QEAfP8BACABAgC6AgIAVAQCAO4FAgCSBwIALAkCAMYKAgBgDAIABA4CAJ4PAgA4EQIA0hICAHYUAgAQFgIAqhcCAEQZAgDoGgIAghwCABweAgC2HwIAWiECAPQiAgCOJAIAKCYCAMwnAgBmKQIAACsCAJosAgA+LgIA2C8CAHIxAgAMMwIAsDQCAEo2AgDkNwIAiDkCACI7AgC8PAIAVj4CAPo/AgCUQQIALkMCAMhEAgBsRgIABkgCAKBJAgA6SwIA3kwCAHhOAgASUAIArFECAFBTAgDqVAIAhFYCAB5YAgC4WQIAXFsCAPZcAgCQXgIAKmACAM5hAgBoYwIAAmUCAJxmAgBAaAIA2mkCAHRrAgAObQIAsm4CAExwAgDmcQIAgHMCACR1AgC+dgIAWHgCAPJ5AgCWewIAMH0CAMp+AgBkgAIACIICAKKDAgA8hQIA4IYCAHqIAgAUigIArosCAFKNAgDsjgIAhpACACCSAgDEkwIAXpUCAPiWAgCSmAIANpoCANCbAgBqnQIABJ8CAKigAgBCogIA3KMCAHalAgAapwIAtKgCAE6qAgDoqwIAjK0CACavAgDAsAIAWrICAPSzAgCYtQIAMrcCAMy4AgBmugIACrwCAKS9AgA+vwIA2MACAHzCAgAWxAIAsMUCAErHAgDuyAIAiMoCACLMAgC8zQIAYM8CAPrQAgCU0gIAONQCANLVAgBs1wIABtkCAKraAgBE3AIA3t0CAHjfAgAc4QIAtuICAFDkAgDq5QIAjucCACjpAgDC6gIAXOwCAADuAgCa7wIANPECAM7yAgBy9AIADPYCAKb3AgBA+QIA5PoCAH78AgAY/gIAsv8CAFYBAwDwAgMAigQDACQGAwC+BwMAYgkDAPwKAwCWDAMAMA4DANQPAwBuEQMACBMDAKIUAwBGFgMA4BcDAHoZAwAUGwMAuBwDAFIeAwDsHwMAkCEDACojAwDEJAMAXiYDAAIoAwCcKQMANisDANAsAwB0LgMADjADAKgxAwBCMwMA5jQDAIA2AwAaOAMAtDkDAFg7AwDyPAMAjD4DADBAAwDKQQMAZEMDAP5EAwCiRgMAPEgDANZJAwBwSwMACk0DAK5OAwBIUAMA4lEDAHxTAwAgVQMAulYDAFRYAwDuWQMAklsDACxdAwDGXgMAYGADAARiAwCeYwMAOGUDANJmAwBsaAMAEGoDAKprAwBEbQMA3m4DAIJwAwAccgMAtnMDAFp1AwD0dgMAjngDACh6AwDMewMAZn0DAAB/AwCagAMAPoIDANiDAwByhQMADIcDALCIAwBKigMA5IsDAH6NAwAijwMAvJADAFaSAwD6kwMAlJUDAC6XAwDImAMAbJoDAAacAwCgnQMAOp8DAN6gAwB4ogMAEqQDAKylAwBGpwMA6qgDAISqAwAerAMAuK0DAFyvAwD2sAMAkLIDACq0AwDOtQMAaLcDAAK5AwCcugMANrwDANq9AwB0vwMADsEDALLCAwBMxAMA5sUDAIDHAwAkyQMAvsoDAFjMAwDyzQMAls8DADDRAwDK0gMAZNQDAAjWAwCi1wMAPNkDANbaAwB63AMAFN4DAK7fAwBS4QMA7OIDAIbkAwAg5gMAxOcDAF7pAwD46gMAkuwDADbuAwDQ7wMAavEDAATzAwCo9AMAQvYDANz3AwB2+QMAEPsDALT8AwBO/gMA6P8DAIIBBAAmAwQAwAQEAFoGBAD0BwQAmAkEADILBADMDAQAZg4EAAoQBACkEQQAPhMEANgUBAB8FgQAFhgEALAZBABKGwQA7hwEAIgeBAAiIAQAvCEEAGAjBAD6JAQAlCYEADgoBADSKQQAbCsEAAYtBACqLgQARDAEAN4xBAB4MwQAHDUEALY2BABQOAQA6jkEAI47BAAoPQQAwj4EAFxABAAAQgQAmkMEADRFBADORgQAckgEAAxKBACmSwQAQE0EAOROBAB+UAQAGFIEALJTBABMVQQA8FYEAIpYBAAkWgQAvlsEAGJdBAD8XgQAlmAEADBiBADUYwQAbmUEAAhnBACiaAQARmoEAOBrBAB6bQQAHm8EALhwBABScgQA7HMEAJB1BAAqdwQAxHgEAF56BAACfAQAnH0EADZ/BADQgAQAdIIEAA6EBACohQQAQocEAOaIBACAigQAGowEALSNBABYjwQA8pAEAIySBAAmlAQAypUEAGSXBAD+mAQAmJoEADycBADWnQQAcJ8EAAqhBACkogQASKQEAOKlBAB8pwQAFqkEALqqBABUrAQA7q0EAIivBAAssQQAxrIEAGC0BAD6tQQAnrcEADi5BADSugQAbLwEABC+BACqvwQARMEEAOjCBACCxAQAHMYEALbHBABayQQA9MoEAI7MBAAozgQAzM8EAGbRBAAA0wQAmtQEAD7WBADY1wQActkEAAzbBACw3AQASt4EAOTfBACI4QQAIuMEALzkBABW5gQA8OcEAJTpBAAu6wQAyOwEAGLuBAAG8AQAoPEEADrzBADU9AQAePYEABL4BACs+QQARvsEAOr8BACE/gQAHgAFALgBBQBSAwUA9gQFAJAGBQAqCAUAxAkFAGgLBQACDQUAnA4FAEAQBQDaEQUAdBMFAA4VBQCyFgUATBgFAOYZBQCAGwUAJB0FAL4eBQBYIAUA8iEFAJYjBQAwJQUAyiYFAG4oBQAIKgUAoisFADwtBQDgLgUAejAFABQyBQCuMwUAUjUFAOw2BQCGOAUAIDoFALo7BQBePQUA+D4FAJJABQAsQgUA0EMFAGpFBQAERwUAnkgFAEJKBQDcSwUAdk0FABBPBQC0UAUATlIFAOhTBQCCVQUAHFcFAMBYBQBaWgUA9FsFAJhdBQAyXwUAzGAFAGZiBQAKZAUApGUFAD5nBQDYaAUAfGoFABZsBQCwbQUASm8FAO5wBQCIcgUAInQFALx1BQBgdwUA+ngFAJR6BQA4fAUA0n0FAGx/BQAGgQUAqoIFAESEBQDehQUAeIcFAByJBQC2igUAUIwFAOqNBQCOjwUAKJEFAMKSBQBclAUA9pUFAJqXBQA0mQUAzpoFAGicBQAMngUApp8FAEChBQDaogUAfqQFABimBQCypwUATKkFAPCqBQCKrAUAJK4FAL6vBQBisQUA/LIFAJa0BQAwtgUA1LcFAG65BQAIuwUAorwFAEa+BQDgvwUAesEFABTDBQC4xAUAUsYFAOzHBQCGyQUAKssFAMTMBQBezgUAAtAFAJzRBQA20wUA0NQFAHTWBQAO2AUAqNkFAELbBQDm3AUAgN4FABrgBQC04QUAWOMFAPLkBQCM5gUAJugFAMrpBQBk6wUA/uwFAJjuBQA88AUA1vEFAHDzBQAK9QUApPYFAEj4BQDi+QUAfPsFABb9BQC6/gUAVAAGAO4BBgCIAwYALAUGAMYGBgBgCAYA+gkGAJ4LBgA4DQYA0g4GAGwQBgAQEgYAqhMGAEQVBgDeFgYAghgGABwaBgC2GwYAUB0GAPQeBgCOIAYAKCIGAMwjBgBmJQYAACcGAJooBgA+KgYA2CsGAHItBgAMLwYAsDAGAEoyBgDkMwYAfjUGACI3BgC8OAYAVjoGAPA7BgCUPQYALj8GAMhABgBiQgYABkQGAKBFBgA6RwYA1EgGAHhKBgASTAYArE0GAEZPBgDqUAYAhFIGAB5UBgC4VQYAUlcGAPZYBgCQWgYAKlwGAMRdBgBoXwYAAmEGAJxiBgA2ZAYA2mUGAHRnBgAOaQYAqGoGAExsBgDmbQYAgG8GABpxBgC+cgYAWHQGAPJ1BgCWdwYAMHkGAMp6BgBkfAYACH4GAKJ/BgA8gQYA1oIGAHqEBgAUhgYArocGAEiJBgDsigYAhowGACCOBgDEjwYAXpEGAPiSBgCSlAYANpYGANCXBgBqmQYABJsGAJ6cBgBCngYA3J8GAHahBgAQowYAtKQGAE6mBgDopwYAgqkGACarBgDArAYAWq4GAPSvBgCOsQYAMrMGAMy0BgBmtgYAALgGAKS5BgA+uwYA2LwGAHK+BgAWwAYAsMEGAErDBgDkxAYAiMYGACLIBgC8yQYAYMsGAPrMBgCUzgYALtAGANLRBgBs0wYABtUGAKDWBgBE2AYA3tkGAHjbBgAS3QYAtt4GAFDgBgDq4QYAjuMGACjlBgDC5gYAXOgGAADqBgCa6wYANO0GAM7uBgBy8AYADPIGAKbzBgBA9QYA2vYGAH74BgAY+gYAsvsGAEz9BgDw/gYAigAHACQCBwC+AwcAYgUHAPwGBwCWCAcAMAoHAMoLBwBuDQcACA8HAKIQBwBGEgcA4BMHAHoVBwAUFwcAuBgHAFIaBwDsGwcAhh0HACofBwDEIAcAXiIHAPgjBwCcJQcANicHANAoBwBqKgcADiwHAKgtBwBCLwcA5jAHAIAyBwAaNAcAtDUHAFg3BwDyOAcAjDoHACY8BwDKPQcAZD8HAP5ABwCYQgcAPEQHANZFBwBwRwcACkkHAK5KBwBITAcA4k0HAHxPBwAWUQcAulIHAFRUBwDuVQcAiFcHACxZBwDGWgcAYFwHAPpdBwCeXwcAOGEHANJiBwBsZAcAEGYHAKpnBwBEaQcA3moHAIJsBwAcbgcAtm8HAFBxBwD0cgcAjnQHACh2BwDCdwcAZnkHAAB7BwCafAcANH4HANh/BwBygQcADIMHAKaEBwBKhgcA5IcHAH6JBwAiiwcAvIwHAFaOBwDwjwcAlJEHAC6TBwDIlAcAYpYHAAaYBwCgmQcAOpsHANScBwB4ngcAEqAHAKyhBwBGowcA6qQHAISmBwAeqAcAuKkHAFyrBwD2rAcAkK4HACqwBwDOsQcAaLMHAAK1BwCctgcANrgHANq5BwB0uwcADr0HAKi+BwBMwAcA5sEHAIDDBwAaxQcAvsYHAFjIBwDyyQcAjMsHADDNBwDKzgcAZNAHAP7RBwCi0wcAPNUHANbWBwB62AcAFNoHAK7bBwBI3QcA7N4HAIbgBwAg4gcAuuMHAF7lBwD45gcAkugHACzqBwDQ6wcAau0HAATvBwCe8AcAQvIHANzzBwB29QcAEPcHALT4BwBO+gcA6PsHAIL9BwAm/wcAwAAIAFoCCAD0AwgAmAUIADIHCADMCAgAZgoIAAAMCACkDQgAPg8IANgQCAByEggAFhQIALAVCABKFwgA5BgIAIgaCAAiHAgAvB0IAFYfCAD6IAgAlCIIAC4kCADSJQgAbCcIAAYpCACgKggARCwIAN4tCAB4LwgAEjEIALYyCABQNAgA6jUIAIQ3CAAoOQgAwjoIAFw8CAAAPggAmj8IADRBCADOQggAckQIAAxGCACmRwgAQEkIANpKCAB+TAgAGE4IALJPCABMUQgA8FIIAIpUCAAkVggAvlcIAGJZCAD8WggAllwIADBeCADKXwgAbmEIAAhjCACiZAgAPGYIAOBnCAB6aQgAFGsIAK5sCABSbggA7G8IAIZxCAAqcwgAxHQIAF52CAD4dwgAnHkIADZ7CADQfAgAan4IAA6ACACogQgAQoMIANyECACAhggAGogIALSJCABYiwgA8owIAIyOCAAmkAgAypEIAGSTCAD+lAgAmJYIADyYCADWmQgAcJsIAAqdCACknggASKAIAOKhCAB8owgAFqUIALqmCABUqAgA7qkIAIirCAAsrQgAxq4IAGCwCAD6sQgAnrMIADi1CADStggAbLgIAAa6CACquwgARL0IAN6+CAB4wAgAHMIIALbDCABQxQgA9MYIAI7ICAAoyggAwssIAGbNCAAAzwgAmtAIADTSCADY0wgActUIAAzXCACm2AgAStoIAOTbCAB+3QgAIt8IALzgCABW4ggA8OMIAJTlCAAu5wgAyOgIAGLqCAAG7AgAoO0IADrvCADU8AgAePIIABL0CACs9QgARvcIAOr4CACE+ggAHvwIALj9CABS/wgA9gAJAJACCQAqBAkAxAUJAGgHCQACCQkAnAoJADYMCQDaDQkAdA8JAA4RCQCoEgkATBQJAOYVCQCAFwkAGhkJAL4aCQBYHAkA8h0JAIwfCQAwIQkAyiIJAGQkCQD+JQkAoicJADwpCQDWKgkAcCwJABQuCQCuLwkASDEJAOwyCQCGNAkAIDYJALo3CQBeOQkA+DoJAJI8CQAsPgkA0D8JAGpBCQAEQwkAnkQJAEJGCQDcRwkAdkkJABBLCQC0TAkATk4JAOhPCQCCUQkAJlMJAMBUCQBaVgkA9FcJAI5ZCQAyWwkAzFwJAGZeCQAAYAkApGEJAD5jCQDYZAkAcmYJABZoCQCwaQkASmsJAORsCQCIbgkAInAJALxxCQBWcwkA+nQJAJR2CQAueAkA0nkJAGx7CQAGfQkAoH4JAESACQDegQkAeIMJABKFCQC2hgkAUIgJAOqJCQCEiwkAKI0JAMKOCQBckAkA9pEJAJqTCQA0lQkAzpYJAGiYCQAMmgkAppsJAECdCQDangkAfqAJABiiCQCyowkATKUJAOamCQCKqAkAJKoJAL6rCQBYrQkA/K4JAJawCQAwsgkAyrMJAG61CQAItwkAorgJADy6CQDguwkAer0JABS/CQCuwAkAUsIJAOzDCQCGxQkAIMcJAMTICQBeygkA+MsJAJzNCQA2zwkA0NAJAGrSCQAO1AkAqNUJAELXCQDc2AkAgNoJABrcCQC03QkATt8JAPLgCQCM4gkAJuQJAMrlCQBk5wkA/ugJAJjqCQA87AkA1u0JAHDvCQAK8QkApPIJAEj0CQDi9QkAfPcJABb5CQC6+gkAVPwJAO79CQCI/wkALAEKAMYCCgBgBAoA+gUKAJ4HCgA4CQoA0goKAGwMCgAGDgoAqg8KAEQRCgDeEgoAeBQKABwWCgC2FwoAUBkKAOoaCgCOHAoAKB4KAMIfCgBmIQoAACMKAJokCgA0JgoA2CcKAHIpCgAMKwoApiwKAEouCgDkLwoAfjEKABgzCgC8NAoAVjYKAPA3CgCKOQoALjsKAMg8CgBiPgoA/D8KAKBBCgA6QwoA1EQKAG5GCgASSAoArEkKAEZLCgDqTAoAhE4KAB5QCgC4UQoAXFMKAPZUCgCQVgoAKlgKAM5ZCgBoWwoAAl0KAJxeCgA2YAoA2mEKAHRjCgAOZQoAqGYKAExoCgDmaQoAgGsKABptCgC+bgoAWHAKAPJxCgCMcwoAMHUKAMp2CgBkeAoA/nkKAJh7CgA8fQoA1n4KAHCACgAUggoAroMKAEiFCgDihgoAhogKACCKCgC6iwoAVI0KAPiOCgCSkAoALJIKAMaTCgBqlQoABJcKAJ6YCgA4mgoA3JsKAHadCgAQnwoAqqAKAE6iCgDoowoAgqUKABynCgDAqAoAWqoKAPSrCgCOrQoAMq8KAMywCgBmsgoACrQKAKS1CgA+twoA2LgKAIa6CgAgvAoAur0KAFS/CgD4wAoAksIKACzECgDQxQoAascKAATJCgCeygoAQswKANzNCgB2zwoAENEKALTSCgBO1AoA6NUKAILXCgAm2QoAwNoKAFrcCgD03QoAmN8KADLhCgDM4goAZuQKAArmCgCk5woAPukKANjqCgB87AoAFu4KALDvCgBK8QoA5PIKAIj0CgAi9goAvPcKAFb5CgD6+goAlPwKAC7+CgDI/woAbAELAAYDCwCgBAsAOgYLAN4HCwB4CQsAEgsLAKwMCwBQDgsA6g8LAIQRCwAeEwsAwhQLAFwWCwD2FwsAkBkLADQbCwDOHAsAaB4LAAwgCwCmIQsAQCMLANokCwB+JgsAGCgLALIpCwBMKwsA8CwLAIouCwAkMAsAvjELAGIzCwD8NAsAljYLADA4CwDUOQsAbjsLAAg9CwCiPgsARkALAOBBCwB6QwsAFEULALhGCwBSSAsA7EkLAIZLCwAqTQsAxE4LAF5QCwD4UQsAnFMLADZVCwDQVgsAalgLAARaCwCoWwsAQl0LANxeCwB2YAsAGmILALRjCwBOZQsA6GYLAIxoCwAmagsAwGsLAFptCwD+bgsAmHALADJyCwDWcwsAcHULAAp3CwCkeAsASHoLAOJ7CwB8fQsAFn8LALqACwBUggsA7oMLAIiFCwAshwsAxogLAGCKCwAEjAsAno0LADiPCwDSkAsAdpILABCUCwCqlQsARJcLAN6YCwCCmgsAHJwLALadCwBQnwsA9KALAI6iCwAopAsAwqULAGanCwAAqQsAmqoLADSsCwDOrQsAcq8LAAyxCwCmsgsAQLQLAOS1CwB+twsAGLkLALK6CwBWvAsA8L0LAIq/CwAuwQsAyMILAGLECwD8xQsAoMcLADrJCwDUygsAbswLABLOCwCszwsARtELAODSCwCE1AsAHtYLALjXCwBc2QsA9toLAJDcCwAq3gsAzt8LAGjhCwAC4wsAnOQLAEDmCwDa5wsAdOkLAA7rCwCy7AsATO4LAObvCwCA8QsAGvMLAL70CwBY9gsA8vcLAIz5CwAw+wsAyvwLAGT+CwD+/wsAogEMADwDDADWBAwAcAYMABQIDACuCQwASAsMAOIMDACGDgwAIBAMALoRDABeEwwA+BQMAJIWDAAsGAwA0BkMAGobDAAEHQwAnh4MAEIgDADcIQwAdiMMABAlDACqJgwATigMAOgpDACCKwwAHC0MAMAuDABaMAwA9DEMAI4zDAAyNQwAzDYMAGY4DAAAOgwApDsMAD49DADYPgwAckAMABZCDACwQwwASkUMAORGDACISAwAIkoMALxLDABWTQwA+k4MAJRQDAAuUgwAyFMMAGxVDAAGVwwAoFgMAERaDADeWwwAeF0MABJfDAC2YAwAUGIMAOpjDACEZQwAKGcMAMJoDABcagwA9msMAJptDAA0bwwAznAMAGhyDAAMdAwApnUMAEB3DADaeAwAfnoMABh8DACyfQwATH8MAPCADACKggwAJIQMAL6FDABYhwwA/IgMAJaKDAAwjAwAyo0MAG6PDAAIkQwAopIMADyUDADglQwAepcMABSZDACumgwAUpwMAOydDACGnwwAIKEMAMSiDABepAwA+KUMAJKnDAA2qQwA0KoMAGqsDAAOrgwAqK8MAEKxDADcsgwAgLQMABq2DAC0twwATrkMAPK6DACMvAwAJr4MAMC/DABkwQwA/sIMAJjEDAAyxgwA1scMAHDJDAAKywwApMwMAEjODADizwwAfNEMABbTDAC61AwAVNYMAO7XDACI2QwAItsMAMbcDABg3gwA+t8MAJThDAA44wwA0uQMAGzmDAAG6AwAqukMAETrDADe7AwAeO4MABzwDAC28QwAUPMMAOr0DACO9gwAKPgMAML5DABc+wwAAP0MAJr+DAA0AA0A2AENAHIDDQAMBQ0ApgYNAEoIDQDkCQ0AfgsNABgNDQC8Dg0AVhANAPARDQCKEw0ALhUNAMgWDQBiGA0A/BkNAKAbDQA6HQ0A1B4NAHggDQASIg0ArCMNAEYlDQDgJg0AhCgNAB4qDQC4Kw0AUi0NAPYuDQCQMA0AKjINAMQzDQBoNQ0AAjcNAJw4DQA2Og0A0DsNAHQ9DQAOPw0AqEANAEJCDQDmQw0AgEUNABpHDQC0SA0AWEoNAPJLDQCMTQ0AME8NAMpQDQBkUg0A/lMNAJhVDQA8Vw0A1lgNAHBaDQAUXA0Arl0NAEhfDQDiYA0AhmINACBkDQC6ZQ0AVGcNAPhoDQCSag0ALGwNAMZtDQBgbw0ABHENAJ5yDQA4dA0A0nUNAHZ3DQAQeQ0AqnoNAE58DQDofQ0Agn8NAByBDQDAgg0AWoQNAPSFDQCOhw0AMokNAMyKDQBmjA0AAI4NAKSPDQA+kQ0A2JINAHKUDQAWlg0AsJcNAEqZDQDumg0AiJwNACKeDQC8nw0AYKENAPqiDQCUpA0ALqYNANKnDQBsqQ0ABqsNAKCsDQBErg0A3q8NAHixDQASsw0ArLQNAFC2DQDqtw0AhLkNACi7DQDCvA0AXL4NAPa/DQCQwQ0ANMMNAM7EDQBoxg0AAsgNAKbJDQBAyw0A2swNAHTODQAY0A0AstENAEzTDQDm1A0AitYNACTYDQC+2Q0AWNsNAPzcDQCW3g0AMOANAMrhDQBu4w0ACOUNAKLmDQA86A0A4OkNAHrrDQAU7Q0AuO4NAFLwDQDs8Q0AhvMNACr1DQDE9g0AXvgNAPj5DQCc+w0ANv0NAND+DQBqAA4ADgIOAKgDDgBCBQ4A3AYOAIAIDgAaCg4AtAsOAE4NDgDyDg4AjBAOACYSDgDAEw4AWhUOAP4WDgCYGA4AMhoOAMwbDgBwHQ4ACh8OAKQgDgA+Ig4A4iMOAHwlDgAWJw4AsCgOAFQqDgDuKw4AiC0OACIvDgDGMA4AYDIOAPozDgCUNQ4AODcOANI4DgBsOg4AEDwOAKo9DgBEPw4A3kAOAIJCDgAcRA4AtkUOAFBHDgD0SA4AjkoOAChMDgDCTQ4AZk8OAABRDgCaUg4ANFQOANhVDgByVw4ADFkOAKZaDgBKXA4A5F0OAH5fDgAYYQ4AvGIOAFZkDgDwZQ4AimcOAC5pDgDIag4AYmwOAPxtDgCgbw4AOnEOANRyDgBudA4ACHYOAKx3DgBGeQ4A4HoOAHp8DgAefg4AuH8OAFKBDgDsgg4AkIQOACqGDgDEhw4AXokOAAKLDgCcjA4ANo4OANqPDgB0kQ4ADpMOAKiUDgBMlg4A5pcOAICZDgAamw4AvpwOAFieDgDynw4AjKEOADCjDgDKpA4AZKYOAP6nDgCYqQ4APKsOANasDgBwrg4ACrAOAK6xDgBIsw4A4rQOAHy2DgAguA4AurkOAFS7DgD4vA4Akr4OACzADgDGwQ4AasMOAATFDgCexg4AOMgOANzJDgB2yw4AEM0OAKrODgBO0A4A6NEOAILTDgAc1Q4AwNYOAFrYDgD02Q4AmNsOADLdDgDM3g4AZuAOAAriDgCk4w4APuUOANjmDgBy6A4AFuoOALDrDgBK7Q4A5O4OAIjwDgAi8g4AvPMOAFb1DgD69g4AlPgOAC76DgDI+w4AbP0OAAb/DgCgAA8AOgIPANQDDwB4BQ8AEgcPAKwIDwBGCg8A6gsPAIQNDwAeDw8AwhAPAFwSDwD2Ew8AkBUPADQXDwDOGA8AaBoPAAIcDwCmHQ8AQB8PANogDwB0Ig8AGCQPALIlDwBMJw8A5igPAIoqDwAkLA8Avi0PAGIvDwD8MA8AljIPADA0DwDUNQ8AbjcPAAg5DwCiOg8ARjwPAOA9DwB6Pw8AFEEPALhCDwBSRA8A7EUPAIZHDwAgSQ8AxEoPAF5MDwD4TQ8Akk8PADZRDwDQUg8AalQPAARWDwCoVw8AQlkPANxaDwB2XA8AGl4PALRfDwBOYQ8A6GIPAIxkDwAmZg8AwGcPAFppDwD+ag8AmGwPADJuDwDMbw8AcHEPAApzDwCkdA8APnYPAOJ3DwB8eQ8AFnsPALB8DwBUfg8A7n8PAIiBDwAsgw8AxoQPAGCGDwD6hw8AnokPADiLDwDSjA8AbI4PABCQDwCqkQ8ARJMPAN6UDwCClg8AHJgPALaZDwBQmw8A9JwPAI6eDwAooA8AwqEPAFyjDwAApQ8AmqYPADSoDwDOqQ8AcqsPAAytDwCmrg8AQLAPAOSxDwB+sw8AGLUPALK2DwBWuA8A8LkPAIq7DwAkvQ8AyL4PAGLADwD8wQ8AlsMPADrFDwDUxg8AbsgPAAjKDwCsyw8ARs0PAODODwCE0A8AHtIPALjTDwBS1Q8A9tYPAJDYDwAq2g8AxNsPAGjdDwAC3w8AnOAPADbiDwDa4w8AdOUPAA7nDwCo6A8ATOoPAObrDwCA7Q8AGu8PAL7wDwBY8g8A8vMPAIz1DwAm9w8AyvgPAGT6DwD++w8AmP0PADz/DwDWABAAcAIQAAoEEACuBRAASAcQAOIIEACGChAAIAwQALoNEABUDxAA+BAQAJISEAAsFBAAxhUQAGoXEAAEGRAAnhoQADgcEADcHRAAdh8QABAhEACqIhAATiQQAOglEACCJxAAJikQAMAqEABaLBAA9C0QAI4vEAAyMRAAzDIQAGY0EAAANhAApDcQAD45EADYOhAAcjwQABY+EACwPxAASkEQAORCEAB+RBAAIkYQALxHEABWSRAA8EoQAJRMEAAuThAAyE8QAGJREAAGUxAAoFQQADpWEADUVxAAeFkQABJbEACsXBAARl4QAOpfEACEYRAAHmMQAMJkEABcZhAA9mcQAJBpEAA0axAAzmwQAGhuEAACcBAApnEQAEBzEADadBAAdHYQABh4EACyeRAATHsQAPB8EACKfhAAJIAQAL6BEABigxAA/IQQAJaGEAAwiBAA1IkQAG6LEAAIjRAAoo4QAEaQEADgkRAAepMQABSVEACulhAAUpgQAOyZEACGmxAAIJ0QAMSeEABeoBAA+KEQAJKjEAA2pRAA0KYQAGqoEAAEqhAAnqsQAEKtEADcrhAAdrAQABqyEAC0sxAATrUQAOi2EACMuBAAJroQAMC7EABavRAA/r4QAJjAEAAywhAAzMMQAHDFEAAKxxAApMgQAD7KEADiyxAAfM0QABbPEACw0BAAVNIQAO7TEACI1RAALNcQAMbYEABg2hAA+tsQAJ7dEAA43xAA0uAQAGziEAAQ5BAAquUQAETnEADe6BAAguoQABzsEAC27RAAUO8QAPTwEACO8hAAKPQQAML1EABm9xAAAPkQAJr6EAA0/BAAzv0QAHL/EAAMAREApgIRAEAEEQDkBREAfgcRABgJEQCyChEAVgwRAPANEQCKDxEAJBERAMgSEQBiFBEA/BURAJYXEQA6GREA1BoRAG4cEQAIHhEArB8RAEYhEQDgIhEAhCQRAB4mEQC4JxEAUikRAPYqEQCQLBEAKi4RAMQvEQBoMREAAjMRAJw0EQA2NhEA2jcRAHQ5EQAOOxEAqDwRAEw+EQDmPxEAgEERABpDEQC+RBEAWEYRAPJHEQCMSREAJksRAMpMEQBkThEA/k8RAJhREQA8UxEA1lQRAHBWEQAKWBEArlkRAEhbEQDiXBEAfF4RACBgEQC6YREAVGMRAO5kEQCSZhEALGgRAMZpEQBgaxEABG0RAJ5uEQA4cBEA3HERAHZzEQAQdREAqnYRAE54EQDoeREAgnsRABx9EQDAfhEAWoARAPSBEQCOgxEAMoURAMyGEQBmiBEAAIoRAKSLEQA+jREA2I4RAHKQEQAWkhEAsJMRAEqVEQDklhEAiJgRACKaEQC8mxEAVp0RAPqeEQCUoBEALqIRAMijEQBspREABqcRAKCoEQA6qhEA1KsRAHitEQASrxEArLARAEayEQDqsxEAhLURAB63EQC4uBEAXLoRAPa7EQCQvREAKr8RAM7AEQBowhEAAsQRAKbFEQBAxxEA2sgRAHTKEQAYzBEAss0RAEzPEQDm0BEAitIRACTUEQC+1REAWNcRAPzYEQCW2hEAMNwRANTdEQBu3xEACOERAKLiEQA85BEA4OURAHrnEQAU6REAruoRAFLsEQDs7REAhu8RACDxEQC68hEAXvQRAPj1EQCS9xEALPkRAND6EQBq/BEABP4RAKj/EQBCARIA3AISAHYEEgAaBhIAtAcSAE4JEgDoChIAjAwSACYOEgDADxIAWhESAP4SEgCYFBIAMhYSAMwXEgBwGRIAChsSAKQcEgBIHhIA4h8SAHwhEgAWIxIAuiQSAFQmEgDuJxIAiCkSACIrEgDGLBIAYC4SAPovEgCUMRIAODMSANI0EgBsNhIABjgSAKo5EgBEOxIA3jwSAHg+EgAcQBIAtkESAFBDEgDqRBIAjkYSAChIEgDCSRIAXEsSAPZMEgCaThIANFASAM5REgByUxIADFUSAKZWEgBAWBIA5FkSAH5bEgAYXRIAsl4SAFZgEgDwYRIAimMSACRlEgDIZhIAYmgSAPxpEgCWaxIAOm0SANRuEgBucBIAEnISAKxzEgBGdRIA4HYSAIR4EgAeehIAuHsSAFJ9EgD2fhIAkIASACqCEgDEgxIAaIUSAAKHEgCciBIANooSANqLEgB0jRIADo8SAKiQEgBCkhIA5pMSAICVEgAalxIAtJgSAFiaEgDymxIAjJ0SACafEgDKoBIAZKISAP6jEgCipRIAPKcSANaoEgBwqhIAFKwSAK6tEgBIrxIA4rASAIayEgAgtBIAurUSAFS3EgD4uBIAkroSACy8EgDGvRIAar8SAATBEgCewhIAOMQSANLFEgB2xxIAEMkSAKrKEgBEzBIA6M0SAILPEgAc0RIAttISAFrUEgD01RIAjtcSACjZEgDM2hIAZtwSAADeEgCa3xIAPuESANjiEgBy5BIADOYSALDnEgBK6RIA5OoSAH7sEgAi7hIAvO8SAFbxEgDw8hIAlPQSAC72EgDI9xIAYvkSAAb7EgCg/BIAOv4SAN7/EgB4ARMAEgMTAKwEEwBQBhMA6gcTAIQJEwAeCxMAwgwTAFwOEwD2DxMAkBETADQTEwDOFBMAaBYTAAIYEwCmGRMAQBsTANocEwB+HhMAGCATALIhEwBMIxMA5iQTAIomEwAkKBMAvikTAFgrEwD8LBMAli4TADAwEwDKMRMAbjMTAAg1EwCiNhMAPDgTANY5EwB6OxMAFD0TAK4+EwBIQBMA7EETAIZDEwAgRRMAukYTAF5IEwD4SRMAkksTACxNEwDQThMAalATAARSEwCoUxMAQlUTANxWEwB2WBMAGloTALRbEwBOXRMA6F4TAIxgEwAmYhMAwGMTAFplEwD+ZhMAmGgTADJqEwDMaxMAcG0TAApvEwCkcBMASHITAOJzEwB8dRMAFncTALp4EwBUehMA7nsTAIh9EwAsfxMAxoATAGCCEwD6gxMAlIUTADiHEwDSiBMAbIoTAAaMEwCqjRMARI8TAN6QEwB4khMAHJQTALaVEwBQlxMA6pgTAI6aEwAonBMAwp0TAFyfEwD2oBMAmqITADSkEwDOpRMAaKcTAAypEwCmqhMAQKwTAOStEwB+rxMAGLETALKyEwBWtBMA8LUTAIq3EwAkuRMAyLoTAGK8EwD8vRMAlr8TADrBEwDUwhMAbsQTAAjGEwCsxxMARskTAODKEwCEzBMAHs4TALjPEwBS0RMA9tITAJDUEwAq1hMAxNcTAGjZEwAC2xMAnNwTADbeEwDQ3xMAdOETAA7jEwCo5BMAQuYTAObnEwCA6RMAGusTALTsEwBY7hMA8u8TAIzxEwAm8xMAyvQTAGT2EwD+9xMAovkTADz7EwDW/BMAcP4TABQAFACuARQASAMUAOIEFACGBhQAIAgUALoJFABUCxQA+AwUAJIOFAAsEBQAxhEUAGoTFAAEFRQAnhYUADgYFADSGRQAdhsUABAdFACqHhQARCAUAOghFACCIxQAHCUUALYmFABaKBQA9CkUAI4rFAAoLRQAzC4UAGYwFAAAMhQAmjMUAD41FADYNhQAcjgUAAw6FACwOxQASj0UAOQ+FAB+QBQAIkIUALxDFABWRRQA8EYUAJRIFAAuShQAyEsUAGxNFAAGTxQAoFAUADpSFADeUxQAeFUUABJXFACsWBQAUFoUAOpbFACEXRQAHl8UAMJgFABcYhQA9mMUAJBlFAA0ZxQAzmgUAGhqFAACbBQApm0UAEBvFADacBQAdHIUABh0FACydRQATHcUAOZ4FACKehQAJHwUAL59FABYfxQA8oAUAJaCFAAwhBQAyoUUAGSHFAAIiRQAoooUADyMFADWjRQAeo8UABSRFACukhQASJQUAOyVFACGlxQAIJkUALqaFABenBQA+J0UAJKfFAA2oRQA0KIUAGqkFAAEphQAqKcUAEKpFADcqhQAdqwUABquFAC0rxQATrEUAOiyFACMtBQAJrYUAMC3FABauRQA/roUAJi8FAAyvhQA1r8UAHDBFAAKwxQApMQUAD7GFADixxQAfMkUABbLFAC6zBQAVM4UAO7PFACI0RQAItMUAMbUFABg1hQA+tcUAJTZFAA42xQA0twUAGzeFAAG4BQAquEUAETjFADe5BQAeOYUABLoFAC26RQAUOsUAOrsFACE7hQAKPAUAMLxFABc8xQA9vQUAJr2FAA0+BQAzvkUAGj7FAAM/RQApv4UAEAAFQDkARUAfgMVABgFFQCyBhUAVggVAPAJFQCKCxUAJA0VAMgOFQBiEBUA/BEVAJYTFQA6FRUA1BYVAG4YFQASGhUArBsVAEYdFQDgHhUAhCAVAB4iFQC4IxUAUiUVAOwmFQCGKBUAKioVAMQrFQBeLRUAAi8VAJwwFQA2MhUA0DMVAHQ1FQAONxUAqDgVAEI6FQDmOxUAgD0VABo/FQC0QBUAWEIVAPJDFQCMRRUAJkcVAMpIFQBkShUA/ksVAKJNFQA8TxUA1lAVAHBSFQAUVBUArlUVAEhXFQDiWBUAhloVACBcFQC6XRUAVF8VAPhgFQCSYhUALGQVAMZlFQBgZxUABGkVAJ5qFQA4bBUA0m0VAHZvFQAQcRUAqnIVAER0FQDodRUAgncVABx5FQC2ehUAWnwVAPR9FQCOfxUAKIEVAMyCFQBmhBUAAIYVAJqHFQA+iRUA2IoVAHKMFQAMjhUAsI8VAEqRFQDkkhUAfpQVACKWFQC8lxUAVpkVAPCaFQCUnBUALp4VAMifFQBsoRUABqMVAKCkFQA6phUA3qcVAHipFQASqxUArKwVAFCuFQDqrxUAhLEVAB6zFQDCtBUAXLYVAPa3FQCQuRUANLsVAM68FQBovhUAAsAVAKbBFQBAwxUA2sQVAHTGFQAOyBUAsskVAEzLFQDmzBUAgM4VACTQFQC+0RUAWNMVAPLUFQCW1hUAMNgVAMrZFQBk2xUACN0VAKLeFQA84BUA1uEVAHrjFQAU5RUAruYVAEjoFQDs6RUAhusVACDtFQC67hUAXvAVAPjxFQCS8xUANvUVAND2FQBq+BUABPoVAKj7FQBC/RUA3P4VAHYAFgAaAhYAtAMWAE4FFgDoBhYAjAgWACYKFgDACxYAWg0WAP4OFgCYEBYAMhIWAMwTFgBwFRYAChcWAKQYFgA+GhYA4hsWAHwdFgAWHxYAsCAWAFQiFgDuIxYAiCUWACInFgDGKBYAYCoWAPorFgCULRYALi8WANIwFgBsMhYABjQWAKA1FgBENxYA3jgWAHg6FgASPBYAtj0WAFA/FgDqQBYAhEIWAChEFgDCRRYAXEcWAABJFgCaShYANEwWAM5NFgByTxYADFEWAKZSFgBAVBYA5FUWAH5XFgAYWRYAsloWAFZcFgDwXRYAil8WACRhFgDIYhYAYmQWAPxlFgCgZxYAOmkWANRqFgBubBYACG4WAKxvFgBGcRYA4HIWAHp0FgAUdhYAuHcWAFJ5FgDsehYAkHwWACp+FgDEfxYAXoEWAAKDFgCchBYANoYWANCHFgB0iRYADosWAKiMFgBCjhYA5o8WAICRFgAakxYAtJQWAFiWFgDylxYAjJkWACabFgDKnBYAZJ4WAP6fFgCioRYAPKMWANakFgBwphYAFKgWAK6pFgBIqxYA4qwWAIauFgAgsBYAurEWAFSzFgDutBYAkrYWACy4FgDGuRYAYLsWAAS9FgCevhYAOMAWANLBFgB2wxYAEMUWAKrGFgBEyBYA3skWAILLFgAczRYAts4WAFDQFgD00RYAjtMWACjVFgDM1hYAZtgWAADaFgCa2xYAPt0WANjeFgBy4BYADOIWALDjFgBK5RYA5OYWAH7oFgAi6hYAvOsWAFbtFgDw7hYAlPAWAC7yFgDI8xYAYvUWAAb3FgCg+BYAOvoWANT7FgB4/RYAEv8WAKwAFwBQAhcA6gMXAIQFFwAeBxcAwggXAFwKFwD2CxcAkA0XADQPFwDOEBcAaBIXAAIUFwCmFRcAQBcXANoYFwB0GhcAGBwXALIdFwBMHxcA5iAXAIAiFwAkJBcAviUXAFgnFwDyKBcAlioXADAsFwDKLRcAZC8XAAgxFwCiMhcAPDQXANY1FwB6NxcAFDkXAK46FwBIPBcA7D0XAIY/FwAgQRcAukIXAF5EFwD4RRcAkkcXACxJFwDQShcAakwXAAROFwCeTxcAQlEXANxSFwB2VBcAGlYXALRXFwBOWRcA6FoXAIxcFwAmXhcAwF8XAFphFwD+YhcAmGQXADJmFwDMZxcAcGkXAAprFwCkbBcAPm4XAOJvFwB8cRcAFnMXALB0FwBUdhcA7ncXAIh5FwAiexcAxnwXAGB+FwD6fxcAlIEXADiDFwDShBcAbIYXAAaIFwCqiRcARIsXAN6MFwB4jhcAEpAXALaRFwBQkxcA6pQXAISWFwAomBcAwpkXAFybFwD2nBcAmp4XADSgFwDOoRcAaKMXAAylFwCmphcAQKgXANqpFwB+qxcAGK0XALKuFwBMsBcA8LEXAIqzFwAktRcAyLYXAGK4FwD8uRcAlrsXADC9FwDUvhcAbsAXAAjCFwCswxcARsUXAODGFwB6yBcAHsoXALjLFwBSzRcA7M4XAIbQFwAq0hcAxNMXAF7VFwD41hcAnNgXADbaFwDQ2xcAat0XAA7fFwCo4BcAQuIXAObjFwCA5RcAGucXALToFwBY6hcA8usXAIztFwAm7xcAyvAXAGTyFwD+8xcAmPUXADz3FwDW+BcAcPoXAAr8FwCu/RcASP8XAOIAGACGAhgAIAQYALoFGABUBxgA+AgYAJIKGAAsDBgAxg0YAGoPGAAEERgAnhIYADgUGADSFRgAdhcYABAZGACqGhgARBwYAOgdGACCHxgAHCEYALYiGABaJBgA9CUYAI4nGAAoKRgAzCoYAGYsGAAALhgAmi8YAD4xGADYMhgAcjQYAAw2GACwNxgASjkYAOQ6GAB+PBgAGD4YALw/GABWQRgA8EIYAJREGAAuRhgAyEcYAGJJGAAGSxgAoEwYADpOGADUTxgAeFEYABJTGACsVBgARlYYAOpXGACEWRgAHlsYALhcGABcXhgA9l8YAJBhGAAqYxgAzmQYAGhmGAACaBgApmkYAEBrGADabBgAdG4YABhwGACycRgATHMYAOZ0GACKdhgAJHgYAL55GABYexgA/HwYAJZ+GAAwgBgAyoEYAGSDGAAIhRgAooYYADyIGADWiRgAeosYABSNGACujhgASJAYAOyRGACGkxgAIJUYALqWGABemBgA+JkYAJKbGAAsnRgA0J4YAGqgGAAEohgAnqMYAEKlGADcphgAdqgYABCqGAC0qxgATq0YAOiuGACCsBgAJrIYAMCzGABatRgA9LYYAJi4GAAyuhgAzLsYAHC9GAAKvxgApMAYAD7CGADiwxgAfMUYABbHGACwyBgAVMoYAO7LGACIzRgAIs8YAMbQGABg0hgA+tMYAJTVGAA41xgA0tgYAGzaGAAG3BgAqt0YAETfGADe4BgAeOIYABzkGAC25RgAUOcYAOroGACO6hgAKOwYAMLtGABc7xgA9vAYAJryGAA09BgAzvUYAGj3GAAM+RgApvoYAED8GADa/RgAfv8YABgBGQCyAhkATAQZAPAFGQCKBxkAJAkZAL4KGQBiDBkA/A0ZAJYPGQA6ERkA1BIZAG4UGQAIFhkArBcZAEYZGQDgGhkAehwZAB4eGQC4HxkAUiEZAOwiGQCQJBkAKiYZAMQnGQBeKRkA+CoZAJwsGQA2LhkA0C8ZAGoxGQAOMxkAqDQZAEI2GQDcNxkAgDkZABo7GQC0PBkATj4ZAPI/GQCMQRkAJkMZAMpEGQBkRhkA/kcZAJhJGQA8SxkA1kwZAHBOGQAKUBkArlEZAEhTGQDiVBkAfFYZACBYGQC6WRkAVFsZAO5cGQCSXhkALGAZAMZhGQBqYxkABGUZAJ5mGQA4aBkA3GkZAHZrGQAQbRkAqm4ZAE5wGQDocRkAgnMZABx1GQC2dhkAWngZAPR5GQCOexkAKH0ZAMx+GQBmgBkAAIIZAJqDGQA+hRkA2IYZAHKIGQAMihkAsIsZAEqNGQDkjhkAfpAZABiSGQC8kxkAVpUZAPCWGQCKmBkALpoZAMibGQBinRkABp8ZAKCgGQA6ohkA1KMZAHilGQASpxkArKgZAEaqGQDqqxkAhK0ZAB6vGQC4sBkAXLIZAPazGQCQtRkAKrcZAM64GQBouhkAArwZAJy9GQBAvxkA2sAZAHTCGQAYxBkAssUZAEzHGQDmyBkAisoZACTMGQC+zRkAWM8ZAPzQGQCW0hkAMNQZAMrVGQBk1xkACNkZAKLaGQA83BkA1t0ZAHrfGQAU4RkAruIZAEjkGQDs5RkAhucZACDpGQC66hkAXuwZAPjtGQCS7xkALPEZANDyGQBq9BkABPYZAJ73GQBC+RkA3PoZAHb8GQAQ/hkAtP8ZAE4BGgDoAhoAggQaACYGGgDABxoAWgkaAPQKGgCYDBoAMg4aAMwPGgBmERoAChMaAKQUGgA+FhoA4hcaAHwZGgAWGxoAsBwaAFQeGgDuHxoAiCEaACIjGgDGJBoAYCYaAPonGgCUKRoAOCsaANIsGgBsLhoABjAaAKoxGgBEMxoA3jQaAHg2GgAcOBoAtjkaAFA7GgDqPBoAhD4aAChAGgDCQRoAXEMaAPZEGgCaRhoANEgaAM5JGgBoSxoADE0aAKZOGgBAUBoA2lEaAH5TGgAYVRoAslYaAExYGgDwWRoAilsaADhdGgDSXhoAbGAaAAZiGgCqYxoARGUaAN5mGgB4aBoAHGoaALZrGgBQbRoA6m4aAIRwGgAochoAwnMaAFx1GgD2dhoAmngaADR6GgDOexoAaH0aAAx/GgCmgBoAQIIaANqDGgB+hRoAGIcaALKIGgBMihoA8IsaAIqNGgAkjxoAvpAaAGKSGgD8kxoAlpUaADqXGgDUmBoAbpoaAAicGgCsnRoARp8aAOCgGgB6ohoAHqQaALilGgBSpxoA7KgaAJCqGgAqrBoAxK0aAF6vGgACsRoAnLIaADa0GgDatRoAdLcaAA65GgCouhoATLwaAOa9GgCAvxoAGsEaALTCGgBYxBoA8sUaAIzHGgAmyRoAysoaAGTMGgD+zRoAmM8aADzRGgDW0hoAcNQaAArWGgCk1xoASNkaAOLaGgB83BoAFt4aALrfGgBU4RoA7uIaAIjkGgAs5hoAxucaAGDpGgAE6xoAnuwaADjuGgDS7xoAdvEaABDzGgCq9BoARPYaAOj3GgCC+RoAHPsaALb8GgBa/hoA9P8aAI4BGwAoAxsAzAQbAGYGGwAACBsApAkbAD4LGwDYDBsAcg4bABYQGwCwERsAShMbAOQUGwB+FhsAIhgbALwZGwBWGxsA8BwbAJQeGwAuIBsAyCEbAGIjGwAGJRsAoCYbADooGwDUKRsAeCsbABItGwCsLhsARjAbAOoxGwCEMxsAHjUbALg2GwBcOBsA9jkbAJA7GwAqPRsAzj4bAGhAGwACQhsAnEMbAEBFGwDaRhsAdEgbAA5KGwCySxsATE0bAOZOGwCAUBsAJFIbAL5TGwBYVRsA/FYbAJZYGwAwWhsAylsbAG5dGwAIXxsAomAbADxiGwDgYxsAemUbABRnGwCuaBsAUmobAOxrGwCGbRsAIG8bAMRwGwBechsA+HMbAJJ1GwAsdxsA0HgbAGp6GwAEfBsAnn0bAEJ/GwDcgBsAdoIbABCEGwC0hRsATocbAOiIGwCCihsAJowbAMCNGwBajxsA9JAbAJiSGwAylBsAzJUbAGaXGwAKmRsApJobAD6cGwDYnRsAfJ8bABahGwCwohsASqQbAO6lGwCIpxsAIqkbAMaqGwBgrBsA+q0bAJSvGwA4sRsA0rIbAGy0GwAGthsAoLcbAES5GwDeuhsAeLwbABK+GwC2vxsAUMEbAOrCGwCExBsAKMYbAMLHGwBcyRsA9sobAJrMGwA0zhsAzs8bAGjRGwAM0xsAptQbAEDWGwDa1xsAftkbABjbGwCy3BsATN4bAPDfGwCK4RsAJOMbAMjkGwBi5hsA/OcbAJbpGwA66xsA1OwbAG7uGwAI8BsArPEbAEbzGwDg9BsAevYbAB74GwC4+RsAUvsbAOz8GwCQ/hsAKgAcAMQBHABeAxwAAgUcAJwGHAA2CBwA0AkcAHQLHAAODRwAqA4cAEIQHADmERwAgBMcABoVHAC0FhwAWBgcAPIZHACMGxwAJh0cAMoeHABkIBwA/iEcAJgjHAAyJRwA1iYcAHAoHAAKKhwApCscAEgtHADiLhwAfDAcABYyHAC6MxwAVDUcAO42HACIOBwALDocAMY7HABgPRwABD8cAJ5AHAA4QhwA0kMcAHZFHAAQRxwAqkgcAERKHADoSxwAgk0cABxPHAC2UBwAWlIcAPRTHACOVRwAKFccAMxYHABmWhwAAFwcAKRdHAA+XxwA2GAcAHJiHAAMZBwAsGUcAEpnHADkaBwAfmocACJsHAC8bRwAVm8cAPBwHACUchwALnQcAMh1HABidxwABnkcAKB6HAA6fBwA1H0cAG5/HAASgRwArIIcAEaEHADghRwAhIccAB6JHAC4ihwAXIwcAPaNHACQjxwAKpEcAM6SHABolBwAApYcAJyXHABAmRwA2pocAHScHAAOnhwAsp8cAEyhHADmohwAgKQcACSmHAC+pxwAWKkcAPyqHACWrBwAMK4cAMqvHABusRwACLMcAKK0HAA8thwA4LccAHq5HAAUuxwArrwcAEi+HADsvxwAhsEcACDDHAC6xBwAXsYcAPjHHACSyRwALMscANDMHABqzhwABNAcAJ7RHAA40xwA3NQcAHbWHAAQ2BwAtNkcAE7bHADo3BwAgt4cACbgHADA4RwAWuMcAPTkHACY5hwAMugcAMzpHABm6xwACu0cAKTuHAA+8BwA4vEcAHzzHAAW9RwAsPYcAEr4HADu+RwAiPscACL9HAC8/hwAYAAdAPoBHQCUAx0ALgUdANIGHQBsCB0ABgodAKALHQBEDR0A3g4dAHgQHQAcEh0AthMdAFAVHQDqFh0AjhgdACgaHQDCGx0AXB0dAAAfHQCaIB0ANCIdAM4jHQByJR0ADCcdAKYoHQBAKh0A5CsdAH4tHQAYLx0AsjAdAFYyHQDwMx0AijUdACQ3HQDIOB0AYjodAPw7HQCWPR0AMD8dANRAHQBuQh0ACEQdAKJFHQBGRx0A4EgdAHpKHQAUTB0AuE0dAFJPHQDsUB0AhlIdACpUHQDEVR0AXlcdAPhYHQCcWh0ANlwdANBdHQBqXx0ADmEdAKhiHQBCZB0A3GUdAIBnHQAaaR0AtGodAFhsHQDybR0AjG8dACZxHQDKch0AZHQdAP51HQCYdx0APHkdANZ6HQBwfB0ACn4dAK5/HQBIgR0A4oIdAHyEHQAghh0AuocdAFSJHQDuih0AkowdACyOHQDGjx0AYJEdAASTHQCelB0AOJYdANKXHQB2mR0AEJsdAKqcHQBEnh0A6J8dAIKhHQAcox0AtqQdAFCmHQD0px0AjqkdACirHQDCrB0AZq4dAACwHQCasR0ANLMdANi0HQByth0ADLgdAKa5HQBKux0A5LwdAH6+HQAYwB0AvMEdAFbDHQDwxB0AlMYdAC7IHQDIyR0AYssdAAbNHQCgzh0AOtAdANTRHQB40x0AEtUdAKzWHQBQ2B0A6tkdAITbHQAe3R0Awt4dAFzgHQD24R0AmuMdAD7lHQDY5h0AcugdAAzqHQCw6x0ASu0dAOTuHQB+8B0AGPIdALzzHQBW9R0A8PYdAIr4HQAu+h0AyPsdAGL9HQD8/h0AoAAeADoCHgDUAx4AeAUeABIHHgCsCB4ARgoeAOoLHgCEDR4AHg8eALgQHgBcEh4A9hMeAJAVHgAqFx4AzhgeAGgaHgACHB4AnB0eAEAfHgDaIB4AdCIeABgkHgCyJR4ATCceAOYoHgCKKh4AJCweAL4tHgBYLx4A/DAeAJYyHgAwNB4AyjUeAGQ3HgAIOR4ArDoeAEY8HgDqPR4AhD8eAB5BHgC4Qh4AXEQeAPZFHgCQRx4AKkkeAM5KHgBoTB4AAk4eAKZPHgBAUR4A2lIeAHRUHgAYVh4AslceAExZHgDmWh4AilweACReHgC+Xx4AWGEeAPJiHgCWZB4AMGYeAMpnHgBkaR4ACGseAKJsHgA8bh4A1m8eAHpxHgAUcx4ArnQeAEh2HgDsdx4AhnkeACB7HgC6fB4AXn4eAPh/HgCSgR4ALIMeANCEHgBqhh4ABIgeAJ6JHgBCix4A3IweAHaOHgAQkB4AtJEeAE6THgDolB4AjJYeACaYHgDAmR4AWpseAP6cHgCYnh4AMqAeAMyhHgBwox4ACqUeAKSmHgA+qB4A4qkeAHyrHgAWrR4AsK4eAFSwHgDusR4AiLMeACK1HgDGth4AYLgeAPq5HgCUux4AOL0eANK+HgBswB4ABsIeAKDDHgBExR4A3sYeAHjIHgASyh4AtsseAFDNHgDqzh4AhNAeACjSHgDC0x4AXNUeAPbWHgCa2B4ANNoeAM7bHgBo3R4ADN8eAKbgHgBA4h4A2uMeAH7lHgAY5x4AsugeAEzqHgDw6x4Aiu0eACTvHgC+8B4AYvIeAPzzHgCW9R4AOvceANT4HgBu+h4ACPweAKz9HgBG/x4A4AAfAHoCHwAeBB8AuAUfAFIHHwDsCB8AkAofACoMHwDEDR8AXg8fAAIRHwCcEh8ANhQfANAVHwB0Fx8ADhkfAKgaHwBCHB8A5h0fAIAfHwAaIR8AtCIfAFgkHwDyJR8AjCcfACYpHwDKKh8AZCwfAP4tHwCYLx8APDEfANYyHwBwNB8ACjYfAK43HwBIOR8A4jofAHw8HwAgPh8Auj8fAFRBHwDuQh8AiEQfACxGHwDGRx8AYEkfAPpKHwCeTB8AOE4fANJPHwBsUR8AEFMfAKpUHwBEVh8A3lcfAIJZHwAcWx8AtlwfAFpeHwD0Xx8AjmEfAChjHwDMZB8AZmYfAABoHwCaaR8APmsfANhsHwBybh8ADHAfALBxHwBKcx8A5HQfAIh2HwAieB8AvHkfAFZ7HwD6fB8AlH4fAC6AHwDIgR8AYoMfAAaFHwCghh8AOogfAN6JHwB4ix8AEo0fAKyOHwBGkB8A6pEfAISTHwAelR8AuJYfAFyYHwD2mR8AkJsfACqdHwDOnh8AaKAfAAKiHwCmox8AQKUfANqmHwB0qB8AGKofALKrHwBMrR8A5q4fAIqwHwAksh8AvrMfAFi1HwD8th8AlrgfADC6HwDKux8AZL0fAAi/HwCiwB8APMIfANbDHwB6xR8AFMcfAK7IHwBIyh8A7MsfAIbNHwAgzx8AutAfAF7SHwD40x8AktUfACzXHwDQ2B8AatofAATcHwCe3R8AQt8fANzgHwB24h8AEOQfALTlHwBO5x8A6OgfAILqHwAm7B8AwO0fAFrvHwD08B8AmPIfADL0HwDM9R8AZvcfAAr5HwCk+h8APvwfAOL9HwB8/x8AFgEgALACIABUBCAA7gUgAIgHIAAiCSAAxgogAGAMIAD6DSAAlA8gADgRIADSEiAAbBQgAAYWIACqFyAARBkgAN4aIAB4HCAAHB4gALYfIABQISAA6iIgAIQkIAAoJiAAwicgAFwpIAD2KiAAmiwgADQuIADOLyAAaDEgAAwzIACmNCAAQDYgANo3IAB+OSAAGDsgALI8IABMPiAA8D8gAIpBIAAkQyAAvkQgAGJGIAD8RyAAlkkgADpLIADUTCAAbk4gAAhQIACsUSAARlMgAOBUIAB6ViAAHlggALhZIABSWyAA7FwgAJBeIAAqYCAAxGEgAF5jIAACZSAAnGYgADZoIADQaSAAdGsgAA5tIACobiAAQnAgAOZxIACAcyAAGnUgALR2IABYeCAA8nkgAIx7IAAmfSAAyn4gAGSAIAD+gSAAmIMgADKFIADWhiAAcIggAAqKIACkiyAASI0gAOKOIAB8kCAAFpIgALqTIABUlSAA7pYgAIiYIAAsmiAAxpsgAGCdIAD6niAAnqAgADiiIADSoyAAdqUgABCnIACqqCAARKogAOirIACCrSAAHK8gALawIABasiAA9LMgAI61IAAotyAAzLggAGa6IAAAvCAAmr0gAD6/IADYwCAAcsIgABbEIACwxSAASscgAOTIIAB+yiAAIswgALzNIABWzyAA8NAgAJTSIAAu1CAA0tUgAHbXIAAQ2SAAqtogAETcIADe3SAAgt8gABzhIAC24iAAUOQgAPTlIACO5yAAKOkgAMzqIABm7CAAAO4gAJrvIAA+8SAA2PIgAHL0IAAM9iAAsPcgAEr5IADk+iAAfvwgACL+IAC8/yAAVgEhAPACIQCUBCEALgYhAMgHIQBsCSEABgshAKAMIQA6DiEA3g8hAHgRIQASEyEArBQhAEYWIQDqFyEAhBkhAB4bIQC4HCEAXB4hAPYfIQCQISEAKiMhAM4kIQBoJiEAAighAJwpIQBAKyEA2iwhAHQuIQAOMCEAqDEhAEwzIQDmNCEAgDYhACQ4IQC+OSEAWDshAPI8IQCWPiEAMEAhAMpBIQBkQyEACEUhAKJGIQA8SCEA1kkhAHpLIQAUTSEArk4hAEhQIQDsUSEAhlMhACBVIQDEViEAXlghAPhZIQCSWyEANl0hANBeIQBqYCEABGIhAKhjIQBCZSEA3GYhAHZoIQAaaiEAtGshAE5tIQDobiEAjHAhACZyIQDAcyEAWnUhAPR2IQCYeCEAMnohAMx7IQBmfSEACn8hAKSAIQA+giEA2IMhAHyFIQAWhyEAsIghAEqKIQDuiyEAiI0hACKPIQC8kCEAYJIhAPqTIQCUlSEALpchANKYIQBsmiEABpwhAKCdIQBEnyEA3qAhAHiiIQAcpCEAtqUhAFCnIQDqqCEAjqohACisIQDCrSEAXK8hAACxIQCasiEANLQhAM61IQBytyEADLkhAKa6IQBAvCEA5L0hAH6/IQAYwSEAssIhAFbEIQDwxSEAischACTJIQDIyiEAYswhAPzNIQCWzyEAOtEhANTSIQBu1CEACNYhAKLXIQBG2SEA4NohAHrcIQAU3iEAuN8hAFLhIQDs4iEAhuQhACrmIQDE5yEAXukhAPjqIQCc7CEANu4hANDvIQBq8SEADvMhAKj0IQBC9iEA5vchAID5IQAa+yEAtPwhAFj+IQDy/yEAjAEiACYDIgDKBCIAZAYiAP4HIgCYCSIAPAsiANYMIgBwDiIAChAiAK4RIgBIEyIA4hQiAIYWIgAgGCIAuhkiAFQbIgDuHCIAkh4iACwgIgDGISIAYCMiAAQlIgCeJiIAOCgiANIpIgBsKyIAEC0iAKouIgBEMCIA3jEiAIIzIgAcNSIAtjYiAFA4IgD0OSIAjjsiACg9IgDMPiIAZkAiAABCIgCaQyIAPkUiANhGIgBySCIADEoiALBLIgBKTSIA5E4iAH5QIgAiUiIAvFMiAFZVIgD6ViIAlFgiAC5aIgDIWyIAbF0iAAZfIgCgYCIAOmIiANRjIgB4ZSIAEmciAKxoIgBGaiIA6msiAIRtIgAebyIAuHAiAFxyIgD2cyIAkHUiACp3IgDOeCIAaHoiAAJ8IgCcfSIAQH8iANqAIgB0giIADoQiAKiFIgBMhyIA5ogiAICKIgAajCIAvo0iAFiPIgDykCIAlpIiADCUIgDKlSIAZJciAAiZIgCimiIAPJwiANadIgB6nyIAFKEiAK6iIgBIpCIA7KUiAIanIgAgqSIAxKoiAF6sIgD4rSIAkq8iADaxIgDQsiIAarQiAAS2IgCotyIAQrkiANy6IgB2vCIAGr4iALS/IgBOwSIA6MIiAILEIgAmxiIAwMciAFrJIgD0yiIAmMwiADLOIgDMzyIAZtEiAArTIgCk1CIAPtYiANjXIgB82SIAFtsiALDcIgBK3iIA7t8iAIjhIgAi4yIAvOQiAGDmIgD65yIAlOkiAC7rIgDS7CIAbO4iAAbwIgCg8SIARPMiAN70IgB49iIAEvgiALb5IgBQ+yIA6vwiAIT+IgAoACMAwgEjAFwDIwAABSMAmgYjADQIIwDOCSMAcgsjAAwNIwCmDiMAQBAjAOQRIwB+EyMAGBUjALIWIwBWGCMA8BkjAIobIwAkHSMAyB4jAGIgIwD8ISMAliMjADolIwDUJiMAbigjAAgqIwCsKyMARi0jAOAuIwB6MCMAFDIjALgzIwBSNSMA7DYjAIY4IwAqOiMAxDsjAF49IwD4PiMAnEAjADZCIwDQQyMAakUjAA5HIwCoSCMAQkojANxLIwCATSMAGk8jALRQIwBYUiMA8lMjAIxVIwAmVyMAylgjAGRaIwD+WyMAmF0jADxfIwDWYCMAcGIjAApkIwCuZSMASGcjAOJoIwB8aiMAIGwjALptIwBUbyMA7nAjAJJyIwAsdCMAxnUjAGB3IwAEeSMAnnojADh8IwDSfSMAdn8jABCBIwCqgiMARIQjAOiFIwCChyMAHIkjALaKIwBajCMA9I0jAI6PIwAokSMAzJIjAGaUIwAAliMApJcjAD6ZIwDYmiMAcpwjAAyeIwCwnyMASqEjAOSiIwB+pCMAIqYjALynIwBWqSMA8KojAJSsIwAuriMAyK8jAGKxIwD8siMAoLQjADq2IwDUtyMAbrkjABK7IwCsvCMARr4jAOC/IwCEwSMAHsMjALjEIwBSxiMA9scjAJDJIwAqyyMAzswjAGjOIwAC0CMAnNEjAEDTIwDa1CMAdNYjAA7YIwCy2SMATNsjAObcIwCA3iMAJOAjAL7hIwBY4yMA8uQjAJbmIwAw6CMAyukjAGTrIwAI7SMAou4jADzwIwDg8SMAevMjABT1IwCu9iMAUvgjAOz5IwCG+yMAIP0jAMT+IwBeACQA+AEkAJIDJAAsBSQA0AYkAGoIJAAECiQAngskAEINJADcDiQAdhAkABASJAC0EyQAThUkAOgWJACCGCQAJhokAMAbJABaHSQA9B4kAI4gJAAyIiQAzCMkAGYlJAAKJyQApCgkAD4qJADYKyQAfC0kABYvJACwMCQASjIkAO4zJACINSQAIjckALw4JABgOiQA+jskAJQ9JAAuPyQA0kAkAGxCJAAGRCQAqkUkAERHJADeSCQAeEokABxMJAC2TSQAUE8kAOpQJACOUiQAKFQkAMJVJABcVyQAAFkkAJpaJAA0XCQAzl0kAHJfJAAMYSQApmIkAEBkJADkZSQAfmckABhpJACyaiQAVmwkAPBtJACKbyQAJHEkAL5yJABidCQA/HUkAJZ3JAAweSQA1HokAG58JAAIfiQAon8kAEaBJADggiQAeoQkABSGJAC4hyQAUokkAOyKJACGjCQAKo4kAMSPJABekSQA+JIkAJyUJAA2liQA0JckAGqZJAAOmyQAqJwkAEKeJADmnyQAgKEkABqjJAC0pCQAWKYkAPKnJACMqSQAJqskAMqsJABkriQA/q8kAJixJAA8syQA1rQkAHC2JAAKuCQArrkkAEi7JADivCQAfL4kACDAJAC6wSQAVMMkAO7EJACIxiQALMgkAMbJJABgyyQA+swkAJ7OJAA40CQA0tEkAGzTJAAQ1SQAqtYkAETYJADo2SQAgtskABzdJAC23iQAWuAkAPThJACO4yQAKOUkAMzmJABm6CQAAOokAJrrJAA+7SQA2O4kAHLwJAAM8iQAsPMkAEr1JADk9iQAfvgkACL6JAC8+yQAVv0kAPD+JACUACUALgIlAMgDJQBiBSUABgclAKAIJQA6CiUA1AslAHgNJQASDyUArBAlAEYSJQDqEyUAhBUlAB4XJQC4GCUAUholAPYbJQCQHSUAKh8lAMQgJQBoIiUAAiQlAJwlJQA2JyUA2iglAHQqJQAOLCUAqC0lAEwvJQDmMCUAgDIlABo0JQC+NSUAWDclAPI4JQCWOiUAMDwlAMo9JQBkPyUACEElAKJCJQA8RCUA1kUlAHpHJQAUSSUArkolAEhMJQDsTSUAhk8lACBRJQC6UiUAXlQlAPhVJQCSVyUANlklANBaJQBqXCUABF4lAKhfJQBCYSUA3GIlAHZkJQAQZiUAtGclAE5pJQDoaiUAgmwlACZuJQDAbyUAWnElAPRyJQCYdCUAMnYlAMx3JQBmeSUACnslAKR8JQA+fiUA2H8lAHKBJQAWgyUAsIQlAEqGJQDuhyUAiIklACKLJQC8jCUAYI4lAPqPJQCUkSUALpMlANKUJQBsliUABpglAKCZJQBEmyUA3pwlAHieJQASoCUAtqElAFCjJQDqpCUAhKYlACioJQDCqSUAXKslAACtJQCariUANLAlAM6xJQBysyUADLUlAKa2JQBAuCUA5LklAH67JQAYvSUAsr4lAFbAJQDwwSUAisMlACTFJQDIxiUAYsglAPzJJQCWyyUAOs0lANTOJQBu0CUACNIlAKLTJQBG1SUA4NYlAHrYJQAU2iUAuNslAFLdJQDs3iUAhuAlACriJQDE4yUAXuUlAPjmJQCc6CUANuolANDrJQBq7SUADu8lAKjwJQBC8iUA3PMlAID1JQAa9yUAtPglAFj6JQDy+yUAjP0lACb/JQDKACYAZAImAP4DJgCYBSYAPAcmANYIJgBwCiYACgwmAK4NJgBIDyYA4hAmAHwSJgAWFCYAuhUmAFQXJgDuGCYAiBomACwcJgDGHSYAYB8mAPogJgCeIiYAOCQmANIlJgBsJyYAECkmAKoqJgBELCYA6C0mAIIvJgAcMSYAtjImAFo0JgD0NSYAjjcmACg5JgDMOiYAZjwmAAA+JgCaPyYAPkEmANhCJgByRCYADEYmALBHJgBKSSYA5EomAH5MJgAiTiYAvE8mAFZRJgDwUiYAlFQmAC5WJgDIVyYAYlkmAAZbJgCgXCYAOl4mANRfJgB4YSYAEmMmAKxkJgBGZiYA4GcmAIRpJgAeayYAuGwmAFJuJgD2byYAkHEmACpzJgDEdCYAaHYmAAJ4JgCceSYANnsmANp8JgB0fiYADoAmALKBJgBMgyYA5oQmAICGJgAkiCYAvokmAFiLJgDyjCYAlo4mADCQJgDKkSYAZJMmAAiVJgCiliYAPJgmAOCZJgB6myYAFJ0mAK6eJgBSoCYA7KEmAIajJgAgpSYAuqYmAF6oJgD4qSYAkqsmACytJgDQriYAarAmAASyJgCesyYAQrUmANy2JgB2uCYAELomALS7JgBOvSYA6L4mAILAJgAcwiYAwMMmAFrFJgD0xiYAjsgmADLKJgDMyyYAZs0mAArPJgCk0CYAPtImANjTJgB81SYAFtcmALDYJgBK2iYA7tsmAIjdJgAi3yYAvOAmAGDiJgD64yYAlOUmADjnJgDS6CYAbOomAAbsJgCq7SYARO8mAN7wJgB48iYAHPQmALb1JgBQ9yYA6vgmAI76JgAo/CYAwv0mAFz/JgAAAScAmgInADQEJwDOBScAaAcnAAwJJwCmCicAQAwnANoNJwB+DycAGBEnALISJwBMFCcA8BUnAIoXJwAkGScAvhonAGIcJwD8HScAlh8nADAhJwDUIicAbiQnAAgmJwCiJycARiknAOAqJwB6LCcAFC4nALgvJwBSMScA7DInAIY0JwAqNicAxDcnAF45JwACOycAnDwnADY+JwDQPycAdEEnAA5DJwCoRCcAQkYnAOZHJwCASScAGksnALRMJwBYTicA8k8nAIxRJwAmUycAylQnAGRWJwD+VycAmFknADxbJwDWXCcAcF4nAApgJwCkYScASGMnAOJkJwB8ZicAIGgnALppJwBUaycA7mwnAJJuJwAscCcAxnEnAGBzJwAEdScAnnYnADh4JwDSeScAdnsnABB9JwCqficARIAnAOiBJwCCgycAHIUnALaGJwBaiCcA9IknAI6LJwAojScAzI4nAGaQJwAAkicAmpMnAD6VJwDYlicAcpgnAAyaJwCmmycASp0nAOSeJwB+oCcAGKInALyjJwBWpScA8KYnAIqoJwAuqicAyKsnAGKtJwD8ricAoLAnADqyJwDUsycAbrUnABK3JwCsuCcARronAOC7JwCEvScAHr8nALjAJwBcwicA9sMnAJDFJwAqxycAzsgnAGjKJwACzCcAnM0nAEDPJwDa0CcAdNInAA7UJwCy1ScATNcnAObYJwCA2icAJNwnAL7dJwBY3ycA/OAnAJbiJwAw5CcAyuUnAGTnJwAI6ScAouonADzsJwDW7ScAeu8nABTxJwCu8icASPQnAOz1JwCG9ycAIPknALr6JwBU/CcA+P0nAJL/JwAsASgAxgIoAGoEKAAEBigAngcoADgJKADcCigAdgwoABAOKAC0DygAThEoAOgSKACCFCgAJhYoAMAXKABaGSgA9BooAJgcKAAyHigAzB8oAGYhKAAKIygApCQoAD4mKADYJygAfCkoABYrKACwLCgAVC4oAO4vKACIMSgAIjMoAMY0KABgNigA+jcoAJQ5KAAuOygA0jwoAGw+KAAGQCgAoEEoAERDKADeRCgAeEYoABJIKAC2SSgAUEsoAOpMKACETigAKFAoAMJRKABcUygA9lQoAJpWKAA0WCgAzlkoAGhbKAAMXSgApl4oAEBgKADaYSgAdGMoABhlKACyZigATGgoAPBpKACKaygAJG0oAL5uKABicCgA/HEoAJZzKAAwdSgA1HYoAG54KAAIeigAonsoAEZ9KADgfigAeoAoAB6CKAC4gygAUoUoAOyGKACQiCgAKoooAMSLKABejSgAAo8oAJyQKAA2kigA0JMoAHSVKAAOlygAqJgoAEKaKADmmygAgJ0oABqfKAC0oCgAWKIoAPKjKACMpSgAJqcoAMCoKABkqigA/qsoAJitKAAyrygA1rAoAHCyKAAKtCgApLUoAEi3KADiuCgAfLooABa8KAC6vSgAVL8oAO7AKACSwigALMQoAMbFKABgxygABMkoAJ7KKAA4zCgA0s0oAHbPKAAQ0SgAqtIoAETUKADo1SgAgtcoABzZKAC22igAWtwoAPTdKACO3ygAKOEoAMziKABm5CgAAOYoAJrnKAA06SgA2OooAHLsKAAM7igApu8oAErxKADk8igAfvQoABj2KAC89ygAVvkoAPD6KACK/CgALv4oAMj/KABiASkA/AIpAKAEKQA6BikA1AcpAG4JKQASCykArAwpAEYOKQDqDykAhBEpAB4TKQC4FCkAXBYpAPYXKQCQGSkAKhspAM4cKQBoHikAAiApAJwhKQBAIykA2iQpAHQmKQAOKCkAsikpAEwrKQDmLCkAgC4pACQwKQC+MSkAWDMpAPI0KQCWNikAMDgpAMo5KQBkOykACD0pAKI+KQA8QCkA1kEpAHBDKQAURSkArkYpAEhIKQDiSSkAhkspACBNKQC6TikAVFApAPhRKQCSUykALFUpANBWKQBqWCkABFopAJ5bKQBCXSkA3F4pAHZgKQAQYikAtGMpAE5lKQDoZikAgmgpACZqKQDAaykAWm0pAPRuKQCYcCkAMnIpAMxzKQBwdSkACncpAKR4KQA+eikA4nspAHx9KQAWfykAsIApAEqCKQDugykAiIUpACKHKQC8iCkAYIopAPqLKQCUjSkALo8pANKQKQBskikABpQpAKCVKQBElykA3pgpAHiaKQASnCkAtp0pAFCfKQDqoCkAhKIpAB6kKQDCpSkAXKcpAPaoKQCQqikANKwpAM6tKQBorykADLEpAKayKQBAtCkA2rUpAH63KQAYuSkAsropAEy8KQDwvSkAir8pACTBKQC+wikAYsQpAPzFKQCWxykAMMkpANTKKQBuzCkACM4pAKLPKQBG0SkA4NIpAHrUKQAe1ikAuNcpAFLZKQDs2ikAkNwpACreKQDE3ykAXuEpAALjKQCc5CkANuYpANDnKQBq6SkADuspAKjsKQBC7ikA5u8pAIDxKQAa8ykAtPQpAE72KQDy9ykAjPkpACb7KQDK/CkAZP4pAP7/KQCYASoAPAMqANYEKgBwBioACggqAK4JKgBICyoA4gwqAHwOKgAgECoAuhEqAFQTKgDuFCoAkhYqACwYKgDGGSoAYBsqAPocKgCeHioAOCAqANIhKgBsIyoAECUqAKomKgBEKCoA3ikqAIIrKgAcLSoAti4qAFAwKgD0MSoAjjMqACg1KgDCNioAZjgqAAA6KgCaOyoAND0qANg+KgByQCoADEIqAKZDKgBKRSoA5EYqAH5IKgAiSioAvEsqAFZNKgDwTioAlFAqAC5SKgDIUyoAYlUqAAZXKgCgWCoAOloqANRbKgB4XSoAEl8qAKxgKgBGYioA6mMqAIRlKgAeZyoAuGgqAFxqKgD2ayoAkG0qACpvKgDOcCoAaHIqAAJ0KgCcdSoAQHcqANp4KgB0eioADnwqAKh9KgBMfyoA5oAqAICCKgAahCoAvoUqAFiHKgDyiCoAjIoqADCMKgDKjSoAZI8qAP6QKgCikioAPJQqANaVKgBwlyoAFJkqAK6aKgBInCoA7J0qAIafKgAgoSoAuqIqAF6kKgD4pSoAkqcqACypKgDQqioAaqwqAASuKgCeryoAQrEqANyyKgB2tCoAELYqALS3KgBOuSoA6LoqAIy8KgAmvioAwL8qAFrBKgD+wioAmMQqADLGKgDMxyoAZskqAArLKgCkzCoAPs4qANjPKgB80SoAFtMqALDUKgBK1ioA7tcqAIjZKgAi2yoAvNwqAFbeKgD63yoAlOEqAC7jKgDI5CoAbOYqAAboKgCg6SoAOusqAN7sKgB47ioAEvAqAKzxKgBQ8yoA6vQqAIT2KgAo+CoAwvkqAFz7KgD2/CoAmv4qADQAKwDOASsAaAMrAAwFKwCmBisAQAgrANoJKwB+CysAGA0rALIOKwBMECsA8BErAIoTKwAkFSsAyBYrAGIYKwD8GSsAlhsrADodKwDUHisAbiArAAgiKwCsIysARiUrAOAmKwB6KCsAFCorALgrKwBSLSsA7C4rAIYwKwAqMisAxDMrAF41KwD4NisAkjgrADY6KwDQOysAaj0rAA4/KwCoQCsAQkIrAOZDKwCARSsAGkcrALRIKwBYSisA8ksrAIxNKwAmTysAylArAGRSKwD+UysAmFUrADxXKwDWWCsAcForAApcKwCkXSsASF8rAOJgKwB8YisAFmQrALplKwBUZysA7mgrAIhqKwAsbCsAxm0rAGBvKwD6cCsAnnIrADh0KwDSdSsAbHcrABB5KwCqeisARHwrAN59KwCCfysAHIErALaCKwBQhCsA9IUrAI6HKwAoiSsAwoorAGaMKwAAjisAmo8rAD6RKwDYkisAcpQrAAyWKwCwlysASpkrAOSaKwB+nCsAIp4rALyfKwBWoSsA8KIrAJSkKwAupisAyKcrAGKpKwAGqysAoKwrADquKwDUrysAeLErABKzKwCstCsARrYrAOq3KwCEuSsAHrsrALi8KwBSvisA9r8rAJDBKwAqwysAxMQrAGjGKwACyCsAnMkrADbLKwDazCsAdM4rAA7QKwCo0SsATNMrAObUKwCA1isAGtgrAL7ZKwBY2ysA8twrAIzeKwAw4CsAyuErAGTjKwAI5SsAouYrADzoKwDW6SsAeusrABTtKwCu7isASPArAOzxKwCG8ysAIPUrALr2KwBe+CsA+PkrAJL7KwAs/SsA0P4rAGoALAAEAiwAngMsAEIFLADcBiwAdggsABAKLAC0CywATg0sAOgOLACCECwAJhIsAMATLABaFSwA9BYsAJgYLAAyGiwAzBssAGYdLAAAHywApCAsAD4iLADYIywAciUsABYnLACwKCwASiosAO4rLACILSwAIi8sALwwLABgMiwA+jMsAJQ1LAAuNywA0jgsAGw6LAAGPCwAoD0sAEQ/LADeQCwAeEIsABJELAC2RSwAUEcsAOpILACOSiwAKEwsAMJNLABcTywAAFEsAJpSLAA0VCwAzlUsAGhXLAAMWSwAplosAEBcLADaXSwAfl8sABhhLACyYiwATGQsAPBlLACKZywAJGksAL5qLABibCwA/G0sAJZvLAAwcSwAynIsAG50LAAIdiwAoncsADx5LADgeiwAenwsABR+LAC4fywAUoEsAOyCLACGhCwAKoYsAMSHLABeiSwA+IosAJyMLAA2jiwA0I8sAGqRLAAOkywAqJQsAEKWLADclywAgJksABqbLAC0nCwATp4sAPKfLACMoSwAJqMsAMCkLABapiwA/qcsAJipLAAyqywA1qwsAHCuLAAKsCwApLEsAEizLADitCwAfLYsABa4LAC6uSwAVLssAO68LACIviwALMAsAMbBLABgwywA+sQsAJ7GLAA4yCwA0sksAGzLLAAQzSwAqs4sAETQLADo0SwAgtMsABzVLAC21iwAWtgsAPTZLACO2ywAKN0sAMzeLABm4CwAAOIsAJrjLAA+5SwA2OYsAHLoLAAM6iwApussAErtLADk7iwAfvAsABjyLAC88ywAVvUsAPD2LACK+CwALvosAMj7LABi/SwA/P4sAKAALQA6Ai0A1AMtAG4FLQASBy0ArAgtAEYKLQDgCy0AhA0tAB4PLQC4EC0AUhItAPYTLQCQFS0AKhctAMQYLQBoGi0AAhwtAJwdLQA2Hy0A2iAtAHQiLQAOJC0AsiUtAEwnLQDmKC0AgCotACQsLQC+LS0AWC8tAPIwLQCWMi0AMDQtAMo1LQBkNy0ACDktAKI6LQA8PC0A1j0tAHo/LQAUQS0ArkItAEhELQDsRS0AhkctACBJLQC6Si0AXkwtAPhNLQCSTy0ALFEtANBSLQBqVC0ABFYtAJ5XLQA4WS0A3FotAHZcLQAQXi0Aql8tAE5hLQDoYi0AgmQtABxmLQDAZy0AWmktAPRqLQCObC0AMm4tAMxvLQBmcS0AAHMtAKR0LQA+di0A2HctAHx5LQAWey0AsHwtAEp+LQDufy0AiIEtACKDLQC8hC0AYIYtAPqHLQCUiS0ALostANKMLQBsji0ABpAtAKCRLQBEky0A3pQtAHiWLQASmC0AtpktAFCbLQDqnC0Ajp4tACigLQDCoS0AXKMtAAClLQCapi0ANKgtAM6pLQBoqy0ADK0tAKauLQBAsC0A2rEtAH6zLQAYtS0AsrYtAEy4LQDwuS0AirstACS9LQC+vi0AYsAtAPzBLQCWwy0AMMUtAMrGLQBuyC0ACMotAKLLLQA8zS0A4M4tAHrQLQAU0i0ArtMtAFLVLQDs1i0AhtgtACraLQDE2y0AXt0tAPjeLQCc4C0ANuItANDjLQB05S0ADuctAKjoLQBC6i0A5ustAIDtLQAa7y0AtPAtAFjyLQDy8y0AjPUtACb3LQDA+C0AZPotAP77LQCY/S0AMv8tANYALgBwAi4ACgQuAKQFLgBIBy4A4gguAHwKLgAWDC4AsA0uAFQPLgDuEC4AiBIuACwULgDGFS4AYBcuAPoYLgCeGi4AOBwuANIdLgBsHy4AECEuAKoiLgBEJC4A3iUuAIInLgAcKS4AtiouAFosLgD0LS4Aji8uACgxLgDMMi4AZjQuAAA2LgCaNy4APjkuANg6LgByPC4ADD4uALA/LgBKQS4A5EIuAH5ELgAiRi4AvEcuAFZJLgDwSi4AlEwuAC5OLgDITy4AYlEuAPxSLgCgVC4AOlYuANRXLgBuWS4AElsuAKxcLgBGXi4A4F8uAIRhLgAeYy4AuGQuAFJmLgD2Zy4AkGkuACprLgDEbC4AaG4uAAJwLgCccS4ANnMuANp0LgB0di4ADnguAKh5LgBMey4A5nwuAIB+LgAkgC4AvoEuAFiDLgDyhC4AloYuADCILgDKiS4AZIsuAAiNLgCiji4APJAuANaRLgB6ky4AFJUuAK6WLgBImC4A7JkuAIabLgAgnS4Aup4uAF6gLgD4oS4AkqMuACylLgDGpi4AaqguAASqLgCeqy4AOK0uANyuLgB2sC4AELIuAKqzLgBOtS4A6LYuAIK4LgAcui4AwLsuAFq9LgD0vi4AjsAuADLCLgDMwy4AZsUuAADHLgCkyC4ASMouAOzLLgCGzS4AIM8uALrQLgBe0i4A+NMuAJLVLgAs1y4A0NguAGraLgAE3C4AqN0uAELfLgDc4C4AduIuABDkLgC05S4ATucuAOjoLgCC6i4AJuwuAMDtLgBa7y4A9PAuAJjyLgAy9C4AzPUuAGb3LgAK+S4ApPouAD78LgDY/S4Acv8uABYBLwCwAi8ASgQvAOQFLwCIBy8AIgkvALwKLwBWDC8A+g0vAJQPLwAuES8A0hIvAGwULwAGFi8AoBcvAEQZLwDeGi8AeBwvABIeLwC2Hy8AWiEvAPQiLwCYJC8AMiYvAMwnLwBmKS8ACisvAKQsLwA+Li8A2C8vAHIxLwAWMy8AsDQvAEo2LwDkNy8AiDkvACI7LwC8PC8AVj4vAPo/LwCUQS8ALkMvANJELwBsRi8ABkgvAKBJLwBESy8A3kwvAHhOLwASUC8AtlEvAFBTLwDqVC8AhFYvAChYLwDCWS8AXFsvAPZcLwCaXi8ANGAvAM5hLwByYy8ADGUvAKZmLwBAaC8A5GkvAH5rLwAYbS8Asm4vAFZwLwDwcS8AinMvACR1LwC+di8AYngvAPx5LwCWey8AMH0vANR+LwBugC8ACIIvAKKDLwBGhS8A4IYvAHqILwAUii8AuIsvAFKNLwDsji8AhpAvACqSLwDEky8AXpUvAPiWLwCcmC8ANpovANCbLwBqnS8ADp8vAKigLwBCoi8A3KMvAIClLwAapy8AtKgvAE6qLwDyqy8AjK0vACavLwDAsC8AZLIvAP6zLwCYtS8AMrcvANa4LwBwui8ACrwvAK69LwBIvy8A4sAvAHzCLwAgxC8AusUvAFTHLwDuyC8AksovACzMLwDGzS8AYM8vAATRLwCe0i8AONQvANLVLwB21y8AENkvAKraLwBE3C8A6N0vAILfLwAc4S8AtuIvAFrkLwD05S8AjucvACjpLwDC6i8AZuwvAADuLwCa7y8ANPEvANjyLwBy9C8ADPYvAKb3LwBK+S8A5PovAH78LwAY/i8AvP8vAFYBMADwAjAAigQwAC4GMADIBzAAYgkwAPwKMACgDDAAOg4wANQPMABuETAAEhMwAKwUMABGFjAA4BcwAIQZMAAeGzAAuBwwAFweMAD2HzAAkCEwACojMADOJDAAaCYwAAIoMACcKTAAQCswANosMAB0LjAADjAwALIxMABMMzAA5jQwAIA2MAAkODAAvjkwAFg7MAD8PDAAlj4wADBAMADKQTAAZEMwAAhFMACiRjAAPEgwANZJMAB6SzAAFE0wAK5OMABIUDAA7FEwAIZTMAAgVTAAulYwAFRYMAD4WTAAklswACxdMADGXjAAamAwAARiMACeYzAAOGUwANxmMAB2aDAAEGowAKprMABObTAA6G4wAIJwMAAccjAAwHMwAFp1MAD0djAAmHgwADJ6MADMezAAZn0wAAp/MACkgDAAPoIwANiDMAB8hTAAFocwALCIMABKijAA5IswAIiNMAAijzAAvJAwAFaSMAD6kzAAlJUwAC6XMADImDAAbJowAAacMACgnTAARJ8wAN6gMAB4ojAAEqQwALalMABQpzAA6qgwAISqMAAorDAAwq0wAFyvMAD2sDAAmrIwADS0MADOtTAAaLcwAAy5MACmujAAQLwwAOS9MAB+vzAAGMEwALLCMABWxDAA8MUwAIrHMAAkyTAAyMowAGLMMAD8zTAAls8wADDRMADU0jAAbtQwAAjWMACs1zAARtkwAODaMAB63DAAFN4wALjfMABS4TAA7OIwAIbkMAAq5jAAxOcwAF7pMAD46jAAnOwwADbuMADQ7zAAavEwAATzMACo9DAAQvYwANz3MACA+TAAGvswALT8MABO/jAA8v8wAIwBMQAmAzEAwAQxAGQGMQD+BzEAmAkxADILMQDWDDEAcA4xAAoQMQCuETEASBMxAOIUMQB8FjEAIBgxALoZMQBUGzEA7hwxAJIeMQAsIDEAxiExAGAjMQAEJTEAniYxADgoMQDSKTEAdisxABAtMQCqLjEARDAxAN4xMQCCMzEAHDUxALY2MQBQODEA9DkxAI47MQAoPTEAwj4xAGZAMQAAQjEAmkMxADRFMQDYRjEAckgxAAxKMQCmSzEASk0xAOROMQB+UDEAGFIxALxTMQBWVTEA8FYxAIpYMQAuWjEAyFsxAGJdMQAGXzEAoGAxADpiMQDUYzEAeGUxABJnMQCsaDEARmoxAOprMQCEbTEAHm8xALhwMQBccjEA9nMxAJB1MQAqdzEAzngxAGh6MQACfDEAnH0xAEB/MQDagDEAdIIxAA6EMQCyhTEATIcxAOaIMQCAijEAJIwxAL6NMQBYjzEA8pAxAIySMQAwlDEAypUxAGSXMQD+mDEAopoxADycMQDWnTEAcJ8xABShMQCuojEASKQxAOKlMQCGpzEAIKkxALqqMQBUrDEA+K0xAJKvMQAssTEA0LIxAGq0MQAEtjEAnrcxAEK5MQDcujEAgLwxABq+MQC+vzEAWMExAPzCMQCWxDEAMMYxAMrHMQBkyTEACMsxAKLMMQA8zjEA1s8xAHrRMQAU0zEArtQxAEjWMQDs1zEAhtkxACDbMQC63DEAXt4xAPjfMQCS4TEALOMxAMbkMQBq5jEABOgxAJ7pMQA46zEA3OwxAHbuMQAQ8DEAqvExAE7zMQDo9DEAgvYxACb4MQDA+TEAWvsxAPT8MQCY/jEAMgAyAMwBMgBmAzIACgUyAKQGMgA+CDIA2AkyAHwLMgAWDTIAsA4yAFQQMgDuETIAiBMyACIVMgC8FjIAYBgyAPoZMgCUGzIALh0yANIeMgBsIDIABiIyAKAjMgBEJTIA3iYyAHgoMgASKjIAtisyAFAtMgDqLjIAhDAyACgyMgDCMzIAXDUyAPY2MgCQODIANDoyAM47MgBoPTIADD8yAKZAMgBAQjIA2kMyAH5FMgAYRzIAskgyAExKMgDwSzIAik0yACRPMgC+UDIAYlIyAPxTMgCWVTIAOlcyANRYMgBuWjIACFwyAKxdMgBGXzIA4GAyAHpiMgAeZDIAuGUyAFJnMgDsaDIAkGoyACpsMgDEbTIAXm8yAAJxMgCccjIANnQyANB1MgBqdzIADnkyAKh6MgBCfDIA3H0yAIB/MgAagTIAtIIyAE6EMgDyhTIAjIcyACaJMgDAijIAZIwyAP6NMgCYjzIAMpEyANaSMgBwlDIACpYyAKSXMgBImTIA4poyAHycMgAWnjIAup8yAFShMgDuojIAkqQyACymMgDGpzIAYKkyAASrMgCerDIAOK4yANKvMgB2sTIAELMyAKq0MgBEtjIA6LcyAIK5MgAcuzIAtrwyAFq+MgD0vzIAjsEyACjDMgDMxDIAZsYyAADIMgCayTIAPssyANjMMgByzjIADNAyALDRMgBK0zIA5NQyAH7WMgAY2DIAvNkyAFbbMgDw3DIAit4yAC7gMgDI4TIAYuMyAPzkMgCg5jIAOugyANTpMgBu6zIAEu0yAKzuMgBG8DIA4PEyAITzMgAe9TIAuPYyAFL4MgD2+TIAkPsyACr9MgDO/jIAaAAzAAICMwCcAzMAQAUzANoGMwB0CDMADgozALILMwBMDTMA5g4zAIAQMwAaEjMAvhMzAFgVMwDyFjMAjBgzADAaMwDKGzMAZB0zAP4eMwCiIDMAPCIzANYjMwBwJTMAFCczAK4oMwBIKjMA7CszAIYtMwAgLzMAujAzAF4yMwD4MzMAkjUzACw3MwDQODMAajozAAQ8MwCePTMAQj8zANxAMwB2QjMAEEQzALRFMwBORzMA6EgzAIxKMwAmTDMAwE0zAFpPMwD0UDMAmFIzADJUMwDMVTMAZlczAApZMwCkWjMAPlwzANhdMwB8XzMAFmEzALBiMwBKZDMA7mUzAIhnMwAiaTMAvGozAFZsMwD6bTMAlG8zAC5xMwDIcjMAbHQzAAZ2MwCgdzMAOnkzAN56MwB4fDMAEn4zALZ/MwBQgTMA6oIzAISEMwAohjMAwoczAFyJMwD2ijMAmowzADSOMwDOjzMAaJEzAAyTMwCmlDMAQJYzANqXMwB+mTMAGJszALKcMwBMnjMA8J8zAIqhMwAkozMAyKQzAGKmMwD8pzMAlqkzADqrMwDUrDMAbq4zAAiwMwCssTMARrMzAOC0MwB6tjMAFLgzALi5MwBSuzMA7LwzAIa+MwAqwDMAxMEzAF7DMwD4xDMAnMYzADbIMwDQyTMAasszAA7NMwCozjMAQtAzANzRMwCA0zMAGtUzALTWMwBO2DMA8tkzAIzbMwAm3TMAwN4zAGTgMwD+4TMAmOMzADLlMwDW5jMAcOgzAArqMwCk6zMASO0zAOLuMwB88DMAIPIzALrzMwBU9TMA7vYzAJL4MwAs+jMAxvszAGD9MwAE/zMAngA0ADgCNADSAzQAdgU0ABAHNACqCDQARAo0AOgLNACCDTQAHA80ALYQNABaEjQA9BM0AI4VNAAoFzQAzBg0AGYaNAAAHDQAmh00ADQfNADYIDQAciI0AAwkNACmJTQASic0AOQoNAB+KjQAGCw0ALwtNABWLzQA8DA0AIoyNAAuNDQAyDU0AGI3NAD8ODQAoDo0ADo8NADUPTQAbj80ABJBNACsQjQARkQ0AOpFNACERzQAHkk0ALhKNABcTDQA9k00AJBPNAAqUTQAzlI0AGhUNAACVjQAnFc0AEBZNADaWjQAdFw0AA5eNACoXzQATGE0AOZiNACAZDQAGmY0AL5nNABYaTQA8mo0AIxsNAAwbjQAym80AGRxNAD+cjQAonQ0ADx2NADWdzQAenk0ABR7NACufDQASH40AOx/NACGgTQAIIM0ALqENABehjQA+Ic0AJKJNAAsizQA0Iw0AGqONAAEkDQAnpE0AEKTNADclDQAdpY0ABCYNAC0mTQATps0AOicNACCnjQAJqA0AMChNABaozQA9KQ0AJimNAAyqDQAzKk0AGarNAAArTQApK40AD6wNADYsTQAcrM0ABa1NACwtjQASrg0AOS5NACIuzQAIr00ALy+NABWwDQA+sE0AJTDNAAuxTQA0sY0AGzINAAGyjQAoMs0AETNNADezjQAeNA0ABLSNAC20zQAUNU0AOrWNACE2DQAKNo0AMLbNABc3TQA9t40AJrgNAA04jQAzuM0AHLlNAAM5zQApug0AEDqNADk6zQAfu00ABjvNACy8DQAVvI0APDzNACK9TQAJPc0AL74NABi+jQA/Ps0AJb9NAAw/zQA1AA1AG4CNQAIBDUAogU1AEYHNQDgCDUAego1ABQMNQCuDTUAUg81AOwQNQCGEjUAKhQ1AMQVNQBeFzUA+Bg1AJwaNQA2HDUA0B01AGofNQAOITUAqCI1AEIkNQDcJTUAgCc1ABopNQC0KjUAWCw1APItNQCMLzUAJjE1AMoyNQBkNDUA/jU1AJg3NQA8OTUA1jo1AHA8NQAKPjUArj81AEhBNQDiQjUAfEQ1ABZGNQC6RzUAVEk1AO5KNQCSTDUALE41AMZPNQBgUTUA+lI1AJ5UNQA4VjUA0lc1AGxZNQAQWzUAqlw1AEReNQDeXzUAgmE1ABxjNQC2ZDUAUGY1APRnNQCOaTUAKGs1AMJsNQBmbjUAAHA1AJpxNQA0czUA2HQ1AHJ2NQAMeDUApnk1AEp7NQDkfDUAfn41ACKANQC8gTUAVoM1APCENQCUhjUALog1AMiJNQBiizUABo01AKCONQA6kDUA1JE1AHiTNQASlTUArJY1AEaYNQDqmTUAhJs1AB6dNQC4njUAXKA1APahNQCQozUAKqU1AM6mNQBoqDUAAqo1AJyrNQA2rTUA2q41AHSwNQAOsjUAqLM1AEy1NQDmtjUAgLg1ABq6NQC+uzUAWL01APK+NQCWwDUAMMI1AMrDNQBkxTUACMc1AKLINQA8yjUA1ss1AHrNNQAUzzUArtA1AEjSNQDs0zUAhtU1ACDXNQC62DUAXto1APjbNQCS3TUALN81ANDgNQBq4jUABOQ1AJ7lNQBC5zUA3Og1AHbqNQAQ7DUAtO01AE7vNQDo8DUAgvI1ACb0NQDA9TUAWvc1APT4NQCO+jUAMvw1AMz9NQBm/zUAAAE2AKQCNgA+BDYA2AU2AHIHNgAWCTYAsAo2AEoMNgDkDTYAiA82ACIRNgC8EjYAYBQ2APoVNgCUFzYALhk2ANIaNgBsHDYABh42AKAfNgBEITYA3iI2AHgkNgASJjYAtic2AFApNgDqKjYAhCw2ACguNgDCLzYAXDE2AAAzNgCaNDYANDY2AM43NgByOTYADDs2AKY8NgBAPjYA2j82AH5BNgAYQzYAskQ2AExGNgDwRzYAikk2ACRLNgC+TDYAYk42APxPNgCWUTYAMFM2AMpUNgBuVjYACFg2AKJZNgA8WzYA4Fw2AHpeNgAUYDYAuGE2AFJjNgDsZDYAhmY2ACpoNgDEaTYAXms2APhsNgCcbjYANnA2ANBxNgBqczYADnU2AKh2NgBCeDYA5nk2AIB7NgAafTYAtH42AFiANgDygTYAjIM2ACaFNgDKhjYAZIg2AP6JNgCYizYAPI02ANaONgBwkDYACpI2AK6TNgBIlTYA4pY2AHyYNgAgmjYAups2AFSdNgDunjYAkqA2ACyiNgDGozYAYKU2APqmNgCeqDYAOKo2ANKrNgBsrTYAEK82AKqwNgBEsjYA3rM2AIK1NgActzYAtrg2AFC6NgD0uzYAjr02ACi/NgDCwDYAZsI2AADENgCaxTYANMc2ANjINgByyjYADMw2AKbNNgBKzzYA5NA2AH7SNgAi1DYAvNU2AFbXNgDw2DYAlNo2AC7cNgDI3TYAYt82AAbhNgCg4jYAOuQ2ANTlNgB45zYAEuk2AKzqNgBG7DYA6u02AITvNgAe8TYAuPI2AFz0NgD29TYAkPc2ACr5NgDO+jYAaPw2AAL+NgCc/zYAQAE3ANoCNwB0BDcADgY3ALIHNwBMCTcA5go3AIAMNwAkDjcAvg83AFgRNwDyEjcAlhQ3ADAWNwDKFzcAZBk3AAgbNwCiHDcAPB43ANYfNwB6ITcAFCM3AK4kNwBIJjcA7Cc3AIYpNwAgKzcAuiw3AF4uNwD4LzcAkjE3ACwzNwDGNDcAajY3AAQ4NwCeOTcAODs3ANw8NwB2PjcAEEA3AKpBNwBOQzcA6EQ3AIJGNwAcSDcAwEk3AFpLNwD0TDcAjk43ADJQNwDMUTcAZlM3AApVNwCkVjcAPlg3ANhZNwB8WzcAFl03ALBeNwBKYDcA7mE3AIhjNwAiZTcAvGY3AGBoNwD6aTcAlGs3AC5tNwDSbjcAbHA3AAZyNwCqczcARHU3AN52NwB4eDcAEno3ALZ7NwBQfTcA6n43AISANwAogjcAwoM3AFyFNwD2hjcAmog3ADSKNwDOizcAaI03AAyPNwCmkDcAQJI3ANqTNwB0lTcAGJc3ALKYNwBMmjcA5ps3AIqdNwAknzcAvqA3AFiiNwD8ozcAlqU3ADCnNwDUqDcAbqo3AAisNwCirTcARq83AOCwNwB6sjcAFLQ3ALi1NwBStzcA7Lg3AIa6NwAqvDcAxL03AF6/NwACwTcAnMI3ADbENwDQxTcAdMc3AA7JNwCoyjcAQsw3ANzNNwCAzzcAGtE3ALTSNwBO1DcA8tU3AIzXNwAm2TcAwNo3AGTcNwD+3TcAmN83ADLhNwDW4jcAcOQ3AArmNwCk5zcASOk3AOLqNwB87DcAFu43ALDvNwBU8TcA7vI3AIj0NwAs9jcAxvc3AGD5NwD6+jcAnvw3ADj+NwDS/zcAbAE4ABADOACqBDgARAY4AN4HOACCCTgAHAs4ALYMOABaDjgA9A84AI4ROAAoEzgAzBQ4AGYWOAAAGDgAmhk4AD4bOADYHDgAch44AAwgOACwITgASiM4AOQkOAB+JjgAIig4ALwpOABWKzgA8Cw4AJQuOAAuMDgAyDE4AGIzOAD8NDgAoDY4ADo4OADUOTgAeDs4ABI9OACsPjgARkA4AOpBOACEQzgAHkU4ALhGOABcSDgA9kk4AJBLOAAqTTgAzk44AGhQOAACUjgAnFM4AEBVOADaVjgAdFg4AA5aOACyWzgATF04AOZeOACAYDgAJGI4AL5jOABYZTgA8mY4AIxoOAAwajgAyms4AGRtOAD+bjgAonA4ADxyOADWczgAcHU4ABR3OACueDgASHo4AOJ7OACGfTgAIH84ALqAOABUgjgA+IM4AJKFOAAshzgAxog4AGqKOAAEjDgAno04AEKPOADckDgAdpI4ABCUOAC0lTgATpc4AOiYOACCmjgAJpw4AMCdOABanzgA9KA4AJiiOAAypDgAzKU4AGanOAAKqTgApKo4AD6sOADYrTgAfK84ABaxOACwsjgASrQ4AO61OACItzgAIrk4ALy6OABgvDgA+r04AJS/OAAuwTgA0sI4AGzEOAAGxjgAoMc4ADrJOADeyjgAeMw4ABLOOACszzgAUNE4AOrSOACE1DgAHtY4AMLXOABc2TgA9to4AJDcOAA03jgAzt84AGjhOAAC4zgApuQ4AEDmOADa5zgAfuk4ABjrOACy7DgATO44APDvOACK8TgAJPM4AL70OABi9jgA/Pc4AJb5OAAw+zgA1Pw4AG7+OAAIADkArAE5AEYDOQDgBDkAegY5AB4IOQC4CTkAUgs5AOwMOQCGDjkAKhA5AMQROQBeEzkA+BQ5AJwWOQA2GDkA0Bk5AGobOQAOHTkAqB45AEIgOQDcITkAgCM5ABolOQC0JjkATig5AOgpOQCMKzkAJi05AMAuOQBaMDkA/jE5AJgzOQAyNTkAzDY5AHA4OQAKOjkApDs5AEg9OQDiPjkAfEA5ABZCOQC6QzkAVEU5AO5GOQCISDkALEo5AMZLOQBgTTkA+k45AJ5QOQA4UjkA0lM5AGxVOQAQVzkAqlg5AERaOQDoWzkAgl05ABxfOQC2YDkAWmI5APRjOQCOZTkAKGc5AMxoOQBmajkAAGw5AJptOQA+bzkA2HA5AHJyOQAMdDkApnU5AEp3OQDkeDkAfno5ABh8OQC8fTkAVn85APCAOQCKgjkALoQ5AMiFOQBihzkA/Ig5AKCKOQA6jDkA1I05AHiPOQASkTkArJI5AEaUOQDqlTkAhJc5AB6ZOQC4mjkAXJw5APadOQCQnzkAKqE5AM6iOQBopDkAAqY5AJynOQBAqTkA2qo5AHSsOQAOrjkAsq85AEyxOQDmsjkAgLQ5ABq2OQC+tzkAWLk5APK6OQCMvDkAML45AMq/OQBkwTkA/sI5AKLEOQA8xjkA1sc5AHDJOQAUyzkArsw5AEjOOQDizzkAhtE5ACDTOQC61DkAVNY5APjXOQCS2TkALNs5AMbcOQBq3jkABOA5AJ7hOQBC4zkA3OQ5AHbmOQAQ6DkAtOk5AE7rOQDo7DkAgu45ACbwOQDA8TkAWvM5APT0OQCY9jkAMvg5AMz5OQBm+zkACv05AKT+OQA+ADoA2AE6AHwDOgAWBToAsAY6AEoIOgDuCToAiAs6ACINOgC8DjoAYBA6APoROgCUEzoALhU6ANIWOgBsGDoABho6AKAbOgA6HToA3h46AHggOgASIjoArCM6AFAlOgDqJjoAhCg6AB4qOgDCKzoAXC06APYuOgCQMDoANDI6AM4zOgBoNToAAjc6AKY4OgBAOjoA2js6AH49OgAYPzoAskA6AExCOgDwQzoAikU6ACRHOgC+SDoAYko6APxLOgCWTToAME86ANRQOgBuUjoACFQ6AKxVOgBGVzoA4Fg6AHpaOgAeXDoAuF06AFJfOgDsYDoAhmI6ACpkOgDEZToAXmc6APhoOgCcajoANmw6ANBtOgBqbzoADnE6AKhyOgBCdDoA3HU6AHZ3OgAaeToAtHo6AE58OgDyfToAjH86ACaBOgDAgjoAWoQ6AP6FOgCYhzoAMok6AMyKOgBwjDoACo46AKSPOgBIkToA4pI6AHyUOgAWljoAupc6AFSZOgDumjoAiJw6ACyeOgDGnzoAYKE6APqiOgCepDoAOKY6ANKnOgBsqToAEKs6AKqsOgBErjoA6K86AIKxOgAcszoAtrQ6AFq2OgD0tzoAjrk6ACi7OgDMvDoAZr46AADAOgCawToANMM6ANjEOgByxjoADMg6AKbJOgBKyzoA5Mw6AH7OOgAY0DoAvNE6AFbTOgDw1DoAitY6AC7YOgDI2ToAYts6AAbdOgCg3joAOuA6ANThOgB44zoAEuU6AKzmOgBG6DoA6uk6AITrOgAe7ToAuO46AFLwOgD28ToAkPM6ACr1OgDE9joAaPg6AAL6OgCc+zoANv06ANr+OgB0ADsADgI7AKgDOwBMBTsA5gY7AIAIOwAaCjsAvgs7AFgNOwDyDjsAjBA7ADASOwDKEzsAZBU7AP4WOwCiGDsAPBo7ANYbOwBwHTsAFB87AK4gOwBIIjsA4iM7AIYlOwAgJzsAuig7AFQqOwD4KzsAki07ACwvOwDQMDsAajI7AAQ0OwCeNTsAQjc7ANw4OwB2OjsAEDw7ALQ9OwBOPzsA6EA7AIJCOwAmRDsAwEU7AFpHOwD0SDsAmEo7ADJMOwDMTTsAZk87AApROwCkUjsAPlQ7ANhVOwB8VzsAFlk7ALBaOwBKXDsA7l07AIhfOwAiYTsAvGI7AFZkOwD6ZTsAlGc7AC5pOwDIajsAbGw7AAZuOwCgbzsAOnE7AN5yOwB4dDsAEnY7AKx3OwBQeTsA6no7AIR8OwAefjsAwn87AFyBOwD2gjsAmoQ7ADSGOwDOhzsAaIk7AAyLOwCmjDsAQI47ANqPOwB+kTsAGJM7ALKUOwBMljsA8Jc7AIqZOwAkmzsAvpw7AGKeOwD8nzsAlqE7ADqjOwDUpDsAbqY7AAioOwCiqTsARqs7AOCsOwB6rjsAFLA7ALixOwBSszsA7LQ7AIa2OwAquDsAxLk7AF67OwD4vDsAkr47ADbAOwDQwTsAasM7AATFOwCoxjsAQsg7ANzJOwB2yzsAGs07ALTOOwBO0DsA6NE7AIzTOwAm1TsAwNY7AGTYOwD+2TsAmNs7ADLdOwDW3jsAcOA7AAriOwCk4zsASOU7AOLmOwB86DsAFuo7ALrrOwBU7TsA7u47AIjwOwAs8jsAxvM7AGD1OwD69jsAnvg7ADj6OwDS+zsAdv07ABD/OwCqADwARAI8AOgDPACCBTwAHAc8ALYIPABaCjwA9As8AI4NPAAoDzwAwhA8AGYSPAAAFDwAmhU8ADQXPADYGDwAcho8AAwcPACmHTwASh88AOQgPAB+IjwAGCQ8ALwlPABWJzwA+ig8AJ4qPAA4LDwA0i08AHYvPAAQMTwAqjI8AEQ0PADoNTwAgjc8ABw5PAC2OjwAUDw8APQ9PACOPzwAKEE8AMJCPABmRDwAAEY8AJpHPAA0STwA2Eo8AHJMPAAMTjwApk88AEpRPADkUjwAflQ8ABhWPAC8VzwAVlk8APBaPACKXDwALl48AMhfPABiYTwA/GI8AKBkPAA6ZjwA1Gc8AG5pPAASazwArGw8AEZuPADgbzwAhHE8AB5zPAC4dDwAXHY8APZ3PACQeTwAKns8AM58PABofjwAAoA8AJyBPABAgzwA2oQ8AHSGPAAOiDwAsok8AEyLPADmjDwAgI48ACSQPAC+kTwAWJM8APKUPACWljwAMJg8AMqZPABkmzwACJ08AKKePAA8oDwA1qE8AHCjPAAUpTwArqY8AEioPADiqTwAhqs8ACCtPAC6rjwAVLA8APixPACSszwALLU8AMa2PABquDwABLo8AJ67PAA4vTwA3L48AHbAPAAQwjwAqsM8AE7FPADoxjwAgsg8ABzKPADAyzwAWs08APTOPACY0DwAMtI8AMzTPABm1TwACtc8AKTYPAA+2jwA2Ns8AHzdPAAW3zwAsOA8AEriPADu4zwAiOU8ACLnPAC86DwAYOo8APrrPACU7TwALu88ANLwPABs8jwABvQ8AKD1PABE9zwA3vg8AHj6PAAS/DwAtv08AFD/PADqAD0AhAI9ACgEPQDCBT0AXAc9APYIPQCQCj0ANAw9AM4NPQBoDz0AAhE9AKYSPQBAFD0A2hU9AHQXPQAYGT0Asho9AEwcPQDmHT0Aih89ACQhPQC+Ij0AWCQ9APwlPQCWJz0AMCk9AMoqPQBuLD0ACC49AKIvPQBGMT0A4DI9AHo0PQAUNj0AuDc9AFI5PQDsOj0Ahjw9ACo+PQDEPz0AXkE9APhCPQCcRD0ANkY9ANBHPQBqST0ADks9AKhMPQBCTj0A5k89AIBRPQAaUz0AtFQ9AFhWPQDyVz0AjFk9ACZbPQDAXD0AZF49AP5fPQCYYT0AMmM9ANZkPQBwZj0ACmg9AKRpPQBIaz0A4mw9AHxuPQAgcD0AunE9AFRzPQDudD0AiHY9ACx4PQDGeT0AYHs9APp8PQCefj0AOIA9ANKBPQB2gz0AEIU9AKqGPQBEiD0A6Ik9AIKLPQAcjT0Ato49AFqQPQD0kT0AjpM9ACiVPQDClj0AZpg9AACaPQCamz0ANJ09ANiePQByoD0ADKI9AKajPQBKpT0A5KY9AH6oPQAYqj0Asqs9AFatPQDwrj0AirA9AC6yPQDIsz0AYrU9APy2PQCguD0AOro9ANS7PQBuvT0AEr89AKzAPQBGwj0A4MM9AITFPQAexz0AuMg9AFLKPQD2yz0AkM09ACrPPQDO0D0AaNI9AALUPQCc1T0AQNc9ANrYPQB02j0ADtw9ALLdPQBM3z0A5uA9AIDiPQAk5D0AvuU9AFjnPQDy6D0Aluo9ADDsPQDK7T0AZO89AAjxPQCi8j0APPQ9ANb1PQBw9z0AFPk9AK76PQBI/D0A4v09AIb/PQAgAT4AugI+AFQEPgD4BT4Akgc+ACwJPgDGCj4Aagw+AAQOPgCeDz4AOBE+ANwSPgB2FD4AEBY+AKoXPgBOGT4A6Bo+AIIcPgAcHj4AwB8+AFohPgD0Ij4AjiQ+ADImPgDMJz4AZik+AAorPgCkLD4APi4+ANgvPgB8MT4AFjM+ALA0PgBKNj4A7jc+AIg5PgAiOz4AvDw+AGA+PgD6Pz4AlEE+AC5DPgDSRD4AbEY+AAZIPgCgST4AREs+AN5MPgB4Tj4AElA+AKxRPgBQUz4A6lQ+AIRWPgAeWD4Awlk+AFxbPgD2XD4AkF4+ADRgPgDOYT4AaGM+AAJlPgCmZj4AQGg+ANppPgB0az4AGG0+ALJuPgBMcD4A5nE+AIpzPgAkdT4AvnY+AGJ4PgD8eT4Alns+ADB9PgDUfj4AboA+AAiCPgCigz4ARoU+AOCGPgB6iD4AFIo+ALiLPgBSjT4A7I4+AJCQPgAqkj4AxJM+AF6VPgD4lj4AnJg+ADaaPgDQmz4Aap0+AA6fPgCooD4AQqI+ANyjPgCApT4AGqc+ALSoPgBOqj4A8qs+AIytPgAmrz4AwLA+AFqyPgD+sz4AmLU+ADK3PgDMuD4AcLo+AAq8PgCkvT4ASL8+AOLAPgCGwj4AKsQ+AMTFPgBexz4AAsk+AJzKPgA2zD4A0M0+AGrPPgAO0T4AqNI+AELUPgDc1T4AgNc+ABrZPgC02j4ATtw+APLdPgCM3z4AJuE+AMDiPgBk5D4A/uU+AJjnPgAy6T4AzOo+AHDsPgAK7j4ApO8+AD7xPgDi8j4AfPQ+ABb2PgC69z4AVPk+AO76PgCI/D4ALP4+AMb/PgBgAT8A+gI/AJ4EPwA4Bj8A0gc/AGwJPwAQCz8Aqgw/AEQOPwDoDz8AghE/ABwTPwC2FD8AWhY/APQXPwCOGT8AKBs/AMwcPwBmHj8AACA/AJohPwA+Iz8A2CQ/AHImPwAMKD8AsCk/AEorPwDkLD8Afi4/ABgwPwC8MT8AVjM/APA0PwCKNj8ALjg/AMg5PwBiOz8A/Dw/AKA+PwA6QD8A1EE/AG5DPwASRT8ArEY/AEZIPwDgST8AhEs/AB5NPwC4Tj8AUlA/APZRPwCQUz8AKlU/AMRWPwBoWD8AAlo/AJxbPwA2XT8A2l4/AHRgPwAOYj8AqGM/AExlPwDmZj8AgGg/ACRqPwC+az8AWG0/APJuPwCWcD8AMHI/AMpzPwBkdT8ACHc/AKJ4PwA8ej8A1ns/AHp9PwAUfz8AroA/AEiCPwDsgz8AhoU/ACCHPwC6iD8AXoo/APiLPwCSjT8ALI8/AMaQPwBqkj8ABJQ/AJ6VPwA4lz8A3Jg/AHaaPwAQnD8Aqp0/AE6fPwDooD8AgqI/ABykPwDApT8AWqc/APSoPwCOqj8AMqw/AMytPwBmrz8AALE/AKSyPwA+tD8A2LU/AHK3PwAWuT8AsLo/AEq8PwDuvT8AiL8/ACLBPwC8wj8AYMQ/APrFPwCUxz8ALsk/ANLKPwBszD8ABs4/AKDPPwBE0T8A3tI/AHjUPwAS1j8Attc/AFDZPwDq2j8AhNw/ACjePwDC3z8AXOE/APbiPwCa5D8ANOY/AM7nPwBo6T8AAus/AKbsPwBA7j8A2u8/AHTxPwAY8z8AsvQ/AEz2PwDm9z8Aivk/ACT7PwC+/D8AWP4/APz/PwCWAUAAMANAANQEQABuBkAACAhAAKIJQAA8C0AA4AxAAHoOQAAUEEAAuBFAAFITQADsFEAAhhZAACAYQADEGUAAXhtAAPgcQACSHkAANiBAANAhQABqI0AABCVAAKgmQABCKEAA3ClAAHYrQAAaLUAAtC5AAE4wQADyMUAAjDNAACY1QADANkAAZDhAAP45QACYO0AAMj1AANY+QABwQEAACkJAAKRDQABIRUAA4kZAAHxIQAAWSkAAuktAAFRNQADuTkAAiFBAACxSQADGU0AAYFVAAARXQACeWEAAOFpAANJbQAB2XUAAEF9AAKpgQABEYkAA6GNAAIJlQAAcZ0AAtmhAAFBqQAD0a0AAjm1AAChvQADCcEAAZnJAAAB0QACadUAANHdAANh4QAByekAADHxAAKZ9QABAf0AA5IBAAH6CQAAYhEAAvIVAAFaHQADwiEAAiopAAC6MQADIjUAAYo9AAPyQQACgkkAAOpRAANSVQABul0AAEplAAKyaQABGnEAA4J1AAISfQAAeoUAAuKJAAFykQAD2pUAAkKdAACqpQADOqkAAaKxAAAKuQACcr0AAQLFAANqyQAB0tEAADrZAALK3QABMuUAA5rpAAIC8QAAkvkAAvr9AAFjBQADywkAAlsRAADDGQADKx0AAZMlAAP7KQACizEAAPM5AANbPQABw0UAAFNNAAK7UQABI1kAA4tdAAIbZQAAg20AAutxAAFTeQAD430AAkuFAACzjQADG5EAAauZAAAToQACe6UAAOOtAANzsQAB27kAAEPBAAKrxQABO80AA6PRAAIL2QAAc+EAAwPlAAFr7QAD0/EAAjv5AADIAQQDMAUEAZgNBAAAFQQCkBkEAPghBANgJQQByC0EAFg1BALAOQQBKEEEA7hFBAIgTQQAiFUEAvBZBAGAYQQD6GUEAlBtBAC4dQQDSHkEAbCBBAAYiQQCgI0EARCVBAN4mQQB4KEEAEipBALYrQQBQLUEA6i5BAIQwQQAoMkEAwjNBAFw1QQD2NkEAkDhBADQ6QQDOO0EAaD1BAAI/QQCmQEEAQEJBANpDQQB0RUEAGEdBALJIQQBMSkEA5ktBAIpNQQAkT0EAvlBBAFhSQQD8U0EAllVBADBXQQDKWEEAblpBAAhcQQCiXUEARl9BAOBgQQB6YkEAFGRBALhlQQBSZ0EA7GhBAIZqQQAqbEEAxG1BAF5vQQD4cEEAnHJBADZ0QQDQdUEAandBAAR5QQCoekEAQnxBANx9QQB2f0EAGoFBALSCQQBOhEEA6IVBAIyHQQAmiUEAwIpBAGSMQQD+jUEAmI9BADKRQQDWkkEAcJRBAAqWQQCkl0EASJlBAOKaQQB8nEEAFp5BALqfQQBUoUEA7qJBAJKkQQAspkEAxqdBAGCpQQAEq0EAnqxBADiuQQDSr0EAbLFBABCzQQCqtEEARLZBAN63QQCCuUEAHLtBALa8QQBQvkEA9L9BAI7BQQAow0EAwsRBAGbGQQAAyEEAmslBADTLQQDOzEEAcs5BAAzQQQCm0UEAQNNBAOTUQQB+1kEAGNhBALzZQQBW20EA8NxBAIreQQAu4EEAyOFBAGLjQQD85EEAoOZBADroQQDU6UEAbutBABLtQQCs7kEARvBBAODxQQCE80EAHvVBALj2QQBc+EEA9vlBAJD7QQAq/UEAzv5BAGgAQgACAkIAnANCAEAFQgDaBkIAdAhCAA4KQgCyC0IATA1CAOYOQgCAEEIAGhJCAL4TQgBYFUIA8hZCAIwYQgAwGkIAyhtCAGQdQgD+HkIAoiBCADwiQgDWI0IAcCVCABQnQgCuKEIASCpCAOIrQgCGLUIAIC9CALowQgBUMkIA+DNCAJI1QgAsN0IAxjhCAGo6QgAEPEIAnj1CADg/QgDcQEIAdkJCABBEQgC0RUIATkdCAOhIQgCCSkIAJkxCAMBNQgBaT0IA9FBCAJhSQgAyVEIAzFVCAGZXQgAKWUIApFpCAD5cQgDYXUIAfF9CABZhQgCwYkIASmRCAO5lQgCIZ0IAImlCALxqQgBWbEIA+m1CAJRvQgAucUIAyHJCAGx0QgAGdkIAoHdCADp5QgDeekIAeHxCABJ+QgCsf0IAUIFCAOqCQgCEhEIAHoZCAMKHQgBciUIA9opCAJCMQgA0jkIAzo9CAGiRQgACk0IAppRCAECWQgDal0IAfplCABibQgCynEIATJ5CAPCfQgCKoUIAJKNCAL6kQgBipkIA/KdCAJapQgAwq0IAyqxCAG6uQgAIsEIAorFCADyzQgDgtEIAerZCABS4QgCuuUIAUrtCAOy8QgCGvkIAIMBCAMTBQgBew0IA+MRCAJLGQgA2yEIA0MlCAGrLQgAOzUIAqM5CAELQQgDc0UIAgNNCABrVQgC01kIATthCAPLZQgCM20IAJt1CAMDeQgBk4EIA/uFCAJjjQgA85UIA1uZCAHDoQgAK6kIApOtCAEjtQgDi7kIAfPBCABbyQgC680IAVPVCAO72QgCI+EIAIvpCAMb7QgBg/UIA+v5CAJQAQwA4AkMA0gNDAGwFQwAGB0MAqghDAEQKQwDeC0MAeA1DABwPQwC2EEMAUBJDAPQTQwCOFUMAKBdDAMIYQwBmGkMAABxDAJodQwA0H0MA2CBDAHIiQwAMJEMApiVDAEonQwDkKEMAfipDACIsQwC8LUMAVi9DAPAwQwCUMkMALjRDAMg1QwBiN0MABjlDAKA6QwA6PEMA1D1DAHg/QwASQUMArEJDAEZEQwDgRUMAhEdDAB5JQwC4SkMAUkxDAPZNQwCQT0MAKlFDAMRSQwBoVEMAAlZDAJxXQwA2WUMA2lpDAHRcQwAOXkMAqF9DAEJhQwDmYkMAgGRDABpmQwC+Z0MAWGlDAPJqQwCMbEMAMG5DAMpvQwBkcUMA/nJDAKJ0QwA8dkMA1ndDAHB5QwAUe0MArnxDAEh+QwDif0MAhoFDACCDQwC6hEMAVIZDAPiHQwCSiUMALItDANCMQwBqjkMABJBDAJ6RQwBCk0MA3JRDAHaWQwAQmEMAtJlDAE6bQwDonEMAgp5DACagQwDAoUMAWqNDAPSkQwCYpkMAMqhDAMypQwBmq0MACq1DAKSuQwA+sEMA2LFDAHKzQwAWtUMAsLZDAEq4QwDkuUMAiLtDACK9QwC8vkMAVsBDAPrBQwCUw0MALsVDAMjGQwBsyEMABspDAKDLQwA6zUMA3s5DAHjQQwAS0kMArNNDAFDVQwDq1kMAhNhDACjaQwDC20MAXN1DAPbeQwCa4EMANOJDAM7jQwBo5UMADOdDAKboQwBA6kMA2utDAH7tQwAY70MAsvBDAEzyQwDw80MAivVDACT3QwC++EMAYvpDAPz7QwCW/UMAMP9DANQARABuAkQACAREAKIFRABGB0QA4AhEAHoKRAAUDEQArg1EAFIPRADsEEQAhhJEACAURADEFUQAXhdEAPgYRACSGkQANhxEANAdRABqH0QABCFEAKgiRABCJEQA3CVEAHYnRAAaKUQAtCpEAE4sRADyLUQAjC9EACYxRADAMkQAZDREAP41RACYN0QAMjlEANY6RABwPEQACj5EAKQ/RABIQUQA4kJEAHxERAAWRkQAukdEAFRJRADuSkQAkkxEACxORADGT0QAYFFEAPpSRACeVEQAOFZEANJXRABsWUQAEFtEAKpcRABEXkQA3l9EAIJhRAAcY0QAtmREAFBmRAD0Z0QAjmlEAChrRADCbEQAXG5EAABwRACacUQANHNEAM50RABydkQADHhEAKZ5RABAe0QA5HxEAH5+RAAYgEQAvIFEAFaDRADwhEQAioZEAC6IRADIiUQAYotEAPyMRACgjkQAOpBEANSRRABuk0QAEpVEAKyWRABGmEQA4JlEAISbRAAenUQAuJ5EAFygRAD2oUQAkKNEACqlRADOpkQAaKhEAAKqRACcq0QANq1EANquRAB0sEQADrJEAKizRABMtUQA5rZEAIC4RAAaukQAvrtEAFi9RADyvkQAjMBEACbCRADKw0QAZMVEAP7GRACYyEQAPMpEANbLRABwzUQAFM9EAK7QRABI0kQA4tNEAIbVRAAg10QAuthEAFTaRAD420QAkt1EACzfRADG4EQAauJEAATkRACe5UQAOOdEANzoRAB26kQAEOxEALTtRABO70QA6PBEAILyRAAm9EQAwPVEAFr3RAD0+EQAmPpEADL8RADM/UQAZv9EAAoBRQCkAkUAPgRFANgFRQB8B0UAFglFALAKRQBKDEUA5A1FAIgPRQAiEUUAvBJFAFYURQD6FUUAlBdFAC4ZRQDIGkUAbBxFAAYeRQCgH0UAOiFFAN4iRQB4JEUAEiZFAKwnRQBQKUUA6ipFAIQsRQAeLkUAwi9FAFwxRQD2MkUAkDRFADQ2RQDON0UAaDlFAAw7RQCmPEUAQD5FANo/RQB+QUUAGENFALJERQBMRkUA8EdFAIpJRQAkS0UAvkxFAGJORQD8T0UAllFFADBTRQDUVEUAblZFAAhYRQCiWUUARltFAOBcRQB6XkUAFGBFALhhRQBSY0UA7GRFAIZmRQAqaEUAxGlFAF5rRQD4bEUAnG5FADZwRQDQcUUAanNFAA51RQCodkUAQnhFANx5RQCAe0UAGn1FALR+RQBOgEUA6IFFAIyDRQAmhUUAwIZFAGSIRQD+iUUAmItFADKNRQDWjkUAcJBFAAqSRQCkk0UASJVFAOKWRQB8mEUAFppFALqbRQBUnUUA7p5FAIigRQAsokUAxqNFAGClRQD6pkUAnqhFADiqRQDSq0UAbK1FAAavRQCqsEUARLJFAN6zRQCCtUUAHLdFALa4RQBQukUA9LtFAI69RQAov0UAwsBFAFzCRQAAxEUAmsVFADTHRQDYyEUAcspFAAzMRQCmzUUAQM9FAOTQRQB+0kUAGNRFALLVRQBW10UA8NhFAIraRQAk3EUAyN1FAGLfRQD84EUAluJFADrkRQDU5UUAbudFABLpRQCs6kUARuxFAODtRQB670UAHvFFALjyRQBS9EUA9vVFAJD3RQAq+UUAxPpFAGj8RQAC/kUAnP9FADYBRgDaAkYAdARGAA4GRgCoB0YATAlGAOYKRgCADEYAGg5GAL4PRgBYEUYA8hJGAIwURgAwFkYAyhdGAGQZRgD+GkYAohxGADweRgDWH0YAcCFGABQjRgCuJEYASCZGAOwnRgCGKUYAICtGALosRgBULkYA+C9GAJIxRgAsM0YAxjRGAGo2RgAEOEYAnjlGAEI7RgDcPEYAdj5GABBARgCqQUYATkNGAOhERgCCRkYAHEhGAMBJRgBaS0YA9ExGAJhORgAyUEYAzFFGAHBTRgAKVUYApFZGAD5YRgDYWUYAfFtGACBdRgC6XkYAVGBGAPhhRgCSY0YALGVGAMZmRgBqaEYABGpGAJ5rRgBCbUYA3G5GAHZwRgAQckYAtHNGAE51RgDodkYAgnhGACZ6RgDAe0YAWn1GAPR+RgCYgEYAMoJGAMyDRgBmhUYACodGAKSIRgA+ikYA2ItGAHKNRgAWj0YAsJBGAEqSRgDkk0YAiJVGACKXRgC8mEYAVppGAPqbRgCUnUYALp9GAMigRgBsokYABqRGAKClRgA6p0YA3qhGAHiqRgASrEYArK1GAFCvRgDqsEYAhLJGACi0RgDCtUYAXLdGAPa4RgCaukYANLxGAM69RgBov0YADMFGAKbCRgBAxEYA2sVGAHTHRgAYyUYAsspGAFbMRgD6zUYAlM9GAC7RRgDI0kYAbNRGAAbWRgCg10YARNlGAN7aRgB43EYAHN5GALbfRgBQ4UYA6uJGAITkRgAo5kYAzOdGAGbpRgAA60YApOxGAD7uRgDY70YAfPFGABbzRgCw9EYASvZGAO73RgCI+UYAIvtGALz8RgBg/kYA+v9GAJQBRwAuA0cA0gRHAGwGRwAGCEcAoAlHAEQLRwDeDEcAeA5HABIQRwC2EUcAUBNHAOoURwCEFkcAKBhHAMIZRwBcG0cA9hxHAJoeRwA0IEcAziFHAGgjRwACJUcApiZHAEAoRwDaKUcAfitHABgtRwCyLkcATDBHAPAxRwCKM0cAJDVHAL42RwBiOEcA/DlHAJY7RwAwPUcA1D5HAG5ARwAIQkcAokNHAEZFRwDgRkcAekhHABRKRwC4S0cAUk1HAOxORwCQUEcAIFJHAMRTRwBeVUcAAldHAKZYRwBAWkcA2ltHAHRdRwAYX0cAsmBHAExiRwDwY0cAimVHACRnRwC+aEcAbGpHAAZsRwCgbUcARG9HAN5wRwB4ckcAEnRHALZ1RwBQd0cA6nhHAIR6RwAofEcAwn1HAFx/RwD2gEcAmoJHADSERwDOhUcAaIdHAAyJRwCmikcAVIxHAO6NRwCIj0cAIpFHAMaSRwBglEcA+pVHAJSXRwA4mUcA0ppHAGycRwAGnkcAqp9HAEShRwDeokcAeKRHABKmRwC2p0cAUKlHAOqqRwCErEcAKK5HAMKvRwBcsUcA9rJHAJq0RwA0tkcAzrdHAGi5RwAMu0cAprxHAEC+RwDav0cAfsFHABjDRwCyxEcAVsZHAPDHRwCKyUcAJMtHAMjMRwBizkcA/M9HAJbRRwA600cA3tRHAHjWRwAS2EcAttlHAFDbRwDq3EcAjt5HACjgRwDC4UcAXONHAADlRwCa5kcANOhHAM7pRwBy60cADO1HAKbuRwBA8EcA2vFHAH7zRwAY9UcAsvZHAFb4RwDw+UcAivtHACT9RwDI/kcAYgBIAPwBSACWA0gAMAVIANQGSABuCEgACApIAKwLSABGDUgA4A5IAHoQSAAUEkgAuBNIAFIVSADsFkgAhhhIACoaSADEG0gAaB1IAPgeSACcIEgAQCJIAOQjSAB+JUgAGCdIALIoSABWKkgA+itIAJQtSAA4L0gA0jBIAGwySAAGNEgAqjVIAEQ3SADeOEgAeDpIABw8SAC2PUgAUD9IAOpASACOQkgAKERIAMJFSABcR0gA9khIAJpKSAA0TEgAzk1IAGhPSAAMUUgAplJIAEBUSADaVUgAfldIABhZSACyWkgAYFxIAPpdSACUX0gAOGFIANJiSABsZEgABmZIAKpnSABEaUgA3mpIAHhsSAAcbkgAtm9IAFBxSADqckgAhHRIACh2SADCd0gAXHlIAAB7SACafEgANH5IAM5/SABygUgADINIAKaESABAhkgA5IdIAH6JSAAYi0gAsoxIAFaOSADwj0gAipFIACSTSADIlEgAYpZIAPyXSACWmUgAOptIANScSABunkgAEqBIAKyhSABGo0gA4KRIAHqmSAAeqEgAuKlIAFKrSADsrEgAkK5IACqwSADEsUgAXrNIAAK1SACctkgANrhIANC5SABqu0gADr1IAKi+SABCwEgA3MFIAIDDSAAaxUgAtMZIAFjISADyyUgAjMtIACbNSADKzkgAZNBIAP7RSACY00gAPNVIANbWSABw2EgACtpIAK7bSABI3UgA4t5IAHzgSAAg4kgAuuNIAFTlSAD45kgAkuhIACzqSADG60gAau1IAATvSACe8EgAOPJIANLzSAB29UgAEPdIAKr4SABE+kgA6PtIAIL9SAAc/0gAtgBJAFoCSQD0A0kAjgVJACgHSQDMCEkAZgpJAAAMSQCaDUkANA9JANgQSQByEkkADBRJALAVSQBKF0kA5BhJAH4aSQAiHEkAvB1JAFYfSQDwIEkAlCJJAC4kSQDIJUkAYidJAAYpSQCgKkkAOixJAN4tSQB4L0kAEjFJAKwySQBQNEkA6jVJAIQ3SQAeOUkAwjpJAFw8SQD2PUkAkD9JADRBSQDOQkkAaERJAAJGSQCcR0kAQElJANpKSQB0TEkADk5JALJPSQBMUUkA5lJJAIBUSQAkVkkAvldJAFhZSQDyWkkAllxJADBeSQDKX0kAZGFJAAhjSQCiZEkAPGZJANZnSQB6aUkAFGtJAK5sSQBIbkkA7G9JAIZxSQAgc0kAxHRJAAA</prop>
				<prop name="Temps">REFSWgAAU7QCAIBTr/+uR+F6FC43QL7w8K5HYTdA7vKu9zhAMwYCO0Afhf/rUbgePUBxPb8K16PwPkAYAHB3PWpAFQNQQUAfAdcKN0INBEMdAwpE/0ApXI/C9ShF7v3zDkZA+PDhevTvRkC4Hg8A2EdA18P1KEcASPXzoUl7QOwRAIWLSkBIAb9cb0tAzcyHAIztTBUDcE1VA1ROQNuamZ8AOU8NAw5Q3hUDgFBAUl4B8VC7QKQwANdjURUEUd5VA2RSQPZoAdVS3r0DQ1NAZuYBtlPW1QMlVC0Dl/QEB1W2ZQOSVRUDAFb183FtVg0D3lYdA0pXBQPbs1f98x5YBQODWNtAe1YB+lj98y5ZZgUDI1lVBEQUulgNA1t+WHUDO1hlAwJsFK3eLBTTVxUD0DQUziCcF5YVlh+gE0cCzMwXHgJJytwfXgLI9BfWAsUELyK+AsMcLyYltgLBPC/p8iHAVC9mL3Aj7vK+hC+WLwSgI3YCu6QvtiXOL+Av8i8EtCdGArgEPxY/OD8qOVY/AGg/MjluP4A/kj+8P84/4D8Q8j8ETy41LgK3FE8eTzBPAEJPbE9eTWZNlk+QT3pPvE8Azk/gT/pPHF8WX7BPOl9UXwBmXyBfSl+EX4ZfmF/KX9xfAO5fAG8SbzxvTm8Yb7JfdG8AXm+ob2pvvG/eb8Bvgm/0bwAOfyB/Sn9cfyZ/CH+Sb6R/ALZ/gH/Kf9R/1n/gf/J/HI8ANo9IjyKPZI9+j6CPio+UjwCOj7CPwo/8j+6PMJ/6j0SfAE6faJ8Kn5yfjp+on8Kf1J8A3p/wnwKvHK8ur1Cvsp9crwB2r5iviq+8r86vqK8Sn/yvAOavcK/ir0y/Dr9gv3K/hL8Apr+Qv6K/zL/WvzC/+r8UzwAmzzDPQs9sz37PkM9az7TPAMbPoM+yz/zP7s8I3wrPLN8APt9I3wq/fN9u35jfst/U3wCO39jf6t8E78bfKO9S7zTvAF7vEO9676zvbu/A79Lv9O8A5u8Y/wL/LP82/1D/mu+E/wB2/4j/uv/M/1b/2P/i/+z/AAYPIA86D1wPpl9YD2oPhA8ATg+4D6oP7A++D/gPCh80HwAmH0Afah98H94PiB+C36QfAMYf0B/iH/wf/h8wL0IvlB8ARi94LyIvnC+uL8AvWi/MLwCOL/AvGj8sPwY/UD9iPzw/AG4/mD+qP7w/fj/IP9o/BE8A1i8ATyJPNE8+T0hPWk+UTwD2P6BPsk/cT+5PyE96TyRfADZf0E9SX2RfRl9oX3pfpF8Axl+4X9Jf5F8Gb+hfMm8cbwBGb1hvYm98b35vkG8SX7xvAMZv2G/qbwx/Ln/wbyJ/RH8AXn+If5p/dH+uf6B/wn/kfwD2fwiPIo88jzaPYI9Kj3SPAEZ/iI+6j6yPno/YjwKfFJ8AJp/oj/qPTJ9On3Cfgp+MnwCWn6ifup/En+afEK/ynySvAMafOK9qr3yvZp9gr7KvpK8A1q/or/qvDL/GryC/Mr9UvwBmvzi/Sr+Ev5a/wL+iv9S/APa/CM8azyzP1r9Yr0LPdM8Ahs/gv5LPVM+2z3BP0s/czwD+z+DPGt9M3w7fWN9i34TfAI7foN+q37Tfzt/o3/rfFO8A1t8o7zrvZO9272Dvgu+s7wC27+jPku/8787vGP8q/zz/AAb/WP9q/4z/1u+I/8L/1P8A5v+g/7r/BA8OD0APUg9kDwB2DyAPOg+cD74PqA9K/9QPANYP+A8aHzwfTh8wH2IfdB8Alh+AH6IftB/OH+gfwh/8HwAmLzgvGi9UL14vQC+SL6QvAH4vyC+6L+Qv7i/QLyI/BD8ALj9YP2o/RD+OP6A/Kg+sPwDWP+g/sj/8P7Y/6C8ST0RPAEZPeE+KTyxPjk9oT7pP5E8A9k8IX6JPFF8WX+DvMl90XwCGX5hfUl+kX85f4F/yX6xfAP5fKG8Sb0xvXm9wb4JvRG8Arl+gb8pv3G/ubwB/mm8UfwAmfzh/Wn9Mf2Z/eH+if7R/AMZ/iH+af/x/7n8gjzKPRI8AVo8Qj2KPjI9mj3iPwo+0jwDOj7hv6o8cn15POJ8Kn0yfAGafeJ+Cn5yfnp8An8Kf9J8Axp/gnxqvPK8mrzivcq+ErwBmr5ivsq+8r86vuK/irwS/ACa/0J9KvzS/Xr9Av3q/pL8Alr+4v6q/1L+Ov+C/6r8kzwBGz1jPas8sz3bPoM+Kz8TPAAbPyM/az/TP9s8Q3zLfVN8ARt9o3wrfnN+W38Dfst/c3wDO3/DfAu8M7z7vIO9Sv1zvAE7vWO+K76zvzu9g73LvBP8A/u8Y/wr/TP82/+jvav+U/4CG/7j/yv+s/+7/2P/y4Qq+7uGaV0BxPR4AYP9XQOF6FK5HIe9XQM3MNwDcVkB9ezAA4ZpWQGZGAXdGVkA/AXoEVu3j+8dVPQOKVUAfhf/rUbhOVUD2KNr/8BVcBNpUTQOkVHZlA15UbQMlVEAAAO8oXO9THQO6U0C9pPDg14NTQP/xKO1MpAQTUzUEUkBI1i4Bl1IlBFI9AypStk0D9FGtA7xRRQOGt1FAAPYBUFHt4xftUaUD01A1A5xQQG5nAR5lUGUDLlAlA1vwT/UDgE9tBE8VE9ulTvUDIE4lA7BNdsUDR011BExAM2YRW3NMlQMPTD0USy0D20FLpQPDSm0DdUrWxQNnSj0USiUDEEvdQE8BFI5LHQMKTLY1A0xMRQNmTB0DanTMF8YVw5gAj2JMhQQA7B/+HeYVFi/oE8YVNi3OHQhWL9ATrhJudC+GLWYVZhWwli+4L2oR7uJ3TE0DtLbcJHRNpQNjTjUDbLY8FDVQRQPGUD0DOu1RLQOxUU0DJFJAa5qZJzFSdfMIU0UDWzZTZRMjUyUUUq0T675S7eOHTDROUkC+JwFwHVJA7BgQhXv7UXXz6FFAUnAws+vhfDdmEuNRFRPlkvwE53Q3PgLqrDc2AuyEvDdmAu7MPyYT5D/mEvJA/D8GRd4FHk8wS0YC9kRPMFZPaE9yQX8xUfiET45FCH5PsEseAvq0T8ZP2EveT8DwTxpfLF8OXwBTNgIMUrIVE1VMN6YCM1OtQ8i2PDRDVDUDvFQ1NFW2ZTOtVaUDI1Z185i2PAQKV61DmFdFAwZtWH0zcVhtA9VYtRSlWZUD/9RXDhNYlQNPtvRUDFitQ9hXTTRXFhUTtVdlE7McZ37/AAsCbjK7RG9Ob2Bvcm+Ub65vgMBv0m/kb/ZvCH+Kb8RUppFX5RQsB2YC3jwHFnJYbVatQxhWJTPZVa0D25xV5RNSVR0DGlW2LQPhVMUDp1QtA3G1VA00VOUTAlStA8zNU8UDh1P9VLx0F1PW5RPiUh0DqtwEdFK2NQM8Um0DBVJ9M8FaPFSKBBRTUW0zGxw0W+RQrROuUK1DeBwUbT4shPhPbTOLTz0DrRpEhKtOfRRO1VRNMvUkTcVU7CSDTE2EZBRrs0slA1CsFO5K7eMBl4wXpoWmH7gfSimGJc4VAB4v6Bv+jygvOi/cj16faC8Aii+Un64tri/In7qZ1iV2c9b0lHxNbTNrTBRwT1p1VFCtA6xQlQMf/ARFl6w0CiQ/NjUWEiWsBDX8ZDTNdFSTUoUEzAQFIGQ0/aw3jjWGP5g/qj8AvD/OP+A/+j8Uv94FFk9AvwBCT2S/dr94T7JPrL+2tW46MShUN7azZDRtU7Wk1HStgoxU/FQVE3WcVO1VVWUTY0QE1mR0SAwH1uYSQlglhFgtAwFZVq0DDFkVxFhFA7bcVNt6WD2jOVhtM+tXAm0DxTxnThOUxx5lps0+bwAID8LP7M92/+DPIt803xbfwFjfat98307dHmX2ApBXqk0DVCwEARwEuqxUeLVWxQM3rFT4VT2juTacVH1VTQNEVQXGTgJTxFRFhKx0UoxUHAzEteW8BKw0NHZTfTMxVpwE+lLlE8JkNI1kV1Amo1Q0u6CWAq/kBGwEFGMzUYWkBDeWAo9QHQNrWlDlEyIshNhPXTRlT9V0TuUk9CQMTj0UrU21szhNfTPRdJzqLUsF04hLRQMmhBdmAq1+rIy3Sq3kSz0Dug1LxQMnTJWEDJdun9AbADadLp9In1KfvP9+n+D/8v9AvJ/WnxAPOg9MD1ZyegQkgd5M9FMQnoNMFCsQnnNQ1B2GbjJbFDTRHDREUpa9c7dSVcMsPOfmEhJVUzUT5Uzkstx0evR0BUX0dBVM5BuwtqWeraalALavyK/ar1Qf5j8Iv4ofTL8Arh9Qv4q/5B+eT7i/Gi9EX2A2pWZfeFMu5fZyJVSt07WgtHQ8HMSzVW0zK01WRXOhVvUEHGSFNHSt9rTUZFgdhFhNIxUtWX2DA1m9c9f0V8aCW15YVcMcWE3z4KRnBJ7FNoKulMcmba7PENtGPwBYP2o/fD9O3U7fCN+qP7w/wM4/4D+C2TZ1nnNEdDFXZnXj71b1VGx0WVaFdK1WpWPbVcWDnnx0YpVV1bRVrdPwlHd24m9lVPUzOKx3BoLKU+VzNZQs5Fz0tCdT9STcdyZW8nJSpXR0VANkpaykLZV05F9RbXMZHI8247Q0h75yB6zkok/1czWUVI9uc00NpE3NhHyEo61MnVM9TG10S0VES2JdpEp1JKyHTvKQSk2jM+ZKfVaGot1LXYQUlwDmj8j7pv2W/whvuv8sb9b/AFBvYm8sDx4PgG+qb7xv7p0artJAfAQuTu1kFK9Gc1Qsr8aCfnSk7uR0NLRHiq7SAMR0zzynVvNUJC4ARKV8pHMQlq2epa6vMB9CGQBWH2Afeh/0f5YfML/CH+wfAD6PYI8KL3SPlo84K9a11tJk47iGQ1OtdNQEZVQNc6vhVGUDWhzE82xEaFY8RNxWdUNQrNTADDRJLtwnZgL6xCeeovE0lNO6WB30RMQ+bMT6VwIlc84ERw41fp0WPyg/Oj8AtJ/Wn+ifmj8MrwavCE8qr0BEr37fYKum1VbjPMRSlMStEIyUzlZlA4pERDm03Nf+I1V1439VDfNGpvzUDFWlBPSEmgTkVKgc5/a1nsNTnYN4vERAlVNtdFNdA9NU506iV1Rk7w5yscy0e5R0RXzklQykhMgMdJGk5x6CJNYEdNxPZSNsxOQCT1qdg5iEBBBOfURN5WayZgLaXAd24g9MRaOoVkT0R0vt5ErFhErN5LVKDVRKVeMdS+0DlRVLTaMXdFRZ1GdmBdZlANZdhv+Q/xJvlM82b0BvcmkAxs94b5JvBN8W3fbPYAMe80J0xOJ0Bz5VlpPE5FKUDxCmDebTTLU05DZMdKvQRkKt6ewEtVJ1Q4C0BEcWVHQZUlVD+6R3fn2WdQCWdaZ1pn1GH9B/4n/sf27vABCPMo+k72aPyO/a76SP7u+oEP8a8Q4SASx0PszUwFQ0d46TUyVTJ/ykpIREKx9VtbRVpaRWHURERM0Z/CSLV2WWZgJqWMilBMQnpqNZTVSk9KFYAnVDYOwvHpWWlWYjjJ+elQCenyAPsp+Erw6vaA96D4wPAE6veK+qD7wPbq8YS8ZjFARVMyRE8TxErLSkakREDSlERNlV3WRkR7ZDXESz7lRVBAS0fFQ1U0XNVCWzAFR9tLxEkFMUhdQ0tCOUFOvE1yZ1jkNk3Ec+UsvsTxZSJlF1RJIkVLcUV2YiPCRXHlKebU/9szFPFVPGToVTG1xONVP1TQ3EXF9uVTS2VXayfHxUGUtNlJxUUXAEx05TlFRVJMTVtFQAc1CmxdZl1mUW3eZf+F+azwCkzxY/wM/qz0w/Lt/AbxrfEJQ/xm/Ya/5iQ+xnHiUegi0UhNSLUK0zAxR/ztUoLn3uY9yECqxE3FR3HoIFZDz0MGx/lnWGfX51nn8AKO8y77RPVu9o7+pPrO8OXwC47zJfRF8G/wD7Xl+oj7qBmg4iFxREblI1Rg5ycVo0ROxU9GdUVdRUJZOzXlWdJFwUTlatM8PVVv2kVyXDxVQENVjWrTOjWNWj/1yUHllIHWauo6T0gVyXdrL8bJcIVgX29Z7yqvT/Bg8QDzIPALRvng/Yb+pv/G8Of1ivIn8wNH9Gf+gLFpKQV/1WrjK1E4Rk0AyUjFY1M0raxKQItKTKVaUjfVWyldRVBUTUpM9UXXOYJnwUYFQ1FOyE8Uz3brKtdUz0PlNlcwe01M9kPE92sixUt9air1GNIzV59NRDtIQKUZ0kFCW1UAWUUJ2jIlCFU9hkpLcWkgC0tzYyKk6Fs6PBTS0k1Le+KhMsNKotSy2TTEtdFEr9NJQkaXUUxybCFeSEjkvltgCWI6w3Rs2uNSY9/i9gn3KfAESfLj9gP7qfzJ9+P9ifqj8wFK+2PVbVJlK0TUWEbN+IJiMEJfTUs5TX9hM8tB0ZU0X2ZtIbU+1EPPc2wgGJ1N/m3/jT3q2GT5hDlk0Atk/ITzq/9E/+T3C/gr8kXwCmv3hfil/cv+6/AMvGFTb1CgbipbykF4wX7nUGE/R0sSFEF+YzLBSKVjXz/mFWvVR0ZFNgZtJrWJ0klVhtJFmNdFnt1Mz0sEVY/dNxJGXc986SvnxnAG5vgGuGbbZvGN8q3zzfFn8AYN9y34Tflt9of+IPxN+u1ZR+Zd4SfxwUMRwfjoNW1s0TK1alI+3UdK9VWsUTc8x0KlXtFFT1FFrcVH5M5EdU7RMQ7HRV2ZwUo/x0XhSEJ/x0rBtANhK5Um1DgSSESVFSjXS0VfykmES0YFyEVSpctVB1JFCds4RspLVM/BQWfISiT40jOdVPzRROzfROjSP5Tdb1g5VNHeRNDWPFTNpdc0isJOZLDWOFS1p9hEvFE8NKxRODZPdSDiLHlCeestRsJDmsLwC+L9Avep/U/36fmJ+qmaafACgPOg8kr14PcA+CD5QPhiMgzIXUP/blnnP0PHekR+4jUBRPJk84Q9aDUl2jchzHAFZFHrXer+ijZkVmRY5PqE8AIr8sv06/YL+Sv+wflr+4vwAiLzQv/r9wW04vmFvGpa5damZCVYzkzpykS1QNI2nk3FfOUtfUdE9WNfRRVgX03Me2ghyMxKU8ZBsBWYVjIFkFNjZlFsItkzxkUVidcwwkZFtvAN3Pf2+Rb5tvlT+nP7k/S98ATd/vP+E/+z8lT6/fYX9zcKaecpxX9QSMNCNkNM6onH+udQ7zVYVEVV2kVRYdAxpVPWPR3H/udSaim/NTVcO8U2X0DBROgBSHvkMkjzaFDiXOw3QkiGBUj2aPeIPGA+Tk9E+tBBZcpAJPDSOUpI+2hfaCq/VMNcRMhUMsnASzbUu9E1BLnePxSlXEEPSH7oXOVbeCbxSXxlNEBwCe/7D/wv9Eb+7/AA8KD4xvgBYPSA+aD7xv5m/4byqvTCqV5ExVw3xMpG9Up4ZzQGSvdqWG4wxXFhWW8jYchFUffHT2LBTCjKSNPIQbV1JlIyZSFcZ+FealAsYC4Vwf9q+AH4oftB8mjwDAH9IfXI9ujxAvkomGj2grEK6PcC/ij8x0ARzPLs0eUhUMTOSHvCQEVM9mzQ5zWgxE5Yw0U1jd5Fj1JK1ZTfMVWfV0WKWjsrS0x54SLrzE7ld988UA1M9ePWY/iD/KPwyv9p8wrwASTwRPTq94r4qvnK/O1U5PrOjbvkKBV6WDRCSkA2LclL4U5z7DHOTrVSXjS61VtcRVfXSkRPy8JNvEVIVDfFR980VUqpVjDkzk1wRUoTzEadVTxQRThSRSffO1Uqqtw4AUlEeEtBAkFNpWTISiUT2TbBTEM8x0VfFcVLj85ILc5Erk5FsUUCXjvU+d41HMBKHmFP82wyz/fuNMJeP9hUsl451U/2b1VuNUxL7W9FQvSyUUSz3jGkwARXSU995tLm2mz7jPys+sbwDuzwDfum8k3x7fSN9a32zfUA59hkO0B6ZTTc1UTm1WANYP6A/6AQZVHlNst/5FPuKt2qR0p1I9g3CcJDwAlLemhW4VVh/gf/J/DI+mHwAwj0KPtO92j9jvgo/87w7/AMiP6o9E/1b/YPM2M5QvpiViJuLQtCdOc8xEQFW1I9m71C9GsjVXBcOpV1q1RFilo4dY5bPtPDSLHln9U/+klCMwxgKRDCw/hsLWV7X03JdeNV4/AOibHq9oDzqvZK+WD2Cvoq+A3A/uDwAfEh+0r76t5sKaVGxP5pLgVJSenERbTJQtCoREzFUdlFWlJDyUtRysROLURKlULTNxaVQVxES09fREvlMtlEKEdE/UFBuQphOctKp8tJtlUg3TLlJd9ibiwFpEVIrs5FRRtSMbJPSt5sy0olBltFC1tFC2PZP8Tw3Tjk+N4x7VT30ETr2jSHQkyE1WTcNjTS3ETF3zmKxURTCsVND8VPtQNjNLXbSYVMfWVXbC+koNdMRU8AFLdSTcxxZvmM86byw/Zm8AUD/iz3Q/hj9A36o/vD/OP2DgPxJ/JH82dfbidE+N86U1VCSsVHe+QrFc5CiNUr0Tm1KVRHx3xvIlKpT0AByUwFREi4z1FFQDJFL99GTnxn9A41bvaOMAZu9474rvpO+m78jvQl9UXwCWj2hfKv+cX65fwF/SWb4SlfvcRCpsdIkUlz7CkmDMFFOw9lM0l+ayfVWl1IAstAOwVpW2E2SfdpXmkhABWX2WllOUn6afuJN+BcaVAMad5pXmn4AP6m/8b64PwA8AWq8sf1Z/aH96f4x/Jh3OrVIeQn/kp+bSAfSsfHQUtTtMlPq89K9VTcNzjVXNUzhVVZSk9+ayjWVUjfRUZSSsFNlT9TOtowTkalN9UzQklPxqlETEnESPDORXUp3UmVIF5IxUplGNNMREN9VR/fRQzVPIxNSTULYFU05QlVMWUBUDwW1PRbNVT20z6k7dpK1OzVMYTkUETb3TLLFNfSSExz7CAkxdtEtaPZM8NMTdSn1TlEzHWEbFVoOsJK9LVbMnJMcE9jV2wnoEPxY/OD+qn0Q/AM6fcD/ynwSvnj8w3yKvTK+gXq/4M9YTnNe+s031M/MgtNe2E8SEOyDmsl3U3+bdqrazU0WzFWS06Yy0twVSteNyHOd+hZZVxkWuTQA25Tblzk/gT+pPDF8OX7jvAKq/XF9eX3Bf4r8Ez5Zdll8AOM9KyX4TjEcWIxS0a0AGA2LspEmk/7b1JuIwVkXDhah0FBvU/+b/+PPmkgqNWQ2j3lhFhBQPRsLYAKx3Ng9ID9Jv3G9e33DfUn8AhN+m37jfyt/c3+7fAO8qHyisd46DzHRknGQlZB92FazGw3QU21UNo56kFFJpVcXEvPTfjMSmVB1EWVSdhJTEAFTlk8rcpKWDzBRO5Kf2Qt4MJKi1UpWzcFxEOFIFgwNq1KS8TMSItERRUe2jpRm0tOI0R7aSdryEPtashPhP1RRPfRMaT4j9dHQnLpNNFUaGpTaTTMj9hKQnvhJrtCcOoq5KVu2jeUrVFEqNpEqtJgCWY+wnDqV+lXadjp2WnxgPAMqfPA/enxCvcg88rz6vMK9Qog/MD/49dkKgHJSBfPStdOyEeE+dhFCl9FC0bUTERJdktAxSJYOdooSECmRPdkWOIs38VJcA/KTLoJZF9uVmtT61JrU2vwBIv1q//E+Gv5C/sr+8vy4vANi/8r9kLy7PiCt+L6gvuikiJoL97F/2c3yEcwxvHmVqxnNVDeP3JGRtVl0jZeQkNFRM5cR0T1itdJaMZA5ZFfRZXSQE1LwK/MSB1MQtlG9W1Sbdvm0ATt9439I/5D9+35DfCk8sT4AOTyBPYk+sf3ZPUEteEpCkzHfeAgPcd3aTVu2jOUT0dyaCvQw3DoXmcvwcZGvEVLXDixxkVFRN9GoshOV8xK7spGlThWNRMUyE6yAWksI8FI1kx2LG8h90hCOwFpKiUW3zo2xR3aSkh47DUG2EUGZdA1pQfRS0pL1PDfSpT62kZPR9nKQUXPSoTU0Fg0NN1eQUlGIclGMBTD0UJJ+uMpBKReNrdUpdA6rE9C9LLWQFSwWDI2Sfdp+InxIPLA8Anm+wb2IP1G/mb4gP2g8cfyAuf0B/4gleZR7zTI2vn68UsarOo1FF40XMrz5VFpLbElP1o+dSReO1Ulr1Y370pEdSDfMRZIQASyCWHZ4dHrW2HV6/cL/6HwAEL36PKC+ij1Qvbi/Yj3ovIJQvti8gnyqRxmL6NBdmzxRQE64zU7XDK4zPnsU+U6Ssx1ZSHaxH1uL+lESIbViNU+9YdYMgWW3zCQzszw7yYdzFDN8u1UYSAaos3641rj/AP0qvXK/+PwBIT4KvjK+Wr8iv2q+MT35NiC7t3gM8pDNM717vcO+P22JVLeMoVf1T4VRibROnnO+u7YaCklOF8yFczOc2s9zvxmI6hBdmE4KsFJUM/yYzJP829UbyBwFQdVRM9z6jXPd2s2z37qILF00VpEzV9o7/oPMO8puxSlWDfkoNVCRk1RK09EfM976iRbxn5v9obwB6b/zPlm8g38JvRN9W3wB/gFJ/5M+G37Df4g/0B+5zTdg9VAwXvqI1UF0TsFBKxdMjLISYNBcO8oFMVM3yxLQ4U220PFQBU1S1dg5Sm3wUZPR0MUQVAVJVhgaPGI8qj0SP3h1WjwDg73qPlI8W/yj/yo9M/17/ABCbDp+Q/8Iv1C8+k+wnVlIz7VM91ARU5FTNVBQ3ZkaSbFY1tv7iUlflU4nDLLVsNKFMP141PjK/qtyUg+yUPmQ0/Cyk0ACMPxavKK86r7QPtq+wr8KvAPwPDh8gHzIfRB+OT1gfArmgrgVWU7REMzDG0hNsBVZKRZN8RLQ73E9uM1XtdFVVNQRVxdPThLSPJFQbVVTV4x5UpeRkl/bTmsx0QkRUClN1lGRUjxVS/aNYzLQgbOSz4K4DqrT0fey0RaR0ATyUyqYM5JNQRbSUdCYE5ODVTz3zdMRUBvzUhU5mfVMcTp0EZMRMTcVU1UzlU4Pc1CDUxLpLVnWzQUttdEo985SUx7QuZZ4CELTEjkuNUw8ATG/Wzc7F7s32zxjbFt+YPwA637w/zj+g257fAE8STyRPWFZ/aHs+8rRNjVOvhH9QBsWef7Bz1kK5VFQdxHei5lIT1H/mdT4CScT0GQJU5Puk54bvmO+q77zvNl8A2O/66fbvCP8y/5xfZv/AX6DSX4T//o/wXzqfUm0TVwDMtFufbZZ+tSYjhJ8WM5yXGJYVrpX28m1Y3fTEn9afAOib9kP8n+5viAOWD6gLrg8AOH9Kf1x/Th+Af6qvlH+2f4DIf3of3H8etXZDLLfWEvEQPLeGQ0y/3tNVXeRst7bDFHy/bsI4ZGQCnL+utaZyiSW8v3ZSctS/5r0uMl9E/L/WMq4UzybNPgI5PM+wTs9gy84jrDTqS8XUS7AdNtZzlMfm0odKxfPZbKzHnsLLS7WzNUzF8wFZrDeO39g7pj/on/qfzJ8AHq8wr/o/xJ9Or3ivyt+MryhOPd7dppNOZeRPjbT0hwiegxTv3tKALOdGZT7vUOsCtrJlZO92VX7vAF8SXyRfAEZf6O/Kv3xfhl8Az6pfJM8ANs/oX/pfbM9+zyBrvv3GExDU/+b11iNkZGL8955jFARb4lZVw1ZXhcPIpHSbNViVQ6VYxYS0ZBxJWVXEHNTDVAcWckA0BCSbYDaizqR3buKqZNeGDwAQfyJ/ZH+mdabfqH/i38zfAJ5/6N8q7zzvXh/w3xrhDrIRkJwfrhV+0o68H84VLjKrf1VVw0YEBAzUFNFaDCSY7PRUVJWzGvwUU+VTfdQ0JHb85D4ktCEINLeWEzRnLjIfNGSLsGrWErHkhHlstENRtWS2jMTIUDWTkVANo1q2fEQkUIXD2E/ds3DVT32ET4XDmGxEFE6CddRNzaZWRX6T5CdO40ugrZT8L07zFDcGs0vlc4gtSw2jCkzds1Csr04/ANifcj9MD3YPCK86r6wP5j8AaK9ar+QPBh+YrxoRxvVWTyhoQ47TlPRShPTohE+WTYo281MdwzTExKtA3kLpUMRHDrXWRY4iG6RE/ZS3AG6/gLN+tY69lr+ov7q/PC8A3r0WzV4vGM9KyY4vsC9Sz0DULwZv4C8CMcaFFuJVDLQQQ29Vbp6DXISedGeug6TkqxtXpeOLdNT8dDRrBhTU1VjdRLRvFtVOg6xlANxnJjOM1/Ztft2W38jfwt8ALE8+TwjvUk90T4ZPmE+qTyhc795/yEinJERzFI9+01VWBbNsFFQchGTdRI+spsN0ZPFUhRRU3bOAWuzkOuTkBFS1Y8wE9KWW/OReJLfes1KVk7etUqUjdFIFszysFAWqjBTPhLSX7LRiJGQqauy1UA2zsIT0eFBF1NVQTfMJ/ISmHJzTTtaVk2dOfbRNNZOBTaLt5E1FFBwHXoNLtQOOMpyUK3SXHtKDSnU0jJcUVpNslNDc9DlcBzYNxp8ASAteD4gP6m/8b7YPIH8yf4AUH+4PUH96f4x/vq0e0kNlTTVzLtynzmIWUAWzBYxs9CG8V1a1DrUmI5xUiJsQvnOUhAw0v0a1HtIzEFS33rV+tU6y4eQfhr8ILwAaL0wvro/gv/K/5I/2j6gvgJovHJ/2L1CfYp+Uz0YyF4L8dG60z8bP2Mt2Y7zkT7D0zwbfGNPPogFZvTRZFAWmz6LBtDSERN+W49RHAOY1bt/wPwJPJE+Wr6ivuq8AbE/OrxDvsk8Uvya/OL9q76R8765SFZTvblJMrOQKgCRUu+AmY8Tv1u3ew0xUKaD07wb1RtMU//ZSmZxUZEg0/0b1puJ7VP+OM1CdgwmedP9uUtyM/571vnX+oiHFtP/G9e7jtMS63PfmwyVK1eOh9Pf+oqUED85iEQY8bDtw7uJ6FNc+Db5vANBvAn9k3w5/iN+a35R/Xn8AuN/i3/Tfln0W1T4fUB9iFgBr8KZTdB+GFZ4Vlh0uk0SEACswth2WM8wf3h3eFW6PiI8Ako+cj76P0I9C/wSfZv8wn4CK/5z/7i9wn9L/5P/GcgEq/HQ+HDSllFQXND9GP0xYM37yFFb1xBRU/CRUsY18P449/qIVWe3kWLZF87JYxXNhWJ3THgDEP9Y/YK9yr+Sv/g8QH/KvAEy/3q84H2offB++T5Afoh8otBfWBZ/CcQRUMQRfFlUUJgMkVO3UlK80X0ZfWFNapuNUFTMTVCUD23RfIr4SJ4xXbuXGcoGk55ZywRO0V8azxF/WVf7ivFAKrVOFVMRO9F8GZbZTFGcqBqNOheOdNGQ0NG8u8wRMb8Zy0WxnZmV2b4hvmmkAFt3G3T7fuD9S39w/dt+g3wCq3xxPvt8wT1pPbE+WfS4CoYe0d8ZzxH+Gs1BlgwUC3OR3/Oee5Y5VNoMMhz6DtvxE2lLl86hSRfNyApzkMDyHRvVmhcbtZo1+jwD47wr/JP9G/7BfUv/UXyafACCf+l+8/77/QG9Sb4SflpXadlLcDARVU53j0FPCRcNsvJ9WI9SXlnLDVqr9kzXEFKfsBDOsBKPFWNWT/6QFFKfWAs5YSlUzkwSkUTSnDkLORK8Axg/YD/IPXBdefygfYh+cfwBOH7h/4n/0fwaPsB8ajyx8A5xXxZR0t0YzhL+2s2yE285VnVOQVS2DV1W2jVMOVT1D01RFw5yiTCRjVCQrAP6S9ZRkwJVTlURTvVNC/EeeQtOWdOSdUv2TZRxX9vrBrDTH1nJFUQ1DDnRk1y1QnVOgUG0EUO1EbMRr/E8NY3S0RAZPnePVoKxFTnVTzJzEZ02qFaRNbZRMneMgrMS+bUuF411LneMAS+XGKq7DSq2ESi0kSjU2/jIFCizkVBTvJtWeP/A/sj8AJK9OrwBL/j+Ar5KvhE9GT6Cwr9qv7K8e1X4jTFVjeBVNJQOrjMSuRO8GAzxULbPk5ChSJQObdO8ew1SM575Swly0jSTEVxTEBSRUtPu870Zf4O9iX4RfAIZfoFueX8hf4lk2zxBvAm8AbM9WbY7PsM/Cz/T/Bg2u4yrchJL0RA5UJIs0D7ZDpVZlU4pUB54ib1R04EDsFBtwdg2WI4wHnuKwnASVcRx0LnzU8LQP5oKqAER/3g/oD2p/3N8G79h/wn8ALO9O72DvMo9074bthu3WGiuBV6XDRvzUA7zV/B/SJgLrFCeG01XNwzhVzGUELAS3VMWUxIRFVNrdQxA0JNlT3ROhU5ZFI2lTrURTDSQUBLdoBJTjQC4CR4QkEVJ1o03aLMSiUZ1k1MQo3ERr8FDNFFB9w4RQZVOxSuQku0Besr1PzSNVsPQntoMEN94imU0dwzAVTc0TyDSsBpykOzh+k5RMP6aTStWDJ7yVbDQwAUytJIQ/hjWGNZatLq1WrwC4D3qv3A/uD8ivwq8kHzYf0EgfWh9sF3ZSjGwEF002RSP5TY3j9061TtbjoMxPriOUJPOAroIslGQwVPxHvtLehPSqjGR17McQliWmxU5VrkLhtL9OVc6/AGhf6r8cx45fIM8yz7Qvxi8AgM/qL/wvhs/QzzI/ZG/+w1rkRHDkROBSrfNY7IXWbLRPVM0DyqRkRlVWXbPdVY1kVgUEVmXT2zlXZdOpV80DGljWjeOHWF30WJUjIFmqPQMD/GTRXNSV5GRTVuxkD1gFVFc1A7s8fwC238jf2t9cT25PGO8y74xPALZPyE/aT6zn9k+g74rvTIeq3iJkXIQlVITibISeSHSH5oPk5MyMh45jVcU0lVVV0+Ec9KesZTz0KVq0hPMM1L5T/YOFDNSNTtSEF1NtNvbzlLRkUNQVFCee00Q0iOTEUVw1kVFd1DyXTvNQdZQ0tPg1TzUETx1zHk9VRHSXIgYDTbWEjJeug0zNZIRkK9VLBaRLVZRKvZZm0qt5SuVDl9yU7jQEawrklOpUBEX8B/6V/p8QrwAqr6QPLn/ID/oPZH8eH4h/gJp/rH++f9B/EhH2Zc7zTKrF5E1dlE4VtE+t8zhWVJTMUFXTQRxktUy/NH6DTPQ55BQqU1U0FCQtxmw0kFJVI1p0NFOwAv6CBUSEYyC2tSYvQCtGLQBeL/i/ii/8j54vqC/SL9wvAFafaJ8aP4Sfnp+Qn6qRnroJKvTPTpKU3BQ78BbV5kItB4xUgVWVFFU11jZCK/5WVdNxVETjVEQDQNrmErrcNBBZfWMcWSzVNh6Sslg9A3OM3zazAFRHrtWu3zhPSk9UT96v8K8AAr+sTya/OL9Kv1y/br+AvyjqSa6l3vJ/PFRE1Ofe8jW/5OR87OQ7Vl30jFTVsaQ0dYRUOnRUAFVWdfPHVIUzjwSkV6xUbRMU1NtTNaOjU+XkiuyUNAzU/mSHDsM8hEs0DCfOgtx8lKZRbXS0FDM3Ue30xITKUL1UpBRtTjxkGFA9I8VPpZNrWE+9ZE49I4VOVaStTl3znU0N9E2dg9E2BHwKTK3zqEt19CQEg+tKdVQ8DyYF9hMM1CcFTO2DXmwP7m0Gfxh/Kn8ApN9Gf3B/2t98f35/EO8i71A070bveBsOI03V8/WUF6oOk08dk3LE9Oas9Hio7IfGHb5iLnw0M7xUFUlT9eTUFKz8F7aiQAwvAuZC55SPLiUG9UYvyI/ajwAEnwafIJ8qn6T/Rp94n9r/QOz/fp+onyIPVDdGg1IVxFpsNMDclFVT7cRTnTPNTaRUyVS1tJw0vVVCxeRW9RS0N56lVqNYBdO1iARE7/w0I1ld8w5FWd0T4PQ/BkUmAtgUTwCWr6ivuqG2r9CvEr9kH3YfACC/mh+cT6Yf0B/iH/QfFl2KxtKaTFRiRF9WVWcyXaJUVB7ctKMwjvKSFKRXapw0HVwk4qRUqVRN5DVURfM8fAQEVP1UzFSBh4Q1TITrkE5T3O+OI1LUJQZeYsFUNIocZFVR0G0kBASb4PaSsDxkeFCsxeQchPxPnYORjOQiaU8FJFxkUWRk6E3NxK1NDQMGTfWToPR0PbVM5ZPZnGR8S+WUS9Qt1qYjSn1kSp2D8UpWrSNvS71kSwXTSLzXAF7f+G9634zftt8gT8rfNE8A7t8A6wbviE+aT6xP3n/gM0bmkrlMfTQEhwaDT62DTTUchKxQxQSExJfUl2Tew3yECDzHvhIlU51kliRUzVIN05dcBeRUJA1SbaMDUl32roWmjSb/AED/Sv90/9ZfeP+a/wxvHm8AyP9Cb1Rvrp9ob4pvnG/OnQLmkol0hGOAvkP0nwatBtJL+FWtNFY1JjZiVDSnig/SUbQEuEyvfmO8BL8S5ASDdK8uIsVMFwYdHh8AOB+qf4Qfzn+IH7If9H8WjwAoj/p/PI8GLxgjPo9Qg95iCZC0vw/Swcy/zmOEBw6lsubDVSWkfATEVIUDjbZ8BFRUpVMaVH1UUwqVdFOlU2rE585l7oMkVMGNTAduI0wEC/CO8qJRWsUjbPQkNVGtI/8UNNvIUI3DkVBNQ1pQrGVUhJTBT/UkT01D6ljMx67DhOSwTbVTTFw0seYsTAPYbqJDS5XkSqwVVCzUfkq1w6WUNCdVSxWkS91jIHQ0WcRHAM4/4DsmTwBLZq+Qr1JPtK8Adk/AS9av+K8Kvxy/xk/gM5AOowRE25CGMvl8555jT6ztRBQ06FCtI1+EVNOBUQ3UbFS76D7Fzu3eQ1ICZQOBXM+eZQb99r2WX6hfALpfxF9Oz/hfcs8sby5vWG8Aus/Mz35v8M8C3zQPRg9YAxTeg7wksmwELXQPhgVGMpkxlAfWshtX9YSUdP6oFCS7AG4C7TR0IDx0DLVZxaPe5ASjWKXDZAVYxaMe9AcWJZZ1hn8oHwCif7x/Nu9I71rvTI9+j3DvgILvtO/G79jvEikWJQZCpkokdHEs5DM0J4aSoUQvWgZy39SEoVUFRFXFI5EsdC+GJR7COpQnxqLOFVPlw5YUlF60L5YDzC+q7mNSrSPPFMSYnMRUWPwvDj2GkkFQ1bMLjJSJqjQ3HsK6RD9WNU4jTQjdRhZzbDTdfDduI4w/5mOVSi0j1ZQ0R7Q3nuJFAJyn3jVOr+g/mq98r/4PqK8AIh80H2ZP8K9qH3wfjh+gH4jSSWY19pNNddT0R+biN41QPROuUD1U1Pc+Eg6NUt1jgFJ1xETXntIojVPlIwFTjbQkV7ayZQJsVDPUJDPQPsX2v4hfEs8ANM8+z1jPYs/cL37PmM+izwAkPzY/6Mvmz2g/ej+sb75v1NBjtvNTdZPvRFRsVNJ9tFT1blbSbRR05FZSXTNWbHf+Q1i1s6VUdMkTPHf+Y1ithMzUhFgC7SNCXHSb0IbzLOf21fbfAJhzln8w76JJlk/AT9JP5O8A9k8IXxpfjO8mX1BfcomOj1QYc7azV82z0TT0fryHsi7C/MyP9gJGVS3UVcCNtPSPBpXusxSX9gJ2U4rVI0AkJAistDufdZMfVFSXhpKxnDR7dCRDdJ+khpXWsluUl95i4HS1T4ZdMwZPtZY+c8SXBnJPpU2tlEx9BMwUI0y0vilLlQa+s0plA5wMrxZjFUvVhEvtIwI0r0avyA8A2g9cf25/gH8aH1wfVh+oH4DCf+x//n8Qj0K/VLeGMriJTbVE3BT0dL+GtYaS0QpslEXUtLs0ZSSXtr/IuxJW0k1Ml1bS/Ywnbi+ALwCSLwyfri/IL9ovVJ/+L3ifABo/nJ+un2A/0p/kn/afAKMALt9A31LRprNk92bdloN817Q2Y5RUkQz0AVhdY28yhKTvrNeGQg5ZhWQURwTO1a7TWO2E5N9m82xPhk8AIO8Sv9xPJr9Iv+JPZL92vwBAX6K/tL/Gv2hbBv8Y875SafEk/xaSHCz03VXFFGlVzdTkNCgsxPBUfQNtp9w0cVSd0zhUFXS1VJVzyqT0klMVk1xVU9WzJwxk4CykqBQkVXK0NDpEJAUkZM30hFWXRJRgnDQbjJTk7BdqBmNQDWRQZfMJUF2Tm6JPZfM5T02GFpJMFU7thE29VE3tVEwH/qKtUDzU8Eu1BEud9EuKJQRKlYODhAeWU2TUQwVLlYPDpA8ufTZ/SH+KfwDc3+7fmH8S77zf5n/gfxqPoGzvfu8gj8IZ3mNNnYM1hU695E9dxOwf/hUGkgoItIcWJfYCNiQvNi9IK+7lAEaV7oXej/CD/oX+jxifqi8APJ8+n2ifip/s/46fuJ8iD1BUP/6fWA9qD1EF4/qkP4LOMvy8Pxbj1Dc2xday94TsN16S4vQ0i1ULT5WDAwVZFeMeLEeG0zxPTkX+ogHQlLdmTeal9q3+r0C7Pr8AoB+yH8Qfzr/oH/ofDC8eLyAwL0IvdF+GX5hYjqRXtjMQtF/GXXaD7FSa5Fcew/RfAAZvGGN2gyRvNmV29UZvWGMiFuIOdARraAbiWnxnzjJh3IxvruOkZw4CtE0V1Ai8b85tXpJi5G/2bRajDH8AFtMkf6bdvt/430pPXE8G7wCATyrvlE+2T8hP2k/sT/5PQAhTNoXeA0SPdhNchFRkhwR2Y1z003yHroWOhQb1joUEpo0GUoO8j86FfvVW/Vb1APaPgPN+/5D/ov/E/zZv0P8AAg8MD35vkG+ib3QPxm/Yb0DqaQYTHK8ur0CjjiKr3CQRJyzHXq3Gg1cNNNSkOxBajiJrrKTVWI00WY0zIQykr7avyKMW8sHUp1YfAPij9q8Yv5ofDI8ejzCP2h8AVC9Oj3iPio+cj66P4L/yv4b8dPNW5XQkxNsA3nIeaVaNdKQkoawkZlWNBKpEdPPEJLpkxILUJDxWTKQEVB1jzuwklozEqWAM9y5jUo0ju6QFUiodYz4UNAccNM/k58YzWoQEKvxk81Ct47BcNNV6VDRBVFQLXDSqT8zVlAzU005tdBTU7E22XcOITUVjIk2dJExqRaNZJKT5VNSZSxV0goTVSq00bNd2c3zXtuLHBUu95EwdlLTXrt9I7zpPALyvdk12T/Cvqk+krwZfOL9ASr+c757tfr2u5X7TTRXzWTHE53ZiFFCFJFBd81EjvMfu5S7CgET1UnVjRTQkdVPt5AQ3jiKbLPcAprM890ZlTv9g/+pf/F8ObwAgbypvrM9Wb9DP4s+sbwbfoLBv6mkm30jfeg9RlQMZkgx0cJwPpiLxtAemM1TUHZaOItukJFHkBORW1j3TVldNNFe14zdYUrXjpwQXpnNZfTRZHR+wLx9BEr6FbsKsV5UDqQDMf2Yf6H/6f3zv/n+o77rvALyPXo/Y7wL/FP8m/+jrXnVQbi0+E4Qnb5JMlCQK/ISEoyje0ke0J15TxCe2MmMSLHQr3C9W0nj0LwbPGMNYHj8wO+7iRVGFdFFtowvXUKXDoFRVZD9+03w/LHajBKTMTa0DT6Q/tjVIRqPENwYTS010ZKSD5DcI/iP0P2biUAS3Fk8oTwK5AMavOB/Sr1wfbh8ovxq/lB9Ath/IH2K/7B8eVa4i5ixXqL6DlDVkBFZcNMq8tD4IXF9+lZbSIdT0G3BeJW7TBVI908acX65fwF/SX1TPAG7Nds+Qzwo/vM++z+jP8s8AZD92PyDfWt+sP74/8G8CcZTe84SUpXyUGxx3lrIwsVQ95DR/flIWVuUjjBYElP5WVaRXhdRsf3bTTVlFwxNZ1SQU5LKcfwA+w7R3ZuXGfTblZu9475rpAJ7vAF/K7yRfFl8oX1pfbF8Afl/Aj9KBzoWWVd511hPkj2jec/yHXnIt/ITtVZ2TY69VnXQkl7Zy8VRto7W3VJR+HGRHVLVzEdoURNkcdJJT5SNcU8w1dMz07lIdZBzEgVIqJaNJHMQRnCTNzLdmk2S0ly4zUDWUTASEUOUjW0xQJaMJUNWET11zaz1PnZRObaNnTkVTqwVOFZRNFXRNJaO51UxV9Eyts/V0pJVLkO20dKRjoMZCkMQHtnLRaUrVlESlS+UjLEytlACEr46vqK9KH6x/Vh/Qf+J/ANwfnh8AjyqPPI9uv/AfmqFElgWW8011Bq611iIa1JQDkVCVlBwH9iVuZea/+LOMnvPM9N5S5ZSEl+7SMwAkxx41Ns02xTbFxiVez+gvAILPFD8uP5ifQj+8n4Y/4J8A8p/UPxavKK86r2zfftXGQi3gDARYU+3T05zfrtUyTvLdvNdGUsVW3dSsRwpGUjVcRKXs18azBOTbpRXTXESVlERTHO8u7a5PADjjVu3OT+BP+k98v46/oL8AQl80X45f6L/6vwzPpl3GcpOaV2V0bLQTZP/mck5aNEQMPETOVUVkVRXD21dVhZMQVdWz1VSWLQOcVP30VN2EHGT3VgxEwFN1Y4kERELkh7Quc5wknWRkZ1INRFLUPaaeQ1FN8338lEZR2g1DEFyk2VCdk6JQauVUUMWkUA1DAFDV9K1P5XMOT/VkTtVkTrJFdE1dBIwECk3l1EzMvfSUBMdLVURcdAxLUuVzrsQHlsNK5XPuzAQLhUv91Ey9ZPQPdn8AIwCWfxDvIu/Ef0bvWO/yfwyPgD6PoO+y78TvVo8AI4bzTKINQ4AcL1bzRNTIvGQ8SiSUs/yUJvT3BgNTBaNLNlNF+/Z8JwYCj3SlAgwEKJwvri8om84tTp9gnwByn/T/np+wnyoPzJ9ODUYPgHAPCq+UD6YP2D/qORbCp8z8N9aylVM1ZgbSjVRsffSkpKFVtQMYVsXzrYo0RPxW3WNvRLTgkVelpFxP1rIVdE/monMtWKWjMVgNQ/CcTx69ADa/SL9av9Qf5h/4H9q/HC8Azr8oL1IvZC+uXW4vqFO+VVZW0oFXZQNEzBQDtBXU5F/eYu+kpLGMxHVVaj3jOoTEAAxkulQNA1uCVIXTS1TloxP8BBXd7ASlTGRsTPfOhQZz1VKd84M89EtUNBNSas3z3DwEpBTUcFGVw20szATzUAWzvlCNg9WFlDRORNQYNNTFT7aVw1xPjSPXTi0UTlq18wjsZKVNlcM8BPS119zsE/TknUvlNEtKnaRKZQOUrNeOI0odY1snS7XzqEsFAzBkfwDu34h/Cu+MTz7vgEtm79BPAJLpju8AX/JPJF/O72iLNlXSzvKM/DWMhPUE9PdOmoUDFrxkjFC9JLT0eLbs/GBSpaPRUoU0U2i9Vg6TTGTc9MSoUg0DC3JSBbM+ZDdWpT6VJp8AOJ/C+cb13v/o//r/FA8WDwA4D6pvfA/Ob4APug8EfxZ/gEivWq9sp37DfKe/M4ykykKsxEecp/6jrK9OEqk0xFsaWI0jh1jdJFjVQyseWaWjAcx00fSvbvJbD1glc9hXhdO7lB8Aph2uFb4f0B9Kj1yPbo8ILwAyL5SPno+QL4IvJM/mjyjDWs7ynLQkZFedMyU8xEPiVlXUXM9uxbYSkIzEq1VVlcMcpKThrMSnqhw0YxQ0Kxw084SkvirUxIVsdVN90xdENHOgQD71JpO8VfTHtsM8dIr8xGtRUeUEUX3T11B1Y9ugUE0TaVDlozNQWpXD/EzUjk+FYyLENKwL8J4yNU4NtE01NE1azdRN5aOjTKWjQWykk+FLrSQ8RAik11bCfkwcR87S5kpNRMzU5nykAHOg3t2Wo2RPdk+YTwq/3E8ALr8gX1K/ZL92v4i/mr+sv2hOXe7triNNTRN5TpXDa3xPtfM4JKTMUG2kBVGdM7W09IP148DOVSZyEzhTffQ0xPhk916TLMQJWnz3njIF7FRbYB5lDm0AJmW2/8j7Tm9Yb2pvjG+WbwAQ37pvNN9G3+hvKnFe3yh/mJLfpNeG+ipS3TRMNBms7A/mAotUBZMHDBSBTVWdw/hVZVQ8lAE8hLVzxITlLJRVWM3zvBlYVRa2EiBZvXYO80QUGXV0F/YC8Vcd9DyHDoUADo2mH7gfsu+Ej9btxu+IjwCyjxz/Lv9A/1L/DJ9m/aYt0n7SRrwnriLBTJR8VorlAzvMJO3kJ24TFBQ4jVXVw/5UTcT8B2aTVKz1Bk4S2VPt46PMVGqqZHQzzFT6zJTEJMSNRkw0SVL1BGw/9rJsFMRrNVEtE/+sNMhQLdNRhKQ3hlWu80+d01gspLXu3DSF9LQcTiXETYo1xE2FE9G0vANALhKvhkREUEtl5BxPBjOspCK2fKShS63DGkxNE1kAtLdeT1hb7q8Qv4IfPL8+vwAYW0a/wB/SH/wfDi+4v8q/tGRXZvIX7LT5TS0ETtqd1E8t03RQlRPqUGL9k3vUx86VnjLVUqUTSy5TLdM0tJf+kuu8VDWsTMR2VHRAUh003JcAnsUOZYbPmM+qz8zP1s/ozwD6zwTfhj8o31rfvD9+33DbkJ7fAE8yfyw0DFx15FTCMmTEWGR39tJRVAXE7PS1RoR0vdT0M1aVE6qlVs3TOQSHxnNYJTOKbGTl5HQjWUUzDlnlkyHg3Hcm5e51JjLa/H9+7wCY76rhpu8oX/LvTF9eX3BfAAr/vI+OX7hfyl/cXw6fIJ8UMp/E9F1MlBzE9ItwXp+wcJM2k3yX9tJxVCUzOg1UbTMCVJ2eRpO0n35DCjxEcizEOkzEyzDmnd4imVP8l6Yy5FCNpHwEeFAcry6vQKP2k04VNE21BIVNlRMKZK92rR4V3iLDVUrl1ErtU5d8dOuspwB2qltwlhVGHU4faB+KH5QfAAaPGI8qj9R/7h9gj3KPhI+ALi/Qe9a9PnXutf5jPKQ3lPRnplIlJDSaHMeukp+2VAQMU+0zNlPtUycVU+WTAFRE0cSXRkM0RAEnbM9+zwg/GjkuNZadPj8AUD9aP9yflj8Ar6o/JK/OP4DoP+I/XK9+r7DfwtHO0onALMQzANbd9vXu1dZCf1Wa7VP3BORsVh1m1kJvWhxU4JT0UVh19FjVkysQWVVkWf3UWHV0NLRZc1znL5LwV/1zyqRXAO5NBl8gXzpfpL+2v8i/qlkApl+YX/K/HM9u/T7NJs8Az8gSwd6jDGREpP+OAn5Wqi2DPrT0/PTUwUxkddpUZDxcZAJVtSPHVJYtk5BURURUPeTkxOiW1NSlU8UDbRyXLoL+iswkxtQkkESXHnNclN5qPKSmzGRwfJQ3UQ3kWoyUyvSElVAtZFAVM20YfNTITw1zXE+ds6vzTk0kTt0jI7wEvKrMBFhkJNqkjBeUhLNVSyXkS+WkSiVkSrUjWYcUF26iJkv9xEstkwEgNB+ew8R/RiUuje5/aO8A+n+M706PkI/aebbvyO/a7wC0jxb/SCMu5VYlnqNkJw51VHYthrJgXNTR5JRinC8ori3G8zyUu7ykhdQvbqUAfpX2L3ifip+knx4PuJ/anwBUD+6feA8ar5wPrg9wr2qvwOQPFk8oTzpJhkOU9LRTstVDT1xP1kK/VS1zMS1W9QOoVuVkV82kVLRVGhS0iNRE7xy0ICS0CQy8R2ZjWA1k1E/mT/hPAHq/lL8OL6C/Mi9EL9a/YM8Aei+MLwbPmC/CL0zPRtMkJKFzFGfuYyRnvhJfnMQeLDxnL5KgVd0DZlRvZm8AeGteQ/zEw6CWb6hjZhO0ZxIWAjxUl86izdRv5m/4awq+81CtowncNBt/LX6GEwFNBURE9MuAVn9of3p5fnUCLnLRlH+mf8hzLu3GdUaPAFjv2k+E7/5PqO/q7zRfRl9AWF9qX3xfHv9I4y4zTJ1jRUe01Hjcj/ZlflIj9PStlwQEClItk4C8ZAqkHJ8ucgE0l86inYT0ZQLE9DNUn2ad5v3+9f7/EA8AKg88D0YPyG9yD+xv3gWOD4AYf8IPNH/OD0h/ChnOMvsVUVXzLLQ0jYz0G9DmM5lTldQ8FI9UFZS8xIWZVbWktMRxVgU2ZnJWtVdNc8j8JFVYjWO8TVitIxVZlRZO81gd1LVYzSOHtBREWBVD8QBUtyYl3h/wE+4fAC8qKSYvAKCPso/Ej64v6I/6j9yPHp8gMJ9CnxSX3sOExFSMz57FAs4yO6zHVhVOQzQ0UxCeYmX+TBTGzKcWklVUHTSa1KTnjDSwU6V2NmNTGlX0Ug1zxFK1dBwXvhKxHyzUe2BOQrFRDVRRFt3TNVG9E/9k9GvQflJbk1DNM1tQBeRQpRTVT7XUTw1T7hxEiE6sFeTEVLhNlYNTnKTz2Uwl1IRUE0y9E69LhBVExKTx7Neew+zXxvIDFoxEoUvFExoc5y79rk0ARu/QT0q/NL9uv4C/Ml+kvwDe75i/2r8Mt+a/KP8y4WZyg+ZMlaZO9U5zXPeO0uwpUBU0XGTTPKRFrPeO/VLe0hWk/96yg3TEThynAE51dmVWb/D/eml+bZZvoG8Aum80395vWN8Sf3zfjt9of4Bif8Tf1t8IHxofLB+mEjASxJStTBc2Q1U1ZGQfdhWqtpNXvRNvNIVY3VRZRh3TDllFNKwXNjNYBUQSBITlzB8uEqlUj26PGC8A+u/Ujx7/MP9C/0yfVv94/wBi/4z/zi/gI94l7iVWMwz0hTMM9PMMPx41phOklKGtVd3TaFX9wyxE5PNNVM0zq1RFxLx0PEwU1QbUlM4EZJaMNGBT2h1DKPSU41JNw6xSap3zdURkPgTkB1IdZKrkxJhE1GJEpB+c1OZpUC2kTKR6xARBUP3Uatw1Tz1ET8UTuk5tlLYURPFN/cOMTWWkTWx9lBS0XkyNw/1LxXQVS00zJzwUx2RPdkU+QwBcRYxPLrUev/i7Nr9Qv2K/ANwf7h+Qv+K/DC82L0gvWi8QbC+eX7BbPqNOFeTMX95VWvYCmjSkDlIVQ4EM5FPyUgVmbgoD9JTTDKQrn1JNM2csZDWkNAPgAD7VTm/Iw97F3s+AbwLfHN8AJt9A30rfzD/+b3DfAk+83wAmT7jfMk/s345/oH+ycd7zBVR9pFQdBs51buPcd3ajZDyHFuNYxeSU5AdZfeZKLhNY7XRYhaQchEak5AUCrOTVvPfO5cbv2Ove5QD+73Bfgl9M/6ZfuF+i/8RfAK7/AG8SbyRvlv1e5W6VhsNVV10UVq2kVv0TPpSfiKadvnVew1TNJMyXdjIcKNyfpnXm4kBsBAisdAs1UBOoDoMkr16ie9TERdQlUPTUU69lrkbDT80TCuwEiaGMpx7jTW2UpK9Gciu2nHTLS0Vza0u18/e25KyDSu1TpUrlZEu2TcN8SxXj+UvN80gAdCeOHZYfqB+6HySPTo8wKwAuLyAveo+kj7aPyI/aj4QvoB7PmKO283x1RMRUTKTqpFTH9jLUZM/e8iHslDgAnERjkI7NNhOkzy4TZDc2PQDWz+jPaj+EP5Y/oD/CPzSnAC6v4D/yP3SvFk9YT6qvvK8Izq3+IwR0QAzvHu02BbbyWydVVYOeVW2jFEzn1n5CHVcl45Dc9AFYbG3m/qLZWFWDHln9oyEZjO+e77Dj3iLB3OdGVQBGX+Dr5u/gv5pZll8QzyLPAOxflv8wb2rPfM+Oz7j/0vEqpsKnBMRzXGQ17PfWsyo8tG08tC389N8UB4azVrREKlUFFFRFE7dUBK1+HNRHVB1UVDV0U5ZVw5VTJRRTHbRM1O5SFDS33Cf2AjocNAX0ZLHPpAdmA/TUKlEFFFCi9QRQjUTUB/6iCcwEqq1PPeM9T6VkTq10TozlZOzUiE2l5BwX/qJZ1CwXfkKd3HQ8HOTdSpJFE4dUF+6SzGQX9pK+BUslBEytBPyPBo2GjyiPADqPvO/O7+DvYo8E/46PEP9A6o9M/0b/kC+iKR4zT82jDRjEBJFQlQSkByY13i9U8CMOs1P1Yw/MZOAMPwAeP7gzxpU+P1A71p/on4I/ABSvHq+YD0qvvA9er3Cv8g+APE/OrygfOh9sR26zBHRwqAR08/AWEnacRPHk9G/FVN1z7KxHLuOMZFFW0lXDxcREW2XFVMQ1WFYFA6VY/SRZBXRZ1RbWnkLRWOUDhPQURFgETbbWstCsx761Pl3Gv9i/KArPRCfu4n5UZERMtTQkq75WBYRW/aRWtfP4KVV9lBTUcZRkNrRFNNSrwlT9o4k01FI81BopVLWUhBSf1GRo3PduQ1oEdMD8pIlSVSNTfJRVG4xE2IwEoGxEauSkazNRFeRQ5QPEUHUDtY601FhcNBRQHeO9rU/F81FPDZROhZROTI2UJJR0Tt3W/vNPVXYaBnNQxfMxUE00zDcOsxVQ7eMuNJQq9D92QwxPAO41bgIrSOY15jXONU5P0DtAbk/YM8YTjE+WRabCN6xPCL5PyEO28jjcT+5PAF8SXwAkV3bTNF9GXS5faF96X4xfIJ5fsF/CX9RXXgI81F/2XwDgXwpvHG8ubS5vUG9ib2xvAGZvoG+Cb7xv1m/Ab5Jv/G8ADn/wbyJ/TH9Wf3B/gn+kfwCWfyh/wn/Mf85/AI8aj+x/ADaPWI9Kj2yPho9gj7KPnI8ADo/Yj+qJXlXONR5FBk3ONVDGRe6FvtW28khkNE5cNNVUzNRavNRhrPRnUFLl1FBVtFw0dMzUeuyEK3xQnQOCxNSJZDc28tWTXFSY7IScrJSiUFIVE6bM1eQ0sKREtVxUVbjshLyslMLklMYcRK3M5DTQUAUD1cTU2apkNN6slOLklOYcROwq5DTwrJTyxNT5fDRbMGI28gM0BLPwtuIKUX3z1RDkpBM0BBdUNB1RVk3jIVFVwyVEFChcBE0spAQyUQUETAQ6vKQ1QcSkRUQUSFGdNKTUVVHkpFVcFFlUNF2kBKVi5KRlRDd+8nAkBHOqNAR3VDR9jASAzASEqkQ0igy0jrykkcSklcpMBJoMtJ48Nz4SqFFWJeOsUYUTr0w0szQEVbe8tLyk1MHkpMVcFKHJxLSL0N7T/ATWRDTaCnQE3qTU4TQHXgWOBeYFSD4VVjOk1AF81+7TUu3jlQ7E9BEEBBUsN4YSH9VS5QMkbMQodNQqUlDd9AQHXlMMBDxkFEAEBK1F/PRHUh3jTcT0UTVSFSNXdNRaUk3UnMRJZPz3LiJqZBdeInU0NEV4dMR+xPeWM/z0h+zEVY3E9JH89JcsNJv095o28qM0NKhSvbRkFLAqBAS1HDS5DAS8tMQbMGpeM1K148rsxM1S7RRK/MTXrMTabBfWEuP89FXnLDTrDNTunMT01NS0EzAeQvzE9AFTZcRTaG3E5PeeAhJE5BVTLTTWhBQfU8WkUxUjJ1OwHUTc904z/CQ4U2XTPars9EBE5EUMNEqEFE9pUyU0hORXbORbUw3UQVMV1PwnJtOEFXzkdfwkTXiM5HxTxfRE5IVs5LWLhBSPXOSSUxUTlrIMNJr0J14ipVP986eqBPSq7PSw9OS0dPS3VVMNs758FMFU9MYMNFXK7OTOnOTTdPTXbOTF2+zk3tTk8yDOkuhTVF0EhBTvROT1TOT49PSt/FzkAlQVEwbkJAoVVHXEVKWkVK2k5CduAmseVJ3EVB3TJ1Rl0ystVM00VMUUVF1UVATVPswkQmQER9QkSVSozeTcJ/7DVAXUVD3DYGo8BGPkJGo0BG5UvaNVcVwEdOQkelQEfswkS4JUNfRUPfSsBI88BLWTRASXxASaVE2zoKpcBKRkBKdsBK3sJLMaRAS31CS5VL3UzCceo6rUJMmsBM/sJNNEBNdqxATa7AThXATkVE3DVejkBO50BPEUFPWEBLX4fBT8zCQCVV0jBdbEJApV3fMOtCQRVTYd0xdVHUMcVZXEBCSrJVWlxFXVpFU9wzCsvCdukjpVDbM+VCRAVVXN00REJEgUJE4EJFVVRCRYTCRcVCRgXCRTZlX95CwkbBwkcQQkrXUMJHpVZbRVvaOBVVVtE4cMJIo0JI98JNWUvCSYLCSc7CShVVa9w6VVPaOp5CSt7CTVsfQktzQ0uTQkv1VaZRPD9CTHVY3DyxQkU85VxfQkJNfkJN0cJFXhLDTlNDTp5CTt7CTV8Sw09UQk+BQk/lWqHQRWjaRWDSRWPcMQtVZd5FZNwxhWvdMctvQ0IFZ1QyNWPaMplVZtBFa1xFa9xCREOWo0REAcREMEREhWxeSlVs3kVtXk5DRXLERdtVZ1lFb9k2VWzZNoqgxEbIxEcZREdew0eqlWBRR0RIPkNIcMRIym9DSQVg00nESYDEScqoxEoZREpQREqOw0qqr0NLDsRLRkRLqMRMGqdETD5DTH7DTKxETOquxE1JxE2AxE3PQ04KlWVaScROgsRO2MRPGq5DT37DT6xET+dEQDtVeNpFe90wxX9TRXWmXkVz2jGVeNxFeVxFbcVCVXzaRXbQRXvaO1MdxUNeRUOVdNRFesfSQEZEhXLZNMLGRQqjRkVARkWERkXNRUYGVXtSRXnUT0VG9XVbSpV9Uk7FR79FR/jGSDmVdd1OxUi1dt1DRklKoEZJjMVJzUVKB0ZKaq5FSpzFSsjGSzxFS3WuxUuyxkwFcdQ8MEZFXIRGTM1FTQlGTVBGRV2MxU3NRU4MRU5+RU0+lX1RTEZPF0ZPZXrC3kFGQBWB0EWCUEWFrNVFi9oxFYZeRYJSStWA2zHlgVRFhdBFiqJURY3fMutHQxxHQ3FViNwzvMdD4EhxaPCIMQ1nVmdU4TdHRe7FduVdZFVF5F7jrQXCSWFCRe9CRTJ1VlpKQEqaQUc3wUBTxcBARUBMPwVvXOA0zkoSic5AvgntVWonYM1D6EbMfm01HNlDS3lsNMxOhQ9JeelfajhJQL5JVPRURVT2UUToUkTpU0TT3UVU1V5E119Ez1pEyVNNVLLbRLTbMArJSgSpqt5EpNs+BJDRTMlCJVSXU0SF1kSNU0R/1k1UcVtEd1pEZlQ6pGWh20Rh1DA0Y1FEWFJLVFdaREDbOuRC20RKpV5ESt9EPdJEMFREPGvdPMQjUUdKcuIjxDVi0j3ENVBERlQyqcpxIeQ0SVps7SFLyvxqV+8oEazKdOpe6vAL8Sv5ykCgAsvz6/SLNuw1y3HqNst16/gHC7br+Av5q/zL+etVbDQwDVv9+/8bIWzyjL/r9Iz+q/AFzPfs9oww</prop>
			</obj>
			<obj name="Protocol" class="HTCProtocol" version="1">
				<prop name="Created">2013-09-17T08:43:19.919</prop>
				<prop name="LastModified">2013-09-17T09:51:13.159</prop>
				<obj name="Programs" class="HTCRunProgramList" version="5">
					<list name="emlist" count="4">
						<obj name="item" class="HTCRunProgram" version="1">
							<prop name="name">pre-incubation</prop>
							<prop name="Cycles">1</prop>
							<prop name="AnalysisMode">None</prop>
							<obj name="Segments" class="TEMRunSegmentList" version="1">
								<list name="emlist" count="1">
									<obj name="item" class="HTCRunSegment" version="2">
										<prop name="Hold">600</prop>
										<prop name="Slope">4.4</prop>
										<prop name="StepDelay">0</prop>
										<prop name="StepSize">0</prop>
										<prop name="Target">95</prop>
										<prop name="Target2">0</prop>
										<prop name="AcquisitionMode">0</prop>
										<prop name="AcqPerDegree">5</prop>
									</obj>
								</list>
							</obj>
						</obj>
						<obj name="item" class="HTCRunProgram" version="1">
							<prop name="name">amplification</prop>
							<prop name="Cycles">45</prop>
							<prop name="AnalysisMode">Quantification</prop>
							<obj name="Segments" class="TEMRunSegmentList" version="1">
								<list name="emlist" count="3">
									<obj name="item" class="HTCRunSegment" version="2">
										<prop name="Hold">15</prop>
										<prop name="Slope">4.4</prop>
										<prop name="StepDelay">0</prop>
										<prop name="StepSize">0</prop>
										<prop name="Target">95</prop>
										<prop name="Target2">0</prop>
										<prop name="AcquisitionMode">0</prop>
										<prop name="AcqPerDegree">5</prop>
									</obj>
									<obj name="item" class="HTCRunSegment" version="2">
										<prop name="Hold">15</prop>
										<prop name="Slope">2.2</prop>
										<prop name="StepDelay">0</prop>
										<prop name="StepSize">0</prop>
										<prop name="Target">57</prop>
										<prop name="Target2">0</prop>
										<prop name="AcquisitionMode">0</prop>
										<prop name="AcqPerDegree">5</prop>
									</obj>
									<obj name="item" class="HTCRunSegment" version="2">
										<prop name="Hold">15</prop>
										<prop name="Slope">4.4</prop>
										<prop name="StepDelay">0</prop>
										<prop name="StepSize">0</prop>
										<prop name="Target">72</prop>
										<prop name="Target2">0</prop>
										<prop name="AcquisitionMode">1</prop>
										<prop name="AcqPerDegree">5</prop>
									</obj>
								</list>
							</obj>
						</obj>
						<obj name="item" class="HTCRunProgram" version="1">
							<prop name="name">melting curve</prop>
							<prop name="Cycles">1</prop>
							<prop name="AnalysisMode">Melting Curves</prop>
							<obj name="Segments" class="TEMRunSegmentList" version="1">
								<list name="emlist" count="3">
									<obj name="item" class="HTCRunSegment" version="2">
										<prop name="Hold">5</prop>
										<prop name="Slope">4.4</prop>
										<prop name="StepDelay">0</prop>
										<prop name="StepSize">0</prop>
										<prop name="Target">95</prop>
										<prop name="Target2">0</prop>
										<prop name="AcquisitionMode">0</prop>
										<prop name="AcqPerDegree">5</prop>
									</obj>
									<obj name="item" class="HTCRunSegment" version="2">
										<prop name="Hold">60</prop>
										<prop name="Slope">2.2</prop>
										<prop name="StepDelay">0</prop>
										<prop name="StepSize">0</prop>
										<prop name="Target">65</prop>
										<prop name="Target2">0</prop>
										<prop name="AcquisitionMode">0</prop>
										<prop name="AcqPerDegree">5</prop>
									</obj>
									<obj name="item" class="HTCRunSegment" version="2">
										<prop name="Hold">1</prop>
										<prop name="Slope">0.114285714285714</prop>
										<prop name="StepDelay">0</prop>
										<prop name="StepSize">0</prop>
										<prop name="Target">97</prop>
										<prop name="Target2">0</prop>
										<prop name="AcquisitionMode">2</prop>
										<prop name="AcqPerDegree">5</prop>
									</obj>
								</list>
							</obj>
						</obj>
						<obj name="item" class="HTCRunProgram" version="1">
							<prop name="name">cooling</prop>
							<prop name="Cycles">1</prop>
							<prop name="AnalysisMode">None</prop>
							<obj name="Segments" class="TEMRunSegmentList" version="1">
								<list name="emlist" count="1">
									<obj name="item" class="HTCRunSegment" version="2">
										<prop name="Hold">30</prop>
										<prop name="Slope">2.2</prop>
										<prop name="StepDelay">0</prop>
										<prop name="StepSize">0</prop>
										<prop name="Target">40</prop>
										<prop name="Target2">0</prop>
										<prop name="AcquisitionMode">0</prop>
										<prop name="AcqPerDegree">5</prop>
									</obj>
								</list>
							</obj>
						</obj>
					</list>
					<list name="AnalysisModes" count="4">
						<item>None</item>
						<item>Quantification</item>
						<item>Melting Curves</item>
						<item>Color Compensation</item>
					</list>
					<prop name="ChannelCount">1</prop>
					<prop name="InstrumentSubclass">HTC_VER_10</prop>
					<obj name="Container" class="HTCBlockType" version="1">
						<prop name="Id">bt96TC5</prop>
						<prop name="RowCount">8</prop>
						<prop name="ColCount">12</prop>
						<prop name="OvershootDnDelay">10</prop>
						<prop name="OvershootUpDelay">10</prop>
						<prop name="RampRateMaxDn">2.2</prop>
						<prop name="RampRateMaxUp">4.4</prop>
						<prop name="ReactionVolMin">10</prop>
						<prop name="ReactionVolMax">100</prop>
						<prop name="ReactionVolDefault">20</prop>
						<prop name="HorVertCrosstalkCoefficient">0.0003</prop>
						<prop name="DiagCrosstalkCoefficent">0.0001</prop>
					</obj>
					<prop name="MaxPositionsToSeek">96</prop>
					<obj name="DetectionFormats" class="DetectionFormats" version="2">
						<list name="emlist" count="8">
							<obj name="item" class="HTCDetectionFormat" version="1">
								<list name="emlist" count="1">
									<obj name="item" class="HTCChannel" version="2">
										<prop name="name">SimpleProbe</prop>
										<prop name="Active">1</prop>
										<prop name="EmissionWL">510</prop>
										<prop name="ExcitationWL">465</prop>
										<prop name="IntgrTime">250</prop>
										<prop name="MaxIntgrTime">2000</prop>
										<prop name="MeltFactor">1.2</prop>
										<prop name="QuantFactor">2</prop>
									</obj>
								</list>
								<prop name="name">SimpleProbe</prop>
								<prop name="Active">1</prop>
								<prop name="DefChannelNdx">0</prop>
								<prop name="DenominatorNdx">-1</prop>
								<prop name="ReadOnly">0</prop>
								<list name="EmissionWLAvail" count="6">
									<item>488</item>
									<item>510</item>
									<item>580</item>
									<item>610</item>
									<item>640</item>
									<item>660</item>
								</list>
								<list name="ExcitationWLAvail" count="5">
									<item>440</item>
									<item>465</item>
									<item>498</item>
									<item>533</item>
									<item>618</item>
								</list>
								<prop name="MeasuringMode">hmmDynamic</prop>
							</obj>
							<obj name="item" class="HTCDetectionFormat" version="1">
								<list name="emlist" count="1">
									<obj name="item" class="HTCChannel" version="2">
										<prop name="name">FAM</prop>
										<prop name="Active">1</prop>
										<prop name="EmissionWL">510</prop>
										<prop name="ExcitationWL">465</prop>
										<prop name="IntgrTime">250</prop>
										<prop name="MaxIntgrTime">2000</prop>
										<prop name="MeltFactor">1</prop>
										<prop name="QuantFactor">10</prop>
									</obj>
								</list>
								<prop name="name">Mono Color Hydrolysis Probe / UPL Probe</prop>
								<prop name="Active">1</prop>
								<prop name="DefChannelNdx">0</prop>
								<prop name="DenominatorNdx">-1</prop>
								<prop name="ReadOnly">0</prop>
								<list name="EmissionWLAvail" count="6">
									<item>488</item>
									<item>510</item>
									<item>580</item>
									<item>610</item>
									<item>640</item>
									<item>660</item>
								</list>
								<list name="ExcitationWLAvail" count="5">
									<item>440</item>
									<item>465</item>
									<item>498</item>
									<item>533</item>
									<item>618</item>
								</list>
								<prop name="MeasuringMode">hmmDynamic</prop>
							</obj>
							<obj name="item" class="HTCDetectionFormat" version="1">
								<list name="emlist" count="2">
									<obj name="item" class="HTCChannel" version="2">
										<prop name="name">FAM</prop>
										<prop name="Active">1</prop>
										<prop name="EmissionWL">510</prop>
										<prop name="ExcitationWL">465</prop>
										<prop name="IntgrTime">250</prop>
										<prop name="MaxIntgrTime">2000</prop>
										<prop name="MeltFactor">1</prop>
										<prop name="QuantFactor">10</prop>
									</obj>
									<obj name="item" class="HTCChannel" version="2">
										<prop name="name">VIC / HEX / Yellow555</prop>
										<prop name="Active">1</prop>
										<prop name="EmissionWL">580</prop>
										<prop name="ExcitationWL">533</prop>
										<prop name="IntgrTime">250</prop>
										<prop name="MaxIntgrTime">2000</prop>
										<prop name="MeltFactor">1</prop>
										<prop name="QuantFactor">10</prop>
									</obj>
								</list>
								<prop name="name">Dual Color Hydrolysis Probe / UPL Probe</prop>
								<prop name="Active">1</prop>
								<prop name="DefChannelNdx">0</prop>
								<prop name="DenominatorNdx">-1</prop>
								<prop name="ReadOnly">0</prop>
								<list name="EmissionWLAvail" count="6">
									<item>488</item>
									<item>510</item>
									<item>580</item>
									<item>610</item>
									<item>640</item>
									<item>660</item>
								</list>
								<list name="ExcitationWLAvail" count="5">
									<item>440</item>
									<item>465</item>
									<item>498</item>
									<item>533</item>
									<item>618</item>
								</list>
								<prop name="MeasuringMode">hmmDynamic</prop>
							</obj>
							<obj name="item" class="HTCDetectionFormat" version="1">
								<list name="emlist" count="3">
									<obj name="item" class="HTCChannel" version="2">
										<prop name="name">FAM</prop>
										<prop name="Active">1</prop>
										<prop name="EmissionWL">510</prop>
										<prop name="ExcitationWL">465</prop>
										<prop name="IntgrTime">250</prop>
										<prop name="MaxIntgrTime">2000</prop>
										<prop name="MeltFactor">1</prop>
										<prop name="QuantFactor">10</prop>
									</obj>
									<obj name="item" class="HTCChannel" version="2">
										<prop name="name">VIC / HEX / Yellow555</prop>
										<prop name="Active">1</prop>
										<prop name="EmissionWL">580</prop>
										<prop name="ExcitationWL">533</prop>
										<prop name="IntgrTime">250</prop>
										<prop name="MaxIntgrTime">2000</prop>
										<prop name="MeltFactor">1</prop>
										<prop name="QuantFactor">10</prop>
									</obj>
									<obj name="item" class="HTCChannel" version="2">
										<prop name="name">Cy 5 / Cy 5.5</prop>
										<prop name="Active">1</prop>
										<prop name="EmissionWL">660</prop>
										<prop name="ExcitationWL">618</prop>
										<prop name="IntgrTime">250</prop>
										<prop name="MaxIntgrTime">2000</prop>
										<prop name="MeltFactor">1</prop>
										<prop name="QuantFactor">10</prop>
									</obj>
								</list>
								<prop name="name">3 Color Hydrolysis Probe</prop>
								<prop name="Active">1</prop>
								<prop name="DefChannelNdx">0</prop>
								<prop name="DenominatorNdx">-1</prop>
								<prop name="ReadOnly">0</prop>
								<list name="EmissionWLAvail" count="6">
									<item>488</item>
									<item>510</item>
									<item>580</item>
									<item>610</item>
									<item>640</item>
									<item>660</item>
								</list>
								<list name="ExcitationWLAvail" count="5">
									<item>440</item>
									<item>465</item>
									<item>498</item>
									<item>533</item>
									<item>618</item>
								</list>
								<prop name="MeasuringMode">hmmDynamic</prop>
							</obj>
							<obj name="item" class="HTCDetectionFormat" version="1">
								<list name="emlist" count="4">
									<obj name="item" class="HTCChannel" version="2">
										<prop name="name">Cyan 500</prop>
										<prop name="Active">1</prop>
										<prop name="EmissionWL">488</prop>
										<prop name="ExcitationWL">440</prop>
										<prop name="IntgrTime">250</prop>
										<prop name="MaxIntgrTime">2000</prop>
										<prop name="MeltFactor">1</prop>
										<prop name="QuantFactor">10</prop>
									</obj>
									<obj name="item" class="HTCChannel" version="2">
										<prop name="name">FAM</prop>
										<prop name="Active">1</prop>
										<prop name="EmissionWL">580</prop>
										<prop name="ExcitationWL">498</prop>
										<prop name="IntgrTime">250</prop>
										<prop name="MaxIntgrTime">2000</prop>
										<prop name="MeltFactor">1</prop>
										<prop name="QuantFactor">10</prop>
									</obj>
									<obj name="item" class="HTCChannel" version="2">
										<prop name="name">Red 610</prop>
										<prop name="Active">1</prop>
										<prop name="EmissionWL">610</prop>
										<prop name="ExcitationWL">533</prop>
										<prop name="IntgrTime">250</prop>
										<prop name="MaxIntgrTime">2000</prop>
										<prop name="MeltFactor">1</prop>
										<prop name="QuantFactor">10</prop>
									</obj>
									<obj name="item" class="HTCChannel" version="2">
										<prop name="name">Cy 5 / Cy 5.5</prop>
										<prop name="Active">1</prop>
										<prop name="EmissionWL">660</prop>
										<prop name="ExcitationWL">618</prop>
										<prop name="IntgrTime">250</prop>
										<prop name="MaxIntgrTime">2000</prop>
										<prop name="MeltFactor">1</prop>
										<prop name="QuantFactor">10</prop>
									</obj>
								</list>
								<prop name="name">4 Color Hydrolysis Probe</prop>
								<prop name="Active">1</prop>
								<prop name="DefChannelNdx">0</prop>
								<prop name="DenominatorNdx">-1</prop>
								<prop name="ReadOnly">0</prop>
								<list name="EmissionWLAvail" count="6">
									<item>488</item>
									<item>510</item>
									<item>580</item>
									<item>610</item>
									<item>640</item>
									<item>660</item>
								</list>
								<list name="ExcitationWLAvail" count="5">
									<item>440</item>
									<item>465</item>
									<item>498</item>
									<item>533</item>
									<item>618</item>
								</list>
								<prop name="MeasuringMode">hmmDynamic</prop>
							</obj>
							<obj name="item" class="HTCDetectionFormat" version="1">
								<list name="emlist" count="1">
									<obj name="item" class="HTCChannel" version="2">
										<prop name="name">Red 640</prop>
										<prop name="Active">1</prop>
										<prop name="EmissionWL">640</prop>
										<prop name="ExcitationWL">498</prop>
										<prop name="IntgrTime">250</prop>
										<prop name="MaxIntgrTime">2000</prop>
										<prop name="MeltFactor">1.2</prop>
										<prop name="QuantFactor">5</prop>
									</obj>
								</list>
								<prop name="name">Mono Color HybProbe</prop>
								<prop name="Active">1</prop>
								<prop name="DefChannelNdx">0</prop>
								<prop name="DenominatorNdx">-1</prop>
								<prop name="ReadOnly">0</prop>
								<list name="EmissionWLAvail" count="6">
									<item>488</item>
									<item>510</item>
									<item>580</item>
									<item>610</item>
									<item>640</item>
									<item>660</item>
								</list>
								<list name="ExcitationWLAvail" count="5">
									<item>440</item>
									<item>465</item>
									<item>498</item>
									<item>533</item>
									<item>618</item>
								</list>
								<prop name="MeasuringMode">hmmDynamic</prop>
							</obj>
							<obj name="item" class="HTCDetectionFormat" version="1">
								<list name="emlist" count="4">
									<obj name="item" class="HTCChannel" version="2">
										<prop name="name">Fluos</prop>
										<prop name="Active">1</prop>
										<prop name="EmissionWL">510</prop>
										<prop name="ExcitationWL">465</prop>
										<prop name="IntgrTime">250</prop>
										<prop name="MaxIntgrTime">2000</prop>
										<prop name="MeltFactor">2</prop>
										<prop name="QuantFactor">1.5</prop>
									</obj>
									<obj name="item" class="HTCChannel" version="2">
										<prop name="name">Red 610</prop>
										<prop name="Active">1</prop>
										<prop name="EmissionWL">610</prop>
										<prop name="ExcitationWL">498</prop>
										<prop name="IntgrTime">250</prop>
										<prop name="MaxIntgrTime">2000</prop>
										<prop name="MeltFactor">1.2</prop>
										<prop name="QuantFactor">5</prop>
									</obj>
									<obj name="item" class="HTCChannel" version="2">
										<prop name="name">Red 640</prop>
										<prop name="Active">1</prop>
										<prop name="EmissionWL">640</prop>
										<prop name="ExcitationWL">498</prop>
										<prop name="IntgrTime">250</prop>
										<prop name="MaxIntgrTime">2000</prop>
										<prop name="MeltFactor">1.2</prop>
										<prop name="QuantFactor">5</prop>
									</obj>
									<obj name="item" class="HTCChannel" version="2">
										<prop name="name">Cy 5 / Cy 5.5</prop>
										<prop name="Active">1</prop>
										<prop name="EmissionWL">660</prop>
										<prop name="ExcitationWL">498</prop>
										<prop name="IntgrTime">250</prop>
										<prop name="MaxIntgrTime">2000</prop>
										<prop name="MeltFactor">1.2</prop>
										<prop name="QuantFactor">5</prop>
									</obj>
								</list>
								<prop name="name">Multi Color HybProbe</prop>
								<prop name="Active">1</prop>
								<prop name="DefChannelNdx">0</prop>
								<prop name="DenominatorNdx">-1</prop>
								<prop name="ReadOnly">0</prop>
								<list name="EmissionWLAvail" count="6">
									<item>488</item>
									<item>510</item>
									<item>580</item>
									<item>610</item>
									<item>640</item>
									<item>660</item>
								</list>
								<list name="ExcitationWLAvail" count="5">
									<item>440</item>
									<item>465</item>
									<item>498</item>
									<item>533</item>
									<item>618</item>
								</list>
								<prop name="MeasuringMode">hmmDynamic</prop>
							</obj>
							<obj name="item" class="HTCDetectionFormat" version="1">
								<list name="emlist" count="1">
									<obj name="item" class="HTCChannel" version="2">
										<prop name="name">SYBR Green I / HRM Dye</prop>
										<prop name="Active">1</prop>
										<prop name="EmissionWL">510</prop>
										<prop name="ExcitationWL">465</prop>
										<prop name="IntgrTime">250</prop>
										<prop name="MaxIntgrTime">1000</prop>
										<prop name="MeltFactor">1.2</prop>
										<prop name="QuantFactor">20</prop>
									</obj>
								</list>
								<prop name="name">SYBR Green I / HRM Dye</prop>
								<prop name="Active">1</prop>
								<prop name="DefChannelNdx">0</prop>
								<prop name="DenominatorNdx">-1</prop>
								<prop name="ReadOnly">0</prop>
								<list name="EmissionWLAvail" count="6">
									<item>488</item>
									<item>510</item>
									<item>580</item>
									<item>610</item>
									<item>640</item>
									<item>660</item>
								</list>
								<list name="ExcitationWLAvail" count="5">
									<item>440</item>
									<item>465</item>
									<item>498</item>
									<item>533</item>
									<item>618</item>
								</list>
								<prop name="MeasuringMode">hmmDynamic</prop>
							</obj>
						</list>
						<prop name="DefFormatName">SYBR Green I / HRM Dye</prop>
					</obj>
					<list name="AcquisitionModes" count="4">
						<item>None</item>
						<item>Single</item>
						<item>Continuous</item>
						<item>Step</item>
					</list>
					<prop name="SeekTemp">30</prop>
					<prop name="SampleVolume">10</prop>
					<prop name="PlateID">03819500</prop>
				</obj>
			</obj>
			<prop name="CompletedProgramNo">5</prop>
			<prop name="StopPoint">3</prop>
			<prop name="CarouselConstMoved">0</prop>
		</obj>
		<obj name="AnlsAndSampleInfo" class="AnlsAndSampleInfo" version="1">
			<obj name="AnlsPropTypes" class="PropertyTypeList" version="1">
				<list name="emlist" count="3">
					<obj name="item" class="SamplePropType" version="1">
						<prop name="name">Units</prop>
						<prop name="PropClass">QuantUnitsProp</prop>
						<prop name="IsChannelProperty">0</prop>
						<prop name="SelectorOrder">0</prop>
						<prop name="ShowInSelector">0</prop>
						<prop name="ShowInTable">0</prop>
						<prop name="TableOrder">0</prop>
					</obj>
					<obj name="item" class="SamplePropType" version="1">
						<prop name="name">ExtRef</prop>
						<prop name="PropClass">RQExtRefProp</prop>
						<prop name="IsChannelProperty">0</prop>
						<prop name="SelectorOrder">0</prop>
						<prop name="ShowInSelector">0</prop>
						<prop name="ShowInTable">0</prop>
						<prop name="TableOrder">0</prop>
					</obj>
					<obj name="item" class="SamplePropType" version="1">
						<prop name="name">Endpt External Experiment</prop>
						<prop name="PropClass">EndptGenoExtExp</prop>
						<prop name="IsChannelProperty">0</prop>
						<prop name="SelectorOrder">0</prop>
						<prop name="ShowInSelector">0</prop>
						<prop name="ShowInTable">0</prop>
						<prop name="TableOrder">0</prop>
					</obj>
				</list>
			</obj>
			<obj name="SamplePropTypes" class="PropertyTypeList" version="1">
				<list name="emlist" count="26">
					<obj name="item" class="SamplePosPropType" version="1">
						<prop name="name">Position</prop>
						<prop name="PropClass">GenSampleEditPosition</prop>
						<prop name="AnalysisClass">General</prop>
						<prop name="IsChannelProperty">0</prop>
						<prop name="SelectorOrder">0</prop>
						<prop name="ShowInSelector">0</prop>
						<prop name="ShowInTable">1</prop>
						<prop name="TableOrder">0</prop>
					</obj>
					<obj name="item" class="SamplePropType" version="1">
						<prop name="name">Color</prop>
						<prop name="PropClass">SamplePrefColor</prop>
						<prop name="AnalysisClass">General</prop>
						<prop name="IsChannelProperty">0</prop>
						<prop name="SelectorOrder">1</prop>
						<prop name="ShowInSelector">0</prop>
						<prop name="ShowInTable">1</prop>
						<prop name="TableOrder">1</prop>
					</obj>
					<obj name="item" class="SamplePropType" version="1">
						<prop name="name">Replicate of</prop>
						<prop name="PropClass">GenSampleEditReplicate</prop>
						<prop name="AnalysisClass">General</prop>
						<prop name="IsChannelProperty">0</prop>
						<prop name="SelectorOrder">2</prop>
						<prop name="ShowInSelector">0</prop>
						<prop name="ShowInTable">1</prop>
						<prop name="TableOrder">2</prop>
					</obj>
					<obj name="item" class="SamplePropType" version="1">
						<prop name="name">Sample Name</prop>
						<prop name="PropClass">GenSampleEditName</prop>
						<prop name="AnalysisClass">General</prop>
						<prop name="IsChannelProperty">0</prop>
						<prop name="SelectorOrder">3</prop>
						<prop name="ShowInSelector">1</prop>
						<prop name="ShowInTable">1</prop>
						<prop name="TableOrder">3</prop>
					</obj>
					<obj name="item" class="SamplePropType" version="1">
						<prop name="name">Subsets</prop>
						<prop name="PropClass">GenSampleEditSubset</prop>
						<prop name="AnalysisClass">General</prop>
						<prop name="IsChannelProperty">0</prop>
						<prop name="SelectorOrder">4</prop>
						<prop name="ShowInSelector">0</prop>
						<prop name="ShowInTable">0</prop>
						<prop name="TableOrder">4</prop>
					</obj>
					<obj name="item" class="SamplePropType" version="1">
						<prop name="name">Notes</prop>
						<prop name="PropClass">GenSampleEditNotes</prop>
						<prop name="AnalysisClass">General</prop>
						<prop name="IsChannelProperty">0</prop>
						<prop name="SelectorOrder">5</prop>
						<prop name="ShowInSelector">0</prop>
						<prop name="ShowInTable">0</prop>
						<prop name="TableOrder">5</prop>
					</obj>
					<obj name="item" class="SamplePropType" version="1">
						<prop name="name">Sample ID</prop>
						<prop name="PropClass">HTCSampleID</prop>
						<prop name="AnalysisClass">General</prop>
						<prop name="IsChannelProperty">0</prop>
						<prop name="SelectorOrder">6</prop>
						<prop name="ShowInSelector">0</prop>
						<prop name="ShowInTable">0</prop>
						<prop name="TableOrder">6</prop>
					</obj>
					<obj name="item" class="SamplePropType" version="1">
						<prop name="name">Sample Prep Notes</prop>
						<prop name="PropClass">HTCSamplePrepNotes</prop>
						<prop name="AnalysisClass">General</prop>
						<prop name="IsChannelProperty">0</prop>
						<prop name="SelectorOrder">7</prop>
						<prop name="ShowInSelector">0</prop>
						<prop name="ShowInTable">0</prop>
						<prop name="TableOrder">7</prop>
					</obj>
					<obj name="item" class="SamplePrefWidthType" version="1">
						<prop name="name">Width</prop>
						<prop name="PropClass">SamplePrefWidth</prop>
						<prop name="AnalysisClass">Sample preferences</prop>
						<prop name="IsChannelProperty">0</prop>
						<prop name="SelectorOrder">8</prop>
						<prop name="ShowInSelector">0</prop>
						<prop name="ShowInTable">0</prop>
						<prop name="TableOrder">8</prop>
					</obj>
					<obj name="item" class="SamplePrefLineStyleType" version="1">
						<prop name="name">Line Style</prop>
						<prop name="PropClass">SamplePrefLineStyle</prop>
						<prop name="AnalysisClass">Sample preferences</prop>
						<prop name="IsChannelProperty">0</prop>
						<prop name="SelectorOrder">9</prop>
						<prop name="ShowInSelector">0</prop>
						<prop name="ShowInTable">0</prop>
						<prop name="TableOrder">9</prop>
					</obj>
					<obj name="item" class="SamplePrefPointStyleType" version="1">
						<prop name="name">Point Style</prop>
						<prop name="PropClass">SamplePrefPointStyle</prop>
						<prop name="AnalysisClass">Sample preferences</prop>
						<prop name="IsChannelProperty">0</prop>
						<prop name="SelectorOrder">10</prop>
						<prop name="ShowInSelector">0</prop>
						<prop name="ShowInTable">0</prop>
						<prop name="TableOrder">10</prop>
					</obj>
					<obj name="item" class="SamplePropType" version="1">
						<prop name="name">Dominant Channel</prop>
						<prop name="PropClass">DominantChannelProp</prop>
						<prop name="AnalysisClass">Color Compensation Analysis</prop>
						<prop name="IsChannelProperty">0</prop>
						<prop name="SelectorOrder">11</prop>
						<prop name="ShowInSelector">0</prop>
						<prop name="ShowInTable">0</prop>
						<prop name="TableOrder">11</prop>
					</obj>
					<obj name="item" class="EndPtSampleTypePropertyType" version="1">
						<prop name="name">EndPt Sample Type</prop>
						<prop name="PropClass">GroupingSample</prop>
						<prop name="AnalysisClass">EndPtGenotyping</prop>
						<prop name="IsChannelProperty">0</prop>
						<prop name="SelectorOrder">12</prop>
						<prop name="ShowInSelector">0</prop>
						<prop name="ShowInTable">0</prop>
						<prop name="TableOrder">12</prop>
					</obj>
					<obj name="item" class="SamplePropType" version="1">
						<prop name="name">EndPt Genotype</prop>
						<prop name="PropClass">Genotype</prop>
						<prop name="AnalysisClass">EndPtGenotyping</prop>
						<prop name="IsChannelProperty">0</prop>
						<prop name="SelectorOrder">13</prop>
						<prop name="ShowInSelector">0</prop>
						<prop name="ShowInTable">0</prop>
						<prop name="TableOrder">13</prop>
					</obj>
					<obj name="item" class="SamplePropType" version="1">
						<prop name="name">Target Name</prop>
						<prop name="PropClass">TargetName</prop>
						<prop name="AnalysisClass">General</prop>
						<prop name="IsChannelProperty">1</prop>
						<prop name="SelectorOrder">22</prop>
						<prop name="ShowInSelector">1</prop>
						<prop name="ShowInTable">1</prop>
						<prop name="TableOrder">22</prop>
					</obj>
					<obj name="item" class="QuantSampleTypePropertyType" version="1">
						<prop name="name">Quantification Sample Type</prop>
						<prop name="PropClass">QuantSampleTypeProperty</prop>
						<prop name="AnalysisClass">Quantification Analysis</prop>
						<prop name="IsChannelProperty">1</prop>
						<prop name="SelectorOrder">15</prop>
						<prop name="ShowInSelector">0</prop>
						<prop name="ShowInTable">0</prop>
						<prop name="TableOrder">15</prop>
					</obj>
					<obj name="item" class="SamplePropType" version="1">
						<prop name="name">Concentration</prop>
						<prop name="PropClass">QuantConcProperty</prop>
						<prop name="AnalysisClass">Quantification Analysis</prop>
						<prop name="IsChannelProperty">1</prop>
						<prop name="SelectorOrder">16</prop>
						<prop name="ShowInSelector">1</prop>
						<prop name="ShowInTable">1</prop>
						<prop name="TableOrder">16</prop>
					</obj>
					<obj name="item" class="QuantCpType" version="1">
						<prop name="name">Cp Low</prop>
						<prop name="PropClass">QuantCpLowProp</prop>
						<prop name="AnalysisClass">Quantification Analysis</prop>
						<prop name="IsChannelProperty">1</prop>
						<prop name="SelectorOrder">17</prop>
						<prop name="ShowInSelector">0</prop>
						<prop name="ShowInTable">0</prop>
						<prop name="TableOrder">17</prop>
					</obj>
					<obj name="item" class="QuantCpType" version="1">
						<prop name="name">Cp High</prop>
						<prop name="PropClass">QuantCpHighProp</prop>
						<prop name="AnalysisClass">Quantification Analysis</prop>
						<prop name="IsChannelProperty">1</prop>
						<prop name="SelectorOrder">18</prop>
						<prop name="ShowInSelector">0</prop>
						<prop name="ShowInTable">0</prop>
						<prop name="TableOrder">18</prop>
					</obj>
					<obj name="item" class="GroupSampleTypePropertyType" version="1">
						<prop name="name">Melt Geno Sample Type</prop>
						<prop name="PropClass">GroupChannelTypeProp</prop>
						<prop name="AnalysisClass">Melt Geno</prop>
						<prop name="IsChannelProperty">1</prop>
						<prop name="SelectorOrder">19</prop>
						<prop name="ShowInSelector">0</prop>
						<prop name="ShowInTable">0</prop>
						<prop name="TableOrder">19</prop>
					</obj>
					<obj name="item" class="SamplePropType" version="1">
						<prop name="name">Melt Geno Genotype</prop>
						<prop name="PropClass">ChannelGenotype</prop>
						<prop name="AnalysisClass">Melt Geno</prop>
						<prop name="IsChannelProperty">1</prop>
						<prop name="SelectorOrder">20</prop>
						<prop name="ShowInSelector">0</prop>
						<prop name="ShowInTable">0</prop>
						<prop name="TableOrder">20</prop>
					</obj>
					<obj name="item" class="RQTargetPropertyType" version="1">
						<prop name="name">Target Type</prop>
						<prop name="PropClass">RQTargetProperty</prop>
						<prop name="AnalysisClass">Relative Quantification</prop>
						<prop name="IsChannelProperty">1</prop>
						<prop name="SelectorOrder">21</prop>
						<prop name="ShowInSelector">0</prop>
						<prop name="ShowInTable">0</prop>
						<prop name="TableOrder">21</prop>
					</obj>
					<obj name="item" class="RQSampleTargetPropertyType" version="1">
						<prop name="name">Combined Sample and Target Type</prop>
						<prop name="PropClass">RQSampleTargetProperty</prop>
						<prop name="AnalysisClass">Relative Quantification</prop>
						<prop name="IsChannelProperty">1</prop>
						<prop name="SelectorOrder">15</prop>
						<prop name="ShowInSelector">1</prop>
						<prop name="ShowInTable">1</prop>
						<prop name="TableOrder">15</prop>
					</obj>
					<obj name="item" class="SamplePropType" version="1">
						<prop name="name">Efficiency</prop>
						<prop name="PropClass">RQEffProp</prop>
						<prop name="AnalysisClass">Relative Quantification</prop>
						<prop name="IsChannelProperty">1</prop>
						<prop name="SelectorOrder">23</prop>
						<prop name="ShowInSelector">0</prop>
						<prop name="ShowInTable">1</prop>
						<prop name="TableOrder">23</prop>
					</obj>
					<obj name="item" class="GroupSampleTypePropertyTypeNoPos" version="1">
						<prop name="name">Scanning Sample Type</prop>
						<prop name="PropClass">GroupChannelTypeProp</prop>
						<prop name="AnalysisClass">Scanning</prop>
						<prop name="IsChannelProperty">1</prop>
						<prop name="SelectorOrder">24</prop>
						<prop name="ShowInSelector">0</prop>
						<prop name="ShowInTable">0</prop>
						<prop name="TableOrder">24</prop>
					</obj>
					<obj name="item" class="SamplePropType" version="1">
						<prop name="name">Scanning Genotype</prop>
						<prop name="PropClass">ChannelGenotype</prop>
						<prop name="AnalysisClass">Scanning</prop>
						<prop name="IsChannelProperty">1</prop>
						<prop name="SelectorOrder">25</prop>
						<prop name="ShowInSelector">0</prop>
						<prop name="ShowInTable">0</prop>
						<prop name="TableOrder">25</prop>
					</obj>
				</list>
			</obj>
			<obj name="SelectedChannels" class="TEMIntegerSet" version="1">
				<list name="Items" count="1">
					<prop name="Item">0</prop>
				</list>
			</obj>
			<obj name="AnalysisProperties" class="ExpPropList" version="1">
				<list name="emlist" count="3">
					<obj name="PropertyObject" class="EndptGenoExtExp" version="3">
						<prop name="PropertyTypeName">Endpt External Experiment</prop>
					</obj>
					<obj name="PropertyObject" class="RQExtRefProp" version="3">
						<prop name="PropertyTypeName">ExtRef</prop>
						<prop name="RefExpProg">-1</prop>
					</obj>
					<obj name="PropertyObject" class="QuantUnitsProp" version="3">
						<prop name="PropertyTypeName">Units</prop>
					</obj>
				</list>
			</obj>
			<obj name="SampleInfoList" class="SamplePropInfoList" version="1">
				<list name="emlist" count="96">
					<obj name="item" class="SamplePropInfo" version="1">
						<obj name="ChannelProperties" class="ChanPropList" version="2">
							<obj name="ChannelProperties" class="EMList" version="1">
								<list name="emlist" count="1">
									<obj name="item" class="PropertyList" version="1">
										<list name="emlist" count="12">
											<obj name="PropertyObject" class="RQSampleTargetProperty" version="4">
												<prop name="PropertyTypeName">Combined Sample and Target Type</prop>
												<prop name="Position">0</prop>
												<prop name="IsDefault">0</prop>
												<obj name="ChannelProp" class="ChannelProperty" version="1">
													<prop name="ChannelIdx">0</prop>
												</obj>
											</obj>
											<obj name="PropertyObject" class="QuantConcProperty" version="4">
												<prop name="PropertyTypeName">Concentration</prop>
												<prop name="Position">0</prop>
												<prop name="IsDefault">1</prop>
												<prop name="Concentration">0</prop>
												<obj name="ChannelProp" class="ChannelProperty" version="1">
													<prop name="ChannelIdx">0</prop>
												</obj>
												<prop name="ReadOnly">1</prop>
											</obj>
											<obj name="PropertyObject" class="QuantCpHighProp" version="4">
												<prop name="PropertyTypeName">Cp High</prop>
												<prop name="Position">0</prop>
												<prop name="IsDefault">1</prop>
												<prop name="CpRangeHigh">0</prop>
												<obj name="ChannelProp" class="ChannelProperty" version="1">
													<prop name="ChannelIdx">0</prop>
												</obj>
												<prop name="ReadOnly">1</prop>
											</obj>
											<obj name="PropertyObject" class="QuantCpLowProp" version="4">
												<prop name="PropertyTypeName">Cp Low</prop>
												<prop name="Position">0</prop>
												<prop name="IsDefault">1</prop>
												<prop name="CpRangeLow">0</prop>
												<obj name="ChannelProp" class="ChannelProperty" version="1">
													<prop name="ChannelIdx">0</prop>
												</obj>
												<prop name="ReadOnly">1</prop>
											</obj>
											<obj name="PropertyObject" class="RQEffProp" version="4">
												<prop name="PropertyTypeName">Efficiency</prop>
												<prop name="Position">0</prop>
												<prop name="IsDefault">1</prop>
												<prop name="Efficiency">2</prop>
												<obj name="ChannelProp" class="ChannelProperty" version="1">
													<prop name="ChannelIdx">0</prop>
												</obj>
											</obj>
											<obj name="PropertyObject" class="ChannelGenotype" version="4">
												<prop name="PropertyTypeName">Melt Geno Genotype</prop>
												<prop name="Position">0</prop>
												<prop name="IsDefault">1</prop>
												<prop name="ReadOnly">1</prop>
												<obj name="ChannelProp" class="ChannelProperty" version="1">
													<prop name="ChannelIdx">0</prop>
												</obj>
											</obj>
											<obj name="PropertyObject" class="GroupChannelTypeProp" version="4">
												<prop name="PropertyTypeName">Melt Geno Sample Type</prop>
												<prop name="Position">0</prop>
												<prop name="IsDefault">0</prop>
												<prop name="GroupSampleType">mstUnknown</prop>
												<obj name="ChannelProp" class="ChannelProperty" version="1">
													<prop name="ChannelIdx">0</prop>
												</obj>
											</obj>
											<obj name="PropertyObject" class="QuantSampleTypeProperty" version="4">
												<prop name="PropertyTypeName">Quantification Sample Type</prop>
												<prop name="Position">0</prop>
												<prop name="IsDefault">0</prop>
												<prop name="SampleType">qsUnknown</prop>
												<obj name="ChannelProp" class="ChannelProperty" version="1">
													<prop name="ChannelIdx">0</prop>
												</obj>
											</obj>
											<obj name="PropertyObject" class="ChannelGenotype" version="4">
												<prop name="PropertyTypeName">Scanning Genotype</prop>
												<prop name="Position">0</prop>
												<prop name="IsDefault">1</prop>
												<prop name="ReadOnly">1</prop>
												<obj name="ChannelProp" class="ChannelProperty" version="1">
													<prop name="ChannelIdx">0</prop>
												</obj>
											</obj>
											<obj name="PropertyObject" class="GroupChannelTypeProp" version="4">
												<prop name="PropertyTypeName">Scanning Sample Type</prop>
												<prop name="Position">0</prop>
												<prop name="IsDefault">0</prop>
												<prop name="GroupSampleType">mstUnknown</prop>
												<obj name="ChannelProp" class="ChannelProperty" version="1">
													<prop name="ChannelIdx">0</prop>
												</obj>
											</obj>
											<obj name="PropertyObject" class="TargetName" version="4">
												<prop name="PropertyTypeName">Target Name</prop>
												<prop name="Position">0</prop>
												<prop name="IsDefault">0</prop>
												<prop name="name">HPRT</prop>
												<obj name="ChannelProp" class="ChannelProperty" version="1">
													<prop name="ChannelIdx">0</prop>
												</obj>
											</obj>
											<obj name="PropertyObject" class="RQTargetProperty" version="4">
												<prop name="PropertyTypeName">Target Type</prop>
												<prop name="Position">0</prop>
												<prop name="IsDefault">0</prop>
												<prop name="TargetType">dtReference</prop>
												<obj name="ChannelProp" class="ChannelProperty" version="1">
													<prop name="ChannelIdx">0</prop>
												</obj>
											</obj>
										</list>
									</obj>
								</list>
							</obj>
						</obj>
						<prop name="ChannelPropertyCount">1</prop>
						<prop name="ContainerPosition">0</prop>
						<prop name="HasSampleProperties">1</prop>
						<obj name="SampleProperties" class="PropertyList" version="1">
							<list name="emlist" count="14">
								<obj name="PropertyObject" class="SamplePrefColor" version="4">
									<prop name="PropertyTypeName">Color</prop>
									<prop name="Position">0</prop>
									<prop name="IsDefault">0</prop>
									<prop name="Color">$00FF8000</prop>
								</obj>
								<obj name="PropertyObject" class="DominantChannelProp" version="4">
									<prop name="PropertyTypeName">Dominant Channel</prop>
									<prop name="Position">0</prop>
									<prop name="IsDefault">0</prop>
									<prop name="DominantChannel">0</prop>
								</obj>
								<obj name="PropertyObject" class="Genotype" version="4">
									<prop name="PropertyTypeName">EndPt Genotype</prop>
									<prop name="Position">0</prop>
									<prop name="IsDefault">1</prop>
									<prop name="ReadOnly">1</prop>
								</obj>
								<obj name="PropertyObject" class="GroupingSample" version="4">
									<prop name="PropertyTypeName">EndPt Sample Type</prop>
									<prop name="Position">0</prop>
									<prop name="IsDefault">0</prop>
									<prop name="GroupSampleType">mstUnknown</prop>
								</obj>
								<obj name="PropertyObject" class="SamplePrefLineStyle" version="4">
									<prop name="PropertyTypeName">Line Style</prop>
									<prop name="Position">0</prop>
									<prop name="IsDefault">0</prop>
									<prop name="LineStyle">psSolid</prop>
								</obj>
								<obj name="PropertyObject" class="GenSampleEditNotes" version="4">
									<prop name="PropertyTypeName">Notes</prop>
									<prop name="Position">0</prop>
									<prop name="IsDefault">1</prop>
								</obj>
								<obj name="PropertyObject" class="SamplePrefPointStyle" version="4">
									<prop name="PropertyTypeName">Point Style</prop>
									<prop name="Position">0</prop>
									<prop name="IsDefault">0</prop>
									<prop name="PointStyle">psNothing</prop>
								</obj>
								<obj name="PropertyObject" class="GenSampleEditPosition" version="4">
									<prop name="PropertyTypeName">Position</prop>
									<prop name="Position">0</prop>
									<prop name="IsDefault">1</prop>
								</obj>
								<obj name="PropertyObject" class="GenSampleEditReplicate" version="4">
									<prop name="PropertyTypeName">Replicate of</prop>
									<prop name="Position">0</prop>
									<prop name="IsDefault">0</prop>
									<prop name="ReplicateOf">0</prop>
								</obj>
								<obj name="PropertyObject" class="HTCSampleID" version="4">
									<prop name="PropertyTypeName">Sample ID</prop>
									<prop name="Position">0</prop>
									<prop name="IsDefault">1</prop>
								</obj>
								<obj name="PropertyObject" class="GenSampleEditName" version="4">
									<prop name="PropertyTypeName">Sample Name</prop>
									<prop name="Position">0</prop>
									<prop name="IsDefault">0</prop>
									<prop name="name">1711T</prop>
								</obj>
								<obj name="PropertyObject" class="HTCSamplePrepNotes" version="4">
									<prop name="PropertyTypeName">Sample Prep Notes</prop>
									<prop name="Position">0</prop>
									<prop name="IsDefault">1</prop>
								</obj>
								<obj name="PropertyObject" class="GenSampleEditSubset" version="4">
									<prop name="PropertyTypeName">Subsets</prop>
									<prop name="Position">0</prop>
									<prop name="IsDefault">1</prop>
								</obj>
								<obj name="PropertyObject" class="SamplePrefWidth" version="5">
									<prop name="PropertyTypeName">Width</prop>
									<prop name="Position">0</prop>
									<prop name="IsDefault">1</prop>
									<prop name="Width">1</prop>
								</obj>
							</list>
						</obj>
					</obj>
					<obj name="item" class="SamplePropInfo" version="1">
						<obj name="ChannelProperties" class="ChanPropList" version="2">
							<obj name="ChannelProperties" class="EMList" version="1">
								<list name="emlist" count="1">
									<obj name="item" class="PropertyList" version="1">
										<list name="emlist" count="12">
											<obj name="PropertyObject" class="RQSampleTargetProperty" version="4">
												<prop name="PropertyTypeName">Combined Sample and Target Type</prop>
												<prop name="Position">1</prop>
												<prop name="IsDefault">0</prop>
												<obj name="ChannelProp" class="ChannelProperty" version="1">
													<prop name="ChannelIdx">0</prop>
												</obj>
											</obj>
											<obj name="PropertyObject" class="QuantConcProperty" version="4">
												<prop name="PropertyTypeName">Concentration</prop>
												<prop name="Position">1</prop>
												<prop name="IsDefault">1</prop>
												<prop name="Concentration">0</prop>
												<obj name="ChannelProp" class="ChannelProperty" version="1">
													<prop name="ChannelIdx">0</prop>
												</obj>
												<prop name="ReadOnly">1</prop>
											</obj>
											<obj name="PropertyObject" class="QuantCpHighProp" version="4">
												<prop name="PropertyTypeName">Cp High</prop>
												<prop name="Position">1</prop>
												<prop name="IsDefault">1</prop>
												<prop name="CpRangeHigh">0</prop>
												<obj name="ChannelProp" class="ChannelProperty" version="1">
													<prop name="ChannelIdx">0</prop>
												</obj>
												<prop name="ReadOnly">1</prop>
											</obj>
											<obj name="PropertyObject" class="QuantCpLowProp" version="4">
												<prop name="PropertyTypeName">Cp Low</prop>
												<prop name="Position">1</prop>
												<prop name="IsDefault">1</prop>
												<prop name="CpRangeLow">0</prop>
												<obj name="ChannelProp" class="ChannelProperty" version="1">
													<prop name="ChannelIdx">0</prop>
												</obj>
												<prop name="ReadOnly">1</prop>
											</obj>
											<obj name="PropertyObject" class="RQEffProp" version="4">
												<prop name="PropertyTypeName">Efficiency</prop>
												<prop name="Position">1</prop>
												<prop name="IsDefault">1</prop>
												<prop name="Efficiency">2</prop>
												<obj name="ChannelProp" class="ChannelProperty" version="1">
													<prop name="ChannelIdx">0</prop>
												</obj>
											</obj>
											<obj name="PropertyObject" class="ChannelGenotype" version="4">
												<prop name="PropertyTypeName">Melt Geno Genotype</prop>
												<prop name="Position">1</prop>
												<prop name="IsDefault">1</prop>
												<prop name="ReadOnly">1</prop>
												<obj name="ChannelProp" class="ChannelProperty" version="1">
													<prop name="ChannelIdx">0</prop>
												</obj>
											</obj>
											<obj name="PropertyObject" class="GroupChannelTypeProp" version="4">
												<prop name="PropertyTypeName">Melt Geno Sample Type</prop>
												<prop name="Position">1</prop>
												<prop name="IsDefault">0</prop>
												<prop name="GroupSampleType">mstUnknown</prop>
												<obj name="ChannelProp" class="ChannelProperty" version="1">
													<prop name="ChannelIdx">0</prop>
												</obj>
											</obj>
											<obj name="PropertyObject" class="QuantSampleTypeProperty" version="4">
												<prop name="PropertyTypeName">Quantification Sample Type</prop>
												<prop name="Position">1</prop>
												<prop name="IsDefault">0</prop>
												<prop name="SampleType">qsUnknown</prop>
												<obj name="ChannelProp" class="ChannelProperty" version="1">
													<prop name="ChannelIdx">0</prop>
												</obj>
											</obj>
											<obj name="PropertyObject" class="ChannelGenotype" version="4">
												<prop name="PropertyTypeName">Scanning Genotype</prop>
												<prop name="Position">1</prop>
												<prop name="IsDefault">1</prop>
												<prop name="ReadOnly">1</prop>
												<obj name="ChannelProp" class="ChannelProperty" version="1">
													<prop name="ChannelIdx">0</prop>
												</obj>
											</obj>
											<obj name="PropertyObject" class="GroupChannelTypeProp" version="4">
												<prop name="PropertyTypeName">Scanning Sample Type</prop>
												<prop name="Position">1</prop>
												<prop name="IsDefault">0</prop>
												<prop name="GroupSampleType">mstUnknown</prop>
												<obj name="ChannelProp" class="ChannelProperty" version="1">
													<prop name="ChannelIdx">0</prop>
												</obj>
											</obj>
											<obj name="PropertyObject" class="TargetName" version="4">
												<prop name="PropertyTypeName">Target Name</prop>
												<prop name="Position">1</prop>
												<prop name="IsDefault">0</prop>
												<prop name="name">HPRT</prop>
												<obj name="ChannelProp" class="ChannelProperty" version="1">
													<prop name="ChannelIdx">0</prop>
												</obj>
											</obj>
											<obj name="PropertyObject" class="RQTargetProperty" version="4">
												<prop name="PropertyTypeName">Target Type</prop>
												<prop name="Position">1</prop>
												<prop name="IsDefault">0</prop>
												<prop name="TargetType">dtReference</prop>
												<obj name="ChannelProp" class="ChannelProperty" version="1">
													<prop name="ChannelIdx">0</prop>
												</obj>
											</obj>
										</list>
									</obj>
								</list>
							</obj>
						</obj>
						<prop name="ChannelPropertyCount">1</prop>
						<prop name="ContainerPosition">1</prop>
						<prop name="HasSampleProperties">1</prop>
						<obj name="SampleProperties" class="PropertyList" version="1">
							<list name="emlist" count="14">
								<obj name="PropertyObject" class="SamplePrefColor" version="4">
									<prop name="PropertyTypeName">Color</prop>
									<prop name="Position">1</prop>
									<prop name="IsDefault">0</prop>
									<prop name="Color">clRed</prop>
								</obj>
								<obj name="PropertyObject" class="DominantChannelProp" version="4">
									<prop name="PropertyTypeName">Dominant Channel</prop>
									<prop name="Position">1</prop>
									<prop name="IsDefault">0</prop>
									<prop name="DominantChannel">0</prop>
								</obj>
								<obj name="PropertyObject" class="Genotype" version="4">
									<prop name="PropertyTypeName">EndPt Genotype</prop>
									<prop name="Position">1</prop>
									<prop name="IsDefault">1</prop>
									<prop name="ReadOnly">1</prop>
								</obj>
								<obj name="PropertyObject" class="GroupingSample" version="4">
									<prop name="PropertyTypeName">EndPt Sample Type</prop>
									<prop name="Position">1</prop>
									<prop name="IsDefault">0</prop>
									<prop name="GroupSampleType">mstUnknown</prop>
								</obj>
								<obj name="PropertyObject" class="SamplePrefLineStyle" version="4">
									<prop name="PropertyTypeName">Line Style</prop>
									<prop name="Position">1</prop>
									<prop name="IsDefault">0</prop>
									<prop name="LineStyle">psSolid</prop>
								</obj>
								<obj name="PropertyObject" class="GenSampleEditNotes" version="4">
									<prop name="PropertyTypeName">Notes</prop>
									<prop name="Position">1</prop>
									<prop name="IsDefault">1</prop>
								</obj>
								<obj name="PropertyObject" class="SamplePrefPointStyle" version="4">
									<prop name="PropertyTypeName">Point Style</prop>
									<prop name="Position">1</prop>
									<prop name="IsDefault">0</prop>
									<prop name="PointStyle">psNothing</prop>
								</obj>
								<obj name="PropertyObject" class="GenSampleEditPosition" version="4">
									<prop name="PropertyTypeName">Position</prop>
									<prop name="Position">1</prop>
									<prop name="IsDefault">1</prop>
								</obj>
								<obj name="PropertyObject" class="GenSampleEditReplicate" version="4">
									<prop name="PropertyTypeName">Replicate of</prop>
									<prop name="Position">1</prop>
									<prop name="IsDefault">0</prop>
									<prop name="ReplicateOf">0</prop>
								</obj>
								<obj name="PropertyObject" class="HTCSampleID" version="4">
									<prop name="PropertyTypeName">Sample ID</prop>
									<prop name="Position">1</prop>
									<prop name="IsDefault">1</prop>
								</obj>
								<obj name="PropertyObject" class="GenSampleEditName" version="4">
									<prop name="PropertyTypeName">Sample Name</prop>
									<prop name="Position">1</prop>
									<prop name="IsDefault">0</prop>
									<prop name="name">1711T</prop>
								</obj>
								<obj name="PropertyObject" class="HTCSamplePrepNotes" version="4">
									<prop name="PropertyTypeName">Sample Prep Notes</prop>
									<prop name="Position">1</prop>
									<prop name="IsDefault">1</prop>
								</obj>
								<obj name="PropertyObject" class="GenSampleEditSubset" version="4">
									<prop name="PropertyTypeName">Subsets</prop>
									<prop name="Position">1</prop>
									<prop name="IsDefault">1</prop>
								</obj>
								<obj name="PropertyObject" class="SamplePrefWidth" version="5">
									<prop name="PropertyTypeName">Width</prop>
									<prop name="Position">1</prop>
									<prop name="IsDefault">1</prop>
									<prop name="Width">1</prop>
								</obj>
							</list>
						</obj>
					</obj>
					<obj name="item" class="SamplePropInfo" version="1">
						<obj name="ChannelProperties" class="ChanPropList" version="2">
							<obj name="ChannelProperties" class="EMList" version="1">
								<list name="emlist" count="1">
									<obj name="item" class="PropertyList" version="1">
										<list name="emlist" count="12">
											<obj name="PropertyObject" class="RQSampleTargetProperty" version="4">
												<prop name="PropertyTypeName">Combined Sample and Target Type</prop>
												<prop name="Position">2</prop>
												<prop name="IsDefault">0</prop>
												<obj name="ChannelProp" class="ChannelProperty" version="1">
													<prop name="ChannelIdx">0</prop>
												</obj>
											</obj>
											<obj name="PropertyObject" class="QuantConcProperty" version="4">
												<prop name="PropertyTypeName">Concentration</prop>
												<prop name="Position">2</prop>
												<prop name="IsDefault">1</prop>
												<prop name="Concentration">0</prop>
												<obj name="ChannelProp" class="ChannelProperty" version="1">
													<prop name="ChannelIdx">0</prop>
												</obj>
												<prop name="ReadOnly">1</prop>
											</obj>
											<obj name="PropertyObject" class="QuantCpHighProp" version="4">
												<prop name="PropertyTypeName">Cp High</prop>
												<prop name="Position">2</prop>
												<prop name="IsDefault">1</prop>
												<prop name="CpRangeHigh">0</prop>
												<obj name="ChannelProp" class="ChannelProperty" version="1">
													<prop name="ChannelIdx">0</prop>
												</obj>
												<prop name="ReadOnly">1</prop>
											</obj>
											<obj name="PropertyObject" class="QuantCpLowProp" version="4">
												<prop name="PropertyTypeName">Cp Low</prop>
												<prop name="Position">2</prop>
												<prop name="IsDefault">1</prop>
												<prop name="CpRangeLow">0</prop>
												<obj name="ChannelProp" class="ChannelProperty" version="1">
													<prop name="ChannelIdx">0</prop>
												</obj>
												<prop name="ReadOnly">1</prop>
											</obj>
											<obj name="PropertyObject" class="RQEffProp" version="4">
												<prop name="PropertyTypeName">Efficiency</prop>
												<prop name="Position">2</prop>
												<prop name="IsDefault">1</prop>
												<prop name="Efficiency">2</prop>
												<obj name="ChannelProp" class="ChannelProperty" version="1">
													<prop name="ChannelIdx">0</prop>
												</obj>
											</obj>
											<obj name="PropertyObject" class="ChannelGenotype" version="4">
												<prop name="PropertyTypeName">Melt Geno Genotype</prop>
												<prop name="Position">2</prop>
												<prop name="IsDefault">1</prop>
												<prop name="ReadOnly">1</prop>
												<obj name="ChannelProp" class="ChannelProperty" version="1">
													<prop name="ChannelIdx">0</prop>
												</obj>
											</obj>
											<obj name="PropertyObject" class="GroupChannelTypeProp" version="4">
												<prop name="PropertyTypeName">Melt Geno Sample Type</prop>
												<prop name="Position">2</prop>
												<prop name="IsDefault">0</prop>
												<prop name="GroupSampleType">mstUnknown</prop>
												<obj name="ChannelProp" class="ChannelProperty" version="1">
													<prop name="ChannelIdx">0</prop>
												</obj>
											</obj>
											<obj name="PropertyObject" class="QuantSampleTypeProperty" version="4">
												<prop name="PropertyTypeName">Quantification Sample Type</prop>
												<prop name="Position">2</prop>
												<prop name="IsDefault">0</prop>
												<prop name="SampleType">qsUnknown</prop>
												<obj name="ChannelProp" class="ChannelProperty" version="1">
													<prop name="ChannelIdx">0</prop>
												</obj>
											</obj>
											<obj name="PropertyObject" class="ChannelGenotype" version="4">
												<prop name="PropertyTypeName">Scanning Genotype</prop>
												<prop name="Position">2</prop>
												<prop name="IsDefault">1</prop>
												<prop name="ReadOnly">1</prop>
												<obj name="ChannelProp" class="ChannelProperty" version="1">
													<prop name="ChannelIdx">0</prop>
												</obj>
											</obj>
											<obj name="PropertyObject" class="GroupChannelTypeProp" version="4">
												<prop name="PropertyTypeName">Scanning Sample Type</prop>
												<prop name="Position">2</prop>
												<prop name="IsDefault">0</prop>
												<prop name="GroupSampleType">mstUnknown</prop>
												<obj name="ChannelProp" class="ChannelProperty" version="1">
													<prop name="ChannelIdx">0</prop>
												</obj>
											</obj>
											<obj name="PropertyObject" class="TargetName" version="4">
												<prop name="PropertyTypeName">Target Name</prop>
												<prop name="Position">2</prop>
												<prop name="IsDefault">0</prop>
												<prop name="name">HPRT</prop>
												<obj name="ChannelProp" class="ChannelProperty" version="1">
													<prop name="ChannelIdx">0</prop>
												</obj>
											</obj>
											<obj name="PropertyObject" class="RQTargetProperty" version="4">
												<prop name="PropertyTypeName">Target Type</prop>
												<prop name="Position">2</prop>
												<prop name="IsDefault">0</prop>
												<prop name="TargetType">dtReference</prop>
												<obj name="ChannelProp" class="ChannelProperty" version="1">
													<prop name="ChannelIdx">0</prop>
												</obj>
											</obj>
										</list>
									</obj>
								</list>
							</obj>
						</obj>
						<prop name="ChannelPropertyCount">1</prop>
						<prop name="ContainerPosition">2</prop>
						<prop name="HasSampleProperties">1</prop>
						<obj name="SampleProperties" class="PropertyList" version="1">
							<list name="emlist" count="14">
								<obj name="PropertyObject" class="SamplePrefColor" version="4">
									<prop name="PropertyTypeName">Color</prop>
									<prop name="Position">2</prop>
									<prop name="IsDefault">0</prop>
									<prop name="Color">$0030D700</prop>
								</obj>
								<obj name="PropertyObject" class="DominantChannelProp" version="4">
									<prop name="PropertyTypeName">Dominant Channel</prop>
									<prop name="Position">2</prop>
									<prop name="IsDefault">0</prop>
									<prop name="DominantChannel">0</prop>
								</obj>
								<obj name="PropertyObject" class="Genotype" version="4">
									<prop name="PropertyTypeName">EndPt Genotype</prop>
									<prop name="Position">2</prop>
									<prop name="IsDefault">1</prop>
									<prop name="ReadOnly">1</prop>
								</obj>
								<obj name="PropertyObject" class="GroupingSample" version="4">
									<prop name="PropertyTypeName">EndPt Sample Type</prop>
									<prop name="Position">2</prop>
									<prop name="IsDefault">0</prop>
									<prop name="GroupSampleType">mstUnknown</prop>
								</obj>
								<obj name="PropertyObject" class="SamplePrefLineStyle" version="4">
									<prop name="PropertyTypeName">Line Style</prop>
									<prop name="Position">2</prop>
									<prop name="IsDefault">0</prop>
									<prop name="LineStyle">psSolid</prop>
								</obj>
								<obj name="PropertyObject" class="GenSampleEditNotes" version="4">
									<prop name="PropertyTypeName">Notes</prop>
									<prop name="Position">2</prop>
									<prop name="IsDefault">1</prop>
								</obj>
								<obj name="PropertyObject" class="SamplePrefPointStyle" version="4">
									<prop name="PropertyTypeName">Point Style</prop>
									<prop name="Position">2</prop>
									<prop name="IsDefault">0</prop>
									<prop name="PointStyle">psNothing</prop>
								</obj>
								<obj name="PropertyObject" class="GenSampleEditPosition" version="4">
									<prop name="PropertyTypeName">Position</prop>
									<prop name="Position">2</prop>
									<prop name="IsDefault">1</prop>
								</obj>
								<obj name="PropertyObject" class="GenSampleEditReplicate" version="4">
									<prop name="PropertyTypeName">Replicate of</prop>
									<prop name="Position">2</prop>
									<prop name="IsDefault">0</prop>
									<prop name="ReplicateOf">0</prop>
								</obj>
								<obj name="PropertyObject" class="HTCSampleID" version="4">
									<prop name="PropertyTypeName">Sample ID</prop>
									<prop name="Position">2</prop>
									<prop name="IsDefault">1</prop>
								</obj>
								<obj name="PropertyObject" class="GenSampleEditName" version="4">
									<prop name="PropertyTypeName">Sample Name</prop>
									<prop name="Position">2</prop>
									<prop name="IsDefault">0</prop>
									<prop name="name">1711T</prop>
								</obj>
								<obj name="PropertyObject" class="HTCSamplePrepNotes" version="4">
									<prop name="PropertyTypeName">Sample Prep Notes</prop>
									<prop name="Position">2</prop>
									<prop name="IsDefault">1</prop>
								</obj>
								<obj name="PropertyObject" class="GenSampleEditSubset" version="4">
									<prop name="PropertyTypeName">Subsets</prop>
									<prop name="Position">2</prop>
									<prop name="IsDefault">1</prop>
								</obj>
								<obj name="PropertyObject" class="SamplePrefWidth" version="5">
									<prop name="PropertyTypeName">Width</prop>
									<prop name="Position">2</prop>
									<prop name="IsDefault">1</prop>
									<prop name="Width">1</prop>
								</obj>
							</list>
						</obj>
					</obj>
					<obj name="item" class="SamplePropInfo" version="1">
						<obj name="ChannelProperties" class="ChanPropList" version="2">
							<obj name="ChannelProperties" class="EMList" version="1">
								<list name="emlist" count="1">
									<obj name="item" class="PropertyList" version="1">
										<list name="emlist" count="12">
											<obj name="PropertyObject" class="RQSampleTargetProperty" version="4">
												<prop name="PropertyTypeName">Combined Sample and Target Type</prop>
												<prop name="Position">3</prop>
												<prop name="IsDefault">0</prop>
												<obj name="ChannelProp" class="ChannelProperty" version="1">
													<prop name="ChannelIdx">0</prop>
												</obj>
											</obj>
											<obj name="PropertyObject" class="QuantConcProperty" version="4">
												<prop name="PropertyTypeName">Concentration</prop>
												<prop name="Position">3</prop>
												<prop name="IsDefault">1</prop>
												<prop name="Concentration">0</prop>
												<obj name="ChannelProp" class="ChannelProperty" version="1">
													<prop name="ChannelIdx">0</prop>
												</obj>
												<prop name="ReadOnly">1</prop>
											</obj>
											<obj name="PropertyObject" class="QuantCpHighProp" version="4">
												<prop name="PropertyTypeName">Cp High</prop>
												<prop name="Position">3</prop>
												<prop name="IsDefault">1</prop>
												<prop name="CpRangeHigh">0</prop>
												<obj name="ChannelProp" class="ChannelProperty" version="1">
													<prop name="ChannelIdx">0</prop>
												</obj>
												<prop name="ReadOnly">1</prop>
											</obj>
											<obj name="PropertyObject" class="QuantCpLowProp" version="4">
												<prop name="PropertyTypeName">Cp Low</prop>
												<prop name="Position">3</prop>
												<prop name="IsDefault">1</prop>
												<prop name="CpRangeLow">0</prop>
												<obj name="ChannelProp" class="ChannelProperty" version="1">
													<prop name="ChannelIdx">0</prop>
												</obj>
												<prop name="ReadOnly">1</prop>
											</obj>
											<obj name="PropertyObject" class="RQEffProp" version="4">
												<prop name="PropertyTypeName">Efficiency</prop>
												<prop name="Position">3</prop>
												<prop name="IsDefault">1</prop>
												<prop name="Efficiency">2</prop>
												<obj name="ChannelProp" class="ChannelProperty" version="1">
													<prop name="ChannelIdx">0</prop>
												</obj>
											</obj>
											<obj name="PropertyObject" class="ChannelGenotype" version="4">
												<prop name="PropertyTypeName">Melt Geno Genotype</prop>
												<prop name="Position">3</prop>
												<prop name="IsDefault">1</prop>
												<prop name="ReadOnly">1</prop>
												<obj name="ChannelProp" class="ChannelProperty" version="1">
													<prop name="ChannelIdx">0</prop>
												</obj>
											</obj>
											<obj name="PropertyObject" class="GroupChannelTypeProp" version="4">
												<prop name="PropertyTypeName">Melt Geno Sample Type</prop>
												<prop name="Position">3</prop>
												<prop name="IsDefault">0</prop>
												<prop name="GroupSampleType">mstUnknown</prop>
												<obj name="ChannelProp" class="ChannelProperty" version="1">
													<prop name="ChannelIdx">0</prop>
												</obj>
											</obj>
											<obj name="PropertyObject" class="QuantSampleTypeProperty" version="4">
												<prop name="PropertyTypeName">Quantification Sample Type</prop>
												<prop name="Position">3</prop>
												<prop name="IsDefault">0</prop>
												<prop name="SampleType">qsUnknown</prop>
												<obj name="ChannelProp" class="ChannelProperty" version="1">
													<prop name="ChannelIdx">0</prop>
												</obj>
											</obj>
											<obj name="PropertyObject" class="ChannelGenotype" version="4">
												<prop name="PropertyTypeName">Scanning Genotype</prop>
												<prop name="Position">3</prop>
												<prop name="IsDefault">1</prop>
												<prop name="ReadOnly">1</prop>
												<obj name="ChannelProp" class="ChannelProperty" version="1">
													<prop name="ChannelIdx">0</prop>
												</obj>
											</obj>
											<obj name="PropertyObject" class="GroupChannelTypeProp" version="4">
												<prop name="PropertyTypeName">Scanning Sample Type</prop>
												<prop name="Position">3</prop>
												<prop name="IsDefault">0</prop>
												<prop name="GroupSampleType">mstUnknown</prop>
												<obj name="ChannelProp" class="ChannelProperty" version="1">
													<prop name="ChannelIdx">0</prop>
												</obj>
											</obj>
											<obj name="PropertyObject" class="TargetName" version="4">
												<prop name="PropertyTypeName">Target Name</prop>
												<prop name="Position">3</prop>
												<prop name="IsDefault">0</prop>
												<prop name="name">AIT</prop>
												<obj name="ChannelProp" class="ChannelProperty" version="1">
													<prop name="ChannelIdx">0</prop>
												</obj>
											</obj>
											<obj name="PropertyObject" class="RQTargetProperty" version="4">
												<prop name="PropertyTypeName">Target Type</prop>
												<prop name="Position">3</prop>
												<prop name="IsDefault">0</prop>
												<prop name="TargetType">dtTarget</prop>
												<obj name="ChannelProp" class="ChannelProperty" version="1">
													<prop name="ChannelIdx">0</prop>
												</obj>
											</obj>
										</list>
									</obj>
								</list>
							</obj>
						</obj>
						<prop name="ChannelPropertyCount">1</prop>
						<prop name="ContainerPosition">3</prop>
						<prop name="HasSampleProperties">1</prop>
						<obj name="SampleProperties" class="PropertyList" version="1">
							<list name="emlist" count="14">
								<obj name="PropertyObject" class="SamplePrefColor" version="4">
									<prop name="PropertyTypeName">Color</prop>
									<prop name="Position">3</prop>
									<prop name="IsDefault">0</prop>
									<prop name="Color">clFuchsia</prop>
								</obj>
								<obj name="PropertyObject" class="DominantChannelProp" version="4">
									<prop name="PropertyTypeName">Dominant Channel</prop>
									<prop name="Position">3</prop>
									<prop name="IsDefault">0</prop>
									<prop name="DominantChannel">0</prop>
								</obj>
								<obj name="PropertyObject" class="Genotype" version="4">
									<prop name="PropertyTypeName">EndPt Genotype</prop>
									<prop name="Position">3</prop>
									<prop name="IsDefault">1</prop>
									<prop name="ReadOnly">1</prop>
								</obj>
								<obj name="PropertyObject" class="GroupingSample" version="4">
									<prop name="PropertyTypeName">EndPt Sample Type</prop>
									<prop name="Position">3</prop>
									<prop name="IsDefault">0</prop>
									<prop name="GroupSampleType">mstUnknown</prop>
								</obj>
								<obj name="PropertyObject" class="SamplePrefLineStyle" version="4">
									<prop name="PropertyTypeName">Line Style</prop>
									<prop name="Position">3</prop>
									<prop name="IsDefault">0</prop>
									<prop name="LineStyle">psSolid</prop>
								</obj>
								<obj name="PropertyObject" class="GenSampleEditNotes" version="4">
									<prop name="PropertyTypeName">Notes</prop>
									<prop name="Position">3</prop>
									<prop name="IsDefault">1</prop>
								</obj>
								<obj name="PropertyObject" class="SamplePrefPointStyle" version="4">
									<prop name="PropertyTypeName">Point Style</prop>
									<prop name="Position">3</prop>
									<prop name="IsDefault">0</prop>
									<prop name="PointStyle">psNothing</prop>
								</obj>
								<obj name="PropertyObject" class="GenSampleEditPosition" version="4">
									<prop name="PropertyTypeName">Position</prop>
									<prop name="Position">3</prop>
									<prop name="IsDefault">1</prop>
								</obj>
								<obj name="PropertyObject" class="GenSampleEditReplicate" version="4">
									<prop name="PropertyTypeName">Replicate of</prop>
									<prop name="Position">3</prop>
									<prop name="IsDefault">0</prop>
									<prop name="ReplicateOf">3</prop>
								</obj>
								<obj name="PropertyObject" class="HTCSampleID" version="4">
									<prop name="PropertyTypeName">Sample ID</prop>
									<prop name="Position">3</prop>
									<prop name="IsDefault">1</prop>
								</obj>
								<obj name="PropertyObject" class="GenSampleEditName" version="4">
									<prop name="PropertyTypeName">Sample Name</prop>
									<prop name="Position">3</prop>
									<prop name="IsDefault">0</prop>
									<prop name="name">1711T</prop>
								</obj>
								<obj name="PropertyObject" class="HTCSamplePrepNotes" version="4">
									<prop name="PropertyTypeName">Sample Prep Notes</prop>
									<prop name="Position">3</prop>
									<prop name="IsDefault">1</prop>
								</obj>
								<obj name="PropertyObject" class="GenSampleEditSubset" version="4">
									<prop name="PropertyTypeName">Subsets</prop>
									<prop name="Position">3</prop>
									<prop name="IsDefault">1</prop>
								</obj>
								<obj name="PropertyObject" class="SamplePrefWidth" version="5">
									<prop name="PropertyTypeName">Width</prop>
									<prop name="Position">3</prop>
									<prop name="IsDefault">1</prop>
									<prop name="Width">1</prop>
								</obj>
							</list>
						</obj>
					</obj>
					<obj name="item" class="SamplePropInfo" version="1">
						<obj name="ChannelProperties" class="ChanPropList" version="2">
							<obj name="ChannelProperties" class="EMList" version="1">
								<list name="emlist" count="1">
									<obj name="item" class="PropertyList" version="1">
										<list name="emlist" count="12">
											<obj name="PropertyObject" class="RQSampleTargetProperty" version="4">
												<prop name="PropertyTypeName">Combined Sample and Target Type</prop>
												<prop name="Position">4</prop>
												<prop name="IsDefault">0</prop>
												<obj name="ChannelProp" class="ChannelProperty" version="1">
													<prop name="ChannelIdx">0</prop>
												</obj>
											</obj>
											<obj name="PropertyObject" class="QuantConcProperty" version="4">
												<prop name="PropertyTypeName">Concentration</prop>
												<prop name="Position">4</prop>
												<prop name="IsDefault">1</prop>
												<prop name="Concentration">0</prop>
												<obj name="ChannelProp" class="ChannelProperty" version="1">
													<prop name="ChannelIdx">0</prop>
												</obj>
												<prop name="ReadOnly">1</prop>
											</obj>
											<obj name="PropertyObject" class="QuantCpHighProp" version="4">
												<prop name="PropertyTypeName">Cp High</prop>
												<prop name="Position">4</prop>
												<prop name="IsDefault">1</prop>
												<prop name="CpRangeHigh">0</prop>
												<obj name="ChannelProp" class="ChannelProperty" version="1">
													<prop name="ChannelIdx">0</prop>
												</obj>
												<prop name="ReadOnly">1</prop>
											</obj>
											<obj name="PropertyObject" class="QuantCpLowProp" version="4">
												<prop name="PropertyTypeName">Cp Low</prop>
												<prop name="Position">4</prop>
												<prop name="IsDefault">1</prop>
												<prop name="CpRangeLow">0</prop>
												<obj name="ChannelProp" class="ChannelProperty" version="1">
													<prop name="ChannelIdx">0</prop>
												</obj>
												<prop name="ReadOnly">1</prop>
											</obj>
											<obj name="PropertyObject" class="RQEffProp" version="4">
												<prop name="PropertyTypeName">Efficiency</prop>
												<prop name="Position">4</prop>
												<prop name="IsDefault">1</prop>
												<prop name="Efficiency">2</prop>
												<obj name="ChannelProp" class="ChannelProperty" version="1">
													<prop name="ChannelIdx">0</prop>
												</obj>
											</obj>
											<obj name="PropertyObject" class="ChannelGenotype" version="4">
												<prop name="PropertyTypeName">Melt Geno Genotype</prop>
												<prop name="Position">4</prop>
												<prop name="IsDefault">1</prop>
												<prop name="ReadOnly">1</prop>
												<obj name="ChannelProp" class="ChannelProperty" version="1">
													<prop name="ChannelIdx">0</prop>
												</obj>
											</obj>
											<obj name="PropertyObject" class="GroupChannelTypeProp" version="4">
												<prop name="PropertyTypeName">Melt Geno Sample Type</prop>
												<prop name="Position">4</prop>
												<prop name="IsDefault">0</prop>
												<prop name="GroupSampleType">mstUnknown</prop>
												<obj name="ChannelProp" class="ChannelProperty" version="1">
													<prop name="ChannelIdx">0</prop>
												</obj>
											</obj>
											<obj name="PropertyObject" class="QuantSampleTypeProperty" version="4">
												<prop name="PropertyTypeName">Quantification Sample Type</prop>
												<prop name="Position">4</prop>
												<prop name="IsDefault">0</prop>
												<prop name="SampleType">qsUnknown</prop>
												<obj name="ChannelProp" class="ChannelProperty" version="1">
													<prop name="ChannelIdx">0</prop>
												</obj>
											</obj>
											<obj name="PropertyObject" class="ChannelGenotype" version="4">
												<prop name="PropertyTypeName">Scanning Genotype</prop>
												<prop name="Position">4</prop>
												<prop name="IsDefault">1</prop>
												<prop name="ReadOnly">1</prop>
												<obj name="ChannelProp" class="ChannelProperty" version="1">
													<prop name="ChannelIdx">0</prop>
												</obj>
											</obj>
											<obj name="PropertyObject" class="GroupChannelTypeProp" version="4">
												<prop name="PropertyTypeName">Scanning Sample Type</prop>
												<prop name="Position">4</prop>
												<prop name="IsDefault">0</prop>
												<prop name="GroupSampleType">mstUnknown</prop>
												<obj name="ChannelProp" class="ChannelProperty" version="1">
													<prop name="ChannelIdx">0</prop>
												</obj>
											</obj>
											<obj name="PropertyObject" class="TargetName" version="4">
												<prop name="PropertyTypeName">Target Name</prop>
												<prop name="Position">4</prop>
												<prop name="IsDefault">0</prop>
												<prop name="name">AIT</prop>
												<obj name="ChannelProp" class="ChannelProperty" version="1">
													<prop name="ChannelIdx">0</prop>
												</obj>
											</obj>
											<obj name="PropertyObject" class="RQTargetProperty" version="4">
												<prop name="PropertyTypeName">Target Type</prop>
												<prop name="Position">4</prop>
												<prop name="IsDefault">0</prop>
												<prop name="TargetType">dtTarget</prop>
												<obj name="ChannelProp" class="ChannelProperty" version="1">
													<prop name="ChannelIdx">0</prop>
												</obj>
											</obj>
										</list>
									</obj>
								</list>
							</obj>
						</obj>
						<prop name="ChannelPropertyCount">1</prop>
						<prop name="ContainerPosition">4</prop>
						<prop name="HasSampleProperties">1</prop>
						<obj name="SampleProperties" class="PropertyList" version="1">
							<list name="emlist" count="14">
								<obj name="PropertyObject" class="SamplePrefColor" version="4">
									<prop name="PropertyTypeName">Color</prop>
									<prop name="Position">4</prop>
									<prop name="IsDefault">0</prop>
									<prop name="Color">clGray</prop>
								</obj>
								<obj name="PropertyObject" class="DominantChannelProp" version="4">
									<prop name="PropertyTypeName">Dominant Channel</prop>
									<prop name="Position">4</prop>
									<prop name="IsDefault">0</prop>
									<prop name="DominantChannel">0</prop>
								</obj>
								<obj name="PropertyObject" class="Genotype" version="4">
									<prop name="PropertyTypeName">EndPt Genotype</prop>
									<prop name="Position">4</prop>
									<prop name="IsDefault">1</prop>
									<prop name="ReadOnly">1</prop>
								</obj>
								<obj name="PropertyObject" class="GroupingSample" version="4">
									<prop name="PropertyTypeName">EndPt Sample Type</prop>
									<prop name="Position">4</prop>
									<prop name="IsDefault">0</prop>
									<prop name="GroupSampleType">mstUnknown</prop>
								</obj>
								<obj name="PropertyObject" class="SamplePrefLineStyle" version="4">
									<prop name="PropertyTypeName">Line Style</prop>
									<prop name="Position">4</prop>
									<prop name="IsDefault">0</prop>
									<prop name="LineStyle">psSolid</prop>
								</obj>
								<obj name="PropertyObject" class="GenSampleEditNotes" version="4">
									<prop name="PropertyTypeName">Notes</prop>
									<prop name="Position">4</prop>
									<prop name="IsDefault">1</prop>
								</obj>
								<obj name="PropertyObject" class="SamplePrefPointStyle" version="4">
									<prop name="PropertyTypeName">Point Style</prop>
									<prop name="Position">4</prop>
									<prop name="IsDefault">0</prop>
									<prop name="PointStyle">psNothing</prop>
								</obj>
								<obj name="PropertyObject" class="GenSampleEditPosition" version="4">
									<prop name="PropertyTypeName">Position</prop>
									<prop name="Position">4</prop>
									<prop name="IsDefault">1</prop>
								</obj>
								<obj name="PropertyObject" class="GenSampleEditReplicate" version="4">
									<prop name="PropertyTypeName">Replicate of</prop>
									<prop name="Position">4</prop>
									<prop name="IsDefault">0</prop>
									<prop name="ReplicateOf">3</prop>
								</obj>
								<obj name="PropertyObject" class="HTCSampleID" version="4">
									<prop name="PropertyTypeName">Sample ID</prop>
									<prop name="Position">4</prop>
									<prop name="IsDefault">1</prop>
								</obj>
								<obj name="PropertyObject" class="GenSampleEditName" version="4">
									<prop name="PropertyTypeName">Sample Name</prop>
									<prop name="Position">4</prop>
									<prop name="IsDefault">0</prop>
									<prop name="name">1711T</prop>
								</obj>
								<obj name="PropertyObject" class="HTCSamplePrepNotes" version="4">
									<prop name="PropertyTypeName">Sample Prep Notes</prop>
									<prop name="Position">4</prop>
									<prop name="IsDefault">1</prop>
								</obj>
								<obj name="PropertyObject" class="GenSampleEditSubset" version="4">
									<prop name="PropertyTypeName">Subsets</prop>
									<prop name="Position">4</prop>
									<prop name="IsDefault">1</prop>
								</obj>
								<obj name="PropertyObject" class="SamplePrefWidth" version="5">
									<prop name="PropertyTypeName">Width</prop>
									<prop name="Position">4</prop>
									<prop name="IsDefault">1</prop>
									<prop name="Width">1</prop>
								</obj>
							</list>
						</obj>
					</obj>
					<obj name="item" class="SamplePropInfo" version="1">
						<obj name="ChannelProperties" class="ChanPropList" version="2">
							<obj name="ChannelProperties" class="EMList" version="1">
								<list name="emlist" count="1">
									<obj name="item" class="PropertyList" version="1">
										<list name="emlist" count="12">
											<obj name="PropertyObject" class="RQSampleTargetProperty" version="4">
												<prop name="PropertyTypeName">Combined Sample and Target Type</prop>
												<prop name="Position">5</prop>
												<prop name="IsDefault">0</prop>
												<obj name="ChannelProp" class="ChannelProperty" version="1">
													<prop name="ChannelIdx">0</prop>
												</obj>
											</obj>
											<obj name="PropertyObject" class="QuantConcProperty" version="4">
												<prop name="PropertyTypeName">Concentration</prop>
												<prop name="Position">5</prop>
												<prop name="IsDefault">1</prop>
												<prop name="Concentration">0</prop>
												<obj name="ChannelProp" class="ChannelProperty" version="1">
													<prop name="ChannelIdx">0</prop>
												</obj>
												<prop name="ReadOnly">1</prop>
											</obj>
											<obj name="PropertyObject" class="QuantCpHighProp" version="4">
												<prop name="PropertyTypeName">Cp High</prop>
												<prop name="Position">5</prop>
												<prop name="IsDefault">1</prop>
												<prop name="CpRangeHigh">0</prop>
												<obj name="ChannelProp" class="ChannelProperty" version="1">
													<prop name="ChannelIdx">0</prop>
												</obj>
												<prop name="ReadOnly">1</prop>
											</obj>
											<obj name="PropertyObject" class="QuantCpLowProp" version="4">
												<prop name="PropertyTypeName">Cp Low</prop>
												<prop name="Position">5</prop>
												<prop name="IsDefault">1</prop>
												<prop name="CpRangeLow">0</prop>
												<obj name="ChannelProp" class="ChannelProperty" version="1">
													<prop name="ChannelIdx">0</prop>
												</obj>
												<prop name="ReadOnly">1</prop>
											</obj>
											<obj name="PropertyObject" class="RQEffProp" version="4">
												<prop name="PropertyTypeName">Efficiency</prop>
												<prop name="Position">5</prop>
												<prop name="IsDefault">1</prop>
												<prop name="Efficiency">2</prop>
												<obj name="ChannelProp" class="ChannelProperty" version="1">
													<prop name="ChannelIdx">0</prop>
												</obj>
											</obj>
											<obj name="PropertyObject" class="ChannelGenotype" version="4">
												<prop name="PropertyTypeName">Melt Geno Genotype</prop>
												<prop name="Position">5</prop>
												<prop name="IsDefault">1</prop>
												<prop name="ReadOnly">1</prop>
												<obj name="ChannelProp" class="ChannelProperty" version="1">
													<prop name="ChannelIdx">0</prop>
												</obj>
											</obj>
											<obj name="PropertyObject" class="GroupChannelTypeProp" version="4">
												<prop name="PropertyTypeName">Melt Geno Sample Type</prop>
												<prop name="Position">5</prop>
												<prop name="IsDefault">0</prop>
												<prop name="GroupSampleType">mstUnknown</prop>
												<obj name="ChannelProp" class="ChannelProperty" version="1">
													<prop name="ChannelIdx">0</prop>
												</obj>
											</obj>
											<obj name="PropertyObject" class="QuantSampleTypeProperty" version="4">
												<prop name="PropertyTypeName">Quantification Sample Type</prop>
												<prop name="Position">5</prop>
												<prop name="IsDefault">0</prop>
												<prop name="SampleType">qsUnknown</prop>
												<obj name="ChannelProp" class="ChannelProperty" version="1">
													<prop name="ChannelIdx">0</prop>
												</obj>
											</obj>
											<obj name="PropertyObject" class="ChannelGenotype" version="4">
												<prop name="PropertyTypeName">Scanning Genotype</prop>
												<prop name="Position">5</prop>
												<prop name="IsDefault">1</prop>
												<prop name="ReadOnly">1</prop>
												<obj name="ChannelProp" class="ChannelProperty" version="1">
													<prop name="ChannelIdx">0</prop>
												</obj>
											</obj>
											<obj name="PropertyObject" class="GroupChannelTypeProp" version="4">
												<prop name="PropertyTypeName">Scanning Sample Type</prop>
												<prop name="Position">5</prop>
												<prop name="IsDefault">0</prop>
												<prop name="GroupSampleType">mstUnknown</prop>
												<obj name="ChannelProp" class="ChannelProperty" version="1">
													<prop name="ChannelIdx">0</prop>
												</obj>
											</obj>
											<obj name="PropertyObject" class="TargetName" version="4">
												<prop name="PropertyTypeName">Target Name</prop>
												<prop name="Position">5</prop>
												<prop name="IsDefault">0</prop>
												<prop name="name">AIT</prop>
												<obj name="ChannelProp" class="ChannelProperty" version="1">
													<prop name="ChannelIdx">0</prop>
												</obj>
											</obj>
											<obj name="PropertyObject" class="RQTargetProperty" version="4">
												<prop name="PropertyTypeName">Target Type</prop>
												<prop name="Position">5</prop>
												<prop name="IsDefault">0</prop>
												<prop name="TargetType">dtTarget</prop>
												<obj name="ChannelProp" class="ChannelProperty" version="1">
													<prop name="ChannelIdx">0</prop>
												</obj>
											</obj>
										</list>
									</obj>
								</list>
							</obj>
						</obj>
						<prop name="ChannelPropertyCount">1</prop>
						<prop name="ContainerPosition">5</prop>
						<prop name="HasSampleProperties">1</prop>
						<obj name="SampleProperties" class="PropertyList" version="1">
							<list name="emlist" count="14">
								<obj name="PropertyObject" class="SamplePrefColor" version="4">
									<prop name="PropertyTypeName">Color</prop>
									<prop name="Position">5</prop>
									<prop name="IsDefault">0</prop>
									<prop name="Color">$0012D7FA</prop>
								</obj>
								<obj name="PropertyObject" class="DominantChannelProp" version="4">
									<prop name="PropertyTypeName">Dominant Channel</prop>
									<prop name="Position">5</prop>
									<prop name="IsDefault">0</prop>
									<prop name="DominantChannel">0</prop>
								</obj>
								<obj name="PropertyObject" class="Genotype" version="4">
									<prop name="PropertyTypeName">EndPt Genotype</prop>
									<prop name="Position">5</prop>
									<prop name="IsDefault">1</prop>
									<prop name="ReadOnly">1</prop>
								</obj>
								<obj name="PropertyObject" class="GroupingSample" version="4">
									<prop name="PropertyTypeName">EndPt Sample Type</prop>
									<prop name="Position">5</prop>
									<prop name="IsDefault">0</prop>
									<prop name="GroupSampleType">mstUnknown</prop>
								</obj>
								<obj name="PropertyObject" class="SamplePrefLineStyle" version="4">
									<prop name="PropertyTypeName">Line Style</prop>
									<prop name="Position">5</prop>
									<prop name="IsDefault">0</prop>
									<prop name="LineStyle">psSolid</prop>
								</obj>
								<obj name="PropertyObject" class="GenSampleEditNotes" version="4">
									<prop name="PropertyTypeName">Notes</prop>
									<prop name="Position">5</prop>
									<prop name="IsDefault">1</prop>
								</obj>
								<obj name="PropertyObject" class="SamplePrefPointStyle" version="4">
									<prop name="PropertyTypeName">Point Style</prop>
									<prop name="Position">5</prop>
									<prop name="IsDefault">0</prop>
									<prop name="PointStyle">psNothing</prop>
								</obj>
								<obj name="PropertyObject" class="GenSampleEditPosition" version="4">
									<prop name="PropertyTypeName">Position</prop>
									<prop name="Position">5</prop>
									<prop name="IsDefault">1</prop>
								</obj>
								<obj name="PropertyObject" class="GenSampleEditReplicate" version="4">
									<prop name="PropertyTypeName">Replicate of</prop>
									<prop name="Position">5</prop>
									<prop name="IsDefault">0</prop>
									<prop name="ReplicateOf">3</prop>
								</obj>
								<obj name="PropertyObject" class="HTCSampleID" version="4">
									<prop name="PropertyTypeName">Sample ID</prop>
									<prop name="Position">5</prop>
									<prop name="IsDefault">1</prop>
								</obj>
								<obj name="PropertyObject" class="GenSampleEditName" version="4">
									<prop name="PropertyTypeName">Sample Name</prop>
									<prop name="Position">5</prop>
									<prop name="IsDefault">0</prop>
									<prop name="name">1711T</prop>
								</obj>
								<obj name="PropertyObject" class="HTCSamplePrepNotes" version="4">
									<prop name="PropertyTypeName">Sample Prep Notes</prop>
									<prop name="Position">5</prop>
									<prop name="IsDefault">1</prop>
								</obj>
								<obj name="PropertyObject" class="GenSampleEditSubset" version="4">
									<prop name="PropertyTypeName">Subsets</prop>
									<prop name="Position">5</prop>
									<prop name="IsDefault">1</prop>
								</obj>
								<obj name="PropertyObject" class="SamplePrefWidth" version="5">
									<prop name="PropertyTypeName">Width</prop>
									<prop name="Position">5</prop>
									<prop name="IsDefault">1</prop>
									<prop name="Width">1</prop>
								</obj>
							</list>
						</obj>
					</obj>
					<obj name="item" class="SamplePropInfo" version="1">
						<obj name="ChannelProperties" class="ChanPropList" version="2">
							<obj name="ChannelProperties" class="EMList" version="1">
								<list name="emlist" count="1">
									<obj name="item" class="PropertyList" version="1">
										<list name="emlist" count="12">
											<obj name="PropertyObject" class="RQSampleTargetProperty" version="4">
												<prop name="PropertyTypeName">Combined Sample and Target Type</prop>
												<prop name="Position">6</prop>
												<prop name="IsDefault">0</prop>
												<obj name="ChannelProp" class="ChannelProperty" version="1">
													<prop name="ChannelIdx">0</prop>
												</obj>
											</obj>
											<obj name="PropertyObject" class="QuantConcProperty" version="4">
												<prop name="PropertyTypeName">Concentration</prop>
												<prop name="Position">6</prop>
												<prop name="IsDefault">1</prop>
												<prop name="Concentration">0</prop>
												<obj name="ChannelProp" class="ChannelProperty" version="1">
													<prop name="ChannelIdx">0</prop>
												</obj>
												<prop name="ReadOnly">1</prop>
											</obj>
											<obj name="PropertyObject" class="QuantCpHighProp" version="4">
												<prop name="PropertyTypeName">Cp High</prop>
												<prop name="Position">6</prop>
												<prop name="IsDefault">1</prop>
												<prop name="CpRangeHigh">0</prop>
												<obj name="ChannelProp" class="ChannelProperty" version="1">
													<prop name="ChannelIdx">0</prop>
												</obj>
												<prop name="ReadOnly">1</prop>
											</obj>
											<obj name="PropertyObject" class="QuantCpLowProp" version="4">
												<prop name="PropertyTypeName">Cp Low</prop>
												<prop name="Position">6</prop>
												<prop name="IsDefault">1</prop>
												<prop name="CpRangeLow">0</prop>
												<obj name="ChannelProp" class="ChannelProperty" version="1">
													<prop name="ChannelIdx">0</prop>
												</obj>
												<prop name="ReadOnly">1</prop>
											</obj>
											<obj name="PropertyObject" class="RQEffProp" version="4">
												<prop name="PropertyTypeName">Efficiency</prop>
												<prop name="Position">6</prop>
												<prop name="IsDefault">1</prop>
												<prop name="Efficiency">2</prop>
												<obj name="ChannelProp" class="ChannelProperty" version="1">
													<prop name="ChannelIdx">0</prop>
												</obj>
											</obj>
											<obj name="PropertyObject" class="ChannelGenotype" version="4">
												<prop name="PropertyTypeName">Melt Geno Genotype</prop>
												<prop name="Position">6</prop>
												<prop name="IsDefault">1</prop>
												<prop name="ReadOnly">1</prop>
												<obj name="ChannelProp" class="ChannelProperty" version="1">
													<prop name="ChannelIdx">0</prop>
												</obj>
											</obj>
											<obj name="PropertyObject" class="GroupChannelTypeProp" version="4">
												<prop name="PropertyTypeName">Melt Geno Sample Type</prop>
												<prop name="Position">6</prop>
												<prop name="IsDefault">0</prop>
												<prop name="GroupSampleType">mstUnknown</prop>
												<obj name="ChannelProp" class="ChannelProperty" version="1">
													<prop name="ChannelIdx">0</prop>
												</obj>
											</obj>
											<obj name="PropertyObject" class="QuantSampleTypeProperty" version="4">
												<prop name="PropertyTypeName">Quantification Sample Type</prop>
												<prop name="Position">6</prop>
												<prop name="IsDefault">0</prop>
												<prop name="SampleType">qsUnknown</prop>
												<obj name="ChannelProp" class="ChannelProperty" version="1">
													<prop name="ChannelIdx">0</prop>
												</obj>
											</obj>
											<obj name="PropertyObject" class="ChannelGenotype" version="4">
												<prop name="PropertyTypeName">Scanning Genotype</prop>
												<prop name="Position">6</prop>
												<prop name="IsDefault">1</prop>
												<prop name="ReadOnly">1</prop>
												<obj name="ChannelProp" class="ChannelProperty" version="1">
													<prop name="ChannelIdx">0</prop>
												</obj>
											</obj>
											<obj name="PropertyObject" class="GroupChannelTypeProp" version="4">
												<prop name="PropertyTypeName">Scanning Sample Type</prop>
												<prop name="Position">6</prop>
												<prop name="IsDefault">0</prop>
												<prop name="GroupSampleType">mstUnknown</prop>
												<obj name="ChannelProp" class="ChannelProperty" version="1">
													<prop name="ChannelIdx">0</prop>
												</obj>
											</obj>
											<obj name="PropertyObject" class="TargetName" version="4">
												<prop name="PropertyTypeName">Target Name</prop>
												<prop name="Position">6</prop>
												<prop name="IsDefault">0</prop>
												<prop name="name">HPRT</prop>
												<obj name="ChannelProp" class="ChannelProperty" version="1">
													<prop name="ChannelIdx">0</prop>
												</obj>
											</obj>
											<obj name="PropertyObject" class="RQTargetProperty" version="4">
												<prop name="PropertyTypeName">Target Type</prop>
												<prop name="Position">6</prop>
												<prop name="IsDefault">0</prop>
												<prop name="TargetType">dtReference</prop>
												<obj name="ChannelProp" class="ChannelProperty" version="1">
													<prop name="ChannelIdx">0</prop>
												</obj>
											</obj>
										</list>
									</obj>
								</list>
							</obj>
						</obj>
						<prop name="ChannelPropertyCount">1</prop>
						<prop name="ContainerPosition">6</prop>
						<prop name="HasSampleProperties">1</prop>
						<obj name="SampleProperties" class="PropertyList" version="1">
							<list name="emlist" count="14">
								<obj name="PropertyObject" class="SamplePrefColor" version="4">
									<prop name="PropertyTypeName">Color</prop>
									<prop name="Position">6</prop>
									<prop name="IsDefault">0</prop>
									<prop name="Color">$00000097</prop>
								</obj>
								<obj name="PropertyObject" class="DominantChannelProp" version="4">
									<prop name="PropertyTypeName">Dominant Channel</prop>
									<prop name="Position">6</prop>
									<prop name="IsDefault">0</prop>
									<prop name="DominantChannel">0</prop>
								</obj>
								<obj name="PropertyObject" class="Genotype" version="4">
									<prop name="PropertyTypeName">EndPt Genotype</prop>
									<prop name="Position">6</prop>
									<prop name="IsDefault">1</prop>
									<prop name="ReadOnly">1</prop>
								</obj>
								<obj name="PropertyObject" class="GroupingSample" version="4">
									<prop name="PropertyTypeName">EndPt Sample Type</prop>
									<prop name="Position">6</prop>
									<prop name="IsDefault">0</prop>
									<prop name="GroupSampleType">mstUnknown</prop>
								</obj>
								<obj name="PropertyObject" class="SamplePrefLineStyle" version="4">
									<prop name="PropertyTypeName">Line Style</prop>
									<prop name="Position">6</prop>
									<prop name="IsDefault">0</prop>
									<prop name="LineStyle">psSolid</prop>
								</obj>
								<obj name="PropertyObject" class="GenSampleEditNotes" version="4">
									<prop name="PropertyTypeName">Notes</prop>
									<prop name="Position">6</prop>
									<prop name="IsDefault">1</prop>
								</obj>
								<obj name="PropertyObject" class="SamplePrefPointStyle" version="4">
									<prop name="PropertyTypeName">Point Style</prop>
									<prop name="Position">6</prop>
									<prop name="IsDefault">0</prop>
									<prop name="PointStyle">psNothing</prop>
								</obj>
								<obj name="PropertyObject" class="GenSampleEditPosition" version="4">
									<prop name="PropertyTypeName">Position</prop>
									<prop name="Position">6</prop>
									<prop name="IsDefault">1</prop>
								</obj>
								<obj name="PropertyObject" class="GenSampleEditReplicate" version="4">
									<prop name="PropertyTypeName">Replicate of</prop>
									<prop name="Position">6</prop>
									<prop name="IsDefault">0</prop>
									<prop name="ReplicateOf">6</prop>
								</obj>
								<obj name="PropertyObject" class="HTCSampleID" version="4">
									<prop name="PropertyTypeName">Sample ID</prop>
									<prop name="Position">6</prop>
									<prop name="IsDefault">1</prop>
								</obj>
								<obj name="PropertyObject" class="GenSampleEditName" version="4">
									<prop name="PropertyTypeName">Sample Name</prop>
									<prop name="Position">6</prop>
									<prop name="IsDefault">0</prop>
									<prop name="name">1711N</prop>
								</obj>
								<obj name="PropertyObject" class="HTCSamplePrepNotes" version="4">
									<prop name="PropertyTypeName">Sample Prep Notes</prop>
									<prop name="Position">6</prop>
									<prop name="IsDefault">1</prop>
								</obj>
								<obj name="PropertyObject" class="GenSampleEditSubset" version="4">
									<prop name="PropertyTypeName">Subsets</prop>
									<prop name="Position">6</prop>
									<prop name="IsDefault">1</prop>
								</obj>
								<obj name="PropertyObject" class="SamplePrefWidth" version="5">
									<prop name="PropertyTypeName">Width</prop>
									<prop name="Position">6</prop>
									<prop name="IsDefault">1</prop>
									<prop name="Width">1</prop>
								</obj>
							</list>
						</obj>
					</obj>
					<obj name="item" class="SamplePropInfo" version="1">
						<obj name="ChannelProperties" class="ChanPropList" version="2">
							<obj name="ChannelProperties" class="EMList" version="1">
								<list name="emlist" count="1">
									<obj name="item" class="PropertyList" version="1">
										<list name="emlist" count="12">
											<obj name="PropertyObject" class="RQSampleTargetProperty" version="4">
												<prop name="PropertyTypeName">Combined Sample and Target Type</prop>
												<prop name="Position">7</prop>
												<prop name="IsDefault">0</prop>
												<obj name="ChannelProp" class="ChannelProperty" version="1">
													<prop name="ChannelIdx">0</prop>
												</obj>
											</obj>
											<obj name="PropertyObject" class="QuantConcProperty" version="4">
												<prop name="PropertyTypeName">Concentration</prop>
												<prop name="Position">7</prop>
												<prop name="IsDefault">1</prop>
												<prop name="Concentration">0</prop>
												<obj name="ChannelProp" class="ChannelProperty" version="1">
													<prop name="ChannelIdx">0</prop>
												</obj>
												<prop name="ReadOnly">1</prop>
											</obj>
											<obj name="PropertyObject" class="QuantCpHighProp" version="4">
												<prop name="PropertyTypeName">Cp High</prop>
												<prop name="Position">7</prop>
												<prop name="IsDefault">1</prop>
												<prop name="CpRangeHigh">0</prop>
												<obj name="ChannelProp" class="ChannelProperty" version="1">
													<prop name="ChannelIdx">0</prop>
												</obj>
												<prop name="ReadOnly">1</prop>
											</obj>
											<obj name="PropertyObject" class="QuantCpLowProp" version="4">
												<prop name="PropertyTypeName">Cp Low</prop>
												<prop name="Position">7</prop>
												<prop name="IsDefault">1</prop>
												<prop name="CpRangeLow">0</prop>
												<obj name="ChannelProp" class="ChannelProperty" version="1">
													<prop name="ChannelIdx">0</prop>
												</obj>
												<prop name="ReadOnly">1</prop>
											</obj>
											<obj name="PropertyObject" class="RQEffProp" version="4">
												<prop name="PropertyTypeName">Efficiency</prop>
												<prop name="Position">7</prop>
												<prop name="IsDefault">1</prop>
												<prop name="Efficiency">2</prop>
												<obj name="ChannelProp" class="ChannelProperty" version="1">
													<prop name="ChannelIdx">0</prop>
												</obj>
											</obj>
											<obj name="PropertyObject" class="ChannelGenotype" version="4">
												<prop name="PropertyTypeName">Melt Geno Genotype</prop>
												<prop name="Position">7</prop>
												<prop name="IsDefault">1</prop>
												<prop name="ReadOnly">1</prop>
												<obj name="ChannelProp" class="ChannelProperty" version="1">
													<prop name="ChannelIdx">0</prop>
												</obj>
											</obj>
											<obj name="PropertyObject" class="GroupChannelTypeProp" version="4">
												<prop name="PropertyTypeName">Melt Geno Sample Type</prop>
												<prop name="Position">7</prop>
												<prop name="IsDefault">0</prop>
												<prop name="GroupSampleType">mstUnknown</prop>
												<obj name="ChannelProp" class="ChannelProperty" version="1">
													<prop name="ChannelIdx">0</prop>
												</obj>
											</obj>
											<obj name="PropertyObject" class="QuantSampleTypeProperty" version="4">
												<prop name="PropertyTypeName">Quantification Sample Type</prop>
												<prop name="Position">7</prop>
												<prop name="IsDefault">0</prop>
												<prop name="SampleType">qsUnknown</prop>
												<obj name="ChannelProp" class="ChannelProperty" version="1">
													<prop name="ChannelIdx">0</prop>
												</obj>
											</obj>
											<obj name="PropertyObject" class="ChannelGenotype" version="4">
												<prop name="PropertyTypeName">Scanning Genotype</prop>
												<prop name="Position">7</prop>
												<prop name="IsDefault">1</prop>
												<prop name="ReadOnly">1</prop>
												<obj name="ChannelProp" class="ChannelProperty" version="1">
													<prop name="ChannelIdx">0</prop>
												</obj>
											</obj>
											<obj name="PropertyObject" class="GroupChannelTypeProp" version="4">
												<prop name="PropertyTypeName">Scanning Sample Type</prop>
												<prop name="Position">7</prop>
												<prop name="IsDefault">0</prop>
												<prop name="GroupSampleType">mstUnknown</prop>
												<obj name="ChannelProp" class="ChannelProperty" version="1">
													<prop name="ChannelIdx">0</prop>
												</obj>
											</obj>
											<obj name="PropertyObject" class="TargetName" version="4">
												<prop name="PropertyTypeName">Target Name</prop>
												<prop name="Position">7</prop>
												<prop name="IsDefault">0</prop>
												<prop name="name">HPRT</prop>
												<obj name="ChannelProp" class="ChannelProperty" version="1">
													<prop name="ChannelIdx">0</prop>
												</obj>
											</obj>
											<obj name="PropertyObject" class="RQTargetProperty" version="4">
												<prop name="PropertyTypeName">Target Type</prop>
												<prop name="Position">7</prop>
												<prop name="IsDefault">0</prop>
												<prop name="TargetType">dtReference</prop>
												<obj name="ChannelProp" class="ChannelProperty" version="1">
													<prop name="ChannelIdx">0</prop>
												</obj>
											</obj>
										</list>
									</obj>
								</list>
							</obj>
						</obj>
						<prop name="ChannelPropertyCount">1</prop>
						<prop name="ContainerPosition">7</prop>
						<prop name="HasSampleProperties">1</prop>
						<obj name="SampleProperties" class="PropertyList" version="1">
							<list name="emlist" count="14">
								<obj name="PropertyObject" class="SamplePrefColor" version="4">
									<prop name="PropertyTypeName">Color</prop>
									<prop name="Position">7</prop>
									<prop name="IsDefault">0</prop>
									<prop name="Color">$00FFFF0F</prop>
								</obj>
								<obj name="PropertyObject" class="DominantChannelProp" version="4">
									<prop name="PropertyTypeName">Dominant Channel</prop>
									<prop name="Position">7</prop>
									<prop name="IsDefault">0</prop>
									<prop name="DominantChannel">0</prop>
								</obj>
								<obj name="PropertyObject" class="Genotype" version="4">
									<prop name="PropertyTypeName">EndPt Genotype</prop>
									<prop name="Position">7</prop>
									<prop name="IsDefault">1</prop>
									<prop name="ReadOnly">1</prop>
								</obj>
								<obj name="PropertyObject" class="GroupingSample" version="4">
									<prop name="PropertyTypeName">EndPt Sample Type</prop>
									<prop name="Position">7</prop>
									<prop name="IsDefault">0</prop>
									<prop name="GroupSampleType">mstUnknown</prop>
								</obj>
								<obj name="PropertyObject" class="SamplePrefLineStyle" version="4">
									<prop name="PropertyTypeName">Line Style</prop>
									<prop name="Position">7</prop>
									<prop name="IsDefault">0</prop>
									<prop name="LineStyle">psSolid</prop>
								</obj>
								<obj name="PropertyObject" class="GenSampleEditNotes" version="4">
									<prop name="PropertyTypeName">Notes</prop>
									<prop name="Position">7</prop>
									<prop name="IsDefault">1</prop>
								</obj>
								<obj name="PropertyObject" class="SamplePrefPointStyle" version="4">
									<prop name="PropertyTypeName">Point Style</prop>
									<prop name="Position">7</prop>
									<prop name="IsDefault">0</prop>
									<prop name="PointStyle">psNothing</prop>
								</obj>
								<obj name="PropertyObject" class="GenSampleEditPosition" version="4">
									<prop name="PropertyTypeName">Position</prop>
									<prop name="Position">7</prop>
									<prop name="IsDefault">1</prop>
								</obj>
								<obj name="PropertyObject" class="GenSampleEditReplicate" version="4">
									<prop name="PropertyTypeName">Replicate of</prop>
									<prop name="Position">7</prop>
									<prop name="IsDefault">0</prop>
									<prop name="ReplicateOf">6</prop>
								</obj>
								<obj name="PropertyObject" class="HTCSampleID" version="4">
									<prop name="PropertyTypeName">Sample ID</prop>
									<prop name="Position">7</prop>
									<prop name="IsDefault">1</prop>
								</obj>
								<obj name="PropertyObject" class="GenSampleEditName" version="4">
									<prop name="PropertyTypeName">Sample Name</prop>
									<prop name="Position">7</prop>
									<prop name="IsDefault">0</prop>
									<prop name="name">1711N</prop>
								</obj>
								<obj name="PropertyObject" class="HTCSamplePrepNotes" version="4">
									<prop name="PropertyTypeName">Sample Prep Notes</prop>
									<prop name="Position">7</prop>
									<prop name="IsDefault">1</prop>
								</obj>
								<obj name="PropertyObject" class="GenSampleEditSubset" version="4">
									<prop name="PropertyTypeName">Subsets</prop>
									<prop name="Position">7</prop>
									<prop name="IsDefault">1</prop>
								</obj>
								<obj name="PropertyObject" class="SamplePrefWidth" version="5">
									<prop name="PropertyTypeName">Width</prop>
									<prop name="Position">7</prop>
									<prop name="IsDefault">1</prop>
									<prop name="Width">1</prop>
								</obj>
							</list>
						</obj>
					</obj>
					<obj name="item" class="SamplePropInfo" version="1">
						<obj name="ChannelProperties" class="ChanPropList" version="2">
							<obj name="ChannelProperties" class="EMList" version="1">
								<list name="emlist" count="1">
									<obj name="item" class="PropertyList" version="1">
										<list name="emlist" count="12">
											<obj name="PropertyObject" class="RQSampleTargetProperty" version="4">
												<prop name="PropertyTypeName">Combined Sample and Target Type</prop>
												<prop name="Position">8</prop>
												<prop name="IsDefault">0</prop>
												<obj name="ChannelProp" class="ChannelProperty" version="1">
													<prop name="ChannelIdx">0</prop>
												</obj>
											</obj>
											<obj name="PropertyObject" class="QuantConcProperty" version="4">
												<prop name="PropertyTypeName">Concentration</prop>
												<prop name="Position">8</prop>
												<prop name="IsDefault">1</prop>
												<prop name="Concentration">0</prop>
												<obj name="ChannelProp" class="ChannelProperty" version="1">
													<prop name="ChannelIdx">0</prop>
												</obj>
												<prop name="ReadOnly">1</prop>
											</obj>
											<obj name="PropertyObject" class="QuantCpHighProp" version="4">
												<prop name="PropertyTypeName">Cp High</prop>
												<prop name="Position">8</prop>
												<prop name="IsDefault">1</prop>
												<prop name="CpRangeHigh">0</prop>
												<obj name="ChannelProp" class="ChannelProperty" version="1">
													<prop name="ChannelIdx">0</prop>
												</obj>
												<prop name="ReadOnly">1</prop>
											</obj>
											<obj name="PropertyObject" class="QuantCpLowProp" version="4">
												<prop name="PropertyTypeName">Cp Low</prop>
												<prop name="Position">8</prop>
												<prop name="IsDefault">1</prop>
												<prop name="CpRangeLow">0</prop>
												<obj name="ChannelProp" class="ChannelProperty" version="1">
													<prop name="ChannelIdx">0</prop>
												</obj>
												<prop name="ReadOnly">1</prop>
											</obj>
											<obj name="PropertyObject" class="RQEffProp" version="4">
												<prop name="PropertyTypeName">Efficiency</prop>
												<prop name="Position">8</prop>
												<prop name="IsDefault">1</prop>
												<prop name="Efficiency">2</prop>
												<obj name="ChannelProp" class="ChannelProperty" version="1">
													<prop name="ChannelIdx">0</prop>
												</obj>
											</obj>
											<obj name="PropertyObject" class="ChannelGenotype" version="4">
												<prop name="PropertyTypeName">Melt Geno Genotype</prop>
												<prop name="Position">8</prop>
												<prop name="IsDefault">1</prop>
												<prop name="ReadOnly">1</prop>
												<obj name="ChannelProp" class="ChannelProperty" version="1">
													<prop name="ChannelIdx">0</prop>
												</obj>
											</obj>
											<obj name="PropertyObject" class="GroupChannelTypeProp" version="4">
												<prop name="PropertyTypeName">Melt Geno Sample Type</prop>
												<prop name="Position">8</prop>
												<prop name="IsDefault">0</prop>
												<prop name="GroupSampleType">mstUnknown</prop>
												<obj name="ChannelProp" class="ChannelProperty" version="1">
													<prop name="ChannelIdx">0</prop>
												</obj>
											</obj>
											<obj name="PropertyObject" class="QuantSampleTypeProperty" version="4">
												<prop name="PropertyTypeName">Quantification Sample Type</prop>
												<prop name="Position">8</prop>
												<prop name="IsDefault">0</prop>
												<prop name="SampleType">qsUnknown</prop>
												<obj name="ChannelProp" class="ChannelProperty" version="1">
													<prop name="ChannelIdx">0</prop>
												</obj>
											</obj>
											<obj name="PropertyObject" class="ChannelGenotype" version="4">
												<prop name="PropertyTypeName">Scanning Genotype</prop>
												<prop name="Position">8</prop>
												<prop name="IsDefault">1</prop>
												<prop name="ReadOnly">1</prop>
												<obj name="ChannelProp" class="ChannelProperty" version="1">
													<prop name="ChannelIdx">0</prop>
												</obj>
											</obj>
											<obj name="PropertyObject" class="GroupChannelTypeProp" version="4">
												<prop name="PropertyTypeName">Scanning Sample Type</prop>
												<prop name="Position">8</prop>
												<prop name="IsDefault">0</prop>
												<prop name="GroupSampleType">mstUnknown</prop>
												<obj name="ChannelProp" class="ChannelProperty" version="1">
													<prop name="ChannelIdx">0</prop>
												</obj>
											</obj>
											<obj name="PropertyObject" class="TargetName" version="4">
												<prop name="PropertyTypeName">Target Name</prop>
												<prop name="Position">8</prop>
												<prop name="IsDefault">0</prop>
												<prop name="name">HPRT</prop>
												<obj name="ChannelProp" class="ChannelProperty" version="1">
													<prop name="ChannelIdx">0</prop>
												</obj>
											</obj>
											<obj name="PropertyObject" class="RQTargetProperty" version="4">
												<prop name="PropertyTypeName">Target Type</prop>
												<prop name="Position">8</prop>
												<prop name="IsDefault">0</prop>
												<prop name="TargetType">dtReference</prop>
												<obj name="ChannelProp" class="ChannelProperty" version="1">
													<prop name="ChannelIdx">0</prop>
												</obj>
											</obj>
										</list>
									</obj>
								</list>
							</obj>
						</obj>
						<prop name="ChannelPropertyCount">1</prop>
						<prop name="ContainerPosition">8</prop>
						<prop name="HasSampleProperties">1</prop>
						<obj name="SampleProperties" class="PropertyList" version="1">
							<list name="emlist" count="14">
								<obj name="PropertyObject" class="SamplePrefColor" version="4">
									<prop name="PropertyTypeName">Color</prop>
									<prop name="Position">8</prop>
									<prop name="IsDefault">0</prop>
									<prop name="Color">$00404000</prop>
								</obj>
								<obj name="PropertyObject" class="DominantChannelProp" version="4">
									<prop name="PropertyTypeName">Dominant Channel</prop>
									<prop name="Position">8</prop>
									<prop name="IsDefault">0</prop>
									<prop name="DominantChannel">0</prop>
								</obj>
								<obj name="PropertyObject" class="Genotype" version="4">
									<prop name="PropertyTypeName">EndPt Genotype</prop>
									<prop name="Position">8</prop>
									<prop name="IsDefault">1</prop>
									<prop name="ReadOnly">1</prop>
								</obj>
								<obj name="PropertyObject" class="GroupingSample" version="4">
									<prop name="PropertyTypeName">EndPt Sample Type</prop>
									<prop name="Position">8</prop>
									<prop name="IsDefault">0</prop>
									<prop name="GroupSampleType">mstUnknown</prop>
								</obj>
								<obj name="PropertyObject" class="SamplePrefLineStyle" version="4">
									<prop name="PropertyTypeName">Line Style</prop>
									<prop name="Position">8</prop>
									<prop name="IsDefault">0</prop>
									<prop name="LineStyle">psSolid</prop>
								</obj>
								<obj name="PropertyObject" class="GenSampleEditNotes" version="4">
									<prop name="PropertyTypeName">Notes</prop>
									<prop name="Position">8</prop>
									<prop name="IsDefault">1</prop>
								</obj>
								<obj name="PropertyObject" class="SamplePrefPointStyle" version="4">
									<prop name="PropertyTypeName">Point Style</prop>
									<prop name="Position">8</prop>
									<prop name="IsDefault">0</prop>
									<prop name="PointStyle">psNothing</prop>
								</obj>
								<obj name="PropertyObject" class="GenSampleEditPosition" version="4">
									<prop name="PropertyTypeName">Position</prop>
									<prop name="Position">8</prop>
									<prop name="IsDefault">1</prop>
								</obj>
								<obj name="PropertyObject" class="GenSampleEditReplicate" version="4">
									<prop name="PropertyTypeName">Replicate of</prop>
									<prop name="Position">8</prop>
									<prop name="IsDefault">0</prop>
									<prop name="ReplicateOf">6</prop>
								</obj>
								<obj name="PropertyObject" class="HTCSampleID" version="4">
									<prop name="PropertyTypeName">Sample ID</prop>
									<prop name="Position">8</prop>
									<prop name="IsDefault">1</prop>
								</obj>
								<obj name="PropertyObject" class="GenSampleEditName" version="4">
									<prop name="PropertyTypeName">Sample Name</prop>
									<prop name="Position">8</prop>
									<prop name="IsDefault">0</prop>
									<prop name="name">1711N</prop>
								</obj>
								<obj name="PropertyObject" class="HTCSamplePrepNotes" version="4">
									<prop name="PropertyTypeName">Sample Prep Notes</prop>
									<prop name="Position">8</prop>
									<prop name="IsDefault">1</prop>
								</obj>
								<obj name="PropertyObject" class="GenSampleEditSubset" version="4">
									<prop name="PropertyTypeName">Subsets</prop>
									<prop name="Position">8</prop>
									<prop name="IsDefault">1</prop>
								</obj>
								<obj name="PropertyObject" class="SamplePrefWidth" version="5">
									<prop name="PropertyTypeName">Width</prop>
									<prop name="Position">8</prop>
									<prop name="IsDefault">1</prop>
									<prop name="Width">1</prop>
								</obj>
							</list>
						</obj>
					</obj>
					<obj name="item" class="SamplePropInfo" version="1">
						<obj name="ChannelProperties" class="ChanPropList" version="2">
							<obj name="ChannelProperties" class="EMList" version="1">
								<list name="emlist" count="1">
									<obj name="item" class="PropertyList" version="1">
										<list name="emlist" count="12">
											<obj name="PropertyObject" class="RQSampleTargetProperty" version="4">
												<prop name="PropertyTypeName">Combined Sample and Target Type</prop>
												<prop name="Position">9</prop>
												<prop name="IsDefault">0</prop>
												<obj name="ChannelProp" class="ChannelProperty" version="1">
													<prop name="ChannelIdx">0</prop>
												</obj>
											</obj>
											<obj name="PropertyObject" class="QuantConcProperty" version="4">
												<prop name="PropertyTypeName">Concentration</prop>
												<prop name="Position">9</prop>
												<prop name="IsDefault">1</prop>
												<prop name="Concentration">0</prop>
												<obj name="ChannelProp" class="ChannelProperty" version="1">
													<prop name="ChannelIdx">0</prop>
												</obj>
												<prop name="ReadOnly">1</prop>
											</obj>
											<obj name="PropertyObject" class="QuantCpHighProp" version="4">
												<prop name="PropertyTypeName">Cp High</prop>
												<prop name="Position">9</prop>
												<prop name="IsDefault">1</prop>
												<prop name="CpRangeHigh">0</prop>
												<obj name="ChannelProp" class="ChannelProperty" version="1">
													<prop name="ChannelIdx">0</prop>
												</obj>
												<prop name="ReadOnly">1</prop>
											</obj>
											<obj name="PropertyObject" class="QuantCpLowProp" version="4">
												<prop name="PropertyTypeName">Cp Low</prop>
												<prop name="Position">9</prop>
												<prop name="IsDefault">1</prop>
												<prop name="CpRangeLow">0</prop>
												<obj name="ChannelProp" class="ChannelProperty" version="1">
													<prop name="ChannelIdx">0</prop>
												</obj>
												<prop name="ReadOnly">1</prop>
											</obj>
											<obj name="PropertyObject" class="RQEffProp" version="4">
												<prop name="PropertyTypeName">Efficiency</prop>
												<prop name="Position">9</prop>
												<prop name="IsDefault">1</prop>
												<prop name="Efficiency">2</prop>
												<obj name="ChannelProp" class="ChannelProperty" version="1">
													<prop name="ChannelIdx">0</prop>
												</obj>
											</obj>
											<obj name="PropertyObject" class="ChannelGenotype" version="4">
												<prop name="PropertyTypeName">Melt Geno Genotype</prop>
												<prop name="Position">9</prop>
												<prop name="IsDefault">1</prop>
												<prop name="ReadOnly">1</prop>
												<obj name="ChannelProp" class="ChannelProperty" version="1">
													<prop name="ChannelIdx">0</prop>
												</obj>
											</obj>
											<obj name="PropertyObject" class="GroupChannelTypeProp" version="4">
												<prop name="PropertyTypeName">Melt Geno Sample Type</prop>
												<prop name="Position">9</prop>
												<prop name="IsDefault">0</prop>
												<prop name="GroupSampleType">mstUnknown</prop>
												<obj name="ChannelProp" class="ChannelProperty" version="1">
													<prop name="ChannelIdx">0</prop>
												</obj>
											</obj>
											<obj name="PropertyObject" class="QuantSampleTypeProperty" version="4">
												<prop name="PropertyTypeName">Quantification Sample Type</prop>
												<prop name="Position">9</prop>
												<prop name="IsDefault">0</prop>
												<prop name="SampleType">qsUnknown</prop>
												<obj name="ChannelProp" class="ChannelProperty" version="1">
													<prop name="ChannelIdx">0</prop>
												</obj>
											</obj>
											<obj name="PropertyObject" class="ChannelGenotype" version="4">
												<prop name="PropertyTypeName">Scanning Genotype</prop>
												<prop name="Position">9</prop>
												<prop name="IsDefault">1</prop>
												<prop name="ReadOnly">1</prop>
												<obj name="ChannelProp" class="ChannelProperty" version="1">
													<prop name="ChannelIdx">0</prop>
												</obj>
											</obj>
											<obj name="PropertyObject" class="GroupChannelTypeProp" version="4">
												<prop name="PropertyTypeName">Scanning Sample Type</prop>
												<prop name="Position">9</prop>
												<prop name="IsDefault">0</prop>
												<prop name="GroupSampleType">mstUnknown</prop>
												<obj name="ChannelProp" class="ChannelProperty" version="1">
													<prop name="ChannelIdx">0</prop>
												</obj>
											</obj>
											<obj name="PropertyObject" class="TargetName" version="4">
												<prop name="PropertyTypeName">Target Name</prop>
												<prop name="Position">9</prop>
												<prop name="IsDefault">0</prop>
												<prop name="name">AIT</prop>
												<obj name="ChannelProp" class="ChannelProperty" version="1">
													<prop name="ChannelIdx">0</prop>
												</obj>
											</obj>
											<obj name="PropertyObject" class="RQTargetProperty" version="4">
												<prop name="PropertyTypeName">Target Type</prop>
												<prop name="Position">9</prop>
												<prop name="IsDefault">0</prop>
												<prop name="TargetType">dtTarget</prop>
												<obj name="ChannelProp" class="ChannelProperty" version="1">
													<prop name="ChannelIdx">0</prop>
												</obj>
											</obj>
										</list>
									</obj>
								</list>
							</obj>
						</obj>
						<prop name="ChannelPropertyCount">1</prop>
						<prop name="ContainerPosition">9</prop>
						<prop name="HasSampleProperties">1</prop>
						<obj name="SampleProperties" class="PropertyList" version="1">
							<list name="emlist" count="14">
								<obj name="PropertyObject" class="SamplePrefColor" version="4">
									<prop name="PropertyTypeName">Color</prop>
									<prop name="Position">9</prop>
									<prop name="IsDefault">0</prop>
									<prop name="Color">$004080FF</prop>
								</obj>
								<obj name="PropertyObject" class="DominantChannelProp" version="4">
									<prop name="PropertyTypeName">Dominant Channel</prop>
									<prop name="Position">9</prop>
									<prop name="IsDefault">0</prop>
									<prop name="DominantChannel">0</prop>
								</obj>
								<obj name="PropertyObject" class="Genotype" version="4">
									<prop name="PropertyTypeName">EndPt Genotype</prop>
									<prop name="Position">9</prop>
									<prop name="IsDefault">1</prop>
									<prop name="ReadOnly">1</prop>
								</obj>
								<obj name="PropertyObject" class="GroupingSample" version="4">
									<prop name="PropertyTypeName">EndPt Sample Type</prop>
									<prop name="Position">9</prop>
									<prop name="IsDefault">0</prop>
									<prop name="GroupSampleType">mstUnknown</prop>
								</obj>
								<obj name="PropertyObject" class="SamplePrefLineStyle" version="4">
									<prop name="PropertyTypeName">Line Style</prop>
									<prop name="Position">9</prop>
									<prop name="IsDefault">0</prop>
									<prop name="LineStyle">psSolid</prop>
								</obj>
								<obj name="PropertyObject" class="GenSampleEditNotes" version="4">
									<prop name="PropertyTypeName">Notes</prop>
									<prop name="Position">9</prop>
									<prop name="IsDefault">1</prop>
								</obj>
								<obj name="PropertyObject" class="SamplePrefPointStyle" version="4">
									<prop name="PropertyTypeName">Point Style</prop>
									<prop name="Position">9</prop>
									<prop name="IsDefault">0</prop>
									<prop name="PointStyle">psNothing</prop>
								</obj>
								<obj name="PropertyObject" class="GenSampleEditPosition" version="4">
									<prop name="PropertyTypeName">Position</prop>
									<prop name="Position">9</prop>
									<prop name="IsDefault">1</prop>
								</obj>
								<obj name="PropertyObject" class="GenSampleEditReplicate" version="4">
									<prop name="PropertyTypeName">Replicate of</prop>
									<prop name="Position">9</prop>
									<prop name="IsDefault">0</prop>
									<prop name="ReplicateOf">9</prop>
								</obj>
								<obj name="PropertyObject" class="HTCSampleID" version="4">
									<prop name="PropertyTypeName">Sample ID</prop>
									<prop name="Position">9</prop>
									<prop name="IsDefault">1</prop>
								</obj>
								<obj name="PropertyObject" class="GenSampleEditName" version="4">
									<prop name="PropertyTypeName">Sample Name</prop>
									<prop name="Position">9</prop>
									<prop name="IsDefault">0</prop>
									<prop name="name">1711N</prop>
								</obj>
								<obj name="PropertyObject" class="HTCSamplePrepNotes" version="4">
									<prop name="PropertyTypeName">Sample Prep Notes</prop>
									<prop name="Position">9</prop>
									<prop name="IsDefault">1</prop>
								</obj>
								<obj name="PropertyObject" class="GenSampleEditSubset" version="4">
									<prop name="PropertyTypeName">Subsets</prop>
									<prop name="Position">9</prop>
									<prop name="IsDefault">1</prop>
								</obj>
								<obj name="PropertyObject" class="SamplePrefWidth" version="5">
									<prop name="PropertyTypeName">Width</prop>
									<prop name="Position">9</prop>
									<prop name="IsDefault">1</prop>
									<prop name="Width">1</prop>
								</obj>
							</list>
						</obj>
					</obj>
					<obj name="item" class="SamplePropInfo" version="1">
						<obj name="ChannelProperties" class="ChanPropList" version="2">
							<obj name="ChannelProperties" class="EMList" version="1">
								<list name="emlist" count="1">
									<obj name="item" class="PropertyList" version="1">
										<list name="emlist" count="12">
											<obj name="PropertyObject" class="RQSampleTargetProperty" version="4">
												<prop name="PropertyTypeName">Combined Sample and Target Type</prop>
												<prop name="Position">10</prop>
												<prop name="IsDefault">0</prop>
												<obj name="ChannelProp" class="ChannelProperty" version="1">
													<prop name="ChannelIdx">0</prop>
												</obj>
											</obj>
											<obj name="PropertyObject" class="QuantConcProperty" version="4">
												<prop name="PropertyTypeName">Concentration</prop>
												<prop name="Position">10</prop>
												<prop name="IsDefault">1</prop>
												<prop name="Concentration">0</prop>
												<obj name="ChannelProp" class="ChannelProperty" version="1">
													<prop name="ChannelIdx">0</prop>
												</obj>
												<prop name="ReadOnly">1</prop>
											</obj>
											<obj name="PropertyObject" class="QuantCpHighProp" version="4">
												<prop name="PropertyTypeName">Cp High</prop>
												<prop name="Position">10</prop>
												<prop name="IsDefault">1</prop>
												<prop name="CpRangeHigh">0</prop>
												<obj name="ChannelProp" class="ChannelProperty" version="1">
													<prop name="ChannelIdx">0</prop>
												</obj>
												<prop name="ReadOnly">1</prop>
											</obj>
											<obj name="PropertyObject" class="QuantCpLowProp" version="4">
												<prop name="PropertyTypeName">Cp Low</prop>
												<prop name="Position">10</prop>
												<prop name="IsDefault">1</prop>
												<prop name="CpRangeLow">0</prop>
												<obj name="ChannelProp" class="ChannelProperty" version="1">
													<prop name="ChannelIdx">0</prop>
												</obj>
												<prop name="ReadOnly">1</prop>
											</obj>
											<obj name="PropertyObject" class="RQEffProp" version="4">
												<prop name="PropertyTypeName">Efficiency</prop>
												<prop name="Position">10</prop>
												<prop name="IsDefault">1</prop>
												<prop name="Efficiency">2</prop>
												<obj name="ChannelProp" class="ChannelProperty" version="1">
													<prop name="ChannelIdx">0</prop>
												</obj>
											</obj>
											<obj name="PropertyObject" class="ChannelGenotype" version="4">
												<prop name="PropertyTypeName">Melt Geno Genotype</prop>
												<prop name="Position">10</prop>
												<prop name="IsDefault">1</prop>
												<prop name="ReadOnly">1</prop>
												<obj name="ChannelProp" class="ChannelProperty" version="1">
													<prop name="ChannelIdx">0</prop>
												</obj>
											</obj>
											<obj name="PropertyObject" class="GroupChannelTypeProp" version="4">
												<prop name="PropertyTypeName">Melt Geno Sample Type</prop>
												<prop name="Position">10</prop>
												<prop name="IsDefault">0</prop>
												<prop name="GroupSampleType">mstUnknown</prop>
												<obj name="ChannelProp" class="ChannelProperty" version="1">
													<prop name="ChannelIdx">0</prop>
												</obj>
											</obj>
											<obj name="PropertyObject" class="QuantSampleTypeProperty" version="4">
												<prop name="PropertyTypeName">Quantification Sample Type</prop>
												<prop name="Position">10</prop>
												<prop name="IsDefault">0</prop>
												<prop name="SampleType">qsUnknown</prop>
												<obj name="ChannelProp" class="ChannelProperty" version="1">
													<prop name="ChannelIdx">0</prop>
												</obj>
											</obj>
											<obj name="PropertyObject" class="ChannelGenotype" version="4">
												<prop name="PropertyTypeName">Scanning Genotype</prop>
												<prop name="Position">10</prop>
												<prop name="IsDefault">1</prop>
												<prop name="ReadOnly">1</prop>
												<obj name="ChannelProp" class="ChannelProperty" version="1">
													<prop name="ChannelIdx">0</prop>
												</obj>
											</obj>
											<obj name="PropertyObject" class="GroupChannelTypeProp" version="4">
												<prop name="PropertyTypeName">Scanning Sample Type</prop>
												<prop name="Position">10</prop>
												<prop name="IsDefault">0</prop>
												<prop name="GroupSampleType">mstUnknown</prop>
												<obj name="ChannelProp" class="ChannelProperty" version="1">
													<prop name="ChannelIdx">0</prop>
												</obj>
											</obj>
											<obj name="PropertyObject" class="TargetName" version="4">
												<prop name="PropertyTypeName">Target Name</prop>
												<prop name="Position">10</prop>
												<prop name="IsDefault">0</prop>
												<prop name="name">AIT</prop>
												<obj name="ChannelProp" class="ChannelProperty" version="1">
													<prop name="ChannelIdx">0</prop>
												</obj>
											</obj>
											<obj name="PropertyObject" class="RQTargetProperty" version="4">
												<prop name="PropertyTypeName">Target Type</prop>
												<prop name="Position">10</prop>
												<prop name="IsDefault">0</prop>
												<prop name="TargetType">dtTarget</prop>
												<obj name="ChannelProp" class="ChannelProperty" version="1">
													<prop name="ChannelIdx">0</prop>
												</obj>
											</obj>
										</list>
									</obj>
								</list>
							</obj>
						</obj>
						<prop name="ChannelPropertyCount">1</prop>
						<prop name="ContainerPosition">10</prop>
						<prop name="HasSampleProperties">1</prop>
						<obj name="SampleProperties" class="PropertyList" version="1">
							<list name="emlist" count="14">
								<obj name="PropertyObject" class="SamplePrefColor" version="4">
									<prop name="PropertyTypeName">Color</prop>
									<prop name="Position">10</prop>
									<prop name="IsDefault">0</prop>
									<prop name="Color">$00FD0299</prop>
								</obj>
								<obj name="PropertyObject" class="DominantChannelProp" version="4">
									<prop name="PropertyTypeName">Dominant Channel</prop>
									<prop name="Position">10</prop>
									<prop name="IsDefault">0</prop>
									<prop name="DominantChannel">0</prop>
								</obj>
								<obj name="PropertyObject" class="Genotype" version="4">
									<prop name="PropertyTypeName">EndPt Genotype</prop>
									<prop name="Position">10</prop>
									<prop name="IsDefault">1</prop>
									<prop name="ReadOnly">1</prop>
								</obj>
								<obj name="PropertyObject" class="GroupingSample" version="4">
									<prop name="PropertyTypeName">EndPt Sample Type</prop>
									<prop name="Position">10</prop>
									<prop name="IsDefault">0</prop>
									<prop name="GroupSampleType">mstUnknown</prop>
								</obj>
								<obj name="PropertyObject" class="SamplePrefLineStyle" version="4">
									<prop name="PropertyTypeName">Line Style</prop>
									<prop name="Position">10</prop>
									<prop name="IsDefault">0</prop>
									<prop name="LineStyle">psSolid</prop>
								</obj>
								<obj name="PropertyObject" class="GenSampleEditNotes" version="4">
									<prop name="PropertyTypeName">Notes</prop>
									<prop name="Position">10</prop>
									<prop name="IsDefault">1</prop>
								</obj>
								<obj name="PropertyObject" class="SamplePrefPointStyle" version="4">
									<prop name="PropertyTypeName">Point Style</prop>
									<prop name="Position">10</prop>
									<prop name="IsDefault">0</prop>
									<prop name="PointStyle">psNothing</prop>
								</obj>
								<obj name="PropertyObject" class="GenSampleEditPosition" version="4">
									<prop name="PropertyTypeName">Position</prop>
									<prop name="Position">10</prop>
									<prop name="IsDefault">1</prop>
								</obj>
								<obj name="PropertyObject" class="GenSampleEditReplicate" version="4">
									<prop name="PropertyTypeName">Replicate of</prop>
									<prop name="Position">10</prop>
									<prop name="IsDefault">0</prop>
									<prop name="ReplicateOf">9</prop>
								</obj>
								<obj name="PropertyObject" class="HTCSampleID" version="4">
									<prop name="PropertyTypeName">Sample ID</prop>
									<prop name="Position">10</prop>
									<prop name="IsDefault">1</prop>
								</obj>
								<obj name="PropertyObject" class="GenSampleEditName" version="4">
									<prop name="PropertyTypeName">Sample Name</prop>
									<prop name="Position">10</prop>
									<prop name="IsDefault">0</prop>
									<prop name="name">1711N</prop>
								</obj>
								<obj name="PropertyObject" class="HTCSamplePrepNotes" version="4">
									<prop name="PropertyTypeName">Sample Prep Notes</prop>
									<prop name="Position">10</prop>
									<prop name="IsDefault">1</prop>
								</obj>
								<obj name="PropertyObject" class="GenSampleEditSubset" version="4">
									<prop name="PropertyTypeName">Subsets</prop>
									<prop name="Position">10</prop>
									<prop name="IsDefault">1</prop>
								</obj>
								<obj name="PropertyObject" class="SamplePrefWidth" version="5">
									<prop name="PropertyTypeName">Width</prop>
									<prop name="Position">10</prop>
									<prop name="IsDefault">1</prop>
									<prop name="Width">1</prop>
								</obj>
							</list>
						</obj>
					</obj>
					<obj name="item" class="SamplePropInfo" version="1">
						<obj name="ChannelProperties" class="ChanPropList" version="2">
							<obj name="ChannelProperties" class="EMList" version="1">
								<list name="emlist" count="1">
									<obj name="item" class="PropertyList" version="1">
										<list name="emlist" count="12">
											<obj name="PropertyObject" class="RQSampleTargetProperty" version="4">
												<prop name="PropertyTypeName">Combined Sample and Target Type</prop>
												<prop name="Position">11</prop>
												<prop name="IsDefault">0</prop>
												<obj name="ChannelProp" class="ChannelProperty" version="1">
													<prop name="ChannelIdx">0</prop>
												</obj>
											</obj>
											<obj name="PropertyObject" class="QuantConcProperty" version="4">
												<prop name="PropertyTypeName">Concentration</prop>
												<prop name="Position">11</prop>
												<prop name="IsDefault">1</prop>
												<prop name="Concentration">0</prop>
												<obj name="ChannelProp" class="ChannelProperty" version="1">
													<prop name="ChannelIdx">0</prop>
												</obj>
												<prop name="ReadOnly">1</prop>
											</obj>
											<obj name="PropertyObject" class="QuantCpHighProp" version="4">
												<prop name="PropertyTypeName">Cp High</prop>
												<prop name="Position">11</prop>
												<prop name="IsDefault">1</prop>
												<prop name="CpRangeHigh">0</prop>
												<obj name="ChannelProp" class="ChannelProperty" version="1">
													<prop name="ChannelIdx">0</prop>
												</obj>
												<prop name="ReadOnly">1</prop>
											</obj>
											<obj name="PropertyObject" class="QuantCpLowProp" version="4">
												<prop name="PropertyTypeName">Cp Low</prop>
												<prop name="Position">11</prop>
												<prop name="IsDefault">1</prop>
												<prop name="CpRangeLow">0</prop>
												<obj name="ChannelProp" class="ChannelProperty" version="1">
													<prop name="ChannelIdx">0</prop>
												</obj>
												<prop name="ReadOnly">1</prop>
											</obj>
											<obj name="PropertyObject" class="RQEffProp" version="4">
												<prop name="PropertyTypeName">Efficiency</prop>
												<prop name="Position">11</prop>
												<prop name="IsDefault">1</prop>
												<prop name="Efficiency">2</prop>
												<obj name="ChannelProp" class="ChannelProperty" version="1">
													<prop name="ChannelIdx">0</prop>
												</obj>
											</obj>
											<obj name="PropertyObject" class="ChannelGenotype" version="4">
												<prop name="PropertyTypeName">Melt Geno Genotype</prop>
												<prop name="Position">11</prop>
												<prop name="IsDefault">1</prop>
												<prop name="ReadOnly">1</prop>
												<obj name="ChannelProp" class="ChannelProperty" version="1">
													<prop name="ChannelIdx">0</prop>
												</obj>
											</obj>
											<obj name="PropertyObject" class="GroupChannelTypeProp" version="4">
												<prop name="PropertyTypeName">Melt Geno Sample Type</prop>
												<prop name="Position">11</prop>
												<prop name="IsDefault">0</prop>
												<prop name="GroupSampleType">mstUnknown</prop>
												<obj name="ChannelProp" class="ChannelProperty" version="1">
													<prop name="ChannelIdx">0</prop>
												</obj>
											</obj>
											<obj name="PropertyObject" class="QuantSampleTypeProperty" version="4">
												<prop name="PropertyTypeName">Quantification Sample Type</prop>
												<prop name="Position">11</prop>
												<prop name="IsDefault">0</prop>
												<prop name="SampleType">qsUnknown</prop>
												<obj name="ChannelProp" class="ChannelProperty" version="1">
													<prop name="ChannelIdx">0</prop>
												</obj>
											</obj>
											<obj name="PropertyObject" class="ChannelGenotype" version="4">
												<prop name="PropertyTypeName">Scanning Genotype</prop>
												<prop name="Position">11</prop>
												<prop name="IsDefault">1</prop>
												<prop name="ReadOnly">1</prop>
												<obj name="ChannelProp" class="ChannelProperty" version="1">
													<prop name="ChannelIdx">0</prop>
												</obj>
											</obj>
											<obj name="PropertyObject" class="GroupChannelTypeProp" version="4">
												<prop name="PropertyTypeName">Scanning Sample Type</prop>
												<prop name="Position">11</prop>
												<prop name="IsDefault">0</prop>
												<prop name="GroupSampleType">mstUnknown</prop>
												<obj name="ChannelProp" class="ChannelProperty" version="1">
													<prop name="ChannelIdx">0</prop>
												</obj>
											</obj>
											<obj name="PropertyObject" class="TargetName" version="4">
												<prop name="PropertyTypeName">Target Name</prop>
												<prop name="Position">11</prop>
												<prop name="IsDefault">0</prop>
												<prop name="name">AIT</prop>
												<obj name="ChannelProp" class="ChannelProperty" version="1">
													<prop name="ChannelIdx">0</prop>
												</obj>
											</obj>
											<obj name="PropertyObject" class="RQTargetProperty" version="4">
												<prop name="PropertyTypeName">Target Type</prop>
												<prop name="Position">11</prop>
												<prop name="IsDefault">0</prop>
												<prop name="TargetType">dtTarget</prop>
												<obj name="ChannelProp" class="ChannelProperty" version="1">
													<prop name="ChannelIdx">0</prop>
												</obj>
											</obj>
										</list>
									</obj>
								</list>
							</obj>
						</obj>
						<prop name="ChannelPropertyCount">1</prop>
						<prop name="ContainerPosition">11</prop>
						<prop name="HasSampleProperties">1</prop>
						<obj name="SampleProperties" class="PropertyList" version="1">
							<list name="emlist" count="14">
								<obj name="PropertyObject" class="SamplePrefColor" version="4">
									<prop name="PropertyTypeName">Color</prop>
									<prop name="Position">11</prop>
									<prop name="IsDefault">0</prop>
									<prop name="Color">$0026C4B8</prop>
								</obj>
								<obj name="PropertyObject" class="DominantChannelProp" version="4">
									<prop name="PropertyTypeName">Dominant Channel</prop>
									<prop name="Position">11</prop>
									<prop name="IsDefault">0</prop>
									<prop name="DominantChannel">0</prop>
								</obj>
								<obj name="PropertyObject" class="Genotype" version="4">
									<prop name="PropertyTypeName">EndPt Genotype</prop>
									<prop name="Position">11</prop>
									<prop name="IsDefault">1</prop>
									<prop name="ReadOnly">1</prop>
								</obj>
								<obj name="PropertyObject" class="GroupingSample" version="4">
									<prop name="PropertyTypeName">EndPt Sample Type</prop>
									<prop name="Position">11</prop>
									<prop name="IsDefault">0</prop>
									<prop name="GroupSampleType">mstUnknown</prop>
								</obj>
								<obj name="PropertyObject" class="SamplePrefLineStyle" version="4">
									<prop name="PropertyTypeName">Line Style</prop>
									<prop name="Position">11</prop>
									<prop name="IsDefault">0</prop>
									<prop name="LineStyle">psSolid</prop>
								</obj>
								<obj name="PropertyObject" class="GenSampleEditNotes" version="4">
									<prop name="PropertyTypeName">Notes</prop>
									<prop name="Position">11</prop>
									<prop name="IsDefault">1</prop>
								</obj>
								<obj name="PropertyObject" class="SamplePrefPointStyle" version="4">
									<prop name="PropertyTypeName">Point Style</prop>
									<prop name="Position">11</prop>
									<prop name="IsDefault">0</prop>
									<prop name="PointStyle">psNothing</prop>
								</obj>
								<obj name="PropertyObject" class="GenSampleEditPosition" version="4">
									<prop name="PropertyTypeName">Position</prop>
									<prop name="Position">11</prop>
									<prop name="IsDefault">1</prop>
								</obj>
								<obj name="PropertyObject" class="GenSampleEditReplicate" version="4">
									<prop name="PropertyTypeName">Replicate of</prop>
									<prop name="Position">11</prop>
									<prop name="IsDefault">0</prop>
									<prop name="ReplicateOf">9</prop>
								</obj>
								<obj name="PropertyObject" class="HTCSampleID" version="4">
									<prop name="PropertyTypeName">Sample ID</prop>
									<prop name="Position">11</prop>
									<prop name="IsDefault">1</prop>
								</obj>
								<obj name="PropertyObject" class="GenSampleEditName" version="4">
									<prop name="PropertyTypeName">Sample Name</prop>
									<prop name="Position">11</prop>
									<prop name="IsDefault">0</prop>
									<prop name="name">1711N</prop>
								</obj>
								<obj name="PropertyObject" class="HTCSamplePrepNotes" version="4">
									<prop name="PropertyTypeName">Sample Prep Notes</prop>
									<prop name="Position">11</prop>
									<prop name="IsDefault">1</prop>
								</obj>
								<obj name="PropertyObject" class="GenSampleEditSubset" version="4">
									<prop name="PropertyTypeName">Subsets</prop>
									<prop name="Position">11</prop>
									<prop name="IsDefault">1</prop>
								</obj>
								<obj name="PropertyObject" class="SamplePrefWidth" version="5">
									<prop name="PropertyTypeName">Width</prop>
									<prop name="Position">11</prop>
									<prop name="IsDefault">1</prop>
									<prop name="Width">1</prop>
								</obj>
							</list>
						</obj>
					</obj>
					<obj name="item" class="SamplePropInfo" version="1">
						<obj name="ChannelProperties" class="ChanPropList" version="2">
							<obj name="ChannelProperties" class="EMList" version="1">
								<list name="emlist" count="1">
									<obj name="item" class="PropertyList" version="1">
										<list name="emlist" count="12">
											<obj name="PropertyObject" class="RQSampleTargetProperty" version="4">
												<prop name="PropertyTypeName">Combined Sample and Target Type</prop>
												<prop name="Position">12</prop>
												<prop name="IsDefault">0</prop>
												<obj name="ChannelProp" class="ChannelProperty" version="1">
													<prop name="ChannelIdx">0</prop>
												</obj>
											</obj>
											<obj name="PropertyObject" class="QuantConcProperty" version="4">
												<prop name="PropertyTypeName">Concentration</prop>
												<prop name="Position">12</prop>
												<prop name="IsDefault">1</prop>
												<prop name="Concentration">0</prop>
												<obj name="ChannelProp" class="ChannelProperty" version="1">
													<prop name="ChannelIdx">0</prop>
												</obj>
												<prop name="ReadOnly">1</prop>
											</obj>
											<obj name="PropertyObject" class="QuantCpHighProp" version="4">
												<prop name="PropertyTypeName">Cp High</prop>
												<prop name="Position">12</prop>
												<prop name="IsDefault">1</prop>
												<prop name="CpRangeHigh">0</prop>
												<obj name="ChannelProp" class="ChannelProperty" version="1">
													<prop name="ChannelIdx">0</prop>
												</obj>
												<prop name="ReadOnly">1</prop>
											</obj>
											<obj name="PropertyObject" class="QuantCpLowProp" version="4">
												<prop name="PropertyTypeName">Cp Low</prop>
												<prop name="Position">12</prop>
												<prop name="IsDefault">1</prop>
												<prop name="CpRangeLow">0</prop>
												<obj name="ChannelProp" class="ChannelProperty" version="1">
													<prop name="ChannelIdx">0</prop>
												</obj>
												<prop name="ReadOnly">1</prop>
											</obj>
											<obj name="PropertyObject" class="RQEffProp" version="4">
												<prop name="PropertyTypeName">Efficiency</prop>
												<prop name="Position">12</prop>
												<prop name="IsDefault">1</prop>
												<prop name="Efficiency">2</prop>
												<obj name="ChannelProp" class="ChannelProperty" version="1">
													<prop name="ChannelIdx">0</prop>
												</obj>
											</obj>
											<obj name="PropertyObject" class="ChannelGenotype" version="4">
												<prop name="PropertyTypeName">Melt Geno Genotype</prop>
												<prop name="Position">12</prop>
												<prop name="IsDefault">1</prop>
												<prop name="ReadOnly">1</prop>
												<obj name="ChannelProp" class="ChannelProperty" version="1">
													<prop name="ChannelIdx">0</prop>
												</obj>
											</obj>
											<obj name="PropertyObject" class="GroupChannelTypeProp" version="4">
												<prop name="PropertyTypeName">Melt Geno Sample Type</prop>
												<prop name="Position">12</prop>
												<prop name="IsDefault">0</prop>
												<prop name="GroupSampleType">mstUnknown</prop>
												<obj name="ChannelProp" class="ChannelProperty" version="1">
													<prop name="ChannelIdx">0</prop>
												</obj>
											</obj>
											<obj name="PropertyObject" class="QuantSampleTypeProperty" version="4">
												<prop name="PropertyTypeName">Quantification Sample Type</prop>
												<prop name="Position">12</prop>
												<prop name="IsDefault">0</prop>
												<prop name="SampleType">qsUnknown</prop>
												<obj name="ChannelProp" class="ChannelProperty" version="1">
													<prop name="ChannelIdx">0</prop>
												</obj>
											</obj>
											<obj name="PropertyObject" class="ChannelGenotype" version="4">
												<prop name="PropertyTypeName">Scanning Genotype</prop>
												<prop name="Position">12</prop>
												<prop name="IsDefault">1</prop>
												<prop name="ReadOnly">1</prop>
												<obj name="ChannelProp" class="ChannelProperty" version="1">
													<prop name="ChannelIdx">0</prop>
												</obj>
											</obj>
											<obj name="PropertyObject" class="GroupChannelTypeProp" version="4">
												<prop name="PropertyTypeName">Scanning Sample Type</prop>
												<prop name="Position">12</prop>
												<prop name="IsDefault">0</prop>
												<prop name="GroupSampleType">mstUnknown</prop>
												<obj name="ChannelProp" class="ChannelProperty" version="1">
													<prop name="ChannelIdx">0</prop>
												</obj>
											</obj>
											<obj name="PropertyObject" class="TargetName" version="4">
												<prop name="PropertyTypeName">Target Name</prop>
												<prop name="Position">12</prop>
												<prop name="IsDefault">0</prop>
												<prop name="name">HPRT</prop>
												<obj name="ChannelProp" class="ChannelProperty" version="1">
													<prop name="ChannelIdx">0</prop>
												</obj>
											</obj>
											<obj name="PropertyObject" class="RQTargetProperty" version="4">
												<prop name="PropertyTypeName">Target Type</prop>
												<prop name="Position">12</prop>
												<prop name="IsDefault">0</prop>
												<prop name="TargetType">dtReference</prop>
												<obj name="ChannelProp" class="ChannelProperty" version="1">
													<prop name="ChannelIdx">0</prop>
												</obj>
											</obj>
										</list>
									</obj>
								</list>
							</obj>
						</obj>
						<prop name="ChannelPropertyCount">1</prop>
						<prop name="ContainerPosition">12</prop>
						<prop name="HasSampleProperties">1</prop>
						<obj name="SampleProperties" class="PropertyList" version="1">
							<list name="emlist" count="14">
								<obj name="PropertyObject" class="SamplePrefColor" version="4">
									<prop name="PropertyTypeName">Color</prop>
									<prop name="Position">12</prop>
									<prop name="IsDefault">0</prop>
									<prop name="Color">$00FF8000</prop>
								</obj>
								<obj name="PropertyObject" class="DominantChannelProp" version="4">
									<prop name="PropertyTypeName">Dominant Channel</prop>
									<prop name="Position">12</prop>
									<prop name="IsDefault">0</prop>
									<prop name="DominantChannel">0</prop>
								</obj>
								<obj name="PropertyObject" class="Genotype" version="4">
									<prop name="PropertyTypeName">EndPt Genotype</prop>
									<prop name="Position">12</prop>
									<prop name="IsDefault">1</prop>
									<prop name="ReadOnly">1</prop>
								</obj>
								<obj name="PropertyObject" class="GroupingSample" version="4">
									<prop name="PropertyTypeName">EndPt Sample Type</prop>
									<prop name="Position">12</prop>
									<prop name="IsDefault">0</prop>
									<prop name="GroupSampleType">mstUnknown</prop>
								</obj>
								<obj name="PropertyObject" class="SamplePrefLineStyle" version="4">
									<prop name="PropertyTypeName">Line Style</prop>
									<prop name="Position">12</prop>
									<prop name="IsDefault">0</prop>
									<prop name="LineStyle">psSolid</prop>
								</obj>
								<obj name="PropertyObject" class="GenSampleEditNotes" version="4">
									<prop name="PropertyTypeName">Notes</prop>
									<prop name="Position">12</prop>
									<prop name="IsDefault">1</prop>
								</obj>
								<obj name="PropertyObject" class="SamplePrefPointStyle" version="4">
									<prop name="PropertyTypeName">Point Style</prop>
									<prop name="Position">12</prop>
									<prop name="IsDefault">0</prop>
									<prop name="PointStyle">psNothing</prop>
								</obj>
								<obj name="PropertyObject" class="GenSampleEditPosition" version="4">
									<prop name="PropertyTypeName">Position</prop>
									<prop name="Position">12</prop>
									<prop name="IsDefault">1</prop>
								</obj>
								<obj name="PropertyObject" class="GenSampleEditReplicate" version="4">
									<prop name="PropertyTypeName">Replicate of</prop>
									<prop name="Position">12</prop>
									<prop name="IsDefault">0</prop>
									<prop name="ReplicateOf">12</prop>
								</obj>
								<obj name="PropertyObject" class="HTCSampleID" version="4">
									<prop name="PropertyTypeName">Sample ID</prop>
									<prop name="Position">12</prop>
									<prop name="IsDefault">1</prop>
								</obj>
								<obj name="PropertyObject" class="GenSampleEditName" version="4">
									<prop name="PropertyTypeName">Sample Name</prop>
									<prop name="Position">12</prop>
									<prop name="IsDefault">0</prop>
									<prop name="name">1778T</prop>
								</obj>
								<obj name="PropertyObject" class="HTCSamplePrepNotes" version="4">
									<prop name="PropertyTypeName">Sample Prep Notes</prop>
									<prop name="Position">12</prop>
									<prop name="IsDefault">1</prop>
								</obj>
								<obj name="PropertyObject" class="GenSampleEditSubset" version="4">
									<prop name="PropertyTypeName">Subsets</prop>
									<prop name="Position">12</prop>
									<prop name="IsDefault">1</prop>
								</obj>
								<obj name="PropertyObject" class="SamplePrefWidth" version="5">
									<prop name="PropertyTypeName">Width</prop>
									<prop name="Position">12</prop>
									<prop name="IsDefault">1</prop>
									<prop name="Width">1</prop>
								</obj>
							</list>
						</obj>
					</obj>
					<obj name="item" class="SamplePropInfo" version="1">
						<obj name="ChannelProperties" class="ChanPropList" version="2">
							<obj name="ChannelProperties" class="EMList" version="1">
								<list name="emlist" count="1">
									<obj name="item" class="PropertyList" version="1">
										<list name="emlist" count="12">
											<obj name="PropertyObject" class="RQSampleTargetProperty" version="4">
												<prop name="PropertyTypeName">Combined Sample and Target Type</prop>
												<prop name="Position">13</prop>
												<prop name="IsDefault">0</prop>
												<obj name="ChannelProp" class="ChannelProperty" version="1">
													<prop name="ChannelIdx">0</prop>
												</obj>
											</obj>
											<obj name="PropertyObject" class="QuantConcProperty" version="4">
												<prop name="PropertyTypeName">Concentration</prop>
												<prop name="Position">13</prop>
												<prop name="IsDefault">1</prop>
												<prop name="Concentration">0</prop>
												<obj name="ChannelProp" class="ChannelProperty" version="1">
													<prop name="ChannelIdx">0</prop>
												</obj>
												<prop name="ReadOnly">1</prop>
											</obj>
											<obj name="PropertyObject" class="QuantCpHighProp" version="4">
												<prop name="PropertyTypeName">Cp High</prop>
												<prop name="Position">13</prop>
												<prop name="IsDefault">1</prop>
												<prop name="CpRangeHigh">0</prop>
												<obj name="ChannelProp" class="ChannelProperty" version="1">
													<prop name="ChannelIdx">0</prop>
												</obj>
												<prop name="ReadOnly">1</prop>
											</obj>
											<obj name="PropertyObject" class="QuantCpLowProp" version="4">
												<prop name="PropertyTypeName">Cp Low</prop>
												<prop name="Position">13</prop>
												<prop name="IsDefault">1</prop>
												<prop name="CpRangeLow">0</prop>
												<obj name="ChannelProp" class="ChannelProperty" version="1">
													<prop name="ChannelIdx">0</prop>
												</obj>
												<prop name="ReadOnly">1</prop>
											</obj>
											<obj name="PropertyObject" class="RQEffProp" version="4">
												<prop name="PropertyTypeName">Efficiency</prop>
												<prop name="Position">13</prop>
												<prop name="IsDefault">1</prop>
												<prop name="Efficiency">2</prop>
												<obj name="ChannelProp" class="ChannelProperty" version="1">
													<prop name="ChannelIdx">0</prop>
												</obj>
											</obj>
											<obj name="PropertyObject" class="ChannelGenotype" version="4">
												<prop name="PropertyTypeName">Melt Geno Genotype</prop>
												<prop name="Position">13</prop>
												<prop name="IsDefault">1</prop>
												<prop name="ReadOnly">1</prop>
												<obj name="ChannelProp" class="ChannelProperty" version="1">
													<prop name="ChannelIdx">0</prop>
												</obj>
											</obj>
											<obj name="PropertyObject" class="GroupChannelTypeProp" version="4">
												<prop name="PropertyTypeName">Melt Geno Sample Type</prop>
												<prop name="Position">13</prop>
												<prop name="IsDefault">0</prop>
												<prop name="GroupSampleType">mstUnknown</prop>
												<obj name="ChannelProp" class="ChannelProperty" version="1">
													<prop name="ChannelIdx">0</prop>
												</obj>
											</obj>
											<obj name="PropertyObject" class="QuantSampleTypeProperty" version="4">
												<prop name="PropertyTypeName">Quantification Sample Type</prop>
												<prop name="Position">13</prop>
												<prop name="IsDefault">0</prop>
												<prop name="SampleType">qsUnknown</prop>
												<obj name="ChannelProp" class="ChannelProperty" version="1">
													<prop name="ChannelIdx">0</prop>
												</obj>
											</obj>
											<obj name="PropertyObject" class="ChannelGenotype" version="4">
												<prop name="PropertyTypeName">Scanning Genotype</prop>
												<prop name="Position">13</prop>
												<prop name="IsDefault">1</prop>
												<prop name="ReadOnly">1</prop>
												<obj name="ChannelProp" class="ChannelProperty" version="1">
													<prop name="ChannelIdx">0</prop>
												</obj>
											</obj>
											<obj name="PropertyObject" class="GroupChannelTypeProp" version="4">
												<prop name="PropertyTypeName">Scanning Sample Type</prop>
												<prop name="Position">13</prop>
												<prop name="IsDefault">0</prop>
												<prop name="GroupSampleType">mstUnknown</prop>
												<obj name="ChannelProp" class="ChannelProperty" version="1">
													<prop name="ChannelIdx">0</prop>
												</obj>
											</obj>
											<obj name="PropertyObject" class="TargetName" version="4">
												<prop name="PropertyTypeName">Target Name</prop>
												<prop name="Position">13</prop>
												<prop name="IsDefault">0</prop>
												<prop name="name">HPRT</prop>
												<obj name="ChannelProp" class="ChannelProperty" version="1">
													<prop name="ChannelIdx">0</prop>
												</obj>
											</obj>
											<obj name="PropertyObject" class="RQTargetProperty" version="4">
												<prop name="PropertyTypeName">Target Type</prop>
												<prop name="Position">13</prop>
												<prop name="IsDefault">0</prop>
												<prop name="TargetType">dtReference</prop>
												<obj name="ChannelProp" class="ChannelProperty" version="1">
													<prop name="ChannelIdx">0</prop>
												</obj>
											</obj>
										</list>
									</obj>
								</list>
							</obj>
						</obj>
						<prop name="ChannelPropertyCount">1</prop>
						<prop name="ContainerPosition">13</prop>
						<prop name="HasSampleProperties">1</prop>
						<obj name="SampleProperties" class="PropertyList" version="1">
							<list name="emlist" count="14">
								<obj name="PropertyObject" class="SamplePrefColor" version="4">
									<prop name="PropertyTypeName">Color</prop>
									<prop name="Position">13</prop>
									<prop name="IsDefault">0</prop>
									<prop name="Color">clRed</prop>
								</obj>
								<obj name="PropertyObject" class="DominantChannelProp" version="4">
									<prop name="PropertyTypeName">Dominant Channel</prop>
									<prop name="Position">13</prop>
									<prop name="IsDefault">0</prop>
									<prop name="DominantChannel">0</prop>
								</obj>
								<obj name="PropertyObject" class="Genotype" version="4">
									<prop name="PropertyTypeName">EndPt Genotype</prop>
									<prop name="Position">13</prop>
									<prop name="IsDefault">1</prop>
									<prop name="ReadOnly">1</prop>
								</obj>
								<obj name="PropertyObject" class="GroupingSample" version="4">
									<prop name="PropertyTypeName">EndPt Sample Type</prop>
									<prop name="Position">13</prop>
									<prop name="IsDefault">0</prop>
									<prop name="GroupSampleType">mstUnknown</prop>
								</obj>
								<obj name="PropertyObject" class="SamplePrefLineStyle" version="4">
									<prop name="PropertyTypeName">Line Style</prop>
									<prop name="Position">13</prop>
									<prop name="IsDefault">0</prop>
									<prop name="LineStyle">psSolid</prop>
								</obj>
								<obj name="PropertyObject" class="GenSampleEditNotes" version="4">
									<prop name="PropertyTypeName">Notes</prop>
									<prop name="Position">13</prop>
									<prop name="IsDefault">1</prop>
								</obj>
								<obj name="PropertyObject" class="SamplePrefPointStyle" version="4">
									<prop name="PropertyTypeName">Point Style</prop>
									<prop name="Position">13</prop>
									<prop name="IsDefault">0</prop>
									<prop name="PointStyle">psNothing</prop>
								</obj>
								<obj name="PropertyObject" class="GenSampleEditPosition" version="4">
									<prop name="PropertyTypeName">Position</prop>
									<prop name="Position">13</prop>
									<prop name="IsDefault">1</prop>
								</obj>
								<obj name="PropertyObject" class="GenSampleEditReplicate" version="4">
									<prop name="PropertyTypeName">Replicate of</prop>
									<prop name="Position">13</prop>
									<prop name="IsDefault">0</prop>
									<prop name="ReplicateOf">12</prop>
								</obj>
								<obj name="PropertyObject" class="HTCSampleID" version="4">
									<prop name="PropertyTypeName">Sample ID</prop>
									<prop name="Position">13</prop>
									<prop name="IsDefault">1</prop>
								</obj>
								<obj name="PropertyObject" class="GenSampleEditName" version="4">
									<prop name="PropertyTypeName">Sample Name</prop>
									<prop name="Position">13</prop>
									<prop name="IsDefault">0</prop>
									<prop name="name">1778T</prop>
								</obj>
								<obj name="PropertyObject" class="HTCSamplePrepNotes" version="4">
									<prop name="PropertyTypeName">Sample Prep Notes</prop>
									<prop name="Position">13</prop>
									<prop name="IsDefault">1</prop>
								</obj>
								<obj name="PropertyObject" class="GenSampleEditSubset" version="4">
									<prop name="PropertyTypeName">Subsets</prop>
									<prop name="Position">13</prop>
									<prop name="IsDefault">1</prop>
								</obj>
								<obj name="PropertyObject" class="SamplePrefWidth" version="5">
									<prop name="PropertyTypeName">Width</prop>
									<prop name="Position">13</prop>
									<prop name="IsDefault">1</prop>
									<prop name="Width">1</prop>
								</obj>
							</list>
						</obj>
					</obj>
					<obj name="item" class="SamplePropInfo" version="1">
						<obj name="ChannelProperties" class="ChanPropList" version="2">
							<obj name="ChannelProperties" class="EMList" version="1">
								<list name="emlist" count="1">
									<obj name="item" class="PropertyList" version="1">
										<list name="emlist" count="12">
											<obj name="PropertyObject" class="RQSampleTargetProperty" version="4">
												<prop name="PropertyTypeName">Combined Sample and Target Type</prop>
												<prop name="Position">14</prop>
												<prop name="IsDefault">0</prop>
												<obj name="ChannelProp" class="ChannelProperty" version="1">
													<prop name="ChannelIdx">0</prop>
												</obj>
											</obj>
											<obj name="PropertyObject" class="QuantConcProperty" version="4">
												<prop name="PropertyTypeName">Concentration</prop>
												<prop name="Position">14</prop>
												<prop name="IsDefault">1</prop>
												<prop name="Concentration">0</prop>
												<obj name="ChannelProp" class="ChannelProperty" version="1">
													<prop name="ChannelIdx">0</prop>
												</obj>
												<prop name="ReadOnly">1</prop>
											</obj>
											<obj name="PropertyObject" class="QuantCpHighProp" version="4">
												<prop name="PropertyTypeName">Cp High</prop>
												<prop name="Position">14</prop>
												<prop name="IsDefault">1</prop>
												<prop name="CpRangeHigh">0</prop>
												<obj name="ChannelProp" class="ChannelProperty" version="1">
													<prop name="ChannelIdx">0</prop>
												</obj>
												<prop name="ReadOnly">1</prop>
											</obj>
											<obj name="PropertyObject" class="QuantCpLowProp" version="4">
												<prop name="PropertyTypeName">Cp Low</prop>
												<prop name="Position">14</prop>
												<prop name="IsDefault">1</prop>
												<prop name="CpRangeLow">0</prop>
												<obj name="ChannelProp" class="ChannelProperty" version="1">
													<prop name="ChannelIdx">0</prop>
												</obj>
												<prop name="ReadOnly">1</prop>
											</obj>
											<obj name="PropertyObject" class="RQEffProp" version="4">
												<prop name="PropertyTypeName">Efficiency</prop>
												<prop name="Position">14</prop>
												<prop name="IsDefault">1</prop>
												<prop name="Efficiency">2</prop>
												<obj name="ChannelProp" class="ChannelProperty" version="1">
													<prop name="ChannelIdx">0</prop>
												</obj>
											</obj>
											<obj name="PropertyObject" class="ChannelGenotype" version="4">
												<prop name="PropertyTypeName">Melt Geno Genotype</prop>
												<prop name="Position">14</prop>
												<prop name="IsDefault">1</prop>
												<prop name="ReadOnly">1</prop>
												<obj name="ChannelProp" class="ChannelProperty" version="1">
													<prop name="ChannelIdx">0</prop>
												</obj>
											</obj>
											<obj name="PropertyObject" class="GroupChannelTypeProp" version="4">
												<prop name="PropertyTypeName">Melt Geno Sample Type</prop>
												<prop name="Position">14</prop>
												<prop name="IsDefault">0</prop>
												<prop name="GroupSampleType">mstUnknown</prop>
												<obj name="ChannelProp" class="ChannelProperty" version="1">
													<prop name="ChannelIdx">0</prop>
												</obj>
											</obj>
											<obj name="PropertyObject" class="QuantSampleTypeProperty" version="4">
												<prop name="PropertyTypeName">Quantification Sample Type</prop>
												<prop name="Position">14</prop>
												<prop name="IsDefault">0</prop>
												<prop name="SampleType">qsUnknown</prop>
												<obj name="ChannelProp" class="ChannelProperty" version="1">
													<prop name="ChannelIdx">0</prop>
												</obj>
											</obj>
											<obj name="PropertyObject" class="ChannelGenotype" version="4">
												<prop name="PropertyTypeName">Scanning Genotype</prop>
												<prop name="Position">14</prop>
												<prop name="IsDefault">1</prop>
												<prop name="ReadOnly">1</prop>
												<obj name="ChannelProp" class="ChannelProperty" version="1">
													<prop name="ChannelIdx">0</prop>
												</obj>
											</obj>
											<obj name="PropertyObject" class="GroupChannelTypeProp" version="4">
												<prop name="PropertyTypeName">Scanning Sample Type</prop>
												<prop name="Position">14</prop>
												<prop name="IsDefault">0</prop>
												<prop name="GroupSampleType">mstUnknown</prop>
												<obj name="ChannelProp" class="ChannelProperty" version="1">
													<prop name="ChannelIdx">0</prop>
												</obj>
											</obj>
											<obj name="PropertyObject" class="TargetName" version="4">
												<prop name="PropertyTypeName">Target Name</prop>
												<prop name="Position">14</prop>
												<prop name="IsDefault">0</prop>
												<prop name="name">HPRT</prop>
												<obj name="ChannelProp" class="ChannelProperty" version="1">
													<prop name="ChannelIdx">0</prop>
												</obj>
											</obj>
											<obj name="PropertyObject" class="RQTargetProperty" version="4">
												<prop name="PropertyTypeName">Target Type</prop>
												<prop name="Position">14</prop>
												<prop name="IsDefault">0</prop>
												<prop name="TargetType">dtReference</prop>
												<obj name="ChannelProp" class="ChannelProperty" version="1">
													<prop name="ChannelIdx">0</prop>
												</obj>
											</obj>
										</list>
									</obj>
								</list>
							</obj>
						</obj>
						<prop name="ChannelPropertyCount">1</prop>
						<prop name="ContainerPosition">14</prop>
						<prop name="HasSampleProperties">1</prop>
						<obj name="SampleProperties" class="PropertyList" version="1">
							<list name="emlist" count="14">
								<obj name="PropertyObject" class="SamplePrefColor" version="4">
									<prop name="PropertyTypeName">Color</prop>
									<prop name="Position">14</prop>
									<prop name="IsDefault">0</prop>
									<prop name="Color">$0030D700</prop>
								</obj>
								<obj name="PropertyObject" class="DominantChannelProp" version="4">
									<prop name="PropertyTypeName">Dominant Channel</prop>
									<prop name="Position">14</prop>
									<prop name="IsDefault">0</prop>
									<prop name="DominantChannel">0</prop>
								</obj>
								<obj name="PropertyObject" class="Genotype" version="4">
									<prop name="PropertyTypeName">EndPt Genotype</prop>
									<prop name="Position">14</prop>
									<prop name="IsDefault">1</prop>
									<prop name="ReadOnly">1</prop>
								</obj>
								<obj name="PropertyObject" class="GroupingSample" version="4">
									<prop name="PropertyTypeName">EndPt Sample Type</prop>
									<prop name="Position">14</prop>
									<prop name="IsDefault">0</prop>
									<prop name="GroupSampleType">mstUnknown</prop>
								</obj>
								<obj name="PropertyObject" class="SamplePrefLineStyle" version="4">
									<prop name="PropertyTypeName">Line Style</prop>
									<prop name="Position">14</prop>
									<prop name="IsDefault">0</prop>
									<prop name="LineStyle">psSolid</prop>
								</obj>
								<obj name="PropertyObject" class="GenSampleEditNotes" version="4">
									<prop name="PropertyTypeName">Notes</prop>
									<prop name="Position">14</prop>
									<prop name="IsDefault">1</prop>
								</obj>
								<obj name="PropertyObject" class="SamplePrefPointStyle" version="4">
									<prop name="PropertyTypeName">Point Style</prop>
									<prop name="Position">14</prop>
									<prop name="IsDefault">0</prop>
									<prop name="PointStyle">psNothing</prop>
								</obj>
								<obj name="PropertyObject" class="GenSampleEditPosition" version="4">
									<prop name="PropertyTypeName">Position</prop>
									<prop name="Position">14</prop>
									<prop name="IsDefault">1</prop>
								</obj>
								<obj name="PropertyObject" class="GenSampleEditReplicate" version="4">
									<prop name="PropertyTypeName">Replicate of</prop>
									<prop name="Position">14</prop>
									<prop name="IsDefault">0</prop>
									<prop name="ReplicateOf">12</prop>
								</obj>
								<obj name="PropertyObject" class="HTCSampleID" version="4">
									<prop name="PropertyTypeName">Sample ID</prop>
									<prop name="Position">14</prop>
									<prop name="IsDefault">1</prop>
								</obj>
								<obj name="PropertyObject" class="GenSampleEditName" version="4">
									<prop name="PropertyTypeName">Sample Name</prop>
									<prop name="Position">14</prop>
									<prop name="IsDefault">0</prop>
									<prop name="name">1778T</prop>
								</obj>
								<obj name="PropertyObject" class="HTCSamplePrepNotes" version="4">
									<prop name="PropertyTypeName">Sample Prep Notes</prop>
									<prop name="Position">14</prop>
									<prop name="IsDefault">1</prop>
								</obj>
								<obj name="PropertyObject" class="GenSampleEditSubset" version="4">
									<prop name="PropertyTypeName">Subsets</prop>
									<prop name="Position">14</prop>
									<prop name="IsDefault">1</prop>
								</obj>
								<obj name="PropertyObject" class="SamplePrefWidth" version="5">
									<prop name="PropertyTypeName">Width</prop>
									<prop name="Position">14</prop>
									<prop name="IsDefault">1</prop>
									<prop name="Width">1</prop>
								</obj>
							</list>
						</obj>
					</obj>
					<obj name="item" class="SamplePropInfo" version="1">
						<obj name="ChannelProperties" class="ChanPropList" version="2">
							<obj name="ChannelProperties" class="EMList" version="1">
								<list name="emlist" count="1">
									<obj name="item" class="PropertyList" version="1">
										<list name="emlist" count="12">
											<obj name="PropertyObject" class="RQSampleTargetProperty" version="4">
												<prop name="PropertyTypeName">Combined Sample and Target Type</prop>
												<prop name="Position">15</prop>
												<prop name="IsDefault">0</prop>
												<obj name="ChannelProp" class="ChannelProperty" version="1">
													<prop name="ChannelIdx">0</prop>
												</obj>
											</obj>
											<obj name="PropertyObject" class="QuantConcProperty" version="4">
												<prop name="PropertyTypeName">Concentration</prop>
												<prop name="Position">15</prop>
												<prop name="IsDefault">1</prop>
												<prop name="Concentration">0</prop>
												<obj name="ChannelProp" class="ChannelProperty" version="1">
													<prop name="ChannelIdx">0</prop>
												</obj>
												<prop name="ReadOnly">1</prop>
											</obj>
											<obj name="PropertyObject" class="QuantCpHighProp" version="4">
												<prop name="PropertyTypeName">Cp High</prop>
												<prop name="Position">15</prop>
												<prop name="IsDefault">1</prop>
												<prop name="CpRangeHigh">0</prop>
												<obj name="ChannelProp" class="ChannelProperty" version="1">
													<prop name="ChannelIdx">0</prop>
												</obj>
												<prop name="ReadOnly">1</prop>
											</obj>
											<obj name="PropertyObject" class="QuantCpLowProp" version="4">
												<prop name="PropertyTypeName">Cp Low</prop>
												<prop name="Position">15</prop>
												<prop name="IsDefault">1</prop>
												<prop name="CpRangeLow">0</prop>
												<obj name="ChannelProp" class="ChannelProperty" version="1">
													<prop name="ChannelIdx">0</prop>
												</obj>
												<prop name="ReadOnly">1</prop>
											</obj>
											<obj name="PropertyObject" class="RQEffProp" version="4">
												<prop name="PropertyTypeName">Efficiency</prop>
												<prop name="Position">15</prop>
												<prop name="IsDefault">1</prop>
												<prop name="Efficiency">2</prop>
												<obj name="ChannelProp" class="ChannelProperty" version="1">
													<prop name="ChannelIdx">0</prop>
												</obj>
											</obj>
											<obj name="PropertyObject" class="ChannelGenotype" version="4">
												<prop name="PropertyTypeName">Melt Geno Genotype</prop>
												<prop name="Position">15</prop>
												<prop name="IsDefault">1</prop>
												<prop name="ReadOnly">1</prop>
												<obj name="ChannelProp" class="ChannelProperty" version="1">
													<prop name="ChannelIdx">0</prop>
												</obj>
											</obj>
											<obj name="PropertyObject" class="GroupChannelTypeProp" version="4">
												<prop name="PropertyTypeName">Melt Geno Sample Type</prop>
												<prop name="Position">15</prop>
												<prop name="IsDefault">0</prop>
												<prop name="GroupSampleType">mstUnknown</prop>
												<obj name="ChannelProp" class="ChannelProperty" version="1">
													<prop name="ChannelIdx">0</prop>
												</obj>
											</obj>
											<obj name="PropertyObject" class="QuantSampleTypeProperty" version="4">
												<prop name="PropertyTypeName">Quantification Sample Type</prop>
												<prop name="Position">15</prop>
												<prop name="IsDefault">0</prop>
												<prop name="SampleType">qsUnknown</prop>
												<obj name="ChannelProp" class="ChannelProperty" version="1">
													<prop name="ChannelIdx">0</prop>
												</obj>
											</obj>
											<obj name="PropertyObject" class="ChannelGenotype" version="4">
												<prop name="PropertyTypeName">Scanning Genotype</prop>
												<prop name="Position">15</prop>
												<prop name="IsDefault">1</prop>
												<prop name="ReadOnly">1</prop>
												<obj name="ChannelProp" class="ChannelProperty" version="1">
													<prop name="ChannelIdx">0</prop>
												</obj>
											</obj>
											<obj name="PropertyObject" class="GroupChannelTypeProp" version="4">
												<prop name="PropertyTypeName">Scanning Sample Type</prop>
												<prop name="Position">15</prop>
												<prop name="IsDefault">0</prop>
												<prop name="GroupSampleType">mstUnknown</prop>
												<obj name="ChannelProp" class="ChannelProperty" version="1">
													<prop name="ChannelIdx">0</prop>
												</obj>
											</obj>
											<obj name="PropertyObject" class="TargetName" version="4">
												<prop name="PropertyTypeName">Target Name</prop>
												<prop name="Position">15</prop>
												<prop name="IsDefault">0</prop>
												<prop name="name">AIT</prop>
												<obj name="ChannelProp" class="ChannelProperty" version="1">
													<prop name="ChannelIdx">0</prop>
												</obj>
											</obj>
											<obj name="PropertyObject" class="RQTargetProperty" version="4">
												<prop name="PropertyTypeName">Target Type</prop>
												<prop name="Position">15</prop>
												<prop name="IsDefault">0</prop>
												<prop name="TargetType">dtTarget</prop>
												<obj name="ChannelProp" class="ChannelProperty" version="1">
													<prop name="ChannelIdx">0</prop>
												</obj>
											</obj>
										</list>
									</obj>
								</list>
							</obj>
						</obj>
						<prop name="ChannelPropertyCount">1</prop>
						<prop name="ContainerPosition">15</prop>
						<prop name="HasSampleProperties">1</prop>
						<obj name="SampleProperties" class="PropertyList" version="1">
							<list name="emlist" count="14">
								<obj name="PropertyObject" class="SamplePrefColor" version="4">
									<prop name="PropertyTypeName">Color</prop>
									<prop name="Position">15</prop>
									<prop name="IsDefault">0</prop>
									<prop name="Color">clFuchsia</prop>
								</obj>
								<obj name="PropertyObject" class="DominantChannelProp" version="4">
									<prop name="PropertyTypeName">Dominant Channel</prop>
									<prop name="Position">15</prop>
									<prop name="IsDefault">0</prop>
									<prop name="DominantChannel">0</prop>
								</obj>
								<obj name="PropertyObject" class="Genotype" version="4">
									<prop name="PropertyTypeName">EndPt Genotype</prop>
									<prop name="Position">15</prop>
									<prop name="IsDefault">1</prop>
									<prop name="ReadOnly">1</prop>
								</obj>
								<obj name="PropertyObject" class="GroupingSample" version="4">
									<prop name="PropertyTypeName">EndPt Sample Type</prop>
									<prop name="Position">15</prop>
									<prop name="IsDefault">0</prop>
									<prop name="GroupSampleType">mstUnknown</prop>
								</obj>
								<obj name="PropertyObject" class="SamplePrefLineStyle" version="4">
									<prop name="PropertyTypeName">Line Style</prop>
									<prop name="Position">15</prop>
									<prop name="IsDefault">0</prop>
									<prop name="LineStyle">psSolid</prop>
								</obj>
								<obj name="PropertyObject" class="GenSampleEditNotes" version="4">
									<prop name="PropertyTypeName">Notes</prop>
									<prop name="Position">15</prop>
									<prop name="IsDefault">1</prop>
								</obj>
								<obj name="PropertyObject" class="SamplePrefPointStyle" version="4">
									<prop name="PropertyTypeName">Point Style</prop>
									<prop name="Position">15</prop>
									<prop name="IsDefault">0</prop>
									<prop name="PointStyle">psNothing</prop>
								</obj>
								<obj name="PropertyObject" class="GenSampleEditPosition" version="4">
									<prop name="PropertyTypeName">Position</prop>
									<prop name="Position">15</prop>
									<prop name="IsDefault">1</prop>
								</obj>
								<obj name="PropertyObject" class="GenSampleEditReplicate" version="4">
									<prop name="PropertyTypeName">Replicate of</prop>
									<prop name="Position">15</prop>
									<prop name="IsDefault">0</prop>
									<prop name="ReplicateOf">15</prop>
								</obj>
								<obj name="PropertyObject" class="HTCSampleID" version="4">
									<prop name="PropertyTypeName">Sample ID</prop>
									<prop name="Position">15</prop>
									<prop name="IsDefault">1</prop>
								</obj>
								<obj name="PropertyObject" class="GenSampleEditName" version="4">
									<prop name="PropertyTypeName">Sample Name</prop>
									<prop name="Position">15</prop>
									<prop name="IsDefault">0</prop>
									<prop name="name">1778T</prop>
								</obj>
								<obj name="PropertyObject" class="HTCSamplePrepNotes" version="4">
									<prop name="PropertyTypeName">Sample Prep Notes</prop>
									<prop name="Position">15</prop>
									<prop name="IsDefault">1</prop>
								</obj>
								<obj name="PropertyObject" class="GenSampleEditSubset" version="4">
									<prop name="PropertyTypeName">Subsets</prop>
									<prop name="Position">15</prop>
									<prop name="IsDefault">1</prop>
								</obj>
								<obj name="PropertyObject" class="SamplePrefWidth" version="5">
									<prop name="PropertyTypeName">Width</prop>
									<prop name="Position">15</prop>
									<prop name="IsDefault">1</prop>
									<prop name="Width">1</prop>
								</obj>
							</list>
						</obj>
					</obj>
					<obj name="item" class="SamplePropInfo" version="1">
						<obj name="ChannelProperties" class="ChanPropList" version="2">
							<obj name="ChannelProperties" class="EMList" version="1">
								<list name="emlist" count="1">
									<obj name="item" class="PropertyList" version="1">
										<list name="emlist" count="12">
											<obj name="PropertyObject" class="RQSampleTargetProperty" version="4">
												<prop name="PropertyTypeName">Combined Sample and Target Type</prop>
												<prop name="Position">16</prop>
												<prop name="IsDefault">0</prop>
												<obj name="ChannelProp" class="ChannelProperty" version="1">
													<prop name="ChannelIdx">0</prop>
												</obj>
											</obj>
											<obj name="PropertyObject" class="QuantConcProperty" version="4">
												<prop name="PropertyTypeName">Concentration</prop>
												<prop name="Position">16</prop>
												<prop name="IsDefault">1</prop>
												<prop name="Concentration">0</prop>
												<obj name="ChannelProp" class="ChannelProperty" version="1">
													<prop name="ChannelIdx">0</prop>
												</obj>
												<prop name="ReadOnly">1</prop>
											</obj>
											<obj name="PropertyObject" class="QuantCpHighProp" version="4">
												<prop name="PropertyTypeName">Cp High</prop>
												<prop name="Position">16</prop>
												<prop name="IsDefault">1</prop>
												<prop name="CpRangeHigh">0</prop>
												<obj name="ChannelProp" class="ChannelProperty" version="1">
													<prop name="ChannelIdx">0</prop>
												</obj>
												<prop name="ReadOnly">1</prop>
											</obj>
											<obj name="PropertyObject" class="QuantCpLowProp" version="4">
												<prop name="PropertyTypeName">Cp Low</prop>
												<prop name="Position">16</prop>
												<prop name="IsDefault">1</prop>
												<prop name="CpRangeLow">0</prop>
												<obj name="ChannelProp" class="ChannelProperty" version="1">
													<prop name="ChannelIdx">0</prop>
												</obj>
												<prop name="ReadOnly">1</prop>
											</obj>
											<obj name="PropertyObject" class="RQEffProp" version="4">
												<prop name="PropertyTypeName">Efficiency</prop>
												<prop name="Position">16</prop>
												<prop name="IsDefault">1</prop>
												<prop name="Efficiency">2</prop>
												<obj name="ChannelProp" class="ChannelProperty" version="1">
													<prop name="ChannelIdx">0</prop>
												</obj>
											</obj>
											<obj name="PropertyObject" class="ChannelGenotype" version="4">
												<prop name="PropertyTypeName">Melt Geno Genotype</prop>
												<prop name="Position">16</prop>
												<prop name="IsDefault">1</prop>
												<prop name="ReadOnly">1</prop>
												<obj name="ChannelProp" class="ChannelProperty" version="1">
													<prop name="ChannelIdx">0</prop>
												</obj>
											</obj>
											<obj name="PropertyObject" class="GroupChannelTypeProp" version="4">
												<prop name="PropertyTypeName">Melt Geno Sample Type</prop>
												<prop name="Position">16</prop>
												<prop name="IsDefault">0</prop>
												<prop name="GroupSampleType">mstUnknown</prop>
												<obj name="ChannelProp" class="ChannelProperty" version="1">
													<prop name="ChannelIdx">0</prop>
												</obj>
											</obj>
											<obj name="PropertyObject" class="QuantSampleTypeProperty" version="4">
												<prop name="PropertyTypeName">Quantification Sample Type</prop>
												<prop name="Position">16</prop>
												<prop name="IsDefault">0</prop>
												<prop name="SampleType">qsUnknown</prop>
												<obj name="ChannelProp" class="ChannelProperty" version="1">
													<prop name="ChannelIdx">0</prop>
												</obj>
											</obj>
											<obj name="PropertyObject" class="ChannelGenotype" version="4">
												<prop name="PropertyTypeName">Scanning Genotype</prop>
												<prop name="Position">16</prop>
												<prop name="IsDefault">1</prop>
												<prop name="ReadOnly">1</prop>
												<obj name="ChannelProp" class="ChannelProperty" version="1">
													<prop name="ChannelIdx">0</prop>
												</obj>
											</obj>
											<obj name="PropertyObject" class="GroupChannelTypeProp" version="4">
												<prop name="PropertyTypeName">Scanning Sample Type</prop>
												<prop name="Position">16</prop>
												<prop name="IsDefault">0</prop>
												<prop name="GroupSampleType">mstUnknown</prop>
												<obj name="ChannelProp" class="ChannelProperty" version="1">
													<prop name="ChannelIdx">0</prop>
												</obj>
											</obj>
											<obj name="PropertyObject" class="TargetName" version="4">
												<prop name="PropertyTypeName">Target Name</prop>
												<prop name="Position">16</prop>
												<prop name="IsDefault">0</prop>
												<prop name="name">AIT</prop>
												<obj name="ChannelProp" class="ChannelProperty" version="1">
													<prop name="ChannelIdx">0</prop>
												</obj>
											</obj>
											<obj name="PropertyObject" class="RQTargetProperty" version="4">
												<prop name="PropertyTypeName">Target Type</prop>
												<prop name="Position">16</prop>
												<prop name="IsDefault">0</prop>
												<prop name="TargetType">dtTarget</prop>
												<obj name="ChannelProp" class="ChannelProperty" version="1">
													<prop name="ChannelIdx">0</prop>
												</obj>
											</obj>
										</list>
									</obj>
								</list>
							</obj>
						</obj>
						<prop name="ChannelPropertyCount">1</prop>
						<prop name="ContainerPosition">16</prop>
						<prop name="HasSampleProperties">1</prop>
						<obj name="SampleProperties" class="PropertyList" version="1">
							<list name="emlist" count="14">
								<obj name="PropertyObject" class="SamplePrefColor" version="4">
									<prop name="PropertyTypeName">Color</prop>
									<prop name="Position">16</prop>
									<prop name="IsDefault">0</prop>
									<prop name="Color">clGray</prop>
								</obj>
								<obj name="PropertyObject" class="DominantChannelProp" version="4">
									<prop name="PropertyTypeName">Dominant Channel</prop>
									<prop name="Position">16</prop>
									<prop name="IsDefault">0</prop>
									<prop name="DominantChannel">0</prop>
								</obj>
								<obj name="PropertyObject" class="Genotype" version="4">
									<prop name="PropertyTypeName">EndPt Genotype</prop>
									<prop name="Position">16</prop>
									<prop name="IsDefault">1</prop>
									<prop name="ReadOnly">1</prop>
								</obj>
								<obj name="PropertyObject" class="GroupingSample" version="4">
									<prop name="PropertyTypeName">EndPt Sample Type</prop>
									<prop name="Position">16</prop>
									<prop name="IsDefault">0</prop>
									<prop name="GroupSampleType">mstUnknown</prop>
								</obj>
								<obj name="PropertyObject" class="SamplePrefLineStyle" version="4">
									<prop name="PropertyTypeName">Line Style</prop>
									<prop name="Position">16</prop>
									<prop name="IsDefault">0</prop>
									<prop name="LineStyle">psSolid</prop>
								</obj>
								<obj name="PropertyObject" class="GenSampleEditNotes" version="4">
									<prop name="PropertyTypeName">Notes</prop>
									<prop name="Position">16</prop>
									<prop name="IsDefault">1</prop>
								</obj>
								<obj name="PropertyObject" class="SamplePrefPointStyle" version="4">
									<prop name="PropertyTypeName">Point Style</prop>
									<prop name="Position">16</prop>
									<prop name="IsDefault">0</prop>
									<prop name="PointStyle">psNothing</prop>
								</obj>
								<obj name="PropertyObject" class="GenSampleEditPosition" version="4">
									<prop name="PropertyTypeName">Position</prop>
									<prop name="Position">16</prop>
									<prop name="IsDefault">1</prop>
								</obj>
								<obj name="PropertyObject" class="GenSampleEditReplicate" version="4">
									<prop name="PropertyTypeName">Replicate of</prop>
									<prop name="Position">16</prop>
									<prop name="IsDefault">0</prop>
									<prop name="ReplicateOf">15</prop>
								</obj>
								<obj name="PropertyObject" class="HTCSampleID" version="4">
									<prop name="PropertyTypeName">Sample ID</prop>
									<prop name="Position">16</prop>
									<prop name="IsDefault">1</prop>
								</obj>
								<obj name="PropertyObject" class="GenSampleEditName" version="4">
									<prop name="PropertyTypeName">Sample Name</prop>
									<prop name="Position">16</prop>
									<prop name="IsDefault">0</prop>
									<prop name="name">1778T</prop>
								</obj>
								<obj name="PropertyObject" class="HTCSamplePrepNotes" version="4">
									<prop name="PropertyTypeName">Sample Prep Notes</prop>
									<prop name="Position">16</prop>
									<prop name="IsDefault">1</prop>
								</obj>
								<obj name="PropertyObject" class="GenSampleEditSubset" version="4">
									<prop name="PropertyTypeName">Subsets</prop>
									<prop name="Position">16</prop>
									<prop name="IsDefault">1</prop>
								</obj>
								<obj name="PropertyObject" class="SamplePrefWidth" version="5">
									<prop name="PropertyTypeName">Width</prop>
									<prop name="Position">16</prop>
									<prop name="IsDefault">1</prop>
									<prop name="Width">1</prop>
								</obj>
							</list>
						</obj>
					</obj>
					<obj name="item" class="SamplePropInfo" version="1">
						<obj name="ChannelProperties" class="ChanPropList" version="2">
							<obj name="ChannelProperties" class="EMList" version="1">
								<list name="emlist" count="1">
									<obj name="item" class="PropertyList" version="1">
										<list name="emlist" count="12">
											<obj name="PropertyObject" class="RQSampleTargetProperty" version="4">
												<prop name="PropertyTypeName">Combined Sample and Target Type</prop>
												<prop name="Position">17</prop>
												<prop name="IsDefault">0</prop>
												<obj name="ChannelProp" class="ChannelProperty" version="1">
													<prop name="ChannelIdx">0</prop>
												</obj>
											</obj>
											<obj name="PropertyObject" class="QuantConcProperty" version="4">
												<prop name="PropertyTypeName">Concentration</prop>
												<prop name="Position">17</prop>
												<prop name="IsDefault">1</prop>
												<prop name="Concentration">0</prop>
												<obj name="ChannelProp" class="ChannelProperty" version="1">
													<prop name="ChannelIdx">0</prop>
												</obj>
												<prop name="ReadOnly">1</prop>
											</obj>
											<obj name="PropertyObject" class="QuantCpHighProp" version="4">
												<prop name="PropertyTypeName">Cp High</prop>
												<prop name="Position">17</prop>
												<prop name="IsDefault">1</prop>
												<prop name="CpRangeHigh">0</prop>
												<obj name="ChannelProp" class="ChannelProperty" version="1">
													<prop name="ChannelIdx">0</prop>
												</obj>
												<prop name="ReadOnly">1</prop>
											</obj>
											<obj name="PropertyObject" class="QuantCpLowProp" version="4">
												<prop name="PropertyTypeName">Cp Low</prop>
												<prop name="Position">17</prop>
												<prop name="IsDefault">1</prop>
												<prop name="CpRangeLow">0</prop>
												<obj name="ChannelProp" class="ChannelProperty" version="1">
													<prop name="ChannelIdx">0</prop>
												</obj>
												<prop name="ReadOnly">1</prop>
											</obj>
											<obj name="PropertyObject" class="RQEffProp" version="4">
												<prop name="PropertyTypeName">Efficiency</prop>
												<prop name="Position">17</prop>
												<prop name="IsDefault">1</prop>
												<prop name="Efficiency">2</prop>
												<obj name="ChannelProp" class="ChannelProperty" version="1">
													<prop name="ChannelIdx">0</prop>
												</obj>
											</obj>
											<obj name="PropertyObject" class="ChannelGenotype" version="4">
												<prop name="PropertyTypeName">Melt Geno Genotype</prop>
												<prop name="Position">17</prop>
												<prop name="IsDefault">1</prop>
												<prop name="ReadOnly">1</prop>
												<obj name="ChannelProp" class="ChannelProperty" version="1">
													<prop name="ChannelIdx">0</prop>
												</obj>
											</obj>
											<obj name="PropertyObject" class="GroupChannelTypeProp" version="4">
												<prop name="PropertyTypeName">Melt Geno Sample Type</prop>
												<prop name="Position">17</prop>
												<prop name="IsDefault">0</prop>
												<prop name="GroupSampleType">mstUnknown</prop>
												<obj name="ChannelProp" class="ChannelProperty" version="1">
													<prop name="ChannelIdx">0</prop>
												</obj>
											</obj>
											<obj name="PropertyObject" class="QuantSampleTypeProperty" version="4">
												<prop name="PropertyTypeName">Quantification Sample Type</prop>
												<prop name="Position">17</prop>
												<prop name="IsDefault">0</prop>
												<prop name="SampleType">qsUnknown</prop>
												<obj name="ChannelProp" class="ChannelProperty" version="1">
													<prop name="ChannelIdx">0</prop>
												</obj>
											</obj>
											<obj name="PropertyObject" class="ChannelGenotype" version="4">
												<prop name="PropertyTypeName">Scanning Genotype</prop>
												<prop name="Position">17</prop>
[truncated: 1,264,869 more chars]
