# Supplementary material for: MicroRNAs and Their Inhibition in Modulating SLC5A8 Expression in the Context of Papillary Thyroid Carcinoma
Source: Int J Mol Sci. 2025 Aug 15;26(16):7889. doi: 10.3390/ijms26167889 (PMC12386254; doi:10.3390/ijms26167889)
Supplement: Supplementary file 1 [file ijms-26-07889-s001.zip › ijms-3558049-supplementary/Manuscript data/Fig1 data/Data/Wojtek_2013-09-18_HPRT AIT 538N-10468N.ixo]

<objectstream signature="IXOS" version="1">
	<obj name="root" class="HTCExperiment" version="5">
		<prop name="name">Wojtek_2013-09-18_HPRT AIT 538N-10468N</prop>
		<prop name="UID">43C8AE881D48423991B3DCE7BAE295B0</prop>
		<prop name="OwnerUID">5F4C4EE0E777457C81D27C781FE69519</prop>
		<prop name="Created">2013-09-18T09:32:05.310</prop>
		<prop name="CreatedBy">5F4C4EE0E777457C81D27C781FE69519</prop>
		<prop name="CreatedByName">Genomowa</prop>
		<prop name="LastModified">2013-09-18T13:06:40.904</prop>
		<prop name="LastModifiedBy">5F4C4EE0E777457C81D27C781FE69519</prop>
		<prop name="LastModifiedByName">Genomowa</prop>
		<list name="AppliedTemplates" count="1">
			<item>SYBR Green_AIT_WG</item>
		</list>
		<list name="TemplateOwners" count="1">
			<item>Genomowa</item>
		</list>
		<prop name="SWVersion">LCS480 1.5.1.62</prop>
		<obj name="AppProperty" class="TAppProperty" version="2">
			<prop name="Created">2013-09-18T09:32:05.310</prop>
			<prop name="LastModified">1899-12-30T00:00:00.000</prop>
		</obj>
		<obj name="ConProperty" class="TAppProperty" version="2">
			<prop name="Created">2013-09-18T09:32:05.310</prop>
			<prop name="LastModified">1899-12-30T00:00:00.000</prop>
		</obj>
		<obj name="run" class="HTCRun" version="7">
			<prop name="name">Run</prop>
			<prop name="Created">2013-09-18T09:32:05.298</prop>
			<prop name="LastModified">2013-09-18T12:56:52.853</prop>
			<obj name="AppProperty" class="TAppProperty" version="2">
				<prop name="Created">2013-09-18T09:32:05.298</prop>
				<prop name="LastModified">1899-12-30T00:00:00.000</prop>
			</obj>
			<obj name="ConProperty" class="TAppProperty" version="2">
				<prop name="Created">2013-09-18T09:32:05.298</prop>
				<prop name="LastModified">1899-12-30T00:00:00.000</prop>
				<prop name="HasProperties">1</prop>
				<obj name="_Properties" class="TAppProperties" version="1">
					<prop name="Created">2013-09-18T09:32:05.298</prop>
					<prop name="LastModified">1899-12-30T00:00:00.000</prop>
					<list name="emlist" count="4">
						<obj name="item" class="TAppProperty" version="2">
							<prop name="name">TopChart</prop>
							<prop name="Created">2013-09-18T09:32:06.981</prop>
							<prop name="LastModified">1899-12-30T00:00:00.000</prop>
						</obj>
						<obj name="item" class="TAppProperty" version="2">
							<prop name="name">LeftChart</prop>
							<prop name="Created">2013-09-18T09:32:06.981</prop>
							<prop name="LastModified">1899-12-30T00:00:00.000</prop>
						</obj>
						<obj name="item" class="TAppProperty" version="2">
							<prop name="name">RightChart</prop>
							<prop name="Created">2013-09-18T09:32:06.981</prop>
							<prop name="LastModified">1899-12-30T00:00:00.000</prop>
						</obj>
						<obj name="item" class="TAppProperty" version="2">
							<prop name="name">RunOverviewChart</prop>
							<prop name="Created">2013-09-18T09:32:06.981</prop>
							<prop name="LastModified">1899-12-30T00:00:00.000</prop>
						</obj>
					</list>
				</obj>
			</obj>
			<prop name="State">3</prop>
			<prop name="StartTime">2013-09-18T11:36:13.759</prop>
			<prop name="EndTime">2013-09-18T12:56:52.852</prop>
			<prop name="InstrumentID">28976</prop>
			<prop name="InstrumentVersion">HTC_VER_10</prop>
			<prop name="InstrumentName">LC480_28976</prop>
			<prop name="InstrCalibrationDate">1899.12.30 00:00:00:00</prop>
			<prop name="Technician">Genomowa</prop>
			<prop name="AcqStoreClass">HTCAcquisitionStore</prop>
			<prop name="AcquisitionStore">eJzkvV2zotCSrvtXdqw4d144UFGJ6O4IPhLkU0gYqNzhFyioqKjorz+pzNo1V++1T99UdFWdrouKMCbiAMkn3zdHjuG/nZb7/3VMD5t//8fldKr/8b9WZXq9/vs/JpEqr8633XVX707HsD5dNv/4X/fN5Uqv/v0fwj/+49+qy6n6eqeap8fjplRPt2P9j/8Q/q37/ts/HRGmh6rcfB0gDX8cUe6u9Y9zPFfl5kqf/z7m3/8xGNJH/BybWW8O/3ts0efY//tw/Mspu6SH/8tINtlh8x5F71/8sT3xf7B/Mb5vd+PnKIX/j0HSHdTL07e3fRtw/58HHO0O9Kkj1u8N2b8YVbQ5VP/4j/9nwERBl/vaiLX//avxt1/Etyv49kfzWGeX9qMkSfoXB8RpuVv/67uGmy399bb5DEMZiTL73//+1T1e0ZmOmZ6u6LmhO/1/OYxuj3/aHevrP/7DHmZbNO7LCQtHwtOCob/aI7j9CY9mQSQCny18dI89BYJjP1jDeW4uUFPLCQvu3byCDo7uQV8ydR4cim2iJdpjgrLOgCGXUIeT5dlo48ljwXKkVqB3sgKNU6AzfMVYgxIs+gj85rFIV+nzdKGScdLbBoDXRyFA4e9HgcCPMiAb+7EWSmMbLaWrQtRJHhWcj1xBh801FjDtUYLjZxHarwFAtGoyEbyVqaDujwBCd6oIcB0XKWrTeFIEd/eZw6rP6Hq3OIGgSnc1DM/XK7pB6DAMhmEJs9fCQTVR1CLoTtU1PNPrEeVebHHsn3YNnM+rC1reyuF4vUUlTMNaRcViLgvQLWsoe/IDtZfgAQbAcnp/o6FzkqYsXC8FBXrPxx7N0POL6JazGi6X6wvV297l4X3EPSj2KxEnnZfNIp9HCC9h0EHNP9L9HAxeJSQMVLTPYxmCtK/ksH48OLoRGAyZfyyhv6kY2oMyA7TGRwt2/SuivbfofhXDiQI/no4uRRP9/467Hy9+FwSE3wOB8Vgc/1cQGP789/8nCByr8Q4diC3A0UhF6PDsgOoyMnkgUwiBunsEqDiWUgSVn1UwKCBBb740edjtKg0EkfYIpNtOZyE7+Gutux1PcKL3dYiSMSqwEQUXocumENx3OwGiKjiiv6fjcSWjBLfFYoRTLZkyLBbcgtSI6XGVDsiDrUqjcgdaJ2BBLfMwWBNkUHUddMVA5dH6QhCw2EBDvdwBoN571GA61/gLAkOl0en8K0DX93QIn8mOrjI6bdCI5nR9wwkFMTPMAzqzuwlYyJpOQT24oXyIXI7WkMZ7fV2n6M9dDUJtrtZQL3iF0yq3eVAkdHydFS/0Z77LUDwCvXY8A22/PwU8TGeEt82Vofxc0PUpKhPh8hRN9BwWQJA1egx7eVWiPu8HRRBVsQISEBQd4eoVoSkVa7jIRQfVPHTp+3lEBK2oAdSMqQ/4zF8SwJ0paLyOXeYWgrJuIQDNyODhuJyLsHttZFR0O6fxP48irHQWoWxoGov46rj+EyHQ+y0QGI/64/8SAmNRAKX973dCQPrFEHg67h79w4rC45Lv6CGyzCO6z7lZoHNja3h04QsC2G2CCowGUtSnD7MIs31OQRL0b8EwvhjQKgEXgB7yHimBFgLVxvPQqB8EgeYVCjDqyyVqF1svAv+GIpR9uYM2u/tFqCwBYXNrKIiUCllY7MsYbtmkG4z2jcyjyba71mioDpq9mcrDpU9BX4mgoZ9egQd8FtSwcgoKAkuEIkxCxYIpuxqkFNYG4DQME+CauUM/e5oMhVwVoDtnJ3QrwaTM3rwsMCKzQa2MXBaV6V6BrcZ8lGuuFfj0QhHUDWV+g61sHtqzyIN7AX3UB6VXBPMrSwhCgoPTXKQg9be9Gvoj+vvEr+j6+pNSAd6UNP5dHbBQSuMSlsnggNOhT9BbrmMPnqvrACGg+xVF96KG3VMBtCd9j0cPiwAQ7OoJqto9gHD9KOjzL5mClmV1uXso8jU0pyJCYysZPJKdkwLx+iajfevm9H3NTzpAcQoRxgFBskj7wp8Igf5vgYAkSsLoL4HA6BdDgN2zPXrB0yrCpUry+BwMKFMP1xQkusorGB9I105mxg8IOOUiRbWZkhIIhEaAdPu6fkHAye7Y2gE4PqEIxk5DJkJvXLRmZ5Kv/XInQtMtSpRvoBco2MoXBJTy6RfByCsSuE0UEw3tjAwPPF5DsPC7wVi5EQS6u22u2S/XRWXCFNZC4CyfSF6vTgSB6yH7goAnDoCH4o4gcDcJAkqvpKDoJGoJ+Z3t0HxOLYjOXFOg0fkZ5ZlhsjAALYaeFrxwsok8jtrwpcOYUjBOhDXZCY4vku9bfiXlYdoMp8orhuAMJNev+rQIbg3dr2hgTdGRRz7DdXCQYPXi9PdN7bPArgUL6hndDzNaBUW4N/QatN3iiLoyxyLSMlIGQumO0L2/phzlByNoHhpSVmd/yoN6+xKhN01skvtNwCKzy9fQu0QEyd2lU7iDRolBZW6IZlc2iijqnzyo3ZTsyXG84zj16HULgaggCKSmqf+JEBj8FggIbDAY/C1+YPCLKSAOKOnrpmtDpPXJBKvV6YRKllsQzgpKRf9ZCgTWNUX/IVHUfKTAduZcgvGxJD/Qk+6W5t4p6rzLDTh2L4EE+yQn/a4VlCo/fuAjBaC56DxalkSRqkkU1NIORU0S8ByEl2WRP7iEEDkFUeDij6TWDxBF/LKlgCeLKoRjifyAzWW19QPRTiC/0veJAh8/0EoBfzWg1Pl6GCxSb2ENtzFRT9XOZOofuLfgYS8uCCwlCp5m0ZrGtxLQtaIphMqQpIGdBRGxbUdUKTnp/znPbuilns2CqI4SSsiFRDygVI+6QHpfOq3JdJtSUKCxmyTgHtkYvW4nKN7XQ5SB9RSnroU8orsmtBSAcz/k4TYuS9CTq4S63CP/8FBLvZUWzvns86CTkl+yCsFDkzQ+C6qMN+CqL6KA3HSY+wqVpKXARwoQhRdrMEc7HS1R2RfhPDMTUNwiJj+k6EB+yIz/RAqIv4cCQk8a/S2GQPjFFHCNxQG17tyGEMa7GkbS9YQTVluUq+dcaCngldo/aQF9NTF55F+bBrx4cm6rAiht7p52iFYGGpcLQKsFeLn+QYHqETZwHroFKqzUeasF4GYplOv0AFoKnF+xjaZKFMC5QIL5eL+PA9Y7y9Aagk9p8KMFcJiTFrAvBb1/985tI51eP5xVhC4nLRAMd/SsPyhwiHK9CUdHIUNy7CxKdOMlXe/5onlg7q81GqedxSLltC+h3pMg9zSiADqORlG+WpHBeFVQRJPF3oPujD8QLpUD0XyxzyE6NjLK+iiAaD8iQe+5TYSO2EVy5c8+3a+VLKE2Min/sn6cQGdnBQhkEhjK91KEy5kdUW6MkOFkURKlDLmL3pYMRbTWSg+yR+mjPZ4QVSyFx/DAknJ54Ycs2K51BfKh3wmkgdcBT9/kxJOIIernscHDw2ZQweH5tEgbQVFE2fNUgsRWCb2eGxA1r8EfWRX4V/MX/w0U6Aki+0soMFB/MQWS5fiIzvBhF1HRVSmq0+KMVvqwimiXcgmKPkfUHopSRLH+aOC6L1aobvtmEd4Rv7RAWxv8aAHP4TrCgmx6pNgPqZ0gcMwDOYLjdtdAIi326PQWOkTq6gcF1JsfUNRkxRcFbOVK+rvTI8X8mSAYOU6X+R8K8ORqo27fFBZkplzB2XS/tED4iOm1MvmhBb4okLg2jX80KaKxSQ4gioojTmcTu0D5+aLYFBZ3dM0hXf/svK9heWQiygM+ZWF10dbg8CzGyekMLKrW5BjC0Hyga4sOD7bOq4ZYFQBV2yWF39+SdlmhMiOHQrkaj1FfApMlMlpHj2z/xi5zmE8SRD/Y0PXF1kyBybE4oX4II8DiIggwNjwZvZHkF+GYkWp65DlRTX6XSUgL5MBXyFG50LcV9nwhhun7/rQUkLtEgdOkCFoK4H6/IAfm3BxURLMkCusLAaSDu0Hv+aDDkvmp/hMpMPo9FOgz1v+fSoHlIzihNylt3lJAnA0uqDpPqwheY0GhqHSxrQu0FNjMTkuc6AXlzo8W+OkIgtOoq3+jQKCdMxHeIYtek5EWuCgUMd+0wGeGgDOkrBusyeeesChhuHwXz4xbWARhr2xaCoz3F9ICn7rApzhoWSfSAovXuy6wfSh0/kRj4QLIIYTaiaK2+kmBPKDjX+qEzi+Sr7+5Y9I6xz35+otKUT5YBg1OU7BZdB+/BFhHgyGqBfchmC2jEpLBaYaG/tAhVOX9GpINe6Bz9J0iUJR9Az2zIQc0LSnKDTWuwBLjBaqNSgpfshcWjOS1glYPyfdvFaJafxGH6G/vIY/Wi57VUkC55lEReDdBAntGxxtrNeDBSRDIUYQ4ozv0DCGoM6jAvHhzdNmVF4E1I6qIt+Uw6PYFibdaAF8ZaTfQJ6SlzMSDTdDxUXdfBxa4rNJhd7uWaFoBOaLmNBD/RAqMfxMFxuJQ+ksoMP7FFMjNwQl9VyWFuwpDEYzb9YyQGDZF4b20Wi3wcQTB5UgUOHYDokA6sr6qg6OoWwXd8Yq0wFLsKi0FPo4g2g2JArJbm6i6c4+3WqAjwh6n/Q1FFZo7Be6ZpLcUwF5ETzkByUFVIQqE9SFuvjULtI6AQsD+Xhf4NAtY/Vgjx8KyEg5axtGaEgUwff7QAoqumxBMb5oFa3QrNI+iA6FQvtZw0a5PlKeeA8HE5wrsFzBGQ+aUi6NlVMOdX+do84FeYMbIAXjbR4MOpg4LJsFLhPmAKGeGXYrStSGIkHhlij7XIlIN6QChvpYKQndBuXy8i2vwpTJC3XJDFvLZAWHl0f028jpiwVk1LPBukobTkxYUgXQkR3TZiAuUFZ2OX5dFA+tdtURl53AWdSK9abXAAx9EAVvKvVYLGD6S9unpVQ5lbbwdDTsW4TQUE3jo4ysqL6DrrWLxj6wOSr+HAoMRk/4WCvzq6uC+dk9okmnmkTugXFnugyvltrdiNhvdg8QvvhxBKM+IAnt7TE+hZFkFPlIkv7naV0HjpHoR3VfkCF57U0dvcaJcXKaBCNeTaKESJ0SBT13AF8ZFWx38RgF/X5AWSPe8guO9+qJAYE90EbL7fPjdEcTCym61QNst8KHARwugx+WynSNouwXSplEA15mLWuqYPFzI5ABmGlzQMR4OC2OkXL9qXIZasqTcHmeFDkfZ7VCu5D6L6DtrIOeMotAe6UXQOe0rUuSrJ6qPiwvB5RxJMOgoLtpREBZ4rQ4KaJ60Jt+vk2JvXmYMmVmTY5muQogOAlFtYJOity9z8vW9IVEADJfGE4qcqFbS69NSB5xMJsG7JaisyeE0K9JeSVRE6YjR/SiaNcrba8yC5YS0w77XHQXNfTNmnr8iCuy3MCUHc7QAV7uqgeG0k+B0XZ04PlWrhkpnL/QPC498xYa0wh9IAeH3NA4Kojjs/8tw+fMmCQb9X4yB23RVoVPvKQyuoz09gvfTFeV0arNQYHrcioHPJEGLgS5na7R1RpIyu+ZiKwZeCadkCd27pyX3BYX15UgS3awyAXY8NynMV4SBvA7rFgMfSxBcrs8vDGi9K0LQebEK7svGRdl4hCziR8KAOt+SJfD1buF/LEGLgXfnYGsJ2vLgMNKKYPXK8hYD/uY9VfiZJGiqwkPVCEyS3Po+AWVAmHNOIxewN35VsOwFAhpFRWG9a5gF14+RX/EAgttoL8B9ME7QuXVJ7EQjEgfLxHyhrRouD28NUyC5lFO0jS0lf+1mEGZsa4tGZFBy3+xPJDZAApTn+5AHz2MswGOTc9Sf3ehN3llCWFhccPq0eYHl6ZCAH3k6Trx3OVE3yRJFRZWRmDlyQLjRufprzNFQgxlhe2HoLQae3oIwELqKB3bn4aHpjm0eyF4lQbVK12g62xPBbmHRWBbmGLUq8nmQbCz8IzHwe1oHheFAEP8WNcB+MQZeczi3GAjdDmlmErk1Wo5PTvkilAlE2pXS9jxSWIuBYZatv6uBT2Xg4wnaWYKfagANW/7yBC0GPp4gez7Kr8oA9HKJnK84QYU3lCOrgtWAmUJhpd9DhtnAUFpPIOkn8gR7xf/CwGeWIOi/KxXf1MDHE/xsIMahShjA+uQhLGcmCyX3nf3z0w1h4bo8krN9DWyb9dB2RbcIRgAxGI9SxanDgyIcOoUCnhJQNo7AIA/RfQngp8DQuqJLmrtgHgxFCUmAX6MC68xIYHrGDM10wun8+wF9HjkkVMx7BMFgWUogD5QZyq8ZZfdo38thvC1IfWU+Z+FtOFvDdlJNcPLykM6fxhI8cyQPdemQB7j0YguSg0ivV8Ycgs2mhzA4aePvGPioAbXeEKaKQarDLZvt0dKCiodbbegBLisDZS14zzWK1h85Vyj8nuZBYdQbjv8SDPR/dYHQlsgqaoVE2dHVohj27uqGyhjJOhqzcg1KAFGLgWh+CYQWA3BSrSLIBArjn2qgnSb4YMC8F1oROZb8pQbkzZIwUE6fXxj4TBO0pmC60E2cJECP5f49OWlkno/TSUPZ1T/NdND7l/GXKfhg4Oc6gq/JwpepoDb2taItEH4w0JYGPhh4WsxHbbIkICzrfQmdxKzRWAxcCqs7hXU64j10bMklExTzBDZZpaE/4mRS7CVhYKmYS1T7lsEj8b2uogozoVUDQd9kCKM90uedpLeoV3slbKb5Dr1iwoswZosaTuvYQKdD1xO91j0FrLheoLNaRiyqpEMJixWvcbo9xzw4d3oViPuG7kflEgZih64f11KJvu3HRbATYw9c3pQI6mXOsSkJG74+GtLXwsbgrWy6Xm8pT9Eyh1OIkp3tgeEbBU7Hy4rhNrJjWNpCgH5PiSGwDskfOVko/J72QWEs9IT/EgN/hino/+om4nBI2d90gDAwLvYx+Ca7ozuPCQPyWS9bDPj7tQoksUnkf0yBu5/9EwY+aqCdJ/hgQBmSKWgx8FEDWifyoK0NfDBgiiFh4ByiBEKWWyifVGS47BUNvMjjkhp4RjyqzZ4Hnb4/DEa1+U8YgK7+Txj4mAI8FEHZzhZ+MND2D4brAZ0vWVs8KmQS9cMh3NA/03iiZbkX4ZmcRHR3msswPxY5sIIwoBxjMinmkulgWHyF06VHweTvIwns+bWH5kqi65EWkIA0jWekpqYk6qfGrIGwV5M9eudZPLDTu6eiNNHNxKgIKTHrIN6sBRqrJ2HDyQ9VqwYmxinmUVc2GqjnAqmnzhRZuFgZFhAKDjhZLmIWwY1Mmj8Tj2gf4jkLHoFRQ+BGg+BluePCS9Lcgr4xIDWgpT6LZpcU4f3c4TTQzhB4lr2G8VUik3HChKOiVPkfiYHf1EA4lkbif1kb+EPUwK9uI463bo16k7pFWCTaGrLy1KAOc5LFvUv5LtyzL1MQXFPCAFjuGi22tugx3FMYf0zBZ1VhO1EgPwfQ1gbwKD6+MNCqgZ/ThR810NYGtCa3cTo1CAOiyEV4VxLQcF4RD/anngWjoya2amB67dyTFgOfiYJgNidT8KkN6BIJmm+rCj9txO10YRiPA5SXJZmYOooa6DvyHc2k8Hg4QlCgcwiG6Lu+x/E2YCUMF4KO2jxGHmlLyvZdhdP1dkODTEpJ6qAIzD7Kx8EbG02xBkkXZ0jBy1kwOxkCOAeBsjdalN17bCDAUcnfEyXdiKEBhgf5UEzQtaecB1FD2HCzgkzK7hmTGgnp/ZKLNlJCDyHyVwcPzmpdkVq4zgos9/oaXkp+RtkcLnjQPdP7h8VLDJguj7k3vxD2PqZAv0zCAvPxMAbd3pzQZ+6ZB3bvnEMqxIT5k7DiYWX/oRj4TR2E0rg37v0lGPjVMwXpkd1QVjc/MOA+5Sca59ThiG5cw321iFC/LX+ogXBmbr4wIKeqQiJ5dAqEy5Qw8J9MQVsiXBfCj5mCDwZ+moK2NvDBgDUNQmgxMMrioMVAKFsUYJ+ZAinsdvn0s67w23xhu5rg3Tv0WVzcqoFP10DbQZiGbwzc5ABBPlgs5BMS9Q930KA5uv/AQDExR6jIC6/AasFLOK0kA41ZjCx6OiyGs5VtvjDQHEkdtBgINQ9C3QEyAdcmQb95UBiXdl+BzV45orJyYhZMBFOEUqitLwzc5waCPalSNPqc89A4UtjLBd1/K+rEDMtyJkEBiUOYCkMeZNIBwewmFzSuwhwCBcocjKN0RWvfW7BQPB1EKKS5+KUGPhj4mALgN1Ijw1m6BnHcq1CVb2ceMftM6iOSyNTsmhULEiUp/0gM/J4Wwh4bjgXhL8HAr24kLi24IxQleWU+jNaQWo+G5OLWKcKOHwutGnDEBWXfjxrwcrZpm4e+mYKPGmgnDA9dcuV2Z68V0XVA2fqDgbZEWONTgNmIf2Eg2qQ7BfplbaO6noYQPhfFFwZMm0UF2hWFQWsKPmrgg4FPifA7Bt4lwk9tIND2Qd6agk/zUNs2EE1NRF+rLBbt5y8Rtmg+Ub3MPBZQECowzhYSqoPMY+HEgQZmim6iOYhDjv6VRP9AOtFbVosJj05dQpce8wEaZddjaPeKCjpikqKqvuIiZPXRgujinXA6sgkL6TpRYG4oDqr3CQfsObMEdldhSSag5EVwcgwRWCXf0Mn5rAi1wVFv1YD5iimbNxs6/nEXalQzc87w0iMM9KLqirKWk6g/ixOlrQ18w0Cusim6VraAyJvYOdy24RknkngugklhV/C0FVI/4XxTBPlN/DMx8Ht6CHuC+E6y/zMxwHbjhh6TvgdYbqISDIPCxAzWPzCwL04cVXNGGKi9QIS5vdqgcnn+MAXhcnsKWIY/SoTyPNBbDLSmYLSSrK/uoQ8GPmsLPzMFbYlwc3t3Gmsryn7mkEkwM9dvNdCj7NmcKQzWviN+dQ99Jgx/qoG2NvANAx9T8Jkw/LaeIOwBosIfNo8EiUR9NX280NkcpoDKtLAgZicJ4XqaQji/FgIsPIu8fBOHLKxdyOEsPTJSE+tJgdmGMBBtrmKLgRArOj4LkO5HiSTa9WYSg+vEFRquOyP1s650uB8sFz3mUdg3Xm8Nw0D/wkBk33oiZL3rA5ViNWPBZXT0IFnVLsqdecjwej/kEBfJAw01XEDgvk1aOo1vqJ/1hCEu6fhvauAzU/CpDejzikT/XbZLUKTzhTC3PbNosxnWULGZjJ7bZBBUq6T6IzHwe5oIe73+ePSXYKD3q2cKPhhw5ta7kr/f1/BUVy/0t0syBQe5FFtT0JYI1XEggClla5yOBzZEeSf8MgUfDPxnNRBWCR2f6Jb9hYFPifCjBj4YiPrFu5X4XRV32Ykee7yRNKlXAvHB7nPyxnYvbzHwnycMPyXCr9rAe3FhWyL8tA99mgjbCcOPGnilboiyLNhFOAyZB73liqEzbqY8yIfgwWRndtHkg2kR7mpSI0+LsrE/jyMI7CuZBDkZ5OgXOYmiqGBrmK74CKe6TxiZxSCB4glb0i3JjExH1Cc1ouUX1J/erIhG68oC04g9nE6QMNBXjRL2m2ZN6mHMWahcjwqJfveB3u08h6jBYw7HlegRoJIIWgzcEuuFZnRaMLQUQYC6qBu00nUK0QuP+L1E+FEDn74BI4u20GKAHXukHu4dUgOA5wagm6poz5SMBY0l/pELCoTf00XY6/cG7C8xBb1fPVPQBffZYgBjeFFYLV3WmoKIBYIIVUZhpel7lbdq4FMihPRCaiCYPJVWDbSmgC+6ipY6MuVM6/CjfagxSxO1SfxjpuAnBlo1IMVIItYR6bHX5BhhLOikPrwhZcuec6j+D1PwUQPtuqJP38BnpuBbifCjBj4zBe2eQy8yxZRNxzYLwx5HuK95j7z2zYfQ2FFY16Eko5MZ9Prp6wqMypK89WBGGNKvvIFJ7937rBxNiESRldDbmBK6U5yyoJPqFmhWU6DVNUiED0cTMh2THxgI5JtFGqvXBGjdspjj0Zo1MFKVNbrdMIaI7eY6lM6gQUMj0R+5k0kD01iZthiIxC5hoGPrfVI3GoX9wzYU6JhSg/5wkhZRyibJ/4EBNjwRRgZhBtEhO9N4M7XGCeZnFgrJsIHaHxqojBf5n4uBn2W6/14MDJjU/1swIP5iDHDjwdANG8pu+iUi0b8bMwSvdChb5bHYmoJPiTCoZVlq1cCnRNiqgU9t4FMibNXAZ6ZA62Qab9VAT8IfauBnifCzpKBVAys3QTQl/11JP5D3deskpnd0Yh7M1uTe25mC94Sh99l/cDEeW9+7CM+dgYyy4Wi87SIUX6Re2oVFnxIhP1zfG4ChC2FfYRVwWAxJdGd+ETZPKOG6UBScTkOfR4tn6YGOUoiuR5k+cAlJYJ4JWx5jJsMHcgE2gSKjZg3o+Isdr6EcNme0+CspgmluWi0G7LE3Y3iaWgjKBSN0+IC8//y9AcnLwDVOcrIPkc7eGLhfBXQSn0T+8rmw4DUQKIzTZUTjeRAGzYMtoz2UVm9T0Esgf1UM9ey6BORPUg+ji9MP2GE4Bo+P8i81AEE3Y8hOQzJ5U/XamoJwe7MFiLONg1q13THM+9UfaQp6v6eLsDeQBsO/ZKag96ubiXtT1kdNmVF2q0uwWgyol51DXphT9tHFIEbjflJ5lGi58q02EGGw02GO/WMgHUVguEu7eosB5Z5rHH0zaFoMtGrgP80UtBgYnyoK0/WEwn60IROiPuMlTrk241HV7eP/sabgGwZ+7jWgah5h4FMi/JiCT22g7RuYTdwUoXP1eLQsBAvOW0tBUx5iEc0bQYHpQDfQcrSABWjq72wvrNDdz+c8uNVxBfX0UaHlGnS9843gwWOjGDjZ9QIWepuZB3bm9dCO/RXHs7KoQBhVV/ScKYl8vFnvlUWYkuzZLnjUieZrCnNvS6ZnGBeBNZ5bQMwZ0/vv5OXzw6AGrY59tMpVVIQrhdQDmzwn6MabLcNLf6IAeCigN9wti/AoTmqg76ofCLvbiLXtQ4YRuO99jvIivFopYcSY1qjr8pkF0joVAC5P/735WAF/rhr4PV2EPXEkSX8LBnq/GAPjPe+ic7cDFnUWvILKfwgtBqJbMVNgp4zn6PWfahE8FqhDFsEWrb1hQ4uBT21gvBrr8K1v4IOBwDuRaP9sOdLOFLxAFb83E3+WGQtbYYcT/b6AYJHNKLu/6j2a+3BRBHq4UNrawLf2oc9mAx8MtDMFP7sIWzXw2Xjog4HWFPT3jy3q07lfRCTWJZDtZIqqOec89Cry2vu49FBPh2GBl3d7z47FNzQXyZIw2KHxSPdTg9Pt3WG4rUoJssqKCBtzCtPOYh5Dand0MimjrEDxUa2B+xT4buXPizC/JZTzQzyh5jYrHkjJyYLRS9oSFjFmkSy+MWcmJk5zKWPh8ppU0FdiMhH3dUSf/+4jcBw7RtM773lkdQcWSH48QpdpKxZV2kBpMdCqgY8pMHeZh6o/2vFgiOcKlsXu1qqB4AykBqrLjKNRzUsIlJX1Z2Lg93QR9oZDsfeXYEDQfzEG+hvLeRfXOMf7hrLhbj/oobPYkyl49igs7HC1QOvoU1i/ZkoMy85jgy52bQgbQdW/TRh+rTOejaHtG2jVwGe3gelp4xWBwJ9iWxv4tsKQ78QBZc/bGoLTiTRCOtF76IrXNYSd6aBp1cBnaZH72X/sUyL8thXpZ7eBT22gXVPwszbQqoGlyC+kdvq8CMXHsSZRbR3QVzMS4WxFYSx3pAX6z/uMB8njSCJd2U1wot7yAremGYNfx2QC4hdhZHCcIxTXskJ99VqQenqcang2w5RE+6Dk4XXt6GBNxBvCKpgzfN6qBG5V3X2va84BrdNJguJZ7dB81DMeHspjAv28zNCdSSWNp+OsAaU8QOWxIZM0es4EML3dA30/ISvgnq0Ynp2DjN7lsWbRRj5h2z7U2+xGX12EHwzIsbcvArWxS7CnaY1qMLlAqwYmj2mC3l45fNTKn4mB39NF2BuJTBz8D8XA9dWU6GplWkRiRGGxHMg9NEc3FyJvblhw4ZxE8q5H2bUYNzXcMjlDg3k2x6ajWu1C448aaE3BBwP+Kv/RN/BRAx8MoCKGUjth6F0lvQjCPWHk/pwh+npDj23mWzkoK/Ku/vO2K8Jse7ZaDHw2IMP78V61auAzUxAJVUaYcVfqdwx8MwWfFYbaSVcQYL8uoqaibD0cTG00erMdwSpNFLidlQfCbrlmweVuruHJjRItvzkxlJKhBQezJhFfdkjkm9uBCKsktNG5jSmszebcQHR8yajq2Y2jnWwUWKysByoJLsj7zyj4m046RzeFIwuhTEsQVvoep3U6Y9G5JpMAzZPUxOh45+FRm4oUnE2Iqp1zQEE7KnAwRjm69kxgoTFf1hDZs/cmJ1ZWRNbQrCG0NCHoyScyBRsx11tToNz2BYvM5IcacG77H7WBxX23RL0HBxZZcvVnYuD3dBH2xn3xb+kiFJRfrQZWHXKwTYdEZ8op2wyvRR+V68Pl4cXqIeTZosRJr5gAGtKuhIF5ylpTEL4rBO1Mwac28KUGnoWGhrcl9XBbUJgqSv21JzFa44hEfnY9thuTh9cJYWSjhiLKN5Lf0eR0teCaDy+objISsdPAbdpfJ/hsTI6Rsa20qX11EPorlUfRiM7/2ZP4g4HIKgPy8pNTjGrx3pj8owaeinfByYUfASv9moM7MwQ0avPCokxwSpDhOUVbOlA23izPlO3D7gYNmPeK6Fh6JZR66lB2Xe94GNlLBLtzeKJmsDNdv9Kp4XRwVZy9jh0WBPO80js8Z6jZ0YJFxd0qYf7sAnrLI4Og6EglTJJ1hbY4X3Cs1aMApzok9dCTZD6PhF2i33cWR/Vx4CxShKMHx+VjhdHjojMumj55+84hRPn+2APahyr/bgo+GHhuFi5OlrxkwUZJvzDQThh+1EC16W3QHO+PBVblH6oGflMXodQThL8FA7/6R0qSbcpwclzfWCT2rwlcpvIQHUv1IFI6RgLXXvFEU8reJgGZBUrOc3TGJ/u9a8DTa01B59kD1k4YsunjCwOtGvj8PoEr6VOG5eGFcKuzI1rlTGfRyHsSdk4LGdPpqMODji7nOmbLI3qHnsjD0n40OokPFS1pKLNoOM4UGIuLKbplR2U41TIRzC7o7XakuJnIDXS064zsiKhDkITowdw/r9GKqj4EOAxEfS8VCibRQCqCRpM93R30Bmg85ScLjrZXQ+fyyHFdyxMeY5kL+rqedtEY470Id9a2BCLRGM3DeshCiz8r/Xl2OxjSJ7E43x10Xc2VAdpKnLBgMhcbsPKFjWFnBmyedDDXz7t3H4BXpSy4WycPqmlfRC8RfYgneT/WF5s8Rmd5iTl258c1pEf9gNtsuoBZvd3nutvZkRXon08QdEvnqzbQHwSjrzUFHwyYWnWEtjZQp+cvDITPSSqCdDcynOydI/tzTcHv6SLsMzYc9P8SDPzqpUWXLVNwmZgKix9nWdLzEZfQYZHHosvh0MBk7PmU3RTy1pN4okNHXBSoHQ4ORCEL4xYDo7j7wxR8+gY+GGhrA+IcER28BhBu3X0Dz4Bd0HW6BgtlfDbQWHIXN1Nhyuf+HCpdF4IjruLEYjwrCkF3E1cnjMzIBCTGI4bT473DPn+XIPclKnCccgvlsaxDKJ4fEhxlOUFdHekM+2qegKKOTqgONauYpyd9rReyqCO/qtMivqwZ6s+A1ETcCXSIowWFveIrAia2tSz4ZXqQ9PJ5neJsvNH4vBlQGK7iq4SL69iFuaKeFN3wDlMMhnzHZ3k6TPQVGgr653TJIlc+63DMkvf7J3M+X0Y9XTeTmYqTc7nl0SokUb+iLI2zebQr5mx78fTLZZ2i7g7nPGhWEwmS+7BCfnhWxbzMF6X+wGOI5nDfkObo1gKUr/vgyxTklfJlCgxxfOLf1cDkcGbRrTwLsBwZO9Rfa/r7H1si/D1dhH0mCaO/pTbwq/sGnrPGwK3fizjXTaHRuaNQ2AWaz3BU9kkdFE8NZWe1Y6ikKcLaf1So3xqHBZEfll+bk79NQbvQ+IOBT22gNQW+rs9RD+WQRHOPVSD2Vw0a+9QswnGt5TA4h4jLB5kSfhKTUr9Oqi7OYbQtZpdpQiJ7LvvoikDZfuBTmAsrlqKTbcmE8HHjwb7kIWq9vlGEwz2uIV8s3tsmdyYFMk2pYGuvGEZRJ4N5/bB1fSGmM4zkx76YqzMx0WWvAdzeeotifl4Z75+nDAcYucsrmz3OI0/3D7jEpX2esdmuGjS6KqU+JvtpXvBo6tR6hRphYL5o2FyE21o/MdtG57rfvpujzyU8vV6K0bGpgC/181q/JU+O3jUtIIK6qsA7nX1Mo+6jmFkzH3Wt9PYoBzwtgkk+SKBOogthejXkMwXcRO+dzCmiOVGKmbxr1vo3DHwmDB+qSRh4HU5ffQPjweGG3gh+TBgOJ2qB1qBzYn8uBn5PF2FfGI3Y36IGfnXfwMWisFgc8Qi8dodrPQ7qEO2OH5IIFxcIs92sh3qTPMlLK90YNtlDwAmfegWWo70CvfXx3JYIW1PwKRF+molbDKzN9Q6dfr6AaMMMUg/WeITW/OwUOK1LBbq5FuHicn7xWW+xFvXtaNbBpEnvfDbJ1o3uGqsc7dOVsCE6T8queXBCez43CEM7hbLpnu/R6y2sAkX5iaCIQUEmRrWLwOOhB7XZcXFmuQ8+n9w6lr7eH1Oc39YMeJnQ+W/9HmHBeZzZXC4vip7oYxnvethhsaNvG71jDw84X/QrFots1ej3Vd/H2XDSFPPb4/7erXFgYi1whS/mmFuGlU6XqNyXe4gGwqWEw3O+xHCqiEV8tzelXq/JHmnHwxXCejBagy68PFxJ0CHTUDRrI3HXL5zoasaxSRKEB5c53lapDguhl1lGcFJ8XB3uAeesjBv9W4mwWPyoDfj6oyqiohpW3zDQqgEchCVqkVa9f8nlz+wb+BmK/70Y6A17/b9FDbBfjAEezucYTvx+MQv8jaCXmnBGF7cLFox1aw2N6JqYGt6Ez1LpJemjh2ehfTQp2GwnktqfLfvUBlpT8FlT8NmErG0mnvUTESemm/NAnJkCxIoXomEOsIhm8VyAxh87WPWfKiS7Ei1DjArA7HmXi8WB54pxzUoV1d0+4NExAw/0kaWh81g4RSTewhzuD1FF/Z75ReC7mgDHw4Ckfu4GLALhpcD4FPm43GwVSPEhS8b9yH3cC5bKkv0WPWNyuKS4HkZjPjedrqcbmOWYDdYTtrTzXDLyxf2Em/VryGZnHuTGK8hMLG5M4el8gpWxYdkeL+PQ5AshUEvDYuoYnYNDYUhiYQ2nNYn0mtQ9T2/HxjN0kj5o9lej934DmwZMI9DxUGXAlvl61xhyHloIxeNAJujt5S2nOOOlNm2W1FtFMOpyk+JiXRQQXydDS/90EfbGq1HxDQMeLs5fzcSdx/Pe1gYw6BEGtuvn4b09eUXfRz/5MzHwe7oI+/3BaPiXYID96gnDvbxwcD+ba2ypyU1uDJ+qg1o22AHO/WUOW4Yck8rdwOx1T2JSC9IdnUE+Y8HTiGsQl/tH0BVf/9xF+Nl96FMitM6zEKf7xQUCNr6I4L+aEYK0Ik+8d4Y5zPbFCTPZs/jSlp6isT2PS8yiyCxSZ6HWBkxnMrq1ui2iVWNakE11UiOTPGLBNucI/boao6wulhCe5IMIXUlCtKz1kkzIewXgebGyce+EJlvCRU2M/pDCKqsNG9K1ubeMVyfzcZdsDJ4eLpSNV6tggOfE8Vha37W1kVarEPc56DwZ2AQwu/vIcbfcmMVyu1YF4zYkdXTbnl2WHjrR2lBzbYAy5V0eaZNgrSsXXuD9UtLnedWzMsKnWyPGjsPnsyiMdfYy13g8j02eBvd9abjGsMTJ3Gog5E9PhH5xFfG+s6ZFMsl3klEI/TVulR6pmcLZePpnTcG3voHPmgL73j3ztovwowam+xVhoFfZIpSD3RHdalIVf64a+D1dhP1Bvyf9JaaAwS/GgLGkbJZnpg2L1/SlG/n1+ULnRN4Y9WIbg7cc5rh2lrcilq51pfOOmqI32WRFgEMzAYv7YjD01R8lwo8acKyK/v+UCJvNc4SmPZMgqJus1vest3/XBk6UvW0f4WRnI6zsLoUdqswySvsk4X0WTPnyLLwaQ5zvxmgN1bqI1reRBMsoPKPn7nIW5c08AX2/ea8YVE8Q3ALbA1G5aWjI21MRziYDBWzjesBDZ0/n6yav2Fj2sjFS0p6y5fBZJEZsDS54e2/hmboYCkYxUCZYkIIpksqAtfFihKnCDhxIjrs9YWTLn3j1Msq9yXifG9U9kfFg+D5brhSuGzfv0eByKut89sQo1zvvhc3HeOixpFApzEU5VDE6ilkRj58TT18Yjxovh8wuFumQ3r/RlylOHE3lMVybSo/3sYpX4xmwRdd61QaT3ICUVKbyhTtqFOMwnPS+1MCnRLhKuYtT4V0L+LQPXdTN7Wtp0adv4LVRT3S/ltWfWxvo/54uwr4ojHt/ixr41QuNbzP2wmyue2whINON6X3ZQe20ljk3gpeuT8zlDmPTkiG9uYpiPIToPe9M2R0n2iiBEpiG07cp+FYibH+z6FMbGMJJw+C+8hjfmHGso7U9ohPqoyKaX/aVblk5aWu80mM+uDPBiCyyJNnziWxx7/O1IV5OIW5cReM8ijHRi+6+i7pTPiCUEruGTrFy3tlxBGG2vSOsbx2G5kIakQPvOTrcrtcBXo4Onc+/vURDX9UG1qshsmUglZ5RC24H97dLAImvarUxeyoUZmoYsTTsFJLR34CA+Wg0LZY445bxgIGE+WQd8GQzeEnGoFtP8P7MsVhctoQVNegAruPtvOBTxYx1sxhLWNopnV+QC8uI45eMeHQeRdwtRp4+HwV9zF3XheVO4okhV+YKt5kTFfG9mqE+GYkTPKR6yFN7BpYRCNcrnoKJVSxfwi43vpUIL0dFaZcWKdyk7+dTIkyus/qf2oeWwxMa90H15/YN9H9PF2F/yPp/Sxch+9V9A8eM0WN6udNjak14bVQ33iXvqSHMvd4g1q/Zlbx00JvwdDILa0M9QIVbuHUgGmhBrLv3K6L/MQU/f8b082PGbW0g6K0VjC6nHeOTfiLp5fJ0Q4xUj82l60LUXx1lijvvGRYLe1AiieY8xmzYidiiFzDRkEW9wugVzln82vUVPVMtG2cLUh9x88wUXRjFKeLAnEI8fb4k3Zm4E+QdyvZzLQtI0RQJ4GE85pCaCUejV1Qeni/niKc+lrURe7mF1a1DYXawwTM81YvxepjGsFx4QmyMDkEHr7tuwJaqxHIjsT0Nr8dNCMtYAzTGImGr9PKQJeMFq4xCchTkyqpis/DuKrrhNiruhiLyxYWTugBwNdxNz0pB6mOb62N9RRiKVmQqygAqY9XRrxgMoyOpiWhY6xpBE+vXMYIEO4QZr+AdzLaLKSQd/5Ubn76B1hR82oc2h8JDfe1deFsbGGbplxpoS4RSdTuhvIrOf3CJ8Pd0EfaH4/FY/Dt2Jma/er8Be+mpeBgmJIJvVqwbc30W4fr6OADXnGuu10/y6kdJc3ky7+4bIyk2gLG09Iu5ShJcn9JNbzEQONkd298um+pDnbe7D4V7I8CQ688iPjFP1LP1jLLlYb5n8+7hKuhTdx1h/hxGRdr149LoZkKKlabHsBhvdN1IAxL94eV1Af7cj0p91X1ucJ2nKefnIVT6VjWOOIviPZ8bdRLrhKIIcZOWMNd1QdfXoDh4SKqYL6wb5MZ1mwR4GSu8SLZNLBl7iV7XQjdiCRtQmOv3eo55bxuzVOvoayNIKw0vk2MIi8OsEIx+Stl/f1oQRu5PlhgJU3y8y8uoWAZbaEgNjAEvw2bE46X1QMMh44C3xgn5Mn1RmL+XbWC+LiyWmKumNmpmERakwitSnvPGgP35hWlSiAU3tK2nX+a1h2VTkDohlFRGZAoWngZrhCXOQf9SAx9T8JkwbJcW9dml+NY3oDeLH7WB2O5U6N8PZ/hjm4n7v6eLsD8aDYT/EgN/iBr41X0DYmkZWGXnsFjm4jsbd5cLnK3OA86LnVwZ87P7xN145vPkOCCRfixGJqZqr2Bx5yaKOo/EHLXwAl+7D31+tWiaGQZvNyj3+cXGebSUWWqFcm2cb2kXZykwNr/UQWyovXKG9+LKeeIYcWOIHX2F+0KkMFwdBc9Qn5MxptFVgrkqPHRjZ+3POD/2r8W8rw8V/XKdVxjM2Qtm3PRKfeaGBa4G037Bq13q6UZV+ngevGY8KWNWG8OXSNjBMWGmvs4sQ9XWMdYXj7AwMymMj1JMSJTo+GWXtIuRWp6BBZtGsHw4pWI4UmLhPt5QWHKZsDLb6YhZr4nYkh+5YNz06w4P6t7gy/z1LikKsYnn6SRki82Owny1uPbxcql9vrg1kW6Mc8nALDamsFytCDM11zoYs6HBk0lXaYyUzAoW/o7UzGRC7y/FmFTM7EXq6ZEThr7VBn42E1uH8FKEgWiX37oIce8PRVgKtzPC2D7zPxcDv6mLcCxKg+H/UAx0A8XCTI5JdE738doYBNcQ69NTZ4tVN6TH7lGM8MYnlH2eCYn09CTbuD87vSIeLqeJ3nHPGTqfLsKPKVicTBON48n82osQm0zBfHc0WDI9N6LRSMsxLmeixtPuewJs9ZIWeNYECsP1WBCMrmNtsOpHM/LSrxiNTjpe43E2o/dvmqdldGt5iZf62eVcvXRq3b+6IWbZQeHp1A/IRCy027sdSS9S5twkvTlaId4P3RkjEwCC8dJFjreUxXy5M3poDPblAkt2inmSV4VoGLc6JXXkz4okDOPaOPqeiVUuRUWi1KROBnbt4MXbcL5UuqQeUKlCPI4bztNsSPfH7fEeZtKDRP5Q1hrjdG0srFfziC+PSzq/6ykqHstFWKRo70VDmOUm5qvRlC/NMxeNRfe0w5Pve2xZ1vu1gXIZYHGh8y/ygjCTPZOITMaF1NNFYKXxmTAcpPYI2hJhu+1I3rswTBZkCn6qgbY28PCMCvVT7082Bb+pi1AaDEb/U9UA65HXruZrErmHsKTHKjYfeAk6XrF05CI27qokY5XeyAsvK1IOYeResN6+oEiFME+MfjQZoCI3wCKKybUmSeCg3Vu7RfuDxkm1inE/WNnFIjmHlSEI5gzftfci6fnvefJFRdnX2XG2dEwS6UY/3r5LljOe9g9lbNjVmNRIr3CL5NWJciNPTBHpizVhue4qtRFm/IS73XEC6X4a5oaaPZaYb5ceX9x3uWCMFxXHrLrO+SKKKQyHCyvGw7EXFwvLmcXGYdskmF30uFiqga4Y8zpf4vHqEzYUjdSJ+t5L8X47kGkIenT9V6dyce+OCVsxh9JQVh5h8zgjNRNGXDJua5QJM2VApsOgMJ0tEhuLVU6mIQaQjENRTvAqPul8KlkDw5rT+Y/r27RISYFIhsIWEmY8DFmKnWJt5EOPMHB+8mLBOiAa+0Ue49U7EhYOjNffawOf3Yc+asBwBhf2baGxVvTPxVf70Fk9t6bgz+0b+D1dhAP2XlXwl2DgV2874nGPsptqULa7QVkZ7knR8HgjL7voPin7yUmpYe5uQ5ZoQzINkyhWsNZ2LqS5rOmGuSIdEDo3KHBz6VbaqFMEOD1qHMJsKUvQu5k51urELZab7KUbYe2WeE1HU7bQ45dnvOZSipktx7DMBoSBfJtsKXuPSZT3HoQBMsMd3J1mAaRxwmLD2ksO3r3GYwkPotJocsbwwmKb1Euh5YYVZwJWLKXx3+5aaVwPTYznxWVeLLe8kIzSIxOQT56EAaM0YqOer5d4XcoxS64OXW9wxSWedhPCgO0SBiSPwjjvORwW21z3jHTWeHjpLCksO4uCsPn+8bJsNCY1cF1QGK9Lge6XPAt5ogyYYKy7ko2ns0/Z2y3o745IJuOanchUFBPy9nencUiNwZQls/V7fFHpYp6tYkgvKYX9zccAD1ARJncRo/f3vRnutYgTVm6saU3BYAAj+LYl6UQWr9CqgU/fgG2npAZcPhSg1+8RBpLgzP/Y3Yd+Vuv/ezEgCGL/b1EDvxoD5xU6WJwUeiyvSVwZ46by8FC/OEvKpZ4Ya0/Xcb/n5I23xzgxThN0sXYdhFQGeoyjcJPg9jNTML8/LAr76watzikvkEuoQ+jxCjOxmELaTLTEKKLBDcvpOHhP4EWxoa6FFHfGkB77k3JQjDJeZ1iL8axYnAZCbJwDDzAb75EtF3fKfolZkyju98mkhEVRGbPndYSF67ssISGsG8/0/avMBxLRSW8JlaE21QyP/f68SPMehdEepRlelUHM0io40HgUb4Vl1ZvBMlYEyzg3ygpPh7caOJ4JA4FI9+cgqXS+rk8YXK7p/pz+X+6+pGlRbF33BzkQVFSGooulqKiv0s5AlL5TUPTX34fMqr133Dhx8w4qY9epGmTUClD48H261eHv4AbSysh4NBEvlBIoxu06fP/nICn0eolwT6MIWd+/N1t6fhEqnN0cNPAM5BXVxwzPcxavRJ4b0Z7yrXmAG2rw+Qp2gqJ5CJpapQgJA5YRvU4OaMAe4/PnyLQpGrSG4DR7hISfswh/DBj+mD70Y03B0XWf7CRvvD9GChTHqtOfuw89n9uatpum36n1b7rCcPLfmUU4AVqm/zvcwFT9q2cRfgdQ13QxuQiOLsINDBrtSC/VQ1ZuCmRz6xysKbtbF8NdhFnAvWdzpMcatOBWM2TjxWzskd/3DVz44F2xRr6KtH6sXsY5Oykm2x7LlpKpgzJ3tt+MJxLr6Fk9iLlhsSI+P0oeQgkHDfippXBprYf0dFXQwGwGGri7ML6l0Z4F/7UADOyDcoH6l+fU3e9VjdsrYUjl5KoLDpumLo/CaEeJnEOt1wXUvR6BBl77oy04Z8VU+H2lWBRlMmgglOAGjLS6Qu2PoIGJge97n3saGI1BA64PGkivyo7imWww975QiUeX4ECPvQuadB5wA6spaKmImZF6hQAYy2o6pAe9yHAqFTSkJFD7aPCE2xJrqP3gIy0pAU2kHtt9G75r1T2l4unIvG+E48aqOlEBmhGcb4LPf74i/XQD7tcRFW5x16ZEAG36xR008HP3oX93Ef4YMDykDmjg39OHfswi/Lm0KOu8mrSR/TfuIpz8d2YRTkZzSZ7/L6GBv3oW4WHZ7X/SgLcciBWfyf04uNZB3fZyX3YyIcuWBsr4Bw0kqXYAzCS0D/0A1nN52kPdlqAB70Qiq0YU/ZxFaE/tTmK8NT7UKuIxdSzl0nDLmnegEfHEnGFy0fkz032YXNtk7isGDVDSgAYUxUJIWYkuT1xxQ1U7vDBvzTOV73KY5PbgnA3v9Oz7KrYIKQ/7cDCcxRawkWwN2f2h9X9PBlgbXwk0oDNb8D+HTOGvAUJCUR9MqK82crklgQbC5dNizi7D992HCkJBewcNZCVoYHSI+hBygxvwD3ADF14d6PVeGYKXiKCBYqqBlkZ70ECdA8b66D2gXIlPgudv04gXJ9BsKcDQe7x3C8OtpiDbH8+pHxffijtepNPzcD4yhzom8/VSQ0gza2T/JRkB1zKXqAkNuAHdw+/xdUWbnlGL55XcQAP/MVLwY03BjwFD/Ws/hFM02UY/+wZ+DhhKs7r7z5ECqf17vq5k8t+ZRTgZz8TR7H8JDaz+YhqILwpM6cT6kwb2napR9P1cDO+uoyz9e7amJjcBe18xIz70qx2y9OwsOKeDEfH4IMRU9HsRnob1qmN3lbukbyuHGd9sKTKqJiK1rEW2P9G342HrvCk6FEfDld5fnQeG7FPEctPw8jdCwSKGG2gislJ/cQINVFPSqL6PcD/WBrB+eLJO1TEmw9UGqcSrMFjR45odBK+dCQ2fp4BtserXO+5LwG4pNaCBbWsLLm8Ao0ow/3ADbsksl68D9Yqsn4AGhhOEgvGK4AbaBDRQN6CBTws38DQCZH9lA3fU9dOdos0DNLCJ/3QD0WEEGpBEXG8uXAcIBeopdaNJGvCzifsJhVnfJchAQxu5UqilCm5AGicV91+KTtn8iOdh/bjfYdRP9gkMuBMT7qb9IhS0qQx3UASqwlcDzaayGoMGgiv7IxT83Hbk30uLfnQRXnYn749ZhHtr9mcoWLfWHzTwtx0pmPx3ZhFOJtJU+t8SCv7qTcjkqNrTC15X8K9ThAJAcQ2T/b0wR6qQTcVK3UCdJpfUm62ziK8Z1Ko1ZmfD2ago0yzed5S4hpqeNoHdsKs3TEjbb+rUjO9pxwbVfEzFRj8Zjr1PxJ80kM2Hx74LLOnH1Tuor/EBDXwyuIHdFzTQkgs3MFVBA8tc3tLjU+P666Wp89fJRDaf6YCZcBU6bqugmlBZ4/suF6jj1dK3yNohaEOYGR1fSIFFKR/agveOEQqKEO6gOoum4KQEN2Dq5pWq6d0CYB5wA00UgQY+jz9DwexFCAX7D2hgpSAUMEk8UF6+QAOzjmW8GncI2fL3z76BHzQQfae4v04GDWx6Wiq/3SX1p31oYMNOoabOEWq8x6VCSIkOFB9OR8OPWxzfLMQ1tduFwZzRFdSlihrRa4bv970INDB7yDaFbg4aqMNU/M/pQ//eknQtTp9/vLXoxwblP95h+NMN/OgbOFiHOv3toeB/Qvr/Dw38//cQTv9aHgAJiL9IBcJ4+a//Vv8kOzARzCnlH/tuuOZ0YvL17LygNAzC1B0IDkFOM4ka4XtP/e41IR64A4WqdIbzE2UdcSWvcno9Bnt2us9DRU2fgyWdj90GcmzPdYism1DkVFfmkmNVnDnVHbjYXQ1HGFs6F5d8TUU+wfWGhzKDHN80qqI8Sr2TUOp87Gcy7MEnNBzLneh8vz4sKX/NAsE5NBuNx3UjUrk9eoL72a8l/gy3C3rI94j58QvHd/vlimJzFhtuY00UfonaFeVtEArOipWQ09UHqefjRMw9vTYKF8sRp+zVRobP3huXM1OeUlRdQua8LhuVr2JRppzXIfM2H5v4bWEplB8oZP51PO54t4g+FG/Gd+a9qjFwH2sTSrsKz4s7uL8560YUu6u74M79kcTLTpapFS3P8DIJx0U5X1CR8Yh5cldIHGBe0NPLQuay11rm2oGvqLVaPI8uHyPFrfZEy+6+NM5z3XRZXYO3t9K5SS/CfSuz9nD40F5swAvVcaazhWiB2bTNIz29G03+v3jgr8SU+KsXgwqj5WiuSj//+W9i6q9eqKPu3Ckw8bgbzkPva2gYL6iJtTB1RNqYPFSUKRXW8Z667mxDPPWmqCH7fje8jV5EfClnOT3Ydp+ehfdCUWURv7mRXzaw5O+9zlTHTKEl5ZV56nRU8VyX75RcpWvqlWcLmM1aWHgfGHbeMTAV2WdY/FyOUv+5wvWOH3lA8fkZIum+Njrv5O2SXuvVjXmuBsx9ImVE5UoHpgrPlvhwOV1AmyRgSp6XGs+PHjC0nMeGk12BmfWnXlFpsxAYXE9EfrMG0LLlDOenG0flm/2ZU76wcP3TvHR5KAFTr4MCTLFiovLjLZCh7RPUeCqtiXsqVyhapWgX10LkVpZ96OH4eJ7RrlR4aUoTKp7iPfVu7Vjit4c8ouRo3wXvOeUSn1mNTIUTe6mXM1vmcbdV6OUx3M9Cwf0+2QGYen3x/bdZIYNzPozqVYbnIch2xU/T5+kPTAkD0WWLVgemGDUpbflUZvp2+yG2qpC8hWymsddg1NJOFB7GqRxW0m/E1OhXS+GF/9iQ5n8683+tTmXnakaVnvcLtzzU0CgB7764jhqfIjhxX4qm1CY6akI4AmOKcl5Swlf31Dk8bMTYlVv8gSlnEaqqsoEOuEdhk3rB8Qle9N2U8mQITJU0avgkk+FHeQ5MrYoRcX1rrSkMvVDwjM8k48vtQaM4Wf+JqYsuwv+N7dDwlQEwRLcPdCo936AjpqPzqeOOqOp0n/ndEDV7HVvA1EOPmBMfcVy7jFBg812ceoMWNT7IByuKXhmux4ONyBMPOpWnB+jS2ipVfu1fP5e7B1z/ttsEfLQHpsqVDUzlb+iUEeJ+KuEcwl97hclf6k2h58RFW3uO4ceP7odenzUwNTnjek2gTyja9s+rPUBn9mI0pnohQteqy0jm4YnAGcHJS51v1OtQeoAPGLrAVKni84paLyhnW3y/xYGxj9AySq8sTP0iKZqfmFrNT0t27o5mwKwPYv5i9G6Ms3rbSuxa8g/xSdz3Zu0fGnOCGjF2v/39mOpfXfv/xtREWIxXsx///E+l/79Wp661OKU6mdwNf2s7Li8W9R+Y8ucuMFS/dInSdgdM3S+OyTMdNRRdT/dex+D9zqeu+On9fupUnUKnguazQQ2tgalYElN67fQr84VxXvF1Yob0iN1r6vBtDp6fAFOvYo7rTe7A1FCbatCNXie4DF16eNGAssEImBp+0Y730yWFNt2Ya+2AmY3TjOghkc/coIRXMiwOTFlDYMrW4BWbxZnR6+jFhjcrHIUP0/YPnfI9F5gy63hNj6MFryWo0CkaLIEpluL6xzl0W7g2U0pjAxi4NdCp4gkvmkwUeC9xuTZ5pPYYKC+4P9uwRS58tC81Wo+peA8MLMtmQq8OnOQEHF7wuMP95pcBdOqoWjLfzvF9ZTr0wCFr6FRKZ4XKOzjBb3oM5ZfRguLnEpiayNCptqsZ7n+G67vauOH5YQ5MXdwluyhP02RZl61p1a8YPw9FT2RO0Xa0k+fweoevr/7E1Pp5ebDLhKrf6f0k8RfvfxSkf1u/8T9Jp7anP/OU30yAIWkP7xRVC+iUA9/GZxpJVF0k1Ii3hm4dN/A6TZyhrU3tgFeOnlMkSXt2aY/AFEXQEX+52hheoc9V1p0qeL9r+Gee4rPsTs0suxpe/h3pXFndkGcG2z/z1DCFTtXqM0odPwaGFrYKb5TFqKnpCRjxy3hJj+frhpobTDS+f0QitbHvCV5+7POI4sErRSJqUk/h/SQNGCqmOvJUuQGmAt1aUhpVyFOZPOl4wPrrm9afeaqxLeQpS4gMTwiBqWDRe2MDecq9GNCp9yr7I0/5Q38ML6yAg6obdMwVTbvjnqV+qFi+kKc+NTCkz80xtYfRn3mqzKsRtZ1zF3zWwftlX0Wmaso8w7+8oLPHF3Tpqda4HyOEblkvcUjlIIBOjkt8X6HHK0q9L57HrF5XvFCNI7HbVhEuZmnqLNJU9Q9MbXd1x0q17kg13Ed65q+Zwp7ZsqHV/loLp/Cs/U6dmv5qHpMwHf/7v38Sps5uJtFL+5GpE2BoxT/A1AM87IttSfw5jsCzSX1nruQ7xLUIvBx52R01TeuAP2ZuRuWr2KXn5HGU2PI4WNBpKW2Y997vZFa4UUKlufUFpzzyjNfD6Eb5dXQ1nEAcaXz9+HCKJsCUr7eTiL+D7Ybq1zoy3N0CGKrrag6d4ahZU4Eu8VO7RE2+AsG99ZiZDlWBGn73Utc8rkWuXGhIVTKDtxOdjcbnn+2KHo9pjDxE4HnDBiabyQ55ys2BqTYAhuL3ss9TDjDFTwdOabUHpoINMBUflQk1zfoODIrwYrwI5lSzGe7n2651PphOe28mAGOb0G741NU7au7Lm+AkA2AkCIMxRaPgzpxJhPsL4k6kRxTCa19HI5Fvd9KcIhsJyksWON8dgRPa7xD3lxXQ3UVgDuhZfsIeo8CkvT6vqJJWyFPTapzxogwPxJo1MDUiUWH8Gq3oeFk905+YMmzrTfvcgNdL7zuFZdPzk1bxp07Pb98VfyOmZpL8C0zN/iY69Vd7P+ZqE9RoeBPcRACGHr4+pLp89V7rCAzVJXg23DWokccANe14+QI1muN8575Ghp8EKdVytEsvgThs2M5Qh3TPN2vB20ezjrE6iikckZ96ScYj7i2bGzVZgnxljnOVB0avC+IT1zvsyoiP7MGGXtkJmDq7wESxDWaUSmfU7CVwNB45uUJpEwSpc94AU8W1+lIV3z3D1S7rDph3B5TrX9Rk/kY+wq/SYzADpmiLmtQO8FYvtQSGB5LTcHHc90k0BTDYtvBe1C8ETL4H6MQkLk1+u7pjapzPPfUv5gR5LBFnVDefu+DWRaFxI2qBgamJ9syAbmie9qbE395SdykVIj940NGn2j+vpw0d6xxNoHjQwhfcVEvkGxF5tnk/POaYS5xfLm8LCj0d3pR5yGe3Gjr2cnpdKwK0qzs4oWojPI8V+I6fjdMfmDptD0xieeEu6HBbPtNL9N02rPOXL1oJp4fxx/Lh1ehJhzKt04vjV91vxNR8/ot9uoT53wRTf7VOSWNxTKme3FJPP26IL5/I4KkXgofLqtQ52xPyyky/pc4q7/u241vfL/jG+XKMjH7euQk1R39nXJ7uPWN7NZLJUxbr1FFLv2LaVo8ojBXfcF0zDzgbdwGu5/iCe9QsldszS6XW7sDDbT4JuDE8rylc9t5HGiHfHJwIeS/qoBP3btL3ZX/gtcRpYPhyh+OvafOhUlh6hucOioqnS5IpHlfwrsEeXs0N4M3CxSJmbr1DTZ4s5MF6B+/kxO6m4crc6zF0D1PvfQPmstuNUVzGuP55Bo65ON2IqpUDndYL6Fw5kqbUXu/Il8/HWuX7aTCkXHoDc+IZuqFpyouqo34zvJ2CfMV2kkDFyLql/utYNPzDwQGRxeELNszq+PaL74vfuSu4rzHy0W0vDSh8n+BNL1XR8e8hm1PcQNf86xWcEZseMLVv8PtEEbx3uXvqpJYzJT0VTtqwyXI+JOaHT4NeM6/5uWunfng+2Gm6ncr/galztHB/I6ZmgvCrPgpZnMwW7Oc//yRMHVgwopJGN8NNC2BmfZfh70MGHjyt0F44jUjVcIcaiRvoxPzdQMfsLdpdYRO/LsWYXpEJTJH5Cpi3DySyJ5u14bwtP2JX2wwp1Lq+X+5kuTwRxSs95iM4rVbN4aWUpUov6Yga2Q3htZ7qdA3v80ZNCUvojFLAmz72A9RUagEj9wKYrsI8YP5B7fvpHOqoeuxdwQkaO+NfxZ1Ty3LokBYhP21XrUJFxCLBeS6hE+kOn2/LEN5pPSkrPvocVHqc+jyXufBm5ddjFJGF60cbYEqITZGyEbycb+5tiYeJKVHKlD5/toXCF5Y8oGgoACPuuM+Xe62lxipvzK3KdcNVu/lSYnzxfD8b6NhSDT4EnwrdYvO84nEmShTPYtfwwxbHR69GprYa4P6HPQbtRIdO2zG84y4C5iQPf89jfgbHiMXY5QNu7ImPnwojPWIBc5rJjLaG/DR+boh9F6Yv4pX2YBc1rKWfS1l+zGE/bbTfqVM/9m7/f2Nq8Tfp9/urMeWfK5Hqt4waWOobnV8n3ZzyoobfH1rwXs5GF6hSBjfmTTcTjZ9DZUCtVd/gPVpb588PKjDbr3fsVJyQlg8vZPDLjnHB0Z87k2VjutOrcLzUn2z65Vhq5FM1cX3DLyaZxHdrzqjMFXgn6QxMrecDTi+Z4N12ATBxTbMJZV6EmnrVyDNqIw/pYbpXwbNuOH4TlTfFS+6mftCuI744mTOqInhJb73AcV8cQVdbFqWOIY2R6T/AVGYtwRnP3abiz2nOKIldeE/3OO54aecrCm0OnVtWeB6vY/BFDhOhM0uC7ohP6HppzeCFx04u8+iFfBXd58BIO7NdHnlKQ0k9Qd7r/P56Y+VDoTHqn++yyHhnNB0l7ym84WbLK85X+PuKydk1gBkctyV93vf7AfNsAYwNjGYKnbzfBO+5R9uItgolnnw3vGRvm9ygxe4PTOVzRmxmLiTSkvmT/dxW9v9+D+WPuR+qFf7Pq0T/SkyNfrUrm/Af85j+UeNTbWoK9LLmAbxJCh3a9zVZKOxuOHrvtfoVz8hXImpEEeC1vhYydaij7YzvY40/lSCkMh1shdN+f9fYfKGIZKhHnrpT6aExP5ZulORveLP4kBN/GZpH5V6Ebp3Gqsivt9uKonlzTx2rdkweDqBb0fYLnl6+1zIyujrC/X1Rw4Mn2s+6H89Z2Ffkm3gs89WletHLy13DK8JxwI+qJFGWbKB7XT8PQfRpSM8iigxnbkHHnk01oMyADntx4WR8+PqsqDze+z6G1q54dV0u6cX6sYTLBByiOeqHktSHLh85MGfuNOh67MD7LpeWxBsCBprvDRgJTHhhY609kf92QerKJ2BkPTTfVIx5kHritwh4PNVflH5fN+ZcJSvik64fr4qvjuAeTOSjYBvNcL0c3nTK8Hmn06FjNx/f781xHEkWnNBWd+Y7m4Jw/xON1rxS2HmdpSrrhMXo5yKLn7uy/ZhW+WORxc+3uS2+OXRKcv/nDRj+SkyNZ7+am6T8afwmM+WfhCnILrzIaBgY7ncKDPldNaXMXd5/jI+ofLDMPtSeYtTEaAWvNfIV6MA9DwxvMbUV/tp2N2ovr61xeW/uCtuulY6cpObMW41nCrMO3ZXyl+YxP+8sjU8S0aUinXmCu5bUjjvn7Yrah4TrQYpMLotblUJngXzT+cDEd67Cexlj5Dle9eNPKfJaegyuzBNa5J9kEDXUaDsX1zMKlx/ibkKRgzzoWwl0ZfLNBlTORxHyzWwd8JuEzF8WDnT4JpYR34z4Chh995jSkYfK8LCkRk7CfudDcIxZQFfa5TwQvJfXe7ezKNKLX26GP5zmHV8OsylFJryd07mo8XGsP6gSkPfc4dKOeDbQXlTzMjCcrwav9o47tMcZOEoD0rjrdfj7Wu6krqTh/pSUkK+8AJwwFMARh2Mwhu6OcT3/CW+pOfDejX6BF922tvYTU5vQXgjIR4nMml0o/FzG/HOqMj8snz9XLFz8ff9OpM2nIr7aV8JFuWj/94qFvxJTkvCLt44Ky39ZP2HxT8LU6aghj8Q+8smYegwprkR1WMBrLJ7wWmP8IFQ9r4Hh6/eNwsuVghoaf5GcXivkCWdTBRSP0y27mKyV2GNlvsiZDlTBa7OpxEwB+SmjL/LOSxyp3Bx1DlUb0wNvTzLkBc9C5h723qa6Ib+41wOj2KxQ0/c18s3QFgVKnAo1u4zGIp+a6pySreQL3jBGexP0umDEjuAnytrsOWFMD+eCvCEZyE88gI7kCYuYN7qhpvO7OqOXOYd30tabiN+mHNcv1bvgyXvogGTHCjVr6Ja3SKDLkyh6UxncoOO5C8wFS01AnjHhfeuR1fDS76Ajyyu88VVb67y8qxU1AvXvC10AI/6maSklBe1RP0asbMSGyu0bOlZLyJeSFAnU7N6O4aUdjp8Ukuj1XgPj0mPtctU0R9Ruv/AFSw/t3aSBTt875LNZVah8kRsb0vTDIr0wN2nY8QM3vlx+H+mlsr2IMXX0pE1OtXGOF3XHDqdDRcpmCEx1C+l3Ymr6q425hZX8r//+UZia77Q31dn3KriNAMzIDfJCW9zxm02WaB8X1Zseq+dV8CuzkPlnCP//OryuyEsyl3iX9EtQbiYqzcpvFXOk7EmnrlaRF67bjrVL3aeHfnBTL3VzhbeXzqY0eUC3qjqrePvKUcODCfLKpJ8nQSHyVXvrx1j9GhldjMQvPS5BIPjLHTCCdDClx3Llwxv2/WBbSXpQvtGd1G/KQufaDryfLGfATL1fN/w1JXipIg8Ff2Ujf7hLd0ZhGtyZq0WbgJ+6fv7gUsP54hUYWA/iBT2Evl8tXAJT6bwCJkoZulMZBbyagnwV7k5B6lzTUcVp1iDvNS10J32hxo/TpqTwpV9T796OTW5eugbft8Tzmw1xf3HePamITejWcZqb3F7h73vyo8P8cjYm3nrQpfyr3VMvzHsvGcFLt18dGBz4uP8u0mUqrjp+H+sDn2BOU2DqugOmrHwFXYqeL1o43SM9pe00YEIBTP1YUnMW3WnHqNuWpCRmlf5uTM0mv/J+7G+xve1fjylRU1/0PBmogeWhx1DZgReTCLzbNfBWq7nYUkMdjifbfgzy4QJz7RLtYjoS+YFkn/K9D53apLeMSZlU02ncqcxXYmTk21tCfgp81/BfbSbzr2paFF6mruAN0gx5o0DmrpoS3sZZljoX7BZe7ETQiVkJr3URgg/FzgQ15Qpo+1YlUSh3vuHkud3wbIfr1eu5w9y7BS8kZJlA5eQGI7merjNeVe6U2ucImDoeUbPxA3nrse3zjzRwXC6up8C0FwNjBYeOrT4ceeX56vvV+vGocKo08IZhwNzrCl5s0Pa6Pj0AE2M7z/h9CV2sjCUwZieo8fiqFoQ4dDU8/9Z7wa/6pHrnXOEVw7XGmdE9wGEpfIHdcuLXHN66IMkWvHsNncvVZkTRILkbvnLG/ZoLRaB6MML17iraYqXPqPUMeFFfs2T+iBcb2urLhXFpKAmYLZ8aOiavh0GL4TZgidL+oVOX223aMH8+Kmi5V6qU6FplvxFT89mv+v3Uv8n41F895tvlegsvESKffPW+T4A1IqWViN/s8ixEHpV6Q+28vBruZwadULVsRHGToD2XrY7PT/0Wz9VZE05UHFy2nks5ndsFg98P64ipM3i96Cg5gvfVVImf+71Z6yJzU9SUGfHwVi+omMM7Oad4o/FqBi/4au176qQD6MJqAp18LTLkt3k07keNoQvtZukzf3EBxqLCrCi6XGzBudu2ystT86U49eAl3SXO/y4Dicp+LYnX1H3+6PsR05rd4LWOE5dPn6MFleX5Jriu2GNAjIaUPNf9/LwAuhys3SdV+eKauuITujPMlDcllQ5MFDcrgs5F4KDlGJjz71zmS6vJqczGeJ7u0db54t7U9OCjK/PDaKzyxzCqqJj0Oh+FI53XYdbR0/zaqS/dcX83C7qUVQvky+cCGDscog84pMb19BGOz7fQ6VQz+z4Qw5K49Z6vaVvPF+y0fn6JTVPnQTp7AlNTywuYItcPOgp7YGqn1g17s0NB68+0Ms7K1v2dmJLlX72NQfibjE/95Ws91jIwgwoVPIQbeDlDFihCLaXucgsMCRlq6pXWV+bsT/BahZmJVEouamQf84YfZNeh0Fc04zxnB5NtWjMlK0pZ6sRjz2UjuYHXM87IO4ObKvLTRTYoGRd933G/S4PcfeC1hmKQevtJqXLxPVjSY7y8G+5ZgBc7Gu6LGmYjj0y8dcTzAt40aQJPcBW9yPiAyyXVeWOnbkprhYsv1Gj1Qd5wjCF0JXc66Or+EaYOy9Yq1w7aiBIVOuy+i9LkUd+33i4tnP+MgQHfkWQClO/Q6dYWoZPKg9qKQ3e+FnSi+WYvShsGr6ytRgG/Xkik+u4AI+FlJPHHQ83omR3wPEUNumTrXUXlcoP2SR8rvH6pJZWn6Jo6hsg1/l6Zb6rmD9tw9AD3N3/p8JYCOMHNR/CS3o06Kl4T+AKvxyRbIe+2zRm6VeqWyJXnk9Naj4bC/uZcNPZ9lSXtvPrBLid56jLdP9SkzZQK3tyvq59vatSfWmVcokyKfh+m5uKv1iSKAvs3qP5JmCqInlQOpn7q1POi40sfvFiuXdSw4iCPjDfRg8pr6Av+bgxdOJjAXP1O0L5VvOKK7AIzA1Fj59fkoLHXOIvpNL8y6ErjEZsFrkXla+MYvrA1Ox503YUeieoyVwpVl6eqOKT0aweGf9oDU3y9VCg/vVHT+0fh8lHstlTkBWoqYsCIzvvMPiGks33fr7aJm4La+Gob7nWcS1w5EHRkpgAzTf/5+QrnV+Y8NFzHgTfLb30/27yEDp9mDvH9GboUW/6tn08HHZDH3Rxesa/pKgWnzG9ZRa/H2hfc6w6Ye3VmS9UEYcprF7nLZwPtS1lwRXto5CJ0Xk8pdGIfeegLDB0mWUmP695HmpwCc/YrKKh8XuAFrXqkwot2LSXz1maeqYETZiflS0VyhBdWK3wemvSmNJ7jfGOF9oD0CXSyH12fyOC0ZcJU2jyOQ2M/jT8ysywhp6WmPdjZDcBpu8uypo01qdLTu9pmzEmWf2CKtJf2OzE1mvxiXrooKv9a8P9fXZP4V6/3H6/g71/Th2/4jQId4tueF5cteFhR1j0/6zW1wwmOT1vkE3cZfam+jNDeJsgTliX322gMoFMX4aYw+ySFdLe8leDzR62xYieayPSa0/eTZRUXLtmZqlvpCG58y0y+CrUBxUoL76TEyC/6/AwvmOS31HOvaxM11fV5ZgydKEfwXmlkwpvaS4/5roj844ldTsmtsZm7PyDfaXvoWu3MAwGsjEw/S3SRHtN3348noKanEvJWnkrIP6/rBnnlpA7oJbwCwVkdoRO7jzyjZ3KGboUu8lozDUpKizkw8dpCd4qme1JS2NDtazIi/ri7H8q3Ku6PafDCOyNLKHPIN7wsz5EfJ1pB4X0MJ7D8cJGHbu8N65kvOE+XK9xxmoaaydsSfOfDJf7eKfCCugBO8BLkJWqRZxFM4QuqOe5f9JQR1cfLNfWFWd7vHhQy2mjmMNVZ+JGYPLpmdKzVWjgVWe0y1HZF++/0T0zFbZvRavgq4dUvv1WnxtNf7a85+pvsofFX91Gws1JTEeT4zc95UfFVAF4MPyF+s24AHYhVqigucNyR2nHE598K/v7e+MxbJqOID1lnUuk/N8LZCPUffek3cg/+KnXOWq0wLVDh9V6KLbjZXqz43amI0pQ7/TwJlfjs3K8fmt6A4f17LHP/vIQXXAp9XzHSPk9IeVIrE2p4l8J7PVp4o/r1dAVHXqxRlbGSUTvd9VvfOKOO61MFNVjMkb+2ko18tO05QF2EzF094JW+hQlvVQPD3mner8c6yHOq3ajvAzGgE9c2k6i+5Tfm+2dwyuYKTDzTFTAVLuDFQr16UPIRet2uc50vZ25HEa2vzOV7q+HRKIipOqae4Ml35J2jBcznr8wT/LDNO966UUavzwC+4J33fTZa9gQGX1bqmxI4IZqKb2qiAXS0M6G7Qqi29Dho8I7dFJhcTMAR5WNzNZxYHGV8xU+MNE0bGrq/P3cs0SYJ6btlnZ6qq2f+xNShfw/n+SxNM0aTc0YbcV4xUpTqd2JqIv+ij0IcS/9aPP+P6vdjN7OETlw9wfmKyPSHufai+JDjNxuO4bWyDnnlsRZQE2Ozbx/UN+WPBHnm/s4DXi7hIuoq3winTm1E9jy5PpG0WxlOsahkZst0ochD3vGvipnxZSqdKFuPHMNdh6rOU62ZUeverqk7fdr92nJlQNGogBcrZ9AFRQPmX3bn9/MmkNnjqfihqti4qfNdQMe6L7xWJHpWvwYyb/hoZTb0sC/I9FmO8ydTcMDrLt9T1/hAR+QTPp+11VXw3sd+PZZNMypmI5zf7Ecyd88kUTlqUdOrCfLbTdBz+K/UZ+60gu5II7WGV97A261flsYdt3lTm+79fk9d6PbsDYQ9p18v9b8RMGB/zYySegyvqjfAXFCKKaXHzDfcJFYlfqoCYFS5WIY3E3F/oYW8ljWLPl/a+Pwl0hpKK7W/ngxMTr2+HzAGx/j+l0e8zTYr2t/uA0NvnE/FtlUa/8TU+WpsTbZe1hUd02+V0nPtZWzRjf7UKWUiub8RU1PxV++PnvxD10+dugoZ35h7qbfoUEPmBF7jGbVX5l2vyCNJ3BX0eI281CGyXc48Gb/5sB+zzbsR2p2JfPRONsLlUMsN40PRIXtXLwXneNREJg2CM9Wfzjb8RFIDfh93R4pmL4e5t52p8XMlTikR7sDwyihEfnNFmV7PCWo6KKALp61ZUXG/wGtm+ljjfNjAG112ruGzDvlmcqkSCsPQMvzJlGc8L6InpdsXdG/rAJOCIneUJqe74d4TYG59NjuqNBkYflcTja9DYDo/HYEpMYD3Ch7VmPJuAG8ov9cBfwpqRplyAYc0DryXkQUVpWoLTHivXOXuKMDzSBlqfijkEU+MIKQ4/nqGI5W840oSpJQNXM/wpMeo4vgREuS/DXTeDjKRn4sGnOG6FnM//f0Jr77v/poHhivJwKCgAnPPZovrCcmo4duMkN+WR+gWf/KAr6orMDV3gam5+InYKhVCWskRMLVYTU2mbm8laatTZVzGwTZi752V/sTUOQq04Ddiajb+1TaK//GGk3/WfL9QAmaizjPc77tADXH8ppEqw+8vbeiAzKucssMUNREeCpMva2Tq8IEa8bNyZHI7EInaZbBJL0eryZgXk03Gtl2mvtVUDcuqjChR38jg16np8modHChfWbbgzyxV5dnElChZvcHzdmJ3yBfanKpoF/RrS2yF30bQ0Wf9hDe19rbKB76OzC7nLvPqad/3PJQiSoynxfy8hRetBOlBj+xwTb1gMVa5+IGuvtrRnbnsgpqeVdDhp8KQ+c9aPyd4C6+XrtRr6jhH6ILk0gjedBQAoyXy2vQrAxPSEhxSbXF8KSglVfoSmNCDkcJdM2upulhoXybQ7frR3SgfnT3mHHbAQJ4oCdUi2l4YAvNHM4spz114w5Wgdvy2AWeUm6Ep+HsH9/e+wwum4BTmIA02fJf33lzYQie3hVXx+JN9qJnG8KL7lrv8tTGWP3XqcFieA/Zg1ztpilwbp+dlSz8xtTt2lXH6zuqA3Y1pSuqyK1OqFOl3Ymr+qzWJovSvmUnj/+peZH91v99sCB4uN3f85p8JdGiZ0JPy9xiYytiauC1oyCuN3K+Zu6Fd+WpDLyUDxtKvRXxwy06UNMeNcRbOcsCWimvQbdkuDfeIjzJBV08U+StLcFaCafKZr+mUvh+24JRpv2PwVJlQsrvB27253fB4qc3oFW+gGx31Gb9EnkmUAN6zmADhhgRdeC3HDnRsXvTro5qQcjYxBWeTjwL+RQVTMrGgey9trHAxgq7GZ+UmOO0Z3uzju+CE8Iv8Y/Zzj9KxOqHH9Ijz9QN05eU3Yr+eCXlLTMYm/57EhB6LDf5ew4I360S5oNaxoFuJiDy0FYKGmnUOjJxj1Pj+rgf0HATIe5dB7wUXYo+hJdrLLbxactYjimUbXnBXiNDNBN66WBhm6q3OVsYR2R8UWxk44dQCg36uVBSVBrz54o326qx21Arwjv41AKe5AluSPtEH7BDczyY7p5sbKbcbMEXLKTGj9IApoe87T1fTiE3XS2DKXZfpRQvc3+n95Pkv5vuJ079JH8VfvsfLuckoN1xXcIsEuhQsO/A8VCH1y32hc57CuySXpyv40hZe6z52kamlGt4mfHGdHwbqkUpabRjN743JrmF3pttGXDJ/M3UDZlF1ovw5RgYPZhnx7u7uKd10NvJCJMg8ctUxtVMdNcJl5LnrIphSvU2ugnNWkfG9EfJMvM/hPe0H2vNv1VLSOk7qBOO1wpvWvVP2vqMmX7blclPVq34NJbyRN0DG3wjUUGH08yZuDDrGR2hni6gfLxo4wLTUe71DiHzy7vvRFLsSKLyf4Q0/tzHxY9wBE+HVY75+gO40XpBRvdCACe+FPPTsx++Ko4r8tLqixv2TGlB0U5D3bl8r4sZRDwkZCm3cjcuvTA6p8mzovJhnFQfRFL1umoZ7doC5S63BCz6P13592QheVu/7DadjPO8igLdcb1VwxHgOTCNPEVfz/YIOcLjCYTQ9a0z0Tz6t/VnNfmKq8ducVlyt2E+dirNRQot4WhpnWmq/EVOy+MvXa83+LVOzfxKmqANmwl2FfKJ9eh2y+t/0PkONnxXkFzeC/48e5KZ+s4DXEvMKmLugxtxNyzXuXeHlKmcBTIW+rLPgrJ/I3nwUwW0r8OC9y5Cfsgh5RxyIOh8tZGDqWNrMFUND4veLNEK+uvjwOvY44vqg3/9Bb67A4KWf+3SE90rvY+jkpkL784UuhJrnGJ42h46FOt0oNRLTcN5JbnK9U0t4y8BPneMkF/mokp4Uh+rNcMsRanqjoP3ipm84hj1R+LyMRlQrcZ9PGLyXLypfah8KdCvcjnUeuFlID165qeexfs/PqINuX1a4H6lRRV68xQcVn34tixOOiB903aci37uGcwyRd0aD6E4PZqLtLHH9MDLvFKv9fMd2kmX8nbo51VPVZP7Xh3eM11pFzWhxZc52DUzeh3JO+fmI513ZOH4voLP57AxM4851/o4mwJS3BqY6/6wzbbX5A1PnSKl19rpMi5+YOj8mW5c9u/gPTJGbS+ZvxNRo9Cvv93dZO/9XY2rLIri9U+0ic8/XOl8UHTI420Cn0qRQuJw0MT2CGTC3n6I9Vqsa+clETa0nyOiF0h2ojuW1cPLessrsvDnQ3agVeJnQNdlkSQcqwjnyzuOharwJ3R29TLUfT+pf6RZedJHSa8+76sVGDU67MbyRcTW8cz/v+6UHCcVJ5Qre/QzvVb3VJz0PG4d5bArdmlB1o0zem8xtDuBtvUENtu3bh1eb4vyTqjyo+SiB4A3ewFy0yh4UnoV+btNtLHN7Da/3jFfAoK7DW42W7oeeowa69XIKjS+f3Z3qj+Ea3m4KnWsVE7rNEnjlushwP33eeb4iYGRdocbjVvT6V/S5zJ32fTjJQbr1/aTwqt4UXjkX3RtFUw9eMBJM6FgBnxBtA0NwRIbz5akOTvgxxnwc58hLOwTSsBHgE84pdHi8aRqqNwy6uG9G2k9MLb61zI4n86ww5pUu8Xhas8uk2mo/dUqJ5qVwGh2AqZx/YuJXDTqlGdXvxNRY+tWY778QhX/+SWO+w0SPKZyjBrxiDB3qVhV+03yOzD1sLJmnSRdRFUk4PtrDaykfqii0dGCqaiyFZ1tlT8/3GJjap3OZdSN1T3evU5h/HGgaa9ci8lOnmYJndJnKzU+0pch0LcFb1ELH56kqAAM6aiS5jF14y2xE4TdHTaUcGb1topiSwwjeqfKBsaESPChzQ1twR3Po0GbQXKl4jw3Bjc/wouVNzKhoDeie+ukx+RZryi683xMmBebCS4P2ZIB8lqeFxLNYgtdjyCdepAIz+UXsqA4IulUekdduWXajUhvj788S5DVGXULNdwbdkq4ZvODCraheFvDOlp9rPG4al0L3CAyZD2A4n8oBvKbvCL426L1yiLyVSr3uWWtgSllSShG5Rurl3DK5mAUF1SYYzT+38JKznYvj1sFNXa733lLq573sLOhWEnKV75ff4WlozuT0aCedzJYHx6Hdw4KDPZymGoPDzGlrLCp2MeStyUbyISblkpfsd+vUr9+wLP9N5ib91ZhyN0FEkWE5glvP1yr3vk1BrzEyuKeMuMTjFN6nOnLURLbiMpe+VT+eNQLPpnNT5jkn6A7v1ulZ954S4wdXIzuvF4JryK7K5kazp9IEu7v6R4TOJZGG/CBbqcsGQsP3SfOlqNsiL9CxMPnX0UQqv6gpZ9gi40/dfrxn1M9rr3pvNmqQ2cPz0k79r8Q7Htxdn9L92ED+2YC3m33vZbN334cQ8Yq7QT8f8KIH8IpQMe4qQUVFVcE7vd9rkZuG/AWmFsDg42YFfHbS38g/rp+68Rq63JpNQInWz1c0FvBezymeVzNzcD9JijwUimZJ4XIOzPMAul3JmUO5aTmpJ+TQJdPPrpTYnWO48dvSeK2YV3rIT3hBcSsGfLqCt0ZpGIZfEzC/Hos5hbkNb9rF+PzKkxN6iB+cj3yF/PSRHng+Tq/bt1z5ianudZsLx/uHJJaKoUWrw+hPTG3sc0b6RoJOnfzaZDT0/tApIsml34ipX7+ZbPE3WZP4V2OqMZWQWhY6qd+ebdTEqcrhZU59Bg+5yFclvE/TlU7qSEPogsiooLZuwbNO0+8n4SlbCvXXOiX+enZscZY2RHK8SL3JvlKZUXY7qg0DeSetUpn7RbSh6vxCvoKPbfjFCj5UNIHX7/GC/LL8NAI94ho1pVyQ2YdChPt7D13mNydk9nmDvBTNd7bhn3je8WFo+tSGHwP5ZT1S+dQ3E6oWM+ie5+P8zUwsoASzgDmaj5oOh9CBSD0Cw0Zgd/zx6T5UH19e6t1M5B39qiGvCA2un66R1yaieoUyBPj7zzV0IpM7cAwfwNuFgZrxk5UVVK7hDd2tC90eDXSbakFyDMcULZ3PZz3mL0d41bLB/e2GpkfRLcTnr1vR5btxBx2eNgbzJGvU70UNnX2Ib3jTT5jr3JsFMcW6gL+/M/r2EXmrOOrQrWcsylzXdvIfmBJa6tikMUxaumIlnIvXVmG2eMho8x2X6UVJpiaDJY1ImZ+hU78ZU7PRr/r9lH9oH4UxVpChE8FhjoNwxIdyP84/HXiG20ao2dHMvNFT0/s+Aa3P/AmBRy3wtHeZZyLfVroGb5esjdNV2FdMYSYnT/MWho8gLLGjLQNzUv82v4FkSDys1DU95cBizneZVjyxFHgtOiIv3IS1xn1d/lCUmz5zjQN0QXLdO+WTyBGc8xaZ/b2ikooss5k31eHtDsfOpao7GsyZd9BN2UH+i08F7n936fv5HkFOj868Cn53ho74ZYO85SHz+3ZgN3zSVR2l6cJLneWOm3x9NxtK5y5q+vCyRH7MyUeecYGRoteNRaPhea3h7XzVFSO++qo5RfyMml/muP6k+fEaMdNhfuVANwVZ8ai61PCqVABzm7vs0mO7gC/4UGbybRRFlN/di+DPd1zjaYTnX6kevOk9Rbt9NPARXYbrfd3+eD9XLPru8Py9qyj9xNTncZ6n+00dVewrCAYU6lWll/uxVllx2WakOccypfsF3u+beBHpnBUCaTvpd2JqPvlVv9/y3zI1+Sfp1LFFZm78D37zqQlers9g9TqRkMHFDHnmrYkBtXyMGgnUEbzWBZn5+X0hXzx1UeTLKW3+wNSx3EfMTxpGp2y3YC7fbiTmHuD1oquKDF4OBZEzWeX0+sYmMDIQIl4Y9KZ8fgXvvhfAVLoyP/QYPfr5cZd+TDPB/VXOHV7q1vdFT9fQ0UjeIo89j3nF90Qu1WfzIri3SpV44UvwipsamLEcYHK+VTJ8//yK/GPDKwV7yqiKr/CuWrSuuL3s1zkL/fhTZfZ56xo8Kdn3Y7L07ufEfiuPiqK1BccooDvWVr1R/lr2uv1UA76jfvzucUF+Wvu4/u7WmZSf5jg/9qFLt0ZDvupmduq6tSpzr6kcekQf+IIy7d/IudJDyuz0kjpkIB9ZfT9reDLgE2IfHHBX3ZAit/eSkYbvm1AE723rLnP4wxT5OHoMTt8Hnxs/MRW83watY/oTUwih8H6w0+l542yJraejkPauA536zZiSf7UmUVz9TdZP/dWYEi0poMjhwNRW7+dtrzL491uFmotNq+L+XL9SWp9wfNnPCwjtDjyaasDUxss6Pp+Y65+YOt/MZ8DiWF2S6R6GqfmebBq22DcbKp3+ZdHdxhC5cnaBqV2JFL46sIhrZfWi5+QF78TH0MmvLL6RN0x4txLEzy8dMn19hU54Xmf1+8JG8EbZzUq9L0feugmmQ6+wuqR+lQPjgyeFlL6mfZ+Gkrt8iP+j5+JwNfxSg1dKp32fgFTi+PEy7sdk9ReFszd0kn5g5oC8Ej0l1PSjn2cu2MBstejnfdwT6M5o1wXUfLeO4V9F1eXZSksp7ldQOoqn4vo70cD1hsBQFgHDli079IxrG17yA8wRbCTldQ3d80NT5+8EPiFz9pfU8yycPzlpMaXsA28qXrnCn1pwB4xiXC9ZjRRuvOSc4vgJneskPP9kNJydhHw6Z3vTUTJmPRdEK3NfGZfV0FNYth2kpK700jjla48YjeKQNsdxkVK31/Tfhqn+pXu/mu+3+pvsm/RXY+p6UICZRW2n3vTU7zX8zuDvdwvkpW+fR4qvjDxxP+G4su/HZzbIzNFTxG+6ztSGu8ABPQriAjn102SyEizIfA6HzMyGTsXYyNzQQw2Rd7ZHATWaVCrFZT9GS6kRcGWH/NLKNrzTNIJODmRgrJoa8G4Rg9c6Ee4vvhxQ0+sB2uk+A0YOzDI88HrEX2TaFC3pYvj7Suy4G+h3au8SvJE9wfm+2SVU3vs9Yd4HeCV5hvuv3v3eZaukiLgbNi09Vne333MN3urpRzW9LhuPOcUK3tJYQFfKt2KnvuBb0I2Ze6X8OHWYmz1Mk8dpP343fDr9+JgKjtkGl/49KLbhyh684N3H/VU/1qIsW3jl9zvA/XoOvPblY2r8y8UbJYt3/0paB+fregNOMATkSzXJ0D5r0EXjDp/QhDiuJv1akfbopO5uaf6BKZEJwFQqKgF7vtmZdt2zMs51JslMKKcprSccmLq0W53Fz0EIzNXAlHJzfyemRuKv+v3YPxRTsS4iQ9tXmzn+HflJ/QYRleMZao6d+nnPEjJ2USS24ZmmlYGn5RjebwrdWF9VeCdNU+nZHrhwouFTZymbD8havAep5eebjD2EYE1h1r8GuFNYw2tbYvAygml4egFtGqpSQ9l4CC/0OUAnr1XQUjY5w7tJW2R2QQuQ6ccMmH5XXOfSXII3ckqL+U4zCvgsUS1q3saF4RNZwy8S8l8pmL3uHYEpbeXG1FwXwJTD4ZWGa3BG+47gnU5mPx7GxIbCKTDmeD1mNppeUTPux4PMF8/4ZRBZ1BoL/P3yHXnIGTQ+vZY3eLvorYJKjhRRGBJ05JuJDffl6kyZ4CHvhRZ0yb7KFlXbiSW4/gS6clUki57JEZ/nPNM4M114a/14Yc7YAuZ3/RjxK9ThE6q832sgawIqUqP3Ccde5xrkrXINnXSmhOud9pfJabQoZ8I+UqOIGff3ibRzVbGfmPqELdBzTuD1TntPZ28tv9Mm14v0QkWl/UZMjce/GvNV/yZ7vPzVfRTJN/OhG19gavHIkflZFNLTvkI3Pgve55EGNc0LHBeuVsSTLTJzuJ/gN6WnmfHvuGP4nXdcuLj7vcbGXSrTeUIDZp/3k4hpe+SnIhogg283acUPD2mFPLMzmSMKqcmXUvekyjj0+eKSi9x1lIaazQY17Quo8chRXEqXJnhffcB7kabE9FLepuB1MrzdWQlMCs37WfCGSVbxQoJXjI4B8s1wBwzu+/G1SG/91A0YdER3FHCGYEBnJ4Xt8qst4/r3CzB2ruG9kqVb0aN9Q6cDEZyS3STkI2NjM1+4Iw8tb6ZHid/PrYqGos6RcaJ+D06nH/MVK14OiKhRFUvw9wa86Pwa4f4+Dyt1nRyYHw46g+pLaiOPLVWVr4zmSq05PguOeIOORYp6p9rt5zKpBdq7FN67fbzx97ML2isd3rxZ59BJfYnr/XgHsRi3wNT3rLjs2O8GvC6Lil1SWZNYtM0TOnKlZJd25mlsap7v/R6ahXF29+7vxNRk+ot+v5HwD+2j+I5Uj16ODB4tBXi7ORfhnax+Txal4CY/rmUXXkvqj6vI/PoWeSWRLNTQ5mlG3Jtkq5+YIne5V9mHsxldp45s2NzYBGxT6io1kwnyzoenGd8/3SVlZ88QnMXTAM8fzAc9hQC6N9jxjqe2+IRuDl3DnxfID96HHMq8ObyTkiLDi4EYUZNL8I73fq7P6Swb4HHxnLoTExjf7eDNKn5Cvhn2/WjCKQupHcg+874DYO40VkOqrhky/9YeI68lMvKTdcPfyyN4q9M6KqhezqFztQJMKaEITLUDYOLsQEf+D3dv0rUo0zUL/yAHgorKUDRJRUHZNAozEAVpBBSw+fVfUFe9zeBbpyZ3rXOfp0bF4pKk2bEjInNn5mEhBvSsb/BHyQGYck9iTI+o91vWS8zxPJVJyaQ5ZuHE7v0OrkTJaHp0/Lhywes3FcenErynQqzxV92PBQRX3P/2DMyfzzl4a6Hg+XkOLasU75Ce9wg5bSlA64WBdKNHGqI97uY5p+Vj/JunRkryG1ObqPwvnoq2+xvpUlwy6xNB++2f7QU8Jv19TEnzP6zxMhKF/2Mw/z+LqYUWwYNTDc8/P4wqfiz6fsBv77mf+8LlF6Pvp5pw5N1VMfJ5sWmuFN+gXfzXQIx45ktLSvYrntll95Dx5c4SXcJgLrg72/NZPgSP1dYafifys4Srq3wJbVU7mW+vMuKG2o9h5j1GnxfecC/v6wnvos/8WQ0/cdLfR7ota2DarICx3RyYaJMPtKPa932bH9WmXB5bThiTCl6ZE3iXwKPhZj9SeTqIoAUn274Waawi5mvwQDO3geF3BBsojfs5j+2o71f85BK/tBH8CgcreNWA9/sbGzZ1h8HR8ZwPeKI6Nx5l2wlifLaEdlM1XK8Ug1Pmn4do37/lJlWaAwzlPS8Zz8SmmJtH5guE9nni43rtEDnCPjoy35zBe1mN+w+yvi6D3tB6nbND+87Jhba7QfvG8h48OY9x3tXBu814DZ68x3nyw1Ojy22WGVs5MViyFPa0D9VSsEj3JXZdBimx3fku2OFtq/1ginnPv4+pmfCHMd+R+C+Z67H4hzElyOCBxpURM9oOfilwtYiy695z/McZfmR6hadutRMwF/W1MqdZPz/IXvXzdvU84udaVn5jKkwfIvuW8zFFyXTuONZnQ2xgA1OZ+oDfsbcs4rvYVagby47j7V3H4B9Nq6mgxUkIRhp4cnqKcDwHGr3468JflYpLN3+LvN8V0F7KWb5SfgpcFsZ+Qfxu+hZi9m2xcJu68EdhFVBjPaCNdgdg8N6KEf5eDDI/X4LHBo/kQrfzEhhW7mNowzkySv65AGNHBTwEyZVTMSv7upFxP5fiBcy25gXvZ9v3c7IuOVHyuCLH3FJot8+zuvRrRpyccDpEjkmWERzWKD7C3yXgJXWgWZQ2I2jVyQC8fnzhOMtewGT7zSR+LRufbnZoMf97w9/z9/tMt6wAb1aN2K+pk+D85HIUPP3R123UUkz13UJ77xTvv5iuR+b4cpw5xmavENsOXgYxJy0FOorQfjuH32gTX0pmnha1xm4Cv9BB3wBTdJHUv4ip+fgP9X6j/ymhHf3/oeL/WUzVZ+VEHYw486bXIuGLMUE7rc4e89JDYfD7yDhR9nwdnWBUc+LRUI0oXUfQ98VZ9Pm2khaUpjJ3aKLt3sw5xCL502wmHCfxxGBLZCNKz8xm4eXKfF5N5QU1SQlMTdNM47tQq6jbJMjz9a6fp8uSiprXFn7HKOFHWof6vukO7d9e8Oiji3ih5HN2BJ+lI4NHN5komZ5JCDVf9flcQgzm7v3U74EGnqOdfKZsEwVZcJoh5sc+RVT4CTDMyrXGD3OjpMdIBQYDGVrL6/vasxY8HQwOwNRwZViUxEdgRHdV8EabH6m0A2DcP+cKX2rglTiZnYChvRrx2zvf0317AobufZ2FdDCI7peBm3la8uu8QpTPu6MQzORM5DdL9fu1o4GpZYm/3w0U8BLeTubRDTlgMkbOg5JDe+v+ON1KV7oNV+Ct6xfP+0v7TekzzQxLVwzGuamT3qxKwb5/JZFJ8jQh9hXumSV2tcrkYg9MFZc7s5W+zuXvYUqW/tDvNxr/9+jU5P/q/Kl/WvuZX+1EeaYgZm7lMeKiG4UU68CUX9nwI+FGRAwNxtAus9HRgBaKzpQk/XiL0bku3y2UBeXvcb9pizur2Gw5F8h2xZlz3E08jS2rXut1vPc7teByafYcQstpcPUbSVD55YqYbl7wF95FHyXcXvslFRMXMf29wz/UAniijvZoX7y7Ikfr4NHg6mShesH9cZVMioOYMn91VMErW2izNreAUcuCltvO1BCePwoc/7oAptowOVO52eN8MTupfHSgO3hJOgloEe0Z5yil9LAAb6nuiLjDNKLS9N2+DwQ8wq6JS/lTgb9S3kzm1Uzu+/rVvl9vhRwj2ZFBj8ESGKIOWnBCOX6fDlwnNEauz+9cM6lZfMD7t6Mj8osVeVSJDXJC+oCWu+sKeGnTj0dpVxzr9/xEdQYtGZzGOHb24MUs3gFTygDPe39dRVMaT4ApP0g0dg4cnVQtA0+Jc01knjRKaHm3ganbMVCZeynOP5j6yzwlCn/a12M0+Z8h3/+oPgo979ffG7eIgdmzr1PY5MiTmwv8UhTBj+Rnw6V2rLhCuF309WsvETwmjpCX27FLfGGwwQ+mrI89y1lnOh8Ku9NUOCnXjcqygapQPI4tePq3Q3yjOENoF98W/OeYKfwi9GtIKlNooYdVRDw8yndgbA3tyRvwgsYbq98f3RV8+iDmP/vmTMXr4PRGru+D8MQDpfsnwb8YIvFh457oLgxO/T7wwGBwlgNKJpO+npAj5hdTKaQir05OMJ2sFS7dJWBq7EDLVke0J57dGyVbEzlFD8CD03FiUmr3ff/bGDyyVN4uJYICLXjaCPB717xf29qGFhQSxHg8rnS6TW+u4zVlz4upDH91PbssWI9xfuxIuF9WASNFKrx595KhrfuaxHBcgceeN9+n5jQDxqsXtOxA7fvys9GRhc4K2vG0rSK6v2TwXGfkLrcP4decTNiMGdU4UZgSvba0mF/LzN6llcjWdvsbU7RQwVOFuoxo+yRgSrpqyl/E1Ej4w5jv6N+yHsU/3u93joCZ0wt5NDyMfN7NDJ8eZxseeBv39Wn9WmP1QHMzP3MRw4+sAY8pDWLo6aqI4acuU7mC0aCDFEasm81fRK03RWYdlQqrkM8pXcysfs9rBkwJrwHdjcBG3t87Cn/U4IlElBAjHwuY1gS4q/TaAtNFDP/wYg1R9lLcLNAkxPy4ExHDG2jHcOUXKi+b955uHRELJoVqcEQQ/M552vcBWMCgtRMRo6rtC743RA5oxxTQQz3hvDw5ylxnUUHZ6AEteziDh/LmnVA368ePDH+kcbuUD1S+E9fxjy54wstzh1rHQIyXb/BMtaz6sQjhmHnFGe9D0vqa4bsLDJmT3OeF08/J3Cxc5pcTYF4ppD111EBrh2PW8GNqHOkZjskJ1yowtFmAt5pmAO367fD7Y+C7dG9yV/BeW2COGS5y2i4FpsO+vR+ecgdTwSg2isqGynlLmjcsM3MQAlNaCO2nKx146iBvFbZbToEpdwbt9576fxNT49Ef6v1G0vK///1f7aP4pzF1f7kuPWRok0BpCpfP97lHz7kPLTaLRJmv1pUDv2MCU5WDGBbGRkDPK/R98KlEg2fdfE61++DMfl4ePtPErCP7EEiCQ7OxzPikWdDt+bBYyFTHQJ51ZMouup15m96GfSKloFswRUxOCf6lReSCB96Iae8B/3DyVJOy09hlXpzAs+srP6R8wRwWJHeu8OvCRYzOO2CqCET4s2V0pAcTgflJBgxKr8an7Ob5WfBWEIPyNUfOaEpotfGay3w9jXJKnxy8tenynCeKkVB7OIG3/AzPq6vinhK5QftyzxvwNzYVzgu8PXeBqWceBXSj6dEJlQcwvdk2W2g3FZi69drY1ZU9ZcIJ/q/W0L4mSQZ1yzO0ZKRmDX87KnLWIiTHk9bwR82hx5g8gTa1F9CKYSM7lGVVP3ag4vzy3Nf0vuBvvccI7/8XT02/z6ljfMVY/sHUPglLx8yX2ptlJ+hiTdyDp+bpFDkuH5xJHbFC+Ns8NZH+UO83mv5L+ij+8bkeKjl0k14uC8MlYnrdVCdq5A202PjiSvx7RgxlvgHMpbeRwsczF556coZnDkvEsJY+5+C1kjNLeITEaDVvyG9IcpxscmrYtfdbZckJMaQLGicdf1+Fue2E1WAlcbLAE5VdHx0/8griX7HK6OH09XJqLCZ8ZiYHaoZ9n8SoE3NOWdJruRW0Yz0E5lNbM+g2G5hZuLFylW+HrkMp/GEWrCq14s1VhV8cyz602Bz3S1PwwMO44v6T4VHk2SXPKGYhnvc6QXuLYXWl53EIjJ3iQuHNBP6oQoYQAv+NmE63rkVxCjyFJbE334bg9Tqw4PeCTW5wo3Y1aDPmCN6RAVOPqWrA/9zg/+T+fCL4Oj0PvdbOLFbx+RTvv1N3yAmOJbpcNN9H+LVeu75POG59yYaf9aEl037d3u8VWrbTM/Dksn//5Wj8X5iaOMDUPNc14mxWOtZJkhrmSJeY9Hp9d354ap+OzsT1AJhSVtLfxJQ0+9P41Ow/tI7CH+KbZeMdYqC7IKa9FfzI4+ghj7cj+BEuuDbdXh9g7jRADAsILGqTDhgQChF5nE9mPzxFK39nQFuUTzoPwongFqdxw0wV/ineHygL+IGpPI29OSVH1XaCtQZMOSOY+GLoQAvdQ/g1604pdZOeJ0+vPAIT9etdhF8n83af3sM70HK3/dHOQlrnMo8qxGj1Ns0sONxEha8EuLY2E8AboQMMrpfQgk+28Z3AcFyNzw8ins+FdgoPfX1j8pIyusVzaE+1H28TqZ8rP0uhDW/9+NisdHVq3Q7tywL80CBSiZq2gRY8p07DN3rjgee2uP9ol+P6XbShzsP9+ssVeKmb9+tv6I3jBMkB5xXdgDacg/fDYcdyXh9km5rZ0hQ87uTEswV0Q3prgPGcQ6tuO8Wix8ACT+YprrdTXPBidIK/rPv2Bq39MWddPGU/mCqSjUZGGZQOLSz/zVarY0zbqACmJktg6lcfxe5rFxnR8a/y1FT+w/p+o/l/r5okjf6TMLVP3zZ1cQQeEGNu8M6RkCf5Flrs+hXffBX265ufjjg/VoGp7o0Yes7myMuHwFV5MoZmq7YteMq7PzSmnjY10aydOEdSxzlrnpMBpceSnGDZZArXa3MGTLQ2C0f3lci9K3gp0QvEpJDAr6V9PV4dCycWrF7ghfOq70e7M8fx8g/8hF4kHnVSZjve6ilK3J7JO/BsZTres1+HqRn3eb1huL9pCt45CtqR6mngs7Do1xOMrtCGZY08H3zS4s39PE/pKen9+JvZ9xFk0QW8+T0KXvPNJf5olB11nxMwIfW8c10SUW6vkGNM0am4373h30iHFtxUyDGkaBsqtIPj+IkMHhm+VZ2KZAGtanng0cNZ2dLTOwCTqQZMBSxHTtsFZuZ9KvDYQWjAs6O+r3167rXdTbSoPhiOEIYPnO8S5JTOSIDJwR3v/xdPzaiYOvtFupDYfiFsSLWnJaOr7yOnVfz6w1O08jSZ3Wb7kHae/Pd5ai7+od5v9J+6HkWgGxY8c4o8fLsAU0vHcKkoTPDQaJnD4xNZlAcXBzxzRoy5ngJtKCa99vi4Cvd2noS8fVMFsuYPhVmFUNFp2o6FY8DWEZsvvAE92yexcPb5Iu/LwGBZ1sDUt169uexFGd03EvxFfoV/YVKUUFoOEdPnEbRPM2x21F47h3nHFzx7Usonqj/chr8xoE2tKNpSJcsmC8bXTOJGhRxwcxfw9HYH3uGW4kJrbT0haEJV4eYS2qoaL9GeJvGmn9t+o6Sw8bzjBtevSz+iez9+5PEdnteMwSvdZemwcANG5cdBc6C77YDXJ5rwaw1OaMt9AL8zGOD691RZU11++vstgCkjByafA9MWglkFHjUyd0vdqwTvfGpkkYkm435lAs/uF8AMmQ1y3EaDTuAueHWUgRerNb5P+BjhuF28ParrHJjcP3G9Xzw1N4Ip26vL/8LU8jUGpmZV1bB4vbzSRo7uzBZiX2bP0TQkfnsVmfV+l/JfxJQ8+VO/n/wv2dfjn+YpQ+zHNKcb5OFZUmh860Lf14818vhq7zZ8XitEGRtByxwX/Xp2T/9IaX3stQfDN21mkwk977kqWKPlTGE80+/ketU4Oy6tu8vUad8n8XSAKXWYSrx+ZcDU9GYJHjPtN89NyqiqhX69iif8S8CimGpB7Mc4F73HX8FrdNu5LYSXBhg7hv0+IvcWv3+SKPJp12gUD6yD4G+fgsj9jUFUhzP4v9MbGNksNQcYvnqCfxLAYwurAsbKNTDl/5rL8ZFu1Hw4eHLfY9jZ5Gcq3BXa3+jQvp+luKUy7ds/XcAb6guYyr4z5Jj4Ap658+ZIjfWBv2rWwNSqry9Ka24L3t4FLxUpMFR2CzsLmg/a31uiRqW1gj/7Sk7EBbxwqvYX0wl2MnhUdnutFz6gTcnA70mQTCpXsKfeeg2tZwjQss1FAE8aCt6/o35/a78fTCWTck3KcHQXTL2sKjZcTq/wV9ndMaO8kn4wpTzTIrP990T6e5gaCdM/9fv9W9aj+KcxNZBE6vdsRh6WDiON814LViu1r6XhecXrxZuoCNaOE24PiDGP1CP8DrSO7xZM5tlhMqZkF6iZpa8hj9YHISe/S0bCqUjGxJ5DNodfS6Ft2q0t8ZbPJcRYYiGvJ9+Gi6qfUrNbwYO3L1fmsZ9fKc3m4A3e+xGnQQxmjxVicoOUzcOLBh597ixg+qW+ebVyNaq39QExfs/e/LMRTUrTFDE3vQGTyptsehwqDzFaMYnvU8Whx+MNDBxZUfEz0xJ6LK7IIflQJD7fRCFlYnh0gvPFffP3C5ht1zP4N6VfSw1KYU/xjYM3mquT8Lkcuf2e2f39kwN/N1FVKqO3nfltBh7XtbdG9/Wk949LvC/9428oDpzeH56EiIeWhvf7nYBntyG0XMfwPeLnEc9/738PljtQHBnQkpcrtOV78u773nVgUjz0Y87y4f0bU+t3LLJoseG0aZ27YL88rWLytr0Qf83v7AdTrtsGZGwehWNq17+KKXH+J+2n/Ev29finMXVykNfbWIRWeV+4yufchX+KI/iDyO5rYWrVpBz+2Qkh5d/c5aJLtbGHnr+M+hh1nmNqxasq2AM1EJkQ6xldR2yUHY+HtcoWR30Ov7I1M3/XwT9dZTaheiRa8ANCWnH7BUxlc4KW+TBg6jvVLhSL3349wB20kGNIGyofqg2M3cET11u/d2kWWplnRMBUfjI2lNnZwQnzxGn49Zwc6BkMen94hceXSs2iezbwHE+bZCLX15VNtaKDx27nY84fZpPQbVaDJ+EPiQ8iLaA02MGP3UvwdF1UG0rZC5jeduCRaq0YFDdpX6+oAFNt9gamWr8fj3pAez4nMqPu5gBDgxYxv1Rk5ITNE/4vVASJZ3m1puRgOv08X+i7hhsmdZFmsjC7g+cGHLzUzQ9of1eA1+7z954S9Y7v45S5wiUV7/9hZ9ANZuNIP5j60X6HxeI3pvaP9z374anm+bn8aD96RtpvTK3zT+GQMtv8TUyNxT/N9Vj+zxIv/1Fz56uZAm3h36BVNiNor7DXTo0qAzOx1o9xJsBUVRvgMUdBDO8b36GsQp739ALf9O7rI8TAGX5qOAsats8WKbnWfsRO0uWksHs9n1GzTUwnZAK0XrssJ1Su75YTXC6rihtzGdrrPevHRPv9fm/3qF//ooIfui7hH/KptqZ2t7OZ/0jAE6ux6yA69pbjsaifZ/zE+Yc9OTDfiJyKh5/oQHldgwfSkWvwxwXaqlMNj3kQWiK/FPAvT4f3GGiOCV8sKabbfu1m8D99H0FWBZTkY7T/qN2Kew91TYUY205YdNBaUy/S6d488D40FTzDNcOhu+7268iqwEzU+isqji/4xccTx61FG+qmOo4PB7Q/+rqc8sUXOerVr9nxDFXcb3uCdj0Ne57bgpcSPXB7LYv3a11yg/Kthu9zVYE5fQstW3U+fq8tmPS/eYq6+M3WOlPJ+LzuGd1M8JQ/uESk6t9CIH8lSexKQUDLpVQ4VnIs/yamJuM/ab/lv6SP4p/mqcmnMqFd8M18ZzBSuLbt5yrIiNzgeYfH/0ruAdrkCI+dZvAKp77v/TaJwCvJnIn8IZ3FHz9lO9q0YeXXS+iyv4vZ8WocZTZS2YwSUwGmXvb3zdfr8xg8crAc//ZZ5dxx6Ub1IITn/+zgjwrdPVO2dcAbwyFi2L8knNoV/FOol9A+k50LbeoaFvM2gdjw7iOtKT9/Dsx7xU7O/aEKHjlZiLmlqho8nstwbHx76tc5Ym9ez6CtcsBPCB7iMeKTK7Rm0T6hBV8r8GD1UXzq9CNyitTPDRk1BqekrYBpP4IWm7TaDg5wgvcl6eCZnQTe61dkR8xHjsijhpbUdl9o00vPS9dKxv2tfPi/roI2vdeuSrdwgN/Hbubya1vtqTofD0I42YPXBhPwUqNOeh2Qg1c1NTKos2NoT+Q9mV9r36YWr48F9Q7v/5efmneOJOzPTdz8YIolB2CKD6WcbePbBbx1KDLzS34/b+Dj00qdFcwm5v1NTEnTP435rv4ldRT/NKYe8Rs8Jfb6/5UDU8pMQ978rsAbx742xvWAqVQjePRmjrxdqcBUPvCQ50eEvGtUuvDDU9bivs3ZcqzHdForIjuWu0Jkw9KZUq0XJvM1e9XwbSSMKDlVwIQbA1O1IUJ7fStoGdfKEfOuGII3a/AgqdA6ekkqYlKyMv/47vvNZo1F8UAl5PGRWPHNr/1J5dMeeZ4JOT+JZFC1raCV7mNotWWiAVPb0SnzN3XWcG9CJrXN0unn6vOI2+voStXBwPNMY/DiLZM9atUWGFszYCp8+ZyKLgKmhx5ienZwt5QeOLTg/iW4/JSK/fyqDvf/GgEzz1ZTqMgewNR0hmPtBcy3qwP843yE9tUgYvQ4h8DUunWI37zen00V+MF3BV6K5ppBjdjXtVRLYHRbvsGLYQHt691Zv/aYatHN3+H5qtiBFtd3L1N+bKRsr5vwU8F3opIu97VIyknL2cY7Rj+YwheufmNqc7wUzFQ+nvgXMTX9074eI/YfWpf+2ooHygZf6H9dB6ayrYQ8OXjBj2yn8PjiUgLGPhpiqMzUij+3Cr7p54M8rzv4ptoe+e9XX7p5cKYJW5Xlhc4LWxBOjwd/M80yp/BbGbSN+IF/cnJz1NevWSyoyhQefxwl9MhtaDXtAd7JKxl+5tPHOOPI2xa+O8W7FFpxLGXwWwa03G00oSzMS9xP3WMu9kb7zH83TsQ3FbTZbdCAV6/9ureZCy2VmadT5jkDVvHL9I0c8RrA8w+GI5d3j/xCVajheZbPvp+t0E70vPXaUGNqwqNTrlK76HlGb+CXhGW1pa6z4I+WK+byxxlasoYWzELbFN7cVESFKvtmQeuu8H6UD3g282JgauzA76kTeQVe69ceGy6AqXv9Nui50A+Zp4vAUGE0OqV1g/ZfG1zvarjgRZmjvdES7Z9m0OY3tsbz3b6s+eGp/4Wp9vFktOT63bHOdz9n+Xl5Jv3SgqfiifZmt88RPHUm8JTEyr+JqbnwpzHff8t6FP94bVIBT5+aW3yzi9yv+fgBphKEROZ1fu7y2b7XIncNmPts8oqf2gbaqdH7WiERefd1WHx+j099wm3EXo0XkTcTBOZ6k1HOxDqT6H58HLLwsLQrftZeInUlA0+pSzvht+27n4v/cJwgHOP6pQbtdTegBYPxHNpnflJX/bq4+Pt1gDw9XqL9+tqRE67EPOfC3GdUj7975s1j+JOpLO7o4QqI2ecEvGJumz3l+frk+I9JlvNyboAXkg/8kHk8unzaahHdqsARwtYGrynj/Eh11eL5DK5GfCwZjG7HlZV5Jw08YseyRo+xZTPvsWPAxEIEb356jJ6viPHrsllQEuMFeu8jMFRJmkr1a4ic4B37WqRns6QiWOJ9ni6ZAS3t65Qo34Pj3xVouaSlHaXTDu3vV/j9R8630ILwk+Gz13pBaJhUzwM8X7XF+//lpwbaEpj65adYJzDaXp53h7RRlbDTyIKfEndFZi03kviDqX2xygVbO07+Jqbk8R+031j4l9RR/ONjvgStF089xIiZAlPrTtKp/jz7fr6lS1wo1X0/jxeY+3RuzoMb/EinI6/7Qx8xRIPX+7f2m76ncCza4kxhsf4Kx/mG5yx5OhMqV8nBCfwDtB4NFgI96wHBnxmriN9cI6Z2O3eY/+r77ge+6NEzk6Gltr32YbKrUMoVEjxPhdYMi8SkJu4xtXtDm61CcUWFbRmCxy1osXYibymvdcSsNEBed2cu/MjFPjFvavd+S4ffSl4W8vz9MSK+2UcRpZYHntm8oDUvYuRSpUyRU3xSfX6LNFyff+H/nle0f17LG3pc+vE1+QRMbKaE95FcgKnFxwFv2mxIxZks5gtnYIg68Gx18pETDhUw7UWSQu2lx6TdZRpfC4pO5TU6MD+/gtfiq7qlGNI38y9boeLJF89z256gJdMLzo/d/EDdZAQteGJZ9b/HfLfJQmTeqWS0Eer/wpQtTs+knLUiA7tWb3ZeF95vnlIq7/33MDUWpD/U+43F/9A1M09PER45/uAbP7fA1K6tdlRrHvL48ujCs3eIwcdjjfN3DzHsDhDTz3vftx5KiBkrm7x/+tLp1M9oH7RxQNfj5uu4yZhH7OyeJ5R3xoGFTgVeOsHNU5J5wNTj9fX546bE1JhHtDfmuP79WJ3oMbzCg2+nQsNN+72g8nsiJ5iWwHCsQbtVw7cpBKaOvx9PaEn50jOyoBCYwddSpVH8ZTbzqyMwJXuaTpXn9nM/Xizh9zO0Ya2G0LLT89Hgw2+/B9vwV5+GqQJTfuXQXQ1wfCbR5d9RDkydTtCq2RX+yEvdNT1eiPFQOjONx20Fv3YxkRPuBd7Hc6kP6MnMvmbYh78rswY8eipxXOyA6TrMF9TaCjDy3gFTsaL29YreAVpYBC/dTA1+LQBvh+aC5dwIVDzPs9/dJ9GAKbmu9vToZpYQaDUwOswe79/a71df+nHnrWj/Wd+Z2RR+wlK7r5lN0gIYk7WGjbXWI0M6FYz8+K9iSvzTnMTxf+p6FIsJ7Sn1r/jGkD0S3yTJjopkBg+dlfDsvzCVayebBYrkJvyQqyY9FLvPy3PEzFAXut88NYtqYpNG9ymS3x/hpPJjxE6sHFM2vOyFcH63I26E2ZeSxYWyQN+lPo/V/Epd+6sP5IbrLy3jSNmjAI+8O+T9Q4UYTb8ZMDR9IiaPXrKnm1KYgq/382JH1PPYJDaccEiOxhlXwCPXB2JQCMFza+prbKN+bbChKSS8LNUdPT0XvPvg3OBTFzzVGAW0Z9TAt8xOiU15VAPT6UkkXunKkpIGPONfD+zNQ+AS179D28ljR+U3W/yNKc/qeWOZbWSK131944eyhCdGz3PABZ7fxG+323JIj1qHlpx2mcoHZwXvmynIOUcXWq79NZ5Vi8Do1sb9LsxGo0rcw4+pEc7LSt+3Pj5amR+9cb1ffmpQzCXnR/v9D6aolKuIsdPgN6YsNfQbtqOtR2wj54JZfcq/iamx8Ic+ivF/6noU0wx+IzWXiMF5KUq8fhO0hruxs3D1FPs1+zWD7mvk1fCRwbNzPQJPfG7glc5HjEvBvKWbdVIz8lZbg/mrl0fudvVxXHs1ItZ55YieH3mf+eoDvNSQ96WHoyHmctd2ubNvLojRLdrL7vAv7cFwKF5owJTf5/k7X8yhtWam48ULJ+EPXTEoayoz85qRGPFq/RpSphq64OlhpvDwLHJK2w4x9zj2eX2DmI2nsyOo0WMRv08MPB8+B/xZ2a9PLlX9urLHnme2TObXY9OvyXLp1183RYOLYaVQlwvAhHxHTEdLUum5hrYLbgJT+JH6MduxYQveIMT9fs35nGDfiIVs40T8rEKb3q0pwZ+OcDzbCAMq0i9+XzNB5fYBWu/uz/fg3Tl47vp+IydILa5XuPj7R4HjhCRoT5OhfS1876jbAJNhvQVmf/mp4e0l/R6fGo7NFa23JTClN37ErqtLSEZ3gdZzLKlhr8vg9BtTibr5m5ia/GlO4nj8L+mj+Kcx1TYN8t6kQAx+dsCUsk82VM7fyOPV3VX47IbzaTwHjy3sfl+/Vd+PZqv45mKAPLpJ4+Z3HcVW2WrM97MTnRHNghstucaOdizCX/h7x2+qb19P5yB/ry1TCClNiX8d9ULP6NJjeOlG/Pp8gye+Hdq3QsTMcZhJ4DXxIHhL2XG5sMp1ui1z08Hvc/y9dJapG3W6E9zNlcQHrq9Sez1aTnh3oBXnY2lLXaMfszD+ZD5fipGG622gneYMmHp8xTM9u2HPy1I/ZltXRInc9wEcuaiBN3KFkju407cH4M0qezO678fwd9NhKnOBS8gxx34+V36AFpuW5pRyZWsK3hrPzDPJWFK6CPH79QIYObixTPW891d+4Cj8pr3hnxZsL3ivHTDVXt6cqvyM9+HiNzz38zXVXxEYXN9wPibwbLpL8fvrGjmi/t5f5uuWT4Qf7be0M0arUVYIPzy1WBe/MWWOUmDKkz9H0rpRnlnvvdf8RUxJkz9pv8m/ZO/RfxpT8zoyqOaIwaBeuBK/+dKaMvNu9/vQI2+bHfzIc7hDXhxt+vXkfGjFdtjzmDdnPl/Jk/qHp8x5v+b9Ym0eyX8+3xBTt0JjQT7/0rPaGYK/OnyJ+xr8V+FGZhYsvyuDq/I7okfR18MZ59znquRadFPf8EPXI2JGWGdjKqUzPLwygl+aP8EzZXMzWdD2cwSzhzej2E12Qpi9bPDIV4bWagPEXCn0cynCXOv3ETk6odPHeNuv3x6nMFB+uRkpXP8oZyr3IrTnbAlMTUv4xa5UbSfsF4TntacsqPJ3iG+5grbzVu4Kbr/AcbYGpnxBOdDz0MKfHURosVTYSBTLfo/5ViA+69fjKN4pIUds0P72cu5nZoBrg6D8ylw/gqdut/M+8xQZPLcc9zz4FfH+9Td+73Qyp9J1LRY+Fmhfa6EFi/YITO+PwNz/0n6/MGV3myXtLitgqhZ8nw0Ox4CYHABT6bZqWJXtT7RYnXPnb2NqOvvDWmTjyb+kjuKfxhSz3+Ch6IS8rieqyF/LiFOc6D1vJUzi31OlUxbnOI6/4IXlHP6qFSNgwOrrAMwyLn/60q1YrRXWJIJLpx17Zc7qzRU2t803/FdjOIE/WGncWM7f8GeVybx3hmPZNCJ65rrt+M9xP7djB54ojRC8ONQQM5vLRKCnPwYeMgP+Y/KAX6rK8CCE0gYYfJ9Nie7qeeeE2i7Ned7KC2p1mQT/4YBHmfnWqIxiYKpOBZfX62QNLYY8H569XObSzg+pfFjAxLjNRJ578oGauYqY3o3hr1bLBNfz4dX8UkTMmyl4J/lOgJGrbku8q/v1MFwFv3c88Orn2deJKDbubxVmBm/cN7TjdEbMV1vw7GHJppQKe2hfe/qVeLgzNHocGjxf5OD645vBKLng+YPxFTkkd4jTTbvieQ7Xvo9jqm3oxibAtJThef7X+NSvfr9fmNJeSiGYji5FzGiAqbU2A6bMt1+xbzc90vYzAaaUuPybmJrJf1iLbPxvWY/in8ZU0veLNccVtMXEcEW+N6FtynaKmBP62iPhbejUkQkeg12IODQ8/FX87MdLxkxDHhayn3m+Zvf1JbZ+nG06p3UnuKpZKGyU6x201xR+pzmlKhfzxQva6HrIvCz7qnw8Ns50G3wRw+HXpX4PbpPaaQwe2b8Y8WvCPlRIUyPz4i6VOAsNxNi4H89hsevywDXH9BDcreDHdurz1DsPKNvniNl1AkymQoUYDJoj6/vWiWcvaKv0uiUh+Lb9HgFCHlJ+roCJ61x4c37v+9WGfl+3oQBTo1M5hFZTgalNgZhWQ0UBjx+BKeOaitwwkz01ozm0qreC30srZ0Rtxg+Zn3aO2td9LOhemvBX+gYYcGVvghxwNAU/bPH7pa1o1A5ueyfYLnD9vSgt6a5toAu+e0fj00ZT4b+gt71mihxx7nVE+RyQE15e4LFffek/mDru4afkx2JJyinpa5FsyWfPah+QfnBzwZZPUsXW4+ORdto+d0yqN9VfxJQs/kn7Tf97+pTyf7WO4p/GlKsAU/UUHtw3x/mbn8bKkuqnB21xvbI3v27h8dvTwWL+0BbhB4y3TqWmWllQreDRze8k+d3v11WayPYX3aJr0nbM0TtXYuLr1dDjI8HvvEdLmT98s6M6KA8sXNBK4bEWhZQUU+TlMwOm3ivwRG33GG8b5Pn73eno3gKT/rW03/x9ypHHLesAP/LB35+uggDeC7fMT5LU4EHfR1BywRSC7Q05Xqv6/bFmiSuEVuj0c9MllR5Tt6/DeOciv16SAPdjQuvVifPmFwc5o14rfY3uE7wV1sKAnl4DnpkJ4CF9DYw8Xg8cf864HzE0oOMUA78ff4SIK/ZTpMbvx5vEAu/nFrsLqhcp/KMYIEdc2smICqM2HW/3wO+r4L2hbrXdM/9tAZPamhZ0E4q+DsOB37pYb2DqvIdWvFzRvtTzVrLp0P5jixzxa57vz5ivc128f3hqDTWY0aHfJWyXbwNS9BcwVQ+qnI0XoyOphQv+k75/E1MTYfKnfr/Z/0BK+k/CVDOLdlTpOxLCwV58czUXEQNrhjy4KbLmB1NNKfZjmPN+ba0bMJjUHvzKeQR1l03Y+QdT5u3uv5m4E4iCi9Ky02MITD12Qk3dptJZOPI+Er/UWUsxVL0QHrybzKPODyjdeNB6h6ivCxfzPRW5ivsR7uBBWIAn3aexzrxga1f8dZEVildsDy2qq8Q9t/wA8xfN8c6PVOGp+JpS8XiYiHkXv1c88Fo2ePZz2weOwb2uWVE+3YB3fAWYMhwKKNmF4MlsLjR8sJSQM7YJMD3IgTF2iWW6S4opeHYKvzQssyEVEwJGFlHa8GAo9Tyuw/89931t1GzxBWafuD9bh1/6zMwhdNrBzLz1WzD46FWKlH1m0Ib25dtweWKsKckaYMrvsohf49eAytTG829XK4kvN36/NnYL3j2LwKz/7TE27nC9dANt+Ev7DdkIfurX/KlfPMWvcuFY2sx32XQ/8EnNP7lAt5mf/PAUoJqzv8xTE/FPcxLH8//QfT3kpt9vF3GVBaYnNrzu5oghuZ/rfl0jxgJdwnnkfsHzS2Aqk/v1GToPWgSpL+eeJ5x++v0sJ/cb1m1jk6Kx/xROgpy/mbDTS0qE7y7zqpf15ulz01C6fO2zYFEuJT5KXPBEbEFr0UnV+NXsx8MOV8R8kAsq50Ohojx47By/uH0jHq/mQ6rOLfyHcnIN/r2Ax9pktMk8t7ZEnt5KieLocnA884aYfoqJSvdr7MIv7cB7cdQsqXLPeL6kAC83Ur9eOZsCU9ez0/B7qu6ouOTg7em1ry2iUqbbZ2tmQbuE9mrrbECVh5gGBNKKL7Jcp+K47PsR79CaMw9ataUQ93dRoFVP08mAYjsxHb+RBWD8vflSdzodnOC5+1b88szBO+XVEHyv3+PuujrPqBX6GuGOIWcJkAO9Fu7XWrP6fkMHPN09l/2aNkdow19rkf1gamnF0g9PHQCIzMp3lf+DKW5t84xEBzyl6IVLuzTLme3vy7+JqdGf5iSO/y3rUfzTPGVnypby5ow8eMn7Ne9ZP75ynCMvswFiCie3VF6glbzVVHV5J1SIOYvgJ8T51+dXPrF+j09NEnyzbjbfEz35I3PGkQt9vzYLSo7hjgUH32p48iyfdLuM9k5I8Ufk78bw6G5f+/o/T4S/eri4PifE/GUB7eTpmztl3X2bheHchjZUddxf8DWEUJqIGh/4wGj73K8Fv5Wtis+r5xh+xURMT4/QVmYiMXocWxcYhRjirp7AD/kVeIbHasP1AO2Xbj8+N3lnFd8u8T5SIcfzDm9OxcdIKFQpDjDhDoAZ8WTKVK2HJgvk/JtzdvJ3FCcJ/A9A5nJ6n9+UvO575n1ytD8MnjIle/x9uFqifadxXlTrA2hDN0gTDr0IzE9GRhZO7oLPx5fFGP5phZxClOa88np/tSxwv3KN9u1zvqT8ugIPvxL4Nfk+E377qV889QtTq/m0cOzZV3OZM715tLMz+Cd7Jf0XpsQpeEqbl/lfxNRE/FNt0r9lPYp/mqeGJjxy9e7XnKTczblvz2d09zyzH3+BZ9eFRqNOaYChSb8e+fIqbqktImLecb4izr2z8Xvu/EbVInaUSoOiMKqyU6SrDWtyL6OnZQMTSbHMubBwnpQJS3jyUgJvRZ54ovwCrdPXv8ncPWlbunk2YshrkOefe5bBw881+L3jSuOvMJYolSwj8+793Iyk9Gq6v2YcWpEt4Ucm5Qj+ZtX3aZSrnHdihZjs5+GG15KpvJPghzqlBM+8+v2oDLevQ/f6fk2pH8N+mJVGyVyD9r1vWM7PYTml1M2AIe4wnzfjzZyKjd/3W05W/f5UEe536CAnRA/4m0gRXnRrP2i/dvq5La03p2yU9/Oj8AF5tM46yrYetGHb9rVZsQvMfyODBcES13+Jpohk48Iv7Ye2zy93TaE8aXG/z1wAZh/ICa19PAienGfKD0/99KX/WjfpVx3FtvP68aht5bIJ//hknNU8Mxd1lbAp9S7UVv4+T4GH/oCpxb+kjuKfxtTcgCuOMwYMfeZuxIWxMKVkq+EbXvUMfqIV1/R4roC5sSYSX0nQgmXcY8rKbIMPt/rmh6fs5UEiZk4cncxjfc/c286tWCRlCSXSdcvCl3uL+PAzf9Dd2MM/mPwGbZPnLpXqF5hVJCZy+6VpVFNmOsHdWYn80pgJpdZSY75uwX9Vq8mEmqQwwBv9mifL6aJfa9xWs3C7+LjAJGIyP9W64ElfaMUx9xd0n72dLFhPEYOFs4C/eXzBG52uVvx7SFxKPjUwYfR9BNlEWVPngqeDVdLv7TPQJ8DU95CFS9Vx+foKjOH/OK7yVcQN7b2h7FBCOw8u/fjZ3GvhfzTc30qHtvOFyYyeJjtkfl2vZG4F8wZas0BOudU2cpSuAiPeWxfC88ghHtbnL92jbd/HQjh/NHC/j4Nt9nPncX6mqQtKVTpk3kPE9X54SttLgjFlC/mnjkKb9vV8ViC5rDDr35iyG9ISVgSBS8p3mwl/m6em0z+NTyn/oXUUg6mqUvOMoG2Ueb9Ph8skum0n5u8+ioJLOB+2fW3QAbxQi7Slu/sEjyRnW+OrGb7hTw1tnGgKI3u+o2t7zdmp2Lo5s8behQrjrDlBkNyIQ7DUlMRTaLf1BlqQa75F1bQBhgUf7S3PxOkZScjr+tVuuJJPLhRvvhsnNN+fhneJAG10fBjMa0+uyk3K+n3fLeaE8cdS+VQrBXpomp6F5iD1+XYRy9QetX7uv4cYTAxotyY3DkJg9fWLq71vU7y/QOsFN2ireIjnfXZzPG+hgDdOj+eIkkQ9MK8OBIMPJpmEv13DrzFv5XN6ST137OlXDa3Kg9GroXzl6PBHDNpNuC4mVOz8veCdCxs54sueVHSqIQQX7Uvwg/qAisVNd7yL4xjIWfGHus3azEJvmQJDwkSm3KoOGb4stOMGj0XN8HBgQRx+JT577MY/83x/MHUv5tB+OwmYeiXIcd9R8Fv7WRcfPLWv9g7pRQFMveeT5C9iavanfRLHy39JXfo/jam7Tb/WT8A3U8zc4HzvTShWLsDUuWQVVzbukm7yFDHuXaDNPl9xR+XqZWbeNkzhf+TxgKjXfjbirWLZK9tSIGxujrv1xYS1XyegLh9tnOAqWwrnuCylB9fIgmWwrHhNxoHSc197NFmxhB9mGqP0FcDDXyLEZH1d+JQ+lDULaWpF/PRk/fyrpwE/8XUVbu3ZlZL0s+r3jyKRr73sSylsg+Nbw9TlH9GUqJM+tuOnN/De6Z7NqfPnwMT1oUY8hzSix24Nnn6tGPG50jCq5BhaT9gJxGuPffH33d7xDotM5ZtqPgaPOXsh3Cy/Lt/HfR/C4QN/k0kriXtP4UEF3fXMk542eP+QgTfX2h7aUwJvLcdmTSk0ZxYIZmrwkXOeURK+do5/LQSV78z5myry0P7s/tX4VJxPKQ+/wGSrwl/6g/Ocyr0G7cisVPzZJ/GHp36tl/48nMFT6hHaL5j6xFYOMMWnN/ip+UZKmPzpZxcPG2BKqr2/yVPyn/ZJHK+E/2Mw/z+LKT88Dyk3HoiRbT+fdBbPJ/im/dpYpxn8RHz0BnQ7vvBNxbvT8PktN6jgM/DKQP8qiLlQJOuX9jtJE4NdhuaGzG14YT+Yuuhnh8oamPBrRm8uT4U7FeUOMUXJLee8UOBHll/EyHMJP6Le+vo4ud1n3jEDzxxkx6Hsy1TBG7CbwZuHI1A5aHUhGBuqwsudGdBNlRTBM03K+fi7+VCVTHaCRxdgasXnAtX61HICedKvKWMtpnSX9L0Q7DvR5bkiGeA1xLD3WoJnlGsO/3IsgTnYPpU/NpOOkvpoOMF3Dczo8N6UlzEwVpfQvtbgPKDWCsAbBxf+ybmV4OGm1lnYqPBLnGW4n41qOOHNSyN+KMoSPFPBPw1CYGZwmoyo3elbx/f69eObw7mjO22Q46bmSuXehI3oWfp75sX9Gjmll02puhg4vr3T3/vO//BUe0yUn3q/w/KbC/ZaA6Z+9VGwVskdmtzhd2+vwqHldZRltvYt/yJPScKf9kkcr/4lfRTyP4yp2R7+KR+vjSwceP2cuvtzTOl90WuvL/yFF2UT+BMb591eG6mipvd7voGnhq+bxF22epDtO2pmFpN7wj6PyZqiz+7ETgdPjNhymhnI+1s1C/ah4vOReC4oHo4RU+7GwvVXfS3OATHmj7apxG0nHtDjMwfm4hYx6+9fBtULnzlB9Xy/uViANzLHAKaiI5O5V8fAnFktHG8bKQYvmvhFcbzZZUEKDuYjYdJSLnygzfwpYto69/2Cd/BGMNiDl5tTX2cxEICxywkxu1+xIcUTby/49QT3c1hlNd2GZ50FhgOeWcjmh4rmbGTe6/hV+fn5lCgZnnD8Gdg+H442JbVTb5f5cwfazRBYQ+XroDP/Jvda2XLw/HKiZ/7UAWaynf6iu91XRj6GdsXfxxJ+zHwdWDgaWjJ4+vWifCPieZtrmvBHGI8puz6AUeG2yn+03w9P/cLUrz6Kje5C+znIjew92J9ov4mAqdyQIrYeXGxajnRgSkq8v4kp8U/7JI7Zv6SP4p/mqauFvNtKse6EVl+jmuzhH6qGDnA3nRDxSeu86TFLkXenDNqjOKk7Srb9OkiULUUuUxfT9ddaZFpwTBhfvtZk7aEVT69Njryo6CrdPLbKvF5u8MWkzPo6G/iht/Dx+dLy4HcWwIA/GSKva91Cotz9IOby7iPzLJ+oVI0HSxYO8jdUyy5+U1HJOJ+8mcSP21Knm7GW2dHeLt7cWnvI89P7jnnTDzBZWvGd7p/jwQmDZmXw6viE32o/4B2pX9trNZQVaEVgJEhFtC8OXzOqmzH8DtPh56wX7jdZ69ss1Azw3jzfdBTbG2i78GPBS01iaM3FCe/nuIQWFpZeQdVtjfa1GzDU7lhByb7dOqE7W775Rjin1J3inRAsuyUwE5kV5bf9OvOVfj7ZNdk08HtT8GBlImd9BvCfj1jeOcF8mmr88faEfj12tL+W03688CT93oPg1/5Tv7QfL+xcsB6SZrChPTiR9g3hbAXVj9hZHdm0WXZ/n6dGsz+NT6n/kjUz/2meKhZmS0/vjJhp2m/D+fMs0sM4HbLQd8FLR3dTUT0fISbkZhVx9yBpdDus4R9mh8+bHxWwwS/tZ2WdmzOAU6XjvdxkrrgWfaa8wxFdKwt+fzF/ufx03NzowZJ+HS/lBu21gpbrrjvNCTYpYjR2Yxx3/o4FWvupoK3uI4qO52HmHNtXxdfceYEXzvBL51YQ+eIwWVLCZhPhVOmmwfU0bukxmuJ5YhUYsk/6hSrJQl4fGx9cnwkvqiYmcsjWgpbV3tBS8XXSj0nP+xg/eeDp1QyYJVr5vGCvM1XfbpN5wWAJHh1OamrTKWKcR7eGb7zyQVX71oRwPIaWLXIhpTas8L5Y19eJDM9o/yDCT07rpcst5xxTPfrsmD/cAzPHeJJQO/j2PD7F39cl/Fj8csB7OtQdl9r5jeI21Bz/1VoN1+tXR+VG2GXhLIUfm2Zf6fdeOb8w9WvuvOG8c4G+Htj/cp0eaaVNgKnkqeF7rFpg6htmjlkd/ipPTYQ/aL+J8C+Z6/FPY6pWy5ye6Xzj+O/tSuPWUBAonZ8P/Rok8Ohzk12pYvMNC/IDYp6PpQ3VHwE8Vm7xjdnJXv3GVLVlErNbxugcm0vn5J1Ul+Xf4ZUcYT4XnCwYRmrtza/0OPp6Fq428EdjDXm6frI1C9j9Q6C5fj6W/NHgV9YW8V3+uJLfNlPmzLdXSSUf2ujxeEFLpbnw5poRduRt6SucrNVQVS9S9qRUO8KfnBZ4nnTS+7nbYSsEj70VcTb0aqqnXxyXUebys++9wFNjLfPb6BbxZau/qZzfdk7o6anC6W3aVJ8DngWCsPT5Y7/IqL5rPYZO+HuLFjd63l9rJwgWH5X7i2dM8XqO6/lv8FLzZC6MWcodzyiVNz/vnmfqxo9tX6eCnOTYixP802TleGfrAy18wfu4DXJguhKWOb89Ae5kO4EflUy8r/0sq+jpplvmpRza8KDOpr8xlXmJ+rNuEoNcF6y2kzR2Xre/MWW/0spnu2tg0UraZ44leWX0FzHV7y36f8aU+C/po/inMWW8WEjF3OPM//ZaTKIJPH2mwnO/R47GOyWzkXdL1fGGwkfjtzriVM3UQ+Z5C6viG+vz/t1HsYVKYo72XNGpjScZDbhKbH+01+Qf7JFwnIgDRa022ZmSU6Q7Qdd8FL7esoiSrmHMPwnvhJ89uJBbKa3hwb9KwxcnWyUnNwXmVvHAUGeX+Em1LgFTbZA1fGzaJ7pKQeu4nign6ibVH1RIiSYEn+e37yczN3Q3M+SE55MkLjVCv5b0V2Pe4ZCKfOg9c7pXLtrL87fIP3xRAyON5oQ1LRMerRn8VlushNDMcH5YzyN67pK14FW5pXKpKE+UrhnLvInyjngin0N6vKWNENhHK+ft8rWjXBuvsmAeKfBTKfPozifwT7zoz0vCjrqRvoCW3L5lXs6dO8UDF7y5P30iPhi+9lQaKcuCZEM5D5pzQrdHtGH+uQEGf2Hq1145P/tPvcZzvPW1mWeWda1+Y2obfjPBjra+j/usLdLU99/H1PRPcxIn4n8v7zdT/pMw9UjNA2LCXTFvP3/nXIy9L7Xqve+HuwrI0098o9t7s8Q3XiXwO07DcCweHJ8axNzRbaOfPgoaR7bEnNxZkj9ddg6pmaixUTLtKDKCl+BmzjlXi83To+LWAhPxXUGM3s8m3cOzwkKBmW++uAgnSr46Y0FweKt8OmhrcqeLRnC9tR6pmgaeKR4zxFwyZTlXr9MBXY1B6Tj1ayar13oB3pMn4Lk8hx+bPuwxhZuECeFl9XZ52ZQB5Qf9/+PuTZoWZbrt7w/kQFBQGdLspJNuQ9LNVFQQVOzRT/9u66rnnBPxDmpyV/zveGpScYUdTa69fiszyTTbdT03mHkw1O+e1AFAsa0Hx7TqV41X6Ua+8LZq2Zw2hoz8ZWuwUha1Ywp3IN+6F4yvlk7dmzqXlnhlndaWRyG6mwq36fiVpyWsW4F8lj2uIyyjRBVW2edF+VG5xXhwK8pPbE41bJzlIyxyZQ70v0ZcsCJueEiG2xaTSEdzxL/jf8JIa9eBo4qm3QgFXvwVE9YXS9fM5nVSfvuU2KnKz3rprnonTf3yqf6+TdGYRK2Ac7lP4TNy8UdTUV1Lf1NT8/kf5qVLk3/Jmpn/tKaeoaphUzQqFMs7tYldtHnjs34GUPqZIZo8mz+wSO1Rm23kqDJvQq/h6VB+12wZqE1ITWD/7qPQtEP9XS9dQ66rZ4hakTkw5cTzmTO98Gx/uShs30mc2oxCGX1zrDtT3p41vMr2vM2aY3hnbb538GicqG4H9gvNx2sbYmUcTjy9HS8dW7nnE3biZcmL5iFUZphkR0xzsYGs3axSNhy/fRLKN/+8Lo1o7sX5BnfLPWm2K16Ud+p9iHXEDKE4SbFv5px84nYVVaFINpT3KKpxPHU5+eZ2Q5reTp87jHpn3vL5JirN9x0sfDYrHVZCpGnmSzDmuA6FBaSLcCcySdwgXu0DsWLboWJ+pGeLmWyRZobL2Gf9WvBwr4+YsPr4b59Y79og5neB5+ZA13eu8AbPmudAeQzIx0Xnc8XNWlzwbDuECjvcyffqsaC3601GNSIID/Pfe2T/8qkP90x0wlvHcRKW5IZh81tTkRmSpnbHN/nUpGrhb/vUQvnDvHRp+i951uOf1tRsOj9h/PJlnqUw7tjoAC+qizufr+Io6c1jFYaYnw5Tni2GUGN2bY+wweQ7R9V8p6bPtO73mG/8jhXAazhG7URfk7gHkQHOKhnXZ/nQZnIvp8zrvRD3l4gyvorUJjbGjtpcIgk8veh3kfWf6RtTIZTbbKo9elZ04hlXtlDz/N4XAwsaosrbLXKFdULfbvZpE2A+lgrg06K4k7FR3nlqg9WuG12/m8EQj5HDcSakoO5q9vYXKvb3mwrlyhp8U6quEq6PIr2uNVuFETuZ+Jj2Kl+NDy/HnJ4sA6tEoTZ//e5SLY/DAVeNsmhTQSPN8+paEduuBSHVIWBMGW9cPHKbWHmrYW9mk5ONqw2ZcNZ1fsXszYvhYdwQS5q1JpuLzZrYNkrvLU+eO58dnrDFnnGrXflePZjTtxViGoHY5nX7cFjWPmcY7YwRZDx+1b81NZVmra989vKPT5m3vuORFZQMCitL0Z5e2jZuRz1CsdARQ0NtIbmYxV/U1EyY/GHNTEma/u+//yZN6bblYrTZvHnmxn7P3HjxwPZNeaUw70ZpwtGlvHS+vniu2orD4mEzo8w98dvV5Kg7pt61i9+ayuq4hOvspKCOyR4iz+gYHMp6iWkjrHgqbE4ds4d2SflNd4WV2iHlHYnaVKpVd56XDrFb/p5HGC3MgWdrw+vZ9fiSEJ+nnKczO0NWStEOL5fBEUp5fVDMw6v+IN+ffeBClJXsUcEeH5u5yYtyTXlEmD8a3E7Nt5AX12pgTm00WKyoqOdwioht09MKsTI/QhrKdH628bljsSioxuyeI2Te0zzhan29c35Wq5Q52jzGta4JbeotgjsLhTH5srW+t/npvPk+7XcDvPAF+aA7aL7ZSqMbFpfHTciO9frOzsphgdVS1YTVYkw+jbvmjHFQH9vcju4VKxWhxP6Qk4+ZLuWzBI4f+rz04JkGXsnS6LDG6PWa8HScPh32i/1++dTPnm6Sd7PQqi8dj1O6HJCFLkeVHds2+UwchGb6QIRu1gK6jV3+RU2J0h/mJkn/lvUo/nH2a0Z0kZ3jlafBcjmwpVhcsfmuc1WW8cc3dfbgWGXLHrIA5z5LZFvEu+N/x4+qWjGZKmQ/mkIvqAdIkvkcAxg2PBFRUIBptxojtgvaPLhAz56Pbz4LA0coitH+bh4/7glTc37k/HWaMVYx94mrOKXfa96znjlvIcBiYvtCPjw/yGbKosRb3dhCweZGZ8YTJ8DkOjEgs4SkY80Y1ngYemjLxZI0bySZhUWSXXnWbG8aG8ljFavaeUF+Gd97NtMfC8wP01ubVem6ZOKw9jBWU9J0Iy+I1TTTR3rl2KZ9fq0Z3YsB+Si8cS65G5FN46DFqvCO350e3ZqZi3yGFYt0XvSvl2jmbIS40vdHyFN0FNYHyYN8eTQWsnIyUN7axh4WH2snpIdw3bP7/pbg4d0DrBe55pjmEBTIe/3UptmC2HfKJ3Os3qcHZPPj3WHs6KloSdH89/NTv/YeDSK740l477UfTcH2TD6FXYkQazH51PN2EJKmkP6mpiazP/VR/FvWo/inNcV74utkvWh5qnelzJRYOuNj/rSFleY1inkN6hfy9bgBvl2VKXuNNk/sK7bk6+BBbMOOyx7d73oUiTGvGezHoYQ2HTOgjCCD8DzIqNl7gHzdvB0mTFUVj0iaKLtWrUzxYLq4O+52PF29z6QZUQ9xM97VnB929sCiG7VFX7gxgd9BHRiTzjGe9IfFy3dtOObpEz2xzIQJxLZZ++yYnVO8uYzadLfBu7nocY3r9aoFrmYustd6RPloHZyEtNpdU2by7Q6zcN616afse7aujhfcPOWe58t+5rNn0Z0QpR21+cm+H5i9eyNu43fLs/F8JbIDmDbm2yO97tyITYdhd8Vc//bjLW77yuxXPmlo3G+FbN3S+V2euxpx4ix4Pl3sZdPOyo58cZ4IqfmWRbZ4gov3saxDke/UwfSvbI6R/t4LmRzZMotCc41VGBwhK4qlw1azjYqmep7/XosslrmD3sXs4EdT3d38ralkv6E7cjfIlll2PAjxRTmnf1FTU+VP41Ozf8neo4t/WFPiPCW2y4wN5N7F9tlGJyS7zeemUPR105tnauC42UPeZrve8tn4uwf2gznEXoWgfZ9NeL8x/NVHkRZRBXZxmGBwUos2OW6/6xrvxwZ6XjWFZK3vGTPv1w/ujNxqi4n78s1r3u2x0ncJz1mSluxWVORbQ5Dy7HzLGAtu7g6XIR8JUff2KziH1Gbu85gJ6+dI781Y9jgW40/PY2k0wu/u7gFJ/TNu+X2Dvnlbb26Yf5RVm82domOCs1Ux3s73PMVX6bCOrAx3orzl+coqNHYuVkv6vqAWUoLdlPHjd3cdViVtvoCzw6qnfMbd3l+1XNjbxKqvqkJMtwmxYDgp2Sdfl5jATmk5zyJmJrU3xujmxEIeF13FZk7IyZddGXjbRrWp3TYTRD91IEf97NP301U9jHoVitral6ZuKB4ZS5O2vDpmPdPqiYrroa2EPFj0pPnrnu7Ctpn/Xo/iWNsOukujFeLcdzQ48BlHXwbyqdml9OFYXCJUN+VBwHdT/E1NyeKfxqfm/zst/f/ps/P/tKYktddxh33E08xgKdsHao1dGICwrut3ao5iSLCaaUshG3ZAGTywG6yb7/hIN96LpiBRnbaNwYRocVM1cNITERpIBcTTeVtBnDQVoeX+whPLqBw4b58doh2ZLbW/J9X1Yv/CtfCxhXShvTsWHzwJVyJpNjtXH4flpfJBz2xESku1W4IW31Rsn1PgKyuO0Tw9Pwv6/euex+vdmoG6oIx+Gc9kIasitTcfxQbIZ8xASOsLUwi1agfLe5YAr6/HksSipJisMObpcyaQRrhcYbqwspZ/WtFh960UYtXu7DaViUQZngQRN946gDzUjxVbtNELi5tkC9ks/dDxS1MLs50itynPxyk7vikF4nxqCWmC8Z01x6dF97QUhbwnrZo7yw6wqmYq52zEfCZ6+QtJ/gvIYTUW2VbxGtzcB1dI9eIjsvuuCjFbhQj5+HJijBnqtwd+M/+9r8cvn9Ieh1ZAret/a4ot1ZYqT9n7MNvrEdUo8dDGTWT/TU2RUf1BU4v/0nkUA0EK8fmNtdyR9Zo1XNhh7aq6UNzst2bG73WFpnXR2sxmWsrqvbQhBW7MdjXoamlaQZUjXGYmT6J+3Bluc33hct1nAh7PAoK5zEhzzr3hSWxdHbg44wKzOGB8PfKfXxY8WxhV5rhNVq+Isel7H2Nlfyimde5rYFVLmvfk9CnE7GD7MB7nxGa2bvDiWdWiaW3DDI1plfKkEc89KPJyhCsLBeAhU5mZrp4mLuMH8JTkx9ii+C7y/FpbbXasDxpLk02P23Vv8Xx3aJAlr/0F+TF22zS+vxn76OEaXb4dQfRYvku2nW0cjJzBaLP7N98ZBbcxknDMk+NAaHpSXRG35XIC2aCPKrbywhOGUqgIeN+/UiaEKxm32L/b9J6FxG6DtUanS978uxNCxbbqdIc8/kicJ+utwvb5eIxm9L3+Ehsqtq5vZ0wmhcnTAjh9Po/+41PbSr3DWSl++xTCplAgnBwT9Pi85ZHTOD7A9R2iahp/36fmsz+NT/1b1qP4pzXF1NOV2OwtC/F08fLZ5WBv8Fx0qlBaPuWR8PbuMEjGbyEJ/IDBpLll2DU9+djmPh7Ye9qKaBwUk0fL/RON8fJ0Q9BWqRAvQNCg8MoFtbzVBhLHczU4WWMfi+mYMvjmRW2uvX8CNJvt0CIevRIu5eGOZigLPGE2/V6w3hxRdXY3iO8PNsCos1LcPRUdyvlKq8xWf0joxRAIySwzEY5uSL63xSekYTnWmKA3KWrlTuJRxdWeJebzgMFhvhDiMtkjOw83A6vHYiEkm3yvsbCcjtFYBRqkTTBGCIXVET2nf0I0nagau4dWgN4in3I8TKKeXZVpgoa2GADv7ciH8+NyIJ9bv4XcK5WaKW72Rm3hPgW8pgsFxNfxuw5B+Wy56WwdpvWPMy6T6syx2kU+C2b0/Vvzu0OHsKDXj0noIFwHgUeTbaiBPeMubgSDjv861Hf2Csi3jau54MHxuu9hrG1cVOWGNDX+nGVYFEGM6n1EPsVUYj/bewSovp9/36cWiz+NTyn6/xrVfxP7wWb2RhjeVwGzx2aAdmIX2CiiwvOR/503EWgj1Iz+SEm3W1VQ94sI69fE4KtIH8ksLffURgm4hCTWdqkRgHFCNvG5QG8z7jDp/DeaOzfnyftTIjyOBuAu2elC+dB9kSl2tkWzCk/UBr77TsgmsZO6a66Q7KN5D9X5VaD6efRCxK4CQeX0pCLeS40Xpqhp5v253aOeHZYCESNPQdkta9LU5dLm4qESWbQQ6XjO3lVIrOzuQ/ekiAii8mzjiXZL4X0wXLSC5MEjiSgSQtVV0OizjxD312UFjeqq6OvEStHaWZQgypcdGub+KkR1qFAbXWWkuep0FFAczR0I58RaafN5tqkTej1bbGY+GnXY8cR9Xoi9arfG7WFx41yXfYfx94MqQdDVQjT9kDK1/DjGLNHelK+OfsXUdFbj8h72Lb6cmwOkuRtqs2zgCW52IvxiP2Aqaar29ndIWUvnc1YpT024rcAoWiXIPkULP+xXfNyQatD0wCP9KuHf09RcEP80PqUq//Pvv6qPwrkGS1zOFg0kp0mpUN5pEzyLM7nNshyZWVQOxZ9nuBGSyUSivBSrS2ySp9YWXv9wmK7c1rg8oSng3tiVRr+6NmitZwlPtMCoQR7Ld/S6MhVweZMU8Bt9gZGw1drVgvIVizVGbhD3dYvL53cG0Dm7oz7edoCP/OLA4ckj1OfXM4+t4uDDM7ncsDpvCFk3btSb3DwiWteDI2AJSUkpZBqRZm9HIU+X3p0dDJnqOHYHiM7mjMEwcw1U/eRImvn0NZTvbIehOVCbE3u5hzYOQtTV+MLjXUF1PpmzCG2vKNqYz50eRh9dQ6vUWyF5RKSR63pro7nxKc89E2qz53pm427s3ng6na0H9ln6D7qMftUmTXeu4PKky5olvG/5er8o2XI6NGhOtmshWWoXhOjSvDG7Gk+eNrPNwGaXmPKRkzXk48rMAT0bJ6jmygWS3ccvfzT141Ovft/BvZOWlLUW5Eu/fKraZDG6wpvO7399ShMH0tTM+ps+NRenfxqf0v4l8yjm/7Cm3l7Z0T3jxa89vjR4qG2IXX2Y8GwyvO7mRfMkqossgSiVGIPb5Qx4u51UWBlQdazVpAKZtLd4LBzDypASo0LHu8dt/F59ENb6cMEgevM2+hykAfZT/YMVs8YCXxSblFVcWaPOj2uenJsjg+dSX6F/bfcCHrRvG3VvPtqWfwJcjfUa1IdZYCzex5D128gxrdfERs9nDiTVLB5A/VzmWCXhoU3H2bxmc29xRmcyXreRP6bzm97ZCu3eqtu4P+Z30NnIQE2HNcRnf6pAn4tn9KLwO+d0lInQeyASe81CAbf3kwxDX9bkm/K+TRSJ8ojl+Hck2ZHm1EVONUNWpsSm5VngonFRWGCkHJeakPHkoOcaVItZiIjf8az1+npne7u0MVS7HPD93ROgk2YdZr1OmtzsPcYsX5ngsgqopnk91aR4f6LjnZy6NtFwLcKvvvQfTZ3Xag/X8uwis5W2jWVXkuHx3iZorl8HIT6h8x9NOYx8912e/6ZPTeQ/7Ocr6f+lfRSFS/fUn5+QJ7sZq+D0Ul0818WnTfv3KzW3c/WC3nLi0z0pDiXY8+UMN4O/aNPEUzSm3PYZsePB4j/stz+cCgwPW8rZi9JwYBLJLbqXPCF+TwuKYZ5+wfhtUyEN4VqzzzW1KMOPMiFKe5Bhsjl6xGbnDU8K0a7gNgFqI9b3eaDRTnfArkcWbm1zIWTKbIds1gXEPq+bzeM5jytIn8cGN5/3nuf70QrZdNmSxo0RF2JnJRJbkTehsX5WEL3nogiG7HS4HLKkxXSbUt4ZSg+dISDfPm7ElGrI/oT2ZL+E6LbONFD6PsRgVq7bZDQzO9jytMSlPOYQ7T+TDoJCo3NfFx3kd/fCmNE5DJd+F7e4nqUyFPnDpjx1ayFL5mvGgo06w2Us0+ffz1MJTbst6Z6Pz0K+ml5ThpXSoT84uZCgYiMsC1PCZfdohGgkX0Tw9M84+jjeog3uM7X7yVM/mqpmZxHW3I2JaMODEO182YGpGZCmDusDj1fNX9XUdPGn8Sn9X9JH8U8/5zsJhCm6LvfbxG84A/0CRF1d+hLy+SuUqVDeDlS3J66QvNZNB5GbXHAlvSQhc1+3ipWXgv9oKi4b0lQ6MmL0GSUndLNGgcu03qGXvmIehZOiAn0Z1FhJKEN2ua5q9iiKOdrfNSeT7krfVJwvGuWpIBeimFsKLAPVwWXutzxZabVIeUjpMZdHcsvlZ4BMXjnUxvKIfv9SU+vZHFcObuzLCviodRjjo1eGln2PhOiZt5SfFoWIbqMUbTR9tnfYlWKMQRCHPN74pOkObAVV90E+NN/QXxvnvEN1mNhCYrb0eo+piRZZnJAEKqtB6joPtdsF2yQ4iHfIQDQwWgQ155uT7LB1vp+hfhIiwE1CGuVlP8KtpO0FblK4YqInvNG9j+j8X4VZwnY28hBH646ni2TVU4Z0thhcqSbgdZoPEL/fd3S30z2P1jqx56uWVFTxpfBAtIn9fuWpX+z341O/+ij8/kqa8oSewYabv9kvjkXb/4uakoU/jU8Z/5K9R/9pn4rMlvLOrFhyFKafEvQyUTBZRnfS1PTpM23wtnRP3sRW53usAS6NFe48RxDSZXuV2Xb/SpB4wqRMrDwdYynPl8QWHrUhzt8iPHR/jYHmkMYWOfF7cTwWWGhUQfnblzvW9NEH/ewScnzskwHerH+g60ucx4M3ESGTXza6ctO0UV4MHUh0TJj0KLa50Sklq7bsgTZcTB5Nvsfnj7o9rp0g5tkoz0X2WXkx0g3wedKdPxUsO+lBGT6ifIeFwCCQmIm+SFQUdTr4kExbYq2zv6f8NafXmzvfoCclFiT5QqB3ZecRquaIQ3Kx+R1Ei66JfnqEbSyeRQZWcD5h8unXkJ2JJtl8tP/gMs0CIUneIIIa9lcsitkacvaSRebt2wcuV6NISM4ncmrB6UYY3aIG0umnVxgdPXHAy4iF+L6fIjTjY43Mn1U8MeSy+vGp11dToT5Rq5++dGdTUA36NLYIufHGH03FykJmsKwuPnq9T3nqcvurmppN/jQ+Bf+SfT3+aU2V68WJWMFzIeEd+crY/bwwO24vQvqUgp6Fy/MKVcWxIZJk7Ikl1kvkt/7VpsvJmpLUssCfPoofTYVs912zUQ954u6bGm6Kn6O7ekSQdFnhwGGtB5iXFn2+JpWyoHg9UFszr8XbzKhgZd4rZOMvix5MNkAoFyYa0WffIn8OKRAnHDAL3ZeQddpiYM3cqdE8fJ8zvpyHAc6+PcHNLnbbrJqmA3t/+ymdq+IK6BYfDS53qUevrWIhmh+SDpLRa4y6ni55sl2TpvW1+sSwWW2FOFknd1AkoUCt1k1ITOdwh+uGfF01jlEb5xPSWGJKY6RzDjgOKNwBmBRhtLymLRfzyZ0J3e2BgTT323ic8hrWI/LwHCdcyM8T8rFc2vfoW2UoxNG98yF+1i2WSrPl2f7Vl0yXfUS72dH1mA+ZDO/bKkM7Ga0BNd++Qz0LR9Hrc1HgR1OzYmHj0lz9R1PH+oFogX0Q0I5JU7tO99FP5QMk7+j8NzU1l/80PvVvWY/in2a/sfrqMDxuHIhh0VBmPycHrCgEt+k7JrZ6N1JJPlNTnd55WIFxvcwxOms3SO+Z2zE8QoSqZZpt8tyQpva6KyH7rgeejLw3QtIOGYa3hjI+t23yETEDXOnra5s9uaSxFBYXDNjd5YnfftdQ2msBhu8VsVgTcRFsWaX8A8MG4leMGnz4jWHK1lchrZWNz86Fz9EKRGijiTDUcFxIOZYnGyA7vcBhg3yj71uV5LPZoulButgdWncgX1TfH4TWsufo8rfL40+e0Oeb1x0tYVUJib00anjyG9UELrE22rT0txbdPhhe6Fdjt0gUGKTNgnz55Qv4XPMUtsZ0jHbwwjazZh1j6PAr2uvLt2Y86XUxrontbouQ2PVqVyx82EckIg0BUwsoz9l0/kn7KIXUfkkKe3noI2wh4tF3bhKoUuCieWsLIQ7WJ/lHU4Pfkqag21fQcslGzZBawOOKNNX2TYQeaw7tj6agmZGmbuEBomZ0dv6iphbzP7Cf/G9Zj+Kf7kuPT5s9suZoAx6Edw2OaqVYFYuW7vnIl9nDuZEm7h5pphI0hFE1umIWeSdI84M8MCtovR9NESuNmTFO31R3FSEg3rcGGTaCw5HpObXh77MesF9qIuLKPvJ0oh1FJiXqGdXl3CY2CQ8a6LWi4/IWB+RrX/Y6qRIgm5o5j05ZdAd1sl6hab6PPD+l84GFmUa+eDgCRPed5gNnLwOTzV5p46xqZBYpxZLer1lCXDXvEt7rtsGgVzwhfs0aGY6+KqHltI4Qp+0hBXu0/z5ltKp4vF99yDc2G46BcoQ2Kb79mPD11UCbui0aHfnaU1hIlB99T8Aio+PdigSmYWsHQt4on54Sl3BGK18thVjrWgb+SlNxF6vko2o6rdlB3XSoai9iw0JvB8iwmCJm65Tnu77oWJ7XLtqXgdjy7JsVXG5byk9xkkMSPil/SWdjEY3TudKGnqCWUEtnC00l/Y+mfrGf/jQP5Ktu+dunbCcjn7oc7L+pKUX5w7x0WfifnnTxv2oehSJI2++zApaQrJWGXENem9TkD3XLrZ1CPlSrKcJMIfbZBLUP+tOtcKfHtcAts1DYzBDcn3kU2KxIU/d6Qu8/3Pw2ERvyDTnHL7uEIUSzyZRBPqtPuH7PasiUTXpnp4XUIXvtbR7f5voAqr2RyTeX1EanvdGD3xYaqtKK8oQhvSiPlSORqGe9F9LvKtJscuUDLoXcEDDrXzJw+Nzo84PAYzt8a+yFNtX1zWBB7Cq6D26631O+kpcQd+N3D+JqI6L6sW0BZzr55N2MTrhcl2shghmxoruPEjTjA/C44waDdOVdUWe9LUQT80M+1sKUnGTk8cRMEhnc5YlYOUk8nmt9jGyIeIfmMVjy6DE+yNDCZoqcuSbnbj/5zpvgDYYmDwA3I2LD5Ag18uMn4sTe5Pi3NSOWs0vSXJhSsgoqYkzAKgV0ryJd6cl4Hg3P7UIIs7eawu5GrPxLU9FDPg8wCb9zZpvu0EbNvtRgdnJJU4dbI/xl9luIkz/0+8niv2QexT++HsXxtkFVnVoclyWxWuHpMpaBUbV5R1mIaRSE0Bs6Yp/XUnPAy0Yc16W1avNoZ9Pr9w3VRUkwecKLsWZsd0jsM2m/SWNMd9/7jpl6phUIkYpmD+Ect7g56yvIy6oV2dG6fXfDCEnTb5vY8/SM3mg1lgdxejJSmEmeSj7hUD7bDKoDRnYp0NYO33nygiuykbfZoWouDcob7HWH1F2nqM/MG7HYqE7ZywEHPfFsfve1iB34LO0KjWZJvuTO3hVUC/tNmV20OW7CRINk9WVDVq45ShfysYUHiB4WhhCNxroMXuKd0asyS8D3Oikh8KPvquf9ssVsT/lLnOQRQnh3Id8wZCwMX3tUT8wVkk1JvtYXmweuR7HOOWQpYyOZ16QU7VuDSkiBK0WA27Pmcm4fzxrzHxV9zdwNIPauRw0aBYkD5suEoxwKPciP9Sx6X+NFG3J9X4JTcBODvdBCMimkAQRrG6F12/9HU7/YLzA70tTf9anFRPoT+03+JWtm/tPst14IK/SF0hQSo2kY1MnjQey0LYRM824yK8OW2MHIGCSlUWvQ5qMA82Qft9m7m5bMPAjm/9VUfRFT1Ca1J0RxNXzH/e8hBh8taJPgYfowGzkZ4n3Fv8+1thqzonON+mRKPrI5Nh1kTUR5ZqstAcX040Cp2iraMyTfun3nvbfjeozBMQg5b71ZyVgGAZqoGhBtPvsaZuljgWGqnNpIqfciC7lAmp/WJmB0QAUKfFEN0UfkM/D15Xi2IStrD6QR7/6WYVpLB9RX5apNbqt4gPlJCJE5ocFjXtLfFT936K9Ei8en/cGB20h4oeNvljw53ilvdfPcwjCe2pCLSTjAxdrvEMYTF6JV8+ngvSLfqopY4cnDax0WX2871BZXosxQAAZi8RljKDkGp+t/6linKAYGE5Hy2+cjirC2lBYdYgkhvrpCCr/WzPx8x3zDNZJPUTFiGJbifzSVGKsIg9F3POoxsen8Z7H3o6m/nKcW09kf+v3k6b9kX49/fG7S41zg8rowIfqMBgX4U28wbkdcSJePRcUml0WEmu4A8X70UmB/zRxc57LH0/Bs9izwCwOXmzO1WTMPFEPJowd6s8yDaL3RNEhnVYB6PAt4XPQisV1Xhrha75HzPU9SdnnctqhpV1PA8YF8w6+LM7KV4nKsBF0k33pSXrhelhBlz51onDbVlnxm6kJ6n1Oec+7cQDcEA2ILXxXw22WLulschETf70v2eJ1NIsSMtYkVoQyatSmJyDzypbGqI1hnykeWX1ltNCxJM2InNOhfi1KIH6v4DrfPLUCnc+n7J13cw3pFrBZcHDpe/UC+dqsWT3RWvitE4/WngunjoKI+JMR2z1YZ4Da2N+RDF6fF/T6pITy05NOaMhGQ53T++uq1RWipBiXHwVDg/T5c0GbxjCdvz2JMUSoNze5Omjt74h2MoNyi700RktueNPhrzcwfTZX1/jf7ebP3QUBfJfZ7h3GImqscOHpdoUAwOpKmPti08duS/qamJGX6B01J/zM6Nf9/uq/HP60pc8YLMoGBNPGRaxGuwTbDTbSKiV1Kj7EbkwIMrQdAUmxVGZbKBYhNfKvNW2YSuzw32s9zvj+ayrZqgC7JVIglr2awWjk+Wu2D8sLs0dWQp8zCNAtCyMfTuGfnfl+hv4spr7EhTuFQq0fUuOS0yTihNt5+1zCZjDWHx649vhtOJAYY6GOLp6LROyzXP6PoVc50AR/avoKRfh+j2wh1G6W2yljQtgy90GeEcMthADjuC3SV0GoTWW8cWOTqDY3Ot6gGOKSZ4X6jvHUoSojiWVzDdtd6aHxsnWrKEH990K4xlCuTR8WsGeCqwAOd6ZNY8l4kCPt0NkdrH5Chb6NNBfVbWqNxbhyOC/dTwt17ZZhc0uG7b2FzZ5kPG7Ts3Guj+PmRIRrnJapC9hbwsJx0rLQXY9SirdfGeZxW0Cf3Ag15HvEkvH7z2denhO8c2nD/UvFn3aSl9zoI0fAq7hDNA/LZw/g/mpr62RJD59S06I4k9hc1NRP/MC9dlv4lfRT/tKYuBBAIcsFanB9xgG35XmI6noaQSdWyY5J/9tFtN4ZARfU1gFPVI+TXtc5Tp2Q1e2qtitqv9Sh+aUqszyp6G3fJ4/1aVWArix5l7KMv4KrpEHRbHWOOvddmSjYorB3bK1xeTCYke//tg7c5H9CPRYd8qdFrYi+D2sx4Zwk/mpqkHeUFfc7atIrtlBWn5yyanJ96m2gh1encqw00D+89xK25S+GhFqR23ySftaWhBzttc1SfW/KZdq5rsGz3PWnYMIVoeXqT5od2hzoUBY/TmV5S/ttQGzyMdZ5YT72CcU4s90tTibB/3+HSSDdUpyfyoZ14YDBJ4gkG2pmuT3dc3mEYFTnaUW5/8ySxbHCQQtyV6p0nIzV2WD8uVuhFBuVH1TMGsB9LBx0tewjJZJUqbCg2Cup17EECD5ZC/ShjdI+jsE1Wj08Pv/bK+fGpX5pafSSGsI0PQnw423d4Ts0QwZgc6PO1JBNhNksMijnlqUY8/01NzaU/9VH8W9aj+Kc1VbGIo2n6jMdXi3zKUbcqljuD2E4fzZQfTfkON1ocD1EPYat8MHOvc46JJ2oMi4MSjb57ukWXZCsaaRGK0etpuC2e5JcIbCiXxCKN36JqiwyKQzFBvHKnzUqGDlOOZ2pTmch4dFxTnrtvYE+aettt1GnUpn9pahGLxKZrY9wZiSBrCNPv+hZbbmmsVA7TSOoGvY3DJ7WpxabYoL3cVy0+2kcJD5vY0JBUoOPR6xpGuZSitfBJUwKLNTgF7RHDxcJsE0l8l3DWCvLNd563EZkfgr2LHFxGUx2Sfq6n1FqLLdrKlM7X25DmCeouyI4b8qHkEysgZ48BTYp9LVaLtQMf18vQeofEmixMvuuZ32zceNqFR5pQ16x8EIvq9yvlsdwxelBGzRS18+rKk5fKkK2fZxn9SF+2dLCpA+cbet9dpUJi3XNSAerXaSQcZwsIrw/V/8lT7vp5IJ/e/0dTdiEdeCR7lKeO2WyJjgwN+eLhr2pqMftTH8W/ZT2Kf3xuUnj7rp/9AiHWE+0OjtOfEDXb4el85FI6H7iPgTA2IOrDfQ+bSO5xox6ENr51vGTB6kT3dI+s/dGUYiXvaKRNHQFNl1hxvlEcNKzUh2i/EIiVBLghwaQJqX7d+8z2I2KZ14lBEsqowPzZVrgMH5aQhCH51mDuJtFibQHEt9GzNK6praBxjHTK5/s0ZSvvOolGwpF8ZOZHPlwe5yUa4WZFGp/dU7hHto6uNyV2rZ51CfH7xTF4fBcqf37Hz0SEDperM/nki5GG6UvW6OzzHJKVTL//a21nZ/TS2pifY4QLbirUtifWxsdtU4LjwRm/S7tCoj3fA1iNfsVg8qW4Uzy7g+4siLpWQOcTuaQ561RQzTqLJ4HyzKCxoVuUaIyPS4iDKeWty7I5Ux6sTi3eK16x7bWV0Rmk5TdPtQrExmDjsq+CNsnzT/r/0xQ8BUA19UlTv9hP2UwCNIUn+VQ+t2VI91vS1PHx9zWlKH94fkqe/0ue9fjHx6eGDaLabqFNdH/oYDZxXExnO2Ir5d2XTI7412c6naOyfHVwU5Utrp3Jk9rINumZtpsL0ee7tnNc4XYw8uz5it7sYgs/PnU7y781lSg7oQZPP9e4PcaakNb2tofrmme4DAqgzDwhn9Sm6gqN5cWCZPt4a3AxLSFa7EodsFiNUyN2FxO0w4fWprGVVGx9MT6/NeXcXg68sshGf5tmQiRP5wpQK9PQmg/ks3wzpFC+JFLGeMmEuG01Ear3q0HXaL570r1JQxSmVsiCPKPzLd8O5TnVQi25axzfB/pb35GvOvOMfH1UNuQL9XeZwmpm82i1be4wJ1BGd7kfWhydLxrEjK6vuZ1bPD5OYxH8avlEbfLsOPranq7vZp+js4zpU0NrlKD27gbNzeggJF5n1Gz8kCaUB/cuRJ9PSxohl0LGPt/xrPLg/7Df5LtuUijeVOf3PonHx+GreYmu7+QRIJyDA6B4Kf6vpvA9trW/pylF/NO+8/LiX7Jm5j++bpKwj1AbEqA6vx6oTgqbM6byQKDRv6WU5cuXg3aeaEIS22oN4QRj3C6kC8Twie+MkvYrmryXxG6/fGoZJI9IutY2RP6Z8hfcSgvNq+8JibVuGVj2d72JayPz6MluHaxEj6N+dun3KbIO0Ew2OYasNanNVqQxRVmTRj1ZFX40pX/7FQ1xq7b5ORx8tnlOX9HHXGkCjhYqAyVWze+c3pjH243rQBk+R5Gc3Aye7ArNh8f6FqFONYNHozl+d5AhGbFRRD6pvd4MXvtFgd4lSyGJ+1qBTSOYCGmt0vGPNPLRWCLNG+TrWG5iBub0dkB33lptZKwobz3VrEJHdM5CNNr2JdwrL8Sl+TKFpFNJc2MKaKhdn00bB49nCX5ALBrEI5dqiJqQaQ56jAwWuzZ2rnHJ8tFGQHezJk01MlRgbVIVbX1Lvk8krMGvPd2klTuHcLreOz975VjS7T+a2hTv3z4VD/ZZ/j/sFzc36W9qajL9w/NTsvIv6ff7p59JPK7OAarD1WijWTaUwE3JRNzpkhC1elax87iw0V0s/6Ope04ZqtTejYCxX3fMKPJ7NFVsxtF+PPofTX02SD7DregO4hktXCqa18aYJz0w/jIwdq2HgI/eTeGzuCWoTkaGgL0+3CEQXwn6+p5Y0tjUPRTd8hkp7KxSm0hCx5De++473jISop2t9FAF42c0tlPSlL/eM3ArwcClxrxvv5/NIJ8m82g+b3Sq+2/UQCyFAB1XAiERctLU/tNuEU4usa+s6gwerZSTr2Wcx1DWMkhNC6ht9qoQjSvSFDV7YtXrinz9HpLmj3Hb4NJOLY5rm1hQ7LeU117JnuNkY/eEYoKPbHmiGjG/Nx1MFwcLLXGya5PpPdBg0O0U4XZ0WiJvg32nLVroDZNMSNYdIvs4Eh12rxNbdk1LrHfjC1xKIVWiUv+OSdeHSTTdZnP+o6lf+ySGmyWxX5H9x6f03Z3uVziVxB+fCnfKd82d1flvamr6p33n5f/W9Siy/cvHpf4w2vjyHhDMPsnRfeSDgM835erHnFhK9Rcaj46wr2Bo1AmupTr79pVHJVvtPrdoFlJrjG6XUW0ME+sRzU8iCJGUvahOPkWGQTenNmC4VFejImxQ+873S+67gtq8K1C8YsRmyflZ1/AUvQi9UcUA7TVWMFGMR6S8FmMe9unTN6SWr9C+JXMhfrYO+z+aStBVNTizs47WZGG28Wx6kCG3DDkSlbXeJnu11kCSJB/DNQLHbUi+PI9vFeofndizvlO+Or9uKaqXLOExQeudfHNvoD1s1Dbufo017LwUPSAoTOpBq6Erih0uU9MUosdEJxZ7PUIEYEmbjD/f54KjM9FatzMhOrh6DfXhKJJPOWWL3XFTwW2xSDCclw5ExpKuD95xisydBkIUMmJDXkVPXLojW0hW89YBT7ZldHXDg2gR6MSCJ2Lv6Xcd2nAxo5oynkYGerZ14MnCLHo4HTMfrcpqhEhVif12N9dFN1k1HC/4VzUl/WmNF/m/dT0KQvXlN+8YgO4LfejDt0js8bi3SfR+9yyOWwsdjVgQZ+qrhN21OGAUjeme7rajO0yq0yWap2Nip8/y0f1oSnCOhhDtu6iGayKbqOYSvT+13z18DpmIujbZC8R+bQeLLUQIj5x8RKyGCkb2zSdNkQ9E9apOf2sqHo+5rwehZjzG5wh9V51yHAeGCNtNfouUMNHayH+PZaPW9hqCOCXWk3VivWw0lqIpZjqPNte9CPWjdTGQTWLNfkPf38ib9Xc9CoA48lCE2aL9rt2VxgJeZfIxHhc6+URCPmmI2p2kt0/RzytDiKc2ptBO91vU+chsI+3QEDtqbwvVp0j58RpOBvCKDf3eGil/Pb59IMI8OKFldpzyzHGpgXAgFnaEmHwoLGIZPq97jXYVuYCPKKzhyH897yXY9P0UDcGZqlMM3+qSJ9OafO88mX4iSYI5eJb0orsUSzrqoyOxns+KDgp75aNzPzekSf8sAlx0F9WD2sDf9qnZn9Z4kbX/fSRx/t+kqUX6fS40+s4TcK8ag2fQ1Ojl6RWSaT6UrNhuTLTVlvJE9HxRxnfUJUadYbXxK7oj7LLlNRrUgXwJT0FpeOxAvvWs6PsezT6F56djaMxfSyH5XN8psNIENMJ7CTiq9A4SdROi5cW6EBkelnAU+BL1eQGQLHt0IIDTLXqtHqM2fFwC2Qjc2xKtpf6C2CIohO3HoN+vLI0n6ziUjauzUdEqBK1Njk9qY9n2OYmIGsnH6p4Ok6Pk4lIAo8XDjmrIQfiOD4knYk9lVd9hCpsYjVeKbVT1WNOvJ+NokHZjIbwgsWhW2gmaZBRt7O9qBsZM3aBTH5mAQfidh4+mhsbwcNtY9xlpRIoojxZEock9iKlmpe8KbTlEnpRWOZBGW0Qz1ewWE06+s3opAbLZ3OLJwdkOYJ2jK6rt3hLi0cqg96+/8wt34LaRNNXTH0392n/Kc84ku/n2Rb//OZGm+vTcQfdwPbSdHeWnZWaLEJsXB5fZpgFsbyflL2pqPv1TX7r+X9pH8Yy+z6aHc72NLmdiowmsiL2y0VmIXVVFpg1n9p0XrrZJqKhENbNDhWZ3MFsUkg3V6c2hj0bvCWX2ziH2GyvGJZrtyXeixV51QNYVA+H9IE0Na2oD3plpaJezSEjKQesBlxGxiazpPJ4VX5+U6HhsKSWfcyRyR6M1+micfUbCj6Y2sHFQF6wjRJvLy4ftYX6L5keiPpQwFA1r9hxFgy2QxnBLKT597ITofXXJx5zvHNvz7WajDlsDojMbHHibUoH2KzU4fkrSjKMWxKJEukL8krUSFtwaRfIqGAl+9CCNickiRn9sUf48N6RpfSyU6DxyxqNaIVb0JXGCfnRxOOYz0YHNYWGRr2nkuw4ZJ4ww/s5WvgUtPjKJ2M+xQ3SDtw3xBanGpIE9Rj8RzTaZrCoFzvP2/GttAIg/H6MDdX8eUBX2LkfkDV0vJRx+9vXwvJxqSOfeNHq/eSDHetiU38iv0Gvqpo16Vohgu6Pfmor5Kv+bmlrIf5rvp/+XzqOggmajETXUplewVwC6bozhzDy20Wv6qMBS9oCm6arUZs97Hx5wJHaxkeqyup1THknG/Y9PxbvzqPrxqUEPdYjTGbEY6UBHOzsu26SbNF9fEA7IvvMGktuG6vxku/cwzN6aEF1zzYFwt7ARJgm1cVGiNvtLU+9tMwJ/3AWDsZ+SJoK1TWm9n5KSfvmUcqLWGqVROBjr2UmJxsqbagCnS2fw4/IdDf2YXh+aqANsChM1sHUBi5bOVy032W9NVTnlOVZE5Js5D9vo1+jybj2dRxJY5JPzb77jWzLkMFgbkOjtixrECHL0PJfyZDrXOlBe2gs97WRTvjy3FUyvN4be9yEUQq1YAysJlt99Cj0eTWZHBCEk1lXPK6uNintTwkPwJugdnkxI7kvfgdnHO6GWG+Z3fb+khLvrPdBsq+/cLf+twbi9DtEM37P2/2jKbdgBorVPPvUxZh6q87ZpMXaLAQ6+6aDJZGI/sK2/qSll8YfnfOV/y3oU/7Smcvk7P6y0NSFuhkgEvRl23zUeW57sWl+DsrYBtS0j9vFz0tRFJGoIowVr4xTmGqir9Sn6xNfvM3sWaeqXT31Mm9jrmo174/Ho6B5D8x9N9acbsZbhOF9WUu/wbm3ie6MhZ1CPxJ7drjWRmhWx48fay6Aa03MkqKUi/Gjq2i/Mr0+ZkHgaaWoXLy+R+JipQjwE47shv9eLaB68VY7ZNnQM7o9f0eQyVwUsR68KPqVEvmu9qYZ8YtKU4BHnwdXQW3S7oaQ2qvqofxd1iqcS+dh8fZKjuTNXBK86Uf4yU2LVcMLIh5tEpXxWFzkGdwVa9EryseOpvJAvtaYQn44fBfZ5YaBWPIktLR1l8PKA8pm8ddtE8Fti4xnVFLeOifW67+qlz3dxx6V8Id+bbBYllN9dkq3vPJLEUT8+FPqLWFD9OBAd2XfOM/u8o/lzP/udp5oRse8vTSWHm0S+6pnej0/9aGrKt6SpTUg+Jdwt8a9p6rtk5p/6KOBf0kfxT/elR17E0DYm1KbR31Mdkzu654cvG7y9BYPpZq+jwV5jTlTzoiQ9Vg4IC5Pq8ucyq6lIT39rCl2T8tQvTb1ag9jrl6Z2s5o0Nd5Tpq4+jQPFTCpR7QLK3J9o38HrQb7kBDuN49ASe853HqD+CfU2GbLXAOvl4RgJTaa0vtU87sZjoHzntAdivX32lI29TZpTZoPaxvItrA3/nc+jWXIYt16hjBQj8U/3SDFIY8lhpqZQ7Ml32USlfGVsyD7Whz1HbTHVeTT9PseMz8USXTXxyTfPxJ75cj2NBmwXbWh/n3Ra5gL5yuc7Bj4fXj2oHylFr78BRDuTNNmslCMGfc2E6MY+Pdzn311587PBo+0TB0j2xIbLJnDaeDf5MJhPIo981/iOX3015Q3qEY3mBEJye64HeAReg+arpRrmXeisBRvOaN4nNo+ru3b/8anFk8uCd7vS9filKXV3aAS6U3YNcThZUj6siP3Gg32H41a3cXl+U2XkeJL/oqYm0z/1Ufxb1qP4pzWlxgWQLz2pTTvr/R0O3uaBev/c81hS59+ZZVynutmNIVyOKQOvsi5AP7OJZQaRiOeXT4kkjjY2uiA1fO/TR/PJiHzjLT5rQ9dLDVVMl5Ckr4bBTX4VGDrMgmQ5flFemRHLqTfCsWitk2/80pT6CvQ2TiZRD/k178g+E6X1wn3QG7/Wo/BHT/KhH02dxqdopt6J9a7eszPExpKj6a6h/FVUD8WIu/Uteqv0/rifvhBmhWqgMXA6X0kmn4lqIcbweiP27JvBB/kpuAhS4kM8ksgnP8ulGC3E80IIphSkYJu0PmprYttEuqgd7BQpRqNvKf+JfMDv9Tmgm++IhUXhQz6UA53/9UD5LZ9TfsxVpcewbmyOz1JHmNawRHU0I7YbpW8G+4Vdo2G3dD21zxJBKaUaba1g3/EpXYRgUbQY+swS0D0Sq/7S1MjR5dbTyhex9DFSMRj2jYBpSz71i/3cUdHwH5/aHWIbteRWCxG3p3/Tp6byH571mP23rkfBrpSUtDQmDchTksYs3JAP2dWWfGg1+/+6e5MuVZmuW/sH0aCummCEIkoRIVj1RAQExAoB+fVnIZnP3s973vHtzp3j7O9u5kgF0XWtOSdEscYRgu49NzrwXnycmtiXdiqdnjnoy7NoX+Ljzi+Jgvc4JK/JiSKD217J+6EZBfR9Nkbri21Qcx4AU259NvHaKjbU5MppGBT2MC91k87pfDEBJnQWdPIhaAjyjTMJAzqFz8P3cHzhvtCxh+VXjDTVQdQ5Ipbzzu+Gh3xlXUamSLlowHvekUSYKNU5b6e/ZLSaBg/SNi5b+OU5tfGKaiadtIyJV7tBl+mzBYEWC7MgR5rZeKm2NjXswAkpnadQwwrbE8U+aNjNWMh/5OBAHnJC0LV+8JJJbFBwjREqPvt64Fkpx9QdJnKBWvYmzutEJ7wRTgpCZl2JH1qcUBtNLExBRmochTtgmHvMQipmnQyp0TnSyTWF79efw1Xv1rsEUp0H3jqsziVW19qZ2vfMCslMoXv8kNnXF1OV0+goPAYs0bXkmynj9lrSeSeewScMY2qV8jCnVk6z4qe9n6T+YT0Khf9LxlH80+P9+A4jahkeMAVAZLgrw4TOuP4IOrXdu9h38BdT/rX1eWT3uAUvuIK+nDc7fWRK9TcYrzTsjXsQwG+sG9zI1FWWWIqfywUX+Axk9NvsuKaLE0HFqjXJGgQIz+ii0kF3XgypcbO4mpBPbNANf23EmNzZnEiOCTrxYcqqU5NOjZ7hnC7ybyNTrZ8beEWu7BrZZ2BKrRIdu4f41CFaohvRdyrDuZYJTK07A/KGWUO+ijnjhqdkTujycgDvu2xNE0dqYdGluVoWJJgDc5JStYQp1yrnOE/wgsc9WdBFcgUG4cL3+JQ/CZ2ROehQTEBtr+56R5e3YW7MPABdWehbjXA1gR5R9VmMwQ1uqbuTZp+xUXu8TZw56Eo+w6QmJj+sGrgFnYvh+7nx9xsuyvmJGjrGYeCHkwxX7DAXxe5mHEm2oIubSd4Q5qLJ4chUunIM8PIT8H6LYBdjhp5A7Xb8GRgsdzeMu8Uckt8J5Bmz259kSuH+MI5C4f+SuR7/NFP5WTIpemmQN6A/xzjqjxFdLp1DQZAtlvjdhwa1n0c9dJjh+c/07lypKwkDE+hKcXaqcsL2C6ihQ3KyR6Y+OrVSe3aPDH2nU2s9hUyO9pCpn7s0oK7dQJ45h62Lp8c55DmhG1Ycc4Gp8FwAw09gKkgL0LHXWwSmakYr3OvuFCN/B97G3csM9oTAL1HGbwuihEcDB4tL46LqJgqEtU7w+igGr0g0yHvMU2AKJ3NBZ8n1wZBuFYOu5QfQQWmeEmpTcLXEbKB2D3467LizWhSrmURKHJ23L6LKlop99U70kakJJJuC1E26xnGmeeCQZxOO9Cci43d6C6h9jlC4Us6rEptHVSacPzc56hNzj6ea6VJrepuGFPHgNZfB8GygWk8L2tRdjYsj6KatHyB/dZESYzYtjtQ49aCDwnG1xmuFnCjgA0xSHXTVzJIXYbEATAk30O38UelE2BugU7voGoPunRbUPvmQn67CHIj2lRmdbF5ZQbFQdT/IlCr84R6FIvwl9yj+aaYiXoNMu75DTd88qOHH2djRSfnch6tNUdS4OyUsYRRH4/yyBF0wM0jqhmwhvNrgWYz9OD8TbsOigjrxa4pMtSpJa4tGSCzKUvS2iU4Xkr4IV+oGvE1zKCj17jXokozJFPLJdUqXmc9C9Fehxk0BdAq/LBPyGgc69lg9ziNTzpp7rdFrgxjCMzcdO+oyydDZUXPCrFLQqd3Md9E0ayD/BLHKebHGZIgc4fMoszvoLPdmOyS/AhV6gAqvd1dthmcR9qgVzw0ueOmQr57L3ZSa1WqB6W4OTN3Ofk3aNVI4JxbACxqb1KITbTc879oYdGRqlsqTIihV6AknVneovzggTLXuvceIy0XCBAxcT+hmoMt1PaPLJIE86kgmpKSFYdGpP4xBvhwhb+FcGtZr38H3m2R3F2/b+YGi0zAGuJ2/KZ4E0pHOtOsMvn8WdPXZbusv7/eLKeUanYvVC82/mFre2zOcaSbVkMcEa/R+lCu2P8mUJv/hHoUi/iX3KP7xOYlkmHs+MEVsx1hjvdqt6ELRtyH8Bisep3quk7ebg/eRs6ZE+UKLKCqGNVWUONexfowy0ipzxEFdn1wUBc1lZIoavT889pn/30y5jcQWzvMN6mBmLaLTo8aGnn1oS9w8c4Zo96mJKVQRhag+7EO1bVTOjzsGtIxaMhFmK2DcQEmMzkd0JhrXspz/0amaJj155ycN+6cjeEWC85K82yvkK7ltanQOWJmIZwF07WoAU9bGcOn0ZkCeSx9th5ktwXSxojYmC4mAd7qjByRLUcEjU/XhacH1T8wwKDVi43ifusN8rwkO0MOocdvbM2p1e8hPcjex8SPcCkQSdDOkDyVzcXflwbvOwfvS8/A80OO4GTX27BTT1SErMfKvoCvLALxixkLnePZP8JJ2jnBQZu8pNt5cRP1cHOaaCK2Ot3O1Juy5laHHzIGpT57qDe2bqaW4+mJqJdbX2xdTcpVBPmPF+geZ0tU/zPVQpF9TEv9V+/mebxEwxWVs6HYqoTjoJJ8uF6cN1FwBv6E+81misW8IS17MZsjeaRuK5O2kWLGsCXljg76832qqvczfdGo1WTVrNI2xBvmFBab0KpMxug1zS8QUGFp5hokvvDGhi92bxb5/hRpOIWER5oaGfJcb9m9MeWUDzJJdJREm2WnYcXzQwbO6zIjuJGzo8FPfRiaN3kS7HdXQO2mvPfKf25xo71QPvcuCLZF1r0QiGg/QqbqCPJTxc4dOFA4YiyPIT1rkIDrR6Rzy4dXY4yADyycKbxn8Ww7/v5yGuSTGMP7xzLVTrAXpki6PCXjVvWyUeHYKGTq97yaYtORs4lple9IvpM+q6uDV2EOqUN+gE/DKHDB8aAvIkxsRc6vbFvIWWw1zIAemVktOvmEZHbd0KoWTgrZz6En1cQeM9Qko3DYcnidW4nP0fq5RNd2oU91BOYcjU/d+saAWfYH3Wx+lG2ZmG4ua2i7jfpgpHqD6A1My/2uT7H8TU2j6UAkcFvIGlSDf7JrUpvb8EeIVo9EaP0uoca1GKnYkzY+RJz19aptvyA+3Ns3wZCWmhI81BJmeAe93PLA5ee+Eb6YWTqtSNxMXUMNZ1uFr6RC6mLwYztOXjYw+TM3eByb0ChFqPHqIysgUjRBxf2fK9jwX7VlLIExlDvcMBqbyDM7fzQroCa8Ja6IbXbbQAyKlcEGngCnHPxP56IN37Gagax+mFC2E17/ddo3PLR7GEB8Hnbu10Me38wmd12RWkHYH3i7L+hthQ+gGbk/aGic0hLzlP4F5g4WeoL5BV4zlGnSIG7ziWy8k6tGNWaymTVZjG/Vvop/e4C2dc2ZifqdxFEl30CHOBl3bPHaYOgoEKZpOuz3uLpJF5w/f5Mid7in2LLym2PYnIZltOh4rr3RDZ3MVc4GtwPt3fvAg3WkvFe6iBB2u35FC2lI+hyRV53us7UGnJtzzjElz35W/5amAW1W3H2RKEP4wjkKR/6XjKE43H/r2c8ViZ1+moAs2JCvfudKQRGKX4SPeqkSeMQrnnw/AlGk5FrW3NvzGtdDo6MOUrLeQqdu9riM+twrC8hnLeQ5hXeQ9jwr0xZfNreC37/DsUXjUiHbgxdQNW6MuKgzqLl86dr015KcuSkCHSgOY3K/SKVZvfUz0KFeBmSdjo3xa8UTgkmGfdQuOXxhsMuqUl+aJidY06L6YSo8nirylmBClXWihcxr2GxZP2zeR4pgpvMnAjO47NvUyC97PXsF7ni6QL13Nn2JiXoe56Pv8MjLlXRID+vxxjunUXoJXVF6sjtR9CLqy84Cp28yIsU6kntrWxgxJ0JgZXj6ihuj+yyjIKiU63mvGnc6lAHTMiyE/vs7S8DwO8hWpA0pxvnnO6Jw6ZkEnzq7G8aoN6cI2TW61pWaNr7Kzpm6PMV4pCfSAkSktAKZ8DEzNVr1KJGZ/Dmm02u2xQmcL6gRz0KX0fS3xfDKzqHtMf54p8U9rZirKt0hJqvlvYuq2gBrut0ONm2FrD33aoHNDczjitKaLl3kkk/6SKNjPONAdWavACwZ7+I2XZVKiR7RNiVDIqAhEpf5iSt29wUt5bWKjrHUUim9Xu1hVDegeyQ1v2PFFL/z6Du9/6j1LlFuvh/4dg248ewT5owCmqFj4OoqpeiKMfgCdFO6nKdLMqgPvNldDP8xZGxXVIybyKgLveMg8GZWGWBOhiZTQP0fMFLn540S0+RS86y2C1x85Ft6/t5jQnTPQQ7avYc7lpAfGRMnIcLYexuDm/jA2agvfx55uIY8dNlLo4QPospgcEZ3NIH+u3irbISU1LLpUTNAhkxvWbdoBuZN5CAzJHl1jU2GfRCSlERKONYa568MaMasUmLt2bYxndzgevhDEBYVJXdy8r8CUuYD/O5UYQ/6EfGuKMuQ39OxKXFY4oJZ/gDxmZPB5oLF969Rh0tzQ+66qo06tOlla46vC2CNT5EjnJb6sF3B8X8/CABfiTzIFkeoPTKl/yVyPf3ochcdueaIENtR417YmtpxII5wjWiFBIfj9fKVKpLtO5cKz6wTyjOkLhJ2swJvYDdSotfdPo07Rm6TLSLhvsy+mdq/GRHiOZWqrw74hudt9MeW8XEjn8tnP0LTcskTONlrhWVxKR6belTHknWGgk2RXx9+Zmu6WDWH3nlI4GwPyU3naRkS+L4CJq/H6YkpZHmTOyTQPmIqqmDCiOujcvpmiybJqiMiuvpnq9OE+3ivQC6/apDHm44dO+NmgO6UFeSndBwURBCphp7GAgXbVIuq5BXy+5xNq+MPUhJdBt+RVS3G9mz+pXwVGGEAqM3E8gZoX9MzAZPk0eDyvsE+t/dEoaMcZawyiPaFePgfvXCZ0iq1ZCD6hHXa1iiiWMbPBlNqXYWZUWNEYm9qRUKNpEQ5UHvLeS7du5C1ZUgifqSmReQ9kwqgCeL28A6YE8rIpgl7B0cccdCpRDlM6125ZuMJHq/xBpmT9T/co/q3rUShODxk6LXXsZEeo4e4AutVhNCmC/RN+s+1jKRG2vkucf7o1NtrG0Zt0tQOZ/NqeZMRfrXhkanXeAlPDHtmE26Zs4f/SKds42eEqjrIbDnjsUIPnNW5kyjFzdWTKaVcp5Lk3eDN9qrKFp51BB1YdMNPmK6XwHgi8ZRY97oRNRSX0Isk3UVmqEdFVncGukHo8aubDvOOBKTc7ejZy+ugIuvNWOCftXjzq2O2d9FED1xs3xMRv6Tij02PCgELzUONxXWmEZVyo+Vk1VLKhZoR9WSLo2BWYum0w5L9dAg75MWdvaP9Op9TmW2DIMYiNUcXdhlXHhvuKx5THj3c0PHNWWM7BIuQxvQeGTZbC628F5MXLbniGLS0RNzIlz4Zn8OUM8tpdWVFM6tanCNcmDu68ucfJmYM867GTYmUKwDAuqhvpD6aEXUlr9ojcIC8K+eaMA3cBeWobCqBTLHg9umt2GVae5y+mgkKssh9kSuX/MNdD+VvWo/inmUq6Rzcy5VGJ5ZEhW6Bb4Qxqhs4JxauOFcC1RFLovC/+FOHnsiMdkw/epYIaPaWDtwruCI956k7V4Z5CDnlq48Prtw9OorOoAKbWuwzygxw6dHI9gNd78FADH6b6GIE3O1PDxv1hYHbJsJz/njQd4m7RN1P+uZZRdX/cIKeVwMg9hfN/mOqECejOlH11SDaaJ9Efezn0zipjImdp7clbrCFfzT2vG5nidlPQ5YlpTPFF5abUUJZ6ODJl8pDxuVcEPaFrEhkhE52JLE3FwjlN0z2Ojk/IW7sry7ml3MRoT6/AHX8Fhj5MlXl7o8tVwRZO4JAaK2erIm+jZUMHdLDGIQf5yaEc6Fx5BJ1cLDmDmjMWdJ7GnYnvvDSh1hqDd6yekN+S29GjrhiDFwbv52L1OnfoLKknYXAyQNc/OtWLqsi5t6TJ0M0GX8HMhtkDyn63xpf3+7906hdTK254pv9zTGnSn8b76X/JOIp/mql1GrVEOW40aH89ZFxhbvXARKRzTjQb5vzJDTDmLsH7fJjq7mI7MhVYnXdDTgPejL1mCI/eDylWSiT+BDrzYeq4TEW6EA7g/aJFd8NVry3prDWB4UkJHXhztWQi7WSVA52BGs/fA7NIYsB/muBlapCC33WKmz8qIl6eCvaaHTB0cao9YYInMHJmTjXazqv7yJQLeQqYQssD4fyrEronzGRI0pMr6SKkQf7oIa/1/Q6YMixgyoHqxpT3QaeHfOau/aRDidGnhAkNMfTWBVnjOdFM6hkrYO7csXskYw28YFECU5kHuhc3u5LOzjm8XzgCE2eTvZDufGU41+bJDT+vc0TnUwt6Br+C859ROKz0OXi59Z7wI1O+YQJDXAXMHesUvDLeQR5z7ibku1OxoObbn2CiLUDXmx6uh6c3sXD1CHrUhyn+vgamTvb8y/t9dCoQTqBTnzyFZ8cMU860flKndOVP4yiMv2TNzH86T32Y4hUfasz0wctMhaYF3XCgxlwB+q63A2/YzSoR+3sZvNWHKTYzTLyq1q8a5RUCb6UcJ9zo/T55qpMj6MsHLzFR0xCBOsUGmFriLsMTiSwpmomgS0KdrEemWOGuhl4zjHsP92pDdJOHfFSY4A0v18eW9I0hc6NOKdbjQsT3Wv7SqUu4/GLKdY/MDbnG40GUbNCpQoXXL8/qjjBuqmA/sE83ZNl9QVpJAq/58X4cEyLqbAW4fuYMPeQ8hTzHng/DuHbfv6HJPI/Ju9cEzjUo6ALXWAzku47FfnRuKJK0FLzgRYDr7fYNj66VA65ROzOcly3TDPe3ICPCImZCr6NpiblcQsNaaSx2bgpboyAXdaJX9YQbmfLKdBh7BTrt5DPIc5xuONS6pKD7xwLy2VZPbeqZAnhv6QQ96OP9uDUPOvXJUwWNRMLxIXg/YkCeQpfznM7WOni/6WaejXnKy88ZDsJjFf8cUwL3pzUzFfMv2dfjn2ZKcKonEayjWviZ65do7uaQ8Q0Zai7roeYu8+BN1IslhE4TeTJqhgXyPkyBAzllSHklEeG3Afh7K3S7kSk2WkNNZk8GdAthgbpJOOdWyOxi3Km7BXXndw07hxDymbDsOSKSo4qdXE545HdJTSS2Z7B/Y1mK5qTfkd5GCnZUKGWkJ8uStMujjP2OA6arPbsh7ywd7htGr3LUKUXcSYVbRnGHFvdqTeQqBMam2WmPrl1QEGZjqJzT5OB1r90T0Zl6Ap3ss9bGJ0fliKYdgGm5Gb6PNokJL7dC6EEzcfHh8hiekbfgNVdLdookcK/A0G5YL0OC/NdaOKcTJ2NCB0dpjCN7mRJW8nVuZMrZOuDtHAQ6hgZm82IYx7IsJgUxd0aHzQUcX7c1tnDrJXhPRwNdsgwfmK1PrYwv6dOm82QF3vssAsPHeV8Srm9Ap14MeNFlZwlEeXcZt+LaK8VvYzOn8/MJdIo8pBgzINfUvq0zTPDiR5kS+D89n5r8JevQ/ghTXblWC89cgB9PN34DDGnQt6UJkNO16IupUadkCw331Txg6qIwMbrW0YH00/2Eox4PTOFueyK9HIJ3++iU9Lpy1ETuHDJ1Bxl7tghtyBtTOJ/RJlPk9VuOyO+twrlylEAe2wPTLfuGGlwmiTsy9X7MQGccGYygaCyr/2JqIW6JEBV66ETaaWBge/1iqohApxbvx4Zo/kLi3GXirRG6NyVhuUwLR6Z4mUzo1NqohXsh6RS/js2biNwBvK/W+DEqWj8i6uMNPeXkQt4bmYKoFrqO9pKReAbvtjwfmcLxVmyMjoqUUfeYwPuNJdmPOsUewFs6mtPGwzgSgxoSx2BnHwED6jPQiSRk0JPEmVHj5XsLuoVUYCi6Q578xZRHddCx8LGzIEUp4BO8qJFRK4sXwve5GI7eT7J9gci4+WbKfG0santCFpIkv8Z4798xxf085X6aKVH80z0K9Jfco/inmWp79kl6hVWxb06TPTrX6En4Vathf5NDja+rbUvkR80XI1NBmD+Ibp2MIiivDHi353ZPxNL91qmViaCv6y706XrBdCNT6GrNC8qmdI9ZLM2pv3+qUJNXH16MA550jq0Uvrv1u1GnPkz50om1R6a4lyIXI1Po5Rf/xZRsrYlSbyGfWYdXho6tX41MeRfVvaHFIQnBW02BsV59uWhxFXOir+/AtNw2NyRwoDNmMlOxe0paE9+LqiMCPkA+M17sGr1b60CY+sJz3uUFTO2eW5V0xwODPS896egVRQwRBp0amXIv14QinIAXzSNjjSd7lBD5NdGx3x7aYayTAUyhVv9i6vEY5oKY60kYuCXkrQ9TmsuBToY26NjegR5kZyIwfFDSDp/ddEpRxwFT+xN49ZGpIU95qy140eSqwveZkW+mzufDnGL7mBXkrYFOHckFQ/eTwPths9r/IFOS8qd76egvuUfxj69Du2ogfwitwvndBfpci/svptxbCl5sOotehOFjPvQmHVOjY718ELF+GlwwdcFLsYV4+GKqaOJy1CkpWoEXejw86LOT4zdT8stc44PtzKlVqArn7BJGR/u9Cjq45GXOjXbgZYy9/yCSWuvYLU7NFOXzZEME4SVjr93FN2Trfk6kUJY4hzG98sv78b7GuWvFi1HbWhfSxTspdC5qXCNb2QZELBgp9KKdZyPPUs9EW4eQ37wsyUamjGwCTOUGmeLLM2kItxvuSyYeu0eWyO7AixZ84Z7j1MbvotdI9wYv59scw6PXimWIuFeAoWnnr5Fy3w17m56AockhdbFgqAmRbm/QRX6XrvFmV4HO/WJqaScKeGcywfTFkRLrZ0sjmtUDQ5PrMO7emNvAIOiicx7uxX+YmnAvE5NaGcYvbpti1CnPkYApa15xo07RjJXcUacwz2UhjUxgam57mC7Q4+d1Stb+NN4P/yV7jyr/MFNaDZlfdw5K4dECaqJE4p30zxryTn+CfJAlFnjBYAfp2XQg43+Y+ugUKVOPojrv90R6LiAPvDuo+cd+GRMlWUIe+jCln8Ke4nw6D0emgoADL5KkKvbeiDXR24zeUHMK5CVmDZldBfEYmXJeDOQVvV2uiUA6ORx1yuGanLSnF+iQPGdu6LrzQyL0wTBOfQeMKxIqiWRtRc6vDnqJ7IVFiaTJEnbK4GWiho0yooo26LK8h5qOU8OkrsDD9XdMoyNBC2rSnw/AxEen1hV4S7GEnuJrc8iXxSNSvphCJehkfXtohNl34O3kF+ui6uVE1F7EGufcldbFQbuNCLMWIZ9+mLoYFkOUsoDr6xs4fmAgmeiMO8Grw7vNsLIf1pTR30zod1YSgyxLFp2hGrzwbENqTG9kSr2lDz7h6gFzXeuXRHSpiL1LAPl0Y0GPEm5P0KXFbkexj2cWnZ6cDJiN5jE2Tyc0er+f1in1T2tmDgLxrxxH8WGKvWCoacMA1/KOquEZZaoWzo7x61Gn2szmOH89f5WosCGv8GTxzdTH+8mqNQnJtq6z35jy3jboGjnPe2r57BxT3snW+DXHX0yN3m8BwZ7w1lkOvSZMbijbPa6Ek19Qo3oMOrYTVdCZ8CEDE283RgFqzkRKz1LhTNenGFVZ/qVTni+CF/0wxenAlFtF4P3su78adcp1W1dG/SlJQZd70OUPU8XzAV5rUiuht4zAey44YIo57EFXpi/wnvfmAd7yQbnCbRpWR/PrQyQ9O4HzmSZc37MFLyiKR63wRc93UbgyDtSHbBd6tgK6l86jaNQp/3ZJKRasSifcdWDM1hIbHYRKhHyGTY7SzIjx1NxKRN3WoHu3i0+RsS1mdMkm8H1syTAXJrkiutzqRhgs98Dk/GTB92FPBc7LOGDqo1PiqQambsnOxe5SmVFEH8DU/Hrd41WogE49t6BTRbxd/yBTmvgH76dyf8k4in+aKVPYVoSbO0o4MlXdHxWR7lvQEXLwS0SYZU00FXGF87h/MyWyyAhX+P2yUXRudqR9ChM8MvUkUEMfphzRHubZDkzZnAxMVVvq4jgiUCPP8zC2aNCxdZI3I1Pu/g19l6YRnF+8Q40mOuQ3pWG/mHLNIM5GptqXIWEfyeD1bmVFCbuSIf/NechLuAWmun4rFs5V0eNRpzTtDt6o9XQZ7UoLvJhgKaH/OoGuLOIcdGNRKthVZMhXEbYew/oaKufevMb8jSl/7SQyeqVLYOrmgo4xCnjPh7CUSL/ewed9DPcBnfq6odPVAXpSdhh2Cxl0SqfVMEeSG+Y1u75C5GcKjE25ZIoW5UMg/VQxi//JlK8XwLQeAVPzeA15sX8bJWYmHKKzV2LglVU3Lor9ZQ5eTxYK7/EGr3xjm44w7jIrgm7YA/vGXqZfTH28n7h6AVMbM+VWWBLpDzKly3/wfurfsh7FP82UuEYXoiId8kx7hL45WfgX0mse5B1WhMy9c5o7GW7jFc5t6mXIYpMLaa3GgIx7e01RerM2hM0kyAPEAaamUgVeR7fB+3E38IrXsui+mOoeJsXV6gl9U+1kzj9/1hazUEMUtJOxv2jhfM9dUpFWvEGfnxxfHTrurJDIu0QqfOq5e0SGuRvSdQm6M++Ge+NNH/zO1K5Rc8IHGxH7t0Mdo3mmEsKtajF0eafmUZL7MVzPSil8b5GsR536MOUZB9DlX0x5lQc12lXVmrRxyHHuqW7kUac4LtMKT9+cgKl1IP7OlG6HIcVcBHmUHAwTN3NruIdzBsaaYSxSofkyYVpbAy/9BGZXR58jnciaRfBu2j2+tqpAVPMOee6MQXfsaJh3HJvA4EEhe1wzxYRaj/KbqY/3G5n66NTH+32Y+k2nzOkiw4HcSnvIiytEjYCmBQ2X1g/qlMhpf1iPQuX/krke/zRT8R5qUIgFmfPaLXix460pyXuzBB2xhWQ/MsVcXhwemeKYZUl4pRrGr6WMOTL1ZlqTCyYLqOGVFBxGpkadWujHli7vvMXRcpa5eLOWpiNTo05ZXvWC8xuQj54vyHPiPLiATlWQ50oN3r/eNisiM0dg6KNTV8k/jTrlrrIXRTeIB+B1OmBgu/ZcZDRNRpjb5lunPkx9dMo9X/TbyJTQRcD0R6c6zgcv9nJBJxupKVEQiFcir/ZqMerUrEmAWcvhQh8v/EE3fZ7wi40Wuur7laE7FwmE75fA0H7+ktGJcIQa570KebBveNQ1zYZ00VrhXG54/lUsgEFmXamFx69Bhw+TvicC+zAx6Yf5XE6ac0TJLpAPZ0UybEWE8TDvGhislqBjy7UxjA/0WM5nwiGPClX+O1O0iVrCTpxvpg70PqPO0wKmLlvwfsv7ArzjHqUFCSfbH9QpUeD+MNcD7OGvB1T/Oqa49TDuwOAhv3yYYj0M+UIKwK//70xl2bAmy1bXkZ09toSb1ia3sh/A1IwVd0TUZ5CptTl4o32XdtTddcDUx/v5w5qVPmfD8V8H0LH78fGEfDLc6944kB8mczj+hynfikAHRL9fEUmB/OTXTbxHSdak8H9O5Bx/+lqP3q93GMg/PUQYdK7EnLxt0CnvptR7NKe9TxhSwt/xza2ReeiPRAiIXLj7LehylIryF1PJ1s9QFfUVEa57NfQAug6FzXZF+nwO16/dIG99vB9/XIJuSHcmRvcg54lEGJXzA+vEozY0bDp9wvv9WZDwSBf7LVEbXym8rZF+MdXvqRo6QQfH/zClT95muGJ0Qr+YGtbodFjk6SgK4JvGOwV6DLM39vjppiadLAU2dO8y9MBPnpIvvRD+xhTH3rOQsjPpi6lFfoH8dBbma6zkd0Qdu0nDoAh/lCnxT2tmquJ/ZvlK/0+Z+qfv+0l1khDVXYD3aikjI5yhguhXE2r+2EONFzi5E0W7QU1VikfRNEc5UcthXdoPU94VrQlkMvAuv3Sq1ZFejEydqNNSQ7pbBU1CamPu6SDq6gV4TWUF//8wpe4E0CFuuHe9s/qctP0FavTD1OcexcjUx/uNTLEx6NCHqfsx8Elf1PB6smIgn1SPjKjyWhjuu9VrZMmVS9hrChl+gWI4H4kOhO+mcuEjH7zdh6l2KQPT9trfI/FRlYSb7UFXWu+bKe3A9AVcfHJDz1LkCP82gPlfTLGEB2+3LJl62MdxQpfvrVK44Yq9jTolZCs43tJrpyNT0mQH3vOmQz5dmOKbtFIxjDtXIW9tr/6byGoGunQ04fz1/TqhhtKqhR9eQMfe7JYlWklZ7MlX0MVkqaZfTPEt6Gq59Vui5TYwNb/sbLzoX7Pxvl8QMLs15uYKfL5+//NMSX9aM1OVfk2d/3+6HsU/rVPzbZSR91yTOKd1mA7yTHAm7/IJunV1oA8mUQD5xjv0xciUv3x8MeWjqc6jsklCIp4LyNh1pa+RnA7PSM+6jl3DOmWonpJvpqJ3N8Xzx3xCZ04vD/OXXjd0WQV30oa1hD3/kbhIb4Z1kvoCvFF6eMWIijkdmfL4Jxz/4/06RxVDL9QhP930JSG9NKw/kbxPJtKa7Ymw61AInYcSu8iikUP660rAfn12M+RXaEfeLZI4P4dIhOJLI0ANXiXswCWtUZ4/IC/e99BTeA+Yn25YnwiF9s3Uqo56IjK9iv139Bo+T9IR3SlU7E5AGpEXbxWiORsl9J9v8JJR5QdEtS0lHJl6x5B39GMOeXWyAt1/LwJgKM8MjhgR5K3QbxoiP5Jh7JQBOt5eID8Zu0QFxgqDYlL2DFGa6TD2KwVd/Hg/xaiBqZZCj5B9yKfqa55BZDzNbTxXh3HowRR0yj9Ka4zZAxyP1YGpUN7aP8iUrP5hDK0qc/+fxfz/W6b6QkwIq51AJ9IX5Bs5RWfC12+58NzHSUdBnl+Jdg2/mdIO2zNRRYvhvPwe8+heisGXTqk38Fof7/dhatSprtAaaorXYW/O/zDlLFhgajbsrfNhig9zkXO7K9TEywLGtS6Hvu8cTnvkbbeEqGkA+Ym5xxQ11nCPYdWI2NnzjI3ub9Yj7WQHNfdharYFpng25LkvpvbJF1MuMYGpYGZtyZtKUuEgiYHP/wp4qNEUvKTcNxShHq6vS/fg1T5MMadvpnwpYSE/PfKOSBLojve4vuyRKc45AiOCCdfTFL1AxOMadHjxTmLkJ8sVUe4s/F1uEh2tGBWYtEP4G77vGO1f7LBX68HgVssF6JS9Qx2RsxPorsxCXpPvO3Nkyi0zYM7HjU56b82AVx/+b4cJ6PIp4jl/8XwN4zHRk3SPS4bpMp5P8W5/mlKzPqccPYX/pVO0mIg/yZT6v9fe70z9S/cefR2h73+Y8tIrc0NZtU2JLp4l7n/qlO8P985veysjHVGgT+ZZ3CHtooZEUSPIA5cZ6Ejm+5uRKd/D0MfPrfTN1NrIpvh4h4z90Sk/rYf9quz+RsT3CbycZEO+kS0fvF2TASON/KJoIS79kSnnPqvdUac+TLlHCkw9VpZLpIUPNb0g4EVJEsRE80MBe0/FtdGsC5ZfTEkxMM/p1Yb07V7GrnccxuvxIk/UWwHHP1HfRpaa5ISBAIO9zQt0JNiIHpFf7Zv7jalRp57OyR2ZUucBMNgaoKsfpt6rNfSkWwd5FFnWirArDq63pZCvMg5e/54+hnv3E+gZcit2X0yJNrHxzM9fRJ4eQHdd5rVHkxcxqCOE4BVttrXxC6IcYTONAboe8HtxPfxe2snnwRveXzxyBLUhimyB97vUuymuxMOUumHyrVMfpmayk4arYlm5P8iUJvzp+ZTyLx1H8Ysph0yhL79YC3QrLmU86tThbZWQyRd96JQheK2khb6ozU9M4Zx3NWT+GvLGb0y9Tuqa8JiHjG1dvD0SwuuLzryThWnQdCZe6g44mI0HzD5LqMGdub0RhezFwrtb7BRhC87fNqnC+eX+RNHNRx5hZlgEXat0d9SpLiy+mfrolIYD6OM1ZUz0rqJkZMp9HoApy94uiToJv5nqTvl29H6eFIJOrYbd40admvvQQ7ZqANe328mcI3mgI9mmcQm/4nvsX+ImRsfzsiXilVFD94bh/JUAXu3DlHNnoYdMnLwn72cIOqy8IZ/Jm8onChblwlm1STcypT2SIU8OTH10SjCIUdDdjkzxjbWeROIH3b2eIK99mJqFFJjihz3Al+9KJWpX6NyoU7zcnL6Y8pfQI9JX8/rSqQ9T4nozpcslkxbB7T6nmMGXb6bwuvq5vUdVUZf+sF66+m9dj+KGqhMROAJ9+sNUzizBW9l76cv7PQJUEXni9+GoU67vJ6Q702E8GufeRqZ0e22GZD916ahT4lnROM8Z9vmYzttvpnyPmtgsW/N3ptQkuhDhZQrDHEjI2LcXCzVSx1CjkQw68NEpfbYQi9H78Rv/SOTDDl6fXzwTPW4P53edKpLlkbx58H5+vdenaCb7C9JuTB68oQKfb1MuN6R1HQn7u9upHnWKW2MR+1J9ktET+RmR3zvQlahm1uhw6l3yvlTv0Md7yFtcGoCOeBZ8vmvmTdGFY2sizyegO+eYoWjKJcN6fgHk03nXuGj6anzSK3e43nvAyqhVEDD0egNz9xzeL8fg1WTFNPDIFBH9Ya7LHnTwrjEuygOVJVqIFDwydbuyMpHVnQ4MNdCz0kmQEEbsOPAN1qtDW7d5EFbPv5kKh71eZ28tLUg5v1JcnxYmnUzYFJNCsX6QKYlT//R86m9Zj+Kf1qn9vjkSvTVFzmsnJ/Dnp8eJiPkGdGtmgZf46BQTsG/OlR6QVzaVmBJBQ8OYzkGndkX/xRRdFa47MtWeh7E3tACdeQy7/s6NAzC1fLY6biXJoPOYlwpXuILu/WLKc6Ye6OKsiUemvLkEOlC+RJcwV1MM/TfS7S+m6rsQfjE1eD+OLEHXdsPYo8kWReCdQJecl6zpaLa3bKJEMlf41ga84ydPsQ4vciNT4UHtfmdKQyghorMDndZcYKqZVcBseHsXvzE15qliD99H5UY14W4M6FqiQw+wn9H7iymxG7zsoFPcDhgadcrM83ZkynEszx6ZYvW5EQZyZZh4IqIvnXJSfXj+FvUM4YVhTqZzS018tVSJtMVRx26+BKaWFHyGJtmgU6crMHXn8wcRS/Sdp1aGgqmriaBTGyJRvDpOvpkKk9nP7ZOoSrz+p+dT+l+yV87P6ZRnZOB1NpcIfiOaSJxPpkyH3llVkD5roaY8F/rqhymRHnTOPfv1DTVPn5KuXpg40M3Ba1XWZvR+Y55SuLCm9nsz435japLfpNA/yaBjTyYpR6bc1+TEI/ZVHUemfE46TRES+i+mHK+MbaSWfkS6PgFmPkw95/1yZMqr/FpGzok9jDrlvva6iaatOifiE/GQT0J4f5wH4cgU8A95xELbN+GD+TdT1yV4T+GwA12Ja9Cd6wl0kFk83oWjST78nfkNkXNNCb90Kno8iFry4O0CFf4OC78juraC748h4GU/TMm4gr/PVxZqfdiHQ31HMvbfb+gpdNgDXCpmRkj8GTBzuVR3IvmBErq6ykwR/8h1ovKDruHG11EeNjxhXr7GOacTfL4PU/oBrm/0fqNOzYd5vLsSmOpD5kunRu+3zFYmtYJzin/Y+0nin9Z4UfW/ZD/ff5qpj06JZgw11epQ43sXapaLBsb2GPr4gi5zoq1L8D4fptClgj5+7vTQz/Q6RvFjuJfNYoMjQhpPkfqqwq88dTiDV0R9+6CLWwhMTZVUxnbzYIhQwfFHnSJOlZO2fIHu7FI4XznLganbAbxUKgEzZ2+o6V86xTybA5HlQABvpIAuPcn2iyln9XK7L52KAj4cdWqa9hbpQYYh7/C1DTW9DaAm7+AlP0y97qj9Ymp7h/M7KzUmfApMOaYLOil4OeSxQ9xx3jkEL+e8kgdReiJzflrrMrog/0HeZQ1eEe9cHe2OkLf6YgXeedOyJqq93Ptiylj4N0RuVk3U7fA87OP99svlnSj2nS2c/pnoiD0lNyKtQ6Vwz9Gwp8Mwv2pkql2Ad5wyW4HI1mMYq/Q+wfXMHzHRRZ3Hv3u/galRpyZnYMpw99869WHKEaKf936S9Id5vqrxl+zr8U8zBUfcj0x5vvIa9mTLD6TzF9DH52fIV3K7zEamXD6NeRRGEXhFF/LSyNRHp/jZsGYkPoNOfe5RqJenynmbHLzQSuQe1N14swJ8TAvFxbP6yJR/xPD/G7ZywpcF6M6HqXY2rD1WbcEbyWIso9MrWZK2EYRiZAqr/X7UKbd5w+d5VirkpVoY1nx56jWSEmBKeKyGceT7J9TgrpmBjmocNzLFHvpvpnIBvO7St56EkR5C6LvD+MTjuYnIG++k0C3rWkep588Jf406zpdewEjxrG5EmxRQ4/EFzl/u1RuRywJ058PUvRdfhPnk06IF3d3O0JLoz2Fs1WKaZKjdwfn4ZMhz5yDWR6bY9YbFbnIHZrpTcCVi4oLuUQXyYfJuFNJ1JTAZ3hIepauqJ3wUaNh9ecDUb3nqennVSObEG9HPacrRWzE3R++3bDdpsWpPOxfy7MWkRmknHOWVyw/uPSrJf1rjRTX/pfcoOD3YQYaXoaZ8Hn6j66PfES0zxMIX2VeMXvMoI1216TiXU4aaNZNoWJcV/Hz60NfonOU+ESPVKEadOs+GZ8D4Bb95gMCb8P71/jtTKidqROJWYuF4O+jTh3x5Jjpa88XI1GyG9oQrN0P+EOpuZKrrh/UgktQ1Ed33W/KedfD6egPM1XVjEY69yYXrPPQb4rxmRwQKOuW3+yOPpsZjRnSr4bCrvJ46WswRIaofC4UjVZBHdpthHAeJeM7TLKZEu3u1J/p7GNc+d8FLvjzLIqyw64BR9z9MaUjGTjSpeVSk1ZVoaCuBzoR6NzLFgfRzbth6HWLW4oJoV0ccnm9BHvPFJeicvAXGjAaOn3bNjahJyYa+Yw1jn6b9BfKQJw+jSkAHO2UrkS4IQdfLnK1Hprq7qnJ+ycP7zz70ELYvIS/q5xd4y3B4nnhLvplq8AVRg+/SMHhqVxsn0t2g02STcGSKZz/JlPKnNV7UyV+yr8c/fY/Ck4CRj065yXDvWkD5F1MQX077kSnejt7YSRio8V9M+eYwLuEXU6NOfZj66NTo/S7L4k59dj4Lqbk3vnSqvWHwltdhndj+/shGpvwJA7q4fgUHopXb4d7zwFTkBQvS0V4oPMSAl1sugHnF0ICBtwc6UXvVnEhyLcP5lvENzb1hnaVlwONRp3Aa4ZEpZ3p3+N+Y8vLktEZvvn8QbZF8M4XPjwN4zWFO47WG41ez5ZdOeQbxp19M3T1gat3D+UoTvJqYBVLhawK8nleBUXblA5ORz9To7fY2kYwtXO87a/bI8CF/tVEOeVKrgMkPUx+dGplabPwvnfIKGf6PJ0gkSkf+iynNGNbPoMN6is52WAvuw9S7eN2Q+2yuRPGO4PWM5dXE2UtAdOr1abiKp3MXY+Fs0OVbTYpVed38JFMa/6fnU//W9ShKFEHff+aQT9gN5JsPU3KoiOHI1FRkUyLws67w7eN/mHrUWuEZVrxGJE08Ip0lo6ANG5to/hrmqg869Vue+jAFpLU87vRIG5lyjQd4K2flZ4SLLdCVD1PHKTAhVWvwUg++vkHGXy5GnfKlHejO9tpviOKUfOFpDPy/3kDNd2YJNfjxfszsAZ+/W3Gc18rHDuFr8sWUv6ieHXIryyea3wucu1PB636YGnVKrMALGsrQU2ZbyG+2C4yoOjsjTEq70J9ePR5p96YiWriH/BT6wFQuBhfSIx905967N6RH+YPwoQf5bOcxMXLXwLx4AsbcVIU85k/9G+GNOzD7YcpIRHj/cs4U/vmS1EibshURg6UcevYezr+xH/zIlHNW/Biduvw9MuWlNvxfFOD36NyQC0ed+jDVdcO98zcCpuLXaUK9m5+G1HOvLvYn3hdThO+EH9x7VNLFPz2f+reuR/GLKYelkInhzy3h7h3UXKh6dMxTjEn+y/tJ02RYq4zT90i+sh5R1cYIg0w/6qjZLAMizyvoo/HEs1EkOjc6uSJgqpmQbvR+b2UGzF4syBNNCnlgZCoexvd9mBq9X7YGZsjg7d60FkJ3qR3lL6ZCD8p2ZIoPLKIvU8g3H+/3YUp3KRe63X5gyggQYZuyB684A6aaU+URedFBHvvFlLLZAqNHzOzRVYHvQ063oNvPeljPQlenRHr5Hf6NKZ1KQ775MMWIJREZHnQ9o8N6HI/kTvi3C97S8uB4+/oxJ4JmwfVODomLmAe8XzkN9/JXw/O99gTv52LEFI6SNyVCpZ8T4TaD4y9FON7Zjjiid7bIjUwpgtgQrroonMOVMfQ4TdxD3jxwoeOwA8MDU/I6+tapD1Pofk/xqFPvZcd+5akyufwgUzKn/On5FP6X3qM4nJcbInp3AXvJMFfiMak2I1OOfAAvSJsmIUq07ArntHdrYGTIGwnVwt906sMUDVXwWh+muMtNLZximF8lN+GNGoIFTMkbg8d+36sjU+6bdaEPS/0wboNATRfqKUZC3WxJW4VQUx+d2r4se2TKCWWNR4c0AKYeKfelUy8czQgfDM+TxIVbosss2ZA+W4EX6vZOjZDkT8g7OvZfOvVhSvEtYPTDFKtvgYEW8dhb5nC97sRf/19M6YtFy3l5/qrR+RwAU/Iwptc5xjE661ZOGOUJulZ0eomc5fZG2gKYGnXqGm9nRK00YMxdN1Oky31JFBxAvvofTHl64u/RsbbORMincPx2C9fDUdSTtkPgJbfBML+Ma2rC6KZSuMcYfo98Gh1GpnwRgffjwQyOTK0GBz3mKZ9WKQ7YteRizpgYdCa9wPut3c1PMsVrf3o+Nf2Xzp8ihgo1VAxjTv32ZKKVrIaElSqoiavIDM9Y2RNhr2oXOse+LtHqNKwjtBE07KVnnY5MMe7NCMnh+IRgxKDVl05dDDgePXNXClU5w4Tn0m5kSjTrYU2SQacyfxsTVZHAq7FbBvLNNFiTNqdS6LlrqKn3up8Tbp/xnH8UnQ6lbBCOTLmmADX8csQvpvzrHT7fR6cEnUJ+6uQjMNUuJ+AFT33oQySsUVj6LpGul2GsEvFcdFxF1RdTs8lwT2VihURgtpC3uhry4pOvEBHDeQt5bfLNFJM58PlGpopHTvpjB94ueNV7dFCtamRq1Clf96ekIxPwgncBmIqvYkHkWwfMLoo6Q9I0KkamfFZj6ZdOBQi8ZCLA8ZWd+iby8yVwfkp8itaPYY2dGQ9SjULQ5Y9Ove1hfhcdxjL9YirY8ZU86tTI1D7f2aNOufMgCX+aKfFPa7xo3L/0me+UfQSkTWd84Sce6Mp8zq6I9swgv3yY2jHBkfS+CXnColCzc2H7xZRjDPemq0p1SZsMe8e4B9CpX0x5t2QYKyQUFbVkccqN3k8yc5nwy/nQxw86j0CxYsLs+m+mqinojJSvIPNjTs9Q6Kpzwu8j+Hz/gymfOQw6ledQs/vwW6daL1qP3s95y045MqXF4RuYSLUS7XDgjN7PcbfAEKc+rqRnVdA943xykbwAneLCLehYX7sx2uo9Jt1l1hbOAzMdmt8g/zCiCfnGDsH7no/+mSi7qxg6EYkzdD6wFyLclzznXjzQvQ9Twp4F3f/o1OnQXwi3vAAjzzl4uw9T0oZj8KhTVdhnRLAnwOxagOt3SNWR3nsAo87Tt5EQPJ5ETKmC3SoF5n5jamIy5bBeYPGlU9nakrG0Z0w6f2Lwfn0rTfEscIEpiU1wsN785H0/WRL/MH9K4/+SvUd/hCl+5kLNNlfIvEoH3u3DlKtywJg7y+ORKbdr4DcemSrgn24yd6ejTn2YCtjdk0f2MO9Wv5dq6L1P4O2s0/FC7aafFqRiyW1kqg9z8HKMoHfoUapHorwjqIl2A17sHKNg1Cn3EkLNfHTqN6bu0z4gSiJynD97wef5eD+oRvCKnaXHI1NtTXvOA6ZuCPkKC3nEfxejTgnHxiHCQ+FD1zWYKaLGsFbAsof8VbJwvdliGZL+vAUv/NGpXs8no/dz7GE+k5JGJWHbFPKQ1Q7PEj46JQRQ82SYM/nRKZVbCthnXoMOToMZfB4Fesh8y9rIzbYlkX1fGPbLAp0iDpsTbV7qnPMY7mHwIXsmvDysDfDRqV26beH3qL6Z6s38Tvpelgtf1eB8xXJYp/eXTuElXE9rKWm4mmJRxvvXzKQLqfxmqrhQhs5XswT/tE7J8h+eT2k8/gXVv4kpo4IaVnUGMj9rAQOp+QhJd4K+6L2F03RkqiMV1FTkQY0JU7Qlenv99n6o7JdfTM1kYKrArE/UeapCASeuPOrU4tIBU3nc3vDGUkXSWZnAjXnqwxQvlKArH6Y0HryXFntQU/+DKa/gnjWqvCAg73oNuoJWg/dTLUxk9yiHzvlag64wPjC5Xf1Hpwam+n775vzkdMyQrMLn/TDl1M+TjW430BUmP/ece2D0zxqelLyvwNSoU6X+QKT12RaPTKUVWxB2LsDnW0jg9bLzsD9V6AEz5sN1UbdoCiLiBfSA6TAO44FZTDixgs+/JS8d1WTQkYEpfzLoXMUNc0vaSAcve2BdZByblPArdRg3wrtrVKRWMzLlxZfERK0PXvXDlOftgCkv3O5J13jfTB2fCHRS2KUh2SCRH3XKnc5STCbX6xS/Op2h9uR94lbT9+YH98iWFe1P3k/4l96j+OSpt9xCnvgw9fF+wm4N3mXaQ94J19ZhZMqfPqHGyCpff+kUm9fmyFQvRd86tXiKHuHmscKNOrVk5uWX9/vFlLxqQKe0CWR0XCcRaYUGvNyBgxqvj+KKSIkD+eTD1IuvLMKzO2D+w1Qu9OH/zpTnzqBGvRl4Q3ELUuj1kpaNTAmJ+w7d+17bo2QSLcBbNd869WjEnKjdpi/c9Qmud0oH73uHDu5vHdChD1OyxTeFL+lMhlav6kzY00PkHDStKcomKCVCOAOv/GGqXvUl0Vb/YeqkqYgo+RPyYOx58sgUs5Lg9cebS9G2z0GXFkjjPCSBN9S45emLqW0I528bsSbaYgO/R5kDkx+mtGAO+fFkwfn9QwMXi7Wec1IVvPPH++lXAZjqQovHV21iUkwnCRc0/jBWSd7rI1N0jS/dDzKlcX94PqX9LetR/NNMqaftCrxJAJk/wXWHFk3vE05YQU1wRJeRVuYREc7bNnSbRfzNlFwMc9VZRx+ZkpmW5dxuo3WICbcu5Inzt05pilH+rlNpshVG7+dvLsCUx6HDl/cLAqhB6figkNldkXP5PqbIdfMZEeI1MFC/wcu1Yb8amRq9XyNvJ4R/WMPclP8wpYBdhc+/e8Zoktx10sazN/Yd6bkemeIfBfQQSXZ1dNoFBVHUVR+6cHkyMvciIayzgesXhrn6Cp9MRqbc9vjNVDvbiMXo/VIL8mAnTMAr8lcdmJjkORHPNhx/4sL1r0IREfZ24znnvGR4pK1B1/rNGV6/y2IX+ftlAswzWjEyVTgBMLXThnvzIVy/JwaPkSlvxZ545PKQ5z5MeYI/MD9Zbr+830Zn9gOjJRHM7bdOTdm3QV00S7hVugWdkvSbTr3yAUzx283/3M+XLc/P+n/74/8ABKAIaQ==</prop>
			<obj name="TemperatureLog" class="TemperatureLog" version="2">
				<prop name="Times">TEFSWgAAtpkAAIC2lLQAAABYAgAA8gMAAIwFAAAmBwAAwAgAAGQKAAD+CwAAmA0AADIPAADWEAAAcBIAAAoUAACkFQAASBcAAOIYAAB8GgAAFhwAALodAABUHwAA7iAAAJIiAAAsJAAAxiUAAGAnAAAEKQAAnioAADgsAADSLQAAdi8AABAxAACqMgAARDQAAOg1AACCNwAAHDkAALY6AABaPAAA9D0AAI4/AAAyQQAAzEIAAGZEAAAARgAApEcAAD5JAADYSgAAckwAAAxOAACwTwAASlEAAORSAAB+VAAAIlYAALxXAABWWQAA8FoAAJRcAAAuXgAAyF8AAGJhAAD8YgAAoGQAADpmAADUZwAAbmkAABJrAACsbAAARm4AAOBvAACEcQAAHnMAALh0AABcdgAA9ncAAJB5AAAqewAAznwAAGh+AAACgAAAnIEAAECDAADahAAAdIYAAA6IAACyiQAATIsAAOaMAACAjgAAJJAAAL6RAABYkwAA/JQAAJaWAAAwmAAAypkAAG6bAAAInQAAop4AADygAADWoQAAeqMAABSlAACupgAASKgAAOypAACGqwAAIK0AALquAABesAAA+LEAAJKzAAAstQAAxrYAAGq4AAAEugAAnrsAAEK9AADcvgAAdsAAABDCAAC0wwAATsUAAOjGAACCyAAAJsoAAMDLAABazQAA9M4AAJjQAAAy0gAAzNMAAGbVAAAK1wAApNgAAD7aAADi2wAAfN0AABbfAACw4AAAVOIAAO7jAACI5QAAIucAAMboAABg6gAA+usAAJTtAAAu7wAA0vAAAGzyAAAG9AAAoPUAAET3AADe+AAAePoAABL8AAC2/QAAUP8AAOoAAQCEAgEAKAQBAMIFAQBcBwEA9ggBAJoKAQA0DAEAzg0BAGgPAQAMEQEAphIBAEAUAQDaFQEAfhcBABgZAQCyGgEATBwBAPAdAQCKHwEAJCEBAL4iAQBiJAEA/CUBAJYnAQA6KQEA1CoBAG4sAQAILgEArC8BAEYxAQDgMgEAejQBAB42AQC4NwEAUjkBAOw6AQCQPAEAKj4BAMQ/AQBeQQEAAkMBAJxEAQA2RgEA0EcBAHRJAQAOSwEAqEwBAEJOAQDcTwEAgFEBABpTAQC0VAEATlYBAPJXAQCMWQEAJlsBAMBcAQBkXgEA/l8BAJhhAQAyYwEA1mQBAHBmAQAKaAEApGkBAEhrAQDibAEAfG4BABZwAQC6cQEAVHMBAO50AQCIdgEALHgBAMZ5AQBgewEABH0BAJ5+AQA4gAEA0oEBAHaDAQAQhQEAqoYBAESIAQDoiQEAgosBAByNAQC2jgEAWpABAPSRAQCOkwEAKJUBAMyWAQBmmAEAAJoBAJqbAQA+nQEA2J4BAHKgAQAMogEAsKMBAEqlAQDkpgEAfqgBABiqAQC8qwEAVq0BAPCuAQCKsAEALrIBAMizAQBitQEA/LYBAKC4AQA6ugEA1LsBAG69AQASvwEArMABAEbCAQDgwwEAhMUBAB7HAQC4yAEAUsoBAPbLAQCQzQEAKs8BAM7QAQBo0gEAAtQBAJzVAQBA1wEA2tgBAHTaAQAO3AEAst0BAEzfAQDm4AEAgOIBACTkAQC+5QEAWOcBAPzoAQCW6gEAMOwBAMrtAQBk7wEACPEBAKLyAQA89AEA1vUBAHr3AQAU+QEArvoBAEj8AQDs/QEAhv8BACABAgC6AgIAVAQCAPgFAgCSBwIALAkCAMYKAgBqDAIABA4CAJ4PAgA4EQIA3BICAHYUAgAQFgIAqhcCAE4ZAgDoGgIAghwCABweAgDAHwIAWiECAPQiAgCYJAIAMiYCAMwnAgBmKQIACisCAKQsAgA+LgIA2C8CAHwxAgAWMwIAsDQCAEo2AgDuNwIAiDkCACI7AgC8PAIAYD4CAPo/AgCUQQIAOEMCANJEAgBsRgIABkgCAKBJAgBESwIA3kwCAHhOAgASUAIAtlECAFBTAgDqVAIAhFYCAChYAgDCWQIAXFsCAPZcAgCQXgIANGACAM5hAgBoYwIAAmUCAKZmAgBAaAIA2mkCAHRrAgAYbQIAsm4CAExwAgDwcQIAinMCACR1AgC+dgIAYngCAPx5AgCWewIAMH0CANR+AgBugAIACIICAKKDAgBGhQIA4IYCAHqIAgAUigIAuIsCAFKNAgDsjgIAhpACACqSAgDEkwIAXpUCAAKXAgCcmAIANpoCANCbAgB0nQIADp8CAKigAgBCogIA5qMCAIClAgAapwIAtKgCAFiqAgDyqwIAjK0CACavAgDAsAIAZLICAP6zAgCYtQIAMrcCANa4AgBwugIACrwCAKS9AgBIvwIA4sACAHzCAgAWxAIAusUCAFTHAgDuyAIAiMoCACLMAgDGzQIAYM8CAPrQAgCe0gIAONQCANLVAgBs1wIAENkCAKraAgBE3AIA3t0CAILfAgAc4QIAtuICAFDkAgD05QIAjucCACjpAgDC6gIAZuwCAADuAgCa7wIAPvECANjyAgBy9AIADPYCALD3AgBK+QIA5PoCAH78AgAi/gIAvP8CAFYBAwDwAgMAlAQDAC4GAwDIBwMAYgkDAAYLAwCgDAMAOg4DANQPAwBuEQMAEhMDAKwUAwBGFgMA4BcDAIQZAwAeGwMAuBwDAFIeAwD2HwMAkCEDACojAwDEJAMAaCYDAAIoAwCcKQMANisDANosAwB0LgMADjADAKgxAwBMMwMA5jQDAIA2AwAaOAMAvjkDAFg7AwDyPAMAjD4DADBAAwDKQQMAZEMDAAhFAwCiRgMAPEgDANZJAwB6SwMAFE0DAK5OAwBIUAMA7FEDAIZTAwAgVQMAulYDAF5YAwD4WQMAklsDACxdAwDQXgMAamADAARiAwCeYwMAQmUDANxmAwB2aAMAEGoDALRrAwBObQMA6G4DAIJwAwAccgMAwHMDAFp1AwD0dgMAjngDADJ6AwDMewMAZn0DAAB/AwCkgAMAPoIDANiDAwByhQMAFocDALCIAwBKigMA5IsDAIiNAwAijwMAvJADAFaSAwD6kwMAlJUDAC6XAwDSmAMAbJoDAAacAwCgnQMARJ8DAN6gAwB4ogMAEqQDALalAwBQpwMA6qgDAISqAwAorAMAwq0DAFyvAwD2sAMAmrIDADS0AwDOtQMAaLcDAAy5AwCmugMAQLwDANq9AwB+vwMAGMEDALLCAwBMxAMA8MUDAIrHAwAkyQMAvsoDAFjMAwD8zQMAls8DADDRAwDK0gMAbtQDAAjWAwCi1wMAPNkDAODaAwB63AMAFN4DAK7fAwBS4QMA7OIDAIbkAwAq5gMAxOcDAF7pAwD46gMAnOwDADbuAwDQ7wMAavEDAA7zAwCo9AMAQvYDANz3AwCA+QMAGvsDALT8AwBO/gMA8v8DAIwBBAAmAwQAygQEAGQGBAD+BwQAmAkEADwLBADWDAQAcA4EAAoQBACkEQQASBMEAOIUBAB8FgQAFhgEALoZBABUGwQA7hwEAIgeBAAsIAQAxiEEAGAjBAD6JAQAniYEADgoBADSKQQAbCsEAAYtBACqLgQARDAEAN4xBAB4MwQAHDUEALY2BABQOAQA9DkEAI47BAAoPQQAwj4EAGZABAAAQgQAmkMEADRFBADYRgQAckgEAAxKBACmSwQASk0EAOROBAB+UAQAGFIEALxTBABWVQQA8FYEAJRYBAAuWgQAyFsEAGJdBAAGXwQAoGAEADpiBADUYwQAeGUEABJnBACsaAQARmoEAOBrBACEbQQAHm8EALhwBABScgQA9nMEAJB1BAAqdwQAxHgEAGh6BAACfAQAnH0EADZ/BADagAQAdIIEAA6EBACohQQAQocEAOaIBACAigQAGowEAL6NBABYjwQA8pAEAIySBAAwlAQAypUEAGSXBAD+mAQAopoEADycBADWnQQAcJ8EABShBACuogQASKQEAOKlBACGpwQAIKkEALqqBABerAQA+K0EAJKvBAAssQQA0LIEAGq0BAAEtgQAnrcEAEK5BADcugQAdrwEABC+BAC0vwQATsEEAOjCBACCxAQAJsYEAMDHBABayQQA9MoEAI7MBAAyzgQAzM8EAGbRBAAA0wQApNQEAD7WBADY1wQActkEABbbBACw3AQASt4EAOTfBACI4QQAIuMEALzkBABW5gQA+ucEAJTpBAAu6wQAyOwEAGzuBAAG8AQAoPEEADrzBADe9AQAePYEABL4BACs+QQAUPsEAOr8BACE/gQAKAAFAMIBBQBcAwUA9gQFAJoGBQA0CAUAzgkFAGgLBQAMDQUApg4FAEAQBQDaEQUAfhMFABgVBQCyFgUATBgFAPAZBQCKGwUAJB0FAL4eBQBiIAUA/CEFAJYjBQAwJQUA1CYFAG4oBQAIKgUAoisFADwtBQDgLgUAejAFABQyBQCuMwUAUjUFAOw2BQCGOAUAIDoFAMQ7BQBePQUA+D4FAJJABQA2QgUA0EMFAGpFBQAERwUAqEgFAEJKBQDcSwUAgE0FABpPBQC0UAUATlIFAPJTBQCMVQUAJlcFAMBYBQBkWgUA/lsFAJhdBQAyXwUA1mAFAHBiBQAKZAUApGUFAEhnBQDiaAUAfGoFABZsBQC6bQUAVG8FAO5wBQCIcgUALHQFAMZ1BQBgdwUA+ngFAJ56BQA4fAUA0n0FAGx/BQAQgQUAqoIFAESEBQDehQUAgocFAByJBQC2igUAUIwFAOqNBQCOjwUAKJEFAMKSBQBclAUAAJYFAJqXBQA0mQUAzpoFAHKcBQAMngUApp8FAEChBQDkogUAfqQFABimBQCypwUAVqkFAPCqBQCKrAUALq4FAMivBQBisQUA/LIFAKC0BQA6tgUA1LcFAG65BQASuwUArLwFAEa+BQDgvwUAhMEFAB7DBQC4xAUAXMYFAPbHBQCQyQUAKssFAM7MBQBozgUAAtAFAJzRBQA20wUA2tQFAHTWBQAO2AUAqNkFAEzbBQDm3AUAgN4FABrgBQC+4QUAWOMFAPLkBQCM5gUAJugFAMrpBQBk6wUA/uwFAJjuBQA88AUA1vEFAHDzBQAK9QUArvYFAEj4BQDi+QUAhvsFACD9BQC6/gUAVAAGAPgBBgCSAwYALAUGAMYGBgBqCAYABAoGAJ4LBgA4DQYA3A4GAHYQBgAQEgYAtBMGAE4VBgDoFgYAghgGACYaBgDAGwYAWh0GAPQeBgCYIAYAMiIGAMwjBgBmJQYACicGAKQoBgA+KgYA2CsGAHItBgAWLwYAsDAGAEoyBgDkMwYAiDUGACI3BgC8OAYAVjoGAPo7BgCUPQYALj8GAMhABgBiQgYABkQGAKBFBgA6RwYA3kgGAHhKBgASTAYArE0GAFBPBgDqUAYAhFIGAB5UBgDCVQYAXFcGAPZYBgCQWgYANFwGAM5dBgBoXwYAAmEGAKZiBgBAZAYA2mUGAH5nBgAYaQYAsmoGAExsBgDwbQYAim8GACRxBgC+cgYAYnQGAPx1BgCWdwYAMHkGANR6BgBufAYACH4GAKJ/BgBGgQYA4IIGAHqEBgAUhgYAuIcGAFKJBgDsigYAhowGACCOBgDEjwYAXpEGAPiSBgCSlAYANpYGANCXBgBqmQYABJsGAKicBgBCngYA3J8GAHahBgAaowYAtKQGAE6mBgDopwYAjKkGACarBgDArAYAWq4GAP6vBgCYsQYAMrMGAMy0BgBwtgYACrgGAKS5BgA+uwYA4rwGAHy+BgAWwAYAusEGAFTDBgDuxAYAiMYGACzIBgDGyQYAYMsGAPrMBgCezgYAONAGANLRBgBs0wYAENUGAKrWBgBE2AYA3tkGAILbBgAc3QYAtt4GAFDgBgD04QYAjuMGACjlBgDC5gYAZugGAADqBgCa6wYANO0GAM7uBgBy8AYADPIGAKbzBgBA9QYA5PYGAH74BgAY+gYAsvsGAFb9BgDw/gYAigAHACQCBwDIAwcAYgUHAPwGBwCWCAcAOgoHANQLBwBuDQcAEg8HAKwQBwBGEgcA4BMHAIQVBwAeFwcAuBgHAFIaBwD2GwcAkB0HACofBwDEIAcAaCIHAAIkBwCcJQcANicHANooBwB0KgcADiwHAKgtBwBMLwcA5jAHAIAyBwAaNAcAvjUHAFg3BwDyOAcAjDoHADA8BwDKPQcAZD8HAP5ABwCiQgcAPEQHANZFBwBwRwcACkkHAK5KBwBITAcA4k0HAHxPBwAgUQcAulIHAFRUBwDuVQcAklcHACxZBwDGWgcAalwHAAReBwCeXwcAOGEHANxiBwB2ZAcAEGYHAKpnBwBOaQcA6GoHAIJsBwAcbgcAwG8HAFpxBwD0cgcAjnQHADJ2BwDMdwcAZnkHAAB7BwCkfAcAPn4HANh/BwB8gQcAFoMHALCEBwBKhgcA7ocHAIiJBwAiiwcAvIwHAFaOBwD6jwcAlJEHAC6TBwDIlAcAbJYHAAaYBwCgmQcAOpsHAN6cBwB4ngcAEqAHAKyhBwBGowcA6qQHAISmBwAeqAcAuKkHAFyrBwD2rAcAkK4HADSwBwDOsQcAaLMHAAK1BwCmtgcAQLgHANq5BwB0uwcAGL0HALK+BwBMwAcA5sEHAIrDBwAkxQcAvsYHAFjIBwD8yQcAlssHADDNBwDUzgcAbtAHAAjSBwCi0wcARtUHAODWBwB62AcAFNoHALjbBwBS3QcA7N4HAIbgBwAg4gcAxOMHAF7lBwD45gcAkugHADbqBwDQ6wcAau0HAATvBwCo8AcAQvIHANzzBwB29QcAGvcHALT4BwBO+gcA6PsHAIz9BwAm/wcAwAAIAFoCCAD+AwgAmAUIADIHCADMCAgAcAoIAAoMCACkDQgAPg8IAOIQCAB8EggAFhQIALAVCABUFwgA7hgIAIgaCAAsHAgAxh0IAGAfCAD6IAgAniIIADgkCADSJQgAbCcIABApCACqKggARCwIAN4tCACCLwgAHDEIALYyCABQNAgA9DUIAI43CAAoOQgAwjoIAGY8CAAAPggAmj8IADRBCADOQggAckQIAAxGCACmRwgAQEkIAORKCAB+TAgAGE4IALJPCABWUQgA8FIIAIpUCAAkVggAyFcIAGJZCAD8WggAllwIADpeCADUXwgAbmEIAAhjCACsZAgARmYIAOBnCAB6aQgAHmsIALhsCABSbggA9m8IAJBxCAAqcwgAxHQIAGh2CAACeAgAnHkIADZ7CADafAgAdH4IAA6ACACogQgATIMIAOaECACAhggAGogIAL6JCABYiwgA8owIAIyOCAAwkAgAypEIAGSTCAD+lAgAopYIADyYCADWmQgAcJsIAAqdCACunggASKAIAOKhCAB8owgAIKUIALqmCABUqAgA7qkIAJKrCAAsrQgAxq4IAGCwCAAEsggAnrMIADi1CADStggAdrgIABC6CACquwgARL0IAOi+CACCwAgAHMIIAMDDCABaxQgA9MYIAI7ICAAyyggAzMsIAGbNCAAAzwgApNAIAD7SCADY0wgActUIABbXCACw2AgAStoIAOTbCACI3QgAIt8IALzgCABg4ggA+uMIAJTlCAAu5wgAyOgIAGzqCAAG7AgAoO0IADrvCADe8AgAePIIABL0CACs9QgAUPcIAOr4CACE+ggAHvwIAML9CABc/wgA9gAJAJACCQAqBAkAzgUJAGgHCQACCQkAnAoJAEAMCQDaDQkAdA8JAA4RCQCyEgkATBQJAOYVCQCAFwkAJBkJAL4aCQBYHAkA/B0JAJYfCQAwIQkAyiIJAG4kCQAIJgkAoicJADwpCQDgKgkAeiwJABQuCQCuLwkAUjEJAOwyCQCGNAkAKjYJAMQ3CQBeOQkA+DoJAJw8CQA2PgkA0D8JAGpBCQAEQwkAqEQJAEJGCQDcRwkAdkkJABpLCQC0TAkATk4JAOhPCQCMUQkAJlMJAMBUCQBaVgkA/lcJAJhZCQAyWwkAzFwJAGZeCQAKYAkApGEJAD5jCQDiZAkAfGYJABZoCQCwaQkAVGsJAO5sCQCIbgkAInAJAMZxCQBgcwkA+nQJAJR2CQA4eAkA0nkJAGx7CQAQfQkAqn4JAESACQDegQkAgoMJAByFCQC2hgkAUIgJAPSJCQCOiwkAKI0JAMKOCQBmkAkAAJIJAJqTCQA0lQkAzpYJAHKYCQAMmgkAppsJAECdCQDkngkAfqAJABiiCQCyowkAVqUJAPCmCQCKqAkAJKoJAL6rCQBirQkA/K4JAJawCQA6sgkA1LMJAG61CQAItwkArLgJAEa6CQDguwkAer0JAB6/CQC4wAkAUsIJAOzDCQCQxQkAKscJAMTICQBeygkAAswJAJzNCQA2zwkA0NAJAHTSCQAO1AkAqNUJAEzXCQDm2AkAgNoJABrcCQC+3QkAWN8JAPLgCQCM4gkAMOQJAMrlCQBk5wkA/ugJAKLqCQA87AkA1u0JAHDvCQAU8QkArvIJAEj0CQDi9QkAfPcJACD5CQC6+gkAVPwJAO79CQCS/wkALAEKAMYCCgBgBAoABAYKAJ4HCgA4CQoA0goKAHYMCgAQDgoAqg8KAEQRCgDoEgoAghQKABwWCgC2FwoAWhkKAPQaCgCOHAoAKB4KAMwfCgBmIQoAACMKAKQkCgA+JgoA2CcKAHIpCgAWKwoAsCwKAEouCgDkLwoAiDEKACIzCgC8NAoAVjYKAPo3CgCUOQoALjsKAMg8CgBsPgoABkAKAKBBCgA6QwoA3kQKAHhGCgASSAoArEkKAFBLCgDqTAoAhE4KAB5QCgDCUQoAXFMKAPZUCgCQVgoAKlgKAM5ZCgBoWwoAAl0KAJxeCgBAYAoA2mEKAHRjCgAOZQoAsmYKAExoCgDmaQoAgGsKACRtCgC+bgoAWHAKAPJxCgCWcwoAMHUKAMp2CgBueAoACHoKAKJ7CgA8fQoA4H4KAHqACgAUggoAroMKAFKFCgDshgoAhogKACCKCgDEiwoAXo0KAPiOCgCSkAoANpIKANCTCgBqlQoADpcKALKYCgBMmgoA5psKAIqdCgAknwoAvqAKAFiiCgD8owoAlqUKADCnCgDKqAoAbqoKAAisCgCirQoAPK8KANawCgB6sgoAFLQKAK61CgBItwoA7LgKAIa6CgAgvAoAur0KAF6/CgD4wAoAksIKADbECgDQxQoAascKAATJCgCoygoAQswKANzNCgB2zwoAGtEKALTSCgBO1AoA6NUKAIzXCgAm2QoAwNoKAFrcCgD+3QoAmN8KADLhCgDM4goAZuQKAArmCgCk5woAPukKANjqCgB87AoAFu4KALDvCgBK8QoA7vIKAIj0CgAi9goAxvcKAGD5CgD6+goAlPwKADj+CgDS/woAbAELAAYDCwCqBAsARAYLAN4HCwB4CQsAHAsLALYMCwBQDgsA6g8LAI4RCwAoEwsAwhQLAGYWCwAAGAsAmhkLADQbCwDYHAsAch4LAAwgCwCmIQsASiMLAOQkCwB+JgsAGCgLALwpCwBWKwsA8CwLAIouCwAuMAsAyDELAGIzCwD8NAsAljYLADo4CwDUOQsAbjsLAAg9CwCsPgsARkALAOBBCwB6QwsAHkULALhGCwBSSAsA7EkLAJBLCwAqTQsAxE4LAF5QCwACUgsAnFMLADZVCwDQVgsAdFgLAA5aCwCoWwsAQl0LAOZeCwCAYAsAGmILALRjCwBYZQsA8mYLAIxoCwAmagsAymsLAGRtCwD+bgsAmHALADxyCwDWcwsAcHULABR3CwCueAsASHoLAOJ7CwCGfQsAIH8LALqACwBUggsA+IMLAJKFCwAshwsAxogLAGqKCwAEjAsAno0LADiPCwDckAsAdpILABCUCwCqlQsARJcLAOiYCwCCmgsAHJwLALadCwBanwsA9KALAI6iCwAopAsAzKULAGanCwAAqQsAmqoLAD6sCwDYrQsAcq8LAAyxCwCwsgsASrQLAOS1CwB+twsAIrkLALy6CwBWvAsA8L0LAJS/CwAuwQsAyMILAGzECwAGxgsAoMcLADrJCwDeygsAeMwLABLOCwCszwsAUNELAOrSCwCE1AsAHtYLAMLXCwBc2QsA9toLAJDcCwA03gsAzt8LAGjhCwAC4wsApuQLAEDmCwDa5wsAdOkLABjrCwCy7AsATO4LAObvCwCK8QsAJPMLAL70CwBY9gsA8vcLAJb5CwAw+wsAyvwLAGT+CwAIAAwAogEMADwDDADWBAwAegYMABQIDACuCQwASAsMAOwMDACGDgwAIBAMAMQRDABeEwwA+BQMAJwWDAA2GAwA0BkMAGobDAAEHQwAqB4MAEIgDADcIQwAdiMMABolDAC0JgwATigMAOgpDACMKwwAJi0MAMAuDABaMAwA/jEMAJgzDAAyNQwAzDYMAGY4DAAKOgwApDsMAD49DADYPgwAfEAMABZCDACwQwwASkUMAO5GDACISAwAIkoMALxLDABgTQwA+k4MAJRQDAA4UgwA0lMMAGxVDAAGVwwAqlgMAERaDADeWwwAeF0MABxfDAC2YAwAUGIMAOpjDACOZQwAKGcMAMJoDABcagwAAGwMAJptDAA0bwwAznAMAHJyDAAMdAwApnUMAEB3DADkeAwAfnoMABh8DAC8fQwAVn8MAPCADACKggwAJIQMAMiFDABihwwA/IgMAJaKDAA6jAwA1I0MAG6PDAAIkQwArJIMAEaUDADglQwAepcMABSZDAC4mgwAUpwMAOydDACGnwwAKqEMAMSiDABepAwA+KUMAJynDAA2qQwA0KoMAHSsDAAOrgwAqK8MAEKxDADmsgwAgLQMABq2DAC0twwAWLkMAPK6DACMvAwAJr4MAMq/DABkwQwA/sIMAJjEDAA8xgwA1scMAHDJDAAUywwArswMAEjODADizwwAhtEMACDTDAC61AwAVNYMAPjXDACS2QwALNsMAMbcDABq3gwABOAMAJ7hDAA44wwA3OQMAHbmDAAQ6AwAqukMAETrDADo7AwAgu4MABzwDAC28QwAWvMMAPT0DACO9gwAKPgMAMz5DABm+wwACv0MAK7+DABIAA0A4gENAHwDDQAgBQ0AugYNAFQIDQDuCQ0AkgsNACwNDQDGDg0AahANAAQSDQCeEw0AOBUNANwWDQB2GA0AEBoNAKobDQBOHQ0A6B4NAIIgDQAcIg0AwCMNAFolDQD0Jg0AjigNADIqDQDMKw0AZi0NAAAvDQCkMA0APjINANgzDQByNQ0AFjcNALA4DQBKOg0A5DsNAIg9DQAiPw0AvEANAFZCDQDwQw0AlEUNAC5HDQDISA0AYkoNAAZMDQCgTQ0AOk8NANRQDQB4Ug0AElQNALZVDQBaVw0A9FgNAI5aDQAoXA0AzF0NAGZfDQAAYQ0ApGINAD5kDQDYZQ0AcmcNAAxpDQCwag0ASmwNAORtDQB+bw0AInENALxyDQBWdA0A8HUNAJR3DQAueQ0AyHoNAGJ8DQAGfg0AoH8NADqBDQDUgg0AeIQNABKGDQCshw0AUIkNAOqKDQCEjA0AHo4NAMKPDQBckQ0A9pINAJCUDQA0lg0AzpcNAGiZDQACmw0AppwNAECeDQDanw0AdKENABijDQCypA0ATKYNAOanDQCKqQ0AJKsNAL6sDQBYrg0A/K8NAJaxDQAwsw0AyrQNAG62DQAIuA0AorkNADy7DQDgvA0Aer4NABTADQCuwQ0AUsMNAOzEDQCGxg0AIMgNALrJDQBeyw0A+MwNAJLODQAs0A0A0NENAGrTDQAE1Q0AntYNAELYDQDc2Q0AdtsNABDdDQC03g0ATuANAOjhDQCM4w0AJuUNAMDmDQBa6A0A/ukNAJjrDQAy7Q0AzO4NAHDwDQAK8g0ApPMNAD71DQDi9g0AfPgNABb6DQC6+w0AVP0NAO7+DQCIAA4AIgIOAMYDDgBgBQ4A+gYOAJQIDgA4Cg4A0gsOAGwNDgAGDw4AqhAOAEQSDgDeEw4AeBUOABwXDgC2GA4AUBoOAOobDgCEHQ4AKB8OAMIgDgBcIg4AACQOAJolDgA0Jw4AzigOAHIqDgAMLA4Api0OAEAvDgDkMA4AfjIOABg0DgCyNQ4AVjcOAPA4DgCKOg4AJDwOAMg9DgBiPw4A/EAOAKBCDgA6RA4A1EUOAG5HDgASSQ4ArEoOAEZMDgDgTQ4AhE8OAB5RDgC4Ug4AUlQOAPZVDgCQVw4AKlkOAMRaDgBoXA4AAl4OAJxfDgA2YQ4A0GIOAHRkDgAOZg4AqGcOAEJpDgDmag4AgGwOABpuDgC0bw4AWHEOAPJyDgCMdA4AJnYOAMp3DgBkeQ4A/noOAJh8DgA8fg4A1n8OAHCBDgAKgw4AroQOAEiGDgDihw4AfIkOACCLDgC6jA4AVI4OAO6PDgCSkQ4ALJMOAMaUDgBqlg4ABJgOAJ6ZDgA4mw4A3JwOAHaeDgAQoA4AqqEOAESjDgDopA4AgqYOAByoDgC2qQ4AWqsOAPSsDgCOrg4AKLAOAMyxDgBmsw4AALUOAJq2DgA+uA4A2LkOAHK7DgAMvQ4AsL4OAErADgDkwQ4AfsMOACLFDgC8xg4AVsgOAPDJDgCUyw4ALs0OAMjODgBs0A4ABtIOAKDTDgA61Q4A3tYOAHjYDgAS2g4ArNsOAFDdDgDq3g4AhOAOAB7iDgDC4w4AXOUOAPbmDgCQ6A4ANOoOAM7rDgBo7Q4AAu8OAKbwDgBA8g4A2vMOAHT1DgAO9w4AsvgOAEz6DgDm+w4AgP0OACT/DgC+AA8AWAIPAPIDDwCWBQ8AMAcPAMoIDwBkCg8ACAwPAKINDwA8Dw8A1hAPAHoSDwAUFA8ArhUPAEgXDwDsGA8AhhoPACAcDwC6HQ8AXh8PAPggDwCSIg8ANiQPANAlDwBqJw8ABCkPAKgqDwBCLA8A3C0PAHYvDwAaMQ8AtDIPAE40DwDoNQ8AjDcPACY5DwDAOg8AWjwPAP49DwCYPw8AMkEPAMxCDwBwRA8ACkYPAKRHDwA+SQ8A4koPAHxMDwAWTg8AsE8PAFRRDwDuUg8AiFQPACJWDwDGVw8AYFkPAPpaDwCUXA8ALl4PANJfDwBsYQ8ABmMPAKBkDwBEZg8A3mcPAHhpDwASaw8AtmwPAFBuDwDqbw8AjnEPAChzDwDCdA8AXHYPAAB4DwCaeQ8ANHsPAM58DwByfg8ADIAPAKaBDwBAgw8A5IQPAH6GDwAYiA8AsokPAFaLDwDwjA8Aio4PAC6QDwDIkQ8AYpMPAPyUDwCglg8AOpgPANSZDwBumw8AEp0PAKyeDwBGoA8A4KEPAISjDwAepQ8AuKYPAFKoDwDsqQ8AkKsPACqtDwDErg8AXrAPAAKyDwCcsw8ANrUPANC2DwB0uA8ADroPAKi7DwBCvQ8A3L4PAIDADwAawg8AtMMPAE7FDwDyxg8AjMgPACbKDwDKyw8AZM0PAP7ODwCY0A8APNIPANbTDwBw1Q8ACtcPAK7YDwBI2g8A4tsPAHzdDwAg3w8AuuAPAFTiDwDu4w8AkuUPACznDwDG6A8AauoPAATsDwCe7Q8AOO8PANLwDwB28g8AEPQPAKr1DwBE9w8A6PgPAIL6DwAc/A8Atv0PAFr/DwD0ABAAjgIQACgEEADCBRAAZgcQAAAJEACaChAAPgwQANgNEAByDxAADBEQALASEABKFBAA5BUQAH4XEAAiGRAAvBoQAFYcEADwHRAAlB8QAC4hEADIIhAAbCQQAAYmEACgJxAAOikQAN4qEAB4LBAAEi4QAKwvEABQMRAA6jIQAIQ0EAAeNhAAwjcQAFw5EAD2OhAAkDwQADQ+EADOPxAAaEEQAAJDEACcRBAAQEYQANpHEAB0SRAADksQALJMEABMThAA5k8QAIBREAAkUxAAvlQQAFhWEADyVxAAllkQADBbEADKXBAAZF4QAAhgEACiYRAAPGMQANZkEAB6ZhAAFGgQAK5pEABIaxAA7GwQAIZuEAAgcBAAxHEQAF5zEAD4dBAAknYQADZ4EADQeRAAansQAAR9EACofhAAQoAQANyBEAB2gxAAGoUQALSGEABOiBAA6IkQAIyLEAAmjRAAwI4QAFqQEAD+kRAAmJMQADKVEADMlhAAcJgQAAqaEACkmxAAPp0QAOKeEAB8oBAAFqIQALCjEABUpRAA7qYQAIioEAAiqhAAvKsQAGCtEAD6rhAAlLAQAC6yEADSsxAAbLUQAAa3EACguBAARLoQAN67EAB4vRAAEr8QALbAEABQwhAA6sMQAITFEAAoxxAAwsgQAFzKEAAAzBAAms0QADTPEADO0BAActIQAAzUEACm1RAAQNcQAOTYEAB+2hAAGNwQALLdEABW3xAA8OAQAIriEAAk5BAAyOUQAGLnEAD86BAAoOoQADrsEADU7RAAbu8QAAjxEACs8hAARvQQAOD1EAB69xAAHvkQALj6EABS/BAA7P0QAJD/EAAqAREAxAIRAF4EEQACBhEAnAcRADYJEQDQChEAagwRAA4OEQCoDxEAQhERANwSEQCAFBEAGhYRALQXEQBOGREA8hoRAIwcEQAmHhEAyh8RAGQhEQD+IhEAmCQRADwmEQDWJxEAcCkRAAorEQCuLBEASC4RAOIvEQB8MREAIDMRALo0EQBUNhEA7jcRAJI5EQAsOxEAxjwRAGA+EQAEQBEAnkERADhDEQDSRBEAbEYRABBIEQCqSREAREsRAOhMEQCCThEAHFARALZREQBaUxEA9FQRAI5WEQAoWBEAzFkRAGZbEQAAXREAml4RAD5gEQDYYREAcmMRAAxlEQCwZhEASmgRAORpEQCIaxEAIm0RALxuEQBWcBEA+nERAJRzEQAudREAyHYRAGx4EQAGehEAoHsRADp9EQDefhEAeIARABKCEQCsgxEAUIURAOqGEQCEiBEAHooRALiLEQBcjREA9o4RAJCQEQAqkhEAzpMRAGiVEQAClxEAnJgRAECaEQDamxEAdJ0RAA6fEQCyoBEATKIRAOajEQCApREAJKcRAL6oEQBYqhEA8qsRAJatEQAwrxEAyrARAGSyEQAItBEAorURADy3EQDWuBEAeroRABS8EQCuvREASL8RAOzAEQCGwhEAIMQRAMTFEQBexxEA+MgRAJLKEQA2zBEA0M0RAGrPEQAE0REAqNIRAELUEQDc1REAdtcRABrZEQC02hEATtwRAOjdEQCM3xEAJuERAMDiEQBa5BEA/uURAJjnEQAy6REAzOoRAGbsEQAK7hEApO8RAD7xEQDY8hEAfPQRABb2EQCw9xEASvkRAO76EQCI/BEAIv4RALz/EQBgARIA+gISAJQEEgAuBhIA0gcSAGwJEgAGCxIAoAwSAEQOEgDeDxIAeBESABITEgC2FBIAUBYSAOoXEgCOGRIAKBsSAMIcEgBcHhIAACASAJohEgA0IxIAziQSAHImEgAMKBIApikSAEArEgDkLBIAfi4SABgwEgCyMRIAVjMSAPA0EgCKNhIAJDgSAMg5EgBiOxIA/DwSAJY+EgA6QBIA1EESAG5DEgAIRRIArEYSAEZIEgDgSRIAeksSABRNEgC4ThIAUlASAOxREgCGUxIAKlUSAMRWEgBeWBIA+FkSAJxbEgA2XRIA0F4SAGpgEgAOYhIAqGMSAEJlEgDcZhIAgGgSABpqEgC0axIAWG0SAPJuEgCMcBIAJnISAMpzEgBkdRIA/nYSAJh4EgA8ehIA1nsSAHB9EgAKfxIAroASAEiCEgDigxIAfIUSACCHEgC6iBIAVIoSAO6LEgCSjRIALI8SAMaQEgBgkhIABJQSAJ6VEgA4lxIA0pgSAHaaEgAQnBIAqp0SAESfEgDooBIAgqISABykEgC2pRIAWqcSAPSoEgCOqhIAKKwSAMytEgBmrxIAALESAKSyEgA+tBIA2LUSAHK3EgAWuRIAsLoSAEq8EgDkvRIAiL8SACLBEgC8whIAVsQSAPDFEgCUxxIALskSAMjKEgBizBIABs4SAKDPEgA60RIA1NISAHjUEgAS1hIArNcSAEbZEgDq2hIAhNwSAB7eEgC43xIAUuESAPbiEgCQ5BIAKuYSAM7nEgBo6RIAAusSAJzsEgBA7hIA2u8SAHTxEgAO8xIAsvQSAEz2EgDm9xIAgPkSACT7EgC+/BIAWP4SAPL/EgCWARMAMAMTAMoEEwBkBhMACAgTAKIJEwA8CxMA4AwTAHoOEwAUEBMArhETAFITEwDsFBMAhhYTACAYEwDEGRMAXhsTAPgcEwCSHhMANiATANAhEwBqIxMABCUTAKgmEwBCKBMA3CkTAHYrEwAaLRMAtC4TAE4wEwDoMRMAgjMTACY1EwDANhMAWjgTAPQ5EwCYOxMAMj0TAMw+EwBmQBMACkITAKRDEwA+RRMA2EYTAHxIEwAWShMAsEsTAEpNEwDuThMAiFATACJSEwC8UxMAYFUTAPpWEwCUWBMALloTANJbEwBsXRMABl8TAKBgEwBEYhMA3mMTAHhlEwASZxMAtmgTAFBqEwDqaxMAjm0TAChvEwDCcBMAXHITAAB0EwCadRMANHcTAM54EwByehMADHwTAKZ9EwBAfxMA5IATAH6CEwAYhBMAsoUTAFaHEwDwiBMAiooTACSMEwDIjRMAYo8TAPyQEwCWkhMAOpQTANSVEwBulxMACJkTAKKaEwBGnBMA4J0TAHqfEwAUoRMAuKITAFKkEwDspRMAhqcTACqpEwDEqhMAXqwTAPitEwCcrxMANrETANCyEwBqtBMADrYTAKi3EwBCuRMA5roTAIC8EwAavhMAtL8TAFjBEwDywhMAjMQTACbGEwDKxxMAZMkTAP7KEwCYzBMAPM4TANbPEwBw0RMACtMTAK7UEwBI1hMA4tcTAHzZEwAg2xMAutwTAFTeEwDu3xMAkuETACzjEwDG5BMAYOYTAAToEwCe6RMAOOsTANLsEwB27hMAEPATAKrxEwBE8xMA6PQTAIL2EwAc+BMAtvkTAFr7EwD0/BMAjv4TACgAFADMARQAZgMUAAAFFACkBhQAPggUANgJFAByCxQAFg0UALAOFABKEBQA5BEUAH4TFAAiFRQAvBYUAFYYFADwGRQAlBsUAC4dFADIHhQAYiAUAAYiFACgIxQAOiUUANQmFABuKBQAEioUAKwrFABGLRQA4C4UAIQwFAAeMhQAuDMUAFI1FAD2NhQAkDgUACo6FADOOxQAaD0UAAI/FACcQBQAQEIUANpDFAB0RRQADkcUALJIFABMShQA5ksUAIBNFAAkTxQAvlAUAFhSFADyUxQAllUUADBXFADKWBQAZFoUAAhcFACiXRQAPF8UAOBgFAB6YhQAFGQUAK5lFABSZxQA7GgUAIZqFAAgbBQAxG0UAF5vFAD4cBQAknIUACx0FADQdRQAancUAAR5FACeehQAQnwUANx9FAB2fxQAEIEUALSCFABOhBQA6IUUAIKHFAAciRQAwIoUAFqMFAD0jRQAmI8UADKRFADMkhQAZpQUAAqWFACklxQAPpkUANiaFAB8nBQAFp4UALCfFABKoRQA7qIUAIikFAAiphQAvKcUAGCpFAD6qhQAlKwUADiuFADSrxQAbLEUAAazFACqtBQARLYUAN63FAB4uRQAHLsUALa8FABQvhQA6r8UAI7BFAAowxQAwsQUAFzGFAAAyBQAmskUADTLFADOzBQAcs4UAAzQFACm0RQAQNMUAOTUFAB+1hQAGNgUALLZFABM2xQA8NwUAIreFAAk4BQAvuEUAGLjFAD85BQAluYUADDoFADU6RQAbusUAAjtFACi7hQARvAUAODxFAB68xQAFPUUALj2FABS+BQA7PkUAIb7FAAq/RQAxP4UAF4AFQD4ARUAnAMVADYFFQDQBhUAdAgVAA4KFQCoCxUAQg0VAOYOFQCAEBUAGhIVALQTFQBYFRUA8hYVAIwYFQAmGhUAyhsVAGQdFQD+HhUAmCAVADwiFQDWIxUAcCUVAAonFQCuKBUASCoVAOIrFQB8LRUAFi8VALowFQBUMhUA7jMVAIg1FQAsNxUAxjgVAGA6FQAEPBUAnj0VADg/FQDSQBUAdkIVABBEFQCqRRUAREcVAOhIFQCCShUAHEwVALZNFQBaTxUA9FAVAI5SFQAoVBUAzFUVAGZXFQAAWRUAmloVAD5cFQDYXRUAcl8VAAxhFQCwYhUASmQVAORlFQB+ZxUAImkVALxqFQBWbBUA8G0VAIpvFQAucRUAyHIVAGJ0FQD8dRUAoHcVADp5FQDUehUAbnwVABJ+FQCsfxUARoEVAOCCFQCEhBUAHoYVALiHFQBciRUA9ooVAJCMFQAqjhUAzo8VAGiRFQACkxUAnJQVAECWFQDalxUAdJkVAA6bFQCynBUATJ4VAOafFQCKoRUAJKMVAL6kFQBYphUA/KcVAJapFQAwqxUAyqwVAGSuFQAIsBUAorEVADyzFQDWtBUAerYVABS4FQCuuRUASLsVAOy8FQCGvhUAIMAVALrBFQBewxUA+MQVAJLGFQAsyBUAxskVAGrLFQAEzRUAns4VADjQFQDc0RUAdtMVABDVFQCq1hUATtgVAOjZFQCC2xUAJt0VAMDeFQBa4BUA9OEVAJjjFQAy5RUAzOYVAGboFQAK6hUApOsVAD7tFQDY7hUAfPAVABbyFQCw8xUASvUVAO72FQCI+BUAIvoVAMb7FQBg/RUA+v4VAJQAFgA4AhYA0gMWAGwFFgAGBxYAqggWAEQKFgDeCxYAeA0WABwPFgC2EBYAUBIWAOoTFgCEFRYAKBcWAMIYFgBcGhYA9hsWAJodFgA0HxYAziAWAGgiFgAMJBYApiUWAEAnFgDaKBYAfioWABgsFgCyLRYATC8WAPAwFgCKMhYAJDQWAL41FgBiNxYA/DgWAJY6FgAwPBYA1D0WAG4/FgAIQRYAokIWAEZEFgDgRRYAekcWABRJFgC4ShYAUkwWAOxNFgCGTxYAKlEWAMRSFgBeVBYA+FUWAJxXFgA2WRYA0FoWAHRcFgAOXhYAqF8WAEJhFgDmYhYAgGQWABpmFgC0ZxYAWGkWAPJqFgCMbBYAJm4WAMpvFgBkcRYA/nIWAJh0FgA8dhYA1ncWAHB5FgAKexYApHwWAEh+FgDifxYAfIEWABaDFgC6hBYAVIYWAO6HFgCIiRYALIsWAMaMFgBgjhYABJAWAJ6RFgA4kxYA0pQWAHaWFgAQmBYAqpkWAESbFgDonBYAgp4WABygFgC2oRYAWqMWAPSkFgCOphYAKKgWAMypFgBmqxYAAK0WAJquFgA+sBYA2LEWAHKzFgAMtRYAsLYWAEq4FgDkuRYAfrsWABi9FgC8vhYAVsAWAPDBFgCKwxYALsUWAMjGFgBiyBYA/MkWAKDLFgA6zRYA1M4WAG7QFgAS0hYArNMWAEbVFgDg1hYAhNgWACjaFgDM2xYAZt0WAADfFgCa4BYAPuIWANjjFgBy5RYADOcWALDoFgBK6hYA5OsWAH7tFgAi7xYAvPAWAFbyFgD68xYAlPUWAC73FgDI+BYAbPoWAAb8FgCg/RYAOv8WANQAFwB4AhcAEgQXAKwFFwBGBxcA6ggXAIQKFwAeDBcAuA0XAFwPFwD2EBcAkBIXACoUFwDEFRcAaBcXAAIZFwCcGhcANhwXANodFwB0HxcADiEXAKgiFwBMJBcA5iUXAIAnFwAkKRcAvioXAFgsFwDyLRcAli8XADAxFwDKMhcAZDQXAAg2FwCiNxcAPDkXANY6FwB6PBcAFD4XAK4/FwBIQRcA7EIXAIZEFwAgRhcAxEcXAF5JFwD4ShcAkkwXADZOFwDQTxcAalEXAARTFwCoVBcAQlYXANxXFwB2WRcAEFsXALRcFwBOXhcA6F8XAIJhFwAmYxcAwGQXAFpmFwD0ZxcAmGkXADJrFwDMbBcAZm4XAApwFwCkcRcAPnMXANh0FwB8dhcAFngXALB5FwBKexcA5HwXAIh+FwAigBcAvIEXAGCDFwD6hBcAlIYXAC6IFwDSiRcAbIsXAAaNFwCgjhcARJAXAN6RFwB4kxcAEpUXALaWFwBQmBcA6pkXAISbFwAonRcAwp4XAFygFwD2oRcAmqMXADSlFwDOphcAcqgXAAyqFwCmqxcAQK0XAOSuFwB+sBcAGLIXALKzFwBWtRcA8LYXAIq4FwAkuhcAyLsXAGK9FwD8vhcAlsAXADrCFwDUwxcAbsUXAAjHFwCiyBcARsoXAODLFwB6zRcAFM8XALjQFwBS0hcA7NMXAJDVFwAq1xcAxNgXAF7aFwAC3BcAnN0XADbfFwDQ4BcAdOIXAA7kFwCo5RcAQucXAOboFwCA6hcAGuwXALTtFwBY7xcA8vAXAIzyFwAm9BcAyvUXAGT3FwD++BcAmPoXADL8FwDW/RcAcP8XAAoBGACkAhgASAQYAOIFGAB8BxgAFgkYALoKGABUDBgA7g0YAIgPGAAsERgAxhIYAGAUGAD6FRgAnhcYADgZGADSGhgAbBwYABAeGACqHxgARCEYAOgiGACCJBgAHCYYALYnGABaKRgA9CoYAI4sGAAoLhgAzC8YAGYxGAAAMxgAmjQYAD42GADYNxgAcjkYAAw7GACwPBgASj4YAOQ/GAB+QRgAIkMYALxEGABWRhgA8EcYAJRJGAAuSxgAyEwYAGxOGAAGUBgAoFEYADpTGADUVBgAeFYYABJYGACsWRgARlsYAOpcGACEXhgAHmAYALhhGABcYxgA9mQYAJBmGAAqaBgAxGkYAGhrGAACbRgAnG4YADZwGADacRgAdHMYAA51GACodhgATHgYAOZ5GACAexgAGn0YAL5+GABYgBgA8oEYAJaDGAAwhRgAyoYYAGSIGAAIihgAoosYADyNGADWjhgAepAYABSSGACukxgASJUYAOyWGACGmBgAIJoYALqbGABenRgA+J4YAJKgGAAsohgA0KMYAGqlGAAEpxgAqKgYAEKqGADcqxgAdq0YABqvGAC0sBgATrIYAOizGACWtRgAMLcYAMq4GABkuhgACLwYAKK9GAA8vxgA1sAYAHDCGAAUxBgArsUYAEjHGADiyBgAhsoYACDMGAC6zRgAXs8YAPjQGACS0hgALNQYANDVGABq1xgABNkYAJ7aGABC3BgA3N0YAHbfGAAQ4RgAtOIYAE7kGADo5RgAjOcYACbpGADA6hgAWuwYAP7tGACY7xgAMvEYAMzyGABw9BgACvYYAKT3GAA++RgA4voYAHz8GAAW/hgAsP8YAFQBGQDuAhkAiAQZACIGGQC8BxkAYAkZAPoKGQCoDBkAQg4ZANwPGQB2ERkAEBMZALQUGQBOFhkA6BcZAIwZGQAmGxkAwBwZAFoeGQD+HxkAmCEZADIjGQDMJBkAcCYZAAooGQCkKRkAPisZANgsGQB8LhkAFjAZALAxGQBKMxkA7jQZAIg2GQAiOBkAvDkZAGA7GQD6PBkAlD4ZAC5AGQDSQRkAbEMZAAZFGQCgRhkAREgZAN5JGQB4SxkAEk0ZALZOGQBQUBkA6lEZAIRTGQAoVRkAwlYZAFxYGQD2WRkAmlsZADRdGQDOXhkAaGAZAAxiGQCmYxkAQGUZAORmGQB+aBkAGGoZALJrGQBWbRkA8G4ZAIpwGQAkchkAyHMZAGJ1GQD8dhkAlngZADp6GQDUexkAbn0ZAAh/GQCsgBkARoIZAOCDGQB6hRkAHocZALiIGQBSihkA7IsZAJCNGQAqjxkAxJAZAF6SGQAClBkAnJUZADaXGQDQmBkAapoZAA6cGQConRkAQp8ZANygGQCAohkAGqQZALSlGQBOpxkA8qgZAIyqGQAmrBkAwK0ZAGSvGQD+sBkAmLIZADK0GQDWtRkAcLcZAAq5GQCuuhkASLwZAOK9GQB8vxkAIMEZALrCGQBUxBkA7sUZAJLHGQAsyRkAxsoZAGDMGQAEzhkAns8ZADjRGQDc0hkAdtQZABDWGQCq1xkARNkZAOjaGQCC3BkAHN4ZALbfGQBa4RkA9OIZAI7kGQAo5hkAzOcZAGbpGQAA6xkAmuwZADTuGQDY7xkAcvEZAAzzGQCm9BkASvYZAOT3GQB++RkAGPsZALz8GQBW/hkA8P8ZAIoBGgAuAxoAyAQaAGIGGgD8BxoAoAkaADoLGgDUDBoAeA4aABIQGgCsERoARhMaAOoUGgCEFhoAHhgaALgZGgBcGxoA9hwaAJAeGgAqIBoAziEaAGgjGgACJRoApiYaAEAoGgDaKRoAdCsaABgtGgCyLhoATDAaAOYxGgCKMxoAJDUaAL42GgBYOBoA8jkaAJY7GgAwPRoAyj4aAGRAGgAIQhoAokMaADxFGgDWRhoAekgaABRKGgCuSxoASE0aAOxOGgCGUBoAIFIaALpTGgBUVRoA+FYaAJJYGgAsWhoA0FsaAGpdGgAEXxoAnmAaAEJiGgDcYxoAdmUaABpnGgC0aBoATmoaAOhrGgCMbRoAJm8aAMBwGgBachoA/nMaAJh1GgAydxoAzHgaAGZ6GgAKfBoApH0aAD5/GgDYgBoAfIIaABaEGgCwhRoASocaAO6IGgCIihoAIowaALyNGgBgjxoA+pAaAJSSGgAulBoA0pUaAGyXGgAGmRoAoJoaAEScGgDenRoAeJ8aABKhGgC2ohoAUKQaAOqlGgCEpxoAKKkaAMKqGgBcrBoA9q0aAJqvGgA0sRoAzrIaAGi0GgAMthoAprcaAEC5GgDkuhoAfrwaABi+GgCyvxoAVsEaAPDCGgCKxBoAJMYaAMjHGgBiyRoA/MoaAJbMGgA6zhoA1M8aAG7RGgAI0xoArNQaAEbWGgDg1xoAetkaAB7bGgC43BoAUt4aAOzfGgCQ4RoAKuMaAMTkGgBe5hoA+OcaAJzpGgA26xoA0OwaAGruGgAO8BoAqPEaAELzGgDc9BoAgPYaABr4GgC0+RoATvsaAPL8GgCM/hoAJgAbAMABGwBkAxsA/gQbAJgGGwAyCBsA1gkbAHALGwAKDRsApA4bAEgQGwDiERsAfBMbACAVGwC6FhsAVBgbAO4ZGwCSGxsALB0bAMYeGwBgIBsABCIbAJ4jGwA4JRsA0iYbAHYoGwAQKhsAqisbAEQtGwDoLhsAgjAbABwyGwC2MxsAWjUbAPQ2GwCOOBsAKDobAMw7GwBmPRsAAD8bAJpAGwA+QhsA2EMbAHJFGwAMRxsAsEgbAEpKGwDkSxsAfk0bACJPGwC8UBsAVlIbAPBTGwCKVRsALlcbAMhYGwBiWhsA/FsbAKBdGwA6XxsA1GAbAG5iGwASZBsArGUbAEZnGwDgaBsAhGobAB5sGwC4bRsAXG8bAPZwGwCQchsAKnQbAM51GwBodxsAAnkbAJx6GwBAfBsA2n0bAHR/GwAOgRsAsoIbAEyEGwDmhRsAiocbACSJGwC+ihsAWIwbAPyNGwCWjxsAMJEbAMqSGwBklBsACJYbAKKXGwA8mRsA1pobAHqcGwAUnhsArp8bAEihGwDsohsAhqQbACCmGwC6pxsAXqkbAPiqGwCSrBsALK4bANCvGwBqsRsABLMbAJ60GwBCthsA3LcbAHa5GwAauxsAtLwbAE6+GwDovxsAjMEbACbDGwDAxBsAWsYbAP7HGwCYyRsAMssbAMzMGwBwzhsACtAbAKTRGwA+0xsA2NQbAHzWGwAW2BsAsNkbAErbGwDu3BsAiN4bACLgGwC84RsAYOMbAPrkGwCU5hsALugbAMjpGwBs6xsABu0bAKDuGwBE8BsA3vEbAHjzGwAS9RsAtvYbAFD4GwDq+RsAhPsbACj9GwDC/hsAXAAcAPYBHACaAxwANAUcAM4GHABoCBwADAocAKYLHABADRwA2g4cAH4QHAAYEhwAshMcAFYVHADwFhwAihgcACQaHADIGxwAYh0cAPweHACWIBwAOiIcANQjHABuJRwACCccAKwoHABGKhwA4CscAHotHAAeLxwAuDAcAFIyHADsMxwAhjUcACo3HADEOBwAXjocAPg7HACcPRwANj8cANBAHABqQhwADkQcAKhFHABCRxwA3EgcAIBKHAAaTBwAtE0cAE5PHADyUBwAjFIcACZUHADAVRwAZFccAP5YHACYWhwAMlwcANZdHABwXxwACmEcAKRiHABIZBwA4mUcAHxnHAAgaRwAumocAFRsHADubRwAkm8cACxxHADGchwAYHQcAAR2HACedxwAOHkcANJ6HAB2fBwAEH4cAKp/HABEgRwA6IIcAIKEHAAchhwAtoccAFqJHAD0ihwAjowcACiOHADMjxwAZpEcAACTHACalBwANJYcANiXHABymRwADJscALCcHABKnhwA5J8cAH6hHAAYoxwAvKQcAFamHADwpxwAiqkcAC6rHADIrBwAYq4cAPyvHACgsRwAOrMcANS0HAButhwAErgcAKy5HABGuxwA4LwcAIS+HAAewBwAuMEcAFzDHAD2xBwAkMYcACrIHADOyRwAaMscAALNHACczhwAQNAcANrRHAB00xwADtUcALLWHABM2BwA5tkcAIDbHAAk3RwAvt4cAFjgHAD84RwAluMcADDlHADK5hwAZOgcAAjqHACi6xwAPO0cANbuHAB68BwAFPIcAK7zHABI9RwA7PYcAIb4HAAq+hwAxPscAF79HAD4/hwAkgAdACwCHQDQAx0AagUdAAQHHQCeCB0AQgodANwLHQB2DR0AEA8dALQQHQBOEh0A6BMdAIIVHQAmFx0AwBgdAFoaHQD+Gx0AmB0dADIfHQDMIB0AcCIdAAokHQCkJR0APicdANgoHQB8Kh0AFiwdALAtHQBKLx0A7jAdAIgyHQAiNB0AvDUdAGA3HQD6OB0AlDodAC48HQDIPR0AbD8dAAZBHQCgQh0AREQdAN5FHQB4Rx0AEkkdALZKHQBQTB0A6k0dAIRPHQAoUR0AwlIdAFxUHQD2VR0AmlcdADRZHQDOWh0AaFwdAAxeHQCmXx0AQGEdAORiHQB+ZB0AGGYdALJnHQBWaR0A8GodAIpsHQAkbh0AyG8dAGJxHQD8ch0AlnQdADp2HQDUdx0AbnkdAAh7HQCifB0ARn4dAOB/HQB6gR0AFIMdALiEHQBShh0A7IcdAIaJHQAqix0AxIwdAF6OHQD4jx0AnJEdADaTHQDQlB0AapYdAA6YHQComR0AQpsdANycHQCAnh0AGqAdALShHQBOox0A8qQdAIymHQAmqB0AwKkdAGSrHQD+rB0AmK4dADywHQDWsR0AcLMdAAq1HQCuth0ASLgdAOK5HQB8ux0AIL0dALq+HQBUwB0A7sEdAJLDHQAsxR0AxsYdAGDIHQD6yR0AnssdADjNHQDSzh0AbNAdABDSHQCq0x0ARNUdAN7WHQCC2B0AHNodALbbHQBQ3R0A9N4dAI7gHQAo4h0AwuMdAGblHQAA5x0AmugdADTqHQDY6x0Acu0dAAzvHQCm8B0ASvIdAOTzHQB+9R0AIvcdALz4HQBW+h0A8PsdAJT9HQAu/x0AyAAeAGICHgAGBB4AoAUeADoHHgDUCB4AeAoeABIMHgCsDR4ARg8eAOoQHgCEEh4AHhQeALgVHgBcFx4A9hgeAJAaHgAqHB4Azh0eAGgfHgACIR4AnCIeADYkHgDaJR4AdCceAA4pHgCoKh4ATCweAOYtHgCALx4AGjEeAL4yHgBYNB4A8jUeAIw3HgAwOR4AyjoeAGQ8HgD+PR4Aoj8eADxBHgDWQh4AcEQeABRGHgCuRx4ASEkeAOxKHgCGTB4AIE4eALpPHgBUUR4A+FIeAJJUHgAsVh4AxlceAGpZHgAEWx4AnlweADheHgDcXx4AdmEeABBjHgC0ZB4ATmYeAOhnHgCCaR4AJmseAMBsHgBabh4A9G8eAJhxHgAycx4AzHQeAGZ2HgAKeB4ApHkeAD57HgDifB4AfH4eABaAHgCwgR4AVIMeAO6EHgCIhh4AIogeALyJHgBgix4A+oweAJSOHgAukB4A0pEeAGyTHgAGlR4AoJYeAESYHgDemR4AeJseABKdHgC2nh4AUKAeAOqhHgCEox4AHqUeAMKmHgBcqB4A9qkeAJCrHgA0rR4Azq4eAGiwHgACsh4AprMeAEC1HgDath4AfrgeABi6HgCyux4ATL0eAPC+HgCKwB4AJMIeAL7DHgBixR4A/MYeAJbIHgAwyh4A1MseAG7NHgAIzx4AotAeAEbSHgDg0x4AetUeAB7XHgC42B4AUtoeAOzbHgCQ3R4AKt8eAMTgHgBe4h4AAuQeAJzlHgA25x4A0OgeAHTqHgAO7B4AqO0eAELvHgDm8B4AgPIeABr0HgC09R4ATvceAPL4HgCM+h4AJvweAMD9HgBk/x4A/gAfAJgCHwAyBB8AzAUfAHAHHwAKCR8ApAofAEgMHwDiDR8AfA8fABYRHwC6Eh8AVBQfAO4VHwCIFx8ALBkfAMYaHwBgHB8A+h0fAJ4fHwA4IR8A0iIfAGwkHwAQJh8AqicfAEQpHwDoKh8AgiwfABwuHwC2Lx8AWjEfAPQyHwCONB8AKDYfAMw3HwBmOR8AADsfAJo8HwA+Ph8A2D8fAHJBHwAMQx8AsEQfAEpGHwDkRx8AfkkfACJLHwC8TB8AVk4fAPBPHwCUUR8ALlMfAMhUHwBiVh8ABlgfAKBZHwA6Wx8A1FwfAHheHwASYB8ArGEfAEZjHwDgZB8AhGYfAB5oHwC4aR8AUmsfAPZsHwCQbh8AKnAfAMRxHwBocx8AAnUfAJx2HwA2eB8A2nkfAHR7HwAOfR8AqH4fAEyAHwDmgR8AgIMfACSFHwC+hh8AWIgfAPKJHwCWix8AMI0fAMqOHwBkkB8A/pEfAKKTHwA8lR8A1pYfAHCYHwAUmh8ArpsfAEidHwDinh8AhqAfACCiHwC6ox8AVKUfAPimHwCSqB8ALKofAMarHwBqrR8ABK8fAJ6wHwA4sh8A3LMfAHa1HwAQtx8AtLgfAE66HwDoux8Agr0fACa/HwDAwB8AWsIfAPTDHwCYxR8AMscfAMzIHwBmyh8ACswfAKTNHwA+zx8A2NAfAHzSHwAW1B8AsNUfAFTXHwDu2B8AiNofACLcHwC83R8AYN8fAPrgHwCU4h8ALuQfANLlHwBs5x8ABukfAKDqHwBE7B8A3u0fAHjvHwAS8R8ArPIfAFD0HwDq9R8AhPcfAB75HwDC+h8AXPwfAPb9HwCQ/x8ANAEgAM4CIABoBCAAAgYgAKYHIABACSAA2gogAH4MIAAYDiAAsg8gAEwRIADwEiAAihQgACQWIAC+FyAAYhkgAPwaIACWHCAAMB4gANQfIABuISAACCMgAKIkIABGJiAA4CcgAHopIAAeKyAAuCwgAFIuIADsLyAAkDEgACozIADENCAAXjYgAAI4IACcOSAANjsgANA8IABqPiAADkAgAKhBIABCQyAA3EQgAIBGIAAaSCAAtEkgAE5LIADyTCAAjE4gACZQIADAUSAAWlMgAP5UIACYViAAMlggANZZIABwWyAACl0gAKReIABIYCAA4mEgAHxjIAAWZSAAumYgAFRoIADuaSAAiGsgACxtIADGbiAAYHAgAPpxIACecyAAOHUgANJ2IAB2eCAAEHogAKp7IABEfSAA6H4gAIKAIAAcgiAAtoMgAFqFIAD0hiAAjoggACiKIADMiyAAZo0gAACPIACakCAAPpIgANiTIABylSAADJcgALCYIABKmiAA5JsgAH6dIAAYnyAAvKAgAFaiIADwoyAAiqUgAC6nIADIqCAAYqogAPyrIACgrSAAOq8gANSwIABusiAAErQgAKy1IABGtyAA4LggAIS6IAAevCAAuL0gAFK/IAD2wCAAkMIgACrEIADExSAAaMcgAALJIACcyiAANswgANrNIAB0zyAADtEgALLSIABM1CAA5tUgAIDXIAAk2SAAvtogAFjcIADy3SAAjN8gADDhIADK4iAAZOQgAP7lIACi5yAAPOkgANbqIABw7CAAFO4gAK7vIABI8SAA4vIgAIb0IAAg9iAAuvcgAFT5IAD4+iAAkvwgACz+IADQ/yAAagEhAAQDIQCeBCEAQgYhANwHIQB2CSEAEAshALQMIQBODiEA6A8hAIIRIQAmEyEAwBQhAFoWIQD0FyEAmBkhADIbIQDMHCEAZh4hAAogIQCkISEAPiMhANgkIQB8JiEAFighALApIQBKKyEA7iwhAIguIQAiMCEAvDEhAFYzIQD6NCEAlDYhAC44IQDIOSEAbDshAAY9IQCgPiEAOkAhAN5BIQB4QyEAEkUhAKxGIQBQSCEA6kkhAIRLIQAeTSEAwk4hAFxQIQD2USEAmlMhADRVIQDOViEAaFghAAxaIQCmWyEAQF0hANpeIQB+YCEAGGIhALJjIQBMZSEA8GYhAIpoIQAkaiEAvmshAGJtIQD8biEAlnAhADpyIQDUcyEAbnUhAAh3IQCseCEARnohAOB7IQB6fSEAFH8hALiAIQBSgiEA7IMhAIaFIQAqhyEAxIghAF6KIQD4iyEAnI0hADaPIQDQkCEAapIhAASUIQColSEAQpchANyYIQB2miEAGpwhALSdIQBOnyEA8qAhAIyiIQAmpCEAwKUhAGSnIQD+qCEAmKohADKsIQDWrSEAcK8hAAqxIQCksiEASLQhAOK1IQB8tyEAFrkhALq6IQBUvCEA7r0hAJK/IQAswSEAxsIhAGDEIQAExiEAnschADjJIQDSyiEAdswhABDOIQCqzyEARNEhAOjSIQCC1CEAHNYhALbXIQBa2SEA9NohAI7cIQAo3iEAzN8hAGbhIQAA4yEAmuQhADTmIQDY5yEAcukhAAzrIQCm7CEASu4hAOTvIQB+8SEAGPMhALz0IQBW9iEA8PchAIr5IQAu+yEAyPwhAGL+IQD8/yEAoAEiADoDIgDUBCIAbgYiABIIIgCsCSIARgsiAOAMIgCEDiIAHhAiALgRIgBSEyIA9hQiAJAWIgAqGCIAzhkiAGgbIgACHSIAnB4iAEAgIgDaISIAdCMiAA4lIgCyJiIATCgiAOYpIgCAKyIAJC0iAL4uIgBYMCIA8jEiAIwzIgAwNSIAyjYiAGQ4IgD+OSIAojsiADw9IgDWPiIAcEAiABRCIgCuQyIASEUiAOJGIgCGSCIAIEoiALpLIgBUTSIA+E4iAJJQIgAsUiIA0FMiAGpVIgAEVyIAnlgiAEJaIgDcWyIAdl0iABBfIgC0YCIATmIiAOhjIgCCZSIAJmciAMBoIgBaaiIA9GsiAJhtIgAybyIAzHAiAGZyIgAKdCIApHUiAD53IgDYeCIAfHoiABZ8IgCwfSIASn8iAOSAIgCIgiIAIoQiALyFIgBWhyIA+ogiAJSKIgAujCIAyI0iAGyPIgAQkSIAqpIiAE6UIgDolSIAgpciACaZIgDAmiIAWpwiAPSdIgCYnyIAMqEiAMyiIgBmpCIACqYiAKSnIgA+qSIA2KoiAHysIgAWriIAsK8iAEqxIgDusiIAiLQiACK2IgC8tyIAYLkiAPq6IgCUvCIAOL4iANK/IgBswSIABsMiAKDEIgBExiIA3sciAHjJIgASyyIAtswiAFDOIgDqzyIAhNEiACjTIgDC1CIAXNYiAPbXIgCa2SIANNsiAM7cIgBo3iIADOAiAKbhIgBA4yIA2uQiAHTmIgAY6CIAsukiAEzrIgDm7CIAiu4iACTwIgC+8SIAWPMiAPz0IgCW9iIAMPgiANT5IgBu+yIACP0iAKL+IgBGACMA4AEjAHoDIwAUBSMAuAYjAFIIIwDsCSMAhgsjACoNIwDEDiMAXhAjAAISIwCcEyMANhUjANAWIwB0GCMADhojAKgbIwBCHSMA5h4jAIAgIwAaIiMAtCMjAE4lIwDyJiMAjCgjACYqIwDAKyMAZC0jAP4uIwCYMCMAMjIjANYzIwBwNSMACjcjAKQ4IwBIOiMA4jsjAHw9IwAWPyMAsEAjAFRCIwDuQyMAiEUjACxHIwDGSCMAYEojAPpLIwCeTSMAOE8jANJQIwBsUiMAEFQjAKpVIwBEVyMA3lgjAIJaIwAcXCMAtl0jAFBfIwD0YCMAjmIjAChkIwDMZSMAZmcjAABpIwCaaiMAPmwjANhtIwBybyMADHEjALByIwBKdCMA5HUjAH53IwAieSMAvHojAFZ8IwDwfSMAin8jAC6BIwDIgiMAYoQjAPyFIwCghyMAOokjANSKIwB4jCMAEo4jAKyPIwBGkSMA6pIjAISUIwAeliMAuJcjAFyZIwD2miMAkJwjACqeIwDOnyMAaKEjAAKjIwCcpCMAQKYjANqnIwB0qSMADqsjALKsIwBMriMA5q8jAICxIwAksyMAvrQjAFi2IwDytyMAjLkjADC7IwDKvCMAZL4jAP6/IwCiwSMAPMMjANbEIwBwxiMAFMgjAK7JIwBIyyMA4swjAIbOIwAg0CMAutEjAFTTIwD41CMAktYjACzYIwDQ2SMAatsjAATdIwCe3iMAQuAjANzhIwB24yMAEOUjALTmIwBO6CMA6OkjAILrIwAm7SMAwO4jAFrwIwD08SMAmPMjADL1IwDM9iMAZvgjAAr6IwCk+yMAPv0jAOL+IwB8ACQAFgIkALADJABKBSQA7gYkAIgIJAAiCiQAvAskAGANJAD6DiQAlBAkAC4SJADSEyQAbBUkAAYXJACgGCQAOhokAN4bJAB4HSQAEh8kAKwgJABQIiQA6iMkAIQlJAAeJyQAwigkAFwqJAD2KyQAmi0kADQvJADOMCQAaDIkAAw0JACmNSQAQDckANo4JAB+OiQAGDwkALI9JABMPyQA8EAkAIpCJAAkRCQAvkUkAGJHJAD8SCQAlkokADpMJADUTSQAbk8kAAhRJACsUiQARlQkAOBVJAB6VyQAFFkkALhaJABSXCQA7F0kAIZfJAAqYSQAxGIkAF5kJAD4ZSQAnGckADZpJADaaiQAdGwkABhuJACybyQATHEkAPByJACKdCQAJHYkAL53JABieSQA/HokAJZ8JAAwfiQA1H8kAG6BJAAIgyQAooQkAEaGJADghyQAeokkAB6LJAC4jCQAUo4kAOyPJACQkSQAKpMkAMSUJABeliQAApgkAJyZJAA2myQA0JwkAHSeJAAOoCQAqKEkAEKjJADcpCQAgKYkABqoJAC0qSQATqskAPKsJACMriQAJrAkAMCxJABksyQA/rQkAJi2JAAyuCQA1rkkAHC7JAAKvSQApL4kAEjAJADiwSQAhsMkACrFJADExiQAXsgkAPjJJACcyyQANs0kANDOJAB00CQADtIkAKjTJABC1SQA3NYkAIDYJAAa2iQAtNskAE7dJADy3iQAjOAkACbiJADA4yQAZOUkAP7mJACY6CQAMuokANbrJABw7SQACu8kAKTwJABI8iQA4vMkAHz1JAAW9yQAuvgkAFT6JADu+yQAiP0kACz/JADGACUAYAIlAAQEJQCeBSUAOAclANIIJQB2CiUAEAwlAKoNJQBEDyUA6BAlAIISJQAcFCUAthUlAFoXJQD0GCUAjholACgcJQDMHSUAZh8lAAAhJQCaIiUAPiQlANglJQByJyUADCklALAqJQBKLCUA5C0lAH4vJQAiMSUAvDIlAFY0JQDwNSUAijclAC45JQDIOiUAYjwlAPw9JQCgPyUAOkElANRCJQBuRCUAEkYlAKxHJQBGSSUA4EolAIRMJQAeTiUAuE8lAFJRJQD2UiUAkFQlACpWJQDOVyUAaFklAAJbJQCcXCUAQF4lANpfJQB0YSUADmMlALJkJQBMZiUA5mclAIBpJQAkayUAvmwlAFhuJQDybyUAlnElADBzJQDKdCUAZHYlAAh4JQCieSUAPHslANZ8JQB6fiUAFIAlAK6BJQBIgyUA7IQlAIaGJQAgiCUAuoklAF6LJQD4jCUAko4lACyQJQDGkSUAapMlAASVJQCeliUAOJglANyZJQB2myUAEJ0lAKqeJQBOoCUA6KElAIKjJQAcpSUAwKYlAFqoJQD0qSUAmKslADKtJQDMriUAZrAlAAqyJQCksyUAPrUlANi2JQB8uCUAFrolALC7JQBKvSUA7r4lAIjAJQAiwiUAvMMlAGDFJQD6xiUAlMglAC7KJQDSyyUAbM0lAAbPJQCq0CUARNIlAN7TJQB41SUAHNclALbYJQBQ2iUA6tslAITdJQAo3yUAwuAlAFziJQD24yUAmuUlADTnJQDO6CUAaOolAAzsJQCm7SUAQO8lANrwJQB08iUAGPQlALL1JQBM9yUA5vglAIr6JQAk/CUAvv0lAGL/JQD8ACYAlgImADAEJgDUBSYAbgcmAAgJJgCiCiYARgwmAOANJgB6DyYAFBEmALgSJgBSFCYA7BUmAIYXJgAqGSYAxBomAF4cJgD4HSYAnB8mADYhJgDQIiYAaiQmAA4mJgCoJyYAQikmANwqJgCALCYAGi4mALQvJgBOMSYA8jImAIw0JgAmNiYAwDcmAGQ5JgD+OiYAmDwmADI+JgDWPyYAcEEmAApDJgCkRCYASEYmAOJHJgB8SSYAIEsmALpMJgBUTiYA7k8mAJJRJgAsUyYAxlQmAGBWJgAEWCYAnlkmADhbJgDSXCYAdl4mABBgJgCqYSYARGMmAOhkJgCCZiYAHGgmALZpJgBQayYA9GwmAI5uJgAocCYAwnEmAGZzJgAAdSYAmnYmADR4JgDYeSYAcnsmAAx9JgCmfiYASoAmAOSBJgB+gyYAGIUmALyGJgBWiCYA8IkmAIqLJgAujSYAyI4mAGKQJgD8kSYAoJMmADqVJgDUliYAbpgmABKaJgCsmyYARp0mAOqeJgCEoCYAHqImALijJgBcpSYA9qYmAJCoJgAqqiYAzqsmAGitJgACryYAnLAmAECyJgDasyYAdLUmAA63JgCyuCYATLomAOa7JgCAvSYAJL8mAL7AJgBYwiYA8sMmAJbFJgAwxyYAysgmAGTKJgAIzCYAos0mADzPJgDW0CYAcNImABTUJgCu1SYASNcmAOLYJgCG2iYAINwmALrdJgBU3yYA+OAmAJLiJgAs5CYAxuUmAGrnJgAE6SYAnuomADjsJgDc7SYAdu8mABDxJgC08iYATvQmAOj1JgCC9yYAJvkmAMD6JgBa/CYA9P0mAJj/JgAyAScAzAInAGYEJwAKBicApAcnAD4JJwDYCicAfAwnABYOJwCwDycAShEnAO4SJwCIFCcAIhYnAMYXJwBgGScA+honAJQcJwAuHicA0h8nAGwhJwAGIycAoCQnAEQmJwDeJycAeCknABIrJwC2LCcAUC4nAOovJwCEMScAKDMnAMI0JwBcNicA9jcnAJA5JwA0OycAzjwnAGg+JwACQCcApkEnAEBDJwDaRCcAfkYnABhIJwCySScATEsnAPBMJwCKTicAJFAnAL5RJwBiUycA/FQnAJZWJwAwWCcA1FknAG5bJwAIXScAol4nAEZgJwDgYScAemMnABRlJwC4ZicAUmgnAOxpJwCGaycAIG0nAMRuJwBecCcA+HEnAJxzJwA2dScA0HYnAGp4JwAOeicAqHsnAEJ9JwDcficAgIAnABqCJwC0gycAToUnAPKGJwCMiCcAJoonAMqLJwBkjScA/o4nAJiQJwA8kicA1pMnAHCVJwAKlycArpgnAEiaJwDimycAfJ0nACCfJwC6oCcAVKInAO6jJwCSpScALKcnAMaoJwBgqicA+qsnAJ6tJwA4rycA0rAnAGyyJwAQtCcAqrUnAES3JwDeuCcAgronABy8JwC2vScAUL8nAPTAJwCOwicAKMQnAMLFJwBmxycAAMknAJrKJwA0zCcA2M0nAHLPJwAM0ScAptInAErUJwDk1ScAftcnABjZJwC82icAVtwnAPDdJwCK3ycALuEnAMjiJwBi5CcABuYnAKDnJwA66ScA1OonAHjsJwAS7icArO8nAEbxJwDq8icAhPQnAB72JwC49ycAXPknAPb6JwCQ/CcAKv4nAM7/JwBoASgAAgMoAJwEKABABigA2gcoAHQJKAAOCygAsgwoAEwOKADmDygAgBEoABoTKAC+FCgAWBYoAPIXKACMGSgAMBsoAMocKABkHigA/h8oAKIhKAA8IygA1iQoAHAmKAAUKCgArikoAEgrKADiLCgAhi4oACAwKAC6MSgAXjMoAPg0KACSNigALDgoANA5KABqOygABD0oAJ4+KABCQCgA3EEoAHZDKAAQRSgAtEYoAE5IKADoSSgAgksoACZNKADATigAWlAoAP5RKACYUygAMlUoAMxWKABwWCgAClooAKRbKAA+XSgA2F4oAHxgKAAWYigAsGMoAEplKADuZigAiGgoACJqKAC8aygAYG0oAPpuKACUcCgALnIoANJzKABsdSgABncoAKB4KAA6eigA3nsoAHh9KAASfygArIAoAFCCKADqgygAhIUoAB6HKADCiCgAXIooAPaLKACQjSgANI8oAM6QKABokigADJQoAKaVKABAlygA2pgoAH6aKAAYnCgAsp0oAEyfKADwoCgAiqIoACSkKADIpSgAYqcoAPyoKACWqigAMKwoANStKABurygACLEoAKKyKAA8tCgA4LUoAHq3KAAUuSgAuLooAFK8KADsvSgAhr8oACrBKADEwigAXsQoAPjFKACcxygANskoANDKKABqzCgADs4oAKjPKABC0SgA5tIoAIDUKAAa1igAtNcoAFjZKADy2igAjNwoACbeKADK3ygAZOEoAP7iKACY5CgAPOYoANbnKABw6SgACusoAKTsKABI7igA4u8oAHzxKAAW8ygAuvQoAFT2KADu9ygAiPkoACL7KADG/CgAYP4oAPr/KACeASkAOAMpANIEKQBsBikAEAgpAKoJKQBECykA3gwpAIIOKQAcECkAthEpAFATKQD0FCkAjhYpACgYKQDCGSkAZhspAAAdKQCaHikANCApANghKQByIykADCUpALAmKQBKKCkA5CkpAH4rKQAiLSkAvC4pAFYwKQDwMSkAlDMpAC41KQDINikAYjgpAAY6KQCgOykAOj0pANQ+KQB4QCkAEkIpAKxDKQBGRSkA4EYpAIRIKQAeSikAuEspAFJNKQD2TikAkFApACpSKQDEUykAaFUpAAJXKQCcWCkANlopANpbKQB0XSkADl8pAKhgKQBMYikA5mMpAIBlKQAaZykAvmgpAFhqKQDyaykAjG0pADBvKQDKcCkAZHIpAAh0KQCidSkAPHcpANZ4KQB6eikAFHwpAK59KQBIfykA7IApAIaCKQAghCkAuoUpAF6HKQD4iCkAkoopACyMKQDQjSkAao8pAASRKQCekikAQpQpANyVKQB2lykAEJkpAKqaKQBOnCkA6J0pAIKfKQAmoSkAwKIpAFqkKQD0pSkAjqcpADKpKQDMqikAZqwpAACuKQCkrykAPrEpANiyKQBytCkAFrYpALC3KQBKuSkA5LopAIi8KQAivikAvL8pAGDBKQD6wikAlMQpAC7GKQDSxykAbMkpAAbLKQCgzCkARM4pAN7PKQB40SkAEtMpALbUKQBQ1ikA6tcpAI7ZKQAo2ykAwtwpAFzeKQD23ykAmuEpADTjKQDO5CkAaOYpAAzoKQCm6SkAQOspANrsKQB+7ikAGPApALLxKQBM8ykA8PQpAIr2KQAk+CkAvvkpAGL7KQD8/CkAlv4pADAAKgDUASoAbgMqAAgFKgCsBioARggqAOAJKgB6CyoAHg0qALgOKgBSECoA7BEqAIYTKgAqFSoAxBYqAF4YKgD4GSoAnBsqADYdKgDQHioAaiAqAA4iKgCoIyoAQiUqANwmKgB2KCoAGioqALQrKgBOLSoA6C4qAIwwKgAmMioAwDMqAFo1KgD+NioAmDgqADI6KgDWOyoAcD0qAAo/KgCkQCoASEIqAOJDKgB8RSoAFkcqALpIKgBUSioA7ksqAIhNKgAsTyoAxlAqAGBSKgD6UyoAnlUqADhXKgDSWCoAdloqABBcKgCqXSoARF8qAOhgKgCCYioAHGQqALZlKgBaZyoA9GgqAI5qKgAobCoAzG0qAGZvKgAAcSoAmnIqAD50KgDYdSoAcncqAAx5KgCmeioASnwqAOR9KgB+fyoAGIEqALyCKgBWhCoA8IUqAIqHKgAuiSoAyIoqAGKMKgD8jSoAoI8qADqRKgDUkioAbpQqABKWKgCslyoARpkqAOCaKgCEnCoAHp4qALifKgBSoSoA9qIqAJCkKgAqpioAxKcqAGipKgACqyoAnKwqAECuKgDaryoAdLEqAA6zKgCytCoATLYqAOa3KgCAuSoAJLsqAL68KgBYvioA8r8qAJbBKgAwwyoAysQqAGTGKgAIyCoAoskqADzLKgDWzCoAes4qABTQKgCu0SoASNMqAOzUKgCG1ioAINgqALrZKgBe2yoA+NwqAJLeKgAs4CoAxuEqAGrjKgAE5SoAnuYqADjoKgDc6SoAdusqABDtKgCq7ioATvAqAOjxKgCC8yoAHPUqAMD2KgBa+CoA9PkqAI77KgAy/SoAzP4qAGYAKwAAAisApAMrAD4FKwDYBisAcggrABYKKwCwCysASg0rAO4OKwCIECsAIhIrALwTKwBgFSsA+hYrAJQYKwAuGisA0hsrAGwdKwAGHysAoCArAEQiKwDeIysAeCUrABInKwC2KCsAUCorAOorKwCOLSsAKC8rAMIwKwBcMisA9jMrAJo1KwA0NysAzjgrAGg6KwAMPCsApj0rAEA/KwDaQCsAfkIrABhEKwCyRSsATEcrAPBIKwCKSisAJEwrAL5NKwBiTysA/FArAJZSKwAwVCsA1FUrAG5XKwAIWSsArForAEZcKwDgXSsAel8rAB5hKwC4YisAUmQrAOxlKwCGZysAKmkrAMRqKwBebCsA+G0rAJxvKwA2cSsA0HIrAGp0KwAOdisAqHcrAEJ5KwDceisAdnwrABp+KwC0fysAToErAOiCKwCMhCsAJoYrAMCHKwBkiSsA/oorAJiMKwAyjisA1o8rAHCRKwAKkysApJQrAEiWKwDilysAfJkrABabKwC6nCsAVJ4rAO6fKwCSoSsALKMrAMakKwBgpisABKgrAJ6pKwA4qysA0qwrAHauKwAQsCsAqrErAESzKwDotCsAgrYrABy4KwC2uSsAWrsrAPS8KwCOvisAKMArAMLBKwBmwysAAMUrAJrGKwA0yCsA2MkrAHLLKwAMzSsAps4rAErQKwDk0SsAftMrABjVKwC81isAVtgrAPDZKwCK2ysALt0rAMjeKwBi4CsA/OErAKDjKwA65SsA1OYrAG7oKwAS6isArOsrAEbtKwDg7isAhPArAB7yKwC48ysAXPUrAPb2KwCQ+CsAKvorAM77KwBo/SsAAv8rAJwALABAAiwA2gMsAHQFLAAOBywAsggsAEwKLADmCywAgA0sACQPLAC+ECwAWBIsAPITLACWFSwAMBcsAMoYLABkGiwA/hssAKIdLAA8HywA1iAsAHAiLAAUJCwAriUsAEgnLADiKCwAhiosACAsLAC6LSwAVC8sAPgwLACSMiwALDQsAMY1LABqNywABDksAJ46LAA4PCwA3D0sAHY/LAAQQSwAqkIsAE5ELADoRSwAgkcsABxJLADASiwAWkwsAPRNLACYTywAMlEsAMxSLABmVCwAClYsAKRXLAA+WSwA2FosAHxcLAAWXiwAsF8sAEphLADuYiwAiGQsACJmLAC8ZywAYGksAPpqLACUbCwALm4sANJvLABscSwABnMsAKB0LABEdiwA3ncsAHh5LAASeywAtnwsAFB+LADqfywAhIEsAB6DLADChCwAXIYsAPaHLACQiSwANIssAM6MLABojiwAApAsAKaRLABAkywA2pQsAHSWLAAYmCwAspksAEybLADwnCwAip4sACSgLAC+oSwAYqMsAPykLACWpiwAMKgsANSpLABuqywACK0sAKKuLABGsCwA4LEsAHqzLAAUtSwArrYsAFK4LADsuSwAhrssACC9LADEviwAXsAsAPjBLACSwywANsUsANDGLABqyCwADsosAKjLLABCzSwA3M4sAIDQLAAa0iwAtNMsAE7VLADy1iwAjNgsACbaLADA2ywAZN0sAP7eLACY4CwAMuIsANbjLABw5SwACucsAK7oLABI6iwA4ussAHztLAAg7ywAuvAsAFTyLADu8ywAkvUsACz3LADG+CwAYPosAAT8LACe/SwAOP8sANIALQBsAi0AEAQtAKoFLQBEBy0A3ggtAIIKLQAcDC0Atg0tAFAPLQD0EC0AjhItACgULQDCFS0AXBctAAAZLQCaGi0ANBwtANgdLQByHy0ADCEtAKYiLQBKJC0A5CUtAH4nLQAYKS0AvCotAFYsLQDwLS0Aii8tAC4xLQDIMi0AYjQtAPw1LQCgNy0AOjktANQ6LQB4PC0AEj4tAKw/LQBGQS0A6kItAIRELQAeRi0AuEctAFxJLQD2Si0AkEwtACpOLQDOTy0AaFEtAAJTLQCcVC0AQFYtANpXLQB0WS0ADlstAKhcLQBMXi0A5l8tAIBhLQAaYy0AvmQtAFhmLQDyZy0AjGktADBrLQDKbC0AZG4tAP5vLQCicS0APHMtANZ0LQBwdi0AFHgtAK55LQBIey0A4nwtAIZ+LQAggC0AuoEtAFSDLQD4hC0AkoYtACyILQDGiS0AaostAASNLQCeji0AOJAtANyRLQB2ky0AEJUtALSWLQBOmC0A6JktAIKbLQAmnS0AwJ4tAFqgLQD0oS0AmKMtADKlLQDMpi0AZqgtAAqqLQCkqy0APq0tANiuLQB8sC0AFrItALCzLQBKtS0A7rYtAIi4LQAiui0AvLstAGC9LQD6vi0AlMAtAC7CLQDSwy0AbMUtAAbHLQCgyC0AOsotAN7LLQB4zS0AEs8tAKzQLQBQ0i0A6tMtAITVLQAe1y0AwtgtAFzaLQD22y0AkN0tADTfLQDO4C0AaOItAALkLQCm5S0AQOctANroLQB+6i0AGOwtALLtLQBM7y0A8PAtAIryLQAk9C0AvvUtAGL3LQD8+C0AlvotADD8LQDU/S0Abv8tAAgBLgCiAi4APAQuAOAFLgB6By4AFAkuAK4KLgBSDC4A7A0uAIYPLgAgES4AxBIuAF4ULgD4FS4AkhcuADYZLgDQGi4AahwuAA4eLgCoHy4AQiEuANwiLgCAJC4AGiYuALQnLgBOKS4A8iouAIwsLgAmLi4AwC8uAGQxLgD+Mi4AmDQuADI2LgDWNy4AcDkuAAo7LgCuPC4ASD4uAOI/LgB8QS4AIEMuALpELgBURi4A+EcuAJxJLgA2Sy4A0EwuAGpOLgAOUC4AqFEuAEJTLgDcVC4AgFYuABpYLgC0WS4ATlsuAOhcLgCMXi4AJmAuAMBhLgBaYy4A/mQuAJhmLgAyaC4A1mkuAHBrLgAKbS4ApG4uAEhwLgDicS4AfHMuABZ1LgC6di4AVHguAO55LgCIey4ALH0uAMZ+LgBggC4A+oEuAJ6DLgA4hS4A0oYuAHaILgAQii4AqosuAESNLgDoji4AgpAuABySLgC2ky4AWpUuAPSWLgCOmC4AKJouAMybLgBmnS4AAJ8uAJqgLgA+oi4A2KMuAHKlLgAMpy4ApqguAEqqLgDkqy4Afq0uABivLgC8sC4AVrIuAPCzLgCKtS4ALrcuAMi4LgBiui4A/LsuAKC9LgA6vy4A1MAuAG7CLgASxC4ArMUuAEbHLgDgyC4AhMouAB7MLgC4zS4AUs8uAPbQLgCQ0i4AKtQuAMTVLgBo1y4AAtkuAJzaLgA23C4A2t0uAHTfLgAO4S4AqOIuAEzkLgDm5S4AgOcuACTpLgC+6i4AWOwuAPLtLgCW7y4AMPEuAMryLgBk9C4ACPYuAKL3LgA8+S4A1vouAHr8LgAU/i4Arv8uAEgBLwDsAi8AhgQvACAGLwC6By8AXgkvAPgKLwCSDC8ALA4vAMYPLwBqES8ABBMvAJ4ULwA4Fi8A3BcvAHYZLwAQGy8AqhwvAE4eLwDoHy8AgiEvABwjLwDAJC8AWiYvAPQnLwCYKS8AMisvAMwsLwBmLi8AADAvAKQxLwA+My8A2DQvAHw2LwAWOC8AsDkvAEo7LwDuPC8AiD4vACJALwC8QS8AVkMvAPpELwCURi8ALkgvAMhJLwBsSy8ABk0vAKBOLwA6UC8A3lEvAHhTLwASVS8ArFYvAFBYLwDqWS8AhFsvAB5dLwDCXi8AXGAvAPZhLwCaYy8ANGUvAM5mLwBoaC8ADGovAKZrLwBAbS8A2m4vAH5wLwAYci8AsnMvAEx1LwDwdi8AingvACR6LwC+ey8AYn0vAPx+LwCWgC8AOoIvANSDLwBuhS8ACIcvAKKILwBGii8A4IsvAHqNLwAUjy8AuJAvAFKSLwDsky8AhpUvACqXLwDEmC8AXpovAPibLwCcnS8ANp8vANCgLwBqoi8ADqQvAKilLwBCpy8A3KgvAHaqLwAarC8AtK0vAE6vLwDosC8AjLIvACa0LwDAtS8AZLcvAP64LwCYui8AMrwvANa9LwBwvy8ACsEvAKTCLwBIxC8A4sUvAHzHLwAWyS8AusovAFTMLwDuzS8AiM8vACzRLwDG0i8AYNQvAATWLwCe1y8AONkvANLaLwB23C8AEN4vAKrfLwBE4S8A6OIvAILkLwAc5i8AtucvAFrpLwD06i8AjuwvACjuLwDC7y8AZvEvAADzLwCa9C8ANPYvANj3LwBy+S8ADPsvAKb8LwBK/i8A5P8vAH4BMAAYAzAAvAQwAFYGMADwBzAAigkwAC4LMADIDDAAYg4wAPwPMACgETAAOhMwANQUMABuFjAAEhgwAKwZMABGGzAA4BwwAIQeMAAeIDAAwiEwAGYjMAAAJTAAmiYwAD4oMADYKTAAciswAAwtMACwLjAASjAwAOQxMAB+MzAAIjUwALw2MABWODAA8DkwAJQ7MAAuPTAAyD4wAGJAMAD8QTAAoEMwADpFMADURjAAbkgwABJKMACsSzAARk0wAOBOMACEUDAAHlIwALhTMABSVTAA9lYwAJBYMAAqWjAAxFswAGhdMAACXzAAnGAwADZiMADaYzAAdGUwAA5nMACoaDAATGowAOZrMACAbTAAJG8wAL5wMABYcjAA8nMwAJZ1MAAwdzAAyngwAGR6MAAIfDAAon0wADx/MADWgDAAcIIwABSEMACuhTAASIcwAOKIMACGijAAIIwwALqNMABUjzAA+JAwAJKSMAAslDAA0JUwAGqXMAAEmTAAnpowAEKcMADcnTAAdp8wABChMAC0ojAATqQwAOilMACCpzAAJqkwAMCqMABarDAA9K0wAJivMAAysTAAzLIwAGa0MAAKtjAApLcwAD65MADYujAAfLwwABa+MACwvzAASsEwAO7CMACIxDAAIsYwALzHMABgyTAA+sowAJTMMAAuzjAAyM8wAGzRMAAG0zAAoNQwADrWMADe1zAAeNkwABLbMACs3DAAUN4wAOrfMACE4TAAHuMwAMLkMABc5jAA9ucwAJDpMAA06zAAzuwwAGjuMAAM8DAApvEwAEDzMADa9DAAfvYwABj4MACy+TAATPswAPD8MACK/jAAJAAxAL4BMQBiAzEA/AQxAJYGMQA6CDEA1AkxAG4LMQAIDTEArA4xAEYQMQDgETEAehMxAB4VMQC4FjEAUhgxAOwZMQCGGzEAKh0xAMQeMQBeIDEA+CExAJwjMQA2JTEA0CYxAGooMQAOKjEAqCsxAEItMQDcLjEAgDAxABoyMQC0MzEATjUxAOg2MQCMODEAJjoxAMA7MQBkPTEA/j4xAJhAMQAyQjEA1kMxAHBFMQAKRzEApEgxAEhKMQDiSzEAfE0xABZPMQC6UDEAVFIxAO5TMQCIVTEALFcxAMZYMQBgWjEABFwxAJ5dMQA4XzEA0mAxAHZiMQAQZDEAqmUxAERnMQDoaDEAgmoxABxsMQC2bTEAWm8xAPRwMQCOcjEAKHQxAMx1MQBmdzEAAHkxAJp6MQA+fDEA2H0xAHJ/MQAMgTEApoIxAEqEMQDkhTEAfocxABiJMQC8ijEAVowxAPCNMQCKjzEALpExAMiSMQBilDEA/JUxAKCXMQA6mTEA1JoxAG6cMQASnjEArJ8xAEahMQDgojEAhKQxAB6mMQC4pzEAUqkxAPaqMQCQrDEAKq4xAMSvMQBosTEAArMxAJy0MQA2tjEA2rcxAHS5MQAOuzEAsrwxAEy+MQDmvzEAgMExACTDMQC+xDEAWMYxAPLHMQCMyTEAMMsxAMrMMQBkzjEA/s8xAKLRMQA80zEA1tQxAHDWMQAU2DEArtkxAEjbMQDi3DEAht4xACDgMQC64TEAVOMxAPjkMQCS5jEALOgxAMbpMQBq6zEABO0xAJ7uMQBC8DEA3PExAHbzMQAQ9TEAtPYxAE74MQDo+TEAgvsxACb9MQDA/jEAWgAyAPQBMgCYAzIAMgUyAMwGMgBmCDIACgoyAKQLMgA+DTIA2A4yAHwQMgAWEjIAsBMyAEoVMgDuFjIAiBgyACIaMgC8GzIAYB0yAPoeMgCUIDIALiIyAMgjMgBsJTIABicyAKAoMgA6KjIA3isyAHgtMgASLzIArDAyAFAyMgDqMzIAhDUyAB43MgDCODIAXDoyAPY7MgCQPTIAND8yAM5AMgBoQjIAAkQyAKZFMgBARzIA2kgyAH5KMgAYTDIAsk0yAExPMgDwUDIAilIyACRUMgC+VTIAYlcyAPxYMgCWWjIAMFwyANRdMgBuXzIACGEyAKJiMgBGZDIA4GUyAHpnMgAeaTIAuGoyAFJsMgDsbTIAkG8yACpxMgDEcjIAXnQyAPh1MgCcdzIANnkyANB6MgBqfDIADn4yAKh/MgBCgTIA3IIyAICEMgAahjIAtIcyAE6JMgDyijIAjIwyACaOMgDAjzIAZJEyAP6SMgCYlDIAMpYyAMyXMgBwmTIACpsyAKScMgA+njIA4p8yAHyhMgAWozIAuqQyAFSmMgDupzIAiKkyACyrMgDGrDIAYK4yAPqvMgCesTIAOLMyANK0MgBstjIAELgyAKq5MgBEuzIA3rwyAIK+MgAcwDIAtsEyAFDDMgD0xDIAjsYyACjIMgDMyTIAZssyAADNMgCazjIAPtAyANjRMgBy0zIADNUyALDWMgBK2DIA5NkyAH7bMgAi3TIAvN4yAFbgMgDw4TIAlOMyAC7lMgDI5jIAYugyAPzpMgCg6zIAOu0yANTuMgBu8DIAEvIyAKzzMgBG9TIA4PYyAIT4MgAe+jIAuPsyAFL9MgD2/jIAkAAzACoCMwDEAzMAaAUzAAIHMwCcCDMANgozANoLMwB0DTMADg8zAKgQMwBMEjMA5hMzAIAVMwAaFzMAvhgzAFgaMwDyGzMAlh0zADAfMwDKIDMAZCIzAAgkMwCiJTMAPCczANYoMwB6KjMAFCwzAK4tMwBILzMA7DAzAIYyMwAgNDMAujUzAFQ3MwD4ODMAkjozACw8MwDGPTMAaj8zAARBMwCeQjMAOEQzANxFMwB2RzMAEEkzAKpKMwBOTDMA6E0zAIJPMwAcUTMAwFIzAFpUMwD0VTMAjlczADJZMwDMWjMAZlwzAApeMwCkXzMAPmEzANhiMwB8ZDMAFmYzALBnMwBKaTMA7mozAIhsMwAibjMAvG8zAGBxMwD6cjMAlHQzAC52MwDSdzMAbHkzAAZ7MwCgfDMARH4zAN5/MwB4gTMAEoMzALaEMwBQhjMA6oczAI6JMwAoizMAwowzAFyOMwD2jzMAmpEzADSTMwDOlDMAaJYzAAyYMwCmmTMAQJszANqcMwB+njMAGKAzALKhMwBMozMA8KQzAIqmMwAkqDMAvqkzAFirMwD8rDMAlq4zADCwMwDKsTMAbrMzAAi1MwCitjMAPLgzAOC5MwB6uzMAFL0zAK6+MwBSwDMA7MEzAIbDMwAqxTMAxMYzAF7IMwD4yTMAnMszADbNMwDQzjMAatAzAA7SMwCo0zMAQtUzANzWMwCA2DMAGtozALTbMwBO3TMA8t4zAIzgMwAm4jMAyuMzAGTlMwD+5jMAmOgzADzqMwDW6zMAcO0zAArvMwCk8DMASPIzAOLzMwB89TMAFvczALr4MwBU+jMA7vszAIj9MwAs/zMAxgA0AGACNAD6AzQAngU0ADgHNADSCDQAbAo0ABAMNACqDTQARA80AN4QNACCEjQAHBQ0ALYVNABQFzQA6hg0AI4aNAAoHDQAwh00AGYfNAAAITQAmiI0ADQkNADYJTQAcic0AAwpNACmKjQASiw0AOQtNAB+LzQAGDE0ALwyNABWNDQA8DU0AIo3NAAuOTQAyDo0AGI8NAAGPjQAoD80ADpBNADUQjQAeEQ0ABJGNACsRzQARkk0AOpKNACETDQAHk40ALhPNABcUTQA9lI0AJBUNAAqVjQAzlc0AGhZNAACWzQAnFw0ADZeNADaXzQAdGE0AA5jNACyZDQATGY0AOZnNACAaTQAGms0AL5sNABYbjQA8m80AJZxNAAwczQAynQ0AGR2NAAIeDQAonk0ADx7NADWfDQAen40ABSANACugTQASIM0AOyENACGhjQAIIg0ALqJNABeizQA+Iw0AJKONAAskDQA0JE0AGqTNAAElTQAnpY0AEKYNADcmTQAdps0ABCdNACqnjQATqA0AOihNACCozQAHKU0AMCmNABaqDQA9Kk0AI6rNAAyrTQAzK40AGawNAAAsjQApLM0AD61NADYtjQAcrg0ABa6NACwuzQASr00AO6+NACIwDQAIsI0ALzDNABgxTQA+sY0AJTINAAuyjQA0ss0AGzNNAAGzzQAoNA0AETSNADe0zQAeNU0ABLXNAC22DQAUNo0AOrbNACE3TQAKN80AMLgNABc4jQA9uM0AJrlNAA05zQAzug0AGjqNAAM7DQApu00AEDvNADa8DQAfvI0ABj0NACy9TQATPc0APD4NACK+jQAJPw0AL79NABY/zQA/AA1AJYCNQAwBDUAygU1AG4HNQAICTUAogo1ADwMNQDgDTUAeg81ABQRNQC4EjUAUhQ1AOwVNQCGFzUAKhk1AMQaNQBeHDUA+B01AJwfNQA2ITUA0CI1AGokNQAOJjUAqCc1AEIpNQDcKjUAgCw1ABouNQC0LzUAWDE1APIyNQCMNDUAJjY1AMo3NQBkOTUA/jo1AJg8NQAyPjUA1j81AHBBNQAKQzUApEQ1AEhGNQDiRzUAfEk1ABZLNQC6TDUAVE41AO5PNQCIUTUALFM1AMZUNQBgVjUA+lc1AJ5ZNQA4WzUA0lw1AGxeNQAGYDUAqmE1AERjNQDeZDUAeGY1ABxoNQC2aTUAUGs1AOpsNQCObjUAKHA1AMJxNQBmczUAAHU1AJp2NQA0eDUA2Hk1AHJ7NQAMfTUApn41AEqANQDkgTUAfoM1ABiFNQC8hjUAVog1APCJNQCUizUALo01AMiONQBikDUABpI1AKCTNQA6lTUA1JY1AHiYNQASmjUArJs1AEadNQDqnjUAhKA1AB6iNQC4ozUAUqU1APamNQCQqDUAKqo1AMSrNQBorTUAAq81AJywNQBAsjUA2rM1AHS1NQAYtzUAvLg1AFa6NQDwuzUAlL01AC6/NQDIwDUAYsI1AAbENQCgxTUAOsc1ANTINQB4yjUAEsw1AKzNNQBGzzUA6tA1AITSNQAe1DUAuNU1AFLXNQD22DUAkNo1ACrcNQDE3TUAaN81AALhNQCc4jUANuQ1ANrlNQB05zUADuk1AKjqNQBM7DUA5u01AIDvNQAa8TUAvvI1AFj0NQDy9TUAjPc1ADD5NQDK+jUAZPw1AP79NQCi/zUAPAE2ANYCNgBwBDYAFAY2AK4HNgBICTYA7Ao2AIYMNgAgDjYAug82AF4RNgD4EjYAkhQ2ACwWNgDQFzYAahk2AAQbNgCeHDYAQh42ANwfNgB2ITYAECM2ALQkNgBOJjYA6Cc2AIIpNgAmKzYAwCw2AFouNgD0LzYAmDE2ADIzNgDMNDYAZjY2AAo4NgCkOTYAPjs2ANg8NgByPjYAFkA2ALBBNgBKQzYA5EQ2AIhGNgAiSDYAvEk2AFZLNgD6TDYAlE42AC5QNgDIUTYAbFM2AAZVNgCgVjYAOlg2AN5ZNgB4WzYAEl02ALZeNgBQYDYA6mE2AIRjNgAoZTYAwmY2AFxoNgD2aTYAmms2ADRtNgDObjYAaHA2AAxyNgCmczYAQHU2AOR2NgB+eDYAGHo2ALJ7NgBMfTYA8H42AIqANgAkgjYAvoM2AGKFNgD8hjYAlog2ADCKNgDKizYAbo02AAiPNgCikDYAPJI2AOCTNgB6lTYAFJc2AK6YNgBSmjYA7Js2AIadNgAgnzYAxKA2AF6iNgD4ozYAkqU2ADanNgDQqDYAaqo2AA6sNgCorTYAQq82ANywNgCAsjYAGrQ2ALS1NgBOtzYA8rg2AIy6NgAmvDYAwL02AGS/NgD+wDYAmMI2ADLENgDWxTYAcMc2AArJNgCuyjYASMw2AOLNNgB8zzYAINE2ALrSNgBU1DYA7tU2AJLXNgAs2TYAxto2AGDcNgD63TYAnt82ADjhNgDS4jYAbOQ2ABDmNgCq5zYAROk2AN7qNgCC7DYAHO42ALbvNgBQ8TYA9PI2AI70NgAo9jYAwvc2AGb5NgAA+zYAmvw2ADT+NgDY/zYAcgE3AAwDNwCwBDcASgY3AOQHNwB+CTcAIgs3ALwMNwBWDjcA8A83AJQRNwAuEzcAyBQ3AGIWNwAGGDcAoBk3ADobNwDUHDcAeB43ABIgNwCsITcARiM3AOAkNwCEJjcAHig3ALgpNwBSKzcA9iw3AJAuNwAqMDcAxDE3AGgzNwACNTcAnDY3ADY4NwDaOTcAdDs3AA49NwCoPjcATEA3AOZBNwCAQzcAGkU3AL5GNwBYSDcA8kk3AIxLNwAwTTcAyk43AGRQNwAIUjcAolM3ADxVNwDWVjcAelg3ABRaNwCuWzcASF03AOxeNwCGYDcAIGI3ALpjNwBeZTcA+GY3AJJoNwAsajcA0Gs3AGptNwAEbzcAnnA3AEJyNwDcczcAdnU3ABB3NwC0eDcATno3AOh7NwCCfTcAHH83AMCANwBagjcA9IM3AI6FNwAyhzcAzIg3AGaKNwAAjDcApI03AD6PNwDYkDcAcpI3ABaUNwCwlTcASpc3AOSYNwCImjcAIpw3ALydNwBWnzcA+qA3AJSiNwAupDcA0qU3AGynNwAGqTcAoKo3AESsNwDerTcAeK83ABKxNwC2sjcAULQ3AOq1NwCEtzcAKLk3AMK6NwBcvDcA9r03AJq/NwA0wTcAzsI3AGjENwAMxjcApsc3AEDJNwDayjcAfsw3ABjONwCyzzcATNE3APDSNwCK1DcAJNY3AL7XNwBY2TcA/No3AJbcNwAw3jcAyt83AG7hNwAI4zcAouQ3ADzmNwDg5zcAeuk3ABTrNwCu7DcAUu43AOzvNwCG8TcAIPM3AMT0NwBe9jcA+Pc3AJz5NwA2+zcA0Pw3AGr+NwAOADgAqAE4AEIDOADcBDgAgAY4ABoIOAC0CTgATgs4APIMOACMDjgAJhA4AMAROABkEzgA/hQ4AJgWOAA8GDgA1hk4AHAbOAAKHTgArh44AEggOADiITgAfCM4ABYlOAC6JjgAVCg4AO4pOACIKzgALC04AMYuOABgMDgA+jE4AJ4zOAA4NTgA0jY4AGw4OAAQOjgAqjs4AEQ9OADePjgAeEA4ABxCOAC2QzgAUEU4AOpGOACOSDgAKEo4AMJLOABcTTgAAE84AJpQOAA+UjgA2FM4AHJVOAAMVzgAplg4AEpaOADkWzgAfl04ABhfOAC8YDgAVmI4APBjOACKZTgALmc4AMhoOABiajgA/Gs4AKBtOAA6bzgA1HA4AG5yOAAIdDgArHU4AEZ3OADgeDgAhHo4AB58OAC4fTgAUn84APaAOACQgjgAKoQ4AMSFOABohzgAAok4AJyKOAA2jDgA2o04AHSPOAAOkTgAspI4AEyUOADmlTgAgJc4ACSZOAC+mjgAWJw4APKdOACWnzgAMKE4AMqiOABkpDgACKY4AKKnOAA8qTgA1qo4AHqsOAAUrjgArq84AEixOADssjgAhrQ4ACC2OAC6tzgAXrk4APi6OACSvDgALL44ANC/OABqwTgABMM4AJ7EOAA4xjgA3Mc4AHbJOAAQyzgAqsw4AE7OOADozzgAgtE4ABzTOADA1DgAWtY4APTXOACO2TgAMts4AMzcOABm3jgAAOA4AKThOAA+4zgA2OQ4AHLmOAAW6DgAsOk4AErrOADk7DgAiO44ACLwOAC88TgAYPM4APr0OACU9jgALvg4ANL5OABs+zgABv04AKD+OABEADkA3gE5AHgDOQASBTkAtgY5AFAIOQDqCTkAhAs5ACgNOQDCDjkAXBA5APYROQCaEzkANBU5AM4WOQBoGDkADBo5AKYbOQBAHTkA2h45AHQgOQAYIjkAsiM5AEwlOQDmJjkAiig5ACQqOQC+KzkAWC05APwuOQCWMDkAMDI5AMozOQBuNTkACDc5AKI4OQA8OjkA4Ds5AHo9OQAUPzkArkA5AFJCOQDsQzkAhkU5ACBHOQDESDkAXko5APhLOQCSTTkANk85ANBQOQBqUjkADlQ5AKhVOQBCVzkA3Fg5AIBaOQAaXDkAtF05AE5fOQDyYDkAjGI5ACZkOQDAZTkAZGc5AP5oOQCYajkAPGw5ANZtOQBwbzkACnE5AKRyOQBIdDkA4nU5AHx3OQAWeTkAuno5AFR8OQDufTkAiH85ACyBOQDGgjkAYIQ5APqFOQCehzkAOIk5ANKKOQBsjDkABo45AKqPOQBEkTkA3pI5AHiUOQAcljkAtpc5AFCZOQD0mjkAjpw5ACieOQDMnzkAZqE5AACjOQCapDkAPqY5ANinOQByqTkADKs5AKasOQBKrjkA5K85AH6xOQAYszkAvLQ5AFa2OQDwtzkAirk5AC67OQDIvDkAYr45APy/OQCgwTkAOsM5ANTEOQBuxjkACMg5AKzJOQBGyzkA4Mw5AITOOQAe0DkAuNE5AFLTOQD21DkAkNY5ACrYOQDE2TkAaNs5AALdOQCc3jkANuA5ANrhOQB04zkADuU5AKjmOQBM6DkA5uk5AIDrOQAk7TkAvu45AFjwOQDy8TkAlvM5ADD1OQDK9jkAZPg5AAj6OQCi+zkAPP05AOr+OQCEADoAHgI6ALgDOgBSBToA9gY6AJAIOgAqCjoAxAs6AGgNOgACDzoAnBA6ADYSOgDaEzoAdBU6AA4XOgCoGDoATBo6AOYbOgCAHToAGh86AL4gOgBYIjoA8iM6AIwlOgAwJzoAyig6AGQqOgD+KzoAoi06ADwvOgDWMDoAcDI6ABQ0OgCuNToASDc6AOw4OgCGOjoAIDw6ALo9OgBePzoA+EA6AJJCOgAsRDoA0EU6AGpHOgAESToAnko6AEJMOgDcTToAdk86ABBROgC0UjoATlQ6AOhVOgCCVzoAJlk6AMBaOgBaXDoA9F06AI5fOgAyYToAzGI6AGZkOgAAZjoApGc6AD5pOgDYajoAcmw6ABZuOgCwbzoASnE6AORyOgCIdDoAInY6ALx3OgBWeToA+no6AJR8OgAufjoA0n86AGyBOgAGgzoAoIQ6AESGOgDehzoAeIk6ABKLOgC2jDoAUI46AOqPOgCEkToAKJM6AMKUOgBcljoA9pc6AJqZOgA0mzoAzpw6AGieOgAMoDoApqE6AECjOgDapDoAfqY6ABioOgCyqToATKs6APCsOgCKrjoAJLA6AL6xOgBiszoA/LQ6AJa2OgAwuDoA1Lk6AG67OgAIvToAor46ADzAOgDgwToAesM6ABTFOgCuxjoAUsg6AOzJOgCGyzoAIM06AMTOOgBe0DoA+NE6AJzTOgA21ToA0NY6AGrYOgAO2joAqNs6AELdOgDc3joAgOA6ABriOgC04zoATuU6AOjmOgCM6DoAJuo6AMDrOgBa7ToA/u46AJjwOgAy8joAzPM6AHD1OgAK9zoApPg6AEj6OgDi+zoAfP06ABb/OgC6ADsAVAI7AO4DOwCIBTsALAc7AMYIOwBgCjsA+gs7AJ4NOwA4DzsA0hA7AGwSOwAQFDsAqhU7AEQXOwDoGDsAgho7ABwcOwC2HTsAWh87APQgOwCOIjsAKCQ7AMwlOwBmJzsAACk7AJoqOwA+LDsA2C07AHIvOwAMMTsApjI7AEo0OwDkNTsAfjc7ABg5OwC8OjsAVjw7APA9OwCKPzsALkE7AMhCOwBiRDsA/EU7AJZHOwA6STsA1Eo7AG5MOwAITjsArE87AEZROwDgUjsAhFQ7AB5WOwC4VzsAUlk7APZaOwCQXDsAKl47AMRfOwBoYTsAAmM7AJxkOwA2ZjsA2mc7AHRpOwAOazsAqGw7AExuOwDmbzsAgHE7ABpzOwC+dDsAWHY7APJ3OwCWeTsAMHs7AMp8OwBkfjsACIA7AKKBOwA8gzsA1oQ7AHqGOwAUiDsArok7AEiLOwDsjDsAho47ACCQOwC6kTsAVJM7APiUOwCSljsALJg7AMaZOwBqmzsABJ07AJ6eOwA4oDsA3KE7AHajOwAQpTsAqqY7AE6oOwDoqTsAgqs7ABytOwDArjsAWrA7APSxOwCOszsAMrU7AMy2OwBmuDsAALo7AKS7OwA+vTsA2L47AHzAOwAWwjsAsMM7AErFOwDuxjsAiMg7ACLKOwC8yzsAYM07APrOOwCU0DsALtI7ANLTOwBs1TsABtc7AKrYOwBO2jsA6Ns7AILdOwAm3zsAwOA7AFriOwD04zsAmOU7ADLnOwDM6DsAZuo7AADsOwCk7TsAPu87ANjwOwBy8jsAFvQ7ALD1OwBK9zsA5Pg7AIj6OwAi/DsAvP07AFb/OwD6ADwAlAI8AC4EPADIBTwAbAc8AAYJPACgCjwAOgw8AN4NPAB4DzwAEhE8ALYSPABQFDwA6hU8AIQXPAAoGTwAwho8AFwcPAD2HTwAmh88ADQhPADOIjwAaCQ8AAwmPACmJzwAQCk8AOQqPAB+LDwAGC48ALIvPABgMTwA+jI8AJQ0PAAuNjwA0jc8AGw5PAAGOzwAoDw8AEQ+PADePzwAeEE8ABJDPAC2RDwAUEY8AOpHPACOSTwAKEs8AMJMPABcTjwA9k88AJpRPAA0UzwAzlQ8AGhWPAAMWDwAplk8AEBbPADaXDwAfl48ABhgPACyYTwATGM8AOZkPACKZjwAJGg8AL5pPABYazwA/Gw8AJZuPAAwcDwAynE8AG5zPAAIdTwAonY8AEZ4PADgeTwAens8ABR9PAC4fjwAUoA8AOyBPACGgzwAKoU8AMSGPABeiDwA+Ik8AJyLPAA2jTwA0I48AHSQPAAOkjwAqJM8AEKVPADmljwAgJg8ABqaPAC0mzwAWJ08APKePACMoDwAJqI8AMqjPABkpTwA/qY8AJioPAA8qjwA1qs8AHCtPAAKrzwApLA8AEiyPADiszwAfLU8ABa3PAC6uDwAVLo8AO67PACIvTwALL88AMbAPABgwjwA+sM8AJ7FPAA4xzwA0sg8AGzKPAAQzDwAqs08AETPPADe0DwAgtI8ABzUPAC21TwAUNc8APTYPACO2jwAKNw8AMLdPABm3zwAAOE8AJriPAA+5DwA2OU8AHLnPAAM6TwAsOo8AErsPADk7TwAfu88ACLxPAC88jwAVvQ8APD1PACU9zwALvk8AMj6PABi/DwABv48AKD/PAA6AT0A1AI9AG4EPQASBj0ArAc9AEYJPQDgCj0AhAw9AB4OPQC4Dz0AUhE9APYSPQCQFD0AKhY9AMQXPQBoGT0AAhs9AJwcPQA2Hj0A2h89AHQhPQAOIz0AqCQ9AEwmPQDmJz0AgCk9ABorPQC+LD0AWC49APIvPQCWMT0AMDM9AMo0PQBkNj0ACDg9AKI5PQA8Oz0A1jw9AHo+PQAUQD0ArkE9AEhDPQDsRD0AhkY9ACBIPQC6ST0AXks9APhMPQCSTj0ALFA9ANBRPQBqUz0ABFU9AJ5WPQBCWD0A3Fk9AHZbPQAQXT0Aql49AE5gPQDoYT0AgmM9ABxlPQDAZj0AWmg9APRpPQCOaz0AMm09AMxuPQBmcD0AAHI9AKRzPQA+dT0A2HY9AHJ4PQAWej0AsHs9AEp9PQDkfj0AiIA9ACKCPQC8gz0AVoU9APqGPQCUiD0ALoo9ANKLPQBsjT0ABo89AKCQPQA6kj0A3pM9AHiVPQASlz0ArJg9AFCaPQDqmz0AhJ09AB6fPQDCoD0AXKI9APajPQCQpT0ANKc9AM6oPQBoqj0AAqw9AKatPQBArz0A2rA9AH6yPQAYtD0AsrU9AEy3PQDwuD0Airo9ACS8PQC+vT0AYr89APzAPQCWwj0AMMQ9ANTFPQBuxz0ACMk9AKLKPQBGzD0A4M09AHrPPQAU0T0AuNI9AFLUPQDs1T0AkNc9ACrZPQDE2j0AXtw9AALePQCc3z0ANuE9ANDiPQBq5D0ADuY9AKjnPQBC6T0A5uo9AIDsPQAa7j0AtO89AE7xPQDy8j0AjPQ9ACb2PQDA9z0AZPk9AP76PQCY/D0AMv49ANb/PQBwAT4ACgM+AKQEPgA+Bj4A4gc+AHwJPgAWCz4AsAw+AFQOPgDuDz4AiBE+ACwTPgDGFD4AYBY+APoXPgCeGT4AOBs+ANIcPgBsHj4AECA+AKohPgBEIz4A3iQ+AIImPgAcKD4Atik+AFArPgD0LD4Aji4+ACgwPgDMMT4AZjM+AAA1PgCaNj4APjg+ANg5PgByOz4ADD0+ALA+PgBKQD4A5EE+AH5DPgAiRT4AvEY+AFZIPgDwST4Aiks+AC5NPgDITj4AYlA+APxRPgCgUz4AOlU+ANRWPgBuWD4AElo+AKxbPgBGXT4A4F4+AIRgPgAeYj4AuGM+AFJlPgD2Zj4AkGg+ACpqPgDEaz4AaG0+AAJvPgCccD4ANnI+ANpzPgB0dT4ADnc+AKh4PgBMej4A5ns+AIB9PgAafz4AvoA+AFiCPgDygz4AjIU+ADCHPgDKiD4AZIo+AP6LPgCijT4API8+ANaQPgB6kj4AFJQ+AK6VPgBIlz4A7Jg+AIaaPgAgnD4Aup0+AF6fPgD4oD4AkqI+ACykPgDQpT4Aaqc+AASpPgCeqj4AQqw+ANytPgB2rz4AELE+ALSyPgBOtD4A6LU+AIK3PgAmuT4AwLo+AFq8PgD0vT4Ajr8+ADLBPgDMwj4AZsQ+AADGPgCkxz4APsk+ANjKPgB8zD4AFs4+ALDPPgBK0T4A5NI+AIjUPgAi1j4AvNc+AGDZPgD62j4AlNw+AC7ePgDS3z4AbOE+AAbjPgCg5D4AROY+AN7nPgB46T4AEus+ALbsPgBQ7j4A6u8+AITxPgAo8z4AwvQ+AFz2PgD29z4Amvk+ADT7PgDO/D4AaP4+AAIAPwCmAT8AQAM/ANoEPwB0Bj8AGAg/ALIJPwBMCz8A5gw/AIoOPwAkED8AvhE/AGITPwD8FD8AlhY/ADAYPwDUGT8Abhs/AAgdPwCiHj8ARiA/AOAhPwB6Iz8AFCU/ALgmPwBSKD8A7Ck/AIYrPwAqLT8AxC4/AF4wPwACMj8AnDM/ADY1PwDQNj8AdDg/AA46PwCoOz8AQj0/ANw+PwCAQD8AGkI/ALRDPwBORT8A8kY/AIxIPwAmSj8AwEs/AGRNPwD+Tj8AmFA/ADJSPwDWUz8AcFU/AApXPwCkWD8APlo/AOJbPwB8XT8AFl8/ALBgPwBUYj8A7mM/AIhlPwAiZz8Axmg/AGBqPwD6az8Anm0/ADhvPwDScD8AbHI/ABB0PwCqdT8ARHc/AN54PwCCej8AHHw/ALZ9PwBQfz8A9IA/AI6CPwAohD8AzIU/AGaHPwAAiT8Amoo/AD6MPwDYjT8Aco8/AAyRPwCwkj8ASpQ/AOSVPwB+lz8AGJk/ALyaPwBWnD8A8J0/AIqfPwAuoT8AyKI/AGKkPwD8pT8Alqc/ADqpPwDUqj8Abqw/ABKuPwCsrz8ARrE/AOCyPwCEtD8AHrY/ALi3PwBSuT8A9ro/AJC8PwAqvj8AxL8/AGjBPwACwz8AnMQ/ADbGPwDaxz8AdMk/AA7LPwCozD8ATM4/AObPPwCA0T8AJNM/AL7UPwBY1j8A8tc/AJbZPwAw2z8Aytw/AGTePwAI4D8AouE/ADzjPwDW5D8AeuY/ABToPwCu6T8ASOs/AOzsPwCG7j8AIPA/ALrxPwBe8z8A+PQ/AJL2PwAs+D8Axvk/AGr7PwAE/T8Anv4/ADgAQADcAUAAdgNAABAFQACqBkAATghAAOgJQACCC0AAHA1AAMAOQABaEEAA9BFAAI4TQAAyFUAAzBZAAGYYQAAAGkAApBtAAD4dQADiHkAAciBAABYiQACwI0AASiVAAO4mQACIKEAAIipAALwrQABgLUAA+i5AAJQwQAAuMkAAyDNAAGw1QAAGN0AAoDhAADo6QADeO0AAeD1AABI/QACsQEAAUEJAAOpDQACERUAAHkdAAMJIQABcSkAA9ktAAJBNQAA0T0AAzlBAAGhSQAAMVEAAplVAAEBXQADaWEAAflpAABhcQACyXUAATF9AAPBgQACKYkAAJGRAAL5lQABiZ0AA/GhAAJZqQAAwbEAA1G1AAG5vQAAIcUAAonJAAEZ0QADgdUAAendAABR5QAC4ekAAUnxAAOx9QACGf0AAKoFAAMSCQABehEAA+IVAAJyHQAA2iUAA0IpAAGqMQAAOjkAAqI9AAEKRQADckkAAdpRAABqWQAC0l0AATplAAOiaQACMnEAAJp5AAMCfQABaoUAA/qJAAJikQAAypkAAzKdAAHCpQAAKq0AApKxAAEiuQADir0AAfLFAABazQAC6tEAAVLZAAO63QACIuUAALLtAAMa8QABgvkAA+r9AAJ7BQAA4w0AA0sRAAGzGQAAQyEAAqslAAETLQADozEAAgs5AABzQQAC20UAAWtNAAPTUQACO1kAAKNhAAMzZQABm20AAAN1AAJreQAA+4EAA2OFAAHLjQAAM5UAApuZAAEroQADk6UAAfutAABjtQAC87kAAVvBAAPDxQACK80AALvVAAMj2QABi+EAA/PlAAJb7QAA6/UAA1P5AAG4AQQAIAkEArANBAEYFQQDgBkEAhAhBAB4KQQC4C0EAUg1BAPYOQQCQEEEAKhJBAMQTQQBoFUEAAhdBAJwYQQA2GkEA2htBAHQdQQAOH0EAqCBBAEwiQQDmI0EAgCVBACQnQQC+KEEAWCpBAPIrQQCWLUEAMC9BAMowQQBkMkEACDRBAKI1QQA8N0EA1jhBAHo6QQAUPEEArj1BAEg/QQDsQEEAhkJBACBEQQC6RUEAXkdBAPhIQQCSSkEALExBAMZNQQBqT0EABFFBAJ5SQQA4VEEA3FVBAHZXQQAQWUEAqlpBAE5cQQDoXUEAgl9BABxhQQDAYkEAWmRBAPRlQQCOZ0EAMmlBAMxqQQBmbEEACm5BAK5vQQBIcUEA7HJBAIZ0QQAgdkEAundBAFR5QQD4ekEAknxBACx+QQDGf0EAaoFBAASDQQCehEEAOIZBANyHQQB2iUEAEItBAKqMQQBOjkEA6I9BAIKRQQAck0EAwJRBAFqWQQD0l0EAjplBADKbQQDMnEEAZp5BAAqgQQCkoUEAPqNBANikQQB8pkEAFqhBALCpQQBKq0EA7qxBAIiuQQAisEEAvLFBAGCzQQD6tEEAlLZBAC64QQDSuUEAbLtBAAa9QQCgvkEARMBBAN7BQQB4w0EAEsVBALbGQQBQyEEA6slBAITLQQAozUEAws5BAFzQQQD20UEAkNNBADTVQQDO1kEAaNhBAALaQQCm20EAQN1BANreQQB04EEAGOJBALLjQQBM5UEA5uZBAIroQQAk6kEAvutBAGLtQQD87kEAlvBBADDyQQDU80EAbvVBAAj3QQCi+EEARvpBAOD7QQB6/UEAFP9BALgAQgBSAkIA7ANCAJAFQgAqB0IAxAhCAF4KQgD4C0IAnA1CADYPQgDQEEIAahJCAA4UQgCoFUIAQhdCANwYQgCAGkIAGhxCALQdQgBOH0IA6CBCAIwiQgAmJEIAwCVCAFonQgD+KEIAmCpCADIsQgDMLUIAcC9CAAoxQgCkMkIASDRCAOI1QgB8N0IAFjlCALo6QgBUPEIA7j1CAIg/QgAsQUIAxkJCAGBEQgD6RUIAnkdCADhJQgDSSkIAbExCABBOQgCqT0IARFFCAOhSQgCCVEIAHFZCALZXQgBaWUIA9FpCAI5cQgAoXkIAzF9CAGZhQgAAY0IAmmRCAD5mQgDYZ0IAcmlCAAxrQgCmbEIASm5CAORvQgB+cUIAGHNCALx0QgBWdkIA8HdCAIp5QgAue0IAyHxCAGJ+QgD8f0IAoIFCADqDQgDUhEIAboZCABKIQgCsiUIARotCAOCMQgCEjkIAHpBCALiRQgBSk0IA9pRCAJCWQgAqmEIAxJlCAGibQgACnUIAnJ5CADagQgDaoUIAdKNCAA6lQgCopkIATKhCAOapQgCAq0IAGq1CAL6uQgBYsEIA8rFCAIyzQgAwtUIAyrZCAGS4QgD+uUIAortCADy9QgDWvkIAcMBCABTCQgCuw0IASMVCAOLGQgCGyEIAIMpCALrLQgBUzUIA+M5CAJLQQgAs0kIAxtNCAGrVQgAE10IAnthCADjaQgDc20IAdt1CABDfQgCq4EIATuJCAOjjQgCC5UIAHOdCAMDoQgBa6kIA9OtCAJjtQgAy70IAzPBCAGbyQgAK9EIApPVCAD73QgDY+EIAfPpCABb8QgCw/UIASv9CAO4AQwCIAkMAIgRDALwFQwBgB0MA+ghDAJQKQwAuDEMA0g1DAGwPQwAGEUMAoBJDAEQUQwDeFUMAeBdDABIZQwC2GkMAUBxDAOodQwCEH0MAKCFDAMIiQwBcJEMA9iVDAJAnQwA0KUMAzipDAGgsQwACLkMApi9DAEAxQwDaMkMAdDRDABg2QwCyN0MATDlDAOY6QwCKPEMAJD5DAL4/QwBYQUMA/EJDAJZEQwAwRkMA1EdDAG5JQwAIS0MAokxDAEZOQwDgT0MAelFDABRTQwC4VEMAUlZDAOxXQwCGWUMAKltDAMRcQwBeXkMAAmBDAJxhQwA2Y0MA0GRDAGpmQwAOaEMAqGlDAEJrQwDcbEMAgG5DABpwQwC0cUMATnNDAPJ0QwCMdkMAJnhDAMB5QwBae0MA/nxDAJh+QwAygEMAzIFDAHCDQwAKhUMApIZDAD6IQwDiiUMAfItDABaNQwCwjkMAVJBDAO6RQwCIk0MALJVDAMaWQwBgmEMA+plDAJ6bQwA4nUMA0p5DAGygQwAQokMAqqNDAESlQwDepkMAgqhDAByqQwC2q0MAUK1DAPSuQwCOsEMAKLJDAMKzQwBmtUMAALdDAJq4QwA+ukMA2LtDAHK9QwAMv0MAsMBDAErCQwDkw0MAfsVDABjHQwC8yEMAVspDAPDLQwCKzUMALs9DAMjQQwBi0kMA/NNDAKDVQwA610MA1NhDAG7aQwAS3EMArN1DAEbfQwDg4EMAhOJDAB7kQwC45UMAUudDAOzoQwCQ6kMAKuxDAMTtQwBo70MAAvFDAJzyQwA29EMA2vVDAHT3QwAO+UMAqPpDAEz8QwDm/UMAgP9DABoBRAC+AkQAWAREAPIFRACMB0QAMAlEAMoKRABkDEQACA5EAKIPRAA8EUQA1hJEAHoURAAUFkQArhdEAEgZRADiGkQAhhxEACAeRAC6H0QAVCFEAPgiRACSJEQALCZEAMYnRABqKUQABCtEAJ4sRAA4LkQA3C9EAHYxRAAQM0QAqjREAE42RADoN0QAgjlEABw7RADAPEQAWj5EAPQ/RACOQUQAMkNEAMxERABmRkQAAEhEAKRJRAA+S0QA2ExEAHJORAAWUEQAsFFEAEpTRADuVEQAiFZEACJYRAC8WUQAYFtEAPpcRACUXkQALmBEANJhRABsY0QABmVEAKBmRABEaEQA3mlEAHhrRAASbUQAtm5EAFBwRADqcUQAhHNEACh1RADCdkQAXHhEAPZ5RACQe0QANH1EAM5+RABogEQAAoJEAKaDRABAhUQA2oZEAHSIRAAYikQAsotEAEyNRADmjkQAipBEACSSRAC+k0QAWJVEAPyWRACWmEQAMJpEAMqbRABunUQACJ9EAKKgRABGokQA4KNEAHqlRAAUp0QAuKhEAFKqRADsq0QAhq1EACqvRADEsEQAXrJEAPizRACctUQANrdEANC4RABqukQADrxEAKi9RABCv0QA3MBEAIDCRAAaxEQAtMVEAE7HRADyyEQAjMpEACbMRADAzUQAZM9EAP7QRACY0kQAMtREAMzVRABw10QACtlEAKTaRAA+3EQA4t1EAHzfRAAW4UQAsOJEAFTkRADu5UQAiOdEACLpRADG6kQAYOxEAPrtRACU70QAOPFEANLyRABs9EQAEPZEAKr3RABE+UQA3vpEAIL8RAAc/kQAtv9EAFABRQD0AkUAjgRFACgGRQDCB0UAZglFAAALRQCaDEUANA5FANgPRQByEUUADBNFALAURQBKFkUA5BdFAH4ZRQAiG0UAvBxFAFYeRQDwH0UAiiFFAC4jRQDIJEUAYiZFAPwnRQCgKUUAOitFANQsRQBuLkUAEjBFAKwxRQBGM0UA4DRFAHo2RQAeOEUAuDlFAFI7RQDsPEUAkD5FACpARQDEQUUAaENFAAJFRQCcRkUANkhFANpJRQB0S0UADk1FAKhORQBMUEUA5lFFAIBTRQAaVUUAvlZFAFhYRQDyWUUAlltFADBdRQDKXkUAZGBFAAhiRQCiY0UAPGVFANZmRQB6aEUAFGpFAK5rRQBIbUUA4m5FAIZwRQAgckUAunNFAF51RQD4dkUAknhFACx6RQDQe0UAan1FAAR/RQCegEUAQoJFANyDRQB2hUUAEIdFAKqIRQBOikUA6ItFAIKNRQAcj0UAwJBFAFqSRQD0k0UAmJVFADKXRQDMmEUAZppFAAqcRQCknUUAPp9FANigRQB8okUAFqRFALClRQBKp0UA5KhFAIiqRQAirEUAvK1FAGCvRQD6sEUAlLJFAC60RQDItUUAbLdFAAa5RQCgukUAOrxFAN69RQB4v0UAEsFFAKzCRQBQxEUA6sVFAITHRQAeyUUAwspFAFzMRQD2zUUAkM9FADTRRQDO0kUAaNRFAALWRQCm10UAQNlFANraRQB03EUAGN5FALLfRQBM4UUA5uJFAIrkRQAk5kUAvudFAFjpRQD86kUAluxFADDuRQDK70UAbvFFAAjzRQCi9EUAPPZFAOD3RQB6+UUAFPtFAK78RQBS/kUA7P9FAIYBRgAgA0YAxARGAF4GRgD4B0YAkglGADYLRgDQDEYAag5GAAQQRgCoEUYAQhNGANwURgB2FkYAGhhGALQZRgBOG0YA8hxGAIweRgAmIEYAwCFGAFojRgD+JEYAmCZGADIoRgDMKUYAcCtGAAotRgCkLkYASDBGAOIxRgB8M0YAFjVGALA2RgBUOEYA7jlGAIg7RgAsPUYAxj5GAGBARgD6QUYAnkNGADhFRgDSRkYAbEhGABBKRgCqS0YARE1GAN5ORgCCUEYAHFJGALZTRgBQVUYA9FZGAI5YRgAoWkYAzFtGAGZdRgAAX0YAmmBGADRiRgDYY0YAcmVGAAxnRgCwaEYASmpGAORrRgB+bUYAGG9GALxwRgBWckYA8HNGAJR1RgAud0YAyHhGAGJ6RgAGfEYAoH1GADp/RgDUgEYAboJGABKERgCshUYARodGAOqIRgCEikYAHoxGALiNRgBcj0YA9pBGAJCSRgAqlEYAxJVGAGiXRgACmUYAnJpGAECcRgDanUYAdJ9GAA6hRgCyokYATKRGAOalRgCAp0YAGqlGAL6qRgBYrEYA8q1GAJavRgAwsUYAyrJGAGS0RgD+tUYAordGADy5RgDWukYAcLxGABS+RgCuv0YASMFGAOLCRgCGxEYAIMZGALrHRgBUyUYA+MpGAJzMRgA2zkYA2s9GAHTRRgAO00YAstRGAEzWRgDm10YAgNlGABrbRgC03EYAYt5GAPzfRgCg4UYAOuNGANTkRgBu5kYAEuhGAKzpRgBG60YA6uxGAITuRgAe8EYAuPFGAFzzRgD29EYAkPZGACr4RgDO+UYAaPtGAAL9RgCc/kYANgBHANoBRwB0A0cADgVHAKgGRwBMCEcA5glHAIALRwAaDUcAvg5HAFgQRwDyEUcAjBNHADAVRwDKFkcAZBhHAP4ZRwCiG0cAPB1HANYeRwBwIEcAFCJHAK4jRwBIJUcA4iZHAIYoRwAgKkcAuitHAFQtRwD4LkcAkjBHACwyRwDGM0cAajVHAAQ3RwCeOEcAODpHANw7RwB2PUcAED9HAKpARwBOQkcA6ENHAIJFRwAcR0cAwEhHAFpKRwD0S0cAjk1HADJPRwDMUEcAZlJHAABURwCkVUcAPldHANhYRwByWkcAFlxHALBdRwBKX0cA5GBHAIhiRwAiZEcAvGVHAGBnRwD6aEcAnmpHAEJsRwDcbUcAdm9HABBxRwC0ckcATnRHAOh1RwCMd0cAMHlHAMp6RwBkfEcA/n1HAKJ/RwA8gUcA1oJHAHqERwAehkcAuIdHAFyJRwD2ikcAkIxHACqORwDYj0cAcpFHAAyTRwCmlEcASpZHAOSXRwB+mUcAIptHALycRwBWnkcA8J9HAJShRwA4o0cA0qRHAHamRwAQqEcAqqlHAESrRwDyrEcAjK5HACawRwDAsUcAZLNHAP60RwCYtkcAPLhHANa5RwBwu0cACr1HAK6+RwBIwEcA4sFHAHzDRwAgxUcAusZHAFTIRwDuyUcAkstHACzNRwDGzkcAYNBHAATSRwCo00cAQtVHANzWRwCA2EcAGtpHALTbRwBY3UcA8t5HAIzgRwAm4kcAyuNHAGTlRwD+5kcAmOhHADzqRwDW60cAcO1HAArvRwC48EcAUvJHAPbzRwCQ9UcAKvdHAMT4RwBy+kcADPxHAKb9RwBA/0cA5ABIAH4CSAAYBEgAsgVIAFYHSADwCEgAigpIACQMSADIDUgAYg9IAPwQSACWEkgAOhRIANQVSAB4F0gAHBlIALYaSABQHEgA6h1IAI4fSAAoIUgAwiJIAGYkSAAAJkgAmidIADQpSADYKkgAcixIAAwuSACmL0gASjFIAOQySAB+NEgAGDZIALw3SABMOUgA8DpIAIo8SAAuPkgAyD9IAGJBSAD8QkgAoERIADpGSADUR0gAbklIABJLSACsTEgARk5IAOBPSACEUUgAHlNIALhUSABSVkgA9ldIAJBZSAAqW0gAxFxIAGheSAACYEgAnGFIADZjSADQZEgAdGZIAA5oSACoaUgATGtIAOZsSACAbkgAGnBIAL5xSABYc0gA8nRIAIx2SAAweEgAynlIAGR7SAD+fEgAon5IADyASADWgUgAcINIABSFSACuhkgASIhIAOKJSAB8i0gAII1IALqOSABUkEgA+JFIAJKTSAAslUgAxpZIAGqYSAAEmkgAnptIADidSADSnkgAdqBIABCiSACqo0gATqVIAOimSACCqEgAHKpIAMCrSABarUgA9K5IAI6wSAAoskgAzLNIAGa1SAAAt0gAmrhIAD66SADYu0gAcr1IAAy/SACwwEgASsJIAOTDSAB+xUgAIsdIALzISABWykgA8MtIAJTNSAAuz0gAyNBIAGLSSAAG1EgAoNVIADrXSADe2EgAeNpIABLcSACs3UgAUN9IAOrgSACE4kgAHuRIAMLlSABc50gA9uhIAJDqSAA07EgAzu1IAGjvSAAC8UgApvJIAED0SADa9UgAdPdIABj5SACy+kgATPxIAOb9SACK/0gAJAFJAL4CSQBYBEkA8gVJAJYHSQAwCUkAygpJAGQMSQAIDkkAog9JADwRSQDWEkkAehRJABQWSQCuF0kASBlJAOwaSQCGHEkAIB5JALofSQBeIUkA+CJJAJIkSQA2JkkA0CdJAGopSQAEK0kAqCxJAEIuSQDcL0kAdjFJABozSQC0NEkATjZJAOg3SQCMOUkAJjtJAMA8SQBkPkkA/j9JAJhBSQAyQ0kA1kRJAHBGSQAKSEkApElJAD5LSQDiTEkAfE5JABZQSQCwUUkAVFNJAO5USQCIVkkAIlhJAMZZSQBgW0kA+lxJAJReSQAuYEkA0mFJAGxjSQAGZUkAoGZJAERoSQDeaUkAeGtJABxtSQC2bkkAUHBJAOpxSQCOc0kAKHVJAMJ2SQBceEkAAHpJAJp7SQA0fUkAzn5JAHKASQAMgkkApoNJAECFSQDkhkkAfohJABiKSQC8i0kAVo1JAAA</prop>
				<prop name="Temps">REFSWgAAXJMCAIBcjv9I4XoUrgc3QP0z9vFzN0CF61H/uB4FOUDD9Sj/XI8CO0BxPQrv16PwPP3zxT5AfewAAIWLQED2CADPwnVBQCgABwBCQHbu8kdDDQMwREA5AO7v8EVAH/7x/kVA1jcC4UZNBEc1A+dIfUAQAHA9yklARwJ7rkolA5VLQHtGArtMQOnyYE1ADwFwaz1OjQRPBQMiUP3z7ZWsBAVR/fN1UUBubwEK51GFA1pSHQNvy1JAKS4BWFNtBG9TQM3M7wA8VB0D26tUlQMdVe0DjFW2hQP6Vd0DaFZVA/G1Vi0EVyUDxVeVAy33WECkyADXk1hA3VIgAOvxWP3zJVm3QJqZVxAZWY0D4L1YJQOlWEBmbhJYdkUDJFh1A+5XQEcRt1HYVw0D0Fd1A84gjBeeHZYVth0uAszMF24DhNwXhhLI7B8uFQYtPhLDiBwvJiVGEsE8L0Yl6fLACFwvZiVHAr58L44vmCMeAgG7rCeeL7Arti3OL/gv2ikC3gK4HDcOPyg/Gj9cPx4/AFA/gj+kP7Y/yD/aP+w//j8gEE8iTzRPjjXGArdET2ZPAHhPik+cT65PSE9aT9RP5k8AwE8CWQZfOF8CX0xfPl9oXwCCX5xfJl94X5pf5F/GX+BfALpfNG8ObxhvSm98b45vIG8Acm+kb75v6G/Sbwx/Hn/4bwAKf1R/Zn+ob/JfdH+uf8B/AJp/3H/Of/B/Go8Mjy6PII8ASo+Ef1aPaI+ij6yPvo/QjwDijwSfpo8AnyqfPJ8en0ifAIKfdJ+mn7ifmp/Mn76f6J8AAq8UryavOK/6n0yvbq+ArwCir5Svtq+or1qf5K/Orwi/ABq/NL8mv1C/Yr9sv4a/kL8Aor+8v86/4L/6vxTP7r/wrwAyz2TPNm8gz1rPlM+ez7DPAMLP9M/mz/jPKt8M3y7fYN8Act+E30bfkN+q37Tfxt/Q3wCi3/zf7t8g7zrvTO9W72jvAALvjO+m77Dvwu/c7+bv+O8AEv8k/z7/AP9S/3T/Vv+g/wCy/8T/lv/o/9r/DA+W76DvAAIPVA9mD0gPeg+MD44POA8Aug/UD+YPwA8CHxQfJh9AHwBiH3QfTh+AH6ofvB82H8gfADIP7B8OL8AfOi9ML+YfGC8AKi+EL+4foC+qL8wv1i/oLwCyLww/Jj9IP1o/PD9uP4g/AGI/tD+eP8g/4j/0P84/2D8AGk80TzZPaE9aT4xPdk8gPwCiT6xP3k/QT9pPDF8WX7BPACJfVF9WX2Bfgl+cX75fqF8AUl/0XwZv2F/qXzRvTm9gbwBCb3RvZm+ob4pvvG/Ob+BvAPJv/G8mf/hvQn9Uf15/EH8Aan+Mf35/mH+if8x/xn/YfwAijzSPBo9Qj2KP7H8+j6CPAEqPjI++j9CPco/8jwafEJ8AKp88n06fWJ9qn4yfnp94nwC6n+Sf3p/4n+qfFK8mr3iPADqvdK9mr5iviq+sr76v0K8A2q/0rxafCL8avzy/Xr9wvwCCv0S/jr+gv7q/zL/uv9i/APq/JM8Oz0jPOs9sz1bPaM8Ais+sz57P2M/qz8TP/s/wzwAa3zzfVt9o33rfjN9G35jfAMLf1N/m3/jfqt8U7x7vAO8AMu9U73bviO+a76zvvu/Q7wDi72Tv9u/o7yr/DP82/yC/AFL/ZP+G/5j/qv/M/97/uP8Ayv9s/w4PKA86D1wPRg8gDwB6D5QPlg+oD8IPzA/+DxAfAOIPJB8mH/APUh9sH24fgB8Amh+0H7YfyB/6H1wfBi8gLwBCLzQvXi84L1IvjC+WL6gvALIv1C/2Lwg/Gj/cLyY/OD8ASj9cP4Y/mD8SL6Q/dj/IPwDSP9w/Fk8ATxJPPE9OT2BPAHJPhE+eT4hPyk/cTzZP4E8AEl8kXzZfSF9aX2xf5k8AXwCiX4xfrl/wT8pf/F++XwhvAOJfLG8+byhvGm+Mb15vkG8Aom+sb75v4G/6bxx/Ln8QfwBCf1R/Xn9wf5p/rH++f9B/AOJ/hH/uf7BPAo88jy6PYI8Aco+Ej06PkI+6j9Rvxo/gjwACn+yPHp8QnxqfVJ9On9iPAEqfpJ92n4ifup/Un/6fyJ8A+p80r0av8J9Srxyvdq+QrwCyr5yvzq/Ar/qvDL8ev+CvACq/NL9Ov1i/ar+Mv66/mL8Aqr/kv9a/8L8CzxTPHs8wzwBKz1zPbs+Az5LPvM/OzzjPAKrPBN8W3yjfos9M317f6M8ASt+U34bfoN+y38zf7t/Y3wDarwTvHu8474LfbO9O72jvAIrvpO/G79jv6u/877bvCP8AGv9E/yb/YO8y/4z/nv+w/6Bi/8T/5v/I/9r5AB4BkP9XQBSuR+F6VP9XQB+F61G4Dq9XQM3MNwFWzWOHt1ZAZkYBRlYlAwS7VkAvAR7FVWXzeO1VHQNAVVUDBVVAvv/xKMxUQKTQYNfbk1Q1A1xUJQMkVL1AgACjcO1TZfOo71NA4XomAHFTQP3sWACFO1NA9ii2//AFU5UDzVK1A5XtUi0DXlJl8yhSQG0z3gHjUXUDrFFVA7t1US0DPlFAsADr31EIUUBS/gHRUNtAeyYBmlDdA2NQ3i0DHlBAcZYB0E+2fQNjT90D805l84htTv0DGE41A6xNfQPbQ02VA71MJQRMQO4nARTuS20TjktAbUimASdLLQO+SrUDK3VKLRRKzWRKfRamAtuhSw0TGkw1A0xMas0ETEUDZswfw/W3AAFi5BfGFcYV5h3mHc4fMCtGlwE9akQvTiVuEm5cLwh2L4gr3gJznC+uL8ArzmLFd8QU3rwUUxBWAqVOtk0jqk8lE1BQ/QPItgwUOlGlA7FR5RNC71JAmpknMLlSQK53AVwfUyUDNKwEG21T5RPyUm0TvlI9BNlSHTZ+AhNSRQP2UYrNY+cEFOF8N94FVgLlZVFl8+icNw4S6lE1A0nstD8uAu7MNyYS8Nw/EEYz9D/+NSYC9BRPDk8YQyBuNUZPWE9qT/wE+IRPjkUQfk+wT8JJTiL61EfOT9hPwOpPxE/uTzhfElmuAvtRWiUzGcwEblINE9osNNtPU00jylPdA0NU2nVUVN0DU1WtA8tV2gUTQUwEtFb9AyhXtv0DmFdFAwZYLTOPVVitNFgtBFltNFgFNLTUV35TWDUDDFglFFeWrQO7V90DsyRnVgK1AGz/9v8AAx5lZm1Ob1hvem8AlG+2b6hv4m/0bwZ/GH8CCVY2ApxX5RRXpQMhNAdqDhKKvFRIPAQHVmXzq8hVXXRV/SRVfRMXbVUtM89UPWOXVCUTa2BUfRRUpQPxU3UDa7xTfQODvHRMU210qVOVdCQ0mVw0YnRUKlFSFUZOM3REhhQ0QUxUawpRfQPTHBSeUD1jW2dQHQMwUBVET30T24dPDRP6TiUTkE5aVQMlRBS4TX1UTUUDTeYUJIJMtRbmc0v9A2s4S7UD1ZQUg0o1A9tsSh0DoEpl8whLAlUDhbQXxhXOLb4lTiXeHwDoHwIvNJ8uL0Avap9sL46fwKCfmimWL9Cfyi+UhLlMlv0DeE19E2f0L0YCxhQMN34Cs3REJuR3xoPEdMkzPD8eAsBUNx4CUFIWJRMgUpUD/XQ/hj+YPwCqP8Q/zj/gP/I/HL8WT0C/AEJJPk9wv4K/nE++T7i/wrFIXlX2dU6DUr20jKRtnAS16EQ0YpQE3VTtBFW0lQRsBGV0dNhWdZNKrBxnJjIpWMUEWH0DA2lZ5VaWA1hFA7ZYdZMzelitBHTE+ld1BDRnAiYSsJzHLm02b3j/ys/szwDmzwDf8s80387P4M8633zfUGbfiNO+xZYCjUR0UpzEqRA0B14DVn0TN3R0+FqkVLscxH1VJQNEfHSpCpR3rgKLjARUhAQcthTE5VMtA65TRQN2ojTkPpwEU6AWksKMpI2CVDRXLDVUNJugFjWuAnuGrKRDUY2kJKfWUwQ0WLVQFZMiBDTYT7WET6YdAwBPBaRMFAxkhKVlTZ2ETQUU/IwGTO0kbHwXfgLDSi0DfkolA1t0SgUTsUq15EuVhgbeAhNM/SQ8l14veJvWHwBIn6L/dP/G/4Cfqp/En8afQBAPIg80D1YNJvM8lOJU9GuwTa0Dq0wU7E8Vg61xJKTmUD0zWxQ00dVRjRNF5LS3jKQdU7adozFTFYMRU40T5aZcNLJSdcT8dETktBcA7AQTUJalrqWepballqXGrwC4P+Kv9K8GvyC/Kr+sH1a/AMAfir+kv/YfwL8qLzwnVsO2bFQ+Ui1jo1K1AxU23HSPUwUzCFTFdAzEWx1VPaOWVQ1kVi1jVYNsdPdcdGo8dNyM1K1IDGTMWE30Wb1zDG1ZHePkWE0zrlj1tBp8xCt8xOtXbaScxzbjABQ3Jm+4y77PUD9iP3Q/Xt8AWN+aP7w/ft+I37I/5D/GNUwWNQ7if1etVEx0ATx0laysJVZFxFb9JBzEraqsVHGMJDaUJPysdLfVVCX0VLUEVH2jEFQa/ZPZ1AShU60kVKdmE7S8B36igOR0SVKdoxGsdFXcFKRRvXNszLQoZpyk8VC1NLTkglBVc21MRIQUUA3DvU+do2tRT6VUTr1zXE61A2v1TVVzjHyEJk01VJqUhFlU9PBL7YRE9BlihFS3JPcm9Y5yx0qdhgLGM0sVhOT37oXujW79Bp8AQJ+q/yxv1v9Qb+r/dG9GD5BAC45vuG9CD0xNhMRkEzb05PFNLTPzTi1WXlMVUC0zA7SkdTwX7nUuMgvTUr1zLLx0Q3DWdS7DZVLl5FK1hEykOFIFgwEO/He2paavKB86H1QfZh8AeB+KHwSPph8oj+IfTI9ej4AYL6K/jI+mj7CD3uNcdFXEbKce4jQ05xbzHOSkVDJt5FXFNAzkL1bl5FREzRk8xItXhcbW4mhY2q0EWP1DHFn9AwdZrKVEPJShWH2jYESVWAKdw+AENxY1RkMUN6bNJj8AOD9CP9yfxjXWnc6f6J8qr0A8r7Y/UK9CrwxPZlKmPEQ1cTxEMSxE71ZFRqYDWjTEGlxE21XlI5781FtkVW2jKFWdQ/CER7YO4m9UtXM6VBVjAm1UhcPKUxWjlVPN06VcTHQnxEdWYqrkBHKq7EQ6ZCQFXOTNDBSX1ux0YFGFwyo8hORQrOUkrOR4UEXkUEXzCZa05KJPtQM1RFcWokWJTg3E7OR4/GTzYP4Cp6lMxVYOw0v9Q3wc9AO1S+XkSkXzeUqdw5C2PPTiSrUDVUu1A9UFS82zPcxf3l/wXwJvNG8Als9Ab7rPpG/ez6hvym8E32Am3zjfQtFOxf6ynEydQ1tATeUjLk5t1E+Fw1sSUP1DrFDFUyFstyzGheYiflLldFK9RkZ1UuYi/mS1vASXrNRgdHQFLmx0CKzVhH+Wfa51rn8AwH/Sf+x/9n947yKPnO82jwDQG2aPcI+yj+zvFv8g8wYVSq4iClQkbuxFXCRTxNTVzuyER/SExJxEQFXavQRV/UNMVsVTwVastbSEpKdX/QRY9QOEkVgt5ESXbiL/xCduQpG1WG0jT7T0ClhlU9YAbKeGn5ifsp8sDw6vCK9iDwB8r4YPmA+Cr6wPrg8QT9oPTOwHBgKcV4XEHAQjFASL4FZVI57Epz7zvKTMVgyUj1VV9FXNpFXFUy3hhESnVKWkVPUkfCRV88TUvmT0h8TUTmT0IxdTJcREt5byZeTXHvW01oN8tIoE5FFR/SMbNIS3NhNQ/SNrUL1ElLRt+ERUi09VIx5PbSOzr069JMS0xU1NVE1aVVRM3YOUTAUDLORkS8dLDSRL7dT8tJwUx0yGJf6y/EqFVlZTSyVUAPTHTs8Q257P8C8CP6zPJj8AyM/yz1w/Ft+AP5I/pD9G30zIIxbCuUzVtgazThUDQ3BPFSaG1Z6zDOSzpHQrJ1JdQ5vs1VN1RCS0ISXE1xYC24AWwolU9Uy0CyJSxVMBZHQ74J51ln0AFu0u5S7tRu9Y72rv5E+G7wCw77rvLF8mX1BfEv8E/25fQCj/OvEek0T3NvM0dHMstLXsZPRnbPTkVJ2zXpp89NfcpE5WLRbeglS1VxUjwxwEM1glA6PQ3PTL8L7/BwC8JGSDWBqNsz5ElPxXXfR0BwYFAg6yqgwPFg8oD7JvxG92DwBYD+JvDH8efzB/ug9Ef1Z/GOgD/mVm0pBXDWbes/z0jc5MFIxWhfZGFc6yvTZsFIFVDTNGVZ3UXBSV0wy0mowUY4QXbnLnNOSH1rNTlWNAUyVG5nOIHEfGFZZiICREK+CuorHa9BR7hERFUY2zDlHa9VRQlWOgUDXzWlCaDTMmhNTcT+02DjIGlU9d1E4F4zFEJ2bzTVads95MnbN+zCQXvDTbs0uVY1BLBePxSqJ9k6AUx46zLMQV9ISRDUvFUwpMZYR8x3Y9Zs0AVp9wy16fiJ9CP6yfvp9wPwAK3+yftj8Yr1LZHqXWhSbDQlwktOQ0OyCWY3zUUpS0q8hQBQM8VITRRFREFtTUt1IFsx8sR56lRlNWTLTCUt0TgNTUR0xEALtQNvUm5X5F7q0Gg5RPNu0Ark/IT0q//E/+Txhfkr9cX4C2v8i/il/sv/6/EMvO0v2iFLQqTEfGVYbCksTUDtlUTURs9ARVzdN9VURVJNx0bARn5jMsFVfd9loOMrY0ZAxZpfRZpbTURGfmM1jN0y1UZO5XApXzxZxnBgUGD5hvom8k3wDubTZ/WN9q33zf5m9I32J/YMTftt+Y36rRxvJ/V9Xz00FXZUT89L5EFHpWio0jOUQU+mTEy3AWInNtVQ3DOFUtI/5UDTNbxlTFc41UpdNV7FSpHgSHJmNTFbNqtKQ0ZVOdJFJd5Jykj1LV01FXRIdO86S0pGyEbhREozdRxfR0p2ZCkQwkW9ocJBj05MFPlfNVT1bFU+pOzXROBfRO9cRkxIfmAsg0l26iAkxlQ22hhCQ8S8Vz3UoF06mQjCcWY0qV5EtdpEsCFbMaZCS7IDafAKtOn2ifAHqf/P/OnyAPMg8kr0YPaA+Aeg8sr5YNxiXWhZ5zVCVNoh3T8yz0IyBuonIcJOjVUMVzXXxE03S0YlKgFSMzgM4TlOcWk1M1g+tWTES5Uh2TgbxUPsxUIxNSpbYGte4S4fSvjk8AoE8qvzy/Vr9wv+IfnL8GLwCgv9K/PC9+XxDPel90L/YyqQNEF6bSpcykFxyEkNgsFAOADjKmVB3TI1VqrYRVJSMUvHSKVlXktVZlQ3GkdP5XxXNtZVgVk9U0Z6bSFVmVFK1Y/YOwWB2TcVRkHgokZOOMdMD8x+7N9s0O3wAg36I/tD8236jf2j/8Pw5PACBP2t9ETy5POEP+xc5zHGWK5MTz9CSurHR7wC7iKVlWLRQ85K1VPTRVVUO1KPxU7mzktVT1w3xtVBWTRVT9gxBU9VTarKSf1FRcU/UzJVMixXPtlKfGrQ7iEcRUy+Cq9jKV5ORfRCQmZBTxtVBVRFDlE4JQlRNKaVDlJGxUohT0NU81g1vLTv2DYE4t4/nMBBuVTfXDLE29hCyX7vJb5kv1M4VLjYRLhfZmniKDStWE9FS+SqX0BUuVVEst5Oz3rgUm45wPAM797vVWb2hr/v+IbxIPrG8APg/A/2IP1G/ub5gPEnGuc9DEB7aFtoOkhBZ8pIxQSpUzAwS0d5wXBtJgRIS18AwUM5zkLFM1QweqjOTatOSnpCRuxOQ6AkyECIR1fBduH4AbDr+gHwCyGbYfyB/qHxwvbo+AjyovgKSPhi/Ij9qP7I/+jfbCDAqsJFUkVMCk5KugBtPEJ7bOosdUTYNCVf3ju7a8RDFW/YOoVj3jHdJUNJAEN8ZyiMTE71hSveRZpcbWwt5MNKM8NIlhRDf+gthUR/bFBoKqAHQ/BtUG35g/Gq8sr8Y/YE8A8j90r4avmK+qr7yvNk9QQ5DOIxTkAzAvUjGMxfQknmZslF1WHTRslN1VJVOtoOQkZFUtxFVNg+KaVMSp1CRzVL10XMVUtt0jzFN1Y5ZTVeNeTVMt4xlTRbQ8VKpUFKt0UuWTPKx0B6zkz6r8dJiUhFQkxB2UhOS1UNXjruwEeFCFc0CtUC3jCVDNJE915E+sDaQ09ExOfRRN3SN8xU2d9E39lKT3loLUSxoNdEuFcxBL1aT0V/7irYt89NlKPRNRVMTwBUtVQ0jcZy5lLm9Ab1JvANTPdm/4z5pvHN8u3+Bv+m+gVN9m34jfInneI0ydI0NURHfms0/d5FDdI6z05BUhXBSXBIQKJFeGdU7jtVPFRFM9EwFTDfPRrVL945tSFfNlPBQxAMTk89AOheZ1Zh1+FV4V/n8AEIsWjzCPsu9Ej16P6O/67wC0j76FDv/Aj0r/PP9u/QbSo/pRtSS0d+aS3ByVU0olU9AsFEtEl35zVXXELVV9Q1FWvVRWjVTcpKunV7UkWC3zhIyU/2gcNwYF5pLMPDSRWNX0AhwEDMSX1qVmP+ifAq9ErwCOD0ivYq+8D86v6A/iqe4PoBgf+g80H96tXgKc7KRmVVflQyVsBND0JI4ctLVM7CQKnETMVY2Tj9ZEtFJVPVMa1PTRVFS9tEyUYky0KVS085R0W7xT5UOFUz3TTpx3NB7lFmKZnLRkUpV0LJTUa/DOQr509Ihc5ENRzJ2UnCTTUA20ZFRoULRdlOS0+JRUi09NgwKtT23zmE490y4cxMW1TZ1UTbVD/UyFJExahXMwrMS3S+VDVVzEa/dKfUOhdMR5SuXUqnzE8WzEa9xUBrQkUACUz6bPuM/Kz0w/Bt8Q30LfAJQ/Rt9435LfxD/uPwBPInkiFmK5rNQrwJ6zTm0EfCRVUuS0yFx0PEwks2zkqSck58ZzUy3zNBRUHSJ8RPSEdCuQtkKNHJcu8gskUvWjAax0c+DefeZ1AG7vgO+a76TvHl/Q79rvTF8AZl8w/4pfnF9m/8Bf0l/kX6o+kvvsRCoMJIm8dPpZUgVEhETtU200VF0zW+ZUjZN/Vc0kVZ1Dq21W1bRWXTNWdBTFsnwEM6yXZsIOWYW0WVR9VIyUvywEgbyUPhwEC/xXpTPOfAdWD/CTZg8AgA/6bwx/xg8Yf9oPLH9OfwB4f4p/nH8GH+CrZnV2lcazsuxkE3wXXgJ8Vj2TO9qcFPxMZL1V7WODVaZFk0dVfWQchNM8ZI8lVB2UVAXExBToNJduMk16jLRCUz3kdLTGtLQVj6y0V5REIHRE60BeRZqeQn1k5EVRtUSE9MqtUO1jk1A9k1v8tCatUJ0j4E+dtE/9JE+mZXOFTh20PEVNFcRNrDVktNSDTJ0jIBw0uolLtdT8JObkJ2bFlrNKbFXGppKOS42TD0x9tAAMRx4/MD9yOVY/sJ/Kn+yfAKY/EK+6PwxPNq9Yr2qvFE+IjpUeleYTTQ3GbiWes1DWlbPqULWzX1zk01Eq5fNFDCS5tLQffEfm8lEVJGXkpzbigSTkS5xEAR0k5ANgvk9g62bl5k3uTwAAXxJfNF+uv0hfcl/kv6ZfgAjPGs/sX1b/MM9iyV5CA6qURECk9KUMJBmMRJRmrPQQVHUkRIQlVZ0ja6BV3ZMWnBSMVrVEauxkc2R05exkU1i9863XpGQeWfX0WSVkWFa9s7JYXUNzfGQupGQl7tx0wNxnbrKqPN/ebQBuD3Dfgt88f6bfuN9qf9zfAM7fAO8S7yTvvn3eZZ5j5HSlRJTUA1TVnBRsBIQr2VYlZExkrVVlI3FVml3DOCyE/lS9dEyEfsa89EdUncbuwwQkoVO2zfNpU11DM1OVtFJWvfO3Up0jgPTkRxS0qxFSXZPaxLSiRCRsZmTEKFHtJFwkuFD99FpUREzchBZQFYRPxSS2dCTLTl1DY06lJE0qDSRNtSRNtXPIvJwDMCRulX7jSx0E9CSLVJc2k61K9eMnS7VzqMQkNQDcl46tjpWen/Cf2p88D/afABiveg8UD3avsA/CD9QPfq9YmJvGw+wEE011E/WspGPzTlX2xsPMhANR3SQAlLfOE7RECyAeI+QUaxB2hbbOYtxSXcOoUr2zcgFSVUQM91bFNr9Iu95PaL8Agr+Uv6a/IC/Kv0QvVi/4v4B6L4wvRs+gL8Iv1C/OYgzQjIybQJ7jbISyhEQtVCLlo6msxxaF5uNWXZSE5MMdV51EzGSzYG5Ca1jW/aPVWJWEWS1DDFmSfQPedGeeEmH0xXRk4wAs185lPtXObV7fkN/C3/w/AA5PyN8670RPVk9oT8J/hE8olk2uTU4CplTkcWxlVORT8VZt5q6CXcTEHITkM91V1eS8xGZVBWSU5K3xHDS5VOUEVJUUVFZtIwRUJfPMfISW7OSrXlO1cyhchPBkFKxShMR1lBf+ogWEhM/UFKmYVBXEhCqUJObkhLCtUNUjeFDNw0HUhAu2xKSqT62DPU+NVE5WfQNOTtUUTf2ETU2ErU1tI7RMFSNQFGTwLUudE5FLhWRL1fYmk0zE94Zi2UoVlLT0yyxkATmEBwYNlp8gD7qfpG9WDwBgD4IP/G+ODxB/6g9Ef1Z/qGh7fmW2w0wlhE2dEzG1TmVkT9UjGFAFc66CzIQjlFfuJf7lLiOkFDapU5V05OQD5OTTJLSdFvTkZ1Ll5FJ1FNR1zBcCnhLhvB/OH3C/er8EL4aPABgvOi+8j86PaC+SLwSfti1gti84n0qf7CfWMnBSfYOp3vQl5HTRBLRNHDTJsjxURCw3zqJPVuUzw1C0lNtAxkX+w1hF9FhVhK1YJfMcWc3EWX2DzraMNJFYzcNRWO0kWArlI9hcNLvEN641vj/YPwDqP2SvJk/w33pPlK++r9CvQOKvpE+mTwi79q3Gwpxc5KtkV4VTJUSk4OREnmjsR3YTxMTMrJSPVeXE1VXlYxoEVOG85KdUtM1EHDQpLFTzUwVzvjVThVOFvLROU/3EZFSB4IQXRrNkFaQXLtOkVIrWNPRRUaXDG+yE5FBMXbQ89GhQlXS8VPhs9EuLTwVkT1Wk9FRI9FRryE119E2lgwJNJfOTnExlZmYzS4Vk7PQVtUu1o6VMZHlK9aOXVUol1ErFZEvlY+qsxAFF5Gd2b4hvmm+8bxbf4G8ACn9k3xZ/MH+a36zfvt/Q38j6Cf7FXvNMVeSE9HlOSr1UT/WjN6x3xlNRhVMltUyEKPx37iNTBTZeVVbG4gBT7YPEjFSP9CcKLtImDIQDdJR7gD6FNo0APo1Wj2iPeo/075aPqI+yjwA8/+6N7o9w/xqflP+m/7j/TMLxPtL6Uc2UdJRuFISr+lLV1FOtk+9sFGy1VOUj6JyUZFVNw9vWBFRRViXEVi3TVlcq5SPItKQ1ZDSlBKTzkMhuNe5zZATD1Jcm8kJYCu3j/kSk0LSntjW2P8gzAD6vUKtWrVav+A8KH7Svtq8AMB8qv2QfRh9wHwK5hhVm4pWQRLRU7AQTjAXkRI5ZVu1U9EQMVq2Tv4S0a4NVjXRV7eMOVYUTLdVEVJxUdcRUFTb2UzQMNz7Segw0QlMVhPR/moZSZfwkIFJNhjYys7VR7UN9tORFUW3TDtVRTWRQJfOizFRbUIqF5FA9Y+OkdBvgPtIKtU+FdE6FUzVOdbRN0q2UTdXEjHSHjHQnTJbt475LnVRL7XTUxKpYPGcmNcYCEEsFs4jUxAMKTL0UbG/2zwjfqm+MPwA+30jfct/kP47fiN/a3yxPsD5PUE9aQVZSfkwl8+JaVDS07CSvTsUET70UWkTEyCzEPlEFU9E05BNFUiVUjFQfTFTjcO5ClR1s5PTUdMLMdy5iSQlSHcT8RPtMhzaFNo9IiwBOhdbv6Ovu73BfGv+UX0b/ALhfav/cX+5fkP8SbyRvNm0qZrL9xOQqvESJ7PeGEq2VZOQQVE3EVJUTB1YkBIFVBbP4pJRtLAfUVkOEFOXsBFMMpLxYmsUUWe0zHlmVZASkwbVYLTNzhAQuWGXj8AJMtMXsB54POK/KAcYPSH8A2g9sf35/kH+KH3wfrn/Yf0Dqf/x/tn/IcwbjxJRGZHS1AyyEweQUfFZNwzuSbLT6pJfuY1VV5AQk/mqclMQkJI2clFRUDaNtHIRk51MF46FTDeMFaVQkM0wk8/Bu5Y6DbGRpVcRF7PTazFSkUQUEljTkNVH98/+cRwbikVVQzTNatCQWLOTBxCRNWMwk6k4F5BTkGIxFFU0No0xklMzEPFMwBrJrqEv9FEutM+ZKFSQ1Sm1ESsXjukoFNKzFFUtl4yCMxFlcR2Y/eD8AEt+kPwavyD/yP1SvFk8QT4BaT5yvrq/o27at5pXOY01WTbP1TbW0Ts1UT5VTjXJExOhQZbSsRz5yYKCM5Fsg9rO8h6bDU03D661SnbO3UhXDgeT0PiL09BP8ty5VFsLhHF8uXQDG70hfWl98X4ZfCM+qXyzPAM5fUM9izzxvds+Yz6rPfCRUk+A+ckBsZKW8RBk0JNGS1EQrIA7iqaSEJ1Uy1SRVLZTkFIxWVQREhLFxLHSLAO4ib1j9I9etWBUjHFnd9Fkds+2ifASy7GduI8xk47QUwAAsdxZ/KH9Cf7zfln/g3/LfAATvxn8YjyLvTO9e73Dvgu9UpNfuIn/M1DPM1PPUFGOuVp1mJiPE5O1VhUSmDCR1VVVkbITz9MS5tVQNw4L0xElUjbMRtnxk21PN06NT5bNeDVOlEyhT/bS8R2a1riKpS3S35hLcDFSYFMRiqtT0KhTFUMVkUGUjhWqkRE4UtBgklKpPHbPbPU/N09NOrSNrTlqlEwhMlKFNdYRNjbNp0cyX9qNLZSOVS0XDVTT89NU8NJC0lIesnFSTkK4iy/z0NXREYsynAN6dfq3+nxivMq+kD16vyA8Aaq9kD7avEB8iHzQfRh0W05Tsp2ayMdwlTy2WFtNQBD2EnCR5xLcutT71RrXWAqkuTCdm81Ktw6jkRHIAbLdOI+REE8AuVRZfoL+yvwDMv96/8L8Cz3wvNs+gL0LPgMQvbs+Az+ovDD8ePaYC+lY0JAxSjeNXzMTA1BRlOOTEsrwV/OTJVDWEmtzkv2yEM1bVFNTkHbFXjYQs14aSiFjd4+/abNVZnZMMWe1D4FiWtUOlWL0jZGzXHjLYBVdV87uE35bVptWm38jfAELhLk8Q72JPdE+G75hPqk+gvE/OT+BP8k+sNLg0hKaoJNeu5X4i4hzUodTkXaq85B7U5N2MZKEM1GbNVTUjLFUtVBz0q1S0RRSchDyEhARUVSPOpVONA5Ys997K4jy0rKrMhHRk9DxENAfkhM+obPeWg0xkHdwk5jSUsVqs9Ho0lEFQVfMLrPfWjgImT62UTo2zUU5aNSRNhUOFTUVUTUX0VvT0VUxNVEuNZEuVNAVLVSO+HAcWBQ4FLgVGkwK8lEW0B96f8J96D4QP7m8AsA/aDzx/3g9IH3J/hH+Wf9Sof8KvTAXUTGXTQ01svRQEtHRPhUM1UL1UijSUIRwklywk8xDGkoCsrBcGcjZT/cRTxZMAqVPdVET0mcyEZGS0MQDsF04lFiUGLxgrLiUuL0AvAFov1I9+L4gvsi8cn74vQJ9AUp8kP3afiJ8qP5QUGczElXBstN5ENVPl9ESET2RsN94zVR30VFRRVo3jy8dW7fM5lNdOch5YNK02xsNZTUMjWS2mJrMq1DSV1DRVtDQP7DeGRQCO36DTnt8oT6qvTE/Or+CvAPKvhE8Wvyi/Or9Mv16/CFtMjuWugpxX3TTEpCOcpKvQVhUEVk1zThTUDFq85M5sVJJVRTRVlTS25OTVVEXTnFR1E2WxVO3G9vM8hMBTHQRT2P2UxBfGwtNStfOdUpodA2cchDBSNTY+YsFafPSKXJRGUT2DEJQUW9lQ9YOiUMXkUPV72/xPTXOOTyVzCk/U1fR0FU6ltE2tg2xNNgVzBk1l06NMFWTcdKvDS3X0Sy2kS01zrq1KZdODSu20StWT8VlKxfSsZApM5YNQvHcAzm3WZW4PGH8Cf4TfJn+o3wC637x/3t/w3wLvxH8W70jbqr+SvdzEgVxkebzEsNr0dFWs9MpQ3eM/UQp1E7Vs9Cg0xz4znFQzgKq2Mh+cVPYshMasFJBVUm3zWEQ0J7QUA+wUAKuAfo2GhR4voI+yj8SPRv8A6I9q/yyfjv84n7L/xP9mn1DwL+L/DA+/kv0c9CpMhK2J7BT6Ug2zdUSE721TxTNsVA0D6FR1ZDVV5VP43LRtVi1WftIrVld1E8UMtDXUN2YTVsQ0HFn99Fj9k8HcNFuEWG3zQlgl8/wcpAHOxKd2r5Crlq/Ir0JPJB8ATh8Iv2q/hB+WH6gfuh/MH8DeH4izbhWeNe5TPBQTV6zVlERUflYdYzu8tPysfDc+EoNVpWRVPfMOrOS3tjKPVEU0VL00VMoN9FOdpFMNZFw0QlNAnevD4GYjzOe+M+Tss/RUiX1kxz4SAzQ0e+BuEpVWHGRbUC1kUM00Tw0DaXikx64zTj2DIE4NA1u4TT0TU021NEwl82uMTI1jJ1Q0x0sl861M/MTuStV0SiUkSlZtE6VK5VMItGSFdGQbAUzlU0hM7cQs79ZvAFjfkt/UPwZPGE/K3zxPTk+AYE9yT4RPNu9I2yYjfNTmsUw1NoazNDT4T23zcqp05Op85F+EhNOE5EWNUh1ju1IFhKTnpmIXRVP9s+0MV05jNMRNNMQlHQxU+4yHPmLhZFeGjQAO/Sb9Lv9A/8JfdP/mX4D/AApvpP8ubwAPUm9kb3ZviGvU3uWeokDMlKdMhBlTrPUkDMQQVPWTi2wkJ7VV1XRVfdMWVo1Timo0JVbdk28MFN5X3ZSGpATTWLWUNKSrAI5TWLY9g7BY1ZNxWLVTLgo0dPAcJMEUF4avCBu2rwBAH6J/tH/2HeYf0H/ifwyPAB6PcL+CsX69Po+Asw4VTgJVf5S0RJR0AxQVVnUG1P6znITtPCSv5LR1Vbb1MzpV1VMAVQ2jubVU7VOC5JRJVD2jE9bMZNtTlXOjnCRsU2olYzSEJPA0BLlSRSSqVFRLJJQTnOTcPGSm1mzEcFHtsyycZPNQtp1TvFC1w4VQtVNOtVCFYxiMxMVP7bNc1U/9RE4d1E71cwVOmq3ETe2zPE3VlJRME61MDaOZSw2US7XD1aVKrbRKFcR8NL70lCcVSyWjqOSUNaw3xjU+1QA+3c495j9431qvLE+WrzBPAJJJtq/Yr+qvnE8OvyC7TjU0pgO8lPE8NPNO5WRklBOMUOUmJjJ4nFfuwySUQDPAVpNUBJOwJsU+k1KFY1uoUiVjdFK1Uz40lwCGZQb17u1+VQb/kFuuVaZfALhfOs/0X/5d/l8gbzpvpM+APm+Ib9rP7M/+zZ4j1ORXasTkwKy0OJQkslOlo60u5ISpVPVzJXQEva1VvZMxVoWjqiwkG8FXzWRkdNsAnpOcBNVYLHUkrAQMWaWj3pwHjsIFZJTVWF1UVHcOFfYPCB8AGhmWfZZ/KO8671SPTu9w78Bi75Tvpu9gi77v0O8Kp6oc5HMc5DOM5PUkJK4qnIRd9GQcnITd3Ge201psBCjcZPBUTSO3ZCS1b3wkONyEAlRVA8walCSSnCRcU9VkLFeutazmQ8QkOlIVowVEVM2m9LSXUfVG/sIovMTmagw0sHyUeHSUPlAdc20JBDSmT01TPU9NA1vPTr2TUU59JE2VNK1NLcMeTdWETA0kTFoVo/XklJVLHXRL/ZvU+5DOY0q9lEqdY0NLCp1jw2Q0LGynJq84r0qvAMwPfq+orwIfzK8WH8CvOh9QXB9uH4AfAr9MdTRMfQSavJQxFAQxT1W2DhKuUVAVVLz3nrNSDTOAvLQz7lIdVg4yMFOdZBQkVIuwRjKftCRorPQ1PJQAG9BWxV5faFPuvwDLBs8oywAuz0jPWsFOz2DPgs/8L7bPgCA/ws9ENz4/YD9yOd4C+lQU15aCcPwU3hzVU72UGixUTeSEyVSFhFTXj5OVVoWUVgWjN9zXtpIcLVhts4hYDQPvlNeeY9AkdBtwTgMUdFMERA9YCo1T2nTUu2R33t3m3R7lAP7fIO8a6Y5PuE+S74Tv1k+AAF8SXyRfNl9gj1KBhjKa1Vd9tFcVoyVsVOJWtK2UFPwMDPTOVXX0VVQd1FTUHTT05PSEq8Q0Y3RUPdZGAwwkwFP1lEVTDXRTtWZ+U4y0rKz0pWX0FDDMt1ZzUXXUUcYVo1VRtVTU99YiolC0nZSElDXc9ABQvZORlswUJk+FI7oUB+aTTdoFlE3tAwpN7YOjTFrdE0G0ZOFL9RRL1SNrIku9k7F8BINKjZNbnEoNE+5KbaRL7QMD6ku1Zt4Fpg8gu44V3g8ASH9af8QPLh9IH5p/tH/Gf0DYf+p/LH/uda4FVtNMjZOrfE21tE7l9E/lQzeo3Pe2YzxktXQkKLT0nZQ8JfxUOZy0KhQnbqLGCiTUkKT0Wiwka4Cu9Z4lAE4l3r9QI3YviCuOL6gvIp8A3C/eLwA/ap80P46foJ9aOaBWP9Cf4p+EN+YyF/wUblak9PpS7UN19FTvPNSrblT9ZFRtpFVFQ9utVd0TUVa9VFb1Y1atV+WTyFflNFhN86cVWPVjBhxEIxRHhgO01FuEWEWTQlgVk/58RAHQ7Efe1UbTVE9+RX5P+K8Ask8cvy6/yE/qSe5PcL/qT2CUv97vsL+KuQYCjVc9BGp0VBXM1NGcVI5W9TNpTJRXDgK/TKSBVfVjq0ZVFdRVHURUhSOaWmT0YsRUK1RtJFP11LVT5fRTNZNAUy0jCG1T3RPRUkVDm1K11KIkJB+kNHMgVoKxNGR71kwkRVENEw48ZNVQqjWToFxkW/z0Jtz04JVPNYRPpWRPLfSUZDVlTrWkTdU0FNTvTAWTC4xMTfMntBSLAPZldsO1S9UUSv1TeUqFVEooRdYugwR0ASTUTIR3Fn0ArgUmH8gPwt98f3Z/EB+yfwCk3xbvQO9S72Tvdu8Yi35TzUzlk7hNDbQM1LBPWkWTUuT0yFAFkzzUhM3TPGRFUk30tPQdU1J9kzSM9PPl9JQ0wPQXEjZiS+zltPT9BJfGjWYvAOiL/o+YLxqfNJ+u/1if0v8A5P+mnwgPsp8sDz4PUA9iCVQu9YaDUv1TiQxk/BykLZWsNBFU3bRUdcQcx1ouIvi0VG1WpfPgFMRNbwy041dNpDxEugxEqxBZ9TRZvQRY3RPBtVgVQ3MMFDFY/cPwAGSnDrXGpVZNbkXmrwi/mk8AfB+eH2C/or/Mv84f+B8KL6AcL6a/uLPmFRbCf+S0RGrkFAXkBMGcVH5WRUNFOwzE/NQ0G8AGg1X109s6VaXzAFXl48dUmv3DkFTEV1QNRKwE6E1T5ROlU51klIQ2LKRT/lKVhhbCj6yEWAz0VSB0hNwcBKa8xG5U9LU3pMQBZPTKUNWDk9VQjVRQrYMYZGTFT7b1M1xPLWPxTv00TjL9wyA8hKvlU03FxITsWxNMFcOvS6XzUNRko/FK/cTcZ4ZjSi3USyzVJMRkIEz9U1mM7x59AKbdzt84T9rfXE9uTwjvgu+AHE+eT8hP2k8UT47tFsIPVU1tNE3tZE719E9106Fx3MRTYI5TpMTRvPRiqVI1xIwELIyEM4yEE7VTxVPrhAS5Ui1jgQq8hD5cVBMkZ+aFzo9Q/wBi/3T/hv+Y/6L/LG/G/1BvAPL/dG+GbygPqm+8b85v2GNUjoMM9ECcxKeExBvUJFSbAP7CMEzEq6wEKEykLaEkxBZW7YOKhCXUB1qGI1eFw2tYxcRY/QZW5hIVWSWD7aSkshQXKsYjWMVUV/3DwGQXPh8AUB9qH4Qffh/4fxqPNC/eHwA4j2KPdI+Gj5iPOi/Mdx7DagyEMwyE88wEsFbFBmr+4i0UxO9MpLFVHaRVVWVUVe1j8zzEukTEm4JUzaNJVHVUTMTbrNQn/lJeU0WDJ2zE8ISEVw6Cgxz3nlUWNVYymNJUVVFlVOxk88zkvFCK7bOFzMRQxORbMP6SqjY0VEFPRYPXTl10dDRrCE5d1E1t0zxN5ZRs9DfOovlLzaOZS9VjrTgkpNlKbWOU3DSHNUoFY77MNENLrSS0NAUwnORi9Ed2IwxPHk9ITwCyr8Svfk/or7pPDL8evzC/QEK/7E9mv/hDJtVGgheUNEwL0CaiOU/Nlv6zUEWDAQesx/5VjsU2Y4zE++AWc6rcJAxsxOCMBKyUBHUA9Gcuw9S1PP++X9Bf4l/8XwAGbyBvOm+sz15vcGtub/DPQALf3G8m3zjfStnWkvpkxBAbwL4jDPcuo1OFdBR31pJrylRdJFW9s7tVFXTVVtUkViWjGVx0i1dMjQSshIdYfXbuoh78BGsMWe2j3mR0pVjNtBSUdz4y2lx0u8x3vn/QfwDieQ6PaO9674zvpo9Ij6rvANTv5u/477KPHP9GJR4zXOSZc9SHrsLiVi107IRdaoQkHOyE3azUoFXNtGlVfQS0BOE0lKlUNVRarAQ4LJQCVI0DzAx3lmbCXFNFoxf0t0bSqLbUtHJSPTM6UpWzBbVSpQPNRMSXUY1TUVq8tBvkxORQxTOwzJQteMSUQFAlownUl67CzSLklLdOFQR0NOhN1r3jhU1VBE2lA71MVpWzVUx19EvNhEtVBMVL7WPDRKdGpWbCzEps3ZScBOFL7YM9TOUjAWaMpwZPkK+iryQfFh3urwBYHwK/fB+OH6Afsh/EH16/lOgbxjNMRaNHlLc2A08q9fRQXROuRDQjlJcWxdCOVWaVftUmc1ONUwFTNE1UBASd/PRlUm1UFMcAdsUmzzjLrlVOz2DPcs+MzwCuz7jPys88P+bPYD9yPxTfQJY/qD+6P1zXvtP0ZHCUVFnebNVkJNFTTXNPlNfS5gNVdfZOUlG01MVWZkWjN1ed9MzUHFj1ky2IjHQDWZV0WVVGTlM2ZHSVWKUjU1gVVBTnAL7lNuW2fT7tRu/QT2Lv9E8ABl+Y7wr/PF9OX2Bfcl+EX1iWX7jj3iKcV820V5WzqyVX/TRWrbRWXRNOWmz0DNRUzlUFM5AMlK1VFJQcVaUj0ySUmtoslGIcdCtUlbP1U8ZdE75TvZQERVwkCFPEDWQEdJvctNOwXhIuUmiNNqZzXNSKnCRFUV0Tqw5RRaPXxJSgRARp1VCFJFDN1E9dE45PlkUTCk999E6Vtg7C0G1NRaNnTTVzBk2Nc1GjlATjAK4DS+UES/WUyUslJEykfjynvrLrSiydlNwE/UvdI0xkF/YNAP4PEB8qH0QfRh/If9p/1B8A7n8QjyKPNI9Gj1iLbnWGBdau0oBNVTN0FCS4T6z9VNSUylDdlFGVs7WyxCQodCcmkgpT9WM2ZmSUIFO9NHRkxlIFQwuPUvWTWPSEu4D+9c4lBKYlFgLhrCdGz9Ajzi3mLwDwL4rPHD8mP6ifup+EP96foIg/wjn+nyCvMq9RTXRRqr3zLFxki/y0/HRkdqpsJPE0ZG689Oyk9IFtVR1z+FUFQ29WVfYqzpJUxFTFJFQ1/NfmQk0T7NQcWRWkVETDBORbhFiNk0JYbZP+xEQB0ORHpk025Tbt1k/gTxpfAFS/fr+QvypfpL/Gv7i/0r9Q/L/Wv+izrtKQPPRWxFStFcxcflYlYzts9PwiHES9JESToAYjVWXUDGdWZvKNVP1UVG30VC2UKVM95NyEeNSEQExnzpIRxOyHbtUGQh/0hMMgXvKlsRwEe4xnBkL/NATItiwkk1AlY1tQzZMkRrxk3E+FhMxndgNORUStTs2TtE0FRE29c+oVTE2TjAQkJwx3VnMkdKvuSn30Sq1jecwEoVlKZUScDAJMrWNZZI8Adn1+f5B/Eu8k77Z/CIvmfwBYj/p/fO+e77Dvwu/U31bzpUyNhE11tFzU9FQEck1Q9WPmUGX09MTRrITLRVKtY7nkxWQkMVO2hSMTU61j6VLtY7cURCcmYksEBB0EBFOgviUApi+gIy6fQJ9Sn2yf5v+InwCanxwPxp8Yo86fGKtWD2gPoBqvnA+uDWZD5DRA9DSnVlxkG1Pls5VkJBGMx2oec1XVZFX1YxZWFbNlilzFVp2kxETgVyVEZoxEuljVpuayFVnNJGr0pLLkpHP8pC5YfWMB8LSnxkUWvzC7xk94v8ofANwf5r3mvxAvAi80L0YvWC8Kai9XHXO4dC+uFb7TNMS1RiwkBbwUw1Yd821qxCQtJBTvnKSvVWUUzVWtAzhV/aQURMZU1v3zgFR1xFR9YxBUWq1j2XSkoVONE2pM9EMzU2WmXvV+gzT0SWT0VREMlNpMBKSUZG6shM01HJTxUD0ULNSEUGrd804U1BikhMFPrQNtWMRk7k4lY2tOtSRVTr2ETe0kTd1j1YTnbIZDROSqS00DNEsdNKFK9VQsdyYjRHQivNShFUuNExrs5GL0197f+N8ACu+ETy7v4H+6T4zvhu/Q7wACXxRfJl84X0JR7tV21SYiWxdNrWP5TY0T+oyE2/hPrdORUCUjB1EopdT0995iZQSU1WxlzMTTNFPlVKzE3mSkrFISLSN1zAdO81KtBob/mP8Aqv/E98b/2P/y/wwPDg8wDwCib4QPxm+IDxKv/G8OfyB7oqZC+sQHlsPMBMD0VDilU10UU80kHDSppMQn1AQXfjNWHXOoxCQdV1CNxKQUA7DGI1h1w9dEF5b/ggxZBRPgxKe2YmQlWNWEWBVkRMTBhB+WHwCoH7ofNI9Oj2CPco+ML5aPgKiPKi/Mj96P8I+CKfZipqo0FHFEhDNEhPNMxK5MxCdOYh5WzXRsxKHsJLNoVVWk5CTzVD0UVGp9Y4KcxDz8JAZU/aOrzlPdo5a8xGDExCiqvMTwXKS7bKVS/aM+ptzEB1Il9v4CmIRkYrRUpcQE86w0sVClQ3qmHNRDUH3EDKSqhFRBrU+9g9dOJRROPWRNtoUjiE3doyZNZcRMWv2jXszU+UvVNEs9M2s8S+WkSt0Di0p1w7OHSkXElKRHS3XDxwVLbWMwRE9WT2hPek/8rwCeT8hPMr9Ev+5P6E9CX4y/YJ6/SF/y2QYThNRDTUX0qU5F9DzUFJw0jhzUIwocZJc8ZAxMN05j7FQ7MFS2VQaCCiQ00Wz0m6xUBKtQNjNSFcZ+ZR5lBm8YYwCu/zBvQm9Ub2ZvgG+KbwzfAK5v2G9C31Tf9m9434rfLH+0FsW+glfMBOBShSNYtkz001M9809UHbPKWvwkRtwkv1VF9Fa9Jmx+M/yEp1cNMxdYvYMLh1gd8+3kdcR3JvPUdFuVWH3DU1j1NFiV0wPYV72UHIcOjyCPMo+s7wC+79Dv4u/8jwb/uI/67zz/oE7/AJ+KKYYltsKcrCRmNhzkJ1ct0+RWJTTUJClfRJeWk1UVRFVFdGSUNRxUlOEMNKdUHZT8BDM4VG2UNMS+U5Wk3NVCFAQXpJTL0P4zbMRy1FRRLMSUc9AGEsCc1IiENLNRUd0ELNTkUE2zri1QVTNpUDU0UD00vDTTjk8tRDSkt+y0UU5qlcRNtcNsVKQGTe1Tq6NMzSM93ATdNESBoUstRoalHkUu0pSMpOsKLERiNEThdKTjAB61zqUAHkPUr+avEL96Hxy/nh+wHwB6v7wfrr+4v8q59h8AL8q5tF6lpiNNLdN0Tj0zfKFP/fR8BwbFplK1lMQoaEzHxlVWMjksNCpTpVNRBbQks1DuspFkxFxkNEEq7FRDcLbFfsXusuGEzwAeZZ7PsM/Cz8zP5s9oPwrfAIw/Lt+wP8I/7G+W3eY/CE8UMnmmIhnkVHDMlNNQ3lNa3NTvNMRuVA1D6HyUa2JVbQPbVJRRViXzW8dW/TNWVw1DyBzkrTe0dKdYjZRZBcRZsqVL0yTnbjJCWIVTAQI05NAs94blBo+I75rvJF8Apu9Aj+rvLP8u/4BfYv+0X2DGX9hfav+cd6YyVFdVw7UV9HTRRJSOVrUTTtlWtdQ0ZMxVfcODVajt1rbTRGTTdJSaBARjUmx0KQQHFlNTDUN4pJSBQDzHvkNMx95zRAd2yrOqbAR7BDRF9JQMhCTVbVBdM6BQbQNrUKUzsyRQzXT0tHRPlRMKFU/VtE4N5E7dRMQHTkPNTC0zjEyd9Ny0w0salfRLdfMIS30EBBfWsylK3STsDAJMdEzcF86tAE4dth2GH/B/kh8Uj94f2B8A6h9cj06PgI8yL5yPvnVuMlviTKUztE1VVE7NhFVP1fRQ9UPKBKRBhCeopqO8l96SIYxkOKSUIGqMZPjElMY0RJBSLeMVTUSUHUSU/Rw3fs1+xQB2xZbPIDs+P0g/Wj/Un3Y/AJg/Cq/MPy6vQK/SP2Svdq9EiKtuAvuUlNsgpiKJvGRt/ERElVPtsxFUBWTa/PQIdESBVXXz+FWmLeNtVsWErPRxVFTjaFRUW+D2QrpU5BNZJYOzHlnlpNREwVjdI3MW1EQxWNWz8IxHVlX2TwAIXxpRFl84X2pfvL/Ov3BfAOpflF/+vyjPOs9Mz3b9FsVUViOk9ESktAN8xME0ZFt8Vm0DO1Zls/rspKu9VT20VR2UVb2T/tLs1MbMp9bzVCUzHFRUxWSkZKOsJGrU1DOsJJX6tGTERJSNvNde4h+a1CTaHKSkUSWEhCQ1TVFd4/9QjUR8JJP8ZGtbUF2jFvSEwU+Fo1VYnATuvASIZCQc3IWGRHRPTR1kRIde48zUr5VLzZNQdHTuhHemInnVSg3ESl2jJuwEoUsWZbMaTKUjWWyHtn/AcwA+j+B/Yu8Mj4bvmO+q75SPgM7v4O/y76SP/u+4iw7CFy1NpSP5Ta3EToWkFHUqZNTo9GRg/CTTHKS7YEjeIqtgruIuDNcWY1MVFGqspLnEJIE0REBSHbQBUoWmhpVmnQY9hp0mPZ6dAMadNg/Qn/qfbA8Wr1Cvog8AtA+Gr9gP6g/8D94lvvUOws2nlCQbU72mhnIwVKqVI6vUpCh0RKHExBiKrMSKNGT8/KfOwwRkbdacRNdYpdRZlUMXWUq1w+3MRLI8tyaTWAU0AhxkwYy3Zr94v5K/pL9OXwDgv0IvFM9mLxDPgi+cL1bPQGjLzi+QI/YVfsUuIjMsJNXzJGSuNGRspMQrVqKlFFXV1LzHpqNVxaPxrVSVQ7dUTQOATDRHWVTFpnZi2VMN5FMVA1tcU40jJ1MlBFJNNES093ZiScT3PtWOIpdEBExz8H7iKlFFNOyEugR0y4RQJQNOfNfGAqZPVrXDPU+9RE79ZE6VI1sFTrXDnU0dlE3tZLVMVdNVPET1S3VjmRlLHZRMRNlKPZT018aiS7FK9YRLXXZGAjDEhAFiLP8273CLbu/YT3rv/E8ADl84j8LvRF8uXwj/Ul90X6DOdU51PvUudXZiOYzUGBb0hJFQjSMH1Ge2lZZDaVLllDSUNsSkMVPN1KVTxYRS9RQ0lHb8VEIBUlVk/FXs997/8P+KnxQPAK6fKA9SD8xvXg/wb4oPFH+AJn/IDwIRPn9gf3J59kL6EIxkQ2Au1bZiwMz0I5CuE1Q8F/ZCytTERiw0v7zEqzNW9UOqpMQbhBSNmuwU/Nwkh1ilFiaTWdr1QwoktN5YVdOlWAh99LwXPtNXDZTsF+Yf+BMA9h8ILzIvjI+uj5gv0o/kjwC+j+iPGp8sn8YvQJv+M6SEq3NXVdRX9auhJDRdWmwUHCQ03VXt1FV99DQ8Nw7i4Uw0p1T9pNSk2zhU1WMCVJUTzFPSDXOUfDeeE1O9Y+BStN10HNR0tDQ6UlXTBVIk1M28N8aiUeRUGwx0q+RQFVOufNR2bPRAZVAd4wn8N9ZiIk+NJNlOPaSc1OhNBZOFTUqtYx5E9Lkc556TS5UTq3xLtcMdhEVKnROHRNynlmLMfEe+kwzkQfRHAJ5POPh7WMZPSL9avxxffr8AIF+CX7S/xr/Yv+q//L8u/cLu00xdNLxXxqOEpDdQVu3TsFAFkyV0ZJhM1EEOnDf+VaZ1ThMMZAF0NFXRJNSdlDRnhPQzPGcIpmVmZbby4Vxvbm+Ia55vAKhvum80395vAH9q3wx/jt+AWHtWf0h/ut/k34Z1HuIZovxUchwUC6DWkliU9NOqdDRR5JVU5dNoLDTfbVXVw1NWjSPHVsVUtFSHjrIePISKWNXTBm1Z1cMjWX3r01jl0y2YJIRVWIWTETyHjiUATo9gj3KPpI+mjxj/Kv8EnwD2j0j/cv+E/5b/qP9Sn7zsVZx8lGIM9CPMFNEMNKuOVo2zTmwUDAw0zq1VRdOSVZV0Vc2kVbZl89VUjbOeVL1TZWo8BC5MNPeUxMFTpTMZiSzlfDQMUzVEnM8+E1CkdOvQzhPkVIuc1EZkxTYE5NlQRdOiUBVEVMRtNUzEAFDVw5NPZcRZT4WUJEQ9TjVETS3Tq3BNFWRNxZRMZfNFbUzlU8tLzXNvSz1kWUt1RrYSg0q9NErlU1vrStXTZkvdlEwt0wFQlLemTyi/Or+8H84fcL8A8h8EL/6/KC86L0wvXi8Iz6yaX7ykvUz1JE0VpE7W5dO4T9XTVtw0ylBWzXM/Ub1TtezEKIQHSHYFBmU2g1Pl1BSkxJx0AZAc5Rzk4yAmpX5lTm/YwwDmzXZljm3+zyDfmj9M307fAHjfgt/0PwZP2N/K3yxPTk+0YEuOkv30xCpSrQRSUuWT/CxllMTxFGRv5JRb7FTVw4NV1ZP4zHRTb1Z9lu4yVHSUxWT02TUkh6YyEFnlkxxZ1L1ErOTBLISEDIRAWAqNM/7s5NAM987lzu/o6wDu7/jvOv98X6ZfaPtm/9hfAMpf/F8Ob8j/Gm/0V+511kVSnlIT9Pd+MnwEBD6UlGX8vJTBTOS7RUhV9UQsNAe2cpBUJQRUpaTUlCnorHfmEnqsdEJ0Bz5CQcYUPzaDNDfWJY6SfbQHop5SA/TEyyDuA1CNlFBaXUMoVMTlT11DePQHVn4yjE7VcyO0JU1dQ2tYTdXD83wUkEx1M6ksNBem40tV8/f0pKFs3Kf2UqVK1ZMIS52kEHQXtqUWvYYyfoQvBi3WHQBuEzSPBi9oj3qPFC+ej7CPwMKP1I/mj/iLDoU+QuZMmu0ztJR0s06tNPwEcdJcpOZMddTE09QkRVKqraRSxUMfjMQxJOQTqmQE6SSktZQEgIRESwKERBsspHtAXjVGPd7P8MsA9sUO35A/Cq/EPy6v0D/qPwBkr3aviK9CT6yvvq/Qr9qhmq7CA/xkQFLVdFyUGW1T9VOVU5UDEFRVZNrMZCiMZKFVnaMWVraFw4hWdeP6VnVDbdZkVOBXxUNPpOTVWMz9RvZSFVn1xBRUtFharcNzrOQxWJUD8PT0AcFkV0Zf4Ot2X7Bf8r8EzwC2XzhvOs9MzybPIG8yb5TPqIbPWPPOuoNcZERkxAWoZFVMtUy0LUy07UTkrzVVjbRV1aM4VSVUVAS1t8RkflQER1RtYxG1VMUEU72To1N142pmJOQzU/2UjAS3Um1jVYFclEl01BE0NNpcpJWkvARu3KQoPKXEJLrVUBVUUP2TTjyUFlCsXQRkdFhPleRO1QROMt3ETv0EjHQ4TX0EHIesHhP0dJlLFdRLxQRK0l2jlFQXttNKNaMiSwD9BEQUq3Dm8xSHDoWOHa4fANgfsu9Uj9bv6O/67/yPHv+AMPsO/1D/kilu/XZzFIQXlU2NRE29dE7N1h4Sj5VQRWMHrAR7/JdeomSwLDSDAE4DFLQwU3VDDQpk1N6MRKyURfSndpOcBwDOlbafyJ/an3w/9p8QrxqvAKQPTq/ID1qv7A+Wr9ivOk9QNB9GH1AT7mNSvWRSpQNNwhwEOFMdlOT1VO3Tqaskt54jVW2UVk0TqKFWnZRUZyZVTrNYJdPXNVg1AyP8RAxZzUTsRwzO8/REIFg9BKS3vrUGsgGptL9WXW5f2L+SX3QvHs8AWM+aL6wvri/QLwI/FD+uxVSuxS4SpoQkc4QkM4QkU/NWzbRMtF2EZBxMtFvdVRWzoFUFJFV9RGJ8NPAk1zaTzGQ4VO10sqxEzAy3ZgJcU0VjJ7Rk17YTUuUDdFJlAzyqhJQFpJTNRASXlARgRVHN4yoEFEOQ/uKuPJSrdlAdVFA14wk8lKZtT3VDPU/FQ89ObWOrUU5NBE3ldE1V5E2IXZT0dway+TTkK+BGkh1lS31zw8x37tKLSm1kFsR0QUt9A75k587lBo0AhuUWjyiPwu80X/7vCP9a/wBkX45foF+yX8Rf1l9o+34zrUx9c0NNbZRO/RM1rU+F4xpQFbOwXHQlQlQEmmQXjpWmAwQENmycUwNT1fYe4p8EdGiElEE19DRrEKYFPgVukuE0DwBGD2AL1m1uD4APog8cf9YPAEB/4g9kf3Z/MB8iH5x/vn1SRlL6ZBcGcnD0pOBsFdZslNFTXbRURVPKVGqtc0YE1L8stFFW9SNjxVYVZCwnRlIaWKXDU4dY/cQMJVntpFn907XR/BSV5BRTWB3kWBa9c9hX7dO7RCc2L8i7AE4lfi2GL4Avwi8MnxY/8C+AKp9Un2afqM9yn4Sf5mKcttTEZFf9EyVX9RRWav3UVl2zX2w0DFYNc5vQVR1zklVtFKQUHVKENOSUF95TVN30VP0TbfWMFMBTNeOJUyWESDykC7AWAuP89/4SZURksTAcB6azvPSLUf0TVdlRpUTEdOhQHXOiULRNtCxkNSRkAFDFQ5G1T61zJhxkuk5dc1TWFGTVTeV0TUVTCk22JdOnTD2TRUwlREsqdURLzaRLxUOxtEduslucSlVT7kqtc2YctAATtQuw5k2G7QZfIF+av6y/AFZf0L+KWYZf8L/iXyTPNs9USM/qX0ylFEz904EE5It4TuV0T7WmLkX2Yj5arGSzvGQnUu3Tm4zUQwpTVWbWNb6jhBTEdGRFj3xkWPR0u8BmY1L9ZgC2ZS4Nvm9YD+Jv/G9u3xB/AJLfVH+232B/2t/s375/EO9AIu8079Z1TqPkd5bzUj2TbXUEhO9TlfNsVJ2kFrQ0YlWFQ9kkh86V/tJbVlc148hX/aM3/BeG/tIGWeUWZoWuQwQkhA1YldNCWM0W7pOsnLOAAKaPSC9iL0z/Dp/wj2r/lP+Ati+o/0Kf3P/u/wAPMp9Xor2jkDw0s+B+8hMcJNEW7JSQVtWzTuSXphV+w81V/aNHVWUUJITRVGo1ZFRlg2OUFCtULdRa3DSuzMR2Uz1EU4WTiwhTrWPTvMdmpQaCH6h8ZDvQJoKxhKR7tGRFzVHVsw5R3RQ8RKBQar0TW0xEJiRk4E/tNKbMpAZPfTQUZU5V08zZTQWEZBTvTFXTjEyK/aMnBGTDHLRLsMYDS9otREplg4NKzfOlSkyVFu4SfEu1NHQUTNy3AGa/eLsWX7C/Gi/8Hz4v4L8AWs9cL4YvmC+qL7wvZs3uRZomQ0w147hNnZTcpLSWlMRVUA2EUM1ErGTT2hQUR7zEu1J9wyFT0jXjOESkQzX4VGTGUqqtY4MERE0ERB0ERP0APNeuZaZtLt9A31rfZN/mPwCI3wpPxN/G3/DfUk9kT6Z/MIBPOu+sT346KlI9pNREtFOgzvKV3MQQVFWDjVFUxQRsB56S93wEbOSUtfzclG809OBXJYRYbIWUXIQQWV2jHFmVRNbs5LRYZYNz/OQuWAK9o/C05371HvUe/7iDTv8AWP+a/9xftv8QDxoP/F82bwCYn4qfVG9mb3hjtoV+wzQE1UYsZAU0VMHklHxWstUDOxxVHISvVWVUVZJFNFX95BSExvRH3qNUZsUzHFSV5MwEo1PNQwVqVKQzfORr4ObF9kP0ddVSfaMRxMTaPESkUWx95IykNVEFg/9QteSmHDSRUM0ULBQWtKTFrU+tQ1hPPbROfWOIMU5NVAQ1hMQ4TUUEdCcMhoMsJKpLzRScFEOwNrVYphUmtQ5CIkvVlEvNQwsaTD2jWXQn5h+AvwovAISPJi94i04vWC/KL8yP3o+AEJ8in2SPZoVmhS6z7IQTNU09o/n8JPdOrUQ8FYYUNOpQ3ZT0N76T3ATVsVIlpDR33gIVU9UD61LURLls5VzkQATUE1w0AJtArjUe3RbVpjW2P1Df0j8A9D/+P3ivIk+crz5PwK/SrwCUT/avCL8avyy3BtXmlXZiqafcR36istzEMJwEq5akBCdVTRRVpXRcBIytVn3DAVd9o5KctALVWCVUWJXkWMWDHlkWXZMXWWUD7VxXjhNEVBMgWBXULATALPeWVd5CAamUVy79Js22X8hfev9szwB+zzBvGm+kz8bP2M/qz/zPap5qcWTEM2TE81atBJBcBBtQngNkBO3cZ6aTVWp9Yyh8tPAcdLlUbaMLgFR1BFRddBx35kU+orVc5EQlrATuUl2Tt4pcdIHUlElkNPOQX+LNqqQ0l2SkYEzkKpQ08Y1QzUO6UO3knHfeQgm2LBSmT2UDPU/NBE4W1QNrTrVkTjWE3HfWk7VM3QNVRIT5S90DlVVLRTRLldRKTQRK1UMreUpdFEodNEuFFj6iCyxMfaNiTI9ej3CPmo8ABP+uj8iPOv8sn07/cP+C/2CU/6b/MJ/i4XYaR01VFgreQjm0dBiUd7Zj/AdOpSY2EoBSfaREdDRktaTUjQysBN5S/XTclzZzUgB9BCQFFKcGrxivKq9Mr74PAFirfq/wD5Kpjq+wr+KvRB9A7q9oG14fiB+aGSby+qwEmGsAVnX2AsJSRTYGM1Nm9XNPVBU0/GRGVfVDm71VJYMxViXkzGQbVVf1RFcl8xo8VIistLXv5LVZVaMOWe1D4NVYZeOlXFRkrLQPWAJldFc1NPy/ll8gyz7PaM9UusF+EpacJGCcJBCMJNvMVs1DilYl80pWtP1EHFTM9GSOVY0zU6oUVAwEVNH8RJh81GCmlNQpVC3UPHS8xJSFlVNFtFP9RFMlNNSUmchEdKuQFoIs9Jc+8r5R1JXkfARDdHQMfHTVUBpVo54c5GlQ/RSMdIOQNmaicE99EwZPFYR8lFtYTl2TZ04F5E79FMVPTQRPPYTMN7bCNVAKvZRQZbRQhTRER/bTVE8ARk1GRW5ThE8+RT5FzjWuT4DQMzZFzk/gSy5FLkV2YjcQBF8WXyhbfmI4PF82X2BfCHJfhFceQjqEX5ZVrl2mX4DAX7Jf9F8GbxhvKmmuAjwANG8mb2BvSml+bW5vQG+KbwCsb2Zv0G/qbwR/Fn8AfyJ/AFR/Tn9of1p/fH+Wf6h/Mn8AvH/mf/h/2n8Ejy6POI8ajwBsj3aPSI+aj7SPvo/Qj4qPAASfto8AnzqfTJ9OVc41Xk9ASEM+RS5FTpWm45xUSLw0tU4M5FR8lFpQVdNfTVB9A2NQPeTMlG8M5LV01DR4vDR+UPUDglVQ/TOH3JSL1JSTnFSVmBTknASkoiTlfJSqqjxEsNSUswyktxTkvKoEpMIk5MZ0RMw8RNCq5ETTHOTZvDTeBKTiqiTk5nyU6jxE8ORE81YMpPdQLeP91JQD5NRVB/TUCpQ0Djy0E+TUWxdRLeMdUaXjIYwEVSWcFCisBCz8BDK0NFU1nAQ61AQ+jARFnBRVSKw0TPzUUbQ0VZw0pVkMtF3s12biZfTUalocBHB8BHNRLTN4DAdUftMsFIScFIiUNI4UtFWRjASVnASalDSe7NQ1oFQUpvTUqlFV1PykVbOcFLisNLwcBMC0NIXFnDTJDLTj0DbjLBTUKvTU2tQE3vzU4ZQP3gWwLhWuFdajFLQBUmXjBWFSZTRkB47TvMQVUg0kVVJV0x8kBCK8FCeENzA2A1wHTlNkBDxSXTS8xFVFvNRH3NRNxNRRVARbVVIdQ1pSzQNeJARVYrzUZ1zUaizUcFQHSvaTUj3zfsTXviKFdDRVidzUjSzUkLzElXQ3Vi4in1J9A6PMFKiENFWsLNSwXASzdNS3ZARVvAzUwCwExEwEyrzUU81SbTbO8tdc1Npk1FRLAF4C43TU5+TE6yzUVfAsBPTMFPiENPwM1KUAVDQFZDdeI1P1AxJmVDQVUw0k3BQfU30DkyNT/cRMNCw0B14DU6TNFg4CO1w3NtNT9SRTqj3zTtTkU9zkV8TkW2pEBF7UFGT85GhTfdSm3BRvU1UE/OR4TDR8oVOl1FQ3ttPcFI+05JKpU80kHPSa3BSf1OSjVVP9M6c8BKxcNLDUF6qeMrkk9L5sNMHUFMSqHPTKNATQ9OTTzPTXqsTk20T03mw04dzk56rU9OxsNPFUNPVkNPiq1PT8pPQC7BQG5BQKlVT1pFT9pFQFtOQUGq1UzQMeVPXEVP0zJy1U3ZMrVP0UVP1ELDQ1OKwEPrQEQlQ11Dw000lURdS0BFKcBFdUaF3UNDcW0mO8BGdUhTNLbFTllFTtlOQUeqwEVX40NID0BIU8NIkEFNWNzASRnASXHBSaVKpNo6BMFKS8BKcEFK3VVBWzsdQEtRwUulRUFeS0BMJ8BMY8NMmMBKHOvBQrMEbj1BTcvBThVkwU5FTVM+g8FOzMBFXxlATzLDT4rAT+NDRbAFW9IwVVHUMKDDSrDlXVxFW95FWFMxxZVc3kXCQlVS0zKBw02yxVlcMwVZ3DNFUWxZM6VU2jQKwkyyCOMrVGnCRIDDROVQ0UVdQ19Bw0XKwkYLQkZFVUVfSEJGzEJHBcJHXcJFt4VQ2zfVVdw4P0JFWHZCSK5CSO7CSSFDS1mIQknMQkoFUV06M1VcUzqTw0rVW9FPQkVbeMNLk8NL1ENMP0JFXHZCTK5CTOhDTTjDRV2Tw03XQk4Xwk5Yw0Vek8NO2cNPF8JPXcJLX45CT+7CQCVuWkVtplJFaVwxBWncMUVtYlIxhW1RMcTEQgVrYV0yNWfbMpVg2zLaVW7eRWPbR8RDmMREBadERDXERIVh30Vh3D009WLfR8RFmERF1WthWzYVbFE2VWJaNoqmREbOREcexEdUREeqlW/ZTMRIM8RIdERIqqHFSOVESU9ESYZEScquREoexEpVxEqGRErFZMRLBWraO2vES6xERVv+xExTxEx0REykxEVdBURNT0RNhkRNxMRFXghFTm9ETohETt5ERV8TxE90RE+hxU/sxEqwNX5aRXzcRXTURXWr3kV32zGVcNtFcVtJY0ZCVXJbRXxQRMZDFtVz3TN1cF0zxXxSRVV53DRFxkSHxkTIRk1VCMZFRcZFh8ZFxXmm3UV62jZlf1RERkbWlXrbQcZHc8ZHlXHcNVf+Rkg3Rkh2Rki8RkVZKMZJRcZJgkZJwsZLWgzGSmPGSpVzUDrqrkZLMcZLfUZLiEZMBNVxXTw1cNBHxkzCxkq9BXxRPVzGTWJGTcaixk4Bxk5zxk6Vcl81PuVzUkXGT4fGT8VHSt/sRkAlil5FjNxFhWFbMRWL3kWKUEWIUktVhtRFidwyRYfURYrIVEDIQxWHVkWAX0WMIl8z5kh16FXo8o8B5YKL12phPMdF5kZBvUZMtQqK7TtEdGStDUJJbkJF6G9CQnVc10rBcGU9QUPIpMFASsBM6s9yYTpOQoUPTkY+D21a6idmTUPvzEqQc85bS0mDS0YhzEH6AMxLOgTqX2lRayQZSkCao8pU+dRE9VpE5VtE6q7TRN7ZRNreRNhTRMVg2zPUyVpEt9tEuN5NVKjRRK/eRKBdPcSao9NEmtBEltpEjNREjWfbP5R4U0R9UTTEfWHcPvRn00Rj3zS0ZaRaRF1ROMRa1ERc10bUTdE6JElcNQRKXkrUQ107VDZfRD9aRDquUUQq3UQsXUQn1kQyodpEOtBES9Qyr0p54jGUTtpmYiGkRVRBy/Lr8AQLuu41S/Zr9ws4YDhL+WvxCgs6alpqUW0gO8v8a9zr8g+L8KzxzP1r2uw0Mtzz/MAEbPWM9qz4TPls+oz7LPxM8A1s/YswA</prop>
			</obj>
			<obj name="Protocol" class="HTCProtocol" version="1">
				<prop name="Created">2013-09-18T09:32:05.298</prop>
				<prop name="LastModified">2013-09-18T11:36:00.503</prop>
				<obj name="Programs" class="HTCRunProgramList" version="5">
					<list name="emlist" count="4">
						<obj name="item" class="HTCRunProgram" version="1">
							<prop name="name">pre-incubation</prop>
							<prop name="Cycles">1</prop>
							<prop name="AnalysisMode">None</prop>
							<obj name="Segments" class="TEMRunSegmentList" version="1">
								<list name="emlist" count="1">
									<obj name="item" class="HTCRunSegment" version="2">
										<prop name="Hold">600</prop>
										<prop name="Slope">4.4</prop>
										<prop name="StepDelay">0</prop>
										<prop name="StepSize">0</prop>
										<prop name="Target">95</prop>
										<prop name="Target2">0</prop>
										<prop name="AcquisitionMode">0</prop>
										<prop name="AcqPerDegree">5</prop>
									</obj>
								</list>
							</obj>
						</obj>
						<obj name="item" class="HTCRunProgram" version="1">
							<prop name="name">amplification</prop>
							<prop name="Cycles">45</prop>
							<prop name="AnalysisMode">Quantification</prop>
							<obj name="Segments" class="TEMRunSegmentList" version="1">
								<list name="emlist" count="3">
									<obj name="item" class="HTCRunSegment" version="2">
										<prop name="Hold">15</prop>
										<prop name="Slope">4.4</prop>
										<prop name="StepDelay">0</prop>
										<prop name="StepSize">0</prop>
										<prop name="Target">95</prop>
										<prop name="Target2">0</prop>
										<prop name="AcquisitionMode">0</prop>
										<prop name="AcqPerDegree">5</prop>
									</obj>
									<obj name="item" class="HTCRunSegment" version="2">
										<prop name="Hold">15</prop>
										<prop name="Slope">2.2</prop>
										<prop name="StepDelay">0</prop>
										<prop name="StepSize">0</prop>
										<prop name="Target">57</prop>
										<prop name="Target2">0</prop>
										<prop name="AcquisitionMode">0</prop>
										<prop name="AcqPerDegree">5</prop>
									</obj>
									<obj name="item" class="HTCRunSegment" version="2">
										<prop name="Hold">15</prop>
										<prop name="Slope">4.4</prop>
										<prop name="StepDelay">0</prop>
										<prop name="StepSize">0</prop>
										<prop name="Target">72</prop>
										<prop name="Target2">0</prop>
										<prop name="AcquisitionMode">1</prop>
										<prop name="AcqPerDegree">5</prop>
									</obj>
								</list>
							</obj>
						</obj>
						<obj name="item" class="HTCRunProgram" version="1">
							<prop name="name">melting curve</prop>
							<prop name="Cycles">1</prop>
							<prop name="AnalysisMode">Melting Curves</prop>
							<obj name="Segments" class="TEMRunSegmentList" version="1">
								<list name="emlist" count="3">
									<obj name="item" class="HTCRunSegment" version="2">
										<prop name="Hold">5</prop>
										<prop name="Slope">4.4</prop>
										<prop name="StepDelay">0</prop>
										<prop name="StepSize">0</prop>
										<prop name="Target">95</prop>
										<prop name="Target2">0</prop>
										<prop name="AcquisitionMode">0</prop>
										<prop name="AcqPerDegree">5</prop>
									</obj>
									<obj name="item" class="HTCRunSegment" version="2">
										<prop name="Hold">60</prop>
										<prop name="Slope">2.2</prop>
										<prop name="StepDelay">0</prop>
										<prop name="StepSize">0</prop>
										<prop name="Target">65</prop>
										<prop name="Target2">0</prop>
										<prop name="AcquisitionMode">0</prop>
										<prop name="AcqPerDegree">5</prop>
									</obj>
									<obj name="item" class="HTCRunSegment" version="2">
										<prop name="Hold">1</prop>
										<prop name="Slope">0.114285714285714</prop>
										<prop name="StepDelay">0</prop>
										<prop name="StepSize">0</prop>
										<prop name="Target">97</prop>
										<prop name="Target2">0</prop>
										<prop name="AcquisitionMode">2</prop>
										<prop name="AcqPerDegree">5</prop>
									</obj>
								</list>
							</obj>
						</obj>
						<obj name="item" class="HTCRunProgram" version="1">
							<prop name="name">cooling</prop>
							<prop name="Cycles">1</prop>
							<prop name="AnalysisMode">None</prop>
							<obj name="Segments" class="TEMRunSegmentList" version="1">
								<list name="emlist" count="1">
									<obj name="item" class="HTCRunSegment" version="2">
										<prop name="Hold">30</prop>
										<prop name="Slope">2.2</prop>
										<prop name="StepDelay">0</prop>
										<prop name="StepSize">0</prop>
										<prop name="Target">40</prop>
										<prop name="Target2">0</prop>
										<prop name="AcquisitionMode">0</prop>
										<prop name="AcqPerDegree">5</prop>
									</obj>
								</list>
							</obj>
						</obj>
					</list>
					<list name="AnalysisModes" count="4">
						<item>None</item>
						<item>Quantification</item>
						<item>Melting Curves</item>
						<item>Color Compensation</item>
					</list>
					<prop name="ChannelCount">1</prop>
					<prop name="InstrumentSubclass">HTC_VER_10</prop>
					<obj name="Container" class="HTCBlockType" version="1">
						<prop name="Id">bt96TC5</prop>
						<prop name="RowCount">8</prop>
						<prop name="ColCount">12</prop>
						<prop name="OvershootDnDelay">10</prop>
						<prop name="OvershootUpDelay">10</prop>
						<prop name="RampRateMaxDn">2.2</prop>
						<prop name="RampRateMaxUp">4.4</prop>
						<prop name="ReactionVolMin">10</prop>
						<prop name="ReactionVolMax">100</prop>
						<prop name="ReactionVolDefault">20</prop>
						<prop name="HorVertCrosstalkCoefficient">0.0003</prop>
						<prop name="DiagCrosstalkCoefficent">0.0001</prop>
					</obj>
					<prop name="MaxPositionsToSeek">96</prop>
					<obj name="DetectionFormats" class="DetectionFormats" version="2">
						<list name="emlist" count="8">
							<obj name="item" class="HTCDetectionFormat" version="1">
								<list name="emlist" count="1">
									<obj name="item" class="HTCChannel" version="2">
										<prop name="name">SimpleProbe</prop>
										<prop name="Active">1</prop>
										<prop name="EmissionWL">510</prop>
										<prop name="ExcitationWL">465</prop>
										<prop name="IntgrTime">250</prop>
										<prop name="MaxIntgrTime">2000</prop>
										<prop name="MeltFactor">1.2</prop>
										<prop name="QuantFactor">2</prop>
									</obj>
								</list>
								<prop name="name">SimpleProbe</prop>
								<prop name="Active">1</prop>
								<prop name="DefChannelNdx">0</prop>
								<prop name="DenominatorNdx">-1</prop>
								<prop name="ReadOnly">0</prop>
								<list name="EmissionWLAvail" count="6">
									<item>488</item>
									<item>510</item>
									<item>580</item>
									<item>610</item>
									<item>640</item>
									<item>660</item>
								</list>
								<list name="ExcitationWLAvail" count="5">
									<item>440</item>
									<item>465</item>
									<item>498</item>
									<item>533</item>
									<item>618</item>
								</list>
								<prop name="MeasuringMode">hmmDynamic</prop>
							</obj>
							<obj name="item" class="HTCDetectionFormat" version="1">
								<list name="emlist" count="1">
									<obj name="item" class="HTCChannel" version="2">
										<prop name="name">FAM</prop>
										<prop name="Active">1</prop>
										<prop name="EmissionWL">510</prop>
										<prop name="ExcitationWL">465</prop>
										<prop name="IntgrTime">250</prop>
										<prop name="MaxIntgrTime">2000</prop>
										<prop name="MeltFactor">1</prop>
										<prop name="QuantFactor">10</prop>
									</obj>
								</list>
								<prop name="name">Mono Color Hydrolysis Probe / UPL Probe</prop>
								<prop name="Active">1</prop>
								<prop name="DefChannelNdx">0</prop>
								<prop name="DenominatorNdx">-1</prop>
								<prop name="ReadOnly">0</prop>
								<list name="EmissionWLAvail" count="6">
									<item>488</item>
									<item>510</item>
									<item>580</item>
									<item>610</item>
									<item>640</item>
									<item>660</item>
								</list>
								<list name="ExcitationWLAvail" count="5">
									<item>440</item>
									<item>465</item>
									<item>498</item>
									<item>533</item>
									<item>618</item>
								</list>
								<prop name="MeasuringMode">hmmDynamic</prop>
							</obj>
							<obj name="item" class="HTCDetectionFormat" version="1">
								<list name="emlist" count="2">
									<obj name="item" class="HTCChannel" version="2">
										<prop name="name">FAM</prop>
										<prop name="Active">1</prop>
										<prop name="EmissionWL">510</prop>
										<prop name="ExcitationWL">465</prop>
										<prop name="IntgrTime">250</prop>
										<prop name="MaxIntgrTime">2000</prop>
										<prop name="MeltFactor">1</prop>
										<prop name="QuantFactor">10</prop>
									</obj>
									<obj name="item" class="HTCChannel" version="2">
										<prop name="name">VIC / HEX / Yellow555</prop>
										<prop name="Active">1</prop>
										<prop name="EmissionWL">580</prop>
										<prop name="ExcitationWL">533</prop>
										<prop name="IntgrTime">250</prop>
										<prop name="MaxIntgrTime">2000</prop>
										<prop name="MeltFactor">1</prop>
										<prop name="QuantFactor">10</prop>
									</obj>
								</list>
								<prop name="name">Dual Color Hydrolysis Probe / UPL Probe</prop>
								<prop name="Active">1</prop>
								<prop name="DefChannelNdx">0</prop>
								<prop name="DenominatorNdx">-1</prop>
								<prop name="ReadOnly">0</prop>
								<list name="EmissionWLAvail" count="6">
									<item>488</item>
									<item>510</item>
									<item>580</item>
									<item>610</item>
									<item>640</item>
									<item>660</item>
								</list>
								<list name="ExcitationWLAvail" count="5">
									<item>440</item>
									<item>465</item>
									<item>498</item>
									<item>533</item>
									<item>618</item>
								</list>
								<prop name="MeasuringMode">hmmDynamic</prop>
							</obj>
							<obj name="item" class="HTCDetectionFormat" version="1">
								<list name="emlist" count="3">
									<obj name="item" class="HTCChannel" version="2">
										<prop name="name">FAM</prop>
										<prop name="Active">1</prop>
										<prop name="EmissionWL">510</prop>
										<prop name="ExcitationWL">465</prop>
										<prop name="IntgrTime">250</prop>
										<prop name="MaxIntgrTime">2000</prop>
										<prop name="MeltFactor">1</prop>
										<prop name="QuantFactor">10</prop>
									</obj>
									<obj name="item" class="HTCChannel" version="2">
										<prop name="name">VIC / HEX / Yellow555</prop>
										<prop name="Active">1</prop>
										<prop name="EmissionWL">580</prop>
										<prop name="ExcitationWL">533</prop>
										<prop name="IntgrTime">250</prop>
										<prop name="MaxIntgrTime">2000</prop>
										<prop name="MeltFactor">1</prop>
										<prop name="QuantFactor">10</prop>
									</obj>
									<obj name="item" class="HTCChannel" version="2">
										<prop name="name">Cy 5 / Cy 5.5</prop>
										<prop name="Active">1</prop>
										<prop name="EmissionWL">660</prop>
										<prop name="ExcitationWL">618</prop>
										<prop name="IntgrTime">250</prop>
										<prop name="MaxIntgrTime">2000</prop>
										<prop name="MeltFactor">1</prop>
										<prop name="QuantFactor">10</prop>
									</obj>
								</list>
								<prop name="name">3 Color Hydrolysis Probe</prop>
								<prop name="Active">1</prop>
								<prop name="DefChannelNdx">0</prop>
								<prop name="DenominatorNdx">-1</prop>
								<prop name="ReadOnly">0</prop>
								<list name="EmissionWLAvail" count="6">
									<item>488</item>
									<item>510</item>
									<item>580</item>
									<item>610</item>
									<item>640</item>
									<item>660</item>
								</list>
								<list name="ExcitationWLAvail" count="5">
									<item>440</item>
									<item>465</item>
									<item>498</item>
									<item>533</item>
									<item>618</item>
								</list>
								<prop name="MeasuringMode">hmmDynamic</prop>
							</obj>
							<obj name="item" class="HTCDetectionFormat" version="1">
								<list name="emlist" count="4">
									<obj name="item" class="HTCChannel" version="2">
										<prop name="name">Cyan 500</prop>
										<prop name="Active">1</prop>
										<prop name="EmissionWL">488</prop>
										<prop name="ExcitationWL">440</prop>
										<prop name="IntgrTime">250</prop>
										<prop name="MaxIntgrTime">2000</prop>
										<prop name="MeltFactor">1</prop>
										<prop name="QuantFactor">10</prop>
									</obj>
									<obj name="item" class="HTCChannel" version="2">
										<prop name="name">FAM</prop>
										<prop name="Active">1</prop>
										<prop name="EmissionWL">580</prop>
										<prop name="ExcitationWL">498</prop>
										<prop name="IntgrTime">250</prop>
										<prop name="MaxIntgrTime">2000</prop>
										<prop name="MeltFactor">1</prop>
										<prop name="QuantFactor">10</prop>
									</obj>
									<obj name="item" class="HTCChannel" version="2">
										<prop name="name">Red 610</prop>
										<prop name="Active">1</prop>
										<prop name="EmissionWL">610</prop>
										<prop name="ExcitationWL">533</prop>
										<prop name="IntgrTime">250</prop>
										<prop name="MaxIntgrTime">2000</prop>
										<prop name="MeltFactor">1</prop>
										<prop name="QuantFactor">10</prop>
									</obj>
									<obj name="item" class="HTCChannel" version="2">
										<prop name="name">Cy 5 / Cy 5.5</prop>
										<prop name="Active">1</prop>
										<prop name="EmissionWL">660</prop>
										<prop name="ExcitationWL">618</prop>
										<prop name="IntgrTime">250</prop>
										<prop name="MaxIntgrTime">2000</prop>
										<prop name="MeltFactor">1</prop>
										<prop name="QuantFactor">10</prop>
									</obj>
								</list>
								<prop name="name">4 Color Hydrolysis Probe</prop>
								<prop name="Active">1</prop>
								<prop name="DefChannelNdx">0</prop>
								<prop name="DenominatorNdx">-1</prop>
								<prop name="ReadOnly">0</prop>
								<list name="EmissionWLAvail" count="6">
									<item>488</item>
									<item>510</item>
									<item>580</item>
									<item>610</item>
									<item>640</item>
									<item>660</item>
								</list>
								<list name="ExcitationWLAvail" count="5">
									<item>440</item>
									<item>465</item>
									<item>498</item>
									<item>533</item>
									<item>618</item>
								</list>
								<prop name="MeasuringMode">hmmDynamic</prop>
							</obj>
							<obj name="item" class="HTCDetectionFormat" version="1">
								<list name="emlist" count="1">
									<obj name="item" class="HTCChannel" version="2">
										<prop name="name">Red 640</prop>
										<prop name="Active">1</prop>
										<prop name="EmissionWL">640</prop>
										<prop name="ExcitationWL">498</prop>
										<prop name="IntgrTime">250</prop>
										<prop name="MaxIntgrTime">2000</prop>
										<prop name="MeltFactor">1.2</prop>
										<prop name="QuantFactor">5</prop>
									</obj>
								</list>
								<prop name="name">Mono Color HybProbe</prop>
								<prop name="Active">1</prop>
								<prop name="DefChannelNdx">0</prop>
								<prop name="DenominatorNdx">-1</prop>
								<prop name="ReadOnly">0</prop>
								<list name="EmissionWLAvail" count="6">
									<item>488</item>
									<item>510</item>
									<item>580</item>
									<item>610</item>
									<item>640</item>
									<item>660</item>
								</list>
								<list name="ExcitationWLAvail" count="5">
									<item>440</item>
									<item>465</item>
									<item>498</item>
									<item>533</item>
									<item>618</item>
								</list>
								<prop name="MeasuringMode">hmmDynamic</prop>
							</obj>
							<obj name="item" class="HTCDetectionFormat" version="1">
								<list name="emlist" count="4">
									<obj name="item" class="HTCChannel" version="2">
										<prop name="name">Fluos</prop>
										<prop name="Active">1</prop>
										<prop name="EmissionWL">510</prop>
										<prop name="ExcitationWL">465</prop>
										<prop name="IntgrTime">250</prop>
										<prop name="MaxIntgrTime">2000</prop>
										<prop name="MeltFactor">2</prop>
										<prop name="QuantFactor">1.5</prop>
									</obj>
									<obj name="item" class="HTCChannel" version="2">
										<prop name="name">Red 610</prop>
										<prop name="Active">1</prop>
										<prop name="EmissionWL">610</prop>
										<prop name="ExcitationWL">498</prop>
										<prop name="IntgrTime">250</prop>
										<prop name="MaxIntgrTime">2000</prop>
										<prop name="MeltFactor">1.2</prop>
										<prop name="QuantFactor">5</prop>
									</obj>
									<obj name="item" class="HTCChannel" version="2">
										<prop name="name">Red 640</prop>
										<prop name="Active">1</prop>
										<prop name="EmissionWL">640</prop>
										<prop name="ExcitationWL">498</prop>
										<prop name="IntgrTime">250</prop>
										<prop name="MaxIntgrTime">2000</prop>
										<prop name="MeltFactor">1.2</prop>
										<prop name="QuantFactor">5</prop>
									</obj>
									<obj name="item" class="HTCChannel" version="2">
										<prop name="name">Cy 5 / Cy 5.5</prop>
										<prop name="Active">1</prop>
										<prop name="EmissionWL">660</prop>
										<prop name="ExcitationWL">498</prop>
										<prop name="IntgrTime">250</prop>
										<prop name="MaxIntgrTime">2000</prop>
										<prop name="MeltFactor">1.2</prop>
										<prop name="QuantFactor">5</prop>
									</obj>
								</list>
								<prop name="name">Multi Color HybProbe</prop>
								<prop name="Active">1</prop>
								<prop name="DefChannelNdx">0</prop>
								<prop name="DenominatorNdx">-1</prop>
								<prop name="ReadOnly">0</prop>
								<list name="EmissionWLAvail" count="6">
									<item>488</item>
									<item>510</item>
									<item>580</item>
									<item>610</item>
									<item>640</item>
									<item>660</item>
								</list>
								<list name="ExcitationWLAvail" count="5">
									<item>440</item>
									<item>465</item>
									<item>498</item>
									<item>533</item>
									<item>618</item>
								</list>
								<prop name="MeasuringMode">hmmDynamic</prop>
							</obj>
							<obj name="item" class="HTCDetectionFormat" version="1">
								<list name="emlist" count="1">
									<obj name="item" class="HTCChannel" version="2">
										<prop name="name">SYBR Green I / HRM Dye</prop>
										<prop name="Active">1</prop>
										<prop name="EmissionWL">510</prop>
										<prop name="ExcitationWL">465</prop>
										<prop name="IntgrTime">250</prop>
										<prop name="MaxIntgrTime">1000</prop>
										<prop name="MeltFactor">1.2</prop>
										<prop name="QuantFactor">20</prop>
									</obj>
								</list>
								<prop name="name">SYBR Green I / HRM Dye</prop>
								<prop name="Active">1</prop>
								<prop name="DefChannelNdx">0</prop>
								<prop name="DenominatorNdx">-1</prop>
								<prop name="ReadOnly">0</prop>
								<list name="EmissionWLAvail" count="6">
									<item>488</item>
									<item>510</item>
									<item>580</item>
									<item>610</item>
									<item>640</item>
									<item>660</item>
								</list>
								<list name="ExcitationWLAvail" count="5">
									<item>440</item>
									<item>465</item>
									<item>498</item>
									<item>533</item>
									<item>618</item>
								</list>
								<prop name="MeasuringMode">hmmDynamic</prop>
							</obj>
						</list>
						<prop name="DefFormatName">SYBR Green I / HRM Dye</prop>
					</obj>
					<list name="AcquisitionModes" count="4">
						<item>None</item>
						<item>Single</item>
						<item>Continuous</item>
						<item>Step</item>
					</list>
					<prop name="SeekTemp">30</prop>
					<prop name="SampleVolume">10</prop>
					<prop name="PlateID">03819503</prop>
				</obj>
			</obj>
			<prop name="CompletedProgramNo">5</prop>
			<prop name="StopPoint">3</prop>
			<prop name="CarouselConstMoved">0</prop>
		</obj>
		<obj name="AnlsAndSampleInfo" class="AnlsAndSampleInfo" version="1">
			<obj name="AnlsPropTypes" class="PropertyTypeList" version="1">
				<list name="emlist" count="3">
					<obj name="item" class="SamplePropType" version="1">
						<prop name="name">Units</prop>
						<prop name="PropClass">QuantUnitsProp</prop>
						<prop name="IsChannelProperty">0</prop>
						<prop name="SelectorOrder">0</prop>
						<prop name="ShowInSelector">0</prop>
						<prop name="ShowInTable">0</prop>
						<prop name="TableOrder">0</prop>
					</obj>
					<obj name="item" class="SamplePropType" version="1">
						<prop name="name">ExtRef</prop>
						<prop name="PropClass">RQExtRefProp</prop>
						<prop name="IsChannelProperty">0</prop>
						<prop name="SelectorOrder">0</prop>
						<prop name="ShowInSelector">0</prop>
						<prop name="ShowInTable">0</prop>
						<prop name="TableOrder">0</prop>
					</obj>
					<obj name="item" class="SamplePropType" version="1">
						<prop name="name">Endpt External Experiment</prop>
						<prop name="PropClass">EndptGenoExtExp</prop>
						<prop name="IsChannelProperty">0</prop>
						<prop name="SelectorOrder">0</prop>
						<prop name="ShowInSelector">0</prop>
						<prop name="ShowInTable">0</prop>
						<prop name="TableOrder">0</prop>
					</obj>
				</list>
			</obj>
			<obj name="SamplePropTypes" class="PropertyTypeList" version="1">
				<list name="emlist" count="26">
					<obj name="item" class="SamplePosPropType" version="1">
						<prop name="name">Position</prop>
						<prop name="PropClass">GenSampleEditPosition</prop>
						<prop name="AnalysisClass">General</prop>
						<prop name="IsChannelProperty">0</prop>
						<prop name="SelectorOrder">0</prop>
						<prop name="ShowInSelector">0</prop>
						<prop name="ShowInTable">1</prop>
						<prop name="TableOrder">0</prop>
					</obj>
					<obj name="item" class="SamplePropType" version="1">
						<prop name="name">Color</prop>
						<prop name="PropClass">SamplePrefColor</prop>
						<prop name="AnalysisClass">General</prop>
						<prop name="IsChannelProperty">0</prop>
						<prop name="SelectorOrder">1</prop>
						<prop name="ShowInSelector">0</prop>
						<prop name="ShowInTable">1</prop>
						<prop name="TableOrder">1</prop>
					</obj>
					<obj name="item" class="SamplePropType" version="1">
						<prop name="name">Replicate of</prop>
						<prop name="PropClass">GenSampleEditReplicate</prop>
						<prop name="AnalysisClass">General</prop>
						<prop name="IsChannelProperty">0</prop>
						<prop name="SelectorOrder">2</prop>
						<prop name="ShowInSelector">0</prop>
						<prop name="ShowInTable">1</prop>
						<prop name="TableOrder">2</prop>
					</obj>
					<obj name="item" class="SamplePropType" version="1">
						<prop name="name">Sample Name</prop>
						<prop name="PropClass">GenSampleEditName</prop>
						<prop name="AnalysisClass">General</prop>
						<prop name="IsChannelProperty">0</prop>
						<prop name="SelectorOrder">3</prop>
						<prop name="ShowInSelector">1</prop>
						<prop name="ShowInTable">1</prop>
						<prop name="TableOrder">3</prop>
					</obj>
					<obj name="item" class="SamplePropType" version="1">
						<prop name="name">Subsets</prop>
						<prop name="PropClass">GenSampleEditSubset</prop>
						<prop name="AnalysisClass">General</prop>
						<prop name="IsChannelProperty">0</prop>
						<prop name="SelectorOrder">4</prop>
						<prop name="ShowInSelector">0</prop>
						<prop name="ShowInTable">0</prop>
						<prop name="TableOrder">4</prop>
					</obj>
					<obj name="item" class="SamplePropType" version="1">
						<prop name="name">Notes</prop>
						<prop name="PropClass">GenSampleEditNotes</prop>
						<prop name="AnalysisClass">General</prop>
						<prop name="IsChannelProperty">0</prop>
						<prop name="SelectorOrder">5</prop>
						<prop name="ShowInSelector">0</prop>
						<prop name="ShowInTable">0</prop>
						<prop name="TableOrder">5</prop>
					</obj>
					<obj name="item" class="SamplePropType" version="1">
						<prop name="name">Sample ID</prop>
						<prop name="PropClass">HTCSampleID</prop>
						<prop name="AnalysisClass">General</prop>
						<prop name="IsChannelProperty">0</prop>
						<prop name="SelectorOrder">6</prop>
						<prop name="ShowInSelector">0</prop>
						<prop name="ShowInTable">0</prop>
						<prop name="TableOrder">6</prop>
					</obj>
					<obj name="item" class="SamplePropType" version="1">
						<prop name="name">Sample Prep Notes</prop>
						<prop name="PropClass">HTCSamplePrepNotes</prop>
						<prop name="AnalysisClass">General</prop>
						<prop name="IsChannelProperty">0</prop>
						<prop name="SelectorOrder">7</prop>
						<prop name="ShowInSelector">0</prop>
						<prop name="ShowInTable">0</prop>
						<prop name="TableOrder">7</prop>
					</obj>
					<obj name="item" class="SamplePrefWidthType" version="1">
						<prop name="name">Width</prop>
						<prop name="PropClass">SamplePrefWidth</prop>
						<prop name="AnalysisClass">Sample preferences</prop>
						<prop name="IsChannelProperty">0</prop>
						<prop name="SelectorOrder">8</prop>
						<prop name="ShowInSelector">0</prop>
						<prop name="ShowInTable">0</prop>
						<prop name="TableOrder">8</prop>
					</obj>
					<obj name="item" class="SamplePrefLineStyleType" version="1">
						<prop name="name">Line Style</prop>
						<prop name="PropClass">SamplePrefLineStyle</prop>
						<prop name="AnalysisClass">Sample preferences</prop>
						<prop name="IsChannelProperty">0</prop>
						<prop name="SelectorOrder">9</prop>
						<prop name="ShowInSelector">0</prop>
						<prop name="ShowInTable">0</prop>
						<prop name="TableOrder">9</prop>
					</obj>
					<obj name="item" class="SamplePrefPointStyleType" version="1">
						<prop name="name">Point Style</prop>
						<prop name="PropClass">SamplePrefPointStyle</prop>
						<prop name="AnalysisClass">Sample preferences</prop>
						<prop name="IsChannelProperty">0</prop>
						<prop name="SelectorOrder">10</prop>
						<prop name="ShowInSelector">0</prop>
						<prop name="ShowInTable">0</prop>
						<prop name="TableOrder">10</prop>
					</obj>
					<obj name="item" class="SamplePropType" version="1">
						<prop name="name">Dominant Channel</prop>
						<prop name="PropClass">DominantChannelProp</prop>
						<prop name="AnalysisClass">Color Compensation Analysis</prop>
						<prop name="IsChannelProperty">0</prop>
						<prop name="SelectorOrder">11</prop>
						<prop name="ShowInSelector">0</prop>
						<prop name="ShowInTable">0</prop>
						<prop name="TableOrder">11</prop>
					</obj>
					<obj name="item" class="EndPtSampleTypePropertyType" version="1">
						<prop name="name">EndPt Sample Type</prop>
						<prop name="PropClass">GroupingSample</prop>
						<prop name="AnalysisClass">EndPtGenotyping</prop>
						<prop name="IsChannelProperty">0</prop>
						<prop name="SelectorOrder">12</prop>
						<prop name="ShowInSelector">0</prop>
						<prop name="ShowInTable">0</prop>
						<prop name="TableOrder">12</prop>
					</obj>
					<obj name="item" class="SamplePropType" version="1">
						<prop name="name">EndPt Genotype</prop>
						<prop name="PropClass">Genotype</prop>
						<prop name="AnalysisClass">EndPtGenotyping</prop>
						<prop name="IsChannelProperty">0</prop>
						<prop name="SelectorOrder">13</prop>
						<prop name="ShowInSelector">0</prop>
						<prop name="ShowInTable">0</prop>
						<prop name="TableOrder">13</prop>
					</obj>
					<obj name="item" class="SamplePropType" version="1">
						<prop name="name">Target Name</prop>
						<prop name="PropClass">TargetName</prop>
						<prop name="AnalysisClass">General</prop>
						<prop name="IsChannelProperty">1</prop>
						<prop name="SelectorOrder">22</prop>
						<prop name="ShowInSelector">1</prop>
						<prop name="ShowInTable">1</prop>
						<prop name="TableOrder">22</prop>
					</obj>
					<obj name="item" class="QuantSampleTypePropertyType" version="1">
						<prop name="name">Quantification Sample Type</prop>
						<prop name="PropClass">QuantSampleTypeProperty</prop>
						<prop name="AnalysisClass">Quantification Analysis</prop>
						<prop name="IsChannelProperty">1</prop>
						<prop name="SelectorOrder">15</prop>
						<prop name="ShowInSelector">0</prop>
						<prop name="ShowInTable">0</prop>
						<prop name="TableOrder">15</prop>
					</obj>
					<obj name="item" class="SamplePropType" version="1">
						<prop name="name">Concentration</prop>
						<prop name="PropClass">QuantConcProperty</prop>
						<prop name="AnalysisClass">Quantification Analysis</prop>
						<prop name="IsChannelProperty">1</prop>
						<prop name="SelectorOrder">16</prop>
						<prop name="ShowInSelector">1</prop>
						<prop name="ShowInTable">1</prop>
						<prop name="TableOrder">16</prop>
					</obj>
					<obj name="item" class="QuantCpType" version="1">
						<prop name="name">Cp Low</prop>
						<prop name="PropClass">QuantCpLowProp</prop>
						<prop name="AnalysisClass">Quantification Analysis</prop>
						<prop name="IsChannelProperty">1</prop>
						<prop name="SelectorOrder">17</prop>
						<prop name="ShowInSelector">0</prop>
						<prop name="ShowInTable">0</prop>
						<prop name="TableOrder">17</prop>
					</obj>
					<obj name="item" class="QuantCpType" version="1">
						<prop name="name">Cp High</prop>
						<prop name="PropClass">QuantCpHighProp</prop>
						<prop name="AnalysisClass">Quantification Analysis</prop>
						<prop name="IsChannelProperty">1</prop>
						<prop name="SelectorOrder">18</prop>
						<prop name="ShowInSelector">0</prop>
						<prop name="ShowInTable">0</prop>
						<prop name="TableOrder">18</prop>
					</obj>
					<obj name="item" class="GroupSampleTypePropertyType" version="1">
						<prop name="name">Melt Geno Sample Type</prop>
						<prop name="PropClass">GroupChannelTypeProp</prop>
						<prop name="AnalysisClass">Melt Geno</prop>
						<prop name="IsChannelProperty">1</prop>
						<prop name="SelectorOrder">19</prop>
						<prop name="ShowInSelector">0</prop>
						<prop name="ShowInTable">0</prop>
						<prop name="TableOrder">19</prop>
					</obj>
					<obj name="item" class="SamplePropType" version="1">
						<prop name="name">Melt Geno Genotype</prop>
						<prop name="PropClass">ChannelGenotype</prop>
						<prop name="AnalysisClass">Melt Geno</prop>
						<prop name="IsChannelProperty">1</prop>
						<prop name="SelectorOrder">20</prop>
						<prop name="ShowInSelector">0</prop>
						<prop name="ShowInTable">0</prop>
						<prop name="TableOrder">20</prop>
					</obj>
					<obj name="item" class="RQTargetPropertyType" version="1">
						<prop name="name">Target Type</prop>
						<prop name="PropClass">RQTargetProperty</prop>
						<prop name="AnalysisClass">Relative Quantification</prop>
						<prop name="IsChannelProperty">1</prop>
						<prop name="SelectorOrder">21</prop>
						<prop name="ShowInSelector">0</prop>
						<prop name="ShowInTable">0</prop>
						<prop name="TableOrder">21</prop>
					</obj>
					<obj name="item" class="RQSampleTargetPropertyType" version="1">
						<prop name="name">Combined Sample and Target Type</prop>
						<prop name="PropClass">RQSampleTargetProperty</prop>
						<prop name="AnalysisClass">Relative Quantification</prop>
						<prop name="IsChannelProperty">1</prop>
						<prop name="SelectorOrder">15</prop>
						<prop name="ShowInSelector">1</prop>
						<prop name="ShowInTable">1</prop>
						<prop name="TableOrder">15</prop>
					</obj>
					<obj name="item" class="SamplePropType" version="1">
						<prop name="name">Efficiency</prop>
						<prop name="PropClass">RQEffProp</prop>
						<prop name="AnalysisClass">Relative Quantification</prop>
						<prop name="IsChannelProperty">1</prop>
						<prop name="SelectorOrder">23</prop>
						<prop name="ShowInSelector">0</prop>
						<prop name="ShowInTable">1</prop>
						<prop name="TableOrder">23</prop>
					</obj>
					<obj name="item" class="GroupSampleTypePropertyTypeNoPos" version="1">
						<prop name="name">Scanning Sample Type</prop>
						<prop name="PropClass">GroupChannelTypeProp</prop>
						<prop name="AnalysisClass">Scanning</prop>
						<prop name="IsChannelProperty">1</prop>
						<prop name="SelectorOrder">24</prop>
						<prop name="ShowInSelector">0</prop>
						<prop name="ShowInTable">0</prop>
						<prop name="TableOrder">24</prop>
					</obj>
					<obj name="item" class="SamplePropType" version="1">
						<prop name="name">Scanning Genotype</prop>
						<prop name="PropClass">ChannelGenotype</prop>
						<prop name="AnalysisClass">Scanning</prop>
						<prop name="IsChannelProperty">1</prop>
						<prop name="SelectorOrder">25</prop>
						<prop name="ShowInSelector">0</prop>
						<prop name="ShowInTable">0</prop>
						<prop name="TableOrder">25</prop>
					</obj>
				</list>
			</obj>
			<obj name="SelectedChannels" class="TEMIntegerSet" version="1">
				<list name="Items" count="1">
					<prop name="Item">0</prop>
				</list>
			</obj>
			<obj name="AnalysisProperties" class="ExpPropList" version="1">
				<list name="emlist" count="3">
					<obj name="PropertyObject" class="EndptGenoExtExp" version="3">
						<prop name="PropertyTypeName">Endpt External Experiment</prop>
					</obj>
					<obj name="PropertyObject" class="RQExtRefProp" version="3">
						<prop name="PropertyTypeName">ExtRef</prop>
						<prop name="RefExpProg">-1</prop>
					</obj>
					<obj name="PropertyObject" class="QuantUnitsProp" version="3">
						<prop name="PropertyTypeName">Units</prop>
					</obj>
				</list>
			</obj>
			<obj name="SampleInfoList" class="SamplePropInfoList" version="1">
				<list name="emlist" count="96">
					<obj name="item" class="SamplePropInfo" version="1">
						<obj name="ChannelProperties" class="ChanPropList" version="2">
							<obj name="ChannelProperties" class="EMList" version="1">
								<list name="emlist" count="1">
									<obj name="item" class="PropertyList" version="1">
										<list name="emlist" count="12">
											<obj name="PropertyObject" class="RQSampleTargetProperty" version="4">
												<prop name="PropertyTypeName">Combined Sample and Target Type</prop>
												<prop name="Position">0</prop>
												<prop name="IsDefault">0</prop>
												<obj name="ChannelProp" class="ChannelProperty" version="1">
													<prop name="ChannelIdx">0</prop>
												</obj>
											</obj>
											<obj name="PropertyObject" class="QuantConcProperty" version="4">
												<prop name="PropertyTypeName">Concentration</prop>
												<prop name="Position">0</prop>
												<prop name="IsDefault">1</prop>
												<prop name="Concentration">0</prop>
												<obj name="ChannelProp" class="ChannelProperty" version="1">
													<prop name="ChannelIdx">0</prop>
												</obj>
												<prop name="ReadOnly">1</prop>
											</obj>
											<obj name="PropertyObject" class="QuantCpHighProp" version="4">
												<prop name="PropertyTypeName">Cp High</prop>
												<prop name="Position">0</prop>
												<prop name="IsDefault">1</prop>
												<prop name="CpRangeHigh">0</prop>
												<obj name="ChannelProp" class="ChannelProperty" version="1">
													<prop name="ChannelIdx">0</prop>
												</obj>
												<prop name="ReadOnly">1</prop>
											</obj>
											<obj name="PropertyObject" class="QuantCpLowProp" version="4">
												<prop name="PropertyTypeName">Cp Low</prop>
												<prop name="Position">0</prop>
												<prop name="IsDefault">1</prop>
												<prop name="CpRangeLow">0</prop>
												<obj name="ChannelProp" class="ChannelProperty" version="1">
													<prop name="ChannelIdx">0</prop>
												</obj>
												<prop name="ReadOnly">1</prop>
											</obj>
											<obj name="PropertyObject" class="RQEffProp" version="4">
												<prop name="PropertyTypeName">Efficiency</prop>
												<prop name="Position">0</prop>
												<prop name="IsDefault">1</prop>
												<prop name="Efficiency">2</prop>
												<obj name="ChannelProp" class="ChannelProperty" version="1">
													<prop name="ChannelIdx">0</prop>
												</obj>
											</obj>
											<obj name="PropertyObject" class="ChannelGenotype" version="4">
												<prop name="PropertyTypeName">Melt Geno Genotype</prop>
												<prop name="Position">0</prop>
												<prop name="IsDefault">1</prop>
												<prop name="ReadOnly">1</prop>
												<obj name="ChannelProp" class="ChannelProperty" version="1">
													<prop name="ChannelIdx">0</prop>
												</obj>
											</obj>
											<obj name="PropertyObject" class="GroupChannelTypeProp" version="4">
												<prop name="PropertyTypeName">Melt Geno Sample Type</prop>
												<prop name="Position">0</prop>
												<prop name="IsDefault">0</prop>
												<prop name="GroupSampleType">mstUnknown</prop>
												<obj name="ChannelProp" class="ChannelProperty" version="1">
													<prop name="ChannelIdx">0</prop>
												</obj>
											</obj>
											<obj name="PropertyObject" class="QuantSampleTypeProperty" version="4">
												<prop name="PropertyTypeName">Quantification Sample Type</prop>
												<prop name="Position">0</prop>
												<prop name="IsDefault">0</prop>
												<prop name="SampleType">qsUnknown</prop>
												<obj name="ChannelProp" class="ChannelProperty" version="1">
													<prop name="ChannelIdx">0</prop>
												</obj>
											</obj>
											<obj name="PropertyObject" class="ChannelGenotype" version="4">
												<prop name="PropertyTypeName">Scanning Genotype</prop>
												<prop name="Position">0</prop>
												<prop name="IsDefault">1</prop>
												<prop name="ReadOnly">1</prop>
												<obj name="ChannelProp" class="ChannelProperty" version="1">
													<prop name="ChannelIdx">0</prop>
												</obj>
											</obj>
											<obj name="PropertyObject" class="GroupChannelTypeProp" version="4">
												<prop name="PropertyTypeName">Scanning Sample Type</prop>
												<prop name="Position">0</prop>
												<prop name="IsDefault">0</prop>
												<prop name="GroupSampleType">mstUnknown</prop>
												<obj name="ChannelProp" class="ChannelProperty" version="1">
													<prop name="ChannelIdx">0</prop>
												</obj>
											</obj>
											<obj name="PropertyObject" class="TargetName" version="4">
												<prop name="PropertyTypeName">Target Name</prop>
												<prop name="Position">0</prop>
												<prop name="IsDefault">0</prop>
												<prop name="name">HPRT</prop>
												<obj name="ChannelProp" class="ChannelProperty" version="1">
													<prop name="ChannelIdx">0</prop>
												</obj>
											</obj>
											<obj name="PropertyObject" class="RQTargetProperty" version="4">
												<prop name="PropertyTypeName">Target Type</prop>
												<prop name="Position">0</prop>
												<prop name="IsDefault">0</prop>
												<prop name="TargetType">dtReference</prop>
												<obj name="ChannelProp" class="ChannelProperty" version="1">
													<prop name="ChannelIdx">0</prop>
												</obj>
											</obj>
										</list>
									</obj>
								</list>
							</obj>
						</obj>
						<prop name="ChannelPropertyCount">1</prop>
						<prop name="ContainerPosition">0</prop>
						<prop name="HasSampleProperties">1</prop>
						<obj name="SampleProperties" class="PropertyList" version="1">
							<list name="emlist" count="14">
								<obj name="PropertyObject" class="SamplePrefColor" version="4">
									<prop name="PropertyTypeName">Color</prop>
									<prop name="Position">0</prop>
									<prop name="IsDefault">0</prop>
									<prop name="Color">$00FF8000</prop>
								</obj>
								<obj name="PropertyObject" class="DominantChannelProp" version="4">
									<prop name="PropertyTypeName">Dominant Channel</prop>
									<prop name="Position">0</prop>
									<prop name="IsDefault">0</prop>
									<prop name="DominantChannel">0</prop>
								</obj>
								<obj name="PropertyObject" class="Genotype" version="4">
									<prop name="PropertyTypeName">EndPt Genotype</prop>
									<prop name="Position">0</prop>
									<prop name="IsDefault">1</prop>
									<prop name="ReadOnly">1</prop>
								</obj>
								<obj name="PropertyObject" class="GroupingSample" version="4">
									<prop name="PropertyTypeName">EndPt Sample Type</prop>
									<prop name="Position">0</prop>
									<prop name="IsDefault">0</prop>
									<prop name="GroupSampleType">mstUnknown</prop>
								</obj>
								<obj name="PropertyObject" class="SamplePrefLineStyle" version="4">
									<prop name="PropertyTypeName">Line Style</prop>
									<prop name="Position">0</prop>
									<prop name="IsDefault">0</prop>
									<prop name="LineStyle">psSolid</prop>
								</obj>
								<obj name="PropertyObject" class="GenSampleEditNotes" version="4">
									<prop name="PropertyTypeName">Notes</prop>
									<prop name="Position">0</prop>
									<prop name="IsDefault">1</prop>
								</obj>
								<obj name="PropertyObject" class="SamplePrefPointStyle" version="4">
									<prop name="PropertyTypeName">Point Style</prop>
									<prop name="Position">0</prop>
									<prop name="IsDefault">0</prop>
									<prop name="PointStyle">psNothing</prop>
								</obj>
								<obj name="PropertyObject" class="GenSampleEditPosition" version="4">
									<prop name="PropertyTypeName">Position</prop>
									<prop name="Position">0</prop>
									<prop name="IsDefault">1</prop>
								</obj>
								<obj name="PropertyObject" class="GenSampleEditReplicate" version="4">
									<prop name="PropertyTypeName">Replicate of</prop>
									<prop name="Position">0</prop>
									<prop name="IsDefault">0</prop>
									<prop name="ReplicateOf">0</prop>
								</obj>
								<obj name="PropertyObject" class="HTCSampleID" version="4">
									<prop name="PropertyTypeName">Sample ID</prop>
									<prop name="Position">0</prop>
									<prop name="IsDefault">1</prop>
								</obj>
								<obj name="PropertyObject" class="GenSampleEditName" version="4">
									<prop name="PropertyTypeName">Sample Name</prop>
									<prop name="Position">0</prop>
									<prop name="IsDefault">0</prop>
									<prop name="name">1538T</prop>
								</obj>
								<obj name="PropertyObject" class="HTCSamplePrepNotes" version="4">
									<prop name="PropertyTypeName">Sample Prep Notes</prop>
									<prop name="Position">0</prop>
									<prop name="IsDefault">1</prop>
								</obj>
								<obj name="PropertyObject" class="GenSampleEditSubset" version="4">
									<prop name="PropertyTypeName">Subsets</prop>
									<prop name="Position">0</prop>
									<prop name="IsDefault">1</prop>
								</obj>
								<obj name="PropertyObject" class="SamplePrefWidth" version="5">
									<prop name="PropertyTypeName">Width</prop>
									<prop name="Position">0</prop>
									<prop name="IsDefault">1</prop>
									<prop name="Width">1</prop>
								</obj>
							</list>
						</obj>
					</obj>
					<obj name="item" class="SamplePropInfo" version="1">
						<obj name="ChannelProperties" class="ChanPropList" version="2">
							<obj name="ChannelProperties" class="EMList" version="1">
								<list name="emlist" count="1">
									<obj name="item" class="PropertyList" version="1">
										<list name="emlist" count="12">
											<obj name="PropertyObject" class="RQSampleTargetProperty" version="4">
												<prop name="PropertyTypeName">Combined Sample and Target Type</prop>
												<prop name="Position">1</prop>
												<prop name="IsDefault">0</prop>
												<obj name="ChannelProp" class="ChannelProperty" version="1">
													<prop name="ChannelIdx">0</prop>
												</obj>
											</obj>
											<obj name="PropertyObject" class="QuantConcProperty" version="4">
												<prop name="PropertyTypeName">Concentration</prop>
												<prop name="Position">1</prop>
												<prop name="IsDefault">1</prop>
												<prop name="Concentration">0</prop>
												<obj name="ChannelProp" class="ChannelProperty" version="1">
													<prop name="ChannelIdx">0</prop>
												</obj>
												<prop name="ReadOnly">1</prop>
											</obj>
											<obj name="PropertyObject" class="QuantCpHighProp" version="4">
												<prop name="PropertyTypeName">Cp High</prop>
												<prop name="Position">1</prop>
												<prop name="IsDefault">1</prop>
												<prop name="CpRangeHigh">0</prop>
												<obj name="ChannelProp" class="ChannelProperty" version="1">
													<prop name="ChannelIdx">0</prop>
												</obj>
												<prop name="ReadOnly">1</prop>
											</obj>
											<obj name="PropertyObject" class="QuantCpLowProp" version="4">
												<prop name="PropertyTypeName">Cp Low</prop>
												<prop name="Position">1</prop>
												<prop name="IsDefault">1</prop>
												<prop name="CpRangeLow">0</prop>
												<obj name="ChannelProp" class="ChannelProperty" version="1">
													<prop name="ChannelIdx">0</prop>
												</obj>
												<prop name="ReadOnly">1</prop>
											</obj>
											<obj name="PropertyObject" class="RQEffProp" version="4">
												<prop name="PropertyTypeName">Efficiency</prop>
												<prop name="Position">1</prop>
												<prop name="IsDefault">1</prop>
												<prop name="Efficiency">2</prop>
												<obj name="ChannelProp" class="ChannelProperty" version="1">
													<prop name="ChannelIdx">0</prop>
												</obj>
											</obj>
											<obj name="PropertyObject" class="ChannelGenotype" version="4">
												<prop name="PropertyTypeName">Melt Geno Genotype</prop>
												<prop name="Position">1</prop>
												<prop name="IsDefault">1</prop>
												<prop name="ReadOnly">1</prop>
												<obj name="ChannelProp" class="ChannelProperty" version="1">
													<prop name="ChannelIdx">0</prop>
												</obj>
											</obj>
											<obj name="PropertyObject" class="GroupChannelTypeProp" version="4">
												<prop name="PropertyTypeName">Melt Geno Sample Type</prop>
												<prop name="Position">1</prop>
												<prop name="IsDefault">0</prop>
												<prop name="GroupSampleType">mstUnknown</prop>
												<obj name="ChannelProp" class="ChannelProperty" version="1">
													<prop name="ChannelIdx">0</prop>
												</obj>
											</obj>
											<obj name="PropertyObject" class="QuantSampleTypeProperty" version="4">
												<prop name="PropertyTypeName">Quantification Sample Type</prop>
												<prop name="Position">1</prop>
												<prop name="IsDefault">0</prop>
												<prop name="SampleType">qsUnknown</prop>
												<obj name="ChannelProp" class="ChannelProperty" version="1">
													<prop name="ChannelIdx">0</prop>
												</obj>
											</obj>
											<obj name="PropertyObject" class="ChannelGenotype" version="4">
												<prop name="PropertyTypeName">Scanning Genotype</prop>
												<prop name="Position">1</prop>
												<prop name="IsDefault">1</prop>
												<prop name="ReadOnly">1</prop>
												<obj name="ChannelProp" class="ChannelProperty" version="1">
													<prop name="ChannelIdx">0</prop>
												</obj>
											</obj>
											<obj name="PropertyObject" class="GroupChannelTypeProp" version="4">
												<prop name="PropertyTypeName">Scanning Sample Type</prop>
												<prop name="Position">1</prop>
												<prop name="IsDefault">0</prop>
												<prop name="GroupSampleType">mstUnknown</prop>
												<obj name="ChannelProp" class="ChannelProperty" version="1">
													<prop name="ChannelIdx">0</prop>
												</obj>
											</obj>
											<obj name="PropertyObject" class="TargetName" version="4">
												<prop name="PropertyTypeName">Target Name</prop>
												<prop name="Position">1</prop>
												<prop name="IsDefault">0</prop>
												<prop name="name">HPRT</prop>
												<obj name="ChannelProp" class="ChannelProperty" version="1">
													<prop name="ChannelIdx">0</prop>
												</obj>
											</obj>
											<obj name="PropertyObject" class="RQTargetProperty" version="4">
												<prop name="PropertyTypeName">Target Type</prop>
												<prop name="Position">1</prop>
												<prop name="IsDefault">0</prop>
												<prop name="TargetType">dtReference</prop>
												<obj name="ChannelProp" class="ChannelProperty" version="1">
													<prop name="ChannelIdx">0</prop>
												</obj>
											</obj>
										</list>
									</obj>
								</list>
							</obj>
						</obj>
						<prop name="ChannelPropertyCount">1</prop>
						<prop name="ContainerPosition">1</prop>
						<prop name="HasSampleProperties">1</prop>
						<obj name="SampleProperties" class="PropertyList" version="1">
							<list name="emlist" count="14">
								<obj name="PropertyObject" class="SamplePrefColor" version="4">
									<prop name="PropertyTypeName">Color</prop>
									<prop name="Position">1</prop>
									<prop name="IsDefault">0</prop>
									<prop name="Color">clRed</prop>
								</obj>
								<obj name="PropertyObject" class="DominantChannelProp" version="4">
									<prop name="PropertyTypeName">Dominant Channel</prop>
									<prop name="Position">1</prop>
									<prop name="IsDefault">0</prop>
									<prop name="DominantChannel">0</prop>
								</obj>
								<obj name="PropertyObject" class="Genotype" version="4">
									<prop name="PropertyTypeName">EndPt Genotype</prop>
									<prop name="Position">1</prop>
									<prop name="IsDefault">1</prop>
									<prop name="ReadOnly">1</prop>
								</obj>
								<obj name="PropertyObject" class="GroupingSample" version="4">
									<prop name="PropertyTypeName">EndPt Sample Type</prop>
									<prop name="Position">1</prop>
									<prop name="IsDefault">0</prop>
									<prop name="GroupSampleType">mstUnknown</prop>
								</obj>
								<obj name="PropertyObject" class="SamplePrefLineStyle" version="4">
									<prop name="PropertyTypeName">Line Style</prop>
									<prop name="Position">1</prop>
									<prop name="IsDefault">0</prop>
									<prop name="LineStyle">psSolid</prop>
								</obj>
								<obj name="PropertyObject" class="GenSampleEditNotes" version="4">
									<prop name="PropertyTypeName">Notes</prop>
									<prop name="Position">1</prop>
									<prop name="IsDefault">1</prop>
								</obj>
								<obj name="PropertyObject" class="SamplePrefPointStyle" version="4">
									<prop name="PropertyTypeName">Point Style</prop>
									<prop name="Position">1</prop>
									<prop name="IsDefault">0</prop>
									<prop name="PointStyle">psNothing</prop>
								</obj>
								<obj name="PropertyObject" class="GenSampleEditPosition" version="4">
									<prop name="PropertyTypeName">Position</prop>
									<prop name="Position">1</prop>
									<prop name="IsDefault">1</prop>
								</obj>
								<obj name="PropertyObject" class="GenSampleEditReplicate" version="4">
									<prop name="PropertyTypeName">Replicate of</prop>
									<prop name="Position">1</prop>
									<prop name="IsDefault">0</prop>
									<prop name="ReplicateOf">0</prop>
								</obj>
								<obj name="PropertyObject" class="HTCSampleID" version="4">
									<prop name="PropertyTypeName">Sample ID</prop>
									<prop name="Position">1</prop>
									<prop name="IsDefault">1</prop>
								</obj>
								<obj name="PropertyObject" class="GenSampleEditName" version="4">
									<prop name="PropertyTypeName">Sample Name</prop>
									<prop name="Position">1</prop>
									<prop name="IsDefault">0</prop>
									<prop name="name">1538T</prop>
								</obj>
								<obj name="PropertyObject" class="HTCSamplePrepNotes" version="4">
									<prop name="PropertyTypeName">Sample Prep Notes</prop>
									<prop name="Position">1</prop>
									<prop name="IsDefault">1</prop>
								</obj>
								<obj name="PropertyObject" class="GenSampleEditSubset" version="4">
									<prop name="PropertyTypeName">Subsets</prop>
									<prop name="Position">1</prop>
									<prop name="IsDefault">1</prop>
								</obj>
								<obj name="PropertyObject" class="SamplePrefWidth" version="5">
									<prop name="PropertyTypeName">Width</prop>
									<prop name="Position">1</prop>
									<prop name="IsDefault">1</prop>
									<prop name="Width">1</prop>
								</obj>
							</list>
						</obj>
					</obj>
					<obj name="item" class="SamplePropInfo" version="1">
						<obj name="ChannelProperties" class="ChanPropList" version="2">
							<obj name="ChannelProperties" class="EMList" version="1">
								<list name="emlist" count="1">
									<obj name="item" class="PropertyList" version="1">
										<list name="emlist" count="12">
											<obj name="PropertyObject" class="RQSampleTargetProperty" version="4">
												<prop name="PropertyTypeName">Combined Sample and Target Type</prop>
												<prop name="Position">2</prop>
												<prop name="IsDefault">0</prop>
												<obj name="ChannelProp" class="ChannelProperty" version="1">
													<prop name="ChannelIdx">0</prop>
												</obj>
											</obj>
											<obj name="PropertyObject" class="QuantConcProperty" version="4">
												<prop name="PropertyTypeName">Concentration</prop>
												<prop name="Position">2</prop>
												<prop name="IsDefault">1</prop>
												<prop name="Concentration">0</prop>
												<obj name="ChannelProp" class="ChannelProperty" version="1">
													<prop name="ChannelIdx">0</prop>
												</obj>
												<prop name="ReadOnly">1</prop>
											</obj>
											<obj name="PropertyObject" class="QuantCpHighProp" version="4">
												<prop name="PropertyTypeName">Cp High</prop>
												<prop name="Position">2</prop>
												<prop name="IsDefault">1</prop>
												<prop name="CpRangeHigh">0</prop>
												<obj name="ChannelProp" class="ChannelProperty" version="1">
													<prop name="ChannelIdx">0</prop>
												</obj>
												<prop name="ReadOnly">1</prop>
											</obj>
											<obj name="PropertyObject" class="QuantCpLowProp" version="4">
												<prop name="PropertyTypeName">Cp Low</prop>
												<prop name="Position">2</prop>
												<prop name="IsDefault">1</prop>
												<prop name="CpRangeLow">0</prop>
												<obj name="ChannelProp" class="ChannelProperty" version="1">
													<prop name="ChannelIdx">0</prop>
												</obj>
												<prop name="ReadOnly">1</prop>
											</obj>
											<obj name="PropertyObject" class="RQEffProp" version="4">
												<prop name="PropertyTypeName">Efficiency</prop>
												<prop name="Position">2</prop>
												<prop name="IsDefault">1</prop>
												<prop name="Efficiency">2</prop>
												<obj name="ChannelProp" class="ChannelProperty" version="1">
													<prop name="ChannelIdx">0</prop>
												</obj>
											</obj>
											<obj name="PropertyObject" class="ChannelGenotype" version="4">
												<prop name="PropertyTypeName">Melt Geno Genotype</prop>
												<prop name="Position">2</prop>
												<prop name="IsDefault">1</prop>
												<prop name="ReadOnly">1</prop>
												<obj name="ChannelProp" class="ChannelProperty" version="1">
													<prop name="ChannelIdx">0</prop>
												</obj>
											</obj>
											<obj name="PropertyObject" class="GroupChannelTypeProp" version="4">
												<prop name="PropertyTypeName">Melt Geno Sample Type</prop>
												<prop name="Position">2</prop>
												<prop name="IsDefault">0</prop>
												<prop name="GroupSampleType">mstUnknown</prop>
												<obj name="ChannelProp" class="ChannelProperty" version="1">
													<prop name="ChannelIdx">0</prop>
												</obj>
											</obj>
											<obj name="PropertyObject" class="QuantSampleTypeProperty" version="4">
												<prop name="PropertyTypeName">Quantification Sample Type</prop>
												<prop name="Position">2</prop>
												<prop name="IsDefault">0</prop>
												<prop name="SampleType">qsUnknown</prop>
												<obj name="ChannelProp" class="ChannelProperty" version="1">
													<prop name="ChannelIdx">0</prop>
												</obj>
											</obj>
											<obj name="PropertyObject" class="ChannelGenotype" version="4">
												<prop name="PropertyTypeName">Scanning Genotype</prop>
												<prop name="Position">2</prop>
												<prop name="IsDefault">1</prop>
												<prop name="ReadOnly">1</prop>
												<obj name="ChannelProp" class="ChannelProperty" version="1">
													<prop name="ChannelIdx">0</prop>
												</obj>
											</obj>
											<obj name="PropertyObject" class="GroupChannelTypeProp" version="4">
												<prop name="PropertyTypeName">Scanning Sample Type</prop>
												<prop name="Position">2</prop>
												<prop name="IsDefault">0</prop>
												<prop name="GroupSampleType">mstUnknown</prop>
												<obj name="ChannelProp" class="ChannelProperty" version="1">
													<prop name="ChannelIdx">0</prop>
												</obj>
											</obj>
											<obj name="PropertyObject" class="TargetName" version="4">
												<prop name="PropertyTypeName">Target Name</prop>
												<prop name="Position">2</prop>
												<prop name="IsDefault">0</prop>
												<prop name="name">HPRT</prop>
												<obj name="ChannelProp" class="ChannelProperty" version="1">
													<prop name="ChannelIdx">0</prop>
												</obj>
											</obj>
											<obj name="PropertyObject" class="RQTargetProperty" version="4">
												<prop name="PropertyTypeName">Target Type</prop>
												<prop name="Position">2</prop>
												<prop name="IsDefault">0</prop>
												<prop name="TargetType">dtReference</prop>
												<obj name="ChannelProp" class="ChannelProperty" version="1">
													<prop name="ChannelIdx">0</prop>
												</obj>
											</obj>
										</list>
									</obj>
								</list>
							</obj>
						</obj>
						<prop name="ChannelPropertyCount">1</prop>
						<prop name="ContainerPosition">2</prop>
						<prop name="HasSampleProperties">1</prop>
						<obj name="SampleProperties" class="PropertyList" version="1">
							<list name="emlist" count="14">
								<obj name="PropertyObject" class="SamplePrefColor" version="4">
									<prop name="PropertyTypeName">Color</prop>
									<prop name="Position">2</prop>
									<prop name="IsDefault">0</prop>
									<prop name="Color">$0030D700</prop>
								</obj>
								<obj name="PropertyObject" class="DominantChannelProp" version="4">
									<prop name="PropertyTypeName">Dominant Channel</prop>
									<prop name="Position">2</prop>
									<prop name="IsDefault">0</prop>
									<prop name="DominantChannel">0</prop>
								</obj>
								<obj name="PropertyObject" class="Genotype" version="4">
									<prop name="PropertyTypeName">EndPt Genotype</prop>
									<prop name="Position">2</prop>
									<prop name="IsDefault">1</prop>
									<prop name="ReadOnly">1</prop>
								</obj>
								<obj name="PropertyObject" class="GroupingSample" version="4">
									<prop name="PropertyTypeName">EndPt Sample Type</prop>
									<prop name="Position">2</prop>
									<prop name="IsDefault">0</prop>
									<prop name="GroupSampleType">mstUnknown</prop>
								</obj>
								<obj name="PropertyObject" class="SamplePrefLineStyle" version="4">
									<prop name="PropertyTypeName">Line Style</prop>
									<prop name="Position">2</prop>
									<prop name="IsDefault">0</prop>
									<prop name="LineStyle">psSolid</prop>
								</obj>
								<obj name="PropertyObject" class="GenSampleEditNotes" version="4">
									<prop name="PropertyTypeName">Notes</prop>
									<prop name="Position">2</prop>
									<prop name="IsDefault">1</prop>
								</obj>
								<obj name="PropertyObject" class="SamplePrefPointStyle" version="4">
									<prop name="PropertyTypeName">Point Style</prop>
									<prop name="Position">2</prop>
									<prop name="IsDefault">0</prop>
									<prop name="PointStyle">psNothing</prop>
								</obj>
								<obj name="PropertyObject" class="GenSampleEditPosition" version="4">
									<prop name="PropertyTypeName">Position</prop>
									<prop name="Position">2</prop>
									<prop name="IsDefault">1</prop>
								</obj>
								<obj name="PropertyObject" class="GenSampleEditReplicate" version="4">
									<prop name="PropertyTypeName">Replicate of</prop>
									<prop name="Position">2</prop>
									<prop name="IsDefault">0</prop>
									<prop name="ReplicateOf">0</prop>
								</obj>
								<obj name="PropertyObject" class="HTCSampleID" version="4">
									<prop name="PropertyTypeName">Sample ID</prop>
									<prop name="Position">2</prop>
									<prop name="IsDefault">1</prop>
								</obj>
								<obj name="PropertyObject" class="GenSampleEditName" version="4">
									<prop name="PropertyTypeName">Sample Name</prop>
									<prop name="Position">2</prop>
									<prop name="IsDefault">0</prop>
									<prop name="name">1538T</prop>
								</obj>
								<obj name="PropertyObject" class="HTCSamplePrepNotes" version="4">
									<prop name="PropertyTypeName">Sample Prep Notes</prop>
									<prop name="Position">2</prop>
									<prop name="IsDefault">1</prop>
								</obj>
								<obj name="PropertyObject" class="GenSampleEditSubset" version="4">
									<prop name="PropertyTypeName">Subsets</prop>
									<prop name="Position">2</prop>
									<prop name="IsDefault">1</prop>
								</obj>
								<obj name="PropertyObject" class="SamplePrefWidth" version="5">
									<prop name="PropertyTypeName">Width</prop>
									<prop name="Position">2</prop>
									<prop name="IsDefault">1</prop>
									<prop name="Width">1</prop>
								</obj>
							</list>
						</obj>
					</obj>
					<obj name="item" class="SamplePropInfo" version="1">
						<obj name="ChannelProperties" class="ChanPropList" version="2">
							<obj name="ChannelProperties" class="EMList" version="1">
								<list name="emlist" count="1">
									<obj name="item" class="PropertyList" version="1">
										<list name="emlist" count="12">
											<obj name="PropertyObject" class="RQSampleTargetProperty" version="4">
												<prop name="PropertyTypeName">Combined Sample and Target Type</prop>
												<prop name="Position">3</prop>
												<prop name="IsDefault">0</prop>
												<obj name="ChannelProp" class="ChannelProperty" version="1">
													<prop name="ChannelIdx">0</prop>
												</obj>
											</obj>
											<obj name="PropertyObject" class="QuantConcProperty" version="4">
												<prop name="PropertyTypeName">Concentration</prop>
												<prop name="Position">3</prop>
												<prop name="IsDefault">1</prop>
												<prop name="Concentration">0</prop>
												<obj name="ChannelProp" class="ChannelProperty" version="1">
													<prop name="ChannelIdx">0</prop>
												</obj>
												<prop name="ReadOnly">1</prop>
											</obj>
											<obj name="PropertyObject" class="QuantCpHighProp" version="4">
												<prop name="PropertyTypeName">Cp High</prop>
												<prop name="Position">3</prop>
												<prop name="IsDefault">1</prop>
												<prop name="CpRangeHigh">0</prop>
												<obj name="ChannelProp" class="ChannelProperty" version="1">
													<prop name="ChannelIdx">0</prop>
												</obj>
												<prop name="ReadOnly">1</prop>
											</obj>
											<obj name="PropertyObject" class="QuantCpLowProp" version="4">
												<prop name="PropertyTypeName">Cp Low</prop>
												<prop name="Position">3</prop>
												<prop name="IsDefault">1</prop>
												<prop name="CpRangeLow">0</prop>
												<obj name="ChannelProp" class="ChannelProperty" version="1">
													<prop name="ChannelIdx">0</prop>
												</obj>
												<prop name="ReadOnly">1</prop>
											</obj>
											<obj name="PropertyObject" class="RQEffProp" version="4">
												<prop name="PropertyTypeName">Efficiency</prop>
												<prop name="Position">3</prop>
												<prop name="IsDefault">1</prop>
												<prop name="Efficiency">2</prop>
												<obj name="ChannelProp" class="ChannelProperty" version="1">
													<prop name="ChannelIdx">0</prop>
												</obj>
											</obj>
											<obj name="PropertyObject" class="ChannelGenotype" version="4">
												<prop name="PropertyTypeName">Melt Geno Genotype</prop>
												<prop name="Position">3</prop>
												<prop name="IsDefault">1</prop>
												<prop name="ReadOnly">1</prop>
												<obj name="ChannelProp" class="ChannelProperty" version="1">
													<prop name="ChannelIdx">0</prop>
												</obj>
											</obj>
											<obj name="PropertyObject" class="GroupChannelTypeProp" version="4">
												<prop name="PropertyTypeName">Melt Geno Sample Type</prop>
												<prop name="Position">3</prop>
												<prop name="IsDefault">0</prop>
												<prop name="GroupSampleType">mstUnknown</prop>
												<obj name="ChannelProp" class="ChannelProperty" version="1">
													<prop name="ChannelIdx">0</prop>
												</obj>
											</obj>
											<obj name="PropertyObject" class="QuantSampleTypeProperty" version="4">
												<prop name="PropertyTypeName">Quantification Sample Type</prop>
												<prop name="Position">3</prop>
												<prop name="IsDefault">0</prop>
												<prop name="SampleType">qsUnknown</prop>
												<obj name="ChannelProp" class="ChannelProperty" version="1">
													<prop name="ChannelIdx">0</prop>
												</obj>
											</obj>
											<obj name="PropertyObject" class="ChannelGenotype" version="4">
												<prop name="PropertyTypeName">Scanning Genotype</prop>
												<prop name="Position">3</prop>
												<prop name="IsDefault">1</prop>
												<prop name="ReadOnly">1</prop>
												<obj name="ChannelProp" class="ChannelProperty" version="1">
													<prop name="ChannelIdx">0</prop>
												</obj>
											</obj>
											<obj name="PropertyObject" class="GroupChannelTypeProp" version="4">
												<prop name="PropertyTypeName">Scanning Sample Type</prop>
												<prop name="Position">3</prop>
												<prop name="IsDefault">0</prop>
												<prop name="GroupSampleType">mstUnknown</prop>
												<obj name="ChannelProp" class="ChannelProperty" version="1">
													<prop name="ChannelIdx">0</prop>
												</obj>
											</obj>
											<obj name="PropertyObject" class="TargetName" version="4">
												<prop name="PropertyTypeName">Target Name</prop>
												<prop name="Position">3</prop>
												<prop name="IsDefault">0</prop>
												<prop name="name">BIRC5</prop>
												<obj name="ChannelProp" class="ChannelProperty" version="1">
													<prop name="ChannelIdx">0</prop>
												</obj>
											</obj>
											<obj name="PropertyObject" class="RQTargetProperty" version="4">
												<prop name="PropertyTypeName">Target Type</prop>
												<prop name="Position">3</prop>
												<prop name="IsDefault">0</prop>
												<prop name="TargetType">dtTarget</prop>
												<obj name="ChannelProp" class="ChannelProperty" version="1">
													<prop name="ChannelIdx">0</prop>
												</obj>
											</obj>
										</list>
									</obj>
								</list>
							</obj>
						</obj>
						<prop name="ChannelPropertyCount">1</prop>
						<prop name="ContainerPosition">3</prop>
						<prop name="HasSampleProperties">1</prop>
						<obj name="SampleProperties" class="PropertyList" version="1">
							<list name="emlist" count="14">
								<obj name="PropertyObject" class="SamplePrefColor" version="4">
									<prop name="PropertyTypeName">Color</prop>
									<prop name="Position">3</prop>
									<prop name="IsDefault">0</prop>
									<prop name="Color">clFuchsia</prop>
								</obj>
								<obj name="PropertyObject" class="DominantChannelProp" version="4">
									<prop name="PropertyTypeName">Dominant Channel</prop>
									<prop name="Position">3</prop>
									<prop name="IsDefault">0</prop>
									<prop name="DominantChannel">0</prop>
								</obj>
								<obj name="PropertyObject" class="Genotype" version="4">
									<prop name="PropertyTypeName">EndPt Genotype</prop>
									<prop name="Position">3</prop>
									<prop name="IsDefault">1</prop>
									<prop name="ReadOnly">1</prop>
								</obj>
								<obj name="PropertyObject" class="GroupingSample" version="4">
									<prop name="PropertyTypeName">EndPt Sample Type</prop>
									<prop name="Position">3</prop>
									<prop name="IsDefault">0</prop>
									<prop name="GroupSampleType">mstUnknown</prop>
								</obj>
								<obj name="PropertyObject" class="SamplePrefLineStyle" version="4">
									<prop name="PropertyTypeName">Line Style</prop>
									<prop name="Position">3</prop>
									<prop name="IsDefault">0</prop>
									<prop name="LineStyle">psSolid</prop>
								</obj>
								<obj name="PropertyObject" class="GenSampleEditNotes" version="4">
									<prop name="PropertyTypeName">Notes</prop>
									<prop name="Position">3</prop>
									<prop name="IsDefault">1</prop>
								</obj>
								<obj name="PropertyObject" class="SamplePrefPointStyle" version="4">
									<prop name="PropertyTypeName">Point Style</prop>
									<prop name="Position">3</prop>
									<prop name="IsDefault">0</prop>
									<prop name="PointStyle">psNothing</prop>
								</obj>
								<obj name="PropertyObject" class="GenSampleEditPosition" version="4">
									<prop name="PropertyTypeName">Position</prop>
									<prop name="Position">3</prop>
									<prop name="IsDefault">1</prop>
								</obj>
								<obj name="PropertyObject" class="GenSampleEditReplicate" version="4">
									<prop name="PropertyTypeName">Replicate of</prop>
									<prop name="Position">3</prop>
									<prop name="IsDefault">0</prop>
									<prop name="ReplicateOf">3</prop>
								</obj>
								<obj name="PropertyObject" class="HTCSampleID" version="4">
									<prop name="PropertyTypeName">Sample ID</prop>
									<prop name="Position">3</prop>
									<prop name="IsDefault">1</prop>
								</obj>
								<obj name="PropertyObject" class="GenSampleEditName" version="4">
									<prop name="PropertyTypeName">Sample Name</prop>
									<prop name="Position">3</prop>
									<prop name="IsDefault">0</prop>
									<prop name="name">1538T</prop>
								</obj>
								<obj name="PropertyObject" class="HTCSamplePrepNotes" version="4">
									<prop name="PropertyTypeName">Sample Prep Notes</prop>
									<prop name="Position">3</prop>
									<prop name="IsDefault">1</prop>
								</obj>
								<obj name="PropertyObject" class="GenSampleEditSubset" version="4">
									<prop name="PropertyTypeName">Subsets</prop>
									<prop name="Position">3</prop>
									<prop name="IsDefault">1</prop>
								</obj>
								<obj name="PropertyObject" class="SamplePrefWidth" version="5">
									<prop name="PropertyTypeName">Width</prop>
									<prop name="Position">3</prop>
									<prop name="IsDefault">1</prop>
									<prop name="Width">1</prop>
								</obj>
							</list>
						</obj>
					</obj>
					<obj name="item" class="SamplePropInfo" version="1">
						<obj name="ChannelProperties" class="ChanPropList" version="2">
							<obj name="ChannelProperties" class="EMList" version="1">
								<list name="emlist" count="1">
									<obj name="item" class="PropertyList" version="1">
										<list name="emlist" count="12">
											<obj name="PropertyObject" class="RQSampleTargetProperty" version="4">
												<prop name="PropertyTypeName">Combined Sample and Target Type</prop>
												<prop name="Position">4</prop>
												<prop name="IsDefault">0</prop>
												<obj name="ChannelProp" class="ChannelProperty" version="1">
													<prop name="ChannelIdx">0</prop>
												</obj>
											</obj>
											<obj name="PropertyObject" class="QuantConcProperty" version="4">
												<prop name="PropertyTypeName">Concentration</prop>
												<prop name="Position">4</prop>
												<prop name="IsDefault">1</prop>
												<prop name="Concentration">0</prop>
												<obj name="ChannelProp" class="ChannelProperty" version="1">
													<prop name="ChannelIdx">0</prop>
												</obj>
												<prop name="ReadOnly">1</prop>
											</obj>
											<obj name="PropertyObject" class="QuantCpHighProp" version="4">
												<prop name="PropertyTypeName">Cp High</prop>
												<prop name="Position">4</prop>
												<prop name="IsDefault">1</prop>
												<prop name="CpRangeHigh">0</prop>
												<obj name="ChannelProp" class="ChannelProperty" version="1">
													<prop name="ChannelIdx">0</prop>
												</obj>
												<prop name="ReadOnly">1</prop>
											</obj>
											<obj name="PropertyObject" class="QuantCpLowProp" version="4">
												<prop name="PropertyTypeName">Cp Low</prop>
												<prop name="Position">4</prop>
												<prop name="IsDefault">1</prop>
												<prop name="CpRangeLow">0</prop>
												<obj name="ChannelProp" class="ChannelProperty" version="1">
													<prop name="ChannelIdx">0</prop>
												</obj>
												<prop name="ReadOnly">1</prop>
											</obj>
											<obj name="PropertyObject" class="RQEffProp" version="4">
												<prop name="PropertyTypeName">Efficiency</prop>
												<prop name="Position">4</prop>
												<prop name="IsDefault">1</prop>
												<prop name="Efficiency">2</prop>
												<obj name="ChannelProp" class="ChannelProperty" version="1">
													<prop name="ChannelIdx">0</prop>
												</obj>
											</obj>
											<obj name="PropertyObject" class="ChannelGenotype" version="4">
												<prop name="PropertyTypeName">Melt Geno Genotype</prop>
												<prop name="Position">4</prop>
												<prop name="IsDefault">1</prop>
												<prop name="ReadOnly">1</prop>
												<obj name="ChannelProp" class="ChannelProperty" version="1">
													<prop name="ChannelIdx">0</prop>
												</obj>
											</obj>
											<obj name="PropertyObject" class="GroupChannelTypeProp" version="4">
												<prop name="PropertyTypeName">Melt Geno Sample Type</prop>
												<prop name="Position">4</prop>
												<prop name="IsDefault">0</prop>
												<prop name="GroupSampleType">mstUnknown</prop>
												<obj name="ChannelProp" class="ChannelProperty" version="1">
													<prop name="ChannelIdx">0</prop>
												</obj>
											</obj>
											<obj name="PropertyObject" class="QuantSampleTypeProperty" version="4">
												<prop name="PropertyTypeName">Quantification Sample Type</prop>
												<prop name="Position">4</prop>
												<prop name="IsDefault">0</prop>
												<prop name="SampleType">qsUnknown</prop>
												<obj name="ChannelProp" class="ChannelProperty" version="1">
													<prop name="ChannelIdx">0</prop>
												</obj>
											</obj>
											<obj name="PropertyObject" class="ChannelGenotype" version="4">
												<prop name="PropertyTypeName">Scanning Genotype</prop>
												<prop name="Position">4</prop>
												<prop name="IsDefault">1</prop>
												<prop name="ReadOnly">1</prop>
												<obj name="ChannelProp" class="ChannelProperty" version="1">
													<prop name="ChannelIdx">0</prop>
												</obj>
											</obj>
											<obj name="PropertyObject" class="GroupChannelTypeProp" version="4">
												<prop name="PropertyTypeName">Scanning Sample Type</prop>
												<prop name="Position">4</prop>
												<prop name="IsDefault">0</prop>
												<prop name="GroupSampleType">mstUnknown</prop>
												<obj name="ChannelProp" class="ChannelProperty" version="1">
													<prop name="ChannelIdx">0</prop>
												</obj>
											</obj>
											<obj name="PropertyObject" class="TargetName" version="4">
												<prop name="PropertyTypeName">Target Name</prop>
												<prop name="Position">4</prop>
												<prop name="IsDefault">0</prop>
												<prop name="name">BIRC5</prop>
												<obj name="ChannelProp" class="ChannelProperty" version="1">
													<prop name="ChannelIdx">0</prop>
												</obj>
											</obj>
											<obj name="PropertyObject" class="RQTargetProperty" version="4">
												<prop name="PropertyTypeName">Target Type</prop>
												<prop name="Position">4</prop>
												<prop name="IsDefault">0</prop>
												<prop name="TargetType">dtTarget</prop>
												<obj name="ChannelProp" class="ChannelProperty" version="1">
													<prop name="ChannelIdx">0</prop>
												</obj>
											</obj>
										</list>
									</obj>
								</list>
							</obj>
						</obj>
						<prop name="ChannelPropertyCount">1</prop>
						<prop name="ContainerPosition">4</prop>
						<prop name="HasSampleProperties">1</prop>
						<obj name="SampleProperties" class="PropertyList" version="1">
							<list name="emlist" count="14">
								<obj name="PropertyObject" class="SamplePrefColor" version="4">
									<prop name="PropertyTypeName">Color</prop>
									<prop name="Position">4</prop>
									<prop name="IsDefault">0</prop>
									<prop name="Color">clGray</prop>
								</obj>
								<obj name="PropertyObject" class="DominantChannelProp" version="4">
									<prop name="PropertyTypeName">Dominant Channel</prop>
									<prop name="Position">4</prop>
									<prop name="IsDefault">0</prop>
									<prop name="DominantChannel">0</prop>
								</obj>
								<obj name="PropertyObject" class="Genotype" version="4">
									<prop name="PropertyTypeName">EndPt Genotype</prop>
									<prop name="Position">4</prop>
									<prop name="IsDefault">1</prop>
									<prop name="ReadOnly">1</prop>
								</obj>
								<obj name="PropertyObject" class="GroupingSample" version="4">
									<prop name="PropertyTypeName">EndPt Sample Type</prop>
									<prop name="Position">4</prop>
									<prop name="IsDefault">0</prop>
									<prop name="GroupSampleType">mstUnknown</prop>
								</obj>
								<obj name="PropertyObject" class="SamplePrefLineStyle" version="4">
									<prop name="PropertyTypeName">Line Style</prop>
									<prop name="Position">4</prop>
									<prop name="IsDefault">0</prop>
									<prop name="LineStyle">psSolid</prop>
								</obj>
								<obj name="PropertyObject" class="GenSampleEditNotes" version="4">
									<prop name="PropertyTypeName">Notes</prop>
									<prop name="Position">4</prop>
									<prop name="IsDefault">1</prop>
								</obj>
								<obj name="PropertyObject" class="SamplePrefPointStyle" version="4">
									<prop name="PropertyTypeName">Point Style</prop>
									<prop name="Position">4</prop>
									<prop name="IsDefault">0</prop>
									<prop name="PointStyle">psNothing</prop>
								</obj>
								<obj name="PropertyObject" class="GenSampleEditPosition" version="4">
									<prop name="PropertyTypeName">Position</prop>
									<prop name="Position">4</prop>
									<prop name="IsDefault">1</prop>
								</obj>
								<obj name="PropertyObject" class="GenSampleEditReplicate" version="4">
									<prop name="PropertyTypeName">Replicate of</prop>
									<prop name="Position">4</prop>
									<prop name="IsDefault">0</prop>
									<prop name="ReplicateOf">3</prop>
								</obj>
								<obj name="PropertyObject" class="HTCSampleID" version="4">
									<prop name="PropertyTypeName">Sample ID</prop>
									<prop name="Position">4</prop>
									<prop name="IsDefault">1</prop>
								</obj>
								<obj name="PropertyObject" class="GenSampleEditName" version="4">
									<prop name="PropertyTypeName">Sample Name</prop>
									<prop name="Position">4</prop>
									<prop name="IsDefault">0</prop>
									<prop name="name">1538T</prop>
								</obj>
								<obj name="PropertyObject" class="HTCSamplePrepNotes" version="4">
									<prop name="PropertyTypeName">Sample Prep Notes</prop>
									<prop name="Position">4</prop>
									<prop name="IsDefault">1</prop>
								</obj>
								<obj name="PropertyObject" class="GenSampleEditSubset" version="4">
									<prop name="PropertyTypeName">Subsets</prop>
									<prop name="Position">4</prop>
									<prop name="IsDefault">1</prop>
								</obj>
								<obj name="PropertyObject" class="SamplePrefWidth" version="5">
									<prop name="PropertyTypeName">Width</prop>
									<prop name="Position">4</prop>
									<prop name="IsDefault">1</prop>
									<prop name="Width">1</prop>
								</obj>
							</list>
						</obj>
					</obj>
					<obj name="item" class="SamplePropInfo" version="1">
						<obj name="ChannelProperties" class="ChanPropList" version="2">
							<obj name="ChannelProperties" class="EMList" version="1">
								<list name="emlist" count="1">
									<obj name="item" class="PropertyList" version="1">
										<list name="emlist" count="12">
											<obj name="PropertyObject" class="RQSampleTargetProperty" version="4">
												<prop name="PropertyTypeName">Combined Sample and Target Type</prop>
												<prop name="Position">5</prop>
												<prop name="IsDefault">0</prop>
												<obj name="ChannelProp" class="ChannelProperty" version="1">
													<prop name="ChannelIdx">0</prop>
												</obj>
											</obj>
											<obj name="PropertyObject" class="QuantConcProperty" version="4">
												<prop name="PropertyTypeName">Concentration</prop>
												<prop name="Position">5</prop>
												<prop name="IsDefault">1</prop>
												<prop name="Concentration">0</prop>
												<obj name="ChannelProp" class="ChannelProperty" version="1">
													<prop name="ChannelIdx">0</prop>
												</obj>
												<prop name="ReadOnly">1</prop>
											</obj>
											<obj name="PropertyObject" class="QuantCpHighProp" version="4">
												<prop name="PropertyTypeName">Cp High</prop>
												<prop name="Position">5</prop>
												<prop name="IsDefault">1</prop>
												<prop name="CpRangeHigh">0</prop>
												<obj name="ChannelProp" class="ChannelProperty" version="1">
													<prop name="ChannelIdx">0</prop>
												</obj>
												<prop name="ReadOnly">1</prop>
											</obj>
											<obj name="PropertyObject" class="QuantCpLowProp" version="4">
												<prop name="PropertyTypeName">Cp Low</prop>
												<prop name="Position">5</prop>
												<prop name="IsDefault">1</prop>
												<prop name="CpRangeLow">0</prop>
												<obj name="ChannelProp" class="ChannelProperty" version="1">
													<prop name="ChannelIdx">0</prop>
												</obj>
												<prop name="ReadOnly">1</prop>
											</obj>
											<obj name="PropertyObject" class="RQEffProp" version="4">
												<prop name="PropertyTypeName">Efficiency</prop>
												<prop name="Position">5</prop>
												<prop name="IsDefault">1</prop>
												<prop name="Efficiency">2</prop>
												<obj name="ChannelProp" class="ChannelProperty" version="1">
													<prop name="ChannelIdx">0</prop>
												</obj>
											</obj>
											<obj name="PropertyObject" class="ChannelGenotype" version="4">
												<prop name="PropertyTypeName">Melt Geno Genotype</prop>
												<prop name="Position">5</prop>
												<prop name="IsDefault">1</prop>
												<prop name="ReadOnly">1</prop>
												<obj name="ChannelProp" class="ChannelProperty" version="1">
													<prop name="ChannelIdx">0</prop>
												</obj>
											</obj>
											<obj name="PropertyObject" class="GroupChannelTypeProp" version="4">
												<prop name="PropertyTypeName">Melt Geno Sample Type</prop>
												<prop name="Position">5</prop>
												<prop name="IsDefault">0</prop>
												<prop name="GroupSampleType">mstUnknown</prop>
												<obj name="ChannelProp" class="ChannelProperty" version="1">
													<prop name="ChannelIdx">0</prop>
												</obj>
											</obj>
											<obj name="PropertyObject" class="QuantSampleTypeProperty" version="4">
												<prop name="PropertyTypeName">Quantification Sample Type</prop>
												<prop name="Position">5</prop>
												<prop name="IsDefault">0</prop>
												<prop name="SampleType">qsUnknown</prop>
												<obj name="ChannelProp" class="ChannelProperty" version="1">
													<prop name="ChannelIdx">0</prop>
												</obj>
											</obj>
											<obj name="PropertyObject" class="ChannelGenotype" version="4">
												<prop name="PropertyTypeName">Scanning Genotype</prop>
												<prop name="Position">5</prop>
												<prop name="IsDefault">1</prop>
												<prop name="ReadOnly">1</prop>
												<obj name="ChannelProp" class="ChannelProperty" version="1">
													<prop name="ChannelIdx">0</prop>
												</obj>
											</obj>
											<obj name="PropertyObject" class="GroupChannelTypeProp" version="4">
												<prop name="PropertyTypeName">Scanning Sample Type</prop>
												<prop name="Position">5</prop>
												<prop name="IsDefault">0</prop>
												<prop name="GroupSampleType">mstUnknown</prop>
												<obj name="ChannelProp" class="ChannelProperty" version="1">
													<prop name="ChannelIdx">0</prop>
												</obj>
											</obj>
											<obj name="PropertyObject" class="TargetName" version="4">
												<prop name="PropertyTypeName">Target Name</prop>
												<prop name="Position">5</prop>
												<prop name="IsDefault">0</prop>
												<prop name="name">BIRC5</prop>
												<obj name="ChannelProp" class="ChannelProperty" version="1">
													<prop name="ChannelIdx">0</prop>
												</obj>
											</obj>
											<obj name="PropertyObject" class="RQTargetProperty" version="4">
												<prop name="PropertyTypeName">Target Type</prop>
												<prop name="Position">5</prop>
												<prop name="IsDefault">0</prop>
												<prop name="TargetType">dtTarget</prop>
												<obj name="ChannelProp" class="ChannelProperty" version="1">
													<prop name="ChannelIdx">0</prop>
												</obj>
											</obj>
										</list>
									</obj>
								</list>
							</obj>
						</obj>
						<prop name="ChannelPropertyCount">1</prop>
						<prop name="ContainerPosition">5</prop>
						<prop name="HasSampleProperties">1</prop>
						<obj name="SampleProperties" class="PropertyList" version="1">
							<list name="emlist" count="14">
								<obj name="PropertyObject" class="SamplePrefColor" version="4">
									<prop name="PropertyTypeName">Color</prop>
									<prop name="Position">5</prop>
									<prop name="IsDefault">0</prop>
									<prop name="Color">$0012D7FA</prop>
								</obj>
								<obj name="PropertyObject" class="DominantChannelProp" version="4">
									<prop name="PropertyTypeName">Dominant Channel</prop>
									<prop name="Position">5</prop>
									<prop name="IsDefault">0</prop>
									<prop name="DominantChannel">0</prop>
								</obj>
								<obj name="PropertyObject" class="Genotype" version="4">
									<prop name="PropertyTypeName">EndPt Genotype</prop>
									<prop name="Position">5</prop>
									<prop name="IsDefault">1</prop>
									<prop name="ReadOnly">1</prop>
								</obj>
								<obj name="PropertyObject" class="GroupingSample" version="4">
									<prop name="PropertyTypeName">EndPt Sample Type</prop>
									<prop name="Position">5</prop>
									<prop name="IsDefault">0</prop>
									<prop name="GroupSampleType">mstUnknown</prop>
								</obj>
								<obj name="PropertyObject" class="SamplePrefLineStyle" version="4">
									<prop name="PropertyTypeName">Line Style</prop>
									<prop name="Position">5</prop>
									<prop name="IsDefault">0</prop>
									<prop name="LineStyle">psSolid</prop>
								</obj>
								<obj name="PropertyObject" class="GenSampleEditNotes" version="4">
									<prop name="PropertyTypeName">Notes</prop>
									<prop name="Position">5</prop>
									<prop name="IsDefault">1</prop>
								</obj>
								<obj name="PropertyObject" class="SamplePrefPointStyle" version="4">
									<prop name="PropertyTypeName">Point Style</prop>
									<prop name="Position">5</prop>
									<prop name="IsDefault">0</prop>
									<prop name="PointStyle">psNothing</prop>
								</obj>
								<obj name="PropertyObject" class="GenSampleEditPosition" version="4">
									<prop name="PropertyTypeName">Position</prop>
									<prop name="Position">5</prop>
									<prop name="IsDefault">1</prop>
								</obj>
								<obj name="PropertyObject" class="GenSampleEditReplicate" version="4">
									<prop name="PropertyTypeName">Replicate of</prop>
									<prop name="Position">5</prop>
									<prop name="IsDefault">0</prop>
									<prop name="ReplicateOf">3</prop>
								</obj>
								<obj name="PropertyObject" class="HTCSampleID" version="4">
									<prop name="PropertyTypeName">Sample ID</prop>
									<prop name="Position">5</prop>
									<prop name="IsDefault">1</prop>
								</obj>
								<obj name="PropertyObject" class="GenSampleEditName" version="4">
									<prop name="PropertyTypeName">Sample Name</prop>
									<prop name="Position">5</prop>
									<prop name="IsDefault">0</prop>
									<prop name="name">1538T</prop>
								</obj>
								<obj name="PropertyObject" class="HTCSamplePrepNotes" version="4">
									<prop name="PropertyTypeName">Sample Prep Notes</prop>
									<prop name="Position">5</prop>
									<prop name="IsDefault">1</prop>
								</obj>
								<obj name="PropertyObject" class="GenSampleEditSubset" version="4">
									<prop name="PropertyTypeName">Subsets</prop>
									<prop name="Position">5</prop>
									<prop name="IsDefault">1</prop>
								</obj>
								<obj name="PropertyObject" class="SamplePrefWidth" version="5">
									<prop name="PropertyTypeName">Width</prop>
									<prop name="Position">5</prop>
									<prop name="IsDefault">1</prop>
									<prop name="Width">1</prop>
								</obj>
							</list>
						</obj>
					</obj>
					<obj name="item" class="SamplePropInfo" version="1">
						<obj name="ChannelProperties" class="ChanPropList" version="2">
							<obj name="ChannelProperties" class="EMList" version="1">
								<list name="emlist" count="1">
									<obj name="item" class="PropertyList" version="1">
										<list name="emlist" count="12">
											<obj name="PropertyObject" class="RQSampleTargetProperty" version="4">
												<prop name="PropertyTypeName">Combined Sample and Target Type</prop>
												<prop name="Position">6</prop>
												<prop name="IsDefault">0</prop>
												<obj name="ChannelProp" class="ChannelProperty" version="1">
													<prop name="ChannelIdx">0</prop>
												</obj>
											</obj>
											<obj name="PropertyObject" class="QuantConcProperty" version="4">
												<prop name="PropertyTypeName">Concentration</prop>
												<prop name="Position">6</prop>
												<prop name="IsDefault">1</prop>
												<prop name="Concentration">0</prop>
												<obj name="ChannelProp" class="ChannelProperty" version="1">
													<prop name="ChannelIdx">0</prop>
												</obj>
												<prop name="ReadOnly">1</prop>
											</obj>
											<obj name="PropertyObject" class="QuantCpHighProp" version="4">
												<prop name="PropertyTypeName">Cp High</prop>
												<prop name="Position">6</prop>
												<prop name="IsDefault">1</prop>
												<prop name="CpRangeHigh">0</prop>
												<obj name="ChannelProp" class="ChannelProperty" version="1">
													<prop name="ChannelIdx">0</prop>
												</obj>
												<prop name="ReadOnly">1</prop>
											</obj>
											<obj name="PropertyObject" class="QuantCpLowProp" version="4">
												<prop name="PropertyTypeName">Cp Low</prop>
												<prop name="Position">6</prop>
												<prop name="IsDefault">1</prop>
												<prop name="CpRangeLow">0</prop>
												<obj name="ChannelProp" class="ChannelProperty" version="1">
													<prop name="ChannelIdx">0</prop>
												</obj>
												<prop name="ReadOnly">1</prop>
											</obj>
											<obj name="PropertyObject" class="RQEffProp" version="4">
												<prop name="PropertyTypeName">Efficiency</prop>
												<prop name="Position">6</prop>
												<prop name="IsDefault">1</prop>
												<prop name="Efficiency">2</prop>
												<obj name="ChannelProp" class="ChannelProperty" version="1">
													<prop name="ChannelIdx">0</prop>
												</obj>
											</obj>
											<obj name="PropertyObject" class="ChannelGenotype" version="4">
												<prop name="PropertyTypeName">Melt Geno Genotype</prop>
												<prop name="Position">6</prop>
												<prop name="IsDefault">1</prop>
												<prop name="ReadOnly">1</prop>
												<obj name="ChannelProp" class="ChannelProperty" version="1">
													<prop name="ChannelIdx">0</prop>
												</obj>
											</obj>
											<obj name="PropertyObject" class="GroupChannelTypeProp" version="4">
												<prop name="PropertyTypeName">Melt Geno Sample Type</prop>
												<prop name="Position">6</prop>
												<prop name="IsDefault">0</prop>
												<prop name="GroupSampleType">mstUnknown</prop>
												<obj name="ChannelProp" class="ChannelProperty" version="1">
													<prop name="ChannelIdx">0</prop>
												</obj>
											</obj>
											<obj name="PropertyObject" class="QuantSampleTypeProperty" version="4">
												<prop name="PropertyTypeName">Quantification Sample Type</prop>
												<prop name="Position">6</prop>
												<prop name="IsDefault">0</prop>
												<prop name="SampleType">qsUnknown</prop>
												<obj name="ChannelProp" class="ChannelProperty" version="1">
													<prop name="ChannelIdx">0</prop>
												</obj>
											</obj>
											<obj name="PropertyObject" class="ChannelGenotype" version="4">
												<prop name="PropertyTypeName">Scanning Genotype</prop>
												<prop name="Position">6</prop>
												<prop name="IsDefault">1</prop>
												<prop name="ReadOnly">1</prop>
												<obj name="ChannelProp" class="ChannelProperty" version="1">
													<prop name="ChannelIdx">0</prop>
												</obj>
											</obj>
											<obj name="PropertyObject" class="GroupChannelTypeProp" version="4">
												<prop name="PropertyTypeName">Scanning Sample Type</prop>
												<prop name="Position">6</prop>
												<prop name="IsDefault">0</prop>
												<prop name="GroupSampleType">mstUnknown</prop>
												<obj name="ChannelProp" class="ChannelProperty" version="1">
													<prop name="ChannelIdx">0</prop>
												</obj>
											</obj>
											<obj name="PropertyObject" class="TargetName" version="4">
												<prop name="PropertyTypeName">Target Name</prop>
												<prop name="Position">6</prop>
												<prop name="IsDefault">0</prop>
												<prop name="name">HPRT</prop>
												<obj name="ChannelProp" class="ChannelProperty" version="1">
													<prop name="ChannelIdx">0</prop>
												</obj>
											</obj>
											<obj name="PropertyObject" class="RQTargetProperty" version="4">
												<prop name="PropertyTypeName">Target Type</prop>
												<prop name="Position">6</prop>
												<prop name="IsDefault">0</prop>
												<prop name="TargetType">dtReference</prop>
												<obj name="ChannelProp" class="ChannelProperty" version="1">
													<prop name="ChannelIdx">0</prop>
												</obj>
											</obj>
										</list>
									</obj>
								</list>
							</obj>
						</obj>
						<prop name="ChannelPropertyCount">1</prop>
						<prop name="ContainerPosition">6</prop>
						<prop name="HasSampleProperties">1</prop>
						<obj name="SampleProperties" class="PropertyList" version="1">
							<list name="emlist" count="14">
								<obj name="PropertyObject" class="SamplePrefColor" version="4">
									<prop name="PropertyTypeName">Color</prop>
									<prop name="Position">6</prop>
									<prop name="IsDefault">0</prop>
									<prop name="Color">$00000097</prop>
								</obj>
								<obj name="PropertyObject" class="DominantChannelProp" version="4">
									<prop name="PropertyTypeName">Dominant Channel</prop>
									<prop name="Position">6</prop>
									<prop name="IsDefault">0</prop>
									<prop name="DominantChannel">0</prop>
								</obj>
								<obj name="PropertyObject" class="Genotype" version="4">
									<prop name="PropertyTypeName">EndPt Genotype</prop>
									<prop name="Position">6</prop>
									<prop name="IsDefault">1</prop>
									<prop name="ReadOnly">1</prop>
								</obj>
								<obj name="PropertyObject" class="GroupingSample" version="4">
									<prop name="PropertyTypeName">EndPt Sample Type</prop>
									<prop name="Position">6</prop>
									<prop name="IsDefault">0</prop>
									<prop name="GroupSampleType">mstUnknown</prop>
								</obj>
								<obj name="PropertyObject" class="SamplePrefLineStyle" version="4">
									<prop name="PropertyTypeName">Line Style</prop>
									<prop name="Position">6</prop>
									<prop name="IsDefault">0</prop>
									<prop name="LineStyle">psSolid</prop>
								</obj>
								<obj name="PropertyObject" class="GenSampleEditNotes" version="4">
									<prop name="PropertyTypeName">Notes</prop>
									<prop name="Position">6</prop>
									<prop name="IsDefault">1</prop>
								</obj>
								<obj name="PropertyObject" class="SamplePrefPointStyle" version="4">
									<prop name="PropertyTypeName">Point Style</prop>
									<prop name="Position">6</prop>
									<prop name="IsDefault">0</prop>
									<prop name="PointStyle">psNothing</prop>
								</obj>
								<obj name="PropertyObject" class="GenSampleEditPosition" version="4">
									<prop name="PropertyTypeName">Position</prop>
									<prop name="Position">6</prop>
									<prop name="IsDefault">1</prop>
								</obj>
								<obj name="PropertyObject" class="GenSampleEditReplicate" version="4">
									<prop name="PropertyTypeName">Replicate of</prop>
									<prop name="Position">6</prop>
									<prop name="IsDefault">0</prop>
									<prop name="ReplicateOf">6</prop>
								</obj>
								<obj name="PropertyObject" class="HTCSampleID" version="4">
									<prop name="PropertyTypeName">Sample ID</prop>
									<prop name="Position">6</prop>
									<prop name="IsDefault">1</prop>
								</obj>
								<obj name="PropertyObject" class="GenSampleEditName" version="4">
									<prop name="PropertyTypeName">Sample Name</prop>
									<prop name="Position">6</prop>
									<prop name="IsDefault">0</prop>
									<prop name="name">1538N</prop>
								</obj>
								<obj name="PropertyObject" class="HTCSamplePrepNotes" version="4">
									<prop name="PropertyTypeName">Sample Prep Notes</prop>
									<prop name="Position">6</prop>
									<prop name="IsDefault">1</prop>
								</obj>
								<obj name="PropertyObject" class="GenSampleEditSubset" version="4">
									<prop name="PropertyTypeName">Subsets</prop>
									<prop name="Position">6</prop>
									<prop name="IsDefault">1</prop>
								</obj>
								<obj name="PropertyObject" class="SamplePrefWidth" version="5">
									<prop name="PropertyTypeName">Width</prop>
									<prop name="Position">6</prop>
									<prop name="IsDefault">1</prop>
									<prop name="Width">1</prop>
								</obj>
							</list>
						</obj>
					</obj>
					<obj name="item" class="SamplePropInfo" version="1">
						<obj name="ChannelProperties" class="ChanPropList" version="2">
							<obj name="ChannelProperties" class="EMList" version="1">
								<list name="emlist" count="1">
									<obj name="item" class="PropertyList" version="1">
										<list name="emlist" count="12">
											<obj name="PropertyObject" class="RQSampleTargetProperty" version="4">
												<prop name="PropertyTypeName">Combined Sample and Target Type</prop>
												<prop name="Position">7</prop>
												<prop name="IsDefault">0</prop>
												<obj name="ChannelProp" class="ChannelProperty" version="1">
													<prop name="ChannelIdx">0</prop>
												</obj>
											</obj>
											<obj name="PropertyObject" class="QuantConcProperty" version="4">
												<prop name="PropertyTypeName">Concentration</prop>
												<prop name="Position">7</prop>
												<prop name="IsDefault">1</prop>
												<prop name="Concentration">0</prop>
												<obj name="ChannelProp" class="ChannelProperty" version="1">
													<prop name="ChannelIdx">0</prop>
												</obj>
												<prop name="ReadOnly">1</prop>
											</obj>
											<obj name="PropertyObject" class="QuantCpHighProp" version="4">
												<prop name="PropertyTypeName">Cp High</prop>
												<prop name="Position">7</prop>
												<prop name="IsDefault">1</prop>
												<prop name="CpRangeHigh">0</prop>
												<obj name="ChannelProp" class="ChannelProperty" version="1">
													<prop name="ChannelIdx">0</prop>
												</obj>
												<prop name="ReadOnly">1</prop>
											</obj>
											<obj name="PropertyObject" class="QuantCpLowProp" version="4">
												<prop name="PropertyTypeName">Cp Low</prop>
												<prop name="Position">7</prop>
												<prop name="IsDefault">1</prop>
												<prop name="CpRangeLow">0</prop>
												<obj name="ChannelProp" class="ChannelProperty" version="1">
													<prop name="ChannelIdx">0</prop>
												</obj>
												<prop name="ReadOnly">1</prop>
											</obj>
											<obj name="PropertyObject" class="RQEffProp" version="4">
												<prop name="PropertyTypeName">Efficiency</prop>
												<prop name="Position">7</prop>
												<prop name="IsDefault">1</prop>
												<prop name="Efficiency">2</prop>
												<obj name="ChannelProp" class="ChannelProperty" version="1">
													<prop name="ChannelIdx">0</prop>
												</obj>
											</obj>
											<obj name="PropertyObject" class="ChannelGenotype" version="4">
												<prop name="PropertyTypeName">Melt Geno Genotype</prop>
												<prop name="Position">7</prop>
												<prop name="IsDefault">1</prop>
												<prop name="ReadOnly">1</prop>
												<obj name="ChannelProp" class="ChannelProperty" version="1">
													<prop name="ChannelIdx">0</prop>
												</obj>
											</obj>
											<obj name="PropertyObject" class="GroupChannelTypeProp" version="4">
												<prop name="PropertyTypeName">Melt Geno Sample Type</prop>
												<prop name="Position">7</prop>
												<prop name="IsDefault">0</prop>
												<prop name="GroupSampleType">mstUnknown</prop>
												<obj name="ChannelProp" class="ChannelProperty" version="1">
													<prop name="ChannelIdx">0</prop>
												</obj>
											</obj>
											<obj name="PropertyObject" class="QuantSampleTypeProperty" version="4">
												<prop name="PropertyTypeName">Quantification Sample Type</prop>
												<prop name="Position">7</prop>
												<prop name="IsDefault">0</prop>
												<prop name="SampleType">qsUnknown</prop>
												<obj name="ChannelProp" class="ChannelProperty" version="1">
													<prop name="ChannelIdx">0</prop>
												</obj>
											</obj>
											<obj name="PropertyObject" class="ChannelGenotype" version="4">
												<prop name="PropertyTypeName">Scanning Genotype</prop>
												<prop name="Position">7</prop>
												<prop name="IsDefault">1</prop>
												<prop name="ReadOnly">1</prop>
												<obj name="ChannelProp" class="ChannelProperty" version="1">
													<prop name="ChannelIdx">0</prop>
												</obj>
											</obj>
											<obj name="PropertyObject" class="GroupChannelTypeProp" version="4">
												<prop name="PropertyTypeName">Scanning Sample Type</prop>
												<prop name="Position">7</prop>
												<prop name="IsDefault">0</prop>
												<prop name="GroupSampleType">mstUnknown</prop>
												<obj name="ChannelProp" class="ChannelProperty" version="1">
													<prop name="ChannelIdx">0</prop>
												</obj>
											</obj>
											<obj name="PropertyObject" class="TargetName" version="4">
												<prop name="PropertyTypeName">Target Name</prop>
												<prop name="Position">7</prop>
												<prop name="IsDefault">0</prop>
												<prop name="name">HPRT</prop>
												<obj name="ChannelProp" class="ChannelProperty" version="1">
													<prop name="ChannelIdx">0</prop>
												</obj>
											</obj>
											<obj name="PropertyObject" class="RQTargetProperty" version="4">
												<prop name="PropertyTypeName">Target Type</prop>
												<prop name="Position">7</prop>
												<prop name="IsDefault">0</prop>
												<prop name="TargetType">dtReference</prop>
												<obj name="ChannelProp" class="ChannelProperty" version="1">
													<prop name="ChannelIdx">0</prop>
												</obj>
											</obj>
										</list>
									</obj>
								</list>
							</obj>
						</obj>
						<prop name="ChannelPropertyCount">1</prop>
						<prop name="ContainerPosition">7</prop>
						<prop name="HasSampleProperties">1</prop>
						<obj name="SampleProperties" class="PropertyList" version="1">
							<list name="emlist" count="14">
								<obj name="PropertyObject" class="SamplePrefColor" version="4">
									<prop name="PropertyTypeName">Color</prop>
									<prop name="Position">7</prop>
									<prop name="IsDefault">0</prop>
									<prop name="Color">$00FFFF0F</prop>
								</obj>
								<obj name="PropertyObject" class="DominantChannelProp" version="4">
									<prop name="PropertyTypeName">Dominant Channel</prop>
									<prop name="Position">7</prop>
									<prop name="IsDefault">0</prop>
									<prop name="DominantChannel">0</prop>
								</obj>
								<obj name="PropertyObject" class="Genotype" version="4">
									<prop name="PropertyTypeName">EndPt Genotype</prop>
									<prop name="Position">7</prop>
									<prop name="IsDefault">1</prop>
									<prop name="ReadOnly">1</prop>
								</obj>
								<obj name="PropertyObject" class="GroupingSample" version="4">
									<prop name="PropertyTypeName">EndPt Sample Type</prop>
									<prop name="Position">7</prop>
									<prop name="IsDefault">0</prop>
									<prop name="GroupSampleType">mstUnknown</prop>
								</obj>
								<obj name="PropertyObject" class="SamplePrefLineStyle" version="4">
									<prop name="PropertyTypeName">Line Style</prop>
									<prop name="Position">7</prop>
									<prop name="IsDefault">0</prop>
									<prop name="LineStyle">psSolid</prop>
								</obj>
								<obj name="PropertyObject" class="GenSampleEditNotes" version="4">
									<prop name="PropertyTypeName">Notes</prop>
									<prop name="Position">7</prop>
									<prop name="IsDefault">1</prop>
								</obj>
								<obj name="PropertyObject" class="SamplePrefPointStyle" version="4">
									<prop name="PropertyTypeName">Point Style</prop>
									<prop name="Position">7</prop>
									<prop name="IsDefault">0</prop>
									<prop name="PointStyle">psNothing</prop>
								</obj>
								<obj name="PropertyObject" class="GenSampleEditPosition" version="4">
									<prop name="PropertyTypeName">Position</prop>
									<prop name="Position">7</prop>
									<prop name="IsDefault">1</prop>
								</obj>
								<obj name="PropertyObject" class="GenSampleEditReplicate" version="4">
									<prop name="PropertyTypeName">Replicate of</prop>
									<prop name="Position">7</prop>
									<prop name="IsDefault">0</prop>
									<prop name="ReplicateOf">6</prop>
								</obj>
								<obj name="PropertyObject" class="HTCSampleID" version="4">
									<prop name="PropertyTypeName">Sample ID</prop>
									<prop name="Position">7</prop>
									<prop name="IsDefault">1</prop>
								</obj>
								<obj name="PropertyObject" class="GenSampleEditName" version="4">
									<prop name="PropertyTypeName">Sample Name</prop>
									<prop name="Position">7</prop>
									<prop name="IsDefault">0</prop>
									<prop name="name">1538N</prop>
								</obj>
								<obj name="PropertyObject" class="HTCSamplePrepNotes" version="4">
									<prop name="PropertyTypeName">Sample Prep Notes</prop>
									<prop name="Position">7</prop>
									<prop name="IsDefault">1</prop>
								</obj>
								<obj name="PropertyObject" class="GenSampleEditSubset" version="4">
									<prop name="PropertyTypeName">Subsets</prop>
									<prop name="Position">7</prop>
									<prop name="IsDefault">1</prop>
								</obj>
								<obj name="PropertyObject" class="SamplePrefWidth" version="5">
									<prop name="PropertyTypeName">Width</prop>
									<prop name="Position">7</prop>
									<prop name="IsDefault">1</prop>
									<prop name="Width">1</prop>
								</obj>
							</list>
						</obj>
					</obj>
					<obj name="item" class="SamplePropInfo" version="1">
						<obj name="ChannelProperties" class="ChanPropList" version="2">
							<obj name="ChannelProperties" class="EMList" version="1">
								<list name="emlist" count="1">
									<obj name="item" class="PropertyList" version="1">
										<list name="emlist" count="12">
											<obj name="PropertyObject" class="RQSampleTargetProperty" version="4">
												<prop name="PropertyTypeName">Combined Sample and Target Type</prop>
												<prop name="Position">8</prop>
												<prop name="IsDefault">0</prop>
												<obj name="ChannelProp" class="ChannelProperty" version="1">
													<prop name="ChannelIdx">0</prop>
												</obj>
											</obj>
											<obj name="PropertyObject" class="QuantConcProperty" version="4">
												<prop name="PropertyTypeName">Concentration</prop>
												<prop name="Position">8</prop>
												<prop name="IsDefault">1</prop>
												<prop name="Concentration">0</prop>
												<obj name="ChannelProp" class="ChannelProperty" version="1">
													<prop name="ChannelIdx">0</prop>
												</obj>
												<prop name="ReadOnly">1</prop>
											</obj>
											<obj name="PropertyObject" class="QuantCpHighProp" version="4">
												<prop name="PropertyTypeName">Cp High</prop>
												<prop name="Position">8</prop>
												<prop name="IsDefault">1</prop>
												<prop name="CpRangeHigh">0</prop>
												<obj name="ChannelProp" class="ChannelProperty" version="1">
													<prop name="ChannelIdx">0</prop>
												</obj>
												<prop name="ReadOnly">1</prop>
											</obj>
											<obj name="PropertyObject" class="QuantCpLowProp" version="4">
												<prop name="PropertyTypeName">Cp Low</prop>
												<prop name="Position">8</prop>
												<prop name="IsDefault">1</prop>
												<prop name="CpRangeLow">0</prop>
												<obj name="ChannelProp" class="ChannelProperty" version="1">
													<prop name="ChannelIdx">0</prop>
												</obj>
												<prop name="ReadOnly">1</prop>
											</obj>
											<obj name="PropertyObject" class="RQEffProp" version="4">
												<prop name="PropertyTypeName">Efficiency</prop>
												<prop name="Position">8</prop>
												<prop name="IsDefault">1</prop>
												<prop name="Efficiency">2</prop>
												<obj name="ChannelProp" class="ChannelProperty" version="1">
													<prop name="ChannelIdx">0</prop>
												</obj>
											</obj>
											<obj name="PropertyObject" class="ChannelGenotype" version="4">
												<prop name="PropertyTypeName">Melt Geno Genotype</prop>
												<prop name="Position">8</prop>
												<prop name="IsDefault">1</prop>
												<prop name="ReadOnly">1</prop>
												<obj name="ChannelProp" class="ChannelProperty" version="1">
													<prop name="ChannelIdx">0</prop>
												</obj>
											</obj>
											<obj name="PropertyObject" class="GroupChannelTypeProp" version="4">
												<prop name="PropertyTypeName">Melt Geno Sample Type</prop>
												<prop name="Position">8</prop>
												<prop name="IsDefault">0</prop>
												<prop name="GroupSampleType">mstUnknown</prop>
												<obj name="ChannelProp" class="ChannelProperty" version="1">
													<prop name="ChannelIdx">0</prop>
												</obj>
											</obj>
											<obj name="PropertyObject" class="QuantSampleTypeProperty" version="4">
												<prop name="PropertyTypeName">Quantification Sample Type</prop>
												<prop name="Position">8</prop>
												<prop name="IsDefault">0</prop>
												<prop name="SampleType">qsUnknown</prop>
												<obj name="ChannelProp" class="ChannelProperty" version="1">
													<prop name="ChannelIdx">0</prop>
												</obj>
											</obj>
											<obj name="PropertyObject" class="ChannelGenotype" version="4">
												<prop name="PropertyTypeName">Scanning Genotype</prop>
												<prop name="Position">8</prop>
												<prop name="IsDefault">1</prop>
												<prop name="ReadOnly">1</prop>
												<obj name="ChannelProp" class="ChannelProperty" version="1">
													<prop name="ChannelIdx">0</prop>
												</obj>
											</obj>
											<obj name="PropertyObject" class="GroupChannelTypeProp" version="4">
												<prop name="PropertyTypeName">Scanning Sample Type</prop>
												<prop name="Position">8</prop>
												<prop name="IsDefault">0</prop>
												<prop name="GroupSampleType">mstUnknown</prop>
												<obj name="ChannelProp" class="ChannelProperty" version="1">
													<prop name="ChannelIdx">0</prop>
												</obj>
											</obj>
											<obj name="PropertyObject" class="TargetName" version="4">
												<prop name="PropertyTypeName">Target Name</prop>
												<prop name="Position">8</prop>
												<prop name="IsDefault">0</prop>
												<prop name="name">HPRT</prop>
												<obj name="ChannelProp" class="ChannelProperty" version="1">
													<prop name="ChannelIdx">0</prop>
												</obj>
											</obj>
											<obj name="PropertyObject" class="RQTargetProperty" version="4">
												<prop name="PropertyTypeName">Target Type</prop>
												<prop name="Position">8</prop>
												<prop name="IsDefault">0</prop>
												<prop name="TargetType">dtReference</prop>
												<obj name="ChannelProp" class="ChannelProperty" version="1">
													<prop name="ChannelIdx">0</prop>
												</obj>
											</obj>
										</list>
									</obj>
								</list>
							</obj>
						</obj>
						<prop name="ChannelPropertyCount">1</prop>
						<prop name="ContainerPosition">8</prop>
						<prop name="HasSampleProperties">1</prop>
						<obj name="SampleProperties" class="PropertyList" version="1">
							<list name="emlist" count="14">
								<obj name="PropertyObject" class="SamplePrefColor" version="4">
									<prop name="PropertyTypeName">Color</prop>
									<prop name="Position">8</prop>
									<prop name="IsDefault">0</prop>
									<prop name="Color">$00404000</prop>
								</obj>
								<obj name="PropertyObject" class="DominantChannelProp" version="4">
									<prop name="PropertyTypeName">Dominant Channel</prop>
									<prop name="Position">8</prop>
									<prop name="IsDefault">0</prop>
									<prop name="DominantChannel">0</prop>
								</obj>
								<obj name="PropertyObject" class="Genotype" version="4">
									<prop name="PropertyTypeName">EndPt Genotype</prop>
									<prop name="Position">8</prop>
									<prop name="IsDefault">1</prop>
									<prop name="ReadOnly">1</prop>
								</obj>
								<obj name="PropertyObject" class="GroupingSample" version="4">
									<prop name="PropertyTypeName">EndPt Sample Type</prop>
									<prop name="Position">8</prop>
									<prop name="IsDefault">0</prop>
									<prop name="GroupSampleType">mstUnknown</prop>
								</obj>
								<obj name="PropertyObject" class="SamplePrefLineStyle" version="4">
									<prop name="PropertyTypeName">Line Style</prop>
									<prop name="Position">8</prop>
									<prop name="IsDefault">0</prop>
									<prop name="LineStyle">psSolid</prop>
								</obj>
								<obj name="PropertyObject" class="GenSampleEditNotes" version="4">
									<prop name="PropertyTypeName">Notes</prop>
									<prop name="Position">8</prop>
									<prop name="IsDefault">1</prop>
								</obj>
								<obj name="PropertyObject" class="SamplePrefPointStyle" version="4">
									<prop name="PropertyTypeName">Point Style</prop>
									<prop name="Position">8</prop>
									<prop name="IsDefault">0</prop>
									<prop name="PointStyle">psNothing</prop>
								</obj>
								<obj name="PropertyObject" class="GenSampleEditPosition" version="4">
									<prop name="PropertyTypeName">Position</prop>
									<prop name="Position">8</prop>
									<prop name="IsDefault">1</prop>
								</obj>
								<obj name="PropertyObject" class="GenSampleEditReplicate" version="4">
									<prop name="PropertyTypeName">Replicate of</prop>
									<prop name="Position">8</prop>
									<prop name="IsDefault">0</prop>
									<prop name="ReplicateOf">6</prop>
								</obj>
								<obj name="PropertyObject" class="HTCSampleID" version="4">
									<prop name="PropertyTypeName">Sample ID</prop>
									<prop name="Position">8</prop>
									<prop name="IsDefault">1</prop>
								</obj>
								<obj name="PropertyObject" class="GenSampleEditName" version="4">
									<prop name="PropertyTypeName">Sample Name</prop>
									<prop name="Position">8</prop>
									<prop name="IsDefault">0</prop>
									<prop name="name">1538N</prop>
								</obj>
								<obj name="PropertyObject" class="HTCSamplePrepNotes" version="4">
									<prop name="PropertyTypeName">Sample Prep Notes</prop>
									<prop name="Position">8</prop>
									<prop name="IsDefault">1</prop>
								</obj>
								<obj name="PropertyObject" class="GenSampleEditSubset" version="4">
									<prop name="PropertyTypeName">Subsets</prop>
									<prop name="Position">8</prop>
									<prop name="IsDefault">1</prop>
								</obj>
								<obj name="PropertyObject" class="SamplePrefWidth" version="5">
									<prop name="PropertyTypeName">Width</prop>
									<prop name="Position">8</prop>
									<prop name="IsDefault">1</prop>
									<prop name="Width">1</prop>
								</obj>
							</list>
						</obj>
					</obj>
					<obj name="item" class="SamplePropInfo" version="1">
						<obj name="ChannelProperties" class="ChanPropList" version="2">
							<obj name="ChannelProperties" class="EMList" version="1">
								<list name="emlist" count="1">
									<obj name="item" class="PropertyList" version="1">
										<list name="emlist" count="12">
											<obj name="PropertyObject" class="RQSampleTargetProperty" version="4">
												<prop name="PropertyTypeName">Combined Sample and Target Type</prop>
												<prop name="Position">9</prop>
												<prop name="IsDefault">0</prop>
												<obj name="ChannelProp" class="ChannelProperty" version="1">
													<prop name="ChannelIdx">0</prop>
												</obj>
											</obj>
											<obj name="PropertyObject" class="QuantConcProperty" version="4">
												<prop name="PropertyTypeName">Concentration</prop>
												<prop name="Position">9</prop>
												<prop name="IsDefault">1</prop>
												<prop name="Concentration">0</prop>
												<obj name="ChannelProp" class="ChannelProperty" version="1">
													<prop name="ChannelIdx">0</prop>
												</obj>
												<prop name="ReadOnly">1</prop>
											</obj>
											<obj name="PropertyObject" class="QuantCpHighProp" version="4">
												<prop name="PropertyTypeName">Cp High</prop>
												<prop name="Position">9</prop>
												<prop name="IsDefault">1</prop>
												<prop name="CpRangeHigh">0</prop>
												<obj name="ChannelProp" class="ChannelProperty" version="1">
													<prop name="ChannelIdx">0</prop>
												</obj>
												<prop name="ReadOnly">1</prop>
											</obj>
											<obj name="PropertyObject" class="QuantCpLowProp" version="4">
												<prop name="PropertyTypeName">Cp Low</prop>
												<prop name="Position">9</prop>
												<prop name="IsDefault">1</prop>
												<prop name="CpRangeLow">0</prop>
												<obj name="ChannelProp" class="ChannelProperty" version="1">
													<prop name="ChannelIdx">0</prop>
												</obj>
												<prop name="ReadOnly">1</prop>
											</obj>
											<obj name="PropertyObject" class="RQEffProp" version="4">
												<prop name="PropertyTypeName">Efficiency</prop>
												<prop name="Position">9</prop>
												<prop name="IsDefault">1</prop>
												<prop name="Efficiency">2</prop>
												<obj name="ChannelProp" class="ChannelProperty" version="1">
													<prop name="ChannelIdx">0</prop>
												</obj>
											</obj>
											<obj name="PropertyObject" class="ChannelGenotype" version="4">
												<prop name="PropertyTypeName">Melt Geno Genotype</prop>
												<prop name="Position">9</prop>
												<prop name="IsDefault">1</prop>
												<prop name="ReadOnly">1</prop>
												<obj name="ChannelProp" class="ChannelProperty" version="1">
													<prop name="ChannelIdx">0</prop>
												</obj>
											</obj>
											<obj name="PropertyObject" class="GroupChannelTypeProp" version="4">
												<prop name="PropertyTypeName">Melt Geno Sample Type</prop>
												<prop name="Position">9</prop>
												<prop name="IsDefault">0</prop>
												<prop name="GroupSampleType">mstUnknown</prop>
												<obj name="ChannelProp" class="ChannelProperty" version="1">
													<prop name="ChannelIdx">0</prop>
												</obj>
											</obj>
											<obj name="PropertyObject" class="QuantSampleTypeProperty" version="4">
												<prop name="PropertyTypeName">Quantification Sample Type</prop>
												<prop name="Position">9</prop>
												<prop name="IsDefault">0</prop>
												<prop name="SampleType">qsUnknown</prop>
												<obj name="ChannelProp" class="ChannelProperty" version="1">
													<prop name="ChannelIdx">0</prop>
												</obj>
											</obj>
											<obj name="PropertyObject" class="ChannelGenotype" version="4">
												<prop name="PropertyTypeName">Scanning Genotype</prop>
												<prop name="Position">9</prop>
												<prop name="IsDefault">1</prop>
												<prop name="ReadOnly">1</prop>
												<obj name="ChannelProp" class="ChannelProperty" version="1">
													<prop name="ChannelIdx">0</prop>
												</obj>
											</obj>
											<obj name="PropertyObject" class="GroupChannelTypeProp" version="4">
												<prop name="PropertyTypeName">Scanning Sample Type</prop>
												<prop name="Position">9</prop>
												<prop name="IsDefault">0</prop>
												<prop name="GroupSampleType">mstUnknown</prop>
												<obj name="ChannelProp" class="ChannelProperty" version="1">
													<prop name="ChannelIdx">0</prop>
												</obj>
											</obj>
											<obj name="PropertyObject" class="TargetName" version="4">
												<prop name="PropertyTypeName">Target Name</prop>
												<prop name="Position">9</prop>
												<prop name="IsDefault">0</prop>
												<prop name="name">BIRC5</prop>
												<obj name="ChannelProp" class="ChannelProperty" version="1">
													<prop name="ChannelIdx">0</prop>
												</obj>
											</obj>
											<obj name="PropertyObject" class="RQTargetProperty" version="4">
												<prop name="PropertyTypeName">Target Type</prop>
												<prop name="Position">9</prop>
												<prop name="IsDefault">0</prop>
												<prop name="TargetType">dtTarget</prop>
												<obj name="ChannelProp" class="ChannelProperty" version="1">
													<prop name="ChannelIdx">0</prop>
												</obj>
											</obj>
										</list>
									</obj>
								</list>
							</obj>
						</obj>
						<prop name="ChannelPropertyCount">1</prop>
						<prop name="ContainerPosition">9</prop>
						<prop name="HasSampleProperties">1</prop>
						<obj name="SampleProperties" class="PropertyList" version="1">
							<list name="emlist" count="14">
								<obj name="PropertyObject" class="SamplePrefColor" version="4">
									<prop name="PropertyTypeName">Color</prop>
									<prop name="Position">9</prop>
									<prop name="IsDefault">0</prop>
									<prop name="Color">$004080FF</prop>
								</obj>
								<obj name="PropertyObject" class="DominantChannelProp" version="4">
									<prop name="PropertyTypeName">Dominant Channel</prop>
									<prop name="Position">9</prop>
									<prop name="IsDefault">0</prop>
									<prop name="DominantChannel">0</prop>
								</obj>
								<obj name="PropertyObject" class="Genotype" version="4">
									<prop name="PropertyTypeName">EndPt Genotype</prop>
									<prop name="Position">9</prop>
									<prop name="IsDefault">1</prop>
									<prop name="ReadOnly">1</prop>
								</obj>
								<obj name="PropertyObject" class="GroupingSample" version="4">
									<prop name="PropertyTypeName">EndPt Sample Type</prop>
									<prop name="Position">9</prop>
									<prop name="IsDefault">0</prop>
									<prop name="GroupSampleType">mstUnknown</prop>
								</obj>
								<obj name="PropertyObject" class="SamplePrefLineStyle" version="4">
									<prop name="PropertyTypeName">Line Style</prop>
									<prop name="Position">9</prop>
									<prop name="IsDefault">0</prop>
									<prop name="LineStyle">psSolid</prop>
								</obj>
								<obj name="PropertyObject" class="GenSampleEditNotes" version="4">
									<prop name="PropertyTypeName">Notes</prop>
									<prop name="Position">9</prop>
									<prop name="IsDefault">1</prop>
								</obj>
								<obj name="PropertyObject" class="SamplePrefPointStyle" version="4">
									<prop name="PropertyTypeName">Point Style</prop>
									<prop name="Position">9</prop>
									<prop name="IsDefault">0</prop>
									<prop name="PointStyle">psNothing</prop>
								</obj>
								<obj name="PropertyObject" class="GenSampleEditPosition" version="4">
									<prop name="PropertyTypeName">Position</prop>
									<prop name="Position">9</prop>
									<prop name="IsDefault">1</prop>
								</obj>
								<obj name="PropertyObject" class="GenSampleEditReplicate" version="4">
									<prop name="PropertyTypeName">Replicate of</prop>
									<prop name="Position">9</prop>
									<prop name="IsDefault">0</prop>
									<prop name="ReplicateOf">9</prop>
								</obj>
								<obj name="PropertyObject" class="HTCSampleID" version="4">
									<prop name="PropertyTypeName">Sample ID</prop>
									<prop name="Position">9</prop>
									<prop name="IsDefault">1</prop>
								</obj>
								<obj name="PropertyObject" class="GenSampleEditName" version="4">
									<prop name="PropertyTypeName">Sample Name</prop>
									<prop name="Position">9</prop>
									<prop name="IsDefault">0</prop>
									<prop name="name">1538N</prop>
								</obj>
								<obj name="PropertyObject" class="HTCSamplePrepNotes" version="4">
									<prop name="PropertyTypeName">Sample Prep Notes</prop>
									<prop name="Position">9</prop>
									<prop name="IsDefault">1</prop>
								</obj>
								<obj name="PropertyObject" class="GenSampleEditSubset" version="4">
									<prop name="PropertyTypeName">Subsets</prop>
									<prop name="Position">9</prop>
									<prop name="IsDefault">1</prop>
								</obj>
								<obj name="PropertyObject" class="SamplePrefWidth" version="5">
									<prop name="PropertyTypeName">Width</prop>
									<prop name="Position">9</prop>
									<prop name="IsDefault">1</prop>
									<prop name="Width">1</prop>
								</obj>
							</list>
						</obj>
					</obj>
					<obj name="item" class="SamplePropInfo" version="1">
						<obj name="ChannelProperties" class="ChanPropList" version="2">
							<obj name="ChannelProperties" class="EMList" version="1">
								<list name="emlist" count="1">
									<obj name="item" class="PropertyList" version="1">
										<list name="emlist" count="12">
											<obj name="PropertyObject" class="RQSampleTargetProperty" version="4">
												<prop name="PropertyTypeName">Combined Sample and Target Type</prop>
												<prop name="Position">10</prop>
												<prop name="IsDefault">0</prop>
												<obj name="ChannelProp" class="ChannelProperty" version="1">
													<prop name="ChannelIdx">0</prop>
												</obj>
											</obj>
											<obj name="PropertyObject" class="QuantConcProperty" version="4">
												<prop name="PropertyTypeName">Concentration</prop>
												<prop name="Position">10</prop>
												<prop name="IsDefault">1</prop>
												<prop name="Concentration">0</prop>
												<obj name="ChannelProp" class="ChannelProperty" version="1">
													<prop name="ChannelIdx">0</prop>
												</obj>
												<prop name="ReadOnly">1</prop>
											</obj>
											<obj name="PropertyObject" class="QuantCpHighProp" version="4">
												<prop name="PropertyTypeName">Cp High</prop>
												<prop name="Position">10</prop>
												<prop name="IsDefault">1</prop>
												<prop name="CpRangeHigh">0</prop>
												<obj name="ChannelProp" class="ChannelProperty" version="1">
													<prop name="ChannelIdx">0</prop>
												</obj>
												<prop name="ReadOnly">1</prop>
											</obj>
											<obj name="PropertyObject" class="QuantCpLowProp" version="4">
												<prop name="PropertyTypeName">Cp Low</prop>
												<prop name="Position">10</prop>
												<prop name="IsDefault">1</prop>
												<prop name="CpRangeLow">0</prop>
												<obj name="ChannelProp" class="ChannelProperty" version="1">
													<prop name="ChannelIdx">0</prop>
												</obj>
												<prop name="ReadOnly">1</prop>
											</obj>
											<obj name="PropertyObject" class="RQEffProp" version="4">
												<prop name="PropertyTypeName">Efficiency</prop>
												<prop name="Position">10</prop>
												<prop name="IsDefault">1</prop>
												<prop name="Efficiency">2</prop>
												<obj name="ChannelProp" class="ChannelProperty" version="1">
													<prop name="ChannelIdx">0</prop>
												</obj>
											</obj>
											<obj name="PropertyObject" class="ChannelGenotype" version="4">
												<prop name="PropertyTypeName">Melt Geno Genotype</prop>
												<prop name="Position">10</prop>
												<prop name="IsDefault">1</prop>
												<prop name="ReadOnly">1</prop>
												<obj name="ChannelProp" class="ChannelProperty" version="1">
													<prop name="ChannelIdx">0</prop>
												</obj>
											</obj>
											<obj name="PropertyObject" class="GroupChannelTypeProp" version="4">
												<prop name="PropertyTypeName">Melt Geno Sample Type</prop>
												<prop name="Position">10</prop>
												<prop name="IsDefault">0</prop>
												<prop name="GroupSampleType">mstUnknown</prop>
												<obj name="ChannelProp" class="ChannelProperty" version="1">
													<prop name="ChannelIdx">0</prop>
												</obj>
											</obj>
											<obj name="PropertyObject" class="QuantSampleTypeProperty" version="4">
												<prop name="PropertyTypeName">Quantification Sample Type</prop>
												<prop name="Position">10</prop>
												<prop name="IsDefault">0</prop>
												<prop name="SampleType">qsUnknown</prop>
												<obj name="ChannelProp" class="ChannelProperty" version="1">
													<prop name="ChannelIdx">0</prop>
												</obj>
											</obj>
											<obj name="PropertyObject" class="ChannelGenotype" version="4">
												<prop name="PropertyTypeName">Scanning Genotype</prop>
												<prop name="Position">10</prop>
												<prop name="IsDefault">1</prop>
												<prop name="ReadOnly">1</prop>
												<obj name="ChannelProp" class="ChannelProperty" version="1">
													<prop name="ChannelIdx">0</prop>
												</obj>
											</obj>
											<obj name="PropertyObject" class="GroupChannelTypeProp" version="4">
												<prop name="PropertyTypeName">Scanning Sample Type</prop>
												<prop name="Position">10</prop>
												<prop name="IsDefault">0</prop>
												<prop name="GroupSampleType">mstUnknown</prop>
												<obj name="ChannelProp" class="ChannelProperty" version="1">
													<prop name="ChannelIdx">0</prop>
												</obj>
											</obj>
											<obj name="PropertyObject" class="TargetName" version="4">
												<prop name="PropertyTypeName">Target Name</prop>
												<prop name="Position">10</prop>
												<prop name="IsDefault">0</prop>
												<prop name="name">BIRC5</prop>
												<obj name="ChannelProp" class="ChannelProperty" version="1">
													<prop name="ChannelIdx">0</prop>
												</obj>
											</obj>
											<obj name="PropertyObject" class="RQTargetProperty" version="4">
												<prop name="PropertyTypeName">Target Type</prop>
												<prop name="Position">10</prop>
												<prop name="IsDefault">0</prop>
												<prop name="TargetType">dtTarget</prop>
												<obj name="ChannelProp" class="ChannelProperty" version="1">
													<prop name="ChannelIdx">0</prop>
												</obj>
											</obj>
										</list>
									</obj>
								</list>
							</obj>
						</obj>
						<prop name="ChannelPropertyCount">1</prop>
						<prop name="ContainerPosition">10</prop>
						<prop name="HasSampleProperties">1</prop>
						<obj name="SampleProperties" class="PropertyList" version="1">
							<list name="emlist" count="14">
								<obj name="PropertyObject" class="SamplePrefColor" version="4">
									<prop name="PropertyTypeName">Color</prop>
									<prop name="Position">10</prop>
									<prop name="IsDefault">0</prop>
									<prop name="Color">$00FD0299</prop>
								</obj>
								<obj name="PropertyObject" class="DominantChannelProp" version="4">
									<prop name="PropertyTypeName">Dominant Channel</prop>
									<prop name="Position">10</prop>
									<prop name="IsDefault">0</prop>
									<prop name="DominantChannel">0</prop>
								</obj>
								<obj name="PropertyObject" class="Genotype" version="4">
									<prop name="PropertyTypeName">EndPt Genotype</prop>
									<prop name="Position">10</prop>
									<prop name="IsDefault">1</prop>
									<prop name="ReadOnly">1</prop>
								</obj>
								<obj name="PropertyObject" class="GroupingSample" version="4">
									<prop name="PropertyTypeName">EndPt Sample Type</prop>
									<prop name="Position">10</prop>
									<prop name="IsDefault">0</prop>
									<prop name="GroupSampleType">mstUnknown</prop>
								</obj>
								<obj name="PropertyObject" class="SamplePrefLineStyle" version="4">
									<prop name="PropertyTypeName">Line Style</prop>
									<prop name="Position">10</prop>
									<prop name="IsDefault">0</prop>
									<prop name="LineStyle">psSolid</prop>
								</obj>
								<obj name="PropertyObject" class="GenSampleEditNotes" version="4">
									<prop name="PropertyTypeName">Notes</prop>
									<prop name="Position">10</prop>
									<prop name="IsDefault">1</prop>
								</obj>
								<obj name="PropertyObject" class="SamplePrefPointStyle" version="4">
									<prop name="PropertyTypeName">Point Style</prop>
									<prop name="Position">10</prop>
									<prop name="IsDefault">0</prop>
									<prop name="PointStyle">psNothing</prop>
								</obj>
								<obj name="PropertyObject" class="GenSampleEditPosition" version="4">
									<prop name="PropertyTypeName">Position</prop>
									<prop name="Position">10</prop>
									<prop name="IsDefault">1</prop>
								</obj>
								<obj name="PropertyObject" class="GenSampleEditReplicate" version="4">
									<prop name="PropertyTypeName">Replicate of</prop>
									<prop name="Position">10</prop>
									<prop name="IsDefault">0</prop>
									<prop name="ReplicateOf">9</prop>
								</obj>
								<obj name="PropertyObject" class="HTCSampleID" version="4">
									<prop name="PropertyTypeName">Sample ID</prop>
									<prop name="Position">10</prop>
									<prop name="IsDefault">1</prop>
								</obj>
								<obj name="PropertyObject" class="GenSampleEditName" version="4">
									<prop name="PropertyTypeName">Sample Name</prop>
									<prop name="Position">10</prop>
									<prop name="IsDefault">0</prop>
									<prop name="name">1538N</prop>
								</obj>
								<obj name="PropertyObject" class="HTCSamplePrepNotes" version="4">
									<prop name="PropertyTypeName">Sample Prep Notes</prop>
									<prop name="Position">10</prop>
									<prop name="IsDefault">1</prop>
								</obj>
								<obj name="PropertyObject" class="GenSampleEditSubset" version="4">
									<prop name="PropertyTypeName">Subsets</prop>
									<prop name="Position">10</prop>
									<prop name="IsDefault">1</prop>
								</obj>
								<obj name="PropertyObject" class="SamplePrefWidth" version="5">
									<prop name="PropertyTypeName">Width</prop>
									<prop name="Position">10</prop>
									<prop name="IsDefault">1</prop>
									<prop name="Width">1</prop>
								</obj>
							</list>
						</obj>
					</obj>
					<obj name="item" class="SamplePropInfo" version="1">
						<obj name="ChannelProperties" class="ChanPropList" version="2">
							<obj name="ChannelProperties" class="EMList" version="1">
								<list name="emlist" count="1">
									<obj name="item" class="PropertyList" version="1">
										<list name="emlist" count="12">
											<obj name="PropertyObject" class="RQSampleTargetProperty" version="4">
												<prop name="PropertyTypeName">Combined Sample and Target Type</prop>
												<prop name="Position">11</prop>
												<prop name="IsDefault">0</prop>
												<obj name="ChannelProp" class="ChannelProperty" version="1">
													<prop name="ChannelIdx">0</prop>
												</obj>
											</obj>
											<obj name="PropertyObject" class="QuantConcProperty" version="4">
												<prop name="PropertyTypeName">Concentration</prop>
												<prop name="Position">11</prop>
												<prop name="IsDefault">1</prop>
												<prop name="Concentration">0</prop>
												<obj name="ChannelProp" class="ChannelProperty" version="1">
													<prop name="ChannelIdx">0</prop>
												</obj>
												<prop name="ReadOnly">1</prop>
											</obj>
											<obj name="PropertyObject" class="QuantCpHighProp" version="4">
												<prop name="PropertyTypeName">Cp High</prop>
												<prop name="Position">11</prop>
												<prop name="IsDefault">1</prop>
												<prop name="CpRangeHigh">0</prop>
												<obj name="ChannelProp" class="ChannelProperty" version="1">
													<prop name="ChannelIdx">0</prop>
												</obj>
												<prop name="ReadOnly">1</prop>
											</obj>
											<obj name="PropertyObject" class="QuantCpLowProp" version="4">
												<prop name="PropertyTypeName">Cp Low</prop>
												<prop name="Position">11</prop>
												<prop name="IsDefault">1</prop>
												<prop name="CpRangeLow">0</prop>
												<obj name="ChannelProp" class="ChannelProperty" version="1">
													<prop name="ChannelIdx">0</prop>
												</obj>
												<prop name="ReadOnly">1</prop>
											</obj>
											<obj name="PropertyObject" class="RQEffProp" version="4">
												<prop name="PropertyTypeName">Efficiency</prop>
												<prop name="Position">11</prop>
												<prop name="IsDefault">1</prop>
												<prop name="Efficiency">2</prop>
												<obj name="ChannelProp" class="ChannelProperty" version="1">
													<prop name="ChannelIdx">0</prop>
												</obj>
											</obj>
											<obj name="PropertyObject" class="ChannelGenotype" version="4">
												<prop name="PropertyTypeName">Melt Geno Genotype</prop>
												<prop name="Position">11</prop>
												<prop name="IsDefault">1</prop>
												<prop name="ReadOnly">1</prop>
												<obj name="ChannelProp" class="ChannelProperty" version="1">
													<prop name="ChannelIdx">0</prop>
												</obj>
											</obj>
											<obj name="PropertyObject" class="GroupChannelTypeProp" version="4">
												<prop name="PropertyTypeName">Melt Geno Sample Type</prop>
												<prop name="Position">11</prop>
												<prop name="IsDefault">0</prop>
												<prop name="GroupSampleType">mstUnknown</prop>
												<obj name="ChannelProp" class="ChannelProperty" version="1">
													<prop name="ChannelIdx">0</prop>
												</obj>
											</obj>
											<obj name="PropertyObject" class="QuantSampleTypeProperty" version="4">
												<prop name="PropertyTypeName">Quantification Sample Type</prop>
												<prop name="Position">11</prop>
												<prop name="IsDefault">0</prop>
												<prop name="SampleType">qsUnknown</prop>
												<obj name="ChannelProp" class="ChannelProperty" version="1">
													<prop name="ChannelIdx">0</prop>
												</obj>
											</obj>
											<obj name="PropertyObject" class="ChannelGenotype" version="4">
												<prop name="PropertyTypeName">Scanning Genotype</prop>
												<prop name="Position">11</prop>
												<prop name="IsDefault">1</prop>
												<prop name="ReadOnly">1</prop>
												<obj name="ChannelProp" class="ChannelProperty" version="1">
													<prop name="ChannelIdx">0</prop>
												</obj>
											</obj>
											<obj name="PropertyObject" class="GroupChannelTypeProp" version="4">
												<prop name="PropertyTypeName">Scanning Sample Type</prop>
												<prop name="Position">11</prop>
												<prop name="IsDefault">0</prop>
												<prop name="GroupSampleType">mstUnknown</prop>
												<obj name="ChannelProp" class="ChannelProperty" version="1">
													<prop name="ChannelIdx">0</prop>
												</obj>
											</obj>
											<obj name="PropertyObject" class="TargetName" version="4">
												<prop name="PropertyTypeName">Target Name</prop>
												<prop name="Position">11</prop>
												<prop name="IsDefault">0</prop>
												<prop name="name">BIRC5</prop>
												<obj name="ChannelProp" class="ChannelProperty" version="1">
													<prop name="ChannelIdx">0</prop>
												</obj>
											</obj>
											<obj name="PropertyObject" class="RQTargetProperty" version="4">
												<prop name="PropertyTypeName">Target Type</prop>
												<prop name="Position">11</prop>
												<prop name="IsDefault">0</prop>
												<prop name="TargetType">dtTarget</prop>
												<obj name="ChannelProp" class="ChannelProperty" version="1">
													<prop name="ChannelIdx">0</prop>
												</obj>
											</obj>
										</list>
									</obj>
								</list>
							</obj>
						</obj>
						<prop name="ChannelPropertyCount">1</prop>
						<prop name="ContainerPosition">11</prop>
						<prop name="HasSampleProperties">1</prop>
						<obj name="SampleProperties" class="PropertyList" version="1">
							<list name="emlist" count="14">
								<obj name="PropertyObject" class="SamplePrefColor" version="4">
									<prop name="PropertyTypeName">Color</prop>
									<prop name="Position">11</prop>
									<prop name="IsDefault">0</prop>
									<prop name="Color">$0026C4B8</prop>
								</obj>
								<obj name="PropertyObject" class="DominantChannelProp" version="4">
									<prop name="PropertyTypeName">Dominant Channel</prop>
									<prop name="Position">11</prop>
									<prop name="IsDefault">0</prop>
									<prop name="DominantChannel">0</prop>
								</obj>
								<obj name="PropertyObject" class="Genotype" version="4">
									<prop name="PropertyTypeName">EndPt Genotype</prop>
									<prop name="Position">11</prop>
									<prop name="IsDefault">1</prop>
									<prop name="ReadOnly">1</prop>
								</obj>
								<obj name="PropertyObject" class="GroupingSample" version="4">
									<prop name="PropertyTypeName">EndPt Sample Type</prop>
									<prop name="Position">11</prop>
									<prop name="IsDefault">0</prop>
									<prop name="GroupSampleType">mstUnknown</prop>
								</obj>
								<obj name="PropertyObject" class="SamplePrefLineStyle" version="4">
									<prop name="PropertyTypeName">Line Style</prop>
									<prop name="Position">11</prop>
									<prop name="IsDefault">0</prop>
									<prop name="LineStyle">psSolid</prop>
								</obj>
								<obj name="PropertyObject" class="GenSampleEditNotes" version="4">
									<prop name="PropertyTypeName">Notes</prop>
									<prop name="Position">11</prop>
									<prop name="IsDefault">1</prop>
								</obj>
								<obj name="PropertyObject" class="SamplePrefPointStyle" version="4">
									<prop name="PropertyTypeName">Point Style</prop>
									<prop name="Position">11</prop>
									<prop name="IsDefault">0</prop>
									<prop name="PointStyle">psNothing</prop>
								</obj>
								<obj name="PropertyObject" class="GenSampleEditPosition" version="4">
									<prop name="PropertyTypeName">Position</prop>
									<prop name="Position">11</prop>
									<prop name="IsDefault">1</prop>
								</obj>
								<obj name="PropertyObject" class="GenSampleEditReplicate" version="4">
									<prop name="PropertyTypeName">Replicate of</prop>
									<prop name="Position">11</prop>
									<prop name="IsDefault">0</prop>
									<prop name="ReplicateOf">9</prop>
								</obj>
								<obj name="PropertyObject" class="HTCSampleID" version="4">
									<prop name="PropertyTypeName">Sample ID</prop>
									<prop name="Position">11</prop>
									<prop name="IsDefault">1</prop>
								</obj>
								<obj name="PropertyObject" class="GenSampleEditName" version="4">
									<prop name="PropertyTypeName">Sample Name</prop>
									<prop name="Position">11</prop>
									<prop name="IsDefault">0</prop>
									<prop name="name">1538N</prop>
								</obj>
								<obj name="PropertyObject" class="HTCSamplePrepNotes" version="4">
									<prop name="PropertyTypeName">Sample Prep Notes</prop>
									<prop name="Position">11</prop>
									<prop name="IsDefault">1</prop>
								</obj>
								<obj name="PropertyObject" class="GenSampleEditSubset" version="4">
									<prop name="PropertyTypeName">Subsets</prop>
									<prop name="Position">11</prop>
									<prop name="IsDefault">1</prop>
								</obj>
								<obj name="PropertyObject" class="SamplePrefWidth" version="5">
									<prop name="PropertyTypeName">Width</prop>
									<prop name="Position">11</prop>
									<prop name="IsDefault">1</prop>
									<prop name="Width">1</prop>
								</obj>
							</list>
						</obj>
					</obj>
					<obj name="item" class="SamplePropInfo" version="1">
						<obj name="ChannelProperties" class="ChanPropList" version="2">
							<obj name="ChannelProperties" class="EMList" version="1">
								<list name="emlist" count="1">
									<obj name="item" class="PropertyList" version="1">
										<list name="emlist" count="12">
											<obj name="PropertyObject" class="RQSampleTargetProperty" version="4">
												<prop name="PropertyTypeName">Combined Sample and Target Type</prop>
												<prop name="Position">12</prop>
												<prop name="IsDefault">0</prop>
												<obj name="ChannelProp" class="ChannelProperty" version="1">
													<prop name="ChannelIdx">0</prop>
												</obj>
											</obj>
											<obj name="PropertyObject" class="QuantConcProperty" version="4">
												<prop name="PropertyTypeName">Concentration</prop>
												<prop name="Position">12</prop>
												<prop name="IsDefault">1</prop>
												<prop name="Concentration">0</prop>
												<obj name="ChannelProp" class="ChannelProperty" version="1">
													<prop name="ChannelIdx">0</prop>
												</obj>
												<prop name="ReadOnly">1</prop>
											</obj>
											<obj name="PropertyObject" class="QuantCpHighProp" version="4">
												<prop name="PropertyTypeName">Cp High</prop>
												<prop name="Position">12</prop>
												<prop name="IsDefault">1</prop>
												<prop name="CpRangeHigh">0</prop>
												<obj name="ChannelProp" class="ChannelProperty" version="1">
													<prop name="ChannelIdx">0</prop>
												</obj>
												<prop name="ReadOnly">1</prop>
											</obj>
											<obj name="PropertyObject" class="QuantCpLowProp" version="4">
												<prop name="PropertyTypeName">Cp Low</prop>
												<prop name="Position">12</prop>
												<prop name="IsDefault">1</prop>
												<prop name="CpRangeLow">0</prop>
												<obj name="ChannelProp" class="ChannelProperty" version="1">
													<prop name="ChannelIdx">0</prop>
												</obj>
												<prop name="ReadOnly">1</prop>
											</obj>
											<obj name="PropertyObject" class="RQEffProp" version="4">
												<prop name="PropertyTypeName">Efficiency</prop>
												<prop name="Position">12</prop>
												<prop name="IsDefault">1</prop>
												<prop name="Efficiency">2</prop>
												<obj name="ChannelProp" class="ChannelProperty" version="1">
													<prop name="ChannelIdx">0</prop>
												</obj>
											</obj>
											<obj name="PropertyObject" class="ChannelGenotype" version="4">
												<prop name="PropertyTypeName">Melt Geno Genotype</prop>
												<prop name="Position">12</prop>
												<prop name="IsDefault">1</prop>
												<prop name="ReadOnly">1</prop>
												<obj name="ChannelProp" class="ChannelProperty" version="1">
													<prop name="ChannelIdx">0</prop>
												</obj>
											</obj>
											<obj name="PropertyObject" class="GroupChannelTypeProp" version="4">
												<prop name="PropertyTypeName">Melt Geno Sample Type</prop>
												<prop name="Position">12</prop>
												<prop name="IsDefault">0</prop>
												<prop name="GroupSampleType">mstUnknown</prop>
												<obj name="ChannelProp" class="ChannelProperty" version="1">
													<prop name="ChannelIdx">0</prop>
												</obj>
											</obj>
											<obj name="PropertyObject" class="QuantSampleTypeProperty" version="4">
												<prop name="PropertyTypeName">Quantification Sample Type</prop>
												<prop name="Position">12</prop>
												<prop name="IsDefault">0</prop>
												<prop name="SampleType">qsUnknown</prop>
												<obj name="ChannelProp" class="ChannelProperty" version="1">
													<prop name="ChannelIdx">0</prop>
												</obj>
											</obj>
											<obj name="PropertyObject" class="ChannelGenotype" version="4">
												<prop name="PropertyTypeName">Scanning Genotype</prop>
												<prop name="Position">12</prop>
												<prop name="IsDefault">1</prop>
												<prop name="ReadOnly">1</prop>
												<obj name="ChannelProp" class="ChannelProperty" version="1">
													<prop name="ChannelIdx">0</prop>
												</obj>
											</obj>
											<obj name="PropertyObject" class="GroupChannelTypeProp" version="4">
												<prop name="PropertyTypeName">Scanning Sample Type</prop>
												<prop name="Position">12</prop>
												<prop name="IsDefault">0</prop>
												<prop name="GroupSampleType">mstUnknown</prop>
												<obj name="ChannelProp" class="ChannelProperty" version="1">
													<prop name="ChannelIdx">0</prop>
												</obj>
											</obj>
											<obj name="PropertyObject" class="TargetName" version="4">
												<prop name="PropertyTypeName">Target Name</prop>
												<prop name="Position">12</prop>
												<prop name="IsDefault">0</prop>
												<prop name="name">HPRT</prop>
												<obj name="ChannelProp" class="ChannelProperty" version="1">
													<prop name="ChannelIdx">0</prop>
												</obj>
											</obj>
											<obj name="PropertyObject" class="RQTargetProperty" version="4">
												<prop name="PropertyTypeName">Target Type</prop>
												<prop name="Position">12</prop>
												<prop name="IsDefault">0</prop>
												<prop name="TargetType">dtReference</prop>
												<obj name="ChannelProp" class="ChannelProperty" version="1">
													<prop name="ChannelIdx">0</prop>
												</obj>
											</obj>
										</list>
									</obj>
								</list>
							</obj>
						</obj>
						<prop name="ChannelPropertyCount">1</prop>
						<prop name="ContainerPosition">12</prop>
						<prop name="HasSampleProperties">1</prop>
						<obj name="SampleProperties" class="PropertyList" version="1">
							<list name="emlist" count="14">
								<obj name="PropertyObject" class="SamplePrefColor" version="4">
									<prop name="PropertyTypeName">Color</prop>
									<prop name="Position">12</prop>
									<prop name="IsDefault">0</prop>
									<prop name="Color">$00FF8000</prop>
								</obj>
								<obj name="PropertyObject" class="DominantChannelProp" version="4">
									<prop name="PropertyTypeName">Dominant Channel</prop>
									<prop name="Position">12</prop>
									<prop name="IsDefault">0</prop>
									<prop name="DominantChannel">0</prop>
								</obj>
								<obj name="PropertyObject" class="Genotype" version="4">
									<prop name="PropertyTypeName">EndPt Genotype</prop>
									<prop name="Position">12</prop>
									<prop name="IsDefault">1</prop>
									<prop name="ReadOnly">1</prop>
								</obj>
								<obj name="PropertyObject" class="GroupingSample" version="4">
									<prop name="PropertyTypeName">EndPt Sample Type</prop>
									<prop name="Position">12</prop>
									<prop name="IsDefault">0</prop>
									<prop name="GroupSampleType">mstUnknown</prop>
								</obj>
								<obj name="PropertyObject" class="SamplePrefLineStyle" version="4">
									<prop name="PropertyTypeName">Line Style</prop>
									<prop name="Position">12</prop>
									<prop name="IsDefault">0</prop>
									<prop name="LineStyle">psSolid</prop>
								</obj>
								<obj name="PropertyObject" class="GenSampleEditNotes" version="4">
									<prop name="PropertyTypeName">Notes</prop>
									<prop name="Position">12</prop>
									<prop name="IsDefault">1</prop>
								</obj>
								<obj name="PropertyObject" class="SamplePrefPointStyle" version="4">
									<prop name="PropertyTypeName">Point Style</prop>
									<prop name="Position">12</prop>
									<prop name="IsDefault">0</prop>
									<prop name="PointStyle">psNothing</prop>
								</obj>
								<obj name="PropertyObject" class="GenSampleEditPosition" version="4">
									<prop name="PropertyTypeName">Position</prop>
									<prop name="Position">12</prop>
									<prop name="IsDefault">1</prop>
								</obj>
								<obj name="PropertyObject" class="GenSampleEditReplicate" version="4">
									<prop name="PropertyTypeName">Replicate of</prop>
									<prop name="Position">12</prop>
									<prop name="IsDefault">0</prop>
									<prop name="ReplicateOf">12</prop>
								</obj>
								<obj name="PropertyObject" class="HTCSampleID" version="4">
									<prop name="PropertyTypeName">Sample ID</prop>
									<prop name="Position">12</prop>
									<prop name="IsDefault">1</prop>
								</obj>
								<obj name="PropertyObject" class="GenSampleEditName" version="4">
									<prop name="PropertyTypeName">Sample Name</prop>
									<prop name="Position">12</prop>
									<prop name="IsDefault">0</prop>
									<prop name="name">1647T</prop>
								</obj>
								<obj name="PropertyObject" class="HTCSamplePrepNotes" version="4">
									<prop name="PropertyTypeName">Sample Prep Notes</prop>
									<prop name="Position">12</prop>
									<prop name="IsDefault">1</prop>
								</obj>
								<obj name="PropertyObject" class="GenSampleEditSubset" version="4">
									<prop name="PropertyTypeName">Subsets</prop>
									<prop name="Position">12</prop>
									<prop name="IsDefault">1</prop>
								</obj>
								<obj name="PropertyObject" class="SamplePrefWidth" version="5">
									<prop name="PropertyTypeName">Width</prop>
									<prop name="Position">12</prop>
									<prop name="IsDefault">1</prop>
									<prop name="Width">1</prop>
								</obj>
							</list>
						</obj>
					</obj>
					<obj name="item" class="SamplePropInfo" version="1">
						<obj name="ChannelProperties" class="ChanPropList" version="2">
							<obj name="ChannelProperties" class="EMList" version="1">
								<list name="emlist" count="1">
									<obj name="item" class="PropertyList" version="1">
										<list name="emlist" count="12">
											<obj name="PropertyObject" class="RQSampleTargetProperty" version="4">
												<prop name="PropertyTypeName">Combined Sample and Target Type</prop>
												<prop name="Position">13</prop>
												<prop name="IsDefault">0</prop>
												<obj name="ChannelProp" class="ChannelProperty" version="1">
													<prop name="ChannelIdx">0</prop>
												</obj>
											</obj>
											<obj name="PropertyObject" class="QuantConcProperty" version="4">
												<prop name="PropertyTypeName">Concentration</prop>
												<prop name="Position">13</prop>
												<prop name="IsDefault">1</prop>
												<prop name="Concentration">0</prop>
												<obj name="ChannelProp" class="ChannelProperty" version="1">
													<prop name="ChannelIdx">0</prop>
												</obj>
												<prop name="ReadOnly">1</prop>
											</obj>
											<obj name="PropertyObject" class="QuantCpHighProp" version="4">
												<prop name="PropertyTypeName">Cp High</prop>
												<prop name="Position">13</prop>
												<prop name="IsDefault">1</prop>
												<prop name="CpRangeHigh">0</prop>
												<obj name="ChannelProp" class="ChannelProperty" version="1">
													<prop name="ChannelIdx">0</prop>
												</obj>
												<prop name="ReadOnly">1</prop>
											</obj>
											<obj name="PropertyObject" class="QuantCpLowProp" version="4">
												<prop name="PropertyTypeName">Cp Low</prop>
												<prop name="Position">13</prop>
												<prop name="IsDefault">1</prop>
												<prop name="CpRangeLow">0</prop>
												<obj name="ChannelProp" class="ChannelProperty" version="1">
													<prop name="ChannelIdx">0</prop>
												</obj>
												<prop name="ReadOnly">1</prop>
											</obj>
											<obj name="PropertyObject" class="RQEffProp" version="4">
												<prop name="PropertyTypeName">Efficiency</prop>
												<prop name="Position">13</prop>
												<prop name="IsDefault">1</prop>
												<prop name="Efficiency">2</prop>
												<obj name="ChannelProp" class="ChannelProperty" version="1">
													<prop name="ChannelIdx">0</prop>
												</obj>
											</obj>
											<obj name="PropertyObject" class="ChannelGenotype" version="4">
												<prop name="PropertyTypeName">Melt Geno Genotype</prop>
												<prop name="Position">13</prop>
												<prop name="IsDefault">1</prop>
												<prop name="ReadOnly">1</prop>
												<obj name="ChannelProp" class="ChannelProperty" version="1">
													<prop name="ChannelIdx">0</prop>
												</obj>
											</obj>
											<obj name="PropertyObject" class="GroupChannelTypeProp" version="4">
												<prop name="PropertyTypeName">Melt Geno Sample Type</prop>
												<prop name="Position">13</prop>
												<prop name="IsDefault">0</prop>
												<prop name="GroupSampleType">mstUnknown</prop>
												<obj name="ChannelProp" class="ChannelProperty" version="1">
													<prop name="ChannelIdx">0</prop>
												</obj>
											</obj>
											<obj name="PropertyObject" class="QuantSampleTypeProperty" version="4">
												<prop name="PropertyTypeName">Quantification Sample Type</prop>
												<prop name="Position">13</prop>
												<prop name="IsDefault">0</prop>
												<prop name="SampleType">qsUnknown</prop>
												<obj name="ChannelProp" class="ChannelProperty" version="1">
													<prop name="ChannelIdx">0</prop>
												</obj>
											</obj>
											<obj name="PropertyObject" class="ChannelGenotype" version="4">
												<prop name="PropertyTypeName">Scanning Genotype</prop>
												<prop name="Position">13</prop>
												<prop name="IsDefault">1</prop>
												<prop name="ReadOnly">1</prop>
												<obj name="ChannelProp" class="ChannelProperty" version="1">
													<prop name="ChannelIdx">0</prop>
												</obj>
											</obj>
											<obj name="PropertyObject" class="GroupChannelTypeProp" version="4">
												<prop name="PropertyTypeName">Scanning Sample Type</prop>
												<prop name="Position">13</prop>
												<prop name="IsDefault">0</prop>
												<prop name="GroupSampleType">mstUnknown</prop>
												<obj name="ChannelProp" class="ChannelProperty" version="1">
													<prop name="ChannelIdx">0</prop>
												</obj>
											</obj>
											<obj name="PropertyObject" class="TargetName" version="4">
												<prop name="PropertyTypeName">Target Name</prop>
												<prop name="Position">13</prop>
												<prop name="IsDefault">0</prop>
												<prop name="name">HPRT</prop>
												<obj name="ChannelProp" class="ChannelProperty" version="1">
													<prop name="ChannelIdx">0</prop>
												</obj>
											</obj>
											<obj name="PropertyObject" class="RQTargetProperty" version="4">
												<prop name="PropertyTypeName">Target Type</prop>
												<prop name="Position">13</prop>
												<prop name="IsDefault">0</prop>
												<prop name="TargetType">dtReference</prop>
												<obj name="ChannelProp" class="ChannelProperty" version="1">
													<prop name="ChannelIdx">0</prop>
												</obj>
											</obj>
										</list>
									</obj>
								</list>
							</obj>
						</obj>
						<prop name="ChannelPropertyCount">1</prop>
						<prop name="ContainerPosition">13</prop>
						<prop name="HasSampleProperties">1</prop>
						<obj name="SampleProperties" class="PropertyList" version="1">
							<list name="emlist" count="14">
								<obj name="PropertyObject" class="SamplePrefColor" version="4">
									<prop name="PropertyTypeName">Color</prop>
									<prop name="Position">13</prop>
									<prop name="IsDefault">0</prop>
									<prop name="Color">clRed</prop>
								</obj>
								<obj name="PropertyObject" class="DominantChannelProp" version="4">
									<prop name="PropertyTypeName">Dominant Channel</prop>
									<prop name="Position">13</prop>
									<prop name="IsDefault">0</prop>
									<prop name="DominantChannel">0</prop>
								</obj>
								<obj name="PropertyObject" class="Genotype" version="4">
									<prop name="PropertyTypeName">EndPt Genotype</prop>
									<prop name="Position">13</prop>
									<prop name="IsDefault">1</prop>
									<prop name="ReadOnly">1</prop>
								</obj>
								<obj name="PropertyObject" class="GroupingSample" version="4">
									<prop name="PropertyTypeName">EndPt Sample Type</prop>
									<prop name="Position">13</prop>
									<prop name="IsDefault">0</prop>
									<prop name="GroupSampleType">mstUnknown</prop>
								</obj>
								<obj name="PropertyObject" class="SamplePrefLineStyle" version="4">
									<prop name="PropertyTypeName">Line Style</prop>
									<prop name="Position">13</prop>
									<prop name="IsDefault">0</prop>
									<prop name="LineStyle">psSolid</prop>
								</obj>
								<obj name="PropertyObject" class="GenSampleEditNotes" version="4">
									<prop name="PropertyTypeName">Notes</prop>
									<prop name="Position">13</prop>
									<prop name="IsDefault">1</prop>
								</obj>
								<obj name="PropertyObject" class="SamplePrefPointStyle" version="4">
									<prop name="PropertyTypeName">Point Style</prop>
									<prop name="Position">13</prop>
									<prop name="IsDefault">0</prop>
									<prop name="PointStyle">psNothing</prop>
								</obj>
								<obj name="PropertyObject" class="GenSampleEditPosition" version="4">
									<prop name="PropertyTypeName">Position</prop>
									<prop name="Position">13</prop>
									<prop name="IsDefault">1</prop>
								</obj>
								<obj name="PropertyObject" class="GenSampleEditReplicate" version="4">
									<prop name="PropertyTypeName">Replicate of</prop>
									<prop name="Position">13</prop>
									<prop name="IsDefault">0</prop>
									<prop name="ReplicateOf">12</prop>
								</obj>
								<obj name="PropertyObject" class="HTCSampleID" version="4">
									<prop name="PropertyTypeName">Sample ID</prop>
									<prop name="Position">13</prop>
									<prop name="IsDefault">1</prop>
								</obj>
								<obj name="PropertyObject" class="GenSampleEditName" version="4">
									<prop name="PropertyTypeName">Sample Name</prop>
									<prop name="Position">13</prop>
									<prop name="IsDefault">0</prop>
									<prop name="name">1647T</prop>
								</obj>
								<obj name="PropertyObject" class="HTCSamplePrepNotes" version="4">
									<prop name="PropertyTypeName">Sample Prep Notes</prop>
									<prop name="Position">13</prop>
									<prop name="IsDefault">1</prop>
								</obj>
								<obj name="PropertyObject" class="GenSampleEditSubset" version="4">
									<prop name="PropertyTypeName">Subsets</prop>
									<prop name="Position">13</prop>
									<prop name="IsDefault">1</prop>
								</obj>
								<obj name="PropertyObject" class="SamplePrefWidth" version="5">
									<prop name="PropertyTypeName">Width</prop>
									<prop name="Position">13</prop>
									<prop name="IsDefault">1</prop>
									<prop name="Width">1</prop>
								</obj>
							</list>
						</obj>
					</obj>
					<obj name="item" class="SamplePropInfo" version="1">
						<obj name="ChannelProperties" class="ChanPropList" version="2">
							<obj name="ChannelProperties" class="EMList" version="1">
								<list name="emlist" count="1">
									<obj name="item" class="PropertyList" version="1">
										<list name="emlist" count="12">
											<obj name="PropertyObject" class="RQSampleTargetProperty" version="4">
												<prop name="PropertyTypeName">Combined Sample and Target Type</prop>
												<prop name="Position">14</prop>
												<prop name="IsDefault">0</prop>
												<obj name="ChannelProp" class="ChannelProperty" version="1">
													<prop name="ChannelIdx">0</prop>
												</obj>
											</obj>
											<obj name="PropertyObject" class="QuantConcProperty" version="4">
												<prop name="PropertyTypeName">Concentration</prop>
												<prop name="Position">14</prop>
												<prop name="IsDefault">1</prop>
												<prop name="Concentration">0</prop>
												<obj name="ChannelProp" class="ChannelProperty" version="1">
													<prop name="ChannelIdx">0</prop>
												</obj>
												<prop name="ReadOnly">1</prop>
											</obj>
											<obj name="PropertyObject" class="QuantCpHighProp" version="4">
												<prop name="PropertyTypeName">Cp High</prop>
												<prop name="Position">14</prop>
												<prop name="IsDefault">1</prop>
												<prop name="CpRangeHigh">0</prop>
												<obj name="ChannelProp" class="ChannelProperty" version="1">
													<prop name="ChannelIdx">0</prop>
												</obj>
												<prop name="ReadOnly">1</prop>
											</obj>
											<obj name="PropertyObject" class="QuantCpLowProp" version="4">
												<prop name="PropertyTypeName">Cp Low</prop>
												<prop name="Position">14</prop>
												<prop name="IsDefault">1</prop>
												<prop name="CpRangeLow">0</prop>
												<obj name="ChannelProp" class="ChannelProperty" version="1">
													<prop name="ChannelIdx">0</prop>
												</obj>
												<prop name="ReadOnly">1</prop>
											</obj>
											<obj name="PropertyObject" class="RQEffProp" version="4">
												<prop name="PropertyTypeName">Efficiency</prop>
												<prop name="Position">14</prop>
												<prop name="IsDefault">1</prop>
												<prop name="Efficiency">2</prop>
												<obj name="ChannelProp" class="ChannelProperty" version="1">
													<prop name="ChannelIdx">0</prop>
												</obj>
											</obj>
											<obj name="PropertyObject" class="ChannelGenotype" version="4">
												<prop name="PropertyTypeName">Melt Geno Genotype</prop>
												<prop name="Position">14</prop>
												<prop name="IsDefault">1</prop>
												<prop name="ReadOnly">1</prop>
												<obj name="ChannelProp" class="ChannelProperty" version="1">
													<prop name="ChannelIdx">0</prop>
												</obj>
											</obj>
											<obj name="PropertyObject" class="GroupChannelTypeProp" version="4">
												<prop name="PropertyTypeName">Melt Geno Sample Type</prop>
												<prop name="Position">14</prop>
												<prop name="IsDefault">0</prop>
												<prop name="GroupSampleType">mstUnknown</prop>
												<obj name="ChannelProp" class="ChannelProperty" version="1">
													<prop name="ChannelIdx">0</prop>
												</obj>
											</obj>
											<obj name="PropertyObject" class="QuantSampleTypeProperty" version="4">
												<prop name="PropertyTypeName">Quantification Sample Type</prop>
												<prop name="Position">14</prop>
												<prop name="IsDefault">0</prop>
												<prop name="SampleType">qsUnknown</prop>
												<obj name="ChannelProp" class="ChannelProperty" version="1">
													<prop name="ChannelIdx">0</prop>
												</obj>
											</obj>
											<obj name="PropertyObject" class="ChannelGenotype" version="4">
												<prop name="PropertyTypeName">Scanning Genotype</prop>
												<prop name="Position">14</prop>
												<prop name="IsDefault">1</prop>
												<prop name="ReadOnly">1</prop>
												<obj name="ChannelProp" class="ChannelProperty" version="1">
													<prop name="ChannelIdx">0</prop>
												</obj>
											</obj>
											<obj name="PropertyObject" class="GroupChannelTypeProp" version="4">
												<prop name="PropertyTypeName">Scanning Sample Type</prop>
												<prop name="Position">14</prop>
												<prop name="IsDefault">0</prop>
												<prop name="GroupSampleType">mstUnknown</prop>
												<obj name="ChannelProp" class="ChannelProperty" version="1">
													<prop name="ChannelIdx">0</prop>
												</obj>
											</obj>
											<obj name="PropertyObject" class="TargetName" version="4">
												<prop name="PropertyTypeName">Target Name</prop>
												<prop name="Position">14</prop>
												<prop name="IsDefault">0</prop>
												<prop name="name">HPRT</prop>
												<obj name="ChannelProp" class="ChannelProperty" version="1">
													<prop name="ChannelIdx">0</prop>
												</obj>
											</obj>
											<obj name="PropertyObject" class="RQTargetProperty" version="4">
												<prop name="PropertyTypeName">Target Type</prop>
												<prop name="Position">14</prop>
												<prop name="IsDefault">0</prop>
												<prop name="TargetType">dtReference</prop>
												<obj name="ChannelProp" class="ChannelProperty" version="1">
													<prop name="ChannelIdx">0</prop>
												</obj>
											</obj>
										</list>
									</obj>
								</list>
							</obj>
						</obj>
						<prop name="ChannelPropertyCount">1</prop>
						<prop name="ContainerPosition">14</prop>
						<prop name="HasSampleProperties">1</prop>
						<obj name="SampleProperties" class="PropertyList" version="1">
							<list name="emlist" count="14">
								<obj name="PropertyObject" class="SamplePrefColor" version="4">
									<prop name="PropertyTypeName">Color</prop>
									<prop name="Position">14</prop>
									<prop name="IsDefault">0</prop>
									<prop name="Color">$0030D700</prop>
								</obj>
								<obj name="PropertyObject" class="DominantChannelProp" version="4">
									<prop name="PropertyTypeName">Dominant Channel</prop>
									<prop name="Position">14</prop>
									<prop name="IsDefault">0</prop>
									<prop name="DominantChannel">0</prop>
								</obj>
								<obj name="PropertyObject" class="Genotype" version="4">
									<prop name="PropertyTypeName">EndPt Genotype</prop>
									<prop name="Position">14</prop>
									<prop name="IsDefault">1</prop>
									<prop name="ReadOnly">1</prop>
								</obj>
								<obj name="PropertyObject" class="GroupingSample" version="4">
									<prop name="PropertyTypeName">EndPt Sample Type</prop>
									<prop name="Position">14</prop>
									<prop name="IsDefault">0</prop>
									<prop name="GroupSampleType">mstUnknown</prop>
								</obj>
								<obj name="PropertyObject" class="SamplePrefLineStyle" version="4">
									<prop name="PropertyTypeName">Line Style</prop>
									<prop name="Position">14</prop>
									<prop name="IsDefault">0</prop>
									<prop name="LineStyle">psSolid</prop>
								</obj>
								<obj name="PropertyObject" class="GenSampleEditNotes" version="4">
									<prop name="PropertyTypeName">Notes</prop>
									<prop name="Position">14</prop>
									<prop name="IsDefault">1</prop>
								</obj>
								<obj name="PropertyObject" class="SamplePrefPointStyle" version="4">
									<prop name="PropertyTypeName">Point Style</prop>
									<prop name="Position">14</prop>
									<prop name="IsDefault">0</prop>
									<prop name="PointStyle">psNothing</prop>
								</obj>
								<obj name="PropertyObject" class="GenSampleEditPosition" version="4">
									<prop name="PropertyTypeName">Position</prop>
									<prop name="Position">14</prop>
									<prop name="IsDefault">1</prop>
								</obj>
								<obj name="PropertyObject" class="GenSampleEditReplicate" version="4">
									<prop name="PropertyTypeName">Replicate of</prop>
									<prop name="Position">14</prop>
									<prop name="IsDefault">0</prop>
									<prop name="ReplicateOf">12</prop>
								</obj>
								<obj name="PropertyObject" class="HTCSampleID" version="4">
									<prop name="PropertyTypeName">Sample ID</prop>
									<prop name="Position">14</prop>
									<prop name="IsDefault">1</prop>
								</obj>
								<obj name="PropertyObject" class="GenSampleEditName" version="4">
									<prop name="PropertyTypeName">Sample Name</prop>
									<prop name="Position">14</prop>
									<prop name="IsDefault">0</prop>
									<prop name="name">1647T</prop>
								</obj>
								<obj name="PropertyObject" class="HTCSamplePrepNotes" version="4">
									<prop name="PropertyTypeName">Sample Prep Notes</prop>
									<prop name="Position">14</prop>
									<prop name="IsDefault">1</prop>
								</obj>
								<obj name="PropertyObject" class="GenSampleEditSubset" version="4">
									<prop name="PropertyTypeName">Subsets</prop>
									<prop name="Position">14</prop>
									<prop name="IsDefault">1</prop>
								</obj>
								<obj name="PropertyObject" class="SamplePrefWidth" version="5">
									<prop name="PropertyTypeName">Width</prop>
									<prop name="Position">14</prop>
									<prop name="IsDefault">1</prop>
									<prop name="Width">1</prop>
								</obj>
							</list>
						</obj>
					</obj>
					<obj name="item" class="SamplePropInfo" version="1">
						<obj name="ChannelProperties" class="ChanPropList" version="2">
							<obj name="ChannelProperties" class="EMList" version="1">
								<list name="emlist" count="1">
									<obj name="item" class="PropertyList" version="1">
										<list name="emlist" count="12">
											<obj name="PropertyObject" class="RQSampleTargetProperty" version="4">
												<prop name="PropertyTypeName">Combined Sample and Target Type</prop>
												<prop name="Position">15</prop>
												<prop name="IsDefault">0</prop>
												<obj name="ChannelProp" class="ChannelProperty" version="1">
													<prop name="ChannelIdx">0</prop>
												</obj>
											</obj>
											<obj name="PropertyObject" class="QuantConcProperty" version="4">
												<prop name="PropertyTypeName">Concentration</prop>
												<prop name="Position">15</prop>
												<prop name="IsDefault">1</prop>
												<prop name="Concentration">0</prop>
												<obj name="ChannelProp" class="ChannelProperty" version="1">
													<prop name="ChannelIdx">0</prop>
												</obj>
												<prop name="ReadOnly">1</prop>
											</obj>
											<obj name="PropertyObject" class="QuantCpHighProp" version="4">
												<prop name="PropertyTypeName">Cp High</prop>
												<prop name="Position">15</prop>
												<prop name="IsDefault">1</prop>
												<prop name="CpRangeHigh">0</prop>
												<obj name="ChannelProp" class="ChannelProperty" version="1">
													<prop name="ChannelIdx">0</prop>
												</obj>
												<prop name="ReadOnly">1</prop>
											</obj>
											<obj name="PropertyObject" class="QuantCpLowProp" version="4">
												<prop name="PropertyTypeName">Cp Low</prop>
												<prop name="Position">15</prop>
												<prop name="IsDefault">1</prop>
												<prop name="CpRangeLow">0</prop>
												<obj name="ChannelProp" class="ChannelProperty" version="1">
													<prop name="ChannelIdx">0</prop>
												</obj>
												<prop name="ReadOnly">1</prop>
											</obj>
											<obj name="PropertyObject" class="RQEffProp" version="4">
												<prop name="PropertyTypeName">Efficiency</prop>
												<prop name="Position">15</prop>
												<prop name="IsDefault">1</prop>
												<prop name="Efficiency">2</prop>
												<obj name="ChannelProp" class="ChannelProperty" version="1">
													<prop name="ChannelIdx">0</prop>
												</obj>
											</obj>
											<obj name="PropertyObject" class="ChannelGenotype" version="4">
												<prop name="PropertyTypeName">Melt Geno Genotype</prop>
												<prop name="Position">15</prop>
												<prop name="IsDefault">1</prop>
												<prop name="ReadOnly">1</prop>
												<obj name="ChannelProp" class="ChannelProperty" version="1">
													<prop name="ChannelIdx">0</prop>
												</obj>
											</obj>
											<obj name="PropertyObject" class="GroupChannelTypeProp" version="4">
												<prop name="PropertyTypeName">Melt Geno Sample Type</prop>
												<prop name="Position">15</prop>
												<prop name="IsDefault">0</prop>
												<prop name="GroupSampleType">mstUnknown</prop>
												<obj name="ChannelProp" class="ChannelProperty" version="1">
													<prop name="ChannelIdx">0</prop>
												</obj>
											</obj>
											<obj name="PropertyObject" class="QuantSampleTypeProperty" version="4">
												<prop name="PropertyTypeName">Quantification Sample Type</prop>
												<prop name="Position">15</prop>
												<prop name="IsDefault">0</prop>
												<prop name="SampleType">qsUnknown</prop>
												<obj name="ChannelProp" class="ChannelProperty" version="1">
													<prop name="ChannelIdx">0</prop>
												</obj>
											</obj>
											<obj name="PropertyObject" class="ChannelGenotype" version="4">
												<prop name="PropertyTypeName">Scanning Genotype</prop>
												<prop name="Position">15</prop>
												<prop name="IsDefault">1</prop>
												<prop name="ReadOnly">1</prop>
												<obj name="ChannelProp" class="ChannelProperty" version="1">
													<prop name="ChannelIdx">0</prop>
												</obj>
											</obj>
											<obj name="PropertyObject" class="GroupChannelTypeProp" version="4">
												<prop name="PropertyTypeName">Scanning Sample Type</prop>
												<prop name="Position">15</prop>
												<prop name="IsDefault">0</prop>
												<prop name="GroupSampleType">mstUnknown</prop>
												<obj name="ChannelProp" class="ChannelProperty" version="1">
													<prop name="ChannelIdx">0</prop>
												</obj>
											</obj>
											<obj name="PropertyObject" class="TargetName" version="4">
												<prop name="PropertyTypeName">Target Name</prop>
												<prop name="Position">15</prop>
												<prop name="IsDefault">0</prop>
												<prop name="name">BIRC5</prop>
												<obj name="ChannelProp" class="ChannelProperty" version="1">
													<prop name="ChannelIdx">0</prop>
												</obj>
											</obj>
											<obj name="PropertyObject" class="RQTargetProperty" version="4">
												<prop name="PropertyTypeName">Target Type</prop>
												<prop name="Position">15</prop>
												<prop name="IsDefault">0</prop>
												<prop name="TargetType">dtTarget</prop>
												<obj name="ChannelProp" class="ChannelProperty" version="1">
													<prop name="ChannelIdx">0</prop>
												</obj>
											</obj>
										</list>
									</obj>
								</list>
							</obj>
						</obj>
						<prop name="ChannelPropertyCount">1</prop>
						<prop name="ContainerPosition">15</prop>
						<prop name="HasSampleProperties">1</prop>
						<obj name="SampleProperties" class="PropertyList" version="1">
							<list name="emlist" count="14">
								<obj name="PropertyObject" class="SamplePrefColor" version="4">
									<prop name="PropertyTypeName">Color</prop>
									<prop name="Position">15</prop>
									<prop name="IsDefault">0</prop>
									<prop name="Color">clFuchsia</prop>
								</obj>
								<obj name="PropertyObject" class="DominantChannelProp" version="4">
									<prop name="PropertyTypeName">Dominant Channel</prop>
									<prop name="Position">15</prop>
									<prop name="IsDefault">0</prop>
									<prop name="DominantChannel">0</prop>
								</obj>
								<obj name="PropertyObject" class="Genotype" version="4">
									<prop name="PropertyTypeName">EndPt Genotype</prop>
									<prop name="Position">15</prop>
									<prop name="IsDefault">1</prop>
									<prop name="ReadOnly">1</prop>
								</obj>
								<obj name="PropertyObject" class="GroupingSample" version="4">
									<prop name="PropertyTypeName">EndPt Sample Type</prop>
									<prop name="Position">15</prop>
									<prop name="IsDefault">0</prop>
									<prop name="GroupSampleType">mstUnknown</prop>
								</obj>
								<obj name="PropertyObject" class="SamplePrefLineStyle" version="4">
									<prop name="PropertyTypeName">Line Style</prop>
									<prop name="Position">15</prop>
									<prop name="IsDefault">0</prop>
									<prop name="LineStyle">psSolid</prop>
								</obj>
								<obj name="PropertyObject" class="GenSampleEditNotes" version="4">
									<prop name="PropertyTypeName">Notes</prop>
									<prop name="Position">15</prop>
									<prop name="IsDefault">1</prop>
								</obj>
								<obj name="PropertyObject" class="SamplePrefPointStyle" version="4">
									<prop name="PropertyTypeName">Point Style</prop>
									<prop name="Position">15</prop>
									<prop name="IsDefault">0</prop>
									<prop name="PointStyle">psNothing</prop>
								</obj>
								<obj name="PropertyObject" class="GenSampleEditPosition" version="4">
									<prop name="PropertyTypeName">Position</prop>
									<prop name="Position">15</prop>
									<prop name="IsDefault">1</prop>
								</obj>
								<obj name="PropertyObject" class="GenSampleEditReplicate" version="4">
									<prop name="PropertyTypeName">Replicate of</prop>
									<prop name="Position">15</prop>
									<prop name="IsDefault">0</prop>
									<prop name="ReplicateOf">15</prop>
								</obj>
								<obj name="PropertyObject" class="HTCSampleID" version="4">
									<prop name="PropertyTypeName">Sample ID</prop>
									<prop name="Position">15</prop>
									<prop name="IsDefault">1</prop>
								</obj>
								<obj name="PropertyObject" class="GenSampleEditName" version="4">
									<prop name="PropertyTypeName">Sample Name</prop>
									<prop name="Position">15</prop>
									<prop name="IsDefault">0</prop>
									<prop name="name">1647T</prop>
								</obj>
								<obj name="PropertyObject" class="HTCSamplePrepNotes" version="4">
									<prop name="PropertyTypeName">Sample Prep Notes</prop>
									<prop name="Position">15</prop>
									<prop name="IsDefault">1</prop>
								</obj>
								<obj name="PropertyObject" class="GenSampleEditSubset" version="4">
									<prop name="PropertyTypeName">Subsets</prop>
									<prop name="Position">15</prop>
									<prop name="IsDefault">1</prop>
								</obj>
								<obj name="PropertyObject" class="SamplePrefWidth" version="5">
									<prop name="PropertyTypeName">Width</prop>
									<prop name="Position">15</prop>
									<prop name="IsDefault">1</prop>
									<prop name="Width">1</prop>
								</obj>
							</list>
						</obj>
					</obj>
					<obj name="item" class="SamplePropInfo" version="1">
						<obj name="ChannelProperties" class="ChanPropList" version="2">
							<obj name="ChannelProperties" class="EMList" version="1">
								<list name="emlist" count="1">
									<obj name="item" class="PropertyList" version="1">
										<list name="emlist" count="12">
											<obj name="PropertyObject" class="RQSampleTargetProperty" version="4">
												<prop name="PropertyTypeName">Combined Sample and Target Type</prop>
												<prop name="Position">16</prop>
												<prop name="IsDefault">0</prop>
												<obj name="ChannelProp" class="ChannelProperty" version="1">
													<prop name="ChannelIdx">0</prop>
												</obj>
											</obj>
											<obj name="PropertyObject" class="QuantConcProperty" version="4">
												<prop name="PropertyTypeName">Concentration</prop>
												<prop name="Position">16</prop>
												<prop name="IsDefault">1</prop>
												<prop name="Concentration">0</prop>
												<obj name="ChannelProp" class="ChannelProperty" version="1">
													<prop name="ChannelIdx">0</prop>
												</obj>
												<prop name="ReadOnly">1</prop>
											</obj>
											<obj name="PropertyObject" class="QuantCpHighProp" version="4">
												<prop name="PropertyTypeName">Cp High</prop>
												<prop name="Position">16</prop>
												<prop name="IsDefault">1</prop>
												<prop name="CpRangeHigh">0</prop>
												<obj name="ChannelProp" class="ChannelProperty" version="1">
													<prop name="ChannelIdx">0</prop>
												</obj>
												<prop name="ReadOnly">1</prop>
											</obj>
											<obj name="PropertyObject" class="QuantCpLowProp" version="4">
												<prop name="PropertyTypeName">Cp Low</prop>
												<prop name="Position">16</prop>
												<prop name="IsDefault">1</prop>
												<prop name="CpRangeLow">0</prop>
												<obj name="ChannelProp" class="ChannelProperty" version="1">
													<prop name="ChannelIdx">0</prop>
												</obj>
												<prop name="ReadOnly">1</prop>
											</obj>
											<obj name="PropertyObject" class="RQEffProp" version="4">
												<prop name="PropertyTypeName">Efficiency</prop>
												<prop name="Position">16</prop>
												<prop name="IsDefault">1</prop>
												<prop name="Efficiency">2</prop>
												<obj name="ChannelProp" class="ChannelProperty" version="1">
													<prop name="ChannelIdx">0</prop>
												</obj>
											</obj>
											<obj name="PropertyObject" class="ChannelGenotype" version="4">
												<prop name="PropertyTypeName">Melt Geno Genotype</prop>
												<prop name="Position">16</prop>
												<prop name="IsDefault">1</prop>
												<prop name="ReadOnly">1</prop>
												<obj name="ChannelProp" class="ChannelProperty" version="1">
													<prop name="ChannelIdx">0</prop>
												</obj>
											</obj>
											<obj name="PropertyObject" class="GroupChannelTypeProp" version="4">
												<prop name="PropertyTypeName">Melt Geno Sample Type</prop>
												<prop name="Position">16</prop>
												<prop name="IsDefault">0</prop>
												<prop name="GroupSampleType">mstUnknown</prop>
												<obj name="ChannelProp" class="ChannelProperty" version="1">
													<prop name="ChannelIdx">0</prop>
												</obj>
											</obj>
											<obj name="PropertyObject" class="QuantSampleTypeProperty" version="4">
												<prop name="PropertyTypeName">Quantification Sample Type</prop>
												<prop name="Position">16</prop>
												<prop name="IsDefault">0</prop>
												<prop name="SampleType">qsUnknown</prop>
												<obj name="ChannelProp" class="ChannelProperty" version="1">
													<prop name="ChannelIdx">0</prop>
												</obj>
											</obj>
											<obj name="PropertyObject" class="ChannelGenotype" version="4">
												<prop name="PropertyTypeName">Scanning Genotype</prop>
												<prop name="Position">16</prop>
												<prop name="IsDefault">1</prop>
												<prop name="ReadOnly">1</prop>
												<obj name="ChannelProp" class="ChannelProperty" version="1">
													<prop name="ChannelIdx">0</prop>
												</obj>
											</obj>
											<obj name="PropertyObject" class="GroupChannelTypeProp" version="4">
												<prop name="PropertyTypeName">Scanning Sample Type</prop>
												<prop name="Position">16</prop>
												<prop name="IsDefault">0</prop>
												<prop name="GroupSampleType">mstUnknown</prop>
												<obj name="ChannelProp" class="ChannelProperty" version="1">
													<prop name="ChannelIdx">0</prop>
												</obj>
											</obj>
											<obj name="PropertyObject" class="TargetName" version="4">
												<prop name="PropertyTypeName">Target Name</prop>
												<prop name="Position">16</prop>
												<prop name="IsDefault">0</prop>
												<prop name="name">BIRC5</prop>
												<obj name="ChannelProp" class="ChannelProperty" version="1">
													<prop name="ChannelIdx">0</prop>
												</obj>
											</obj>
											<obj name="PropertyObject" class="RQTargetProperty" version="4">
												<prop name="PropertyTypeName">Target Type</prop>
												<prop name="Position">16</prop>
												<prop name="IsDefault">0</prop>
												<prop name="TargetType">dtTarget</prop>
												<obj name="ChannelProp" class="ChannelProperty" version="1">
													<prop name="ChannelIdx">0</prop>
												</obj>
											</obj>
										</list>
									</obj>
								</list>
							</obj>
						</obj>
						<prop name="ChannelPropertyCount">1</prop>
						<prop name="ContainerPosition">16</prop>
						<prop name="HasSampleProperties">1</prop>
						<obj name="SampleProperties" class="PropertyList" version="1">
							<list name="emlist" count="14">
								<obj name="PropertyObject" class="SamplePrefColor" version="4">
									<prop name="PropertyTypeName">Color</prop>
									<prop name="Position">16</prop>
									<prop name="IsDefault">0</prop>
									<prop name="Color">clGray</prop>
								</obj>
								<obj name="PropertyObject" class="DominantChannelProp" version="4">
									<prop name="PropertyTypeName">Dominant Channel</prop>
									<prop name="Position">16</prop>
									<prop name="IsDefault">0</prop>
									<prop name="DominantChannel">0</prop>
								</obj>
								<obj name="PropertyObject" class="Genotype" version="4">
									<prop name="PropertyTypeName">EndPt Genotype</prop>
									<prop name="Position">16</prop>
									<prop name="IsDefault">1</prop>
									<prop name="ReadOnly">1</prop>
								</obj>
								<obj name="PropertyObject" class="GroupingSample" version="4">
									<prop name="PropertyTypeName">EndPt Sample Type</prop>
									<prop name="Position">16</prop>
									<prop name="IsDefault">0</prop>
									<prop name="GroupSampleType">mstUnknown</prop>
								</obj>
								<obj name="PropertyObject" class="SamplePrefLineStyle" version="4">
									<prop name="PropertyTypeName">Line Style</prop>
									<prop name="Position">16</prop>
									<prop name="IsDefault">0</prop>
									<prop name="LineStyle">psSolid</prop>
								</obj>
								<obj name="PropertyObject" class="GenSampleEditNotes" version="4">
									<prop name="PropertyTypeName">Notes</prop>
									<prop name="Position">16</prop>
									<prop name="IsDefault">1</prop>
								</obj>
								<obj name="PropertyObject" class="SamplePrefPointStyle" version="4">
									<prop name="PropertyTypeName">Point Style</prop>
									<prop name="Position">16</prop>
									<prop name="IsDefault">0</prop>
									<prop name="PointStyle">psNothing</prop>
								</obj>
								<obj name="PropertyObject" class="GenSampleEditPosition" version="4">
									<prop name="PropertyTypeName">Position</prop>
									<prop name="Position">16</prop>
									<prop name="IsDefault">1</prop>
								</obj>
								<obj name="PropertyObject" class="GenSampleEditReplicate" version="4">
									<prop name="PropertyTypeName">Replicate of</prop>
									<prop name="Position">16</prop>
									<prop name="IsDefault">0</prop>
									<prop name="ReplicateOf">15</prop>
								</obj>
								<obj name="PropertyObject" class="HTCSampleID" version="4">
									<prop name="PropertyTypeName">Sample ID</prop>
									<prop name="Position">16</prop>
									<prop name="IsDefault">1</prop>
								</obj>
								<obj name="PropertyObject" class="GenSampleEditName" version="4">
									<prop name="PropertyTypeName">Sample Name</prop>
									<prop name="Position">16</prop>
									<prop name="IsDefault">0</prop>
									<prop name="name">1647T</prop>
								</obj>
								<obj name="PropertyObject" class="HTCSamplePrepNotes" version="4">
									<prop name="PropertyTypeName">Sample Prep Notes</prop>
									<prop name="Position">16</prop>
									<prop name="IsDefault">1</prop>
								</obj>
								<obj name="PropertyObject" class="GenSampleEditSubset" version="4">
									<prop name="PropertyTypeName">Subsets</prop>
									<prop name="Position">16</prop>
									<prop name="IsDefault">1</prop>
								</obj>
								<obj name="PropertyObject" class="SamplePrefWidth" version="5">
									<prop name="PropertyTypeName">Width</prop>
									<prop name="Position">16</prop>
									<prop name="IsDefault">1</prop>
									<prop name="Width">1</prop>
								</obj>
							</list>
						</obj>
					</obj>
					<obj name="item" class="SamplePropInfo" version="1">
						<obj name="ChannelProperties" class="ChanPropList" version="2">
							<obj name="ChannelProperties" class="EMList" version="1">
								<list name="emlist" count="1">
									<obj name="item" class="PropertyList" version="1">
										<list name="emlist" count="12">
											<obj name="PropertyObject" class="RQSampleTargetProperty" version="4">
												<prop name="PropertyTypeName">Combined Sample and Target Type</prop>
												<prop name="Position">17</prop>
												<prop name="IsDefault">0</prop>
												<obj name="ChannelProp" class="ChannelProperty" version="1">
													<prop name="ChannelIdx">0</prop>
												</obj>
											</obj>
											<obj name="PropertyObject" class="QuantConcProperty" version="4">
												<prop name="PropertyTypeName">Concentration</prop>
												<prop name="Position">17</prop>
												<prop name="IsDefault">1</prop>
												<prop name="Concentration">0</prop>
												<obj name="ChannelProp" class="ChannelProperty" version="1">
													<prop name="ChannelIdx">0</prop>
												</obj>
												<prop name="ReadOnly">1</prop>
											</obj>
											<obj name="PropertyObject" class="QuantCpHighProp" version="4">
												<prop name="PropertyTypeName">Cp High</prop>
												<prop name="Position">17</prop>
												<prop name="IsDefault">1</prop>
												<prop name="CpRangeHigh">0</prop>
												<obj name="ChannelProp" class="ChannelProperty" version="1">
													<prop name="ChannelIdx">0</prop>
												</obj>
												<prop name="ReadOnly">1</prop>
											</obj>
											<obj name="PropertyObject" class="QuantCpLowProp" version="4">
												<prop name="PropertyTypeName">Cp Low</prop>
												<prop name="Position">17</prop>
												<prop name="IsDefault">1</prop>
												<prop name="CpRangeLow">0</prop>
												<obj name="ChannelProp" class="ChannelProperty" version="1">
													<prop name="ChannelIdx">0</prop>
												</obj>
[truncated: 1,267,252 more chars]
