# Supplementary material for: MicroRNAs and Their Inhibition in Modulating SLC5A8 Expression in the Context of Papillary Thyroid Carcinoma
Source: Int J Mol Sci. 2025 Aug 15;26(16):7889. doi: 10.3390/ijms26167889 (PMC12386254; doi:10.3390/ijms26167889)
Supplement: Supplementary file 1 [file ijms-26-07889-s001.zip › ijms-3558049-supplementary/Manuscript data/Fig1 data/Data/Wojtek_2013-09-19 HPRT AIT 1711T-10029T.ixo]

<objectstream signature="IXOS" version="1">
	<obj name="root" class="HTCExperiment" version="5">
		<prop name="name">Wojtek_2013-09-19 HPRT AIT 1711T-10029T</prop>
		<prop name="UID">6057B98BD9B44BABABEE0E5846F94841</prop>
		<prop name="OwnerUID">CB33E39807F84CBA85CD60F4D5153064</prop>
		<prop name="Created">2013-09-19T08:48:28.834</prop>
		<prop name="CreatedBy">CB33E39807F84CBA85CD60F4D5153064</prop>
		<prop name="CreatedByName">Genomowa</prop>
		<prop name="LastModified">2013-09-19T11:29:24.100</prop>
		<prop name="LastModifiedBy">CB33E39807F84CBA85CD60F4D5153064</prop>
		<prop name="LastModifiedByName">Genomowa</prop>
		<list name="AppliedTemplates" count="1">
			<item>SYBR Green I 96-II</item>
		</list>
		<list name="TemplateOwners" count="1">
			<item>Roche</item>
		</list>
		<prop name="SWVersion">LCS480 1.5.1.62</prop>
		<obj name="AppProperty" class="TAppProperty" version="2">
			<prop name="Created">2013-09-19T08:48:28.833</prop>
			<prop name="LastModified">1899-12-30T00:00:00.000</prop>
		</obj>
		<obj name="ConProperty" class="TAppProperty" version="2">
			<prop name="Created">2013-09-19T08:48:28.834</prop>
			<prop name="LastModified">1899-12-30T00:00:00.000</prop>
		</obj>
		<obj name="run" class="HTCRun" version="7">
			<prop name="name">Run</prop>
			<prop name="Created">2013-09-19T08:48:28.822</prop>
			<prop name="LastModified">2013-09-19T10:56:07.879</prop>
			<obj name="AppProperty" class="TAppProperty" version="2">
				<prop name="Created">2013-09-19T08:48:28.820</prop>
				<prop name="LastModified">1899-12-30T00:00:00.000</prop>
			</obj>
			<obj name="ConProperty" class="TAppProperty" version="2">
				<prop name="Created">2013-09-19T08:48:28.822</prop>
				<prop name="LastModified">1899-12-30T00:00:00.000</prop>
				<prop name="HasProperties">1</prop>
				<obj name="_Properties" class="TAppProperties" version="1">
					<prop name="Created">2013-09-19T08:48:28.822</prop>
					<prop name="LastModified">1899-12-30T00:00:00.000</prop>
					<list name="emlist" count="4">
						<obj name="item" class="TAppProperty" version="2">
							<prop name="name">TopChart</prop>
							<prop name="Created">2013-09-19T08:48:29.571</prop>
							<prop name="LastModified">2013-09-19T08:48:29.571</prop>
						</obj>
						<obj name="item" class="TAppProperty" version="2">
							<prop name="name">LeftChart</prop>
							<prop name="Created">2013-09-19T08:48:29.572</prop>
							<prop name="LastModified">2013-09-19T08:48:29.572</prop>
						</obj>
						<obj name="item" class="TAppProperty" version="2">
							<prop name="name">RightChart</prop>
							<prop name="Created">2013-09-19T08:48:29.582</prop>
							<prop name="LastModified">2013-09-19T08:48:29.582</prop>
						</obj>
						<obj name="item" class="TAppProperty" version="2">
							<prop name="name">RunOverviewChart</prop>
							<prop name="Created">2013-09-19T08:48:29.597</prop>
							<prop name="LastModified">2013-09-19T08:48:29.597</prop>
						</obj>
					</list>
				</obj>
			</obj>
			<prop name="State">3</prop>
			<prop name="StartTime">2013-09-19T09:36:23.282</prop>
			<prop name="EndTime">2013-09-19T10:56:07.878</prop>
			<prop name="InstrumentID">29385</prop>
			<prop name="InstrumentVersion">HTC_VER_10</prop>
			<prop name="InstrumentName">LC480new</prop>
			<prop name="InstrCalibrationDate">1899.12.30 00:00:00:00</prop>
			<prop name="Technician">Genomowa</prop>
			<prop name="AcqStoreClass">HTCAcquisitionStore</prop>
			<prop name="AcquisitionStore">eJzknVuTqsi37b/Kjo7z5oOggBKx9z+CS4JcNZOLwhuKCoKCitdPf6ak1UVXr733iTir91p1Tj9URLVaUrWcvxxjzJnJv1fL3b8dkv36P/44VVXzx7+tyuR8/o8/Jr4irY6X/Jw3eXXwmuq0/uPfruvTGb77jz/YP/717/Wpqt+vVLLkcFiXSnU5NH/8i/33/uuxvzzDS/Z1uX4/QRQ+nlHm5+bjZzxW5foM7/96zn/8wQnwFp/XZjTr/Z/X5rfP/c8vZ3aqtqdk/59cyXq7X7+uYvCDB+kP/hfzg+vr/DU+r5L9Ly4S/oJaWXVe1rng4V8v2M/38K6CKIgc84Or8tf7+o9//S+O4VltJCGWa7+Mf3T99B+i8xt0HjQOzfZE34plfvSEMCnz9Md/NbLewKOXdXsZ8hBxzJ///ehvvIKfdNhqyQo+N/CX/k+eBn+eWZUfmvMf/7LyDOGLkIeM9UD7RqkFjhA5DC/FTGUUDZ2HuU4mzWoX+MbuwCNFZntkusQ5wto60lBvzQ+JsfHg+5PKlWhuDFyiO0pe4LRf18grmgGRWC4L/OQYETR1rBlRt70d4zdsZCLirzUihcKWwb0DVyOEHx6RuFmJ/KvOu2gtkJqYj3gTeBGB9wtt+U7UnhMgEvNJqfjTaESMoZ8w3kKaiyhaa1PiDvUTMpbj1FQUQ5ziXbSZFlaQ67Ey5UKbGKU6K8zNheGVXfTAOJsNi8De+xGrzB/HFGcH7VAYShhnirOZurj0p7vA2A3MUFk2ax8XTzULbEswXMWQBxLeXvWMsYezKlXUm0VwoXi7wh4EtanMsO/j06X3LCx0S2NleVQtfK61urAYYQWPE3WMtyNGLdydIbnq3TlU+HpO+MLehWKorB6zDT4z81FgMecmVu5Mb4C3qKiQwXvxXYn7yz4+5VuZcQdxRlRbKCZ4vBQExuoJN1PVRWaKh8JeCZytsLkreDSr8PFpcIU1PI1j5ePT0Ydqgq+vuvv45ldBgP0lEBiN2eHom0BAGf9cCIQ+b+BtX18wRi7PU4UsqyuRH89R4EqkaFBZAgTk/nrHYD0xZGSzAAFr94AiZ9eViSw15Ym54/KAoMAo0U3Up8Q0ypzxh9i8o4pjh2S6EjLGRwIXImnqYaI22wLhuwivv/cfGlE9KUNEwFWDokzxCerdAQLTqA7ReRfeiFzctoh4AkDD22o8QXwUBr6DV7USlqxNJg9hFWBmdIiRybt7om/lC2N4DBTBxcrmuMEDXJjhYcArhVS6f4PAdZXtkXmKa01J1F6Gd+q0QvZwYdZKifMAV4dlEVjasE4V3NeX+Nxf5IwdiFzagYA19biSQmArlEVhihEfK2NlAsQcZQNkI/ESK/HltMXl/XYuLBs5rCJ6hYJ5TkGBu5/iVM1c/4gvxmCEzMXKbRR1Z+9wE93FwMTclCjPwxDhWg5OhbWJBUIhcD5elMAdLuUQnr618H0cjgtrOrq56mYtzfBoflYYCgF/fL3h/TLkC2vcnLPfEQKDXwKBscCPvgkENOEnK4EWAkd1ETGmYuiikquiTZwj0QJv6eoiWsgAgdk83TFkqxgaqjO2TybPZ8549wvnUiVgTccABWUMSmBw8mZk9tgDBEgV35GKRI5MRkJW4L1txKj3mHtEUbMC+f2wcpFYzCfE5MsswIrJ3ZG2nPpEZp5l4A1kM0bkZrIAGbJFvpTD86dMIxJpvg4Zwq63RK0X5pxYBK0Yf6wc7mh6lAdkwg5Yxt5Hj4ZC4EgUUliD48FUVrf7lKjBcPqGgHC4THE17h2QfdvUoTIq9jtc9rc1sndLk1dSSfcoBOw9b5YUArltwcrfKoGJJygUAsZ+bjTKXrEWbyUgJ3ymuM9dhq+LyxBZI+XCKsV1tMeZUN/eEHgGZx0PI9A4bh1sGzXr9x/4XHrjwnbyqaYcC/WAM1bvMWbWu9yV5vxcgXKLb4Whn+xYqaWzgsctBJh5ZqrHEWPjWyn3UUcJ8MdaKdzxVjLV0N0wFAK2dnfuvyMEhr8EAiLPsMI3gYD2kyGwDYlDlYDt2wtXWfl8QWYTy0XeYhfF1A5oCOyAhzyAQJb0JDIh4a4g14VBELreeWIV65yhEBjXa0yUq7VDPt7yLBppMk80Z5XDq5cAgYJLPKIVchH49wvYA0PyJmTanwAEeo/qjoJDEhC7GJSFj2Q+RXyVDYmtPLcB8R8AnYTZS0TOd/MAi9KOqM6xTslU8dOAyJOJiHJZUchsdZALNyd6rRZ2mLyVAHdb1AofsVNi3NZOYVWnoFZsfuDhwrntC+OR8ylVAodlXRd2nFoyhUDu5wVDIfC8HOO3EmghoPs9hK/+fRfYp02sKStvEONDcimRgVJQEkK5qPFRUjnG3KG1qKzlwxUf+toDfr4puspFuxmY4S4a456Tm6jm3mmEr+ywV5j7Ixj9Uls2uBGdfmA36gb+faZqjk+DywPZ/u0EK7uCNdwbWSoogVUWq0RcYXwPHlIxc/vbVOWmDsaiclWR+8gAmov1QcC7DTtG9oJzye8IAe6XQIBlhhz/PaQAx4x+sh9oKdBKAUqBtMcOiHzpBQijq6mhpt5PiISWsPS3FFjsXxR4zEEamLM/KdCTYOmXyqhG2wVQYCafdgHJ7yaLnqEpUAr4Gz9KUc8BCrR+gAi96k0B3dOzwH/kxh3Fp3VAQHqXBZ4+6hQxhIyJGQXbggSnV6gwHcgErmJe+PtlJatPsdwRhynWiIxcTkMX5OnEWSydYGYHSfw3ChxW/JRMpaP7pgBzHAS4aZwDmOSKb6gUqEaPI6IUaP1ASwGrHsescpmtU3xcrqHqWz+ghYqOy8kOqNBSoJUCzQCun1LgcJjd8X5LeMZcmpuQUuC8SxhkpTaY/lpnLHyLDlrhXjPZVe/HSsbM8bWUu+d1o2zmzyfeWY2E3Ls2CykFjgP2UZjN48S/KbBQocpbPyCcVy4WGUFGM7G3jVV8WRHcuzyAEi0FGkOSMe+PQGosefG3DAX4X0MBlh2L4vegAMv8Y4aAUuAp7VVi82VckH5iNkidHSfEGiR54d8Uw0TIVGSiX4YF8jaLKKQU0C4ZaIHdHlx9k+0JsQMXtMK2rnlEahe8q5fmiIgqUGB3zn0yPeRF4DlrLkRPYz0Blhyzwg98g0Xrfh4Qvc+DFqgTM0UrsRSJ1R9sC2zvgAKDbU8lyqOaM56HRrW6u5YHgtwG2LE/cCayiWUSecSlxUzF05JSoDUEdvyc8H/TAl8pkGpe+aYAyiyiDEgS4VO/KoMfUwDtdYNqAUvJa1cxiik8/rT2IPgzMBRBPeHxiRPGjJWTq6gwaAJr/aFikXGYiaWyG3IOhovS0Yw5klIlYwmqOlxIzEwdXxtFqicizvKeHMy0A5bV6+Z0xNVQfRaGwK2Ikik3/W0IuLWcUi0gmlgJpqm0LbsUaHIcqg0XqaA9DJGx6777WxqCH/Uv/gcoMGCG3yQb5Fjhn9ACO7WOQbFOh6ly6ecGUSqUMqQOEhNZ5AjfN8uX4rciE01doIBUc6DoTwegAA7IiNh+Do+PB1yDFumDkMnxuiu8Ew9aQLvHY6LlImiBYFSlyMz3AdFuu6IgkzlQoDqD1piczazAVxsoYMeXEBzAsmQoBRalIhEzXGwZcCHwfIdYiNjJcYFwn7neVWKyZyIz/JohWOYIqpqeTWbEOAVub5ndURsLHNyp96ZAuBVn3WzwIvYSnKfLCtn8iWeVrb6v8emGTgGlQC8bJLg8XUvGsHqmqFQ3L8eHZ7ljzLjPlR0KUC3QUqDVAuZkY96Va70b4aMpi4HNH7EGFdjv42xyYwuTCRtRkaPX2s2N9cBhz3KtJq5kYO6+grX82LuySiJyCA8Pslw4s9M2VA/kyuL82QwKY9JzapD6ePJ2BPwmy1TLNWb4GYdKQSlQTyvvTYHd7pZSCty2YY+xG0kUf0cKjH4RBcaj0ffIBThW/ckUOOk1foeDLQV4bLlEV5ptgKXeMUMRCxRA8giqnMuBAtHLd1sFB1Wc9qsPCtRoh7zrBbSAEQoesQ7ejgFlHvNo66ZjohQ90NUDm8vQqDiGRAnKgsGHWRSjtXQxiLZvQAtoJ1ghk1KYE+kqAgWGCZ+h09OSgSrclvFVH95vYU4RmZ1Pi4CwD1lEk554AYegbhA2LLjSpLd3iZTf+cDV0sJEiWOuwQ0k/psCNmLf4aD9ODCxsrgqK7y96HVh9h6WpiBuf8VbY3tmrP3BqpWJMl/hqj/eM+a5f9QoBcrZuQjMnVrxlAINl5aIUsDb5UuqBQyvTEylvhgqvodFn7HvV5yqq+UWYe7scwGgbg0OgRtP31pgeMtYNV9LNh6KR5mZKSp21WhaTPD9pQWcxeVWquGjD1riLHOBMZLHomIHgYn7O6IW7ijPajVbIw+P0z1838jbWn30cYgfFq8yblziUr1UNw2PjQyuZ4DW7u9IgfGvocBwNGC/iRYYDP8JCpwnQsLYT2/SKOv5BRN1HmWMP8MWVPHkgwKepEQu1QIThi8YSoFsnI7IxKh3AQkm4Ov5tOcRu3gWCI9kXqQUMDWggLd7ghbIJaCAJmofFPCLgUGs8wzer6UAbh4hmRniHuHVM85QKHoycTbRhxbIZU8jSGkWgW/vd3ckndgbpYBfHyuCzuPBlOiNqRbesp5rqHUErRaguYDKyrNuLiBhfYNP4rBGtsRaLqXA5Tw/B9aytu7UEVwX7D7oUCA/PAvGXsvVXZF5b4ordIa13zibpdJjBhuczYIDsqc7S1Yea0bHo4UOir6532oVrwoT3/BQYKy4nIpKfJQwfoRIL6Y868mqco1meHx/KsGs1kDBh/CvgJ9XQ0Fu/rhBMR+xjMfnOc8YIzstlThgrDcFWi3QUoATrwjRdPCrFriA7MCDYNkPDMO+NL8jBcRfQwGOF75LOjgY/3PpoHd5Zd6HqU8zf2+djVxk+xeTuO4S1vqWAsIVtICZxgXjs5sqplpAPlQ7RJpFdEfhVvGJMmU/KIDTpkc0dg0UiJagBQz98qaAzx4+KOCwp6zwBsjgUZgN5sRaSfsAa0u+RKGZKATFQob86gkUsHZrnRjBZVF4VyYQER/VDzKL0CYgOwYcyt61ZsS1L2aB2eUkRJ/pINUCbTrYcQS1rGf4OM2PXS3QocCnI7BdGRyCLl0KSgGqBZRXCN9SwIhLPqSOoPDl/ZsC2xmaUApM8UAS1caNXPwMtRFjpoeZRikwYG2dcbgH4dXkegYqxFcFOTtjm6neZuxSCsz2DJHVODmreFjxY6hi4orKIQzstyNotcB9eg5w332idy6QzFCAb+sBUGJdwM9rKdBqAcN11+zvSAH21wwOsjzHfJd4cID+iaEhKgZaDDCnPCSGqsLiTmw77WKg8AADtxFgQI2SEvmzBWDgsDVHRH9OdsjnN4CBnWX5ZDIKC+RVR1NEgpmJ1BJ4LjJKtJ1CmUvHPYiJ8wIwwF91g8j9KViCx5njUf3QF10MHG3AgDlNMoTvYyNED3Y/IbZ2XzDeba2x6CnHDDEkb8N4pzM8rrBzTNwn48L/HRkytQRtPGikS0NTtqk2o5aAioE2GGgtgaFySdi1BORk8R0xQIMBKcurLgY+xYC9uZoNFQNfMfDYWGDsueFdUx8XKHuBr3qBdTr3U2VobQnFgDsWFFd9bCUP30tRYZyhCWXMY8bD/NNWAufGZaE6GY1NzICMADEQ9NyuGPjEAJtxqHBEZdtQMUAxEOylWr2axgQ/hYUUOGQ2/S2DAfbXjA6ywoD/Lvng8GcPELeeoM0HDetcacqpuczJFB0K5AerZYPGffAEFAOeBRg48a9kQPkTAyvjPibyVN8h7F25OwoULyDaLCoCsskBAwNS9ogzf6mBngMY4PPBgtiRXiI8mXCvXqBlkgm6ZQyWg4pHykp5qwFv59clCrRcJW4P1AAZj+H9TvZxQj0BSdR9iG7unSFOH28KioFNusZEu14IqJRrFHY8AcVA6wk6aoA8rB1VA9QTTHjh2U0GWjXQJgPGRRFiZUf0Pd6qQhnYtRbLFAM5HkHZtxg46dMdPpzSQ2HFdRIrVf9m4eEwAI2/5YmrztYcrNapCKsxc+s3SnACDd96AmfE5aYq3KUQD11OKVzLAmc/21YEiyckMxQD5zOs/rfs2GfMa3RJaTLQyQc/PUEnGaAYmO1vjXqtA+N3x8CvGR5kR4w4Gn8TDIz+iWZhqwYoBp7DXkScu10UVA0gGdRAOzjkGzlggG1eakBclgFeHrgYWdtyTJzmuAu8zRAwMFDWoCbsEby+xUAQ1m9TQFagRZEufKgBL+eMFNWsZ9JogGKAsaYLYvDyPiAzJ65RvQAMKM8lmIL6DOohigEDs+VjwfjORK/R3ayBJI6zRXg5rqCcNjkmxt70EVk84P0+pwepKXiY8lsNGHCNZscUWEYvKakayIq6Cb6qARoNtBjoRAOSMMf4nJr7tylg2DzrBoSjzdbE/MGFMmYEQlRuWvn47utS4F4v/ZKaglHoTVAHA2NFVpGb2rCaO/cgoGpgNhDumdp3tg4ePjgJudccTEUHA60aqNeRjx/NSWUcV93eqRpoR4hpQNhiYPBIpML5XaMB9teMD7IjkfsuCeFQ+ifUQIsBM79XqTKvrJjoRVMw2D8uwZUfAAN0O1FPAAz0M0UlM1gNkd9fwGpeuUR8Y2BoGCzyAjAV0/sYynyfH2V0yZo+me17H2pg/QDM6NoBXh9u4PWJvTbJdHEBU7DTIhE5gbUgkpaDGnDGJjyLHBFxgmUWUAzg62VCXIGJEBmacxY9tIwh9oZskWc7gKWoeRBQK3lQeOGTqzumoDMz4PIz/O4TtGqg2rhnZFtyclfqJGe7GPiqBtpsoImkPaKmQLITD+/r6PA3NWCGh4RQNdDrL5TCuY3vqSpe8RwLqikVoOuvojJbGUHXFLQYaE3BFLlbVh1k25BiwBXGUOaGGGHc8xWJoRhoTQHFgJDJpcr14fWtGuiYApoQttlAi4G7EkjImeO+9lti4BcNEI5HY/67qAH0j5kCK7lyoTKYzhMyuc9AtGvWKEaV/ScGkiNgAO10lRi9URkQu4LVfB5qIpF5axeQdFuxaNM7hgStU8CIIMQiMhq2T5yqn4O6KKISnS1hQabjfYmoGigOc5M4lpcxNBtoMdCqAb9BZo16s71KMYBnDmDDKB8GMVQ2Qji3DzJqLJOlGCAoNGI0YvcETAYbMv6pjO5Id+/799CAu4rcv0WEws4q8e7SPxWGi448xUCxHV0Ca9LYsjLLH2t8DswKdUwBxcBlEptK30mCLgYyXShpo4CaAiRhFw8mS/D6LQbU2TjGox2WkSuPsKzeR4WPmTCbFE6v94hVX47meJDoakAxYD6kBWZHHmBhLJJGLXpRiEXflEFNnK5NFwPjMru/1YAia2i2QpilEeFzMAaT8JkNUDXw22LgF00QisLgu0SE3OAnY2BgyMHbFJyeUancrPWSTK6PMvCK5UdE2GIA51ZFUL4BDEw8MAWeKIHobraiSCZrG9SAfqjuCD5ic2KaK8BA4IEaeMRgClRLygv/+tp3yOmgBtCygnV+wlUZxYDss4CBVg20pmCa5x+moMWAbIyzwMtWgIGLCRhQnEEUwBo3cdGhdx90McBqgkfs9WiO/N4lYhF2xLyLgXZL0ddsoMWARayTqVij6RCXIrowHQzklXoo7Lsm1DQiPDKTfUEx0KqBLXuA1X/wiFmKgYu9rxBVA3MsOZjxczWYRT1SqkF/u8DiZCEXzm6MNYqBNhtw+5KXqaqCoi4GnrkT4f5wqhQUA97aCTD71AEjLQbaTgGNCMeF3PwtIux0Cj6zAYqBxLv+llMD7K8ZIRww3Gj4TdQAx/8Tm4rahiHFgJzvV0S5+2WB490pQ2J2sYgpjwEDjAcYmB4+MODvjD8x8Bob8OsK1IDgwWpv6WLB+LaVvE0BxUAxBjWAeOVtCsgNRxnSVPj5aBRkDL6EnIjmZ+9tCigGKh9MgdWMP9QALw9Mqgb8ZW9IUDmU4StitgHFgJooHmAFzQtynsHPa01BJyK8nJu/bC9OF/MG769cU9iBeyLK1MlHFANm9bRjZesfc7yXcFVYjAkmYeR5Z1w508NbDbQRYasGrFvFpx01QLOBT1Mwhb9l1jEFVA20EWGfjSfBVBzlRD3J5wU1Be7dAW+feqsYj9VQRdQUtBgYz7DMOGZzZRWQPc7fMMB5mhZ0sgE6PETVAL813xjYBJvwt8TAr5khHLBD9rtEhNzP3lXUmoISOStkPxmuUXoVYECP5nvk9dVTiZL6YRGnv/rAgFkCBhR2XBZUDfBl2iNGft8VhL1xLJRfb0HkyxZEvywIMiJBTyLOaPuBgaOpx8T1AAOecgM1sIkTk1jSIEe+NgA1sGWSiMi6vi8w/NkBA+YFEXckZgGJAsCAyvfARIQvNZBfAABpJfNE3/qAgXNTxYhcdA/eL1gU3sKoZWoKMm0fFGYvBdPTzhC22YARPkKTYmDrhBemg4FD6l4D83m3CcVARw20GCirEL5/miahauAks7D6t2rAjbwaF4db9e4UtGpgtCzVNwZO/XOEe4e1ghxNxKZ6HlchxQA1BUsvit9qYDHd8tQUtBiYqv07fH9hFph5uqAmWgyQPTf9MAUvDEhXMBW93NQKigH5wvlvDFgH+L5VA/18Jwe/LwZ+zRDhYMAK7HcxBeI/hgFrNKhYZXa7pMQYDPcI28iuUTYCDEz98YcpaDEguytQC+ZrNW8jQld1QA3gCET4RNQXZPZMQQ1YiqChY33vUwx4yvmFgb7yNgW4V1VvNWDkT1ADmwtggJ+CGjDm+33hjxDfIC99IDLLVx+moMVAqwbIcDaMUf6MOSKX4TbwmDJ6qwE79RYF6Uf8e26Ajg+1pmBSZQ5VA+9tRQPvhIvxDhzLHI9i5Xwa8G8MrFk766gB05sc79QUUDXA2Was9NL1HJdTBGVfcEetgwFj0xxr5b5dTSkGqClIsLHsYuAzIpyJohKqT++cdE1BqwZaUzDr9eQ7xUCrBqa76+ZjfKjdXNhi4DMboKag3VZEtxhTDHyqgd82G/g1U4SDIcN8l4iQU36yKbAFdtXFgMr11mRScPvAk51lAx9WwIDEibvC2ypViPwYMOByy7Igowow0I9NMAXD5gMD93gKoj/ewGrfdgqeWJCInrww8GQAA4MRqAFpaHxkA2w8sKgaIMdeJaLjOIfXPw/7wovHoAZaDCAP1ADGGrzf9KFYVA34w2yRodXZfKsBfLkaKeJuuk9m+mLBkBkfyzQbaHcUUDVwkmKHqO6KvE2BbiRXXJ/vV8aM/VGmXBtLfGPA4u27UhV6ga/neY06pqCTDYjrPMLXxKuR7fWEUFks9ocfY2AqSVDGxrZIMTcC/sysvkQoBmjDsFUDbTZwG9jw/B7O5K4pkPsySzEwmi2UwOGEral+nSKMmxt5Y6BVA202QDsFn2qAv6QS4+zms/R3xMDg10wRDobj1yL7PTCg/hMYuBhpiiyVi0TlsR2siaXGHxho1UBrCsjxNbJ/13RETYHfSFDWXzEgESuinQKSJoABpwQ1IK3znKGmgJxADbSmgGYDFjlagI1FjryINXi03M4jotb1nvHn57pGYnlEZLLqZQU1BS0GLIaLCu92P4CpuN45MnlGoAZ66ypF46PnE2mbRAivY16jGOiYgvb8wdYUUAxIy5yFFbN/C+w0Ht2pKTiGm1tgBkO7pmqgg4FPNUBNwXizT/DucTu+MfCpBuzVKclop4A/nRGiGLjjYIVvk71SdNQAx1YThmLA9tHyjYHTbCt2MEBNwWXjxG8MaKOtq6rzyO1igDYMP7OBzsai72IKBr9minDACeK3iQi1f2JPwdaVN281ECWgBuQo2RcEM6cGoeeHKaAYaBuGk+HqQw0871DminjbFVjhDRatdoABG61B9HMP4Y0BdfU6iyBEVY0w+6EGPPj4l0g4wM9X7lyOaKfASEANOLGxZ7x+aIIpGF4AO9U6K/xTARjIAsCAdOKigGJge6o5oi34bUDcaZSiy3zqE7cKFwzWj6bWiQgpBtKJaFJTYDtsGSu7zVHERyF8BkZdr2KFuIP+GwOtKeCLXoXP5+OxMAfO0uxGhK0pGGq9Az4fjmdkXO0jTzFwUkHHdNTAY1erjHPuk5qagvupUd+moO0UtNkA7RS0pqAdH/qKgZkm5TJVA8JsrTAUA21ESE3BFwxMzxrm/9YpuMVn620Kfls18GumCAc8P/wuEWGnUfAT1UBmPLYFxcD5DBjQkLAvcOzaLFUDavYyBVMBMJCmHxigamBV8m8M0IjQPXkRkW59WO1XvqV1IkKiOx8YmIyNMqARYZsNtGqgExG64wmogc9soI0IqSmIjzpcz2oUMV7wWJQdDFA1EEagBrRDBpgoj7zZMQX2ZluVCo9lqxsRXpihgc82P2CMJ3vmKQYqfg4mocWAt59f8BZxp8Iee6e/RISiw2fK/Tx/4uv2eWEsYb2sFb7eN1QNmLvr8a5s8HlGMUDVwCcGplNZSlUrBY/emoK/NQxbU5DsjBWdG6DZQKsGHtclqInWFLQR4W0Sw2r/mQ20ESGdG/hbRPjKBqgaOMfX33KKcPBrpggHwnD8XSJCnv3JamB+drd454Z5QU2B1FfWxEkBA0QJAQNtp6BVAzQbOBAwBW1ECN7+L2rAO5CIR8NFEhMjysrAN0aJhq4VYMCdyjlDhsEHBpSmLgOS16AJZte9SdUAxjovI3e9j2hEiLdp3CDyHGjUFPjnFN6vowZaDKx3PN/FwENKAooBkimx2ekU2LeCE5XLkze72YDkLXd4t8S9wg6364ZmAx1TEPJCD+/u+ysy9M257qgBioFj8DofeLhjGPMwSUOKgUsUHhmqBj4x4BxkEPWtKfhxNiCpea3u/GiFR9MZYKPtFEwUUAd0fKg1BauZFFE1MPPGmLxNAY0IX+NDrRqgnYLPuQGKAa0CLNxqzsbj/RZ02m+rBn7NFOFgNBjw3wUDw5+sBoY4bPBZYCtkr8Q4VLyFviGT3XIPq3+45FFv97AJGqQfEeFZBQzo1rgssG9UJRJND8r8gT/UgOPm8bthKD2TtxpoMUBNAVI/MOCfeMBAn728I0KPnQIGrrc9PK4f9wxJXTAF4wVgwJykWdDBgJ4PPzDQqoE2G6ARYaysAzLRdlHhOSOziwHrcaxTioGOGghKA1bHVaaDjokzTQ1mtvrGQBsRPtZP+MnTC1NY88fFVNinfsM7aVUhS5nygInGf+LcSqTAFSc3U20xcBg7x4BiwLmNMcXALJDuLMWAsLyBl/dVqVThH2HRVQOtKehEhLcHt8QPWO2Djhq4X3Mo+1MPx1QN0LmBXpXxtGE40j0ddbIBago+1cAjOciFUy365W+JgV8zRTgYM6Mfl8tviIGfPT7kqiaLq4q/MoY/4l1leLe2xBTHewbbzYmnnYJZsdoV/jwBDLQNQ/hslwzZRICBzdOCNW3hfaiBagMYUM5yGeDhCTCwur5OEBNf2YB55mqUHj7mBqga+NopaNWA5lTw/qbG37umgGmMdzbQRoRY94Y1is61QKzpcBuQwZ5LkRTkbzWA7zn/xsBBMBeFvR8mJc0GWjVg8OOSV9R4/MDj+kgYN98iWX1cNjLeWujxxkC+Gqv4phzBS4sXqVF9P3/g7WpXFcYE83eFezI7/Fiu7MK52jmvXgXvSjFgH58nWREyg+Db84aCDgaoKThLUkznBtph4pkkP0qqBthjgN7ZQGsKOHulFjQbkPqrhGJguhZx+M4Gvpw30GKgM0xMOwVUDbyyAYqB39YU/KIpwrHIfpeI8KdjYHh9OPhY7cXCKvpmqpixtyUS6h0QWYsfGFDc9AMDrRpA+WtugMcfGGjHh+gU4XW0hjJXQQ1QDLSmQO/nYArabKAdH2rVAL7JUY1utmB1x4f6ziOmnQKis3WDDtqHKSAi+4GBVg34tb9o0HJLBOKKy21BFpMqQ1Yv8YmxKwETkhq7aC2JQ1wMwqiwHHsVK96SNbpqoJ6yI8wu/B2aKlOuVtn+U8OXRrgzRn9k88pgsL3i+/ZiMW4a+He1VQMNU9eIYmDJsiW++6c1cm/jYdpRAzQbaCNCioGZ6snq5nZb/y0baCNCioF2fIiagi/ZAG0YthjoRISdbKDFAAa2YOYx1ZjO+BDFwGdEyM6PMuPcl5vf8tiRwS+aIhRH/Oi7mAL+J2cDvehxwE2BHGY2RiavMMPplshzcc/4SXgS0W0GGGhNAcVAmw2Ym9cU4akCDNhu0yOKd/5oGIraPqHZAMVAOz7Udgro3ECbDcxMAx5Ps9e9jV4YQP4oR1jexDISjEtMTN/6wEBrChyyzgoaETL6RzaAbypgoJ0bkKIRYOBTDUweRVQQxgYMWErZx9UJrQrzcJ4RZdJvJl0MtA1D0Vs9C3fsOiVVAxQDp75jKoNJOsYis0zR9G5WsXrbCQzeo94RsOLVvMIa+gnfnPUFvPZymf0YA19NwVcMdLYW/dAUdLKBTwxQNdDBgHgATBibl8n4ogbo1iKKAQE5bzXw2zYMf80U4ZARmG8TEf7suxXpiZ3gphIyNEOaICt3EdSApqZ7xpPYkYic4cDumoJPDNBOQasG2myAmoLt808MsDvBpNlAxxQMNCuhnYKOKQA1DRhopwhbNdDBwOH6eDcMSez+JRugGGhNAY0I1/3onQ20asAbPnkXic56huujnTGWxuQheGf+rQZow3CPl338PPRQgSehxKNWDez0+TMwFqqTKpqpCPjOz5pglidnohqlJeBa2zbIKFdWpqCJPcT84SgxOLQlglpT0EaE1v5+5P8WEbadgqfNQJm3puBTDdBsoJ0b6HQK2oiwMz70Qwy89xS8IsI2G/iqBjqdgjYipBj4bdXAr5kiHLIc920iwp+9pyAtqiXmFugWzErnmFFTYFxBDeD93JHRkDxs2jDE9oML0WDyighf5wbTbOCU6X+JCNn6+MaAP3kCBrb7P03BaczVHTVAGBNMQdswbDsFNCJcHQED7dwAzQZaUyDL/azwdiFg4LzS32qAmoK2U9CJCNuGIcVAGxHuJWGPq6FzCGy2GNRqGxG2cwNUDZj9oiQ6ec4YzxqoJRo9llN8XKgsaImp6CpciTWisLVUYKfBNeIWOx2f89OjsP3zqFYqpyqIIh8c5J+vvoz2Vu+Os9vjHBgNOzJpREiHiVs10E4RUgy0auCzU0BNQYuBTqegExG22cDXTgHdU9B2CjrnDXyOD3WGiakaeGHg9x4fGv6aKcLhYCB+m4jwZ2MApWKJh6osB/40tE2KAdtaH2B11lca7RQYzz/nBloMGFG6Rz65fWQDtGE4lQ0eXdxLQtQm/8BA7wgYsBxlh2g2UO9ADXRMwcntvecGyHJhyug06CXvTsHJBQy0DcPWFFA10JqCdpiYLJ/DtxrQ972PbKA1BSbeRww+jU0X9e3rCp+z4QBZ+TzJVHoX47Ty3hHhuQ+KBfW5GHk9sQQ1UywDvJccAVmrRBTbbIAow6EdkKbvhyhdHhK8XW1HgVGAIVI2T956Hc4SIj+qyxj1miOPcy27MMaoZ78bhu0UIVUDbTbQdgpow/Dr3ECLgU5E2KqBFgMdU8DPSvD6badgc4hmH3MDLzXwdYdhqwbYvI/ew8TfIBsY/popwuGQfR3x9/8nBlj5eMTP48oCkV2fa2VxSDIyHbwiQn4PaqDFQKsGOqbAksQ98mYRrO5BOP0LBlpTQCNCZpW4VA3QYeKoAAy0ewpQYZUFjQhbDLTZgP8Y1rCaPoSEmgL/cTEBA7WgEW2wAQz0Gyjz+eljh6GX7w7viNBOx9uCmoJ2bkAPclADG2QStGy4OeaGziSYbvoXU203GneGiaNEg/fbXjaMJ2yHMaq5xRaXoiUxM064ikrdCz0yEdgQkbHAZqhRhn18GZNJMFvLUFaaEedEva2XhbeXDjJaSEsFX738Edgza5X+bYrwa6fga8Pwa0TYYoCeN9BiwN+Aems7BVQNtBgQH2OF6cwN/DgibDsF7TDx7z03MPw1U4TDoTj6NhGh+NPnBhYNZtKIFETQ1yyNCCkG5N5ZoxGhHYk7xntYgAHNtRCRjr09FCgGDFymWp+aAjpM3GIAXVUQ/b0TqIFT9rrF0QsD3gpxDVrdQQ20nQKPJx+dgpkVfUSEt5GSkMnZPiDvIH5EhG02QE3BVzXwOT5ETUGrBqxLFTEEnXiXDhOP1+wycNZP6Y5il+BuNuDcwgNBwBREro0Bz+8fBq/bmRtoViUvLz5iT0Q9TJYBUc8DEQ3xaod7u3LOTI9s4KpNXDPE3bkbeDyNZDTnZyu8NW4CsrmdK3ayAWoK2mygowbaYWJ6CNnn3EAHA60p+LrRuFUDNBvojA99DhOP7mPEdExBd2vRa26AYuB3nRsY/popwiE3HnybiHD8kzEwnZwjIh9v88J/MuAdyS7PiT7rH5Cv7VdvDOjWKxu4KiCdzf4HBjx2CxjQEvkDA0sz4mmnoDUF3s4/vk2BelX+EhFK/eNfIkKpWOUBzQamMWBANx3AEDUFf6oBioF2axFtGLrB5E47BTQbmM24DLHC/j0+RE2BLeUFvlvmuZjaqkdQNNDCLgauTHolDjvcBThk4PXrjUTwc2LM0ay2WVkV1XhM7HG2RZ6LOBllabzD/G1TBe7rLELVnKYicebVlvHGpRGiZiTJWFgvEXJzA0R7p2H4w07B59wAxcDXuYHPiNCZyLmmcpK07qqBFgOdA8q/ZgOdA8o/TQHFwO86NzD8NVOEQ14Qvk1E+LPVwEMKHmTG72PGL508U0WyzomzkA4BVQNtp6DNBvwq/1ADWrXeB1i+GzVtGHYiQjK6QJlLCER/2yloTYG7zXcICwxgQBlOwTQszY+5gfKm2ERrXkeW7g+gBvxGT8h0fAIMJfOaRSNR+JgbaLOB8ezPY0cCBBhIivgvpmA1Pr7Hh7xJAPajDoY5HsdBD83Oa9VFrC4m3YYhM2NZ4hq4CHyNcHcEkkDEQnDbF47jx7Hq5wOV6P17hrwBNgiy+Okej4NQKKZMIRJ1YVsKUfQyYzzmWZVIrcYnzA1iwsyMRy6qX6cI24iwVQMUA/nlFmMxvBrvYeLR7pxSNTDzSKapyI9S3JttwPubimdSU8DNzmAyuD5O/5YNtA3DFgO0YdjZYfg5TEwjwt9WDfyaKcKhwLMM+00wIP9kDPh1LRPzCZ8Z8twVrlqyoAZMbgMYSA+OS7OBqQymgGJAsgEDVtnbBzQbaDsFYFw/1MA+eywBE0VZ+KfAcqkaaDsF72zgpQZ0708MtJ2CySj5iAhbU4D2LpgCvDfv1BS0aoAOE/en+p/nDaADS02BXEmwGrcY6KgB3wEMGIwzJeZspDH+Az1ZtN+aWVcN3OWYJ5IpFYw3GkcsWil7hLnRmUPTyzBt1NPmqBOTrMC0eDa8/+YGC/qwH0wCnEWZi+bOFP4eI7Ai/nVtNOiI6yfue/Md40gjqM4fdgraPQXu6wwTVZviqNswbDHQqgGKgXZ8qNMwbDHQiQg7G42/HEJG71PQmoIfq4HfFgO/ZopwOBry3yYiVH5yRFjcWFjtm9sa4UbUNfUeX3bEOG4/MNA2DJ0m3TF0o3GLAUN8qYEDD2qAzg1El49soO0UdDDwubWoowZaU9DJBqgpaNVAiwHLvxwQOHqepaagbRhiInJvDLSnD3lBeOBRGMujrhrY7gch7RRQNdArtgWZjh5W4Qlx4KKgkcsuBriTC6L/apUI88NIRO2eAvh3ngT+I5Ib9LzpJpkmOlz/FMH1N9GtIO7Rx4AVx6+RuB0AJqZSzhBcVyyS7fkD32dbtpjNhRGs1l92GLYY+PEUYXv6UMcUfE4RdjYaf+4p6MwN/HCjMcVAGxHShqFUS3x3h+Fvi4FfM0X42l/4bSLCn42BzIpnRHqdN+DNyKJWV0PAwCTKDoV3G35goDM30HYK3PBLp+BTDSx4YUnsEEwBiRFgQNh9RIRUDbQYaDsFvn2v3higpqDNBgYzMAWqOgUMLHQwBfsTYMDa9z86BYVn2cQsnoCBWzBk6VmEppJ+YOAiCCFVA35+rgkaHcD0KCRw4fpWQYpGiXyiewoshddqhfR58PbLRxkQKwI1skzPLkFb3SvwREc1YvK5RWZRtUPebgCrvVyVgEVjv0A4mYQpimdznTgCPA4aoOKRO6lUMumZOvz+nBSiz4bh161FPz59qNMpaLOBH0aEX7cWdXYYtuNDnWygc94AVQOfU4S/LQZ+0RShyLzO/f4eGPjZ9ynI+plH9AneMF4ZRndVyQYF0a38UOCyfyY0Ipxs0o9soI0I22yAPE0oizYi7GDA2jzeagDjsfWeIqRzA+340Kz+yAa8w90o0Vyf2tQU0IahNPGWZGLeQI1kQ/ONgdny1TBcalyJVhU8v71dCe4zhzuCmhiBWpG3DB6+jkGJh9acYoBcC8CAXBoj+P3AyftVP2jQSGFvxL0z/ntuYI/jPpk+ecDSzjQ1NObPfeKU1RL+CsuDjMjgaBM5bXYBaS7cHVWJeSCavl4i/zDcZ4i7DibEmh13yOfUSkSjymGJu6i8whtbaoq+moK2U/BfHELWOYuwHR9q1QA9i/BzfKg9b6CrBr6Ygq/nDXQx8DlF+NtGhL9oilAcj79NRPizDyFLffE1g3/aIiL14hhE52NHHLI7ML53XRGqBiwEpsDnjx8RYScbaDca061FUgar4SYcLImL9ZIhYpG4tGGoN39uNG7VgDl4bTQWYzAFbadg4sg5rN4YypA2DFsMWJuap6agVQPUFAzRhxrAObtgO3MDtFOQZvMFNQW+NeYJOmrnHtEWhxkiU4J4tPbhyjrjQ7eqfmOAjIRYQ/lSPBFjfdgW/sGMQBfgh0N08jpW5byIWCRoKUecWy8tSJYdXOQkU4Og+2UXeDeGE9Ha4jMixZtVQdb7udlRA+5IycSOGugME3c6BZ8Y+JoNdHYYfm0Y0k5BO0XYYqA9i5De0bhjCj6zAXoW4e+qBrhfM0XIMaPht4kItZ+MAUsq50R/4m2A+5VlUjWAOMAAVQN5M3hHhNQU+E9LI44HasBfVn+ZG6AYaE2BMj6U4KWZo0s3Gkt3FUR1OzfQqgG7AVPgxSZ8v831d6eAqgFtOYfXr56gRtwrz/9tbsBh5g69XQmpy8nbFLQYoFuLBhtvToeJqSk49VwJRPp5VoB1CGXUW4gDmg1QU7B55BIx6xXAQVJqE/VTXSOyq+UBkXhQO2rvlY0Ir4boABs8mvRB/Wieuy68hDnEKMKJSaQT2QXYdeH6cbGXCDocswCvd0MRfc0GOhj4bBjSswjbTsHn1qJZ6WVmBwO0Yfh1T8HXswg7U4TtsSMdNfC1U/C7jg9xv2aKkGP50beJCH/2jc3XprYgU+UKGCCzpFF9XijeagDNxjHS2D8x0M4NTO+AgY4paNVAe94AbRiqKqgBo55AWbXZgOL9dU9BqwZm5Airb7un4HOKkDhXKKORai3JNMGHAC9vtdiJCGnD8IA9h97KlLjlkKfDxGiy+cAA2iWLNwZaNaBbsUwx4Lm7UEMLp+S7GGDP9z7RvXXJeM7SNNF2CZiZPYNdeyN1Hl0twSHyJYDfv8UAJx4BK6WzLvzF8xCiLcpNYrsB/P6CaIgoqOcGse4TeD3O4HrauYHOMHGLgc6egq8bjdtOwdetRfQQss+IsMUAzQba8wbeU4Q/6hS0cwPdA8o/jyT9bdXAr5ki5AYc+20iwp+tBiotjN4YWDEjTeV3vZK4a61C5N4fhxQDnfGhtlMwwS9TEBPAQBsRGuYM1MBdgTI4X3tvNeDlDmAgOujye3zomsLz2z0FysAGL96agmXwEvlh+pe5AbPxDwUBaog0G+hsLWrVADUFbTbQYqDdaOzvh0aKBHO9IEjYvm5uppkh4tcvDEyvs1fnoHRRUvEjGhHSTsHRekhEGW4/1MB9eXSBhxyI/JNmysirAAO2+dwx3ioCDGxswIBUzNYMUZUJoWpgYg0BA/Uenr8rpvD7PF9Zwex1N4bPk4l/PDfwmQ3QuxZ1blfyw/sUtNlAxxS0cwOdTkF7FuF/FRG+TMFvjoFfM0XIDQfCd4kIBeYnqwGJTyMyO9y2AVlHp5hiwHH0KvCWkw810EaEFAPtsSNtNkBc+QMD7Z4C3xgBBnAKGJDwcY9ow7CNCGk20GJAkb0lsdQ/MdCeTNxGhLRTkNfwuMQzHxho1QA9mbidG9Cs5G0KKAba8aHOeQPZMn9nA2TOgBrwj6VCVPU2Y8g2DAl6pmnvPT7UZgOtGnDvyh5RNWA8c5cYL+x555fXZwcDhzhGWEBZ3yIeBYnYJ3YPrxmsqZMQXccPk7hjUEPUFHAKYK1VA/7Ejkr0dXxoKI033Ybh5zBxJyL8evrQ12NHbtcayvpzbuDrRuNORPgVA52GIZvOxN8SA79mipDjWEb4Lhj42UeSjlM2JqbobQtvO17Wah4pJZm4h+p1q1InpRhopwhxKnAhilgwBQq3ed1O5KUGjIP3sbVonlQiHR+yCnP/3lrUzg3QhqHrcA1allDm6HwGtdBmA60pcMZj8OLt+FCLAU2aHxhc3xOZZgPGeJsxmC2rDIlS4r5vbN5mAy0G2h2GVA2Iz2P0PoswSeMQnfP0LxjYtsPNwXD6NgX5y8vPVhlcb3ACNeAswHSo0QZW/2MI6kQsFZeaAnLAgIUWA1Mp3ATUFLQYMNbzDww8WcEiBr97zUk8jQx9HkLWMQVfs4GvB5T/8CzCzn0KvkaE1BR8ZgOdW5l+PX2oYwr+6U7Bjyr9/wQD/+cJofBzOcCzwwH/X3OAGSqDscbTL/8XHBCF/0sO/OyOIXPYHsl+7BMmcctZqoWX9EGuk2HCRPNHremXR0pIHnBhkfA2k+rnNYtI8XAjFDciw+rEkfrkXDdACBJoob7M4pLAigOP342DrN81eHz7HPnF0i0Rqyt3c08u+B6h5F4Vd31UkCmpt4nHxKeeRnSGr0tS9pgEJcpDr/X9ESRBdWpIECnHotSHShqQ3fLgBJHZBwthnzmeVNoFF8v1FJV6sSNbUp0bt4iOa/au7wojJ+eQ15koUHaavpuzEin2kz7USZ2baLg1+uRy5yMmKYlW6oMZH5EMhXMUTesw052jRshej8IgGc3g+ubrWiZXo5oxUcb7mS7sYpfs1vD7x0lRxjo+pyE5nNUwWN5waepQow1RH+yJwTx7EpEfeiKxR/yRIZPz0UWnkcITQxjdAr9QxyIqOGVMJjl/CrzZQoDfXViPidpPj4wnOA5c71QfESmxjwzu34Gz3nB+JSBm4PnRcMSj8L4eEtnlGsbrRUKDiDpgiXJk4XHnYN3R8ZnURMrkivEfjJmhv3LgZ9bU6767/3VNDX6Pmhr97LW18m4nct3XhIlkYZNpInd/kpO2XUJNIBM+E/adkJPkhExEnijVlQOvkXOURUGkrRGv7zdBnxx9EJtxlIexXo2yklyVIkKRGg1l/bRi4HFt4TPLJgh4nY2hps76BWoqzqHGZnk6I9dj7TFR0UBNDjVtT8qHnQTJLN03+nyWIbLb70ix3KyZWn/yckCu88gpEn27u+v3IhDIifEws5xfmVKfjV2oKf3gFknAaXf9aJ5zUkbqBCVPDDW1IY1MTpzWL2Y4UVzUn8P1bzkvRkskQk1tQjkml3w4R8vjgi31W2Z6pFw9wgI+oSXR0YQopIHSY6Lt8lnqSy50SeYEYRBP1TDVOSack6P3gO/tvWbqlw3UlHO5nwpfSG0RHURrTNwLBzUyQgKs9cyAJ9NqCDU1TsY8wrepSHR5dSo8fZjwSAjmYyKv1ifUqanJ/AQ1GWPBRW5mXYl0LD9qypx4A+LkTFMQLB0bdNagpjQ8PxW42UBNedm0IpaxrRhPOf+jNcUL3DepqcHPPibPrE6kwQsPLWXm2mgntWZIXlyWwfKZQk2JEfFItm9CJjYdlOmxxOtkJzyiIB4NoaYK/S6RxpDgMzQqoKa2DNTMVjxAzR34iaxfWF4i22ngM/FyX/C6qmUHWJdejyf3gNU1vZyR/fDgMcuTCq835vD6MgLoL0Uyb/R0H2okT5akiDZ7VOtztQ5Js7g7RTx0VFbfTA2BlPM11BTWg1o3Sz4jp+LuMnEzCVkdScyOlPUKakoXVE3nfVEmjWP0GTe3HgTlm6hPcnYboyTEZa3bfpmQwtDmQTLU4Pu9mXnkKjyhpnSRJXrWAxucFRFGy+AANYVKWGevIwS//zpiU12UygWpSRgWsWiUrj729w0xnCesU6X7UVNGvICaCF/pXtg7ckTphzfkLwWHRTzbGxPEc6cAq1eoqf7NGxPFGEENys+xhpQj1JSSWUfG96OPmjKi7AT6+Xp6r1O0ppiZUCOzvjC0pnxvbjVIKb2KuMtNVXjPoC7/wZoSxv+t9vtwgPDl/6WacibRieT+lTCxU27uGrmbDNltB1BT+6Q29XmTEZJ5JdTUxIaamjWmBtruCDU1HEBNqWEGWkrTwyBit1ATfMnvSZN6UbDkn7BO2bIpgTZioKbMHdRU3BNhnXL6UZCM97BOkeI+I9vTAtapQAPtlCTw+B6nSZGs1rBO+RrUVMXC5zyal6+aGrMBORxcqKn8+bzrUXwTyDWsMBP5Aaxj94xkpMChyyyzGdTUYbrNQWs+Jyg6PaCm7I0I1+OhfjBjzIeLVpkr0ZqKk4itdXkrJ+Q8q+YoiZ5hqZuHV03FeVgstwKsU8u1ppDdxId1iiRQUyeUTskphHXpVZOpfjPFOcnHBtTgUYWa2rn5ma5T3n615JFOQNtZzhxqInseTWRVaw68NLkhbxSvWCSM9TExpTmsO/LB4lGVTEfvmjqMHBnFpDciZnqE128M0I4K87gQSYd1zF9MP9YpS3w2sC5OjjVy7PxJJDmAGn2skwblqXUgbiFCTWVL/p9cp8bMf7dO8Z8l9aOP/v9YTQ1/ck0lIYKaSnnCLHvaldUmW6ipcsovUSJ4sE4ZJtRUra5en5EeaD+VizVy0WRYZ8wN1NQggM/o6WSD9lsiNta1Wi7JweU+/JQdFX2yK0D7JZoK2i+ff2i/pWOCH1PFEvzUOoaaUtZsqFuJWL6134EFPyW7oP3qdE2KRH3VzHpwB+23ekJNyQlov1u1EshxVOMiHm/Bb0EhZKR6VuCnnirUVBqB9itOfZ1ZDueg/YZTqPFjofQDN489EyW88/J7TcRE0QC032HdxORw2UBN2QS033PMEnJ8isCM5gw1Jcq1QurjfsYkQ9UvdWVRuqTmwD/F1yv8/szCfGu/JD2B9pvukjPU0Ay0Fy5gHcFnqAmjeB5fo16ChsaSxZHpxr0y/nGyuqOsPI6IqzNQI7eLxaL9UxCIg4bHwl8cxzLK/IdAZoPDsfDi/lFDg73XkMktOSG8OMDPn8rWgKjGpQnoOnVIoaamIT4h8pzCOmUtP2qKYLX+J2tKHAz/m5oSGGmojtov/0/V1PjIHMn19oR1ajC63rUkJE9yiCXwU8rI1PSVmGKyqyPg9DJhUp3xNI3sj3fwS/sL1ETfvfVJea5CFE3yMNTJSitACz0WTPQo56LONaseybWjD1oognXJ5LQStKEFr9eD4q6vVdBOZ9vxikTqa0RfF2VJcmYANbXfDEB7MTwi+4YhQRScoWaspvFJw6ZOsExG6kdGwZtQU4sxk+lyZG7J9WC7QdLXwrvuKlFODnymM9H05Mu6GZSgRctej5lOFrmMojvUVCFnEbMUTKihq3aPSS3d5yhqRmWmO1gk5PDYQk1Bzbi66poyuT43syJem7tMH80yh+x4JUSJBGZRt1duSCpu8qopuzT1xcg7EUs6gzYbj0YsspTBu6Y8M0k0xK31IV2ncN5fNYg5zAWiPgKoKbaXsKhX9wQyPQyOAa2pcDgQiD4rjwE+H+D1gpU0xN0PYd1q16mxq7DEXc+aAA8HxwxNm/mD2KfrS2uyUGNHVYGaeiyrwLt6fPrP1dSA4f67dWr0mbf96Jn/YzXF/eTcDz/GR3LSbqSIjV6/0ZyJ+SCnZpowMevHmn7e8DNy6i2Bw8yZifVNXCKylaCmYiwXrD6YRj2yG5AAarIJiW4raUEuBbNgkmg44EE7OVBTB+IHiXFl7jpvuwVoJxce359Qo/dr1yWHTPaKGM3h9QVfF6Qo1glKnLUONbSXVXLeXkmw5G5QM46k+eQo9h2U3Kxdo7tFxZOCjHGwBOpmumrxG3LWZDdY9kq20a/lOIMaFPRimfG5qB/24J9qv99jnHh+F5Gjcz1Yd0lUJJNSy3TP1iLwk2zIJOo1TPWnLmOyXROoGWsauvqUkWX4W61nxXKRPuHxIdRU3ufg9x+DQtblK6wQ+zAK0VJfs5reK60TmR7dU0BEe8kilzkKRNPJMaA1VZeDIVHupytD7lOnQZs6EYiVPaGmMjG503Vqhn14fngEP6YujjyREwQ1tRnCOnW9KGfyv7n7t2ZFla0LF/5BXggoKpeiSSpnOifhDjyAJAgIKPrrd2dW1Vorvnjjq9gRs2LNveqiYhggAx359NZantjHQcs5oYLX585TfmpQkX4wdfCsD9juMDEXJA1x5YmpuVgTB4U6/oNM8avf6dTmH+L9ln+zTp1O5waGwQE/7o52r5z0fIRaaBKWnvlGpt9MsaF42KhDpYpMKTdlD+WFIRPHk4/eixxnkGO8Qu/1wTbXuZcChnF2YtGMD3n6ehIJuufCI/FLRl3i3jGD5vnA4/Mt19OFLRmQJYrrJ/VZMakvNgUyXsRcJHRVTvVG3EFl9EBS12E5XZ1MF5pZr3PJ/LZv6HbxXgLjVMdP5Bd6U3O83IBtehN1NFcaGq1IBvXqTf3ke9xJ9FhnM+gabkZsR8lFkp9qCe6z7dSnEiJD60t+gu64nPokKH+helDa0H5Un4uqC6/SLAy20Imh7cfy6MW0UUsdXp6Nn1+u0Bs+56UH+TpBxtZPRaatvmsBrR8y4rXrkXx31Qpk1A3igqYpxF4kAhBTe3HOKkSd+jypCMQwJ13xVyOxTUEEuuWQof6OTDVKJYJS71ofKEXvWH2HDszdu2VOyJ4jEcPqJ1Ngh9pPpmjUYx5L2aokn+Oq+sGUN3z+KFPC5jdz2DnpH6JTf/dTciKeq6HUtkCimX5rlLstviE/nRM/rm+qTK2St6A/frBOnzQW0M8iR924L04sCRnqjCufsU16ke9HoYXeiH7kO/RmcfKTlAo8rQDNU7m1PPRGid/TtYnH71GITMmSX9LFFgyo+Y9LUmkVqBRW8R2ytozx+pxwoZvOlKGGwuGSxEVmIh7zTanvdYZ57NtQVjsLeK1uNpfWFI9/ds0VhiY2kIFngPlKW97gXlwpXl9zRZrMlhIU86/EWU8GI/F7fwODEGO+i2oFGcnghN52ykOaiV7u3PcWPLzUZ5j3FIXa2ga94hDZJH6/vIAGN9DgsXwhU98Wa8J9jzpa6KrPEr0nEh2EGTK1PSJTswTbPFRXEfbJgExlTSsT2dZ40I31ywfozw1JsxUy07eYtxzSjuSp3pdgXsaWgNekIhkPyXIaE8TXXajJpD0JP5nyAh2ZfUzThHfFsePgwbcXIph0hO3EqHMlLXqMt1CBtopQpzpX/ZNMLf/vtvefTP0MU9N//0tM3c3oAb32drjY3d5KBav6G/MATfz0MF9KND3kJtyzAev0B10dhUTeQbGfIzO3F9dQ42RsINvffBKxAjP5QyhzzE/9CXVJDUc6+0bYZo3O5aLTjTT0+b7coZP8kx/7GlfSsJB06Kst5jleRqZEqckxj6mxH2/34YVKjoL55SM5LDqUqJMLP3bgkWS6n6yUPb4f2AK6eYj55nnA44dCvUCVywaLLhTzUS+dr/CMDpREG/3D03Z+3vzQKav7jA3Znrk16uj5xKVk5AMq5X0IeSJjDbEuSkDb88WE5+7r+0k7BDINH5gPm4NqcYktFZhsbrkKvZ/6fhxyqGMPBi481gRfNx0RaZCtWjhU2pOAv0p7InCJCIdt94spQwkFsA7ii/xg6lUPyx865XkGMvUur7+YEt9PnoQ8MrWTspY4Rt9IpC4/HZCuRwaDZN2TWXblwI4VZGpfJTlR+d0IsvJEHducUafEa8VAjk41AUMW/yRT4u82Z+S2u3/9+59iSpizCopz6GCbauyLchXUF9TPLubSBdoiWosX1JFtj3U3TXyTvjYXGdo8QSbEkZV0lpA1VOSFTBXRlB9GyKCrwpCLb5+qoS7BNvuIdZclQ4HnL68KejHhhsxxrp/Tm8Br8DIU4NJ8xcvUMdQMWDiLSXJQq5gKnrmFUigcP26XfkAZyW2oUksnaXcucmQk44EdK5sl3ZoAzR/qGQpYGX663pQX6nXOBQrWK1yiLz49Lb/cBlp5kJh1gBzbmFOvoU66E4vjKQ9+5CYApnY+l/g6D1RZ9Pj5241P4j7yJaoY6GXvKbVY7CvfaTGmjEx1mU+SIC4VGj1ygGJr+n565ghPr8tPA2peofcKxrQh78RdgvzVG859qagzD6flQbnOX77jPDclIRUytb3V6PWkfdujY0Sm7M27nTbIXovES90FELZpOCe+xBIJbrSF4+PZ+l6gIbNj5X5/MjUPtMsPpjRRQx3LvVVOwGlLkEv+wXnrJg7+IFOr5e+8n/wPGfP9ux+NpgNXQbNUHJbE7vyi3L+XAV5vN+biWDyKdNOrOuYlQG/XN75KTztkqof4RJKCoHe7WtwKHh14XLpukImBijdodCNkkWKEDa2FbgWsdV0/LnpkyB8A886rDbnUybgLtXRsk8XGBxbVBuaPraHeoP58omnMVgjoa5rn0LxKhyQN5QLaLRoLnqu5xqVmv0cd+9Y8tmlq++kGkClhJaaQxyuDpMZYxvRrszMMkaqw+ErdnoYyMpSfesm3Dpl8IeGI99d7WCOirEXvepYVH4qQYA1Z9JgPlUTWofIUj4vDmInUuSw3UB5elh+p5t6kl7N4gKHU8POfa9Sxb9M76FVlrDHDCvOm8hka2F4PqDvbXP/J1L7SkImPjEwN7MPD8ei9iGe3Rk52yXUBe9K0zBWe2vTUCGsB28ZqONhGKU/sUVuAnp9/MaV9hhbIscJ85a/w+sJb+4Lh7TvmwGYVEy/DKqe0R2TuL6b+0inyCh8ciHUDf5Cp9e+2BuB2/yLq349B+l9gqpCNEnVEc/yoYbdYgTTuoTz3mGdu/hK9yyfW4TFjWIc/H6LQpSJuodqbIdZ9leTUmhsiNBnzWKTOsI5f9/EV2yiEfspBVdLSrEXID+CSaLHBvLPNpBu03BaZyio/pnNtPELrVODHlsVJVJv6GO7tPGJpgipA18pxBsPxiUy9v8Sk7xWYwPpMY/FFKGLMS0cOmextkvQ+Z9LdokwgE2WdS2825iM+ZchY5Cl+JMzuJdXRjMHwqjacMbPlmMiLowjtZ0DdPHboPW0O89Cw01FnzAt6WeGJeWnQRo+l84DxtNyid3wateUn+far0psMB2CXs8fi5IX5SU17GwZz63EJgjVSr7rXsLsUyEi3fJZk0a8EUGK14Tx/IYokqhPuB1OAHjYnpyj5xVSntQ2hPOqSJTwbBtUN8xgJkDH6WjfMc31V/MGUVmit7/rjGs83BfR64r1j7nqPTIXu5w3Gm+LxskguRCZ39H7faZVVvBT/JFOb9fo3TO1X//73v8RUtcwY9ObHISmAHShjeungaR4wz1hKJNLSn7zZN/W4aD4nMi2HaA79u0OmZAd1pqmQqSHJPT+pJMwP60d/gbqYhyQWdJrT+Xsrope8AZcYNzz/xSlXqJVTyOLHigT002Gdz5Q7kDg6cyIt6vwCQ3ZGpiIITZpu0Gv1h8ye8hEyI15iA4qdpvkR2e1j2mnHL7C4s7i0uTKVHiUxhm6z1Fk6JNN4WVwnUJO3QpLt9oPe88hE6NNiw8zCBCCzA1lCv45CLmq3yFQiSy50+8gnqXtWFHpegAqP09fzoxQTF+132zWwrLRI4l08hR5Qu1BjN3j8MeDPud9bkIV3rDGS5DeU56412PMt6sR+vs7J0d/hFfcHZER1UGfUt8aBcX0P3A+mout9AcZ3h3lpcFcNcU1N+KFT7m2xHsnIzQQ4eqfGh2ot8uSATRT27Ibe0J+Y5dRhBLqbd/4Ppr5C9YL9SmmJV3noBZvdlYFC3Qdzjtkf1SlJ+t34FPm39Vv8N5la/c1Myfq2wDaa2tgmuxcoi1vwhGpnYZ4xbjVPH3vM4I0/R28zJJxMDx9kqjAzZCJxWUzl6LiEaq56JF7MMT9steAMD0kJSeQdqgvtyWYJ2fOD7e7O8Py5a17gjnnLTxqFBdS4NweoLzbmuZKhDrzk5gLP7zsiSWVWKtUsYwONdMO8tNgT9YcXq/O1htcPi4BWcv2F/FpYLHkNTKEbI48gqx0ddcaZxrv0TQwvb0lYqu13OX2fuyXclfOG2HDOTTJ/Ggt4hoeQJdupD+LwGDEPJVhD4sMdXxeJcoTn2sbP1zK/p+zjr+A1CiYXmVkh06eA2t6EHh5/Tnx5qWzCQ+6Qsb3GGnqeJY8fTDm7KC3J7IhMKVk56Y4di8S8Wz+Z8h4yer82oQLsr/eWuPdWK8n8gwzt3y2e71vPnkjO6idT3m2POrcNwwaUYobe0DutMR/uK8xP5Nz5nlckwQ+mzJ4ho/UemUIfOu3zaT98b/FozD/H1ILnf8eU8g8Zn/q7nzG7GTZ3KO8LbLP+1gbFtaQWOquLuOikHnm6U+EILz5EbwP+V6KVz82gDb/IBPfyMd+s3gt4FW+XS+rA5+nqrKTQzm4BF+sBjeksJAvoMw6Z4iQ8X64vZ3imBHVMnaGXW7ILhbZ6Oizaf7kR8xS+/9FYEUlXLVXopeA2UDQXzEuJhcyUtwa9WPNWuXj+3QONP90HSnFhYV57oI7q3ziCx/Gtk2R1mMbLlucIqjohLAlXbkwrfbuA9nXZEGPWySox0rcAea+HfjRukaHNoXGg0ijqzPPFJMr1yHy3qF3Mdx7qTvdFx9QoXxMtpfiRqHOSCDyVhYt5akCvd2pUA4aq9ki6PWDenBvhAx1sPo0vHfWSKM+Bhx3dIxMfAXVmfRC+oByeA4PhsEEd8ZAhTZORgRRWJanPKx7kAL2fxw/rnhQWvrZq/xdT4nVXT0tz0Ut6B2TWkZGpPRd15AdTmTX80qmnm8Qk66w7KBfr4cNhq/5BnVoIi9+M+fL/MTz1Xx2f+ruZunLvO3TLyVsF0k1VzJFvIbuvo2l8ZTlS/3w5QNENWHe37y/6nA2TIEu/IUnOHAFKb44AhdwiU9uKjXTO5wkMYRaw2DxXAeUNPJ4dPfBTZ8cFtNGCFJ7vaS1F4zOTYn1VoHxMee6+Q6ZoriKT9/2JSzZlKNMw3KzhpVQ2iQ6pj22eYL5pBKqyVBU8ZEbgRuh1apHIlvH4sRRPkJGzxiW2Vaq0U50T3L01IbHxugc0GmoB6sNpjd6vBZnkXcZDt2vxfnyKeQ6oYkNL0MslNx5157uOKTzs3GXRG6Z+Thl1+R68TT/dfz8i5YNyD6Um4PHbAT+/IZaoo+N8YnDv5/RlaRXoygZ1ZzilORn3HwHzTd74znZ62kSpXz9ACw2Zsh5GTNz4w4P+vDacA2OS/2Bqtzs2vrsJUaeUHR5XhW9DYJ7GPPkonxrUcOoHdKX1hexPyRvszwqZunlaQLrzdQCd7NEb6kkbk3et/WTKRZ38kzq1EH+3bxn3Dxmf+ru93yXY5Oid1rYf+8eXqqTVpYHcFzDPeNpxpNWtoTC0o0eSaFeIlHu/JSjrO+pM98V84z/fPBQX0WVJ27OehnEcw/OZBH66SQSgCz3ip/l5QFI7YkCtjZxAGQ8BF6XXqR/RVgnmmwzzHC+jtzp8VDzu+icW2acSdWKRraA2M4uL8w518lWqKnTjQ/VjFCqVOvEZ27ofYr5xrL1EHwIfQn9LMG+1MPXtV1kIz2VNSGSV2Ho32UaAVxysmS00jkTqGcfB/XnB+9E8zHPzerSg4x6oM5w4zb0S0dtVt4/rJ0Y6zY1a+ugVm84kcTqNIVf8tPYjsVw/lnn0evriosH9RZCxuz1p8BmZMv01tmliI1NZjzplPbKGeGKFTNk2HcHsyoF5Qd8FREonZijqjqtFq5zMupYD9aYgQ7KEeckZMHn9xZT7SeKR8OKqxm85nPosFMxrfzF1LNIOdW6n4bceJgMYco46Zq6Qsdqld9DnxoN45SCqf5Cp5fp36/35DQq1/OO//yWmgs07g+Ke2CQ9nuaKco75GvOAE/nxe3HsqRxgnW7QkpCosguestbZQLagAZdkR9SZ+oN1PqM9trmFzPXUuGGeKUoI/Fh6VybN5thmHwJx0Kvlf41viTHUN3Ga515wCv1YKtb50XRItHGxTZIPHh+s88mPvm9FpHV7RK+1mFssPn09kXYP+QhFnqsk0U+eSvUz94K23ph4PxoyHyzLAO/vhXnLShSZSgs/gKpT0A7tFq5JT/WRh0Fx177VR45I4vuZg4airqaNOz1TqAMTemWDXk7lUXfqaZYPm89dEsu9f6HrAydg3lwZXHxWXMybEi+j9xVdkvZH9IZ7axqv4qY5wUKM+TE80grkzwr1OAmfF9I2LQ97foe6k1yakYR/zR0KssF3zBKZKtNpX6FlikwpxzYnnXvnkLmq8WEVrBtSbK5f0KUPMlW1+P5ygd5yd4aGuWDg9deP3QsO4rSu+C+mtgSZslmGv9+JVwHZMtSp3al/ENcPmz/JlLj53Y5awj+k3+/vZmq5yzLIs7NNkhM3SMrMudSQreyIRJcHMjUvZAUyE7CNBU9vpHb+3kC1VJCpT4g68z6+OShY5fppeCINercggmw2rf1AAlV6O2xRB4avw+KRJyqdlUoMj8vUhmdbX8Hcgkw9Lp7NJXyM+aMuxQhq2pxIclgEeAWZiPAggcWij7cX6dEwD1BysyOX7JuvQgW5e0ER76Z1vWf8je0m8KFdXFUuOcwwDwl35kPmf/csbkpXpeHB4KC8wZpYx8V2JM8H+aLOfFBXUWtH2q0lA9h5jjozrLBGbBppD8PtC1x0iX3MY52ButsOBosvcB/pYTRl6DwBjxcyh/dvNke4s6OL+cxlAb3dZiXYBTLlvgU9JnP5zsM239SccyrFkWxDYQTVuA6+e+E3AbEPCQfaY4WMbJfJhfh/MbQiDXHUEvOS2k6vE7vm3LmmjoQp7gPI6Y35CkXpJ1M77/SLKW/j9mDM5qhjb2gDckx2OShV9yDAVX9Up9bc75ha/FumxP8lptxge4NePFtcYsqWqIDSPGDg2YmLV4eop7WRE6jbyGWx2ns95R/GGr3XNmDJ+k4UetS6LzQXxSXJq0YmPnflBM8OkKntslKorJ2/kJ1mjh+zI6dSo5CRucEL/GipE5lWDXqn3rJslgQl5g/24U/wYKcTSdNZOdIWlksoQsfy4+CKzAQ3nkL9vh1Zcp17Muaf4wCP9GT68TlH5sdb4MHLFlQWc1Me2nhLDx7Feo+MZ3eF7m7LL9y/+ooZ82rbk1vIfeBZHAKSjAQZgqeqQ9Gc0Mu5BumpKco7wBOBS7wSGXG3jAe25ZGpze3TU2nuz+E5ysDF7TTH92srB/w+ULeiKOfgP5jy0nIdE69BHTq0Z2Sq59WebNiA3u++HojXE9Qpce/+ZAo+h/ZCJBp+Ybvco1ecb545WTF8vQvfNV57h0xlufaAozX8YupcfwbQrvBkzmNcmWR9nuat61nDnI+MTJ34TwbKW3sQBwJR+YNMbYTNb5j6jzUW/90+ir/d+/lX6O4lequveO0Vv4EKmHE8cdFsvWzo0F32kHkG6hDb7nv6Jps1FIODdf0lcDLl5svPXw+b5eJEwTqdL/oQ6uDgc7FIqUIl8JG5Teb4yYExha4F9QT5xprWFyWFRPuVOtX5u+1Hf/UBmo0UQmvsQy79hAp6ryBbYF4zLRJ5t/1Id7akQCvmRz9Sz3uZrtfY3jP9YmKDGvD+vtfRhebeqH5kL6c9aMazC9na2XHR+/SRqe0YP5myodw2pGqOI2Sp4HNJzlBntSHWoK726PUeBr5upADvzwBgaRhjHjTlIwf5STRIYvS7hgoPZOqF3xqLAciFWnJwgKeWI4PdE/OmDZ8S5OKEbXpUnjE5pS7qjJOgzjQSMnUX3DdYswSZMooNEFPXvqCep3zE2chUEiVf0PQ7MrgM9JKcl+gVNaGrmVfFcU+u88lbctrEVIHXV1phgC15P5l3qVuVGHetB93aoHcM8JMRx15lYN+aCh3mLP6TTEm/2+OFX/6P9lFIH2TqYaQWS87FtVRkrSkhHx8nlvD5saH5Er1P13+xbq9g39BY71aQqQYyZYrIhDFine+fM2BRHpKcVgkE8Axzn6XreSBR7pChDri2Q5Ln5PW4lg+hk5wA03OJXi7MYhm9WoZ5Tpsyfb25BOjlgpClLAh6OiZHAfpwYXLpMCt6arUxMrVtjyT1Whe93SzqYCAbk0T9tBVr9uVdqLy7StLPFpmydluAYRPsuERJZYl6iv9BBpUVej9/W5LtjLyh1Oc+iy5XVtJmG2hQtSfgUh1ISb9vvL9mG4Ifjw0xaepNTJbIWwy8W9LlgptBl+uANcGext/wO4BaE/H7WJaoy/0emTqmi19MmTbqjDVM3o9jYo+ujb5B3XE952y8Doglo07JjddMM6RW8X8yVRI9J7WvfeD46pGpj4pMhuRT/dApF56og99qGIBo5tP3FFUzCSevOlB2Z2TutGxNchCFDFTnUXFubjZ/kKkl97s9XnjxHzI3af3/Vy7/3zO137wv0M8ky4+GlxUrtTyW0FX9yU9ohExtX/0O7gLW7Wgm7Eu6MJcitN9i2p0wRqYeNTeiV7KxjjcV1mlmTHnm+/D9tCW8RMvzZoSKzmwurvS/5mEgc6/ihLpwlL48PTX9FtpEQ6aaK7bJUjLx/XoR+sn8wTe0kzIemlQxWZoQ1KH+KBFgbHPgkoezk2ij1B1qRGFwkaEh81GMenFvL0cuckx/pPsPmpzuvdux5LGXRarH5xHz235FjNRzcpK6mzdgjvJZ3HXoPdEQqdAkO2DJ7YKvwzfe32tEvuJvh/nxW22xRvCFzkWB9Slpe+Ik1Pk1HjevfkD3bq/AfaEig5mI3nh8DQz2H9QdOBrrgDjjpENsgUxsDdSZ9K69QRc/PeetASsDr30+YBP4xZS5Ql0ihxueL/jIFFvtRjze1sx1s6b5wdT+iz95sEOm8k87gFUMyNRfOvX/y9RjHDLYK2XFvKzHsPrnmOI3vxufWv1bptb/S0w1dneGLqOYV1b3q6kYdc+gPGQnEn2PyFTgNTt4sQ/mpfX6m9NnfBQhd56Yl5rBE2l23mKdv9zBTyqCOpNIogdMqZApysppblM0IgMw9UH0X4nGdxN1bFmhN2QS5p/ryplDRx2Li4cPF9C7JHlYcPWQxNwiKOlTPvLQc7rJoln4bSjM1T1UTnBg8Yv7iNSkxhPuJuabRLsj8zRVHWg06cjS0vd7KgBnQ2EfdiTavWGkq837Df19JjLreM8uRPWzF/TKyfeT1Qprgv6Vj9BKDTLBx/6FXq6bGdQz0+GS+oC6k67QK/bzQGfR8fjJabrgNlDNbIeLwpoAdfOAwGuRIWO2iDVktZjWVngc6sjHR6b4Of2AtYpqJI0gU6vbffjBlOM1hkpudPiA8kVN9E6Dht/yDs/XFnM8P/iuL2RuIFPKpa59pzzGDXGztsJ89sCfHBX/Kk8hQa8Xd08fNltNJfe18AT7FU/Xm5h6LT4/mXJfpPmTTC044TdMrf89jWL5v8RU99ieIe9ri6T5aZAVdg0KGLbhiaRPcYne5lnK8OCxaca5h0x583oJ7RWZiN7dnqfudfPCooqxKdZcbpp71HswrDufRN3UbzcXsA23G89maaSirh2xpUJnxei1whDzUZe/5zB89xaLVhLm7rIq8f3vbUiS96ZE3TgyDu5iaPqJ1Hkl7X3YQ305HfyYEBe9o+M8oZqXhp+8Wry/mRkgQyhnfuK1XEM/bmRBo2cyFxdc3lNzb/xkyhbGd0w6tR4g03Y+Sdcb1En/IR+gvBVAInGaS/Wk6O1q6+qw5Dnlx+x5xhpSaLqfyJfdhfovbg33sHdYqle+SbmQ30OeqUCSrbSX6EVBphQpaJh77dLpmcXIiJ4KtQ9uITZECT6vad0vVjI926jka91HILXZEAgqZIouZvj6u6l9r9jrP5mS7bb23ZuDpOh1UoJaUWTGkVNk8BP2QIfmSTzhiExJEjJFvEXNAdpIk9ye7Q2oTvGu3uUf1anfP7ly8+9uv/9zK93/rzKVmH4K5UIxuUSbSaMi+3kBbdOHXLrYRCV13sjU/SlgPlDa74Uam+USdYmid1MO6N0Mv3tBJwjYhoQ1ep9DWbrAZM8nyfAuR+q+kalumNZitHfUtVOPzBSj6bPEeGA+oo9sBk2TY5677hlQEuD7H5IbcEkBSk7JE/NLWTkmSb8iMjOP4h3UXH0gCbt9eFoL5xZarkOmpE9xobwr2lDd5CNJqmm8KKBbE72sL6N3XI0N3T0I3q+2Fn2rz94BWXdGD4XbeVz6TLlpnvtI4bWvUJfOIupm6zMJhrnn+PFaQEaOc/aC4pDq6AVrN0Zv6K/hNf/i8esSvaG4lHfQNeBwaUH20xh1WIA8eTnny5Ap7bT7xVTioWP76gnq1PvYM+97RJ060GQE/dTVnOdeVj+Z0rMz6pShT33l+WqEbX34pVNH4pag5+UvnRI0rQNzdXwSZ7fUFJLC8FOnfjA19+43UK9Iumv74p9k6vfPht/8Cyle+W8ytfm7903y8GvP2dzk4q0nlQpviHf0esbU77ZGpuRu2n+hLzFfcBTb7JKxJbzWqDPp4VaMVD6/B+h8rOtJmGIbTMweoD9N66n0tdJT+4TMNbpikyiTkSnHBQ+afef7UTfzGnqfZxKwXWP5adgTk2ptA9DI84DF2yuyG225L9QLy+DitVPkVL2jF82w0GKb/7iYg1S/gQc9GiS9TvcXHy4WsKd84KJSZSVdsbcB2WMt+9GBySXdPzcDME4SmcnsNxBlW/dw/1oeS09TX/khuSgwnBSHRblMAtoIS/R2i61D4lBDnd2/jy8o30QnyZ6/B7Q8bFeQj7XjJ+WBqJQdpj05VR5160unPpibewcLI6HvqWdMZYmEOkWuH/SJfzH1isMB6M5AptzHWfnB1D5rUFfkUgPSlKufTLnPFvNS9xQwfwllTTzl1pSEZFoJB5ohg/Z8bRJGaQe7fdVyzmehyeTyvbdgKsvJJR4SZFa9XkHl5cqHaxdJf5Cp1W8frSr9Q9Yk/t1MOU8jgeZWmiwp7n2g1Hxwh755hSxRKmTqes+30JyDaV+lsIjpWkGmnjPUmZgSZOpYbLGNijrW9XjmA13vACDzse4nQcRjnllzAzR1Z5P4fkevGCwlF4aPjXkrDDAf7TxDQl04WCSCEdtkcJMcqIs+8KM5p6AO+OcPdEfD4NLgvr/Q7+ciw3DlKIuHAZlamJsadXavc/HNw/u7tRfUJb3EvNVHXI4M+zrcDxsZW3Mso3c9Z8iQsRDJD6Zm/rmDbnNEpuIEvadykQjkdERGFIr5iFM3a+gL3ubSkhQinQfdAPfxqnHp9fAJaPiY1rJkX4ekns8plIubLVSnF76/dj3+h04pdxu92a1ITRKRzwi75xeZ6FqxJEG76mEnsd53k1enkNdGe4N91WrOkfwVENdGhgxDRK+X79KYXPjPG9RXNa19PyFTwqsqwHqffzHV2LMnfop9y7mZnSjEP1QtyFU4MTrH138xtT/nle8N7PgnmVr/9slk239Kv9/fzNTr+06gz3cmi2tdUpVBNHPob/fQj/pg0qk2mwML42l/vXkR0N4hmKegR6Z025vm92EbzW4Xh8WZhd7NF2IHmqH1WDIWQUNPBzZgxj9YXOzz35FaPepQdkamkjVXlFTbvDcwPD7oPW1A72RtLw6UGy3wU2cbxPQQciM81LnBIpH7xoiSiLopidSP99Knp2MR1ZA1jc6lifBF3chGE+p7hnlrw8iFNluioa5gckj3AVzoLjj30Nz5JWep8wzbeBM9oR11z4/HaTzJkpGpe7xHL6cB5qNw5ayg2+6QKe6CNSFX/R7K60Fj6c3fAc3WmC/LMbC55HJlMk3O0RxqckKmTq43Uk52sc03w6QTum6SL0WmKIzI1FqLSxKfZz0cX1lP3A9FpuIlfcN2XqPXo3wC5P5t36CcY/R6b1gHhOvb10+d6gYxn/4YDBlN8Xz79TTJOfg8QXtT9H6zaiWT8Zk0oJjBL6YWF2Rqe9pWxN2sa/EPMrWRfjfmK/9D5ib93UwRfRkD80rTj1/VRlSsW5PBgyuRKWIiUwNvzKGb+rESIZj2CaL+AlgnYx46VvuGNmbXQQ8yMsV/0LvpxrRfBJM8Fts3vqRZ5gzQngSLpfMH6touLwEe95lPYk/z8PrBdoPeaZqvt+qZQvfTfhP3sQtIxA58QF+z8xte9sXwo2rSyeXgzFGnFpREQ3nv6foZPaC4H3SGeaYAGlHFgG62PJB46H3U1XukQpOFW2RuAwE1yqyD2vos0ftdnWn+rtNONcIjkbbhVLog8R7yJnVI1A34mvVMhMzpbJYI6TQ3S9p0wA6N5if0eTfpdr5dwH0nTWtlOPSGznw5g9wF9IqX+R7zYk7voLiYjyD7rFUiucMIturUxKUfNSdW+PnJlKdeOpkMwu4NmnOsp+d4tEDqW/UCa5oE7B2nvJSkE1Pe7sG5Bo1zwkl3/NT3uGaOdUJmn0XSwm4ut8xzrEQmWRA2QOkXjxNrpRBBci+wb+YVMp0e/yBTIsf/n239P5ja/UP6KP6N1N/D1OgeY6iOK9NPJX3TK58zn0G2bkKSuItjTmm8mUFrTX3DHecBTSNuAXkqo85sVtN+4dTpAMUAmQrcae2GMT37ZsF5fnrggpyeQtSFMmssFoUyMnXbyA62OeqTtLh+cxoc0Vu1h2kvZmYShZoib0GbznwuPmYB0Hpkb3g4G8OPy3IfUCiQ8dybKVyyUXaY18ysgvvZ0VlyMrF1FXGgQ3GLKRc9CRdTy38f4ZGft5NXzIFqdvf8wZTt9plCds6yhUo7uJjXZNRJp1J3UKhrm4vhhV5Ot45LaC697ae3fBpztt5PYA5Fpkrxo1I7x++j8ZGpeM1jfrL7twTtcLa5aD3DmuP7q/w/mRKW1RvMvJ/2WJl0CpZCD5o2/8XUaS28QD0yzE8PvTVJGFxfQI/CL6bC8f4CEt6RqVhQL2SME9RBI0CdsoZpN4Nb28Jhe0X1uguqRNYPZErtP3i9w4CMDQvrAnQ5q9A7fv+kTk3T+X7H1D9kHsXfzZSyRaayujL9RB+Ni2Lv5QxyyJApja9zKijRDL0TByS6e8jUXzr1mjHfj7cZMhXp2RNeV8HxU2GGeeh+MpGp6uT5UVcgU+026qG9byw/UVv0igMzkalBQ6acWXGhqWMgU/0WvefuTGR61ksT8sccdfC84U1KjtsXPMrKINGcoLfjp+dFVfpTYan6+jS0jkgFQ//U0Qs+viYNckmHV+GgSeR8gl612B6gUsytH5n5aNISnCd0y3ZJjNR0FFLvjg1066vLEuvkKzROVBmK68lmUbnB+wE+W8JDXNkk9ZfIiOByT6iCpUYS/rBTKYSGAE8UVz9NyVek+S6T8HqTbl2UX0ztDz3mHaF9qqTa3d+w+9rIhJWjd9tvqx6IjQXLbTZr6QdTpr3D/DR2mklmr3AAs/w+OAhjHci4R6bkeovvL0vxQipphzo4c2sfTDPF6zf3X0xpYSuTFtwG9hcXmSppq5Aq137qlJPof1SnBPF3Y777f3X7kf9uH8XfPT4lHCMozJ1J0td8YyrXmXmDzNYDLrpkyNQjR6bu+tnhUqPfm/QokwV0coQ61cuYh7Z7gm3smaDXuVfolcY2N9FJ8R56RZG/UIf4HVT21yJRcEKmPm1jw6A26P1WoXehXMdW0H5l9J7D0pOodZJNeK4umNcEOzDpqa8HYGmJeam7IdNJ6KO32igKiwvn3tCPg0w9P3edxLOxUOmrlDToHgb1kyz3gXZfDrUtsbckpvqo0tUDdemVvZfsB1NDO+Ux1UOmvDsyNA6Y1wrhi4wcg2kNJHXQ66aGxSXv5eRVl+jIip2icqniuwrt1j4P/WjbJI71gqdyiV72SWIb85a2L6ldz1CnDirqyB2eyg+m/tIpl42oM0st7JCxFTKlnnWJBPNqgP3sjkxdnppKxH2COsV7D855NCkQAsiY9ro9mDtX4gspotUdyO6Lecvk1grxy2sL+9W5ndaGNBKJdauGg/RC5liI3u8hh1fYLy4l5zX3iP+DTC3Wv1uTSP4hfRR/d7+fYb1PcF/ZBpdWtJMVt2puUECCTOkX9H5WEkmQWZ3DJVGITFEHdap2HN+PjFuRU0V4YxvNC4ekn6mPQTZFA4Yk80hcLoOYGh7XwdOiFkmO0xzcw3faf/0CPklkcR/T92mzgqyQkGlNQ6YyUTagagdk1oRSpW/vPUC5POlc4oj4++fGWYJmQxU/8WZYennlXcJAvjpJyyMy9VyPKvTaCfPWXODMiTkF+oHOGQrnKNODyTXAXHSnxmLxEve36/YBPf92/XT1/kqU3039dreTTaLNc9orIK0FuK9jiyWxiJ9XmvsNtPudypLF7S7T9W7LQ+1+p3kgEeatxfKMuit+kMlH6uV0vhoysLQadWI56jJ5XycvF5vIyCtCnSnfuw4MzvvFVCvdBzjKW2TK01r1h079xZRrj9OY8cLqwRCuj2kkOY7J2WnvcIC2Jj906q88pdwure9e2bRfxXPaH90Za+aZ095lw2l3hoO3KhmIyR9lain9bh6F8g+ZR/F369RccU7QyK3BxYeX3itiP16heEDAkuwY5XQT+NiG9TnmJUnDNj2THAFatkHvl69RZ/rBaeCp8zaXeNK09iPmDXi8b5j5dVeJaXpBr/X0GpNLC/ZtaGaWFjzOvU+ip/ON6WPWiVCHronpe0Dv9JqVOtzHAJm9fQOFVlXdw3C46/j7E/R2dXFExg8bzEr2fVfSl+kwaBNb41JMFgq9c40KrespXPwkBM/fHglk2XtOQknNJGp+jQZrSLVgtiq8+H3y3TzgPtxckj5WhUj33+UcHvOFxaVQ4OudfubRK14tlibhPqc7p2vg5S1UP16LskQ7d8vBa37E4/pn8rYp1gh26NArVmf8fu7HX0x5Zow6FVsuMmMYv3QqEYUnWN6nY3BMnsjA2L6QiXlNHNghU+oCz1cdF8/nl0+sPCoyddxKD+YZvBoTLwzzH0y5JksVwi+0BnR13frO22hEkvbIlK33017OJerWzJ2dYdtv/rxOrfjf6JTA/UP2ePm7meKGZYj5KDRYPHrpRbmv8ys8mhqZksxlTr8uJwG72w6Lxnqv0v3cF6B8nDEPfdn+Qs+UNFCars2lyIFCr65pQFlP+wjd7mVA6Qrz1tB0JpcsL9N41JG3IPN6j0s+zAuowzYivJ5YqqPB8UT6eZjIFDOQ2Z3OK3TTZR10bItM2SLq0Bg6G3h1PTIF+qekzdQaM9JoXLwdvzINquYIpXvAvPVtmEovz+MOHpI2Y6fbmPFUCrP6B1NWGdzGvX/gKsjYwSXR5YAMfUI2Q4YH1CV/vufpqztz0A1bC/NiioyMilNDL8Wqn5aXXKKruvuiLgEyRac+CU+vRcyfPurc7Y0149J9MjjQEr2XGK1lYn3CqS9cQ+/2dZoLsYv2CbI2dsw9NSlPXAmZ+cHU4T49o8CzBlB2IzKUzqd+w8uka+764Xul38Qkr4Q72A9kxjPP+k+miLhoidv6yNTLXz1A8a3a9578L6bIdl1ybqQd/yRT68Vv5lEI/7nJy/9SX7rScCEMQTAxlaeqosbyFYZlGrBozS0vtNsiU3fx4bD0efyqlNyYAOxroM6sJPRuYcrVMPiGzcXCduq3e/A6FFbrcukYBgEV38cn3G+cyaIbQaZW0sWEtlQxT82uyBQrIhGGlhno7dZfnlbTfg5F+va4eFYFMn1w5w5qfq378enqqbS/bqY1kTZhyXp2nx4rVRfAhFhj8Q32Mv2O+REqPlT8dEmJSjPDkKHyUokLIHuP9FrXD8irYuH/YEqdsxLKPAEunaceT/3rBnWwMZARLAw8zaT3F54zQO/67JCRzYmgroW6SiKvl6d9eskHyoSf1kwmXkNByUR4XmXUuYuJ34+6azMw5wrmnUJMZXJ+U9SpU41MODYycTp8nkCXfcc8O9d/MiW/EvSGfzFV3mc96F94MEd/IVOFjkzJ5ILe73YWYxIckxyOzQ7PN9ynTOarVQ3yl284VyCxSHwXmZJHe3relKJKxLrOUtDuYoleVFyOf5CpzfI3Y74C/z/aR8E+UQjMnBl+5AQar6TscoWXf0OmHm9kyooY6kIdIlMy/1Xo1uR+MpVuXtjGfBHrdiFjJo9WPSfTj9FoUI4Xl0uajwL0YdYtlPHXZMn4KUp6E00TqqzE98/sfUAXEbfEvHJGpqUAdWEOgQbNbe9xETkoMj0+oyd0TqX76UfA3/+uozU8R4n4UfxGpgKFFehVfQ2P865EnwflAEwKFZJUZ6bQW7/dQrfzp6cerLKGvn32kyl74Ob9fvc9l9BpBrD0OEx5yDfQ6yq65Uc6m8aoi+gLQ/UxOeQJa4Dicg94PLdHLpY3wNOa1h/I3AGZ29f7kq6DaAntIbRY7EzjeSQcfjFVRppEdhbtwT4fpzxUo3fjea2Fo2+gTr22v3RK36/Q623VViHZYYe69Zr2Obo/nioRP6sOVBbja6VTgx9M2fvqF1Mw39Ww9wXUqb+Y+kunKHToDaHDfEWPq59MeYs4+pNMSavfjPkKwj9kj5e/m6m66QLotmi2ktl5lSs7Wbrilz8LMLPXxws9Um4D3Yk6fiydsE1L3VuA1/hEnZodkCkHWA2PdWj7iV4wmdpKqcFdMl0u+h55oPto2U55xGSxmhfT3soS6pSi4PutaX8+mXtjG2xGg6VDvR/pkxNVqDcj6pRUMYk2O8xjhSLpJN4X+PuvL7aCauYRbMOFm1PBiQq4Xy6aH8v6XaLR7UJhMAjhot3cl+m7fMwhffgb5g+Pd0ktY1th0b8uiD3APN8vn0cGz68HftKdkKH36byBcmFayPwe78dKHGRmezG56Gh9Ayp5pIKiC49ccrZynhoGGaFYVhaJXmvMW652XkC32aF3TNoCqEiSG6j4Jfnu2l5JZDyh7hCR/tKpdjZrwGibzv+/mdrxyJRxG/B895Sq5JYhU0RYPsgPpg6HVQbkQx6cZ4h4/fPuU8PW4hrO23EqT66WUIGZtnjcPaMXDImQAjktSv8PM7XiNr8Z8xUWi38NUP1313r83fulFywANrcNkgxhayrzvLlCH+6QKciQKUF+b6AxV46fkGTSiUcmwP2aoc4chyKg+wV6oYZLbD9KLGzDyhY0eB4z1CnuGpi05VkL7GWZfno0vJLyu9j8MeabKPcv0KvxXkDTEINF3LQ2/nJG71Zfbx5L8jm2PVJ3LTTZRkevSQuFPpPtCl5ttOfiUN3ldCtEd2gWK42k/usjUo0bKTz0N/GTu4+M88diA8HF3JCTcMhy2l248gdT1hbsy97bEgbMeYEf29eip6/Tcg2PU4+69FG9nu6d6AN1Z5osZQXWgNdhU8Lzw44suXTySNHgvOGhiJgXHe2b073ZCVBEa8tPYPU1KYefBXTYYt6p5q340/sV5EHgvIgD8jBWDSge64hze+sjWU9ez8hPDw7WYiKT9WfofuiUpw5TXzmZdbDNVg/UvX0TkH2Bee0v7+fpMeqgZg2PH0zB8qmOZG9Mz5v6qHj8zaFODRSZsvZh6buVfPyTTAncb8Z8heU/5Hm+f3dferqKfKjSx9RXvVF5JZSmvZUXzfT8JQ+Zel7fa7ifXIfEvYNMYQEWMG9skIntDZkavh16qffO9uNzWUi0bGIV+tc03uMkyJQ0zxqoxdj0o8vby+lHFk1oDAnffzlgHdeu/gIZRp2MNi7qxCwUj5BvBWSqazlkZH9s0aulGpc+csxLGWxW0FFhz2LRQKY+rzqHoWmRKcXcifT6QZ1idkfwfvu9RFfKYwWXnq39E99lMSX+u4TKSQXO8JxbvD+zcwFlGQCJ0Js2NHxna6g5E5kKKsx/1N2M0KoL04/nn8KkpzMy+JzLRz8q5XykTd69ods76G1X9++F3tyNAKWjWX6aOnv8/Fl4A3uW1wScA+pIcvh0P5kqHqgzZzo0sIuqznfCKu2JWE0M8UtkSmg0mbxboQOtMX4x5bTCE3Sbrzj3puNfaWu3N7Bu03iVvm0lYh+rB6irV8O8zxeZGoWhgn2to/fjJi9YZlXykyn/GPV/kKmF8Ju188LyX8NTm//uWo+/2fttv44PTbzVuVgbxVw5KvwFM/cYkPih1xd6PztryMOVQ6Ly/ZUpfbMF3AeGOvWRMS+ET6eCEtY2SbTYk2jvjCoMt5PLUqh5lb77dwOFkaNOmcXUF93GBnRBPM2jeHnmtBYDr8dUZOpw+fbUPOcH6PWz58eYSURqLpwGXtuLxiW7EJmq9aUIw3qz91Njg/yk7RuZOp+RKfPp8nQhTc/wXs33XCqyr0THzWOBGsStWJhl74COB45h/skWxFiMr8veXh3v0D4/DhfzGjI1/yCzrd+jV42o19BmWsNYPVWTpLX0xc+z3zDIL+ToJ9Jp7Ol8k72wBtRTXlyiF14F6HgL8YZesCwL9QdTJMpq4mxuiUiU1+onU95gNdOsxraBrXRA72dNz+2wGDJ1OAWYt64nUSLNsnoCTZ/I4GmWygRtZgvECyrOmRcqkO+o3cDIpnkVfzG11H4x5dw/cY+611ZAygYZXXqYXJToHsOhFZCp7/LY/EGmlr97RrYg/o+u9agbx4N2e5iYmoumYgsl6lR/RqZmDurUWcO6nSV3ZMqukKnN2RGAndCDJPnbA9p+pnxye1vTM9BQF25P8wilVbgsXuxKlVo512KbNUzMPydkigWl8aPfL9IjZCq7RQI0pzd6z1uE3uvAmgMwjZv2kv74PM3uG9Q5l2gskaf9yReUiVDuP3uSniRkii+cHArLVLlUltyRintVgbs56dhnWlfsZF8BznosMr9xt0C3e8ZgmJ0Fzh6GOexfHjLVz3SHi8wU896hJSJUygd1td+hV/X64wuyzjbx83fI1HG9LGBILkcS+wM0dMmQqeds2uu5q7yYlssjB6/+g/nrPPXpsNa9gj3MsM1XD2TqL52yHwyZelzFn0wdtXtH3Ep49j+Y2j6FB/POdiORl39/gnnU0evV1lMhQjT1EyY+MvX5xkAWgXuDnXt9MEez0VtW9P4Aczs2nOtozUh6K2Egb47o/fgpX/3QKYPDPKW8l39Sp8Tf7fEirP495Pvf7aP4m5nKt8SDKj7qLHnItaTsleAnUxG/Q6b8JTI1QO+Q9BkWMp1dtsiUvp2eG1giUyudlFCgJcQMv0em9lyDeShPXBYt1qVCb2v0fvd884upMwsMeIkiMtlNz0Q7a2+83lgaJNU59FrXUKTwikPUqdzmeCrHyxoa/6axtKzvEkVNE6Gx0x0XHZ7IVOgYOZTZFZm6PD7oHTcjgYG9937k3vYiXcPzC9d6Suf2dmvS/bIrfng/WzNf5v7Cuhy97tdhkVuhN73B9IyBr2eSeBDwfmX3/YLiIxtcBO+9Qp3+fIfnaXFA3bTGhvKrboDCGZHBL4+6/ZlP+x1GJXpHM/bw/K12haNwxTZdXxOeeP00HnXfVhy0ITI1E7QadtbmyTm9lGKurK9PIIOPTJ3m6NVW5wR1qVQfxLlWukxkhkzJ7FtxnjuNRP3FlP1ZoDfUTsjUNbQqsLbGL536iyn99UDd+0un+A51ykrcksD+/Ud1arX5zTwKYf0P6aP4u73fgzEXHlas+3Gg1o2ynplnqC9bZCqfHWPqLdH7Pd8jMtWfkKm/xnzrbnomNhcjUxeCmb16d8jUvC5EShzlF1PlJcA21SBTbfTENtrWmDcSTkGdssPpWaXSXqW9sBTg3unIlFuj90pog0wdTc9PP6M/Uu6e1fDSp/3Pzy4ypafbJbxOzo7F5ohMZZGRoRctVBan291IzRUQKCMfdYxMY7hz7vGGs/takhM/bBUa2/4d2CYS2A+mxJzlkM3AYenVmuYe0SVe/73HGrCjyNizJgN02sxgcSZ6MvWiGpnq8wOXrjkoaTCQHqqE4OeLT5gvVTaNZ1V0eu7HHc/XfesK9HFD7+VWLU8uIno5+4tMuXKF3m1NaA3aQngyKHm9IdhmUYfsERnJb+j9DhoyuKMa6lplPmWiVuj9tNpFJstPbP5gat8IqGPasOJJfA4xP7XPxv/BFGyQKXouUcfWRTz+9H6cjzrlPZZ/kqnN/932/oOpzT9lHsXfrFN2WwPW9R0ypTbLQJldL2fI7KXPpe03iunMneaN+6ZDknEztWnXX0CVTnu4tKdpTquN+aSyYgu9noW64B2kA9y5lcsS31QUelljHnpssO7/P9y9y5KqyhqufUE2RMVTk0OSAgryQYLQA1HBBAHB49Xvj7LGWnNF7PhHZ1Ts8c/VWVGhVeWoycPzvkkeYr1DpjxlhJ7ilLHkMsIspQzaERTBci0k9xT7y/oGGl7DokeSsj9D7X5dXOAa+ciUC/j7MTqKUM9zhYVei0y9nP0JTlMweFxlbkdbGBG4DwyFx85JHdGDd79BcN9MCDvvHJnetEUObRCM2Yepdemc4Mp89FRe4uczbWcC2HA2QqRl+PUrFjsoNGvDw1mOfU6xMGueTG/Fk+0yy2jCTh1ckwQ9driegV77sfemYtivJk/8vPNikML2mOA17dnoKWWCTKlsiEzp/hRIm4yx/4S7X54a8+AKq64f59NttOvudmjAzjRkSEjNJYGqX2M4fpYcXjm2vCsdHz6eckzbHJGzQ0uQTjUydcuNjoxnwTdT7kCZPol1iEOQa/TUT/ep5e/OyB7/W/ejeD5CgLbs91cYDUVZcx9ZCtV4woRwM0NP2eVjDpe7tRXidobXyCYXJoBdGD1lYBOj8iTkcPZP/2HqHK3gcp666L3+fF8tlGpkdIXX3CXFa9TI/F9MaU9kKuiw058Ag19U9PvztehKuDtjj0TeFpmaleIFvdMhU3ziTpHxSoTbfasgo6c8pdeZdIR6+DJYaKmvjmptpkLrE4UlD/YeUX14aSBdDsckKJvjSFu2JIOcuWOyEa93Wd22+yPcMu6w8AgeMuT152nZNXpJf6oRvQEy0z2WG5YsBBezJ/ob2m21YvGzX4uv3MUW6mXb75ehIVOluXhC+xz1WdBUllSSkSnL2f/KfrsjMvKV/VxHw+z2sGaXb09pDJka3WxkKOyQKesw/c5+G4Vif5qT2ZKcDocaNm8ouRs+I4Nwu0xhvXtdCBgaegpapYAVpjrmyUbdETN3OVjlGZlL18aTpGYQgn15cMHNhmHxc0zNhcnvnvku//s/6d/ElKG1DtyOkSnEOtkVWjxb7uEyu6On0ocY0e1O+sUU6ftMuON4H29bZOJr3K/0Hhyy68xm8eZ5HtHBEuiHqfjyQqay6wM9Zd02QmyRc0pVCZnKnWPPZIJMXbk4gsspWgvxu19L/84yDZpz5ArhbCJ0NLBYCZnCTexvZ2VKw0E1gXO5lIVP9kvP7Ai5djVYJN3dmnZrS4UqkGUhMft5EbNArWA/FkaECc2x1owLZr1z5Y+ZLa+3slrvnCN66+KQkO+RoZkpjOF+0ZChveFFVNXCFiqPYTYdrF9LOqwWJ+AwWbEoxNsPnb8XLVyDOXrMyN4WdTMJmbrYmAXXe7wH5MfZHvQkvDB3aMXPD1P4Vyqx76TomcxvLiAV7yv32vm1IAeuNGDYV8x6X55aSy4yKGm/mLJtt4JVbJXM0Yzpt6c02cb3GyP8+a/uxj+eAu8Z1WS6N8/4fvXCQMqRsS+m1teOc3Au+k8yNZr+7vmU9Jfsmbn8w33KvYRbqI1+Xvf7ttK0fBTtoSgTJsTTGpkaKvs5nCHbCtHr1Gevfk1ilwrI1Ncz33L6OMPpoSFTJPdGdKh3FMrJyGWJnxTYJ3RkKmcDvI+PJGSq2struBRbZGqung06lh4j4Ad3zeMu6fe57fdYqa++K0SHgnf0Fp1KOIkTsx/TeE3pO+6Zbl4yj/gbmRofFwfgycIgiXN41ZS+in5/vYfMw32OTGnGuYBjMn4LQbwdptrhhv3rK/vZRXvUVLZpD1DVM+yL+VT1KfX7efc63bDw0PVf709XKHizwb7U5FMq2shwN5FWJNybckqPlnMFHkkbnhzXqkW9ot9DdKQjU/yWj+hlPd6DuowvHJiG17wzChrQnwv0zJenguOhBOsmoKf216Qg1LvVsJ70525Qikx1A7sG9UhK7nmLZkqi2K7ADjpkqo0M/FczNwW66C7EMTbNk5Bs/O0pWMnIkBoiU+vZ6UI+2W8zsHeghzcu/DRT4/nvxv3kv2WM4g97Sjk9tnBFD/BoORtn2kga7aE5zdBT3g2ZMkeY/fA1ZGrOkSne9s+nrhFjMQ3eES12mzPcva1NQmZhfzk+pxSuB6E/A81DplZh/3yJpOiplYpMXffZGrPcHJmSYvSUYO8FyKbZmidveBd0eZYJXG3WM+Wwjq7HTgl8lxtCdNaQqXWJTJ+7RGYfT+mhc8B7QmuQ2NHQU5xoKpzqqUwiYOqTOpthDrtKegm75n20tBthp4+nrH09mKqDSjpAd0EPRzsPvTsM9yPsU7sNCd15v1eAxK7o7RA9KmvoyRnBrMgnAyokwwIiuvf2V+jOZMPiWeMZ9Fif7lA0Gd5DFEsZ0SnWQtiMAsxyzdLsyHWCTJl8jkyVDD2zutglrN72lTlJ3Z+hfRzUoJw3yJQ8jkZkkCv1t6de+3hK3i0ypXk2MiXqU4McxDgFXcD3u8Z+9iSTft9bVdZq4i3FqCDBQzmDvsvQY6qC/UpYmDuwZy3n3ukg/iRTk9+dkT1W/qXzKF7CxoZaKk0eeyKVtWLoJ9/ZL3+K3+N+pV1j9pMvyFTZ4TWdvQ3GIt1ApuKjk2PWMm0SL/o9NNfrkQbZ2ndZWOnI1NcYxTWZYj/ZL87Yz1xtA+dmgZ47BOipZB4KcGf3NXqFqf3cpYxAp+xdzIIK6ehzWRVwupvIlHPB+35jINNl1e8tVk+RKeNFkAldRqa6+6ug/kNGT01MiYehg0xl68kRjs3jyYLj67bU1vPH8dOntmZzW6rt9oT9UZsgUxMB+9C+Pwuniqu1ELL4DdSbOw1k/Ip9T9nh7y8t8QDtbINMqY4c0RD6fZd82LBo3q+JhLtwg5sQ4z1kk/fPy3qmtp6I2eu6aTpyj8z6m6kFR89IKi1ho12vzF1HSUb2u1cNtGjQO2+tHpFEoN+ecup3P673H0+5LweZCmy6B7up+zGPJO5I8c45rMy8ErwinNZkvhzkH085uRl1pC3pDhTJ5oJzHFTZDzI1Hf1uLF0V/j9D1/9vs98VYwo0rmCysIu0TLtuR0l/5sAvTx2uyBS3pnjN8RiZqu3eE9cOmUhemP3CRZvDebG3SUKn5ye9HXzt46kPU6+bhExNltg3rgIytRjCGrJZ2+9F5uI1KJeSAO1ksGbh00emcmOqQnF6u0KyeAk1dU1kquGCISRO5I6oucVslu1qiX/mUXh7PYX7wdXRgxuloDuqKdjnbhJJxvNzR8VgvQdndboLvqkeOk2o2yNmR2ckfDzVrJCpi6Djv+/iIUNTvULGL3v05mWCWW52Yg3cXwSZHyv4+0PlgV6clJSH0inz6YI+kLmLi1479M+vJvnpBk283/CYvfOOJlNkyix32KeCRYz9pkBGbHuKnnkuaoM841cBVmYiU+dHkpIEGvRSUiEjIwuZypzeU23+i6lsr1yAjpuSuEMJvz/KbfSUo/0PU/L+6wy46penlJXcj8VHdU34ScHsV27QU3ap/yRTs8nv1iT+LftR/Gmmlo2+ga4zkanrbCRrk6e2h2uqYJ+aN2FEq5s0h2wp4zXn9GPZt1O/Z2auMf6Z76cEQg73vJ9zeheQqWVgaXAeFtinKtmXP898q3WETMkdMrV79/MoJv064Y2GTA29/hqOH8gUX2H2m52fKjStgkydH8jU/cIKuKlHg4dUxWs6ziT0lP+UvucmCeUihTpNdexrQp7RohwpUJzZkPVHOHV07J0jiFbljfnLkx1pxiM8oletEd945mGp5hlLIbetLY/nmGKpjzdPKCoLmWqCs0ULEz2bTyb4+dzg9aQXQ0yhq0+Ux/roCfTyQOaazROZsvp1xoeKddC1MjI1CpRvpjSxf34kkV+eWplRyby1ikyUrCzAXtRX9Jh4TUmc5BUo0z7r3UbRk1zWgwqsRCoZZBtzStrL4ALW2ywJuFWkEbfu1ximK3z/qkFmR3Lfn7bDirvJdlqQwfGVwTY9YjZc9XOVhesgAG1/5RwOhx9lav7b9VPkL5lH8aeZGl/JGuqFjEzlW55pD8nfQ7Upf437FcveU2XP1ClEpl4vJkKTPZGpUYNMLfanDNpMtYRw9kSm3Dcy1bweX+dVoadcF6+5rOmZKt6/mOIXgkypBJkiGTLVRcGaJeHEy+ioP5vnyqkrhLpAavp6npCpdGzwhC6UJ90/nQn2M0APnQfI1E1Cz9zkoc4T1rkZvQuyArcHG/Dg7akdjQ9zH5I2bgV2eQw0rev7VyZtR8JG1G8jdRg62B/v1ZYldo4MnXXyBv48IENdoxr0teQVpjZhzTAbu12/FzX+fZQbZdE1z4DWOq8hy19rITGVt0ZPw7Dt50NuWPi49XvQFG4MZixgPwq4WROMo+gdQURGgisy0Ym3/2FKhaCCjVWgd/JN/SQvdVzBdjrErDdRzRFxfWRqTSpkql1NNbLVxvuPpzz9hUxttmb+zdT73u//dx7nYJppKYCZGQXZ3JQA1qM1MtWv4/5Bphaz3zGl/SVnj/5ppi42NyFbvEzs9Pl59OlTX55Kihd6SinYAopbuhXCCUWmpkQQ4a4ayJR3RqaEqM2gWdiWEJcxXjDbW0SgrjSXhzMTmQpVgtmpJNin5vI5paU22kA+Qs+FqyXe1+dH6d3PQ8drdqGcCyqGvgL3Rnd5BBw9tbYeHNrj0mDJm6MnvrJfdzCHZBcwJaOOwfZwSo86j2YH/HomW+ipmbtkwcpBpg7K1QVn3DXCbtiknbbPNv/D1PKETLWwRKYWW8x67NmfeWDM1iSUKDKfrk4V3hMmaxJlJ/SOuNL3wHVC8fNMnhYdn/UammqMfSs6qjK9noQWWj9ApnZL7Her4yEG9cCwz+zWs2+mNpegJB7xsA81tMHstzs1guOd1ikJj26/LjfDrHckyJQyuV0+THmX1+xJhqNbCXpMC8Eb3iOZrLPbHigr0VP62uzIbK3koGvLijvdpM5IZ9yyD1MfT7X+LIAtMTl32lGV/iBTy9+dkT0R/juFdvJvYqo7ExOqOzOE+BR6mhYdtARu9QGZugvI1DYUFnCZQD8uxpApJaxE4PsXE6IgQKZq6OeFH1YWj7Y+XjCTsB+3e4DLk8MemfpaP9UtBWTKnKKnXpd+HoXD+73GWk+jiM8buuNujU1CRaYEHfsQf4b4/fOU1/R8Fjnc27mB1+gGmTrKpwlcz/XgmylXJnvIm1xnybxBb2WLWobLXlwwv5i/ayq/5zbsi30lMDGwfK1ow/TDlC1X9lPtagErjHPfsji/egZ9btgLGlqaQiIwZP52ry5wghw/Xy5jP3qvWnz/ZklJspJlizaLRQVnN8CsuKQeenlcXeF+m29IUiTY725GEIPWeZi9wsQsSM5nFdixj0x5b/TUpjQ5mPv8SrzXcB19sh+J+/7E2fSbKWO0wPd/MRXvXiVY20shgDipZULqA2bLx7Hk3gqrGAEDmSLDecWc6QU9VQzLE6xX/ZhIU6On+Hbsw2az4uhFX/9BphYj4TfPfCfCX7LWY/mHx/1a7LJQnwpDCC+b3NJE84memlImhMa0iqg3IwuoBdkh0Xr7NdcGPcWFGTIFPjIlNsIJGjAtnhT2+0kVBgRyfezyeBYiU+ZUbOCkGMiUM0OmGqm2oND6c0HGc2RqP0JP3ZQbemFLsU+9TqkCl4z/Yuo2EM5wXl8MEpIbXtNfTBXtY4nhsV87f53yBPuTpJPwHuQpNURNhrxaz8nu3K+HwiZjQiCSUgjuymKq1SuSIqPrEbdL4zBVKx8Z4VmzJdGpH7erh/wJ3cQ2eaKf3jI9aSdkaq6bQrxo3JrqJouhfp01IZL8zKCttqmgOSFTofZS8J5TCg2c3y16a5VjFv3KfnaxRY8o57ggMBhfYAUjZKRWao0w0+Ug2cdGwMQ4j0jkxxVoc/SSA960I1e5vACZDEriBPkvprZBWQhOuDVkMl0qMazuA8yGq2j2nf2k2eGXp/Zqk4ECs5J/Zz8LmdpCxZk334g/ydR4PP8NUyPpvw+o/k2eGnihDtfZxECPDJ+W9mjkBM63NTJFRGTqcucLqM79M9+VhUzJui5C9ULmog1DpkZFe4Iz688GfUjYp5IsJXAbDZAp5TaSabAOf/UpcYxMLVVk6uJ3mB2zJzJFssUbqulmTeKThUytb5YMjfXomerPj5oYpzPk0dggkRVjnxGFvk+F1oIFzwtes9pLT6B9bHUSy5kb0XT0lJGJdMp39IFMKcldg/Rdc7abXttIm6f7/a8xisuhU68ZeqpzBGTKuWAf0jNkqr5lJovaBhkxj/sS7sULmTJdpaaPQxhh9g01nlzap0a9RXuB2rxg/1rUryU11qQGLg+wX62vbvphSnWfyFTnoafWDL2jPW8Fh0NiaGRc385ATotG8OpR4pNdZF7w/T0jxjyqyTg6lLAKltifRkr8JELdnzXKi0Jw3R0yNVTt5MPUx1Odg/1ps40r5u0GdUqml8MJNnKE3rMfyNgCxgFokwtHppke/SBTk9+NUUzGf8sYxR/2VKAIK+D53WCRbZ5Ac1fIVEPGyMzN0vGacPkS6mM/lp4EyJTVIVPd++ucRLsfS7/zI1yUu8VCrqKn6HGpfualJ2yCTDne5gqZ/urnw/V96ms/iq4s0FObMTKVDjBr3ThFT608taDmLJIxO97x+4MYPbUdtjnkdK8L8eXaz5MYCRPobvmc+M0EPTWZojfOD1gJ4ZW+Iso0kOE+80QSbFpkipqJDOBYOfGj+XWkHeLFHm5MH7Gtubo9Vb6uYuxfI1tIxH5tRus9HnC7WtgvnX5+oRhxZEosMAvuVPz9obUP4aTONJZMZrJMfbK44Oc/Yx98EmTKbp0Kqud0jZ6+IuPzpRnBJnCQKaKYGSlpv7adPZEJ1ZjKRL4PzmC6Yn86h43ZrybYl2wy/+WpwzlGhrQ9em09jWtiz/u18JmGnioG4pLcnSYGK0+QKeogs8n+lQE9LSrunW9RSiqIT6Af4l9M7Y0XZr+o4MRthOonmRJ/t8fLZPKX7Jn5x/vUa0PhekwwW12YXROywD7VXFdMiItdhVlq2u9RaR8w+wkZMmVboQiZOPFJNEmRKXnaHuFkNBaL58tzh5dwrX7W+UbKBZkaichUu5E3QiwryNTXvknVw0Rmv8b9ukp/YT8amEJkGeiphybLwPkWmTIjZEp/CTlcX5HO4/UmR8a6agLtO5gKbGa8CnrebyIopOuKR9lF8alJ0FN3Io2/PbXIB0s4qHAkvnVdgyZX6Kmv7PdhKrg4MfbHod3PzcI+9OD7O9zpwxCiYuKOqKhJJdTaBbPg+pYX1K83O7hcbhpJakFCL83EEsoJZtekfSGDx6dUYYobIGOh+fKpVCNTqmpjn4mns5Q83OZ/mLo8D2fQJ1HDHXlz9T9M/cNTMiBTuhojQ2+56QhJD5gVZ2rB3eu4WpL5ncawLhe/mDoFmPVW+x166n4wvplSt2HJYHvCfuW9b7+YWpMfzX7Txe+yn/iXrPX400zZW0LgpEsGSXRhMyJnEftULuk+SewjMmVOwyV0u4PDIvHcz/eT9ClUsyEytTggU+8APXXjgsWSwxCZOoqFCrXEXCFRRsjUWWuv/X0emWIaMkWO/X7o+xyZfUPfX7wTesp8mMLnma9QoGe63c1loWghU4Nrm8Gpnugs2afY+TdsI0KjRCJn5h6/Dg09hGYwWpH4/XzBJ/u1j4fA/cEVmToWigg7sYoZK7xZrSmKuIfithqRT/Yrjg9k8pTZQiwZZ/SqGt6gjFvMwrOJ+6ROrRfYPgKTh8MzMhVIegCdbREhyifO9MPUPbXWJIpyZUqHTniBK/RjLs5JsaiRKRGs2nspAInjjJBZWYKxcZAR+4lMXM/5GSRp1HBPMudAGhM9tC1D7E/K2agJPwbFhymPZbOOeF5egCorBfdc7ZenVutJSVwazDJSnPIMzCaqmCtr05RkK/cIRB8jc+4Qv36jAYHa57Pw09lvLvxm36SJSP4L1b8p+5kXhlltIOs8jKQkIsnAT6DU+/OfjvcwpflWXELmDB3+mZuUKNUUrpc3vn61kKkH7I9wvp4tEo4JZr+zACr2HdEVonSlaVQ2HldoqLkRkrOLTGGPsKFZfI0rhsjU6Nm+oJZtZKrOvIIuYCnDbftyWXJbYZ860RP2NYPoJBpHmPVEcSHC6biekGByRabeyX4H3NepEBrP3KJnpZMhf8kvHuj9HpbbkL6hPyie7bZitNSah7DHrGqOmJXSQaeWKCQobMvmUbx0l5Q/Hx1kxtxg8X3aP4/ykfJmTEwWXqZKRq11yODe4cUevXNpRNWtVMBtdcC+NVr08/ts/PqSc/x6sn0ZtLUH4fcYxVf2q8W8hLW6Rc+YU2QqMuwcVrbTMM9g6Cl/P8NsFwbYn+ZmXZN67hZg5hEy9ZX9ttMY/4LbU8G846iakqdyQ08pI3y/NojTD1NfnoJR8MtTX0y54BgZSaa9sSrOiTNrfzT7Lca/Y2r6n+Q3l/9NTK2mrQznxVpn0eoea2Q4z5LPOt9IGokp5idxANxeIVPbDpnKtXAKnIY++/SpaM4PmN1Mi3w8tcqRqes9doVQPPraZ2/n+1vBPvW1ztfG6gJ3uX/+5fvIlLhkT8iTyuSftR7ZopYgzwcui4iNntq4DPta8Fjx+Fwq6Wft/F0QRkIwlt2azqQqgGZ6pCyRDrlBt312bLfFg/n7HTIlOocbpO/K4WwmTX2NRU7yYWojFrdCFV4sgjJ/2ywM+7lXTN63kOU7g8RsjD/fu7Yc6klukiR5vTKa2icXuisnJNmepSclO6eA+8hFhniZj+hMQaYyUNBrz9qV6V56hdhSLewz9ydmv8g9YLYb3JEptw6XhG/jHDaLTcPcU7O2iGuihyiI2J+mCma/+84uYLvfIVOz2qxJogUcNF3Ge1O4FKekLIMI71Itvk7tJiNyhQyZ0rsibuEb0T89Ndphv/pi6stTbjgX/R9kCj/db5ia/S1rPf70+qlqPQRn0uA1G0W1RrYW9ql7tPBJbKhiRru3PoDLzkOmismvMYpK5T779KmaVAdob2m/dpyip54jZKranz2S3HfoKb1BT12DAJk69Oto22GBnmqumP0Wj7dB783jCRXN8RrUROxTQ7OQ4HQbY/ZbHYSaAnFSuM1XmO0aFzu/XWP2PG87gezUFj11FBesP4NNEyLDeGn0oKQyXDr3xj6eYpdZhX9DdUOYDCFmv8kj+WefUhsxhOvparMk6/r1Tn1WPd3uuhCJKvY3PRM4NKlukmjP0JNyxwAZeqtCNA6ljrrdgsNZKfHzT8T8SQ92dYbTpv7aw/O5pI9mFoLRrksOcdakRG/jAqS9VXDHz5ApGNEc7OTaECc8X4FgQiw+2c8TXkbxYUoe7jDrPaWmJmXmclDSI3rqWoRTclbsCPTzthBAS/Hnh2VwAnnjVcQ5plFEtk/7CGtXQI+xY41MRbEHm0eGTInX6geZWgqz35w/Nflb9qP400zd+W4GsW6sSFJtQ58oyQjv41sZsx3d6xktM/2Xp76yHzv2+zXAw+dxXiJTvF2k+LXwK/sFdqdAOYf+rByOnoo66Qo1P/cemyNT9V2zMau9mRAKQ9Wgntrv47rsTP5Z5xuGvgRVCb+YUtm+HzOZUx49JznQGWlncJl1L+6XvJ8zO0VvtJOBRhLFlZdUYtjH6nDfkp18QKbOAzcHv3iuhF2z3i21yVP/9tT2rg1qderyEBlwbBI+5u6I1ov+7J/5UOfxYOxmVA9bZERd9XN4R+jJdSE5/T1EZbFfOjXl4/4MhHu/DtndvZ60S50ciihFr5ERAjOi4xDWc7Mf69bjiOwFzHIr3iFT7QOzm60q357yRAWZcmxk5iv7fZhyNWRqbY+RqSo0C7I5umeg97Qg8EqRqcwxf3lK69CDwsA8guY/LpjB29onzRuZskdvZEqcoLfUHTJlXKUzh4sX/iRTo9/t8TL5W/aj+NNjFAGfCBBXOman1faSEdvosMMvFfTQoUOmJgJZQh4lyNRtnvfPX/pxv0Hh8+i1R6b0aZjCVZogM9YAs9/L6VQ4RWePRYVUGJ/s14ZD9NjVUzMKfrSF+9TE7HfyVIvy4ebRP08yWSzayFQRaRJcVNdlcXlFpt4HJ4TLKKMk2bvYl+ItQaZS60mCcI7eiHLiwFmbEZ7cDvLzeyx9MamFz1h6K5gpRImqCoFtBJ32kqrkM5b+mUex3jk7KMjAEmJjgExUktMgkyoyxd9uSpfmJofuvjV41JI8pcP7wobrjCpCvHqesM/V/fOz+dgk8en96mhxETLIK2Qwmub4eU7tbQe2aZTMWZ1mEZmMkSnF2xTMvVfIxDC+ZbA+dQ1zttHcIjPT5CCvxsgIfo6C5FOFg9WNMCsaYlN8sp91XSJt64U4IsEbs+U3U5aZksFzdsQ7z/MiuEsBmYo68/DNVHSYRuTqBx7QUEZPUVX/SaYmwm+Z+kvOHv3TniLvYQdpHmHR4AXtyGedb89UOCmq7HMGwTW4OSyG26/5fqdZfz5Veen3CbqHe+ApQ095yi9P3e2Jx5Jui0xNxP0VKrbD1/MVMnWPDWQqHjGevN6eRbuwfx40WON9XmDolWqUSdAeG5clO410lPphAFm113g4cHKNXnbhHPL9GP0qzV94zXuhBffZRBVCJj1ruh1EEtwb4cI/fao6zALYD02JBdbWTzXf1uNvpsrygJ6qHgF6prbw84r9PPK3UwMnfb/UF3lE1fCEjKQmMnVKlIg+4tYCftgrLPGep4wyQ8qxT2qGEB5mmBX9SjrB7RQbPEmMDPtl2exA8pEp7yWaPtkcbI7euSJTk1CfknnVZECMqiHeXZwbpNjg65rNMMsdaiMjQTzud1330VOHO/al88o8w/a1QKaGc/FJ9sYghE1g4fvJ3ozIVFSOYCTWhWMLi3zS+coBLOPR97Ggjvrzq1ygxRE91c/Y+EGmxPHvmFr+JWMU0h/2VOJtC2DymrAwvZUWESbGHs4p8TmGHmRqIm3m2NkHDvk883ULNoHCQ0+F2+Xbp5OJvkfYHhshvI/QU8v9VIFGGngs7IKR8Rn3K+bDjRBnT8x+gjndQic5yJS0xqtl9nAekK0q7CvvnoH1DvtUsTX7/SwCht7bY7bLXJcIsbWBJQ02+znc3e2NBMXxFdHMbU0o6EIlkZg9I3q4G5gdYw+D571BT6FkHYDNesadBNu5JiY8/vSpz7ifID18yE5Pi8Rn9qop0YUKytlyJUTpIvfp4Bme8N+/NEgYhK5PV95+A/nalIXwRqSMTmmVweWVGjzuQsyiRhEe4ea/DZbMO7mgG6XcwUqhmOW+sl/zQu9oU7NgztzRvz2lnzTsU5fH/zDlJadpRrQLvr/fj4/B+PKLqf78qG9PxTvsa+bhVgiOpqGn/OHsAKvxBpn6yn6lOUtBCdFT7rRET60t14XNcnjmbvkSf5Kpqfg7pqS/5FyPP80UFe572HkPvCa3sTYlX/PSi2OG2U4YiikNC3EKp326FSJt069JFB5jqEUdX/9a57ubi9h3jH5cT9yrHeVXQ4HTw0RPDbtRv7dxdYUs8ZC5077vUwZ6iosTxhLh/gb6TNs7ZEaNTM3W6jdT52rd72N74R09NRK+36AEmVlilrqFOnpqOm+FHVspQG9LQqFLZ+gNfZwZ9CUZmP10fhZYO3nXVMxNA3ynELgLgWpp8aCKP3NoP32q1E8eFJW74QlkCjLiVxf8+bsVT7wX3tGDQ5vCaXjW8e8xUyz0pGBCZgcyj1LPSWkVLpAh6WyQhO6xb+XZ/oB9aoJf1zc5pe/NIQDyXpXEeTlNRE4lRU8Fq4I47xNmP4Hl30x523BtkPN20O9o9iw4RCEydZNm+P65V7CPp44d9i9zmSBTxT4cEe+IHqRqje//8tRrdTsAaU1k6n2tgRxOrxSM8onMpTf0VjMyXZDi9Mw8Lf9RT81mv1mTOJH/krUef9xTo7UHLlsoJCmpXxORpwnwuvSFqN7oKZ2EizG0/bztJEndab+nigBZ1I/7WSYytd2cYrg8wg2PszMyQdJUgXJreSSJqWbRW0kaaGbuRkhM3u9DpCJT10TyhChZqEAnfHGHRmkN7DP9+VSjMUhQsn4ehsuRqdWsWkODVZ4lWxlqenbIvN+T8sqZqyoa9V2C/e16lFk8XEhTGvVnXF+O75ww84yeetUHCXayfmeQDl1LkxZh/Bmj+GS/tb8AODnyWoinI8WnwrAtIPOkFYmv1suilPf9K8t1Ek+frkajc6VDoXcyS0YrKcJ7jJTC+aXpLJ4OkcH1gO3hcgl1IZyPwKe3U76D9Z5gn3mvGp+MsHXCqjWQETqpRqRo3RMo/FgL7m2SaCQ3MOvJ6R2znvUwUjLVX+cPU265izMyZjNkKhK54IVJ+CSbXbzDvlUU3FHzmY/Z7oVZ79T8YurLU19MweFg+ERdYfaz1sgUCGb4k0zNF79jSvkvUuN/U59a0asJx3IrCXE98jPSBH4MxX2OTLEgjKg1Fd5wf45svC8X7ohuhps3ZOSC//V0jkz1Z6zDLa42JF7pyMRXn2pN2RWS/OxbdDioKjjfOmROyPEO/HWebzu4eTwxDdWnp+vmBvV1h31lMDxnlBfIVL24IFNf+/sJ8kOH0/KlsPguZhEdp+EUSqI2nKlrGNE6Og7A2XYSS+pOqumikdFzsDkJn7lJ0bV7QJAJjeAZeC/QyhmJv+fQfq2f8sKTDVm9MoV4f1AMOl0yDu3uTHni3pAhnvAdZLqzYtHbwOwJmqBB897g32vWPoBuH+i9GwnRa8dS6c8TdhLsi6XOY9LKFo1pHIB1VfGa/mIqXiNTX57yrAt6JhCUEybgRc09aiNTkxUypAw3mPXobpqSbVjmoE0c9NL+NkvJa/bKQE1DZGp9rZ5EO5oByJwjU/hHiYihoafW8/rCINkgQ9MXekpubHx9jn8skg8pfDwFaiZaP8jU8v9+7f2Tqb9krcef9tQt2EqwfzVDEnhMSwlX6gjOmRCQ6NVUfj/v+4FMXSwhqvoOH8/EF9yUEeOh3O8paQpOCFnXrXmsYA+j0tLC/x8nLvYtMgKqaM4Fsulxw6LL7m18zh69kRX2rVW/l9lrV3Vw9Q/YPyb9XsqPl4V9qtu7PHntkamkZSoyOZVZqJHMot2qFeF6c2vue3c5o/PBewRhYQwEPwnQG692JGH2k45sdzj1YxQ0PcEh79eiz6pHobki+0/2qwYjlVQnE3//FPtQvERGkzc5Qz4bUBKuh89+SRT34KzalCSLE3R0uNooqMunxOJFcLIodpUAqteTsuRq4fc7BxbBdYDeiqRG1uiCBcHHU44xbODjKaPhXIDTQHySbGZ/M/XxlGjNzqBxCz2lbuuUtA0ytbk8MCtqk74v2c0J5CBCpl4zsSPyXAlAPan9+03TJxO5PIAZVBfmaF4EZMHKPRCvf8Z8sqY+MfG2AOY2PhOXzfSfY2omCL/bh3aiKv/53//TcT/5D3uKZeUEkqu6YOzu+RGZraMdVNI2IOHtKgJNs7CFos4wu102eUGFhD2hk1vGwuccmYrG/bhZ7JpCuJtgluNb9NQ5vLosrLkG1PZCDnX7XguJ+rWm8eusnLXvYjYSkClKH1e4HFpdiH0Hf96OZ+ipcuTyOB3yJ30W1wF4MJRYNBAx2402mEXLwbUS2FN/ApWsYwvJWlmw3c19aHSSalK/zjdln+xnT5c2pGFyZq6h3zuyFX956sPUYY3e6TRbJ2GeQ0ZfV5ZB/e40llSxPKLBPLSwX+kEvT1+opf7w309CYZ8Zz0kjTJeAZxZo5HQWD8z6j/2IdSbO2ZFQ3aWnz715Sn3fcRs5mWY7VaTApn4yn7b++wIRB2gpwZ0rZHjEhkyX1v0yuRioHcWDX5NnpgV53acEmszzmC7/Q9T+tvdwWonF+yT/b6YUtfGhbnrtQGkam//w1RcK+ipy/xMvJcR/iRTo8nv5tCSf+kYxbA6tBCpiykJLNkHok2zAMps7AvJvRMtKr30C/DXeM2TVYx9QxrzBzTCmpGYWmpK12+dwcVfGNiXnme8Lz9TFbi0d0lyStBTB2N/glo4rEkkjNyOunq2hvp27B+1Wpgdx5bQr4046Cy0N55FVytfgtM7QKaoK4yod5m/IahHAxJMWqmgL1EaQZlqFfOP9WlJo9E8B39nTrmvHo6p1rWFBK0WJshcPzafZM4C9lJx5C7L7ejD1Ne+SZ/sJxvbIRyHQ/SQcnlq9D50jlAEc8KTSyBjdryFFC6Tu0qSYCjL9BVPJhDl9oDsNoPtVDv6fA33G1VZLFwyjY4cvMfw6Lzi8Yo4T2pzE/+qTEamDpMY6Vm/ciCRip663DC7Tb3DEWyyq7njp4lMjCmivdIazH7yCj01eR1yUOwNvp8Hzben7OuYc7iq+pOsZHsH2jHH96vTGRDZj1NYbUr0VJPX1oeprdSix7Il9qvZaYZMPaMzcdxpaPwgU+Pf7UM70f6WtR5/+tz5Deb5SGxHnNVSYZHIRbJyIvrYd0a6QcPucYLcik2SiPgatRXpDtfdwcNsJ6BXpANxoMtznSfB053Sm1FgVitbvK4WDjL1CAj2i65E5to8T2moGSbU84dLYilGpvZ5W0BZvfu5Uf3+4pmO2e3GXPRYMWIj2rF7Cc5MnhM28TBrnZvHGy5P5yLstOLU0UXi+RCwyZizwhvUmi90yOTOjRnbSipmv66qIWmjiMBibWnkK/v9o0+Zu9UTnEAj+HmmTkGjlqTAR6LKo2sEEV2Orkvw2A2zp7B61JS85w/wswN6fVsfC40+CAF+e8ssVvpnwKUvenAXqhVJpjb+vDZApuhFKjiMytj6MGU5OXrmWoZPQvD+AptKrDlY/vqbKbKvf/Wp+IRMmU8b+9fmgEzN2vIE0qtnSnyhpwbBGLOlNUSPfWW/0AtS0J8X9BRvkCkqYfbTHxv8/ecUs2B+mDlghiIy9az1n2Rq8rt9aEXhLxmj+NOeupgzBse19WQ7bVhoZHp9etgn3j6Lm2Wo9XuBRZDdaswyazerqT/fdFAsZY/F7QGZeICD/Sgt8BqKdjl6YTFV4TKfAwmXXWHRiFU+em+JHhKFXKPyEnS4p08QoscEmRxH1QmyZUh5eNRfNX1btQQZVMiUvBeQ0cd9B4nUTljwftwx2OXsBV2yvzA2mkopZfV5BQdv9uK7UdB12pDqQ7hE24jtnPpcUHW6j8C5hR6D+Wojk68ximbgjckn+7WheoJgepB5tDo5Mr3eQnw9bBUWE47eaUS1gePphJ40Gsx6+7NXwUG0Z2SX8LuhXZXjBA68HTBWlCeZEkF3IBeuFPtU+fCp59Bvpry1NkNvGLcc6EZB79wPyNR5RzGrjVnNoGjNJWa5+JupT/YrqiD7MAWgNRGhOjKlTEecu0dF78jsdQtAltKeqRo9eAc3BeOp9PutT6cGsWL01CZZ4+vlYmqRhg8AVsb055kS/+/X+j+Z+kv61J9mKr7FGvjdoRV27d3H+zgbucBnHSZvSa00Wo6ZAyc/0YRooWYWrafYr87rfu/lr7lJp3SxgvsZvzO+mUpEjYdF4LLijhByf2RQb/6woMAQycMif9Z0vNNWUO6GwGJ5ikyF8SmG/Mk1kqTrl0Xfz1T+MPU5z/d1SDRwstGbsEi8+drOdR5QUeNCmOVju2fReALh/XXDgjfYF1oUiAPoFnLId5PYK6h42RiQvFKbud16LpN56cTf53p87e9nyZ4FrjZfMn/p2p122G520IzGEo+57XT0aiONh/lb5MypBktt45+P4KxgQoJ1ZNdaN/LO4Ex8UfAV5fbUYlHcQDfLNRZ2pqPRmTFgsG2OfZ8JTIs40zwDpTtx7s008Tv7KfGoZh5LmiV5DV3sS25ZEKceR35/Qin+K88dF1wznUVk/zigpzwPP846rjoylZoAzFpEjyl6A4QeXexPlP9iajCOE7BYz+ilRabicOwAsca54GbPH2VqNvqdp/6a/Sj+cPa7rosO0hlmqUC/FTKRHwZAsbeZEC6IKNNhs9Dgyt8qid+ZU9NJQa5wHl9dnjzXKlDnUSmQqxNFiLy9ouHXHYGyFhyerMf9fhTmhkAmDAkLKykzqLXp9//rZ9IkWo6eM7WTByfCsI/sts+O3sGSsb9YrpBoCllSVtEn7MLhDT01tTQtPy1u2NcGpeC/Ab1wvd4KSJhWC/5isPa1x/ixgNb0dkg0IFOTcDJGD9xN7CceXnNfz6e6Jhrzz7key7M9AeDXCdndq87SIiYxqJ9bZCyUHKD0RZcQKauX4K/eXaFN30cf4Nq8OTvKN1mr4qsFx3f9Jv51aYHmWGQFXDsTljzCY6b9lylnfcDsl2iHDFPdAZkwCmSC3cbpx1Nuep4tyX5uo5cIL4hb3oxvpvRBywUn85Ep4Dn2KeJx7hQzvSaTQ+l/mAJl11hkHZl7sMbHUvBY3e9TKx4S2A5M9JTOMQu6yuubKef4CLUfZGo++c28dHH8l6z1+OPPfOvOAmBSLjDeCUtyiaMtXPMjQwGUqyn1hfUb0sddIpGwxuwz6Pdq7lZPl0Sz+Rv7VpSMYXceSCxalM8nNS+aCnyycEh0CpCJOriMAGAnC0k5OKV0K/p4XeixI8SNfI6wf3HsV9JMJmGElyDdDC0JO3/vKb/iS3ox8Ro5XuyaBK5w7bQ9b1to9HfJfSfYYp9Zmi6w9ZNzv+iPCRCKagZ3GAfCTnm9M1pWK8xWeNMm7lIwCtLO+DdT1n4zNFTxjJ3fD+mDBU8lqTXFrrZw6yaiwOTHMNUy0eRwWC5b/H1tq2na9m1AxOo7Z7K3tLRkNh5BZChIh9AmnXZb6gpcOkHFPqUNnlqmYrZWxTle0+NRYxC6LDOwkgFnbrIQa7JXBgdYq/eaeO2rmRIymyEza8yGTqzVPrky9JZ0bLA/6Sn2pa8+ZQQvZPJV4/d/ZT9pHyCD8g1//uA2S0DThqUAcVb/01P/YErWffTUVvxRprAk/Yapyb90HsXlsOjwPpsnzF+nfEkkNbXhomUM+xHfPWk4XYcQD60pCd67w1RjnVTBPalACGvhrFFPuVYQv8U5QlhnKQ1GhQLZ1t8K4WjRn3FNkgOExMA+MuBY2MbHqQJVvHXYZx7F+kKwP5W7hcB0VYoo0zUJqubp8rjz2ZL6SrOCKFmehd3pOPO1yztsIH9MS+YL0dbQZPUmQTSeHlnwCPVOuxrCBGpP9AU/HaspHVzmBqipQrljUcxC90b4ZmrjdUdDtT2qo4d2NWY/mMna883WUCqVwHbPuZ1qatGs4bhMSraTH7NMi8+3JXipdiV+Wm98bRwEKYCyL/lukcSGlirnGbixIfNwVqVTbbUce7A9LAqGrXFmkAIvddjaS2RK69BTRtWk/2RKFV4nWJdyf+ZaOvUJd5UTbEwdvTQQ0LP85R7B4o9fTF2w+YF9GiNTyhY9GJevBDZwQKZKZJ24tyD+Z/YzN7ctZgSWc++2qn6SqeX8N/MoRPFvGaP4w9nv9t6gpjrD5bvLnk/J5Jhu4LaaeTwWZ5Oa5ge6ADebvwibzzD7xKP2ApXwBh5vUlXGa34dgVPDSAhu+6dBRb+Q4fQstjw0cv6k6/tFg7CLJkIgbm+axqunDGeQHRJuxmeLusa9gaA6ThhT662lpdpjCGdj6rIkvWGf6lhXwiGZpnw31vSlRlN2gZIdSsImEvaX+xH24HqTgPjugnba6clGUD4xNfnPFLMld+kY5GKmCaC9wo7M18jU13m+n/OnJDc6QxCYueBfczHVPNhQaOsLeitxl4VWjUYXcAsF4+kumcra7vh64PvLkjGPXDHbTRQN9q5+4oHyrApNPZ1v4OxViYSPyX6p3SY3D+QamfIs3mjkMHHRM8s9MnFjYU0UlqcgPduawHvan6PYlkfYVkdkyusMICsJmbLrFefuZYFMPWz78GHKc2XMfjfu+h9POfLQNIhajb+Zcpyw1ogvmTHIoxUy12wii9RCuQVb6U8qOGzFH2RqJPxuH1pR/EvWevxpphT5/YRVO1mTD1PSRV7DafrwWMRXu4IOSuzETiY1AnulLWitK5ZwmeN/3YQs8ildPC4meI79wKthLY3o2EPP8PixJfFmyGvqB3YHh7p4kuBRLFLtoEb9vPHBln/2eHnXRxf2ywhfbx7LTPMaYQmnyHJJUj3IiNpaJkGQSoztJrOdpb3DtoBLVRd8N2pukfaeO3MIZ5bFfNPivpa57QvK7cUTAk3rz5y7KiWohqAxj9/DlFgrZOrr3Hlrfx/66qM9TWH/eEScPfNiqVXz+RAcLWrRc/bmqeGHwJ+/OjIelNpE00bVAfubvcnJLpiYnZbK2gH2fotelO0SNHu9OkG65gvmXzbJUovT0gVLin8xZcvYj6xLzIlzFNAzrU73yACvBHftIFNfntKXEma/DZsCqZeD44cph+5jIFloHoD2WwF4ohMW5OS9GOimywWQA2SKz/IYVmVScodUU42U1MbvOlTYt0yCTMnjZgvm0s3Reyf9J5kaC7955itO/5Ixij8+7herOmjzAxF2MGdPAkMw4CIaHklkcknpUo8JsHF65rtlG0+14UMo4FxkjhC9R+6ILuR8Acnz1rAgyPux7eljAGVc20K03PCC6nnsQyxAw/xmNRtpz90CX38PkbnH+C3TlUtnkJC6EYLVef3Uli9xAY3IQPjMTTqNHinEPl6lvn3mnbZ4sDOcxgkXfP9sa5q6EY8Qk5vGA/3sahoZOjdoq7Mr+MlOtagSKDtQp0+NeNY+tMhDc76Zsovt0VenI92DUNZt5u8PKmgm3J/All4t7MRwL2vtfu+BJ3GTBLchAU03MUthsdkLbFBhVpw/Fm+I5WzNdu3Zy7RMngPsvVhkwZiZI21xzV2gq1lBPJHFGnkfzSPQwwyZ+vLUxHb3YMRlJXiqbo5IUB7w9d0QvWRsaiAjTMvYf/7DVMspekq2OIFwqhckSnIPtKY/o03WsE9ZizIGk05K5gZOpJFKVCLYrgv03n2N/Sob5PY3U9akkn+Qqcn4d+N+f8t+FH+aqaYZX0C/Eon71BSepIJOh6upuDzqYOVT46ztIOT9Xl5pVhfaZk/O0Ll3h8UP//WkjTS+w17eF8y/tQ+NLkftEipNs3k8zHlKj7diCfvT/YzXIP7X1fInQw+NkbnQq9wlzWCWgTOzOHb+Gq/RNnFmUL3OwGJ7SDB7UkmCmGuEsHD2irTpsTpC87pywgrXGmn5NlxBws0B84bOydImdb+f4EoGvqvOnkanePeG9fmlEXer7pYEdmEE+ayc8K3xuEfqI91WQAcLwn1185hq9uKdYdZzL2QHq8TXqv0d7ZMMJMGfcHmkmeoAAObjQGC2H0VaGT8sOOQLhTCdPQ3N0Msh+OJUIKw8GN3HU/ZwjNe0vUGmwhSZkq0ImRoRzG5VqexBUbOKe/Ph7EnqCj20Gu2RKak1LHJT+7lGF4pestQZEHsySEHftmfhH56StxfsZ1JnakR6xTFsn37JQNrVMlkc+/0wxDMXvMccGYuqgw2y//7xPjUSxd8xNf+XjlE8eW6A5dE598QreZKB9FxBNVy7JG71nUWdYdtiNppv2Q5M7Buu8MiBb82tEJJ5XlNxHeew17OM7IzoHmmjgz4HvKxskijPntO3FQK4SsJ3ZjkptLEv4uthY/PQsTA76ttGh/08TPEa3VeRJhT6FC6nMWbL24sUtBhsHdjUu7ngrSIn0572fg/c8s6MVUqaaftZUoOxXwrEHftdhJ9frKCqE4extun3Wrb9JVhqS7jXHHcF2Y73ITQOR6ZuMMxU8/wagx6Mp8QpNh32yfEQwDFNznZNYxaafw9e2PGnbwKX590nzWm2Qq9h2NpJw6rTvGuyB8lDwzgtGVjE3pUdhFlzZ7vTQi808xjDhymwBVPG1qQcQYcpJ550xUT2xdRWzyvBcXfmkwxb7Ev2aY7eeauY1dLj6xdTi3eDfcj4xRS8Qvz+XX3wwMgafL/EZxqhGzcCZR72e2huI/njKX2oYZZ89mfzZIfAAvncP6JbHPWf9NT0d3u8iP+tMf9vz0lU/jBTkxwS2MZkIjjHBJnaVCMNLq8as9ftOdHoRRItOE4KKjBpWuJ9XF+c4LT0tzysd/3+etlrBwe6iIVg+hyk2iR/oGf2jiXEu50A1PXaGaQJAGcl8S2N3x5TuJlDG7Of9hpR+WlcIFinjOyeuTbVxNtjArXqOzxMM5bRvCpvsCmVlwDd/SYTvn9EcDtEOWarQWdoIHgbMFeLlrvnWaJh9tnz/vmULfiHA/78o1+XYPAGmYqSlUXKfRh8M2V491otDnhNyp7SCs6gnC0JfV0UYHWVcT/l0VKrz4ctWMG1Ik52Xy/JbracIVOiLbCQ65r2f7h7ty5FsSxs9wd5ISooXHKYnI+Tk3CHooKgoKKiv/6bRkR217f3HiNvKnfXqLzo0VGREakR61nP+8JircN9fkN51HomXF4+u/nOllvMV/RxIkk6eU4qQpS8j6c4npg6FcsdwmJNnvliqnlPqE/pyy4O63Px4yl7uiSGHm/ThLSsS/QT0ngYXz/3n8o5Mfzoj02YndkKNu7ph6lQ/HjwiykpXZ/igDlzEryOk/yvnpJOH0/9/8HU8nd7vLD/lP0opL+ZqQ5gRIOPZhDVJjPAS1EBj9ca44y/pYImrzd39POWsk8wzFAtFOov7Zb6UF7N61JjNnML18MtZlJ+GCp1bt9YvJtnN86NkjE14cHXSMPRZNKt8U5UW8tYrLOZy2zW+Bo0M0MFy+bsQLy7Ux8568YcT9IhiPM1D7nWsZcUxc3p9un4Ngf+bZvgodKrOH7U/Ey9lrsZtYzlmYnqO1dB3BgVHmLXbdanjL6/2gsRamYHcYDafAaKG8fYnm4s+HdmOij+0l2i85JozEk6ZaV9dX9T1mV2kBiGWao8O3siLIcDE6yXZg+biXvGXf6wmYR7pyMF452NnqjXED4ZVoAZG3q4C8hDyWuvDuqYh4iGnpKn2lUugJ0tP883LX4xldr3zQ9TsnYZIRzIQ2qwaRocV7kJ7wcxpWlqEwe3IzH1lf3Uyjoy4UvPKgijMPrOftF0Q8zWoFHC3nz2HssWBr0e9ZWhJNfUx7481TeFh97Zpdf7h5nimd9dSxf+Kdco/ubrftMHQ6N6vL+Y4Nk3PUysmYxVzSIU/vk007zz1Ueo51wcVtqRUyuHKfGaUF/KH66ca++45zFbtz7ET+ZWqZsXu8ATf3OheCwYSXNbJqButARIm/04UztnO8c+kom5uxn22nvF0Bh9UziJy0bqVdgdGLzf9gFkQguJthKWKmrjtvvsylXkkI0HxGof7ZnkKPKVutp8ntFzSprHd9OshLQLSqw3is2sn5+9n8NTIqE+1AoTzsNTCde9E+Lj8GSbb6YeIu7RaaMdg1Gol/C+LGvqU0EeJ93ISWqTcgk6yS6LMT0ZKvC3McW1SAaJcyepVOnWX9B9VXkcmurahZq90Byx2G2a2OLjSo3OxJSVJr+YSpr551kMhjzDrdgWcuH1w1T0mlsDCA9iBoxFE+Pc7t1vT9m3A2XFS30xoYiWJeqdeWSCq99V4LpaiIZwJKZEoD7FGJ+9yZyYst9l99k7Ov/shfbe0/d7fc4RMbeU/QzJr+NgVurCH2RKmP/mmURW/Iec6/F39ykZHZpH2cuTid5ZTPm+/ZyJ1poBoXbTBg0OBYc++YtBblNXap8GWxx4m/rSfVVTtstyctqrNZmEd66V+nabGZ4j0WlyN1MELfFEERP5KUK6heeg3qcipTh+5UJuXOpKG+5Anf8tiMx6t3mi2teHN9YX2W82o0nZcfEc6d+f7VsI5M+e+vOCt7Gr5iWsi5Vjqrw+ob4ibSsmSstzBcdp9zl3402vx5h/znjbOCO62UaJo/6RmtCWEGBfz1jGN+ePmYKcFKAunbIm8neJAI+FHGARX+ImaaxsUBfXXiPP1FGD22aewKMXDMxLXmOS1RUS1d3NfDSOXBSHWMxKMAVkcP/0gyaRg6hVq40WoFLOKPutCk6Ai3Mv0Qpi8tTuQkzYar1BabboYsy3Vg+n9lWiN2EawNrqTdhwuxJFWW4glAtiSn/ft99MofowSoDwFRKj1LfCqXyRiDnyks4Hvzw1Ge/kKV6kvrWuqV/14FGfuj3+ePabM+zvmJIW//3zb2Kq2WYeiqH3gG+mzrwxxWbpBfFmLaStdnR3HTphdoeQC8ZEvQ23Ao9by22yaB262kGSbMymLxVS+XAp1W1CzDzg6MT5zX3PtMXR7lEdN8smVB77Hoyme+OhqIg5L/icx5vcJCylYcngub/3sF80I7aPgw/ZbQmmVs7zCxr54xhTYmQ56DJG/ZzrkTNrrd/M1LedKmg5zgFw181beJUQ4fWRGBD7ephr7hCc0ZJyhfrQRh1hTFkPh3rCNV7D7gWlfw4GwmAncciuWhOquF9ivHr6cTwdjUTdzpgJGls+YIJdlxBTgkOfn7yAWVuNkqibayWhuOuDJjjPoYUVJkcMtEpn1udFPaqzmYcoTiPKcv/11BdTWLyoD4l+WhBDLDHF8cse2sdlixaTkncOcv7DFBATEAQX8lC0v2xoDtHIc5MFMSUf7iHqMpCHptZSgiRfZuhco88ZBpOM+2bqy1Nh8qJsazqWg3bskafSYf0HPTWfcb+75yv/Q/bM/LuZWjyeDprGa2jwfGbod9w6EzzflAByEOal9ti+qBNbj0scXL0Dqu1o5Hg6Zg6TtfeXqr2PLIN5T0k+jnkuV2Pj82x9ntrMJj6/B82gdIiusJ/H4Ti/u7C6kzea5uu826ecaDasW5SaivqcdnVNWIvbJ95Oa4/ZmFtG1aZdu0dwxIrBLGZLWF7PPG74NGXWxmNVqerZfaApTbcN9vPZCO8942Knc1q8VuBzZ+hx2KG8yWQG+YWawz0RHTyXyhKcxeLBKaZMfU5+myETJBOaU5qZGuFmvJrMeqtkksp3B8rBx8ojj4nNCPEjuGIqFwqsV0KdqOdlvEB/2XlxqBSNCdK7RMzXLf08Mq7i1EwhptSc3nJ0snoBjvWpRHceHhusa/JUfX/l1Adn1KdG5tIDt95tvz0VpfTlkOgeeWk3Ja8dlsTU7nraoOm3xziyT/TzsDdyiJTXfzG1Ly9r9O1Hy4RxS3OQIdzXqNZT6mNZSJ6S0tBF1XSoT0W3NfcHmZqvfnfPV/6HXKP4u/sUb8c2OjF7AxRZqIAfbwLWheA3BS9qucbvLETN0M9NuO0mPTRzZo2n2Ys85NuhpM03tz0GhrlqAueVJWpzPzyxfUZ2k/eXd6sZ24WC0FhvwOu5lEB8Nk88SytiLnBl1FgzclCpns84LCNeoux1uGPX7bymSBXqY693TtklnR+aQOdYFd7yesAkXEdN4qubRN1BRf2BF4sYV1aL4L1jHYfMgCadap8zCeZOhv4tlJvQ/TyRYlqNid1MW8bfnnrdxAm6twqbwDgzCSzl54BRtleY9d3RE/W66CiBjqHbRHXRIIR3yr5hU0nxevSkROUOWwY913TjQD0oA1DWFXDjbxYQ2WogqNupFfx4aiUTU3l6KdFoxmPznf2GZlKgqYQdRP2t+GFKt0fyWH6h/jNZFJT97vsjE3bV8ocpO23I29dJln9nP/FKfQsnJnnQzU9r1NY+1diT23FwwvqHqZCzPmeVipaL9sOiOSp2Fn/SUwvhd0wp/zkiey78m677fTElvU8XJlDOUMK4cFb4uEn+J7udUIP3y0Ir+ex3wAjExMEWE7xwsc1kq2LktDO7dXE3O83iCGWtUjmfueNj29qQHT97ZG58jUEnY4mZUdqqoL5YYkaP7bi43ENTkycazfPy5QahxF1VyDfMDXuO8SArmjenrQqT+shuvYdAmpx7eLiLDQYnymLpQ7gI6kVJNPQek3UTHgJmBjL7mOIGWLlZn+2XpLnmNkZj7skQ7nzyzAuJuWpvEFPi2ueUyuSXKM70oAljOTZhsuws3EkjD9HuPh9ULeRHVHLVaUIwgJgeWQeT4jKJo7x/uqoi0xwiXWmOiYRlVILBBjdMZ9t7Ex3H6Qy++5QXNk0Ymhx540CeUjWfmOjD7MdTbvIgpgybPFWX4QYVKSJPuVL+4ym1K395yp9R/3LL4y+m5iF5EOrdL6aaMzH01adCdmbMwN7X6Xf2C1Y9K4A41xzyoFkxAU1ysz/IFDf7zTmJLPxL11FYb8dGL3/1THBJmRLY+LnEg3v0mDx6z1VNNwvKRvvtETB+bQZYD7cIBwiJCXuKoza4EYuGVD+bgEUmV9sbDHiMPOtzTuLXWTrLC8q6fYdgcK4IO8O54UOqiLkz1Ko2m3zOq51LPY3h1SWHmOGveFpM3SYfUupjUpvY6A5qGYcXY0HM3TcWJqeZ16RadOnVqulY9Jl1Goda1pRwDfwHeSwXm/gkSZzW0mtFde9ITPhYMTnoTwbwYprL5psph9tyKC0mAQRP4c3BTNiXaN2HFxNMtvNE7b3ugZowdQCLNprBK1RWKDbCCoLzbZJAc2AH9LvSZqLo9E4g3D93GCfQM9FlcjfhvZz76CUuZbNw7GewWJKHrM3zGAdK3pWw4+85is6dmDrUlxaqtUUe8nzylG/2Khx8bUNzknBkAl26qLCRdhs0OpmYYu/GD1PKck0em0jmj6cU1/3lqcTepWjpW2J0W3UCZCwxZbMdeSqw9T/J1PJ3e7yw6j/kXI+/O/vtNMpCtjLtmtAEyj4mYYWniPHiPMVU0g61tERVXVTU4ReXCtwpi1idBWKGItGgbe/THPWFeoPA4uVcPT9vN+z41oqLqolc7c7PK/S6yS0O75+zXrideMHjdUNfP75GQUuzOkeKlqcmwl0+gm2JPd4vSzfO7jz1sTfvAtrOaxNH0Go9ZJ28pMIiOk3apxdXxRd5zcuDqAmdaSOBpUc7LIJMYCL9Qq/Put0CdGeWxER1Rn0nfhxErN/2svnuU42RLVCPL34T8lk0gH7esahGxY08NE0E9X6iOQJYyqoRezwOcKcpH2UvZ+n1dHwJ5fV2QUX/7Mm2GBUV4EFezJ7BGaJpNEiQGsSUng2/mErv6ecaw/3DxEh9KIAdvf9Zd6YxHhbtt6eM3iMvGSNlNQE16lcrnrKi92mts4iYkh71EQI7YXN4TciD6mxOf3+SmRys2t0aRd1uG0ydbvbNlHMTPvevOIOjmWxp/3hq3Kz/JFMr7jfPznN/WUbxP11H8Xd7Sg0PJhr+68wE8axJQJKZBR4bzoPC1lpOO2H+QCk/7xlqwn0LbBn42C6OFmSXEFtNnM4FtOyUOna6CwZ1mDUXHJAxmVzsIlUT1WWOapVQtjyWNCa4adPhXVlYkEfzcaZl65OHVrtsaMy3fQKYbc/YTpvPvrX7Y6+x71Kk7HLMG3TH1IUFN79iIt4tZr0q+1F9XJ0GFfOIDJ6K4wxugm1j0U2XcdTaVasdxdhH21KlOHrBewZmtVhh8eWpNtmPirg5zNAZU4/BZRK1EM/TGiWvPzPhiySnDlJzRaV92RDx4bEHizvTGN4e50zA5xcOJrbRozuZWE3wnoQCPBKWsjAT05henXkE6X730LzeGggFjphywmJLWXE4QuhJxg9T6uRyJmY5mrMOKG8+O6yRl3ijl6Bd0cd+kxNTqniR4DQUBSrzir4+dLscrrN58O0pnHQ9RzkiJS9tP+d8QMPOgH5oKcKzoGy4k7Kf7KceDGLqlp+HP8gUv/otU/9Z7Tf73+6Z+Xfv72fFBhrt+RxjnUACAifOsL9+rpUbljpq69uMxmy53zLR+tiNcLRuLrYCZzbZph5LLd5+rgzs120cZrDroe23HZ6OBzPO9ztZ0K7FBNFU7T4O38hVELXOGR9mYDJZnEijpi1OKsr4PEJ0VOl3PnX4Fi8zy2k2NzaqtKnXLNGMgnUTLcuWfgHxZIfpwBpNLFd9rtobtkTTWAZxtMV3Cbqaspj01gKi0wVz7d6JLoqqLEG4Dujz+Xn6xuxzjcLdzKajsr5s36icI69B462U4GufvcPsZ9NEzpgk6pLbXmiev1jk0cc7Bwi0Kbr2OIupNfUV9S84oxe/rTjq+Jqy1tNQkaoejeFyag8gyHdien4lpno0qe9plP2U3e3jGTMrQfXCDC3UfzE1202Imb3zuVYeEFO5My/QVQv62OmoLxljWKCzFH956ospu4uIQeGRz0DtQ+pPmU5MW9tfTOn56hdT3XFuo6NpVRO4/eJPMiUIv9mLjJv9ZxdaTv43XaP4Ykp6CKcmfDINwlJtaMbf2i5lP0h6bWiSLfrvrIjD5cVQYb01bDwbRxOyOY+JVlcUxbS8pXnzOd/mUJbxCU/h0mAy/SjPtHwZUh9Sahoztm6qUHZBi/dlacZZVkq9JnW4+uwfXjVhHn/Wrx0OzedMOAcy/3QstcfwnKHWKtSXTrmagDzXENN4p8Eag9xUj664RlP2vCY4CZEL6v1+xO3kxDDRakuvLL6yDkodLzbB3FNciFabCzUJdfmzNunOZSPaW82LgzQgZh7Vy0PJVes4uD4aQS1bhzy0ay0Iq4eSQFbf7wiX4+dgn7xz4Sk+W/TuncngvAhnMNZrFu17UzM4khFBsy6/PDXNKNsWAfUlz7SIiaIjJubJJEP7djp/7s8VP0wB2x+bYMESAx5MNt9MBYPxuVb+Ocdesqc1E6lOl8BwXv4wFQkLYoqdygk6gtE2URBT9ntNwwS9M3f8PEtC/YrdvyyaPXRi6s96ajGb/WYNLTf/h6yj+LuZOpc3Da15eAJ03owLNCG/8D5/UvZaeG2lzVdCggofZTGirLvgTRgT74NpNPmBRqPmsZqM6lWu4mBzLWZgHbYtHqg+N0XZvgbNsOc66rvlqUHN6XqorPiIw6M2mHz1lCrtdjcHFK3+c882pTF6VYIae/5hM4WmRbm2N2FEK3vFTdRprQpP+aViMIwKJOoim6mPzSFG93VwmEDMIgkm0j3AYnTecaDuR1NbPm7UH1xOjCPBCjnw+qjC9ef+lCcyfq/Y28MDRfbtNsFqe3TBmtLrNSz7wKBjQqtug9sZjVNtMuHZJSZlb1mgOXm9IRCnLXX+OKN3tjqaTaCy8gDvzm5Rbp6Urd6WJXwzpbtWA1EsUtD5fzK1NOQfTwWPkTzFZOQlcW6Tl65+J8COfRVoLLhjHDQH8lTsevl39gvaWZZAI5x8VPFxbPCzgShUo5aiyx/bOJAilhj2tRjtSUYeqwOWg2d+t1AdTlVD72/9J5maL36z3o9b/EOuUfzdTE3HJ42h65WywhdTo8SMeN+aTpNdQc011q9cNEw3hSgNTi1Y78DA7rQ1IC+uaGqnbHyhveiICZDod7qKnsTMZTAg85pXq22lUKHO/aZ5E5ZsAtWVrfB62xtNdnGw1HxSHNrNadcE5+o8owT4PODlaNnx5tR89ooO4gEpsUVxoByhh8w0X5jMiimECyZrVfaUhWj7ok3zbkOeMPYSh+Wde0G0GSVJO0QNMSXMRYhAe7Vw99Yp7hYSxziL+DEovAgPhPXoxiFaZN+UmagoTuZ7JroXsalGT/Kq1u6IGf/2NkGuLReVTnvF+KpjCdg3c0STT82YEtVrgOvkGqO82pJte2XZwnjYkacykzwVd/0I5kWj7Jba5PXyQH2osS9rVEfx3KBu/GLKv5+Occg8DQF4i5iCOjvGUb3POVDXvzwVslv6eR7t2idmPWJQ2HE/2e+LqahjjBGCiLKsbH08dToYs29P+YlaNZFn6eMfZGrB/WZtEsf+Q65R/BFPmdKh/fHUwNIYe3Avyl7VkLiav3J1NDdGDLjZJwJILf39wzTSmwL0UdWcFTboC80ujowVjYHlsanwFm3p81MvLDWnHado2W5D2RIpO+54fo+3hCHmEqTsKPQVzfvdcxuHYbJAOGqHHd42G4vZHLm3qU32XYfAZ59rEB69vvY222B8iFgIpu8uUfmWRfRmR+o75/2rBx7dFEONRm/wsp/CN1P67DRt3CPICbDiw8bUFImp8L1vlfq6HdA/1w4TdexRgiUuZRT5cteEyeXdqxU1N4RDYcbR7vpW4RWngG6Sj3EgB/UM8iiu0ZVMg4n4MKxgsY1ojoqsHROJk4sL2aVwv5kKEtYciMFPXzoZxMRNNHLYfu4nyUv5TGPct6gPFqccTUUnpr481T8vBerSmpi66pzwnf28ckvZL6SfCuzPhY9SMX48daa+dlpOEjQXWhvj4/aLKTNYfNYHdhnNOZtfTP1pT7G/2+OFY+G/i5P+TUyV0lZDp1rTmC+imDzVZnccEqDsJcxbVTunMwmtQQkpe0ySEkTbAByqXI/z5zoQNG7Vb1BsaTTgBNkShKjb48M46nGxF2TULGa2QO9yOjbR6r5o4Tj9rBsfBmLu4kiuJltSSJ1dLuJIumkj6KfnFhsutJrNwT+qmnyEljxoB3E02m+O+srss+9sRh5SZpmpavzNQydUyBN4qXM4vfgF7tTFk7LRPphpNzsw0UwOU/APQS1B0s0F3ForLvba175SmHlwRc8LnTi4a7IAh5c7RU2cbBmUlpGq5utbjfI+NZjwWdDnQ22YoOi5zzgajFcC46Q7oC7IRhPsxLqEV+dRP5xstnGQcT0HpZa6SP+VPHExzBEUf5KjseprJlicP/uyVeka7Zo/x/SbvpTwDu8FaoVGTFUPg4P1vCbGDukvT73mywz1A099rW0MhHKW+ii/TMqGvEvfX37NE9QGaOMwWmUDDPNJjOJuTn3sHJCnOuVCfYpviSldP7d/kClO+J2nOOE/f/6nz3r8EaaM8UF5v3sxJsyd7IbdyNlxNl2BoG2twwq1eho0ASMkNI97T/lzCV1j8sflOdM4KU/Rn5821OntTAWNZUq8BBONoeYgu9omUEeap/d1E574tQmXitniIy11yPGMqva2Ewe9Ic2oz4RzyjLptiAP5hbkrfrZr2IZH1Aepj4Efh618Do8XxhLizsTWlEnqbbj0Jh9t8bnPKcaoeHjErex+YgDThdHLXxnNIba4zR23N04A24zf3xnv+/nfA/J84I+mg4gzfw05hyTRcP/vJ83X5fqTN9W1Ol9g7KYKXMArjtHxS8f1I+SUIVwZ+xRNAUjjtj9h2lrMqI+3HLyltP330zZV+PIhKmeD3Dv5ALVXCdPrfZdAofPPVpLL89x9Hh8zpfakqckB4ip7Y76z5enRPJMHBQLjoNzMflhKtrdiKkCPZ/61+X/YsrZ1C1EsyP1KdOUY1Tgc629m9LHmU59yq+PVRw183X5B5laMb9ZR8H9U/aj+LuZWiKo6CB5JIQXqIDJ7YrN/WUxuXqOZ9ru5cwRuJUP4XiLe1jOHAmrraI1+X0SDBoRF6AamwVEhUPzXr8xNnhKl1q8kaSXqi2OZo+eldO8iOZ8hPRgFHidelpTMEvynHujhu3w4xpCg1VHWLZshl0gm0xeb2pOO0jsDs3m5TJhkUYIF/e2xfXQDhCdpotBjTYOZTtd0Zggo188rAryUrjk79SPqkOvqZFjonzcThon47GFWNYO3576ZkoSxI7GrGQzKI/yAHzdM2jrWk5Z8oIzlYrdZ789j5hSDGKOPXNPBNkeGBzeEgd2xpeoCnedCQqXvCUea5oqbo+0ifxpjgBiSNnPOZGn0n3/k/284ESe0fTs/+2pwvlcWz80xEiidT9M6QNzhAD9X55Sc4GYum5YBDwtvb8yVYivH6a+r1FI92WE2jWlbPjFVCCRp9QVVHHYpovqDzLFz3+zjoJb/fdS+v/0WY8/wpR44yiLzMPGhPNu22Pbra2m4Ptm0DY9P9KYWbhNJF8/p8sXiwkWoqBBFk2erWbMTBsNWOZxICTkIRq5OQ4LUWXy97XitLqojjQYwkMTiYs0AeOxXePDumiwCdWA06YnlNAVJBpd7kNN4Lk2UhzUzow3k14etWOVbVBpz04TFeGLo2afqRisiiuDz25RqumOsahvDBqgsqcx3rPvF+rhdYgjPj9U2uLF02yupBPwi37M4RnK/g9TX3u87EQ4f/aAsYFGWljCjiXKRddPm6CeSqq6vBPTVqTqTSikcg+7sOxRt9kbMTupiFFH3KA97PU47K6hC8JnPZ5xHEImeFi9BNWLmDIEhbLXbZpT32tf+TdTwXRNnppqkxSNXXyGYLezcgDDy9C7UuT9zn5l+LknTIUR8HnnZnB8zjM0IaubAK+ZC5788lDrqX8h31BfW8m7GFVDaeOgPRoDPLNXhLb9JubMBTF1cE8m+jfpzzMlsL9j6p+yH8XfzdT6+aTReLYqSj7YqGC9nA67SWBBkblMq91m3Q2lknFirC9H6uSLxwrDklGbYvM5V2M+HXXUztE6jl7XeQvzs7PG3mHVZjO/4ag93FlJ82y2B7zCTAD98Eyx1xX6vOcEo7Z8k+lA2EVN2GuNAJnCULuOZIMp3Nmrp7rEUDb67EUWPoO6B9bwd+jz7oUJd+bZVdfFzULxFZNhH1dpgOp5XKOz3tCY51ZBrl118YcplztLJmzKcYkBy7A/+/stj0aLkri3Gky3cgWSOzYoJ7uIiSI3qFRRy7boaqDTnKDKLfAf4yqffWiDpSOVwO+bApXl57Ap7MLPGteTj0Z18ePQT7rhmyn30lCfvJ24Hq7TO3loDnWD3oJe2RdTujwjpmYzK4GH9YupoEgp+4kiMSUKMTElTc0ZPLav9V+ZsnYX+v7K9cMUcCPMjVOMevd5hvOLqdNtHqHeMMT0F1Pn9+6HqQBOfzL7sczyd/d8/637UUydTkFXj8kjnEQjc7g5J3zMt2aTaV5can2ZndG/PG2I9vmxhCDQWdw3mkoeuVI8yVVBQTOGlEF3TR7yOibBy5S+U8adsNdWo0n5/+WWcZCGSQW2TMw0i5sKeXSkbFbjbYGKwYUQbiZMBUn1DHF4OkaTv8y61WJmmyBECY35w11OoD6FM/TCum+CuEg5dTcwBnl2AjGu1mMLjP/ZtMl7XalvLQ+oocXqqJ4DofGvqaTC61GtMf885+uJ6JdK5R2OqM83FvWXPsxhP60+WW6O1O/Mg6QmlrNBzRGIma55VTRG2z3KKvYN3nUa3C4VS/TmIWXPdxpKsIk8GeUL5zRYG1kOj9NnzaojU/ZaP8wexPUlQ6dX6ibCO2W3xWv+4ykcbssfpkQ4kKfA7Wag8kWGFJcp6/lePoNJSJ7ShJz6aXY0XJotCpeyokpMrRTqa6FInhJLsYVwYRHTIN4pMUszYvq6z0bwx19MoaIu/iRTM/5393yF/yxNgv/pOoq/e23SV/azwnEHqNMsDdyRb/E6q804a6cNavv2s55OuluAa04xQYANg3mZA7PZSAdXe3zOUPNmpySOVkH72W8dImxlD5qc2UuVds/yz/mx0w2E16dqwiN2aDDFIn09dwgqbWIHIxrXMCA7deDCIDkBNs7LIKNEcqmtD/T9PNMxmVC8hSbYPY1B+i4dROb71H8zZcBTYaJFPJYwTk9XBLG5AsqWSIK58/q3p5xl/BRAsLPZt6echfdAhS23FfpXz2TwohOzYzwkaGtrnwm66pFDPxELlOIlMXONXiWw6+FznVPs4oidiQIMpyBDaaVpMcaAArjVcEG/MiwID2EmATK/mPr2lHU8ZagMDTF1IHrgeb8nSMY+Q6SqxU/2c487yoZaws6or6XkNS4gpiYT6kvmfU79y1/X8TdTPjOn7KeK5LH/MuWmQsNgUhs9vJan8Dv7/YUpc11VEBxT/U8ytWB+s28SJy7/++ff5KlT1pBnoqEA0oZCY27JH/FSvw1mkzqMq/kUX9BUryZETBdyMBTRE7PAgabg1k9JW074FZq8FUMkFUkLd1cM8DCnCTLbNlKu5f5oozWb59ThS2aE/TtAbB4ckKdeh1w7vYwHyueZTwkUIw6qSediU1PWypxBTjTYPwOUKsOMw8OlEmC1fUmoovY58/o5z9Vj75Auwr1CY6SSEDTnRX0miy6AbBCo2sK7aaitXSH2xvAwQndoEkyXDzb27/cpKjuWOaAb6WYTsM3LhSATTDQs1SMvjBMOnP6ZozZhtSZM6zCBjZ7k6Lv2iQmfr2AET32uiSFeo59fNc7AqVXywvlpNIFhU7ba2BMb3Y10JAZOZvvNlHo4UvZrNGJqB0Xy7amo3BYJrM3l+ocpWSVPVZ22/itT8uWUEjNpHQfssjO/PWWuJvT5ZUgefIdWhLKwbej1X34xpbIj/fv3OzuAfi0M1EKxglBq1/kfZIqd/+7+lPQPOXv0j2Q/ccyTOLACYso5ijU+HNZoiu4BkhZn1NFBvRhNyJxfn9Mn7BuWggLxRvGnvbpEhkMZhSiOLq2KcKx5j0bLRmnyg1ShxqwTA73ylsUB2kwJatD4lO1MhckaGs1axjsXVN6py2BtvVvATrTxsJZ1KHy2drViSn/fa0Uao09z5OBsznr03m+ah2+tpqrNDKjPPROZQVlEBOP52RdIPPdxVNz3M3X7ajTUdUsAL3k+W4i96x0N78X+nOuhxs4eNetlMNG8qqmVBcEK5fXSg+ixuVcwx4w8sX9pEEij7EJstQllv2nLBKtD0MM9cdJvpoLLc6Q5o+MUtNPPtf1gPM1AyJc2GsOBstkwz1vYrXbUh6yqjvE6J898MSXX9xMTMe8CIVWoLxnJ556uMDNGSAPyltSPv5jCw4U+f5h91iNa7E+f8u+b/4sp47psGqyQ/WHK3D8pSwYpZcFpEhqUtfcVRAfmnPxBpjj2d0zJ/72U/j/dj+LvZioMQEZjDZS9sseRg2R5OGAbWQZkD+bIabPbbYPO/axTfl9Q35jZ0w6zolaYYr6Zuuq2Exk02WvYhB22NCbZzMa6HBQokENV44pRQeN0TJlwfoldWDwYh2jwlHgzmwemJhbZCa3VZ3Url7wT6KLOxO780Jpsp4am9ooCDyWeNwDnHQ6wPJprVOplHUcLdzZTr6xD2TXz5CYI7pUJ78tJRNDnlA2not9+M+UNthDT0HtW8Oh3K/S/9iKz3IerzPXnDsXNYDQRTCm7Ads80BUWHoSee6esqQZrVK8PlYmCp2yCOHIhwuRFHoiFZwlTJ4tRfRxVCE4TqYdySUzCfEs/r6qjlNpE8x9PRUrCtfCo6gy9864GfLfEROR58TdTwe1KTEkqZTtfXH3W4Drd+O0pU7tTVpwl/Qjv5vM81Otdw7enJp9n4ZW2+MWUf5HDb6aiN5e1cD3sQnTlxxGCaJ7130yZ9/LARNNm/SeZWi5/y9S/9BrFdhvL6EV3O47cyZs6ccvs8bhd60yhP9+jxjtd8TleSae8f6JsVLjrBnExKHEuGh55wGJH1JI1NiHrwAizQTSwdnW5ycZKFLSsiKfoeB8Peh0xK2RgYTOuZSYTukDSJgZlTQ17B1AN3ircllsN7xBo8SaKX5LG2KKDsjfX4zA9UQtgDoKBzpv6X+Qs1VK9MZ/7azNZhtC9VhJAyN3Qgcu5CfLh4apza6uivtB5xk13hxzGi0VMhP2C+T4n0U2fW8q+9H5x3FTUX16HHqWmd+PguXcHWLFMglp+UZuw3oUShIPkolMejwzeN4eEmp0Ro1FUKkTF5/6X0wcsGs9AB6wmbQ9x8lm3UAmfaw5CXwEnkKdkTSJPLZOOfp5hStkvuJwYbI4WwtSsiUSPshzOt597ti/5h6nQdYkpT6PPW1eGmFQvmQlSk/54Klj25MFqp4Wo8Avy1CB1PTRpiqi/B/p+rwkxpW888nrHE1MiLP5k9lv9bh9aTvmHrKOQ/+6zR8GQUXzWNAZkL5rBkRNLvJe6HmfxIuo1g2+oMx8arYnMOWWjsbcPuDmsyEPmdleqkzv1IVMzAgbVDGjMRLyGDyOQYRNQRNFwxvOoTKI4Dt+6MgA/jXWsO0WON7pF2Sx4ZJ/sldnUl4QXB/4RKP+pmkpMNxWnHYgqNPoZMRXNqhwu70ygj8/kPWPZmurL3ypopazURPZFFOBochsUt8WpIU7vnDrTiFZzI/Gx/3SeCAthoOzoDGz8fZ5vzzEFSmDrDQaFNMIwa05otlunwbArEczDM0Fn+HjImkgCrHnXRP/rjOlT9iRv2Rl54ZkCg30hVVAwzAL1iak1QQbk7W76sqi/TI7EXGlW0OvFGp3nnjw7cTMX7IsWo79TT03gWBeExL2kqOgF9a0vphaLeYri8fbZj0/IB8hD8pTyiGuIxjFTYaEvnW+mcFlRX8uHF6J5Tpo4WBss9VvSFvpdQNkzPlG/epiWjo6wPTAoHM/4B5kSfrcPLfdP2Y/i7/aUETESytVVYaKdG43AjMEWa1/VmM1sG1Xa8bldo9gfVSbI58jBNJhuMZQoa+VpelfVs2oMKN4WAYT6G1zogFGwmbykODt3Qa/1asOhfXeiODxqUQvyuVPxeFhKTQ7utFI3drBHC6dWHHl9TR06NyQc4p0a51Eljdr81FkoZ0+N+gRDfQkr/o3m80IMG14zU0elAfTkUYoDs3tycKpNH9XWapvoEHqU/bwY0LImPDhrJ3ChknsZ7ea8YBz2+pCUJI9zaoGmHhPd1QDG6LTo3VInRk7kZ2A4QfjNVHhyP9nwWGkoy8Mnu+kHFYzJNkBtQ0UrSk3y6Nbu3pSVQYtDhQWEYXO30LV3R8BHQkzVQ5ii7Jb09V+egmRC2S8BmgNALn485XJrYuor+90ekxTtdqCPl3zfQ8KS1zzuRV+/M1kTWG7ioLleUDbkHlwF8mOOKG/mTRxiQEyxnhegy7s0B8xd9sdTyo07NFi+F3+QKY753T60nPovvUbxeNxE9IdS+fFU/Fm30Bgv6jNM9M61KaWXb6bCMaEOburrNQZXQYYMFXdU/a1xoX5w8WOEfSOBkQciXqu1yOST66HUoHRmqFAgiYOaedM8vGBkbKRBZDJ9Qdks69ktQv42GdTbVwX32hYwE31gNukae61+bU10/IsG30wpRtOjq02cOPQ3UKlzjyfP7k/U6oxzQJ4tBoWYiGlMaYud++2pL6Y8cxWoMJjsGa3PGQTf2U9z+AwNfqJDmJ6xhyP/PKIbuDb1mztP/SzLIqqFFDqj8ibNYBWWEnratIJw7+wFhSNFoz0ziakwHcmja+dF3uZpDqrdqIdsPFlo3fhfTN04L0V1samYIN4SE19MfXkquvUXFwQ3TKiFESNYb9gBDtIrRfNtU1akaYz6kFhQn/ID+nr7s87/Xp5s1LOsZsJlRn3teb2Tl9z3L6ZMoOwnHd3POpkPU2dF09G1locm5BX9TzI1W/xmz8wl8y+9RvFfpsIDT2MggkOBFbfSIBdcBbXCCCKkyqx+nsWoenhZdoTpU5eY/JiXuVocqX9oQukxIbtRRmoq+hLJMSKNJk5Ebcayb5QeIsZBd6TZHp/6FNdwFqE4HSibyf12g155MuOAfdc5sNvpHLPaAsgUbSRPnmLjmynsSVAwPTsH9OuzBdF1yrjqoiBG1bQRmSBJDiM8DjcB3WhF8/amGzh1Y4GC8kEgpsblQfo+f0o6HRfxN1O3Lvisu+A1GpNvqQR5a1RoP4H6ZX9Z5ZCCQf2EPtGEtyuOYLTGEvVndCCG9EevmELmodStyPNeI5FrQsrCtjRXm+ilUD+crnYmKsyWPPHkuRL01efZduBr+GaK298jVJ7HX0ydOI+y5vgmhrIV9R/jek9QrS51HIQMeaqKwx9PRZOKmLpdaxvtKK2bgDv/8pTbfc7QXmUGeZP/5SlcCF37zdSXp/40U3PuN2uTlsw/5VmPv7lPpavuh6nv7Gddggyvk6PaFDcpMrUQHBpTL+rgYdpiBZE/dTEp5lK8uX8O3vSm4pnGSOo1gd0Tk6xsk064YdKsW/epambQjSge+IAJq6MiQSquWIyK1SReO+WuUtPskKOXJkYTidUrgXmnPDDLLaXZyLcx0bxJQJ1abtUmdGp6Fdu7kaH9yowmuLaNpHJhIyPoe7H5Ziq7s3OUoumBCUTfrf7KlG+JElyqg//D1MnccUq2fqbo5dRqwkuIJRQKX6G1XllNyDBFCeyUCVDkc4hRX44D9amv65z2ronGs98qEhd46Am8wmDFVAizMr6h5T+of2n8q/32lNSXRwi1bV6CROUPQdzWEJozwwRBesV/Zeq/noo2SvZXT4WVwvVwOxBzXur/8tQXU4oU1U3IseRBvb//MBVJPltBUmsBMXj9PMM4ZD9MiSV5iuads/sHmVr8bo+X5ewfco3i7/ZUfn9Pg4mxpewXbt8D3F0+xZsoqnFxvtaClpEm0DH3QJ25lXJoZlcNNymNrI1QOZW6UPkWlcJ0mXA9U3LA4/6GO3/NN8ka9706aYI72ou5zwRmLc8AU/uJu8vtc96tS33siynJtg2IhOnLBVN4nzDhnjKTRcxoau0OqL8wDc378UuS4CFkn3nd0CGar5WZKoQ0TGWmEBt8v4MeyChPhDdfMsEscQSVQV5Ba7laMe4QTjnlvM0M1JvdAnzrchcU5sJQqlocVCZ67qsE2Ij6nV/MrDgAhryyuTY+mkkKEBS91IIlHwb0l9cthBZMS6WIGxd1a6E00SOUXChK8Yre9AIMLrowgdokTzm3TzYbHbOEpJeJifuyYsIzQ0xkrhWiWe9PMYb+xYRgZiVoPBLyVHw1enjOTglq3ucsni+m+s+KjW+m2mcnwXH0bAT2RVmR2/c/TFn1s4FvT0lL8pQx2JT9Vq7Rwp2daKhN2UMcLqS1+QeZYv+/x/pfmJpz/9nk5X+7juJv9tQXU8wrlWmet989PJhbgs2tBCbvrc+ZazzQvN7vqS/I8ZjASgkFXItvsck6h5fUWG0adHZTNw73YYSwnKxq3Ea7ZZyo552gdoExoGS9/ThcozzAFR9n3GxWHJPIjlCpzHG7/pxqpTOYDbIK4nS1wfjpyLC5vAJB48enipqzp9TYYCDAu3v61H8YFSLJePeq2D5FtPcoQhiGhx62V4Y80U2LOPDXW/xmChhmFfv52yemjg18M+Wwxn2mXOomRi3cEVP7yYgwLZ7l5ww4kwm4optBf9z6CFVEHvKysYVJ6ZxQWeh5HBnKNFdeU9YmL11oTpo8RhVWYnZBcdlCE4RtSH1pTUxZVf6LKXvQqJ9Wy199al/RT80pyxNlNZaYWi2IKZEN6zhywo6y+JGYsvYdZUXx2LffTKnhk5jcscTU7ipTX3v45DFunVegKmGAyhobCGcHYgq2Ms0Jl77+7DtFTKVzYkq8ZpRd/7CnlrPfrKFd/lv3o5hPNpPg7SZyE903xNQi6SI8mCHE2amXey09iPQ7ee0AogtTuWBZ6RP3ZU99yKquicpvDxX6/tNpAuv5NuF+2qxxu+0WzHo4T0x1tWAuKE/uXhMaNMqgE5UNptPJnEnKjTNT38WT5mWP1ePwVUgC9ZW3h9iuJdg42mHUhLYD9NktMEEePDk4B4GDqtMqTSiESq6qtjINZuj9YqqeMz3N2+YaMDnZier2LGVDWKwaT8D9qFzX5DUxPJCnHt1kpqQyREh6UZlwInz+T5pt0Xs0ZhwFA2WnyZqynbz16d+bsZR97Qe7R++5T5twf3iYin0NLFT1o8xE6uRzf2z6PFOf2wKEcjBy5NXPuoWGq5lou+Jy2DOTBPVLQUzcjywlRE6mbH3hTuQ9vTDBY5cxWs6LPOUXbA+8u4vRmZzJU+tN/sOU/RiqJshEVv1mSs4d+vvs5yyhdJGSl4QHzRz7c1Z+M+UvTOpbJUPvxzssNbTCxSEOivCPMrVa/GYN7fLfuh9FPVsJwdjFvzzl7raIzWApTP6ow0q7HnkP/bRUGJo6iampc68w76Rps17nRanqb/6ASnpxYiwnb+pL1dHC+JgyzTpQXVcdoqZDDzuXCfjHq4R3bbu4O9jvOKnHlaDyA0/zdPXUIWzO4wzM8C5g6k2mTGrKh+qbKee1oXk/3T9HGHXWRMBcjqPGfrvqNGdElJb+tHGl6tDSnMCe0Of4MI4+SznU0/iUUYvvS8ZxAr9XlmUkBJPJds64pTYZlAE/K5o4T41DZyOZUC6NDcppajR4qNkEZnPGQXFjk4fi+ZiDd2EKFFfPkBgUfVNZvXgLRWVLP7/XHSVYLCkLk+RpDrreKCteMSVP4fxzbfz9iylXX1c0JyiZCpupF6KqZSfAy+mifjPlF8yv7Ne/0xhh01ZMpNtmC6InRz9MjYeMZh5taSHEV/IUm1BWffuWj3ZtHxmMFt0PU5TNqW8Jt66C3W2uUv+cHSBaj/ofPCOb47nf3J9asv/SdRRj+eADXgjk+Jsp48z45KmpEmfnaZ1orEJjCualQmO6oTGjSKcAczedNPGRzclTfrZD7bW3GWy3Mgf9vOZxy1/GJp31vKmu/S1lpa51Y+y8VwJdJvMY0DtiUrG4cOpWIi/6aas1uDhVI6W0ZY/b905o4iv/NLVpmcnocBllT2cvDrCcHjTq5LHEhCJXC6qPbyFgxXDKuNODSB6ZiUd0ks9zwe2FM7895XqvFfjGfVopPv9efjPlsO29/QtTUdjR+2uqrkD7HRpxdDMy9y9MBce5lMAhob5pfM7zDZPthFOaz97YhvPJzq5LnpKW8fFz9U9pUMiIwU1kGag2Sf25Dmjm4FMqpmw5I6a+POVqkxC1anGCaDlfqrCYXCLyzqMGFC/G1/pAYqw8UfZ7ROQp/jiP0JRsYuqrT63rzz3lwPrF1JenvM4lT13XBjGmLn103Y6YFp3shylrm/z5PiWsfnN/asn95+7USvo3MfXlqS+m8HiNWnjyoouP3pKZzG1frtZPGeoL6VaJIx8kCa67YYXhcBM+5/MaqqqnTImavrEpC+WvEU5O+MB0rt/JQ+XGVU8Pp0F5V9H/TiehC/ohvWIg5T2ztiOuV1fJ555qsdfiMJlVn/0aaMxFA64g9Qe/VxMhkFBrU8pS0o6yXaHHKvqiLUFQnsPxm6lpBtPYfz6Dir7eOKC7zIwY05FVVQp1xNTksWT8590vlfd1MQuESz5vvNNp1yvH7En94zyBBq2M3l+nZjmqgq4zETs3pM/DfzbaZ11mvplSc4ayqjCaTRRuKDs6hUPZDnz6+c2sgINnHxzQeLlKHGTJ6EK4oexnyRF5p7TzHJjtPEZ9nBMTl5uhghkvQ/StsWWiIrVUqJ/3GL0oqCFSXsTUl6fcK5Cn5kuu+vaUtnSIyXR6Fshrn2sg2icbLmL6/oJMDEF4OzKBee/yb6asg/6LqUl8/2EqmInnP+ipJcP/7v7Uv3U/ClE9/3gqHD/rwqFpHDzZBznecM5L1Z7+k/oCEFPhlREF2J3bHQaXimfi/KZWajhxNghDZMfR67NufdXVLRahcW3S6eVSfu7J1giLnQOBO9QqHGWrwOzofI5127GJ2sYMojhkGmDHYA9ed5FxYyZsE58nO06VVIf6D8YKg9tJQGNs5VAWjAyxQajkVl0H71XAc8sJ4/OlmANu4hJtxVeYQGGTQRXNm/TNlLv1HpXSHjfvgE/TefzN1PTKeOg+WWjCg0bvT5HEDF1hqUMg5msOhlNmoVkrchN6UJGx+4aYQBIquoU3KDeu09FGk2pZzT1nsM+CElVbpX51BzRBqDQD9UVcx9+eMphXTO83rUj6K8puS/6EP0yNgyV9e0o/j+SlVc624IzElLZsqH8J9ee63nQeIviXKv5mKrjUlC1tg7y22PY5VLb2K/stNLaE6+rloWdr5DGJJ2+dwg9T/fsAYeQv/uDZo8s587vrfqt/yNmjf/uz88yRC+aDIwMy3LuE8kyd+7zjJaZY3SROy883+p01GwWiKHpyIHCDgRHceYir5LPCgLsVaJiGxWCphS24XFpiPFV7SDXMOVWYMBXqzsb+nEEgS+D7oY1h8DkQKeFPpto4Bs2jo602oaYQU6LM9biXzDms16cJZcdWFKl/UJaKbiV5yIxEBVUHxDgErc7VCCM+YNxhEvul8Mxht7xt0HucpBiLSh7UqZqJ6N1vy8ZT3GmpBBt7DBg+mzf+Q530ykl3XPQWDwC8H4mJO8+uUVww2ud+17oH+bNnjLSSyEM7hbyzGbYRiqYqNd9MJW6gocGKlEXXbDDCfdllCMFEbqIkqlRorrL+4ymj5hIoHWLmi6kI3sYPU7L0bJkwjy8SWM8iQut0rZhgYf6f7s5jy1Vk3dYPRAMvoIn58S4CI9OTBQl5i3j6+yMyd63a44yzOpXj1F3V2rmlzCVlxhffnCGIOO1hIif4Wwaz5mg5R6byxRuz4vj8zVRYYF8zePtvTBne5W9MuaMDMl2Dhx73Dv3OH8XPMyUKv1v3U/4lZxD843u8NOKI8F6I8+zZt1ZQrnSP7m++0cweHm2dMEemzPsCs8/GwjF3JyDRMugUKJ5+fbZx0pzR2LKDhjLdG7OGJozpSt4fYRIw5/4M6dOGRsdJCLkRvQ1YqT5LZwd7zE3Odq7Z1hM94ba2XZCb3tZg1Tx+/0jsmoJfrWp7XHuY/TpiFZS9V/j4+IXeGlk6ELky/cFTonxgYPCUb5I5day53uQay9oQtshUuj2Pioi9saW1vnRP8i4yARLDTvbWdVHENJy2gD8fKhl8qcK+FD6dghxacQYk876YyuXc8AHfQkb9u6Jz9CY/zpZd6l9M0VB43eF4UvOBqWz7Ru9VqePSZEnRE57il5D12e7Tp6h3RaZu/bVDH08RH+YGCNIWPaVdkKm3jFntc7ZoyG2RKaXGvvQXU/kzFvH1bjOfJqaDXhMBPSj5/dq5FnxnP3JGpjwOvpn6eOqzRpF17OEHz0kcSdLv1v1U8z///d+uUfzDn08dbji9dsfAwHnx1M1gk0QOPYm8zi3eC7p3HouTR012jvO0u6vuAOPqRIubNyrGF1Vf2U/Sz8tnzufI4t2vQSRCStejdA+l8/Z4e5VMVzQyy4DLPaVuIamMC53fdyk3nibIxLZbJhQ4HP30vMZOT7vSpmteaIsyjmPDts8KS7QkxX7C3XX06BuznHOVMeuVca3ZiyrHOWGx1Jo0CEkJI385oea8RI8JwlmDj6c+TCXXOJ1ZZDu5D0wNaxRUuEXUonuLy8t31UK8JCUNihd6SlwfY+hizqWxo+GcY+8wy+2IRKldiMisN0UmP0wZoBgNOYz1O4wnKqH6WTAhm9cvbfCUPX1vC+IH5y+mdO6NTCxMzH6nLKM0uFz2zeApTsX/Y/DUaSrVYLNONniK5DNkCspHRr3VCb9f1Y48wBKzpX80MBuKHf78AzApTY+nXUPqxPtiKlpY2M/MK3rLCS5AcYaogLSM8IPn+Y7k0e+Y0v4laxTmP+wpvggl8lp5Bjd4yt0ubXoXW72Yz/l65tAdMqWPkalc6XDM2ZY0paV/l4sx0Tcl7JbemPob7OxErbIYkrXgUToxd1C8ymlpJxdvQY1ZFhRkHhp3WIr2mE7eJOAmO5fI9iSRIqrPBewz7r1FJk8eT+fC8wnj531Z20v/yZDuFWH2hAg9NFM7jch3nmliPmnvdi3uJCK7pVbEM0WnMI7UkiZtqgMmzkMJgXlkiXTaj+AXpuQL4bk0bB61ZV6KkOry2mqyhpA7FNarv068sdE7c5zHR/4LmeIkzHZlf22U6vVrGtkbPWlP1rXF32429SlvFETnyRkWio7eszp8PqWVBsVNcKj+pJjNNhe/v/a8z349U5nGYXabXUxC/bQ/g03uZA38ETI1eGotTVcw3o4yZL7q92J++yvgN5gV7c6pgfh3ZMpJAuxr195jItZQmM37/mQe+3NANKkEf3OJqW4iU3S3Q6YOJv4voHkF+Xvj/KSnRurv1tL1P3SNItuJImEk59tTL+dk0eNyrMOCyHXsHCaNS73NDPvW08Ixc7Ijl+bri1RM0nrFg754ldSsTn6RHZmtDdzjbdBl1NTFuJphvOPW+pwGeepzOTevzyAvDYPOed6FYrMivi1sq4gm0hsaOr/VFO6KuqcTr71DSbKbb6/ajUZehxA7/1EhFCC6qkTZ3bQmnt3oyj4ynUDULtEgPV8qij2rKnCeX7BcYm0KCq/RlSWt2chcqoRPak3e4Y20eopMPbfMzOpiKaD2JLcgM5PXGay870veDplaic4dEu3k0LDjsJ81dWvAfdrfy9906MH+oyZrrRc2dbYiPu6CfoZEIOGvTM2mb2dYc8iCmUwhGh9y6r8oeiYqXA1KkSGDp3KvP0Pb44KMGlmITO28U99/mIzqQt3vgOafkYnz9puppyq24L4Sn1rRql8X7D24Li4J1XewKwamTHvb3weMJJFjN50Bz6wtmi6qTZOlifOTnlL/57H3C1PGv+U6in84+z27jUDepo99YD3dzeByKAz0FDBcoY5rw1HCCsfUeIrMWTnZY2Jwr9SWRLEZH7a3GXDHqKAR2fpAhbVpw4PuBTq+sWtuUnnO2ZZsFftNGCFzp5FRA+/od7pcJxY3PpjPGQT0FFDjfgKgklLH4M2XBc2O6RUmrXi920EbKmSUedj5zQV66LHcKANTyVurY3svWuLA1OCp5UTNBqZihu/2sJtvGNK+a7mJg2Dj47h8ngdPJQdrvRqYSqv4b0z5+43dUC47rGDJ95+HzUWjydkW+1EdnbCv2CuWS1cdQ61DN7Uwe12wX53feg31Gt9SbN6Nhm5eOg/K4eFQ20/RDkI7i+EazLEf7UgNA1Ossk2pPj0iU6fdTAP3YVIagfftKUZ9U+rla2RwbsxWsIjRU4EB+P2f7MfamAt8c4TMCaMZMksOf2Pq0K1j6rdbZMpfYBZcqciUJ283XJ7cDz949uhI43+3lv6n7kdRh1eB8GvdKLKbZGF20I4MzU6gcUXgVLzjKst+h9ep0WSTHY6ZeCYGFBOP0Ez21gXHBNPgGKnXHpc9Fy3Ou3v+TGfqfNGUJ3F/ti2Nm1KXdb2GOhdkyhSjOS3zk46P35I9XGM1oMH6jExFI+wra5YAnV/252Ky2CqlXRN2RDrGwez58dQ9siQixldk6uG0xsDUiILKxfIcHz+LBRmYiphN7kM5yjUy8jbI1Nt/2hZHFycimgFfRJL5mFnF3vMHpmgd45yx3uiU6vzCLjLn6cQg7Ql2eu+Nv5+Fjt7Jltj/wvuYLaJ5l8TW41h9M2VRJGVlcAF6qzGAaE+9hRWHTPnHGLNZaJzpwJRDn8jEdjeRB0+5B3NfZCTA7Le8MpTG+33dDEzJRMgGpijOBTOY7NaUuiO7BjqO3Bauz8ChwWhWN7lwRg/SCzKUMP0Z2lns/c1TH6ZKYY6vl6w3TX5fjX+QKYWTfuepP3U/ig9TomVgdvHEnMKGiiO6Tt9qMZ5Ieu3Ikylg9kCmiLvTVxDqb0xQpsw3pRmfz8AFQGl6m3jNwJQS0RUtuum0mNwmHG/zs2pMY8X2Ctr5Bv5N70uPLtW72uTy/c5DoVXYMrb9dRob2bDh1G2e1DsdjtyEpHPZFl+dTLQdMkXFeRWDccWsx2vYdFL9RFr7FXeYWt8jtYiOZxLD66hjNmMChouLUdbC0ww1oi7HEpfMPdawNn54IEzh8UW80tEzio6vRz/aZpNJCllBMFfRC/7Yhqye8fLAVHLokKn1s+JhfZr25x5Shks48rAtN5NM6ia13uRiWq3gupp6NPIO2K9uSfXF1C+eYrfYl8xri0ydc1cG635Jv5g61bIM7XlEqXGDusn8JzJQX/7jKTpFpobsl+4qjqi3Ywvcee0OnsqEN/4mx/3+FIG03zX5FNBTYYuMxUW9hfxqnr6YinarTfHTTPHy7zxl/aFrFMwi50knsUaRjya7EpLVjqPj93PElQFbxU4SYrax2gmOKdZ8reAUMnPqchrXFPvKWw1MJVnqATEvBg90JGc0X7plUxirwrZluhxTnVj4OJUN7Mw3l6NBFEuQY4tGhmdTn4btApnSPGSqYsUZ1cfXQzF268vM3nlPibw4u7++L0BmhA7ngPa6V7mo3Ve1za3yjvDkpULseMiceLglA1PRiH+voK5ZlXTjhQyp6SWa5b+UPeEfLg9paDzKX5giz6v+xZStlsiUCvs9OKv+M+b6aaAB2BcPxOvPEdFyFtLslRgDU9FtpTfZS3/VUJwLj1r3HXrqwxQwF5u606S/V6P2Y2gqZEpXE+xDbjbhh+znBDtkyjV8GZzjN1OknEgrODoPSi1NqwvykrAvRRNkKvKsut/L+niHFz92+70L/uapeNbv0/RqphRKbR7R8LRGTwaB9MVU+l5i17wuDz94ppsiKL9jCv4lZ49a/zBTlwzn+U/2G5gyZ88nndyoDIVkb1p7+USmDA+ZouL2NYO3NsZOX166plAkF+fdekmoufKRlFIy7nDWS5euJ5AV4+N7h0NTLgpqJabLEUOiMVQlu6HOTuAaOrXUO3Te0qXuJLMgf4u1AWNx41N9pjVcoc/Ost28NiIRxwZ2/rn/8mEcbjjC3Wu1iR6PF7UfjsUPTKVjSfeBGU8x6xSULWJ++6ZQGB32MXUpFwNTirTYDmsUkbx5+NaVA5cae9UssuMcPXO6kJSmWEy4fJbwMSyoDhRGd50jIxaznHUj8eCpiDxXmsWub8bgKdqwBD3Seh5N3Ern8tEN+9nHU67Xr40LM2TqoSb0iyl9i31I9dcpDaXNvsjF15mH5/1CqP3e1kUWs9MZzE9bQj1WQYY+2U8W+3s5oKkh80P3Dm9x7lLzNEYGBQM99b4FEXXfO8x+a1WiAMdxRO0Ng8z9l6fITXN+kilR+919vvZft/n+3/apf3iN4uMp7TQy0BtCHgNlwxMlxVWEQp+vW7u4Fib16Rjn3aeJTNVzRqcBy7yLfgMGAwJJSqgtMW5B1GN7B086jehSrFKcsY/vvX3Ropx6DT5OZbH1QS9SnOeFbcvlrbj0B6bCS2BikipfGqxJoFHzed4VE/MmlzZ9hfzAFOXOlQ2BybbktajUImVdYthCaXWEdW4Kl/IT4sPproaDp1Kf3RoDU5wzlbj07K5ly5Tymmi6zUNyqNaxlT2XNvUWkgmUl0gJt0THjh8EUBCf5/YQcieTpuSBv58yIf35uFJI7Z3LQPRMNM16HpbIVDPWi7xbvjBrvTj0hrPALNguq/66kP8wtX2d8fVlDqVmF/f3IfdMLZxR0u8nsYeMlWQeZucDodG6PyPAOWL2S6sLHZjCfod97LEYkyH7ZeOReB48FYwzZJBP5XhgKsjYHeQqGhO0OAhpmq76M7HfpxL4R4ZeHc02kF1U5wfPSVRk/nfXJtn2Xzcl/klMfTzFxooB2XjcUVAum5pmSsUVpaesZrbjIlPGfIwdfLqtcN6LZ28a8UFbTJZ33gYWipjqE82FfHaozyC00gO/Pwq58U2vebs4Q0aNrepw5D6hNixOAkut8vUs8sfougdPJy5NNROzl1FUMkzptqORftvCpOmmd5thuzdpDbZfI5m+DGDn4ouI4gqz3gJFAeoyb4mw3ihFatnIXMhzIXVvOlOkRWzIX0wJpdQk+8O6HZhSbhihB6biRfHNVCG8KDzrV0LDlwsFJcfuDrZ3M6luXpCRv5gKfJuB5BJpvKUvFiwRe6Yy506+mDKVJT6/UvU9cK+5jdk37D+TPc18WDsBpc4sRKZSExPoWmKQ4URDpjZTn4fHEb2UumaNqk3QK9flGD02HyFT6dQv4dImhMJJr7jcl8X9sEahey98Pj9FD1aSg57y+v0EzQiZOpdZNDCVERm9dZ8mOEce5xvsc4vDTzI1EqX/nSmFM/86gOpPWqP4i6nBU1JxndGxY7VNeeuutZ2JkT4wlXtb7DPr/rgOTz28YFItoB6YCt6KC+TKYfNOeQ+ZLASvKW5B7dvLKfaTmB05zcAUp1w66jvVHcjLCW1YSrozMJUJoPdMza/US/ZVMcnDqW3nR6UjmqJhn/svplLGYGSQlsjcyJkqEHVj3Ybab4KBqeh0Mc7g1MfR1xrFh6lDFdakMw2uiQpmbVjeJPobU9YevevObYDs5GzPOEbRQ/bppDfEZ8gdWOsWUmtlatzAFDWPDNHMTIc8VnUK20ZCbyynyFS6qPYwSeaYHR8+julIQk+9HyahRnipGjJuxRa82yGmxmW5B5K6357Smwq9g7zNYP+aI2O3BXprfURPFT56yl/V6KnnfHKGLSc4+KofmCW5tezDvmWQIW21A1LtTjFsQ/RUvJsjc2nglaAVgUmd52TNkZMyPv8gU4r8mz0zFV7/6wOqP8lT3VlpCS/y2LF1fudDtLASWkTHOzfe1DJCkCNTzqjEvrB8Y7aaFPs1BUd+FEU73WnQpegFq3s7DWXMdgV2MMUk36rAlfv8NbOv0i2leiE5BZ0LRIZZc8GRMc6ukO3lYAWO2NjUvjNmkRe5zsNLCbY0XQSrojy9xvsvppg+m+7aVLPy0fFB5HOhFNF8xMQA18mTdGqpQLptkLnZPvLRgyONi8ypgbP7LJcIf8ikYmDq/mQ3A1OJySb24Cl//cS+ptjo4Tdf4RwxYayG2E29gplaGTRMDpjtpho5w0Q5BQNT6THUWuu1c1nCSmOWi8oQmZpHUxuzbe8tVtFrWIzGQM1NgNkr9nwf+ktuaWD530x9PPXJfvkkRaasPXrK8utvT3mPeUpjWcZ3wm+w5i3D/p7DpkLP+SexhlNoOthPi+/sZ8gCZt/pEj01v57iIfv5poZ96mVIJdgXzH4xLdfcT3tK/d39U8qfuh9F83Zxnt9K2MHfYwvnNWVj0HkXn6GopYMxMJVahV4QaYtMEZ2OMe+fb1CuDt0ejosCvZAfHaDRls5gupk6lHRU54rRmy2B3k4JTTve5rDVoIeY+LCmGEVOHA0LX4ZDGAENt3J/PV31usOtnS9xjHWzZrJ7cWe7TK8taT0VPTV7PWWLCRb3galUvNzrgSmxSUZchJXPgMdJ9ahDGQbiMdfSgSkBExtEspO01ua4WxFuDtzXGoUcvPCV83eDIx3fryvOSESN48gqCDOr2sFT1rHR0Vtq752eqeAhaxBvg/hsmbNcGZhKnxc9BmuKjEYb9FYmXF41yLeeqfyInpFE2R6y38dTNHtiHyL6I6FxUDTc4Knpbv3lqYGpJMDs55+mNeT7tF+D6Exk7LmpmlyVkKmPpyLa1kXOHdBTomBGNMzmW454gNnP9ZGpaK8i0/nsRGGfoad8Zrzm6HEu/KSntN/dP6WI/5Y9M3/CU+JUwGyXlJYP5oxpaZ7XDZQn7T37han8Zeo+QGOk1H09z1DScldiYlkGNOJO6KEPU8J48sJ59ShzZKFqLZRNk1D7ydkNDXgco4X0KKkhFAcuz44z/P7gZVH7cMe+dKQvnLfZbUEdryuhxHhDbTNFZkacjH1PfrB3a7VNb0RjS6VITpeoheCN3hqY2h5ZzfowZSiS1sQ1Dh641qFEmFcsYSptmPPAVHtnuCIN1w/bIrOXidmsNgpi5Pj+ztEtoGbxtoDGY2QoqDydxhuD5WIrwn40WmBLcQ5PtRiYquVOJa/GYCExR9UXU2mUo6eiWbUClyRfTGU7Fpn6eMpkzsiURSZ39L6AfcrIGy5/HGT8fdVOSr122V8n4UxnkAtZf50FeooULPal2MbHU2GNTG1nkz2sHv1avXDD53MOetC1HsiQuNhy2WExjaG5McHgKfqukalP9rPEYt1k+9H4B8+dV3n+d56S/i3XUfzDTG3o4kW4jMP8z0Png76Zz+l4bqyK8fGcYn9IQpW0J8x+efTGvmIqrUf1s9QU43tjGZi4Co/a/Mbmss2L4t9MuVLqvcV3g3PksgSWTLEvHFsbSGNjx79oQkRtzW64LNie2oGptG3REyaLY7bRRgmNyn3alM0pxX71DB+Eq0Sdy4rkebfehnIhwnGqNKkwCXlwdu6TaG864oY1iqqQvphKu6o1BqY+2S+u7fXdOoiTJZFdlYN4tWIMK7RPJg2rlYFzRv/+aCGFX0zlNqnBanBO8f3tt6fqruivhBVULp46q5m1PT1HRDA0hosEGZk8uSpQN5iwTazI+mxgCtYHZCqZ4BRFjRGh8dn99tTQp5Zv9NRhjUyNj0lKTVurgfIP7D9Cg18nh3HF5YvDuc92mP0AVn12nB5rKLixTcP7BZ/P8cjsh6mPp7J36MX9fdOYVZ9Kv9emjF/fPdOgEJB1Qbcz5wfP81UF4TfnzivSv+ScxH/6M1/T6L76FL0UuQ17WxZpVlYEylJX9wNT3K7Qgahv3YAyxOk/0cVlU8id2YI0nn4xlRPSlhCmSUcT63AtcnU+l3HeJyGF+vXNVLw3cYw1/LbJRnF/rsXhZNFk8jCagamKCzya2LzHTfbdrd/HSLkTJkLmqZ+kZ8t9u1fCT3IFkmwRtJC83TuRWm0EseFi3+JPJ7ff3w/7DvMgPIhTUSCMTr6ZCjb5grC22HEDUx9PfZiip/5VavorpHrYmhyle8xuWylkifbxlKjg1x+mvBOncglzutdW9tr8janYxfdjzpf4fHrs19bVwKKQW+iZJkWmHJ4h1GmOVX8OvLsfmEr2Hc4x42TWgnFGL1nHecXRW3wqYc0E2Ld4AaW9S2YxMGvsX066rIqBqel0jX3wHfae6rPfp0+l/f7pRLKQoVUmBDRZSpgNeQOzoB04BnWdfN3k9sX5SU+JvzsjW5H/s+onaH+Sp+b680EY84l9acn1Z9WUcKOzrWA04ykbnOF0cLEv0PybqTwnKk2EKuSKe/2ugQnApel+ZjckSNoYZq91ST2p3wM/L2TsA68opMHqARwmuNcZRlIsUOe0q4DIhhsjE2BS83DE7PVh6uA56IVqoRfF4nXWBqbasfDN1NEXz0Ofiqt8NgPqizci5J3cxKyNfas/ZofqK0FrIl/Vz3CWrjwRg0jkYtg9amv6UGZEWAhdk4bKnR+Ysu/9KaEfpm4Es6y7uJkNnRSY3ZijwpDurbBF7Cj6ash+Iblj9hP2Wjkwpexkpok19/XFlFGV6KmtR2bwCBwLfx/N3zzlLQ5VQcX1cQ/aYRzTsA6bhgr3M+aCGzITKSP0UsMjAxfHTKjVYBDGhCrH4F/w8cFTT8ldQW5mNnrPR2a7Ff78tXHBOUHq9z7bBp4/MAXnGfY5oUXGSgc95a7SdfHTTPVbUvzvTI3+0DUKtbWehD2+vpmSd88d9Ufig8vOW/8O9jpUCGcesYMT42XAxAWROltGxuxC3iVYGufQQJ/aTT57GD5wp31L9fF9BfTl4Ui9cciUL92gyadNv6dlVu5oWm7mDXWOgg07mTOoI2+wLwV3zFr2xLjjvGs+i+xieTLYD2RGMTu9oHBLZ5Zy3h0J20ajJhZvR3tg6n0dyVyqms/WUqeFQ+O61YqkC/r9K3qm2CoQueRlMXuLPt05ec0UzH7rkdZajlGZNGUynaNuRQyYLqc+tYzL35iSLgwyMrq8ViA5/fnA1UWFhGs0auXsQkRG30wRT4+YHd8uMWn0mn17qgTziymSHrAVBsc3Zrf2hJ5iEuxDD8aJaDL1myaLAZn6ZL8gk5GpTSN9MRV1XNUMnnpOMRsbMwWZ9CfHFYwPc5taiyM+n8OZDdh8HFBn158LAm/Jhyh6+5hdhRqG7BexjP6V/azz+Cezn6z+7vMp5a+Pp/5v96P4h5k6nXb3wVOZ1HUGgJQcaCx0e+xPLv4Nw4c7wo5/YLlI2j15qwu4llor/9zko2dmQKVNbZqMSrug/N3orzxtM2oV10lBR/WhhHEFAU25CxSUNqTfW3hPqcONyiIztIKHR3kzqOE12GdKrarhbMUb9MZ6x2WmhZ364ylReutFPrun9cCU2i9bRDhaZzAxMAt+PJUwkPLW4SkBjdynBgkzec2+PDXyxWZgasM8p0OfiorFireMeGpQa0Z1Lk9flTF4amBqCmQFp81RHTwVZSEyv9nAF1ORfNBmFrfGbCm6/X3G9hj73CKPkFHOYbjYn1RfTA3ZbzQ+G7A/I1NBsEcmng8Rs66N/fLjqYEpZiwkQ/b7hak069BLIwf/Ho6Oj9tXuQK6Fd0ZRAFm6Q9TtCv9L0/hT/lmqg0ePrUPIv77ymuKc5420r881cyEn/RUf2H6/86U+oeuUdhSeiPy5KbD0KfW4wfmfW3RnytRnvgh+2F/ZptEtzBb3UanG/XXAo55gal5kHyC2WMZY1/KboYB2yt1qK8XyMxrwd9hvVE9GtEzQO7v+j7yXNk0Kg5ZQ0oJYpjaRKeJtzL6NQAcw8bKGFN7za+BtKnLw0pYXAj3bnXIizAtrb28OBBlE46KqLq3eyj9yZXI7E0u0tVu01qW15+b+GGq5ft1OP3Io2ccsRiYssbX6eCpxFzGsrUiS50GaYzZ8s5iH1tUno+AnZGpNQZDgHShkFHA9Yxc9NngKXO7V5oh++2OVwlT1RGB/jD18VQIIQvRcVxRmD0Zk8bjLXqCCJ4G0/0WPZM7VZE5jFtD4K/DXz11XF4wC776NYkxTClkGwa/NrKqyf3y7IMYPGLM0nP8ft+ZYPYlCfapBHto3sH5y1PWrESmuFayIXkc8Pf/4r+ZKvYC/r6teA2Z4Qk/6SlV+M2984r6L1mj+JE+NZLumK2KztTAt9eY4p+0P+818vYwXbESkV97nKc/nloKyyON4mfNZcmqPsMN+s93WpwA8zqkBrBj26BhauccOUp8CRf35dLwdrQ4auwwS70VA7NeusK5e7y3ZJgHLkvUx1znSLbAbLVQzpQamr/Aud0TS+DG6Zko/qu/krXPfqOz2wxMxf0V3LAgxwvRrnsZosU2vVu+iK/Hmuyw75gF8YGvJhyR15YIQ5/6eEprua4Zst+HqTABfP/L9UaztseTS4Nybxa0eWNKuovWCKX4ZJp0L5MSjmZl0/BdK0Xa7rR48FR7rjQulkvsm3dFNwZPDUxtRcGk3t2oIVcYZEpuL+mw7pct40kN0/YR0Ui9YJ8qI/kOGuk/r6LoJZqr03hgCsgbn080zHaz9aG/RlaqIFPtSQnpIwDqnTV8vIvkvzH18dSHKacq8d8f6fjz1B2+q+CWrIufZkr73R4vivYvWaP4p88e/XhKfF91IHcrR1scBBy9XbHhcimTSlD2ikS47R7n3Q9T1ZxsMavd8W/ELOsVzG+NRe23jtkuOr9kmPJLhqZTKeOIL+xtiCxkyjgdrCZPM8xCAnPSaKCOSUHtnXWGpyGypNNmOpfNAvTAJuAT6rHvWZHdOUeGzSM8EaFeYJ9pLpvYaiR2R0Q/QKawwvuwex6PpM03EhfPq+fZ2oSVRfXNBrPZysR+NH/219wSD7OfUq9L65FMxuS9ub+5gakDWbCkNQIdSV2yspXkjUttdoeJ6i+m+Kz9ZiqZn76Yip672LdAcHmiKrEG6QEwO2aX/jwvg2WKyC7Rk377NilYFc5RH6bOiwO+v52JTOw0F1tnfyabkXsNhgR1dh485YcleunjqWfNYPZjSVWQdiX7sJTQU1Y1Qk9t9zjnOB3+vUyxwmzYLbCvLRaJT4MT1585cD7ZANuLj1mvqziymno+SOKMpcnYX3F5NXVWP8eUxv3ujGxF/5esUfzTTBWV9ZX9sm221eBeZQZ1awezwWE2NcDgFZGMih3TJP4uPVuiAGtqvi+Y5x+LlkIigUltRwUg3aySwVjeRjQgd8qRtGhkSJWbQ8HYWTAwdb8UI2pHNG3QFn0fkp4qjvExjmnrjI9vAyOk/mMzhfxJDufBU91izhaJHzyplXrilrxFfwQJvkwb9sfJF1PpePWsLSIuLerkR7WJVwbLWx+muokqFF/rfoJbkq57dZj95PhsUVbRCHM2sa+dJPZujdKlQ0NzZXD0Ur1iUB6KTJTDhYFE915fTCXz+YhLQuNuWzZWTPKeBRpEvLORLT2TsJ+1CmZBzda/mAokvQZKV5IG3QSzX3rcIlPF6viV/ez9vimyJZX3oM4P30xRzovh9ESPgZZWRa7ffXtgShem+P1jfCv9/VfWwBTtcuxrp3Ie0Ngn2yKbGp4N5+qAWXbC97mDRcb+YoquJ+MfPCNb49XffeZr/Fv2zPyHmUrTyZkILmG5WNm+NRjveA2ZYZYckV7H/cAU7+yYIjasnilDXfR3iW+ACophD0zpEQtFthFfLeQVSNSc7jHbhVvuDnl3cmhcbS2gdxOZ0S66iB4LE45quoUN/sVqhCdhv0Yy00uQz6v+XvZsUuQzRYgHT6l8v/8D52/8gSletmUuDfp9Y//yVCIym9qaHPszv3tPxWSD3jrpIY75Iys0cWokpaXe2YLwbtcV6UvW7pYrXjUi8Rr2tckUs+N549nU45ffTBnOQhyy38DUXGiwv9yWCgye2pc7jogrqhXpBdDjh1uqkTfLaU2ady97YMpomIqjanzSQNutvz01iiYrMPlxSKNOb4DctrM9ttJ1TFOBQ6ainRRDuEKm4iX9W/aLdKHCfsq7aMDNw6JRpVSf/dgNSGoTGcrzbUGc2emrT4X6u+IyLZW+PAWS9/OeErTfXZtk/KH3enyYemtJf73a25RBxzBGjXe3KLJCG2tQ2k+OjA5bnKdbk91bhS9NqfuMVhx5BwTHyIYzaPIWLC4/nyoeuGuBzUmZpRxhX9wKNosl0FTemE123hIKB+3FUXPjxFzOrC0bbtUGPVXY6MnzAcfwaTqzqSGzJZdbR5sH+b5pyGuTM000O7O+9SDHmjC1i55SixcP54N4IO9VIhURpzxnlpKoBo3sqcLFlrZZWZ0otmSkaUITnQxmZll3MR+yX/oaa7WlPScqUfo+lQljZHCvTB2q+1OjoecWPZMmOfYlptGaaDnF1x85U6DuYzJqkkuN08yh2LzJ+8GqTbK20tZa3hSWiM8nMrYA3ccO+DCot1qjJ7K7J8M9nsc08nVkwruKM1Bof3/TmWkggxF6qplnEbW0HBliOsxqDNt77HyrgGz6vvRy1hH1ZRG//wkTpKPLLBrsl5j93vOpBmKOTBnZYwv4c6Y2aFPsx/EjR6Y2Yu+pY8xQO4dVkS/G4/IHmZJ+d0a2Yv6haxT6cXcZmErCNuNBeccdeuI0h3w+xw7basgUXyBT8XnL1hYyUVJ74y2bPPeRoXZR6NTUXlaTOceqBYd5tTSwSAqkfjQx2JspzqPjtYnZhSIzpty8qZ+bcZHR5VaGcWUpRLGdb6bYI4/Pnz4LLvdzfj8wJXQlw6XpObUt0LstQZP2+yBx+O99sp90pchUuUSGiPkykMlaLdJi0Z+5lk4eX0yFVRIjp8+cSKvTu4lKabW3bnF/ja39wvdfluneejknoGFXGgV9vJCJC2PxRHMqrUjEI/ajNohwDGdkBOmxijRrfEtbol1E9ctTMljoKfv+zVQmX76YGrLf65lENBTZDfeLpwx7/e2pPUHmjCLDLKcrUx+of4lo4j2qgiYqZrvbrfdafsW++2GK3wTm1xrF+4IevJwEj7rbN2a/5iXh8825R5Nr2/+8JzI1fZYMTe72qsmWgvCTTMm/OyNbsf7Qez0+fWpg6l2bPIj26kGTajVtSH9dOkjxtcPsU2vc4CmLv+U0DmDR0IlM7uAdiU5d8W4VRO33NvZH5EkdwU0KGt44A45hgXk/W2HnXxvIzC3Gx6NSjZAUJbujF48y6QK3z3YiesFVfJ06SpU3VEjL+BdPpc9jf5/ua7IhEmvIRaRa+O/fhcn+i6mPp9Zj9GZqLFXsN4u0tIyp+ybKfYR9StTX9BdPJUdxVVvnRFRIW26xrx14fH8wfwGN1TF66sOUxCv84Kn0OiExNAyxBk9F+81SHjzVAacWg6fWVt8Pe6YSLFf2wJRjqjjmNTjJA1OWq26a/HARS6i3j2BgKi/88x6SMT4eBdifiHL1vpjylRj7K3ObfTGVzC8bjviNG4M6mVvYl0b4/I+n8svIo+n9hp76MNVImUu9BWZHunP7s043vjZ4isz7O69+jqnR7/Z4UeDfsmfmP8zUSgzP5BUbLEQafctQevKFhlBgn/HsfQ2gHVvyOlTYwc/bDbUudUNpwOjzgm6m1R4eicuSd3aziuxY6mcglFxpbKpxQfmrxUOcEpMmz4XB5WOD+PDSpRsFUQo52lzMPbBjUSJaPGKLWN1XPuhvfB3GmmY4ppWC/8VT8cbbGNbutKuI+FYlLg76vb8+fUrwXQni96j//Gpc6dSPC6WJZzh+rKm4eX4x9elTla0URG6v30zFzU4kUrhmITbbzaw/nA1ock4M7ItJhVmr3GAfO22QEffw8ofs9/HUwJTY38/VvdZKk9Yb9JzZLRTymm0wC05N3QArXOtfnsrVE/8rU+oI+9DZEQIa+uKOowsyq0Ge4uOOGldF9jTRU8fZ/Cv7Uc6SDXAT/Fqve6ae3cSHVjFNGhj92TetjMx+PGV1Qc1lq5ergS8gU37xRKaNDWZByTWQqYu+AjorDz/JlPK7PV4U+w/dM/O2Zk9EVlXMVjPy5iEM+R0Nx16JfcKy+/OYdshUUWtNIm83OGbLKqWmq065fOfpNYxLVyMKc7Agn/LVGTRPOlO/7aImW/fn0BMxwmySIFMkq4kN7e11obDlwiIXT9lsYErqWmRmPcZsNTVOCjUjhhb0cCxqaPhFg1mPoqcCF6f+D1ODpzbVawUtLzaku2hik5IJS63xe4ne7DKlSHyRta3mGd4J58oCpLvqQS1+P6Ff2U8W7iur5i2JMNoc55T6yZZWd+mz6jJGpqQHMrG9HzvSzecqlyhjZH570XGOkJJvpiaL8Em69VnhIldPz9ZrsUPv5Qd8fpURA/azuU6jq1wVubaUZKj8IKIwUpCpx/xYwvi29akjzndclnt+PXjK5J/IFJedfAhcZGjwlF34BtRkHn0xVeZiDN3dMWnavbFv/eWpBK5bIML0ZMCjSVxqt69vT3kWMmUujJ9nSv3dGsVfI/l/HqX/3zJ1TPLD4KmBqSjT1jQotQKyE+HQQ+XmRQRno3KDp87aMkYPiJMms9xqBrW6UcioWZschULfwxqiA02ZU9iQXMxnMD0C9huYGQ05kRcy6i2P1FaeQf+4GQOThALhyhPTDJ7aT1WJht6TFKTeYR9TynRHOjHBPjfv79PdTt0Vec1ZGZJNqpdwfRz3RFvKYjN4ikYdSwRKFOw3AmtY7HP3JPy145uo26x9q1q5KeH57RuislzNBqbUfd7vg5Ti929HYH4xhQPZgHncn63jlWoTjw+Y5dy7hFkucOQiMTS1tU7m5MtT8UtlV0P2E6waPfVhSu62+P7LRdV8dhUcmHLuI2SKDyZf2e8XTwmlENLQvPZnBATIVLrDrOfB9dtTn+wXT5pNQUvziL+v28Gg9oFUkLVnT4attHUxR5xrLvd0D7N7Fbg0rVNkyn5gFpwmmkqjtF/XHe2Fn2NK4bjf7UOrcn/ouR6wYvdEEEZMM/QpYW1PqX3kM44aTGMDvWN2+jAVUzONLTNe9mdxdmPINhNSAqNaI6LkW5MjV+u1h3pz21FrUQdcntifUzhVfWAqd3Qco4JK9tQM7kGRB/zbHphSniJ6Apm0YVcAT839Ni2yx2uHFaRQaqLtQo2LWefBW3cSrr/WKPh1RUGwJzsijgWxSJ8ivr4PU5yYKJCuiodsvcbiDZ/P8Vz6YBLDmsU5IaK/fxeJNY5XVtNteDKKo76vxThnjKiE8/7c0ZuBqcjO30R+52oxMHWrbwYFMJBpRlXv1nTu3gemokbB7Fgu0hHh47lapDczla1HnenU7mboqSKUeDRU8JX9CFww+4WHsT8wNXhquza/mbqPMKt9PGUU4TdTKyHDLCjWG2xamejDrRFMGnM5/vxWR6ZkYe1SM/Ex+/HpUQNzGTg05iP0XiMgU8eRrFJPYleQTXnn587IVjhe/M39Uyqv/ee/P2qNgj+4h6/sd9lkd2jrsqBWeaWYv6P8Dhy/wD5yWOM8Ldd9lqJTHBPXe1GQnavTwVPsemH2e+hXNXQ7qKnDzZAZyepsIKsnQ7R9vz+gpj9ly668hkbzo9/QFUdlUHkc0x9PJVF/3cPrOn1Tq0gToOdbd/5i6m5rxcBUdGSXRNiKUpFOY8yKUuxuyYh59ufI90ztr6JKuln0zdQn+308NTD18RSz270hXnNaaTnzZ0eYq8FAur49Y0tMPOwneaRzuTJPNevjKVmfqlza8vj6/mIqVRX1bPmkuxIuyBUYmIreT5kwd6JwaWCkvOUeMftZzfzbUxwGW5q++E0xMJWN1j41J/muwZnlvIJ6MgopTCL0zuWNWU3UkoBikN5w2Tz0NOAeQUCt23ZTZNvaRUbWF/TgM/ubpz5MDZ7Kt5j9nGdSFUP2c9+8StO1tuTySXH4SaYE+XdMCf+SNYp/+p7Ej6e0accUyZJ93wHIPqXJcUuw71ytFUy0xWNgKvK3qW9t7CKgxuacQ945/Zi+pthHnhMTO/WbrOBqRivqjVO/3zN/y4N37689qseYpe4se7fU8FVR57D1OHLMa35gSlqlWpNerI1mSczpSWOBjTgyPuUU8ptYkZfifjMliN2CsIEsNelhgR4ZgbglHHcTIb5yG9tSipwZPBU/O8yKH08x7YMv4kV/r3wIYkK0sGq5NOLvM+vYKu+BqeTen1FgzLCPxbGtNySYbFrrfts8yGiZqJDEgNlV0k76wFQkK9H+i6nKG3GxKSCT460lEm6SK1y8Z9K9JV1ihnrmtCrI5Xpq4S4gM67+3gB5eccYVMb0aLosvj3Fp5gFU99HRpYGeuqT/cAg6LW3hUwlr+TbUyoV7YEpt372THnTL085+aFucoOdyNA6pkPd0w09VoaiBq65GtGUl5fNTzMlKr+5f0oV/yXXUfzTTH361MdT0fG1bUF+yshMskjxb+Dn/i99KjUM1rfUtsC/Kb/PgC4O2H/el0V/H21uFnRvVCvgz59z210P+1OVnaEorwyRVwXO+7yO83YUVivs4GirbETbM1At54iqTDVuYCoM4E517xY2uXLY+b8wlV76+3QNVlmQESdJTeQImK0+2e/jqSTMn7Zl9p8PfTz1K1NG+92nLN766lODp8iWxX8/G2lcEnroYY0/GUP2I/psI1ub5vj8yn6z/hpZ20em0rX5zdT5lV4Ia4YjLp3Jz3JgSnYTpUlOetpah2DFDkxleui1MHtitrPmHDIlSRN/8JSucOipeSKvgPMPAXU2ZMORmTw1oJqgl1KXIlNWPtUgHDvBwNTgqYWefPWp/LWZ8gNT0e6CnpqtRXnIfh9P5W6CP+94uSvUz5Vlg1ny8N/nzrP77e3+P33x/wBwPTZg</prop>
			<obj name="TemperatureLog" class="TemperatureLog" version="2">
				<prop name="Times">TEFSWgAAtH0AAIC0eL4AAABYAgAA8gMAAIwFAAAwBwAAyggAAGQKAAAIDAAAog0AADwPAADWEAAAehIAABQUAACuFQAASBcAAOwYAACGGgAAIBwAALodAABeHwAA+CAAAJIiAAAsJAAA0CUAAGonAAAEKQAAqCoAAEIsAADcLQAAdi8AABoxAAC0MgAATjQAAOg1AACMNwAAJjkAAMA6AABaPAAA9D0AAJg/AAAyQQAAzEIAAGZEAAAKRgAApEcAAD5JAADYSgAAfEwAABZOAACwTwAASlEAAORSAACIVAAAIlYAALxXAABgWQAA+loAAJRcAAAuXgAA0l8AAGxhAAAGYwAAoGQAAERmAADeZwAAeGkAABJrAAC2bAAAUG4AAOpvAACEcQAAKHMAAMJ0AABcdgAAAHgAAJp5AAA0ewAAznwAAHJ+AAAMgAAApoEAAECDAADkhAAAfoYAABiIAACyiQAAVosAAPCMAACKjgAAJJAAAL6RAABikwAA/JQAAJaWAAAwmAAA1JkAAG6bAAAInQAAop4AAEagAADgoQAAeqMAABSlAAC4pgAAUqgAAOypAACGqwAAKq0AAMSuAABesAAA+LEAAJyzAAA2tQAA0LYAAGq4AAAOugAAqLsAAEK9AADcvgAAgMAAABrCAAC0wwAAWMUAAPLGAACMyAAAJsoAAMrLAABkzQAA/s4AAJjQAAA80gAA1tMAAHDVAAAK1wAArtgAAEjaAADi2wAAfN0AABbfAAC64AAAVOIAAO7jAACI5QAALOcAAMboAABg6gAA+usAAJ7tAAA47wAA0vAAAGzyAAAQ9AAAqvUAAET3AADe+AAAgvoAABz8AAC2/QAAUP8AAPQAAQCOAgEAKAQBAMIFAQBmBwEAAAkBAJoKAQA+DAEA2A0BAHIPAQAMEQEAsBIBAEoUAQDkFQEAfhcBACIZAQC8GgEAVhwBAPAdAQCUHwEALiEBAMgiAQBiJAEABiYBAKAnAQA6KQEA1CoBAG4sAQASLgEArC8BAEYxAQDgMgEAhDQBAB42AQC4NwEAUjkBAPY6AQCQPAEAKj4BAMQ/AQBoQQEAAkMBAJxEAQA2RgEA2kcBAHRJAQAOSwEAqEwBAExOAQDmTwEAgFEBABpTAQC+VAEAWFYBAPJXAQCMWQEAMFsBAMpcAQBkXgEACGABAKJhAQA8YwEA1mQBAHpmAQAUaAEArmkBAEhrAQDsbAEAhm4BACBwAQC6cQEAXnMBAPh0AQCSdgEALHgBANB5AQBqewEABH0BAJ5+AQBCgAEA3IEBAHaDAQAQhQEAqoYBAE6IAQDoiQEAgosBAByNAQDAjgEAWpABAPSRAQCOkwEAMpUBAMyWAQBmmAEAAJoBAKSbAQA+nQEA2J4BAHKgAQAWogEAsKMBAEqlAQDkpgEAiKgBACKqAQC8qwEAVq0BAPquAQCUsAEALrIBANKzAQBstQEABrcBAKC4AQBEugEA3rsBAHi9AQASvwEAtsABAFDCAQDqwwEAhMUBACjHAQDCyAEAXMoBAPbLAQCazQEANM8BAM7QAQBo0gEAAtQBAKbVAQBA1wEA2tgBAHTaAQAY3AEAst0BAEzfAQDm4AEAiuIBACTkAQC+5QEAWOcBAPzoAQCW6gEAMOwBAMrtAQBu7wEACPEBAKLyAQA89AEA4PUBAHr3AQAU+QEAuPoBAFL8AQDs/QEAhv8BACoBAgDEAgIAXgQCAPgFAgCcBwIANgkCANAKAgBqDAIADg4CAKgPAgBCEQIA3BICAIAUAgAaFgIAtBcCAE4ZAgDyGgIAjBwCACYeAgDAHwIAWiECAP4iAgCYJAIAMiYCAMwnAgBwKQIACisCAKQsAgA+LgIA4i8CAHwxAgAWMwIAsDQCAFQ2AgDuNwIAiDkCACI7AgDGPAIAYD4CAPo/AgCUQQIAOEMCANJEAgBsRgIABkgCAKpJAgBESwIA3kwCAIJOAgAcUAIAtlECAFBTAgD0VAIAjlYCAChYAgDCWQIAZlsCAABdAgCaXgIANGACANhhAgByYwIADGUCAKZmAgBKaAIA5GkCAH5rAgAYbQIAvG4CAFZwAgDwcQIAinMCACR1AgDIdgIAYngCAPx5AgCWewIAOn0CANR+AgBugAIACIICAKyDAgBGhQIA4IYCAHqIAgAeigIAuIsCAFKNAgD2jgIAkJACACqSAgDEkwIAaJUCAAKXAgCcmAIANpoCANqbAgB0nQIADp8CAKigAgBMogIA5qMCAIClAgAapwIAvqgCAFiqAgDyqwIAjK0CADCvAgDKsAIAZLICAP6zAgCitQIAPLcCANa4AgBwugIACrwCAK69AgBIvwIA4sACAHzCAgAgxAIAusUCAFTHAgDuyAIAksoCACzMAgDGzQIAYM8CAATRAgCe0gIAONQCANzVAgB21wIAENkCAKraAgBO3AIA6N0CAILfAgAc4QIAwOICAFrkAgD05QIAjucCADLpAgDM6gIAZuwCAAruAgCk7wIAPvECANjyAgBy9AIAFvYCALD3AgBK+QIA5PoCAIj8AgAi/gIAvP8CAFYBAwDwAgMAlAQDAC4GAwDIBwMAYgkDAAYLAwCgDAMAOg4DANQPAwB4EQMAEhMDAKwUAwBGFgMA6hcDAIQZAwAeGwMAwhwDAFweAwD2HwMAkCEDADQjAwDOJAMAaCYDAAIoAwCmKQMAQCsDANosAwB0LgMAGDADALIxAwBMMwMA5jQDAIo2AwAkOAMAvjkDAFg7AwD8PAMAlj4DADBAAwDUQQMAbkMDAAhFAwCiRgMAPEgDAOBJAwB6SwMAFE0DAK5OAwBSUAMA7FEDAIZTAwAgVQMAxFYDAF5YAwD4WQMAklsDACxdAwDQXgMAamADAARiAwCeYwMAQmUDANxmAwB2aAMAEGoDALRrAwBObQMA6G4DAIxwAwAmcgMAwHMDAFp1AwD+dgMAmHgDADJ6AwDMewMAcH0DAAp/AwCkgAMAPoIDAOKDAwB8hQMAFocDALCIAwBUigMA7osDAIiNAwAijwMAxpADAGCSAwD6kwMAnpUDADiXAwDSmAMAbJoDAAacAwCqnQMARJ8DAN6gAwB4ogMAHKQDALalAwBQpwMA6qgDAI6qAwAorAMAwq0DAFyvAwAAsQMAmrIDADS0AwDOtQMAaLcDAAy5AwCmugMAQLwDANq9AwB+vwMAGMEDALLCAwBWxAMA8MUDAIrHAwAkyQMAyMoDAGLMAwD8zQMAls8DADrRAwDU0gMAbtQDAAjWAwCs1wMARtkDAODaAwB63AMAHt4DALjfAwBS4QMA9uIDAJDkAwAq5gMAxOcDAGjpAwAC6wMAnOwDADbuAwDa7wMAdPEDAA7zAwCo9AMAQvYDAOb3AwCA+QMAGvsDALT8AwBY/gMA8v8DAIwBBAAmAwQAygQEAGQGBAD+BwQAmAkEADILBADWDAQAcA4EAAoQBACuEQQASBMEAOIUBAB8FgQAIBgEALoZBABUGwQA7hwEAJIeBAAsIAQAxiEEAGAjBAAEJQQAniYEADgoBADSKQQAdisEABAtBACqLgQATjAEAOgxBACCMwQAHDUEAMA2BABaOAQA9DkEAI47BAAyPQQAzD4EAGZABAAAQgQAmkMEAD5FBADYRgQAckgEAAxKBACwSwQASk0EAOROBAB+UAQAIlIEALxTBABWVQQA8FYEAIpYBAAuWgQAyFsEAGJdBAAGXwQAoGAEADpiBADUYwQAeGUEABJnBACsaAQARmoEAOprBACEbQQAHm8EALhwBABccgQA9nMEAJB1BAAqdwQAzngEAGh6BAACfAQApn0EAEB/BADagAQAdIIEABiEBACyhQQATIcEAOaIBACKigQAJIwEAL6NBABYjwQA8pAEAJaSBAAwlAQAypUEAGSXBAAImQQAopoEADycBADWnQQAep8EABShBACuogQASKQEAOKlBACGpwQAIKkEALqqBABerAQA+K0EAJKvBAAssQQA0LIEAGq0BAAEtgQAnrcEAEK5BADcugQAdrwEABC+BAC0vwQATsEEAOjCBACCxAQAJsYEAMDHBABayQQA/soEAJjMBAAyzgQAzM8EAHDRBAAK0wQApNQEAD7WBADi1wQAfNkEABbbBACw3AQAVN4EAO7fBACI4QQAIuMEALzkBABg5gQA+ucEAJTpBAAu6wQA0uwEAGzuBAAG8AQAoPEEAETzBADe9AQAePYEABL4BAC2+QQAUPsEAOr8BACE/gQAKAAFAMIBBQBcAwUA9gQFAJoGBQA0CAUAzgkFAGgLBQAMDQUApg4FAEAQBQDkEQUAfhMFABgVBQCyFgUAVhgFAPAZBQCKGwUAJB0FAMgeBQBiIAUA/CEFAJYjBQA6JQUA1CYFAG4oBQAIKgUAoisFAEYtBQDgLgUAejAFABQyBQC4MwUAUjUFAOw2BQCGOAUAKjoFAMQ7BQBePQUA+D4FAJxABQA2QgUA0EMFAGpFBQAORwUAqEgFAEJKBQDcSwUAgE0FABpPBQC0UAUATlIFAPJTBQCMVQUAJlcFAMBYBQBkWgUA/lsFAJhdBQA8XwUA1mAFAHBiBQAKZAUArmUFAEhnBQDiaAUAfGoFACBsBQC6bQUAVG8FAO5wBQCScgUALHQFAMZ1BQBgdwUABHkFAJ56BQA4fAUA0n0FAHZ/BQAQgQUAqoIFAESEBQDehQUAgocFAByJBQC2igUAUIwFAPSNBQCOjwUAKJEFAMKSBQBmlAUAAJYFAJqXBQA0mQUA2JoFAHKcBQAMngUApp8FAEqhBQDkogUAfqQFABimBQC8pwUAVqkFAPCqBQCUrAUALq4FAMivBQBisQUABrMFAKC0BQA6tgUA1LcFAHi5BQASuwUArLwFAEa+BQDqvwUAhMEFAB7DBQC4xAUAXMYFAPbHBQCQyQUAKssFAM7MBQBozgUAAtAFAJzRBQA20wUA2tQFAHTWBQAO2AUAqNkFAEzbBQDm3AUAgN4FABrgBQC+4QUAWOMFAPLkBQCM5gUAMOgFAMrpBQBk6wUA/uwFAKLuBQA88AUA1vEFAHDzBQAU9QUArvYFAEj4BQDs+QUAhvsFACD9BQC6/gUAXgAGAPgBBgCSAwYALAUGANAGBgBqCAYABAoGAJ4LBgBCDQYA3A4GAHYQBgAQEgYAtBMGAE4VBgDoFgYAghgGACYaBgDAGwYAWh0GAPQeBgCOIAYAMiIGAMwjBgBmJQYAACcGAKQoBgA+KgYA2CsGAHItBgAWLwYAsDAGAEoyBgDkMwYAiDUGACI3BgC8OAYAVjoGAPo7BgCUPQYALj8GANJABgBsQgYABkQGAKBFBgBERwYA3kgGAHhKBgASTAYAtk0GAFBPBgDqUAYAhFIGAChUBgDCVQYAXFcGAPZYBgCaWgYANFwGAM5dBgBoXwYADGEGAKZiBgBAZAYA2mUGAH5nBgAYaQYAsmoGAExsBgDwbQYAim8GACRxBgC+cgYAWHQGAPx1BgCWdwYAMHkGAMp6BgBufAYACH4GAKJ/BgA8gQYA4IIGAHqEBgAUhgYArocGAFKJBgDsigYAhowGACCOBgDEjwYAXpEGAPiSBgCclAYANpYGANCXBgBqmQYADpsGAKicBgBCngYA3J8GAIChBgAaowYAtKQGAE6mBgDypwYAjKkGACarBgDKrAYAZK4GAP6vBgCYsQYAMrMGANa0BgBwtgYACrgGAKS5BgBIuwYA4rwGAHy+BgAWwAYAusEGAFTDBgDuxAYAiMYGACLIBgDGyQYAYMsGAPrMBgCUzgYAONAGANLRBgBs0wYABtUGAKrWBgBE2AYA3tkGAILbBgAc3QYAtt4GAFDgBgD04QYAjuMGACjlBgDC5gYAZugGAADqBgCa6wYANO0GANjuBgBy8AYADPIGAKbzBgBK9QYA5PYGAH74BgAi+gYAvPsGAFb9BgDw/gYAigAHAC4CBwDIAwcAYgUHAPwGBwCgCAcAOgoHANQLBwBuDQcAEg8HAKwQBwBGEgcA4BMHAHoVBwAeFwcAuBgHAFIaBwDsGwcAkB0HACofBwDEIAcAXiIHAAIkBwCcJQcANicHANooBwB0KgcADiwHAKgtBwBMLwcA5jAHAIAyBwAaNAcAvjUHAFg3BwDyOAcAjDoHADA8BwDKPQcAZD8HAP5ABwCiQgcAPEQHANZFBwB6RwcAFEkHAK5KBwBITAcA7E0HAIZPBwAgUQcAulIHAFRUBwD4VQcAklcHACxZBwDGWgcAalwHAAReBwCeXwcAOGEHANxiBwB2ZAcAEGYHAKpnBwBEaQcA6GoHAIJsBwAcbgcAtm8HAFpxBwD0cgcAjnQHACh2BwDMdwcAZnkHAAB7BwCkfAcAPn4HANh/BwBygQcAFoMHALCEBwBKhgcA5IcHAIiJBwAiiwcAvIwHAFaOBwD6jwcAlJEHAC6TBwDSlAcAbJYHAAaYBwCgmQcARJsHAN6cBwB4ngcAEqAHAKyhBwBQowcA6qQHAISmBwAeqAcAwqkHAFyrBwD2rAcAkK4HACqwBwDOsQcAaLMHAAK1BwCctgcAQLgHANq5BwB0uwcADr0HALK+BwBMwAcA5sEHAIrDBwAkxQcAvsYHAFjIBwD8yQcAlssHADDNBwDKzgcAbtAHAAjSBwCi0wcAPNUHAODWBwB62AcAFNoHALjbBwBS3QcA7N4HAIbgBwAq4gcAxOMHAF7lBwD45gcAnOgHADbqBwDQ6wcAau0HAATvBwCo8AcAQvIHANzzBwB29QcAGvcHALT4BwBO+gcA6PsHAIz9BwAm/wcAwAAIAFoCCAD0AwgAmAUIADIHCADMCAgAcAoIAAoMCACkDQgAPg8IAOIQCAB8EggAFhQIALAVCABUFwgA7hgIAIgaCAAiHAgAxh0IAGAfCAD6IAgAlCIIADgkCADSJQgAbCcIABApCACqKggARCwIAN4tCACCLwgAHDEIALYyCABQNAgA9DUIAI43CAAoOQgAwjoIAFw8CAAAPggAmj8IADRBCADOQggAckQIAAxGCACmRwgAQEkIANpKCAB+TAgAGE4IALJPCABWUQgA8FIIAIpUCAAkVggAyFcIAGJZCAD8WggAllwIADpeCADUXwgAbmEIAAhjCACsZAgARmYIAOBnCACEaQgAHmsIALhsCABSbggA9m8IAJBxCAAqcwgAxHQIAGh2CAACeAgAnHkIADZ7CADafAgAdH4IAA6ACACogQgAQoMIAOaECACAhggAGogIALSJCABYiwgA8owIAIyOCAAmkAgAypEIAGSTCAD+lAgAmJYIADyYCADWmQgAcJsIAAqdCACunggASKAIAOKhCAB8owgAIKUIALqmCABUqAgA7qkIAJKrCAAsrQgAxq4IAGCwCAAEsggAnrMIADi1CADStggAdrgIABC6CACquwgATr0IAOi+CACCwAgAHMIIAMDDCABaxQgA9MYIAI7ICAAyyggAzMsIAGbNCAAAzwgApNAIAD7SCADY0wgActUIAAzXCACw2AgAStoIAOTbCAB+3QgAIt8IALzgCABW4ggA8OMIAJTlCAAu5wgAyOgIAGLqCAAG7AgAoO0IADrvCADU8AgAePIIABL0CACs9QgARvcIAOr4CACE+ggAHvwIALj9CABc/wgA9gAJAJACCQA0BAkAzgUJAGgHCQACCQkApgoJAEAMCQDaDQkAdA8JABgRCQCyEgkATBQJAOYVCQCKFwkAJBkJAL4aCQBYHAkA/B0JAJYfCQAwIQkAyiIJAGQkCQAIJgkAoicJADwpCQDWKgkAeiwJABQuCQCuLwkASDEJAOwyCQCGNAkAIDYJALo3CQBeOQkA+DoJAJI8CQAsPgkA0D8JAGpBCQAEQwkAqEQJAEJGCQDcRwkAdkkJABpLCQC0TAkATk4JAOhPCQCMUQkAJlMJAMBUCQBaVgkA/lcJAJhZCQAyWwkAzFwJAHBeCQAKYAkApGEJAD5jCQDiZAkAfGYJABZoCQCwaQkASmsJAO5sCQCIbgkAInAJALxxCQBgcwkA+nQJAJR2CQAueAkA0nkJAGx7CQAGfQkAoH4JAESACQDegQkAeIMJAByFCQC2hgkAUIgJAOqJCQCOiwkAKI0JAMKOCQBckAkAAJIJAJqTCQA0lQkAzpYJAHKYCQAMmgkAppsJAECdCQDkngkAfqAJABiiCQCyowkATKUJAPCmCQCKqAkAJKoJAL6rCQBirQkA/K4JAJawCQAwsgkA1LMJAG61CQAItwkAorgJAEa6CQDguwkAer0JABS/CQC4wAkAUsIJAOzDCQCGxQkAKscJAMTICQBeygkA+MsJAJzNCQA2zwkA0NAJAHTSCQAO1AkAqNUJAELXCQDm2AkAgNoJABrcCQC03QkAWN8JAPLgCQCM4gkAJuQJAMrlCQBk5wkA/ugJAJjqCQA87AkA1u0JAHDvCQAK8QkArvIJAEj0CQDi9QkAfPcJACD5CQC6+gkAVPwJAO79CQCI/wkALAEKAMYCCgBgBAoA+gUKAJ4HCgA4CQoA0goKAGwMCgAQDgoAqg8KAEQRCgDeEgoAghQKABwWCgC2FwoAUBkKAPQaCgCOHAoAKB4KAMwfCgBmIQoAACMKAJokCgA+JgoA2CcKAHIpCgAMKwoAsCwKAEouCgDkLwoAfjEKACIzCgC8NAoAVjYKAPA3CgCUOQoALjsKAMg8CgBiPgoABkAKAKBBCgA6QwoA1EQKAHhGCgASSAoArEkKAEZLCgDqTAoAhE4KAB5QCgC4UQoAUlMKAPZUCgCQVgoAKlgKAMRZCgBoWwoAAl0KAJxeCgA2YAoA2mEKAHRjCgAOZQoAqGYKAExoCgDmaQoAgGsKABptCgC+bgoAWHAKAPJxCgCWcwoAMHUKAMp2CgBkeAoACHoKAKJ7CgA8fQoA1n4KAHqACgAUggoAroMKAEiFCgDshgoAhogKACCKCgC6iwoAXo0KAPiOCgCSkAoALJIKANCTCgBqlQoABJcKAJ6YCgBCmgoA3JsKAHadCgAQnwoAtKAKAE6iCgDoowoAgqUKABynCgDAqAoAWqoKAPSrCgCYrQoAMq8KAMywCgBmsgoACrQKAKS1CgA+twoA2LgKAHy6CgAWvAoAsL0KAEq/CgDuwAoAiMIKACLECgDGxQoAYMcKAPrICgCUygoALswKANLNCgBszwoABtEKAKDSCgBE1AoA3tUKAHjXCgAS2QoArNoKAFDcCgDq3QoAhN8KAB7hCgDC4goAXOQKAPblCgCQ5woANOkKAM7qCgBo7AoADO4KAKbvCgBA8QoA2vIKAH70CgAY9goAsvcKAEz5CgDw+goAivwKACT+CgC+/woAYgELAPwCCwCWBAsAMAYLANQHCwBuCQsACAsLAKIMCwBGDgsA4A8LAHoRCwAeEwsAuBQLAFIWCwDsFwsAhhkLACobCwDEHAsAXh4LAPgfCwCcIQsANiMLANAkCwBqJgsADigLAKgpCwBCKwsA3CwLAHYuCwAaMAsAtDELAE4zCwDoNAsAjDYLACY4CwDAOQsAWjsLAP48CwCYPgsAMkALANZBCwBwQwsACkULAKRGCwBISAsA4kkLAHxLCwAWTQsAuk4LAFRQCwDuUQsAiFMLACxVCwDGVgsAYFgLAARaCwCeWwsAOF0LANJeCwB2YAsAEGILAKpjCwBEZQsA3mYLAIJoCwAcagsAtmsLAFBtCwD0bgsAjnALAChyCwDCcwsAZnULAAB3CwCaeAsANHoLAM57CwByfQsADH8LAKaACwBAggsA5IMLAH6FCwAYhwsAsogLAFaKCwDwiwsAio0LAC6PCwDIkAsAYpILAPyTCwCglQsAOpcLANSYCwBumgsAEpwLAKydCwBGnwsA4KALAISiCwAepAsAuKULAFKnCwD2qAsAkKoLACqsCwDOrQsAaK8LAAKxCwCcsgsAQLQLANq1CwB0twsADrkLALK6CwBMvAsA5r0LAIC/CwAawQsAvsILAFjECwDyxQsAjMcLADDJCwDKygsAZMwLAP7NCwCYzwsAPNELANbSCwBw1AsACtYLAK7XCwBI2QsA4toLAIbcCwAg3gsAut8LAFThCwD44gsAkuQLACzmCwDG5wsAaukLAATrCwCe7AsAOO4LANzvCwB28QsAEPMLAKr0CwBO9gsA6PcLAIL5CwAc+wsAtvwLAFr+CwD0/wsAjgEMACgDDADMBAwAZgYMAAAIDACkCQwAPgsMANgMDAByDgwAFhAMALARDABKEwwA5BQMAIgWDAAiGAwAvBkMAFYbDAD6HAwAlB4MAC4gDADSIQwAbCMMAAYlDACgJgwARCgMAN4pDAB4KwwAEi0MALYuDABQMAwA6jEMAIQzDAAeNQwAwjYMAFw4DAD2OQwAkDsMADQ9DADOPgwAaEAMAAJCDACcQwwAQEUMANpGDAB0SAwAGEoMALJLDABMTQwA5k4MAIpQDAAkUgwAvlMMAFhVDAD8VgwAllgMADBaDADKWwwAbl0MAAhfDACiYAwAPGIMAOBjDAB6ZQwAFGcMALhoDABSagwA7GsMAIZtDAAqbwwAxHAMAF5yDAD4cwwAnHUMADZ3DADQeAwAanoMAAR8DACofQwAQn8MANyADAB2ggwAGoQMALSFDABOhwwA6IgMAIyKDAAmjAwAwI0MAFqPDAD+kAwAmJIMADKUDADMlQwAcJcMAAqZDACkmgwAPpwMAOKdDAB8nwwAFqEMALCiDABUpAwA7qUMAIinDAAsqQwAxqoMAGCsDAD6rQwAnq8MADixDADSsgwAbLQMABC2DACqtwwARLkMAN66DACCvAwAHL4MALa/DABQwQwA6sIMAI7EDAAoxgwAwscMAFzJDAAAywwAmswMADTODADOzwwActEMAAzTDACm1AwAQNYMAOTXDAB+2QwAGNsMALLcDABW3gwA8N8MAIrhDAAk4wwAyOQMAGLmDAD85wwAlukMADrrDADU7AwAbu4MAAjwDACs8QwARvMMAOD0DACE9gwAHvgMALj5DABS+wwA9vwMAJD+DAAqAA0AxAENAGgDDQACBQ0AnAYNADYIDQDaCQ0AdAsNAA4NDQCoDg0ATBANAOYRDQCAEw0AGhUNALQWDQBYGA0A8hkNAIwbDQAmHQ0Ayh4NAGQgDQD+IQ0AmCMNADwlDQDWJg0AcCgNAAoqDQCuKw0ASC0NAOIuDQB8MA0AIDINALozDQBUNQ0A7jYNAJI4DQAsOg0AxjsNAGo9DQAEPw0AnkANADhCDQDcQw0AdkUNABBHDQCqSA0AREoNAOhLDQCCTQ0AHE8NALZQDQBaUg0A9FMNAI5VDQAoVw0AzFgNAGZaDQAAXA0Aml0NAD5fDQDYYA0AcmINAAxkDQCwZQ0ASmcNAORoDQB+ag0AImwNALxtDQBWbw0A+nANAJRyDQAudA0AyHUNAGx3DQAGeQ0AoHoNADp8DQDefQ0AeH8NABKBDQCsgg0AUIQNAOqFDQCEhw0AHokNAMKKDQBcjA0A9o0NAJCPDQA0kQ0AzpINAGiUDQAClg0AnJcNAECZDQDamg0AdJwNAA6eDQCynw0ATKENAOaiDQCApA0AJKYNAL6nDQBYqQ0A8qoNAJasDQAwrg0Ayq8NAGSxDQAIsw0AorQNADy2DQDWtw0AerkNABS7DQCuvA0ASL4NAOy/DQCGwQ0AIMMNAMTEDQBexg0A+McNAJLJDQA2yw0A0MwNAGrODQAE0A0AqNENAELTDQDc1A0AdtYNABrYDQC02Q0ATtsNAOjcDQCM3g0AJuANAMDhDQBa4w0A/uQNAJjmDQAy6A0AzOkNAHDrDQAK7Q0ApO4NAD7wDQDY8Q0AfPMNABb1DQCw9g0ASvgNAO75DQCI+w0AIv0NALz+DQBgAA4A+gEOAJQDDgAuBQ4A0gYOAGwIDgAGCg4AoAsOAEQNDgDeDg4AeBAOABwSDgC2Ew4AUBUOAOoWDgCOGA4AKBoOAMIbDgBcHQ4AAB8OAJogDgA0Ig4AziMOAHIlDgAMJw4AsCgOAFQqDgDuKw4AiC0OACIvDgDGMA4AYDIOAPozDgCUNQ4ALjcOANI4DgBsOg4ABjwOAKA9DgBEPw4A3kAOAHhCDgASRA4AtkUOAFBHDgDqSA4AhEoOAChMDgDCTQ4AXE8OAABRDgCaUg4ANFQOAM5VDgByVw4ADFkOAKZaDgBAXA4A5F0OAH5fDgAYYQ4AsmIOAFZkDgDwZQ4AimcOAC5pDgDIag4AYmwOAPxtDgCWbw4AOnEOANRyDgBudA4ACHYOAKx3DgBGeQ4A4HoOAHp8DgAUfg4AuH8OAFKBDgDsgg4AkIQOACqGDgDEhw4AXokOAAKLDgCcjA4ANo4OANCPDgB0kQ4ADpMOAKiUDgBMlg4A5pcOAICZDgAamw4AtJwOAFieDgDynw4AjKEOACajDgDKpA4AZKYOAP6nDgCYqQ4AMqsOANasDgBwrg4ACrAOAKSxDgBIsw4A4rQOAHy2DgAWuA4AurkOAFS7DgDuvA4AiL4OACzADgDGwQ4AYMMOAATFDgCexg4AOMgOANLJDgB2yw4AEM0OAKrODgBE0A4A6NEOAILTDgAc1Q4AttYOAFrYDgD02Q4AjtsOADLdDgDM3g4AZuAOAADiDgCk4w4APuUOANjmDgBy6A4ADOoOALDrDgBK7Q4A5O4OAH7wDgAi8g4AvPMOAFb1DgDw9g4AlPgOAC76DgDI+w4AYv0OAPz+DgCgAA8AOgIPANQDDwBuBQ8AEgcPAKwIDwBGCg8A4AsPAIQNDwAeDw8AuBAPAFwSDwD2Ew8AkBUPACoXDwDOGA8AaBoPAAIcDwCcHQ8AQB8PANogDwB0Ig8ADiQPALIlDwBMJw8A5igPAIoqDwAkLA8Avi0PAFgvDwD8MA8AljIPADA0DwDKNQ8AZDcPAAg5DwCiOg8APDwPANY9DwB6Pw8AFEEPAK5CDwBIRA8A7EUPAIZHDwAgSQ8AukoPAFRMDwD4TQ8Akk8PACxRDwDGUg8AalQPAARWDwCeVw8AQlkPANxaDwB2XA8AEF4PALRfDwBOYQ8A6GIPAIJkDwAmZg8AwGcPAFppDwD0ag8AmGwPADJuDwDMbw8AZnEPAApzDwCkdA8APnYPAOJ3DwB8eQ8AFnsPALB8DwBUfg8A7n8PAIiBDwAigw8AvIQPAGCGDwD6hw8AlIkPAC6LDwDSjA8AbI4PAAaQDwCgkQ8ARJMPAN6UDwB4lg8AEpgPAKyZDwBQmw8A6pwPAISeDwAeoA8AwqEPAFyjDwD2pA8AmqYPADSoDwDOqQ8AaKsPAAytDwCmrg8AQLAPANqxDwB+sw8AGLUPALK2DwBMuA8A8LkPAIq7DwAkvQ8Avr4PAGLADwD8wQ8AlsMPADrFDwDUxg8AbsgPAAjKDwCsyw8ARs0PAODODwB60A8AFNIPALjTDwBS1Q8A7NYPAIbYDwAq2g8AxNsPAF7dDwD43g8AnOAPADbiDwDQ4w8AauUPAA7nDwCo6A8AQuoPANzrDwCA7Q8AGu8PALTwDwBY8g8A8vMPAIz1DwAm9w8AyvgPAGT6DwD++w8AmP0PADz/DwDWABAAcAIQAAoEEACkBRAASAcQAOIIEAB8ChAAFgwQALoNEABUDxAA7hAQAIgSEAAiFBAAxhUQAGAXEAD6GBAAnhoQADgcEADSHRAAbB8QABAhEACqIhAARCQQAN4lEACCJxAAHCkQALYqEABQLBAA9C0QAI4vEAAoMRAAwjIQAGY0EAAANhAAmjcQAD45EADYOhAAcjwQAAw+EACwPxAASkEQAORCEAB+RBAAIkYQALxHEABWSRAA8EoQAJRMEAAuThAAyE8QAGJREAAGUxAAoFQQADpWEADUVxAAblkQABJbEACsXBAARl4QAOBfEACEYRAAHmMQALhkEABSZhAA9mcQAJBpEAAqaxAAxGwQAGhuEAACcBAAnHEQADZzEADadBAAdHYQAA54EACoeRAATHsQAOZ8EACAfhAAGoAQAL6BEABYgxAA8oQQAJaGEAAwiBAAyokQAGSLEAAIjRAAoo4QADyQEADWkRAAepMQABSVEACulhAASJgQAOyZEACGmxAAIJ0QALqeEABeoBAA+KEQAJKjEAAspRAAxqYQAGqoEAAEqhAAnqsQADitEADcrhAAdrAQABCyEACqsxAATrUQAOi2EACCuBAAHLoQAMC7EABavRAA9L4QAI7AEAAywhAAzMMQAGbFEAAAxxAApMgQAD7KEADYyxAAcs0QABbPEACw0BAAStIQAO7TEACI1RAAItcQALzYEABg2hAA+tsQAJTdEAAu3xAA0uAQAGziEAAG5BAAoOUQAETnEADe6BAAeOoQABLsEAC27RAAUO8QAOrwEACE8hAAHvQQAML1EABc9xAA9vgQAJD6EAA0/BAAzv0QAGj/EAACAREApgIRAEAEEQDaBREAdAcRABgJEQCyChEATAwRAOYNEQCKDxEAJBERAL4SEQBYFBEA/BURAJYXEQAwGREA1BoRAG4cEQAIHhEAoh8RAEYhEQDgIhEAeiQRABQmEQCuJxEAUikRAOwqEQCGLBEAIC4RAMQvEQBeMREA+DIRAJI0EQA2NhEA0DcRAGo5EQAEOxEAqDwRAEI+EQDcPxEAdkERABpDEQC0RBEATkYRAOhHEQCMSREAJksRAMBMEQBkThEA/k8RAJhREQAyUxEA1lQRAHBWEQAKWBEApFkRAEhbEQDiXBEAfF4RABZgEQC6YREAVGMRAO5kEQCIZhEALGgRAMZpEQBgaxEA+mwRAJ5uEQA4cBEA0nERAGxzEQAGdREAqnYRAER4EQDeeREAeHsRABx9EQC2fhEAUIARAOqBEQCOgxEAKIURAMKGEQBciBEAAIoRAJqLEQA0jREAzo4RAHKQEQAMkhEAppMRAECVEQDklhEAfpgRABiaEQCymxEAVp0RAPCeEQCKoBEALqIRAMijEQBipREA/KYRAKCoEQA6qhEA1KsRAG6tEQASrxEArLARAEayEQDgsxEAhLURAB63EQC4uBEAUroRAPa7EQCQvREAKr8RAMTAEQBowhEAAsQRAJzFEQA2xxEA2sgRAHTKEQAOzBEAqM0RAELPEQDm0BEAgNIRABrUEQC01REAWNcRAPLYEQCM2hEAJtwRAMrdEQBk3xEA/uARAJjiEQA85BEA1uURAHDnEQAU6REAruoRAEjsEQDi7REAhu8RACDxEQC68hEAVPQRAPj1EQCS9xEALPkRAMb6EQBq/BEABP4RAJ7/EQA4ARIA3AISAHYEEgAQBhIAqgcSAE4JEgDoChIAggwSABwOEgDADxIAWhESAPQSEgCOFBIAMhYSAMwXEgBmGRIAABsSAJocEgA+HhIA2B8SAHIhEgAMIxIAsCQSAEomEgDkJxIAfikSACIrEgC8LBIAVi4SAPAvEgCUMRIALjMSAMg0EgBsNhIABjgSAKA5EgA6OxIA3jwSAHg+EgASQBIArEESAFBDEgDqRBIAhEYSAB5IEgDCSRIAXEsSAPZMEgCQThIANFASAM5REgBoUxIAAlUSAKZWEgBAWBIA2lkSAHRbEgAYXRIAsl4SAExgEgDmYRIAimMSACRlEgC+ZhIAWGgSAPxpEgCWaxIAMG0SAMpuEgBucBIACHISAKJzEgA8dRIA4HYSAHp4EgAUehIAuHsSAFJ9EgDsfhIAhoASACCCEgDEgxIAXoUSAPiGEgCSiBIANooSANCLEgBqjRIABI8SAKiQEgBCkhIA3JMSAHaVEgAQlxIAtJgSAE6aEgDomxIAgp0SACafEgDAoBIAWqISAPSjEgCYpRIAMqcSAMyoEgBmqhIACqwSAKStEgA+rxIA4rASAHyyEgAWtBIAsLUSAFS3EgDuuBIAiLoSACK8EgDGvRIAYL8SAPrAEgCUwhIAOMQSANLFEgBsxxIABskSAKrKEgBEzBIA3s0SAILPEgAc0RIAttISAFDUEgD01RIAjtcSACjZEgDC2hIAXNwSAADeEgCa3xIANOESAM7iEgBy5BIADOYSAKbnEgBA6RIA2uoSAH7sEgAY7hIAsu8SAEzxEgDw8hIAivQSACT2EgDI9xIAYvkSAPz6EgCW/BIAOv4SANT/EgBuARMACAMTAKwEEwBGBhMA4AcTAHoJEwAeCxMAuAwTAFIOEwDsDxMAkBETACoTEwDEFBMAaBYTAAIYEwCcGRMANhsTANocEwB0HhMADiATAKghEwBMIxMA5iQTAIAmEwAaKBMAtCkTAFgrEwDyLBMAjC4TACYwEwDKMRMAZDMTAP40EwCYNhMAPDgTANY5EwBwOxMACj0TAKQ+EwBIQBMA4kETAHxDEwAWRRMAukYTAFRIEwDuSRMAkksTACxNEwDGThMAYFATAARSEwCeUxMAOFUTANJWEwB2WBMAEFoTAKpbEwBEXRMA6F4TAIJgEwAcYhMAwGMTAFplEwD0ZhMAjmgTADJqEwDMaxMAZm0TAABvEwCkcBMAPnITANhzEwBydRMADHcTALB4EwBKehMA5HsTAH59EwAifxMAvIATAFaCEwDwgxMAlIUTAC6HEwDIiBMAYooTAPyLEwCgjRMAOo8TANSQEwB4khMAEpQTAKyVEwBGlxMA6pgTAISaEwAenBMAuJ0TAFyfEwD2oBMAkKITACqkEwDOpRMAaKcTAAKpEwCcqhMAQKwTANqtEwB0rxMADrETALKyEwBMtBMA5rUTAIC3EwAauRMAvroTAFi8EwDyvRMAlr8TADDBEwDKwhMAZMQTAAjGEwCixxMAPMkTANbKEwB6zBMAFM4TAK7PEwBI0RMA7NITAIbUEwAg1hMAxNcTAF7ZEwD42hMAktwTADbeEwDQ3xMAauETAATjEwCo5BMAQuYTANznEwB26RMAGusTALTsEwBO7hMA6O8TAILxEwAm8xMAwPQTAFr2EwD09xMAmPkTADL7EwDM/BMAZv4TAAAAFACkARQAPgMUANgEFAB8BhQAFggUALAJFABKCxQA7gwUAIgOFAAiEBQAvBEUAGATFAD6FBQAlBYUAC4YFADSGRQAbBsUAAYdFACqHhQARCAUAN4hFAB4IxQAHCUUALYmFABQKBQA6ikUAI4rFAAoLRQAwi4UAFwwFAAAMhQAmjMUADQ1FADONhQAcjgUAAw6FACmOxQAQD0UANo+FAB+QBQAGEIUALJDFABMRRQA8EYUAIpIFAAkShQAvksUAGJNFAD8ThQAllAUADBSFADUUxQAblUUAAhXFACiWBQARloUAOBbFAB6XRQAFF8UALhgFABSYhQA7GMUAJBlFAAqZxQAxGgUAF5qFAACbBQAnG0UADZvFADQcBQAdHIUAA50FACodRQAQncUAOZ4FACAehQAGnwUALR9FABYfxQA8oAUAIyCFAAmhBQAwIUUAGSHFAD+iBQAmIoUADKMFADWjRQAcI8UAAqRFACkkhQASJQUAOKVFACGlxQAKpkUAMSaFABenBQA+J0UAJyfFAA2oRQA0KIUAHSkFAAOphQAqKcUAEKpFADmqhQAgKwUABquFAC0rxQAWLEUAPKyFACMtBQAJrYUAMq3FABkuRQA/roUAJi8FAA8vhQA1r8UAHDBFAAKwxQArsQUAEjGFADixxQAfMkUABbLFAC6zBQAVM4UAO7PFACI0RQALNMUAMbUFABg1hQA+tcUAJ7ZFAA42xQA0twUAGzeFAAQ4BQAquEUAETjFADe5BQAguYUABzoFAC26RQAUOsUAPTsFACO7hQAMvAUANbxFABw8xQACvUUAKT2FABI+BQA4vkUAHz7FAAW/RQAuv4UAFQAFQDuARUAiAMVACwFFQDGBhUAYAgVAPoJFQCeCxUAOA0VANIOFQBsEBUAEBIVAKoTFQBEFRUA6BYVAIIYFQAcGhUAthsVAFodFQD0HhUAjiAVACgiFQDMIxUAZiUVAAAnFQCaKBUAPioVANgrFQByLRUADC8VALAwFQBKMhUA5DMVAH41FQAiNxUAvDgVAFY6FQDwOxUAlD0VAC4/FQDIQBUAYkIVAPxDFQCgRRUAOkcVANRIFQBuShUAEkwVAKxNFQBGTxUA4FAVAIRSFQAeVBUAuFUVAFJXFQD2WBUAkFoVACpcFQDEXRUAaF8VAAJhFQCcYhUANmQVANplFQB0ZxUADmkVALJqFQBMbBUA5m0VAIBvFQAkcRUAvnIVAFh0FQDydRUAlncVADB5FQDKehUAZHwVAAh+FQCifxUAPIEVANaCFQB6hBUAFIYVAK6HFQBIiRUA7IoVAIaMFQAgjhUAuo8VAF6RFQD4khUAkpQVACyWFQDGlxUAapkVAASbFQCenBUAOJ4VANyfFQB2oRUAEKMVAKqkFQBOphUA6KcVAIKpFQAcqxUAwKwVAFquFQD0rxUAmLEVADKzFQDMtBUAZrYVAAq4FQCkuRUAPrsVANi8FQB8vhUAFsAVALDBFQBKwxUA7sQVAIjGFQAiyBUAvMkVAGDLFQD6zBUAlM4VAC7QFQDS0RUAbNMVAAbVFQCg1hUARNgVAN7ZFQB42xUAEt0VAKzeFQBQ4BUA6uEVAITjFQAe5RUAwuYVAFzoFQD26RUAkOsVADTtFQDO7hUAaPAVAALyFQCm8xUAQPUVANr2FQB0+BUAGPoVALL7FQBM/RUA8P4VAIoAFgAkAhYAvgMWAGIFFgD8BhYAlggWADAKFgDUCxYAbg0WAAgPFgCiEBYARhIWAOATFgB6FRYAFBcWALgYFgBSGhYA7BsWAIYdFgAqHxYAxCAWAF4iFgD4IxYAnCUWADYnFgDQKBYAaioWAA4sFgCoLRYAQi8WANwwFgCAMhYAGjQWALQ1FgBONxYA6DgWAIw6FgAmPBYAwD0WAGQ/FgD+QBYAmEIWADJEFgDWRRYAcEcWAApJFgCuShYASEwWAOJNFgB8TxYAFlEWALpSFgBUVBYA7lUWAIhXFgAsWRYAxloWAGBcFgD6XRYAnl8WADhhFgDSYhYAbGQWAAZmFgCqZxYARGkWAN5qFgB4bBYAHG4WALZvFgBQcRYA6nIWAI50FgAodhYAwncWAGZ5FgAAexYAmnwWADR+FgDYfxYAcoEWAAyDFgCmhBYASoYWAOSHFgB+iRYAGIsWALyMFgBWjhYA8I8WAIqRFgAukxYAyJQWAGKWFgAGmBYAoJkWADqbFgDUnBYAeJ4WABKgFgCsoRYARqMWAOCkFgCEphYAHqgWALipFgBSqxYA9qwWAJCuFgAqsBYAxLEWAGizFgACtRYAnLYWADa4FgDQuRYAdLsWAA69FgCovhYAQsAWAObBFgCAwxYAGsUWAL7GFgBYyBYA8skWAIzLFgAwzRYAys4WAGTQFgD+0RYAotMWADzVFgDW1hYAcNgWABTaFgCu2xYASN0WAOzeFgCG4BYAIOIWALrjFgBe5RYA+OYWAJLoFgAs6hYAxusWAGrtFgAE7xYAnvAWADjyFgDc8xYAdvUWABD3FgCq+BYARPoWAOj7FgCC/RYAHP8WALYAFwBaAhcA9AMXAI4FFwAyBxcAzAgXAGYKFwAADBcApA0XAD4PFwDYEBcAchIXABYUFwCwFRcAShcXAOQYFwCIGhcAIhwXALwdFwBgHxcA+iAXAJQiFwAuJBcA0iUXAGwnFwAGKRcAoCoXAEQsFwDeLRcAeC8XABIxFwC2MhcAUDQXAOo1FwCENxcAHjkXAMI6FwBcPBcA9j0XAJA/FwA0QRcAzkIXAGhEFwACRhcAnEcXAEBJFwDaShcAdEwXAA5OFwCyTxcATFEXAOZSFwCKVBcAJFYXAL5XFwBYWRcA/FoXAJZcFwAwXhcAyl8XAG5hFwAIYxcAomQXADxmFwDgZxcAemkXABRrFwC4bBcAUm4XAOxvFwCGcRcAKnMXAMR0FwBedhcA+HcXAJx5FwA2excA0HwXAGp+FwAEgBcAqIEXAEKDFwDchBcAgIYXABqIFwC0iRcATosXAOiMFwCMjhcAJpAXAMCRFwBkkxcA/pQXAJiWFwAymBcA1pkXAHCbFwAKnRcApJ4XAEigFwDioRcAfKMXABalFwC6phcAVKgXAO6pFwCIqxcAIq0XAMauFwBgsBcA+rEXAJSzFwA4tRcA0rYXAGy4FwAGuhcAoLsXAES9FwDevhcAeMAXABzCFwC2wxcAUMUXAOrGFwCOyBcAKMoXAMLLFwBczRcAAM8XAJrQFwA00hcAztMXAHLVFwAM1xcAptgXAEDaFwDk2xcAft0XABjfFwC84BcAVuIXAPDjFwCK5RcALucXAMjoFwBi6hcA/OsXAKDtFwA67xcA1PAXAG7yFwAS9BcArPUXAEb3FwDg+BcAevoXAB78FwC4/RcAUv8XAOwAGACQAhgAKgQYAMQFGABeBxgAAgkYAJwKGAA2DBgA0A0YAHQPGAAOERgAqBIYAEIUGADmFRgAgBcYABoZGAC0GhgAWBwYAPIdGACMHxgAMCEYAMoiGABkJBgA/iUYAKInGAA8KRgA1ioYAHAsGAAULhgAri8YAEgxGADiMhgAhjQYACA2GAC6NxgAVDkYAPg6GACSPBgALD4YAMY/GABgQRgABEMYAJ5EGAA4RhgA0kcYAHZJGAAQSxgAqkwYAEROGADoTxgAglEYABxTGAC2VBgAWlYYAPRXGACOWRgAKFsYAMxcGABmXhgAAGAYAJphGAA+YxgA2GQYAHJmGAAMaBgAsGkYAEprGADkbBgAiG4YACJwGAC8cRgAVnMYAPp0GACUdhgALngYAMh5GABsexgABn0YAKB+GAA6gBgA3oEYAHiDGAAShRgArIYYAFCIGADqiRgAhIsYAB6NGAC4jhgAXJAYAPaRGACQkxgAKpUYAM6WGABomBgAApoYAJybGABAnRgA2p4YAHSgGAAOohgAsqMYAEylGADmphgAgKgYACSqGAC+qxgAWK0YAPKuGACWsBgAMLIYAMqzGAButRgACLcYAKK4GAA8uhgA4LsYAHq9GAAUvxgArsAYAFLCGADswxgAhsUYACDHGADEyBgAXsoYAPjLGACSzRgANs8YANDQGABq0hgABNQYAJ7VGABC1xgA3NgYAHbaGAAa3BgAtN0YAE7fGADo4BgAjOIYACbkGADA5RgAWucYAP7oGACY6hgAMuwYAMztGABw7xgACvEYAKTyGAA+9BgA4vUYAHz3GAAW+RgAsPoYAFT8GADu/RgAiP8YACIBGQDGAhkAYAQZAPoFGQCUBxkALgkZANIKGQBsDBkABg4ZAKAPGQBEERkA3hIZAHgUGQASFhkAthcZAFAZGQDqGhkAhBwZACgeGQDCHxkAXCEZAPYiGQCaJBkANCYZAM4nGQBoKRkADCsZAKYsGQBALhkA5C8ZAH4xGQAYMxkAsjQZAFY2GQDwNxkAijkZACQ7GQDIPBkAYj4ZAPw/GQCWQRkAOkMZANREGQBuRhkACEgZAKxJGQBGSxkA4EwZAHpOGQAeUBkAuFEZAFJTGQDsVBkAkFYZACpYGQDEWRkAXlsZAPhcGQCcXhkANmAZANBhGQBqYxkADmUZAKhmGQBCaBkA3GkZAIBrGQAabRkAtG4ZAE5wGQDycRkAjHMZACZ1GQDKdhkAZHgZAP55GQCYexkAPH0ZANZ+GQBwgBkACoIZAK6DGQBIhRkA4oYZAHyIGQAgihkAuosZAFSNGQDujhkAkpAZACySGQDGkxkAYJUZAASXGQCemBkAOJoZANKbGQB2nRkAEJ8ZAKqgGQBEohkA6KMZAIKlGQAcpxkAtqgZAFCqGQD0qxkAjq0ZACivGQDCsBkAZrIZAAC0GQCatRkANLcZANi4GQByuhkADLwZAKa9GQBKvxkA5MAZAH7CGQAYxBkAvMUZAFbHGQDwyBkAlMoZAC7MGQDIzRkAYs8ZAAbRGQCg0hkAOtQZANTVGQB41xkAEtkZAKzaGQBG3BkA6t0ZAITfGQAe4RkAuOIZAFzkGQD25RkAkOcZACrpGQDO6hkAaOwZAALuGQCc7xkAQPEZANryGQB09BkADvYZALL3GQBM+RkA5voZAID8GQAk/hkAvv8ZAFgBGgDyAhoAjAQaADAGGgDKBxoAZAkaAP4KGgCiDBoAPA4aANYPGgB6ERoAFBMaAK4UGgBIFhoA4hcaAIYZGgAgGxoAuhwaAF4eGgD4HxoAkiEaACwjGgDQJBoAaiYaAAQoGgCeKRoAQisaANwsGgB2LhoAEDAaAKoxGgBOMxoA6DQaAII2GgAcOBoAwDkaAFo7GgD0PBoAjj4aADJAGgDMQRoAZkMaAApFGgCkRhoAPkgaANhJGgB8SxoAFk0aALBOGgBKUBoA7lEaAIhTGgAiVRoAvFYaAGBYGgD6WRoAlFsaADhdGgDSXhoAbGAaAAZiGgCqYxoARGUaAN5mGgB4aBoAEmoaALZrGgBQbRoA6m4aAIRwGgAochoAwnMaAFx1GgD2dhoAkHgaADR6GgDOexoAaH0aAAx/GgCmgBoAQIIaANqDGgB0hRoAGIcaALKIGgBMihoA5osaAIqNGgAkjxoAvpAaAGKSGgD8kxoAlpUaADCXGgDUmBoAbpoaAAicGgCinRoARp8aAOCgGgB6ohoAFKQaALilGgBSpxoA7KgaAJCqGgAqrBoAxK0aAF6vGgACsRoAnLIaADa0GgDQtRoAarcaAA65GgCouhoAQrwaANy9GgCAvxoAGsEaALTCGgBOxBoA6MUaAIzHGgAmyRoAwMoaAFrMGgD+zRoAmM8aADLRGgDM0hoAcNQaAArWGgCk1xoASNkaAOLaGgB83BoAFt4aALrfGgBU4RoA7uIaAIjkGgAs5hoAxucaAGDpGgD66hoAnuwaADjuGgDS7xoAdvEaABDzGgCq9BoARPYaAOj3GgCC+RoAHPsaALb8GgBa/hoA9P8aAI4BGwAoAxsAzAQbAGYGGwAACBsAmgkbAD4LGwDYDBsAcg4bAAwQGwCmERsAShMbAOQUGwB+FhsAGBgbALwZGwBWGxsA8BwbAIoeGwAuIBsAyCEbAGIjGwD8JBsAliYbADooGwDUKRsAbisbABItGwCsLhsARjAbAOAxGwCEMxsAHjUbALg2GwBSOBsA9jkbAJA7GwAqPRsAxD4bAGhAGwACQhsAnEMbAEBFGwDaRhsAdEgbAA5KGwCySxsATE0bAOZOGwCAUBsAJFIbAL5TGwBYVRsA8lYbAIxYGwAwWhsAylsbAGRdGwD+XhsAomAbADxiGwDWYxsAcGUbABRnGwCuaBsASGobAOJrGwCGbRsAIG8bALpwGwBechsA+HMbAJJ1GwAsdxsA0HgbAGp6GwAEfBsAnn0bAEJ/GwDcgBsAdoIbABCEGwC0hRsATocbAOiIGwCCihsAHIwbAMCNGwBajxsA9JAbAI6SGwAylBsAzJUbAGaXGwAAmRsAmpobAD6cGwDYnRsAcp8bABahGwCwohsASqQbAOSlGwCIpxsAIqkbALyqGwBWrBsA+q0bAJSvGwAusRsAyLIbAGy0GwAGthsAoLcbAES5GwDeuhsAeLwbABK+GwC2vxsAUMEbAOrCGwCExBsAKMYbAMLHGwBcyRsA9sobAJrMGwA0zhsAzs8bAGjRGwAM0xsAptQbAEDWGwDa1xsAftkbABjbGwCy3BsATN4bAObfGwCK4RsAJOMbAL7kGwBY5hsA/OcbAJbpGwAw6xsAyuwbAG7uGwAI8BsAovEbADzzGwDg9BsAevYbABT4GwCu+RsAUvsbAOz8GwCG/hsAIAAcAMQBHABeAxwA+AQcAJIGHAA2CBwA0AkcAGoLHAAODRwAqA4cAEIQHADcERwAgBMcABoVHAC0FhwAThgcAPIZHACMGxwAJh0cAMAeHABkIBwA/iEcAJgjHAAyJRwAzCYcAHAoHAAKKhwApCscAD4tHADiLhwAfDAcABYyHACwMxwAVDUcAO42HACIOBwAIjocAMY7HABgPRwA+j4cAJRAHAA4QhwA0kMcAGxFHAAGRxwAqkgcAERKHADeSxwAgk0cABxPHAC2UBwAUFIcAPRTHACOVRwAKFccAMJYHABmWhwAAFwcAJpdHAA0XxwA2GAcAHJiHAAMZBwApmUcAEpnHADkaBwAfmocABhsHAC8bRwAVm8cAPBwHACKchwALnQcAMh1HABidxwA/HgcAJZ6HAA6fBwA1H0cAG5/HAAIgRwArIIcAEaEHADghRwAeoccAB6JHAC4ihwAUowcAOyNHACQjxwAKpEcAMSSHABelBwAApYcAJyXHAA2mRwA2pocAHScHAAOnhwAqJ8cAEyhHADmohwAgKQcABqmHAC+pxwAWKkcAPKqHACMrBwAMK4cAMqvHABksRwA/rIcAJi0HAA8thwA1rccAHC5HAAKuxwArrwcAEi+HADivxwAhsEcACDDHAC6xBwAVMYcAPjHHACSyRwALMscAMbMHABqzhwABNAcAJ7RHAA40xwA3NQcAHbWHAAQ2BwAqtkcAE7bHADo3BwAgt4cABzgHADA4RwAWuMcAPTkHACO5hwAKOgcAMzpHABm6xwAAO0cAJruHAA+8BwA2PEcAHLzHAAM9RwAsPYcAEr4HADk+RwAfvscACL9HAC8/hwAVgAdAPoBHQCUAx0ALgUdAMgGHQBsCB0ABgodAKALHQA6DR0A3g4dAHgQHQASEh0ArBMdAFAVHQDqFh0AhBgdAB4aHQDCGx0AXB0dAPYeHQCQIB0ANCIdAM4jHQBoJR0AAicdAKYoHQBAKh0A2isdAHQtHQAYLx0AsjAdAEwyHQDmMx0AgDUdACQ3HQC+OB0AWDodAPI7HQCWPR0AMD8dAMpAHQBkQh0ACEQdAKJFHQA8Rx0A1kgdAHpKHQAUTB0Ark0dAFJPHQDsUB0AhlIdACBUHQDEVR0AXlcdAPhYHQCSWh0ANlwdANBdHQBqXx0ABGEdAKhiHQBCZB0A3GUdAHZnHQAaaR0AtGodAE5sHQDobR0AjG8dACZxHQDAch0AWnQdAP51HQCYdx0AMnkdAMx6HQBwfB0ACn4dAKR/HQA+gR0A2IIdAHyEHQAWhh0AsIcdAEqJHQDuih0AiIwdACKOHQC8jx0AYJEdAPqSHQCUlB0AOJYdANKXHQBsmR0ABpsdAKqcHQBEnh0A3p8dAHihHQAcox0AtqQdAFCmHQDqpx0AjqkdACirHQDCrB0AXK4dAACwHQCasR0ANLMdANi0HQByth0ADLgdAKa5HQBAux0A5LwdAH6+HQAYwB0AssEdAFbDHQDwxB0AisYdACTIHQDIyR0AYssdAPzMHQCWzh0AMNAdANTRHQBu0x0ACNUdAKLWHQBG2B0A4NkdAHrbHQAU3R0AuN4dAFLgHQDs4R0AkOMdACrlHQDE5h0AXugdAALqHQCc6x0ANu0dANDuHQB08B0ADvIdAKjzHQBC9R0A5vYdAID4HQAa+h0AtPsdAE79HQDy/h0AjAAeACYCHgDAAx4AZAUeAP4GHgCYCB4APAoeANYLHgBwDR4ACg8eAK4QHgBIEh4A4hMeAHwVHgAgFx4AuhgeAFQaHgDuGx4Akh0eACwfHgDGIB4AaiIeAAQkHgCeJR4AOCceANIoHgB2Kh4AECweAKotHgBELx4A6DAeAIIyHgAcNB4AtjUeAFo3HgD0OB4AjjoeACg8HgDCPR4AZj8eAABBHgCaQh4ANEQeANhFHgByRx4ADEkeAKZKHgBKTB4A5E0eAH5PHgAiUR4AvFIeAFZUHgDwVR4AlFceAC5ZHgDIWh4AYlweAAZeHgCgXx4AOmEeANRiHgB4ZB4AEmYeAKxnHgBGaR4A6moeAIRsHgAebh4Awm8eAFxxHgD2ch4AkHQeADR2HgDOdx4AaHkeAAJ7HgCcfB4AQH4eANp/HgB0gR4ADoMeALKEHgBMhh4A5oceAICJHgAkix4AvoweAFiOHgDyjx4AjJEeADCTHgDKlB4AZJYeAAiYHgCimR4APJseANacHgB6nh4AFKAeAK6hHgBIox4A7KQeAIamHgAgqB4AuqkeAF6rHgD4rB4Akq4eADawHgDQsR4AarMeAAS1HgCoth4AQrgeANy5HgB2ux4AGr0eALS+HgBOwB4A6MEeAILDHgAmxR4AwMYeAFrIHgD0yR4AmMseADLNHgDMzh4AZtAeAArSHgCk0x4APtUeANjWHgBy2B4AFtoeALDbHgBK3R4A5N4eAIjgHgAi4h4AvOMeAFblHgD65h4AlOgeAC7qHgDS6x4AbO0eAAbvHgCg8B4ARPIeAN7zHgB49R4AEvceALb4HgBQ+h4A6vseAIT9HgAo/x4AwgAfAFwCHwAABB8AmgUfADQHHwDOCB8AcgofAAwMHwCmDR8AQA8fAOQQHwB+Eh8AGBQfALIVHwBWFx8A8BgfAIoaHwAkHB8Avh0fAGIfHwD8IB8AliIfADAkHwDUJR8AbicfAAgpHwCiKh8ARiwfAOAtHwB6Lx8AFDEfALgyHwBSNB8A7DUfAIY3HwAqOR8AxDofAF48HwD4PR8AnD8fADZBHwDQQh8AdEQfAA5GHwCoRx8AQkkfANxKHwCATB8AGk4fALRPHwBOUR8A8lIfAIxUHwAmVh8AwFcfAGRZHwD+Wh8AmFwfADJeHwDWXx8AcGEfAApjHwCkZB8ASGYfAOJnHwB8aR8AFmsfALpsHwBUbh8A7m8fAIhxHwAscx8AxnQfAGB2HwAEeB8AnnkfADh7HwDSfB8Adn4fABCAHwCqgR8ARIMfAOiEHwCChh8AHIgfALaJHwBaix8A9IwfAI6OHwAokB8AzJEfAGaTHwAAlR8AmpYfADSYHwDYmR8AcpsfAAydHwCmnh8ASqAfAOShHwB+ox8AGKUfALymHwBWqB8A8KkfAIqrHwAurR8AyK4fAGKwHwD8sR8AoLMfADq1HwDUth8AbrgfABK6HwCsux8ARr0fAOC+HwCEwB8AHsIfALjDHwBSxR8A9sYfAJDIHwAqyh8AzssfAGjNHwACzx8AnNAfAEDSHwDa0x8AdNUfAA7XHwCy2B8ATNofAObbHwCA3R8AJN8fAL7gHwBY4h8A8uMfAJblHwAw5x8AyugfAGTqHwD+6x8Aou0fADzvHwDW8B8AcPIfABT0HwCu9R8ASPcfAOL4HwCG+h8AIPwfALr9HwBU/x8A+AAgAJICIAAsBCAAxgUgAGoHIAAECSAAngogADgMIADcDSAAdg8gABARIAC0EiAAThQgAOgVIACCFyAAJhkgAMAaIABaHCAA9B0gAJgfIAAyISAAzCIgAGYkIAAKJiAApCcgAD4pIADYKiAAfCwgABYuIACwLyAASjEgAO4yIACINCAAIjYgALw3IABgOSAA+jogAJQ8IAAuPiAAyD8gAGxBIAAGQyAAoEQgADpGIADeRyAAeEkgABJLIACsTCAAUE4gAOpPIACEUSAAHlMgAMJUIABcViAA9lcgAJBZIAA0WyAAzlwgAGheIAAMYCAApmEgAEBjIADaZCAAfmYgABhoIACyaSAATGsgAPBsIACKbiAAJHAgAL5xIABicyAA/HQgAJZ2IAAweCAA1HkgAG57IAAIfSAAon4gAEaAIADggSAAeoMgABSFIAC4hiAAUoggAOyJIACGiyAAII0gAMSOIABekCAA+JEgAJyTIAA2lSAA0JYgAGqYIAAOmiAAqJsgAEKdIADcniAAgKAgABqiIAC0oyAATqUgAPKmIACMqCAAJqogAMCrIABkrSAA/q4gAJiwIAAysiAA1rMgAHC1IAAKtyAApLggAD66IADiuyAAfL0gABa/IACwwCAAVMIgAO7DIACIxSAAIscgAMbIIABgyiAA+ssgAJTNIAA4zyAA0tAgAGzSIAAG1CAAqtUgAETXIADe2CAAeNogABzcIAC23SAAUN8gAPTgIACO4iAAKOQgAMLlIABm5yAAAOkgAJrqIAA07CAA2O0gAHLvIAAM8SAApvIgAEr0IADk9SAAfvcgABj5IAC8+iAAVvwgAPD9IACK/yAALgEhAMgCIQBiBCEA/AUhAKAHIQA6CSEA1AohAG4MIQASDiEArA8hAEYRIQDgEiEAehQhAB4WIQC4FyEAUhkhAOwaIQCQHCEAKh4hAMQfIQBeISEAAiMhAJwkIQA2JiEA0CchAHQpIQAOKyEAqCwhAEwuIQDmLyEAgDEhABozIQC+NCEAWDYhAPI3IQCMOSEAMDshAMo8IQBkPiEA/j8hAKJBIQA8QyEA1kQhAHpGIQAUSCEArkkhAEhLIQDiTCEAhk4hACBQIQC6USEAVFMhAPhUIQCSViEALFghAMZZIQBgWyEABF0hAJ5eIQA4YCEA0mEhAHZjIQAQZSEAqmYhAERoIQDoaSEAgmshABxtIQC2biEAWnAhAPRxIQCOcyEAMnUhAMx2IQBweCEAFHohAK57IQBIfSEA4n4hAIaAIQAggiEAuoMhAF6FIQD4hiEAkoghACyKIQDGiyEAao0hAASPIQCekCEAOJIhANyTIQB2lSEAEJchAKqYIQBOmiEA6JshAIKdIQAcnyEAtqAhAFqiIQD0oyEAjqUhACinIQDMqCEAZqohAACsIQCkrSEAPq8hANiwIQBysiEAFrQhALC1IQBKtyEA5LghAIi6IQAivCEAvL0hAFa/IQD6wCEAlMIhAC7EIQDIxSEAbMchAAbJIQCgyiEARMwhAN7NIQB4zyEAJtEhAMDSIQBa1CEA9NUhAI7XIQAy2SEAzNohAGbcIQAA3iEApN8hAD7hIQDY4iEAcuQhABbmIQCw5yEASukhAOTqIQCI7CEAIu4hALzvIQBg8SEA+vIhAJT0IQAu9iEA0vchAGz5IQAG+yEAoPwhADr+IQDe/yEAeAEiABIDIgCsBCIAUAYiAOoHIgCECSIAHgsiAMIMIgBcDiIA9g8iAJARIgAqEyIAzhQiAGgWIgACGCIAnBkiAEAbIgDaHCIAdB4iABggIgCyISIATCMiAOYkIgCKJiIAJCgiAL4pIgBYKyIA/CwiAJYuIgAwMCIA1DEiAG4zIgAINSIAojYiADw4IgDgOSIAejsiABQ9IgC4PiIAUkAiAOxBIgCGQyIAKkUiAMRGIgBeSCIA+EkiAJJLIgA2TSIA0E4iAGpQIgAEUiIAqFMiAEJVIgDcViIAdlgiABpaIgC0WyIATl0iAOheIgCCYCIAJmIiAMBjIgBaZSIA9GYiAJhoIgAyaiIAzGsiAHBtIgAKbyIApHAiAD5yIgDicyIAfHUiABZ3IgCweCIAVHoiAO57IgCIfSIAIn8iAMaAIgBggiIA+oMiAJ6FIgA4hyIA0ogiAGyKIgAQjCIAqo0iAESPIgDekCIAgpIiAByUIgC2lSIAUJciAOqYIgCOmiIAKJwiAMKdIgBcnyIAAKEiAJqiIgA0pCIAzqUiAHKnIgAMqSIApqoiAECsIgDkrSIAfq8iABixIgCysiIATLQiAPC1IgCKtyIAJLkiAMi6IgBivCIA/L0iAJa/IgA6wSIA1MIiAG7EIgAIxiIArMciAEbJIgDgyiIAeswiAB7OIgC4zyIAUtEiAOzSIgCQ1CIAKtYiAMTXIgBo2SIAAtsiAJzcIgA23iIA2t8iAHThIgAO4yIAqOQiAEzmIgDm5yIAgOkiABrrIgC+7CIAWO4iAPLvIgCM8SIAJvMiAMr0IgBk9iIA/vciAJj5IgA8+yIA1vwiAHD+IgAKACMArgEjAEgDIwDiBCMAfAYjACAIIwC6CSMAVAsjAO4MIwCSDiMALBAjAMYRIwBgEyMABBUjAJ4WIwA4GCMA0hkjAHYbIwAQHSMAqh4jAEQgIwDoISMAgiMjABwlIwC2JiMAWigjAPQpIwCOKyMAKC0jAMwuIwBmMCMAADIjAJozIwA+NSMA2DYjAHI4IwAMOiMAsDsjAEo9IwDkPiMAfkAjACJCIwC8QyMAVkUjAPpGIwCUSCMALkojAMhLIwBsTSMABk8jAKBQIwA6UiMA3lMjAHhVIwASVyMArFgjAFBaIwDqWyMAhF0jAB5fIwDCYCMAXGIjAPZjIwCQZSMAKmcjAM5oIwBoaiMAAmwjAJxtIwBAbyMA2nAjAHRyIwAOdCMAsnUjAEx3IwDmeCMAgHojACR8IwC+fSMAWH8jAPKAIwCWgiMAMIQjAMqFIwBkhyMACIkjAKKKIwA8jCMA1o0jAHqPIwAUkSMArpIjAFKUIwDslSMAhpcjACCZIwDEmiMAXpwjAPidIwCSnyMANqEjANCiIwBqpCMABKYjAKinIwBCqSMA3KojAHasIwAariMAtK8jAE6xIwDosiMAgrQjACa2IwDAtyMAWrkjAPS6IwCYvCMAMr4jAMy/IwBmwSMACsMjAKTEIwA+xiMA2McjAHzJIwAWyyMAsMwjAErOIwDuzyMAiNEjACLTIwC81CMAYNYjAPrXIwCU2SMAONsjANLcIwBs3iMABuAjAKrhIwBE4yMA3uQjAHjmIwAc6CMAtukjAFDrIwDq7CMAju4jACjwIwDC8SMAXPMjAAD1IwCa9iMANPgjAM75IwBy+yMADP0jAKb+IwBAACQA2gEkAH4DJAAYBSQAsgYkAEwIJADwCSQAigskACQNJAC+DiQAYhAkAPwRJACWEyQAMBUkANQWJABuGCQACBokAKIbJABGHSQA4B4kAHogJAAUIiQAuCMkAFIlJADsJiQAhigkACoqJADEKyQAXi0kAAIvJACcMCQANjIkANAzJAB0NSQADjckAKg4JABCOiQA5jskAIA9JAAaPyQAtEAkAFhCJADyQyQAjEUkACZHJADKSCQAZEokAP5LJACYTSQAPE8kANZQJABwUiQAClQkAK5VJABIVyQA4lgkAHxaJAAWXCQAul0kAFRfJADuYCQAiGIkADZkJADQZSQAamckAA5pJACoaiQAQmwkAOZtJACAbyQAGnEkALRyJABYdCQA8nUkAIx3JAAmeSQAynokAGR8JAD+fSQAmH8kADyBJADWgiQAcIQkAAqGJACkhyQASIkkAOKKJAB8jCQAFo4kALqPJABUkSQA7pIkAIiUJAAsliQAxpckAGCZJAD6miQAnpwkADieJADSnyQAdqEkABCjJACqpCQARKYkAOinJACCqSQAHKskALasJABariQA9K8kAI6xJAAosyQAzLQkAGa2JAAAuCQAmrkkAD67JADYvCQAcr4kAAzAJACwwSQASsMkAOTEJAB+xiQAIsgkALzJJABWyyQA8MwkAJTOJAAu0CQAyNEkAGLTJAD81CQAoNYkADrYJADU2SQAbtskABLdJACs3iQARuAkAODhJACE4yQAHuUkALjmJABS6CQA9ukkAJDrJAAq7SQAzu4kAGjwJAAC8iQAnPMkAED1JADa9iQAdPgkAA76JACy+yQATP0kAOb+JACAACUAJAIlAL4DJQBYBSUA8gYlAJYIJQAwCiUAygslAGQNJQAIDyUAohAlADwSJQDWEyUAehUlABQXJQCuGCUASBolAOwbJQCGHSUAIB8lALogJQBeIiUA+CMlAJIlJQAsJyUAxiglAGoqJQAELCUAni0lADgvJQDcMCUAdjIlABA0JQCqNSUATjclAOg4JQCCOiUAJjwlAMA9JQBaPyUA9EAlAJhCJQAyRCUAzEUlAGZHJQAKSSUApEolAD5MJQDYTSUAfE8lABZRJQCwUiUAVFQlAO5VJQCIVyUAIlklAMZaJQBgXCUA+l0lAJRfJQAuYSUA0mIlAGxkJQAGZiUAoGclAERpJQDeaiUAeGwlABJuJQC2byUAUHElAOpyJQCEdCUAHnYlAMJ3JQBceSUA9nolAJB8JQA0fiUAzn8lAGiBJQAMgyUApoQlAECGJQDahyUAfoklABiLJQCyjCUATI4lAPCPJQCKkSUAJJMlAL6UJQBiliUA/JclAJaZJQAwmyUA1JwlAG6eJQAIoCUArKElAEajJQDgpCUAeqYlABSoJQC4qSUAUqslAOysJQCQriUAKrAlAMSxJQBesyUA+LQlAJy2JQA2uCUA0LklAGq7JQAOvSUAqL4lAELAJQDcwSUAgMMlABrFJQC0xiUAWMglAPLJJQCMyyUAJs0lAMrOJQBk0CUA/tElAJjTJQAy1SUA1tYlAHDYJQAK2iUApNslAEjdJQDi3iUAfOAlABbiJQC64yUAVOUlAO7mJQCI6CUAIuolAMbrJQBg7SUA+u4lAJ7wJQA48iUA0vMlAGz1JQAQ9yUAqvglAET6JQDe+yUAgv0lABz/JQC2ACYAUAImAPQDJgCOBSYAKAcmAMwIJgBmCiYAAAwmAJoNJgA+DyYA2BAmAHISJgAMFCYAsBUmAEoXJgDkGCYAfhomACIcJgC8HSYAVh8mAPAgJgCKIiYALiQmAMglJgBiJyYA/CgmAKAqJgA6LCYA1C0mAG4vJgASMSYArDImAEY0JgDgNSYAejcmAB45JgC4OiYAUjwmAPY9JgCQPyYAKkEmAMRCJgBoRCYAAkYmAJxHJgA2SSYA2komAHRMJgAOTiYAqE8mAExRJgDmUiYAgFQmACRWJgC+VyYAWFkmAPJaJgCWXCYAMF4mAMpfJgBkYSYACGMmAKJkJgA8ZiYA1mcmAHppJgAUayYArmwmAEhuJgDibyYAhnEmACBzJgC6dCYAVHYmAPh3JgCSeSYALHsmAMZ8JgBqfiYABIAmAJ6BJgA4gyYA3IQmAHaGJgAQiCYAqokmAE6LJgDojCYAgo4mAByQJgDAkSYAWpMmAPSUJgCOliYAMpgmAMyZJgBmmyYAAJ0mAKSeJgA+oCYA2KEmAHKjJgAWpSYAsKYmAEqoJgDuqSYAiKsmACKtJgC8riYAYLAmAPqxJgCUsyYALrUmANK2JgBsuCYABromAKC7JgBEvSYA3r4mAHjAJgASwiYArMMmAFDFJgDqxiYAhMgmAB7KJgDCyyYAXM0mAPbOJgCQ0CYANNImAM7TJgBo1SYAAtcmAKbYJgBA2iYA2tsmAHTdJgAY3yYAsuAmAEziJgDm4yYAiuUmACTnJgC+6CYAWOomAPzrJgCW7SYAMO8mANTwJgBu8iYACPQmAKL1JgBG9yYA4PgmAHr6JgAU/CYArv0mAFL/JgDsACcAhgInACAEJwDEBScAXgcnAPgIJwCSCicANgwnANANJwBqDycABBEnAKgSJwBCFCcA3BUnAHYXJwAaGScAtBonAE4cJwDoHScAjB8nACYhJwDAIicAZCQnAP4lJwCYJycAMiknANYqJwBwLCcACi4nAKQvJwBIMScA4jInAHw0JwAWNicAujcnAFQ5JwDuOicAiDwnACw+JwDGPycAYEEnAPpCJwCURCcAOEYnANJHJwBsSScABksnAKpMJwBETicA3k8nAHhRJwAcUycAtlQnAFBWJwDqVycAjlknAChbJwDCXCcAXF4nAABgJwCaYScANGMnAM5kJwByZicADGgnAKZpJwBAaycA5GwnAH5uJwAYcCcAsnEnAFZzJwDwdCcAinYnAC54JwDIeScAYnsnAPx8JwCgficAOoAnANSBJwBugycAEoUnAKyGJwBGiCcA4IknAISLJwAejScAuI4nAFKQJwD2kScAkJMnACqVJwDElicAaJgnAAKaJwCcmycANp0nANCeJwB0oCcADqInAKijJwBCpScA5qYnAICoJwAaqicAtKsnAFitJwDyricAjLAnACayJwDKsycAZLUnAP62JwCYuCcAPLonANa7JwBwvScACr8nAK7AJwBIwicA4sMnAHzFJwAgxycAusgnAFTKJwD4yycAks0nACzPJwDG0CcAatInAATUJwCe1ScAONcnANzYJwB22icAENwnAKrdJwBO3ycA6OAnAILiJwAc5CcAwOUnAFrnJwD06CcAjuonADLsJwDM7ScAZu8nAADxJwCk8icAPvQnANj1JwBy9ycAFvknALD6JwBK/CcA5P0nAH7/JwAiASgAvAIoAFYEKADwBSgAlAcoAC4JKADICigAYgwoAAYOKACgDygAOhEoANQSKAB4FCgAEhYoAKwXKABQGSgA6hooAIQcKAAeHigAwh8oAFwhKAD2IigAkCQoADQmKADOJygAaCkoAAIrKACmLCgAQC4oANovKAB0MSgAGDMoALI0KABMNigA5jcoAIo5KAAkOygAvjwoAFg+KAD8PygAlkEoADBDKADKRCgAbkYoAAhIKACiSSgAPEsoAOBMKAB6TigAFFAoAK5RKABSUygA7FQoAIZWKAAgWCgAxFkoAF5bKAD4XCgAkl4oADZgKADQYSgAamMoAARlKACoZigAQmgoANxpKAB2aygAGm0oALRuKABOcCgA6HEoAIxzKAAmdSgAwHYoAFp4KAD0eSgAmHsoADJ9KADMfigAZoAoAAqCKACkgygAPoUoANiGKAB8iCgAFoooALCLKABKjSgA7o4oAIiQKAAikigAxpMoAGCVKAD6ligAlJgoADiaKADSmygAbJ0oAAafKACqoCgARKIoAN6jKAB4pSgAHKcoALaoKABQqigA6qsoAI6tKAAorygAwrAoAGayKAAAtCgAmrUoADS3KADOuCgAcrooAAy8KACmvSgAQL8oAOTAKAB+wigAGMQoALLFKABWxygA8MgoAIrKKAAkzCgAyM0oAGLPKAD80CgAltIoADDUKADU1SgAbtcoAAjZKACi2igARtwoAODdKAB63ygAFOEoALjiKABS5CgA7OUoAJDnKAAq6SgAxOooAF7sKAAC7igAnO8oADbxKADQ8igAdPQoAA72KACo9ygAQvkoAOb6KACA/CgAGv4oALT/KABYASkA8gIpAIwEKQAwBikAygcpAGQJKQD+CikAmAwpADwOKQDWDykAcBEpAAoTKQCuFCkASBYpAOIXKQB8GSkAIBspALocKQBUHikA7h8pAIghKQAsIykAxiQpAGAmKQD6JykAnikpADgrKQDSLCkAdi4pABAwKQCqMSkARDMpAOg0KQCCNikAHDgpALY5KQBaOykA9DwpAI4+KQAoQCkAzEEpAGZDKQAARSkAmkYpAD5IKQDYSSkAckspABZNKQCwTikASlApAORRKQB+UykAIlUpALxWKQBWWCkA8FkpAJRbKQAuXSkAyF4pAGJgKQAGYikAoGMpADplKQDUZikAbmgpABJqKQCsaykARm0pAOpuKQCEcCkAHnIpALhzKQBcdSkA9nYpAJB4KQAqeikAznspAGh9KQACfykAnIApAECCKQDagykAdIUpAA6HKQCyiCkATIopAOaLKQCKjSkAJI8pAL6QKQBYkikA8pMpAJaVKQAwlykAypgpAGSaKQAInCkAop0pADyfKQDWoCkAeqIpABSkKQCupSkASKcpAOyoKQCGqikAIKwpALqtKQBerykA+LApAJKyKQA2tCkA0LUpAGq3KQAEuSkAqLopAEK8KQDcvSkAdr8pABDBKQC0wikATsQpAOjFKQCCxykAJskpAMDKKQBazCkA9M0pAJjPKQAy0SkAzNIpAGbUKQAA1ikApNcpAD7ZKQDY2ikAfNwpABbeKQCw3ykASuEpAO7iKQCI5CkAIuYpALznKQBg6SkA+uopAJTsKQAu7ikA0u8pAGzxKQAG8ykAoPQpAET2KQDe9ykAePkpABL7KQC2/CkAUP4pAOr/KQCOASoAKAMqAMIEKgBcBioAAAgqAJoJKgA0CyoAzgwqAHIOKgAMECoAphEqAEATKgDkFCoAfhYqABgYKgCyGSoATBsqAPAcKgCKHioAJCAqAL4hKgBiIyoA/CQqAJYmKgAwKCoAyikqAG4rKgAILSoAoi4qAEYwKgDgMSoAejMqABQ1KgC4NioAUjgqAOw5KgCGOyoAKj0qAMQ+KgBeQCoAAkIqAJxDKgA2RSoA0EYqAHRIKgAOSioAqEsqAEJNKgDmTioAgFAqABpSKgC0UyoAWFUqAPJWKgCMWCoAJloqAMBbKgBkXSoA/l4qAJhgKgAyYioA1mMqAHBlKgAKZyoApGgqAEhqKgDiayoAfG0qABZvKgC6cCoAVHIqAO5zKgCIdSoALHcqAMZ4KgBgeioA+nsqAJ59KgA4fyoA0oAqAGyCKgAQhCoAqoUqAESHKgDoiCoAgooqAByMKgC2jSoAWo8qAPSQKgCOkioAKJQqAMyVKgBmlyoAAJkqAJqaKgA+nCoA2J0qAHKfKgAMoSoApqIqAEqkKgDkpSoAfqcqABipKgC8qioAVqwqAPCtKgCKryoALrEqAMiyKgBitCoA/LUqAKC3KgA6uSoA1LoqAG68KgASvioArL8qAEbBKgDgwioAhMQqAB7GKgC4xyoAXMkqAPbKKgCQzCoAKs4qAM7PKgBo0SoAAtMqAJzUKgBA1ioA2tcqAHTZKgAO2yoAqNwqAEzeKgDm3yoAgOEqABrjKgC+5CoAWOYqAPLnKgCM6SoAMOsqAMrsKgBk7ioACPAqAKLxKgA88yoA1vQqAHr2KgAU+CoArvkqAEj7KgDs/CoAhv4qACAAKwC6ASsAXgMrAPgEKwCSBisALAgrANAJKwBqCysABA0rAJ4OKwA4ECsA3BErAHYTKwAQFSsAqhYrAE4YKwDoGSsAghsrABwdKwDAHisAWiArAPQhKwCOIysAMiUrAMwmKwBmKCsAACorAKQrKwA+LSsA2C4rAHIwKwAWMisAsDMrAEo1KwDuNisAiDgrACI6KwC8OysAYD0rAPo+KwCUQCsALkIrANJDKwBsRSsABkcrAKBIKwBESisA3ksrAHhNKwASTysAtlArAFBSKwDqUysAhFUrAChXKwDCWCsAXForAPZbKwCaXSsANF8rAM5gKwBoYisAAmQrAKZlKwBAZysA2mgrAHRqKwAYbCsAsm0rAExvKwDmcCsAinIrACR0KwC+dSsAWHcrAPx4KwCWeisAMHwrAMp9KwBufysACIErAKKCKwA8hCsA4IUrAHqHKwAUiSsAuIorAFKMKwDsjSsAho8rACqRKwDEkisAXpQrAPiVKwCclysANpkrANCaKwBqnCsADp4rAKifKwBCoSsA3KIrAICkKwAapisAtKcrAE6pKwDyqisAjKwrACauKwDArysAWrErAP6yKwCYtCsAMrYrAMy3KwBwuSsACrsrAKS8KwA+visA4r8rAHzBKwAWwysAsMQrAFTGKwDuxysAiMkrACLLKwDGzCsAYM4rAPrPKwCU0SsAONMrANLUKwBs1isAENgrAKrZKwBE2ysA3twrAILeKwAc4CsAtuErAFDjKwD05CsAjuYrACjoKwDC6SsAZusrAADtKwCa7isANPArANjxKwBy8ysADPUrAKb2KwBK+CsA5PkrAH77KwAY/SsAvP4rAFYALADwASwAigMsAC4FLADIBiwAYggsAPwJLACWCywAOg0sANQOLABuECwACBIsAKwTLABGFSwA4BYsAHoYLAAeGiwAuBssAFIdLADsHiwAkCAsACoiLADEIywAaCUsAAInLACcKCwANiosANorLAB0LSwADi8sAKgwLABMMiwA5jMsAIA1LAAaNywAvjgsAFg6LADyOywAjD0sACY/LADKQCwAZEIsAP5DLACYRSwAPEcsANZILABwSiwACkwsAK5NLABITywA4lAsAHxSLAAgVCwAulUsAFRXLAD4WCwAklosACxcLADGXSwAal8sAARhLACeYiwAOGQsANxlLAB2ZywAEGksAKpqLABObCwA6G0sAIJvLAAccSwAwHIsAFp0LAD0dSwAjncsADJ5LADMeiwAZnwsAAB+LACkfywAPoEsANiCLAByhCwAFoYsALCHLABKiSwA5IosAIiMLAAijiwAvI8sAFaRLADwkiwAlJQsAC6WLADIlywAYpksAAabLACgnCwAOp4sANSfLAB4oSwAEqMsAKykLABQpiwA6qcsAISpLAAeqywAwqwsAFyuLAD2rywAkLEsADSzLADOtCwAaLYsAAK4LACmuSwAQLssANq8LAB+viwAGMAsALLBLABMwywA5sQsAIrGLAAkyCwAvsksAFjLLAD8zCwAls4sADDQLADK0SwAbtMsAAjVLACi1iwAPNgsANbZLAB62ywAFN0sAK7eLABI4CwA7OEsAIbjLAAg5SwAuuYsAF7oLAD46SwAkussADbtLADQ7iwAavAsAATyLACo8ywAQvUsANz2LAB2+CwAGvosALT7LABO/SwA6P4sAIwALQAmAi0AwAMtAFoFLQD+Bi0AmAgtADIKLQDWCy0AcA0tAAoPLQCkEC0ASBItAOITLQB8FS0AFhctALoYLQBUGi0A7hstAIgdLQAiHy0AxiAtAGAiLQD6Iy0AlCUtADgnLQDSKC0AbCotAAYsLQCqLS0ARC8tAN4wLQB4Mi0AEjQtALY1LQBQNy0A6jgtAIQ6LQAoPC0Awj0tAFw/LQAAQS0AmkItADRELQDORS0AckctAAxJLQCmSi0AQEwtAORNLQB+Ty0AGFEtALxSLQBWVC0A8FUtAIpXLQAuWS0AyFotAGJcLQD8XS0All8tADphLQDUYi0AbmQtAAhmLQCsZy0ARmktAOBqLQCEbC0AHm4tALhvLQBScS0A7HItAJB0LQAqdi0AxHctAF55LQACey0AnHwtADZ+LQDafy0AdIEtAA6DLQCohC0ATIYtAOaHLQCAiS0AGostALSMLQBYji0A8o8tAIyRLQAmky0AypQtAGSWLQD+ly0AmJktADybLQDWnC0AcJ4tAAqgLQCkoS0ASKMtAOKkLQB8pi0AIKgtALqpLQBUqy0A7qwtAJKuLQAssC0AxrEtAGCzLQAEtS0AnrYtADi4LQDSuS0AdrstABC9LQCqvi0ATsAtAOjBLQCCwy0AHMUtAMDGLQBayC0A9MktAI7LLQAyzS0AzM4tAGbQLQAA0i0ApNMtAD7VLQDY1i0ActgtAAzaLQCw2y0ASt0tAOTeLQB+4C0AIuItALzjLQBW5S0A8OYtAJToLQAu6i0AyOstAGLtLQAG7y0AoPAtADryLQDU8y0AePUtABL3LQCs+C0ARvotAOr7LQCE/S0AHv8tALgALgBcAi4A9gMuAJAFLgAqBy4AzgguAGgKLgACDC4Apg0uAEAPLgDaEC4AdBIuABgULgCyFS4ATBcuAOYYLgCKGi4AJBwuAL4dLgBYHy4A/CAuAJYiLgAwJC4AyiUuAGQnLgAIKS4AoiouADwsLgDWLS4Aei8uABQxLgCuMi4ASDQuAOw1LgCGNy4AIDkuALo6LgBePC4A+D0uAJI/LgAsQS4A0EIuAGpELgAERi4AnkcuAEJJLgDcSi4AdkwuABBOLgC0Ty4ATlEuAOhSLgCMVC4AJlYuAMBXLgBaWS4A/louAJhcLgAyXi4AzF8uAHBhLgAKYy4ApGQuAD5mLgDiZy4AfGkuABZrLgCwbC4AVG4uAO5vLgCIcS4AInMuAMZ0LgBgdi4A+ncuAJR5LgAuey4A0nwuAGx+LgAGgC4AoIEuAESDLgDehC4AeIYuABKILgC2iS4AUIsuAOqMLgCEji4AKJAuAMKRLgBcky4A9pQuAJqWLgA0mC4AzpkuAGibLgAMnS4App4uAECgLgDkoS4AfqMuABilLgCypi4AVqguAPCpLgCKqy4AJK0uAMiuLgBisC4A/LEuAJazLgA6tS4A1LYuAG64LgAIui4AorsuAEa9LgDgvi4AesAuABTCLgC4wy4AUsUuAOzGLgCGyC4AKsouAMTLLgBezS4AAs8uAJzQLgA20i4A0NMuAHTVLgAO1y4AqNguAELaLgDm2y4AgN0uABrfLgC04C4AWOIuAPLjLgCM5S4AJucuAMroLgBk6i4A/usuAJjtLgA87y4A1vAuAHDyLgAK9C4ApPUuAEj3LgDi+C4AfPouABb8LgC6/S4AVP8uAO4ALwCIAi8ALAQvAMYFLwBgBy8A+ggvAJ4KLwA4DC8A0g0vAGwPLwAQES8AqhIvAEQULwDeFS8AghcvABwZLwC2Gi8AWhwvAPQdLwCOHy8AKCEvAMwiLwBmJC8AACYvAJonLwA+KS8A2CovAHIsLwAMLi8AsC8vAEoxLwDkMi8AfjQvACI2LwC8Ny8AVjkvAPA6LwCUPC8ALj4vAMg/LwBiQS8ABkMvAKBELwA6Ri8A1EcvAG5JLwASSy8ArEwvAEZOLwDgTy8AhFEvAB5TLwC4VC8AUlYvAPZXLwCQWS8AKlsvAMRcLwBoXi8AAmAvAJxhLwBAYy8A2mQvAHRmLwAOaC8AsmkvAExrLwDmbC8AgG4vACRwLwC+cS8AWHMvAPJ0LwCWdi8AMHgvAMp5LwBkey8ACH0vAKJ+LwA8gC8A1oEvAHqDLwAUhS8AroYvAEiILwDsiS8AhosvACCNLwC6ji8AVJAvAPiRLwCSky8ALJUvAMaWLwBqmC8ABJovAJ6bLwA4nS8A3J4vAHagLwAQoi8AqqMvAE6lLwDopi8AgqgvAByqLwDAqy8AWq0vAPSuLwCYsC8AMrIvAMyzLwBmtS8ACrcvAKS4LwA+ui8A2LsvAHy9LwAWvy8AsMAvAErCLwDuwy8AiMUvACLHLwC8yC8AYMovAPrLLwCUzS8ALs8vANLQLwBs0i8ABtQvAKDVLwBE1y8A3tgvAHjaLwAS3C8ArN0vAFDfLwDq4C8AhOIvAB7kLwDC5S8AXOcvAPboLwCQ6i8ANOwvAM7tLwBo7y8AAvEvAKbyLwBA9C8A2vUvAH73LwAY+S8AsvovAEz8LwDw/S8Aiv8vACQBMAC+AjAAYgQwAPwFMACWBzAAMAkwAMoKMABuDDAACA4wAKIPMAA8ETAA4BIwAHoUMAAUFjAArhcwAFIZMADsGjAAhhwwACoeMADEHzAAXiEwAPgiMACcJDAANiYwANAnMABqKTAADiswAKgsMABCLjAA3C8wAIAxMAAaMzAAtDQwAE42MADyNzAAjDkwACY7MADAPDAAZD4wAP4/MACYQTAAMkMwANZEMABwRjAACkgwAKRJMABISzAA4kwwAHxOMAAWUDAAsFEwAFRTMADuVDAAiFYwACJYMADGWTAAYFswAPpcMACUXjAAOGAwANJhMABsYzAABmUwAKpmMABEaDAA3mkwAIJrMAAcbTAAtm4wAFBwMAD0cTAAjnMwACh1MADCdjAAZngwAAB6MACaezAANH0wANh+MABygDAADIIwALCDMABKhTAA5IYwAH6IMAAYijAAvIswAFaNMADwjjAAipAwAC6SMADIkzAAYpUwAPyWMACgmDAAOpowANSbMABunTAACJ8wAKygMABGojAA4KMwAHqlMAAepzAAuKgwAFKqMAD2qzAAkK0wACqvMADEsDAAaLIwAAK0MACctTAANrcwANq4MAB0ujAADrwwAKi9MABMvzAA5sAwAIDCMAAaxDAAvsUwAFjHMADyyDAAlsowADDMMADKzTAAZM8wAAjRMACi0jAAPNQwANbVMABw1zAAFNkwAK7aMABI3DAA4t0wAIbfMAAg4TAAuuIwAFTkMAD45TAAkucwACzpMADG6jAAYOwwAATuMACe7zAAOPEwANLyMAB29DAAEPYwAKr3MABE+TAA6PowAIL8MAAc/jAAwP8wAFoBMQD0AjEAjgQxADIGMQDMBzEAZgkxAAALMQCkDDEAPg4xANgPMQByETEAFhMxALAUMQBKFjEA7hcxAIgZMQAiGzEAvBwxAGAeMQD6HzEAlCExAC4jMQDIJDEAbCYxAAYoMQCgKTEAOisxAN4sMQB4LjEAEjAxAKwxMQBQMzEA6jQxAIQ2MQAeODEAuDkxAFw7MQD2PDEAkD4xACpAMQDOQTEAaEMxAAJFMQCmRjEAQEgxANpJMQB+SzEAGE0xALJOMQBMUDEA5lExAIpTMQAkVTEAvlYxAFhYMQD8WTEAllsxADBdMQDKXjEAbmAxAAhiMQCiYzEAPGUxANZmMQB6aDEAFGoxAK5rMQBIbTEA7G4xAIZwMQAgcjEAxHMxAF51MQD4djEAkngxADZ6MQDQezEAan0xAAR/MQCogDEAQoIxANyDMQB2hTEAGocxALSIMQBOijEA8osxAIyNMQAmjzEAwJAxAGSSMQD+kzEAmJUxADKXMQDWmDEAcJoxAAqcMQCknTEASJ8xAOKgMQB8ojEAFqQxALClMQBUpzEA7qgxAIiqMQAirDEAxq0xAGCvMQD6sDEAlLIxADi0MQDStTEAbLcxAAa5MQCqujEARLwxAN69MQB4vzEAHMExALbCMQBQxDEA6sUxAI7HMQAoyTEAwsoxAFzMMQAAzjEAms8xADTRMQDY0jEActQxAAzWMQCm1zEAStkxAOTaMQB+3DEAGN4xALzfMQBW4TEA8OIxAIrkMQAu5jEAyOcxAGLpMQD86jEAoOwxADruMQDU7zEAbvExAAjzMQCs9DEARvYxAOD3MQB6+TEAHvsxALj8MQBS/jEA7P8xAJABMgAqAzIAxAQyAF4GMgACCDIAnAkyADYLMgDQDDIAdA4yAA4QMgCoETIAQhMyAOYUMgCAFjIAGhgyALQZMgBYGzIA8hwyAIweMgAwIDIAyiEyAGQjMgD+JDIAoiYyADwoMgDWKTIAcCsyABQtMgCuLjIASDAyAOIxMgCGMzIAIDUyALo2MgBUODIA+DkyAJI7MgAsPTIAxj4yAGpAMgAEQjIAnkMyADhFMgDSRjIAdkgyABBKMgCqSzIARE0yAOhOMgCCUDIAHFIyALZTMgBaVTIA9FYyAI5YMgAoWjIAzFsyAGZdMgAAXzIAmmAyAD5iMgDYYzIAcmUyAAxnMgCwaDIASmoyAORrMgCIbTIAIm8yALxwMgBWcjIA+nMyAJR1MgAudzIAyHgyAGx6MgAGfDIAoH0yADp/MgDegDIAeIIyABKEMgCshTIAUIcyAOqIMgCEijIAHowyAMKNMgBcjzIA9pAyAJCSMgAqlDIAzpUyAGiXMgACmTIAppoyAECcMgDanTIAdJ8yABihMgCyojIATKQyAOalMgCKpzIAJKkyAL6qMgBYrDIA/K0yAJavMgAwsTIAyrIyAG60MgAItjIAorcyADy5MgDgujIAerwyABS+MgCuvzIASMEyAOzCMgCGxDIAIMYyALrHMgBeyTIA+MoyAJLMMgAszjIA0M8yAGrRMgAE0zIAntQyAELWMgDc1zIAdtkyABDbMgC03DIATt4yAOjfMgCC4TIAJuMyAMDkMgBa5jIA/ucyAJjpMgAy6zIAzOwyAHDuMgAK8DIApPEyAD7zMgDi9DIAfPYyABb4MgCw+TIAVPsyAO78MgCI/jIAIgAzAMYBMwBgAzMA+gQzAJQGMwA4CDMA0gkzAGwLMwAGDTMAqg4zAEQQMwDeETMAeBMzABwVMwC2FjMAUBgzAOoZMwCEGzMAKB0zAMIeMwBcIDMA9iEzAJojMwA0JTMAziYzAGgoMwAMKjMApiszAEAtMwDaLjMAfjAzABgyMwCyMzMATDUzAPA2MwCKODMAJDozAL47MwBiPTMA/D4zAJZAMwA6QjMA1EMzAG5FMwAIRzMArEgzAEZKMwDgSzMAek0zAB5PMwC4UDMAUlIzAOxTMwCQVTMAKlczAMRYMwBeWjMAAlwzAJxdMwA2XzMA0GAzAHRiMwAOZDMAqGUzAEJnMwDmaDMAgGozABpsMwC0bTMAWG8zAPJwMwCMcjMAJnQzAMB1MwBkdzMA/ngzAJh6MwAyfDMA1n0zAHB/MwAKgTMApIIzAEiEMwDihTMAfIczABaJMwC6ijMAVIwzAO6NMwCIjzMALJEzAMaSMwBglDMABJYzAJ6XMwA4mTMA0pozAHacMwAQnjMAqp8zAEShMwDoojMAgqQzABymMwC2pzMAWqkzAPSqMwCOrDMAMq4zAMyvMwBmsTMAALMzAJq0MwA+tjMA2LczAHK5MwAMuzMAsLwzAEq+MwDkvzMAfsEzABjDMwC8xDMAVsYzAPDHMwCKyTMALsszAMjMMwBizjMA/M8zAKDRMwA60zMA1NQzAG7WMwAS2DMArNkzAEbbMwDg3DMAhN4zAB7gMwC44TMAXOMzAPbkMwCQ5jMAKugzAM7pMwBo6zMAAu0zAJzuMwBA8DMA2vEzAHTzMwAO9TMAqPYzAEz4MwDm+TMAgPszABr9MwC+/jMAWAA0APIBNACMAzQAMAU0AMoGNABkCDQACAo0AKILNAA8DTQA1g40AHoQNAAUEjQArhM0AEgVNADsFjQAhhg0ACAaNAC6GzQAXh00APgeNACSIDQALCI0ANAjNABqJTQABCc0AKgoNABCKjQA3Cs0AHYtNAAaLzQAtDA0AE4yNADoMzQAgjU0ACY3NADAODQAWjo0APQ7NACYPTQAMj80AMxANABmQjQACkQ0AKRFNAA+RzQA2Eg0AHJKNAAWTDQAsE00AEpPNADkUDQAiFI0ACJUNAC8VTQAVlc0APpYNACUWjQALlw0ANJdNABsXzQABmE0AKBiNABEZDQA3mU0AHhnNAASaTQAtmo0AFBsNADqbTQAhG80AChxNADCcjQAXHQ0APZ1NACadzQANHk0AM56NAByfDQADH40AKZ/NABAgTQA5II0AH6ENAAYhjQAsoc0AEyJNADwijQAiow0ACSONAC+jzQAYpE0APySNACWlDQAMJY0ANSXNABumTQACJs0AKKcNAA8njQA4J80AHqhNAAUozQArqQ0AFKmNADspzQAhqk0ACqrNADErDQAXq40APivNACcsTQANrM0ANC0NABqtjQADrg0AKi5NABCuzQA3Lw0AIC+NAAawDQAtME0AFjDNADyxDQAjMY0ACbINADKyTQAbss0AAjNNACizjQARtA0AODRNAB60zQAFNU0ALjWNABS2DQA7Nk0AIbbNAAq3TQAxN40AF7gNAD44TQAkuM0ADblNADQ5jQAaug0AA7qNACo6zQAQu00ANzuNACA8DQAGvI0ALTzNABO9TQA8vY0AIz4NAAm+jQAwPs0AGT9NAD+/jQAmAA1ADwCNQDWAzUAcAU1AAoHNQCuCDUASAo1AOILNQB8DTUAIA81ALoQNQBUEjUA7hM1AIgVNQAsFzUAxhg1AGAaNQD6GzUAnh01ADgfNQDSIDUAdiI1ABAkNQCqJTUARCc1AN4oNQCCKjUAHCw1ALYtNQBaLzUA9DA1AI4yNQAoNDUAzDU1AGY3NQAAOTUAmjo1AD48NQDYPTUAcj81AAxBNQCmQjUASkQ1AORFNQB+RzUAGEk1ALxKNQBWTDUA8E01AIpPNQAuUTUAyFI1AGJUNQD8VTUAoFc1ADpZNQDUWjUAblw1ABJeNQCsXzUARmE1AOBiNQCEZDUAHmY1ALhnNQBSaTUA9mo1AJBsNQAqbjUAxG81AGhxNQACczUAnHQ1AEB2NQDadzUAdHk1AA57NQCyfDUATH41AOZ/NQCAgTUAJIM1AL6ENQBYhjUA8oc1AJaJNQAwizUAyow1AGSONQD+jzUAopE1ADyTNQDWlDUAcJY1ABSYNQCumTUASJs1AOKcNQCGnjUAIKA1ALqhNQBUozUA+KQ1AJKmNQAsqDUAxqk1AGqrNQAErTUAnq41ADiwNQDcsTUAdrM1ABC1NQCqtjUATrg1AOi5NQCCuzUAJr01AMC+NQBawDUA9ME1AJjDNQAyxTUAzMY1AGbINQAKyjUApMs1AD7NNQDYzjUAfNA1ABbSNQCw0zUAStU1AO7WNQCI2DUAIto1ALzbNQBW3TUA+t41AJTgNQAu4jUAyOM1AGzlNQAG5zUAoOg1ADrqNQDe6zUAeO01ABLvNQCs8DUAUPI1AOrzNQCE9TUAHvc1AML4NQBc+jUA9vs1AJD9NQA0/zUAzgA2AGgCNgAMBDYApgU2AEAHNgDaCDYAfgo2ABgMNgCyDTYATA82APAQNgCKEjYAJBQ2AL4VNgBiFzYA/Bg2AJYaNgAwHDYA1B02AG4fNgAIITYAoiI2AEYkNgDgJTYAeic2ABQpNgC4KjYAUiw2AOwtNgCGLzYAIDE2AMQyNgBeNDYA+DU2AJI3NgA2OTYA0Do2AGo8NgAEPjYAqD82AEJBNgDcQjYAdkQ2ABpGNgC0RzYATkk2AOhKNgCMTDYAJk42AMBPNgBaUTYA/lI2AJhUNgAyVjYA1lc2AHBZNgAKWzYApFw2AEheNgDiXzYAfGE2ABZjNgC6ZDYAVGY2AO5nNgCIaTYALGs2AMZsNgBgbjYA+m82AJRxNgA4czYA0nQ2AGx2NgAGeDYAqnk2AER7NgDefDYAgn42AByANgC2gTYAUIM2APSENgCOhjYAKIg2AMKJNgBmizYAAI02AJqONgA0kDYA2JE2AHKTNgAMlTYAppY2AEqYNgDkmTYAfps2ABidNgC8njYAVqA2APChNgCKozYALqU2AMimNgBiqDYA/Kk2AKCrNgA6rTYA1K42AG6wNgAIsjYArLM2AEa1NgDgtjYAerg2AB66NgC4uzYAUr02AOy+NgCQwDYAKsI2AMTDNgBexTYAAsc2AJzINgA2yjYA0Ms2AHTNNgAOzzYAqNA2AELSNgDm0zYAgNU2ABrXNgC+2DYAWNo2APLbNgCM3TYAMN82AMrgNgBk4jYA/uM2AKLlNgA85zYA1ug2AHDqNgAU7DYAru02AEjvNgDi8DYAhvI2ACD0NgC69TYAVPc2APj4NgCS+jYALPw2AMb9NgBq/zYABAE3AJ4CNwA4BDcA0gU3AHYHNwAQCTcAqgo3AEQMNwDoDTcAgg83ABwRNwC2EjcAWhQ3APQVNwCOFzcAKBk3AMwaNwBmHDcAAB43AJofNwA+ITcA2CI3AHIkNwAWJjcAsCc3AEopNwDkKjcAiCw3ACIuNwC8LzcAVjE3APoyNwCUNDcALjY3AMg3NwBsOTcABjs3AKA8NwA6PjcA3j83AHhBNwASQzcArEQ3AFBGNwDqRzcAhEk3AB5LNwDCTDcAXE43APZPNwCQUTcAKlM3AM5UNwBoVjcAAlg3AJxZNwBAWzcA2lw3AHReNwAOYDcAsmE3AExjNwDmZDcAgGY3ACRoNwC+aTcAWGs3APJsNwCWbjcAMHA3AMpxNwBkczcACHU3AKJ2NwA8eDcA4Hk3AHp7NwAUfTcArn43AFKANwDsgTcAhoM3ACCFNwDEhjcAXog3APiJNwCSizcANo03ANCONwBqkDcADpI3AKiTNwBClTcA3JY3AHaYNwAamjcAtJs3AE6dNwDonjcAjKA3ACaiNwDAozcAWqU3AP6mNwCYqDcAMqo3AMyrNwBmrTcACq83AKSwNwA+sjcA2LM3AHy1NwAWtzcAsLg3AFS6NwDuuzcAiL03ACy/NwDGwDcAYMI3APrDNwCUxTcAOMc3ANLINwBsyjcABsw3AKrNNwBEzzcA3tA3AHjSNwAS1DcAttU3AFDXNwDq2DcAhNo3ACjcNwDC3TcAXN83APbgNwCa4jcANOQ3AM7lNwBy5zcADOk3AKbqNwBA7DcA5O03AH7vNwAY8TcAsvI3AFb0NwDw9TcAivc3ACT5NwDI+jcAYvw3APz9NwCW/zcAOgE4ANQCOABuBDgAEgY4AKwHOABGCTgA4Ao4AIQMOAAeDjgAuA84AFIROADsEjgAkBQ4ACoWOADEFzgAXhk4AAIbOACcHDgANh44ANAfOAB0ITgADiM4AKgkOABCJjgA3Cc4AIApOAAaKzgAtCw4AE4uOADyLzgAjDE4ACYzOADANDgAZDY4AP43OACYOTgAPDs4ANY8OABwPjgACkA4AK5BOABIQzgA4kQ4AHxGOAAgSDgAukk4AFRLOADuTDgAkk44ACxQOADGUTgAalM4AARVOACeVjgAOFg4ANxZOAB2WzgAEF04AKpeOABOYDgA6GE4AIJjOAAcZTgAtmY4AFpoOAD0aTgAjms4AChtOADMbjgAZnA4AAByOACaczgAPnU4ANh2OAByeDgADHo4AKZ7OABKfTgA5H44AH6AOAAigjgAvIM4AFaFOADwhjgAlIg4AC6KOADIizgAYo04AAaPOACgkDgAOpI4ANSTOAB4lTgAEpc4AKyYOABGmjgA6ps4AISdOAAenzgAwqA4AFyiOAD2ozgAkKU4ADSnOADOqDgAaKo4AAKsOACmrTgAQK84ANqwOAB0sjgAGLQ4ALK1OABMtzgA5rg4AIC6OAAkvDgAvr04AFi/OADywDgAlsI4ADDEOADKxTgAZMc4AP7IOACiyjgAPMw4ANbNOAB6zzgAFNE4AK7SOABI1DgA7NU4AIbXOAAg2TgAuto4AF7cOAD43TgAkt84ACzhOADQ4jgAauQ4AATmOACe5zgAQuk4ANzqOAB27DgAGu44ALTvOABO8TgA6PI4AIz0OAAm9jgAwPc4AFr5OAD++jgAmPw4ADL+OADM/zgAcAE5AAoDOQCkBDkAPgY5ANgHOQB8CTkAFgs5ALAMOQBKDjkA7g85AIgROQAiEzkAvBQ5AGAWOQD6FzkAlBk5ADgbOQDSHDkAbB45AAYgOQCqITkARCM5AN4kOQB4JjkAHCg5ALYpOQBQKzkA6iw5AIQuOQAoMDkAwjE5AFwzOQD2NDkAmjY5ADQ4OQDOOTkAaDs5AAw9OQCmPjkAQEA5ANpBOQB0QzkAGEU5ALJGOQBMSDkA8Ek5AIpLOQAkTTkAvk45AGJQOQD8UTkAllM5ADBVOQDUVjkAblg5AAhaOQCiWzkARl05AOBeOQB6YDkAHmI5ALhjOQBSZTkA7GY5AJBoOQAqajkAxGs5AF5tOQACbzkAnHA5ADZyOQDQczkAdHU5AA53OQCoeDkAQno5AOZ7OQCAfTkAGn85ALSAOQBYgjkA8oM5AIyFOQAmhzkAwIg5AGSKOQD+izkAmI05ADKPOQDWkDkAcJI5AAqUOQCklTkASJc5AOKYOQB8mjkAFpw5ALqdOQBUnzkA7qA5AIiiOQAspDkAxqU5AGCnOQD6qDkAnqo5ADisOQDSrTkAbK85ABCxOQCqsjkARLQ5AOi1OQCCtzkAHLk5ALa6OQBavDkA9L05AI6/OQAowTkAzMI5AGbEOQAAxjkAmsc5AD7JOQDYyjkAcsw5AAzOOQCwzzkAStE5AOTSOQB+1DkAGNY5ALzXOQBW2TkA8No5AIrcOQAu3jkAyN85AGLhOQD84jkAoOQ5ADrmOQDU5zkAbuk5ABLrOQCs7DkARu45AODvOQCE8TkAHvM5ALj0OQBS9jkA9vc5AJD5OQAq+zkAxPw5AGj+OQACADoAnAE6AEADOgDaBDoAdAY6AA4IOgCyCToATAs6AOYMOgCADjoAJBA6AL4ROgBYEzoA8hQ6AJYWOgAwGDoAyhk6AGQbOgAIHToAoh46ADwgOgDWIToAeiM6ABQlOgCuJjoASCg6AOIpOgCGKzoAIC06ALouOgBUMDoA+DE6AJIzOgAsNToAxjY6AGo4OgAEOjoAnjs6ADg9OgDcPjoAdkA6ABBCOgCqQzoATkU6AOhGOgCCSDoAHEo6AMBLOgBaTToA9E46AI5QOgAyUjoAzFM6AGZVOgAAVzoApFg6AD5aOgDYWzoAcl06ABZfOgCwYDoASmI6AORjOgCIZToAImc6ALxoOgBgajoA+ms6AJRtOgAubzoA0nA6AGxyOgAGdDoAoHU6AER3OgDeeDoAeHo6ABJ8OgC2fToAUH86AOqAOgCEgjoAKIQ6AMKFOgBchzoA9og6AJqKOgA0jDoAzo06AGiPOgAMkToAppI6AECUOgDalToAdJc6ABiZOgCymjoATJw6AOadOgCKnzoAJKE6AL6iOgBYpDoA/KU6AJanOgAwqToAyqo6AG6sOgAIrjoAoq86ADyxOgDgsjoAerQ6ABS2OgCutzoAUrk6AOy6OgCGvDoAKr46AMS/OgBewToA+MI6AJzEOgA2xjoA0Mc6AGrJOgAOyzoAqMw6AELOOgDmzzoAgNE6ABrTOgC01DoATtY6APLXOgCM2ToAJts6AMDcOgBk3joA/t86AJjhOgAy4zoAzOQ6AHDmOgAK6DoApOk6AD7rOgDi7DoAfO46ABbwOgCw8ToAVPM6AO70OgCI9joAIvg6AMb5OgBg+zoA+vw6AJ7+OgA4ADsA0gE7AGwDOwAQBTsAqgY7AEQIOwDeCTsAggs7ABwNOwC2DjsAUBA7APQROwCOEzsAKBU7AMwWOwBmGDsAABo7AJobOwA0HTsA2B47AHIgOwAMIjsApiM7AEolOwDkJjsAfig7ABgqOwC8KzsAVi07APAuOwCKMDsAJDI7AMgzOwBiNTsA/DY7AJY4OwA6OjsA3js7AHg9OwAcPzsAtkA7AFBCOwD0QzsAjkU7AChHOwDCSDsAZko7AABMOwCaTTsANE87ANhQOwByUjsADFQ7AKZVOwBKVzsA5Fg7AH5aOwAiXDsAvF07AFZfOwDwYDsAlGI7AC5kOwDIZTsAYmc7APxoOwCgajsAOmw7ANRtOwBubzsAEnE7AKxyOwBGdDsA4HU7AIR3OwAeeTsAuHo7AFJ8OwDsfTsAkH87ACqBOwDEgjsAXoQ7AAKGOwCchzsANok7ANCKOwB0jDsADo47AKiPOwBMkTsA8JI7AIqUOwAkljsAyJc7AGKZOwD8mjsAoJw7ADqeOwDUnzsAbqE7AAijOwCspDsARqY7AOCnOwB6qTsAHqs7ALisOwBSrjsA7K87AJCxOwAqszsAxLQ7AGi2OwACuDsAnLk7ADa7OwDavDsAdL47AA7AOwCowTsATMM7AObEOwCAxjsAJMg7AL7JOwBYyzsA8sw7AJbOOwAw0DsAytE7AGTTOwD+1DsAotY7ADzYOwDW2TsAcNs7ABTdOwCu3jsASOA7AOLhOwB84zsAIOU7ALrmOwBU6DsA7uk7AJLrOwAs7TsAxu47AGrwOwAE8jsAnvM7ADj1OwDc9jsAdvg7ABD6OwCq+zsATv07AOj+OwCCADwAHAI8AMADPABaBTwA9AY8AI4IPAAyCjwAzAs8AGYNPAAKDzwApBA8AD4SPADYEzwAfBU8ABYXPACwGDwASho8AO4bPACIHTwAIh88ALwgPABWIjwA+iM8AJQlPAAuJzwAyCg8AGwqPAAGLDwAoC08ADovPADeMDwAeDI8ABI0PACsNTwARjc8AOo4PACEOjwAHjw8AMI9PABcPzwA9kA8AJBCPAA0RDwAzkU8AGhHPAACSTwApko8AEBMPADaTTwAdE88ABhRPACyUjwATFQ8APBVPACKVzwAJFk8AL5aPABiXDwA/F08AJZfPAAwYTwA1GI8AG5kPAAIZjwAomc8ADxpPADgajwAemw8ABRuPACubzwAUnE8AOxyPACGdDwAIHY8AMR3PABeeTwA+Ho8AJJ8PAAsfjwA0H88AGqBPAAEgzwAnoQ8AEKGPADchzwAdok8ABqLPAC0jDwATo48AOiPPACMkTwAJpM8AMCUPABaljwA/pc8AJiZPAAymzwAzJw8AHCePAAKoDwApKE8AEijPADipDwAfKY8ABaoPAC6qTwAVKs8AO6sPACIrjwALLA8AMaxPABgszwA+rQ8AJ62PAA4uDwA0rk8AGy7PAAGvTwAqr48AETAPADewTwAeMM8ABzFPAC2xjwAUMg8AOrJPACOyzwAKM08AMLOPABc0DwAANI8AJrTPAA01TwAztY8AHLYPAAM2jwApts8AEDdPADk3jwAfuA8ABjiPAC84zwAVuU8APDmPACK6DwAJOo8AMjrPABi7TwA/O48AJbwPAA68jwA1PM8AG71PAAI9zwArPg8AEb6PADg+zwAev08AB7/PAC4AD0AUgI9AOwDPQCQBT0AKgc9AMQIPQBeCj0AAgw9AJwNPQA2Dz0A0BA9AHQSPQAOFD0AqBU9AEIXPQDmGD0AgBo9ABocPQC+HT0AWB89APIgPQCMIj0AMCQ9AMolPQBkJz0A/ig9AKIqPQA8LD0A1i09AHAvPQAUMT0ArjI9AEg0PQDiNT0Ahjc9ACA5PQC6Oj0AVDw9AO49PQCSPz0ALEE9AMZCPQBgRD0ABEY9AJ5HPQA4ST0A0ko9AHZMPQAQTj0Aqk89AERRPQDoUj0AglQ9ABxWPQC2Vz0AWlk9APRaPQCOXD0AKF49AMxfPQBmYT0AAGM9AJpkPQA+Zj0A2Gc9AHJpPQAMaz0AsGw9AEpuPQDkbz0AiHE9ACJzPQC8dD0AVnY9APp3PQCUeT0ALns9AMh8PQBsfj0ABoA9AKCBPQA6gz0A3oQ9AHiGPQASiD0ArIk9AFCLPQDqjD0AhI49AB6QPQDCkT0AXJM9APaUPQCQlj0AKpg9AM6ZPQBomz0AAp09AJyePQBAoD0A2qE9AHSjPQAOpT0AsqY9AEyoPQDmqT0AgKs9ACStPQC+rj0AWLA9APKxPQCWsz0AMLU9AMq2PQBkuD0ACLo9AKK7PQA8vT0A1r49AHrAPQAUwj0ArsM9AFLFPQDsxj0Ahsg9ACDKPQDEyz0AXs09APjOPQCS0D0ANtI9ANDTPQBq1T0ABNc9AKjYPQBC2j0A3Ns9AHbdPQAa3z0AtOA9AE7iPQDo4z0AguU9ACbnPQDA6D0AWuo9APTrPQCY7T0AMu89AMzwPQBm8j0ACvQ9AKT1PQA+9z0A2Pg9AHz6PQAW/D0AsP09AEr/PQDuAD4AiAI+ACIEPgDGBT4AYAc+APoIPgCUCj4AOAw+ANINPgBsDz4ABhE+AKoSPgBEFD4A3hU+AHgXPgAcGT4Atho+AFAcPgDqHT4Ajh8+ACghPgDCIj4AXCQ+AAAmPgCaJz4ANCk+AM4qPgBoLD4ADC4+AKYvPgBAMT4A5DI+AH40PgAYNj4Asjc+AFY5PgDwOj4Aijw+ACQ+PgDIPz4AYkE+APxCPgCWRD4AOkY+ANRHPgBuST4ACEs+AKxMPgBGTj4A4E8+AHpRPgAeUz4AuFQ+AFJWPgDsVz4AkFk+ACpbPgDEXD4AXl4+APhfPgCcYT4ANmM+ANBkPgBqZj4ADmg+AKhpPgBCaz4A3Gw+AIBuPgAacD4AtHE+AE5zPgDydD4AjHY+ACZ4PgDKeT4AZHs+AP58PgCYfj4APIA+ANaBPgBwgz4ACoU+AK6GPgBIiD4A4ok+AHyLPgAgjT4Auo4+AFSQPgDukT4AkpM+ACyVPgDGlj4AYJg+AASaPgCemz4AOJ0+ANKePgB2oD4AEKI+AKqjPgBEpT4A6KY+AIKoPgAcqj4Atqs+AFqtPgD0rj4AjrA+ACiyPgDCsz4AZrU+AAC3PgCauD4ANLo+ANi7PgByvT4ADL8+AKbAPgBKwj4A5MM+AH7FPgAixz4AvMg+AFbKPgDwyz4AlM0+AC7PPgDI0D4AYtI+AAbUPgCg1T4AOtc+AN7YPgB42j4AEtw+AKzdPgBG3z4A6uA+AITiPgAe5D4AuOU+AFznPgD26D4AkOo+ACrsPgDO7T4AaO8+AALxPgCc8j4ANvQ+ANr1PgB09z4ADvk+AKj6PgBM/D4A5v0+AID/PgAaAT8AvgI/AFgEPwDyBT8Algc/ADAJPwDKCj8AZAw/AAgOPwCiDz8APBE/ANYSPwB6FD8AFBY/AK4XPwBIGT8A7Bo/AIYcPwAgHj8Auh8/AF4hPwD4Ij8AkiQ/ACwmPwDQJz8Aaik/AAQrPwCoLD8AQi4/ANwvPwB2MT8AEDM/ALQ0PwBONj8A6Dc/AII5PwAmOz8AwDw/AFo+PwD0Pz8AmEE/ADJDPwDMRD8AZkY/AABIPwCkST8APks/ANhMPwByTj8AFlA/ALBRPwBKUz8A7lQ/AIhWPwAiWD8AvFk/AGBbPwD6XD8AlF4/AC5gPwDSYT8AbGM/AAZlPwCgZj8ARGg/AN5pPwB4az8AHG0/ALZuPwBQcD8A6nE/AIRzPwAedT8AwnY/AFx4PwD2eT8AkHs/ADR9PwDOfj8AaIA/AAyCPwCmgz8AQIU/ANqGPwB+iD8AGIo/ALKLPwBMjT8A8I4/AIqQPwAkkj8AvpM/AGKVPwD8lj8Alpg/ADqaPwDUmz8Abp0/AAifPwCsoD8ARqI/AOCjPwB6pT8AFKc/ALioPwBSqj8A7Ks/AIatPwAqrz8AxLA/AF6yPwD4sz8AnLU/ADa3PwDQuD8Aaro/AAS8PwCovT8AQr8/ANzAPwB2wj8AGsQ/ALTFPwBOxz8A8sg/AIzKPwAmzD8AwM0/AGTPPwD+0D8AmNI/ADLUPwDW1T8AcNc/AArZPwCk2j8ASNw/AOLdPwB83z8AFuE/ALriPwBU5D8A7uU/AJLnPwAs6T8Axuo/AGDsPwAE7j8Anu8/ADjxPwDS8j8AdvQ/ABD2PwCq9z8ARPk/AN76PwCC/D8AHP4/ALb/PwBQAUAA9AJAAI4EQAAoBkAAwgdAAGYJQAAAC0AAmgxAADQOQADYD0AAchFAAAwTQACmFEAAQBZAAOQXQAB+GUAAGBtAALwcQABWHkAA8B9AAIohQAAuI0AAyCRAAGImQAD8J0AAoClAADorQADULEAAbi5AABIwQACsMUAARjNAAOo0QACENkAAHjhAALg5QABcO0AA9jxAAJA+QAAqQEAAzkFAAGhDQAACRUAAnEZAAEBIQADaSUAAdEtAAA5NQACoTkAATFBAAOZRQACAU0AAGlVAAL5WQABYWEAA8llAAIxbQAAwXUAAyl5AAGRgQAD+YUAAomNAADxlQADWZkAAcGhAAApqQACua0AASG1AAOJuQACGcEAAIHJAALpzQABUdUAA+HZAAJJ4QAAsekAAxntAAGp9QAAEf0AAnoBAADiCQADcg0AAdoVAABCHQAC0iEAATopAAOiLQACCjUAAJo9AAMCQQABakkAA9JNAAJiVQAAyl0AAzJhAAGaaQAAKnEAApJ1AAD6fQADYoEAAfKJAABakQACwpUAASqdAAOSoQACIqkAAIqxAALytQABWr0AA+rBAAJSyQAAutEAAyLVAAGy3QAAGuUAAoLpAAES8QADevUAAeL9AABLBQAC2wkAAUMRAAOrFQACEx0AAKMlAAMLKQABczEAA9s1AAJrPQAA00UAAztJAAGjUQAAM1kAAptdAAEDZQADa2kAAdNxAABjeQACy30AATOFAAObiQACK5EAAJOZAAL7nQABY6UAA/OpAAJbsQAAw7kAAyu9AAG7xQAAI80AAovRAADz2QADg90AAevlAABT7QACu/EAAUv5AAOz/QACGAUEAKgNBAMQEQQBeBkEA+AdBAJwJQQA2C0EA0AxBAGoOQQAOEEEAqBFBAEITQQDcFEEAgBZBABoYQQC0GUEAThtBAPIcQQCMHkEAJiBBAMAhQQBkI0EA/iRBAJgmQQAyKEEA1ilBAHArQQAKLUEApC5BAD4wQQDiMUEAfDNBABY1QQCwNkEAVDhBAO45QQCIO0EAIj1BAMY+QQBgQEEA+kFBAJRDQQA4RUEA0kZBAGxIQQAGSkEAqktBAERNQQDeTkEAeFBBABxSQQC2U0EAUFVBAPRWQQCOWEEAKFpBAMJbQQBmXUEAAF9BAJpgQQA0YkEA2GNBAHJlQQAMZ0EApmhBAEpqQQDka0EAfm1BABhvQQC8cEEAVnJBAPBzQQCKdUEALndBAMh4QQBiekEA/HtBAJZ9QQA6f0EA1IBBAG6CQQAIhEEArIVBAEaHQQDgiEEAeopBAB6MQQC4jUEAUo9BAOyQQQCQkkEAKpRBAMSVQQBel0EAAplBAJyaQQA2nEEA2p1BAHSfQQAOoUEAqKJBAEykQQDmpUEAgKdBABqpQQC+qkEAWKxBAPKtQQCMr0EAMLFBAMqyQQBktEEA/rVBAKK3QQA8uUEA1rpBAHC8QQAUvkEArr9BAEjBQQDiwkEAhsRBACDGQQC6x0EAVMlBAO7KQQCSzEEALM5BAMbPQQBg0UEABNNBAJ7UQQA41kEA0tdBAHbZQQAQ20EAqtxBAETeQQDo30EAguFBABzjQQC25EEAWuZBAPTnQQCO6UEAMutBAMzsQQBm7kEAAPBBAKTxQQA+80EA2PRBAHL2QQAW+EEAsPlBAEr7QQDk/EEAiP5BACIAQgC8AUIAagNCAAQFQgCeBkIAOAhCANwJQgB2C0IAEA1CAKoOQgBOEEIA6BFCAIITQgAcFUIAwBZCAFoYQgD0GUIAjhtCADIdQgDMHkIAZiBCAAAiQgCkI0IAPiVCANgmQgByKEIAFipCALArQgBKLUIA5C5CAIgwQgAiMkIAvDNCAFY1QgDwNkIAlDhCAC46QgDIO0IAYj1CAAY/QgCgQEIAOkJCANRDQgB4RUIAEkdCAKxIQgBGSkIA6ktCAIRNQgAeT0IAwlBCAFxSQgD2U0IAkFVCADRXQgDOWEIAaFpCAAJcQgCmXUIAQF9CANpgQgB0YkIAGGRCALJlQgBMZ0IA8GhCAIpqQgAkbEIAvm1CAFhvQgD8cEIAlnJCADB0QgDKdUIAbndCAAh5QgCiekIAPHxCAOB9QgB6f0IAFIFCAK6CQgBIhEIA7IVCAIaHQgAgiUIAuopCAF6MQgD4jUIAko9CACyRQgDQkkIAapRCAASWQgCol0IAQplCANyaQgB2nEIAGp5CALSfQgBOoUIA6KJCAIykQgAmpkIAwKdCAFqpQgD+qkIAmKxCADKuQgDMr0IAcLFCAAqzQgCktEIASLZCAOK3QgB8uUIAFrtCALC8QgBUvkIA7r9CAIjBQgAiw0IAxsRCAGDGQgD6x0IAlMlCAC7LQgDSzEIAbM5CAAbQQgCg0UIARNNCAN7UQgB41kIAEthCALbZQgBQ20IA6txCAI7eQgAo4EIAwuFCAFzjQgAA5UIAmuZCADToQgDO6UIAcutCAAztQgCm7kIAQPBCAOTxQgB+80IAGPVCALL2QgBW+EIA8PlCAIr7QgAk/UIAyP5CAGIAQwD8AUMAoANDADoFQwDUBkMAbghDABIKQwCsC0MARg1DAOAOQwB6EEMAHhJDALgTQwBSFUMA7BZDAJAYQwAqGkMAxBtDAF4dQwACH0MAnCBDADYiQwDQI0MAaiVDAA4nQwCoKEMAQipDANwrQwCALUMAGi9DALQwQwBYMkMA8jNDAIw1QwAmN0MAyjhDAGQ6QwD+O0MAmD1DADw/QwDWQEMAcEJDAApEQwCuRUMASEdDAOJIQwCGSkMAIExDALpNQwBUT0MA7lBDAIhSQwAsVEMAxlVDAGBXQwD6WEMAnlpDADhcQwDSXUMAdl9DABBhQwCqYkMARGRDAOhlQwCCZ0MAHGlDALZqQwBabEMA9G1DAI5vQwAocUMAzHJDAGZ0QwAAdkMApHdDAD55QwDYekMAcnxDABZ+QwCwf0MASoFDAOSCQwB+hEMAIoZDALyHQwBWiUMA8IpDAJSMQwAujkMAyI9DAGKRQwAGk0MAoJRDADqWQwDUl0MAeJlDABKbQwCsnEMARp5DAOqfQwCEoUMAHqNDALikQwBSpkMA9qdDAJCpQwAqq0MAzqxDAGiuQwACsEMAnLFDAECzQwDatEMAdLZDAA64QwCyuUMATLtDAOa8QwCAvkMAJMBDAL7BQwBYw0MA8sRDAJbGQwAwyEMAyslDAG7LQwAIzUMAos5DADzQQwDg0UMAetNDABTVQwCu1kMASNhDAOzZQwCG20MAIN1DALreQwBe4EMA+OFDAJLjQwAs5UMA0OZDAGroQwAE6kMAnutDADjtQwDc7kMAdvBDABDyQwC080MATvVDAOj2QwCC+EMAJvpDAMD7QwBa/UMA9P5DAJgARAAyAkQAzANEAGYFRAAKB0QApAhEAD4KRADiC0QAfA1EABYPRACwEEQAVBJEAO4TRACIFUQAIhdEAMYYRABgGkQA+htEAJQdRAAuH0QA0iBEAGwiRAAGJEQAoCVEAEQnRADeKEQAeCpEABIsRAC2LUQAUC9EAOowRACEMkQAKDREAMI1RABcN0QA9jhEAJo6RAA0PEQAzj1EAGg/RAAMQUQApkJEAEBERADaRUQAfkdEABhJRACySkQAVkxEAPBNRACKT0QAJFFEAMhSRABiVEQA/FVEAJZXRAA6WUQA1FpEAG5cRAAIXkQArF9EAEZhRADgYkQAemREAB5mRAC4Z0QAUmlEAOxqRACGbEQAKm5EAMRvRABecUQA+HJEAJx0RAA2dkQA0HdEAGp5RAAOe0QAqHxEAEJ+RADcf0QAgIFEABqDRAC0hEQAToZEAPKHRACMiUQAJotEAMCMRABkjkQA/o9EAJiRRAAyk0QA1pREAHCWRAAKmEQArplEAEibRADinEQAfJ5EACCgRAC6oUQAVKNEAO6kRACSpkQALKhEAMapRABgq0QABK1EAJ6uRAA4sEQA0rFEAGyzRAAQtUQAqrZEAES4RADeuUQAgrtEABy9RAC2vkQAWsBEAPTBRACOw0QAKMVEANbGRABwyEQACspEAK7LRABIzUQA4s5EAHzQRAAg0kQAutNEAFTVRADu1kQAkthEACzaRADG20QAYN1EAATfRACe4EQAOOJEANLjRAB25UQAJOdEALToRABY6kQA8utEAJbtRAAw70QA1PBEAG7yRAAI9EQArPVEAEb3RADg+EQAevpEAB78RAC4/UQAUv9EAOwARQCQAkUAKgRFAMQFRQBeB0UAAglFAJwKRQA2DEUA0A1FAHQPRQAiEUUAvBJFAGAURQAEFkUAnhdFAEIZRQDcGkUAdhxFABAeRQC0H0UATiFFAOgiRQCCJEUAJiZFAMAnRQBaKUUA9CpFAJgsRQAyLkUAzC9FAGYxRQAKM0UApDRFAD42RQDiN0UAfDlFACA7RQDEPEUAXj5FAPg/RQCSQUUANkNFANBERQBqRkUABEhFAJ5JRQBCS0UA3ExFAHZORQAaUEUAtFFFAE5TRQDoVEUAglZFACZYRQDAWUUAWltFAP5cRQCYXkUAPGBFANZhRQB6Y0UAFGVFAK5mRQBIaEUA7GlFAIZrRQAgbUUAum5FAF5wRQD4cUUAknNFACx1RQDQdkUAanhFAAR6RQCee0UAQn1FANx+RQCAgEUAJIJFAL6DRQBYhUUA/IZFAJaIRQAwikUAyotFAG6NRQAIj0UAopBFADySRQDgk0UAepVFABSXRQCumEUAUppFAOybRQCGnUUAIJ9FAMSgRQBeokUA+KNFAJKlRQA2p0UA0KhFAHSqRQAYrEUAsq1FAEyvRQDmsEUAirJFACS0RQC+tUUAWLdFAPK4RQCWukUAMLxFAMq9RQBuv0UACMFFAKLCRQA8xEUA4MVFAITHRQAeyUUAwspFAHDMRQAKzkUAuM9FAFLRRQD20kUAkNRFACrWRQDE10UAaNlFAALbRQCc3EUANt5FANrfRQB04UUADuNFAKjkRQBM5kUA5udFAIDpRQAa60UAvuxFAFjuRQDy70UAjPFFADDzRQDK9EUAZPZFAP73RQCi+UUAPPtFANb8RQBw/kUAFABGAK4BRgBIA0YA4gRGAIYGRgAgCEYAuglGAFQLRgD4DEYAkg5GACwQRgDGEUYAahNGAAQVRgCeFkYAOBhGANwZRgB2G0YAEB1GALQeRgBYIEYA8iFGAIwjRgAwJUYAyiZGAGQoRgD+KUYAmCtGADwtRgDWLkYAcDBGAAoyRgCuM0YASDVGAOI2RgB8OEYAIDpGALo7RgBUPUYA7j5GAJJARgAsQkYAxkNGAGBFRgAER0YAqEhGAExKRgDmS0YAgE1GABpPRgC+UEYAWFJGAPJTRgCMVUYAMFdGAMpYRgBkWkYA/ltGAKJdRgA8X0YA1mBGAHBiRgAUZEYArmVGAEhnRgDiaEYAfGpGACBsRgC6bUYAVG9GAPhwRgCcckYANnRGANp1RgB0d0YADnlGALJ6RgBMfEYA5n1GAIB/RgAagUYAvoJGAFiERgDyhUYAjIdGADCJRgDKikYAZIxGAP6NRgCij0YAPJFGANaSRgBwlEYAFJZGAK6XRgBImUYA7JpGAJCcRgAqnkYAxJ9GAGihRgACo0YAnKRGADamRgDap0YAdKlGAA6rRgCorEYATK5GAOavRgCAsUYAGrNGAL60RgBYtkYA8rdGAIy5RgAwu0YA3rxGAIK+RgAcwEYAtsFGAFDDRgD0xEYAjsZGACjIRgDCyUYAXMtGAADNRgCazkYANNBGANjRRgBy00YADNVGAKbWRgBA2EYA5NlGAH7bRgAY3UYAst5GAFbgRgDw4UYAlONGADjlRgDc5kYAgOhGABrqRgC060YAWO1GAPLuRgCM8EYAJvJGAMrzRgBk9UYA/vZGAJj4RgAy+kYA1vtGAHD9RgAK/0YArgBHAEgCRwDiA0cAfAVHACAHRwC6CEcAVApHAPgLRwCSDUcANg9HANoQRwB+EkcAGBRHALIVRwBMF0cA8BhHAIoaRwAkHEcAvh1HAGIfRwD8IEcAliJHADAkRwDUJUcAbidHABIpRwC2KkcAUCxHAOotRwCOL0cAKDFHAMwyRwBmNEcACjZHAKQ3RwA+OUcA2DpHAHw8RwAWPkcAsD9HAEpBRwDuQkcAiERHACJGRwC8R0cAYElHAPpKRwCUTEcALk5HAMhPRwBsUUcABlNHAKBURwBEVkcA3ldHAHhZRwAmW0cAwFxHAFpeRwD+X0cAmGFHADJjRwDMZEcAcGZHAApoRwCkaUcAPmtHAOJsRwB8bkcAFnBHALBxRwBKc0cA7nRHAIh2RwAieEcAxnlHAGB7RwD6fEcAlH5HAEKARwDcgUcAdoNHABCFRwCqhkcATohHAOiJRwCCi0cAHI1HAMCORwBakEcA9JFHAJiTRwAylUcAzJZHAGaYRwAAmkcApJtHAEidRwDsnkcAkKBHACqiRwDOo0cAaKVHAAKnRwCmqEcAQKpHANqrRwB0rUcAGK9HALKwRwBMskcA5rNHAIq1RwAkt0cAvrhHAFi6RwDyu0cAlr1HADC/RwDKwEcAZMJHAP7DRwCixUcAPMdHANbIRwB6ykcAFMxHAK7NRwBSz0cA7NBHAIbSRwAg1EcAxNVHAF7XRwD42EcAktpHACzcRwDQ3UcAat9HAAThRwCe4kcAQuRHANzlRwB250cAEOlHALTqRwBO7EcA6O1HAILvRwAm8UcAwPJHAFr0RwD09UcAmPdHADL5RwDM+kcAZvxHAAr+RwCk/0cAPgFIANgCSAB8BEgAFgZIALAHSABUCUgA7gpIAIgMSAAiDkgAxg9IAGARSAD6EkgAlBRIADgWSADSF0gAbBlIAAYbSACqHEgARB5IAN4fSAB4IUgAHCNIALYkSABQJkgA6idIAIQpSAAoK0gAwixIAFwuSAD2L0gAmjFIADQzSADONEgAaDZIAAw4SACmOUgAQDtIANo8SAB+PkgAGEBIALJBSABMQ0gA8ERIAIpGSAAkSEgAvklIAGJLSAD8TEgAlk5IADpQSADUUUgAblNIAAhVSACsVkgARlhIAOBZSAB6W0gAHl1IALheSABSYEgA7GFIAJBjSAAqZUgAxGZIAF5oSAD4aUgAnGtIADZtSADQbkgAanBIAA5ySACoc0gAQnVIANx2SACAeEgAGnpIALR7SABOfUgA8n5IAIyASAAmgkgAwINIAGSFSAD+hkgAmIhIADKKSADWi0gAcI1IAAqPSACkkEgASJJIAOKTSAB8lUgAIJdIALqYSABUmkgA7ptIAJKdSAAsn0gAxqBIAGCiSAAEpEgAnqVIADinSADSqEgAdqpIABCsSACqrUgARK9IAOiwSACCskgAHLRIAAA</prop>
				<prop name="Temps">REFSWgAAWfECAIBZ7N1m7vGmNkDo8zdA/xSuR+F6lDhA/6RwPQrXozpA/0jhehSuhzxA/1yPwvUoXD5AfXEIAVBAQPYoFgDbNUEFAyNCHQMQQ/dAmpk/APlDQHvu/vHaREDu8sZFQH4JAHA9qkZAKRYBd8hHQP/xFK5IHQN3kElAVwEKd0oVBP9LQB+F61G4PrVMLQRNDQMHTg0DJ21PBQMDUCUDdVA9A/vpUEUDWlFA7FHfuB6Fy1FlAz5SrUAXAq9SzQRT9fOwduQEIFTVA49UQA8B30cBVUDD+AFyVbYdA+BV/QNRVkUEVt51A0dXQDMuEbNX7sUDG1hAhwEehVi2DQPnWE0DJlktBFm2FQPsWAUTsljVA2+7WEAIAXAtWP0D8ZVXBQPTNBTLjB92Es0gpB+uFY4fyBM+AsncFw4CI8dXdQPzECYCxfwfBiUSLhLDHCf+AsEsLz4vSCMiFwK/XC9uLXYSvYQvli8EqCtGArq8J64vwCvGLd4vBOgrXgK4DD8WPyg/OjlePwBwP4I5Vj+gP7I/xD/WP+g7AnYCt+w/Dk8gTzJPRE/2PwBQT2JPjE9+T6hPok/MT8ZPAOhPCl8cX/ZPMF9CUT5fSF8AYl9UX35fsF96X9Rfzl/gXwCiXxxvFm8wb0pvXG9mbyBvAApvlG+ub8Bvkm+kb+ZvGH8AKn/0bzZ/SH9af/xvfn+QfwB6f6R/xn/Yf6p/7H8WjyCPADKPRI9Oj2iPAo98j4aPqI8Awo/sj9aPAJ8SnzSfHp/4jwBKn1Sfdp9Yn5qPtJ++n9CfAOKf9J/+nwivGq80rz6vUK8Aup98r2avmK/Kr9Svrq8IvwDirxS/7q9Ivyq/ZL+Gv5i/AHK/vL/Ov7C/4r/0vy6/CM8AGs88z17PcM+Cz5TPTs+ozwCaz9zP7s8A3xLfvM/Gz8DPACLfNN9e35DfUt+0327fsN8Ayt/s3/bfCO8a7zzvVu/Q3wBS74zvfu+g77LvxO/m7/jvAAr/zO8W/yD/Qu9E/0b/eO8AYv+k/47/eP/i/7z/7v8ADwAaDywPNg9ID8L/XA+WD6gPAFoPxA+2D4gP6g8EH+4PGB8AKh9UH0YfaB96H4wfnh+wHwDaH+wfxh8ALxIvNC8eL0AvAGovTC+GLzAfoi98L9Yv6C8Awi8MP34PuC8yPzw/Dj94PwCKP2Q/rj/AP5o/1D/WP+g/AAJPDE8+T1BPIk9kT4ZPmE8Aak+0T6ZPyE/iT+xPFl/oTwAiX0xfLl9oX3pflF9+X5BfALpf3F/uXwBvEm/MXx5vMG8AQm9Ub1ZvAF+Kb7Rvjm+obwDSb+xv/m8gfxJ/NH9Ofyh/AHp/ZH+Wb5h/wn+sf8Z/0H8A6n8cjw6PQI8qj1SPXo9wjwCaj4SPho/Aj6KP9I/ejwCfABKfPJ8en+B/Up+En5afWJ8Aap/Mn96f8J8Cr8SfJq8YrwAyr1yvvp9gr0KvlK+ur4ivAHKv1K/Wr/CvIr/kry6/SL8AWr9svya/gL+Sv6y/zr/IvwDqvwzP9r8Yzzq/PM9mzyjPAHrPjM+Wz6jPus/kz0bP4M8A+s8c3z7fUN8q33TfZt+A3wCq34zftt/g3/LfBO/O3xjvACrvPO9O71jvau+E76bvkO8A2r+8797vAP8S/+zvLv9A/wAi/wTfXv+Q/2r/pP/G/9j/AOr//P8OD7D/Kg80Dz4PaA8ASg+ED34PWA+qD8QPrg/YDwAKH/wPHh8QHzofZB9eH4gfAHIfnB/uD7Af4h/0H8Yf2B8ACi80Lz4vIC9yL4QvXi+QLwCiL8wvTi/QLwI/FD++LyA/AEo/ND9uP4A/kj9cP64/oD8Aqj/cP/4/EE/iLxxPLk9ATwBaT3xPjk9gT3JPxE+mT7hPAPpPDF/uTzBfQl9UXxZfKF8Ail+cX0ZPUE96X+Rf9l8IbwAabyxvPm+wX8pfXG9Ob5hvAHpvrG/Ob+Bv8m8Ef15vwG8Aum9Ef15/OH9af5R/pn+4fwDKf9x/fn/ofxKPJI/2fzCPAFqPRI9Gj4CPYo+0j3aPoI8A6o/8jw6fIJ8yn0Sf3o9onwAif3Sfjp+wn5qfxJ/mn8ifANqfHK8urwivSq9kr4afcK8Aiq+cr76vsK/Kr9yv7q8AvwAqvxy/Pr9Qv4KvhL+Wv2i/AFKvvL/ev/C/As/Evw7POM8AIs9cz27PUM+Kz6TPfs/QvwDCz9zP7s8Q3wLfJN8u3zjfAFLfZN9236Dfgt+8387f4N8Ast8M7+bf+N8a70zvPu947wBi75Tvru/A76Lv3O8+3/DvAOrvLP/e7yj/Yv9M/1b/UP+Acv+c/7b/wP/S//T//vKY+1dAAAAoXF9XQOvNzC8AHAQE2FZA/4XrUbgelVZA/+F6FK5HUVZAv3E9CtejEEQE0XdVQEhGAYdVQH/x3yhMVUDDKACPEvdVQHtIAOHaVEDdpBAA16NULQNsVO49AzVUQHgAehT+tVN99FNtA4JTLQNM3VM9AxVTQE8BcN1tUg0Dp1IlA29SffN3OFJAdwF69FFlA9u8UX0Dg1ElA09R20Bm/gEWUZUD3lD+XQOnUEBSuB6Fd+txUGUDLFBAvwHvPepPQBcRUXhP+0DsQACFC09AALY+EaBOFRMxTj0DxW1NLRNYTRUT0Uw1E3trTG0DAkxA9nAAt8KVS00DMEstA8xtSg0Dd0pFA2FKNRPbq0p1AxpLFRORS97dAxRMQB8+AV5Meo0UTGUDfExAM9YRJXNkHGK8F3YCWvQf/hUgvhUWLeYVLi1eAmdEL1YvAGAjZhV2L2gTzgOUL6YvuC9owiHWFXYCunQUdU0lE2tqTmUUT20DMlAtA1usUG0DIlE9BFEtE1soUr0DnVI1FFPdA9s0U9UTI1MlE/pS9i0TyFJNA5BSQJrVmV8wSVw0GVw0+VGWDQPnUUUD4Xw31hLjthQ05VF98+hRdQPqJKQ3ZgLstDeWAu7ENz4SSfDUNxYS8eQ/bgLy/D8gBkXeBR5PMEv+AvZET1ZPBGBDXgL3bE+GT5hPqkluNWhuNXZFvgL9BBQ+UhUTa6FStQuNnAQIVN0D24RUPRMAVSUTelW2FRMRVv0DhlY1E/utVpUDbldNA+AkBE+1WA0EWCUDD1kdVFm2XQPnWL0Trlh1A2rNWH3zKFiVNCQEv1eWZQOsVyUTqpxXlgKuljxUsFfVE7O8Vz4CtQDMX95f8FuG/f5fIG8yb0RvgFZvaG96b4xvDgWuVb4Sfia0ZD5XLVYOA1bVFEQEbSFMBOBV3QOkVX3za2hVJQMvXAT3VL0Da71UJVRUFRNBVHUDawpU1RPTrAScUw0DtWesBCw8dPdSvRO+VVLNFFJ1E0VcdAxkdFXV1ESddDRnfDQxHDRr+FDdA7QENHxQZXStUD0TEFC9VE/9A0bNT90D1E7tJm4C4k1k5Sb+Q00lNAQkOkxdFGaEFGxLbRSEFIxKvQO1XaQUeowU10qVA04ChBVLvWTEJ84VxhXWFV4lAOYfEC+ajzQvPi/Qj2ov9I8Ahi/ALyqfPJ/WFdYVPpVeA61MLQMMTcU0TS0D7DDUdCsQFhV2EgVRFVTENxoWEmHsRNVSRXb+I7QHpl4y2VJ9BCw0a2R0NQ1SJRMKUtU2jjV+PZY1AHY1nj+wO8Y/2DvWP/g/kq8AFE+2r0BP2q/sr2ZPqE+yT2iklAOg1hJTxJS8Us2WVr4CzVNdA0cEVMQMVG1AFFS6VX0DM1Z982OoVi0GllWWAh5YlQPbjlhNA/BYfQMjWRRVVj5TWNUTo1RUS1D+Q7FYXRT0Vy4SqFd1E6UAnFeeurNYtl84z0rP9F9ezwCAz/pflM8Ob6jPGm/szw4NmH4DJAe+Eh5XdQTMZJdW1GRTVn0DE0TU01wEgZdkB7YTdAfmQ4QH/gI2RJQHXgLHpA+2BSYC38QPhNYFRgIBXHTrD/0GPhLgJAwfLhI4JBfOE09VVDwfVE4VJoNN1RPzbIwHbBRroku9Az1MhN5KPQNNhYTkZUodhlZTSyUTC4pL/QMGBCfGFWaNZpoAe4+tj//vwY/jj+WPB58RnwBDn33/j//RKk6f2BPGFV4yNZnU9Hl8lG5OzQTMdIE0BD820zy3Jj32k7QEJVVTZQP8XHTM3ASUXHQVXFR0Hiw0+zSnfj+QOwB2Na4/UK9ir8wPnq2Gr6ivAMKvzK/Or0gfCr9sH34f0EuqHuIqvNSHTDT45ERxlly07VN1VFQ1pBx0gWYUVPpVfdRE1ONW5XMVVfzExwTENby027BeVVZesh1ZTXRYNePAtLRbgFhl8ztYVRRXldQAlFf+tQ7PIM8yz3TPri9wzwC6L+QvBm/Iz/ovLD8+P1A/agI/V/VEV41zUVe1dBYM1MhWheN1RNSLsP4DxVVVE7YUV3a1JhIEVVpdtFQV44hUhTRUHeOrGlT1FFNl86ssBHXZU91EZLQHUz0jwFIKbdOKRLwc7EQroP7z9NTVdvQEQaQE/Lx0w1DMrbScdFRQ3WQM5NFPFo1zYU9NdE7l9tbTPOQtkYSULE0Vg8L05+Zya/VLrbRLxfMTSx3To69KlZTsR85jSm2TJwAUhHPgNgNUj16NlvVm9d7vAPDvEv88/45fQP9a/2T/1l9A6F/6X6z/Vp1ehd5zTH0kSux0qJxE7pSXbpLn/PSbXFE9I9BRZXbekrmixNQfzJf202S05+SUs2r8lHrklENEtBNSJbYAjgW203wPLq9Ar7IP1A/WDwDwDwIfJB9+f0Afon+0f2YfmNh/6n+EBANSDURcBL5WTAQ0UzXjsKTULOw0q6pUBVRVfUOhVNQXVjTUp1btNFfNU4uctLX8LNRqTCTWWG3TGsVZ9dRZfeTUt7ayYFhWNbMZWHWT3CzUulwvAG4lfi2WL6Av6i8cny6f8C8AGj9Un14/iJ+an6yfBt0O1bQGxbaycIw0MFd90+xojLeO4zzUI/wU1VXV9GrUNF2EtCNs1OpU/YQpVCXk9DRDdLQAPISb0DZ+QpFTNbNZUw2k/DSB66xnJuPM1waFljOEBJNoRERzYI5yJJwU7VC1NGwM517SPFDl0wNQNdS1T81TKzTkwE79Q1fVTh3kTY1ETW3T+kzWtbOQTA3TKCy0yEsm5dNjS9XUDFVKnUSU51J+o0o9tvbS5qzkRhxfADZlzu9QW7a/yL+CX+y/rl8AEM/KXzTPRs8IbxpvbM/G5TQeAyxUPExkKE71pv4SaxVQNeOQ7KQHUbUTVZikBAwMhH7U1PEch6pmUi7EFA3EFN20FJgVUjXjYEQELJynpgV2BQDebY4PCH+qDzx/Pn9gf2p/AMzf3t+Qf8J/FO/Gf/B/Su9VUYVj+VTkFxwEbRwE1BPQPrJTHETQLIRsVFg1pgaj7BTcVS1EViXjZcb8lDh0JwbCN1jdlC1YnTMFWY1kWeXmhkNtWK0zkliNY09YtRQAVCfmhWYlZi94L+qPZP8GnwCI/5r/rP9Gn3Cfup/0/wYPWBgPKg/MlJhXjWNfjDdqvoLKvOSG/BRFVs00qvwUxRykicQ0ULQ0BtTUN+6jVB1zXtQUKFRarTRTDbO6Uz2zgySEqUAUR8bC0IRkmbwUYaFS9aT0xPvQHnK+1MR4apzUQGTkCbzU0lAtw7Wb5KRjbEQuUA20T5gFpJRH/pKITiUkrESxQkxkSLxEQ2AuVR6zS/0TW5VLdWMwS4VESi1UbUoNs2pKlYOeSpUEFUvFFEvdoxxUVyZdlr8AqL9aWc6/2L/6vwTPbi+AL4Aqz6Qvti9oz3rP7C++g0xWhWN5TVX0TnX0T60zw1JQXQTUpFtA9tK0UaoNsyp05J3sxCEERDWZU41mnjL1Ur1ElKSINuzEUVJ1YyBSJebWbwDoa1bV/m8QfyJ5ht8AS1Z/ACBPyt9ET/bfKO96T4xPTuWINu+4S57C/ew0E4A+sqNQlDSjYGalBtNUZYRUlQbWNjKBVb3EVr2DilZWjWP/Vr0Dctz05dyUa1VYDRRYPbMTWc2TsxhZddQE9LJYRbNxrVidwy1YxTRXRbPBAEz3Lv3GhcaFVvVW/8hfgvkAfv/4XwpvHG9mnyhv2v9kb6B2b4hvypHGhSYifrxUQClXzUT8lLgEpHUMp15CU+RVLfSs5Gy05DPkZMv4VIVUVIUEpORFVGq1owyk5NX8xJ5TLfMVaIzkMMQE+nQ35sVuA1YMhA5SZSPXpDSfZOSVaaykM9w0/MynDvJ/VVAdo0nUpBHspLf0pNNLTw3UdBRxDLyBTRZdQxRNTfRMfbZ2td5zhUtVgxdMv7YVrhVGskFWRLTBS7WjLJQUWtwvAL4tniUWLVYvmIuGj2gvyo8A3I++LwCfyi8cn94vSJ+KwWa+godMHXTsdO5NZTNN73QU8U/Vpm4CBUQ0qXoERz6zUiV0UkWEU8a9AzJT5UYO1aYCp1IAjcSUp97F/jW2NUbfWNvGPQB23/A/Ak+k336vOE9iQZavAGBPkk/cr5ZPuE8Sv2TnxgItCrSUVVItc770x47ltp7CTVTFA8pUbQRVLA0UDFQxVt2UVt0UPPfW7oIbWIUEWC1z7ljWNTMhWQXUWS1z3lhShcOjDPdGAgi0tNFcZwA+9Tb/sF/CXyzPHm9Qz2LPAFxvfs9gb5rPvM/Oz+DPQgahuPzH3kNMByYiHlwE2lqEtJfMZFVWTVRWbXRChASZjAfmc6zlbLSlHHSsm+DuojZUjQMADHTJhMwHvpJMzJcOo9yXblNSFgUzOlJdgwNkdBMQbgLVhQykT/SkFmyk4FCixWOoNDSTkMYCOkQU7rVPjRRPZTMPT91ETrbtAzlOTaPOTaXkTWItc/6MF+ZzFJSvS02jK05L7YPrLISRvBdmE61KvQMCS1UThRSEAgD0d76F9i1uj6CPQi/877aPAOCPMv/sj1b/aP96/7zvvu+gkP9igU4zDDceg04Vw3C1T33UUL2TrFC9oyQiJKSXNLdONU7yC1w3bgKtJVS0AFM95FKdU5gqZHReRLQe5JT/RKe2NQCuPyCrNq9Ir1KvxA+Gr+gPALKvDB++r/CvQh9UHxa/eB+oyklGNQYCh0QE+HQ0ciKs1O+c1HvQpgNUldT8ZWlVZYQ81ONE1FdXjdQG/BQ5WJ1UfFRbULa1jnOtWAUDx1hllFhV00AJWEV0nLTLDMeeVW7TBM8AjlUWzzDPQsGOL0DP6lm+LwDoL3rPDD8ePzA/Qj9UP94lql6yjYRUUYxUDiTUytFWbbPTYE5SM9xk9FUSlXRVVeRU1ECsNAtQ1rJRzwx3fjNktBrUFOM8BK2uLAR1Uz0kUx3zByDElFNwHlM8t76SHLTUK6C2HtKuUZ1TeFF9s0HUjHdG4sUU5I6UdFZQWhWjIax00U9F5E8FA7H3zHeW4zTkmU19tE2oTSTs507jS03USx1TGq1LjbO8SgUDdyyEcZrkRLeU5CJLLXTcRBwYRPdW5VbSgEzlRKz3do8A8OtWX/DvEv8c/55fSP+C/4DUX+ZfuP8Kb6z3VuVuUuINTH2zsU2FJDzkG+COlSqWUuf09FxMRNHc1GNwyqayuVwEH8SXRuIVU5als+lSPWRSnZS0FEICtJQVfGQzsIYFdg8grzKvIKQPvg/QD/IPTETxRH8eHwB4fzIfnHeOf2Afgh/cf+Z10M7VPr0mBaZjUwVTLlS2XbOtVJVTJ1UVo6HJVZ02/tNWLUR8NJFXFn2zAVi91Fhl1LS3frLLEVkFpFht1My0Y1gqFXMerLTeJNS6bCdmJQD+vX4lfi+IL5ovFJ/GLyifAEqfXJ+mz3Cfgp+cn7af8MNYDtXe8+SELldVg+yEt5RG45Q0FZQ01UzXFtNVIC0EtDTTED6TzBR8fN+O1Ypeg1MdQ1qUZDMADnNSEj3Ts7zXjuI4zNeOM9xkVZP8ZFq8dCaUFO3838wO5T7SA1BFBCTkL0/WVdPATgUDV5RE0U2yxaNoTOduspVM9YMwrUxVg8xLDbRLxTRLUH3m3vOM515jSlXTYKTkBeLURDpsVxZvyO9CX3RfAMa/2L+aX/y/7l8gzzLP/F/Arv+Iv3rPzPc+I9z0Lk7WjYMzT+2zF8ykkVCw/UQEDyZTzNTzUoVzNFac1CxTLYMNBETQxGTVmdzEYEwELuzEBFIABXbWZdZviAP2bf5trg8gfwCS31x/Zn2+32h/sn/s3w7vQMB/6n9E78ZltsMUBG0UBMXdfKRTvB/OFQYCZ1U0dYQ8hFGkNMRWRaTElC3HZCQ1WNWUWJ1EHCdaJkIFHCTRWM1jlaSEAT5EJ/4VPpXWhV4ldi8AnwBS/zyfdv+I/5r/rJ+un9D/IOL/xP8GD9CTVrK4HA8eQpWaZPRTZIQRjDce4oaqlDRFpDQE9BTHFKSJsLw/zjXOw0ykYFTFoygVVK3UU9WDuvw3BvMMRyhuYwzX3qJjLNQs7MTr0Gg+T1BD1jIJtNTSUA3DK5tQdWNlZEQufE+ORYpWs04tgx2URENgVoJMoU01Zu61xk3uw0vNw9dtSs1jhUrVg2pKBVQA/EfORQ5VtrUuVR5VHlVezQDevWZfwL86L0wv7r8Iz0LPAJQvpi9oz2LP3C8uVbaDPGdaVoKsrMSzT+XTVGRkIczMpFNArjPUxCp8bxaFBGYTbKT1tGQbSN4zvGdG5QD2ZTbf4GPubwB/ct+c357fALDfut8sT+bfAO8i73RPLu9gmE+qT/x3BvN8pKNS5aPTGFOlpITkDyyEjVSa1cRVjYOjVbXEVISMrVY90wFXFUNy/PTlWszkVQT0vliFZFnFoysYWRWz7vzktWyHLoIrLVh9I+tchMEk/86PAOCPSv/EX9ZfcP/6Xwxv9v0AHm8AD1JvZG92b4hrNvW+Eq1+tFRAV60j/0yEuLT8l96iI7zk5lUt9FVM3ZQEVDNVDfS0BMI8p6oGgkUshA2cBNckhJ5NU+WjaFMltLwE+hSEVbUc1H4UhEXcxBCMNM3XpDShUX0kRNQzUWqF5FA1NFCtI39QHROtSUQUEVC1hE99I0vVT3XkTmWkTp1T6k2WPdOBTd1ETQU0tCRPVnQk60utFEvVxEt9I8urSs2kSj2kVLTISiaVwz1LfVREtDG0J97DAOwX5hXOJaa/MC+Kj5yPXi8AcC/Sj+SPri8In7ovLJ8+n9TQI76ChyS0EOR08U1SheRO3TT0pJA0FAXUNDF8/DfuBQ5y1VL1xu7FUP7FduXGo0w0b5ykOizUAwxSbZRE1z7fUNO2P8g/ANo//D8GTxhD9pUeT0BPoq8AXE/Gr4hPskGOTwC/Uu88pKzzkA5yVVKNE75EdFXZUyUUhORPVPWDy1RaDRNI5GS+Ve0DM7xk06hW5ZQ0/B4E9I5YarVT8NTkI/TkEVm1U2vgWM3EWOXjUVjFcwUK1OTTRGeGXzD/slm2XwAozzrP7F9ez3DPgs88b57PoIhvys/cz7bNrgKYtGRfZqRkHlel5LxkmFb1I7VXZAQVdATXVfWDi9qEBFCMBBZVjRPeVGbN46VUFZRktDhU5eOtAZTkvFPtA4PMBE4JU1XUhOTf1JdmU+SX1qVUPlMUtIeEdE8MFBgUFBPhUNWURBRxPBd+lZaTrU+tMxNP1ZROXeM5tmwU0U1dE2hN1WRMUI3U7BTbEA4SuDyEUZwUC/RKzRRK5WS8Fx5TNIQDgUuNFi7T5BdOhU6F9iUAFpVujyAvgo8E/76PKP86/wAcn17/cP8in5T/pv/QI/4l1h4SeU3lZE4dw3BPltWjNlAFFFDFFByklyw8N/ZCnVJN8wtUNx7yLSc0dABThQPQ5AfOIitTUh3DINyU/yynnj8AEKsmpSavQK9Kr7wH9pXGDQCGr7CvAh8UH9avOB9KHxS/SG4feBP2Qv08N05SiNxEFfjURHM0dPCk1HPQ1rNKdLSD9GVVffTMZOM81FtXV0UzyVcd8zc8V7JW01lFVp4C/FgdE8Q2XFSFWF1zQFj1ZFTEAcMMx45foFMGzxjPSs+cLwC2xVbPyC/aL+wv5s8APyI/wDQ/Rj8QM74l9kN8VFFX0F10BNTDYB7ydzTUNVZMHRRU1LZVlZRM1EDcZDMIVf1mPgKJVEUEhNRTHFTlFJTUrhwEdTQEkUA8d/5jtJSMNLe2khyRUh2m7vPk1Hh8dx4jUGqtk8UE5I6MdFZQbQOtIfzU0U/FZE9tBE5q9TROHfMHLOSZTR0EmtT0ztzsAkz9dhbTSxZdc8BKxXN6FIe+I4TkANNAPgM8h071VoVOj8jvQvEA5u/w7xL/dF8e/5hfSv+8XwDOX4j/wvGO/whvwvFWhVZSq+JM5XRNtZOsNOTxqU/91j4C6ez0XtwE0alRVXY+ArnclB9MtDIonNdWY6wUs+yUfFR3DnIBFWR0exAWpWYNFq+QDzqvALQPvg/gC94P6A8aHyQfhn9AmH+qf1wfzn8gu77yA+yUzTy0lLxSvZZmorBTal3TLoTUrMw0KVUNo4ujVY1TF3y3JkN0NJGVV33UWLXUWB3UzLQhrVmFsxpZ3WRY/bRYIg2jYwQkm7Be01fF9Oy/AF4vcCN+L6Av+o8Mn+4vMJ8AQp8UPw49Xp+In2qfnJ+GM1VXdbOjdCRudCQuHNRR7Hy3fkM01CU83JvcFDNfVf2UrDTsVK2UhNStfCykRVRlowDMNMltU3UDk1OFs1pTVUOzJVMFdES0tVINc36wvNf2dV6z3GSVUU2DXBq8dCbc1O9QXeT81/5ztVB1swPMpJxP3VMvLU91s8NOXaRODXQ858q+Q009BEyVNDRk0Uu2TYNsS2UjCku1U6utSmUjakqdFEqNU+etSi1zYEstZEu1c0YAvPe27SZlvvXW71BfWl/MvwDev5BfAs+0XybPOM8Cb0zP0G7PwPMOA4S0QKxELk605aY+Ahn81JFQNdMFmuTUmAR0DFK95LTU8ZgMRItgvtIqUxUGHsLbqqQUmHykXqRkLAyEBACkZAtwdgVuDeZv+G8KfyR/AC51Tn+g31p/xN92f7hzfn9AAO/CfyTv3n/wc07qGXxkVW8MBN2sZFWEZNK8FzQmpQazVeWD4FUdRESEpchMhDx0Jx7COzwkqi1YPQMJWa2kWdXmvjLb2FhN05hY1aNTWEQdJMTkyxyXxoW+wqXEhwBuL+iPUv9k/xafUJ+a/6z/gHafmJ+qn/T/Bg8YD8KWmLFXFaR8N4aiylYN44aqlDRFnDQEBKTHDKSLWrQ0UKQ0BlUltFQtUzWXRKRglOQoVLXUbKQjvFPNFPw3lkNTJbSUpAWbnGRjFNcO5QYjPEdegjNBUfXEtNTSUA2kvMSVZVxELlxE7nxHphNOshVETm1EjES1TUXzUK1NHcPrTM0UTIUETLalg55LvTM4S4Wj2hhMt9aT9ESeSg20/Ee+MgEYvLcuVR5fMF+iv8S/Ji8A+Lv2v1gvai9Ez44voC9qz1DEL9YvIGOug0ydQ3lsFGuwThX0T93TVFDlk7HMxKQTEPbStFHNgyqCZOSffGeWM4Tkg2C2YvW0DEeGooqMpFNSRfMgALxnRtXObT7fUNNO1V7fcN8Agt9EfwZPwN8qTzxPDu1OT2AY7zrvlE+mTY7C/VGlg5U+tGSlBNQYVKdWghFtVKUjj1SFowpVvQS0PIduM1alI/9WFUNy2uz05ST0VVj1M8BYmI1kfIdeYu5Y7fT85HMlWOWkWHUUhPTDPPcm/wA4+z7/eP/CX9Rfvv/4XwpvAOT/Jm8gD1JvZG92bzhjNvWaxkJ+rFRAV71EDFS61gSkd1bVoyNUBOZVUs2EVdWUNIQz1GT6rASlwiyEiTynjsINlATXLVOtU6BTjYNofOTrwKDuY2Q3fqVeA9TEEIQ016qcNKEUFGv0dDPMNPysvKdWgoFQFbNJxKQRtVCthE99I0tPnTRO2MWk/Kc+YoVNzcMcTTQV9KwkT3Qk60vNdGS0sSI8t8ajXLSASh00SlaNwz1LtQRLrVMwTCcA7hXmH/gbLi0WLzAvmo90LwC+j9CPgi/0j64vYM/iLzyfFq6Ch0zlkwycxAOwtqNavHTx7KRzUPUTB8w0sXzsN+YFPmLVUuWTLAQsdz5TU23m7pNk54alzsoA6zAu3/iTJlOsP1bd1j3ePwD4PxpB/jX+PyBLHk+gr2pPQMSv1q+AT/qvRO/O4grMRItVUo0TvnTkUzB+6k+2DHTNVB3zSFVlNFWMlRS0ZKpWfTSsV34zWLZ9o5JY9RP3WB3zKIjc5ENQroLnzOcuVQaSDwLEtNWEZ87jhF/mtaZdDs0A1l8wz0LPFG9mz3jPis80b6Cmz4Bv0s/kz74Co6xkXdacZB5XHTPcrOSYVlSl5k4yFWwE13QEm3wMGxZVjRPeVIVU7ESL4CqWE1QNEwH8ZMm8Bz6iCU68l1ai4MyXHlPcl+YikQNEdAMQVpNR5XQEFBhmdKThUM2UJDRxUFWDqTw8F06DTxXzE3yUo7VOxRM5dJTRTZXkTVK9FE19FtZzTIV0S/UTjVc0hPBKxRSsF1YTSlaNcwFLjXRLjRP+XOUA3B9WjwAveo+Ej/bvqI/ajwAs/+aPUP9i/3T/Pp+Y/+opmiaCnbz0fU29dh7CcG1P3aM2UI0TrlCto0UkFKSXJLe+8wQEDcwElTfMBCcsdALUB8YTUioNE2FkNCJENP8kp5Y/AAivGqEmpSavOK9Kr2yvdq8A4A+arwQfVk8YH+qvPB8GvzCwT8JBNjUeoohSNXZeUyIcdPBMtGvQpgNU/UYmcpv4VR0zbFbl1CzUVVVXFfPH7BQ3pLSoPFemJjIhWX10nLTHVFSFGjRUQLy0+ld91HxXjlUA9r2WXR7PgC+SL5TPpi/ILwDaL+zPts/4LyI/ND9GPb4ltiaCjVeNc1FXVXRXmrVjyrxsM1YNFGy0uKlVteRE1EBM1AZE1NBM/GdGklNU1XTEFOOM1KuuUy3TdZzUQBQEB9VTDRPErJSMLLweUigVpnYj3NR41ARBfHcOMtXFBOSO7NRYjHQhUBrVtE8NM2VPzRS8d/4zKiTkmcz0MWSUzjz3PuOlTJ1jnvx3NlNKtWN6FAyHviNKDdRLbeQshFPgAEb1Ro+44x6dzu/g7+rvZF8AFv0W/0D/ev+8X85fiP/yX9gEb7blVlLiTC3TtU1QdSR0l/bVtrNQHYNc1ART0VFNdm7iudSUH7Sfqm7i6aQUs+SUfKQUQwIkRBdcdHMQdgVeD3ALHq8AmAOWD7APug8cd+YP8A8KHwBsfzYfkH+if7R/bh/Ye77V0C6/QLOWY6wUMGTUr1Q2pVMrVb0jo1WNNoaSq6dW/URX1VOPRCT+2hTUbKS02FgNAx1ZWs20Wa0T4FgthFiN45thWKVTG1gV1Hw0ugBkJ1YvaCMWz5gvoi/0jw6fACCf6i88n1afaJ96n4yfnp+kSJPmYrj8x1aicHQ0MCoU1Owc1Kgk1GUs3z7V1tZSX1X1kyWkNOxUJE2U1DR8bNdWogB8147i25FTdbNaU02TJVMs/WQ8tLVSjeNxtN9+M6bUZJNRVWa2ciaEFO1FUHW0UKUU/NdG4gP81GucT9VTLwzkwE5VpLAs7z7lbuMsZDVMLQRLQtUUS/309EV055YTSrW0tUq9A2DEROJLtXNGAAxnruWu5b7lJl1uXVZfcF8Ayr/cv5ZfoF/aXyTPNs/oX1Baz2zPvvUuI02NFE4Fk1szT+2zF1C9A5Ds95pu0pj8ZAxSreR0pPFtUnVzNFMNQyxTDcOlC5zU0DQPBnIu9HQFAMTUC3BuBc5v4Gvmb/hvEn8AJH9Gf6DfWn/E33Z/uH/636DEfx7vMO864W7i+UzkGSp0ZG8EBN0EhFWsH74VrP6j1BTcVW00Vq3TwiqUNDQElMMElDOEh9aCzQB0hB9ZBbR0hM9YVq3TklgFcz5khPg8JwAGlV4lXi9wL+qPNJ9e/3D/AIL/RJ9On7j/yv/c/+7/uJtI9v9Ik7aimmw3DiIRZDRrzVa1g4j8lEdWtTRG/JTHVcU0rDc2oggMpKvPVIWzlzykYIzkKBVUrdRTjRO67D/+NV5jFPzHphJjnGQs3MTj0B5CMa40T+7D3NTUUAWkbESNZazEMFBdZHRPDkNOsm2ETi1mXoJMTQXj5mikvLtINqNLtaPaSiUkADy3NrXuTwBTrrUOXyBjhrUALl+ov7K/JC/mvwDLRi8QzwD6GT7PmC9SyU7PyC96yaaDVCxvRpNP3dNUtKTKrMQNQNzUtFGVxGxvBoV2ZabeYvVSpeR8pIqEpFMArG8mRcZvON9S32Tfbt/gPwA6fwRPtt8oT+LfTEdGTxDvoDrhFu+QT+J/DNQ+3ASjzVK1gxhTlaR85A9UUoXDjSSPpsNWZTRWnSPD/1Z149OQnjPElFNYZpXD2ljV5q4yGFm1E0vuWK30WL2kNFQvlIQB66SPtoW2jS79Nv+wX8JfAKT/5l/4X6r/nP8WD0BvUm9QZG92bSb1thJ+pFRARATR/TyH7pW+oiNcBOZV0h30VT20LIQzzGT6VKjVVCynpjJF5EQNjATXFnTkoFO1g2gUhWSvzsVUVgPMxBB8NNeUNKEMFNlrpK82orhQdaOBUKo1s0k0FBEUNLrcpE+lT8WTw+ynzjNNnRRN0sUUTSVkpCRPZCTrS2wVVGS0BkuFI6tKPQPbcUq1o3pKTRPMShSNFnaiwSy0Smy/5h12xQD+HxAvIi+Mjz4vAM/Cj4QvgOaP+I+qLxyfLp94w66Ch81MTRMMTb12BpLvTlRV5DQUkSQUBSw0esw3KmZCZhTU1XykKuTPZuUsrmNk5G1SrTM45ATLwABeRSbfoDuGNa41vj/QP+o/APQ/Xq8YTzpPlK9eT7ivck+g1K/ur0DvUuEe8goU1FXUZO92gtJ85E/kRM1UZr3DSFWl5PxEN1atM0XIBFQ6lFe2E/TkjkxUa/VYbXRZxUMTWcWji9ZYrTOYVFQrUFaTWAJ9k9V8Zx71hl0m/6Bfyl8A1F8uZS7PUM9izyxvds8gb3Caz7zPzs8AD/WYVwWTTV8MxCBXleRstJi0ZKVVvGQTZAfegot0BFBtVcWjFlW1E95UrYMrp1S1E25UtDikBy5y27xTxUODUy2jTlNURdS8BODUlKhcNHLkB2zGpS6ivlF9k4VRpXQa/AQYBBThUJ3UJBcuoq0u9NTuT9UUT0XDE6lPndRslDlcFNX8JFCFTWVUTH3U1BTLEH5zS4Z1M1dLpaSsF6YVhhNK2t3kS+VDfUu1E/5LAG00NI9Gj1iPao98j+7vqI8A0o8k/96N3o9Y/xKffP+O/9CY8+4V7iWuEnlclG5O2mX0T8WjNlBNE6xQynWjIsyktiw35kKdUqi1lkY1fpIlFHQAvATQCGQ/BtMstP20N+6foD+yOQC2PS6tNq9Yr8IPfK/mD/gPALKvDB8uH9CvAr9kH0YFLjWaH7KHzET4UgWERLTvlrSUi1QdtFV91ORlVbRl9Lxk4yzUV1e988mFV90UWF20tLRDUJZyIW1ZrdP8WHUzx1hNlCVYHTRYdXRExMP8t35fAPC/AskmzW4vkC9Kz7Qvxi8A2C+yz+wv9i8IPzI/RDemJYrmQ1ddA1H8xBNQrjK4WizUd7xkM1YlFFV9dJbMZHpV3dNB5Gdes1RqvfOJ7GRTtBQaVH2T1eWE1K4MBHU8tDJTLOVkpNTCUq2TjCS3hrNQxJQToIYjFLRpZAQzjASr/FAlM8X01I58dFiKhHQhfJTVpHdeAyTkda1ODfMHTnXkTQ0ETVrd09FM/O9LxXRL5fRWtETFSvVkSq30SqUkJnTkHkt11Ox0MDT3ruUApu2W9Wb1zu/o7zJZ/u9oXwAS/4xfTv+wX8JfdP/mX/hf2AJhruU2UuJM3dOxTbalI/NO3dPxTwWEUKp9U+fc9Fzc1NHE1EUFUr3zuQREs5DuNY7VvvJB6TR39mM0dGNgH7IXPHQAS6BWDV4FBq94Cx6voA9KqQA2Yxx3zg/YDwIfXH8mH4B/QEof3K+ef8h/0nH+UgMMTNG+jGQTAL6ysxwEMFS2zVOvVKVTK1WlI6PIvBSLMMaTVkXk/MSPV1atAwBYzVRYHbPaVIRbH1nNUw9ZBcPgzLTbpVhdA2FYpVMbWAJN1Fe19FwnRi1eL4gv2o8A7I+eLzjPEp80nx4/QD9Sn7h8n46f6M/1uFe9E6OqTIRwxIQuDNTsbLSo1jSEZ1YVAxUs1NdVrGXkzBRfVRUEVfVkVMJ1lFSVZGTXToO8NMlTtl0DkVMtA1pTJZMjUnTU7IxnZjJxLAQ6NAQ063AuAspkBJNRTWaes2LM1O/k1z5l9mI8UL0TtQO8pJxsRC9PvRPD2U5NpDRk0U1ts2hNSn3kTWXkTA0EJGTR9ETLcEu1FEtl7m6yiEpqRWRKtQNgvETiS41zAUac76bltu/I79rvVF++vwB4X5pf9L+mXxjPKs8Eb07PUGDPasH+8wxUQMT0Lsz0oNug7pNMRwbTbASV9PQKDVL9Y35SrUSk1PMwbmVUBgX+Ys6UFJisZGDExAsuUnVzBKzU+2C+bWYPAHgDdgXub5gPCn+0D47foN8ASn/E3x4fkH+6fwTvHu8w66q+8vksRBnMxG/MxN9qjGRVdGTyRKRxVGXU1VTllFVtY9wkhFNWVvXTxlZ1pFcNw8us5G07XISqWL3zCVmdpFVZxevW/BSY9BRCXIQB+qznzoV+gwz3to/Iizb9AH4vUP8CnxyfNp+g/7L/bJ+Anp/Q/+L/DA/m42Q3ftIQqpyEypzkhuyURYw0BJZ8NMdVrRRVJSSUNAimzBTPVOXkNKRghAQoKLQ0c+DuQ1N9NFMlJIRkawlTVWRSDcObUr0ToWME1/bVJkWWEnhUZEGZUeXEzNTUUH3ExKRjUkxELmRH9qNPlRROBUTVTl1ETmVkTWXzUE1S9dPmBMf+o0yNREt9wws9S02j2jy3NrWOQ+RHVu6SlUtVQxh8FF58twAGVX69LsWOv7C/0r8kL9a/AADPEs9sL34vOM9qz7Qvxi2wfrWegyRnbmKsTo30T5r101ZMZMxQbQTM1LSqvMQqzAS7bKQhrAQ3CESkOzCmYvf8P+51RiKrYABG5d5lHt8w2x5F5m9Q32rfABR/ht8AT7rZtt8wT+rfVE+gZk8Y74pP3H/OMj7UBKNq9MQYVKSTRKQRVH3DS41UTaMKJIduM1ZFFK1WjTMBV0VDdBQE521XRSNXWPUzwFhVY9shWU2jGlmVg+5Yau30WNUDc1SEL1h9wwXtjPTDpI8e9b7jJP8+/wBw/7pfzF+2//BfAm8Ub+7/gBAPMmk2b2hvMmHGha4SfiqkVEBEhP+k5Lrkly6CLSOc5OZVveRVNbQkhJUzxGT6nATCJKc20kVa3EQNhOTXU30UUy2jgWhs5NvA9uNkp8bFRiJHqvzEEGw014w0oQQUa7KUNDOkpz4SuFCNM4G1UE3jSbSkEVAtZE9GXSNLT4005KfOM01dY0uFTT2ETS1klCRPlCSj70u9dCS3FoNKfbRKVk2jekoNNEotpEulBAVL7aMxZL9utdYd7h0GLwA4L4KPlI9OL7iPWi/cj+6PYJgvyi8MnxaVpoKHTKVToRCMxLtwzsO0dU/to5GKLBQFxDR83DfWBTbS1WBcNOPA1sX+Y6yU3VLdlAhU53alzjIO1MQTQDbVXuMAlD+mNUbVrj1e39g/6jlOrwDwMw5POE+Kr0RPrq/Ar3pPQOSvNu9I477FZjVGErzUBGtTU6VT0KyUTVSt5NlUTQTMZL5V1QMzVrS9lGS0OIxcHlilxFhm3VPzWM3mtmITWTXUNOTnLrNYRRMMWC0UXGcAhlUW/5Bfol8Mzx7P4F9CyQA2z2DPWm9Mb37PqM8yb8zP0r6SuCQH/gJhBMQgV1SN5GS0mKxkV0wEFVwEa9dVTeOJbARQVc2j2xZVDXPeVKWDp1QS/YRUFYSMBADsZKsAtmJbg1Mto05TPdRTXeZAvpV248yXzqVWs/ykh+yUNU/0BBj8BOFQvZSMdEVxFDQwJBRrkDaDT1XDrRM0FKhOhRROxQRNmjUUTdWD60x11ESEHFlMdXSMFFpLpaRK1ePDmUrl1KQXBlOEFH1LBg1z/ksV1NwXNo3eHfYfAGiLbo1uj6CPyo8c/9aPQP+AUv80n3b/iP+a+eYlvgJ51lSUbk4Fw3AENDZQVg1zrlCdAyKkNJckN6AWE/T0s5A+Nb4CKXTUAzDED2Y13vM0NAFSHab2lQCOP6A/sjGuPyCvOq9Er26lAGaveK/qD6SvDh8gHzIf/K/IVh9gE/5i/SQ3vpKIUogldk5TNLTwjNRb0L6zVUp1k4XcZVVV9LRk4yTUq1dXXePJHFQ3hLS+tpS0FlmdYx9ZdTRYZgUTxFi9dCRUQFjdZABkV4Zldl+IW/6/KM96L4wvAG7PsC/CL9Qvzs+4z+ovHD/QLj8IM54l3kNXVQNRV9JFdFelZgbydxzUNVaqBRRVdXRV7WRVbZNBpow0CFXlZi7TVJ0jU6bsZBxUzRR81K4EBHchUx0kJHfmY5yUjBy3DnIjHlIFpmYjzNR4ZHeOAqv8UA0zxfTUjnR0WCp8dCF0lNUM5Gikd+bTLU4F8wdODXRNfTRUlBnOLPc2EgZM5Xbe8+R0Q8VK7WT8d/Z1DkNLXeQBS52UBPdGhT6PUI/C7+zvAEZdPl8I/3pfXP+eX7BfYv9gzF/mX/hbNoU2UuJMbZNrsU2dk6wc5PFPlRTVUG1T59T0XtTU0VEqTbRSXeO5xJQfpJeG1YJe4uksd+5jLHRbYAYyFwCs104NVgX+nxCvig+cD0avAGCv2gneD0h/Wn88H35/kH9QSh+0f8Z99lID1JQ+JLfabnI0HASxU4VDLlTafeOttDQpVZ0jo1WibVMXZLcOQ1w0kfTEAdlYndS8tNxYbZMhWSJ94x2kt96zjLRjhLSDsABG02w11L9OLe6/aC/aj+yPAJ4tni8gnzKfBD82P2ifep+ojJ+enZ6yo8SEbmQ0MFIE1Oxktz5CZcwUIyTX1CYDxBRftBQllDTsVNpVlFT1Y35UTZNHVGxFhLQ0yVMVk5NTTeQNU1WTJVPtZIRnBlOk1xjedUazXASTUUVmlrPE1GXvTES45NfuYjxQFQTWtKScT41TKzRkw05iFdRO9WQk5zZSAk319FlMfTQcZNFLxfRL7fOjCkvVRmblhhNKPWRKWrUDYLRE4kuVc0YEbwCm77jvMl9cX66/wL9yX+S/AL5fCM8az/xfLs9Qz2LJXuNWZLRATe30Ti1ETyWEquTUkVxEBczUmOxkDCRkpz4C8fR3BoNT/fb+8q3dXGSZUuXTYeR0LgIsBAXkdPtgtm1eDdZl1m8A8G/6b2zfLn+Q3zp/tN9ufwCYc87f8N+qfxTvJu0GIyzkoKNgHsP09OvAlmJVbGTSmKQXXtMkpGdVVYQchFMNVqUzyFZtpLyH5hU+Iy1YTZMHWeWUWb3m9tIt1rzkl1jlk1MkJ36jAMyHPi9QK8aP+I9C/1T/Np8AeP+K/5z/np/A/9L/5P/2/0wIC4YSmFf9lGQ8ypTkVYh8NEWENAR0NMf0lMuLVbUDUKQ3HsLPVDIdBFRFtHwEKFSl1Ow0i7pT5ZOD5Dd+Q/x00Sp8pJuEZGWMZCykZ+4T1CRHnjNR9bML5NTUUFT9pFxEZURELkRE7mRHVgby+E79NE5VRE6FZG1NLfNQTfWz60ylBDSkR4ZDS2WDPUuNhDS3bL6T3ESeSh3TAUuVYwuVS6UzGJy3/k1uvR5fAJC/or8ULyYv2L/6v1wvbi8AgC+SL2TPti/AI3a1bjN0xGl5JGdm80/101ZQNQSYrKT7APbStlGFxFTknYbExCFTfTRs5GtgTpL3EvR0xPw/tkNSJeYWRRbfACjTFkUWRd5lRt9g33LfJH8AJn+w38rZBk/o30JPVE8G7xR4T4pPUWWD/Yyk63Cu8rOlUrUUTKSVUx3TES1UJbOPVB20VaUEJIdaPhNWJbP/Vv0zcmT0beOkhFVYDXPAWHVkbVk1sxhZdRPuWK30tuTkc1glsy9YZYPtAmT0wyT3Bv+wiy71Lv+gXwBi/8Rfvl/oX/pfDA8ObyBvoAoPVG9mbR71dhJ+lFRA0CQEA1DeI+yUd0QEJVaaXUPmbASoVb2U5EQzqVXt5JQEwhSEiRSkRdoMhA0kpNdTlVOgU6ptA2hk5DKcBPpkNMKq5HR+bDRHvMQQbDTXqoQ0oTzkaSTUM7Q0/Kykpx7SgVDlI0m8pBM2BDS6TyWzT08d1EwUa3VO9TRNPWOFTbXDUxxNNWTEJFMMtPEctEuKSz0jJyS3drNKxRRmNLTISn0WtjK8S+0jASw8J8YdxhU+ze4fCC8yLwCEjz4vqI9KL8yP3o+oLzrPaASfJp02s0yVUxBNrXYyJpLz5KXUpHNQveS0NKl81De+omO0RNVUNCwxU83GvkXmgt9S1ZTExAlxbKe+Mg5MNDNALtV+PQAu1XY1Pt+4M7Y/yD/aP+w/AP4/EE+CrzRP3t9gT3JP3K8gLu9A47bFXjV2Er7MBDswxGblHtJR1ER7AG5SSFVW/ePAVTU0VrWUVr10rBz3xoIbWF0EWP3j8FhEVMvg9sIRWf3j4ERUW6NY9cNRWDUDCkRUAdNsZxb1bl0e/5Bfsl8UzwC2XwBvSs9czz5vgM+SzzRvHJ7PEA/1uFeltCQHdhKzHleF5Fy0mFatw1eYVATzQOYi2VUlNOREU2rUZBpMtODcRKpUvZRW3EQ6VIVzA/RkzQx0ZYisBFCkl66y4VIV9KlSRVTUBDxMNAQ8dMCqPOSJXHRTHDQaZKTiqVDtJBQUdSQUPgw08TZklINPrcMXT+0mnnKzQU4d1EyUcU0tEwjYJORDkLbCJUydc8FLLIUEtBT4SmWjovR3rrItkVTkAkt1dEtt5NwUAVfcF84dPo1WjwAvco/k7wCWj7iPwo8s/z7/8I8qn3T/oMYv4BMmM+QnHuNO9bNwtvwkNlB1E65QtaMkinQ0lxw0CiQ39mO0BDcKtAQnFHQCvA+GlWY1/kMAHKd+P5Az9p0OrxivMq+cDwBWrV6vaK+Sr7SvBh8YHyofAPSvTh+gSx41LuOM1CNwRlMCFHTyzERT0CajXNTrQE7jZVVN9FaF1KxkVVflIy3J1BQ5WG1UWC1WrrJrIVklo/7sFMhYBfObh1jVA0JYZXR0tMsAZF92X+i/+r9kL34vMM/aXwC0L8YvcM+yybbPCD8aPyw/LP4lDoKNVzW0Vz10TDRhzaRsW7AuE7xkuFX9dLVVrbNBvGQIVT2j0NTkZ77TVGW0VK1j5VO0LST89Hd01EBTrfMJMBR0K3D2QxS8HlL9lnYjysTUeoSUQ2R3rsLHUFY9o5BQLVNYdHQh3NQb1U8tU2hPTeSkdwbymwdOhWOeTd0UTJTRCrTsB8zkouR3BoWW4/R3rO51xpIaS61jlUzkGAAc9y6P+EOe9a7vwO/a70RfAP7vGP8i/4xfnl+wX1r/1F9gzl/YU/ZFztPUdLFNXSSqrHVPHeRQZVPn1NRctsQE0VGtY0VSrfO5UryUIZyfhlLrNHS3PHQJgDR3rvIZNHRbEFYFRg8AWAP+n3APIq+kD6YP2AvGDwDgD0p/NB9ef4B/Oh+kf7Z/GqBoAxy0PlJNtHxkAwC0/iMMBDJM1LFUhVMrDVV1c6RVFdZetfYya7BaPuKRXDQAWL0UWOXzTdpEhB9Z7RZWA1hVs9ulWK0jY1jtYx5YCvXD3kw0vUwnNi9IK14tAHYv2I/qj/QvDp3+jzCfAj+APJ8uP3ifip+cl+bFPqJwSlw0MPzE7Fy3rsJnzBStJRTU11UdBFU942FGVLQlVaUWZpO8NHwMpGtFVK2zAaw0yVMlkzOTUz1k9HQlU+VkJLQZtYRn1kI6UtV2JiNcBLOVUT1mjnImUb0T75VQhTRQldRQndTc1AXWPESgTyWTM/TUw05q1UNaJGVN9TNsTXVEzU0946FMZaSs9NlLNnVzdEu9Ew9LJZRc57L2M0o1ZNREWkv1890CfORCxFeW7Q5dvlUeXzBfAFpftL92X9i/il/8vw7P8F+gMs90v5b/qPPeM03tYy7RTsWmlmPs1JE0RAdRop2DmOT3hmU+wvNUpDVNU8WDMFP19gZy4Oz3GCYFvpP8NAVS7Wamb7BjAF4FzmXOb+hv8m9k3yZ/0A8AQn+s31Z/kH/i3/Tfvn8Y7wQi4a7y+TTkm2CeE4Rk48CqrvJZ9HTVNKRzJKTxbVTVQ2pVxYPgVf00hsyUyFZlpFQn3hVGI1jK5TRZjaRZteaegthYBB0EbIRVHCdmMySXnoVugwCch04vaC/Sj0T/Vv8on3r/AIz/nv/oL2qf1P/m//j/AgYrl1e9E18c9A5kN/bSVYZsNEd8NAZsNMfslKWLpDRQnDdGY1Q105g1VGXTYHQEKFSVFkbSQ7xTNQTcP0ZjdKSbVKSbZVJF0yxS9dZm0sDSpMR4JEfusgvM1NRQNG3EtKRlvKQwUFXUXE+q9jNOTUROVWRNzdNUyU11ZMS0h5xPBoJBS9Klo+Msty5jSgWzmUoCBYMB3E+WtfZNZr1+v7i7AJa/wL/iuRYvOC/yv1wvbi9AIM9Cz6Qvti1mxdZCugS0tXnkpKyExLNP9dNWVVDVQ8qUxEH81LasxGsqUt0Tnxw0H1PFxprWwh30dPVS7TbWQooKvMRTRDQinGcm1bZtvm8AON9K32zfxj2G3YbfmN/C3wAcT/bfQE8C72RPdk+IS9bCs/1R3XbG8qVSrcMa2vR0lTSkE1TdE49UyoWDDvyUhRyH3nKOViqdFFf9M3LE9OUE9OPglq4yvlhNQxZch95y7lVYxfRYpaRY1cMt1OQF62z0wxz3Bv2uj8CPOv8ApF8enxifyl+8/+5fAG8CD0A0bx5vWG8SYZ7l3nJ+/ERVQhwE/5TkuuSUd9yXZk5C5lV1VASkblWlo1UztGT6jATCLKSJHKdq1sNUDWPXzMSgU52DBWj8dVPNZEQ3tsU+A0zkVRBU5Nl0NKH0BGsk1GU1pDT8nKcGgoFQBbO1SaSkE/wkuk/dE0+VTx3UTt2TddynNgNNpqUzHE0NZGTEV4Qk7y1LrcOKSy0jJxy/xhPWLLTMSp2DOKwUuEsAzcREJ8YdvhV2v4i/Ci9cjwAuLS4voI9KL8SP1o+QK44vMAifGp9cFzYSDE3dpr7DINylzKSroLajrMR6zDfuxaRe42SkKgx3TmIVNDTdqVLNlBw0b6yUOATUDgFSLUZuPxDTJt+YP6o/zD8Abt/4P1KvJE9mrzBPmq+sr0BWT4hP4q80567FhuNS7UM1vsyUNMzE0FONdOxkq81UDfNIfOTA3EQ1qozkqOxEHhT8HhRUjmFYvcQcVMPgBjIRWQ3UmtzkpTxUU1g9lNzk1QBkZ3ZVZl94Ux79ll8AzxLPABRvNs9Iz1rPTG8+b3jPos/YtM8OZSYSuFd9k6NXWgUzYfS0IFf9c9yM5FOYVsV0pGQVTATXVARpm1wHHlNV7UPeVJWDVafMRG88tDhs5AHcZFvJU32Tg1MVo06cBEEWpART4K6V/kNMNDpUNDUDxJS+7KSHUY105ATVGOw04fwkqgQ0cVBSDaM8HBfGE08NYxckFKuoTu3jPZx01eQkbE1NXaMCTV0WLqIgvBRrvEv9I1qsFPhK7UNhnowXhhWeFUZSfUvtQwX+5HRT1BcmjziL5h/4HwB6j9zvlo8A/7qPJP82/0j/gPKPXP++L9gTBhPcJ44TTmxFhPQkNlDtQ65QjaM1JIw0lwykDFIFFLwEqwtT9eM39PQnlJQCALQPfpVeNY5jDKfeld6f8JMAjjUGpQatDq0ur9A/8j+8DwBur9APiq8EHxYf0K86H0wfCJ5FFjW+koi0RBtwnnOUlFvyU0VzcVQVpFRl1C1V/SP6VRXkVsXUpGTVVcy0xcy0NTxUo1iUjbY2M1n9pFhFNHy0gxYUVD5YzWRXXdTkt25fAGi467gWz2AvKs+EL5YvmM8Aks/ML94v8C8CPxQ/ti/IIzZGUo1XRXNRVzV0RDQzzVal9BTUN1ZF5MxkVbq8ZH7EZEOsFArEZGvTVB3zi+RkVVQt5Jo8tOh81LBTpfSUFEHWpJQNUw1jxxS0jlJCxXRS7cSslAOgxuKyfAS1fPwERBSk/lDlNFBalQOQhHRaUHUjI3R0s9lPHfTs1ABPpfROau30TsUDorR0PE21tLZEjAtMHROmSx3zK1lL/XbGIoVKlWN67HRtt0zkHkvdY5lLtXQAFPc2hZbthuWm77jv0u8sXwD272BfGv98X5ZfqF9y/8xfsN5f6FM2hcbi4kzlE7FiFOSsVJfW1XZy6VD9c61crATRUWWTRTx0uaa0lB9THba+01ONU+tKhBS1xJR+LHdWUhc8dAADsNadRg1eBf6dBq8Yr5oPADyvFn/ID/IPTH8eH3B/gn+AVB+mf/irntUOvU6zZNSzaiS0METUr6Q0K1Vdc1mkTL9e4hxXRYOPVDRTAFiNRBQk2jyEH4y/bJ615lJjWI1TG1jtswvgV83TumS31rXWtT4vAPC/ai/Uj24voC8Knxyfpi+AKD/CL2Sfdp/Iz9rJ/mJwSlQ0MPTE7FS3NjJnDN8UHtW2Ul8UhCWENKMQXpNhVO1ETN9e1eZSk1M1ZA1TXZMlU91kdGeO36DTGo5Sy5xklVE1ZoaztNSj71D91NTfxhIF3NScbU+NQy9PpbPDTj3kjAzvVlIHTZ32ltOk9NkVS11zdHzkE3TkU+h2E61KVVPnSt1jXHTk3gVLhXNG7FeO76Drhl2+7wBIX6K/tL9uX3hful/8v2b9YOZfMM9Cz5T//mJATeVjqy5O9YMzZEQZnKSRsVAlBNT3B+IKUpUTgSqsxPFUpDI0pCxsZPPwtv5i0FItI5hS/WNgCqTULtR0BeTEA3CebZ5lAJ5lxm/Yb+pvVN+uBa4PgN8AOn+k315/yNu+35B/sn8M76i+fYbDrMRxVGTfjGRXalxk9Cykc7Q08FS9Q0tqVT20Va00HITIJISzPFdtpJTkO1iNhFi2ZTMJWS0jKFnt9FkkRYYWA1gdRAwk/lw19IcALiVmg5yPro/Ai76PQP9S/wD0j3b/iP+a/4yfvv/Q/1qfRPT/npKYTD9eNS4iiNSUq0VW5dMG1JTF5JSL1VVtxFUtIwhUBNBUNA0EHKRhbAQoVFXmPtKrvFPFs3fUxEDMNAlZUz1kTGSZUo0zY+zHWObVNvNsFHpRjTRRzcRm3NTUUO2krKRlUHXEtqyk1U+dk2hPdTROVh3zkE49pE5NZE3d04NUTW1kBMfmo5xH1jNLFo0z40qtQ4wctxa1vkIbGkvVk5VLZWSMt+5NAFa1XsV2vzhfmr8EL76/2L8AOi8Ez14vcC+CL0zPli9Yy7CGgwxnNvN8xLNP5dNWqjRkzDREQNzUtKTEKqhMb15l3jIdPKT1/DTAClykimSkU/Q0k2gGRaZtAJ5lvm8430rZTt8If4rf5D8Art+439rfLE8+T/jfYk90T2h+Rc51zkI+1HSlUqXD1Ro8pJUspBP8dI9UUhVjDAyHjmNWRTRWhSPT/1ZVpOz05fzkVVi2vTPAWFWDIVmVFFlWHfPwWO30WOUDczyEFS90hOts9MMM9/7tpsIBqhT3Fv1e/5hfql+k/85fAOBf8l/k/+7/6P/6/zRvlpUUFvU+sn6EVEAshPNAhoM0zJfmAiM8BOZVbVT8lGtuVeUDM6xk+lTtM2vCVK0zfgSkRVTto1sNVJWT11MVtFPdw4NoU73GxmNMp1azTORHqvzEEBQ02Ww0oewEa7IE1DWMp97CuFCtxFA2NeNJUOUDE1CFhLyka09PdTROPbNeTnXUbU1FQ4ZNvTMgTZWUWlzEV9Qk8Uulw4oMt9L+c0pdxDS0fCS0yEosFaSkFLhLHfMwjCe2FQAejW6/gL/6GfYfIC9CL5SPgEYviC/Kj9yPri8AnxKfTJoltEwd8xBNnXYWkvNKnHVPvTOQrKWcNHzEN8y+BVZi1VLFxiY6DVNgRebGkzznXqWuMg5SJUYAhjVuP4A/kj+cP7Y/yD/yOQBu3/A/Ck98ryZPoK+yr4RHQFZPIO9iMabFfuOcRL4UdM1VBHTSUxUE5GTNVFalw0pVPTRVXZM1hOTVqITkOAz8Hszki1i0JVaeY1lVoxFZvVPjWVidxBRUUVht4wo0VAHTXGduVf7vEP+KX/S/tl8A+FsOz/hfSs9Mb1ZvgM+Sz9Ckz7bPCAvmgl/ktCBXqn0T3ITkmJRkVzQEFaFWNXRMB56zXAQYdOVUqn2Dp8REbzS0OnQEAVlUjQY2AoVTFaNO/GQVGJwE4KxEqqyftqUOU6rkpIfUlFH8pBpcpOKKfHSqdHRzDBcWo1SUgNlPvUQcFKhOLTM9TpoVFE19E2xNVXR8hIdavBQgLIS8Sw2jXKQUsfiMF4YdrpIBSy0zfRVLDbP+1HRTzBe+HS6NAEaPaI/qH3yP5u/47wr/7I+ALv/wjxqfZP+2L9ATDrNMqqUDeTyUcSwUcOwkNlb0JKxQlaMk7JSXDDdQ/gPc9JuQ3uI3lAQnHLRJAqwHHvKbBLeuEiIcNAH/DKeOs9SXNgXmlfafCK8Aqj8sr1avQK+iD4yv3g+Yr0ACH9SvJh84H0oZLjL9DDdCzsKHrEQTcDZTHLTyJLRpccxHXtNVtZP6VT30tVa9A+EE1FVX3ePHtsQUN1h9A75YpZMYaIS0G1B+Av6UtMdYpdQtWMUDQlhtA/xMV961AM61xrW+tda/6L9aL2wvHs8AgC+iL7Qvds9Qb8LP/C8OP1ggO5Yl5mKNVyW0Vy10CVeNZt7idwTUS7D2AyTU07hVZZQc1EEk1AhVZM1mbrNUdeRU1BxUXZNV5WTUrlzUdXTUQAx3VM5jhJSMbBRXnEQebBRI85BOI/ykekx3DiNQ9RSpUFWWppJYZHQhXJTVUvTUaIx3xjNOHfMLlHQbnk2d8zlNBeRE997iMwdMzXYe8itL9XaG41Tkd5YjSh1US12TlQyHAB71LoWO7Y71Po/Q67bv0O8Aeo9UX2ZfIP+KX5xfdv/AX6DSX+RXLoW+08R0sQzkrKhMl87VnvLpvPRcBETQKEwUK3B+UruE1CGMl27VJG4DJHS3HH+e8hkkdEsQAOaV1p02Be6fYA9yD4wPLq8AuA+qD+wPPn/4D2J/dH8eH4iYf6p/NAQDBL/u9X6ys2octDI81K+cNCtVlSPJo0S3xtNW9TRENJFXCk3UWK2UWO3EnLTrEH6yqxNZ5ZRYxbRY5SNlENQUa7Au0zw0vTwnxr02LwBIK04tTi/Yj3ov9I8OnyCfgMov3C9OnyA/Sp98lxZyoSqshG6shC7sxOxMt87CqWcE105S1xTUm6wUX1ZEtCVV3WRUZZRU3WPLflQl0zhM157yyVO2BZOTU43TWlNlkyUUZGdGsrXcNHKM18Z1flLNy0wElVEtZn5yJlGoFeTE16bzUNVjPEREBVqcpJzs1DNPxRROLaSUBO+OQ03d9EyN1Jz02RVLVXN0dOQTbORL6OYz1Up9s+PERFps5N5LAn1zRuRXhu+Y6wZfGF8iXwCcv05fwL/Sv6Rf9r+oX2q5oB7P4F+K+ealzjNN1dROZgXDL0+FZJSkkVAdBKTM99ZiDHRnPsLzRKQ1jVPVcy5T5fYGDU6CYwp0ZDCU1AbcNCtwlm1GDQC2b8hv2m/8b5YNFn8of0p/AKTfVn/I39rfjH/+3xDrnvKh+STki2AGw9z03USkVciEH/aVTkNVNbQEhFNWmuXTxhSEOldlpIzkO7VYnYRYnfMJWX2kWQql69bcFJgEL47lzoUmLYCWjUYlRiXmj/CLRiWeM1dq1XM+jOT7xJS3Vj3E1VZ1xFbNg/CUNLJVVuXTdlV9gy3slPWUFKu8VIXTgpw0S/yUFVVUNbRT5dOmJKRjLKSVKjSk9eQ0vGwXBsJPqmwUFyQE32QUmjQEY2p0pCzs1VAFw79QXWO1iDxEUYykGlDls6u1TwUkT11j2E6llE5aRTNBFGRxTr3T1HTErU9MROhPreRQ5dM2UjQEOJwH1kNQbcRQZRRCNAQozAfGBd4NPtIs9A8AvgW+BebDHBe2BbYF7nM8HwBWY0wfZh2eBX4fkB+iD6QfEMYf2B/qGcYCOvwX9h32HwAALyIvTC9eLzAjnqWepW4vAIArfi+QL7IvzC/WL+gvui8ADD8OPyg/Sj9sP2Y/eD+KPwC0P54/wD/qP/w/Dk8gTzJPAERPVk9oT3pP1D+OT6hPgk8A1E+eT7BPIj8cXw5fIF9SXwBkX3ZfiF/6T6xfnl+go6YVQL4Fzg/IA7YFpgVG0j5UFGVETARLPAfm0lZQdaQmlKRhULW0nKRslKe2si13PGR8UAWTgzQHRtKpjoTHtrKXTASbPAShRVBlk6WMp86DvBS2xAS1urwEvnRkw1Al08iqLATPRBTSvBTWnKTcViQU4FAltFAt4+ksBKiLoK7DNAT4nKT8lKQBVVGlpFHlswuEpA9spCsVUZWDGDzUHITUk8BMfqUu4ilRvcRspDVsdFU4RNQ+dNRBTHRFJOSrSVF9g0281FQc1FdUdKfOgmBspGUk1GiEpFVvhNRybHR4PNR8XNRVgEx0hSTkicx0jex0UZBsp66jhKSfTHSlJNRVqHSkrITUsuzUtgwErbpc1MBR3cPDHNTHqizUypR0zpyE0yTk2QCEpAsADtUe1T7VVtW+1Q7l2uai/QTUAVJlkwVSasUDCqTEEKzEE1K1s6wDAOayG1K9YyDsxCZWHJQqUm3EUnXTMez0MTdUpxZj3MRDUsV0PORTTVI9BOz0VxyUWqTEUWDcx7azZKRrnJRx3MRTc1IVhFyUfpyUgez3WlaiikSUkFK905TklKmY1Md20qEUlKUclKqqXJSuZJSxNJS31MS7VVJt474UlMUclMqkxFHQZJTTwJbC19TE26TENeDcxOOMlOlSPdSclFXx7PT3HJT6ZKT+3MRLA1O1swfExz4CEdz00xVTbXTExB1U5CFTkrXDJdT3tgNTVRTkpDepUxVkVORB3PRF1PRKqkS0TszEUeSkV9T0WlVTBcNf3PRlBLRoRLS1bkzkchy0dVPls3tqhLR/TOSCBLSIUz3TtYxU5JHc9JVTJeOZirzEnkzkosT3TgPMxLFW3PS1UyXTuES0vszEVcEctMW0tMuEtM9M5GvSU42kU+Vz3FMNdFVTpaRTxQPqxMTtTOc0NnPUtPxsxABU3aRk5I0InPQMVF10tPfGAhptVFXTIFS90yRU7fNLJ1TV9FS1BLT0NdTE1TrcxECsxEO09EVUrMV0xMRPVHXkVDUDWKZc5F5URWTsxGf0xGpaxMRvPNRzVIX0VB2EatzEgOTEhCzUiVQ9hKo81JO09JXUxJrcxKBpVPXk1MSqpNStVD0DVbG09LVk5Lik1L2k9FXCRNTIrPTL3MTQrMSl02Tk2Lz1pPTi7MTnavTE6kzU7qzE81T9hNqE1PzcxABV9YMEVWodlFU14w589BJVbXTVVXV0Vd3EVYWTI1VojXSM987yM5T0NVWNA0s4VRVkVbV0nORI5ORVTqzkUJT0VbzkWYz0W11VPQNhVV3UVWXUqozkbnzkdJzkeOTkftrs5IGU9IVVrfOLVaqFs4/M5JO85Jls9JtqJPShfOSknOSoVXWEapTkspzkuKTkvFW9Y63AfOTEVXWzx8Tkzaok9NHc9Ne85NmM5N6qlOTiLPTnrPTszPTwVVX9Y/aE5PqM5P6U5FsCVv1jBlYdlFa9Y1sQVoWTE1Y1lFYNtJVWFbRWHbRWjXR0BC1WZAQzVqV0VtVUVhXU1oQERVYt40h0BE1WSj3UVqWUVuV0XARg1ARVY9wEZ+QEbNQEc4QEa3VWtbRWNeN+VsW0akwEhuQEjFwEkFZNhFVWJbOaJBSefASh3ARVp1QUqnwEsUwUtcQEVbjkBLxcBMBMBMZUFFPKVk3E1ATT3ATX5ARV3LQU34QE5YwE6eQEVexcBPBsBPccFPu0FK3/1AQDVx2UV+WDDNVXJZRXHbMVHCQaV1blcxxXfXRXdbMnJCStLCwkMFc1tFfd5FfaNeM+TCRCV/2TR1fKJWRXNdRXPdRUJFdXtH20nCRfNCRlV62jaZlXnbRMJHJXfdREJHytV71jgFetY4XMJImmlCSLV920/CSVdCSYNiwkoFeFk6NXpfQkJNWs9CSw/CS1dCS4V1T91KQkw1Qkx5QkyywkVdA0NNM8NNhEJNykJFXjjCTnlCTrnCTvNDS18zw0+CQk/FdFdFiqTQRYtcRYXXRYLZRYajWUWD2UWDXjHlh9dNbsNChYxeRYLWMxWGrV5FitozkMRDtYFWSQTEdOShtAvmLgLDduglgYNCfu81wEgFa1dEwHFuNEfPcmYlu05+aDZOSndNcgDtWuxebz5LeWcl4ct0ZigeE8p96V1lMUl+bzpISXNOx3dnriPGSsUK20FGesTnMMdKBPzeRPbYROqkVEToWkTSX0TSWz+rVMPRRMrWMlTMX0S7Y9gz1LJbPaSv2Tdy1KhaMRSr1kST3UBGSr80iNZEgVtEidhEdqvZRH9VRH9YO0Rg1UVUa1xEZNpEXFBEX1hFVE1dREbbREpcRE/ZOrt0PFlEOl5EO99EKqTfRCtZRCVYRCbbRDKqWkQxW0RM3kRE2U3GcCpuNEXQT0ZzYjBHf2bf5tCCZ/IHteQgtUf04DZH9+fQB2f6B/sn98Z75/0Ht+ZfZ9ALZ/8H8qjxyPTo9gj3KPRI8EfmXWo0OljnaPyIsA</prop>
			</obj>
			<obj name="Protocol" class="HTCProtocol" version="1">
				<prop name="Created">2013-09-19T08:48:28.820</prop>
				<prop name="LastModified">2013-09-19T09:36:15.515</prop>
				<obj name="Programs" class="HTCRunProgramList" version="5">
					<list name="emlist" count="4">
						<obj name="item" class="HTCRunProgram" version="1">
							<prop name="name">pre-incubation</prop>
							<prop name="Cycles">1</prop>
							<prop name="AnalysisMode">None</prop>
							<obj name="Segments" class="TEMRunSegmentList" version="1">
								<list name="emlist" count="1">
									<obj name="item" class="HTCRunSegment" version="2">
										<prop name="Hold">600</prop>
										<prop name="Slope">4.4</prop>
										<prop name="StepDelay">0</prop>
										<prop name="StepSize">0</prop>
										<prop name="Target">95</prop>
										<prop name="Target2">0</prop>
										<prop name="AcquisitionMode">0</prop>
										<prop name="AcqPerDegree">5</prop>
									</obj>
								</list>
							</obj>
						</obj>
						<obj name="item" class="HTCRunProgram" version="1">
							<prop name="name">amplification</prop>
							<prop name="Cycles">45</prop>
							<prop name="AnalysisMode">Quantification</prop>
							<obj name="Segments" class="TEMRunSegmentList" version="1">
								<list name="emlist" count="3">
									<obj name="item" class="HTCRunSegment" version="2">
										<prop name="Hold">15</prop>
										<prop name="Slope">4.4</prop>
										<prop name="StepDelay">0</prop>
										<prop name="StepSize">0</prop>
										<prop name="Target">95</prop>
										<prop name="Target2">0</prop>
										<prop name="AcquisitionMode">0</prop>
										<prop name="AcqPerDegree">5</prop>
									</obj>
									<obj name="item" class="HTCRunSegment" version="2">
										<prop name="Hold">15</prop>
										<prop name="Slope">2.2</prop>
										<prop name="StepDelay">0</prop>
										<prop name="StepSize">0</prop>
										<prop name="Target">57</prop>
										<prop name="Target2">0</prop>
										<prop name="AcquisitionMode">0</prop>
										<prop name="AcqPerDegree">5</prop>
									</obj>
									<obj name="item" class="HTCRunSegment" version="2">
										<prop name="Hold">15</prop>
										<prop name="Slope">4.4</prop>
										<prop name="StepDelay">0</prop>
										<prop name="StepSize">0</prop>
										<prop name="Target">72</prop>
										<prop name="Target2">0</prop>
										<prop name="AcquisitionMode">1</prop>
										<prop name="AcqPerDegree">5</prop>
									</obj>
								</list>
							</obj>
						</obj>
						<obj name="item" class="HTCRunProgram" version="1">
							<prop name="name">melting curve</prop>
							<prop name="Cycles">1</prop>
							<prop name="AnalysisMode">Melting Curves</prop>
							<obj name="Segments" class="TEMRunSegmentList" version="1">
								<list name="emlist" count="3">
									<obj name="item" class="HTCRunSegment" version="2">
										<prop name="Hold">5</prop>
										<prop name="Slope">4.4</prop>
										<prop name="StepDelay">0</prop>
										<prop name="StepSize">0</prop>
										<prop name="Target">95</prop>
										<prop name="Target2">0</prop>
										<prop name="AcquisitionMode">0</prop>
										<prop name="AcqPerDegree">5</prop>
									</obj>
									<obj name="item" class="HTCRunSegment" version="2">
										<prop name="Hold">60</prop>
										<prop name="Slope">2.2</prop>
										<prop name="StepDelay">0</prop>
										<prop name="StepSize">0</prop>
										<prop name="Target">65</prop>
										<prop name="Target2">0</prop>
										<prop name="AcquisitionMode">0</prop>
										<prop name="AcqPerDegree">5</prop>
									</obj>
									<obj name="item" class="HTCRunSegment" version="2">
										<prop name="Hold">1</prop>
										<prop name="Slope">0.114285714285714</prop>
										<prop name="StepDelay">0</prop>
										<prop name="StepSize">0</prop>
										<prop name="Target">97</prop>
										<prop name="Target2">0</prop>
										<prop name="AcquisitionMode">2</prop>
										<prop name="AcqPerDegree">5</prop>
									</obj>
								</list>
							</obj>
						</obj>
						<obj name="item" class="HTCRunProgram" version="1">
							<prop name="name">cooling</prop>
							<prop name="Cycles">1</prop>
							<prop name="AnalysisMode">None</prop>
							<obj name="Segments" class="TEMRunSegmentList" version="1">
								<list name="emlist" count="1">
									<obj name="item" class="HTCRunSegment" version="2">
										<prop name="Hold">30</prop>
										<prop name="Slope">2.2</prop>
										<prop name="StepDelay">0</prop>
										<prop name="StepSize">0</prop>
										<prop name="Target">40</prop>
										<prop name="Target2">0</prop>
										<prop name="AcquisitionMode">0</prop>
										<prop name="AcqPerDegree">5</prop>
									</obj>
								</list>
							</obj>
						</obj>
					</list>
					<list name="AnalysisModes" count="4">
						<item>None</item>
						<item>Quantification</item>
						<item>Melting Curves</item>
						<item>Color Compensation</item>
					</list>
					<prop name="ChannelCount">1</prop>
					<prop name="InstrumentSubclass">HTC_VER_10</prop>
					<obj name="Container" class="HTCBlockType" version="1">
						<prop name="Id">bt96TC5</prop>
						<prop name="RowCount">8</prop>
						<prop name="ColCount">12</prop>
						<prop name="OvershootDnDelay">10</prop>
						<prop name="OvershootUpDelay">10</prop>
						<prop name="RampRateMaxDn">2.2</prop>
						<prop name="RampRateMaxUp">4.4</prop>
						<prop name="ReactionVolMin">10</prop>
						<prop name="ReactionVolMax">100</prop>
						<prop name="ReactionVolDefault">20</prop>
						<prop name="HorVertCrosstalkCoefficient">0.0003</prop>
						<prop name="DiagCrosstalkCoefficent">0.0001</prop>
					</obj>
					<prop name="MaxPositionsToSeek">96</prop>
					<obj name="DetectionFormats" class="DetectionFormats" version="2">
						<list name="emlist" count="8">
							<obj name="item" class="HTCDetectionFormat" version="1">
								<list name="emlist" count="1">
									<obj name="item" class="HTCChannel" version="2">
										<prop name="name">SimpleProbe</prop>
										<prop name="Active">1</prop>
										<prop name="EmissionWL">510</prop>
										<prop name="ExcitationWL">465</prop>
										<prop name="IntgrTime">250</prop>
										<prop name="MaxIntgrTime">2000</prop>
										<prop name="MeltFactor">1.2</prop>
										<prop name="QuantFactor">2</prop>
									</obj>
								</list>
								<prop name="name">SimpleProbe</prop>
								<prop name="Active">1</prop>
								<prop name="DefChannelNdx">0</prop>
								<prop name="DenominatorNdx">-1</prop>
								<prop name="ReadOnly">0</prop>
								<list name="EmissionWLAvail" count="6">
									<item>488</item>
									<item>510</item>
									<item>580</item>
									<item>610</item>
									<item>640</item>
									<item>660</item>
								</list>
								<list name="ExcitationWLAvail" count="5">
									<item>440</item>
									<item>465</item>
									<item>498</item>
									<item>533</item>
									<item>618</item>
								</list>
								<prop name="MeasuringMode">hmmDynamic</prop>
							</obj>
							<obj name="item" class="HTCDetectionFormat" version="1">
								<list name="emlist" count="1">
									<obj name="item" class="HTCChannel" version="2">
										<prop name="name">FAM</prop>
										<prop name="Active">1</prop>
										<prop name="EmissionWL">510</prop>
										<prop name="ExcitationWL">465</prop>
										<prop name="IntgrTime">250</prop>
										<prop name="MaxIntgrTime">2000</prop>
										<prop name="MeltFactor">1</prop>
										<prop name="QuantFactor">10</prop>
									</obj>
								</list>
								<prop name="name">Mono Color Hydrolysis Probe / UPL Probe</prop>
								<prop name="Active">1</prop>
								<prop name="DefChannelNdx">0</prop>
								<prop name="DenominatorNdx">-1</prop>
								<prop name="ReadOnly">0</prop>
								<list name="EmissionWLAvail" count="6">
									<item>488</item>
									<item>510</item>
									<item>580</item>
									<item>610</item>
									<item>640</item>
									<item>660</item>
								</list>
								<list name="ExcitationWLAvail" count="5">
									<item>440</item>
									<item>465</item>
									<item>498</item>
									<item>533</item>
									<item>618</item>
								</list>
								<prop name="MeasuringMode">hmmDynamic</prop>
							</obj>
							<obj name="item" class="HTCDetectionFormat" version="1">
								<list name="emlist" count="2">
									<obj name="item" class="HTCChannel" version="2">
										<prop name="name">FAM</prop>
										<prop name="Active">1</prop>
										<prop name="EmissionWL">510</prop>
										<prop name="ExcitationWL">465</prop>
										<prop name="IntgrTime">250</prop>
										<prop name="MaxIntgrTime">2000</prop>
										<prop name="MeltFactor">1</prop>
										<prop name="QuantFactor">10</prop>
									</obj>
									<obj name="item" class="HTCChannel" version="2">
										<prop name="name">VIC / HEX / Yellow555</prop>
										<prop name="Active">1</prop>
										<prop name="EmissionWL">580</prop>
										<prop name="ExcitationWL">533</prop>
										<prop name="IntgrTime">250</prop>
										<prop name="MaxIntgrTime">2000</prop>
										<prop name="MeltFactor">1</prop>
										<prop name="QuantFactor">10</prop>
									</obj>
								</list>
								<prop name="name">Dual Color Hydrolysis Probe / UPL Probe</prop>
								<prop name="Active">1</prop>
								<prop name="DefChannelNdx">0</prop>
								<prop name="DenominatorNdx">-1</prop>
								<prop name="ReadOnly">0</prop>
								<list name="EmissionWLAvail" count="6">
									<item>488</item>
									<item>510</item>
									<item>580</item>
									<item>610</item>
									<item>640</item>
									<item>660</item>
								</list>
								<list name="ExcitationWLAvail" count="5">
									<item>440</item>
									<item>465</item>
									<item>498</item>
									<item>533</item>
									<item>618</item>
								</list>
								<prop name="MeasuringMode">hmmDynamic</prop>
							</obj>
							<obj name="item" class="HTCDetectionFormat" version="1">
								<list name="emlist" count="3">
									<obj name="item" class="HTCChannel" version="2">
										<prop name="name">FAM</prop>
										<prop name="Active">1</prop>
										<prop name="EmissionWL">510</prop>
										<prop name="ExcitationWL">465</prop>
										<prop name="IntgrTime">250</prop>
										<prop name="MaxIntgrTime">2000</prop>
										<prop name="MeltFactor">1</prop>
										<prop name="QuantFactor">10</prop>
									</obj>
									<obj name="item" class="HTCChannel" version="2">
										<prop name="name">VIC / HEX / Yellow555</prop>
										<prop name="Active">1</prop>
										<prop name="EmissionWL">580</prop>
										<prop name="ExcitationWL">533</prop>
										<prop name="IntgrTime">250</prop>
										<prop name="MaxIntgrTime">2000</prop>
										<prop name="MeltFactor">1</prop>
										<prop name="QuantFactor">10</prop>
									</obj>
									<obj name="item" class="HTCChannel" version="2">
										<prop name="name">Cy 5 / Cy 5.5</prop>
										<prop name="Active">1</prop>
										<prop name="EmissionWL">660</prop>
										<prop name="ExcitationWL">618</prop>
										<prop name="IntgrTime">250</prop>
										<prop name="MaxIntgrTime">2000</prop>
										<prop name="MeltFactor">1</prop>
										<prop name="QuantFactor">10</prop>
									</obj>
								</list>
								<prop name="name">3 Color Hydrolysis Probe</prop>
								<prop name="Active">1</prop>
								<prop name="DefChannelNdx">0</prop>
								<prop name="DenominatorNdx">-1</prop>
								<prop name="ReadOnly">0</prop>
								<list name="EmissionWLAvail" count="6">
									<item>488</item>
									<item>510</item>
									<item>580</item>
									<item>610</item>
									<item>640</item>
									<item>660</item>
								</list>
								<list name="ExcitationWLAvail" count="5">
									<item>440</item>
									<item>465</item>
									<item>498</item>
									<item>533</item>
									<item>618</item>
								</list>
								<prop name="MeasuringMode">hmmDynamic</prop>
							</obj>
							<obj name="item" class="HTCDetectionFormat" version="1">
								<list name="emlist" count="4">
									<obj name="item" class="HTCChannel" version="2">
										<prop name="name">Cyan 500</prop>
										<prop name="Active">1</prop>
										<prop name="EmissionWL">488</prop>
										<prop name="ExcitationWL">440</prop>
										<prop name="IntgrTime">250</prop>
										<prop name="MaxIntgrTime">2000</prop>
										<prop name="MeltFactor">1</prop>
										<prop name="QuantFactor">10</prop>
									</obj>
									<obj name="item" class="HTCChannel" version="2">
										<prop name="name">FAM</prop>
										<prop name="Active">1</prop>
										<prop name="EmissionWL">580</prop>
										<prop name="ExcitationWL">498</prop>
										<prop name="IntgrTime">250</prop>
										<prop name="MaxIntgrTime">2000</prop>
										<prop name="MeltFactor">1</prop>
										<prop name="QuantFactor">10</prop>
									</obj>
									<obj name="item" class="HTCChannel" version="2">
										<prop name="name">Red 610</prop>
										<prop name="Active">1</prop>
										<prop name="EmissionWL">610</prop>
										<prop name="ExcitationWL">533</prop>
										<prop name="IntgrTime">250</prop>
										<prop name="MaxIntgrTime">2000</prop>
										<prop name="MeltFactor">1</prop>
										<prop name="QuantFactor">10</prop>
									</obj>
									<obj name="item" class="HTCChannel" version="2">
										<prop name="name">Cy 5 / Cy 5.5</prop>
										<prop name="Active">1</prop>
										<prop name="EmissionWL">660</prop>
										<prop name="ExcitationWL">618</prop>
										<prop name="IntgrTime">250</prop>
										<prop name="MaxIntgrTime">2000</prop>
										<prop name="MeltFactor">1</prop>
										<prop name="QuantFactor">10</prop>
									</obj>
								</list>
								<prop name="name">4 Color Hydrolysis Probe</prop>
								<prop name="Active">1</prop>
								<prop name="DefChannelNdx">0</prop>
								<prop name="DenominatorNdx">-1</prop>
								<prop name="ReadOnly">0</prop>
								<list name="EmissionWLAvail" count="6">
									<item>488</item>
									<item>510</item>
									<item>580</item>
									<item>610</item>
									<item>640</item>
									<item>660</item>
								</list>
								<list name="ExcitationWLAvail" count="5">
									<item>440</item>
									<item>465</item>
									<item>498</item>
									<item>533</item>
									<item>618</item>
								</list>
								<prop name="MeasuringMode">hmmDynamic</prop>
							</obj>
							<obj name="item" class="HTCDetectionFormat" version="1">
								<list name="emlist" count="1">
									<obj name="item" class="HTCChannel" version="2">
										<prop name="name">Red 640</prop>
										<prop name="Active">1</prop>
										<prop name="EmissionWL">640</prop>
										<prop name="ExcitationWL">498</prop>
										<prop name="IntgrTime">250</prop>
										<prop name="MaxIntgrTime">2000</prop>
										<prop name="MeltFactor">1.2</prop>
										<prop name="QuantFactor">5</prop>
									</obj>
								</list>
								<prop name="name">Mono Color HybProbe</prop>
								<prop name="Active">1</prop>
								<prop name="DefChannelNdx">0</prop>
								<prop name="DenominatorNdx">-1</prop>
								<prop name="ReadOnly">0</prop>
								<list name="EmissionWLAvail" count="6">
									<item>488</item>
									<item>510</item>
									<item>580</item>
									<item>610</item>
									<item>640</item>
									<item>660</item>
								</list>
								<list name="ExcitationWLAvail" count="5">
									<item>440</item>
									<item>465</item>
									<item>498</item>
									<item>533</item>
									<item>618</item>
								</list>
								<prop name="MeasuringMode">hmmDynamic</prop>
							</obj>
							<obj name="item" class="HTCDetectionFormat" version="1">
								<list name="emlist" count="4">
									<obj name="item" class="HTCChannel" version="2">
										<prop name="name">Fluos</prop>
										<prop name="Active">1</prop>
										<prop name="EmissionWL">510</prop>
										<prop name="ExcitationWL">465</prop>
										<prop name="IntgrTime">250</prop>
										<prop name="MaxIntgrTime">2000</prop>
										<prop name="MeltFactor">2</prop>
										<prop name="QuantFactor">1.5</prop>
									</obj>
									<obj name="item" class="HTCChannel" version="2">
										<prop name="name">Red 610</prop>
										<prop name="Active">1</prop>
										<prop name="EmissionWL">610</prop>
										<prop name="ExcitationWL">498</prop>
										<prop name="IntgrTime">250</prop>
										<prop name="MaxIntgrTime">2000</prop>
										<prop name="MeltFactor">1.2</prop>
										<prop name="QuantFactor">5</prop>
									</obj>
									<obj name="item" class="HTCChannel" version="2">
										<prop name="name">Red 640</prop>
										<prop name="Active">1</prop>
										<prop name="EmissionWL">640</prop>
										<prop name="ExcitationWL">498</prop>
										<prop name="IntgrTime">250</prop>
										<prop name="MaxIntgrTime">2000</prop>
										<prop name="MeltFactor">1.2</prop>
										<prop name="QuantFactor">5</prop>
									</obj>
									<obj name="item" class="HTCChannel" version="2">
										<prop name="name">Cy 5 / Cy 5.5</prop>
										<prop name="Active">1</prop>
										<prop name="EmissionWL">660</prop>
										<prop name="ExcitationWL">498</prop>
										<prop name="IntgrTime">250</prop>
										<prop name="MaxIntgrTime">2000</prop>
										<prop name="MeltFactor">1.2</prop>
										<prop name="QuantFactor">5</prop>
									</obj>
								</list>
								<prop name="name">Multi Color HybProbe</prop>
								<prop name="Active">1</prop>
								<prop name="DefChannelNdx">0</prop>
								<prop name="DenominatorNdx">-1</prop>
								<prop name="ReadOnly">0</prop>
								<list name="EmissionWLAvail" count="6">
									<item>488</item>
									<item>510</item>
									<item>580</item>
									<item>610</item>
									<item>640</item>
									<item>660</item>
								</list>
								<list name="ExcitationWLAvail" count="5">
									<item>440</item>
									<item>465</item>
									<item>498</item>
									<item>533</item>
									<item>618</item>
								</list>
								<prop name="MeasuringMode">hmmDynamic</prop>
							</obj>
							<obj name="item" class="HTCDetectionFormat" version="1">
								<list name="emlist" count="1">
									<obj name="item" class="HTCChannel" version="2">
										<prop name="name">SYBR Green I / HRM Dye</prop>
										<prop name="Active">1</prop>
										<prop name="EmissionWL">510</prop>
										<prop name="ExcitationWL">465</prop>
										<prop name="IntgrTime">250</prop>
										<prop name="MaxIntgrTime">1000</prop>
										<prop name="MeltFactor">1.2</prop>
										<prop name="QuantFactor">20</prop>
									</obj>
								</list>
								<prop name="name">SYBR Green I / HRM Dye</prop>
								<prop name="Active">1</prop>
								<prop name="DefChannelNdx">0</prop>
								<prop name="DenominatorNdx">-1</prop>
								<prop name="ReadOnly">0</prop>
								<list name="EmissionWLAvail" count="6">
									<item>488</item>
									<item>510</item>
									<item>580</item>
									<item>610</item>
									<item>640</item>
									<item>660</item>
								</list>
								<list name="ExcitationWLAvail" count="5">
									<item>440</item>
									<item>465</item>
									<item>498</item>
									<item>533</item>
									<item>618</item>
								</list>
								<prop name="MeasuringMode">hmmDynamic</prop>
							</obj>
						</list>
						<prop name="DefFormatName">SYBR Green I / HRM Dye</prop>
					</obj>
					<list name="AcquisitionModes" count="4">
						<item>None</item>
						<item>Single</item>
						<item>Continuous</item>
						<item>Step</item>
					</list>
					<prop name="SeekTemp">30</prop>
					<prop name="SampleVolume">10</prop>
					<prop name="PlateID">03819504</prop>
				</obj>
			</obj>
			<prop name="CompletedProgramNo">5</prop>
			<prop name="StopPoint">3</prop>
			<prop name="CarouselConstMoved">0</prop>
		</obj>
		<obj name="AnlsAndSampleInfo" class="AnlsAndSampleInfo" version="1">
			<obj name="AnlsPropTypes" class="PropertyTypeList" version="1">
				<list name="emlist" count="3">
					<obj name="item" class="SamplePropType" version="1">
						<prop name="name">Units</prop>
						<prop name="PropClass">QuantUnitsProp</prop>
						<prop name="IsChannelProperty">0</prop>
						<prop name="SelectorOrder">0</prop>
						<prop name="ShowInSelector">0</prop>
						<prop name="ShowInTable">0</prop>
						<prop name="TableOrder">0</prop>
					</obj>
					<obj name="item" class="SamplePropType" version="1">
						<prop name="name">ExtRef</prop>
						<prop name="PropClass">RQExtRefProp</prop>
						<prop name="IsChannelProperty">0</prop>
						<prop name="SelectorOrder">0</prop>
						<prop name="ShowInSelector">0</prop>
						<prop name="ShowInTable">0</prop>
						<prop name="TableOrder">0</prop>
					</obj>
					<obj name="item" class="SamplePropType" version="1">
						<prop name="name">Endpt External Experiment</prop>
						<prop name="PropClass">EndptGenoExtExp</prop>
						<prop name="IsChannelProperty">0</prop>
						<prop name="SelectorOrder">0</prop>
						<prop name="ShowInSelector">0</prop>
						<prop name="ShowInTable">0</prop>
						<prop name="TableOrder">0</prop>
					</obj>
				</list>
			</obj>
			<obj name="SamplePropTypes" class="PropertyTypeList" version="1">
				<list name="emlist" count="26">
					<obj name="item" class="SamplePosPropType" version="1">
						<prop name="name">Position</prop>
						<prop name="PropClass">GenSampleEditPosition</prop>
						<prop name="AnalysisClass">General</prop>
						<prop name="IsChannelProperty">0</prop>
						<prop name="SelectorOrder">0</prop>
						<prop name="ShowInSelector">0</prop>
						<prop name="ShowInTable">1</prop>
						<prop name="TableOrder">0</prop>
					</obj>
					<obj name="item" class="SamplePropType" version="1">
						<prop name="name">Color</prop>
						<prop name="PropClass">SamplePrefColor</prop>
						<prop name="AnalysisClass">General</prop>
						<prop name="IsChannelProperty">0</prop>
						<prop name="SelectorOrder">1</prop>
						<prop name="ShowInSelector">0</prop>
						<prop name="ShowInTable">1</prop>
						<prop name="TableOrder">1</prop>
					</obj>
					<obj name="item" class="SamplePropType" version="1">
						<prop name="name">Replicate of</prop>
						<prop name="PropClass">GenSampleEditReplicate</prop>
						<prop name="AnalysisClass">General</prop>
						<prop name="IsChannelProperty">0</prop>
						<prop name="SelectorOrder">2</prop>
						<prop name="ShowInSelector">0</prop>
						<prop name="ShowInTable">1</prop>
						<prop name="TableOrder">2</prop>
					</obj>
					<obj name="item" class="SamplePropType" version="1">
						<prop name="name">Sample Name</prop>
						<prop name="PropClass">GenSampleEditName</prop>
						<prop name="AnalysisClass">General</prop>
						<prop name="IsChannelProperty">0</prop>
						<prop name="SelectorOrder">3</prop>
						<prop name="ShowInSelector">1</prop>
						<prop name="ShowInTable">1</prop>
						<prop name="TableOrder">3</prop>
					</obj>
					<obj name="item" class="SamplePropType" version="1">
						<prop name="name">Subsets</prop>
						<prop name="PropClass">GenSampleEditSubset</prop>
						<prop name="AnalysisClass">General</prop>
						<prop name="IsChannelProperty">0</prop>
						<prop name="SelectorOrder">4</prop>
						<prop name="ShowInSelector">0</prop>
						<prop name="ShowInTable">0</prop>
						<prop name="TableOrder">4</prop>
					</obj>
					<obj name="item" class="SamplePropType" version="1">
						<prop name="name">Notes</prop>
						<prop name="PropClass">GenSampleEditNotes</prop>
						<prop name="AnalysisClass">General</prop>
						<prop name="IsChannelProperty">0</prop>
						<prop name="SelectorOrder">5</prop>
						<prop name="ShowInSelector">0</prop>
						<prop name="ShowInTable">0</prop>
						<prop name="TableOrder">5</prop>
					</obj>
					<obj name="item" class="SamplePropType" version="1">
						<prop name="name">Sample ID</prop>
						<prop name="PropClass">HTCSampleID</prop>
						<prop name="AnalysisClass">General</prop>
						<prop name="IsChannelProperty">0</prop>
						<prop name="SelectorOrder">6</prop>
						<prop name="ShowInSelector">0</prop>
						<prop name="ShowInTable">0</prop>
						<prop name="TableOrder">6</prop>
					</obj>
					<obj name="item" class="SamplePropType" version="1">
						<prop name="name">Sample Prep Notes</prop>
						<prop name="PropClass">HTCSamplePrepNotes</prop>
						<prop name="AnalysisClass">General</prop>
						<prop name="IsChannelProperty">0</prop>
						<prop name="SelectorOrder">7</prop>
						<prop name="ShowInSelector">0</prop>
						<prop name="ShowInTable">0</prop>
						<prop name="TableOrder">7</prop>
					</obj>
					<obj name="item" class="SamplePrefWidthType" version="1">
						<prop name="name">Width</prop>
						<prop name="PropClass">SamplePrefWidth</prop>
						<prop name="AnalysisClass">Sample preferences</prop>
						<prop name="IsChannelProperty">0</prop>
						<prop name="SelectorOrder">8</prop>
						<prop name="ShowInSelector">0</prop>
						<prop name="ShowInTable">0</prop>
						<prop name="TableOrder">8</prop>
					</obj>
					<obj name="item" class="SamplePrefLineStyleType" version="1">
						<prop name="name">Line Style</prop>
						<prop name="PropClass">SamplePrefLineStyle</prop>
						<prop name="AnalysisClass">Sample preferences</prop>
						<prop name="IsChannelProperty">0</prop>
						<prop name="SelectorOrder">9</prop>
						<prop name="ShowInSelector">0</prop>
						<prop name="ShowInTable">0</prop>
						<prop name="TableOrder">9</prop>
					</obj>
					<obj name="item" class="SamplePrefPointStyleType" version="1">
						<prop name="name">Point Style</prop>
						<prop name="PropClass">SamplePrefPointStyle</prop>
						<prop name="AnalysisClass">Sample preferences</prop>
						<prop name="IsChannelProperty">0</prop>
						<prop name="SelectorOrder">10</prop>
						<prop name="ShowInSelector">0</prop>
						<prop name="ShowInTable">0</prop>
						<prop name="TableOrder">10</prop>
					</obj>
					<obj name="item" class="SamplePropType" version="1">
						<prop name="name">Dominant Channel</prop>
						<prop name="PropClass">DominantChannelProp</prop>
						<prop name="AnalysisClass">Color Compensation Analysis</prop>
						<prop name="IsChannelProperty">0</prop>
						<prop name="SelectorOrder">11</prop>
						<prop name="ShowInSelector">0</prop>
						<prop name="ShowInTable">0</prop>
						<prop name="TableOrder">11</prop>
					</obj>
					<obj name="item" class="EndPtSampleTypePropertyType" version="1">
						<prop name="name">EndPt Sample Type</prop>
						<prop name="PropClass">GroupingSample</prop>
						<prop name="AnalysisClass">EndPtGenotyping</prop>
						<prop name="IsChannelProperty">0</prop>
						<prop name="SelectorOrder">12</prop>
						<prop name="ShowInSelector">0</prop>
						<prop name="ShowInTable">0</prop>
						<prop name="TableOrder">12</prop>
					</obj>
					<obj name="item" class="SamplePropType" version="1">
						<prop name="name">EndPt Genotype</prop>
						<prop name="PropClass">Genotype</prop>
						<prop name="AnalysisClass">EndPtGenotyping</prop>
						<prop name="IsChannelProperty">0</prop>
						<prop name="SelectorOrder">13</prop>
						<prop name="ShowInSelector">0</prop>
						<prop name="ShowInTable">0</prop>
						<prop name="TableOrder">13</prop>
					</obj>
					<obj name="item" class="SamplePropType" version="1">
						<prop name="name">Target Name</prop>
						<prop name="PropClass">TargetName</prop>
						<prop name="AnalysisClass">General</prop>
						<prop name="IsChannelProperty">1</prop>
						<prop name="SelectorOrder">22</prop>
						<prop name="ShowInSelector">1</prop>
						<prop name="ShowInTable">1</prop>
						<prop name="TableOrder">22</prop>
					</obj>
					<obj name="item" class="QuantSampleTypePropertyType" version="1">
						<prop name="name">Quantification Sample Type</prop>
						<prop name="PropClass">QuantSampleTypeProperty</prop>
						<prop name="AnalysisClass">Quantification Analysis</prop>
						<prop name="IsChannelProperty">1</prop>
						<prop name="SelectorOrder">15</prop>
						<prop name="ShowInSelector">0</prop>
						<prop name="ShowInTable">0</prop>
						<prop name="TableOrder">15</prop>
					</obj>
					<obj name="item" class="SamplePropType" version="1">
						<prop name="name">Concentration</prop>
						<prop name="PropClass">QuantConcProperty</prop>
						<prop name="AnalysisClass">Quantification Analysis</prop>
						<prop name="IsChannelProperty">1</prop>
						<prop name="SelectorOrder">16</prop>
						<prop name="ShowInSelector">1</prop>
						<prop name="ShowInTable">1</prop>
						<prop name="TableOrder">16</prop>
					</obj>
					<obj name="item" class="QuantCpType" version="1">
						<prop name="name">Cp Low</prop>
						<prop name="PropClass">QuantCpLowProp</prop>
						<prop name="AnalysisClass">Quantification Analysis</prop>
						<prop name="IsChannelProperty">1</prop>
						<prop name="SelectorOrder">17</prop>
						<prop name="ShowInSelector">0</prop>
						<prop name="ShowInTable">0</prop>
						<prop name="TableOrder">17</prop>
					</obj>
					<obj name="item" class="QuantCpType" version="1">
						<prop name="name">Cp High</prop>
						<prop name="PropClass">QuantCpHighProp</prop>
						<prop name="AnalysisClass">Quantification Analysis</prop>
						<prop name="IsChannelProperty">1</prop>
						<prop name="SelectorOrder">18</prop>
						<prop name="ShowInSelector">0</prop>
						<prop name="ShowInTable">0</prop>
						<prop name="TableOrder">18</prop>
					</obj>
					<obj name="item" class="GroupSampleTypePropertyType" version="1">
						<prop name="name">Melt Geno Sample Type</prop>
						<prop name="PropClass">GroupChannelTypeProp</prop>
						<prop name="AnalysisClass">Melt Geno</prop>
						<prop name="IsChannelProperty">1</prop>
						<prop name="SelectorOrder">19</prop>
						<prop name="ShowInSelector">0</prop>
						<prop name="ShowInTable">0</prop>
						<prop name="TableOrder">19</prop>
					</obj>
					<obj name="item" class="SamplePropType" version="1">
						<prop name="name">Melt Geno Genotype</prop>
						<prop name="PropClass">ChannelGenotype</prop>
						<prop name="AnalysisClass">Melt Geno</prop>
						<prop name="IsChannelProperty">1</prop>
						<prop name="SelectorOrder">20</prop>
						<prop name="ShowInSelector">0</prop>
						<prop name="ShowInTable">0</prop>
						<prop name="TableOrder">20</prop>
					</obj>
					<obj name="item" class="RQTargetPropertyType" version="1">
						<prop name="name">Target Type</prop>
						<prop name="PropClass">RQTargetProperty</prop>
						<prop name="AnalysisClass">Relative Quantification</prop>
						<prop name="IsChannelProperty">1</prop>
						<prop name="SelectorOrder">21</prop>
						<prop name="ShowInSelector">0</prop>
						<prop name="ShowInTable">0</prop>
						<prop name="TableOrder">21</prop>
					</obj>
					<obj name="item" class="RQSampleTargetPropertyType" version="1">
						<prop name="name">Combined Sample and Target Type</prop>
						<prop name="PropClass">RQSampleTargetProperty</prop>
						<prop name="AnalysisClass">Relative Quantification</prop>
						<prop name="IsChannelProperty">1</prop>
						<prop name="SelectorOrder">15</prop>
						<prop name="ShowInSelector">1</prop>
						<prop name="ShowInTable">1</prop>
						<prop name="TableOrder">15</prop>
					</obj>
					<obj name="item" class="SamplePropType" version="1">
						<prop name="name">Efficiency</prop>
						<prop name="PropClass">RQEffProp</prop>
						<prop name="AnalysisClass">Relative Quantification</prop>
						<prop name="IsChannelProperty">1</prop>
						<prop name="SelectorOrder">23</prop>
						<prop name="ShowInSelector">0</prop>
						<prop name="ShowInTable">1</prop>
						<prop name="TableOrder">23</prop>
					</obj>
					<obj name="item" class="GroupSampleTypePropertyTypeNoPos" version="1">
						<prop name="name">Scanning Sample Type</prop>
						<prop name="PropClass">GroupChannelTypeProp</prop>
						<prop name="AnalysisClass">Scanning</prop>
						<prop name="IsChannelProperty">1</prop>
						<prop name="SelectorOrder">24</prop>
						<prop name="ShowInSelector">0</prop>
						<prop name="ShowInTable">0</prop>
						<prop name="TableOrder">24</prop>
					</obj>
					<obj name="item" class="SamplePropType" version="1">
						<prop name="name">Scanning Genotype</prop>
						<prop name="PropClass">ChannelGenotype</prop>
						<prop name="AnalysisClass">Scanning</prop>
						<prop name="IsChannelProperty">1</prop>
						<prop name="SelectorOrder">25</prop>
						<prop name="ShowInSelector">0</prop>
						<prop name="ShowInTable">0</prop>
						<prop name="TableOrder">25</prop>
					</obj>
				</list>
			</obj>
			<obj name="SelectedChannels" class="TEMIntegerSet" version="1">
				<list name="Items" count="1">
					<prop name="Item">0</prop>
				</list>
			</obj>
			<obj name="AnalysisProperties" class="ExpPropList" version="1">
				<list name="emlist" count="3">
					<obj name="PropertyObject" class="EndptGenoExtExp" version="3">
						<prop name="PropertyTypeName">Endpt External Experiment</prop>
					</obj>
					<obj name="PropertyObject" class="RQExtRefProp" version="3">
						<prop name="PropertyTypeName">ExtRef</prop>
						<prop name="RefExpProg">-1</prop>
					</obj>
					<obj name="PropertyObject" class="QuantUnitsProp" version="3">
						<prop name="PropertyTypeName">Units</prop>
					</obj>
				</list>
			</obj>
			<obj name="SampleInfoList" class="SamplePropInfoList" version="1">
				<list name="emlist" count="96">
					<obj name="item" class="SamplePropInfo" version="1">
						<obj name="ChannelProperties" class="ChanPropList" version="2">
							<obj name="ChannelProperties" class="EMList" version="1">
								<list name="emlist" count="1">
									<obj name="item" class="PropertyList" version="1">
										<list name="emlist" count="12">
											<obj name="PropertyObject" class="RQSampleTargetProperty" version="4">
												<prop name="PropertyTypeName">Combined Sample and Target Type</prop>
												<prop name="Position">0</prop>
												<prop name="IsDefault">0</prop>
												<obj name="ChannelProp" class="ChannelProperty" version="1">
													<prop name="ChannelIdx">0</prop>
												</obj>
											</obj>
											<obj name="PropertyObject" class="QuantConcProperty" version="4">
												<prop name="PropertyTypeName">Concentration</prop>
												<prop name="Position">0</prop>
												<prop name="IsDefault">1</prop>
												<prop name="Concentration">0</prop>
												<obj name="ChannelProp" class="ChannelProperty" version="1">
													<prop name="ChannelIdx">0</prop>
												</obj>
												<prop name="ReadOnly">1</prop>
											</obj>
											<obj name="PropertyObject" class="QuantCpHighProp" version="4">
												<prop name="PropertyTypeName">Cp High</prop>
												<prop name="Position">0</prop>
												<prop name="IsDefault">1</prop>
												<prop name="CpRangeHigh">0</prop>
												<obj name="ChannelProp" class="ChannelProperty" version="1">
													<prop name="ChannelIdx">0</prop>
												</obj>
												<prop name="ReadOnly">1</prop>
											</obj>
											<obj name="PropertyObject" class="QuantCpLowProp" version="4">
												<prop name="PropertyTypeName">Cp Low</prop>
												<prop name="Position">0</prop>
												<prop name="IsDefault">1</prop>
												<prop name="CpRangeLow">0</prop>
												<obj name="ChannelProp" class="ChannelProperty" version="1">
													<prop name="ChannelIdx">0</prop>
												</obj>
												<prop name="ReadOnly">1</prop>
											</obj>
											<obj name="PropertyObject" class="RQEffProp" version="4">
												<prop name="PropertyTypeName">Efficiency</prop>
												<prop name="Position">0</prop>
												<prop name="IsDefault">1</prop>
												<prop name="Efficiency">2</prop>
												<obj name="ChannelProp" class="ChannelProperty" version="1">
													<prop name="ChannelIdx">0</prop>
												</obj>
											</obj>
											<obj name="PropertyObject" class="ChannelGenotype" version="4">
												<prop name="PropertyTypeName">Melt Geno Genotype</prop>
												<prop name="Position">0</prop>
												<prop name="IsDefault">1</prop>
												<prop name="ReadOnly">1</prop>
												<obj name="ChannelProp" class="ChannelProperty" version="1">
													<prop name="ChannelIdx">0</prop>
												</obj>
											</obj>
											<obj name="PropertyObject" class="GroupChannelTypeProp" version="4">
												<prop name="PropertyTypeName">Melt Geno Sample Type</prop>
												<prop name="Position">0</prop>
												<prop name="IsDefault">0</prop>
												<prop name="GroupSampleType">mstUnknown</prop>
												<obj name="ChannelProp" class="ChannelProperty" version="1">
													<prop name="ChannelIdx">0</prop>
												</obj>
											</obj>
											<obj name="PropertyObject" class="QuantSampleTypeProperty" version="4">
												<prop name="PropertyTypeName">Quantification Sample Type</prop>
												<prop name="Position">0</prop>
												<prop name="IsDefault">0</prop>
												<prop name="SampleType">qsUnknown</prop>
												<obj name="ChannelProp" class="ChannelProperty" version="1">
													<prop name="ChannelIdx">0</prop>
												</obj>
											</obj>
											<obj name="PropertyObject" class="ChannelGenotype" version="4">
												<prop name="PropertyTypeName">Scanning Genotype</prop>
												<prop name="Position">0</prop>
												<prop name="IsDefault">1</prop>
												<prop name="ReadOnly">1</prop>
												<obj name="ChannelProp" class="ChannelProperty" version="1">
													<prop name="ChannelIdx">0</prop>
												</obj>
											</obj>
											<obj name="PropertyObject" class="GroupChannelTypeProp" version="4">
												<prop name="PropertyTypeName">Scanning Sample Type</prop>
												<prop name="Position">0</prop>
												<prop name="IsDefault">0</prop>
												<prop name="GroupSampleType">mstUnknown</prop>
												<obj name="ChannelProp" class="ChannelProperty" version="1">
													<prop name="ChannelIdx">0</prop>
												</obj>
											</obj>
											<obj name="PropertyObject" class="TargetName" version="4">
												<prop name="PropertyTypeName">Target Name</prop>
												<prop name="Position">0</prop>
												<prop name="IsDefault">1</prop>
												<obj name="ChannelProp" class="ChannelProperty" version="1">
													<prop name="ChannelIdx">0</prop>
												</obj>
											</obj>
											<obj name="PropertyObject" class="RQTargetProperty" version="4">
												<prop name="PropertyTypeName">Target Type</prop>
												<prop name="Position">0</prop>
												<prop name="IsDefault">0</prop>
												<prop name="TargetType">dtNone</prop>
												<obj name="ChannelProp" class="ChannelProperty" version="1">
													<prop name="ChannelIdx">0</prop>
												</obj>
											</obj>
										</list>
									</obj>
								</list>
							</obj>
						</obj>
						<prop name="ChannelPropertyCount">1</prop>
						<prop name="ContainerPosition">0</prop>
						<prop name="HasSampleProperties">1</prop>
						<obj name="SampleProperties" class="PropertyList" version="1">
							<list name="emlist" count="14">
								<obj name="PropertyObject" class="SamplePrefColor" version="4">
									<prop name="PropertyTypeName">Color</prop>
									<prop name="Position">0</prop>
									<prop name="IsDefault">0</prop>
									<prop name="Color">$00FF8000</prop>
								</obj>
								<obj name="PropertyObject" class="DominantChannelProp" version="4">
									<prop name="PropertyTypeName">Dominant Channel</prop>
									<prop name="Position">0</prop>
									<prop name="IsDefault">0</prop>
									<prop name="DominantChannel">0</prop>
								</obj>
								<obj name="PropertyObject" class="Genotype" version="4">
									<prop name="PropertyTypeName">EndPt Genotype</prop>
									<prop name="Position">0</prop>
									<prop name="IsDefault">1</prop>
									<prop name="ReadOnly">1</prop>
								</obj>
								<obj name="PropertyObject" class="GroupingSample" version="4">
									<prop name="PropertyTypeName">EndPt Sample Type</prop>
									<prop name="Position">0</prop>
									<prop name="IsDefault">0</prop>
									<prop name="GroupSampleType">mstUnknown</prop>
								</obj>
								<obj name="PropertyObject" class="SamplePrefLineStyle" version="4">
									<prop name="PropertyTypeName">Line Style</prop>
									<prop name="Position">0</prop>
									<prop name="IsDefault">0</prop>
									<prop name="LineStyle">psSolid</prop>
								</obj>
								<obj name="PropertyObject" class="GenSampleEditNotes" version="4">
									<prop name="PropertyTypeName">Notes</prop>
									<prop name="Position">0</prop>
									<prop name="IsDefault">1</prop>
								</obj>
								<obj name="PropertyObject" class="SamplePrefPointStyle" version="4">
									<prop name="PropertyTypeName">Point Style</prop>
									<prop name="Position">0</prop>
									<prop name="IsDefault">0</prop>
									<prop name="PointStyle">psNothing</prop>
								</obj>
								<obj name="PropertyObject" class="GenSampleEditPosition" version="4">
									<prop name="PropertyTypeName">Position</prop>
									<prop name="Position">0</prop>
									<prop name="IsDefault">1</prop>
								</obj>
								<obj name="PropertyObject" class="GenSampleEditReplicate" version="4">
									<prop name="PropertyTypeName">Replicate of</prop>
									<prop name="Position">0</prop>
									<prop name="IsDefault">1</prop>
									<prop name="ReplicateOf">-1</prop>
								</obj>
								<obj name="PropertyObject" class="HTCSampleID" version="4">
									<prop name="PropertyTypeName">Sample ID</prop>
									<prop name="Position">0</prop>
									<prop name="IsDefault">1</prop>
								</obj>
								<obj name="PropertyObject" class="GenSampleEditName" version="4">
									<prop name="PropertyTypeName">Sample Name</prop>
									<prop name="Position">0</prop>
									<prop name="IsDefault">1</prop>
									<prop name="name">Sample 1</prop>
								</obj>
								<obj name="PropertyObject" class="HTCSamplePrepNotes" version="4">
									<prop name="PropertyTypeName">Sample Prep Notes</prop>
									<prop name="Position">0</prop>
									<prop name="IsDefault">1</prop>
								</obj>
								<obj name="PropertyObject" class="GenSampleEditSubset" version="4">
									<prop name="PropertyTypeName">Subsets</prop>
									<prop name="Position">0</prop>
									<prop name="IsDefault">1</prop>
								</obj>
								<obj name="PropertyObject" class="SamplePrefWidth" version="5">
									<prop name="PropertyTypeName">Width</prop>
									<prop name="Position">0</prop>
									<prop name="IsDefault">1</prop>
									<prop name="Width">1</prop>
								</obj>
							</list>
						</obj>
					</obj>
					<obj name="item" class="SamplePropInfo" version="1">
						<obj name="ChannelProperties" class="ChanPropList" version="2">
							<obj name="ChannelProperties" class="EMList" version="1">
								<list name="emlist" count="1">
									<obj name="item" class="PropertyList" version="1">
										<list name="emlist" count="12">
											<obj name="PropertyObject" class="RQSampleTargetProperty" version="4">
												<prop name="PropertyTypeName">Combined Sample and Target Type</prop>
												<prop name="Position">1</prop>
												<prop name="IsDefault">0</prop>
												<obj name="ChannelProp" class="ChannelProperty" version="1">
													<prop name="ChannelIdx">0</prop>
												</obj>
											</obj>
											<obj name="PropertyObject" class="QuantConcProperty" version="4">
												<prop name="PropertyTypeName">Concentration</prop>
												<prop name="Position">1</prop>
												<prop name="IsDefault">1</prop>
												<prop name="Concentration">0</prop>
												<obj name="ChannelProp" class="ChannelProperty" version="1">
													<prop name="ChannelIdx">0</prop>
												</obj>
												<prop name="ReadOnly">1</prop>
											</obj>
											<obj name="PropertyObject" class="QuantCpHighProp" version="4">
												<prop name="PropertyTypeName">Cp High</prop>
												<prop name="Position">1</prop>
												<prop name="IsDefault">1</prop>
												<prop name="CpRangeHigh">0</prop>
												<obj name="ChannelProp" class="ChannelProperty" version="1">
													<prop name="ChannelIdx">0</prop>
												</obj>
												<prop name="ReadOnly">1</prop>
											</obj>
											<obj name="PropertyObject" class="QuantCpLowProp" version="4">
												<prop name="PropertyTypeName">Cp Low</prop>
												<prop name="Position">1</prop>
												<prop name="IsDefault">1</prop>
												<prop name="CpRangeLow">0</prop>
												<obj name="ChannelProp" class="ChannelProperty" version="1">
													<prop name="ChannelIdx">0</prop>
												</obj>
												<prop name="ReadOnly">1</prop>
											</obj>
											<obj name="PropertyObject" class="RQEffProp" version="4">
												<prop name="PropertyTypeName">Efficiency</prop>
												<prop name="Position">1</prop>
												<prop name="IsDefault">1</prop>
												<prop name="Efficiency">2</prop>
												<obj name="ChannelProp" class="ChannelProperty" version="1">
													<prop name="ChannelIdx">0</prop>
												</obj>
											</obj>
											<obj name="PropertyObject" class="ChannelGenotype" version="4">
												<prop name="PropertyTypeName">Melt Geno Genotype</prop>
												<prop name="Position">1</prop>
												<prop name="IsDefault">1</prop>
												<prop name="ReadOnly">1</prop>
												<obj name="ChannelProp" class="ChannelProperty" version="1">
													<prop name="ChannelIdx">0</prop>
												</obj>
											</obj>
											<obj name="PropertyObject" class="GroupChannelTypeProp" version="4">
												<prop name="PropertyTypeName">Melt Geno Sample Type</prop>
												<prop name="Position">1</prop>
												<prop name="IsDefault">0</prop>
												<prop name="GroupSampleType">mstUnknown</prop>
												<obj name="ChannelProp" class="ChannelProperty" version="1">
													<prop name="ChannelIdx">0</prop>
												</obj>
											</obj>
											<obj name="PropertyObject" class="QuantSampleTypeProperty" version="4">
												<prop name="PropertyTypeName">Quantification Sample Type</prop>
												<prop name="Position">1</prop>
												<prop name="IsDefault">0</prop>
												<prop name="SampleType">qsUnknown</prop>
												<obj name="ChannelProp" class="ChannelProperty" version="1">
													<prop name="ChannelIdx">0</prop>
												</obj>
											</obj>
											<obj name="PropertyObject" class="ChannelGenotype" version="4">
												<prop name="PropertyTypeName">Scanning Genotype</prop>
												<prop name="Position">1</prop>
												<prop name="IsDefault">1</prop>
												<prop name="ReadOnly">1</prop>
												<obj name="ChannelProp" class="ChannelProperty" version="1">
													<prop name="ChannelIdx">0</prop>
												</obj>
											</obj>
											<obj name="PropertyObject" class="GroupChannelTypeProp" version="4">
												<prop name="PropertyTypeName">Scanning Sample Type</prop>
												<prop name="Position">1</prop>
												<prop name="IsDefault">0</prop>
												<prop name="GroupSampleType">mstUnknown</prop>
												<obj name="ChannelProp" class="ChannelProperty" version="1">
													<prop name="ChannelIdx">0</prop>
												</obj>
											</obj>
											<obj name="PropertyObject" class="TargetName" version="4">
												<prop name="PropertyTypeName">Target Name</prop>
												<prop name="Position">1</prop>
												<prop name="IsDefault">1</prop>
												<obj name="ChannelProp" class="ChannelProperty" version="1">
													<prop name="ChannelIdx">0</prop>
												</obj>
											</obj>
											<obj name="PropertyObject" class="RQTargetProperty" version="4">
												<prop name="PropertyTypeName">Target Type</prop>
												<prop name="Position">1</prop>
												<prop name="IsDefault">0</prop>
												<prop name="TargetType">dtNone</prop>
												<obj name="ChannelProp" class="ChannelProperty" version="1">
													<prop name="ChannelIdx">0</prop>
												</obj>
											</obj>
										</list>
									</obj>
								</list>
							</obj>
						</obj>
						<prop name="ChannelPropertyCount">1</prop>
						<prop name="ContainerPosition">1</prop>
						<prop name="HasSampleProperties">1</prop>
						<obj name="SampleProperties" class="PropertyList" version="1">
							<list name="emlist" count="14">
								<obj name="PropertyObject" class="SamplePrefColor" version="4">
									<prop name="PropertyTypeName">Color</prop>
									<prop name="Position">1</prop>
									<prop name="IsDefault">0</prop>
									<prop name="Color">clRed</prop>
								</obj>
								<obj name="PropertyObject" class="DominantChannelProp" version="4">
									<prop name="PropertyTypeName">Dominant Channel</prop>
									<prop name="Position">1</prop>
									<prop name="IsDefault">0</prop>
									<prop name="DominantChannel">0</prop>
								</obj>
								<obj name="PropertyObject" class="Genotype" version="4">
									<prop name="PropertyTypeName">EndPt Genotype</prop>
									<prop name="Position">1</prop>
									<prop name="IsDefault">1</prop>
									<prop name="ReadOnly">1</prop>
								</obj>
								<obj name="PropertyObject" class="GroupingSample" version="4">
									<prop name="PropertyTypeName">EndPt Sample Type</prop>
									<prop name="Position">1</prop>
									<prop name="IsDefault">0</prop>
									<prop name="GroupSampleType">mstUnknown</prop>
								</obj>
								<obj name="PropertyObject" class="SamplePrefLineStyle" version="4">
									<prop name="PropertyTypeName">Line Style</prop>
									<prop name="Position">1</prop>
									<prop name="IsDefault">0</prop>
									<prop name="LineStyle">psSolid</prop>
								</obj>
								<obj name="PropertyObject" class="GenSampleEditNotes" version="4">
									<prop name="PropertyTypeName">Notes</prop>
									<prop name="Position">1</prop>
									<prop name="IsDefault">1</prop>
								</obj>
								<obj name="PropertyObject" class="SamplePrefPointStyle" version="4">
									<prop name="PropertyTypeName">Point Style</prop>
									<prop name="Position">1</prop>
									<prop name="IsDefault">0</prop>
									<prop name="PointStyle">psNothing</prop>
								</obj>
								<obj name="PropertyObject" class="GenSampleEditPosition" version="4">
									<prop name="PropertyTypeName">Position</prop>
									<prop name="Position">1</prop>
									<prop name="IsDefault">1</prop>
								</obj>
								<obj name="PropertyObject" class="GenSampleEditReplicate" version="4">
									<prop name="PropertyTypeName">Replicate of</prop>
									<prop name="Position">1</prop>
									<prop name="IsDefault">1</prop>
									<prop name="ReplicateOf">-1</prop>
								</obj>
								<obj name="PropertyObject" class="HTCSampleID" version="4">
									<prop name="PropertyTypeName">Sample ID</prop>
									<prop name="Position">1</prop>
									<prop name="IsDefault">1</prop>
								</obj>
								<obj name="PropertyObject" class="GenSampleEditName" version="4">
									<prop name="PropertyTypeName">Sample Name</prop>
									<prop name="Position">1</prop>
									<prop name="IsDefault">1</prop>
									<prop name="name">Sample 2</prop>
								</obj>
								<obj name="PropertyObject" class="HTCSamplePrepNotes" version="4">
									<prop name="PropertyTypeName">Sample Prep Notes</prop>
									<prop name="Position">1</prop>
									<prop name="IsDefault">1</prop>
								</obj>
								<obj name="PropertyObject" class="GenSampleEditSubset" version="4">
									<prop name="PropertyTypeName">Subsets</prop>
									<prop name="Position">1</prop>
									<prop name="IsDefault">1</prop>
								</obj>
								<obj name="PropertyObject" class="SamplePrefWidth" version="5">
									<prop name="PropertyTypeName">Width</prop>
									<prop name="Position">1</prop>
									<prop name="IsDefault">1</prop>
									<prop name="Width">1</prop>
								</obj>
							</list>
						</obj>
					</obj>
					<obj name="item" class="SamplePropInfo" version="1">
						<obj name="ChannelProperties" class="ChanPropList" version="2">
							<obj name="ChannelProperties" class="EMList" version="1">
								<list name="emlist" count="1">
									<obj name="item" class="PropertyList" version="1">
										<list name="emlist" count="12">
											<obj name="PropertyObject" class="RQSampleTargetProperty" version="4">
												<prop name="PropertyTypeName">Combined Sample and Target Type</prop>
												<prop name="Position">2</prop>
												<prop name="IsDefault">0</prop>
												<obj name="ChannelProp" class="ChannelProperty" version="1">
													<prop name="ChannelIdx">0</prop>
												</obj>
											</obj>
											<obj name="PropertyObject" class="QuantConcProperty" version="4">
												<prop name="PropertyTypeName">Concentration</prop>
												<prop name="Position">2</prop>
												<prop name="IsDefault">1</prop>
												<prop name="Concentration">0</prop>
												<obj name="ChannelProp" class="ChannelProperty" version="1">
													<prop name="ChannelIdx">0</prop>
												</obj>
												<prop name="ReadOnly">1</prop>
											</obj>
											<obj name="PropertyObject" class="QuantCpHighProp" version="4">
												<prop name="PropertyTypeName">Cp High</prop>
												<prop name="Position">2</prop>
												<prop name="IsDefault">1</prop>
												<prop name="CpRangeHigh">0</prop>
												<obj name="ChannelProp" class="ChannelProperty" version="1">
													<prop name="ChannelIdx">0</prop>
												</obj>
												<prop name="ReadOnly">1</prop>
											</obj>
											<obj name="PropertyObject" class="QuantCpLowProp" version="4">
												<prop name="PropertyTypeName">Cp Low</prop>
												<prop name="Position">2</prop>
												<prop name="IsDefault">1</prop>
												<prop name="CpRangeLow">0</prop>
												<obj name="ChannelProp" class="ChannelProperty" version="1">
													<prop name="ChannelIdx">0</prop>
												</obj>
												<prop name="ReadOnly">1</prop>
											</obj>
											<obj name="PropertyObject" class="RQEffProp" version="4">
												<prop name="PropertyTypeName">Efficiency</prop>
												<prop name="Position">2</prop>
												<prop name="IsDefault">1</prop>
												<prop name="Efficiency">2</prop>
												<obj name="ChannelProp" class="ChannelProperty" version="1">
													<prop name="ChannelIdx">0</prop>
												</obj>
											</obj>
											<obj name="PropertyObject" class="ChannelGenotype" version="4">
												<prop name="PropertyTypeName">Melt Geno Genotype</prop>
												<prop name="Position">2</prop>
												<prop name="IsDefault">1</prop>
												<prop name="ReadOnly">1</prop>
												<obj name="ChannelProp" class="ChannelProperty" version="1">
													<prop name="ChannelIdx">0</prop>
												</obj>
											</obj>
											<obj name="PropertyObject" class="GroupChannelTypeProp" version="4">
												<prop name="PropertyTypeName">Melt Geno Sample Type</prop>
												<prop name="Position">2</prop>
												<prop name="IsDefault">0</prop>
												<prop name="GroupSampleType">mstUnknown</prop>
												<obj name="ChannelProp" class="ChannelProperty" version="1">
													<prop name="ChannelIdx">0</prop>
												</obj>
											</obj>
											<obj name="PropertyObject" class="QuantSampleTypeProperty" version="4">
												<prop name="PropertyTypeName">Quantification Sample Type</prop>
												<prop name="Position">2</prop>
												<prop name="IsDefault">0</prop>
												<prop name="SampleType">qsUnknown</prop>
												<obj name="ChannelProp" class="ChannelProperty" version="1">
													<prop name="ChannelIdx">0</prop>
												</obj>
											</obj>
											<obj name="PropertyObject" class="ChannelGenotype" version="4">
												<prop name="PropertyTypeName">Scanning Genotype</prop>
												<prop name="Position">2</prop>
												<prop name="IsDefault">1</prop>
												<prop name="ReadOnly">1</prop>
												<obj name="ChannelProp" class="ChannelProperty" version="1">
													<prop name="ChannelIdx">0</prop>
												</obj>
											</obj>
											<obj name="PropertyObject" class="GroupChannelTypeProp" version="4">
												<prop name="PropertyTypeName">Scanning Sample Type</prop>
												<prop name="Position">2</prop>
												<prop name="IsDefault">0</prop>
												<prop name="GroupSampleType">mstUnknown</prop>
												<obj name="ChannelProp" class="ChannelProperty" version="1">
													<prop name="ChannelIdx">0</prop>
												</obj>
											</obj>
											<obj name="PropertyObject" class="TargetName" version="4">
												<prop name="PropertyTypeName">Target Name</prop>
												<prop name="Position">2</prop>
												<prop name="IsDefault">1</prop>
												<obj name="ChannelProp" class="ChannelProperty" version="1">
													<prop name="ChannelIdx">0</prop>
												</obj>
											</obj>
											<obj name="PropertyObject" class="RQTargetProperty" version="4">
												<prop name="PropertyTypeName">Target Type</prop>
												<prop name="Position">2</prop>
												<prop name="IsDefault">0</prop>
												<prop name="TargetType">dtNone</prop>
												<obj name="ChannelProp" class="ChannelProperty" version="1">
													<prop name="ChannelIdx">0</prop>
												</obj>
											</obj>
										</list>
									</obj>
								</list>
							</obj>
						</obj>
						<prop name="ChannelPropertyCount">1</prop>
						<prop name="ContainerPosition">2</prop>
						<prop name="HasSampleProperties">1</prop>
						<obj name="SampleProperties" class="PropertyList" version="1">
							<list name="emlist" count="14">
								<obj name="PropertyObject" class="SamplePrefColor" version="4">
									<prop name="PropertyTypeName">Color</prop>
									<prop name="Position">2</prop>
									<prop name="IsDefault">0</prop>
									<prop name="Color">$0030D700</prop>
								</obj>
								<obj name="PropertyObject" class="DominantChannelProp" version="4">
									<prop name="PropertyTypeName">Dominant Channel</prop>
									<prop name="Position">2</prop>
									<prop name="IsDefault">0</prop>
									<prop name="DominantChannel">0</prop>
								</obj>
								<obj name="PropertyObject" class="Genotype" version="4">
									<prop name="PropertyTypeName">EndPt Genotype</prop>
									<prop name="Position">2</prop>
									<prop name="IsDefault">1</prop>
									<prop name="ReadOnly">1</prop>
								</obj>
								<obj name="PropertyObject" class="GroupingSample" version="4">
									<prop name="PropertyTypeName">EndPt Sample Type</prop>
									<prop name="Position">2</prop>
									<prop name="IsDefault">0</prop>
									<prop name="GroupSampleType">mstUnknown</prop>
								</obj>
								<obj name="PropertyObject" class="SamplePrefLineStyle" version="4">
									<prop name="PropertyTypeName">Line Style</prop>
									<prop name="Position">2</prop>
									<prop name="IsDefault">0</prop>
									<prop name="LineStyle">psSolid</prop>
								</obj>
								<obj name="PropertyObject" class="GenSampleEditNotes" version="4">
									<prop name="PropertyTypeName">Notes</prop>
									<prop name="Position">2</prop>
									<prop name="IsDefault">1</prop>
								</obj>
								<obj name="PropertyObject" class="SamplePrefPointStyle" version="4">
									<prop name="PropertyTypeName">Point Style</prop>
									<prop name="Position">2</prop>
									<prop name="IsDefault">0</prop>
									<prop name="PointStyle">psNothing</prop>
								</obj>
								<obj name="PropertyObject" class="GenSampleEditPosition" version="4">
									<prop name="PropertyTypeName">Position</prop>
									<prop name="Position">2</prop>
									<prop name="IsDefault">1</prop>
								</obj>
								<obj name="PropertyObject" class="GenSampleEditReplicate" version="4">
									<prop name="PropertyTypeName">Replicate of</prop>
									<prop name="Position">2</prop>
									<prop name="IsDefault">1</prop>
									<prop name="ReplicateOf">-1</prop>
								</obj>
								<obj name="PropertyObject" class="HTCSampleID" version="4">
									<prop name="PropertyTypeName">Sample ID</prop>
									<prop name="Position">2</prop>
									<prop name="IsDefault">1</prop>
								</obj>
								<obj name="PropertyObject" class="GenSampleEditName" version="4">
									<prop name="PropertyTypeName">Sample Name</prop>
									<prop name="Position">2</prop>
									<prop name="IsDefault">1</prop>
									<prop name="name">Sample 3</prop>
								</obj>
								<obj name="PropertyObject" class="HTCSamplePrepNotes" version="4">
									<prop name="PropertyTypeName">Sample Prep Notes</prop>
									<prop name="Position">2</prop>
									<prop name="IsDefault">1</prop>
								</obj>
								<obj name="PropertyObject" class="GenSampleEditSubset" version="4">
									<prop name="PropertyTypeName">Subsets</prop>
									<prop name="Position">2</prop>
									<prop name="IsDefault">1</prop>
								</obj>
								<obj name="PropertyObject" class="SamplePrefWidth" version="5">
									<prop name="PropertyTypeName">Width</prop>
									<prop name="Position">2</prop>
									<prop name="IsDefault">1</prop>
									<prop name="Width">1</prop>
								</obj>
							</list>
						</obj>
					</obj>
					<obj name="item" class="SamplePropInfo" version="1">
						<obj name="ChannelProperties" class="ChanPropList" version="2">
							<obj name="ChannelProperties" class="EMList" version="1">
								<list name="emlist" count="1">
									<obj name="item" class="PropertyList" version="1">
										<list name="emlist" count="12">
											<obj name="PropertyObject" class="RQSampleTargetProperty" version="4">
												<prop name="PropertyTypeName">Combined Sample and Target Type</prop>
												<prop name="Position">3</prop>
												<prop name="IsDefault">0</prop>
												<obj name="ChannelProp" class="ChannelProperty" version="1">
													<prop name="ChannelIdx">0</prop>
												</obj>
											</obj>
											<obj name="PropertyObject" class="QuantConcProperty" version="4">
												<prop name="PropertyTypeName">Concentration</prop>
												<prop name="Position">3</prop>
												<prop name="IsDefault">1</prop>
												<prop name="Concentration">0</prop>
												<obj name="ChannelProp" class="ChannelProperty" version="1">
													<prop name="ChannelIdx">0</prop>
												</obj>
												<prop name="ReadOnly">1</prop>
											</obj>
											<obj name="PropertyObject" class="QuantCpHighProp" version="4">
												<prop name="PropertyTypeName">Cp High</prop>
												<prop name="Position">3</prop>
												<prop name="IsDefault">1</prop>
												<prop name="CpRangeHigh">0</prop>
												<obj name="ChannelProp" class="ChannelProperty" version="1">
													<prop name="ChannelIdx">0</prop>
												</obj>
												<prop name="ReadOnly">1</prop>
											</obj>
											<obj name="PropertyObject" class="QuantCpLowProp" version="4">
												<prop name="PropertyTypeName">Cp Low</prop>
												<prop name="Position">3</prop>
												<prop name="IsDefault">1</prop>
												<prop name="CpRangeLow">0</prop>
												<obj name="ChannelProp" class="ChannelProperty" version="1">
													<prop name="ChannelIdx">0</prop>
												</obj>
												<prop name="ReadOnly">1</prop>
											</obj>
											<obj name="PropertyObject" class="RQEffProp" version="4">
												<prop name="PropertyTypeName">Efficiency</prop>
												<prop name="Position">3</prop>
												<prop name="IsDefault">1</prop>
												<prop name="Efficiency">2</prop>
												<obj name="ChannelProp" class="ChannelProperty" version="1">
													<prop name="ChannelIdx">0</prop>
												</obj>
											</obj>
											<obj name="PropertyObject" class="ChannelGenotype" version="4">
												<prop name="PropertyTypeName">Melt Geno Genotype</prop>
												<prop name="Position">3</prop>
												<prop name="IsDefault">1</prop>
												<prop name="ReadOnly">1</prop>
												<obj name="ChannelProp" class="ChannelProperty" version="1">
													<prop name="ChannelIdx">0</prop>
												</obj>
											</obj>
											<obj name="PropertyObject" class="GroupChannelTypeProp" version="4">
												<prop name="PropertyTypeName">Melt Geno Sample Type</prop>
												<prop name="Position">3</prop>
												<prop name="IsDefault">0</prop>
												<prop name="GroupSampleType">mstUnknown</prop>
												<obj name="ChannelProp" class="ChannelProperty" version="1">
													<prop name="ChannelIdx">0</prop>
												</obj>
											</obj>
											<obj name="PropertyObject" class="QuantSampleTypeProperty" version="4">
												<prop name="PropertyTypeName">Quantification Sample Type</prop>
												<prop name="Position">3</prop>
												<prop name="IsDefault">0</prop>
												<prop name="SampleType">qsUnknown</prop>
												<obj name="ChannelProp" class="ChannelProperty" version="1">
													<prop name="ChannelIdx">0</prop>
												</obj>
											</obj>
											<obj name="PropertyObject" class="ChannelGenotype" version="4">
												<prop name="PropertyTypeName">Scanning Genotype</prop>
												<prop name="Position">3</prop>
												<prop name="IsDefault">1</prop>
												<prop name="ReadOnly">1</prop>
												<obj name="ChannelProp" class="ChannelProperty" version="1">
													<prop name="ChannelIdx">0</prop>
												</obj>
											</obj>
											<obj name="PropertyObject" class="GroupChannelTypeProp" version="4">
												<prop name="PropertyTypeName">Scanning Sample Type</prop>
												<prop name="Position">3</prop>
												<prop name="IsDefault">0</prop>
												<prop name="GroupSampleType">mstUnknown</prop>
												<obj name="ChannelProp" class="ChannelProperty" version="1">
													<prop name="ChannelIdx">0</prop>
												</obj>
											</obj>
											<obj name="PropertyObject" class="TargetName" version="4">
												<prop name="PropertyTypeName">Target Name</prop>
												<prop name="Position">3</prop>
												<prop name="IsDefault">1</prop>
												<obj name="ChannelProp" class="ChannelProperty" version="1">
													<prop name="ChannelIdx">0</prop>
												</obj>
											</obj>
											<obj name="PropertyObject" class="RQTargetProperty" version="4">
												<prop name="PropertyTypeName">Target Type</prop>
												<prop name="Position">3</prop>
												<prop name="IsDefault">0</prop>
												<prop name="TargetType">dtNone</prop>
												<obj name="ChannelProp" class="ChannelProperty" version="1">
													<prop name="ChannelIdx">0</prop>
												</obj>
											</obj>
										</list>
									</obj>
								</list>
							</obj>
						</obj>
						<prop name="ChannelPropertyCount">1</prop>
						<prop name="ContainerPosition">3</prop>
						<prop name="HasSampleProperties">1</prop>
						<obj name="SampleProperties" class="PropertyList" version="1">
							<list name="emlist" count="14">
								<obj name="PropertyObject" class="SamplePrefColor" version="4">
									<prop name="PropertyTypeName">Color</prop>
									<prop name="Position">3</prop>
									<prop name="IsDefault">0</prop>
									<prop name="Color">clFuchsia</prop>
								</obj>
								<obj name="PropertyObject" class="DominantChannelProp" version="4">
									<prop name="PropertyTypeName">Dominant Channel</prop>
									<prop name="Position">3</prop>
									<prop name="IsDefault">0</prop>
									<prop name="DominantChannel">0</prop>
								</obj>
								<obj name="PropertyObject" class="Genotype" version="4">
									<prop name="PropertyTypeName">EndPt Genotype</prop>
									<prop name="Position">3</prop>
									<prop name="IsDefault">1</prop>
									<prop name="ReadOnly">1</prop>
								</obj>
								<obj name="PropertyObject" class="GroupingSample" version="4">
									<prop name="PropertyTypeName">EndPt Sample Type</prop>
									<prop name="Position">3</prop>
									<prop name="IsDefault">0</prop>
									<prop name="GroupSampleType">mstUnknown</prop>
								</obj>
								<obj name="PropertyObject" class="SamplePrefLineStyle" version="4">
									<prop name="PropertyTypeName">Line Style</prop>
									<prop name="Position">3</prop>
									<prop name="IsDefault">0</prop>
									<prop name="LineStyle">psSolid</prop>
								</obj>
								<obj name="PropertyObject" class="GenSampleEditNotes" version="4">
									<prop name="PropertyTypeName">Notes</prop>
									<prop name="Position">3</prop>
									<prop name="IsDefault">1</prop>
								</obj>
								<obj name="PropertyObject" class="SamplePrefPointStyle" version="4">
									<prop name="PropertyTypeName">Point Style</prop>
									<prop name="Position">3</prop>
									<prop name="IsDefault">0</prop>
									<prop name="PointStyle">psNothing</prop>
								</obj>
								<obj name="PropertyObject" class="GenSampleEditPosition" version="4">
									<prop name="PropertyTypeName">Position</prop>
									<prop name="Position">3</prop>
									<prop name="IsDefault">1</prop>
								</obj>
								<obj name="PropertyObject" class="GenSampleEditReplicate" version="4">
									<prop name="PropertyTypeName">Replicate of</prop>
									<prop name="Position">3</prop>
									<prop name="IsDefault">1</prop>
									<prop name="ReplicateOf">-1</prop>
								</obj>
								<obj name="PropertyObject" class="HTCSampleID" version="4">
									<prop name="PropertyTypeName">Sample ID</prop>
									<prop name="Position">3</prop>
									<prop name="IsDefault">1</prop>
								</obj>
								<obj name="PropertyObject" class="GenSampleEditName" version="4">
									<prop name="PropertyTypeName">Sample Name</prop>
									<prop name="Position">3</prop>
									<prop name="IsDefault">1</prop>
									<prop name="name">Sample 4</prop>
								</obj>
								<obj name="PropertyObject" class="HTCSamplePrepNotes" version="4">
									<prop name="PropertyTypeName">Sample Prep Notes</prop>
									<prop name="Position">3</prop>
									<prop name="IsDefault">1</prop>
								</obj>
								<obj name="PropertyObject" class="GenSampleEditSubset" version="4">
									<prop name="PropertyTypeName">Subsets</prop>
									<prop name="Position">3</prop>
									<prop name="IsDefault">1</prop>
								</obj>
								<obj name="PropertyObject" class="SamplePrefWidth" version="5">
									<prop name="PropertyTypeName">Width</prop>
									<prop name="Position">3</prop>
									<prop name="IsDefault">1</prop>
									<prop name="Width">1</prop>
								</obj>
							</list>
						</obj>
					</obj>
					<obj name="item" class="SamplePropInfo" version="1">
						<obj name="ChannelProperties" class="ChanPropList" version="2">
							<obj name="ChannelProperties" class="EMList" version="1">
								<list name="emlist" count="1">
									<obj name="item" class="PropertyList" version="1">
										<list name="emlist" count="12">
											<obj name="PropertyObject" class="RQSampleTargetProperty" version="4">
												<prop name="PropertyTypeName">Combined Sample and Target Type</prop>
												<prop name="Position">4</prop>
												<prop name="IsDefault">0</prop>
												<obj name="ChannelProp" class="ChannelProperty" version="1">
													<prop name="ChannelIdx">0</prop>
												</obj>
											</obj>
											<obj name="PropertyObject" class="QuantConcProperty" version="4">
												<prop name="PropertyTypeName">Concentration</prop>
												<prop name="Position">4</prop>
												<prop name="IsDefault">1</prop>
												<prop name="Concentration">0</prop>
												<obj name="ChannelProp" class="ChannelProperty" version="1">
													<prop name="ChannelIdx">0</prop>
												</obj>
												<prop name="ReadOnly">1</prop>
											</obj>
											<obj name="PropertyObject" class="QuantCpHighProp" version="4">
												<prop name="PropertyTypeName">Cp High</prop>
												<prop name="Position">4</prop>
												<prop name="IsDefault">1</prop>
												<prop name="CpRangeHigh">0</prop>
												<obj name="ChannelProp" class="ChannelProperty" version="1">
													<prop name="ChannelIdx">0</prop>
												</obj>
												<prop name="ReadOnly">1</prop>
											</obj>
											<obj name="PropertyObject" class="QuantCpLowProp" version="4">
												<prop name="PropertyTypeName">Cp Low</prop>
												<prop name="Position">4</prop>
												<prop name="IsDefault">1</prop>
												<prop name="CpRangeLow">0</prop>
												<obj name="ChannelProp" class="ChannelProperty" version="1">
													<prop name="ChannelIdx">0</prop>
												</obj>
												<prop name="ReadOnly">1</prop>
											</obj>
											<obj name="PropertyObject" class="RQEffProp" version="4">
												<prop name="PropertyTypeName">Efficiency</prop>
												<prop name="Position">4</prop>
												<prop name="IsDefault">1</prop>
												<prop name="Efficiency">2</prop>
												<obj name="ChannelProp" class="ChannelProperty" version="1">
													<prop name="ChannelIdx">0</prop>
												</obj>
											</obj>
											<obj name="PropertyObject" class="ChannelGenotype" version="4">
												<prop name="PropertyTypeName">Melt Geno Genotype</prop>
												<prop name="Position">4</prop>
												<prop name="IsDefault">1</prop>
												<prop name="ReadOnly">1</prop>
												<obj name="ChannelProp" class="ChannelProperty" version="1">
													<prop name="ChannelIdx">0</prop>
												</obj>
											</obj>
											<obj name="PropertyObject" class="GroupChannelTypeProp" version="4">
												<prop name="PropertyTypeName">Melt Geno Sample Type</prop>
												<prop name="Position">4</prop>
												<prop name="IsDefault">0</prop>
												<prop name="GroupSampleType">mstUnknown</prop>
												<obj name="ChannelProp" class="ChannelProperty" version="1">
													<prop name="ChannelIdx">0</prop>
												</obj>
											</obj>
											<obj name="PropertyObject" class="QuantSampleTypeProperty" version="4">
												<prop name="PropertyTypeName">Quantification Sample Type</prop>
												<prop name="Position">4</prop>
												<prop name="IsDefault">0</prop>
												<prop name="SampleType">qsUnknown</prop>
												<obj name="ChannelProp" class="ChannelProperty" version="1">
													<prop name="ChannelIdx">0</prop>
												</obj>
											</obj>
											<obj name="PropertyObject" class="ChannelGenotype" version="4">
												<prop name="PropertyTypeName">Scanning Genotype</prop>
												<prop name="Position">4</prop>
												<prop name="IsDefault">1</prop>
												<prop name="ReadOnly">1</prop>
												<obj name="ChannelProp" class="ChannelProperty" version="1">
													<prop name="ChannelIdx">0</prop>
												</obj>
											</obj>
											<obj name="PropertyObject" class="GroupChannelTypeProp" version="4">
												<prop name="PropertyTypeName">Scanning Sample Type</prop>
												<prop name="Position">4</prop>
												<prop name="IsDefault">0</prop>
												<prop name="GroupSampleType">mstUnknown</prop>
												<obj name="ChannelProp" class="ChannelProperty" version="1">
													<prop name="ChannelIdx">0</prop>
												</obj>
											</obj>
											<obj name="PropertyObject" class="TargetName" version="4">
												<prop name="PropertyTypeName">Target Name</prop>
												<prop name="Position">4</prop>
												<prop name="IsDefault">1</prop>
												<obj name="ChannelProp" class="ChannelProperty" version="1">
													<prop name="ChannelIdx">0</prop>
												</obj>
											</obj>
											<obj name="PropertyObject" class="RQTargetProperty" version="4">
												<prop name="PropertyTypeName">Target Type</prop>
												<prop name="Position">4</prop>
												<prop name="IsDefault">0</prop>
												<prop name="TargetType">dtNone</prop>
												<obj name="ChannelProp" class="ChannelProperty" version="1">
													<prop name="ChannelIdx">0</prop>
												</obj>
											</obj>
										</list>
									</obj>
								</list>
							</obj>
						</obj>
						<prop name="ChannelPropertyCount">1</prop>
						<prop name="ContainerPosition">4</prop>
						<prop name="HasSampleProperties">1</prop>
						<obj name="SampleProperties" class="PropertyList" version="1">
							<list name="emlist" count="14">
								<obj name="PropertyObject" class="SamplePrefColor" version="4">
									<prop name="PropertyTypeName">Color</prop>
									<prop name="Position">4</prop>
									<prop name="IsDefault">0</prop>
									<prop name="Color">clGray</prop>
								</obj>
								<obj name="PropertyObject" class="DominantChannelProp" version="4">
									<prop name="PropertyTypeName">Dominant Channel</prop>
									<prop name="Position">4</prop>
									<prop name="IsDefault">0</prop>
									<prop name="DominantChannel">0</prop>
								</obj>
								<obj name="PropertyObject" class="Genotype" version="4">
									<prop name="PropertyTypeName">EndPt Genotype</prop>
									<prop name="Position">4</prop>
									<prop name="IsDefault">1</prop>
									<prop name="ReadOnly">1</prop>
								</obj>
								<obj name="PropertyObject" class="GroupingSample" version="4">
									<prop name="PropertyTypeName">EndPt Sample Type</prop>
									<prop name="Position">4</prop>
									<prop name="IsDefault">0</prop>
									<prop name="GroupSampleType">mstUnknown</prop>
								</obj>
								<obj name="PropertyObject" class="SamplePrefLineStyle" version="4">
									<prop name="PropertyTypeName">Line Style</prop>
									<prop name="Position">4</prop>
									<prop name="IsDefault">0</prop>
									<prop name="LineStyle">psSolid</prop>
								</obj>
								<obj name="PropertyObject" class="GenSampleEditNotes" version="4">
									<prop name="PropertyTypeName">Notes</prop>
									<prop name="Position">4</prop>
									<prop name="IsDefault">1</prop>
								</obj>
								<obj name="PropertyObject" class="SamplePrefPointStyle" version="4">
									<prop name="PropertyTypeName">Point Style</prop>
									<prop name="Position">4</prop>
									<prop name="IsDefault">0</prop>
									<prop name="PointStyle">psNothing</prop>
								</obj>
								<obj name="PropertyObject" class="GenSampleEditPosition" version="4">
									<prop name="PropertyTypeName">Position</prop>
									<prop name="Position">4</prop>
									<prop name="IsDefault">1</prop>
								</obj>
								<obj name="PropertyObject" class="GenSampleEditReplicate" version="4">
									<prop name="PropertyTypeName">Replicate of</prop>
									<prop name="Position">4</prop>
									<prop name="IsDefault">1</prop>
									<prop name="ReplicateOf">-1</prop>
								</obj>
								<obj name="PropertyObject" class="HTCSampleID" version="4">
									<prop name="PropertyTypeName">Sample ID</prop>
									<prop name="Position">4</prop>
									<prop name="IsDefault">1</prop>
								</obj>
								<obj name="PropertyObject" class="GenSampleEditName" version="4">
									<prop name="PropertyTypeName">Sample Name</prop>
									<prop name="Position">4</prop>
									<prop name="IsDefault">1</prop>
									<prop name="name">Sample 5</prop>
								</obj>
								<obj name="PropertyObject" class="HTCSamplePrepNotes" version="4">
									<prop name="PropertyTypeName">Sample Prep Notes</prop>
									<prop name="Position">4</prop>
									<prop name="IsDefault">1</prop>
								</obj>
								<obj name="PropertyObject" class="GenSampleEditSubset" version="4">
									<prop name="PropertyTypeName">Subsets</prop>
									<prop name="Position">4</prop>
									<prop name="IsDefault">1</prop>
								</obj>
								<obj name="PropertyObject" class="SamplePrefWidth" version="5">
									<prop name="PropertyTypeName">Width</prop>
									<prop name="Position">4</prop>
									<prop name="IsDefault">1</prop>
									<prop name="Width">1</prop>
								</obj>
							</list>
						</obj>
					</obj>
					<obj name="item" class="SamplePropInfo" version="1">
						<obj name="ChannelProperties" class="ChanPropList" version="2">
							<obj name="ChannelProperties" class="EMList" version="1">
								<list name="emlist" count="1">
									<obj name="item" class="PropertyList" version="1">
										<list name="emlist" count="12">
											<obj name="PropertyObject" class="RQSampleTargetProperty" version="4">
												<prop name="PropertyTypeName">Combined Sample and Target Type</prop>
												<prop name="Position">5</prop>
												<prop name="IsDefault">0</prop>
												<obj name="ChannelProp" class="ChannelProperty" version="1">
													<prop name="ChannelIdx">0</prop>
												</obj>
											</obj>
											<obj name="PropertyObject" class="QuantConcProperty" version="4">
												<prop name="PropertyTypeName">Concentration</prop>
												<prop name="Position">5</prop>
												<prop name="IsDefault">1</prop>
												<prop name="Concentration">0</prop>
												<obj name="ChannelProp" class="ChannelProperty" version="1">
													<prop name="ChannelIdx">0</prop>
												</obj>
												<prop name="ReadOnly">1</prop>
											</obj>
											<obj name="PropertyObject" class="QuantCpHighProp" version="4">
												<prop name="PropertyTypeName">Cp High</prop>
												<prop name="Position">5</prop>
												<prop name="IsDefault">1</prop>
												<prop name="CpRangeHigh">0</prop>
												<obj name="ChannelProp" class="ChannelProperty" version="1">
													<prop name="ChannelIdx">0</prop>
												</obj>
												<prop name="ReadOnly">1</prop>
											</obj>
											<obj name="PropertyObject" class="QuantCpLowProp" version="4">
												<prop name="PropertyTypeName">Cp Low</prop>
												<prop name="Position">5</prop>
												<prop name="IsDefault">1</prop>
												<prop name="CpRangeLow">0</prop>
												<obj name="ChannelProp" class="ChannelProperty" version="1">
													<prop name="ChannelIdx">0</prop>
												</obj>
												<prop name="ReadOnly">1</prop>
											</obj>
											<obj name="PropertyObject" class="RQEffProp" version="4">
												<prop name="PropertyTypeName">Efficiency</prop>
												<prop name="Position">5</prop>
												<prop name="IsDefault">1</prop>
												<prop name="Efficiency">2</prop>
												<obj name="ChannelProp" class="ChannelProperty" version="1">
													<prop name="ChannelIdx">0</prop>
												</obj>
											</obj>
											<obj name="PropertyObject" class="ChannelGenotype" version="4">
												<prop name="PropertyTypeName">Melt Geno Genotype</prop>
												<prop name="Position">5</prop>
												<prop name="IsDefault">1</prop>
												<prop name="ReadOnly">1</prop>
												<obj name="ChannelProp" class="ChannelProperty" version="1">
													<prop name="ChannelIdx">0</prop>
												</obj>
											</obj>
											<obj name="PropertyObject" class="GroupChannelTypeProp" version="4">
												<prop name="PropertyTypeName">Melt Geno Sample Type</prop>
												<prop name="Position">5</prop>
												<prop name="IsDefault">0</prop>
												<prop name="GroupSampleType">mstUnknown</prop>
												<obj name="ChannelProp" class="ChannelProperty" version="1">
													<prop name="ChannelIdx">0</prop>
												</obj>
											</obj>
											<obj name="PropertyObject" class="QuantSampleTypeProperty" version="4">
												<prop name="PropertyTypeName">Quantification Sample Type</prop>
												<prop name="Position">5</prop>
												<prop name="IsDefault">0</prop>
												<prop name="SampleType">qsUnknown</prop>
												<obj name="ChannelProp" class="ChannelProperty" version="1">
													<prop name="ChannelIdx">0</prop>
												</obj>
											</obj>
											<obj name="PropertyObject" class="ChannelGenotype" version="4">
												<prop name="PropertyTypeName">Scanning Genotype</prop>
												<prop name="Position">5</prop>
												<prop name="IsDefault">1</prop>
												<prop name="ReadOnly">1</prop>
												<obj name="ChannelProp" class="ChannelProperty" version="1">
													<prop name="ChannelIdx">0</prop>
												</obj>
											</obj>
											<obj name="PropertyObject" class="GroupChannelTypeProp" version="4">
												<prop name="PropertyTypeName">Scanning Sample Type</prop>
												<prop name="Position">5</prop>
												<prop name="IsDefault">0</prop>
												<prop name="GroupSampleType">mstUnknown</prop>
												<obj name="ChannelProp" class="ChannelProperty" version="1">
													<prop name="ChannelIdx">0</prop>
												</obj>
											</obj>
											<obj name="PropertyObject" class="TargetName" version="4">
												<prop name="PropertyTypeName">Target Name</prop>
												<prop name="Position">5</prop>
												<prop name="IsDefault">1</prop>
												<obj name="ChannelProp" class="ChannelProperty" version="1">
													<prop name="ChannelIdx">0</prop>
												</obj>
											</obj>
											<obj name="PropertyObject" class="RQTargetProperty" version="4">
												<prop name="PropertyTypeName">Target Type</prop>
												<prop name="Position">5</prop>
												<prop name="IsDefault">0</prop>
												<prop name="TargetType">dtNone</prop>
												<obj name="ChannelProp" class="ChannelProperty" version="1">
													<prop name="ChannelIdx">0</prop>
												</obj>
											</obj>
										</list>
									</obj>
								</list>
							</obj>
						</obj>
						<prop name="ChannelPropertyCount">1</prop>
						<prop name="ContainerPosition">5</prop>
						<prop name="HasSampleProperties">1</prop>
						<obj name="SampleProperties" class="PropertyList" version="1">
							<list name="emlist" count="14">
								<obj name="PropertyObject" class="SamplePrefColor" version="4">
									<prop name="PropertyTypeName">Color</prop>
									<prop name="Position">5</prop>
									<prop name="IsDefault">0</prop>
									<prop name="Color">$0012D7FA</prop>
								</obj>
								<obj name="PropertyObject" class="DominantChannelProp" version="4">
									<prop name="PropertyTypeName">Dominant Channel</prop>
									<prop name="Position">5</prop>
									<prop name="IsDefault">0</prop>
									<prop name="DominantChannel">0</prop>
								</obj>
								<obj name="PropertyObject" class="Genotype" version="4">
									<prop name="PropertyTypeName">EndPt Genotype</prop>
									<prop name="Position">5</prop>
									<prop name="IsDefault">1</prop>
									<prop name="ReadOnly">1</prop>
								</obj>
								<obj name="PropertyObject" class="GroupingSample" version="4">
									<prop name="PropertyTypeName">EndPt Sample Type</prop>
									<prop name="Position">5</prop>
									<prop name="IsDefault">0</prop>
									<prop name="GroupSampleType">mstUnknown</prop>
								</obj>
								<obj name="PropertyObject" class="SamplePrefLineStyle" version="4">
									<prop name="PropertyTypeName">Line Style</prop>
									<prop name="Position">5</prop>
									<prop name="IsDefault">0</prop>
									<prop name="LineStyle">psSolid</prop>
								</obj>
								<obj name="PropertyObject" class="GenSampleEditNotes" version="4">
									<prop name="PropertyTypeName">Notes</prop>
									<prop name="Position">5</prop>
									<prop name="IsDefault">1</prop>
								</obj>
								<obj name="PropertyObject" class="SamplePrefPointStyle" version="4">
									<prop name="PropertyTypeName">Point Style</prop>
									<prop name="Position">5</prop>
									<prop name="IsDefault">0</prop>
									<prop name="PointStyle">psNothing</prop>
								</obj>
								<obj name="PropertyObject" class="GenSampleEditPosition" version="4">
									<prop name="PropertyTypeName">Position</prop>
									<prop name="Position">5</prop>
									<prop name="IsDefault">1</prop>
								</obj>
								<obj name="PropertyObject" class="GenSampleEditReplicate" version="4">
									<prop name="PropertyTypeName">Replicate of</prop>
									<prop name="Position">5</prop>
									<prop name="IsDefault">1</prop>
									<prop name="ReplicateOf">-1</prop>
								</obj>
								<obj name="PropertyObject" class="HTCSampleID" version="4">
									<prop name="PropertyTypeName">Sample ID</prop>
									<prop name="Position">5</prop>
									<prop name="IsDefault">1</prop>
								</obj>
								<obj name="PropertyObject" class="GenSampleEditName" version="4">
									<prop name="PropertyTypeName">Sample Name</prop>
									<prop name="Position">5</prop>
									<prop name="IsDefault">1</prop>
									<prop name="name">Sample 6</prop>
								</obj>
								<obj name="PropertyObject" class="HTCSamplePrepNotes" version="4">
									<prop name="PropertyTypeName">Sample Prep Notes</prop>
									<prop name="Position">5</prop>
									<prop name="IsDefault">1</prop>
								</obj>
								<obj name="PropertyObject" class="GenSampleEditSubset" version="4">
									<prop name="PropertyTypeName">Subsets</prop>
									<prop name="Position">5</prop>
									<prop name="IsDefault">1</prop>
								</obj>
								<obj name="PropertyObject" class="SamplePrefWidth" version="5">
									<prop name="PropertyTypeName">Width</prop>
									<prop name="Position">5</prop>
									<prop name="IsDefault">1</prop>
									<prop name="Width">1</prop>
								</obj>
							</list>
						</obj>
					</obj>
					<obj name="item" class="SamplePropInfo" version="1">
						<obj name="ChannelProperties" class="ChanPropList" version="2">
							<obj name="ChannelProperties" class="EMList" version="1">
								<list name="emlist" count="1">
									<obj name="item" class="PropertyList" version="1">
										<list name="emlist" count="12">
											<obj name="PropertyObject" class="RQSampleTargetProperty" version="4">
												<prop name="PropertyTypeName">Combined Sample and Target Type</prop>
												<prop name="Position">6</prop>
												<prop name="IsDefault">0</prop>
												<obj name="ChannelProp" class="ChannelProperty" version="1">
													<prop name="ChannelIdx">0</prop>
												</obj>
											</obj>
											<obj name="PropertyObject" class="QuantConcProperty" version="4">
												<prop name="PropertyTypeName">Concentration</prop>
												<prop name="Position">6</prop>
												<prop name="IsDefault">1</prop>
												<prop name="Concentration">0</prop>
												<obj name="ChannelProp" class="ChannelProperty" version="1">
													<prop name="ChannelIdx">0</prop>
												</obj>
												<prop name="ReadOnly">1</prop>
											</obj>
											<obj name="PropertyObject" class="QuantCpHighProp" version="4">
												<prop name="PropertyTypeName">Cp High</prop>
												<prop name="Position">6</prop>
												<prop name="IsDefault">1</prop>
												<prop name="CpRangeHigh">0</prop>
												<obj name="ChannelProp" class="ChannelProperty" version="1">
													<prop name="ChannelIdx">0</prop>
												</obj>
												<prop name="ReadOnly">1</prop>
											</obj>
											<obj name="PropertyObject" class="QuantCpLowProp" version="4">
												<prop name="PropertyTypeName">Cp Low</prop>
												<prop name="Position">6</prop>
												<prop name="IsDefault">1</prop>
												<prop name="CpRangeLow">0</prop>
												<obj name="ChannelProp" class="ChannelProperty" version="1">
													<prop name="ChannelIdx">0</prop>
												</obj>
												<prop name="ReadOnly">1</prop>
											</obj>
											<obj name="PropertyObject" class="RQEffProp" version="4">
												<prop name="PropertyTypeName">Efficiency</prop>
												<prop name="Position">6</prop>
												<prop name="IsDefault">1</prop>
												<prop name="Efficiency">2</prop>
												<obj name="ChannelProp" class="ChannelProperty" version="1">
													<prop name="ChannelIdx">0</prop>
												</obj>
											</obj>
											<obj name="PropertyObject" class="ChannelGenotype" version="4">
												<prop name="PropertyTypeName">Melt Geno Genotype</prop>
												<prop name="Position">6</prop>
												<prop name="IsDefault">1</prop>
												<prop name="ReadOnly">1</prop>
												<obj name="ChannelProp" class="ChannelProperty" version="1">
													<prop name="ChannelIdx">0</prop>
												</obj>
											</obj>
											<obj name="PropertyObject" class="GroupChannelTypeProp" version="4">
												<prop name="PropertyTypeName">Melt Geno Sample Type</prop>
												<prop name="Position">6</prop>
												<prop name="IsDefault">0</prop>
												<prop name="GroupSampleType">mstUnknown</prop>
												<obj name="ChannelProp" class="ChannelProperty" version="1">
													<prop name="ChannelIdx">0</prop>
												</obj>
											</obj>
											<obj name="PropertyObject" class="QuantSampleTypeProperty" version="4">
												<prop name="PropertyTypeName">Quantification Sample Type</prop>
												<prop name="Position">6</prop>
												<prop name="IsDefault">0</prop>
												<prop name="SampleType">qsUnknown</prop>
												<obj name="ChannelProp" class="ChannelProperty" version="1">
													<prop name="ChannelIdx">0</prop>
												</obj>
											</obj>
											<obj name="PropertyObject" class="ChannelGenotype" version="4">
												<prop name="PropertyTypeName">Scanning Genotype</prop>
												<prop name="Position">6</prop>
												<prop name="IsDefault">1</prop>
												<prop name="ReadOnly">1</prop>
												<obj name="ChannelProp" class="ChannelProperty" version="1">
													<prop name="ChannelIdx">0</prop>
												</obj>
											</obj>
											<obj name="PropertyObject" class="GroupChannelTypeProp" version="4">
												<prop name="PropertyTypeName">Scanning Sample Type</prop>
												<prop name="Position">6</prop>
												<prop name="IsDefault">0</prop>
												<prop name="GroupSampleType">mstUnknown</prop>
												<obj name="ChannelProp" class="ChannelProperty" version="1">
													<prop name="ChannelIdx">0</prop>
												</obj>
											</obj>
											<obj name="PropertyObject" class="TargetName" version="4">
												<prop name="PropertyTypeName">Target Name</prop>
												<prop name="Position">6</prop>
												<prop name="IsDefault">1</prop>
												<obj name="ChannelProp" class="ChannelProperty" version="1">
													<prop name="ChannelIdx">0</prop>
												</obj>
											</obj>
											<obj name="PropertyObject" class="RQTargetProperty" version="4">
												<prop name="PropertyTypeName">Target Type</prop>
												<prop name="Position">6</prop>
												<prop name="IsDefault">0</prop>
												<prop name="TargetType">dtNone</prop>
												<obj name="ChannelProp" class="ChannelProperty" version="1">
													<prop name="ChannelIdx">0</prop>
												</obj>
											</obj>
										</list>
									</obj>
								</list>
							</obj>
						</obj>
						<prop name="ChannelPropertyCount">1</prop>
						<prop name="ContainerPosition">6</prop>
						<prop name="HasSampleProperties">1</prop>
						<obj name="SampleProperties" class="PropertyList" version="1">
							<list name="emlist" count="14">
								<obj name="PropertyObject" class="SamplePrefColor" version="4">
									<prop name="PropertyTypeName">Color</prop>
									<prop name="Position">6</prop>
									<prop name="IsDefault">0</prop>
									<prop name="Color">$00000097</prop>
								</obj>
								<obj name="PropertyObject" class="DominantChannelProp" version="4">
									<prop name="PropertyTypeName">Dominant Channel</prop>
									<prop name="Position">6</prop>
									<prop name="IsDefault">0</prop>
									<prop name="DominantChannel">0</prop>
								</obj>
								<obj name="PropertyObject" class="Genotype" version="4">
									<prop name="PropertyTypeName">EndPt Genotype</prop>
									<prop name="Position">6</prop>
									<prop name="IsDefault">1</prop>
									<prop name="ReadOnly">1</prop>
								</obj>
								<obj name="PropertyObject" class="GroupingSample" version="4">
									<prop name="PropertyTypeName">EndPt Sample Type</prop>
									<prop name="Position">6</prop>
									<prop name="IsDefault">0</prop>
									<prop name="GroupSampleType">mstUnknown</prop>
								</obj>
								<obj name="PropertyObject" class="SamplePrefLineStyle" version="4">
									<prop name="PropertyTypeName">Line Style</prop>
									<prop name="Position">6</prop>
									<prop name="IsDefault">0</prop>
									<prop name="LineStyle">psSolid</prop>
								</obj>
								<obj name="PropertyObject" class="GenSampleEditNotes" version="4">
									<prop name="PropertyTypeName">Notes</prop>
									<prop name="Position">6</prop>
									<prop name="IsDefault">1</prop>
								</obj>
								<obj name="PropertyObject" class="SamplePrefPointStyle" version="4">
									<prop name="PropertyTypeName">Point Style</prop>
									<prop name="Position">6</prop>
									<prop name="IsDefault">0</prop>
									<prop name="PointStyle">psNothing</prop>
								</obj>
								<obj name="PropertyObject" class="GenSampleEditPosition" version="4">
									<prop name="PropertyTypeName">Position</prop>
									<prop name="Position">6</prop>
									<prop name="IsDefault">1</prop>
								</obj>
								<obj name="PropertyObject" class="GenSampleEditReplicate" version="4">
									<prop name="PropertyTypeName">Replicate of</prop>
									<prop name="Position">6</prop>
									<prop name="IsDefault">1</prop>
									<prop name="ReplicateOf">-1</prop>
								</obj>
								<obj name="PropertyObject" class="HTCSampleID" version="4">
									<prop name="PropertyTypeName">Sample ID</prop>
									<prop name="Position">6</prop>
									<prop name="IsDefault">1</prop>
								</obj>
								<obj name="PropertyObject" class="GenSampleEditName" version="4">
									<prop name="PropertyTypeName">Sample Name</prop>
									<prop name="Position">6</prop>
									<prop name="IsDefault">1</prop>
									<prop name="name">Sample 7</prop>
								</obj>
								<obj name="PropertyObject" class="HTCSamplePrepNotes" version="4">
									<prop name="PropertyTypeName">Sample Prep Notes</prop>
									<prop name="Position">6</prop>
									<prop name="IsDefault">1</prop>
								</obj>
								<obj name="PropertyObject" class="GenSampleEditSubset" version="4">
									<prop name="PropertyTypeName">Subsets</prop>
									<prop name="Position">6</prop>
									<prop name="IsDefault">1</prop>
								</obj>
								<obj name="PropertyObject" class="SamplePrefWidth" version="5">
									<prop name="PropertyTypeName">Width</prop>
									<prop name="Position">6</prop>
									<prop name="IsDefault">1</prop>
									<prop name="Width">1</prop>
								</obj>
							</list>
						</obj>
					</obj>
					<obj name="item" class="SamplePropInfo" version="1">
						<obj name="ChannelProperties" class="ChanPropList" version="2">
							<obj name="ChannelProperties" class="EMList" version="1">
								<list name="emlist" count="1">
									<obj name="item" class="PropertyList" version="1">
										<list name="emlist" count="12">
											<obj name="PropertyObject" class="RQSampleTargetProperty" version="4">
												<prop name="PropertyTypeName">Combined Sample and Target Type</prop>
												<prop name="Position">7</prop>
												<prop name="IsDefault">0</prop>
												<obj name="ChannelProp" class="ChannelProperty" version="1">
													<prop name="ChannelIdx">0</prop>
												</obj>
											</obj>
											<obj name="PropertyObject" class="QuantConcProperty" version="4">
												<prop name="PropertyTypeName">Concentration</prop>
												<prop name="Position">7</prop>
												<prop name="IsDefault">1</prop>
												<prop name="Concentration">0</prop>
												<obj name="ChannelProp" class="ChannelProperty" version="1">
													<prop name="ChannelIdx">0</prop>
												</obj>
												<prop name="ReadOnly">1</prop>
											</obj>
											<obj name="PropertyObject" class="QuantCpHighProp" version="4">
												<prop name="PropertyTypeName">Cp High</prop>
												<prop name="Position">7</prop>
												<prop name="IsDefault">1</prop>
												<prop name="CpRangeHigh">0</prop>
												<obj name="ChannelProp" class="ChannelProperty" version="1">
													<prop name="ChannelIdx">0</prop>
												</obj>
												<prop name="ReadOnly">1</prop>
											</obj>
											<obj name="PropertyObject" class="QuantCpLowProp" version="4">
												<prop name="PropertyTypeName">Cp Low</prop>
												<prop name="Position">7</prop>
												<prop name="IsDefault">1</prop>
												<prop name="CpRangeLow">0</prop>
												<obj name="ChannelProp" class="ChannelProperty" version="1">
													<prop name="ChannelIdx">0</prop>
												</obj>
												<prop name="ReadOnly">1</prop>
											</obj>
											<obj name="PropertyObject" class="RQEffProp" version="4">
												<prop name="PropertyTypeName">Efficiency</prop>
												<prop name="Position">7</prop>
												<prop name="IsDefault">1</prop>
												<prop name="Efficiency">2</prop>
												<obj name="ChannelProp" class="ChannelProperty" version="1">
													<prop name="ChannelIdx">0</prop>
												</obj>
											</obj>
											<obj name="PropertyObject" class="ChannelGenotype" version="4">
												<prop name="PropertyTypeName">Melt Geno Genotype</prop>
												<prop name="Position">7</prop>
												<prop name="IsDefault">1</prop>
												<prop name="ReadOnly">1</prop>
												<obj name="ChannelProp" class="ChannelProperty" version="1">
													<prop name="ChannelIdx">0</prop>
												</obj>
											</obj>
											<obj name="PropertyObject" class="GroupChannelTypeProp" version="4">
												<prop name="PropertyTypeName">Melt Geno Sample Type</prop>
												<prop name="Position">7</prop>
												<prop name="IsDefault">0</prop>
												<prop name="GroupSampleType">mstUnknown</prop>
												<obj name="ChannelProp" class="ChannelProperty" version="1">
													<prop name="ChannelIdx">0</prop>
												</obj>
											</obj>
											<obj name="PropertyObject" class="QuantSampleTypeProperty" version="4">
												<prop name="PropertyTypeName">Quantification Sample Type</prop>
												<prop name="Position">7</prop>
												<prop name="IsDefault">0</prop>
												<prop name="SampleType">qsUnknown</prop>
												<obj name="ChannelProp" class="ChannelProperty" version="1">
													<prop name="ChannelIdx">0</prop>
												</obj>
											</obj>
											<obj name="PropertyObject" class="ChannelGenotype" version="4">
												<prop name="PropertyTypeName">Scanning Genotype</prop>
												<prop name="Position">7</prop>
												<prop name="IsDefault">1</prop>
												<prop name="ReadOnly">1</prop>
												<obj name="ChannelProp" class="ChannelProperty" version="1">
													<prop name="ChannelIdx">0</prop>
												</obj>
											</obj>
											<obj name="PropertyObject" class="GroupChannelTypeProp" version="4">
												<prop name="PropertyTypeName">Scanning Sample Type</prop>
												<prop name="Position">7</prop>
												<prop name="IsDefault">0</prop>
												<prop name="GroupSampleType">mstUnknown</prop>
												<obj name="ChannelProp" class="ChannelProperty" version="1">
													<prop name="ChannelIdx">0</prop>
												</obj>
											</obj>
											<obj name="PropertyObject" class="TargetName" version="4">
												<prop name="PropertyTypeName">Target Name</prop>
												<prop name="Position">7</prop>
												<prop name="IsDefault">1</prop>
												<obj name="ChannelProp" class="ChannelProperty" version="1">
													<prop name="ChannelIdx">0</prop>
												</obj>
											</obj>
											<obj name="PropertyObject" class="RQTargetProperty" version="4">
												<prop name="PropertyTypeName">Target Type</prop>
												<prop name="Position">7</prop>
												<prop name="IsDefault">0</prop>
												<prop name="TargetType">dtNone</prop>
												<obj name="ChannelProp" class="ChannelProperty" version="1">
													<prop name="ChannelIdx">0</prop>
												</obj>
											</obj>
										</list>
									</obj>
								</list>
							</obj>
						</obj>
						<prop name="ChannelPropertyCount">1</prop>
						<prop name="ContainerPosition">7</prop>
						<prop name="HasSampleProperties">1</prop>
						<obj name="SampleProperties" class="PropertyList" version="1">
							<list name="emlist" count="14">
								<obj name="PropertyObject" class="SamplePrefColor" version="4">
									<prop name="PropertyTypeName">Color</prop>
									<prop name="Position">7</prop>
									<prop name="IsDefault">0</prop>
									<prop name="Color">$00FFFF0F</prop>
								</obj>
								<obj name="PropertyObject" class="DominantChannelProp" version="4">
									<prop name="PropertyTypeName">Dominant Channel</prop>
									<prop name="Position">7</prop>
									<prop name="IsDefault">0</prop>
									<prop name="DominantChannel">0</prop>
								</obj>
								<obj name="PropertyObject" class="Genotype" version="4">
									<prop name="PropertyTypeName">EndPt Genotype</prop>
									<prop name="Position">7</prop>
									<prop name="IsDefault">1</prop>
									<prop name="ReadOnly">1</prop>
								</obj>
								<obj name="PropertyObject" class="GroupingSample" version="4">
									<prop name="PropertyTypeName">EndPt Sample Type</prop>
									<prop name="Position">7</prop>
									<prop name="IsDefault">0</prop>
									<prop name="GroupSampleType">mstUnknown</prop>
								</obj>
								<obj name="PropertyObject" class="SamplePrefLineStyle" version="4">
									<prop name="PropertyTypeName">Line Style</prop>
									<prop name="Position">7</prop>
									<prop name="IsDefault">0</prop>
									<prop name="LineStyle">psSolid</prop>
								</obj>
								<obj name="PropertyObject" class="GenSampleEditNotes" version="4">
									<prop name="PropertyTypeName">Notes</prop>
									<prop name="Position">7</prop>
									<prop name="IsDefault">1</prop>
								</obj>
								<obj name="PropertyObject" class="SamplePrefPointStyle" version="4">
									<prop name="PropertyTypeName">Point Style</prop>
									<prop name="Position">7</prop>
									<prop name="IsDefault">0</prop>
									<prop name="PointStyle">psNothing</prop>
								</obj>
								<obj name="PropertyObject" class="GenSampleEditPosition" version="4">
									<prop name="PropertyTypeName">Position</prop>
									<prop name="Position">7</prop>
									<prop name="IsDefault">1</prop>
								</obj>
								<obj name="PropertyObject" class="GenSampleEditReplicate" version="4">
									<prop name="PropertyTypeName">Replicate of</prop>
									<prop name="Position">7</prop>
									<prop name="IsDefault">1</prop>
									<prop name="ReplicateOf">-1</prop>
								</obj>
								<obj name="PropertyObject" class="HTCSampleID" version="4">
									<prop name="PropertyTypeName">Sample ID</prop>
									<prop name="Position">7</prop>
									<prop name="IsDefault">1</prop>
								</obj>
								<obj name="PropertyObject" class="GenSampleEditName" version="4">
									<prop name="PropertyTypeName">Sample Name</prop>
									<prop name="Position">7</prop>
									<prop name="IsDefault">1</prop>
									<prop name="name">Sample 8</prop>
								</obj>
								<obj name="PropertyObject" class="HTCSamplePrepNotes" version="4">
									<prop name="PropertyTypeName">Sample Prep Notes</prop>
									<prop name="Position">7</prop>
									<prop name="IsDefault">1</prop>
								</obj>
								<obj name="PropertyObject" class="GenSampleEditSubset" version="4">
									<prop name="PropertyTypeName">Subsets</prop>
									<prop name="Position">7</prop>
									<prop name="IsDefault">1</prop>
								</obj>
								<obj name="PropertyObject" class="SamplePrefWidth" version="5">
									<prop name="PropertyTypeName">Width</prop>
									<prop name="Position">7</prop>
									<prop name="IsDefault">1</prop>
									<prop name="Width">1</prop>
								</obj>
							</list>
						</obj>
					</obj>
					<obj name="item" class="SamplePropInfo" version="1">
						<obj name="ChannelProperties" class="ChanPropList" version="2">
							<obj name="ChannelProperties" class="EMList" version="1">
								<list name="emlist" count="1">
									<obj name="item" class="PropertyList" version="1">
										<list name="emlist" count="12">
											<obj name="PropertyObject" class="RQSampleTargetProperty" version="4">
												<prop name="PropertyTypeName">Combined Sample and Target Type</prop>
												<prop name="Position">8</prop>
												<prop name="IsDefault">0</prop>
												<obj name="ChannelProp" class="ChannelProperty" version="1">
													<prop name="ChannelIdx">0</prop>
												</obj>
											</obj>
											<obj name="PropertyObject" class="QuantConcProperty" version="4">
												<prop name="PropertyTypeName">Concentration</prop>
												<prop name="Position">8</prop>
												<prop name="IsDefault">1</prop>
												<prop name="Concentration">0</prop>
												<obj name="ChannelProp" class="ChannelProperty" version="1">
													<prop name="ChannelIdx">0</prop>
												</obj>
												<prop name="ReadOnly">1</prop>
											</obj>
											<obj name="PropertyObject" class="QuantCpHighProp" version="4">
												<prop name="PropertyTypeName">Cp High</prop>
												<prop name="Position">8</prop>
												<prop name="IsDefault">1</prop>
												<prop name="CpRangeHigh">0</prop>
												<obj name="ChannelProp" class="ChannelProperty" version="1">
													<prop name="ChannelIdx">0</prop>
												</obj>
												<prop name="ReadOnly">1</prop>
											</obj>
											<obj name="PropertyObject" class="QuantCpLowProp" version="4">
												<prop name="PropertyTypeName">Cp Low</prop>
												<prop name="Position">8</prop>
												<prop name="IsDefault">1</prop>
												<prop name="CpRangeLow">0</prop>
												<obj name="ChannelProp" class="ChannelProperty" version="1">
													<prop name="ChannelIdx">0</prop>
												</obj>
												<prop name="ReadOnly">1</prop>
											</obj>
											<obj name="PropertyObject" class="RQEffProp" version="4">
												<prop name="PropertyTypeName">Efficiency</prop>
												<prop name="Position">8</prop>
												<prop name="IsDefault">1</prop>
												<prop name="Efficiency">2</prop>
												<obj name="ChannelProp" class="ChannelProperty" version="1">
													<prop name="ChannelIdx">0</prop>
												</obj>
											</obj>
											<obj name="PropertyObject" class="ChannelGenotype" version="4">
												<prop name="PropertyTypeName">Melt Geno Genotype</prop>
												<prop name="Position">8</prop>
												<prop name="IsDefault">1</prop>
												<prop name="ReadOnly">1</prop>
												<obj name="ChannelProp" class="ChannelProperty" version="1">
													<prop name="ChannelIdx">0</prop>
												</obj>
											</obj>
											<obj name="PropertyObject" class="GroupChannelTypeProp" version="4">
												<prop name="PropertyTypeName">Melt Geno Sample Type</prop>
												<prop name="Position">8</prop>
												<prop name="IsDefault">0</prop>
												<prop name="GroupSampleType">mstUnknown</prop>
												<obj name="ChannelProp" class="ChannelProperty" version="1">
													<prop name="ChannelIdx">0</prop>
												</obj>
											</obj>
											<obj name="PropertyObject" class="QuantSampleTypeProperty" version="4">
												<prop name="PropertyTypeName">Quantification Sample Type</prop>
												<prop name="Position">8</prop>
												<prop name="IsDefault">0</prop>
												<prop name="SampleType">qsUnknown</prop>
												<obj name="ChannelProp" class="ChannelProperty" version="1">
													<prop name="ChannelIdx">0</prop>
												</obj>
											</obj>
											<obj name="PropertyObject" class="ChannelGenotype" version="4">
												<prop name="PropertyTypeName">Scanning Genotype</prop>
												<prop name="Position">8</prop>
												<prop name="IsDefault">1</prop>
												<prop name="ReadOnly">1</prop>
												<obj name="ChannelProp" class="ChannelProperty" version="1">
													<prop name="ChannelIdx">0</prop>
												</obj>
											</obj>
											<obj name="PropertyObject" class="GroupChannelTypeProp" version="4">
												<prop name="PropertyTypeName">Scanning Sample Type</prop>
												<prop name="Position">8</prop>
												<prop name="IsDefault">0</prop>
												<prop name="GroupSampleType">mstUnknown</prop>
												<obj name="ChannelProp" class="ChannelProperty" version="1">
													<prop name="ChannelIdx">0</prop>
												</obj>
											</obj>
											<obj name="PropertyObject" class="TargetName" version="4">
												<prop name="PropertyTypeName">Target Name</prop>
												<prop name="Position">8</prop>
												<prop name="IsDefault">1</prop>
												<obj name="ChannelProp" class="ChannelProperty" version="1">
													<prop name="ChannelIdx">0</prop>
												</obj>
											</obj>
											<obj name="PropertyObject" class="RQTargetProperty" version="4">
												<prop name="PropertyTypeName">Target Type</prop>
												<prop name="Position">8</prop>
												<prop name="IsDefault">0</prop>
												<prop name="TargetType">dtNone</prop>
												<obj name="ChannelProp" class="ChannelProperty" version="1">
													<prop name="ChannelIdx">0</prop>
												</obj>
											</obj>
										</list>
									</obj>
								</list>
							</obj>
						</obj>
						<prop name="ChannelPropertyCount">1</prop>
						<prop name="ContainerPosition">8</prop>
						<prop name="HasSampleProperties">1</prop>
						<obj name="SampleProperties" class="PropertyList" version="1">
							<list name="emlist" count="14">
								<obj name="PropertyObject" class="SamplePrefColor" version="4">
									<prop name="PropertyTypeName">Color</prop>
									<prop name="Position">8</prop>
									<prop name="IsDefault">0</prop>
									<prop name="Color">$00404000</prop>
								</obj>
								<obj name="PropertyObject" class="DominantChannelProp" version="4">
									<prop name="PropertyTypeName">Dominant Channel</prop>
									<prop name="Position">8</prop>
									<prop name="IsDefault">0</prop>
									<prop name="DominantChannel">0</prop>
								</obj>
								<obj name="PropertyObject" class="Genotype" version="4">
									<prop name="PropertyTypeName">EndPt Genotype</prop>
									<prop name="Position">8</prop>
									<prop name="IsDefault">1</prop>
									<prop name="ReadOnly">1</prop>
								</obj>
								<obj name="PropertyObject" class="GroupingSample" version="4">
									<prop name="PropertyTypeName">EndPt Sample Type</prop>
									<prop name="Position">8</prop>
									<prop name="IsDefault">0</prop>
									<prop name="GroupSampleType">mstUnknown</prop>
								</obj>
								<obj name="PropertyObject" class="SamplePrefLineStyle" version="4">
									<prop name="PropertyTypeName">Line Style</prop>
									<prop name="Position">8</prop>
									<prop name="IsDefault">0</prop>
									<prop name="LineStyle">psSolid</prop>
								</obj>
								<obj name="PropertyObject" class="GenSampleEditNotes" version="4">
									<prop name="PropertyTypeName">Notes</prop>
									<prop name="Position">8</prop>
									<prop name="IsDefault">1</prop>
								</obj>
								<obj name="PropertyObject" class="SamplePrefPointStyle" version="4">
									<prop name="PropertyTypeName">Point Style</prop>
									<prop name="Position">8</prop>
									<prop name="IsDefault">0</prop>
									<prop name="PointStyle">psNothing</prop>
								</obj>
								<obj name="PropertyObject" class="GenSampleEditPosition" version="4">
									<prop name="PropertyTypeName">Position</prop>
									<prop name="Position">8</prop>
									<prop name="IsDefault">1</prop>
								</obj>
								<obj name="PropertyObject" class="GenSampleEditReplicate" version="4">
									<prop name="PropertyTypeName">Replicate of</prop>
									<prop name="Position">8</prop>
									<prop name="IsDefault">1</prop>
									<prop name="ReplicateOf">-1</prop>
								</obj>
								<obj name="PropertyObject" class="HTCSampleID" version="4">
									<prop name="PropertyTypeName">Sample ID</prop>
									<prop name="Position">8</prop>
									<prop name="IsDefault">1</prop>
								</obj>
								<obj name="PropertyObject" class="GenSampleEditName" version="4">
									<prop name="PropertyTypeName">Sample Name</prop>
									<prop name="Position">8</prop>
									<prop name="IsDefault">1</prop>
									<prop name="name">Sample 9</prop>
								</obj>
								<obj name="PropertyObject" class="HTCSamplePrepNotes" version="4">
									<prop name="PropertyTypeName">Sample Prep Notes</prop>
									<prop name="Position">8</prop>
									<prop name="IsDefault">1</prop>
								</obj>
								<obj name="PropertyObject" class="GenSampleEditSubset" version="4">
									<prop name="PropertyTypeName">Subsets</prop>
									<prop name="Position">8</prop>
									<prop name="IsDefault">1</prop>
								</obj>
								<obj name="PropertyObject" class="SamplePrefWidth" version="5">
									<prop name="PropertyTypeName">Width</prop>
									<prop name="Position">8</prop>
									<prop name="IsDefault">1</prop>
									<prop name="Width">1</prop>
								</obj>
							</list>
						</obj>
					</obj>
					<obj name="item" class="SamplePropInfo" version="1">
						<obj name="ChannelProperties" class="ChanPropList" version="2">
							<obj name="ChannelProperties" class="EMList" version="1">
								<list name="emlist" count="1">
									<obj name="item" class="PropertyList" version="1">
										<list name="emlist" count="12">
											<obj name="PropertyObject" class="RQSampleTargetProperty" version="4">
												<prop name="PropertyTypeName">Combined Sample and Target Type</prop>
												<prop name="Position">9</prop>
												<prop name="IsDefault">0</prop>
												<obj name="ChannelProp" class="ChannelProperty" version="1">
													<prop name="ChannelIdx">0</prop>
												</obj>
											</obj>
											<obj name="PropertyObject" class="QuantConcProperty" version="4">
												<prop name="PropertyTypeName">Concentration</prop>
												<prop name="Position">9</prop>
												<prop name="IsDefault">1</prop>
												<prop name="Concentration">0</prop>
												<obj name="ChannelProp" class="ChannelProperty" version="1">
													<prop name="ChannelIdx">0</prop>
												</obj>
												<prop name="ReadOnly">1</prop>
											</obj>
											<obj name="PropertyObject" class="QuantCpHighProp" version="4">
												<prop name="PropertyTypeName">Cp High</prop>
												<prop name="Position">9</prop>
												<prop name="IsDefault">1</prop>
												<prop name="CpRangeHigh">0</prop>
												<obj name="ChannelProp" class="ChannelProperty" version="1">
													<prop name="ChannelIdx">0</prop>
												</obj>
												<prop name="ReadOnly">1</prop>
											</obj>
											<obj name="PropertyObject" class="QuantCpLowProp" version="4">
												<prop name="PropertyTypeName">Cp Low</prop>
												<prop name="Position">9</prop>
												<prop name="IsDefault">1</prop>
												<prop name="CpRangeLow">0</prop>
												<obj name="ChannelProp" class="ChannelProperty" version="1">
													<prop name="ChannelIdx">0</prop>
												</obj>
												<prop name="ReadOnly">1</prop>
											</obj>
											<obj name="PropertyObject" class="RQEffProp" version="4">
												<prop name="PropertyTypeName">Efficiency</prop>
												<prop name="Position">9</prop>
												<prop name="IsDefault">1</prop>
												<prop name="Efficiency">2</prop>
												<obj name="ChannelProp" class="ChannelProperty" version="1">
													<prop name="ChannelIdx">0</prop>
												</obj>
											</obj>
											<obj name="PropertyObject" class="ChannelGenotype" version="4">
												<prop name="PropertyTypeName">Melt Geno Genotype</prop>
												<prop name="Position">9</prop>
												<prop name="IsDefault">1</prop>
												<prop name="ReadOnly">1</prop>
												<obj name="ChannelProp" class="ChannelProperty" version="1">
													<prop name="ChannelIdx">0</prop>
												</obj>
											</obj>
											<obj name="PropertyObject" class="GroupChannelTypeProp" version="4">
												<prop name="PropertyTypeName">Melt Geno Sample Type</prop>
												<prop name="Position">9</prop>
												<prop name="IsDefault">0</prop>
												<prop name="GroupSampleType">mstUnknown</prop>
												<obj name="ChannelProp" class="ChannelProperty" version="1">
													<prop name="ChannelIdx">0</prop>
												</obj>
											</obj>
											<obj name="PropertyObject" class="QuantSampleTypeProperty" version="4">
												<prop name="PropertyTypeName">Quantification Sample Type</prop>
												<prop name="Position">9</prop>
												<prop name="IsDefault">0</prop>
												<prop name="SampleType">qsUnknown</prop>
												<obj name="ChannelProp" class="ChannelProperty" version="1">
													<prop name="ChannelIdx">0</prop>
												</obj>
											</obj>
											<obj name="PropertyObject" class="ChannelGenotype" version="4">
												<prop name="PropertyTypeName">Scanning Genotype</prop>
												<prop name="Position">9</prop>
												<prop name="IsDefault">1</prop>
												<prop name="ReadOnly">1</prop>
												<obj name="ChannelProp" class="ChannelProperty" version="1">
													<prop name="ChannelIdx">0</prop>
												</obj>
											</obj>
											<obj name="PropertyObject" class="GroupChannelTypeProp" version="4">
												<prop name="PropertyTypeName">Scanning Sample Type</prop>
												<prop name="Position">9</prop>
												<prop name="IsDefault">0</prop>
												<prop name="GroupSampleType">mstUnknown</prop>
												<obj name="ChannelProp" class="ChannelProperty" version="1">
													<prop name="ChannelIdx">0</prop>
												</obj>
											</obj>
											<obj name="PropertyObject" class="TargetName" version="4">
												<prop name="PropertyTypeName">Target Name</prop>
												<prop name="Position">9</prop>
												<prop name="IsDefault">1</prop>
												<obj name="ChannelProp" class="ChannelProperty" version="1">
													<prop name="ChannelIdx">0</prop>
												</obj>
											</obj>
											<obj name="PropertyObject" class="RQTargetProperty" version="4">
												<prop name="PropertyTypeName">Target Type</prop>
												<prop name="Position">9</prop>
												<prop name="IsDefault">0</prop>
												<prop name="TargetType">dtNone</prop>
												<obj name="ChannelProp" class="ChannelProperty" version="1">
													<prop name="ChannelIdx">0</prop>
												</obj>
											</obj>
										</list>
									</obj>
								</list>
							</obj>
						</obj>
						<prop name="ChannelPropertyCount">1</prop>
						<prop name="ContainerPosition">9</prop>
						<prop name="HasSampleProperties">1</prop>
						<obj name="SampleProperties" class="PropertyList" version="1">
							<list name="emlist" count="14">
								<obj name="PropertyObject" class="SamplePrefColor" version="4">
									<prop name="PropertyTypeName">Color</prop>
									<prop name="Position">9</prop>
									<prop name="IsDefault">0</prop>
									<prop name="Color">$004080FF</prop>
								</obj>
								<obj name="PropertyObject" class="DominantChannelProp" version="4">
									<prop name="PropertyTypeName">Dominant Channel</prop>
									<prop name="Position">9</prop>
									<prop name="IsDefault">0</prop>
									<prop name="DominantChannel">0</prop>
								</obj>
								<obj name="PropertyObject" class="Genotype" version="4">
									<prop name="PropertyTypeName">EndPt Genotype</prop>
									<prop name="Position">9</prop>
									<prop name="IsDefault">1</prop>
									<prop name="ReadOnly">1</prop>
								</obj>
								<obj name="PropertyObject" class="GroupingSample" version="4">
									<prop name="PropertyTypeName">EndPt Sample Type</prop>
									<prop name="Position">9</prop>
									<prop name="IsDefault">0</prop>
									<prop name="GroupSampleType">mstUnknown</prop>
								</obj>
								<obj name="PropertyObject" class="SamplePrefLineStyle" version="4">
									<prop name="PropertyTypeName">Line Style</prop>
									<prop name="Position">9</prop>
									<prop name="IsDefault">0</prop>
									<prop name="LineStyle">psSolid</prop>
								</obj>
								<obj name="PropertyObject" class="GenSampleEditNotes" version="4">
									<prop name="PropertyTypeName">Notes</prop>
									<prop name="Position">9</prop>
									<prop name="IsDefault">1</prop>
								</obj>
								<obj name="PropertyObject" class="SamplePrefPointStyle" version="4">
									<prop name="PropertyTypeName">Point Style</prop>
									<prop name="Position">9</prop>
									<prop name="IsDefault">0</prop>
									<prop name="PointStyle">psNothing</prop>
								</obj>
								<obj name="PropertyObject" class="GenSampleEditPosition" version="4">
									<prop name="PropertyTypeName">Position</prop>
									<prop name="Position">9</prop>
									<prop name="IsDefault">1</prop>
								</obj>
								<obj name="PropertyObject" class="GenSampleEditReplicate" version="4">
									<prop name="PropertyTypeName">Replicate of</prop>
									<prop name="Position">9</prop>
									<prop name="IsDefault">1</prop>
									<prop name="ReplicateOf">-1</prop>
								</obj>
								<obj name="PropertyObject" class="HTCSampleID" version="4">
									<prop name="PropertyTypeName">Sample ID</prop>
									<prop name="Position">9</prop>
									<prop name="IsDefault">1</prop>
								</obj>
								<obj name="PropertyObject" class="GenSampleEditName" version="4">
									<prop name="PropertyTypeName">Sample Name</prop>
									<prop name="Position">9</prop>
									<prop name="IsDefault">1</prop>
									<prop name="name">Sample 10</prop>
								</obj>
								<obj name="PropertyObject" class="HTCSamplePrepNotes" version="4">
									<prop name="PropertyTypeName">Sample Prep Notes</prop>
									<prop name="Position">9</prop>
									<prop name="IsDefault">1</prop>
								</obj>
								<obj name="PropertyObject" class="GenSampleEditSubset" version="4">
									<prop name="PropertyTypeName">Subsets</prop>
									<prop name="Position">9</prop>
									<prop name="IsDefault">1</prop>
								</obj>
								<obj name="PropertyObject" class="SamplePrefWidth" version="5">
									<prop name="PropertyTypeName">Width</prop>
									<prop name="Position">9</prop>
									<prop name="IsDefault">1</prop>
									<prop name="Width">1</prop>
								</obj>
							</list>
						</obj>
					</obj>
					<obj name="item" class="SamplePropInfo" version="1">
						<obj name="ChannelProperties" class="ChanPropList" version="2">
							<obj name="ChannelProperties" class="EMList" version="1">
								<list name="emlist" count="1">
									<obj name="item" class="PropertyList" version="1">
										<list name="emlist" count="12">
											<obj name="PropertyObject" class="RQSampleTargetProperty" version="4">
												<prop name="PropertyTypeName">Combined Sample and Target Type</prop>
												<prop name="Position">10</prop>
												<prop name="IsDefault">0</prop>
												<obj name="ChannelProp" class="ChannelProperty" version="1">
													<prop name="ChannelIdx">0</prop>
												</obj>
											</obj>
											<obj name="PropertyObject" class="QuantConcProperty" version="4">
												<prop name="PropertyTypeName">Concentration</prop>
												<prop name="Position">10</prop>
												<prop name="IsDefault">1</prop>
												<prop name="Concentration">0</prop>
												<obj name="ChannelProp" class="ChannelProperty" version="1">
													<prop name="ChannelIdx">0</prop>
												</obj>
												<prop name="ReadOnly">1</prop>
											</obj>
											<obj name="PropertyObject" class="QuantCpHighProp" version="4">
												<prop name="PropertyTypeName">Cp High</prop>
												<prop name="Position">10</prop>
												<prop name="IsDefault">1</prop>
												<prop name="CpRangeHigh">0</prop>
												<obj name="ChannelProp" class="ChannelProperty" version="1">
													<prop name="ChannelIdx">0</prop>
												</obj>
												<prop name="ReadOnly">1</prop>
											</obj>
											<obj name="PropertyObject" class="QuantCpLowProp" version="4">
												<prop name="PropertyTypeName">Cp Low</prop>
												<prop name="Position">10</prop>
												<prop name="IsDefault">1</prop>
												<prop name="CpRangeLow">0</prop>
												<obj name="ChannelProp" class="ChannelProperty" version="1">
													<prop name="ChannelIdx">0</prop>
												</obj>
												<prop name="ReadOnly">1</prop>
											</obj>
											<obj name="PropertyObject" class="RQEffProp" version="4">
												<prop name="PropertyTypeName">Efficiency</prop>
												<prop name="Position">10</prop>
												<prop name="IsDefault">1</prop>
												<prop name="Efficiency">2</prop>
												<obj name="ChannelProp" class="ChannelProperty" version="1">
													<prop name="ChannelIdx">0</prop>
												</obj>
											</obj>
											<obj name="PropertyObject" class="ChannelGenotype" version="4">
												<prop name="PropertyTypeName">Melt Geno Genotype</prop>
												<prop name="Position">10</prop>
												<prop name="IsDefault">1</prop>
												<prop name="ReadOnly">1</prop>
												<obj name="ChannelProp" class="ChannelProperty" version="1">
													<prop name="ChannelIdx">0</prop>
												</obj>
											</obj>
											<obj name="PropertyObject" class="GroupChannelTypeProp" version="4">
												<prop name="PropertyTypeName">Melt Geno Sample Type</prop>
												<prop name="Position">10</prop>
												<prop name="IsDefault">0</prop>
												<prop name="GroupSampleType">mstUnknown</prop>
												<obj name="ChannelProp" class="ChannelProperty" version="1">
													<prop name="ChannelIdx">0</prop>
												</obj>
											</obj>
											<obj name="PropertyObject" class="QuantSampleTypeProperty" version="4">
												<prop name="PropertyTypeName">Quantification Sample Type</prop>
												<prop name="Position">10</prop>
												<prop name="IsDefault">0</prop>
												<prop name="SampleType">qsUnknown</prop>
												<obj name="ChannelProp" class="ChannelProperty" version="1">
													<prop name="ChannelIdx">0</prop>
												</obj>
											</obj>
											<obj name="PropertyObject" class="ChannelGenotype" version="4">
												<prop name="PropertyTypeName">Scanning Genotype</prop>
												<prop name="Position">10</prop>
												<prop name="IsDefault">1</prop>
												<prop name="ReadOnly">1</prop>
												<obj name="ChannelProp" class="ChannelProperty" version="1">
													<prop name="ChannelIdx">0</prop>
												</obj>
											</obj>
											<obj name="PropertyObject" class="GroupChannelTypeProp" version="4">
												<prop name="PropertyTypeName">Scanning Sample Type</prop>
												<prop name="Position">10</prop>
												<prop name="IsDefault">0</prop>
												<prop name="GroupSampleType">mstUnknown</prop>
												<obj name="ChannelProp" class="ChannelProperty" version="1">
													<prop name="ChannelIdx">0</prop>
												</obj>
											</obj>
											<obj name="PropertyObject" class="TargetName" version="4">
												<prop name="PropertyTypeName">Target Name</prop>
												<prop name="Position">10</prop>
												<prop name="IsDefault">1</prop>
												<obj name="ChannelProp" class="ChannelProperty" version="1">
													<prop name="ChannelIdx">0</prop>
												</obj>
											</obj>
											<obj name="PropertyObject" class="RQTargetProperty" version="4">
												<prop name="PropertyTypeName">Target Type</prop>
												<prop name="Position">10</prop>
												<prop name="IsDefault">0</prop>
												<prop name="TargetType">dtNone</prop>
												<obj name="ChannelProp" class="ChannelProperty" version="1">
													<prop name="ChannelIdx">0</prop>
												</obj>
											</obj>
										</list>
									</obj>
								</list>
							</obj>
						</obj>
						<prop name="ChannelPropertyCount">1</prop>
						<prop name="ContainerPosition">10</prop>
						<prop name="HasSampleProperties">1</prop>
						<obj name="SampleProperties" class="PropertyList" version="1">
							<list name="emlist" count="14">
								<obj name="PropertyObject" class="SamplePrefColor" version="4">
									<prop name="PropertyTypeName">Color</prop>
									<prop name="Position">10</prop>
									<prop name="IsDefault">0</prop>
									<prop name="Color">$00FD0299</prop>
								</obj>
								<obj name="PropertyObject" class="DominantChannelProp" version="4">
									<prop name="PropertyTypeName">Dominant Channel</prop>
									<prop name="Position">10</prop>
									<prop name="IsDefault">0</prop>
									<prop name="DominantChannel">0</prop>
								</obj>
								<obj name="PropertyObject" class="Genotype" version="4">
									<prop name="PropertyTypeName">EndPt Genotype</prop>
									<prop name="Position">10</prop>
									<prop name="IsDefault">1</prop>
									<prop name="ReadOnly">1</prop>
								</obj>
								<obj name="PropertyObject" class="GroupingSample" version="4">
									<prop name="PropertyTypeName">EndPt Sample Type</prop>
									<prop name="Position">10</prop>
									<prop name="IsDefault">0</prop>
									<prop name="GroupSampleType">mstUnknown</prop>
								</obj>
								<obj name="PropertyObject" class="SamplePrefLineStyle" version="4">
									<prop name="PropertyTypeName">Line Style</prop>
									<prop name="Position">10</prop>
									<prop name="IsDefault">0</prop>
									<prop name="LineStyle">psSolid</prop>
								</obj>
								<obj name="PropertyObject" class="GenSampleEditNotes" version="4">
									<prop name="PropertyTypeName">Notes</prop>
									<prop name="Position">10</prop>
									<prop name="IsDefault">1</prop>
								</obj>
								<obj name="PropertyObject" class="SamplePrefPointStyle" version="4">
									<prop name="PropertyTypeName">Point Style</prop>
									<prop name="Position">10</prop>
									<prop name="IsDefault">0</prop>
									<prop name="PointStyle">psNothing</prop>
								</obj>
								<obj name="PropertyObject" class="GenSampleEditPosition" version="4">
									<prop name="PropertyTypeName">Position</prop>
									<prop name="Position">10</prop>
									<prop name="IsDefault">1</prop>
								</obj>
								<obj name="PropertyObject" class="GenSampleEditReplicate" version="4">
									<prop name="PropertyTypeName">Replicate of</prop>
									<prop name="Position">10</prop>
									<prop name="IsDefault">1</prop>
									<prop name="ReplicateOf">-1</prop>
								</obj>
								<obj name="PropertyObject" class="HTCSampleID" version="4">
									<prop name="PropertyTypeName">Sample ID</prop>
									<prop name="Position">10</prop>
									<prop name="IsDefault">1</prop>
								</obj>
								<obj name="PropertyObject" class="GenSampleEditName" version="4">
									<prop name="PropertyTypeName">Sample Name</prop>
									<prop name="Position">10</prop>
									<prop name="IsDefault">1</prop>
									<prop name="name">Sample 11</prop>
								</obj>
								<obj name="PropertyObject" class="HTCSamplePrepNotes" version="4">
									<prop name="PropertyTypeName">Sample Prep Notes</prop>
									<prop name="Position">10</prop>
									<prop name="IsDefault">1</prop>
								</obj>
								<obj name="PropertyObject" class="GenSampleEditSubset" version="4">
									<prop name="PropertyTypeName">Subsets</prop>
									<prop name="Position">10</prop>
									<prop name="IsDefault">1</prop>
								</obj>
								<obj name="PropertyObject" class="SamplePrefWidth" version="5">
									<prop name="PropertyTypeName">Width</prop>
									<prop name="Position">10</prop>
									<prop name="IsDefault">1</prop>
									<prop name="Width">1</prop>
								</obj>
							</list>
						</obj>
					</obj>
					<obj name="item" class="SamplePropInfo" version="1">
						<obj name="ChannelProperties" class="ChanPropList" version="2">
							<obj name="ChannelProperties" class="EMList" version="1">
								<list name="emlist" count="1">
									<obj name="item" class="PropertyList" version="1">
										<list name="emlist" count="12">
											<obj name="PropertyObject" class="RQSampleTargetProperty" version="4">
												<prop name="PropertyTypeName">Combined Sample and Target Type</prop>
												<prop name="Position">11</prop>
												<prop name="IsDefault">0</prop>
												<obj name="ChannelProp" class="ChannelProperty" version="1">
													<prop name="ChannelIdx">0</prop>
												</obj>
											</obj>
											<obj name="PropertyObject" class="QuantConcProperty" version="4">
												<prop name="PropertyTypeName">Concentration</prop>
												<prop name="Position">11</prop>
												<prop name="IsDefault">1</prop>
												<prop name="Concentration">0</prop>
												<obj name="ChannelProp" class="ChannelProperty" version="1">
													<prop name="ChannelIdx">0</prop>
												</obj>
												<prop name="ReadOnly">1</prop>
											</obj>
											<obj name="PropertyObject" class="QuantCpHighProp" version="4">
												<prop name="PropertyTypeName">Cp High</prop>
												<prop name="Position">11</prop>
												<prop name="IsDefault">1</prop>
												<prop name="CpRangeHigh">0</prop>
												<obj name="ChannelProp" class="ChannelProperty" version="1">
													<prop name="ChannelIdx">0</prop>
												</obj>
												<prop name="ReadOnly">1</prop>
											</obj>
											<obj name="PropertyObject" class="QuantCpLowProp" version="4">
												<prop name="PropertyTypeName">Cp Low</prop>
												<prop name="Position">11</prop>
												<prop name="IsDefault">1</prop>
												<prop name="CpRangeLow">0</prop>
												<obj name="ChannelProp" class="ChannelProperty" version="1">
													<prop name="ChannelIdx">0</prop>
												</obj>
												<prop name="ReadOnly">1</prop>
											</obj>
											<obj name="PropertyObject" class="RQEffProp" version="4">
												<prop name="PropertyTypeName">Efficiency</prop>
												<prop name="Position">11</prop>
												<prop name="IsDefault">1</prop>
												<prop name="Efficiency">2</prop>
												<obj name="ChannelProp" class="ChannelProperty" version="1">
													<prop name="ChannelIdx">0</prop>
												</obj>
											</obj>
											<obj name="PropertyObject" class="ChannelGenotype" version="4">
												<prop name="PropertyTypeName">Melt Geno Genotype</prop>
												<prop name="Position">11</prop>
												<prop name="IsDefault">1</prop>
												<prop name="ReadOnly">1</prop>
												<obj name="ChannelProp" class="ChannelProperty" version="1">
													<prop name="ChannelIdx">0</prop>
												</obj>
											</obj>
											<obj name="PropertyObject" class="GroupChannelTypeProp" version="4">
												<prop name="PropertyTypeName">Melt Geno Sample Type</prop>
												<prop name="Position">11</prop>
												<prop name="IsDefault">0</prop>
												<prop name="GroupSampleType">mstUnknown</prop>
												<obj name="ChannelProp" class="ChannelProperty" version="1">
													<prop name="ChannelIdx">0</prop>
												</obj>
											</obj>
											<obj name="PropertyObject" class="QuantSampleTypeProperty" version="4">
												<prop name="PropertyTypeName">Quantification Sample Type</prop>
												<prop name="Position">11</prop>
												<prop name="IsDefault">0</prop>
												<prop name="SampleType">qsUnknown</prop>
												<obj name="ChannelProp" class="ChannelProperty" version="1">
													<prop name="ChannelIdx">0</prop>
												</obj>
											</obj>
											<obj name="PropertyObject" class="ChannelGenotype" version="4">
												<prop name="PropertyTypeName">Scanning Genotype</prop>
												<prop name="Position">11</prop>
												<prop name="IsDefault">1</prop>
												<prop name="ReadOnly">1</prop>
												<obj name="ChannelProp" class="ChannelProperty" version="1">
													<prop name="ChannelIdx">0</prop>
												</obj>
											</obj>
											<obj name="PropertyObject" class="GroupChannelTypeProp" version="4">
												<prop name="PropertyTypeName">Scanning Sample Type</prop>
												<prop name="Position">11</prop>
												<prop name="IsDefault">0</prop>
												<prop name="GroupSampleType">mstUnknown</prop>
												<obj name="ChannelProp" class="ChannelProperty" version="1">
													<prop name="ChannelIdx">0</prop>
												</obj>
											</obj>
											<obj name="PropertyObject" class="TargetName" version="4">
												<prop name="PropertyTypeName">Target Name</prop>
												<prop name="Position">11</prop>
												<prop name="IsDefault">1</prop>
												<obj name="ChannelProp" class="ChannelProperty" version="1">
													<prop name="ChannelIdx">0</prop>
												</obj>
											</obj>
											<obj name="PropertyObject" class="RQTargetProperty" version="4">
												<prop name="PropertyTypeName">Target Type</prop>
												<prop name="Position">11</prop>
												<prop name="IsDefault">0</prop>
												<prop name="TargetType">dtNone</prop>
												<obj name="ChannelProp" class="ChannelProperty" version="1">
													<prop name="ChannelIdx">0</prop>
												</obj>
											</obj>
										</list>
									</obj>
								</list>
							</obj>
						</obj>
						<prop name="ChannelPropertyCount">1</prop>
						<prop name="ContainerPosition">11</prop>
						<prop name="HasSampleProperties">1</prop>
						<obj name="SampleProperties" class="PropertyList" version="1">
							<list name="emlist" count="14">
								<obj name="PropertyObject" class="SamplePrefColor" version="4">
									<prop name="PropertyTypeName">Color</prop>
									<prop name="Position">11</prop>
									<prop name="IsDefault">0</prop>
									<prop name="Color">$0026C4B8</prop>
								</obj>
								<obj name="PropertyObject" class="DominantChannelProp" version="4">
									<prop name="PropertyTypeName">Dominant Channel</prop>
									<prop name="Position">11</prop>
									<prop name="IsDefault">0</prop>
									<prop name="DominantChannel">0</prop>
								</obj>
								<obj name="PropertyObject" class="Genotype" version="4">
									<prop name="PropertyTypeName">EndPt Genotype</prop>
									<prop name="Position">11</prop>
									<prop name="IsDefault">1</prop>
									<prop name="ReadOnly">1</prop>
								</obj>
								<obj name="PropertyObject" class="GroupingSample" version="4">
									<prop name="PropertyTypeName">EndPt Sample Type</prop>
									<prop name="Position">11</prop>
									<prop name="IsDefault">0</prop>
									<prop name="GroupSampleType">mstUnknown</prop>
								</obj>
								<obj name="PropertyObject" class="SamplePrefLineStyle" version="4">
									<prop name="PropertyTypeName">Line Style</prop>
									<prop name="Position">11</prop>
									<prop name="IsDefault">0</prop>
									<prop name="LineStyle">psSolid</prop>
								</obj>
								<obj name="PropertyObject" class="GenSampleEditNotes" version="4">
									<prop name="PropertyTypeName">Notes</prop>
									<prop name="Position">11</prop>
									<prop name="IsDefault">1</prop>
								</obj>
								<obj name="PropertyObject" class="SamplePrefPointStyle" version="4">
									<prop name="PropertyTypeName">Point Style</prop>
									<prop name="Position">11</prop>
									<prop name="IsDefault">0</prop>
									<prop name="PointStyle">psNothing</prop>
								</obj>
								<obj name="PropertyObject" class="GenSampleEditPosition" version="4">
									<prop name="PropertyTypeName">Position</prop>
									<prop name="Position">11</prop>
									<prop name="IsDefault">1</prop>
								</obj>
								<obj name="PropertyObject" class="GenSampleEditReplicate" version="4">
									<prop name="PropertyTypeName">Replicate of</prop>
									<prop name="Position">11</prop>
									<prop name="IsDefault">1</prop>
									<prop name="ReplicateOf">-1</prop>
								</obj>
								<obj name="PropertyObject" class="HTCSampleID" version="4">
									<prop name="PropertyTypeName">Sample ID</prop>
									<prop name="Position">11</prop>
									<prop name="IsDefault">1</prop>
								</obj>
								<obj name="PropertyObject" class="GenSampleEditName" version="4">
									<prop name="PropertyTypeName">Sample Name</prop>
									<prop name="Position">11</prop>
									<prop name="IsDefault">1</prop>
									<prop name="name">Sample 12</prop>
								</obj>
								<obj name="PropertyObject" class="HTCSamplePrepNotes" version="4">
									<prop name="PropertyTypeName">Sample Prep Notes</prop>
									<prop name="Position">11</prop>
									<prop name="IsDefault">1</prop>
								</obj>
								<obj name="PropertyObject" class="GenSampleEditSubset" version="4">
									<prop name="PropertyTypeName">Subsets</prop>
									<prop name="Position">11</prop>
									<prop name="IsDefault">1</prop>
								</obj>
								<obj name="PropertyObject" class="SamplePrefWidth" version="5">
									<prop name="PropertyTypeName">Width</prop>
									<prop name="Position">11</prop>
									<prop name="IsDefault">1</prop>
									<prop name="Width">1</prop>
								</obj>
							</list>
						</obj>
					</obj>
					<obj name="item" class="SamplePropInfo" version="1">
						<obj name="ChannelProperties" class="ChanPropList" version="2">
							<obj name="ChannelProperties" class="EMList" version="1">
								<list name="emlist" count="1">
									<obj name="item" class="PropertyList" version="1">
										<list name="emlist" count="12">
											<obj name="PropertyObject" class="RQSampleTargetProperty" version="4">
												<prop name="PropertyTypeName">Combined Sample and Target Type</prop>
												<prop name="Position">12</prop>
												<prop name="IsDefault">0</prop>
												<obj name="ChannelProp" class="ChannelProperty" version="1">
													<prop name="ChannelIdx">0</prop>
												</obj>
											</obj>
											<obj name="PropertyObject" class="QuantConcProperty" version="4">
												<prop name="PropertyTypeName">Concentration</prop>
												<prop name="Position">12</prop>
												<prop name="IsDefault">1</prop>
												<prop name="Concentration">0</prop>
												<obj name="ChannelProp" class="ChannelProperty" version="1">
													<prop name="ChannelIdx">0</prop>
												</obj>
												<prop name="ReadOnly">1</prop>
											</obj>
											<obj name="PropertyObject" class="QuantCpHighProp" version="4">
												<prop name="PropertyTypeName">Cp High</prop>
												<prop name="Position">12</prop>
												<prop name="IsDefault">1</prop>
												<prop name="CpRangeHigh">0</prop>
												<obj name="ChannelProp" class="ChannelProperty" version="1">
													<prop name="ChannelIdx">0</prop>
												</obj>
												<prop name="ReadOnly">1</prop>
											</obj>
											<obj name="PropertyObject" class="QuantCpLowProp" version="4">
												<prop name="PropertyTypeName">Cp Low</prop>
												<prop name="Position">12</prop>
												<prop name="IsDefault">1</prop>
												<prop name="CpRangeLow">0</prop>
												<obj name="ChannelProp" class="ChannelProperty" version="1">
													<prop name="ChannelIdx">0</prop>
												</obj>
												<prop name="ReadOnly">1</prop>
											</obj>
											<obj name="PropertyObject" class="RQEffProp" version="4">
												<prop name="PropertyTypeName">Efficiency</prop>
												<prop name="Position">12</prop>
												<prop name="IsDefault">1</prop>
												<prop name="Efficiency">2</prop>
												<obj name="ChannelProp" class="ChannelProperty" version="1">
													<prop name="ChannelIdx">0</prop>
												</obj>
											</obj>
											<obj name="PropertyObject" class="ChannelGenotype" version="4">
												<prop name="PropertyTypeName">Melt Geno Genotype</prop>
												<prop name="Position">12</prop>
												<prop name="IsDefault">1</prop>
												<prop name="ReadOnly">1</prop>
												<obj name="ChannelProp" class="ChannelProperty" version="1">
													<prop name="ChannelIdx">0</prop>
												</obj>
											</obj>
											<obj name="PropertyObject" class="GroupChannelTypeProp" version="4">
												<prop name="PropertyTypeName">Melt Geno Sample Type</prop>
												<prop name="Position">12</prop>
												<prop name="IsDefault">0</prop>
												<prop name="GroupSampleType">mstUnknown</prop>
												<obj name="ChannelProp" class="ChannelProperty" version="1">
													<prop name="ChannelIdx">0</prop>
												</obj>
											</obj>
											<obj name="PropertyObject" class="QuantSampleTypeProperty" version="4">
												<prop name="PropertyTypeName">Quantification Sample Type</prop>
												<prop name="Position">12</prop>
												<prop name="IsDefault">0</prop>
												<prop name="SampleType">qsUnknown</prop>
												<obj name="ChannelProp" class="ChannelProperty" version="1">
													<prop name="ChannelIdx">0</prop>
												</obj>
											</obj>
											<obj name="PropertyObject" class="ChannelGenotype" version="4">
												<prop name="PropertyTypeName">Scanning Genotype</prop>
												<prop name="Position">12</prop>
												<prop name="IsDefault">1</prop>
												<prop name="ReadOnly">1</prop>
												<obj name="ChannelProp" class="ChannelProperty" version="1">
													<prop name="ChannelIdx">0</prop>
												</obj>
											</obj>
											<obj name="PropertyObject" class="GroupChannelTypeProp" version="4">
												<prop name="PropertyTypeName">Scanning Sample Type</prop>
												<prop name="Position">12</prop>
												<prop name="IsDefault">0</prop>
												<prop name="GroupSampleType">mstUnknown</prop>
												<obj name="ChannelProp" class="ChannelProperty" version="1">
													<prop name="ChannelIdx">0</prop>
												</obj>
											</obj>
											<obj name="PropertyObject" class="TargetName" version="4">
												<prop name="PropertyTypeName">Target Name</prop>
												<prop name="Position">12</prop>
												<prop name="IsDefault">1</prop>
												<obj name="ChannelProp" class="ChannelProperty" version="1">
													<prop name="ChannelIdx">0</prop>
												</obj>
											</obj>
											<obj name="PropertyObject" class="RQTargetProperty" version="4">
												<prop name="PropertyTypeName">Target Type</prop>
												<prop name="Position">12</prop>
												<prop name="IsDefault">0</prop>
												<prop name="TargetType">dtNone</prop>
												<obj name="ChannelProp" class="ChannelProperty" version="1">
													<prop name="ChannelIdx">0</prop>
												</obj>
											</obj>
										</list>
									</obj>
								</list>
							</obj>
						</obj>
						<prop name="ChannelPropertyCount">1</prop>
						<prop name="ContainerPosition">12</prop>
						<prop name="HasSampleProperties">1</prop>
						<obj name="SampleProperties" class="PropertyList" version="1">
							<list name="emlist" count="14">
								<obj name="PropertyObject" class="SamplePrefColor" version="4">
									<prop name="PropertyTypeName">Color</prop>
									<prop name="Position">12</prop>
									<prop name="IsDefault">0</prop>
									<prop name="Color">$00FF8000</prop>
								</obj>
								<obj name="PropertyObject" class="DominantChannelProp" version="4">
									<prop name="PropertyTypeName">Dominant Channel</prop>
									<prop name="Position">12</prop>
									<prop name="IsDefault">0</prop>
									<prop name="DominantChannel">0</prop>
								</obj>
								<obj name="PropertyObject" class="Genotype" version="4">
									<prop name="PropertyTypeName">EndPt Genotype</prop>
									<prop name="Position">12</prop>
									<prop name="IsDefault">1</prop>
									<prop name="ReadOnly">1</prop>
								</obj>
								<obj name="PropertyObject" class="GroupingSample" version="4">
									<prop name="PropertyTypeName">EndPt Sample Type</prop>
									<prop name="Position">12</prop>
									<prop name="IsDefault">0</prop>
									<prop name="GroupSampleType">mstUnknown</prop>
								</obj>
								<obj name="PropertyObject" class="SamplePrefLineStyle" version="4">
									<prop name="PropertyTypeName">Line Style</prop>
									<prop name="Position">12</prop>
									<prop name="IsDefault">0</prop>
									<prop name="LineStyle">psSolid</prop>
								</obj>
								<obj name="PropertyObject" class="GenSampleEditNotes" version="4">
									<prop name="PropertyTypeName">Notes</prop>
									<prop name="Position">12</prop>
									<prop name="IsDefault">1</prop>
								</obj>
								<obj name="PropertyObject" class="SamplePrefPointStyle" version="4">
									<prop name="PropertyTypeName">Point Style</prop>
									<prop name="Position">12</prop>
									<prop name="IsDefault">0</prop>
									<prop name="PointStyle">psNothing</prop>
								</obj>
								<obj name="PropertyObject" class="GenSampleEditPosition" version="4">
									<prop name="PropertyTypeName">Position</prop>
									<prop name="Position">12</prop>
									<prop name="IsDefault">1</prop>
								</obj>
								<obj name="PropertyObject" class="GenSampleEditReplicate" version="4">
									<prop name="PropertyTypeName">Replicate of</prop>
									<prop name="Position">12</prop>
									<prop name="IsDefault">1</prop>
									<prop name="ReplicateOf">-1</prop>
								</obj>
								<obj name="PropertyObject" class="HTCSampleID" version="4">
									<prop name="PropertyTypeName">Sample ID</prop>
									<prop name="Position">12</prop>
									<prop name="IsDefault">1</prop>
								</obj>
								<obj name="PropertyObject" class="GenSampleEditName" version="4">
									<prop name="PropertyTypeName">Sample Name</prop>
									<prop name="Position">12</prop>
									<prop name="IsDefault">1</prop>
									<prop name="name">Sample 13</prop>
								</obj>
								<obj name="PropertyObject" class="HTCSamplePrepNotes" version="4">
									<prop name="PropertyTypeName">Sample Prep Notes</prop>
									<prop name="Position">12</prop>
									<prop name="IsDefault">1</prop>
								</obj>
								<obj name="PropertyObject" class="GenSampleEditSubset" version="4">
									<prop name="PropertyTypeName">Subsets</prop>
									<prop name="Position">12</prop>
									<prop name="IsDefault">1</prop>
								</obj>
								<obj name="PropertyObject" class="SamplePrefWidth" version="5">
									<prop name="PropertyTypeName">Width</prop>
									<prop name="Position">12</prop>
									<prop name="IsDefault">1</prop>
									<prop name="Width">1</prop>
								</obj>
							</list>
						</obj>
					</obj>
					<obj name="item" class="SamplePropInfo" version="1">
						<obj name="ChannelProperties" class="ChanPropList" version="2">
							<obj name="ChannelProperties" class="EMList" version="1">
								<list name="emlist" count="1">
									<obj name="item" class="PropertyList" version="1">
										<list name="emlist" count="12">
											<obj name="PropertyObject" class="RQSampleTargetProperty" version="4">
												<prop name="PropertyTypeName">Combined Sample and Target Type</prop>
												<prop name="Position">13</prop>
												<prop name="IsDefault">0</prop>
												<obj name="ChannelProp" class="ChannelProperty" version="1">
													<prop name="ChannelIdx">0</prop>
												</obj>
											</obj>
											<obj name="PropertyObject" class="QuantConcProperty" version="4">
												<prop name="PropertyTypeName">Concentration</prop>
												<prop name="Position">13</prop>
												<prop name="IsDefault">1</prop>
												<prop name="Concentration">0</prop>
												<obj name="ChannelProp" class="ChannelProperty" version="1">
													<prop name="ChannelIdx">0</prop>
												</obj>
												<prop name="ReadOnly">1</prop>
											</obj>
											<obj name="PropertyObject" class="QuantCpHighProp" version="4">
												<prop name="PropertyTypeName">Cp High</prop>
												<prop name="Position">13</prop>
												<prop name="IsDefault">1</prop>
												<prop name="CpRangeHigh">0</prop>
												<obj name="ChannelProp" class="ChannelProperty" version="1">
													<prop name="ChannelIdx">0</prop>
												</obj>
												<prop name="ReadOnly">1</prop>
											</obj>
											<obj name="PropertyObject" class="QuantCpLowProp" version="4">
												<prop name="PropertyTypeName">Cp Low</prop>
												<prop name="Position">13</prop>
												<prop name="IsDefault">1</prop>
												<prop name="CpRangeLow">0</prop>
												<obj name="ChannelProp" class="ChannelProperty" version="1">
													<prop name="ChannelIdx">0</prop>
												</obj>
												<prop name="ReadOnly">1</prop>
											</obj>
											<obj name="PropertyObject" class="RQEffProp" version="4">
												<prop name="PropertyTypeName">Efficiency</prop>
												<prop name="Position">13</prop>
												<prop name="IsDefault">1</prop>
												<prop name="Efficiency">2</prop>
												<obj name="ChannelProp" class="ChannelProperty" version="1">
													<prop name="ChannelIdx">0</prop>
												</obj>
											</obj>
											<obj name="PropertyObject" class="ChannelGenotype" version="4">
												<prop name="PropertyTypeName">Melt Geno Genotype</prop>
												<prop name="Position">13</prop>
												<prop name="IsDefault">1</prop>
												<prop name="ReadOnly">1</prop>
												<obj name="ChannelProp" class="ChannelProperty" version="1">
													<prop name="ChannelIdx">0</prop>
												</obj>
											</obj>
											<obj name="PropertyObject" class="GroupChannelTypeProp" version="4">
												<prop name="PropertyTypeName">Melt Geno Sample Type</prop>
												<prop name="Position">13</prop>
												<prop name="IsDefault">0</prop>
												<prop name="GroupSampleType">mstUnknown</prop>
												<obj name="ChannelProp" class="ChannelProperty" version="1">
													<prop name="ChannelIdx">0</prop>
												</obj>
											</obj>
											<obj name="PropertyObject" class="QuantSampleTypeProperty" version="4">
												<prop name="PropertyTypeName">Quantification Sample Type</prop>
												<prop name="Position">13</prop>
												<prop name="IsDefault">0</prop>
												<prop name="SampleType">qsUnknown</prop>
												<obj name="ChannelProp" class="ChannelProperty" version="1">
													<prop name="ChannelIdx">0</prop>
												</obj>
											</obj>
											<obj name="PropertyObject" class="ChannelGenotype" version="4">
												<prop name="PropertyTypeName">Scanning Genotype</prop>
												<prop name="Position">13</prop>
												<prop name="IsDefault">1</prop>
												<prop name="ReadOnly">1</prop>
												<obj name="ChannelProp" class="ChannelProperty" version="1">
													<prop name="ChannelIdx">0</prop>
												</obj>
											</obj>
											<obj name="PropertyObject" class="GroupChannelTypeProp" version="4">
												<prop name="PropertyTypeName">Scanning Sample Type</prop>
												<prop name="Position">13</prop>
												<prop name="IsDefault">0</prop>
												<prop name="GroupSampleType">mstUnknown</prop>
												<obj name="ChannelProp" class="ChannelProperty" version="1">
													<prop name="ChannelIdx">0</prop>
												</obj>
											</obj>
											<obj name="PropertyObject" class="TargetName" version="4">
												<prop name="PropertyTypeName">Target Name</prop>
												<prop name="Position">13</prop>
												<prop name="IsDefault">1</prop>
												<obj name="ChannelProp" class="ChannelProperty" version="1">
													<prop name="ChannelIdx">0</prop>
												</obj>
											</obj>
											<obj name="PropertyObject" class="RQTargetProperty" version="4">
												<prop name="PropertyTypeName">Target Type</prop>
												<prop name="Position">13</prop>
												<prop name="IsDefault">0</prop>
												<prop name="TargetType">dtNone</prop>
												<obj name="ChannelProp" class="ChannelProperty" version="1">
													<prop name="ChannelIdx">0</prop>
												</obj>
											</obj>
										</list>
									</obj>
								</list>
							</obj>
						</obj>
						<prop name="ChannelPropertyCount">1</prop>
						<prop name="ContainerPosition">13</prop>
						<prop name="HasSampleProperties">1</prop>
						<obj name="SampleProperties" class="PropertyList" version="1">
							<list name="emlist" count="14">
								<obj name="PropertyObject" class="SamplePrefColor" version="4">
									<prop name="PropertyTypeName">Color</prop>
									<prop name="Position">13</prop>
									<prop name="IsDefault">0</prop>
									<prop name="Color">clRed</prop>
								</obj>
								<obj name="PropertyObject" class="DominantChannelProp" version="4">
									<prop name="PropertyTypeName">Dominant Channel</prop>
									<prop name="Position">13</prop>
									<prop name="IsDefault">0</prop>
									<prop name="DominantChannel">0</prop>
								</obj>
								<obj name="PropertyObject" class="Genotype" version="4">
									<prop name="PropertyTypeName">EndPt Genotype</prop>
									<prop name="Position">13</prop>
									<prop name="IsDefault">1</prop>
									<prop name="ReadOnly">1</prop>
								</obj>
								<obj name="PropertyObject" class="GroupingSample" version="4">
									<prop name="PropertyTypeName">EndPt Sample Type</prop>
									<prop name="Position">13</prop>
									<prop name="IsDefault">0</prop>
									<prop name="GroupSampleType">mstUnknown</prop>
								</obj>
								<obj name="PropertyObject" class="SamplePrefLineStyle" version="4">
									<prop name="PropertyTypeName">Line Style</prop>
									<prop name="Position">13</prop>
									<prop name="IsDefault">0</prop>
									<prop name="LineStyle">psSolid</prop>
								</obj>
								<obj name="PropertyObject" class="GenSampleEditNotes" version="4">
									<prop name="PropertyTypeName">Notes</prop>
									<prop name="Position">13</prop>
									<prop name="IsDefault">1</prop>
								</obj>
								<obj name="PropertyObject" class="SamplePrefPointStyle" version="4">
									<prop name="PropertyTypeName">Point Style</prop>
									<prop name="Position">13</prop>
									<prop name="IsDefault">0</prop>
									<prop name="PointStyle">psNothing</prop>
								</obj>
								<obj name="PropertyObject" class="GenSampleEditPosition" version="4">
									<prop name="PropertyTypeName">Position</prop>
									<prop name="Position">13</prop>
									<prop name="IsDefault">1</prop>
								</obj>
								<obj name="PropertyObject" class="GenSampleEditReplicate" version="4">
									<prop name="PropertyTypeName">Replicate of</prop>
									<prop name="Position">13</prop>
									<prop name="IsDefault">1</prop>
									<prop name="ReplicateOf">-1</prop>
								</obj>
								<obj name="PropertyObject" class="HTCSampleID" version="4">
									<prop name="PropertyTypeName">Sample ID</prop>
									<prop name="Position">13</prop>
									<prop name="IsDefault">1</prop>
								</obj>
								<obj name="PropertyObject" class="GenSampleEditName" version="4">
									<prop name="PropertyTypeName">Sample Name</prop>
									<prop name="Position">13</prop>
									<prop name="IsDefault">1</prop>
									<prop name="name">Sample 14</prop>
								</obj>
								<obj name="PropertyObject" class="HTCSamplePrepNotes" version="4">
									<prop name="PropertyTypeName">Sample Prep Notes</prop>
									<prop name="Position">13</prop>
									<prop name="IsDefault">1</prop>
								</obj>
								<obj name="PropertyObject" class="GenSampleEditSubset" version="4">
									<prop name="PropertyTypeName">Subsets</prop>
									<prop name="Position">13</prop>
									<prop name="IsDefault">1</prop>
								</obj>
								<obj name="PropertyObject" class="SamplePrefWidth" version="5">
									<prop name="PropertyTypeName">Width</prop>
									<prop name="Position">13</prop>
									<prop name="IsDefault">1</prop>
									<prop name="Width">1</prop>
								</obj>
							</list>
						</obj>
					</obj>
					<obj name="item" class="SamplePropInfo" version="1">
						<obj name="ChannelProperties" class="ChanPropList" version="2">
							<obj name="ChannelProperties" class="EMList" version="1">
								<list name="emlist" count="1">
									<obj name="item" class="PropertyList" version="1">
										<list name="emlist" count="12">
											<obj name="PropertyObject" class="RQSampleTargetProperty" version="4">
												<prop name="PropertyTypeName">Combined Sample and Target Type</prop>
												<prop name="Position">14</prop>
												<prop name="IsDefault">0</prop>
												<obj name="ChannelProp" class="ChannelProperty" version="1">
													<prop name="ChannelIdx">0</prop>
												</obj>
											</obj>
											<obj name="PropertyObject" class="QuantConcProperty" version="4">
												<prop name="PropertyTypeName">Concentration</prop>
												<prop name="Position">14</prop>
												<prop name="IsDefault">1</prop>
												<prop name="Concentration">0</prop>
												<obj name="ChannelProp" class="ChannelProperty" version="1">
													<prop name="ChannelIdx">0</prop>
												</obj>
												<prop name="ReadOnly">1</prop>
											</obj>
											<obj name="PropertyObject" class="QuantCpHighProp" version="4">
												<prop name="PropertyTypeName">Cp High</prop>
												<prop name="Position">14</prop>
												<prop name="IsDefault">1</prop>
												<prop name="CpRangeHigh">0</prop>
												<obj name="ChannelProp" class="ChannelProperty" version="1">
													<prop name="ChannelIdx">0</prop>
												</obj>
												<prop name="ReadOnly">1</prop>
											</obj>
											<obj name="PropertyObject" class="QuantCpLowProp" version="4">
												<prop name="PropertyTypeName">Cp Low</prop>
												<prop name="Position">14</prop>
												<prop name="IsDefault">1</prop>
												<prop name="CpRangeLow">0</prop>
												<obj name="ChannelProp" class="ChannelProperty" version="1">
													<prop name="ChannelIdx">0</prop>
												</obj>
												<prop name="ReadOnly">1</prop>
											</obj>
											<obj name="PropertyObject" class="RQEffProp" version="4">
												<prop name="PropertyTypeName">Efficiency</prop>
												<prop name="Position">14</prop>
												<prop name="IsDefault">1</prop>
												<prop name="Efficiency">2</prop>
												<obj name="ChannelProp" class="ChannelProperty" version="1">
													<prop name="ChannelIdx">0</prop>
												</obj>
											</obj>
											<obj name="PropertyObject" class="ChannelGenotype" version="4">
												<prop name="PropertyTypeName">Melt Geno Genotype</prop>
												<prop name="Position">14</prop>
												<prop name="IsDefault">1</prop>
												<prop name="ReadOnly">1</prop>
												<obj name="ChannelProp" class="ChannelProperty" version="1">
													<prop name="ChannelIdx">0</prop>
												</obj>
											</obj>
											<obj name="PropertyObject" class="GroupChannelTypeProp" version="4">
												<prop name="PropertyTypeName">Melt Geno Sample Type</prop>
												<prop name="Position">14</prop>
												<prop name="IsDefault">0</prop>
												<prop name="GroupSampleType">mstUnknown</prop>
												<obj name="ChannelProp" class="ChannelProperty" version="1">
													<prop name="ChannelIdx">0</prop>
												</obj>
											</obj>
											<obj name="PropertyObject" class="QuantSampleTypeProperty" version="4">
												<prop name="PropertyTypeName">Quantification Sample Type</prop>
												<prop name="Position">14</prop>
												<prop name="IsDefault">0</prop>
												<prop name="SampleType">qsUnknown</prop>
												<obj name="ChannelProp" class="ChannelProperty" version="1">
													<prop name="ChannelIdx">0</prop>
												</obj>
											</obj>
											<obj name="PropertyObject" class="ChannelGenotype" version="4">
												<prop name="PropertyTypeName">Scanning Genotype</prop>
												<prop name="Position">14</prop>
												<prop name="IsDefault">1</prop>
												<prop name="ReadOnly">1</prop>
												<obj name="ChannelProp" class="ChannelProperty" version="1">
													<prop name="ChannelIdx">0</prop>
												</obj>
											</obj>
											<obj name="PropertyObject" class="GroupChannelTypeProp" version="4">
												<prop name="PropertyTypeName">Scanning Sample Type</prop>
												<prop name="Position">14</prop>
												<prop name="IsDefault">0</prop>
												<prop name="GroupSampleType">mstUnknown</prop>
												<obj name="ChannelProp" class="ChannelProperty" version="1">
													<prop name="ChannelIdx">0</prop>
												</obj>
											</obj>
											<obj name="PropertyObject" class="TargetName" version="4">
												<prop name="PropertyTypeName">Target Name</prop>
												<prop name="Position">14</prop>
												<prop name="IsDefault">1</prop>
												<obj name="ChannelProp" class="ChannelProperty" version="1">
													<prop name="ChannelIdx">0</prop>
												</obj>
											</obj>
											<obj name="PropertyObject" class="RQTargetProperty" version="4">
												<prop name="PropertyTypeName">Target Type</prop>
												<prop name="Position">14</prop>
												<prop name="IsDefault">0</prop>
												<prop name="TargetType">dtNone</prop>
												<obj name="ChannelProp" class="ChannelProperty" version="1">
													<prop name="ChannelIdx">0</prop>
												</obj>
											</obj>
										</list>
									</obj>
								</list>
							</obj>
						</obj>
						<prop name="ChannelPropertyCount">1</prop>
						<prop name="ContainerPosition">14</prop>
						<prop name="HasSampleProperties">1</prop>
						<obj name="SampleProperties" class="PropertyList" version="1">
							<list name="emlist" count="14">
								<obj name="PropertyObject" class="SamplePrefColor" version="4">
									<prop name="PropertyTypeName">Color</prop>
									<prop name="Position">14</prop>
									<prop name="IsDefault">0</prop>
									<prop name="Color">$0030D700</prop>
								</obj>
								<obj name="PropertyObject" class="DominantChannelProp" version="4">
									<prop name="PropertyTypeName">Dominant Channel</prop>
									<prop name="Position">14</prop>
									<prop name="IsDefault">0</prop>
									<prop name="DominantChannel">0</prop>
								</obj>
								<obj name="PropertyObject" class="Genotype" version="4">
									<prop name="PropertyTypeName">EndPt Genotype</prop>
									<prop name="Position">14</prop>
									<prop name="IsDefault">1</prop>
									<prop name="ReadOnly">1</prop>
								</obj>
								<obj name="PropertyObject" class="GroupingSample" version="4">
									<prop name="PropertyTypeName">EndPt Sample Type</prop>
									<prop name="Position">14</prop>
									<prop name="IsDefault">0</prop>
									<prop name="GroupSampleType">mstUnknown</prop>
								</obj>
								<obj name="PropertyObject" class="SamplePrefLineStyle" version="4">
									<prop name="PropertyTypeName">Line Style</prop>
									<prop name="Position">14</prop>
									<prop name="IsDefault">0</prop>
									<prop name="LineStyle">psSolid</prop>
								</obj>
								<obj name="PropertyObject" class="GenSampleEditNotes" version="4">
									<prop name="PropertyTypeName">Notes</prop>
									<prop name="Position">14</prop>
									<prop name="IsDefault">1</prop>
								</obj>
								<obj name="PropertyObject" class="SamplePrefPointStyle" version="4">
									<prop name="PropertyTypeName">Point Style</prop>
									<prop name="Position">14</prop>
									<prop name="IsDefault">0</prop>
									<prop name="PointStyle">psNothing</prop>
								</obj>
								<obj name="PropertyObject" class="GenSampleEditPosition" version="4">
									<prop name="PropertyTypeName">Position</prop>
									<prop name="Position">14</prop>
									<prop name="IsDefault">1</prop>
								</obj>
								<obj name="PropertyObject" class="GenSampleEditReplicate" version="4">
									<prop name="PropertyTypeName">Replicate of</prop>
									<prop name="Position">14</prop>
									<prop name="IsDefault">1</prop>
									<prop name="ReplicateOf">-1</prop>
								</obj>
								<obj name="PropertyObject" class="HTCSampleID" version="4">
									<prop name="PropertyTypeName">Sample ID</prop>
									<prop name="Position">14</prop>
									<prop name="IsDefault">1</prop>
								</obj>
								<obj name="PropertyObject" class="GenSampleEditName" version="4">
									<prop name="PropertyTypeName">Sample Name</prop>
									<prop name="Position">14</prop>
									<prop name="IsDefault">1</prop>
									<prop name="name">Sample 15</prop>
								</obj>
								<obj name="PropertyObject" class="HTCSamplePrepNotes" version="4">
									<prop name="PropertyTypeName">Sample Prep Notes</prop>
									<prop name="Position">14</prop>
									<prop name="IsDefault">1</prop>
								</obj>
								<obj name="PropertyObject" class="GenSampleEditSubset" version="4">
									<prop name="PropertyTypeName">Subsets</prop>
									<prop name="Position">14</prop>
									<prop name="IsDefault">1</prop>
								</obj>
								<obj name="PropertyObject" class="SamplePrefWidth" version="5">
									<prop name="PropertyTypeName">Width</prop>
									<prop name="Position">14</prop>
									<prop name="IsDefault">1</prop>
									<prop name="Width">1</prop>
								</obj>
							</list>
						</obj>
					</obj>
					<obj name="item" class="SamplePropInfo" version="1">
						<obj name="ChannelProperties" class="ChanPropList" version="2">
							<obj name="ChannelProperties" class="EMList" version="1">
								<list name="emlist" count="1">
									<obj name="item" class="PropertyList" version="1">
										<list name="emlist" count="12">
											<obj name="PropertyObject" class="RQSampleTargetProperty" version="4">
												<prop name="PropertyTypeName">Combined Sample and Target Type</prop>
												<prop name="Position">15</prop>
												<prop name="IsDefault">0</prop>
												<obj name="ChannelProp" class="ChannelProperty" version="1">
													<prop name="ChannelIdx">0</prop>
												</obj>
											</obj>
											<obj name="PropertyObject" class="QuantConcProperty" version="4">
												<prop name="PropertyTypeName">Concentration</prop>
												<prop name="Position">15</prop>
												<prop name="IsDefault">1</prop>
												<prop name="Concentration">0</prop>
												<obj name="ChannelProp" class="ChannelProperty" version="1">
													<prop name="ChannelIdx">0</prop>
												</obj>
												<prop name="ReadOnly">1</prop>
											</obj>
											<obj name="PropertyObject" class="QuantCpHighProp" version="4">
												<prop name="PropertyTypeName">Cp High</prop>
												<prop name="Position">15</prop>
												<prop name="IsDefault">1</prop>
												<prop name="CpRangeHigh">0</prop>
												<obj name="ChannelProp" class="ChannelProperty" version="1">
													<prop name="ChannelIdx">0</prop>
												</obj>
												<prop name="ReadOnly">1</prop>
											</obj>
											<obj name="PropertyObject" class="QuantCpLowProp" version="4">
												<prop name="PropertyTypeName">Cp Low</prop>
												<prop name="Position">15</prop>
												<prop name="IsDefault">1</prop>
												<prop name="CpRangeLow">0</prop>
												<obj name="ChannelProp" class="ChannelProperty" version="1">
													<prop name="ChannelIdx">0</prop>
												</obj>
												<prop name="ReadOnly">1</prop>
											</obj>
											<obj name="PropertyObject" class="RQEffProp" version="4">
												<prop name="PropertyTypeName">Efficiency</prop>
												<prop name="Position">15</prop>
												<prop name="IsDefault">1</prop>
												<prop name="Efficiency">2</prop>
												<obj name="ChannelProp" class="ChannelProperty" version="1">
													<prop name="ChannelIdx">0</prop>
												</obj>
											</obj>
											<obj name="PropertyObject" class="ChannelGenotype" version="4">
												<prop name="PropertyTypeName">Melt Geno Genotype</prop>
												<prop name="Position">15</prop>
												<prop name="IsDefault">1</prop>
												<prop name="ReadOnly">1</prop>
												<obj name="ChannelProp" class="ChannelProperty" version="1">
													<prop name="ChannelIdx">0</prop>
												</obj>
											</obj>
											<obj name="PropertyObject" class="GroupChannelTypeProp" version="4">
												<prop name="PropertyTypeName">Melt Geno Sample Type</prop>
												<prop name="Position">15</prop>
												<prop name="IsDefault">0</prop>
												<prop name="GroupSampleType">mstUnknown</prop>
												<obj name="ChannelProp" class="ChannelProperty" version="1">
													<prop name="ChannelIdx">0</prop>
												</obj>
											</obj>
											<obj name="PropertyObject" class="QuantSampleTypeProperty" version="4">
												<prop name="PropertyTypeName">Quantification Sample Type</prop>
												<prop name="Position">15</prop>
												<prop name="IsDefault">0</prop>
												<prop name="SampleType">qsUnknown</prop>
												<obj name="ChannelProp" class="ChannelProperty" version="1">
													<prop name="ChannelIdx">0</prop>
												</obj>
											</obj>
											<obj name="PropertyObject" class="ChannelGenotype" version="4">
												<prop name="PropertyTypeName">Scanning Genotype</prop>
												<prop name="Position">15</prop>
												<prop name="IsDefault">1</prop>
												<prop name="ReadOnly">1</prop>
												<obj name="ChannelProp" class="ChannelProperty" version="1">
													<prop name="ChannelIdx">0</prop>
												</obj>
											</obj>
											<obj name="PropertyObject" class="GroupChannelTypeProp" version="4">
												<prop name="PropertyTypeName">Scanning Sample Type</prop>
												<prop name="Position">15</prop>
												<prop name="IsDefault">0</prop>
												<prop name="GroupSampleType">mstUnknown</prop>
												<obj name="ChannelProp" class="ChannelProperty" version="1">
													<prop name="ChannelIdx">0</prop>
												</obj>
											</obj>
											<obj name="PropertyObject" class="TargetName" version="4">
												<prop name="PropertyTypeName">Target Name</prop>
												<prop name="Position">15</prop>
												<prop name="IsDefault">1</prop>
												<obj name="ChannelProp" class="ChannelProperty" version="1">
													<prop name="ChannelIdx">0</prop>
												</obj>
											</obj>
											<obj name="PropertyObject" class="RQTargetProperty" version="4">
												<prop name="PropertyTypeName">Target Type</prop>
												<prop name="Position">15</prop>
												<prop name="IsDefault">0</prop>
												<prop name="TargetType">dtNone</prop>
												<obj name="ChannelProp" class="ChannelProperty" version="1">
													<prop name="ChannelIdx">0</prop>
												</obj>
											</obj>
										</list>
									</obj>
								</list>
							</obj>
						</obj>
						<prop name="ChannelPropertyCount">1</prop>
						<prop name="ContainerPosition">15</prop>
						<prop name="HasSampleProperties">1</prop>
						<obj name="SampleProperties" class="PropertyList" version="1">
							<list name="emlist" count="14">
								<obj name="PropertyObject" class="SamplePrefColor" version="4">
									<prop name="PropertyTypeName">Color</prop>
									<prop name="Position">15</prop>
									<prop name="IsDefault">0</prop>
									<prop name="Color">clFuchsia</prop>
								</obj>
								<obj name="PropertyObject" class="DominantChannelProp" version="4">
									<prop name="PropertyTypeName">Dominant Channel</prop>
									<prop name="Position">15</prop>
									<prop name="IsDefault">0</prop>
									<prop name="DominantChannel">0</prop>
								</obj>
								<obj name="PropertyObject" class="Genotype" version="4">
									<prop name="PropertyTypeName">EndPt Genotype</prop>
									<prop name="Position">15</prop>
									<prop name="IsDefault">1</prop>
									<prop name="ReadOnly">1</prop>
								</obj>
								<obj name="PropertyObject" class="GroupingSample" version="4">
									<prop name="PropertyTypeName">EndPt Sample Type</prop>
									<prop name="Position">15</prop>
									<prop name="IsDefault">0</prop>
									<prop name="GroupSampleType">mstUnknown</prop>
								</obj>
								<obj name="PropertyObject" class="SamplePrefLineStyle" version="4">
									<prop name="PropertyTypeName">Line Style</prop>
									<prop name="Position">15</prop>
									<prop name="IsDefault">0</prop>
									<prop name="LineStyle">psSolid</prop>
								</obj>
								<obj name="PropertyObject" class="GenSampleEditNotes" version="4">
									<prop name="PropertyTypeName">Notes</prop>
									<prop name="Position">15</prop>
									<prop name="IsDefault">1</prop>
								</obj>
								<obj name="PropertyObject" class="SamplePrefPointStyle" version="4">
									<prop name="PropertyTypeName">Point Style</prop>
									<prop name="Position">15</prop>
									<prop name="IsDefault">0</prop>
									<prop name="PointStyle">psNothing</prop>
								</obj>
								<obj name="PropertyObject" class="GenSampleEditPosition" version="4">
									<prop name="PropertyTypeName">Position</prop>
									<prop name="Position">15</prop>
									<prop name="IsDefault">1</prop>
								</obj>
								<obj name="PropertyObject" class="GenSampleEditReplicate" version="4">
									<prop name="PropertyTypeName">Replicate of</prop>
									<prop name="Position">15</prop>
									<prop name="IsDefault">1</prop>
									<prop name="ReplicateOf">-1</prop>
								</obj>
								<obj name="PropertyObject" class="HTCSampleID" version="4">
									<prop name="PropertyTypeName">Sample ID</prop>
									<prop name="Position">15</prop>
									<prop name="IsDefault">1</prop>
								</obj>
								<obj name="PropertyObject" class="GenSampleEditName" version="4">
									<prop name="PropertyTypeName">Sample Name</prop>
									<prop name="Position">15</prop>
									<prop name="IsDefault">1</prop>
									<prop name="name">Sample 16</prop>
								</obj>
								<obj name="PropertyObject" class="HTCSamplePrepNotes" version="4">
									<prop name="PropertyTypeName">Sample Prep Notes</prop>
									<prop name="Position">15</prop>
									<prop name="IsDefault">1</prop>
								</obj>
								<obj name="PropertyObject" class="GenSampleEditSubset" version="4">
									<prop name="PropertyTypeName">Subsets</prop>
									<prop name="Position">15</prop>
									<prop name="IsDefault">1</prop>
								</obj>
								<obj name="PropertyObject" class="SamplePrefWidth" version="5">
									<prop name="PropertyTypeName">Width</prop>
									<prop name="Position">15</prop>
									<prop name="IsDefault">1</prop>
									<prop name="Width">1</prop>
								</obj>
							</list>
						</obj>
					</obj>
					<obj name="item" class="SamplePropInfo" version="1">
						<obj name="ChannelProperties" class="ChanPropList" version="2">
							<obj name="ChannelProperties" class="EMList" version="1">
								<list name="emlist" count="1">
									<obj name="item" class="PropertyList" version="1">
										<list name="emlist" count="12">
											<obj name="PropertyObject" class="RQSampleTargetProperty" version="4">
												<prop name="PropertyTypeName">Combined Sample and Target Type</prop>
												<prop name="Position">16</prop>
												<prop name="IsDefault">0</prop>
												<obj name="ChannelProp" class="ChannelProperty" version="1">
													<prop name="ChannelIdx">0</prop>
												</obj>
											</obj>
											<obj name="PropertyObject" class="QuantConcProperty" version="4">
												<prop name="PropertyTypeName">Concentration</prop>
												<prop name="Position">16</prop>
												<prop name="IsDefault">1</prop>
												<prop name="Concentration">0</prop>
												<obj name="ChannelProp" class="ChannelProperty" version="1">
													<prop name="ChannelIdx">0</prop>
												</obj>
												<prop name="ReadOnly">1</prop>
											</obj>
											<obj name="PropertyObject" class="QuantCpHighProp" version="4">
												<prop name="PropertyTypeName">Cp High</prop>
												<prop name="Position">16</prop>
												<prop name="IsDefault">1</prop>
												<prop name="CpRangeHigh">0</prop>
												<obj name="ChannelProp" class="ChannelProperty" version="1">
													<prop name="ChannelIdx">0</prop>
												</obj>
												<prop name="ReadOnly">1</prop>
											</obj>
											<obj name="PropertyObject" class="QuantCpLowProp" version="4">
												<prop name="PropertyTypeName">Cp Low</prop>
												<prop name="Position">16</prop>
												<prop name="IsDefault">1</prop>
												<prop name="CpRangeLow">0</prop>
												<obj name="ChannelProp" class="ChannelProperty" version="1">
													<prop name="ChannelIdx">0</prop>
												</obj>
												<prop name="ReadOnly">1</prop>
											</obj>
											<obj name="PropertyObject" class="RQEffProp" version="4">
												<prop name="PropertyTypeName">Efficiency</prop>
												<prop name="Position">16</prop>
												<prop name="IsDefault">1</prop>
												<prop name="Efficiency">2</prop>
												<obj name="ChannelProp" class="ChannelProperty" version="1">
													<prop name="ChannelIdx">0</prop>
												</obj>
											</obj>
											<obj name="PropertyObject" class="ChannelGenotype" version="4">
												<prop name="PropertyTypeName">Melt Geno Genotype</prop>
												<prop name="Position">16</prop>
												<prop name="IsDefault">1</prop>
												<prop name="ReadOnly">1</prop>
												<obj name="ChannelProp" class="ChannelProperty" version="1">
													<prop name="ChannelIdx">0</prop>
												</obj>
											</obj>
											<obj name="PropertyObject" class="GroupChannelTypeProp" version="4">
												<prop name="PropertyTypeName">Melt Geno Sample Type</prop>
												<prop name="Position">16</prop>
												<prop name="IsDefault">0</prop>
												<prop name="GroupSampleType">mstUnknown</prop>
												<obj name="ChannelProp" class="ChannelProperty" version="1">
													<prop name="ChannelIdx">0</prop>
												</obj>
											</obj>
											<obj name="PropertyObject" class="QuantSampleTypeProperty" version="4">
												<prop name="PropertyTypeName">Quantification Sample Type</prop>
												<prop name="Position">16</prop>
												<prop name="IsDefault">0</prop>
												<prop name="SampleType">qsUnknown</prop>
												<obj name="ChannelProp" class="ChannelProperty" version="1">
													<prop name="ChannelIdx">0</prop>
												</obj>
											</obj>
											<obj name="PropertyObject" class="ChannelGenotype" version="4">
												<prop name="PropertyTypeName">Scanning Genotype</prop>
												<prop name="Position">16</prop>
												<prop name="IsDefault">1</prop>
												<prop name="ReadOnly">1</prop>
												<obj name="ChannelProp" class="ChannelProperty" version="1">
													<prop name="ChannelIdx">0</prop>
												</obj>
											</obj>
											<obj name="PropertyObject" class="GroupChannelTypeProp" version="4">
												<prop name="PropertyTypeName">Scanning Sample Type</prop>
												<prop name="Position">16</prop>
												<prop name="IsDefault">0</prop>
												<prop name="GroupSampleType">mstUnknown</prop>
												<obj name="ChannelProp" class="ChannelProperty" version="1">
													<prop name="ChannelIdx">0</prop>
												</obj>
											</obj>
											<obj name="PropertyObject" class="TargetName" version="4">
												<prop name="PropertyTypeName">Target Name</prop>
												<prop name="Position">16</prop>
												<prop name="IsDefault">1</prop>
												<obj name="ChannelProp" class="ChannelProperty" version="1">
													<prop name="ChannelIdx">0</prop>
												</obj>
											</obj>
											<obj name="PropertyObject" class="RQTargetProperty" version="4">
												<prop name="PropertyTypeName">Target Type</prop>
												<prop name="Position">16</prop>
												<prop name="IsDefault">0</prop>
												<prop name="TargetType">dtNone</prop>
												<obj name="ChannelProp" class="ChannelProperty" version="1">
													<prop name="ChannelIdx">0</prop>
												</obj>
											</obj>
										</list>
									</obj>
								</list>
							</obj>
						</obj>
						<prop name="ChannelPropertyCount">1</prop>
						<prop name="ContainerPosition">16</prop>
						<prop name="HasSampleProperties">1</prop>
						<obj name="SampleProperties" class="PropertyList" version="1">
							<list name="emlist" count="14">
								<obj name="PropertyObject" class="SamplePrefColor" version="4">
									<prop name="PropertyTypeName">Color</prop>
									<prop name="Position">16</prop>
									<prop name="IsDefault">0</prop>
									<prop name="Color">clGray</prop>
								</obj>
								<obj name="PropertyObject" class="DominantChannelProp" version="4">
									<prop name="PropertyTypeName">Dominant Channel</prop>
									<prop name="Position">16</prop>
									<prop name="IsDefault">0</prop>
									<prop name="DominantChannel">0</prop>
								</obj>
								<obj name="PropertyObject" class="Genotype" version="4">
									<prop name="PropertyTypeName">EndPt Genotype</prop>
									<prop name="Position">16</prop>
									<prop name="IsDefault">1</prop>
									<prop name="ReadOnly">1</prop>
								</obj>
								<obj name="PropertyObject" class="GroupingSample" version="4">
									<prop name="PropertyTypeName">EndPt Sample Type</prop>
									<prop name="Position">16</prop>
									<prop name="IsDefault">0</prop>
									<prop name="GroupSampleType">mstUnknown</prop>
								</obj>
								<obj name="PropertyObject" class="SamplePrefLineStyle" version="4">
									<prop name="PropertyTypeName">Line Style</prop>
									<prop name="Position">16</prop>
									<prop name="IsDefault">0</prop>
									<prop name="LineStyle">psSolid</prop>
								</obj>
								<obj name="PropertyObject" class="GenSampleEditNotes" version="4">
									<prop name="PropertyTypeName">Notes</prop>
									<prop name="Position">16</prop>
									<prop name="IsDefault">1</prop>
								</obj>
								<obj name="PropertyObject" class="SamplePrefPointStyle" version="4">
									<prop name="PropertyTypeName">Point Style</prop>
									<prop name="Position">16</prop>
									<prop name="IsDefault">0</prop>
									<prop name="PointStyle">psNothing</prop>
								</obj>
								<obj name="PropertyObject" class="GenSampleEditPosition" version="4">
									<prop name="PropertyTypeName">Position</prop>
									<prop name="Position">16</prop>
									<prop name="IsDefault">1</prop>
								</obj>
								<obj name="PropertyObject" class="GenSampleEditReplicate" version="4">
									<prop name="PropertyTypeName">Replicate of</prop>
									<prop name="Position">16</prop>
									<prop name="IsDefault">1</prop>
									<prop name="ReplicateOf">-1</prop>
								</obj>
								<obj name="PropertyObject" class="HTCSampleID" version="4">
									<prop name="PropertyTypeName">Sample ID</prop>
									<prop name="Position">16</prop>
									<prop name="IsDefault">1</prop>
								</obj>
								<obj name="PropertyObject" class="GenSampleEditName" version="4">
									<prop name="PropertyTypeName">Sample Name</prop>
									<prop name="Position">16</prop>
									<prop name="IsDefault">1</prop>
									<prop name="name">Sample 17</prop>
								</obj>
								<obj name="PropertyObject" class="HTCSamplePrepNotes" version="4">
									<prop name="PropertyTypeName">Sample Prep Notes</prop>
									<prop name="Position">16</prop>
									<prop name="IsDefault">1</prop>
								</obj>
								<obj name="PropertyObject" class="GenSampleEditSubset" version="4">
									<prop name="PropertyTypeName">Subsets</prop>
									<prop name="Position">16</prop>
									<prop name="IsDefault">1</prop>
								</obj>
								<obj name="PropertyObject" class="SamplePrefWidth" version="5">
									<prop name="PropertyTypeName">Width</prop>
									<prop name="Position">16</prop>
									<prop name="IsDefault">1</prop>
									<prop name="Width">1</prop>
								</obj>
							</list>
						</obj>
					</obj>
					<obj name="item" class="SamplePropInfo" version="1">
						<obj name="ChannelProperties" class="ChanPropList" version="2">
							<obj name="ChannelProperties" class="EMList" version="1">
								<list name="emlist" count="1">
									<obj name="item" class="PropertyList" version="1">
										<list name="emlist" count="12">
											<obj name="PropertyObject" class="RQSampleTargetProperty" version="4">
												<prop name="PropertyTypeName">Combined Sample and Target Type</prop>
												<prop name="Position">17</prop>
												<prop name="IsDefault">0</prop>
												<obj name="ChannelProp" class="ChannelProperty" version="1">
													<prop name="ChannelIdx">0</prop>
												</obj>
											</obj>
											<obj name="PropertyObject" class="QuantConcProperty" version="4">
												<prop name="PropertyTypeName">Concentration</prop>
												<prop name="Position">17</prop>
												<prop name="IsDefault">1</prop>
												<prop name="Concentration">0</prop>
												<obj name="ChannelProp" class="ChannelProperty" version="1">
													<prop name="ChannelIdx">0</prop>
												</obj>
												<prop name="ReadOnly">1</prop>
											</obj>
											<obj name="PropertyObject" class="QuantCpHighProp" version="4">
												<prop name="PropertyTypeName">Cp High</prop>
												<prop name="Position">17</prop>
												<prop name="IsDefault">1</prop>
												<prop name="CpRangeHigh">0</prop>
												<obj name="ChannelProp" class="ChannelProperty" version="1">
													<prop name="ChannelIdx">0</prop>
												</obj>
												<prop name="ReadOnly">1</prop>
											</obj>
											<obj name="PropertyObject" class="QuantCpLowProp" version="4">
												<prop name="PropertyTypeName">Cp Low</prop>
												<prop name="Position">17</prop>
												<prop name="IsDefault">1</prop>
												<prop name="CpRangeLow">0</prop>
												<obj name="ChannelProp" class="ChannelProperty" version="1">
													<prop name="ChannelIdx">0</prop>
												</obj>
												<prop name="ReadOnly">1</prop>
											</obj>
											<obj name="PropertyObject" class="RQEffProp" version="4">
												<prop name="PropertyTypeName">Efficiency</prop>
												<prop name="Position">17</prop>
												<prop name="IsDefault">1</prop>
												<prop name="Efficiency">2</prop>
												<obj name="ChannelProp" class="ChannelProperty" version="1">
													<prop name="ChannelIdx">0</prop>
												</obj>
											</obj>
											<obj name="PropertyObject" class="ChannelGenotype" version="4">
												<prop name="PropertyTypeName">Melt Geno Genotype</prop>
												<prop name="Position">17</prop>
												<prop name="IsDefault">1</prop>
												<prop name="ReadOnly">1</prop>
												<obj name="ChannelProp" class="ChannelProperty" version="1">
													<prop name="ChannelIdx">0</prop>
												</obj>
											</obj>
											<obj name="PropertyObject" class="GroupChannelTypeProp" version="4">
												<prop name="PropertyTypeName">Melt Geno Sample Type</prop>
												<prop name="Position">17</prop>
												<prop name="IsDefault">0</prop>
												<prop name="GroupSampleType">mstUnknown</prop>
												<obj name="ChannelProp" class="ChannelProperty" version="1">
													<prop name="ChannelIdx">0</prop>
												</obj>
											</obj>
											<obj name="PropertyObject" class="QuantSampleTypeProperty" version="4">
												<prop name="PropertyTypeName">Quantification Sample Type</prop>
												<prop name="Position">17</prop>
												<prop name="IsDefault">0</prop>
												<prop name="SampleType">qsUnknown</prop>
												<obj name="ChannelProp" class="ChannelProperty" version="1">
													<prop name="ChannelIdx">0</prop>
												</obj>
											</obj>
											<obj name="PropertyObject" class="ChannelGenotype" version="4">
												<prop name="PropertyTypeName">Scanning Genotype</prop>
												<prop name="Position">17</prop>
												<prop name="IsDefault">1</prop>
												<prop name="ReadOnly">1</prop>
												<obj name="ChannelProp" class="ChannelProperty" version="1">
													<prop name="ChannelIdx">0</prop>
												</obj>
											</obj>
											<obj name="PropertyObject" class="GroupChannelTypeProp" version="4">
												<prop name="PropertyTypeName">Scanning Sample Type</prop>
												<prop name="Position">17</prop>
												<prop name="IsDefault">0</prop>
												<prop name="GroupSampleType">mstUnknown</prop>
												<obj name="ChannelProp" class="ChannelProperty" version="1">
													<prop name="ChannelIdx">0</prop>
												</obj>
											</obj>
											<obj name="PropertyObject" class="TargetName" version="4">
												<prop name="PropertyTypeName">Target Name</prop>
												<prop name="Position">17</prop>
												<prop name="IsDefault">1</prop>
												<obj name="ChannelProp" class="ChannelProperty" version="1">
													<prop name="ChannelIdx">0</prop>
												</obj>
											</obj>
											<obj name="PropertyObject" class="RQTargetProperty" version="4">
												<prop name="PropertyTypeName">Target Type</prop>
												<prop name="Position">17</prop>
												<prop name="IsDefault">0</prop>
												<prop name="TargetType">dtNone</prop>
												<obj name="ChannelProp" class="ChannelProperty" version="1">
													<prop name="ChannelIdx">0</prop>
												</obj>
											</obj>
										</list>
									</obj>
								</list>
							</obj>
						</obj>
						<prop name="ChannelPropertyCount">1</prop>
						<prop name="ContainerPosition">17</prop>
						<prop name="HasSampleProperties">1</prop>
						<obj name="SampleProperties" class="PropertyList" version="1">
							<list name="emlist" count="14">
								<obj name="PropertyObject" class="SamplePrefColor" version="4">
									<prop name="PropertyTypeName">Color</prop>
									<prop name="Position">17</prop>
									<prop name="IsDefault">0</prop>
									<prop name="Color">$0012D7FA</prop>
								</obj>
								<obj name="PropertyObject" class="DominantChannelProp" version="4">
									<prop name="PropertyTypeName">Dominant Channel</prop>
									<prop name="Position">17</prop>
									<prop name="IsDefault">0</prop>
									<prop name="DominantChannel">0</prop>
								</obj>
								<obj name="PropertyObject" class="Genotype" version="4">
									<prop name="PropertyTypeName">EndPt Genotype</prop>
									<prop name="Position">17</prop>
									<prop name="IsDefault">1</prop>
									<prop name="ReadOnly">1</prop>
								</obj>
								<obj name="PropertyObject" class="GroupingSample" version="4">
									<prop name="PropertyTypeName">EndPt Sample Type</prop>
									<prop name="Position">17</prop>
									<prop name="IsDefault">0</prop>
									<prop name="GroupSampleType">mstUnknown</prop>
								</obj>
								<obj name="PropertyObject" class="SamplePrefLineStyle" version="4">
									<prop name="PropertyTypeName">Line Style</prop>
									<prop name="Position">17</prop>
									<prop name="IsDefault">0</prop>
									<prop name="LineStyle">psSolid</prop>
								</obj>
								<obj name="PropertyObject" class="GenSampleEditNotes" version="4">
									<prop name="PropertyTypeName">Notes</prop>
									<prop name="Position">17</prop>
									<prop name="IsDefault">1</prop>
								</obj>
								<obj name="PropertyObject" class="SamplePrefPointStyle" version="4">
									<prop name="PropertyTypeName">Point Style</prop>
									<prop name="Position">17</prop>
									<prop name="IsDefault">0</prop>
									<prop name="PointStyle">psNothing</prop>
								</obj>
								<obj name="PropertyObject" class="GenSampleEditPosition" version="4">
									<prop name="PropertyTypeName">Position</prop>
									<prop name="Position">17</prop>
									<prop name="IsDefault">1</prop>
								</obj>
								<obj name="PropertyObject" class="GenSampleEditReplicate" version="4">
									<prop name="PropertyTypeName">Replicate of</prop>
									<prop name="Position">17</prop>
									<prop name="IsDefault">1</prop>
[truncated: 1,160,848 more chars]
