# Supplementary material for: MicroRNAs and Their Inhibition in Modulating SLC5A8 Expression in the Context of Papillary Thyroid Carcinoma
Source: Int J Mol Sci. 2025 Aug 15;26(16):7889. doi: 10.3390/ijms26167889 (PMC12386254; doi:10.3390/ijms26167889)
Supplement: Supplementary file 1 [file ijms-26-07889-s001.zip › ijms-3558049-supplementary/Manuscript data/Fig1 data/Data/Wojtek_2013-09-19(2)_HPRT AIT 1711T-10029T.ixo]

<objectstream signature="IXOS" version="1">
	<obj name="root" class="HTCExperiment" version="5">
		<prop name="name">Wojtek_2013-09-19(2)_HPRT AIT 1711T-10029T</prop>
		<prop name="UID">73C42E9FDF374C9F8E09EE6B005B291B</prop>
		<prop name="OwnerUID">5F4C4EE0E777457C81D27C781FE69519</prop>
		<prop name="Created">2013-09-19T13:47:47.523</prop>
		<prop name="CreatedBy">5F4C4EE0E777457C81D27C781FE69519</prop>
		<prop name="CreatedByName">Genomowa</prop>
		<prop name="LastModified">2013-09-19T15:38:49.163</prop>
		<prop name="LastModifiedBy">5F4C4EE0E777457C81D27C781FE69519</prop>
		<prop name="LastModifiedByName">Genomowa</prop>
		<list name="AppliedTemplates" count="1">
			<item>SYBR Green_AIT_WG</item>
		</list>
		<list name="TemplateOwners" count="1">
			<item>Genomowa</item>
		</list>
		<prop name="SWVersion">LCS480 1.5.1.62</prop>
		<obj name="AppProperty" class="TAppProperty" version="2">
			<prop name="Created">2013-09-19T13:47:47.523</prop>
			<prop name="LastModified">1899-12-30T00:00:00.000</prop>
		</obj>
		<obj name="ConProperty" class="TAppProperty" version="2">
			<prop name="Created">2013-09-19T13:47:47.523</prop>
			<prop name="LastModified">1899-12-30T00:00:00.000</prop>
		</obj>
		<obj name="run" class="HTCRun" version="7">
			<prop name="name">Run</prop>
			<prop name="Created">2013-09-19T13:47:47.511</prop>
			<prop name="LastModified">2013-09-19T15:38:16.108</prop>
			<obj name="AppProperty" class="TAppProperty" version="2">
				<prop name="Created">2013-09-19T13:47:47.511</prop>
				<prop name="LastModified">1899-12-30T00:00:00.000</prop>
			</obj>
			<obj name="ConProperty" class="TAppProperty" version="2">
				<prop name="Created">2013-09-19T13:47:47.511</prop>
				<prop name="LastModified">1899-12-30T00:00:00.000</prop>
				<prop name="HasProperties">1</prop>
				<obj name="_Properties" class="TAppProperties" version="1">
					<prop name="Created">2013-09-19T13:47:47.511</prop>
					<prop name="LastModified">1899-12-30T00:00:00.000</prop>
					<list name="emlist" count="4">
						<obj name="item" class="TAppProperty" version="2">
							<prop name="name">TopChart</prop>
							<prop name="Created">2013-09-19T13:47:49.207</prop>
							<prop name="LastModified">1899-12-30T00:00:00.000</prop>
						</obj>
						<obj name="item" class="TAppProperty" version="2">
							<prop name="name">LeftChart</prop>
							<prop name="Created">2013-09-19T13:47:49.208</prop>
							<prop name="LastModified">1899-12-30T00:00:00.000</prop>
						</obj>
						<obj name="item" class="TAppProperty" version="2">
							<prop name="name">RightChart</prop>
							<prop name="Created">2013-09-19T13:47:49.208</prop>
							<prop name="LastModified">1899-12-30T00:00:00.000</prop>
						</obj>
						<obj name="item" class="TAppProperty" version="2">
							<prop name="name">RunOverviewChart</prop>
							<prop name="Created">2013-09-19T13:47:49.208</prop>
							<prop name="LastModified">1899-12-30T00:00:00.000</prop>
						</obj>
					</list>
				</obj>
			</obj>
			<prop name="State">3</prop>
			<prop name="StartTime">2013-09-19T14:18:56.512</prop>
			<prop name="EndTime">2013-09-19T15:38:16.106</prop>
			<prop name="InstrumentID">28976</prop>
			<prop name="InstrumentVersion">HTC_VER_10</prop>
			<prop name="InstrumentName">LC480_28976</prop>
			<prop name="InstrCalibrationDate">1899.12.30 00:00:00:00</prop>
			<prop name="Technician">Genomowa</prop>
			<prop name="AcqStoreClass">HTCAcquisitionStore</prop>
			<prop name="AcquisitionStore">eJzkvVuTotq2rv1Xdsz47rwQFFQi9loRAh3kqDQOCncqCgie8fjrd6N3c6SVVXONHfHV2FW11pgRFZEz0xRN29Pf922td/73frH5X7v5dvUf/zrt9/W//teymp/P//GvUaAMl8dLcS7qYr/z6/1p9a//dV2dzvjVf/yL/9d//u/DaX94PVLJ57vdqlL2l139r//k/3e7+d43P+HPt4dq9foBqffxE1Vxrj9+x2NZrc74/M3P/Me/hB4+xee1GfVq+9e1BfRn//3lTE777DTf/psrWWXbVXMVnR98k/3i/+R+cH1v78bnVfL/xUXiO6hV+7eHvV1w99sLDootPmuf4zt97gdXFay2h3/95/8ncCKvDbtqn2P//Oj62R/i7RW8fdPY1dmJPZUg/eD70bwq0h+/abBa43cvK3oVcr/b4/7670dv8RJ/0y7T5kv82OAb/W9+DN+dyb7Y1ed//eeDhCYMJye7BDjMUlU8pTqMdAE4/76bpaSQsxvI96ldeoOuLJLbebmBicMDF3RXz5TM10IOmjOyCWRcIJN+fHvC6KROQg9ytSZl4SXglFOTeOpDSYmQmAq4N8ENYQpBRcI4fIDVVy0OzOPjTq6L+AnuM5kQT0yed7I3wwUM586IBLexb5Lr0bnDMPVUElTugydt65yCbu91ArcTXl9/is+v1Jwc+lVViMRb7iqPEw2BG5diW1I7R2cJpiWUHLHJ6S7bJyMG25Kc0lslxYHIY28LSuJbIQhHfLwIQgGmGliht1SUiuTzZQLu+TgKfcHyNWJnywsMjx2LwM565KRseyVM5LNFgrVcJITbDiNv96iHpRGHuaZcr4Lt1e2BXNrl4ZYoMyE7eKed6pbGVQ9ypRPED+90OLqh2V0rvMLppPDq/dYghnMEUenOnaO3yzdmaQfDp6zcRH7rbVfForQHvT3+/ot89i7XbMGZoTB1FVNM7149Ps84I5oRUdkX2sw7trmQs7uVelA+Ph1tLCb8tym7jy9+FQP4X8OAgdgT/44BA5EnMvvnvxEDytZtBO6ows/45DaV1WrHj8B5PqH0haAbkYNHaiDzsR0G+9qXyUkwNmAN51B6s94mIWdvgEzIIzsEQp4ayc2YB8eUJ2EwkYM7kXrnOZjDlRkGUhtrgjLAPIBbeoWp5iQryYsBnpr6IjGfGdKATydc4M5VnpwO2RL0fDoqA195ALmMl3cgYa6GwdhTarLWsxTc9k0PYSIVMkkvA+7FABI9ZQL4QfeknSaU7nU1lMloO0QGeMkh1PLWgH9nwGFe1GSmeDvQVN8q/ZlVSOTkDzcw5iOrDA7P4oMBc34UQrJEBlhd4wya0UNmPF3l8MYAMPJHQsSRkzIG2PE955XHbB96h/tM4WzOHNaMAXlwGpdGPsMr30XDnneuHuPQUKpnpahdsvWqOrWItbcftSKtlhfGAIPLkXb7Dv/0LpycclZb3+fK06t5Lxf8jFi2tpOVvitJ3vWcLIgZPbREyat07+2f5ozYnTGX/44M6PwSBgz6HNf9Owb0Pv/7hQwQfzIDrt7QBONyMkP/WleSOhwlOijxFRmwfI6AbErngwFH/2GSRMd1cRTlyIDdPkjIbl6WMNwHdujZFTKglpY8DK/DCa7bd9QBlAGGmZn4fV7JSVqKChjFzeU8sx28GGAkhk28y9iXSOu552HUWXsEkpOKX2v7FLR8OeIYA+7RAHWA2VLL4NrCmlu1Bik4ykUPPc15/IABpL/3OqAKpeO2PZlQHSATo+D0jnyO5LIdxmA5IjLg0kemqFb4wYDOERkw6pANuP7C4vxO5R9I3xfmTAe8MWBsKlbp3c4NI2ZhBfKxRga4je6ZdvaJVwWx8mLAs5/FXrV9qJwdWpmpJEPj4e2G/oSzPeBkJd4elBcDDptNxBiQHxTzxYBPHWA+MqVmDNi5+Rp/n7JPGAO2WbB+MeA4SEXvLBfpOwOu+2cc2p0Huf+ODOj+EgZIotAV/gwdIPwTDHC9h1kyBlAdoLYeUAac3AVU+OUF7G2MXkGe+8B0gPMMIPRGDnqBlj8sYTyP7dDnZ6pJAvHcYTrAv8DmTrhTuAT1cjRLxgCqA5SydLkg6uDji4P3BK3t2iTYDzcaSRY3His280K/1UcGyJWwQu8wH3FAHr5LtsH5CUMlUjm/LrBmKQMmg4eOWj5VZMJfjQ5YBSeXHpmqGoFle8+8AGPA0zZSkN3DjmjZaOHKs90teTHguSjuRNPjPWi8b3HB1NrIZDp3SiC7GJkQJv6dLGOyeHmB+RAr056UZ7CFYfP9FBmRdJdbUO8X/PomP1Ii7ePKO6u1+q4DKAMMss8kZd4vW95mNws585GWOWPAtbAgtMbnMFKepvDwDv1qQkxSb1JlidrK20x2Lmr5TcD/WAccHGVFTMMagTKfSzzTARY337qMAdtilSADokj7HRkg/BIG8Fx30P9DzEDnn4DAKO98AwEaCHiTAiHQHggXUB4bm/OnJkKA924lEwKBEW1yJgT0tMbvx7vNCwJaTCalZxRPnhgTYwFK94wQmExxoTTRcIC8UseECYFpmn0DAbju0QyICAFvY4cyuZpo+F0/RSFwKRUgebbkYNI5EcKEQOtUrkDtdPUS9u5DI+WGdMCQEAL4/zYQaMzAYGIJnLuY3LR3CFAz0AqyBJxCdTivc3rcycJCCOjXBgLVHCFgHHFhH2UJCgEKAWW9RyGgDUclDHgURif1VoNyGqFZEMcIpekk28J4V1sIRR+ht5hxOYOAlYwfB6Wz8XKvdnc6McLRHZTFOlG8unMNOFvZhHcFRqnuZavAf4dA/QgcYlZFgAa/O+yijTIm5A0Cp+F9xdn71t5VIl8T34WA1n4MvUpoLYkd7vVUaffg/JtDQPw1EOA7Xf7PUAId8pMhcO6fDZAfPRPV9T7imRugEGBKwObOF9DDvUNAaT+i71LBfosrQfNvNgdrY+OSGrguSwWZElCvyyUMxw+T8xb9xjHPQYXxcvANBKxxaIdgAxatfuV4mPQQAkF9Qgh4d24FJC0M4llaEZHN0nmCHXc0whKB1Rq/b9aSjkXcJBbzEyoB98zJ3AsC9ejwSgWPmYdfB/sVSwUZBO72ACHQ1hACp+OjfoOAV87R3Zx1r4LhJLUQPQZCIlrEc3DSKUJpufmAwMi08ef7F3y8YKMSkA1UAgCKX71BwFb7vsaUAINAuZNzZam6I6YEjOAQyYq5B8u7FIoXWtyRaAwCeefqEkufKZKCkGkzJWDGJDSV/snsMggwJUAhQBMBpgRoIkDdAIPAamLevDJ6Lkq7s+B/y1TwR52L/wcQ6HB98W8h8FtEAh31J0PgOIoN0CPZxA/5SRPVc1CPYNIXgYNMGyVEE7gLqNebQ4LaKxKmBMh2/xELiot9xZSAtz0gBLL6hnYgHk24YPdAJdCe4EouazeEQDXGIqIQsKJoHHrSaHMgd8vhGASYEjiPzjzIYuGVvrFACDwOwgcEUERHJCNnDkbjQHvFgqvhOQN3L49IUK5RnudXr8vsAGx0tCdUCVAIuCM5M7+DwPTMzV8QaC0LVC6t7AAjw7eJ9zwiBKpx+IJAMNoV9XcQoK0Bc+42SqGxA1QJUDvgpQ8/Z3bgsIw1zrpoSsKUQFYJZmhwOvDKcifb3ykBZgc+IVD1rTExCuFZMwiUvu68IDCe5H3vcDWy0DpZ+4PiHOdDb5/Ns/INAvv5aY3KQ53JyiBAe4BKIuVsvq2JvyME+r8IAhIv/a0d+D0goPxkCHSXg1cmwCBAlqnx6g/SXJDTjCu42cMJ/ST0U7ILuFdvAHbrICJue4BF8hg4xJ/1n0AyxRBg1DO/gYCbdy10si0s2rnPE9DhMi79zSaoyHazR2iomV0Gcz8wyfPJddBjI2gYBDSdrME5ZwaB9OAnJPKXHRjfHZ3AUVfuROKEDORC/4DAYOMJTAn4m20DgUYJUDswEW9oB1yuXL/6g87ATWQpRiy58cglzA5QCBgKQgB862mSlR5vGQQ8W/BrlgkQfznimB2w42HNIABpG1/f7VTuYGxe8Oc/IVDcVMJZJC5EBoGDqoxedoBC4DqsZsQsrxooiqmN3+2A0hM6LBMwZEJklglkQ4SEsdBJzSBAc8EfKwFqB6gSeIPAaZIuS5svpu7vCIHBr4FAt9/r/hmZQGf4T2QCVt/4UAKxpxlgnPs+Aa2cRcTyh3cgZ8kpGQR6aLvfg0GqBCgEApgjBMQjFuG453gELCXgyek0WIElt63QO8kKz5TAxB2OOTYk8JzEPAz9vc35xROLdmqQLrh9VALeYsFpzA6o7QohIBvKCwJ6rOscg0CalzmoG+MbCDh2EwwW28AlwNtH1hxgSoBCgGYCDAJm5C3A5U38SSLh9XGd7Agm+GhP1B4qgYmPdsBK5h92AJfsBajHh0H8VlK45NgPzzB0Q1QO1A74M4SAnSEE/F6BduBNCXxmAuUtNcKXHWgg8GYHfpgJsGCQZgJUCeT6wXtlAlMFtQ/LBGhz4FMJ2GNZvzMIFOPR6gWB+Z4Xf3MlIP0aCAg97g+ZEugM/olJIZoJsGDQNiID5FTySRBwuxcEtCOK9uC6f+QMAtQOwOy+iUhHQA9sSi5CgjsFuEY+liJoHc8LoXg+RRLsswwMR0V53G0md/gZ+vLhrBiHweyEdkCNSly5ubND4BA8XXLLUEmY0hbCoOojBDYpQgSdrxEGJ/GREN8adEBxNyPi6YMPCDA7IF19XLn7+PzDDo9KQJ7i9bxlAlN/aJLhTHjZAV0QXYlBYDy1UQkMHFQpqwdCgNoBKOaoBGgwyJTAsle8IGDzZ7QnQwkhQDMBdwAIgfkK7cK4vd+BPv8rE1iLw8O7EuDX8ZJlAiapCk1JLX7ilbUbE4vj+JwpgXy+CEJzdykrxV9wPa8eDL2Q2YGvSoBmAj+0AwwC42GhsmDQeKJR+gYC2va3nBLgf824IC8KItf7Myjwj8wJmJfAIsEkqw6MAjYv+yGbFSJbA1UrQdPsz0dKzkIBNivUnaoJsZe3LYxTGf0CpQCVAuoOvJD5Af4WZi8pcH9ilVE/oHp79ANWghRYurj06/M+Pj4kKCWEZfP4AVLAC8+hSToW+gHbOhihH50eKZmoyy5okj0qX1JgPsxhlDijEEaZ7xL3GguMAkGuo1/xteDEZoUYBQbC7eUHtE1nlTM/QCnApIDVK49g2SgF/NsRqSQX6AdUsmrmIW38fsfLlt9QYOnUYF8nuPRna6QEpYAmXG18Zv+DAl+lwFsySClA/QCTAj+kAJUC9npCQNmfwWFSwOpVJGF+4C0Z/KSAoY13+Vt7wAxWs1wRpIP08gPcdRb9lhT4NQODfK8j/SmGoPtPUGC41UyOUaBLDiajAIsGsxb3gMnacTjQrEdF1PovClBDkKbc7qUFaCpwnpciyKHvlX4ZBC8toPJuk5+PFInkhquBOebGpVdKzwPpiDcBJgfBCb1NU7VVFqKWaO8gBL9fysTYevj4ZG+gAVn4Lwq4Jcpb3+bQhUvR7UUB/5j7wLTABDikgNxptIk7+TAEtElYrOP0NS309DNJiXJh+aKAUz9EfL1IAXvl26Uv9z60gP3MsaqrRcETLxkuQakDowyKpwJMC1AKQGvi38n5ud/D0LuhoZj6xYFRIHMu+ksLCCOjehkCGg2mrUPgZdZyTgytx9+V0ymdvygwvHG8Uji3lrcddtEgpFV5ZxSo+zZ+f7DlpO9SAUqBq1Hkr1SAagHWHzCXe5lR4KA80EDw+85vOS3E/5qRQb7fBAN/BgV+9rwQdQSa4VjEn1T8nWWDjAI0FpjYzhPkZOeWjAJwPFcvCtCZQUNEGzw6BU7pmWP82p9yPXA6gVcyR1CcywyUVlMlsuhLZOCkGhgoPAjcJ8+awDYTX1rgMdokbxRgWgC1RQZy926U/t1FLWL3B12Q11N0CHTvwKBNClDtBLVBdsO1eb+JX47Ay7foWPx0dvIeri+GLBZYZeFHLGCTzf1FgaeLFJDP+PuE1v7EYoE3LcC6hM1vYVrAEtwPCtAGAR0VYFpA3XEHcK+oBbxCQQoo5r5mFDAvRWAq4gmpQCnAHMHKT2NGAWurTyNGgcrvz0Lb7kYVo8BR87Hq+ze+CVbukXe8Xqal0d5X+dvMoDUd7++KdFKU92yQUoDGAn8OBX7N0CDflwb8n0EBXvsnOgRUCzAK3PZ3E0YP08eq7swSRgHLXbqhPxcfOaMADQdfO4h6zdrHV+irK+kZEe1x64GuTT2OUWAY4lotGwEq6tFpIzMKyOr2gwI0F7COClKEagHqCGgu4F9RxTIKKMnlGwq4pmkSMGN0BMteM8msNQNF6r0AMnzu+zDSeYX4+fYjF3hWrkhYh4DmAowCk8lMUgbpfgETtPYh6E2VF72GApeGAmAhBeisANUCweGMNWguwwUoi5WB1ztTotfU4KcjoBQwcqRA8FSKmlHgLRf4pADTApQCrEMwxT+D8rQOU28zP0XfaYE3R3B6uFFpr0YVvjOcrrwoQHOBy+lC3tuEnxR4cwSMApwz+i0HhvhfNDY4GHTEP4QCP3tiiFKAtgjYxNBhIJrgLogf+lN9lxJplnEvLaBLRUVcPa5eY4OUAvcH2Td9M4cLzitcy0+tQQ+MMPK4oFUGEkkHQg6T+RQpQLXAaX0gYGvJhLBc4HgZvhwB0wL1EhW9PdhBCeIA18uFH+ffU8B7GJy3PzZ9Qn1fgKmsR5y3fTwiEj6zHmg5UgAVQaMFGkfwdWJInlmnkHSCvqjQYQGmBcy0EInTQQrY3b8cAe0Tknllh0HvgpSQUmfJKBCQPT7fZy4QbIZIibyPFKCOwLeKDy2wldQRZxL+eWCO4GsucEy55JUOUgqU0+f0RYG7VCsvR9Cah7lyQah6Z+4cvihA08E3ClAt8JUCbP/A89S9s3TwRYHfNRf4RXODUq83+EMo8LMbheLds2CSTCzyRgHd0f2SUaC72HPgdnPUAsu1f2AUoI4g2N3VFwW0JEEKeFc1ISt1L7EegbcOkQL9aljAeBN/UOChyTqjgGdzao0KfIAO4OLg41MBKcAbZQ/UwQE45ghWj7JgjsAjd6UiRHbw58ctg3tpgU24AaudIwXaqpK8aQFPnm5e6SDNBcaKenNfuQClwHOYJ+pXLdA7ns8vLdDuoRagFKBawKsH6BiOsEwZBaDqIQVsQbigA8js0EMPwJN2Gylg7W9IkdbjIxf4SoHzwrdejmCtw9Kr+uriXQtQCtgPXosYBS5aHb4cQT+RE6YFmCOgWqDqC3loKf5eVNbnue6d42dBWDo4BV/zrrDLXo7Azn3ZOyVq9hung79mcLCDRf6nOAL5H3MEjALLykQqyCO/DC4ROoIqHvKgqeePXGChhtsXBWI1yEk8Wx7Ql68dzp96SAVKAeoIGAWoFhhChBTQ5k+ZqLI4Qt1+noR+K0dHoM1vIhjGyOG8KEaKjLi/KOAMOKxa/7YBs8S13/dlrCqDWwogDxdmGJA1VuXyhN9XnkeD+P1mnEFsN53CZUcpv2oBlgvQLQRm0qtLzR12NJV2ChkFaDpIHYEt/6UFekekwHhffGgBkgxSsLYxaoG9gs93ksjl3REI18ERtOIvLVAenfsrF/ikAB0cNKtSOSjro5a9U2BZa8UrF6AUgPXB8grLjN5zgf/CEVAt8JYO0h4BHRx8o8BuMEYq/LaO4NdMDnb4rij+7ckivwcF+j+ZAoOotEB5FFboXTdRzbSAGTr+62SR+/rGMQoED1mpyUDO9q9cgFJA9oZHcJc1VlHaaINj9yzBJIyBeNMp0UhXw7Xa7qzsEMxBIJO9W+lgtoRJyHKBc+D0GAVAbNLGOycMQFePwIG6LF8UGELPJIwC2nkgwLA2TY7NC1AKkNvZCH3z+UgItM99cKe8Er60QEMBlgtUBVKAagFKgVGoiPW7Fpi0FJH4R65mjiBYNUNQVAsYnQx9PqUA6xFoB9Qin1qADg3BQcbvUwoYo6ZHsCgeNdF7HO+V6cV8UaA/FmqvVAynNCPySL7TAl8pIF9qnVHAEEZRpchplL7SQeU41d47hZ8UeDtV4Ie5wEsL/K4U+DWjg50OL0l/iBb42Z3CtilYr3mBTy0w3NmoBVxjlJMkQz1tVHeXg9ENHUE3dXZsaohRgDqC8e7oEuYISD8bsFzAHxBOZhRw93OsCuoIqBb4SgFTaob8KAWOxq0PloxagKWD99W5ACMTTAKdzK+IbJ5xreceZsm0wGA9+NACBVFS0umjI1C3qAVYj4CODrb6QyF8TwePDkf0zLF5RoGhFSIFoDnXYFygI6BaILgckQJUC4xmW1zbOylqhVl0ThkFfFVTInIq9xcgV3Q8LBdYqcKLAoGqNJsmGi1Q17HBGYkZuowCzBFQCmT3ujlf6Iiv1fDRyJQOrJgjsEqx4hkFLsG8OQcgRUrQXOBwmMw4c2PryXedQpoO/lALsFzgfV7gd6XAr5kd7HQ54e9PGfufQYGNLFtgtSY+B/N4l5P12eBBmXNIAZoOXki5Y/sJfWH3fDkCe/z80ALec9B6OQKqBfbgfUMB0UpGLBdgFMhGyx7LBZgjkFNHglGrocx0yQHTAhNomyHEIa6tVAs4fNcsvfYOq3JgxCUYxxtqgU8K2OuOwr0cwZdc4HomKzDl2bA0zl4dqYW4RArsph9aoNx+5AKMArNxsz8wLz8oQB2B2boY3KtH0GgBfTD/yAUGM6SAsr7bpbfz8XoPdix+R4G9U9slcwSZKyKv0MuE9iHdRYp7qY/eLrCTV6dw6Oczr5h1ktB6cvpLC1AK2OTUOSi3vDd8nx2kFKhup7x821T81in8A3KBzq+ZHex0B4Oe9GdQgP8n0kE6L/CmBd4cwRsFqBZ4CMKOOQLfWG0qcl0JexjdB27JcoF0P2yB2pl5HPSq8KUFTLe0S7BdVUOFbb60AMsFaDrItIBs4uO3PJHAbSMF/P0ZHQGxBKTAc2ASb/BERzCKzwIYp9DkXrmAs39RIKi5R8ocgep11fBtXoBqAUYBOi9geliRpuCNXZYLMArQXIBSgE4NMQrQqSFKgbd00JyhSvlKAf+c4+PnC3QENB1kFKCO4DRWrX9DgTzKa283FFeh0dvsKuYItoEah+a0pUeMApd0tCwtv41Gh6aDb1rgc1cx20bw1RG8zQ5+9gh+79nBzq+ZHewI/S73Z2gB7md3Cj9zAbaPgGoBLQoD4rW73ZSMBvsOmEVrTFguQClAtQDEUXBguQClAPSyTUpUzmuDvIs9Lgg7oUZ0c/lNLhCO6xEY3GzCsdnB4HTuwdibuyHTApQC1BGwdJBrfVCA5QJKtRTBOY5NDrKo0QKNI7BODyP0NK3Zwde+DfD7XbUMUAskjAJUC0wg9F4UkJ81Vpmatw5MC8jDGK8/XBUSGWxvNTieb3PBxPpwBLRT+OYIzL3YbFimuUAzNUQpgO8COoLAIadXj2DyQApMJFfztnYy5uz5NpQUqbPvvChAHUEuRnfvPJpluHYfZi9HQOcFWC5wraKNV6SbtDQnUTd50wIsF6Ba4C0dpD0CqgXeegRf08Hfe16g82tmBzui2O/+LQV+i33F3M/eV0wpoLZnFmHpIJ0aYj2C/b6bE3efdQAJOCasU8jSwXTw4QjO/fMBrFEH19IvFPBhypkklDKsUlKgFqAUKPu5AUrPnrwmiGku4KzH3zgCWfpWC9BcwL8UjwORHkaPpYO+rGJV9m9cBeO8YzS7lR45GXWRArIqkhAyvaFAvT6/cgFKAeoIbNAOnKEKLV6l+wjkfI4USNrKRy7wmQ5SLUB7BJ59e0iMAnLa/osCjRaYDPD1MS0wLYcncOEvCnQuEnjn/mXCWXO1uiuD4vZguYClFRtXeRCsyiLubUJzN4zTt3SQ5QKdy0r2dutRGVogxfxbOsgcwdfZwU9H8DYv8EYBmguw3US/LQV+zexgpyfwvcGfoQX+kXkBXIutkDkCI89t5gjeKODYHZfzUx+1gLVCCrxpAfXpvCjglb6ak8MtHYL1mANhFJCTGyr26RYpQGcHr4pkgH1Pv9ECLBd4zpEqLXPZBmd49EkwqcOIVI8BPjJrfeQCvd6+B6ScW8Tf3D8cgVNyRhmEZfHKBYZ1TyP+cPqhBSgFnOfTe+0ptAfHdmmKp7as3uThhyNYr5vZRqoF6kYLtHrfOAJfnaBWsKfNESWNI/C3qyIh9j28MgqwXICmgzQXCLr+405OYdTxDttrQsy6xip80wK86ksKP5pOvUu7tQ/t59Z69QhoLmBK/Y6mONEx806dQY1XsOtHyiivindH8FULfJ0a+jxd4C0dfFHgd3UEv2Z2sNPv9Lg/IxfAy/wH0kEjX31QgDoCSgHmCJpTmZkjYFpAOzp7GA0tn4Cx2xxIxHnfdAo/KQCTbvihBdoZKubJZaMxR0C1wHs6KKf4eJoLeDxSgHYKmSOgFKDpIMsFaI+AOoJAsrEqKQXetED85CTQd32NC1ALpEwLdMuWEL4dNKTkskdcSgGaCzBHMLvgWr+/NJ1CmgtQR/CWC1AtsPLjFdMCbHbwc2oocB/KKxeY9P7SAtxWibzstNkQ+7ITK6YFKAWYFkg2LaSCZTyac0fPuRK54pZRgGmB7LabNLnAoLQzbwKKy/P4/QzmhGmBz9nBt1yAUuAtF2BnjNCdxfSMkZcj8He/5WljnV8zO9gZ8Jzwh2iBn30XAuKXNqMA20dAtQDtETAtcJQdASb3/gcFJgp3eFFgr6qvXIA5Alne5GSZ3WXmCLzLCBX9o8IqZbkA1QLe4GCC029Nwq+OIOj1g5xo/GHIcgHWI5juhuV7j6BdCyKQ5d0KvZWICnzBkwrX3j5SgOYC1BGM9YHOBe0pUiConlfv5g8E8nbS0HD0KMLxpj8xmRaQW8sPCmyL27+hQDDK0DGwHkGjBRgFzlp2ZRRguQB1BNrwbnPeeaPcycN9mt5mT+7Enm+XktKeZz3v2i3clxbIxdndy7ttuZwc+zdXpVqAzQ7SHoFcEPA697YdujdTOaiUAiwX2Dod6bt5AZoLfN1TyOYFqBb4A6aGOr9odnAgCf0/RAv87D2F5smxYRQerNfJo5EIFqhX+OgUllr4ogBLB7f7+AgkAp94gvh8UUA/trGKWKfQqYfgagk6goMRAtncy+8dwfixQUdAJ4jf5gXOPXz800QK0B4BowBNB8dnxSyDbeV/UKBxBCAE+Pv6B6/6Tgu4N2lUMi0Quu2b1/O47uuUEZoL6LFw5ibq5Kq9U2A5aaaaGi3gWn85gs9OIaOAMOdQCxgWUonmAo55u4I5POHK+pkLUC3AKLDghdC7X58q5xqLO6iUAnRqyIrkZ64Yi/jstb2rV46HjnpXWxk8vYO9WITGdTg9KGV+D73uNltz49ZilqtftQB1BF+nhv6OAr+5FvhFs4NSX+L/lgK/Rzr4s+cF9I5gs1yAHThGKcB6BKI9O7w7gkVztw2qBcz07Idesgrq93SQUqBjiDLo3hLC4LTjXlqAdQqhHWgsHXzLBS5x3IfRJnaJPzupOXFz1BJsaiiTCBDbxip/0wI0HXSK6oMC1BGQWDK4wBmhVll3By0Yt1sG8dbbZ0qi7YZnjuCtU6iZCU/cZLY21Q0Xz0GNCpdjFKCzg+6uoQDtFL7tJvqkgClP0KGwTiHdWexWqB2+OAJGAWsizjxRKqPSKVt8pdJcgFGApYMXreN1/FPBOVWxz9VrLuLabp/S0C7IzlT6cwu8VlieubE+syQ186unVy2CJTGt6+z+3dGjn3sK/4t9BL95LvBrZge7XK8r/iFa4GdT4LNTyLQAV/M20wK+Nx9VxAf04Wooj0M2L0C1wLi/Qi1g3jY1ywUMQXRLlg5SCrB5AU3EKvZSrnyfF2i37wZMRDIp2YljVAvQTiHTAnuTl18TxHcHtYCwJiXobdlExzLz768eQdJFak2rRgvk5y1zBHDQ/Yo8u6gFjKSN2qDd3O9kOn12XxSgewrpWUN64Ikl0wJvFKDpINMCu7+0wFcKVGvUEsMsM1/7CKgjIKvdBwXoBDGlAJsg3owviXdzLltuvD8mh+8okCm9s8fFyxtxj+f+XT0fLdWr1f46NDa6oCmDotX1BF7E6zXllqvOx9GFUcDej2f5ezr4eb4A1QKMAl97BO9a4HelwK+ZHezyQn/wh1DgZzuCr7mAoh1spgWCYoBagDoCK7PH5RsFyKiHWmDvqC8t8OYIaC5A9xH4zVQf6xGwTiF1BHNOM1+OgGqB0WSAVS03O5cpBZRcUpgWYBTot73mmHNilsB1lI8eARhW6fHdJtOns4Mz+UMLOAZpw3AyNDhoT5vZxtFi8MoF3uYFxPGAc0SlDd91CmmPYNzxHcIoQA8fpY4AJjJqhfYsWzNH4OnOI3lzBN59g4+fhMaZdQohe6IW2KxGtveECVe6sjIQmSM47aUxZ/HDUFOuo0nqSatMKp3Ho8WrU2c78fLltOCsixvzyl5pJ95jbikEboaXkO2W775rgbfZQbqn0Kt1g+0p/K5TmGxiU+ltjupv7gg+7xH4/5YCHfwf/ydQoKf97KkhZ5K9KMAcAdUCNB30VLNbkVtzLqBrquPXzuJ0cjuAHMl+yXoEtFNIEg3X0s90kDoCpgVoLsDSQTd9vhzBmxbocUafaQGWDlIK0Alir1/j40enRgs0FGBaQFwJSI0qswijAJ0XYOkgzQXGfUEC2xpilVItkEyuLe++7XZfewppp3DU9luhM35+5ALKYoUU+KoFPncTMS0QF0iBT0fwlg7qzwNWPd1NdB+S83uncDUIeG8wL4YE6nKSqpql2SwdtPV1GSmtJ6eBuVgS4nf1YU006By93d06hMZ90UsVB7/w2vJZ44IqzyPyaEdtr7A769CM9ob8nSOg6eBbj+CrFvgDzhfo/prZwW6X7/V/WC6/HwV+9i1JIDYckKsa11Y6NURzASfzAwLhefTSAtQRMApg1ZxAfzxRC3ymg4wCn7kA6xR+OgKWDkbZ0yS4PhlsdpBNEFNHQHMBNi/QfWjqq1PIoZsm85FTgdYefWgBmg7SXOBFgSYdpBQIqllxINPhEFd4VTZLlguMnVgFuaHAWy4wefaxKmkuQO9LxChQXJ8ymfqDKwzNwAnfcgG2s5hSIPGG2bsW+KSA5/kPidSx8aIA0wKz8OyAO5JIc17B8E7MqI693TyecMZ0oNWKIZ5DkDe8QcCf5xU5ndb03MFnaGmc6yqHxRMpZt2NEPglSEQTxoaXycuMM3dJnL45grdO4dvs4NcTxz4dgdk773/LHkH318wOdgWumc//H0mBRCMu6Db30SPIeq7zygVOvQ8tQNNB5ghOy/OHI/hMBykFgtMDq3iSawpzBLDdo6Jfy0L1ygVUS305AjYvkOjq/S0X8MskSEmUit+kg1QL0HQwsAhSoDOK+2CsT99oAT1qG5w/3z4q0rcHLbA4Gb9PtcDlttfBGIgCcdbV8EUBxX8OOY9qAeoIFCFDin06gknwrSN4ywXOi+YM40YL4PtRoCPwnRu4xfXf9QjmRxKhSuqNQu98B/z5NM0YBUw96VSKMr+tQH54SOGBoJhkKZWhdxfmajip3JuoTgJPg8kkMTlYj/H5/OEFvDPfKrGqe0b9Ol+gm2Xvs4M0F2Ba4IcTxL93p7D7a2YHuwJ+Sv4QCvzsU0am2c2FYSxY3FcKeKvjrmJagO0juI8/KDA+jppzCZt0kFLgbTfRIeRfuUBgCcRl+wiYFqDp4OkmWiBfjxOOTQ3RXGAsmQ7nGQes2k8t8JYOjsfahxagjoBODTEK0B7BcCWiFvjMBZzkLwpchYHBKDCODlnE0kE7G8uhT+cF6IljbGpo5wUaCbfCBcZpQwHqCOjtyf6LXIDuLLahtrk3R0ApwByBfjKWoO4L/Plqk4vk1BnL3mby9Jq7Fe8lZaTeSpA1zwkhb/spWSWp57Wb25NNgmtZq3tjaIA+ae5v0MwLEM7Q9142RBVmjqUD/+4I6M7iz6mht5PIv/YIfvNc4NfMDnbFntT/Q3KBnz1BvJ3vx8wRsHTwIksOKOYYKUA7hbRH8JYLUEfwRgG6p/C7TmGzszgoDqjo6ewg0wI0HaQ9ApoOsnMHP3cTBRMryEmlmyqbF3jLBd4miLsbo8/mBYLnAquWagHaKfRWEa6A1BFMNkgBlg7exNCGUdMjcFaDLGGzgyRYy2Hw2SNgWoBSoFVwl3ctQM8gZqePUkegh14GxnX+jSOg6SCjAE0HLf+vqaF9/5zBhBesEFrSwySdjZ97lXiJm3mBfq7YgxtqqbGMFF1WSI1d5QfefRoVpdO5CJKqCjcbtNzGmn0+mjOS9f6sOYn8GZp6YNc/3k1EtYCt+N27siqU0TsF3tNBvvtb3pqo+2tmB7s9UfhTHMHP7hHwXOaBmes2YekgpYDsL4OQpYMrcymA3tLHITtf4NMRBIfwiWvdNH7tLGYUoI6AUoD1COi8AOsRUEdAtcCo7niv8wXoiWM0F2A9guaGnu+zg5+dQk/RsUq4077/miCGGquWzg5SRwBeR8mZFlAOivVKB0G6jcGhdyksIKuYI3DLnvxyBLPdLXlRgKaDw9Xg8t4joHsK2VlDn45g2InMkO0jOKeDVy7gW1CIZMR5NZsdZKeM3L1GS5guOopZrODrG53m3hm4jFhZMYzUZmoI1G6OlBVFRSTbbVf1+u26Ll3jYEsqJw2dJmdBrRDuHhKZPoXQ66xrJXS2Tkv67nyBH+4jeJsa+gP2EXR/zexgt98d/CmO4GffoUy7LAEmjmK/7kcQFKkLRjoP0Acvdoc3R8B2E9EeAdUCbDfR5/kCnlFscqJI8isd/E4L0D2FVAvQXIBpAeoIVAdcwrTAaI7rNdtZrLlh9NYjYI6AUoD2CBgFaDpIHQGbF6BTQ2T8FwX8y9CDSb4QubHoZCI7cUwPbeU9HWSzgzQdPE+xqhkF6AQx1QKUAmwfwacW8M3wY15AGXLO68Sxw82pmRZgjmBqlM1ZRfOm5+Dg9dE7lHG3dB9a8qw5VS1vJpATcULAWT410m0HtcfvW11u3M0vd3VZZ2MYdXKnDDrLjUboWUPPWwGl+8iUWn2bHfycF3hLB79qgfdc4HelwK+ZHewOOp2/dwS/w+xgT/vZ5w66i9iHsep+UGA31ZzXvMAnBd4cwVs6SOcF6P0ImBagncLPdDCQRS5iPQKnXn6cL6Dz7je5AE0Hh5epS1g6yF2QAnRPIUsHD4FRsVyATRBTR8BygdDcaG+dQv/ZVV4UsArFKoOV/qzI8xGHYLnXHjd5bOF1s1K9M1WIdzEmrz2Fb7OD8wW5vVOAThDTHgHLBZ7xMnudMnLYIgXonkI6NcQoML8tkQrywyF+qCo86Q9ve1DcFH+fkqOjoengI13xoTmIBV69dfd3MHx3UnpWWzVJZQ1G+H4JbTIZJuhgkrycwHB0dFBjrDcmifxO4ElCuiHjlNNr9e300c8Tx76eL/DWI6CO4DenwC+aHZS4PveH5AI/+z6Fs8E+YI6AUcDpVC5zBGxqiDoCuo+AOYLRdn8G04l8LhCVzZ3NC9CpIdYjeNMClAJvjoDOC9DdROR8Q0dAewQ0F7Afazdk6SDVAuwMYpoL0AliSgHmCJ4T4UUB/9b+yAWoI3hLByeuYnF+q4PXwxX7KQwf/qCcpNc8YengZLRACrw5gs95AT0w7jAeIgW8QV+NmBag5w4yClAtQB0BnKzGgTRTQ6xTSKeGZnH2okAw2CAFdJccQLlWThicOLx+TeitPMFs6eF4cXZM1SXxA71S7hFPum+AcLIT4O8HhfgtTzaJVQneiwLPJ/50q55pXj8jV27i+L1I/eoIfnjKSJH0stI+HFGFvWuB3zUd/EWzg5LEdzt/BgU6P5kCqeaF4PRi/JRfV1rFcgG2m4gXZznrFNJTRliPoJUOTmD3x37JcgHqCLRMwbWUnjLyNR2kPQKmBdi9iaTaep8dpFND7JQROi8w0XPtdb4AzQWYI2hyAaYFrkI8eFFgAoHJegRvWoDlAjP1gwLRWJiB8bi2yDgn91cuMApzJWQUaAVZ8jpfgO4pzCbeg2kBz7WRArRTyO5H0Gqjb8+W5w8K0E4hPYmc7iNgucBE2N8YBbxbc3fWs0yO4HInfH3d7YMn02g98fqPRULGp2ziqrKxf8DkNJmgdhkGQAbTZQJWulI5HzZ5zihAOnuHC8zh0yWpt757Pcvqh+PORIqYFvi6j+BtgvjruYN0auj31gLCr5kdFLi+2O/+z6RAkQohyHHW7KRt7lY6H0cOmxpi6aB8u70owHYTcXz40SOg8wL09FG6jyCYqEHFHMFbLkAniN9OHKPpIN1NxLQAzQXo+QIsF/jqCOjU0Fun8FMLeKdR4DItQHMBX57i9d1JMzUkqDYJWlN0BNF0EIOiGu3Qxae9v2kBoOcLWJ7z0SlkZw2pMcd6BGDbavK2p5BpgV5k5GAkFV4P1QJsZ3EzL+BtM6xy2RAeIO+eTuinmwJfgYnvl7E4OqXf3KGMlFbQ9Xr+fh9OOLOZFUw59B3x0iN+Wmzw/Qq8FFSjJGUg8Hi9pMk1xh2+eX9CpITRCy2k2FMpg177KjIKXDg5/Tf3Kfx6ysgfcOKY8GtmBwW+x/F/iBb42aePlg8nArveoGKnWoBSQO/PPvYU8sKg+zpfgKaD4mH/0gKMAl9zAeoI6M5iT02QAnRqiGkB6gg+5wWYFqB3K6U7i98cwVD565QRmgvQdJCdMnIvjcHrrCGqBei5g18pQLUAowB/IrjW77lh6U1zWWQUYFqA5gJsdvCzUwj9jIfhNnBC6PV/QIHLlBT4evuNFtng833ODrKpobWDFCDGE6u+eD5lsqqdI4xH1+beTZaPjsE6W+BYYy4c3+9yir6ofIJ2aWYpKQXSzX4N6n6PV2JO7yJpzhcAd4SSjGmBpkcAk01XCz13m/Hk6+zg1/sUfu0RvE8Q/6aOQPg1s4NCRxCE/6EU4M5kCuZMxLVssqhyto+AUoDNDn6eL/CWDqqPjc+9TQ3RXID1CKgWYKeP0lzg7cSxz6kh2ilk5wvQXICmg6xTeLhUGpsaepsdpOcLvFGAnjv41ilkJ5FTR0DnBexatUOWDnYCbwHGQJbD4EJ8me0jGI4eSsi0AJsX+MwFdm2kgKwiBfxkgddDcwFX26NWovMCxqp8USDwaA7RzA6+UWAmDZ/4/nAOB5cNUuBwWJ7BkB5IudYCtYaYL31wgnOrdIUxUolqAZYL7PwgItkAtYbdPWjoSHa5RISVA2CEDxe1RaUCUQJhCdZuN0KKPeSIUC3AegRf7kfw3Z5CupvoT9ACv2Z2UOh2BgPhz6AA95MpMDgMZ6CWEirgTy0w1iPUAnR2kE4NvZ04BhPvDPLoiBSg+wje7kdAc4FPLfDmCFg6SE8coxR420dAcwGqBdhuIqLXOvrqk0/gmIbRa16Adgrp1NBluX9pgcCQVPdtdpDtJiLN/RBcHykAa/2ZMwroni1zvl0VMjtlhGqBYFOOpfd9BOWwodRu32X7CBgFqBZ4mxoarJcbGC11i0AwQW3E7lDWzA6yXGBRDp5g56hiGAW+agF1Q2J0HIXCedNuoTEKyNzWC4NBsElI6DkF2OKxWesbClAtIHeuTSe1cQSjEVmDdmuo17XyirzdleRzXoDuKXybIP46L/Cba4FfMzsoCHy382doAfKzzyA2L/sYDJs4hGkBOkH8trM4TstvtIDyCF89AkYB2iOguQCbIKYUMDaLjx7BoDesXrkAPWWE9gjeTiJnO4sbLcDSwenjoL8cAe0R0DOImSP4nBqi9yPAKkNHQLUAPX30TQsYO9V+zQ52+sslOL6voE7WH68Tx0ads4JVPlxJLB18mxqiFFCugVMGu+bUE0qBt30ENy+uYNyeoiN5SsqB9Qhop5BRINQIB6rX+PisRLalEDfvV3M663KAFFgaXoJaaaXRHgI6HpkgNe4rj/gjNXhRQBUaCuxHD5n058Y3WsAynRwcb25w3t2Ua/LWKaS5AN1Z/HYG8ec+gu9PHPuHKfCjQv+/ocD/fTjY+7kYEHlREP9rDHBd5a//1P8fGPjx0Wa/0BPYA0+E4ryZkmQ62Gh6lOZPyCN+yS0ecRLpZztdwK6yZyRuJeSg+7LoQL2GZTjvjbayXvdyCzYSNw0X3iCq9VZhbuFYuvMy7pr6QefMSIVLsQ7Kua6g2u8l9RVqcxqX8/qkiTqUhxVsr9uojItuVOmth3mEoi3MuVist5W+MkUVTtc1hHEXwlqXOmmGP29AuHjIPLqRPWiwW1leGR+AVLq0NnM4eFlQxssOXk/6EAaw59oWmTenpeqc4PShSO8ml+yPAPrjEfbgVLZnXHIc8Ine37l4PYfTtJw/JXx9xeluw1WYh1zMhfh8cowcK66tgCx6rVDSW/4hgsNkEXIL+aS5+tGTllDorSk3N0Ot0jtyBHDaDaZlrJz5SH/MoiG+f6sxN3cHZa2fZtUSjp1oQeKuXYm6UYkj2Mn6OExa6zDVD6flDXaqMuUWk3VV6yWv4fPrss8tYEY0veEAKGGehb7XFe7EjKc6OBszD/2tsrsT0kfdYq+kdRk0noAsZxcZlCTKiM81+e+3HPiZNdUT/ua2f+9n5vzoJ/+f1dTPVtjWPe5B/XCmJDblwNUX+4qDetxacjFfiZE+GfMLOOfnGVmQsjzoK7F24JhMl+V8M8HPnLfQLLj2HlhTvsvfdSJGWzjrp3k5l6rpQR/1EhUOzwQ/4+IyAl245Fc4BLu4jEkbP0MPEWvqKpwjLhYm/EGfHuUjnOtsQeYrCWvqtsDHb0cDrKHJAj+D6U7O4Li+Qji/VfgZF/a5BufLE2tKn2BNnbduAUepDMqkWkR3neexpuoHscjiLpaRfjt4fbhamcnNRxLW1G5G8PU725gsLpGW6q1ZvYKd9ZyWi6TcarqdVw5kaRhySVji9Xd7tQlHFO7hvGVWsu6ckgjOZSsi8eUeuboT5UvYGgW+X0IHa+o4FQGu9XHKxbWnJTovSUPIfHdCktW4vOtTM11CJqYLrKEKGfNouSPI8G0PE5kvU/1Kwju+PyUyjQh8rd9LMOEUxD6XSBWn6RNofdRUuDbupOm/owLHtRUC6NbEH/YIaPljHUIpxhq5XfUhjJq1FdXPLP8Ha6r/dwfkch3CC/0h++cX1hTRfnJN5dWg+Uxl0zAueawpaZRzUPQFrKltr1mnprCEuhviZ2TS5141dTj5y3LRl3RZF4PKhq0zQ653r1hT3XayhWIZzbnk8dgedNVNVdgLi4CbL664TilKdYO69mJu8UwiSQ/H+BmuxX7EJe4+OuhhuzpC2RIXZGERfHy5rlUoV3soE0Pgan0+rHKoDhWUsSPi77v5sg6XE481tV6HlT7p5wWcHzesKbHCmorEwQCOSm2R5JhwiS6uSR92i63JxVc+xxpxcJ3K6zvWlLeJUp2H+xp2wgbXhUcLa6ozw5raTCOsKUeOIh21uwm7nhuEcb+IZH1/EiOofDciyUSuQJeWcrPuTLEGzjq+npGJlVt542adn0WJ7ip3GQ6KMCHxpiJ3fX9x8f1174twobWQMeLmbkC2DcZhjIoy1/lbdocywt83rzN8PeeFa0JGprhOGq1S06+nQgZLFHHdiaa4Tj3DMbr+5S4Pva68q8nw+ECVKx/WJNAtwySkUwzBViZrDjh59E/W1ED4m8Ol/ttqv3OQ9eBQLqdhEk7RbSkr4FD7PVOycO1DoqszDf/mhj4L46uC2mtzkR04gYY1l7S3r5qqYwu1jdrHv/llLG6hNFKsKeOKNWG4WBM1fwi4+PRAzi87/A3K6Rhr6jDTJD0FbQ3n/i7i5tszfgadFX+E3QRwnZLzzkEX85TACdeecnEaYE2ZfprD+dBpvrZQS9GaOi5qrCn1XFb62r0XcBmVHzVVD7CmTsHWInG1DV81de4fUfup1j3SW63Ba52KxzOsqec9b2rqhDU1MLamviYR1lR/HHLzUMWaqvzEgmoyC8IEVyhZn96SKdSdNCKLh4U15Y1Ry51XLawh0cLXIwgJwK5f4TqVn3CdkopUhm1rNSHz8Zm76wKRUyjQy4aLJReJupOBAXsb16k4crGmNLm8w+bQR6Y9iIY/f0lM5MkNa0oehJpOrh0ZPWej5fBvXhNDwZqyxFEeBsYQPfyVbFVwnvWa+G4rbubg3HajFtYllNtR8g/WlCT+zTYMTvhvWlNhidon31ymZBGfn65uaHcOtpsZ1oygYU0tIFnCvveckeTKf2i/7Cgsy2RYTV/a7zSPUPsVM/yby9V9i5+xJ2o/a4J+Kts3fuq8w5qKp7iuLCfaFfaT5lgE0eYlfbOSVljTUsQtuFI76GNUVlBrJdZU2Wq0X1YTOAo8fo7UaeM/zlUGh/0aynnA42c4W9QanC6+VyarELWf1pMLqCdD1Jo9DWuq42JNXVoG1tTCxJqi2m9fKLhOKS1cp7yR0IP9qj/j4rOJ2q9s3VH7bdBPLbITrlN1CuinYIJ+abtHJqxE04S9o+A6FQJqv/POjOCyJ1hTZMm/tN+u0nFd4XLUfrsr70GRPLGmXLnCmhLrIVxFBbXfdYQ1laTov8rTEl/vecGLejH7y08tFuinSOrd4KRjTS7S6kP71YIRIANOuE7Ne6vhq6Y2A+NA5s+eBuZEy4nX9FjYOqV3ihXHaurATYfgrHfrMCDy7h+sqQ4n/s04MydqotIZsH9+ZU397BmmzeksQlWvpiRpl6qpx6f0CRtht+TmLQSxfpxpC9gM0Q8vnuPwoPceiQPnuY3abx2i9gs114IN+oIwXjSZQDw0t+jx9Xm5GA1xnRHaBwUO5iMoF+UT/cZiFGFNdS5xubDu+Bm6aeYKLsIEtV+/H+E6004O+BnazLmFu5w2Hh/Qj23lj4yiVUYZFFgN4cJtatQqNQ1rDv1UknfKXL9KZg5Hk+DzDbZak2mgn8rcGLXfdM1F+iXi0E8ZBfop2ZFBh0Um4josY02FjTa7hljjW6fJKLoy1pTvpahtt05YzlUZn6/IUXtd50VAGj8j6d6qOcXVJ7iOBVJk6o4jLeDaMqdccraxphazuwdbHdfx+THCdfVY8EM4yNmYS5YrfD27J+qAI79GrXvbVrwenu86bOaHMa6rAkn0+M7dYCONsCa5Fq57zz2uY4fE8bmF1ONkvU+Uj5oqSNzMlB0JjCoVaypfdXOy3h5fNRUseUEm5RZa4BrBP19TvPg3Y4Fc7zepqZ+dUdz3SxGKnY7aq2tvNL3Xdx9Q9dRlOb/aZqQXS3kOl/UU/6YCh+uAISK3tyd3GS6UE2q3sB/hZyyrp2SuNLlUHaDX2cyzeZhEAdZERlKsqc4ePX3brlzd394vcOnf4zBxQ/QPqgkpZJsqCpP7rKr0dHM/QKGpcy4ehXquQywpcFyesIbsAP3c45Cuoeh2gcSTB9YoN0gIXI+yFyYXC7XS/oF+q5RuqM3uGa576xNqvQrWuC7tZayp6YzrQSVqJvqv893V5/kNX795mJXJuo+f+V1XTKE8jKbhnLiobUeVaEEWQBjGsoXPB4GL2qx79rkkkEpkgpyHcDgaWHMmVKZONskCDnaO61yw4HO904kmqAUP+PuiM65zw9ayBddVNi7nkwRfz0I/LKC8F6iVrV2jVSeVBrur7XJx3WoyFT+8wjUNp2VyWvCohetoBFne8cs5LwSSbl+rNhixvy79dSjUJKkfBIad6mOdWmx9BdSHtwqDZjqY1ZRyddcEQnsU/YM11RH/Lvfr/zfVfovLTUBtNorQH3G+pCNfHlCMt8swGeqHSPezeg5XO8a/KQqjSh/IiQ2HwWEZxrwaSXoLFxq4jgBr8sQjR5WZW8Ll1pqH82I8zfW5VMlYc2esKTNGjk8crYbMROU0Lyz0DycZ/cR2KmNNLdparp8Phz1kuoLr3Lrcpnq2xsdXWYQ1dOQ5XLdWPGqzowxkUbfxM3wfAoGqeHokGS1Jql/nMq5j9gDXEdPBmkr9Wx9KfWCWC38Rgm6PSxEu4zHqwLsKrl4aQwHOEM/CxD+iltzY0RI28MR1exxVEl6PbMLpWYYkEQ+aqXe6MILcW+I6MZpgTT3LKIDj9B6G8zCuNH3J5/h+tQe4bgcZn+pjG8Zw2KTInJaETLlusaYuHW0cLqYtfD38rvl5yZ6XSbfpRbRlUYN8OHW5RbvFobZNhxfI70/0uwGKXf3aM3Edm2o+rtMR1pQXo5YbtWKsqS3+gUkdbQlofTnj/Kk7S1lNOVm4KmFn4zqliIkEZtNZ/6drqiv+Xe43+E1q6qevUyXWVC2vonIxJA9RP9v5HfZzYUnmxkEE/bYVE/QyEWoXJSG5vtrnFhyP9ZIs9BTXmUskoRYRjuiH8jtqt+tC2sB20J2TmBtjTYyUgwx74Y6emn/iZy6/3s9w8puc7alqvL6MDkuoFAP9yMVCrgtX2MG5uGFNzm5T1GKeKEN+1D0uvsr4GVyukhSOPvG4ebzHz3gVuSrW7NEj884OtZLXl9ZwHuzw+cYufgblkdP0n4a4LtVl6epJRxAhSzWs6kcKpj48O104p+GMxEkH/ZB2hAXkVRcZ4/r4+maqiK/vPAxJnJ41rJlFokMRB34ZG0HI6238eEN1veL3Hwn6K/OO71e1G2BNLvfon049zYXaVvH33S68qS87nAS71ga1ndlDrXoq0wTysMJ1XVdQq+bDlEB+W7qoNYMS9HLg1XDgBaxJzqhy3T7jOpbfez5JWt5G1POe2wKLSGviN9MqpN31VVC2UlaCukRtdyJjBayBvQq9PO+KhN/wA1ZTXqjM4B+sKaH3dxmF9JvU1M9ep3qx0IXrVonCeDNS7nrlaDeovPuSxP2RiTW11GJAOTcNF509embLRT9Rtq8LLn6cUP8f+vIINuYxKhPdxJoaD+UN7Kw8Qc/fx5rwDi76B8tArrcGmqzL1eHcnAkVk+S8qe56fyEvcF3cox+x7SrV1Sv6sdI6zUmi9vRId/foP6oW75Vzz8TPYJuPUtiPJK9cbNpYo10BFKz5/oRbRIMQtVJdreCg26jN/AnW6LCNanV70XFdsiecqztzR4CduTNJvL6Apo/qZQf2lTHl5hMJP/OQ1QvIdjtkjD+NeN0xUWtdg3ZQxo8N1kx95tG/xbwfxuOC3PVBtwI4c7iOLR7HUtJPFcRNTU+ROb0o0tcL14FdmSFzygGv6S5PBlBdBJeb7yQu1aPoEMNRHiKDzhJqX15CrVubHTdcSCZer7DMkEFmjTUpeVGqyylq3Uo5A4fMU3m9O05bYPScdejf87giJ3Oqgs2tcJ3qNuvQLOrJrKaC/nXEk6Aj9WGoEqyxf7imxN7fjFNxw7/c1Of5Vf8daoofel04BlFE5rz6OOj9BK5QjrUFN1+eElc/jaUZ5Ct/SmLZRW21ULGm6qC/KOcrEfV/5Wmo7y8J1uQzRe0myG4B1V7FmpIXWBNr59yGQjqj/p/H+JnMNvUJdvV9xsU9ka9123MXsCM7rCl5xye6vMm3cFnI+PjnuIP+x9y3YWtoWFO7DT5/USdL1J43r4yLFa4bwS1R4DSyJ2X81Bv/Ucor2PgLv1x0c6zReeGJcO7rWEPPUWjqkjwQoADO4P4Pd+/WtKiybWv/IC8EBZVL0SQVBaRzUPIORDkkCAIi+uu/TlWNNdfFil0Xe9S3xh41I8aMN1ABzae31pI8hO5EVal2eotQO/TMA1fENq8MPubH7ON74TnA+/OkmKIO5i4PLe4p1F0rGnR+4qCXq4SOEr+zIa0CV4hemSdTYOYFMqlHBr4mMqUc1CM0R9/3otLE661LYwnP483kzFkJjK4u4gXaasaEyBCxBhzXBeZPPzCReZfrNNkELepo5vOg2PuMLhvUZR49APOf9h2oUSioU5fFTXBma2TKE1Gn1GGVcNeNLj7hy+caEOQbgXi9k0n8qZegFQoyRR4X/Q8ytVj8ro9C/euBryj93wxR/Md5P0VPZpDkE08I7tNPTGU77aEL7xFnk3tt0o/HLlBVBL2MiBmLtgwzet25EQ/03fgMEnM/ep8avZtXYB2dfJUUCrVmPBDlEvOLT6bwWscOZ9+EYF6T4idm/s2Fhwag1wlsMQQOO4+z80z0qUDFAhJpwDZWD9Sk2y6ZQCrrthdNBvR28jONoPgatsdaERl972MV84578qI3x/wRXswY+ori+fgFvdf+ggzVdqQTduREo5MiwRpSKnseOMdBpSshEKHXjbMXdids86/NwKCdUp+w8oH5pgxQl17k4HqB0WF+WiUpAS7PQAgmklDT/T49QWagT4vqkKCXZcUZWueAur3wNKCvg3wAvjOwZs13eL3evFpAsWSoQwVBbTdLdkYmB8bDz4Df32mFutzVC0OIEhBQhzOpgboWMG9mnubT0zHdwGvKwWNKse1oFmM+OgwCMjWxpJRMhsMWdj1LPGf9fABx/WwNJ12I+U/v9zmoCziK2Y043vuh/UGmlovfDP4XNn/PsN9/HFOnJJjB8/r0BFYKjk+fb/EFPVtFXnCjyJS2is+Qa7ovsHs38tOnOyjTDo87T9SZxyZGfy912GYySWM0DtQE2ueTeSwlM6CHwZhAvl46XmgJRKZ929VQT1cXL1CSoqadzDCvnSeeF8wcbDPDclyxa94zzDseMrXYkAl0649Nok7HNriY+6hrxw3mp+VBVOm+ldFbKiNTRTV6pWocP7fOMMN/bqgTm/t+DpnKUZfeB2TqOUOvl0WLvRe5RaLQmR8IyPARa4a6R28aunEAzWGGNSYK/Zo+ZgqB9jGgl1QFLlLXG8dKLXaoFd2UF1RpVAuStkLmaOYNtAs7H7LXDXWu9TCfXZaqDs+z7gnRSsOacvy0MqTWwSTsY+H32ZxNH5md4/fl1KjTmiGhLvtrg4dP8FR63BpPKA4b/H7RPQBdN6Di+T9AAjHLa5q9CwWO7uvGneU9SMny9lGBqpfEg3Hc70+mDHsZC66/egw/dWozrhZo88VO/YNMrRa/6/fbzrdLYf3jP9K/yfu9tysRks3B48H8npk0vYgdFNyKvFCc1zo9H7GNJAfH5yF3x7wyZ8iU1Ecem7+wzW2PKmZqVRzHmO6xTVzK7g7988BI5GIaomslUCBbfDFT1wZ6oxCGGqpNgkzdx+dRlY1Mtb2PeUS4i0C7k59D5U+YF/FbqdPpp1LgufROQlDY6O0GqoVQ2QUytU/Ri62GYQ0vOT+RYPgQnT6uo475GXqz49MH9E7vOSQzY8+ZdCKY51atCIUxRabkxpbpd95+oZtsfMw3Frb5/iSeoQ4/Ho9erVZQFslbaPWDI4SxiMysvmPffjgF1MWZkFL9KpqQ2G+XsObldbTTCw/vD710sE0wn71qbQ9Vr+LnCWvUOVJcJWjOgiGEzZ4Anea1hzXJZyRIONaAww1rEH99DS/arvJxPOS6htRvvPF5l2/SeNzXuHQ7WwjOXV78YmqcV+colz1qqLPY/GTKhvphEj9+rYFe3jH+He2Gnzq1EVG3HOI//iRTyuJ3Y5PIL6DwP/9T0/9/VqfSfSVA9j4iUyeSaXSTQ4teL4hItA6YTtde6mN+2aOX8XL0Vt9lSiE1h4gE5VGr6fWUbqF6Rfj+3sM2kevdDZp1jUyFR6rTXJUUeCxtEKIMsM4f13oF/c68kMANMZOT1A8ATQzmkaQf67qq5MBpwcZntGeNxqK9gryyT0I0SznQ4mgyaGbZSWBMxDaK7nMKafe2hAhbiE61TgmhHxQQ2JYiU/dFi7p0WO29sL9sFdpuiAhPcbcngUATmU4W9gcq7YM142qijn74cIbHzfG88N1iPmT6sIGEmJgHrQbzkzhHnUgmS9SJ+MxTailgQJ3WzriHpVfj36oLr1uFNaa9FRptGnMHzSZHHb466A2dAvPrg/YGMi5jXrpotQtFfQuEqK+xphStoUB/2xuEnRxXpru4qiCdaOP3G/p4f0t7Cu3dtnl0en5TKh/NJRgrdvNcdRLEJBdKFax4nngu289Nop6LKZD5IyZuU1068nqb425BViw4wvbyB5maC79bHFLQ/sv5yf/jdJX/V5l6Gu8vNLDH37yTVNSR2mygG1ahwPhBR6b0zsM8bGLGDlbcpJNcp1AflqEQ7Vys43k+bOH5feD7FzV6k9sdYsgoqlZAz6VG2e66wjq8wjY+eZGBbh/+A541v5AofRcpDbl/gbQxXIF9lljXO2fIkLltILDvkqqY+asllGJ14uF+4pm0vqcB8OaBf78p6p52lybwehuWEB5PnkazfR1CtwcQwslWM6neSyKka4a6dFhuZXosDawhJdkJUXpci7SU2wGy2xa9mmOMeYgoPhSTj0dY99Bi+m0Yei1TczwmS6SmUhCvIb8zWwjFVIhp1Y9jl2LF4dHtSwqavpgDRW5gPpQevkqvrUbh9dQ9ErxlZHIq8hmkn9jw2Ez3dGpfxr74dxjw6PwuTEoOCX5f1uWIurjNRdodhAd0I+PsvBM1WobtBBrhaHN2D78xzcd+PKO7IlPbToqJ+c5UML5iQuzP46KRxIl/MeXol0dHOE9l2LVqLIBmoK/9c0yJv1teSdD+y/rN/zf70snfvTejXiRfyF8UvZe0GQYqlfUT+L0IMbtMGGZ2zCpQYj7A41fMK+ddgZmdd8hU+UImOJM3wBE5L7KOyFQCAzLljXW3vZYqfbzsJTwCCfNHoGCbmklFCX2pjOPfpthmvaV/hmbiuZxVgaZTrM8pvBJnHLeuFAoto+sC6hfmpfBCiEkVTQ+gyuf4txqi7mHznUA5bCweVQzzxyEqGFQMsA7sdvh52sUToQsk1KXtAb1U1gZf4IvVjofnhz3QeS29IamX6NUqH71dFjKsIfTsCoE0YD7cRgUyxCuHRLBDHWr1YIrMPG0etuh/KbGUAzw7BfNb+EQv+LmngDrSoM7tYvSSrc40KM+jDntr3tHv5o2MPwyDhOMOrVQP8PWdaQVe5KRYU/z5ewlNXB15ODW3A9XvqxKqSYJMDjLHPPawFWjynU0COc8Z5aG+ADN0b8Td+fuYSB9katO5fzF1C2ECh5RdBZDteUGm3TCDfdDF/E8zNVv+Jk+Jwr+0L/3eJB9sMzX+ZrtrWtCjpj8xHwzIVJ3oGrW8woX6csaMbX5Gr5KiGtWaHfIIxuc/zURXoT3g+0P8yUz6LtQrpEcz4EFQaQpdah62ESph/hAzbFPVrSug0T1kqnr4MeVn9QxFe3V5mN6xDm86MYEOWMDD+dFX6C6vFlAuoxMJyQzP/76yC7xKC5lyRi+Zd3sF/xYtj/kbzEuLaYc6Vop4vibAzyuOqEvNBnZCqEVfkcYd/0DbSDsvDL/vji43yRt6R8C8Yl0wD5Un30Udm7g82MiaTxequYYWM5fAhkAo6PNOUBfH8YWRoRCfTrPhgOc3MS+mOy+lMTcBHsUXa8yjEWS6t0QC+fnt8ui4Qh07lERALzdBHVqYgkqtorPhKa0CEk18TaOPxTimGXUK8+Y672jK3yXUZos6HtmCQtU9WUGyVdH7rjgm1pMmL8A6HmLBNYQ9I/M2XIM6rlkG1vyhkenNn8CuSmJiK59HQXQ5ncE2S2LPKaqz/AeZmv/Pbf2/MSX+F1Gz/2nG/v+z3u/8bT/QpT7W5W+sMrryWQ1t4YZeGJvI1GmiO/BUGLa5zMe8soyxjdRzL/RYlKDOgCqr0K9WyOTrVeh00Yz9cmuKTO1U1JmFNM7581zw2OnDa2onYgHPiXtGXVqgDhQH2YeHuXC9oJprKjW7+g5d9sa6jfTKdLlbyVDx/kSiYoJ1vTixM9S3N/49uaCXNE7oLbPLOC7h6rgKpTdkLjFU8EJaiCp9fiUB26C141HeYt1XamSqKZKdF7UHu6PFuB9AY419+TxAHTpYqQPJbOaiV5xivvlMkKFWuaDOulvUodkNGS7ls+0F5coDqp6KPZRS5pAgP3gxLYiGjOxL9I7HpYDezRrnZBYdft52jvnrK6Ev6F7SkUf+eL27h36CethdhCi3C5Wu5lyGLpaOhHFrW9O1KBRQMB8Z5xbmvVfZYo3apifO4t7F/PXtJDAlE3XqB1NpdV6DqVzv3L3PMC8pZ30Cx5l+9X7qlCuaM7AqB5nyzbP4B5mSVr/bcmP2n650+d/E1G21wjxxPmEdnb9Uk84OfgXPdBESRvVao+uN6ECfY5uLym6cV5prWHfTb4gMTJGJSViv8TfeukK4S9BreXc9hGImIhPdrpDp4rWXofAx07PwKNQ0rX0OdV+dveC08xmlguhDObu5JHB3yJQT+HeomyggQZqKIp0rRILHs8K8lFyJht5UO0PKixN6tbUw0I+B+aMvVIuE8Q0z/dEvLtCM+/cFwgrreigL2IarEpm67L4DfRvSgDp52SGjbF3TTLZf0C9NzIPLghdUVc3xfkWXhNY4N59abwUe+D8viu/jvFu4KtCHmk3CwiBABSHeo8/kgEyMXvBN4hOkzEJdUVbjPN5JuoEyfePnBR7q2CIXPpDstKMXDeevjEwrFiTr+sKjw8VTaHPZo092+oPAWi8v6OPhcXigWfCYNH7eiRoLyJfiyQsmC9ekCz7IYI1ra/5k6ug5azg9bncOb/GskEDtFDDPzpU7pxWmqpWriLDWmqvwp5mSV79blmb+D+lL/7uZmtrJAGWN3ovN3oNKT15XQelryJQ6kVXq39HLFOENmVrO0Ks0zbCF5qaEJDzWyMT8g0yl0Th25yijd1FdJYQ66ZEpLvgibco36sxGxEz/GLDN8mmXQ06bs8e4gt7KvmoevPapi3W9xDZlXuMbdEUYEDZHoaHZeS1BeREsHqDi/PB2PlRz3RIinpCOGi++xOsfx5zWD1ekejP22232eL6pivkjy95faG9b9Hp1/e3olhgDpG5DhXB4vwsq9+8OsqhH76rWqCNVW2O+mY/Po66WaNLXJ1DQu42MLhky44l8BW14PwnhPuXYpsdx4g/NBR4SC73g61hbUA3yuB7GDRnYWqjjrXhzhEg4IpN2gOd/LcsjCWZH9KJpK5uQC+PzOh6gDnlHew7VAw7oFXdf9JK1lEM/SC6JUh3z3l4iMnpPf3zGLbo6tft4DuvNN/bcSy35RLQPv5hyHv5cJY6uL8FqNlcC7u2SErthwk+m7OI8G/4gU4vV75aAlv4zdf5f1Zf+1TFP5DlBb7Lq1iIVZ8MDUp0zIdLkWqVaLgNk9wfmgyjHNl3O4y3kGkWm2hsyEeneFNrnF/PQPUKmJN1kkB8p6gx/FZix1VaGbJ3aQuCamCdOfMjhZexRp9Q9vl/0ZA+qJXWE8L1DBvb2OF7vpV2EoAZ/oMPOm0PjK8hUe8S8NDmPcwDlxBKC6Qt1b92sltAaW1MIQgV16CyYZ+B2YAusuXCZ3kID8+JS2ZGgWbo1XVjeG+r1g2I+OdkFvX+kDl4rjkzVSyGmmwV6t/Y69o3XTNTpzhVWWFMe+Hn9g/s0viLD2SQ68UjHdEJ5DBT40wcvQEkEulF8ZOSroJedB5jPwu2gQnPZOZy9Uc9oPzfw/70QmUJlG+hlygwo9OOFsGmOXrF9kRkkgX3goZnnMT0uVxlkw2ccLxni583OLeq2TU+EWVNXoyvLn8E66f5ianWUJ7+8n+6WMvFUfwUHZ30ldtfMY7LV5C+sP5crdwtz1v1Bppa/XURR+peuR1F+xoxeacjUpE1qqj/jErpEY0Jwr5iKXqm2oVFmnhdqYx9A3pkb6A4lE5isaNieOm8CaUWwLlNSaHT4aAxfH2DmToaio2/9LcETdYNHMfuRJ7oMmmY5zn2Qxn7CpnbhZZ+Qqcf4TFh0WYw6ZKMX6m4i6tB9PcO6rVlemCaYP9yg9qDefCweNRdS07eIbbzm3ERvd8W89PV9H9JDMK75wrlIn271Ab6u0espMeaTdqjwfgeEgTUsSenqsm6hSNGrhYNBYrqeqCd4tqnDo3qcu5GK1yUUzRGvf8jQ60lHaQHpskbvtdlwnbLpOKa2fwAJl61nUv/VGZi/PBcTZ4nXV6wL1PFy5njB0/F8um2rHhLio7ezk22H3rA7Qq+ZZ/SKDerafCGIUBqTgxfpzpfRxE4yeMQ9Xg8zxr78QzsHnghYU1Ltq9HyLM9BvaYxcVla+eT0HSagC5e7Z6+Fs0zeoroETZqgTtWHXUxek/gL1LfRC2qf859karX6Xb+frPzXv/W/qS+9qmzM6DOOfl/I3zGVUr2EPk0ZZ0Giq3Q4mzZ09vgMtPZyhQYLzAed9GRCOA8xb6TnCjP864BM+hfMQxIXA+jJmIfejt/R5sTn0PYbzPTLI0npZqaNO4r6Z8K8uw905aBvSlzV4YHUY50W4uKKx6ULD2ApIuNkP4PinliE9Uc8P+1lF1LyQN1KF6h7l4O9gG5rml6wzt2Obm7oJdtlY3thO0ev1B6FAZLwi7qUbVGnptU4m0RFkxWoGd7vrRIaSJwU8+QFz0H3eXdCHSscL5zzQqXTOV/A8zHF68/mgkkfpiRDY3+QqeYwrrFSFhrkqxTz4mWJjHVv0YD0Ono13gsFnXurKWSN5pAIdQ7ogyUvaIXrgbOwGXVzUI6Q1oszZ4ur0NG1cRWAX98HEiRZ7tNTKaXQWb7jsQ3D+62f4zj65GCNY5Jz9ZdOfZ/IVAR7n+RNocB+er4TB75UJKY0LEDNV5HgFNVl3IW9/uDf26v3p3VKWS1/w9TiP9N8/282BPzHeb8rIFPdfoZMKfEaqCioBbxuIsM2d0Xvtz4qJ+DYUAkTtK9Cl2qxgSyQUMfcpWbSzMAM38ydcX2EGeYhvzUv8Fi80Lt9wqKmco11tRjetsceT8wTzkxM4SFuzyQiaJOoNlEcaGPD4eGUjt4nja+QntyLx8Ibvv97aUVI2ALb+/qKmT6oB2RQViwvYhHms3i7X0C55qbH3GWO5xvXHa7kHZ7vbiNTzfc9QBH1lEe72i1oHq1eUExTSthumTC6vK6ekH03qCsodz6VRM2CR+E7JLRX6EXLZi3DY5rZJDitBJ0+N4kMvFudSOje0AsrmkIgL9AbhpQgU6E4HOE5uaB3bMaxS7aLOp5ZdxCY/0Umr1bQjbqKOnSa4PWsydgXv5mhF/606GWD0PhCMzzHecn1FnX8aCTwyg7jOPjQS6kaoY4VrYS6vSk+Cl2l6QzUzThOojjtgcxd9ospl+czmXxNcwkmlSPBjoudT+SD/oXjSr9y0Oqy/nNMSYLyu36/5fw///5Nz6ek8P1Cb4YZOui1t0bjQ8rHuePIlO6g97tKBdbtS4jeSG5cma6aGjN3FjAefM+FST+UKJCaU2TSTbAN+h/1AhUrLgITF1pBJ2WFeWjtY53f7tBb5f3P9SR89D4ZMjWTNQdesYDe6B2TgdKKjXPJrYsXrWN8P4SeAM9paQqhR5ApxUwdbFM7ZGqhI1PpLcA2bnGThA/3W9PVQncx/8yRAdaN6zwt2jeUtUd5kH3ylErn6gVN+qAk3JyRqa9aPaF2G7z+8ok6IlaDCYWSIgOM4P1ggJKAp5VNWGlgfjoQW4IG5pYQBTLWmI80js1qzuPcE1fQ6KRmB+gnFGtEe0Kve55dFXhcGuDBqsL3nxPSwcOTDyS8fLYpvR10HVJhffbCZe8VlFj8gwytMdHO5rlJ44l9B74wQAgeDy+m8cIQoA0mFom0MpPpIwYRVJMjU9WkMol5SZGpg38nIGYzkegSk3/qlDv/XIBcYviAUYmoU/5n9gfXzJRE5Xf9fqv/PPL932Tqb89ThwHbWD+EmIHLZNppcFE4PHqbkfBjoU7p2nCC11JHpvbW9xdTZYBMhadZgRl+nShQVtgmg6OLOmU8/DOkqYZMYQou6N60Z5A9b9gm31/0VnSvI1NF5QvRe1yfgrpjX/11j94m3o19xcoQwrNJLyR6L8WU5mUiIHONKbBTlotUaWMHyk1okUCq0EvmV9QR3j8NIcwf24JuU8xnaeDaJLz1mD+0coVMfdbo9aLrN6Xi0u6gciJNCOafN+rSmddQ6RSv/73FvNQ3igGcDcjA0+Uy3XwlCSolPwnRxkBmzrP3HPpGxzxHzS164TFfPq+JzUMlQ93SZVFHRjOsEecUdfkd8RWU09mPMbdEo7cvaSGPJ7oQiRYyZcrmHpr3BnV7kiODqxt6VX7udY+t5+OaO35wh8Yx8Xouc49Rpau+kJRzUwjqz0f8pVM/8lTyRp26fbXVT6bsyeYskl1iyrDv5n8x9cP77T4V5qtidf6D6/tJM+V3/X6rf0gfxd+dp4agRS+ymYzj1Zy7qZ2PWg512yJTuw3qVPX2x3zxGJ+3zLFN71xfhXR1RJ16FciUJbxXkL4+qHO7tydTQ9F9KBLjIoT2DZmYUIJ5yA1OArOuyFQ6Fe+QG8xHr/QRdbpoZYDm6TmE7S+8o2yrh9Cz6jLOfS9SzEvSF17PpclDW9kO1ObgQMJrrNMuQy805USGJ2OGEOnHvKCrh4q6t3jh+QyKTO36fQ/VDgWARSoydckEvN8p1XiYEGTqfbQraBcGXr+2JiZdOsyA/KQhA9zwRDoZjDnUonPi0Sn1VDqPpBm0p7PlBa6Vy/S6VjeQFmfbizQJGevjbo+688QaMXsjA9exX7L2dPCCXvU0Oiu9BlLL1XlwtvOYVtN6Bx0BrDFmjTqkJmNfe6XqXnjScp0W7HqDZjE+H1uP6+jezP0Hni8wObM8B2sM6cRfTNWzwCTHI6xgc7Fu3M4+dCCVADIcS0T7J1P6fBj+/9GpufK7PKX815TEpfpvylOP2bqDXN07PJjT16C99SGHPIsDIZpTWaXFpbCgWTmoU13qivSQpSr0X4F5TL4gE2YsLOGpZdgmvfM4TrwCH7Ld6sLD2cqPqXwyRMh1A+v8cSMwetS7O3Rrb5xL/hzXZzAYQJoMmOFPL17TewUMGVydhdDaIlOi8/5CFr9MHjRdPlBnjcz05jB6wRnqwHHioRfrJwYP1MFNqafi8daY4PkaT0BvGHrIlLakJOibbUznNwF1YjXXOEtub6BOTB5Q9znef5JiHtKk+gjpXAYS7V6Yxx58ZGgyji+cC+j1ysHDGlEl6D2dJ9aYaF6owB9T1EVNdxVac7aHdtbh/ZRkfG6+3S8h1W6A+e2ITBYies32ctC9qPxsGXXe4g7zZu7zYKri/Xz7VQ+v+3SP35ez1WhgkxsU2zO+f7bxfEonYz58fUwvvLFsoMpDFmAbYD766f0+T3kJJ+Fw466lIlPbXpyDFdWRZ5u3i0m8bTzARoquxBat8k8yJf/Pbe+/MbVe/+eh77/K+ymrFv1/j15FaV6mVk+6DMqdFQhBoEgK7XaiBf3j6HKmkK9IX7duDc3swLwwUca+82WwhGJXo87xBRepffU9KLrZhUfPUIzp87jHTJ30JyGQeuLT6GPeIfsm2Iau2AqpMgOAbLvE/DJzUVdSp2OQLgNkil2RyWqOdbnbhSa2weN2XEfQB+DKDJnqasxnhfSWoDWJwSO2GZnaxYD573BCL6YIKX1s1z10dK4JoaN/Y2r56L2a4at5UfNcmzT3Vw8o5hfHi+YvrtHtqjhAEsRAQphhHnP2ggg9fZ5I4IrofeGBf3d70SJhtcEas3zKa8jWW/S2rYV50wy0HZR7HXV355JxPtRKhgczbCF8XZC56ijU8PqedcIm869Pp7Nxbv4r8vH8i3GO4tvuoR5CZEo95yp1NlIMz+8K3++6HtAyQx3rt0hPJKab7hdTDUXd+cHU26oXYLLdzXOfcB5Ikqdz0OriL6ZWjvkG4n9Rt0St/JPebyH8Lk+p/9J+v0kptfB4c/QqTFFqjV7UDBK5RZ2iBHVq44EFSaYiU0blDtQP9TU80hvqVOn4Gi0dbwmJ/nY4exZEpFXOPOh088KD7bxgNHLfIlRmjd5JG+cUnlv/BvlynFt+oOMz1a0OUMoLzOC3OS9o2LIA801/FgKLIlO7ExmgDddYl5+rvKP722BDt32ibs1zrOuUcMw7x4nhRdIFvdRrQC/50F4nzEQXZKo5Xl+QCAXmp2SaMxqbQQOcKhphD0hMzCPXB+QhOF74kjEPwRYO8LpUNme1iUy14VWAinBkCq9bpvOjJEBTINORFCHjAGONuUknIdx+sOZc9wqFl0nGGuGMz4DngQztLcDPu9jIpDohFSTH814I4qULtJ2NffH3wifhRUem+Jq/oDwoex6J2UahEW2vkFxzW4hWCXrTCcYmqB8l5sdlvqlpNRO/sJ2NfeNdjExdXr78kym4r2lHpj3DvGXnkec0JjJl13UP1keOuCOuZn9wzUxpKfzume/mnzE26W/PU1t1jUylT4eEH67oWmmaKfCtGPDIXFTodVLdgpc0uDxofWSqlYs1PO0L6lSz8FX6NK4LKHuGdf5Okal3p7rQ7KSLF1w9jVHpVY19DB628Y/EgX489QY8XSJT8rg22VkCGx4rC9vguvMK9EIQwLO5nXnkuCKjWzkZIJMsZIrukKnFwbQh2Tcmj6wL6lRotnPoVdvwgrfiMjrXC3tcn/DkBfibxpR/qhdUfo1ej1lf9J7wbqBZykSIyvtap2r8LqB4At5/qROV3nRFh65c2zyQIq+mLxWv/9nZlhCYJ9Qlc4petM/GfEeqb0cjTZhCH9BxnLj0Hai6kjWoT3tAnX7wcS5/K0G5JLYXHO9b9IrJmN881KFQ9bdAlxGGKf4VPCH6HFCHup3RwWu22XvRPstkuml5BM/VDq+nLQSdhtpqXENzbwjBY8gKWivmAKRcXMlPpqamIsFB294IbPtZTa6uPgNjnkTEzg87nYSi38PpjrrlaCca/0GmVsLvnvlu/hnr0P7t3q9SjAYSMj6T9N+rQlvpRYo69RrnaozeL7wVJmQGcXkIJraZXhrnqhdbZCoex32r29UC+MRBptoW84dfmS4U0+Tisf19XItrQQTITj7mka+GXui+UmN40HHecNFrv5jqPk9sgzuCTClSfYEiLM88qCTRp0PsvaFUS5ME2/fYV/5BnXrdE9Njiyln9Bp5cyj4HXWqi1CHLkRE5uLbyYu4jTq2n+4xL9579HoVQea+S8wzhR8TgQX7N+YnGhTQPlYgRPcrerNrLGMeOlTIwFnC65HS9RcSa2LxYMLx/jdk/4VauCPT+haZkpbJBDL/g17zfELd2vJx/T0+9h0+ppjPWrsa15jZ2+jtRKxJm6/wgCyAPQ/2aW7SxbsgUHHFE5g5jh90KNa4slH3JLh/HJHu3vsIGp7i9VxFQUPdQx3jcWFwlr83KZ2q8ecXU2K710lz1mXYR2os2MbpXBP5LIpwallE4F5dNNIb3esXU39YpxThN2tmitt/Rh/F365Te3/VQDajIIR8sVK13NZSyGQ94GEkoU4VxmBC9apcbBMU28TKT9dQHg1GojrQ0CuZtgwd8dA7rWw+0OeycyBfHFGnfF1DLzNfo1dyNsgUvAjQdV3H0F7DcQ+3O3rHD0em+iHCNhg80KvVqnYBPhfPyGxW+HS+Nd7wMBSTsClDpmyWniC1Rt2SYoFR6qJOdYVnkHC53CKDUzhBF6UnEu5SZO7ZeN24nrrmBXmEx03Ne0KCfPFIPiUavU8MDrXxQZ3cf9CbvcRiD8/H2iaRJ5CUchGP9YvK8gI66tKaCR9oxYPpBUPg1vRmGxNox/lc0SradvSxH3esplvwIt/x0NtO7RlUK9cmQSG7Hb2W6xKecoM6tBBzndJS3EJVFx5n2Z3o9NKiN23v/U6IrFc2UK4ZITI72CTEaKdRs247SJ+ugTXFRKY8bUCmxDkyNY8qnfiO9osp13uVBblF/gysvR0KTkQfGuGD2oO2uf9xpmRB/F0fBfmHzJ/6u5/5DqnXwMudAA+vbZRqJwUSeO53f+lU/1RMyGc712PpgG2iIfEa+suOYb5wxvk+FWbwejmuqdLuUKcIQ6aS7/6CupD4QI0N5pGuLk4eux7R++UbFkMnKT4PHwkytRw09GrtqFN730vp/ZmeoTjJZy9obWSK6uNYote4NhdEyFQyr09Qv6fI1DvzGHU6aYZ13DEIez0w89sHZKo9dOO+GeM6nh8+ruOKikhC+4zH+TGpsU0XhAdxb6t0xlsOfKON6wOMeWjWwA5qd4X5aHJDpnQpGKCrPsiUqI1zBK1xbsxhjoyHiVvQD/MU6DsR788QcmS+rbfo5U5AmFZ6GE+/ATLVnfDzNAeZZLQqoNooexKaSq7R2VvZQvbwPC/YvohGV80edfS92AlM3zgDHTrOIJ8IJyFYjv2Gi6vXwmu+xvvNQif+6f00IiBTy42kk1qXf3k/9z2ZFUS5mDPQQiPktjeuP/GDKV1qIw5oEv4kU6L4u+dT2uI///5N3q83109oxrVfg2V2VLWp5CfQHMb5T2yJefvwBRPaVe964fDCOvxyx3V7zh3qVLRFpqqFIGHe+qB3LMpx3PStw9iuPpGp5UkD6q88zB931A0WLgTzF1MJQZ1qU8xT74N5gkdZgxdIW2zDq7Q+Q1+uzl6kTpHJ2dfu4ZUKyNRawDbsEHx98YhMEpELwRbakRmUWXMUAmeG+WQQx/F6gXIiQS9yn5JbgnnxUmN+mhPUqfzLa8idnnjM52vMgwHJIbUx4wUPG/OSIww7eFR7ZIBkmNfkbv2GrH5YJDxetzWdZ2Nf9qM3UNe+eUrRZK6gVQPUxd5C5j+2uoWka4BEyQ4ZyXdrERrqojcUzsjc44S6mB0r1KHh4mp0X2gbyCXmeSG2Dcxzk3cNtebteEitT0f12z6ActKdeFB2W4XmJvqK7hschXDKN6jD3+IN2tBEgiu7gU7supjDNljG3IbVLCZhqIi/mJLFuUouUdrBWppExCnS2R9cL33c2OP/zNRM+Gf0UfztOhXsr0/ofrSphRmmmpewBLruEWBd1mv0djrqVCoC6lRkoE4JmfrL+wWTF1HG/ZEk6HYNCAHckamjEQP0xWwcW1QUJn3FHPPIORnnENbEpFpjXoFrG9SQ0EKd+ur6CXJowGPLF+YfqSl8aGbe2WPVgExpU/uFuhZiJlfivKB5gky1tMd8VRfo/SqhmkGS5NjGvmkOdNfHFpR3zRKi78Xz6TloW0jUBxGCxRuPW/aqhkcbES8U0pOiKbGdwVNrwQvzOeYldjDpOO7ixFmlIVPzb4tM9bIpsG+P54+fmO8KmSNT2nWbUuD2CrrluPdN2CHzwq7bwPN0sAVWZUSlp5chQEXP6A3pa1tQ+rJz4A9hx9mn3KpU8jQV85rhkWjqjvPDUqGG5v7YeaE2ZDUNy3eAul3h++slelN3aBt4mhne70ra+NTv/R6oW2B6XGd7jSyKeA6bxyL27M6kKfE2TACj2oXosdNSIeKkaGG9dyLP1QRMqX+Oqbn4mzw1E/4Z4yj+/nWTeruG7nNAnbBvB1ULrHGerRYhU7WuY5vwCxN6/kWdSgasw73STqHZRKhTlAsKfT4kCfq5ihl/8hn3Js0BoG3jsY9i3FtG2l2/8FCfWMfFwziHr1Gu8JgMPualcW3mHzpVVQqe33SwDauD6kPaVqhTzxh1Lh+EF6TnxOBhb3wLmn18ZHAGqFP+OI5c+iQzqM/zI4+aHepUfZAt4IuRqbXiYX7zVy00xxbzk17i8WPBK3gFCiHBnfWyluzeGTx4ifnHOGzRazkyhSLfn7xg7uLnv+qgh+oimTyAPTJTxOhFuwXF6znMtzF12XUJ7Uu1hOAyXp8dMhWy1dkWouPwVWi8IQLUx/OJRExDJuuvlEOnWahDm36j0EYx15hnNy7mJ5YrVHdXFaTvEJkypU1BdWV/wbx3wOuRVqijvUCekBXukYenSYY+wNDfQG8ZMqWpyNRx0GY/dcqZHFGnzmHxiyn72VOZTBfQgrF5h4ItNuc/uF66LM1+k6dmovpfC9H+r67x8nczRSWsiw/9iDphNHqhMTe9Q1stAi9kJupUefZN4MIKdWrdoHcZHBHz1EtnhBUuMtXylYR1/4xMKalX0/2tswFzEDIlLTWdhsXqC91bwDbljmN/rF18Hdc68zFvwej9es36xdRGE2J6MmIPckNCnfockKlwIC/g6tLgUfj9pvSsFxbU9wa9oOlgXmKWJ0KVBkceZOM+j2uOTGUrEXWDn5Cpw2nfQC6IhIfxyQXaJwmet2m2QkDl+6DVt3UKHLWTRPMW81Jb+pitrqgLQTau4VL0eP6+EkweQY26NHfePWTf0vCClZ/H1Dy1C0i/g8UjbRxPGOXj2K1mNo6pVVBX9NrGmsItrCmCN46NIqiLPLvuPNZrmUILD5lqrroroO7mMiVC8gDO3zvCLvMspV3WXiBnGb4/1bciPSwwD+a1dPSC5/Uzrkur9bA/mhGxiR78YurkijFxsmXJiHMwv6AdvkxwsqYUyc1kDWy3m9Bzxez8J3VKnv3mme9s9s/o9/vbmSIEf6N66DFTO7Guaxy6OzSVGXhsc0CdWmadid7wjDq1uKNOta8EdYrFqFO7CZFprL4lbEMJZnx9nKvAJNGGh+wgU4Jf6JQKyFS5zFA30ifRaTCrr1DeLN9j83GdID9O0au1W2RaGzxGDcP0oJtOzyTYyZpJ96HdwUPoDM4u8dimfdHC4xl6r/uej2shv0V49PLRi7aBa9IHIKOJq1uYj96eSQVjHF93s4gXlLPcpH3AH5jP1K0QTXfTQWtnVQqp66FXexPMi91zIJCrNtaA4SD49PBB71meS9OLkpkbU+uJjOVahEzt+pzRlewtoBjGeciPOR6PwmGNulLYPHTGZ8S5FXwgUxtkXM1Q1y5RkkJ2HpCZxyWT6XsRTFGXx/lb+rhPR1ehZmaLnKJ3vDop1eb8DCWL8P3DzR0oNKiz+BMdSbgvM5M2svKC3e0cefb+XalEXGF+MusvMvVDpwaqfeG4m4TkvzFl9NeQ/2mmFrPf5an5P2QPgr87T2Ufr4bkKNqYh8xq0PRbfYM6+wYk1C5MpfdpbUCeey6mXQOZym1lDekswTwVLgSZCroxh+wTA3ozwmv0+6hTdRFevNDXfJ2uBvKF+sUtIRxqZEr5+FforTt6vwUXNWqsO/RylwxIsD1jPhq45kHxeiBTN1c0qfgNOsi3iAZjW2TqUvgWPK0lMuWekMEH3YvQxdXRC9ezr04zOqBXDTm28e0NmZIMoYF+jfmJNc+tSTP3xxqU9ZaHl/m91rAkpFAubnj/zzvq8HMBBLLNCmsAuQpA99Kqg+fxPPbzWcgEvNoO2s3FIBHoLtaAlyBDuzYtHl4d1C14K+Pay/G4byNFpsTs/YG6jvF6SorvX7/WCfTXDTJlvR2RnjRkKt9cXS/ardB7rtfrEloMrjzs6k9MX4AeoDyHFme9gDo6uRkPyKLXQQisyUanahojU5KNTP3wfrs9er3jdMBrbyLKSG/Kn586BaV5lskqiRvYOOeQOyIr/+C+HvJy9psxtDPpXzrXI91LFVQ7inW6tiqmGW1xwzzyQKbyHHVKt2QDXuUHmRIXmBeUKZ/+6ve7jOvX6W41hzoRgAdCTwrqhOIJdUe9eFEwMhNm1Rcqc4pM9YE37s2J3u8VdKhT13ZkKtIx/3x1IOG43i393lIX+q78i6m+4y0Uqmh4kfBFHZCyGl+vLpCp0/j6wiYiJIKDTF3rXKesSFFXlQq9WG6h19TnpIHkrI75KUFv2HZGCc9TvEXmnb7QbOGdjDXDHscr4v3lsbmF5E3wel8aMrWySDs+30Km1tWX0c8cdbO/n45CkGauT4N6LUOqKZbHdsOW0dOUTyArVdsL1jwXafNcDVDOvxYy3+Hx4sORKXugQijtPiKd7fD1tXFHH9Az1KGPJxTw1K6UR8+Zw9ArEx/Pt8fPh4lb07lHHpCQ6UGI6NLRaBvrHexObBzPd0KduleyCMb7ExP7uyh98lTSAUxpHhI7rM4DwZ+4AWsv4LftT+ifZGo1+836frN/yHoUf7v3u9+vD/TzNjL1cCVVk3z/ht6sCQizn6hTUewbUHwHlwRT6S+muC8xEso1l+lUvc6he4xrVFY5L6hWDtjWp/KFsATjGb3f+Qc6YYt13zQF9H6WHCEjDerUj+dT+hkZ6dMO84y6wvxSzxUX2o6eSZiMe4u2wbqF9Oqi1/pWWOdrFXWK3+bI1NFFXZOhEoE7S/RCfujqdLNRTWj5G3Wj+6IuFp+kwfujhISbKTJ3CdFbJfJki3mvmKaafBXukBQGMmUxt0BvqSNTNEFdkCzBpKfXu4HSEQ0hIEtkKHvvO0jAOQosnOZAjXMgQ9/fLRJUDnrBfmlPoGv3qFPxBxlJr9573HPc8qK2yX2qFOP5bhLlQRdtBnqBBJkCxSVsckfv+Sz2HJ7sRr0QThtG97rkwQNUZKpOt+gDaFJC9zodeLgyN7+Y2ksE89Qh2atE56L4S6dOhxkjndZ9wAheTHBv+kwk9kN+wrZ/hcQtduc/yZQy/83zqZn8z9gn8W/XqfOjekDFJGxTzR0TzlREnWqfy4BE65esUnMwTUiMDXqT+oxMrSfCFCo3Q516MGSqDe0ZJBcD85DqewVtrcKCNrLHOYUqMuP35IP55oFtvJkJGk0iPYJ8gq+Nnm/tF1NJskGm8gHzS5zqLlQ8PBOs+8iUmRgtVPnCIIE4eq/FCkzIhs4QQiEhjM4jLkAtVkd8/W6r022Gx5vtG9vgJBr3JHglT3j66B4Dd4VMxT56q4p2W8K83TTW7G1wh67Z2l6kS9+U7q5sA6/etUYmsAaU1Woc14B5LnqM676aW7ye2rKOPIi+LtByH0jQ+chUOJmM4zQmhgLPm2Tj92Ohlytm6zdwaTb2UTpfn76uAnrrh0+9IByyjvb6WsGacnOEsBGQmdl5lUODJpswtfpgnlMTD+2fYZEoEbYF3R+9Arrd4eAxu96oP72fvlNDwb5PdgppI+UDVGmu3L48zz6pRH+Abflk/KdOybSuwRITzFdaM/uDTC2E+e/y1OIfMo5i9jczpRfvB9TtATN15ZeF5mfqX94PjBrroINMPVvH9ZjgIVM/nk/96EsP8psn02817l+lPsALqwlPKTPHfjnbRO8XduN+Tnfvl04F4ReZKlIV85Rso059VE2n/odZqEN3zFNlzH2qTxlm+770hdBVRp0ax5GnE9sg4WMcI8uScb+nj426UVTjHMd8JUDWKAchhC7H67U6A+r5Gpl4ucjUtzWekLbOVogeBTJ1/lQlZOS2xfvTT0yDaXsb94NCrybc85R2u2KD3jHC92sMmYpewRNeix0yNayRGXW5boBvp+g1bQ2Zmo/zgJ/Tu4mMO8jc8AwUKIvAJmzVjc/Ix774/i6YAps2+Ho/CbBmBQ31oqXhdPQeVyv0AZnDA9FEbyd1JENvZ1ASHCoHKJEqF56PHX7+bfz+oxNHHbtIBxKe/Y9K27ffwQE+4Ti6EZna2NoXdrP2yp2qpkC2b/kNJxPrn1PZZf2TKczCyNSfzVMLcf67PLX8l46jWCvjGvdqil7lOxEHLWJpDC9rGpBABabR7Ra9VLkLXBIxE73Rj3EUbdAxLzQdzFPJYCBT0xnqDHmRlE4LZIQfRdSpLhJV+jXtD+QK6hTbj/sUCi8/gqasUKemLjLV2OnY942/fsTGNSdZoznA7y9fiK6Jr1Nxi94te486FY1rc0XPDq9HvSBT7IXez8wCAV6DhEy1iavRyDANqD6e5QWTJZ5PLVaoU3G45YF+R6aOclBA/t1thDDMTqDle36D7FijrkyW35hOelWF9jWuFZ0KWAMugvCEVqUGZ7vzF6g7lfDzPpjfmLZ0TXpUCHpf+YBt/vzF45NmvYJ+8R3n2n/HcRVf0kMha3jc2eDx+Bvg92sKqEPve1bTIkpWkHsrB71mgDrE02sGHZtpqKvGBmj1MhxIvQsyqY59+TYJODTiGpkyHqlCL63WwiHpkal6tZN/MqVfUQ4dA6sd4YLyBvpaIUM/mGpSvfrJlK2F5z+4V85iNv9dnlr9Q9Z4+bvzlMMkzBePFbap4MZlbX2OYygnG8xT1zvq1FvAzF8RC72fsHRTKlMfmeIW8yKmYdVbGphnUnRk4zxXZKq2RQvyT3UhwWRcd8ge9zhonACZwlqp0ZgMV0iVl89D64w6NAd8/euxs4WIb9D79Rdwxn7Av5giJ/RuVRAbJNJtzCvHCK+nGSJD+DmOws1bAXX0g0zNx3mxk4f8F1OzOTJ1fKBOVdsK85Nx/GK+2q4LaPgWmXq2d1PzT1WMjIc2CQ88jykLQIXmfRn3hb8iU15k19Dbyth3Pv+adKq/n1Cf3CMy7m6RKV7NIZ1eTB5MEsxXX4aMNGx7EsLogUwZgf2C9FWaPHTH16s6uUJzoZoQbdebmvIkWMHrvnO8YDPOUzbeSQrVFzQexVVm0lzzHHjJM3w/NdCbCnsph+xE9XFvVpBpN+saOFARmbJ2gfrT+2mX+urBe18CydqhB3rPmec4fNaRSz1UoE9dJvxppubS7/LU6l861+Oco06lCwvr3+6cyxpqTwwFm6D3kzoZ67QmmpAfO5eEnjjWyUJcw5PMmMd6e1wD5TCujTWcUGcmJjI1PGPzp/cLfqzV/EOnCrnBPEVP2MZPWX2F1sp8zr4vZGar1Cb0FJCprciBZu/YgbqQfYENJzwuTJCJ9nQ6CqG52TIaxrL5s98vyo/jvu3DuK7Sxj/wyCVfDXVOMeARJ8jUIcXzpYC60k6srRfO1q5OJwIvIH1eNpxtoqmuZRcjBn6pTwLzVcxrytdU4dnNTWR8xlXqbYwa0m+AOglubtL7ZFVDslCRqWCJurezV3N4FV9s8+/DFq//1i4xb85PPJrMc/TKN6mD9J6ZmJ86ZFpUpAiK+6DxwE8+BXWO1RKeEkGm1gSZWh32CRREQKaKfqPT1e0K0M0M0wuVpxvTwEQda9d3XQiD88iUm7a/vN8rQp1ab8UPklRdPVuuqEkSXvxiyj6kqFNbh9Vw6KeMQyGKf3CvnIUk/S5PKf+M/af+dp2aXStsY403ronyyoafTLVagUwpEurUgum/8lTEQswbP+bOP3wFmarGPdUa+SpCeXsjE69x34v3tjB/jk0KFVP4pVMvLqNOUdfDui+lV6j0cV/CbtzDTVng51efzBZCqfaA6rdxffbYRKa4iUxhKHpCp8lHgaGj8n/2UfzIU9GBeTGdL8a9Q6+TA37+6qvS3q+Ncb0/y4uq0+jd7OoJRWUgUy5FBmbWm0NreMjUrrpr2pC/Y+gK+SQE/Q11MHuZa6j7h8mjXYBM6ZeqgueBYp5rFvj+Q3GtoTx1B4HVHjIahQS9767HNm/J4ziO0FhC2ZyQKT6OD7xegw4KiPD40Rq9Z2ZHkKpfjeNvtEnpzLsu4VWbDglTF5kmzfsOr3iieWF5+OhU33CA0k1MEskzrCnLYZWhDoY6Dx1P/cXUcVOHnv0wHgpZRvCGzba4EpjNqPbT+62zgBH77dGOpEVc/WTK1cD/k0yNs+f/z0z9W9ej0DyvAEzh6P/3XlprK6LFUG16ZKreMGzzO+0vpiZ39B7TflhD86zHPbBXRKTL7C1Cv7FsIZi32MZtKzXg2ewxT9kr1DH7JXygy7+Y+Ytx/s+PMbT5DXweLKfIzMFXkCn/hO+PM2RK2fkAzQ2ZCpiKx09vjvnlezyijmXIFJvg67P7OKb20fKYmvLqC888Onhhc96qtCuYAdy9WiRcjnsW9BGvoaPaFr1dPa7zriNTzUvfeCyaWoomm+0VatLj/Uc6ttn5jK2hEu+j7qyRKfdNKujcZtTJHHWG9MhYG3/Ra74p/u29vRk8OmQq8M+Yr8hmv4QkQZ1ilopMHV2hg26HTITCHXXUlK4h5GyqeSxxnZRa1/UCa1QNQlQKLuZDZ+yHnMsaCZ73DPNnUNlQK6JJmHLKf4wZTqGxJN2LgvUgU6bVTzDMMR9NpN1Aiov5BnN2jwRXL2c6ubXsBWQZMuLy16wgBwIPWGPq9Rw/L/4kUwv5d+P9/iHrUfztTIX3K4fuKZ3Qi7Ak1ibx6M3GvvTwe5F1ahkqMqUS1wu2DnqT22dQoZq+/8pTg415KpNGnVl72MZhaRqQ7F8XL2onyNTxxT94PLV4hO5eo1wprj/XowiLQDN/6tRzcPH9akSA5oWGdblgmKfcmabRwlzX0CyyoxCIY7/aD6aq0w2Z+rEeRUnHvVNn64MXPQ+oU42oI1NTCZnqBmRKvgo1PCsXmeqfyNR+RvB+g8/GC5fyS9akYj2O6T0gA7sema2+Nerw/Ii6Ej7z/4+7t+lSlee+vT+QDUFFpQmaRFBQloS3HvgCEgRUUPTTn0VVXfe5x3jOeHZn7/Pf52rWoLTQyi9zzpCspTLrqpVQmBn+fbpAhoLVvIL7eLsWsdJgfiNTTYbH54Q60nHMS6u+J9v9Ntjh58/x+7ppTgM3m9ok3K7w959nI4JckykPZ6/LkQ2uxhQenIIUuvwTsSu1TnC3BTIVaHvKzE44fQ0YS4ovkxw/fxWmcH3OTRIlC9Qpoke3H52aGaX8zdSXTn0zpZRK861T+8WJFeSd61ewaBBx8GL5D/Z0m86UX/TzHS3+kn0Uv/uc77p2BJT1Ar3Ko9vWJI9xzDfPCpna3HudypQtPGrD5dGSovfTiarDM3xHIjED9H71RkgglmdHfDPVvlGnqhCvxTnve5DZ2huyZI46RRZ9XaKXfoT23Z8XbGpkasKaH51KkhXmqT6iQ0FNZGolIVPWHZm6NEfUKWWJY0rp1wmvFWa3cD1HXWQL8YH8Ka1JyNS3iqOmZ+r52pKo3CJTbkiQSXWykOLVxaXs+EKdyvb7BeZFPpBpcLISeBYhMvVcLPseAZMhXB+lzSPFQKaWyeMKl9l9IyL+RCYWMKngYmJ+i4y92/cUnyNT2QV1qCvQC7pL1J0rfp88KqeYf+Tl5AGXzRyZILGrs+tiHsHzNUdmDhtk6r1zFMjgASI+Nsh0cuNHuJclkaLr9q2z9+axg/RB0OsqDl43X5i3HsbMJHHyyGRkTK7BNreRBDtSNiRtmxZs/ZRIzsC7UuIn9QNWLxd1ahpfsx+m0EUSp0BL/QeZmiu/qPEy+rfWoziLEMdY8cQxsLcfBRmpEepIeAl5nOmRzfo6y3D3Hy6Pl5PPkaWBokNx45GIxVr60an7QjgiKVUJ/f482kCmvQMeLfo+7l86lY375z3+FnXqaXpHKIIGmXquCvjxflLfc1oo3GbxNnO+81SizJGpZDSvoT4EmKc2FMdU4EdbqGIDdWGVkow5O+MNFRusSZQVe5Vln/rH+0XR6queeb9u94gXUmJ56L0uu0cOVylckOittg09TYwEvaqFujK75cCkG0Gmlkv0WtkzV9hyX12hiOkG5xAPmeJTq4RsoK552AyREStNZSiX/f7D2QWZKuZzBUS63fHwUSFTgxO5Q5VZyES4RR2djZ0Qv78pkZLu9o6YlBMF82QK+P2YyLQ2sA5wO56QqfEnU9njIu3Q69WWCKFfq7cc4wyXXDekcDXTu2+mrCkgU+sCmfrKU+tLkohvpr7WKNaFFUpwuCNTX95Pr+DP65Sq/Or51PJfuo8CrUQOdabhGHitbjK5r+UDXJRNyBPLrm3mmn3dpH2ATKkKMrVjsg7trY1EeOh16KT0Z+MzyxFRqyBTydjbQNv9h6mJJn3g+qrR+3kUdcppG5yH1xMPdVHI8K1T14OHTIXoylg9tR24SJ0nRXLZM5VVmIcm/ZlDKXOBlUXRr72bqAttIzL22FVvuMU4VuI0Xvzo1CV2kKnl/KMynaL3e75fC5FQrfdqZyuHdkV1KYqPp5q6BHXqukZdCX0L33+X8yEUWolMrQNk6tyIAnUx2Yj4PkCG7t2hhKfZotecvnKdMf8lwfNsIzPxGr3h3TMUuLj+jsRjsjwycyL6fRgjSyS3KzJvPicBpJ83EXFw2EdsF4kJXPkLeNylS2CmJB2geCtERAkGDhaqzhZEEFo8aXd4fe+hN3w4MTKlZMjUE9MWWE+OTNneqiG7pfmCTXL4h6mDsFtYJvAPU1XgXWE1HIWS4+3pH+yTOJOUX51JJH9Hr5zfvu6X+FUO5SjYkXDqKxHRZ5in8jgLeTSulR+mbsEY81T+zr96nvXPb/B/GCcler+1Z0lQ3HcOjzc1j9jUyzbQ+OOAh7uRJH/vS0/TwVbEZMDRi0H9U98vgTnq1IzWNtw/JXpHe4I6ZayQqS/v971GET5IhV7uhGNav6KO0CnqVAGGzZMsIAU7RPwNQp+gTqkhMrV59T3SKt7vaR0gU89lWkNp3RYiHK0xT4kNMlUVS12K03F7pPKgiuHu9Gf+8DZspjydAYh13uc1gkwdhVNA/Ww3PKqvyNB1g7rV5uaaJPyMurPX5hJUHUVvtxzj+9MUmWqot0MdfC4j9mbaHb20iUyNNsiULWsBtClDZlINmWqmZALV2AAS6yv8fLsEGW/LIeHhETqFXYsKv/+jZfEwHeQ2C2MH56TaM0Riz7uGxRaKzn95v3Vct2A2cSL24UdWv72ffaIh/myOfrzfl045dEz/YK+cmTz91RoF/d9tEv9H6/v9bp0anNILPC/tVorVZeWRLEOd+qrxEu1U9H7DjO4wQzeuSJaPfg/rK1tAJU8jKYJtv5bevj5w2zwcHvXr38zaNWsowr4/7THlMjtfrR+mErqWKENQcZ4tE/R+u5h67L0EG4rhApnappLNdEdx8P27f9Yo9omo4ObqyFTmovf5DHumWtrXTUIJYe+wX6tfd6YU5/OLwoLLP3kqLBpk6qwjUxf/teDh+oMMHCsJdWpj6iIkg4FH6+kjhssF55RY7dft7BKZyg0Xmdqfcpm9+7pKWSY2/fM4fL1fzq8gvCUybLyR4eWkP3N4qiwRbyz0lnHMe0aarZSMjE/EMvtwg5tyRu+2fOH9ORvLh0pvCY+T+u3h9WoMN3OJTLUHZAYOTgzVcYvX0yvIzHtoNqSTHTJ1T5Y28zLrCNXqbPBksc2QqaddwlZW0MvxvKyJNVKeQIWX8P2HYPrl7vGBjnGNuuSw65EoXBFgVJdQ2heJ9wd7j85G01888x3/JfUofjtT84JcoBV3ZEqTRyqZCwV1ajgOeSgKBRhbyTsQxhSZOsbI1NHtFvDcJJGUtDnmKfk1QZ2yPw7Oo0eC82523MC1mAYiqm59refi8IHasFCnCoLebzeD03e99Gg18jz2JJ4Nl1WA3vFx7+uspgUyRWtk6jPr1ygS1KnH4IB5ZrDDedypjju4DENkarGWatZyCZnyPqYU7oq98v18qljOtySZ+LnKYPeqoDnIyNRTQiYwiiFT9kYX0TXbmvT8ITHk0qSvXfZG7zZ1HwO40GfPwBaZMicHAc/BZNOfRcHX5+qkQO97RYaTC+qOi+RAQZCp8KOgjkmFMwHxNvH7vLSY/zTtdYfU2FoiYsc35k+Y+HAdOYREc4JMNWY4hutl5GCkXCAzoxTvpwwoIfG07To2pRP8frK+LpRD8Hrq8gPcJQmZkqSsZnRgXmFrLiIBe2lVk9Pi2AKL/IS7d3HVyXOr3oBUeijcmzuKvpn68n6uZ9I/ydR4+ovnU2P57+jn+/vr+9kigxvrz/CVo6L71qnqughFfNMij03uNWbkBSBTxgkz92miLKAs3Bjn6RsyFazTT58HUKdm/T5x3fDW6MVaZGoW8b7vRPiBRyXj+4s5er8Xjc5Qzqae+O47j6pgQbu7o05FDTJ1aIod3Hy973Mh90xRZKKln40I56TPO1O8XkWmLZIy4jULPcxT2exsilCNFgqzbzYyNel7BLxdZOo9myOT7mpB8G76NYKa55jfXNSp4KMq9DggEYg22EqYIPs9to2lQjqaYX459bWsF22Yw31bbUhSjN4qexBkKvOOyPDeQp361AfMc66Hvx9JmLekR18X92VtpWgJyNSnqm7IYIk64xl4f+rl5YEYPpd9j+4LsBGzUKfcodMz7mIeexkRtPfhUgrVZdax01Cy4B58ME+WB7xOl5MEfYVpkGg/yAr28uvyh6l4gTr1bPUHGJMoETDvnz/tE7j/eD9jyX6YWtL6zzM1mf4iT43lf+k+CsaNDOol2fL4Gng6maXZAURuhSLZZ7XHyKCvQanOXRE1a2SqnhULSNePmCSnEVGYZ6MOpUvL6fcH9jo17uuNzyeBFJlLgkytHh9ozfiffRS7lXyGKwZkKRQ3ZGqdRpinfP5Pnpq8qPPNVBRuME8pklVBRucbEb2GOE83aeRAfh0iU19953k2f0PhG6aIZwv0Vh1VfvJUyI7o/drZoYJUk5EpqcIxv44wPwov03n0FmpN16s0Qp1y+5owbGmySVAhU94HGdn1ZwQXBTJYvtoNCXe9LtnHVEBZ5qZI7jNkxNtP3lAqyBQyuURv2RljaAIHddk/oK4+yskN8sEKr0PxllkbvTiI12kpRZL/RkVR0hE8t0nfL/iAf3881kJo9DcyNTf1hh1nqYW6LyFTitPvbUoEesOxtpLizbVDphT5CvbdQKaEVhb/pVOQup76rVNfTP2XTm3n6O2h2Bd/Mk8p01/soR3/W+tRjKtXCs1YxfyxfZMjgYOaQP1oQymeaVH03c83G9euiPe7vsb/E3Xq+amRKe2DOhVLFeaJ7dAhodOfESxTcw13WQ6ksHJRpzazf9b9wlWA3o9qUQp1eERmfE6P30w1776ntVuiTj0iZPh7H0WxRKZux6qEq0Y3/TNWzDv1THcwvzi2lGwa0bD5o+rgAjjGw/K+lxmsG6vXTdSpdI06ZYweFVx3Z10Kb1dkKor6ukXNQu9rcjYejTjqVL1IMO8lZU4ZG1RzaEdbi8Svvm7sUdNQp+YUvV8RoE6tiCP6vU+miIISmRpbTgftYG2RMB5cMF811QhKY4Kft5piPuInUaNuhRaPL95CZlIjuZCl1yXOAbO3zWTaMwUFMvXq+02NrUkA+bteiiRO0dt9SGhBU8FGSu4aMufN8H5bd7hCr9x1GUuK4vqTpw7vVUGSkd3AdrWJf9YoGtbdQNsPQw4X5+oR++Dl30w5spD/JFPT2S+e+Y7Hf8lZj+VvZqrsz3I/TN5netQJsjgcE2j5NJSikWFGbPPsHLhXd+TFGrvo7XzM01W0iHmYUaIy54Ler3ak/qx4v+duuZZNaGbrADP6XOqYqF+f77MecemhTn31dKtlv+/pdvaOzO8aGwQz0PtsjpLNwrKv3bxaI1MPgkw1fU2WmzRA77d54hgd5R1AFa63JM4I6dhhcujPpj9NntxD1IH9VLWg8sk/TF2nqFOPiOsSDkXMO9tK5JCPfR1fL+bo/axHiF50tOWR6Nfas7E0h+Z5Q10gfT3DOnxc4HnL1+i9HGRGW+Hra31n8njkIVPAXh3mzQkyde77cFgjPoI0dlD3txucA9qM36BZnvF6ru47NnnPXdTJ+ZLHHxuZYkolw7WNHZ48+2fKtJ77UK02eL3J9IKZUFmQszt+fvXmUnY4GCh4hxqZUq0sY91RL2AXfCICn2N5JPRiNqAnTiw51VtWSBeYd9go85A7Wn8i5z6MLkByPfzj636z2S/qJo0nf8caxW/XKcO3zpDVgS2F9tFViVMV6MBfq4hEs70SsQNOs/C4PVwpXvQ1So61soTL5xnz5LEWKgteqFM5zvk8LsP+7IUBJqCvD0l8GSFT6kb7QHYlOG/f+v5OceKlcFM0ZMYe0q/zSjhmrgPUqdOnr3M01fs1iBMydwuRqe2I9LW59H+Y+urp1u4nW5IYEu/YWko7HPNLk0f2Dpn6OpN47XqmtGmuMDZCpq6Br4tkOcE89dmgI8uVUCeRZR4i+oicEO76FL0i3PD6OhdzeCg9U9RGpt7aBJkyb2sp6fq18MELvWPuf0wSKvOLzPxh9YL0FqCOGFtkrtSdEea/AN/v1WL+0fsvMFs9kKkPwd/nwthDSsdLEm2XyFTrz2W4P0Y4Jx13/Vr/0cG8NX8veei/UYfcAdnA0+PofY8FMnc/8wDa7rzi0f2gH1n3sgvQ3CqUvplaesoDFg4kZH/MPJmUW7uCtfcJyTdT8oxegO6akLi0pX+wR/ZsPvvVut/k79hH8duZ4nV6Qj+/wnzSeG5H+FRBppwXMtWpkccypgLchycXGeifYX7OsIQmO8Yiri7I1Gunvb/XKBIa9d5P7nvNnEdhXxcImVrAXIIy7vPFfMFNNvWOGVztc//86SxnTF7YP97ve91PGKhTxW6E3nAAyJSROiUUz3DD4+S67Ov3IVP1OkEd2IOQGflYHRRWh7rhj1AHlLR/htxoyBSZI1PWGPPY5ebpImwa1ClLJejlCNUxD9pJR8ML6lQ981CnFRV1Zt5pc8x3DMdw2bo1u42kDO7P11qgt0NdQsd0QUZPhhQufWTkcQ2RqeC4EYmTvxU2WSMjdV9fJlLHyMAXUw9FRab2o0XHdp4EkM20hRRO473JRgNLQqY0ZIouUYd2c8Ehs/iSJNUHmdlF6Qau5/eGJy1B5tqE+9Cu4xVJghtEP0zNz8jUq10diabU9x/vp3SFTO7booYVZIHYS/HVJhqTf5jae5r3J3VKnf1q3U8h/yma+T/K1O+uRbZzJn2vMmH353Y/DXFHWQJNaEY8Xp1qjz12yNRFGnHyzdSSeQQehyCW4udDUtlHMd6QHirUqfGlr9u6V0zIbEzs4SEWHTu/DAmq5XiLXoUJk63jIkOdGSIz5p1m7CxRG9pW/mfd7ytPNcetT8LqUZgsV60rVPFnw6N3gUzZj24P+b7F/PMUyFRk8RfcpqlJktnu0jHf0+1v7xdLUl+DctSvceRvzE/WbPmzRlEFREPdoQmlqVUF8Aj6Hm2jCnUmjl8zuAX9M96FgUy1JyeFp79FX1vf9goLayODm5MjU+WXLh7nT7i6HY55b4XXXxDKUNgz9KbzGereYO7UkMoR5rPpGZk6C+HAbXhciHilLihTSiHBLRs7JFo/8ffb4cSFKtsic8Mii9g4rzZw375wTrmO8f4Da+5BOr0xKRlcdI+tgkaApt3R+80e6C7mQG9gHc1/mPrSKUO+BRJM5r5NTpGSwfp9RaZY4f3B3qNz6f881v+LqenfsY/itz+fahzjCO0xskl8eLgZuYx1ZOpkRDimuhoYrJo9PNQzRvmvPPXF1OUSxlLCFY5eKAvf8KjvOCYSG/NU1soGiNk2JOHkgEwB0yQQmyd6v12MTL1f6gWy6RiZsitaMCeX/5OnZPR+Dut2cCM3n8TaFJkaEqnfb3fHMbUK0fsle8+F+hZtpVj0e58C33lBOVdNEr1vi4YlXmfDbdfnmcsdmRpJYQVCT5ApqdcBo+2fTx0DTQrFfg10/wgDEBOBTLVj1JlmcZhBTVAXwkPmFuwmHimUFkGdqjf9869XiHPC8NY/c30jw/nAaKHNVsjU8YC6dWwnEjz2J/TS7uo/TL2qPm/1dZKENt9Bu3gseOKe33g/B8yb6We2k+LdwdXZUj2g/j5eyNwr7jw2fYo1VETuz+ofkSktRh17NC0TsW5nwN5uJEBv/FDAyEadGjTeDTaVgUzpQGVCp+YPU+5rMjIJmzQpoFwjY/64+JNMyfNfrVH8JfUofrv3W6XOAbLyZomQJJ+MJH6XwPWVRiJqTBNYcOprrpwdTmJ1hTpV2n0Pso8SS6G8LnTWAOpUuQCHhIu+r/xhUCBTyzW+2/KKTPkmzsOFJW+lRGLIzH5moncKU59ED9ur2b3vxVPO5qhT0ylerzH/f9f3S+6bwmYA5AqPyx7H+MhHpuR9x+FyOu9IFMlCYdleesFl5htSvD28G/askKlHJaHXnI6RqYU8r6BeWpifkg16p4X7EHC19qhTpmEe6Y1gnrpOlrYIRxYyIy37c7rr24aEdI1MxVF4hhQGax6uluj95iOeQiNNkKmuRqbOFw2Z0nf986vujYytCOqy3Nen0GLUPePIa7gtLxspOnh4fWILG+q2XJBwrLx1Vs+tD9Rx37t0S5FB2qYAtb5f8PAGAKyN0zVclzm+v7pD5vhVcuE5SBmP1kVnfuvUN1OTeRkR3h3vYA5YzGH9KjpiLLwaNrc8ELA3RzaZP9QUrN0AveDIpX+SqdH8V2sU879jjeK3P/N9LqwEarmxeHIo+xMA/RpFKraRFOYQ2WyZFD9MJYG8jBhz+v6z62tCwkdJ0YvspA69oIpMva4c/f0cDLjmn0D61qnPAJ3+Xe9r9IuVsFmu2Tlcuwh1qIjlH6YeD+Kg1wkJsOsEdap6rtD7CS7bbFbPCxAdoE7NXNdm75uNeYPVOx6uU9RJeKRPyJzQkKLNbF9/1/+7v/r8NhkhUwMZdepaxMhUGvcZn6YCnrWs4ZwxCAv6rK0A0vHeRh229zIzk/kUrp94LSVzbVmwc6WdoHbHa5LQ+0JmslKd4absDZJsQmTkrPf1/ip93dd4QabHnYO6fL/0z6TvyGi77vcb7mtk6t17UyYeFrRzU5eik9Khzov+/Nck3knRqN2rjKwd9IZduiDxcJ3ZrLse1vDc7ZHxywQZnT45wNNCUxvu9rrOjhcv/8lTX0zlL3QXXzoFV03GsKJ0JaCPRp1a4wRH3hlk30y5eP1PMjWe/+Ls/Fj9zxPf2f/oPorf7f1G1iSCXGCGjqyl6xGVNuj9Fk0kJSQ3TTZQ7D080yfn8fv5iVicyhRqShMejbR+n4P66CAb33CejTLUKUVWDMjez0DEzZ53rO4sGb3OZitF4Q3zkq3LOTz8BzIzHNKaRUn3cybx+/yU7WfojR4rn8d1jUw5nVHgmF9sUNfGrsmel8aDcgg7EU1uyFT00Z5QrzeGiFbbS80+i75mjP74R6fmslFhPlqhLkmnvgYM6XVKypGp4jNu6NF3fChfoSUl6hiZEJ4xhSLcIlPJaZmxUYTeWLh7U0qmb/Rui4N1gkxNVlI8XyIj87bvuR24a57Y+0XN5En/DLwYoA8mCjLKV30/qam2wfxj7Tt2elro5fapzuPnTVeY/+j3AF8vOxGGbn/+a/LaQaG9dSk8DXTKfC1cw530z5yNx0JlVE0duKs4DuJ14cjfTOmnCJ2stsE8ZT8a9HroKrg7GhYNSeW6hMXkjLq0rZiJc1f0j/cbrb0/2Hd+Ppn/4qzHWP07+nr8dp2ST/2G7EW8ESGXkaky8hJoxat/ppvXlNmtClCQM+chmoWIHV86hadiJjyZHwvKtrdXB7ek74GWvDFP+eURdcpcBzyOctSpVHvIcN+ZqFPJEJnarxrMM5bh87CNaPPzzNcO+v91weF7jUJ4xOdJ9kam/FITIGqp38fQ11TZEc+DKzvtpMQZCpXdjEMLzSwyeHTN3wXz+/7D7UX7R6fEG5kqVQ+ZevZr1acQmWrLo8bDSckiGp8nHKqws3isuqhzM1soIChbi3g2QK9LX+iNL5vWFHHcM3RpJkfI1cdKJOPJvmF6q9XwWH5MzIfSJWPjtO/365o2j0+s1zVyqJGJvl/UVb40rDQPJnrhDHVT0zuZVcUcmbqvdzxWGsxzqdSf7XAeuojfMeqQOeMmpOYUGXf3yNyksHaQVZSKSLe15pupRb0O+Z7eVt63TlFZj8m39zupxyvQJgz4t04prnmGxVngz34h/8Ee2XNl/qu9SdpfUjPzd+epm0owo+sEM/CXTqXNMYFsk0dSdJFrnfm26oA4UY7+f5ZH7K0BhXs4R50SCuqUU6L3K/f+DjP5SPph6qa1fQ/DY89UwGXIC31HEstAZr6YyiTN7/sCovcbKEcLCmWD3q8K0PvBoej3UTg+j1xKgem7eQ5V52KeOF2RqdRBph4z5pD4CX3v05w0cDleDR42Ut/fdqxs4dn2tZ2vTd7XH6wquLc26tKi/dCfGi+DkcajQVFE9HoM95CNoo1IPIKvv6C8wOW9WPP4eO57BpC+EXH5Mkkyb1EHB4Icoa7tVV/LetH0+wlLeK53Jk/KZhExb1YhI2AjU1cFdS+fTSp4Li2cs9I7Muh8LPx+iKKJ8ClnNVuyCc5Jk2DHo8/5ojDLxbyVaXsd5zA7RYa6ykRdfq9FFDzQS+ox78/GnCl656VTMONEL7DEGYfsd9UKvnWKahoydW+9mqiKdwVr6AbEYWJEyag/E/rFFFyf3h/sPTqfqr/KU/rfsUbx23XKjeY+PPpnmvhfcIF4T0ig6F6RFEtKpbI6MXeQZrYrxZcr6lQn2wRuhY15amRSk7Urp4OiUZGpS4s6NbsUBtTlwBfxcofeL3FfMtSTR3+WwkZv576VHC6zm0+iuPRq9Irepu/b4Yjk6krAiq23g8suQp3qTsjUamPkmCfStRSWXr835wIc0nfo8Og8llQ2s4w7VH5gkFje7TM2U+stMgxbKR4oyFSc4pguCoJjeBah9/uq7/dsFGRKM0RNr9c5eqnzfC1Cw7947LZ9TSCVr2sSTRTMj0cJdTwNdugtmxKZ27aPBHU4XpE40VF3iqeBuvde4/X9ZGEz70Pe8Ey4jXlrhAxqBupkSuyNiMFCBi+vyQryzNRIbG3hyOah84L2KeH9nmv0iu5M22Ce3KGu7ttUZlM+N+BC16ibLUHmHvfJBsTGIVIyOb2O7DNXM1jGOjK1NlGnMp5VsEjVSPpmCv+HBRhXCMheuMhUcIUTGIsj6hRby3+SqZn6i7Pz47+lHsXvzlPK4uDBbd7gPMhfS5uclsrh63yUiHfLUGWVl22hcS8ujy4fHGNBki3hfnnH0jdTK5a+4bJ6Yr65971uTh01QIymvQ65yJRVVzI0g/mORNSWbHbjzQUul65//qQWBesusMbMryNTuz0yNUs9B4r3zRdhXXrAzraFv99c0fvI/X632V524XldO5jv1shUPZjUOONGKynKd/sjmzIV8wizcYy+3v3zqdYoMf8Ijceahd5vdTsUIEz8OXQDYdL1oLKgNpfo7dq+TtH1fZhAq5ro5TwPP285SVEXT/OVFG7ne4+1rzCBW8gZfn7R15HtHhnUnyV6QRYudHbe9F646WuHte99wU7HVwl3udnw5P7BvLVOHhSqRTAkPF0CsIGfPpEhHXX1k6C3NK4afh9yqok4cV4d84rXChl+rDG/6m+ZdfeJCeKzJyI83F4eM/rdjt9M7YMSyOGhX2HpDSLJTZ5eQ8ZpV6B67f7RKftWnGDrL/qf3T/q/ebqr9Yolv//puv/WZ26xJYL5WOC/7PD4WOSG+t72QysiEe+P1FYeO5re60vLon0tJ+3T/LiZx+FSQuTdV5fC2w224mYSVI/zwPOw47ikxgc/uP9MvvU95Due+XMJ1EGl0ftk+S8pxl7Nsjg1SiRkfaI3u+y7c9A5m9kSjMLj53e4gJlsliLpHm4lOmg7DH/ufj7rk8U9hZpBddEW4lo5vW9ZWJ9B9exh0wdKmRq8hAlVFuhkegZfXT2sHmB3q1Cpvbyp6PMkgxI1Snq3Hbe13fYzcf4948mD8vr0mNDudpDsyiYFKlDZE5uSAT5WmE4xxBkpFQOB/y5YDw5HbKGWdqj70vf15/4FKhrGCyv8JDnGxLPmkvBlLeFOj8uVCm4XDEvhezVQD50tyTWJMxzto3e8L7MNJKk+atmz+OEQp28TSm+9XmsuKPDq94VQcaMFNiJZv94vxNd2f8f7zfLzOu3Tn0ztTwpJ1haTsD/NFOq+qs1iuW/9KwHyAfME5vOFAmxlub3mcTSnEYkLFJDZuEHvdn1UO6lMKj6+nKbSIe84TGOocTDzG9UH2jGQ2Tq+ESd8Rz0fo2heFJ4S8SP9/vKU3F9JZQtCzuFR5R7UuxkxZHtVtEKGlVyyHd9v9FOxgwelr4Umh/ZYyazMkBlQW9mR5iHbibmu/I+dH72+0E6v8I9cFY8nPmoIxuX9vXwPMxvX3uTLnXfw83ycIwayUXtexZcId2vkCnpvcxos3ksod7YjMcvC71YQvp+Wp2J+ampP8CUNt1CKwmKY/quy6xaGSHU4sBIEvWMFIfKx3zEKEkeMniMBeELyuvKEiE9LI4sbYWA4p6id7MqZGxxSBeQLYq5xOXPS2by5nCHiypskbTJO2NlRnBOIo+h8O5DLWPD+WQJuTEzRZQv3jUbbyWKOrsm6HWPjvnf3i8YlTbZOMcKtsE44uCcaE1CoRTfeQoGma9/e79vpq7X4g/2nVfl//PY+y+myN+xRvHb96W3G8fB/KIbUjKPl5SwtkvgGVQh5oNLhd5Naky4Pfw9j4Md6lRSZRo0/iqSouWZ6t86JQzUqURHj8Hk5LiCLPc8HmohMtWWqQS1S/u+HlWuMnnQnL77zoeRWURsLOkM2k2ETH7plJUpyMTMR51avJGpxCYpZGmx5sn8vcS/19eRzhyODJoWadjh/sJ8FhQrknTFHljb9vswIEOmtjr+vbmnlfA8uUPBx5+FzIbigEyNuNaf9Xcj+oLzDLxdTnhYZ53OggkfQfGsDR6fwo/N1lBt+v2EhMfjdXdkjnXwMV/JFF8/RAYmJ2MHuYiWmM9mL4Wl9esJT39q8WQxwXwWFehd0y5Yk9DaXiLmmi8NatbMhO83WsMcEVbwbB8Wet8Ef3/rzJEZQxoIf/l84fdzPGhQRpUhhff4fWRShXNANSRLEXmVhl7zSc9A2CSQ9gcPmWKleoWdNYmEmx7k4pspc6b7wjk4V51olB6BFJUv/eE8pY6kX61R0H9p79F2JXbQKleDJNbkg9+52/S1uU4hT/bHScMGBl2hFsxBCmGJOpXTyRAeShyJcJxjnlEL4wPX7WrHE96fj/JV9H5FrHgk8T3UkdZH5r73+738j8KqEI7wXJ7wujHFvKTYHcH8o+Prv9YofOPoQJr13q9VkCmaPlDXqu2axNdqr7LQtbdQGGKH+cknBVsGRgbZZL1CndstbJZ+7B00wRGZuu2QKeecXjGfnYc8cLNFh/N+iLq232G+itMPUFd/NnCiuwWP6n4dLbY1GRntMJ9tlh+T0eyxQu+1WogYZw2dfUaWh5+nJFKstahD3hK94/291Xl4cpwjM+x5C+KGDi8aen2vm2V6hoIG6CWnzsVmnrFRwS/0qQj0aVqwdegIyJLXhodr500ZVPNexxKVB2/bwbzFn1OIL3fMc5fJ3mYjt9Lh+pGWJEzks0zXsXwGungEYp+LlUniM+anL51yQsyr30xtnaUvOe+5p3wzZZ5l/PkP69RY+sUaxUT6S2q8/G6dyuYTG57dHMdkfw6WyLoS//T1mBVVzfaEUkidNfAwjV3MF8t0gDq2+qen29caRfVgOIbDq6syV2lW8PBSLiUmR6YYkDe0I6c/yy7y7rsHQTkquRSqR9lmmndcwm3T15hZLAXmgxpHUq72a+1j/J+z9PhAXVM1U8Q7d6Gwj+jr92ka6uI2IEcWtukJMkVmIlldFpSp3NtC82zwfnyKTKFaXiFblgPJpwK907p5/Xi/KPKXJr2OyyPEw81Q4q8G5315WkmAhhB1L3FynS0mOMYfhapJyXj1ypieExcqw0RdM8W+70WaD2E/sAbCm+9wjBOLN3DNvI2UhPu3yTRDxJC+x5jXxAzw/pfuBM7jnUJ8Zr+ObJjxM+qmbEpR4EPDkutnCOeDPZN4zl6Updr4BYcp9J+Pgcq84jMHGEoLkbyu54J+65R4o07d3yUlL1e+fjO1r+deRj5OJL51as9tqhJ+wLy8VmxfgM+9P8kUUvMLpv5LH/5H1yh+97qfns0taCOV4f+c7FXSvI8RNCXOe2HXTAq2r/QlPELqSMmu7xVzuHIVrnoWSmGbEJmRsOqgnsb9Od5DLrNNSjFPBXfO4zMgU7v89YL2E/T7vqefmvnnKO7XvrlIojU12TPGfNbU/f68ncn7c7E6ej9+8Uk8HaCOXSaPI1yT2JCiw6FfFzPsDYhdjfnslhKP2dnjAFec4Hn41i4660vtwVOmqHsjD5k6Z04Bl2gyEIE0xzxDXF5ClVuYp07zXKeBMbTAD42p5A39rUrXJUHdVR3GI49dFGZOxjOAJlGl4KbtVDprLAcEG6HXq94LYLmJOhf4kynhY3Vb4981HiAuIepOvcX76UKDQzupmRQWLxTkQZC/IahWY4lPyhfmxxzzWXpeow75xwzYxEHmAtmZkmDUnWsqJrMcTmubkqjU9YLB5CzDnjgLEu07VKgvnSKejExhjqOEbJoCDPGKCHSJnJGno+dg+BOffzNV5TIyZWTo/a7HAv4gU4r0izWKifx3nJ3/7Uxt5wcTnmREf5iKLRpARncBD5V2krHjzkM/f9Ewv4THpcki0OZw9SfoDQcP3qCuhE9I6XBLYocsGzY56yu4+U9OokMndSwcHVoog8ZGbyd9MhaMIIJy7nGeuG2hs6UtoZdM3lsSTgYSZZ+0A2Tk5Ylk0fQ6dg8TzFcyetPk+UaT2B5NEMEe81nrSjZbWgcck84F4X49dJnlsbeBzB7s+PfepOeG5KhziwEPtgZ6NdCM8mcfxbp6KxSk7RSOE1cm3ntnd7TzH2945mP8Pm7+vmG58uzgNI4UzvfntqFmTLaQn5IFT8Yj1KF9vInAveoy90NNPdJNNL9Bo/ZnGHWnk5laPSx4+G/0ivOjbrLBc3OD6HORJd9Z9Dp0DHdwd65UJDB0GhaNVk84NKOx5B3CM6Ui+3BILt2SJNcko8yKVw3wdqqTeB0OFJouAMlKr+j9hu1VJfrwKABdKzLlbYqMdKGdw058kKnbRJZ/mOp1an/lsv0HmZrKv1ijmIz+jjz125m6bwVDr5cspdD6vBVSSrUPV0sKSJgqxpFFw4cK7Urb8UifY57RZ2hEitEmJOHiTGpmTg8NVBPFFkm1Q2byzDPQC+J4/96X7uqvBxTrypIi+dHvFyRKiHnEcqWoCDGPPVtHhQchthRB1tdi7vt69DVUeQy8r/Fym0dw48ZKJKmGTNz8zIBsB6hrx32f3x59D2ntSEXIqq5mxtJeQ16eUKe+vN8rNy5wjWpV8kT59tjM6/PVbo556n3Zd9R04iscbvcnQU6tI70NCM732Y6QpAtR147H5RX28kGSgjVrIsrCyQauylHHPHZ+6wyCkoB/py/CJT6n9N2vOVz26hrzXIe6cnGkJbT8tRChk2gFG8ruBZxB+ZG8Y37O6LGeU2iHDPMaix3KiJQIiIZnSfJLcYro4vDRADHRpJhu0Ht+PDcHCIcaicusjeh6oJ+AHeKA7yfpSif3u4deL+oi4igz7/itU9Zz6nPXuWOeYiM1+WbqT+vUTP7FGgU6gP+9ifbf9HzqmTkEmtBZSNF895bJQJc9yFPqSzExwiNbjqQppK23FclAfXfMk4UCxSMNpGRtSQUbD6ob5LKGzNRdDqyC/qzHuHV5Us1QpwZeVUP+yiwea1P0jlSNfCibtYvzsiLJ7L7TZlCHe5vHudWfdwId4KYJj4R5TCl70/5ca/5iPM7ahc3cbc2gmHZbHNMmMrNOHw7cDh0lyTrWI6YN0XterqN+zcPu1/2sQwpFbKicKwVmfO1loBdUmSbC3WRf0CBnAF76qYlXOgml7uXwhLa6LKTQvKG3K0w3AadZPaWgWicqnQ/CFZQdwzE9CDOZueWohSi2bxKvgrim68cE339xNnk0zsBjpfN5wnn6HAovfZ876g5mPiTpo+N8nrUdjcr7G8KVg97UEugdxfSMk8ol6bhXxvaRkmBxA0/nM8mvL5if0knuQ/hqVOLHK1umaXFEpuwjMiW/Sp2oTMlh9XyGknO60x+m2Pvpk2+dUvBmYfeMMU8xxfuTOjWXf7VGMflLeo/+7nU/NpU0yB+1Lr6ZsgayC8XC8nlUriYRG3Z9XZ9XgDpUkH3BqqKawNUOAx5Xb+nIPkP0Us/J0iLxbOzqTNsrBuR245IknvZn54mDurDhGx6H7/6M3lhFZrUUmXuXmLfmIVcwmjNLJKbsNt9MteUA89Z+xlUWf6Q95NMX5bFMFjpLSqBwoxy95srE/LYY8zVcpweCXrXWKQOurCAFH5mKV8hU8Hyd4Hny51LQvBaU6bmUQzmdaSIR1ftIoVMU4LtNToL5PmrouUsbuGq+LsLojTpUiNwBtwjuJNikN5RD90Hg8myRUbpGXXwb1xCCRVUILuMnoZ+ndoF6qBk8kgrQmSQNPcCsp3BvkbdAFWtoQJBFLeFGfpTp3n+GsMesKnxpYqkU7xp176w3xK+tR0Rdyd+D7zSy8EQ40Ck54yQQ5aOJ5F0+jU5HB+X4o1Nf3q9cyD9MfXu/coffxla7IVMUJ0SSbL0YNoWCXvAPez9V/sUe2slfUo/it+sU6zZTiLcnjSdiuOjIYEf3kH5iT4qVzcRjznHyQr/vWf2+Cpy3a6kaw/Ns+lIyzKSIKc5cwL15raWQPxcNC2sV85TF91Jy2RKZ8d0jg1w/rUW0Hl06Znc6erVouJfCZyI1bD2u+udB3QaZvaB3/DqTWMsS5q2or8m53Ic2FN2RkIgtoWPXOltCs7zZIm5vy5rNGm0JFfWWIlk/04Z1OC7hVnc7TIZp3tc1ko5QLo5z7g31PTKtiQzq/NLv/7MvQKX1kcPpYyeS19e4pU4i+jpHkUaScoKwh2xMIfDlq+D451A4l5aG159Twd0h6tDR8wkkFU0lz2aBQoVZnSGdqCv0xivMRyKeKuBd4c2D0fGRUX4YjMH3yY1778Kq6ekwmIFXJi8SmOM70Kl2ekGUhRXxnAx1UwL9A/Hq1YrAez+APv1T301g9ZF4LT0oze6Yj1b3jS+51oEppD7THPRVGXInDwvvmyljdfbEPnnT5tv76fIZGfMVmf4xpqaSJP/i7PxE+Tv6evz2fRTbKHnDvuufMZL5pSHl0ATI3mucFUOnAnbFLxLSUbEWYdb3jz3CC3XLVH0RvwIch937hWMo0dHreBTzirSOGLTX555H2hN1am+KQ3+eyeTh8o15qPBhD1l934vwsxA1m9PqDWlMkLl332Ngvuy28DBGnCS6x2W2MsQKhLpfiGhJ9CNT5WIB980IveK57BnMxxMIagfzysx/eezz6gjkhrqVwvsTdUw7VAlk5gK9U2roCjuF4anvE69JYRTsdfq4HiRwtJFLArzzmhp3XkJZLVQpWGzw7w3biwKHoXsRvilWGX1sh2PYF8+x5Lc6UDZz7QKO5SuUgudEzmjsaQfILI+KWBMacmqtDwDkcOc8rG4dte4sh4OxKCT/ISNDfHg5YT5SKuF7RZRR6foOwfHti/DOttnQqFKWcIa6lLybfMto4vonCEeblgf4g07HLiBTU8OX9uqQqWQ6rS+w6OpQ7NtajoixjDJYRI1PXF0UHXHedQKrMMSf/UXx53RqKsmjX+Wp6V/Se/R3P5/yuvsdzicxJx5P9g0qiwJQzyaYZ1KobHa+cZzXYxza4bTpIoamT4LraeqTsHlINlspYQht7a1EnNxRR6zSo1CiYSHRY0Ya1qwPHly680qKUv1C0YvJDtR3fU9iL+MZs3LRQFMPTRJd6UJlumvaIBaGK6JuhDo2WQgdyv1Zk6JLiN6uGnsaVOO+7+Bnn+P9pGUJ/qXVebI+75r+LO7iux5FhMOmYys1jKD6nGaEV3PUHWkrJfh+N8z8vp51lO+MCKIB2XBPUaSaTgdWDgWpZ8Qny/5sutE24Lfaifi5UwB9mG4L8cOSJK8uUIcGq4bBIZuD8LxiiToU8hCeh+dS4OcbqrTUpxqc5CCX+LudqNSgaxsO1E2FL5K6o0oYLyA62hnxdSOo6XsaqYCSGpMgbQ2bQlMFcFTOqIOBM+noerJl4ARdxT1rj8xddnryo1Prx1X5Zmor8pC7j7EMhG3sH51yA8drSCCyCBbXjSe5rCz+pE6NRr+omzT5S+pR/Hbvt5m6FzjmRBFcTBc1Me8RuoWFxaVo6BsmU5o0gMstZSQOJprMohH/QDMMPBGdd9xk1J84mHdWOJgWKY5BVC4Cz7sOIlZGpGbFgdtwmddUirilF2xe2ju4dReQ4h3FPBauXv0+B7oi0ZtdMqbrqgVCmro8Ol94zUbBSoJTsBgQLwGtYct4PoBGr/oeadLSZty/c4gsRSOxtMbMX9Jaw/yXY966t8t+T+okgFYzpiKYvqFAnSIhNI6ik6isuggzfkrhPK0o9x6vD6Xr2+QMl7qacO9ZpjKTuxi/H5oEku+yPKLVPS8Apk4neNahLrr+vAF+KjfCb466SkVbcbhefJ2Hc/0JNGD6BuLbMJL8gzpCnYvtBzhT3+c83yIzOz8CAPx19IJHkVF/4K3Bnbc7KfAd2tAPyyvYXQsuPKNhJj3kzRH4tLiIoIknHrWC4gCGSf/xfpMT6tIXUzA2vYisMVSBdciQoS+mspcdgb0ED2dGi5p/kKnx6Fd5av6XnPX43Tq12uQx7N/OmHwzdeXH/vxRw0W8CgzKWCgsKG/RkidG4dhsvuBveA4WHo/IUOisJpxB5uwXUtyaryN7qfoCLh7m8qi59v2hXiGBKyNLHj7GjsqqXYOMEQOZO7ToHaeudIJn6RMRL266yrq6XsN1PMG8lTGpYI/xp4B4SqYk6FIH2PZhoNzMM0tEh/JDmeEFOkRaq3KP02NHyQeZE8fAFqEWLpGhcu5DYw4V4a/kvl6e+/CgcjWdhAkGD2qtl3fQ9nNN8ryqk+kE+l6kzUkWHpWdjKXKzYdQ7vYkyEpdoedgeICkfLSCJxdNZzcUZPDHCyb4O9caWk9xjskEDLh/2Gwz6t2cI0SJafNg+/pkNH/BAg6H90YKoo0cUUcTAmL9YogAg1ZH5Qy9qTu9r7h/MtwjfZTxC6zlweSe8ViaVBmmHc4Bq1gEIRv9eD/jOvSFu9ugTolrcQH7cwmJM6xkj+Rb5Qw7L/YEyMOiJsvG/L+kU5Pxr7yf+i/dR4HWbw9uu5VEIIWXmrBZ3493M+ckTvNQZ6dXqkFJNhqP5upQp7O59YLLwOVSeHt+VHYRmxEck3IoeF9hiG7Xtg43QwPUgYRk7LRy3xAHkiaS2Tb1mHKv8f1VCUiyOglg6QTn9Xq51KXoMOk8Znm2Cbk53YsYRShj58r1wGeyLPzhalhQA/gMmrVjkaTy38joIm4BllMF88/50NDJfTKD2/aN3jARnyMjVsrhkvsTESzP+P7DMQdIU6bzKFi8arocfjjszNlUgnP+6qj6cny4n7y34OtOs9ln668hosIm3uyldXR/CFxwZuO7FDh0F9Gc4PzgltuF8GWxywhPyAZa8kCG5dexpmdl18KuKxbCe6wc1DF5nkBoPBeCm8W+oFnozoBqH5W7p92TklX+eYE5jHTioZQU9Ey2JljqZCjcInMKKi6SDUHgAQksnhd0PDomPzrFb1eZHDM5BctMcSZTR7JN0lFzhvU8RO/XzGlB1mc9APupImN+R/U/yJQy/tXeJPW/DiX+m7zfLSxxzIx5J/w+tJJypGwg9fr66JU5VtneXV1hP4Qp8cqBXVAtPjzh5u4wchveR2EOT04Qr0wcQ9Uex5ApFxqke+GIKJxLERPtMIHDpZ5hxp88bWqIZgPPunKk0BpJJrs2jglXkasSn+jo7UqnMaDs+J5Huxu+fqsOl3AytI4E/qw9UukpTSAtxEZK3quFzJztKYYgXI2Et9vOanpzKwXaYYE6Fvd7fs2jtodqQcbcsxOw2VQK7e8eBHF9fNl0cBsuYJXcZLJP5k+ZuFfhgDg8ntw36VmmywPFfGN2Bs4Z6bAjj0tuQmAkNQ9Mvi3o7T6UwRq3A+KcFltK1EXIoFhqkvC3+kOmr/f+DdYt+Qj3rNsNCd/lFDQnl6W9v3wBNbrBEKj/aCSYhJuC8JDh++0+Uw5L0DxKKjUDO7i++P7zaSgB/slhNWCm4L6mN9SadgmYwchHJqtrRxJanMG8HQNpH64oEHUanUC7bTyy745yTexKjmAb1sgU84n6B5majn+Vp7R/ac3M42OG3kldtSLYiEVGdgPUiesZhShZbscy+wR3C3Vm+RG85JZJ98N+34S+RR2zpU/H6jRgcOT8Izz/bOm0eoYDKLIlsja4C48hIBS92wO91IzaMo1CBd8/9xwcPAmnDJOTCmcjG4tgfz5jpt9lDMrZAKSQ2txj0mXaoU6MH8SfTlSc0R1tDHk+3fCoUxc1e34GBjjP/C18y4gLWn7ECLK9bJHYjF1g048GUI87WfK7LVBGIsmA53CCeSq7nTNi5r4Ea7rqyL6kgyPRPbGGZrFAHWr9p0nlBwg4kIKgrqwGEdEXgwGES0QvuB7Qa6aOewKyeU24I4oH5pnzbAjgbZ7C287vMr2tRgx2MLwSSPZxRqrrcA36zb5xd1taCnlPRy7s5GUunFqJTKLM1zaQgzQSTrTeysTGeQRMY1kIJ4CYksPrOgS7OC8xH54dj14u9j9MZSH7YcroDoHkvgvPJLO3fYLFGp0x7GyKTj1uAjDklyf27CT/SZ2ajX+1lq7/JXuTfrdOXS1/Antpdxf8414yAsI2+jUAlySHa9AwZfD+QCKPG+Eb5rqj4fjxgLs1dEXi7dyG7eZ+C166aKTguVhndNcQFS5Nt5N67waMntGbxZn6lIKPZR1plsqImaM6JA4p19kjKq8QKy5m/mGM+aM1gcLT2wDmoalks0jdH8H3DyV6IQuZta25BM/jYEOi8fOSMdbWd0jqfYuZv66PdJc6HxDT+UYk6+nSZHsq7eB2mUk8uHUvhS3tyRIamWGeMoxTQa7LWwXamjfoEO8NEPeZLgEjZkU8/7E90rSO1nh/Guats4ajXTmyDk7uOEddvT2U/8Xdm3UrqmxRmD/IB0FF5RFkBYJ0sSDo3kBUMFBRUdFfX2Huc+veGlWj8uVk1RnnLXdiQxPfmnOG0ZBMmbrobl4fTg9qqcK8SIXXpf5Vilfrq0qSVM1QO9kFi17FLAd4v8+4tueNFClkHkMvk0HEumkh0XibIkxK/Y5mvJJYhCevgskNpriqjhWPFk/Lhmz1viFQSRWMvAIdjpc2R1t+CaaOa6FTD1XoEqmylAv1i70fptaSKXTKucUtXBqSYkDimFHTY39u3/m5tJz9Zh3a2eofMtfjb//NtwyfWJHLhbGFFlZQGd4auduFUjHQaWsmzVtkbPI6S8lV7cQ/dO2GXb+KIL8YRmdG4S5HJrkXlu5vNiEWzJYiD5GAl/sn2OZhPymwvN+vnDFW2sSzYxO7vSWOz7mhmM3YobibajcpHuu9TTgKrh9ph5D5N2abk+TtYKayRnz+9Cq8XQ5v7G1vI5Xjwzs3l2bnIHtonZTu3EtOTkX2xO72dCCL9wYxvd7y8HwuhI7ND6/BHHOhgZG61aRi9fRakPTdDp1VfGWhslgizJ7lHAuecp5en5VMDm8+YCVspWjDmRvD+7FpMVxmNU/oequTptyp6LzOTx6mgeNBY09bzM+LE0uy11XUgM9lgSv2okCv+SmGM9+46I+LLVDVubSg3ntEErwjKZSk7zjyxmboGdO3FB6rZQ3HbPlA50JiFsEjITCS5t/UehRe1U53trjbwsttmnMC0Us2O1i1+H9hKumH7Q9T2M7E5//KUyRbiL//sPdTZ7/ro1j9Q8ZR/N39fpo6OiG10pb9eL+H3RNs9DBkGU/XlSltkzVmK2gY63eWR5LJd63iwzLkhdEfa/NKTwSj8HUEtjOnHal27hzbxgmgcByJmJvqbSIGhkgKk96WSf9uCV7bLmD51jBEHrq/55hW1omzRrn1pJnXK2w2SyrlROG6eUN84d5lJU+Ll+KRwocn9sp2w3JjeHum7W6FTn0SLrFDZ3Ykf9Ib9sF7wzN1eKsmLGYOtlPrJbGx9+pMch1LWPqOxgse3GtY+CuGa686iwQ4cnKgcSQa+dU/SMmWCq9Z97MMUR/JLORE5J3L9ZRhZax3kMr1ghA39F/oYH+TQvldVIB5kGJ0HhqW7AJxvmFsXTHQ7rYULUXagpk8PNDazL99BjMzh+vyILzcOg8k/PalC6+nGgir5yBF2vomQ3O8d+g+XcojdmEylGczRfd0fPBoee7bH53aiDQM0ZufOiB6vUdjFacs3Ekt+clTv5iixoXUsDvlfzH1h3VKlma/G+9n/EuZmt2Ft9pquWDGeAudMl9CJ9p1hVJxuaQiz2zlE0ZIC878T0LIdsTP+Fg/v78vGcfKvC1yUbd3+VZiGMUxkReg4MXd+VJ2OR9VU5/HF9z79oGx/TJrSdV5Bt6LhS+Vz97oTbrfcEyCY83jut7EpLBaHR8H9bu/bW+oZmYIH5itd6GUeJ91TSzZ7fG2020p080VMe+GaPJhudtzwTq0pOklcX4JbiAvxo1shl5mi/wXPKQk3R4q0zmMbxh7I43lfbdA6AWYCEnHJZpc5i1Mk/0Ow0VX8Pjqb3viWUzH4vp8MjpazWWwDN/FNK1yzsh9Q8jkMm+QjEcXFl13igzdfWzhDp6V8LprKyeFq4njxc3k0foIOlRPdNHqR8JlJiOpheG2ldHfKJ74/EckQ/t6KWhOyYtT3yhjSPy7UJzFxoewmUkEamNO0XX0TgpFxMcfppw+i6UfppKeVD86FU1DkZeUuV6hGamM07EZ1/DuB3FzIkt4wdPA/yRT8ux3fRTwDxlH8bfv6yHSLW7DfA9pqTYxPO/2Ch84Q54/zqlnKhd9hfQ7z5eRkutkHBxavAYLZMXx+InN9ImAW04Yiz/FMScGvcywCW2fFRZGimnn8RqjZEg5OwWJSojRrrC2mc/LlXXszLouKKJrC2afG1snKpM1vPhHCnldHBUzMkWdj9BzGFvv2EDW1eWKtUNsltusVszik8poDlrM0zZtOqIn1hGbprd58bl996MqYI23I94ZSxcamjB3asz7uwblXu0U6IWUISx4w+k66gYQyuhjfDUZxLRd2mS+cQp0luzKkZZXG266N8bIf8csWVPFJrqbxOLs5i0LjWXuASfhHPd3PxU3RD575HCGLXqpDjwaROWAyWY2wc1YMBLtwMjh0tOH+H7dEeoJnwrKKR3QW6hPHlnjuQKSCY3IT6nLaNVGHXzekzWu7OEkocmWKigfLxPnFwum5h+zhStTKjSmyXdNTEYIyF23xc19zCSM3yT/yVNa8/iOhrlI8h9kajL7XR/F/8jU/6/jKP5upjw5dMTdlou/8tTe6HU8pnuEvL2kxJTvrMF0J9uQxvbbI8F4e8TLoUIoMv2D3xW4O6yWU1dKRodBJtXVneBNWvpQXI6fwRwphyumszCQ4lsFItMXvfb9/O8cxLtRm+9HPcNcKUIp9k9Ch9pSGuEl9gIpO46NwdxJFw9ZagBPLBrmJAuWZ7zuiCVlZVX3ZjYYETpr14V4Z4iw/zxc9sjrly3Or1p15vLKCJ5FBJTiIKW2Wa9uOe5x9p17Uc5qODX1AolSH3iYCUSA7x8q5ivD4/F0XHakeyUzNPjpxEI2UmoI173Q7Q8gj8n1YpOlY24QDLORcD/POgjnoyvG3UscHy3lgYzMbYZmejFYVL0/NnQ6v6BxPrkQZfm7h4u9vaI32zlAD7vIhli4YSTa5CFh0187kQqzPdrDzAF82VEOp5M8xdX2yHn4rJcdBN9+PM8xRd76xdR5Jhjy5e96fs9PqwNr2y0Gpi4YWvC2gjbDWDAtMSlMEv4nmZoqv8lTyr91PYqN99CxupxjziLnHYPRwxjvqyOVyj03VVM9LIXekOOKscv21ZJ9TBs8uzoVOnCPbDOPNeG9OmKydFy9RBuMNBmvwlDxIifH3qx8QIyfYEnM3Bs6Sf3LCB/Luydlzlp4x+1UZlhJdxfY4yx7JDKYihfjE7BiXEW9ObbOdzRP+ggww1dOUtltsXfWFhSk0Gvzo6xmaE9jg6e6F9jwlLICz8SxeBnP37VpfOC7V+rrJDH1MFbI65FS3BfaGBKrSGxYLusHrh5RxcNzchF5KPLvgg5tLT5vufBINy1E/Ti0jRSeIkWHdal7GFVTnyW3zozJevbQ0BgVB47r+cWD/dIsMHscXc7CA6/IZ+MmSKJsxel2GarQpjPhxdT1hoXw/t7vJjujH442EPrzRgW5Z2e0iN9LoX0rcnhx8fr1thGvd69HwcinP6AHr1oKV+e7BwrVhffblUKnZGZ2MHJ7wdCDpvCTp34xpc8XjEeV/J2jGKkxmpNIeME/nKdmym/ylCL/Q/b1+Lv7/T5rfcDYjIS3+8XUB7ho89qvdWGfiWza/r5Fnz3mnN6rXQfQbg94WpuBlN/Jh5jR4rnEYB+Ip51q4xb053cNzXjlsXxDjdYcYDpCc8cMHpvJUBGUtiq2k9xj2TU5xuY0A1Hh6c7k6Sw2kCw1WCIflACK8/rTmae5YaP2Gcsc+aJXYBO+GnxG7pplFIbYvG8ajsbYUni0z3odlhqLseONYE65NbnpOC8NT4/ZkcevNKhJsj3biPQ94rHTCy82XX4n0YJWQjiMziq8pE2BlTVacRaMrgPRiW/j5tzshW6EWQ1GKWpGJpoxY34NObGM/IV+PlQslPm6htdJ6H70ulgsfc+OSLruFaF9sVeABWlkCGeXGInxsBh9Om8d9g49ItxPNseIrXrgcBHXA6e7FO7rqwfOd91b4rg2Cz/vtwxSH9vo3V6VRPdlOQB3huwnT9GVPmlBy0V+8jU/hUh7MxU+dbVF+EiM/Xg/45azH536095PUX4zjkKR/xlrZv7949JHXiVyD/dY7ORvkdkLtsRHVVIoRvNTb67m+zXa5e4t0YW7HSBMrB3egrvQkd13bTCYGHv0q3rOQ9yOYjib9zdecsmVssXwqUz5VDbolPIYwm6p2eSgbhfIje/xhxp55t185cL7dSuI7Z3eEREh5thebr6Ub69RbW7LZkBisafIG8pSB2+33X331jF5tlZqYr7NR4LO6fSUovjrLlezrY/Xq7pmZaKEaFKzXGLxuB+EDkpPQj73hciH7DACdpxgDiNFL9Gr7hmjO1zbYM3MNdJjseT4CDc5CZ6ejH4bl1K0FEYNZoW0Ezo2tqT0gU1LVkPMEdxtIYXbzlTgM3hz3JIRCO9YNzGhyiVEI1/qjF5HYQvZg/to8YMpUZKhDMlhVuP6urQYOodVDfv17ICbaH8T37ef63D4LHOEy8KS0OjDHnaj7RxhkmUcb58FwjzJU3SDMOaixCQ1oPQdU+utE/7j/Z41KdG2JkKXnuM2hnpURejmrtCtyRuGP8jUXPlNH4Uy+Yes8bL6m5lSe3WDTAltKTHObw9u72yBLd8GUin4aE3XCz9otUMvnvG8zIFc3C22mh5ATqeNbGpqYGFwLoWD20FVg50vXyK/TF2WdyTKTXW799HkVJHwuXrUECyZgsfu7fLieDja5mMmvBk9UJVF6oLmZH3MxPGd6rNsQMHknL+PaM6fN0an+40KIZmV+FgtCC9mwUsxzePOwc1M7nj4mc9joOvlGu8Ty5S+cyxtsxvWEwz5KuOxrPgdeS8fC8yiRmUsCPaqEa6+PSB1mwjmE7MCKZcvyIZ0wqLzuFPJyer3qC22mfj8IK3Bd7cbLJq7KcVpTlWyY3GOhqtlEJn+KYZ7b+8xfU90xg4fvSY7YdXQ2701cf2Lt7h+f7lB1w4JRCWvO/CTww798UjoVtY3OZTjrEL9Ud5YuDA7BSbrQ4pBebOAmumqhZUuatbatxiE2rwYgCJJfvoofnTqF1P2ykp4yBtQwWVy8aNT4XlJhCJu7L+YwsST/iRTC+U349KV6b90roeesinG3tj8iynScwVPtRew7DU9VaY2NU/o0slVomVUtCJZz4rvmis+z3n6Hsx1HSroztVBwvgsdKwH7Ylcal3IRZRHc70962hK5oSJPKQiwEyaffdkcyGTN8I7Jq5zxpWtzFg4PuwJ5CNrio/724fyLBmxmb7nOZIxvfDQoiJfdGs3xfo0BV6ezrQz562vo/foWxZJVS68p+aMcNcZJsuqciW8afV8YLl+U2AzZWeT9dOXMFQvSynOFg80VN67qL164Y28vlXADmRAlssD/+5q1ZJpqlN0pDaWcOecVFC1UkaXjAlL7ren0ImOULQGReSZl0R66CbdBsPrQZUoUzSF1MQKcGVeNIbduqngpFFLeM2zIWEU6zUkHmzRfNZrjq9rgzA8XoKBmXTl+J2TCP4aYvTlYs1pvw9zmBbuFa1zTjmSVijWrz4Kd2YLnVofJjUo7DtWaWEnHOkg8pLf6wVqxVtc300EKvDOhKG+NBkPJx37c/vOz+Xl/DfrJimzf+lcj1Pz4sj4ACyOzMaDHWMzPESaLxX62YxNbzaqkBxK0aZVY6ODv9tmyK3Kh6K9rDrzUL57kaeeT+HSdyIzW3PW4z0xHJ5tBqFDp+d8hvYn//DoZrs5PLvDBM9u4kjZ7R0qZnC4hegOO9GSlxdPhXo9m2CTZx7Pr75QqNq+hmh3cJKEI7RVMJ5aiAfVN3hRLA65uQRF1G2sj0ChVHQw97cr7k5vwnPtNqimFd1OWJrqmrNB7zsysKLH/EWXLO3PVW3gTFmhVnKUouOnRWgTjWOZRr0Ucq7YZCf3IHR2GXF6iyYIfjcW98M9AiTXUy/a+Ka20FYe4vjiSmw4LvgMk1ZSWNiNhe42dCl0Wq01obDvFULVcBPtk7ni4VqtEbzmXiB5mWugNmkIrH1RM6y11/Ho8rErOBaXCP3UNqVwlAvm9tqlRWvi+AzPpWAuUJUE/XgqFBp3E/F6zS7/8n6yIAw2207oaHATuqbb4vouhzhE6/t3dErhTzKlzn/X76f8Q/oo/u6+9OjmIrI7rhg7tqENn96a4L09Ch0yT6Zn3px3gqacniTqboUO2FxL8TqfiDZv2U1rTma7k2Bu1Ut0fHUG8E33jocydCB3Pp/vnmuTN/pH5w2UT24D7KklY5sPDsuTZiWbNTUAV0/y5phnQsdGn4uMh9vDgzxUDNscDm8fDc1suXBAeQeuI/l4VJoVK61I88w68Vo003vN6PZzEXnkaSS475FAYbi1Ytqb8RaLeTWS0JI9ndy9pMXtp1zwtLn3aCwP4ltJ86EsLJYis8vTu43p8L5BxLOsJ+v7bIkbSJCHR70V13dzXLTP45WUPAaR76LzoOFGPSILLy9oxQtfHVLnJgudKDSdjKSDg6vTbMy9kfq2gXgZoFUPOo/G/WCDWt9Fm29eJovub12BrcoZGqeuA1rYSgxySEUqNHVTXD9b2dDRiyAxNF0J1brzYK60CXqdFjMa+Un1o1NGpCcQqZrQqTON/2KK2h6JQcM2QmuWCsb+rE5NpPnv+v0U+D83H/1XjaNwLscxkrjVeGo0ok7u3pmMj6MudCiJT8R8jU2K5mIqnPr2YgujYmsxNlrosZIfGuENn9/xZ8rxznDVlzG0rvAmtUY3Uk4hVM0zPT1QJ8eXhIMj8thGm32wT9ffvTS7VW8e1rs5rgNPJANvtBygkfgHb/LRlcpLEhGzi+c2wtXkEDVaLt5/2dp4kic65FG1V4j5VDMkpnVgdMlnNiRKucLykAErtSsOJih7UcD1+1PU8fs2JtvZdYvbPFtA7LaeZxQLNhE68vaZiHQshrXr3NB0h68u1zObdC4Ir2d3AdBNH9swlO/xV110Kamx1OEVSwoSvQ4YnZicgGfQLe4W9fu770+Qwy+mzE01YsGpWBGAcrsSOhToQPOVIF83rATtZUokNJ44QDsIHd60hwuEx6ciPq+WKBqv2/d4r6vAcrcSeWpwpPAxWP1PnvrRqUSdiPvzlHPhsFffceovkH+YWnPhbaNjEf+lU0a8++M6NZHnv1mHVpn/n9v56v+qcemv13GPTjiMWPQxRB317eUHu9fMk7Jr2Krmh+0c9Df1UQpXT0uBVtsyPNiRKxX9dw3K1/JU4CZ53CB014U4rl4uos2fNix/JW/ZxGZyQTjNniwyj44OjxkdsL9Nvnt7rsLOVGOhIBvp+RTeybvncAPrjf22cnke3t+qGQYmCK8lzBZ9VDmBa80AD4qpQTmqnzlx/MFDfbLaMaG45xZeYfLEdB0ZrDwu9M6k9nOF2zBsAD+bsiU22YRYrhZzFuvXrWrM0Xripl+4POKLj7DA7jpCOL9akYdGU/HqBXugPdVd4QXPUIv8YkqiRjw0Hkf+JoY+uA9IZq3H8f6IWpANwUA5U54QVtNRD58ZtQXznsp9db3SYevfdXQrorEonlPBiCzupzexCAvLO3aQuDxAWy7OjN4Scb+HATy0XxVh1EwGGeobE94ORc2ix94SJIkci/50YBLduUkO76ASNeYBCaM5lRQwtyLHmsD/4/2W0x6Fb6CR9KeZmsx/10ex+C9Syr9Jpyq5GeOmOy4kLD+hqJsf6Y2tcH2smOStbH6cOREZ+tKIfDCxWjjGrsgzJ8dluS69PdOVzRiN9NHxcD7Mc3g0szNekostFbQLe/PtbBo0+9cDwq1R9LAp70/sj3dbyqs8rE1tPelxk+sP0caSJQHuXl54yhculLW9UswN+BqaNBDl2t7MZJjH6yWic1B5fHR3Knkca4JePN0CdfSJCsVL5L/dQl6xzA301twE1wEL+UEl+pnNe3Lm8zUWZqdIyb25KyL3HTrhqiwHwkz6xDCECxN1MzhC5OcnQtqGX0R+OYjj0eejgl81V3RLoTu043kP12Z2/46hdSTcy0cCtpIZyK7vO0TEG9lCKcBCOBCVBdlQy7BQ7xpaZD2W/Jv5kkETQRQhegGPPh3W0FPXF/IlnTgdYDb8MBW8AhDn/6578GGZowfr72/E5Vn5X6bKrdApK2rzH6Z+vJ/Fqhw31ek/TK2N6v8jpqaL3/VRLOX/DqT4N+mU9GyOGHxQPJ1bKLyJU8ALj9tvnrl6cW8Ou2qM3jysAee+qIubzYHiTRpcyEIztM3540Rx/VIuIg99V/EO7G2LNQ9sXjDl3Zov51qhTdd3KZp6RQ5lMOuR57nNM71rchMek7NoA644vjHLHjiFJx6OrcMLem0Gsy36Kfrn5MCjdTKr4UKdJ+7m0YKxYuNXJDxvF2iszjmPLPnkQZX4LobyTGfZ6DRU5ncgE+JJ3LgI9U4m3kyWMD2+FYjr0VI2ggPlCGVmM3R78b/gb5bo+96BoXKXPeKPtAa9i26LPPOOKsiUzRF9zhcSbZjwwpY+O6ELg2jjk77pQJGnD3S1TcfoqlQr2B6XazSO8pK5u6+3M+v1mA5pIrwgKbUefq2XvulTgHA8GYROL5YuauC2PNxvRD60XxcHA28EIFLhUIOzklIkt9RmUTtNbTjdevYXU5dNEsPWyTNcFVoCmOwk4SUz+y+dwjIl3g9TdmcIppKlyH9/jqnZ4ne/+ar/kD6Kv1un/M/ExZXeTHgY6UKnVjh74rV9urz4rElrTjpPQjDVPY9k0YBANFsfH4P+3fNZxGQzSU0HPdk5SXjtlBbMIjvis9NsyDff9fyKap6iM9ndWESunQqnh3tD/rBsKNbvt8gcnsglGgw3hqbnINgnqceze3VYxojIWzGoDwyk106K3FvmwfS8rzGZ5DMpSc+eSpJMe6N1S1JAviQi2Z9sBav8OJbY51DH5jmdrDGTpQW4tZ8NRFnmKVazYMYTPdoOxjx97dDix7VEtdO7gpwUwovWeSmFvQs1MW22FYwVa0ad11uF8ago0T7QmYSLYdaJNpvtcfP4WECbz5sAeyzElchwkugi3/aA57vQUTwvJN90hM60O2dBJ8l4BMEmPtQwXmw94Y2pIUVcFwJ0ibYb9Gc6Z/TymiHcjKWFxBsMHl1lPYfkM2O4OZ/F+RA9qf5vTD2/Y2q1zyiW8P2EAY6BmuI6ZpHIh+fv/uaBTTEIluLvk8+6P8iUsvjdb74q/Feo/k39fpJkf9Dsth9OP6NBBSW/9HhKVBcKbSHnJofqiptivhWZVzrHYOWWh08zcyA76fj9zXVi4kaWW05PSe7B7KbVyE+R9V0PPYzN8auIhA6GnRSmXd6KOs6uePMX4vhi2tgm6d4lAlfE8b07F/mhf93wMPr2cThR2JrHNeG4ieQtRLv7eQASrRlWzmjC0mmk1kRJ4IYbM4whCmqZQJF6FbLZaMninYye6X2GPVbXjczdTZjGpN9pCm6r91T60Sk+ZhnqAzGlcElFTRnPhLczyiz76gDXyZPdU6FLmgkhO7xryKJdIryYNAGqeMLVrc7fgUqxaUqR5QtvJ05lhJt0z6VoMlqocH9uDdTLeC6583zogK1EwpovTZGv5MUrh33HRSVZvgygi1Gtw3CarVG/Z8J7ulOLwNS4C53b3Q0W9rsBoT0LwTWNhkg0fcktYFox1FbH7ziJbIKQhkqKwWgZS5HjsR5GTpWgpVRCl6Kotf+HKWpe/6hOzRe/y1P/lPUo/m6dum71FKF5PyVqVLUKl8G94/mbD4qX1KKJz36PZpDmEn3IpwHyveXiddpseK5kdW86bKJ/JytxhuoykyE/i7p9OrkWFDdT6JDQJA8N9yK84W2miDpZXC7Io6U4vlu/v/tyNDGCPL8Afd03FexjesW2vm54eR6aytzIQ4UrYhcMp6fUg0IpyXf/po/EHmlFyJa5HL2CRsJ75aKNtHpHkNLv+nwvVSdm9dYGLEn+AdfQW0IqyitMun4KLC1d2fBvS4ZWUBAWGgtd5L1PI3TLSxMJ75+oI0KcQ7QDDiyaw1t4y+WDojM+SIBDth5Au21Fm653hIfGtM6hJ3ORt9blkUUdLHKoj+5KMLCZswCY8G7haPGh4++3ull48H6Y8pXLSore94MKyx0n6Aa3WuTXuaghdpkRXN/yFY+KeW1DbcwoWkuPAD5crghH3n1rViuYkqcT4difdoreXol5dK54D5rRp6g5ecRxWMl/MQXvidCp5MPqP8iUQOo3TOn/kH09/va9ckRtRL/WbzwsH7oK2xtcsV+kDsv5JbbN8UaJMdgtUh7RNhFMxAcHL229YcVuPNTmoexmqM+3jUSVy6yCVSrabDdN1ryQyMo2B3W1RksrzoBkflFAPR1OeLGatZTvdoMq6vsjwIDuTjyaXwsdYKtd8NacBaZXd5Wb9k2NULSEVIo+o1MLs42Qn6JNXow9p8uO7NvLFq2RSUU+8A1VtNHsiZF7+bBEFH3dPD0PguPdaODubB0O5HbjGuJ+OoE4AbczdsJkYXD+ANAlq2MY+QlF9ypcFLXXRkz0BRfe2PUNFq1JPcA1vIq8E6/fLPpUZwKjVAvQyD7AwpWuC+/Hwy3qodKwyIo2MtgG6AijucJdY4cxvKvFm45e9hLcytN0SPeu8HYpXYk8NddkOPiugWS12LNoWKcV9NfLCrUb0SWqG7oO1fDy0SYnQwonPhBYTuIItW0lmFqa4vn0J+H1NuJ/OTUe8JdO/fJ+VOZCp4yuE/ktfv55ppbL3/3mu/pn7Ovxt+vUpzhM0ZPyr/+/1Qr0Ne/wIVkOlLOW6OZhlDu4CR3h16tT3EHccwv50NtSWXeYmyNUnmi/djWP7H5GwB2zAs8xrlneBo1ups/TCjenQXjD+CIyt1+8OPbWWxxP+SCb3PBtDOqvV3rlSgfh637Get/avCjzEM3do3LQveyFlxmdTzosz3OOtFrcIVZny5jUoSXyg2sHEBrrYwv17VDhdhP0Uoy3g2xG17WIKRuR1j3Y0o4UEIiTezGZ/zC1sJmL1is2GGWHQeTJYEdEfkwiKYzMRuS1wLLQFpXhO+ewruC4FPnMGPyXFM2ukwqWUuai3kYGQ/tOB0gjX7RxY1JDVA6FcHXeeSQYuivgT+8oqkNpPKm6IAtxHtEzN1YKCO+8W+qc3pNDDx1edNRP+1KKLp9EBXJ1NbTi7/F+91KgGF8cNI4r4QXVeVRBWMkh6ltk7Mf7/cpTv3Tqh6l90CZIZCdiNHgTAs/Qo0j2TcSiiS/9SabU5fQ3TBn/kD6Kv1unrnh/4YrNBRPRUlfgbl/O+Agl4e3yAyhmtJIBveQd8kizhHdQossab7ezzfJZUIs2v8g5rmfkwMJscq6gnUoZHh0wpYyXumJu72SBQXLkEPV55sHm9mrwoD9Nqaweem8uoomoy1wV+SF4CW+Yw6XFw86wWbb7vG2Tx0JHvddN1Nn2TSowT02IGHUnKS1fSyEMlmip+pm4UrgKDAKzyczH3Xh0gRhEMzRfSuKgdbi8uO+kfQV+XLzRu14lxu7SsjKS43aDxmssvNWnOihwxGGMdhyHDNkobMms4YAW73QWTkP0QFMLA1eS8eShPpYVYe+YhU7wWAFGM62G8bzxcJNHB4bJUxGMxaVK1ft2xnz/2wlOu3VPp+fJHIK99dSN5mwBajOuQ6QcXy1cVs8xHTEj45EyPtVQbY0xXZ46TUJ21npI1YON5r5fsWgxaxQ4NyRC3WOCqelZ6JRxI9/1KmYxx9mWd5BN9Rg3vvcfppReCX68HyZXXv05pqbS8nfjKIx/yFyPv3tc+sTJriJPnTL2o1OPQLTpx8XfsOzEpMFM5rMFrpYhZdRf8hai2iJ4tIgNmS+LaD9zvvtKHPkOqH+cyODpVoLXlWWybFHgYC5AGdB4TBseavq6h9XocsDTqzBZvn4NrfnctzPc2KTmISSzAaIpP+Kp1Cwpt7UVMU+LTDBZSAiUKZIMV9qNcbvwa5ZcpreBtK+laMMT2xGZfh128DgedMRq1/C0GV61ac+FN3IP+VPygvncBoeYJRqt/vmLqTGBtchjjc4jYtMOuE6+a3/FyEKuvz3ShFRHMis1Hi2uVBX5KB6jXhsPFl5PbQ7K5E7Qznyd4ZhpMRj+ykL93ex4mHmiRnh8PKfTXTDl3negH+wftytduqrC/dHGr4zwJLyel4caR6y1Cmp8zuln08UQZlvThug9XtAlZBrDxZPWcHyIj9FkeyWuN3zHoOa10Kmnz4CO5Yn900exceSY/ejU9P317otxKGG9BPXH+2ldLBg7LaU/ydR3EO3/O1PwD+mj+Lt1CvJtK7zQ1QfqbFCB3Y1z4d2YLRUXk3WmYWwlDIaFD7h9Cf8+G6iBZ6WzeI57qpp6H4e4usklR2cQGdnOrAhrvyBSNr4O3c8aL8aF1ZzOJ1MC2eW+x+cgjue2olfmfkIe3/k/IvXwfhaDc6W1YDq2eBEhquZrZcloPpxA5BPGY1gZXoF4wIwn6b2syVnWLFyBazNcH0IPLnC7IQnVkqfx9ZCbuw0MaDbhkwWNfM7hdveF11PdN8ST7F4bn08mmHiHOoTv9FBDyOsX2ltGIbwq2BEsx0s6zPZjyY9jKsOnqWV0Zq+eRdOTpEJuCybWparxkDWa0GHnStC1t1uOW2Z1QN3zlE6W6ynzr4bwln4UnelAzwrzWfJAQwRPDQPV0ljEtgeEnR1M6SwPQxYRqx3g9t4rVIJkzP2zI5jDjhIkF01nUZOjDJdLhX8xNU/E/b9t+uSHKdy6rINkJH/XNjMjoG0li/w26H8x9ad1arL8zXoUCvnvEi//v86d/7t1qrLuNXo3d/2X9zt72wYb+2Pz7Dnltfksl3fcLOau8EKSyCuR/9Lw6bcWZOb6JZtPXeSdTernjL4HkbdE0qf4UEeEZe4Ua3Pk4A6Nejiw6N4lFQhaKmz2iaDrvtVj00/zBj3nUUFU3c4q2NV2j1xNLSjCpJZN1YYn+sedx8Kcfr6j17UJRtEQSOnhefOI7buAhpOL85fyWoYXv2Xov0W+SPqYoqls2RH1mfmQgunJkEFPfJFXtHSAJOnd3DC02Up4oaXGQlfSEOK9ImrAjol8drkMNkmdckrViT3i/mmvdaA98zv65Du+sR5Em0wnggmftxpQY/fS4bzY6GjfkgLC3dvSwdw6Iqnq0oS54UHonKp8WvoqjzPmnsqdbjhqNKKTVBlLbjI/2OAejhJV63nAwgmRK6D6Z0JfjTsGVxjsGPyzZWAAsSbRx1uPf5haZYQB2p8JgctIaOwPU7+83y+mrCv8h6n/6lRk1vAH89R0qv6mj2Iu/Uvnenwi8VAc2Sbsh6n8vayxaUXdL0eOVJmqAif0ZvWGRcryaMNm2KuY3WZrnq/OWmeShyeesdSnLIJGOMLkKPl4vfggZY9Qz83FgCIzr/1KCou5qLvX57bAuzwDno036JnlfsgRik8uIZ+nNgyKVuHZvq95MamH3qzX/IyEzUTLHDZHBDegCWZv1eYpzzcq2XwsHbXvvvPRzRhqaBeG0C2a+1JsNxoxJ4vt9ocp95YOHSy8XHjRtnz9xdR1+tWJvTNm3uT9/aV6Gje4qSJPityZlpPhfRvoKHiq4E8vrwpmJ9Kg+z7eIAodZsNjc1SponWizbfpvjfqvF6iecMMoo0mdPn7xKg0Pcvcmy8PMmwni4bOd/JU8rRnrxgfXCzoOE7GEHiXAwEzOD7o/FiLShE3Iks+cudDJ0avSsHiKc6vVIQXtfhN1IB6JXQzmuYUV7YlmIqGiQ6n0IuRjF4xUKsUXp1+V5L75f3CqmAq3K3cR3M2j+BP69RM/U2emv9T1qP4u5ky5yxDd5UA+/F+c3u5x0MuW1LWPhmabkIP6F5aSxI6EMqwXK1nWF6sNSs+2qE2N7m0QHCo8P/BG1q43sHBZrUByKWVjiZ/1D66I/F8cQckhq10z/Bpzg0pa3rUzWwlvIj7ZqnILwuhY7eTVWJX6GvIdt/xemWYCR29WLYUHRcr8f37z+LbTwZSwk/XnmTWeUGH9Akiz/S6yODjnYJO2Gx4slvvZSLfIEdHGT2YV5wpwp3GRzTSrXiD3t5jY5AClS7v4zF4Jyra9LbpS4R95EqRP3kSeF2dO5X7/ZJ5GImWyvshwwCdq1AQ/TjAfW0o9L1jI+Zb+MyN+bKV0Li5CUSjh+nB8iaYVPZbGdzH5iXDbbnf0/F6OQU3WXq9sWlvEyq/R+L9kAid68brO515vi3R21h4t90leNJhHC4lr5hTHZ6qOF9ptRJeUOhNDt1DDtCAZSShL5QN6E644P9hKvzOlXca9T95ypPjAFerPpSi00fK/yBTivqbsUlz+Z+x9+jfPt7vPrZi1IabwdH4ro9wH28rfE5qixXng2SbdvAqUL+d1xA9J6sKjnPnjVtam1I+qrXYfE+5jB4EkUQPR5G3vGJp4ZXaBs9l0cZN2yUmWoWbc1ps+AB4n8XY3WIDyrdzUMzhZJvoZx8moe3KMuzuywx782TycuKLvOXhV0c3ncXougwrsAYnR+8o6RDTcVGRXD1O6ct0DCbCvaZAefd7tLp+zdiYPXMS+7MU4bx8CFc1PGTjOMgp6oX0YMlEF0zlxXhB349I5b5TBoNRb0SbdKahw7GMvQrcbnyl08pdMPcZUJEXL4OP+ke6SNTbGQg3dyq82bRdSr7UP23jHfU9+itT5Bt3GbdwOjoP+vmkkhTU2WuAMjJ2VOmGKQR3q2qNVRl96NJqhQ41J6Fzwy66CF1UhZdtFxIKdYxudD5Xl+BfvKdq3DbGnE5GvfCizlzTIRKsixqhRBwzKnRKxjrC1fXOpFC+8ho+71ow1r5DHn5MUGACxMfVMw85TlQW/0Gm5upv+ijmk3/pHgSbKYTot54BNJrqA5yJu8Xe+aylIrwfVbPRl6INspkJdLxa2WB8bnfcb0OTZdYg8spTuTxx0xohUNGwZTjuZwSfabPiRSAJZj471HCdWMIbHk2IYW0dQjzvHitWVONDb7ZTbYT6ay+euTSSbaFjrwSvpmEKOjqhc4XFf817XQMe1beow8FRR/fMF1JkyhskZX3+iDbXrCDM4NXB1Fk1GJgXYMnb3smE+Qcmrk/qJU92e9mYbHsXjarvWXyrlmhcH5Es2vBI6MA+DWpjqlYurtvQAdx9lraQ2+OJforpHPz49iJQpiqg+3HOHA99o0KHnw8dcL0Er92MdaMPh1bkUz2EcD1vCcjN9E5VQ1AYqAbtYKOct3T26kW+MrdqZdRKOtDJfrTk3lLf14apPlu6zB9ECvezowLF1LhSZV7OpcBeCeZaIvKVensJBitH1ABWtP/RqV9MTdXhL6aob0MFbNIxXN2V/3i/TVl7P0xFaSb9SaYW6m/GJonI9c/oo/jb50/dZsF3N/kV/2HKPM8K7BbPNStz8yibecARdQGTROdYy7CSjRbj6ZVIpX84EFOn2hWNk0F5dN8dc3jOrdW3X0+Xsuqt9eadceHVPlUshR/JUKB+irx11hqdl9/1AsX7sylqLqOibkbQgRxtI6xfF8Lz11vo3COYRehJd9HGmrHewyl6fFA/eBOJnicFIbvjQrTZ80oHyukrh76fCwZbrnMmm75NohMT70dF6NRV7m3DNXsdjXJyk36YIt5eorPnaSm82fvpGUummLiahBsWhpFTwRkD8bmPTmHe8zlWjfX+Msf14yg+ln777s+T55POH8OC+fQ0GoxxrO5wc11SwKtwZgDh+UqH6/TD3ENDW8jHTk7fM02WPD5Tc2M47R90qbRLCLrqGRv+dlHTT3MW93sUGzX0/u1CFbaZM39UCuaO7CkLr3lRIbj44u8f73ea/EennLb7iylsFKn68X66+xIMPcUtgV2jeH95vz/MlPr/3Pb+h6nZf6dPTf5N/X7mZObgxo1WEB3jegBweIbnV7YWMaT5dKaqHDzc8K0hhe5qaMG9T0uMna1o8ykZV4RGVosbtAIWhe9QhXd6VDEkRBPe0HzV5rp5ybg296KOqs+PyPj37QabsNVY1u9esUmr5RP9u+XzKE4kIhzRJUDuM5DKNhA6d7vOfNxEEfBoVNc5nEhzQVfDNwvbc6eQAy0vdIk7DaJaFRmeanMfje1B5ZG08zwSmW6I4gH0zGNHtzNuIzpFX4MrpEniesbaSN9UssMFd3cY2MbNYuPv9qM2o+5qQaDXbiL/sFqBADaBbLDt9o0u2Jx/14fw4OyVPZ1cgznzVuB3xofYKQb51GehmQrv9oupxWj4QMBetAY7fmZ0uuhk5r/lnhi541zpWxff7/X53jZyOB/o3NsaPOKHlQpV9eT0nU4UFhyooKd8lk869b75bi+P0WCq8KLQXCOGh32swr6qhO+oT4yHecF+7RMSoTvtQ4YoC6ZUorpoJWHI6dr8k0zNJOk34yjms3/pHgT3xd0SSeamM1yccIC9MxPe68VNnt2OUWViMLORGOpKEjdjiCF4OYixFxJWzna+QvbfPgzzOvZ4OCvCHppwLeNuqY9ZjHfNM3tCX2gNM+Hfq+NH5JHFgeB9VI8gxu1LN/vltkPLWrvfueNRD1wRjHO6AChOCu3M0M8cDBrRmOliNtgQbZIDEuX9kKJ23vWkYfsjlbN0DAFuRL5QpiOCQTWZcjpabj0SVkKHDbW+S4E7E/mpG7EHmt7hDMnNXBIjoZ8nHV+F93eNx0M18tt3hgVFkd+c+XWA28wp6GSCM/A1PWiNyZ7dEYKs4RQ7VKBtUsGE5QgdeWmPylC/fdv+4eNK1DwdZZg367PwpvWb+beKVpDdopgOvJC49+hV3TgMz44uVs85d7fRQzEOx8+Wvu5U1DhSNDHIfdDQRVTPuOveBfOFnz7opHovwFcu4vW/vN8PU70rK2DbeYjevf0PU26rhP/L1HuOLtqrUcjCVGjpH2RKln7XR6H8S8dRpIpromZVOmA4fPuaNR7jw12bUCy1KDbnR81Cd96uGH1lSMB7LwyktwKkbJ4/bLJS7yU6sHF5qIfvChr5eUPRFJY8TdVgIK/n8oa+bot2OnxCGSh9jrE46XMpfRsBkvT0OqI2Th0WjuUPgt5Ya+z92IAsgUNuJsrLEl6GrzhuHwcFlNAv0K66O+D93NXkWEQH+q4PKvNm3/0G5YYo3365F49qs4wJyncf3dvuzoPAvqnGeZS1aEydhsf10dUND8Yir9B6DkFoj3pDWrtvDEZ0zenmXdSgzIycjh/rKfe8+T42MOYntPjoIEXGSej2cRqd6KveziQ/X/q2sXxWFhrpcyOFDolqGPQbp7K/fYPPOy2GaZaGdOLVH8lvkq1szEgpdOgRKtIPU5NIeMPJWBe6e/noFeylck+HiM3A1UmgG2yzFrrndnMW1IedbGhPxUUziEPpf5jSnI6JvHRhOdzqQeh0cQsZva0kGcqcOD9M0anE/yRTE+k361HM5/+Qcel/+145bWag5Rka/2EKTiK/NK+M8OyIkW3qw4Wg8dJ1Hhr1S4XpVTy9dJkAz9yX6pG1BAWu+dUR/txbIRzztEbq7xQe7y97m2AjXdAbnQKJ4jlsoRqdX7htpxMpnrcPJKTc7tGl9UYokPpWQC1nOtbhcgXZ3BB5zc1dgt4x0qUIv7v6VqPvjqKfQ8dDaWLHhFvHHR2HyhJ8y3nWxgW6Gwa7/UUKF/drTrA6uEhwe+fucLkphifxPfriqqXUKUvVkBYir0gPT2H+9LwT739IPTp3+l0b7LpB2D4/CX1/lhPJ/yTCa5UFa1DfFjsIp5YoHo26PtKPEcyYt8l3unEZDStch3dbQpEfCYyHtKHKBAcedKcDCmc3jeg3YXK3MJe9cZaEziqOIryl4z06Q98sUjp3jsLbWQuthulnUdG5P55+85Q/GEGyONNB6RUe3I+P1rh+f4sgGhc6dekFU9vB++oSZ+yHKYi/86UuJ6FTZ0H4j/cDawhZtFYl7w8yNZV+M45i/k9Zj+Lv1qkHWCs0tZMG4bzWv/Nk74j3cQNS8fYb1RzoxUBbH3Sgt/NLPJN9wpFBI7zZTb/bhHEtQeKuHQhVWVdBGx1T3EfehLPcfVTkOHCOrkp8Kfrcvuux0/UBwzJ6Q+psVEL42CoQypVIQrfLqoNivZ4gzkc6lPpW5LX3/ddch5UO4fb5qsXnTzz0V+Mzo6dHbpO2XZR0CdEC3P4s2nwUkS2uJknDw/Wmywnt6eaHKV+vb70RN1TIbba0GUvGgqnJcDzR4ftrt7+FUW4YG3bGdUFNRp/2nID53AsGbu8JC2aPsW6M08Me16ldsuju1QQafhPes1oJHRmnnmJ8QlDRzC8WQ26ECpS2c6CjnTmAX0kvD8x+HNAXkz7sh6nnzajpuD0Ib3fcjGqDCzGkE0OfgecTcT2JkxZ0eT9PuBfEgrnHIz3R+XapgLuIdpXIf7mHpC8jwGsVK/AhKJhaHRkLFxnk0HUt4qo+hEAJZQMod3uDQXgM4U8zNZN/N45i+Q+Z6/F3M5VZjkqXYT4Gt6HftYY3WYCnWwKsGOFqMO/TrYabbqtx+u2ngwWZMCz52OB5SOcycZ+CQWMkdIa+9voAECx8TKrnR0rNqdqR5s4P6Brc45HXNzok+72HWbi9S4mIZD05SMJSWmFpQeiGqxyq8HzBNF5rUL6SkUwO2mGFG1USlVi+CO/URDsLPaK3PHR6SyUn95xT6Tyfg6s2O+Ht1EEEq3G9Y6jvLEIoAfsvprqRI+r68oLoFbNBov9lSq3uM+Zrzc4z6n7WoCEaoIRx18nAnsKrjfqTLHmevVMMmmtboTI0lyhYLwXqZlHT5bycSO6HqYNx1ulEZFAudK56f1fxyJ4V/djLFw+Ob2rDyR37VFIXb+5KpdsaaSCOKzNlyoML9z1jl+8pfdNGYu5s1vfGo5hmVL5EsuQq64ewxM/vb8bBR+S79/zhGbdbK7xfHwj38L7JMhRcxR+dwvOZxWDFNaL2f3T3bs2K6uy79wfigCD7QyBBRXYJBJEzERUFd+zl06/Y9vw/8621avVJd61+n6pZNeconIpj5JfrusKdO3pKwFenfjC1OWwZY3/Y+8nCr+oo/pZ+FL+bKWg3KhbbiEf+/ljWSD5VPinVAIJ8Pr3rpdRBDS8agachSVjGXn32Fx2zHqJsGWWlTZ3PapQoMZ2ZNsw7vp7qkhRrbaJpve5Mu/zsUXQtyPKWup1kdNxfVFJ0wh1QkL8S+7n9PHPeaSsan/23j6yQ35G8uHAo9ZIjsZ1UZMxfG6ajJcIE2bHCGFvdrlW8k3eTfY/yFMv+Qaa+zfcTTL0SEnQs8iqWL3VhhwdpRZbPtKUekJsC8qLhklD+9BdfxKoMJTG/YmU4i8Cvec6EjXw+EoOhSKOozJ5ITCHGk5gL6MtUcGwzEpTejkY7zahR6dxPWNqljKl71D3hrR0npuufWqmcJRlUnOcjft/BiL5MJderj2W9etNwjNm9chXToR9MefTCOV+mRrB9g5CLOhvuLjDB740jUM9EHIF1yp9/MvWp5/7q1PIYMabEDWMKnWVCnOuZoui0AhlaFgn+yZTZVx2CorwhzvCKEElX9E/qlCL8Kk/pf0kdxe9mik9ygOd0x3zAD6aIZXikUveQ7pa7KFs+vJWCpfTMgRAPY4JUWEwkQtCqdg9PIva4Qj7x1PO6itY2y9T33YUjFHY9oA09ZLaufHoXP1sXRFd/6lAhb5/kEF6uaLs0ZMfWjh9SvIR5rfVu0lF5mB2Sr3gNJfXb7+ztcRaxPmqMaUU7m2jNQgMxV6AE5FZKtX0vr1usLziWZ/wD94TvhkrsO7DYg4Xurdv9+Fgy74gbEGx3eQHJZbckfqWwfNYMqgC7eijxwvFE6ifHQoebYp0xXQxRFZHMydCwvHuYX3mABuYpqOEJr1NiQiFFZIhxhk7LVY5BLAhVmA1dAd3Wa8nqfUIg2o1Ml6XH9YDF8DlUftex+6fT3cUAiRPwNvc2+zLFG7WI/M8OfOiNs4/HgLxR2IfaBL0o3mLVAaAKHZPzIa+FB6zVygL4MulkuFVKlywlLwKRuRYm1BolJptdSSmmC6ZD5U4IfzKle6BD7fLp/NSpe1b9SabUxa+eTxl/Sc/M383UaWomzFuFBoKoLT+1LNWGPPa6BfIttPzlahMuMO+pHPIlYXSQVQopOeLAQjt9e8tsD2ku2bCkDkhrssy+eG9FsueMFiRJoU72vpDYGFzHLG+trqRA/G25J3t/OKGtsHwQuxG1gARrk3mtAy0nlK0ilZxcT6Ep+SSFiLsv8Fs7sc/3J16Gy/mzr1gVzjQ6yrvMfgZqhBfbmnknY3fMoLvdDWTV7XZVBO3JtANvB4nH9IeGN5ITePVbg7iUU1Fw9lwBXijDREfXBfIUlXm39gG2ZIVChCJRkh2EgtMGz9c1QP5x3xdwJBVl3k/aUuxsDfJlSo1bpiPI1Qls58eDQOUAq2jDTxOKx5RdF48DCrCHTYR2roM5z5kYo6lG4M2BWywcfZbXhrwQYPo4uZgH/gR8LzjUUJviCOv3w1wF3J7p6MG87/EccOx+01Gvf677/YcpXkrCL1ORUyMfFesiIPY2IwDnGnqi4Vy4BAnFp85DQM4fZEpb/Or5lPmXnOvxu5myF9cea49Zp1+mSrJbk3vXWHQ3ffpFWAQCrEelTr0LNRxU66NKtsfRpDtqgMKuh8phI+O2Yn/DQ+mgeLscSBG9X9U2f+aOfdc0SryXvEFELBhzp3vvkl0h7Coablaf2iLgkfWqtxFZTGaNrnrfksKwJJDuRm+y10c4f8qv9cof7sMTwt6viLPlmbydHw/ffqEB40VPReQ1C+aNbLm6kxAmWxAp/lFAHV5bBDVmg7ygdx3oOs0Cz1EggS9TU3k6YJ2Bi7xMYmNUGs8xgY8QVnGxe+jIEvglHhfKTAMA2Pv70RoTe/jUDBu8YaLDNGyZDm1Y/lFfvgOXKmb3J+0hIl5I2BherzKWNGlfedF4miANmzWWOm5CQd56DKj1KsGSBdnnT3LRQXUHHcyvVxPyxp55w0DiMdZtd0bhKewmKN/5HVbfPtNFVfMz2Ja6S9aJEtEvU8+KhGxOKJj3qwXm7ayDHpKQzU4VSff0ify53hADYgLiO67+JFP64lfPp/6WfhS/m6lbNDR47t4a8l46KVHG7WxSXR9mlfv3qVvujeuMVbrSQPhMBh2+jd2FJBvGU36OmeF/1dqaeH2wBKTfTSZy7u87OZaLR5Vus31tX9Y4Ivb5cw7gVZgcxEaxRnASxShJs1ti+1hyiRvsUBULxVSgcXgfye5xFlEa217C7CTTUXG90lkeMcMSynKRk42a5WwMPR+m/TrEIZ5dfkE9a+5tuPqckYbaOKHRQjoQpnszj7lWfoGQNo0NufY04nFIpZ86la3DPVZxLgDPSYsSThjjTx9aiOID3nVfpoRImJHnhEcHtgemq6tbQGkMToMAfzAlP3SAQskpHGj14EzW4c5CmDuWGdLFOcULN+vBl6lq5f5kyk+rgw0Lromx7gxC5c+p/4RdKq4xJ9kjCJ4e84Z0FP8/TCV6mrD3ewooWIR6Ardp8o9OBYvkiSz0xGQlf/qhHxJAEOd99gUwbf2Zp1KeOMS+OeznP5unZLD4VZ76W/pR/G6mVgF/x7PCq8i/uIypdo8gaWxqoh30SbHEnNthQXyoILxthgke/PWG5AZn0NyviW87K8Mm7uGxRHhRn2VkicGZRG5xq5I92Ji24raYzfurdUXigTE3hFNNivIQVDTnktJO3nhN7I2N0GfvfoI2fB+RrfUQqrT3m8lOEN9jVWhV4AMtTKCwNgnx8CZDMS+IT7uJVj4Ws/cCBfeQ5Yvq4O2Jf8dxhQ+HV4Kyk8jj0RBe1VenhGP+ZF5WEIHXZO4Tzvc0w2LlCjSUhS6DfGX4xC0Di+Lnblci9t1tzG2ad+WPDfNe6VbyyGbfxIjU8lDAnOdjzFXXmfr3padD+4IPZHnZmhQPn3M7svCeYOFJ+spXvKGDszfY+C2QsfK6UZWh3g4Ev8lBQOGG+iV7P5fRuDNH6mluS+C8Dn2sXZQ3DYpaL6GA5gSPtQ1AkOWM4c52NmT1hFH1ZeqH90P1PgbETVGCcoMExIpWhEZUqupvnnIdi4DovgL2H2SK/Yp/xdRfskbxu5/5Xi7XCuveXqm898ssEL14JhnKm0Gz9dF0lh7lmY7JgUo9SQsLOAdzTwL85OlWi04CupQPREx3bzNmjHFC0mxlZC9IVZW8dnJp1xc2r691dc2YuY0CQjQjZKtZG5BIKyTY5x1YkjUdWP5QdsRHDn9cE7oPAUpqzXXshxa/sK6fVRpMcejAcVkzx3hdbT89Wdh/tevZxRqkwk+mxJDNyUw3I0o08yGj9LSSsU65BgXZMzdhsPrsCeyiRfVlKg9WKX67M6ChNXY29O9gQ9aXwAT4vF4TNOtXC6v7YgKhvfRl+NhRh3jkyd5/l4c+zLdN9GXK210/fW1tKSPWmhpV/NYNHd35OMZ8DjsQGpvwCS0Q21hP7ZGGTDj1L1NisQbVlylLZNc5lx+AnzafGt9QZfnqMr+RX1/9Ar4tpmtiwPKd14mFDdOiY/dbicz7xQljSg0Fn1jqLq4IQZWPFM/xybJxCP2sPtbooQkrsuRL9nPKVX+SqYX4qzyF/meb70L/b2JqneYlBmtPoV+mtp6qka2+5BGlZ2Narpr5geUlpwBPmEICDcdleWKKOMSYKSakedgim9CymW4U4xMlBsd0JusuFd32mWnrt51H0OGyoniKDZYS4skgmG9WdPvptGXbh7VNltcrRNGByRaqI8UghNze1VbRNqVtQPGBx2ukVGH/CmR4KyWOBK89rfDrfBPs9q5uMAg9AMKzX0xw/yn8WzceBvEwrDq0XbL89MP7+cf7Roena1hgeTMtUHgW3JqNcXGLJzIAGtwDpjOz+liTZRaYFeZOkonWdW5ifrGbKk+vfQEa2/OKrHyToDhEoQn3XYrxtEzfIEysdoJe99gS6xUbKJIPo4zyexhjuee6yrNXPPs8K4X4vR9G5K9s5j3tmP3/isEB6gcfL+f3PMScyQ0gxJuD82VKuNymz7pfV8DwuSJYRpS9Phl886tTznKKUOQuhe6bp6xlGlffNYofTPmfsx9jvGVMvaVyRczdg1R/WqdE8VfPp+y/pDbpd+/1uCp8gSd+kCvPWrM803PuguWdpY6S6XFOluEmrfH0YNHfe99CG0rRWyF299Cq7fXQEmRa7ae/w4QANpyxRK632JBj0Z9pMje70raWa5dsnnQJ8EnDNVqU6E0SybPRVphhZovupxfXCVtV9ILMG3J7fyI7VxsBvdtPwZbj/IbftsOYb8xjB0N4EAnkCqYT5XWR2d2W5ZPxITIm7GdXwvD1cAl6bMIqOmlbgpL+BL7eL2RGVIdAv2+x4GRM1xKS11C8MtoVNZppcOlaGW5XLE9a58BEWBtWBSq6gMcK2jKmNsfiCU+ELskmjdn7r0kgwJ0selg5m2+WTfhDCY8Cpcz7XXkUDBru0KLnyZepAFt8Ac0zY1Q7mkPlQT3voO+oAR6Pt7kKak/34fWYGlg/yQPTVUezITk1G6wed2w2usiFD12bvV7ZzDMKqiO733SUmU5tdKZTO5DU6L4zA2KS7T86tXAnjxgdRxDpl6hGx9JZE8uhhBJxj/4kU5L4izUKFfwlaxS/W6eybDhg1d/IKIzuJEOWHQ5kt7IUkDLP0tnv8l59mQrzY6/D0bQasslaFaXbU+MjWEsGccMtQnFljxlKJcUi+yzPwfYUrU27Kyj7Gz7gkuJwgRmzVKrJ9mZb1XaZWp29z5jOees1Y8ozDRkpuc5cJHkOzPsdn+aXqXkwZPBlSr9qA1kPFQZkuRZkuwvujCntNgOfOsw7JdEnn9F1QPHmVSeI+vyIFat7ofB52QtQVQeKgcN+jV/vd8rECMt6wJiKPE+AWu5BYoyBAQh/3E5oW8cGfmv+hEI512u4yTEkaJUGIIZ138FdmXt4OskT8NWiZTpSoojp1FkH/uJgPNExEDGez1OHwsQ4ZXB6iCYW97sBBHXpTlCTVP/fTJ2EBffp8TJQr1urOhxSuMbckYzADxPfgU4l+l+m/PObec2v9xMB06kECU9UqZP/1Sm8r5DzZco5WMzreQItv97Pu+yZbqVCZf5BpmTxF2sUKvhLzkn83TrFBDjDC4Al5G2EkmXax+rO8o4pUbrzg8yWR7fEUnmWqsCauA6e4+WJGJIq0+17p2SIT3MNj8oaArJFRvLZVQhIqi62VVJ0C93egWpJ/LCxacyP7HqCvYxs7cKotvp20u0prwyyrkcTRNmAJ/RwzIzEdtGhNEt3vt1EzQVLyoV9PpL7AorbsSaWVQZszCyExO5z3sbyupgr72Uz77QoJJbvkqUHoujJ7iYSrt2/mSJLN2AfY7I8YjhqCcvTEGJhr7wrf3K8JwzSNWOc9w2E758zs42K07E6wrEKt2lRwO2eWiS0er+KxFVQwN2OZ3nndJ9o8Fa1BNZjyxyyVmjAQ/m5QPL2HuLZeraVt+fYlXGh8Cz/nQbklxnTqcMduuz6geWx+FmYX6a0Ye5pKK5dGZr9sMTgiFj+OoXs+qONma+twjfw8qXXwd4t12Rj1Z81B5KUSLrWPjF2yaeXM6AOwmLikhUvY4AvJfrUwejLn3lKJPRPMvXZQfV/Z0r4H6SQ9d+kU68DTPHotCIN99RMUHjjC5IXuoDoSWifdnE/nTDgc4mGybqvIcT9jvi8KSK6a9kvw6GhjIVCgxW2SuyjUOsupMAnUqWnZS3bwdmzPzWcLG8Jh0/3e2r4ZDuaOiL3afLt40HksBycTBoBl+Wx5dkPSRw8XiDxtMVkV1F8/jLlJaBPYKpXJ2KNvU+JtqOTPexDiIUgm6lfwc6H0GktAi/IrWIpZXkhKtIGq/vHE/hzoXQwv6aMgRX97Ls95hlcL04Bfrc98263tVfD9UUzCGKkVsHJq00k0aOMx5AfkcekJ4H97mAQM7x4Vdx6Rx+maejgSc6ZN2sVjTEjnT9PqvdqFarKSL5M6aBpgacfeALLcM/jaeX0IMycpoZVcXfYeE/Z/ScrlueI8NKxVr97GmxWTMd+MKUUiwF4XnOQYf1yN3gUxTcNOcK8JgwFxhSXsXy0vwo18vLCI+E9junX+1Gx87556svUjzz1w/v96TylSr+ooVUXf0kdxe/WqSS7Jl+mfAsyneobSEjxqpnrORVK8WVqNk0ReI9Tn8GD8MIk9BwAUvtzvu45byQ825kFYqcbbSTaekjyzvbQNniBzr7Fn7r2GqMqfoqjg9S1ZpGiuciU1JVR2CJNOSwWsYliJpgl2rBxx5heP+iWuRnHzqahwJqFReD3LedAuH3sCOwrxozYUufL1PRAbN42rc6BgrljTATWhkbFHX76DYr3fzOFGEZYXz7eIBBqtYDX5O5jniuZd8tXXgmn+sp0d5fzKIwbQFhG2rPvl8ws/+QDY/ZdzRqe+41bRdVnb8e2U1eMGWlEwU1ufVho1CWGtlNAOO2xg84fZvXttaVBLYcONLgjhxebd199mdKSlYO5+/BGX6YO3VbFWjL2yB9uagdPixXCC7VlXlBaMW9q8tcVlvPlBMLywHRxJxLGFLn8o1NnSLxvnoovkOlUwH/q0B2AQbQvqgyR/Ln8mafuPNT/IFOa9Ks8Jf5nm+//0zqK361T2FATDGRjUX29n727szFfqi1LIuudaWv1NcfgwZjz7p9d6elusSEG0aYqpZuMqQ/mF3hxxFZFBNcwEZ+MCsHzcomoOs2FzaXIJPZKhFWcluz6KTkNBNmWUJEj5gu0faxkPG8843M26Kd/3gFL5HjsapSuBpjY4JnnjIGNWIWXJRvD9XMdEXSYNpQ08pzZ4/3OMv3EM+/WnnUTQiVXGQOGg6LyFhOmm6fqy1SQK/v6y5Ryn97oy9T7CjeY22RT5S9tL/s8U5XxgtvrlderVwH5h62IOVkcQCi/dBtyV1HFgqJvqvjc6TJMNNfG763OdKyUWgdGhuGQ1SH57DH87Du+Hlcufh/Klnp+MthwpMxLjpHdoyAxmfecFaZDOgFvGqSVJkDjwMmf53FdFXq1yxjXBwvLaj2goKjbCZ4SdYnn8cLuNzDZ/fZ9tyKb+cB0agqTAl2G0iNeHMaIzBa1P2cSuMwr97hiuZDpVH01l2S9kwmK0nb+k0zp0i96vKjSf44e/a/q8aIe0wiLwWuBfIV8KhDQayTk4N2qpIXXzm7RneUtmi5AGL57B57XnE1WA+5oosifc89jOGI95iwUB9FJhqq/vpL98W5QuiAWsYHVGmQ1TrCKLgWvQ/WU58Qrlm9E/BdnojJoRKzbkkGjSsQZWjVeS/BxKivGFClsd+QzPPryAvjp2RcgAp5PnKxcV5H/eNf2tOx5vCA3Nm+nvCfD+MkzBnhujUhlzyYKkXv5MuXJ+esJR31AWL7mEwjcbcPyT37aYHXnT9QboUdg4K8WeL7sdeRXTfxElEYiHuu6/8kUvQ8LLA17h8b746eu4X+YCqOkNWGRghXxtUgCwTYeZJguWV4S0bYBvjBx+pcpNchZXpoLxvQPpgQznaqwL7UOvg+99GUq2FZN8WWKV9P+s5Z+6CDXpTYWz8oEvMljugiv5pq4/pYxJRdChhafuorN049RFEaVjTb95BD/2eDqq1M/mPLjJUGxuI7/IFMKkH+Vp2Twfx3M/7+toyhhiLGw9IXKiy7Mgr/O+z3JQHemaX/G9Zcp9bZa0NC7dzoM+ZtB2FTPvJkD1wW6708DBnZngugdDBN8Kg+fRHknojjTiGlPiOUllT4hjTaUnyDPz2viBKCv4vf9MCF0mAXM32cD4WRhJMhYozM5xVFOU3aTCfrB1Jx86vFOBRvDB3RwiGUrK0pugvm0p2PEvNQzmagPOOaNrtl1xtxSWwLiCFaN/Hk+YX6fPVH4qeGGnMwbWDIUNs8bb5XAvTOvsdSbI/D2pufANxUBHrW9xrxgDjNku8qMNec5oDC9HXQoVeqM3128rmIaFuxrKTnE8rhlOgLfqgDbVWWT4MeaT/4eSlgLA8tbO9JUgTIcZcjvLwrmxQvTIeeVExg/RPRlytuf2+dPprJHh3wV5QXEtmtgLfNZviJcW3+Zku7ZWH2Z+uH9PObv6KeXW4by/bQha96NQPwYmQ55C31DNuP7cz6XChIEFw67v8cRf/pOxfIfZEqQhV8x9ZecPfrba5PWn9qekyig4H0qfSRlskxILUcV9aCfIH7DvKGoWQvqlZUvw3VtysQuXaYj+LT2UYvFHutO8ukRswqZV0HNSBzFGmhc7obPM14osTFDmTdcdKca3rKFSAIeNIyxrHmit5m/8Vgs+SqUZsNHW9zGZFefIpCkt7ZE1/Vpi4F6FKqAin4N1fAAyeb2XNJIEI3SngCb9xc6GoGv5Wwe1wkcsGCpNog9wFyin9+Ln0w18z6DtrThMICXkX6ZupN0jYHbMe8WGp4Nt20zYQVlKghMZXZQ7L7fWC6YrgRCybzZ4nUfsRCqjOmN1GUwlhoTj23QA18amw4erhQSpIQsnyrvMPsypbZuQ/27c5xgaC1/MuU3QZ7A5pwiLNZMJ/130ZZw620XWI3vLfCeV6ajW9/iMZ8s+8/zKa+A+/fA8uPyyfKboXkmzPbFiricz5j64f1Wl09N7WYTAQxNan51alNmGH11aug7mzh2zRj7wzq1kH9RR6Eqf0kdxR9hiksfAIQXY2Lp3msFkm02CKXbVPXR5R1SvDAfQhWuRf8Jp5cwkjXHxSjpuruMpjRsmc6ZxifPDz7cG+KaXd88QHzbFDVazSyf6IZlIXKsThmE9vJJ/Gr1qIjBbyaUnK4D1pSOA6FvMaYSkdokm6s12Cr0paPDbkWxwO8E6h9AV0JfOxufMwdsGhfnY4J+MKWoa8bURtGeMF+rHZ5FxUYs1U1sns7DPV60hyf1S2lTwvvw0vG7NEf0ZSqQViyf+GyMhoPGdOYC0h6Ll0yl4XZzNb9MvZOoA17OtR283dQW82ReVtihOmNqDE0sRNE/TN3VT//2ymf5VJw+vcW6Zv1lKtg8gu7LlKwIHQrsS8O8212FWHHYXBTM6iGDK20jYNW5tSCcL+z+AN2z+02MDvgh1TKYkcbCi85nOkV3jCm09FfEaxDLR5qfZGjqhQ1ZEScC3zz1Q6dW7RlTAhqUoJbKiMBLiwFJK/gndUqUf9GHVv1b+lH87jUK8ei6WHNdQAOLIw5qg3gmpryd2DxnKw5SyiHGYBUANqYCv4TvLWFMbNeIpu4hLdEzUh9YfgpGRfQjY+ox70uyPK8rhMNbU6JjOQP8JqL5OSuHt2EyHY/Eux1qQOLXi+lid+/w5zhO5LsDy/RdFzbEtQBHsbnb+IiIV4Kl0gEgEFo9gca8UrE4iohGT4kx954DFauRyHQn2nklbNanJwaOjKooignTSXeVfZnyboJSwL57q3jkzkPlJdfG+TI1ZeUAQkVXZXjU2BwxvjKFeq/9RUAPeJswC4kd9aedxrxX/ekLG7d2FesL34Yxs614Dsye+m2f19A/IYMsX64AQnvsdQiEfMXyE3yBr04FeCNhcHgxb2fuVQe6x5OJtVYeQejs2wxG1wX4nEHQouBiuf6XKW4hdNRLIy+B0nNlYt47MF3Vws8z4dpe/tQpThMSZG+7n97v8zzDRPdL4fxkKpAqgnZ+iYizILj600xJ8q/WKLT/WL//p3Xp5m9m6m1fXSzEn35zP9Yoen8/EsPh7xU2UqdEy+waYZly7PqwKdiY9LOSWJtMoPjppg6K8tMDc/7ToFEu8ybc6dyKrIZnWUXb9VNHGzYFY/HemAj30cmEwzWgZO0EFcW+/OzQabHqMYddDgUowCaSDg0hK66ePh1UnwJqhzDE6kYBKNi7XQLPwUpgYcWBIHbSB0Hz5q3g+VM/F3ALNs+vx/SBRV5k+W1xKTPkWnOKx3fyAF/vl16PMuZP3PBTp472FWK+3g1VeMzzCQ4eY0YPdjIIQiV6ImE+jj+ZOm+ZNxub5oEVINjoy1RU3HQsNIDp2NNXayj5zedMA0egYRNyExQLiPBIzRcIuiXXwWP6EjHHHVvwZSq2oYHHWzNSz5VaApumn7ESnxoQLEt2/csUrVoQPLyDD9PxznRRPg80DJtGhuiZ/WQqNtsk+Xo/u1lFVeydr/qXKc++YBqNDmV5tU3gN08RcTFPf5ApWf5F3yRV/0vWKH63ThUxdLBwuM/gq1MPtNyRQLSvzG+rTxP5j1WIxX01A7/lC/Y3hSQjUI/aKlopyw7Np6b6yZSUBDLsZFsi7pyfKxwVsoMEHDJvZ5UGwEePZXTq9wGx8fUC4o3uZMh/zS8suZJO/Xw3CPBa7nniFZeGxof8WbJMPftfprygLhyomfcJS1fmgWNpdfO/OsWDjDExbLUC7gb1itXTgl3P3qaDNu9mi+Vd9AB+EDGmNMUSsXbUehpu+MaGUsW81JepTFE7yOciY+axk6sgUawMQcYr5p+Q6coPpvoyvWGg9AhFalTYkFSRhidn7EBw9ZoSwuSqYb1agYq5TsbQf5jydb4voM8FAuauWktDPVJt+NIuPAa7j+6IoufDorm8scL+VX2ZWh6W6pep8BR6BG5D9npxbgfqL2O3g3tg2sRTPjW9MGc69WONAi2WURVRA+oI3fw1cUwcAhzt/2Hqq1N/mClF+dUaxX9rP4pomtdfpryLOtmodF4BCfXd5XPmgNShOr0HeAz2M8vUme7AQ2xGBPYPlpcSdZkgaQuvWJZWPMv4Yd/B6XPu4Vo4nqr4bKwnBMO0wSyTGRQv4bGDTm1tiO8MJWB/c8dHo8TGMFd4GvUXQviE4uoCyJJunxTX74x8mdKjnn3+vWh1SPWmxZqMLUoulVCjuWS6M7+PQ+XvhQPzhsNQYsUTrM9ej7OMNlZOmY65D+rFeJN8mVK0vGcZP2djWnmxMSpRqa8CSVRLeL02NzyPO6kKX86boJu6ZNnD4D91EJHHvFl/v2BxVUIUizdNh2TDKVi3fTbmw0dDYNXyIp5fSzYHjT3HXk9FiAG/eDFmrKCGXREALB9ipjuy65pQeb40LEX+UAXKuzXhIt4zppxjAzzBdG24u/YKVt779rN/6mDC2Ge6BSAdULjv1Scc18Qm/o35yS9TWVA6BK5RVBFpmGVkHc3P2aoRY+qxZKnrR55aJgeMIpG/Cn+QKVX5VR2F8ZecPfq7dUrnQxuPynmuwvee2OiU7x1ivvUziFD8yBBdNB6WrXCmATeyMR1M5YZs/MUdRTAQZERjtcRcrnJsTLR9DYHhP4jpOUeEafso0HMhvvD75vAg7JWggI63Zwn6UJdsTN7XOrIXsMY6U5fKO8dhDU/GeyRLDz9ovB2ZThrbu4f1sZmrAHJsDHcy817CpjdBlM4JQWC3EfHoOQMK6Mzm+fc9P2HlAlh+OxOjRs4rjLAy+o/KX/QKgauUJQ1ZsplXE6TPmP4wJdxaxhi3Y3lovp4q/OZ2EvWD59v+MsVFWlsFVc+82bFrSiyZhgUIOB3kL1PKfc90LHmqCXxQVcRyZM+VJwZ9wvKZyrxlPD5BWOeMsaLuBTzfby3y0vtehxEJNCxX63+YesTBhGX50HzW1lUTVh+vOuEj+/wfTJF2q+G3s/6HKXuYEPHXHNMpPxPI/8aUkXz2S60/fZyrivroyGfWp38IpvG9i/8kU5ryi70eqvmXrFH8bp36wRTXWzP66tQ7VZbEeg5nijW6tpETqB7Tsc0/THEP2yZmtr7RqFzWNWry9Izl6cjy0OnBFfC5f14YmsKhwvz+kaD3IvysYcg8DY8gSGD0ORkYrlPmDeEkCf9mCuJTAcHRaoi9ae40Wg9M5wSBdzC/vcwoPIgeyyeGe2fzvGJS8hAFE4GhX2DJIAP1prfHvFKaHvG7A+z6ZTwnyNmsCNbQ+kH/xZSUVd1P73cxI+7fOpXP+RVPwU5CwVUuZdTNVovfvdRSrw21BFov9Yhlj1oUt+2hg/i1lLF0d9rKd+6NDy3vOn+ZCrZB4MOlN1tfnfoydZjf80+mJvUlfHXqX0x51mLAcrFrUBDxewG+mq2ERYzZ6032Dwz2gYLHSOuBZ91YfvuhU8H0xFW8VhhT7SJxiJUyfSTF6SqjMpNXBCI7rP7FlBs+/7xO6cqv6tKtv+Rcj9+tU72dIqy46hsEisfylLq/QbLiwZHln9e9RigZNlhL6jcNNNeTYd4deBJYbk1jg0t8tMrCI+ZIpAOvt45sHq/tgrj5LafkGEoOsm1YYVHYczQMejbGXt6GeX9wO1WRcXnUaH91mZfCBxUFYXPyYRteHsRf3m5VdNQf5ZepaZ++mU6AtoMeGNiY73cGIPmLTgiIEWNqZ7AxtupVHZ6PYoany2xUuMaGjdYyjzF4Lx/IU9uXDzeL7czyUMq81HlkOqGdmZf66lSR5Bk03PCMlW0qIl91yBNZL+WFxc3cosB6MWYfl/yI58g3Kb4VXg2xE0iYvxrs/by1S+Du4I5YqSx2v17Xm7CkVxPP6u1JvVfGdEu7vN94dhDzdj906rXrWV4aQA/C2+Tq/2LK2xw3HbQUZYF1bLF8RbhcgJ68kfGC53vG6NvN4BQ8IfEFgXm/SBJ8RLfmmgS+zlxGFEABcUW9JKgKQhAfzsD5MmXYIqZY7FlK/GNMqUD51RrFf2s/iitYwa9O+Xvncy56ujE+Z0gXAOfqQkcPj19/mfLvz4MAe2Utk6CSqyo+LpCMHl2+x+Oh0kC4Px0dGMdyRkIv2rN58HWXUetdL/idQZ3Nw8vehkVf6mzkHY8ontZSgbwoLPHkOUoVrjaDD3Og1MS2LjUgfLtLkO9fl3i+uG/kM715wixieUkePQPE66qqkVBwAINC6ytPDpk34pbNDkvobVDinwYZrs0mwPoBPlC4818Ejp4yYbDz/mFqy99U/JbOHQist+pD7MIjll6fWqzT0yyQc1n8ZCqU15oDvaHZY217MwA++1oBw/Et4bcB2HV4yx3YN3OHhb3F5iDL/zwjB7mBufD8ZN9EYnPOV6c+TAXPRungO4zkL1M+9RvhJ1P+9gX8A6dMMFBeAlaww17P7d3py5S0cHv6ZerHGkVwa5lO/fB+P5j6oVNxd4x/MmWEXlhhK67+0SktwShOo/gPrlGogvqrPPW39KP4I0wJT/AG3zz1WE0qsTavTyfNbpGhIb/aWHDyNwqkfcvm5SsAxNhmV4D9HNSou84ZFqNIo4GtsXl53Scxsa9oB2KQrJjOuCrzhudZR8HtxMZYv7FlslIuh4po8tpH+sR0QX+OMggv99CE7isqyYrTKhAlisS856cWR0DWBL5MPSSmiwujYsxIKkrQ4hC8MRCaHnnhpw8SmxTYDOxc+SqIuSGDSzncYLHQ7pV/dTYO3L1vA54/Z7p9mapWGxVP3KGrvkyBaD5gIUgX1KueTFHTS//EYF83NEwRY3ZTpzssnAyDxsenlsFwdWQ6chkaECqIeUn5em/xhIxP7ZNXPKF7sHQs29cnDZUoYEzutxOWvK6pwm5+TfAJFBHPYtlT/9WqE1wr2xZLYvyiX53aK3uAF2H/qvyQNk/4Gi4i08WA3W9ps/y2vDmQhPGV5aP9ivmGyJlWxKdahKKFPk8oJ8lPpr46VZfE/DIVpc71T+rUQv1VXTr6S84e/d3Pp+gmNDGnhoyZKJ1M1NnZgriut68is0xkdI3nJV4Iy6nyvE/fZPWGBrIqX1cUtweaoPwy7DCQWR4KLqkuw1E2Q2K95rSKPCz6KJ8/+6/QgTG3zfwJdjsBEGs/5yyPvHcmirj8gMWykKkf15wO1eFWEF9dMGbLeTWhKoEIL57yRIOX4xVQ2IYHNsZDHoT2p5fW4vr+yZQ/+64MG24VYaW+8MjbcqH9ZeqH9wuO7t6HClNLPAK+oX7ivXQ4HXsFq3ee5aE7zm2ILkyHpncqAH+/Y7qtvPY3PKMj82Jcyd5/W+Upy38P9vm7fUtgwFvClykfwIbNKXH+wlPJT8gfPL+GabXkvjoVpjPTcXVcjFgTwOunTsnCguWlLmLec9vkHWyfzGtKBWb5ixb7Jzy/P2sqk9QwLzrmJVwn3ALL0ovlwVFgujiVAmPKuDGd+sHUw//s472qBET77vpvpvCOpzaalxPzfu/rn9cpUf1VHYX9l/TM/N15ynnwBhZEcwLhph51NM3mRJzxlbGMWycZWrxWFtaWiwl9mQICbcga7S40fkmViYIHTPAYRwrwkq0vwLcru2TdH7cIV95NRqv9cMDyHqsg2IDuCeu33xOoThmILj5jpqnVA9bKWEY+y2MC3D0tJpfi+4pwOqYJ4r3BwqLLPt/f1ocEcu3AvNec8GwMukz9Fug1Y3l1ZPN2u2HzfLlwYyyYZ+Y19/pxgsts5eDRVe40XN4VG3LZpvsyFfBIkeFOOMpYu8AW+Gmv6HD3umeY97ZCFRjSWUDz5Xj/6lRQ6c30ZYpnEajy6HBwYJD0AKvHI9Ox3mK6d7zCO554bqxC3S0yyENFx9I1fwCvmAIbuo/98NWpL1NTcxSwxPvMezabpoPHjOmilIZP4PvapoA3ZfOp2a1e9MuUDRcAj3XfVgEijKlDUTNGwh1j5JIIzpepjSwTgJuW6VDmODbxN3KI4rdX2YhkskmsUGWMrYw/ypT0fx7r/2FKA4v/Kfj7f9qP4nfrlMxb3L+Zeu7klmwMd4eidgfkL1NAaUcQCGGbwarRbgR1h5JGsnsVUD2cmNcyDaUKmGxMcL99roi98CmI7eW2QKLJxqhYTwrwlb4rYZ6VT+Lu1V2FEX9PkHFdZVhXJgmFFhfU8KZdUuL17gWRWWdMFp9nslI4jiC8nz0fBla8wxrHccCrQdwhMbJGPMXbjvqOo7IxKgwhfvsnDfjFgSvhcs3y4A+mvMeSMXUd3g3mQPQCTKX2E7z5lsR0Z9Whr05p7zTFirIFILjtMFOXKKp/6lR3VAV4fjJmRzBy9CdTfsTG/HHLrt/OigCl1/3K8qM+Uq9ziwT680vFerd7AP/SM2/8g6k3NRqWv4zN88uUeoefvR0fnYovVoOllf+sAqi9SiibTIe18Pz6qVPwwvLY+6S0lbfr2P3+WKP46tQuFXykCuz3v94vSEW4gjFTZOXy57ofLf5hyryGISD3fP6T3k/WfpGnNOEvqU367WcQrF48nrDC8splcdaRtfFvZLW6bWm0OoAMBVljYmV9GKsAvDwCBTxWxJW6c0UeED5R3OcxlreKwubxoaihpZsmCXI9Zn/TaWEjg3z25udHBfmXuksgPgs12VhziqJMWZlfpkba/cMUFDhK1o8lY/a8vxUoRksey/GLzfsupzlwf463WKA2G9PpbWbMbo4jFkqnQ+FtzfKGqjcBVvWjVgVHrc+g/RBXeDoJdxS49cuE92DxwnoyvX7qlD+/RSzPYkv9Q5ibsHqz95eDLajCfG0UaP3a1lg8Z8yr/dCpH0zNT19Hnn/+rG1/mBr3Nss7T3MvQ/BuKpYP1QEE3kb3odncFKyH+EHD9tkxb7ra91/v5/PSvoTZlXm5H0yF5lN9QpHcnl+m/Mdh/5MpoSuYFzwFagkvyic/RssWhLGhmnDlJBYJtT3LU6db4nzzlNsr/+iUZJs2Y0gLWb7qmffLk9okq+U6BH86TynaL55PaYL1H6H6b9KpoXvrWLkkzNtZwJDRA/pnspY3CY2yS6yjPclNrI6rEQVv1PrwqbanT8/MEyWiDxO0vA4EL7hUrkJr0xXwCB86Qf0QVdG+rTuExk/vY+ZGKv+IfJap186ZmAWXgKhnmoauk8u8lBeKNCw+Pf43xRaT8HY6IzKktozCq8JhTU4G4Iu5ZzMm4hjrAOg0uIWQIHHaDHi62y0I4Kqp4bU7eVh2ChV4Z+3oQ9tolpibuXv1ZWq92L+wluRs3hfKjfBlSjSbFvlmy3SmiCDzju8tQOFlNfqoiDYVXmyiF/XcPdMR6R4Tdt3QPid15Tr0wYJ5z73PdO+HTsHL6YIlWRnolykhPipYMuNH5b3vhQA3i2OHJ/n4qsKCMmZIdpvxpDVMJ6fKzWBuBncs5ivmFadcKWCaBcwrdlvmBUcnz+BJWn7yWNLSUJVe8pcpo4uY9wOXxESiz7yeE4r/6FSyntCXKbyWrjrLDplBVm/AdCs15ucfZErVfvF8Slv8l+71qL2Lxvx9M1XM5Zxl1LLkS/zwynRmkOcaJY+Aw5MpDVUwndiYXnjegYTNoUB4u50dhM+nAIMaSMADa539zW9nmayvOUHRVqwTNK5U5pWoyvKSlXU2tLdyTjbuk6LoNS4IkjjGyNS7IvLGLUtazeHtf+rSj5ScKqFEr/ymYe7kDWyeB40MuyKO8GIZaSBQhouOpHXfY84YWuqdl00JzTp18RweWL67qroO0TlHWJrEOw1my9Fh73EPrBL7CcJTxryfdVkKWPCvDfA0by/ALFMJBhJjyq9Xo42ayLpi5eYznVBSpiO4PoV4MZxUlmcclzEZc2+sSsarCs6nF8tbG/f0qYvvQWC9ChM+3b2Mxav7QF64Zjr1qo8tno7aC3nq+CqguX4xHVoc2urLFHCWNyyW6ycKXsqewOuO67Hahc/Kk5ZNAvnwMmBhVzcgWHzu9/3wTWJoIWNqQQQTXZNkSWx1JhSHB+aNfzD1I099mQoM2yDe0wxBLNbwTzKl6b/Y56uJf0kdxe/WqX0TqV+d+jLVWPWWGHc3qohNYoLk01HDev5m825PXRm69W5Plpsmp7EdWDqSH3yAF2IvVV5m+wT2GQIE7lzMmDOBjtLwRJiXukvUe8ef2ibdToh/9WKEvWsiIzCzMSzBkwC8OP6caSYFGxKA+4Hi+/QZI/mnbuBq9uDLlMbiBF60CxX4r6U1IQlHP5kKNDsvoE4/+emUKyioVDaG0S6FGLjNrfoyNbXWHcvv6klDvlOe8DAFAM9Z3lTeolEmmJTs/TkjmVEgD2ENjUwp8bjDLxYWFyrztu3KZ99npfxkyp22A5bFgTHqqiz/zM8mx3wm9jQsnxr7fBhIeBKXd8aw6Xdwgy4Nnow9050h2xC45oMRg6pkOrtiYRN6k8WYMtGjCsI9u/7Eix5PT4slO8dQfagfj+znh99U/vu86WAR6/8w1caCjY6tgL55KtI+e/8XHvs55N/sW/5gSpaeBnE8L2S/3/h/Y4qvL233f/rhfwHzD4vl</prop>
			<obj name="TemperatureLog" class="TemperatureLog" version="2">
				<prop name="Times">TEFSWgAAs40AAICziKoAAABEAgAA6AMAAIIFAAAcBwAAtggAAFoKAAD0CwAAjg0AACgPAADMEAAAZhIAAAAUAACaFQAAPhcAANgYAAByGgAADBwAALAdAABKHwAA5CAAAH4iAAAiJAAAvCUAAFYnAADwKAAAlCoAAC4sAADILQAAYi8AAAYxAACgMgAAOjQAANQ1AABuNwAAEjkAAKw6AABGPAAA4D0AAIQ/AAAeQQAAuEIAAFJEAAD2RQAAkEcAACpJAADESgAAaEwAAAJOAACcTwAAQFEAANpSAAB0VAAADlYAALJXAABMWQAA5loAAIBcAAAkXgAAvl8AAFhhAADyYgAAlmQAADBmAADKZwAAZGkAAAhrAACibAAAPG4AAOBvAAB6cQAAFHMAAK50AABIdgAA7HcAAIZ5AAAgewAAunwAAF5+AAD4fwAAkoEAACyDAADQhAAAaoYAAASIAACeiQAAOIsAANyMAAB2jgAAEJAAAKqRAABOkwAA6JQAAIKWAAAmmAAAwJkAAFqbAAD0nAAAmJ4AADKgAADMoQAAZqMAAAqlAACkpgAAPqgAANipAAB8qwAAFq0AALCuAABUsAAA7rEAAIizAAAitQAAxrYAAGC4AAD6uQAAlLsAADi9AADSvgAAbMAAAAbCAACqwwAARMUAAN7GAAB4yAAAEsoAALbLAABQzQAA6s4AAITQAAAe0gAAwtMAAFzVAAD21gAAkNgAADTaAADO2wAAaN0AAAzfAACm4AAAQOIAANrjAAB+5QAAGOcAALLoAABM6gAA8OsAAIrtAAAk7wAAvvAAAGLyAAD88wAAlvUAADD3AADU+AAAbvoAAAj8AACs/QAARv8AAOAAAQB6AgEAHgQBALgFAQBSBwEA7AgBAJAKAQAqDAEAxA0BAF4PAQACEQEAnBIBADYUAQDQFQEAahcBAA4ZAQCoGgEAQhwBANwdAQCAHwEAGiEBALQiAQBOJAEA8iUBAIwnAQAmKQEAwCoBAGQsAQD+LQEAmC8BADIxAQDWMgEAcDQBAAo2AQCkNwEASDkBAOI6AQB8PAEAFj4BALo/AQBUQQEA7kIBAIhEAQAsRgEAxkcBAGBJAQAESwEAnkwBADhOAQDSTwEAdlEBABBTAQCqVAEARFYBAOhXAQCCWQEAHFsBALZcAQBaXgEA9F8BAI5hAQAoYwEAwmQBAGZmAQAAaAEAmmkBADRrAQDYbAEAcm4BAAxwAQCmcQEASnMBAOR0AQB+dgEAGHgBALx5AQBWewEA8HwBAIp+AQAugAEAyIEBAGKDAQD8hAEAoIYBADqIAQDUiQEAbosBABKNAQCsjgEARpABAOCRAQCEkwEAHpUBALiWAQBcmAEA9pkBAJCbAQAqnQEAzp4BAGigAQACogEAnKMBAEClAQDapgEAdKgBAA6qAQCyqwEATK0BAOauAQCAsAEAJLIBAL6zAQBYtQEA8rYBAJa4AQAwugEAyrsBAGS9AQAIvwEAosABADzCAQDWwwEAcMUBABTHAQCuyAEASMoBAOLLAQCGzQEAIM8BALrQAQBU0gEA+NMBAJLVAQAs1wEAxtgBAGraAQAE3AEAnt0BADjfAQDc4AEAduIBABDkAQCq5QEATucBAOjoAQCC6gEAJuwBAMDtAQBa7wEA9PABAJjyAQAy9AEAzPUBAGb3AQAK+QEApPoBAD78AQDY/QEAfP8BABYBAgCwAgIASgQCAO4FAgCIBwIAIgkCALwKAgBgDAIA+g0CAJQPAgAuEQIA0hICAGwUAgAGFgIAoBcCAEQZAgDeGgIAeBwCABIeAgC2HwIAUCECAOoiAgCEJAIAHiYCAMInAgBcKQIA9ioCAJAsAgA0LgIAzi8CAGgxAgACMwIApjQCAEA2AgDaNwIAdDkCABg7AgCyPAIATD4CAPA/AgCKQQIAJEMCAL5EAgBiRgIA/EcCAJZJAgAwSwIA1EwCAG5OAgAIUAIAolECAEZTAgDgVAIAelYCABRYAgC4WQIAUlsCAOxcAgCQXgIAKmACAMRhAgBeYwIAAmUCAJxmAgA2aAIA0GkCAGprAgAObQIAqG4CAEJwAgDccQIAgHMCABp1AgC0dgIATngCAPJ5AgCMewIAJn0CAMB+AgBagAIA/oECAJiDAgAyhQIAzIYCAHCIAgAKigIApIsCAEiNAgDijgIAfJACABaSAgC6kwIAVJUCAO6WAgCImAIALJoCAMabAgBgnQIA+p4CAJ6gAgA4ogIA0qMCAGylAgAQpwIAqqgCAESqAgDoqwIAgq0CAByvAgC2sAIAWrICAPSzAgCOtQIAKLcCAMy4AgBmugIAALwCAJq9AgA+vwIA2MACAHLCAgAMxAIAsMUCAErHAgDkyAIAfsoCABjMAgC8zQIAVs8CAPDQAgCK0gIALtQCAMjVAgBi1wIA/NgCAKDaAgA63AIA1N0CAG7fAgAI4QIArOICAEbkAgDg5QIAhOcCAB7pAgC46gIAUuwCAPbtAgCQ7wIAKvECAMTyAgBo9AIAAvYCAJz3AgBA+QIA2voCAHT8AgAO/gIAsv8CAEwBAwDmAgMAgAQDACQGAwC+BwMAWAkDAPIKAwCWDAMAMA4DAMoPAwBkEQMACBMDAKIUAwA8FgMA1hcDAHAZAwAUGwMArhwDAEgeAwDiHwMAhiEDACAjAwC6JAMAVCYDAPgnAwCSKQMALCsDAMYsAwBqLgMABDADAJ4xAwA4MwMA3DQDAHY2AwAQOAMAqjkDAE47AwDoPAMAgj4DABxAAwDAQQMAWkMDAPREAwCORgMAMkgDAMxJAwBmSwMACk0DAKROAwA+UAMA2FEDAHxTAwAWVQMAsFYDAEpYAwDuWQMAiFsDACJdAwC8XgMAYGADAPphAwCUYwMALmUDANJmAwBsaAMABmoDAKBrAwBEbQMA3m4DAHhwAwAScgMArHMDAFB1AwDqdgMAhHgDAB56AwDCewMAXH0DAPZ+AwCQgAMANIIDAM6DAwBohQMAAocDAKaIAwBAigMA2osDAHSNAwAYjwMAspADAEySAwDwkwMAipUDACSXAwC+mAMAYpoDAPybAwCWnQMAMJ8DANSgAwBuogMACKQDAKKlAwBGpwMA4KgDAHqqAwAerAMAuK0DAFKvAwDssAMAhrIDACq0AwDEtQMAXrcDAPi4AwCcugMANrwDANC9AwBqvwMADsEDAKjCAwBCxAMA3MUDAHbHAwAayQMAtMoDAE7MAwDozQMAjM8DACbRAwDA0gMAWtQDAP7VAwCY1wMAMtkDAMzaAwBw3AMACt4DAKTfAwA+4QMA4uIDAHzkAwAW5gMAuucDAFTpAwDu6gMAiOwDACzuAwDG7wMAYPEDAPryAwCe9AMAOPYDANL3AwBs+QMAEPsDAKr8AwBE/gMA6P8DAIIBBAAcAwQAtgQEAFoGBAD0BwQAjgkEACgLBADCDAQAZg4EAAAQBACaEQQANBMEANgUBAByFgQADBgEAKYZBABKGwQA5BwEAH4eBAAYIAQAvCEEAFYjBADwJAQAiiYEACQoBADIKQQAYisEAPwsBACWLgQAOjAEANQxBABuMwQACDUEAKw2BABGOAQA4DkEAIQ7BAAePQQAuD4EAFJABAD2QQQAkEMEACpFBADERgQAaEgEAAJKBACcSwQANk0EANpOBAB0UAQADlIEAKhTBABMVQQA5lYEAIBYBAAkWgQAvlsEAFhdBADyXgQAlmAEADBiBADKYwQAZGUEAAhnBACiaAQAPGoEANZrBABwbQQAFG8EAK5wBABIcgQA4nMEAIZ1BAAgdwQAungEAFR6BAD4ewQAkn0EACx/BADGgAQAaoIEAASEBACehQQAOIcEANKIBAB2igQAEIwEAKqNBABOjwQA6JAEAIKSBAAclAQAwJUEAFqXBAD0mAQAjpoEADKcBADMnQQAZp8EAAChBACkogQAPqQEANilBAB8pwQAFqkEALCqBABKrAQA7q0EAIivBAAisQQAvLIEAGC0BAD6tQQAlLcEAC65BADSugQAbLwEAAa+BACgvwQARMEEAN7CBAB4xAQAEsYEALbHBABQyQQA6soEAITMBAAezgQAws8EAFzRBAD20gQAkNQEADTWBADO1wQAaNkEAALbBACm3AQAQN4EANrfBAB04QQAGOMEALLkBABM5gQA5ucEAIrpBAAk6wQAvuwEAFjuBAD87wQAlvEEADDzBADK9AQAbvYEAAj4BACi+QQAPPsEAOD8BAB6/gQAFAAFALgBBQBSAwUA7AQFAIYGBQAqCAUAxAkFAF4LBQD4DAUAnA4FADYQBQDQEQUAahMFAA4VBQCoFgUAQhgFANwZBQCAGwUAGh0FALQeBQBOIAUA8iEFAIwjBQAmJQUAwCYFAFooBQD+KQUAmCsFADItBQDMLgUAcDAFAAoyBQCkMwUAPjUFAOI2BQB8OAUAFjoFALA7BQBUPQUA7j4FAIhABQAiQgUAxkMFAGBFBQD6RgUAlEgFADhKBQDSSwUAbE0FABBPBQCqUAUARFIFAN5TBQCCVQUAHFcFALZYBQBQWgUA9FsFAI5dBQAoXwUAwmAFAGZiBQAAZAUAmmUFADRnBQDYaAUAcmoFAAxsBQCmbQUASm8FAORwBQB+cgUAGHQFALx1BQBWdwUA8HgFAIp6BQAufAUAyH0FAGJ/BQD8gAUAloIFADqEBQDUhQUAbocFAAiJBQCsigUARowFAOCNBQB6jwUAHpEFALiSBQBSlAUA9pUFAJCXBQAqmQUAxJoFAGicBQACngUAnJ8FADahBQDaogUAdKQFAA6mBQCopwUATKkFAOaqBQCArAUAGq4FAL6vBQBYsQUA8rIFAJa0BQAwtgUAyrcFAGS5BQAIuwUAorwFADy+BQDWvwUAcMEFABTDBQCuxAUASMYFAOLHBQCGyQUAIMsFALrMBQBUzgUA+M8FAJLRBQAs0wUAxtQFAGrWBQAE2AUAntkFADjbBQDS3AUAdt4FABDgBQCq4QUAROMFAOjkBQCC5gUAHOgFAMDpBQBa6wUA9OwFAI7uBQAy8AUAzPEFAGbzBQAA9QUApPYFAD74BQDY+QUAcvsFABb9BQCw/gUASgAGAOQBBgCIAwYAIgUGALwGBgBgCAYA+gkGAJQLBgAuDQYA0g4GAGwQBgAGEgYAoBMGAEQVBgDeFgYAeBgGABIaBgC2GwYAUB0GAOoeBgCEIAYAHiIGAMIjBgBcJQYA9iYGAJAoBgA0KgYAzisGAGgtBgACLwYApjAGAEAyBgDaMwYAdDUGABg3BgCyOAYATDoGAOY7BgCKPQYAJD8GAL5ABgBYQgYA/EMGAJZFBgAwRwYAykgGAG5KBgAITAYAok0GADxPBgDgUAYAelIGABRUBgCuVQYAUlcGAOxYBgCGWgYAKlwGAMRdBgBeXwYA+GAGAJxiBgA2ZAYA0GUGAGpnBgAOaQYAqGoGAEJsBgDcbQYAgG8GABpxBgC0cgYATnQGAPJ1BgCMdwYAJnkGAMB6BgBkfAYA/n0GAJh/BgAygQYAzIIGAHCEBgAKhgYApIcGAD6JBgDiigYAfIwGABaOBgCwjwYAVJEGAO6SBgCIlAYAIpYGAMaXBgBgmQYA+poGAJScBgA4ngYA0p8GAGyhBgAGowYAqqQGAESmBgDepwYAeKkGAByrBgC2rAYAUK4GAPSvBgCOsQYAKLMGAMK0BgBmtgYAALgGAJq5BgA0uwYA2LwGAHK+BgAMwAYApsEGAErDBgDkxAYAfsYGABjIBgC8yQYAVssGAPDMBgCKzgYALtAGAMjRBgBi0wYA/NQGAJbWBgA62AYA1NkGAG7bBgAI3QYArN4GAEbgBgDg4QYAeuMGAB7lBgC45gYAUugGAOzpBgCQ6wYAKu0GAMTuBgBe8AYAAvIGAJzzBgA29QYA0PYGAHT4BgAO+gYAqPsGAEz9BgDm/gYAgAAHABoCBwC+AwcAWAUHAPIGBwCMCAcAMAoHAMoLBwBkDQcA/g4HAKIQBwA8EgcA1hMHAHAVBwAUFwcArhgHAEgaBwDiGwcAhh0HACAfBwC6IAcAVCIHAPgjBwCSJQcALCcHAMYoBwBqKgcABCwHAJ4tBwA4LwcA0jAHAHYyBwAQNAcAqjUHAEQ3BwDoOAcAgjoHABw8BwC2PQcAWj8HAPRABwCOQgcAKEQHAMxFBwBmRwcAAEkHAJpKBwA+TAcA2E0HAHJPBwAWUQcAsFIHAEpUBwDkVQcAiFcHACJZBwC8WgcAVlwHAPpdBwCUXwcALmEHAMhiBwBsZAcABmYHAKBnBwA6aQcA3moHAHhsBwASbgcAtm8HAFBxBwDqcgcAhHQHACh2BwDCdwcAXHkHAPZ6BwCafAcANH4HAM5/BwBogQcAAoMHAKaEBwBAhgcA2ocHAHSJBwAYiwcAsowHAEyOBwDmjwcAipEHACSTBwC+lAcAWJYHAPyXBwCWmQcAMJsHAMqcBwBkngcACKAHAKKhBwA8owcA4KQHAHqmBwAUqAcArqkHAFKrBwDsrAcAhq4HACCwBwDEsQcAXrMHAPi0BwCStgcANrgHANC5BwBquwcABL0HAKi+BwBCwAcA3MEHAHbDBwAaxQcAtMYHAE7IBwDyyQcAjMsHACbNBwDAzgcAZNAHAP7RBwCY0wcAMtUHANbWBwBw2AcACtoHAKTbBwBI3QcA4t4HAHzgBwAW4gcAsOMHAFTlBwDu5gcAiOgHACLqBwDG6wcAYO0HAPruBwCU8AcAOPIHANLzBwBs9QcABvcHAKr4BwBE+gcA3vsHAHj9BwAc/wcAtgAIAFACCADqAwgAjgUIACgHCADCCAgAXAoIAAAMCACaDQgANA8IANgQCAByEggADBQIAKYVCABKFwgA5BgIAH4aCAAYHAgAvB0IAFYfCADwIAgAiiIIAC4kCADIJQgAYicIAPwoCACgKggAOiwIANQtCABuLwgACDEIAKwyCABGNAgA4DUIAHo3CAAeOQgAuDoIAFI8CADsPQgAkD8IACpBCADEQggAXkQIAAJGCACcRwgANkkIANBKCAB0TAgADk4IAKhPCABCUQgA5lIIAIBUCAAaVggAtFcIAFhZCADyWggAjFwIADBeCADKXwgAZGEIAP5iCACiZAgAPGYIANZnCABwaQgAFGsIAK5sCABIbggA4m8IAIZxCAAgcwgAunQIAFR2CAD4dwgAknkIACx7CADGfAgAan4IAASACACegQgAOIMIANyECAB2hggAEIgIAKqJCABOiwgA6IwIAIKOCAAckAgAtpEIAFqTCAD0lAgAjpYIACiYCADMmQgAZpsIAACdCACanggAPqAIANihCAByowgADKUIALCmCABKqAgA5KkIAH6rCAAirQgAvK4IAFawCAD6sQgAlLMIAC61CADItggAbLgIAAa6CACguwgAOr0IAN6+CAB4wAgAEsIIAKzDCABQxQgA6sYIAITICAAoyggAwssIAFzNCAD2zggAkNAIADTSCADO0wgAaNUIAALXCACm2AgAQNoIANrbCAB03QgAGN8IALLgCABM4ggA5uMIAIrlCAAk5wgAvugIAFjqCADy6wgAlu0IADDvCADK8AgAZPIIAAj0CACi9QgAPPcIANb4CAB6+ggAFPwIAK79CABS/wgA7AAJAIYCCQAgBAkAxAUJAF4HCQD4CAkAkgoJADYMCQDQDQkAag8JAAQRCQCoEgkAQhQJANwVCQB2FwkAGhkJALQaCQBOHAkA8h0JAIwfCQAmIQkAwCIJAGQkCQD+JQkAmCcJADIpCQDMKgkAcCwJAAouCQCkLwkAPjEJAOIyCQB8NAkAFjYJALA3CQBUOQkA7joJAIg8CQAiPgkAxj8JAGBBCQD6QgkAlEQJAC5GCQDSRwkAbEkJAAZLCQCgTAkARE4JAN5PCQB4UQkAHFMJALZUCQBQVgkA6lcJAI5ZCQAoWwkAwlwJAFxeCQAAYAkAmmEJADRjCQDOZAkAcmYJAAxoCQCmaQkAQGsJAORsCQB+bgkAGHAJALxxCQBWcwkA8HQJAIp2CQAueAkAyHkJAGJ7CQD8fAkAln4JADqACQDUgQkAboMJAAiFCQCshgkARogJAOCJCQB6iwkAHo0JALiOCQBSkAkA7JEJAJCTCQAqlQkAxJYJAF6YCQACmgkAnJsJADadCQDQngkAdKAJAA6iCQCoowkAQqUJAOamCQCAqAkAGqoJALSrCQBYrQkA8q4JAIywCQAmsgkAyrMJAGS1CQD+tgkAmLgJADy6CQDWuwkAcL0JABS/CQCuwAkASMIJAOLDCQCGxQkAIMcJALrICQBUygkA+MsJAJLNCQAszwkAxtAJAGrSCQAE1AkAntUJADjXCQDc2AkAdtoJABDcCQCq3QkATt8JAOjgCQCC4gkAHOQJALblCQBa5wkA9OgJAI7qCQAo7AkAzO0JAGbvCQAA8QkAmvIJAD70CQDY9QkAcvcJAAz5CQCw+gkASvwJAOT9CQB+/wkAIgEKALwCCgBWBAoA8AUKAJQHCgAuCQoAyAoKAGwMCgAGDgoAoA8KADoRCgDeEgoAeBQKABIWCgCsFwoAUBkKAOoaCgCEHAoAHh4KAMIfCgBcIQoA9iIKAJAkCgA0JgoAzicKAGgpCgACKwoApiwKAEAuCgDaLwoAdDEKABgzCgCyNAoATDYKAOY3CgCAOQoAJDsKAL48CgBYPgoA/D8KAJZBCgAwQwoAykQKAGRGCgAISAoAokkKADxLCgDWTAoAek4KABRQCgCuUQoASFMKAOxUCgCGVgoAIFgKALpZCgBeWwoA+FwKAJJeCgA2YAoA0GEKAGpjCgAEZQoAqGYKAEJoCgDcaQoAdmsKABptCgC0bgoATnAKAOhxCgCMcwoAJnUKAMB2CgBaeAoA/nkKAJh7CgAyfQoAzH4KAHCACgAKggoApIMKAD6FCgDihgoAfIgKABaKCgCwiwoAVI0KAO6OCgCIkAoAIpIKAMaTCgBglQoA+pYKAJSYCgA4mgoA0psKAGydCgAQnwoAqqAKAESiCgDeowoAeKUKABynCgC2qAoAWqoKAP6rCgCYrQoAMq8KAMywCgBwsgoACrQKAKS1CgA+twoA2LgKAHy6CgAWvAoAsL0KAEq/CgDuwAoAiMIKACLECgC8xQoAYMcKAPrICgCUygoAOMwKANLNCgBszwoABtEKAKrSCgBE1AoA3tUKAHjXCgAc2QoAttoKAFDcCgDq3QoAjt8KACjhCgDC4goAXOQKAADmCgCa5woANOkKANjqCgBy7AoADO4KAKbvCgBK8QoA5PIKAH70CgAY9goAvPcKAFb5CgDw+goAivwKACT+CgDI/woAYgELAPwCCwCWBAsAOgYLANQHCwBuCQsACAsLAKwMCwBGDgsA4A8LAHoRCwAeEwsAuBQLAFIWCwDsFwsAhhkLACobCwDEHAsAXh4LAAIgCwCcIQsANiMLANAkCwB0JgsADigLAKgpCwBCKwsA5iwLAIAuCwAaMAsAtDELAFgzCwDyNAsAjDYLACY4CwDKOQsAZDsLAP48CwCYPgsAPEALANZBCwBwQwsAFEULAK5GCwBISAsA4kkLAIZLCwAgTQsAuk4LAFRQCwD4UQsAklMLACxVCwDGVgsAalgLAARaCwCeWwsAOF0LANxeCwB2YAsAEGILAKpjCwBEZQsA6GYLAIJoCwAcagsAtmsLAFptCwD0bgsAjnALAChyCwDMcwsAZnULAAB3CwCaeAsAPnoLANh7CwByfQsADH8LALCACwBKggsA5IMLAH6FCwAihwsAvIgLAFaKCwDwiwsAlI0LAC6PCwDIkAsAbJILAAaUCwCglQsAOpcLAN6YCwB4mgsAEpwLAKydCwBQnwsA6qALAISiCwAepAsAwqULAFynCwD2qAsAkKoLADSsCwDOrQsAaK8LAAKxCwCmsgsAQLQLANq1CwB0twsAGLkLALK6CwBMvAsA5r0LAIq/CwAkwQsAvsILAFjECwDyxQsAlscLADDJCwDKygsAZMwLAAjOCwCizwsAPNELANbSCwB61AsAFNYLAK7XCwBI2QsA7NoLAIbcCwAg3gsAut8LAF7hCwD44gsAkuQLACzmCwDQ5wsAaukLAATrCwCo7AsAQu4LANzvCwB28QsAGvMLALT0CwBO9gsA6PcLAIz5CwAm+wsAwPwLAFr+CwD0/wsAmAEMADIDDADMBAwAcAYMAAoIDACkCQwAPgsMANgMDAB8DgwAFhAMALARDABKEwwA7hQMAIgWDAAiGAwAvBkMAGAbDAD6HAwAlB4MAC4gDADSIQwAbCMMAAYlDACgJgwARCgMAN4pDAB4KwwAHC0MALYuDABQMAwA6jEMAI4zDAAoNQwAwjYMAFw4DAAAOgwAmjsMADQ9DADOPgwAckAMAAxCDACmQwwASkUMAORGDAB+SAwAGEoMALxLDABWTQwA8E4MAIpQDAAkUgwAyFMMAGJVDAD8VgwAllgMADpaDADUWwwAbl0MAAhfDACsYAwARmIMAOBjDAB6ZQwAHmcMALhoDABSagwA7GsMAJBtDAAqbwwAxHAMAF5yDAACdAwAnHUMADZ3DADQeAwAanoMAA58DACofQwAQn8MANyADACAggwAGoQMALSFDABYhwwA8ogMAIyKDAAmjAwAyo0MAGSPDAD+kAwAmJIMADyUDADWlQwAcJcMAAqZDACumgwASJwMAOKdDACGnwwAIKEMALqiDABUpAwA+KUMAJKnDAAsqQwAxqoMAGqsDAAErgwAnq8MADixDADcsgwAdrQMABC2DACqtwwATrkMAOi6DACCvAwAHL4MALa/DABawQwA9MIMAI7EDAAoxgwAzMcMAGbJDAAAywwAmswMAD7ODADYzwwActEMAAzTDACw1AwAStYMAOTXDAB+2QwAItsMALzcDABW3gwA8N8MAJThDAAu4wwAyOQMAGLmDAAG6AwAoOkMADrrDADU7AwAeO4MABLwDACs8QwARvMMAOr0DACE9gwAHvgMAML5DABc+wwA9vwMAJD+DAA0AA0AzgENAGgDDQACBQ0ApgYNAEAIDQDaCQ0AdAsNABgNDQCyDg0ATBANAOYRDQCKEw0AJBUNAL4WDQBYGA0A/BkNAJYbDQAwHQ0Ayh4NAG4gDQAIIg0AoiMNADwlDQDWJg0AeigNABQqDQCuKw0ASC0NAOwuDQCGMA0AIDINALozDQBeNQ0A+DYNAJI4DQAsOg0A0DsNAGo9DQAEPw0AnkANAEJCDQDcQw0AdkUNABBHDQC0SA0ATkoNAOhLDQCMTQ0AJk8NAMBQDQBaUg0A/lMNAJhVDQAyVw0AzFgNAHBaDQAKXA0ApF0NAD5fDQDiYA0AfGINABZkDQCwZQ0AVGcNAO5oDQCIag0AImwNALxtDQBgbw0A+nANAJRyDQAudA0A0nUNAGx3DQAGeQ0AoHoNAER8DQDefQ0AeH8NABKBDQC2gg0AUIQNAOqFDQCEhw0AKIkNAMKKDQBcjA0AAI4NAJqPDQA0kQ0AzpINAHKUDQAMlg0AppcNAECZDQDkmg0AfpwNABieDQCynw0AVqENAPCiDQCKpA0ALqYNAMinDQBiqQ0A/KoNAKCsDQA6rg0A1K8NAG6xDQASsw0ArLQNAEa2DQDgtw0AerkNAB67DQC4vA0AUr4NAOy/DQCQwQ0AKsMNAMTEDQBexg0AAsgNAJzJDQA2yw0A0MwNAGrODQAO0A0AqNENAELTDQDc1A0AgNYNABrYDQC02Q0ATtsNAPLcDQCM3g0AJuANAMrhDQBk4w0A/uQNAJjmDQA86A0A1ukNAHDrDQAK7Q0Aru4NAEjwDQDi8Q0AfPMNACD1DQC69g0AVPgNAO75DQCS+w0ALP0NAMb+DQBqAA4ABAIOAJ4DDgA4BQ4A3AYOAHYIDgAQCg4AqgsOAE4NDgDoDg4AghAOABwSDgC2Ew4AWhUOAPQWDgCOGA4AKBoOAMwbDgBmHQ4AAB8OAJogDgA+Ig4A2CMOAHIlDgAMJw4AsCgOAEoqDgDkKw4Afi0OABgvDgC8MA4AVjIOAPAzDgCUNQ4ALjcOAMg4DgBiOg4ABjwOAKA9DgA6Pw4A1EAOAHhCDgASRA4ArEUOAEZHDgDqSA4AhEoOAB5MDgC4TQ4AXE8OAPZQDgCQUg4AKlQOAM5VDgBoVw4AAlkOAKZaDgBAXA4A2l0OAHRfDgAYYQ4AsmIOAExkDgDmZQ4AimcOACRpDgC+ag4AWGwOAPxtDgCWbw4AMHEOAMpyDgBkdA4ACHYOAKJ3DgA8eQ4A1noOAHp8DgAUfg4Arn8OAEiBDgDsgg4AhoQOACCGDgC6hw4AXokOAPiKDgCSjA4ALI4OANCPDgBqkQ4ABJMOAKiUDgBClg4A3JcOAHaZDgAamw4AtJwOAE6eDgDonw4AjKEOACajDgDApA4AWqYOAPSnDgCYqQ4AMqsOAMysDgBmrg4ACrAOAKSxDgA+sw4A2LQOAHy2DgAWuA4AsLkOAEq7DgDuvA4AiL4OACLADgC8wQ4AYMMOAPrEDgCUxg4ALsgOANLJDgBsyw4ABs0OAKDODgBE0A4A3tEOAHjTDgAc1Q4AttYOAFDYDgDq2Q4AjtsOACjdDgDC3g4AXOAOAADiDgCa4w4ANOUOAM7mDgBy6A4ADOoOAKbrDgBA7Q4A5O4OAH7wDgAY8g4AsvMOAFb1DgDw9g4AivgOACT6DgDI+w4AYv0OAPz+DgCWAA8AOgIPANQDDwBuBQ8ACAcPAKwIDwBGCg8A4AsPAHoNDwAUDw8AuBAPAFISDwDsEw8AhhUPACoXDwDEGA8AXhoPAPgbDwCcHQ8ANh8PANAgDwBqIg8ADiQPAKglDwBCJw8A3CgPAIAqDwAaLA8AtC0PAFgvDwDyMA8AjDIPACY0DwDKNQ8AZDcPAP44DwCYOg8APDwPANY9DwBwPw8ACkEPAK5CDwBIRA8A4kUPAHxHDwAgSQ8AukoPAFRMDwD4TQ8Akk8PACxRDwDGUg8AYFQPAARWDwCeVw8AOFkPANJaDwB2XA8AEF4PAKpfDwBEYQ8A6GIPAIJkDwAcZg8AtmcPAFppDwD0ag8AjmwPAChuDwDCbw8AZnEPAABzDwCadA8ANHYPANh3DwByeQ8ADHsPALB8DwBKfg8A5H8PAH6BDwAigw8AvIQPAFaGDwDwhw8AlIkPAC6LDwDIjA8AYo4PAAaQDwCgkQ8AOpMPANSUDwB4lg8AEpgPAKyZDwBGmw8A6pwPAISeDwAeoA8AwqEPAFyjDwD2pA8AkKYPADSoDwDOqQ8AaKsPAAKtDwCmrg8AQLAPANqxDwB0sw8ADrUPALK2DwBMuA8A5rkPAIC7DwAkvQ8Avr4PAFjADwDywQ8AlsMPADDFDwDKxg8AZMgPAAjKDwCiyw8APM0PANbODwBw0A8AFNIPAK7TDwBI1Q8A7NYPAIbYDwAg2g8AutsPAF7dDwD43g8AkuAPADbiDwDQ4w8AauUPAATnDwCo6A8AQuoPANzrDwB27Q8AGu8PALTwDwBO8g8A6PMPAIL1DwAm9w8AwPgPAFr6DwD0+w8AmP0PADL/DwDMABAAZgIQAAoEEACkBRAAPgcQANgIEAB8ChAAFgwQALANEABKDxAA7hAQAIgSEAAiFBAAvBUQAGAXEAD6GBAAlBoQAC4cEADSHRAAbB8QAAYhEACqIhAARCQQAN4lEAB4JxAAHCkQALYqEABQLBAA6i0QAI4vEAAoMRAAwjIQAFw0EAAANhAAmjcQADQ5EADOOhAAcjwQAAw+EACmPxAAQEEQAORCEAB+RBAAGEYQALJHEABMSRAA8EoQAIpMEAAkThAAvk8QAGJREAD8UhAAllQQADBWEADUVxAAblkQAAhbEACiXBAARl4QAOBfEAB6YRAAFGMQALhkEABSZhAA7GcQAIZpEAAqaxAAxGwQAF5uEAACcBAAnHEQADZzEADQdBAAdHYQAA54EACoeRAAQnsQAOZ8EACAfhAAGoAQALSBEABYgxAA8oQQAIyGEAAmiBAAyokQAGSLEAD+jBAAmI4QADyQEADWkRAAcJMQAAqVEACulhAASJgQAOKZEAB8mxAAFp0QALqeEABUoBAA7qEQAIijEAAspRAAxqYQAGCoEAD6qRAAnqsQADitEADSrhAAbLAQABCyEACqsxAARLUQAN62EACCuBAAHLoQALa7EABavRAA9L4QAI7AEAAowhAAzMMQAGbFEAAAxxAAmsgQAD7KEADYyxAAcs0QAAzPEACw0BAAStIQAOTTEAB+1RAAItcQALzYEABW2hAA8NsQAJTdEAAu3xAAyOAQAGziEAAG5BAAoOUQADrnEADe6BAAeOoQABLsEACs7RAARu8QAOrwEACE8hAAHvQQALj1EABc9xAA9vgQAJD6EAAq/BAAzv0QAGj/EAACAREAnAIRADYEEQDaBREAdAcRAA4JEQCoChEATAwRAOYNEQCADxEAJBERAL4SEQBYFBEA8hURAJYXEQAwGREAyhoRAGQcEQAIHhEAoh8RADwhEQDWIhEAeiQRABQmEQCuJxEASCkRAOwqEQCGLBEAIC4RALovEQBeMREA+DIRAJI0EQAsNhEA0DcRAGo5EQAEOxEAnjwRADg+EQDcPxEAdkERABBDEQC0RBEATkYRAOhHEQCCSREAJksRAMBMEQBaThEA9E8RAJhREQAyUxEAzFQRAGZWEQAKWBEApFkRAD5bEQDYXBEAfF4RABZgEQCwYREASmMRAO5kEQCIZhEAImgRAMZpEQBgaxEA+mwRAJRuEQA4cBEA0nERAGxzEQAGdREAqnYRAER4EQDeeREAeHsRABx9EQC2fhEAUIARAOqBEQCOgxEAKIURAMKGEQBciBEAAIoRAJqLEQA0jREAzo4RAHKQEQAMkhEAppMRAECVEQDalhEAfpgRABiaEQCymxEATJ0RAPCeEQCKoBEAJKIRAL6jEQBipREA/KYRAJaoEQAwqhEA1KsRAG6tEQAIrxEAorARAEayEQDgsxEAerURABS3EQC4uBEAUroRAOy7EQCQvREAKr8RAMTAEQBewhEAAsQRAJzFEQA2xxEA0MgRAHTKEQAOzBEAqM0RAELPEQDm0BEAgNIRABrUEQC01REAWNcRAPLYEQCM2hEAJtwRAMrdEQBk3xEA/uARAJjiEQAy5BEA1uURAHDnEQAK6REApOoRAEjsEQDi7REAfO8RABbxEQC68hEAVPQRAO71EQCI9xEALPkRAMb6EQBg/BEA+v0RAJ7/EQA4ARIA0gISAGwEEgAQBhIAqgcSAEQJEgDoChIAggwSABwOEgC2DxIAWhESAPQSEgCOFBIAKBYSAMwXEgBmGRIAABsSAJocEgA+HhIA2B8SAHIhEgAMIxIAsCQSAEomEgDkJxIAfikSACIrEgC8LBIAVi4SAPAvEgCUMRIALjMSAMg0EgBiNhIABjgSAKA5EgA6OxIA1DwSAHg+EgASQBIArEESAEZDEgDgRBIAhEYSAB5IEgC4SRIAUksSAPZMEgCQThIAKlASAMRREgBoUxIAAlUSAJxWEgBAWBIA2lkSAHRbEgAOXRIAsl4SAExgEgDmYRIAgGMSACRlEgC+ZhIAWGgSAPJpEgCWaxIAMG0SAMpuEgBkcBIACHISAKJzEgA8dRIA1nYSAHB4EgAUehIArnsSAEh9EgDifhIAhoASACCCEgC6gxIAVIUSAPiGEgCSiBIALIoSANCLEgBqjRIABI8SAJ6QEgBCkhIA3JMSAHaVEgAQlxIAtJgSAE6aEgDomxIAgp0SACafEgDAoBIAWqISAP6jEgCYpRIAMqcSAMyoEgBwqhIACqwSAKStEgA+rxIA4rASAHyyEgAWtBIAsLUSAEq3EgDuuBIAiLoSACK8EgC8vRIAYL8SAPrAEgCUwhIALsQSANLFEgBsxxIABskSAKDKEgA6zBIA3s0SAHjPEgAS0RIAttISAFDUEgDq1RIAhNcSAB7ZEgDC2hIAXNwSAPbdEgCa3xIANOESAM7iEgBo5BIADOYSAKbnEgBA6RIA2uoSAH7sEgAY7hIAsu8SAEzxEgDw8hIAivQSACT2EgDI9xIAYvkSAPz6EgCW/BIAOv4SANT/EgBuARMACAMTAKwEEwBGBhMA4AcTAHoJEwAeCxMAuAwTAFIOEwDsDxMAkBETACoTEwDEFBMAXhYTAPgXEwCcGRMANhsTANAcEwBqHhMADiATAKghEwBCIxMA3CQTAIAmEwAaKBMAtCkTAE4rEwDyLBMAjC4TACYwEwDAMRMAZDMTAP40EwCYNhMAMjgTANY5EwBwOxMACj0TAKQ+EwBIQBMA4kETAHxDEwAWRRMAukYTAFRIEwDuSRMAkksTACxNEwDGThMAYFATAARSEwCeUxMAOFUTANJWEwB2WBMAEFoTAKpbEwBEXRMA6F4TAIJgEwAcYhMAtmMTAFplEwD0ZhMAjmgTAChqEwDMaxMAZm0TAABvEwCacBMAPnITANhzEwBydRMADHcTALB4EwBKehMA5HsTAH59EwAYfxMAvIATAFaCEwDwgxMAioUTAC6HEwDIiBMAYooTAPyLEwCgjRMAOo8TANSQEwBukhMAEpQTAKyVEwBGlxMA4JgTAISaEwAenBMAuJ0TAFKfEwD2oBMAkKITACqkEwDOpRMAaKcTAAKpEwCcqhMAQKwTANqtEwB0rxMADrETALKyEwBMtBMA5rUTAIC3EwAkuRMAvroTAFi8EwDyvRMAjL8TADDBEwDKwhMAZMQTAP7FEwCixxMAPMkTANbKEwB6zBMAFM4TAK7PEwBI0RMA7NITAIbUEwAg1hMAutcTAF7ZEwD42hMAktwTACzeEwDQ3xMAauETAATjEwCe5BMAQuYTANznEwB26RMAGusTALTsEwBO7hMA6O8TAIzxEwAm8xMAwPQTAFr2EwD+9xMAmPkTADL7EwDM/BMAZv4TAAoAFACkARQAPgMUANgEFAB8BhQAFggUALAJFABKCxQA7gwUAIgOFAAiEBQAvBEUAFYTFAD6FBQAlBYUAC4YFADIGRQAbBsUAAYdFACgHhQAOiAUAN4hFAB4IxQAEiUUAKwmFABQKBQA6ikUAIQrFAAoLRQAwi4UAFwwFAD2MRQAmjMUADQ1FADONhQAaDgUAAw6FACmOxQAQD0UANo+FAB+QBQAGEIUALJDFABWRRQA8EYUAIpIFAAkShQAyEsUAGJNFAD8ThQAllAUADpSFADUUxQAblUUAAhXFACsWBQARloUAOBbFAB6XRQAHl8UALhgFABSYhQA7GMUAIZlFAAqZxQAxGgUAF5qFAD4axQAnG0UADZvFADQcBQAanIUAA50FACodRQAQncUANx4FACAehQAGnwUALR9FABOfxQA8oAUAIyCFAAmhBQAwIUUAGSHFAD+iBQAmIoUADKMFADWjRQAcI8UAAqRFACkkhQASJQUAOKVFAB8lxQAFpkUALqaFABUnBQA7p0UAJKfFAAsoRQAxqIUAGCkFAAEphQAnqcUADipFADSqhQAdqwUABCuFACqrxQARLEUAOiyFACCtBQAHLYUALa3FABauRQA9LoUAI68FAAovhQAzL8UAGbBFAAAwxQAmsQUAD7GFADYxxQAcskUAAzLFACmzBQASs4UAOTPFAB+0RQAGNMUALzUFABW1hQA8NcUAIrZFAAu2xQAyNwUAGLeFAD83xQAoOEUADrjFADU5BQAbuYUABLoFACs6RQARusUAODsFACE7hQAHvAUALjxFABS8xQA9vQUAJD2FAAq+BQAzvkUAGj7FAAC/RQAnP4UAEAAFQDaARUAdAMVAA4FFQCoBhUATAgVAOYJFQCACxUAGg0VAL4OFQBYEBUA8hEVAIwTFQAwFRUAyhYVAGQYFQD+GRUAohsVADwdFQDWHhUAcCAVABQiFQCuIxUASCUVAOwmFQCGKBUAICoVALorFQBeLRUA+C4VAJIwFQAsMhUA0DMVAGo1FQAENxUAnjgVAEI6FQDcOxUAdj0VABA/FQC0QBUATkIVAOhDFQCMRRUAJkcVAMBIFQBaShUA9EsVAJhNFQAyTxUAzFAVAGZSFQAKVBUApFUVAD5XFQDYWBUAfFoVABZcFQCwXRUASl8VAORgFQCIYhUAImQVALxlFQBWZxUA+mgVAJRqFQAubBUAyG0VAGxvFQAGcRUAoHIVADp0FQDedRUAeHcVABJ5FQC2ehUAUHwVAOp9FQCEfxUAKIEVAMKCFQBchBUA9oUVAJqHFQA0iRUAzooVAGiMFQAMjhUApo8VAECRFQDakhUAfpQVABiWFQCylxUATJkVAPCaFQCKnBUAJJ4VAMifFQBioRUA/KIVAJakFQA6phUA1KcVAG6pFQAIqxUAoqwVAEauFQDgrxUAerEVABSzFQC4tBUAUrYVAOy3FQCGuRUAKrsVAMS8FQBevhUA+L8VAJLBFQA2wxUA0MQVAGrGFQAEyBUAqMkVAELLFQDczBUAgM4VABrQFQC00RUATtMVAPLUFQCM1hUAJtgVAMDZFQBk2xUA/twVAJjeFQAy4BUA1uEVAHDjFQAK5RUAruYVAEjoFQDi6RUAfOsVACDtFQC67hUAVPAVAO7xFQCS8xUALPUVAMb2FQBg+BUABPoVAJ77FQA4/RUA0v4VAHYAFgAQAhYAqgMWAEQFFgDeBhYAgggWABwKFgC2CxYAUA0WAPQOFgCOEBYAKBIWAMITFgBmFRYAABcWAJoYFgA0GhYA2BsWAHIdFgAMHxYApiAWAEoiFgDkIxYAfiUWABgnFgC8KBYAVioWAPArFgCKLRYALi8WAMgwFgBiMhYA/DMWAKA1FgA6NxYA1DgWAG46FgASPBYArD0WAEY/FgDqQBYAhEIWAB5EFgC4RRYAXEcWAPZIFgCaShYAKkwWAMRNFgBoTxYAAlEWAJxSFgA2VBYA2lUWAHRXFgAOWRYAqFoWAExcFgDmXRYAgF8WABphFgC+YhYAWGQWAPJlFgCMZxYAMGkWAMpqFgBkbBYA/m0WAKJvFgA8cRYA1nIWAHB0FgAUdhYArncWAEh5FgDsehYAhnwWACB+FgC6fxYAXoEWAPiCFgCShBYALIYWANCHFgBqiRYABIsWAJ6MFgBCjhYA3I8WAHaRFgAQkxYAtJQWAE6WFgDolxYAgpkWACabFgDAnBYAWp4WAPSfFgCYoRYAMqMWAMykFgBmphYACqgWAKSpFgA+qxYA2KwWAHyuFgAWsBYAsLEWAEqzFgDktBYAiLYWACK4FgC8uRYAVrsWAPq8FgCUvhYALsAWAMjBFgBswxYABsUWAKDGFgA6yBYA3skWAHjLFgASzRYAts4WAFDQFgDq0RYAhNMWACjVFgDC1hYAXNgWAPbZFgCa2xYANN0WAM7eFgBo4BYADOIWAKbjFgBA5RYA2uYWAH7oFgAY6hYAsusWAFbtFgDw7hYAivAWACTyFgDI8xYAYvUWAPz2FgCW+BYAMPoWANT7FgBu/RYACP8WAKIAFwBGAhcA4AMXAHoFFwAUBxcAuAgXAFIKFwDsCxcAhg0XACoPFwDEEBcAXhIXAPgTFwCSFRcANhcXANAYFwBqGhcABBwXAKgdFwBCHxcA3CAXAIAiFwAaJBcAtCUXAE4nFwDyKBcAjCoXACYsFwDALRcAZC8XAP4wFwCYMhcAMjQXANY1FwBwNxcACjkXAKQ6FwBIPBcA4j0XAHw/FwAWQRcAukIXAFREFwDuRRcAkkcXACxJFwDGShcAYEwXAAROFwCeTxcAOFEXANJSFwB2VBcAEFYXAKpXFwBEWRcA6FoXAIJcFwAcXhcAtl8XAFBhFwD0YhcAjmQXAChmFwDCZxcAZmkXAABrFwCabBcANG4XANhvFwBycRcADHMXAKZ0FwBKdhcA5HcXAH55FwAYexcAvHwXAFZ+FwDwfxcAioEXAC6DFwDIhBcAYoYXAPyHFwCgiRcAOosXANSMFwBujhcAEpAXAKyRFwBGkxcA4JQXAISWFwAemBcAuJkXAFybFwD2nBcAkJ4XACqgFwDEoRcAaKMXAAKlFwCcphcANqgXANqpFwB0qxcADq0XAKiuFwBMsBcA5rEXAICzFwAatRcAvrYXAFi4FwDyuRcAjLsXADC9FwDKvhcAZMAXAP7BFwCiwxcAPMUXANbGFwBwyBcAFMoXAK7LFwBIzRcA7M4XAIbQFwAg0hcAutMXAF7VFwD41hcAktgXACzaFwDQ2xcAat0XAATfFwCe4BcAQuIXANzjFwB25RcAEOcXALToFwBO6hcA6OsXAILtFwAm7xcAwPAXAFryFwD08xcAmPUXADL3FwDM+BcAZvoXAAr8FwCk/RcAPv8XANgAGAB8AhgAFgQYALAFGABKBxgA5AgYAIgKGAAiDBgAvA0YAFYPGAD6EBgAlBIYAC4UGADIFRgAbBcYAAYZGACgGhgAOhwYAN4dGAB4HxgAEiEYAKwiGABQJBgA6iUYAIQnGAAeKRgAwioYAFwsGAD2LRgAmi8YADQxGADOMhgAaDQYAAw2GACmNxgAQDkYANo6GAB+PBgAGD4YALI/GABMQRgA8EIYAIpEGAAkRhgAvkcYAGJJGAD8ShgAlkwYADpOGADUTxgAblEYAAhTGACiVBgARlYYAOBXGAB6WRgAFFsYALhcGABSXhgA7F8YAIZhGAAgYxgAxGQYAF5mGAD4ZxgAkmkYADZrGADQbBgAam4YAARwGACocRgAQnMYANx0GAB2dhgAGngYALR5GABOexgA8nwYAIx+GAAmgBgAwIEYAGSDGAD+hBgAmIYYADKIGADWiRgAcIsYAAqNGACkjhgASJAYAOKRGAB8kxgAIJUYALqWGABUmBgA7pkYAJKbGAAsnRgAxp4YAGCgGAAEohgAnqMYADilGADSphgAbKgYABCqGACqqxgARK0YAN6uGACCsBgAHLIYALazGABQtRgA9LYYAI64GAAouhgAwrsYAFy9GAAAvxgAmsAYADTCGADOwxgAcsUYAAzHGACmyBgASsoYAOTLGAB+zRgAGM8YALzQGABW0hgA8NMYAIrVGAAu1xgAyNgYAGLaGAD82xgAoN0YADrfGADU4BgAbuIYABLkGACs5RgARucYAODoGAB66hgAHuwYALjtGABS7xgA9vAYAJDyGAAq9BgAxPUYAGj3GAAC+RgAnPoYADb8GADa/RgAdP8YAA4BGQCoAhkATAQZAOYFGQCABxkAJAkZAL4KGQBYDBkA8g0ZAJYPGQAwERkAyhIZAGQUGQAIFhkAohcZADwZGQDWGhkAehwZABQeGQCuHxkASCEZAOwiGQCGJBkAICYZALonGQBUKRkA+CoZAJIsGQAsLhkAxi8ZAGoxGQAEMxkAnjQZADg2GQDcNxkAdjkZABA7GQCqPBkATj4ZAOg/GQCCQRkAHEMZAMBEGQBaRhkA9EcZAI5JGQAySxkAzEwZAGZOGQAAUBkApFEZAD5TGQDYVBkAclYZABZYGQCwWRkASlsZAORcGQCIXhkAImAZALxhGQBWYxkA+mQZAJRmGQAuaBkA0mkZAGxrGQAGbRkAoG4ZAERwGQDecRkAeHMZABJ1GQC2dhkAUHgZAOp5GQCEexkAKH0ZAMJ+GQBcgBkA9oEZAJqDGQA0hRkAzoYZAGiIGQAMihkAposZAECNGQDajhkAfpAZABiSGQCykxkATJUZAPCWGQCKmBkAJJoZAL6bGQBYnRkA/J4ZAJagGQAwohkAyqMZAG6lGQAIpxkAoqgZADyqGQDgqxkAeq0ZABSvGQCusBkAUrIZAOyzGQCGtRkAILcZAMS4GQBeuhkA+LsZAJy9GQA2vxkA0MAZAGrCGQAOxBkAqMUZAELHGQDcyBkAgMoZABrMGQC0zRkATs8ZAPLQGQCM0hkAJtQZAMDVGQBk1xkA/tgZAJjaGQA83BkA1t0ZAHDfGQAK4RkAruIZAEjkGQDi5RkAfOcZABbpGQC66hkAVOwZAO7tGQCI7xkALPEZAMbyGQBg9BkA+vUZAJ73GQA4+RkA0voZAGz8GQAQ/hkAqv8ZAEQBGgDeAhoAeAQaABwGGgC2BxoAUAkaAOoKGgCODBoAKA4aAMIPGgBcERoAABMaAJoUGgA0FhoA2BcaAHIZGgAMGxoAphwaAEoeGgDkHxoAfiEaABgjGgC8JBoAViYaAPAnGgCKKRoALisaAMgsGgBiLhoA/C8aAKAxGgA6MxoA1DQaAG42GgASOBoArDkaAEY7GgDgPBoAhD4aAB5AGgC4QRoAUkMaAPZEGgCQRhoAKkgaAM5JGgBoSxoAAk0aAJxOGgBAUBoA2lEaAHRTGgAOVRoAslYaAExYGgDmWRoAgFsaACRdGgC+XhoAWGAaAPJhGgCMYxoAMGUaAMpmGgBkaBoA/mkaAKJrGgA8bRoA1m4aAHBwGgAUchoArnMaAEh1GgDidhoAhngaACB6GgC6exoAVH0aAPh+GgCSgBoALIIaAMaDGgBqhRoABIcaAJ6IGgA4ihoA3IsaAHaNGgAQjxoAqpAaAE6SGgDokxoAgpUaAByXGgDAmBoAWpoaAPSbGgCOnRoAMp8aAMygGgBmohoAAKQaAKSlGgA+pxoA2KgaAHyqGgAWrBoAsK0aAEqvGgDusBoAiLIaACK0GgC8tRoAYLcaAPq4GgCUuhoALrwaANK9GgBsvxoABsEaAKDCGgBExBoA3sUaAHjHGgASyRoAtsoaAFDMGgDqzRoAhM8aACjRGgDC0hoAXNQaAPbVGgCQ1xoANNkaAM7aGgBo3BoAAt4aAKbfGgBA4RoA2uIaAHTkGgAY5hoAsucaAEzpGgDm6hoAiuwaACTuGgC+7xoAWPEaAPzyGgCW9BoAMPYaAMr3GgBu+RoACPsaAKL8GgA8/hoA4P8aAHoBGwAUAxsAuAQbAFIGGwDsBxsAhgkbACoLGwDEDBsAXg4bAPgPGwCcERsANhMbANAUGwBqFhsADhgbAKgZGwBCGxsA3BwbAIAeGwAaIBsAtCEbAE4jGwDyJBsAjCYbACYoGwDAKRsAZCsbAP4sGwCYLhsAMjAbANYxGwBwMxsACjUbAKQ2GwBIOBsA4jkbAHw7GwAWPRsAuj4bAFRAGwDuQRsAiEMbACJFGwDGRhsAYEgbAPpJGwCUSxsAOE0bANJOGwBsUBsABlIbAKpTGwBEVRsA3lYbAHhYGwAcWhsAtlsbAFBdGwD0XhsAjmAbAChiGwDCYxsAZmUbAABnGwCaaBsANGobANhrGwBybRsADG8bAKZwGwBKchsA5HMbAH51GwAYdxsAsngbAFZ6GwDwexsAin0bACR/GwDIgBsAYoIbAPyDGwCWhRsAOocbANSIGwBuihsAEowbAKyNGwBGjxsA4JAbAISSGwAelBsAuJUbAFKXGwD2mBsAkJobACqcGwDEnRsAaJ8bAAKhGwCcohsANqQbANqlGwB0pxsADqkbALKqGwBMrBsA5q0bAICvGwAksRsAvrIbAFi0GwDytRsAlrcbADC5GwDKuhsAZLwbAAi+GwCivxsAPMEbANbCGwBwxBsAFMYbAK7HGwBIyRsA4sobAIbMGwAgzhsAus8bAFTRGwD40hsAktQbACzWGwDG1xsAYNkbAATbGwCe3BsAON4bANzfGwB24RsAEOMbAKrkGwBO5hsA6OcbAILpGwAc6xsAwOwbAFruGwD07xsAjvEbADLzGwDM9BsAZvYbAAD4GwCk+RsAPvsbANj8GwB8/hsAFgAcALABHABKAxwA7gQcAIgGHAAiCBwAvAkcAGALHAD6DBwAlA4cAC4QHADSERwAbBMcAAYVHACgFhwARBgcAN4ZHAB4GxwAEh0cAKweHABQIBwA6iEcAIQjHAAeJRwAwiYcAFwoHAD2KRwAkCscADQtHADOLhwAaDAcAAIyHACmMxwAQDUcANo2HAB0OBwAGDocALI7HABMPRwA5j4cAIpAHAAkQhwAvkMcAFhFHAD8RhwAlkgcADBKHADKSxwAbk0cAAhPHACiUBwARlIcAOBTHAB6VRwAFFccALhYHABSWhwA7FscAIZdHAAqXxwAxGAcAF5iHAD4YxwAnGUcADZnHADQaBwAamocAA5sHACobRwAQm8cANxwHACAchwAGnQcALR1HABOdxwA8ngcAIx6HAAmfBwAwH0cAGR/HAD+gBwAmIIcADKEHADWhRwAcIccAAqJHACkihwASIwcAOKNHAB8jxwAFpEcALCSHABUlBwA7pUcAIiXHAAimRwAxpocAGCcHAD6nRwAlJ8cADihHADSohwAbKQcAAamHACqpxwARKkcAN6qHAB4rBwAHK4cALavHABQsRwA9LIcAI60HAAothwAwrccAGa5HAAAuxwAmrwcADS+HADYvxwAcsEcAAzDHACmxBwAQMYcAOTHHAB+yRwAGMscALLMHABWzhwA8M8cAIrRHAAk0xwAyNQcAGLWHAD81xwAltkcADrbHADU3BwAbt4cABLgHACs4RwARuMcAODkHACE5hwAHugcALjpHABS6xwA9uwcAJDuHAAq8BwAxPEcAGjzHAAC9RwAnPYcAED4HADa+RwAdPscAA79HACy/hwATAAdAOYBHQCAAx0AJAUdAL4GHQBYCB0A8gkdAIwLHQAwDR0Ayg4dAGQQHQD+ER0AohMdADwVHQDWFh0AcBgdABQaHQCuGx0ASB0dAOIeHQCGIB0AICIdALojHQBUJR0A+CYdAJIoHQAsKh0AxisdAGotHQAELx0AnjAdADgyHQDSMx0AdjUdABA3HQCqOB0ATjodAOg7HQCCPR0AHD8dAMBAHQBaQh0A9EMdAI5FHQAyRx0AzEgdAGZKHQAATB0ApE0dAD5PHQDYUB0AclIdABZUHQCwVR0ASlcdAO5YHQCIWh0AIlwdALxdHQBgXx0A+mAdAJRiHQAuZB0A0mUdAGxnHQAGaR0AoGodAERsHQDebR0AeG8dABJxHQC2ch0AUHQdAOp1HQCEdx0AHnkdAMJ6HQBcfB0A9n0dAJB/HQA0gR0AzoIdAGiEHQAChh0ApocdAECJHQDaih0AdIwdABiOHQCyjx0ATJEdAOaSHQCKlB0AJJYdAL6XHQBYmR0A/JodAJacHQAwnh0Ayp8dAG6hHQAIox0AoqQdAEamHQDgpx0AeqkdABSrHQC4rB0AUq4dAOyvHQCGsR0AKrMdAMS0HQBeth0A+LcdAJy5HQA2ux0A0LwdAGq+HQAOwB0AqMEdAELDHQDcxB0AgMYdABrIHQC0yR0ATssdAPLMHQCMzh0AJtAdAMDRHQBk0x0A/tQdAJjWHQAy2B0A1tkdAHDbHQAK3R0ApN4dAD7gHQDi4R0AfOMdABblHQCw5h0AVOgdAO7pHQCI6x0AIu0dAMbuHQBg8B0A+vEdAJTzHQA49R0A0vYdAGz4HQAG+h0AqvsdAET9HQDe/h0AggAeABwCHgC2Ax4AWgUeAP4GHgCYCB4AMgoeAMwLHgBwDR4ACg8eAKQQHgA+Eh4A4hMeAHwVHgAWFx4AsBgeAFQaHgDuGx4AiB0eACwfHgDGIB4AYCIeAPojHgCeJR4AOCceANIoHgBsKh4AECweAKotHgBELx4A3jAeAIIyHgAcNB4AtjUeAFA3HgD0OB4AjjoeACg8HgDMPR4AZj8eAABBHgCaQh4ANEQeANhFHgByRx4ADEkeAKZKHgBKTB4A5E0eAH5PHgAYUR4AvFIeAFZUHgDwVR4AilceAC5ZHgDIWh4AYlweAPxdHgCWXx4AOmEeANRiHgBuZB4AEmYeAKxnHgBGaR4A4GoeAHpsHgAebh4AuG8eAFJxHgDsch4AkHQeACp2HgDEdx4AaHkeAAJ7HgCcfB4ANn4eANp/HgB0gR4ADoMeAKiEHgBMhh4A5oceAICJHgAaix4AvoweAFiOHgDyjx4AjJEeADCTHgDKlB4AZJYeAP6XHgCimR4APJseANacHgB6nh4AFKAeAK6hHgBIox4A7KQeAIamHgAgqB4AuqkeAF6rHgD4rB4Akq4eACywHgDQsR4AarMeAAS1HgCeth4AOLgeANy5HgB2ux4AEL0eAKq+HgBOwB4A6MEeAILDHgAcxR4AwMYeAFrIHgD0yR4AjsseACjNHgDMzh4AZtAeAADSHgCk0x4APtUeANjWHgBy2B4AFtoeALDbHgBK3R4A5N4eAIjgHgAi4h4AvOMeAFblHgD65h4AlOgeAC7qHgDS6x4AbO0eAAbvHgCg8B4ARPIeAN7zHgB49R4AEvceALb4HgBQ+h4A6vseAIT9HgAo/x4AwgAfAFwCHwD2Ax8AmgUfADQHHwDOCB8AaAofAAwMHwCmDR8AQA8fANoQHwB0Eh8AGBQfALIVHwBMFx8A5hgfAIoaHwAkHB8Avh0fAFgfHwD8IB8AliIfADAkHwDKJR8AbicfAAgpHwCiKh8APCwfAOAtHwB6Lx8AFDEfAK4yHwBSNB8A7DUfAIY3HwAgOR8AxDofAF48HwD4PR8AnD8fADZBHwDQQh8AakQfAA5GHwCoRx8AQkkfANxKHwCKTB8AJE4fAL5PHwBYUR8A/FIfAJZUHwAwVh8AylcfAG5ZHwAIWx8AolwfADxeHwDgXx8AemEfABRjHwCuZB8AUmYfAOxnHwCGaR8AKmsfAMRsHwBebh8A+G8fAJxxHwA2cx8A0HQfAGp2HwAOeB8AqHkfAEJ7HwDcfB8AgH4fABqAHwC0gR8AToMfAPKEHwCMhh8AJogfAMCJHwBkix8A/owfAJiOHwAykB8A1pEfAHCTHwAKlR8ApJYfAEiYHwDimR8AfJsfABadHwC6nh8AVKAfAO6hHwCIox8AIqUfAMamHwBgqB8A+qkfAJSrHwA4rR8A0q4fAGywHwAGsh8AqrMfAES1HwDeth8AeLgfABy6HwC2ux8AUL0fAOq+HwCOwB8AKMIfAMLDHwBmxR8AAMcfAJrIHwA0yh8A2MsfAHLNHwAMzx8AptAfAErSHwDk0x8AftUfABjXHwC82B8AVtofAPDbHwCK3R8ALt8fAMjgHwBi4h8ABuQfAKDlHwA65x8A1OgfAHjqHwAS7B8ArO0fAEbvHwDg8B8AhPIfAB70HwC49R8AUvcfAPb4HwCQ+h8AKvwfAMT9HwBo/x8AAgEgAJwCIAA2BCAA2gUgAHQHIAAOCSAAqAogAEIMIADmDSAAgA8gABoRIAC0EiAAWBQgAPIVIACMFyAAMBkgAMoaIABkHCAA/h0gAKIfIAA8ISAA1iIgAHAkIAAUJiAAricgAEgpIADiKiAAhiwgACAuIAC6LyAAVDEgAPgyIACSNCAALDYgANA3IABqOSAABDsgAJ48IABCPiAA3D8gAHZBIAAQQyAAtEQgAE5GIADoRyAAgkkgACZLIADATCAAWk4gAPRPIACYUSAAMlMgAMxUIABmViAAAFggAKRZIAA+WyAA2FwgAHJeIAAWYCAAsGEgAEpjIADkZCAAiGYgACJoIAC8aSAAVmsgAPpsIACUbiAALnAgAMhxIABscyAABnUgAKB2IAA6eCAA3nkgAHh7IAASfSAArH4gAFCAIADqgSAAhIMgAB6FIADChiAAXIggAPaJIACQiyAANI0gAM6OIABokCAADJIgAKaTIABAlSAA2pYgAH6YIAAYmiAAspsgAEydIADmniAAiqAgACSiIAC+oyAAWKUgAPymIACWqCAAMKogAMqrIABurSAACK8gAKKwIAA8siAA4LMgAHq1IAAUtyAAuLggAFK6IADsuyAAhr0gACq/IADEwCAAXsIgAPjDIACcxSAANscgANDIIABqyiAADswgAKjNIABCzyAA3NAgAIDSIAAa1CAAtNUgAE7XIADy2CAAjNogACbcIADA3SAAZN8gAP7gIACY4iAAMuQgANblIABw5yAACukgAKTqIAA+7CAA4u0gAHzvIAAW8SAAsPIgAFT0IADu9SAAiPcgACL5IADG+iAAYPwgAPr9IACU/yAAOAEhANICIQBsBCEABgYhAKoHIQBECSEA3gohAHgMIQAcDiEAtg8hAFARIQD0EiEAjhQhACgWIQDCFyEAZhkhAAAbIQCaHCEANB4hANgfIQByISEADCMhAKYkIQBKJiEA5CchAH4pIQAiKyEAvCwhAFYuIQDwLyEAijEhAC4zIQDINCEAYjYhAPw3IQCgOSEAOjshANQ8IQBuPiEAEkAhAKxBIQBGQyEA4EQhAHpGIQAeSCEAuEkhAFJLIQDsTCEAkE4hACpQIQDEUSEAXlMhAAJVIQCcViEANlghANpZIQB0WyEADl0hAKheIQBMYCEA5mEhAIBjIQAaZSEAvmYhAFhoIQDyaSEAjGshADBtIQDKbiEAZHAhAP5xIQCicyEAPHUhANZ2IQB6eCEAFHohAK57IQBIfSEA7H4hAIaAIQAggiEAuoMhAF6FIQD4hiEAkoghACyKIQDQiyEAao0hAASPIQCekCEAQpIhANyTIQB2lSEAEJchALSYIQBOmiEA6JshAIKdIQAcnyEAwKAhAFqiIQD0oyEAjqUhADKnIQDMqCEAZqohAACsIQCkrSEAPq8hANiwIQBysiEADLQhALC1IQBKtyEA5LghAIi6IQAivCEAvL0hAFa/IQD6wCEAlMIhAC7EIQDIxSEAbMchAAbJIQCgyiEAOswhAN7NIQB4zyEAEtEhALbSIQBQ1CEA6tUhAITXIQAo2SEAwtohAFzcIQD23SEApN8hAD7hIQDY4iEAcuQhABbmIQCw5yEASukhAOTqIQCI7CEAIu4hALzvIQBW8SEA+vIhAJT0IQAu9iEAyPchAGz5IQAG+yEAoPwhAET+IQDe/yEAeAEiABIDIgC2BCIAUAYiAOoHIgCECSIAKAsiAMIMIgBcDiIA9g8iAJoRIgA0EyIAzhQiAGgWIgAMGCIAphkiAEAbIgDaHCIAfh4iABggIgCyISIATCMiAOYkIgCKJiIAJCgiAL4pIgBYKyIA/CwiAJYuIgAwMCIAyjEiAG4zIgAINSIAojYiADw4IgDgOSIAejsiABQ9IgCuPiIAUkAiAOxBIgCGQyIAIEUiAMRGIgBeSCIA+EkiAJJLIgA2TSIA0E4iAGpQIgAEUiIAqFMiAEJVIgDcViIAgFgiABpaIgC0WyIATl0iAPJeIgCMYCIAJmIiAMBjIgBkZSIA/mYiAJhoIgAyaiIA1msiAHBtIgAKbyIApHAiAEhyIgDicyIAfHUiABZ3IgC6eCIAVHoiAO57IgCIfSIALH8iAMaAIgBggiIA+oMiAJSFIgA4hyIA0ogiAGyKIgAGjCIAqo0iAESPIgDekCIAeJIiAByUIgC2lSIAUJciAOqYIgCOmiIAKJwiAMKdIgBmnyIAAKEiAJqiIgA0pCIA2KUiAHKnIgAMqSIApqoiAEqsIgDkrSIAfq8iABixIgC8siIAVrQiAPC1IgCKtyIALrkiAMi6IgBivCIABr4iAKC/IgA6wSIA1MIiAHjEIgASxiIArMciAEbJIgDgyiIAhMwiAB7OIgC4zyIAUtEiAPbSIgCQ1CIAKtYiAMTXIgBo2SIAAtsiAJzcIgA23iIA2t8iAHThIgAO4yIAqOQiAELmIgDm5yIAgOkiABrrIgC07CIAWO4iAPLvIgCM8SIAJvMiAMr0IgBk9iIA/vciAKL5IgA8+yIA1vwiAHD+IgAUACMArgEjAEgDIwDiBCMAhgYjACAIIwC6CSMAVAsjAPgMIwCSDiMALBAjAMYRIwBqEyMABBUjAJ4WIwBCGCMA3BkjAHYbIwAQHSMAtB4jAE4gIwDoISMAgiMjACYlIwDAJiMAWigjAPQpIwCYKyMAMi0jAMwuIwBmMCMAADIjAKQzIwA+NSMA2DYjAHw4IwAWOiMAsDsjAEo9IwDuPiMAiEAjACJCIwC8QyMAYEUjAPpGIwCUSCMALkojANJLIwBsTSMABk8jAKBQIwBEUiMA3lMjAHhVIwASVyMArFgjAFBaIwDqWyMAhF0jAB5fIwDCYCMAXGIjAPZjIwCQZSMANGcjAM5oIwBoaiMAAmwjAKZtIwBAbyMA2nAjAHRyIwAYdCMAsnUjAEx3IwDmeCMAinojACR8IwC+fSMAWH8jAPyAIwCWgiMAMIQjAMqFIwBuhyMACIkjAKKKIwA8jCMA4I0jAHqPIwAUkSMAuJIjAFKUIwDslSMAhpcjACqZIwDEmiMAXpwjAPidIwCcnyMANqEjANCiIwBqpCMADqYjAKinIwBCqSMA3KojAICsIwAariMAtK8jAE6xIwDysiMAjLQjACa2IwDAtyMAWrkjAP66IwCYvCMAMr4jAMy/IwBwwSMACsMjAKTEIwA+xiMA4scjAHzJIwAWyyMAsMwjAFTOIwDuzyMAiNEjACLTIwDG1CMAYNYjAPrXIwCU2SMAONsjANLcIwBs3iMAEOAjAKrhIwBE4yMA3uQjAILmIwAc6CMAtukjAFDrIwD07CMAju4jACjwIwDC8SMAZvMjAAD1IwCa9iMANPgjANj5IwBy+yMADP0jALD+IwBKACQA5AEkAH4DJAAYBSQAvAYkAFYIJADwCSQAigskAC4NJADIDiQAYhAkAPwRJACgEyQAOhUkANQWJABuGCQAEhokAKwbJABGHSQA4B4kAIQgJAAeIiQAuCMkAFIlJADsJiQAkCgkACoqJADEKyQAXi0kAAIvJACcMCQANjIkANAzJAB0NSQADjckAKg4JABMOiQA5jskAIA9JAAaPyQAvkAkAFhCJADyQyQAjEUkADBHJADKSCQAZEokAP5LJACiTSQAPE8kANZQJABwUiQAFFQkAK5VJABIVyQA4lgkAIZaJAAgXCQAul0kAF5fJAD4YCQAkmIkACxkJADQZSQAamckAARpJACeaiQAQmwkANxtJAB2byQAEHEkALRyJABOdCQA6HUkAIJ3JAAceSQAwHokAFp8JAD0fSQAjn8kADKBJADMgiQAZoQkAACGJACkhyQAPokkANiKJAB8jCQAFo4kALCPJABKkSQA7pIkAIiUJAAiliQAvJckAGCZJAD6miQAlJwkAC6eJADSnyQAbKEkAAajJACgpCQARKYkAN6nJAB4qSQAEqskAKysJABQriQA6q8kAISxJAAesyQAwrQkAFy2JAD2tyQAkLkkADS7JADOvCQAaL4kAALAJACmwSQAQMMkANrEJAB0xiQAGMgkALLJJABMyyQA5swkAIrOJAAk0CQAvtEkAFjTJAD81CQAltYkADDYJADK2SQAbtskAAjdJACi3iQAPOAkAODhJAB64yQAFOUkAK7mJABS6CQA7OkkAIbrJAAq7SQAxO4kAF7wJAD48SQAnPMkADb1JADQ9iQAavgkAA76JACo+yQAQv0kANz+JACAACUAGgIlALQDJQBOBSUA8gYlAIwIJQAmCiUAwAslAGQNJQD+DiUAmBAlADISJQDWEyUAcBUlAAoXJQCkGCUASBolAOIbJQB8HSUAFh8lALAgJQBUIiUA7iMlAIglJQAiJyUAxiglAGAqJQD6KyUAlC0lADgvJQDSMCUAbDIlAAY0JQCqNSUARDclAN44JQB4OiUAHDwlALY9JQBQPyUA9EAlAI5CJQAoRCUAwkUlAGZHJQAASSUAmkolADRMJQDYTSUAck8lAAxRJQCmUiUASlQlAORVJQB+VyUAGFklALxaJQBWXCUA8F0lAIpfJQAuYSUAyGIlAGJkJQAGZiUAoGclADppJQDUaiUAbmwlABJuJQCsbyUARnElAOByJQCEdCUAHnYlALh3JQBSeSUA9nolAJB8JQAqfiUAxH8lAF6BJQACgyUAnIQlADaGJQDQhyUAdIklAA6LJQCojCUAQo4lAOaPJQCAkSUAGpMlALSUJQBYliUA8pclAIyZJQAwmyUAypwlAGSeJQD+nyUAoqElADyjJQDWpCUAcKYlABSoJQCuqSUASKslAOKsJQCGriUAILAlALqxJQBUsyUA+LQlAJK2JQAsuCUA0LklAGq7JQAEvSUAnr4lADjAJQDSwSUAdsMlABDFJQCqxiUARMglAOjJJQCCyyUAHM0lAMDOJQBa0CUA9NElAI7TJQAy1SUAzNYlAGbYJQAA2iUApNslAD7dJQDY3iUAcuAlABbiJQCw4yUASuUlAOTmJQCI6CUAIuolALzrJQBg7SUA+u4lAJTwJQAu8iUA0vMlAGz1JQAG9yUAoPglAET6JQDe+yUAeP0lABL/JQC2ACYAUAImAOoDJgCEBSYAHgcmAMIIJgBcCiYA9gsmAJANJgA0DyYAzhAmAGgSJgACFCYAphUmAEAXJgDaGCYAdBomABgcJgCyHSYATB8mAOYgJgCKIiYAJCQmAL4lJgBYJyYA/CgmAJYqJgAwLCYAyi0mAG4vJgAIMSYAojImADw0JgDgNSYAejcmABQ5JgCuOiYAUjwmAOw9JgCGPyYAIEEmAMRCJgBeRCYA+EUmAJxHJgA2SSYA0EomAGpMJgAOTiYAqE8mAEJRJgDcUiYAgFQmABpWJgC0VyYATlkmAPJaJgCMXCYAJl4mAMBfJgBkYSYA/mImAJhkJgAyZiYA1mcmAHBpJgAKayYApGwmAD5uJgDibyYAfHEmABZzJgCwdCYAVHYmAO53JgCIeSYAInsmAMZ8JgBgfiYA+n8mAJSBJgA4gyYA0oQmAGyGJgAGiCYAqokmAESLJgDejCYAeI4mAByQJgC2kSYAUJMmAPSUJgCOliYAKJgmAMKZJgBmmyYAAJ0mAJqeJgA0oCYA2KEmAHKjJgAMpSYApqYmAEqoJgDkqSYAfqsmABitJgC8riYAVrAmAPCxJgCKsyYALrUmAMi2JgBiuCYA/LkmAKC7JgA6vSYA1L4mAG7AJgAIwiYArMMmAEbFJgDgxiYAesgmAB7KJgC4yyYAUs0mAOzOJgCQ0CYAKtImAMTTJgBe1SYAAtcmAJzYJgA22iYA0NsmAHTdJgAO3yYAqOAmAELiJgDm4yYAgOUmABrnJgC+6CYAWOomAPLrJgCM7SYAMO8mAMrwJgBk8iYA/vMmAKL1JgA89yYA1vgmAHD6JgAU/CYArv0mAEj/JgDiACcAhgInACAEJwDEBScAXgcnAAIJJwCcCicANgwnANoNJwB0DycADhEnAKgSJwBMFCcA5hUnAIAXJwAaGScAvhonAFgcJwDyHScAjB8nADAhJwDKIicAZCQnAP4lJwCYJycAPCknANYqJwBwLCcACi4nAK4vJwBIMScA4jInAIY0JwAgNicAujcnAFQ5JwD4OicAkjwnACw+JwDGPycAakEnAARDJwCeRCcAOEYnANxHJwB2SScAEEsnAKpMJwBOTicA6E8nAIJRJwAmUycAwFQnAFpWJwD0VycAmFknADJbJwDMXCcAZl4nAApgJwCkYScAPmMnANhkJwB8ZicAFmgnALBpJwBKaycA7mwnAIhuJwAicCcAvHEnAGBzJwD6dCcAlHYnAC54JwDIeScAbHsnAAZ9JwCgficAOoAnAN6BJwB4gycAEoUnAKyGJwBQiCcA6oknAISLJwAejScAwo4nAFyQJwD2kScAkJMnADSVJwDOlicAaJgnAAKaJwCmmycAQJ0nANqeJwB0oCcAGKInALKjJwBMpScA5qYnAIqoJwAkqicAvqsnAFitJwD8ricAlrAnADCyJwDUsycAbrUnAAi3JwCiuCcARronAOC7JwB6vScAFL8nALjAJwBSwicA7MMnAIbFJwAqxycAxMgnAF7KJwD4yycAnM0nADbPJwDQ0CcAatInAATUJwCo1ScAQtcnANzYJwB22icAGtwnALTdJwBO3ycA6OAnAIziJwAm5CcAwOUnAFrnJwD+6CcAmOonADLsJwDM7ScAcO8nAArxJwCk8icAPvQnAOL1JwB89ycAFvknALD6JwBU/CcA7v0nAIj/JwAiASgAxgIoAGAEKAD6BSgAngcoADgJKADSCigAbAwoABAOKACqDygARBEoAN4SKACCFCgAHBYoALYXKABQGSgA9BooAI4cKAAoHigAwh8oAGYhKAAAIygAmiQoADQmKADYJygAcikoAAwrKACmLCgASi4oAOQvKAB+MSgAGDMoALw0KABWNigA8DcoAIo5KAAkOygAyDwoAGI+KAD8PygAlkEoADpDKADURCgAbkYoAAhIKACsSSgARksoAOBMKAB6TigAHlAoALhRKABcUygAAFUoAJpWKAA0WCgA2FkoAHJbKAAMXSgApl4oAEpgKADkYSgAfmMoABhlKACyZigAVmgoAPBpKACKaygAJG0oAMhuKABicCgA/HEoAJZzKAA6dSgA1HYoAG54KAASeigArHsoAEZ9KADgfigAhIAoAB6CKAC4gygAUoUoAPaGKACQiCgAKoooAMSLKABojSgAAo8oAJyQKAA2kigA2pMoAHSVKAAOlygAspgoAEyaKADmmygAgJ0oACSfKAC+oCgAWKIoAPKjKACWpSgAMKcoAMqoKABkqigA/qsoAKKtKAA8rygA1rAoAHCyKAAUtCgArrUoAEi3KADiuCgAhrooACC8KAC6vSgAVL8oAPjAKACSwigALMQoAMbFKABgxygABMkoAJ7KKAA4zCgA0s0oAHbPKAAQ0SgAqtIoAE7UKADo1SgAgtcoABzZKADA2igAWtwoAPTdKACO3ygAMuEoAMziKABm5CgAAOYoAKTnKAA+6SgA2OooAHzsKAAW7igAsO8oAErxKADu8igAiPQoACL2KAC89ygAYPkoAPr6KACU/CgALv4oANL/KABsASkABgMpAKAEKQBEBikA3gcpAHgJKQASCykArAwpAFAOKQDqDykAhBEpAB4TKQDCFCkAXBYpAPYXKQCQGSkANBspAM4cKQBoHikAAiApAKYhKQBAIykA2iQpAHQmKQAYKCkAsikpAEwrKQDmLCkAii4pACQwKQC+MSkAYjMpAPw0KQCWNikAMDgpANQ5KQBuOykACD0pAKI+KQBGQCkA4EEpAHpDKQAURSkAuEYpAFJIKQDsSSkAhkspACpNKQDETikAXlApAPhRKQCcUykANlUpANBWKQBqWCkADlopAKhbKQBCXSkA3F4pAHZgKQAaYikAtGMpAE5lKQDoZikAjGgpACZqKQDAaykAWm0pAP5uKQCYcCkAMnIpAMxzKQBwdSkACncpAKR4KQA+eikA4nspAHx9KQAWfykAsIApAFSCKQDugykAiIUpACKHKQDGiCkAYIopAPqLKQCejSkAOI8pANKQKQBskikAEJQpAKqVKQBElykA8pgpAIyaKQAmnCkAwJ0pAFqfKQD+oCkAmKIpADKkKQDMpSkAcKcpAAqpKQCkqikASKwpAOKtKQB8rykAFrEpALqyKQBUtCkA7rUpAIi3KQAsuSkAxropAGC8KQD6vSkAnr8pADjBKQDSwikAbMQpABDGKQCqxykARMkpAN7KKQCCzCkAHM4pALbPKQBa0SkA9NIpAI7UKQAo1ikAwtcpAGbZKQAA2ykAmtwpADTeKQDY3ykAcuEpAAzjKQCm5CkASuYpAOTnKQB+6SkAGOspALzsKQBW7ikA8O8pAIrxKQAu8ykAyPQpAGL2KQD89ykAlvkpADr7KQDU/CkAbv4pAAgAKgCsASoARgMqAOAEKgB6BioAHggqALgJKgBSCyoA9gwqAJAOKgAqECoAxBEqAGgTKgACFSoAnBYqADYYKgDaGSoAdBsqAA4dKgCoHioATCAqAOYhKgCAIyoAGiUqAL4mKgBYKCoA8ikqAJYrKgAwLSoAyi4qAGQwKgAIMioAojMqADw1KgDWNioAejgqABQ6KgCuOyoASD0qAOw+KgCGQCoAIEIqALpDKgBeRSoA+EYqAJJIKgAsSioAxksqAGpNKgAETyoAnlAqADhSKgDcUyoAdlUqABBXKgCqWCoATloqAOhbKgCCXSoAHF8qALZgKgBaYioA9GMqAI5lKgAyZyoAzGgqAGZqKgAAbCoApG0qAD5vKgDYcCoAcnIqABZ0KgCwdSoASncqAOR4KgCIeioAInwqALx9KgBWfyoA+oAqAJSCKgAuhCoA0oUqAGyHKgAGiSoAoIoqAESMKgDejSoAeI8qABKRKgC2kioAUJQqAOqVKgCElyoAKJkqAMKaKgBcnCoA9p0qAJqfKgA0oSoAzqIqAGikKgAMpioApqcqAECpKgDaqioAfqwqABiuKgCyryoATLEqAPCyKgCKtCoAJLYqAL63KgBYuSoA/LoqAJa8KgAwvioAyr8qAG7BKgAIwyoAosQqADzGKgDgxyoAeskqABTLKgCuzCoAUs4qAOzPKgCG0SoAINMqAMTUKgBe1ioA+NcqAJLZKgA22yoA0NwqAGreKgAE4CoAqOEqAELjKgDc5CoAduYqABroKgC06SoATusqAPLsKgCM7ioAJvAqAMDxKgBk8yoA/vQqAJj2KgAy+CoAzPkqAHD7KgAK/SoApP4qAD4AKwDiASsAfAMrABYFKwCwBisAVAgrAO4JKwCICysAIg0rAMYOKwBgECsA+hErAJQTKwA4FSsA0hYrAGwYKwAQGisAqhsrAEQdKwDeHisAgiArABwiKwC2IysAUCUrAPQmKwCOKCsAKCorAMIrKwBmLSsAAC8rAJowKwA0MisA2DMrAHI1KwAMNysAsDgrAEo6KwDkOysAfj0rACI/KwC8QCsAVkIrAPBDKwCURSsALkcrAMhIKwBiSisA/EsrAKBNKwA6TysA1FArAG5SKwASVCsArFUrAEZXKwDgWCsAelorAB5cKwC4XSsAUl8rAOxgKwCQYisAKmQrAMRlKwBeZysAAmkrAJxqKwA2bCsA2m0rAHRvKwAOcSsAqHIrAEx0KwDmdSsAgHcrABp5KwC+eisAWHwrAPJ9KwCMfysAMIErAMqCKwBkhCsA/oUrAKKHKwA8iSsA1oorAHqMKwAUjisAro8rAEiRKwDskisAhpQrACCWKwC6lysAXpkrAPiaKwCSnCsALJ4rANCfKwBqoSsABKMrAJ6kKwA4pisA3KcrAHapKwAQqysAqqwrAE6uKwDorysAgrErAByzKwDAtCsAWrYrAPS3KwCOuSsAKLsrAMy8KwBmvisAAMArAKTBKwA+wysA2MQrAHLGKwAWyCsAsMkrAErLKwDkzCsAiM4rACLQKwC80SsAVtMrAPrUKwCU1isALtgrAMjZKwBs2ysABt0rAKDeKwA64CsA3uErAHjjKwAS5SsAtuYrAFDoKwDq6SsAhOsrACjtKwDC7isAXPArAPbxKwCa8ysANPUrAM72KwBo+CsADPorAKb7KwBA/SsA2v4rAH4ALAAYAiwAsgMsAEwFLADwBiwAiggsACQKLAC+CywAWA0sAPwOLACWECwAMBIsAMoTLABuFSwACBcsAKIYLAA8GiwA4BssAHodLAAUHywAriAsAFIiLADsIywAhiUsACAnLADEKCwAXiosAPgrLACSLSwANi8sANAwLABqMiwADjQsAKg1LABCNywA3DgsAIA6LAAaPCwAtD0sAE4/LADyQCwAjEIsACZELADARSwAWkcsAP5ILACYSiwAMkwsAMxNLABwTywAClEsAKRSLAA+VCwA4lUsAHxXLAAWWSwAsFosAFRcLADuXSwAiF8sACJhLADGYiwAYGQsAPplLACUZywAOGksANJqLABsbCwAEG4sAKpvLABEcSwA3nIsAIJ0LAAcdiwAtncsAFB5LAD0eiwAjnwsACh+LADCfywAZoEsAACDLACahCwANIYsANiHLAByiSwADIssALCMLABKjiwA5I8sAH6RLAAikywAvJQsAFaWLADwlywAipksAC6bLADInCwAYp4sAPyfLACgoSwAOqMsANSkLABupiwAEqgsAKypLABGqywA4KwsAISuLAAesCwAuLEsAFKzLAD2tCwAkLYsACq4LADEuSwAXrssAAK9LACcviwANsAsANDBLAB0wywADsUsAKjGLABCyCwA5sksAIDLLAAazSwAvs4sAFjQLADy0SwAjNMsADDVLADK1iwAZNgsAP7ZLACi2ywAPN0sANbeLABw4CwAFOIsAK7jLABI5SwA7OYsAIboLAAg6iwAuussAF7tLAD47iwAkvAsACzyLADQ8ywAavUsAAT3LACe+CwAOPosANz7LAB2/SwAEP8sAKoALQBOAi0A6AMtAIIFLQAcBy0AwAgtAFoKLQD0Cy0Ajg0tADIPLQDMEC0AZhItAAAULQCkFS0APhctANgYLQByGi0ADBwtALAdLQBKHy0A5CAtAH4iLQAiJC0AvCUtAFYnLQD6KC0AlCotAC4sLQDILS0AbC8tAAYxLQCgMi0AOjQtAN41LQB4Ny0AEjktAKw6LQBQPC0A6j0tAIQ/LQAeQS0AwkItAFxELQD2RS0AmkctADRJLQDOSi0AaEwtAAxOLQCmTy0AQFEtANpSLQB+VC0AGFYtALJXLQBMWS0A8FotAIpcLQAkXi0Avl8tAGJhLQD8Yi0AlmQtADBmLQDUZy0AbmktAAhrLQCibC0APG4tAOBvLQB6cS0AFHMtAK50LQBSdi0A7HctAIZ5LQAqey0AxHwtAF5+LQD4fy0AnIEtADaDLQDQhC0AaoYtAA6ILQCoiS0AQostANyMLQCAji0AGpAtALSRLQBOky0A8pQtAIyWLQAmmC0AwJktAGSbLQD+nC0AmJ4tADKgLQDMoS0AcKMtAAqlLQCkpi0APqgtAOKpLQB8qy0AFq0tALCuLQBUsC0A7rEtAIizLQAitS0AxrYtAGC4LQD6uS0AlLstADi9LQDSvi0AbMAtABDCLQCqwy0ARMUtAN7GLQCCyC0AHMotALbLLQBQzS0A9M4tAI7QLQAo0i0AwtMtAGbVLQAA1y0AmtgtADTaLQDY2y0Act0tAAzfLQCm4C0ASuItAOTjLQB+5S0AGOctALzoLQBW6i0A8OstAIrtLQAu7y0AyPAtAGLyLQD88y0AoPUtADr3LQDU+C0AbvotAAj8LQCs/S0ARv8tAOAALgB6Ai4AHgQuALgFLgBSBy4A7AguAJAKLgAqDC4AxA0uAF4PLgACES4AnBIuADYULgDaFS4AdBcuAA4ZLgCoGi4ATBwuAOYdLgCAHy4AGiEuAL4iLgBYJC4A8iUuAIwnLgAwKS4AyiouAGQsLgD+LS4Aoi8uADwxLgDWMi4AcDQuABQ2LgCuNy4ASDkuAOw6LgCGPC4AID4uALo/LgBeQS4A+EIuAJJELgAsRi4AxkcuAGpJLgAESy4AnkwuADhOLgDcTy4AdlEuABBTLgCqVC4ATlYuAOhXLgCCWS4AHFsuAMBcLgBaXi4A9F8uAI5hLgAoYy4AzGQuAGZmLgAAaC4AmmkuAD5rLgDYbC4Acm4uABZwLgCwcS4ASnMuAOR0LgCIdi4AInguALx5LgBWey4A+nwuAJR+LgAugC4AyIEuAGyDLgAGhS4AoIYuADqILgDeiS4AeIsuABKNLgC2ji4AUJAuAOqRLgCEky4AKJUuAMKWLgBcmC4A9pkuAJqbLgA0nS4Azp4uAGigLgAMoi4ApqMuAEClLgDapi4AfqguABiqLgCyqy4ATK0uAOauLgCKsC4AJLIuAL6zLgBYtS4A/LYuAJa4LgAwui4AyrsuAG69LgAIvy4AosAuAEbCLgDgwy4AesUuABTHLgC4yC4AUsouAOzLLgCGzS4AKs8uAMTQLgBe0i4A+NMuAJzVLgA21y4A0NguAGraLgAO3C4AqN0uAELfLgDc4C4AgOIuABrkLgC05S4ATucuAPLoLgCM6i4AJuwuAMDtLgBa7y4A/vAuAJjyLgAy9C4AzPUuAHD3LgAK+S4ApPouAD78LgDi/S4AfP8uABYBLwCwAi8AVAQvAO4FLwCIBy8AIgkvAMYKLwBgDC8A+g0vAJQPLwA4ES8A0hIvAGwULwAQFi8AqhcvAEQZLwDeGi8AghwvABweLwC2Hy8AUCEvAPQiLwCOJC8AKCYvAMInLwBmKS8AACsvAJosLwA0Li8A2C8vAHIxLwAMMy8ApjQvAEo2LwDkNy8AfjkvABg7LwC8PC8AVj4vAPA/LwCKQS8ALkMvAMhELwBiRi8A/EcvAKBJLwA6Sy8A1EwvAG5OLwAIUC8ArFEvAEZTLwDgVC8AelYvAB5YLwC4WS8AUlsvAOxcLwCQXi8AKmAvAMRhLwBeYy8AAmUvAJxmLwA2aC8A2mkvAHRrLwAObS8AqG4vAExwLwDmcS8AgHMvABp1LwC+di8AWHgvAPJ5LwCMey8AMH0vAMp+LwBkgC8A/oEvAKKDLwA8hS8A1oYvAHqILwAUii8ArosvAEiNLwDsji8AhpAvACCSLwC6ky8AVJUvAPiWLwCSmC8ALJovAMabLwBqnS8ABJ8vAJ6gLwA4oi8A3KMvAHalLwAQpy8AqqgvAE6qLwDoqy8Agq0vAByvLwDAsC8AWrIvAPSzLwCOtS8AKLcvAMy4LwBmui8AALwvAJq9LwA+vy8A2MAvAHLCLwAWxC8AsMUvAErHLwDkyC8AiMovACLMLwC8zS8AVs8vAPrQLwCU0i8ALtQvAMjVLwBs1y8ABtkvAKDaLwA63C8A3t0vAHjfLwAS4S8AtuIvAFDkLwDq5S8AhOcvACjpLwDC6i8AXOwvAPbtLwCa7y8ANPEvAM7yLwBo9C8ADPYvAKb3LwBA+S8A2vovAHT8LwAY/i8Asv8vAEwBMADmAjAAigQwACQGMAC+BzAAYgkwAAYLMACgDDAARA4wAN4PMAB4ETAAEhMwALYUMABQFjAA6hcwAIQZMAAoGzAAwhwwAFweMAD2HzAAmiEwADQjMADOJDAAaCYwAAwoMACmKTAAQCswANosMAB+LjAAGDAwALIxMABMMzAA8DQwAIo2MAAkODAAvjkwAFg7MAD8PDAAlj4wADBAMADKQTAAbkMwAAhFMACiRjAAPEgwAOBJMAB6SzAAFE0wAK5OMABSUDAA7FEwAIZTMAAgVTAAxFYwAF5YMAD4WTAAklswADZdMADQXjAAamAwAARiMACoYzAAQmUwANxmMACAaDAAGmowALRrMABObTAA8m4wAIxwMAAmcjAAwHMwAGR1MAD+djAAmHgwADJ6MADWezAAcH0wAAp/MACkgDAASIIwAOKDMAB8hTAAFocwALqIMABUijAA7oswAIiNMAAsjzAAxpAwAGCSMAD6kzAAnpUwADiXMADSmDAAbJowABCcMACqnTAARJ8wAN6gMACCojAAHKQwALalMABQpzAA6qgwAI6qMAAorDAAwq0wAFyvMAAAsTAAmrIwADS0MADOtTAAcrcwAAy5MACmujAAQLwwAOS9MAB+vzAAGMEwALLCMABWxDAA8MUwAIrHMAAuyTAAyMowAGLMMAD8zTAAoM8wADrRMADU0jAAbtQwABLWMACs1zAARtkwAODaMACE3DAAHt4wALjfMABS4TAA9uIwAJDkMAAq5jAAzucwAGjpMAAC6zAAnOwwAEDuMADa7zAAdPEwAA7zMACo9DAATPYwAOb3MACA+TAAGvswAL78MABY/jAA8v8wAIwBMQAwAzEAygQxAGQGMQD+BzEAogkxADwLMQDWDDEAcA4xAAoQMQCuETEASBMxAOIUMQB8FjEAIBgxALoZMQBUGzEA7hwxAJIeMQAsIDEAxiExAGojMQAEJTEAniYxADgoMQDcKTEAdisxABAtMQCqLjEATjAxAOgxMQCCMzEAHDUxAMA2MQBaODEA9DkxAJg7MQAyPTEAzD4xAGZAMQAKQjEApEMxAD5FMQDYRjEAfEgxABZKMQCwSzEASk0xAO5OMQCIUDEAIlIxALxTMQBgVTEA+lYxAJRYMQAuWjEAyFsxAGxdMQAGXzEAoGAxADpiMQDeYzEAeGUxABJnMQC2aDEAUGoxAOprMQCEbTEAKG8xAMJwMQBccjEA9nMxAJp1MQA0dzEAzngxAGh6MQAMfDEApn0xAEB/MQDagDEAfoIxABiEMQCyhTEATIcxAOaIMQCKijEAJIwxAL6NMQBYjzEA/JAxAJaSMQAwlDEAypUxAG6XMQAImTEAopoxADycMQDgnTEAep8xABShMQCuojEAUqQxAOylMQCGpzEAIKkxAMSqMQBerDEA+K0xAJKvMQA2sTEA0LIxAGq0MQAEtjEAqLcxAEK5MQDcujEAdrwxABq+MQC0vzEATsExAPLCMQCMxDEAJsYxAMDHMQBkyTEA/soxAJjMMQAyzjEA1s8xAHDRMQAK0zEApNQxAEjWMQDi1zEAfNkxABbbMQC63DEAVN4xAO7fMQCI4TEALOMxAMbkMQBg5jEA+ucxAJ7pMQA46zEA0uwxAGzuMQAQ8DEAqvExAETzMQDe9DEAgvYxABz4MQC2+TEAUPsxAOr8MQCO/jEAKAAyAMIBMgBcAzIAAAUyAJoGMgA0CDIAzgkyAHILMgAMDTIApg4yAEAQMgDkETIAfhMyABgVMgCyFjIAVhgyAPAZMgCKGzIALh0yAMgeMgBiIDIA/CEyAKAjMgA6JTIA1CYyAG4oMgASKjIArCsyAEYtMgDgLjIAhDAyAB4yMgC4MzIAUjUyAPY2MgCQODIAKjoyAMQ7MgBoPTIAAj8yAJxAMgBAQjIA2kMyAHRFMgAORzIAskgyAExKMgDmSzIAgE0yACRPMgC+UDIAWFIyAPJTMgCMVTIAMFcyAMpYMgBkWjIA/lsyAKJdMgA8XzIA1mAyAHBiMgAUZDIArmUyAEhnMgDiaDIAhmoyACBsMgC6bTIAVG8yAPhwMgCScjIALHQyAMZ1MgBgdzIABHkyAJ56MgA4fDIA0n0yAHZ/MgAQgTIAqoIyAE6EMgDohTIAgocyAByJMgDAijIAWowyAPSNMgCOjzIAMpEyAMySMgBmlDIAAJYyAKSXMgA+mTIA2JoyAHKcMgAWnjIAsJ8yAEqhMgDkojIAiKQyACKmMgC8pzIAVqkyAPqqMgCUrDIALq4yAMivMgBssTIABrMyAKC0MgA6tjIA3rcyAHi5MgASuzIArLwyAFC+MgDqvzIAhMEyAB7DMgDCxDIAXMYyAPbHMgCQyTIANMsyAM7MMgBozjIAAtAyAKbRMgBA0zIA2tQyAH7WMgAY2DIAstkyAEzbMgDw3DIAit4yACTgMgC+4TIAYuMyAPzkMgCW5jIAMOgyANTpMgBu6zIACO0yAKLuMgBG8DIA4PEyAHrzMgAU9TIAuPYyAFL4MgDs+TIAhvsyACr9MgDE/jIAXgAzAPgBMwCSAzMANgUzANAGMwBqCDMABAozAKgLMwBCDTMA3A4zAHYQMwAaEjMAtBMzAE4VMwDoFjMAjBgzACYaMwDAGzMAWh0zAP4eMwCYIDMAMiIzAMwjMwBwJTMACiczAKQoMwA+KjMA4iszAHwtMwAWLzMAsDAzAFQyMwDuMzMAiDUzACw3MwDGODMAYDozAPo7MwCePTMAOD8zANJAMwBsQjMAEEQzAKpFMwBERzMA3kgzAIJKMwAcTDMAtk0zAFBPMwD0UDMAjlIzAChUMwDCVTMAZlczAABZMwCaWjMANFwzANhdMwByXzMADGEzAKZiMwBKZDMA5GUzAH5nMwAYaTMAsmozAFZsMwDwbTMAim8zACRxMwDIcjMAYnQzAPx1MwCWdzMAOnkzANR6MwBufDMACH4zAKx/MwBGgTMA4IIzAHqEMwAehjMAuIczAFKJMwDsijMAkIwzACqOMwDEjzMAXpEzAAKTMwCclDMANpYzANqXMwB0mTMADpszAKicMwBMnjMA5p8zAIChMwAaozMAvqQzAFimMwDypzMAjKkzADCrMwDKrDMAZK4zAP6vMwCisTMAPLMzANa0MwB6tjMAFLgzAK65MwBIuzMA7LwzAIa+MwAgwDMAusEzAFTDMwD4xDMAksYzACzIMwDGyTMAasszAATNMwCezjMAONAzANzRMwB20zMAENUzAKrWMwBE2DMA6NkzAILbMwAc3TMAtt4zAFrgMwD04TMAjuMzADLlMwDM5jMAZugzAArqMwCk6zMAPu0zANjuMwBy8DMAFvIzALDzMwBK9TMA5PYzAIj4MwAi+jMAvPszAFb9MwD6/jMAlAA0AC4CNADIAzQAbAU0AAYHNACgCDQAOgo0ANQLNAB4DTQAEg80AKwQNABQEjQA6hM0AIQVNAAeFzQAwhg0AFwaNAD2GzQAkB00ADQfNADOIDQAaCI0AAIkNACmJTQAQCc0ANooNAB0KjQAGCw0ALItNABMLzQA8DA0AIoyNAAkNDQAvjU0AGI3NAD8ODQAljo0ADA8NADUPTQAbj80AAhBNACiQjQARkQ0AOBFNAB6RzQAFEk0ALhKNABSTDQA7E00AIZPNAAqUTQAxFI0AF5UNAD4VTQAklc0ADZZNADQWjQAalw0AAReNACoXzQAQmE0ANxiNAB2ZDQAGmY0ALRnNABOaTQA6Go0AIxsNAAmbjQAwG80AFpxNAD+cjQAmHQ0ADJ2NADMdzQAcHk0AAp7NACkfDQAPn40AOJ/NAB8gTQAFoM0ALqENABUhjQA7oc0AIiJNAAsizQAxow0AGCONAD6jzQAnpE0ADiTNADSlDQAbJY0ABCYNACqmTQARJs0AN6cNACCnjQAHKA0ALahNABQozQA9KQ0AI6mNAAoqDQAwqk0AGarNAAArTQAmq40ADSwNADOsTQAcrM0AAy1NACmtjQAQLg0AOS5NAB+uzQAGL00ALK+NABWwDQA8ME0AIrDNAAkxTQAyMY0AGLINAD8yTQAlss0ADrNNADUzjQAbtA0AAjSNACs0zQARtU0AODWNAB62DQAHto0ALjbNABS3TQA9t40AJDgNAAq4jQAxOM0AGjlNAAC5zQAnOg0ADbqNADa6zQAdO00AA7vNACo8DQATPI0AObzNACA9TQAJPc0AL74NABY+jQA8vs0AIz9NAAw/zQAygA1AGQCNQD+AzUAogU1ADwHNQDWCDUAcAo1ABQMNQCuDTUASA81AOIQNQCGEjUAIBQ1ALoVNQBUFzUA7hg1AJIaNQAsHDUAxh01AGAfNQAEITUAniI1ADgkNQDSJTUAdic1ABApNQCqKjUATiw1AOgtNQCCLzUAJjE1ALYyNQBaNDUA9DU1AI43NQAyOTUAzDo1AGY8NQAAPjUApD81AD5BNQDYQjUAckQ1AAxGNQCwRzUASkk1AORKNQB+TDUAIk41ALxPNQBWUTUA+lI1AJRUNQAuVjUAyFc1AGxZNQAGWzUAoFw1ADpeNQDeXzUAeGE1ABJjNQCsZDUAUGY1AOpnNQCEaTUAHms1AMJsNQBcbjUA9m81AJBxNQA0czUAznQ1AGh2NQAMeDUApnk1AEB7NQDafDUAfn41ABiANQCygTUATIM1APCENQCKhjUAJIg1AL6JNQBiizUA/Iw1AJaONQAwkDUAypE1AG6TNQAIlTUAopY1ADyYNQDgmTUAeps1ABSdNQCunjUAUqA1AOyhNQCGozUAIKU1ALqmNQBeqDUA+Kk1AJKrNQA2rTUA0K41AGqwNQAEsjUAqLM1AEK1NQDctjUAdrg1ABq6NQC0uzUATr01AOi+NQCMwDUAJsI1AMDDNQBaxTUA/sY1AJjINQAyyjUA1ss1AHDNNQAKzzUApNA1AEjSNQDi0zUAfNU1ABbXNQC62DUAVNo1AO7bNQCI3TUALN81AMbgNQBg4jUA+uM1AJ7lNQA45zUA0ug1AGzqNQAQ7DUAqu01AETvNQDe8DUAePI1ABz0NQC29TUAUPc1AOr4NQCO+jUAKPw1AML9NQBc/zUAAAE2AJoCNgA0BDYAzgU2AHIHNgAMCTYApgo2AEAMNgDkDTYAfg82ABgRNgCyEjYAVhQ2APAVNgCKFzYALhk2AMgaNgBiHDYA/B02AKAfNgBEITYA3iI2AIIkNgAcJjYAtic2AFApNgD0KjYAjiw2ACguNgDCLzYAZjE2AAAzNgCaNDYANDY2ANg3NgByOTYADDs2AKY8NgBKPjYA5D82AH5BNgAYQzYAskQ2AFZGNgDwRzYAikk2ACRLNgDITDYAYk42APxPNgCWUTYAOlM2ANRUNgBuVjYACFg2AKxZNgBGWzYA4Fw2AHpeNgAeYDYAuGE2AFJjNgD2ZDYAkGY2ACpoNgDEaTYAaGs2AAJtNgCcbjYANnA2ANpxNgB0czYADnU2AKh2NgBWeDYA8Hk2AIp7NgAkfTYAyH42AGKANgD8gTYAoIM2ADqFNgDUhjYAbog2ABKKNgCsizYARo02AOCONgCEkDYAHpI2ALiTNgBSlTYA9pY2AJCYNgAqmjYAzps2AGidNgACnzYAnKA2AECiNgDaozYAdKU2AA6nNgCyqDYATKo2AOarNgCArTYAGq82AL6wNgBYsjYA8rM2AIy1NgAwtzYAyrg2AGS6NgD+uzYAor02ADy/NgDWwDYAcMI2AArENgCuxTYASMc2AOLINgB8yjYAIMw2ALrNNgBUzzYA+NA2AJLSNgAs1DYAxtU2AGrXNgAE2TYAnto2ADjcNgDc3TYAdt82ABDhNgCq4jYATuQ2AOjlNgCC5zYAHOk2AMDqNgBa7DYA9O02AJjvNgAy8TYAzPI2AGb0NgAK9jYApPc2AD75NgDY+jYAfPw2ABb+NgCw/zYASgE3AO4CNwCIBDcAIgY3ALwHNwBWCTcA+go3AJQMNwAuDjcAyA83AGwRNwAGEzcAoBQ3ADoWNwDeFzcAeBk3ABIbNwCsHDcAUB43AOofNwCEITcAHiM3AMIkNwBcJjcA9ic3AJApNwA0KzcAziw3AGguNwACMDcApjE3AEAzNwDaNDcAdDY3ABg4NwCyOTcATDs3AOY8NwCKPjcAJEA3AL5BNwBiQzcA/EQ3AJZGNwAwSDcA1Ek3AG5LNwAITTcAok43AEZQNwDgUTcAelM3ABRVNwC4VjcAUlg3AOxZNwCGWzcAKl03AMReNwBeYDcA+GE3AJxjNwA2ZTcA0GY3AGpoNwAOajcAqGs3AEJtNwDcbjcAdnA3ABpyNwC0czcATnU3AOh2NwCMeDcAJno3AMB7NwBafTcA/n43AJiANwAygjcAzIM3AHCFNwAKhzcApIg3AD6KNwDiizcAfI03ABaPNwCwkDcAVJI3AO6TNwCIlTcAIpc3AMaYNwBgmjcA+ps3AJ6dNwA4nzcA0qA3AGyiNwAQpDcAqqU3AESnNwDeqDcAgqo3ABysNwC2rTcAUK83APSwNwCOsjcAKLQ3AMK1NwBmtzcAALk3AJq6NwA0vDcA2L03AHK/NwAMwTcAsMI3AErENwDkxTcAfsc3ABjJNwC8yjcAVsw3APDNNwCKzzcALtE3AMjSNwBi1DcA/NU3AKDXNwA62TcA1No3AHjcNwAS3jcArN83AEbhNwDg4jcAhOQ3AB7mNwC45zcAUuk3APbqNwCQ7DcAKu43AMTvNwBo8TcAAvM3AJz0NwA29jcA2vc3AHT5NwAO+zcAqPw3AEL+NwDm/zcAgAE4ABoDOAC0BDgAWAY4APIHOACMCTgAMAs4AMoMOABkDjgA/g84AKIROAA8EzgA1hQ4AHAWOAAUGDgArhk4AEgbOADiHDgAhh44ACAgOAC6ITgAVCM4APgkOACSJjgALCg4AMYpOABqKzgABC04AJ4uOABCMDgA3DE4AHYzOAAQNTgAtDY4AE44OADoOTgAgjs4ACY9OADAPjgAWkA4APRBOACYQzgAMkU4AMxGOABmSDgACko4AKRLOAA+TTgA2E44AHJQOAAWUjgAsFM4AEpVOADkVjgAiFg4ACJaOAC8WzgAVl04APpeOACUYDgALmI4AMhjOABsZTgABmc4AKBoOAA6ajgA3ms4AHhtOAASbzgArHA4AFByOADqczgAhHU4AB53OADCeDgAXHo4APZ7OACQfTgANH84AM6AOABogjgAAoQ4AKaFOABAhzgA2og4AH6KOAAYjDgAso04AEyPOADwkDgAipI4ACSUOAC+lTgAYpc4APyYOACWmjgAMJw4ANSdOABunzgACKE4AKKiOABGpDgA4KU4AHqnOAAUqTgAuKo4AFKsOADsrTgAhq84ACCxOADEsjgAXrQ4APi1OACStzgANrk4ANC6OABqvDgABL44AKi/OABCwTgA3MI4AHbEOAAaxjgAtMc4AE7JOADoyjgAjMw4ACbOOADAzzgAWtE4AP7SOACY1DgAMtY4AMzXOABw2TgACts4AKTcOAA+3jgA4t84AHzhOAAW4zgAuuQ4AFTmOADu5zgAiOk4ACzrOADG7DgAYO44APrvOACe8TgAOPM4ANL0OABs9jgAEPg4AKr5OABE+zgA3vw4AIL+OAAcADkAtgE5AFADOQD0BDkAjgY5ACgIOQDCCTkAZgs5AAANOQCaDjkANBA5AM4ROQByEzkADBU5AKYWOQBAGDkA5Bk5AH4bOQAYHTkAvB45AFYgOQDwITkAiiM5AC4lOQDIJjkAYig5APwpOQCgKzkAOi05ANQuOQBuMDkAEjI5AKwzOQBGNTkA4DY5AIQ4OQAeOjkAuDs5AFw9OQD2PjkAkEA5ACpCOQDEQzkAaEU5AAJHOQCcSDkANko5ANpLOQB0TTkADk85AKhQOQBMUjkA5lM5AIBVOQAaVzkAvlg5AFhaOQDyWzkAjF05ACZfOQDKYDkAZGI5AP5jOQCYZTkAPGc5ANZoOQBwajkAFGw5AK5tOQBIbzkA4nA5AHxyOQAgdDkAunU5AFR3OQD4eDkAkno5ACx8OQDGfTkAan85AASBOQCegjkAOIQ5ANyFOQB2hzkAEIk5AKqKOQBOjDkA6I05AIKPOQAmkTkAwJI5AFqUOQD0lTkAmJc5ADKZOQDMmjkAZpw5AAqeOQCknzkAPqE5ANiiOQB8pDkAFqY5ALCnOQBKqTkA5Ko5AIisOQAirjkAvK85AFaxOQD6sjkAlLQ5AC62OQDItzkAbLk5AAa7OQCgvDkAOr45ANS/OQB4wTkAEsM5AKzEOQBQxjkA6sc5AITJOQAeyzkAwsw5AFzOOQD2zzkAkNE5ADTTOQDO1DkAaNY5AALYOQCm2TkAQNs5ANrcOQB03jkAGOA5ALLhOQBM4zkA8OQ5AIrmOQAk6DkAvuk5AGLrOQD87DkAlu45ADDwOQDU8TkAbvM5AAj1OQCi9jkARvg5AOD5OQB6+zkAFP05ALj+OQBSADoA7AE6AIYDOgAqBToAxAY6AF4IOgD4CToAnAs6ADYNOgDQDjoAahA6AAQSOgCoEzoAQhU6ANwWOgB2GDoAGho6ALQbOgBOHToA6B46AIwgOgAmIjoAwCM6AFolOgD+JjoAmCg6ADIqOgDMKzoAcC06AAovOgCkMDoAPjI6AOIzOgB8NToAFjc6ALo4OgBUOjoA7js6AIg9OgAsPzoAxkA6AGBCOgD6QzoAnkU6ADhHOgDSSDoAbEo6ABBMOgCqTToARE86AN5QOgCCUjoAHFQ6ALZVOgBQVzoA6lg6AI5aOgAoXDoAwl06AFxfOgAAYToAmmI6ADRkOgDOZToAcmc6AAxpOgCmajoASmw6AORtOgB+bzoAGHE6ALxyOgBWdDoA8HU6AIp3OgAueToAyHo6AGJ8OgD8fToAoH86ADqBOgDUgjoAboQ6ABKGOgCshzoARok6AOCKOgCEjDoAHo46ALiPOgBSkToA9pI6AJCUOgAqljoAxJc6AGiZOgACmzoAnJw6ADaeOgDQnzoAdKE6AA6jOgCopDoAQqY6AOanOgCAqToAGqs6ALSsOgBYrjoA8q86AIyxOgAmszoAyrQ6AGS2OgD+tzoAmLk6ADy7OgDWvDoAcL46ABTAOgCuwToASMM6AOLEOgCGxjoAIMg6ALrJOgBUyzoA+Mw6AJLOOgAs0DoAxtE6AGrTOgAE1ToAntY6ADjYOgDc2ToAdts6ABDdOgC03joATuA6AOjhOgCC4zoAJuU6AMDmOgBa6DoA9Ok6AI7rOgAy7ToAzO46AGbwOgAA8joApPM6AD71OgDY9joAcvg6ABb6OgCw+zoASv06AOT+OgCIADsAIgI7ALwDOwBWBTsA8AY7AJQIOwAuCjsAyAs7AGwNOwAGDzsAoBA7ADoSOwDeEzsAeBU7ABIXOwCsGDsAUBo7AOobOwCEHTsAHh87AMIgOwBcIjsA9iM7AJAlOwA0JzsAzig7AGgqOwAMLDsApi07AEAvOwDaMDsAfjI7ABg0OwCyNTsATDc7APA4OwCKOjsAJDw7AL49OwBiPzsA/EA7AJZCOwAwRDsA1EU7AG5HOwAISTsAoko7ADxMOwDgTTsAek87ABRROwCuUjsAUlQ7AOxVOwCGVzsAIFk7AMRaOwBeXDsA+F07AJJfOwA2YTsA0GI7AGpkOwAEZjsAqGc7AEJpOwDcajsAdmw7ABpuOwC0bzsATnE7AOhyOwCMdDsAJnY7AMB3OwBaeTsA/no7AJh8OwAyfjsAzH87AHCBOwAKgzsApIQ7AEiGOwDihzsAfIk7ABaLOwC6jDsAVI47AO6POwCIkTsALJM7AMaUOwBgljsA+pc7AJ6ZOwA4mzsA0pw7AGyeOwAQoDsAqqE7AESjOwDepDsAeKY7AByoOwC2qTsAUKs7AOqsOwCOrjsAKLA7AMKxOwBcszsAALU7AJq2OwA0uDsAzrk7AHK7OwAMvTsApr47AErAOwDkwTsAfsM7ABjFOwC8xjsAVsg7APDJOwCKyzsALs07AMjOOwBi0DsA/NE7AKDTOwA61TsA1NY7AG7YOwAS2jsArNs7AEbdOwDg3jsAhOA7AB7iOwC44zsAUuU7APbmOwCQ6DsAKuo7AMTrOwBo7TsAAu87AJzwOwA28jsA2vM7AHT1OwAO9zsAqPg7AEL6OwDm+zsAgP07ABr/OwC0ADwAWAI8APIDPACMBTwAJgc8AMoIPABkCjwA/gs8AJgNPAA8DzwA1hA8AHASPAAKFDwArhU8AEgXPADiGDwAfBo8ACAcPAC6HTwAVB88APggPACSIjwALCQ8AMYlPABqJzwABCk8AJ4qPAA4LDwA3C08AHYvPAAQMTwAqjI8AE40PADoNTwAgjc8ABw5PADAOjwAWjw8APQ9PACYPzwAMkE8AMxCPABmRDwACkY8AKRHPAA+STwA2Eo8AHJMPAAWTjwAsE88AEpRPADkUjwAiFQ8ACJWPAC8VzwAVlk8APpaPACUXDwALl48AMhfPABiYTwABmM8AKBkPAA6ZjwA1Gc8AHhpPAASazwArGw8AFBuPADqbzwAhHE8AB5zPADCdDwAXHY8APZ3PACQeTwANHs8AM58PABofjwAAoA8AKaBPABAgzwA2oQ8AHSGPAAYiDwAsok8AEyLPADwjDwAio48AC6QPADSkTwAbJM8AAaVPACgljwARJg8AN6ZPAB4mzwAEp08AKyePABQoDwA6qE8AISjPAAepTwAwqY8AFyoPAD2qTwAkKs8ADStPADOrjwAaLA8AAKyPACcszwAQLU8ANq2PAB0uDwAGLo8ALK7PABMvTwA5r48AIrAPAAkwjwAvsM8AFjFPAD8xjwAlsg8ADDKPADKyzwAbs08AAjPPACi0DwAPNI8AODTPAB61TwAFNc8ALjYPABS2jwA7Ns8AIbdPAAq3zwAxOA8AF7iPAD44zwAnOU8AEDnPADa6DwAfuo8ABjsPACy7TwATO88AObwPACK8jwAJPQ8AL71PABi9zwA/Pg8AJb6PAAw/DwA1P08AG7/PAAIAT0AogI9AEYEPQDgBT0Aegc9ABQJPQC4Cj0AUgw9AOwNPQCGDz0AKhE9AMQSPQBeFD0A+BU9AJwXPQA2GT0A0Bo9AGocPQAOHj0AqB89AEIhPQDcIj0AdiQ9ABomPQC0Jz0ATik9AOgqPQCMLD0AJi49AMAvPQBaMT0A/jI9AJg0PQAyNj0AzDc9AHA5PQAKOz0ApDw9AD4+PQDiPz0AfEE9ABZDPQCwRD0AVEY9AO5HPQCIST0AIks9AMZMPQBgTj0A+k89AJRRPQA4Uz0A0lQ9AGxWPQAQWD0Aqlk9AERbPQDeXD0Agl49ABxgPQC2YT0AUGM9APRkPQCOZj0AKGg9AMJpPQBmaz0AAG09AJpuPQA0cD0A2HE9AHJzPQAMdT0ApnY9AEp4PQDkeT0Afns9ABh9PQC8fj0AVoA9APCBPQCKgz0ALoU9AMiGPQBiiD0A/Ik9AJaLPQA6jT0A1I49AG6QPQAIkj0ArJM9AEaVPQDglj0Aepg9AB6aPQC4mz0AUp09AOyePQCQoD0AKqI9AMSjPQBepT0AAqc9AJyoPQA2qj0A2qs9AHStPQAOrz0AqLA9AEyyPQDmsz0AgLU9ABq3PQC+uD0AWLo9APK7PQCMvT0AML89AMrAPQBkwj0ACMQ9AKLFPQA8xz0A1sg9AHrKPQAUzD0Ars09AEjPPQDs0D0AhtI9ACDUPQC61T0AVNc9APjYPQCS2j0ALNw9AMbdPQBq3z0ABOE9AJ7iPQA45D0A3OU9AHbnPQAQ6T0Aquo9AE7sPQDo7T0Agu89ABzxPQDA8j0AWvQ9APT1PQCO9z0AKPk9AMz6PQBm/D0AAP49AKT/PQA+AT4A2AI+AHIEPgAWBj4AsAc+AEoJPgDkCj4AiAw+ACIOPgC8Dz4AVhE+APoSPgCUFD4ALhY+AMgXPgBsGT4ABhs+AKAcPgBEHj4A3h8+AHghPgASIz4AtiQ+AFAmPgDqJz4AhCk+ACgrPgDCLD4AXC4+APYvPgCaMT4ANDM+AM40PgBoNj4AAjg+AKY5PgBAOz4A2jw+AHQ+PgAYQD4AskE+AExDPgDwRD4AikY+ACRIPgC+ST4AYks+APxMPgCWTj4AMFA+ANRRPgBuUz4ACFU+AKJWPgBGWD4A4Fk+AHpbPgAUXT4AuF4+AFJgPgDsYT4AhmM+ACBlPgDEZj4AXmg+APhpPgCSaz4ANm0+ANBuPgBqcD4ABHI+AKhzPgBCdT4A3HY+AHZ4PgAaej4AtHs+AE59PgDofj4AjIA+ACaCPgDAgz4AWoU+AP6GPgCYiD4AMoo+ANaLPgBwjT4ACo8+AKSQPgBIkj4A4pM+AHyVPgAWlz4Aupg+AFSaPgDumz4AiJ0+ACyfPgDGoD4AYKI+APqjPgCepT4AOKc+ANKoPgBsqj4AEKw+AKqtPgBErz4A3rA+AIKyPgActD4AtrU+AFC3PgD0uD4Ajro+ACi8PgDCvT4AXL8+AADBPgCawj4ANMQ+AM7FPgByxz4ADMk+AKbKPgBAzD4A5M0+AH7PPgAY0T4AstI+AFbUPgDw1T4Aitc+ACTZPgDI2j4AYtw+APzdPgCg3z4AOuE+ANTiPgBu5D4AEuY+AKznPgBG6T4A4Oo+AITsPgAe7j4AuO8+AFLxPgD28j4AkPQ+ACr2PgDE9z4AaPk+AAL7PgCc/D4AQP4+ANr/PgB0AT8ADgM/AKgEPwBMBj8A5gc/AIAJPwAaCz8Avgw/AFgOPwDyDz8AjBE/ADATPwDKFD8AZBY/AP4XPwCiGT8APBs/ANYcPwBwHj8ACiA/AK4hPwBIIz8A4iQ/AIYmPwAgKD8Auik/AFQrPwDuLD8Aki4/ACwwPwDGMT8AYDM/AAQ1PwCeNj8AODg/ANw5PwB2Oz8AED0/AKo+PwBOQD8A6EE/AIJDPwAcRT8AwEY/AFpIPwD0ST8Ajks/ADJNPwDMTj8AZlA/AABSPwCkUz8APlU/ANhWPwByWD8AFlo/ALBbPwBKXT8A7l4/AIhgPwAiYj8AvGM/AGBlPwD6Zj8AlGg/AC5qPwDSaz8AbG0/AAZvPwCgcD8AOnI/AN5zPwB4dT8AEnc/AKx4PwBaej8A9Hs/AI59PwAyfz8AzIA/AGaCPwAKhD8ApIU/AD6HPwDYiD8AfIo/ABaMPwCwjT8ASo8/AO6QPwCIkj8AIpQ/ALyVPwBWlz8A+pg/AJSaPwAunD8AyJ0/AGyfPwAGoT8AoKI/ADqkPwDepT8AeKc/ABKpPwCsqj8AUKw/AOqtPwCErz8AHrE/AMKyPwBctD8A9rU/AJC3PwA0uT8Azro/AGi8PwACvj8Apr8/AEDBPwDawj8AfsQ/ABjGPwCyxz8ATMk/APDKPwCKzD8AJM4/AL7PPwBi0T8A/NI/AJbUPwAw1j8A1Nc/AG7ZPwAI2z8Aotw/AEbePwDg3z8AeuE/ABTjPwC45D8AUuY/AOznPwCG6T8AKus/AMTsPwBe7j8A+O8/AJLxPwA28z8A0PQ/AGr2PwAE+D8AqPk/AEL7PwDc/D8Adv4/ABoAQAC0AUAATgNAAOgEQACMBkAAJghAAMAJQABaC0AA/gxAAJgOQAAyEEAAzBFAAHATQAAKFUAApBZAAD4YQADiGUAAfBtAABYdQACwHkAAVCBAAO4hQACII0AALCVAAMYmQABgKEAA+ilAAJ4rQAA4LUAA0i5AAGwwQAAQMkAAqjNAAEQ1QADeNkAAgjhAABw6QAC2O0AAUD1AAPQ+QACOQEAAKEJAAMJDQABmRUAAAEdAAJpIQAA0SkAA2EtAAHJNQAAMT0AAplBAAEpSQADkU0AAflVAABhXQACyWEAAVlpAAPBbQACKXUAAJF9AAMhgQABiYkAA/GNAAJZlQAA6Z0AA1GhAAG5qQAAIbEAArG1AAEZvQADgcEAAenJAAB50QAC4dUAAUndAAOx4QACQekAAKnxAAMR9QABof0AAAoFAAJyCQAA2hEAA2oVAAHSHQAAOiUAAqIpAAEyMQADmjUAAgI9AABqRQAC+kkAAWJRAAPKVQACMl0AAMJlAAMqaQABknEAACJ5AAKKfQAA8oUAA1qJAAHqkQAAUpkAArqdAAEipQADiqkAAhqxAACCuQAC6r0AAVLFAAPiyQACStEAALLZAAMa3QABquUAABLtAAJ68QAA4vkAA0r9AAHbBQAAQw0AAqsRAAE7GQADox0AAgslAABzLQADAzEAAWs5AAPTPQACO0UAAMtNAAMzUQABm1kAACthAAKTZQAA+20AA2NxAAHzeQAAW4EAAsOFAAErjQADu5EAAiOZAACLoQAC86UAAVutAAPrsQACU7kAALvBAAMjxQABs80AABvVAAKD2QAA6+EAA3vlAAHj7QAAS/UAArP5AAEYAQQDqAUEAhANBAB4FQQDCBkEAXAhBAPYJQQCQC0EANA1BAM4OQQBoEEEAAhJBAKYTQQBAFUEA2hZBAHQYQQAYGkEAshtBAEwdQQDwHkEAiiBBACQiQQC+I0EAYiVBAPwmQQCWKEEAMCpBANQrQQBuLUEACC9BAKIwQQBGMkEA4DNBAHo1QQAUN0EAuDhBAFI6QQDsO0EAhj1BACo/QQDEQEEAXkJBAPhDQQCcRUEANkdBANBIQQBqSkEABExBAKhNQQBCT0EA3FBBAHZSQQAaVEEAtFVBAE5XQQDoWEEAjFpBACZcQQDAXUEAWl9BAP5gQQCYYkEAMmRBAMxlQQBwZ0EACmlBAKRqQQA+bEEA4m1BAHxvQQAWcUEAunJBAFR0QQDudUEAiHdBACx5QQDGekEAYHxBAPp9QQCef0EAOIFBANKCQQBshEEAEIZBAKqHQQBEiUEA3opBAIKMQQAcjkEAto9BAFCRQQD0kkEAjpRBACiWQQDCl0EAZplBAACbQQCanEEANJ5BAM6fQQByoUEADKNBAKakQQBApkEA5KdBAH6pQQAYq0EAsqxBAFauQQDwr0EAirFBACSzQQDItEEAYrZBAPy3QQCWuUEAOrtBANS8QQBuvkEAEsBBAKzBQQBGw0EA4MRBAITGQQAeyEEAuMlBAFLLQQD2zEEAkM5BACrQQQDE0UEAaNNBAALVQQCc1kEANthBANrZQQB020EADt1BALLeQQBM4EEA5uFBAIDjQQAa5UEAvuZBAFjoQQDy6UEAjOtBADDtQQDK7kEAZPBBAP7xQQCi80EAPPVBANb2QQBw+EEACvpBAK77QQBI/UEA4v5BAHwAQgAgAkIAugNCAFQFQgD4BkIAkghCACwKQgDGC0IAYA1CAAQPQgCeEEIAOBJCANwTQgB2FUIAEBdCAKoYQgBOGkIA6BtCAIIdQgAcH0IAwCBCAFoiQgD0I0IAjiVCADInQgDMKEIAZipCAAAsQgCkLUIAPi9CANgwQgByMkIADDRCALA1QgBKN0IA5DhCAH46QgAiPEIAvD1CAFY/QgD6QEIAlEJCAC5EQgDIRUIAbEdCAAZJQgCgSkIAOkxCAN5NQgB4T0IAElFCAKxSQgBQVEIA6lVCAIRXQgAeWUIAwlpCAFxcQgD2XUIAml9CADRhQgDOYkIAaGRCAAxmQgCmZ0IAQGlCANpqQgB+bEIAGG5CALJvQgBMcUIA8HJCAIp0QgAkdkIAvndCAGJ5QgD8ekIAlnxCADB+QgDUf0IAboFCAAiDQgCihEIARoZCAOCHQgB6iUIAFItCAK6MQgBSjkIA7I9CAIaRQgAgk0IAxJRCAF6WQgD4l0IAkplCADabQgDQnEIAap5CAASgQgCooUIAQqNCANykQgB2pkIAGqhCALSpQgBOq0IA6KxCAIyuQgAmsEIAwLFCAFqzQgD+tEIAmLZCADK4QgDMuUIAcLtCAAq9QgCkvkIAPsBCAOLBQgB8w0IAFsVCALrGQgBUyEIA7slCAIjLQgAszUIAxs5CAGDQQgD60UIAntNCADjVQgDS1kIAbNhCABDaQgCq20IARN1CAN7eQgCC4EIAHOJCALbjQgBQ5UIA9OZCAI7oQgAo6kIAwutCAFztQgAA70IAmvBCADTyQgDO80IAcvVCAAz3QgCm+EIAQPpCAOT7QgB+/UIAGP9CALIAQwBWAkMA8ANDAIoFQwAkB0MAyAhDAGIKQwD8C0MAlg1DADoPQwDUEEMAbhJDAAgUQwCsFUMARhdDAOAYQwB6GkMAHhxDALgdQwBSH0MA9iBDAJAiQwAqJEMAxCVDAGgnQwACKUMAnCpDADYsQwDaLUMAdC9DAA4xQwCoMkMATDRDAOY1QwCAN0MAJDlDAL46QwBYPEMA8j1DAIw/QwAwQUMAykJDAGREQwD+RUMAokdDADxJQwDWSkMAcExDAApOQwCuT0MASFFDAOJSQwB8VEMAIFZDALpXQwBUWUMA+FpDAJJcQwAsXkMAxl9DAGphQwAEY0MAnmRDADhmQwDcZ0MAdmlDABBrQwC0bEMATm5DAOhvQwCCcUMAJnNDAMB0QwBadkMA9HdDAI55QwAye0MAzHxDAGZ+QwAAgEMApIFDAD6DQwDYhEMAcoZDABaIQwCwiUMASotDAOSMQwB+jkMAIpBDALyRQwBWk0MA8JRDAJSWQwAumEMAyJlDAGKbQwAGnUMAoJ5DADqgQwDUoUMAeKNDABKlQwCspkMAUKhDAOqpQwCEq0MAHq1DAMKuQwBcsEMA9rFDAJCzQwA0tUMAzrZDAGi4QwACukMAprtDAEC9QwDavkMAfsBDABjCQwCyw0MATMVDAPDGQwCKyEMAJMpDAL7LQwBizUMA/M5DAJbQQwAw0kMA1NNDAG7VQwAI10MAothDADzaQwDg20MAet1DABTfQwCu4EMAUuJDAOzjQwCG5UMAIOdDAMToQwBe6kMA+OtDAJLtQwA270MA0PBDAGryQwAE9EMAqPVDAEL3QwDc+EMAdvpDABr8QwC0/UMATv9DAOgARACMAkQAJgREAMAFRABaB0QA/ghEAJgKRAAyDEQA1g1EAHAPRAAKEUQApBJEAEgURADiFUQAfBdEABYZRAC6GkQAVBxEAO4dRACIH0QALCFEAMYiRABgJEQA+iVEAJ4nRAA4KUQA0ipEAGwsRAAQLkQAqi9EAEQxRADeMkQAgjREABw2RAC2N0QAUDlEAOo6RACOPEQAKD5EAMI/RABcQUQAAENEAJpERAA0RkQAzkdEAHJJRAAMS0QApkxEAEBORADkT0QAflFEABhTRACyVEQAVlZEAPBXRACKWUQAJFtEAMhcRABiXkQA/F9EAJZhRAA6Y0QA1GREAG5mRAAIaEQArGlEAEZrRADgbEQAhG5EAB5wRAC4cUQAUnNEAPZ0RACQdkQAKnhEAMR5RABoe0QAAn1EAJx+RAA2gEQA2oFEAHSDRAAOhUQAqIZEAEyIRADmiUQAgItEABqNRAC0jkQAWJBEAPKRRACMk0QAJpVEAMqWRABkmEQA/plEAJibRAA8nUQA1p5EAHCgRAAKokQArqNEAEilRADipkQAhqhEACCqRAC6q0QAVK1EAPiuRACSsEQALLJEAMazRABqtUQABLdEAJ64RAA4ukQA3LtEAHa9RAAQv0QAqsBEAE7CRADow0QAjMVEABzHRADAyEQAWspEAPTLRACOzUQAMs9EAMzQRABm0kQAANREAJrVRAA+10QA2NhEAHLaRAAM3EQAsN1EAErfRADk4EQAfuJEACLkRAC85UQAVudEAProRACU6kQALuxEAMjtRABs70QABvFEAKDyRAA69EQA3vVEAHj3RAAS+UQArPpEAFD8RADq/UQAhP9EAB4BRQDCAkUAXARFAPYFRQCQB0UANAlFAM4KRQBoDEUADA5FALAPRQBKEUUA5BJFAIgURQAiFkUAvBdFAFYZRQD6GkUAlBxFADgeRQDcH0UAdiFFABAjRQCqJEUATiZFAOgnRQCCKUUAJitFAMAsRQBaLkUA9C9FAI4xRQAyM0UAzDRFAGY2RQAAOEUApDlFAEg7RQDYPEUAfD5FABZARQCwQUUASkNFAO5ERQCIRkUAIkhFALxJRQBgS0UA+kxFAJRORQAuUEUA0lFFAGxTRQAGVUUAoFZFADpYRQDUWUUAeFtFABJdRQC2XkUAUGBFAOphRQCEY0UAHmVFAMJmRQBcaEUACmpFAKRrRQA+bUUA2G5FAHxwRQAWckUAsHNFAEp1RQDudkUAiHhFACJ6RQC8e0UAYH1FAPp+RQCUgEUALoJFANKDRQBshUUABodFAKCIRQBEikUA3otFAHiNRQASj0UAtpBFAFCSRQDqk0UAhJVFACiXRQDCmEUAXJpFAPabRQCQnUUANJ9FAM6gRQBookUADKRFAKalRQBAp0UA2qhFAHSqRQAYrEUAvK1FAFavRQD6sEUAlLJFAC60RQDItUUAbLdFAAa5RQCgukUARLxFAN69RQB4v0UAEsFFALbCRQBQxEUA6sVFAITHRQAoyUUAwspFAFzMRQAAzkUApM9FAD7RRQDY0kUAfNRFABbWRQCw10UAStlFAOTaRQCI3EUAIt5FALzfRQBg4UUA+uJFAJTkRQAu5kUA0udFAGzpRQAG60UAoOxFADruRQDe70UAgvFFABzzRQDA9EUAWvZFAPT3RQCO+UUAMvtFAMz8RQBm/kUACgBGAKQBRgBIA0YA4gRGAIYGRgAgCEYAuglGAFQLRgD4DEYAkg5GACwQRgDGEUYAahNGAAQVRgCeFkYAOBhGANwZRgB2G0YAEB1GAKoeRgBOIEYA6CFGAIIjRgAcJUYAwCZGAFooRgD0KUYAjitGADItRgDMLkYAZjBGAAoyRgCkM0YAPjVGANg2RgB8OEYAFjpGALA7RgBKPUYA7j5GAIhARgAiQkYAvENGAGBFRgD6RkYAlEhGAC5KRgDIS0YAbE1GACRPRgC+UEYAWFJGAPJTRgCWVUYAMFdGAMpYRgBkWkYACFxGAKxdRgBGX0YA6mBGAIRiRgAeZEYAuGVGAFxnRgD2aEYAkGpGACpsRgDObUYAaG9GAAJxRgCcckYAQHRGANp1RgB0d0YADnlGALJ6RgBMfEYA5n1GAIB/RgAkgUYAvoJGAFiERgDyhUYAlodGADqJRgDUikYAeIxGABKORgCsj0YAWpFGAPSSRgCOlEYAKJZGAMyXRgBmmUYAAJtGAKScRgA+nkYA2J9GAHyhRgAgo0YAuqRGAFSmRgDup0YAkqlGACyrRgDGrEYAYK5GAASwRgCesUYAOLNGANK0RgB2tkYAELhGAKq5RgBEu0YA6LxGAIK+RgAcwEYAtsFGAFrDRgD+xEYAmMZGADzIRgDWyUYAcMtGAArNRgCuzkYASNBGAOLRRgB800YAINVGAMTWRgBe2EYAAtpGAJzbRgA23UYA0N5GAHTgRgAO4kYAqONGAELlRgDm5kYAgOhGABrqRgC060YAWO1GAPLuRgCM8EYAJvJGAMrzRgBk9UYA/vZGAJj4RgA8+kYA1vtGAHD9RgAK/0YArgBHAEgCRwDiA0cAfAVHACAHRwC6CEcAXgpHAO4LRwCSDUcALA9HAMYQRwBgEkcABBRHAJ4VRwA4F0cA0hhHAHYaRwAQHEcAqh1HAEQfRwDoIEcAgiJHABwkRwC2JUcAWidHAPQoRwCOKkcAKCxHAMwtRwBmL0cAADFHAJoyRwA+NEcA2DVHAHI3RwAWOUcAsDpHAEo8RwDkPUcAfj9HACJBRwC8QkcAVkRHAPpFRwCUR0cALklHAMhKRwBiTEcABk5HAKBPRwA6UUcA1FJHAHhURwASVkcArFdHAFBZRwDqWkcAhFxHACheRwDMX0cAZmFHAABjRwCkZEcAPmZHANhnRwByaUcAFmtHALBsRwBKbkcA5G9HAH5xRwAic0cAvHRHAFZ2RwD6d0cAlHlHAC57RwDIfEcAbH5HAAaARwCggUcAOoNHAN6ERwB4hkcAEohHAKyJRwBQi0cA6oxHAISORwAekEcAwpFHAFyTRwD2lEcAmpZHADSYRwDOmUcAaJtHAAKdRwCmnkcAQKBHANqhRwB0o0cAGKVHALKmRwBMqEcA5qlHAIqrRwAkrUcAvq5HAFiwRwDysUcAlrNHADC1RwDKtkcAZLhHAAi6RwCiu0cAPL1HANa+RwB6wEcAFMJHAK7DRwBIxUcA7MZHAIbIRwAgykcAustHAF7NRwD4zkcAktBHADbSRwDQ00cAatVHAATXRwCo2EcAQtpHANzbRwB23UcAGt9HALTgRwBO4kcA6ONHAIzlRwAm50cAwOhHAGTqRwD+60cAmO1HADLvRwDW8EcAcPJHAAr0RwCk9UcASPdHAOL4RwB8+kcAFvxHALD9RwBU/0cA7gBIAIgCSAAiBEgAxgVIAGAHSAD6CEgAlApIADgMSADSDUgAbA9IAAYRSACgEkgARBRIAN4VSAB4F0gAHBlIALYaSABQHEgA6h1IAI4fSAAoIUgAwiJIAFwkSAAAJkgAmidIADQpSADOKkgAcixIAAwuSACmL0gAQDFIAOQySAB+NEgAGDZIALI3SABWOUgA8DpIAIo8SAAuPkgAyD9IAGJBSAD8QkgAoERIADpGSADUR0gAbklIABJLSACsTEgARk5IAOBPSACEUUgAHlNIAAA</prop>
				<prop name="Temps">REFSWgAAU/8CAIBT+v/Xo3A9Chc5QP9I4XoUrkc5QP+F61G4HoU6QH0K7vGKPEDNzA8A3ww/QHE9BgFAQP4XAl1BQMP1KFz3j0JCBQMqQ0B7fvnw4RpEQJqZPwD3+URA6fLgRUCkvvDw1wNHQGZWAeadRxUD0EhAOAD48EndQO7yl0pA9/KBS9YlA2JM9fRNRQNgTrYFA0pPVQMWUPXzh/1QPQRQQFyPwvXfKGxRQB/+8d5RdkUDUFINA9xSQLcB91xPU3UDwVNAUm4BAOsxVOUDoVRNA3sTVW0Dh1VA9igAt8L1VRUDgFbVA+/dVrUDXFdA5wFRyNdXQDMuElgNA5xY2h0D/TwUPVklAzJZuk0EWSUUWEAptgGItVhVA0ZsFAZYvQRXFmUDzlcFA8qMFyYVjh0Qjh8oE8YdBhLF3B/uHU4CicMEJ+YCwRQvHiXp8sCINC9GLWYCvlwvbi+AK+wCAAG7jC+mL7grni/YL8ohAmYSuPQn7i3uLxA/Ij80PwA2P0g/Yj98P44/sD/CP9Q/KOY/+D8KT1dtA7ccTxZPADhPQk9cT15PcE+ST7RPxk8AqE/ST+RP9k8IXzJfJF9GXwBgXzpfjF9uXXZfwF+iX9RfAPZf2F/qXyxvpl8gb0JvZG8Abm+Ib5pvrG++b9Bv4m/0bwD+bxB/In8sfyZ/YH9Sf3x/ADZ/oH+yf7x/3n/wf4J/DI8ANo8Aj0KPTI9Wj5CPUo+0jwCuj8iPeo/Uj/aPuI/ij0SfAD6fUJ9in4yfnp+wn3KfzJ8Avp/4nwqv3J8erzCvQq9UrwAWr4ivmq90r3avqK8an/SvAOav+K8CvzS/Lr8Qv0q/hL8Afr+Qv3K/vL/Gv9i/4r8EzwAGz/C/Es9Uz27PYM+Cz5TPALbPyM+iz9zP5s/gz9LPHN8A/s8o3zLfbN+O36Dfst/E3wDW33jf6t/83x7vMO8C71TvAEbvYO9C75zvru/A73Lv1O8A3u/w7wL/HP8O/zj/Uv9c/wBe/2j/kv+8/87/4P/y/wQPABYPoP+y/zQPPg9QD2oPfA8Alg9gD6IP3A/WDwAf8g8UHwAmH8gPOh9cH34fcB+KH7QfALYPoB/SH+QfDi8gL5ofNC8ATi8oL3ovZC+GL/gfsi+kLwDGL9gv6i8MP/YvKD9a70Q/AGY/eD8KP4w/pj+4P9o/9D8Azj/wPxpPPE/ePzhPck+ETwBOP2hPYk/MT55PyE8CXxRfACZfOF9KX+RP5k9wX/pPlF8Atl94X7Jf7F+mX/hfIm80bwBGbwBvEm9kb35vkG+yb9RfAKZv6G+ib/xvFn/wbxJ/LH8AZn94fyp/nH+uf8B/kn/kfwAef+B/Co8kj85vWH8aj2SPAHaPiI/qf7yPpo/gj0KP9I8A5o8QnyqfPJ8+n1Cfap+MnwB2n5Cfgp+8n96fqJ/anySvAAavKK/qn2yvfq+Qr6KvZK8Atq+orzqv1K/mrwi/Ir88vwDur1C/Wr9sv56/sL/Cv9S/AJa/+L8KzxzP5r84zzLPVM8AZs+Iz5rPdM+uz8DPir/czwDez/jPGt88307fYN8y34TfAH7fqN+S38zftt/w35rfFO8APs/Y3xrvXO9G74Dvku907wC278jvou/c797v8O8K/xT/AEb/EP8y/1T/Xv+Q/6L/tP8A1v/I/+r/9P/u/+D/Qg9UDwAmD3APgg+cD4YPmA/CD9QPAOYP+A8CHyQfNh8YHwoPXB8Ahh+YH6ofbB+uH+AfSh/0HwAOL+gfOi9MLyYvWC8aL3QvAHYvmC/KL8Qfzi/YL/IvJD8ABj8YP0o/bD9mP+Avij+UPwCuP5g/yj/8Pw5PIE/aPzxPAE5PME9iT4RPdk/oP6JPvE8A5k/QT4pP/E8WXyhfMl9kXwBOX1hfel+UX15foF+yX+RfAOZf+F8qbxRvPm9Qb1pvdG8Avl+Ib6pvvG/Ob+Bv8m8UfwAmfwB/om88f85faH+Cf5R/ALZ/qH/Cf+x//n9wf9p/JI8ANo8Ij2qPfI+OjxiPWo/EjwCej7iP6o8MnwafGJ8qnzyfAFafaJ+Kn3Sffp94n5qf5J8ATn8Ar9KfFK8mr1Cvqp9krwB+r1ivkq+8r7avyK/ar+yvAP6vKL8Sv0y/Rr9Yv2q/hL8Alr+ov4qvzL/uvwDPEs8kzwDGvzDPOs9cz2bPeM+iz4zPAMbP2M/qz/zPDt8g37rP3L8Avs8w32LfjN9+36Dfut/U3wDO3/jf6t8M7ybvOO9K71TvAP7fcO+S76zvnu/A75rv1O8A5u/47yr/PP9W31D/Iv+E/4AW/2j/ev+8/97/sP+q+WbuFgGmV0Dw8Chcb/9XQOF6FK5HMe9XQD0KTtDtVkDuLwE9qlZN02dWQP2kUNDXI1ZA9ij+7/DVVUC4HoXr31GYVUAfWAC4XrdVQDNmASNVNQPqrVRlA7NUNQN6dARDb1RAzcyPAPxTFQNvxlNAcS4BkFP183tYU2UEU0DsUVYBfVJFA7NSQK5HJgB7flL18zhSQFJWAd8BUkCamd8AyVF2ZQOTUS0DXVFAXwG3HiVRxQPuUE3UUPtAwyAAj3JQQHuuKADhOlD1AwUEFJdtTzUDKk8VE7pO1QN7UU71A+VNQABOEdtgTU0D9UyNA4xMakUETDUUS00DVUv9BLtKQBcRepRKRQNjNUqdBEpN0/dKHQR8FW1L9fNITDUDakxlA9tzTMUDbkwVA2ZMVg0TYkxdBEzdA1nsFwDmFf4f6BPeFR4t1hU2L9gTAL4VVi/AE84Vdi+IL5ovzBfYxhW+Le/xKJzUJDxN2kUEThUDJk+dAxBQ20BIJgGHUC0D/VBs5Qbu8ghS1SN8UrUGWk4SMKQEKFNFAwM8NGvTUh0Dj8wEWFLtJNa8BANSXQPu5ATjUVLVA+F0N0YTUU3T5xQ0S+hRFRPqpDeOAuy0N0huNcY9ngLw3D8OEvL0P4T+NYYS9BRPJk8wQxYC9hBET1ZPaEtWAvh8T45PoE8Isk/ERzYC+tRHxk/YT/JPbORHtgL7Uf0jF1KNA61szATYUhUTaqwE421TjQNcVE3T11RdA9tOVU3Tx1W1AztWtp0DsFZNE0BXXQOubVfFAx5Y9fOIWJU0rVg1AwpZZURYlQRY1l0Dflh1VFjVI/xXEp0D0PT39gK17F/W//DzArYCuxxvFm0Obyhv6v9cbwBeb5hvqm+8b85v4G/y+U4Sa5BXDRNS3FQQV40Dq8xWnVRWFQNGLHQGbDwEc1V7VQ0TQlUVNLVVHQPPXFSXVJ0DYK1U/SMnVCUD8VRUrG1T9QN1U10DPlNNAzMFU1103ASZUt0URFTTKlKNNi4CrZQ0d1FaJQNBDFQKUUU0UI0DbZwcFGVQnQMgUIUTW9RP/SNnT50UTl0UbU5NEyBOhRO0Tf0jS0dN9QPF5BdWE0vVA9uRS7UDK0v9I8dKKsVUShWESjUUSmWG9gJbpUsVExpMnQNQTC8AvhXWHd4d1o8gLzIvrI8mnwBoL6ovXJ+uL8gbti+gn8oRtNZz5BTeXBSsTfXzqFlONQT0JFBQVQPI9HRrPFEdA680RERS/SNbt1ItAx1ThRM0tATTG1P9NCw0wAykh1IMBaZOAhVSvUaWNX41fj8AkDOeP6g/wj/UP8av8D8KTwD0rzZPaE8yv0S/dk9ov3KxKE611gWWc1JlA6NMpaR0W49TVQMIVA0TgnwEVRpMdJJUdVbFVFZlA6vzVoUTZPRU1Qx0Qmy8V9YiDFn9IwdZTRNV4NRUrMxUa8xUK8xUTesEdMBXdQTcVLBUxwBOxfZfCG/S/5TPrs/Az9LPAOTPhs8AD/rPLN/+zxDbjlVmHgJ/VwWkJAQBVxUTtDsARtJoTAQlVv0j501V3QOpVc0UTHQyVHSh+HQPRgKLAA7DVE0EUxotA520tGhTLTa2D8gDak4CRcQEDlSk2FFNE8WgdLRo9A8GFZ4CgFBQtRQEhPsgNoNPLXRPXQOtvjSEVE6FpE0lA4GtTQ3TF02FdExF40WtTCUD4UvdFEtNEwCtSyUDoUo1VErdA3mG3OTMSt10nIRzEJ4CMAJUhFUcn7aPEJv+jxCfYv8AJP+G/0if0hGe/4Cfmp/k/2D2/wgPyhH+I8z0E03VA2nxNAU0hBT0dIxQfdTA1HeWpW5znLRLMNYiLFMqvXRTDdMHjATXnLdGUwoMpDc0VAy0dOugdj+IPwCaP5yvpq3Orygf4q9MHw6/AHAfIr+UH6YfYL/KHwRfLl3UtlMUpG2MBOcspGJU2jVT3FxUV1VNg85VFC12PlNW3ZNKVGw7wPbSMZi8VLtQRuIVWb3UnFQRuMRfFlOUVM5M11bPUMMAZs0O3Q7fUN8a3/wvHj8wPwBCP1w/Zj8YP5o/hD/uVc5ysY0Mdy4DjFTOVoUDitBMJSR027AeY1XNc31V2gWkVYUDClV909FUMv0jmGx3rnIpVN0ElHQLrlM983aUd44FJkOsf4Zech9S5Qb+lebj1ARD1VENxFHl1FBNg55Q1t2TWlC1cyLslNhPajVUT83kT+2zlE7V01sjTn0DvE310zg0BLXRbPwGvOShS30DPLVLpdPZjISLSuXTda1KjbOxSs1ES+3USwQtBMyUTET3tv0u/0D/Uv8AvF92/+Bfmv8EbxZvwP8SD1DM/0ZvcGuGAnqkVOKkhFuwTQXjq06t067knxL2ms8Ep65yuYRFHKcWpRQuEyTkvnwEfBznTqXuFQDuBcYFLn3mD/gPCh8UH4Z/AEAfqn98H85/4H+KHwSPvh1AFo/YH0KBjr3W4wzkE6y/ao6yodzUHBRElFW1BJbktINWBTP3jNWE1NpVV51UWO3kWC0EWV1DKw5ZFSRYpWRYDSQ0xxZe4uBXjbPBzCdm1WbVAF7PcM/qL1yfbp+Anwo/pJ8A/i+Yn8Kf3J+2n8ifYtme45oMlEFs1O9WreTsNGppVj1EBETrDEStVY2zrXE8JDZV/dPwLCS3WVSNJOTURVT90xA8RG3ZbEShU6XTaVNF5Frs1O2sBLdS/dOAdESrSVKNsxEcdNq0dKKqlERfRIQozATxZOS4isxEgkwETHTkSwDu0r21T42zMXzkxk7101hZTjUGBqKITc1ETdVkVpRkUEzts9RkVHME9AMQS6VkRFeOI+znLlXu0gXd1ORB9FdeA9y3VmUm/wCgXxLPzF/OX/Bf+l9sz37PADBvcm+0z8bPGA8qDzwES7AERg32wgNcB2Z1z+JzAG5FNOZlrtIuhAQKUyUkLOQrqFJd43D8FDzsp451AN4FzgXOD+ALVn9oe25/gH8Amn8M775/MO9C7yyPZu8wj4AqiY7v6BseQ/wXvoNkhFFNU30DzFOdph7CwoyEyzxVxTRV9TZeQr5WNlUDMVcVQ6RXFXTUhLODWOWGnkIZWV1T/ajMh3aDVPRPzIQMbCTWAFQntiUenzCfQplGnbb/SJ8A4v/0/+6fCA/6nywPFg8gD6hCD3wH3kKcHPRknPQjKrQk4EyknFykWfw3HkKtypyEjFWtZFX1FFW2xWPfVAXDplSNxFS21aMnVCVD8VPVs7oVU/VDg9zkTBwUc4BeQiXejESnfEceQip8RBvgVP5DfOSGNNRQRHQXHORt4hTUnFBlA2dQhaOrMFD11E8dFE8VdE/WVQOoTl1TPVS0uE1KXfRN1bPq7MemoiCEZK26NFRZS62ESm3TkGoEJHC8tJy8tPxKJdQWNFT5S1UDSATH5r2GXQD+vyDPOs+UL1bPaM/KL9wvANbPUG/yLyQ/Nj3etXa1VrLNeJxka05t1KQUM1BWjYOsUMXTOqTUs0R0GydSdfObUv005GfGpWreIv6E1MCcNItS9cMFU3xEInzUW4DW1T51nt0ARn1Ofdbf6Nvu31hPCu8k7wCOT6BPWulW74DvQo+c7+5NInby+yREUxC+ookcdWSE1XHc5AwEFIfs5AJVNnXze1Vtg/NVVaauBYp2IlKM9N5EpGPwbiK2SVjdhuYDWaVEVPS/LPcq9oIt7ITuJPTFnPdOowDkX5b9nv8YbypvPG/O/db/AHBvgm+Ub2YPWA+yb9RvZmUqpqKQHPRENKQBjPQT8KpW0npcpDnEBPhcVLsqbKR9lIQ0bFT67OcuUzbs5FJUJUMaVAVEXNQNrHyEaFOVFBQUO1DGPRZmYlVS9YMdrHST0G7SjaC05GpRdTQcVTS0xE1QXYOOUFW0nBQg9HRbuE/dI05PNRRORdNrdE6dhE6N06VNvbRi/MTRfLfOU5y0jkv9hA1L1aPHSh0UDCeetVaytTiMtLNkhCdM3YNeAEQ/Ti9oK86P4I+iLwSfti8A4C86nxQ/Dj1Wn4Cfkp9kl4wec3Qk4kz9xtYTJITsaU89VPR06Dy0XVE91FKsREQ8134yLBwUM+TkBRW8pOnUr+atBlW21ZbdAK7VrtUWTyhPOk+sr2ZPeE8A4q+sTwa/yE8qvzy/lu9Yv8gKWb7lzmJXnHduIjZTZJX0JKQp9Ac+0iFVVTTVVZUUVvUEVnXzG1dqvRONlAT8dPRrWK0TbdXMVB5ZJZMKWUWTLd4s9KNYndNhBMUs9CXj/GTAjPdW0qrsV4b9AAZtDm+Iz5rPrM9Ob8DPym8A9M8G3xjfKt/kb3YF9gMMdKFxDHQb8A4TtASs3LRbtVYlkxrctNtVRZOeVkR0ZFW9YyjMtPBMVC23DBRxVL1jOFRV9OQ04+BuopV8dFxTlTQ0FNXuNFSqVBRyzOQ6UqqtEwW0dM0MRJfEpGBaDFQoFLTkUH2EUG0jbXbsdD5QLaMHUHUjraKsFDVPdfPLLIRFZrwU3U0dhMwUD00to1unTPWTQUyN5EtFU1t8S/1jAEsthEqtE0t1Ss00Sn0U1ORV9BQL2UttMzCchyafwI/yjwA8//6PYP9y/xT/bp9on3qfYKz/xv/w/0I/5BSgTC0T20NNlfMuTj2DMU8irTMUfDe+s2yklYS3NqVA/tUWpQ6lvjUm4yykl0QXAC4DpDWcdGNAbqX+PW6lDk0Ajq+grwofxK/mr0Af+q9kH4BGv4gfmh90v64f8Es2U1EUpVRsBG4U5No8V+4DHKStZby04VTt1FX9tFWWRVNMVr1Tw3xXboLDknzEMxzHtlL/BMcOc1kynVPOvFduMkBYRVPzsAKW8s7cx+ZdZsX+X4DP4i8A3M/OzQY/GD86P0w/Xj9wP0BC34w/vm+IM+a1dhJU1CRVE2TEznzUjIzUSix01QgcdMo8fERMdApVFrVTz1Qt5FQ15Fx0s7CodtN8d26idfzUPvTUBwlTHUQsVJmcByZVbqW2UlWv5AR49JRBzHQK1HRb01D1A5xQhTNn/Hc2dhLUTy2jZ0/F5DwEbZQshCVORVO8TfV0UU39tNz3nuNMrTOoZISbR0tF8+ZK5UQ0VHQ0fIceo0s9g5FLFVbOMwDc966Fro0m/5hfolGeA6RfAFb/2F+K//xftv/Q/xpvRG+gPm8ID7KBvpXGI001c6ulTn2ET0Uk5JTItEQ8VswEs1Ed40U8pLm0dYFTnbbWZXYTnH8mUzykGQKkdPvsB84FJn12re4F7g8AAB8aH4R/Rh9QH2ofzH+mH0DwfwKP1B/WHRaNXnIMhERRVTSkm7DecjT81K6stzbecqRUNaNAVS2kHETLL1bN5FYNdPS0i1cslSaGsmpY7ZPtBM8WzRI2omAsxy5C4Kw3ZsWuLwDAL9IvRJ9Wn/gv0s90nyY/AIA/wp/Un44/6J+qP1zfbtUKjkLvfNSchN+W36jbVlIF8bzUp8Tf1t/o3/rR/oPABO+2YxznHkMs545CX1EA3bRE71bvaO964Y5DhO+W71io6x4jLFRmSyUDA8znFjZCeUotQ5Dk7/blTtIBSORXdl9Ya45fsF/CX+RfADbPSM/yX2zPZm+Qz6LPtM8Axs8QAx4NNgM0B3YDRA8u5WheD3ALrtNTVVMBUy2jCdFsR6bTUjUEFOQr0KZ1AL4P0As+f1h/Yn/U34Z/mH8ACu/Ufy7v2H8Kj2TvFo+I7xjaH+wXxtJsUp3kBC8WJQCusyQvNiX+g0QvVi9oL3ohAi7yv4QvxtKbLxWfJ5wunwBAn7L/rJ+un+j/+v8MDx4PQPCfOg8Mr0YPgJsu0pDMN0ROU5T00OQ/9jWWYrscRJF/DE8eRQaSmCxH7hInEVSV1ERP1mI9XE9uTdZjQIRPlk+oT7pB/kM0tCKsZMPYT73k3E/uTXeiPE0CLQPX5LcWVc6jJF82VS5CI3BKzaRMV27Cjlxfbl8AgF9ayRbPcC8iz5QvVs9wzwDKL9wvzs8APxI/JD8uZSbSIXqEb0a1nmUuQlCsb1bTCkTkRAR0t9RnZoXmb/hjAt4ifgR/ruWu1SZ/mNMuAgHnrN+23dbf6N/631xPHu8AgE+ST3Tvpk/IT3rv7E+m7Ygm1VaF3iK+ZI/+Bb5CxECEj5aFJqOkj171LgKHxIeW9gIgWaWjDNyPbtJhCPSHlhOshLsMn37/kP+q/wAUb87/KG8qD1xvbm+Ab5JvAFwPlm9wD9JpJqXmsxz1/FSEC/A2Qp5Mr76zZKc+E1WsvaTkBN9UJaRUVRNvtVTFYzf0BABUdTRTog3zkrSnngNshN7E5KhmvDRwUpWkPNQDUnVTbcuE1JVRLdNQUdU0AmxE4gzXXrMkt+ajNLfWMy1PdVOrTmUUTr20XL+Ebr0usseEv5a9dlOctNkWpLRQSz2z9cS/Pi1GJQDuv4Av0o/kj6YvsC/iLyyfAO4vUJtGn3Cfgp9cl0Yl5s8M+MP+QnhPXXQUt7YTDESVmMTUDGzUgXzVxOQ4CETfVtV2Uptk374DdNS70ACW1Y7fiNMGTxhPKk88T05PAGhP0q+cT75Nvk8Yvyq/5E8QTr8AX7LpzjKH3DXM58bTwjxUZ+Tv9uW+4wz04lbalQvFRGQ1WJ0DpVhAPfaWVUazLPRL8A6yhFT3Ap6i/mT3xmXeXeZf+F8KbwB8z47PQG/a/8TP1s/oz/rPIAzfHt/QbzpprjKNlAf2AhkQpA+2CvhVxQ/XD+kPjPsAptIaVE0UDBfmgnYCNFQ+JB82FR5VRhVupVYfEGgTnlN0Fy7yj4QflhV2UllrpB/mEipONYRNTVRkzB/WEhPkF46iTEt1U2HrbIxrgA4tNqKRS6XmAp4CVTQvRi22j+iPOv/0jwBe/xCfOp+U/2afYJ+Sn9z/iO7/2BOeon5MP149VuJS0HQ3FnOEN54CRdQ0uVKmHeMfUwWmzzIhbAT4qJQ39pV2Uku0dBu0dPsAdKdWpVatbqVur4irjq+grwCyr7yv3q/wr1ofDL9+H5AfUEK/rB9mvRajUu10Uq1UWVKFdm4ykFNtUylMd6p2A1V985o0dBKE1IiGdNT8VpW0fFdm4+y01VVYbVRZpeRZhaRYxXOlsLRUcbxXTqNXxXPABGTHptKqTM9mzW7P2C/qLwC8z77PED8q30Q/Lj9oP3o/QKxvhj3WVZbT/GceovF01GGsdNTLsAYjFHTrVY1To61VfSQ8d57y7szUtdVUDQRUVQRUJVMOVEo9U9ccpKF8d96TU41UVvQUtVLFc4CEtEdkRKUQjLTavHdGcl+kFCZmxHTwUJ00/HSCUIWjpUrkdBT8dzajT0WETlbFc2BOhYRN/RRNdVPLK00do8E8hx6i4UvWHaOBS1XkS4WjukqMDQQsXL5KteZu07zkKwFMXdRM97b/IPt2/Vb/qF8Aul+k/95fqP/C/xRvDm84b6CimU5vSGN206TlTdWTLlFOzUa+RXbTUE2jA8wE0Xf0BzZz5BTurHQzU1rdcywMpAhThaPalH8C9gI8PKc2FWalTqVer9gPAIKvBB8OHygfOh9EH65/wH8Aeh/kf6YfuBu+HyiParF+tdT2ZWZy3gTlU43j0FO0lQQ0RMestEJVXQPZtgxETlZNo8NW3eM11ow0p1d9tFiFM4dYZG0mhiNZ9bZmcs5YtZMtk/S0UVjtlFhd5EwkAbtEx6YvuC/KLzyfTp9gnwByn1Q/Xj+on7qfzJ+WP9CfTDrfRMScV71kNJQjJJRt4HTUnFbVY0xWpdRWdNTMVf0UVQXkVdVjsRwkJLOw/tKpVM1jY2lU9UQkRPVkhMBT3eM1hfTUT6S0F1MVBJQELZv0FGVShWRSHYaWI5p0tIrMdFRRnQR8tNe1UB3DoEQEa1DNZFDa1WP8ZOSLT21zHk/QNZQsBItgLiLIjORgTdZdA/lMLYOYHAQwTGrF48u85Gvk5PFKjePZoMzn1mKcSv2T90pCRWRL5US05SRnptJ6zLcABvUe/0j/As8Uz75fyF/yXwBcz/ZfKG9Cb6TPhs9ga14DtUzVY3wkBG9O1XN0RU+dkzU8B/5jPOSzlEWoxKem09zUNuzUJ9zU9ioMdMIM5I0U5FfcpCPQAs5iA8RlFH8mfzh/6g9UfwBuf+Dfin8E78Z/KO/Sf0zvAF7vII+C79Qf5h22pbYzBC+kFiWes1WVZEykijwkAVqUJJDMNAFY7cRYNUStWG2zIFlFhFlVRFgWHVOyWEXjZCT1jC+2NQAOnRafKJ86n6z/vv/Q/5qfAIyf9p8YDyoPPA9OD2APsjkYPiXGNUZi81a1NNw/7j0QvmMETxZFxtJ8JEd2QzRHCh5SkmyEW0xPXk9wQ85CRRHEpMuET5ZFhrNQbUOxt6xHRlNsFAdQ1dOeCU+dhCy0y9xHXrPsT04ii6tMBQNFDF8eVc5iw4VKzWODlLeGg0RflrI5ABzH3rXWvXZf8L9iLyTPhi8AQM9yz8TPjs/QL7LPBD8WP0hIa3ZlzmJDhG9uIhacZwTOg6TUeMTXZkXu08xvLtUU5m0eUnI8FDEs1Qx/zkIB4Yzfnt+w38Lf1N/u3wjvAGJPPO+GT0jrRu+4TwqPlO+03k0WsvsMRCpS3cOJtVKlI/q05HNTJURTqqUkVK1DBLwEfcwE99a8BG1WdaRWbSNWV9QF1KyEN+yEvFT0E1lUxYbeYvjchMNE9IQk9FtAWDVD/lclE8Wc9wAOlc5dhv2O/5j/6vkGb+D/AEJvbA/+/2Bvim+cb65vwG+wcmkG9fajvFQVVxXzv6qkBHy0BDtMpPq8BL01VRXzf+zkRFXthOzkVcSMpIt8hFLkBBzcBFXlLFSsNNR2xOQ+rDQgI1BO1S6zXIVU1B1c1ANAVhbyr1GVtFGdhFEdE1n9BNcW8o9QpSNadBTNIgTU2E+lBFw05k40RVT0xBRMtKhNRTZWg7Y0LBdMHROdS22jPGgcJAsgthNKJRN1SnVjraVUhBBL7ZOI7BQjBUy1U17Evz4vUCtWL8iPAIIv7I+mLaYvIJ/yLzSfPp9gyM/isZ6NLjUuQn5MdaS1TK1DtOzEr05NRE9shQQE1OhQHRNdUd0TVdG8dEUUVLmcdVPFNKq8pBK0pOeUNLPUpH4ENBeWshnEpAtQBkWG3/g/AApJDk0uTTZPoK9ST8Svjk8AmE/CSfavGL/ST+RPTr+g44Bu1ZZ1XvNk1DvQ9lMMFCvW/ASnVEWjI9QEnlVqxTRWFZOqtAQbV1XUtnz0/FcNE2tYJRPVbVhFgxxZtVMOWaUTReBU9KNE/1b1PhLB9FcAbv+A8+5fKG8iaUZviM+azwDMb67PwM/Kb/TPBt9wAxaCKbgc3ybap3TEc4wPng0WNlIaVh0T3ay3xgUWglsoVaUT8FRtBFSdlLak1DdUJfMAVBWTykQEF36iXBQfbhOMNHAcVBE6FKRzsB4SzUwfXhWe001QRYOsUG10jBQ+hB+klhUu8sekF37TTf1DeEVNhVRNffTMF/5zS93DSYXkFyaSrvwXLvKHBC8ARhMcLy4voI9SLyT/3o9I/wACn2z/fv9Qn6L/tP9mn8D/iDI59uV+sqBEP1Y/aDghglykl3Sk0zCGPYa1frIwVixUDFNFo9OMdJs0FAFnlDXMN66l3j9Qr2KvdK8Afq+Qr6qvzK/Or+ivUh8Mv0B2HzC/Qr+UH6YVHlNRDaNbF1K1U25S7QPclHW05NU0XOS81GBVTYRVNsWTUVbVw8dW5eRsV2rewjXktKWcVANZFcSxWU0mdgPktJVYLRNCBLRXFsLQ3MdGxTbN5l9YzwBiz2zPns8AP6rPHD82P0g/QFo/bD8m3XY/KNPuApzsZ1iGU4QlbNSMVkWDTBR0lQps1MwkdI8sf96TVNoVg5hMdGJUFVMpVJbFk/FTRYO8bH8WgghZU92UFFSZUg3EUkWDkSxcRGMQxpKxtHfG8kOqzBQK5JTVVOVQJTNnWVAdBDTk3E/11E8tE5sCT/1DmE4VBi4yxZVNbeRNFVP5/OeWAhq2zPSzS12DVUtNVEqgBQRchz4DbI+OQ0wVw1AAjPf272BTro+4jzr/pF+2XwBo/9pf7F/m/9D7/l8wb0JvoPT/HnOsn74jxERS3HTK0iwEPHRHJjInjHS7UoId4x80RIuwvmWmE1xExFYM5I1SFYNYjHQbDOQB/Tyvrg/AA84Fzg3mD/gPAAofHB+GfzgfYh+8f34f4H8A8n+sH7YdzhWWBXa/iL+auQJ2I1VtZLS/xr/Yu+bTFMUtWWVDDFntU95EJw7PACDDtmOULz7PuC/KLxQ/Rp8AWJ8yP2Sfjj8oP5qfxJ/Wn1jon4I5LvKmVx0jcVTXVCZDZNSefNRdbNQcfNeqBgNVLfRV/YMqfITxWhxEqaS0c1T9gzoEJKsEVGVDzDREljxEXqlTrWTM1OJkRKxcRHRW5BQ8UqWTB7xkzzwHag4jUeXTHcR05FBt42uwUH3kUBXDQFB9Q60JPOSmT+XkTzWUTmzV5NxE5U1lQ3xNpZPLF00dlEzV5MRU6kuSDWRLNVamk0qt1DRUkADM74Yj5OeeoyRvFm94X+q/APy/xl/wXyJvRM9Wz9D/Ys8QjM+ez1hvAg9NHQQcBz4jIDTnNg9ID1oBznI0pKdGggUAzGTPVE8eA5QHlnW+BQC2BbYPyAPWD0h7Tn9of9LfAJx/nn/Afxrv/H8+71DvCo8QdO/GH9gbluNSZcT0HwYvtBgrzuNWfeNYV5VkV0ZlgzdYZYRMJ2bCI1wnCk4iw9SEhHQvhi/4j6opAK4tJp84n+ovvP+Gn6ifgp+A9J8WD+j/Ig9MDy4NRoKQhLQ3DlIVxD/WPXaFfmJ/QPQ/Bk3W4xxHhtM8RK40TwBGRT7fYEPOY8ykk9B+Y3xPWL6DlE8ewlpQLeMktE8Yxk/YSwbyR02tpPRPLgMoDF8eVX5DSjUDpTRfRl0Avs3Ov+C/kl9EL24vGM8yzwCkL67PcM/CL+wv/i8QP8ohoGZVthV2b4hrlhLInGzRClwURRwUubxvzmUu49xnCt7CgfRkS/RvntUOfyB/ADp/BE+238jf4t9MT/7fIO8AKu+UT6ZPYO+C7xyP1kUW85qk5D48hKVSneSspJJlU6UjDmSHNgIlVaUj1Z5UpBakBIospP5WaBWr64BGom0M9NdYfROLHFmd5Fmthj4zFPRzrVjl4zFYbdRX3cPBAHz3/oVm/4D/mv/8Xw5vsP8AGm9cDy4PUG96b4xv9p8Io6AGpZ5t3lW2A3wERCxk86ospK48pGyMhCuMhOtadIStfIRxVdVDOEykzfBkhLdUhbRkhEdUajXTEOQE2ZQ0n1PtE1NpUzVUvOVS1RO1FNdUrhOsNBGs5NpkRKI8FDVf3EQo3DTxUL1kdBQ1hGQ0THQUFFB1hCS3to6Cy04102BO7RP5bU3VE5VNHUMsTdUDpchULOYEJwbyJzyEx2VKZYOHhLcO0rpKBXQRS/V0PIU8NFSEJxY/0CsAfi+4j5Iv3I/uj7Avko8kn4A2n0ifWp9sn77NlgOchBPKDIT13MVPRVT8xJFQQmVjBUQXJkUmFV4TUo02Wv6iMJQ0D1N1s+C0pypmYnUc1EC05BNk33bfAIjb9j3+PyBPKk+cr15PaE8Agk/kr7ZPyEP2ryC/yk9Ev6CW7U6DrO++7S6DVL2jYgTc525TVrUU7OSDAC7zLGRrM1gtY6OkVAFZ/RMDIFk1tBT0M/9F/l5lXv8AKMPmVT7NNm9gz3LPZG+GzwCgb7rPpM/ez/DPAt8U387NQq4CjXwHnpOMB46ijpwH2n6i/LQEv1UtY4NV2K0UxAeWgtNUzVOaVKol82M8dB7UBOgEpLC1U0WzeBxUQlOlBFOs5ZauAp1S1QNYHKQgqOzU+zAuY1GtA31MpEXZUSVUnOTXUC1jk1CWvTNbUFUjJnwXFrJ0NrSUBk99E5xOrZRMNdYUhExNLYRMJfODTNqFcyAsNLpLrQNdS5Z9E/xKzcOX7BfOgqoM/Bf+go5L/ZR8hyY9Ji8AqI9SLxT/vo9I/9KPbP8OnQAOn6D/kv/E/9b/sPM+czQ/gEY/WDue42w3vgN8PxayNCqEtB38BPYUVLeEd7Y9Ar4y+1ynPq9Qr/o/zA+OrwCgr6qvFB/OrzgfSh8sv24fQDC/4k+UH161jtMMVFWEdFXA7JzQhLRNLFTHnLTbQlW9M7tV/UMzVmK95FZdBCTHdvIeWE1UagTE8qxUJeS0EFn99FZ0VKdYdTNVpFQRNCQj2lcFJCTHtuKpLM/eXQDmX8AvMm8kb94voM+azxw/QB7fUD9iPzw/rm0e8qbkZKtkVw2DJbQk4FRUnqocJF1k1BwcJN0sdKC1Vc0UVV3zGlU1A+HYLFdeU7TUOFQNEwBUql3zytzUhSRUTtzUFVVTVVPedLSqHKRw7NRTOFL9RnbyvqwUiLx0s1FRhQRUFORQdfOupjzkdlAFVCQE+PR0i6VPrdRPDQbWc071NE22ReN8TZUjGk1Fs5i1TA0TMAQE1Eut9EtQxeZ2M1SHrkNKdfPuZIQba0td8+pLFeRU9+7lAO7vAP8S/zT/ll9g/7pfzF8Afv+w//JfFG8mbzhvipneM1lM1UYOAm9OxdRPfTOpNYxH9lIjtASXxAQKinwEm+zUCGQE85B2MifG9JQAUzUEpGcOgmVSDL1kfHQFUu0GNq+oA7YFALYPyA/iD+wPBh8gH4J/VB8AVh+AH8p/3H+eH0i/EomOBRqWIipEBIlSlSN7uA4CW+9TReNsVHUzB/Q0q4FV7dP4dNRvvLTkrVYNg1hXHURXbbM3FVg9c7xEJBXktz6D9LcCdjKHBM8mA/QnliXujZ4vALgvIp80nwY/WJ9qn3yfZj+AoJ+yn8Sfjp/Qn+KRdgKQtETfbiLBbNR8VoUDO0lWtYSstL1kh4ZSRozXVrZyxFQ91FS9tFQ9c1McVP1kPESuZAR2PERRPtTUe7CGcsLk1I3MF7BOA+RkI3BuIrFRteRRliVDNVFNA/8kB24ikS1QrVNaULVzJETnTkMpTzVUzESBdGQYbOeG07B85/b1juXekqVLNQNBlUv99Eq1c5S0516zSqyN1DxUhUv1syP09F4AXFdOX2Bfcl/kv/a/qF/iXwAsz4b/SM8Kb3TPhs+Yz+r/UPz/DgW2cxwEcpRE5jTlCqQE09ykRUQPDiM0R4YCCetsB3ZCgXwPjgUedZ4NAA59Jn0uf0B/Un/E34Z/mHsAln8I77p/LO8+7+h/Eo9074p2QgHkZFfUHxaT7BQtiVSNJHykJdw3Di1OA1da3dOS7OQCWG1kWEUDw9lYrYZOJYZDBPSpWLSFVMyEIkQk5Vd1Q8EADJeOJY4lBpUGnxifiv+c/wB+n8D/0v/sn/b/CA8aDywPoD4PkD+iMQZDrPQzrPTzCrw0riSkbMw/3jWmM2yENSjcNPD0FLdUvcQMR1j24xxH5vKVU6XTXOwERSXsFO001+bDPIQ6XEdSZqLNlGfWwl985Cjk1bSMR3ZjUNXTQFD1EwetUN3Tok8l8zm8RM8tTg0jY079ZE1lhNxHtM7D7ERQPMTuSzXDjsVLfUMrDF8eVXZC0UoWDSNDS8UDxwRU80De0gFitL++tfZdBs+AWz4vEM8AOs+ML2bPsC/6X8Qv5i/4L2hKb1xn9hNNdUMxTt2kYU8ttPSnxuOE1JhRlSNBDjzX3tOk5zYzTIQPJETV1bykn1REaNxkNVIQVaR0NfxndkLhbNf+ZX7fAJjfot8UT87f4N9KTxTvHu8AgE+ST6RPdu22TxiPKo88hxrm8nXEZBBU5RRcj26FEmaibXyHhlJW5PRD8N5ikVWcj66NViLGxIc/sjEBWL0E3Id+9e6PAJ96/+RfAKb/2P8abyxv5v/wn0pvdG9Ahm+Yb6pvBGdmowykRARkhQPUVL4krzavaIOGgjgFVdWEVIVUZK92peYzhKcCJvJpHNeer7CjluW+pe41InYTUVWE3Kcucv3sr/6tQh6jT11UHL8uvQ5CTES3Ik4qBly39hVGs0o1FNwXCt7jSsUDJ5S0Y7BWtSbyAVnMJ7a/yL/av6yPVi94LwDij/SPVs/YLyqfPJ8enxg7GK7PwMteUvVNfQTcz+7FSi5yXcyk0QTX/sNSnXNZLIQ3TkISU8UD56w01bWc5IAM1EnUlBNSANVG7jVu3d4/8D8KT2yvxt8AOE+ir1xPxq94T+qv/K/OT2DIT9pPRLe2NWZiVVKVoyCj4BZzrO++5V5iJwR31u1WLnIdVxVTkGwEAfzvWsbjWX2jDlnFxFjFAwGnLP8+9Z7jzFe+X9Bb1l8A+F9azzxvfs+Qz0JvrM/Gz0DYz+rP/M++zV4FDtKnbA8Afg2+k+xkmw+tBvZDvA/+44DUD+YP+A8KEd7jFB9eUgUgLB8+HUZTVB92oj5sF2YDEHwfBoOUF5YCfKQfBoO8HzJeUhXUH1aCh0qVNFSEAUf8F6ZzzId+j5CPoo8M/wAe/zD/2o9U/1afSJ9y/4T/IJb/wP9inyQ3vuNNpXQ8PxYWUrBQbcMjXDe2NW4/NIAzFlIw5JQBU9WWLnIVnQwUZyQUM7Q/RqXOPwBAr1KvZK/WD4Cvmq8MH76vADAf2q9UH2YfEL8iv4wfRvJb+lHtsxdSHXNuxBS13tSUc4w071OddFSiPbPoNHR70B5S2yxUUaVWDdPHTFdeUsUU1DVtWF1TpVhdcwNZHQSpWTUmxpNYTROE/LRCCJRUw7BGwtAE1xbPKM9CzwCsL2bPoM/iL/Qvvs8Q3wLfADw/Tj9gP3I/JNe2tTZzXFRrFVdVA9FM1I5WnXOVTOxkDOxkzCxXxoJGWVVVtCxU0VSNI5qk1I1ihLQpVJ2UTHfGgna2dLRAU53TCFPFlFIGHVObUnXU3JV8dLMA1nKrsVGFs3kspEOcdAxavBTXLOSeUJ3TaMx31p5y3E/9A3CslAJP1p1znE7llE6d08hNEl1zYwyHFhKC7PRrgI4ia7pLbYRLnXP8SiWEtUplRErVc6FKVbRLIp3TiDSEI4CmIlB0j+7vAAD/al/Ejz7/YFte/2j/0v8AzF/2XwhvGm8sb05VTlUOhWYWcrhNHTSklLRPXbQqnETMvHRBpHS1zJeGshu5UtVzIVNtth4DrGS1+BykyDQEkVK9U04AhHeuc7wHLq2eD7ADvgW+DwDID+oPVH/+DyAfQh+cf04fAMB/0n+cH/Z/SL9av0QHdr/QiLNeI5S3TgNWBYOoVjaFsxlX/ROLV/1EjCRraljN1Fi9Ux5ZdURFWb1T3iwndtNsJCAExwL+ErucJ44voC/KLxSfJp8AOJ8KPxw/dj+An5KfbJ+2nwQg38qfVz3kNN9G1RZTVNdWRnIeVsWz3wQkodw0LWbkNCxVVQPxhLfeU5r0NDr0FARUfWQcRJYaFEReLEQoU+W01NeuklV1fAQ8VEQH3GTPJAeS/jNRrbTkdOYUB65SemqEZVCFswnspKpPhWRpT2VmVgJRxEToTa2TK4VNJaRNnWRMnTQ0VC3w/ER8S620S+1ErOdkfoMMVNm85/4Sy0utkwFF1O9GX1hfkl/cv+6/oF8Asl8kz+ZfMG9az2zPfs+Qzxri/0x1A0NNvUa+Q3RkQTUc56Zj/NcehYbSgCyEVfB0BVOlkydMBADcFAnPPEeWYmV0D7Z1DnX+bwCoD7oPPH9Gf2B/an/U34Z/ALB/4nG2fyDvMu8Mj0bvqB8suhlOgolS5YP61B/mHVj+M/wX3mJvVhXj5NTkqKM1Iy9lJFnFhFmNo/gSNCTDVC+m0v78hHMv5Y8A94z+jxCbDp+Y/6r/rJ/O/wCgn8r/BA8WDygP0p/09x6i0Y2cP64/wDj8zOS/VdaN84NVhbRVrdMOVVr189V0pJxUzURUJaRhVH3UPIfuo5SkQlNN87UKtGTT5GSdUo2jWFIshCCU5PNls9SkfTzky0ZRJcMOfEfeUpNQ1v0TW1CFUybkpOBPVhXjdE8tVE+1xE6VY7U1bGVN3WNPTRXD6mlMbbS8xCO8xMNL/TRZSx3U/EScSq3TfgRXtm7yEEslw45LFcMKAES3Pl2uv8C/el+EX1YvAM8AKs+MLz7NRs+oL7ovHC/2L4jAI9YT3ETiRLSTEI7zTixt9KxEUlDFZFAdpFxEKdGUb95jUxXjNKTkczCoXuOcZx6ygSzUS+RkHQDkb/ZvYNN23yB/mt8ET77fANDfOk/s3/7fOO+CT5RPXu9UUO+yT1E90wMshEAkhLWlnGQZdDSUU40jLqhMhxbTZISgPKQWjASMahSkAYz0c/yUAVjN5ClYfbTEhVmF5Fml5Bz0JbS0hHXEj+aiwNyPToMATP9m/3j75l+A/5L/HG8ubwD4/1JvRG92b4hvmm88/95isX8Er/aDjARsVsXjK9ocpO3M5K9VPdNzVdpN8ypkhPBUbbO3VFotQ4AcdEdUdQMRTIRt2fwEo1P1M1xTbWONJUSE7VIddPzHToJJSpQ0EZTk2uzHpuJf1ESrKFFNpFBltFBFQ4LVUPUzTFwUFrR0ok9WTYM5T72kTsUETv3kbU5Ng5lNLUMwTfUzxcxMtFBMt+4VpuIvS5h1BHS3PtKDSmW2vsNLCLUW/nMcNGLsJw4vIC8yLwCkj7aPcC+SL4yP/i/ALwKfQDSfRp9Yn6rJphUWkhPEz1TGdX4DUG1jBdw0eIzXwL7jBNd2NQ5T9AcOQt5SEnWjrKSnDkI+RNdGRdY1AF7fcN+C3/Q/Dk8wQxZNRk8AoK9aT8Svbk/or6pPDL8ev4hw74LpbqJuBKTzkGZiV2lTdQRcdE0UVMlUNRRsxOcWklNWbWPFVoUU1qxkp1eF5FhlY4dYYPVkZFf+5VYzhFSVWJW0VlRUD1iFdFfF47tE/wBW/9hf+l8EbzZvcM9Cb4zPAKbPuM/Kz9zP7s9AC0YNXqI1nGQEZGwEJVcdNDxUq6FW3YNOjAQM3GTOLVWlo5JVZbRVpTRk1MviVMXjq8QHTjItVFZdM/VTnVRTpRRT1bNDUVP9Rh4zBBdeMmVsdDMwUi22lpLBUTWE1KTFVCwUHUQXznNUFGtQtq0TM1D1k/xPpXORRjw0Ik+VxIQXNvNNpQOrZ011FE0lVExNMz2qdOTdzBR8VIQD9BSqqDyHzhXegu40hGvsFO4FS0WjSAQvdo2Oj8iPCv8AHP/Wj0D/Uv9k/16fiP+a/2Cs/2afiIOGhU4yvUzVs5uBTS2zeE6F5ETkN1Ys5MxQ1bNBXDS1RKRRKAQXDqO81Dn0BCrkBFX65NTIlDSRHBRaDBSEKwBeMgUEpHOgJqWWkuEAzD9GpUavWKterR5P6A+SrwC0rx4f2K/6od6vWB8Kv2wfRI4f6NgBBKf2TQYSslx0IJvQFlVWcyRfFsKKPFdOMrWNJMT+DCRtWA3kWGJl8x5sX35VhrJmWD3kAJRX7tMsxxbFFs8oyy7PQM8Ags/ML94v8C+izxQ/Jj84P6BKP1w/bj0mxS9ycUxUMWJMVPHcZx4j9GQtVnVUbVXVs7FVlRNoVV2jKyxVpXRUrXRUtXQUVGlJNHeOs1OFs5ZT/QPDYFMlBBRE05D2crlS1rUjg1KNs0s0RBNSVN20rASYxJVR9ZMsDBVWvHS8UKWzhaSUThzkqwtQleRPFQRPtSPTpU4d5E6tlOx0ofT0OFVNLURM/dRMndRL5bTZS9WU5ETVSk0TlEpSfZRK9UYuc0stc8fkRAM1TE0kbI9+jfbvYF9yXwCEXzb/qF9y/8xfxl/wXwJv0BRvxv+Ig16ijHyUR02wTeams5yXL3KRUJXDB6IE5H1sp251BhNShbM2JqTUMFP1tBRE4PSXhrIFdtTUNQyvNqUmrzivsg8AHH9ur/AP+g9kfy4fiH+af0BkH75/aB+aH/R/NoL7FHSFKsQUiWQEUwDWU6xk721T9ZNsVPVz6FTt9AVVDXP4dNSzMD7V/tM01NXFBDQ1JCSnXCQVWZQtJlaDWI3jw7y3ZnJCCVjVtMy00LQnDs1+JY4vAKAvsi8cn07PGJ+Sz1Sfdp+AiJ+an6yfvp/Qm26V7hKQ1CzUc4UVZCTRpDR+VlqNszv8FPpVPSO/xDTQU4CGtdZjlLTTlNSNVFr91FQtcxxUBXRTpTRpU/X0FERAHEQIU61zVcTM1I1ktVI9Ix9ktGgLcMYz9NR7/GRFUT0jY/9QVQRsZ55SWlCtc60kLOTcT11zcGRkBq1PbZOFTvVzGFTksNVNLXNMZOTmTGSHTIqN4yM8tMMcVBtQHuLrrUqVw5dKDaRKvRRKaoWkS+30S2VzAkz1MwFZNF9GXe7vkF/Sv+S/tl8ACM/CX7S/Jm9Qz2LPdM8ub5iYuy619nK4TUXmrnNPWq1zdJRE6lA9I1/sZFXTHARFPES7TEQhjKSVNKzUF9QU7SxPduJNCszUHczU/Qx37m2WDxB7ABZ9Nn02f1h/an/M355/8N8Asn8U7ybv4H9K71zvjuOcp0r+gsBUBDjMFxbCLtwXMl6SJ+wX/jIxVpVEFKRhGwwvHi8wI/6CEFllhACEh04vYC9yL4Qv/o9o/3r/AGSfjv+w/1qfxP/m//j/Cg+oHA8uDQ5yuDQEp6T0c0qk9DOk9POkN4bSbHQEpRysNN3sFwbiZFSEKLbsFPBUTWO3VA2kVFoNczjsNAJU9bPKjKQNlGykXlPlFBTXrgPcZFVyJIQ6zGQFlKTNZNTVl6zUYGTkKKwU8VBWFcOuUMVkUH2kUPUz2wlQzdOiT/UzOU+2PSPPTj2zY04NdE1afbRNpdMeTUUkTLXTbVCcFPBLBaORSz0jay9L5TRKPbODSgVDk4tKBaTEFEMcV17yMAFMXUScv6a/uL/qvzwv7r8AGM9yL4zPhi+oL7ovzC82bTDuL0BjtuM8tENNveRcZ5QWs3REjGxkIVRHRvIKUVKNZiZFPrIznOVTTTQpU01EPESb9ARnzG/O1QBm1e5vAH8Sf4Tfnt9Qf7LfACxP9t9QTwLvdE8272Drlk+ouE/CQV4i+tQ0KJykh6qM5Pj8xHE8hAyk5Im1VN3zBSSkf1XN8/csXIduQuRWNaNW3PQr8BaOIlNY7TO8jI8mg6SPFk9iMVilBFfVpDT/puMARP/2jV7/2F+q+ab/CG8abwAsby4P0PtGb3Bvgm+Ub15ltNblLvJB/FQDV72DwZJ0BHwUp+4y/CSvjuNVCt3kVDWjxkyvXq9wo2YSA2lTZTYmhY6voKvWNW5CE6RRPYTsxDXMr96lFqJpW+ynzmNPlTNVT9XEYU4Nvx+/MbJWKgpM1TNhqEy/Xr9wsxaCJ0tttAVLteMgjLeOJf4fCCMeLwBQL5qPrI92L9CPgi/kj9YvABifKp88n94vmLMOo6zHZhKT+U0dpNx0+MzHvkLoGNzPFoOUNNVSbTYG3xjTKPbF1nPElE5kNBPsRUTfALY/yDNu34Df+j9kryZPiK8AOk+sr2ZPiE/ir6xPrk8Yv1TSSQ7TUgVDbpw03GR1qVPVFBTUTaTkyRx0RLVV9cPb9GRRVs3zx1FWZRSsV/bjWEXzihz02/JY/VMjWRWDB1mq5cRYHbOY1LRYfFQRBqy02lf1xDz/plVO/8hfAOJfNG9Wz2jPes+cb8b/kM/Ams/Ez+bP+M/S8U6inFdalQRXlTMlVwX0VvVjq6FWhXNMdAQMbATObVV9o5BV1cNVVYVz1Rz0ZOGsBKfEBGJU1uWTK1T9k/Oc5L5TlpUzhVNtE0/Uly7C4FVSZROZVHRkxJVSDbZqtuLA1ESKNBRRUc3karSU10wUoFQUaVC95G1QhXP8T92Djk+NFGlPzfQkNU5No8xNjTSm9HQGTQ021uI9ZOTdNUsVJEv9kwNLxeQsh6gmhR6FFvNL9XRL9WNBAPyHZo8QL4KP9O8G/7iP4o8ABJ9O/2D/ki90/5b/WJ/i6Uze5RZyvUyFFpaTToVzrXw05DdQnbPKPDRBiox0tUSkKoQ3njM8dDlmdDQqU9VE7ETIUq0UApw0XAQUGwAOFU6lHqWuEgHhJK/WNdY/6D9yr8wPfq8A8A+irxQfxq/wr0ofDL9uH6iAH4oR7tIBRLQ+7JSlVrzUGVP9A7JktC0EVFWpLHQn9GSh/GQYRNSNjEzU/la1ZgZztGRtpVj91FhdVrYTWZVz701YNRO0WKXktLQiVFQEQ1Du0sGUX/69Hs02z5gvAErPvC/OL4jPAt/Mz/4vKD8EOjmeArg8P049HsV286wkFTOsJPNM1K78FCtQhtNa/BTt7GSvVcXUVd1EWVWFVARUuVTlA4B01GtHVF3jEARU2VMVM5OVU1UE/DQl3JcWgrdVUl3jgLzUSUwEEVx0U81RleTcBGCMFCgEFVlQTTS0dIRQxQNODORbCVBlE6ZPZeRPlXPbz07lk2tO9WMBTloVc53k9DRN1TRMHXStTI1z9UtNBEvNlEtqvZRKVdRK/ZODSl202Uq15Hzkw0u1AyxMAH3UvPfO7+Dv8u9cX25fKP8Akl+kX37/qP/aX+xf/l+w/yhCUT5V7hNMFYRNPeaOc6VPnQMYpHcWMgX01HsMvAfu0oFS/QRUdNOQXuKhMAREKwC21YZyrNTUdgJkBDUkBYRljAd+DzCjLnMAPK9Gr2ivyg/kD05/CB8qHwA0HzYfqH9iH8R/3n/ocw4iif0UBw7iiVwEQwAWMnXapNTvlNRuVIVT6lRmrSODVYWUtDRvVp1za+RW3bRXhVPKV63TszdYDcRMJBVZRXMgWVmFlDwkxlhdM4c0JBVE5LQBtLTSrCcGzZ61ABbPiC/6jwyfri8wn0KfVJ8ABj9on4qfdJ+Wn2A7rpVe4lWQHNRUJNQVVCTRRNRVfKQ0O0TU/LQ0v4S0W4FV1XNGVUXUVc20WVT9FHS0VFQVcxzUFMvnUx3EU7VkXKQ+U1adAwhTnXPEPESNVLVNUi0jH1KdBgYCsWxntq6SRVEtI/9QRQRQViWTk1AdA1tsRCQc5FvcT0VzcE9V5E/d9Fbs9BxO7YRNpdRNNYS2PGSHTH3jI0wtc761Sz1kS6VT7ko905xkjOeuE0p1pLTkgUtdcwsCTA3DWRxnLl9AX6pZAHZfyL+CX+y//r/IXyLPFM+gRs8gb8L/fM+O40yt5ExW5XO4TSWUTuV0T+X0VVA1hFANI12EdNT81C1HHAS7Ut3zIXykk2BQrtUWRebFrpKFPERNlKcA/nX2ZYYF5m/4Y54NDn8gfwAqf2R/rt9wf9Lf5N+2fwjvgMJ/LO8+71DrfuOMp+6CwNJEBDi8F5ZjVB0Dq1RYxTbeFQ5SM1bls6qkNFsbVx0Di1cFs/zE5KtrWOVEWAW0WQWzDNVZ3ZPgFCSnNCRkWACFhEwvXi3ejeaPGJ8qn2T/AIb/mP+yn6T/tp/g//L/BA8AFg9gO4ZDfDdOY4w3TvOcNxROo6w03cw0oLw3BoPMP0zeNV7SOFR1tDSEyvw/UNYTFEfWM4RkchSEOrxk0QU8T05F5rIq3GTxUFoFw66ERHZQndNAfE+yfrI5lEf+wmdOXdRNim20TS1zHrxPzkVOYpVA3Ec2s/RHxuP8Rw5SQwxXAk7yMBxfjr+gv7q/JC/evwAYKw7PqL9qL1TPhi+oL5ovAITPJm1+AzxvTmVO4ltgJoIVj2RkJVzUmHTUy2B+b2yQYwbCLlPFgwpTbbM10QQUnbxkZVKt5MRvADbfQNNW3V7ddtV23zB/+j8AvN++3+jf8t9MT2ZPIO/Sf2icT65NViL63MQXUu0zRW7URN6MpSSH5uJsNIfYhgV2BZ4iU1bFk8dWUFUUZI/+5fajWS00Wf3DkwdZ3eauQpikj07y0AAkB8aPMP9K+U7/yF+C/9xfAP5fEG/K/zRvJm84b8qZXm8oaG/Skd4ynDwEVuyf5jKrjlYFw04MpAzEZM6lVQ1DkCSvbjNUjVOaWrQEYpTkK1TVE/MshEG+ZKc+E3SnNqPkxJtUNBtkUgWzLFKVRqatniJTQ1Ht5NzE1zwUoEQUG2lQRTMxUPXkvMX0p7R+AxQ1Tt0zzE1lFE3A9aTcdCu41hXmE9QUA0tAteRUtw4TZL92td4yTHQnAPYd/h8QLzovlI9WL7iPyo8AdI/GLwCfEp8knzaf2C9ygUpmAr2MFLSsx26TTx1DUVLEp26jRNSzfEQm5AdQ7sV+5Q7zvJT4ZHTGdOSFkPQEWiTfbtU+1UYy4QBE3541Zt/YP4rf7D8eT4CvADJPpK9eT8iv2q+UT5ZPuE8AykGONW7vgOteM5Tn7mXuQlG/rO++5WYCjaxU/oy0a21Y7URY9VMjWe0zmw5ZhaPiWJVURFRmTViFoyJYnTTE5LusVwCOVZ5fsF/CX/Rf9l9Qz2LPAFRvPm+Az6rPnM/Oz+DPMg9ERAeeIjNUB6bjdARdbA+ofg+QC/7jVLWTcQR0OkS0B+bizMQP1gW+s1K15CDsD/4PEBu+47Sk5CwfPh8sUBNmAj1P9cROzWRsF2LGwoV8H44d5uJ8S2UDwR2sF+5zvB/OHXZSQUwAzbTsH2aPeI+ij/Tvzo8Y/wAq/0SfPv9g/3L/hP9On9DrYPYvCDOmcxQ39sI3UIVzo6xQtZQ0Py7yfjy08AxUN74yKFMNhCwES3DuQiufUr0zaHw0NYw/HqUADq8gq8Y/QKtGr/A/yg+MrwCOr7Cvuq9UT+av8K8SuVYfWBi/yk/klPpSxcN17EdoLvP8T4bi2/xkUVbt1AVWdRNYLF8+X1BTRlXWkxLctIdsX+4C0oRfll8IzwAaz4wvRs9Ay6YveM/Cz9QvgObP6C8SP/TPFj8oM17SkAFXVeS0b8Zv2GNutTaD7G9IRnMEd3ayYxR3hgNTdSRCzJR4NH/+Y0x3znJl7JeIjgVufSYyRYR/lnWG4lsVUDUTJOz03LR/xn/Yc4buQk9N/UTM9PNwVlInQPx3zrMMh/bTHIcmMqUsjwB2U0SPVo/I70rx9u9QXwr/AHRfhl/gj1r/vF/OX+Bf8l/IBG+27b6zTIUkpESvTlCFJISX9hOUnNMUFESsl4Tukyx0NrQUg2DOlTYSxBVSxSOD9JRN7J/+nc5tAIYPMK+qD7wPJn/gD0p/FB8Abn84H5J/bB9uH8h/un9sBFUBnBQ+rBSlrJQZjNdCXtIQXLee00TXvnIWNNSLjFbFIwMM1961pjJvtgQk11iNUx5ZlRRZVKW2fpNYfTN1rLQz3LcC1vLB7L9eJW4lbi+IL/KPAPwvFp8onzqfVD9Gnzg/gp9AlJ9GP6CbdiWuMwTURhzXVOaDPNRtPNQtPNTtbLStr3S0c1VFtFXV8/HVVHVkVD1zgGTUR1S0HYYO4tkMRKFTVSNq2ozUJew07lLN87dSWl3TgHRkSVLV8xG81KXafHSk3NfOcihsBPHVUFUjumxEhFxkTlBKzXMY9PTBHOdmY06F49trTm2TBU69Y51NxEW01PTRlFde5X4ylUssHQQstNVKPXOQ5Ee+o6VKvXMmnOcOciwsZGIAHG8uX9jvWl+8v2Zf4L+aXwCcvwZvCM8azxRvTs+o+5a1NEaDXMQXTOT5Td321qorkVD9pFG9Y300d07TUkwE1RwHXtIwtBQP/DTN4AwErlL91LTUQlICleMTXAfmZc5tfg+QD6IPABR/Ln9Af6rffH++34h/Mh9ABO+uf8B/Ou+MH14iiaQfKLYfyBOu41W9Y92c5PuQqC5j5BR7NcVslDWUhKW1WC0EWQWTI1m1k/gC1OTDLC8+L8iT1oVmL3gvoOqPVP9WJQ4DhDRB1JQBViz0vFaFtFb9FFY9Q9Xr1BSrJKRxtDQ2VWpt5FSt08IspIlU3RSlVE1EVN3EfOSflGRoqOzHlmU2gsAURItMBEU2BNQOUj3j2FGNRFTkNWq01DI8RPtQJSRcRG2AvKRKUK3TElB1ZLVPjaNRhETmTq00TtqFBE61k4hO7bPuTmr9E2eMROBMZCJQjaOlMbzENcwHftIudEQsAlRkKvQP/gXuBe4F7rLrAADmBS4d7sNEF84FVh/QA9ZCQTN0H9YFjh/YA8aSN6wfCL4f0Bu2kjjkF94fAC8SLwQkJ1YiOiwvPi1WL2gvei8gjC9GLU4vSCN20jy8L94vAMgrzi/4Lwo/JD8WP0A7Vj8A6C86P5w/jj9oP5o/1D/mPwDIP/I/HE8OTwhPWk90T25PAIhPmk+0T6ZPyE/aTwRftk8A6E/yTyxfJl9IX4JflF92XwCgX2JfxF+2Xc4VRhUWHc4FqM4VXmO8xEXkVEx0BFJWDBRaUA2jX6wkaFxk1W/EpHQMFHo0ZH5QRqXDhVAdBLTHtpKYNGRVnsSkpAwUqkQUsLzEVbWsJLhkBMDUpMgcFE3MzATRUG2E5FTcZARV4AwU6iQU7nQE8vxkm/dQBaP9UE2EROQItVEtBFGlwxVRDYRRqg2jH0TUJVTkKnTULKlRdRQs1DdkdD9E1EWqVORKPARQ3NRUXHRZqmR0X7TUYkTkaEx0bko81HNU1HjEx67SgkTkVYhMdI481JNU1Jh01LGclNRDAD7iqFHtY6xVUQXzsSzUtzyEvIR0VcNc5MfExM1EhNEU5BHWXNSboI6i4SzXdtWu1agu5VYDZHT/VHQFbOQKknykEBzXXnNSZXTkxCRqbOQqBNQu3MQ1UuUUyVI1ZOTERISn7rJOUqpl81MUlFgclF4k1GJWdKRnUmXTbCTUcjQEa3hS7WN8jKSBUvXkTVIFo41SRbTcxJUcBDObUlWkjJSnUr1knJRVsNzEtRwEuwTUvuTEFcTElMrshM/cx5ajnJQUA9Ae0uOEpOkclHOgrtNoNAQTAO6y/hzUA1PVY6kI9Md2A1Nd5FOd4x1ZU93kVKQoU+0EU80EVVO99FNVAzv8xECcpK1GjKRMU930U02DV7VTZdNc/MRgU9XEUxrV82l0pG1TdeZ+YwQEU4BTjWTspIl85I9kpKWSBLSa9PcuwqNUpKiq1KSsZKSybKS3hOS+WmSkwgwEyFOF086UpJXRbKTXdKTd/MXMpOei1KTsfOcuc9Sk/PzEAFqU5AaM5ApUjYMR7PStFYzkGlSF0x7s9CXW1PQpVO3EVGXzM1SqRSRUraRUHdND1PRJtVSd403M9FJUzaRULNWkPMRjVLUEVIXm5nOqlOR2BMR+zPSCdMSHqkzEjey0kez0lSzEmprstKGU5KZUrfTc9LFqdMS3LMS6NMTAVO2UWtT0yXzEzlTNY9UsxJXa3PThBNTkjOc+AvCmPMTzVOXkBMT+BNQE1VVVpFWdgwy09BFVmj3jGJzkHVXd5GzUKGZ01CxVTQSE1DhV7WNTPFWtpLz0RsT0SsTUU1BVzaTE9FrE1GC89DSb4EYDVa1zcFV15MT0q3pV9fN/FOSFbNSIViTkj1U105QE5JoM5FugVd2Do1XV86mc5E2tlNSzVWW0nOS9lNRVw2zUyHTUzLT00XzkVdeE5N1c5ON85OeE5FvtVQXz8VUNw/XE9VbE1ABWZdRWddRWpbOrEFaNAxb85BwE9CDVVg3EVhXEVvXzL1ashXQs9DlWrXNADPRGlValdFY1lFY9lKT0W1o09F9s9GNWTYNn/ORbbFa1k3FW7XRWhWRqhPSDpPSI/OSMVi20qqT0mPzknJz0oQz0plVWHeOqHPSwDPS2XPStupz0wVbNY8X09MqqHPTQDPTW9PTarPTeqvTk5KT06DT074T082qk9Pis9P6E9ANXVaRtV4WzDld14xNXXXTZV3WklAQjV22jJ1fW3ZMrV7WTMbQEN1eavdRXjYNBV7Wk1ARMaVdNZOQEVtQEXFf11FrkBGaEBGhXbWRX/aSqvAR7JBR/lASDvASLrVetc5BXReRXfbOYaowEnlwUpJwEqVdVtJqUBLOEBLhX5ZTcBMGpV/WUnBTOlATT5ATWmoQU3JQE41ettLwE66rcBPHkBPbUBPz0BALVWN20WM2EWLWTEVhaVXRY7WMcWB30WPWENVgVxFidsy1YJcREJAs5WDWTPmQvbiVeJd6DAAwkyxBeFW4jhARzAAYFToJTd1bNBPzk/NTkwTTnKqaCQhzkCtTk0cTHbsUQTiN0xMuwDrLABLfmI9SkEQwUtAugdqKdXJcOYzylIlR0tfR3tqOsdBBkhANwmqaCopRka1CFdMRk4FVPdWRPBSRPZRROdXS1ThUETX2zWE29tExqfcRM3bRMzWOlS7WTa0FLnbRK3YODSl10tUpVhEndk0tJpbPwVUgltEgtxEgt1Ec1A9uGRzXTNEftY9xGqm1kRgXERvVkRR2zeVlFndR8RNlExfRELcTVRF1EQ8X0Q22jR0OK/RRC1ZRCDbTER85iZVVDVaREdXREpbMw7EdW3oIjRAXERDXTFBRXAh7iGiRfFlVeo0RXFl1GXQDms3RXZl94U+ZFnl+wX8JZQE6jxF/WVe5fAG8Sb0Q1dAFDFW8fbzFvU2hubV5vgG8Aim98b5ZvsG/SaQA</prop>
			</obj>
			<obj name="Protocol" class="HTCProtocol" version="1">
				<prop name="Created">2013-09-19T13:47:47.511</prop>
				<prop name="LastModified">2013-09-19T14:18:50.500</prop>
				<obj name="Programs" class="HTCRunProgramList" version="5">
					<list name="emlist" count="4">
						<obj name="item" class="HTCRunProgram" version="1">
							<prop name="name">pre-incubation</prop>
							<prop name="Cycles">1</prop>
							<prop name="AnalysisMode">None</prop>
							<obj name="Segments" class="TEMRunSegmentList" version="1">
								<list name="emlist" count="1">
									<obj name="item" class="HTCRunSegment" version="2">
										<prop name="Hold">600</prop>
										<prop name="Slope">4.4</prop>
										<prop name="StepDelay">0</prop>
										<prop name="StepSize">0</prop>
										<prop name="Target">95</prop>
										<prop name="Target2">0</prop>
										<prop name="AcquisitionMode">0</prop>
										<prop name="AcqPerDegree">5</prop>
									</obj>
								</list>
							</obj>
						</obj>
						<obj name="item" class="HTCRunProgram" version="1">
							<prop name="name">amplification</prop>
							<prop name="Cycles">45</prop>
							<prop name="AnalysisMode">Quantification</prop>
							<obj name="Segments" class="TEMRunSegmentList" version="1">
								<list name="emlist" count="3">
									<obj name="item" class="HTCRunSegment" version="2">
										<prop name="Hold">15</prop>
										<prop name="Slope">4.4</prop>
										<prop name="StepDelay">0</prop>
										<prop name="StepSize">0</prop>
										<prop name="Target">95</prop>
										<prop name="Target2">0</prop>
										<prop name="AcquisitionMode">0</prop>
										<prop name="AcqPerDegree">5</prop>
									</obj>
									<obj name="item" class="HTCRunSegment" version="2">
										<prop name="Hold">15</prop>
										<prop name="Slope">2.2</prop>
										<prop name="StepDelay">0</prop>
										<prop name="StepSize">0</prop>
										<prop name="Target">57</prop>
										<prop name="Target2">0</prop>
										<prop name="AcquisitionMode">0</prop>
										<prop name="AcqPerDegree">5</prop>
									</obj>
									<obj name="item" class="HTCRunSegment" version="2">
										<prop name="Hold">15</prop>
										<prop name="Slope">4.4</prop>
										<prop name="StepDelay">0</prop>
										<prop name="StepSize">0</prop>
										<prop name="Target">72</prop>
										<prop name="Target2">0</prop>
										<prop name="AcquisitionMode">1</prop>
										<prop name="AcqPerDegree">5</prop>
									</obj>
								</list>
							</obj>
						</obj>
						<obj name="item" class="HTCRunProgram" version="1">
							<prop name="name">melting curve</prop>
							<prop name="Cycles">1</prop>
							<prop name="AnalysisMode">Melting Curves</prop>
							<obj name="Segments" class="TEMRunSegmentList" version="1">
								<list name="emlist" count="3">
									<obj name="item" class="HTCRunSegment" version="2">
										<prop name="Hold">5</prop>
										<prop name="Slope">4.4</prop>
										<prop name="StepDelay">0</prop>
										<prop name="StepSize">0</prop>
										<prop name="Target">95</prop>
										<prop name="Target2">0</prop>
										<prop name="AcquisitionMode">0</prop>
										<prop name="AcqPerDegree">5</prop>
									</obj>
									<obj name="item" class="HTCRunSegment" version="2">
										<prop name="Hold">60</prop>
										<prop name="Slope">2.2</prop>
										<prop name="StepDelay">0</prop>
										<prop name="StepSize">0</prop>
										<prop name="Target">65</prop>
										<prop name="Target2">0</prop>
										<prop name="AcquisitionMode">0</prop>
										<prop name="AcqPerDegree">5</prop>
									</obj>
									<obj name="item" class="HTCRunSegment" version="2">
										<prop name="Hold">1</prop>
										<prop name="Slope">0.114285714285714</prop>
										<prop name="StepDelay">0</prop>
										<prop name="StepSize">0</prop>
										<prop name="Target">97</prop>
										<prop name="Target2">0</prop>
										<prop name="AcquisitionMode">2</prop>
										<prop name="AcqPerDegree">5</prop>
									</obj>
								</list>
							</obj>
						</obj>
						<obj name="item" class="HTCRunProgram" version="1">
							<prop name="name">cooling</prop>
							<prop name="Cycles">1</prop>
							<prop name="AnalysisMode">None</prop>
							<obj name="Segments" class="TEMRunSegmentList" version="1">
								<list name="emlist" count="1">
									<obj name="item" class="HTCRunSegment" version="2">
										<prop name="Hold">30</prop>
										<prop name="Slope">2.2</prop>
										<prop name="StepDelay">0</prop>
										<prop name="StepSize">0</prop>
										<prop name="Target">40</prop>
										<prop name="Target2">0</prop>
										<prop name="AcquisitionMode">0</prop>
										<prop name="AcqPerDegree">5</prop>
									</obj>
								</list>
							</obj>
						</obj>
					</list>
					<list name="AnalysisModes" count="4">
						<item>None</item>
						<item>Quantification</item>
						<item>Melting Curves</item>
						<item>Color Compensation</item>
					</list>
					<prop name="ChannelCount">1</prop>
					<prop name="InstrumentSubclass">HTC_VER_10</prop>
					<obj name="Container" class="HTCBlockType" version="1">
						<prop name="Id">bt96TC5</prop>
						<prop name="RowCount">8</prop>
						<prop name="ColCount">12</prop>
						<prop name="OvershootDnDelay">10</prop>
						<prop name="OvershootUpDelay">10</prop>
						<prop name="RampRateMaxDn">2.2</prop>
						<prop name="RampRateMaxUp">4.4</prop>
						<prop name="ReactionVolMin">10</prop>
						<prop name="ReactionVolMax">100</prop>
						<prop name="ReactionVolDefault">20</prop>
						<prop name="HorVertCrosstalkCoefficient">0.0003</prop>
						<prop name="DiagCrosstalkCoefficent">0.0001</prop>
					</obj>
					<prop name="MaxPositionsToSeek">96</prop>
					<obj name="DetectionFormats" class="DetectionFormats" version="2">
						<list name="emlist" count="8">
							<obj name="item" class="HTCDetectionFormat" version="1">
								<list name="emlist" count="1">
									<obj name="item" class="HTCChannel" version="2">
										<prop name="name">SimpleProbe</prop>
										<prop name="Active">1</prop>
										<prop name="EmissionWL">510</prop>
										<prop name="ExcitationWL">465</prop>
										<prop name="IntgrTime">250</prop>
										<prop name="MaxIntgrTime">2000</prop>
										<prop name="MeltFactor">1.2</prop>
										<prop name="QuantFactor">2</prop>
									</obj>
								</list>
								<prop name="name">SimpleProbe</prop>
								<prop name="Active">1</prop>
								<prop name="DefChannelNdx">0</prop>
								<prop name="DenominatorNdx">-1</prop>
								<prop name="ReadOnly">0</prop>
								<list name="EmissionWLAvail" count="6">
									<item>488</item>
									<item>510</item>
									<item>580</item>
									<item>610</item>
									<item>640</item>
									<item>660</item>
								</list>
								<list name="ExcitationWLAvail" count="5">
									<item>440</item>
									<item>465</item>
									<item>498</item>
									<item>533</item>
									<item>618</item>
								</list>
								<prop name="MeasuringMode">hmmDynamic</prop>
							</obj>
							<obj name="item" class="HTCDetectionFormat" version="1">
								<list name="emlist" count="1">
									<obj name="item" class="HTCChannel" version="2">
										<prop name="name">FAM</prop>
										<prop name="Active">1</prop>
										<prop name="EmissionWL">510</prop>
										<prop name="ExcitationWL">465</prop>
										<prop name="IntgrTime">250</prop>
										<prop name="MaxIntgrTime">2000</prop>
										<prop name="MeltFactor">1</prop>
										<prop name="QuantFactor">10</prop>
									</obj>
								</list>
								<prop name="name">Mono Color Hydrolysis Probe / UPL Probe</prop>
								<prop name="Active">1</prop>
								<prop name="DefChannelNdx">0</prop>
								<prop name="DenominatorNdx">-1</prop>
								<prop name="ReadOnly">0</prop>
								<list name="EmissionWLAvail" count="6">
									<item>488</item>
									<item>510</item>
									<item>580</item>
									<item>610</item>
									<item>640</item>
									<item>660</item>
								</list>
								<list name="ExcitationWLAvail" count="5">
									<item>440</item>
									<item>465</item>
									<item>498</item>
									<item>533</item>
									<item>618</item>
								</list>
								<prop name="MeasuringMode">hmmDynamic</prop>
							</obj>
							<obj name="item" class="HTCDetectionFormat" version="1">
								<list name="emlist" count="2">
									<obj name="item" class="HTCChannel" version="2">
										<prop name="name">FAM</prop>
										<prop name="Active">1</prop>
										<prop name="EmissionWL">510</prop>
										<prop name="ExcitationWL">465</prop>
										<prop name="IntgrTime">250</prop>
										<prop name="MaxIntgrTime">2000</prop>
										<prop name="MeltFactor">1</prop>
										<prop name="QuantFactor">10</prop>
									</obj>
									<obj name="item" class="HTCChannel" version="2">
										<prop name="name">VIC / HEX / Yellow555</prop>
										<prop name="Active">1</prop>
										<prop name="EmissionWL">580</prop>
										<prop name="ExcitationWL">533</prop>
										<prop name="IntgrTime">250</prop>
										<prop name="MaxIntgrTime">2000</prop>
										<prop name="MeltFactor">1</prop>
										<prop name="QuantFactor">10</prop>
									</obj>
								</list>
								<prop name="name">Dual Color Hydrolysis Probe / UPL Probe</prop>
								<prop name="Active">1</prop>
								<prop name="DefChannelNdx">0</prop>
								<prop name="DenominatorNdx">-1</prop>
								<prop name="ReadOnly">0</prop>
								<list name="EmissionWLAvail" count="6">
									<item>488</item>
									<item>510</item>
									<item>580</item>
									<item>610</item>
									<item>640</item>
									<item>660</item>
								</list>
								<list name="ExcitationWLAvail" count="5">
									<item>440</item>
									<item>465</item>
									<item>498</item>
									<item>533</item>
									<item>618</item>
								</list>
								<prop name="MeasuringMode">hmmDynamic</prop>
							</obj>
							<obj name="item" class="HTCDetectionFormat" version="1">
								<list name="emlist" count="3">
									<obj name="item" class="HTCChannel" version="2">
										<prop name="name">FAM</prop>
										<prop name="Active">1</prop>
										<prop name="EmissionWL">510</prop>
										<prop name="ExcitationWL">465</prop>
										<prop name="IntgrTime">250</prop>
										<prop name="MaxIntgrTime">2000</prop>
										<prop name="MeltFactor">1</prop>
										<prop name="QuantFactor">10</prop>
									</obj>
									<obj name="item" class="HTCChannel" version="2">
										<prop name="name">VIC / HEX / Yellow555</prop>
										<prop name="Active">1</prop>
										<prop name="EmissionWL">580</prop>
										<prop name="ExcitationWL">533</prop>
										<prop name="IntgrTime">250</prop>
										<prop name="MaxIntgrTime">2000</prop>
										<prop name="MeltFactor">1</prop>
										<prop name="QuantFactor">10</prop>
									</obj>
									<obj name="item" class="HTCChannel" version="2">
										<prop name="name">Cy 5 / Cy 5.5</prop>
										<prop name="Active">1</prop>
										<prop name="EmissionWL">660</prop>
										<prop name="ExcitationWL">618</prop>
										<prop name="IntgrTime">250</prop>
										<prop name="MaxIntgrTime">2000</prop>
										<prop name="MeltFactor">1</prop>
										<prop name="QuantFactor">10</prop>
									</obj>
								</list>
								<prop name="name">3 Color Hydrolysis Probe</prop>
								<prop name="Active">1</prop>
								<prop name="DefChannelNdx">0</prop>
								<prop name="DenominatorNdx">-1</prop>
								<prop name="ReadOnly">0</prop>
								<list name="EmissionWLAvail" count="6">
									<item>488</item>
									<item>510</item>
									<item>580</item>
									<item>610</item>
									<item>640</item>
									<item>660</item>
								</list>
								<list name="ExcitationWLAvail" count="5">
									<item>440</item>
									<item>465</item>
									<item>498</item>
									<item>533</item>
									<item>618</item>
								</list>
								<prop name="MeasuringMode">hmmDynamic</prop>
							</obj>
							<obj name="item" class="HTCDetectionFormat" version="1">
								<list name="emlist" count="4">
									<obj name="item" class="HTCChannel" version="2">
										<prop name="name">Cyan 500</prop>
										<prop name="Active">1</prop>
										<prop name="EmissionWL">488</prop>
										<prop name="ExcitationWL">440</prop>
										<prop name="IntgrTime">250</prop>
										<prop name="MaxIntgrTime">2000</prop>
										<prop name="MeltFactor">1</prop>
										<prop name="QuantFactor">10</prop>
									</obj>
									<obj name="item" class="HTCChannel" version="2">
										<prop name="name">FAM</prop>
										<prop name="Active">1</prop>
										<prop name="EmissionWL">580</prop>
										<prop name="ExcitationWL">498</prop>
										<prop name="IntgrTime">250</prop>
										<prop name="MaxIntgrTime">2000</prop>
										<prop name="MeltFactor">1</prop>
										<prop name="QuantFactor">10</prop>
									</obj>
									<obj name="item" class="HTCChannel" version="2">
										<prop name="name">Red 610</prop>
										<prop name="Active">1</prop>
										<prop name="EmissionWL">610</prop>
										<prop name="ExcitationWL">533</prop>
										<prop name="IntgrTime">250</prop>
										<prop name="MaxIntgrTime">2000</prop>
										<prop name="MeltFactor">1</prop>
										<prop name="QuantFactor">10</prop>
									</obj>
									<obj name="item" class="HTCChannel" version="2">
										<prop name="name">Cy 5 / Cy 5.5</prop>
										<prop name="Active">1</prop>
										<prop name="EmissionWL">660</prop>
										<prop name="ExcitationWL">618</prop>
										<prop name="IntgrTime">250</prop>
										<prop name="MaxIntgrTime">2000</prop>
										<prop name="MeltFactor">1</prop>
										<prop name="QuantFactor">10</prop>
									</obj>
								</list>
								<prop name="name">4 Color Hydrolysis Probe</prop>
								<prop name="Active">1</prop>
								<prop name="DefChannelNdx">0</prop>
								<prop name="DenominatorNdx">-1</prop>
								<prop name="ReadOnly">0</prop>
								<list name="EmissionWLAvail" count="6">
									<item>488</item>
									<item>510</item>
									<item>580</item>
									<item>610</item>
									<item>640</item>
									<item>660</item>
								</list>
								<list name="ExcitationWLAvail" count="5">
									<item>440</item>
									<item>465</item>
									<item>498</item>
									<item>533</item>
									<item>618</item>
								</list>
								<prop name="MeasuringMode">hmmDynamic</prop>
							</obj>
							<obj name="item" class="HTCDetectionFormat" version="1">
								<list name="emlist" count="1">
									<obj name="item" class="HTCChannel" version="2">
										<prop name="name">Red 640</prop>
										<prop name="Active">1</prop>
										<prop name="EmissionWL">640</prop>
										<prop name="ExcitationWL">498</prop>
										<prop name="IntgrTime">250</prop>
										<prop name="MaxIntgrTime">2000</prop>
										<prop name="MeltFactor">1.2</prop>
										<prop name="QuantFactor">5</prop>
									</obj>
								</list>
								<prop name="name">Mono Color HybProbe</prop>
								<prop name="Active">1</prop>
								<prop name="DefChannelNdx">0</prop>
								<prop name="DenominatorNdx">-1</prop>
								<prop name="ReadOnly">0</prop>
								<list name="EmissionWLAvail" count="6">
									<item>488</item>
									<item>510</item>
									<item>580</item>
									<item>610</item>
									<item>640</item>
									<item>660</item>
								</list>
								<list name="ExcitationWLAvail" count="5">
									<item>440</item>
									<item>465</item>
									<item>498</item>
									<item>533</item>
									<item>618</item>
								</list>
								<prop name="MeasuringMode">hmmDynamic</prop>
							</obj>
							<obj name="item" class="HTCDetectionFormat" version="1">
								<list name="emlist" count="4">
									<obj name="item" class="HTCChannel" version="2">
										<prop name="name">Fluos</prop>
										<prop name="Active">1</prop>
										<prop name="EmissionWL">510</prop>
										<prop name="ExcitationWL">465</prop>
										<prop name="IntgrTime">250</prop>
										<prop name="MaxIntgrTime">2000</prop>
										<prop name="MeltFactor">2</prop>
										<prop name="QuantFactor">1.5</prop>
									</obj>
									<obj name="item" class="HTCChannel" version="2">
										<prop name="name">Red 610</prop>
										<prop name="Active">1</prop>
										<prop name="EmissionWL">610</prop>
										<prop name="ExcitationWL">498</prop>
										<prop name="IntgrTime">250</prop>
										<prop name="MaxIntgrTime">2000</prop>
										<prop name="MeltFactor">1.2</prop>
										<prop name="QuantFactor">5</prop>
									</obj>
									<obj name="item" class="HTCChannel" version="2">
										<prop name="name">Red 640</prop>
										<prop name="Active">1</prop>
										<prop name="EmissionWL">640</prop>
										<prop name="ExcitationWL">498</prop>
										<prop name="IntgrTime">250</prop>
										<prop name="MaxIntgrTime">2000</prop>
										<prop name="MeltFactor">1.2</prop>
										<prop name="QuantFactor">5</prop>
									</obj>
									<obj name="item" class="HTCChannel" version="2">
										<prop name="name">Cy 5 / Cy 5.5</prop>
										<prop name="Active">1</prop>
										<prop name="EmissionWL">660</prop>
										<prop name="ExcitationWL">498</prop>
										<prop name="IntgrTime">250</prop>
										<prop name="MaxIntgrTime">2000</prop>
										<prop name="MeltFactor">1.2</prop>
										<prop name="QuantFactor">5</prop>
									</obj>
								</list>
								<prop name="name">Multi Color HybProbe</prop>
								<prop name="Active">1</prop>
								<prop name="DefChannelNdx">0</prop>
								<prop name="DenominatorNdx">-1</prop>
								<prop name="ReadOnly">0</prop>
								<list name="EmissionWLAvail" count="6">
									<item>488</item>
									<item>510</item>
									<item>580</item>
									<item>610</item>
									<item>640</item>
									<item>660</item>
								</list>
								<list name="ExcitationWLAvail" count="5">
									<item>440</item>
									<item>465</item>
									<item>498</item>
									<item>533</item>
									<item>618</item>
								</list>
								<prop name="MeasuringMode">hmmDynamic</prop>
							</obj>
							<obj name="item" class="HTCDetectionFormat" version="1">
								<list name="emlist" count="1">
									<obj name="item" class="HTCChannel" version="2">
										<prop name="name">SYBR Green I / HRM Dye</prop>
										<prop name="Active">1</prop>
										<prop name="EmissionWL">510</prop>
										<prop name="ExcitationWL">465</prop>
										<prop name="IntgrTime">250</prop>
										<prop name="MaxIntgrTime">1000</prop>
										<prop name="MeltFactor">1.2</prop>
										<prop name="QuantFactor">20</prop>
									</obj>
								</list>
								<prop name="name">SYBR Green I / HRM Dye</prop>
								<prop name="Active">1</prop>
								<prop name="DefChannelNdx">0</prop>
								<prop name="DenominatorNdx">-1</prop>
								<prop name="ReadOnly">0</prop>
								<list name="EmissionWLAvail" count="6">
									<item>488</item>
									<item>510</item>
									<item>580</item>
									<item>610</item>
									<item>640</item>
									<item>660</item>
								</list>
								<list name="ExcitationWLAvail" count="5">
									<item>440</item>
									<item>465</item>
									<item>498</item>
									<item>533</item>
									<item>618</item>
								</list>
								<prop name="MeasuringMode">hmmDynamic</prop>
							</obj>
						</list>
						<prop name="DefFormatName">SYBR Green I / HRM Dye</prop>
					</obj>
					<list name="AcquisitionModes" count="4">
						<item>None</item>
						<item>Single</item>
						<item>Continuous</item>
						<item>Step</item>
					</list>
					<prop name="SeekTemp">30</prop>
					<prop name="SampleVolume">10</prop>
					<prop name="PlateID">03819504</prop>
				</obj>
			</obj>
			<prop name="CompletedProgramNo">5</prop>
			<prop name="StopPoint">3</prop>
			<prop name="CarouselConstMoved">0</prop>
		</obj>
		<obj name="AnlsAndSampleInfo" class="AnlsAndSampleInfo" version="1">
			<obj name="AnlsPropTypes" class="PropertyTypeList" version="1">
				<list name="emlist" count="3">
					<obj name="item" class="SamplePropType" version="1">
						<prop name="name">Units</prop>
						<prop name="PropClass">QuantUnitsProp</prop>
						<prop name="IsChannelProperty">0</prop>
						<prop name="SelectorOrder">0</prop>
						<prop name="ShowInSelector">0</prop>
						<prop name="ShowInTable">0</prop>
						<prop name="TableOrder">0</prop>
					</obj>
					<obj name="item" class="SamplePropType" version="1">
						<prop name="name">ExtRef</prop>
						<prop name="PropClass">RQExtRefProp</prop>
						<prop name="IsChannelProperty">0</prop>
						<prop name="SelectorOrder">0</prop>
						<prop name="ShowInSelector">0</prop>
						<prop name="ShowInTable">0</prop>
						<prop name="TableOrder">0</prop>
					</obj>
					<obj name="item" class="SamplePropType" version="1">
						<prop name="name">Endpt External Experiment</prop>
						<prop name="PropClass">EndptGenoExtExp</prop>
						<prop name="IsChannelProperty">0</prop>
						<prop name="SelectorOrder">0</prop>
						<prop name="ShowInSelector">0</prop>
						<prop name="ShowInTable">0</prop>
						<prop name="TableOrder">0</prop>
					</obj>
				</list>
			</obj>
			<obj name="SamplePropTypes" class="PropertyTypeList" version="1">
				<list name="emlist" count="26">
					<obj name="item" class="SamplePosPropType" version="1">
						<prop name="name">Position</prop>
						<prop name="PropClass">GenSampleEditPosition</prop>
						<prop name="AnalysisClass">General</prop>
						<prop name="IsChannelProperty">0</prop>
						<prop name="SelectorOrder">0</prop>
						<prop name="ShowInSelector">0</prop>
						<prop name="ShowInTable">1</prop>
						<prop name="TableOrder">0</prop>
					</obj>
					<obj name="item" class="SamplePropType" version="1">
						<prop name="name">Color</prop>
						<prop name="PropClass">SamplePrefColor</prop>
						<prop name="AnalysisClass">General</prop>
						<prop name="IsChannelProperty">0</prop>
						<prop name="SelectorOrder">1</prop>
						<prop name="ShowInSelector">0</prop>
						<prop name="ShowInTable">1</prop>
						<prop name="TableOrder">1</prop>
					</obj>
					<obj name="item" class="SamplePropType" version="1">
						<prop name="name">Replicate of</prop>
						<prop name="PropClass">GenSampleEditReplicate</prop>
						<prop name="AnalysisClass">General</prop>
						<prop name="IsChannelProperty">0</prop>
						<prop name="SelectorOrder">2</prop>
						<prop name="ShowInSelector">0</prop>
						<prop name="ShowInTable">1</prop>
						<prop name="TableOrder">2</prop>
					</obj>
					<obj name="item" class="SamplePropType" version="1">
						<prop name="name">Sample Name</prop>
						<prop name="PropClass">GenSampleEditName</prop>
						<prop name="AnalysisClass">General</prop>
						<prop name="IsChannelProperty">0</prop>
						<prop name="SelectorOrder">3</prop>
						<prop name="ShowInSelector">1</prop>
						<prop name="ShowInTable">1</prop>
						<prop name="TableOrder">3</prop>
					</obj>
					<obj name="item" class="SamplePropType" version="1">
						<prop name="name">Subsets</prop>
						<prop name="PropClass">GenSampleEditSubset</prop>
						<prop name="AnalysisClass">General</prop>
						<prop name="IsChannelProperty">0</prop>
						<prop name="SelectorOrder">4</prop>
						<prop name="ShowInSelector">0</prop>
						<prop name="ShowInTable">0</prop>
						<prop name="TableOrder">4</prop>
					</obj>
					<obj name="item" class="SamplePropType" version="1">
						<prop name="name">Notes</prop>
						<prop name="PropClass">GenSampleEditNotes</prop>
						<prop name="AnalysisClass">General</prop>
						<prop name="IsChannelProperty">0</prop>
						<prop name="SelectorOrder">5</prop>
						<prop name="ShowInSelector">0</prop>
						<prop name="ShowInTable">0</prop>
						<prop name="TableOrder">5</prop>
					</obj>
					<obj name="item" class="SamplePropType" version="1">
						<prop name="name">Sample ID</prop>
						<prop name="PropClass">HTCSampleID</prop>
						<prop name="AnalysisClass">General</prop>
						<prop name="IsChannelProperty">0</prop>
						<prop name="SelectorOrder">6</prop>
						<prop name="ShowInSelector">0</prop>
						<prop name="ShowInTable">0</prop>
						<prop name="TableOrder">6</prop>
					</obj>
					<obj name="item" class="SamplePropType" version="1">
						<prop name="name">Sample Prep Notes</prop>
						<prop name="PropClass">HTCSamplePrepNotes</prop>
						<prop name="AnalysisClass">General</prop>
						<prop name="IsChannelProperty">0</prop>
						<prop name="SelectorOrder">7</prop>
						<prop name="ShowInSelector">0</prop>
						<prop name="ShowInTable">0</prop>
						<prop name="TableOrder">7</prop>
					</obj>
					<obj name="item" class="SamplePrefWidthType" version="1">
						<prop name="name">Width</prop>
						<prop name="PropClass">SamplePrefWidth</prop>
						<prop name="AnalysisClass">Sample preferences</prop>
						<prop name="IsChannelProperty">0</prop>
						<prop name="SelectorOrder">8</prop>
						<prop name="ShowInSelector">0</prop>
						<prop name="ShowInTable">0</prop>
						<prop name="TableOrder">8</prop>
					</obj>
					<obj name="item" class="SamplePrefLineStyleType" version="1">
						<prop name="name">Line Style</prop>
						<prop name="PropClass">SamplePrefLineStyle</prop>
						<prop name="AnalysisClass">Sample preferences</prop>
						<prop name="IsChannelProperty">0</prop>
						<prop name="SelectorOrder">9</prop>
						<prop name="ShowInSelector">0</prop>
						<prop name="ShowInTable">0</prop>
						<prop name="TableOrder">9</prop>
					</obj>
					<obj name="item" class="SamplePrefPointStyleType" version="1">
						<prop name="name">Point Style</prop>
						<prop name="PropClass">SamplePrefPointStyle</prop>
						<prop name="AnalysisClass">Sample preferences</prop>
						<prop name="IsChannelProperty">0</prop>
						<prop name="SelectorOrder">10</prop>
						<prop name="ShowInSelector">0</prop>
						<prop name="ShowInTable">0</prop>
						<prop name="TableOrder">10</prop>
					</obj>
					<obj name="item" class="SamplePropType" version="1">
						<prop name="name">Dominant Channel</prop>
						<prop name="PropClass">DominantChannelProp</prop>
						<prop name="AnalysisClass">Color Compensation Analysis</prop>
						<prop name="IsChannelProperty">0</prop>
						<prop name="SelectorOrder">11</prop>
						<prop name="ShowInSelector">0</prop>
						<prop name="ShowInTable">0</prop>
						<prop name="TableOrder">11</prop>
					</obj>
					<obj name="item" class="EndPtSampleTypePropertyType" version="1">
						<prop name="name">EndPt Sample Type</prop>
						<prop name="PropClass">GroupingSample</prop>
						<prop name="AnalysisClass">EndPtGenotyping</prop>
						<prop name="IsChannelProperty">0</prop>
						<prop name="SelectorOrder">12</prop>
						<prop name="ShowInSelector">0</prop>
						<prop name="ShowInTable">0</prop>
						<prop name="TableOrder">12</prop>
					</obj>
					<obj name="item" class="SamplePropType" version="1">
						<prop name="name">EndPt Genotype</prop>
						<prop name="PropClass">Genotype</prop>
						<prop name="AnalysisClass">EndPtGenotyping</prop>
						<prop name="IsChannelProperty">0</prop>
						<prop name="SelectorOrder">13</prop>
						<prop name="ShowInSelector">0</prop>
						<prop name="ShowInTable">0</prop>
						<prop name="TableOrder">13</prop>
					</obj>
					<obj name="item" class="SamplePropType" version="1">
						<prop name="name">Target Name</prop>
						<prop name="PropClass">TargetName</prop>
						<prop name="AnalysisClass">General</prop>
						<prop name="IsChannelProperty">1</prop>
						<prop name="SelectorOrder">22</prop>
						<prop name="ShowInSelector">1</prop>
						<prop name="ShowInTable">1</prop>
						<prop name="TableOrder">22</prop>
					</obj>
					<obj name="item" class="QuantSampleTypePropertyType" version="1">
						<prop name="name">Quantification Sample Type</prop>
						<prop name="PropClass">QuantSampleTypeProperty</prop>
						<prop name="AnalysisClass">Quantification Analysis</prop>
						<prop name="IsChannelProperty">1</prop>
						<prop name="SelectorOrder">15</prop>
						<prop name="ShowInSelector">0</prop>
						<prop name="ShowInTable">0</prop>
						<prop name="TableOrder">15</prop>
					</obj>
					<obj name="item" class="SamplePropType" version="1">
						<prop name="name">Concentration</prop>
						<prop name="PropClass">QuantConcProperty</prop>
						<prop name="AnalysisClass">Quantification Analysis</prop>
						<prop name="IsChannelProperty">1</prop>
						<prop name="SelectorOrder">16</prop>
						<prop name="ShowInSelector">1</prop>
						<prop name="ShowInTable">1</prop>
						<prop name="TableOrder">16</prop>
					</obj>
					<obj name="item" class="QuantCpType" version="1">
						<prop name="name">Cp Low</prop>
						<prop name="PropClass">QuantCpLowProp</prop>
						<prop name="AnalysisClass">Quantification Analysis</prop>
						<prop name="IsChannelProperty">1</prop>
						<prop name="SelectorOrder">17</prop>
						<prop name="ShowInSelector">0</prop>
						<prop name="ShowInTable">0</prop>
						<prop name="TableOrder">17</prop>
					</obj>
					<obj name="item" class="QuantCpType" version="1">
						<prop name="name">Cp High</prop>
						<prop name="PropClass">QuantCpHighProp</prop>
						<prop name="AnalysisClass">Quantification Analysis</prop>
						<prop name="IsChannelProperty">1</prop>
						<prop name="SelectorOrder">18</prop>
						<prop name="ShowInSelector">0</prop>
						<prop name="ShowInTable">0</prop>
						<prop name="TableOrder">18</prop>
					</obj>
					<obj name="item" class="GroupSampleTypePropertyType" version="1">
						<prop name="name">Melt Geno Sample Type</prop>
						<prop name="PropClass">GroupChannelTypeProp</prop>
						<prop name="AnalysisClass">Melt Geno</prop>
						<prop name="IsChannelProperty">1</prop>
						<prop name="SelectorOrder">19</prop>
						<prop name="ShowInSelector">0</prop>
						<prop name="ShowInTable">0</prop>
						<prop name="TableOrder">19</prop>
					</obj>
					<obj name="item" class="SamplePropType" version="1">
						<prop name="name">Melt Geno Genotype</prop>
						<prop name="PropClass">ChannelGenotype</prop>
						<prop name="AnalysisClass">Melt Geno</prop>
						<prop name="IsChannelProperty">1</prop>
						<prop name="SelectorOrder">20</prop>
						<prop name="ShowInSelector">0</prop>
						<prop name="ShowInTable">0</prop>
						<prop name="TableOrder">20</prop>
					</obj>
					<obj name="item" class="RQTargetPropertyType" version="1">
						<prop name="name">Target Type</prop>
						<prop name="PropClass">RQTargetProperty</prop>
						<prop name="AnalysisClass">Relative Quantification</prop>
						<prop name="IsChannelProperty">1</prop>
						<prop name="SelectorOrder">21</prop>
						<prop name="ShowInSelector">0</prop>
						<prop name="ShowInTable">0</prop>
						<prop name="TableOrder">21</prop>
					</obj>
					<obj name="item" class="RQSampleTargetPropertyType" version="1">
						<prop name="name">Combined Sample and Target Type</prop>
						<prop name="PropClass">RQSampleTargetProperty</prop>
						<prop name="AnalysisClass">Relative Quantification</prop>
						<prop name="IsChannelProperty">1</prop>
						<prop name="SelectorOrder">15</prop>
						<prop name="ShowInSelector">1</prop>
						<prop name="ShowInTable">1</prop>
						<prop name="TableOrder">15</prop>
					</obj>
					<obj name="item" class="SamplePropType" version="1">
						<prop name="name">Efficiency</prop>
						<prop name="PropClass">RQEffProp</prop>
						<prop name="AnalysisClass">Relative Quantification</prop>
						<prop name="IsChannelProperty">1</prop>
						<prop name="SelectorOrder">23</prop>
						<prop name="ShowInSelector">0</prop>
						<prop name="ShowInTable">1</prop>
						<prop name="TableOrder">23</prop>
					</obj>
					<obj name="item" class="GroupSampleTypePropertyTypeNoPos" version="1">
						<prop name="name">Scanning Sample Type</prop>
						<prop name="PropClass">GroupChannelTypeProp</prop>
						<prop name="AnalysisClass">Scanning</prop>
						<prop name="IsChannelProperty">1</prop>
						<prop name="SelectorOrder">24</prop>
						<prop name="ShowInSelector">0</prop>
						<prop name="ShowInTable">0</prop>
						<prop name="TableOrder">24</prop>
					</obj>
					<obj name="item" class="SamplePropType" version="1">
						<prop name="name">Scanning Genotype</prop>
						<prop name="PropClass">ChannelGenotype</prop>
						<prop name="AnalysisClass">Scanning</prop>
						<prop name="IsChannelProperty">1</prop>
						<prop name="SelectorOrder">25</prop>
						<prop name="ShowInSelector">0</prop>
						<prop name="ShowInTable">0</prop>
						<prop name="TableOrder">25</prop>
					</obj>
				</list>
			</obj>
			<obj name="SelectedChannels" class="TEMIntegerSet" version="1">
				<list name="Items" count="1">
					<prop name="Item">0</prop>
				</list>
			</obj>
			<obj name="AnalysisProperties" class="ExpPropList" version="1">
				<list name="emlist" count="3">
					<obj name="PropertyObject" class="EndptGenoExtExp" version="3">
						<prop name="PropertyTypeName">Endpt External Experiment</prop>
					</obj>
					<obj name="PropertyObject" class="RQExtRefProp" version="3">
						<prop name="PropertyTypeName">ExtRef</prop>
						<prop name="RefExpProg">-1</prop>
					</obj>
					<obj name="PropertyObject" class="QuantUnitsProp" version="3">
						<prop name="PropertyTypeName">Units</prop>
					</obj>
				</list>
			</obj>
			<obj name="SampleInfoList" class="SamplePropInfoList" version="1">
				<list name="emlist" count="96">
					<obj name="item" class="SamplePropInfo" version="1">
						<obj name="ChannelProperties" class="ChanPropList" version="2">
							<obj name="ChannelProperties" class="EMList" version="1">
								<list name="emlist" count="1">
									<obj name="item" class="PropertyList" version="1">
										<list name="emlist" count="12">
											<obj name="PropertyObject" class="RQSampleTargetProperty" version="4">
												<prop name="PropertyTypeName">Combined Sample and Target Type</prop>
												<prop name="Position">0</prop>
												<prop name="IsDefault">0</prop>
												<obj name="ChannelProp" class="ChannelProperty" version="1">
													<prop name="ChannelIdx">0</prop>
												</obj>
											</obj>
											<obj name="PropertyObject" class="QuantConcProperty" version="4">
												<prop name="PropertyTypeName">Concentration</prop>
												<prop name="Position">0</prop>
												<prop name="IsDefault">1</prop>
												<prop name="Concentration">0</prop>
												<obj name="ChannelProp" class="ChannelProperty" version="1">
													<prop name="ChannelIdx">0</prop>
												</obj>
												<prop name="ReadOnly">1</prop>
											</obj>
											<obj name="PropertyObject" class="QuantCpHighProp" version="4">
												<prop name="PropertyTypeName">Cp High</prop>
												<prop name="Position">0</prop>
												<prop name="IsDefault">1</prop>
												<prop name="CpRangeHigh">0</prop>
												<obj name="ChannelProp" class="ChannelProperty" version="1">
													<prop name="ChannelIdx">0</prop>
												</obj>
												<prop name="ReadOnly">1</prop>
											</obj>
											<obj name="PropertyObject" class="QuantCpLowProp" version="4">
												<prop name="PropertyTypeName">Cp Low</prop>
												<prop name="Position">0</prop>
												<prop name="IsDefault">1</prop>
												<prop name="CpRangeLow">0</prop>
												<obj name="ChannelProp" class="ChannelProperty" version="1">
													<prop name="ChannelIdx">0</prop>
												</obj>
												<prop name="ReadOnly">1</prop>
											</obj>
											<obj name="PropertyObject" class="RQEffProp" version="4">
												<prop name="PropertyTypeName">Efficiency</prop>
												<prop name="Position">0</prop>
												<prop name="IsDefault">1</prop>
												<prop name="Efficiency">2</prop>
												<obj name="ChannelProp" class="ChannelProperty" version="1">
													<prop name="ChannelIdx">0</prop>
												</obj>
											</obj>
											<obj name="PropertyObject" class="ChannelGenotype" version="4">
												<prop name="PropertyTypeName">Melt Geno Genotype</prop>
												<prop name="Position">0</prop>
												<prop name="IsDefault">1</prop>
												<prop name="ReadOnly">1</prop>
												<obj name="ChannelProp" class="ChannelProperty" version="1">
													<prop name="ChannelIdx">0</prop>
												</obj>
											</obj>
											<obj name="PropertyObject" class="GroupChannelTypeProp" version="4">
												<prop name="PropertyTypeName">Melt Geno Sample Type</prop>
												<prop name="Position">0</prop>
												<prop name="IsDefault">0</prop>
												<prop name="GroupSampleType">mstUnknown</prop>
												<obj name="ChannelProp" class="ChannelProperty" version="1">
													<prop name="ChannelIdx">0</prop>
												</obj>
											</obj>
											<obj name="PropertyObject" class="QuantSampleTypeProperty" version="4">
												<prop name="PropertyTypeName">Quantification Sample Type</prop>
												<prop name="Position">0</prop>
												<prop name="IsDefault">0</prop>
												<prop name="SampleType">qsUnknown</prop>
												<obj name="ChannelProp" class="ChannelProperty" version="1">
													<prop name="ChannelIdx">0</prop>
												</obj>
											</obj>
											<obj name="PropertyObject" class="ChannelGenotype" version="4">
												<prop name="PropertyTypeName">Scanning Genotype</prop>
												<prop name="Position">0</prop>
												<prop name="IsDefault">1</prop>
												<prop name="ReadOnly">1</prop>
												<obj name="ChannelProp" class="ChannelProperty" version="1">
													<prop name="ChannelIdx">0</prop>
												</obj>
											</obj>
											<obj name="PropertyObject" class="GroupChannelTypeProp" version="4">
												<prop name="PropertyTypeName">Scanning Sample Type</prop>
												<prop name="Position">0</prop>
												<prop name="IsDefault">0</prop>
												<prop name="GroupSampleType">mstUnknown</prop>
												<obj name="ChannelProp" class="ChannelProperty" version="1">
													<prop name="ChannelIdx">0</prop>
												</obj>
											</obj>
											<obj name="PropertyObject" class="TargetName" version="4">
												<prop name="PropertyTypeName">Target Name</prop>
												<prop name="Position">0</prop>
												<prop name="IsDefault">1</prop>
												<obj name="ChannelProp" class="ChannelProperty" version="1">
													<prop name="ChannelIdx">0</prop>
												</obj>
											</obj>
											<obj name="PropertyObject" class="RQTargetProperty" version="4">
												<prop name="PropertyTypeName">Target Type</prop>
												<prop name="Position">0</prop>
												<prop name="IsDefault">0</prop>
												<prop name="TargetType">dtNone</prop>
												<obj name="ChannelProp" class="ChannelProperty" version="1">
													<prop name="ChannelIdx">0</prop>
												</obj>
											</obj>
										</list>
									</obj>
								</list>
							</obj>
						</obj>
						<prop name="ChannelPropertyCount">1</prop>
						<prop name="ContainerPosition">0</prop>
						<prop name="HasSampleProperties">1</prop>
						<obj name="SampleProperties" class="PropertyList" version="1">
							<list name="emlist" count="14">
								<obj name="PropertyObject" class="SamplePrefColor" version="4">
									<prop name="PropertyTypeName">Color</prop>
									<prop name="Position">0</prop>
									<prop name="IsDefault">0</prop>
									<prop name="Color">$00FF8000</prop>
								</obj>
								<obj name="PropertyObject" class="DominantChannelProp" version="4">
									<prop name="PropertyTypeName">Dominant Channel</prop>
									<prop name="Position">0</prop>
									<prop name="IsDefault">0</prop>
									<prop name="DominantChannel">0</prop>
								</obj>
								<obj name="PropertyObject" class="Genotype" version="4">
									<prop name="PropertyTypeName">EndPt Genotype</prop>
									<prop name="Position">0</prop>
									<prop name="IsDefault">1</prop>
									<prop name="ReadOnly">1</prop>
								</obj>
								<obj name="PropertyObject" class="GroupingSample" version="4">
									<prop name="PropertyTypeName">EndPt Sample Type</prop>
									<prop name="Position">0</prop>
									<prop name="IsDefault">0</prop>
									<prop name="GroupSampleType">mstUnknown</prop>
								</obj>
								<obj name="PropertyObject" class="SamplePrefLineStyle" version="4">
									<prop name="PropertyTypeName">Line Style</prop>
									<prop name="Position">0</prop>
									<prop name="IsDefault">0</prop>
									<prop name="LineStyle">psSolid</prop>
								</obj>
								<obj name="PropertyObject" class="GenSampleEditNotes" version="4">
									<prop name="PropertyTypeName">Notes</prop>
									<prop name="Position">0</prop>
									<prop name="IsDefault">1</prop>
								</obj>
								<obj name="PropertyObject" class="SamplePrefPointStyle" version="4">
									<prop name="PropertyTypeName">Point Style</prop>
									<prop name="Position">0</prop>
									<prop name="IsDefault">0</prop>
									<prop name="PointStyle">psNothing</prop>
								</obj>
								<obj name="PropertyObject" class="GenSampleEditPosition" version="4">
									<prop name="PropertyTypeName">Position</prop>
									<prop name="Position">0</prop>
									<prop name="IsDefault">1</prop>
								</obj>
								<obj name="PropertyObject" class="GenSampleEditReplicate" version="4">
									<prop name="PropertyTypeName">Replicate of</prop>
									<prop name="Position">0</prop>
									<prop name="IsDefault">1</prop>
									<prop name="ReplicateOf">-1</prop>
								</obj>
								<obj name="PropertyObject" class="HTCSampleID" version="4">
									<prop name="PropertyTypeName">Sample ID</prop>
									<prop name="Position">0</prop>
									<prop name="IsDefault">1</prop>
								</obj>
								<obj name="PropertyObject" class="GenSampleEditName" version="4">
									<prop name="PropertyTypeName">Sample Name</prop>
									<prop name="Position">0</prop>
									<prop name="IsDefault">1</prop>
									<prop name="name">Sample 1</prop>
								</obj>
								<obj name="PropertyObject" class="HTCSamplePrepNotes" version="4">
									<prop name="PropertyTypeName">Sample Prep Notes</prop>
									<prop name="Position">0</prop>
									<prop name="IsDefault">1</prop>
								</obj>
								<obj name="PropertyObject" class="GenSampleEditSubset" version="4">
									<prop name="PropertyTypeName">Subsets</prop>
									<prop name="Position">0</prop>
									<prop name="IsDefault">1</prop>
								</obj>
								<obj name="PropertyObject" class="SamplePrefWidth" version="5">
									<prop name="PropertyTypeName">Width</prop>
									<prop name="Position">0</prop>
									<prop name="IsDefault">1</prop>
									<prop name="Width">1</prop>
								</obj>
							</list>
						</obj>
					</obj>
					<obj name="item" class="SamplePropInfo" version="1">
						<obj name="ChannelProperties" class="ChanPropList" version="2">
							<obj name="ChannelProperties" class="EMList" version="1">
								<list name="emlist" count="1">
									<obj name="item" class="PropertyList" version="1">
										<list name="emlist" count="12">
											<obj name="PropertyObject" class="RQSampleTargetProperty" version="4">
												<prop name="PropertyTypeName">Combined Sample and Target Type</prop>
												<prop name="Position">1</prop>
												<prop name="IsDefault">0</prop>
												<obj name="ChannelProp" class="ChannelProperty" version="1">
													<prop name="ChannelIdx">0</prop>
												</obj>
											</obj>
											<obj name="PropertyObject" class="QuantConcProperty" version="4">
												<prop name="PropertyTypeName">Concentration</prop>
												<prop name="Position">1</prop>
												<prop name="IsDefault">1</prop>
												<prop name="Concentration">0</prop>
												<obj name="ChannelProp" class="ChannelProperty" version="1">
													<prop name="ChannelIdx">0</prop>
												</obj>
												<prop name="ReadOnly">1</prop>
											</obj>
											<obj name="PropertyObject" class="QuantCpHighProp" version="4">
												<prop name="PropertyTypeName">Cp High</prop>
												<prop name="Position">1</prop>
												<prop name="IsDefault">1</prop>
												<prop name="CpRangeHigh">0</prop>
												<obj name="ChannelProp" class="ChannelProperty" version="1">
													<prop name="ChannelIdx">0</prop>
												</obj>
												<prop name="ReadOnly">1</prop>
											</obj>
											<obj name="PropertyObject" class="QuantCpLowProp" version="4">
												<prop name="PropertyTypeName">Cp Low</prop>
												<prop name="Position">1</prop>
												<prop name="IsDefault">1</prop>
												<prop name="CpRangeLow">0</prop>
												<obj name="ChannelProp" class="ChannelProperty" version="1">
													<prop name="ChannelIdx">0</prop>
												</obj>
												<prop name="ReadOnly">1</prop>
											</obj>
											<obj name="PropertyObject" class="RQEffProp" version="4">
												<prop name="PropertyTypeName">Efficiency</prop>
												<prop name="Position">1</prop>
												<prop name="IsDefault">1</prop>
												<prop name="Efficiency">2</prop>
												<obj name="ChannelProp" class="ChannelProperty" version="1">
													<prop name="ChannelIdx">0</prop>
												</obj>
											</obj>
											<obj name="PropertyObject" class="ChannelGenotype" version="4">
												<prop name="PropertyTypeName">Melt Geno Genotype</prop>
												<prop name="Position">1</prop>
												<prop name="IsDefault">1</prop>
												<prop name="ReadOnly">1</prop>
												<obj name="ChannelProp" class="ChannelProperty" version="1">
													<prop name="ChannelIdx">0</prop>
												</obj>
											</obj>
											<obj name="PropertyObject" class="GroupChannelTypeProp" version="4">
												<prop name="PropertyTypeName">Melt Geno Sample Type</prop>
												<prop name="Position">1</prop>
												<prop name="IsDefault">0</prop>
												<prop name="GroupSampleType">mstUnknown</prop>
												<obj name="ChannelProp" class="ChannelProperty" version="1">
													<prop name="ChannelIdx">0</prop>
												</obj>
											</obj>
											<obj name="PropertyObject" class="QuantSampleTypeProperty" version="4">
												<prop name="PropertyTypeName">Quantification Sample Type</prop>
												<prop name="Position">1</prop>
												<prop name="IsDefault">0</prop>
												<prop name="SampleType">qsUnknown</prop>
												<obj name="ChannelProp" class="ChannelProperty" version="1">
													<prop name="ChannelIdx">0</prop>
												</obj>
											</obj>
											<obj name="PropertyObject" class="ChannelGenotype" version="4">
												<prop name="PropertyTypeName">Scanning Genotype</prop>
												<prop name="Position">1</prop>
												<prop name="IsDefault">1</prop>
												<prop name="ReadOnly">1</prop>
												<obj name="ChannelProp" class="ChannelProperty" version="1">
													<prop name="ChannelIdx">0</prop>
												</obj>
											</obj>
											<obj name="PropertyObject" class="GroupChannelTypeProp" version="4">
												<prop name="PropertyTypeName">Scanning Sample Type</prop>
												<prop name="Position">1</prop>
												<prop name="IsDefault">0</prop>
												<prop name="GroupSampleType">mstUnknown</prop>
												<obj name="ChannelProp" class="ChannelProperty" version="1">
													<prop name="ChannelIdx">0</prop>
												</obj>
											</obj>
											<obj name="PropertyObject" class="TargetName" version="4">
												<prop name="PropertyTypeName">Target Name</prop>
												<prop name="Position">1</prop>
												<prop name="IsDefault">1</prop>
												<obj name="ChannelProp" class="ChannelProperty" version="1">
													<prop name="ChannelIdx">0</prop>
												</obj>
											</obj>
											<obj name="PropertyObject" class="RQTargetProperty" version="4">
												<prop name="PropertyTypeName">Target Type</prop>
												<prop name="Position">1</prop>
												<prop name="IsDefault">0</prop>
												<prop name="TargetType">dtNone</prop>
												<obj name="ChannelProp" class="ChannelProperty" version="1">
													<prop name="ChannelIdx">0</prop>
												</obj>
											</obj>
										</list>
									</obj>
								</list>
							</obj>
						</obj>
						<prop name="ChannelPropertyCount">1</prop>
						<prop name="ContainerPosition">1</prop>
						<prop name="HasSampleProperties">1</prop>
						<obj name="SampleProperties" class="PropertyList" version="1">
							<list name="emlist" count="14">
								<obj name="PropertyObject" class="SamplePrefColor" version="4">
									<prop name="PropertyTypeName">Color</prop>
									<prop name="Position">1</prop>
									<prop name="IsDefault">0</prop>
									<prop name="Color">clRed</prop>
								</obj>
								<obj name="PropertyObject" class="DominantChannelProp" version="4">
									<prop name="PropertyTypeName">Dominant Channel</prop>
									<prop name="Position">1</prop>
									<prop name="IsDefault">0</prop>
									<prop name="DominantChannel">0</prop>
								</obj>
								<obj name="PropertyObject" class="Genotype" version="4">
									<prop name="PropertyTypeName">EndPt Genotype</prop>
									<prop name="Position">1</prop>
									<prop name="IsDefault">1</prop>
									<prop name="ReadOnly">1</prop>
								</obj>
								<obj name="PropertyObject" class="GroupingSample" version="4">
									<prop name="PropertyTypeName">EndPt Sample Type</prop>
									<prop name="Position">1</prop>
									<prop name="IsDefault">0</prop>
									<prop name="GroupSampleType">mstUnknown</prop>
								</obj>
								<obj name="PropertyObject" class="SamplePrefLineStyle" version="4">
									<prop name="PropertyTypeName">Line Style</prop>
									<prop name="Position">1</prop>
									<prop name="IsDefault">0</prop>
									<prop name="LineStyle">psSolid</prop>
								</obj>
								<obj name="PropertyObject" class="GenSampleEditNotes" version="4">
									<prop name="PropertyTypeName">Notes</prop>
									<prop name="Position">1</prop>
									<prop name="IsDefault">1</prop>
								</obj>
								<obj name="PropertyObject" class="SamplePrefPointStyle" version="4">
									<prop name="PropertyTypeName">Point Style</prop>
									<prop name="Position">1</prop>
									<prop name="IsDefault">0</prop>
									<prop name="PointStyle">psNothing</prop>
								</obj>
								<obj name="PropertyObject" class="GenSampleEditPosition" version="4">
									<prop name="PropertyTypeName">Position</prop>
									<prop name="Position">1</prop>
									<prop name="IsDefault">1</prop>
								</obj>
								<obj name="PropertyObject" class="GenSampleEditReplicate" version="4">
									<prop name="PropertyTypeName">Replicate of</prop>
									<prop name="Position">1</prop>
									<prop name="IsDefault">1</prop>
									<prop name="ReplicateOf">-1</prop>
								</obj>
								<obj name="PropertyObject" class="HTCSampleID" version="4">
									<prop name="PropertyTypeName">Sample ID</prop>
									<prop name="Position">1</prop>
									<prop name="IsDefault">1</prop>
								</obj>
								<obj name="PropertyObject" class="GenSampleEditName" version="4">
									<prop name="PropertyTypeName">Sample Name</prop>
									<prop name="Position">1</prop>
									<prop name="IsDefault">1</prop>
									<prop name="name">Sample 2</prop>
								</obj>
								<obj name="PropertyObject" class="HTCSamplePrepNotes" version="4">
									<prop name="PropertyTypeName">Sample Prep Notes</prop>
									<prop name="Position">1</prop>
									<prop name="IsDefault">1</prop>
								</obj>
								<obj name="PropertyObject" class="GenSampleEditSubset" version="4">
									<prop name="PropertyTypeName">Subsets</prop>
									<prop name="Position">1</prop>
									<prop name="IsDefault">1</prop>
								</obj>
								<obj name="PropertyObject" class="SamplePrefWidth" version="5">
									<prop name="PropertyTypeName">Width</prop>
									<prop name="Position">1</prop>
									<prop name="IsDefault">1</prop>
									<prop name="Width">1</prop>
								</obj>
							</list>
						</obj>
					</obj>
					<obj name="item" class="SamplePropInfo" version="1">
						<obj name="ChannelProperties" class="ChanPropList" version="2">
							<obj name="ChannelProperties" class="EMList" version="1">
								<list name="emlist" count="1">
									<obj name="item" class="PropertyList" version="1">
										<list name="emlist" count="12">
											<obj name="PropertyObject" class="RQSampleTargetProperty" version="4">
												<prop name="PropertyTypeName">Combined Sample and Target Type</prop>
												<prop name="Position">2</prop>
												<prop name="IsDefault">0</prop>
												<obj name="ChannelProp" class="ChannelProperty" version="1">
													<prop name="ChannelIdx">0</prop>
												</obj>
											</obj>
											<obj name="PropertyObject" class="QuantConcProperty" version="4">
												<prop name="PropertyTypeName">Concentration</prop>
												<prop name="Position">2</prop>
												<prop name="IsDefault">1</prop>
												<prop name="Concentration">0</prop>
												<obj name="ChannelProp" class="ChannelProperty" version="1">
													<prop name="ChannelIdx">0</prop>
												</obj>
												<prop name="ReadOnly">1</prop>
											</obj>
											<obj name="PropertyObject" class="QuantCpHighProp" version="4">
												<prop name="PropertyTypeName">Cp High</prop>
												<prop name="Position">2</prop>
												<prop name="IsDefault">1</prop>
												<prop name="CpRangeHigh">0</prop>
												<obj name="ChannelProp" class="ChannelProperty" version="1">
													<prop name="ChannelIdx">0</prop>
												</obj>
												<prop name="ReadOnly">1</prop>
											</obj>
											<obj name="PropertyObject" class="QuantCpLowProp" version="4">
												<prop name="PropertyTypeName">Cp Low</prop>
												<prop name="Position">2</prop>
												<prop name="IsDefault">1</prop>
												<prop name="CpRangeLow">0</prop>
												<obj name="ChannelProp" class="ChannelProperty" version="1">
													<prop name="ChannelIdx">0</prop>
												</obj>
												<prop name="ReadOnly">1</prop>
											</obj>
											<obj name="PropertyObject" class="RQEffProp" version="4">
												<prop name="PropertyTypeName">Efficiency</prop>
												<prop name="Position">2</prop>
												<prop name="IsDefault">1</prop>
												<prop name="Efficiency">2</prop>
												<obj name="ChannelProp" class="ChannelProperty" version="1">
													<prop name="ChannelIdx">0</prop>
												</obj>
											</obj>
											<obj name="PropertyObject" class="ChannelGenotype" version="4">
												<prop name="PropertyTypeName">Melt Geno Genotype</prop>
												<prop name="Position">2</prop>
												<prop name="IsDefault">1</prop>
												<prop name="ReadOnly">1</prop>
												<obj name="ChannelProp" class="ChannelProperty" version="1">
													<prop name="ChannelIdx">0</prop>
												</obj>
											</obj>
											<obj name="PropertyObject" class="GroupChannelTypeProp" version="4">
												<prop name="PropertyTypeName">Melt Geno Sample Type</prop>
												<prop name="Position">2</prop>
												<prop name="IsDefault">0</prop>
												<prop name="GroupSampleType">mstUnknown</prop>
												<obj name="ChannelProp" class="ChannelProperty" version="1">
													<prop name="ChannelIdx">0</prop>
												</obj>
											</obj>
											<obj name="PropertyObject" class="QuantSampleTypeProperty" version="4">
												<prop name="PropertyTypeName">Quantification Sample Type</prop>
												<prop name="Position">2</prop>
												<prop name="IsDefault">0</prop>
												<prop name="SampleType">qsUnknown</prop>
												<obj name="ChannelProp" class="ChannelProperty" version="1">
													<prop name="ChannelIdx">0</prop>
												</obj>
											</obj>
											<obj name="PropertyObject" class="ChannelGenotype" version="4">
												<prop name="PropertyTypeName">Scanning Genotype</prop>
												<prop name="Position">2</prop>
												<prop name="IsDefault">1</prop>
												<prop name="ReadOnly">1</prop>
												<obj name="ChannelProp" class="ChannelProperty" version="1">
													<prop name="ChannelIdx">0</prop>
												</obj>
											</obj>
											<obj name="PropertyObject" class="GroupChannelTypeProp" version="4">
												<prop name="PropertyTypeName">Scanning Sample Type</prop>
												<prop name="Position">2</prop>
												<prop name="IsDefault">0</prop>
												<prop name="GroupSampleType">mstUnknown</prop>
												<obj name="ChannelProp" class="ChannelProperty" version="1">
													<prop name="ChannelIdx">0</prop>
												</obj>
											</obj>
											<obj name="PropertyObject" class="TargetName" version="4">
												<prop name="PropertyTypeName">Target Name</prop>
												<prop name="Position">2</prop>
												<prop name="IsDefault">1</prop>
												<obj name="ChannelProp" class="ChannelProperty" version="1">
													<prop name="ChannelIdx">0</prop>
												</obj>
											</obj>
											<obj name="PropertyObject" class="RQTargetProperty" version="4">
												<prop name="PropertyTypeName">Target Type</prop>
												<prop name="Position">2</prop>
												<prop name="IsDefault">0</prop>
												<prop name="TargetType">dtNone</prop>
												<obj name="ChannelProp" class="ChannelProperty" version="1">
													<prop name="ChannelIdx">0</prop>
												</obj>
											</obj>
										</list>
									</obj>
								</list>
							</obj>
						</obj>
						<prop name="ChannelPropertyCount">1</prop>
						<prop name="ContainerPosition">2</prop>
						<prop name="HasSampleProperties">1</prop>
						<obj name="SampleProperties" class="PropertyList" version="1">
							<list name="emlist" count="14">
								<obj name="PropertyObject" class="SamplePrefColor" version="4">
									<prop name="PropertyTypeName">Color</prop>
									<prop name="Position">2</prop>
									<prop name="IsDefault">0</prop>
									<prop name="Color">$0030D700</prop>
								</obj>
								<obj name="PropertyObject" class="DominantChannelProp" version="4">
									<prop name="PropertyTypeName">Dominant Channel</prop>
									<prop name="Position">2</prop>
									<prop name="IsDefault">0</prop>
									<prop name="DominantChannel">0</prop>
								</obj>
								<obj name="PropertyObject" class="Genotype" version="4">
									<prop name="PropertyTypeName">EndPt Genotype</prop>
									<prop name="Position">2</prop>
									<prop name="IsDefault">1</prop>
									<prop name="ReadOnly">1</prop>
								</obj>
								<obj name="PropertyObject" class="GroupingSample" version="4">
									<prop name="PropertyTypeName">EndPt Sample Type</prop>
									<prop name="Position">2</prop>
									<prop name="IsDefault">0</prop>
									<prop name="GroupSampleType">mstUnknown</prop>
								</obj>
								<obj name="PropertyObject" class="SamplePrefLineStyle" version="4">
									<prop name="PropertyTypeName">Line Style</prop>
									<prop name="Position">2</prop>
									<prop name="IsDefault">0</prop>
									<prop name="LineStyle">psSolid</prop>
								</obj>
								<obj name="PropertyObject" class="GenSampleEditNotes" version="4">
									<prop name="PropertyTypeName">Notes</prop>
									<prop name="Position">2</prop>
									<prop name="IsDefault">1</prop>
								</obj>
								<obj name="PropertyObject" class="SamplePrefPointStyle" version="4">
									<prop name="PropertyTypeName">Point Style</prop>
									<prop name="Position">2</prop>
									<prop name="IsDefault">0</prop>
									<prop name="PointStyle">psNothing</prop>
								</obj>
								<obj name="PropertyObject" class="GenSampleEditPosition" version="4">
									<prop name="PropertyTypeName">Position</prop>
									<prop name="Position">2</prop>
									<prop name="IsDefault">1</prop>
								</obj>
								<obj name="PropertyObject" class="GenSampleEditReplicate" version="4">
									<prop name="PropertyTypeName">Replicate of</prop>
									<prop name="Position">2</prop>
									<prop name="IsDefault">1</prop>
									<prop name="ReplicateOf">-1</prop>
								</obj>
								<obj name="PropertyObject" class="HTCSampleID" version="4">
									<prop name="PropertyTypeName">Sample ID</prop>
									<prop name="Position">2</prop>
									<prop name="IsDefault">1</prop>
								</obj>
								<obj name="PropertyObject" class="GenSampleEditName" version="4">
									<prop name="PropertyTypeName">Sample Name</prop>
									<prop name="Position">2</prop>
									<prop name="IsDefault">1</prop>
									<prop name="name">Sample 3</prop>
								</obj>
								<obj name="PropertyObject" class="HTCSamplePrepNotes" version="4">
									<prop name="PropertyTypeName">Sample Prep Notes</prop>
									<prop name="Position">2</prop>
									<prop name="IsDefault">1</prop>
								</obj>
								<obj name="PropertyObject" class="GenSampleEditSubset" version="4">
									<prop name="PropertyTypeName">Subsets</prop>
									<prop name="Position">2</prop>
									<prop name="IsDefault">1</prop>
								</obj>
								<obj name="PropertyObject" class="SamplePrefWidth" version="5">
									<prop name="PropertyTypeName">Width</prop>
									<prop name="Position">2</prop>
									<prop name="IsDefault">1</prop>
									<prop name="Width">1</prop>
								</obj>
							</list>
						</obj>
					</obj>
					<obj name="item" class="SamplePropInfo" version="1">
						<obj name="ChannelProperties" class="ChanPropList" version="2">
							<obj name="ChannelProperties" class="EMList" version="1">
								<list name="emlist" count="1">
									<obj name="item" class="PropertyList" version="1">
										<list name="emlist" count="12">
											<obj name="PropertyObject" class="RQSampleTargetProperty" version="4">
												<prop name="PropertyTypeName">Combined Sample and Target Type</prop>
												<prop name="Position">3</prop>
												<prop name="IsDefault">0</prop>
												<obj name="ChannelProp" class="ChannelProperty" version="1">
													<prop name="ChannelIdx">0</prop>
												</obj>
											</obj>
											<obj name="PropertyObject" class="QuantConcProperty" version="4">
												<prop name="PropertyTypeName">Concentration</prop>
												<prop name="Position">3</prop>
												<prop name="IsDefault">1</prop>
												<prop name="Concentration">0</prop>
												<obj name="ChannelProp" class="ChannelProperty" version="1">
													<prop name="ChannelIdx">0</prop>
												</obj>
												<prop name="ReadOnly">1</prop>
											</obj>
											<obj name="PropertyObject" class="QuantCpHighProp" version="4">
												<prop name="PropertyTypeName">Cp High</prop>
												<prop name="Position">3</prop>
												<prop name="IsDefault">1</prop>
												<prop name="CpRangeHigh">0</prop>
												<obj name="ChannelProp" class="ChannelProperty" version="1">
													<prop name="ChannelIdx">0</prop>
												</obj>
												<prop name="ReadOnly">1</prop>
											</obj>
											<obj name="PropertyObject" class="QuantCpLowProp" version="4">
												<prop name="PropertyTypeName">Cp Low</prop>
												<prop name="Position">3</prop>
												<prop name="IsDefault">1</prop>
												<prop name="CpRangeLow">0</prop>
												<obj name="ChannelProp" class="ChannelProperty" version="1">
													<prop name="ChannelIdx">0</prop>
												</obj>
												<prop name="ReadOnly">1</prop>
											</obj>
											<obj name="PropertyObject" class="RQEffProp" version="4">
												<prop name="PropertyTypeName">Efficiency</prop>
												<prop name="Position">3</prop>
												<prop name="IsDefault">1</prop>
												<prop name="Efficiency">2</prop>
												<obj name="ChannelProp" class="ChannelProperty" version="1">
													<prop name="ChannelIdx">0</prop>
												</obj>
											</obj>
											<obj name="PropertyObject" class="ChannelGenotype" version="4">
												<prop name="PropertyTypeName">Melt Geno Genotype</prop>
												<prop name="Position">3</prop>
												<prop name="IsDefault">1</prop>
												<prop name="ReadOnly">1</prop>
												<obj name="ChannelProp" class="ChannelProperty" version="1">
													<prop name="ChannelIdx">0</prop>
												</obj>
											</obj>
											<obj name="PropertyObject" class="GroupChannelTypeProp" version="4">
												<prop name="PropertyTypeName">Melt Geno Sample Type</prop>
												<prop name="Position">3</prop>
												<prop name="IsDefault">0</prop>
												<prop name="GroupSampleType">mstUnknown</prop>
												<obj name="ChannelProp" class="ChannelProperty" version="1">
													<prop name="ChannelIdx">0</prop>
												</obj>
											</obj>
											<obj name="PropertyObject" class="QuantSampleTypeProperty" version="4">
												<prop name="PropertyTypeName">Quantification Sample Type</prop>
												<prop name="Position">3</prop>
												<prop name="IsDefault">0</prop>
												<prop name="SampleType">qsUnknown</prop>
												<obj name="ChannelProp" class="ChannelProperty" version="1">
													<prop name="ChannelIdx">0</prop>
												</obj>
											</obj>
											<obj name="PropertyObject" class="ChannelGenotype" version="4">
												<prop name="PropertyTypeName">Scanning Genotype</prop>
												<prop name="Position">3</prop>
												<prop name="IsDefault">1</prop>
												<prop name="ReadOnly">1</prop>
												<obj name="ChannelProp" class="ChannelProperty" version="1">
													<prop name="ChannelIdx">0</prop>
												</obj>
											</obj>
											<obj name="PropertyObject" class="GroupChannelTypeProp" version="4">
												<prop name="PropertyTypeName">Scanning Sample Type</prop>
												<prop name="Position">3</prop>
												<prop name="IsDefault">0</prop>
												<prop name="GroupSampleType">mstUnknown</prop>
												<obj name="ChannelProp" class="ChannelProperty" version="1">
													<prop name="ChannelIdx">0</prop>
												</obj>
											</obj>
											<obj name="PropertyObject" class="TargetName" version="4">
												<prop name="PropertyTypeName">Target Name</prop>
												<prop name="Position">3</prop>
												<prop name="IsDefault">1</prop>
												<obj name="ChannelProp" class="ChannelProperty" version="1">
													<prop name="ChannelIdx">0</prop>
												</obj>
											</obj>
											<obj name="PropertyObject" class="RQTargetProperty" version="4">
												<prop name="PropertyTypeName">Target Type</prop>
												<prop name="Position">3</prop>
												<prop name="IsDefault">0</prop>
												<prop name="TargetType">dtNone</prop>
												<obj name="ChannelProp" class="ChannelProperty" version="1">
													<prop name="ChannelIdx">0</prop>
												</obj>
											</obj>
										</list>
									</obj>
								</list>
							</obj>
						</obj>
						<prop name="ChannelPropertyCount">1</prop>
						<prop name="ContainerPosition">3</prop>
						<prop name="HasSampleProperties">1</prop>
						<obj name="SampleProperties" class="PropertyList" version="1">
							<list name="emlist" count="14">
								<obj name="PropertyObject" class="SamplePrefColor" version="4">
									<prop name="PropertyTypeName">Color</prop>
									<prop name="Position">3</prop>
									<prop name="IsDefault">0</prop>
									<prop name="Color">clFuchsia</prop>
								</obj>
								<obj name="PropertyObject" class="DominantChannelProp" version="4">
									<prop name="PropertyTypeName">Dominant Channel</prop>
									<prop name="Position">3</prop>
									<prop name="IsDefault">0</prop>
									<prop name="DominantChannel">0</prop>
								</obj>
								<obj name="PropertyObject" class="Genotype" version="4">
									<prop name="PropertyTypeName">EndPt Genotype</prop>
									<prop name="Position">3</prop>
									<prop name="IsDefault">1</prop>
									<prop name="ReadOnly">1</prop>
								</obj>
								<obj name="PropertyObject" class="GroupingSample" version="4">
									<prop name="PropertyTypeName">EndPt Sample Type</prop>
									<prop name="Position">3</prop>
									<prop name="IsDefault">0</prop>
									<prop name="GroupSampleType">mstUnknown</prop>
								</obj>
								<obj name="PropertyObject" class="SamplePrefLineStyle" version="4">
									<prop name="PropertyTypeName">Line Style</prop>
									<prop name="Position">3</prop>
									<prop name="IsDefault">0</prop>
									<prop name="LineStyle">psSolid</prop>
								</obj>
								<obj name="PropertyObject" class="GenSampleEditNotes" version="4">
									<prop name="PropertyTypeName">Notes</prop>
									<prop name="Position">3</prop>
									<prop name="IsDefault">1</prop>
								</obj>
								<obj name="PropertyObject" class="SamplePrefPointStyle" version="4">
									<prop name="PropertyTypeName">Point Style</prop>
									<prop name="Position">3</prop>
									<prop name="IsDefault">0</prop>
									<prop name="PointStyle">psNothing</prop>
								</obj>
								<obj name="PropertyObject" class="GenSampleEditPosition" version="4">
									<prop name="PropertyTypeName">Position</prop>
									<prop name="Position">3</prop>
									<prop name="IsDefault">1</prop>
								</obj>
								<obj name="PropertyObject" class="GenSampleEditReplicate" version="4">
									<prop name="PropertyTypeName">Replicate of</prop>
									<prop name="Position">3</prop>
									<prop name="IsDefault">1</prop>
									<prop name="ReplicateOf">-1</prop>
								</obj>
								<obj name="PropertyObject" class="HTCSampleID" version="4">
									<prop name="PropertyTypeName">Sample ID</prop>
									<prop name="Position">3</prop>
									<prop name="IsDefault">1</prop>
								</obj>
								<obj name="PropertyObject" class="GenSampleEditName" version="4">
									<prop name="PropertyTypeName">Sample Name</prop>
									<prop name="Position">3</prop>
									<prop name="IsDefault">1</prop>
									<prop name="name">Sample 4</prop>
								</obj>
								<obj name="PropertyObject" class="HTCSamplePrepNotes" version="4">
									<prop name="PropertyTypeName">Sample Prep Notes</prop>
									<prop name="Position">3</prop>
									<prop name="IsDefault">1</prop>
								</obj>
								<obj name="PropertyObject" class="GenSampleEditSubset" version="4">
									<prop name="PropertyTypeName">Subsets</prop>
									<prop name="Position">3</prop>
									<prop name="IsDefault">1</prop>
								</obj>
								<obj name="PropertyObject" class="SamplePrefWidth" version="5">
									<prop name="PropertyTypeName">Width</prop>
									<prop name="Position">3</prop>
									<prop name="IsDefault">1</prop>
									<prop name="Width">1</prop>
								</obj>
							</list>
						</obj>
					</obj>
					<obj name="item" class="SamplePropInfo" version="1">
						<obj name="ChannelProperties" class="ChanPropList" version="2">
							<obj name="ChannelProperties" class="EMList" version="1">
								<list name="emlist" count="1">
									<obj name="item" class="PropertyList" version="1">
										<list name="emlist" count="12">
											<obj name="PropertyObject" class="RQSampleTargetProperty" version="4">
												<prop name="PropertyTypeName">Combined Sample and Target Type</prop>
												<prop name="Position">4</prop>
												<prop name="IsDefault">0</prop>
												<obj name="ChannelProp" class="ChannelProperty" version="1">
													<prop name="ChannelIdx">0</prop>
												</obj>
											</obj>
											<obj name="PropertyObject" class="QuantConcProperty" version="4">
												<prop name="PropertyTypeName">Concentration</prop>
												<prop name="Position">4</prop>
												<prop name="IsDefault">1</prop>
												<prop name="Concentration">0</prop>
												<obj name="ChannelProp" class="ChannelProperty" version="1">
													<prop name="ChannelIdx">0</prop>
												</obj>
												<prop name="ReadOnly">1</prop>
											</obj>
											<obj name="PropertyObject" class="QuantCpHighProp" version="4">
												<prop name="PropertyTypeName">Cp High</prop>
												<prop name="Position">4</prop>
												<prop name="IsDefault">1</prop>
												<prop name="CpRangeHigh">0</prop>
												<obj name="ChannelProp" class="ChannelProperty" version="1">
													<prop name="ChannelIdx">0</prop>
												</obj>
												<prop name="ReadOnly">1</prop>
											</obj>
											<obj name="PropertyObject" class="QuantCpLowProp" version="4">
												<prop name="PropertyTypeName">Cp Low</prop>
												<prop name="Position">4</prop>
												<prop name="IsDefault">1</prop>
												<prop name="CpRangeLow">0</prop>
												<obj name="ChannelProp" class="ChannelProperty" version="1">
													<prop name="ChannelIdx">0</prop>
												</obj>
												<prop name="ReadOnly">1</prop>
											</obj>
											<obj name="PropertyObject" class="RQEffProp" version="4">
												<prop name="PropertyTypeName">Efficiency</prop>
												<prop name="Position">4</prop>
												<prop name="IsDefault">1</prop>
												<prop name="Efficiency">2</prop>
												<obj name="ChannelProp" class="ChannelProperty" version="1">
													<prop name="ChannelIdx">0</prop>
												</obj>
											</obj>
											<obj name="PropertyObject" class="ChannelGenotype" version="4">
												<prop name="PropertyTypeName">Melt Geno Genotype</prop>
												<prop name="Position">4</prop>
												<prop name="IsDefault">1</prop>
												<prop name="ReadOnly">1</prop>
												<obj name="ChannelProp" class="ChannelProperty" version="1">
													<prop name="ChannelIdx">0</prop>
												</obj>
											</obj>
											<obj name="PropertyObject" class="GroupChannelTypeProp" version="4">
												<prop name="PropertyTypeName">Melt Geno Sample Type</prop>
												<prop name="Position">4</prop>
												<prop name="IsDefault">0</prop>
												<prop name="GroupSampleType">mstUnknown</prop>
												<obj name="ChannelProp" class="ChannelProperty" version="1">
													<prop name="ChannelIdx">0</prop>
												</obj>
											</obj>
											<obj name="PropertyObject" class="QuantSampleTypeProperty" version="4">
												<prop name="PropertyTypeName">Quantification Sample Type</prop>
												<prop name="Position">4</prop>
												<prop name="IsDefault">0</prop>
												<prop name="SampleType">qsUnknown</prop>
												<obj name="ChannelProp" class="ChannelProperty" version="1">
													<prop name="ChannelIdx">0</prop>
												</obj>
											</obj>
											<obj name="PropertyObject" class="ChannelGenotype" version="4">
												<prop name="PropertyTypeName">Scanning Genotype</prop>
												<prop name="Position">4</prop>
												<prop name="IsDefault">1</prop>
												<prop name="ReadOnly">1</prop>
												<obj name="ChannelProp" class="ChannelProperty" version="1">
													<prop name="ChannelIdx">0</prop>
												</obj>
											</obj>
											<obj name="PropertyObject" class="GroupChannelTypeProp" version="4">
												<prop name="PropertyTypeName">Scanning Sample Type</prop>
												<prop name="Position">4</prop>
												<prop name="IsDefault">0</prop>
												<prop name="GroupSampleType">mstUnknown</prop>
												<obj name="ChannelProp" class="ChannelProperty" version="1">
													<prop name="ChannelIdx">0</prop>
												</obj>
											</obj>
											<obj name="PropertyObject" class="TargetName" version="4">
												<prop name="PropertyTypeName">Target Name</prop>
												<prop name="Position">4</prop>
												<prop name="IsDefault">1</prop>
												<obj name="ChannelProp" class="ChannelProperty" version="1">
													<prop name="ChannelIdx">0</prop>
												</obj>
											</obj>
											<obj name="PropertyObject" class="RQTargetProperty" version="4">
												<prop name="PropertyTypeName">Target Type</prop>
												<prop name="Position">4</prop>
												<prop name="IsDefault">0</prop>
												<prop name="TargetType">dtNone</prop>
												<obj name="ChannelProp" class="ChannelProperty" version="1">
													<prop name="ChannelIdx">0</prop>
												</obj>
											</obj>
										</list>
									</obj>
								</list>
							</obj>
						</obj>
						<prop name="ChannelPropertyCount">1</prop>
						<prop name="ContainerPosition">4</prop>
						<prop name="HasSampleProperties">1</prop>
						<obj name="SampleProperties" class="PropertyList" version="1">
							<list name="emlist" count="14">
								<obj name="PropertyObject" class="SamplePrefColor" version="4">
									<prop name="PropertyTypeName">Color</prop>
									<prop name="Position">4</prop>
									<prop name="IsDefault">0</prop>
									<prop name="Color">clGray</prop>
								</obj>
								<obj name="PropertyObject" class="DominantChannelProp" version="4">
									<prop name="PropertyTypeName">Dominant Channel</prop>
									<prop name="Position">4</prop>
									<prop name="IsDefault">0</prop>
									<prop name="DominantChannel">0</prop>
								</obj>
								<obj name="PropertyObject" class="Genotype" version="4">
									<prop name="PropertyTypeName">EndPt Genotype</prop>
									<prop name="Position">4</prop>
									<prop name="IsDefault">1</prop>
									<prop name="ReadOnly">1</prop>
								</obj>
								<obj name="PropertyObject" class="GroupingSample" version="4">
									<prop name="PropertyTypeName">EndPt Sample Type</prop>
									<prop name="Position">4</prop>
									<prop name="IsDefault">0</prop>
									<prop name="GroupSampleType">mstUnknown</prop>
								</obj>
								<obj name="PropertyObject" class="SamplePrefLineStyle" version="4">
									<prop name="PropertyTypeName">Line Style</prop>
									<prop name="Position">4</prop>
									<prop name="IsDefault">0</prop>
									<prop name="LineStyle">psSolid</prop>
								</obj>
								<obj name="PropertyObject" class="GenSampleEditNotes" version="4">
									<prop name="PropertyTypeName">Notes</prop>
									<prop name="Position">4</prop>
									<prop name="IsDefault">1</prop>
								</obj>
								<obj name="PropertyObject" class="SamplePrefPointStyle" version="4">
									<prop name="PropertyTypeName">Point Style</prop>
									<prop name="Position">4</prop>
									<prop name="IsDefault">0</prop>
									<prop name="PointStyle">psNothing</prop>
								</obj>
								<obj name="PropertyObject" class="GenSampleEditPosition" version="4">
									<prop name="PropertyTypeName">Position</prop>
									<prop name="Position">4</prop>
									<prop name="IsDefault">1</prop>
								</obj>
								<obj name="PropertyObject" class="GenSampleEditReplicate" version="4">
									<prop name="PropertyTypeName">Replicate of</prop>
									<prop name="Position">4</prop>
									<prop name="IsDefault">1</prop>
									<prop name="ReplicateOf">-1</prop>
								</obj>
								<obj name="PropertyObject" class="HTCSampleID" version="4">
									<prop name="PropertyTypeName">Sample ID</prop>
									<prop name="Position">4</prop>
									<prop name="IsDefault">1</prop>
								</obj>
								<obj name="PropertyObject" class="GenSampleEditName" version="4">
									<prop name="PropertyTypeName">Sample Name</prop>
									<prop name="Position">4</prop>
									<prop name="IsDefault">1</prop>
									<prop name="name">Sample 5</prop>
								</obj>
								<obj name="PropertyObject" class="HTCSamplePrepNotes" version="4">
									<prop name="PropertyTypeName">Sample Prep Notes</prop>
									<prop name="Position">4</prop>
									<prop name="IsDefault">1</prop>
								</obj>
								<obj name="PropertyObject" class="GenSampleEditSubset" version="4">
									<prop name="PropertyTypeName">Subsets</prop>
									<prop name="Position">4</prop>
									<prop name="IsDefault">1</prop>
								</obj>
								<obj name="PropertyObject" class="SamplePrefWidth" version="5">
									<prop name="PropertyTypeName">Width</prop>
									<prop name="Position">4</prop>
									<prop name="IsDefault">1</prop>
									<prop name="Width">1</prop>
								</obj>
							</list>
						</obj>
					</obj>
					<obj name="item" class="SamplePropInfo" version="1">
						<obj name="ChannelProperties" class="ChanPropList" version="2">
							<obj name="ChannelProperties" class="EMList" version="1">
								<list name="emlist" count="1">
									<obj name="item" class="PropertyList" version="1">
										<list name="emlist" count="12">
											<obj name="PropertyObject" class="RQSampleTargetProperty" version="4">
												<prop name="PropertyTypeName">Combined Sample and Target Type</prop>
												<prop name="Position">5</prop>
												<prop name="IsDefault">0</prop>
												<obj name="ChannelProp" class="ChannelProperty" version="1">
													<prop name="ChannelIdx">0</prop>
												</obj>
											</obj>
											<obj name="PropertyObject" class="QuantConcProperty" version="4">
												<prop name="PropertyTypeName">Concentration</prop>
												<prop name="Position">5</prop>
												<prop name="IsDefault">1</prop>
												<prop name="Concentration">0</prop>
												<obj name="ChannelProp" class="ChannelProperty" version="1">
													<prop name="ChannelIdx">0</prop>
												</obj>
												<prop name="ReadOnly">1</prop>
											</obj>
											<obj name="PropertyObject" class="QuantCpHighProp" version="4">
												<prop name="PropertyTypeName">Cp High</prop>
												<prop name="Position">5</prop>
												<prop name="IsDefault">1</prop>
												<prop name="CpRangeHigh">0</prop>
												<obj name="ChannelProp" class="ChannelProperty" version="1">
													<prop name="ChannelIdx">0</prop>
												</obj>
												<prop name="ReadOnly">1</prop>
											</obj>
											<obj name="PropertyObject" class="QuantCpLowProp" version="4">
												<prop name="PropertyTypeName">Cp Low</prop>
												<prop name="Position">5</prop>
												<prop name="IsDefault">1</prop>
												<prop name="CpRangeLow">0</prop>
												<obj name="ChannelProp" class="ChannelProperty" version="1">
													<prop name="ChannelIdx">0</prop>
												</obj>
												<prop name="ReadOnly">1</prop>
											</obj>
											<obj name="PropertyObject" class="RQEffProp" version="4">
												<prop name="PropertyTypeName">Efficiency</prop>
												<prop name="Position">5</prop>
												<prop name="IsDefault">1</prop>
												<prop name="Efficiency">2</prop>
												<obj name="ChannelProp" class="ChannelProperty" version="1">
													<prop name="ChannelIdx">0</prop>
												</obj>
											</obj>
											<obj name="PropertyObject" class="ChannelGenotype" version="4">
												<prop name="PropertyTypeName">Melt Geno Genotype</prop>
												<prop name="Position">5</prop>
												<prop name="IsDefault">1</prop>
												<prop name="ReadOnly">1</prop>
												<obj name="ChannelProp" class="ChannelProperty" version="1">
													<prop name="ChannelIdx">0</prop>
												</obj>
											</obj>
											<obj name="PropertyObject" class="GroupChannelTypeProp" version="4">
												<prop name="PropertyTypeName">Melt Geno Sample Type</prop>
												<prop name="Position">5</prop>
												<prop name="IsDefault">0</prop>
												<prop name="GroupSampleType">mstUnknown</prop>
												<obj name="ChannelProp" class="ChannelProperty" version="1">
													<prop name="ChannelIdx">0</prop>
												</obj>
											</obj>
											<obj name="PropertyObject" class="QuantSampleTypeProperty" version="4">
												<prop name="PropertyTypeName">Quantification Sample Type</prop>
												<prop name="Position">5</prop>
												<prop name="IsDefault">0</prop>
												<prop name="SampleType">qsUnknown</prop>
												<obj name="ChannelProp" class="ChannelProperty" version="1">
													<prop name="ChannelIdx">0</prop>
												</obj>
											</obj>
											<obj name="PropertyObject" class="ChannelGenotype" version="4">
												<prop name="PropertyTypeName">Scanning Genotype</prop>
												<prop name="Position">5</prop>
												<prop name="IsDefault">1</prop>
												<prop name="ReadOnly">1</prop>
												<obj name="ChannelProp" class="ChannelProperty" version="1">
													<prop name="ChannelIdx">0</prop>
												</obj>
											</obj>
											<obj name="PropertyObject" class="GroupChannelTypeProp" version="4">
												<prop name="PropertyTypeName">Scanning Sample Type</prop>
												<prop name="Position">5</prop>
												<prop name="IsDefault">0</prop>
												<prop name="GroupSampleType">mstUnknown</prop>
												<obj name="ChannelProp" class="ChannelProperty" version="1">
													<prop name="ChannelIdx">0</prop>
												</obj>
											</obj>
											<obj name="PropertyObject" class="TargetName" version="4">
												<prop name="PropertyTypeName">Target Name</prop>
												<prop name="Position">5</prop>
												<prop name="IsDefault">1</prop>
												<obj name="ChannelProp" class="ChannelProperty" version="1">
													<prop name="ChannelIdx">0</prop>
												</obj>
											</obj>
											<obj name="PropertyObject" class="RQTargetProperty" version="4">
												<prop name="PropertyTypeName">Target Type</prop>
												<prop name="Position">5</prop>
												<prop name="IsDefault">0</prop>
												<prop name="TargetType">dtNone</prop>
												<obj name="ChannelProp" class="ChannelProperty" version="1">
													<prop name="ChannelIdx">0</prop>
												</obj>
											</obj>
										</list>
									</obj>
								</list>
							</obj>
						</obj>
						<prop name="ChannelPropertyCount">1</prop>
						<prop name="ContainerPosition">5</prop>
						<prop name="HasSampleProperties">1</prop>
						<obj name="SampleProperties" class="PropertyList" version="1">
							<list name="emlist" count="14">
								<obj name="PropertyObject" class="SamplePrefColor" version="4">
									<prop name="PropertyTypeName">Color</prop>
									<prop name="Position">5</prop>
									<prop name="IsDefault">0</prop>
									<prop name="Color">$0012D7FA</prop>
								</obj>
								<obj name="PropertyObject" class="DominantChannelProp" version="4">
									<prop name="PropertyTypeName">Dominant Channel</prop>
									<prop name="Position">5</prop>
									<prop name="IsDefault">0</prop>
									<prop name="DominantChannel">0</prop>
								</obj>
								<obj name="PropertyObject" class="Genotype" version="4">
									<prop name="PropertyTypeName">EndPt Genotype</prop>
									<prop name="Position">5</prop>
									<prop name="IsDefault">1</prop>
									<prop name="ReadOnly">1</prop>
								</obj>
								<obj name="PropertyObject" class="GroupingSample" version="4">
									<prop name="PropertyTypeName">EndPt Sample Type</prop>
									<prop name="Position">5</prop>
									<prop name="IsDefault">0</prop>
									<prop name="GroupSampleType">mstUnknown</prop>
								</obj>
								<obj name="PropertyObject" class="SamplePrefLineStyle" version="4">
									<prop name="PropertyTypeName">Line Style</prop>
									<prop name="Position">5</prop>
									<prop name="IsDefault">0</prop>
									<prop name="LineStyle">psSolid</prop>
								</obj>
								<obj name="PropertyObject" class="GenSampleEditNotes" version="4">
									<prop name="PropertyTypeName">Notes</prop>
									<prop name="Position">5</prop>
									<prop name="IsDefault">1</prop>
								</obj>
								<obj name="PropertyObject" class="SamplePrefPointStyle" version="4">
									<prop name="PropertyTypeName">Point Style</prop>
									<prop name="Position">5</prop>
									<prop name="IsDefault">0</prop>
									<prop name="PointStyle">psNothing</prop>
								</obj>
								<obj name="PropertyObject" class="GenSampleEditPosition" version="4">
									<prop name="PropertyTypeName">Position</prop>
									<prop name="Position">5</prop>
									<prop name="IsDefault">1</prop>
								</obj>
								<obj name="PropertyObject" class="GenSampleEditReplicate" version="4">
									<prop name="PropertyTypeName">Replicate of</prop>
									<prop name="Position">5</prop>
									<prop name="IsDefault">1</prop>
									<prop name="ReplicateOf">-1</prop>
								</obj>
								<obj name="PropertyObject" class="HTCSampleID" version="4">
									<prop name="PropertyTypeName">Sample ID</prop>
									<prop name="Position">5</prop>
									<prop name="IsDefault">1</prop>
								</obj>
								<obj name="PropertyObject" class="GenSampleEditName" version="4">
									<prop name="PropertyTypeName">Sample Name</prop>
									<prop name="Position">5</prop>
									<prop name="IsDefault">1</prop>
									<prop name="name">Sample 6</prop>
								</obj>
								<obj name="PropertyObject" class="HTCSamplePrepNotes" version="4">
									<prop name="PropertyTypeName">Sample Prep Notes</prop>
									<prop name="Position">5</prop>
									<prop name="IsDefault">1</prop>
								</obj>
								<obj name="PropertyObject" class="GenSampleEditSubset" version="4">
									<prop name="PropertyTypeName">Subsets</prop>
									<prop name="Position">5</prop>
									<prop name="IsDefault">1</prop>
								</obj>
								<obj name="PropertyObject" class="SamplePrefWidth" version="5">
									<prop name="PropertyTypeName">Width</prop>
									<prop name="Position">5</prop>
									<prop name="IsDefault">1</prop>
									<prop name="Width">1</prop>
								</obj>
							</list>
						</obj>
					</obj>
					<obj name="item" class="SamplePropInfo" version="1">
						<obj name="ChannelProperties" class="ChanPropList" version="2">
							<obj name="ChannelProperties" class="EMList" version="1">
								<list name="emlist" count="1">
									<obj name="item" class="PropertyList" version="1">
										<list name="emlist" count="12">
											<obj name="PropertyObject" class="RQSampleTargetProperty" version="4">
												<prop name="PropertyTypeName">Combined Sample and Target Type</prop>
												<prop name="Position">6</prop>
												<prop name="IsDefault">0</prop>
												<obj name="ChannelProp" class="ChannelProperty" version="1">
													<prop name="ChannelIdx">0</prop>
												</obj>
											</obj>
											<obj name="PropertyObject" class="QuantConcProperty" version="4">
												<prop name="PropertyTypeName">Concentration</prop>
												<prop name="Position">6</prop>
												<prop name="IsDefault">1</prop>
												<prop name="Concentration">0</prop>
												<obj name="ChannelProp" class="ChannelProperty" version="1">
													<prop name="ChannelIdx">0</prop>
												</obj>
												<prop name="ReadOnly">1</prop>
											</obj>
											<obj name="PropertyObject" class="QuantCpHighProp" version="4">
												<prop name="PropertyTypeName">Cp High</prop>
												<prop name="Position">6</prop>
												<prop name="IsDefault">1</prop>
												<prop name="CpRangeHigh">0</prop>
												<obj name="ChannelProp" class="ChannelProperty" version="1">
													<prop name="ChannelIdx">0</prop>
												</obj>
												<prop name="ReadOnly">1</prop>
											</obj>
											<obj name="PropertyObject" class="QuantCpLowProp" version="4">
												<prop name="PropertyTypeName">Cp Low</prop>
												<prop name="Position">6</prop>
												<prop name="IsDefault">1</prop>
												<prop name="CpRangeLow">0</prop>
												<obj name="ChannelProp" class="ChannelProperty" version="1">
													<prop name="ChannelIdx">0</prop>
												</obj>
												<prop name="ReadOnly">1</prop>
											</obj>
											<obj name="PropertyObject" class="RQEffProp" version="4">
												<prop name="PropertyTypeName">Efficiency</prop>
												<prop name="Position">6</prop>
												<prop name="IsDefault">1</prop>
												<prop name="Efficiency">2</prop>
												<obj name="ChannelProp" class="ChannelProperty" version="1">
													<prop name="ChannelIdx">0</prop>
												</obj>
											</obj>
											<obj name="PropertyObject" class="ChannelGenotype" version="4">
												<prop name="PropertyTypeName">Melt Geno Genotype</prop>
												<prop name="Position">6</prop>
												<prop name="IsDefault">1</prop>
												<prop name="ReadOnly">1</prop>
												<obj name="ChannelProp" class="ChannelProperty" version="1">
													<prop name="ChannelIdx">0</prop>
												</obj>
											</obj>
											<obj name="PropertyObject" class="GroupChannelTypeProp" version="4">
												<prop name="PropertyTypeName">Melt Geno Sample Type</prop>
												<prop name="Position">6</prop>
												<prop name="IsDefault">0</prop>
												<prop name="GroupSampleType">mstUnknown</prop>
												<obj name="ChannelProp" class="ChannelProperty" version="1">
													<prop name="ChannelIdx">0</prop>
												</obj>
											</obj>
											<obj name="PropertyObject" class="QuantSampleTypeProperty" version="4">
												<prop name="PropertyTypeName">Quantification Sample Type</prop>
												<prop name="Position">6</prop>
												<prop name="IsDefault">0</prop>
												<prop name="SampleType">qsUnknown</prop>
												<obj name="ChannelProp" class="ChannelProperty" version="1">
													<prop name="ChannelIdx">0</prop>
												</obj>
											</obj>
											<obj name="PropertyObject" class="ChannelGenotype" version="4">
												<prop name="PropertyTypeName">Scanning Genotype</prop>
												<prop name="Position">6</prop>
												<prop name="IsDefault">1</prop>
												<prop name="ReadOnly">1</prop>
												<obj name="ChannelProp" class="ChannelProperty" version="1">
													<prop name="ChannelIdx">0</prop>
												</obj>
											</obj>
											<obj name="PropertyObject" class="GroupChannelTypeProp" version="4">
												<prop name="PropertyTypeName">Scanning Sample Type</prop>
												<prop name="Position">6</prop>
												<prop name="IsDefault">0</prop>
												<prop name="GroupSampleType">mstUnknown</prop>
												<obj name="ChannelProp" class="ChannelProperty" version="1">
													<prop name="ChannelIdx">0</prop>
												</obj>
											</obj>
											<obj name="PropertyObject" class="TargetName" version="4">
												<prop name="PropertyTypeName">Target Name</prop>
												<prop name="Position">6</prop>
												<prop name="IsDefault">1</prop>
												<obj name="ChannelProp" class="ChannelProperty" version="1">
													<prop name="ChannelIdx">0</prop>
												</obj>
											</obj>
											<obj name="PropertyObject" class="RQTargetProperty" version="4">
												<prop name="PropertyTypeName">Target Type</prop>
												<prop name="Position">6</prop>
												<prop name="IsDefault">0</prop>
												<prop name="TargetType">dtNone</prop>
												<obj name="ChannelProp" class="ChannelProperty" version="1">
													<prop name="ChannelIdx">0</prop>
												</obj>
											</obj>
										</list>
									</obj>
								</list>
							</obj>
						</obj>
						<prop name="ChannelPropertyCount">1</prop>
						<prop name="ContainerPosition">6</prop>
						<prop name="HasSampleProperties">1</prop>
						<obj name="SampleProperties" class="PropertyList" version="1">
							<list name="emlist" count="14">
								<obj name="PropertyObject" class="SamplePrefColor" version="4">
									<prop name="PropertyTypeName">Color</prop>
									<prop name="Position">6</prop>
									<prop name="IsDefault">0</prop>
									<prop name="Color">$00000097</prop>
								</obj>
								<obj name="PropertyObject" class="DominantChannelProp" version="4">
									<prop name="PropertyTypeName">Dominant Channel</prop>
									<prop name="Position">6</prop>
									<prop name="IsDefault">0</prop>
									<prop name="DominantChannel">0</prop>
								</obj>
								<obj name="PropertyObject" class="Genotype" version="4">
									<prop name="PropertyTypeName">EndPt Genotype</prop>
									<prop name="Position">6</prop>
									<prop name="IsDefault">1</prop>
									<prop name="ReadOnly">1</prop>
								</obj>
								<obj name="PropertyObject" class="GroupingSample" version="4">
									<prop name="PropertyTypeName">EndPt Sample Type</prop>
									<prop name="Position">6</prop>
									<prop name="IsDefault">0</prop>
									<prop name="GroupSampleType">mstUnknown</prop>
								</obj>
								<obj name="PropertyObject" class="SamplePrefLineStyle" version="4">
									<prop name="PropertyTypeName">Line Style</prop>
									<prop name="Position">6</prop>
									<prop name="IsDefault">0</prop>
									<prop name="LineStyle">psSolid</prop>
								</obj>
								<obj name="PropertyObject" class="GenSampleEditNotes" version="4">
									<prop name="PropertyTypeName">Notes</prop>
									<prop name="Position">6</prop>
									<prop name="IsDefault">1</prop>
								</obj>
								<obj name="PropertyObject" class="SamplePrefPointStyle" version="4">
									<prop name="PropertyTypeName">Point Style</prop>
									<prop name="Position">6</prop>
									<prop name="IsDefault">0</prop>
									<prop name="PointStyle">psNothing</prop>
								</obj>
								<obj name="PropertyObject" class="GenSampleEditPosition" version="4">
									<prop name="PropertyTypeName">Position</prop>
									<prop name="Position">6</prop>
									<prop name="IsDefault">1</prop>
								</obj>
								<obj name="PropertyObject" class="GenSampleEditReplicate" version="4">
									<prop name="PropertyTypeName">Replicate of</prop>
									<prop name="Position">6</prop>
									<prop name="IsDefault">1</prop>
									<prop name="ReplicateOf">-1</prop>
								</obj>
								<obj name="PropertyObject" class="HTCSampleID" version="4">
									<prop name="PropertyTypeName">Sample ID</prop>
									<prop name="Position">6</prop>
									<prop name="IsDefault">1</prop>
								</obj>
								<obj name="PropertyObject" class="GenSampleEditName" version="4">
									<prop name="PropertyTypeName">Sample Name</prop>
									<prop name="Position">6</prop>
									<prop name="IsDefault">1</prop>
									<prop name="name">Sample 7</prop>
								</obj>
								<obj name="PropertyObject" class="HTCSamplePrepNotes" version="4">
									<prop name="PropertyTypeName">Sample Prep Notes</prop>
									<prop name="Position">6</prop>
									<prop name="IsDefault">1</prop>
								</obj>
								<obj name="PropertyObject" class="GenSampleEditSubset" version="4">
									<prop name="PropertyTypeName">Subsets</prop>
									<prop name="Position">6</prop>
									<prop name="IsDefault">1</prop>
								</obj>
								<obj name="PropertyObject" class="SamplePrefWidth" version="5">
									<prop name="PropertyTypeName">Width</prop>
									<prop name="Position">6</prop>
									<prop name="IsDefault">1</prop>
									<prop name="Width">1</prop>
								</obj>
							</list>
						</obj>
					</obj>
					<obj name="item" class="SamplePropInfo" version="1">
						<obj name="ChannelProperties" class="ChanPropList" version="2">
							<obj name="ChannelProperties" class="EMList" version="1">
								<list name="emlist" count="1">
									<obj name="item" class="PropertyList" version="1">
										<list name="emlist" count="12">
											<obj name="PropertyObject" class="RQSampleTargetProperty" version="4">
												<prop name="PropertyTypeName">Combined Sample and Target Type</prop>
												<prop name="Position">7</prop>
												<prop name="IsDefault">0</prop>
												<obj name="ChannelProp" class="ChannelProperty" version="1">
													<prop name="ChannelIdx">0</prop>
												</obj>
											</obj>
											<obj name="PropertyObject" class="QuantConcProperty" version="4">
												<prop name="PropertyTypeName">Concentration</prop>
												<prop name="Position">7</prop>
												<prop name="IsDefault">1</prop>
												<prop name="Concentration">0</prop>
												<obj name="ChannelProp" class="ChannelProperty" version="1">
													<prop name="ChannelIdx">0</prop>
												</obj>
												<prop name="ReadOnly">1</prop>
											</obj>
											<obj name="PropertyObject" class="QuantCpHighProp" version="4">
												<prop name="PropertyTypeName">Cp High</prop>
												<prop name="Position">7</prop>
												<prop name="IsDefault">1</prop>
												<prop name="CpRangeHigh">0</prop>
												<obj name="ChannelProp" class="ChannelProperty" version="1">
													<prop name="ChannelIdx">0</prop>
												</obj>
												<prop name="ReadOnly">1</prop>
											</obj>
											<obj name="PropertyObject" class="QuantCpLowProp" version="4">
												<prop name="PropertyTypeName">Cp Low</prop>
												<prop name="Position">7</prop>
												<prop name="IsDefault">1</prop>
												<prop name="CpRangeLow">0</prop>
												<obj name="ChannelProp" class="ChannelProperty" version="1">
													<prop name="ChannelIdx">0</prop>
												</obj>
												<prop name="ReadOnly">1</prop>
											</obj>
											<obj name="PropertyObject" class="RQEffProp" version="4">
												<prop name="PropertyTypeName">Efficiency</prop>
												<prop name="Position">7</prop>
												<prop name="IsDefault">1</prop>
												<prop name="Efficiency">2</prop>
												<obj name="ChannelProp" class="ChannelProperty" version="1">
													<prop name="ChannelIdx">0</prop>
												</obj>
											</obj>
											<obj name="PropertyObject" class="ChannelGenotype" version="4">
												<prop name="PropertyTypeName">Melt Geno Genotype</prop>
												<prop name="Position">7</prop>
												<prop name="IsDefault">1</prop>
												<prop name="ReadOnly">1</prop>
												<obj name="ChannelProp" class="ChannelProperty" version="1">
													<prop name="ChannelIdx">0</prop>
												</obj>
											</obj>
											<obj name="PropertyObject" class="GroupChannelTypeProp" version="4">
												<prop name="PropertyTypeName">Melt Geno Sample Type</prop>
												<prop name="Position">7</prop>
												<prop name="IsDefault">0</prop>
												<prop name="GroupSampleType">mstUnknown</prop>
												<obj name="ChannelProp" class="ChannelProperty" version="1">
													<prop name="ChannelIdx">0</prop>
												</obj>
											</obj>
											<obj name="PropertyObject" class="QuantSampleTypeProperty" version="4">
												<prop name="PropertyTypeName">Quantification Sample Type</prop>
												<prop name="Position">7</prop>
												<prop name="IsDefault">0</prop>
												<prop name="SampleType">qsUnknown</prop>
												<obj name="ChannelProp" class="ChannelProperty" version="1">
													<prop name="ChannelIdx">0</prop>
												</obj>
											</obj>
											<obj name="PropertyObject" class="ChannelGenotype" version="4">
												<prop name="PropertyTypeName">Scanning Genotype</prop>
												<prop name="Position">7</prop>
												<prop name="IsDefault">1</prop>
												<prop name="ReadOnly">1</prop>
												<obj name="ChannelProp" class="ChannelProperty" version="1">
													<prop name="ChannelIdx">0</prop>
												</obj>
											</obj>
											<obj name="PropertyObject" class="GroupChannelTypeProp" version="4">
												<prop name="PropertyTypeName">Scanning Sample Type</prop>
												<prop name="Position">7</prop>
												<prop name="IsDefault">0</prop>
												<prop name="GroupSampleType">mstUnknown</prop>
												<obj name="ChannelProp" class="ChannelProperty" version="1">
													<prop name="ChannelIdx">0</prop>
												</obj>
											</obj>
											<obj name="PropertyObject" class="TargetName" version="4">
												<prop name="PropertyTypeName">Target Name</prop>
												<prop name="Position">7</prop>
												<prop name="IsDefault">1</prop>
												<obj name="ChannelProp" class="ChannelProperty" version="1">
													<prop name="ChannelIdx">0</prop>
												</obj>
											</obj>
											<obj name="PropertyObject" class="RQTargetProperty" version="4">
												<prop name="PropertyTypeName">Target Type</prop>
												<prop name="Position">7</prop>
												<prop name="IsDefault">0</prop>
												<prop name="TargetType">dtNone</prop>
												<obj name="ChannelProp" class="ChannelProperty" version="1">
													<prop name="ChannelIdx">0</prop>
												</obj>
											</obj>
										</list>
									</obj>
								</list>
							</obj>
						</obj>
						<prop name="ChannelPropertyCount">1</prop>
						<prop name="ContainerPosition">7</prop>
						<prop name="HasSampleProperties">1</prop>
						<obj name="SampleProperties" class="PropertyList" version="1">
							<list name="emlist" count="14">
								<obj name="PropertyObject" class="SamplePrefColor" version="4">
									<prop name="PropertyTypeName">Color</prop>
									<prop name="Position">7</prop>
									<prop name="IsDefault">0</prop>
									<prop name="Color">$00FFFF0F</prop>
								</obj>
								<obj name="PropertyObject" class="DominantChannelProp" version="4">
									<prop name="PropertyTypeName">Dominant Channel</prop>
									<prop name="Position">7</prop>
									<prop name="IsDefault">0</prop>
									<prop name="DominantChannel">0</prop>
								</obj>
								<obj name="PropertyObject" class="Genotype" version="4">
									<prop name="PropertyTypeName">EndPt Genotype</prop>
									<prop name="Position">7</prop>
									<prop name="IsDefault">1</prop>
									<prop name="ReadOnly">1</prop>
								</obj>
								<obj name="PropertyObject" class="GroupingSample" version="4">
									<prop name="PropertyTypeName">EndPt Sample Type</prop>
									<prop name="Position">7</prop>
									<prop name="IsDefault">0</prop>
									<prop name="GroupSampleType">mstUnknown</prop>
								</obj>
								<obj name="PropertyObject" class="SamplePrefLineStyle" version="4">
									<prop name="PropertyTypeName">Line Style</prop>
									<prop name="Position">7</prop>
									<prop name="IsDefault">0</prop>
									<prop name="LineStyle">psSolid</prop>
								</obj>
								<obj name="PropertyObject" class="GenSampleEditNotes" version="4">
									<prop name="PropertyTypeName">Notes</prop>
									<prop name="Position">7</prop>
									<prop name="IsDefault">1</prop>
								</obj>
								<obj name="PropertyObject" class="SamplePrefPointStyle" version="4">
									<prop name="PropertyTypeName">Point Style</prop>
									<prop name="Position">7</prop>
									<prop name="IsDefault">0</prop>
									<prop name="PointStyle">psNothing</prop>
								</obj>
								<obj name="PropertyObject" class="GenSampleEditPosition" version="4">
									<prop name="PropertyTypeName">Position</prop>
									<prop name="Position">7</prop>
									<prop name="IsDefault">1</prop>
								</obj>
								<obj name="PropertyObject" class="GenSampleEditReplicate" version="4">
									<prop name="PropertyTypeName">Replicate of</prop>
									<prop name="Position">7</prop>
									<prop name="IsDefault">1</prop>
									<prop name="ReplicateOf">-1</prop>
								</obj>
								<obj name="PropertyObject" class="HTCSampleID" version="4">
									<prop name="PropertyTypeName">Sample ID</prop>
									<prop name="Position">7</prop>
									<prop name="IsDefault">1</prop>
								</obj>
								<obj name="PropertyObject" class="GenSampleEditName" version="4">
									<prop name="PropertyTypeName">Sample Name</prop>
									<prop name="Position">7</prop>
									<prop name="IsDefault">1</prop>
									<prop name="name">Sample 8</prop>
								</obj>
								<obj name="PropertyObject" class="HTCSamplePrepNotes" version="4">
									<prop name="PropertyTypeName">Sample Prep Notes</prop>
									<prop name="Position">7</prop>
									<prop name="IsDefault">1</prop>
								</obj>
								<obj name="PropertyObject" class="GenSampleEditSubset" version="4">
									<prop name="PropertyTypeName">Subsets</prop>
									<prop name="Position">7</prop>
									<prop name="IsDefault">1</prop>
								</obj>
								<obj name="PropertyObject" class="SamplePrefWidth" version="5">
									<prop name="PropertyTypeName">Width</prop>
									<prop name="Position">7</prop>
									<prop name="IsDefault">1</prop>
									<prop name="Width">1</prop>
								</obj>
							</list>
						</obj>
					</obj>
					<obj name="item" class="SamplePropInfo" version="1">
						<obj name="ChannelProperties" class="ChanPropList" version="2">
							<obj name="ChannelProperties" class="EMList" version="1">
								<list name="emlist" count="1">
									<obj name="item" class="PropertyList" version="1">
										<list name="emlist" count="12">
											<obj name="PropertyObject" class="RQSampleTargetProperty" version="4">
												<prop name="PropertyTypeName">Combined Sample and Target Type</prop>
												<prop name="Position">8</prop>
												<prop name="IsDefault">0</prop>
												<obj name="ChannelProp" class="ChannelProperty" version="1">
													<prop name="ChannelIdx">0</prop>
												</obj>
											</obj>
											<obj name="PropertyObject" class="QuantConcProperty" version="4">
												<prop name="PropertyTypeName">Concentration</prop>
												<prop name="Position">8</prop>
												<prop name="IsDefault">1</prop>
												<prop name="Concentration">0</prop>
												<obj name="ChannelProp" class="ChannelProperty" version="1">
													<prop name="ChannelIdx">0</prop>
												</obj>
												<prop name="ReadOnly">1</prop>
											</obj>
											<obj name="PropertyObject" class="QuantCpHighProp" version="4">
												<prop name="PropertyTypeName">Cp High</prop>
												<prop name="Position">8</prop>
												<prop name="IsDefault">1</prop>
												<prop name="CpRangeHigh">0</prop>
												<obj name="ChannelProp" class="ChannelProperty" version="1">
													<prop name="ChannelIdx">0</prop>
												</obj>
												<prop name="ReadOnly">1</prop>
											</obj>
											<obj name="PropertyObject" class="QuantCpLowProp" version="4">
												<prop name="PropertyTypeName">Cp Low</prop>
												<prop name="Position">8</prop>
												<prop name="IsDefault">1</prop>
												<prop name="CpRangeLow">0</prop>
												<obj name="ChannelProp" class="ChannelProperty" version="1">
													<prop name="ChannelIdx">0</prop>
												</obj>
												<prop name="ReadOnly">1</prop>
											</obj>
											<obj name="PropertyObject" class="RQEffProp" version="4">
												<prop name="PropertyTypeName">Efficiency</prop>
												<prop name="Position">8</prop>
												<prop name="IsDefault">1</prop>
												<prop name="Efficiency">2</prop>
												<obj name="ChannelProp" class="ChannelProperty" version="1">
													<prop name="ChannelIdx">0</prop>
												</obj>
											</obj>
											<obj name="PropertyObject" class="ChannelGenotype" version="4">
												<prop name="PropertyTypeName">Melt Geno Genotype</prop>
												<prop name="Position">8</prop>
												<prop name="IsDefault">1</prop>
												<prop name="ReadOnly">1</prop>
												<obj name="ChannelProp" class="ChannelProperty" version="1">
													<prop name="ChannelIdx">0</prop>
												</obj>
											</obj>
											<obj name="PropertyObject" class="GroupChannelTypeProp" version="4">
												<prop name="PropertyTypeName">Melt Geno Sample Type</prop>
												<prop name="Position">8</prop>
												<prop name="IsDefault">0</prop>
												<prop name="GroupSampleType">mstUnknown</prop>
												<obj name="ChannelProp" class="ChannelProperty" version="1">
													<prop name="ChannelIdx">0</prop>
												</obj>
											</obj>
											<obj name="PropertyObject" class="QuantSampleTypeProperty" version="4">
												<prop name="PropertyTypeName">Quantification Sample Type</prop>
												<prop name="Position">8</prop>
												<prop name="IsDefault">0</prop>
												<prop name="SampleType">qsUnknown</prop>
												<obj name="ChannelProp" class="ChannelProperty" version="1">
													<prop name="ChannelIdx">0</prop>
												</obj>
											</obj>
											<obj name="PropertyObject" class="ChannelGenotype" version="4">
												<prop name="PropertyTypeName">Scanning Genotype</prop>
												<prop name="Position">8</prop>
												<prop name="IsDefault">1</prop>
												<prop name="ReadOnly">1</prop>
												<obj name="ChannelProp" class="ChannelProperty" version="1">
													<prop name="ChannelIdx">0</prop>
												</obj>
											</obj>
											<obj name="PropertyObject" class="GroupChannelTypeProp" version="4">
												<prop name="PropertyTypeName">Scanning Sample Type</prop>
												<prop name="Position">8</prop>
												<prop name="IsDefault">0</prop>
												<prop name="GroupSampleType">mstUnknown</prop>
												<obj name="ChannelProp" class="ChannelProperty" version="1">
													<prop name="ChannelIdx">0</prop>
												</obj>
											</obj>
											<obj name="PropertyObject" class="TargetName" version="4">
												<prop name="PropertyTypeName">Target Name</prop>
												<prop name="Position">8</prop>
												<prop name="IsDefault">1</prop>
												<obj name="ChannelProp" class="ChannelProperty" version="1">
													<prop name="ChannelIdx">0</prop>
												</obj>
											</obj>
											<obj name="PropertyObject" class="RQTargetProperty" version="4">
												<prop name="PropertyTypeName">Target Type</prop>
												<prop name="Position">8</prop>
												<prop name="IsDefault">0</prop>
												<prop name="TargetType">dtNone</prop>
												<obj name="ChannelProp" class="ChannelProperty" version="1">
													<prop name="ChannelIdx">0</prop>
												</obj>
											</obj>
										</list>
									</obj>
								</list>
							</obj>
						</obj>
						<prop name="ChannelPropertyCount">1</prop>
						<prop name="ContainerPosition">8</prop>
						<prop name="HasSampleProperties">1</prop>
						<obj name="SampleProperties" class="PropertyList" version="1">
							<list name="emlist" count="14">
								<obj name="PropertyObject" class="SamplePrefColor" version="4">
									<prop name="PropertyTypeName">Color</prop>
									<prop name="Position">8</prop>
									<prop name="IsDefault">0</prop>
									<prop name="Color">$00404000</prop>
								</obj>
								<obj name="PropertyObject" class="DominantChannelProp" version="4">
									<prop name="PropertyTypeName">Dominant Channel</prop>
									<prop name="Position">8</prop>
									<prop name="IsDefault">0</prop>
									<prop name="DominantChannel">0</prop>
								</obj>
								<obj name="PropertyObject" class="Genotype" version="4">
									<prop name="PropertyTypeName">EndPt Genotype</prop>
									<prop name="Position">8</prop>
									<prop name="IsDefault">1</prop>
									<prop name="ReadOnly">1</prop>
								</obj>
								<obj name="PropertyObject" class="GroupingSample" version="4">
									<prop name="PropertyTypeName">EndPt Sample Type</prop>
									<prop name="Position">8</prop>
									<prop name="IsDefault">0</prop>
									<prop name="GroupSampleType">mstUnknown</prop>
								</obj>
								<obj name="PropertyObject" class="SamplePrefLineStyle" version="4">
									<prop name="PropertyTypeName">Line Style</prop>
									<prop name="Position">8</prop>
									<prop name="IsDefault">0</prop>
									<prop name="LineStyle">psSolid</prop>
								</obj>
								<obj name="PropertyObject" class="GenSampleEditNotes" version="4">
									<prop name="PropertyTypeName">Notes</prop>
									<prop name="Position">8</prop>
									<prop name="IsDefault">1</prop>
								</obj>
								<obj name="PropertyObject" class="SamplePrefPointStyle" version="4">
									<prop name="PropertyTypeName">Point Style</prop>
									<prop name="Position">8</prop>
									<prop name="IsDefault">0</prop>
									<prop name="PointStyle">psNothing</prop>
								</obj>
								<obj name="PropertyObject" class="GenSampleEditPosition" version="4">
									<prop name="PropertyTypeName">Position</prop>
									<prop name="Position">8</prop>
									<prop name="IsDefault">1</prop>
								</obj>
								<obj name="PropertyObject" class="GenSampleEditReplicate" version="4">
									<prop name="PropertyTypeName">Replicate of</prop>
									<prop name="Position">8</prop>
									<prop name="IsDefault">1</prop>
									<prop name="ReplicateOf">-1</prop>
								</obj>
								<obj name="PropertyObject" class="HTCSampleID" version="4">
									<prop name="PropertyTypeName">Sample ID</prop>
									<prop name="Position">8</prop>
									<prop name="IsDefault">1</prop>
								</obj>
								<obj name="PropertyObject" class="GenSampleEditName" version="4">
									<prop name="PropertyTypeName">Sample Name</prop>
									<prop name="Position">8</prop>
									<prop name="IsDefault">1</prop>
									<prop name="name">Sample 9</prop>
								</obj>
								<obj name="PropertyObject" class="HTCSamplePrepNotes" version="4">
									<prop name="PropertyTypeName">Sample Prep Notes</prop>
									<prop name="Position">8</prop>
									<prop name="IsDefault">1</prop>
								</obj>
								<obj name="PropertyObject" class="GenSampleEditSubset" version="4">
									<prop name="PropertyTypeName">Subsets</prop>
									<prop name="Position">8</prop>
									<prop name="IsDefault">1</prop>
								</obj>
								<obj name="PropertyObject" class="SamplePrefWidth" version="5">
									<prop name="PropertyTypeName">Width</prop>
									<prop name="Position">8</prop>
									<prop name="IsDefault">1</prop>
									<prop name="Width">1</prop>
								</obj>
							</list>
						</obj>
					</obj>
					<obj name="item" class="SamplePropInfo" version="1">
						<obj name="ChannelProperties" class="ChanPropList" version="2">
							<obj name="ChannelProperties" class="EMList" version="1">
								<list name="emlist" count="1">
									<obj name="item" class="PropertyList" version="1">
										<list name="emlist" count="12">
											<obj name="PropertyObject" class="RQSampleTargetProperty" version="4">
												<prop name="PropertyTypeName">Combined Sample and Target Type</prop>
												<prop name="Position">9</prop>
												<prop name="IsDefault">0</prop>
												<obj name="ChannelProp" class="ChannelProperty" version="1">
													<prop name="ChannelIdx">0</prop>
												</obj>
											</obj>
											<obj name="PropertyObject" class="QuantConcProperty" version="4">
												<prop name="PropertyTypeName">Concentration</prop>
												<prop name="Position">9</prop>
												<prop name="IsDefault">1</prop>
												<prop name="Concentration">0</prop>
												<obj name="ChannelProp" class="ChannelProperty" version="1">
													<prop name="ChannelIdx">0</prop>
												</obj>
												<prop name="ReadOnly">1</prop>
											</obj>
											<obj name="PropertyObject" class="QuantCpHighProp" version="4">
												<prop name="PropertyTypeName">Cp High</prop>
												<prop name="Position">9</prop>
												<prop name="IsDefault">1</prop>
												<prop name="CpRangeHigh">0</prop>
												<obj name="ChannelProp" class="ChannelProperty" version="1">
													<prop name="ChannelIdx">0</prop>
												</obj>
												<prop name="ReadOnly">1</prop>
											</obj>
											<obj name="PropertyObject" class="QuantCpLowProp" version="4">
												<prop name="PropertyTypeName">Cp Low</prop>
												<prop name="Position">9</prop>
												<prop name="IsDefault">1</prop>
												<prop name="CpRangeLow">0</prop>
												<obj name="ChannelProp" class="ChannelProperty" version="1">
													<prop name="ChannelIdx">0</prop>
												</obj>
												<prop name="ReadOnly">1</prop>
											</obj>
											<obj name="PropertyObject" class="RQEffProp" version="4">
												<prop name="PropertyTypeName">Efficiency</prop>
												<prop name="Position">9</prop>
												<prop name="IsDefault">1</prop>
												<prop name="Efficiency">2</prop>
												<obj name="ChannelProp" class="ChannelProperty" version="1">
													<prop name="ChannelIdx">0</prop>
												</obj>
											</obj>
											<obj name="PropertyObject" class="ChannelGenotype" version="4">
												<prop name="PropertyTypeName">Melt Geno Genotype</prop>
												<prop name="Position">9</prop>
												<prop name="IsDefault">1</prop>
												<prop name="ReadOnly">1</prop>
												<obj name="ChannelProp" class="ChannelProperty" version="1">
													<prop name="ChannelIdx">0</prop>
												</obj>
											</obj>
											<obj name="PropertyObject" class="GroupChannelTypeProp" version="4">
												<prop name="PropertyTypeName">Melt Geno Sample Type</prop>
												<prop name="Position">9</prop>
												<prop name="IsDefault">0</prop>
												<prop name="GroupSampleType">mstUnknown</prop>
												<obj name="ChannelProp" class="ChannelProperty" version="1">
													<prop name="ChannelIdx">0</prop>
												</obj>
											</obj>
											<obj name="PropertyObject" class="QuantSampleTypeProperty" version="4">
												<prop name="PropertyTypeName">Quantification Sample Type</prop>
												<prop name="Position">9</prop>
												<prop name="IsDefault">0</prop>
												<prop name="SampleType">qsUnknown</prop>
												<obj name="ChannelProp" class="ChannelProperty" version="1">
													<prop name="ChannelIdx">0</prop>
												</obj>
											</obj>
											<obj name="PropertyObject" class="ChannelGenotype" version="4">
												<prop name="PropertyTypeName">Scanning Genotype</prop>
												<prop name="Position">9</prop>
												<prop name="IsDefault">1</prop>
												<prop name="ReadOnly">1</prop>
												<obj name="ChannelProp" class="ChannelProperty" version="1">
													<prop name="ChannelIdx">0</prop>
												</obj>
											</obj>
											<obj name="PropertyObject" class="GroupChannelTypeProp" version="4">
												<prop name="PropertyTypeName">Scanning Sample Type</prop>
												<prop name="Position">9</prop>
												<prop name="IsDefault">0</prop>
												<prop name="GroupSampleType">mstUnknown</prop>
												<obj name="ChannelProp" class="ChannelProperty" version="1">
													<prop name="ChannelIdx">0</prop>
												</obj>
											</obj>
											<obj name="PropertyObject" class="TargetName" version="4">
												<prop name="PropertyTypeName">Target Name</prop>
												<prop name="Position">9</prop>
												<prop name="IsDefault">1</prop>
												<obj name="ChannelProp" class="ChannelProperty" version="1">
													<prop name="ChannelIdx">0</prop>
												</obj>
											</obj>
											<obj name="PropertyObject" class="RQTargetProperty" version="4">
												<prop name="PropertyTypeName">Target Type</prop>
												<prop name="Position">9</prop>
												<prop name="IsDefault">0</prop>
												<prop name="TargetType">dtNone</prop>
												<obj name="ChannelProp" class="ChannelProperty" version="1">
													<prop name="ChannelIdx">0</prop>
												</obj>
											</obj>
										</list>
									</obj>
								</list>
							</obj>
						</obj>
						<prop name="ChannelPropertyCount">1</prop>
						<prop name="ContainerPosition">9</prop>
						<prop name="HasSampleProperties">1</prop>
						<obj name="SampleProperties" class="PropertyList" version="1">
							<list name="emlist" count="14">
								<obj name="PropertyObject" class="SamplePrefColor" version="4">
									<prop name="PropertyTypeName">Color</prop>
									<prop name="Position">9</prop>
									<prop name="IsDefault">0</prop>
									<prop name="Color">$004080FF</prop>
								</obj>
								<obj name="PropertyObject" class="DominantChannelProp" version="4">
									<prop name="PropertyTypeName">Dominant Channel</prop>
									<prop name="Position">9</prop>
									<prop name="IsDefault">0</prop>
									<prop name="DominantChannel">0</prop>
								</obj>
								<obj name="PropertyObject" class="Genotype" version="4">
									<prop name="PropertyTypeName">EndPt Genotype</prop>
									<prop name="Position">9</prop>
									<prop name="IsDefault">1</prop>
									<prop name="ReadOnly">1</prop>
								</obj>
								<obj name="PropertyObject" class="GroupingSample" version="4">
									<prop name="PropertyTypeName">EndPt Sample Type</prop>
									<prop name="Position">9</prop>
									<prop name="IsDefault">0</prop>
									<prop name="GroupSampleType">mstUnknown</prop>
								</obj>
								<obj name="PropertyObject" class="SamplePrefLineStyle" version="4">
									<prop name="PropertyTypeName">Line Style</prop>
									<prop name="Position">9</prop>
									<prop name="IsDefault">0</prop>
									<prop name="LineStyle">psSolid</prop>
								</obj>
								<obj name="PropertyObject" class="GenSampleEditNotes" version="4">
									<prop name="PropertyTypeName">Notes</prop>
									<prop name="Position">9</prop>
									<prop name="IsDefault">1</prop>
								</obj>
								<obj name="PropertyObject" class="SamplePrefPointStyle" version="4">
									<prop name="PropertyTypeName">Point Style</prop>
									<prop name="Position">9</prop>
									<prop name="IsDefault">0</prop>
									<prop name="PointStyle">psNothing</prop>
								</obj>
								<obj name="PropertyObject" class="GenSampleEditPosition" version="4">
									<prop name="PropertyTypeName">Position</prop>
									<prop name="Position">9</prop>
									<prop name="IsDefault">1</prop>
								</obj>
								<obj name="PropertyObject" class="GenSampleEditReplicate" version="4">
									<prop name="PropertyTypeName">Replicate of</prop>
									<prop name="Position">9</prop>
									<prop name="IsDefault">1</prop>
									<prop name="ReplicateOf">-1</prop>
								</obj>
								<obj name="PropertyObject" class="HTCSampleID" version="4">
									<prop name="PropertyTypeName">Sample ID</prop>
									<prop name="Position">9</prop>
									<prop name="IsDefault">1</prop>
								</obj>
								<obj name="PropertyObject" class="GenSampleEditName" version="4">
									<prop name="PropertyTypeName">Sample Name</prop>
									<prop name="Position">9</prop>
									<prop name="IsDefault">1</prop>
									<prop name="name">Sample 10</prop>
								</obj>
								<obj name="PropertyObject" class="HTCSamplePrepNotes" version="4">
									<prop name="PropertyTypeName">Sample Prep Notes</prop>
									<prop name="Position">9</prop>
									<prop name="IsDefault">1</prop>
								</obj>
								<obj name="PropertyObject" class="GenSampleEditSubset" version="4">
									<prop name="PropertyTypeName">Subsets</prop>
									<prop name="Position">9</prop>
									<prop name="IsDefault">1</prop>
								</obj>
								<obj name="PropertyObject" class="SamplePrefWidth" version="5">
									<prop name="PropertyTypeName">Width</prop>
									<prop name="Position">9</prop>
									<prop name="IsDefault">1</prop>
									<prop name="Width">1</prop>
								</obj>
							</list>
						</obj>
					</obj>
					<obj name="item" class="SamplePropInfo" version="1">
						<obj name="ChannelProperties" class="ChanPropList" version="2">
							<obj name="ChannelProperties" class="EMList" version="1">
								<list name="emlist" count="1">
									<obj name="item" class="PropertyList" version="1">
										<list name="emlist" count="12">
											<obj name="PropertyObject" class="RQSampleTargetProperty" version="4">
												<prop name="PropertyTypeName">Combined Sample and Target Type</prop>
												<prop name="Position">10</prop>
												<prop name="IsDefault">0</prop>
												<obj name="ChannelProp" class="ChannelProperty" version="1">
													<prop name="ChannelIdx">0</prop>
												</obj>
											</obj>
											<obj name="PropertyObject" class="QuantConcProperty" version="4">
												<prop name="PropertyTypeName">Concentration</prop>
												<prop name="Position">10</prop>
												<prop name="IsDefault">1</prop>
												<prop name="Concentration">0</prop>
												<obj name="ChannelProp" class="ChannelProperty" version="1">
													<prop name="ChannelIdx">0</prop>
												</obj>
												<prop name="ReadOnly">1</prop>
											</obj>
											<obj name="PropertyObject" class="QuantCpHighProp" version="4">
												<prop name="PropertyTypeName">Cp High</prop>
												<prop name="Position">10</prop>
												<prop name="IsDefault">1</prop>
												<prop name="CpRangeHigh">0</prop>
												<obj name="ChannelProp" class="ChannelProperty" version="1">
													<prop name="ChannelIdx">0</prop>
												</obj>
												<prop name="ReadOnly">1</prop>
											</obj>
											<obj name="PropertyObject" class="QuantCpLowProp" version="4">
												<prop name="PropertyTypeName">Cp Low</prop>
												<prop name="Position">10</prop>
												<prop name="IsDefault">1</prop>
												<prop name="CpRangeLow">0</prop>
												<obj name="ChannelProp" class="ChannelProperty" version="1">
													<prop name="ChannelIdx">0</prop>
												</obj>
												<prop name="ReadOnly">1</prop>
											</obj>
											<obj name="PropertyObject" class="RQEffProp" version="4">
												<prop name="PropertyTypeName">Efficiency</prop>
												<prop name="Position">10</prop>
												<prop name="IsDefault">1</prop>
												<prop name="Efficiency">2</prop>
												<obj name="ChannelProp" class="ChannelProperty" version="1">
													<prop name="ChannelIdx">0</prop>
												</obj>
											</obj>
											<obj name="PropertyObject" class="ChannelGenotype" version="4">
												<prop name="PropertyTypeName">Melt Geno Genotype</prop>
												<prop name="Position">10</prop>
												<prop name="IsDefault">1</prop>
												<prop name="ReadOnly">1</prop>
												<obj name="ChannelProp" class="ChannelProperty" version="1">
													<prop name="ChannelIdx">0</prop>
												</obj>
											</obj>
											<obj name="PropertyObject" class="GroupChannelTypeProp" version="4">
												<prop name="PropertyTypeName">Melt Geno Sample Type</prop>
												<prop name="Position">10</prop>
												<prop name="IsDefault">0</prop>
												<prop name="GroupSampleType">mstUnknown</prop>
												<obj name="ChannelProp" class="ChannelProperty" version="1">
													<prop name="ChannelIdx">0</prop>
												</obj>
											</obj>
											<obj name="PropertyObject" class="QuantSampleTypeProperty" version="4">
												<prop name="PropertyTypeName">Quantification Sample Type</prop>
												<prop name="Position">10</prop>
												<prop name="IsDefault">0</prop>
												<prop name="SampleType">qsUnknown</prop>
												<obj name="ChannelProp" class="ChannelProperty" version="1">
													<prop name="ChannelIdx">0</prop>
												</obj>
											</obj>
											<obj name="PropertyObject" class="ChannelGenotype" version="4">
												<prop name="PropertyTypeName">Scanning Genotype</prop>
												<prop name="Position">10</prop>
												<prop name="IsDefault">1</prop>
												<prop name="ReadOnly">1</prop>
												<obj name="ChannelProp" class="ChannelProperty" version="1">
													<prop name="ChannelIdx">0</prop>
												</obj>
											</obj>
											<obj name="PropertyObject" class="GroupChannelTypeProp" version="4">
												<prop name="PropertyTypeName">Scanning Sample Type</prop>
												<prop name="Position">10</prop>
												<prop name="IsDefault">0</prop>
												<prop name="GroupSampleType">mstUnknown</prop>
												<obj name="ChannelProp" class="ChannelProperty" version="1">
													<prop name="ChannelIdx">0</prop>
												</obj>
											</obj>
											<obj name="PropertyObject" class="TargetName" version="4">
												<prop name="PropertyTypeName">Target Name</prop>
												<prop name="Position">10</prop>
												<prop name="IsDefault">1</prop>
												<obj name="ChannelProp" class="ChannelProperty" version="1">
													<prop name="ChannelIdx">0</prop>
												</obj>
											</obj>
											<obj name="PropertyObject" class="RQTargetProperty" version="4">
												<prop name="PropertyTypeName">Target Type</prop>
												<prop name="Position">10</prop>
												<prop name="IsDefault">0</prop>
												<prop name="TargetType">dtNone</prop>
												<obj name="ChannelProp" class="ChannelProperty" version="1">
													<prop name="ChannelIdx">0</prop>
												</obj>
											</obj>
										</list>
									</obj>
								</list>
							</obj>
						</obj>
						<prop name="ChannelPropertyCount">1</prop>
						<prop name="ContainerPosition">10</prop>
						<prop name="HasSampleProperties">1</prop>
						<obj name="SampleProperties" class="PropertyList" version="1">
							<list name="emlist" count="14">
								<obj name="PropertyObject" class="SamplePrefColor" version="4">
									<prop name="PropertyTypeName">Color</prop>
									<prop name="Position">10</prop>
									<prop name="IsDefault">0</prop>
									<prop name="Color">$00FD0299</prop>
								</obj>
								<obj name="PropertyObject" class="DominantChannelProp" version="4">
									<prop name="PropertyTypeName">Dominant Channel</prop>
									<prop name="Position">10</prop>
									<prop name="IsDefault">0</prop>
									<prop name="DominantChannel">0</prop>
								</obj>
								<obj name="PropertyObject" class="Genotype" version="4">
									<prop name="PropertyTypeName">EndPt Genotype</prop>
									<prop name="Position">10</prop>
									<prop name="IsDefault">1</prop>
									<prop name="ReadOnly">1</prop>
								</obj>
								<obj name="PropertyObject" class="GroupingSample" version="4">
									<prop name="PropertyTypeName">EndPt Sample Type</prop>
									<prop name="Position">10</prop>
									<prop name="IsDefault">0</prop>
									<prop name="GroupSampleType">mstUnknown</prop>
								</obj>
								<obj name="PropertyObject" class="SamplePrefLineStyle" version="4">
									<prop name="PropertyTypeName">Line Style</prop>
									<prop name="Position">10</prop>
									<prop name="IsDefault">0</prop>
									<prop name="LineStyle">psSolid</prop>
								</obj>
								<obj name="PropertyObject" class="GenSampleEditNotes" version="4">
									<prop name="PropertyTypeName">Notes</prop>
									<prop name="Position">10</prop>
									<prop name="IsDefault">1</prop>
								</obj>
								<obj name="PropertyObject" class="SamplePrefPointStyle" version="4">
									<prop name="PropertyTypeName">Point Style</prop>
									<prop name="Position">10</prop>
									<prop name="IsDefault">0</prop>
									<prop name="PointStyle">psNothing</prop>
								</obj>
								<obj name="PropertyObject" class="GenSampleEditPosition" version="4">
									<prop name="PropertyTypeName">Position</prop>
									<prop name="Position">10</prop>
									<prop name="IsDefault">1</prop>
								</obj>
								<obj name="PropertyObject" class="GenSampleEditReplicate" version="4">
									<prop name="PropertyTypeName">Replicate of</prop>
									<prop name="Position">10</prop>
									<prop name="IsDefault">1</prop>
									<prop name="ReplicateOf">-1</prop>
								</obj>
								<obj name="PropertyObject" class="HTCSampleID" version="4">
									<prop name="PropertyTypeName">Sample ID</prop>
									<prop name="Position">10</prop>
									<prop name="IsDefault">1</prop>
								</obj>
								<obj name="PropertyObject" class="GenSampleEditName" version="4">
									<prop name="PropertyTypeName">Sample Name</prop>
									<prop name="Position">10</prop>
									<prop name="IsDefault">1</prop>
									<prop name="name">Sample 11</prop>
								</obj>
								<obj name="PropertyObject" class="HTCSamplePrepNotes" version="4">
									<prop name="PropertyTypeName">Sample Prep Notes</prop>
									<prop name="Position">10</prop>
									<prop name="IsDefault">1</prop>
								</obj>
								<obj name="PropertyObject" class="GenSampleEditSubset" version="4">
									<prop name="PropertyTypeName">Subsets</prop>
									<prop name="Position">10</prop>
									<prop name="IsDefault">1</prop>
								</obj>
								<obj name="PropertyObject" class="SamplePrefWidth" version="5">
									<prop name="PropertyTypeName">Width</prop>
									<prop name="Position">10</prop>
									<prop name="IsDefault">1</prop>
									<prop name="Width">1</prop>
								</obj>
							</list>
						</obj>
					</obj>
					<obj name="item" class="SamplePropInfo" version="1">
						<obj name="ChannelProperties" class="ChanPropList" version="2">
							<obj name="ChannelProperties" class="EMList" version="1">
								<list name="emlist" count="1">
									<obj name="item" class="PropertyList" version="1">
										<list name="emlist" count="12">
											<obj name="PropertyObject" class="RQSampleTargetProperty" version="4">
												<prop name="PropertyTypeName">Combined Sample and Target Type</prop>
												<prop name="Position">11</prop>
												<prop name="IsDefault">0</prop>
												<obj name="ChannelProp" class="ChannelProperty" version="1">
													<prop name="ChannelIdx">0</prop>
												</obj>
											</obj>
											<obj name="PropertyObject" class="QuantConcProperty" version="4">
												<prop name="PropertyTypeName">Concentration</prop>
												<prop name="Position">11</prop>
												<prop name="IsDefault">1</prop>
												<prop name="Concentration">0</prop>
												<obj name="ChannelProp" class="ChannelProperty" version="1">
													<prop name="ChannelIdx">0</prop>
												</obj>
												<prop name="ReadOnly">1</prop>
											</obj>
											<obj name="PropertyObject" class="QuantCpHighProp" version="4">
												<prop name="PropertyTypeName">Cp High</prop>
												<prop name="Position">11</prop>
												<prop name="IsDefault">1</prop>
												<prop name="CpRangeHigh">0</prop>
												<obj name="ChannelProp" class="ChannelProperty" version="1">
													<prop name="ChannelIdx">0</prop>
												</obj>
												<prop name="ReadOnly">1</prop>
											</obj>
											<obj name="PropertyObject" class="QuantCpLowProp" version="4">
												<prop name="PropertyTypeName">Cp Low</prop>
												<prop name="Position">11</prop>
												<prop name="IsDefault">1</prop>
												<prop name="CpRangeLow">0</prop>
												<obj name="ChannelProp" class="ChannelProperty" version="1">
													<prop name="ChannelIdx">0</prop>
												</obj>
												<prop name="ReadOnly">1</prop>
											</obj>
											<obj name="PropertyObject" class="RQEffProp" version="4">
												<prop name="PropertyTypeName">Efficiency</prop>
												<prop name="Position">11</prop>
												<prop name="IsDefault">1</prop>
												<prop name="Efficiency">2</prop>
												<obj name="ChannelProp" class="ChannelProperty" version="1">
													<prop name="ChannelIdx">0</prop>
												</obj>
											</obj>
											<obj name="PropertyObject" class="ChannelGenotype" version="4">
												<prop name="PropertyTypeName">Melt Geno Genotype</prop>
												<prop name="Position">11</prop>
												<prop name="IsDefault">1</prop>
												<prop name="ReadOnly">1</prop>
												<obj name="ChannelProp" class="ChannelProperty" version="1">
													<prop name="ChannelIdx">0</prop>
												</obj>
											</obj>
											<obj name="PropertyObject" class="GroupChannelTypeProp" version="4">
												<prop name="PropertyTypeName">Melt Geno Sample Type</prop>
												<prop name="Position">11</prop>
												<prop name="IsDefault">0</prop>
												<prop name="GroupSampleType">mstUnknown</prop>
												<obj name="ChannelProp" class="ChannelProperty" version="1">
													<prop name="ChannelIdx">0</prop>
												</obj>
											</obj>
											<obj name="PropertyObject" class="QuantSampleTypeProperty" version="4">
												<prop name="PropertyTypeName">Quantification Sample Type</prop>
												<prop name="Position">11</prop>
												<prop name="IsDefault">0</prop>
												<prop name="SampleType">qsUnknown</prop>
												<obj name="ChannelProp" class="ChannelProperty" version="1">
													<prop name="ChannelIdx">0</prop>
												</obj>
											</obj>
											<obj name="PropertyObject" class="ChannelGenotype" version="4">
												<prop name="PropertyTypeName">Scanning Genotype</prop>
												<prop name="Position">11</prop>
												<prop name="IsDefault">1</prop>
												<prop name="ReadOnly">1</prop>
												<obj name="ChannelProp" class="ChannelProperty" version="1">
													<prop name="ChannelIdx">0</prop>
												</obj>
											</obj>
											<obj name="PropertyObject" class="GroupChannelTypeProp" version="4">
												<prop name="PropertyTypeName">Scanning Sample Type</prop>
												<prop name="Position">11</prop>
												<prop name="IsDefault">0</prop>
												<prop name="GroupSampleType">mstUnknown</prop>
												<obj name="ChannelProp" class="ChannelProperty" version="1">
													<prop name="ChannelIdx">0</prop>
												</obj>
											</obj>
											<obj name="PropertyObject" class="TargetName" version="4">
												<prop name="PropertyTypeName">Target Name</prop>
												<prop name="Position">11</prop>
												<prop name="IsDefault">1</prop>
												<obj name="ChannelProp" class="ChannelProperty" version="1">
													<prop name="ChannelIdx">0</prop>
												</obj>
											</obj>
											<obj name="PropertyObject" class="RQTargetProperty" version="4">
												<prop name="PropertyTypeName">Target Type</prop>
												<prop name="Position">11</prop>
												<prop name="IsDefault">0</prop>
												<prop name="TargetType">dtNone</prop>
												<obj name="ChannelProp" class="ChannelProperty" version="1">
													<prop name="ChannelIdx">0</prop>
												</obj>
											</obj>
										</list>
									</obj>
								</list>
							</obj>
						</obj>
						<prop name="ChannelPropertyCount">1</prop>
						<prop name="ContainerPosition">11</prop>
						<prop name="HasSampleProperties">1</prop>
						<obj name="SampleProperties" class="PropertyList" version="1">
							<list name="emlist" count="14">
								<obj name="PropertyObject" class="SamplePrefColor" version="4">
									<prop name="PropertyTypeName">Color</prop>
									<prop name="Position">11</prop>
									<prop name="IsDefault">0</prop>
									<prop name="Color">$0026C4B8</prop>
								</obj>
								<obj name="PropertyObject" class="DominantChannelProp" version="4">
									<prop name="PropertyTypeName">Dominant Channel</prop>
									<prop name="Position">11</prop>
									<prop name="IsDefault">0</prop>
									<prop name="DominantChannel">0</prop>
								</obj>
								<obj name="PropertyObject" class="Genotype" version="4">
									<prop name="PropertyTypeName">EndPt Genotype</prop>
									<prop name="Position">11</prop>
									<prop name="IsDefault">1</prop>
									<prop name="ReadOnly">1</prop>
								</obj>
								<obj name="PropertyObject" class="GroupingSample" version="4">
									<prop name="PropertyTypeName">EndPt Sample Type</prop>
									<prop name="Position">11</prop>
									<prop name="IsDefault">0</prop>
									<prop name="GroupSampleType">mstUnknown</prop>
								</obj>
								<obj name="PropertyObject" class="SamplePrefLineStyle" version="4">
									<prop name="PropertyTypeName">Line Style</prop>
									<prop name="Position">11</prop>
									<prop name="IsDefault">0</prop>
									<prop name="LineStyle">psSolid</prop>
								</obj>
								<obj name="PropertyObject" class="GenSampleEditNotes" version="4">
									<prop name="PropertyTypeName">Notes</prop>
									<prop name="Position">11</prop>
									<prop name="IsDefault">1</prop>
								</obj>
								<obj name="PropertyObject" class="SamplePrefPointStyle" version="4">
									<prop name="PropertyTypeName">Point Style</prop>
									<prop name="Position">11</prop>
									<prop name="IsDefault">0</prop>
									<prop name="PointStyle">psNothing</prop>
								</obj>
								<obj name="PropertyObject" class="GenSampleEditPosition" version="4">
									<prop name="PropertyTypeName">Position</prop>
									<prop name="Position">11</prop>
									<prop name="IsDefault">1</prop>
								</obj>
								<obj name="PropertyObject" class="GenSampleEditReplicate" version="4">
									<prop name="PropertyTypeName">Replicate of</prop>
									<prop name="Position">11</prop>
									<prop name="IsDefault">1</prop>
									<prop name="ReplicateOf">-1</prop>
								</obj>
								<obj name="PropertyObject" class="HTCSampleID" version="4">
									<prop name="PropertyTypeName">Sample ID</prop>
									<prop name="Position">11</prop>
									<prop name="IsDefault">1</prop>
								</obj>
								<obj name="PropertyObject" class="GenSampleEditName" version="4">
									<prop name="PropertyTypeName">Sample Name</prop>
									<prop name="Position">11</prop>
									<prop name="IsDefault">1</prop>
									<prop name="name">Sample 12</prop>
								</obj>
								<obj name="PropertyObject" class="HTCSamplePrepNotes" version="4">
									<prop name="PropertyTypeName">Sample Prep Notes</prop>
									<prop name="Position">11</prop>
									<prop name="IsDefault">1</prop>
								</obj>
								<obj name="PropertyObject" class="GenSampleEditSubset" version="4">
									<prop name="PropertyTypeName">Subsets</prop>
									<prop name="Position">11</prop>
									<prop name="IsDefault">1</prop>
								</obj>
								<obj name="PropertyObject" class="SamplePrefWidth" version="5">
									<prop name="PropertyTypeName">Width</prop>
									<prop name="Position">11</prop>
									<prop name="IsDefault">1</prop>
									<prop name="Width">1</prop>
								</obj>
							</list>
						</obj>
					</obj>
					<obj name="item" class="SamplePropInfo" version="1">
						<obj name="ChannelProperties" class="ChanPropList" version="2">
							<obj name="ChannelProperties" class="EMList" version="1">
								<list name="emlist" count="1">
									<obj name="item" class="PropertyList" version="1">
										<list name="emlist" count="12">
											<obj name="PropertyObject" class="RQSampleTargetProperty" version="4">
												<prop name="PropertyTypeName">Combined Sample and Target Type</prop>
												<prop name="Position">12</prop>
												<prop name="IsDefault">0</prop>
												<obj name="ChannelProp" class="ChannelProperty" version="1">
													<prop name="ChannelIdx">0</prop>
												</obj>
											</obj>
											<obj name="PropertyObject" class="QuantConcProperty" version="4">
												<prop name="PropertyTypeName">Concentration</prop>
												<prop name="Position">12</prop>
												<prop name="IsDefault">1</prop>
												<prop name="Concentration">0</prop>
												<obj name="ChannelProp" class="ChannelProperty" version="1">
													<prop name="ChannelIdx">0</prop>
												</obj>
												<prop name="ReadOnly">1</prop>
											</obj>
											<obj name="PropertyObject" class="QuantCpHighProp" version="4">
												<prop name="PropertyTypeName">Cp High</prop>
												<prop name="Position">12</prop>
												<prop name="IsDefault">1</prop>
												<prop name="CpRangeHigh">0</prop>
												<obj name="ChannelProp" class="ChannelProperty" version="1">
													<prop name="ChannelIdx">0</prop>
												</obj>
												<prop name="ReadOnly">1</prop>
											</obj>
											<obj name="PropertyObject" class="QuantCpLowProp" version="4">
												<prop name="PropertyTypeName">Cp Low</prop>
												<prop name="Position">12</prop>
												<prop name="IsDefault">1</prop>
												<prop name="CpRangeLow">0</prop>
												<obj name="ChannelProp" class="ChannelProperty" version="1">
													<prop name="ChannelIdx">0</prop>
												</obj>
												<prop name="ReadOnly">1</prop>
											</obj>
											<obj name="PropertyObject" class="RQEffProp" version="4">
												<prop name="PropertyTypeName">Efficiency</prop>
												<prop name="Position">12</prop>
												<prop name="IsDefault">1</prop>
												<prop name="Efficiency">2</prop>
												<obj name="ChannelProp" class="ChannelProperty" version="1">
													<prop name="ChannelIdx">0</prop>
												</obj>
											</obj>
											<obj name="PropertyObject" class="ChannelGenotype" version="4">
												<prop name="PropertyTypeName">Melt Geno Genotype</prop>
												<prop name="Position">12</prop>
												<prop name="IsDefault">1</prop>
												<prop name="ReadOnly">1</prop>
												<obj name="ChannelProp" class="ChannelProperty" version="1">
													<prop name="ChannelIdx">0</prop>
												</obj>
											</obj>
											<obj name="PropertyObject" class="GroupChannelTypeProp" version="4">
												<prop name="PropertyTypeName">Melt Geno Sample Type</prop>
												<prop name="Position">12</prop>
												<prop name="IsDefault">0</prop>
												<prop name="GroupSampleType">mstUnknown</prop>
												<obj name="ChannelProp" class="ChannelProperty" version="1">
													<prop name="ChannelIdx">0</prop>
												</obj>
											</obj>
											<obj name="PropertyObject" class="QuantSampleTypeProperty" version="4">
												<prop name="PropertyTypeName">Quantification Sample Type</prop>
												<prop name="Position">12</prop>
												<prop name="IsDefault">0</prop>
												<prop name="SampleType">qsUnknown</prop>
												<obj name="ChannelProp" class="ChannelProperty" version="1">
													<prop name="ChannelIdx">0</prop>
												</obj>
											</obj>
											<obj name="PropertyObject" class="ChannelGenotype" version="4">
												<prop name="PropertyTypeName">Scanning Genotype</prop>
												<prop name="Position">12</prop>
												<prop name="IsDefault">1</prop>
												<prop name="ReadOnly">1</prop>
												<obj name="ChannelProp" class="ChannelProperty" version="1">
													<prop name="ChannelIdx">0</prop>
												</obj>
											</obj>
											<obj name="PropertyObject" class="GroupChannelTypeProp" version="4">
												<prop name="PropertyTypeName">Scanning Sample Type</prop>
												<prop name="Position">12</prop>
												<prop name="IsDefault">0</prop>
												<prop name="GroupSampleType">mstUnknown</prop>
												<obj name="ChannelProp" class="ChannelProperty" version="1">
													<prop name="ChannelIdx">0</prop>
												</obj>
											</obj>
											<obj name="PropertyObject" class="TargetName" version="4">
												<prop name="PropertyTypeName">Target Name</prop>
												<prop name="Position">12</prop>
												<prop name="IsDefault">1</prop>
												<obj name="ChannelProp" class="ChannelProperty" version="1">
													<prop name="ChannelIdx">0</prop>
												</obj>
											</obj>
											<obj name="PropertyObject" class="RQTargetProperty" version="4">
												<prop name="PropertyTypeName">Target Type</prop>
												<prop name="Position">12</prop>
												<prop name="IsDefault">0</prop>
												<prop name="TargetType">dtNone</prop>
												<obj name="ChannelProp" class="ChannelProperty" version="1">
													<prop name="ChannelIdx">0</prop>
												</obj>
											</obj>
										</list>
									</obj>
								</list>
							</obj>
						</obj>
						<prop name="ChannelPropertyCount">1</prop>
						<prop name="ContainerPosition">12</prop>
						<prop name="HasSampleProperties">1</prop>
						<obj name="SampleProperties" class="PropertyList" version="1">
							<list name="emlist" count="14">
								<obj name="PropertyObject" class="SamplePrefColor" version="4">
									<prop name="PropertyTypeName">Color</prop>
									<prop name="Position">12</prop>
									<prop name="IsDefault">0</prop>
									<prop name="Color">$00FF8000</prop>
								</obj>
								<obj name="PropertyObject" class="DominantChannelProp" version="4">
									<prop name="PropertyTypeName">Dominant Channel</prop>
									<prop name="Position">12</prop>
									<prop name="IsDefault">0</prop>
									<prop name="DominantChannel">0</prop>
								</obj>
								<obj name="PropertyObject" class="Genotype" version="4">
									<prop name="PropertyTypeName">EndPt Genotype</prop>
									<prop name="Position">12</prop>
									<prop name="IsDefault">1</prop>
									<prop name="ReadOnly">1</prop>
								</obj>
								<obj name="PropertyObject" class="GroupingSample" version="4">
									<prop name="PropertyTypeName">EndPt Sample Type</prop>
									<prop name="Position">12</prop>
									<prop name="IsDefault">0</prop>
									<prop name="GroupSampleType">mstUnknown</prop>
								</obj>
								<obj name="PropertyObject" class="SamplePrefLineStyle" version="4">
									<prop name="PropertyTypeName">Line Style</prop>
									<prop name="Position">12</prop>
									<prop name="IsDefault">0</prop>
									<prop name="LineStyle">psSolid</prop>
								</obj>
								<obj name="PropertyObject" class="GenSampleEditNotes" version="4">
									<prop name="PropertyTypeName">Notes</prop>
									<prop name="Position">12</prop>
									<prop name="IsDefault">1</prop>
								</obj>
								<obj name="PropertyObject" class="SamplePrefPointStyle" version="4">
									<prop name="PropertyTypeName">Point Style</prop>
									<prop name="Position">12</prop>
									<prop name="IsDefault">0</prop>
									<prop name="PointStyle">psNothing</prop>
								</obj>
								<obj name="PropertyObject" class="GenSampleEditPosition" version="4">
									<prop name="PropertyTypeName">Position</prop>
									<prop name="Position">12</prop>
									<prop name="IsDefault">1</prop>
								</obj>
								<obj name="PropertyObject" class="GenSampleEditReplicate" version="4">
									<prop name="PropertyTypeName">Replicate of</prop>
									<prop name="Position">12</prop>
									<prop name="IsDefault">1</prop>
									<prop name="ReplicateOf">-1</prop>
								</obj>
								<obj name="PropertyObject" class="HTCSampleID" version="4">
									<prop name="PropertyTypeName">Sample ID</prop>
									<prop name="Position">12</prop>
									<prop name="IsDefault">1</prop>
								</obj>
								<obj name="PropertyObject" class="GenSampleEditName" version="4">
									<prop name="PropertyTypeName">Sample Name</prop>
									<prop name="Position">12</prop>
									<prop name="IsDefault">1</prop>
									<prop name="name">Sample 13</prop>
								</obj>
								<obj name="PropertyObject" class="HTCSamplePrepNotes" version="4">
									<prop name="PropertyTypeName">Sample Prep Notes</prop>
									<prop name="Position">12</prop>
									<prop name="IsDefault">1</prop>
								</obj>
								<obj name="PropertyObject" class="GenSampleEditSubset" version="4">
									<prop name="PropertyTypeName">Subsets</prop>
									<prop name="Position">12</prop>
									<prop name="IsDefault">1</prop>
								</obj>
								<obj name="PropertyObject" class="SamplePrefWidth" version="5">
									<prop name="PropertyTypeName">Width</prop>
									<prop name="Position">12</prop>
									<prop name="IsDefault">1</prop>
									<prop name="Width">1</prop>
								</obj>
							</list>
						</obj>
					</obj>
					<obj name="item" class="SamplePropInfo" version="1">
						<obj name="ChannelProperties" class="ChanPropList" version="2">
							<obj name="ChannelProperties" class="EMList" version="1">
								<list name="emlist" count="1">
									<obj name="item" class="PropertyList" version="1">
										<list name="emlist" count="12">
											<obj name="PropertyObject" class="RQSampleTargetProperty" version="4">
												<prop name="PropertyTypeName">Combined Sample and Target Type</prop>
												<prop name="Position">13</prop>
												<prop name="IsDefault">0</prop>
												<obj name="ChannelProp" class="ChannelProperty" version="1">
													<prop name="ChannelIdx">0</prop>
												</obj>
											</obj>
											<obj name="PropertyObject" class="QuantConcProperty" version="4">
												<prop name="PropertyTypeName">Concentration</prop>
												<prop name="Position">13</prop>
												<prop name="IsDefault">1</prop>
												<prop name="Concentration">0</prop>
												<obj name="ChannelProp" class="ChannelProperty" version="1">
													<prop name="ChannelIdx">0</prop>
												</obj>
												<prop name="ReadOnly">1</prop>
											</obj>
											<obj name="PropertyObject" class="QuantCpHighProp" version="4">
												<prop name="PropertyTypeName">Cp High</prop>
												<prop name="Position">13</prop>
												<prop name="IsDefault">1</prop>
												<prop name="CpRangeHigh">0</prop>
												<obj name="ChannelProp" class="ChannelProperty" version="1">
													<prop name="ChannelIdx">0</prop>
												</obj>
												<prop name="ReadOnly">1</prop>
											</obj>
											<obj name="PropertyObject" class="QuantCpLowProp" version="4">
												<prop name="PropertyTypeName">Cp Low</prop>
												<prop name="Position">13</prop>
												<prop name="IsDefault">1</prop>
												<prop name="CpRangeLow">0</prop>
												<obj name="ChannelProp" class="ChannelProperty" version="1">
													<prop name="ChannelIdx">0</prop>
												</obj>
												<prop name="ReadOnly">1</prop>
											</obj>
											<obj name="PropertyObject" class="RQEffProp" version="4">
												<prop name="PropertyTypeName">Efficiency</prop>
												<prop name="Position">13</prop>
												<prop name="IsDefault">1</prop>
												<prop name="Efficiency">2</prop>
												<obj name="ChannelProp" class="ChannelProperty" version="1">
													<prop name="ChannelIdx">0</prop>
												</obj>
											</obj>
											<obj name="PropertyObject" class="ChannelGenotype" version="4">
												<prop name="PropertyTypeName">Melt Geno Genotype</prop>
												<prop name="Position">13</prop>
												<prop name="IsDefault">1</prop>
												<prop name="ReadOnly">1</prop>
												<obj name="ChannelProp" class="ChannelProperty" version="1">
													<prop name="ChannelIdx">0</prop>
												</obj>
											</obj>
											<obj name="PropertyObject" class="GroupChannelTypeProp" version="4">
												<prop name="PropertyTypeName">Melt Geno Sample Type</prop>
												<prop name="Position">13</prop>
												<prop name="IsDefault">0</prop>
												<prop name="GroupSampleType">mstUnknown</prop>
												<obj name="ChannelProp" class="ChannelProperty" version="1">
													<prop name="ChannelIdx">0</prop>
												</obj>
											</obj>
											<obj name="PropertyObject" class="QuantSampleTypeProperty" version="4">
												<prop name="PropertyTypeName">Quantification Sample Type</prop>
												<prop name="Position">13</prop>
												<prop name="IsDefault">0</prop>
												<prop name="SampleType">qsUnknown</prop>
												<obj name="ChannelProp" class="ChannelProperty" version="1">
													<prop name="ChannelIdx">0</prop>
												</obj>
											</obj>
											<obj name="PropertyObject" class="ChannelGenotype" version="4">
												<prop name="PropertyTypeName">Scanning Genotype</prop>
												<prop name="Position">13</prop>
												<prop name="IsDefault">1</prop>
												<prop name="ReadOnly">1</prop>
												<obj name="ChannelProp" class="ChannelProperty" version="1">
													<prop name="ChannelIdx">0</prop>
												</obj>
											</obj>
											<obj name="PropertyObject" class="GroupChannelTypeProp" version="4">
												<prop name="PropertyTypeName">Scanning Sample Type</prop>
												<prop name="Position">13</prop>
												<prop name="IsDefault">0</prop>
												<prop name="GroupSampleType">mstUnknown</prop>
												<obj name="ChannelProp" class="ChannelProperty" version="1">
													<prop name="ChannelIdx">0</prop>
												</obj>
											</obj>
											<obj name="PropertyObject" class="TargetName" version="4">
												<prop name="PropertyTypeName">Target Name</prop>
												<prop name="Position">13</prop>
												<prop name="IsDefault">1</prop>
												<obj name="ChannelProp" class="ChannelProperty" version="1">
													<prop name="ChannelIdx">0</prop>
												</obj>
											</obj>
											<obj name="PropertyObject" class="RQTargetProperty" version="4">
												<prop name="PropertyTypeName">Target Type</prop>
												<prop name="Position">13</prop>
												<prop name="IsDefault">0</prop>
												<prop name="TargetType">dtNone</prop>
												<obj name="ChannelProp" class="ChannelProperty" version="1">
													<prop name="ChannelIdx">0</prop>
												</obj>
											</obj>
										</list>
									</obj>
								</list>
							</obj>
						</obj>
						<prop name="ChannelPropertyCount">1</prop>
						<prop name="ContainerPosition">13</prop>
						<prop name="HasSampleProperties">1</prop>
						<obj name="SampleProperties" class="PropertyList" version="1">
							<list name="emlist" count="14">
								<obj name="PropertyObject" class="SamplePrefColor" version="4">
									<prop name="PropertyTypeName">Color</prop>
									<prop name="Position">13</prop>
									<prop name="IsDefault">0</prop>
									<prop name="Color">clRed</prop>
								</obj>
								<obj name="PropertyObject" class="DominantChannelProp" version="4">
									<prop name="PropertyTypeName">Dominant Channel</prop>
									<prop name="Position">13</prop>
									<prop name="IsDefault">0</prop>
									<prop name="DominantChannel">0</prop>
								</obj>
								<obj name="PropertyObject" class="Genotype" version="4">
									<prop name="PropertyTypeName">EndPt Genotype</prop>
									<prop name="Position">13</prop>
									<prop name="IsDefault">1</prop>
									<prop name="ReadOnly">1</prop>
								</obj>
								<obj name="PropertyObject" class="GroupingSample" version="4">
									<prop name="PropertyTypeName">EndPt Sample Type</prop>
									<prop name="Position">13</prop>
									<prop name="IsDefault">0</prop>
									<prop name="GroupSampleType">mstUnknown</prop>
								</obj>
								<obj name="PropertyObject" class="SamplePrefLineStyle" version="4">
									<prop name="PropertyTypeName">Line Style</prop>
									<prop name="Position">13</prop>
									<prop name="IsDefault">0</prop>
									<prop name="LineStyle">psSolid</prop>
								</obj>
								<obj name="PropertyObject" class="GenSampleEditNotes" version="4">
									<prop name="PropertyTypeName">Notes</prop>
									<prop name="Position">13</prop>
									<prop name="IsDefault">1</prop>
								</obj>
								<obj name="PropertyObject" class="SamplePrefPointStyle" version="4">
									<prop name="PropertyTypeName">Point Style</prop>
									<prop name="Position">13</prop>
									<prop name="IsDefault">0</prop>
									<prop name="PointStyle">psNothing</prop>
								</obj>
								<obj name="PropertyObject" class="GenSampleEditPosition" version="4">
									<prop name="PropertyTypeName">Position</prop>
									<prop name="Position">13</prop>
									<prop name="IsDefault">1</prop>
								</obj>
								<obj name="PropertyObject" class="GenSampleEditReplicate" version="4">
									<prop name="PropertyTypeName">Replicate of</prop>
									<prop name="Position">13</prop>
									<prop name="IsDefault">1</prop>
									<prop name="ReplicateOf">-1</prop>
								</obj>
								<obj name="PropertyObject" class="HTCSampleID" version="4">
									<prop name="PropertyTypeName">Sample ID</prop>
									<prop name="Position">13</prop>
									<prop name="IsDefault">1</prop>
								</obj>
								<obj name="PropertyObject" class="GenSampleEditName" version="4">
									<prop name="PropertyTypeName">Sample Name</prop>
									<prop name="Position">13</prop>
									<prop name="IsDefault">1</prop>
									<prop name="name">Sample 14</prop>
								</obj>
								<obj name="PropertyObject" class="HTCSamplePrepNotes" version="4">
									<prop name="PropertyTypeName">Sample Prep Notes</prop>
									<prop name="Position">13</prop>
									<prop name="IsDefault">1</prop>
								</obj>
								<obj name="PropertyObject" class="GenSampleEditSubset" version="4">
									<prop name="PropertyTypeName">Subsets</prop>
									<prop name="Position">13</prop>
									<prop name="IsDefault">1</prop>
								</obj>
								<obj name="PropertyObject" class="SamplePrefWidth" version="5">
									<prop name="PropertyTypeName">Width</prop>
									<prop name="Position">13</prop>
									<prop name="IsDefault">1</prop>
									<prop name="Width">1</prop>
								</obj>
							</list>
						</obj>
					</obj>
					<obj name="item" class="SamplePropInfo" version="1">
						<obj name="ChannelProperties" class="ChanPropList" version="2">
							<obj name="ChannelProperties" class="EMList" version="1">
								<list name="emlist" count="1">
									<obj name="item" class="PropertyList" version="1">
										<list name="emlist" count="12">
											<obj name="PropertyObject" class="RQSampleTargetProperty" version="4">
												<prop name="PropertyTypeName">Combined Sample and Target Type</prop>
												<prop name="Position">14</prop>
												<prop name="IsDefault">0</prop>
												<obj name="ChannelProp" class="ChannelProperty" version="1">
													<prop name="ChannelIdx">0</prop>
												</obj>
											</obj>
											<obj name="PropertyObject" class="QuantConcProperty" version="4">
												<prop name="PropertyTypeName">Concentration</prop>
												<prop name="Position">14</prop>
												<prop name="IsDefault">1</prop>
												<prop name="Concentration">0</prop>
												<obj name="ChannelProp" class="ChannelProperty" version="1">
													<prop name="ChannelIdx">0</prop>
												</obj>
												<prop name="ReadOnly">1</prop>
											</obj>
											<obj name="PropertyObject" class="QuantCpHighProp" version="4">
												<prop name="PropertyTypeName">Cp High</prop>
												<prop name="Position">14</prop>
												<prop name="IsDefault">1</prop>
												<prop name="CpRangeHigh">0</prop>
												<obj name="ChannelProp" class="ChannelProperty" version="1">
													<prop name="ChannelIdx">0</prop>
												</obj>
												<prop name="ReadOnly">1</prop>
											</obj>
											<obj name="PropertyObject" class="QuantCpLowProp" version="4">
												<prop name="PropertyTypeName">Cp Low</prop>
												<prop name="Position">14</prop>
												<prop name="IsDefault">1</prop>
												<prop name="CpRangeLow">0</prop>
												<obj name="ChannelProp" class="ChannelProperty" version="1">
													<prop name="ChannelIdx">0</prop>
												</obj>
												<prop name="ReadOnly">1</prop>
											</obj>
											<obj name="PropertyObject" class="RQEffProp" version="4">
												<prop name="PropertyTypeName">Efficiency</prop>
												<prop name="Position">14</prop>
												<prop name="IsDefault">1</prop>
												<prop name="Efficiency">2</prop>
												<obj name="ChannelProp" class="ChannelProperty" version="1">
													<prop name="ChannelIdx">0</prop>
												</obj>
											</obj>
											<obj name="PropertyObject" class="ChannelGenotype" version="4">
												<prop name="PropertyTypeName">Melt Geno Genotype</prop>
												<prop name="Position">14</prop>
												<prop name="IsDefault">1</prop>
												<prop name="ReadOnly">1</prop>
												<obj name="ChannelProp" class="ChannelProperty" version="1">
													<prop name="ChannelIdx">0</prop>
												</obj>
											</obj>
											<obj name="PropertyObject" class="GroupChannelTypeProp" version="4">
												<prop name="PropertyTypeName">Melt Geno Sample Type</prop>
												<prop name="Position">14</prop>
												<prop name="IsDefault">0</prop>
												<prop name="GroupSampleType">mstUnknown</prop>
												<obj name="ChannelProp" class="ChannelProperty" version="1">
													<prop name="ChannelIdx">0</prop>
												</obj>
											</obj>
											<obj name="PropertyObject" class="QuantSampleTypeProperty" version="4">
												<prop name="PropertyTypeName">Quantification Sample Type</prop>
												<prop name="Position">14</prop>
												<prop name="IsDefault">0</prop>
												<prop name="SampleType">qsUnknown</prop>
												<obj name="ChannelProp" class="ChannelProperty" version="1">
													<prop name="ChannelIdx">0</prop>
												</obj>
											</obj>
											<obj name="PropertyObject" class="ChannelGenotype" version="4">
												<prop name="PropertyTypeName">Scanning Genotype</prop>
												<prop name="Position">14</prop>
												<prop name="IsDefault">1</prop>
												<prop name="ReadOnly">1</prop>
												<obj name="ChannelProp" class="ChannelProperty" version="1">
													<prop name="ChannelIdx">0</prop>
												</obj>
											</obj>
											<obj name="PropertyObject" class="GroupChannelTypeProp" version="4">
												<prop name="PropertyTypeName">Scanning Sample Type</prop>
												<prop name="Position">14</prop>
												<prop name="IsDefault">0</prop>
												<prop name="GroupSampleType">mstUnknown</prop>
												<obj name="ChannelProp" class="ChannelProperty" version="1">
													<prop name="ChannelIdx">0</prop>
												</obj>
											</obj>
											<obj name="PropertyObject" class="TargetName" version="4">
												<prop name="PropertyTypeName">Target Name</prop>
												<prop name="Position">14</prop>
												<prop name="IsDefault">1</prop>
												<obj name="ChannelProp" class="ChannelProperty" version="1">
													<prop name="ChannelIdx">0</prop>
												</obj>
											</obj>
											<obj name="PropertyObject" class="RQTargetProperty" version="4">
												<prop name="PropertyTypeName">Target Type</prop>
												<prop name="Position">14</prop>
												<prop name="IsDefault">0</prop>
												<prop name="TargetType">dtNone</prop>
												<obj name="ChannelProp" class="ChannelProperty" version="1">
													<prop name="ChannelIdx">0</prop>
												</obj>
											</obj>
										</list>
									</obj>
								</list>
							</obj>
						</obj>
						<prop name="ChannelPropertyCount">1</prop>
						<prop name="ContainerPosition">14</prop>
						<prop name="HasSampleProperties">1</prop>
						<obj name="SampleProperties" class="PropertyList" version="1">
							<list name="emlist" count="14">
								<obj name="PropertyObject" class="SamplePrefColor" version="4">
									<prop name="PropertyTypeName">Color</prop>
									<prop name="Position">14</prop>
									<prop name="IsDefault">0</prop>
									<prop name="Color">$0030D700</prop>
								</obj>
								<obj name="PropertyObject" class="DominantChannelProp" version="4">
									<prop name="PropertyTypeName">Dominant Channel</prop>
									<prop name="Position">14</prop>
									<prop name="IsDefault">0</prop>
									<prop name="DominantChannel">0</prop>
								</obj>
								<obj name="PropertyObject" class="Genotype" version="4">
									<prop name="PropertyTypeName">EndPt Genotype</prop>
									<prop name="Position">14</prop>
									<prop name="IsDefault">1</prop>
									<prop name="ReadOnly">1</prop>
								</obj>
								<obj name="PropertyObject" class="GroupingSample" version="4">
									<prop name="PropertyTypeName">EndPt Sample Type</prop>
									<prop name="Position">14</prop>
									<prop name="IsDefault">0</prop>
									<prop name="GroupSampleType">mstUnknown</prop>
								</obj>
								<obj name="PropertyObject" class="SamplePrefLineStyle" version="4">
									<prop name="PropertyTypeName">Line Style</prop>
									<prop name="Position">14</prop>
									<prop name="IsDefault">0</prop>
									<prop name="LineStyle">psSolid</prop>
								</obj>
								<obj name="PropertyObject" class="GenSampleEditNotes" version="4">
									<prop name="PropertyTypeName">Notes</prop>
									<prop name="Position">14</prop>
									<prop name="IsDefault">1</prop>
								</obj>
								<obj name="PropertyObject" class="SamplePrefPointStyle" version="4">
									<prop name="PropertyTypeName">Point Style</prop>
									<prop name="Position">14</prop>
									<prop name="IsDefault">0</prop>
									<prop name="PointStyle">psNothing</prop>
								</obj>
								<obj name="PropertyObject" class="GenSampleEditPosition" version="4">
									<prop name="PropertyTypeName">Position</prop>
									<prop name="Position">14</prop>
									<prop name="IsDefault">1</prop>
								</obj>
								<obj name="PropertyObject" class="GenSampleEditReplicate" version="4">
									<prop name="PropertyTypeName">Replicate of</prop>
									<prop name="Position">14</prop>
									<prop name="IsDefault">1</prop>
									<prop name="ReplicateOf">-1</prop>
								</obj>
								<obj name="PropertyObject" class="HTCSampleID" version="4">
									<prop name="PropertyTypeName">Sample ID</prop>
									<prop name="Position">14</prop>
									<prop name="IsDefault">1</prop>
								</obj>
								<obj name="PropertyObject" class="GenSampleEditName" version="4">
									<prop name="PropertyTypeName">Sample Name</prop>
									<prop name="Position">14</prop>
									<prop name="IsDefault">1</prop>
									<prop name="name">Sample 15</prop>
								</obj>
								<obj name="PropertyObject" class="HTCSamplePrepNotes" version="4">
									<prop name="PropertyTypeName">Sample Prep Notes</prop>
									<prop name="Position">14</prop>
									<prop name="IsDefault">1</prop>
								</obj>
								<obj name="PropertyObject" class="GenSampleEditSubset" version="4">
									<prop name="PropertyTypeName">Subsets</prop>
									<prop name="Position">14</prop>
									<prop name="IsDefault">1</prop>
								</obj>
								<obj name="PropertyObject" class="SamplePrefWidth" version="5">
									<prop name="PropertyTypeName">Width</prop>
									<prop name="Position">14</prop>
									<prop name="IsDefault">1</prop>
									<prop name="Width">1</prop>
								</obj>
							</list>
						</obj>
					</obj>
					<obj name="item" class="SamplePropInfo" version="1">
						<obj name="ChannelProperties" class="ChanPropList" version="2">
							<obj name="ChannelProperties" class="EMList" version="1">
								<list name="emlist" count="1">
									<obj name="item" class="PropertyList" version="1">
										<list name="emlist" count="12">
											<obj name="PropertyObject" class="RQSampleTargetProperty" version="4">
												<prop name="PropertyTypeName">Combined Sample and Target Type</prop>
												<prop name="Position">15</prop>
												<prop name="IsDefault">0</prop>
												<obj name="ChannelProp" class="ChannelProperty" version="1">
													<prop name="ChannelIdx">0</prop>
												</obj>
											</obj>
											<obj name="PropertyObject" class="QuantConcProperty" version="4">
												<prop name="PropertyTypeName">Concentration</prop>
												<prop name="Position">15</prop>
												<prop name="IsDefault">1</prop>
												<prop name="Concentration">0</prop>
												<obj name="ChannelProp" class="ChannelProperty" version="1">
													<prop name="ChannelIdx">0</prop>
												</obj>
												<prop name="ReadOnly">1</prop>
											</obj>
											<obj name="PropertyObject" class="QuantCpHighProp" version="4">
												<prop name="PropertyTypeName">Cp High</prop>
												<prop name="Position">15</prop>
												<prop name="IsDefault">1</prop>
												<prop name="CpRangeHigh">0</prop>
												<obj name="ChannelProp" class="ChannelProperty" version="1">
													<prop name="ChannelIdx">0</prop>
												</obj>
												<prop name="ReadOnly">1</prop>
											</obj>
											<obj name="PropertyObject" class="QuantCpLowProp" version="4">
												<prop name="PropertyTypeName">Cp Low</prop>
												<prop name="Position">15</prop>
												<prop name="IsDefault">1</prop>
												<prop name="CpRangeLow">0</prop>
												<obj name="ChannelProp" class="ChannelProperty" version="1">
													<prop name="ChannelIdx">0</prop>
												</obj>
												<prop name="ReadOnly">1</prop>
											</obj>
											<obj name="PropertyObject" class="RQEffProp" version="4">
												<prop name="PropertyTypeName">Efficiency</prop>
												<prop name="Position">15</prop>
												<prop name="IsDefault">1</prop>
												<prop name="Efficiency">2</prop>
												<obj name="ChannelProp" class="ChannelProperty" version="1">
													<prop name="ChannelIdx">0</prop>
												</obj>
											</obj>
											<obj name="PropertyObject" class="ChannelGenotype" version="4">
												<prop name="PropertyTypeName">Melt Geno Genotype</prop>
												<prop name="Position">15</prop>
												<prop name="IsDefault">1</prop>
												<prop name="ReadOnly">1</prop>
												<obj name="ChannelProp" class="ChannelProperty" version="1">
													<prop name="ChannelIdx">0</prop>
												</obj>
											</obj>
											<obj name="PropertyObject" class="GroupChannelTypeProp" version="4">
												<prop name="PropertyTypeName">Melt Geno Sample Type</prop>
												<prop name="Position">15</prop>
												<prop name="IsDefault">0</prop>
												<prop name="GroupSampleType">mstUnknown</prop>
												<obj name="ChannelProp" class="ChannelProperty" version="1">
													<prop name="ChannelIdx">0</prop>
												</obj>
											</obj>
											<obj name="PropertyObject" class="QuantSampleTypeProperty" version="4">
												<prop name="PropertyTypeName">Quantification Sample Type</prop>
												<prop name="Position">15</prop>
												<prop name="IsDefault">0</prop>
												<prop name="SampleType">qsUnknown</prop>
												<obj name="ChannelProp" class="ChannelProperty" version="1">
													<prop name="ChannelIdx">0</prop>
												</obj>
											</obj>
											<obj name="PropertyObject" class="ChannelGenotype" version="4">
												<prop name="PropertyTypeName">Scanning Genotype</prop>
												<prop name="Position">15</prop>
												<prop name="IsDefault">1</prop>
												<prop name="ReadOnly">1</prop>
												<obj name="ChannelProp" class="ChannelProperty" version="1">
													<prop name="ChannelIdx">0</prop>
												</obj>
											</obj>
											<obj name="PropertyObject" class="GroupChannelTypeProp" version="4">
												<prop name="PropertyTypeName">Scanning Sample Type</prop>
												<prop name="Position">15</prop>
												<prop name="IsDefault">0</prop>
												<prop name="GroupSampleType">mstUnknown</prop>
												<obj name="ChannelProp" class="ChannelProperty" version="1">
													<prop name="ChannelIdx">0</prop>
												</obj>
											</obj>
											<obj name="PropertyObject" class="TargetName" version="4">
												<prop name="PropertyTypeName">Target Name</prop>
												<prop name="Position">15</prop>
												<prop name="IsDefault">1</prop>
												<obj name="ChannelProp" class="ChannelProperty" version="1">
													<prop name="ChannelIdx">0</prop>
												</obj>
											</obj>
											<obj name="PropertyObject" class="RQTargetProperty" version="4">
												<prop name="PropertyTypeName">Target Type</prop>
												<prop name="Position">15</prop>
												<prop name="IsDefault">0</prop>
												<prop name="TargetType">dtNone</prop>
												<obj name="ChannelProp" class="ChannelProperty" version="1">
													<prop name="ChannelIdx">0</prop>
												</obj>
											</obj>
										</list>
									</obj>
								</list>
							</obj>
						</obj>
						<prop name="ChannelPropertyCount">1</prop>
						<prop name="ContainerPosition">15</prop>
						<prop name="HasSampleProperties">1</prop>
						<obj name="SampleProperties" class="PropertyList" version="1">
							<list name="emlist" count="14">
								<obj name="PropertyObject" class="SamplePrefColor" version="4">
									<prop name="PropertyTypeName">Color</prop>
									<prop name="Position">15</prop>
									<prop name="IsDefault">0</prop>
									<prop name="Color">clFuchsia</prop>
								</obj>
								<obj name="PropertyObject" class="DominantChannelProp" version="4">
									<prop name="PropertyTypeName">Dominant Channel</prop>
									<prop name="Position">15</prop>
									<prop name="IsDefault">0</prop>
									<prop name="DominantChannel">0</prop>
								</obj>
								<obj name="PropertyObject" class="Genotype" version="4">
									<prop name="PropertyTypeName">EndPt Genotype</prop>
									<prop name="Position">15</prop>
									<prop name="IsDefault">1</prop>
									<prop name="ReadOnly">1</prop>
								</obj>
								<obj name="PropertyObject" class="GroupingSample" version="4">
									<prop name="PropertyTypeName">EndPt Sample Type</prop>
									<prop name="Position">15</prop>
									<prop name="IsDefault">0</prop>
									<prop name="GroupSampleType">mstUnknown</prop>
								</obj>
								<obj name="PropertyObject" class="SamplePrefLineStyle" version="4">
									<prop name="PropertyTypeName">Line Style</prop>
									<prop name="Position">15</prop>
									<prop name="IsDefault">0</prop>
									<prop name="LineStyle">psSolid</prop>
								</obj>
								<obj name="PropertyObject" class="GenSampleEditNotes" version="4">
									<prop name="PropertyTypeName">Notes</prop>
									<prop name="Position">15</prop>
									<prop name="IsDefault">1</prop>
								</obj>
								<obj name="PropertyObject" class="SamplePrefPointStyle" version="4">
									<prop name="PropertyTypeName">Point Style</prop>
									<prop name="Position">15</prop>
									<prop name="IsDefault">0</prop>
									<prop name="PointStyle">psNothing</prop>
								</obj>
								<obj name="PropertyObject" class="GenSampleEditPosition" version="4">
									<prop name="PropertyTypeName">Position</prop>
									<prop name="Position">15</prop>
									<prop name="IsDefault">1</prop>
								</obj>
								<obj name="PropertyObject" class="GenSampleEditReplicate" version="4">
									<prop name="PropertyTypeName">Replicate of</prop>
									<prop name="Position">15</prop>
									<prop name="IsDefault">1</prop>
									<prop name="ReplicateOf">-1</prop>
								</obj>
								<obj name="PropertyObject" class="HTCSampleID" version="4">
									<prop name="PropertyTypeName">Sample ID</prop>
									<prop name="Position">15</prop>
									<prop name="IsDefault">1</prop>
								</obj>
								<obj name="PropertyObject" class="GenSampleEditName" version="4">
									<prop name="PropertyTypeName">Sample Name</prop>
									<prop name="Position">15</prop>
									<prop name="IsDefault">1</prop>
									<prop name="name">Sample 16</prop>
								</obj>
								<obj name="PropertyObject" class="HTCSamplePrepNotes" version="4">
									<prop name="PropertyTypeName">Sample Prep Notes</prop>
									<prop name="Position">15</prop>
									<prop name="IsDefault">1</prop>
								</obj>
								<obj name="PropertyObject" class="GenSampleEditSubset" version="4">
									<prop name="PropertyTypeName">Subsets</prop>
									<prop name="Position">15</prop>
									<prop name="IsDefault">1</prop>
								</obj>
								<obj name="PropertyObject" class="SamplePrefWidth" version="5">
									<prop name="PropertyTypeName">Width</prop>
									<prop name="Position">15</prop>
									<prop name="IsDefault">1</prop>
									<prop name="Width">1</prop>
								</obj>
							</list>
						</obj>
					</obj>
					<obj name="item" class="SamplePropInfo" version="1">
						<obj name="ChannelProperties" class="ChanPropList" version="2">
							<obj name="ChannelProperties" class="EMList" version="1">
								<list name="emlist" count="1">
									<obj name="item" class="PropertyList" version="1">
										<list name="emlist" count="12">
											<obj name="PropertyObject" class="RQSampleTargetProperty" version="4">
												<prop name="PropertyTypeName">Combined Sample and Target Type</prop>
												<prop name="Position">16</prop>
												<prop name="IsDefault">0</prop>
												<obj name="ChannelProp" class="ChannelProperty" version="1">
													<prop name="ChannelIdx">0</prop>
												</obj>
											</obj>
											<obj name="PropertyObject" class="QuantConcProperty" version="4">
												<prop name="PropertyTypeName">Concentration</prop>
												<prop name="Position">16</prop>
												<prop name="IsDefault">1</prop>
												<prop name="Concentration">0</prop>
												<obj name="ChannelProp" class="ChannelProperty" version="1">
													<prop name="ChannelIdx">0</prop>
												</obj>
												<prop name="ReadOnly">1</prop>
											</obj>
											<obj name="PropertyObject" class="QuantCpHighProp" version="4">
												<prop name="PropertyTypeName">Cp High</prop>
												<prop name="Position">16</prop>
												<prop name="IsDefault">1</prop>
												<prop name="CpRangeHigh">0</prop>
												<obj name="ChannelProp" class="ChannelProperty" version="1">
													<prop name="ChannelIdx">0</prop>
												</obj>
												<prop name="ReadOnly">1</prop>
											</obj>
											<obj name="PropertyObject" class="QuantCpLowProp" version="4">
												<prop name="PropertyTypeName">Cp Low</prop>
												<prop name="Position">16</prop>
												<prop name="IsDefault">1</prop>
												<prop name="CpRangeLow">0</prop>
												<obj name="ChannelProp" class="ChannelProperty" version="1">
													<prop name="ChannelIdx">0</prop>
												</obj>
												<prop name="ReadOnly">1</prop>
											</obj>
											<obj name="PropertyObject" class="RQEffProp" version="4">
												<prop name="PropertyTypeName">Efficiency</prop>
												<prop name="Position">16</prop>
												<prop name="IsDefault">1</prop>
												<prop name="Efficiency">2</prop>
												<obj name="ChannelProp" class="ChannelProperty" version="1">
													<prop name="ChannelIdx">0</prop>
												</obj>
											</obj>
											<obj name="PropertyObject" class="ChannelGenotype" version="4">
												<prop name="PropertyTypeName">Melt Geno Genotype</prop>
												<prop name="Position">16</prop>
												<prop name="IsDefault">1</prop>
												<prop name="ReadOnly">1</prop>
												<obj name="ChannelProp" class="ChannelProperty" version="1">
													<prop name="ChannelIdx">0</prop>
												</obj>
											</obj>
											<obj name="PropertyObject" class="GroupChannelTypeProp" version="4">
												<prop name="PropertyTypeName">Melt Geno Sample Type</prop>
												<prop name="Position">16</prop>
												<prop name="IsDefault">0</prop>
												<prop name="GroupSampleType">mstUnknown</prop>
												<obj name="ChannelProp" class="ChannelProperty" version="1">
													<prop name="ChannelIdx">0</prop>
												</obj>
											</obj>
											<obj name="PropertyObject" class="QuantSampleTypeProperty" version="4">
												<prop name="PropertyTypeName">Quantification Sample Type</prop>
												<prop name="Position">16</prop>
												<prop name="IsDefault">0</prop>
												<prop name="SampleType">qsUnknown</prop>
												<obj name="ChannelProp" class="ChannelProperty" version="1">
													<prop name="ChannelIdx">0</prop>
												</obj>
											</obj>
											<obj name="PropertyObject" class="ChannelGenotype" version="4">
												<prop name="PropertyTypeName">Scanning Genotype</prop>
												<prop name="Position">16</prop>
												<prop name="IsDefault">1</prop>
												<prop name="ReadOnly">1</prop>
												<obj name="ChannelProp" class="ChannelProperty" version="1">
													<prop name="ChannelIdx">0</prop>
												</obj>
											</obj>
											<obj name="PropertyObject" class="GroupChannelTypeProp" version="4">
												<prop name="PropertyTypeName">Scanning Sample Type</prop>
												<prop name="Position">16</prop>
												<prop name="IsDefault">0</prop>
												<prop name="GroupSampleType">mstUnknown</prop>
												<obj name="ChannelProp" class="ChannelProperty" version="1">
													<prop name="ChannelIdx">0</prop>
												</obj>
											</obj>
											<obj name="PropertyObject" class="TargetName" version="4">
												<prop name="PropertyTypeName">Target Name</prop>
												<prop name="Position">16</prop>
												<prop name="IsDefault">1</prop>
												<obj name="ChannelProp" class="ChannelProperty" version="1">
													<prop name="ChannelIdx">0</prop>
												</obj>
											</obj>
											<obj name="PropertyObject" class="RQTargetProperty" version="4">
												<prop name="PropertyTypeName">Target Type</prop>
												<prop name="Position">16</prop>
												<prop name="IsDefault">0</prop>
												<prop name="TargetType">dtNone</prop>
												<obj name="ChannelProp" class="ChannelProperty" version="1">
													<prop name="ChannelIdx">0</prop>
												</obj>
											</obj>
										</list>
									</obj>
								</list>
							</obj>
						</obj>
						<prop name="ChannelPropertyCount">1</prop>
						<prop name="ContainerPosition">16</prop>
						<prop name="HasSampleProperties">1</prop>
						<obj name="SampleProperties" class="PropertyList" version="1">
							<list name="emlist" count="14">
								<obj name="PropertyObject" class="SamplePrefColor" version="4">
									<prop name="PropertyTypeName">Color</prop>
									<prop name="Position">16</prop>
									<prop name="IsDefault">0</prop>
									<prop name="Color">clGray</prop>
								</obj>
								<obj name="PropertyObject" class="DominantChannelProp" version="4">
									<prop name="PropertyTypeName">Dominant Channel</prop>
									<prop name="Position">16</prop>
									<prop name="IsDefault">0</prop>
									<prop name="DominantChannel">0</prop>
								</obj>
								<obj name="PropertyObject" class="Genotype" version="4">
									<prop name="PropertyTypeName">EndPt Genotype</prop>
									<prop name="Position">16</prop>
									<prop name="IsDefault">1</prop>
									<prop name="ReadOnly">1</prop>
								</obj>
								<obj name="PropertyObject" class="GroupingSample" version="4">
									<prop name="PropertyTypeName">EndPt Sample Type</prop>
									<prop name="Position">16</prop>
									<prop name="IsDefault">0</prop>
									<prop name="GroupSampleType">mstUnknown</prop>
								</obj>
								<obj name="PropertyObject" class="SamplePrefLineStyle" version="4">
									<prop name="PropertyTypeName">Line Style</prop>
									<prop name="Position">16</prop>
									<prop name="IsDefault">0</prop>
									<prop name="LineStyle">psSolid</prop>
								</obj>
								<obj name="PropertyObject" class="GenSampleEditNotes" version="4">
									<prop name="PropertyTypeName">Notes</prop>
									<prop name="Position">16</prop>
									<prop name="IsDefault">1</prop>
								</obj>
								<obj name="PropertyObject" class="SamplePrefPointStyle" version="4">
									<prop name="PropertyTypeName">Point Style</prop>
									<prop name="Position">16</prop>
									<prop name="IsDefault">0</prop>
									<prop name="PointStyle">psNothing</prop>
								</obj>
								<obj name="PropertyObject" class="GenSampleEditPosition" version="4">
									<prop name="PropertyTypeName">Position</prop>
									<prop name="Position">16</prop>
									<prop name="IsDefault">1</prop>
								</obj>
								<obj name="PropertyObject" class="GenSampleEditReplicate" version="4">
									<prop name="PropertyTypeName">Replicate of</prop>
									<prop name="Position">16</prop>
									<prop name="IsDefault">1</prop>
									<prop name="ReplicateOf">-1</prop>
								</obj>
								<obj name="PropertyObject" class="HTCSampleID" version="4">
									<prop name="PropertyTypeName">Sample ID</prop>
									<prop name="Position">16</prop>
									<prop name="IsDefault">1</prop>
								</obj>
								<obj name="PropertyObject" class="GenSampleEditName" version="4">
									<prop name="PropertyTypeName">Sample Name</prop>
									<prop name="Position">16</prop>
									<prop name="IsDefault">1</prop>
									<prop name="name">Sample 17</prop>
								</obj>
								<obj name="PropertyObject" class="HTCSamplePrepNotes" version="4">
									<prop name="PropertyTypeName">Sample Prep Notes</prop>
									<prop name="Position">16</prop>
									<prop name="IsDefault">1</prop>
								</obj>
								<obj name="PropertyObject" class="GenSampleEditSubset" version="4">
									<prop name="PropertyTypeName">Subsets</prop>
									<prop name="Position">16</prop>
									<prop name="IsDefault">1</prop>
								</obj>
								<obj name="PropertyObject" class="SamplePrefWidth" version="5">
									<prop name="PropertyTypeName">Width</prop>
									<prop name="Position">16</prop>
									<prop name="IsDefault">1</prop>
									<prop name="Width">1</prop>
								</obj>
							</list>
						</obj>
					</obj>
					<obj name="item" class="SamplePropInfo" version="1">
						<obj name="ChannelProperties" class="ChanPropList" version="2">
							<obj name="ChannelProperties" class="EMList" version="1">
								<list name="emlist" count="1">
									<obj name="item" class="PropertyList" version="1">
										<list name="emlist" count="12">
											<obj name="PropertyObject" class="RQSampleTargetProperty" version="4">
												<prop name="PropertyTypeName">Combined Sample and Target Type</prop>
												<prop name="Position">17</prop>
												<prop name="IsDefault">0</prop>
												<obj name="ChannelProp" class="ChannelProperty" version="1">
													<prop name="ChannelIdx">0</prop>
												</obj>
											</obj>
											<obj name="PropertyObject" class="QuantConcProperty" version="4">
												<prop name="PropertyTypeName">Concentration</prop>
												<prop name="Position">17</prop>
												<prop name="IsDefault">1</prop>
												<prop name="Concentration">0</prop>
												<obj name="ChannelProp" class="ChannelProperty" version="1">
													<prop name="ChannelIdx">0</prop>
												</obj>
												<prop name="ReadOnly">1</prop>
											</obj>
											<obj name="PropertyObject" class="QuantCpHighProp" version="4">
												<prop name="PropertyTypeName">Cp High</prop>
												<prop name="Position">17</prop>
												<prop name="IsDefault">1</prop>
												<prop name="CpRangeHigh">0</prop>
												<obj name="ChannelProp" class="ChannelProperty" version="1">
													<prop name="ChannelIdx">0</prop>
												</obj>
												<prop name="ReadOnly">1</prop>
											</obj>
											<obj name="PropertyObject" class="QuantCpLowProp" version="4">
												<prop name="PropertyTypeName">Cp Low</prop>
												<prop name="Position">17</prop>
												<prop name="IsDefault">1</prop>
												<prop name="CpRangeLow">0</prop>
												<obj name="ChannelProp" class="ChannelProperty" version="1">
													<prop name="ChannelIdx">0</prop>
												</obj>
												<prop name="ReadOnly">1</prop>
											</obj>
											<obj name="PropertyObject" class="RQEffProp" version="4">
												<prop name="PropertyTypeName">Efficiency</prop>
												<prop name="Position">17</prop>
												<prop name="IsDefault">1</prop>
												<prop name="Efficiency">2</prop>
												<obj name="ChannelProp" class="ChannelProperty" version="1">
													<prop name="ChannelIdx">0</prop>
												</obj>
											</obj>
											<obj name="PropertyObject" class="ChannelGenotype" version="4">
												<prop name="PropertyTypeName">Melt Geno Genotype</prop>
												<prop name="Position">17</prop>
												<prop name="IsDefault">1</prop>
												<prop name="ReadOnly">1</prop>
												<obj name="ChannelProp" class="ChannelProperty" version="1">
													<prop name="ChannelIdx">0</prop>
												</obj>
											</obj>
											<obj name="PropertyObject" class="GroupChannelTypeProp" version="4">
												<prop name="PropertyTypeName">Melt Geno Sample Type</prop>
												<prop name="Position">17</prop>
												<prop name="IsDefault">0</prop>
												<prop name="GroupSampleType">mstUnknown</prop>
												<obj name="ChannelProp" class="ChannelProperty" version="1">
													<prop name="ChannelIdx">0</prop>
												</obj>
											</obj>
											<obj name="PropertyObject" class="QuantSampleTypeProperty" version="4">
												<prop name="PropertyTypeName">Quantification Sample Type</prop>
												<prop name="Position">17</prop>
												<prop name="IsDefault">0</prop>
												<prop name="SampleType">qsUnknown</prop>
												<obj name="ChannelProp" class="ChannelProperty" version="1">
													<prop name="ChannelIdx">0</prop>
												</obj>
											</obj>
											<obj name="PropertyObject" class="ChannelGenotype" version="4">
												<prop name="PropertyTypeName">Scanning Genotype</prop>
												<prop name="Position">17</prop>
												<prop name="IsDefault">1</prop>
												<prop name="ReadOnly">1</prop>
												<obj name="ChannelProp" class="ChannelProperty" version="1">
													<prop name="ChannelIdx">0</prop>
												</obj>
											</obj>
											<obj name="PropertyObject" class="GroupChannelTypeProp" version="4">
												<prop name="PropertyTypeName">Scanning Sample Type</prop>
												<prop name="Position">17</prop>
												<prop name="IsDefault">0</prop>
												<prop name="GroupSampleType">mstUnknown</prop>
												<obj name="ChannelProp" class="ChannelProperty" version="1">
													<prop name="ChannelIdx">0</prop>
												</obj>
											</obj>
											<obj name="PropertyObject" class="TargetName" version="4">
												<prop name="PropertyTypeName">Target Name</prop>
												<prop name="Position">17</prop>
												<prop name="IsDefault">1</prop>
												<obj name="ChannelProp" class="ChannelProperty" version="1">
													<prop name="ChannelIdx">0</prop>
												</obj>
											</obj>
											<obj name="PropertyObject" class="RQTargetProperty" version="4">
												<prop name="PropertyTypeName">Target Type</prop>
												<prop name="Position">17</prop>
												<prop name="IsDefault">0</prop>
												<prop name="TargetType">dtNone</prop>
												<obj name="ChannelProp" class="ChannelProperty" version="1">
													<prop name="ChannelIdx">0</prop>
												</obj>
											</obj>
										</list>
									</obj>
								</list>
							</obj>
						</obj>
						<prop name="ChannelPropertyCount">1</prop>
						<prop name="ContainerPosition">17</prop>
						<prop name="HasSampleProperties">1</prop>
						<obj name="SampleProperties" class="PropertyList" version="1">
							<list name="emlist" count="14">
								<obj name="PropertyObject" class="SamplePrefColor" version="4">
									<prop name="PropertyTypeName">Color</prop>
									<prop name="Position">17</prop>
									<prop name="IsDefault">0</prop>
									<prop name="Color">$0012D7FA</prop>
								</obj>
								<obj name="PropertyObject" class="DominantChannelProp" version="4">
									<prop name="PropertyTypeName">Dominant Channel</prop>
									<prop name="Position">17</prop>
									<prop name="IsDefault">0</prop>
									<prop name="DominantChannel">0</prop>
								</obj>
								<obj name="PropertyObject" class="Genotype" version="4">
									<prop name="PropertyTypeName">EndPt Genotype</prop>
									<prop name="Position">17</prop>
									<prop name="IsDefault">1</prop>
									<prop name="ReadOnly">1</prop>
								</obj>
								<obj name="PropertyObject" class="GroupingSample" version="4">
									<prop name="PropertyTypeName">EndPt Sample Type</prop>
									<prop name="Position">17</prop>
									<prop name="IsDefault">0</prop>
									<prop name="GroupSampleType">mstUnknown</prop>
								</obj>
								<obj name="PropertyObject" class="SamplePrefLineStyle" version="4">
									<prop name="PropertyTypeName">Line Style</prop>
									<prop name="Position">17</prop>
									<prop name="IsDefault">0</prop>
									<prop name="LineStyle">psSolid</prop>
								</obj>
								<obj name="PropertyObject" class="GenSampleEditNotes" version="4">
									<prop name="PropertyTypeName">Notes</prop>
									<prop name="Position">17</prop>
									<prop name="IsDefault">1</prop>
								</obj>
								<obj name="PropertyObject" class="SamplePrefPointStyle" version="4">
									<prop name="PropertyTypeName">Point Style</prop>
									<prop name="Position">17</prop>
									<prop name="IsDefault">0</prop>
									<prop name="PointStyle">psNothing</prop>
								</obj>
								<obj name="PropertyObject" class="GenSampleEditPosition" version="4">
									<prop name="PropertyTypeName">Position</prop>
									<prop name="Position">17</prop>
									<prop name="IsDefault">1</prop>
								</obj>
								<obj name="PropertyObject" class="GenSampleEditReplicate" version="4">
									<prop name="PropertyTypeName">Replicate of</prop>
									<prop name="Position">17</prop>
									<prop name="IsDefault">1</prop>
									<prop name="ReplicateOf">-1</prop>
								</obj>
								<obj name="PropertyObject" class="HTCSampleID" version="4">
									<prop name="PropertyTypeName">Sample ID</prop>
									<prop name="Position">17</prop>
									<prop name="IsDefault">1</prop>
								</obj>
								<obj name="PropertyObject" class="GenSampleEditName" version="4">
									<prop name="PropertyTypeName">Sample Name</prop>
									<prop name="Position">17</prop>
									<prop name="IsDefault">1</prop>
									<prop name="name">Sample 18</prop>
								</obj>
								<obj name="PropertyObject" class="HTCSamplePrepNotes" version="4">
									<prop name="PropertyTypeName">Sample Prep Notes</prop>
									<prop name="Position">17</prop>
									<prop name="IsDefault">1</prop>
								</obj>
								<obj name="PropertyObject" class="GenSampleEditSubset" version="4">
									<prop name="PropertyTypeName">Subsets</prop>
									<prop name="Position">17</prop>
									<prop name="IsDefault">1</prop>
								</obj>
								<obj name="PropertyObject" class="SamplePrefWidth" version="5">
									<prop name="PropertyTypeName">Width</prop>
									<prop name="Position">17</prop>
									<prop name="IsDefault">1</prop>
									<prop name="Width">1</prop>
								</obj>
							</list>
						</obj>
					</obj>
[truncated: 1,117,468 more chars]
