# Supplementary material for: MicroRNAs and Their Inhibition in Modulating SLC5A8 Expression in the Context of Papillary Thyroid Carcinoma
Source: Int J Mol Sci. 2025 Aug 15;26(16):7889. doi: 10.3390/ijms26167889 (PMC12386254; doi:10.3390/ijms26167889)
Supplement: Supplementary file 1 [file ijms-26-07889-s001.zip › ijms-3558049-supplementary/Manuscript data/Fig1 data/Data/Wojtek_2013-09-20 HPRT AIT 1711T.ixo]

<objectstream signature="IXOS" version="1">
	<obj name="root" class="HTCExperiment" version="5">
		<prop name="name">Wojtek_2013-09-20 HPRT AIT 1711T</prop>
		<prop name="UID">6BC800EE6B4847D09AC95B601EACAE72</prop>
		<prop name="OwnerUID">CB33E39807F84CBA85CD60F4D5153064</prop>
		<prop name="Created">2013-09-20T10:57:32.615</prop>
		<prop name="CreatedBy">CB33E39807F84CBA85CD60F4D5153064</prop>
		<prop name="CreatedByName">Genomowa</prop>
		<prop name="LastModified">2013-09-20T12:29:35.694</prop>
		<prop name="LastModifiedBy">CB33E39807F84CBA85CD60F4D5153064</prop>
		<prop name="LastModifiedByName">Genomowa</prop>
		<list name="AppliedTemplates" count="1">
			<item>SYBR Green I 96-II</item>
		</list>
		<list name="TemplateOwners" count="1">
			<item>Roche</item>
		</list>
		<prop name="SWVersion">LCS480 1.5.1.62</prop>
		<obj name="AppProperty" class="TAppProperty" version="2">
			<prop name="Created">2013-09-20T10:57:32.615</prop>
			<prop name="LastModified">1899-12-30T00:00:00.000</prop>
		</obj>
		<obj name="ConProperty" class="TAppProperty" version="2">
			<prop name="Created">2013-09-20T10:57:32.615</prop>
			<prop name="LastModified">1899-12-30T00:00:00.000</prop>
		</obj>
		<obj name="run" class="HTCRun" version="7">
			<prop name="name">Run</prop>
			<prop name="Created">2013-09-20T10:57:32.604</prop>
			<prop name="LastModified">2013-09-20T12:27:46.962</prop>
			<obj name="AppProperty" class="TAppProperty" version="2">
				<prop name="Created">2013-09-20T10:57:32.601</prop>
				<prop name="LastModified">1899-12-30T00:00:00.000</prop>
			</obj>
			<obj name="ConProperty" class="TAppProperty" version="2">
				<prop name="Created">2013-09-20T10:57:32.604</prop>
				<prop name="LastModified">1899-12-30T00:00:00.000</prop>
				<prop name="HasProperties">1</prop>
				<obj name="_Properties" class="TAppProperties" version="1">
					<prop name="Created">2013-09-20T10:57:32.604</prop>
					<prop name="LastModified">1899-12-30T00:00:00.000</prop>
					<list name="emlist" count="4">
						<obj name="item" class="TAppProperty" version="2">
							<prop name="name">TopChart</prop>
							<prop name="Created">2013-09-20T10:57:33.342</prop>
							<prop name="LastModified">2013-09-20T10:57:33.342</prop>
						</obj>
						<obj name="item" class="TAppProperty" version="2">
							<prop name="name">LeftChart</prop>
							<prop name="Created">2013-09-20T10:57:33.343</prop>
							<prop name="LastModified">2013-09-20T10:57:33.343</prop>
						</obj>
						<obj name="item" class="TAppProperty" version="2">
							<prop name="name">RightChart</prop>
							<prop name="Created">2013-09-20T10:57:33.352</prop>
							<prop name="LastModified">2013-09-20T10:57:33.352</prop>
						</obj>
						<obj name="item" class="TAppProperty" version="2">
							<prop name="name">RunOverviewChart</prop>
							<prop name="Created">2013-09-20T10:57:33.368</prop>
							<prop name="LastModified">2013-09-20T10:57:33.368</prop>
						</obj>
					</list>
				</obj>
			</obj>
			<prop name="State">3</prop>
			<prop name="StartTime">2013-09-20T11:08:09.109</prop>
			<prop name="EndTime">2013-09-20T12:27:46.961</prop>
			<prop name="InstrumentID">29385</prop>
			<prop name="InstrumentVersion">HTC_VER_10</prop>
			<prop name="InstrumentName">LC480new</prop>
			<prop name="InstrCalibrationDate">1899.12.30 00:00:00:00</prop>
			<prop name="Technician">Genomowa</prop>
			<prop name="AcqStoreClass">HTCAcquisitionStore</prop>
			<prop name="AcquisitionStore">eJzkvdmy4lqStfsqZWnnjgskkACZVaWZmimhHrkakO5oJSEBom+e/jhzwl5E7J2Vv9kfOyPinF1mYbmKRbvkn48x3CX+ezdb/9d2uln+zz8Ou93pH/81r6fH4//8Yxip8nx/Lo/lqdxtw9PusPzHf12WhyP+9D//4P/xz/9uDrvmdU+1mG63y1rdnbenf/yT/+/287ZvfiOcbpp6+foFqff+jbo8nt6PcZ/XyyM+//N3/ucfQg+f4uu1mafl5o/XFtHf/dcvZ3TY5Yfp5l+8kmW+WT5fRecvbmQP/E/uL17fx6fx9Sr5/+VF4ieo17uPu3284O63LzgqN/isfY4XBe4vXlW03DT/+Of/I3Air0t//Cf/1etnf4iPd/Bxo7k95Qf2VL2/uj2Z1uXirz80WK7w1vOSvgpF4DsD7v3fX33Ec3ykba5P53jY4Af9L34NP53Rrtyejv/4Z14PIvDbqU3gfAosbdfPhuAOq6AKs3xYEK0Vd8G4cG4MWedukck0rcGU11BBot5vJC2EGXiablfh1b1LZCOkIpC+7pNItdYnMuSvKci8bsZR7odA9vdKAufAOTFUe7Um8ex6B7OYmlw0itUFUQZ5B9yz5VUg79cLckzNCEbznUEiLbuJJNfTC9iuqFdheAORqIqcg33a6Fyw6CkNqWT3DOYDhlxQGGpBPGsegy91ZBIKIiRk1XJDcJKbxI3cy1HS5HhngppcHBJM1qFFRhp3Am80M7nwFt8LktjuDOxIH1bAu4VIzh1zAs6e1wnIgmKRqRrk4F0fJoGYgETOzm4LFmlbVTDlS4uUK2EO7vRiEeirhUQMfhCAPF2qJAybQCKOFWzAtEuXhFK/BCJ5QQJWJmskUDnwSM1fCQyzs8XBucLPb1UHAZhkhbfr/dwjvmwWQTntucQemRqoolh1g1JxAs7cHtaZ2g1ay2A9SjexGV3EhXqx7GFQzuwqNm/dtFbfR0cbiwn/fZbd+4efxQD+5zBgIErdf8eAvkx4gf4z+IkMEH8wA2olD8G8xM9j7MkAeYgMIGdkAAitiUX6PbcD1uaBx2i9KXVSd+IKvLwAEvGq2jAGKKJmV4E6U3nGAFXQfAJCTzuR4sZloCyHZsUYQIydBKO04+DzpWFGWk5wA/W6whqpufuC5LEggLH0PA5mR60mzTFPQL8ejBjGe0UkFzE4g1/29Cric+CJFZtLGConZIQ8V25EFHYXcC4J1mS3W9aEU/D+jAFBT8kIbyAT9KjTIu54NJc0Pb2a4KzvDgmvcegR043PoPs7qwp3RolMGVcLUEzPjIPW6SaRqjVPQR2LehytMwBSDOcl6FsRny/rqgqxXHmHt9vI1GSL73fxGCwYA4J6rUhk0CAD3OtKjRkDeJerGQPAc9WEnLwBMmZnavgX2CgJad1NA0aDq42vr8bbJUgBlEupkSjERyJG6NYvBmRToqgTb6EFlX4OXwzIik4ZbLbLDWcuzhli+6DCiwG8aJ5+RQZ0fgoDBn2u+5swQOF+LAOGNyEChx/bJLCPua5N1skQtHkdcIwBth90XjpAMu4eueyRAcTGjhXUann6YEA4GZQiUebHHhidoR8zBgw8IcPuZmKft5f3hHRayAAz6jhVKAvliwFUBwTN+F6T/UkWwD+ATwLorwsSc/ME1PXJiMN8j32U6gBXGuhceL4WPDGCfIV9+2qQsBjcbmR0M29gQ2SScDdBnTFtdgkou4FcBUtHKVDtVDEYB7EV+1rgKYwBQ11yKrB0fFdEqC7gtY4WF66H+P4W090CvENoVnA5lwpp96oMVL2tc5Eu3oDIO9RE3rRlxmElICNXV9KA5oJdIeOwZg0hWIJWPqw4WJNQZwwYTko1hv5UUchKntegphs3jhbzMCGKzk3AmBpaHNzHt4yIY9cAQ+bsOIyMcEFmKJBgSDZaFelunnwygOoAyoCDMgfO2lyiRrXLsAr2WrWNnfa9OTEGHLfamvtldUD3pzBAEoV+57dgQOdHe4GLd33pgJAkF0k9t8EAm0cGBBO/C4wBVAcwLyCe/9AB2T1sSL8M5qBWQ5tjXuBeXftgXx2fC9u99Y1wS3kKqmZhjR8vWBOLPTKAdAWHC8MU+34T5XfQj7UVA7fFmq3TgQAWVmgcoFJvSCxXY3DJycBj3r4rjAGje9sgsJXRG9iBvAR/yaNOGDnIAPM2v4M7H6P38Bv1RPi9PAFvgQwAuV8UpF1WyacOyMTAYgyIyg4yYB6kbwYUO7y/ueGWqN2RAUG/hc8/7VynYN5VZA5vY582j+YaGWWYFWNA5cYN6I6DOmAzROap8/jFgGikhagTzgGAnq/VCrg9KGQTVzWMii0y9nTE359YwgTkjoM64GwUnwyItI6aIeN2IVijWouZDmhVbhNs2nef2KGvFWpneRoyHWBvHpqo9sv95sUAnrN4lRvYk+CsjevY7PUE/ldkgPBTGMBzXYn/PYTABwN+IAS86QTF5iBq8wwC8mCLRU5aW49sjaALPvdw47AYoxCggcAHBKpxOgfvbNkc1HNVJOL12AfVMbGIT3uEQBiSGYMA7Hw8yAP12AJ7LCJU5KYsCCeQB/iLzRsCYuOK4BQR3n81iF5mwOxeEAKHA4ptvZlfQK8RAgEBFOfEvK7ADO5GHICH5oBCQNbnaD426f1E5qWZonVvy1zQP94aIpTXMSg9pU281Xkgao2+s8HO+ygEsg2K92YwuILZv+PnMWvUG+mdhSXYXGRy4VxGs+DvuSmMljoKk80UEpKneQWjaYhmZtEgJMfyFVVMmiAUCxGFjpTHKxgRzqrATfC3op4L4C626PbHB9CZECDKxa0if6QuSGY8Xy+FQNPBxz8vYwMh2LWrKBmqBSHJMQS1s9Oq8HCSEwaB6jD2XmaAQmBjQ/yCwPdC4DeAgPhzIMB3uv8+Ffw1IKD/YAjsS+xB1A3A2m8v1PVB18FMEAKBdZkkWMSxgL4T3UCkb95uwB4VARdKJaplCgGTcx0ScP2SJ0Fc9V4QGPYjngj6YAr6xsbDn7qBZoMQMKseQqWbhQWx2sIdhujA47DdDWuySChEMr8K6/m6ITthN4ZReH5DQD7trkwJMAgoupmDlnFGHN1PN54cM3QXynqJnZkXwxcESIC6O0gHUJO4J4zBitotzu1dTwqDgDE0UJk4JhatX6SoTCQR3U1so7s5dmUs4uMYHb1yUz2i+gIqgcI00P3si4Rc5WsNLiopEvmuCkTbDQ7gbGO8/32KRb2pdjmM1j2Lg66uWqg/qggh0yAE5LliMSWg2DeEwOWCyuhiuyl2fk/jwNkpC5L61ZBBADpbhGapcBH4VaNxob64ZqSzCU4vJfAdBJy6w1nq8WHs/gUEWoOd9CtC4K8mF/8BCHS4vvR72IGu8IPtwKyXxmhxZ3bMIEBHAzrfAP48Gr4gQCOBqOm8lQC5rPF2OhqgELC2wTNWe9oBqgQM3fW5YD9biy8lUDnY6cNVmBG+vLZRHktuxSCQyzH3JwhQJcAgIOXHyacSmGXVFXxfwc7/BYHRqYdFqSwKhFDCPV5KgNqBUQeLStbxnuHWU04MAo6gtytmB9yyckHdmS4Jj/azaDP39oLAyCklEnSDHEg+RUtPIbBw5Bm4PdfgIDugXG+Lcs2UAIMAVQJGN0PxEM+wc6dXrgBz1n0rgQ8IUCVAY0EKgaDVumdE9+MUzMZHCKxFKJgSGDV9VFrD7h2VUynHDAJwaAXZpxKY5wTUJFfcVyxY9biM2YHTbL/lmB3ozHuzYN1d1JyltTL9V4RA/ydBQOp0fg870P3RuSBVAma2sqvgEFxqtactTFCHR6jCy2iCB2U574Ey4rFTKRP09BQCSrvC23VN5clwzC1gZIITR8UplMhcHgzAJP6IMCXg700smiEqgZC7IAT8DtcGf9jHZ6V2IKnmHCjZCYtknKrNhxKIWt4D7UTKTVBJ3AwuXM/Qc/N8fkX5rDxzwrJEZWBhkVrrrhGDtlKe88LrA3SxwufTM4TUYpxmMEqIEkPbu93IaitPXhCgSoBCwFx5LokuHtoRqgT8k4Ry3psh1AZaWoDrzBFSGaBdEIbmHB9/NCQMAsOTW4PRX1tVeFri51Py+QmVyxyh2NuHCzLaDYo/KQEdDhoJboPCIifhWIMf3d8QeITHKTj+CIs8S28FUwKqiRAINxOEZmMQ/OQuDdqBpRS8csEPO0AhcNLb0UsJUAjQ2QBTAvyxzH5xJTD4ORDo9nu93wMCAveDIcCdnwOz0cKOw5k3SpgS0JIDVIG62mYkwtYBVsxh514M8SAvlggBJ1m/IZC25QWQU+TEQeRrCunwroTy2EMlsHUrhdili0pBRyUQTVflguxshICbDBAqs+w5DJi7D7Dts1UFgoWde7vgXhAIetIDf5aFFFzlanABf7jrZKPsbmBOVJT/Dv6dSduLXxAIsVdLTAmQWWlygXPA10f8PAOjbShxdDgrLwiMAl0m0S2QdG3WGrigNIBQ2g6w0zqLHdoBT8EiHp7w/ZydvAC/NUMlU97LhKwuwRy0TTAkQc9Fub7Kqg2+n5VVRcIK7QS/iI8I0aVDoqqPkKMQsPcdvL3zXBo43Y8xuP5Fi4O9e/PIIB9s0F50XI7ZAWvMvSHQ6aF9oRDw/MFbCSx6Zgz2+PC2A2chvgWN649ie7UhhRrd6zjY+dyYs6pW1TA7wJTARNh7ave0X72UwFC24FeEgPRzICD0eO43gUD/B0NgY+wSMLglek7V9CWVbgn48x3E4a6NECinCAF/w72VQNtON0wJBOJDvRHPzudMCXwPAbjPNYkYezo9QAgE4zYWiXIWXhCA0EIIUDug9q/WU76XJ3KrUUl4y5nPhY9FhBDgrqgEVtyQMCVws443cBsN5T9VAhQCzA5QCCwb4QHauUAIDOySZ0rA6aEdgImPdsHrkwl4rtl+bQpthq4H1nXhcqHZQjtCIWBtNYSA7a4VpgS0OxY5g0CkxYsXBObHYkG6+mAL/nmHnb4eodLZwvUM7mKGEDg5+P7iWEA70JNsEjk62qlxmaOnV84IgXKheCwTUB+9NwQWy10G8jwkaHb2Sv2hBCAz7w1TAgY54e1LP198TgeoHUDzETAl8GEH8u5t98oEOlK4CHajoOJ+WSXA/5x1QV4UROE3oYD6d1DAI6WNrdNq66q+PVlgzY/ARVy7uyDX1pMCMe8RCCZ4lB9UpICa1yGB5hHyZDBKlzDqJugHehKa6EsWSGBrwYgwCuw2KAXcnYtVTq5okjlDlD+lgGNWHOjdjsWF12l5I3rnef90gX7C8R9o8guSMQpEpznqaUMUsFWDYXBMCkh6VcBwqKFU0PNCIhOsJ9DNtUWCanrnCZxRX/v1UKki7XzjyV4z0z9JASNbuVwQ+Fhlc2+AUiK3nIpJAbIW1uBkhcVFw7WakWRbLcGtw2EcHObwogAxa3z9twCrmPoBmVROxShgFKQE5Y5+IFgZd/QT/i56SQFKgSLZ4f0zzYuDyw2lA/UDZpQQEsrTW0MGKmeB6bae+4wm+pX+JkhgdLkQEoRXufiTFLg/+PRTCnxQ4MA3EpMCzWG9iX9ZKcD/nIVBvteRBr8HBUTuB0eDlAJ+s7a5aK+2anX+aCyWCkTH67BghoClAvUWtQClwGhUAccosBpxK2YIgJyxd+aQtrA3jkYkTAaRRPLOs3daHgr+jYy91ttL8isatPZlw1IBZ3d7U6B/JgNw+nPUAuQc3UiPRwqoyeMbCsht3aggu99fqYDebRlV0L2HCtMCNBWIZk4okqW9m4Ixsr6hwLA1lFHQP1OB62rugdoqkALFBV/Po74+wJN0Jw7Vs4aU2SIFzE2JVXyIsMopBYbteBhHyxMUxC/THSjZFl//qETBHpyOJ1DF2qmCkac2jAJe3LcJ8JvQI9mUw15+u2tVJJ0VYBSw7bZHmBbgl4MpeN3gKfgPSkM6G+FFgajX4ONd7ThhWiAQ2gEaEncuBqebAbFdHsmNGYL9ZJJy9lqNJXWktY4vQ1B0bf2TAr9qNMj/nJVBvs8LHfHfUaD39d9PpMCPHhCYW3kMsl+/KXB2UAvI/Am4sLigFpjbeR80jscqOQ5RC8w78y3oPGqBkNewyqgWkMspHvXUEaT8vAV6DKOYxQJ9FW83jj5WkRygFpA1RQHl2kIFTinQka88owAY/fBFAf2SI0XCi4Za48hNUNH/QYGjhxRwTN3gYFvhz9QRUC0QbRTU/f1Q5j4pQLXABwWMQ/CNFmgfOB8c6+TFYbrCKiNjEx3KxEQKGFKkkF1FKtDkChV9d/2mgJaMh1V4XaJi3yyvOzCKM1Y5KUJU6Dp3flHg6qsnRgHVl+04srYqkF5nkABpPbQqIEukQHbLt+ApkkeYFlhNhbcWiGa3EzoozgQtktGhWEJZkyycj8GrriQOlqtrwaaEh3wf/ItY4GNAQLUAdQQ0G/x1KfBzlgb5vjT4TcJBsf+DKTBZcglY1QF9faksFyo3qk3Qz5eQRHU+qYlwzwdYRR08Ss1umJDN/lsKVI98BXYYv3OBFpgSyE2IFCDHtxbwPKQAlDlSwF3pLwpAxw4bUlgyD57B4e2VjRSQ7+7LEYDZWiMVhEH63AdExS/M0VcrLfJgjoBRoC8eX44gMgrUBhs/eDkCRoGVL8xAvaIjgLB9E/+kBSgFlPbeI2EvL7Hq1BRfT+A5HEgXzfqgQBiQsCCTPmofSoFoJBUFaTlmg47pYcdMC9Bc4IMCUmaWr1yAG6MjUKfoCLxzR+OC2QmtGKXASOi/KdCdubMXBdKjcvpwBHDM7iei7qsxKJ2nI9DloP5rChSRMflzOMjGhF8U+GUdwU9aGxygH/g9NoZE5e/QApQCYSi1LLXUJAdMH7VA0JbfFNA2nXcucD0jBYzpJoyZI9hP3FcuAIvWQyFqsWujoo7RMzhHTiELP12Adfae6Vr+1gKy0UZtEfbQh3+lg0wL2L1YAkVdj+JotHznAh9aoEi4O5iGNSRBjnKCdFpxCfZ9gA6Bv97eucBTC7ARgTC+zlguwChA00GqBT4ooI93SIGm/UzfpjkPyiZACghXzSOdw2DNKADzuHxRwD9M3lqAUoBqAaQi9mo1NC/gW43DBTsJH49SgMzbSIllNwSiq6gFNId7O4IvLRDlJd6/mJhvCvhOcSI3e/B2BI4YvhyBJp2/yQVYOvhdLsAcwfda4GNE8MtqgZ+0Nyj1+r9JOogS/MdSgDjzCRBxh0eZNfAVddy+WeAn5xB953Vbk8qvBmByHS+O8gkq3g8tkD1K8SMdhM4IfbQlVS1wVdQCcPGITh7h8ywf7w9HkG2RAn6KPphRQOHTDgwT8XkW0wJ799TIW0DMYhSH+eUhMgqofmcYh7VbfmqBCKvOIkIHFberKm9HwJUxz2YE0aOPFNBVpIBj60ocmM8ZwmCEFCCR+XYEfFT5MDxf0BFQChxbqCW0ByAF+u3IYungaN3YMWQ1VqlzEVD7KNkQHdMZPikAexXfH6WAE++QAuIyPJG9mK4ZBZgjGC2Fdy5w9ouEUcC5ml7FKCBO5nOQ1YzE4eGk3Eg+MW3Qb210BDOrfGkB5ggoBbZ2yr9ygc1dV9RQt+afWuAvc4Ff3BH8nMXBDhb54PfQAj3+B88IqBb4XyhAtYAsPbUAt31rAU3fPOdyEVKApoPfawF199QClAJUC8jXAKs8CLDKWl1dBfciIwWqGSpm6gjYjACc5/axn0owDFcjEmSjtUg2npyyGUEQDcpXOqhdzSH5cASqq+PtNB2kFDA2NWqBm6RKJCwHc7YuEM4vhUhgkmYgV5Ych/RcQoszRywXiGaleiPJeM6/KMDlD2BaQA2RAsGuur8dgTw3CTxWz/RuKL8cQTSrwpcW0B5HpAB1BJQCo/YzF6COIBy6Y+YIou3ylpCrJ6C2Ul2vCmStbBgFvMUEKVC6xY2lg05HdWKmBbo+UoBpAeoIJstc+hMFaDrorA3d+3QEXs9OmCP4xdPBn7M52OG7vd9kc7An/GAKhI9gglVw/MYR0FwApGJ4IvewklguAO4QFXEvnO9gdK2RArfoLhFvu3vlAuFoFemMAmQ7HlVBJVUvCmj3EVb5Wcaj/BoBAVtSsPe2HXQAVAvIRh8psTuiw3jsOaRIXb61wOjkvrRAdPWwl95tk3s5AsKrHuE61Rr83MHbaS5AKWDedlYM1hFfn96V569JYR6UCqMA1QKwBMnSMjkPgExubwpQR2CPY5dAb7T2WC4wFLZYxbKu1mQzl3PwpwuTMC2gy+kRtHn/ec5Bgu/POKcXkFsHpMj6Ut7IpY7XYI01uwJzck/IZkXejiAYFRlpdcwdowAoOlKDUkAPZqRiFJj2XRsMjjhVMNjj7fn4OIGh8yBxtLxeXxQos3YU242gA6PAcdabclbp8afPSSGlgLBUi+CyajacFWhN8UtS4OesDnY6Ha73m2iBH50OHibxBExtj1qgeJwytb2+2TDanoCLlsG2Icm+emmBgGzLlyOgWoA5guFjkDMtwChw9K5vCiiL+OUI7OgPClAtQCkQdPqomF0l6IBStZ699kmBJjy2WS4QbINIYlrAl7rDiqWDUAweIJ/dYcy0AM0FqCNgWkDtzF8UiLQZvj7RQQrYU1OpwnGOlGjP/tACu9viNSOQhQf24luAr+cjF6COgGoBb1nbhFGgrQk5OogpOgKaC/AmOYB8kmx8vzr2as7Ir5+OoLjlFTiFalfRXVATpgVGBY9awFrdMtIN5R34BwM/D6oFvFU8A3u5eFOAagEflOc+xnNSSLWAs7i9ZwR0UsgocGzpBaPAetJknFna+oJpAUYBujpIKVBH1+0vnA7+nN1B1AHib7I72Bv8YArw6yoF93x6ngXwpIAtKA762Cv2+j2gFhhNdxLIl+47F6BagKaDn1pASp0q3F7WWPUNVrGxSUdcGJ7eFEArjr7ZvaLv/dICERywV3az+TsXoBSolrsW2PcNOoq1rEmkp7hTcB7PXEBbhMByAXVkv9NB/j5fgzk2346g3zl2GAW+dwTBXkYtcLrMM3ClPxwByeUR2EYHfflBvfPMETAtIK4eHpk+txzd4x6r+Kajo/E4s8Cqf2qBtnern5PDPTgNb8dw5u6fjgDCEWoLSgHqCD60AHMElAJfjiCCBKmxjtI5DPk5UmAxgBNJRoHNKMBmBL6Rj5kWYI6gzTV2sGl1k9i+Ep1Xg8mpCuq5OycfjuBDC4ite/3SAr8qBb5O6vsPU2AgCb+JFvjRMwKaDirZDau44ReFGvRFm1EgCm5Igcny2AIfqyRmjoCM8x3IyTasIuuBFKBawNnNHS6659g7q4KXXxTAyrIYBZQstOPQDNA3VxNPAytS8fHM2ZsCVAvAY1C+HAGlQLTPUQvUmZmB2fDfUMAo0AGEEqoK8ugd16CtkArhVi11gn/vDjino4U+e7FWGAVU2VY4pgWoI7BCW44jukHsC8GbAtQRSOeKB83I3JhRgDqCj3RwKpPi5QioFpBc98AcQbSaoGJfhPMrWMkZKUIdwUKv0FEMCd4+NMOMDPvBGIxlj5AobUPCtIAp2qhFCvwTMC2gHqYkDq8SvByBNdGcOPB6SInDffd2BKEiN4wCzSgax3YnMBL1Ns7yf5ELfGkBRgFXEbNfkgI/Z3ewI/S7v8nuYO9vmRGorbtTMS1A8OgAzb8hBaxiciO9DfZmc9NF30op4E+RAkYbKRAkRFPIdYc+WRmULgns68P60AJgLjiLWJtjzijA0sEPChznKk+OUtUBTVOQEi33LhKplJAiejPimCOgWoA6AjYjkFSXf2mB73KBIH1uFFMtYI/2qAUyL1KYI6D7AowCwqzCxwNXrpgjoBQwLgJSYLBGCm2MK2qTdIYKgKaDhWBWYIkH9P3SGBX5vTt4OQKscmjIKRocwGu1sMppOkgp4NoXpAAX4PujWoDlArfd/UUBlgtQClAtMNwmHhfeOHQEo0P11gLts8KT+kFeFIBRHyn1kQtQCpgPfRtUTT6rHJsbfmoBlgssHuX+pQXojOBDC/yyFPg5u4MdURzwv4kW0H8wBXojcwx+dMZek949UB9HdAQO/3QEawUpYPaeVwTh/tACdEbgyZuwgiJGCqhyUIDiLd9aYKGLMssFmBa4TKuXFoii63N+fkAKMEewdu4vCpjdwfManSf08VQLuEmNjuAmcwrxxXj6mhTupBKI2zE58ER0AEwLfE+BzX3QBXtwsKpod1q/KODxf2gBmgu8tEB48rQl2QWMAsBF4TcU4IM1EF1I608t8JUOshkBnRSyXGCzUV+5gFGdkALK+Xm9wqcWoBRgucD1ICdojwRCwkN+WzAK0EkhowDdGmLp4HZ+u5HDCnW70jP+Ih2kFGjksxqc7oOSsx6Jpav+Ho6fFKCTwu1BamJH6+8XjAIsF/hlKfBzdgc7PQFB8FtQoN/5O2YE1BFE8nEgMi1gb1ELQAfeFNClP7RAqeYNePU25EBaoyOgWoA5gizQXo7AgQk6gmAZeyTx8yV4nT8mhdY2IeCftacPfuYCJRy7n+ngefxMF8v96HlV0bXEKGCWAmoB6gjojOBDC3R7bskogI1ZtQg/lL+hAJ0RsHRQgFBnWkDfOnLMZgR0X0ALetiLCae+KKBHU3QEj5sG5JLLLy0Q1Dz6fqoF9MlsyIXQKuo/UeBDC0xX4csRsHSQOoK5htQ1QURHsLoon5NCRgGaCzAK8F7BMwqQTEcKUEeQ2NcJ+IcOqSIhCFB7DNQ0ODaPprKHol0zR0DTwY8ZAbvO0PdbQ79sLvBzdgc7/U5P+j20QL/7gynwlQsE1+bYMApYyR0VP9UCX44gjLdvClBHwChAcwHjvnpTIGlQ0Y8G4xEXTU/cKxegFAjReZyYFvBk4nEw7d9vxMuwd1NHwLQAdQSeUKEWUIHTmSPQY3QEkbe4J2TYe+4DfOUC9zP3zgXMNVa5NjO7zBFAMS+ljxlBNFXu1p8oQPcFrGH7TYFyjRRhFLjCOmHp4NA+vh0B3RoaZrkZM0dQr7g9mFjlXCh20NePxsINlOsd7/9FAXk5tDlGATojYBRQr0pGDDvegZcAfh5lff8mHaS5AHUEbEaweG5YW2fuTQEdAtQOnYsfHNaXbmzfhp70oQXsAurX2URV1N29dgdpLnAYdra/sCP4ObuDnQHPd38TLSD+YApQR2AQDquYaoG5rLufjuCoIgW0+A8KpP47F2DpYDY3kQLDGWoJSgHjriuvdPDRqjyWCwx76AjgnqMWuF0sFVT7j1xgfDJ5dN8Eq+wrF6COgKWDVAvQXOCDAnRS+EEBXYqHFdgVVnl6FjpglY0Vs3SQ5QI0HfxOC7ANYjojYLkAnRH4y0EHZDHFKr4Uj4TlArq+ezsCJXWLFwWoI9DbMVLREVHL0Ekh1QIfM4K02b1zAUNUM+YIPihA00F7GSGFVON5TuX6uED+FYQLe4sbz3YHRzN0BCwX2E4HKcj3JwWoI7B2gzDo5tww9qStwmtUC3y/L/Bx9eHf4Mzizk/aHRxIYv830QI/+iojdF+ArB/faAH5/MAqV2HLM0fAKCB03xT43hHQXIClg/5SkUHpZ6gFWj7xWC7gz54zAknBXjZYoSOgWoA5go90MJeQAnMnU2DEH5+XFPwjF2COQPexl5ab4BsK0Enh97kApUAUSI8XBeg5heDe1M9JIdMClAJMCyQxPj91BP5xjBS4KVFCXC6ugUxOby1AJ4XWdfXWAnRGQB0B2xr6yAXojIDuDqqNgVphnpbfzAgoBagj+NAC0mWw+HQEo3XsgCsM8fNdOeiYWiGXgp0JhGNaYGonSXALOlP8pMZGrVEtkNfKiph5Nl6wdJDlAnRG0FvZ2189F/hJu4PSgON/Ey3Q+zscAdUCjAJUC1AKQFEORfTw6NPlhYBVQilwNNAR2AFSgM0IqBZgM4K1onmkPX6eM/ikAMsFGAUGMVYBdQR0X0DvE+y9neN7RuBc0TcH3SUqeLWryywXCIyS6ET0kALKYGCSoO+hFhDGz13DJwWiLV++JoXkPMKfxUepE2i7b0dwaT10kmvm4pUOUi2gdp9nFz1nBOw8AkoBdyl5XLCon+cgjoK3I6AUEOT5BpT8jK+fUoBqAZYOxu2iYfsClALgGljFdm93fTkCSgE6I6CTwmBmhQvmCJx+95utIbY7SClQX3ZzGO1WWOWkBS8K0HQQWvv7SwtQCoRCkTckKPwo6CWTXeWro6mnXXbSLtjmlyVx8mTsMQp8OILf4PoCnZ+zO9jlesJvchXy/o/eHaTpINUCsN0OCvW0Qy0wmj9CjmkBSgHNQAqA2b3XLBcY5ruIhKcKKbDn4uKTAtQRaL1ZQFgucCh3OdMCMLuFLwoQS38+3nNfQChNAbzw+d2G6hm1RaiB8qIAB0Qh6yKd4W/2hxzk5+f3cj0nhW5qY++n6SClAJYoOoYsDi2WC1AtEK6Wz13GC3k5ApYLxOvjDF/vHxSgu4OUAmxG0OkSvD8a64o5AqoFWC5gbVDx8677jRZYHI57cAIZfT/dFyjOxysMp8/vcDq0sWoj6fjNpHDZf569degTElY3ZcFyAc3xUWt9OQLSKd8U+HIELBegWsDNu0iBw+2KFBiHUtDHD4v4u87J0zyX5z4p8LE1RCeFNBf4xR3Bz9kd7GJhS39Znr8eBaS/Y4OY7guEq42bqa2r54HBc28K0K0hj+tilRyH6Ov5HlJA7u3ejiDazV+TQjjfHs/M3lLAzudBzByBfr7mQIQIq+CLAmxGQCeFdGvIhueZt18UUNKnI2grlU6qJJiCsxPfFAjvqAXs7h9a4LolWGW1hz9TClAtQLeGGAWMQ4AKe+UqXFDd7i8tYPR9uWKOgO4LjMQ+ap2aL0Vi95/3vy/eFKBawL89tUBvi1VOtQDdHQw2VzixfQE5Nh3C0kEhvN6A1A+kAN0XoBSgjoDlAs0wfVOgJ8OLAnRfIHh07y8K0A1iRgG6NUS1QHh+XouJUoDIfZ0wLXDaXvKgN920yMjmRrxWCS012GdaUdmrvCP9iQK/waTwa3PnP0uBTrf7u6SDP5oCNB2kFIBh4Srq2PXeMwI/REewCm/ya1JIKbDYowImoycF6L7AYJ4X4M5yhwtXIVY4dQSUAqD72M2pFnAWSIFofcOjOFln+mtG0B5g76XnEdBcIDr4qkTctvdyBGH/FiuvDeInBaJH6/kdnsv3jIBRgKaDH5NCmg6yrSGaDlIK0BlBoCroCDaX3RTsjfeNFmAUoLnA91qA7guwSWH5VPw0F3CHy/e+wNeMgE0KB235NSMIPRkfbwTX+pULTMXnd7F9UYDuC1BHILvBOx2kjoCmgx9awF6YSFnqCOiMgDkCqgXicN0JhMdVjeE6knmydko7uEiLNTGXu+3ir7UAo8Cv6gi6P2d3sNvl+/3/n1KAnkdAHQHTAtsKPOYIAvm+RZ++f+cCjALtFmoBSgGWC9AziykFICnW3gcFguJc/VkL0H0BdWW8KaC2sOrojCBIR8+N36cW8MMTOgqhIC8K0HTw+0khZGOkAt0aorlA4D6v60cdwWj8vILZeKRZH1tDYJSoFVYr7pULfEwK9UbxSXA2kELD7Vx4aYF9+ciYI2C7g1QL7K5B+aIAdQT0bCJKAeYINvbgBupedKswAVVkWoBOCpkWiNv5BEa+hOX7CIrX1tDHjICmgx8zAnuYOjBsWe90kOYCijjQCTun0LVlAsrj/NwfOKO2CGQ1C7ab2aZyvPbulQ5+f32BX/s8gu7P2R3sClznd0kHf/R3ksyfR6XlP78//DstEHJ31AKUAtQRRPNhWTMK2PwfuQB1BMNi7ZJgANFnLsAmhdv9MQdXTbBKxAKr5GNGQNPBCc91WTrIHMFkmLwowLQAdQRsX4BqAZoLUEfAKEC1wIcjoDMCzzmjIxB87ZUL0BkBcwQ351tHQNNBqgVYOkgpwLTA6a69tACdEUTnMWoBmgtQCrCtITojoBvETAvQXIA5ApoOUi1A00FGATojoLuDbEZAzyymuQBLB2HLvRwB2yD+SgdZLnDvCCmY+EI5NikM55UFXjkzYmjtCpFY01AMNsL4xNn7uBE/08Gv8whYLvDLOoKfszvYFQa932V3UP7bziYKRuXAYlpA3/JvLUDTQXYeAdUC2zM6At9+UgDi5/UEnhvElAIsF6BbQ4wC3ihOGAVoOsgcAaWAM36mg3Rf4GtriM0Ivk8Hv3IBNiOgk8KPraHzJa4A4fVNOshyAUqBr93Bj1xAC0Yy93FOIdUCbGuIzgi89hIpcAjXGbmRfPNJgXkcl6AbhRmjIrq9cgG9Q7DX37flSwtQCoT6teSJYQk1+KOnFrjYakEe0fNM7ue+wIcWoI4gCCfqyxEMV2usctPHqqa5AHUEkXzAx6OOwHB670mhNk49MEl/iBQd0S9SjY7P3UHx+UWljvh5NtGXI/i1rzjW/Tm7g12xz0n934MC2t+xQUwnhdBezUQ1MJOXIwAJUoVRwJYEn7AZQbR5U4BtDX1pAZYLXJeeAu5q+c4FKAXM1fObO+m+QNn/lgLrfSqA7Lvoq6kjuM4aFRzzgo6CTgrpjECH3pAL8e+ZsUnhyPLwqM91pMKtHFRsRsC2hgYHfDx3enpTgJ5T+DEppI6A5gIfW0MfWmDWz4XXeQRfWoDOCBgFqCNg1xr62h2kFAhbz683jtbmHewR/6YAdQQfWuAjF0igKD4oEJbb8HNGwLQAmc2d14zgOnvvCzBHQClw2goB6GPHfFIMP5/6kVeBZKNRcZeirGjfn030kQv8slrg5+wOdlEJ/C7poPp3XH2UbQ1RLUApwLTAUJ1Ir3TwImCVVFukAN0XYFqAOgKqBTyjemsBSgHFRgpEkyVSYNXjis99geKy0F+5AKXA2QheFGCOYBMVKqjtw4iLrDt5bRD7nScF6NYQnRHo8h8UYFcf/ZoU5ho+nsddLO5DC1AKMC3grYU5OL3grQWiQfpNLkBnBKQsXY5RoO2+HQHLBagjYGcWq/6tIS6XH9mkkO0L0HTQkzvvXMDmufq1Qaw35YJpAUV55gJzBe0/nRGQ48QnkWbi5/HlCD72BfSV/dYCXxQIwzA4Ec9DUWaUmVkFulEWhO4L9J5nFvvd3dr7pMD3u4O/rBb4ObuD3X5X+l3SwR+tBb52B8Pu4nD7pAB1BJQC3ga1AKMAzQU+tMCXIwiFcg1kamfqJwWYI3hSIFgBOoJzN9Nh2BuitqDpIN0XYBS4XJEqlAJEeATVx4yAbg2xSeFiP39RgOUCVAvQdJBpAUoBejZR0FpFFssFzI6vEnZOId0XoI6A5QKUAqby/JZ1qgWwSgVQkwIpsHtoL0fgtC5YxV9agO4L/GlSSLUApQBNB2GQ4/ujFHBlvP0jHWQUoFrga4OYTQopBT62hmg6yBwB1QLBmmTgHSTUAjQXmDTzCIZGbiK1d8+znabnInhcL1vONbKdrlFHwHYH2VVG/On6pQV+1SuOdX/O7mB30BF+l3RQ+zv2BdxYwF7+5QgoBcJNho5gO+aV1+5gMHnnAqbeRKj4UZSyrSFGAUPV4JUOWnlQRf02QWffQS1A00HQlTvPKPDhCOiMwL+aWGVeG3vxYVKrn+ng14yA5QJ0UkgdQRBuwlc6OHSzIfe9I2AzAuoIPvYFaDo4qpECQXJffJ5NxLQAdQRMC3xRgO4LQNIpmz+dR/B1fYFAF55fk/48m4jNCL4mhUTQv9kX8GYtpADdGorvVfPaF6C5AKUAywW85e0zF/jYHaS5ANsXON7dBEz/bMXhUFRrMoAtBGLw/K7o3bonah9nE9F0kFLg176+QPcn7Q5K3OB3SQf1H6wFNv1rCvaj63BMC9jxwgd3wEckKG87hfA9pADNBdiM4CsdjBYVUuBrg/h/yQU+tEDvsTD+NCkcLmyskmr1UBgFTPX2zgU8fj4Dp0YtwBwBpYA19t+O4HLArkvPJgp7vGoRu41VzCaFdIP4+60hmgtQCoTaw/MYBfwuQa3T2qC2OR44ERy99ghsovWC7M3qvUFMHYE2mJfgW2uz+qAAzQXYpJDmAh+OQDkNXlqAOQJKAZUb/FkLsFyATgo/0kHqCHzVRUpTCoh9M/vMBZT+87ul8rtVheYsPBEzaQtBZxW0uZHqSLX2MSNgW0NPCvza5xR2f9LuoCR1fpN0cPCjr0TuD48vCkTnWb9RhQFqAefcwSoPCtQCZCm+KMAcAd0acqaoBRgF6NlENBdgFKBagO4LsEnhurwWr3RQKd4zAuYIqBagk0KqBZgj4C8nlZ1NxHKBrw3ij1yA7Q7ym3v2kQswLXCeoKJnk8Lhef06j8DaOwpqmRAp8bU7yK4yQtNBSoGwMw4lcmlX3ziCeXDcMkfwfS7AZgR0X+AjHaQzApYOUi1AzymkW0MfuQDbF6AUoLnARzpItQDbGqIUoNcd1GTHJcwR0Enh6P7MBVaqfCKtMfeiQGAe0LFYE9NCamy1CninfdI+rjLyu1x99GuX/z9KAYHr97u/xwbxD6fAVy4Ay/SQMS1AEqQARNabAmaMFPhwBMqqeaeDVAswCtBcIDwv1JcjoLkAdQRMC1ilyn/kAmyDmE4Kzbb31gJ0RkC1wAcFaDoYSC2s+l2Zd1kuEEhj/PnrzGKmBegGMaXARy6gBJ5KPs4joFoAlpyUaL3t0QdnbvgxcwR0UsgcAdUCX5NCCIdIMTopZOcRUAqwK5EPscqDQ3q/fW4NLYvw5Qg+0kH7uaX1oQWoI2DnFEZp+UoH2XkEkzaIH/sCbGtoPpLfFKC7g91llYBCRItjWuBQcCEMB4FBgmQZZISeWfz99QV+7XRQ+Dm7gwLK3v5vQoEf/p3FT0cwbPi3I5gdC59pATYpdENJYzMCNimkWoDmAmxfgG4Qq4cN9qpG05IPCoTXS5Ww3UG9SLBKLiFWBd0d/NACdFKoHEcOAT1ABU8pQNNBRgEhm89YOhgF/n3B0kGWC1AK0PMI3OHkz44g2FzWFpsRfFCA5gIEhQlhFKBXHKMUgNFwrbCtIeOyRgp87Q6y8wiM7rPKSL5+5QKUAvPj9fjaIKa5gOLEr0khSwc/rjJyzcLFx+4gag2lxvfPvXIBRoGoIkuwSfVM/y6K+DEjYBTQJ+YrHWQzAvM56TXvPGofa44UOh+CMQzdzfD5rTHXG/kNcwHh5+wOCh2hx/8mFOj8HRvEbHeQpoMkqEfY27rfOAJ5JGLvHgxRcd7C6gD+5ZkOYglbTAuY7haPejoppDMCf/kHBVJ7UDJHwLaG6KTQS0w/ZruDdEZgLwL0zTQdpBTQEnTxoafGFqMA3RdgWkDz8z9TgG4NMQpkWiWCfOVswrRAbxQs2DmFbIOYTgpZOih2Tgs2I6AUYI6ApoOMAlstWnw4gmA5wSoLzLT80/UFPjaIKQX0Ve+bdNC6Wfj+NBspSinA0kG/uBVkbhwbNin80AJuUyMFitVNYjMCSgF2lRFKASdv6TGjgDtJJ28tMMDnn1zjKRj5wKyCnaAo5CMX+H5G8Ms6gp+zOyh0u5z4m1CA/zso4ImiS4LNdFaoRw4pYM+7WOWuuHtpAbY1RHZ4lPXHbwpEIvc+m4hSIFCjdUIctUDtQMqAC+nuoNR6zwhCKN9awHCRAt9rgRAKTf+gwIcWYI4gXZYZ8ToVKv5qNORCYuDP+wtXsxlBOEvuHpsRUApEi1zzSDRxF+ApqAVYLkApYEYgc+G2uyg+00E6KUwnVxFMoXqng2t395oUMi1A00H1Ub4nhexK5E9HwHKB/cR9U2BzK8WPSSE7m+jQPqYvChh3pWBaQOEz/HwfYvjSAowC3HOy2WrPX+cRhNBHB0XTwWEk6zGsouDGKOB5PdQ+1im8kVuFjse9ySYXVvvCI3+6BvEXBX5ZLfBzdgcFgRek32NG8MO1wNd5BCwdpI7A8oVnlTeoBaYdpAC9vkCUdv/YIH5S4GNriJ1HMFs/EqJtag2sR/Hs5U8K0HSQOoKPSSF1BMHRw97vlzuRzQgYBdpbXmO7gxCElUXKU/6aETAtQClAtQBLB+kGMaMA1QLb7U78pADVAtQRMC3Q9AcvLRC56alh5xTSSWE07OLrIdpRfOUCa057aQHLub73BagWkOfPGQF1BHRriKWDqRm+KOB1JJdjWuB7CnScXfrpCPatwYsCH2cWs1xgPiokNilk1xq6z5FSlAK6qegV6I+n4u/nLwqElvT8/oOFOwe7Z1sxaMciIX+aEfznrkT+V4X+f0KB//NwsPdjMSDy/e6/GRJwXbUz0EX2z/8FBgbS/yUHfvQ3EuxnxwPk5zNws8PWK/RraDVQdsqsSodFZhmLuZdB049jkk0mD8lo70QZqpmTcTMouIWxEQc8/o8BcFnikJOh2dkU8u5mHGeCn9wMY33l4HCdjar0kFS6UZ2kOewtLoqzHXYkY3CURnAyvRE3q1dxYkxiMYVqKCbV1Bb5hWGKgxPUnO1WaeVGJ8PqFQ5Uy7ZTpQ93XRjZo+pBnq7datpyo8yYu5IL55z3SVqMSWYkc7OBJtroZDqxHooRXudHOB5ahJvNO6tCD/18BevOJSZT9CBgdErLh3I3DeO0d6xuRhi5IhSLI76+JF5LxinacVCN7y437U7Km+Et4xZs4n0Qz3ZFpRjStRjCPrjg57Hfcp5RHuc9KK+zgEt34kM04CZfoXlcLC4t84duJNVJg+P9lpDZTuASo8OnPKz76KGyVF3XxqCPXKi2KnBT2CHLpmJww/ezckhWLFXL2BwGF9jywyDOTnKcGZ2B8IAGvFGVHQ18fadEXYKh3Wv0FHlWEDJpjUGPvKoKYzM9kW858CNraiD+5bH3UVOdd2PFf35iTUk/WmEH6/QIFZxCMrtzXq2PXfyL5O4k46a8KnpGd72YwoWv4jhr7bCmYsVT4LToT8k0dkhhXFcx1pTm4N+8f65OxmqONXVpTcbVrOrUN0PuVxwc1cGomuGj6MZBhAWUvoQ1lWqVZ8zlJIA6EUZcpl/xmDJXSQqXaT/h0s69LowguJ5he9fcaiYvsKbaV3BhP1o71SyZYk1d7bwHjarj7U22zgxRuXlw6l18Mos5PMasabyHY7unk1mx1RQjNbAXltcV1tg5bdf6qhRyOA48fH9xjscsaAsfKn4WxrOmizUld3IRyoeCNVU0+P7JPuegWdlYU7vt/WY42aANm3EviKe1ie/vwotDyGsJGbVpE8/QNNKHi51jTdmOJhkrZ4fCHEybTDc9TTdOYqLBYTpM8PnnXGbcDwEPWym0udTxHrXhzK8LuJyDkGTDzrPmr+jjm+PRibNJu7SMexBfobhwWFNejPc/lk+GLRL8vP2LejPMibEEa3OrUbsEVkHcs4o1NT9UVbCW/9aaknqd36SmfvR1sg89PMbW+RyPIX8vNfqtTvaw5x8Zl2Vl4xmeVUxhk+pxNesuOcU47E8KbKrjNJ7lM6wpXyAdOMV5SNJHFN+MSaLMsK8F42pqmjxvzNsxB8WDH1VTccxZxmNfLKDIjKhKz3PkeNMtAjgZ7ohL+yUeEyXXZFBl5ZjMxFNSGLtIPkO9zrEP2aPHzVhqtQtrMne4mWFotdFqmz3YzQTsY80D+9Sqa2FNuY0fp2K/ygxV5PZw8iI9Tv1DpBhrjxxhNw2wpuT+qtZ1geRQpu04npELHrNhW8KaOnjYpwSP8NhXKxG2801AZnkYK0apcDwcA3yYmdFgTdkS14b1YYA1pc2Jbox7tyFs+jb2KSV+nt/SN/uwO3hYU8NlhDXpz6+wXtQ2mdUtrCnDV141NY2eDEhzswNbY2hzUy/Bmgpu1RLqzZN5SlQlRjsR7rCtTw7WMLp0YzvGvld466DKzgrqBm1rcnBaR6gLBsOSZ31KG2Orj8K2uGA1ZT72VRxFW6H5+2qqw/27lXHu49uh/+o3/3M19YP7lHjGY+xCnDDOtN4Cub2u97A2Btin7KPlGeFBmULVL+I49RqiGIWxUKDKsUtl3j0ujLlZdWBzlbCmLJXcjNbkNoM84sdVVhGsqV2Ax2BVwYibjkZYU9pJX8BRWGBNLaZYU8VJCuBsiFhT2wJraqAmGdSDp25rrbGm6hL7VLl2sWYiFWuK3+hYU8fc4bKmpRWG9Aj6qBWH2Kda9SMzAvHkQS14fjzjzWphrAZkD4eTo8fTSRdrKjGCI2wMgn1rfhnVOlTzHJpihO+vxWENdIvT6FVTOxdrSuxhn9rsSqwpI3jX1H7iu1zWr7Cm+L7bhtPBxj6RjDjdCBf1ENbdLvZt7CVgpDuhD8fhIuCy9hZrajPEvnJRAqypRMKaUlboeatynsSz6oRa1byg9tut0VNOww0yY7zIF3BYWyGZrirs40RJ73C5mU48u1ilZ+x75hVKaRtUs42BNeW1ZA4uF9TaMz3AmrKF3gI864raL141CzKADvap7rYif3dN8YN/56fErzb1V4f+b1tTeU8+wnZ2QQ72+otCnzfNHrXXDGtqdMKa0oeANRUBcty2sU+VXdR+1XAwJamxxpqSE7kDZS6jNjkI3Mk4KdIMTvYQ+5R1RO23SwPUfisZufmQsabqFLVfPcmieHryUPtd/UWA2qnGmhtPsa+cF7cUzlcZ+9RxohfGej4/wf4+wZqabdcnI0CZB/uk5VQZ38aa8tvHl/ZL5SnW1IXUHmrPLmo/ucBjNOxjTZXmRI8z7GOKoXFXZIiF2m8Wmpdat4ibQ2VpWFPyFmsgOoo+nMQ+9m1T53jD2QYinCdY89NhF7WbMsX3s16eUfvZMfqV3eDahsoArKmHgdqv3yyGUKzRT02lIzKjX+ZY8/z1rf3SIr/CcXm38PY9+qmJX2iQFxfsUwfUc8atNnk43Tao/Q4j7FO33mCBnydBZtVD7FOTRr5B/Rg5ZAr30DI4Nb1CPcI+mXWOeH+zm2Kfahbop1IhvBmXTudVUxE/yRaEc+4JqNWuisOindZ/Y011//rY+6ipHk+UgUj/+cuY5T9VU8IPrqlz93iEunPGmuiG3kI3QN8zP5UdNlhTV0A/VeyxpjK+Qj9RbFD75XesqekxQO03c2X01MkNuHRRo58y9s0UzsF9XKXzHGsqG+MxWMIctd+mwWPuPFrM8ZjfoZ8aKlhTUGFN1e0Aay7ukwT1nIg1BeeEy+oOvzA2m90JzofMjTMzQD+VHG4O5CbW1MzK0E8FGfqpo9tGbbiXtczQVooLRdL2yfSePzOKToB+6lzoJOst0U+Nri76qa1NuFldjQrdagUraPx+TNIk5MC47BQfLu6zT/XnqGX5mylCdRs8M4qnn1yXAvqVyQWfr+HUk9HXc+xTO/RT2WaDzKn4bIg1ZqH2KyZPvzjc9eDQ7aE2CwYP0XDGwgV26hJr6mRGr4yiWfsJyW4N1sz1gn3mPBNs9Iu9CHWAXC1g687w77Oo0O/xSnqDwy1xSBoN75Yh7XcX2DZHfH7dQiYl5/kD8vyEn3djY80v8/sChp1zXUWTtpURMsSact0har98KfydNSXw/+aLSLmPa/z/VO33o2tKG3EH2J1Qu02PjQS6xZ0a2OtJVmVRgX4qd6UMTnKONZWM8ZiyjpIMx+aAferaIQtjzMU8NNc1HkOrAdcY+wq1Yu6UY/TcZ/1kXE3zAcWmO4pTxceauibNHIrds6ZWm9hCPwQjKDqoVTJpGifGuuBTKKNbUk1PYbIwRn6MWq1Tu3G6vmqNsemcHDiuZfQTjYzHHDxi9FPlDG/3y3VieILoQk3AJ1newWM0DAbICIQFmT74UjJKozqgFj0SLp1fLgvdNLCmclmISeasnjUQPPuUHeHnIWkc+iVeFqA+o+dPq3skGkcrf0Dlq9gXb9P7yeCyXQuOIydAJkn4+Xg+GLB2J8gYQ409o16hdjzmM9RmmqOJxqqFWja3xlY1HWwfisG1byqcSJFg39dR2515DvtM4WFNTWxkhtOX59BcpsDNBA4fb9+5on8KRzY3y0tVN26d4ALlcRzEaT3H91sJ3AP2xhI/b/8Snox7up+DeXXrKpz5TUa07SYGy9ig9vubawr/79/U1OAX0X7iD66pvjs/wCmYoPZTM0/XV7a+g4vGZaiFAGtq2PEy2IVH5LjFIWdbaSbDptvHPjYeon4XnIqDwhKgmk7KuEE/ccqgkK/jON26/MnA+2FNHaf4Nw636EcGXjKDs9KJ8P+vEcvwG2sEtVwhVz0Fj6m5mkxg63UT9AMNnxnDbX6E06XvkhnvrxvDmjc2VOkWa2q/1xbG40hEuAiCG89885EYd1vHPsYbHjfri+iPzIPZoB85YF8KilAybsfjHjaXNUF/FqwyfTWSl7DWy4hLSwm1aZN6Hmy2AWq3W0hOBu8LXdgONPQntwzfvz0Q7lBtj1jD963aGBG5tmBzvARkqq2e2m500vGYNvHzOHjIjEPJoR+rmyCetXdr3hityAkOnYsVp0EfX8/1qqiwHmkxN3PX2CfV6Q4/r+nDxj5Z4PtLWxVq6esQmWW0nn40wz53bq3tanoelIoxFlP0m+YIn//YqZ65IDJs5+9HZNrwYWMEbjkDZ3HCPtUbY01FjzP2qazGnncd/6011UOb8r/XlPSL9KkfXVMdIz5A2es8+0x4FPUkvO1gm2+zeHpVRM9ovCaF9XEQk2kP1qLBkwZrSjug3xI3qDXcEPX7Tjjjce4PuNq43JUMyo06JpmXJo0xGcR3KH1lRNJGIYrxUG4zKAZ2RGZuin3LVL0R+pct1ly+Rj8jmM0YCoMkcZoZdWbsW7sDnO0Qa4q7R7WRDhMb1r2WQ7LAeWCfVPGYXfd9l0wn3hqMVbhwYPfYeXjMlfh4/VpuYDdWsS9NAY/hZpyiX0xjUmXyqZ3o9TZYQt62oyrlo6ffu/Ee1KhfufQhYt9drY4d1KfJKM7kdcQb0vh6h7PJu/G055WNUXQrCU6ljX6rU+LnoziNDnm/B/E0nOP7W+umAPvzNCDp+qbdDDdxT/h6RYukpol9s7tZoJbu13E1I1PiGe1+cIf95WGTTOIj9Jddd4Z+lsPHu6+wRi/L+RkOKwlrbqDcFWN5qU6wKZb4/AMHa0rb4v0vVTQis+hZ85mwnIFW2HUcLM5ZQg7181Px12suOidC8TfWVF/k/11NaX1O7rJ//r9UU5yHx9ghfWq3STZv9KgWt7A+9TL8C4uZZYyMLIXjfhRxWVAiZ6eZ0IZDMH3OfHnUar0ecvF88iBOTyGpjRjBCVtQsKYea742VhUeg9tdOiJZ6+nHuqY3hf1RCLlsdsK+ZTmFj33wgjUnX1DbuGoyho3gJ6g1HR61UHg9oLa0XOxrilYb9V6yYCPLzvMYXWfGdoHHbD3cOdzMOz3Qn810Gw5Fx6tm3Rtquarl7qCY61hTWnEXjWp6xRoLZySe2vEFdHUZLKAiGdaUeye6wa3Rj61PyIhsPMO+2+KCDmweGr4+XnzmjkfzBqf9zEVtWau1MT7lAzhurtjHVA372LAtEmjQQ8WzOcS6Ec6CLtThasSlynB9M6bhALXsbm+R6XSFr6czR0ZVcwFrSr1i305zZNDlNLfJNB4/MmOyC/Dzkp6Pd99hjUIZn9Hvne14qkSKZMyj+Qm22gW1aX+K7zcYDm6oPTmfm1mPsGZ9youbOg5bGyth2k/WinUFy6X5d9bUoPfv/JSs/vHfT62pH/2tTWqNHr7pls9jaDtPdGkBG/QnbsplFx5raqDoWCNkiNrII1hTqKbasHOWWTXVa6wpMz8+YBNFQGarVlUYW3sxgfq4SVBLterCGE/xb5zLF59LxQtyvNg3qA0nVVjNZkvsWxxRfEDUIlchwmNiZzYJHGonITP/kIBRHOZ7ODWOw2V58yiMShMt2FYtm0tvc+R4DwIBNvulw6WcrnnGYaX/v9y9WfOiytb1+4G8EBW7S9EkBQVl0ijcgShNoqCA3ac/g6q19n7eiBNvXZyq86xY+2JHVLj+Cjp/c4yRZIPX+7UJ70lglI5lSffrmolw0bcHvE8ymHoMGPMV6puqrM5iKp6O44YLA0yl0XhLz3SMHhFeBRiufOTFxRs9IXadN7f61ovqnrSVwnhgp3wzcmeU+wZqWr6sBjxgFYPuFQRd/zH2/i1H0PEAOhL734anOvLrrXI0yZ/JuJ7aLhaUNFPXDb8vMDPzpDeJJ9dxP+nK49Ib+lrxLTG//8X3NVBceMe7tmG+XaVjrl+lmh5Pae+GzkfAG8bIW9U52Inw3cvSnzqlKbeC/WRqqtjOX0zNzT+qU7/c0khS/hlzk+aT36xTzxQ6VUQ2vBvFhqJOk+AKXdiCqfg91nlUqkfKermDTJ2gpmam6FGSbgIRbXuM+KGbk/c0T/jN0QtTPl8OjtQ+5shDfWWQ8tVTfsEL3nciGOyR8R+ZGlBTfmwRGkPoljLtxr4fLZijN/p0Ws9das8LV/IPsGGoIYb8M/lsRXB5OzHnwUCjdndChh8v0Mfz2h9R/vS20KVkpXN92OiUkG26gXNGjd0u1g06sGMi2jyXAy4VLzBWHMGUHO911ZjVJyq2lsOCLEHN3vfjDTWuTG4QjyX0hL4Fbzt0cH21kzecV6cX3dwlGHdmWcw1M5nS/W7s3SiZwdstwnhFiauix0iim8v0kYdUJRPkxW+yqqBz8p2ysNKE762yAT/abp9SL3JZNNfBVOAtXtQyMBUV9Qpedr1AD4pMS4p2SzDaHqBzZRaAuXD4HvBlKx6Uv+Cdo8kC3nCag6lrlu7cYH9Yprw3DCNaTKu/mXp4B4dWdpILe9b48Z9jaiT9v9f6/2Bq+R+i/nvs0b+BqfvDqqjWJRLR1X00qjf0CnosN77wTfxyfOsUR6r3PccN5CWY+oasR42gQPhJCKZYty9WlhWWFF76IubndXzoMronQjsoYr4auS9qvqedG15q9PG39oaX3Hk2vKKJmhsisVHyOu+k8KiCqYuSuuj7a2T2F1PhZY5JRWI23gr/vENmV7bxmjLd2ohgesk9XggNOhCrYKq5flVeTuYaXc9Pk/nWELpjlacbXfWSuVHNUMP7enaj5jBfSYF82KtqVBgnKq2Lw3z1CsZXVG2Qp95gIiGW8pAjL9a2vMP7T8AETa0nPXRkF3/oL2P+OLymeL/JHl5tAubqV8eUfsb3seitxlzmpwG8ZR95UXrmBf+0RkXpY6O5wbJYvvk0Qo9q+kv4gLEJZowS75+Kry78ZeuYfLR1faqaCEwtVHxf4QMMlcOJLsJy+n5zcychH3opdBQcQWcHryc9Fzt837MA16f4dkg7e10wK2sqYo4DpnTpDJ0yij/K1PCXz6dWk//+79/EVKnhNxaPDBlY6kekFmlawMt5Pn4Tu9L5taID3XoHB17q7DT8poKp68cM3LDt1qrZRfKmK0MN+YeQxfwakvfjeYsbxZUa8Od29qS6/u5c/xGAqd3YPNJt79ssFHPo1mlSGPA2G9TsMkVNGP7YoZu+cEW4LAY6P9fwbo/hHqW1fUKXzGK8plqNN24w1x2PX6blkJqehdc3lKt8nikaZXIBpkIh4d8k3aiKNoyF6jR78/WbgbHVcyVCeb9X1NPYjUiEK1sKx7vVnFdz0qn+dvfjOW7MB0PkxRtbwkvNx07Bnbf/pLI18Xn6Jwu4uMsTuqtr1LTXeTtZzJf07A0tEYx2uD9ryiTKwwKvf8fwrotEqigZPTQWneolGMzdHj1rQl497cH0PTy1VOgX3Q1vWm7yWc8/Ujq3LBFZFzC6e0DnhG+BKXutwDcw4w5dF9BR3YXObqaspcpc71ggd9e3Zbu/mWJeQOy73dlkbuPcdaaG/CeZGv3y+RT7r/Ub/ZuYGiaLChl4jQysRpOxus8qgb5/AlPWRte59QVTmbAdeJse+nS2AlN5DKai2kf+kSfwQmXE8Js7shtw+Tr3KJ+0YGrVFB7veajB/BnhN46GyPjBojqizz/AFPLCmO+dwKAk2sCrLBQw8JhWNj22S+SLxVVV+bPb4+n5oC0Lnzryk7MvOOV9tmFB+YY3GgttSHd/snUjGFSFX/N0TfmgNSRfxJLCq6l1pXs1htebnW14M9XAvyleiegZnufq+GVFdMttG3nojOsx+6lGT38JXRgtpJhvJosPPcYzXN/7sir4QMxaytfRlkWx8Qn4lKQJZZ8bavqS5RV/7wqFWrHF95EVyJ/nVv5Sch3upMjgq5RHkl9SOZM05i9nWcX3S2lOaZDCW5u375h/d3VD4iDpLNLDr87JTo5UhablhvyN99sqrzvdrLnu+lmcNtzdzCq65kd4az/pno8BeLp5jon8Of94/DzjARkZE5KzKsDUag2mVpde7lrhTA7+IFPy8BcLPyV19N///W8y9bvPl/dk6ECtbJHJF7tJqh7nak7V/ugzfyBXKlcXyoGeF9XBbyyBKWMi5pQNFOiUycCUknfz1+a6Jfy2m7ewHSouXTUGpkrP8/hwKrUkaLlj4fSUg6lhAUa7eQFh0P8O+EaNDUpTGTV7jNFnr6PCRp6rwdRxXig83hg35I03mNIrZPYv/CAl4+2GRcj/xJeJO6QyDPH6fZ7Neb+HOkyOwhABnzlzPr6drtQtGWP+ncNrXRu3oMplKxE81fNYPdyskOpiY4tADKCj4RB57SpG0JmJjx6xseQPesZuxyKzcuAFS6mhZDEAU0249Lj1EhNq6ucO+VP9VvzrVQqlu6uFPNZDvhrlpy/d6xW87TLIY76rXjfKhnwthar9qfhNf80o37zgA3Yyvo+DsBq6Pk+aFG0fK5W3j/IAnV9ZYGiJ69t/3YqyiaOzwG/eFZ8uWEWt30Ln+1foonoDk9XgaYpAjm3vp05pfVVI1q0emyyslkT8MwdTOtP+JFPjXz2f+h/bGv3vPp/63UzVOTJ7dkB+CPvFRlWzd5xTLkIw5X50ldcadKdW3sjwzRZMrX13TonW6dQmQibuu9qTrkmDGryqqONnP3Ao/0Qe8kmiEjev3djvWDalUL/DO8aN4lG22RD69g19V5vFWxK7B5i7tPBe5SwgyuY9lwXFXlV40ZOudO31N5Kv9cBQGFUq+rjXZfQ5vNHAQ15ppsVGCgcWmJrhPeCdJobwVw769v6pFdQe+Eryg+bT8OHqVMBrVSs3jO+7t2pcFgE1763thp8lanrsv9eUKN3aiZ0QHpeuxpuebLVjfrSGzuzn3Vi43m6Qb6SM+KSoJ3Qz9c67InvyZugtoLN3i/mPCD1keO2eN/WP6Bm8XQXcGy2u1FzttQh28bLg7cKYUQUcWLCdIa9WRTcGYYzBVDyD7jY7A7p/2OD92jVe3wgNXjjca1LQmysF8pNV0t26ID+NlvmYtwdRI58ZJrzxHdf3yXsBmZdMCEcTlck2+Hposw9z9qeZmvxq/dRA+oc8n/rdZ59/WOetjBaZ/LGqGnXWVBndeHOUokk9Vvn1Fnt0VxRk+OIB7zOTFnOqR0aATKyCKUYyMnVvhxo83pjH1dHAoadVeCzazwtoSou+m0SJKXzvCKY+Q9MDgymYOm2dAV8W6ZbuMwdMBd2aP9MhovRwQb4QQsx5vYJXuw7sjRRYOwc1cvNUSkpfl4IHy4nvltqAqribc/otP2M+mqsqPfOb4fqHN/p29hAFFc4cuiRpdsN3G19Q3vNXzL9O20a1RxaYOtg2vKkEBgq3WVN2I4sFygr3k0XSi4qMm5K/jzudyaWaModtRJhbS+Lup+zm8M6RF78v5KVs+V7QzR9ZLPKHyFeLSgaTgQemqiHyn2qA8estWbt+b5Kl/CYbU2rGZ4eFyga6lq7cBzW7TBNBzHKFZ67w4OXueynM3G4O8QQ6V93eeL3UCEyuxY0S28f31zPwfcpJXdPjRKYbepvl/2TKXkt/65SZBTmz/ans/UGmppNfPPMdDP6aQNv937+KqVa70UPOiAWnSUXqWXgZNbEPppwiUPkqblx4FbKlaOZ/kScITJUpnLhPkqvy+xDermoYvEnjSR6/K6DicZZc1PzB6543dfnAvJkiOu9W0Im6cqm4atTNK0ffLS11C2+VoWalCnliefMsulqFI/nLDxtzUfsF3bmFGs6mK5Mf45RRcz/rwv9Wjsn9kkmUJRp047Rbjrm2gI7dx0E3V2mIGvOKpACjFphSmmXFF+0ipyQ/LyVkuF6jas+FT5m/tZl/mHVjMNOU0/XHPHT36BKvVsYL3sqFzj7qb8DpsnjAmw02yJeJbfLL2hpTWsZgylbBVC0ZfaosDiZPC9zvkqw35ec1dC7Rv8iX6Qz3Y3hrN/huPylXqwR5LK5tyT+d8N8jCd7pvnpqrh9bnzlXg9rF93nci2jxhE+wDXalarEDU6mbppzVyIvl9mlKXZ5888EI1/dkb5MFMw/XN7tMfNoMFSEIEdRkd9GDTvlyzujm+H+SqdlU/gVTw9+zhcb/Z6Zmv9n79Xz0vfsxRSaX1yWa/CNNKRvNjiLScjAl38FAfk5tKWwHqJnnOZnRtXLB1HKK/DPNTsjE/XPX18eowbus2nSV+2BKnAY6GJBrSicf9M3PCXnDOwaokfoJpuYZ+vKxoQ3dTkMwFXTPr+SLvicx3DvCV9ZizNdf6MyDPcDU4/I1+XscM3p+E92N/A3+rXy7/e/ui42Ipo09gBcbM0pOb8MN1hHyxyCWBT0jb+UGZx/55ez5OaX1bCkFz6ot1OMxAVObE0nB1wNT3dpbejbtXopuj+4Z9IRBh18TU4RccQJ+WEBHrmYEpvr9j84nJ1+mwvZ2LKBqFfMilnqUKeu95H8a3K8miRel/gdM7XYr4rKzEJR5lzULlw875ttcmlDplLbw11f891lPqyjRY82NemfobtC8HMrYGUx9R/CW987LFnGpucFEUmJuLJEX6zIA82YJJuUjmKzamyFFJOP6rPXQp/3hLFyrrnWdTYDwX97vMNXoDzI1n/1qW5rRf2Vq/G/Sqa9m3eh69S0p2M3KVDUH85SqWXYU4RsRnhcDMJAoJphKnh1TPWTq27gOWHSVJIXr+qKhR3qE18mERHyvpDbdt0NX+PaoQB7zWU33eQN/P7BRMwfTc+j+OZAbntffN9eH6obEGZk6OnyQr9qjsqfGLxz04YIN+GNTg4ltiBr2u7HlFQNTj/gCpl4GmAqf0pfq72rjBkPrgwy/8BilwcRAjevIR8oYTF2zAvkJYbHiwd7NqF5vltCtsE3VdCsfKUHOlwL9m1dcPhQqXb+nvQimjJn8I4uW8uJouv6ToDNUzO5gfr5hYXG0dX4Xmkzim0AnJMsBIxaEAJW4F6EnQdevHpgsxRU1H75x/Xoh59T0ZC6Fiv6JubjKY0ouPdsNnsO84NMcTEFQNRaxKXrECBSSiFfdfEMF75eLV4E81mgsEH0KuLoxCsruNpj3bHjDyfxV0WPTN0SQ7HF9jwBMsSqF93tuK51tThOLFr1RJlmDu/wHmZKl+S+e+Q7kf8j6qd/NVO8j36g2htCpcSybKm/HCd39K5i6ncBULkF96nVti+Adgqm2tbqDRxLkqXsIpny7m2e9HaCvL1XoVL0JiJKmcEXgZJ7KY96tVd9JJovKKWrmcUgdalEHbkA95I3vADolkhfyVh7Dq23MYEf3i+W4gWZKAy7t3ZxaaQFmjmdH58l4sKJaXuqun0y+Op+V4ktNYG1cP3ss35x74xWuPzFYGAbQQZlBFx4zZ+VGo6wbE1BnyIsUL4W/jXux+jmcjvSsoJvRcw+mpJepkpi+9m40fwidi27tfnKbwEu9WuS5+CRVdO8PdSk8ZpnKZ9ZLpjLwwdQxWgVcHpdzquRubcjCgK704llLxWuEnrHtrte64fMfEXERNeYn4LswkbvTosGUNlylfHyVS2rcJZhxumfU9iOB7i/fexaqFyflaSEJug0/aymsrDTgBf0Yg7mhZ50Erv+cddcnGQbyXoLr0+bt8adO2fQNVDZZtNZP72dfP3+UqaH0S6b+M41ipv6bmEpaAT9+aSwRfY6jgTpB16bE2R3dQHbAFO0rh6qeDKZ0DUzdpvB+ycr1pfD2zudcepQ1VXTu5ohOujmweUH0nCdg6nwfKDzdwd835ho1+S3B1KCZ2wRTRW40ldBX82UM73cfwxuqGnSFeemOrsXIcSMzYG9uRAJ9/bxFGKjYSudjNV3Bew506OQg13mhvr7UruIN8x3NfnPv1e3vsLxu4d26eQ3hrMbfN82Khd8TmBo9REppdly6ofvcBaox9Q8kpA+8qFF2ulJB54SiQBfeb0nlQaA1lA1K9ASx+3b5qq4o9ea65LcbW+UJN0aUbHvoCfJj5UE3DXjjewQmz/c85YOXBSZb3XQjctETxsc6pRt7gKm6tj2+5vCOjxshz908MCOb9Y1SvVxL/jhHjzjtJKIm7+Zuta9vzKfzWU63+tS9flM8vkhnghprj/cXPXy/+6guoWs9eN/ndKlwu7ofSdd7fzN1dz8WrZNBJpG08f8kU91Eiv87U+N/yNyk352nop17JdGK7hnl5WaqgauAKeQMN1x6YGqwHoCp+wt+X73jN80C6FR7+IKp/hBMvZwZvF2VganxRTL5a9btL1H48H5GCqam5QyZOewZku8H+M0DPbYp7+vEwsEO+eVxUnQqqgu8lX9Hxo5zc0fJ03RYVLxEwzM65ZRYX3itQ/1V+bjXLLs9VTQp2n/B1LUvPnTVD3idErvhK09dUmnG3ZzbC97/fcbfP2bGigXx/JPyyElSEs58yfx43fPUEa8PyEdzML5Ygqln7K2odeu96zuRUPl690IeXC0NKfxmjsmnESvhlT+68HvlRwHz8pCu88AUQXDMPR6Pf8ypTcFkuILueEHdUPocmSzMKlz/eq8lVMcld8OGfzyeP5IR3eOsW2ctkMc2Jx+/Rxythb954X7S+wtMBe5OiqIDvOX3nGRUvVW8zvAK1ydG9+yjB+ZR+QWnj1XS8wPvG00WYKqZ3v/SKXKXY5WNX9n+L6ZWqWz+Qaa6/X7/70xN/juUPv03MQUvckWmP1siGHyvhWob8wvdhQWdKq0uT30LMHVAho5m1zzmp9tiRvXk6Ev+JART3ERmfx5aZOhwC52S/bFF9fbpuuFl7M659wVT5QBMhaqC33wmxjZVTU3Mb07Qka3c6Mjgyo955MhXPPRMKr2Lw8LyAabiu5zRdd3qUuDpucq3esfU56hJYf0CU5fY+qBmj3i97uYlONFYoSRfbYUfD5HfwlsJ7/hcLSU/GIEpZVonlHlbMLX9tqRq5EKnjA25vvyBrpjLYEWZcdozv5ixbk8Y6HB2qtETbquVyTc2arZmki6C3VCZ87Moh5Ssz/Be9zaHpYvFlB7hAV5tXuH7Gl8W3dqOGjW/Uh2V+zRLKG9bzsJY2MQtlY0o5zFJUdCDd6xYfaXr/r12g5ZnDS9sjZA/253wo8s34Bt+yqjZ9NdulG5T4tkC+ax9dGMSk7jzhrybM3y5bKVwcn/Pf+qUUc/B1CfSVRZq9z0pmoc8lX+0P8kUqPoFU9P/LvOV/01MnYsSv+FtbLlhZhxU1b5WF0pH7MiC9SZQea16Dvr4yRbhVO+YghJR3Tpgiu/BVDnSHpQOOfLD4Mt0vkoKix6Xh4v847E5P07LO1XfykBfrfGbO+fumW7SMdU/g6koS3UqxxVq7qRAp8zcNKlJWujU8y1V/PXq+rJfw2uN747Cj0Jf0mM11kTUT+GltM3pA28Jpvw6X1acjQYKZZPdVoRVi3whVshjmd5fSuGpzlKuEYMOP1pFCrZ1a6pjJntUtBdcj6KCqX1lLqkYz+G1qq2rcDKtB2p2Y4hoZePz9mV5g672kOfsBDV7qeUBlfUcPWGWIW+12wWY2j93Uhhp0B0pFfDG+G4l/3pdKXyykfD9bteqFNmDzOTS2R1SfUpJ8i0DTCnXuqBqswUzdPqgR/gL9Chnv3ODXQlvmQXQ2SSZrF3/GismDw4io/zY4PqyKX6f8wlePmcldFpXCNe3Dg+0cOaC2d6nUthnA6bWrZOJP+39JuNfHVY3+4eMUcx+c55KtfpvpjbGIFXlSQCdOq/AVEvQqW3t2VQoC+iUtsdvdmRg6lH1uzw1dcZcXE53ur/23X5y3f4L48jcow/3XddPP9KYF650p/pdGiKYH+CFpnfkrdLZW1LobODN7P1co/RHH7c6L/g+mAblh7EthdeDqLhxmKWU3R1dhNcQNTl8FWBq42rIL1fo1NtLurXsA3ixcAudcmkOnfI1MBWN4OWSdgGdG1VLEV1Pdre/w+tCWWGBKTdtddVvZi68XsfU8Q0Gtt54Scm5txPBvb+CDg3QM8rSQs0+Ou/J5q8rNbWhd+NwqFnfBVPJEt4raIuvyT1LmtJtd4dXG56dgF9rMFm0T9y/u8wVfrkYZ7qdNFUKc1qCCec1BEM6gQkP3rEa+4Lu4XPNwrVsF1xspT01nO9cf25/Pe6f5YRu7yle99+k882OgbFNhJ61IXjzlyNf6TkpcP9n8R5z83040HYxEczy7UBhaS/b/WTqT+vUdPqrZ76z/yA1+F8do/jdOvV8JfB+99JCnqilsWol6oWKQQSmfoxRuO0ATAUadCqY5AH3PeSpytyDqUkfTM1N+U75aLN3w+ou6fw2nu/B5MZ1I8t0x/wi2J1usoyaXGdg6sJV6uYiWZLvTJ2Kz7VYo1r9GqhxDUxJu8GWmupoS4E1ceEV+y680jCC14ptMNW7pwpdG1kTwecBpuwldOrRs8Hcof0U3O1VC+jKcusGvUG352T9yuixLJfCDzZgKv+UF7oOe4oIXveeqgbawqVnc+/GPRlq8kYKmKqMbm3HwUFe9Os7Neg3blDv4D2Pd+NKpRrqLLy76Zi3z1pCz9iYzN8dc3hf3Z9AV7dgqreH7qznuP/SL1Dz/nE559fUOlPT2qoIvHum8+XWGlB+gwX1+5Pu+ZUJL/d0/TXzb8us4LevAaY++Y4FygM6mCzgXUvYBSmasVTns5tIqSo7poJrt54sgM410R33P17QmE906JRiRoLRKARTeg2mFO8LnfrDeWo2+5X3m/9D1iT+bqa03qugenwGU5rFSO21hN9c2EcWSpduHsVdtZG5/b+Z8qRujKIHnQq+LzCVdnsnV8sKmTyCL+PjYbWn+pu40J03G/D1Ajp1PWwNN5ovvvBeH+hUsluDqeUYTLXHTqekFnkgGXT5J/a2lEk3W4K3YgW8lUD+OV3BlPL5zLl7VRRqb2fNjd5DMBVa5YeSMYGptbEs+HaULug26/Y+HhDyW+Igjz1reykCQ17G/F4uziS8GEzFcU9RPx/JJfHScD27F+5P3Aowm7c7N+yvoFOHuVRRvtBx/ZM3mIbHu1IxkTUp0iWl20vAkui5yuHtngx5a//u5kVc1W6eeAHdaYczfD+hY7g+j+wxf69ETKLvq65/Ptg6/xykAbX+g9xwp32JH4ZWTrfhjkvB/YD8992yHT1mCph6cLzerOEdywXnki8KUvmjWSTdGAeuTzHB8GPRzRtJNdz/N34P+Oyx82izPsH7hW95zigLd7QzCDplj339DzI1/+VRJIt/yrjfb/Z+r7AsqJD0bn+45bdQyYnP3R4qB+nnM99Tv5t/5wgbv/kANXcsFjP02RvylB+DqXiJvPS07mDqNWUqV3rq7i+mQk8acHn3qihrboYb7lvoQH1WkLfe3fqkaPa3Tj2/jiFCt0D++dzMLbVrHQwLRRRccy3oVK7Aa41O3V5iN+jUIy3AlBUj3zg7943MXutu1O/mz1G313JSWqgpfQemQg2Zvs6qpevfB2CKFvBez0OouP4tNefqdK459GgrSwQPHfenPJsFPcc5mFqeuz1bareiqzo1WKDtvgrPDrMCurYDU4GdDrjT+F8q9dKQwuLSjfWb/pgq+QmmkoPj8SIWFT0sFTp3n34GfBrWJ0ImVN1QD22Vj2Mw+eAOIb8SdG5zQj56bvtcRL0Xrlekxo7SDzOlQDbAbG7i+rPGx+tUk8Jdhu/nsd0ZLHq1+LzZqHt+5b22LDw23fqqjqnlZpxLP5l6h7ZJ280rc+30rf1BpsYD6Vfz0pV/yJrE361TKxlMNebHYuG0tN+qHihn6MgZTPVS6NQtI5uSi2W7QXtDzcWjBEwdLr4UVc5qzDdrGX1c4/B+ygxMTZp0R8XMg/drpuLND6FVUVv20EcXQzAl6rdFzSqw4P8nYMr4eBpl8xje5bZeVfzSKzZUebUtfCtxU76Ka3i1bx9eS6j2nB/78YKqr6SxUG+gU55YvKlmA931Nyb6unmd9Sm1D1sWVXme8vFLyuh2MJduEGefmC90DTqRZh1TZTxWK7d06PaE9w2D4crj5dZbUH43diwsnt8BD15+RcU03iL/NPh85YK8c70byHOcgan1yABTtzm87X60Unk/LceUeGW3dn0AXbG+JzBJx45J2wZTtRXBaycq873lUuVPx5Dw/cILh3TH/YxmpxReUwczKyOLuX1jJhiLTRHp3euVI4Gpx5JDN423wuM6QT4cb/H+iym84aDzjnn73kj+xn6/eb87rWR3+z+ZUnLKXHpp5Z9kavjL51PLf+kYxQ+mip5jsQg/5ly97vWYqqY4SL7xqlQe91OCUWA2MnsBpn6M+z2UL5gSNpjKhujjYlPumU9XSeVTbb6jazjr9gPMwNSEo6bSaw99dOjlMQ8i6FRziS0RLrv8dG7jNRWLLm9VK3g/Opibbl0wdOpwYCm/Cnid63aqs2i0s7tnzN0+Q2tLY4FVosZmI+jU89St0Zsy6JRjiT61sbFlfsmclM/erPN+W+hUEYOpwTIBUxtZYcF40AxUMmc2tVfodDTYg6lAArP3spufd72BqXidlJSps213zgbyEC9eAl7wCaYOhJq92taX6nvY9YQIeevbYzJVtN+5vmmjxsuZi7/nzVaK3iJ78/Zwiqhlisqic5MpXFK6vZhVG0ztF7if4cpKKYu+YGbTLAPeSw0TjGmmCGUPunwJjBj50+dueHQWc/59a/CCoxWYv5xz4sXw1c1n/IKp7EMNt5yNR2oj55IVUzln6flggjEzY05i/VGmRqNfnOsxWP5D1nr8bqZaQqZ9CmYxf1a8VZXmYEqUYzCVSmAKuRg65Rjwfvr3b6Z+6pRhgqkwT6BT81G3NjwWKmpsvCPRk1wWnPbum1dut//CbtLNFeJganVMLWTsbt5G5YKp49lcUz0y4Y2a+bfgXxZsKMt6+LzDQoKXy8DU7ROCKa1ZjnlzR/S+Zw6Y2vW+Oh98Zm/kmw90LIvQ15251aP2td+yYCKvYp7spJTa5X3JAn+L19PIONGtzBQWjtvmrU4Dy6ZadPu4tm/U5GxcQ+c+CbyWv3EGfGHNSmpOh60UBPdszPuJJnB9nub60jJ9c/mx+HT7sRsiuPbgDY/VS6bC2sA7ptOvyTXvhb8PtmBy74Ap/c5C9Kgpk6LGXCq8N5a/3VlD3Trp/Kvyi86SbmdrDiaVLECPYgYVz43phtkDrzfT5ETtRuEsmo8SXM/2dKaq3uD6nt3nfRro8n2XbIT/sN5/McUfh1zYPd2fM/0EppT6Ce/3LDX1DzIl//L51OofwtT8N3u/9XMm8Jsle2TsbGGq9mEQ0y2mgxQIpdK55L1tymQDOpVnYCocdmMUn6kvhfEKTKkJmMmFt2fh4QKmrKI7a6Y5QqfkJ2v4zZlVdKeBwfyg24+vd22gU4GB/OKnecPNabVGX38iw1cp8k+6L3QwUNmu39+7MZfGM+S7E+nMzyMwtV9Dp25JqLHI1FFDBwVMtazbL89iyB9vWQNT690G3rSB18w3C/T9ebtkoboHU2ObnSgbDhaSf+uZjZokiU231QI9Rd3Dq/mS3KfCnZjdvkSrN79Puv0s7oOtiMwtPj/TpJwepxvyXBSgZpeO+KAtTXD9o0+ucD2BTj3CF3RuWCAf3frajdpwvBXhXXy6tRxyQPXZYCJQknTOd1YJ71iAqaBcwDtqO/lC1fbDWTDTMo8vn68t5erbdP2yG3f03Rmu319w6KhvjXG91plKe7YVwSFE3lLeckZZuduIcCFRxUefiUtMGYApxZfHTDnA+2m7JmNWL/mjTI1/eWgy+5eOUfxgKl9GeykM2t6A/WCq2roHEfpbMDX3O516uMhToweYSKvFjJ7R2gdzo9WAT0qjpPtW3knRhSNPNe3A/MlUcDtK8HbLuoIOveBN3okT8LcEpm7MRV/2bejUqdbXdHdj6NRNgCkekk6gx3Yj4izm+yH6cGJbmuQPY9T0aKAu4I0ma8kfzaBTo9PrRW1a4fWsRF8fdXvQVJMemCoi6KLesJSeLwadkkZ2wGf1K6J0fFpIwW1kVupk6xKV1aQ7C2cJrzY1jR7dNxdT+PUhRx5pyytVpyOY2mfZgJ9XSU6370Zj/m2WVvxkdWP55ctw8c2vFL4OZiN6ysGOBXyNGr++Zzd6+jcwFedgKpRZQOXsy4Q/3tOcW6X8oTtSp+svu2cFQxdMZe8aOhT0bOJ9LraUGQmYOnfPjNOpFFHm3VXJt6UX8pkJT3eva7w/n8IbRqdXSrfBc+OGpfuu+LUeOrQWUi6cNAFTrwk3aPd6wPu16/JPMjWZ/GoOrfpPGaP4zUy9xwtB7b3bm3hjzFP2dtKYHpfyIKK1C6ZaCUz9zFN+DKY+F3i/dCqDKeMDpj6FXyKTT3ZSOGNgqj9N4f/L1kVe0ETTzcVBxu8eXQb6Hkyd32AqGZ2QX6wndGonzaFTxxcyNj+sCv6Su31m00V3TuFHCvjiLMfU0FSTgsH6M+Yah/ercmUthbzry6NJ/aKr4mlSqKRgRsSnOf6NjB5eVecvnbpOXUX6yVTOZhHdnvZC+MvTvFK33ozobuzBFMndnpunU7eHza7bG7q3AvOGdqW8127doArB1PWuZVQtZDCl+0rF47J+U9PX4W1dAzqV+tqImq0P7/iDqUcsX+lhzrduODp+Kl4+Tz7lrc7Qo97vMY9HLphcPC03eKSfOdfHNXR5q6pSlJw/xL29taECIYhFqzO8ZaQgj90utSqCzcEa8MgFU+1T7c7ZydBjJlA/ym/VhvmTWVpwW+q5tN1+c9dZaeWYldLSIA02mDm7o/wnmZrOfpGnhtI/5AyC3+39ohJMJbMYTOls5jHPeseUX8VB+IvLWOeHphujWMvQqcG920u5m5eez5KA+a9uv762m0d9L9fQKX8oKfx9B1Ot+4FOGbKo+OrZ7a08ZGAqssGUvW/21NhTCzVW/81Udt8YLLqy7vxaWwVTzshGroIf4vFUgPH0CaZCBqYGYrCg5K5Dp8rSMXl/MoNOuRF0qrSR6dt7OafyNINORaNV0O2Xl1J9jcCUosP7DSI3pHrjLURwPs4LdZGXRM/LEPc/SOHVskLqUXp0TTd6d960v5hd6Wqdtm60Gi/ffKa8sm6uEZhOLOjAQu3WxtdzXL/zBBNtt796sqvB1KEbQ9GWrysJyd26/nELptYr16fnMWPwwhsa87EFpq472WLhvhuDaS4GdKd5Qoe+kg0vp582VK/3hhStR3h9oi66PWlaMNW/Jm8+7MPLpkoEZufrFbz6RE7omde6FOn2u/ipUz+YssXLH7BXNdnS9rlJpT/N1Gz+i7lJw/+5ycv/KlO/Waf6w27Nn+x3eSp9xOxWmye6jhYHEYTvQOfBrns+tU5sN1x/uvNyP6/5z3W+QSWDqfqBvHC/HHYicHrdPq53xaT8OXSk4J24FX9Eckn52d2ixucrj7/cGDr13qIvz1bfN58M4zUlaoA+P+vOhJ5MuudV6wOYyqCN/OC+ujPgQk2EuQGmog+8330uUNPRB0wFqniRWA661wfd2omBO6fn4th5v+7cxL2Mvn2XJooUvZd2zFNdhJTODDC1is1UpZ4BLyo3uP/7FH1+v6vndDOHphsoBzB1nmgF3Z/5lgXn0+fNi80sRZ5y8fl2AwE+zKQXpdkHPSM1unkS424fpyY0pehho8Y/tYy/3xy2LGSLrOKb8exIlT5neL+eMuDFuGNynkIn5TO8bTSA7jxWmirCkZGZvPiyDSVmd36wcsb7P3azgJJDorrBlC3e/HJwT5Rftri+eYu8pXsiIXFjYOr1pfQnU7v2838wtevpqWTVN1/5c0xNpF+tnxoO/iH7pf9unfo4GnQqT7o1dIvJgI3j+emn9wudWdCtfX8jb2Tu32PpP5i6b3wwdZDAVLREXsgOvZ2I7qNujaL8Nilz2m5/dQ9MWS94v8Y7gqm01+0l5nZrQWYTeL+sO59XtQMwtQ2Rt8xbty/Rba5ROzRt5r/Hrscr64Qa23iaiKwBvFdA0KmM1Wupmz9HPO32Mr6fKk0E09PH43cH13d7TpHRJxmYGkZgKrU4dCoedN5QWCE9roeFGxjdGXbfsWVRduz2exgKMKA+tDkV65mJz/fA1PQoCtz/Bkw4st3wTS6nlLWXtYjiPXSgJ6wXPdRoizx3t8ectI6pft3lseFX5cm2LKgV7pb5qrUs+LdNDlTZ2Ury+2GKfFa83pRvLDBdDu0B3z8EdCd+QoeM61Ln/cdMp8e621tNHmRj3ruKgOpgqbr+tH01/HbFf19fuzPe5oeVyrPXCUw1O7077Uj5iylDpdylza18s0XxN1POaSf/SaYGw195v+F/VnpIi39TntqmvqD03e5F8LjfPfaeQ6ceXoQ8VZuByf2z8jdT77KbZ6BKc6r3C3g//wam3AzeTyTfnQhPQijcdhqTHknmsvCzZRUvHlpJVwlMBeMGTMUEnXqeetApKV39xdQjN7vXr906V7vbX6+pbBbt38zjz418onYx+5upYgWdSv1uzd708CVuk/GieqZpwk/NzOOnfT2Dtwo3IrC6eRFBAO+Xft6K8DUG76dG6POVNF64vnFrAnWk+haYTXH/2hpejfsMOnxcgylpsKp4ZRqCHg94yXCdLxuevyTkFe+wFuF7mqZ8enafVL46nfrk0Bk9ncH72UdTRFnmqFxyrYLypYO/j9afgrOrcaC2eq+kqGLQqe3eBZNsAKYmR9zfV2gnKoSpCihWpnPrImmUjG+GCF823j+ZII81u5fKIkNdNLwIka+SF5gP4GNV/mGnC3qkpougHqUx/0yuNumXV86sm6UNfjK1NP9/YGr4q/VTw9F/l/n+r45R/G7vt2tFjprtzlQz1nedrZ7KiZ5xH3mq8Cvzp07dPNkWYTRFje62qDlBMbrg4wGm7qcF8sY02Llh/oVOrbP5X+N+/mfOCi7H5V9MwVt28xQc06LGuFuuP5adN5eeKafU1vD69+mkXL0MkK9MD0ytQsnjbumf6G6PuudBAjU33SV9qkajtfC31eovpq7Lu+YGNoP306b+jLLPfSMiRvl/8pSroO9vwFS+cgMSjrZgkXdvPNWxXYvywRr3/+me/2SOMadkoJjId5e84toQPSeZaht4uwRMDRsroaL01iI4ohnx0cl6Uj3db0WwSJfdPrbaALplgqmpC904BbKgKr3Cix4KO+V2LDzKt9JK+GvxfvPDF3kwGX7w+atX9uanatadhzxS3WiUfFRuPAWYkrpnyska79/vLY6UayOVBdbjVfHBBP99NurO1HbblcKdkzjTnY3B1NVTYj4bZjaZy2fO7OoJnZIvnw0tw1sqnOH8OP+DTI1+9XxqKP9D9nb+3UxNwzqn5/e5d0Nrpg9Y9mhOlEnVQQrbr25yr0Ge+rF2PpS6Z7bHttuLWGoCN2ri74CX4xMyOOyE66t3MJVLYKo+r1wWzYZS0dVUib7bnXUTdut/fjyfuq7uFgucKZhyl+M1tXr/b52Sn8oa+eVBUnj3wVS/ywtXHoGpXgGmfoxRtGGLmj69wNTqJJ50H3f7CC3qD/FB6M4oabPO+3W66JjQlaI+KmCsB+8Xzy0f3mmzQJ6ZmaSuInmPvPfdu/6lAFNVjL/Pto4h+SMXTDm2ECSkbmz+ucwavhx38+s2x7Ubtds3vNVIfpLQLTA12cGbFSNjQLdCMUV43IEpcWWC2lG5gRdUlyny48yjzDuDqbOXvjnv4/qbJIBODqPlm1uWBabeOvLSS8tUnq5K5EtlZLjBp7t/b/M6Uv0wmRRe91bFR0swVesVrq++fhX+Wddnyq433fVlG0w9krNNm2CXs5/e7wdTaqJBp/4wU/Kvnk8N/yn7UfzuPMU0I6d6ed27wSQcv5lVIU+Ve+OAPuyMiW/vKdEzXdjSzzWJBXN79Oi/A/fnWLp09KFT6Qg61RbwficpNqmZbMFU8gVTYQCdSvN8K/xZjhp/tqlFxTZDJu/tnQGnV7Gmp9HN3QkpT7k/qNZ0W0fU7RkjPL4hMFXI7d9M/RhLbz53MPXjDIKw350J4E41N1SfYMr/GDN6nM3umeePvaC30KlqelDcSPegU7I+86lNFDA1UWNS5025p/LTnY262sOr6VNpRtfx25ACfbAquBZbOTV+8DdTe89IqIkPa9eftPBW40UJptfvLb6PJfLUnfkDEvCObtCbocY3woVOHVa4nnD8iZGvXJeuo25HjwOjNzfGYDIbv9HTlhw6Na5YSLVrQKek5IN8uhNrShMwFb0i5K30LUOnYp9JQVG+Cm43Ukg3JndM8U6nLhLy58LV3WgzTgN+lOH9mNbC+9V7/81eQbshg/NUWIN4/SeZGk9+xdT4H7LW43czVXylnIpwB6bycVWx0TFA5h1JBxGOrgFxZwbvl1YDW4oGOZh6jFiP6pcSiPDBV2Puf6Ur5WVv50Z0A1NDpTLpOsg7nQq7M9G6PNVMemBqkKHG92MwJZzuLE6rm6N6bt+c7uoG3u/ara+qbHi/R3gFU/2BS7yIu2e0bNfNQw9QU8YoWFA2v4Ip/5R7fDVJoBPXo8YCbbskripgKrEEvJ/e4vOqMIFOnXuK+3MexX2l+dDZtC8db25jqu71tKdnOUVNj4a5wu8bC0yKPZi6X78F38qznPLhCTqjv7KKH6fShcQjXbPQzSnm81ZqKQ0+YKptPwN4O0uiWxia8Kol3m9xAZOP/WDjBoO8y3NuAqaUzcqNtO4MgaONnlC8Op+wOIFZeS8HlOgflfmJ0zGl1mu6JkvDDVd96NggSA70zCdMBNkxKXiv0kJ62DXyoyt95twP6pia8KqzaPCggFvtmcicmTlzzLX2ZuXq/rf3+0xvgz/I1GT6i3npw8n8P//7Xx2j+N1MeSuWd89MwZSk6QXb5WDqxzyKyHlAp3YRvN9tPQZTsQ+mpA10KtUPgfg5lv7OunMzVq8dC9gFTLVv3aTSfLgs3N27830Nvzun8AymqgQ1rigeIS8E0ClT/Y75w5hzEv1yK0Kv2+vMSaFb5epCyF/dGdfqHUw1B01jYfCETo22nU5xMBV+J1+Pi1FXk8Hnb6amc3dKZcVQY/kNn2eZAkzNKzB1s1HTvb57BIPrvnAnmamryVICU5GxZ1FmgoEDB5P3m22In0w9l0DnaQyhMxt7WfFklFyoutZgihO81Z0lLSGTbl3fPoD5oSZLyHGe6UaV2+nGDD4gGakbN2xcG3muW1sinPGK+bUDphaB3CIPXvbM9+RPxbeiDrozv5GX5DHNuf2S15QrvsECUX7e8MayR/XAB1M7aYF8tnqFJIJRt6dok4Epx42pTAMwtVDfAdfZgf6n97MUMGU4InX/NFPT+S/mpQ+n/x32+1/dj+J3M7VZdmMUrrxHDRyDlDENeSo9xchTB6q8nzp1vTXd3s7dHi8s1fp0fS4DEX086FR1ORWUn0x4vx/jfj/GKH7MS8fv2OWp5ami22cJpvILatxYqUTtpAJThwJ//2OMoly9wFTvBKYGF+hW8umTFHS7QHNHRV64vk9gZvAAUz2jO6Nbn6xFlHiroNt3CDoV6xqLfEDChXqaIt+8oSvfbo/LH2s9nh5T3MBO4b20jTjSvVcDrckoVtXZpd5R1vfA1EVezvlUyDPKx5oh/EkOpoIEOn5lGzC6McHUpBtXa+PRmgWbKWr2npQtJcN5d2b3GN4tWpcStdYWOpVrYMr3NTC5mW3c6MuXMZ8WVrf39XrFomFfqfjAwd8/Bxo+/5nh/e/xwqdm2YO3e/pv9BvD5fS8TbpzGbs5uPWEeZS7NRP+/vxKOWtc6Nrg2fWQO5jykkVM7bCnSeFKwfWFYUi0/jaZRE1fa9hznOm0FGoqyNqu/yRTc+lXY+mzf+k8ilnb7eH4/O5ZMN+DqaKoTpTMgoPkH+9jj+sThaj2xg4Llt1+4N5R7lNdDwPJj8/OmO/PYKodN9CpxHYVvsuRp9ppDe+XHuH98hxM1XYLpo4xmDLNgCiPbDC1XzpzftyBqft2i4x/POL9j2eFI8P3un2EYkbcGxoRtbObxn7mKb2ZL6jq2WvUfDdP3vDrJ92ywVqKlDGYCmRrSlcx67yf3O1xuSozuss18tT72THlLY6UvHIw9bbmqiqNkx10a4+alsdg6rTy4f3GwhDRbO8UfNFnGaXnAjoj+p+CJzaYSqOWS0HwQF55GK8GOtnfsmjXQ83770Si7JKb6AGdbix5CSYfvW4vtf4y4OrsZFNrKCsW9u/vigtHa7v923dS+NzAW46PpQ+dK5gUyd1+F7a84NS2VTcPZWG/ubuyPMpCm7nhc7iIuaIbAT1kH0w5Lq6/2Pjw7u+FJvn6+O1xebezaHuoM8m2DmXDLk2okb5Zpa5Fjz+pU1Np8It1vsP5f7ci+1cx1a+7+Wv5A0wtekHAnNA8oc8RdGqoB8HPuUnJ9+owf7pEzZ+3fh999RNIQdWCqV72ulJ52OyYH+7cv8b9nmPTdQPOxV869Rjewcz1/sOLjennGIU/qr+o4VMM73e2oVOLAO9fPsHUQ4+hU+4NOrW7+CGV0XQt/RxL3w9ShZ7LD5hy41XMB6r07M7HXaOPn5cmz8vXFLr5gk4VFnTqO+nW+U4vCguUEXQiUU5HauRjn3mrc6yoB1Hu6Mnk7tz7AAyUMf6+Xn8MNzqZYMob4e+Lcd3tLf3MCr58aGfKhhWXotRWAm77GpiKnt0YwQA1T5H2pautmGDo2b0fg87d2Q5M6j0wJTxm070tl1JUnNKKG7uk6c4n3yG/ze2Cz8/1kUAxmGqT95gXls8pbwZg6tUuG367yy49pO4s1dsxiXk77J4BnyvktYcHpp5uAqbcFXTqkRG89gRM/dCpn0z1B2f9p/ez2/D4/oNMDYa/mps0/88WL+xfNUZxDtHHk+cWTGlqFYAMeL+yfz9IAd2q4Ocz35vy4zzfGDV/iaBTItqCqVF3Fs31Jd+Q0VUwdXxIfz3z/cHUT53qj4yK2idyQrAUYCpfjO2fYxShNwJT1abiP/cOi8oz3l+vwFhxmaHO5DuY4ucypHY3BDO9GkypD0+hIh0iT93vYKpRxZMS/8f8P+tj8jAtp1Q1sHi+3O3F/GPt/NWegqnJ7G+manffZ4dJdJqrN0/bQbd83L9rd/Pt2sWU7tPWcMOdvEr5mmQwKfW7MwfOqPlWSs7QvRGXwmIHpjZut1/8Z7CRgglBp6Z39oVndqFTq22nG5aVQwe7Oa1p9gn47ZXg/tPVUgp7OlX8tYbOXafPHbxsBmYPq9eRnuWFSX7B0jG8raRSrVtg6tCdVQqBcqGTMmP+ewumqsQPuueHYDZXwPDqCV2vz6bWje0rHn8JbtF+pGfCcoZ+xfZvMKUf05T9aaaGvzrTbfhP2Y/idzP19BJ4v8Ec3uc0D7yf4364FXi/1g6QqRXFputg4rjhfNbtl/7RF9So35CF9QxMPYP6SvnsBKb07oznxAVTQr1Cp7435CldSyp6TjsdGo7A1HIwt3/qVKh258/+GKO41/nfecrW8e/Hyyd8/h7eT9/JIRWD3vqvObSeM15SqoRgynLzlA8VeL/iuF6L7nmOyZvBDDqjOcjs0xGYyisj6/Y9Uli0WS1T7k7kA4lR3ROHw2c2VsWX7aiYDKATt9JGDXfnyD/UmeH67QdM+T2RUl47YOqqLQvuj6RujxgBneovkVfGzqmh6mxAp+QDmLp4ry9l1gw69VQ+cx7u8f0+QwtMzQSYOoYn5NPDeCn8D0wsTy9JTbcr20GruvefGO6BntEVeSmVaMAlLVEp1U5bKYz0rOHR1HCoqIaMhevnIuBXw/LpYQxxfc4KTE2nIqLceGki9C0wdZU3Fi1PD+iU58kVu33BFGcZvJ9ZjZo/yNRo/Iu9yIbKP2WM4jc/811wFzpl7+B9PnARjJdzMGXejiyoz38zlXi5g3zSnSuxCuMF5esyZH7m5XOOMH6lNtkiTx0SofCbZ5qUJa4r/N0JTPkhmEq3FzDz6vZ7uJ9MG3ljgzzV9MDgJzbh/RIHOnZ6Oymfd16wTQRJIVST+AlwwGt6aykc7MDUk1fLn898/UV3LuG5J7dUXhUwZnyXOhc9aUKpW/7NlPXuxhje17+Zqm7sQKWm9MRxZZ3G6rfbu71txQ7erZtbhNKfkiBhuMFOAlPtNkmptaEzwdWGTm3pdYaOZ1z4+w/ySq951dSIaiOFpx50JL6UHxLTQzeP/JuN+aq36NaG3DYsusRZwNNUEJXGcykis3wX3Or2qc0kcyf8+/SD61NPB+SrBxOBdngPeHh9QacmE+TRrwKmnrbk0D1QwFTfSgKu3DSfnvs9ru/bx+dNB9Cp4rbU3MCfvJFHM+iUaZaZcAYxmHpWB43240vKyNCPf5IpefKruUnLf8o8it+sU4sE3iidB2DKmY5NNjuOT5Ra3yOLXqNxDO/wtunm7x3Jp2yFmoqbBV1fr9ANzDOY0jQDTEWhKYWLt/SXTuXpwBWhWoEp1xZ3eq43YObn+imROlQ6PeSpIJXUn8+nKq1jLitRw+a44fQchvCXb10ivraTEF5Mgw71NDAVZrT6+cw3mo3ygg+f3biZvsLr6xeYWjZsQu0cKEa9++ovphJ1qTD/ZdjwlhJ0IF1qPdd9X2YD9a0n6AF6Dp0KujWP9zW8423aM1jwLLpxyPUppax5Q2cWm8777U8xPa8DDm9aph43fL+m+nHZiIBFdsOL7kztW/oyJF+5ocblBjrZav2/dcqNXhZl093SDXs3MHUI3JrS+3nn+odXhp6SuN0c24BBh6f05stXDZ3qo+eEyhpM6dECvuEiVlI0WVkBj2kGpsL7hv30fpK/+H+4e5euVXWua/cHWRAVT0XAJICCMiCcaiAKGBQUVPTX78E8vM9b+NqelTX3t/az2qrYnHqj5krvPSRjpFCu1wZP7yUA211Rp0h4K7kztQed8txfTP1tnZov/3TPdyP9vw7m/98yFfRDBpfb30yNTtkRXuULdWqao04pc9+FWhl6gXJl07BQy1RoPyLhyWKCTE1fqwq6TWBLaVkP96e2YMMjKJCp7xOZkk5OA1flsJOimTWc870hU6+55vD0JCNT3QEYjplyx9NohjqlyOj9rtsZ5qmzhzolvdtfTKWGg0w9iLr5eX8qutVew15L54leLtN5RIuPySBDnfq1RpEiUyqtL1C9TWTKOOOY/VqtDyLIRoT3N6undePYcHOUvZTkW2RA+QjUqescmTqLweuyVQH1REEdSNaoc1lsZHDTbNSpMwB6K99pQUzvyFR8xTE/0dsPPK+GJcXHDL2kd2+RqcfQW6eJUafqS+3AZWpqPM4LZMr7IpNd80amlhm+P7vh9eVzgkztHmrPQrsmkNvDPXP97jas82T0zsUWmbqe3z5rlSiCO8yR2eUH/162aVN4yLffTDXx6ADqk5XcC/HDEv2RGKCwUS55jaxXf5Gpxf95rP9vpv5L61GEKeaFu7PCjF6kQ29KC5nqnmfUqVQzM7YMUacKS+GY8QGZqmRkqhR+IlJ3gUwJGNb9xlvUqVgjlMkP1YYOHSWO0RaZsu7GHZr2+/tMIiEN/3nWI37X3GSxM9Fxnn3veKR7qINLafKLqcRRUac0bTiDV9yQqfSFOvLUTBxjizE+Popvx/SWPCEvW52nMXdNVtXWArp59Jspe4pMFWGvSMnoNdRVOuQ+FK49ImGwOHZU44YNlfvZi+TQfCaMaUNt5jEdesJ5mNf6Pcl/MpXue/RmSiBnQ73330z5HL3fdW+iLsoRej+JoPerneVQA5TiHPAxIpyzDltTii0XmYKMHCAPbxqJxxqgjo/zBzQW6lTSa6ijjNQ+PB0NmerWOHnsDUHgYVY7kS4arWG8IwAPEm+kOAuQqfyohNDaETJ/afD7WY6GvUqbxCCx3xTAvnRxAAoUdSqa1BXR070O5jP7+0yt/s9j738xRf4lvUf/aab2T6P46f2S12Ju/rzn+6pXIY/1qomZsaxcuOQyJ8msRabqGJl6vCgy9VJQl4yhP9sPpn6eSbzsqQ1tdeZSSt/I1I8eBPXxtpNS6YFMpXLMoepmqFORK+yf53xvzyMy1fvIVMIa9ILFaGAqRJ3i6zaGuxkOOjXUTSIPTAK35QN16qF5PZs98ifczKfO44ag95PPQy/PQMU8xZ0vsNlodQHBakWK3nNkQiyPyNTJXUv+wl51NFDe6FV9gUypp3LCHn2+hEu1QaZUF5kq1wNT19LE65c+w5qIkmHakphI+ZBXzKdAJqTh7/Xbzy+mXrehlnNxH/YnxquhL+MdmYo9ZGpvKAdkuhzqODkFft659IDiQPZDL1c3Y9tdy+E2XxEebb/IVDJRCDRZht75cUKmQFsBVIm0EXFCc9TJhRXC89yhDnoP/H5eO5yDqlNskNTKUacey88edllVclfuogqB/h/vZ9R/lan15E95iv5Leo/+02sUx6VUQKvoyJSsmebPfel1YobD/r/YZzdBMf+wmqN3coZ+t06H06s9SqRYOmJ+enZDn759g97v5vNfNV46I/ZJsrRIw6RDdMd8g0z9rJvU8M6H1+Xg8Oi1JDY733odLszZ8eT0xXz0I0/9ZOrHGoX247xT4SFTiuGumf8wKVzOB3y8uF965tTWEyrniDq160v60/vdT6gbcZejTu2d93AkI0KdCrRPxaiB3qrpm7UU2qnV0PV5ZUG1t/cifWioU6sz6tyl3Vok6oc9vfJWyaE5XZEJ9YpMxfv3Ea6XL+PxXEKm1PvxAd3itOXJfIre7LYfanhuYmTqM+z76Fr01rn2QSZ1w43ZOiN7aOdEI+lx6Btvzof+wO5jj3PWUHt6g64Y6l4nPNaCvmMvdUWgrNeoU433adhoJTCP+elGJO5NAXacySFUjxjfP30iU8z8H6Z+eL/x5b7/5f0WmVGR24bpoDjHXHKrYFb8PaZW0vQPZz1m0r9ljeIfZqo8kmI4b4QZfbcw6c9zvmI5RaaknekzZWl68PQVzuN0gkxtCGjQHrcpGXoWqMxeyhVcGaD3IydBWVk2eyjfC5+kwQGZ+tHT7Uc9iuRqDL12rN6Hq2U56B33yAyJqY5ecoFMmR9kivjoj0Qw9AL9nPH5xWSoM3Q4ITPbCjM41EPNv8Owdg6Ty4TlUYtMLRqdpE6qUaYvlAU0CUUvpnioU2GfC8iN5cDU263Y9BYh07fzWgTB6VjR845YcDES1KluUg5nL974+nOF1/uOkSkW5Dl0tDGlKL0gU/20xjln8WE8Gp3RW2kB6tTVHO65Pr/I1G717kGUhiWSytMmbF4PtcGgxzFfbpGp6ey9h246VaXIXSLsUxd1qioKZMopyoyFW4J5M78SnqbDxkY/t9Dr6gK/n9semToQxYGKnzY4B6RvYMoFvd9jp+D7fwdvnLFVAmXPfzM1uT33YEgEvd/SRqYOKjK1uaT4rVxn4d9kajL7wxrFTPq3nPX4p/v53oZawq6PGb3M5yqZcjWDi/kNRUydGJhhD0xZK86TgqPXcpoedWr7RaaOn+G8VIXe7+ppyNSP+n6M2nt4SMLnsX3kDRMjzAuv2sJ5/3v+Ziy40gDKR4s6lU+GPbIuNeB5JDhmHsq3YV/ZZPBw2aBTT47PX40YXp8KmZKH/WzfLzL480yil23m7D0znvBUhn3ilf1BnbrnC2hLQC82rQadGvrfinChiGg6KitmeMhUez6sBT+/VgVNGOrUSwDq1FRGpq6Fs4RXoCNTTohMnTdtjnml+s3USBNHyNcqwzF+RaaY9H5AqayGHt0nHPP+wupRZ86WSNnAaJig98sLZDJRA/R+5GXZ6OXioebMCJmKHQW942w0fH/h4P3ekQfttSUkLfO+Yat9tEFdlnY4p6zx+r+WfIDXXd7w2ANkqhDI1O3jIVNeifltKlsJdCuGeaqIfzOlaJuS/GRqJC1wAtwucuGJaZj9Raam8h/u+c4m/5Kz88o/nKf4UAPl2q2RqY0crcmG+pjBUzkc1oobm12GNYXy03Geig8y5T+QqcszTEnSnQllK6+u4HJdoPcbOrGwSqkOIK4fZMqfCxxjFWkx0zcWSbQWmTqCiZk6Iw56I1/ymauAAbd3hmMmOXoN22bA4GKXIH7uoX1gcICHRnWeyOPPmt2DHhl0PB3H+PayZvItwjzlAOqUT9D7BXfUmWo07CO/CWTquY4ENO5aEelhgjpFPcOHu8gGpmZWRqeehEwF5R51oRz65yrvJXSOjflP3XqYp87RGdo8wjF7yMpfTF0WMxTYhaqi9xqLO4jXYkuiwClxTtDyHq6vxuIJcfH9rjtk6nqlyOSPfRTHkNtwnS5V1DFJLdjKNu7QPlfI1MZC7ze61phfA4uQqKFFw2hSb6B95zuRJDYymwTDGsfxtuHRGy+TyW4bQjO3f3u/W3hE77e74vcTVci803x+MQWrlVz8ZErJ/j9garb4wz3f2fRfskbxTzNl1koxnB3YS9EkQp06HOcZPDwIpWj0mJtstog5PFIZ89SBoteyDfR+j9Us5fFW4SbrclFBs1vimGhtfOyd/T1c1NwXkWZJmI3WRgu3OLZIeloiU1poh5CrFTKlWjzGPJUZcE+HWszyG3Wq3Q37/+gVRCRsZM5ZKhFUaqbz+PYa+iQ2mQkXLulSsqBEZbJ5RO+XjJkUXa6ayr4rZwGlIbZSSq7IlLZfIVN9rYhknuOY/KFTj3655gGJ2oxapfjFVHLboq78zFObBvNLYSFTp7FxhmtmIhONg0xtYiWFdu/+Zqo6S3fIt/UWH3NkauPxHipUb56OzU/PDvuhdllj4JiHI+qUcbQsKLOTKqKmRabSyLlD109xTuLkkzG3Fy7cQ7KREu2hViyvyQbnF4pMrVeoU6tG3sN1M92QdK3nNjvaUgBN9/nN1Nw30PudCl2Kvw9kSjZLG2xe/NYpttQYsE+SC4dc/ypT8vIPaxSzf0s9in+aqYdXFyCmJuaJe22syekZZ3DVlhGJrpOGMt/thrMFQ/3zU41MWZGqwW12Q50S3sDQSwj07+aepK+nZLI4Kw5QnU1fJFuZdMM+hxYuD9cicc83mIW8PoJnF2GeCitk6kdfj9cm3ZHo4g596BPMTK8K0PtRRfgsqI4R5NYamVrYF8qSW7WFsn0PdWivQmXKDfOU8A0mJdH5o7Jqh96vyZStlMQXZCp9r9CbUo5M1VOtYT1w/Dwnsea+na5iqt35DkRRoU4tN+6vPHVhb2Tqh05phhj6iqxM1DlzqCcx7FMQTsFINH70Nnu21h2erfxbpyy7faMubnC++PbD/SoLderVCGSSF4NOSZjfWk9WURevfcHWMTL1fL9tKarW+PxjKgCeWYlMZce+YiLiG3g57U5EY4ZzQu5Ke6irdkNi/nBMlqTvADrxxvffVMhUX4gEnsz5zZSXXm3AZ1CnFCsqyD5f/GLKLXw9/otMzVd/ylPyv+Ssh/oPM+WORQ5VL3BMyXq9Jms1PsFNdSIe7UZzlb2atQ8NH3tS6qSXOXutMhXyyTlFb/ISJjsa6K1uqxqZUpfo/Z6byoHnPPGlSN5xHKPc6qBTnjjG9OGe7nqBTAlmOiJG75cxfzfXoVX5jqTydNMx9p7g4/0WmTqFqFPTTxRB4UXo7Uj/Heo7ZDto1EiX0nArUWZepCc8Xjj44u9KXbN0zxcg1t1Wiuyhr+B401Zw1xYKT4Kd27EnEB9urbvmvP4efdo0+Q7niNGeRFL16Vj3iBbw2HrIFH7egnkT5wyXz9kU8SRAnaqPUgLF2aBS9I4Lm/k39H4Xb4ljOmFuw96r6A1dkeDnVQ9a93MP7Q+m4lGDzEi3CP/eylR5rByRqejD7/AwatSpee/GbLuTHai+fCNS5YU65urkF1M/vV9cH224H06aFK93b5Od9WH/YqX+XqPYaXIC+TxHHS+eyNT1e7JhD+NC8gpiFCSYjtD7PaKcu2oV/k2mln+6PzWTyX+g+r+qU//wGsWsjnJ4vYa18PhszInuZieob03E0wuNVSbtbB+e1tMT6bxDppxzp0DhfBIpzXxhs9kSvZUAHJPJdnh8tWwH7vvUl9I2lCZstGy7nz3d0q/nVawuqhhue/R+iR8jU8ZTRV2ixx1JVPPSM82p9OFWJzLltsRnsyMP4eG+dBLl0dATOzIt9FJHZEoWmOc2dtTBla+ZSKx+OMM3rFEU5Qm9XzRHpo4pGXTKVnjaNqgbuyfhUIfqmvDlfuXTV9juIH+gziYtajKrU2MBN9lHXXDOwz55kp+hfs5MEU0AmVIbZCo37lSKEW6bQZWjzjxrU0ry6adiTaAgU98W86OYoG79YKptdzjmdxvMS1qibOH+3KgEpRlQt59WA6/Z3RYxqnnMPn2NTJ1SZGrmFgXr+XsDdyiGszImMtUvcwvqha1JySVVMM8K1KlLuEfmv6cPer/9O4YGNvj9rCVkKtPR+5nauhCe9pAzMuJPil4wygVk39lf7JG9Wk3+xNT8f+LUUv2vWvez5DNU0tUWkXJApnDWPkHBp5FI2d7AoTpFnSqtrccjoXzX7OUO9SAiSET0vEo2U7gkMG9JOM//6JGdKipAcdyjTo3WfMIW3zfmHXM89MK5XSo22SBT9y9Fpl5LkjF1TyncfAPzVDbU+/uPTsWLMffZmr0xfxU3nSRhhUxdijXO0zuK3ubx5JSx0aqF+n1kIv0ayNS6HdYo0sdvpixTqkAsQoWkhzXqUPlGnepKdLn+J7GAGh+xg3aU4vULiroSJUM/3l2+4z91aravTz91KjnGyNTMWyVwL2ZUJLKi4uefKHeoVg3qkFJj3mHP6AXP8Rvz42io5Tx2lQuUb2QujYa+I4+9MOF2KBQp3XzVod6g3ED3GOosGSHq2M6rD3Al3UYk7ROfv3Jlg945Rd3cw7BGMZZRp/dPTUQjR1FZ3Lfo/QZmo+9tuOe7d2JkOtMxD256n52bwPqpU67w6oxc3d9MOSOi+3+RqfX0T2sUi/9sTVr+N+Upf8XR61WuTX4y1Y3nGbxWTSQS7spzRrI1h/Juu1JaXlCnaF+P4RatEp4uUvGLqfYl4zwfNpinRjoFuKK4ifi+kOaMUf782SM7mhnfhqmTJoaL4zroJXPUKTNcE9SZIU99yHeCOpQhU2cPRFTh3M203gmhNp7o/b4vZCpRkKli98F5GMcRZbtj9ID7ljCeZE9AHe2NJdxv460Uz8jFZ+MOmXoq8VDPz9f6nzqVH14rKTjPWpveCpxFmsRDpp4LHLObGJnKdWXHk8MNder7jE5wrU6Yp45Dj+1rV+OYPXcU54ilarL1WWmg2gzeMG6Qqe5ivaH8HIb8+B0YK8UFbrcvPn/auxmrD7IB942piDS59Pg4xte38xky1RLUqftuNWj0bIPeUS+Gf99q0JKhZ5tt4fU1mrWDygZNpOR4mNPDOPJ/5akfTCUdMnW/wG+m3mOcOUiZo/e7bqKM7J2BqWKac+fMw7/I1Fr6U83M2b+mHsU/rFMXyjO4Hlboze5d3RN2gCOIlEY8uQhjwsbbykMGuCuS3eoyYadeGsElmMVSOj4iUycHvV/9anFM6hP0YtOHiTrFTj6PqEXWrIzJE57xjz6IFTKV5378s59vGm0E6pSsYl6ov5insqs3YaRVdZyXJbyGyQmZctpjAFc0NUOPuYvJ4gu1MMMzA3Un4yqbc/kON24yHu/WMGGrb7SER71BRn+c823AuMJtch2LgC7LniUHztErjVeSb8srkx4SaQvPaDircrxhHhp/Vgv0eMGOR+9iYCqWULcrhkwcPNSp9IPeqoCa8qivepMddm0DF3uHOtbb6P2cVHohI0MPO83XKiap6P2azwefX/rI1Ke0DHhe5+hFi48aM+869JG0fJw/bjPNZ5/c2sPLkJAp+YHPc1NGpmR9J/1co5C4g97xs9V40ruHnuZn2Ye7MnjPR4tMOUe8vsc20tFbj3r4qVPaJysE0B3q1PR0J0D0SU7c1Ub/i95vPZH/tEbxr6lH8Q8zNTSMgCq84G/2ZsaE4Fx5hNo7RCSWmqhnq2g4k/i9uCRNn17PPm9lDS95HYvIwuTNzl905g/NxTFZF0Jl9R2ZqpqtT6LgjjHHO9RPqMcF6tR+2C+YTCAC8Xw5UiS5Q38XvtbgvrohU8EHmb0UFc7jMgcpusokZlNvWCtWj0xK6ueXohPsdpi3LgaJiHFZs/NQ66zuekZiLy0mP8/55pWP+WySIFMHybrCQ1fHJPykH/Six6EW2Gi0knjjHE1ql8hUqfA9SdkO8w99W5jHYve3Ti3Uoaf2eejB3exQp1K7jaBscSqKV3FhYv4hDdQP3cQ5ZIXMSfrxNdSBtUj0Gs5uPCYEdWp/HdY4hlpkH1nocLuPFBJlX/CZoqBONduFzdPwWvqs+h5tqIJyQyJDwucDKjQo7AZ/n8UHdY+AZELzfWskfn7HFeWP3IemDJGp3RmnnnC+inEOGvbxV76K3tne7n4y5bJlFJPTEZnaLEL8Fv5unlpP/1Qzc7b6l+xL/6e936Z4J1AHwz3XHzrlKFmKXuyDTF2kumPHdebALb7jGJ9VXsdI5+CYfccxT0dv1CXTri8gRiNbGvrAr3/mKfyuuRSdLhOVdZ6BY+zQIVOWijql6+sQdeyATBWe5DNwh33u3hW9WtwiU6NgbsC1MUGKV5xnbP5UfHhKIZNSf+mpbHqvtphHBOpUqqIXHVurK9Tiwkh6HfeoQ3w4U6ifkVGp3/jsqshXKN3NSISpPvQIeAoODZ2gTqGNMunekk24nIa+7maPuhJ08hweyx3q3I9zvrv1CnU8VUweHxVkKtmICK7gUPx7BzDZdTHU2Y25yRN9hs9nHuapx+WAXg1Crfh5zldcE/SO6wR1Sk9bBmJij6UwSFBHwq1UQ94uh9pl+gd1VT9aUB5rZOrA0bvN9isV8+XQo/u9RKa2T2Sy6RJkygxfGZ2dhA/5FXUq2r3x87V8uEfulPqvc77lDplSjFUhvIdWo2kwrgS2Rz/nXvqZ2X+RqdnyT2sU639Jfb9/minxkSJozMNWSrpj3RHICpznkkMo4t0oaphB5wecN3vgiRWjzvgJzuPP0TjC33BNVHboZMzgJcc8YB42OGb7ykGvGOFPqxFK2e0zZPY2tqTkZXgV2wk/GO5/OcgMIcCCvFOgLmb4991g6GfVFQaILUOm+jXmrVk4nHfaHJhIVVGuWVLOTWS2M3iSyt+ePV9cQJHNqBSdfbX/pVNjD3WKLr1feaokxxEJ23M5/186FZDdkdJ2ifP+q+1tKdE8t2Izi8+hpfHgRdfIlNsMZzuqMzIz1ZEZLWwx34UakRLr2qNuXob6hcnDRMarDz7v4hzyYMFOSttu6M2TKxdodynq2HSHj5vzm8KTumPCtw0y+ezfNTyuJ8yztlQC66N6B7cENCkepcjcxTRU6LQCmZJrvL6X/GZQPoUqRdt07NPVFr+f9tX8zz4KexVBGw31DxcX1Lkv7K2fTDlmasQkW502YL94TpyFFv5NpuTVn9YolNV/Nqb/N3m/e1kH0H6dLYlVjkz1N/RmZeaHPPUmUYXzcG+DWOVAkqpHL/SIjTncnWck4rRA7/WDqS4r7KHW86Vn9OTv4TYjQ4/si08Zs+UniNi1pKjUcYyKy9rH53eYp/oZxqDtyhjhPD/UHZqmyIjkxyYyOwXpZ9/5z5Jg/pmX7Ff/Ka1E5i6fxOCx89p0bOpE6K3GDyri5NR3bLVVllCywbtNnEvMqHAquOnbNQnK1xDLWoXD4xaspDCMWpUmHkemLjecE0oJvRpb4+d76BfUzR9n58nhfYTna22SuFEHnUpynBO+IRERzZCpNEedqbhkkmimoC7trPwJ7bpCpi7rMv65h/bx2f9m6g0ShVt4H3E+mhUq8zf8Bo21s4Y6VB/Mp7XYwkVPNJF+vqrNgvtKwffjOynWZ8iseSMUqhuoIpL8sU3jsMbv09G2JPnOUKcUWUamrm+dR2w4h/wfnXIbV47JXikJ6LmbE5CL2V/sO79GpfoDU+q/5KzHP61TI8fAeTvv0JtkXt2Q5b4P4FLoIUlLVlfM9WwLhLZxRFokl6FPBJeh1m30htAM9f0GpgqR2iSZOV/0inZlw1P3PfSKy4r+vD/V3BkyVQ31+OTPhEN5StH7wRi9ox/xNeSOjWN4OvRQ81LVhCo/Yn7Le16w6+bNIX8VjCdF+umZtp4wuGyG+ujH43BGsnwXkD96yhPv2zdM3fIlNMlzx6Mk/MZs5wsB9+a94r5+Q6aeS9SpbndCpsjusabbVjZwzPu2SMc2MlXsI2QqGuqPvzqcQy5iqNe+VYYe3G8tY5MOvdYz3BEeiTWorJnlNxB+YmD+u2NeishwRtIb6hUGdFgbt5UCnlscvdFjpsXsWtYEntPTWvg7rqxZPkPvWvitxSO/1EzMTysTvaat8XQsqSZz+XgMx2GNIl4MzMqf4TzVZ66iV7wfKDVmhg8XcUamlgV+vo2PX6xYcJ3H1Ri9o2hHWyBNXHCn/dT+/2LKjeD2N5laSn+o7zfT/oPU9L+JqXrfAvrzfugx3RoNyQ8xzntfIxBJt5VxTFO6hUL7OCS9t+ilgkCawY2RUEp1/zthKxsz+P2jWSL5xN+KWX5hwX3ieyI99qhT5Ws4Gy4BMvWjtrPy6l2oVndk6l1zlQFRVvB0P1uRTodzxGPwt3C/aciUn0gVG81lD9o4ZDzuNa1j9y7GeTp7GyKyp6gjI8c6g8hlymO9hYop3VCLTH/seLzrNjFT3gKvb9QteVDH5S+mbqtwTXzySuf05kkGlGfD5tFdfDKmxRJ6v+GccPIxvYJt42MKpXFBph4ZPt/KEupmrRKe1gHqDMnFDeqFZYj0ZiBT50fUwSuOdiJdOpiPvqOht47bGlJ8V92Y3Q6RBoWyxDyXuMqc0VcroH7YO5EccOAy2XUMZN7SSLKximGtfrmClOD7xbfXUB+wfWvo9a4qekV1tKZHQO/3NGa/mQrvJISL7+k4xwx1nX4wpbLhUIF1j3ziT5MNGPPyLIH/Dv9i/6n16k81M2faf+kaxTw2DnANMoMk4TKqiL3NULdYGfB4fjAyNmedAc/H+yCi+OABQ+qmUG4eIU/2Hnq9LsG8cFO5xVP6HertTYoddN7E++X92uvqAYL1yBz/ejbqFgV4PGxHRNbtu0YvJhZw7/hWRAeGTCrU3kL9WbgkPlSkYocXd+F60Bjq4Aq9j7ywcZ6XwJDSjf/N2O1oHEGsh35Mr6YvfjL1VFY4pr/Hoe+8tioAp4wF59NSm7CDMejeNUYvGK4eE2pTQ4fbAWwSP2445j09n0O1hy2PLxJ+nrPtJJDXb2TC1ZAZ/YqM57q6Qd2VnTUr7FWF71caPLq2OOahQF2+LLUdT+PDB5g+GXqsyWdDJDB1gU3UlQZ1qa5IMPWVCbv1xws81Qnqomb16KWfBsN8+1SlRO9UlfWrswxOnWA+PB2Q0ZdYqXDVbwrmT3U0oeyBXvY5vZjSz30Uy+oYwuOr6CQpN7+Z2s7nyNRblX1SlcEGDml+Fu5MDf+mTq2nfzrrsfkv3UchlcKGLpFwXhs9jIrMKtuDZ6YHJL7Gcsx6/N3h9hwfSGQGG5OtyuMEdasMSbRRvI69hnuaXaBhhhamF7PXqEPvFkxdKXl/J+rPukm3rWfxZF19zZ/9fMtD7fD4FG7mbCS/5/BKCxzDpMcxnIb4enF+IVP1ilfscpIBXosxlZK1hTpBrpMN3K5Dz+yn9EXdm+QJ1M2bYP66ATLmrlbQNhOc1+MLMieO7Qm6eDEn4Y97vnQt0HtuC2SKvtAytsMY7hwFdfT60tArlZinhMB5P54RL2PFtI0hT1xDxN4TmSvGEoCYHzciTcfOnJ0VzGtV0RgkDaXSZ8VQs6WtkaloK5UmU+36CPlto0uxuOPj2pAVuLcZ6iY7KD07jvgZrpVlIlNJ0bMJ5BTyXFFFQjr0hk/9+4VU3mx5Mj3h65M6HIN7eigimcWnhkbD56mqC3r3ZKgpGnYc8978q5N0IWOeMu+/mYKujH4x9UOnnIly+3s9sheSJP9pjYL8S9Yo/mmdki+YiV/NiInou6gL4o6GWs7JxBfRKjd89lh2G7hc3D16G35RmXVafaHlTiCl2zXqyuMtDzVMrui1xp+vzY7btQG5q7siCWS+Zitf1HD/HjEPuIpHGds0h5/10pOcDP2nnmIG+cnZ8nRSIJPj0bAGEZS/mTq6CkB7AyqSflQC616VCsKs0ItZ2RfYznJCKOIpEYlvAeqM76zgvr+jTsEIGY2+xyMU9tD9h361hm1uqFOd/FnzcH/Y9VTvDAr15WORSENXxh6tI0OrK6aIXhkyG4+jEGrRY35bzof7R6HiwLWBDYmpmg/1H/gFytdSF9EYXRn7+OQBr6+C+VCyPpSpXIqhhrNOYqVS1+yb3Nbg5DLq5lXkDZut2hQufIc6ph+Lgp1fBHWsP6K38xm+P7BXC6d4g3ksmfXI8Pq2BIfcFR7NZvuMHse1B5cxMUkKZ8ybyrDmVL46Jv28PyXz6RZ2w4nenzpl58iU6ZzOAiSU27/I1GT+pzUK+l96dt6uIh0u09OwbnaPCkIW1EEvc/Z5GqUGMHhP1CHj70kapO6cnY7RB57HTSDifXcpmLuUc3jqw/46/4LMZHKnQ6lcXJ4WDzHHMVRfoZy7qBuHof7cYp3ZkDN+kFLnNaxJFOglH6fnlqTSCr2lv1b1X+t+Fsc89U3fB9SBE+alrVbabH/KFKjXBxPzzNkz2SxFRgRlhCcfpwDWetYKXh8VmdqskamEGTEUS2nK+XKB3vHDLA53+7vm/qdZNnTrRwSZ6lBXwotrsu3SmkFtFCaPrRW+v303fHi9n7qUjmP0brtA3sNj/tV4uuLvnn0dq4Qmueok+sLHZo9PewfMVJjHdkqxZrpmcHiwGUWdeqsNuwWHOUQwnhMuTnnBJOUdQO3cmZTcot5mctUqUNkzZGY5dzpmnvUSYn2oHZBJBeZVbTcD/q3HwqfxCOh+bLiQL0PMl3LrNqynxIeqY/h+xhzfL3ORKW0jFwQ+RQ1kzbcamLfkTP62Tk3/1NNNlv5L1yjeo9UGXv0F5/naxG9+Xk1QRyLuk2gvGTYrzvUaHs3C5qgD6J1eMe+h7k7BUO8Ax+zqEJ0g14Ya/VPns2Z80jGodjpIKXBpwva7lUCdGPZJRPFnwsoJysmVDL023/WmYfxhSIAwDmfT44vN3im+/sd+v3RmSAU7BGSPXqhAb1dcNJXtm/cYildn8uTcDP2dEvRid93ZSOlLUim7jTFP1foNdfMwwevbuzhmC8+ekDBV3Iz5o6H/U7pec76S0oKudUODVyy2OKek+P7hWJ7AI5niGF3dtDWrzZULRT9FnXl4H/ReB3kHd6NWRbTMnYbtZesMxbFnIlkv8fXpZbiHOz5jvqlV9HJaJNvwuIVDz4C8B0aKhwSOMplJvl6/fRaNhh4IdUekeD5CL3h2vAXE0mbM+SN6V2y+nwWQ1TXOeathH/zZH/cQeLMRD3anvUonWwvgWfgGiSgrC2YwzuFGT+g7riv8Ps7S3QTrPUGdmqgGED/Yo5ry9Mzd7/j69/okLqTZn2pmypL2P//9363v9w/rlFnvxpBMXxv+kynDnttDvTouUioZJiOltUAv41ginfOyYiM/f0MxqnyRqP4X89OJH+FCxsjE1EPvMbIpgcu1HXoITEnHljOjhDwYeqwlutaxGbF3qAO7A3op6YLvl6w+UJUl5gH9jTqnBiaFzsW5OLrZPGNlZuyg22qEpLtRMWG9LI3gNl+YIg4/mMkXXWvDy+g3Iq7a95z5/bDfL13uSKQv0EsedtyFdm9/JX4fDz3flpIHxTNci6DZPAp6/uQKtN8GdSmg6oTpc/mLOpnrUtQXeL2mgUw3Wwxy0a7pcc74cBMe97XCU7p6Z0yS3ke4TxZUpOoEJuxp5xU8p5j+o9TpC5bf3hSq00MTsfvMewZ22EGkSFPiv89vypqaY57rb5qI7lHus1N368HJetRRc+n4bB3PTDiJ54ZHBiioP/rtjk4yWxO/n687yod6gc3tqZPEMzAPrlvHBRG+GUkOUb5mvvw0YbOQcsmZ9oZNKhd1yrpkZw7O8zr/i0zJqz+sUciTf0ue+oeZWnzHUzgrL40kbzAyjI2NBSUcOE/2M5myFCz0Zs0J85DlY0aPrs4Lx/DM54nXoVcLK56AeGaYbxTDrdhZroY9sTdkYvMWDcvByOH+8EwpqR5awequMuG5dfZSqgx9EYNT+4br18MxyGrUOY/4BIrsAiRSkUNWrWoD7rW74bE+9Gsi16EvPGyRwe3U7VlFnOGeLdWkqGbvjo1baw5dYG+l6DnxfOaOyVDHafoR4SPRTFZyxYPqslxL/HtMYxpeb3OI745BEl9XK6bcZLyeQ8ukaFvj530fJANE5aCOhEMPtqdBKLSj04iEZvcGthBtBE/zg94zTdCbrYaaLoXi4fsdR2Cyi67PwDvYCk+sTW6zubhUcHxOv1JQKYeKuuELdSnfKyQp3XNFu3B3g2QXLQS/xMjcenOfw+kaKFK0bB3K4smhgIgeliJY1uuYnm6GBZfHi5E4kj4qW3xaB6ptibp2jNGb/oepnzo1OTH1p045cGB/U6cW/+ex97+Ymv5bzs7/w0xNJ98HBA1TRPyQ5ZgICXXkOuaeFF9HNXqZ2njDPbhtRXQ6ovcRhfWE+77kUhLKG5vd5VUIRXc0eJp+S8wzOtXgib8zZvgS89Asf2eQ777ITDusq6Uz28Df/LUXSbraxMxnHN/Pzg2RGgl6w3yoh97KT0dKP9LQzzc+Emg2DjJ/9fqMbVNrCeV4gt4vfQxnHzacwPPJNRJ/QiVm3aKWoTsnWx6fzz/60jtbeB1GPeH2Ddbs2Qy1kRfViPirbQrUtb0evLHKeHTIMX8s27qF58ukUsITjbL56K1CcdU2JOrL3meXQFHhyq0lCbNW+dGr1IXOyZDpp6TarFbbE9Spht5LZDimLWtXgLd4LEV4TM8qXc+8BKIWeh7sX6cJtV8vAdnaW/AwCE5AmxKfD1p1xvnxco6pFNxvcN4uViSsj6MJna9CH9LKmfMgvR/X1KuPOtQ+esf0a0DH0IjbUCtf9MrN2ylYk19N2OocmQpq2SaZNTD1Ck/S39ap5Z9qZsqz/9J9FOrrfAY3a3HervI6JlcVtsPeHk9EvSarbCq973CpWhzD4Qq90fyMY060KhdReP2arHk56KVaFTO0i46F6XahwLWRHPR6DkEdynkMJQWDJx+jNFlaTnTIs2rPo8/34rMFSA942R9dSmJpqJFidzhmzx8HvehT2Gw8TsfgL1pFileYy9jTOy7g+UZzmk67oRaySJcA5KTyxN3jvL7wVjMc87stSceji8lyTWKQ8/mbhAfe96wZOQCvYox55D5NKV0sHzfIWo8M/YmRgXId1fDYHPDx+12gV4X0C9nOV6TkGClzdhvpMga41YyH1B4X9NQcd3DrUUdSt8LX6xMpgsf5RKSI8RxYZIZbiEJ7IvEjySq68jY2HJ28k7jxttc0kG57gMiROH9m1pwep54J4dH48lB7nzIadx8P5zxzSvilWvv0e9rocBSLqQjCqRXT9cVRobq+NgTzHM4J0cNAXX8O54T3oODfT0oD9OybSzDLkSmfaSoouX+SHNsO/l6fxIW0mv7hnq8sS/+vg/n/tzolKxcP+Hy1EME8imIyn/eoI9HO49He1edMuFIJz1mqixgnwIKZbYQMVDdO4pGD+cdPhh7Tp5ZKqWOjdwrDdgwPK3d4VE14zOrVyoPHdo5+/3TqJ2wqNxQeUbAnSSC+OGPerBvkn5pJ+LybsckUR0J7QrMVHz1hMlYdJpA89DHhkzeOab5SZGh4bpJ4mn5ilh/TFjw/xnyT5eOY6okygaoNMW/d2wtlbyNSQdyOT8lnFV7/ox7WwkeXkQgLZ7umsHwcIZMbDecEwPzymB4FPB/OhqSd0sdMmcxyiFzML+H2/I6ZXZyf4DLylcJ3hrrRA+pkbqprHn5PDjDywTzzgIcmxQ84Z7RfBB84u9pLCuSrpdLNboRzwOLWCH8bZyqdlc8pePtNJwX8vYzpbfGZgLeW8XrVZRdTxarGwCenl8RXZDehvL1OIfTZwNwp7em8C3sIxi9k/hY7HVM3qw1cTlONpFY8ntAfOrVTPrnkyk5tk/Vm9EunvH13/ZtMrWd/6EEgy/+l+yi084OCk6ozEqrn2ifLvNChndaulNzTsGd0JyKomUtFEqM1YTCR7tAZmidFmrJRWWZGQ2Y/ExIV24KyG8gjqLX8IEXnDffZm61seF1nmOGb93Bu1VUJdAqxpbT30Tsu1nUJLRwoZvQp6tjigkxeaYOvP+2HXjpOeIeg+KxIkDZKxS6GNIOcDPvrwgt6za8yOwK3uxGOaXVU0Xhef+GSngwpSQNPZdZtPAd//eqk8GHhaDL2+R4uz/1ICr6He0/Ps7MDqWWPJf8+wnwjHVYnKINYFcndB5V9+5kFUe3KxFe/r4bG5feCjCdvEjD1ZNK+2kwhsHpZhOMEvZp/z7eQb5nCoynsfbod7WM43x4N51V2z+hrsqghvYAQfqEv5/RQjjJwDfkmgrqYzym/709wtJ07CerJESjdTyIIJ2HDg0OY2NQ6uxfw+RQZ3cQ7larscAIo/ZXgp9jBR/OLDJFc4RxzOI/mFJTkl045UYQ6hT/dL53yuuxv6tRE+tP9qaG20r9jjeIfZqqFRAbXfHwFP4wjINedT+HCR66I1cusYZ1b25BPJfQWZa0UrPy8G6hp4/FksSjnmLlbDa7RViNRd1QyNmvJCjpwDiL6WhIw1RAU8vVxI8W7j4r54z7XoHJPNnrBL+pcsrKOUIbKRkplht7S+VgjuM7tg0hP0mXN7PPhCJFV45id1Zjxr5mYQBcGBo8bG/Pd9v3agnuaLKXgEGcNtfuhV80C8120nGpzJkvLF2RW2UpBe3qv2fiaW1AshjOKj9kio2S/03AMHxdSGN2fGbWFEUPrnZAxf640LKqDGSTPA4Y7098XVM4vEQSRaKVQPaGOXJOzAJ4dvyJ4jvY2lZt6A49ruyTBLV4Dla2tCo4hX3hoRPKc3iXNA3iPTxK/HxYdMqcRiE6fggcnZmR0tHAZ+Fpa8fDV7UxqGmQKx9enlPz4VTfUiO8HOPWHB/59drdp0d8M8I7TqQjr4FnQzftyA9islpLvOOue/vB+Rgq58DAam0RaLxRQlnDi7nM9/ZtMTRZ/8n7/mnoU//RZD3V7h/R0exM/O8lA2npOoHq+XJLad71g/NYqOEYUhcfe6zWh38PxBuXYcaVo0bgTZunfD4TSZUz82e5V0NWdLKHdHQ/IWCKZbGyNZUifqirir/8uWMR6zEvhzJISefZVWbJvORRzW5Wibqr6bPlEJhvvfSCJ3n3nbNanB/AolSQ+sw4NfbqShF4yNEhMiasy6u9n4I/aOfG/ddvRdP1+Qd0GuhSJYc1jJI8ryIrzQwoIQ0ZGm5UJXe2OeRAHW5uCpU3gtNhOpCBO1jE9dJILXaSshH/+Kj575ZoA96Vj/kkrO6YOThXgF0UjwlN4bOjqvfTg2E+eUth/bEpl8poDP8wmJJgkrU/1ZRWBs5dTzkXL5nQuuhEkLT7k42Wc0ecjy+D8yEPJF+7UpppcnQG2LjJG4wUdttjG4M3ahIeL9FpRfZHJENztmnBLmD5Nvs8ekqp7D/eQV3MajV8ueJd+KnxHHWpXrwIdTP7KhZvIkUlEj95v67sn4ZmP6d/r6baYTJd/6JEtL/9L1yjgtUghzo1WhNsrMrUuzA10pgVS/JJuMVtFyyv+hupChBeBmVnW6ys0y7vLk8j59CzJLhmkWzHnoX1cr6nDxQLal72X0utaQi9Sb9CrbLcj4r/4eUL1sTyGetZZItFCbc3mI2MH7cUdCZ5slQl7JfkSnsl5L0Urd6j5kuoKpO3+LYX4bzva2vIH8rupSyn9FBM2fjwFZJE85b5X7zr6XJAOrrcK89liV/ZsV2JecqbdHZlKMLPX5xp1+GSOSaB38YQWb1ZD6Eg9CVYHy6ezjdhBOa3m+PwYvZQSlwDRuGhI4NcroIfRTgXP8q4Sl3mKjNzPqENNdsd8o6xU6vabBxyd7CX4+73MqKKiWifZHni4wmukI66iF2y8rfAnD9mnitPOwLW6vcSd8junzUyZQrQxU8LzYK5S4/Im+PvcHMFvtTDpOsgCAJyieMD8uqDW+hqDk38wnz3TnU3fWrCGpH/g96V1S5WaU/cXU04WoU61s6mCXvCAOrW1gr/XI3sxwTj1B6b+Iw//l9co/mGm8qS0IVFEQ0L3adhk32QqVJsn8Giu6z67zdIdZLyWeHgObZWO31IFF6N3MT8N/WWbl6dDmiy/yNwLx2R8cmTAAbUXaX/frJl22Nhw2l9lEcxPp4KO7+jtbt+NxdMNceeMBLkKRZHOSdgQxWblxljAa7/B18fbLzJBFm9wZ9OWB7vVuhv24ryhm1NdpFLcd+wxxzHvzXr0Zqc06agvjAcUQc1I5F7dhrnKzANfaHcS7ptXT93JW4Nm+hxJvG1RJyTDRR3YXVviH087oG1XayC0/UTweXDGfLZ1FQiejZCCm41jtk6TKXg1jmm/OqcmPRjPNySbvJK46yVr+vqmGXjvHP/e6JE09HNwfDgeLEMK86dr05lqyHCc2hoJzEtQUS5WEfAj6qrv965K7XPrQTj+chGslrc5XYazKxhSYyBDz49JR+ggIbmzXPDrV4+pUJ4E/Of2gt/fwizoTAoqOCb1XYTvb1xQr9z/1qn1QUadKj4KbNv9iTvG7vo3dWou/aFXjvyvqUfxD3u/bRuPIPgElRTY/rDWOpxlz7ctkKQ3Qxzjy1EPx0X9JOEiXFbUbod96FMPRGK3WsXIWOshfbid5JNP0lNrqczgWeZ7kjDTm7PERUeZFeWXYATKbBqfpRU8hGSR+LFGnTuKcQtwUr+cK+eDSq9vMYd7xPY8yq/fhglyPYPzlmoSLJIV5olSfkEzW+gkPQJU7DZuRuCG/MVDIeYdPTe8hjbqKI+ue7y+qtK3kFzfOGcsF881nVr6CsNEMRI+BKZKtXuww3m9vUn+CxZA35vNB7hcfjjfGGdKW7kv4eRaueQ3q8Skurl/wOkzL6RgM7n79KF9cjjuvZIE65E5py3xDhAom4rw83Y+p5vVZQyaQTURzsW7ol7spHCKjJmAdy1VdLqSFfC2Y437/tlp6GSGXlo3HgfCW7la0+PCs0H/TlQpnC7zhlo+P0NcnBIeVPKkod9LhXkTWELC7QQZPGzdPTi7p+Ch6UeUWhFjaCXtnHvjcU2JfLNHoLr2iXhN+leZWvzp/BQO5n9JX49/mKnTa11C/LZwnptnyNQhU0bw4oojJe7zprIY/8c8odbE158Lk+49pYRXZcKPns8FM8opju2pXfOwkmKg+redQjXPbCl9XryeGX15wXn32XFuj9IJVcN2CeWS7UQyabWOkUeKg1uROhFwv6to0iGT9/CKrzfP34rV1t6G8/V84UF/2mU0+fAOumLBpGFPacwm1yKF4zl58PAwixp6F6KCVxsRHv2oU+Tdbxrq6LnmwVR92vQyf0iQ0nZEwm4lZ1RsuyXw7HoRoTAboPHrdURdZk/hm+WooqnZMDiOmoT7p1djUpIEmHei65n7xgV1oKZ3B6LX+yhCqtZrWlfoDbPolRM/RmtIHV8/w+ZcLYlz3Y4mRPMUDb1ggbHN1sqGJsI7gwneSjiydLCJLocmbF/fLQkcQWyattoCNmK25E72PZskupEtZFT10Ku/uUr5WPRwys29CEgpzelnEr/huDwepRAR9ml22g572/dDLedz9Iupnb7NJNAfrPmLTC2nf8pTyr+lr8c/zJSXxviL8kUufH1dm0S6OWuor0+HR82MzZkdBzgG9ttS8FqXJxQWxxyqdeSIeM3cjGES0CE0mgv31ekMvcpDkuA1s2wecffbMVt6HgAaZC5og6SiUuEs4Gp9dzyuDPRm99d2DMGbIJPmeWVTN0YmGzq3RVxp34J1TSeDo8WZCI/u3aY0y+9w3SsMddLpgcl1u4AjaW+cF6bu09ZSCrg5fMPjx3noSW1slxDD6CbCbNjLIwzMOzDs9wvN6W1C+9LHeX+6PiOEYwPo8aQzcOefB+pEvTdp0YgXOJ3OCac0sukzXngwFK8moWPJHZXeH8xX3Ah46Esz1JXd/QvZqg8H+ysD3c2XBljxDa2hlHU2Oaa7GLbB5ka8x9XpaT/d6LCfbqYcR37WETm/tmDZmAdxXiknNHye7qDlmwmB7TirSH32PrAVY1v4VvVBr6fLFvhvIDwoFugNwzzTIXk2ILhRaj3VjsiUPbF+61T08lGnGjOT/rb3W/3p/JSszv7z338TU45vSABunmFGt9Bv91k+9F/6OiTdqsGEbbbxEVJ/kZIgLnWb6sfoBPXqis8/++FsOM/u4FRbfL3I/IK2m/cXHnNMZknTo860G3UO3ie78NB7zn3Kb7IM9bvZkThpy4JVw++fnBPUyfF9O6HJV0xAFNTmcdh+YzYeesCd2N3nwfoeTaj5ONZwfbWYlw6NStl+fTzC8bYqhb94T3z6bKUM2srSSFSrrs+c62kCJ6e9SoH+aRtqm2P0cudiTcLXLOjoSu0IuI9byP3sPe3oI5jiPC9f0QvaatfTu26kwN3FngS6fq3o2CpxzE7TkAefTu/oVOsqOB9HDuciDmw6nWo3iMcWDnICIU4BR20Ge05fwikOrUkOs/sE9rdTSZwX2cfkKT4TYPmyF9DvrY48CYtge8qICN5r6Omi+JxBWVdv7kiKlZHj7BUCm84xXxlBD7SnuxA2djvjrjE/dySbtwU4qq7zUFnk8U/vtzs8cuKUIepUtF+vYDfRMu7RO/t7/XwXk/Uf70+p/5I+if90X4+vJRUQqWf0NjMJ57HuThbwuouDSF7RtGOHSzQHZ+65hEtrX6U7iWfwIu+DiNNjCSzbzbcQRW+fBLvHpkAv8u6HsxeWSFsddcbldgSho54IZnzZpqRAb1csd1uRstMnY7ZT+phXthkP3EdT0PXnLcF1WVtSchrOBC727wm4kWZL/w9379K0KtZ9e34gG4KKSpPLXNwEZMLi1gNRUFBRUdFPX9N/vuecalTE7mRWZb2ZERm5w8cND8wxx2/AuiT946Ky9NuesR0sJuTKUpGMz5Dp5KP5jvN89q3Y6F1zbDxQhGy4ap7xkGcv3FFLhqTfuCpTH6scs+9m3aZ7gXXMR+uOuxIDIdmByNhn5ZRYOknbJl0gV6yWyAdyXtlt3KRcZvF5oB4xcyMhOXUzm70etoP80m14sjR4zyCd7HD/fnmQMr0bWaM7dzRU4S6EZrehq/RMSrTzhnyiSjcyGE5yRcUNBgGvq1KCRWi4qJJ78eQwQcZmDV0fJUwfAvW9TQeGeNfRIYnTgbp3zozQ71DB641jcVozOO6ILfNDJ/Nw3A0MVurEQDUjn0L2XKhwvePkL02FhnP+B9lvJiz/9IziX7Mexd/sU+5CiXAnXSmAhF+65q/6t8ZJ99nyzE2Szlg5bY7lTLaFNFh/GVPPlLGP780W8vil2QZsKN9UoukJsVuMEpNXjzcO1/K3V0yt58bj8F5S5n/EQrrUznRfbRBxuFBeKLaT39wEw1cx1GdUbVN3EbPXvP3guZu6bfaMdTSMQskQa82kGlKEigme+1unac54cQuU0YDyfkDPrEMh/ZrNyCaxEmMz204hOcLRNmaXyR2zxO7oz21JNThbIabKfs1jj7cVM3oeY/RcOvT76RHlo/newlKrGiGt9p7NZixTKU85rI1vQVSxl9y1dL4ZQrpeCT3z7fcHD/O1CXz/PNmMCUWEiXV1iB1l3rGNpzXoi9jzkBx9hGB3piy66/I20oWbBxfb2ePmmd7Ip9YbhO30A+iOX41z26h7xsaPh4Yi3Hi06xwZfM35oNvmCk9nJ/Kl7nFWEfRnA9HiIeVgP+dEkZ/wxcPH1FHhMJ2wvzQVtjO6v5eltEZYWKRpsGf/oE/NxD/On/q3rEfxt2vKaA2MnUsC6V1fMGjd65xqPvWF4rQ/V4YppFNkSakJvFPVnH0SK8cuJZzJrOtv/9zvOkHcfkyerBd1x5769YVDeN8IxUEiTdyjd4N7Jvstd48CMvs39/61bWyhvD1DNOZNX+GBWT6kjjDz2IkrI9a27tLfL+u28dleZGIdqo5YXoUqywLy1Wt3BqE0rHdnyO1URVXoKNP7SuCx+LEO8BoIa8obkaYa5zspOSEhQCo7hcROcmohz7KVwJmh58z6+Vz2G6jH1TnlkYvAXhiHh32bJpedyN7x4Yv2UdfaNDSPNvuoPeJh2vsCt04RMmux22O4eetCqn6ppzz5c4Mov+m6SdK3ZyvZydEXPhfKQzPSUDiXl+gu1BRwuyJb651zjHDaXITgO1+ORMSJgturoLaJsa099v2NqzBX2RUC4bys4LP8NGjvUeIozp8SQCllaM+LpEUo5hWslhrlLXfVClG+n0twbD4M/c+thr80ZX7ENbIIiP3a/B/V1OyP86fgv3QchbeIFqgROrVxHWUq3G7uDB+Ph9/+ZpnGRnk1U1TE5VKIivtLIjbkKT5OL0/IMy9UDYURa2SCoPFEOk4riA7ZgA9rvmkLo4k84ypnLtWwYbXcW4cNe83qD9bvqd2Wh/DoGfpOIOP4tKYQ16LA2KMhn2vT50bIjKvODPGgU80Z64UQTm+KzUbd2uNRYsBLnrxzI5w8778pWhqk0Hh0fmrtYj+dLCGJH81vn4/ZCfO3coKEbW8Vmz5XCuI7XHFubD8xW++/L1TXAWlmOh1tJs1YhJERFTxxPbdjvNxcqUZB4fyRok09H6a4yyOPpyemMZYB+JjlG7VN1c1bZtvqo2MKmsG5dj4SK463CLfbvAO8FLYERSRf0KF4KeCOqA8C5emj9wo7AWezWw7C3pOQwVwRUsudjiBlSwW1bHrmoXvNZTCnsxC1RPoQK072CGrAyKcKMWjDYS92EE+Xe+pk2a6NJsuuAvlEmnJtu4bI9LP/aGoLKrFft0z+SU0t/p9r7/+mKfYv2dfj737nu3xsz6jNoghSYWOpMGvWInZm6EPhHZPfmi3HFW6+7Yf64GToIJoRW70c0ePFTBglI8u3LToxrIXwvfNtOAyLBz685wby7hGRFcB0gZ6W6G2MX1Vlu5f1xufbtXkpLsnnStGtsLw5mhCfD6HHro7wxPMTN20um1/VyFrK+PrlO0K0PcoN+IZS4nV51Nti2rw9Iz7eStxKw5wcYHOXIDq1JtZ1sYB0/xs/yIPjAdPFrRGSZlswZheOhGl5Wrap6KLHKnW+R3f1mLaBIFI+KXOQsVgYKaSd6yIb5+YBlXu5FtDLlZi1eTtgkjYbIV2IiswK2dWQ8376WxWDfDLYSBJmhxm0qeN+cnZbOnSYW3tq8RXbDVjrMUUm+REPNvkc4TzeLFTZvoUI3UKFh+fNiCtdBShfHmzYfHv6qWHTCmFakjIvkW/gtr0PPFBn8giHjyUi+7ZeG9Qp72D0nxyVbxsLQbsU8r98SpviQQhwfZFhPvv51E2pIFStWfMPakr60/wp6f82jOK/aq7H3iYfMrQcf+8kiRVwFXzxwe6eUL7rMzMW332P2z4eIFxoaxU0WEd4KnauUIY+Us1G5oZYxZ4DVpWHcL20d6wfpSMU7jSUDWu9rdFupwqk2y313XX3eOGraiyhmOW/9SUsC/Dw8OQ2mAtKz8pLMODQWxuev8aPZJSTY4P6cn9vA3TKAZ7HIMMre2pCqT3fqgGptkVj/xx4dIuKCpTrVcXmms8gXkbNYITVssTwFtY8HVNpZFlZfDB+zJaUV8Y3Y2W74qhbw5rj+TsVYZEtBoyFgrdcLu8y08dpgURYyzbS4m0PbAh2uLu2G4i78K0yaTsXUE3rdRse1WkOIFYPLIadztNzPMps+CxN9Hd4JHG/exumk4o0Jn+QR7gk9RRfR0d/fBx5xNZ5D+YpH+l82ikPb95EhENeDeiN8xNHuhMe/M94P/XrXdtAHSobrt37gV5JogszKZKB6SFdqNcl5JGjRf9hP+/hH8jXDPKpdN8t0Vr8iEK5Jv/cHtnLGf37J039S9aj+Ls1ZRp3h9jkHUACMfUxCIjNbuHC4+XKE2XjtfvsUEOXMvYkKCQQZ4B4Fj8uL4fLOBjV5rlAxoOPEDzMdQNPVbnhRVw6vDC8UDJ27naLtrRfQfRlvgqlCwO2p4PFy+6sSsb+W55Q0zhpMjkeGBxq8rnja+EIuVR9RCPeF5S5xx3liUq59aDOAo53NdSgDC6vgb02dEKayy4Qviu7gks6nWG+uQuUr1bYGbZyy0gjZcXj6Vqq2OfkPzDHQBLS970Sgd1NF52nLPHoqm1tyjfZEXm8CNs4n206JhUvjuwxWfCoap8y7K+Zj1RhthCP3TMH6Xq4kS/US9LAdN/BI6lq3K00VeC77dgxxmYaGv6hFsKQLyS4LGTyDa8JILADsYeks9fo61CTjzA7hy0OD1QHfwLBzJxUkOpdR983j78bY4ngbcQ7grIiYriA28GkdXt0To7DA96cerB/vuiuQ+Th0/sScZZPSm4Pi9gv3szlvzSlDfJO+Kc1tZr/IU9J4n/pOIo3ODLdo4UvpKFoSjDef2u4DIkH+QJj0XDPCUf/xM50z5OlDbf5e4v9brER8mvc9MZ5cr4jWydvqml5JYGd7q74mHu/fSa6cDSgXQEqs9tcCDrxMUBJJ4avcmoKZeGQz9301ELfv3yo7/YD8f+DNPl6ak5bbMXjYOwlzUXVZ10bbCNHBbjuAnzig9Q56K+c7R629JtFdYIgjq8jyDrln8N6/mmTZTg2xlBOOObDkPP4qNjI0tQ/437RSDz1H5sGijY1Ubtf5tQzhH0DdOIFHuY+As9uG4+F32+A6vw0g3Ar+zFMNq6Ou29mCUknki+rSXpEnwIBD7Rxr0IWjTHyWaLwZLIfkZ2bfo2OVx/aCOpFB9+5pKCje34bXfvYhrsikc9NpwcI5IekwvMdX5GdlsSazX1vw+7jHdA1U9LcZGY18BGlI7JZRBorpJUI9ox3qNQfuw1/S7eAuD07qIxT0uzlfsohko86usrm0AbJijjE1KolGsp6J4S72eyf2ydxOVtLf3jnK83+S8dRDI4/ooEnr03uLCV2AHjhJT25bWFNu974bX+N5kPteBjGfQ/H4rfnmPMiNsvPamN0yu1INfJ+QpiKG2KfwLrgpVLtNnOlY2+gOFmjfVyJbWS+VzLMvrsb1qeb2ZbXkdissTURnb56tZF9e8Sgqose72/b4dkh/e0xvdCM36p9JyFcGVIHwrV1cRieCpRl+VIZ9yrSdNJSzY1HyvxFesgwf1ojpNTQcyM9fhD3dszbpGx6la3jc437Mly0vDj3Mcyjr0Y+KYot5aU9g0n85ni4XbZCslwVI7svTw5uNpZAv9ihkuDUzJfEuhsL0jrcdbCWVzl97s1IU3JFNU8KwnAqEMsyKZDYZDN80Vz+3gcdvCwGbepSnrEUTwg3BIpwF4nt9EGtIFieqSecp3GL2wlbCWG9lWW4umOGvripAbvf72c98gK1a0/5SAlWlLTE4ISbprNJ89cvwu06ox6ljltOqVePwR7PgDDzDi2m98t/NOWel7v2n9aUvJz9QVPz/9JxFJpQnFEnAUCcRuYIicsHrHdAbDdVxc4QVmcTHahOQuCD9NsZ9uri6+ptoEDWVMZ+55RIHPZow3R9k6CcBR3eU0oORbMOySfu4Qy3s+1XwGdc5nB6wBXr98rk+WCNvaEL+zsa7WZow6FbDSCG9HnrK+Rziyl9/74NVVQG69iGn1VOfTtYW9gPiwnEj/uzZ7JVNehb1OfR+85HoBtlYrVWX0Jycn/zsfyli8UYbyH180xk5fdYYAbegqdPObVBvO1XuDnL3xZ1z+sgUQi/qoPn86TZLmN2HU8Gsir4cPSQfHRxWb2JtTxDSK/CjnzmXUa4vXOBR7/5U1BPH1MsynTJceB1z/Qze6ApnUrAeUPsZRa1hCbOPQicNzSwtZsOIfBLHm4XiwbeuVQj2eNSCKaOTD0saiI0mVQJkZBaKvhTj6N5lXY8yufLHmIra9A45lYbeky3obR8A91PRz74TSP7L039j0+FWZn+R1PbPbFfuD6f/0FNzYXVH8bQSv+W9Sj+7nEUrHR2aJJsWv4+pSMcTsKDfMjeCFnxiXNjIoYa2l/pCFEUUR6oY8HBs1sTmz0OVLNVs0zQvgR3CBfDsqGUsDhh28W/uetOWBkT4/hG/UFsh85tKUMtW2d8dVNDyM0b+RzR3ZHYqr634SEqPQj73Rlv7m9P6XVN33dGe4XmZfVb8/FKx/f1WsdT0K+EpLafMWssO0NvIe/aaAcXG+oxETG0V0+eGsLoGZNob2G89yyBu+2iY+P2GWKy3s6F5CoJDXwbR0T1bY1CFI4yg2yX2XiYoCvE3iEfWbovFbSd+ZtHxvchw0XRL+hYHhMSgzwIVmG6QTXbE7teZpRvZtZCwORQz3mwPb1jVgZ2i+7TyiFUdvMOTokyR/99/62GuxNiGPzugErEidLg9ptn7fY7hGUl/VYalWMwbo2PDFrSUHaZ0/W9xQFa+ywXgsP8xmB93x2QTUKLB+43UmFtLxnq2cHnlApPKnT6/9JUUK5MEWYzlP7Dfv+wpsT1H8bQSgv4Pxv6/lf51OoT4m9eBqTf0BzAfGY3vLvFps0Oe0rHmydbosJmtRB5K+L5Q1lbeDRKB4rju/EMtJ8B1dy2b3G2dxhc3soRm3Ft8ULahaS57+yGprp+C5haRQdP5dH91uA0eD5dqLkhl/sSmVvdePgubiNcBOjwdH6Sz81XWmxMT/0HXbE6/EaTUx65wmqFfEMdN54fBplZm8pHf60UPCq7GfmInByRr4cB+NZvbENwlxodedAg3rytmGXmcoPp1JpDcotCCQyreKH/9V/EatWjg+wpAKaFtgG+1myPzb8JsashP3lUdG4Fy9V0h9bhAC03rmVMvv0ituqMd4vPYM3AZIsrFvCbTjV+3iorJ80O1fMzhahOTAZTtRbRSOsNj3qrZXA+qBnlzSaln58Re5vzLkcDrEUbZAX5npvbFpq6VQD26pzBXZJ83Oz1jIcPxe7hcnzsUZkaphBsUJPh0Yc6KmRabXg9fSR4TilPbS/OgUcHJxXBOJKmXHm24/+0puZ/ej8lSf+le4862c3G7WiY/C9NlQblmTppie3GTrSNvGlGIr7uQH1Wyzw44MPE2zS328JXVNtI7OeGumt8JfaZST0Yn98amdHJFMrmFXqG1Dstmq/vi5N7LW3wTX4iKrINKFc++dw+0hJ0LekqhNG9yOEsXU94osQh5IeDhsZ+iT16Z6tqw+pLfdy7vF6YbSazlu9NuWeX7UB5yzYzCCY3UQZYU37iWXAXeEwGZITPeIHx7j4XyLwyxshXdcw1lb6fJ6MMxuj0COt8EKIVuuRTwBVMJ5HNuSFYPRt2zgz1nD3aaJhufs9FI476q9QhBSwkuPlH8tHh+WxDLt87UP13iZh9xzYEfVtBk4kxGmUUAyrbcwdSvfiglaeOgNhFImwWGKH1+MZC4LppB/2xSlDfxHNOZ/EQ4SbYvz3YPhmxsWcMkMi2g/ryS0d3Q2LxyuAVKsnUbAPH10SorJuKALYH0VsLRXCjgjT11PcC7m6/Gf2TXELFJU0Fxcz45/bIXs4X4h/G+0n/retRdKe9gltsGU+rN7FJ/1xc8PiIHSGzj7FqXFr5QjW0p74GEbFh2l4Ztllr81zVG9Wo5YIh85YXCE4HupNltNvjdRGabWZpR9Kksd+jKtyeRC0bSYTJmTd4nG1YWxRX9Iy+MLbo61/6/v2+VOEV1Ud8pRvyucn6QwbxFikvFV/KGyvlqkKznB/xUHIBEjUakJmr9wS3Qprw0JdZDH6taVjc8MZj46DIxjC1rxipJONgms0HJt/wg/s+nEFCDZ4q/eOcUJ0SewaRce9hr6czqvGP2Sb2lxBvUWojWiubfHR3vVdwJWzD7fqiCvHHWVYgh0cB1fvnwUP9c7dhCfUWI23yJOLrnyKcT7aP3nEeQeTkMxsej+svj/kORGYTdVT5soeORBLG2StV4RB7IbJZNYNAKYgltxtripqWJ20wuRgenOvRJvY8JXTmVSaB5bUl6v3M5IF1/www+Y1t8gRwhYDjh3y/I005gXXg4TGnvJk8vQVpfEGaWnazf1JT0p/W95NW/5J9Pf7uPKWp44jGbxwDvweXDswr5ZlhYA7PmNtKhqs0B/ScrOCImkmaeXAd741mCZm5USRjHp9V3C5XXRuEr8VIbAI7fL25CdkGj6pRvJ4p+tfJg+N1zHPovPUBn86LQSkskRlT8emgu/W7Fucl+Zzt72q85+Fvj7ntkRnlYchRi+uch+7qEkOWXRIsp5NRSE/iQ2L19b1Azag5ROGxleARyj0ejsFViGOhFo34LGUYnvZnCGe3i80itd8j563YJta1JoJ0J5RfxkcvBPayZDCr9Qd6fm9ADI+LyM7z5QNtcbyST9w3KtzGg4H+LlHa9MSIdbPb84GbQLkJwVx2Ouj8t45ZhqSxwJwg3OXKQE+iY0b82/UwpuuB1MbsNnhP9BhO3m8NdfUQCkHNDfI5xd6iWahCGzSVS4TwDFao36yYR74ijrCbyoCe6/M2/JhZA/JvUSStuRpCaOafHqyVPEFDm7o8VKbHDuoN5WE9Jp+KWvsywtmW5//v+BSp6g+a+resR/F3a8qCvEE7fSiQzFSzh0TZddi+DraQCYowGh5nKboppm20rIldsibQ8KKJFi/DKBiNct/McDvftRA4hVVBa2UFDtep0Wayjb+5GEZI+YPf2rCY2ipw911hs/jt09H+9u502ZHhZv1oeQQbYpmgrUlz+/dv33S5kY3WqEI0AjflgWAYIzzuLxvJP19tLLBHx2aa9cXN+A55NLsKxFqxt8WKzy48TmyFmFYfdCwKq2mjvkwaNh4bEyNCLSEZ9HcHhTRLUH1/L0I0HZaU1/xDTTV/ZhA/eRqz6fN2RjqzcxucPcqDh50/Rfv7nLRh88w7mAvLDvVZd6XPP44Np0lErGw/bzyo1kMDepBryDJ7K0TVs0PQ5u0dzYNiQ3he6pSnzEZDDQTkWNqUap3l4KAH+hcidv3NBRGDOTKcc4JON6ae9IpVZO0k4tHmaNnwCq4FsvfBaAPz+iFNbnoZDS5shLDz6c/JIdHQ3cBeCC85sf3/aMpRvzsIM9H45/adX85X0p/y1H/rehQKxDHa/VFqg/XBrCCduyfs49Zu85NI2ftUdj7qthu3kblNVDCDnYJPfWsKeeG9e0M2mxeyZ3MUgnD1e9YbWhne7KMBxdDiaAhG4qJrOj0E9mPRQ36AEm/1ALyMTrVkHBtHQU2y6fuvjUX8710ravJTk+dPjzSZMcoPjrOIIaqCxKa+m6wx3a4fQrwQ1x7b3Fvq+0s7EIKl36oQuLsFcsHuWn4v6t7ozfcND0Ky51jP45G9t8qAO8sVeGKPCv2t6+K38WjRCagtCwar1zTEzSQGiP2lIbG1eDuiSqlfCFYTYtNj6ixx24/rFpeqjbAttYo6wfYsRE6X99AJ5gGtwr+2kftxJbimsMat/fEBzxKIYB4XV2QTyWqDxDhKAO51jU5SBDw4+90Az0a00N0dRkBZKAe4uy7lr6QOeRAnggw3U1UQijsKwfoyr8jNFxm6E25AaCSfBgIDJdzkjw2PGvlY0c/7Gnpzk/Lw/7AfG6U5esFnBxHh7z+pqfUf30/J/5ZnFH+zpuRW2qDmDh8hdCaXHLRQOeJZW9m82N15ZaipZ6IJZiTg+8no80W0xuTqkI88ZaUystfYUR+tGx5w51LBtF4k2O9/g03jHnujZB8T3UG9CMHmc0VIaqvA+9nQhTxbvkfjk3ciaudLw6Ove22gbnc7vM1sQyi9u0qarBmgr10iHg4P1oOw378wEvobT8LrRmINX1/p8+OWY3TVB1iWWYthLZ3aRJaUxticlRAP0rxsg3LCZXa5P2IMC+/bxu32jbCXCxvNeEM+Kz3tDrz0Tr6p/OYEvtJzwySn2KFGV0tAP5PocyGZobKrVzwwO0smovzEaGbzVggjqf+tF3FCtG/phYc8e8SQiI8ZGo/KbfER8w7e4fWCm+fTFHBy0npY7GGOWqtuW/ykdH1b+hlUMHq2wetdVjCs6hf5WoAQPr/CAJdiJ6NmHRAi637uYb5vY7ROWyZQ3v3kwGVbRCu6bSAQXS2HR6+Rr22m1FPOfTr8pSnl8imFf1pT8h/fTynL//PPf5Omtj7TUNXXD4iyvZnDPKU8c5zYNhSXrI2NSyJSlz5o2GJFiRy+vrnA6n01KQ/1QWz8VtdD13NqHmYKdeK1ySNstN0vLw1qY9jdbx+JS3qmGmhMGa58l+Ep3Oi8rPA9GPe4eqC10g7Ehr95xnUlkOb6gdhx4aiDsby7E2RmTHnESGNinat2xOoaXjhfnO8d+y4fJ9Q+otdG18mJNHLIIsozUcPT7zTIjXk2n1GmP+RtULw5Y+qwWSOzo48QK8/ahgoMHRWZHyF0S/qtn+wpoS3bWhvHi0RlMywytJ/vhs4/zBnouf9GvXovIWS5RSxVfDw6v9NRiPamRXmnnBqoHpUz4Oy1GuFptSOaZ2cDaKpCDPUZWjTq3myjtU8akCtFRHPS+7/dPbgMgi7R/di4lD9j/e5Bd6T8BbYaQBTXvIK5D5SvrCxog1gRZXgnPMbf2N420DUtBvMlj7j5Nk6LMjksyFO6/r6m7EmjC5PynjTO0LTfpRAkQvLP7ZG9XAh/fD+l/kueUfzdz9K9SFgjEHYIf7FfoFCeqSPfasspFzwjmu2W6EtyQMm4FHK4sIOIab+imt9v357xeXccYX7cQ1h31PeGpkUcsIG2tOdqbqyYKqHy8Imdnuu5B7XwTrAtW00ouvDdGc/BI7YylZ0Q7VYXilmBkONDmxpQWknTGZlDfZzdjK0Q6Cfo4fwoIjxYnxNPhfMKmaYqNeUDdDnuZ5oES2XBsGrGiscrqUZjx0zK/I6bCuHue5SZPswjVL/SKPDSCxjkn4pq9FXXEGo+sWnIHKrJzlRbvnLFjklHyoPqOD8AqsK1g1UYPtCL6oUQNI9FDlj6xi8/NYDjiXx4d9pP0bOMVsDtbOVB/xWeqH6WthBth4h6iv044na5M1pcLT8Mus3ug16MHrHjuR3Ia9oJ6ouyp9/3VRA7hsGN8tLbF6J+JTDoWUvXc+lu22BlUD5L+12E2nTNINAOHw/OG++F3i11IMLFx/7Lp9xY3hMHmGkHYtyI6HzvJWk2mv2TmpoJfxrvp/2fR+n/T6X//1ufMn2FWMZTf2N7hgv1uVlQYStHFi9nE1CN/cedoWVIPo8cR1DBgHTEw603IL/KimrUe9tDw3iUbfRZir/1Emofh8kOIEs+v93D7sOAasJOHDXb6OFwBo73ba399uF4V4axHjP0eqNoA+m3fvc5vqZYC2cmFNIdK2M37L5ouHOfB/sp9+A+nHXMpruqTT/5SmVOoOyJHb8biJZhOEKXr15U/eeUGG0X2IalJx90ZDlpw0WHAztM9iJ6FRshVuj8QVh0L7S6E3WTI796kHb+HQ08K23arTuVbR4TF62DU1KrONDn7d0/o70L5kK4HS0brEMzJZ+b7VuUjsRW6/QoIZPdEw9b8dbDbaPcUDcHS8CwpIT6GniNel0adL1mowhX5j4R1JfbBh1lNJhLjxVdqejShmOxpHzWEStax9YTMOojCUZhPUP/NfXbiE+IBUsyaPTrGWlKnWo23D6/sVBFZAvB2QzZXz61Xaz3/C+fir1KQDW+lTyMvsk/uJ/vYv7H+VOa+r83IdD+mzR1utaUgW/7uA1Lz4zBHpQS2+Pj9862iySjl9cj+lz0iF2Wegenz33A/KEwIe/2r5HdVlSB1D1zykuhaMN0dd0Qu930tpBnI8Wi2dDhxioaAeM4UQG3uxCbTawK+Wr3jg3NUUN0Ii+DwMczgia5MT6fAuN5LKmx4a6vT9T3N1cIpF9NfqfdBaMh4kISjMXI0ltWICyRfODrHhsou1OBxq1DIb7ltWq8NrMazc0QQxSlSsW83bNGe1DfkM4r8il2bk7ogldA4MG8g9dr3+F2/5jyMFwJFQtCx0bVO2Zt6HdpD5ez01Df12dC4BRzEaomF9CQsISo351F0NX9l853fgQUHgWD7xLOuJ00FmA2/zaguus9KnZsQCC04wD7cnFHb7F3ITxJ3Ia8vS7QXwxdG533yxxMj3eoz0sPgnIWkUbfDxF1mRAwanrihqlbI2qpCEKoeuRLVStdcdt5dotOclShDCcqWp8JaUr47T4vspiSoUaaQkE//5M+tfjj+yn93/KM4m9mP0UH6pNzLxBCdic2E5pdgbXemLzYKqfRyNTHgGb02bTRRdI90JpTj0HusjaD1aFiylSQKS9FKcdnyQcwPgsbH8zSoXhdGtWYDF2JmjLWPBhUsQJsFMTTvld58b0RO559ZlNN8pjYUOx6OD3WEV7mZxDy/bLxDLl89+id9psWl5leAXDJxAM7ukK6MgsiIWuRopaMVhs9jA/CZ7GxSJkrl8e8Oozsas8SdKb7iDRZ+Dl0EEboGbPXfzQ1ZXmOmjxLBPytRQa2fqsRLr7cBh4/jWz+1QBtb0KVaJQzCfaxs8NtEolt0B4vCHrRUCdAmXpCujIYTNiMesBwIhZM9L4DdVh36JxTk4fMiCoI1/UO3ZnPSKPN2MDpJvRofv0NR2yJDen3FUkjV/K56u7YMGkpLxrdltg2/n4r0pBC+QxeXhuYQks+W1uIzOjI/ac3VYbZbxSKn6iWEN54I4HjLhU0tdUe/mK/eOhF3DiXEoLxSD3un9OU9Mf5U/AveUbxd7+f8sT3jahv3PLwUV48yFfvDG9gm1Be1t/OGJtdj5b6osxbZ0cZ3Mu8xUOmMZ6p4tRmSxQkdJ5D3OLzKHhwm9cG1rDS2iL91pKxX/QRWguke2r5XAI1fvv4dBeKUOh+zYxZxHSq1iZqo3bJGCzXGeLL2lIei5lqG9oJqCZvnI7/4roKutX2mKWaweOLWVRsiN7xb36R2aL4HmWo9XCBblibQnpppxVztHOAv6V0Ka/ZlBxjglW0neHJU3v2EnXt0VPeEt+cR9t9LMN8MyvQUTYr6ubpR2bl2puiX5YRBB/NsMF8GgnC7STw4Lk8D7BwpRJVLsRtlPVdDpvQ6VGt40OLwaZnkPXX9rfDKeWnPdcR2CIokUkO4yEVewUbOzij/5k6QjDI5EOnrfvFrak1PPL2VHZFvaO8uTQ2LbFmhLAw3290thdXiJbT7wDn13WLipnrwl+a0p2mRndULCHyT8SWL2emoNMv9/Afn/rlqb986h/OU8s/zp9i/5JnFH+3ptw38bojt34bNHfTBrdRUrxiYrSZsj81hjMGxG7OQGy1Nn9jX4TLAUsK10LR873EglNNNdBsOGDn6RKI5CZ4ar6qkLV5MBrxb9kHNdQoj3xLoQIKMRscyrcC5d2ZSsy4WlTppzvyYDy0HayN9xbvEgLk2aqWjXJSN+gHNrEM+421+aiPLVY+V4XEVx1k31KJ0DR1Q4g+A9VQnP7mjqQCQJL+tuVdvp4bqmkDhWgbFANouaNSnloNbdIuDrK+SWUD9cMFW/w8Y4RWMGLcwmMJQYGayh5hs0DzpSJEbRE3kMIE0Z7FXx5V3xlpVJMDtKNT2GKy5iIkWXjCbXCvOLYkKNhe1w3C1zQgnIWRDYvvuqDvK9BGT7+JKUmtT2j1L4dH5ZV8eNSCkXxM3guBdrJ7CM3FAU1HctpgeTiRple7JzpW4UIwLKMYspflo79ydI6TK/lSyOwdGvWafJuCpwhK8GM/aU4pSryY/2E/7/4s23/ap1Z/ej+1FP4lzyi0v1lTz5XQoqJVPuDLudjQ7B4JPnLHgHJmnnLjEcMRN8+7DWE2D3N4SIcScRkALy6rfc8+EuUdpj3D33g5Ip6tzxV8mpEKBUjvzjCnjKH+FXIeLRZfYhv9QWzYb397iVqHji2OZGJWrW6FoE3J59pL4OH1HP32o32/RaMW3xWqX41qRHxpFbTqfYaKZMgQddebysTjmzSlDpRPqqXaQw2/re6zSOWJK+5Htr8bFiovKWjJh6UOHg91hsYaH0JcitNR329qGT3ztW3D54v3wM/+Fj18LjgO77fMznXzwk123ZIvRVyG77h00Z13HwildTdCfRQt3BRNwKPIF2Jw3/s9andGbLWYE4VWj3dN+WzNOHbvUAavXOSokqFwVHaqTT3AOuJ2qG3KZ0mUQyi7A7GoUrahuJdyOK4ee3QmH4fU9SSffibrB24L3NDxLrpNviO45Ki6DriGcYS73qTks18LguMHqYd8PgqyZEGaoiSaA4zxf55R/NOaWv9pfb+l8C+Z6/F3+9QwezRoPzNPCOWbyQDxEeP9eGBtcT19PUOCdY3qs6eMLRsfj5QSJVhEhi4Uu5ufMz299qiwEHn0qakPn3fzFaaXSOH5zA8qY7J3J7h9dCkPveTbw2drMTxKsdzGweIVM2EB5HO76vdccXoaoZUFB48Fxby858pAMs2IrdZrqpHFjo7/Xp1y9LfDnPqyRvigjjxAzykYj+Z8rMBcLMlnHoLcRhPZj5loULcwJ48t5Q/XkuCsjjc0he4uxLtw2um9W89RWXwpn+xCwQa+uDmoeNsZaTipGXs70oU04rhC4MltBcFkaaDRJyMEtznLYVfspqh1F5/jXItE2F8nOW7udQ7BzslUMBbBHv3pDAS8bDWJfCZI0EIJKG/dkQH0jwO6B596Vvq7fsuH8EDGk5zjpZBs2JbBDs38aQvYuPT9ek8szr7bDeDQkkZPo7tBg9H1ilafsYelb4fI4rcphNta7f7SlOkJVYu6aMYgdPYXYdoVv+eWnfwPakr+0/uppfgveUbxd2tqO64P6Plbj2PepyqM912Ep+eCksB6qauG/CafcJ8XyiuVcWTgX/UthgtVb3N9t1dZkWRnNJU19elmoHs8a0sR4zVMeephjcZGbSVkQx7z6My/MehTS8OuXq6pUXdTla2kxRON3dIVMMp+6ymMrYUNX2tt7slBY1yURYbsIJgQMeejwvn2pZqG9acNngd7YISbW/S5DUIwixry0ey39tf5IZGPNYPIzulNRfOy93lQmVYFXPAa0rB1E3j4PXR6O1ojGqaxEcLyp3n55BvU531BQGtzUCGROmK3xYo+X53JZ1fqUsONaL0hvDVMhdpw5wjF2+WRwKlah1XC0czklAef3aWB++W9QzemZhHy6jiS27iUxyZfvQ0b6y3Dxbb2aMQTqw274aSCcIUbGqtl2gbBLBPh/VlQ/rJbGwJvGQ4wN3iPxtdy2mhQPyKEu9ZGp2bEfkuVNPV4y1t0kqvJw+lBbf7jU7/3dX9pisv4RctvC8pbyP5BTUmC/Ic9spez/7Nc+n/VOAoHg4p4W3XbYGPPGbS3DPEavqHN51NNNMTHg+4pO5uAaqKKgOnLxFwodcimt6pjs4VwRO3TbiE0bKoZxZg+MTgoMk+ia60arkcdeut5URtMI2KX/DGVcVfwJSSTmd+xbO3eUMkryuDY6Ay+6wdgPy1VoSyEd2z0jzpG7TQYHAmaROg/kyW6k8+TB35vN8zT1x7VOKFkFL5GD3aGxtAYbao2dpBtZhVsjf4MqWdcHOoUzrlK0Wq2PU/t6NXrwiy4o56dHSG4rb42yCJpkN2/X4iE4lnB6x3v0LmfHYjW4amHjS0v0XGLF/15JfRwu5Amra1HvrHyNNKced6iJeziNnTS1IOJWZe4md0Bokf56YFp65jO70OammeKBPb1Wv2lKYQN9aSirK9o3h+JQL+O1cBsLxQI5oE0V9rHAd4aXNHfTMi3IkUbYMO5jayWNAGlQ9PAatU5qDUn6kGvvVrBpX4qv6ctFY9kNqee4krjXz4VPOpO+gc1NRP/lKfm/5Y1M/9mTY2ytUPbn1EfnqeJBJp83eLTp4yfv+Zab3Rtm6NXt0aLrBuJz5NExkNbkY+kKDN22AoHBOb5ENy7T0P/d+kweFcriO/FtGOo1G/UqMIhkhqqgeXh8MX9rZ0L8cV7MjY3rSs6OHV4OHE/lLE/gYrni0zq28aBbahKwNFmvQH4nWMHynB7o2mGdwjDmxSz8MA3aMFbF9AfVAZ7s1qhX53eQrR97GJWuYOIdm26Le588o3L7jdP9hBfIOk+h0bPN+sz+vHE5tH6dBRhsa4kdB58bMNg8KnHJBJp+pBYQjAdTh7ISk59/vQYBPLtlvKTUD/Ihw42+VB8JPbKwg1qt2kkkKaTgdSwK6gnkHjDrNQ62O4pqbn+S+eRdwlEqA5CiYr7tCDUDOpJ2SG44GafxUIoHRc2pLP696y/sHh0zej7vSec0Zot6XjR89OBNL2aqDSDRnnVaypYfGwDtVVm8GC+HmN4iDj9y6cCEy7Eflz+oP8+Evs5L/Ef3CNbmv/p/dTyv3U9CvthUT6Jnhv+l6bMCffwMs/1tgRVa4ytW6e4sU8GhEsRGzh3sxHjutUgb511RXljQX1WnHg8EHQtB6w3FVbP14In9biX2VtRHujoq6ANzkrYARMOPUZBIfL4s/Byxu1di+70ZAMKF6qZiR9JmKcfymMPfhiZtlDC33M1yvibM/Xdd3Ik9hkW1zaIdNtjUUl5gp3POg92FLyI3ewBN7fiwYMhuTfsq3dvVLQJ+WBhzVW4p52JjnZtIbXfr1xfVLsGLbemmn15dHzFqL64MdKXEJ4zWaTW0m/R+Gyo5t8F+ZA8Zw/cZIcBoqGOJHipwgW3b9MSosXhmMPqZZjEil3YhsvciGG/oetru2fS/MvRGkiOdYQm3PS/9p+CMVUK3DzOlH9GgTS5NrKOWNqKga6CmcP36Ga45bH1Wy/9U8HQ1R3q1Yx6wEPWKvjMMxNd46L99iAYc5B7VcPtGBs83GxU/EtTzvtbtSG08xi+wjjipjkVAt4V9k/61OJP76eWi//SuR6w2REL6b9xzGWWyMC37w1ewk6H/HnT0LgFWYKb8sgovzA1h7X4OWE1JGpbHrVVz9REKZGonzL8KdA8ODA9wsALxJbvvxPyia9w+82d3/Ko9kMEab7ZYfy8jULM2K5nO33dkANy6zfXnGqG7OWNwYZPIVXsg8eKzSNA974Hgb7cxGA1txPq4fFMcWzIVZYWD4fOv9CEYLWsZfju1CMq+/FCGTxcDsycYY8mjk4bHL9GBXdxPUEojweId69prI/6dY9wsk0eHWdHBN+U7uh1JbHlypU7sHbEUpavUj5ZXshn816m/Lj7PCA67YgFlatyQkWkvBk5eWjDLDrqaDobhKBoExXeN8qD3mZPGmL9sYLpMQjReV7pfIM4GEBeQoame6C8+v6SplsDWjTnSw6BGv9GEn6UFO0gNIWgiT85WKJ1Qi15WwIe7loM1fPKUH9Tj4tmDl2fhWtNUTE3rA3bW+PBXlUn6B/vOyFinHzqf9jP6uqi/afZT/rT/Kml9L9fT83k/yZNnY1rjJvTbxxzlJxFyJWdg73BtLaM5hozKKjEaIc1paIwJk3Nbr8VeUSR2GzcFT1bMerDqrffCAjyUYVtoztYDNJHIL+reraf8g5Zeic29IYjg3X18jCx509I1iFpsrtYB9TXCvXp36x5mDn3FitK75wb8qRh4yHz0f2Uv9HcQH33+3zuUC+eLdX43RJZ1axtVM6h1oaLeS3C/CpnaC3ckxDco1xiM1H9zY2/2G30nBgqXGthgepiEv1HU5LhUk9w38S21ZvO/yH1LfmOTj4UTwcPWNQRSxm/hdevLbHtrpWoB7zhDkFnfmMI93T+pu4ZbWBrowS7hzRFuMy2QjAf4g7M85V6Vkiajz4L0oAhrgM006PGCfyUHrDhKarm1hBwqoQNfMXsiEbWRhCav2cgb7GN0eldkwdb+MRwW6yPqCc9+arRUw9zHQVQu1KPi2Y9JaWTf6W8KVusjRaLkRErexPUR0qGod2Sg56uPbF48Vvd9x/2qeXyD+98l8v/NdqP/vPfpKnb0eXoTzMHcGkkItyOmYWPQdSguPeqZMzelGc2K9JUeOTU9yTNMXC3L5U2e0V5x047K8HtPN7wyHqoMiwaXcVcPr4hXTtrmc38Xw1cO4/jYT3KECxuMqZg9UJarG4NG5rr7rcehQnhSQ4ZpHyV4X7urCB5bAeJVXfXQ2OfA4+Sk2pDHy1TNIXVscWbmQ3sROWGum5oEHZMGWElUl6CLqvb8BwtZJabUoVenlu/NSypxrvyMaKXaXQkx3t5umoJGRrhngk4lo0Iw44dcGO69zbqN5TqhvOg4cYbmBA5IWnisRkJMYX0BoHLIwb3RbajzC/R99095U1wvDlqrPGF8GB1McTFLkHWxlobVFf6Puk5QM2rNAjk77sDQXkn6F5M0uR+T+z8Wi9qVCc8hOB10InFWcbRqjT6/HE6erB772okgiTfelzoek3snY5OEqo8Ek26P/G4m5OGGeNBkDUMrq4s/6Wpv/JUtPvNIR2qgoe3Q/dP5qnV6g9rvCxX/6VrZkqFEhF7hbYQBpezBEfLMn77+aptHqA6GPXVDdH/HKANZm1jg36KRzxUvQK5+lrkLL2Qz1m25QhBuUQRxDqUMHRnQ5vU2RrZYSk0uJFrl7r/WhVBe2oP3HtKx5PDtI+Zx3iJlnmhmtlJjQTN9mJj5VQSJEI/eEyYLDboKTFAxD+qClKnIfVpr4Fg51HRHAf+H00h58oAyoV8xZhM98SyWtox/ul/bLs120BuRQ++n/qObOu/efR8TlG3N1lMROpTDXqp2sOoYYHqOrpxnEzXA5zG9wTV5kKfL7YfG5K9SCzc3HoI6rc2Quysc1SQPo/WN8qb0aP7oMY9Twgy6BiIT4Wj8kI6P/EcevASH9u/NIXHY92AdHjQ9XdJM3TvPqTOh7unmleIHW9jpII7co7OWqXPr82HNLLLDr/9wMi3/kdTb2v9m3u/VTkKIvnScyqMv/2niCuo2ah/aUpjxH6Bq88RQJE/f/lU1E/Z+A9qar3+0zOK1f92KfH/071H//b1/dBF3L40ythWNxtB4gHgSaIkUNbCWBkZtxDtz55q+sOppu9inGG6r6eQjHLSs+mkDdHQ1w6EC0kdwT87I1ar6E6fbzc9w6Q9oOMXmxaT29hDai13GN2XtZDuXwuP3ZWAMnyRGxBps3GE5/m5wuqkziHx+KNnbnh1fms760IwGRUJNDfcoCMvD4CFbcWsFcFEpV6rQnTS6wGOKif2ErtdSylQtNmcVUh5ghlC8HnxATxGGd8FseFh96Dw1+13EWlwDW24/KqU5xYV+bJWXIUwLncVTDxliaZIPh1MBvJZ3bBJA0Zz5QgrykeTinxIkZHYtLtgDm083lC7SW4bKgdhBLf/jfPIfNLQnGk2+HlLPqrsyFeT9zuHk84j1G+SAcFqcbRhdXpU6KdiwMPcPnbwbRfhb/8pg4dx8FGhyaw92m1O+U4SqAd1j1ZF2wdFwM/nLcO5r+n45Yx8Hdq3CCfoqbNdb6SpREtt+PL8he62LABNv/snNSXLf3pGsf6X7Ovxdz/3W3BiEbv4vXNsZsYIl/Ch4d3MFV5KaoNGEEDwH01tgTR1zSsV97E7oZrP+Mh2k58mvzNbiJQEe8hnRY+RoveQbMq7yrQPr35rvDht5N+wg+Q5oTwVTwoeZxZpMt4KKXoDElvVjDSljJMBi3ov8uT8XNtsdiZNKRnqLTY1RRCvOZvoLxvSDMaWzfr3zkBWLtU2HEdiqcvlKhFrbUseOJrOWNYyh9hVMah0H7yCVf1o0F3cMvhLU/M+QLTUL/DQDsYc3OO4RfXCLm1w2+480BRlhpui+L+6e7NuVZWmW/cHcQGoCFxSBHWVQaFyZ4kK1ijor9/BcK7vffdpu515s+bZ66yrOUdzDBSMJ3rvSZIJOYrhoKObKMb4I5zzLLmmBYwX5I31uQ2UjEiRYS1YDcbeNaDzuQkbMHGSo7Hz9ZodgXQl2LMItWGMJ31oWgnc9oIY7S8WedkT5c3xivKd/rgmAo7n7w3AoqPXW9GqWV2hCs1LWKO7z6hHpCbp/nwNpGlvXqu/TOny4og+WW9yeUDXK1n3CuXV87pmaDqk03XTYXialwK7bMU/yNRUFH+Xp9R/6RhFUdcJxruRS/5enLXwpuSOK3nK18XjyVT7c9Goxvgt6QRPvgGefX3HLEBFmG/qzLLQezB0u9ar07NN3imJ0z3Os/okFJq23FizpbZErWM+eSWppxoZ3TRcXT95Ps8fInVQblJgopnknbrDnjI9i3e4uT4/dZ7LpHOH99pDbRebwBRNE8EcnnR0n+4SUmY4qnWfhBbGRk/eh6+0PcgpdWx7JlHNSFssLdmWgBgU6PjW6KNCdJysMSqSQsB1yHtmS8YNPe0GwJoQI6hb3UM/707kFVd3Fd6fmlyUS96T5QHp8JJtAkyKy6lOZ7PUg/mZdCiMOVPIXqlOeeZQVhhuVgGk5gQQtlKVIjw9vUbpSDpzsyCkzzMwJe+qAtKCeprtH8lbXhtDB3GrLNGwh/U1AutQQNMtGDrN28qxe/YiZLsLMaczm46n6y2U/Ipn3Xyq5dlbr1Q4AJQI6YO+r8isemi1Rvl6vzQ7nMm7a6RTiTQrBTxzRfsHmRqNfpentH/pmplvIYyJmSfljZl16qEqTBnnfcXls25YL0IaKzH12fUwn+xD39FOe+S4ix9yPYMGG+tSUAN0lo0H2TTX9zBihyVuCqEWcrX1RMtUBRIZL/LqrCj1Eq6ieMHMixOYVWSUrLdBCuAFY/JOE8otkJ9nDIvW6oXZebeKLCllLjq6bxAjCeWltLJIh9L3XMhsb9xY74QyelCddUi5bbWBQnFJ9M57Sva4qyzL3FxUdIUWhIw7ZA2YsTJDz1FywPWVk0z+LsQYbXdmzfI75cWlEJGXFFdNjsVJvsLBeHRoZbGZp2+PdDjLWgdhv2pqVA+9BCRGiGE9zDWqGf19Ndkv0X1npMvZ4ahCT7EUEwoNObKUvKOAWkgMZXqeGQn7xZR+W1uQOrouwSpdlJjIZSywa/aOQH+4g1d80utRtCdvvAvp9alnQyq9+gZGJ0dlct5qQMyxHiYe9UB/0pCuFwftCn69kVErL+s6jY/zCLKweKI3X/x5psa/vT+l/0PmUfzd3s92LiEGr6szrL1st6AWyQiL44x0SLG00j7uJiEmo5UJ6Scjpo7ySyZvtZjms/7ZRZZlhfQdjpbkHecZ5RG3mKaYOuqhnk3Pw0y/62U+rEXmUUqjZEbe5IqYcaqfzyblZ28prZJhPHlDzbbxvoSXNTJxrYy7fBYHfms1W7DRT12jTvVtdYXt4fpC57kqajT0czSMKxpfprKNSvkk+sANHSecAzvvtxZ8NPKCfn6mfHFOsgL6m5uSjvRZzjJ/q5orTgnR4MOB2TFT4bVsDdQOpxrwnt5LON+IUW0VUE+5Xoj5xUEyqUaxpnyiUY1r05wNa7wYAk5V0nFh7s0QCvAEbJKM8lSnkA5tSYEyPBAzGQxjLrOEfr5wWgSKt04w8nMQvkzd9ccctXsYAzPxTSTthrlXmzvBGIR9+2XKXdqWwHZPut4/THGrOS9EXUI6Lia1TyavMgFbna7XSNnLGI4Gphb7sfUrT/14v+PGuv5Bpia/e35qqv9Dxij+bqb8TxigURwdQPFzaiBS5Q4L0ZdJp1ZMt4uAmIqigaksY1coHvM5+tf7RCgin/PgPFlHw3rpbs4+KekQPFMf2Y2r6pnmuL01L6oZRrJFr6sL8kZgk24Urm7Xc7wfeottANHfXslbKZs9eR0heg7PkjzrPHtOPetsCRb6pWXkbLzVGrAwajCUnazGcDHqLdGkyJKElSZ8meKsukFfk2ZAuqds4Ckv3qg5e9KRz/Iggbi5JGiJhxS+TOHoQT2jishbOoVGPjESeNSC/iAgHw9rNUvrGw7PRgqscqiGb1uNQzOFo5C1G2LMUxcxaubaqJm77CRohzER4zLygLnrYwP4mCRoGwrlnbTfiyALlA+NT6QJzFKZB9sJ+QD3RqYTR+2+hSK6kI6Si6yz9EWMHc0uQn9+orw3X1EeLfxujl7JkxfcrSn/7du5zATV5vOk23Q9bLgL5c0F+Yp0o1UNXFycosHqdf7VqXett2i65P2yWi3+JFPD3KP/d6aMf+k8inKl+ejK62Es9zhrwFB3N1zNcykvKjfxLO7YBejwK6qpY1aR95LiKXrAjfOC0x8R+Ct63XQjF1K70kmHDNvEmRltIN8fFpF1jPIczdhwBNbO0YIrP7njrFua+dwX35a1nCiIWtKYAi4flPGVhbrErL9RdZ2PUmMpfUcY3UwDsIzYHhRB32C0ltI8/UzswprMHgbqTaHlbLrqCvJe3QHDqMmFTEzkCFKjGp7v2gzztudGA5LuRmhVC8y/3m+SanR+pW7U2SmjTB+HlYzuRjtAindfgnghnDEsDNJJ3sICouiioFuUR0AKNiXcQoGOt1nQ62pJOqEJXoRxcKLrIUifEi6XmpiJZK1mt2rwbt3Cw2Dk0s/rsPIgkqsA9cwlB1wMOqRGrMCQyVGedirS7weDj3hU1HNOt34P9zfpfnRXLUpWU8p/2WM8ZWrmEVPPZUc9j8ttNMuCzqd8UcOyFG/Yx2O/BrbSzxYYHfWsH6b+tE5N5d95P/MfMkbxt+8/lVYeRkpuU99LZ5Txp9mRvNt2nM8u6dOyuqSjvsovDcrMH9bA6j2r0e2uolCcl8srsGTto24Oc3d2HXm7Zi6NEeNoIcya7LyxRoWWonXjf+b+UIZ+nNYbLBxby+ejc19adehSH9cqytTtnWrEFVvSOfdxr+e390K1uGtlol8ZBqT7dbeBjGszNNoTy1MWFKql7y/aL6ZcX0Mw78oOk0mWCejf/AjEsr5iHC6obwdmivB26XwD9Bjp1Hnbmse+os/fKEaeWUh9fjHvJNRGRG96sW+UnzrWoLPm6fWPSD1DEiYS5aXukGf5lXrAMq8jNLegC1+mpEPpombvnWEtsk8EfM0i0rmJlqf3FzFT1+u/mHqvOuvLVHLlAFKYUj5ioltgpLVhnVp3/QrNB3w6kxXlvazsNyCfiLn4PiKvnEqU3w6ZOWYf1nN10k5Jx8FnNmpZRrpebFn5ZUqriKlsy8Y6GIx0KlSzskYzFP8kU7L6O+8H/9JnPR7PhYse4rA2sGHvIY/OK5y5D5E63nstWtmcmNJmxFS2M+k7W7+eGcIt+whF3nh7KD4ufedv2YGs50jAsCjPuCaZy+fGwS6tN0kb6gfFFtLTrNdhnxBDxT1QIF3ZrLdIKRI0YUmZ+ubR36dmqCKah2s9W3cufpmCUNMF1itaAbJ6DVF/LhNgF6PYW/Iy19EQllqdXYfVWbyRskbKIqmQTt1rAyF0DWprRj1B6FClynUdNJBLIPOdZ29aC3oX4/IxqI9rWgv4fozQMbYVpKpxK0knqj1aO5ne/5aTd9UvixFGb2tfozrWLXjzlI/iQtFrbGvSidqia2CLM+oht89Rh9F6EaHzFjVgekLeLiKPiPbD1HJ07xpdj8PDR2slm0J2mBEzE6HLMVqeQnKNJTFWzen6wmFh5unhOozx2KRoBqWQmu2udL1Wy8+IfYQJJ0StR9+PvXnAL6aktioguVi/mEoP1YzOf6U+vkxRj7KaP8iU+rv1/abWP2Qexd+tU32pOJjIvlVn+f60AfF5T3HVzN6Qe2RurOeKHHkAJX1H94+2gWObupgkdU95SndbgKXiYawKtkCVv7dgP25nONtaSV0EpVValTZBqpGJPewhQHllqSgmboR2AqyFyrLaXU41N08pz6gu1ajrTzrMP9GZ8tjSsSyebBXqOq/XX6aOj6uFRh5GQrad5KRjG0VDC2Oq2fOVRSDE6yV6+QeFzNBLCzoNDhjpEencOdJbUGTKZ9qljwE3NtdSbdP52WavC9mUIx3e7R8fym/llnRo2KOukWGHgS6RDuGHdKE4dx90jmVFDFuow4cTPPpHJqacYf5efJbo8/DD/D2BGSJEC5d6QFHzQrLghmdVKs3B0NM0yFafl2QutzXpljcmnX43lI+6I6m9e9oENdpzYkx/Ci7G29yE7DkmXdRiLcPk9SJdS+e6TjHrOGJ9tVaF6OFUe2BED5ofXxcwHaaftCtpQrq8XVEe1P43nfrDTMnC79b3m1rWf4Tq36RT8fVio2tbVv7Vqc7YuVhOx08h77nhaTdnYGq2oJriDfJe8xOnDWtfvepZZrsWnLjQGdYosetsutrrMCMwkJ3RF2bvMaAVCY8Ek49okRcTq+H5IPmN0fwtAIabZw/hR6MM7jqGkFkjpoIRshNuZNbU8+fDaqz7NRye05V1yIwVebvVrlIxOGhhnX182FhWYPKMiwuqWXFOmX/WXxbDukmsxrC+tDBN2AYNjWosfd/2G3h+FiYGi5qS1um0vZqjMHfQsS865Q+l20OrPTryotxawHt/7eGeVhsE963nrDV1D8QPdMQQIx1L0078MhUoHz1PhU/VgDoTVAyfQD1E2qYtrAKF8qa14fOojEh3fFmx0W6nfJ2EeaKau03loFc9ydv9MGWfqQeFJvMFtrSGNWAGpnyJGQJdNfLWUDxS1F5Xs87uDZNggjvhy1Ryn1F+WjahidHRIsZvD9LtstYljNzlqsbTayTB2xQfqJ2TEvCgNH+SKXH0m/Uo5H/KehR/hCkt0ijzyjjbwOhpyJiODjchf85m5S+d+mFq9R7Gqvvyg2YQtZAH47H3ZSq0ahsyV9ZUWKrKG9fHwIbZrcki6zNkdKMlplK7YD1UsrzFuF10NR7f7Qb2t476+MqmTH20iKnjMDdnpY2O+ey9rD1rtnd1AlSiMvZvXQRmXI0QPmJA+W6SSVbkmyqTYp2H6HTuiKlQKVC7saROT5dhF90DecF4WKs5JR1EcHhi1OzXYf5lyp0P94zlFR1/51NNBtWw3uFpvRSYaZG3Pbxh9WUqXSD1jH5Zt+g04bbOtjr1CEHtHLQnD2J+tied4NqLhJ6tWEIW+O89jI61T7q24odRddKd664b9sD78JD86NTTGhyudv6ZooQFzM5hgk7i+Hk2yfZEfkrXH8TIqNnUprz5w5QDJ/LKu4yu53HxerNuEat5dLfJR2idYKArGHS+70CLQPuIpFPr+Sr/MpUG/R019v+BTo1+d39KFrX/3KD6N3m/u8QsjGwVhJTTZiXUy9sDs9Q5waw1jdY6zWsHtbqkvPEyiCkFpDP1vekNZiRVG0gO+bBuUEU61EzJ2/mqsMNVYupQLIODZ8mLdYTB/U06uIauhfPJCdE6DHdvH681MWCHAYaKYlDNivT3yTHPcW1yVZ5LZdpa1lXm2fg20YSs9snbnfRLj3bz8GsWXE38MiUeXD5PTKuy4K49CjTPapynFGU8GB+qJWqWQcykxX7Yt13T0PV9X0h1K26+THnuTKc8WWolFHJ+R3dqlTUr9leErHmUwx4E9PfdMIc390N6fTXdAF5fpEsNKTkm1ok+3zipiBmN8pZx+tD5uu67/DIF4ozyzupBOvm5P+h6qyPSrfTFX01d1Ui30rUhpEzvydsdKW8Cz3tC1qTkNRcxXX/vE1Ce9Qr6WcUFeenN0cxx8qbr+aNTv5hqWAmSttbJsWvUA5b36hdTtrFe1d88pe82V7TfWOZZJTf7P8jU+Hf3p+R/ynoUfzdTmUU1ZQQjSr5L/oSgp+8lzjKnqufefteDHFQ2xtGc+l5lUOaVLvsN6vLsBPNkX4iw8h42WuLuL6Zm/CPEopMmNXuVe506YR5iYHQWfJl6CEsZXe56JW/zmEogloKPvjYiZnfHSvyum5Tpo6UwW/H7yNr0O5VN+ZFWp0uPdMgD4Y56vvPyLG6NxipKU2aj15iro3de6XB7aCn6chfVKPbnHlbtZIZhy2sCm+adCpT0VDaqVKrZoH7uzc/oAphww4ymZk7nN+YWF7Sf9wXlM87TIbDYHGHa0t+bFXmt0bW7YvDer/KsbokhtRJsTFYrLceaH8bZ5jXp+OsENVNGhwii19BzzIiDL1PrVQXojntizGS71vzkdP1CbWEILOZ6ukrbB3lh9ePl6T2pVCh0xUI7dgzAeUN5U5eIOUuthmcckV3BcV4dG6mKUif3nHpescg1DDOJGH9KdNWTT0m6npZ/6dTeKa4YvYKFkPH34k8yNZn+Jk/J43/Impl/9/p+p0VN/nv9/osp6z4FnK2uRT2zX2EE24yYMvu5nuPiQP78nUfkrfR4n88vvFVApS4shN3cyrPrhZjwnq8ezemqo+9x/pIg7kiHTOUJQuYdKa/MD6M7eZfPScgMU5IgVyvvy1R6HsayP7v18PxVkUPeYFKA560UNu5FrUbhOuxF9dCGse25W2N62YtfpujtuDyqTjvJ7FcPSh2zcwRsc58XoLVVjtZY1vK0T8mruQovM04adp7eHLmNWd+YiX4S0fHzUTes6gxnhCPO6lTIFhKwxyNHQ7zS6zee8hO3CU9onqJymGREDDXCms5fWtDx7ZYVINhVh+5xDznzCsODdMVcdEtXFcL3ak/MBbmJmvOkHvB68o3pBAogtBl5ux+mplvqQaZP3SPNOCaC74OFgWsRU9bwXAA+ugij2WxYf4KxBrRk92KjUlTy6GZqxZepSJiSrtolXa9L1ozRERernN34mQg6f739YuoP65T0u/X95Mk/ZM3Mv1unRI0yu9u/gGrweYpg17QzXLadV89R9YcVVKlmdJeYSuuUvNf6o8YYSc0cZhDWIiQF6ZypJ1Tt7Zz8veh/ItT47FrjXlSlYVafj+HoTjVmmcTUSV5Svkm3RyFNVpdfTDnQ6QJ7aayF22T+RtNIQqHwG6WE9/WoMtn4aFQTV40qZVUPax2jI6DyQt3aXEyJjaUTB+HhzKumvasY2scsENiptkUodTdDCv4apOM99fVpvZNYx58dIT2Z2425O7km6rqv1ewj0vlVAz3e/Z0LqF8mLeiMgo7WNfT+Hkefz80VYv2pLOr0vqQes9VyC516RkydV4zoulLe0mALeSq+UYWrrVDeHNtqHbuyXsBxWIvNly5cHkctvzf7pKKeNovI+7Zr1OGw1QKMZyfqGQ+F3u9Hp5yzrlNPMXsdbE2gfPpaGTVaL8pPdbxqmXq8yUJyy4jpLHmpbFyPSFdvF3Ks5asQv3kqfWxHv5hyvKgEVG/N5g8yNf0/1/p/M/UvnUfxw5R1b00B77Edwc2u17iqxgpkS1aWw1rCgB5S3mCTA/Pger6SV8lvPswv05x0ilGfd+Rw2JHW0Ygp8F9oJYs6Z8dR6MF2p7gY4jD36Iep0J8hWn28r7NWpLzDtRpl9FOr1wx7qiFjfqZKXcysuqi3yw3sGT9l/eZ/mNry2hZd23MgXUDnWfvxccL611EVvjp1SJUEtVcQ5EhVsQFOUFKMXzdeiNVO28M2XE2Ywm/o73+Y0qOFPsxbIOaWQJmem+QHtF9VJiA2kz3Y446h5x00yIqYesaYrY8YyI95nvlT+v3R/UI6t1zS8X+YegjkTZN0Rtfz3Q1rp/0PU9HupiOET0VHw2s4SObBrjSzl2agFoVGjo8leVM/eviov5bUMzZB1UJVCoD6gdPzTE/Je36qmvJpMqffv3Okkz9MiXgmpq7YDSsNmvwvpraS9osp2ytWkLXxSfx6P40bdGolieUfZEr53f0p+Z+yHsXfrVMz+aIh2A9TSFN15MFNkueof6p7nb7FRQ/rFzEX9wXljfWbmOo/pYYxs5Wc9YujSvmGXg8NC+qstygvFZWRobVllZDOmH8FNxActDpiClWTbcCVty7lDX4rZJN+jHB5DKskwI3y2vhJmX82PpN3m4oy5Yv3dQMjz5wy4d1Tzc8X1Hc3XL0iHbTsGrsVV8B1dBz90qmpTvlkfHrE6Me6L6SmdKKPdSE4HOvKC+Fzx4YxgrHIeD2xfzE1tG5Msg8vRJJR0fnduwqNuZXmuDUXJXBzRrq80+n1fkPnx5vDs+15OSMvNmEWzMIQUItDPo+NaUWM1S7lrXNs5oyP+x7a98TBYDJVhDCgIAOz6URHr9yrQuLe+dIM/YmBcW1Qngwm5J1tK/Qw3M8dgY09uh6jK3nzYEle7stUIazJG75y8oKTp1bCLJIfjFyxXCfXnhh/OaTr/Kcj3RRJsshBeMJXp7J3NOoBV+UV9cJZ1H+aKfV3z0/J03/IGMXfrVOv10ND5zSMI8F2FsGF3+5Rq09HAZ8rqqk+I//vHQutzjpD82CauBJ9J8JDyCz72MD4QV7GemvDM3sC1UBptDJa+mMD7CIMe0jLwxhGcDbrLEmrAjb1U0fNvKzq9CrbGzhnExs9qSFv+cOU2R8N1GPxmafVY6F+merrTgOMu0Q0DSMsUc84S8iWMungD1NvKVXzaFm9rqZluyEa8cin6knFK3QVeUH9s+OohiN6/6l8F9jn5Vp5ahziwjxf6PxD+cHX0WVPmZ4F7hZNQcQ6e7iLYY2Xv5iKLwp9vuJcbzHau7mQGmOmA7996BgcJcpHqkMpSJlT3tLmvgmZEu6vENuVhV5MeScclXoE97Qb9jNYq3nYua/IVNP6f2OKgqeLThs7OdtOqAeE0sJAQ55QT+ORXp+4LMAwYbqQpQrp4g9T8riQIbkw8q7my5GZcn3+xdTxjiJG82wppP3W7qE38Yqx/eeZUoTR78Yo5P+5OyX+333W429m6jI7k1cYmGKtalugLO0QQ+9Z1RnbL/QvU4DEFFPe2rCWsSKgkctNnvX5J/oypU1MqBFyrYHnFk+oz+crwAOQd2p5YipwGmK2HcYNH3k5IT+fkfcoT5YE64lmo7s6kLfkN+TNFnj4YFi6J4HtJpMr1N1u/GWKXRNeNIOrMMOgHVvD2ma3Es7c5y+mJJ4y/6VVqOaWrVdj34oIrwcx4XsbYqoLyRt5wfzNuKVM+S7fEz0bttbQDbY8JElX6TB7XzboFzuWkw64OphcFyBUIx7CZM0a8oKLDVrmNKtT9c5L5g9TWj3cH/thKk/dIyZ7wxDSib/f/xdTBGIfgdKSNxuVmSJEsfPyzFG81jEOn9RTbjPyzoVQka4fbFtg9pl06DLoqDUbE1MPrerJiyse2tOQvLIlky7elfmVvdVgKiSXF+mszL2mbMzd6Xq17a7/6lTiJ8uavbhT//V+X6bkYW+fP8eUOP7dGIXyLx2jaI5UU7Z+IKbsaEbez3gDBq433NNk5yvk99z4MpUxnbzXe/Z4YvjsDsD07CDR60PfXU1MIZOOAxOKtUZfhZL64NW1YHWkmvIPRxNSeJM3OX3aHh3BngNiWmyoRmuLjrck/5+uug2k6fSKocodhdRuLyWcLonIpNear+M8frXmS10M8w0/IKTPqGzgbR0FJji6UseLXdKYsF/7w/p9rpDuJrUEz4sWoXFcc3USramPfz5mT/QK5HVP1TYy127AMU5dEhOh+pLMzdRdoTHLkpqFjkPe7bTwv0xFtqxtAI7uGsPDPa2z1CFdnE+Brt/qzeXxTqTrI+nd4csUqou+hHm8ADT8twLhZNxbwN/Ia9s/TD3sl2UuWoV0kpP0Gq855adswmyMQbbz7GqxAp6o6aj3H63G8lVdIZtPPNT3rk46tqLr+RbONza9O9P6q1NuwU+YIFxJ18WAb833UvyQF2XL+qtT1di7oP4wFzlKF7H4g0yNJr+756v8S/cetU4Zx6RNaQiZp9g6BJqvYSTJ65o1z7kHnBmS/+9zLWfM5FXz/Kxv6GJAOmbp7wb6Va6heaEazVyj2oM4kuZo74UFpNun04L6GsY41D0dX8MugpSP7qhpXCFkT07Uv0yZaqkJWbOkzJ1kpxrjNjkIbJK5EWRn+cO6qOTz6PncXc2dRzCGRgd1WqKE0EWfX0xF2ZLySYCuh0m+dOvh2dwG2k8XInwyyi/iivr49vZ5sff4ZghfnfphSvzMOSGU16Q7F2t4znarxTXbZfM9bP1hDCUd5n3vVmwPy1G3JMc1R0g/l+RqdkeHZ/21UimPFaTjpu5Ww96jlHfW857y3tM1v0xFx/PegpGyUlifxEoe+9ZLN0fLMc+Uc0M69MOUPJ5YGEgfa7jXQIxIiwnlV5e8XHbhugbmL8qfyZKYwu1wv24jjy9s6mjTPDoN+xPXm8+YqZZHPUi97Rpze1AFtPN4WWfjyG5B20onDHxY5Oli0fxJpsa/W99P/qesR/F369RBlFXGucOz8d19REx9IgmtqltBZt1PVwjPjDI8ZuQlfpi6G4sTerNkK6RT6sjwjKmmOGdYU392oD5uXqV0WNd2Dky6z0t4BaGB9rIy6kzpqabfXNOgDmJeo7+ue2iMykRNzchbmlfyhs3lVGE0O+wFZlSOBKprUv5pcvJuZZvszYUiJMOea5Tf/LlkwTQ/vr9MJaLCb8wqn7hoX2JHyIJnHYETPAK0zkyto7M/5KXDvGWjaGdAFmyflplz8ynj7joHiVS+evOpTObo521UM1516Phe56AvvLg6fi6He7ynfIFO4jNIfaD301Yr8s7Omo6/OieSuVuwDQbmRxcYs/YRnV8IGL7Pch7LTacCE3hiyHIV+DK1mM451jutDunCIB36Ycpjb0tIuQ/l11tJPW8C5OVwFJP3PAbkDY29rgnpdkJe9Yepno2mEJ3WlO/W7W7ERqLF53F0px6kzPoPuhouBZw+Rldgd/2MwV6jnjd2iz/J1OR36/vJ2j9kjOLvZkqzzgoT3jOjxkYuVBC54oPa+1IKuCtnEbxeoYZwzDVINZO80W3LDqhVwYa84e5ggdTsOPZOH2aevt7DQ7trMcIw2swgm87POtxNRn06HdaITPfMgsnWqtA5tlnOOj/fg/WcmGixQMsxlroCWnm0QVcc74GtpsTkj059meIi6ruX6pGgdr0DsHO8UEG7jzsmso5qFMtdYYqXYU1+x3KA3UpThN0r99AZO4SifKOa+2GKn5aUR3Juq5taO5bYB8akY/NF0prbsJ5hxNM/uJiQVyqk2kY9vHKUl8quhMd+mJexVBJg9eGFZjUdc2y8QTWPz5eXarZHYY1G3elCNsr3lG/UifHfTAX5XGGTna9AcjSeovnoj+pXp7ILEjOSPMzrSE8WpM0wZvLDlBgUvBBam24Pa4e8oStx5MUth7ymPh2f/tKpgalJk43Y52VSPiw8ypfH0bDeYJ/8pVM/TLmp/ueZkpTf5Sn9H/Ksx9/t/ab1eMo+0bBOKhecdCjFYb2HYEPegDmNBJANTBlnnjK+uRPNz7CWsa7Za2DTJ/YAiqxQ5qYgk7EdMfG+WD5qK8yFVBLpO5weKQ8k+cbIU7+iGiiafoO21KR51o9zD2BGOhYePWJ2UmoFnN7TJVL0rvJ0aZ/Je/KfN5sGjMsjeCSl+V7kIXmpK6mXuF70X6b6ekxeqptQjSuL3MZww1PGF0/HK0zOoYfuHShvJf5wf6vn70yoU6Lrh6m5Ql6pe3RqHZ/EYYxjLuSYlHEg4Ocw2gC/D60vU3HvVSUYYp2jHbYxZOsd5aH/MPXVqXHmLtFZ3PU6Owm6BZYlGGgou6nwZSoO7yrjX7YsfJnSLh+ZiT/P/jsdeefdCwxMLjvKi65GjLSLs8x4B/k6eYfDGjamZhFzw7wQJSbf8JlmzVenkmCcqOY+n3++TIXby2tjsrh9o5v4S0jlNfmOLpXOaBXcXMBiXER/kKnp7/afko3/TEv/vzpG8UeYUlRm5Gy+Iu93YuodjU0x7CPfiHtI7DnPeKPh83Bx3LXm5aStMRb0JfVhFRuqzEz+b6aSVLWozxsZZfx+VEB1ogxOqOr1l6nyWpYIlGRyjApTgnKj6KjFOvn/64nyVs0ZM3R26rbOXoxqYDZedWxa+KoQ7gLKS+vLMOe2PgzzuL1JA8bx3DHeflCNvsZJZAofhfKIqdo1++CngLtDeUjvNWKuSBPR9K6vKxvJMWX+zYbTzb1oTtj48CCdAWG3N81snWGkWkGeBk/bg7wAQJ2rydtFA/OjKzEFu0MEON9wqtkfTNIZOSJatmbSm3paLYZ953VqRiTAoF0nv5gKyVKr4D7MKRvxplyHyX54zthNpmzibOnz2C0x+zlNfjGVRRs6XtDx6pepOGvJW3tnIG8ojckLvu6v1mykT83Go1rKE18kH/HDlKBNuDocucnGbA/7N0bbcJkzPRg1UNn9CQ2bnwtpNhP/JFOK8Fum/iFjFH+39zs95hPGHZB0JLxbKhTK5oyemsxqtATqY8UwhiGwE19HlbnrzQSVJYZntcxTI0SqgfyuMDk7GEJ27ajm9rPCQHOmZpDWuxHpzI2Y8s8LPc9sjfz/ZC3lpGPDSpNzM2vhWTx09FHgIdrOqgj8XZqhuW/JW5byKAJz7DyZoLtqHfI+MRMcJ96XqdRMJiXYR+fFJspVFqKwSDxzsRIAneEZyNR5Hq2vTv0wFV57vjeZdLwwnlnaL52K6uOYRPBCOpOlVIPvI6RoP3sf0n0pSmC5D4O80kaFcL1gCNqeYHbyIsxxpG4lM+12pPMgKHmyH8Yd9yJ5Q+ux0QQ8a0yCeEPnB91imoeKSD9bn5fEuJiX8y9T42Q1Yao4PKc8G9aocZ4d9RhjWB/+xr0G4HcyU9WQetpBIebu0wnlM21Euu4F5FUfb7P5iymBesZ/mIpODun6D1P2zimFL1Na3DYYj4kpJjoN/kGmVPF3TJnKfzYh+NcxNUkjyjv6lLzeYd4f0R35hZD571oCPg4UJnWkU7F3TK7moxTm6BjSAhi3ogzOKcM8h7wk7yhzw1j19cGjd3ynkGFricA2L2LSJqZSqSLveFD2DMMCk5rd2aeEhcU0jKIpnyeO2HnQTGYMrXG5pr8/U0238+T1ZSr2fPJ2vUNMWfutITCTWxCD7/OTdWxNNdqKvGfuguFZ+61gQ/YhcwHwVCjTV6oC0aSjzL7w5mfWT3XyRpLSSqZk8iMm1UtF+DK1f3eIzurq1amciw2chYWOkV2Rjo3PxHxZhik6Iy/Is3TFiabpJtKXqdDR6PqU5Jq/TDH1pfWw1qth7eXZFCIKTb+YGlefaR1dt9u96Y/uY6aEqOWsCYkp60C/72akjmm2JEZ/mFLGDieEyb0qII47E8PsTl58dn015rY/kk6lGwkS5/W6mq18JC/M7qoQPxu6Xpdp1KGuk05l2oqY6oz29M1T2ftkeX+OKVUY/2avHBn+Ift6/N33fNPjeMw+Z58yNVwLEaZzrNBPzFzI5Epo4GATU9P8yNWJdKC8cVK7AmEkzoT0udyT38/IO3KvYf5ZHlcIVusqGOgXzNl+STX5w9RYmw/7TmjUR8tLFKFuB3GNJX+Mvky5n+HZB6WpPDh+thHaJ3sppGFtNfCK+ZZ1sqPmiXTfFaZ1vhAj3WoYR/xMhhk75wf7KIUM/8VUpN6sGnfO+wrj+GGjyaayEArJrjF3XnBiylXgIMxXG9Fc3hOBcUZCOvOKhl17uDzBZLH2IFtxjQd+5WpoLom5cOdQz1DcjqG+0vyaPafP1hS24xGbTBo6/g9TrJ5k6K8XWv1lqikX2pepOM07Ca7GWGSfqTitQ4XnGlOJ5yPydokGGdxIB8tlTtfjGptC6kmvvVl3psT4WqbP+8NUuXyYqDdH0i3lzG/M+TU7/tKp/zDF+Re1Trb1KzK3HHboydEyT+E+o7w2ahoMZGVeo3C2/qD3U8XJb/Yela3/IDX6NzFFbkpk08jUa5Z6dJKv03VN/l/NAXteKCB4OtMvU+He4PfmvB32oZD7omaGT323uA1MNoWRZ31ENReCO8F4Ozy7/h7GlapopzBFKXRIrzvy//jqXfQuNmV8Rx32r/UdngnFhY7fF8wDfn0gb2d15bBbjIVf7/fDVFheiZkfpvRkQ0xFudMDeuMHm9oLGRIvTXTTyyjjB/rJIm9oGRu4Pis6CozlOumepEOnBU+Zft6S7hjrSDLZgReYfHMVSOKAj0yzmcToUSvPM0GqRThMAsqTOVIek2fEPBnYBOlL8IT0Onk2X6Y+3ZbyUS3vSnPbrVNMwox0x4+qFvwp5a0J86U8pIgpgpY5I8Z1r2n+1altS4wJYkj5KJ92v5gKLq5Z42jy2nyZ4g4jYiQa1rDZvBcGxhTlhC9Tu3OyY9winQiJ/SRdm93OLRtPa7peJ2og5vvkdV/vh+50tIHdrKTk5ozmwHD2R3VqJP1mX4//VPL/uUr/f+v9VjeqqR+msmIstjDaWguEYpQN43qCB2lM3+n0dOBgeMSAatK7pOg9HnmeHj3Ww/u2oj69Sw3ItMfg3Y5rkXRmQd2/a0Qd7k0mM57LyQvtd+S9vHMB6KpcKKTtfdh3UF9xjJe3wzztlPKWsXrbGK/WlKEnd0GCdXy/MyEzFCFJrollCh8iLbjODEg5no5VePM7G9fxVPgy9bhNdHSGnZfQMtNhzGRhYRS/Scf4B1+YqL2GldCPSv3VqX4avNlImsp13PpDDYpVhK7vOgLzm7qBy+6sMPESyELsF50F69yN0DhchnkaAleY+XMuMt4IpkIcDStAofxI0PHnfJ0kq6qByS3hvkxF2vBcrnp7Cey9fJJuFQpXmgUpM+uePk+fR6KeNLuPOTZa2maOh/GrNNfnHTG7Fsn7Btcugmuc6xhYC+pBXj2Mybz4iqlCMKm/TMW37MG49ZD/+ANvmcrB6jC6WpSn7MDeQ3Lb1OiZ0jzHrimsP8jUePqbeRSK8C/d1+OWfgQ2NnXKO0/X6mHUX2cYiF2apzf1o36Z6uyDKkS9Qd7rtq8R9d2VmMtcqpllv6IaSSJdSOOQdKZbTt4YP5MEspcJ/Zep94SYygqOvMyJUyk/PceBkDYS6UgrBSrrywNZrh+mFt3bRLeCWY6nc76H93N3YyrHK3UieFTzcA4B9Wpgqrvb6pcpmf3Mzem3qqlzD/JqnzXUaZ+8LRBt+v34+SCv9cOUcDkfWdeW5NX+w9R7bSkQBy7VoKRqARpz1QG23dcUa5KVzIQpG+7RDkzpCy1Epxz2/5WzLZowckTGPWZy/mVqRP9BCka8EDc+20Ouy+p/MzV9rz5fnUpwylHekV/9l6nYvBAzh/RO+cnQTWDvgo7HJUT3ezaMwv8wFaShjtqcMAqVY+J9dUrg9Akk9nD/7n1YtWwSlpQP58bO+uapH6ZS73b6pVPGRp7XrLfEP6lTE+U3eUoR/zOF9l81RvG5yj0Tt9pfTOWiNew3e8caP49PD7ooj5l42qt1eD1Q3lhhNayN3KRADkXbwKM8kyL1ll5/mcJZ+MJgb8c5W+jU5/mQnzBxmml1Zqt8aY64i4oO9w4gy87vAh4VecP/0qkxL/HovN6U55pPHX2ZEtaKkkc7d6eb0gsoL1GzphR0Pl1hPx9fmGjDlLxOF0tmM6s01MYLyLM8Gtb094e1nw9XqmE5oMxuTLI946xUzkOpbFszwxXVtMPJdSRfSOe0uvYx3PfDWPymtmDHB1PqKRHpFDesd3FaCQGaxcypUy7fUr4Tzc9XpyJjRPlFmz5CtHOyi1+mNuWHzm8RSXU8S1kLpyXpknS7SUJSLYnJpbnr2biVeQgPNnnL02oYExpJRs2Kz4uYmX0+bJw/VYikBfmA9qRRT7L8YcxGf1mm/9xtmHJXx0JiPahn/ejUD1PxruJU89hLry9TGE3tEnZ2dPwylT5B/JM6Jam/mZeujP4p89L/BFN8NKz19eP9HkKToKackTL6w7yC3MiTL1NxeSCvcVXXEfrdASmvOFUJ447/fJlCUdEsiKyuRavWIiGNkrz4MvWep5QvOPVFXsnOp+hlrZ9jbhsezCpTZpNNQsfX60Q1J9NIQne7y+os2X5EEGbJlfUzmfKO7xAz3HJioMaQvOr1aCPsmHNl7/tUEqLm+RTN2XtNTPlzyDFWdOoJkUK/n57Ja41uVKPti6e+7pBXjLZTtTd5bdwxef4ibzhp6PjOA1w0+9bOMVwce/hsd2NG7y7nUTnM5+uyykfb92zKO/j0zFH4ehMzGunkSKC8p2wXAVpbjxOiz6UrvzolnqyJ8GXqR6cm9lH6pVPBPenYJxIoHxkN6eBouSNRXE2JKf1NzORb+cNk90w6vRie1zr48BdTivbSTWUjr5nijMZ1Av5uQz2PepBoz+n3kx0nma0qPtF0dMqn8XVUAsdZwxzf8TzPYqHR/yBTsvCbuUnK+B8yj+LvZsrQPz19JxLlneO8aQEEj7xNfGB5Nr6bG9iqpFNdTkxRjCCmJuUixMTfMsjuZ1bAaTHMc6h4Pc/2S6bDrnRvlLSlCFJpXesQPz4j1r+ZBtl7zaMZRhMR3Wvj5bgRUPrq1A9T4Xn/Es0p7D/UUb0U2E7Jmv9iKq5PnGjGsUB5gkvo/ZZxI311StmMJCE+tnFvbhXykpMgoIzfS9jAqe8MdC/NFJLtlbzdD1NdYE3hq1O3av5io/OevOEPUz4vOBjxe6vGs5ltIIkz+vwnU4bYuO5U0wuGtZkt3Ya06GPLnD2Snkkc0N+vCz4y/Zvmox8DV3+ZCjCZMu6gT6gn9VoDlSR3v5h6Slz0ZWoaNVwepyPqSdtlILHxuad8OkH6vOLp+GYi1KTTJ4eYO8o7Or9xSNfrwA1j+adk899M8d75xrhRquThnHv25vjaP9G+aWWeJeXpl055S3EOaVJY/0+d4pvDo/0//fC/ANAoOYE=</prop>
			<obj name="TemperatureLog" class="TemperatureLog" version="2">
				<prop name="Times">TEFSWgAAtEEAAIC0PLQAAABYAgAA8gMAAIwFAAAmBwAAyggAAGQKAAD+CwAAmA0AADwPAADWEAAAcBIAAAoUAACuFQAASBcAAOIYAAB8GgAAFhwAALodAABUHwAA7iAAAIgiAAAsJAAAxiUAAGAnAAD6KAAAnioAADgsAADSLQAAbC8AABAxAACqMgAARDQAAN41AACCNwAAHDkAALY6AABQPAAA9D0AAI4/AAAoQQAAzEIAAGZEAAAARgAAmkcAAD5JAADYSgAAckwAAAxOAACwTwAASlEAAORSAAB+VAAAIlYAALxXAABWWQAA8FoAAJRcAAAuXgAAyF8AAGJhAAD8YgAAoGQAADpmAADUZwAAbmkAABJrAACsbAAARm4AAOBvAACEcQAAHnMAALh0AABSdgAA9ncAAJB5AAAqewAAxHwAAGh+AAACgAAAnIEAADaDAADahAAAdIYAAA6IAACyiQAATIsAAOaMAACAjgAAJJAAAL6RAABYkwAA8pQAAJaWAAAwmAAAypkAAGSbAAAInQAAop4AADygAADWoQAAeqMAABSlAACupgAASKgAAOypAACGqwAAIK0AALquAABesAAA+LEAAJKzAAAstQAAxrYAAGq4AAAEugAAnrsAADi9AADcvgAAdsAAABDCAACqwwAATsUAAOjGAACCyAAAHMoAAMDLAABazQAA9M4AAJjQAAAy0gAAzNMAAGbVAAAK1wAApNgAAD7aAADY2wAAfN0AABbfAACw4AAASuIAAO7jAACI5QAAIucAALzoAABg6gAA+usAAJTtAAAu7wAA0vAAAGzyAAAG9AAAoPUAAET3AADe+AAAePoAABL8AACs/QAAUP8AAOoAAQCEAgEAHgQBAMIFAQBcBwEA9ggBAJAKAQA0DAEAzg0BAGgPAQACEQEAphIBAEAUAQDaFQEAdBcBABgZAQCyGgEATBwBAPAdAQCKHwEAJCEBAL4iAQBiJAEA/CUBAJYnAQAwKQEA1CoBAG4sAQAILgEAoi8BAEYxAQDgMgEAejQBABQ2AQC4NwEAUjkBAOw6AQCGPAEAKj4BAMQ/AQBeQQEA+EIBAJxEAQA2RgEA0EcBAGpJAQAESwEAqEwBAEJOAQDcTwEAdlEBABpTAQC0VAEATlYBAOhXAQCMWQEAJlsBAMBcAQBaXgEA/l8BAJhhAQAyYwEA1mQBAHBmAQAKaAEApGkBAEhrAQDibAEAfG4BABZwAQC6cQEAVHMBAO50AQCIdgEALHgBAMZ5AQBgewEA+nwBAJ5+AQA4gAEA0oEBAGyDAQAQhQEAqoYBAESIAQDeiQEAgosBAByNAQC2jgEAUJABAOqRAQCOkwEAKJUBAMKWAQBcmAEAAJoBAJqbAQA0nQEAzp4BAHKgAQAMogEApqMBAEClAQDkpgEAfqgBABiqAQC8qwEAVq0BAPCuAQCKsAEALrIBAMizAQBitQEA/LYBAKC4AQA6ugEA1LsBAG69AQASvwEArMABAEbCAQDqwwEAhMUBAB7HAQC4yAEAUsoBAPbLAQCQzQEAKs8BAMTQAQBo0gEAAtQBAJzVAQA21wEA2tgBAHTaAQAO3AEAqN0BAELfAQDm4AEAgOIBABrkAQC05QEAWOcBAPLoAQCM6gEAMOwBAMrtAQBk7wEA/vABAKLyAQA89AEA1vUBAHD3AQAU+QEArvoBAEj8AQDi/QEAhv8BACABAgC6AgIAVAQCAPgFAgCSBwIALAkCANAKAgBqDAIABA4CAJ4PAgA4EQIA3BICAHYUAgAQFgIAqhcCAE4ZAgDoGgIAghwCABweAgDAHwIAWiECAPQiAgCOJAIAKCYCAMwnAgBmKQIAACsCAJosAgA+LgIA2C8CAHIxAgAWMwIAsDQCAEo2AgDkNwIAiDkCACI7AgC8PAIAVj4CAPo/AgCUQQIALkMCAMhEAgBsRgIABkgCAKBJAgBESwIA3kwCAHhOAgASUAIAtlECAFBTAgDqVAIAhFYCAChYAgDCWQIAXFsCAPZcAgCQXgIANGACAM5hAgBoYwIAAmUCAKZmAgBAaAIA2mkCAHRrAgAYbQIAsm4CAExwAgDmcQIAgHMCACR1AgC+dgIAWHgCAPx5AgCWewIAMH0CAMp+AgBugAIACIICAKKDAgA8hQIA4IYCAHqIAgAUigIArosCAFKNAgDsjgIAhpACACqSAgDEkwIAXpUCAPiWAgCcmAIANpoCANCbAgBqnQIADp8CAKigAgBCogIA3KMCAHalAgAapwIAtKgCAE6qAgDoqwIAjK0CACavAgDAsAIAWrICAPSzAgCYtQIAMrcCAMy4AgBmugIACrwCAKS9AgA+vwIA4sACAHzCAgAWxAIAsMUCAFTHAgDuyAIAiMoCACLMAgDGzQIAYM8CAPrQAgCe0gIAONQCANLVAgBs1wIAENkCAKraAgBE3AIA3t0CAILfAgAc4QIAtuICAFDkAgD05QIAjucCACjpAgDC6gIAXOwCAADuAgCa7wIANPECAM7yAgBy9AIADPYCAKb3AgBA+QIA2voCAH78AgAY/gIAsv8CAEwBAwDwAgMAigQDACQGAwDIBwMAYgkDAPwKAwCWDAMAOg4DANQPAwBuEQMACBMDAKwUAwBGFgMA4BcDAHoZAwAeGwMAuBwDAFIeAwD2HwMAkCEDACojAwDEJAMAaCYDAAIoAwCcKQMANisDANosAwB0LgMADjADAKgxAwBCMwMA5jQDAIA2AwAaOAMAtDkDAFg7AwDyPAMAjD4DACZAAwDKQQMAZEMDAP5EAwCYRgMAMkgDANZJAwBwSwMACk0DAK5OAwBIUAMA4lEDAHxTAwAgVQMAulYDAFRYAwDuWQMAklsDACxdAwDGXgMAYGADAARiAwCeYwMAOGUDANxmAwB2aAMAEGoDAKprAwBObQMA6G4DAIJwAwAccgMAwHMDAFp1AwD0dgMAjngDADJ6AwDMewMAZn0DAAB/AwCagAMAPoIDANiDAwByhQMADIcDALCIAwBKigMA5IsDAH6NAwAijwMAvJADAFaSAwDwkwMAlJUDAC6XAwDImAMAYpoDAAacAwCgnQMAOp8DANSgAwB4ogMAEqQDAKylAwBQpwMA6qgDAISqAwAerAMAwq0DAFyvAwD2sAMAkLIDADS0AwDOtQMAaLcDAAK5AwCmugMAQLwDANq9AwB0vwMADsEDALLCAwBMxAMA5sUDAIDHAwAkyQMAvsoDAFjMAwDyzQMAls8DADDRAwDK0gMAZNQDAAjWAwCi1wMAPNkDANbaAwB63AMAFN4DAK7fAwBI4QMA7OIDAIbkAwAg5gMAxOcDAF7pAwD46gMAkuwDADbuAwDQ7wMAavEDAATzAwCo9AMAQvYDANz3AwB2+QMAGvsDALT8AwBO/gMA6P8DAIwBBAAmAwQAwAQEAFoGBAD+BwQAmAkEADILBADMDAQAZg4EAAoQBACkEQQAPhMEANgUBAB8FgQAFhgEALAZBABKGwQA7hwEAIgeBAAiIAQAvCEEAGAjBAD6JAQAlCYEAC4oBADSKQQAbCsEAAYtBACgLgQARDAEAN4xBAB4MwQAEjUEALY2BABQOAQA6jkEAI47BAAoPQQAwj4EAFxABAAAQgQAmkMEADRFBADORgQAckgEAAxKBACmSwQAQE0EAOROBAB+UAQAGFIEALJTBABWVQQA8FYEAIpYBAAkWgQAvlsEAGJdBAD8XgQAlmAEADBiBADUYwQAbmUEAAhnBACiaAQARmoEAOBrBAB6bQQAFG8EALhwBABScgQA7HMEAIZ1BAAqdwQAxHgEAF56BAACfAQAnH0EADZ/BADQgAQAdIIEAA6EBACohQQAQocEAOaIBACAigQAGowEALSNBABYjwQA8pAEAIySBAAmlAQAypUEAGSXBAD+mAQAmJoEADycBADWnQQAcJ8EAAqhBACuogQASKQEAOKlBAB8pwQAFqkEALqqBABUrAQA7q0EAIivBAAssQQAxrIEAGC0BAD6tQQAnrcEADi5BADSugQAbLwEABC+BACqvwQARMEEAN7CBACCxAQAHMYEALbHBABayQQA9MoEAI7MBAAozgQAzM8EAGbRBAAA0wQAmtQEAD7WBADY1wQActkEAAzbBACw3AQASt4EAOTfBAB+4QQAIuMEALzkBABW5gQA8OcEAJTpBAAu6wQAyOwEAGLuBAD87wQAoPEEADrzBADU9AQAbvYEABL4BACs+QQARvsEAOD8BACE/gQAHgAFALgBBQBSAwUA9gQFAJAGBQAqCAUAxAkFAGgLBQACDQUAnA4FAEAQBQDaEQUAdBMFAA4VBQCyFgUATBgFAOYZBQCAGwUAJB0FAL4eBQBYIAUA8iEFAJYjBQAwJQUAyiYFAGQoBQAIKgUAoisFADwtBQDWLgUAejAFABQyBQCuMwUASDUFAOw2BQCGOAUAIDoFALo7BQBUPQUA+D4FAJJABQAsQgUAxkMFAGpFBQAERwUAnkgFADhKBQDcSwUAdk0FABBPBQCqUAUATlIFAOhTBQCCVQUAJlcFAMBYBQBaWgUA9FsFAJhdBQAyXwUAzGAFAGZiBQAKZAUApGUFAD5nBQDYaAUAfGoFABZsBQCwbQUASm8FAO5wBQCIcgUAInQFALx1BQBgdwUA+ngFAJR6BQAufAUA0n0FAGx/BQAGgQUAoIIFAESEBQDehQUAeIcFABKJBQCsigUAUIwFAOqNBQCEjwUAHpEFAMKSBQBclAUA9pUFAJCXBQA0mQUAzpoFAGicBQAMngUApp8FAEChBQDaogUAfqQFABimBQCypwUATKkFAPCqBQCKrAUAJK4FAL6vBQBisQUA/LIFAJa0BQA6tgUA1LcFAG65BQAIuwUArLwFAEa+BQDgvwUAesEFABTDBQC4xAUAUsYFAOzHBQCGyQUAKssFAMTMBQBezgUA+M8FAJzRBQA20wUA0NQFAGrWBQAE2AUAqNkFAELbBQDc3AUAdt4FABrgBQC04QUATuMFAPLkBQCM5gUAJugFAMDpBQBk6wUA/uwFAJjuBQAy8AUA1vEFAHDzBQAK9QUApPYFAEj4BQDi+QUAfPsFACD9BQC6/gUAVAAGAO4BBgCSAwYALAUGAMYGBgBgCAYA+gkGAJ4LBgA4DQYA0g4GAGwQBgAQEgYAqhMGAEQVBgDeFgYAeBgGABwaBgC2GwYAUB0GAOoeBgCOIAYAKCIGAMIjBgBcJQYAACcGAJooBgA0KgYA2CsGAHItBgAMLwYApjAGAEoyBgDkMwYAfjUGABg3BgC8OAYAVjoGAPA7BgCKPQYALj8GAMhABgBiQgYABkQGAKBFBgA6RwYA1EgGAHhKBgASTAYArE0GAEZPBgDgUAYAhFIGAB5UBgC4VQYAUlcGAPZYBgCQWgYAKlwGAMRdBgBoXwYAAmEGAJxiBgA2ZAYA2mUGAHRnBgAOaQYAqGoGAEJsBgDmbQYAgG8GABpxBgC+cgYAWHQGAPJ1BgCMdwYAMHkGAMp6BgBkfAYA/n0GAKJ/BgA8gQYA1oIGAHCEBgAUhgYArocGAEiJBgDiigYAhowGACCOBgC6jwYAXpEGAPiSBgCSlAYALJYGANCXBgBqmQYABJsGAJ6cBgA4ngYA3J8GAHahBgAQowYAqqQGAE6mBgDopwYAgqkGAByrBgDArAYAWq4GAPSvBgCOsQYAKLMGAMy0BgBmtgYAALgGAJq5BgA+uwYA2LwGAHK+BgAWwAYAsMEGAErDBgDkxAYAiMYGACLIBgC8yQYAVssGAPrMBgCUzgYALtAGANLRBgBs0wYABtUGAKDWBgBE2AYA3tkGAHjbBgAS3QYArN4GAFDgBgDq4QYAhOMGAB7lBgDC5gYAXOgGAPbpBgCQ6wYANO0GAM7uBgBo8AYAAvIGAJzzBgBA9QYA2vYGAHT4BgAY+gYAsvsGAEz9BgDm/gYAigAHACQCBwC+AwcAWAUHAPwGBwCWCAcAMAoHAMoLBwBuDQcACA8HAKIQBwBGEgcA4BMHAHoVBwAUFwcAuBgHAFIaBwDsGwcAhh0HACofBwDEIAcAXiIHAPgjBwCcJQcANicHANAoBwBqKgcABCwHAKgtBwBCLwcA3DAHAHYyBwAaNAcAtDUHAE43BwDoOAcAjDoHACY8BwDAPQcAWj8HAPRABwCYQgcAMkQHAMxFBwBwRwcACkkHAKRKBwA+TAcA4k0HAHxPBwAWUQcAsFIHAFRUBwDuVQcAiFcHACJZBwDGWgcAYFwHAPpdBwCeXwcAOGEHANJiBwBsZAcAEGYHAKpnBwBEaQcA3moHAIJsBwAcbgcAtm8HAFBxBwD0cgcAjnQHACh2BwDCdwcAXHkHAAB7BwCafAcANH4HAM5/BwBygQcADIMHAKaEBwBAhgcA5IcHAH6JBwAYiwcAsowHAFaOBwDwjwcAipEHACSTBwDIlAcAYpYHAPyXBwCWmQcAOpsHANScBwBungcACKAHAKyhBwBGowcA4KQHAISmBwAeqAcAuKkHAFKrBwD2rAcAkK4HACqwBwDEsQcAaLMHAAK1BwCctgcANrgHANq5BwB0uwcADr0HAKi+BwBMwAcA5sEHAIDDBwAaxQcAtMYHAFjIBwDyyQcAjMsHACbNBwDKzgcAZNAHAP7RBwCY0wcAPNUHANbWBwBw2AcACtoHAK7bBwBI3QcA4t4HAHzgBwAg4gcAuuMHAFTlBwDu5gcAkugHACzqBwDG6wcAYO0HAATvBwCe8AcAOPIHANzzBwB29QcAEPcHAKr4BwBO+gcA6PsHAIL9BwAc/wcAwAAIAFoCCAD0AwgAjgUIADIHCADMCAgAZgoIAAAMCACkDQgAPg8IANgQCAByEggADBQIALAVCABKFwgA5BgIAH4aCAAiHAgAvB0IAFYfCADwIAgAlCIIAC4kCADIJQgAYicIAAYpCACgKggAOiwIANQtCAB4LwgAEjEIAKwyCABQNAgA6jUIAIQ3CAAeOQgAwjoIAFw8CAD2PQgAkD8IADRBCADOQggAaEQIAAJGCACmRwgAQEkIANpKCAB0TAgAGE4IALJPCABMUQgA5lIIAIpUCAAkVggAvlcIAFhZCADyWggAllwIADBeCADKXwgAZGEIAAhjCACiZAgAPGYIANZnCAB6aQgAFGsIAK5sCABIbggA7G8IAIZxCAAgcwgAunQIAF52CAD4dwgAknkIADZ7CADQfAgAan4IAASACACogQgAQoMIANyECAB2hggAGogIALSJCABOiwgA6IwIAIyOCAAmkAgAwJEIAFqTCAD+lAgAmJYIADKYCADMmQgAcJsIAAqdCACknggAPqAIANihCAB8owgAFqUIALCmCABKqAgA7qkIAIirCAAirQgAvK4IAGCwCAD6sQgAlLMIAC61CADStggAbLgIAAa6CACguwgARL0IAN6+CAB4wAgAHMIIALbDCABQxQgA6sYIAI7ICAAoyggAwssIAFzNCAAAzwgAmtAIADTSCADO0wgActUIAAzXCACm2AgAQNoIAOTbCAB+3QgAGN8IALLgCABW4ggA8OMIAIrlCAAk5wgAyOgIAGLqCAD86wgAlu0IADrvCADU8AgAbvIIAAj0CACi9QgARvcIAOD4CAB6+ggAFPwIALj9CABS/wgA7AAJAIYCCQAqBAkAxAUJAF4HCQACCQkAnAoJADYMCQDQDQkAdA8JAA4RCQCoEgkAQhQJAOYVCQCAFwkAGhkJALQaCQBYHAkA8h0JAIwfCQAwIQkAyiIJAGQkCQD+JQkAmCcJADwpCQDWKgkAcCwJAAouCQCuLwkASDEJAOIyCQB8NAkAFjYJALo3CQBUOQkA7joJAIg8CQAsPgkAxj8JAGBBCQD6QgkAnkQJADhGCQDSRwkAbEkJABBLCQCqTAkARE4JAOhPCQCCUQkAHFMJALZUCQBaVgkA9FcJAI5ZCQAoWwkAzFwJAGZeCQAAYAkAmmEJAD5jCQDYZAkAcmYJABZoCQCwaQkASmsJAORsCQB+bgkAInAJALxxCQBWcwkA8HQJAJR2CQAueAkAyHkJAGJ7CQD8fAkAoH4JADqACQDUgQkAboMJABKFCQCshgkARogJAOqJCQCEiwkAHo0JALiOCQBckAkA9pEJAJCTCQAqlQkAzpYJAGiYCQACmgkAppsJAECdCQDangkAdKAJABiiCQCyowkATKUJAOamCQCAqAkAJKoJAL6rCQBYrQkA8q4JAJawCQAwsgkAyrMJAGS1CQAItwkAorgJADy6CQDWuwkAcL0JABS/CQCuwAkASMIJAOLDCQCGxQkAIMcJALrICQBUygkA+MsJAJLNCQAszwkA0NAJAGrSCQAE1AkAntUJAELXCQDc2AkAdtoJABDcCQC03QkATt8JAOjgCQCC4gkAJuQJAMDlCQBa5wkA9OgJAJjqCQAy7AkAzO0JAHDvCQAK8QkApPIJAD70CQDY9QkAfPcJABb5CQCw+gkASvwJAO79CQCI/wkAIgEKALwCCgBgBAoA+gUKAJQHCgAuCQoAyAoKAGwMCgAGDgoAoA8KADoRCgDeEgoAeBQKABIWCgC2FwoAUBkKAOoaCgCEHAoAKB4KAMIfCgBcIQoA9iIKAJokCgA0JgoAzicKAGgpCgAMKwoApiwKAEAuCgDkLwoAfjEKABgzCgCyNAoAVjYKAPA3CgCKOQoAJDsKAL48CgBiPgoA/D8KAJZBCgA6QwoA1EQKAG5GCgAISAoAokkKAEZLCgDgTAoAek4KABRQCgC4UQoAUlMKAOxUCgCGVgoAKlgKAMRZCgBeWwoA+FwKAJJeCgA2YAoA0GEKAGpjCgAOZQoAqGYKAEJoCgDcaQoAgGsKABptCgC0bgoATnAKAPJxCgCMcwoAJnUKAMB2CgBkeAoA/nkKAJh7CgA8fQoA1n4KAHCACgAKggoAroMKAEiFCgDihgoAfIgKABaKCgC6iwoAVI0KAO6OCgCIkAoALJIKAMaTCgBglQoA+pYKAJ6YCgA4mgoA0psKAHadCgAQnwoAqqAKAFiiCgDyowoAjKUKACanCgDKqAoAZKoKAP6rCgCYrQoARq8KAOCwCgB6sgoAFLQKALi1CgBStwoA7LgKAIa6CgAqvAoAxL0KAF6/CgD4wAoAksIKADbECgDQxQoAascKAA7JCgCoygoAQswKANzNCgCAzwoAGtEKALTSCgBO1AoA8tUKAIzXCgAm2QoAwNoKAGTcCgD+3QoAmN8KADLhCgDW4goAcOQKAArmCgCu5woASOkKAOLqCgB87AoAIO4KALrvCgBU8QoA7vIKAJL0CgAs9goAxvcKAGD5CgD6+goAnvwKADj+CgDS/woAbAELABADCwCqBAsARAYLAN4HCwCCCQsAHAsLALYMCwBQDgsA9A8LAI4RCwAoEwsAwhQLAGYWCwAAGAsAmhkLADQbCwDYHAsAch4LAAwgCwCmIQsASiMLAOQkCwB+JgsAGCgLALwpCwBWKwsA8CwLAJQuCwAuMAsAyDELAGIzCwAGNQsAoDYLADo4CwDUOQsAeDsLABI9CwCsPgsARkALAOpBCwCEQwsAHkULALhGCwBSSAsA9kkLAJBLCwAqTQsAxE4LAGhQCwACUgsAnFMLADZVCwDaVgsAdFgLAA5aCwCoWwsATF0LAOZeCwCAYAsAGmILAL5jCwBYZQsA8mYLAIxoCwAwagsAymsLAGRtCwAIbwsAonALADxyCwDWcwsAenULABR3CwCueAsASHoLAOx7CwCGfQsAIH8LALqACwBeggsA+IMLAJKFCwAshwsA0IgLAGqKCwAEjAsAno0LADiPCwDckAsAdpILABCUCwCqlQsATpcLAOiYCwCCmgsAHJwLAMCdCwBanwsA9KALAI6iCwAypAsAzKULAGanCwAAqQsApKoLAD6sCwDYrQsAcq8LABaxCwCwsgsASrQLAOS1CwCItwsAIrkLALy6CwBgvAsA+r0LAJS/CwAuwQsA0sILAGzECwAGxgsAoMcLAETJCwDeygsAeMwLABLOCwC2zwsAUNELAOrSCwCE1AsAKNYLAMLXCwBc2QsA9toLAJrcCwA03gsAzt8LAGjhCwAC4wsApuQLAEDmCwDa5wsAdOkLABjrCwCy7AsATO4LAObvCwCK8QsAJPMLAL70CwBY9gsA/PcLAJb5CwAw+wsAyvwLAG7+CwAIAAwAogEMAEYDDADgBAwAegYMABQIDAC4CQwAUgsMAOwMDACGDgwAIBAMAMQRDABeEwwA+BQMAJIWDAA2GAwA0BkMAGobDAAEHQwAqB4MAEIgDADcIQwAdiMMABolDAC0JgwATigMAOgpDACMKwwAJi0MAMAuDABkMAwA/jEMAJgzDAAyNQwA1jYMAHA4DAAKOgwApDsMAEg9DADiPgwAfEAMABZCDAC6QwwAVEUMAO5GDACISAwALEoMAMZLDABgTQwA+k4MAJ5QDAA4UgwA0lMMAGxVDAAGVwwAqlgMAERaDADeWwwAeF0MABxfDAC2YAwAUGIMAOpjDACOZQwAKGcMAMJoDABcagwAAGwMAJptDAA0bwwAznAMAHJyDAAMdAwApnUMAEB3DADkeAwAfnoMABh8DAC8fQwAVn8MAPCADACKggwALoQMAMiFDABihwwA/IgMAKCKDAA6jAwA1I0MAG6PDAASkQwArJIMAEaUDADglQwAhJcMAB6ZDAC4mgwAUpwMAPadDACQnwwAKqEMAMSiDABopAwAAqYMAJynDAA2qQwA2qoMAHSsDAAOrgwAqK8MAEKxDADmsgwAgLQMABq2DAC0twwAWLkMAPK6DACMvAwAJr4MAMq/DABkwQwA/sIMAJjEDAA8xgwA1scMAHDJDAAUywwArswMAEjODADizwwAhtEMACDTDAC61AwAVNYMAPjXDACS2QwALNsMAMbcDABq3gwABOAMAJ7hDABC4wwA3OQMAHbmDAAQ6AwAqukMAE7rDADo7AwAgu4MABzwDADA8QwAWvMMAPT0DACO9gwAMvgMAMz5DABm+wwAAP0MAJr+DAA+AA0A2AENAHIDDQAMBQ0AsAYNAEoIDQDkCQ0AfgsNACINDQC8Dg0AVhANAPARDQCUEw0ALhUNAMgWDQBsGA0ABhoNAKAbDQA6HQ0A3h4NAHggDQASIg0ArCMNAFAlDQDqJg0AhCgNAB4qDQDCKw0AXC0NAPYuDQCaMA0ANDINAM4zDQBoNQ0AAjcNAKY4DQBAOg0A2jsNAHQ9DQAYPw0AskANAExCDQDmQw0AikUNACRHDQC+SA0AYkoNAAZMDQC0TQ0ATk8NAOhQDQCCUg0AHFQNAMBVDQBaVw0A9FgNAI5aDQAyXA0AzF0NAGZfDQAAYQ0ApGINAD5kDQDYZQ0AcmcNAAxpDQCwag0ASmwNAORtDQB+bw0AInENALxyDQBWdA0A8HUNAJR3DQAueQ0AyHoNAGx8DQAGfg0AoH8NADqBDQDegg0AeIQNABKGDQCshw0AUIkNAOqKDQCEjA0AKI4NAMKPDQBckQ0A9pINAJqUDQA0lg0AzpcNAGiZDQACmw0AppwNAECeDQDanw0AdKENABijDQCypA0ATKYNAOanDQCKqQ0AJKsNAL6sDQBYrg0A/K8NAJaxDQAwsw0AyrQNAGS2DQAIuA0AorkNADy7DQDgvA0Aer4NABTADQCuwQ0AUsMNAOzEDQCGxg0AIMgNAMTJDQBeyw0A+MwNAJLODQA20A0A0NENAGrTDQAO1Q0AqNYNAELYDQDc2Q0AgNsNABrdDQC03g0ATuANAOjhDQCM4w0AJuUNAMDmDQBa6A0A/ukNAJjrDQAy7Q0AzO4NAHDwDQAK8g0ApPMNAD71DQDY9g0AfPgNABb6DQCw+w0ASv0NAO7+DQCIAA4AIgIOAMYDDgBgBQ4A+gYOAJQIDgA4Cg4A0gsOAGwNDgAGDw4AqhAOAEQSDgDeEw4AeBUOABwXDgC2GA4AUBoOAPQbDgCOHQ4AKB8OAMIgDgBmIg4AACQOAJolDgA0Jw4A2CgOAHIqDgAMLA4Api0OAEAvDgDkMA4AfjIOABg0DgCyNQ4AVjcOAPA4DgCKOg4AJDwOAMg9DgBiPw4A/EAOAJZCDgA6RA4A1EUOAG5HDgAISQ4AokoOAEZMDgDgTQ4Aek8OAB5RDgC4Ug4AUlQOAOxVDgCQVw4AKlkOAMRaDgBeXA4AAl4OAJxfDgA2YQ4A2mIOAHRkDgAOZg4AqGcOAExpDgDmag4AgGwOABpuDgC+bw4AWHEOAPJyDgCMdA4AMHYOAMp3DgBkeQ4A/noOAJh8DgA8fg4A1n8OAHCBDgAKgw4AroQOAEiGDgDihw4AfIkOACCLDgC6jA4AVI4OAO6PDgCSkQ4ALJMOAMaUDgBqlg4ABJgOAJ6ZDgA4mw4A3JwOAHaeDgAQoA4AqqEOAE6jDgDopA4AgqYOAByoDgDAqQ4AWqsOAPSsDgCOrg4AKLAOAMyxDgBmsw4AALUOAJq2DgA+uA4A2LkOAHK7DgAMvQ4AsL4OAErADgDkwQ4AfsMOABjFDgC8xg4AVsgOAPDJDgCUyw4ALs0OAMjODgBi0A4ABtIOAKDTDgA61Q4A1NYOAHjYDgAS2g4ArNsOAEbdDgDq3g4AhOAOAB7iDgDC4w4AXOUOAPbmDgCQ6A4ANOoOAM7rDgBo7Q4AAu8OAKbwDgBA8g4A2vMOAHT1DgAY9w4AsvgOAEz6DgDm+w4Aiv0OACT/DgC+AA8AWAIPAPwDDwCWBQ8AMAcPAMoIDwBkCg8ACAwPAKINDwA8Dw8A1hAPAHoSDwAUFA8ArhUPAEgXDwDsGA8AhhoPACAcDwC6HQ8AXh8PAPggDwCSIg8ALCQPANAlDwBqJw8ABCkPAJ4qDwBCLA8A3C0PAHYvDwAQMQ8AtDIPAE40DwDoNQ8AjDcPACY5DwDAOg8AWjwPAP49DwCYPw8AMkEPAMxCDwBwRA8ACkYPAKRHDwA+SQ8A4koPAHxMDwAWTg8AsE8PAFRRDwDuUg8AiFQPACJWDwC8Vw8AYFkPAPpaDwCUXA8ALl4PANJfDwBsYQ8ABmMPAKBkDwBEZg8A3mcPAHhpDwASaw8AtmwPAFBuDwDqbw8AhHEPAChzDwDCdA8AXHYPAPZ3DwCaeQ8ANHsPAM58DwBofg8ADIAPAKaBDwBAgw8A2oQPAH6GDwAYiA8AsokPAFaLDwDwjA8Aio4PACSQDwDIkQ8AYpMPAPyUDwCWlg8AOpgPANSZDwBumw8ACJ0PAKyeDwBGoA8A4KEPAHqjDwAepQ8AuKYPAFKoDwDsqQ8AkKsPACqtDwDErg8AXrAPAPixDwCcsw8ANrUPANC2DwBquA8ADroPAKi7DwBCvQ8A3L4PAIDADwAawg8AtMMPAE7FDwDyxg8AjMgPACbKDwDAyw8AZM0PAP7ODwCY0A8AMtIPANbTDwBw1Q8ACtcPAK7YDwBI2g8A4tsPAIbdDwAW3w8AuuAPAFTiDwDu4w8AkuUPACznDwDG6A8AYOoPAATsDwCe7Q8AOO8PANLwDwBs8g8AEPQPAKr1DwBE9w8A3vgPAIL6DwAc/A8Atv0PAFD/DwD0ABAAjgIQACgEEADCBRAAZgcQAAAJEACaChAANAwQANgNEAByDxAADBEQALASEABKFBAA5BUQAH4XEAAiGRAAvBoQAFYcEADwHRAAlB8QAC4hEADIIhAAYiQQAAYmEACgJxAAOikQANQqEAB4LBAAEi4QAKwvEABGMRAA6jIQAIQ0EAAeNhAAuDcQAFw5EAD2OhAAkDwQACo+EADEPxAAaEEQAAJDEACcRBAANkYQANpHEAB0SRAADksQAKhMEABMThAA5k8QAIBREAAaUxAAvlQQAFhWEADyVxAAjFkQADBbEADKXBAAZF4QAAhgEACiYRAAPGMQANZkEAB6ZhAAFGgQAK5pEABIaxAA7GwQAIZuEAAgcBAAunEQAF5zEAD4dBAAknYQACx4EADQeRAAansQAAR9EACefhAAQoAQANyBEAB2gxAAEIUQALSGEABOiBAA6IkQAIKLEAAcjRAAwI4QAFqQEAD0kRAAjpMQADKVEADMlhAAZpgQAACaEACkmxAAPp0QANieEAByoBAAFqIQALCjEABKpRAA5KYQAIioEAAiqhAAvKsQAGCtEAD6rhAAlLAQAC6yEADSsxAAbLUQAAa3EACguBAARLoQAN67EAB4vRAAEr8QALbAEABQwhAA6sMQAITFEAAoxxAAwsgQAFzKEAD2yxAAms0QADTPEADO0BAActIQAAzUEACm1RAAQNcQANrYEAB+2hAAGNwQALLdEABM3xAA8OAQAIriEAAk5BAAvuUQAFjnEAD86BAAluoQADDsEADK7RAAbu8QAAjxEACi8hAAPPQQAOD1EAB69xAAFPkQAK76EABS/BAA7P0QAIb/EAAqAREAxAIRAF4EEQD4BREAnAcRADYJEQDQChEAagwRAA4OEQCoDxEAQhERANwSEQCAFBEAGhYRALQXEQBYGREA8hoRAIwcEQAmHhEAwB8RAGQhEQD+IhEAmCQRADwmEQDWJxEAcCkRAAorEQCkLBEASC4RAOIvEQB8MREAFjMRALo0EQBUNhEA7jcRAIg5EQAsOxEAxjwRAGA+EQD6PxEAnkERADhDEQDSRBEAdkYRABBIEQCqSREAREsRAN5MEQCCThEAHFARALZREQBQUxEA9FQRAI5WEQAoWBEAwlkRAGZbEQAAXREAml4RADRgEQDYYREAcmMRAAxlEQCmZhEAQGgRAORpEQB+axEAGG0RALJuEQBWcBEA8HERAIpzEQAudREAyHYRAGJ4EQD8eREAoHsRADp9EQDUfhEAboARABKCEQCsgxEARoURAOCGEQCEiBEAHooRALiLEQBSjREA9o4RAJCQEQAqkhEAxJMRAGiVEQAClxEAnJgRAECaEQDamxEAdJ0RAA6fEQCyoBEATKIRAOajEQCApREAJKcRAL6oEQBYqhEA8qsRAIytEQAwrxEAyrARAGSyEQD+sxEAorURADy3EQDWuBEAcLoRAAq8EQCuvREASL8RAOLAEQB8whEAIMQRALrFEQBUxxEA+MgRAJLKEQAszBEAxs0RAGrPEQAE0REAntIRADjUEQDc1REAdtcRABDZEQCq2hEATtwRAOjdEQCC3xEAHOERAMDiEQBa5BEA9OURAI7nEQAy6REAzOoRAGbsEQAK7hEApO8RAD7xEQDY8hEAfPQRABb2EQCw9xEASvkRAOT6EQCI/BEAIv4RALz/EQBWARIA+gISAJQEEgAuBhIAyAcSAGwJEgAGCxIAoAwSADoOEgDUDxIAeBESABITEgCsFBIARhYSAOoXEgCEGRIAHhsSALgcEgBcHhIA9h8SAJAhEgA0IxIAziQSAGgmEgACKBIApikSAEArEgDaLBIAdC4SABgwEgCyMRIATDMSAOY0EgCKNhIAJDgSAL45EgBiOxIA/DwSAJY+EgAwQBIA1EESAG5DEgAIRRIAokYSAEZIEgDgSRIAeksSABRNEgCuThIAUlASAOxREgCGUxIAIFUSAMRWEgBeWBIA+FkSAJJbEgA2XRIA0F4SAGpgEgAEYhIAqGMSAEJlEgDcZhIAdmgSABpqEgC0axIATm0SAOhuEgCMcBIAJnISAMBzEgBkdRIA/nYSAJh4EgAyehIA1nsSAHB9EgAKfxIApIASAD6CEgDigxIAfIUSABaHEgCwiBIAVIoSAO6LEgCIjRIAIo8SAMaQEgBgkhIA+pMSAJSVEgA4lxIA0pgSAGyaEgAGnBIAqp0SAESfEgDeoBIAeKISABykEgC2pRIAUKcSAOqoEgCOqhIAKKwSAMKtEgBcrxIAALESAJqyEgA0tBIA2LUSAHK3EgAMuRIAproSAEq8EgDkvRIAfr8SABjBEgC8whIAVsQSAPDFEgCKxxIALskSAMjKEgBizBIA/M0SAJbPEgA60RIA1NISAG7UEgAI1hIArNcSAEbZEgDg2hIAetwSAB7eEgC43xIAUuESAOziEgCQ5BIAKuYSAMTnEgBe6RIAAusSAJzsEgA27hIA0O8SAHTxEgAO8xIAqPQSAEL2EgDm9xIAgPkSABr7EgC0/BIAWP4SAPL/EgCMARMAMAMTAMoEEwBkBhMA/gcTAKIJEwA8CxMA1gwTAHAOEwAUEBMArhETAEgTEwDiFBMAhhYTACAYEwC6GRMAVBsTAPgcEwCSHhMALCATAMYhEwBgIxMABCUTAJ4mEwA4KBMA0ikTAHYrEwAQLRMAqi4TAEQwEwDoMRMAgjMTABw1EwC2NhMAWjgTAPQ5EwCOOxMAKD0TAMw+EwBmQBMAAEITAJpDEwA+RRMA2EYTAHJIEwAMShMAsEsTAEpNEwDkThMAiFATACJSEwC8UxMAVlUTAPpWEwCUWBMALloTAMhbEwBsXRMABl8TAKBgEwA6YhMA3mMTAHhlEwASZxMArGgTAFBqEwDqaxMAhG0TAB5vEwDCcBMAXHITAPZzEwCQdRMAKncTAM54EwBoehMAAnwTAJx9EwBAfxMA2oATAHSCEwAOhBMAsoUTAEyHEwDmiBMAgIoTACSMEwC+jRMAWI8TAPKQEwCWkhMAMJQTAMqVEwBklxMACJkTAKKaEwA8nBMA4J0TAHqfEwAUoRMArqITAFKkEwDspRMAhqcTACCpEwDEqhMAXqwTAPitEwCSrxMANrETANCyEwBqtBMABLYTAKi3EwBCuRMA3LoTAHa8EwAQvhMAtL8TAE7BEwDowhMAgsQTACbGEwDAxxMAWskTAP7KEwCYzBMAMs4TAMzPEwBw0RMACtMTAKTUEwA+1hMA4tcTAHzZEwAW2xMAsNwTAFTeEwDu3xMAiOETACLjEwDG5BMAYOYTAPrnEwCU6RMAOOsTANLsEwBs7hMABvATAKDxEwBE8xMA3vQTAHj2EwAS+BMAtvkTAFD7EwDq/BMAhP4TACgAFADCARQAXAMUAPYEFACaBhQANAgUAM4JFABoCxQADA0UAKYOFABAEBQA2hEUAH4TFAAYFRQAshYUAFYYFADwGRQAihsUACQdFADIHhQAYiAUAPwhFACWIxQAOiUUANQmFABuKBQACCoUAKwrFABGLRQA4C4UAHowFAAeMhQAuDMUAFI1FADsNhQAkDgUACo6FADEOxQAXj0UAAI/FACcQBQANkIUANBDFAB0RRQADkcUAKhIFABCShQA3EsUAIBNFAAaTxQAtFAUAE5SFADyUxQAjFUUACZXFADAWBQAZFoUAP5bFACYXRQAMl8UANZgFABwYhQACmQUAK5lFABIZxQA4mgUAHxqFAAgbBQAum0UAFRvFADucBQAknIUACx0FADGdRQAYHcUAAR5FACeehQAOHwUANJ9FAB2fxQAEIEUAKqCFABEhBQA6IUUAIKHFAAciRQAtooUAFqMFAD0jRQAjo8UACiRFADMkhQAZpQUAACWFACalxQANJkUANiaFABynBQADJ4UAKafFABKoRQA5KIUAH6kFAAYphQAvKcUAFapFADwqhQAiqwUAC6uFADIrxQAYrEUAPyyFACgtBQAOrYUANS3FAB4uRQAErsUAKy8FABGvhQA6r8UAITBFAAewxQAuMQUAFzGFAD2xxQAkMkUACrLFADOzBQAaM4UAALQFACc0RQAQNMUANrUFAB01hQAGNgUALLZFABM2xQA5twUAIDeFAAk4BQAvuEUAFjjFADy5BQAluYUADDoFADK6RQAZOsUAAjtFACi7hQAPPAUANbxFABw8xQAFPUUAK72FABI+BQA4vkUAIb7FAAg/RQAuv4UAF4AFQD4ARUAkgMVACwFFQDQBhUAaggVAAQKFQCeCxUAQg0VANwOFQB2EBUAEBIVALQTFQBOFRUA6BYVAIIYFQAmGhUAwBsVAFodFQD0HhUAjiAVADIiFQDMIxUAZiUVAAAnFQCkKBUAPioVANgrFQByLRUAFi8VALAwFQBKMhUA7jMVAIg1FQAiNxUAvDgVAGA6FQD6OxUAlD0VAC4/FQDSQBUAbEIVAAZEFQCgRRUAREcVAN5IFQB4ShUAHEwVALZNFQBQTxUA6lAVAI5SFQAoVBUAwlUVAFxXFQD2WBUAmloVADRcFQDOXRUAaF8VAAxhFQCmYhUAQGQVANplFQB+ZxUAGGkVALJqFQBMbBUA8G0VAIpvFQAkcRUAvnIVAFh0FQD8dRUAlncVADB5FQDKehUAbnwVAAh+FQCifxUARoEVAOCCFQB6hBUAFIYVALiHFQBSiRUA7IoVAIaMFQAqjhUAxI8VAF6RFQD4khUAnJQVADaWFQDQlxUAdJkVAA6bFQConBUAQp4VAOafFQCAoRUAGqMVALSkFQBYphUA8qcVAIypFQAmqxUAwKwVAGSuFQD+rxUAmLEVADKzFQDWtBUAcLYVAAq4FQCkuRUASLsVAOK8FQB8vhUAFsAVALDBFQBUwxUA7sQVAIjGFQAsyBUAxskVAGDLFQD6zBUAns4VADjQFQDS0RUAbNMVABDVFQCq1hUARNgVAN7ZFQCC2xUAHN0VALbeFQBQ4BUA9OEVAI7jFQAo5RUAzOYVAGboFQAA6hUAmusVAD7tFQDY7hUAcvAVAAzyFQCw8xUASvUVAOT2FQB++BUAIvoVALz7FQBW/RUA8P4VAIoAFgAuAhYAyAMWAGIFFgD8BhYAoAgWADoKFgDUCxYAbg0WABIPFgCsEBYARhIWAOATFgCEFRYAHhcWALgYFgBSGhYA9hsWAJAdFgAqHxYAxCAWAGgiFgACJBYAnCUWADYnFgDaKBYAdCoWAA4sFgCoLRYATC8WAOYwFgCAMhYAJDQWAL41FgBYNxYA8jgWAJY6FgAwPBYAyj0WAGQ/FgAIQRYAokIWADxEFgDWRRYAcEcWABRJFgCuShYASEwWAOxNFgCGTxYAIFEWALpSFgBUVBYA+FUWAJJXFgAsWRYA0FoWAGpcFgAEXhYAnl8WAEJhFgDcYhYAdmQWABBmFgC0ZxYATmkWAOhqFgCCbBYAJm4WAMBvFgBacRYA9HIWAI50FgAydhYAzHcWAGZ5FgAAexYApHwWAD5+FgDYfxYAcoEWABaDFgCwhBYASoYWAOSHFgCIiRYAIosWALyMFgBWjhYA+o8WAJSRFgAukxYAyJQWAGyWFgAGmBYAoJkWADqbFgDenBYAeJ4WABKgFgC2oRYAUKMWAOqkFgCEphYAKKgWAMKpFgBcqxYA9qwWAJquFgA0sBYAzrEWAGizFgAMtRYAprYWAEC4FgDauRYAfrsWABi9FgCyvhYATMAWAObBFgCKwxYAJMUWAL7GFgBYyBYA/MkWAJbLFgAwzRYAys4WAG7QFgAI0hYAotMWADzVFgDg1hYAetgWABTaFgCu2xYAUt0WAOzeFgCG4BYAIOIWAMTjFgBe5RYA+OYWAJLoFgA26hYA0OsWAGrtFgAO7xYAqPAWAELyFgDc8xYAgPUWABr3FgC0+BYATvoWAPL7FgCM/RYAJv8WAMAAFwBkAhcA/gMXAJgFFwAyBxcA1ggXAHAKFwAKDBcApA0XAD4PFwDiEBcAfBIXABYUFwCwFRcAVBcXAO4YFwCIGhcAIhwXAMYdFwBgHxcA+iAXAJQiFwA4JBcA0iUXAGwnFwAGKRcAqioXAEQsFwDeLRcAeC8XABwxFwC2MhcAUDQXAOo1FwCONxcAKDkXAMI6FwBmPBcAAD4XAJo/FwA0QRcA2EIXAHJEFwAMRhcApkcXAEpJFwDkShcAfkwXABhOFwC8TxcAVlEXAPBSFwCKVBcALlYXAMhXFwBiWRcA/FoXAKBcFwA6XhcA1F8XAG5hFwAIYxcArGQXAEZmFwDgZxcAemkXAB5rFwC4bBcAUm4XAOxvFwCQcRcAKnMXAMR0FwBedhcAAngXAJx5FwA2excA0HwXAHR+FwAOgBcAqIEXAEKDFwDmhBcAgIYXABqIFwC0iRcAWIsXAPKMFwCMjhcAMJAXAMqRFwBkkxcA/pQXAJiWFwA8mBcA1pkXAHCbFwAKnRcArp4XAEigFwDioRcAfKMXACClFwC6phcAVKgXAO6pFwCSqxcALK0XAMauFwBgsBcABLIXAJ6zFwA4tRcA0rYXAHa4FwAQuhcAqrsXAE69FwDovhcAgsAXABzCFwDAwxcAWsUXAPTGFwCOyBcAMsoXAMzLFwBmzRcAAM8XAKTQFwA+0hcA2NMXAHLVFwAW1xcAsNgXAEraFwDk2xcAiN0XACLfFwC84BcAVuIXAPrjFwCU5RcALucXAMjoFwBi6hcABuwXAKDtFwA67xcA1PAXAHjyFwAS9BcArPUXAEb3FwDq+BcAhPoXAB78FwC4/RcAXP8XAPYAGACQAhgAKgQYAM4FGABoBxgAAgkYAKYKGABADBgA2g0YAHQPGAAYERgAshIYAEwUGADmFRgAihcYACQZGAC+GhgAWBwYAPwdGACWHxgAMCEYAMoiGABuJBgACCYYAKInGAA8KRgA4CoYAHosGAAULhgAri8YAFIxGADsMhgAhjQYACA2GADENxgAXjkYAPg6GACSPBgALD4YANA/GABqQRgABEMYAJ5EGABCRhgA3EcYAHZJGAAQSxgAtEwYAE5OGADoTxgAjFEYACZTGADAVBgAWlYYAP5XGACYWRgAMlsYAMxcGABwXhgACmAYAKRhGAA+YxgA4mQYAHxmGAAWaBgAsGkYAFRrGADubBgAiG4YACxwGADGcRgAYHMYAPp0GACUdhgAOHgYANJ5GABsexgABn0YAKp+GABEgBgA3oEYAHiDGAAchRgAtoYYAFCIGADqiRgAjosYACiNGADCjhgAXJAYAPaRGACakxgANJUYAM6WGABomBgADJoYAKabGABAnRgA2p4YAH6gGAAYohgAsqMYAFalGADwphgAiqgYACSqGADIqxgAYq0YAPyuGACWsBgAOrIYANSzGAButRgACLcYAKy4GABGuhgA4LsYAHq9GAAevxgAuMAYAFLCGAD2wxgAkMUYACrHGADEyBgAaMoYAALMGACczRgANs8YANDQGAB00hgADtQYAKjVGABC1xgA5tgYAIDaGAAa3BgAtN0YAFjfGADy4BgAjOIYACbkGADK5RgAZOcYAP7oGACi6hgAPOwYANbtGABw7xgAFPEYAK7yGABI9BgA4vUYAHz3GAAg+RgAuvoYAFT8GADu/RgAkv8YACwBGQDGAhkAYAQZAPoFGQCeBxkAOAkZANIKGQBsDBkAEA4ZAKoPGQBEERkA6BIZAIIUGQAcFhkAthcZAFoZGQD0GhkAjhwZACgeGQDMHxkAZiEZAAAjGQCaJBkAPiYZANgnGQByKRkADCsZALAsGQBKLhkA5C8ZAIgxGQAiMxkAvDQZAFY2GQD6NxkAlDkZAC47GQDIPBkAYj4ZAAZAGQCgQRkAOkMZANREGQB4RhkAEkgZAKxJGQBGSxkA6kwZAIROGQAeUBkAuFEZAFxTGQD2VBkAkFYZACpYGQDOWRkAaFsZAAJdGQCcXhkANmAZANphGQB0YxkADmUZALJmGQBMaBkA5mkZAIBrGQAkbRkAvm4ZAFhwGQDycRkAlnMZADB1GQDKdhkAZHgZAAh6GQCiexkAPH0ZAOB+GQB6gBkAFIIZAK6DGQBShRkA7IYZAIaIGQAgihkAxIsZAF6NGQD4jhkAkpAZACySGQDQkxkAapUZAASXGQCemBkAQpoZANybGQB2nRkAEJ8ZALSgGQBOohkA6KMZAIKlGQAcpxkAwKgZAFqqGQD0qxkAmK0ZADKvGQDMsBkAZrIZAAq0GQCktRkAPrcZANi4GQB8uhkAFrwZALC9GQBKvxkA7sAZAIjCGQAixBkAxsUZAGDHGQD6yBkAlMoZADjMGQDSzRkAbM8ZAAbRGQCq0hkARNQZAN7VGQB41xkAHNkZALbaGQBQ3BkA6t0ZAITfGQAo4RkAwuIZAFzkGQD25RkAmucZADTpGQDO6hkAaOwZAALuGQCm7xkAQPEZANryGQB+9BkAGPYZALL3GQBM+RkA8PoZAIr8GQAk/hkAvv8ZAGIBGgD8AhoAlgQaADAGGgDUBxoAbgkaAAgLGgCsDBoARg4aAOAPGgB6ERoAHhMaALgUGgBSFhoA7BcaAJAZGgAqGxoAxBwaAF4eGgACIBoAnCEaADYjGgDQJBoAaiYaAA4oGgCoKRoAQisaANwsGgCALhoAGjAaALQxGgBYMxoA8jQaAIw2GgAmOBoAyjkaAGQ7GgD+PBoAmD4aADxAGgDWQRoAcEMaAApFGgCuRhoASEgaAOJJGgB8SxoAFk0aALpOGgBUUBoA7lEaAIhTGgAsVRoAxlYaAGBYGgD6WRoAnlsaADhdGgDSXhoAbGAaABBiGgCqYxoARGUaAN5mGgCCaBoAHGoaALZrGgBQbRoA9G4aAI5wGgAochoAzHMaAGZ1GgAAdxoAmngaAD56GgDYexoAcn0aAAx/GgCwgBoASoIaAOSDGgB+hRoAIocaALyIGgBWihoA8IsaAJSNGgAujxoAyJAaAGKSGgAGlBoAoJUaADqXGgDUmBoAbpoaABKcGgCsnRoARp8aAOCgGgCEohoAHqQaALilGgBSpxoA9qgaAJCqGgAqrBoAxK0aAGivGgACsRoAnLIaADa0GgDatRoAdLcaAA65GgCouhoATLwaAOa9GgCAvxoAJMEaAL7CGgBYxBoA8sUaAJbHGgAwyRoAysoaAGTMGgAIzhoAos8aADzRGgDW0hoAetQaABTWGgCu1xoASNkaAOzaGgCG3BoAIN4aALrfGgBe4RoA+OIaAJLkGgAs5hoA0OcaAGrpGgAE6xoAnuwaADjuGgDc7xoAdvEaABDzGgCq9BoATvYaAOj3GgCC+RoAHPsaAMD8GgBa/hoA9P8aAI4BGwAyAxsAzAQbAGYGGwAACBsApAkbAD4LGwDYDBsAfA4bABYQGwCwERsAShMbAO4UGwCIFhsAIhgbALwZGwBgGxsA+hwbAJQeGwAuIBsA0iEbAGwjGwAGJRsAoCYbAEQoGwDeKRsAeCsbABItGwC2LhsAUDAbAOoxGwCEMxsAKDUbAMI2GwBcOBsA9jkbAJo7GwA0PRsAzj4bAGhAGwACQhsApkMbAEBFGwDaRhsAdEgbABhKGwCySxsATE0bAOZOGwCKUBsAJFIbAL5TGwBYVRsA/FYbAJZYGwAwWhsAylsbAG5dGwAIXxsAomAbAEZiGwDgYxsAemUbABRnGwC4aBsAUmobAOxrGwCGbRsAKm8bAMRwGwBechsA+HMbAJx1GwA2dxsA0HgbAGp6GwAEfBsAqH0bAEJ/GwDcgBsAdoIbABqEGwC0hRsATocbAOiIGwCMihsAJowbAMCNGwBkjxsA/pAbAJiSGwAylBsA1pUbAHCXGwAKmRsApJobAEicGwDinRsAfJ8bABahGwC6ohsAVKQbAO6lGwCIpxsALKkbAMaqGwBgrBsA+q0bAJ6vGwA4sRsA0rIbAGy0GwAQthsAqrcbAES5GwDeuhsAeLwbABy+GwC2vxsAUMEbAOrCGwCOxBsAKMYbAMLHGwBcyRsAAMsbAJrMGwA0zhsAzs8bAHLRGwAM0xsAptQbAEDWGwDk1xsAftkbABjbGwC83BsAVt4bAPDfGwCK4RsALuMbAMjkGwBi5hsA/OcbAKDpGwA66xsA1OwbAG7uGwAS8BsArPEbAEbzGwDq9BsAhPYbAB74GwC4+RsAUvsbAPb8GwCQ/hsAKgAcAMQBHABoAxwAAgUcAJwGHAA2CBwA0AkcAHQLHAAODRwAqA4cAEIQHADmERwAgBMcABoVHAC0FhwAWBgcAPIZHACMGxwAJh0cAMoeHABkIBwA/iEcAKIjHAA8JRwA1iYcAHAoHAAUKhwAriscAEgtHADiLhwAhjAcACAyHAC6MxwAVDUcAPg2HACSOBwALDocANA7HABqPRwABD8cAJ5AHAA4QhwA3EMcAHZFHAAQRxwAqkgcAE5KHADoSxwAgk0cABxPHADAUBwAWlIcAPRTHACOVRwAKFccAMxYHABmWhwAAFwcAJpdHAA+XxwA2GAcAHJiHAAMZBwAsGUcAEpnHADkaBwAfmocACJsHAC8bRwAVm8cAPpwHACUchwALnQcAMh1HABsdxwABnkcAKB6HAA6fBwA3n0cAHh/HAASgRwArIIcAFCEHADqhRwAhIccACiJHADCihwAXIwcAPaNHACajxwANJEcAM6SHABolBwAApYcAKaXHABAmRwA2pocAHScHAAYnhwAsp8cAEyhHADmohwAiqQcACSmHAC+pxwAWKkcAPKqHACWrBwAMK4cAMqvHABksRwACLMcAKK0HAA8thwA4LccAHq5HAAUuxwArrwcAFK+HADsvxwAkMEcADTDHADOxBwAaMYcAALIHACmyRwAQMscANrMHAB0zhwAGNAcALLRHABM0xwA5tQcAIDWHAAk2BwAvtkcAFjbHAD83BwAlt4cADDgHADK4RwAbuMcAAjlHACi5hwAPOgcAODpHAB66xwAFO0cAK7uHABS8BwA7PEcAIbzHAAg9RwAxPYcAF74HAD4+RwAnPscADb9HADQ/hwAagAdAA4CHQCoAx0AQgUdANwGHQCACB0AGgodALQLHQBODR0A6A4dAIwQHQAmEh0AwBMdAFoVHQD+Fh0AmBgdADIaHQDMGx0AcB0dAAofHQCkIB0APiIdANgjHQB8JR0AFicdALAoHQBKKh0A7isdAIgtHQAiLx0AxjAdAGAyHQD6Mx0AlDUdADg3HQDSOB0AbDodAAY8HQCqPR0ARD8dAN5AHQB4Qh0AHEQdALZFHQBQRx0A9EgdAI5KHQAoTB0Awk0dAGZPHQAAUR0AmlIdADRUHQDYVR0AclcdAAxZHQCmWh0ASlwdAORdHQB+Xx0AGGEdALJiHQBWZB0A8GUdAIpnHQAkaR0AyGodAGJsHQD8bR0Alm8dADpxHQDUch0AbnQdAAh2HQCidx0ARnkdAOB6HQB6fB0AHn4dALh/HQBSgR0A7IIdAJCEHQAqhh0AxIcdAF6JHQACix0AnIwdADaOHQDQjx0AdJEdAA6THQColB0ATJYdAOaXHQCAmR0AGpsdAL6cHQBYnh0A8p8dAIyhHQAwox0AyqQdAGSmHQD+px0AoqkdADyrHQDWrB0AcK4dABSwHQCusR0ASLMdAOK0HQCGth0AILgdALq5HQBUux0A7rwdAJK+HQAswB0AxsEdAGDDHQAExR0AnsYdADjIHQDSyR0AdssdABDNHQCqzh0ARNAdAOjRHQCC0x0AHNUdALbWHQBa2B0A9NkdAI7bHQAo3R0AzN4dAGbgHQAA4h0AmuMdAD7lHQDY5h0AcugdABbqHQCw6x0ASu0dAOTuHQCI8B0AIvIdALzzHQBW9R0A+vYdAJT4HQAu+h0AyPsdAGz9HQAG/x0AoAAeADoCHgDeAx4AeAUeABIHHgCsCB4ARgoeAOoLHgCEDR4AHg8eALgQHgBcEh4A9hMeAJAVHgA0Fx4AzhgeAGgaHgACHB4Aph0eAEAfHgDaIB4AdCIeABgkHgCyJR4ATCceAOYoHgCKKh4AJCweAL4tHgBYLx4A/DAeAJYyHgAwNB4AyjUeAGQ3HgAIOR4AojoeADw8HgDWPR4Aej8eABRBHgCuQh4ASEQeAOxFHgCGRx4AIEkeALpKHgBeTB4A+E0eAJJPHgAsUR4A0FIeAGpUHgAEVh4AnlceAEJZHgDcWh4AdlweABBeHgC0Xx4ATmEeAOhiHgCMZB4AJmYeAMBnHgBaaR4A/moeAJhsHgAybh4AzG8eAHBxHgAKcx4ApHQeAD52HgDidx4AfHkeABZ7HgCwfB4AVH4eAO5/HgCIgR4AIoMeAMaEHgBghh4A+oceAJSJHgA4ix4A0oweAGyOHgAGkB4AoJEeAESTHgDelB4AeJYeABKYHgC2mR4AUJseAOqcHgCEnh4AKKAeAMKhHgBcox4A9qQeAJqmHgA0qB4AzqkeAGirHgAMrR4Apq4eAECwHgDasR4AfrMeABi1HgCyth4AVrgeAPC5HgCKux4AJL0eAMi+HgBiwB4A/MEeAJbDHgA6xR4A1MYeAG7IHgAIyh4ArMseAEbNHgDgzh4AetAeAB7SHgC40x4AUtUeAOzWHgCG2B4AKtoeAMTbHgBe3R4A+N4eAJzgHgA24h4A0OMeAGrlHgAO5x4AqOgeAELqHgDc6x4AgO0eABrvHgC08B4ATvIeAPLzHgCM9R4AJvceAMD4HgBk+h4A/vseAJj9HgAy/x4A1gAfAHACHwAKBB8ArgUfAEgHHwDiCB8AfAofACAMHwC6DR8AVA8fAO4QHwCSEh8ALBQfAMYVHwBgFx8ABBkfAJ4aHwA4HB8A0h0fAHYfHwAQIR8AqiIfAEQkHwDoJR8AgicfABwpHwC2Kh8AWiwfAPQtHwCOLx8AKDEfAMIyHwBmNB8AADYfAJo3HwA0OR8A2DofAHI8HwAMPh8Apj8fAEpBHwDkQh8AfkQfABhGHwC8Rx8AVkkfAPBKHwCUTB8ALk4fAMhPHwBsUR8A/FIfAKBUHwA6Vh8A1FcfAG5ZHwASWx8ArFwfAEZeHwDgXx8AhGEfAB5jHwC4ZB8AUmYfAPZnHwCQaR8AKmsfAMRsHwBobh8AAnAfAJxxHwBAcx8A2nQfAHR2HwAOeB8AsnkfAEx7HwDmfB8AgH4fACSAHwC+gR8AWIMfAPKEHwCWhh8AMIgfAMqJHwBkix8ACI0fAKKOHwA8kB8A1pEfAHqTHwAUlR8ArpYfAEiYHwDsmR8AhpsfACCdHwC6nh8AVKAfAPihHwCSox8ALKUfAMamHwBqqB8ABKofAJ6rHwA4rR8A3K4fAHawHwAQsh8AqrMfAE61HwDoth8AgrgfACa6HwDAux8AWr0fAPS+HwCYwB8AMsIfAMzDHwBmxR8ACscfAKTIHwA+yh8A2MsfAHzNHwAWzx8AsNAfAErSHwDu0x8AiNUfACLXHwDG2B8AYNofAPrbHwCU3R8ALt8fANLgHwBs4h8ABuQfAKDlHwBE5x8A3ugfAHjqHwAS7B8ArO0fAFDvHwDq8B8AhPIfAB70HwDC9R8AXPcfAPb4HwCQ+h8ANPwfAM79HwBo/x8AAgEgAKYCIABABCAA2gUgAH4HIAAYCSAAsgogAEwMIADwDSAAig8gACQRIAC+EiAAYhQgAPwVIACWFyAAMBkgANQaIABuHCAACB4gAKwfIABGISAA4CIgAHokIAAUJiAAuCcgAFIpIADsKiAAhiwgACouIADELyAAXjEgAPgyIACcNCAANjYgANA3IABqOSAABDsgAKg8IABCPiAA3D8gAHZBIAAaQyAAtEQgAE5GIADoRyAAjEkgACZLIADATCAAZE4gAP5PIACYUSAAMlMgANZUIABwViAAClggAKRZIABIWyAA4lwgAHxeIAAWYCAAumEgAFRjIADuZCAAiGYgACxoIADGaSAAYGsgAARtIACebiAAOHAgANJxIAB2cyAAEHUgAKp2IABEeCAA3nkgAIJ7IAAcfSAAtn4gAFCAIAD0gSAAjoMgACiFIADChiAAZoggAACKIACaiyAANI0gAM6OIABykCAADJIgAKaTIABAlSAA5JYgAJKYIAAsmiAAxpsgAGCdIAD6niAAnqAgADiiIADSoyAAbKUgABCnIACqqCAARKogAN6rIACCrSAAHK8gALawIABQsiAA6rMgAI61IAAotyAAwrggAFy6IAAAvCAAmr0gADS/IADYwCAAcsIgAAzEIACmxSAASscgAOTIIAB+yiAAGMwgALzNIABWzyAA8NAgAIrSIAAu1CAAyNUgAGLXIAAG2SAAoNogADrcIADU3SAAeN8gABLhIACs4iAARuQgAOrlIACE5yAAHukgALjqIABS7CAA9u0gAJDvIAAq8SAAxPIgAGj0IAAC9iAAnPcgADb5IADa+iAAdPwgAA7+IACo/yAATAEhAOYCIQCABCEAGgYhALQHIQBYCSEA8gohAIwMIQAwDiEAyg8hAGQRIQD+EiEAohQhADwWIQDWFyEAcBkhABQbIQCuHCEASB4hAOIfIQCGISEAICMhALokIQBUJiEA+CchAJIpIQAsKyEA0CwhAGouIQAEMCEAnjEhAEIzIQDcNCEAdjYhABA4IQC0OSEATjshAOg8IQCCPiEAHEAhAMBBIQBaQyEA9EQhAI5GIQAySCEAzEkhAGZLIQAATSEApE4hAD5QIQDYUSEAclMhABZVIQCwViEASlghAORZIQCIWyEAIl0hALxeIQBWYCEA+mEhAJRjIQAuZSEAyGYhAGxoIQAGaiEAoGshADptIQDebiEAeHAhABJyIQC2cyEAUHUhAOp2IQCEeCEAKHohAMJ7IQBcfSEA9n4hAJqAIQA0giEAzoMhAGiFIQAMhyEApoghAECKIQDaiyEAfo0hABiPIQCykCEATJIhAOaTIQCKlSEAJJchAL6YIQBYmiEA/JshAJadIQAwnyEAyqAhAG6iIQAIpCEAoqUhADynIQDgqCEAeqohABSsIQCurSEAUq8hAOywIQCGsiEAILQhAMS1IQBetyEA+LghAJK6IQA2vCEA0L0hAGq/IQAOwSEAqMIhAELEIQDcxSEAgMchABrJIQC0yiEATswhAPLNIQCMzyEAJtEhAMDSIQBk1CEA/tUhAJjXIQAy2SEA1tohAHDcIQAK3iEApN8hAD7hIQDi4iEAfOQhABbmIQCw5yEAVOkhAO7qIQCI7CEAIu4hAMbvIQBg8SEA+vIhAJ70IQA49iEA0vchAGz5IQAQ+yEAqvwhAET+IQDe/yEAggEiABwDIgC2BCIAUAYiAPQHIgCOCSIAKAsiAMIMIgBmDiIAABAiAJoRIgA0EyIAzhQiAHIWIgAMGCIAphkiAEAbIgDkHCIAfh4iABggIgCyISIAViMiAPAkIgCKJiIAJCgiAMgpIgBiKyIA/CwiAJYuIgA6MCIA1DEiAG4zIgAINSIArDYiAEY4IgDgOSIAhDsiAB49IgC4PiIAUkAiAPZBIgCQQyIAKkUiAMRGIgBoSCIAAkoiAJxLIgA2TSIA2k4iAHRQIgAOUiIAqFMiAExVIgDmViIAgFgiABpaIgC+WyIAWF0iAPJeIgCMYCIAMGIiAMpjIgBkZSIA/mYiAJhoIgA8aiIA1msiAHBtIgAKbyIArnAiAEhyIgDicyIAfHUiACB3IgC6eCIAVHoiAO57IgCSfSIALH8iAMaAIgBggiIABIQiAJ6FIgA4hyIA0ogiAHaKIgAQjCIAqo0iAE6PIgDokCIAgpIiAByUIgDAlSIAWpciAPSYIgCOmiIAMpwiAMydIgBmnyIAAKEiAKSiIgA+pCIA2KUiAHKnIgAWqSIAsKoiAEqsIgDkrSIAiK8iACKxIgC8siIAVrQiAPC1IgCUtyIALrkiAMi6IgBivCIABr4iAKC/IgA6wSIA1MIiAHjEIgASxiIArMciAEbJIgDqyiIAhMwiAB7OIgC4zyIAXNEiAPbSIgCQ1CIAKtYiAM7XIgBo2SIAAtsiAKbcIgBA3iIA2t8iAHThIgAY4yIAsuQiAEzmIgDm5yIAiukiACTrIgC+7CIAWO4iAPzvIgCW8SIAMPMiAMr0IgBu9iIACPgiAKL5IgA8+yIA4PwiAHr+IgAUACMArgEjAFIDIwDsBCMAhgYjACAIIwC6CSMAXgsjAPgMIwCSDiMALBAjANARIwBqEyMABBUjAJ4WIwBCGCMA3BkjAHYbIwAQHSMAtB4jAE4gIwDoISMAjCMjACYlIwDAJiMAWigjAP4pIwCYKyMAMi0jAMwuIwBmMCMACjIjAKQzIwA+NSMA2DYjAHw4IwAWOiMAsDsjAEo9IwDuPiMAiEAjACJCIwC8QyMAYEUjAPpGIwCUSCMAOEojANJLIwBsTSMABk8jAKpQIwBEUiMA3lMjAHhVIwAcVyMAtlgjAFBaIwDqWyMAjl0jAChfIwDCYCMAXGIjAABkIwCaZSMANGcjANhoIwByaiMADGwjAKZtIwBAbyMA5HAjAH5yIwAYdCMAsnUjAFZ3IwDweCMAinojACR8IwC+fSMAYn8jAPyAIwCWgiMAMIQjANSFIwBuhyMACIkjAKKKIwBGjCMA4I0jAHqPIwAUkSMAuJIjAFKUIwDslSMAkJcjACqZIwDEmiMAXpwjAAKeIwCcnyMANqEjANCiIwB0pCMADqYjAKinIwBCqSMA5qojAICsIwAariMAvq8jAFixIwDysiMAjLQjADC2IwDKtyMAZLkjAP66IwCYvCMAPL4jANa/IwBwwSMACsMjAK7EIwBIxiMA4scjAHzJIwAWyyMAuswjAFTOIwDuzyMAiNEjACzTIwDG1CMAYNYjAPrXIwCe2SMAONsjANLcIwB23iMAEOAjAKrhIwBE4yMA6OQjAILmIwAc6CMAtukjAFrrIwD07CMAju4jACjwIwDM8SMAZvMjAAD1IwCa9iMAPvgjANj5IwBy+yMAFv0jALD+IwBKACQA5AEkAIgDJAAiBSQAvAYkAFYIJADwCSQAlAskAC4NJADIDiQAYhAkAAYSJACgEyQAOhUkANQWJAB4GCQAEhokAKwbJABGHSQA6h4kAIQgJAAeIiQAuCMkAFIlJAD2JiQAkCgkACoqJADEKyQAaC0kAAIvJACcMCQAQDIkANozJAB0NSQADjckALI4JABMOiQA5jskAIA9JAAkPyQAvkAkAFhCJADyQyQAlkUkADBHJADKSCQAbkokAAhMJACiTSQAPE8kAOBQJAB6UiQAFFQkAK5VJABSVyQA7FgkAIZaJAAgXCQAul0kAF5fJAD4YCQAkmIkACxkJADQZSQAamckAARpJACeaiQAQmwkANxtJAB2byQAEHEkAKpyJABOdCQA6HUkAIJ3JAAmeSQAwHokAFp8JAD+fSQAmH8kADKBJADMgiQAcIQkAAqGJACkhyQAPokkAOKKJAB8jCQAFo4kALCPJABKkSQA7pIkAIiUJAAiliQAvJckAGCZJAD6miQAlJwkAC6eJADSnyQAbKEkAAajJACgpCQAOqYkAN6nJAB4qSQAEqskALasJABQriQA6q8kAISxJAAosyQAwrQkAFy2JAD2tyQAmrkkADS7JADOvCQAaL4kAAzAJACmwSQAQMMkANrEJAB+xiQAGMgkALLJJABWyyQA8MwkAIrOJAAk0CQAyNEkAGLTJAD81CQAltYkADrYJADU2SQAbtskAAjdJACs3iQARuAkAODhJAB64yQAHuUkALjmJABS6CQA7OkkAIbrJAAq7SQAxO4kAF7wJAD48SQAnPMkADb1JADQ9iQAavgkAA76JACo+yQAQv0kANz+JACAACUAGgIlALQDJQBOBSUA8gYlAIwIJQAmCiUAwAslAGQNJQD+DiUAmBAlADISJQDWEyUAcBUlAAoXJQCkGCUASBolAOIbJQB8HSUAIB8lALogJQBUIiUA7iMlAJIlJQAsJyUAxiglAGAqJQAELCUAni0lADgvJQDSMCUAdjIlABA0JQCqNSUARDclAN44JQCCOiUAHDwlALY9JQBQPyUA9EAlAI5CJQAoRCUAwkUlAGZHJQAASSUAmkolADRMJQDYTSUAck8lAAxRJQCmUiUASlQlAORVJQB+VyUAGFklALxaJQBWXCUA8F0lAIpfJQAuYSUAyGIlAGJkJQAGZiUAoGclADppJQDUaiUAeGwlABJuJQCsbyUARnElAOpyJQCEdCUAHnYlALh3JQBceSUA9nolAJB8JQAqfiUAzn8lAGiBJQACgyUAnIQlAECGJQDahyUAdIklAA6LJQCojCUATI4lAOaPJQCAkSUAGpMlAL6UJQBYliUA8pclAIyZJQAwmyUAypwlAGSeJQD+nyUAoqElADyjJQDWpCUAcKYlABSoJQCuqSUASKslAOKsJQCGriUAILAlALqxJQBUsyUA+LQlAJK2JQAsuCUA0LklAGq7JQAEvSUAnr4lAELAJQDcwSUAdsMlABDFJQCqxiUATsglAOjJJQCCyyUAHM0lAMDOJQBa0CUA9NElAI7TJQAy1SUAzNYlAGbYJQAK2iUApNslAD7dJQDY3iUAfOAlABbiJQCw4yUASuUlAO7mJQCI6CUAIuolALzrJQBg7SUA+u4lAJTwJQAu8iUA0vMlAGz1JQAG9yUAoPglAET6JQDe+yUAeP0lABL/JQCsACYAUAImAOoDJgCEBSYAHgcmAMIIJgBcCiYA9gsmAJANJgA0DyYAzhAmAGgSJgACFCYAphUmAEAXJgDaGCYAdBomABgcJgCyHSYATB8mAOYgJgCKIiYAJCQmAL4lJgBYJyYA/CgmAJYqJgAwLCYA1C0mAG4vJgAIMSYAojImAEY0JgDgNSYAejcmABQ5JgC4OiYAUjwmAOw9JgCGPyYAKkEmAMRCJgBeRCYA+EUmAJxHJgA2SSYA0EomAGpMJgAOTiYAqE8mAEJRJgDcUiYAdlQmABpWJgC0VyYATlkmAOhaJgCMXCYAJl4mAMBfJgBaYSYA/mImAJhkJgAyZiYAzGcmAHBpJgAKayYApGwmAD5uJgDibyYAfHEmABZzJgC6dCYAVHYmAO53JgCIeSYALHsmAMZ8JgBgfiYA+n8mAJ6BJgA4gyYA0oQmAGyGJgAQiCYAqokmAESLJgDejCYAgo4mAByQJgC2kSYAUJMmAPSUJgCOliYAKJgmAMKZJgBmmyYAAJ0mAJqeJgA0oCYAzqEmAHKjJgAMpSYApqYmAECoJgDkqSYAfqsmABitJgCyriYAVrAmAPCxJgCKsyYAJLUmAMi2JgBiuCYA/LkmAJa7JgA6vSYA1L4mAG7AJgAIwiYArMMmAEbFJgDgxiYAhMgmAB7KJgC4yyYAUs0mAPbOJgCQ0CYAKtImAMTTJgBo1SYAAtcmAJzYJgA22iYA2tsmAHTdJgAO3yYAsuAmAEziJgDm4yYAgOUmABrnJgC+6CYAWOomAPLrJgCM7SYAMO8mAMrwJgBk8iYA/vMmAJj1JgA89yYA1vgmAHD6JgAK/CYArv0mAEj/JgDiACcAfAInACAEJwC6BScAVAcnAO4IJwCSCicALAwnAMYNJwBqDycABBEnAJ4SJwA4FCcA3BUnAHYXJwAQGScAqhonAEQcJwDoHScAgh8nABwhJwC2IicAWiQnAPQlJwCOJycAKCknAMwqJwBmLCcAAC4nAJovJwA+MScA2DInAHI0JwAWNicAsDcnAEo5JwDkOicAiDwnACI+JwC8PycAVkEnAPpCJwCURCcALkYnAMhHJwBsSScABksnAKBMJwBETicA3k8nAHhRJwASUycAtlQnAFBWJwDqVycAhFknAB5bJwDCXCcAXF4nAPZfJwCQYScANGMnAM5kJwBoZicAAmgnAKZpJwBAaycA2mwnAHRuJwAYcCcAsnEnAExzJwDmdCcAgHYnACR4JwC+eScAWHsnAPJ8JwCWficAMIAnAMqBJwBkgycACIUnAKKGJwA8iCcA4IknAHqLJwAUjScAro4nAFKQJwDskScAhpMnACCVJwDElicAXpgnAPiZJwCSmycANp0nANCeJwBqoCcADqInAKijJwBCpScA3KYnAICoJwAaqicAtKsnAE6tJwDoricAjLAnACayJwDAsycAWrUnAP62JwCYuCcAMronAMy7JwBwvScACr8nAKTAJwA+wicA2MMnAHzFJwAWxycAsMgnAErKJwDuyycAiM0nACLPJwC80CcAYNInAPrTJwCU1ScAONcnANLYJwBs2icABtwnAKrdJwBE3ycA3uAnAHjiJwAc5CcAtuUnAFDnJwDq6CcAjuonACjsJwDC7ScAXO8nAADxJwCa8icANPQnANj1JwBy9ycADPknAKb6JwBK/CcA5P0nAH7/JwAYASgAsgIoAFYEKADwBSgAigcoACQJKADICigAYgwoAPwNKACWDygAOhEoANQSKABuFCgACBYoAKIXKABGGSgA4BooAHocKAAUHigAuB8oAFIhKADsIigAkCQoAComKADEJygAXikoAAIrKACcLCgANi4oANAvKAB0MSgADjMoAKg0KABCNigA5jcoAIA5KAAaOygAvjwoAFg+KADyPygAjEEoADBDKADKRCgAZEYoAP5HKACiSSgAPEsoANZMKABwTigAClAoAK5RKABIUygA4lQoAIZWKAAgWCgAulkoAFRbKADuXCgAkl4oACxgKADGYSgAamMoAARlKACeZigAOGgoANxpKAB2aygAEG0oAKpuKABOcCgA6HEoAIJzKAAcdSgAwHYoAFp4KAD0eSgAjnsoACh9KADMfigAZoAoAACCKACagygAPoUoANiGKAByiCgADIooALCLKABKjSgA5I4oAH6QKAAYkigAvJMoAFaVKADwligAlJgoAC6aKADImygAYp0oAAafKACgoCgAOqIoANSjKAB4pSgAEqcoAKyoKABGqigA6qsoAIStKAAerygAwrAoAFyyKAD2sygAkLUoADS3KADOuCgAaLooAAK8KACmvSgAQL8oANrAKAB0wigAGMQoALLFKABMxygA5sgoAIrKKAAkzCgAvs0oAFjPKADy0CgAltIoADDUKADK1SgAZNcoAAjZKACi2igAPNwoANbdKAB63ygAFOEoAK7iKABI5CgA7OUoAIbnKAAg6SgAuuooAF7sKAD47SgAku8oACzxKADQ8igAavQoAAT2KACe9ygAQvkoANz6KAB2/CgAGv4oALT/KABOASkA6AIpAIwEKQAmBikAwAcpAFoJKQD+CikAmAwpADIOKQDMDykAcBEpAAoTKQCkFCkAPhYpAOIXKQB8GSkAFhspALAcKQBKHikA7h8pAIghKQAiIykAvCQpAGAmKQD6JykAlCkpAC4rKQDSLCkAbC4pAAYwKQCgMSkARDMpAN40KQB4NikAEjgpALY5KQBQOykA6jwpAIQ+KQAoQCkAwkEpAFxDKQD2RCkAmkYpADRIKQDOSSkAckspAAxNKQCmTikAQFApAORRKQB+UykAGFUpALJWKQBWWCkA8FkpAIpbKQAkXSkAyF4pAGJgKQD8YSkAlmMpADBlKQDUZikAbmgpAAhqKQCiaykARm0pAOBuKQB6cCkAFHIpALhzKQBSdSkA7HYpAIZ4KQAqeikAxHspAF59KQD4fikAnIApADaCKQDQgykAaoUpAA6HKQCoiCkAQoopAOaLKQCAjSkAGo8pALSQKQBYkikA8pMpAIyVKQAmlykAypgpAGSaKQAInCkAmJ0pADKfKQDWoCkAcKIpAAqkKQCkpSkASKcpAOKoKQB8qikAFqwpALqtKQBUrykA7rApAIiyKQAstCkAxrUpAGC3KQAEuSkAnropADi8KQDSvSkAdr8pABDBKQCqwikARMQpAOjFKQCCxykAHMkpALbKKQBazCkA9M0pAI7PKQAo0SkAzNIpAGbUKQAA1ikAmtcpAD7ZKQDY2ikActwpAAzeKQCm3ykASuEpAOTiKQB+5CkAGOYpALznKQBW6SkA8OopAIrsKQAu7ikAyO8pAGLxKQD88ikAoPQpADr2KQDU9ykAbvkpABL7KQCs/CkARv4pAOD/KQCEASoAHgMqALgEKgBcBioA9gcqAJAJKgAqCyoAzgwqAGgOKgACECoAnBEqAEATKgDaFCoAdBYqAA4YKgCyGSoATBsqAOYcKgCAHioAJCAqAL4hKgBYIyoA8iQqAJYmKgAwKCoAyikqAGQrKgAILSoAoi4qADwwKgDWMSoAcDMqABQ1KgCuNioASDgqAOI5KgCGOyoAID0qALo+KgBUQCoA+EEqAJJDKgAsRSoAxkYqAGpIKgAESioAnksqAEJNKgDcTioAdlAqABBSKgC0UyoATlUqAOhWKgCCWCoAJloqAMBbKgBaXSoA9F4qAJhgKgAyYioAzGMqAGZlKgAKZyoApGgqAD5qKgDYayoAfG0qABZvKgCwcCoASnIqAO5zKgCIdSoAIncqALx4KgBgeioA+nsqAJR9KgAufyoAyIAqAGyCKgAGhCoAoIUqADqHKgDeiCoAeIoqABKMKgCsjSoAUI8qAOqQKgCEkioAHpQqAMKVKgBclyoA9pgqAJCaKgA0nCoAzp0qAGifKgAMoSoApqIqAECkKgDapSoAfqcqABipKgCyqioATKwqAPCtKgCKryoAJLEqAL6yKgBitCoA/LUqAJa3KgAwuSoA1LoqAG68KgAIvioArL8qAEbBKgDgwioAesQqABTGKgC4xyoAUskqAOzKKgCGzCoAKs4qAMTPKgBe0SoA+NIqAJLUKgA21ioA0NcqAGrZKgAE2yoAqNwqAELeKgDc3yoAduEqABrjKgC05CoATuYqAOjnKgCM6SoAJusqAMrsKgBk7ioA/u8qAJjxKgAy8yoA1vQqAHD2KgAK+CoApPkqAEj7KgDi/CoAfP4qABYAKwC6ASsAVAMrAO4EKwCIBisAIggrAMYJKwBgCysA+gwrAJQOKwA4ECsA0hErAGwTKwAGFSsAqhYrAEQYKwDeGSsAghsrABwdKwC2HisAUCArAPQhKwCOIysAKCUrAMImKwBmKCsAACorAJorKwA0LSsA2C4rAHIwKwAMMisAsDMrAEo1KwDkNisAfjgrABg6KwC8OysAVj0rAPA+KwCKQCsALkIrAMhDKwBiRSsA/EYrAKBIKwA6SisA1EsrAG5NKwASTysArFArAEZSKwDgUysAelUrAB5XKwC4WCsAUlorAOxbKwCQXSsAKl8rAMRgKwBoYisAAmQrAJxlKwA2ZysA2mgrAHRqKwAObCsAqG0rAExvKwDmcCsAgHIrABp0KwC+dSsAWHcrAPJ4KwCMeisAMHwrAMp9KwBkfysACIErAKKCKwA8hCsA1oUrAHqHKwAUiSsAroorAEiMKwDijSsAho8rACCRKwC6kisAVJQrAPiVKwCSlysALJkrAMaaKwBqnCsABJ4rAJ6fKwA4oSsA0qIrAHakKwAQpisAqqcrAE6pKwDoqisAgqwrAByuKwDArysAWrErAPSyKwCOtCsAMrYrAMy3KwBmuSsAALsrAKS8KwA+visA2L8rAHzBKwAWwysAsMQrAErGKwDuxysAiMkrACLLKwC8zCsAYM4rAPrPKwCU0SsALtMrAMjUKwBs1isABtgrAKDZKwA62ysA3twrAHjeKwAS4CsArOErAFDjKwDq5CsAhOYrAB7oKwC46SsAXOsrAPbsKwCQ7isANPArAM7xKwBo8ysAAvUrAKb2KwBA+CsA2vkrAHT7KwAY/SsAsv4rAEwALADmASwAigMsACQFLAC+BiwAYggsAPwJLACWCywAMA0sANQOLABuECwACBIsAKITLABGFSwA4BYsAHoYLAAUGiwArhssAFIdLADsHiwAhiAsACAiLADEIywAXiUsAPgmLACSKCwANiosANArLABqLSwABC8sAKgwLABCMiwA3DMsAIA1LAAaNywAtDgsAE46LADyOywAjD0sACY/LADAQCwAZEIsAP5DLACYRSwAMkcsANZILABwSiwACkwsAKRNLAA+TywA4lAsAHxSLAAWVCwAsFUsAFRXLADuWCwAiFosACJcLADGXSwAYF8sAPpgLACUYiwAOGQsANJlLABsZywABmksAKpqLABEbCwA3m0sAHhvLAAccSwAtnIsAFB0LADqdSwAjncsACh5LADCeiwAZnwsAAB+LACafywANIEsANiCLAByhCwADIYsAKaHLABKiSwA5IosAH6MLAAYjiwAso8sAFaRLADwkiwAipQsACSWLADIlywAYpksAPyaLACWnCwAOp4sANSfLABuoSwACKMsAKykLABGpiwA4KcsAHqpLAAeqywAuKwsAFKuLADsrywAkLEsACqzLADEtCwAXrYsAAK4LACcuSwANrssANq8LAB0viwADsAsAKjBLABMwywA5sQsAIDGLAAayCwAvsksAFjLLADyzCwAjM4sADDQLADK0SwAZNMsAP7ULACi1iwAPNgsANbZLABw2ywACt0sAK7eLABI4CwA4uEsAHzjLAAg5SwAuuYsAFToLADu6SwAkussACztLADG7iwAYPAsAATyLACe8ywAOPUsANL2LAB2+CwAEPosAKr7LABE/SwA6P4sAIIALQAcAi0AwAMtAFoFLQD0Bi0AjggtADIKLQDMCy0AZg0tAAAPLQCkEC0APhItANgTLQByFS0AFhctALAYLQBKGi0A5BstAIgdLQAiHy0AvCAtAFYiLQD6Iy0AlCUtAC4nLQDIKC0AYiotAAYsLQCgLS0AOi8tANQwLQB4Mi0AEjQtAKw1LQBGNy0A6jgtAIQ6LQAePC0AuD0tAFw/LQD2QC0AkEItACpELQDORS0AaEctAAJJLQCcSi0AQEwtANpNLQB0Ty0ADlEtALJSLQBMVC0A5lUtAIpXLQAkWS0AvlotAFhcLQD8XS0All8tADBhLQDKYi0AbmQtAAhmLQCiZy0APGktAOBqLQB6bC0AFG4tAK5vLQBScS0A7HItAIZ0LQAgdi0AxHctAF55LQD4ei0AknwtADZ+LQDQfy0AaoEtAASDLQCohC0AQoYtANyHLQB2iS0AGostALSMLQBOji0A6I8tAIyRLQAmky0AwJQtAFqWLQD+ly0AmJktADKbLQDMnC0AcJ4tAAqgLQCkoS0APqMtAOKkLQB8pi0AFqgtALCpLQBKqy0A7qwtAIiuLQAisC0AvLEtAGCzLQD6tC0AlLYtAC64LQDSuS0AbLstAAa9LQCgvi0ARMAtAN7BLQB4wy0AEsUtALbGLQBQyC0A6sktAI7LLQAozS0Aws4tAFzQLQAA0i0AmtMtADTVLQDO1i0ActgtAAzaLQCm2y0AQN0tAOTeLQB+4C0AGOItALLjLQBW5S0A8OYtAIroLQAk6i0AyOstAGLtLQD87i0AlvAtADryLQDU8y0AbvUtAAj3LQCs+C0ARvotAOD7LQB6/S0AFP8tALgALgBSAi4A7AMuAIYFLgAqBy4AxAguAF4KLgD4Cy4AnA0uADYPLgDQEC4AahIuAA4ULgCoFS4AQhcuAOYYLgCAGi4AGhwuALQdLgBYHy4A8iAuAIwiLgAmJC4AyiUuAGQnLgD+KC4AmCouADwsLgDWLS4AcC8uAAoxLgCuMi4ASDQuAOI1LgB8Ny4AIDkuALo6LgBUPC4A7j0uAJI/LgAsQS4AxkIuAGBELgAERi4AnkcuADhJLgDSSi4AbEwuABBOLgCqTy4ARFEuAN5SLgCCVC4AHFYuALZXLgBQWS4A9FouAI5cLgAoXi4AzF8uAGZhLgAAYy4AmmQuAD5mLgDYZy4AcmkuAAxrLgCwbC4ASm4uAORvLgB+cS4AInMuALx0LgBWdi4A8HcuAJR5LgAuey4AyHwuAGJ+LgAGgC4AoIEuADqDLgDehC4AeIYuABKILgCsiS4ARosuAOqMLgCEji4AHpAuALiRLgBcky4A9pQuAJCWLgAqmC4AxJkuAGibLgACnS4AnJ4uADagLgDaoS4AdKMuAA6lLgCopi4ATKguAOapLgCAqy4AJK0uAL6uLgBYsC4A8rEuAJazLgAwtS4AyrYuAGS4LgAIui4AorsuADy9LgDWvi4AesAuABTCLgCuwy4AUsUuAOLGLgCGyC4AIMouAMTLLgBezS4A+M4uAJLQLgAs0i4A0NMuAGrVLgAE1y4AntguAELaLgDc2y4Adt0uABDfLgCq4C4ATuIuAOjjLgCC5S4AHOcuAMDoLgBa6i4A9OsuAJjtLgAy7y4AzPAuAGbyLgAK9C4ApPUuAD73LgDY+C4AfPouABb8LgCw/S4ASv8uAO4ALwCIAi8AIgQvALwFLwBgBy8A+ggvAJQKLwA4DC8A0g0vAGwPLwAGES8AqhIvAEQULwDeFS8AeBcvABIZLwC2Gi8AUBwvAOodLwCEHy8AKCEvAMIiLwBcJC8A9iUvAJonLwA0KS8AziovAGgsLwACLi8Api8vAEAxLwDaMi8AdDQvABg2LwCyNy8ATDkvAPA6LwCKPC8AJD4vAL4/LwBiQS8A/EIvAJZELwAwRi8A1EcvAG5JLwAISy8AokwvAEZOLwDgTy8AelEvAB5TLwC4VC8AUlYvAOxXLwCQWS8AKlsvAMRcLwBeXi8AAmAvAJxhLwA2Yy8A0GQvAGpmLwAOaC8AqGkvAEJrLwDcbC8AgG4vABpwLwC0cS8ATnMvAPJ0LwCMdi8AJngvAMB5LwBaey8A/nwvAJh+LwAygC8A1oEvAHCDLwAKhS8ApIYvAEiILwDiiS8AfIsvABaNLwC6ji8AVJAvAO6RLwCIky8ALJUvAMaWLwBgmC8ABJovAJ6bLwA4nS8A0p4vAHagLwAQoi8AqqMvAESlLwDopi8AgqgvAByqLwC2qy8AUK0vAPSuLwCOsC8AKLIvAMKzLwBmtS8AALcvAJq4LwA0ui8A2LsvAHK9LwAMvy8ApsAvAErCLwDkwy8AfsUvABjHLwCyyC8AVsovAPDLLwCKzS8ALs8vAMjQLwBi0i8A/NMvAKDVLwA61y8A1NgvAG7aLwAS3C8ArN0vAEbfLwDg4C8AhOIvAB7kLwC45S8AXOcvAPboLwCQ6i8AKuwvAM7tLwBo7y8AAvEvAJzyLwBA9C8A2vUvAHT3LwAO+S8AsvovAEz8LwDm/S8AgP8vABoBMAC+AjAAWAQwAPIFMACMBzAAMAkwAMoKMABkDDAA/g0wAKIPMAA8ETAA1hIwAHAUMAAUFjAArhcwAEgZMADsGjAAhhwwACAeMAC6HzAAXiEwAPgiMACSJDAALCYwANAnMABqKTAABCswAJ4sMAA4LjAA3C8wAHYxMAAQMzAAqjQwAE42MADoNzAAgjkwABw7MADAPDAAWj4wAPQ/MACOQTAAMkMwAMxEMABmRjAAAEgwAKRJMAA+SzAA2EwwAHJOMAAWUDAAsFEwAEpTMADkVDAAiFYwACJYMAC8WTAAYFswAPpcMACUXjAALmAwANJhMABsYzAABmUwAKBmMABEaDAA3mkwAHhrMAASbTAAtm4wAFBwMADqcTAAhHMwACh1MADCdjAAXHgwAPZ5MACQezAANH0wAM5+MABogDAAAoIwAKaDMABAhTAA2oYwAHSIMAAYijAAsoswAEyNMADmjjAAipAwACSSMAC+kzAAWJUwAPyWMACWmDAAMJowAMqbMABunTAACJ8wAKKgMAA8ojAA4KMwAHqlMAAUpzAAuKgwAFKqMADsqzAAhq0wACqvMADEsDAAXrIwAPizMACctTAANrcwANC4MABqujAADrwwAKi9MABCvzAA3MAwAHbCMAAaxDAAtMUwAE7HMADoyDAAjMowACbMMADAzTAAWs8wAP7QMACY0jAAMtQwAMzVMABw1zAACtkwAKTaMAA+3DAA4t0wAHzfMAAW4TAAsOIwAFTkMADu5TAAiOcwACzpMADG6jAAYOwwAPrtMACe7zAAOPEwANLyMABs9DAAEPYwAKr3MABE+TAA3vowAIL8MAAc/jAAtv8wAFABMQD0AjEAjgQxACgGMQDCBzEAZgkxAAALMQCaDDEANA4xANgPMQByETEADBMxAKYUMQBAFjEA5BcxAH4ZMQAYGzEAshwxAFYeMQDwHzEAiiExACQjMQDIJDEAYiYxAPwnMQCWKTEAOisxANQsMQBuLjEACDAxAKwxMQBGMzEA4DQxAHo2MQAeODEAuDkxAFI7MQD2PDEAkD4xACpAMQDEQTEAaEMxAAJFMQCcRjEANkgxANpJMQB0SzEADk0xAKhOMQBMUDEA5lExAIBTMQAaVTEAvlYxAFhYMQDyWTEAjFsxACZdMQDKXjEAZGAxAP5hMQCiYzEAPGUxANZmMQBwaDEAFGoxAK5rMQBIbTEA4m4xAIZwMQAgcjEAunMxAFR1MQD4djEAkngxACx6MQDGezEAan0xAAR/MQCegDEAOIIxANyDMQB2hTEAEIcxAKqIMQBOijEA6IsxAIKNMQAcjzEAwJAxAFqSMQD0kzEAjpUxACiXMQDMmDEAZpoxAACcMQCanTEAPp8xANigMQByojEADKQxALClMQBKpzEA5KgxAIiqMQAirDEAvK0xAFavMQD6sDEAlLIxAC60MQDItTEAbLcxAAa5MQCgujEAOrwxAN69MQB4vzEAEsExAKzCMQBQxDEA6sUxAITHMQAeyTEAwsoxAFzMMQD2zTEAkM8xADTRMQDO0jEAaNQxAALWMQCm1zEAQNkxANraMQB03DEAGN4xALLfMQBM4TEA5uIxAIDkMQAk5jEAvucxAFjpMQDy6jEAluwxADDuMQDK7zEAZPExAAjzMQCi9DEAPPYxANb3MQB6+TEAFPsxAK78MQBS/jEA7P8xAIYBMgAgAzIAxAQyAF4GMgD4BzIAkgkyADYLMgDQDDIAag4yAAQQMgCoETIAQhMyANwUMgCAFjIAGhgyALQZMgBOGzIA6BwyAIweMgAmIDIAwCEyAFojMgD+JDIAmCYyADIoMgDMKTIAcCsyAAotMgCkLjIAPjAyANgxMgB8MzIAFjUyALA2MgBKODIA7jkyAIg7MgAiPTIAvD4yAGBAMgD6QTIAlEMyADhFMgDSRjIAbEgyAAZKMgCqSzIARE0yAN5OMgB4UDIAHFIyALZTMgBQVTIA6lYyAI5YMgAoWjIAwlsyAFxdMgAAXzIAmmAyADRiMgDYYzIAcmUyAAxnMgCmaDIASmoyAORrMgB+bTIAGG8yALJwMgBWcjIA8HMyAIp1MgAkdzIAyHgyAGJ6MgD8ezIAln0yADB/MgDUgDIAboIyAAiEMgCihTIARocyAOCIMgB6ijIAFIwyALiNMgBSjzIA7JAyAJCSMgAqlDIAxJUyAF6XMgACmTIAnJoyADacMgDQnTIAdJ8yAA6hMgCoojIAQqQyANylMgCApzIAGqkyALSqMgBYrDIA8q0yAIyvMgAmsTIAyrIyAGS0MgD+tTIAmLcyADy5MgDWujIAcLwyAAq+MgCuvzIASMEyAOLCMgCGxDIAIMYyALrHMgBUyTIA+MoyAJLMMgAszjIAxs8yAGDRMgAE0zIAntQyADjWMgDS1zIAdtkyABDbMgCq3DIARN4yAOjfMgCC4TIAHOMyALbkMgBQ5jIA9OcyAI7pMgAo6zIAwuwyAGbuMgAA8DIAmvEyAD7zMgDY9DIAcvYyAAz4MgCw+TIASvsyAOT8MgB+/jIAIgAzALwBMwBWAzMA8AQzAJQGMwAuCDMAyAkzAGwLMwAGDTMAoA4zADoQMwDeETMAeBMzABIVMwCsFjMAUBgzAOoZMwCEGzMAHh0zALgeMwBcIDMA9iEzAJAjMwAqJTMAziYzAGgoMwACKjMAnCszAEAtMwDaLjMAdDAzAA4yMwCoMzMATDUzAOY2MwCAODMAJDozAL47MwBYPTMA8j4zAJZAMwAwQjMAykMzAGRFMwAIRzMAokgzADxKMwDWSzMAek0zABRPMwCuUDMAUlIzAOxTMwCGVTMAIFczAMRYMwBeWjMA+FszAJJdMwA2XzMA0GAzAGpiMwAEZDMAqGUzAEJnMwDcaDMAdmozABBsMwC0bTMATm8zAOhwMwCCcjMAJnQzAMB1MwBadzMA9HgzAI56MwAyfDMAzH0zAGZ/MwAKgTMApIIzAD6EMwDYhTMAfIczABaJMwCwijMASowzAO6NMwCIjzMAIpEzALySMwBglDMA+pUzAJSXMwAumTMA0pozAGycMwAGnjMAqp8zAEShMwDeojMAeKQzABymMwC2pzMAUKkzAOqqMwCOrDMAKK4zAMKvMwBcsTMA9rIzAJq0MwA0tjMAzrczAGi5MwAMuzMAprwzAEC+MwDavzMAfsEzABjDMwCyxDMATMYzAObHMwCKyTMAJMszAL7MMwBizjMA/M8zAJbRMwAw0zMA1NQzAG7WMwAI2DMAotkzAEbbMwDg3DMAet4zAB7gMwC44TMAUuMzAOzkMwCQ5jMAKugzAMTpMwBe6zMAAu0zAJzuMwA28DMA0PEzAGrzMwAO9TMAqPYzAEL4MwDc+TMAgPszABr9MwC0/jMATgA0APIBNACMAzQAJgU0AMoGNABkCDQA/gk0AJgLNAA8DTQA1g40AHAQNAAKEjQArhM0AEgVNADiFjQAfBg0ACAaNAC6GzQAVB00AO4eNACIIDQALCI0AMYjNABgJTQA+iY0AJ4oNAA4KjQA0is0AGwtNAAQLzQAqjA0AEQyNADeMzQAgjU0ABw3NAC2ODQAUDo0APQ7NACOPTQAKD80AMJANABmQjQAAEQ0AJpFNAA0RzQA2Eg0AHJKNAAMTDQApk00AEpPNADkUDQAflI0ACJUNAC8VTQAVlc0APBYNACUWjQALlw0AMhdNABiXzQABmE0AKBiNAA6ZDQA1GU0AHhnNAASaTQArGo0AEZsNADqbTQAhG80AB5xNAC4cjQAUnQ0APZ1NACQdzQAKnk0AMR6NABofDQAAn40AJx/NAA2gTQA2oI0AHSENAAOhjQAqIc0AEyJNADmijQAgIw0ABqONAC+jzQAWJE0APKSNACMlDQAMJY0AMqXNABkmTQACJs0AKKcNAA8njQA1p80AHqhNAAUozQArqQ0AEimNADspzQAhqk0ACCrNAC6rDQAXq40APivNACSsTQALLM0ANC0NABqtjQABLg0AJ65NABCuzQA3Lw0AHa+NAAQwDQAtME0AE7DNADoxDQAgsY0ABzINADAyTQAWss0APTMNACOzjQAMtA0AMzRNABm0zQAANU0AKTWNAA+2DQA2Nk0AHLbNAAW3TQAsN40AErgNADk4TQAiOM0ACLlNAC85jQAVug0APrpNACU6zQALu00ANLuNABs8DQABvI0AKDzNABE9TQA3vY0AHj4NAAS+jQAtvs0AFD9NADq/jQAhAA1ACgCNQDCAzUAXAU1APYGNQCaCDUANAo1AM4LNQBoDTUADA81AKYQNQBAEjUA2hM1AHQVNQAYFzUAshg1AEwaNQDmGzUAih01ACQfNQC+IDUAWCI1APwjNQCWJTUAMCc1AMooNQBuKjUACCw1AKItNQBGLzUA4DA1AHoyNQAUNDUAuDU1AFI3NQDsODUAhjo1ACo8NQDEPTUAXj81APhANQCcQjUANkQ1ANBFNQBqRzUADkk1AKhKNQBCTDUA3E01AHZPNQAaUTUAtFI1AE5UNQDoVTUAjFc1ACZZNQDAWjUAWlw1AP5dNQCYXzUAMmE1AMxiNQBwZDUACmY1AKRnNQA+aTUA4mo1AHxsNQAWbjUAum81AFRxNQDucjUAiHQ1ACx2NQDGdzUAYHk1APp6NQCefDUAOH41ANJ/NQBsgTUAEIM1AKqENQBEhjUA3oc1AIKJNQAcizUAtow1AFCONQD0jzUAjpE1ACiTNQDClDUAZpY1AACYNQCamTUANJs1ANicNQBynjUADKA1AKahNQBKozUA5KQ1AH6mNQAYqDUAsqk1AFarNQDwrDUAiq41ACSwNQDIsTUAYrM1APy0NQCWtjUAOrg1ANS5NQBuuzUACL01AKy+NQBGwDUA4ME1AITDNQAexTUAuMY1AFLINQD2yTUAkMs1ACrNNQDEzjUAaNA1AALSNQCc0zUANtU1ANrWNQB02DUADto1ALLbNQBM3TUA5t41AIDgNQAa4jUAvuM1AFjlNQDy5jUAjOg1ADDqNQDK6zUAZO01AP7uNQCi8DUAPPI1ANbzNQBw9TUACvc1AK74NQBI+jUA4vs1AHz9NQAg/zUAugA2AFQCNgDuAzYAkgU2ACwHNgDGCDYAago2AAQMNgCeDTYAOA82ANwQNgB2EjYAEBQ2AKoVNgBOFzYA6Bg2AIIaNgAcHDYAwB02AFofNgD0IDYAjiI2ADIkNgDMJTYAZic2AAApNgCkKjYAPiw2ANgtNgB8LzYAFjE2ALAyNgBKNDYA5DU2AIg3NgAiOTYAvDo2AFY8NgD6PTYAlD82AC5BNgDIQjYAbEQ2AAZGNgCgRzYAOkk2AN5KNgB4TDYAEk42AKxPNgBGUTYA6lI2AIRUNgAeVjYAuFc2AFxZNgD2WjYAkFw2ADReNgDOXzYAaGE2AAJjNgCmZDYAQGY2ANpnNgB0aTYAGGs2ALJsNgBMbjYA5m82AIpxNgAkczYAvnQ2AFh2NgD8dzYAlnk2ADB7NgDKfDYAbn42AAiANgCigTYAPIM2ANaENgB6hjYAFIg2AK6JNgBIizYA7Iw2AIaONgAgkDYAxJE2AF6TNgD4lDYAkpY2ADaYNgDQmTYAaps2AASdNgConjYAQqA2ANyhNgB2ozYAGqU2ALSmNgBOqDYA8qk2AIyrNgAmrTYAwK42AGSwNgD+sTYAmLM2ADK1NgDWtjYAcLg2AAq6NgCkuzYAPr02AOK+NgB8wDYAFsI2ALDDNgBUxTYA7sY2AIjINgAiyjYAvMs2AGDNNgD6zjYAlNA2AC7SNgDS0zYAbNU2AAbXNgCq2DYARNo2AN7bNgB43TYAHN82ALbgNgBQ4jYA6uM2AI7lNgAo5zYAwug2AFzqNgAA7DYAmu02ADTvNgDO8DYAcvI2AAz0NgCm9TYASvc2AOT4NgB++jYAGPw2ALz9NgBW/zYA8AA3AIoCNwAuBDcAyAU3AGIHNwD8CDcAoAo3ADoMNwDUDTcAbg83AAgRNwCsEjcARhQ3AOAVNwB6FzcAHhk3ALgaNwBSHDcA7B03AIYfNwAqITcAxCI3AF4kNwACJjcAnCc3ADYpNwDQKjcAdCw3AA4uNwCoLzcAQjE3AOYyNwCANDcAGjY3ALQ3NwBYOTcA8jo3AIw8NwAmPjcAyj83AGRBNwD+QjcAokQ3ADxGNwDWRzcAcEk3ABRLNwCuTDcASE43AOJPNwCGUTcAIFM3ALpUNwBUVjcA+Fc3AJJZNwAsWzcAxlw3AGBeNwAEYDcAnmE3ADhjNwDSZDcAdmY3ABBoNwCqaTcARGs3AN5sNwCCbjcAHHA3ALZxNwBQczcA9HQ3AI52NwAoeDcAzHk3AGZ7NwAAfTcAmn43AD6ANwDYgTcAcoM3AAyFNwCwhjcASog3AOSJNwB+izcAIo03ALyONwBWkDcA8JE3AJSTNwAulTcAyJY3AGyYNwAGmjcAoJs3ADqdNwDenjcAeKA3ABKiNwCsozcAUKU3AOqmNwCEqDcAHqo3AMKrNwBcrTcA9q43AJCwNwA0sjcAzrM3AGi1NwACtzcAnLg3AEC6NwDauzcAdL03AA6/NwCywDcATMI3AObDNwCAxTcAJMc3AL7INwBYyjcA/Ms3AJbNNwAwzzcAytA3AG7SNwAI1DcAotU3ADzXNwDW2DcAeto3ABTcNwCu3TcASN83AOzgNwCG4jcAIOQ3ALrlNwBe5zcA+Og3AJLqNwAs7DcA0O03AGrvNwAE8TcAnvI3AEL0NwDc9TcAdvc3ABD5NwC0+jcATvw3AOj9NwCC/zcAJgE4AMACOABaBDgA/gU4AJgHOAAyCTgAzAo4AHAMOAAKDjgApA84AD4ROADiEjgAfBQ4ABYWOACwFzgAVBk4AO4aOACIHDgAIh44AMYfOABgITgA+iI4AJQkOAAuJjgA0ic4AGwpOAAGKzgAoCw4AEQuOADeLzgAeDE4ABIzOAC2NDgAUDY4AOo3OACEOTgAKDs4AMI8OABcPjgA9j84AJpBOAA0QzgAzkQ4AGhGOAAMSDgApkk4AEBLOADkTDgAfk44ABhQOACyUTgAVlM4APBUOACKVjgAJFg4AMhZOABiWzgA/Fw4AJZeOAA6YDgA1GE4AG5jOAAIZTgArGY4AEZoOADgaTgAems4ABRtOAC4bjgAUnA4AOxxOACGczgAKnU4AMR2OABeeDgA+Hk4AJx7OAA2fTgA0H44AGqAOAAOgjgAqIM4AEKFOADchjgAgIg4ABqKOAC0izgATo04APKOOACMkDgAJpI4AMqTOABklTgA/pY4AJiYOAA8mjgA1ps4AHCdOAAKnzgArqA4AEiiOADiozgAfKU4ACCnOAC6qDgAVKo4AO6rOACSrTgALK84AMawOABgsjgABLQ4AJ61OAA4tzgA0rg4AHa6OAAQvDgAqr04AES/OADewDgAgsI4ABzEOAC2xTgAUMc4APTIOACOyjgAKMw4AMLNOABmzzgAANE4AJrSOAA01DgA2NU4AHLXOAAM2TgApto4AErcOADk3TgAft84ACLhOAC84jgAVuQ4APDlOACU5zgALuk4AMjqOABi7DgABu44AKDvOAA68TgA1PI4AHj0OAAS9jgArPc4AEb5OADq+jgAhPw4AB7+OAC4/zgAXAE5APYCOQCQBDkAKgY5AM4HOQBoCTkAAgs5AJwMOQA2DjkA2g85AHQROQAOEzkAshQ5AFYWOQDwFzkAlBk5AC4bOQDIHDkAYh45AAYgOQCgITkAOiM5ANQkOQB4JjkAEig5AKwpOQBGKzkA6iw5AIQuOQAeMDkAuDE5AFwzOQD2NDkAkDY5ACo4OQDEOTkAaDs5AAI9OQCcPjkANkA5ANpBOQB0QzkADkU5AKhGOQBMSDkA5kk5AIBLOQAkTTkAvk45AFhQOQDyUTkAllM5ADBVOQDKVjkAZFg5AAhaOQCiWzkAPF05ANZeOQB6YDkAFGI5AK5jOQBIZTkA7GY5AIZoOQAgajkAums5AF5tOQD4bjkAknA5ACxyOQDQczkAanU5AAR3OQCeeDkAQno5ANx7OQB2fTkAEH85ALSAOQBOgjkA6IM5AIKFOQAchzkAwIg5AFqKOQD0izkAjo05ADKPOQDMkDkAZpI5AACUOQCklTkAPpc5ANiYOQB8mjkAFpw5ALCdOQBKnzkA7qA5AIiiOQAipDkAvKU5AGCnOQD6qDkAlKo5AC6sOQDSrTkAbK85AAaxOQCgsjkARLQ5AN61OQB4tzkAErk5ALa6OQBQvDkA6r05AIS/OQAowTkAwsI5AFzEOQD2xTkAmsc5ADTJOQDOyjkAaMw5AAzOOQCmzzkAQNE5ANrSOQB01DkAGNY5ALLXOQBM2TkA5to5AIrcOQAk3jkAvt85AGLhOQD84jkAluQ5ADDmOQDU5zkAbuk5AAjrOQCi7DkARu45AODvOQB68TkAFPM5ALj0OQBS9jkA7Pc5AIb5OQAq+zkAxPw5AF7+OQACADoAnAE6ADYDOgDQBDoAdAY6AA4IOgCoCToAQgs6AOYMOgCADjoAGhA6ALQROgBOEzoA8hQ6AIwWOgAmGDoAwBk6AGQbOgD+HDoAmB46ADIgOgDMIToAcCM6AAolOgCkJjoAPig6AOIpOgB8KzoAFi06ALAuOgBUMDoA7jE6AIgzOgAsNToAxjY6AGA4OgD6OToAnjs6ADg9OgDSPjoAbEA6ABBCOgCqQzoAREU6AN5GOgCCSDoAHEo6ALZLOgBaTToA9E46AI5QOgAoUjoAzFM6AGZVOgAAVzoAmlg6AEhaOgDiWzoAfF06ABZfOgC6YDoAVGI6AO5jOgCIZToALGc6AMZoOgBgajoA+ms6AJ5tOgA4bzoA0nA6AGxyOgAQdDoAqnU6AER3OgDoeDoAgno6ABx8OgC2fToAWn86APSAOgCOgjoAKIQ6AMyFOgBmhzoAAIk6AJqKOgA0jDoA2I06AHKPOgAMkToAppI6AEqUOgDklToAfpc6ABiZOgCymjoAVpw6APCdOgCKnzoALqE6AMiiOgBipDoA/KU6AKCnOgA6qToA1Ko6AG6sOgASrjoArK86AEaxOgDgsjoAhLQ6AB62OgC4tzoAUrk6APa6OgCQvDoAKr46AMS/OgBowToAAsM6AJzEOgBAxjoA2sc6AHTJOgAOyzoAssw6AEzOOgDmzzoAgNE6ACTTOgC+1DoAWNY6APLXOgCW2ToAMNs6AMrcOgBk3joA/t86AKLhOgA84zoA1uQ6AHDmOgAU6DoAruk6AEjrOgDi7DoAfO46ACDwOgC68ToAVPM6APj0OgCS9joALPg6AMb5OgBq+zoABP06AJ7+OgA4ADsA3AE7AHYDOwAQBTsAqgY7AE4IOwDoCTsAggs7ACYNOwDADjsAWhA7APQROwCYEzsAMhU7AMwWOwBmGDsACho7AKQbOwA+HTsA2B47AHwgOwAWIjsAsCM7AEolOwDkJjsAiCg7ACIqOwC8KzsAVi07APouOwCUMDsALjI7AMgzOwBsNTsABjc7AKA4OwA6OjsA3js7AHg9OwASPzsArEA7AFBCOwDqQzsAhEU7AB5HOwDCSDsAXEo7APZLOwCQTTsANE87AM5QOwBoUjsAAlQ7AKZVOwBAVzsA2lg7AH5aOwAYXDsAsl07AExfOwDwYDsAimI7ACRkOwC+ZTsAYmc7APxoOwCWajsAMGw7ANRtOwBubzsACHE7AKJyOwBGdDsA4HU7AHp3OwAUeTsArno7AFJ8OwDsfTsAhn87ACCBOwDEgjsAXoQ7APiFOwCShzsANok7ANCKOwBqjDsABI47AKiPOwBCkTsA3JI7AHaUOwAaljsAtJc7AE6ZOwDomjsAjJw7ACaeOwDAnzsAZKE7AP6iOwCYpDsAMqY7AMynOwBwqTsACqs7AKSsOwA+rjsA4q87AHyxOwAWszsAsLQ7AFS2OwDutzsAiLk7ACK7OwDGvDsAYL47APq/OwCUwTsAOMM7ANLEOwBsxjsABsg7AKrJOwBEyzsA3sw7AILOOwAc0DsAttE7AFDTOwD01DsAjtY7ACjYOwDC2TsAZts7AADdOwCa3jsANOA7ANjhOwBy4zsADOU7AKbmOwBK6DsA5Ok7AH7rOwAY7TsAvO47AFbwOwDw8TsAivM7ACT1OwDI9jsAYvg7APz5OwCW+zsAOv07ANT+OwBuADwACAI8AKwDPABGBTwA4AY8AHoIPAAeCjwAuAs8AFINPADsDjwAkBA8ACoSPADEEzwAaBU8AAIXPACcGDwANho8ANobPAB0HTwADh88AKggPABMIjwA5iM8AIAlPAAaJzwAvig8AFgqPADyKzwAjC08ADAvPADKMDwAZDI8AP4zPACiNTwAPDc8ANY4PABwOjwAFDw8AK49PABIPzwA4kA8AHxCPAAgRDwAukU8AFRHPADuSDwAkko8ACxMPADGTTwAYE88AARRPACeUjwAOFQ8ANJVPAB2VzwAEFk8AKpaPABOXDwA6F08AIJfPAAcYTwAwGI8AFpkPAD0ZTwAjmc8ADJpPADMajwAZmw8AABuPACkbzwAPnE8ANhyPABydDwAFnY8ALB3PABKeTwA5Ho8AIh8PAAifjwAvH88AFaBPAD6gjwAlIQ8AC6GPADIhzwAYok8AAaLPACgjDwAOo48ANSPPAB4kTwAEpM8AKyUPABGljwA6pc8AISZPAAemzwAuJw8AFyePAD2nzwAkKE8ACqjPADOpDwAaKY8AAKoPACmqTwAQKs8ANqsPAB0rjwAGLA8ALKxPABMszwA5rQ8AIq2PAAkuDwAvrk8AFi7PAD8vDwAlr48ADDAPADKwTwAbsM8AAjFPACixjwAPMg8AODJPAB6yzwAFM08AK7OPABS0DwA7NE8AIbTPAAg1TwAutY8AF7YPAD42TwAkts8ACzdPADQ3jwAauA8AATiPACe4zwAQuU8ANzmPAB26DwAGuo8ALTrPABO7TwA6O48AILwPAAm8jwAwPM8AFr1PAD+9jwAmPg8ADL6PADM+zwAcP08AAr/PACkAD0APgI9AOIDPQB8BT0AFgc9ALAIPQBUCj0A7gs9AIgNPQAiDz0AvBA9AGASPQD6Ez0AlBU9AC4XPQDSGD0AbBo9AAYcPQCgHT0ARB89AN4gPQB4Ij0AEiQ9ALYlPQBQJz0A6ig9AI4qPQAoLD0Awi09AFwvPQAAMT0AmjI9ADQ0PQDONT0Acjc9AAw5PQCmOj0AQDw9AOQ9PQB+Pz0AGEE9ALxCPQBWRD0A8EU9AIpHPQAuST0AyEo9AGJMPQD8TT0Alk89ADpRPQDUUj0AblQ9AAhWPQCsVz0ARlk9AOBaPQB6XD0AHl49ALhfPQBSYT0A7GI9AIZkPQAqZj0AxGc9AF5pPQD4aj0AnGw9ADZuPQDQbz0AanE9AA5zPQCodD0AQnY9AOZ3PQCAeT0AGns9ALR8PQBYfj0A8n89AIyBPQAmgz0AyoQ9AGSGPQD+hz0AmIk9ADyLPQDWjD0AcI49AAqQPQCukT0ASJM9AOKUPQCGlj0AIJg9ALqZPQBUmz0A+Jw9AJKePQAsoD0AxqE9AGCjPQAEpT0AnqY9ADioPQDSqT0Adqs9ABCtPQCqrj0ARLA9AOixPQCCsz0AHLU9ALa2PQBQuD0A9Lk9AI67PQAovT0Awr49AGbAPQAAwj0AmsM9AD7FPQDYxj0Acsg9AAzKPQCwyz0ASs09AOTOPQB+0D0AItI9ALzTPQBW1T0A8NY9AJTYPQAu2j0AyNs9AGzdPQAG3z0AoOA9ADriPQDe4z0AeOU9ABLnPQCs6D0AUOo9AOrrPQCE7T0AHu89AMLwPQBc8j0A9vM9AJD1PQAq9z0Azvg9AGj6PQAC/D0AnP09AED/PQDaAD4AdAI+AA4EPgCoBT4ATAc+AOYIPgCACj4AGgw+AL4NPgBYDz4A8hA+AIwSPgAwFD4AyhU+AGQXPgAIGT4Aoho+ADwcPgDWHT4Aeh8+ABQhPgCuIj4ASCQ+AOwlPgCGJz4AICk+ALoqPgBeLD4A+C0+AJIvPgA2MT4A0DI+AGo0PgAENj4Anjc+AEI5PgDcOj4Adjw+ABA+PgCqPz4ATkE+AOhCPgCCRD4AJkY+AMBHPgBaST4A9Eo+AJhMPgAyTj4AzE8+AGZRPgAKUz4ApFQ+AD5WPgDYVz4AfFk+ABZbPgCwXD4ASl4+AO5fPgCIYT4AImM+AMZkPgBgZj4A+mc+AJRpPgA4az4A0mw+AGxuPgAGcD4AqnE+AERzPgDedD4AeHY+ABJ4PgC2eT4AUHs+AOp8PgCEfj4AKIA+AMKBPgBcgz4A9oQ+AJqGPgA0iD4Azok+AGiLPgACjT4Apo4+AECQPgDakT4AfpM+ABiVPgCylj4ATJg+APCZPgCKmz4AJJ0+AL6ePgBioD4A/KE+AJajPgAwpT4A1KY+AG6oPgAIqj4ArKs+AEatPgDgrj4AerA+AB6yPgC4sz4AUrU+AOy2PgCQuD4AKro+AMS7PgBevT4AAr8+AJzAPgA2wj4A0MM+AGrFPgAOxz4AqMg+AELKPgDcyz4AgM0+ABrPPgC00D4ATtI+APLTPgCM1T4AJtc+AMDYPgBk2j4A/ts+AJjdPgAy3z4A1uA+AHDiPgAK5D4ApOU+AEjnPgDi6D4AfOo+ABbsPgC67T4AVO8+AO7wPgCS8j4ALPQ+AMb1PgBg9z4ABPk+AJ76PgA4/D4A0v0+AHb/PgAQAT8AqgI/AEQEPwDoBT8Aggc/ABwJPwC2Cj8AUAw/APQNPwCODz8AKBE/AMISPwBmFD8AABY/AJoXPwA0GT8A2Bo/AHIcPwAMHj8Aph8/AEohPwDkIj8AfiQ/ABgmPwC8Jz8AVik/APAqPwCKLD8ALi4/AMgvPwBiMT8A/DI/AKA0PwA6Nj8A1Dc/AG45PwASOz8ArDw/AEY+PwDqPz8AhEE/AB5DPwC4RD8AXEY/APZHPwCQST8AKks/AM5MPwBoTj8AAlA/AJxRPwBAUz8A2lQ/AHRWPwAOWD8Aslk/AExbPwDmXD8AgF4/ABpgPwC+YT8AWGM/APJkPwCMZj8AMGg/AMppPwBkaz8A/mw/AKJuPwA8cD8A1nE/AHBzPwAUdT8ArnY/AEh4PwDieT8Ahns/ACB9PwC6fj8AVIA/APiBPwCSgz8ALIU/AMaGPwBqiD8ABIo/AJ6LPwA4jT8A3I4/AHaQPwAQkj8AqpM/AE6VPwDolj8Agpg/AByaPwDAmz8AWp0/APSePwCOoD8AMqI/AMyjPwBmpT8ACqc/AKSoPwA+qj8A2Ks/AHytPwAWrz8AsLA/AEqyPwDusz8AiLU/ACK3PwC8uD8AYLo/APq7PwCUvT8ALr8/ANLAPwBswj8ABsQ/AKDFPwBExz8A3sg/AHjKPwASzD8ArM0/AFDPPwDq0D8AhNI/AB7UPwDC1T8AXNc/APbYPwCQ2j8ANNw/AM7dPwBo3z8AAuE/AKbiPwBA5D8A2uU/AHTnPwAY6T8Asuo/AEzsPwDm7T8Aiu8/ACTxPwC+8j8AYvQ/APz1PwCW9z8AMPk/ANT6PwBu/D8ACP4/AKL/PwBGAUAA4AJAAHoEQAAUBkAAuAdAAFIJQADsCkAAhgxAACoOQADED0AAXhFAAPgSQACcFEAANhZAANAXQABqGUAABBtAAKgcQABCHkAA3B9AAHYhQAAaI0AAtCRAAE4mQADoJ0AAjClAACYrQADALEAAWi5AAP4vQACYMUAAMjNAAMw0QABwNkAACjhAAKQ5QAA+O0AA4jxAAHw+QAAWQEAAsEFAAFRDQADuREAAiEZAACxIQADGSUAAYEtAAPpMQACeTkAAOFBAANJRQABsU0AAEFVAAKpWQABEWEAA3llAAIJbQAAcXUAAtl5AAFBgQAD0YUAAjmNAAChlQADCZkAAZmhAAABqQACaa0AANG1AANhuQABycEAADHJAAKZzQABKdUAA5HZAAH54QAAYekAAsntAAFZ9QADwfkAAioBAACSCQADIg0AAYoVAAPyGQACWiEAAOopAANSLQABujUAACI9AAKyQQABGkkAA4JNAAHqVQAAel0AAuJhAAFKaQAD2m0AAkJ1AACqfQADEoEAAaKJAAAKkQACcpUAANqdAANqoQAB0qkAADqxAAKitQABMr0AA5rBAAICyQAAatEAAvrVAAFi3QADyuEAAlrpAADC8QADKvUAAZL9AAP7AQACiwkAAPMRAANbFQABwx0AAFMlAALjKQABSzEAA9s1AAJDPQAAq0UAAxNJAAGjUQAAC1kAAnNdAAEDZQADa2kAAdNxAAA7eQACo30AATOFAAObiQACA5EAAGuZAAL7nQABY6UAA8upAAIzsQAAw7kAAyu9AAGTxQAD+8kAAmPRAADz2QADW90AAcPlAAAr7QACu/EAASP5AAOL/QAB8AUEAIANBALoEQQBUBkEA+AdBAJIJQQAsC0EAxgxBAGoOQQAEEEEAnhFBADgTQQDcFEEAdhZBABAYQQCqGUEAThtBAOgcQQCCHkEAHCBBAMAhQQBaI0EA9CRBAJgmQQAyKEEAzClBAGYrQQAALUEApC5BAD4wQQDYMUEAcjNBABY1QQCwNkEASjhBAOQ5QQCIO0EAIj1BALw+QQBWQEEA8EFBAJRDQQAuRUEAyEZBAGJIQQAGSkEAoEtBADpNQQDUTkEAeFBBABJSQQCsU0EAUFVBAOpWQQCEWEEAHlpBAMJbQQBcXUEA9l5BAJBgQQA0YkEAzmNBAGhlQQACZ0EApmhBAEBqQQDaa0EAdG1BABhvQQCycEEATHJBAPBzQQCKdUEAJHdBAL54QQBiekEA/HtBAJZ9QQAwf0EAyoBBAG6CQQAIhEEAooVBADyHQQDgiEEAeopBABSMQQCujUEAUo9BAOyQQQCGkkEAIJRBALqVQQBel0EA+JhBAJKaQQAsnEEA0J1BAGqfQQAEoUEAqKJBAEKkQQDcpUEAdqdBABqpQQC0qkEATqxBAOitQQCMr0EAJrFBAMCyQQBatEEA/rVBAJi3QQAyuUEA1rpBAHC8QQAKvkEApL9BAEjBQQDiwkEAfMRBABbGQQC6x0EAVMlBAO7KQQCIzEEALM5BAMbPQQBg0UEA+tJBAJTUQQA41kEA0tdBAGzZQQAG20EAqtxBAETeQQDe30EAeOFBABzjQQC25EEAUOZBAOrnQQCE6UEAKOtBAMLsQQBc7kEAAPBBAJrxQQA080EAzvRBAHL2QQAM+EEApvlBAED7QQDk/EEAfv5BABgAQgCyAUIAVgNCAPAEQgCKBkIAJAhCAMgJQgBiC0IA/AxCAKAOQgA6EEIA1BFCAG4TQgASFUIArBZCAEYYQgDgGUIAehtCAB4dQgC4HkIAUiBCAOwhQgCQI0IAKiVCAMQmQgBeKEIAAipCAJwrQgA2LUIA0C5CAHQwQgAOMkIAqDNCAEw1QgDmNkIAgDhCABo6QgC+O0IAWD1CAPI+QgCMQEIAMEJCAMpDQgBkRUIA/kZCAJhIQgA8SkIA1ktCAHBNQgAKT0IArlBCAEhSQgDiU0IAfFVCACBXQgC6WEIAVFpCAO5bQgCSXUIALF9CAMZgQgBgYkIABGRCAJ5lQgA4Z0IA0mhCAHZqQgAQbEIAqm1CAERvQgDocEIAgnJCABx0QgDAdUIAWndCAPR4QgCOekIAMnxCAMx9QgBmf0IAAIFCAKSCQgA+hEIA2IVCAHKHQgAWiUIAsIpCAEqMQgDkjUIAiI9CACKRQgC8kkIAVpRCAPqVQgCUl0IALplCAMiaQgBinEIABp5CAKCfQgA6oUIA1KJCAHikQgASpkIArKdCAEapQgDqqkIAhKxCAB6uQgC4r0IAXLFCAPayQgCQtEIAKrZCAM63QgBouUIAArtCAJy8QgBAvkIA2r9CAHTBQgAOw0IAssRCAEzGQgDmx0IAislCACTLQgC+zEIAWM5CAPzPQgCW0UIAMNNCAMrUQgBu1kIACNhCAKLZQgA820IA4NxCAHreQgAU4EIAruFCAEjjQgDs5EIAhuZCACDoQgC66UIAXutCAPjsQgCS7kIALPBCANDxQgBq80IABPVCAJ72QgBC+EIA3PlCAHb7QgAQ/UIAtP5CAE4AQwDoAUMAggNDACYFQwDABkMAWghDAPQJQwCYC0MAMg1DAMwOQwBmEEMAChJDAKQTQwA+FUMA4hZDAHwYQwAWGkMAsBtDAFQdQwDuHkMAiCBDACIiQwDGI0MAYCVDAPomQwCUKEMAOCpDANIrQwBsLUMABi9DAKowQwBEMkMA3jNDAHg1QwAcN0MAtjhDAFA6QwDqO0MAhD1DACg/QwDCQEMAXEJDAPZDQwCaRUMANEdDAM5IQwBoSkMADExDAKZNQwBAT0MA2lBDAH5SQwAYVEMAslVDAExXQwDwWEMAilpDACRcQwDSXUMAbF9DAAZhQwCgYkMARGRDAN5lQwB4Z0MAEmlDALZqQwBQbEMA6m1DAIRvQwAocUMAwnJDAFx0QwD2dUMAmndDADR5QwDOekMAaHxDAAx+QwCmf0MAQIFDAOSCQwB+hEMAGIZDALKHQwBWiUMA8IpDAIqMQwAkjkMAyI9DAGKRQwD8kkMAlpRDADqWQwDUl0MAbplDABybQwC2nEMAUJ5DAOqfQwCOoUMAKKNDAMKkQwBcpkMA9qdDAJqpQwA0q0MAzqxDAGiuQwAMsEMAprFDAECzQwDatEMAfrZDABi4QwCyuUMATLtDAPC8QwCKvkMAJMBDAMjBQwBiw0MA/MRDAJbGQwA6yEMA1MlDAG7LQwAIzUMArM5DAEbQQwDg0UMAetNDAB7VQwC41kMAUthDAOzZQwCQ20MAKt1DAMTeQwBe4EMAAuJDAJzjQwA25UMA0OZDAHToQwAO6kMAqOtDAELtQwDc7kMAgPBDABryQwC080MATvVDAPL2QwCM+EMAJvpDAMD7QwBk/UMA/v5DAJgARAAyAkQA1gNEAHAFRAAKB0QApAhEAEgKRADiC0QAfA1EACAPRAC6EEQAVBJEAO4TRACSFUQALBdEAMYYRABgGkQABBxEAJ4dRAA4H0QA0iBEAHYiRAAQJEQAqiVEAE4nRADoKEQAgipEABwsRAC2LUQAWi9EAPQwRACOMkQAKDREAMw1RABmN0QAADlEAJo6RAA+PEQA2D1EAHI/RAAMQUQApkJEAEpERADkRUQAfkdEABhJRAC8SkQAVkxEAPBNRACKT0QALlFEAMhSRABiVEQA/FVEAKBXRAA6WUQA1FpEAHhcRAASXkQArF9EAEZhRADqYkQAhGREAB5mRAC4Z0QAXGlEAPZqRACQbEQAKm5EAM5vRABocUQAAnNEAKZ0RABAdkQA2ndEAHR5RAAOe0QAsnxEAEx+RADmf0QAgIFEACSDRAC+hEQAWIZEAPKHRACWiUQAMItEAMqMRABkjkQA/o9EAKKRRAA8k0QA1pREAHCWRAAUmEQArplEAEibRADinEQAhp5EACCgRAC6oUQAVKNEAPikRACSpkQALKhEANCpRABqq0QABK1EAJ6uRABCsEQA3LFEAHazRAAQtUQAtLZEAE64RADouUQAgrtEACa9RADAvkQAWsBEAP7BRACYw0QAMsVEAMzGRABwyEQACspEAKTLRAA+zUQA2M5EAHzQRAAW0kQAsNNEAErVRADu1kQAiNhEACLaRAC820QAYN1EAPreRACU4EQALuJEAMjjRABs5UQABudEAKDoRAA66kQA3utEAHjtRAAS70QAtvBEAFDyRADq80QAjvVEACj3RADC+EQAXPpEAPb7RACa/UQANP9EANgARQBoAkUADARFAKYFRQBAB0UA2ghFAH4KRQAYDEUAsg1FAEwPRQDwEEUAihJFACQURQC+FUUAYhdFAPwYRQCWGkUAMBxFANQdRQBuH0UACCFFAKwiRQBQJEUA6iVFAIQnRQAeKUUAwipFAFwsRQD2LUUAkC9FADQxRQDOMkUAfDRFABY2RQCwN0UASjlFAO46RQCIPEUAIj5FALw/RQBgQUUA+kJFAJRERQA4RkUA0kdFAGxJRQAGS0UAoExFAERORQDeT0UAeFFFABxTRQC2VEUAUFZFAOpXRQCOWUUAKFtFAMJcRQBcXkUA9l9FAJphRQA0Y0UAzmRFAHJmRQAMaEUApmlFAEBrRQDabEUAfm5FACJwRQDGcUUAanNFAAR1RQCedkUAOHhFANx5RQB2e0UAEH1FALR+RQBOgEUA6IFFAIKDRQAmhUUAwIZFAFqIRQD0iUUAmItFADyNRQDMjkUAZpBFAAqSRQCkk0UAPpVFANiWRQB8mEUAFppFALCbRQBKnUUA7p5FAIigRQAiokUAxqNFAGClRQD6pkUAlKhFADiqRQDSq0UAbK1FAAavRQC0sEUATrJFAOizRQCCtUUAJrdFAMC4RQBaukUACLxFAKK9RQA8v0UA1sBFAHrCRQAUxEUArsVFAEjHRQDsyEUAhspFACDMRQC6zUUAXs9FAPjQRQCS0kUALNRFAMbVRQBq10UABNlFAKjaRQBM3EUA5t1FAIDfRQAk4UUAvuJFAFjkRQDy5UUAludFADDpRQDK6kUAeOxFABLuRQCs70UAUPFFAOryRQCE9EUAHvZFAML3RQBm+UUAAPtFAKT8RQA+/kUA2P9FAHIBRgAMA0YAsARGAEoGRgDkB0YAfglGACILRgC8DEYAVg5GAPAPRgCUEUYALhNGAMgURgBiFkYABhhGAKAZRgA6G0YA1BxGAHgeRgASIEYArCFGAEYjRgDqJEYAhCZGAB4oRgC4KUYAXCtGAPYsRgCQLkYAKjBGAM4xRgBoM0YAAjVGAJw2RgBAOEYA2jlGAHQ7RgAOPUYAsj5GAExARgDmQUYAgENGACRFRgC+RkYAWEhGAPJJRgCWS0YAME1GAMpORgBkUEYACFJGAKJTRgBGVUYA6lZGAIRYRgAeWkYAwltGAFxdRgD2XkYAkGBGADRiRgDOY0YAaGVGAAJnRgCcaEYAQGpGANprRgB0bUYADm9GALJwRgBMckYA5nNGAIB1RgAkd0YAyHhGAGx6RgAGfEYAoH1GADp/RgDegEYAeIJGABKERgCshUYAUIdGAOqIRgCEikYAHoxGAMKNRgBcj0YA9pBGAJCSRgAqlEYAzpVGAHKXRgAMmUYAsJpGAEqcRgDknUYAfp9GACKhRgC8okYAVqRGAPClRgCUp0YALqlGAMiqRgBirEYABq5GAKCvRgA6sUYA1LJGAHi0RgAStkYArLdGAFC5RgDqukYAhLxGAB6+RgDCv0YAXMFGAPbCRgCQxEYANMZGAM7HRgBoyUYAAstGAKbMRgBAzkYA2s9GAHTRRgAY00YAvNRGAFbWRgDw10YAlNlGAC7bRgDI3EYAYt5GAAbgRgCg4UYARONGANTkRgB45kYAEuhGAKzpRgBG60YA6uxGAITuRgAe8EYAuPFGAFzzRgD29EYAkPZGACr4RgDO+UYAaPtGAAL9RgCm/kYAQABHANoBRwB0A0cADgVHALIGRwBMCEcA5glHAIALRwAkDUcAvg5HAFgQRwDyEUcAlhNHADAVRwDKFkcAZBhHAAgaRwCiG0cAPB1HANYeRwB6IEcAFCJHALgjRwBcJUcA9iZHAJAoRwAqKkcAzitHAGgtRwACL0cAnDBHAEAyRwDaM0cAiDVHACI3RwC8OEcAVjpHAPo7RwCUPUcALj9HAMhARwBsQkcABkRHAKBFRwA6R0cA3khHAHhKRwASTEcArE1HAFBPRwDqUEcAhFJHADJURwDMVUcAZldHAABZRwCkWkcAPlxHANhdRwByX0cAFmFHALBiRwBUZEcA7mVHAJJnRwAsaUcAxmpHAGBsRwAEbkcAnm9HADhxRwDSckcAdnRHABB2RwCqd0cARHlHAOh6RwCCfEcAHH5HALZ/RwBagUcA9IJHAI6ERwA8hkcA1odHAHCJRwAKi0cAroxHAEiORwDij0cAhpFHACqTRwDElEcAXpZHAAKYRwCcmUcANptHANCcRwB0nkcADqBHAKihRwBMo0cA5qRHAICmRwAaqEcAtKlHAFirRwDyrEcAjK5HADCwRwDKsUcAZLNHAAi1RwCstkcARrhHAOC5RwB6u0cAHr1HALi+RwBSwEcA7MFHAJDDRwAqxUcAxMZHAGjIRwACykcAnMtHADbNRwDazkcAdNBHAA7SRwCo00cATNVHAObWRwCA2EcAGtpHAL7bRwBY3UcA8t5HAIzgRwAw4kcAyuNHAGTlRwD+5kcAouhHADzqRwDW60cAcO1HABTvRwCu8EcASPJHAOLzRwB89UcAIPdHALr4RwBU+kcA7vtHAJL9RwAs/0cAxgBIAGACSAAEBEgAngVIADgHSADSCEgAdgpIABAMSACqDUgATg9IAOgQSACCEkgAHBRIAMAVSABaF0gA9BhIAI4aSAAyHEgAzB1IAGYfSAAAIUgApCJIAD4kSADYJUgAfCdIABYpSACwKkgASixIAOQtSACIL0gAIjFIALwySABWNEgA+jVIAJQ3SAAuOUgAyDpIAGI8SAAGPkgAoD9IADpBSADUQkgAeERIABJGSACsR0gARklIAOpKSACETEgAHk5IALhPSABcUUgA9lJIAJBUSAA0VkgAzldIAGhZSAACW0gAplxIAEBeSADaX0gAdGFIABhjSACyZEgATGZIAOZnSACKaUgAJGtIAL5sSABibkgA/G9IAJZxSAAwc0gAynRIAG52SAAIeEgAonlIADx7SADgfEgAen5IABSASACugUgAUoNIAOyESACGhkgAIIhIALqJSABei0gA+IxIAJKOSAAskEgA0JFIAGqTSAAElUgAqJZIAEKYSADcmUgAdptIAAA</prop>
				<prop name="Temps">REFSWgAAWQ0CAIBZCP1m7vEmN0Bcj8J/9ShcN0D2KPbw/7U4QKRwPQrXeyM79fMcPUAp9vH/6D5AuB6F61H/WEBACtejcD3/SkFAFK5H4XrfNEJA4XouACFDt0DsUR4AC0QlAyq9RRUDCEZAM1YB87tGQCcBCtdHNQPBnUgFA6NJQCAAHgBK20BxcAFwSxUDiEz3QM3MjwBsTUBSuh4CTl0DN09ALwEU1w5QQPfyf6wE71DelQNhUUDD+fCP8m1RBQNjUnUD1VJdA9tHUxUDuFNdAydUthUDmFQdAwhVdQOVW1VA7vIGVv3zdRQUu+VWVQNTV0B/Ar21V+0EWH0DkFhdAwftWQ0TNllFBFlAmm2ZXxD5WKUDvliNA9t8WP3zNVglA/pX9pUD0VddE8lXQEgiNgHHjBeOFT4Cy6wXnh0gnh2WFV4CmxD+8sXsH1YCgcMELw4lZgMkLzYt9/K/gEwvXi0uFS4Vbi+QLzIRewIuAbqsJ54vsCvWL+gv+i8ADDfmAxQ/Hj0WP0g/Kj90PwCGP5g/qj+8P84/4D/yPwRPBF41XgK3FE82T0hPWk9sTwB+T5BPok8cT75P0E+yT9xPAOZPIF8yXxRfBl9QX3pfjF8Anl9YX2pf1F/mX7hfyl8cbwD+XxhvQm9kbwZvEG+Cb3RvAJZvsG+6b+xv1m/ob/pvLH8ADn84f1p/ZH9+f5B/on+0fwDWf3B/4n8Ujw6PII/6f1yPAIZvAI+Cj6SPJo+wj5KP1I8A/o8Qn8KPNJ8mn0Cfap9UnwBWn6Cfsp/En5af0J/inwyvAP6fMK8ir0SvXq84r+KPdK8Arq+Ir6qv5K/2r9CvAr8UvwAuv0C/Ur9cv2a/YL+iv7y/AH6/uL/Sv/S/Fs8ozzrPTM8A/r9oz9q/XM+Oz1jPes/czwDuzwDfEt/UzzbfSN9a32zfAH7PMN9635Tfxt/Y36rfvN8Ajt/o3zLvRO9W72jveu/83wCG76Dvku+0777v2O/q7xz/AP7vIP9S/zT/Vv+I/5r/ZP8Aht/A/6r/9P+u/+D/Kg8cDwA2D0gPYg+ED9b/iA+SD7wPAN4PwA/SD/wPDh8gHzIfRB8Abh9gH3ofhB+OH7Afwh/MHwDmHxAvIi80L0YvWC9qL/wfAP4feC+KL7Qv1i/oL6ov/C8A/i8QP0I/VD8uP2A/aj+MPwCuP5A/ui/EP8YvwD8aTyxPAD5P4D9KT/w/Zk+YT6pPvE8AVk/IT9JP9E8WXyhfek80XwBeX3Bfgl+UX05fqF/CX8xfAJZf6F8CbxRvJm84b/pfTG8AVm+Qb1JvtG92b7Bv6m/8bwAOfyB/Mn9Ef8Zf4G96f4x/AGZ/mH/Sb7x/pn/gf+p/9H8ALo9AjxKPJI92j4iPWo+cjwC+j2CPso/0j86P4I8KnzyfACafUJ9Cn4Sflp+on2KfvJ8Azp/wnwKv5J8mrzivEq9MrwBWr2ivkq+kr3avsK/ar8SvAP6vGJ/6ryS/Rr8wv0K/bL8Afr9Yv5q/xL+2v9C/2r/kvwDmvwDPKs88z1bPaM+Kz5zPAH7PwM/Sz6zP3s8I3wrPFN8AHt8w30LfZN9O33DfYt+83wB+36jf8t8E7xbvKO/a30TvADbvcO9C71zvhu9Q76LvxO8A1u/o7wr/JP8O/0D/Iv9s/wB+/5D/ov+0/8b/2P/q//z/AA4PIA8yD0QPVv9gD3IPfA8Ahg+QD6oP1A/mD/gPCh8cHwAuH0Afwg9kH3YfWB+KH6QfAH4foB+iD9wf9h8ILxIvNC8AHi9gL3IvhC+WLzgvoi/MLwC2L/Av2i8EPxY/OD8iP0w/AG4/gD+SP0wvlj/IP9o/7D8Apj+4PyJPNE9WP0BPUk9sTwBeT6BPsk/ETw5PyE/aT/RPAB5fiE86X1RfZl94X4pfBF8Ajl/AX0pf5F/OX6hf+l8sbwD+XxhvYm90b4ZvmG+qb7xvAE5v0G8SbwR/Fn/obwJ/TH8ALn9Af4J/lH92f7h/8m+sfwDuf8h/6n8kj85/GI9aj2yPAEaPcI+ij4yPxo+wj4qP/I8A3o/4jzKfJJ9Wn0CfUp98nwB+n7Cfwp/Un+afoJ/6nwSvAA6vKK9Sr2SvPq+Ar3KvHK8Anq/Qr6qvvK8Gv5CvEr8kvwBOv2C/Qr+Ev36/mL+yv8y/AN6/8K/KvwTPJs8QzyLPXM8Abs+Az5LPpM9Gz7DP2s/EzwD+zxDfIt803/6/ON9C32zfAEbfgN+y38Tf1t/o3/rfDO8AHu+Q36rfnN8u73jvUu+M7wCu78DvWu/M7/bvmO8C/wz/ABb/EP9a/3T/bv+Y/4r/vP/gtv/g//L/BA/G8phXQP448ChcX1dAH4X/61G4HldAexTfrkfh2lbV85dW+0Ck2PDXQ1ZAw94oAI8CVkA3AXrE/1VASOF6FK6Hu1VAVwEUTlVVAxTvVUDNzHcA3FRA3fZQAMKlVGUDXlT2NfMoVE0D8lNACrbW8bpTTQOCU3UDTLdTQGa2ARZTJQPf71JAmpnHAVJAUn+4HoXrYVJAjwLbLFJVA/RRZQO+UXZ9A4VRJQNPUUDPAfdRGFFNA9JQQOxuMQCFm1BFA2NQZQPbLlCdA+pP1QN8T3tAMzYRE09AAD4R26BOxQMZTnUDrE3aRQRNxQPZTDUTc0y2XQMHTE0Dokv9AzhtSz0TwErNA3FKZQNbbkpdA6dKNRRLZQPbjksNEwtMLQNeTFgtFMQX1vJ3TCUDb2wUBWd0FGK8F/YfCCvuFR4vIPAT5hU+L1ArDhJrZC92LYDeFY4voC+yL2QXZhU2ArqtTMUDeU2VFE7dFE+2VQM0UDUDylA9E0C6BBSy/AQoUkBIAKPXcJ1StRRTfQM1U21ALwIlUzUT81ItA6u+Uj0zhSQ0TSw0G9bEBPlRPTPl9ATfUd1AXwFH4VE1E+NRttXz51E18+hRNQPqJKQ3jwLstDdmAu7ENz4SCfDUN84C8eQ3lgP0PwZNEN4FHk/gA7YC9jxPTk9gTwRqQV4C93xPjk+YQ241pk2Avk/QS7ZP8E8CXxRfJgL/bVEtAz5SRQOjUrUG2oYykawEDFTFA4lUtlUDBFU9E4BVfQMV7VY1A4pWJTP9VkDVcSYyV400V0UDU1i21QO8WM0DEVm1BFlatTRYjVOwWN0UWDUDsypYnTQkBL9XZQOubVf9A6hXnQOqV9UDSazsVzYSsxRvLwK1LG8APm9Qb2JpPv1ub5Bvem+kb6DGb0D/Ov8EZy4CfiwEPrVXDRP7PAS3Vn0DdTVWNRMjVATkVfVUdARbbFU1EzNVnQP6lATZwlxXLwJFVCUzDVRW1fPXUy0DnpwEaqQErTKcBPpSZXRSbVRSVl0DR1KFMxHEBNmENNOhUXUkdDQ1tDT8ULb9A7hQhTOBUMUDSdoUFBMENLpPDRNLT6qFNE6NFE4lFE39dE2sbQTsJK5MtQNGdBTibUslM31L1fMXS4101JQXblNKhXRKnQNKSxbtY8hLNQM6fCfOHWYVAN4f8B8aL/yP1o1OL2AvQp+AVJ+2L3ifip/ML84tXgNM1o1TEE3lNE0lA+9OasU0T40UUH0DBVGdA7F61DcWE1Q01VJ1AyysnHcvAhVTDRPbVDSltiQ0bVLV8zdSnQMKALR02zCONYY9jj+gO7Y/yD8A2jnWPQZPEE8qTwy/Nk8wv4BCv3RPZr+gT3IxVqUvAlW0TDf+I1ONU9BTXTRUap0DynwERWQEvlVFA1szVu1jqFbVAxz8V6pmM1hdVFgtA+6sVCG1WX10WS0D3lg1E6MqzFRP3FQIrFTRZGf+VQD2XwhjxlMcb4bPmM8qb7zPAK7P4M+6bwTfFt8o3zrfTN+AxvU+UyQPdgM8B56zRAQThix01VXFBGQPdg1Oc1TWtQM2VD0TAFxUyVNCRQODrA++BeazxHRxFOQbOFI1EwNS5QZeA/QPlj4S4FDltFDtlp4COmgcFOuQblNPJQMPTz1U2kQUOSyE0U09M2VNli0D/kxtVEy91LzktCqsFE60FOuMFJGUF3YCK4xKTQRLVTRLTQTcJAFa1Be25c4f0INWlf6PUP8ACp90/y6fWJuW/2ibZp/Y/wDq/7SfDg9oEyYz5C/2Jd7TVVBNFFAF8yL8BJicpMEMJD82Ne4CQzCOUgBTZrXTzlJlBLR0YFKNUwUgdAT9hKd+P4CjdjWGpQCWr6ivsq/cP+4/SB/6r2wfACa/kB+iH1y/xh/YH+IRvgVW7rIsUn1UUu10Ui10qiSk8gzkj9TUDHRUhc1VBTP6VR3knNTjVtY941dX7dRXLXNVWKZtU8BYtVY2wh+8VPzNWIUTxFhVNGwkQFgE1eSUVMPsX17PCGt2z/AvAKrPzM/mzzg/8s9cP24/qG9AWj+UP2bVZtVGNSYjV9UDVVF01P98VLpUJHcsdK01PHT0VQXjtlx0elpsVEBEdPhU1QPBXFcs3jPEtBpUTSRTBWSMBIQbILayMKR/7uOct1YCHKhMpIug5oKu3ERpfKQzVOx3ltLFdOSOXORY/HTFIfSU1RyPLoU+4gdOUo10TYUEPATOrPzr/OeqftNLbSRKFYN63ORxpUr9JEo1Vi5DSxXDMQCsjx79xo+I+17/cP/SX+RfAK7/uP/y+RZvOG9KbxwPll1oJgUm9V6DTC1ztU0t42XzLITx7Jc+4udQ5YQlUbW0Uc20zHS5HKeutVRO4zSk6xQktTTkfhQkANtgboNcr84PgK+SrwQfHh8AKB9CGT4fYBteH4AfshnmfwAIj8IfLI8+j0iDLuWevYYFqt6ys2RFVDXDr+zUKWJEJKHcv45D3DSRVxXDiwFY3bNzDMQrwN6yI5VZndRZvWRYxSSUJGUVWLXTHtSFV+009LfO0wDEL9Yv6CvmJeYvcJ+Cn0w/ABY/mJ9SP9yfpj3WnxCvWtlaFsKhtCRuV33jMITUUezkt6bj/DQVVCTXrNesdtM0JCVVZXRUxZRUWiX0VE3jOFTFhFQFY1vLUy3jk1MN9FP941CTAGZzBHcG8nIEJDos50S2o+QElZxEy2AG4ib0FKntXOfOg1DtszzcRAVqNLSchOQvjOTDTg30FJzn1tNNBfRNLQaGA5xkm9VLZUNwS4XkNFSeqExX7uW+Y0rts1w0VN4FSwXjRiQHtuWGX5hbpv0Avl/wXzrP/F9ez3DPwv9UbwCmz2Bvem8kBxb1LgWeIzwEay5OrURPNUMZUH3ji5BQ/XMkZA9+4xzk8Wx0h37SLlO9Aw1TZbTWfASbUt2DYyR0MFICBeMGJH82dd4PUH9if3R/AIZ/kHtOHxjv0n887/5/YO+gcu8cj5bvqOs2QvmkRBkpUp1UzOTfFCRVHCdGIzVUDRRUxTNoVdWERCS1UQRExKyEOFf1M8cSXCQ59IfuwgfkhOOAPvWWhtLWWMUzmJwnhiNXALWkZJe+Lb4lPp9gm2afyP8A2v/8n/7/EA8KrzQPRg9YD5BqD3wPtjUGIprcN+6yEK1X9RPNViVDiPw0RVlWhdRspMdVdcOLHExVCBxE0PzkmKykYfzkkyhUHSaGIrxcR54jUwI1Qwlk33bV/hV+5Z5FFkOtUd2DQ1F1wwtM5NQpUH203ERlHNQw3Ef+47VPJUROZUOQTtVETprdZE1V41RNpSScXAc1TIXTpmRUQUtNJLS32E5VdqNEVBpLXUOVSwD1ZBzHfl3ute7F3sUOzRbPACjPmi9Uz74vgM+yz9wvts+gaG8qPzw/7sXuM0zFg7FZTb30DNSzT9UUUH1DVcwc1EBM5LRsFCrcZ7DWQ1xEe4DHsh9T7cP3AHRPhkXG5ablttU+dT59rtUAvt/Q3+LfTE8G73BPKu+UTwBO7/B/uk/cT6bvAF9Sjwx0DT501KNS9Wa+pZ6zjIRbj1TFowpVzUOkdKRtGbSEjFZNs/9W5aTW7PTjV92DUwSUvliqvTRZJSRZvfPw/IS1mVglFKRUL1j9ZOz0wwCc9yadnv1Gn+D/Km8cDzZvABgPIg98byYPmG+qb7xv3m/Y+JOe9WYSfld9Q0JXVH1WXjNW7cNnZKQlzASL5lUdlFU9pKSFPHT6MhQUwpyn7sJHVF3UbHSt14SEoFO1E2jk5DJS1KT83KcG0n7sNEeM1FUQ5DTZBEShfBRrrNRtNZzU71C1E7hQnYNrgVAt80kstBNQXTRmTLRPTwVEXLzxTYXTG4ZN7bMgTV02xqOEtNv1SwXTjkvtwxdLtC1kJCR6xLR8Sq2DyFlKpaQ0JLhL1TMs3L8A7r3uxQbPgC+SL/yPti8gnwCKzww/Vp9onxo/jJ+en0gztiayiEwVYxBNVYRNNMU0LIVPraORUD30LERRfFxHlhPcNNXspCqEdFkwNBd+st1S7cOnzOcMHvMsVA5SzUb2PabfuN8AKk9ET66vkNMug4RPjk/wrwACv8xPJr84v/JPXL9uvSaSRfu05BfM5y6lBoJzhHQp8OzvJnNV1TPcDP/e45Is9Mks9z5zWDUUVPQmaVkFxvZS2ATEiVgdswFEbP8uZfZV7l+g/7r/hM8Als9Yb3JvTG/Gz3hv6m8U35Am3zjfSt+0BI2kDyaCylC8B7ZzzA9GI1U9E0HsB1A+E/wPDhUes1NtxFMVkyF3LB8+H1ATvrIuRKSLoEB+82wXLsN8H44VFpNQRTOJI6QfbvNO1TTEF3ZyvWDUF6YTrJfuHT6yRksVkyXnFCSRFCfOUq8kJ+aTLUsdsxRMZRNeRC9WLwBoK9aP6I8KnzT/bv8wn3KfgLT/xv+An+r/3P9OPU7y4qBkP3Y/iDOu00S0tgSkRQikN741hvI3tLSzMMY13rMQ1De2deY19rL5dKf+PxBPAIqpjq0+T7ivYk80F86v6K8AYh8cv4YfmB9Sv7wfzh8gX2wyUd4ypVJVcxpT3TOtlURUE1TNc5F0dC0IZF92Vc5yAQx0i1B2o1TEZVX8tNqkXwZy7lj1ZBTEX3Zy7XzUuuRfXsU+cwBkx3bNfs/wLwI/3M/Wz/DPAPrPVD9OP1Dfkj+kP/ZvCH8EglHG0qgkfzZ/SH9acUYzCry0fiRERVRUU1B+fQZCAWqUd54jpHcW87R/xnUOAkGj1HcOw+R/9nWO8ksEj1YOAlNPndROBfROzZa2BkKKTQWDI03NM74ETI/2snlkh74zfId2hd5ya8VKfRM0/OS0Sw10BKSPBoKDvI/Oj2j7Vv/AXwCK/+Rflv/Q/xpvLG8GD1BvRGJvrOyHxJ/Wla4DUBXzBZBs5AU05yYVFuUOpZ6DtVPNMy4spA1TbSPfVgQkqlJNJFI1wzxMpwDWpW6lxg12r4ivAh8MHyYfADgfShFGHW4fyH96H+x35n9AqB/aHyyPNoW2BQZCCgykUVWUtPtg1lJXFCTTtLRtUTxEz1QdQ0pVDVSUFEWU1MbkNDhkx/ZSG61Y9VOLWK20WAVUWdQ9RAzE1oQkl9SEU1gKnQMM1ITTfDfGJV7FXs8AcMsOP1CfYp90P4afmJ+qn4BsP34/YD+yPwSvFq3G01e0zdQ8lCBk1N1WFVOaiuw0V/Q0FZzXxoOs1FFatNQYlITeVNVTpzxEy29UHcM43Nc2wrxTrH1U5NROUwWDFvTU4EIk5KgEdx7lBoUW8sA8hM2HzARRUX2krHThUNTlNGzkZaxkMFQE8U+qfVRPLVRPnQOsjORBpU4VU9qc565DTMXTiLVM7ZMlfLTFSxXzYMlLRSTM5Kfc5/aymUqileP9rLQrUBZS+ixUVwAk9xb9DvX+/Z5fsF/KX9RfAEbPWM8Kb3zPPm8AD3JvxM9UFg3WQ0wlVE3d5E49k9twTwWDNlDNM65Q0pVzIlwHBkIqdASfUhDtZn4F9jNcRAIE554FXoUEHtN0BP9Md8YP2ANGf1h7AF59fn+Ie0YfQB9SHyTv3n8ACI9a72zvNo+Q70qJtrPE1FUs1KSIDHT8fER3xKQt9hQkk1SNZFWFZISkq/5VHSNx9DTl5DRY1ryEy1dthFj908JY2HUm1oXeIgBZdbPIWFY1I4lYReNElCTvtCQBxTSXtiW2JcYtzi/gL2qfAMz/bp+wnwIPFA/On+CfMg9gXA9uD8Az3vXuYo1XfYSaRKT9TKS6ViVU9DQ1mVZF5HykuFU9VHSkQVbUBPxULfRUxYRU3UQmLEQeVA30vKSuRNTb4EheRc7lRuLEZNdWo1LNM0Ee1KSz0K7znEc+cjVsdEv+UNWzx6xnFvNQ1cPDI1CNRNxHPnOkZHlOWj1ETm3jpk3ds0CUZLHV1MceVV4ilUu18zDFS13USnW0RFeWIq9KAC1WXlXeY2THdl3etY5fCM8AEs90Lz7PqC+6L5TP3i+Yz8DSzxQ/Jj/Yy4ZVhiLiTLYN47FN1cPzTjW7c9VQnSPnFNReDOTRUYq9A0WMRLlMFOtgVlNTFH2krKTsfES3dE++g+ynAKbVjt+g37LfxN/O30hPkn8AbE8e75BPQu+0T8ZPeO+a70j8TwZV1sIDXIeu8sBshKhL0CYDrDVUBfOx9AQrTVWtQ6RVvQbWo1ZNFJqcBJE0pAFYBfT8hNy1WA3jITz0E1k9dFiaHZRYVQNlWAUUzITgAkSkvRSXfvUmlY79Np22/wDg8xZv6P8qD1xvbm+Ab8KfoHwPtm/Ib9pvNKShBGRulVcttFctI+xsV9ayZ6pcrNdspJsE9GH05CclVTVEVKVkBBR+nKeGUyr0BMvk5VMtI1w8VFPQlj7S7VK9A7Xcpy5CPGo0FATcNMtsFJVRhTZqRnNRbbRQNfOqUHU2qjZCPiS0BYQUoKQUM0VPZaROhTRct/7DTf2EtU2lY6WEJEJMhaRLCj3TfcS0Gpy/BiWGoxwkC1dLnRRLRYZeJT4tTjUAVi9oL9qPnC/+jxCfyi8sn4BGn/gvOj98n46f2Ms+0p1I3LTTEOajTg2GvrIZNLSrkVCtQyQMtJgs1AoVUgXzgfyU8TQUszAuI6VTHZMLXNeus1K1o2MKzDQwbNQFzDRTQAZF/j0ArhMUTx5NNk0+T/Dfek/UrwCeT6hP2k8cvy6/6E9Sv2S/qK7l1pM01G801N/ENFdaRFT05ORzVE1EVAUjs2hVlVQE9FFWNbPG1qwEOlet48nktDlYbPVUVPQJWTWzJln9tobuUthYNXRc9+YD1FTNAERn7lXmX/hbpv8QbzpvnM8APm+Ib9LP5M+Wb6hvGt8s30g+34gDBiKYnAfOEhA0xVVWVcOILHRH1LQGLHSlxzR0i9wHVsII3ATR2ry0mGx0YVQ18ypUpKW2jqK8HBfOE1P9tFNqrYPT3DSbnHRlUsWUqOQ3XhX2knr8pERkFAum/KTUULWU/HRlhBQwVvx01U8dlE/N5E6Fw1uQTgUjKE7VVE0Fs2FUZDWklx6jJJSrS/VTm0pLHZPrSu0UHCR3QUotpAwkY4DekyQkFEyEAV68hz4lTi2m6iOY5o+ALwD6j2z/fv9An6L/lP9mn9j/wEIxzv9AO76FrgPkFLVNrIXEzJSzTzWzVuR0yirclEE8tLb0lCqcN74SUR8cFDtQPnIhtDT4NBcChjKORBeGtX61FkX2P2irAO41Hk+Qr6qvFB++rzgf4q8AXB8Gv4Afkh9Ev7YfyB8aWVqGMj4kVKVS9VMaPFQ1lXx0E0xUkVQ1hFxX2oazVjWDjFY9cwFXtKV0DNTlTMRVWL2TwNVYbQRZ5eRZhcPwWGpV1Fglc3VkJC9YlXQCvMTD3F9WzwBvgs/kL/YvAMDPGj8sPz4/AN8S30w/Rt/QmD9iOcYlznJ+3CRAV6rFg//ctLocfCXUtObZVb0kTHRuVa2DM1XKdeRUTRPCXHceckdUWsWDDyxE11PdI6CEBCtoU00TMtzU/Jx3XnOqnLRHBKQRLKTZxAShyjzka8R0Ndx3tiK4UGr9lFCF80v8dBVQzXMbvk/Fg09PrVQchy4TbU29I4pNrYMjTc1EShwEWiQE9eznHnIXJFSzt0q1hOTkekqtU8UVSg2kS61ESxWkBAcO/QC2j8iPQv+sX17/mFuG/5D/AKr/FG/G/wAP8v9cb6aV3lJbh0zdIxBNFVRNHXO19+xFT72TkFAdcwdi9AR8HBc2pYYy1VIVpgxWRY7iDVOVtr4jpH/+AgEO/GRTEFatvgXWDXal7g0A9g0WH3h/gnFGH1gfsn/EfwCeH+h/+n/UHx6PcL+CsfYCVQxEpFWUBL4M5FVURK3S7GRPVDXEVL3kVVpdhFXFQzVWvbOonIRtOMQsHlhtQ45YneRZWAXGxmITWc0EWF3UTVjFY1NYHSSEJNWkNwCmL7gjxi/YLwI/VJ8GP0g/AIqfnJ9WP7Cfoj/kn/afCK80WtmOUl/ENB5XxbSchFWY5DRX7DQVlNTXnNy1UazUGIyE3lTdU6dqFCRxhIQ6xNQBVN3Wqv5yhuzUUIQEGOzU4FD0b96zHOf+Ar40hIfEBNVRLOQanHTiRASqUGLFY3Nc555lxmKDTyVUtU+dhE5l00FO5eParU0tE3FNpURMNSRMWk0jJXS0xUvFZEs9JNFLhaTU747i/dzkeUsW5eP6S2VjUwT/Fv9QawCWX1D/ul/0Xz7P+F8qb3TPAIbPWG+qz7zPzs0eBbazXLVqfORwPAQ2zESuUNVzyyRRtSOYXAde4qBSqOVmloM81CVERADs1NBSrASZVIdWQiJsBP9cdwC+D9ALRnXmBeYN/g+Af5J/APTfpn8Y7yrvBI9O72DvEo+whO+W7a6zlEQrUqWDiBgEdGNALsJ3Uz3kfAQbIGrmQg6UhIX8NPpV1WNrbFYtE+HsNFVXZQObyVctw1dYHUTkhBitWS0TIVltQ/7khMiVWGUDiST0QpQnxkLFACyXriUWnyibLpVmn7D/wvkAPp2mnd7/AA8SDyQPpj84DzBaD2wP9vX/wo1X/aTUP6DO4+w0m4Bm43SkuAREfpJspEEUT2ajVMW0pKQcLVTFQ+VTLZRTtbRUR2r241I948TsFI5STaRC7BQevORLcDaTrORtnEfEPvOsZMcktKtgpoJYUErNwyPERNXUT7azTk3DmwtOZeOmTQV0jGTVWNzMw7DGQpVLdSMwHFQj0Uq95DxX9rKvnLQrUAI+4rRcV07FflV2X+i7zl8AIM8Sz1wvni+wL1rP1C+Wz0DQzwo/HD8uPX5VDrNMLbNDsU3FhJxnHrVe0unMRKteUfUUUcVDRYREuVjUZ05TrKQWU70j62RPBHZFXtIZFHc2dSZ/OHOe3QBOf2B/2t9ET/7fCO8y74xPAGblPu+4T3Lv3E/uT0CLLjJpAzwXNpLAzDQ3U00EbKQ19ASzVPWzL1W9FJp0pDikBKpWNaYuMpO1V61DBOyEc1h9pFisNfb2sg9ZNZPgxISjrVj9o2FYtTMbjFVXAOXEjPeG9Q6VJp9AnwpvHG8A5v8wbzIPRA9ub3APmm+sb1y+bxiv9bhXhbOj/FSTcFcdFDSk7mRXPrJntlykF1Zd09lVfYOd1VUtpFWNIyfMBO5UioVkVMU0VF1UnKe+IssVU3VUU+XDWjRUS9Be89C8N9atFlV+g1E9s5dRRH02PnNRZbQUv8bSPpQUbQUktKBPLTMzT40j08dOfTQUhN7MFHVNVqWDCE39M6WEJEJMNbVLfYN9vLQaS7Uzq7QEJ26zSoWz40ptpEsKJXRLNaM+9CfWvUYt9r8AcC/aj+yPvi/IL+ovNJ/uL0AwP2qffJ+OnU4lLnNMhbPbQ03FMy5OPbM3T8TVNCy0kRTXvnXOogpSCv2jgax08ywUqzCeNTbVTFbVDpKbUoW0LNQwZNQBBcQ0y9CW1Y7foN+62b7fADBPoqkus2xPxq94T+qvrE+ADr8gvzK//E9Wv2CzDpL7qgRUF3TUbzTU3bw0VVocFPLc5HFUVURULfNNaPzk3FWVBLwExqQEMzpXbXTctDtY7VS8VKsLWSXUWTXUWb20WLa9g59YNbNGWFVDAAIkxNBEZ3b/4F/yX2zPzv8AIG+iz7TPTm/Yz+rPhG8O30iAbxrf3GyYlAd+ghGMBKvNVl1TiKwER7wEBpasBMdV7QRVtZTEBAiq1ATRtLSYZHRhtLQomVTV5t4CvFPN5lZCQAYUFAlT9RQkr76TzDRjsFRWFe6SeoQ0QazkDfykU9RQFcSUFGX8dDB0NKvZTw2UT8XkTgWzlLVOxdRO9TPBTV1TWGhcNUwn1vIQVJSvS8UzLU7sFPBKTfOZBCfG5QQWJY6ijuwUq+B+M0wnno8ASCOOlb6P8I9C//yPZv8gnwCK/5z/Tp8g+46f4P/y/0wnsM5TVDd+w8SUt08Fs1RFUJ0zzNSUM+A2srZ0tLUr/NS7hLQfU7UEU0RlBhYi9ywXboM8pFXUNwQOVRYi5+w//jWuBa4FdqUAdq2Or6Cvsqm2r9iv+q9UHwA2v3gfih9Ev64fAF8SWe5zViyko1Ltkxo0VJV0dNsTVPUzkVS1cy1VVmUTpFXVNFZthFb1M9UB/GRyLNTlRMRVWFgNxpZVBsIdWV00WJU0VVhdU3i0VDEUxO9s1AG9XMdGz1jPas+8z9Yv+C8Ays8EP/bPAN9C3yTfXj+IP2iaP7wnblJ+/GRCVyXz0f8Md7azjNQnFHTnVWq1JFVtU26c1DNVbeRRVJ00VHe+ckdMVA+0tFvYU33DoFPtk2qctKkyjHde8rc0pICcBEmq9JQRnATZXKSjdLRrbMx/7pK6UPXzg1Dds61L9HQVUG1TvgSEU9QMjyaC9byUjiyEKE0yLRPC9OcOcvpL9ZSMhBseS62jwEoF9CxXdjITxUoFpOzksIyPBv0G9QD+5R7/MP+iX7Rfbv94/7L/APxf9v8gbzJvRG9Wb2BjLoIliKTlTSUUlOVOzZ6+ckUH7AR8DBcupXYy1YwE1BOgHlIudAQPHKTgUtS9JCykc+xkPDSkEFIIlRZmpY5S37wPrgVureYPAPgPCh80HyYfQB+yf8R/lhWAZh/wf6ofBI/GH9gTbuIMVVLlk1eEtN8U5Ff8FLXV/BRVrLTQVKXTSA1VfcPAVW0EzL/GJR5TrVh9w5BYZaP1fCQorVn1cxZZpdPY9LSbKVhdhBTED3wk2KQ3tiUApi+4L8ov7C9On2CfMjkuPwCQn6KftJ9uPXY/6J9yP1TUqbhU145SX0SUIGzU3WrUNJrcNFiM1BdWnQOpyZTXRgJRpNQYhITgRVTFU6cMJKuwptI4zN8a9nKG5NRQU22k5Gcek0FSPSQM5/Z1JlPUFIm0BNVRJOQanHTiPASsUGjFVFTnlnNPBUODT93k1U8NtE5lg0XcRN5NolVzXJTnjgN0ZCh0ZMi1S7W0Sy0TAkvds6ulSq3TcdTnBsL9RFR0FUvlREuNU0/87w79fl8AkFO2XwjPwl8sz95fAG9iz4B0z77/EG+qz7zPDgXGQ0xqnQN5hGRxdOR0T/VzLTbERK5Q5XMkTAcekk0qBHSgUjXk3NQ33NSFJ0xEAvTXjg0O02QE/whMd7YNvsLjNH9OfVZ/aH8A0t+cf55/yHsG7+h/Ou9M78D+fyiPgu80h6aztNQsUqrVM4rsZPxcRHekpPatUy3jlFTFQw6MhIVVVQ1UVY1UVgVD4+Q0o1dXVaRMJyZTWH2zGNFZXSYOQyT0yOSEh1gmLeNEWFVEhJTDLJcOlQAOlR6fMJ9Kn5z/bp+Anxo/AOT/1p/4nxoPDA/un2APagFM9vWWIo1X9aTMPLpUpK155DQ3VhWT+AxEvNlVzbQERENVvdP+VFSVhBQkjdwEVhxEHnyErehM1LFTjbN71OQ0WVPVBEyEx1K1hFJFpKIsFCC05EtwLuK0pORtKmTkNtzUAJzUyJxnzmJlXAzVUDWkNLRXTz101ky0fk4FJE59s6hNZM0E/ETi3LceUv5LnbTVS42kS9Uz2pS0kUrKrWRK9fRKNbTkFLhLAM1kJMfetS6zdF+GX5hfai8AfC8+z6AvSs/EL57PmM/Cz2AMPx4/KDPetV7i5kyNg0u1TbUETiW2lrNQlWO16cREXpR00VGNg0UCfES5zGcWFbalttOMNxZTBGxHriIbDH9+35DTLnWe3wCw38LZxt/g3/rfZE/Gf4hPgNp/ZO9m75Dv4k/0TyYyA8BMh4aDxOQ70E4DbIQ1VFr19FRVIy9VrUOkjIdqthNWDbMcJKSPV2UUtViFpFgNs9xYLbMjbVktsxNZjSPnWAWURkT0Z1itho7ThAS9hPcAbv+A/5L/xP8Wbyhvyv9Eb4Beb3BvSg+Ub45vuG/Kb1daLbOjdFRwV2VDMqyEVe48pKpEpGhMrNlcpJubVYWjYVU91NQE7slUrWT0BH6Mpy7yAVQ2jbPLUyUzk1N9FGSECyVTVfRSTTTMp56DZNQ1BMw0y/w0lVF1Nj7TrVGVA+9QBXRQLbNzrVAtQz5QjYMFHLSgVjS0N09ldE5lQ2JMtzYW8nVNDbMMTbUURDQVRkQ1S700S62EjLdGI01KfbOISk20lLRRtLQF1UyEPlQnzr/gs04vsCsAfi/Yj5Iv/I/OLyCf2i88nyBWn2ifep/Mz4YCnTQkwxBaLvIxrBQzT20zGXQXVA7VZ6KYHEQMJNSAvDSB8WTUGxCWNS7VTtUmc1IqLbNjJNQw1DQG1KQzQACO1e4/4DOW1Q5FDk0uT0BPBEpPfDTxvKd2T9iv6q+sTwAOv8hP+k9Ev5bvqOtmg7zvNt4yFVQtc5FUJYTMBEODVeVT8+8F9majVwX0LVhlQ8JYteMalFSTUFYGYgBZZXRYJXOLvFQTM1jNdNxUxWT/3lV3ggGo5Ff2VfZfCGsGb4jPQm8ArM++z9DP4s/Ub/bPGN8q3wR8D25CQpQPpgVWVR6ztLTVutQEfswEM7wE/FRqBbPEZHSLPFRTVH2jaxxUVVPlHBSuU+VTU2pT9WTU1PqkdMSUNEGMFFe2U3y0C0CGkqNUF8w2U4Sk/lAlFPR0kFBqNRRQhZMj1HS6T7XUxU/9NE6lBKwXHrKmTWZNQ0BNHXTUFF5M7eSA3BcWE+wXZoVehVaFfsIwAqzktBwvLi9AL7KP5I82/wDojwKfDJ9+/5D/ov9Mn8b/oNj/6v/058YVXjNNDfP3kFw33nVuPX7C0IQ33jLVVJQ/HrIWDBTrJFS37JcKVvJH7JQQpHT7oN4/6DMApgX+PxBPgqmer6irxq3GrQDOr0AfUh+kTx6/ML+aH6wfEL4d5pUWXVZzUy3UNF9O0gMtVR1UVF9mVZ6zdFce87KkVNqMV15yEVnFBFgaRcRYDdNlWIWju1B+wgPgV1XkRMc+ze5V7l+AzwDSL+Qvps8IPxo/LD8u31A/IGI/PD+GP5AzRuK45GeGooVudFQw/G9G4xR/HvKfbVXt82NVHXMpVU1EaVSlNDxUc7zUPFTFs7UDDCTNLFSVUz0EU1LFdFPNdIS0rCSkczyklT5UBAUE5M7cl8YiYNVR/TRRxbRQdXOsUKyNtPR0QFDlUwrcdKNRT510BIdG4kgMhOKM5Ft5TcUjEE1dxEzlU1lKPIemAoVLtURLXdMzr0r15HSEkUqdVFyEDVek5NlLVdT095aF/uUA9uUO9a79Rv+YX6pfbP9u/wCw//JfBG++/yhvOm9Mb1ZlsKafuJ/KkQbirlAtEyJSZKSX5JdGg1JVY/P8lwoG4i7c1AIUryavOK9KrwDED26vgK/yD2R/Lh0uH1gfAKp/vH9+H+B/ih8EjxaNbuLV+SyMGfSUceyU4FKqbeRT7RP4bAR2JETzaqS0bBQk4PQ0U1btE9nI1DVM1M1X5WM7WGy1JAzEC1ntEyhZDaQxWU0mDsXuckZYPSaehQD+JZYvSMu2L2jPes9Mn/YvAIAzbp8APzo/pJ9uP7if0p8w9J/+lU7VjwJRV10knIVVVtXTitw0R4yECGzUqcmM1y5SQbS0Clyk0bYMRJhULVNhVMVDKqKk1PTM1461huNT5TMJjVPFs9NSbWTsZ05yLlrcFOeMdLJR1dN6zHQ1RGy0DfR01lBtZKREaWdM504C1cxEa089JLVPRZOQ1EQoTrUDwcVN7RNYjOcO9c5yFEzaRZRLLVNRS0WT8EqapeRKxUN6So2UlLQTVUtNc458tBCc5FoM9wAG9Qb19uUW/9Bbrl8Iz8JfACzP3l9Qz2LPXG+Gz5jPqs9ovMcO9QZTTB0jtU3d5NVO/ZRP7XNWVOTKUKRdpPR0tkwHbuK5tGQhRkREN1Ml1l6D3BTHBOQVjlSESeRkG1SEM4DWpQCuDR5/MH/aD1R/Bh8YE3Z/AJB/wnGWfxjv0n88707vAI+Icu+E77bCA3REa0AO8qdqVEQc9BSXNEQVVDUkNVTlYyv0NKNV3TZeAluMVk1D/1b103LslG3lBJRVWF0D3FgtU1shWcVDGll9tFj9lFbchHZYtQMxRCTvnIQBvRyXBp8YnyqfPJ9en7j/AJKf3P/u/wAPop/knx4PSA9oWg+E96bifqT0QFf15jbOOmhWHSMlVm3UZKSrqlWl424cJVVFc/zVVD0EVFWkVF2zR1TaTUMP5ATXU6XzoFPa/UNq1GQyUw0j7VJM3cT0ZIBSPaS0ZBFUhM3ZhNSjUTXEXOQmUWpNRFDtE7gUtINQ5WM1Sxy0FZRkvk+FhMxHaj5DTh0j9fREjk1VJM1N9dPCTD1EtLT6Syq1ZEsl9EvV08AkVyZVBo7SxUrFZHy0c7Cm4+S3AMa/cFvev/i/Yi8cz4YvQM8Aas+8L27PSCu2zwA/ws8UN6LWQohstPNA3tNNvWROKI1mLlMctAW01HzM1+5lGvYDUp1DLFONNsaDTESL31LVQ6hEh8ZD9GQQAPxkW+CO1X7fkNPWpZ7fSH8AUn/U397V7t/43yLvfE9W74CgT7JPjO/WTyiPMoFmo1JqPQNVvKTdHBRVUw0zRdM01FF8pHOgZqJKfIStwOTkN1a1Q8acBDiWfPweWK0UWL1k3IQmrVm1oxNZ/aRYdaRYCg37DKRU1WQHdvVm/X71AH71jv/A/wpvHG/O/0BvUm8APA/mn2APmm+sb75vyGN2o6okpGH0VCCMBN+UBJrAlIU8pOvgTqXWg2ykUVWqvYMYfIVUfSOn7ARvUjxUOoynDkK8ZISGlKQFTlyEGKSkU4CuNf7jzKeotkXmEzyEiXTUUeSkGkpcROL8xKoMty5CMBy0W/VPtaODT12zFzS0a7BOhWNFnBTeTcWDa11NXbP3bLSQTI001iyEzEt1hEu1QwZLMtWDq4y3puKeSj3UBCQrdEulFEtdE08UNyYvADgrzi1WL8iP2o+cL6YvsI8ACp80nw4/WJ9qn0SfXrWGE21MnTN9TcUDdU5thFr0xDaEFK5QjUMkjERFtOSkKrynnjUucjispIUptKQDtKdO1QZzzDQmArQ0Abw0q9B234jfmtGW3QCu3yhPkq/k37avaE/ar4xPgP6vwE/iTzS/Rr9Qs/aC+6jclzYztOT8LBR3ZHT21iRUk1Sl4w5MVIdVVu3j/FU1lFYNo+MEdbVXlRRX7YNXWL0UWFgl9rYTLPQAWZUUWK10JVj1o0RM98YCxYT3ZvUAZv/IU4b1hv+Y//pfhM82bwCoz7rPzM+Gb4Bvym8U3ybdTJ7FnjKNVy1UjAy6FHTVeaQENVRU9rQEulVK3QRVDaNDzAf2osTU5K2L1ARVVLXkVMUD5YZ8dLBThbYOFX61B1LHDBSnB1JXUu1krDRjoMaiq7JRnTNtVKQ1HET+qVDl1Nx0kMx0WmwUI2FQPRSMF1ajVDR5Tu0EVU6tNE2lo0AUhN2chzYWIv5LPROZS/WU3BRj2krt5FSHNpKvSvV0FUvVlEsFcyjsh5aF7nMAlI9GL/iL3o/oj/qPXP82nwCA/5L/dJ+2/8j/2v8kN5aFRg6y5kwdFByFpBVPhbSqdBTrhBRefDTT9ERJNVIdc7sUpC5TBSRkdBUWXHTshLS3JBdGBVYzAMw/Rq/wO2avEE8iT/QPxqUARk/Ir+qv9K9WHU4fGL9Sv9CcH+5NphXe8gP03MBSlPWWJtNTHeRUncREdC/VVW0TpIzUM8S0qFZstdT0ZI9X/QMAWLU0lqxU3FglcyGMV0by5xVYxVRYRfRYVQNzUDZzAkTUvcRfPs1mWlvPbc+PzwDpL6PPDT8fP+HPK99VP2c/qPHPQz8No6M0JHA0JDBVV1UD7lzUqsS0aAx8q9lV5ZRVpQNhTFQnGoTU7qzUtVSF1Ex3JnLVAaTUy5S1U7XjXFMWlSMlU6WT7XQHjnVuoqs6Um0TBEwEy1SklbFRNQb2Mzyk8VC146xW5HR1UOUDPtR0B9x0raD0dDdPzbROHRNilAyHrpNNrVRNhXQEBEYaBAVLjTOFS3UkfITL4JhWhXazXITeSiV0dITVAgxUPhT39uX25Z6NDv8o/wCSX6RfXv9o/5r/7F/+X6j/YCJvNG+OnaaFtnKhTAVzNUislDUMhD5P5bRE5KmTzJeOIprkBA4spIGtUj1j81Jt1FPVIzBhU23kDKfmlXYSZlIlcwUxlAQGlHTrAK4Fpg9YqwBupc4P6A/6DwQfdn8oH0IfAGwfvn/Qf+J/rB8Gj7gbZrWojgUGY+SU3YS0V1wE9FaUtHNUZXRUzTRVLVSpVVXkxLTIxLQ41LTHzVdN4zlYPcQExAlZbCWk/LQLWT3D2Fil0xGbDMcm40TUzfwnPsWWLQCuLbYt7i/QLzKfND9un4CfAJI5jj+wn8Kf1J/mn/ibbmKtmFyUU1c1UxEsJM9aXNSKxLRIVj3DCGTUrcnkNI1VNVNBfNQKalSk0WyEmBxEYVQ1c5EqnNRbgEZyvszXDnJBUVOthNRvViJj/GQuhLRYE4BGk2y0elGVI0UU5K0N7HTWUMXjn6xEZ1I05DBM58ZTTzUkT7Vzq5RObbRODXPBhORdJU01c/pkV7ZyFFy02+BINlW2cyxUnrznnuNKPWObE0uNI4pLvYSU5F4A9P/27W5dHv+oX7pfFM8mzwDYX0rPXM8Wb4DLds+gz7LJ1GZVXtNMNVOx5ESsTmpdlE/lc1aURMxQVaSq7HS2PHQshAS5PIQfYDxEw2Ae1RYDZETEUrXkBPTXLsIbhATDEMYFDnUOfQC+Dzh7Pn9Qf2p/1N/m35h/AArv7H8u7/B/Eo9k73bvyBtMRlNM1KdSJSTsFJf0FC0V/BSTVFUDDgwn1jVMLqVmwv9WVUSklOX8hMtVWMXTwEwnRrIdWdS1ZKyEuaSEeDwkMVgERUT8hMUMl5YvqC+6LzyfAE6fWJ+qkV6f2P/q//z/pp/AgD8aD0QPLg0OlXYifleC7dNCLCTz4M7DzDc+Q1ayhdRVxTR0hG5VJdRVSqXT/ISkxAxHvkJHBCS1D2yE2MRkoFONI2rNU+3TMlPFBLxktVLUvbRMhEesZBEU1NlRlKU07KRtHHQ1jEeOIrrWjGSDUB2zS5xEFVAWdSO+T32ETyV0zEe+E7VNrdOO7EQoTT3jxhlMzUSstP5LjbQMVzYCy8VKvbRKZVTkFMBKAh3jNHS0a7CuE3xXvrUeLQBuX2jL7r9gLwrPhC8+z6gvgLovlM+Gz9gvAj8UPyZTTFqd8xDcRPVNNdRONVNb8U81U5FQTQMHpNRRfMTXvqU2AtVE1Cwk3FTTYDZS4fxkrrykc/xkIKPgLhX21RZ1xiLfdNcedQCG3Z7dpt+43ypJTjM8R+7fAADr/t94TyLvnE9O7U7v0E/I4kkuhQ5CDEzXVkLCUqY1c1pT7Qbuw1R9NFTGDUNMVQ1UvAU0pKhW2vXDPHz8IFid85BYtDXUpIQotIQWWXUj52ZE9J1YTYQ89BFYbfMF2gykuGz3Xv9w/4L/tP8ABm8Yb9L/LG9Ob2BvOg90b6CWb6hvum8Mp8YiX3QEHmrkhN3k5Jo0pFhW3ea0NhNMrFFcpBpV9VPgbVR1I6dUPbNxVNVTVTp0pAE0VLwkVIaMpNtOU81TGFPF0+BSFNVUxDRyrOQ8zKcO8+RE1Yd01FHcpBpUROJQDK0EdBR1UPVTE7BONcazrU+V0xpP9VROjWNFlU51hE1Fo3lENTQ0kFY0NDBM9cRL9cNsnLRLCkv9o6+Ev85S+PwUE3RLPTREhE+0v761xsUA1r/ov2ovdC/ej/CPoi8UnwDOLxg/8i9cn26feJM2JX4TbUxFs31NbbNxTjX0WU9FdNR0sFClQybcpImaDNdusqEc1JswRnNTRH2krKQDvOSDMP6jUv1kCVLFlCwUAazkE0B+1XbdAOY1jt8ITxpJHk/I31JPtK8Abk+IT6pBjk8Av7JPJL82v1RIux7y/bR0KhSkiHx0rfoUFHVT9aRTdZRUavXDDLwEhawE+lVNJLVWPRPjnARVV9WDx7LEtDcM964SGFk9EyPVWX2j/ty0yCz0iVgG9aNEWMUETPf2Vc5VxlUA1l/oX/pfZM8mb2hvms+szwBub8Bv4s/0zwbfGN+KaSaSbY+ExFNXFfMRV40Gqg6DVs1TOGTU+CR0uqlV1QQcdEEkdAo8VVRq9YOLLFRVVHQcVMVTreVkdK5T1YN3dHRAEPwEe7DOA5zkjgRX1hMUpIhboFbDtHR6TBfus1w0x9VQlaOQxHRaZBQjUKo1FE/1hE/95E6dlE7WdZMTTk1UTT0TQ02YBYSUh/aiFEzNFmbTS5Zdo9pKLYOMTIf2gqsFSmXkS6UUDCfWhZaFJi8AOC9SLxz/1o9A/1L/LJ92/wAwn1KfrP++/9D/4vmWhb5zRUwVFE31dj4z5HRzROS16XwUXjxE0VHFU0VVUlXzu+SUH4S0NGx3qlby6yQUt7w0gTQUSQI0FBlEBPtA7jU+pT6t7j0AXq9wr4KvNE++r8iv2q88H4D2r2AfGr98H5YfoBOW4vnEtBfe8gP01LswVsLAUrRl1ASktQSkNVSFxFQ2DfMvVYWzpFUFdk5VsK7TPNdOc6RUcVgFhFgg5bZOA4xXPsOcVGdsVGtQBM4z7GS9PMfGVS7PQM9SyQBWz9Av4i+EzwY/GD8qPzw/YB7fYD9yP4Q/HgKjV5WjLXCkNDBXLYPsTFeGMrVnvLQlDHydVT1zYVoMJCd81O5UhTRUfdTS/DRHTHdW8ssEpJVTWi2DXASkJVOVU+1sB1iOg4x3VhIEUpVTzRTkY5VRLQbuM6QE8VB11LTMd+YCPsx0BVCdNE/a3fMzTOTLThUTYk5YtRQMh8YiEE1NVExtE21G7ETmS00zhUsVEwUi/ETFTIdus0yEq+AecwZshNVLzRQM946F5nP05wAG/7CPKv+UX1b/YP+K/9xfAO5fqP8SbyRvnv+Im94zVFRse+BO0jFOhTM3T4UErCznhjIHUa2TmNQEDERMRy5i89zUWwDmYi48RGsNUw3z30QEm1LlczVjTEQwHKQGUuUGNq8ASK/CD9QP7g/4DwofdH8mHwCYf1ofvH/Of5Af8n8Ej7YVQI4FhgX2U+SU02CmUlcEpaoEpHUURPGUtGyU1OJZVe3UvDTIVq3jPKwnUrZSO1wnxmNZZbRZpYZalrLcpISdWHXTWtS0BQDUtND8JybNJsWeL7AvAMovNJ9Gn/gvQj98n46fSD9Aij+sn9af6J/ykdbimDzUtV+kNBB8JM1WddOKVValU0ds1Ahc1MncNCWNhNRRjNc2A1QFpBREm2FUJXMqVIW2PnK+bVPVc4ZT5TNBU5XjqwlTVVPTZESd7GRmAvRkLmwEC4DWswznBsNctG0N3HTWUA3zn1ClVEYs5DBQZXRM59aDT4Wza5ROrYRO5TPBTd0zW11N7ZP3TCWTkIznpq5ytEstVq5zSuXTnpQUV5bjSm3USs3m3kNMADXk/Ofu7Ybl/u22X4Bfql8ADM8ez8hfQs9Eb2bPeM+Kzyicz05t9tK+XGR9DAfuk1YktFRQrePMDLRB3HSVtgzkKjSEn0wHliI1gMxkUwBGs9zXruPs165yJACMBx51/m+wC5YFJn84f0p/AFx/hn3O3Z5/AO+yfyTvNu8g6H9a72zvthW2gv10RNMQVs6SpVKNQxos1JfkFM0VfKSUVN1E7DSHVbYlwxtWLQOOVsUUV1oV43T0lOdXRYRYfXNrwliN0xq0hB1ZzZM19VwkvMyEelgd1DQkBfH85Mckl44vCJ8akRaVAFadJp+g/7L/pJ/W/+j/+v+AxJ/unzAPGg9UBw6VdkJ+VVd9c0IMpP+EhLzUNNV5LKQnxDTnVKSqVVZ1Q25VNfRVndP8fKSlxBxEiwxHTsIPZKTYbVOV86BT3RNoU31zwzJTvQQ0105FhrJJUqrlMxEcFNlk1KMkhGvKFHQ1pNT+jEemwoNQmiXDS6REFVDFxLREU4VPHXROzcTMR5az5EQoZU0F9EzFRMTE/kuFtAVLNaM4DFdeU9wXDlWW8g0wnLSwS6UU/LdOX2BTAM69bl/wv/q/bC9+LzjPoi8AtC9ez9gv6i/8L05tHlNMtJTjQM7TTa1kTg223mJzUIxnxrO8117yZZzk1TzUsyxTtWYvUhhTvdPgCqTkqtxkc/Rkm+AWozTUAAvgFnVu1W7VFnV+1R5/mN8Aqt8cT87fiH8K72RPFu+ITwCaT3TnTu9474rhfu2eZUbVqpbywJw0OizU11SEVWhchGOgZvJKbITCVVVT1TN8hKiEBBxs/B5YspW0WB32nkImWaUzE9VZZSPnLPSqNPRVWArdBFg1o9hUB2b19o9o/wAan4z/tv8Qb8r5Hm8AD1JvgFQPZm+Ib5pvrG+2ZT5So2lXbaT8VCAcpN1W9TNRmpwEe4BmIhcspNfU5FubVSVDUFWdQxasBFPeVF30ZIVUzRRU1YSpVD2kpKSDhKROjKQWaCTUQ4C2YqckFHFS7TNTOFLl5Kw0vmw0hWzUs1FRjTQ0ROFQRVRQzE02BkI8UA1EHLSAT2q1YxeEFKg0tEFO9TOt2jQ0cU1lgwwMhIxpTH00JDTIBCRoS51DSwZLhSOrfLcmM0pttrb+UnBLvSPvS/UzOgC0FwY1xrXGvzgrPi+4j8qPAJQv7o8An9IvJJ82LQ4/0LvQXp/Aw77FL6KhjJSBTaqNBE6NhE8NVFD9VFCkdVTUpJr0R2ayoQzUDyr0BDicpCn8BAKkr7alDHZTJBQBUvU2zj1m1d49APY/CE8aT4SvPk9IT3JPzK8Afk/wrwK/zE8mv9BPiuF+A5pkpCwkpIpSBRZmInfKZHT2HFR1xO9+MvxVan10Vl3z5URUWFfVg8XLvLQ7BP92Vf5SAFmyvbRYzQR0VEZYRXRYALVjS/+9Xm7/gP9Sz2TPds8AQG+az6zPXm+4b+LP9M8G31h4a47FBqKNV6V0V7U0tVdVo7qMDDdWpVP4VqQEulVto348VEOkBEMKVcUOHlVeUzx06JQ0Q7BTdbb2cwQX7hNS3eRE/EeW4h6EdPMwrqKyxJRpekQfJoNQJUOQUFWjLVpcFCNQLRRP1YSEH1YukhNORVRNfdRNJXQkjIeOM0zFHiZzShWERIcEPoVe40udFAQvFi/g446FADYvSC9aL2QvPv/oj2L/dP8ARp1Gn6j/uv/M/9b13uWuohviTC1ztU39VEQ/hlNqdBReNETRnHRFUkXzpbvclB+EP0by63S0txQUH56SGTwE+0ynzj/gPwDyP2Svdq+Qr6qvDB/WrzAfAOqp5q9gHxq/hB8+v+BLjnWo/kU2Uwxct2R0NpzUtRVU9XMxjNSkPF/OAlNQQn7yj0TUC8B+84xU2pxUmx9ZNUMRWcU0pFSoVmxUZVjt1Fj9U+DkZAG9NMfGVcZd3l/oX4LPzC8Avs3eLwA/Ej8U3zY/SD9aP7BsP75v0GPmAnBXDRMyVVft0+7sZKpEVGj8Z1I+41UFpKS0YZS0J3TU0+5UfTSk1H4sVDpUasVzA5TUyxxUlVM1cy1cHFQlUwWj7WQHFhKtcmy0PFJVEwQEpM3GDOSVUSUG5jM0pPFQVjVzrFAtc3XUdD4cBNUHJOSg5HQ3ROTLTsp1hE4ldE2NRAQEEE1qRVRMLVRMZRPmSyUza4VLDRMiZISvSo2ECKTnnuVec0stBGyHfvXe5QDu7ZaPCP8a/3Rfnl9Q/4L/ANRf5l+g/wpvHG9On4CbBqNqJIRIzEQ1/HQ6T9W0UjTkk7yf1gIOjHSDjHQr81JlZFO1IzBsdOOQpP6V7lKfDKcuAjEMpAYAbATrAD6lNq9Ir8IP1A/mDwBIcw4DFB8WHzgfkn9sH7Z/AHAfmhnWf/h/qhmGBX4FprNK3JTfdARZfL8OA1Qdc0tqVW0kVZ3UDCTItDRpOry/liNYnZMJWVUjKyhZnYvY9LSb/LcW4wKcNND0Jy7FJs2WL6gvui8ALJ/2L1CfYp90nyY9Jj+onyC6n8yf3p/ok74ymDzXRiNWNNTNVv2DigwkSGTUlQhU1MnUNI181y6jVdQtBAREmlSEYVyEKlRKpXRTNXO+vN+uUgvEZwi+g9RnNnIudLQDgP7dpnJrRFFVYw3MdNZQVWRGHARnULVkPOe+M08FxG1PpXOUTv2DKk71E1vBTVVjXU0dc/p875amcrRLxRRLpXQcVJ4QrOeO47zv1kNMJQRUV0ZfAPjvcl+EX4ZfsF8Sz/RfNs8ASM+S/zRvfs84b0ppXlXu0qm+/P/mk0/Fc1Ys5MpVUA0DQcx0thyEK3QElbkshCFUBDjE1BPV+FbEFMdSHZOQ9NRYPAQBG3QEsxAWdTaD/G+uDyBzAB59Nn9If/IPzN92f5h/Au8AzH8m79B/Ao9c76YdvhUmAqs+Up2TpdQUGtwUl1YsRBVUfWRU1URVNeNrplVF1FYlA45WvRTVVzXjdvyU6PyEWliaFePExIQmWT0m5pL3tsyEvlglQ3xYZWRYCg0EV/2zx3wn7oXuhf6FAP6FfiUWn0iTHp+Y/6r/hJ8Azv/g//L/lJ/mnygPOg9MB9R+JW5Cfoz0QBwk/1ayJUO8vDeOQiVWFXRVWrU0VW1DblUt9FWV02X8dKTE/DdGAkdUvWRtVHWD2FPd06JT/YNNauQEMlO1BKxktexk1YA8hEkshBE8hNlRlJU03KRtDHQ1fEfOorrWfGSDUBXDS4xEFVAqvcRPjcNTDLTovEeuE9lNjbTcRChNNePGTIy9RKwUAkx9tPxHdoNKMvVESk1U1BTFSrVklLQFsMwUKDxfrr/Av9K/9L8AFs9oLyLPNC9Oz7Avcs/ULzDmL/gvCjm+MohM1UaOQqv1TRX0TlWET1WjkZVQRQMHlNR8vNcOQmM2LNTXUiVDLFOtZr5lWrbS4ExErFJFo3O0pAST4LbSEFREC+AGdV7fcN8Agtkmf6Dfut9cdy5N7t8Y4wBGTxDvOu+MTz7v6H9q73TvKv4yDCzUVzTUwDyHbjNCrORVVIRboP8TZITArAUWhASoVp1DNvyHRtO8hNuLWI3z8FhFoyNZSg2kWQV0WP2ULPRVJPQFDCz01UwH/oXmhfaPCJ8Akv/sX/5fuP/6/zRv/v8QD2BKD3xvjm+gb/qWuFftM02aDKRhV8UUdATffIRVmoQEWDSkGTSk2TynqkYyUUykGGSFVFUjpyVULYRUFdRUhAHEBIOgKkaig4w0UBTUGIw3PlMNUt3TclJ9hKyko0AWQlXAfOSJzDRRzKQa5NQN4uTEqlCdNPynPjVOc21P7TMaT3UzrE5lY1tFTp2z3k09g3k8t2Yu8pVMdTQUhMxLdTNbbEvFUwpLtSOvdLdqDoNKJdRKdUN0Sz1EAUuN5KwXBjVGtUa1tsUuLQA2L7CPwo+cj+aP+I8Knww/wC6fQJ9Sn5zPts0+on1NtlWjcU61U3hPxVM6VvyksFB1QyTMpJr8NBssUlWjoVKFNhbVFhIFKZykA5yn7qP0R7aTDNRBAaQ0C0DWNc49ZmLl5DcAftX+PwhPGk88T5avYE+6rwB0T3ZP8K/CTxS/Jr946wZyqf3El35yiqQ0/hQUeWwk1RTUeFSdoxJVlXRNVXUz/FVdlIwE5exlWlRUy1RUO1ido8KEVDMYWW1W3lIAWbW0XFc29qJGWHWjAFg99t5VALZVVvW2VW71zl/YXxJpTs8AcM8ib5TPps+4z8rPrG/uz5AA3xLZhsUGc1eddMxkEVrEZLr8ZHlWVSM3RFSr9lVNFFXFBFVtU0MmZNQKVb0GXlNUFVZmorUeNHTojDSwU1Ujd0VTHRNB/Af+43Q0jPRMESBsdOswpqKyVDc+FWazVkw0x1B1o5C0dFpUFIsjUCUUT8WEfBf+c05WXZMTTj1UTXXUTfV0xHyH5qIUvBfek2SE3kpY1dQ8h8aCq0pV5EuVFBVLVaMcfJRXpId2lYaPAGCbpo9AL1Iv1I9G/1j/Ip8AfP+O/6D/sv9sn771HiWucw1MzZOxTWXEPDe+dRYStelsFF6MpNFRNVNFtVIN87vUlB9T5aM0VFx3VqNSLfO3HBSBFBcE9mM0BPvcN841zjU+pd4/APA/Wq98r4avoK+qrxwfzq+A+K9SH2QfLr+IH5of1DQDamx0WHR0wpQ0PFO9ZLLclVQN1Cx0MVVlE6apVVXWtnNWZYMeNNSRNVc9EwRsVHNY9XRsV7ZmEhZZLfPnWMVUWJptA2nEtCJYfVTcZL8ALMcexR7FxlUuz0DPas/ELwB+z+DDhs/wL9LP3M9ebxDfUFo/bD92Nc6TV90DcJQ0SzBXFYPsBCfuYmhU1K0X/GydVRWjYfwUJ2ps1O6U1LWc1H5UpZS0PHe2s1O985NTFYNcLVM1UyVTBXPtXAd2ddTOE8zUBPyUzQTklVG0HQbeM1Fd8+9Q5XRQVjVTdVDNAz6ERAUc5GugT3UzNzzky05thCz0f7YiEE09VEz1tNxEK+ZLRTOFlOQeNId+gwic55blDnNLnVRkh1715vUA5vV+jf7vIP96Xyz/nl9A/wDCX9RfZv/A/2JZ/l/I/3qZthaioUy9Y0hNJUM1sU59dNx1LOSTUGUTJmS8l84CDmQHRjL1Ul1kJVPFdFPVlkYy1fyXllMazJQxhHQGUt0GJq84qwCmBbYFtg1er9gP8gn2D2h/ABofjH8+H7B/wn+kH+Z/+H9QAoF+BXYFFqJx1JTfbLSzWVPFdLxkdVTtk/NtVJWzbFW1I+BVldQWrLTIVpWzPLS/liPstNsLWSXDKFmNkw1ZhpWz3Fj9lPS3BkP8tNAARDcWz+CDjiWeL7Av2i8snwDeLwg/Ij90nyY/QD96P7yfKM6f4JtmYppclFM811ZDWqw0iqy0SFYlwwhM1KXJzDSNdN8mA1TVE5i2BERhVLUDKlSldFNSNXO+tN+Wg1MlI9PEZwomQmVktC5cBAOA9tV+0tN6UXXUTLQNzHTWUBblU59QlVRQrWQ07/6zbU+lc5ROjSMqTtUzW8FNpYNdTbUD+kxXjE4DfOS0Sx1WpnMUVJ5FSt3kSoXktO/eY0yNIwFKlFfe7ebvYF+qX+S/tl8ACM8azyzP7l8ob2LPdM8ub9hAa05VLlK+TCVDtU3STbRO3ZRE5FjkpM9QqM2mXgMkdCzU1LxkBCGo3BW81AvV+NzUx+TUkAS8F+6yG3wHrgWODf5trg8AwA9Cf6Tfbn/I34J/3N/GfwAI4/7f0H8CgdZ/UO9i6W4CFfmM1Awk1FfEH9Yf6BOmJnJMVY3kRKQ6dISs0AwnFkMcL96S90wkKllqneMYnIToLCSuWH3TCWpcJ54DV53kjCd+Le6FUJYvCJ8Sn+SUlwykXaQ0bRz0lMpWHeOEVuXEtVbN0wK09MRVJUOFMVW15s5DRKTKVBVEZKRNWmykJFQtRLxktRTUVYGc5EiUpANUBMzcZI2WrKReUp2E5GeOIrpaXHSBNHQ+UZVEURWTrdDspJdQXaRQHbRQ2nXUT+2DeE+Fw/NOyp3jiLQESLRHRrK4TrY9wy9PlVOnTwWkUCYd4zRQ3RR8ZDbsB54zAVD1xJQHHh+YAxYVFhWuo0BMFw4VXh8QE/al1tIyhB8A7gWeH7Ab/gXGH9gf6hn2BRD+HxAvIi+UBDo8L0YlNi8AUC9iL4wvni+oI5bjtC++LwDYK8Yv2C8KPxw/Nj8APyI/AEw/Tj9wP6I/tD/GP9g/6j8A/D8OTyBPMk9ET1ZPaE96TwCMT55PsE+KP8RP5k/4TwpfABxfLl9AX1JfZF92X4hfml8ArF++X9Bf0k/0X+ZfCGvuBUBOFSYdDhXuBXYlVrJB/KS1SeSkT/wEVlCtg1yojAemoxxkbIwEceykd1aEZHxQpZOF9ASITBQ1juTEk/ykmVCdpLxkTaXspKdQFfSMFLL0BC24TBS+UCW0UCXU/GRFzowU0vwE46CO0tyMBK3hlGTlUO2z6xx08SrsBPSUBPp0FAB0Bx6CSQnUp36zUUW0jNQcfAQ1ICzkJnzUKlHVBGzUVTXEpDqs1EAc5ERk5FVH1KRNXNRRLORWdNQ1WHwEYGzUZVHttMx0VW/U1HKkdHiM1HxkB6zW8yyEi1HV445k1JOqpHSY1KSdXNShZOSnEVHN5LynJuK2XAd2o8ykVcN01MjUpM1kBNF0BAXVLITbXNdu3abVHuVe5ZrWov1c1AFS5eRMBAhWrKQOUn20Uo1zGfzEpRyM5CJMB+6yK1QEMFVSvfMzNNQ4rKQ+jORVQrSkR5ykTSzUUITnqsaiWlQEYISUY1SUaaqcpG0E1HGkpHXElHpmBNSBUr1kNNSIUm2EaozkkkwEmETUm1JVs1WhDKSlxJSqrKSuPKSVsbSkt0TUu4znRrLIqJTkOwCm0tAMpNVUlNlVUj3D3zyk4fSU5ZTkVeykpO8MpPXElPos1GsAU8X0U52zB1M9w20P5KQSUyXjFlPFk7Ua9KQfFAQlU41zKVVT1eMu5KQy7KQ3NAS0m+AW0kEUBEVTfdNK1VOl01AsBFMktFlTVIVkFNRhFARlDLRqZLRTcFP1lCS0efSkf+SkVYIEtIY0BIwU1JEUBFWVJLSZLLSe5KSipOQtqDQErFNdpFOt5Ay0q7pTLdPALATDJLTJqVPVhOSk0hQE1Vy02ppktOCktOVTXXT0pO/S5KTyHNU0BPwMxAFUrHUE/PQKVPWkVBUDFZlUpXS05BxUJfScxCVW/PQqVH0UVPUUVHUkZVRtBFRlZKzkR1R1kxNLVAWE7MRW9MQDAEYDtVTVlFSd42hUzeNsavT0c+zEdrTkfFSl01WABASEvMSIDASN9Pc0lvO05JwE1KFUlYS05JWsrMSv9PSzrOem8ryqzMTC7MTGFNTLrMTPWrTE1UTU2FTV497MxFXirOTntOTsbNTwnMTV9fTE+vzE/vT0A1VqPZRVzeMMvOQSVQW0ttz0HFVdwyBVvfMjtVUltFUNAy1VTZMzUVU9tMTlfORAhORD7PRVSnzkUITkU4zkWZTkq11VhbRVJYRVHfRVVr2DblUVk3Ts9HoE9EV+ZOSC1Pdmg+zkkfTkrZU09JtVdWOfnOSjqmzkpvzkquT0sGzktgrs9Lrk9MAM9NPwNsOU5FXN7OTRpOTX/OTa5PSt4Az05FUFlFX9Y+6qZOTyVOT4XOT8dPQAbVY9cwZWRXMMVh2D2xBWveMTVqWTF1a2pfMdVi2TIVbVxFZqdZRWZWMxPAQ1VnUkaVb9xEwEQSQER1ZdtNY0BFFWRaNVfARaVrb9Y15WTZNjVhXDZ6lWTdQ0BHEkBHdEBHumnAR+VnXUXASKnASOaVYlpKwEl7QEnFZV9KqMBKV8BKqcBK4cBLNVVhWjuLQEvPQEwgQEVcZ8BMo0BNGMBNU0FLXYLATdTAThVo1z6apEBOsUBPA8BPVEBPvaDBT/pAQDV8WTCldaRZRXZWMRV5VjFbwUmxpX/WMeV83EvBQqWsQULuwUMlftxFedg1s8Vx2DQFftdFcV1LVXdWRXTZNTV6WTV6osJFs0JF/UFGUsJGuZV520JCR0V0WE5BR+auwUgkQkhywki1fVtNVX3bRXFaOYxBSeV5q946N8JKhXtdQcJLBVVxXEV1XDuqQkwdQUS8VXNcRXpfTMFNF8JFXY1CTcHCTgrCTltCRV6Aw07cQk83wk+NQkrfzMFAFYBQRYpcRYqvWkWE2UWCUEWOUUWGq1dFgVwyd0NCpYLZNrMVhVBFiNczlY/cQEzDd2kjvcN5Y1NjU+o0wn1O6jJCTE9ASCHARDVhA9lCwEq/BG+lts58bzrNdAVtX2xZ7FPsXetWZiUQy3Kr7i47ykrISUc5SXBgMSHKTOZIcWklSsd1Z1noOqlGR1TGRArGQHrGSHrU8VwxdPnYROTbROquWETU3UTeWkTd1kTNq9xEwVk7RLvYNOS6ptxEoVpEodtEqlk8dtSaWTZ0lNk/NIldStSP1jPkhdxEflBEeqzXRH5YRGBaRGvcRGquXURVXURYXkRfXURFal831EneREnURDveNrg0PFNEO9g+5CjYQVQkWEQp3UQrWUDGQLYFi+c/xXXpIsRDUERHXkBUTVFEQVBHxndmWOb3hvhIJhdpILtG/Ob+Bv8m9EAAUEDH8WdQZ9fnM8dxZ/WHsAPn1Gf2h/mn+Ef55/0H/ifwD0f75/GI8qjzyPDo0A</prop>
			</obj>
			<obj name="Protocol" class="HTCProtocol" version="1">
				<prop name="Created">2013-09-20T10:57:32.601</prop>
				<prop name="LastModified">2013-09-20T11:07:46.915</prop>
				<obj name="Programs" class="HTCRunProgramList" version="5">
					<list name="emlist" count="4">
						<obj name="item" class="HTCRunProgram" version="1">
							<prop name="name">pre-incubation</prop>
							<prop name="Cycles">1</prop>
							<prop name="AnalysisMode">None</prop>
							<obj name="Segments" class="TEMRunSegmentList" version="1">
								<list name="emlist" count="1">
									<obj name="item" class="HTCRunSegment" version="2">
										<prop name="Hold">600</prop>
										<prop name="Slope">4.4</prop>
										<prop name="StepDelay">0</prop>
										<prop name="StepSize">0</prop>
										<prop name="Target">95</prop>
										<prop name="Target2">0</prop>
										<prop name="AcquisitionMode">0</prop>
										<prop name="AcqPerDegree">5</prop>
									</obj>
								</list>
							</obj>
						</obj>
						<obj name="item" class="HTCRunProgram" version="1">
							<prop name="name">amplification</prop>
							<prop name="Cycles">45</prop>
							<prop name="AnalysisMode">Quantification</prop>
							<obj name="Segments" class="TEMRunSegmentList" version="1">
								<list name="emlist" count="3">
									<obj name="item" class="HTCRunSegment" version="2">
										<prop name="Hold">15</prop>
										<prop name="Slope">4.4</prop>
										<prop name="StepDelay">0</prop>
										<prop name="StepSize">0</prop>
										<prop name="Target">95</prop>
										<prop name="Target2">0</prop>
										<prop name="AcquisitionMode">0</prop>
										<prop name="AcqPerDegree">5</prop>
									</obj>
									<obj name="item" class="HTCRunSegment" version="2">
										<prop name="Hold">15</prop>
										<prop name="Slope">2.2</prop>
										<prop name="StepDelay">0</prop>
										<prop name="StepSize">0</prop>
										<prop name="Target">57</prop>
										<prop name="Target2">0</prop>
										<prop name="AcquisitionMode">0</prop>
										<prop name="AcqPerDegree">5</prop>
									</obj>
									<obj name="item" class="HTCRunSegment" version="2">
										<prop name="Hold">15</prop>
										<prop name="Slope">4.4</prop>
										<prop name="StepDelay">0</prop>
										<prop name="StepSize">0</prop>
										<prop name="Target">72</prop>
										<prop name="Target2">0</prop>
										<prop name="AcquisitionMode">1</prop>
										<prop name="AcqPerDegree">5</prop>
									</obj>
								</list>
							</obj>
						</obj>
						<obj name="item" class="HTCRunProgram" version="1">
							<prop name="name">melting curve</prop>
							<prop name="Cycles">1</prop>
							<prop name="AnalysisMode">Melting Curves</prop>
							<obj name="Segments" class="TEMRunSegmentList" version="1">
								<list name="emlist" count="3">
									<obj name="item" class="HTCRunSegment" version="2">
										<prop name="Hold">5</prop>
										<prop name="Slope">4.4</prop>
										<prop name="StepDelay">0</prop>
										<prop name="StepSize">0</prop>
										<prop name="Target">95</prop>
										<prop name="Target2">0</prop>
										<prop name="AcquisitionMode">0</prop>
										<prop name="AcqPerDegree">5</prop>
									</obj>
									<obj name="item" class="HTCRunSegment" version="2">
										<prop name="Hold">60</prop>
										<prop name="Slope">2.2</prop>
										<prop name="StepDelay">0</prop>
										<prop name="StepSize">0</prop>
										<prop name="Target">65</prop>
										<prop name="Target2">0</prop>
										<prop name="AcquisitionMode">0</prop>
										<prop name="AcqPerDegree">5</prop>
									</obj>
									<obj name="item" class="HTCRunSegment" version="2">
										<prop name="Hold">1</prop>
										<prop name="Slope">0.114285714285714</prop>
										<prop name="StepDelay">0</prop>
										<prop name="StepSize">0</prop>
										<prop name="Target">97</prop>
										<prop name="Target2">0</prop>
										<prop name="AcquisitionMode">2</prop>
										<prop name="AcqPerDegree">5</prop>
									</obj>
								</list>
							</obj>
						</obj>
						<obj name="item" class="HTCRunProgram" version="1">
							<prop name="name">cooling</prop>
							<prop name="Cycles">1</prop>
							<prop name="AnalysisMode">None</prop>
							<obj name="Segments" class="TEMRunSegmentList" version="1">
								<list name="emlist" count="1">
									<obj name="item" class="HTCRunSegment" version="2">
										<prop name="Hold">30</prop>
										<prop name="Slope">2.2</prop>
										<prop name="StepDelay">0</prop>
										<prop name="StepSize">0</prop>
										<prop name="Target">40</prop>
										<prop name="Target2">0</prop>
										<prop name="AcquisitionMode">0</prop>
										<prop name="AcqPerDegree">5</prop>
									</obj>
								</list>
							</obj>
						</obj>
					</list>
					<list name="AnalysisModes" count="4">
						<item>None</item>
						<item>Quantification</item>
						<item>Melting Curves</item>
						<item>Color Compensation</item>
					</list>
					<prop name="ChannelCount">1</prop>
					<prop name="InstrumentSubclass">HTC_VER_10</prop>
					<obj name="Container" class="HTCBlockType" version="1">
						<prop name="Id">bt96TC5</prop>
						<prop name="RowCount">8</prop>
						<prop name="ColCount">12</prop>
						<prop name="OvershootDnDelay">10</prop>
						<prop name="OvershootUpDelay">10</prop>
						<prop name="RampRateMaxDn">2.2</prop>
						<prop name="RampRateMaxUp">4.4</prop>
						<prop name="ReactionVolMin">10</prop>
						<prop name="ReactionVolMax">100</prop>
						<prop name="ReactionVolDefault">20</prop>
						<prop name="HorVertCrosstalkCoefficient">0.0003</prop>
						<prop name="DiagCrosstalkCoefficent">0.0001</prop>
					</obj>
					<prop name="MaxPositionsToSeek">96</prop>
					<obj name="DetectionFormats" class="DetectionFormats" version="2">
						<list name="emlist" count="8">
							<obj name="item" class="HTCDetectionFormat" version="1">
								<list name="emlist" count="1">
									<obj name="item" class="HTCChannel" version="2">
										<prop name="name">SimpleProbe</prop>
										<prop name="Active">1</prop>
										<prop name="EmissionWL">510</prop>
										<prop name="ExcitationWL">465</prop>
										<prop name="IntgrTime">250</prop>
										<prop name="MaxIntgrTime">2000</prop>
										<prop name="MeltFactor">1.2</prop>
										<prop name="QuantFactor">2</prop>
									</obj>
								</list>
								<prop name="name">SimpleProbe</prop>
								<prop name="Active">1</prop>
								<prop name="DefChannelNdx">0</prop>
								<prop name="DenominatorNdx">-1</prop>
								<prop name="ReadOnly">0</prop>
								<list name="EmissionWLAvail" count="6">
									<item>488</item>
									<item>510</item>
									<item>580</item>
									<item>610</item>
									<item>640</item>
									<item>660</item>
								</list>
								<list name="ExcitationWLAvail" count="5">
									<item>440</item>
									<item>465</item>
									<item>498</item>
									<item>533</item>
									<item>618</item>
								</list>
								<prop name="MeasuringMode">hmmDynamic</prop>
							</obj>
							<obj name="item" class="HTCDetectionFormat" version="1">
								<list name="emlist" count="1">
									<obj name="item" class="HTCChannel" version="2">
										<prop name="name">FAM</prop>
										<prop name="Active">1</prop>
										<prop name="EmissionWL">510</prop>
										<prop name="ExcitationWL">465</prop>
										<prop name="IntgrTime">250</prop>
										<prop name="MaxIntgrTime">2000</prop>
										<prop name="MeltFactor">1</prop>
										<prop name="QuantFactor">10</prop>
									</obj>
								</list>
								<prop name="name">Mono Color Hydrolysis Probe / UPL Probe</prop>
								<prop name="Active">1</prop>
								<prop name="DefChannelNdx">0</prop>
								<prop name="DenominatorNdx">-1</prop>
								<prop name="ReadOnly">0</prop>
								<list name="EmissionWLAvail" count="6">
									<item>488</item>
									<item>510</item>
									<item>580</item>
									<item>610</item>
									<item>640</item>
									<item>660</item>
								</list>
								<list name="ExcitationWLAvail" count="5">
									<item>440</item>
									<item>465</item>
									<item>498</item>
									<item>533</item>
									<item>618</item>
								</list>
								<prop name="MeasuringMode">hmmDynamic</prop>
							</obj>
							<obj name="item" class="HTCDetectionFormat" version="1">
								<list name="emlist" count="2">
									<obj name="item" class="HTCChannel" version="2">
										<prop name="name">FAM</prop>
										<prop name="Active">1</prop>
										<prop name="EmissionWL">510</prop>
										<prop name="ExcitationWL">465</prop>
										<prop name="IntgrTime">250</prop>
										<prop name="MaxIntgrTime">2000</prop>
										<prop name="MeltFactor">1</prop>
										<prop name="QuantFactor">10</prop>
									</obj>
									<obj name="item" class="HTCChannel" version="2">
										<prop name="name">VIC / HEX / Yellow555</prop>
										<prop name="Active">1</prop>
										<prop name="EmissionWL">580</prop>
										<prop name="ExcitationWL">533</prop>
										<prop name="IntgrTime">250</prop>
										<prop name="MaxIntgrTime">2000</prop>
										<prop name="MeltFactor">1</prop>
										<prop name="QuantFactor">10</prop>
									</obj>
								</list>
								<prop name="name">Dual Color Hydrolysis Probe / UPL Probe</prop>
								<prop name="Active">1</prop>
								<prop name="DefChannelNdx">0</prop>
								<prop name="DenominatorNdx">-1</prop>
								<prop name="ReadOnly">0</prop>
								<list name="EmissionWLAvail" count="6">
									<item>488</item>
									<item>510</item>
									<item>580</item>
									<item>610</item>
									<item>640</item>
									<item>660</item>
								</list>
								<list name="ExcitationWLAvail" count="5">
									<item>440</item>
									<item>465</item>
									<item>498</item>
									<item>533</item>
									<item>618</item>
								</list>
								<prop name="MeasuringMode">hmmDynamic</prop>
							</obj>
							<obj name="item" class="HTCDetectionFormat" version="1">
								<list name="emlist" count="3">
									<obj name="item" class="HTCChannel" version="2">
										<prop name="name">FAM</prop>
										<prop name="Active">1</prop>
										<prop name="EmissionWL">510</prop>
										<prop name="ExcitationWL">465</prop>
										<prop name="IntgrTime">250</prop>
										<prop name="MaxIntgrTime">2000</prop>
										<prop name="MeltFactor">1</prop>
										<prop name="QuantFactor">10</prop>
									</obj>
									<obj name="item" class="HTCChannel" version="2">
										<prop name="name">VIC / HEX / Yellow555</prop>
										<prop name="Active">1</prop>
										<prop name="EmissionWL">580</prop>
										<prop name="ExcitationWL">533</prop>
										<prop name="IntgrTime">250</prop>
										<prop name="MaxIntgrTime">2000</prop>
										<prop name="MeltFactor">1</prop>
										<prop name="QuantFactor">10</prop>
									</obj>
									<obj name="item" class="HTCChannel" version="2">
										<prop name="name">Cy 5 / Cy 5.5</prop>
										<prop name="Active">1</prop>
										<prop name="EmissionWL">660</prop>
										<prop name="ExcitationWL">618</prop>
										<prop name="IntgrTime">250</prop>
										<prop name="MaxIntgrTime">2000</prop>
										<prop name="MeltFactor">1</prop>
										<prop name="QuantFactor">10</prop>
									</obj>
								</list>
								<prop name="name">3 Color Hydrolysis Probe</prop>
								<prop name="Active">1</prop>
								<prop name="DefChannelNdx">0</prop>
								<prop name="DenominatorNdx">-1</prop>
								<prop name="ReadOnly">0</prop>
								<list name="EmissionWLAvail" count="6">
									<item>488</item>
									<item>510</item>
									<item>580</item>
									<item>610</item>
									<item>640</item>
									<item>660</item>
								</list>
								<list name="ExcitationWLAvail" count="5">
									<item>440</item>
									<item>465</item>
									<item>498</item>
									<item>533</item>
									<item>618</item>
								</list>
								<prop name="MeasuringMode">hmmDynamic</prop>
							</obj>
							<obj name="item" class="HTCDetectionFormat" version="1">
								<list name="emlist" count="4">
									<obj name="item" class="HTCChannel" version="2">
										<prop name="name">Cyan 500</prop>
										<prop name="Active">1</prop>
										<prop name="EmissionWL">488</prop>
										<prop name="ExcitationWL">440</prop>
										<prop name="IntgrTime">250</prop>
										<prop name="MaxIntgrTime">2000</prop>
										<prop name="MeltFactor">1</prop>
										<prop name="QuantFactor">10</prop>
									</obj>
									<obj name="item" class="HTCChannel" version="2">
										<prop name="name">FAM</prop>
										<prop name="Active">1</prop>
										<prop name="EmissionWL">580</prop>
										<prop name="ExcitationWL">498</prop>
										<prop name="IntgrTime">250</prop>
										<prop name="MaxIntgrTime">2000</prop>
										<prop name="MeltFactor">1</prop>
										<prop name="QuantFactor">10</prop>
									</obj>
									<obj name="item" class="HTCChannel" version="2">
										<prop name="name">Red 610</prop>
										<prop name="Active">1</prop>
										<prop name="EmissionWL">610</prop>
										<prop name="ExcitationWL">533</prop>
										<prop name="IntgrTime">250</prop>
										<prop name="MaxIntgrTime">2000</prop>
										<prop name="MeltFactor">1</prop>
										<prop name="QuantFactor">10</prop>
									</obj>
									<obj name="item" class="HTCChannel" version="2">
										<prop name="name">Cy 5 / Cy 5.5</prop>
										<prop name="Active">1</prop>
										<prop name="EmissionWL">660</prop>
										<prop name="ExcitationWL">618</prop>
										<prop name="IntgrTime">250</prop>
										<prop name="MaxIntgrTime">2000</prop>
										<prop name="MeltFactor">1</prop>
										<prop name="QuantFactor">10</prop>
									</obj>
								</list>
								<prop name="name">4 Color Hydrolysis Probe</prop>
								<prop name="Active">1</prop>
								<prop name="DefChannelNdx">0</prop>
								<prop name="DenominatorNdx">-1</prop>
								<prop name="ReadOnly">0</prop>
								<list name="EmissionWLAvail" count="6">
									<item>488</item>
									<item>510</item>
									<item>580</item>
									<item>610</item>
									<item>640</item>
									<item>660</item>
								</list>
								<list name="ExcitationWLAvail" count="5">
									<item>440</item>
									<item>465</item>
									<item>498</item>
									<item>533</item>
									<item>618</item>
								</list>
								<prop name="MeasuringMode">hmmDynamic</prop>
							</obj>
							<obj name="item" class="HTCDetectionFormat" version="1">
								<list name="emlist" count="1">
									<obj name="item" class="HTCChannel" version="2">
										<prop name="name">Red 640</prop>
										<prop name="Active">1</prop>
										<prop name="EmissionWL">640</prop>
										<prop name="ExcitationWL">498</prop>
										<prop name="IntgrTime">250</prop>
										<prop name="MaxIntgrTime">2000</prop>
										<prop name="MeltFactor">1.2</prop>
										<prop name="QuantFactor">5</prop>
									</obj>
								</list>
								<prop name="name">Mono Color HybProbe</prop>
								<prop name="Active">1</prop>
								<prop name="DefChannelNdx">0</prop>
								<prop name="DenominatorNdx">-1</prop>
								<prop name="ReadOnly">0</prop>
								<list name="EmissionWLAvail" count="6">
									<item>488</item>
									<item>510</item>
									<item>580</item>
									<item>610</item>
									<item>640</item>
									<item>660</item>
								</list>
								<list name="ExcitationWLAvail" count="5">
									<item>440</item>
									<item>465</item>
									<item>498</item>
									<item>533</item>
									<item>618</item>
								</list>
								<prop name="MeasuringMode">hmmDynamic</prop>
							</obj>
							<obj name="item" class="HTCDetectionFormat" version="1">
								<list name="emlist" count="4">
									<obj name="item" class="HTCChannel" version="2">
										<prop name="name">Fluos</prop>
										<prop name="Active">1</prop>
										<prop name="EmissionWL">510</prop>
										<prop name="ExcitationWL">465</prop>
										<prop name="IntgrTime">250</prop>
										<prop name="MaxIntgrTime">2000</prop>
										<prop name="MeltFactor">2</prop>
										<prop name="QuantFactor">1.5</prop>
									</obj>
									<obj name="item" class="HTCChannel" version="2">
										<prop name="name">Red 610</prop>
										<prop name="Active">1</prop>
										<prop name="EmissionWL">610</prop>
										<prop name="ExcitationWL">498</prop>
										<prop name="IntgrTime">250</prop>
										<prop name="MaxIntgrTime">2000</prop>
										<prop name="MeltFactor">1.2</prop>
										<prop name="QuantFactor">5</prop>
									</obj>
									<obj name="item" class="HTCChannel" version="2">
										<prop name="name">Red 640</prop>
										<prop name="Active">1</prop>
										<prop name="EmissionWL">640</prop>
										<prop name="ExcitationWL">498</prop>
										<prop name="IntgrTime">250</prop>
										<prop name="MaxIntgrTime">2000</prop>
										<prop name="MeltFactor">1.2</prop>
										<prop name="QuantFactor">5</prop>
									</obj>
									<obj name="item" class="HTCChannel" version="2">
										<prop name="name">Cy 5 / Cy 5.5</prop>
										<prop name="Active">1</prop>
										<prop name="EmissionWL">660</prop>
										<prop name="ExcitationWL">498</prop>
										<prop name="IntgrTime">250</prop>
										<prop name="MaxIntgrTime">2000</prop>
										<prop name="MeltFactor">1.2</prop>
										<prop name="QuantFactor">5</prop>
									</obj>
								</list>
								<prop name="name">Multi Color HybProbe</prop>
								<prop name="Active">1</prop>
								<prop name="DefChannelNdx">0</prop>
								<prop name="DenominatorNdx">-1</prop>
								<prop name="ReadOnly">0</prop>
								<list name="EmissionWLAvail" count="6">
									<item>488</item>
									<item>510</item>
									<item>580</item>
									<item>610</item>
									<item>640</item>
									<item>660</item>
								</list>
								<list name="ExcitationWLAvail" count="5">
									<item>440</item>
									<item>465</item>
									<item>498</item>
									<item>533</item>
									<item>618</item>
								</list>
								<prop name="MeasuringMode">hmmDynamic</prop>
							</obj>
							<obj name="item" class="HTCDetectionFormat" version="1">
								<list name="emlist" count="1">
									<obj name="item" class="HTCChannel" version="2">
										<prop name="name">SYBR Green I / HRM Dye</prop>
										<prop name="Active">1</prop>
										<prop name="EmissionWL">510</prop>
										<prop name="ExcitationWL">465</prop>
										<prop name="IntgrTime">250</prop>
										<prop name="MaxIntgrTime">1000</prop>
										<prop name="MeltFactor">1.2</prop>
										<prop name="QuantFactor">20</prop>
									</obj>
								</list>
								<prop name="name">SYBR Green I / HRM Dye</prop>
								<prop name="Active">1</prop>
								<prop name="DefChannelNdx">0</prop>
								<prop name="DenominatorNdx">-1</prop>
								<prop name="ReadOnly">0</prop>
								<list name="EmissionWLAvail" count="6">
									<item>488</item>
									<item>510</item>
									<item>580</item>
									<item>610</item>
									<item>640</item>
									<item>660</item>
								</list>
								<list name="ExcitationWLAvail" count="5">
									<item>440</item>
									<item>465</item>
									<item>498</item>
									<item>533</item>
									<item>618</item>
								</list>
								<prop name="MeasuringMode">hmmDynamic</prop>
							</obj>
						</list>
						<prop name="DefFormatName">SYBR Green I / HRM Dye</prop>
					</obj>
					<list name="AcquisitionModes" count="4">
						<item>None</item>
						<item>Single</item>
						<item>Continuous</item>
						<item>Step</item>
					</list>
					<prop name="SeekTemp">30</prop>
					<prop name="SampleVolume">10</prop>
					<prop name="PlateID">03819504</prop>
				</obj>
			</obj>
			<prop name="CompletedProgramNo">5</prop>
			<prop name="StopPoint">3</prop>
			<prop name="CarouselConstMoved">0</prop>
		</obj>
		<obj name="AnlsAndSampleInfo" class="AnlsAndSampleInfo" version="1">
			<obj name="AnlsPropTypes" class="PropertyTypeList" version="1">
				<list name="emlist" count="3">
					<obj name="item" class="SamplePropType" version="1">
						<prop name="name">Units</prop>
						<prop name="PropClass">QuantUnitsProp</prop>
						<prop name="IsChannelProperty">0</prop>
						<prop name="SelectorOrder">0</prop>
						<prop name="ShowInSelector">0</prop>
						<prop name="ShowInTable">0</prop>
						<prop name="TableOrder">0</prop>
					</obj>
					<obj name="item" class="SamplePropType" version="1">
						<prop name="name">ExtRef</prop>
						<prop name="PropClass">RQExtRefProp</prop>
						<prop name="IsChannelProperty">0</prop>
						<prop name="SelectorOrder">0</prop>
						<prop name="ShowInSelector">0</prop>
						<prop name="ShowInTable">0</prop>
						<prop name="TableOrder">0</prop>
					</obj>
					<obj name="item" class="SamplePropType" version="1">
						<prop name="name">Endpt External Experiment</prop>
						<prop name="PropClass">EndptGenoExtExp</prop>
						<prop name="IsChannelProperty">0</prop>
						<prop name="SelectorOrder">0</prop>
						<prop name="ShowInSelector">0</prop>
						<prop name="ShowInTable">0</prop>
						<prop name="TableOrder">0</prop>
					</obj>
				</list>
			</obj>
			<obj name="SamplePropTypes" class="PropertyTypeList" version="1">
				<list name="emlist" count="26">
					<obj name="item" class="SamplePosPropType" version="1">
						<prop name="name">Position</prop>
						<prop name="PropClass">GenSampleEditPosition</prop>
						<prop name="AnalysisClass">General</prop>
						<prop name="IsChannelProperty">0</prop>
						<prop name="SelectorOrder">0</prop>
						<prop name="ShowInSelector">0</prop>
						<prop name="ShowInTable">1</prop>
						<prop name="TableOrder">0</prop>
					</obj>
					<obj name="item" class="SamplePropType" version="1">
						<prop name="name">Color</prop>
						<prop name="PropClass">SamplePrefColor</prop>
						<prop name="AnalysisClass">General</prop>
						<prop name="IsChannelProperty">0</prop>
						<prop name="SelectorOrder">1</prop>
						<prop name="ShowInSelector">0</prop>
						<prop name="ShowInTable">1</prop>
						<prop name="TableOrder">1</prop>
					</obj>
					<obj name="item" class="SamplePropType" version="1">
						<prop name="name">Replicate of</prop>
						<prop name="PropClass">GenSampleEditReplicate</prop>
						<prop name="AnalysisClass">General</prop>
						<prop name="IsChannelProperty">0</prop>
						<prop name="SelectorOrder">2</prop>
						<prop name="ShowInSelector">0</prop>
						<prop name="ShowInTable">1</prop>
						<prop name="TableOrder">2</prop>
					</obj>
					<obj name="item" class="SamplePropType" version="1">
						<prop name="name">Sample Name</prop>
						<prop name="PropClass">GenSampleEditName</prop>
						<prop name="AnalysisClass">General</prop>
						<prop name="IsChannelProperty">0</prop>
						<prop name="SelectorOrder">3</prop>
						<prop name="ShowInSelector">1</prop>
						<prop name="ShowInTable">1</prop>
						<prop name="TableOrder">3</prop>
					</obj>
					<obj name="item" class="SamplePropType" version="1">
						<prop name="name">Subsets</prop>
						<prop name="PropClass">GenSampleEditSubset</prop>
						<prop name="AnalysisClass">General</prop>
						<prop name="IsChannelProperty">0</prop>
						<prop name="SelectorOrder">4</prop>
						<prop name="ShowInSelector">0</prop>
						<prop name="ShowInTable">0</prop>
						<prop name="TableOrder">4</prop>
					</obj>
					<obj name="item" class="SamplePropType" version="1">
						<prop name="name">Notes</prop>
						<prop name="PropClass">GenSampleEditNotes</prop>
						<prop name="AnalysisClass">General</prop>
						<prop name="IsChannelProperty">0</prop>
						<prop name="SelectorOrder">5</prop>
						<prop name="ShowInSelector">0</prop>
						<prop name="ShowInTable">0</prop>
						<prop name="TableOrder">5</prop>
					</obj>
					<obj name="item" class="SamplePropType" version="1">
						<prop name="name">Sample ID</prop>
						<prop name="PropClass">HTCSampleID</prop>
						<prop name="AnalysisClass">General</prop>
						<prop name="IsChannelProperty">0</prop>
						<prop name="SelectorOrder">6</prop>
						<prop name="ShowInSelector">0</prop>
						<prop name="ShowInTable">0</prop>
						<prop name="TableOrder">6</prop>
					</obj>
					<obj name="item" class="SamplePropType" version="1">
						<prop name="name">Sample Prep Notes</prop>
						<prop name="PropClass">HTCSamplePrepNotes</prop>
						<prop name="AnalysisClass">General</prop>
						<prop name="IsChannelProperty">0</prop>
						<prop name="SelectorOrder">7</prop>
						<prop name="ShowInSelector">0</prop>
						<prop name="ShowInTable">0</prop>
						<prop name="TableOrder">7</prop>
					</obj>
					<obj name="item" class="SamplePrefWidthType" version="1">
						<prop name="name">Width</prop>
						<prop name="PropClass">SamplePrefWidth</prop>
						<prop name="AnalysisClass">Sample preferences</prop>
						<prop name="IsChannelProperty">0</prop>
						<prop name="SelectorOrder">8</prop>
						<prop name="ShowInSelector">0</prop>
						<prop name="ShowInTable">0</prop>
						<prop name="TableOrder">8</prop>
					</obj>
					<obj name="item" class="SamplePrefLineStyleType" version="1">
						<prop name="name">Line Style</prop>
						<prop name="PropClass">SamplePrefLineStyle</prop>
						<prop name="AnalysisClass">Sample preferences</prop>
						<prop name="IsChannelProperty">0</prop>
						<prop name="SelectorOrder">9</prop>
						<prop name="ShowInSelector">0</prop>
						<prop name="ShowInTable">0</prop>
						<prop name="TableOrder">9</prop>
					</obj>
					<obj name="item" class="SamplePrefPointStyleType" version="1">
						<prop name="name">Point Style</prop>
						<prop name="PropClass">SamplePrefPointStyle</prop>
						<prop name="AnalysisClass">Sample preferences</prop>
						<prop name="IsChannelProperty">0</prop>
						<prop name="SelectorOrder">10</prop>
						<prop name="ShowInSelector">0</prop>
						<prop name="ShowInTable">0</prop>
						<prop name="TableOrder">10</prop>
					</obj>
					<obj name="item" class="SamplePropType" version="1">
						<prop name="name">Dominant Channel</prop>
						<prop name="PropClass">DominantChannelProp</prop>
						<prop name="AnalysisClass">Color Compensation Analysis</prop>
						<prop name="IsChannelProperty">0</prop>
						<prop name="SelectorOrder">11</prop>
						<prop name="ShowInSelector">0</prop>
						<prop name="ShowInTable">0</prop>
						<prop name="TableOrder">11</prop>
					</obj>
					<obj name="item" class="EndPtSampleTypePropertyType" version="1">
						<prop name="name">EndPt Sample Type</prop>
						<prop name="PropClass">GroupingSample</prop>
						<prop name="AnalysisClass">EndPtGenotyping</prop>
						<prop name="IsChannelProperty">0</prop>
						<prop name="SelectorOrder">12</prop>
						<prop name="ShowInSelector">0</prop>
						<prop name="ShowInTable">0</prop>
						<prop name="TableOrder">12</prop>
					</obj>
					<obj name="item" class="SamplePropType" version="1">
						<prop name="name">EndPt Genotype</prop>
						<prop name="PropClass">Genotype</prop>
						<prop name="AnalysisClass">EndPtGenotyping</prop>
						<prop name="IsChannelProperty">0</prop>
						<prop name="SelectorOrder">13</prop>
						<prop name="ShowInSelector">0</prop>
						<prop name="ShowInTable">0</prop>
						<prop name="TableOrder">13</prop>
					</obj>
					<obj name="item" class="SamplePropType" version="1">
						<prop name="name">Target Name</prop>
						<prop name="PropClass">TargetName</prop>
						<prop name="AnalysisClass">General</prop>
						<prop name="IsChannelProperty">1</prop>
						<prop name="SelectorOrder">22</prop>
						<prop name="ShowInSelector">1</prop>
						<prop name="ShowInTable">1</prop>
						<prop name="TableOrder">22</prop>
					</obj>
					<obj name="item" class="QuantSampleTypePropertyType" version="1">
						<prop name="name">Quantification Sample Type</prop>
						<prop name="PropClass">QuantSampleTypeProperty</prop>
						<prop name="AnalysisClass">Quantification Analysis</prop>
						<prop name="IsChannelProperty">1</prop>
						<prop name="SelectorOrder">15</prop>
						<prop name="ShowInSelector">0</prop>
						<prop name="ShowInTable">0</prop>
						<prop name="TableOrder">15</prop>
					</obj>
					<obj name="item" class="SamplePropType" version="1">
						<prop name="name">Concentration</prop>
						<prop name="PropClass">QuantConcProperty</prop>
						<prop name="AnalysisClass">Quantification Analysis</prop>
						<prop name="IsChannelProperty">1</prop>
						<prop name="SelectorOrder">16</prop>
						<prop name="ShowInSelector">1</prop>
						<prop name="ShowInTable">1</prop>
						<prop name="TableOrder">16</prop>
					</obj>
					<obj name="item" class="QuantCpType" version="1">
						<prop name="name">Cp Low</prop>
						<prop name="PropClass">QuantCpLowProp</prop>
						<prop name="AnalysisClass">Quantification Analysis</prop>
						<prop name="IsChannelProperty">1</prop>
						<prop name="SelectorOrder">17</prop>
						<prop name="ShowInSelector">0</prop>
						<prop name="ShowInTable">0</prop>
						<prop name="TableOrder">17</prop>
					</obj>
					<obj name="item" class="QuantCpType" version="1">
						<prop name="name">Cp High</prop>
						<prop name="PropClass">QuantCpHighProp</prop>
						<prop name="AnalysisClass">Quantification Analysis</prop>
						<prop name="IsChannelProperty">1</prop>
						<prop name="SelectorOrder">18</prop>
						<prop name="ShowInSelector">0</prop>
						<prop name="ShowInTable">0</prop>
						<prop name="TableOrder">18</prop>
					</obj>
					<obj name="item" class="GroupSampleTypePropertyType" version="1">
						<prop name="name">Melt Geno Sample Type</prop>
						<prop name="PropClass">GroupChannelTypeProp</prop>
						<prop name="AnalysisClass">Melt Geno</prop>
						<prop name="IsChannelProperty">1</prop>
						<prop name="SelectorOrder">19</prop>
						<prop name="ShowInSelector">0</prop>
						<prop name="ShowInTable">0</prop>
						<prop name="TableOrder">19</prop>
					</obj>
					<obj name="item" class="SamplePropType" version="1">
						<prop name="name">Melt Geno Genotype</prop>
						<prop name="PropClass">ChannelGenotype</prop>
						<prop name="AnalysisClass">Melt Geno</prop>
						<prop name="IsChannelProperty">1</prop>
						<prop name="SelectorOrder">20</prop>
						<prop name="ShowInSelector">0</prop>
						<prop name="ShowInTable">0</prop>
						<prop name="TableOrder">20</prop>
					</obj>
					<obj name="item" class="RQTargetPropertyType" version="1">
						<prop name="name">Target Type</prop>
						<prop name="PropClass">RQTargetProperty</prop>
						<prop name="AnalysisClass">Relative Quantification</prop>
						<prop name="IsChannelProperty">1</prop>
						<prop name="SelectorOrder">21</prop>
						<prop name="ShowInSelector">0</prop>
						<prop name="ShowInTable">0</prop>
						<prop name="TableOrder">21</prop>
					</obj>
					<obj name="item" class="RQSampleTargetPropertyType" version="1">
						<prop name="name">Combined Sample and Target Type</prop>
						<prop name="PropClass">RQSampleTargetProperty</prop>
						<prop name="AnalysisClass">Relative Quantification</prop>
						<prop name="IsChannelProperty">1</prop>
						<prop name="SelectorOrder">15</prop>
						<prop name="ShowInSelector">1</prop>
						<prop name="ShowInTable">1</prop>
						<prop name="TableOrder">15</prop>
					</obj>
					<obj name="item" class="SamplePropType" version="1">
						<prop name="name">Efficiency</prop>
						<prop name="PropClass">RQEffProp</prop>
						<prop name="AnalysisClass">Relative Quantification</prop>
						<prop name="IsChannelProperty">1</prop>
						<prop name="SelectorOrder">23</prop>
						<prop name="ShowInSelector">0</prop>
						<prop name="ShowInTable">1</prop>
						<prop name="TableOrder">23</prop>
					</obj>
					<obj name="item" class="GroupSampleTypePropertyTypeNoPos" version="1">
						<prop name="name">Scanning Sample Type</prop>
						<prop name="PropClass">GroupChannelTypeProp</prop>
						<prop name="AnalysisClass">Scanning</prop>
						<prop name="IsChannelProperty">1</prop>
						<prop name="SelectorOrder">24</prop>
						<prop name="ShowInSelector">0</prop>
						<prop name="ShowInTable">0</prop>
						<prop name="TableOrder">24</prop>
					</obj>
					<obj name="item" class="SamplePropType" version="1">
						<prop name="name">Scanning Genotype</prop>
						<prop name="PropClass">ChannelGenotype</prop>
						<prop name="AnalysisClass">Scanning</prop>
						<prop name="IsChannelProperty">1</prop>
						<prop name="SelectorOrder">25</prop>
						<prop name="ShowInSelector">0</prop>
						<prop name="ShowInTable">0</prop>
						<prop name="TableOrder">25</prop>
					</obj>
				</list>
			</obj>
			<obj name="SelectedChannels" class="TEMIntegerSet" version="1">
				<list name="Items" count="1">
					<prop name="Item">0</prop>
				</list>
			</obj>
			<obj name="AnalysisProperties" class="ExpPropList" version="1">
				<list name="emlist" count="3">
					<obj name="PropertyObject" class="EndptGenoExtExp" version="3">
						<prop name="PropertyTypeName">Endpt External Experiment</prop>
					</obj>
					<obj name="PropertyObject" class="RQExtRefProp" version="3">
						<prop name="PropertyTypeName">ExtRef</prop>
						<prop name="RefExpProg">-1</prop>
					</obj>
					<obj name="PropertyObject" class="QuantUnitsProp" version="3">
						<prop name="PropertyTypeName">Units</prop>
					</obj>
				</list>
			</obj>
			<obj name="SampleInfoList" class="SamplePropInfoList" version="1">
				<list name="emlist" count="96">
					<obj name="item" class="SamplePropInfo" version="1">
						<obj name="ChannelProperties" class="ChanPropList" version="2">
							<obj name="ChannelProperties" class="EMList" version="1">
								<list name="emlist" count="1">
									<obj name="item" class="PropertyList" version="1">
										<list name="emlist" count="12">
											<obj name="PropertyObject" class="RQSampleTargetProperty" version="4">
												<prop name="PropertyTypeName">Combined Sample and Target Type</prop>
												<prop name="Position">0</prop>
												<prop name="IsDefault">0</prop>
												<obj name="ChannelProp" class="ChannelProperty" version="1">
													<prop name="ChannelIdx">0</prop>
												</obj>
											</obj>
											<obj name="PropertyObject" class="QuantConcProperty" version="4">
												<prop name="PropertyTypeName">Concentration</prop>
												<prop name="Position">0</prop>
												<prop name="IsDefault">1</prop>
												<prop name="Concentration">0</prop>
												<obj name="ChannelProp" class="ChannelProperty" version="1">
													<prop name="ChannelIdx">0</prop>
												</obj>
												<prop name="ReadOnly">1</prop>
											</obj>
											<obj name="PropertyObject" class="QuantCpHighProp" version="4">
												<prop name="PropertyTypeName">Cp High</prop>
												<prop name="Position">0</prop>
												<prop name="IsDefault">1</prop>
												<prop name="CpRangeHigh">0</prop>
												<obj name="ChannelProp" class="ChannelProperty" version="1">
													<prop name="ChannelIdx">0</prop>
												</obj>
												<prop name="ReadOnly">1</prop>
											</obj>
											<obj name="PropertyObject" class="QuantCpLowProp" version="4">
												<prop name="PropertyTypeName">Cp Low</prop>
												<prop name="Position">0</prop>
												<prop name="IsDefault">1</prop>
												<prop name="CpRangeLow">0</prop>
												<obj name="ChannelProp" class="ChannelProperty" version="1">
													<prop name="ChannelIdx">0</prop>
												</obj>
												<prop name="ReadOnly">1</prop>
											</obj>
											<obj name="PropertyObject" class="RQEffProp" version="4">
												<prop name="PropertyTypeName">Efficiency</prop>
												<prop name="Position">0</prop>
												<prop name="IsDefault">1</prop>
												<prop name="Efficiency">2</prop>
												<obj name="ChannelProp" class="ChannelProperty" version="1">
													<prop name="ChannelIdx">0</prop>
												</obj>
											</obj>
											<obj name="PropertyObject" class="ChannelGenotype" version="4">
												<prop name="PropertyTypeName">Melt Geno Genotype</prop>
												<prop name="Position">0</prop>
												<prop name="IsDefault">1</prop>
												<prop name="ReadOnly">1</prop>
												<obj name="ChannelProp" class="ChannelProperty" version="1">
													<prop name="ChannelIdx">0</prop>
												</obj>
											</obj>
											<obj name="PropertyObject" class="GroupChannelTypeProp" version="4">
												<prop name="PropertyTypeName">Melt Geno Sample Type</prop>
												<prop name="Position">0</prop>
												<prop name="IsDefault">0</prop>
												<prop name="GroupSampleType">mstUnknown</prop>
												<obj name="ChannelProp" class="ChannelProperty" version="1">
													<prop name="ChannelIdx">0</prop>
												</obj>
											</obj>
											<obj name="PropertyObject" class="QuantSampleTypeProperty" version="4">
												<prop name="PropertyTypeName">Quantification Sample Type</prop>
												<prop name="Position">0</prop>
												<prop name="IsDefault">0</prop>
												<prop name="SampleType">qsUnknown</prop>
												<obj name="ChannelProp" class="ChannelProperty" version="1">
													<prop name="ChannelIdx">0</prop>
												</obj>
											</obj>
											<obj name="PropertyObject" class="ChannelGenotype" version="4">
												<prop name="PropertyTypeName">Scanning Genotype</prop>
												<prop name="Position">0</prop>
												<prop name="IsDefault">1</prop>
												<prop name="ReadOnly">1</prop>
												<obj name="ChannelProp" class="ChannelProperty" version="1">
													<prop name="ChannelIdx">0</prop>
												</obj>
											</obj>
											<obj name="PropertyObject" class="GroupChannelTypeProp" version="4">
												<prop name="PropertyTypeName">Scanning Sample Type</prop>
												<prop name="Position">0</prop>
												<prop name="IsDefault">0</prop>
												<prop name="GroupSampleType">mstUnknown</prop>
												<obj name="ChannelProp" class="ChannelProperty" version="1">
													<prop name="ChannelIdx">0</prop>
												</obj>
											</obj>
											<obj name="PropertyObject" class="TargetName" version="4">
												<prop name="PropertyTypeName">Target Name</prop>
												<prop name="Position">0</prop>
												<prop name="IsDefault">1</prop>
												<obj name="ChannelProp" class="ChannelProperty" version="1">
													<prop name="ChannelIdx">0</prop>
												</obj>
											</obj>
											<obj name="PropertyObject" class="RQTargetProperty" version="4">
												<prop name="PropertyTypeName">Target Type</prop>
												<prop name="Position">0</prop>
												<prop name="IsDefault">0</prop>
												<prop name="TargetType">dtNone</prop>
												<obj name="ChannelProp" class="ChannelProperty" version="1">
													<prop name="ChannelIdx">0</prop>
												</obj>
											</obj>
										</list>
									</obj>
								</list>
							</obj>
						</obj>
						<prop name="ChannelPropertyCount">1</prop>
						<prop name="ContainerPosition">0</prop>
						<prop name="HasSampleProperties">1</prop>
						<obj name="SampleProperties" class="PropertyList" version="1">
							<list name="emlist" count="14">
								<obj name="PropertyObject" class="SamplePrefColor" version="4">
									<prop name="PropertyTypeName">Color</prop>
									<prop name="Position">0</prop>
									<prop name="IsDefault">0</prop>
									<prop name="Color">$00FF8000</prop>
								</obj>
								<obj name="PropertyObject" class="DominantChannelProp" version="4">
									<prop name="PropertyTypeName">Dominant Channel</prop>
									<prop name="Position">0</prop>
									<prop name="IsDefault">0</prop>
									<prop name="DominantChannel">0</prop>
								</obj>
								<obj name="PropertyObject" class="Genotype" version="4">
									<prop name="PropertyTypeName">EndPt Genotype</prop>
									<prop name="Position">0</prop>
									<prop name="IsDefault">1</prop>
									<prop name="ReadOnly">1</prop>
								</obj>
								<obj name="PropertyObject" class="GroupingSample" version="4">
									<prop name="PropertyTypeName">EndPt Sample Type</prop>
									<prop name="Position">0</prop>
									<prop name="IsDefault">0</prop>
									<prop name="GroupSampleType">mstUnknown</prop>
								</obj>
								<obj name="PropertyObject" class="SamplePrefLineStyle" version="4">
									<prop name="PropertyTypeName">Line Style</prop>
									<prop name="Position">0</prop>
									<prop name="IsDefault">0</prop>
									<prop name="LineStyle">psSolid</prop>
								</obj>
								<obj name="PropertyObject" class="GenSampleEditNotes" version="4">
									<prop name="PropertyTypeName">Notes</prop>
									<prop name="Position">0</prop>
									<prop name="IsDefault">1</prop>
								</obj>
								<obj name="PropertyObject" class="SamplePrefPointStyle" version="4">
									<prop name="PropertyTypeName">Point Style</prop>
									<prop name="Position">0</prop>
									<prop name="IsDefault">0</prop>
									<prop name="PointStyle">psNothing</prop>
								</obj>
								<obj name="PropertyObject" class="GenSampleEditPosition" version="4">
									<prop name="PropertyTypeName">Position</prop>
									<prop name="Position">0</prop>
									<prop name="IsDefault">1</prop>
								</obj>
								<obj name="PropertyObject" class="GenSampleEditReplicate" version="4">
									<prop name="PropertyTypeName">Replicate of</prop>
									<prop name="Position">0</prop>
									<prop name="IsDefault">1</prop>
									<prop name="ReplicateOf">-1</prop>
								</obj>
								<obj name="PropertyObject" class="HTCSampleID" version="4">
									<prop name="PropertyTypeName">Sample ID</prop>
									<prop name="Position">0</prop>
									<prop name="IsDefault">1</prop>
								</obj>
								<obj name="PropertyObject" class="GenSampleEditName" version="4">
									<prop name="PropertyTypeName">Sample Name</prop>
									<prop name="Position">0</prop>
									<prop name="IsDefault">1</prop>
									<prop name="name">Sample 1</prop>
								</obj>
								<obj name="PropertyObject" class="HTCSamplePrepNotes" version="4">
									<prop name="PropertyTypeName">Sample Prep Notes</prop>
									<prop name="Position">0</prop>
									<prop name="IsDefault">1</prop>
								</obj>
								<obj name="PropertyObject" class="GenSampleEditSubset" version="4">
									<prop name="PropertyTypeName">Subsets</prop>
									<prop name="Position">0</prop>
									<prop name="IsDefault">1</prop>
								</obj>
								<obj name="PropertyObject" class="SamplePrefWidth" version="5">
									<prop name="PropertyTypeName">Width</prop>
									<prop name="Position">0</prop>
									<prop name="IsDefault">1</prop>
									<prop name="Width">1</prop>
								</obj>
							</list>
						</obj>
					</obj>
					<obj name="item" class="SamplePropInfo" version="1">
						<obj name="ChannelProperties" class="ChanPropList" version="2">
							<obj name="ChannelProperties" class="EMList" version="1">
								<list name="emlist" count="1">
									<obj name="item" class="PropertyList" version="1">
										<list name="emlist" count="12">
											<obj name="PropertyObject" class="RQSampleTargetProperty" version="4">
												<prop name="PropertyTypeName">Combined Sample and Target Type</prop>
												<prop name="Position">1</prop>
												<prop name="IsDefault">0</prop>
												<obj name="ChannelProp" class="ChannelProperty" version="1">
													<prop name="ChannelIdx">0</prop>
												</obj>
											</obj>
											<obj name="PropertyObject" class="QuantConcProperty" version="4">
												<prop name="PropertyTypeName">Concentration</prop>
												<prop name="Position">1</prop>
												<prop name="IsDefault">1</prop>
												<prop name="Concentration">0</prop>
												<obj name="ChannelProp" class="ChannelProperty" version="1">
													<prop name="ChannelIdx">0</prop>
												</obj>
												<prop name="ReadOnly">1</prop>
											</obj>
											<obj name="PropertyObject" class="QuantCpHighProp" version="4">
												<prop name="PropertyTypeName">Cp High</prop>
												<prop name="Position">1</prop>
												<prop name="IsDefault">1</prop>
												<prop name="CpRangeHigh">0</prop>
												<obj name="ChannelProp" class="ChannelProperty" version="1">
													<prop name="ChannelIdx">0</prop>
												</obj>
												<prop name="ReadOnly">1</prop>
											</obj>
											<obj name="PropertyObject" class="QuantCpLowProp" version="4">
												<prop name="PropertyTypeName">Cp Low</prop>
												<prop name="Position">1</prop>
												<prop name="IsDefault">1</prop>
												<prop name="CpRangeLow">0</prop>
												<obj name="ChannelProp" class="ChannelProperty" version="1">
													<prop name="ChannelIdx">0</prop>
												</obj>
												<prop name="ReadOnly">1</prop>
											</obj>
											<obj name="PropertyObject" class="RQEffProp" version="4">
												<prop name="PropertyTypeName">Efficiency</prop>
												<prop name="Position">1</prop>
												<prop name="IsDefault">1</prop>
												<prop name="Efficiency">2</prop>
												<obj name="ChannelProp" class="ChannelProperty" version="1">
													<prop name="ChannelIdx">0</prop>
												</obj>
											</obj>
											<obj name="PropertyObject" class="ChannelGenotype" version="4">
												<prop name="PropertyTypeName">Melt Geno Genotype</prop>
												<prop name="Position">1</prop>
												<prop name="IsDefault">1</prop>
												<prop name="ReadOnly">1</prop>
												<obj name="ChannelProp" class="ChannelProperty" version="1">
													<prop name="ChannelIdx">0</prop>
												</obj>
											</obj>
											<obj name="PropertyObject" class="GroupChannelTypeProp" version="4">
												<prop name="PropertyTypeName">Melt Geno Sample Type</prop>
												<prop name="Position">1</prop>
												<prop name="IsDefault">0</prop>
												<prop name="GroupSampleType">mstUnknown</prop>
												<obj name="ChannelProp" class="ChannelProperty" version="1">
													<prop name="ChannelIdx">0</prop>
												</obj>
											</obj>
											<obj name="PropertyObject" class="QuantSampleTypeProperty" version="4">
												<prop name="PropertyTypeName">Quantification Sample Type</prop>
												<prop name="Position">1</prop>
												<prop name="IsDefault">0</prop>
												<prop name="SampleType">qsUnknown</prop>
												<obj name="ChannelProp" class="ChannelProperty" version="1">
													<prop name="ChannelIdx">0</prop>
												</obj>
											</obj>
											<obj name="PropertyObject" class="ChannelGenotype" version="4">
												<prop name="PropertyTypeName">Scanning Genotype</prop>
												<prop name="Position">1</prop>
												<prop name="IsDefault">1</prop>
												<prop name="ReadOnly">1</prop>
												<obj name="ChannelProp" class="ChannelProperty" version="1">
													<prop name="ChannelIdx">0</prop>
												</obj>
											</obj>
											<obj name="PropertyObject" class="GroupChannelTypeProp" version="4">
												<prop name="PropertyTypeName">Scanning Sample Type</prop>
												<prop name="Position">1</prop>
												<prop name="IsDefault">0</prop>
												<prop name="GroupSampleType">mstUnknown</prop>
												<obj name="ChannelProp" class="ChannelProperty" version="1">
													<prop name="ChannelIdx">0</prop>
												</obj>
											</obj>
											<obj name="PropertyObject" class="TargetName" version="4">
												<prop name="PropertyTypeName">Target Name</prop>
												<prop name="Position">1</prop>
												<prop name="IsDefault">1</prop>
												<obj name="ChannelProp" class="ChannelProperty" version="1">
													<prop name="ChannelIdx">0</prop>
												</obj>
											</obj>
											<obj name="PropertyObject" class="RQTargetProperty" version="4">
												<prop name="PropertyTypeName">Target Type</prop>
												<prop name="Position">1</prop>
												<prop name="IsDefault">0</prop>
												<prop name="TargetType">dtNone</prop>
												<obj name="ChannelProp" class="ChannelProperty" version="1">
													<prop name="ChannelIdx">0</prop>
												</obj>
											</obj>
										</list>
									</obj>
								</list>
							</obj>
						</obj>
						<prop name="ChannelPropertyCount">1</prop>
						<prop name="ContainerPosition">1</prop>
						<prop name="HasSampleProperties">1</prop>
						<obj name="SampleProperties" class="PropertyList" version="1">
							<list name="emlist" count="14">
								<obj name="PropertyObject" class="SamplePrefColor" version="4">
									<prop name="PropertyTypeName">Color</prop>
									<prop name="Position">1</prop>
									<prop name="IsDefault">0</prop>
									<prop name="Color">clRed</prop>
								</obj>
								<obj name="PropertyObject" class="DominantChannelProp" version="4">
									<prop name="PropertyTypeName">Dominant Channel</prop>
									<prop name="Position">1</prop>
									<prop name="IsDefault">0</prop>
									<prop name="DominantChannel">0</prop>
								</obj>
								<obj name="PropertyObject" class="Genotype" version="4">
									<prop name="PropertyTypeName">EndPt Genotype</prop>
									<prop name="Position">1</prop>
									<prop name="IsDefault">1</prop>
									<prop name="ReadOnly">1</prop>
								</obj>
								<obj name="PropertyObject" class="GroupingSample" version="4">
									<prop name="PropertyTypeName">EndPt Sample Type</prop>
									<prop name="Position">1</prop>
									<prop name="IsDefault">0</prop>
									<prop name="GroupSampleType">mstUnknown</prop>
								</obj>
								<obj name="PropertyObject" class="SamplePrefLineStyle" version="4">
									<prop name="PropertyTypeName">Line Style</prop>
									<prop name="Position">1</prop>
									<prop name="IsDefault">0</prop>
									<prop name="LineStyle">psSolid</prop>
								</obj>
								<obj name="PropertyObject" class="GenSampleEditNotes" version="4">
									<prop name="PropertyTypeName">Notes</prop>
									<prop name="Position">1</prop>
									<prop name="IsDefault">1</prop>
								</obj>
								<obj name="PropertyObject" class="SamplePrefPointStyle" version="4">
									<prop name="PropertyTypeName">Point Style</prop>
									<prop name="Position">1</prop>
									<prop name="IsDefault">0</prop>
									<prop name="PointStyle">psNothing</prop>
								</obj>
								<obj name="PropertyObject" class="GenSampleEditPosition" version="4">
									<prop name="PropertyTypeName">Position</prop>
									<prop name="Position">1</prop>
									<prop name="IsDefault">1</prop>
								</obj>
								<obj name="PropertyObject" class="GenSampleEditReplicate" version="4">
									<prop name="PropertyTypeName">Replicate of</prop>
									<prop name="Position">1</prop>
									<prop name="IsDefault">1</prop>
									<prop name="ReplicateOf">-1</prop>
								</obj>
								<obj name="PropertyObject" class="HTCSampleID" version="4">
									<prop name="PropertyTypeName">Sample ID</prop>
									<prop name="Position">1</prop>
									<prop name="IsDefault">1</prop>
								</obj>
								<obj name="PropertyObject" class="GenSampleEditName" version="4">
									<prop name="PropertyTypeName">Sample Name</prop>
									<prop name="Position">1</prop>
									<prop name="IsDefault">1</prop>
									<prop name="name">Sample 2</prop>
								</obj>
								<obj name="PropertyObject" class="HTCSamplePrepNotes" version="4">
									<prop name="PropertyTypeName">Sample Prep Notes</prop>
									<prop name="Position">1</prop>
									<prop name="IsDefault">1</prop>
								</obj>
								<obj name="PropertyObject" class="GenSampleEditSubset" version="4">
									<prop name="PropertyTypeName">Subsets</prop>
									<prop name="Position">1</prop>
									<prop name="IsDefault">1</prop>
								</obj>
								<obj name="PropertyObject" class="SamplePrefWidth" version="5">
									<prop name="PropertyTypeName">Width</prop>
									<prop name="Position">1</prop>
									<prop name="IsDefault">1</prop>
									<prop name="Width">1</prop>
								</obj>
							</list>
						</obj>
					</obj>
					<obj name="item" class="SamplePropInfo" version="1">
						<obj name="ChannelProperties" class="ChanPropList" version="2">
							<obj name="ChannelProperties" class="EMList" version="1">
								<list name="emlist" count="1">
									<obj name="item" class="PropertyList" version="1">
										<list name="emlist" count="12">
											<obj name="PropertyObject" class="RQSampleTargetProperty" version="4">
												<prop name="PropertyTypeName">Combined Sample and Target Type</prop>
												<prop name="Position">2</prop>
												<prop name="IsDefault">0</prop>
												<obj name="ChannelProp" class="ChannelProperty" version="1">
													<prop name="ChannelIdx">0</prop>
												</obj>
											</obj>
											<obj name="PropertyObject" class="QuantConcProperty" version="4">
												<prop name="PropertyTypeName">Concentration</prop>
												<prop name="Position">2</prop>
												<prop name="IsDefault">1</prop>
												<prop name="Concentration">0</prop>
												<obj name="ChannelProp" class="ChannelProperty" version="1">
													<prop name="ChannelIdx">0</prop>
												</obj>
												<prop name="ReadOnly">1</prop>
											</obj>
											<obj name="PropertyObject" class="QuantCpHighProp" version="4">
												<prop name="PropertyTypeName">Cp High</prop>
												<prop name="Position">2</prop>
												<prop name="IsDefault">1</prop>
												<prop name="CpRangeHigh">0</prop>
												<obj name="ChannelProp" class="ChannelProperty" version="1">
													<prop name="ChannelIdx">0</prop>
												</obj>
												<prop name="ReadOnly">1</prop>
											</obj>
											<obj name="PropertyObject" class="QuantCpLowProp" version="4">
												<prop name="PropertyTypeName">Cp Low</prop>
												<prop name="Position">2</prop>
												<prop name="IsDefault">1</prop>
												<prop name="CpRangeLow">0</prop>
												<obj name="ChannelProp" class="ChannelProperty" version="1">
													<prop name="ChannelIdx">0</prop>
												</obj>
												<prop name="ReadOnly">1</prop>
											</obj>
											<obj name="PropertyObject" class="RQEffProp" version="4">
												<prop name="PropertyTypeName">Efficiency</prop>
												<prop name="Position">2</prop>
												<prop name="IsDefault">1</prop>
												<prop name="Efficiency">2</prop>
												<obj name="ChannelProp" class="ChannelProperty" version="1">
													<prop name="ChannelIdx">0</prop>
												</obj>
											</obj>
											<obj name="PropertyObject" class="ChannelGenotype" version="4">
												<prop name="PropertyTypeName">Melt Geno Genotype</prop>
												<prop name="Position">2</prop>
												<prop name="IsDefault">1</prop>
												<prop name="ReadOnly">1</prop>
												<obj name="ChannelProp" class="ChannelProperty" version="1">
													<prop name="ChannelIdx">0</prop>
												</obj>
											</obj>
											<obj name="PropertyObject" class="GroupChannelTypeProp" version="4">
												<prop name="PropertyTypeName">Melt Geno Sample Type</prop>
												<prop name="Position">2</prop>
												<prop name="IsDefault">0</prop>
												<prop name="GroupSampleType">mstUnknown</prop>
												<obj name="ChannelProp" class="ChannelProperty" version="1">
													<prop name="ChannelIdx">0</prop>
												</obj>
											</obj>
											<obj name="PropertyObject" class="QuantSampleTypeProperty" version="4">
												<prop name="PropertyTypeName">Quantification Sample Type</prop>
												<prop name="Position">2</prop>
												<prop name="IsDefault">0</prop>
												<prop name="SampleType">qsUnknown</prop>
												<obj name="ChannelProp" class="ChannelProperty" version="1">
													<prop name="ChannelIdx">0</prop>
												</obj>
											</obj>
											<obj name="PropertyObject" class="ChannelGenotype" version="4">
												<prop name="PropertyTypeName">Scanning Genotype</prop>
												<prop name="Position">2</prop>
												<prop name="IsDefault">1</prop>
												<prop name="ReadOnly">1</prop>
												<obj name="ChannelProp" class="ChannelProperty" version="1">
													<prop name="ChannelIdx">0</prop>
												</obj>
											</obj>
											<obj name="PropertyObject" class="GroupChannelTypeProp" version="4">
												<prop name="PropertyTypeName">Scanning Sample Type</prop>
												<prop name="Position">2</prop>
												<prop name="IsDefault">0</prop>
												<prop name="GroupSampleType">mstUnknown</prop>
												<obj name="ChannelProp" class="ChannelProperty" version="1">
													<prop name="ChannelIdx">0</prop>
												</obj>
											</obj>
											<obj name="PropertyObject" class="TargetName" version="4">
												<prop name="PropertyTypeName">Target Name</prop>
												<prop name="Position">2</prop>
												<prop name="IsDefault">1</prop>
												<obj name="ChannelProp" class="ChannelProperty" version="1">
													<prop name="ChannelIdx">0</prop>
												</obj>
											</obj>
											<obj name="PropertyObject" class="RQTargetProperty" version="4">
												<prop name="PropertyTypeName">Target Type</prop>
												<prop name="Position">2</prop>
												<prop name="IsDefault">0</prop>
												<prop name="TargetType">dtNone</prop>
												<obj name="ChannelProp" class="ChannelProperty" version="1">
													<prop name="ChannelIdx">0</prop>
												</obj>
											</obj>
										</list>
									</obj>
								</list>
							</obj>
						</obj>
						<prop name="ChannelPropertyCount">1</prop>
						<prop name="ContainerPosition">2</prop>
						<prop name="HasSampleProperties">1</prop>
						<obj name="SampleProperties" class="PropertyList" version="1">
							<list name="emlist" count="14">
								<obj name="PropertyObject" class="SamplePrefColor" version="4">
									<prop name="PropertyTypeName">Color</prop>
									<prop name="Position">2</prop>
									<prop name="IsDefault">0</prop>
									<prop name="Color">$0030D700</prop>
								</obj>
								<obj name="PropertyObject" class="DominantChannelProp" version="4">
									<prop name="PropertyTypeName">Dominant Channel</prop>
									<prop name="Position">2</prop>
									<prop name="IsDefault">0</prop>
									<prop name="DominantChannel">0</prop>
								</obj>
								<obj name="PropertyObject" class="Genotype" version="4">
									<prop name="PropertyTypeName">EndPt Genotype</prop>
									<prop name="Position">2</prop>
									<prop name="IsDefault">1</prop>
									<prop name="ReadOnly">1</prop>
								</obj>
								<obj name="PropertyObject" class="GroupingSample" version="4">
									<prop name="PropertyTypeName">EndPt Sample Type</prop>
									<prop name="Position">2</prop>
									<prop name="IsDefault">0</prop>
									<prop name="GroupSampleType">mstUnknown</prop>
								</obj>
								<obj name="PropertyObject" class="SamplePrefLineStyle" version="4">
									<prop name="PropertyTypeName">Line Style</prop>
									<prop name="Position">2</prop>
									<prop name="IsDefault">0</prop>
									<prop name="LineStyle">psSolid</prop>
								</obj>
								<obj name="PropertyObject" class="GenSampleEditNotes" version="4">
									<prop name="PropertyTypeName">Notes</prop>
									<prop name="Position">2</prop>
									<prop name="IsDefault">1</prop>
								</obj>
								<obj name="PropertyObject" class="SamplePrefPointStyle" version="4">
									<prop name="PropertyTypeName">Point Style</prop>
									<prop name="Position">2</prop>
									<prop name="IsDefault">0</prop>
									<prop name="PointStyle">psNothing</prop>
								</obj>
								<obj name="PropertyObject" class="GenSampleEditPosition" version="4">
									<prop name="PropertyTypeName">Position</prop>
									<prop name="Position">2</prop>
									<prop name="IsDefault">1</prop>
								</obj>
								<obj name="PropertyObject" class="GenSampleEditReplicate" version="4">
									<prop name="PropertyTypeName">Replicate of</prop>
									<prop name="Position">2</prop>
									<prop name="IsDefault">1</prop>
									<prop name="ReplicateOf">-1</prop>
								</obj>
								<obj name="PropertyObject" class="HTCSampleID" version="4">
									<prop name="PropertyTypeName">Sample ID</prop>
									<prop name="Position">2</prop>
									<prop name="IsDefault">1</prop>
								</obj>
								<obj name="PropertyObject" class="GenSampleEditName" version="4">
									<prop name="PropertyTypeName">Sample Name</prop>
									<prop name="Position">2</prop>
									<prop name="IsDefault">1</prop>
									<prop name="name">Sample 3</prop>
								</obj>
								<obj name="PropertyObject" class="HTCSamplePrepNotes" version="4">
									<prop name="PropertyTypeName">Sample Prep Notes</prop>
									<prop name="Position">2</prop>
									<prop name="IsDefault">1</prop>
								</obj>
								<obj name="PropertyObject" class="GenSampleEditSubset" version="4">
									<prop name="PropertyTypeName">Subsets</prop>
									<prop name="Position">2</prop>
									<prop name="IsDefault">1</prop>
								</obj>
								<obj name="PropertyObject" class="SamplePrefWidth" version="5">
									<prop name="PropertyTypeName">Width</prop>
									<prop name="Position">2</prop>
									<prop name="IsDefault">1</prop>
									<prop name="Width">1</prop>
								</obj>
							</list>
						</obj>
					</obj>
					<obj name="item" class="SamplePropInfo" version="1">
						<obj name="ChannelProperties" class="ChanPropList" version="2">
							<obj name="ChannelProperties" class="EMList" version="1">
								<list name="emlist" count="1">
									<obj name="item" class="PropertyList" version="1">
										<list name="emlist" count="12">
											<obj name="PropertyObject" class="RQSampleTargetProperty" version="4">
												<prop name="PropertyTypeName">Combined Sample and Target Type</prop>
												<prop name="Position">3</prop>
												<prop name="IsDefault">0</prop>
												<obj name="ChannelProp" class="ChannelProperty" version="1">
													<prop name="ChannelIdx">0</prop>
												</obj>
											</obj>
											<obj name="PropertyObject" class="QuantConcProperty" version="4">
												<prop name="PropertyTypeName">Concentration</prop>
												<prop name="Position">3</prop>
												<prop name="IsDefault">1</prop>
												<prop name="Concentration">0</prop>
												<obj name="ChannelProp" class="ChannelProperty" version="1">
													<prop name="ChannelIdx">0</prop>
												</obj>
												<prop name="ReadOnly">1</prop>
											</obj>
											<obj name="PropertyObject" class="QuantCpHighProp" version="4">
												<prop name="PropertyTypeName">Cp High</prop>
												<prop name="Position">3</prop>
												<prop name="IsDefault">1</prop>
												<prop name="CpRangeHigh">0</prop>
												<obj name="ChannelProp" class="ChannelProperty" version="1">
													<prop name="ChannelIdx">0</prop>
												</obj>
												<prop name="ReadOnly">1</prop>
											</obj>
											<obj name="PropertyObject" class="QuantCpLowProp" version="4">
												<prop name="PropertyTypeName">Cp Low</prop>
												<prop name="Position">3</prop>
												<prop name="IsDefault">1</prop>
												<prop name="CpRangeLow">0</prop>
												<obj name="ChannelProp" class="ChannelProperty" version="1">
													<prop name="ChannelIdx">0</prop>
												</obj>
												<prop name="ReadOnly">1</prop>
											</obj>
											<obj name="PropertyObject" class="RQEffProp" version="4">
												<prop name="PropertyTypeName">Efficiency</prop>
												<prop name="Position">3</prop>
												<prop name="IsDefault">1</prop>
												<prop name="Efficiency">2</prop>
												<obj name="ChannelProp" class="ChannelProperty" version="1">
													<prop name="ChannelIdx">0</prop>
												</obj>
											</obj>
											<obj name="PropertyObject" class="ChannelGenotype" version="4">
												<prop name="PropertyTypeName">Melt Geno Genotype</prop>
												<prop name="Position">3</prop>
												<prop name="IsDefault">1</prop>
												<prop name="ReadOnly">1</prop>
												<obj name="ChannelProp" class="ChannelProperty" version="1">
													<prop name="ChannelIdx">0</prop>
												</obj>
											</obj>
											<obj name="PropertyObject" class="GroupChannelTypeProp" version="4">
												<prop name="PropertyTypeName">Melt Geno Sample Type</prop>
												<prop name="Position">3</prop>
												<prop name="IsDefault">0</prop>
												<prop name="GroupSampleType">mstUnknown</prop>
												<obj name="ChannelProp" class="ChannelProperty" version="1">
													<prop name="ChannelIdx">0</prop>
												</obj>
											</obj>
											<obj name="PropertyObject" class="QuantSampleTypeProperty" version="4">
												<prop name="PropertyTypeName">Quantification Sample Type</prop>
												<prop name="Position">3</prop>
												<prop name="IsDefault">0</prop>
												<prop name="SampleType">qsUnknown</prop>
												<obj name="ChannelProp" class="ChannelProperty" version="1">
													<prop name="ChannelIdx">0</prop>
												</obj>
											</obj>
											<obj name="PropertyObject" class="ChannelGenotype" version="4">
												<prop name="PropertyTypeName">Scanning Genotype</prop>
												<prop name="Position">3</prop>
												<prop name="IsDefault">1</prop>
												<prop name="ReadOnly">1</prop>
												<obj name="ChannelProp" class="ChannelProperty" version="1">
													<prop name="ChannelIdx">0</prop>
												</obj>
											</obj>
											<obj name="PropertyObject" class="GroupChannelTypeProp" version="4">
												<prop name="PropertyTypeName">Scanning Sample Type</prop>
												<prop name="Position">3</prop>
												<prop name="IsDefault">0</prop>
												<prop name="GroupSampleType">mstUnknown</prop>
												<obj name="ChannelProp" class="ChannelProperty" version="1">
													<prop name="ChannelIdx">0</prop>
												</obj>
											</obj>
											<obj name="PropertyObject" class="TargetName" version="4">
												<prop name="PropertyTypeName">Target Name</prop>
												<prop name="Position">3</prop>
												<prop name="IsDefault">1</prop>
												<obj name="ChannelProp" class="ChannelProperty" version="1">
													<prop name="ChannelIdx">0</prop>
												</obj>
											</obj>
											<obj name="PropertyObject" class="RQTargetProperty" version="4">
												<prop name="PropertyTypeName">Target Type</prop>
												<prop name="Position">3</prop>
												<prop name="IsDefault">0</prop>
												<prop name="TargetType">dtNone</prop>
												<obj name="ChannelProp" class="ChannelProperty" version="1">
													<prop name="ChannelIdx">0</prop>
												</obj>
											</obj>
										</list>
									</obj>
								</list>
							</obj>
						</obj>
						<prop name="ChannelPropertyCount">1</prop>
						<prop name="ContainerPosition">3</prop>
						<prop name="HasSampleProperties">1</prop>
						<obj name="SampleProperties" class="PropertyList" version="1">
							<list name="emlist" count="14">
								<obj name="PropertyObject" class="SamplePrefColor" version="4">
									<prop name="PropertyTypeName">Color</prop>
									<prop name="Position">3</prop>
									<prop name="IsDefault">0</prop>
									<prop name="Color">clFuchsia</prop>
								</obj>
								<obj name="PropertyObject" class="DominantChannelProp" version="4">
									<prop name="PropertyTypeName">Dominant Channel</prop>
									<prop name="Position">3</prop>
									<prop name="IsDefault">0</prop>
									<prop name="DominantChannel">0</prop>
								</obj>
								<obj name="PropertyObject" class="Genotype" version="4">
									<prop name="PropertyTypeName">EndPt Genotype</prop>
									<prop name="Position">3</prop>
									<prop name="IsDefault">1</prop>
									<prop name="ReadOnly">1</prop>
								</obj>
								<obj name="PropertyObject" class="GroupingSample" version="4">
									<prop name="PropertyTypeName">EndPt Sample Type</prop>
									<prop name="Position">3</prop>
									<prop name="IsDefault">0</prop>
									<prop name="GroupSampleType">mstUnknown</prop>
								</obj>
								<obj name="PropertyObject" class="SamplePrefLineStyle" version="4">
									<prop name="PropertyTypeName">Line Style</prop>
									<prop name="Position">3</prop>
									<prop name="IsDefault">0</prop>
									<prop name="LineStyle">psSolid</prop>
								</obj>
								<obj name="PropertyObject" class="GenSampleEditNotes" version="4">
									<prop name="PropertyTypeName">Notes</prop>
									<prop name="Position">3</prop>
									<prop name="IsDefault">1</prop>
								</obj>
								<obj name="PropertyObject" class="SamplePrefPointStyle" version="4">
									<prop name="PropertyTypeName">Point Style</prop>
									<prop name="Position">3</prop>
									<prop name="IsDefault">0</prop>
									<prop name="PointStyle">psNothing</prop>
								</obj>
								<obj name="PropertyObject" class="GenSampleEditPosition" version="4">
									<prop name="PropertyTypeName">Position</prop>
									<prop name="Position">3</prop>
									<prop name="IsDefault">1</prop>
								</obj>
								<obj name="PropertyObject" class="GenSampleEditReplicate" version="4">
									<prop name="PropertyTypeName">Replicate of</prop>
									<prop name="Position">3</prop>
									<prop name="IsDefault">1</prop>
									<prop name="ReplicateOf">-1</prop>
								</obj>
								<obj name="PropertyObject" class="HTCSampleID" version="4">
									<prop name="PropertyTypeName">Sample ID</prop>
									<prop name="Position">3</prop>
									<prop name="IsDefault">1</prop>
								</obj>
								<obj name="PropertyObject" class="GenSampleEditName" version="4">
									<prop name="PropertyTypeName">Sample Name</prop>
									<prop name="Position">3</prop>
									<prop name="IsDefault">1</prop>
									<prop name="name">Sample 4</prop>
								</obj>
								<obj name="PropertyObject" class="HTCSamplePrepNotes" version="4">
									<prop name="PropertyTypeName">Sample Prep Notes</prop>
									<prop name="Position">3</prop>
									<prop name="IsDefault">1</prop>
								</obj>
								<obj name="PropertyObject" class="GenSampleEditSubset" version="4">
									<prop name="PropertyTypeName">Subsets</prop>
									<prop name="Position">3</prop>
									<prop name="IsDefault">1</prop>
								</obj>
								<obj name="PropertyObject" class="SamplePrefWidth" version="5">
									<prop name="PropertyTypeName">Width</prop>
									<prop name="Position">3</prop>
									<prop name="IsDefault">1</prop>
									<prop name="Width">1</prop>
								</obj>
							</list>
						</obj>
					</obj>
					<obj name="item" class="SamplePropInfo" version="1">
						<obj name="ChannelProperties" class="ChanPropList" version="2">
							<obj name="ChannelProperties" class="EMList" version="1">
								<list name="emlist" count="1">
									<obj name="item" class="PropertyList" version="1">
										<list name="emlist" count="12">
											<obj name="PropertyObject" class="RQSampleTargetProperty" version="4">
												<prop name="PropertyTypeName">Combined Sample and Target Type</prop>
												<prop name="Position">4</prop>
												<prop name="IsDefault">0</prop>
												<obj name="ChannelProp" class="ChannelProperty" version="1">
													<prop name="ChannelIdx">0</prop>
												</obj>
											</obj>
											<obj name="PropertyObject" class="QuantConcProperty" version="4">
												<prop name="PropertyTypeName">Concentration</prop>
												<prop name="Position">4</prop>
												<prop name="IsDefault">1</prop>
												<prop name="Concentration">0</prop>
												<obj name="ChannelProp" class="ChannelProperty" version="1">
													<prop name="ChannelIdx">0</prop>
												</obj>
												<prop name="ReadOnly">1</prop>
											</obj>
											<obj name="PropertyObject" class="QuantCpHighProp" version="4">
												<prop name="PropertyTypeName">Cp High</prop>
												<prop name="Position">4</prop>
												<prop name="IsDefault">1</prop>
												<prop name="CpRangeHigh">0</prop>
												<obj name="ChannelProp" class="ChannelProperty" version="1">
													<prop name="ChannelIdx">0</prop>
												</obj>
												<prop name="ReadOnly">1</prop>
											</obj>
											<obj name="PropertyObject" class="QuantCpLowProp" version="4">
												<prop name="PropertyTypeName">Cp Low</prop>
												<prop name="Position">4</prop>
												<prop name="IsDefault">1</prop>
												<prop name="CpRangeLow">0</prop>
												<obj name="ChannelProp" class="ChannelProperty" version="1">
													<prop name="ChannelIdx">0</prop>
												</obj>
												<prop name="ReadOnly">1</prop>
											</obj>
											<obj name="PropertyObject" class="RQEffProp" version="4">
												<prop name="PropertyTypeName">Efficiency</prop>
												<prop name="Position">4</prop>
												<prop name="IsDefault">1</prop>
												<prop name="Efficiency">2</prop>
												<obj name="ChannelProp" class="ChannelProperty" version="1">
													<prop name="ChannelIdx">0</prop>
												</obj>
											</obj>
											<obj name="PropertyObject" class="ChannelGenotype" version="4">
												<prop name="PropertyTypeName">Melt Geno Genotype</prop>
												<prop name="Position">4</prop>
												<prop name="IsDefault">1</prop>
												<prop name="ReadOnly">1</prop>
												<obj name="ChannelProp" class="ChannelProperty" version="1">
													<prop name="ChannelIdx">0</prop>
												</obj>
											</obj>
											<obj name="PropertyObject" class="GroupChannelTypeProp" version="4">
												<prop name="PropertyTypeName">Melt Geno Sample Type</prop>
												<prop name="Position">4</prop>
												<prop name="IsDefault">0</prop>
												<prop name="GroupSampleType">mstUnknown</prop>
												<obj name="ChannelProp" class="ChannelProperty" version="1">
													<prop name="ChannelIdx">0</prop>
												</obj>
											</obj>
											<obj name="PropertyObject" class="QuantSampleTypeProperty" version="4">
												<prop name="PropertyTypeName">Quantification Sample Type</prop>
												<prop name="Position">4</prop>
												<prop name="IsDefault">0</prop>
												<prop name="SampleType">qsUnknown</prop>
												<obj name="ChannelProp" class="ChannelProperty" version="1">
													<prop name="ChannelIdx">0</prop>
												</obj>
											</obj>
											<obj name="PropertyObject" class="ChannelGenotype" version="4">
												<prop name="PropertyTypeName">Scanning Genotype</prop>
												<prop name="Position">4</prop>
												<prop name="IsDefault">1</prop>
												<prop name="ReadOnly">1</prop>
												<obj name="ChannelProp" class="ChannelProperty" version="1">
													<prop name="ChannelIdx">0</prop>
												</obj>
											</obj>
											<obj name="PropertyObject" class="GroupChannelTypeProp" version="4">
												<prop name="PropertyTypeName">Scanning Sample Type</prop>
												<prop name="Position">4</prop>
												<prop name="IsDefault">0</prop>
												<prop name="GroupSampleType">mstUnknown</prop>
												<obj name="ChannelProp" class="ChannelProperty" version="1">
													<prop name="ChannelIdx">0</prop>
												</obj>
											</obj>
											<obj name="PropertyObject" class="TargetName" version="4">
												<prop name="PropertyTypeName">Target Name</prop>
												<prop name="Position">4</prop>
												<prop name="IsDefault">1</prop>
												<obj name="ChannelProp" class="ChannelProperty" version="1">
													<prop name="ChannelIdx">0</prop>
												</obj>
											</obj>
											<obj name="PropertyObject" class="RQTargetProperty" version="4">
												<prop name="PropertyTypeName">Target Type</prop>
												<prop name="Position">4</prop>
												<prop name="IsDefault">0</prop>
												<prop name="TargetType">dtNone</prop>
												<obj name="ChannelProp" class="ChannelProperty" version="1">
													<prop name="ChannelIdx">0</prop>
												</obj>
											</obj>
										</list>
									</obj>
								</list>
							</obj>
						</obj>
						<prop name="ChannelPropertyCount">1</prop>
						<prop name="ContainerPosition">4</prop>
						<prop name="HasSampleProperties">1</prop>
						<obj name="SampleProperties" class="PropertyList" version="1">
							<list name="emlist" count="14">
								<obj name="PropertyObject" class="SamplePrefColor" version="4">
									<prop name="PropertyTypeName">Color</prop>
									<prop name="Position">4</prop>
									<prop name="IsDefault">0</prop>
									<prop name="Color">clGray</prop>
								</obj>
								<obj name="PropertyObject" class="DominantChannelProp" version="4">
									<prop name="PropertyTypeName">Dominant Channel</prop>
									<prop name="Position">4</prop>
									<prop name="IsDefault">0</prop>
									<prop name="DominantChannel">0</prop>
								</obj>
								<obj name="PropertyObject" class="Genotype" version="4">
									<prop name="PropertyTypeName">EndPt Genotype</prop>
									<prop name="Position">4</prop>
									<prop name="IsDefault">1</prop>
									<prop name="ReadOnly">1</prop>
								</obj>
								<obj name="PropertyObject" class="GroupingSample" version="4">
									<prop name="PropertyTypeName">EndPt Sample Type</prop>
									<prop name="Position">4</prop>
									<prop name="IsDefault">0</prop>
									<prop name="GroupSampleType">mstUnknown</prop>
								</obj>
								<obj name="PropertyObject" class="SamplePrefLineStyle" version="4">
									<prop name="PropertyTypeName">Line Style</prop>
									<prop name="Position">4</prop>
									<prop name="IsDefault">0</prop>
									<prop name="LineStyle">psSolid</prop>
								</obj>
								<obj name="PropertyObject" class="GenSampleEditNotes" version="4">
									<prop name="PropertyTypeName">Notes</prop>
									<prop name="Position">4</prop>
									<prop name="IsDefault">1</prop>
								</obj>
								<obj name="PropertyObject" class="SamplePrefPointStyle" version="4">
									<prop name="PropertyTypeName">Point Style</prop>
									<prop name="Position">4</prop>
									<prop name="IsDefault">0</prop>
									<prop name="PointStyle">psNothing</prop>
								</obj>
								<obj name="PropertyObject" class="GenSampleEditPosition" version="4">
									<prop name="PropertyTypeName">Position</prop>
									<prop name="Position">4</prop>
									<prop name="IsDefault">1</prop>
								</obj>
								<obj name="PropertyObject" class="GenSampleEditReplicate" version="4">
									<prop name="PropertyTypeName">Replicate of</prop>
									<prop name="Position">4</prop>
									<prop name="IsDefault">1</prop>
									<prop name="ReplicateOf">-1</prop>
								</obj>
								<obj name="PropertyObject" class="HTCSampleID" version="4">
									<prop name="PropertyTypeName">Sample ID</prop>
									<prop name="Position">4</prop>
									<prop name="IsDefault">1</prop>
								</obj>
								<obj name="PropertyObject" class="GenSampleEditName" version="4">
									<prop name="PropertyTypeName">Sample Name</prop>
									<prop name="Position">4</prop>
									<prop name="IsDefault">1</prop>
									<prop name="name">Sample 5</prop>
								</obj>
								<obj name="PropertyObject" class="HTCSamplePrepNotes" version="4">
									<prop name="PropertyTypeName">Sample Prep Notes</prop>
									<prop name="Position">4</prop>
									<prop name="IsDefault">1</prop>
								</obj>
								<obj name="PropertyObject" class="GenSampleEditSubset" version="4">
									<prop name="PropertyTypeName">Subsets</prop>
									<prop name="Position">4</prop>
									<prop name="IsDefault">1</prop>
								</obj>
								<obj name="PropertyObject" class="SamplePrefWidth" version="5">
									<prop name="PropertyTypeName">Width</prop>
									<prop name="Position">4</prop>
									<prop name="IsDefault">1</prop>
									<prop name="Width">1</prop>
								</obj>
							</list>
						</obj>
					</obj>
					<obj name="item" class="SamplePropInfo" version="1">
						<obj name="ChannelProperties" class="ChanPropList" version="2">
							<obj name="ChannelProperties" class="EMList" version="1">
								<list name="emlist" count="1">
									<obj name="item" class="PropertyList" version="1">
										<list name="emlist" count="12">
											<obj name="PropertyObject" class="RQSampleTargetProperty" version="4">
												<prop name="PropertyTypeName">Combined Sample and Target Type</prop>
												<prop name="Position">5</prop>
												<prop name="IsDefault">0</prop>
												<obj name="ChannelProp" class="ChannelProperty" version="1">
													<prop name="ChannelIdx">0</prop>
												</obj>
											</obj>
											<obj name="PropertyObject" class="QuantConcProperty" version="4">
												<prop name="PropertyTypeName">Concentration</prop>
												<prop name="Position">5</prop>
												<prop name="IsDefault">1</prop>
												<prop name="Concentration">0</prop>
												<obj name="ChannelProp" class="ChannelProperty" version="1">
													<prop name="ChannelIdx">0</prop>
												</obj>
												<prop name="ReadOnly">1</prop>
											</obj>
											<obj name="PropertyObject" class="QuantCpHighProp" version="4">
												<prop name="PropertyTypeName">Cp High</prop>
												<prop name="Position">5</prop>
												<prop name="IsDefault">1</prop>
												<prop name="CpRangeHigh">0</prop>
												<obj name="ChannelProp" class="ChannelProperty" version="1">
													<prop name="ChannelIdx">0</prop>
												</obj>
												<prop name="ReadOnly">1</prop>
											</obj>
											<obj name="PropertyObject" class="QuantCpLowProp" version="4">
												<prop name="PropertyTypeName">Cp Low</prop>
												<prop name="Position">5</prop>
												<prop name="IsDefault">1</prop>
												<prop name="CpRangeLow">0</prop>
												<obj name="ChannelProp" class="ChannelProperty" version="1">
													<prop name="ChannelIdx">0</prop>
												</obj>
												<prop name="ReadOnly">1</prop>
											</obj>
											<obj name="PropertyObject" class="RQEffProp" version="4">
												<prop name="PropertyTypeName">Efficiency</prop>
												<prop name="Position">5</prop>
												<prop name="IsDefault">1</prop>
												<prop name="Efficiency">2</prop>
												<obj name="ChannelProp" class="ChannelProperty" version="1">
													<prop name="ChannelIdx">0</prop>
												</obj>
											</obj>
											<obj name="PropertyObject" class="ChannelGenotype" version="4">
												<prop name="PropertyTypeName">Melt Geno Genotype</prop>
												<prop name="Position">5</prop>
												<prop name="IsDefault">1</prop>
												<prop name="ReadOnly">1</prop>
												<obj name="ChannelProp" class="ChannelProperty" version="1">
													<prop name="ChannelIdx">0</prop>
												</obj>
											</obj>
											<obj name="PropertyObject" class="GroupChannelTypeProp" version="4">
												<prop name="PropertyTypeName">Melt Geno Sample Type</prop>
												<prop name="Position">5</prop>
												<prop name="IsDefault">0</prop>
												<prop name="GroupSampleType">mstUnknown</prop>
												<obj name="ChannelProp" class="ChannelProperty" version="1">
													<prop name="ChannelIdx">0</prop>
												</obj>
											</obj>
											<obj name="PropertyObject" class="QuantSampleTypeProperty" version="4">
												<prop name="PropertyTypeName">Quantification Sample Type</prop>
												<prop name="Position">5</prop>
												<prop name="IsDefault">0</prop>
												<prop name="SampleType">qsUnknown</prop>
												<obj name="ChannelProp" class="ChannelProperty" version="1">
													<prop name="ChannelIdx">0</prop>
												</obj>
											</obj>
											<obj name="PropertyObject" class="ChannelGenotype" version="4">
												<prop name="PropertyTypeName">Scanning Genotype</prop>
												<prop name="Position">5</prop>
												<prop name="IsDefault">1</prop>
												<prop name="ReadOnly">1</prop>
												<obj name="ChannelProp" class="ChannelProperty" version="1">
													<prop name="ChannelIdx">0</prop>
												</obj>
											</obj>
											<obj name="PropertyObject" class="GroupChannelTypeProp" version="4">
												<prop name="PropertyTypeName">Scanning Sample Type</prop>
												<prop name="Position">5</prop>
												<prop name="IsDefault">0</prop>
												<prop name="GroupSampleType">mstUnknown</prop>
												<obj name="ChannelProp" class="ChannelProperty" version="1">
													<prop name="ChannelIdx">0</prop>
												</obj>
											</obj>
											<obj name="PropertyObject" class="TargetName" version="4">
												<prop name="PropertyTypeName">Target Name</prop>
												<prop name="Position">5</prop>
												<prop name="IsDefault">1</prop>
												<obj name="ChannelProp" class="ChannelProperty" version="1">
													<prop name="ChannelIdx">0</prop>
												</obj>
											</obj>
											<obj name="PropertyObject" class="RQTargetProperty" version="4">
												<prop name="PropertyTypeName">Target Type</prop>
												<prop name="Position">5</prop>
												<prop name="IsDefault">0</prop>
												<prop name="TargetType">dtNone</prop>
												<obj name="ChannelProp" class="ChannelProperty" version="1">
													<prop name="ChannelIdx">0</prop>
												</obj>
											</obj>
										</list>
									</obj>
								</list>
							</obj>
						</obj>
						<prop name="ChannelPropertyCount">1</prop>
						<prop name="ContainerPosition">5</prop>
						<prop name="HasSampleProperties">1</prop>
						<obj name="SampleProperties" class="PropertyList" version="1">
							<list name="emlist" count="14">
								<obj name="PropertyObject" class="SamplePrefColor" version="4">
									<prop name="PropertyTypeName">Color</prop>
									<prop name="Position">5</prop>
									<prop name="IsDefault">0</prop>
									<prop name="Color">$0012D7FA</prop>
								</obj>
								<obj name="PropertyObject" class="DominantChannelProp" version="4">
									<prop name="PropertyTypeName">Dominant Channel</prop>
									<prop name="Position">5</prop>
									<prop name="IsDefault">0</prop>
									<prop name="DominantChannel">0</prop>
								</obj>
								<obj name="PropertyObject" class="Genotype" version="4">
									<prop name="PropertyTypeName">EndPt Genotype</prop>
									<prop name="Position">5</prop>
									<prop name="IsDefault">1</prop>
									<prop name="ReadOnly">1</prop>
								</obj>
								<obj name="PropertyObject" class="GroupingSample" version="4">
									<prop name="PropertyTypeName">EndPt Sample Type</prop>
									<prop name="Position">5</prop>
									<prop name="IsDefault">0</prop>
									<prop name="GroupSampleType">mstUnknown</prop>
								</obj>
								<obj name="PropertyObject" class="SamplePrefLineStyle" version="4">
									<prop name="PropertyTypeName">Line Style</prop>
									<prop name="Position">5</prop>
									<prop name="IsDefault">0</prop>
									<prop name="LineStyle">psSolid</prop>
								</obj>
								<obj name="PropertyObject" class="GenSampleEditNotes" version="4">
									<prop name="PropertyTypeName">Notes</prop>
									<prop name="Position">5</prop>
									<prop name="IsDefault">1</prop>
								</obj>
								<obj name="PropertyObject" class="SamplePrefPointStyle" version="4">
									<prop name="PropertyTypeName">Point Style</prop>
									<prop name="Position">5</prop>
									<prop name="IsDefault">0</prop>
									<prop name="PointStyle">psNothing</prop>
								</obj>
								<obj name="PropertyObject" class="GenSampleEditPosition" version="4">
									<prop name="PropertyTypeName">Position</prop>
									<prop name="Position">5</prop>
									<prop name="IsDefault">1</prop>
								</obj>
								<obj name="PropertyObject" class="GenSampleEditReplicate" version="4">
									<prop name="PropertyTypeName">Replicate of</prop>
									<prop name="Position">5</prop>
									<prop name="IsDefault">1</prop>
									<prop name="ReplicateOf">-1</prop>
								</obj>
								<obj name="PropertyObject" class="HTCSampleID" version="4">
									<prop name="PropertyTypeName">Sample ID</prop>
									<prop name="Position">5</prop>
									<prop name="IsDefault">1</prop>
								</obj>
								<obj name="PropertyObject" class="GenSampleEditName" version="4">
									<prop name="PropertyTypeName">Sample Name</prop>
									<prop name="Position">5</prop>
									<prop name="IsDefault">1</prop>
									<prop name="name">Sample 6</prop>
								</obj>
								<obj name="PropertyObject" class="HTCSamplePrepNotes" version="4">
									<prop name="PropertyTypeName">Sample Prep Notes</prop>
									<prop name="Position">5</prop>
									<prop name="IsDefault">1</prop>
								</obj>
								<obj name="PropertyObject" class="GenSampleEditSubset" version="4">
									<prop name="PropertyTypeName">Subsets</prop>
									<prop name="Position">5</prop>
									<prop name="IsDefault">1</prop>
								</obj>
								<obj name="PropertyObject" class="SamplePrefWidth" version="5">
									<prop name="PropertyTypeName">Width</prop>
									<prop name="Position">5</prop>
									<prop name="IsDefault">1</prop>
									<prop name="Width">1</prop>
								</obj>
							</list>
						</obj>
					</obj>
					<obj name="item" class="SamplePropInfo" version="1">
						<obj name="ChannelProperties" class="ChanPropList" version="2">
							<obj name="ChannelProperties" class="EMList" version="1">
								<list name="emlist" count="1">
									<obj name="item" class="PropertyList" version="1">
										<list name="emlist" count="12">
											<obj name="PropertyObject" class="RQSampleTargetProperty" version="4">
												<prop name="PropertyTypeName">Combined Sample and Target Type</prop>
												<prop name="Position">6</prop>
												<prop name="IsDefault">0</prop>
												<obj name="ChannelProp" class="ChannelProperty" version="1">
													<prop name="ChannelIdx">0</prop>
												</obj>
											</obj>
											<obj name="PropertyObject" class="QuantConcProperty" version="4">
												<prop name="PropertyTypeName">Concentration</prop>
												<prop name="Position">6</prop>
												<prop name="IsDefault">1</prop>
												<prop name="Concentration">0</prop>
												<obj name="ChannelProp" class="ChannelProperty" version="1">
													<prop name="ChannelIdx">0</prop>
												</obj>
												<prop name="ReadOnly">1</prop>
											</obj>
											<obj name="PropertyObject" class="QuantCpHighProp" version="4">
												<prop name="PropertyTypeName">Cp High</prop>
												<prop name="Position">6</prop>
												<prop name="IsDefault">1</prop>
												<prop name="CpRangeHigh">0</prop>
												<obj name="ChannelProp" class="ChannelProperty" version="1">
													<prop name="ChannelIdx">0</prop>
												</obj>
												<prop name="ReadOnly">1</prop>
											</obj>
											<obj name="PropertyObject" class="QuantCpLowProp" version="4">
												<prop name="PropertyTypeName">Cp Low</prop>
												<prop name="Position">6</prop>
												<prop name="IsDefault">1</prop>
												<prop name="CpRangeLow">0</prop>
												<obj name="ChannelProp" class="ChannelProperty" version="1">
													<prop name="ChannelIdx">0</prop>
												</obj>
												<prop name="ReadOnly">1</prop>
											</obj>
											<obj name="PropertyObject" class="RQEffProp" version="4">
												<prop name="PropertyTypeName">Efficiency</prop>
												<prop name="Position">6</prop>
												<prop name="IsDefault">1</prop>
												<prop name="Efficiency">2</prop>
												<obj name="ChannelProp" class="ChannelProperty" version="1">
													<prop name="ChannelIdx">0</prop>
												</obj>
											</obj>
											<obj name="PropertyObject" class="ChannelGenotype" version="4">
												<prop name="PropertyTypeName">Melt Geno Genotype</prop>
												<prop name="Position">6</prop>
												<prop name="IsDefault">1</prop>
												<prop name="ReadOnly">1</prop>
												<obj name="ChannelProp" class="ChannelProperty" version="1">
													<prop name="ChannelIdx">0</prop>
												</obj>
											</obj>
											<obj name="PropertyObject" class="GroupChannelTypeProp" version="4">
												<prop name="PropertyTypeName">Melt Geno Sample Type</prop>
												<prop name="Position">6</prop>
												<prop name="IsDefault">0</prop>
												<prop name="GroupSampleType">mstUnknown</prop>
												<obj name="ChannelProp" class="ChannelProperty" version="1">
													<prop name="ChannelIdx">0</prop>
												</obj>
											</obj>
											<obj name="PropertyObject" class="QuantSampleTypeProperty" version="4">
												<prop name="PropertyTypeName">Quantification Sample Type</prop>
												<prop name="Position">6</prop>
												<prop name="IsDefault">0</prop>
												<prop name="SampleType">qsUnknown</prop>
												<obj name="ChannelProp" class="ChannelProperty" version="1">
													<prop name="ChannelIdx">0</prop>
												</obj>
											</obj>
											<obj name="PropertyObject" class="ChannelGenotype" version="4">
												<prop name="PropertyTypeName">Scanning Genotype</prop>
												<prop name="Position">6</prop>
												<prop name="IsDefault">1</prop>
												<prop name="ReadOnly">1</prop>
												<obj name="ChannelProp" class="ChannelProperty" version="1">
													<prop name="ChannelIdx">0</prop>
												</obj>
											</obj>
											<obj name="PropertyObject" class="GroupChannelTypeProp" version="4">
												<prop name="PropertyTypeName">Scanning Sample Type</prop>
												<prop name="Position">6</prop>
												<prop name="IsDefault">0</prop>
												<prop name="GroupSampleType">mstUnknown</prop>
												<obj name="ChannelProp" class="ChannelProperty" version="1">
													<prop name="ChannelIdx">0</prop>
												</obj>
											</obj>
											<obj name="PropertyObject" class="TargetName" version="4">
												<prop name="PropertyTypeName">Target Name</prop>
												<prop name="Position">6</prop>
												<prop name="IsDefault">1</prop>
												<obj name="ChannelProp" class="ChannelProperty" version="1">
													<prop name="ChannelIdx">0</prop>
												</obj>
											</obj>
											<obj name="PropertyObject" class="RQTargetProperty" version="4">
												<prop name="PropertyTypeName">Target Type</prop>
												<prop name="Position">6</prop>
												<prop name="IsDefault">0</prop>
												<prop name="TargetType">dtNone</prop>
												<obj name="ChannelProp" class="ChannelProperty" version="1">
													<prop name="ChannelIdx">0</prop>
												</obj>
											</obj>
										</list>
									</obj>
								</list>
							</obj>
						</obj>
						<prop name="ChannelPropertyCount">1</prop>
						<prop name="ContainerPosition">6</prop>
						<prop name="HasSampleProperties">1</prop>
						<obj name="SampleProperties" class="PropertyList" version="1">
							<list name="emlist" count="14">
								<obj name="PropertyObject" class="SamplePrefColor" version="4">
									<prop name="PropertyTypeName">Color</prop>
									<prop name="Position">6</prop>
									<prop name="IsDefault">0</prop>
									<prop name="Color">$00000097</prop>
								</obj>
								<obj name="PropertyObject" class="DominantChannelProp" version="4">
									<prop name="PropertyTypeName">Dominant Channel</prop>
									<prop name="Position">6</prop>
									<prop name="IsDefault">0</prop>
									<prop name="DominantChannel">0</prop>
								</obj>
								<obj name="PropertyObject" class="Genotype" version="4">
									<prop name="PropertyTypeName">EndPt Genotype</prop>
									<prop name="Position">6</prop>
									<prop name="IsDefault">1</prop>
									<prop name="ReadOnly">1</prop>
								</obj>
								<obj name="PropertyObject" class="GroupingSample" version="4">
									<prop name="PropertyTypeName">EndPt Sample Type</prop>
									<prop name="Position">6</prop>
									<prop name="IsDefault">0</prop>
									<prop name="GroupSampleType">mstUnknown</prop>
								</obj>
								<obj name="PropertyObject" class="SamplePrefLineStyle" version="4">
									<prop name="PropertyTypeName">Line Style</prop>
									<prop name="Position">6</prop>
									<prop name="IsDefault">0</prop>
									<prop name="LineStyle">psSolid</prop>
								</obj>
								<obj name="PropertyObject" class="GenSampleEditNotes" version="4">
									<prop name="PropertyTypeName">Notes</prop>
									<prop name="Position">6</prop>
									<prop name="IsDefault">1</prop>
								</obj>
								<obj name="PropertyObject" class="SamplePrefPointStyle" version="4">
									<prop name="PropertyTypeName">Point Style</prop>
									<prop name="Position">6</prop>
									<prop name="IsDefault">0</prop>
									<prop name="PointStyle">psNothing</prop>
								</obj>
								<obj name="PropertyObject" class="GenSampleEditPosition" version="4">
									<prop name="PropertyTypeName">Position</prop>
									<prop name="Position">6</prop>
									<prop name="IsDefault">1</prop>
								</obj>
								<obj name="PropertyObject" class="GenSampleEditReplicate" version="4">
									<prop name="PropertyTypeName">Replicate of</prop>
									<prop name="Position">6</prop>
									<prop name="IsDefault">1</prop>
									<prop name="ReplicateOf">-1</prop>
								</obj>
								<obj name="PropertyObject" class="HTCSampleID" version="4">
									<prop name="PropertyTypeName">Sample ID</prop>
									<prop name="Position">6</prop>
									<prop name="IsDefault">1</prop>
								</obj>
								<obj name="PropertyObject" class="GenSampleEditName" version="4">
									<prop name="PropertyTypeName">Sample Name</prop>
									<prop name="Position">6</prop>
									<prop name="IsDefault">1</prop>
									<prop name="name">Sample 7</prop>
								</obj>
								<obj name="PropertyObject" class="HTCSamplePrepNotes" version="4">
									<prop name="PropertyTypeName">Sample Prep Notes</prop>
									<prop name="Position">6</prop>
									<prop name="IsDefault">1</prop>
								</obj>
								<obj name="PropertyObject" class="GenSampleEditSubset" version="4">
									<prop name="PropertyTypeName">Subsets</prop>
									<prop name="Position">6</prop>
									<prop name="IsDefault">1</prop>
								</obj>
								<obj name="PropertyObject" class="SamplePrefWidth" version="5">
									<prop name="PropertyTypeName">Width</prop>
									<prop name="Position">6</prop>
									<prop name="IsDefault">1</prop>
									<prop name="Width">1</prop>
								</obj>
							</list>
						</obj>
					</obj>
					<obj name="item" class="SamplePropInfo" version="1">
						<obj name="ChannelProperties" class="ChanPropList" version="2">
							<obj name="ChannelProperties" class="EMList" version="1">
								<list name="emlist" count="1">
									<obj name="item" class="PropertyList" version="1">
										<list name="emlist" count="12">
											<obj name="PropertyObject" class="RQSampleTargetProperty" version="4">
												<prop name="PropertyTypeName">Combined Sample and Target Type</prop>
												<prop name="Position">7</prop>
												<prop name="IsDefault">0</prop>
												<obj name="ChannelProp" class="ChannelProperty" version="1">
													<prop name="ChannelIdx">0</prop>
												</obj>
											</obj>
											<obj name="PropertyObject" class="QuantConcProperty" version="4">
												<prop name="PropertyTypeName">Concentration</prop>
												<prop name="Position">7</prop>
												<prop name="IsDefault">1</prop>
												<prop name="Concentration">0</prop>
												<obj name="ChannelProp" class="ChannelProperty" version="1">
													<prop name="ChannelIdx">0</prop>
												</obj>
												<prop name="ReadOnly">1</prop>
											</obj>
											<obj name="PropertyObject" class="QuantCpHighProp" version="4">
												<prop name="PropertyTypeName">Cp High</prop>
												<prop name="Position">7</prop>
												<prop name="IsDefault">1</prop>
												<prop name="CpRangeHigh">0</prop>
												<obj name="ChannelProp" class="ChannelProperty" version="1">
													<prop name="ChannelIdx">0</prop>
												</obj>
												<prop name="ReadOnly">1</prop>
											</obj>
											<obj name="PropertyObject" class="QuantCpLowProp" version="4">
												<prop name="PropertyTypeName">Cp Low</prop>
												<prop name="Position">7</prop>
												<prop name="IsDefault">1</prop>
												<prop name="CpRangeLow">0</prop>
												<obj name="ChannelProp" class="ChannelProperty" version="1">
													<prop name="ChannelIdx">0</prop>
												</obj>
												<prop name="ReadOnly">1</prop>
											</obj>
											<obj name="PropertyObject" class="RQEffProp" version="4">
												<prop name="PropertyTypeName">Efficiency</prop>
												<prop name="Position">7</prop>
												<prop name="IsDefault">1</prop>
												<prop name="Efficiency">2</prop>
												<obj name="ChannelProp" class="ChannelProperty" version="1">
													<prop name="ChannelIdx">0</prop>
												</obj>
											</obj>
											<obj name="PropertyObject" class="ChannelGenotype" version="4">
												<prop name="PropertyTypeName">Melt Geno Genotype</prop>
												<prop name="Position">7</prop>
												<prop name="IsDefault">1</prop>
												<prop name="ReadOnly">1</prop>
												<obj name="ChannelProp" class="ChannelProperty" version="1">
													<prop name="ChannelIdx">0</prop>
												</obj>
											</obj>
											<obj name="PropertyObject" class="GroupChannelTypeProp" version="4">
												<prop name="PropertyTypeName">Melt Geno Sample Type</prop>
												<prop name="Position">7</prop>
												<prop name="IsDefault">0</prop>
												<prop name="GroupSampleType">mstUnknown</prop>
												<obj name="ChannelProp" class="ChannelProperty" version="1">
													<prop name="ChannelIdx">0</prop>
												</obj>
											</obj>
											<obj name="PropertyObject" class="QuantSampleTypeProperty" version="4">
												<prop name="PropertyTypeName">Quantification Sample Type</prop>
												<prop name="Position">7</prop>
												<prop name="IsDefault">0</prop>
												<prop name="SampleType">qsUnknown</prop>
												<obj name="ChannelProp" class="ChannelProperty" version="1">
													<prop name="ChannelIdx">0</prop>
												</obj>
											</obj>
											<obj name="PropertyObject" class="ChannelGenotype" version="4">
												<prop name="PropertyTypeName">Scanning Genotype</prop>
												<prop name="Position">7</prop>
												<prop name="IsDefault">1</prop>
												<prop name="ReadOnly">1</prop>
												<obj name="ChannelProp" class="ChannelProperty" version="1">
													<prop name="ChannelIdx">0</prop>
												</obj>
											</obj>
											<obj name="PropertyObject" class="GroupChannelTypeProp" version="4">
												<prop name="PropertyTypeName">Scanning Sample Type</prop>
												<prop name="Position">7</prop>
												<prop name="IsDefault">0</prop>
												<prop name="GroupSampleType">mstUnknown</prop>
												<obj name="ChannelProp" class="ChannelProperty" version="1">
													<prop name="ChannelIdx">0</prop>
												</obj>
											</obj>
											<obj name="PropertyObject" class="TargetName" version="4">
												<prop name="PropertyTypeName">Target Name</prop>
												<prop name="Position">7</prop>
												<prop name="IsDefault">1</prop>
												<obj name="ChannelProp" class="ChannelProperty" version="1">
													<prop name="ChannelIdx">0</prop>
												</obj>
											</obj>
											<obj name="PropertyObject" class="RQTargetProperty" version="4">
												<prop name="PropertyTypeName">Target Type</prop>
												<prop name="Position">7</prop>
												<prop name="IsDefault">0</prop>
												<prop name="TargetType">dtNone</prop>
												<obj name="ChannelProp" class="ChannelProperty" version="1">
													<prop name="ChannelIdx">0</prop>
												</obj>
											</obj>
										</list>
									</obj>
								</list>
							</obj>
						</obj>
						<prop name="ChannelPropertyCount">1</prop>
						<prop name="ContainerPosition">7</prop>
						<prop name="HasSampleProperties">1</prop>
						<obj name="SampleProperties" class="PropertyList" version="1">
							<list name="emlist" count="14">
								<obj name="PropertyObject" class="SamplePrefColor" version="4">
									<prop name="PropertyTypeName">Color</prop>
									<prop name="Position">7</prop>
									<prop name="IsDefault">0</prop>
									<prop name="Color">$00FFFF0F</prop>
								</obj>
								<obj name="PropertyObject" class="DominantChannelProp" version="4">
									<prop name="PropertyTypeName">Dominant Channel</prop>
									<prop name="Position">7</prop>
									<prop name="IsDefault">0</prop>
									<prop name="DominantChannel">0</prop>
								</obj>
								<obj name="PropertyObject" class="Genotype" version="4">
									<prop name="PropertyTypeName">EndPt Genotype</prop>
									<prop name="Position">7</prop>
									<prop name="IsDefault">1</prop>
									<prop name="ReadOnly">1</prop>
								</obj>
								<obj name="PropertyObject" class="GroupingSample" version="4">
									<prop name="PropertyTypeName">EndPt Sample Type</prop>
									<prop name="Position">7</prop>
									<prop name="IsDefault">0</prop>
									<prop name="GroupSampleType">mstUnknown</prop>
								</obj>
								<obj name="PropertyObject" class="SamplePrefLineStyle" version="4">
									<prop name="PropertyTypeName">Line Style</prop>
									<prop name="Position">7</prop>
									<prop name="IsDefault">0</prop>
									<prop name="LineStyle">psSolid</prop>
								</obj>
								<obj name="PropertyObject" class="GenSampleEditNotes" version="4">
									<prop name="PropertyTypeName">Notes</prop>
									<prop name="Position">7</prop>
									<prop name="IsDefault">1</prop>
								</obj>
								<obj name="PropertyObject" class="SamplePrefPointStyle" version="4">
									<prop name="PropertyTypeName">Point Style</prop>
									<prop name="Position">7</prop>
									<prop name="IsDefault">0</prop>
									<prop name="PointStyle">psNothing</prop>
								</obj>
								<obj name="PropertyObject" class="GenSampleEditPosition" version="4">
									<prop name="PropertyTypeName">Position</prop>
									<prop name="Position">7</prop>
									<prop name="IsDefault">1</prop>
								</obj>
								<obj name="PropertyObject" class="GenSampleEditReplicate" version="4">
									<prop name="PropertyTypeName">Replicate of</prop>
									<prop name="Position">7</prop>
									<prop name="IsDefault">1</prop>
									<prop name="ReplicateOf">-1</prop>
								</obj>
								<obj name="PropertyObject" class="HTCSampleID" version="4">
									<prop name="PropertyTypeName">Sample ID</prop>
									<prop name="Position">7</prop>
									<prop name="IsDefault">1</prop>
								</obj>
								<obj name="PropertyObject" class="GenSampleEditName" version="4">
									<prop name="PropertyTypeName">Sample Name</prop>
									<prop name="Position">7</prop>
									<prop name="IsDefault">1</prop>
									<prop name="name">Sample 8</prop>
								</obj>
								<obj name="PropertyObject" class="HTCSamplePrepNotes" version="4">
									<prop name="PropertyTypeName">Sample Prep Notes</prop>
									<prop name="Position">7</prop>
									<prop name="IsDefault">1</prop>
								</obj>
								<obj name="PropertyObject" class="GenSampleEditSubset" version="4">
									<prop name="PropertyTypeName">Subsets</prop>
									<prop name="Position">7</prop>
									<prop name="IsDefault">1</prop>
								</obj>
								<obj name="PropertyObject" class="SamplePrefWidth" version="5">
									<prop name="PropertyTypeName">Width</prop>
									<prop name="Position">7</prop>
									<prop name="IsDefault">1</prop>
									<prop name="Width">1</prop>
								</obj>
							</list>
						</obj>
					</obj>
					<obj name="item" class="SamplePropInfo" version="1">
						<obj name="ChannelProperties" class="ChanPropList" version="2">
							<obj name="ChannelProperties" class="EMList" version="1">
								<list name="emlist" count="1">
									<obj name="item" class="PropertyList" version="1">
										<list name="emlist" count="12">
											<obj name="PropertyObject" class="RQSampleTargetProperty" version="4">
												<prop name="PropertyTypeName">Combined Sample and Target Type</prop>
												<prop name="Position">8</prop>
												<prop name="IsDefault">0</prop>
												<obj name="ChannelProp" class="ChannelProperty" version="1">
													<prop name="ChannelIdx">0</prop>
												</obj>
											</obj>
											<obj name="PropertyObject" class="QuantConcProperty" version="4">
												<prop name="PropertyTypeName">Concentration</prop>
												<prop name="Position">8</prop>
												<prop name="IsDefault">1</prop>
												<prop name="Concentration">0</prop>
												<obj name="ChannelProp" class="ChannelProperty" version="1">
													<prop name="ChannelIdx">0</prop>
												</obj>
												<prop name="ReadOnly">1</prop>
											</obj>
											<obj name="PropertyObject" class="QuantCpHighProp" version="4">
												<prop name="PropertyTypeName">Cp High</prop>
												<prop name="Position">8</prop>
												<prop name="IsDefault">1</prop>
												<prop name="CpRangeHigh">0</prop>
												<obj name="ChannelProp" class="ChannelProperty" version="1">
													<prop name="ChannelIdx">0</prop>
												</obj>
												<prop name="ReadOnly">1</prop>
											</obj>
											<obj name="PropertyObject" class="QuantCpLowProp" version="4">
												<prop name="PropertyTypeName">Cp Low</prop>
												<prop name="Position">8</prop>
												<prop name="IsDefault">1</prop>
												<prop name="CpRangeLow">0</prop>
												<obj name="ChannelProp" class="ChannelProperty" version="1">
													<prop name="ChannelIdx">0</prop>
												</obj>
												<prop name="ReadOnly">1</prop>
											</obj>
											<obj name="PropertyObject" class="RQEffProp" version="4">
												<prop name="PropertyTypeName">Efficiency</prop>
												<prop name="Position">8</prop>
												<prop name="IsDefault">1</prop>
												<prop name="Efficiency">2</prop>
												<obj name="ChannelProp" class="ChannelProperty" version="1">
													<prop name="ChannelIdx">0</prop>
												</obj>
											</obj>
											<obj name="PropertyObject" class="ChannelGenotype" version="4">
												<prop name="PropertyTypeName">Melt Geno Genotype</prop>
												<prop name="Position">8</prop>
												<prop name="IsDefault">1</prop>
												<prop name="ReadOnly">1</prop>
												<obj name="ChannelProp" class="ChannelProperty" version="1">
													<prop name="ChannelIdx">0</prop>
												</obj>
											</obj>
											<obj name="PropertyObject" class="GroupChannelTypeProp" version="4">
												<prop name="PropertyTypeName">Melt Geno Sample Type</prop>
												<prop name="Position">8</prop>
												<prop name="IsDefault">0</prop>
												<prop name="GroupSampleType">mstUnknown</prop>
												<obj name="ChannelProp" class="ChannelProperty" version="1">
													<prop name="ChannelIdx">0</prop>
												</obj>
											</obj>
											<obj name="PropertyObject" class="QuantSampleTypeProperty" version="4">
												<prop name="PropertyTypeName">Quantification Sample Type</prop>
												<prop name="Position">8</prop>
												<prop name="IsDefault">0</prop>
												<prop name="SampleType">qsUnknown</prop>
												<obj name="ChannelProp" class="ChannelProperty" version="1">
													<prop name="ChannelIdx">0</prop>
												</obj>
											</obj>
											<obj name="PropertyObject" class="ChannelGenotype" version="4">
												<prop name="PropertyTypeName">Scanning Genotype</prop>
												<prop name="Position">8</prop>
												<prop name="IsDefault">1</prop>
												<prop name="ReadOnly">1</prop>
												<obj name="ChannelProp" class="ChannelProperty" version="1">
													<prop name="ChannelIdx">0</prop>
												</obj>
											</obj>
											<obj name="PropertyObject" class="GroupChannelTypeProp" version="4">
												<prop name="PropertyTypeName">Scanning Sample Type</prop>
												<prop name="Position">8</prop>
												<prop name="IsDefault">0</prop>
												<prop name="GroupSampleType">mstUnknown</prop>
												<obj name="ChannelProp" class="ChannelProperty" version="1">
													<prop name="ChannelIdx">0</prop>
												</obj>
											</obj>
											<obj name="PropertyObject" class="TargetName" version="4">
												<prop name="PropertyTypeName">Target Name</prop>
												<prop name="Position">8</prop>
												<prop name="IsDefault">1</prop>
												<obj name="ChannelProp" class="ChannelProperty" version="1">
													<prop name="ChannelIdx">0</prop>
												</obj>
											</obj>
											<obj name="PropertyObject" class="RQTargetProperty" version="4">
												<prop name="PropertyTypeName">Target Type</prop>
												<prop name="Position">8</prop>
												<prop name="IsDefault">0</prop>
												<prop name="TargetType">dtNone</prop>
												<obj name="ChannelProp" class="ChannelProperty" version="1">
													<prop name="ChannelIdx">0</prop>
												</obj>
											</obj>
										</list>
									</obj>
								</list>
							</obj>
						</obj>
						<prop name="ChannelPropertyCount">1</prop>
						<prop name="ContainerPosition">8</prop>
						<prop name="HasSampleProperties">1</prop>
						<obj name="SampleProperties" class="PropertyList" version="1">
							<list name="emlist" count="14">
								<obj name="PropertyObject" class="SamplePrefColor" version="4">
									<prop name="PropertyTypeName">Color</prop>
									<prop name="Position">8</prop>
									<prop name="IsDefault">0</prop>
									<prop name="Color">$00404000</prop>
								</obj>
								<obj name="PropertyObject" class="DominantChannelProp" version="4">
									<prop name="PropertyTypeName">Dominant Channel</prop>
									<prop name="Position">8</prop>
									<prop name="IsDefault">0</prop>
									<prop name="DominantChannel">0</prop>
								</obj>
								<obj name="PropertyObject" class="Genotype" version="4">
									<prop name="PropertyTypeName">EndPt Genotype</prop>
									<prop name="Position">8</prop>
									<prop name="IsDefault">1</prop>
									<prop name="ReadOnly">1</prop>
								</obj>
								<obj name="PropertyObject" class="GroupingSample" version="4">
									<prop name="PropertyTypeName">EndPt Sample Type</prop>
									<prop name="Position">8</prop>
									<prop name="IsDefault">0</prop>
									<prop name="GroupSampleType">mstUnknown</prop>
								</obj>
								<obj name="PropertyObject" class="SamplePrefLineStyle" version="4">
									<prop name="PropertyTypeName">Line Style</prop>
									<prop name="Position">8</prop>
									<prop name="IsDefault">0</prop>
									<prop name="LineStyle">psSolid</prop>
								</obj>
								<obj name="PropertyObject" class="GenSampleEditNotes" version="4">
									<prop name="PropertyTypeName">Notes</prop>
									<prop name="Position">8</prop>
									<prop name="IsDefault">1</prop>
								</obj>
								<obj name="PropertyObject" class="SamplePrefPointStyle" version="4">
									<prop name="PropertyTypeName">Point Style</prop>
									<prop name="Position">8</prop>
									<prop name="IsDefault">0</prop>
									<prop name="PointStyle">psNothing</prop>
								</obj>
								<obj name="PropertyObject" class="GenSampleEditPosition" version="4">
									<prop name="PropertyTypeName">Position</prop>
									<prop name="Position">8</prop>
									<prop name="IsDefault">1</prop>
								</obj>
								<obj name="PropertyObject" class="GenSampleEditReplicate" version="4">
									<prop name="PropertyTypeName">Replicate of</prop>
									<prop name="Position">8</prop>
									<prop name="IsDefault">1</prop>
									<prop name="ReplicateOf">-1</prop>
								</obj>
								<obj name="PropertyObject" class="HTCSampleID" version="4">
									<prop name="PropertyTypeName">Sample ID</prop>
									<prop name="Position">8</prop>
									<prop name="IsDefault">1</prop>
								</obj>
								<obj name="PropertyObject" class="GenSampleEditName" version="4">
									<prop name="PropertyTypeName">Sample Name</prop>
									<prop name="Position">8</prop>
									<prop name="IsDefault">1</prop>
									<prop name="name">Sample 9</prop>
								</obj>
								<obj name="PropertyObject" class="HTCSamplePrepNotes" version="4">
									<prop name="PropertyTypeName">Sample Prep Notes</prop>
									<prop name="Position">8</prop>
									<prop name="IsDefault">1</prop>
								</obj>
								<obj name="PropertyObject" class="GenSampleEditSubset" version="4">
									<prop name="PropertyTypeName">Subsets</prop>
									<prop name="Position">8</prop>
									<prop name="IsDefault">1</prop>
								</obj>
								<obj name="PropertyObject" class="SamplePrefWidth" version="5">
									<prop name="PropertyTypeName">Width</prop>
									<prop name="Position">8</prop>
									<prop name="IsDefault">1</prop>
									<prop name="Width">1</prop>
								</obj>
							</list>
						</obj>
					</obj>
					<obj name="item" class="SamplePropInfo" version="1">
						<obj name="ChannelProperties" class="ChanPropList" version="2">
							<obj name="ChannelProperties" class="EMList" version="1">
								<list name="emlist" count="1">
									<obj name="item" class="PropertyList" version="1">
										<list name="emlist" count="12">
											<obj name="PropertyObject" class="RQSampleTargetProperty" version="4">
												<prop name="PropertyTypeName">Combined Sample and Target Type</prop>
												<prop name="Position">9</prop>
												<prop name="IsDefault">0</prop>
												<obj name="ChannelProp" class="ChannelProperty" version="1">
													<prop name="ChannelIdx">0</prop>
												</obj>
											</obj>
											<obj name="PropertyObject" class="QuantConcProperty" version="4">
												<prop name="PropertyTypeName">Concentration</prop>
												<prop name="Position">9</prop>
												<prop name="IsDefault">1</prop>
												<prop name="Concentration">0</prop>
												<obj name="ChannelProp" class="ChannelProperty" version="1">
													<prop name="ChannelIdx">0</prop>
												</obj>
												<prop name="ReadOnly">1</prop>
											</obj>
											<obj name="PropertyObject" class="QuantCpHighProp" version="4">
												<prop name="PropertyTypeName">Cp High</prop>
												<prop name="Position">9</prop>
												<prop name="IsDefault">1</prop>
												<prop name="CpRangeHigh">0</prop>
												<obj name="ChannelProp" class="ChannelProperty" version="1">
													<prop name="ChannelIdx">0</prop>
												</obj>
												<prop name="ReadOnly">1</prop>
											</obj>
											<obj name="PropertyObject" class="QuantCpLowProp" version="4">
												<prop name="PropertyTypeName">Cp Low</prop>
												<prop name="Position">9</prop>
												<prop name="IsDefault">1</prop>
												<prop name="CpRangeLow">0</prop>
												<obj name="ChannelProp" class="ChannelProperty" version="1">
													<prop name="ChannelIdx">0</prop>
												</obj>
												<prop name="ReadOnly">1</prop>
											</obj>
											<obj name="PropertyObject" class="RQEffProp" version="4">
												<prop name="PropertyTypeName">Efficiency</prop>
												<prop name="Position">9</prop>
												<prop name="IsDefault">1</prop>
												<prop name="Efficiency">2</prop>
												<obj name="ChannelProp" class="ChannelProperty" version="1">
													<prop name="ChannelIdx">0</prop>
												</obj>
											</obj>
											<obj name="PropertyObject" class="ChannelGenotype" version="4">
												<prop name="PropertyTypeName">Melt Geno Genotype</prop>
												<prop name="Position">9</prop>
												<prop name="IsDefault">1</prop>
												<prop name="ReadOnly">1</prop>
												<obj name="ChannelProp" class="ChannelProperty" version="1">
													<prop name="ChannelIdx">0</prop>
												</obj>
											</obj>
											<obj name="PropertyObject" class="GroupChannelTypeProp" version="4">
												<prop name="PropertyTypeName">Melt Geno Sample Type</prop>
												<prop name="Position">9</prop>
												<prop name="IsDefault">0</prop>
												<prop name="GroupSampleType">mstUnknown</prop>
												<obj name="ChannelProp" class="ChannelProperty" version="1">
													<prop name="ChannelIdx">0</prop>
												</obj>
											</obj>
											<obj name="PropertyObject" class="QuantSampleTypeProperty" version="4">
												<prop name="PropertyTypeName">Quantification Sample Type</prop>
												<prop name="Position">9</prop>
												<prop name="IsDefault">0</prop>
												<prop name="SampleType">qsUnknown</prop>
												<obj name="ChannelProp" class="ChannelProperty" version="1">
													<prop name="ChannelIdx">0</prop>
												</obj>
											</obj>
											<obj name="PropertyObject" class="ChannelGenotype" version="4">
												<prop name="PropertyTypeName">Scanning Genotype</prop>
												<prop name="Position">9</prop>
												<prop name="IsDefault">1</prop>
												<prop name="ReadOnly">1</prop>
												<obj name="ChannelProp" class="ChannelProperty" version="1">
													<prop name="ChannelIdx">0</prop>
												</obj>
											</obj>
											<obj name="PropertyObject" class="GroupChannelTypeProp" version="4">
												<prop name="PropertyTypeName">Scanning Sample Type</prop>
												<prop name="Position">9</prop>
												<prop name="IsDefault">0</prop>
												<prop name="GroupSampleType">mstUnknown</prop>
												<obj name="ChannelProp" class="ChannelProperty" version="1">
													<prop name="ChannelIdx">0</prop>
												</obj>
											</obj>
											<obj name="PropertyObject" class="TargetName" version="4">
												<prop name="PropertyTypeName">Target Name</prop>
												<prop name="Position">9</prop>
												<prop name="IsDefault">1</prop>
												<obj name="ChannelProp" class="ChannelProperty" version="1">
													<prop name="ChannelIdx">0</prop>
												</obj>
											</obj>
											<obj name="PropertyObject" class="RQTargetProperty" version="4">
												<prop name="PropertyTypeName">Target Type</prop>
												<prop name="Position">9</prop>
												<prop name="IsDefault">0</prop>
												<prop name="TargetType">dtNone</prop>
												<obj name="ChannelProp" class="ChannelProperty" version="1">
													<prop name="ChannelIdx">0</prop>
												</obj>
											</obj>
										</list>
									</obj>
								</list>
							</obj>
						</obj>
						<prop name="ChannelPropertyCount">1</prop>
						<prop name="ContainerPosition">9</prop>
						<prop name="HasSampleProperties">1</prop>
						<obj name="SampleProperties" class="PropertyList" version="1">
							<list name="emlist" count="14">
								<obj name="PropertyObject" class="SamplePrefColor" version="4">
									<prop name="PropertyTypeName">Color</prop>
									<prop name="Position">9</prop>
									<prop name="IsDefault">0</prop>
									<prop name="Color">$004080FF</prop>
								</obj>
								<obj name="PropertyObject" class="DominantChannelProp" version="4">
									<prop name="PropertyTypeName">Dominant Channel</prop>
									<prop name="Position">9</prop>
									<prop name="IsDefault">0</prop>
									<prop name="DominantChannel">0</prop>
								</obj>
								<obj name="PropertyObject" class="Genotype" version="4">
									<prop name="PropertyTypeName">EndPt Genotype</prop>
									<prop name="Position">9</prop>
									<prop name="IsDefault">1</prop>
									<prop name="ReadOnly">1</prop>
								</obj>
								<obj name="PropertyObject" class="GroupingSample" version="4">
									<prop name="PropertyTypeName">EndPt Sample Type</prop>
									<prop name="Position">9</prop>
									<prop name="IsDefault">0</prop>
									<prop name="GroupSampleType">mstUnknown</prop>
								</obj>
								<obj name="PropertyObject" class="SamplePrefLineStyle" version="4">
									<prop name="PropertyTypeName">Line Style</prop>
									<prop name="Position">9</prop>
									<prop name="IsDefault">0</prop>
									<prop name="LineStyle">psSolid</prop>
								</obj>
								<obj name="PropertyObject" class="GenSampleEditNotes" version="4">
									<prop name="PropertyTypeName">Notes</prop>
									<prop name="Position">9</prop>
									<prop name="IsDefault">1</prop>
								</obj>
								<obj name="PropertyObject" class="SamplePrefPointStyle" version="4">
									<prop name="PropertyTypeName">Point Style</prop>
									<prop name="Position">9</prop>
									<prop name="IsDefault">0</prop>
									<prop name="PointStyle">psNothing</prop>
								</obj>
								<obj name="PropertyObject" class="GenSampleEditPosition" version="4">
									<prop name="PropertyTypeName">Position</prop>
									<prop name="Position">9</prop>
									<prop name="IsDefault">1</prop>
								</obj>
								<obj name="PropertyObject" class="GenSampleEditReplicate" version="4">
									<prop name="PropertyTypeName">Replicate of</prop>
									<prop name="Position">9</prop>
									<prop name="IsDefault">1</prop>
									<prop name="ReplicateOf">-1</prop>
								</obj>
								<obj name="PropertyObject" class="HTCSampleID" version="4">
									<prop name="PropertyTypeName">Sample ID</prop>
									<prop name="Position">9</prop>
									<prop name="IsDefault">1</prop>
								</obj>
								<obj name="PropertyObject" class="GenSampleEditName" version="4">
									<prop name="PropertyTypeName">Sample Name</prop>
									<prop name="Position">9</prop>
									<prop name="IsDefault">1</prop>
									<prop name="name">Sample 10</prop>
								</obj>
								<obj name="PropertyObject" class="HTCSamplePrepNotes" version="4">
									<prop name="PropertyTypeName">Sample Prep Notes</prop>
									<prop name="Position">9</prop>
									<prop name="IsDefault">1</prop>
								</obj>
								<obj name="PropertyObject" class="GenSampleEditSubset" version="4">
									<prop name="PropertyTypeName">Subsets</prop>
									<prop name="Position">9</prop>
									<prop name="IsDefault">1</prop>
								</obj>
								<obj name="PropertyObject" class="SamplePrefWidth" version="5">
									<prop name="PropertyTypeName">Width</prop>
									<prop name="Position">9</prop>
									<prop name="IsDefault">1</prop>
									<prop name="Width">1</prop>
								</obj>
							</list>
						</obj>
					</obj>
					<obj name="item" class="SamplePropInfo" version="1">
						<obj name="ChannelProperties" class="ChanPropList" version="2">
							<obj name="ChannelProperties" class="EMList" version="1">
								<list name="emlist" count="1">
									<obj name="item" class="PropertyList" version="1">
										<list name="emlist" count="12">
											<obj name="PropertyObject" class="RQSampleTargetProperty" version="4">
												<prop name="PropertyTypeName">Combined Sample and Target Type</prop>
												<prop name="Position">10</prop>
												<prop name="IsDefault">0</prop>
												<obj name="ChannelProp" class="ChannelProperty" version="1">
													<prop name="ChannelIdx">0</prop>
												</obj>
											</obj>
											<obj name="PropertyObject" class="QuantConcProperty" version="4">
												<prop name="PropertyTypeName">Concentration</prop>
												<prop name="Position">10</prop>
												<prop name="IsDefault">1</prop>
												<prop name="Concentration">0</prop>
												<obj name="ChannelProp" class="ChannelProperty" version="1">
													<prop name="ChannelIdx">0</prop>
												</obj>
												<prop name="ReadOnly">1</prop>
											</obj>
											<obj name="PropertyObject" class="QuantCpHighProp" version="4">
												<prop name="PropertyTypeName">Cp High</prop>
												<prop name="Position">10</prop>
												<prop name="IsDefault">1</prop>
												<prop name="CpRangeHigh">0</prop>
												<obj name="ChannelProp" class="ChannelProperty" version="1">
													<prop name="ChannelIdx">0</prop>
												</obj>
												<prop name="ReadOnly">1</prop>
											</obj>
											<obj name="PropertyObject" class="QuantCpLowProp" version="4">
												<prop name="PropertyTypeName">Cp Low</prop>
												<prop name="Position">10</prop>
												<prop name="IsDefault">1</prop>
												<prop name="CpRangeLow">0</prop>
												<obj name="ChannelProp" class="ChannelProperty" version="1">
													<prop name="ChannelIdx">0</prop>
												</obj>
												<prop name="ReadOnly">1</prop>
											</obj>
											<obj name="PropertyObject" class="RQEffProp" version="4">
												<prop name="PropertyTypeName">Efficiency</prop>
												<prop name="Position">10</prop>
												<prop name="IsDefault">1</prop>
												<prop name="Efficiency">2</prop>
												<obj name="ChannelProp" class="ChannelProperty" version="1">
													<prop name="ChannelIdx">0</prop>
												</obj>
											</obj>
											<obj name="PropertyObject" class="ChannelGenotype" version="4">
												<prop name="PropertyTypeName">Melt Geno Genotype</prop>
												<prop name="Position">10</prop>
												<prop name="IsDefault">1</prop>
												<prop name="ReadOnly">1</prop>
												<obj name="ChannelProp" class="ChannelProperty" version="1">
													<prop name="ChannelIdx">0</prop>
												</obj>
											</obj>
											<obj name="PropertyObject" class="GroupChannelTypeProp" version="4">
												<prop name="PropertyTypeName">Melt Geno Sample Type</prop>
												<prop name="Position">10</prop>
												<prop name="IsDefault">0</prop>
												<prop name="GroupSampleType">mstUnknown</prop>
												<obj name="ChannelProp" class="ChannelProperty" version="1">
													<prop name="ChannelIdx">0</prop>
												</obj>
											</obj>
											<obj name="PropertyObject" class="QuantSampleTypeProperty" version="4">
												<prop name="PropertyTypeName">Quantification Sample Type</prop>
												<prop name="Position">10</prop>
												<prop name="IsDefault">0</prop>
												<prop name="SampleType">qsUnknown</prop>
												<obj name="ChannelProp" class="ChannelProperty" version="1">
													<prop name="ChannelIdx">0</prop>
												</obj>
											</obj>
											<obj name="PropertyObject" class="ChannelGenotype" version="4">
												<prop name="PropertyTypeName">Scanning Genotype</prop>
												<prop name="Position">10</prop>
												<prop name="IsDefault">1</prop>
												<prop name="ReadOnly">1</prop>
												<obj name="ChannelProp" class="ChannelProperty" version="1">
													<prop name="ChannelIdx">0</prop>
												</obj>
											</obj>
											<obj name="PropertyObject" class="GroupChannelTypeProp" version="4">
												<prop name="PropertyTypeName">Scanning Sample Type</prop>
												<prop name="Position">10</prop>
												<prop name="IsDefault">0</prop>
												<prop name="GroupSampleType">mstUnknown</prop>
												<obj name="ChannelProp" class="ChannelProperty" version="1">
													<prop name="ChannelIdx">0</prop>
												</obj>
											</obj>
											<obj name="PropertyObject" class="TargetName" version="4">
												<prop name="PropertyTypeName">Target Name</prop>
												<prop name="Position">10</prop>
												<prop name="IsDefault">1</prop>
												<obj name="ChannelProp" class="ChannelProperty" version="1">
													<prop name="ChannelIdx">0</prop>
												</obj>
											</obj>
											<obj name="PropertyObject" class="RQTargetProperty" version="4">
												<prop name="PropertyTypeName">Target Type</prop>
												<prop name="Position">10</prop>
												<prop name="IsDefault">0</prop>
												<prop name="TargetType">dtNone</prop>
												<obj name="ChannelProp" class="ChannelProperty" version="1">
													<prop name="ChannelIdx">0</prop>
												</obj>
											</obj>
										</list>
									</obj>
								</list>
							</obj>
						</obj>
						<prop name="ChannelPropertyCount">1</prop>
						<prop name="ContainerPosition">10</prop>
						<prop name="HasSampleProperties">1</prop>
						<obj name="SampleProperties" class="PropertyList" version="1">
							<list name="emlist" count="14">
								<obj name="PropertyObject" class="SamplePrefColor" version="4">
									<prop name="PropertyTypeName">Color</prop>
									<prop name="Position">10</prop>
									<prop name="IsDefault">0</prop>
									<prop name="Color">$00FD0299</prop>
								</obj>
								<obj name="PropertyObject" class="DominantChannelProp" version="4">
									<prop name="PropertyTypeName">Dominant Channel</prop>
									<prop name="Position">10</prop>
									<prop name="IsDefault">0</prop>
									<prop name="DominantChannel">0</prop>
								</obj>
								<obj name="PropertyObject" class="Genotype" version="4">
									<prop name="PropertyTypeName">EndPt Genotype</prop>
									<prop name="Position">10</prop>
									<prop name="IsDefault">1</prop>
									<prop name="ReadOnly">1</prop>
								</obj>
								<obj name="PropertyObject" class="GroupingSample" version="4">
									<prop name="PropertyTypeName">EndPt Sample Type</prop>
									<prop name="Position">10</prop>
									<prop name="IsDefault">0</prop>
									<prop name="GroupSampleType">mstUnknown</prop>
								</obj>
								<obj name="PropertyObject" class="SamplePrefLineStyle" version="4">
									<prop name="PropertyTypeName">Line Style</prop>
									<prop name="Position">10</prop>
									<prop name="IsDefault">0</prop>
									<prop name="LineStyle">psSolid</prop>
								</obj>
								<obj name="PropertyObject" class="GenSampleEditNotes" version="4">
									<prop name="PropertyTypeName">Notes</prop>
									<prop name="Position">10</prop>
									<prop name="IsDefault">1</prop>
								</obj>
								<obj name="PropertyObject" class="SamplePrefPointStyle" version="4">
									<prop name="PropertyTypeName">Point Style</prop>
									<prop name="Position">10</prop>
									<prop name="IsDefault">0</prop>
									<prop name="PointStyle">psNothing</prop>
								</obj>
								<obj name="PropertyObject" class="GenSampleEditPosition" version="4">
									<prop name="PropertyTypeName">Position</prop>
									<prop name="Position">10</prop>
									<prop name="IsDefault">1</prop>
								</obj>
								<obj name="PropertyObject" class="GenSampleEditReplicate" version="4">
									<prop name="PropertyTypeName">Replicate of</prop>
									<prop name="Position">10</prop>
									<prop name="IsDefault">1</prop>
									<prop name="ReplicateOf">-1</prop>
								</obj>
								<obj name="PropertyObject" class="HTCSampleID" version="4">
									<prop name="PropertyTypeName">Sample ID</prop>
									<prop name="Position">10</prop>
									<prop name="IsDefault">1</prop>
								</obj>
								<obj name="PropertyObject" class="GenSampleEditName" version="4">
									<prop name="PropertyTypeName">Sample Name</prop>
									<prop name="Position">10</prop>
									<prop name="IsDefault">1</prop>
									<prop name="name">Sample 11</prop>
								</obj>
								<obj name="PropertyObject" class="HTCSamplePrepNotes" version="4">
									<prop name="PropertyTypeName">Sample Prep Notes</prop>
									<prop name="Position">10</prop>
									<prop name="IsDefault">1</prop>
								</obj>
								<obj name="PropertyObject" class="GenSampleEditSubset" version="4">
									<prop name="PropertyTypeName">Subsets</prop>
									<prop name="Position">10</prop>
									<prop name="IsDefault">1</prop>
								</obj>
								<obj name="PropertyObject" class="SamplePrefWidth" version="5">
									<prop name="PropertyTypeName">Width</prop>
									<prop name="Position">10</prop>
									<prop name="IsDefault">1</prop>
									<prop name="Width">1</prop>
								</obj>
							</list>
						</obj>
					</obj>
					<obj name="item" class="SamplePropInfo" version="1">
						<obj name="ChannelProperties" class="ChanPropList" version="2">
							<obj name="ChannelProperties" class="EMList" version="1">
								<list name="emlist" count="1">
									<obj name="item" class="PropertyList" version="1">
										<list name="emlist" count="12">
											<obj name="PropertyObject" class="RQSampleTargetProperty" version="4">
												<prop name="PropertyTypeName">Combined Sample and Target Type</prop>
												<prop name="Position">11</prop>
												<prop name="IsDefault">0</prop>
												<obj name="ChannelProp" class="ChannelProperty" version="1">
													<prop name="ChannelIdx">0</prop>
												</obj>
											</obj>
											<obj name="PropertyObject" class="QuantConcProperty" version="4">
												<prop name="PropertyTypeName">Concentration</prop>
												<prop name="Position">11</prop>
												<prop name="IsDefault">1</prop>
												<prop name="Concentration">0</prop>
												<obj name="ChannelProp" class="ChannelProperty" version="1">
													<prop name="ChannelIdx">0</prop>
												</obj>
												<prop name="ReadOnly">1</prop>
											</obj>
											<obj name="PropertyObject" class="QuantCpHighProp" version="4">
												<prop name="PropertyTypeName">Cp High</prop>
												<prop name="Position">11</prop>
												<prop name="IsDefault">1</prop>
												<prop name="CpRangeHigh">0</prop>
												<obj name="ChannelProp" class="ChannelProperty" version="1">
													<prop name="ChannelIdx">0</prop>
												</obj>
												<prop name="ReadOnly">1</prop>
											</obj>
											<obj name="PropertyObject" class="QuantCpLowProp" version="4">
												<prop name="PropertyTypeName">Cp Low</prop>
												<prop name="Position">11</prop>
												<prop name="IsDefault">1</prop>
												<prop name="CpRangeLow">0</prop>
												<obj name="ChannelProp" class="ChannelProperty" version="1">
													<prop name="ChannelIdx">0</prop>
												</obj>
												<prop name="ReadOnly">1</prop>
											</obj>
											<obj name="PropertyObject" class="RQEffProp" version="4">
												<prop name="PropertyTypeName">Efficiency</prop>
												<prop name="Position">11</prop>
												<prop name="IsDefault">1</prop>
												<prop name="Efficiency">2</prop>
												<obj name="ChannelProp" class="ChannelProperty" version="1">
													<prop name="ChannelIdx">0</prop>
												</obj>
											</obj>
											<obj name="PropertyObject" class="ChannelGenotype" version="4">
												<prop name="PropertyTypeName">Melt Geno Genotype</prop>
												<prop name="Position">11</prop>
												<prop name="IsDefault">1</prop>
												<prop name="ReadOnly">1</prop>
												<obj name="ChannelProp" class="ChannelProperty" version="1">
													<prop name="ChannelIdx">0</prop>
												</obj>
											</obj>
											<obj name="PropertyObject" class="GroupChannelTypeProp" version="4">
												<prop name="PropertyTypeName">Melt Geno Sample Type</prop>
												<prop name="Position">11</prop>
												<prop name="IsDefault">0</prop>
												<prop name="GroupSampleType">mstUnknown</prop>
												<obj name="ChannelProp" class="ChannelProperty" version="1">
													<prop name="ChannelIdx">0</prop>
												</obj>
											</obj>
											<obj name="PropertyObject" class="QuantSampleTypeProperty" version="4">
												<prop name="PropertyTypeName">Quantification Sample Type</prop>
												<prop name="Position">11</prop>
												<prop name="IsDefault">0</prop>
												<prop name="SampleType">qsUnknown</prop>
												<obj name="ChannelProp" class="ChannelProperty" version="1">
													<prop name="ChannelIdx">0</prop>
												</obj>
											</obj>
											<obj name="PropertyObject" class="ChannelGenotype" version="4">
												<prop name="PropertyTypeName">Scanning Genotype</prop>
												<prop name="Position">11</prop>
												<prop name="IsDefault">1</prop>
												<prop name="ReadOnly">1</prop>
												<obj name="ChannelProp" class="ChannelProperty" version="1">
													<prop name="ChannelIdx">0</prop>
												</obj>
											</obj>
											<obj name="PropertyObject" class="GroupChannelTypeProp" version="4">
												<prop name="PropertyTypeName">Scanning Sample Type</prop>
												<prop name="Position">11</prop>
												<prop name="IsDefault">0</prop>
												<prop name="GroupSampleType">mstUnknown</prop>
												<obj name="ChannelProp" class="ChannelProperty" version="1">
													<prop name="ChannelIdx">0</prop>
												</obj>
											</obj>
											<obj name="PropertyObject" class="TargetName" version="4">
												<prop name="PropertyTypeName">Target Name</prop>
												<prop name="Position">11</prop>
												<prop name="IsDefault">1</prop>
												<obj name="ChannelProp" class="ChannelProperty" version="1">
													<prop name="ChannelIdx">0</prop>
												</obj>
											</obj>
											<obj name="PropertyObject" class="RQTargetProperty" version="4">
												<prop name="PropertyTypeName">Target Type</prop>
												<prop name="Position">11</prop>
												<prop name="IsDefault">0</prop>
												<prop name="TargetType">dtNone</prop>
												<obj name="ChannelProp" class="ChannelProperty" version="1">
													<prop name="ChannelIdx">0</prop>
												</obj>
											</obj>
										</list>
									</obj>
								</list>
							</obj>
						</obj>
						<prop name="ChannelPropertyCount">1</prop>
						<prop name="ContainerPosition">11</prop>
						<prop name="HasSampleProperties">1</prop>
						<obj name="SampleProperties" class="PropertyList" version="1">
							<list name="emlist" count="14">
								<obj name="PropertyObject" class="SamplePrefColor" version="4">
									<prop name="PropertyTypeName">Color</prop>
									<prop name="Position">11</prop>
									<prop name="IsDefault">0</prop>
									<prop name="Color">$0026C4B8</prop>
								</obj>
								<obj name="PropertyObject" class="DominantChannelProp" version="4">
									<prop name="PropertyTypeName">Dominant Channel</prop>
									<prop name="Position">11</prop>
									<prop name="IsDefault">0</prop>
									<prop name="DominantChannel">0</prop>
								</obj>
								<obj name="PropertyObject" class="Genotype" version="4">
									<prop name="PropertyTypeName">EndPt Genotype</prop>
									<prop name="Position">11</prop>
									<prop name="IsDefault">1</prop>
									<prop name="ReadOnly">1</prop>
								</obj>
								<obj name="PropertyObject" class="GroupingSample" version="4">
									<prop name="PropertyTypeName">EndPt Sample Type</prop>
									<prop name="Position">11</prop>
									<prop name="IsDefault">0</prop>
									<prop name="GroupSampleType">mstUnknown</prop>
								</obj>
								<obj name="PropertyObject" class="SamplePrefLineStyle" version="4">
									<prop name="PropertyTypeName">Line Style</prop>
									<prop name="Position">11</prop>
									<prop name="IsDefault">0</prop>
									<prop name="LineStyle">psSolid</prop>
								</obj>
								<obj name="PropertyObject" class="GenSampleEditNotes" version="4">
									<prop name="PropertyTypeName">Notes</prop>
									<prop name="Position">11</prop>
									<prop name="IsDefault">1</prop>
								</obj>
								<obj name="PropertyObject" class="SamplePrefPointStyle" version="4">
									<prop name="PropertyTypeName">Point Style</prop>
									<prop name="Position">11</prop>
									<prop name="IsDefault">0</prop>
									<prop name="PointStyle">psNothing</prop>
								</obj>
								<obj name="PropertyObject" class="GenSampleEditPosition" version="4">
									<prop name="PropertyTypeName">Position</prop>
									<prop name="Position">11</prop>
									<prop name="IsDefault">1</prop>
								</obj>
								<obj name="PropertyObject" class="GenSampleEditReplicate" version="4">
									<prop name="PropertyTypeName">Replicate of</prop>
									<prop name="Position">11</prop>
									<prop name="IsDefault">1</prop>
									<prop name="ReplicateOf">-1</prop>
								</obj>
								<obj name="PropertyObject" class="HTCSampleID" version="4">
									<prop name="PropertyTypeName">Sample ID</prop>
									<prop name="Position">11</prop>
									<prop name="IsDefault">1</prop>
								</obj>
								<obj name="PropertyObject" class="GenSampleEditName" version="4">
									<prop name="PropertyTypeName">Sample Name</prop>
									<prop name="Position">11</prop>
									<prop name="IsDefault">1</prop>
									<prop name="name">Sample 12</prop>
								</obj>
								<obj name="PropertyObject" class="HTCSamplePrepNotes" version="4">
									<prop name="PropertyTypeName">Sample Prep Notes</prop>
									<prop name="Position">11</prop>
									<prop name="IsDefault">1</prop>
								</obj>
								<obj name="PropertyObject" class="GenSampleEditSubset" version="4">
									<prop name="PropertyTypeName">Subsets</prop>
									<prop name="Position">11</prop>
									<prop name="IsDefault">1</prop>
								</obj>
								<obj name="PropertyObject" class="SamplePrefWidth" version="5">
									<prop name="PropertyTypeName">Width</prop>
									<prop name="Position">11</prop>
									<prop name="IsDefault">1</prop>
									<prop name="Width">1</prop>
								</obj>
							</list>
						</obj>
					</obj>
					<obj name="item" class="SamplePropInfo" version="1">
						<obj name="ChannelProperties" class="ChanPropList" version="2">
							<obj name="ChannelProperties" class="EMList" version="1">
								<list name="emlist" count="1">
									<obj name="item" class="PropertyList" version="1">
										<list name="emlist" count="12">
											<obj name="PropertyObject" class="RQSampleTargetProperty" version="4">
												<prop name="PropertyTypeName">Combined Sample and Target Type</prop>
												<prop name="Position">12</prop>
												<prop name="IsDefault">0</prop>
												<obj name="ChannelProp" class="ChannelProperty" version="1">
													<prop name="ChannelIdx">0</prop>
												</obj>
											</obj>
											<obj name="PropertyObject" class="QuantConcProperty" version="4">
												<prop name="PropertyTypeName">Concentration</prop>
												<prop name="Position">12</prop>
												<prop name="IsDefault">1</prop>
												<prop name="Concentration">0</prop>
												<obj name="ChannelProp" class="ChannelProperty" version="1">
													<prop name="ChannelIdx">0</prop>
												</obj>
												<prop name="ReadOnly">1</prop>
											</obj>
											<obj name="PropertyObject" class="QuantCpHighProp" version="4">
												<prop name="PropertyTypeName">Cp High</prop>
												<prop name="Position">12</prop>
												<prop name="IsDefault">1</prop>
												<prop name="CpRangeHigh">0</prop>
												<obj name="ChannelProp" class="ChannelProperty" version="1">
													<prop name="ChannelIdx">0</prop>
												</obj>
												<prop name="ReadOnly">1</prop>
											</obj>
											<obj name="PropertyObject" class="QuantCpLowProp" version="4">
												<prop name="PropertyTypeName">Cp Low</prop>
												<prop name="Position">12</prop>
												<prop name="IsDefault">1</prop>
												<prop name="CpRangeLow">0</prop>
												<obj name="ChannelProp" class="ChannelProperty" version="1">
													<prop name="ChannelIdx">0</prop>
												</obj>
												<prop name="ReadOnly">1</prop>
											</obj>
											<obj name="PropertyObject" class="RQEffProp" version="4">
												<prop name="PropertyTypeName">Efficiency</prop>
												<prop name="Position">12</prop>
												<prop name="IsDefault">1</prop>
												<prop name="Efficiency">2</prop>
												<obj name="ChannelProp" class="ChannelProperty" version="1">
													<prop name="ChannelIdx">0</prop>
												</obj>
											</obj>
											<obj name="PropertyObject" class="ChannelGenotype" version="4">
												<prop name="PropertyTypeName">Melt Geno Genotype</prop>
												<prop name="Position">12</prop>
												<prop name="IsDefault">1</prop>
												<prop name="ReadOnly">1</prop>
												<obj name="ChannelProp" class="ChannelProperty" version="1">
													<prop name="ChannelIdx">0</prop>
												</obj>
											</obj>
											<obj name="PropertyObject" class="GroupChannelTypeProp" version="4">
												<prop name="PropertyTypeName">Melt Geno Sample Type</prop>
												<prop name="Position">12</prop>
												<prop name="IsDefault">0</prop>
												<prop name="GroupSampleType">mstUnknown</prop>
												<obj name="ChannelProp" class="ChannelProperty" version="1">
													<prop name="ChannelIdx">0</prop>
												</obj>
											</obj>
											<obj name="PropertyObject" class="QuantSampleTypeProperty" version="4">
												<prop name="PropertyTypeName">Quantification Sample Type</prop>
												<prop name="Position">12</prop>
												<prop name="IsDefault">0</prop>
												<prop name="SampleType">qsUnknown</prop>
												<obj name="ChannelProp" class="ChannelProperty" version="1">
													<prop name="ChannelIdx">0</prop>
												</obj>
											</obj>
											<obj name="PropertyObject" class="ChannelGenotype" version="4">
												<prop name="PropertyTypeName">Scanning Genotype</prop>
												<prop name="Position">12</prop>
												<prop name="IsDefault">1</prop>
												<prop name="ReadOnly">1</prop>
												<obj name="ChannelProp" class="ChannelProperty" version="1">
													<prop name="ChannelIdx">0</prop>
												</obj>
											</obj>
											<obj name="PropertyObject" class="GroupChannelTypeProp" version="4">
												<prop name="PropertyTypeName">Scanning Sample Type</prop>
												<prop name="Position">12</prop>
												<prop name="IsDefault">0</prop>
												<prop name="GroupSampleType">mstUnknown</prop>
												<obj name="ChannelProp" class="ChannelProperty" version="1">
													<prop name="ChannelIdx">0</prop>
												</obj>
											</obj>
											<obj name="PropertyObject" class="TargetName" version="4">
												<prop name="PropertyTypeName">Target Name</prop>
												<prop name="Position">12</prop>
												<prop name="IsDefault">1</prop>
												<obj name="ChannelProp" class="ChannelProperty" version="1">
													<prop name="ChannelIdx">0</prop>
												</obj>
											</obj>
											<obj name="PropertyObject" class="RQTargetProperty" version="4">
												<prop name="PropertyTypeName">Target Type</prop>
												<prop name="Position">12</prop>
												<prop name="IsDefault">0</prop>
												<prop name="TargetType">dtNone</prop>
												<obj name="ChannelProp" class="ChannelProperty" version="1">
													<prop name="ChannelIdx">0</prop>
												</obj>
											</obj>
										</list>
									</obj>
								</list>
							</obj>
						</obj>
						<prop name="ChannelPropertyCount">1</prop>
						<prop name="ContainerPosition">12</prop>
						<prop name="HasSampleProperties">1</prop>
						<obj name="SampleProperties" class="PropertyList" version="1">
							<list name="emlist" count="14">
								<obj name="PropertyObject" class="SamplePrefColor" version="4">
									<prop name="PropertyTypeName">Color</prop>
									<prop name="Position">12</prop>
									<prop name="IsDefault">0</prop>
									<prop name="Color">$00FF8000</prop>
								</obj>
								<obj name="PropertyObject" class="DominantChannelProp" version="4">
									<prop name="PropertyTypeName">Dominant Channel</prop>
									<prop name="Position">12</prop>
									<prop name="IsDefault">0</prop>
									<prop name="DominantChannel">0</prop>
								</obj>
								<obj name="PropertyObject" class="Genotype" version="4">
									<prop name="PropertyTypeName">EndPt Genotype</prop>
									<prop name="Position">12</prop>
									<prop name="IsDefault">1</prop>
									<prop name="ReadOnly">1</prop>
								</obj>
								<obj name="PropertyObject" class="GroupingSample" version="4">
									<prop name="PropertyTypeName">EndPt Sample Type</prop>
									<prop name="Position">12</prop>
									<prop name="IsDefault">0</prop>
									<prop name="GroupSampleType">mstUnknown</prop>
								</obj>
								<obj name="PropertyObject" class="SamplePrefLineStyle" version="4">
									<prop name="PropertyTypeName">Line Style</prop>
									<prop name="Position">12</prop>
									<prop name="IsDefault">0</prop>
									<prop name="LineStyle">psSolid</prop>
								</obj>
								<obj name="PropertyObject" class="GenSampleEditNotes" version="4">
									<prop name="PropertyTypeName">Notes</prop>
									<prop name="Position">12</prop>
									<prop name="IsDefault">1</prop>
								</obj>
								<obj name="PropertyObject" class="SamplePrefPointStyle" version="4">
									<prop name="PropertyTypeName">Point Style</prop>
									<prop name="Position">12</prop>
									<prop name="IsDefault">0</prop>
									<prop name="PointStyle">psNothing</prop>
								</obj>
								<obj name="PropertyObject" class="GenSampleEditPosition" version="4">
									<prop name="PropertyTypeName">Position</prop>
									<prop name="Position">12</prop>
									<prop name="IsDefault">1</prop>
								</obj>
								<obj name="PropertyObject" class="GenSampleEditReplicate" version="4">
									<prop name="PropertyTypeName">Replicate of</prop>
									<prop name="Position">12</prop>
									<prop name="IsDefault">1</prop>
									<prop name="ReplicateOf">-1</prop>
								</obj>
								<obj name="PropertyObject" class="HTCSampleID" version="4">
									<prop name="PropertyTypeName">Sample ID</prop>
									<prop name="Position">12</prop>
									<prop name="IsDefault">1</prop>
								</obj>
								<obj name="PropertyObject" class="GenSampleEditName" version="4">
									<prop name="PropertyTypeName">Sample Name</prop>
									<prop name="Position">12</prop>
									<prop name="IsDefault">1</prop>
									<prop name="name">Sample 13</prop>
								</obj>
								<obj name="PropertyObject" class="HTCSamplePrepNotes" version="4">
									<prop name="PropertyTypeName">Sample Prep Notes</prop>
									<prop name="Position">12</prop>
									<prop name="IsDefault">1</prop>
								</obj>
								<obj name="PropertyObject" class="GenSampleEditSubset" version="4">
									<prop name="PropertyTypeName">Subsets</prop>
									<prop name="Position">12</prop>
									<prop name="IsDefault">1</prop>
								</obj>
								<obj name="PropertyObject" class="SamplePrefWidth" version="5">
									<prop name="PropertyTypeName">Width</prop>
									<prop name="Position">12</prop>
									<prop name="IsDefault">1</prop>
									<prop name="Width">1</prop>
								</obj>
							</list>
						</obj>
					</obj>
					<obj name="item" class="SamplePropInfo" version="1">
						<obj name="ChannelProperties" class="ChanPropList" version="2">
							<obj name="ChannelProperties" class="EMList" version="1">
								<list name="emlist" count="1">
									<obj name="item" class="PropertyList" version="1">
										<list name="emlist" count="12">
											<obj name="PropertyObject" class="RQSampleTargetProperty" version="4">
												<prop name="PropertyTypeName">Combined Sample and Target Type</prop>
												<prop name="Position">13</prop>
												<prop name="IsDefault">0</prop>
												<obj name="ChannelProp" class="ChannelProperty" version="1">
													<prop name="ChannelIdx">0</prop>
												</obj>
											</obj>
											<obj name="PropertyObject" class="QuantConcProperty" version="4">
												<prop name="PropertyTypeName">Concentration</prop>
												<prop name="Position">13</prop>
												<prop name="IsDefault">1</prop>
												<prop name="Concentration">0</prop>
												<obj name="ChannelProp" class="ChannelProperty" version="1">
													<prop name="ChannelIdx">0</prop>
												</obj>
												<prop name="ReadOnly">1</prop>
											</obj>
											<obj name="PropertyObject" class="QuantCpHighProp" version="4">
												<prop name="PropertyTypeName">Cp High</prop>
												<prop name="Position">13</prop>
												<prop name="IsDefault">1</prop>
												<prop name="CpRangeHigh">0</prop>
												<obj name="ChannelProp" class="ChannelProperty" version="1">
													<prop name="ChannelIdx">0</prop>
												</obj>
												<prop name="ReadOnly">1</prop>
											</obj>
											<obj name="PropertyObject" class="QuantCpLowProp" version="4">
												<prop name="PropertyTypeName">Cp Low</prop>
												<prop name="Position">13</prop>
												<prop name="IsDefault">1</prop>
												<prop name="CpRangeLow">0</prop>
												<obj name="ChannelProp" class="ChannelProperty" version="1">
													<prop name="ChannelIdx">0</prop>
												</obj>
												<prop name="ReadOnly">1</prop>
											</obj>
											<obj name="PropertyObject" class="RQEffProp" version="4">
												<prop name="PropertyTypeName">Efficiency</prop>
												<prop name="Position">13</prop>
												<prop name="IsDefault">1</prop>
												<prop name="Efficiency">2</prop>
												<obj name="ChannelProp" class="ChannelProperty" version="1">
													<prop name="ChannelIdx">0</prop>
												</obj>
											</obj>
											<obj name="PropertyObject" class="ChannelGenotype" version="4">
												<prop name="PropertyTypeName">Melt Geno Genotype</prop>
												<prop name="Position">13</prop>
												<prop name="IsDefault">1</prop>
												<prop name="ReadOnly">1</prop>
												<obj name="ChannelProp" class="ChannelProperty" version="1">
													<prop name="ChannelIdx">0</prop>
												</obj>
											</obj>
											<obj name="PropertyObject" class="GroupChannelTypeProp" version="4">
												<prop name="PropertyTypeName">Melt Geno Sample Type</prop>
												<prop name="Position">13</prop>
												<prop name="IsDefault">0</prop>
												<prop name="GroupSampleType">mstUnknown</prop>
												<obj name="ChannelProp" class="ChannelProperty" version="1">
													<prop name="ChannelIdx">0</prop>
												</obj>
											</obj>
											<obj name="PropertyObject" class="QuantSampleTypeProperty" version="4">
												<prop name="PropertyTypeName">Quantification Sample Type</prop>
												<prop name="Position">13</prop>
												<prop name="IsDefault">0</prop>
												<prop name="SampleType">qsUnknown</prop>
												<obj name="ChannelProp" class="ChannelProperty" version="1">
													<prop name="ChannelIdx">0</prop>
												</obj>
											</obj>
											<obj name="PropertyObject" class="ChannelGenotype" version="4">
												<prop name="PropertyTypeName">Scanning Genotype</prop>
												<prop name="Position">13</prop>
												<prop name="IsDefault">1</prop>
												<prop name="ReadOnly">1</prop>
												<obj name="ChannelProp" class="ChannelProperty" version="1">
													<prop name="ChannelIdx">0</prop>
												</obj>
											</obj>
											<obj name="PropertyObject" class="GroupChannelTypeProp" version="4">
												<prop name="PropertyTypeName">Scanning Sample Type</prop>
												<prop name="Position">13</prop>
												<prop name="IsDefault">0</prop>
												<prop name="GroupSampleType">mstUnknown</prop>
												<obj name="ChannelProp" class="ChannelProperty" version="1">
													<prop name="ChannelIdx">0</prop>
												</obj>
											</obj>
											<obj name="PropertyObject" class="TargetName" version="4">
												<prop name="PropertyTypeName">Target Name</prop>
												<prop name="Position">13</prop>
												<prop name="IsDefault">1</prop>
												<obj name="ChannelProp" class="ChannelProperty" version="1">
													<prop name="ChannelIdx">0</prop>
												</obj>
											</obj>
											<obj name="PropertyObject" class="RQTargetProperty" version="4">
												<prop name="PropertyTypeName">Target Type</prop>
												<prop name="Position">13</prop>
												<prop name="IsDefault">0</prop>
												<prop name="TargetType">dtNone</prop>
												<obj name="ChannelProp" class="ChannelProperty" version="1">
													<prop name="ChannelIdx">0</prop>
												</obj>
											</obj>
										</list>
									</obj>
								</list>
							</obj>
						</obj>
						<prop name="ChannelPropertyCount">1</prop>
						<prop name="ContainerPosition">13</prop>
						<prop name="HasSampleProperties">1</prop>
						<obj name="SampleProperties" class="PropertyList" version="1">
							<list name="emlist" count="14">
								<obj name="PropertyObject" class="SamplePrefColor" version="4">
									<prop name="PropertyTypeName">Color</prop>
									<prop name="Position">13</prop>
									<prop name="IsDefault">0</prop>
									<prop name="Color">clRed</prop>
								</obj>
								<obj name="PropertyObject" class="DominantChannelProp" version="4">
									<prop name="PropertyTypeName">Dominant Channel</prop>
									<prop name="Position">13</prop>
									<prop name="IsDefault">0</prop>
									<prop name="DominantChannel">0</prop>
								</obj>
								<obj name="PropertyObject" class="Genotype" version="4">
									<prop name="PropertyTypeName">EndPt Genotype</prop>
									<prop name="Position">13</prop>
									<prop name="IsDefault">1</prop>
									<prop name="ReadOnly">1</prop>
								</obj>
								<obj name="PropertyObject" class="GroupingSample" version="4">
									<prop name="PropertyTypeName">EndPt Sample Type</prop>
									<prop name="Position">13</prop>
									<prop name="IsDefault">0</prop>
									<prop name="GroupSampleType">mstUnknown</prop>
								</obj>
								<obj name="PropertyObject" class="SamplePrefLineStyle" version="4">
									<prop name="PropertyTypeName">Line Style</prop>
									<prop name="Position">13</prop>
									<prop name="IsDefault">0</prop>
									<prop name="LineStyle">psSolid</prop>
								</obj>
								<obj name="PropertyObject" class="GenSampleEditNotes" version="4">
									<prop name="PropertyTypeName">Notes</prop>
									<prop name="Position">13</prop>
									<prop name="IsDefault">1</prop>
								</obj>
								<obj name="PropertyObject" class="SamplePrefPointStyle" version="4">
									<prop name="PropertyTypeName">Point Style</prop>
									<prop name="Position">13</prop>
									<prop name="IsDefault">0</prop>
									<prop name="PointStyle">psNothing</prop>
								</obj>
								<obj name="PropertyObject" class="GenSampleEditPosition" version="4">
									<prop name="PropertyTypeName">Position</prop>
									<prop name="Position">13</prop>
									<prop name="IsDefault">1</prop>
								</obj>
								<obj name="PropertyObject" class="GenSampleEditReplicate" version="4">
									<prop name="PropertyTypeName">Replicate of</prop>
									<prop name="Position">13</prop>
									<prop name="IsDefault">1</prop>
									<prop name="ReplicateOf">-1</prop>
								</obj>
								<obj name="PropertyObject" class="HTCSampleID" version="4">
									<prop name="PropertyTypeName">Sample ID</prop>
									<prop name="Position">13</prop>
									<prop name="IsDefault">1</prop>
								</obj>
								<obj name="PropertyObject" class="GenSampleEditName" version="4">
									<prop name="PropertyTypeName">Sample Name</prop>
									<prop name="Position">13</prop>
									<prop name="IsDefault">1</prop>
									<prop name="name">Sample 14</prop>
								</obj>
								<obj name="PropertyObject" class="HTCSamplePrepNotes" version="4">
									<prop name="PropertyTypeName">Sample Prep Notes</prop>
									<prop name="Position">13</prop>
									<prop name="IsDefault">1</prop>
								</obj>
								<obj name="PropertyObject" class="GenSampleEditSubset" version="4">
									<prop name="PropertyTypeName">Subsets</prop>
									<prop name="Position">13</prop>
									<prop name="IsDefault">1</prop>
								</obj>
								<obj name="PropertyObject" class="SamplePrefWidth" version="5">
									<prop name="PropertyTypeName">Width</prop>
									<prop name="Position">13</prop>
									<prop name="IsDefault">1</prop>
									<prop name="Width">1</prop>
								</obj>
							</list>
						</obj>
					</obj>
					<obj name="item" class="SamplePropInfo" version="1">
						<obj name="ChannelProperties" class="ChanPropList" version="2">
							<obj name="ChannelProperties" class="EMList" version="1">
								<list name="emlist" count="1">
									<obj name="item" class="PropertyList" version="1">
										<list name="emlist" count="12">
											<obj name="PropertyObject" class="RQSampleTargetProperty" version="4">
												<prop name="PropertyTypeName">Combined Sample and Target Type</prop>
												<prop name="Position">14</prop>
												<prop name="IsDefault">0</prop>
												<obj name="ChannelProp" class="ChannelProperty" version="1">
													<prop name="ChannelIdx">0</prop>
												</obj>
											</obj>
											<obj name="PropertyObject" class="QuantConcProperty" version="4">
												<prop name="PropertyTypeName">Concentration</prop>
												<prop name="Position">14</prop>
												<prop name="IsDefault">1</prop>
												<prop name="Concentration">0</prop>
												<obj name="ChannelProp" class="ChannelProperty" version="1">
													<prop name="ChannelIdx">0</prop>
												</obj>
												<prop name="ReadOnly">1</prop>
											</obj>
											<obj name="PropertyObject" class="QuantCpHighProp" version="4">
												<prop name="PropertyTypeName">Cp High</prop>
												<prop name="Position">14</prop>
												<prop name="IsDefault">1</prop>
												<prop name="CpRangeHigh">0</prop>
												<obj name="ChannelProp" class="ChannelProperty" version="1">
													<prop name="ChannelIdx">0</prop>
												</obj>
												<prop name="ReadOnly">1</prop>
											</obj>
											<obj name="PropertyObject" class="QuantCpLowProp" version="4">
												<prop name="PropertyTypeName">Cp Low</prop>
												<prop name="Position">14</prop>
												<prop name="IsDefault">1</prop>
												<prop name="CpRangeLow">0</prop>
												<obj name="ChannelProp" class="ChannelProperty" version="1">
													<prop name="ChannelIdx">0</prop>
												</obj>
												<prop name="ReadOnly">1</prop>
											</obj>
											<obj name="PropertyObject" class="RQEffProp" version="4">
												<prop name="PropertyTypeName">Efficiency</prop>
												<prop name="Position">14</prop>
												<prop name="IsDefault">1</prop>
												<prop name="Efficiency">2</prop>
												<obj name="ChannelProp" class="ChannelProperty" version="1">
													<prop name="ChannelIdx">0</prop>
												</obj>
											</obj>
											<obj name="PropertyObject" class="ChannelGenotype" version="4">
												<prop name="PropertyTypeName">Melt Geno Genotype</prop>
												<prop name="Position">14</prop>
												<prop name="IsDefault">1</prop>
												<prop name="ReadOnly">1</prop>
												<obj name="ChannelProp" class="ChannelProperty" version="1">
													<prop name="ChannelIdx">0</prop>
												</obj>
											</obj>
											<obj name="PropertyObject" class="GroupChannelTypeProp" version="4">
												<prop name="PropertyTypeName">Melt Geno Sample Type</prop>
												<prop name="Position">14</prop>
												<prop name="IsDefault">0</prop>
												<prop name="GroupSampleType">mstUnknown</prop>
												<obj name="ChannelProp" class="ChannelProperty" version="1">
													<prop name="ChannelIdx">0</prop>
												</obj>
											</obj>
											<obj name="PropertyObject" class="QuantSampleTypeProperty" version="4">
												<prop name="PropertyTypeName">Quantification Sample Type</prop>
												<prop name="Position">14</prop>
												<prop name="IsDefault">0</prop>
												<prop name="SampleType">qsUnknown</prop>
												<obj name="ChannelProp" class="ChannelProperty" version="1">
													<prop name="ChannelIdx">0</prop>
												</obj>
											</obj>
											<obj name="PropertyObject" class="ChannelGenotype" version="4">
												<prop name="PropertyTypeName">Scanning Genotype</prop>
												<prop name="Position">14</prop>
												<prop name="IsDefault">1</prop>
												<prop name="ReadOnly">1</prop>
												<obj name="ChannelProp" class="ChannelProperty" version="1">
													<prop name="ChannelIdx">0</prop>
												</obj>
											</obj>
											<obj name="PropertyObject" class="GroupChannelTypeProp" version="4">
												<prop name="PropertyTypeName">Scanning Sample Type</prop>
												<prop name="Position">14</prop>
												<prop name="IsDefault">0</prop>
												<prop name="GroupSampleType">mstUnknown</prop>
												<obj name="ChannelProp" class="ChannelProperty" version="1">
													<prop name="ChannelIdx">0</prop>
												</obj>
											</obj>
											<obj name="PropertyObject" class="TargetName" version="4">
												<prop name="PropertyTypeName">Target Name</prop>
												<prop name="Position">14</prop>
												<prop name="IsDefault">1</prop>
												<obj name="ChannelProp" class="ChannelProperty" version="1">
													<prop name="ChannelIdx">0</prop>
												</obj>
											</obj>
											<obj name="PropertyObject" class="RQTargetProperty" version="4">
												<prop name="PropertyTypeName">Target Type</prop>
												<prop name="Position">14</prop>
												<prop name="IsDefault">0</prop>
												<prop name="TargetType">dtNone</prop>
												<obj name="ChannelProp" class="ChannelProperty" version="1">
													<prop name="ChannelIdx">0</prop>
												</obj>
											</obj>
										</list>
									</obj>
								</list>
							</obj>
						</obj>
						<prop name="ChannelPropertyCount">1</prop>
						<prop name="ContainerPosition">14</prop>
						<prop name="HasSampleProperties">1</prop>
						<obj name="SampleProperties" class="PropertyList" version="1">
							<list name="emlist" count="14">
								<obj name="PropertyObject" class="SamplePrefColor" version="4">
									<prop name="PropertyTypeName">Color</prop>
									<prop name="Position">14</prop>
									<prop name="IsDefault">0</prop>
									<prop name="Color">$0030D700</prop>
								</obj>
								<obj name="PropertyObject" class="DominantChannelProp" version="4">
									<prop name="PropertyTypeName">Dominant Channel</prop>
									<prop name="Position">14</prop>
									<prop name="IsDefault">0</prop>
									<prop name="DominantChannel">0</prop>
								</obj>
								<obj name="PropertyObject" class="Genotype" version="4">
									<prop name="PropertyTypeName">EndPt Genotype</prop>
									<prop name="Position">14</prop>
									<prop name="IsDefault">1</prop>
									<prop name="ReadOnly">1</prop>
								</obj>
								<obj name="PropertyObject" class="GroupingSample" version="4">
									<prop name="PropertyTypeName">EndPt Sample Type</prop>
									<prop name="Position">14</prop>
									<prop name="IsDefault">0</prop>
									<prop name="GroupSampleType">mstUnknown</prop>
								</obj>
								<obj name="PropertyObject" class="SamplePrefLineStyle" version="4">
									<prop name="PropertyTypeName">Line Style</prop>
									<prop name="Position">14</prop>
									<prop name="IsDefault">0</prop>
									<prop name="LineStyle">psSolid</prop>
								</obj>
								<obj name="PropertyObject" class="GenSampleEditNotes" version="4">
									<prop name="PropertyTypeName">Notes</prop>
									<prop name="Position">14</prop>
									<prop name="IsDefault">1</prop>
								</obj>
								<obj name="PropertyObject" class="SamplePrefPointStyle" version="4">
									<prop name="PropertyTypeName">Point Style</prop>
									<prop name="Position">14</prop>
									<prop name="IsDefault">0</prop>
									<prop name="PointStyle">psNothing</prop>
								</obj>
								<obj name="PropertyObject" class="GenSampleEditPosition" version="4">
									<prop name="PropertyTypeName">Position</prop>
									<prop name="Position">14</prop>
									<prop name="IsDefault">1</prop>
								</obj>
								<obj name="PropertyObject" class="GenSampleEditReplicate" version="4">
									<prop name="PropertyTypeName">Replicate of</prop>
									<prop name="Position">14</prop>
									<prop name="IsDefault">1</prop>
									<prop name="ReplicateOf">-1</prop>
								</obj>
								<obj name="PropertyObject" class="HTCSampleID" version="4">
									<prop name="PropertyTypeName">Sample ID</prop>
									<prop name="Position">14</prop>
									<prop name="IsDefault">1</prop>
								</obj>
								<obj name="PropertyObject" class="GenSampleEditName" version="4">
									<prop name="PropertyTypeName">Sample Name</prop>
									<prop name="Position">14</prop>
									<prop name="IsDefault">1</prop>
									<prop name="name">Sample 15</prop>
								</obj>
								<obj name="PropertyObject" class="HTCSamplePrepNotes" version="4">
									<prop name="PropertyTypeName">Sample Prep Notes</prop>
									<prop name="Position">14</prop>
									<prop name="IsDefault">1</prop>
								</obj>
								<obj name="PropertyObject" class="GenSampleEditSubset" version="4">
									<prop name="PropertyTypeName">Subsets</prop>
									<prop name="Position">14</prop>
									<prop name="IsDefault">1</prop>
								</obj>
								<obj name="PropertyObject" class="SamplePrefWidth" version="5">
									<prop name="PropertyTypeName">Width</prop>
									<prop name="Position">14</prop>
									<prop name="IsDefault">1</prop>
									<prop name="Width">1</prop>
								</obj>
							</list>
						</obj>
					</obj>
					<obj name="item" class="SamplePropInfo" version="1">
						<obj name="ChannelProperties" class="ChanPropList" version="2">
							<obj name="ChannelProperties" class="EMList" version="1">
								<list name="emlist" count="1">
									<obj name="item" class="PropertyList" version="1">
										<list name="emlist" count="12">
											<obj name="PropertyObject" class="RQSampleTargetProperty" version="4">
												<prop name="PropertyTypeName">Combined Sample and Target Type</prop>
												<prop name="Position">15</prop>
												<prop name="IsDefault">0</prop>
												<obj name="ChannelProp" class="ChannelProperty" version="1">
													<prop name="ChannelIdx">0</prop>
												</obj>
											</obj>
											<obj name="PropertyObject" class="QuantConcProperty" version="4">
												<prop name="PropertyTypeName">Concentration</prop>
												<prop name="Position">15</prop>
												<prop name="IsDefault">1</prop>
												<prop name="Concentration">0</prop>
												<obj name="ChannelProp" class="ChannelProperty" version="1">
													<prop name="ChannelIdx">0</prop>
												</obj>
												<prop name="ReadOnly">1</prop>
											</obj>
											<obj name="PropertyObject" class="QuantCpHighProp" version="4">
												<prop name="PropertyTypeName">Cp High</prop>
												<prop name="Position">15</prop>
												<prop name="IsDefault">1</prop>
												<prop name="CpRangeHigh">0</prop>
												<obj name="ChannelProp" class="ChannelProperty" version="1">
													<prop name="ChannelIdx">0</prop>
												</obj>
												<prop name="ReadOnly">1</prop>
											</obj>
											<obj name="PropertyObject" class="QuantCpLowProp" version="4">
												<prop name="PropertyTypeName">Cp Low</prop>
												<prop name="Position">15</prop>
												<prop name="IsDefault">1</prop>
												<prop name="CpRangeLow">0</prop>
												<obj name="ChannelProp" class="ChannelProperty" version="1">
													<prop name="ChannelIdx">0</prop>
												</obj>
												<prop name="ReadOnly">1</prop>
											</obj>
											<obj name="PropertyObject" class="RQEffProp" version="4">
												<prop name="PropertyTypeName">Efficiency</prop>
												<prop name="Position">15</prop>
												<prop name="IsDefault">1</prop>
												<prop name="Efficiency">2</prop>
												<obj name="ChannelProp" class="ChannelProperty" version="1">
													<prop name="ChannelIdx">0</prop>
												</obj>
											</obj>
											<obj name="PropertyObject" class="ChannelGenotype" version="4">
												<prop name="PropertyTypeName">Melt Geno Genotype</prop>
												<prop name="Position">15</prop>
												<prop name="IsDefault">1</prop>
												<prop name="ReadOnly">1</prop>
												<obj name="ChannelProp" class="ChannelProperty" version="1">
													<prop name="ChannelIdx">0</prop>
												</obj>
											</obj>
											<obj name="PropertyObject" class="GroupChannelTypeProp" version="4">
												<prop name="PropertyTypeName">Melt Geno Sample Type</prop>
												<prop name="Position">15</prop>
												<prop name="IsDefault">0</prop>
												<prop name="GroupSampleType">mstUnknown</prop>
												<obj name="ChannelProp" class="ChannelProperty" version="1">
													<prop name="ChannelIdx">0</prop>
												</obj>
											</obj>
											<obj name="PropertyObject" class="QuantSampleTypeProperty" version="4">
												<prop name="PropertyTypeName">Quantification Sample Type</prop>
												<prop name="Position">15</prop>
												<prop name="IsDefault">0</prop>
												<prop name="SampleType">qsUnknown</prop>
												<obj name="ChannelProp" class="ChannelProperty" version="1">
													<prop name="ChannelIdx">0</prop>
												</obj>
											</obj>
											<obj name="PropertyObject" class="ChannelGenotype" version="4">
												<prop name="PropertyTypeName">Scanning Genotype</prop>
												<prop name="Position">15</prop>
												<prop name="IsDefault">1</prop>
												<prop name="ReadOnly">1</prop>
												<obj name="ChannelProp" class="ChannelProperty" version="1">
													<prop name="ChannelIdx">0</prop>
												</obj>
											</obj>
											<obj name="PropertyObject" class="GroupChannelTypeProp" version="4">
												<prop name="PropertyTypeName">Scanning Sample Type</prop>
												<prop name="Position">15</prop>
												<prop name="IsDefault">0</prop>
												<prop name="GroupSampleType">mstUnknown</prop>
												<obj name="ChannelProp" class="ChannelProperty" version="1">
													<prop name="ChannelIdx">0</prop>
												</obj>
											</obj>
											<obj name="PropertyObject" class="TargetName" version="4">
												<prop name="PropertyTypeName">Target Name</prop>
												<prop name="Position">15</prop>
												<prop name="IsDefault">1</prop>
												<obj name="ChannelProp" class="ChannelProperty" version="1">
													<prop name="ChannelIdx">0</prop>
												</obj>
											</obj>
											<obj name="PropertyObject" class="RQTargetProperty" version="4">
												<prop name="PropertyTypeName">Target Type</prop>
												<prop name="Position">15</prop>
												<prop name="IsDefault">0</prop>
												<prop name="TargetType">dtNone</prop>
												<obj name="ChannelProp" class="ChannelProperty" version="1">
													<prop name="ChannelIdx">0</prop>
												</obj>
											</obj>
										</list>
									</obj>
								</list>
							</obj>
						</obj>
						<prop name="ChannelPropertyCount">1</prop>
						<prop name="ContainerPosition">15</prop>
						<prop name="HasSampleProperties">1</prop>
						<obj name="SampleProperties" class="PropertyList" version="1">
							<list name="emlist" count="14">
								<obj name="PropertyObject" class="SamplePrefColor" version="4">
									<prop name="PropertyTypeName">Color</prop>
									<prop name="Position">15</prop>
									<prop name="IsDefault">0</prop>
									<prop name="Color">clFuchsia</prop>
								</obj>
								<obj name="PropertyObject" class="DominantChannelProp" version="4">
									<prop name="PropertyTypeName">Dominant Channel</prop>
									<prop name="Position">15</prop>
									<prop name="IsDefault">0</prop>
									<prop name="DominantChannel">0</prop>
								</obj>
								<obj name="PropertyObject" class="Genotype" version="4">
									<prop name="PropertyTypeName">EndPt Genotype</prop>
									<prop name="Position">15</prop>
									<prop name="IsDefault">1</prop>
									<prop name="ReadOnly">1</prop>
								</obj>
								<obj name="PropertyObject" class="GroupingSample" version="4">
									<prop name="PropertyTypeName">EndPt Sample Type</prop>
									<prop name="Position">15</prop>
									<prop name="IsDefault">0</prop>
									<prop name="GroupSampleType">mstUnknown</prop>
								</obj>
								<obj name="PropertyObject" class="SamplePrefLineStyle" version="4">
									<prop name="PropertyTypeName">Line Style</prop>
									<prop name="Position">15</prop>
									<prop name="IsDefault">0</prop>
									<prop name="LineStyle">psSolid</prop>
								</obj>
								<obj name="PropertyObject" class="GenSampleEditNotes" version="4">
									<prop name="PropertyTypeName">Notes</prop>
									<prop name="Position">15</prop>
									<prop name="IsDefault">1</prop>
								</obj>
								<obj name="PropertyObject" class="SamplePrefPointStyle" version="4">
									<prop name="PropertyTypeName">Point Style</prop>
									<prop name="Position">15</prop>
									<prop name="IsDefault">0</prop>
									<prop name="PointStyle">psNothing</prop>
								</obj>
								<obj name="PropertyObject" class="GenSampleEditPosition" version="4">
									<prop name="PropertyTypeName">Position</prop>
									<prop name="Position">15</prop>
									<prop name="IsDefault">1</prop>
								</obj>
								<obj name="PropertyObject" class="GenSampleEditReplicate" version="4">
									<prop name="PropertyTypeName">Replicate of</prop>
									<prop name="Position">15</prop>
									<prop name="IsDefault">1</prop>
									<prop name="ReplicateOf">-1</prop>
								</obj>
								<obj name="PropertyObject" class="HTCSampleID" version="4">
									<prop name="PropertyTypeName">Sample ID</prop>
									<prop name="Position">15</prop>
									<prop name="IsDefault">1</prop>
								</obj>
								<obj name="PropertyObject" class="GenSampleEditName" version="4">
									<prop name="PropertyTypeName">Sample Name</prop>
									<prop name="Position">15</prop>
									<prop name="IsDefault">1</prop>
									<prop name="name">Sample 16</prop>
								</obj>
								<obj name="PropertyObject" class="HTCSamplePrepNotes" version="4">
									<prop name="PropertyTypeName">Sample Prep Notes</prop>
									<prop name="Position">15</prop>
									<prop name="IsDefault">1</prop>
								</obj>
								<obj name="PropertyObject" class="GenSampleEditSubset" version="4">
									<prop name="PropertyTypeName">Subsets</prop>
									<prop name="Position">15</prop>
									<prop name="IsDefault">1</prop>
								</obj>
								<obj name="PropertyObject" class="SamplePrefWidth" version="5">
									<prop name="PropertyTypeName">Width</prop>
									<prop name="Position">15</prop>
									<prop name="IsDefault">1</prop>
									<prop name="Width">1</prop>
								</obj>
							</list>
						</obj>
					</obj>
					<obj name="item" class="SamplePropInfo" version="1">
						<obj name="ChannelProperties" class="ChanPropList" version="2">
							<obj name="ChannelProperties" class="EMList" version="1">
								<list name="emlist" count="1">
									<obj name="item" class="PropertyList" version="1">
										<list name="emlist" count="12">
											<obj name="PropertyObject" class="RQSampleTargetProperty" version="4">
												<prop name="PropertyTypeName">Combined Sample and Target Type</prop>
												<prop name="Position">16</prop>
												<prop name="IsDefault">0</prop>
												<obj name="ChannelProp" class="ChannelProperty" version="1">
													<prop name="ChannelIdx">0</prop>
												</obj>
											</obj>
											<obj name="PropertyObject" class="QuantConcProperty" version="4">
												<prop name="PropertyTypeName">Concentration</prop>
												<prop name="Position">16</prop>
												<prop name="IsDefault">1</prop>
												<prop name="Concentration">0</prop>
												<obj name="ChannelProp" class="ChannelProperty" version="1">
													<prop name="ChannelIdx">0</prop>
												</obj>
												<prop name="ReadOnly">1</prop>
											</obj>
											<obj name="PropertyObject" class="QuantCpHighProp" version="4">
												<prop name="PropertyTypeName">Cp High</prop>
												<prop name="Position">16</prop>
												<prop name="IsDefault">1</prop>
												<prop name="CpRangeHigh">0</prop>
												<obj name="ChannelProp" class="ChannelProperty" version="1">
													<prop name="ChannelIdx">0</prop>
												</obj>
												<prop name="ReadOnly">1</prop>
											</obj>
											<obj name="PropertyObject" class="QuantCpLowProp" version="4">
												<prop name="PropertyTypeName">Cp Low</prop>
												<prop name="Position">16</prop>
												<prop name="IsDefault">1</prop>
												<prop name="CpRangeLow">0</prop>
												<obj name="ChannelProp" class="ChannelProperty" version="1">
													<prop name="ChannelIdx">0</prop>
												</obj>
												<prop name="ReadOnly">1</prop>
											</obj>
											<obj name="PropertyObject" class="RQEffProp" version="4">
												<prop name="PropertyTypeName">Efficiency</prop>
												<prop name="Position">16</prop>
												<prop name="IsDefault">1</prop>
												<prop name="Efficiency">2</prop>
												<obj name="ChannelProp" class="ChannelProperty" version="1">
													<prop name="ChannelIdx">0</prop>
												</obj>
											</obj>
											<obj name="PropertyObject" class="ChannelGenotype" version="4">
												<prop name="PropertyTypeName">Melt Geno Genotype</prop>
												<prop name="Position">16</prop>
												<prop name="IsDefault">1</prop>
												<prop name="ReadOnly">1</prop>
												<obj name="ChannelProp" class="ChannelProperty" version="1">
													<prop name="ChannelIdx">0</prop>
												</obj>
											</obj>
											<obj name="PropertyObject" class="GroupChannelTypeProp" version="4">
												<prop name="PropertyTypeName">Melt Geno Sample Type</prop>
												<prop name="Position">16</prop>
												<prop name="IsDefault">0</prop>
												<prop name="GroupSampleType">mstUnknown</prop>
												<obj name="ChannelProp" class="ChannelProperty" version="1">
													<prop name="ChannelIdx">0</prop>
												</obj>
											</obj>
											<obj name="PropertyObject" class="QuantSampleTypeProperty" version="4">
												<prop name="PropertyTypeName">Quantification Sample Type</prop>
												<prop name="Position">16</prop>
												<prop name="IsDefault">0</prop>
												<prop name="SampleType">qsUnknown</prop>
												<obj name="ChannelProp" class="ChannelProperty" version="1">
													<prop name="ChannelIdx">0</prop>
												</obj>
											</obj>
											<obj name="PropertyObject" class="ChannelGenotype" version="4">
												<prop name="PropertyTypeName">Scanning Genotype</prop>
												<prop name="Position">16</prop>
												<prop name="IsDefault">1</prop>
												<prop name="ReadOnly">1</prop>
												<obj name="ChannelProp" class="ChannelProperty" version="1">
													<prop name="ChannelIdx">0</prop>
												</obj>
											</obj>
											<obj name="PropertyObject" class="GroupChannelTypeProp" version="4">
												<prop name="PropertyTypeName">Scanning Sample Type</prop>
												<prop name="Position">16</prop>
												<prop name="IsDefault">0</prop>
												<prop name="GroupSampleType">mstUnknown</prop>
												<obj name="ChannelProp" class="ChannelProperty" version="1">
													<prop name="ChannelIdx">0</prop>
												</obj>
											</obj>
											<obj name="PropertyObject" class="TargetName" version="4">
												<prop name="PropertyTypeName">Target Name</prop>
												<prop name="Position">16</prop>
												<prop name="IsDefault">1</prop>
												<obj name="ChannelProp" class="ChannelProperty" version="1">
													<prop name="ChannelIdx">0</prop>
												</obj>
											</obj>
											<obj name="PropertyObject" class="RQTargetProperty" version="4">
												<prop name="PropertyTypeName">Target Type</prop>
												<prop name="Position">16</prop>
												<prop name="IsDefault">0</prop>
												<prop name="TargetType">dtNone</prop>
												<obj name="ChannelProp" class="ChannelProperty" version="1">
													<prop name="ChannelIdx">0</prop>
												</obj>
											</obj>
										</list>
									</obj>
								</list>
							</obj>
						</obj>
						<prop name="ChannelPropertyCount">1</prop>
						<prop name="ContainerPosition">16</prop>
						<prop name="HasSampleProperties">1</prop>
						<obj name="SampleProperties" class="PropertyList" version="1">
							<list name="emlist" count="14">
								<obj name="PropertyObject" class="SamplePrefColor" version="4">
									<prop name="PropertyTypeName">Color</prop>
									<prop name="Position">16</prop>
									<prop name="IsDefault">0</prop>
									<prop name="Color">clGray</prop>
								</obj>
								<obj name="PropertyObject" class="DominantChannelProp" version="4">
									<prop name="PropertyTypeName">Dominant Channel</prop>
									<prop name="Position">16</prop>
									<prop name="IsDefault">0</prop>
									<prop name="DominantChannel">0</prop>
								</obj>
								<obj name="PropertyObject" class="Genotype" version="4">
									<prop name="PropertyTypeName">EndPt Genotype</prop>
									<prop name="Position">16</prop>
									<prop name="IsDefault">1</prop>
									<prop name="ReadOnly">1</prop>
								</obj>
								<obj name="PropertyObject" class="GroupingSample" version="4">
									<prop name="PropertyTypeName">EndPt Sample Type</prop>
									<prop name="Position">16</prop>
									<prop name="IsDefault">0</prop>
									<prop name="GroupSampleType">mstUnknown</prop>
								</obj>
								<obj name="PropertyObject" class="SamplePrefLineStyle" version="4">
									<prop name="PropertyTypeName">Line Style</prop>
									<prop name="Position">16</prop>
									<prop name="IsDefault">0</prop>
									<prop name="LineStyle">psSolid</prop>
								</obj>
								<obj name="PropertyObject" class="GenSampleEditNotes" version="4">
									<prop name="PropertyTypeName">Notes</prop>
									<prop name="Position">16</prop>
									<prop name="IsDefault">1</prop>
								</obj>
								<obj name="PropertyObject" class="SamplePrefPointStyle" version="4">
									<prop name="PropertyTypeName">Point Style</prop>
									<prop name="Position">16</prop>
									<prop name="IsDefault">0</prop>
									<prop name="PointStyle">psNothing</prop>
								</obj>
								<obj name="PropertyObject" class="GenSampleEditPosition" version="4">
									<prop name="PropertyTypeName">Position</prop>
									<prop name="Position">16</prop>
									<prop name="IsDefault">1</prop>
								</obj>
								<obj name="PropertyObject" class="GenSampleEditReplicate" version="4">
									<prop name="PropertyTypeName">Replicate of</prop>
									<prop name="Position">16</prop>
									<prop name="IsDefault">1</prop>
									<prop name="ReplicateOf">-1</prop>
								</obj>
								<obj name="PropertyObject" class="HTCSampleID" version="4">
									<prop name="PropertyTypeName">Sample ID</prop>
									<prop name="Position">16</prop>
									<prop name="IsDefault">1</prop>
								</obj>
								<obj name="PropertyObject" class="GenSampleEditName" version="4">
									<prop name="PropertyTypeName">Sample Name</prop>
									<prop name="Position">16</prop>
									<prop name="IsDefault">1</prop>
									<prop name="name">Sample 17</prop>
								</obj>
								<obj name="PropertyObject" class="HTCSamplePrepNotes" version="4">
									<prop name="PropertyTypeName">Sample Prep Notes</prop>
									<prop name="Position">16</prop>
									<prop name="IsDefault">1</prop>
								</obj>
								<obj name="PropertyObject" class="GenSampleEditSubset" version="4">
									<prop name="PropertyTypeName">Subsets</prop>
									<prop name="Position">16</prop>
									<prop name="IsDefault">1</prop>
								</obj>
								<obj name="PropertyObject" class="SamplePrefWidth" version="5">
									<prop name="PropertyTypeName">Width</prop>
									<prop name="Position">16</prop>
									<prop name="IsDefault">1</prop>
									<prop name="Width">1</prop>
								</obj>
							</list>
						</obj>
					</obj>
					<obj name="item" class="SamplePropInfo" version="1">
						<obj name="ChannelProperties" class="ChanPropList" version="2">
							<obj name="ChannelProperties" class="EMList" version="1">
								<list name="emlist" count="1">
									<obj name="item" class="PropertyList" version="1">
										<list name="emlist" count="12">
											<obj name="PropertyObject" class="RQSampleTargetProperty" version="4">
												<prop name="PropertyTypeName">Combined Sample and Target Type</prop>
												<prop name="Position">17</prop>
												<prop name="IsDefault">0</prop>
												<obj name="ChannelProp" class="ChannelProperty" version="1">
													<prop name="ChannelIdx">0</prop>
												</obj>
											</obj>
											<obj name="PropertyObject" class="QuantConcProperty" version="4">
												<prop name="PropertyTypeName">Concentration</prop>
												<prop name="Position">17</prop>
												<prop name="IsDefault">1</prop>
												<prop name="Concentration">0</prop>
												<obj name="ChannelProp" class="ChannelProperty" version="1">
													<prop name="ChannelIdx">0</prop>
												</obj>
												<prop name="ReadOnly">1</prop>
											</obj>
											<obj name="PropertyObject" class="QuantCpHighProp" version="4">
												<prop name="PropertyTypeName">Cp High</prop>
												<prop name="Position">17</prop>
												<prop name="IsDefault">1</prop>
												<prop name="CpRangeHigh">0</prop>
												<obj name="ChannelProp" class="ChannelProperty" version="1">
													<prop name="ChannelIdx">0</prop>
												</obj>
												<prop name="ReadOnly">1</prop>
											</obj>
											<obj name="PropertyObject" class="QuantCpLowProp" version="4">
												<prop name="PropertyTypeName">Cp Low</prop>
												<prop name="Position">17</prop>
												<prop name="IsDefault">1</prop>
												<prop name="CpRangeLow">0</prop>
												<obj name="ChannelProp" class="ChannelProperty" version="1">
													<prop name="ChannelIdx">0</prop>
												</obj>
												<prop name="ReadOnly">1</prop>
											</obj>
											<obj name="PropertyObject" class="RQEffProp" version="4">
												<prop name="PropertyTypeName">Efficiency</prop>
												<prop name="Position">17</prop>
												<prop name="IsDefault">1</prop>
												<prop name="Efficiency">2</prop>
												<obj name="ChannelProp" class="ChannelProperty" version="1">
													<prop name="ChannelIdx">0</prop>
												</obj>
											</obj>
											<obj name="PropertyObject" class="ChannelGenotype" version="4">
												<prop name="PropertyTypeName">Melt Geno Genotype</prop>
												<prop name="Position">17</prop>
												<prop name="IsDefault">1</prop>
												<prop name="ReadOnly">1</prop>
												<obj name="ChannelProp" class="ChannelProperty" version="1">
													<prop name="ChannelIdx">0</prop>
												</obj>
											</obj>
											<obj name="PropertyObject" class="GroupChannelTypeProp" version="4">
												<prop name="PropertyTypeName">Melt Geno Sample Type</prop>
												<prop name="Position">17</prop>
												<prop name="IsDefault">0</prop>
												<prop name="GroupSampleType">mstUnknown</prop>
												<obj name="ChannelProp" class="ChannelProperty" version="1">
													<prop name="ChannelIdx">0</prop>
												</obj>
											</obj>
											<obj name="PropertyObject" class="QuantSampleTypeProperty" version="4">
												<prop name="PropertyTypeName">Quantification Sample Type</prop>
												<prop name="Position">17</prop>
												<prop name="IsDefault">0</prop>
												<prop name="SampleType">qsUnknown</prop>
												<obj name="ChannelProp" class="ChannelProperty" version="1">
													<prop name="ChannelIdx">0</prop>
												</obj>
											</obj>
											<obj name="PropertyObject" class="ChannelGenotype" version="4">
												<prop name="PropertyTypeName">Scanning Genotype</prop>
												<prop name="Position">17</prop>
												<prop name="IsDefault">1</prop>
												<prop name="ReadOnly">1</prop>
												<obj name="ChannelProp" class="ChannelProperty" version="1">
													<prop name="ChannelIdx">0</prop>
												</obj>
											</obj>
											<obj name="PropertyObject" class="GroupChannelTypeProp" version="4">
												<prop name="PropertyTypeName">Scanning Sample Type</prop>
												<prop name="Position">17</prop>
												<prop name="IsDefault">0</prop>
												<prop name="GroupSampleType">mstUnknown</prop>
												<obj name="ChannelProp" class="ChannelProperty" version="1">
													<prop name="ChannelIdx">0</prop>
												</obj>
											</obj>
											<obj name="PropertyObject" class="TargetName" version="4">
												<prop name="PropertyTypeName">Target Name</prop>
												<prop name="Position">17</prop>
												<prop name="IsDefault">1</prop>
												<obj name="ChannelProp" class="ChannelProperty" version="1">
													<prop name="ChannelIdx">0</prop>
												</obj>
											</obj>
											<obj name="PropertyObject" class="RQTargetProperty" version="4">
												<prop name="PropertyTypeName">Target Type</prop>
												<prop name="Position">17</prop>
												<prop name="IsDefault">0</prop>
												<prop name="TargetType">dtNone</prop>
												<obj name="ChannelProp" class="ChannelProperty" version="1">
													<prop name="ChannelIdx">0</prop>
												</obj>
											</obj>
										</list>
									</obj>
								</list>
							</obj>
						</obj>
						<prop name="ChannelPropertyCount">1</prop>
						<prop name="ContainerPosition">17</prop>
						<prop name="HasSampleProperties">1</prop>
						<obj name="SampleProperties" class="PropertyList" version="1">
							<list name="emlist" count="14">
								<obj name="PropertyObject" class="SamplePrefColor" version="4">
									<prop name="PropertyTypeName">Color</prop>
									<prop name="Position">17</prop>
									<prop name="IsDefault">0</prop>
									<prop name="Color">$0012D7FA</prop>
								</obj>
								<obj name="PropertyObject" class="DominantChannelProp" version="4">
									<prop name="PropertyTypeName">Dominant Channel</prop>
									<prop name="Position">17</prop>
									<prop name="IsDefault">0</prop>
									<prop name="DominantChannel">0</prop>
								</obj>
								<obj name="PropertyObject" class="Genotype" version="4">
									<prop name="PropertyTypeName">EndPt Genotype</prop>
									<prop name="Position">17</prop>
									<prop name="IsDefault">1</prop>
									<prop name="ReadOnly">1</prop>
								</obj>
								<obj name="PropertyObject" class="GroupingSample" version="4">
									<prop name="PropertyTypeName">EndPt Sample Type</prop>
									<prop name="Position">17</prop>
									<prop name="IsDefault">0</prop>
									<prop name="GroupSampleType">mstUnknown</prop>
								</obj>
								<obj name="PropertyObject" class="SamplePrefLineStyle" version="4">
									<prop name="PropertyTypeName">Line Style</prop>
									<prop name="Position">17</prop>
									<prop name="IsDefault">0</prop>
[truncated: 1,089,485 more chars]
