# Supplementary material for: MicroRNAs and Their Inhibition in Modulating SLC5A8 Expression in the Context of Papillary Thyroid Carcinoma
Source: Int J Mol Sci. 2025 Aug 15;26(16):7889. doi: 10.3390/ijms26167889 (PMC12386254; doi:10.3390/ijms26167889)
Supplement: Supplementary file 1 [file ijms-26-07889-s001.zip › ijms-3558049-supplementary/Manuscript data/Fig1 data/Data/Wojtek_2013-11-19 HPRT AIT 10001143.ixo]

<objectstream signature="IXOS" version="1">
	<obj name="root" class="HTCExperiment" version="5">
		<prop name="name">Wojtek_2013-11-19 HPRT AIT 10001143</prop>
		<prop name="UID">8DB8FD9EA6314914BE792A39F86C76F6</prop>
		<prop name="OwnerUID">CB33E39807F84CBA85CD60F4D5153064</prop>
		<prop name="Created">2013-11-19T12:44:53.153</prop>
		<prop name="CreatedBy">CB33E39807F84CBA85CD60F4D5153064</prop>
		<prop name="CreatedByName">Genomowa</prop>
		<prop name="LastModified">2013-11-19T14:34:46.101</prop>
		<prop name="LastModifiedBy">CB33E39807F84CBA85CD60F4D5153064</prop>
		<prop name="LastModifiedByName">Genomowa</prop>
		<list name="AppliedTemplates" count="1">
			<item>SYBR Green I 96-II</item>
		</list>
		<list name="TemplateOwners" count="1">
			<item>Roche</item>
		</list>
		<prop name="SWVersion">LCS480 1.5.1.62</prop>
		<obj name="AppProperty" class="TAppProperty" version="2">
			<prop name="Created">2013-11-19T12:44:53.153</prop>
			<prop name="LastModified">1899-12-30T00:00:00.000</prop>
		</obj>
		<obj name="ConProperty" class="TAppProperty" version="2">
			<prop name="Created">2013-11-19T12:44:53.153</prop>
			<prop name="LastModified">1899-12-30T00:00:00.000</prop>
		</obj>
		<obj name="run" class="HTCRun" version="7">
			<prop name="name">Run</prop>
			<prop name="Created">2013-11-19T12:44:53.148</prop>
			<prop name="LastModified">2013-11-19T14:27:10.147</prop>
			<obj name="AppProperty" class="TAppProperty" version="2">
				<prop name="Created">2013-11-19T12:44:53.148</prop>
				<prop name="LastModified">1899-12-30T00:00:00.000</prop>
			</obj>
			<obj name="ConProperty" class="TAppProperty" version="2">
				<prop name="Created">2013-11-19T12:44:53.148</prop>
				<prop name="LastModified">1899-12-30T00:00:00.000</prop>
				<prop name="HasProperties">1</prop>
				<obj name="_Properties" class="TAppProperties" version="1">
					<prop name="Created">2013-11-19T12:44:53.148</prop>
					<prop name="LastModified">1899-12-30T00:00:00.000</prop>
					<list name="emlist" count="4">
						<obj name="item" class="TAppProperty" version="2">
							<prop name="name">TopChart</prop>
							<prop name="Created">2013-11-19T12:44:53.951</prop>
							<prop name="LastModified">2013-11-19T12:44:53.951</prop>
						</obj>
						<obj name="item" class="TAppProperty" version="2">
							<prop name="name">LeftChart</prop>
							<prop name="Created">2013-11-19T12:44:53.952</prop>
							<prop name="LastModified">2013-11-19T12:44:53.952</prop>
						</obj>
						<obj name="item" class="TAppProperty" version="2">
							<prop name="name">RightChart</prop>
							<prop name="Created">2013-11-19T12:44:53.961</prop>
							<prop name="LastModified">2013-11-19T12:44:53.961</prop>
						</obj>
						<obj name="item" class="TAppProperty" version="2">
							<prop name="name">RunOverviewChart</prop>
							<prop name="Created">2013-11-19T12:44:53.977</prop>
							<prop name="LastModified">2013-11-19T12:44:53.977</prop>
						</obj>
					</list>
				</obj>
			</obj>
			<prop name="State">3</prop>
			<prop name="StartTime">2013-11-19T13:08:17.332</prop>
			<prop name="EndTime">2013-11-19T14:27:10.146</prop>
			<prop name="InstrumentID">29385</prop>
			<prop name="InstrumentVersion">HTC_VER_10</prop>
			<prop name="InstrumentName">LC480new</prop>
			<prop name="InstrCalibrationDate">1899.12.30 00:00:00:00</prop>
			<prop name="Technician">Genomowa</prop>
			<prop name="AcqStoreClass">HTCAcquisitionStore</prop>
			<prop name="AcquisitionStore">eJzknVuzqkqTrv9Kxxf7zgtB8RTR3REcijNoFaDCnaICooKiIv76nVQ51nAeuteO2HP1mHPveTFWuIYOEckn3zczq/j3Yr3/t9PquP2Pf12K4vqvf4sPq6r6j3/pvizG51tWZdesOHnX4rL917/dt5cKHv3Hv/h//ee/l5eifL1STlen0/YgF7fT9V//yf97t/3dN8/wVsfysH09YTL8eMYhq64ff6OJD9sK3r99zn/8SxjCW3wem3HdHv86Np8+978+nNmlSC6r439xJNvkuG2PoveTX7I//J/cT47v7Wx8HiX/3xwknEH1ULy97O2A+98esJ8d4V2HkxE/4n5yVP72WP7rP/+XwA14dSQiXqA/xj87fvZFvH2Ct18ap2tyYW8lTH7y+/nqkG1+ftLIdge/vW3pUUhCrz/mPv797BTH8JdOibqK4bKBE/1fPA3OzqzITtfqX/+5HoYBUbu6ibyBJc8Rcuoe0biBxXk4fEpodkUp0eOTnuONJvEoWeGMWOJEQ/40JhE6L50tUYa1mRPUk1MUpNWVTKvURmSfP00kN8GGqOeuHvi3y4NHuVLsiFu7GvLUK1FRpxssiLEyDeT5SUaQLgYnInYjC5G+3RC06a3POMSXYY5u4eChrEzriktyzQMzqqKN/PBxQNxFrHPeet64yH2iM7ELxUb+nWQuyhzNxcn2nnMmOQ1cWTfPM1xa931gZtaQyPMoiIi6DSyE8bQpUd0TzsTtVCbnu3fPRAecBfjWDfacVY4jXt5KwzNOBs4lt5KVFcnWStwRzd/D57MieH5/OD4QueiZCD+0lCDUKVR8WWpSYJykx0B+XioVp74mBlZHrwfyZIhCYidXKyCW2qhoN8nhLARrA2GFwGNtee3j+z5a5NalnJuyt3G3uKoWEWeMJG4iH6pcIvay0RHpFOkAdU/CgUwHe4vzrXMBx4PHW5z0H0ZgbG5kLvcmeIMPfq0HptIhqvxxdXQhmOBnG3YfD76KAfyXMGA05gfjP4MBPPdrGeB6+ZxYZ8sM/IfhuahynQERr4KVMwY0vAgMuB11xBiwOAIDdNzRAsYAaW+8GOAPVWBAx+WuRLznEIM898GA2V3Uc+/hSAM0v3MJQYPpBwPOer4kJucYARaeWYTWOC/ILIyswFOdbA6/vzeMAZqyWRHFWk9HuJqMDxxjQL0MXwwg4x7E/HntnIlymdm512lkFz1dz/+BAbfVKA+McLpKZc0Zh0RWFhbyhkl2RaotnokxaizkGzWcj2vdWeDMz3LOsDrmRA6z2w3fiFch4xBbqbyWgIGMAfVQNtH0jg5ELMdmgNOj5KLRLjHxqR/IgQVBO5dxnMPjZSYHBo/EUl5bRUREkbdyxoBcQzlx0qXOYSJnJgrMtIsTnQ9za3znS/lw44/4XOQrzrypB5cxYHouNY509McAXfccMEg5WhyRjVBCUcpl+KzkemCYD3KQha2Y4vKy135fBvS+hAHj4WDyh+gA7hfrAMoACSPIW6EAecwYJCPGAH9ffOgAawkMIIcjMOC8BQa4Q2CA1zjphjHAqK/AgJRrNkgtgQHOY2dxuIv2Jso7OCaaI0GMzsbw+qxfJ0Q7uSrnn8cPCXH7+MUA/7qXXwxwvLUVYOcKuqRnKkO8IaSTq4VkXZXJVJ/h86bJOetWlzxjgEzW8Pc3S4+ghyWURIodO/fHz2aOQmdIcNopQTdQBgiDDnlnwIgrIA+7wBwiP+Qr0wFvDKA6gDLAdiWLyPxTq3GpJtcXA86DeEukWawjT7GAQZQBxlSA84nV1GU64DYUxHcG5MtAejEAvoQl0wG4PMgSctR6T2ZWqHN+R/JU9HDPCi5COeJs9FQH8n1XnnF2iLcvBlQ5JxMtOH4wQA/xkekAIIXwYgDTAZQBo1lS4mQ0MQLTkR7R78iA/pcwYDLgen8IA3r/hA6gXoDpgMO8nhDr2LOoLpggvRQToqrAAJ8sII9TBlgHYAA5jtMI1ZYAeR41oJ2pDnDV+koMLYFrMM59FVU3Y03kEnQA9mMyQGMbGGDMHWDAeCOpyFzjlxfAduPNEQnjE3H51QcDqA5Y1Z1xrurycKAg8ZkxBtinu3mVn2vRJ7oTQcxUGniHWDfORHZdYECOgCkTZzt71wGUAdQLvOkAbWObHNMBccOdyWzFw+f/ZAD1AkwHjDyveumAdbgisnwQdsSUUz0gm7IxUTwscmIrA2CAzhPzzQvYYQdi8JMBzAtEKjBwur6A9zkfs5cXkE1fz/3BA5hAGcB0APUClAHHUow5e+6qV6YD3GwN38fkBIzdY3QkbpCBl8trYMBcNFYvHUC9ANUB1AsYw2HN/44MEL6EATzXF4Z/CAQGv1gIkI7hE1M1P8yAJRY9ol45uCjtwhswM/AmBJysNQN8V8v9cyVBou2KG2LuHiYE+TxLUewWFVHW6QcEpmeAgGN39QCf7QePDF1IyWwLECBPFyDg940FQToxAi/zmggt4uTEzIAvjb1XQYAKAXRCF1XZNJWEO1PpGDAhQCFg7LYgnp0jHL9wx2cwI7Yd4MrPXkLguhoeOEMuo7l8Xi18vL8bh8DmZsNS7tXJBwTKblMyM+C63AcEqBkoTmsQElX3rDIhQCHACgIUAtQMMAg8b1VOpOZu5AwCcv/+xNtWCNgFh3l5MRQkXG3uHU6rRDGSe3OAkFHeP4TA5hFkzAz4XNJICN0sFRfjzZqznd7iRwhs80B6FwLrew0QeqZg5igEvhcCFAJMCPyuZmDwNRDg+Qn3h0Bg/IuVgLIIAoJWGigBKwQ1G9+5mtgcZEKCwmzC3IA7PWicd9VACdCqIHUDuDcmc+YGqBLAl0OTon2ZvyDgB/u9xCBAlYBvjNLHmxvA00n6qgjMSt1AzA1QJcCqgkYMap5CgCoBbaJeXGWK6hmDgMk3kJn5rPaZG8AXFY6fugFXU21Q56q8YRC4DblD8AaBVJfB4VMlIBlcSBTN/YAAtypKot0e4AacLjjyHlmF727A97OGuQGLT88DOeODLbGvuw8IXDRnTyy3MTi/mz9M9Eji6XtFgEKAVQUpBGhVUPLOFvIGvPeCgL6cw/m64+wFgaTAqxcE5HT+xPlhuuGs1Jxv5LXoSMSa5VpOxujxQP1+nhN5Dm7Kc0ioMgicLhMzsNO+rMqDTn34zauCP+tc/A9AoMf1+39IWVD6xyBAjku4iLN9VTM74G0FUAI5EV8Q8PkjQEAYOilBCSgBBoHvWwPUDmj21oJL0QcIWJkTs7IgOV4AAoEyzpgSYGVBagc0QQMIiCkEfZIXBbMDnud60bsd6J/sudI9OQkeXfuQyakdaHagZGbc0QhYSYApAdn6UAJT9zZndsBqzuXmBwjQkgBVAji9ZyWzA+C+QQloGOxFJ+2tGAQsjOD59X7I4f3gdkNGvRs+mBJ4gwC1A6w1MFw8CCsLvtmB71sDtCRAIfCmBExhAUrgEwKsJEAh4MhmHyfpeccZBlEn70qA2gEKAWuawPnnHoLKWgMUAt+XBH5bOzD6IgiMR3+KHUC/GAKdc/WqCTAIUCXwBoFqjjJWE/DM3kd/kELAkx0SofEs3BJUchBE1A5QJcD6gxQCxdF51QU9Zw12gEKA1gSYEqD9QaoECE8gaKkdQOoSMvFmAvbgTQnE+jpS1DK+43HbG2B2gPYHlSSB19PeAO0PTnPdDlhdkELgeyVwXE4PnD0j5werCTgYQyYOd3KJEi0viWjfTM5XHgCVz7qgcZOH0TsEaF3Q2xrf1AQ0DYJw1ucMDpc98uoN0LrgDzWBTyVAawJMCZiDJCPSfQUQ8O4A3ctONnGZCBvO3ox7pTxvJiN890ZJYN7D44ZBYKploAQmGnlBQBnGoOQoBGhN4Pu64O9dExh/DQT6I37yZyiB/q9uDtSysHhBYDyQ3+2APwjllxKQpyc9YHaANQjbmgArDNKaAIMAtQO0JkCbA/6yyQYMAspU1jkijsgVDbtCyhqErCZAlYBk298oAWoH/NlEfm8Q6id9tFGcSpXeIUCVgCafjYAVBikEqBLwnnkWvdsB/1pe32sCFALUDlAIMCVgN0lJ5OAO749SmaCNqHmsJsDsAG0QMjtw2QxL1hygNQHWHJCGwf4FAdogvJf7EasJGEL/ob7VBBBtDtwleH8dHT+UgD7BKXFGWA/8ZZcMAJJbG6f4EnN2MDhGbxBgSoAWBtV6p+X+hAc7QBuExmFn5f6wLL6BwOMC8v9NCTz6+PA7QmDyNRAQBsPeHwKB/i9WApdlsGSFQW9fNC7i7LomUrcPEDgL2YQpAVoY9CCzTZgSeIOAeyp2RFPGEDSi7pVvk0J49/QmbErAtFo7wFdwUSeiuP9hSoBCgHUHDkX10SGMrqAEaIdwKTSQSatyVCqnzWSKu1vt+N4htAYFQMA9gUbpbsclKwwSD07qmxJgdiC24DGFgKXObUnGcyciBu99TAm82QGRAJRoYfC+5I8vCHwqAVYToHZAyQ/g4emUQKoJ30wKfU4JsEkhqgTe7IDfSyKCzALePwpA/j/58MMOUCXg7TruCwIHUZswCNx8OeGYEijFSiZyWnzYAVoYVHcbUAI4+5gUusWmlds8J/EMAlVsmrk5V0n5O0KA/5pxQX4gcMM/hALDf4ICb1KgQCIk1B1vIdYj3EoffgCD3oSovkGqmu7aosCqAgr462BLpvObmXunvnxgRQFaGfRqxZeQdsYxMZ8gBdi8YHoBKcDmBcvrw0TzGbf8QQowCpxuEMWUAkwKUApUs+vqXQpcHHFO0PNgIO9mAEXorNCMGCAF1hxQ5HsKfO8HqBSYXaYfPULaHpBO/W8ocLjcDz8UBd4oQP0AmxekRQE16gMFqBT4nBNgfuCn7QE2Lzh4PibvlcFDLU2YFGB+4KosXZk7exKjgJXFi1eP0LxstIC1Bz6LAm/zgm89wnGCb6/2wG9Lga8ZGOSHvQH3h1DgV/cHvCdeEmdmmwG+RW0u3Y0frCqAewNFQkfV2L9rgY6G98RYixrHKEBLg9QQeNNjc2DTQpaa2YhRgE4LUS3AKECrAqw/kGyAAlQLyIfpx8TgJwXIYpO9lwZ13byUikrcwzsFqBaYHlKgAJ0aphRw+9o3/YG3aaHP0uAbBejEIDME0Q4MhVK301KylM1ZaZBSgFUFXG7Rw8f0dM0ZBYZp9SMFXPn5YQimm0piFGCGgEP6CJPP/gClAJsUoBODVAuwaaGz6ElMCzAKUC1AKXD1zTRgFMiM+C9D0Cc8IpV4eNcCo6w4vpcGO5LYMC3w21YF+K8ZGeRH3KQ/+TMoIP5iCgxnxoLNDTMtQClAHQGeGM8XBZzxEWwvpQCdF6JawO/E6Qblz2QHinwA2iFaQhSdhuKNzQ17VqCoaCSHW6YF2NzwIAdHYAUzLWBawNpDFNBRAUaBe82VxLrHHw2Ck8qpuKBzwyd7zSv83n0yR8C6hN87gu8pUE61JdMCZlaZhx/KAnTtANMCtEt43RuX16gApcBnl5CNCnzfJSyHSUJE/qTnXnHxXOYIaFmA+Ho6ZxSgjsDsq7IpX93QZbVBU7cfJnMErEtIHUFmcnuiTWLQRrRBMMA9D59Vf8fZHbN/lTtrTcWX2TILzPvldJX7kqOwuWG/E8L55QPjyMoCuPJD940CzBFQLVCghZX/tjOD/NcMDfKjSX/0h2gB+RcXB6kWeFs98OkI2OoB6gjeKPCpBdjkMKPAlDc5VhfoPYQb0wLk+ITXJ71gQ0SstB2Ati5wPYEWoI4ANx3JZJPD9mJmBGQpf1CAaYF8622QpDrSiwLSxX4oxbmRcH1zToExfkJU0g4BpQDuCPJrapDWBZgjoKsH6MDQmxZgdYGzvxrINkGvugB+YO/KZgWoI/C6mfyiwKVbHN7rAumcv+WsTUgpwIqDlAKfk8PE7pP3usD3FGB1AScLo3ctQKcGWYeAOgJKgZTXtj9QwDBz3ZVrY/xRF6AriKgWYBQInoL7gxagFGB1gd+WAl80Njgejf+QdYR99Z9wBJQCbB2hlTtP4mocUGBZZO91AUYBzgMKqBpQgK0h6q2rDy1AKUC1AKUAGxuk1UGljyC3UUfwpgVGU1DMfGWErC7gIaXZoHNVF0Q/tMMGlAJUC5xbR4DGzmWiLC4d850C1VKYMwqwYQHtGV5Yi+CtOnhettVEWhforlfRDxSYFkuI+s+6gDoZWO0apLZa2fYJKQW+7xOyFkGmhS8K+FMHKEQpQGeHSbx8zFldIPcz5TUx9DkswNYPqFP8GhtkWmAqi/lLC1BH8EYBWhegFKhmOOWYFmDrB8bXj3WEVAvQuoA3HX1Q4K06+CfUBb5obnAy7Al/iBZQf7EWoNVBWhd4qw4qbu+jR0AdwewAWoBVB2mjkGoBYlWPDesRzJ490ALUEdCVhLRHwBzBZhp+owUoBVijEG2Jy6qDDucZOaMAxwklowCbFnjqhotTYwwKOq1GE0W9HgNGAVYXuPr1nDUK36qDbxSgKwi+rw6+9Qg+VxOTfZM93uoCjAK6vIgZBVh18IJuAr5dR3dkDPcXiVHgzRHQ1cSMAnkhvShAtcBbdfBtJSHVArRRyKYFBFf4WEUUz9IJSqRmgctpnQRMC0Srm4LL2WH/0gK0R8CmBT4pwIaHj2twBN/3CGhd4PceGeK/ZnCwxwnD8Z9RFxB+9ToiZIMid2vHzMnchFwKnvFFAeYIhoMPR+A/FnCVUi1gVyJoA+oI6MwQpQCrDlIKsLWEVAvQuoD2AAqwdUTaWPxwBLQ6uLtUL0fApoepI0C7tsZ97kAURzpH8JUuIYinsakEWmf7voSAUuCtLvC5hMAHUxC9rSdmM0N0HdGbFqAU0Hvrj7WEnz0C5ghoj+B7LfDmCFYyTl6dQqoF6BICOj3M6gJv4wK0U/hJgbeZobc9BT7XE7O1hM5jEbwowGunjayPQAudZ9uMe6MAHRxkdYELDk+MAswRvI0L0B7BHzAzxH/N5GCP7/N/yLyAIPwT1cG3HgHVAmxFcRxBLqdagO4s4qlH0AKDW5AT9SIBBRZj0AK0U6gGAuQy2im8z8c3os8PEIUk2Juob8VbpgWYI9hyRk6kFGsBqwvQoSG6opjVBei8ANUCrFM4WdclPkcqRI1zd1xlXzcX1iNg1UHaKZT06qMu8OjmL0fAqoOUApeReHxVB+m8QKkEx1d1cHWNo/cVxXRewLCGkEsn9Hi+W1H808lBo6h0Ds/XoKXGS+f4qgtQLfD9+PDn5CCrDlJHoDYPoA7VApQCb47gmU1DfFj0k1ddYG9n+g8UYGsIPrWAahbgyAxkkPc1BJ9a4DevC3zN6GCvxw+Gf4gWGPzDU0O0LmAGfaDA3PTNFwXavUWYFjj0gAIzCbQAcwSfPQJsCV6Jwsa4vzqFVw60AKUAGx2kjuB7ClBHQLUAXuWtj4dMx3oErC4wyCIPV4MQBYYE4kMpsqzPFhG81QUoBZgj2F+SC1tTzBwB7RHQ6uBbXYBSgGmBXZqvGAV8S/Ie6DwLL0R1JTj+wRO0xKcW+IECVAt8OgKmBUCBHInLDcFhUQp89gh+vpKI9gjk0RM+L11T/NYjoMsJdfm2wuXTzgJDL0KVUYA6Amt/X07k5xW9KMC0QBTD+4vbg8V5svNBgZ9PDf2uK4n4r5kd7PUmkz9kgFgY/WIKHEd1+K4FniFQgO0sQClAZwdpXYBsNLhK1w1QwExlPce3jZSiuhATNjvIKEAWzv21wxDVArQu4HqtIxg44HMpBWh1kCw76asuQDuFzBH4m+AMPn/34Qiq0PJxvvCswLhw8UMJuZP6Pjt4FkHLuOvGyJkjoFrg+3mB7+sCb1qAk9GazQsQzvd4RgHzpMDrR+0i588eAasL0E4ho8BnXUCZ1qAFRiOgaNkNj0TZQu4llUB+rAt8v7MApQDVAswRUAoonQzOB6WAlGsJvl5Qyln+1Xg5gmJW7TnzMihUVh1knUI6L0B3F2E7DPXikLDq4AEv7JytJ/wDegS9r5kd7PXHQu8P0QLjX1wdpHWBn2sB6ghoXcBS21xHtQB1BA5k34BRgPYI7HwCV/G8BEVNtYAj5h+OINJAC7xRoHIQXOWJr3HfVwf9WdBGLYEopBTwxrPsgLhER7jKp8vcwKHrKvF8NH3vEZSo3Z8kacf2t2EzZxSgewx5xRIcCnUEP58XoFsLdKxgTdC6nbKh1cGZwl2JgkSgAJ/D8XzOC7C6AK0Ovs0O0k4hpQCrDqJuDb58KJo5mYSP6OfVwbcegTgLVkwL+MMeUOAoBwdiZhvQAnR/kRG/OuJMj/aBsbwJB6YFGAU+ewQvR9DODqZOcWIU8HOuIGjzTM4/zAv83hPEva+ZHewJw/Gf4gjEX0yBqV6FRN5hM8d62by0wGwngC8vIohirvxraujQKtZ0Gx7gqpXh8flKDmg343ZEMrtWgMdhc0XPY1gTVBYQheeD7yJ3W+xencJJBRTojfGBqFMPFGwyTQlahJALdWUJFBjPvRQ9+Koi0jyzOKyJXrvCj7PxWKoh99cb96GI9134ToEDqpeMAr40hNxNKaD2PJsjO70pEZpm0Q+O4AJXKcccAdUCkthqj/E+49F+KVyJXSM7eKPAmyP4fnZQOo5TIu4acDxpDFpkucxfFPCmA/JOgZ93Cqf9fE30dVuHuBSyifAU52S6OBqgtXIZqGKcOXxCxglZVW/gyr2NNXunwPAQKERPOD3wuxGc35kB72/4ZxsRzzXm6AgXN04Oxiw3S1MB6jT5EN+Du5ObW+Mx+C0p8DWzg73BoP+HTBALk1/sCOJu8uoRsHmB2MEfFEjNp4sIcXK2pNC/apnJKGBpis75vQlQQH+OX47A00zIpVqnfoCWOAEFUE8h4BDyFwXIbvx4UcC6+u28wQ20wEXEEVz18w8tkJXg62fNXxR4urgBFeELyBC7HUkJk13CqoOMAntX/KBAsgJHcZkJFUEhBgr0+9nhrUfwQ6eQUoBqASWE3IldlA0YBYyhDcf/CJr0bTXR2zqCt04hpYBbP4FyXge0yHoPGVhKFJPztFKKUCGFHpsXeJsaoj0CVh2kWkAqO5C7qRYYa3B+TSMHCiy8xkTXm+7gwulckO0qQ8IcwdEegjZRR4XLKKCUvQ8KIA7eX0Q1HH/3EM7RfUgsfHMTkpvyDJmykqvyiwInxzN/Swp8zexgb9gfDX4aLr8fBaR/whGwTiEaNi8K0N3HyagELUApQB0Bqwtc5Nb3xkAByItpiaLYSIi+BSfBtEBlxTXrEeBoDlrgvgIKiLxqBHi/AYUbO/B6ncx1REZd6aUF6DoCz2u3KKFaYDprd882cVtt5NQYc41mIsdSOqlSP3an9wni3BCWRDn0PrSAKIS3lxagFPicF2Czg59rClldQNkma+IcS/i8tC6wA+VP5KXxoQVoj+D7dQRvU0Nk56TE8PrgeLZiu/opN8oXBT61wNuuo98vLKZaYNp04fPaBjiyQKuPxH4cgALrPWiDpj/jcTbdNMjuLNcPuaoWNtMCrDpIJ4it5wWo+qkFpPLR7rjYOgIpVS84W2/WuTUte5FsnfgFLjd3klvyovk9tcDXzA72Rj1+/IdoAfkXa4HunQuJOJyBFvBW3hxdg4Aj9nUEipJSYHcACkjjAnI/1QKUAk6vrQ5aN+nKqoNOIIGiFc7ygzmCqXK0A3+q7gmjgL76lgJGN9A4RgE6O8i0wFbzDowCTpHD++MaFP3yIItYqHZR4MKhPxTvbF/e5wUSHocEcaN2Ja/tbdB8bFwZBVhd4PuNhr6nwPIuxsS0L6AFbpo8QTEO7y8tcOe99G1N4Q+zg9QRiIW4J+6qA5+PUoBwyZmYIw0oUA/J5r/Zd5Q5gspA8P6SYiM8EuD8ni3u+NICuZK5aPnkdrjrPcV8dlV2LqPAwZAOOasOdsz4G0ewEISCUQBfJ8IczUVrhe9PcuDsblNe5fmE7+FMyVa5bTbc70mBr5kd7I25Ye8P0QK/eoK4FsSIGPcArlrJbjaoU4Uc0wJ4NVRcdBqAgp8tWy0Q9UChGp34CBkGFL7X2TyuaIrqjLg3E56/vkAu7fe4hkiTC0QhdQRSj0uJerRAVdwnoCX4JDwRp1roAWS0R4TscRERe5NAFJeL5oDEx/hKzOxoI2+deldkbxsLD+7LHM04c2cq2+zyzU5D20kSEsmUzcBTxkCBmRPfiHFbOIjooVz+sNMQpcDbyuJqlmyIvW/g/XoLb4LqPL4TW2+ri1cVtMTnmkLmCKgWqCz5nlvdw9qUcQI+XjQnoGXsut0zsaWAvLAs5EurR/o2L/C2vwCbGqI9gvw5joni60CB6uIRRgF7WbU7FfmgDYTkEGLhEbloNtflVKF1AUoB5giMg4CIuOgClcUxULZu79Nibns2h+fbMEJlR4/xUXN4ZAe7TSrzVRbh6qTsOWO/0De/JQW+aHZwPOGGfwoFfrEjMCsDopBv78VRjLKIUYBqAUaBngsUcG4tBSYaXJXHc3wi1gUowLTA9xSgdYFZp7BbB/GM0G4IFJC2OuQ29woUKPPgyCjguTsyR0virIlc70zkpQU4gNGEA0dQVm2NPwNtEYjHBa47yzM3G1x2c2X31BumBVhdIDziFaMAQRPw8Ruc3Ik1iJzA7xjZ9edTQ28TxJQChsGBA6AUiJziTlzsAsUoBWh18OeOgGqBMAhzIu+1trrpgXboxsWZqLYN51Ow0pTNC3xPgbddRp6V86KAv4lBi938oCCaeTY4Mj/K8NjoeHgycXbBdN9d8Io4lX2cG8YRWdtJOJdnNwMR5E703BOvssoooAUcUMC8FeCQHkWKu0+icrMLn04UbX6ycCHFNTJPzur3rAt80ezgZCRM/owewYD/xRTwi3AFinZpIbKKwQfTTchnQQd8pbiCXN4hAeTuuIBrjWoBr/mWAtEAt/3tGeTS5TgboK5XN8T1QAvgwXE/Z1rASEx45fwKry8MeL16WuiIaQFKAbU6QBQv2tyNp6Do9e4JouJAmgc6RFaEB0bnjqaDW/eq9J6X3jsFosZYEeXSVjf5KTgASgH7vHICvBCylxagFHhzBFQLsOrgaC1siZWM4PMul0+JaQFGgbIHDuXTEfx8r6EkTHLiSqbBebwC1KAUcI9TK/DNi/TSAm/VQfOGCb6uO+hFAeLUGyJLHlBvMsoIo4DRXD60QKfsDHFP5M7B7JydTUaBvTE75rYnGaXsWCIi8F8dtJwL5zc4xOcXBagW0OTHEz9WnQi59W3xUJ7r0Mcd+Snnjutuf8sJ4t7XzA72ucGk/2dogcGvvi9ZFccQRed2PT91BGmc88R0J3aA/bNPUBq1ubulgF/24KpEi6Qg+qKt+S86QIFHO1tonvAHBeqV0BBFuDrIk05KhIaakDEK+MTNXhRgjmBUSxHaq3VMZt2ynbWzvAeae84NFPoNoqKXNTxKB+cYc/y6Qe60nvGKdHn23usC64EQkWntmhzWuhC1i4SriblbOohR4HNq6PuVxcwRUAoot+43FJhF028o8LaOgN6KgHYK2eygfnUOjAL+OvdeFBDXGM7n6SxtfpgXoJ3Ct72GKAWQgOH9J+02i/UuL4iY3sEhTYK2cyt1t5hXZI6bavpGUsxbb4lB8pzyNy1AKYClrWeibemURFqO4fNTCkT2tMD9yb0IZkvh7Cp26IaYV8de7k7m8kP5HSnwNbODfZ7u5PX/JQU2eQG5eLZp7wI0zjao4UALSBxQgByHQIFyAz5eupUG8jZ6ewfTlgISUY2AUeBCYvDF2QqitnaaCaOAld0c5Ns90ALNUtwTzXYgyrsdD3IbV52JLS/1gOzqdIPkMl4TKbpCLq9X2YNpAeoI/KeX8aiX3jZ4uL9zaLZ/zCaKgPTB++wg2RsxQUNicqQ3g6i/5PmHI5i2U0xUC7AbktDNR92RtnxNEFNHMKviHfhoBFEvlU9wLONxTaxFABTb6+AoqCNg+w4+1GHJHAFbTUQ7hd2BeCCySUyIxQC0yGojXogmeVb+pgWSZ40CWze86Id1BGD6t8Tx53aOt1s5QuEOn5gWYI6A7E493JuW43yG4ZMp/u68xhdJO+eG0A038uIYqkTsah8UOJbJmTi5AOf/MRU2KHF3Ee6SLoemihAPFN5ZhMCX0T5wimX/8DtSoP81s4P9Hr3Rxx9Bgd4vdgTiXIwZBUg9AV+7DqseEY8d0ALOCqL4kcbgM8elEfiHE1yV09W3FOir4wPRmp3N+cNJBr66j55E7z0gCikF8BqBVlDblcvyFhSvW0CuU4V2F41FQjboNgw2xLJuZu6PzuAAygxyseo3NkeGT/lFgb7Ncbk7M7GKbvFu9HIEiLdceXYJY6YFPFOWHyjnhJq4/MbJPTWCv7ebDtdsfwFGgbepIUqBm+qkRMQSUIBYexNJAfdBgbzvlT9ogc/ZQaYFdlF+JOZ4YQZYUuH5Ou9ULwpk68fhTQu81QXeegSUAma4BAXf6TQRWq2TlxYgtprB+XcLhWjxWAo8/ypukJQMM7yf9MGR7LSBJF/uhkbcou20yu3NE+J5fSFo03ECclkaGxS56y4eX+4TNNvirqSg/KJibtW55tPzFbTB70iBr5kd7Pf5ntD7Myjwq+9WPnO4NeTevcW9UUDv/kWBLg8UMA9AAcKdvAjVN1D001Q1ckaBKREOxC5iiNpNBxQ1dwk4Ijk1UOC+eEbotkMfWoBSwHGqkoibSAc3jYECSmaAIo6eJudv1uAAdqvg5QhI1YBDoBSoDwKPnGolmmiA9mM2O8jmBby7CFpiGrbVzban8DQgl0+zrQNaYgQUeesRfKcFzHQxMsEejxNGAbxaK5BLI+dBxEHoBD+nwPeriSgFnHsACv54lEv0kFAFudz/oMDfVQf5R7gjWhrB+dvuQIuxukDQwPnSeI+gy040iRL7CiKcAn98dGiGOH/u+NysFpYkb26FStRFu4ezvGsnwEl1YY7An3SKCE1cwyaGupOA0iJ2EVmvS8zhUw+5Ayfe/JYU+JrZwX5/Mhz9IdXBX72yODJRTFyUtXcT64CiPY6FPlFjEa7KcAVRfJFAYWq3s5FjdIKrNJxCrqIUYJ1C4wa+WHK3EEX+VJHQWMccUfv3j7rA8e7kjAK4uoOWaISiJPoRKOAXYpqiqMm3TAvgovJ4pgWMqIa/d5fBEXCDzhb3BkM+mK7M2kTR+Dl5dwRUC1AKkHMGuX/2MB6MAqRq5xf+bl5gK3AJ0XQNtEzg7gmaPER4fbUACqQFOIqfzg6+UYDWBXQ3hM/3PQWeY/KuBVh18LhDc3xe18rLEaCy2hHDyhxEuiJQGC1j0ErPB2iB/QK0wXIkuO3uryggcOLnKJ4qGT48NQk5WgrHT7UAdQSeXMsuEjfjlxbwo3vYrqksPKJeBYXzl2pSongkiESan0eBexHdwW9Jga+ZHewLY57/QxyB8Iu1wF4FRY4GhQ0O9NaUjAIODxTwO0OgQP7I4apSWwoUfaBAJicQxaN2Cmi7TXlGAeoIvNnOV5GyBwooduME2O/7EcpOGH5fTSHXJ9P2Tj9JdWaOwIPUlqJ8G29ASzxA0XecZoCew9b9Vk+IChvJE7RdWTs81Ed8MMstyGX3atR51wKuX2yIcUnalbktBaoIQy6/Zg6H81XDv9UFWKfw+7rAMwpSYuxcyJ2UAhkfN+BIVkCBdQkUofMCbxR4qwtQCtwl7kRmaAMUUwWgBnUEkrsEqlIt8P39CJTZOHpfR2BPuB2Rw2Orne7NBsXLuiTW5AlagFIgCWJMLPRQAyyM4O8ZkxDjvpQ5uXububw88WuDyHoA34eSwvn9pADRdSFF2zGKyKxjqQEZR8kE7a6hAdoi7KLZ9Hrjf0sKfM3sYH8wHPwhE8S/XAsEm3ZqxqzAAZAZKOoZHgvvFBgcQAtI07ZzRSnAD4ECTAtoHfJAipUcibI4w1Usdp8qcwSUAkwLoD1QwHWBAqSYtmv+qvpM0HStg0JNHimaLartyxFcphD1k6aqiXjkHYQnijdgFJi4Yz53rHPtousxF8nsc4LYDIwtmfJ7q71TOGiHreq8tAAeW/D4c/fRn+84VkooJXq4cHIvu/gvR8AosDWyB9MCb2sKP1cTMQr01fGLAqQ5ZVemBWiPwB87afk2O8goEHnx8X2CeHVECXHOJbzfLpVTpPngmJgj2GlZhIqr6JHpc6hy+HaTHihdlgpujGKNHNV8uIrYHxsEngiUVmTQWlETXInLIYdjWqAJC9BKu7mGyHXd3jn1HE+Jsl+LuZ/3dr+nI/ia2cH+UJiM/xAK/Oqbll8lUOSUAkwLCOgvCvQvyoZRgGoBLzhlKTKb/EyMWDM4Mt0+BowC7qNoFSgGX32dhRyrDnq57m+QOAoORGlmkOu5uwc+teAu71rg/hR3RMo7VuAlE9ACQqe4Mwp4+rPVBvI0wfW6w+czeS0SRoHp57yAhcUtcY9beP3Ih9x/KPOGyHbucKw6+Dkv8FYdfNMC8qHOiFQSyJ32xHeRvSkaYjdtdXE18F5agK0ppD2Cz/0F2OwgpQAyDu0N2kJ4v4xPrkTrR6AFKAW+nx1cnyXrvUcgaHlKzOcF3h973gFtc/FM9M6gpYoO1B27cUDctagFPleTCcKXhYZHhX0MpmmXeyhUC0ydeUuBDCiba0Ah6yaDI/L7xQYVpN3/QNzpyE8nKUFeNiZEfuylAD/Wu99TC3zN7GB/1Bf+kAniwa++N9FoEG6IEpxs5MXd5oqUyBkQeSyDIofkukGLTf7SAowC1BFQCjBHMFnUJ2I4J7iK5+neRbNdwb96BJX+BEXaBQpYHIEopRSoRaFiFMCOBL75YVcJowDub7MJkntwsVNHwCigDxcfFDiNMEHCtvhGC6io2BFzePjQAst50hC0OLmIOYLPNYVvs4N0asgYhxfCHAGlAHMEwys4CvMQf0OBt9nBz3kBNjXUGaJvHAG+VleC5NDi8HzyDQVe6wi4Sff9XqWfWuAHChQnOUKrA7cgkqhqnK+KmYT24+0TCzP+ys0uSXFgFJAv6w8KGFMMWqSjgyO6F2FKZweJFh/03FvMyAb5fuCTmX2Scm+8EyX0O1Lga2YH+2N+/Kc4gl9NAZUHRW7mFzvwzztwBI2EBqDY287Z5QyO4DnPL2R6aCda6yVQgDoCWTBAsZ5vQAGqBeTLEXw11QJbPeGJanGgyHvL/YZRgDoCf9XWwK0atICrrj4cweiUJ8Tot/c5pI6A1gVop9BH++xFgV4l9pDzGItztGkqiWkB2+6t5rIet3c9aSmAq9zjkSzVTyJt96CIaY+ATg39nAL0tuWkaXdUax0BuXaeBOkD4fmiQGQCVb7vEXzWBRgFtquiINpob+b+bgkUGJT5ldUFsHMl5Q+dwnvQad47heU2SF51AVFqwPfvxiWxTsMPLTA3hQXRkaEjIjTAvEU+2uCROuPyabJfDZRBt9CZFgBtlRFGAdOU4Pj5xEhRoSFg26EE6k7rNEXt7CCR9YvEYVFMzN+SAl80OzjhemP+z6DAr95xbPYY716OgMfyg1HAmrdawBqBopfK4kKU/uWDApUGFBANE656b0peWmAaV07OKHDYxzw8buAx1QKrfgiOodfeEnjRBZ+bCeOK2Ms1XJUP6VEiTUkSYtdye/+B3VNC7pRO7QgQFV7uTZgjoBSYpnG9QfvOWCbiZ3XQCHHraM4W58Vc9qIAcwTnC2iJz07hz+9NRCmApBCOl58pc9Q3QUvI8xRe/1Mt8P06guO2LogUnUyO4EE79dRqAWezthHeuI/rD3clidcJwtynI9A6wocjqJ/ySwtQCnhW2EDUZk57H0VLR56tyC7aj3YT3HMc+GQpuprKvK6slxZACpzf57G6MS3glTVogWiRHIid34zA0wlok+coB++TVjLypaT+PSnwRbODk/HoT3EEv3qXkW1Zb4m2LT8cwYo3Xo6A1QWwCxTQ4ouJ/FjPDmhzBodAKcC0wKWTHxkF3hwBpQBZ9Z8bJIyAAmINFCDCDHLbZ3WQPDBoAVKg9J0C1BHozhBy2ZwDh0C1wDPt8hyjQGclyO+OgFKAVgcZBWhdYObvIKqVNWgJ6gjofQrfdiJn9ymkO461Mf3SApPdfo6eB6CIaCQQRbRHQLUAvXH5z3ciXxyTgpi4gs9HKUC1wMyLgQK3G7n+UBc4CRMV9z/vRzBVxIxRgFUHnSK+ENHugdaiWoBSwJi6eoCrfeai2zLWiWTcR7k7H0w3CoqRQXQtAceG/HafRMv4cARLQzgwCuiTuxH4hgTaZN8tAiJVdznwE/x7agHha2YHBW7E/ymOYPRPVAeZI1Du2RUlA1Eg0k350ALUEbxR4FMLvNUFzPO9rckT30Xisu4xR8C0AKWAFHng+6kW+KwOMi1wvHMvLeC73XZ9/9p4vOoCe76957F8zJgWcCMXp2hwRwpzBIwCiiO86gL+9dBG/aRoXo5gbXuDn9+P4I0CVAvIHcj9jALUEbjdLVBocQZH8dkpfJsdZHsNUQpQR6A0NVCgtwJH0lG520sLHLfSuxZgE8S9QNbx47NTWGdxCloEzp9H/KZEzZor3ylw03BIxCvWc3/8BAqkOHSIVopjbpodunNlKsQmaLdle1cXLntRwApcN/AIBgqot+JA0KpuZws9oBKlgDG9yshLH+LvSYGvmR0U+MFg8oc4gl99z+ImwwmZ+jdwBNMEFHDwwENi6kABb2P74NujovpBC2hNSwF52t4pe4/aHW1uEPWkAV9NKaCrPYiqTqikyNeTE0GC3+5F1PbDF2PhwrSANyRAAaoFUIogl5NUUdFyiR5MCzBHQLUAmxfQJ+IGoRPwSfzcd1CW2j2Qp5UFUTz3XhRQ69INiFk1k7epoZ/vL3BZ1DlxZ2ugmFaDI4jd8QcFPh3BGwW+rwvcZKEkdvf84Qgizbm/awG649gbBaz1tGRawMazNGJaYOqDdsJp3t7nMQ8uL0egGuDAnFsRkVkwNxCeoWaOrCJxiLjEE252d7sDxQ4Ck0zrGLSA2pM3KG2KG0HIdBGjwHba7lcQ8QbnKzJQyX9Wc2JbNWiB39URCF8zOyj0BO5PWVP4q/cgpo5gxt3tnNUFTBDxLwosRvsUVTxQQDlUZoDzU3NApxtQwNJbCjQzaYJMOyiIuoOo94QMHLb+rF4UYFqAUkAftlpAxKB4x84YFGuzgat6l6YHNK5xRlxPbfc8fvgvCswUHhzJZ12AThBPc7c+sLrA7HN28JMCTAtc2yhW9QKiwBvL73WB71cWswli6gioFmAUoFqA1QWoFvi7lcXuMz6TafCEz2eeGx4Fg/auLGUCVMV38njvEVAKPPsjkWkBNkEcj+Dz0x4BFpWsZI7ANUYmxyiwbHcq13gftBOlgGBgmxh9Z5JPiVGriFLAmmwNDqv0LixtXUAtLRdhOzIOSLyIoNWujQGOx5ceTAswCvy2juBrZgeFfk8Y/SHrCKR/ojpoKGcbeU0KV/3RDIbEPrU9AkqB46G6EvsGWoBRoNsBR2Bmhhl4qxtogWTpFGQ2q8FX3x5PF5VPoU/ce/+DArNduw9e6wi8bRe0wDwVr4wCRMmklxbQFN3KiYqfKkp3zoNVB0mInhKjAJsa6m/FA+KeWGWOgFGAOgInvNuIUYBWBykF3uoCP+0RMC2QTpM9mZ0yiPq79AStsTA4Ygg5UCSw4PXfVwc/6wKMAj1dLJkj8PcmUED2jDuR9e03dYG36qCw6k8ZBVh1ELR8RuTnELQTrQ5SLcAoMCuBmrpcrYjUn4N2qg/yiwJUCzAKUEdAq4NMCyxvwo3Yg+k3joBpgeGTvFOAZCRxf0sKfM3soCBwkz9lglj8JxyB3GnstsYPV/FkDo5AO6lO4Jf2/oDIo74RcVy1d9lod/aeTYsL0wL+sfNBAWv+hKinjoBSwESCi5gjuPp5wRwB6xSmV3QlZhl/UECPnVd10LvXyqtHwKqDtC7wOS/gxh18QNY+1t6rg5JqfDiCbU9+1wLtzuCTn68mYruM0Kmh7ylQdTBHtPseHs+HHv82NfTzNYW0R6Clt4+6wJsW0HfS44cJ4iWnBKxHwOoCTb/YvxzBpxaQVx2ggCh4G0YBqgUIUcH3V1VgE1e1QAtcCiwhL87/0gIHoOysk1+J8XTg81+lomRaQCzaO6ZRLRD4wuJ/qC7ws0D/P6HA/3lxcDD5pRgY8Hyv/99jgOvLvbE6YD/+LzAwHPzfcWD4q1cVhrtwS45C7qAo8puBNki5AUnmfQetDp19qj1t8UYugmDm62qaHTRphkpyfk6MINqJ0kNDQ6ckR7lxgnA4aFfBzkUOLP7RCaJDrkRa2K2O5ILnVhA9ci/SitQ5k2Le1YMwvUqRlqZ5Rgots/LI2yqqFg3QneTaweYgqmReM4pLTPD+OkEBdxU3WiXWDskbecfhcAGEeaA8IXulsbhwGcLzo05Qk3KMnTwspeyhTQXyJGIebBHBD/2K6l36JPZxtM1xd1hKSL1Ue3J3pw4Xzus90Q5RUZNMip1g1e4woJ07Ek+c4LDhCJ+HB8Tvtj6RHuoxwPrBmKDYMkqyD9fw+cRcfmiOF1Yku4fweEoepXY6zR64XgzG+axvQ/ZNrG5Jok0ktdOU9RzZwzojt7sD7/9Yw/kdL7kTOZGpiVb9Sp5rzilZkdtha6B1r+PNtSSuPXKq5t08mIrJXOtWokX2z9JE0eTcbDS5I1ZwPrfwffbHA6I9ajjf5Ri4HSk4HWhSX1iS/NxRUIT4eq59y4FfGVM9/m+KbVz/M6T6XxlTv7r/3pWMHUmnGsTQOYKYqo7CgBTTkYPCKnweNPHG3ch94Zh5qEbNQdPS4EyuwsDIQykjD60/KEpycCUnX12m/lxb30Ch3mTbyaOD6G8084hP5FJEVrDe9SCmrmQMMdUoerDua9JGC55hRu7+zspXzd1XNWnnQEwtbza3xjNvoF3l2YZ46XESLPQexJSVI4ccr3KCyE4LCYp8LiGXWLPRupNBTFm18CCVGMLxzAyIKSlU211EnE1AFt3+Afn9zZO4k/42wCvPlNDCcfYkVQWHW10cZa4NVxBTlScCI/xpc9XgE/SIeThCTCkO+Nb1FWJK2ylH5IlXiKlFlytJqslWED7lhtfkYFyRe4GsPJxvpVKT+/cnHkz5ceC6F2yiYe90JtvTFnIbjSmrU2TkHN5dFI23EFOnSDiR+3lvotCVskibdIMVSRacgULdbyJteIOY2m+X3XxhGBBTocNBTJHQDKIrL2+0nphcydk7OmjNLcy5tlxyZ3Jyp2a+2lwfA60YGUty2MkKCk0kRv9gTPW5v40p7r+9mP/HYupXV7D3ar0j2VOHmNpW8kBbjpwByYsC8swigZjy9tydpIsJxFTvDjHlLdCZJOYRYgqM5kObz+Cayq5nJ18r2/1cw+mYJ3u5gJiKu36kzZagl9LWta4sLwOOqvhM9vscYuqmQkyNemO4pg6exa0E42lqBYlrcporcE0oU4ipfuRvyNLTJsG8bUBppR44JImlHcdiSr9Anion2EbRrckgpvTkQe7HDI5nkDavmNKW7gZcdtJ/5SnV70He2j+KCeoqYU7u24nDrefX5xxiInyQvRbB538c5FdMSZ18k5P+SEhZTEmTDGLqNg4hqRrAmHIZQ0zdXYhpX6grchsPIO9qKcTU4P584pF8G3FONkogppLZhQRiDDHVzrciMwO9fLheXRQ6d/mgGdMEYgoRM1jVNsRU7uYrsr8jA60eCcTUQMl9UvgCxJQVQZ6xxdgm12wIz3clL9UuvfBKriF8f+u4V861+zY8k2Nkgc4Y8xBTee2EJM9nSvCPx9Tkbyzgb6P9fnU9WBuGO/iO1hBTSReu4TyOQfvFCLRPdIWYCoIA8kZNTC7sPiGmdmu4hvJbx8gjt/mIqePwBDFURRBTzqPiSb6qQXt5/n6jnYaQp07bKWihdkJEmxsQU9kphpg6IoipXilm5LSxIKbiQDE165nUJBUucDz+LoMYP0JM+dfbJAgyHWKqCb+NqVMMMXV4XG20WnUhT9BVpNV2AXnKX33ElHrCEBNCvSwRXpsPooNKAs86gJiaZ0ZOLj3scNHsCXmqr0Geuy2HEFNpLr+0n+WnkOdoTK38hU9mR4gpoubGAGWmcCa3fgF5uK0EabtxUJEy3UKe6oAI1baGzeNeXo+RK6zBc+3Ny5kszyvQfmAP5+jIB3uS9SBPhY2aldq1xgXoANcM1qIDMTWcoRU5rB0DRfX6I6b2evKRp4xFaJP7KjKDcEqaVBstjSvJwjbP7jZRpDWdAmK+d//IUzSmLsr2n89Twt8txuIEZcSJffbjK2Nq8otjqi4DiKlhBlov5CGmTk41IDf7Dnqc7CCmIr7NUxcV9LjWg5gCv3OGvAMxFWp7iCnXFUtSbjqQF6YYtN9uGnLAfR9iyupBnrKPwF3mp5opxNRQAe1XLfYf2m+pVhk5xhvwQ2MZ8tQuGddk385bhNE8e2m/wFAnwTITxVQ7YeyQfTrZBcS6GS7qXvBHTD15yFPTC3rFVLho/c2zzz9YnvLlRC+Rac8bYnT4jzxFY+qa3kH7GXM4/gmC198y4yNPdR88T+RiBzGljYwNiymap3xnLQyQ+YA8kDcWxFTFew9tts4rcgmvkKdOe+nlpybV80P7jRzwUxt9KeW+PMNzJHl4T8o576J10Ic85drViVwvAfipywj802nCrUjWFyFPDVyIsfMmAe3HT7v5stvFRJvLtU0utx7EFG9kr5hK211aViOhhO9sKrxiKkwGEvjlxzgk+9pWgsjr/aN+qh0T/u9jaoCk8YCnP9SvjKlf3bG47B3wU7wLMeQeQftlc+FVo1iraP/hp6YGaIdBAHpfkyCmLo5q5CvVkB6aZ1WQpx69Dz/lCjkHWhD81OpwUSKtE8A1cppdLbQqruCnVttxCXmprwehfpYi5qeyYReuQfsMfsoRIC8eew/wU6cxaKlwZcdk9xiBc8F98FMjG7ROGY53gXfsQUwJRyEhhd6BPLcrPV5T6+JBDvEE8uYcgZ9y7PROZhuIBszNlgekdqX6I0+JwgRtqxiu6ckJ8lQdwPGbW8iTp2MJMdUE4Key6wG04m67Aa2mGClyJp5HtFNy4DzPE3i03gJTMnHcMuMIMUz91HXZPr77j1Ibat36PU9dm2VJlhNPCvxkignqVBi0r2iBn9pv4Pz28uTlp6J2F0St2+74fOI6BvjFCzzmy9gjl47fDQLnDjFVSXA+0jQA7bfpg5+acAj81H0P3186MiMNn0BX3MPDR43iMgqX5GQOFBTxAf4nY2o4+JvbDnHD30T7/eo7kVojbkv2eQgxlUuQF+gagTIetnUjfp9q+159gzxTgHaAk5lq0j2AmGh3EImUoXQFf4RKUnX7oDXS4km080KEmNrdQM9L5Blp7s05krscWyjaphBTPbOtky1lHa4RK420hx2m5KgaVr6WF09VO2rinWSLDcRUtwAtVZa7NYk28P3MswZiKveMV0yRsVq4KA1QQuBChTz3cOH52iaAPHcRQLuGfe+qRZdrTWzPhJjytv2UxdR0XENM9cpwgu59EWLqBHl1Pbn7RIvGTk0OyR0+D5qAFisj8F+Gt/mIqSiaQkzdJ4fch8uTR/sOLsnldLBQ6C1brUmEv+p+DTmwPNWNqxE3G5yxijbepXjFVG+TuKgpwU+e+in4Od+FPIWbGvxnPIQ8la2auXYZBxFJnJWBwtsaYmo5CQjJt7iLloKdEG2xqi1SPUHIrTe3ZqN5W/Bz5aOEmLIGkKc+634rJJKBpmbcktz9rsxFsSj+kzE1Ev4upkbyX/++VPv96p5aOEi25L4gNhf6I9BORVQLpNJVuKYvKz/V5h7EVLFMgIPiFmLqrNYlSUvXCNbK9nHV+i4C/d+uxA8lE67JZhM+STGJgfODK/grAzIJxAyCPPVU5UgTxQJi8hrpKBSe6VybHeqUXAMNYgo9FEmr1gjyYjOw88hAcDznvr8ifj4d5/OZX4M/u+RwDW2FLYetA1xJq0mxIweDt7i1NAHt5WigHc/tbr3r5RLyzFM5QF7q6zHHYsrp8HdiSbdN7vfqYoCuwXhPLlMXYmoYARNOCuSp6hgDUxaZXGp9Av/XluIN8pNG2CD7ab1iiuWpFMWQp9ueWmhe4f2UYnwhJ1cCLeitHgeWp/hzPkKQuSGmnKZ7Ing8lRCOncREQgB5KsMJ5EmjgfPLjYIjydeBwYUjlM21SokjciqXOrc2L/DOcVETcpSqDrcY9LCr7ZeGRZLjss1rvrfR1BXkyb1LQPv1zGijbSKhJGdzD/7svnnwWhRVC3JZrWRu1U8hJv+5mBr3/y6mxv+P5imjEbak6i/sfH0iwPlYdgRyL0OIKSNTNhpchVdyH/ug14UO+KEtaf3TqgLPvDIgpmxfKEjWrmiNrPvT1VI9f4J+PwMn3Y5CtOSeH8hFX5rcyp8Ddw9xUJByHWpcJC7IXKtlyFPJFgPXZbKXtNUC38gpcuw83FcQI0tFj8i8RONgkYrJRhOTxCKF0d9yPu8IJuIbcUdus4UFHA5B69F98Mt2H/xIHkGe6d5B+zmyFnO+OzlFbzGFVyeIidtMzNr+DjBhNfJdLZxVd8iDbX9Hx81HTD2XcQ7ZqtigzkYmBKVryFMzIjzg74nAlP7N5NbaAvxXnKML2ftjyMtHlEKe6qyveIiyEXJnlqiiotAPZN0zxBwP7ERFyBgDU0YQ06vOskm1SBkfSbFpIKbEVCaa0BVCkihHPQ8lAx4rjzHEVH/VyeeRW7taL60skhoFxNRm0kRamkGeyuUMGLnoDCJttsPw/fTP8Ht5kD60qR8uSEVcmQsThP/JmJr0Rn8TU5O/7BT6fyqmludqQy7eHGLq0IFrclTkfXLf2XBN9zWIKWUN3KsuCmiL0R44OLvANXQgMcTUKEpLbVWNTyQvzm0t3lBcreiMG3JZj9vv9NzGVF88kIPeAT8272VEOzTwHV/MJcSUMZDg8ZEDP9SuEo/QpZlo5Zq7wuundrBSTNBS+3V/Sea1NEbL8Q1H2l4LTRZTeDwWVLQ8g3bN+gMrWO37kCfcXngn+cCE45FiyDOh4t6IcUFx/hZTyq2EvEMMY4COIZeR29SDvOpv9q527yd3iDHI29ElAy3W2cwbMj0u4hwvhmGE9nhIiD0fQZ6qm/CB0ACYUjz6wIyE90ott8MzyfJW626CR6pBNFR4JKyHuTsc1BK688ucLCpFDPz18z5QFmqekgP/dPKQm8D5zTrBgSTdAvwqGnjAKDwOSY58PY+uReZqR7XGZD/ddoK5esamhs+JSaoZMbhVdQFt7dnFhRxwDce/VwYbLUzzAnRCAN8fisD/PuxkTk43X86j3R5i8h+LqR7HD/4mpsS/slTvZ1Hxx9YoOOxsSImXEFNZCB7bviY9cpg/QXuZS/BDVx78QaH68J1YLnzn945zIokugBZZ9cEvGBzo/2qdQAwd93v4jouiAb9VwONyBlqKjIHwVVaaebgNIabCOcTg9b7V8uixexCNx0VC8rsO2smNs4l24iAvXiwVYuqUgR9aeacF8bPbKF+MbDHSjjvOIPeE2+a+FYcqEvgC/OBKA62l2hBT4Xh8I5V2hjw7FCFPdS7kRiRJgZgYbPUNkr3rnYjKGfxVd1nwyJyKKUnXGeSl9eRpaptNAHkybmxuNdGyg5aa6oNIEcSUn1nhBk1kiClRGR4ClqdyCbTvWdeAGdoS3s8J8BliYmdyISenqbZz72cWUzMcYQnVnr4ni+uwm8+E5s4rNydJwH+uIU82rXZ7zIUDya4dI//f3L3LtqLa1q37QCZEBS9JkE4XLygNQSEHolwFFBT16XdljIh/zlPOLjsSO+KsOGtmZhklRAT612qt/UYgmmCoLpF/4vN4gXzI5gbPJ+KOUrfqMeckRhpvRqgxj0oBU1nfcriYwnvWpx1+/2mIPFU/zIKe1hK6lw7gK/SZa9NTdsBU1cjLP8jUQPjV3KR/ZEr5v5mi+Ncxtd/WJ2ocYW27MxFtssn0Id25sbaDiZ56fDFx4WXWgS54oxJ1MHHrgir6LATXMsDU2oD/fzw4GOJM7frCozfavIJn6qbwUrejnlG57vIYKcgDctIx+bpxeDsxNvhDqi8U726o8+UrkTgEs6bos1gzjzi81OEyselY+hPbNkRk6uK90ZF/Pmd7fxFKjVk91ITG7OYx7ES06fMH3vFe16jTqtnpTMfUMlBO9h4O32H5OH/Qxr6FtqU/4f2kRRTTjS/AlGOBqcEbeS7u1agx/ds85nvFeH97v30uuQ571kOT1omb27SA+WVrMSuQX9aoGcYVDJ6nrKKoFcHUuqWQb2b9uznyw586ddseYwpnw76929i7mdraLZh6rTe2X4qJx5/TOqNmN9dtzxxaSz47lQfK02LBAjNKlnzcq7f0dAcz4dCuWo1valtH/rromfvJ4K033XhUgZqUee57CS/4ZFcqNhswt91Tw+XCtim+ynPb36yiP8rUrxYCCvN/hqcm/01MDewTmEp7aMOODV1A+B/QQz+BqdTaO3zqIh80ko8691qCqXMBJh7nZJEFZl+JuaGJV0oWOzxD/7TX+Gmkv6gZntaZ79/QRvUxS6n27kvbm9mos6Nhhs9fKm77k61i8G3owrsNnsgj5fYt8cAsa0pmyhre7QJGvHVqkdu/jAW7PLcOPyzdBdWf1xlhYAOdGjAxpMh5rlhg7fH5xdpt6La94fxTAZl/NlIa0vr9E6OiXhBrVl5DXMmRr4Z9MDHaQSea3QE1oHujENeXdYM6n+P4RMXxj3b2ovmCTsz0KjCl2+8fTFmapzcMNf9K+SVDzejeLshZT4A3/vjQrVefPK7O9qU5jEgSjM0bDPXe/Yh8qezZRrS7VKpZIw9m4/6GuaYOpvYDO6PKwHm8hfNe8vs8Qv4xmgXz7q+5xrcHd0uZm8yy4/JmKvzMoNtlvgdTgdr1C87hPevjFTpvZchT0eB0pedqi38fR6+Kt4G+p1u0mtvB9ggm/xxTv9xuR1DFf+bS/0eZ+s15yjfsgNJViDbsvJHJjcwc0G3wWTOXFXvi227eRHm08EzmAryFetpc6eZY8PfeFUxNmjKn2gFDriZ9FB5vzZYez9va9oIFvODjEKUUrT/wjtYIbWTSIF81cgGmxs/XksvXzZmen2KZedenNeBq512S83MleDuOfBKpH6JgbY1t59zNGzDvMkeGb8+M3KmusOEDOlteik4Xyje82sWt6bZ+QncHngWm5q+aUP0DwXoFI2LBNmxofrieBLN/hndrVTeCd+p09mR28w27dX+P8QQ1RcvnIR9MpZY2sXWyrU+sOyzhHVO3Qc72sxhMpaMWOq2pYGqXvGN+F5BfnuV5mfmHbvztEKqF+eb7n0xl8L3kfNKZsD0Zl1iVR+WFitdsg7wT4P6ObkJKt37Xd755WxrPlrpDybvggi9NLIWPVrVBV7U3Y8f3qlW4ftYX8AlXHXkynBO/N3JFT7uP6983XV+6bub03Je6HdSMKi4q8p7u3X47biBGyh9kajT5FVPsL5lD+7t1KoqFgK7r4Upw/QPqvDqdChTrF+jWlqnED0GLZ3SR8EzuN9TBZ6ZDZ6wh/P1h+gq5YAo5pY8XnqEf7lE3bbGl3PDA1KNBG01Pp4QSuoGp7v2XfHcAU8lxwZlf7uIl/3rPxW3zRF2/DJHngpmAjC/G+D3Dbs7uMbvs6CQ+xqzrOyZeyzqnvGxC4ZspvZDBlHiFd9wMoCusMJH/mgbnV7Mk5NNtfCPVHP9kKjlTTco8hZejQ/li4U28UMK6sYPPA78/HHTzugMRNcWVoBuC6z1oddqemCWIJXTOve7ImAk/mVoo8FZJPlwyf6DBK3ph542PBF1WtdjjZf25mn3XkDJja/Yl1UgnIR0lf2bv9HvfU3soCIRfC6/a3+L+0kFO6TlTwVRfSzQuTKc2FU8XXnm8fCt81wgbim7jqXDsVqxrQnVaUHP64PnMdeTVu2l2z2uJGvmlU83Whe5tEjC3MV85n/HSojJBO/Lf6/ZPMiWOf8WUNvhHqP6bdEqQRJ+a+LISgpkyr3i5FwSqKoJOcPNj8P0EdQ/5Cs+kWxfN/QC61GjUzdc7xiG3tSyjrNmDqeKVzLh9l59UjkeddxtCt4YHN6FMDeEd72+0Ee53fRaCxplbJKRxt8pCuu/Dpe2q5/eLh2/kgfJxX2X+U4LOPPW1Qfb1I2XH60VGxBIEjareIxT216BU2Li3CSjud/M82q4vehIx6MwKbSowT10/2rC6007rmBreiiUzE6ehZZ2dBKt5gIl+Pr2gDSM/eaGF3/u8lHcqKwO/f2K9PX7J8ifNB5tAoG0LpvZXMLX+WJmwn7t6xZxjm9PNDpbM04/Qtce6RL5qdmAqKxWHM/uS/5uprXw/0WV5mLFNqz8NVTiippRO2I0P3pA3/ZWZUGENFoI3rOYKv+6ZjfzKeeZPXGXGJ4m7odu4N81Ql/oD7ZBEC8pGY515tye89cc4wXtKLmqKE4Gpd4v7XRw1nQWLG8V8W8pEBTMVwWXCU9L+HFOS9KuNVQTh/ygQ/58xNf/NOjUWTJ+q9gBdSELoQsbrD90mJtp01MK7CVa3Pqp7N6N3LOEttlcxp+vTgb+XZDCVvTbdfmsp6vrNns/4lJVPivQb/m678Sbl6cb0rPe64Dk7eBmDunngY1MTfLZTNL4PpifKl1swNXy8Gz48RRWVqrmCN9yBkWL+WRM0UWLHvdwSDyRYmGz9/MkUG5oBRRItM3c3AkP8Wt+p0FswNc+hM8vH606r8SQQ9jCjBhzTsibVu8DLfTHVGKczpbsYXo/FqAnzbHOnaNxHTTnX8GJfTMncwPFXU3SYlCU/mLI+pVsxq5lmFFkz1IzlAHmTtdCp+ryDLu/6RNw4HeGmr5oofDPVKDufaLed2pt+uVuqvZad6bHw4J0tGUwZYRRT2Vpg6rRIFL4RT3t6Sn145fczlvjjGK3pkXtT20kn/Ub7eh/Tw+mYsgzL4GW7KSkqtqgJjQPv9z7AS+b3+ULwVxJ8xSEUTao5V7JAPO4Gf5CpsfirpcnCXzKH9nczZdelR/WqXGWB8YJ3qRUdTDXqKvNKAd7tUqPuRduuzgmTt8FVxHN6hvqCBfsQGTwIOv8fv9GGDy9L4ttaeFA61MHo2wNjT2bGVPUDPfOaru6GEj7frAst83a3l8InrnCiOjFQ5+P1vOHbeQmmbuuVHQxvYMSeX5Z0jm6iYOdNa/Bkk6kU+3WYWas9mBrOTj6lvRmYdB14vUW3M2L06ubk1l2fin6D99ucB4H9rVMGV+60DHwwMjRKeLfEhU7IO9T1i47fm9XRjQoph24nauLwuek8aKvoQbYvS/eHTskeZQKtTOjUy5MzaqYqaka+w/kWC+SrbNrD9dy9F/HJ/pmYL30hsd141x+o0abv0knTp8zYLp5LVRtCp9PBAUxNk8TgfKTHVMxPXR/Q+TXj1j2y6NGHqXW9qTLgy7G4otzZTtkB1atCho04PdcKmHm18NalJBSUnNKfTO39aULXLAKj1zWFfH4QTMqsqWL7D//y+oNMTX659c/gf3r9BPm/iSm/QAO5bx5gyjt3unCz35QteyvbvZVgijtgqm5bnfmfM5iqdQFe4i0gaDRjcri5F1M0MBn5qzXeEi8j8UH3Tw/fNx0mErda1N2ivOpZoGyQB6q4Wy+UpBrqshYrfLzr8lzQ0wUfiaDi44Ne0mO3WbFAI3ipjbHg5GkH0XZyNzL4ci+rlExuob0PtKPEPHvj06NJlra/F+HVBgSm7usVakJYvh0+WcE5MTYKMmt3PxpsXkm3Hzqla2Dq4Hf9hjcTbdC9oSbMKbtRM3ZWmbvvxqjPstaQflkFmXlywRQb+lvacvrp/YZ7O6PUl3F97QAMRnPxSvfhE9ezmZLBK7WfmtOHDqYmS1lhWvE80t7RJsJ2pT0VVd+iphSfLbzzRAQTfm8a0TW6LTJX0uIZpy0j+IgnmPrMacAH/dOS8sKbZM5Q2eWa0NgalWEBphTjveTs1c1Zns+gs0bkeXyyw/3Pjfci817Ry+ObuWlSbp4VO7g8+tUfZGo6+NWrOIe/ZwuN/3umfnOeqs6CS9HIgNeKF8j4zWPzorRoVswbc1Xj+dQtKCcRdU5kYCqyWUYPccFRFyPkhfV0k1AVb/AM467fbrliDfLAEkx9PLTRqS1GVPga8tg4RhtR7xHygploWfBM5Rmv3TKg5jZFG+yPrJwL3RhlXh5WzBc777ab3xlZajoSDkvZhE4dxTk17BZmZOQjib0frUf5+N31EWzAlHuaVtToRzC1Z/Buj4dT0VL9BIzey0JjfSMuv3XKagbwbk33Fr9b/wldWz3nA97bwuveGxvHX1dv4qZuNKQWC+gcG4kGE29g6kunrMVOz1lSyagprwuYmh7AcHHb5JQKuS4Ez+RlfOvUZDQV2fa6271U8RMcyDRHY2H3TrYvtbzK8L5beW37oz2YOl/liJ6D28L27u5L6rwo0TPO4JX9bfziy6O+hPfuTWz7Ke5CrRSnYKovQtdoAm8dSdGVHu61ex4mdOpjZjGlqryw3UGLGjhYiTv4gI2CGnLp53+QqZnwi7lJg9E/Q77SfxNT+2LqUl1xMHVPoAvXo/6iqyGiTZsuMrusiMjc4WYhuEWEOridMXi93oTDj4vwNoHWzQENDmBoe+zmhUd1Q+X6CO9mSmijWjfH9T61ddttVmDKeMOL5L6i2X41bSWumKeAnq0LpsZdnmNH1NloKC0F96XBS50ue4U83xjZh2Elw9vcWoWiVRGyb6bsY+bRrU4671jMHX7emxVlfIjzBxWYaG5aSUwQAvubqbaBTsmN13k/W6zY8Yk2ncZtl58K/P5DKldUay102suRT+rFrP7B1KjodruZH7Y0F5ss+2ZqZUJ3i3PXh5MJyJtpiHxVH7vxonJES2580vibqV3PuFRo3AubgtVrbO809SGpfbPTqaOA/CnXb42XphtRdJktmJ9OoUuTW2vSA45BCJY9avj4qOt0U5MJOx5PT09b7qaMHm8HOiTG3fFRNwf3sUEeXuyXHn8eauieCUbd1Otq4Jvt6Ba8ZcEVp8/wTzI1G/+CKfEfpP6329T8/5Wp2565lF269U237TvkardWoriMlkKgtMjsnzOeUbP9oA72t6ij8xJMFcqT4xmGYMo07JhuKzzDQJhaL55WWU2322ple/4ObdRZsAulgYwMnVYk8aWIvPBc6podnLIIddhrfejkAnnrYSQ5l4L6SnnbXwqeHaLueze/T/ueNBSOtGuX3FJOP5mq8sWAnS+ZS9X1jjyz28F7zY4RvOPnCp3VDHi3xVwpv3XK5NVRYaNZU9H6fYCX6wtlzh5Fizy3bvH7D0fo7GySlWizQ9yP07TTjc77cZ8Hthk+xR9MLfwtmDr2xJjtazGhxn6AqZdj4X6MoOPR8q1n/n4bL3kVrC/mrBiMsm+duij7PR3kesw2Z7nXqKNpHVD+ipBHFWeu8autX6i5zsHU0n/h9zQZGDBd6LrgvRpeT80FxdvtWHDmswtp2l1glLRPMGWuOp2atjk99jPUyOkBOnU/Cfg+6bhg3lCIiV8Fe0eFJ4Op7RNM/jGmRsL0F/P9BuL/TPeb/kfXJP5upvzT6Uixc0d+2XVzMKe8Wz+kHMCUq1ozvtfAVPW6LDJ/0CQafynd+Mkn4bbLNTDlDsFIZG+RPz4vMFW0dU1JqYCp4JO8eKl088bvb+hcdAZTFwUMgkmNBQE3JS61J5/u5hbeKYrgPad2V2f9bn7geg5G4vY8I3MyGNqONwdTmZbJlM+uITNttnix8gimUreEzmlP6NLT7PLYPAcT7WsOnRkMCjJ6T18g01soMKZ59a1TlIXIQ+o5gvfMI3i99I3fSzKOL6RuTm/vZi2586xutP2oAbO0nYs8lqwMWjYGmLo+ypg93nKCNlwibzYxziduhJTu1li3PW9CGj9aRfiDqbLpV+p21Ccyx4WUbab9Xq6euBxQsekjz11vc4VrG9ym6HVYMNdS4wFXchkM5G/UIO+kVFzeTxfIf/dxdgzfO0OLDyV0arvt1nheE4WXaQbvGV7A1NkGU163S2a8niP/HhSFuDUzt3R9+3LmffyL8weZGkzEXzAl/U+cmij/TUxNmumRclEDU8Ng7vHRxX3CG0ho00mEPNROUPfy+wT+vu+AqcsYbaiavXk3TyE2uDVBXqouOp6hMLPgTVzhTs8N6nyw1+cvvj+bZypXYCoYN6+v/SIiSuKFxnzkqQEv1t2au/5St4NkDJ3sb6Y53TafZRbMDmBEGCVjMkkZssP9GWmcRmmfjkl2EvbV/ohgdbGPdL9G0LlExucHy7ag2+gMnUs95L/xodOpT+sL+7nOZ0wgryT+seHldBverXSgE8/1AF6v1sBUPBMKeqoVjm91eN3F6HWnha4EbN88xCU72WBKfqwz23xcwdRl2SKvgETm+ibONxjWKV2FKZiSbwp043Y5fTO1mz6ejXoaPE26HC4SM9aXc65a6ylqSnpaCX59eYOJRD5TMdyCgSpXXjzz2Zait6gxt7jGOc9FmVMxOIxtm16XpVab8H7pgPB8ng6YTE/wntfJYIXPhxKeZ96eKZ8KyL/nNRkcXnNLaS3JmX/aQ+f+HFPD8S/m0A7Gf8laj9/NlOXpR3p476Xg6314rUO3/8RzeOrmNeznEn+sZXiJl4U6mDeog3YeIT+lCWdBtcQzut/sLlOPkV+yfdLwc2LeKT/28H3X67vh8/R0prsogSmnAFM9moKp+ZsJ3rjXvnhwPXkUayswtbOR51YHPaeI95b4vn5icGO3GpHf7fzv3EswdW72MzqP41NGwWfUMFt38fvLDZiiCvmnmLtgohKQxxYKjt83s4J2SeXb+0y8zliShyWt/D28XNDtLSa13fhW13fvzV/zhrOPXtB1bnbrvW7wUmkR32g5kcHkF1NfOvXN1Ozgdm/cg07fT6tu3sNnvuRLKlOq+wm8rj4hhW9Xz9AcS+3I/s5TmzrYkr/xRcGozudYlUamT0ktgqlNX5nxebgJKcpmXPDWI+Sn9e5kUDbKmeCqUyXmo1umUfpKx8wJd31N416r0nVxha4dJ8irHof3rKwFaho7Ik+tRDGk62oLr16+lCW/e61BVyuVbTd+7JZ/kKmR9KsNtCd/ybz0381UdEBQuWVdXb5MwdRsb0KninRpu7v7fMDhTXJqTm8wtYrB1N6BTj1vFWde9UAGDzJk4HrWeT13DaZI129UKSd837yfVDzY6iFl/cECFm0BplbL+kJlHjIhiOoIOmZsXHiTNbxT1M3LVseg5S4fwVR7gJfyB48B2VtzwA58ZyKDL4vpN1NWkhYNc5INfv8xAJOpAYbOx+mVHrv3MvMaCzojNnFO3H74guXrI4Vxwyu+dWo/TMFEHYg+FVkNnd13c4jXjXmlKFrB+2obZP7TPb/RLurh+MmhXLIh77zf4JbZe3smhqw6u6gRj/VC8HoHeMV6tUmoVrqxh0nyUr693+fVjJhxXPdjdSksDHK4IyLWjHuksovgIW8a8M7SiWacI7fR42rwLBjEyE9hIRhUagFq0PMUx5zFrUYP9ywJh6n8VLRxbqvUnGvkpaICk8qrzbr1ZMsffenHFt93ne85fMYC+c4V2YaSSyMzv3cCk3+OKfGXY77Tf+LU+D/JlPqbx6d2a3i/6yhaZr7lWw6vbtMHPapuvzi162OYNpuMiq2/YEFpWfD7OzOm2gFT7jUCU8tpdKGrivzhivW84lvVvlG+u+P7zo0F/z8uQyodseuXesQvnqQu8lXLwNRla754WDGX8oGLNuhf4D1fgyyj9PpYMo+WYKo8WW9y5UTIDlNJVrhjTSZkBtHJtuz3MWeX2+ZA2dLVbfeTgiGlL+SUOSa8K43hVWslv8K73f2MnGIosWpABW1eO3i5L6Ym8GwUvwr8/oP0rnjqsCtd/bqbAyuhhryeHvKXNfbhFXuuxj6v8YYWdz1jNHHckF31E5h6TpA31yOcj83thJppH9djmTF0Kp74pri7D4XvPDXc7dd0OpDIdpF/JnW2Lj3KpSuYuhKYwA86EaoYmJrO8b/rRN9QsZqxzNeTV8htSWcU16qU2UV8ljTxY6p0K00w9dhDp4KribzLn2DqFIOpLBFOFJnIv8E5gxetHvWaGvEtMy9Y95U/yJQ0/MXa+cHsL5nv97uZ+ur3ezoGvN6zm8OpF/WDihreyz2M3y8+78sZ0jwys/8eo45OJqeYrs+ZJvjuHF7iemAXylJ4Df+eok3OdLGiROtBJwwdjCXdPIHEnEKnDudufKXbSzo6M5YF51ZueDKSXYqeQ9T53fbt8WVQd/OyRzq8WwNGrsqhJXdxEZgzfYMp//yU6GBdTvY+SBY5i3T9AC8TdPu0HpIlP3Rzp6rdFTWh/sC7SeCFVmnjZ+ZndBh8MyWf/oephS969Px84PW2FWqA/zgh4+8G0MnqjHxiB0t4xXICJg9XHSlwN16Tuix+MgVXFtGjMMBUnc01HvtlTOVhBq+rCvKMa77qm691Ocy+vd+wVlfkv1fIVzPvbKg7BC/4hG4ei/1QJH6+bk6UFiOcOOnWZrxVeUM398MyLxfJ49F6o1L6OEjscMzOA20ys+dUuzaeT08Bk9vklFJZxtDZuQTv1xu6AXRUh1enERg/ly6YqsZ9wRbqxx+c7zcaD341PjX7S+Ymqb+7j0IV4L2Y1+2HXiTEm23WUP6Il8x9b5HZTww6lepD1MEDgana2cT01EpNcG931L2eAJ2qaYY6XxnweuvcBVNRt/fVpH3n/PqIujHNCbyjIHXlV8rOlLlHtJFrAqZYKB+pTOCdfOkBpj88A1OPhy74sgEvJel+Q5fF+5PZxwJM9Q598VunyJgXFXslKPpp9YAuaA/oRC8xkf/sPmpC7qKNW1VzpfXx5ts0K/iAXd1ZTou3gXw0vJUhm7oR8hzrg6nU7vaf6N5Cen3qYHK1eCvfecq4QKfgQOH9iry3IXlYZsxaaXrIzhF0qq6lRbe/Ic5vciGmR5iCqXXWznj0unvf3u+bKcX+LOkkKqMfOqW3YCo7dvv0LhQwlbT2iW4IlrZ/2sQV19fQlersMNsb0svjej+bQxenouCE6+1L2y0gZ3eaciEYNrHEpz3oZDnsfMLXHi/jaeSjZpAmeC+mKDwMoxXls0s/O7zvjz843280EX41PiX/Jf1+7Dfr1KkfHalwuj6BL6bKY9vQY5B18xKGyBf6udujf5R3c5H6JPF2OAVTkqjhGV5e3RxY+0yPLF0xz0/BULWsS4pWU7Tp2zrJeX+JultmvYXt66HS8Jtp4vPrM7MDddtCpwob3lMN0CazFbznfIM88mhbXQj0EnmmcMY3ulRIQMdb3Cq8hdzQcRSemJlY0Km7NHXocdp3e0r6nU6M9YzqdIyaEHzg3bQl8tSX97Py6+HF5rF2JbbY+oLZ7/YWiwZ11+84QBvcC/OcSzM7o5vTzXV6eKj7xsUoaWsMfPYv7/elU2Zcix7ymHyh4j5HzUj68MazpwjGhOtCcB/rCDoV747mWM2G9rf3886XBXmWOmKbm7jV1LUOk/rcDLo+kg/yJh2gK/fLmDP/OKWcN5sTGBhD2P3JE0FMkk5zKlcXMTsa222j7QUGxoQzF/xDBaZGRZ1QlqGmBb3LMuRJ3O0P2NiogWkBxveKuKJUO/Xt48Q+/8H5fqPJ7Fd96X/L2vnfzVQzdqET5/nS9pYBmBokdUNZuUGblM5ganYvU9TBAepg74Y6Wqrwfnc7Qt2baGAqsbt1ujyE1xBrMJXYZUnPwRnfJ4ysmMda52XM1cL2Wg9MmVNk5ny7BVO5EFV8lZlHut0L5K3R/U1cK8uErmW31jvt6v7g4Bd03sRvwdmaYEo9rwdE0/PPPGUwAUxpI7ThcAqGJgwZParMJQvGF3g3GoQ5bRaFzygYXl9s2Uo58fMKjOkJdIpvpi5Vt25d7sy1cm6WJrzu6ITrN3sviVfbWUH8+vGE/WvgKgwiuKZNmKaC2Z5Kj81z8UJp4uD64gTnv2nTCDrbwus6YxO6Ue2P5nsSD9n2vnnm6m5w52Sve8PMyIfGTG0GtUtpul+xYHbFbeZzIUANI+TVu/MCU2q2oricMea1ysvh65opVI9s0XaObS/XzMtUoXg/4Jl3PqHmbZ92TPnw0607vkOnZE/wUGO4lvn3tyzxj3BaUrlp+8zOjEfzB5ma/nLMd/6XzE363XlKyuG9clvudOUzN7j3nNYULTK06Teb/2CqmEKn/MkGTHkGvE6pRloW9O/w57wVzlTGO3gna4k2+TpFRbe2HTrnXeYxN63piR6q0+UxCfkgZdOQblEDpmaeWfH4YR+Q5wTo1MO1iG+MGnlkyPXM64mo++9XktM+Obztg1/tZppnT4QfTLWvImaPWWbTPV7Ba50TeLWRD+/43BnIY5EJpkYVZaSXuc/QwPkPpuafNfJR1u3X53edGfndQxv0bfx+yuF14/wMJpN7p8srqaC1P4RO9eB42fryWH0zRfLG9Zj60M+UTm/Q4W7DUS4McX+i1QZM5UH7g6lemAxtw2l2uTp/BRpdFBF/Hw4PRR0lyLMV7bq+bxYDjTt0pXozzjxLpJiLARioNDx3V81j4roChvIjicyRp9tYmwamQuX7wDM3VFEDGh81L/eGXR+TBJ2SdiWu7znVbP/r99wfrk7JbtPLjmP5/Afn0I5mvxzzVf+SuUm/m6lp1xed3Caoy6IApjK/rOkZWvBe5Qn54n4AU9lCwz80vGNqVkeUjk3UPUZgqkIooThAHvNXYzBULDYFJUMJ39cT3yGvH3pAV2u5YK58AlOs3eDzRYi6a2lgKqumB+jSBzrVTQrn2TGLqWm78SZDAFNkJDEFJgC3+5PLTHt7nw9ddt0c2C+mdhswlR8XYHJ5gE6YuYmMHo1QEzwhnvGwWaakzDNPMI/OtWEkNxlpq4Vv76058tAiRpt++N3YQflMYn6uoxSMNEvmMVJ+6NSX9yPP0RX2am4rUi0GpnZT3WH6Cd63TGtc3w2xksenLl8aHNdz2UXSv7zfd1/6antXySpG0C3LbiS1V8J7V/1sKXj3WnnxNJd9ukc+dGqTKTF/zdmSnq2sCsFeehk8v9kydOk8Ehz12gu19ioqFNkimHJEMPkcuTEVLfJgcO1XIb9FG5fqwVizvfBmDvjSbHW6nRQwZcVg8o8xJQq/HPNV/5K5Sb+bKac9Hane1GBgGL0NLhd6TUW5BVPLA5gKLB1tzO+8hR8rA348gam4yrTMrXrIC3vWhvRwHij39/wd87CbcxsP3C7PuEnI31sxoJplC+bt+jHylcNOVCU28oH4kXOuMuhUWW/BRNnD+bfzCBnf6HXz2C3U/ecuOZN/2LzsQ73tz7TFMn3RyT8G2X4UH2MmD0Sbrrzbc+aqQJeCnd69I07Ss2B3RRu/LbWUlm7iCZY6GDYsmVYpyWvNZ/vhC3lob+D6IwVe1YUdjPkkg85l2zmuf1HCi83er4KW3hvH90MwNZOuK1IWSZr9YEo8nakSJmAKFnnGfWlzoWdyX9hBKsoD7sr9w7dObZT6Equ1MZmTN/oMhG+mdh47UupU0HnTjV+8ubgexX1Fgy84v2K+GdY6PV6Jmrl9PzZ4rI/65LnpSLBXxsPTBntZocek2zMn/OD3RqYZU3bj0Nn3E95PL0UwO2EanscOvydclAuK1+ces0eb7R+cQysOfrnOl7F/OtP/m/r93Fl5oKS/QxtauYnB/dSuKVmcEZ1nE+Qju3VTis/QKW/QgCknmHYZfAGmDBFMmbvyRKjH3dr1PdqkN2NXuu8OuuBZcyvkAs8CqjZ6V8clMFVbYCrxwJSnX8GUv3Udym8L5JFJZBl8qLUR3cN3N9707tYPiasTnce7Vjj0TDCVLkYtuewApox2FLJlItt0Y6Nu/CvH558boXunQQ6d+2yVGR8OFOjUO/bg6LTDv5myGg95KHO/+h2hq8HhDl3lb5ZS41XQOS7EP5hSPwKYMpj4b6b217R02OxhhxRt5rg+bY3zS3bWzVl9dPNOTu3gW6cmnxAMNfdLqH7iVPnBVLtvBurhEkGnN90eNe8VvfjCzzxK8j2YoimF3D7bC2pUWbX9T/Fa8v477dExfY5s+7J6OJqdgKkmCbgdhPduzWL3fHLq1niebehUMj3h+8MLmLpm0YuPdyanh34HU0s6/8E5tOLwl2O+2l8yN+l3M3XT8Uzv1hsMbKfWkrNVe6esqVDnnSLJ+azq9mmd6WBqd8Iz20nQqfvoo9mBUpozvi6Ql4rFAv49keH9DmI3D+Hqdzr3mXt8ViBz19c1F4K4IejSumPspIKpxaLN+ZPrDl2NM5gacOhUJoCpTDR025umqPv3MHHJk6zWdoT6KWn+fP2kQ+EGmdlGC49NAnNPtyfD8ZbymvGx6iZgDHnMX8+QL9QYTG2Ds2fvB9mw+mZqEapgavmCztiUHSl7FdDVxWMecs8rE4plhvtRWbje6BHntFo0nm0NvMWMHeIEeeoq/2TKPboh8s8d16d8cL6+iHz5bGfQKV+H17pFT8ccORd4vS+mTnSUaW8UA7YzrOalpg2872O9gXcun3HDuX3yKCsTTXDHhYI8tJguKK0Wqu02y3jJr6/RjOyBMbIdzeuR5txkmcpcA1PO5YVbeMyQ51wZNaK5SR7/MHagW2owwWv6crdP74ZT9dkhhg7F7R+c7yeOhr9YkzgUxv/8959kSvvN3k9Ouz3pT1O0If82X/K3O71TVepok8fu/bLLEF7qNsm47b53aGMbfRPRU/9Ap94rMHUbQqfihIOp3rvLT215pWsTo86LdjeGK4OpTOyjzYkLJefiskW++tyRD8a9KOaRUzp0c220QfUFprU+vFO0aru1IRvozGM2d+jAwqdge72+pG3W/YbCvhPYpvYsHBbcwNTV34OpV9yN72yFmKJnt0+QU8eIaPUrJqOATpl9G0zdNmHyzZQZxPB++bQbM3a78TjWedWWRQlVqwd0bmnieotbmNPCfniZNa+OM7ZyoFM6u6SZaX90YouDGNI9u3DBywOSeDbKznQ/9LvxPBlMcT3YfzP17f12De9RMLsN7N3pbTTqcIj7n9vlMvOShBo+MCLku9TG/dX23f4RJXSlfm9U5h4iRePXx2JCobMcsUO6ehiaIE7BVB1x29M8MBXto4gKu8bzPPQkh9+rqUOFVIOp2Iq6sYtWo+YQzGyHPbfGH2RK/NWY73Aw+ue//6a+9C+mbukcujRJ3ku+H4CpeMTgvbQ+MnvPZ8gn1xpMLWfI0Ibb9VGcdS0LQlGW+KVXB2Ci2yfICNEml2c9p8emBVPP7v2zmmkH1PTHPPMTqdtjcy8HlO7WYGohgqm30sL7WW+0we0FTMeDLuMnF525va7uF5PEokAonzasGXRqPtzX5FXdvPJeH0zZubin5P7E8ceun+5VTsEUZdA58QamdnoT0/wKnfruozDQdr+ZwmegM/cb8lxzRH5yFRU6xfsnHD/v1p5Mb/Biq4OR/ZupSX5YknrtpTY9AhzP5GlI6eiG61ss8HsvR/tMzXa7YMFnLL++mWqN00D4ZupxtGZ0GOWC8M3U08pw/wUBTJWu0nB/Y7qUVF3NirQ45L23zinJdmDKF2OFW+5oTB4dhoIdzR6attJKmYqbzpnf6MhTbwU1r+h/UBOuIZjSun7RrDdkmbedmBVfmyeNorc0Y8dzu/2Dc2hF6VfrfIfDf7ah/c/OTfrd7yA4Cw4ytfe1fglMbR7de/W0Eep880A++hRgqgpkeItH+/rB1G3qakKQSGDqtmKdt2NL5m8s5Ke5xHK6Du94pvN74vDh1vSpOIMpV72AKf4GUw/rDKZeFzPm4cq26VmJYALmf8lvV/lCORvqLGDdGCaPzzty7ukjs+8ZmBrI6v3fOhUm8p6iRfc+K9NDmz7H3fqszRw14b4HY4NNHH0zRSy9xuy1oZi2I8UT9pYJJl4uvG8md/vsHh7dO6nX0Lkkyrp+xwuYImuZ0a65g8lQHEks/oCpVXBObevul8RGj+xEz+0R1zdhOP+rr4fwjg3yVRa2L74z9z+Y+vZ+6ro3IT9MBWGzNGeVqlxMh0ppgpoUzOH9yo/gUuYutczbdHORyM80SuLBHPnUURS+tguJaLAfZk5UnxVtG7cy8un0J1N7z75At7s1kc3ZIx5qtU1RIDLbl9y24istY1QkzlQ43ovtH5xDK0qzXzL1l/RR/G6dUgwwVbtHtKF+16bbmt0oC7tpaM8ETOUqmCqudrdvrAemeI4MHPVgOvzLHUwJ2ilAHoN/d+UVmBLTOqdmtwOj89By+FIHUw8pRx0PjFeMvzc+xe1DRX7bmJ33m+KZ18WC+e0K5x/u9DMl63gh+LcZvJd/8tfkUvNgx898J2mLWVCRc9wHbB/0RsT6t9ai8tDt46SM8Pm1DKYS6wXvGGnKD51aTU9g4pQdciaetIiYMOu8oCs6TCfoVHFx9cy1PeS/8Ibjy30fTG7X0OXpgzLS9jePWZp7lJhz9Je0eYRg6nQTid03Zjem3fWLDt9o05rPQspNBqbqbfRDp2bpYWB/MzU83sZ0Sn2BbQbPMFY3C+j0tbG6+ZUDqnjSwvvBoEKnRoXiceFSMuj6ZZ653rSdcWYeRTqc9aF9fLzC2TdTpe5x5CcZ1387mhcqtRme5+W6NHg7y/bUzC1mB6fWzDnrtypVoTfNjoP2/Afn0IrjX435Dkd/yXs9fjdTRxF+u7xvdTtQREvj8rF7V6V4RZuyTDB1ftkJJRvzJ1Nz4RRR/A41wQtDMPVsWh8uagWdigfwel9M3bSk2597C6bCSTfeUmld918NL/PF1G1dqZkrLMGUHTObkrZbK6485xrfbcQzRdxcCN5yBZ3ZC0OdzqddkzmCeZG0WruX5PUMP9sbRmGwVyJbVIk9tOGoRZvKfDBfLtfQuXqKfKGU0KlF7HtsP/5Ap2zBQL5Kel62H8quw9Rw0+kE8mPQdO+kfr7EmJ5WjvthDqEb7llLv5nat9fRi9mhpdMqnaTM/FjQKW1gn6gYjeCNnQzn39t1SEW5AeOTtfnirru2zGGwH7CNut6F6iIaS7T/HD/Cxm3DXE3emUPRZYr7J15fFS9m9ZHyva3ZfruNPX4Gn3RrKjA1OiK/fvL1iJxxPmR23DaS9inXfaJ9huehSagBAYd3zmwBOrXIqiVPkum+e19yxxRrc84HukrX/DC17Z4HJv8cU5PJr5gS/5J9k343U6+FDu/ntdCljEEnzHl0o+v9gDxzssCU+8ziH0x5KzCld3uGPMMW3k9atBJ3ajBV3FTkpy+mphc3owcL8UwvsznxKT/5VIfdYPIiAlN1WoKxxUvNPOcph3xkdn3h1+59VPUDTM10GRk/n3Q61a1hnNcWo/Cs1MKhCvsDTU3Tbq7S1hf2o97CYCsZOpX0Ixw/FdCmF8tu7cVuuBDc9onjA9mLaF17HjOTDw/ZSodO7QZjeMFsB505LqHT6Qk67eufucNzcmN6rGLcj+TSrbXQZimp26srfDM1DrY6adIstb+Zkrp5IvcedNydcOhUOe/WtuQVF9z9zGx4HKmW+Zo5P3XqMr6OyFx60KliN8vV4HGy6U6XJQuOYVzxebf25rnlmu1tdTCVnEroymc9t3F9uN/H1XFA7sgaCHa4NSTtev/06TJ24BvqIn7x4jO90O3U+YT8ilKWLG3cn1fKmL8tkV+1mzmnuHeaMifLmj84L12cjn8xj6LbqfavmJv0u5kaKZFDdyWCLsHC/dCpZP7o8owyj/lJzhJ6PveceW/p1Xzr1H1ag6mTgmfsLUR4OzbQhWBboc4DJjCVMtT5d7dvkeCAqWjncLtbUxfygd+twTs3KgRlAqbmA3NPdfUGE6vLG23Aqs8Uuxw6pXd9w8Mel8lrNrXtvI9gitrjlazE9AWznY40Zk1Foiw5cMF/22jTN5ZFlO7HON7a4m9ZoMu/mbpGy5jUCEzthwswoY6QZ/IF4ffmGzBlrcyIms29e1+xoTT84is/daoejQaMj8DUbimljFoqDTY0kA+z5QVMJRrONzLtkOrlAExNu7UsXzol3P1BZni3p6fuYmtIR8/5CAbbzmLVFSMb3lFbMk/cwfutYeqQ+A6aHRRvxeHbg6BSvZnNbd/fmRKvjbVAXi4PhINzDl+anBV9cocamBLeqHnPWL/QI66Rhy8PSeEgGt64fDDmsgV8QW7pc3pydyLY42PzB+eli7NfrfMdjv+SuUnsN/dRGBa8R9yqaFNlCZ04jzumekOd+bfpPOSB2a2xGxc/mfrqo6h16JQn3FvUZXPqU/Pcw7+Psi7jH8yM7jcBjE4cMJWmndcbR2hzl91Pph7aFN7vdvvJVOcNhUDZgOk8QJu8Fs4ic596POD3rTamIM7v2TdT6nidkevtoFPVZrRk7LohimYyjh9voFPUyvCmr+6dc82i6wuvnQvtJq4rWHbCvW+mtvEI+WjZBxNhwqDTtwvaoLmHV00KeMf7DDXG31tgarJ8Jd27dVyBjrx4sb260onP/ZTtKw/Hm0PW7fkpcuav+/Beg9XmRLdIBOM7J/q3Tn0zJRa+QNbe/NjG/hGG6sdxoZiHfjeepysVHz/dA93MGZhK45fDP/JJpfITzZk7FuQBXw0nH/Jce5Adjf6s0aR636OjO9IE9xR3OjXLUJMGEu4/HsKMb1Di6DmsVdS8ug15q5sKNe9wkjmp2fzBeemS8Ksx3+H4L5mb9LuZ0iQ80zLJoUtXGzrxOYGpWpGQ8esWTB36LMYzSMHUsQFTX30UX0y5wzOYUnYnj8qjCq8x2CLj61YEnZp1df7WSww+G9Y+PaMntwNBp5CXJZjKzAxMfe5gSrLKPT1HE565MyvReDRBxn8ehEXmazsw1eu/3uS9rjfhML2AqUzsp3Rcrnybgua4ZBrToVN9B3nt2ked7p3hfdKxDKYU1vVxbJZn2pwOrmDK82vIhP7rTKuh6LFv73c+6TY1Gep6cJTfDk8zEXnsmeB+ZPz1w/sZZQEGp6PF61unVqWbMktWXIM5thlQPLxyFqQpvbiw0MGU2sfvkV0wNTveTfPz2grCRqv6jvq+zd/fTG3lzcxTa8WE9w0jeOdw8sr5qu32ApAZ8hSdunnoTJhTdnrPu37VCDXGub8p6K0Gtn1vZ5WmzNMeOcK223/eBNPqREAenfTh3ec9V+JCMzUpatcqbvsmCvkd5pqqdTqx7YEz+4Pz0qXBr/Z2Hk7+kndk/26mbjqz6TrLwBDTwdShL96QZwZoU33/HfJ117fc+EG3Vv6INkbj08++9OMKz7gcTj2K5ZOeuckcTJXmBkwZBepkPARTpzl06snu8H7Bkzzet0yPrtNOp+QcTI2DqUWP0RZtcDx4K3ystyHd8iOYCqdooy+zqskOdzdmVzswZcSfhOiw9m2rdzpqLH/JRPVFRl7b5fh8/1XD+0wfyFP9STeeFhkXYkMHKW/1Pnj/Yurb+731FjVlPUEbPD+gSM652zstmeH6NQH55kun1kXqZt956nLhix9MPcxyyc5mt49uA50Kiu59ufu8PNHz4vPMy1XkqWSx2373UXzr1PaybclLNx9mvJoQXnB7gk4vBtB5SwRTl55+oEcQaMxrfTC1NJF/mjtThOD+ll9cnE9eFPjFgB3zoskRDi/Qqb6uZV69w/mjFfJoncK7e9mzHPBmL4Cp8xD3O3ibHm+SSKZUjsHUSp/9wXnp3YsSf8HU9G/p9/vNTJEt25SwI9rQsp8o/H7PbnQzKvw99sAUhVlMt9kFTIX7n97ve62HYIIp/tE9qkdneCUmos7vb3pKeT2CTn1Sy+AHQp6qgg+Ot1Iw9dhFLqVCpGbeYw8vInqlRbGvgCm3wPktqw6poRTeb3xBG8klSimcPiv7MFGfA+05uscUysufTF3PqMOxB13wr1cwlagRdOo0B1O2iOM/tnL+wdTrdXVY/y5dyDAEeDm5gM4Uh5NNxaCA113hl0AnT9071mr8vYjoB1O6kLnC/uOMGsas3v+DKad1A0rXA+h2wrvxu7l9omh1he5OX3LF+aXYfTO1fa52npqqwyeF2urDtvU9JHVYtXt6fGaoSXVCOR9v7ANF/l1j7mQRO9wcifBq+QhMbYK2G8vYt7RPG0E4tO0s1maP44zsawCmYBhevB6dzpSNrG4vgaH74pU33VGxv6i2l2xaj/vCpE8n0ZgwxzgYf3BvZ2n0yzHf2V/ynsTfzVTzdPdUDiVk+nDU7TUmwftdZwaYciwwtbhBpyr9i4ktmPqa73djOryGM41e/N4x0gxl6NLy9ZOpOEI+cfmxe296grxVBGDSi7jicfuOz8e6rmZ+7IGp3I4sQrlFXT91+zKdn6jz12dvYbuPM5hgGyWg4Nwv7cOh/3xp0r4ffTNFo7rQmKnLJmWlhDZ8cTqdsNoLRcchmNzlaOPeQgppqdhuZmp0cNh0l4ekjYbIV7h0MNVGNlVujOulLv/VunihuyHib56BKSmniHZ66NpmoYEpkYMpPRwmgqlL7pLVa+jwF1OereN8w/MmoHzZzY8cZG3F3f5xa44lGrBv7zdJx80Ppr683z3N4H2HIz3zzSuYeogt8pQTaqhxMjnc7psyRcNYydz7BF4y3/YfFGRvQbD3LIw1QVBndAkrDdQrOP97UZ8pWeH5uaXgogZ+9B3FI1W1A7kyHR45ux4dRuNxdkyr8A+u9ZBGs1/1pcv/pX0UyUNEnezZyB/pw1J4lcs/mPJEGUxtpnZMdyrAFNN/MlXcXS3zFxKYmkx0lx73F+r69pY4/OyLKd1HPRy/mM8NfnkjTzV5D8dPZTDlnUy3y0+q7VZrMNWLRIvKXQVv2HbrZHU/O1FpdXNQZ914mLiq9nR554Vtlx8w9Tk+z+Q+9G6NYKdTcKwm1eqB2+6qa9MvGXkq+ShganhAZt/cZyEZm72bWZP4J1PzTddH0QyhM5cIeeZR62BIXcH7GZl9oeYs43pcUip+b7wfTO01tsh/6FQ7SARrJoOpAUwq8hCY8stuPz6nrgO6wkQjL0btD536YupbpwbX5A6vpr2zbbieOeqqV0OnxRp5NL4oOV8e5QOViqMxH1mL+Ft3ZXpKOyXzX2e54eLp2ZCltEJmL/uhpy2QkOgMo5q52QY1xT1079OSXFyPNXErPnU3W8pZo9p+QrLDW7k/I7fejbODdAr/4FoPSfzlmK/8t8yj+M1MlZW5p/iVLQTfKsFUcT5VVA5CMPHovT1uNmCqskfICzMtbr7X+eaHGl5j24CphQemigk+79opmBL2ZkoPv2Os934veaVCp57bLY7vDZAPEvXk0tUv4EUGw8jjG0R6evRNMLW1cf7+TUbGf8tgSrbByIY7a6LX9Grb7AmmBqtFSNZoCabs+0hh0gs6le84t4MTB0P7PtrUzY/Q1IMw/qFTW9l07W/vdyni8Nv7fTPlrtie0kf3/qZhH7rqvqBzhfjB71/2kW8cR7vQxjnj+HNW5Gw4HXLiezvJvr3fvqsZMUEwgoOK843v8IJZvYOXfZ2iiu+Ky87sH3eC8M2UO79WZD6Xb+Hb+zUTwaLbftj16exwPlfo5tS6NnSKtWDqPM9kStyOqXKA77uN+jW5r0ywD0MOprI0nRF9+prtCRKeT3KdnukZL/D8kqeY8+IlbuEjPipq5KglrjX7CYWjdMzs4332B9d6SNKv1vkOlb9krcfvHp96LCMwZRfIH3mENs2DTUXZZvBTp6wQ3i9/XtBmnA8y+9eaxGsgI099fPPFR3swEvW6/fkWX+94/nTvlzK6jJ8Mu/emM3ij++zBmT+5gSmH8PnEhxfx5i2Ycq8l0d17gyllMVf40KlPdL8xMLWR0UbXlTSn4N3mzJ4MwFQTXE5kcu4J+5E/nLH5bLODdxS57fsidGIXiOdub+kFmOf0Q6fmO9NltFO4w64j50S7qEW+ys7QmV0lQKc9AUzNi7fB/Xt5prvLcT2e/Kr41lsify28o/CtU7vszclYCwmOP4oaq2aRR8kmwP0RW6Xh5yNMZLmBcfQ2Fhj46vebVish+55HMRZ613/rVCx13neYwSvLB+hU8mQOdEuHAic3MGVGQZ/OWqTYwSozK14v93dy6rVg2/qicbTb8T6lY3LS7GAq4Pq/+igSG/nY1YZlzCf21KBrNFaZ263q55W5mJA/iSTBmR6aP7hfujQe/2p8av6XvNPtd+uUm5R7yifwSkEcoE1nPTD1qBnaVKz/ZKprIyxYPcBUJG9igp0BU8wEU75hH6mZNl2/mdPte9RvE4qrCn/Dsi35OwdT2SZBnrqHYMowN2Cw+sD7SU8wFbxN6FQ4BhOL2WvGd/sT8hTVYKp9dHsbH12JjmeWCsfzbvfSyuE+oPNQ9pCCJocZ+9yyHT2FsNsPr2vT3qD9wVTg9/B3bxEGtFhtjoLltUP6ZmqVP6A78gM683DbPdXxGjXl5iUGzyWGNrm/wguvPnHOF41xod3YPQoU74uYDd4PTquZlWT7+67U2OSme/QMNtDt8R3nUx0hoHRh4XpGS/P/3UcRFn5K1kB+2986dUhti56VAaZEAzqVzvUDRVuLCW58BVOxjfxzdGTF9kYrueLNrbjRQWgF5nxKw9AGcX9KZrLp3pNS4vxf3i9uTNTEYSmG/PSuDXr22VwIKrl7H/LoKNGp4ZJwnFPzB9dPSRPpF2vnh//a3m/y38RUv4c6mSy7d4Ix7a3w6Uqv6KkjX7hjAd7va75fAS/Dgs0TTCUxmCrv8H6+twBTmVsf4d12aIOVNXf4takTSl/QOT/t3lH2xdRjnaOOj1axw2dNCQbjAzJzfTXhLUMXeejUrf9ZjsFUELlgSk7B1PreMfUQnkTrS2IfnAWYOlwKD4ypXmZp46vEQrX8wZT7RFvipmb+ZGokI18cn55P6nN1zKxL/7pk6i48UTeyCqYG0BlpoO+p/HT780ldn4opgqnbcQnGgjL+4f2+dUr6jGK29W/at05ZVqEr30ylvR3ux+mI85/MKZhCMermev1k6l86NbMfEQW5Cp3a1aGj5oZIlIgv3faLGcW83NkO7tecCcHdipHvcni7/fCgMF/4X9y9W5OySNe1+4M8EFQUD0EyU9ygTEh2Z2wUFBQU3P76NbOservfWCu+ihXRd0R/ffbc8bSlZeWVY4xk5pzjR8WM3rsWz8Dfkme4U4s6vckEgm6I3q8Ve9DXuV8rzUxR/2hG7Lgo15Bn0kxCHXxYbMfnI7AXpVL6b9b9wftTijr6TafIf/SMYtkn6D1i8sPUxqt/vB9XkKmjUyJTkovezQ+QqbOLTFWnBxXPU+yODfyRqKUZIFOS8fIYpOsD5FaBr+8sZOqr3u92bDDDFyqukUMTBnDF/ZwnZYVMsbFko+KI2ZqrITIV2Biw2v54TpIgwH13WadnCC6jXPIeBjJlLSYhhH094nZvid5v6qBOFQFHHcxcXNM32/xmKs7H+PpqW33rlL3KmUXSlZWAPulC4jod6ow5bR04bo743x9EL+mRLbzfQZzZXCuoWAr6t0656mGYkToVTNnw4/2y6zqCEy7OMtSSZ8fklKAu9wpkajrQqk+e+tT7femUr5+yvzNlrghAlSzRK7810c9vX3pwiaaoU63/BLatA9ShUNFJyKK8YpeecQYYH9+lX5BuQVeD6wSix5PyUG2RqQVtd1CthM5uTyH+PUQv51vpo04devaCedPhAOxgpvBAm3Z/8K6HMh3+0o9iQP6jdRSvWEWdsmeYP959XNPuCXWqqnTUGYvgdltL4k5ifkSmihSZGjZtAU2rUSkKFGTqhH8g6IioBTrMXj86RZ9izoWJTH3d9bjsddSpSjxvieai50j6QqaSEplqooeY2TxAJuxbMWXnKU+gvT3nJBwtRb3dGTO3fbB33zqljd8B8EZ4v2TJUKeeyFS7UFBHvRn+9+W+zqBRRc+Xl6j7WL7R+23zJTKhP5Cp/pEmsB5dQuJ0U2TinNYO1FElZlLLYmbdc43eL+7EnPZ78c3UrBHer5ydM6JJJwrm63Hg7qQf6uRstBH+/i564U2ETOc3M4Z2piBTa9HD5kunPrVJX32Tivcr+mbqy/tdRmK26OIt7mAa+H6ZuM9WU/lHp84tMmMHrYa6ObcrNry6J4jK57sMuIFMTMPVBEDLKI95hb+/LsZ8XZZT/Pz23QRWsXKF36cyK6P5E5lq+FEG9+go3H+9uj9412Ms/frMl/5L6ijoP8xUdBohU5PFnIf5SfSwz8sGTsUCdSYao041JXq/r7P02PGQqa8+tLUr+iZtL8hU2WvF/SPRY4UoL2AnxUSdmla4RjpxH2tl5sjUbEqlsGtwjSxl9H6nR2zweJMgU8mhtKHySmRCO8OUqZdHAuXJmpM4FvV2Szf1YHe/xDxYPfodXQZz/1unHtFJJrtpuoFjU+Hnu0jPhu3vYQaHmqHuGCN8/fNa/DDV3P0FGR0h/TDlDrOQkti0HejKMzIltc6CnQ/IcHuGuRQlLa7xkfbcgen6QflhKmp35MPUx/u1Oy2E4uqjTkwW8K1Tl0hFLxo/kClp+7b/XkdxtGMP9lsd89SXTp19E6BWM/E8TNIL5qxsD9psTaR4vMXvi6b9MSQbpknx7fIo2LY8VpCOvDf3W7WdUrcdjiG73ikRdz47cXa+g262xj1ufqstFj+1FRR0OkOvvn4smP3C3WFXJUrJg6z9g3c9xrL0ywyCofQfPfd773GfrJNszuP6gUz5OcE85XjIVD0Vc9wD9H4XD/NUvOXIlLHLUafcETK1apCp+aj0ob37uCZb6QDsKfNv7xcnA4cyPxb3p+4WMqVccY3o3AzgELwMEiWeLWZjhlu4nsUz0/AgerpEyFQx1sV9KFMwpalrcDn1S+9xEkw5iffRqQ9TdZBv4KpeUeeqJzIFoga3cQvcI7bizOI4p9GHKafc+PSjU3Olxn931KSEyeL5kHHC/34czxasXJcZ1EsT1+REPIN9EnkHq5kXlO76MI8+OqWP7QO3m81IJ0qahnCmDuXJnYn3G6Eut6rPeKJ0j2/v9/V8ykoWe894oX5869TXuZ/bb204SgPcgx43ZGp91TzIpRJ1ytcB2Hz/VsBXK2RqckWmUniXkN2MN+ETXZ3SwXYyhniXIVPvAt9/Q3FPaJiY9+VcTdTdcbqExujPeLSbI1Njb/+C8CwmIZtO+wfveozl6S86NZT/oz1emIt56tzLcU0xkWc2fV7Dcdz7YWpzqw/Q1H1karZBptYz7QBtKKGXy3MNdUqcUzVNi7rQFzWoy7P5fe4XaS0y9bk7f6qQGdYhUwOHB1CbJ4OHD1vkqauJ3m2+FndHUn2KectOAA3gnESy6Fu7F3XZfjh1uLc6IFMP/c6/mTrUfkd0st5A2zKR92r8fKOxlsF5Fc0xr7XPb6ZW3uqHqfCmRN/eb5HW+Ooj6nTnuLinyKIfxmKCTJadKmYIHJEpizTZh6mPTp1nBwqzWXcgTuGL3mTjOoRbdECdWsxRpwz/gUzBCr1fyjH/fNX7/e3+1Gw3WAJw5Sltl5fMMg5LG73vUcyvqqtnwWzZ9KCrbCJFxggsFo1WCubJrVaGkiV64ij7A/Bs9JK8AtYKPSTuGILFQ9QyrYpvnbqOxZ6Qnmvc0w58CeXAR6ay1KbMVe8PcE7uSPIrPf2Ddz3GA/WX2qTh4F/S4+WfZirbCD//ZHMeLRrUqUdqI1PxGL2IDZin3O0Ivd/zjTpwo2LOxOOB/y5LZEA9IVPnTvRTMIX388fo/c68/M5TH51K3piPDp2oM+gH8M1UkVxQp9oAmbrVGuoUE8+/Rrj2mF2KOfSW9KNTKlnJYCzelsRnMTIVjo8OwGQaSo5rnp5kvH1YUDL8PPFDbNDTi5hhtvKQKe+KTPnXRQTmhQXcvfWY/mFqVZ6Rsdsa85AC6P1KiHFP4dZrwR6+mkGnHDGPTB29Yu6j+mHqkp+BWPYPU/CYzqekd3qEkF9VSpL9Qzy/k1oxI24izv3KR/W3GtpPbdL7xSj4u97ru95Pi/6HqW2JTPleiDp1vJLyo1OXa38EbjZBph6KnbGXsyrAc0+v0nOa9kmng/kY0kpUlFwt0cusxq/h9PW8jd1GOptV9RJO+gKZajJk6mwkd3HmMyr5vNf+wbr08XDyy1yP4eB/jv3k/9QZRV1LAG0+xjXVnZGpbaTVUAazH6aOPDzCjQlvtethvviaPfp1JzFKCDJVWOhVCkPHNfzl/eQn6liZKfj623GGf0M0MdBFGjIDMa6Rok/8zxlFOIKvPDXaQqWKeVavGHUq4moCdb2dk2SpiVqoaF/Cylgtyo9OLSUk07d6EXGTEerU8mZbcJMX+PMXXP/2fqVhiT1C0r+Z0jUa8I9ObWbPH6a+dKpdjwCaZIi6aFPMf/J5nUE1neM+r4pnsPeHlwLbOAG32WNukTWLMU9NLNQprR1OSX82Qp0aDnFNj1tkCtfZt/cLF/efc7+vfhSfPNU+suk3U5PlFIzoIupAehcxK2hXfHu/w+SNTDENvy/QA/yetB0ytSu1jG394R4CS3lxX2frjvrroQKO1sdk+LaRqfsFmSqtdi6FOh9OmbG1l3An5YzHVo5MmY/7DfyoHXHPPqd/sC59PBr/Ups0HP5LapP+aZ16KxzX1Pr2k6d4lNfQYqBAlg6zjI3HmOrzyUPMGjVwzXBqH6CzCDKw3CBTMMd9tRFeK1JUMaPaQ51qe+KZ722DTPkrE3WH2mIOCCoimyiaD/etZ5CP9+v22gZudi36rq5QpyBE71eNDFzjREbvN2RvDhti0JLzVHg/92pDSqbi3q7wftzkFnQLij/f3yJTPaZ+61Q4yH+831oWTM2ygf5hauuehJdr0bv1lRzgdt3h+1kP/Lw0RO94KQJkKuPIVDHKUtDjbUCcpAg8UvYcA4jXIlM3da58mCpfEa7peiRmsM1GMdz5Dr9Ifnz8/dzv4/3qrLh9P/P9ylPt64F5Shv+D1Nz0R8k2ZAyul91i02d8xBiJmk8LlmesTDqZ8DHmxfxJbpu6GCKTLlPA3XyOsXfX7pqO7hv+FzciRzKzM7tFZTbdkbi5wbz1C2ctJBc70MpeBrqH6xLHyu/PfMdjv4t86f+YZ3yKtwNS2kn8sQTmTqVag3neYx5qBB9Wb/mehSGhEw9GDJVXESdxCkSa9hApiYS7qt1hd7xk6fUJ+pYtY9FDWeOa1TXRL+Gh7jDOBJeJsxKH4rJzcA1uEOm0hbzEP6JxfMuE5la5SEyeD4xKbmJuo2d5lJY7Tude/flvaPnrL/5eL8PU+uTht4PTZCUnISOfunUV56KehUydX/r3zplj27o/VQfmbL6R/z3cHhWyMbE3/84Yeg1N4cXZXNd9MBskh+dqqUIdUq1AvLxfuHBJ7CVlsjUfh1MCcnsANrpEXXKvODnBRCzTLc3/L5aL/8+91NoKH8/850ERf6tU59nvrt6CxdAXQwHR/R+qdl6qLND1Cl4IlNVexxAtDhqPOEDWzwvXKWQGe5T8m7quqDP81WBXQ2iH3ofve9rQ3boK2wxOyiYd+itR0to6e2HqWM3v4ATrIelv6LrP1iXjpvxL8+nhsq/pMfLP61T+lA8cxwdfs4o+Htdw03zUadO3CkY19USvVDLeMxsXDPlCpk6DoUu3Exk6toT94QFU+GaOx7bHES/8tFZ3D2PkKnXPE2hVsVMsbaPmXtU5z6c2wN6v/0G18j7ZG+gmgEtk6uBTBvvNoHj+PXD1N0YDIDcBpPSVnLUqbu7tT465Tzmg450zsiCdr6hmDeuULGqapGJS4tMuQdkyjsp4TdT/rSafpjST8jUx/v5oY3e92aj17xekanTMfzOU+FG9M0lpZX8nakvnVr5TSG5VoJMmpM0wN+XitOPBj8v7cQ9Zu2O35cV5P/vs/QVBjjIbuOn9LmTuLbQ+5apjww/cbNhq3LkwTk3iBSVY/y+WNUfwF4aoE7JuRaxcn+PIFnunyWXDmpGs6PxzdRHp77q/a6ujvlMg3nFfCtfQKPvZiRyGDI1JW4DzjUacl/qrf9gDe14MvyljmI4/rf0ePmn585XwvusKeahq4xr2nFQpy7jucmTbjErWBu2JZwqFdcI93HNPHXtCGeTCi84R6ayhHP0LuL1Icw85h3F8yzRj+LD1Nfs0dNRxTUfq2KNjCUfOt0xeLI8IFP509xA89ghUwsZFDbec8z4+D++mfKO8Rm2liOVjr5GneKv8xr8wzDkH6ZYl6+hmIk6hlTclTC5mMXTpz95Sr1NQ2CG7n+f+3mzKvxmSgvQuwH/ej7UQ6ay/EDZ9V3/rzz1F1Ouo82BHMsler/DopDsaHmWyXuEAe+y9nBNH0/ww9R7zEhStz/e79Pf76uOwrk++p9zP+tgTTNjt8y3cFMX6NX6HL693+Xuo/f7YiqV7zJkbqahNw2RqeSE3/NuZzy5R6apR63ZUQG0oug9XSJqk6YSMnXv4c+juyBjp8pcQHGvdClJ1Jwy53GuIXh1Q8KVUP2DNbRjdfAbU5N/SW3SP61TtzemnPYqejx+6dQkr5Epc22W8eiBOrV82hVckhCZIltc47dcMPUQc/x0cY/1TWoO194GXz9xnIj5m0cBByNCphZinm5ff6AXa030ZvYDvczqit7vCjODf879vpg6lqgzyWuIKH15v2amMymyB5hPTqceMhAGN+5mPjIlxcESYmkUlm7D/Irc1HYNdSGel+3dZ8UuL2Ti2C7n5efcb3LpAtClGeahS0an5LwpAqBwCLjbBcMpeW/XNrSByqQY9xPKsq2Ufrxf3AEyFYV6DPOb6Zf2dDNcfJj60ikwo+GTPNgjgOt8i7rSOyBTyQ6ZOoXDn3O/L536nFF81VGkD/Kdpz49XqaeqAHuXNQVCZCpola/z/1CR0amjOtcguRgaqiD+iNiQX30IQkvTx7ojzXQ88odgbOOkanjGHVqdQ8xT10Bddbdnz0W9nHT6IqJLoW30KZsp29P4EYwkPz3Zf0Ha2jHU/k37zf5l9Qm/dN1FMdDC9D4I9Eb+Y06NXqE6P0ekolrlBxw37fzCq5D9YepCUWmut4CdcroI1NXXeJwKF5zEk/rQ/Q5Sy+zmVlGFUem6gDzzZf3S5Z3/Uenvmpo5TMyNQtMCy7DNeVhqhQKK3sEdWok4RqPVGRqtXstgShGLX2Y6keGCfZ1hDp18E8VCefSGu4jD/PYdI156uuMolZ3c9wTGmTKZD9M2T1VVshonAVgqoU4B2RDhehZa0N9uvww5dx5Cnf9/KNT570SfXTKXuznC/LQmAELc446tYyHMknIOoC8WhMpHHq4pk9bHkE+TfH7oidk6q9eZJ8ziq6Huh0T9fXdj2JZku33WXpiI1Pp5OHBLU+IlEyPT4u9vb2EzGxRp+xH7jH9tuWwn9OHxPfF2qKFLGpi7Yk4S2/F3RSn3X/q/eLODiymuaoJdb5BnWrVh47MHUtwH9ag9Mv9+g/W0I6nvz7zVf8ttUn/sE59MXXfuagzBwV1qryFZ1wj9GeuB70/SriJOXxizTYoT9IR7oNO3IWn6P1OF9OFg4l5JDTaV8QUinmqGG+RqZuHTJWiVqhyH7SMex0y9QpEf/KNi3mq7vKI3UFFphQLmRrd4JupY5gzzF9vXCMHIitAhuOS21/nfs/DcA6hIYfko1PwDNfQmBR1ztgiU74kni/tn3P+qU0anzIflhvNl+x07SkfnZqXO/RyN2nYEZsJndJr9JqPwUFndWan0DhrXOMYzCqWu9P4m6mvs3R/w2YfpuCkBB1xNTGT7XEnUjwLkSnNKiO4mTHjob77Yeozf+prnq/ucetbp768n/xMRV29uAdwJ3rB9CD9zlNx1UOdWkXDN8TU7UuB72oemz5cF6BUH1Iwp+2CrjfJEOwUXW30HuH7Dzkylb9FPruvA8yzJJ3DITN1zKtg66zRr0fw7jAgQTdX/+AMgok0/aVv0nD6L+nx8k8zdeqP7A9TnxpaQ09raNuxiV7thEwZfbuETmqRKclEpvSgPEJx3IhapS0ytTtzF67JBNckGSJTN48coD2ukEktQKbSgbqDci7qA0NHnA1Htg/n1xu93+qJTHnrcg3XsKTinE5X2MupE8zYE1Ymyyu+n29mO9gO3Zx/8lS/f6WQjaWQQHIaVGS8y1dQne6Ux1L7LFgir7+9XxTK+rf3mx8mPuavqyyT5Ql1SnNy9IKVFzwJNfD3L68N/n71ydFZL1l/61TYRvCdp8hk4Zeud0edUtPZDMjlVJQf78e6hw9FytD7rUVPmHj1iOCwyH+839cMgs+snK9zv8iZT4D9de63ytfIFMP8ExrDZ/ap92ukFTL1ELqubK8vcDyzX3phkQNz9ihnMRk9Sn+qtZSmt8kQQC4pCV0JmTqMyR5O7dkkyfPNFDabcwZXXus86Sl3hfJLUkBapLLEi2X6B2toJ/LkN53S/qO1Sck9RMtxS9H7KYPi+9yvM3umFGvmq2FF1ZboZVBAPt5vnZIj1IuNeJAldGpTtC6ck/sPU14wOsClTvH1aYxM9a7pDm7+Fb3ZIv7RqXswRJ0KF4+MLc6Yh5pkifts6j8V1ruX6P20x49OpWHBQFfauIQlQ6Ziv0/A7ZApp+cNCvK+mCu4V7hYkv0Y9/kv79eSy7wM+1TMHXRQp9irh0w4KepUfww+bHqpLzladX6SYR91oovf+PuVO4xxO6VNob2hpQxX5+I7T30x9fF+Xzo1C84/TBkBetlzfCZlPLfw895VZOokP36Y+uqZ+TV3/sOUEfQzWArv95lBoA5HG7g0LepKqT2/a2ivGuazZGAAMBYnT8gGrz7xV83DYgfD2EJS8wf35sdkSnPDGIEXtT86VWXhHs5Wibp36p+erOrWBHWf6iROjfuTQrnfg7fYyJy/7qs/WO83GYx/q03S/6NnFPeMI1PWHvPQ+vbD1OXwRp06JsjU5RQe4XAqcB//qk2iDT9CszgwnjgZMpWaa9GP2/5haj+qD3COqh+m5HiNTL3uqFMOIFN+x3FfL9dGGRkbZIq6ZA1nZU5J0mXIVPMyE6jW9c8ZxX5BnqDtJh6HT71fd5/BPhHV1Wv5lJGqCFdQjFbI1KoTOhXmGeaxGJliOjKVXzwPltMpMvHl/Y4HywfrEvnlh6nAzLdwWvRQF+f8paO3TVPoBikyNR4/Uae3XQizAfU5aNOhTjyjh0ylpCidchQ0JDrUPtRQkDLciToOOdMiqHUJv59HlldMfez5Z57vJ0/JpzuBrahL/8wg0E/mBloq7hkfbkXG1Mvag0Ktkanihd/X+WU8YLfWe6XfpY8FG7zmFiT7+i75L2Oi0DzvDz9Mfc79LqWWw71HxJ3S0alhxwc34PZcaWUce/eKLt/nDEL1LEn80r/+wT60k6HyWx2F/m+po/iHzyj2DDP6LY/Q+7lEn7KHrIp6P2tBksKadew5KA9wYJ7oSSnq0ofvxxFufQfXjBEjU1pZO3Bph6grX3lq0l/jf387iV7Fe9EreohM5V/9KwwDM/dGJT50lmSUye2ATKUZ6kzuSOh1Gh3z1KUStUnnOyvDuajz3sXmHujcA+4+JGSKWnsNPAeZch7lKSK++ljCybjhPi25mPH3KsE8dWjF3ZNAzJxm4H28H5BVJZPLQfc+TNlOiXkq5jXqlLZHppzl4VunitUB85TSQ6ZUo4uANuR/MWW9aFG6RjBsyOGuCV3ZI1ML8/nt/Y5e+XPX412f/xdT8fzVwkrUpX/mT/U1ce75VUfRu0DGZlnpQckfRApH8wIYh/MN9uF8KvHxI0dvqq1WkPjqvfSDFpm475MBxLL783yqik1kyp+aJNq9cCu0TK6hTxj1Je+0vnv0xowYotteIsHznPzB2qTJaPRbHcXsX3LX459mqre3t1A/HdSFUV4o7Jo8amgmoie+e3RwTffzHC53kQ+GC8GUm6NupWKGGavtjiVJDVDYCerUUn15H6ZOeYCvd24OZVE2yuDU7GkZh+pz8an3O46fRhkeGi1jCUemunWLa2glZnB/PfM9kRY/D1mJO3aS6cLiere4u+Lo/fbSrQ9R+cY81UiDiAybegn5S/QZ8oV3alRxV8MP52VyPCBTysvywHRGPvkwJe8WHuiATH3OKEiubaFZGsjAU4Epk851CuXxhkyFllijkyiA1XbmE3u9QTUt0GHChvUL4j7P84pYGuruKbEIj7r181unvu4kxpshMlWEQ+/j/T5n6WDdQtBE36SPTpltaUFuENTVzRGZCpLcg3qqoU693qhTxfh4hX15UCU+ivoypTfXhB2b3kmwr68NPbjGEPzNG/Pc5IB/n8TWCjhohskjUp8ipuyCMexmGurcfd3X6UnqB7B3d2/OnefqD/Yimyi/3fMd/lv6UfzzZxTpBnKPiTl/oj95dNHQybTLBY9Pb2Rqfl7voZxyZCpSRb6Y2+jtZNEP/HYUcyv8HKAe5PjvxesAn15k15eNOjfQHGTIeqRQ6Vv0fscGmboBCaBNpgbGpoGYldOaSzjsgKCu+Pj+fTdMIG85MnoUszhXO9Shee4uS8hMZMqYzqaQXu5BaR8oy0jxQKaOpEKdUp/onZKVhDq1bcTd+buYQXezOCyY7EnOZuI9Pzq19n2fuzcDvdvKtDHPyOhlRe+yKbuIfufV/YX5ZhggU8tVE36YgmF6mn6Y0uBQcHs/OBckCURtVnMiPLnPRS1VraL323X4fRkzu/nMyJar06C0vG6L+nTYmEC8+UvaXqHrjGBuWug9xT3jg//M2EjDPede71G3F2vUqcK+1+DeYcK9dnUvqJ5eKUTkcZM8epoUdLV0UafeGSmT10mv2OVsinvYe2RqeDwBU6S+BJ5UTQk3Dr2GyvbKBc+8vsqgX67+4POpyfi3e75D8tfjqf/UGcUxaC24nRNG4lb08iI9jkzZbMHDen14stdWzNkwzlQK7w0yJYt5uRcfvdmnH8XJ0myo057wapljsSrB/FUfI2QqmaJOLZU6gXY/xryT74oFax9S8JmTGLeBXWBeEDqjbtA7aWP9yYYn1KmvM4pPPwr1+aBgJpO55C5H+4a+RpcJREobcHd9HHgkPZEFXPYzXIOJjWtynaD3++qXHpcz1D3FmrpA5opPHHlcdSSnCgfzGvjcHvJzR8o32UA9EnvGJRF1+fIohTYyfvrQtkMv+PZ+RjuYkvH8pYPVE0zdTgEy9TY9OJ7vhIQXGSrGJ3kE57dgdOPnDQu1vm8/V/UPU/NBJ8Fc9CLbjp9WY3RP1YLrMpjz+IgCzEx7hLqnPH/uzg8G1yME90qRfDPcUhpYxgyi/rST/Pdr5dHZti9D7D8JD4sT6nS9RBIP06nJQ14NFmyxQnadXTKWuBv3FhSK9wbS8fqJOnWY/Mlzv8mv93zpX4+n/lP3p9aOtobWuSAzxh7X0Jf3u1YmMkEV1ClbEs9r4hfqTH1Cpr76+91qA73ZF1OaRGzofHFf6D1B5RjraQl3p1x896OY71P0QlUmzuUkoMyfix4vy5khRc9bXjBXyhfi7gju8+6owJ83txPoCP78UBEz1a7NWoeFe6T8w9QgixVI6DOQPjq12YYmtE8XvWO9QqaaPXrNrhFn4fIa5I/3+9Ipt3/xOhIO6I9OLQ7zgjz2qQXtphP9B3tPhSlDZOrTL10ynt2HKaPU0Pttp2xKuutAhzmbIVNbNqwIv5ocbsWQkGgwQqa+vN9xSlC3FQt1ihbbwB4bJeapuus3hhwvdh+mNoVkyYY2fqzhdBHP90ZJEbH6EKJOTUPcI443Hdi9HmYQrJZDybf6u4JuwemDd3p1JHDPqwWN/asMUY8SEtt7PWOumMF3fot7BYt0oLPuuS/Ato8j7kd0WtFtfjUhyZS75NW3yx+8PzWZTH9l6j96RrHK+BLuZUDL6C2JuuijikyNxTyk02bWsUIOY6jXFuVxcYGCdat6D8dMPJNlu/zJ4jDfQn4UM98AXjory7yEuj4iU2AgU1v/EUKBQQDzVYZMOYNR8Jk7H6azB67BODXhkl9wnz9M0TvF5uNbpyIm5jLO4dqzp5utwd10t21oajLMD8NHUEJsnDxi+iMT6iVD7zjxcU16znoHxU5G7za4opd0qII6NRl4EixiZMroZBeM2vO5U71QZyyGTBXrE35+vwLlc+53tFIxayaCb6Y0WfeJm1hznTAXdYpM8oKARYcF0XjLobiLWTRmK7xXijp1bc9iVk6EOrUpJrE9Vh5DbjmbfWcUy8YCqmze/MNUTqU1HPai3ztQPWKbs+3DdTBGneJPZGp1dn0IpbFc8qMzVej+tZug2d61PMjOsUKPvYkEPK3x/e+AOvfl/fIzkh52voz5+Ohy4Acik+DtrWX6eK00CBbHG+End/kH6/0mqvrLncSR9C+56/FP6xR1RN1yfcaMf1hiRj6cpbPoO2RKkfeaYUY/IBOVJzJz4uA+yAGZKvgI1/xXb+dqMdqgf8fPlRx5obCbIpXQvRb4+nn1WrA6ED31H1tk6jLUdfFoNYCb9CYkmaSCqeUDsbnHRhk6T1yT+7X0fZaehHrxxDzRH9uPyUyXIHn3Kzof+zI4hchTD5cBaefhHBo/JzzST4XHPJrvvuckpq/nN1OLwcsrncnCa8iZdi4wAyOGo83OFRmtRG3T5kWlaEfx85sTzH/tRswKyoeom+O+5cPmrXql7bRMIc79pn3OKD5MJaKPbUdHuEcQLnRc3PPtopKVMasemKcWx/DvTIXraAYLMStn4/BOMa7jdAWHizh7f5ZiLqJg6jAUujsYArCecbXAGxYvHuzkqU6DQ28AwKsrCdLDpaLGdfiGaH80eNQrn8AWjpgRbrZmGUekerKVeiYQH05PHlj+SqHD63gAKPvX0pfV5g/enZ9Mf7vnO5LVvwrT/0tMubSeQ6vFpIzpFP37Lm5PcClts0x690PF7IXojzCaoTdL9k+P3WZkB93+imtmNkKm0mWOeSx/Ux51JjyZNihRp5y3WUbyBZm6+TaH48XCvFTpT52NMzOAs6OhVzk/tYqNI41BZQ0MnkwrZNbpjzB/RSaT4hRQp+p9/21PZm+NQ4yxgnJUyE+eguFsgElpJTHo+jP8eZcXrsFhYO8+M7KjwBe6U3UOzNbPH6a86ImMXWz0gjdAJuY3XNPlvKBlYi8xf72myFRJViaPtzN8f/36w5Rzm/gygeqkgRYhU04snSNiXsWsnyUTz9uGqPND14zhuhPPHu4jrWGB8o7sly4Nv/NU8gqVj05ZktdNjYtdr+A6FDPZLi0y0V/kPnTuEL3feo17RJZNNJSf060Mgouq03DsP2AXL5rSi+yxRWfB/QWeUhnoVe/6ghH8hqAoKmRK7VUVet/lC8Ju10r+pR8/qaWzC+peVZfBW1H+YL2fKo1/Y2rwHz2jmBJTVGkX6B2SDQYP5tnVZ0Z2vKmdgrWr1IHT28I1U4+LBdP6UgonWTDV6bnMkreKeWwzQCb7a9SZrJ8ePzPdYns5s9hRUQEulofeLmtt1IF7GsAlTjF/LESfVnBTCtfLciZF7gjX1Pwk1jQKhBTbJzH75jx521OAXrllm35Bn4ubmGl2CYhzePtAjheNwqXLDCn2VrrFtKuJ3s/pUGeiPTJ17Z4O6KnkSTZVvIosp40D5Lrxyk+eijNzCcVJxj2hTvD9vpg6ha7JkyzEf/t33YOVOkXvyJKB8mFqNcqQqaYMIqJMSrRi48RABlXU+V2oxVAF4gynk5ApdTZPbGUxHEqfPKVG6zfMvuYkfunU7YnvX9+fwlsf8fNLX8/v8gfquh2KPex9QmbmxwsJaH8s0wv1G3B1OEv+0o06qsxXd/CN5Ux4d8D8tCz3cLt5YvbOwcvYqTzsILSPNeHnRdPQQr7EEO6zsvS2rvkHz9JVWfmNqeF/9IzisbRncG479A6nozZlwyEpMV+tf+75tr62hdNuOJPiq4T/v3/DvNNMX4yHc/6QmaxLuCYPfWRyOiq+ZxBcT2Kek+QhU5NFuYGyNfHnS479ZCdpHcI5BMLDPBPnYpwbcC+6GY8vp4KyIhRnIj0qmJqg7s22wd2ednTKt+P5PaKlPL5D2q99yW2O6P0OO9XAdS76MIGJeW3QjXZwWvVwTyg79HJf3k9rh+J2bkP/zpSjwTwjk6W9wM+rofdN+bNhBS40uDLRo2b1Ru9Z+ooHi4nicVgsBzLJngcNqDHNpQ9Tr9je4u+zNkhIIsxD+yvB/GmKPNjjecfyyz61h1FvxLc9a98YvXR9A+MdvCXL92+6cd5yE/JXhrp0GePvf9Xb4DN/KpKv6AXTo1OALTsV92ddg953esnBcXlV+nyjLGipBi3sEz4jcVRrChvO1R3uaaFZhgODeuwSbxbgLIZH4q/GtUcN2zEh7KloltM2+IPnfupg9EsdxWgk/R8X8/+1TMnjVR+CqTLjoTYQtUbD9gjV4yoy/vkQMbuWVlDdPPybqQF6vQG0CeRffWMXB2RKc9q56EeH3mMzxTV9kaQDnLLXXIqL2rHYatsuoRkz/PlxYlds91JDOKULzD+9GpniGtfRa130Mrl1qHvWrk7x/cZMCpe4qTJ6G7b205+oxCove4uejqcOUPkCYtPDySKHrtUhf+e4T3crXFNnO8W859WoM5Mp5qlLU8AnT32YUvTGhbW+RqYqbZiRTiVzKKWSlMng8sxYNUizzxlFclWQqdfuyWFujvH1X0zN+3ofFt0kl9zgffbIaTBC78uGMx6tL0+LJdYIdYpmuCcE1aNjk/FkZz9gMiJb9XbvjNGkvML6GEtkrQQ3agxMPoezTtBbq1fcs04kDz6zR0OLFBFz9NsW9n0754HchB5t/TgEp1GPPLjUo4xqt36N+cjVy+hu4d8ni9QMDu+3ycPoLC+Y2kUteGqecb+dsYyqEq0hknJf8kqT/kmmhsNfmfqP1lFs1OMQgpupY1462xlTh+Ju/HY657G+dzymdYTBNV7qJHKIVjBbzOctXQv9/2SMTC1IaMD5nOlSbFBNZhWrC7h6k3n5YaplIwblua+T5Bbk3zMI2qeOTM0KZMoO3xPwzIVWhnc5L9g7I+n3ncR8jUylm+vV7pmKSrb78WZK++/X9cPUR6e0bKVCnDNdipbxo2GbQ76H+kLQezYcvpnaPG8ed6JQrohcefBhyh4+zxnZ9FMCp6dpSEkhoffqx2Ke8NcMgsmt+PZ+X0y5VcyeRNk9e7DZprlke68hkAvjS8yDNa5pHmNevO7qGE6qqAOpDshUk6z230x96RT0pPM3U0l4WxjODL13NToZZRxKDzE3HnWq5WJOx9TAIDWbUQWiyAvKIH4z/NprtoVstCqI35eGBQ1WQQlZv69JiWVhPrWbEPek5xqZUuxKZ8N9N4cwGfLSO/MS6Ouc98EptHXJYfP6gzW06mjwS23SSPmXzMr5p3XK3hs3cJxAI7GXaQtGZWSiVoM5Dx+7GbBbT9XgBH6/9GLRb7vjZgTnhIs7gB0ytTVdFZzBSyuTycSOGMxTzMgn0QusKJCp07zV4Fx0fcmbew+dqVaI3kYVzyi3CjKw4NcXxM24x4MB2BZjLzX9PqP4ylPLwby2R+w5IVZHbjJNUcjAeaH3sw/FYEGei6sE4JX4/nKIzH7NyD6fxCzU7PR8fpha+a1H7G5UFUTTCwe27QqZcm30bl5JdLhrd8xzgYE60cskZOrVilqhFb6/5ncc6HzgEZiOT0/SzeT+hyn3dAw8EgclgyOVtBL9HTLUFqjjN9cXM7+vP0zJJzqSNuVjLxsPpz4DdXcSX19GG2pEq1qH42gxK2Opsgs2ghx1/DiiJH5sUKfwV+fgbNsND+6yq9CdzUywqyQrffPtU2qP3ntI91QjySzF399SeAKdykwSpjKXWZ7XJwjlyCJ8rr4sqr7QewfG0iDe/Pn4gzW0qD6/3J0fjf+jtUmHYlhCMBhNiXdJ+gUNJWSiMXXRXy88WMwfbCWIL0wtPUrRPRmuGcJl5eI+ujHRq53L9xPSybhH/Htzn9LSR+91iv05CW11tmDubC8B7yv4et5tcXXKZgD395qQpA3shj2t/hnsaDHhPA/3Ff06Sz/MlqwMb2KWaOFNznav7MbSZl/fKkr10wl4cPJLu1cwStp1v4E0f/c4VzN8/9eS76B9R2Iesbg7bzwzAKO9esStAy/76NSHqaE2j8jtHowAzZPOw5m4QwiytoPuIOoanqV45uzI3ocp53nxn4ReUKeoGaNOUWPukShBJk7jc6/0l0UesSbMY2jCPX7+pYV5ilyvha3eTIVsx9u+bPgXswTDOstkm8c7MC6tqMdb3/D99+XDYjdCwo/3i083zFPRjLzA7eEP4k30fNK7aPvnuKeo5HpdylQbvkPwZBV/f4y6OjNbHsOhFt5dNcuOcTlFBucm4wEP8ozak20NG3cml3a9mz7Jn2NqLP1S7zea/Et6vPzT3s8hAe5blCmSf/J7HS2FdzqdXVZGDXcW7OJOcA0vbwrn42InY8QpA8i1LeWhnaN/P5TnEpk4jiW/zfeUusN8B80gwDz0VUcx2r8rSFUxR2LebjL61Y+iKh7IlCaJGlPYpuCTYMS9sb3r6FItYyj0E+PJcYZM2FZwtOXlZcy39voW0dH0dgQ4HH3+YSqS9zsILsqE8JHZX9CZNco+Z+mJcXg2H6a2hWDqaFYViSywYdkt0Atqe8xD9B50gPqBOv2mmvXp7XynvTkqUAHoJTeVC8bsxSW3RpUm20M2/WaqPJyBqKk7giiJJ5JnZLb+uef76e3ccfS2E/d+sPuhpZSbA9ynhmypR9iea2QKxj0w0P88wD9M0Adc1v0nDY9E9Auc/cyddzLbBXej9bjrZ/spuXnTAcQt8zk3qCFTc7q3wUG3SXxu7jMqbfIISsS9jPchQS99u++B5Z5OgqHbKaTs7W5gvZKag+LGzZ9k6rd7vqO/lvJ/64yiGfRXENrNgHt53T0pe4lzs9eU8bD2Z5QROAewg1SWvO6cTan8fviQHw/ke1bOeHwMIJwqQ87jw25Bc8CMf65G7Pue76N39ME2VLn0gsRq6C5ee5ih54YUrjTUBU+Z2+C9A0ninZbJdKbYuCZee4bep69XbOJtj/akPo3JGvdXiy73fg6ZXfwwNVEnAKEjanfs0QZoAHWGzL/F3Yn4WbFs4dkfppzducoIbtVbmM+WHreHG2Siub8LsM+Fivv+rZ/Rg00yaF4Mvad6APx8y+KbKbDrQUMutwqZ4sO8dDR9bpG55rYQaduRxMN8a9FtKuZAlmJ+8df9KSsNSntkLxX+8X7ZFPPqanqR+eY96XkGW+GeFOYLFbeq5jalwWKE3vgy+KmhlU/HF6wm5au0V7dUIdJNvoKnJy7hxuAlU/c5n8N+4ivEW2a9hk5uagjn9Ql1Vr2XHgtnFwXm551CHHmYZGRa+gZsiZ5xOEBt/UGmJr/d8x2pfytM/y/p1ON260H4pC8p0FpVwb9JncJ1tWIkuvSLKTsc3AW4I/ybBk/IFnRjPDyoHkCkcCuev9TNcIl+vnhL3G0zi1J4pHDOKsbjx9zRmbSfmBCsrRf3vaf6pKaKO+S57xll4ve0jM3mdwL81XtKfsPaKT21dgjtABNKdNqIHpjy/PBhajvXNzq9HcY78KTSLx1qDyhJVFGnjUsQMzzpMqr10TuW2UrMRKj04sPUetlwyX7N0ftdFMuGRcQwH6W9wCLu6OjBzqWow9fNraHzrZiBMIhxT3hiMGRNz3M+TNmpwpqPTi0G4Q9TUG734O2fcslXbi+iRoNwHPCTSclczOHwy+03U9bG7isfpsyglbk1nPYyw3auIUQPjEH+u7gt6PKxDqCczEiZjNzCYuNNfw6r67aRnFEdV8Q+0CNEhWdzzxkcdFqnPRW8bDwgQc4sme4zMYey9kR/kQlZMKadUlhF7EXcIo46MlxM10C0ypbsllD9DzKljn+p9xv9a/pR/NP90m+XF8RucueBAy2li05L4OrLVAp3fVBQZ3ZjSNP3nftr2nr0IqfIhCERnnhP3IfffWcK3qR7lN5jmHqoI48YclX0YSUz0dsMXhMIF/2b5FnpZEqbae7CfTgxuJh2kzHCXgr44+4mISXpgrZWjmtSFvWHU1vUWfNJYU/GucK356P1pMF5loA7L3zynacifL19jZ7cS9ZtQ/1WxTxjitk3twoy1lTwzRSoQxoRL59uwdKoR2x3NwTymL0XEAerAe77l2lH9TbEz+/E6N28psg+OkXl549O6TNQYX4d5Byc5xCTPzccSMPBq+SKbBVU3ks+3OiClqH5xD3jS6ekRzjmH++nFuUBFsO3LK3Vfq8y7Gmwgngq+kOs+hZQ58Y9OA53hEeHZbFgu2N8gnknHYl7jtAx2jcrwu+rtCReGYVHJ+z1gix+4Z5YnnBPtFJ8/2aVonc/vY0pm6VLBgvpfeVO44wiMhZzW7Zvc4E6Lx/+ZJ6aKr/cnR9p/5Y+tP8wU9ncOYOXrlvuO4/EwjWNGbfoh7im7eopM3V16yC8JC3hij4pqOrULjTJFfPQfGQXjKFRhGxpdKXfO04yanbo3dpFgjpzfekyW1pOB25/ci35dbRaUB2zFbSHqUFiJbcjNqycGwST21XybnXi0el8JO4sEsrjvPdEPeHnvd13kpFk2VZWUd8/hbB77n0Cce7rZKm/bmAzWyzFTYJeSNTBdyXmoUgFPWIpRa9n3s+8/OiUIevbj045VYZMGM5rCvY4f6H3XLYKHd8xD5VL0WvtGkH0N50CNxhUpI49FdYg5dzZ5+cF8SZnCva6uZd85qQdNa6pB5ftHZPeRNEiNlkfK/ul7sfSdrLQdFJBiBFSHw34ust3jXF8BRqkixx9wFJKC7pvWw7XXU1I6HpoxZ19D0nrS+jVZl7gkYuKuhuPzZXE6/JRUfOyO0McpnfJj8aqTotxK2YYhGIGwuwos10PHrCJtLKE032gEDIyA9jEDiX2030Wf46pqTT6rY5C/7fMyvmHmWrPsxT36aAhPLzEGd0MQ2RiaYkZZQU8Wbad5ZiB1w33d/bySWPZdODaPxlSPNW0ggXgnMC/axceHBdxQ7nN8fW6Scv42BfPTNVNDjxkdRmsFssIP1kJUCblTIrs4OEx6RQfIe4tGuKro2VBVxGuieuM4JrsJrrHrlKys+VHOCrXXO8immnMg3i/8ySnsJlO2G18gHDZXHnwSK6U3tZSCE09YFKIG7b3YWo9PiFTti9HZEXkDWh3il7O7YIFiZ3bSxy23yVv1sM12fTRexb2GfeEIsDXDweWAyuU8fLD1MvRJ6D13zlxto/hgqx7BwV2h11bemSaKNRoQw6VLc7CU1XzPjo1jDNUlvVrO8UYiXnvb0zl64MEoLSYfYbmFfPk2nShva7FXZjkqbPVYzqFmdwEkuMZ3pRId4+B8/aWPFj07grRk0MGwTloJb6/r4COriMO9dZgJGzPbsXmME1hPajT0l3mckOKHbfAGIwNAkpsy3+QKXk4+o2p/2jPzGJ7sSECOBHeyU1De06NGfuQ4ppe2WI+7sRxwa/UE/df42hKXwSZyDlDplTR96jfDiIIOjiT4PpUOprfJMwDkujXp4teYHR/ccCro4rzcNBUVJmubehMZybFemED62Zj1B3zhO8/meLr7cDkkIsZ0XGj4ZoOpXlqD2bOUNrYi6lFs8MMwPYFU70trrHqcAsgOco14b3REmiRoHcs8h16H6PAjP/FFLUrXjozKnvk1nYWbBMdGRtl8wUpax/3hEODa3IAE6Bve41MVntaJjQFYLS3ADAeHb5+MvSLD1MobjlxJ/25Tvx400EyWTalL0vXBTJtu5DXLpGStYZMEb6v7Of6NOHrMrZRHcg6AVrTId8eZzfZkBK/gaAZtiVfPCc6veojFw6uiXlT5fmUpa18AT3r4ec9n2WdkL05gd1gb0p8K/U68pAcDtlLv5CA3eOCzpUSX39i6N1p6KJOz6IV6M3ZIU4qlRXpy+kCSP82I3b9fnh/kKnBb72dR7N/xxnF5P98/Pj/n6l0MMa03r8fSvzT1E+61B6YcacdrolqKeZ4zHYU4tHxSDz/1Szoikg2FMPO4Mk2yMV9ndkanH125JyIs45W9EU656K3mNeI/uH72AB36BSlf03w/0934RZugTrjUV88j6kn/grsiXj//bGWqRXgmmq7NSnDboAZnb7f8YcpazzudCr7OwsAk1tpF71KJsPVbQlZp5aSn9hKRmn7wDxTRgy94wYstimVDZC85pJ7O2GKUkLUKdZpyIiunikx60EMqfpuSr7bjCNqbmofDuSE3nMc4+sfY1TpzebGS/d2ZgXB1fq/mFoe/QKirX/iHp/EQE++5MA5yAiPJ5oG7JUMD7Z8KSdkuxnnlIw26J0/TPHjRjbiZpmBB++GB7GJr4cJklwNJVF/ucoV1p30HSyfe4fbkkbQu7qPB/gxZ5JXPyyPTIbjJfDgcCbe+tg86WOUOnC/WOgTHGJYbDF/9MAo3RV3irHbkZ40YrA+5Tpx083jD55RiLHzvzBl/EfPKIa210Hcj7LSn27mHdXepuhrtCVldNWhYpFpXWE3dnclPyxroPujvYVqOzJIhMrhsUuFu3tA9zvJizfnjJ7j0oPu0CNlMhH3gjcerYHLRiJ5WX9e0XSpbaBznRkJaWwv2HDtTYBX7Y4E43z+pOdTiWsywzWZ+HfM6Hd3ktj923ZYbksNM7jbDUxItdSTYH2nCknbhQJAdgX3u4OJ+3S69qAuRR6SPXx9YiNDXzpl+1UFRAtRp2g45dypWjFdMB2vwXd2leRfnCijw52YUf3o8P/RABYsLqYgpr9z/mHqbzpl3cVN1dPNBdgnB4nDOPJotyKAebQjJIaNbbHG6B//ztSqsC3YhCb+PtS4KcZw1LNh/2T4/p2mRJRuWhua+dkgie/kMtNXCgfmrWzJZrGkoxtYHyF5L4gUnMdXhbC664FrX0vivRxzSqeRCdDEC/QJ+8dsyhaowLBddSaxt8fjgnSj0ADtGmrcPvrbzPhzTI1+feZL/h1M/eM65TgVer818YkXJVVH+3f045e12GfV7pmxaYfeYZ9uAxIQ81TRd5Fu4BQEMyk8znEfViZNArv45ZfeQqmAzigK3iEwMZ7NXb1AP++Z4Dy2rsQ3W9pQLUktOI0WM5Ichg/KrMNiB+Gr9QmXG6+hzENvWZCCkER5YUafX4+h3VcXQ7K+TNSOqt2GgL/I0Pu5O1kh0kW8v/eOuS/ToU7HF1zcVR/zXOLzgjKpRoY2cY4qmnseEFX10At1PcHICploNvIEot29kII6MyPaToT3vIuaWhqKOnfobNDvDSeOVZ0i8rCeCmyedk7seCc61LkxgcRXdoS/tNCjD9+04TxpMQ9tV7hnfD3z/cpTW+WC3s/ZlgS0gzaQrMlpqxvLgs0gik74/u9lHdFgKfasZDaTkhnkT7b2M8x/x+m2tG9z90mOC+5BShyDe5F3KQjdTU8AzjAv/ZOECaWvcBvuMua55LQ5PNkgDG+wXGZMcqTpqyFTQ9VhnjsacZ37bvonmfr1mS/9q9xv9F9i6jGX3sC7fMO9J3Wf9L5au9CgDJEIzkXEQr3tID2o29InIW+o+Vhb0LjxrAzZEr3bWM6nELDNRgoqH12NZhAXKtxHSQhJkbGHWteQabc15wfj+KT8wtdw3M51tGeNrTM1nmoQaYuNxOfZu6OdrNlwGXUYNOZ3XWepe47sN6eDcu1K64I+8pkGwS1B9JqbJ5N5JvVQR+dOGdxQEykb5i4c4znlEf5G+ocp64LW9JOnvnRqmfR/mNLJFJnud0nJh+Wpo3qDeeT04MhUHILO1hcKsL2VruQsB6eMFFk1+uiUPer5GPuI3ED0vvncn/h+RSklW2hWCeaho2fTT23Sh6nhKrdIMxvKdk/olJWdUaqGuXWGILkmZXAIT0/qbVDHi74/K6ND8ujYYOEtYPm6bUp3wI2CZCpnEPnHGXo9RwEC/cKC1CQxCbx4AJQHyORlPSFSVIj7b+d+2oA18hiHVXyISDoZ4U7I8QvY9ue9P6lTyuSX51OK9Fc7iv+vpf9/LVPysQwhGspzNFvtU6GP2nag4wtDil3QPQYz9BJevDTL4C7NnjS/j1aAkWPGk0Tsw+/OzCEZFnPu34+Q0Z6WO1BbDe7Tq0fhMfZEXYowCHFemMWUNou1uDsyFf27F/spfV7SErzZbS7yViHT1WO9hS6PjDKMC3vKXu8ktKfabMC3IUkj/OTdANww/slTo9A8gD3nK8LVo7ugMh05cLyIu/r/D3dvs6yoEnXtXpANQUSgCZKJIn85IfnriagoqKgo6NWfaVn7ffd3TsSpTlV8FXs1KmqFC0HNZ44xMHOmwnrt6/3+3zplL1T8fVOkmPnX+zHE0jTisXvDmnHK7iEcXg/UyX6pa1Z0MgAW8fn/0Cmy2+0EOHsnjSwXlQ18ZflC0qh1ResadfxwO2MeegRYM/ZmtGejw34mBG7Re4QtzTMTnNGk9u7Wk5pdUy2BtyRCpoV6oPNS9dBb23Oezex9a5mfOYj+6ewT1sM7JoMadLCqzwbnIz6NCT26b9hMbmEdl60Q05xnPlz1EGvCbf6KrVWinmG1D6jA8svBI+njrbDZ3R/x4DV/0D/I1OxX3/nKwvx/fv7vzqP4zUzlJBjBIpvoQlrNGZqd6pMHTo7Js6M9gKXdjgN4XT7nfHcBg0539QruI2FO1pGlU6u99xasndIgyWCMZXLcMAaHbIJ1evbA4yVa3MDT+aiO1ld8fv3y2Qd9djZIXm2eIl0B/h6FukG4ue09ug1dzFs7GfPajDP56/3kiTEhntx9Ws0Y3h3YOY1JJHmiSEZqv4RsURASf/pRUP5G7/jQKNZph/ayZZCPLo23kcAw0tlkcancL1NhM5toZFpuqs+Gxk7NJ8W8pc0njzwnxBSyiaKLlla2Afhqi7omUisny6aTwXsWuzqknSWT92l/hXyONSWe7MOGznvBg8qK8fqn66dMX0dz91OnfjB184Mt6394vx9MsZDg8fHBqVNljGaX23sXDuMKvXFDWGO5hTjHz2fn1cx5ovxv3pIPbuLrdaJSfBfkk5BB2q8dgmbhUNETJeitbyX6hGl+wCtO9g24hUM57NKDTdLtecZGia0JflNq3R9kSpF/xZT4d6z1+O06NWx2MSzqsVRDo5RYd/1lAOewwYycZ4ZtRebOheUqlYXQaceULFVuw2NbGEI+sXvD2rrKEf36ecqja1VWxNig97lfPnu2qRfwrI4GC6AkFVEnOk8jTqLbcGxaXchmu2dHM+N8AfN2kQRoW08k593UhdNK/uQ1DzP6JFRi1hcjsQ7q4E7pbNx97rPlMf8y1S6VE6xQfwQWXsYt2fefe/XowOpi9OmXsb43Llj9DnWpqalNbnrugp4ryJThLND5vfZLSC4XUieTYS9TA+4MGk0167xQ9eGbp37oVPRKrJKEWi6Bk212QhhvJjLJCPFhbe2wJujPz8a9h96Fe/lZOyJtnqjrH51SpsWs9iYq80jTnQumFLMJ9/PG1777JG63I1Knc6godXPVgdvraQhZtNhX1m6kjoC6sSuAUM418szWb7DKs07S5WkSk+eh16HceoSkLNJF+npmDrSJ+VkPNjFE62IR/HxuS0qi0yTEyrc1JTY9mBoPaqwXf5ApdforpiZ/xzyK387UNFlJoFfjnkT9zKXkmKJ36PoZjmlDxTzC09EAtJsPQkhVVSTlGnXh3s4xD5V2IFPvcSboLdjAYVQWMpnmmAeuxREzdmeCbXmn5AH06j44kE+n/BP99A4bJL0u9pvd5/sqZwFm1fcc+vCGunFlDpysfF6v5zoy4ThmzDRPFWvvtXZkGgd2AinGIbyerhnIp70MeEElkCgRNPRC26X/2Wcd8+D0vO+sd126X50C891Q4k/R+xEyQ0ZWV/Rubp+ewd7XIx5qt8AmJ10I4HnxTF4Mb8wzTtwE4CoNHr+pPys+Pkzp1kenavckk/mgDDDft9M63AYBkImrr5CJAPPmbbVrqb96lv9mau+Os5/e78c9Cll2BHx/ESq4XnY58c8CSvd8ZdTZXWa51U2WCtjEd3nUF6FIZvfTHpyLMhKiZdbkZFKkKeals0bC8XikkWaEx9fDCn1C+NnTPGimB1hNDFJHvTDIJNakCROvukb8auM1f5ApTfrF3CRZ+o/eo2Bn6wBL83ojUBtXmWAe8DDP7HFMOwLmmXE92+FnHt0JK6EAchE3C3jmhsEza4V1uKOjJyyV2x2Zea0HQt465oFEmNeF0VaGpczXW/A8vxWgGNYdOUO/gKvY6ny9yHclvawmPVjigOdf9NeWpDlbwWPIMK8lL8wT09Ut+jIVFPuio1JWOl/vx0aaOBDXPnRgnIpOYLy9DWQxYx7sT2fMg7sDHn8i4IDzLqL6q1PnGu3myhKjOjzZiUxY8LRBH49EgfW30iazOfPh/qyxpqR131qhUQWwXByiOiIkiYkF5RScLtnxyLxbIqHrZwCmuMGaQvMyJ2vlbsPeDuc8d/xdRdtXumGyn8yIJ5T7mAi1lDFpUCf1V6ecaRSBZzKxjuSyi0lCVRvq09bgedPpscXlXgZjZjk13PNXR3zrkIB36TQh7K4C6uZoPgWrmQk8bAAd+NHv8fhLhT4BDURubZvNHuhhTDjD3wcSdzeRqdpE5UEha/kfY2omCJNfrJ2X/5J+FL+dqWK25uDN2Bm9U9NqpFrfUSckH/28V2IeOV/9EPTL8ixEY/+KeSRVLdjvKwPzFB23dHIIK3DHp5awYnJFnfNdPD52cUyZn54xxnMVwiqTTzUEqi2SozqlUAuRTvLdKABaOOEOlv70zEE6tQMReYZjonfnJB/fMJ8fw3PEJEcQak+9KxWtin4M4TL+rDHcNB1ZsfkW/N5rhei8m7UkOy9dOK+xTq+TJeaR8d1eQbAqUWd+MCUzYwXzXoqE0MhRZ7zQf8OynfUETtdiIIVD0LuZJtYUf4XH517pg9fukUHGT0hybk/+zRTX5xLYwv2OY3qJOuxb+hLO6h7fv+d6l1M6l7bsZUWy8GWq5LeUvc7ShHyZ2qUjBeilfQrsLCsiWUYEj28yg2TDVQfrsFcnQIexgzVHelXkGKwZWLRUa4j8qCXBy69g5bedEIVUqYi9zpZwPUdYE57Pwbbybonvz1k2hXAeQke4qwxsZrxV4iapBn+QKVH8xdwkefof7UO7evsOmMW8IfAU85gcpH6FFRHzUmZOetEK44cNgag3JOIbOSb8mFF4hGO9zg95UNI2WaefhR9nElqbvCLNIltBO3jIRMaYbJUvfH7r4tZ1xHrbI85WwDMdbHRviRbY9HzyOZiJiphF79wji/llCc/o07Ok5n1l+ddjyLQdvhJ/PLkBrSP1DVEXcQHWGu2IdD0g85p+EiCnyGzyvKPOKW+TrM0xK79MLXke1awyMWb9YMoqJqg7z8tEJLfkVYNXXe8k3F1RZ0/x1IGHKGJNiCirLEW2PViKZcRhH02AbESK/2rRjkQH54Q1orieQB9eLQm5fbPJ3Pz08FTWeP0zcezRH32TJnuQBXc70j/37Y4Jm3jihHznJrnG6QYraXKr2VuaDYSy+wJOroJ5c5n2nrXOsjfYzXRVR6/mlZP3/uRhDWwVwqxTRMkk9AEMYdXyiHazkkQp+oC6+njnbb7XrFd22YC+nZh15OlVQwQ+fjHB65Tai6XS+4NMTYRf9KOQ5f9oj5fb9mGCMaXHOpouLhoZGboNlfcw6sKdscEaogQfz5SDwHbmVCR1TwjsMV3yLN48Y0qLF4Pl+NUQ9o5lmwiTJepMYRj1etLi8Ua6JaAvjYMQSmU2kOkiM6EStyMh0eSxQTebiQvOdYWPn2E6EEvVLcwTEXpLw9PLf+vUcFEotV/kBLsCeP1liotzB+zcqQVGDGQ+ekxtOL0LzHMLFfNI9vF6+iOLeCSbzU/vZ2yEf7zfpF4VYNy1FvPga0UJhOg9T+50TrLroOdf7/fj+6lvnmoNYwK+HqNO/WDqPEk2sDC9U8289lqSWYc6fPYJXv/kPab/YsovH/ucPEkQf5ny0f7J5vpk7SFIXGRytVjbZHPfU9i7vl5nNO1tKwyEHhW+X6HXFQ5AnMRagXmRZCGyXgeRPM1wAc5JPeH1L2SZnMWLBW22wJpgTVhnGRlbw6IWzDoEZlTkLbwHJtm9InhM7P7cvXRkSvsVU7P/6DyKTG5VzLi3Azrz27IhovfpzTW+GaQIUszooW/IsFAnFWHOaxqTXtHnUFkrnawtwDq8whQOZJ4chagKlgMx9sslNI+JwYtVsu+sazuMYaGnFY+ut2VO5IjN4e60I5LeLg+ZelvfAgvjNI/w5eVkOOOYPNl4/k+eiS35UKBOtb3AgyWbyXRM9Axi/8OUpMYt6Q5zinlw/Zndvb/IZLFiS7i0HeY5U2Cx1Xx06QdToXhoDFIuNBvccsDfjYuF+S+6hmC3pzNnXvqZHb+bLqG7YU3I9T2e3x6oB5Qd0StG5gmIuNFEsG+wxRqzmgzkyVccjJGCTHsieucy3RC4lG/0xotiq33z1GwUyLVfBH1FLLJL2LDoxZ9zk17vWQa+y84EXBPPb+cZgUOk4furB3tq7Rd6B/7kZtfR9XCwSdatKPjLZlqH++2hIc5IHoF+29ckkm7oMyR3SqCdNcanP+Iea9L4noLePE0C260Rkzcvnmza7Gf1n2ZKUn8xh1ZW/vcr3/+b9yh+u07VL/oC5xDtPxl56hEs4Nan15guFJKKeWJvlD0snGZHIDtKGvmYJ+hye1wnIyUwqHkOKXwW0NXRYF9KMpY/OiOukclkjhl/zRsRjBfbk7CHJSWpeTfgYHhazZXiMdD38WqAvmr3BLo3pghxwP8dFxO9Xl+KHiyYmQHrpRcyNd2vGiqRpQNsypAp1xFbYo7tMaayWVVHfZ9VpJIuC2j0y5wXIxePd5fo/TBlRDXY89j4ej9vwJcZrRangRyblYdMbRohHGnoPYtuv4DbZGPwtXjC438wZc23qHPK0fLImoni1/sx/ZYMxNbWPtiieKyZFCMT9xMx4SqedCHXPF+kdG2uv/covkyt72nMhO6BTP2YQ+tZoxAWp3nDIVvZQE50g8dPzmMhsS87jaaPzRUCul8KcKrmBmlq34DgIkicWZtXSTqRvsGgAr7/r0OmEWtdm9C1AfqM1sDrv7x5ApZ5ndfRTTVsEt6djo2d7YwH9kuV/yBTn/r//8+U+rfs5/ubmZoUXgtOpW2FSK4lmSzdJYGaX/W6OMWYZzpBPoFhbTc8Kl9pTGKq6vBInyMhHkaoMzz2dRxTmI4jdrxQ0jOVwi2aIRPqTa8sa1HeYJkGJY45X2pQnT49OmVDI3xCti2N01gGV8lKzNDyIicvfzOHp63qvDg6mCeUtcPY7PgUiB/v1kDpLJ2BQ/+HqUYyJJgL630dZvLFIw+mWnCfBujd9iJ6J8eUbaCYNkg0DpGpxxt/1wnqVPSUko4o+nYJq3yGec8plzJhs8yC63JkkNz19541F+2fTIXJ62STkzoIX50Cb211ZDPf4vPFcOBQCS2QthQMuG4yzJvCaNR+mfrR48Xr93pFzI3Dv0y5hjEazMfIcmG+12rUqRmeP5vXc7jQbsxTNRiL9GbUZ1go2ZIwCEAm8iBjnnvvxDraLQ+YT6vqDnMSVDx8mNOOsFSdwz6dYE07z3XDipM+ApKe55xNrpVBhvftxl7Dekb+NFOy/It+FLL2d8xN+u1MNdzYgysDMjNTFjaZGp86u8aXWVzfmEdSF9agG9maRKE+wc9MkkawvmsjnsTH0UBf13wC9ER3QmSoaUUe20+dna10niMNpfVaQYXVclQQqFYnmaTzQoPyEqmcB61f0mxMn+jdNgUPD6UlktG0Rh0Ejt4n7XtqaYYSsFnXvmt/EGyZRsKtgnnpc86qIm4I8nwH4nVbzorDoiP2DfNePZ8Ydebf8fjR+R+mwuhFNFIvhiVYq3sofL1fOh7NgabRkYRujTp3PlwwD0UbrClzwmxrW8uY9+rNP0z5RBZBrwP0fo/ZqSNWNCJgbFGBIsOZakSzLzqcQ1sn2eL6qOh+uOU/e5E92b75MqV8erx8meJpsoBVLWOe7PNLQ4Ix1qy9NYzqdBKMO+q2rAHnjZEIHHdAhn3jAHOjF2q4J6hbnisfIHi/0AfcSvTW5fJiQD2c0Wcc5GdF1+sMwOPVHL29zTQyHHdXNiliuXaX4f1PMjWb/pKpv2P91G9nKqggA9NscyEyI6sh53tmwCldobcTKeaJ7XMAIBtI68gcnyjpxk8FtnWhCWkb+S1Vr/kdHH1ZksiuLJlsT9kcXcoOx9Sp38eWMtgZWMshJ5GaWjG5a84MonqpCPF+5sc0fLcX0JNbziPTsIA8SK9DFRt4/mrTG9Yll/wvU4Er2CV9vaMVcuRwTC0ObcggijUQ41YIodakNnm/0Pvs74LBswPfG1+dskkS8a/3y2/t4ssUm6aoM9ozVmHxZpUQKvQCZDHa4/HaQ+fry4B1/mGA/2UqWh2Sn0zNFX9bf3WqP9IxePNwT1h1zBqSrI8j4K8Ar9+ot/mXqa9O4fO2RD9KERt/epG5W33UmdvGN8E5rqs6dF94/mN2HgM3Esyb1S6oaEz2yMxttSDRwjEakuedB46mvLHGcUMmU3nYgMkGvJ7zCH0C8zc63NVKr/GcmOcsTfCBHPYGfr7LvfzVqR9MBXRwhz/IlCL9iin9b5mb9JuZeh684DM3Ka3Z5RrLpHplWCdvJXq7U8Q8Kx3DEsx2xYWQPeKKzKqFDNnHu6Xbx7ak7VU8gpuGa3Q0C2RGHVBnDuFpzJOXvwdrJ9gBzOkxESJuNgOmqmKKKqQohMfqw6b7M2zB2T4SgbHTZ29QVoyggATPf9SeIh3JN49pyhWZCstMo902Eb86FUnXBtVBGwqwondeR48saUjG9uidlK0urBsVj69vqEtzPwwFZIPI5JY2C5jvuo9OTU4tMazmDWhZ9/j7dTFgZeBzqNUadbKKApne74MDVp9HhL3mlk1Qy1A0GhfHsNImLdkcygksSig5DEdkAryFAnC7jYRksEfwL53y9FffkfZ4Dv/NVNLYKqz6156HwyTV0Hs6KiTTVOMxt8Y5NWqyB3NHrDqkKPnk2t9F8LYrdKCyYXQk6DQO/m264bDQUafX6nsMLAywpmk9nr+NGXpLLTEI8JPeksGMWtafA7wes9/8ufl+M0Gd/IopY/a/P/8lpvJxaYFrfb5DXYX472UcqQD8MuLxSEDvtAsHHTxCPmMQqzo5dMcJ5Gaq8vhwHsX0sbDXQJpTxiFWaUvaAOt0FIvoXW7HvW3pgWfBahehVzviECfPw0KE1LdmPLlKW4Oub2IC9mHK6zBv8XENwwNEbjEiiWnsOvrD+wn5+c3dsvksaHqPGnBPyNRXp8SmjcBYvlMeBgWmiLfEdGiHO+aZiRV0X6ZsIUImTiBoX536wRTj4qQhY7lpwRsdd5+5Seh9ozd6p9vyijWh658dfV86B+xjhkyehgnCJ5Rv0GV7y6Nlhro+lTHPGEVckIgcpYE4z9sUIkhHnM+HB6VvKLJvb+fgGukDiZ1niAr56UXm7LaNedNlAeaT/ZZE61TKyfUozSB7d2qdHj79AkmUlbB8SrQOg8yIyZiwHRhG3teRvK0q0o9KD7xcWhPQX2dKhK2jQepM8fovhoY1b1/b4IyYXrODoJeEraUT054OXo/+3Py5+X4zQRN/NTdp/nfslfPb76XfLvUIPEfAvKGsSUf0kSRDWa60mj/nn7UKJz4FOx8xDl4h5ESsCgEShu8Xfr6+TYtFA7B6dHEdGRUykTmSAvlV04T4oSOTlxVi4nIzJKG5qRvSnKUXlONBrhO+9WS6NRsP/Jkecjbs8HF9n05hV6w0nqT5Dr1PfnSZdL68edDvJhpNqln6ZSqs7KYkRUfR29WjmAMbNTk5nNIRsCDEOn31ME/8YMqcB2EdZrogE82sFmA417COVonVkiXX9jB/bTcCVIpVEntdjGGzkrAmyIddQ4OsWn11KvIgoSSexi+wp862ZjRNKnLvjCP4Wyer4VifbTIIwQTCraLVaR9qGvXlRcJmujkVvNbsRaIpO2ATqREEbz0aVebj6V3w+vKiZqZ8GkhGCwmYMKgkjhdjStVVv0ZdfFHOZhYWt0ScRmC9T08S7pwqJvHRXgDJZ6kQTvmpIsMjmAEfvUZ1EkZuSd2MWGA9fR3f36EHEsxuDRvixbQOFM+t/hxToiD8om+SPP87erz8dqbq8iKCs8DMFF1egk0O43QC61JUhZQfdwON4mkPS0v2eWjNjiIJ8xQDlnFE7xaFqDODS5ewmIwwr0ymdUU2LdbpciFqJH67gUZP+VIEfxADITrYHOvocO5hLaAL45eZ1tFsaVPwNx7DvBITSnbLmwgxG6k116Igpnq1c7865SmY8OhsHro/89Q6F0uittQAUo5Qd1jFRaKLY8x7t35cp3G/A6qOc9TJCwuFSNeJSPYK6jKZtMjUk05a8myNDEfaes2jYBtrZMrf6L2KN9aENt7ldMZbB9wkxecXB8v4MkWPiy0J5Qt6zakrF+Dtk0SAnk+QsdP7DaXua4Tvp91Af+yR/Z648mcPt14mp1vE2PvTL/3bN0kXxS3oEc8JuxeWR1i6EyBdbBUeV7kv09ieJuCpVyKEE1JR4n3WPDoz1iHT9uCR924/hsVhFNfhcELvXpdvCfI10YREHxSbvt/LOXh3fyz4U7b3yDNEly+a8yn540xpv5rvZ/4t66d+s/cbCvcBJL35QvQo3i0x7fQN6WuG3m41/8wbb/ZXsE9vl0THNoqJcgqewDfyrI63406kSusZn3npwKNqG2kkLEwRuO/i8TNv3NHNhT/AEK4+AWMSVcQJ0w5Ye5nyZB2VDVVdVwV9VPkcDqt3Q7CGo45duSKkzuppf3VqROs3cc3Nm9KHNDfB8OxIYNGVok6V2We1q4pMgikAeczHU4jHNeax8orH92a5+MnUoa9FclaAgj3cPl6WfrwbjwPwJ59vWl+PGIinHWVIb0hXktZP78vUZ4VXzQwDdeqAfwcrm/7DFLlhiVkdPU5YEDcyGXlFD3k2qJz7a6/96pQiqVPiRjiYSXBbBGxo90L97UNrtXGMzOYpAbGMW8KZ84KEzGYCd+ptRxcUXTW+9wTznKlr5L2vPTBRbYRwZw0GyYgrw3xk4ZNfVzQncxm9NTN2mHebTG7p/NXrEDzMkeBHm0AzfzA1vWiS4Es39Q/OoRVF9Vfz/f6r/Sjc/nKG5dH1CJj1kZKb93xCetaUOj4GqBNCuzwCvT5WhGXTg0xel1sHZWXJAu9C1Bmd1lPwvENAwlQ0c1I/ihdk9IbH2/OgosGuPoM3FI7AxpFpkNHieIXMW0l1zAQvp5WtizCfDy6Hevc2yH4+fkL8OigkDd2tRlMjcthsfHwJ/jJmGj5xI6JOrCLhq1MjWA7gaa5fQ3QxOyKUY3xk7Y8Ib4IHesVF/FOnGKm4TBJ8TbAsL+gFTwLqioGZC+a3MhaiPdQDoaPzBEBcYZ6xjk+DGgyZWhw4MjXdU+1fTEWTM3q/6c5DnXaDkER8ImJ1cooOYpErNQZAr6RVJsXsperT2leaXvvq1Kw8Cj/70Lob0QXfKbgQjrCEES+OnsBsb0bi0h419GiQCFbXwqzDh4FM+r3rAMr5lTBKdZnopf6CuetCHdY+vr6VfXtBOl6gdxQm54a+0O0xNdZG3N3PdoPpt0rF1HAqcU9Y3eM/yNRE+dXcJPq33KP4zUxdTvoO/OjhcDYdz1tC9NsdmK6jt7Mp+nkqTLdgbK7Lml2kQ0mc8eKKYwa9W7Jdeg1lVtaDo0vIZLOZy+Tomw8oJdSx1H8EQN/hfgfehK0IHPbzitDieYLtvJsIWC87oGy4P1AHxisOSYbnP43ON8gwYfE0Pz46epNTh43S7Yu7+nhkkEbOT+Aqi6gG99LEZGvwFqw8c+sw9Y5A9gOOqZAvMY9N54/hy5QvYZ5i9z3q1A+mzO0J89u0OTUkX2Qa6F2BdX4ToveNF7s3YMBS6iR1tyKt3djGGBOGNbT7CQ7wmg7g7sk/TAmWqIMv2kEd7c+kJU0mXSG6ezMhSaYl0CxzQiY8ZUkITvFeI+Lh6DH1s6ebb5Xb0lRN2QT77YWELQ6kInKJrz9xDJnzozXKadNnDOx9YnJ2HfctidKpDfplceEhPew7EnU6+gjXD3i40THj8s/+vttTpfDk9DZlGryLCVNvTw31bPIs8cN5V+wlSH+eKWn2C+/3mWrxn5yb5C/uGdjUtnl4vLxw8LyOF8gXPeqQUG8H+uKbFBZqYwnRkHzWiQa7M6x7A71bM3gxvRf3FpaC6xB2a14V0ca3KyTrTBZSE7DOq940h5VsLWvI/blHskI5Ij2LCYlPnoeldp2dIOizpRDSR2iTXXO7QGQsZZ7uZqOSdtVixRS7fPFg/F7JyCTg9ehL1CkpR68z04QKzPthVYNjHkRSikdkerFSeSLfHhVdnjGvLTQnxLzHMG/JZw9/t5uQR06NmV4v9uJnV2Dg0ArHihwmO/Ru1n0mxJa5bb9MBQpiykj/yVtnuUdGzVJg9WRSkjRayrDMM09g4ZQb5PS8nYBnixnhudnZX5364f18NkHvdnyNg59M/djXIzMFBZZoh0kIjWCQxfHdQn4UpnWy0B42TZWpB4Hkz+so7vqKPNLNAgyDnerott83ZD4iNZBbgp9cmproIxqsiWsvmtW8mbKBGuvdwN7DQyPBKhqD2Q3nPRtP3xLxH5eN/QeZmsq/0Cm0h3/F3KTffi99MXzuI12HhcC8cBgwvb+PsKMgY8ae4JjeX9wQbL2iPJw0VUvELG0gGRZSndR+6VF1s69g2Xd2Hen+C5kYpDOkMZ8K8dNGJpcD4+Dv1QUJDw4MJMwWe1intkh4EdxlujHVCtyqX5DoOTVEsiieNaTWe8rTU+gDnefB6qtT3vaZdaTW6BKWjfWPToVPvQAiKDaBMg2BqKPdFXbrQeHcWz7ir07p6Sok4TZAb1fu8C/d5fnj5QSrJIfbpgPntQtINM0jSpSX0kFWFFhTJqNtTscqnm9+RabgOcJBAIH4hFU5LmsYPj1fwlnfw8qv0NseC8yLq4dzBH5eyiRms41MrWURfXXq6/1Wq537k6lYHeXm+31/gxXvfR7OFlFJ+Pt9gqheTEkMq5FB5WiP3nCw5+iNNYZetyAU/GDf8HCrsZjcLGELpDo6PGT2MSaJv7gACLZcp6NZh74Cng/0zndVCHL49JSBYMvep+ekDl72/Q+unxLl6S/m0M7E/+g8CufCfVhtSksAfQQ5UX1zC9kBx0C8y7ce1VMV66S+JejN6gHIsfzMvCjIpE5rszSocmAbrLP+kkRtXokkW0gH4NudVKfS/lFSW+0DmHciFaI4N3IyOd02kEkrgfB699mHI9vn4KEJFGAKRkW6KzK38RyJp9K10yjRxzabmpsX8Q/ipCPpwxW+TIWjpZij22IJ2I234CD2A+YdyTlBOhpmPO77h0GfO++nTn2ZIlGOXvB4RK/1g6mtTs6gT99eHY27V0OSNmohlO8ySZfhw8M84tlfpsL9uJFJeRueYKxQpwCvJyddpN7AGV9t1CmGTDrCeA+Ju8OaMK/V7uv9fuzn+2Xqh/eT8vgtfPd02xbTG8yzk8vDpsPwlPTBEdask0ji7LyB7tPlCr3m2EBvqexj4vu9CT5a0JpRZe+RdTrNwCCyLYTO7iWTnXJugGkwRe9d3gyyRiPKVK1SiXd6jmTTs53yy5R7P9//4Lx0cSb9Yg7tbPJ3rJ/67TpFw70N9s2iPEqulU2m/JZDtNpP6jh3SpE60d2GxbiYC+FNQO+yGp9LwL8R63TcbwZq3esUlu3TqqPluypJtr+VEIn6hKebbkvpHW0huJMbQa+1MFAHWJDB5qm8SWKmaknLFUcdm75IHR3Wn3vDTlTAbldMSPpMupau9+8lE8QCx3aRNahIz+UOSEQj/tWpueYGSPqR1uFaQiY99V1BpFDUCTXshi9Ty275j07pEiUwXyFToRGdShLcNztw5bkjRLqI3nQrFg3wyVgSknKFTN+WgHlq8sk7SoDPOjHbJ1hEKXn4qE8xkYRpA6uLvqyjog4bIvLzBnbKDZk4S25JtfTGmGxLkuDOksog1ermMcWM3vV379GlgN5tUczQu/bveUOcu7SF6BCjNz52ZUUzv16AtVENHmlrBqT1uQG+YR1rgLVuE1a5EdievSTMOocV2YyUCtKTK3HeSW1F3svFifXPtcIDyfO7r07NJo0oeLeF+yeZUsRf9HiZSX9Jjxfxd69JlBkFR8ECDtaZyQTtQAjxBF0OVxZeTu/S3sIxlBlClB73AznelBzKUyfU3DpuKkoPHB3XLqWcHXeGRw6mkwCwnSDwV1y29LroF+DT2uShFbOB1E4QAts4L8Ln8t2m5LJn4Ayf+1qnMxbcMkoT2B0+z7+yPPg3U7ZRY/5RhCWsViTiYZTFMQFz8+nrZJGaEWPAOm45qINkhEw8n11OVQfzlDtdIBOvJ+/+xVTkvK2c1M19DYa+W9WRfBvwVUsp6syBTIR0YiPThSIvvkxF6TYWSSt1T1gWs5J8mTqIfAtWmy2QOQXzqDzZpbB2NqKQFFfVo9XeDNlk95K411j4+n54v69OPeSRZ+4aHY/vQsyzm/ULiHhR1pC36I3TPtGAkseSQhC+9RrsFhk6rIiOH9HoIITTTDfIxmQB1sTS4myuH4B4S7ME6LbIZHxYtmTHgjMbm4lCAtXdtqY7HW+Y5F4n/E/rlPqr73xn0/9oj5cbWc7BMg445j/7HhIludmQ1ec3j9/9RqRDxE0gZqILofLWK5JfAw7rFbx5spRxzLB77YHufnqIhHfDILCRPIBH8KpTI/QoPUYZASpuMQ+co8/sbc1xoXyMe54cdEWmhr9xYPkg85rBwDoi7hQf7crtJSRt4g500M8LNjzXg+BV97dGxmupZ8NhHmGSwmRHztO7BfR0wuu/rwaD1O4thqS5TkjCuo32vUdBQwuEqPPRKeYv0fw3U6bEYgi4iCmrpkZD0v25gCK0RZ5EG2T6cBYX4Jj+PzrlnuMO3H5U1iH79PvzLCEHMpbRuzJA7yuJY4DE32BNiC6K+GXqPaCXc4HuNbIIHYeNWvhHp4rVJQdje1ygzs8rfFx6xwBe8cY8Gqiok9Udq91z0Hl4We5tMiluIyaGfSWEqj/WzHBT27Bqp5RE4xyPF7tjBvH+JtTxfJkZ5LF711+mfPv6KE03exdMGh3E2jvT4s/1dkamtF8xJf8daz1+O1PcX2hsuPB5HS1erCK9PBoBu3u9kCbup84Wro7eiuufdb59TLrVzofC4oOQ1qEj03PBVzDXetSZndQPROzHJkRp9RTi6cHN6eyoG0Bua6MOo8/x831BId4cHnUyT4uSjjp9CcvD2xDCi4oZPLkGFhTTVV/zhYs69kOnpl4y1N54Zrakno6PX6bYSIo/XhGZ108hXj9KVYd5xPRgW7lvgQvtJqexSX/qVGT5wk+d0id7EKB8JTHZkgsDnfKFAJaHeXF12nHI7/t3nWRzVfzqlBU4yOTaiwdSLKoHrB7yPzq10OsYfESuBlOGkvQnZwWZJXwWUT6VnF4lBdjLED57KEyGnzr1itibf3VqUOoI7Ri16pDMhoZMXrcA8iF98XRo3Yoe7aUB+u2hk0hIUZdmx1Rj48l2X4e2E3TmerWnYM5SUwC1NjriiMcQSrF91Xx8wNeqBemBDYY7437U+rHpXIqcifOdyL2DeRP/IFOa+kum/ue2n/ifmpskcmfK3ueVIbBgjH59rK96CB2t4ylxi5geLEdlct+MuTs9MJu8bzcL4JA8hWQbOiU9jdwFULOc1yAK+4ZANhFgU/V3Hj8MZGZDjxp7V4lB2BSwzp7tZIaBf37nyNRKo5ZUo7e57lHhfBmZW5XWDHikdiQds1tMN9nRYkqRIlPS2YyJMVawzsbGPzq1mL/HTF68MW/0PdaEyozmkHlOL8Th5dZSvkVdMiRUIcgfdUuWlmzCcrlFRp5DAuS0cD3w1m/rM7en18jGuTmQKc+BJJfz3aOeYCy/TDHHR+/XBN4ddU0qSXQ/noBkpzuAW7+xplxMwOt53wwotKGv42K7Fr9M/dCpr/crruYK8439EgIt33qmIPIAFu875kFDqGJSiYsF8Nem5+ltVmiU7AUdVjQaC0F1CwZkCN16n7JSYIflrjL7pYo+49OmHqZboyS6eFxB7jvoA7LJBF35RNoz4U3k2t0t8Hw3fZGx0WYv1v6pVv7g+qmJoPzq+6nZ/8QpxfgvMbU47N5MMg2Dh3GJfl1rfPTjzGrR2z1XQLNyPGUzfhzVrvrCOjlP0OXD7dTxWOuuMtXuKuaTGcxJiGauJC/VryAzybnm7+nVoybB48d5qKO3qQLNnCaHDvOa2pLEPa6BNvM9jnGUijpsT71H9GHUQfEM8XE2xce3ekTZIPOBBzvhTck9eK6ZckOditxE9EjK3goTk1oXWKHuY2I1yRuZvN+FdCOs/80UOh7SkNtjmAOpdiCEJ5igTmmZDVa4Re+2NXWRTFtTB550Dx4b4a2i/bOzwK+XyJSvxd2XKTKfbITIIxbWgDt3YTGp5gLzvMog+fsqwhYtmJAGhxWl1u4csHH6kH7e9yO5ZH+ZcovsYZuesnfAz2wUWX80UELvVxV24aMTuLl1YrqDYsxUaTESvLJ9tqY8KBMmUC8nzK4Dz3RGyoi9+3pOQCqMmOTr6xjiW9vxJHRFfBetoGRaS2XBP5xGtulkQcZeq41IvK2h/MG1HhNx9ou5STNF+5+f/9T6qbX+fDBREnFMn26oFt5kZUH83h2FuN+3Bi3i25spp61a+5fjbjBn3WQAwJDL4/Vp7dGTiXXScU30druPzmnyagXrU1EJib5YDvRAdgITWTGuvXIcNObCWm8gaoaGc6W3c+q1mQ66b4xr350zgwirsIDd61qT5GjklAp7TP/THesFX/z0CRLPafbVKRZZyNTDMkWm7EDH1LHce0RW1jtg2+GMY/LeovectyZYE+SExV7dEHJtDAgOG2SMV6hT6bG2wH3hiaNcxbwn75MXbDvtKsTOp/+Fu6so2HcK9df7aRL9yRQs54lH7qu7DSYJ5jxMp2wgh3zUQC4VV8IXE7z+wyLw2eBcJvX/hylX9m1TzKdLMF8vs4b7Gh83pNcT4vn0KqRn/1rRujdlNq6VEQlE61maeR68mKZ1IQmX6qgzRzU+/iKBweEtoA6O1v4AUbtqhXj8JhqBEnV9uldl4t+brWFex0rCxn4mCH+aqckvv/NV/455FL+dqWF8u7LZtMMMrEZj0dy+7BwwUhScv6Q0phd6HNiQlSrx7MMzN21h9rnXPJxJLOttSXfvpf5ZE6cL4XmD3k6d0gpic5EI3JcToAYxezaz4lHtr7YBZuRqtoRtZO+FFE7TmCZ7E3VGuuHj2jyQzcflsYRE0jY8SR5S+WVKaWAgfs8OLRlvxzGbrbWwZk+L2mQ5kx5snJExD0y6p5i3tkvYXctK4BNLkqk1auc/deoHU9Ucf7eEAr1gqaM3akeZCb70JCQaLT+9woZZBWuzONXp1pQbuk5zCpZm4d/PO9qR4WbfwXhK/zAVe8wCa3o3SCi80fvmuzCE/Cg2QnK8SdqXKbVrJ4KrikwmXX5espeov7grpw9qTqMLAa+tTBLJdd8RW35sYRNvzzxRtnJFz+NUZBO/VWv3SXZgHpbnJxs5I1uAZ/YozXH+FNi01fRPjxemkZfh7wHyvKm5W/CSNPRdsPEVNcOdmp1srs5SwtQkFtALHoo/yZT0y+98tb9k/dTvvpdeSk7LJt5VJ+zGno1Jpu4Jkhn16+TS1B3dlmnHpGytkKCaB2By+7P/7rM51ol/uDSUqIrKXs5D5yCqOiXZa/mE4nZb8cSqIo/apvJkLzUacXerBtRcvMsassHIam6j96Ij35mg93Q17k5Gu9aMLsMdNnbEaj4RG+MnUxLmA1cbvXKynbw5mxA1rMPqFNsEbOmOzO00wdufdpiV+riEnWgkNUJGRHo/lHNYwRw+PVyQKeea61+dCuf9CXXmjnnFrxKTA0l0INbm4cFWVQ88Ea/Tkl4CIBAkJnDAbIhe6mncwEtem5rJIR4v3lHD3OSiC5EU7Evi3GQVMsmoOC/VpqJCMvbYS6km5DvfrzeUFZOP7pt4S8k3zOipoxftIsyj06pvyCSeOJDXMr6/J3ap6C55ozfnn7lFnbnzTC1zOjZLbqYQKi/UHXnhPJkmoZR5w7MXSSSsVxBnj70Ql7w2yN7b5Wx2GKYk0A/lYF6DI2fyOhS4u97f/ly/9Nlk+svvfLW/5R7Fb2Zq4yoHJqvqSHDj56409acpoVfCupmm1SGnvHGuTJ3mMyG4Vk/DTOnIg1Q29zW/ymeso6Y5ZX13Qibv0U4zx0uBQEpynafuVm/pxSxurL84GnEDZauZhcdkWN/CoOadd9Qoq89vNix0VfCfMzz/yex8yNZPi6TK6WjT6vk22Ehz+9pv3INHLtsCmNTOPvP3RJGSHVu0TH37+PwzY9eZN01tIfGYLSRdaGjUWuXo9cYKE5jmChXR1h0yhkmOf73fZumMWH+m85oZEebJtqjekFrhhnDnNNG+TLlH8g9TP7xf0A7IlGN+7nG8Uefm+wBff+wgk7OVFwEbSWvOH+830Nw6Ol+m8BL3MrlW0YKNA+PFPRRiw4QcmTZ2hiFEky0yqWfVA/AD3wmJvZJsmvrBR+cPKvGt/UMzs/R9Y0Ou6Dx63LvWDOjtzt7CdCQEzw1DHX3JDUTvQ1rj00cNeXpmyoZ7PyXefO4N5iq9xShnnkCCQlf+4DrfiSz+Yu38TP871k/9dqauwvPAes8YE5/exp7JWKDDitiiEA1pX32Zel2zGfHnxlY2tatFIE9OG5IscExRMr9JbHRSxtzPhqdodg/JA++xeRNWqNpAxpF5Yep+gXnsnY+wTo71DEruLXk6NweZzurFiymrt8q9WBrHZsGE6WevbY1E48cgUld6GqiDfl97WTE3yMsyA6aMlZBH61o0yPm5ODFhYaA3EhT0ptfVcwy+Z48E9lnnS+QtMvUjT4Vt99nS9JOnfD/H3+djC5m0zug99dmcQzcONJMqwGBrCDFJaSiW9Ol4BOYUdSrslKYhh5l2+5mnJnCyiXStDcyD7hh1VkYmrUf2hHQ9i2pe742Gag/JZcq7FIXv+qkIFtbX+3lC3Gnm0O/w/GcB85BY7GOyStsVRKjIAh+vxJY2tECfMMkU7h/HW9Fc7aILU2iGXnnZaqU5c6UrKmam1UGXs4aM3hsJ4rPl16mZRR658mfyk6mFUXZmO04jNjkEAvGz3e0PrkmczMRf7Oc7M/6W9VO/vReZuWf99KYJrmOPqfl4JxU4VX3noQEPIAKXGqapscwxMfuDKR079DZLJRN4GtGY2nnwRh1qR3UQPlEnstfqCatweatZd739ZErydYUH++moMStPNaGUbBOdlqCX1Bmkjon+WUG/H+1sc524V1jvzgKJlvlnP6YPU9Nu1XO/WFYDsZq392+mZkQ6MLU+KHXA0jGY2sFcwmI2DHV0WWAyhwNFrxeMABnfYL64zEvjp07JO2QiVd8S69kddULOn4OpLPoJFFYa4OszSUlXCmrJaosKBMtP/wu+Hq7gne8b8s1TMD+PmCI+RtzfiT1eT09S2Nl2wNO060t62BYrJsW7CfHOjS5/mZpsRy/iNRNPM/OHIrHpYqvXoXnpPfII1R4yMY0Fnn32bbTKxUfnGfoEfYvvvz8Zn5nQ+JrgV3aJTL2OJza1Vh9vON1X5H27cEjAWaB3P77w9dfHmEmrm1QHwd5rTHuxCL9M/WnvN9N+pVPzv2T91O/OU+Act2y0LNEOzJe+Zp76UQhuqp85e+9c78vUW42mPJjtH425bOIBMu2QkPh0FFoq9eM3ez0SrJNrF/NY36+34EabM3qpYdWR9fVWf5ly3cwvTV85P4FQc1yHBxv/t2qdGxuHa4V74rAzTG973wNfVk8eJiZr6DE96j+ZUqyhIb14dr/ej9EY49ynZxcyscE6fn2NDXOzWF3Bd4trzWKlyEl4ig1wehWZaFxSkvIU62AHKZCvTrHDWGCSdTHqMI6Dxhxyjt6JnV2ervr3QAlmQJhPRkyI9re4IftTdwWHdRv+zVMvhr5yaPeaEJzI51s2tlxCxk9uHY8e45b8YKr3NqIQXATUqfN0TNmMqMjUD53adpLIZqONXrN502Me3V126N2OGHiYKxh0d3fOX6ZcdfNozat1bJjYLDB/VmcPzPvLbNjoNlV5cEtYSZTRcwY+uc1JfNnP2y9Tvd5JQrAttdy0pd3PPPWndUpRf8WUKf3vz39Jp9rVrmBDHat1sGzQm1nOYQk0edRCuNpdB1K76A1lH5ly5/oWvZUmnyCeF5GQnipu01xyHkzdMo37vb3LzeLhR+DEpKnD0+FqkOuqOGAekmc86JKtZ5J1UEEQ72Y1qMsHMnu5XZmgogf0ie/LpkguOexM8U6iZNV71H9uxz+ZmtRDTAq6c5i8mobkq1Pu9VYyhS1mdXAZMK9Z7qsAk29PQnQbX5uvTplr1CmYF3X+vUexUDgy4mxPlAwz5/VpLI7e6/gal6ZnC2sAS7A5n95N719MfXUKJlULS/mx4V/v94OpV4464UXGszPt+K2Ccx2vePLsH8OXqX95vx956of380Peyaj7Y3yKBeYxAAGZPMluDMlKZphX92ZJ9bd0YvJhMSNuOnuU5mMbHJksoTf2HrTzzPn+iDo9Piq1dz32MRnp5woMFT9PMJRXTPb1ImKz6fHznbOqgdn6Y8yjbPHp7aYVf3BN4kT91R7ZM/PvWOvx++cmDeM1G21Dlfub4xa92eUwB28+PgjsvrI7Im2OOyZsQKp9Ze/H5vVQlZBoBIQ0GL0butyOOzYwX+Oet9zF5ms98cBn/VGIUitviPgKKqaas3+YYooZg32iEyFazr2SvBbRmc2ap1y7V+cxmO/gDvBpk4xjfoN1/gdT4tHuibt9oWw8G8dm71QOCRtxopFkKAr2us1kwbMCzHsinYXw2Winjqrn2iA3Wx2DTSVWh09FyInhszG4swTIl6nrPn2ydw66EG3vGOi3O/1zK/q6IPFeCDsKE+0fpsatWBJ6bVqYe7cNCePB+vT+kiao02OsSdUOde7ojzvwF8qSc7XZUrLwxksm3NZi/dUpVZf+D53ahcWTTTbWuA729U4222zqQ64bmIfazjTo9IYMaYku1344HcUmtZwjU2aSSvxF49nm7hzg50Nz1Pn2wD7dQ4/479GdcLZOD3h9xThkr/lhInhX1fPMy/YcsP5hv2sXSudPMqXNftGLbEb+krUekz/ClLBQBP9FHp2ZLvIZ6IpU1Wz/6fS45h+m/FAS/GI38szJgYaQmWVQ81Y4UjrfoncTelMV3M0Z88zrfV2CIxwONbCrbBMamjs2jPEN9JrEt01/ajpAxce7jk6uKpKNhXX4B1MBW45aU0vvKyiuxYVExHnIX6amCnnWARi6RmptsfwyFT4F/pMp7dbgXxJvJOKYW7mgL/UjYZer3ZLp1cYstFKQiR869YOpr/c7PSaUSJJ5Z0K2xDzz2XvU/H+6O5MuVZWuW/8gGgS1NIEIROoICoueioqCioqC/Pq7lDzfu28xxu6cfd8zTjNHJolCPGvOCRErUg3Oz5a2TeZm+M7tPSdYbLadwPETVShH7zfVmg1KEAUm6/yE6EAQeC9+DTqNOL5kmCnTKp+/i9UvTI069WWK7/o+i7fvsB2ZklqNJ7HO8Q1+bK4Oy+5yQOaZkpR2pOEjFX1ZRiNTh/xVUumqwPmep9AcmXrrvorCxjwwErovwtztpkfJruoVMsNaQodnLZH4VIQ5vj4HSlFGhuwPMyUh5XdM2f/SeRSecZnTnvM0FGcleIuVZb/ZrIgOVSonck4uZFNQPqJSFvh7zsXrvpkypgoh5Kn2XdqdoN2BmQGYdKZxiB/GEeq6uSwrpsszgYSmtqNdL0CdZQJk8vrkWGxqaR1i18vWJS9Bq6jiPJQs1r2oxTezwyyND2eScCrUee011SkfT18oIvGhH3WKNyVgysZIJ/XivqB9updRbAW7Hp9u6ymLtxc4/6tqGNntjL90CnlVPjL19X6sKESTnOanO9UiYmRMu8YmnpIrYZv+aaH5XSj7X5nyVbsYvd9Xp9LjHo4Xg9cbktUnD14Xn3ey8WLOvHVHsvnxADVDF7H72Tr7L52i14FQxEl9FZUoFLC8PH2uH8+TSNf3kFcr2WLLw91FGWZv215b2pEK9iBXIQUFw1J4OdCJ2mlV4Fi6iYX8vqWqY6hZeOEONuGnO5WFT+OZ0eObtWQ+7CmVtoVYhUhtbTw7vyhVVWsgUbz1/+A6X0n43R7ZGlL+s3j+v/qM4m/WqS9TcoXhHh3NXYHfyxbywtXfIaaXTjsypUaxiOL7fmdiczaTWT7ZetVCsXrdFoP9hfL+USOxW0IeyqVQZ+YhOFTJzV7WpCpPGyq2g5JFFioEfDpMZRbms2eW2G+/JKt6f6KDf5BRKE53JT4/XwOb3b2qot1Mh1wWJxx9X6xXFlVhVxNlO0ypuBIYSoOhUkg7v+cjU9H2AsdLyg6zIJAOFW0uS2XUqZCKFHT3TnKSqAHPLDmBPNVFc5ucM/5KRbvjwRs5exO/Ca8xW/cMNF+4Jhu9n9GrtBq9H57nV+ZG1w2iBl/rZLHxX1ThiFqF+5438eQiBSy+Lq1sPmknLlm1L4eqChN+ejsfZwtrZCq+s7bFaxnf6Hv/eeetfd7PPd29xOJs6ZDsKLDS3r5Bh75MRZ7wtHFjOzuqXO9aFpX8pMfJdrOiklhBTbqE1Ca+8+yZv3rcs2QT9zXB/oVSoVuLWSytQ2Bqeoopd9LfVRxp9z+4T6Ik/m6PbE34p6yf+pt1iry0lMq6DN5hzT+hzi76EyOGvkXJtJBssgjSNRXegVBFmIe6unGrG1uuTg7KZ2nP7GTigHdjtZaNTO1Xrci8O96TxNOuOUFmuqLC5QV19j3AGNrfkxcz0+UdpY6+hjGZOQeq9VTOgi3mVrgL/CPzjOREmM5NilGnhB6/qqCfGDn5LJWk6kv8i6n+7Gd0svBkEqyq5wpbxNSZsQz3hF6Sa02KpuOYeRJplnJqxshsR7iRqcQKzybRT9qZCsOCQ1D3wTviyR3yUG9BYjSvXWtrz9pkuFJA56ylsCK35+o6ej+639s6uVqLz9woQ60ChYHO3Z8Lk1m2YZD8mG5KQnNpRieNh6ogx0ZPxENs/Xi/L1PWGWpSHy50FKlSnGPfjW8syAdC8uFh6HbWgA4N/FMm4QxxJm4fw5a+Z1eNROp+2+OrJ82peJtDTTrrhkmcewLqfJs2hOFHCTXE9yOKyEIkI1OXZxxSSeffKAg3mz/JlCT+TqeEf+k8inTxSmFMiTAmgs8zCDP67BNhvDcZPW/mMCa38Yp2RiRCHd0DU1d/smbFuSFojhAtR6akIofj8T7qcXlgHbPYq8io8dnDTev9JdVOrZxFz7QAb+clNYt5p6nYVvZyMvc3O4oWplSFq5JjuHYXFMYUV1bJcqPV5CxZOp0k/IuE0voQktPjblOJG1jF1mmmkKGFmsDzGPKeYMDxzi2XWMQPcP4gmjFCTPnH+41MiQnhmRdR0J2v98ve4D2/TMWEfzb4Gu0PLGolGaXC/GDb7rw02XQj0ywZVnVBRBV0yvDPmyrtY2CyMdMHFeK3gsJJGwn4dXxLzE0qjSQ58xRy1/dTyi9ihEam/Jlvgi8Q+iq4xHqNnXpT06E1dRjz772LM+bsGDavoJOaRVf2kUor+hYaCYV1+nmmUUGN49WNSuLnbtuOTHHLBLyvL8U6Vn3ryKb3z/7Gm8DMyUF9BeAVlyIJFQW84jXaRCNTf9r7yb/rl66JvzRM/zcx1V0WCRXdu0qCVo9sXInmktnvapWlzhIy+BR9mDACAQWbnd7iysk8ll9eZpVT81WT5iadwNt4cLw/+fTUt/qG4WS1yVIzWvREUuIlRau7TEamLuV8yyxLvBB2OTYtya1XMTIVA88MX5cJeMe+ORCamV5LkoibjN4vjF3wNl+m3g5i1acXtUAkfZNQaS5C3us5+PyZkfegk/NNleBU0olUf5hSEDDxzVNrz/jRKZoFgj4y1WOXy8JSiwpMzA1jsTND2WcjBoGgY2Mx15NA5y5uXpANF15YiM4byGM7WyGrFb5TtXkqKK4brsWOED0YUa8ioSdbDQlXxPbo/aLPYspRp75MjTol6w7kyZ0+QcEy3YeYJCfKDCNUq3Qe8SuyWPLg7aSLVEXWG7zzf5gKs+2jxqUF3l2nRM5if77XcSLu1iyc6xVKs6Z0f2WKUwJ91Cntrr6zP61Tyu/WzmvSP2T91N+dp0IJMzrgRkHBYgPe4ty19NN/YoHYSqwbuHPOgoqGL2QwPtoan9nizcL2OkHpatUqRLDiI+UHB47Xt1yDWzc/MvMyXVVsv77kxKf8nKr5p84m77DA3HuesEA5VRU7PBRzZIqXPz0cGw7ywnx7vLBody4Iu4dKT27zo0r5woA8pTz5Fh+3MCb1/s2qpMREITq6M4rQQyLhZ5BjYW03zMHqCrylcgk/q4x0Zj8FYCpZE0buwoRjdhzRbGRqUS5KOgCaKKRryJOLo4ZZmC5fCNRIL8li93mf5Q6UjEytGv3MIvsAOv6K4Hhv/4I8xhjkufV11+A3vz6ALtodSmSvKYlgLyD/bVJgap7Qnzz19X6BS/UGcwE+AhNbDQVCy+nYse8mM73jGzHicjZpry+oafcDfD+jb3t80nioUcFaJZGzeZSYc9MUfMBL+uwl+urx+cIlzL5MjoiiS29CTbgElJuEQhZMl4EC/58PqPyS3iSYre5/sB+FpPxu7bwm/+f1lPZvYmo2X8R0Asmkioa1ruOn37rMiP0cMRvlIVljPqfd24cxgbgChnGFY+aYgwjeqnm4pFhBhuYyXqlCW4U6/9orG0aOb2DyPv/sizgbMjrEF7jnft+ucCYdXebX6TFLhctyRa7lsKGTSS+RYKLvTCyQI2Pkyn32BNgsgZm5OPnxfs/nvsFfnRqu/8PUzN9HdDLbiVX01EIdu6SsGHC6JEnSnWtysx8cc6JXjEam4kLW2UwNgSllUitEmZ0+n/+qZ0G02OV4G4KvNDznntE7H7hkt86N0fulNzmHfHi2L8yZnTbVqFM33v/kIQ/y4v0YrTAqnjlzS3KvmM0ve0JbTMY8Bb8/tGSQNIMKh0v34/3YkJZU7nIN8lYY6Vjw3m/mHBU4f+lPWlJTf06V/VzMYq4DXWObYUEnjznUMEfZ5nhjQE1U+atEYifiwbvma49ZJ64kiSwYApmtTz7VA08AH7HYCvjc3j0qSKhHf5op9Xf90rVfdsv5V+0/Vdd8RMXTQclGpgwV0nkc8VmWLhMiEN3XMiomHuSBiisKTK3369PjsavSxWpdkGt32VGZqEoWrzfPGh+fdQ6ppZxnaW3NC7LuXhnlnZOIQtwXOSbG02SBU4G324jgDVMVb6i2e8Lv5U2h492m5tg0Wi4qekuWLknFp0YFTn+isAn2BW6zFIMXfbEs0a1MIB4GzZEPtYjih9Iq+MTVBSOyuyBpJUPeEcsr/L/dG3Tmm6f0UuZGptJuCzrzMtI9Vao1eK8vU5b7PDNy4C4Z9cjd/FWnvkx9dcp/l5uMaXotkM1UA6aOvExGpiIx8Vm0Ti4kue+ubPR+QumgLDYt44cpjt460KUX1Kha3e9Bt6YaCYcG8qjqeRUj066uaMnfV4TxkHdRsRSrkamvToHLVUhQLic5Ps5SRt9N/RdTtNwRZlOyz1JSdQJ5qalHtYODUDSTHgKeCoM/6lTkrzd/sA+tpGm/Y0r9l/ahPeRpQEUhh4x7X4UCFnUEddwZkordOrIihxSYmhiQL8JgF64wL73nLL6Gd6i+VmP+wlTULXcrXNVuzNw+zlDac7lO3nTBqGyWYhW+aAFcnZSBBZdmg1IcznsyOUAGl4waxsxRBSaWj7ZizuudIXpOReUXpoJVw7s4eDgm2MkOmEoZ6kmw5kOq3DLIC96iFXBH6gUL75cMsairi1GnvkzRs4LCUaeCOvhLp4pnvB6Zim7J08XPibpg5mR+ylg5NAqp58xgZI4oSWxHyMkib2uGjdUapbNHDp8/TyvIc530o1NGoprMmhPwXu/tpRx1qndcuH7fvUe/TKm3R4fCY6iD17RA51XL+4up1dRbMn9dlIRNhTUj2guuv5wzkQSbuAUdSu8Lqu48uF/t6rHCAX+KaV8u4PpNn3GNw6OgsZmMNxUN8aGHssC7PzqV55MWn3XJH3XqTzM1UX+zzldTyX8aJ/2bvN+XqeGVytXIlFsQmTkOVNj0+cxsMny2meirGSIh0nWGC8mzWVRsa5S8chnq+HJTQB18ySjYihzDdPHZkzrnU/Aua6Emz+UG8pqygzHPszDH1bq/MNujyyxZLqYmoTHkLWTsxSwSFMjgyqpdMVJ99gwo7bwlfHRW6RtNnihG7t7FJsIm7aQXI6NOJUkc0N5yhCqazT/rgzjIg0EapeAtb7ZJBH05YV7TAxPqCjLhdXWdMIMCU8nFFxRyOe83VFRUrYpWPWfjEz/1mclXh09PzKtOVI/wI1O0XIACv5lwZu5juyHJLRAE8gDpoJOdJKHILXYhlh9hz2apt0NsHU0bskIaGXUqWJbdD1O92vzl/bamX9DenKhV3NeQR0M6DZhnsG2V1knjkmu8T+ibRQIK1VdY493xsx/ww5SzMFtMGG7EOKTdyhVJDNmuwPNb3TLrmCwr2iddOzL11algnQcNntobl761vq8CslD/YC8ySVd+s85X0/4h+/n+3Uw1W7jG+j6Ss5Gp+WyJ2NQp4ooetkP/w5ToDFU0KfQc924hsMAPDii9C2JPno6/pgK9yVVQZZGLy3luMfN+Ax3ZTGuXmJ0fj0xF9y50cbWqNww7MujIxqjZyBR/zgUUPAWowxutYcx8C7RiYQhMfJ9RTA7Ks4o9J1JGpkbv99WpdRl7VEVYqOLzAJl/1jUec7OBIZZlVUNiO4ORN7RxlR6XlUtUu5qMOpV291wgPffaUCUxNRSIbaFg/nU0WFyoMKYHaWaPTMXHLkYsd2xGakE5g7dbg04tt3Y/MqV7JeRBfcO5eMU1BzaV6lWWRgyY/TKl8DYio/fbXp78mKfCvi1WuJstIE+WSM0iisE7L7PIYKHmL6tkay5tkr0wpZ1NPnn2AXk0sO4JlWNOgjyFHiaWxFdEecEUUEya1wofNz1cufQxz5jS05oo/cmhCiKoirboUeNzsXepUrz6KsTS+g/2TZLR79bOa5N/6dykL1NS7Mkk4ucwpp/37ZPZThIRanvDamRKIs6ARp2azvQLcyneZMn9PTdHpuTHHo6PP2u57XY2YdPzMkYwUlFLbNmBvCZ95mWfXrqND1mfstmlSgg730lN1HifU26WfMbEPGxxYes+C3ebCCXdAtUkf+6UTz+FZxWg6Wf9lg91flK2QGPZVzBGr1CH0c0QssiikE+iz/xezylAh/Ae8lNjbnUWV+1nn8b/Ycq6zGKUWLe6J274Wv0wVQfgPR26aj89Z1YZi9SpMjJlk9dfTJ3Kph6ZGvPU7njfU3m6FlFkSJBHp7yZs5jWc5JEV/h74XGyRqZG7zfbizxVvLrLRu933uMlHUrwpXHEcTlO12HLIrzKERUdsSBmdImoohugM2lQ/DDVvTSpCg5ZYOJQiH0qHTmoKdjZgw9wwy0LOi+r0pA/FCRsPu/HGI/IyFStpzOqO7eeRNZc/ZNMCb9bO6/p/5C5SX+EKWTPZBJLmV7i3e0Avs9xggocETbJ/P6io07FRC9sLBj1nsWJuIAMTO2aXMTFkurnrYTi97CzcTPIn7X3TpSlGk8YWcWQiRVhK6Bo+ypgDDzcgPn5mqJ0vyAukT/9JYTAgDq8yEBnzEc/ZaS0wywRSZUTQ1wrVJnLzyy+2bt2ZOq9BKbYtcxaUkk81OHTFWVR+WoLfO0NjtmDEVWM3rFOrAa8X+De44oJMnhZM99qLJJn4OUU3xbIYQv5hO8rFcUnt+gxGfQ9m+L1giQeN3d/0alkcq5DMlmV1U+eErUavKnl7OiQzcQsXC9CHacbPQA1U9IqWdNK+JWpp0nBC/JrHbzuoSNR4YPuL87Dknaft9fhA6oZ/Ge2Y1YtZ4QaoHZEnN5jKqsaymLmFzlW3uClJ8UEdOrL1HTCe5S7DkIWm2Qf4s1RyZmvDilJCuPwo1PihhtQsM+2wFSgTWmHnz38vbj+gz0zZVH8zTrfX63ff3Vu0t/t/czNBq4xP4U80AhQ51d6d2L2WfUQ3V6shhgY7qk0nw5ZOCmAqf0hX7LZvcszhiLbJUTgF5BnEimLNdrqOD9fe+Z3QgBj8H5SiHvAERXaFehI8HwoWB2KKZtVcZxRO8M9kZ7Op/exDnXYREWNF05ushgLAUm3ezj+y9RgiU8SqhV4I/9+48BL3iliwZH05BK/oA63d/A2X51a4UphTnIPM3olafkLU/QxA516NcCUq0+Bkcs678k82/xvTM1X7pxNTTMHnZwLLbnpD515N/COY57KzaJiRvvxfpDH+h+dehPIi3ICx3eKMmVBUSZZulxXBXEmC5NKzBgQ5DUD8uUi0X906uv91Hm8+JWp9LnKWcSvEvBuXaaT9ukElOM4+H6R1zJ8SWJKRfMtkTBLfR3LE6iJHHkIJDYs3sXTekWZo61ZlercYUVmvW9TvZ7A+Ued+jLVnjv0p5mS0G/WJGrmf15P/Vd7O//d63zjIZ7SPtOkDGJ9CF6kIVCn+eGz94poFaS5f/Z2qeyBRLUe6Lg/2AkLzUeWJYdt1pNN9cqo+g6kz14skMey8tGymLv6VWovT/WoU9xljj5zdyY9fmumyRzViQgr+1NBglqDDJ6qqArVDsbYpUAai99HD/LWA9fkESXyyFTE46jA5ebNjzqVigZ4y8YBb6PHJeQVIwIvZZndwILFJshSIR5CstYNlTncI64S/kpsUumZysLKBm+ay3lNzEGbUxSv1SxOrp85rXFO2cxvMhixJujEqe+4X73fS68rZi+AFzq9g04ZprMFxVPAezWoFbCxhZrgeD77dJAGHeaqjTUyFZNDVxOLjyajTo1MReH+s6WqCXn0sYlCvDIKOP/cBG9baJAHsa759C3KoHOBq4eY85yYcuUTvOahvws4P/mgQ5wENYvbR3B/LoLPLNOn4L3bQz4yNepUk0wKbOdgb9X48v+Bqd+tndfMf8iaxL9bp1pLsina6aAz5QAZmDwOGxZm11nFjuQYkhR/9qH4MBXkegAZfqGEzBOuKUkPG1LCnV/klL+6Ehl1qt8eLsw/LT2SCmhwwZtdPKruU5QF5LkVsOwdJgwjE6osfaXhyNRk0QITp/iTwclVYhFH3SopZqecLObRX0ytj9wKC9pOp9wUdIqmRtaQYRdjik7ZUIXbe8FwPpm1zOMt0Nlq/Qbv5c60/4upaeJ8mGpAh8h7kVK5iVUSHaZFg92y8BmWogSlp0CwR6bC4nN8UAsu2bvukXnmfA0O8FY3pPv09FeKp5CFSQ9Mno+dztxND3/v0FT4vGU2KTprQzYytXCmP0xFj8/n7R5aRrUh+MzXkz/9/njbZ+ajAR195ygnsQ01SUcKeNt7U7j4rmgRlcy7WMVpd+9HnRKiI+gYf3iZeHvLwQdMFKgBt8eBjUxpgjJUUdc/cmwTaUqHpulJzOfqn2RKnvxuDq31L31G8dUpSUUiir3k49c1tGDh6ejAGDqZClmdNlAnK/KuAn07EXAdtw6LIZ0ghtwM8lCVplTJiIgCFEGdnmrbIyNL3yXp2jwK5MqfXCqVGaqCLty2eM4RiWFXCUhymrwVItaffPBhKgxfYY63m1nP3NKcVem+hjz3ZUoMpGcWxsddPjKlsSutEvsAdVzIeUzVdjGgkakwWl5YsG7dirrzpBx1ipxu4DXdJTAlNlT9eUZxuQrNyJTufPqJ6ybonDuAd8NIYBU1LlVLckUGnRLh+HSwc5e0TX5iQZaDTlW+DTrV4TXl+JtAggfVW3wqMpnN0DzK6GwLOv1lqpvpQzV6v1+Y+uapEt0zKleqnIWuADXp2to289pFhNisS3Uy1eMZ7R8D6Fx9nui4My/hD1Mt9Xsc3cDLoWmGSMRxO6h5k8Jg5HKPUBJpXUi2UCYpemlDFTyTYDUy9dWpUM+9/g8ypWi/m0OL/6XzKLzjiVDNEEFnvkw1TpYxD6+mGfVY3xBxA0zplfUmI1PSvjCZQUuKEmGGlZEpSZ+IkKFDyBOhtd0xk//MDHViqyRosZjRbpPAPW+CSYMj4Towo3/7hIle0hAvO0FeUyrw+2IE559OjZYZCnKqdEiASevpSVRc920V780dwwd/PhnzVBpQ0CmpeFn0bXqgA7LTutgXjBOLLqtZlnBv68f7ucdzTNLLJTNJai61H++nrMC7qTec0P6gKlmwMcCLbaaNxQz5RCu6fKMVketKZxhCZZYaef3DFM7TdUaRCkyW+/2S8mwP3vb10EtsL6oBdNAMCVs4mJHH/fOcjyhDFqw/zwyMqapRcbp4ZZHmwX8WNAm8r8jJWTBDoYK3+NMrbYtDRBfhADonODOqXV+gw2T60PFUOQW0K0sBBc5La7FydOwfpibarsfktNTZrFiEoHO+ERLe2FuUv/RvNOoUqe7w95uyywJ1UP9gfz9ZVX+nU+Sfkqf+Zu93efvgnbo36IxFwa8vE8SY1ad2xZRDX5DJfeGNTIX15NHiJZ/pjDwLUCpFPJUkP4F3+zIVHR5Qp3W7WjPPQVNE0TYJR6bEBQVmvkwlCn2x4HX3CNvKVk52GOquuCmhjn+ZUuRJw/xtNa2SZ/QuSSta0vjcL8oNLsTeJtIot6koGZnSK96kchwCU8sreCNvcwWmS8fJ2BCZOolMojFzdo2zpJAqk8Q1URjhSFyNeYopmFJ+BooZPMpwhQdD1pk/fJ6hvCLQ4SxfTkam6EXIbTJl7Icp1itCTXrntaJodRFIlIdtjT312rGI7wJC/e+eCR+mvjoVdgejHHVKuu1eaPR+X6Y0sMhV7HzmnevcVmdW1AVVcnIgbxYB79Du/AQmLxfdxKhJfTpJj8DUId60uGoWmL5X/JBFk/Wzx4pSScxuPHDtT6WzR6Ym8f2dRUL3+SYoxbTf7yDP/WGd0pTfMWX/Q/af+ruZSpu7SbX1HZjYxbqLuySLWND7pAL1MnPyOIH3GIjVozifbBs8u89kZg+rKEtzG+rwlylt1cM99n3IIztDXjDnfrarhLi9Thwe6igfhuA9yuABY65Ddxa+jjOUFnPLHZniTQZ5rfNAZ2x/CzozW9mISf6bkVf7Fuhk0rZZ6Bk7F6O7pY7ej607UhN3OHJUaDEcv7iENnYtCkwnk2nFjBXo7Ll6KMxeXECnbHHQiQ6awRxmACPK1a7JQOOYTro75BmVaxl+8ZXMDE+JCOXBnJBpC/lv1jSgUxLKTZK04ZHZ12SdJXsXjk/O/pzy9wwB0w3kQXyd3Jl7XYMOn17HngjD80enok3c/TD11anYuxUhflgnSjuxlLLowsA74wOcHy83fsUacgL6swt4teNtIGFZQx6Nr5pL9XQD+a1ttRq/G4lQ9WpBTdIUrsViNxtY9PHWVFwe4PPKG/OHKf61dTHJ9oTK5haYUtL1n9Spifw772f/Q9ZP/d3P/b5MvY1aJPE8Ck3c2zJkdOxglNxi0yXuJp2B3zf7Kgq3wJT+ngjMWc3DiumnN4xRVYqp4D4+PUyubYGlLsiY+TzYhG5lsyXxkydQV6NPnx5/UmDhAHnHf+xnFb2kpUC2qubT7pT/xdS3v98MZKxKPCUxR53qpi9g6sa1kBfSqfbDlPjKypEpUX3DmEkhEuG4oHMW7K92lmRiuSLhFils6lSQTzSHmMSeTWRmMS4mbLcAnWkcPqLCdS6TaKF+tvaZzxDD/S3M2PHzLP5YwNmmVQ1MfpkioVmyoI7XJDGbuiZWq+W0Mz3IgxcHdHaxqC7Mmn92R8XqsSBss9ZpPxGBia9OZbu3SpVH/soCG7ITjo44Bh8QQZ6tA73BsbNEzO1mXkXrEvJkVm1sKs8P7yzYV48eZ8YF8lW5FrI4vWsFLkoHU+WEwNspwq7E2sV4sej09EGXu1jHX6a+3i+04uCHqVGn/jBT+u/Wzk/Qv3T9VKekBtW6A+hM1UIGdu3t7NOLzEJs4AyFvAffoYrPd1Wsb4Mam2fUMTtMgiwJj5CHDlpKKSecoW7ablhia/Fgn57+JEs5oSxIetbIqFOR60NgvnVBzWx57SCWW6wl09ve+9Ep7BY29leoYLaPCaGLKTC3CjmRKtW7BR0poI5/dWoinil4M74qiaO9OaobwruKBrzV8emRpczK16RKrykLSXCFug+mDBj6MlVCWBt1KrlIOYxxaR9S2SjkLJ5tQTfyqwze7TGHyiAaKfvxfv0nj02HSidSaR5/ZSrNnYwK+yl42+Aa5ricyjWzrqJLWLiwGOH9MzC/hjEf2p895/ToqFB9nr7IyNSxiUPKiVgExlpgqrdoz6xOciGnBqBzJuYx5dandxUXJ/De5mHj0HeZIjQyNV9KcET4yUvq4tng5wp8gBcdvCoNX7GCywvHU8Fs39XI1GniW6NO/eE8pSDxN+unJsI/5BnF361TqrHm6Hv9qXtfnTrn1GFeo1lZmrUHgfAn/FmvZPQkbLdBiY/i9fHpDgR10GLWirhJGlF9v4N7fHT0Ar/XKITRFOOKwbDMyWIngd//5J3A9IMcz7XHnnltOkXp/MAKYpeD+8NUcg5+embiUMNV2hKzGZnqsuYB3lMv+pEp1T5BnrrGVU2o955QtLy+SZwcHwpupIyyoGTApE978zOz/i+mVvOTToYAdOoXpsTd3adgACU06tT5Dt8v1G34frPtYP7CFH2mmU7Ma39g+ByuUBouP0xmOKEC0oYqjkkYYqdYHpg/r2cklVFikxkGHf16v1GnruLtL53KZnC+tONDOsx9sYrJI6xxde0ebHo6zbLEnh3LkSkp2MD3Uy3wCS/qf9bihygL1JufY3UxGFTenEGn5YErwHpOrsxZpy6iecgLWNiLHFX3cH3CabS1R6YEd/VCsZis/2BvZ0UQfseU+C/dKydaQh37MhVEAYzJkkxsFm1kE6XHEEhSUmdKuRXfoSjXJivcPbfg3ULfyyDPWJ8e/BjqfA2KMuoUXV8DFtgzTJLVu3fJZj5gqtkeMPNlihsOO+Zl8TRjza5nZN2cZlS6WDAmms9zLWtrzJl3bj/7bPT9ivT5Ef3kqXrbtjizRIXy8pGSJH1WBYmwpUPeuL9J8DIeApbOj4hZC4wJfUWGMOrUVCojYFSEfPT1ftENvF8aXOySGHM+oEKuf+YlSOAdD9OqYT4ZvCw5Lt7tyNTo/dQTMNUYAng/1V1VCXetS4IfUkpFrxvIyJS6rHaMGKBebMmXPTlp3oSq6A068s1T6vfdwDdPrT7vcO3ZK6CScwOdP7l6ibt9dWXxgTkV8+1jTo73izkyFUzwtsXTGeRTSQKvOTJV7y0Oft6/yej9+AvopKd6bkbbdt+PTA357Z396NSGh/x8X7yqSH6rf5IpEf1m79GJ9A95RvF3P0tf0KlO348YoZEphWwtFndQ4VNpQutRp7g712VhuAGmUEJPLEgc8Da3J5B0NqWQSvEKVSE/1Vf4uDNcZoIHrJI97XSyj14WRXgG3uXtBSEGhNYsdmd2ltoT+tk30HEouk3ePzoVn7KM2aeLRWi2B+82DW+Iitd7S4LNNmwwl9xkiqKKEhZwqCCJdfzRqeihPxrsC8hn7k20MnbTjHpkyroeI5T69kkhBXpIzJ7ooDuKWBegvneXTnwYAcExmyi4Faozi16VmyUIJQVpVoHGIv1zvHusFHJ+1HtmHmarKn1IQkHIfWA/TLU8eM/Di6yYq+BpRkkBOvtlik868KZfpth5p9BukrzIZ1WHPjLVOQp4b+vSrrDqzSoWvqxplb7o0SSLE1w/jWR9Fa6O4L2Hi0RGpqLD1Q/xbg7eV4qXPYok9oTjfePI8FqdZUzw+RZ3lyPkueYCOuWHDxOffNC1L1OB8Pb+z37pfH18tP+vH/4XqpUqWw==</prop>
			<obj name="TemperatureLog" class="TemperatureLog" version="2">
				<prop name="Times">TEFSWgAAsokAAICyhBgBAACyAgAAVgQAAPAFAACKBwAAJAkAAMgKAABiDAAA/A0AAJYPAAA6EQAA1BIAAG4UAAAIFgAArBcAAEYZAADgGgAAehwAAB4eAAC4HwAAUiEAAOwiAACQJAAAKiYAAMQnAABeKQAAAisAAJwsAAA2LgAA0C8AAGoxAAAOMwAAqDQAAEI2AADcNwAAgDkAABo7AAC0PAAATj4AAPI/AACMQQAAJkMAAMpEAABkRgAA/kcAAJhJAAA8SwAA1kwAAHBOAAAKUAAArlEAAEhTAADiVAAAfFYAACBYAAC6WQAAVFsAAO5cAACSXgAALGAAAMZhAABgYwAABGUAAJ5mAAA4aAAA0mkAAHZrAAAQbQAAqm4AAERwAADocQAAgnMAABx1AAC2dgAAUHgAAPR5AACOewAAKH0AAMJ+AABmgAAAAIIAAJqDAAA0hQAA2IYAAHKIAAAMigAAposAAEqNAADkjgAAfpAAACKSAAC8kwAAVpUAAPCWAACUmAAALpoAAMibAABinQAABp8AAKCgAAA6ogAA1KMAAHilAAASpwAArKgAAFCqAADqqwAAhK0AAB6vAAC4sAAAXLIAAPazAACQtQAAKrcAAM64AABougAAArwAAJy9AAA2vwAA2sAAAHTCAAAOxAAAqMUAAEzHAADmyAAAgMoAABrMAAC+zQAAWM8AAPLQAACM0gAAMNQAAMrVAABk1wAACNkAAKLaAAA83AAA1t0AAHrfAAAU4QAAruIAAEjkAADs5QAAhucAACDpAAC66gAAXuwAAPjtAACS7wAALPEAANDyAABq9AAABPYAAKj3AABC+QAA3PoAAHb8AAAQ/gAAtP8AAE4BAQDoAgEAggQBACYGAQDABwEAWgkBAPQKAQCYDAEAMg4BAMwPAQBmEQEAABMBAKQUAQA+FgEA2BcBAHIZAQAWGwEAsBwBAEoeAQDkHwEAiCEBACIjAQC8JAEAYCYBAPonAQCUKQEALisBANIsAQBsLgEABjABAKAxAQBEMwEA3jQBAHg2AQASOAEAtjkBAFA7AQDqPAEAjj4BAChAAQDCQQEAXEMBAABFAQCaRgEANEgBAM5JAQBoSwEADE0BAKZOAQBAUAEA2lEBAH5TAQAYVQEAslYBAExYAQDwWQEAilsBACRdAQC+XgEAWGABAPxhAQCWYwEAMGUBAMpmAQBuaAEACGoBAKJrAQBGbQEA4G4BAHpwAQAUcgEAuHMBAFJ1AQDsdgEAhngBACp6AQDEewEAXn0BAPh+AQCcgAEANoIBANCDAQB0hQEADocBAKiIAQBCigEA5osBAICNAQAajwEAtJABAE6SAQDykwEAjJUBACaXAQDAmAEAZJoBAP6bAQCYnQEAMp8BANagAQBwogEACqQBAKSlAQBIpwEA4qgBAHyqAQAWrAEAsK0BAFSvAQDusAEAiLIBACy0AQDGtQEAYLcBAPq4AQCeugEAOLwBANK9AQBsvwEAEMEBAKrCAQBExAEA3sUBAILHAQAcyQEAtsoBAFDMAQD0zQEAjs8BACjRAQDM0gEAZtQBAADWAQCa1wEAPtkBANjaAQBy3AEADN4BALDfAQBK4QEA5OIBAH7kAQAY5gEAvOcBAFbpAQDw6gEAiuwBAC7uAQDI7wEAYvEBAPzyAQCW9AEAOvYBANT3AQBu+QEAEvsBAKz8AQBG/gEA4P8BAIQBAgAeAwIAuAQCAFIGAgD2BwIAkAkCACoLAgDEDAIAaA4CAAIQAgCcEQIAQBMCANoUAgB0FgIADhgCALIZAgBMGwIA5hwCAIAeAgAkIAIAviECAFgjAgDyJAIAliYCADAoAgDKKQIAZCsCAP4sAgCiLgIAPDACANYxAgBwMwIAFDUCAK42AgBIOAIA4jkCAIY7AgAgPQIAuj4CAFRAAgDuQQIAkkMCACxFAgDGRgIAakgCAARKAgCeSwIAOE0CANxOAgB2UAIAEFICAKpTAgBOVQIA6FYCAIJYAgAcWgIAwFsCAFpdAgD0XgIAjmACADJiAgDMYwIAZmUCAApnAgCkaAIAPmoCANhrAgB8bQIAFm8CALBwAgBKcgIA7nMCAIh1AgAidwIAvHgCAGB6AgD6ewIAlH0CAC5/AgDIgAIAbIICAAaEAgCghQIAOocCAN6IAgB4igIAEowCAKyNAgBQjwIA6pACAISSAgAelAIAwpUCAFyXAgD2mAIAkJoCADScAgDOnQIAaJ8CAAKhAgCmogIAQKQCANqlAgB0pwIAGKkCALKqAgBMrAIA8K0CAIqvAgAksQIAvrICAGK0AgD8tQIAlrcCADC5AgDUugIAbrwCAAi+AgCivwIARsECAODCAgB6xAIAFMYCAK7HAgBSyQIA7MoCAIbMAgAgzgIAxM8CAF7RAgD40gIAktQCADbWAgDQ1wIAatkCAATbAgCo3AIAQt4CANzfAgB24QIAGuMCALTkAgBO5gIA6OcCAIzpAgAm6wIAwOwCAFruAgD+7wIAmPECADLzAgDM9AIAcPYCAAr4AgCk+QIASPsCAOL8AgB8/gIAFgADALoBAwBUAwMA7gQDAIgGAwAsCAMAxgkDAGALAwD6DAMAng4DADgQAwDSEQMAbBMDABAVAwCqFgMARBgDAN4ZAwB4GwMAHB0DALYeAwBQIAMA6iEDAI4jAwAoJQMAwiYDAFwoAwAAKgMAmisDADQtAwDOLgMAcjADAAwyAwCmMwMAQDUDAOQ2AwB+OAMAGDoDALI7AwBWPQMA8D4DAIpAAwAkQgMAyEMDAGJFAwD8RgMAlkgDADpKAwDUSwMAbk0DABJPAwCsUAMARlIDAOBTAwCEVQMAHlcDALhYAwBSWgMA9lsDAJBdAwAqXwMAxGADAGhiAwACZAMAnGUDADZnAwDaaAMAdGoDAA5sAwCobQMAQm8DAOZwAwCAcgMAGnQDALR1AwBYdwMA8ngDAIx6AwAmfAMAyn0DAGR/AwD+gAMAmIIDADyEAwDWhQMAcIcDAAqJAwCuigMASIwDAOKNAwB8jwMAIJEDALqSAwBUlAMA+JUDAJKXAwAsmQMAxpoDAGqcAwAEngMAnp8DADihAwDcogMAdqQDABCmAwCqpwMATqkDAOiqAwCCrAMAHK4DAMCvAwBasQMA9LIDAI60AwAotgMAzLcDAGa5AwAAuwMAmrwDAD6+AwDYvwMAcsEDAAzDAwCwxAMASsYDAOTHAwB+yQMAIssDALzMAwBWzgMA8M8DAJTRAwAu0wMAyNQDAGLWAwAG2AMAoNkDADrbAwDe3AMAeN4DABLgAwCs4QMAUOMDAOrkAwCE5gMAHugDAMLpAwBc6wMA9uwDAJDuAwA08AMAzvEDAGjzAwAC9QMApvYDAED4AwDa+QMAdPsDABj9AwCy/gMATAAEAOYBBACKAwQAJAUEAL4GBABYCAQA8gkEAJYLBAAwDQQAyg4EAGQQBAAIEgQAohMEADwVBADWFgQAehgEABQaBACuGwQASB0EAOweBACGIAQAICIEAMQjBABeJQQA+CYEAJIoBAA2KgQA0CsEAGotBAAELwQAqDAEAEIyBADcMwQAdjUEABo3BAC0OAQATjoEAOg7BACMPQQAJj8EAMBABABaQgQA/kMEAJhFBAAyRwQAzEgEAHBKBAAKTAQApE0EAD5PBADiUAQAfFIEABZUBACwVQQASlcEAO5YBACIWgQAIlwEALxdBABgXwQA+mAEAJRiBAAuZAQA0mUEAGxnBAAGaQQAoGoEAERsBADebQQAeG8EABxxBAC2cgQAUHQEAOp1BACOdwQAKHkEAMJ6BABcfAQAAH4EAJp/BAA0gQQAzoIEAHKEBAAMhgQApocEAECJBADkigQAfowEABiOBACyjwQAVpEEAPCSBACKlAQAJJYEAMiXBABimQQA/JoEAJacBAA6ngQA1J8EAG6hBAAIowQAoqQEAEamBADgpwQAeqkEABSrBAC4rAQAUq4EAOyvBACGsQQAKrMEAMS0BABetgQA+LcEAJy5BAA2uwQA0LwEAHS+BAAOwAQAqMEEAELDBADmxAQAgMYEABrIBAC0yQQAWMsEAPLMBACMzgQAJtAEAMrRBABk0wQA/tQEAKLWBAA82AQA1tkEAHDbBAAK3QQArt4EAEjgBADi4QQAfOMEACDlBAC65gQAVOgEAO7pBACI6wQALO0EAMbuBABg8AQA+vEEAJ7zBAA49QQA0vYEAGz4BAAQ+gQAqvsEAET9BADo/gQAggAFABwCBQC2AwUAWgUFAPQGBQCOCAUAKAoFAMwLBQBmDQUAAA8FAJoQBQA+EgUA2BMFAHIVBQAMFwUAsBgFAEoaBQDkGwUAiB0FACIfBQC8IAUAViIFAPojBQCUJQUALicFAMgoBQBiKgUABiwFAKAtBQA6LwUA1DAFAHgyBQASNAUArDUFAEY3BQDqOAUAhDoFAB48BQC4PQUAUj8FAPZABQCQQgUAKkQFAMRFBQBoRwUAAkkFAJxKBQBATAUA2k0FAHRPBQAOUQUAslIFAExUBQDmVQUAgFcFACRZBQC+WgUAWFwFAPJdBQCWXwUAMGEFAMpiBQBkZAUACGYFAKJnBQA8aQUA4GoFAHpsBQAUbgUArm8FAFJxBQDscgUAhnQFACB2BQC6dwUAXnkFAPh6BQCSfAUALH4FANB/BQBqgQUABIMFAJ6EBQBChgUA3IcFAHaJBQAQiwUAqowFAE6OBQDojwUAgpEFACaTBQDAlAUAWpYFAPSXBQCYmQUAMpsFAMycBQBmngUACqAFAKShBQA+owUA2KQFAHymBQAWqAUAsKkFAEqrBQDurAUAiK4FACKwBQDGsQUAYLMFAPq0BQCUtgUAOLgFANK5BQBsuwUABr0FAKq+BQBEwAUA3sEFAHjDBQASxQUAtsYFAFDIBQDqyQUAhMsFACjNBQDCzgUAXNAFAPbRBQCa0wUANNUFAM7WBQBo2AUAAtoFAKbbBQBA3QUA2t4FAH7gBQAY4gUAsuMFAEzlBQDw5gUAiugFACTqBQC+6wUAYu0FAPzuBQCW8AUAMPIFANTzBQBu9QUACPcFAKz4BQBG+gUA4PsFAHr9BQAe/wUAuAAGAFICBgDsAwYAkAUGACoHBgDECAYAXgoGAAIMBgCcDQYANg8GANAQBgBqEgYADhQGAKgVBgBCFwYA3BgGAIAaBgAaHAYAtB0GAE4fBgDyIAYAjCIGACYkBgDAJQYAWicGAP4oBgCYKgYAMiwGANYtBgBwLwYACjEGAKQyBgBINAYA4jUGAHw3BgAWOQYAujoGAFQ8BgDuPQYAiD8GACxBBgDGQgYAYEQGAARGBgCeRwYAOEkGANJKBgB2TAYAEE4GAKpPBgBEUQYA6FIGAIJUBgAcVgYAtlcGAFBZBgD0WgYAjlwGACheBgDCXwYAZmEGAABjBgCaZAYANGYGANhnBgByaQYADGsGAKZsBgBKbgYA5G8GAH5xBgAYcwYAvHQGAFZ2BgDwdwYAinkGAC57BgDIfAYAYn4GAPx/BgCggQYAOoMGANSEBgB4hgYAEogGAKyJBgBGiwYA6owGAISOBgAekAYAuJEGAFyTBgD2lAYAkJYGACqYBgDOmQYAaJsGAAKdBgCcngYANqAGANqhBgB0owYADqUGAKimBgBMqAYA5qkGAICrBgAarQYAvq4GAFiwBgDysQYAjLMGADC1BgDKtgYAZLgGAP65BgCiuwYAPL0GANa+BgBwwAYAFMIGAK7DBgBIxQYA4sYGAIbIBgAgygYAussGAFTNBgD4zgYAktAGACzSBgDQ0wYAatUGAATXBgCe2AYAQtoGANzbBgB23QYAEN8GALTgBgBO4gYA6OMGAILlBgAm5wYAwOgGAFrqBgD06wYAmO0GADLvBgDM8AYAZvIGAAD0BgCk9QYAPvcGANj4BgBy+gYAFvwGALD9BgBK/wYA5AAHAIgCBwAiBAcAvAUHAFYHBwD6CAcAlAoHAC4MBwDIDQcAbA8HAAYRBwCgEgcAOhQHAN4VBwB4FwcAEhkHALYaBwBQHAcA6h0HAIQfBwAoIQcAwiIHAFwkBwD2JQcAmicHADQpBwDOKgcAaCwHAAwuBwCmLwcAQDEHANoyBwB+NAcAGDYHALI3BwBMOQcA8DoHAIo8BwAkPgcAvj8HAFhBBwD8QgcAlkQHADBGBwDKRwcAbkkHAAhLBwCiTAcAPE4HAOBPBwB6UQcAFFMHAK5UBwBSVgcA7FcHAIZZBwAgWwcAxFwHAF5eBwD4XwcAnGEHADZjBwDQZAcAamYHAA5oBwCoaQcAQmsHANxsBwCAbgcAGnAHALRxBwBOcwcA8nQHAIx2BwAmeAcAwHkHAGR7BwD+fAcAmH4HADKABwDWgQcAcIMHAAqFBwCkhgcASIgHAOKJBwB8iwcAFo0HALCOBwBUkAcA7pEHAIiTBwAilQcAxpYHAGCYBwD6mQcAlJsHADidBwDSngcAbKAHAAaiBwCqowcARKUHAN6mBwB4qAcAHKoHALarBwBQrQcA9K4HAI6wBwAosgcAwrMHAGa1BwAAtwcAmrgHADS6BwDYuwcAcr0HAAy/BwCmwAcASsIHAOTDBwB+xQcAGMcHALzIBwBWygcA8MsHAIrNBwAuzwcAyNAHAGLSBwD80wcAoNUHADrXBwDU2AcAbtoHABLcBwCs3QcARt8HAODgBwB64gcAHuQHALjlBwBS5wcA7OgHAJDqBwAq7AcAxO0HAF7vBwAC8QcAnPIHADb0BwDa9QcAdPcHAA75BwCo+gcATPwHAOb9BwCA/wcAGgEIAL4CCABYBAgA8gUIAIwHCAAwCQgAygoIAGQMCAD+DQgAog8IADwRCADWEggAcBQIABQWCACuFwgASBkIAOIaCACGHAgAIB4IALofCABUIQgA+CIIAJIkCAAsJggAxicIAGApCAAEKwgAniwIADguCADSLwgAdjEIABAzCACqNAgARDYIAOg3CACCOQgAHDsIAMA8CABaPggA9D8IAI5BCAAyQwgAzEQIAGZGCAAASAgApEkIAD5LCADYTAgAck4IABZQCACwUQgASlMIAORUCACIVggAIlgIALxZCABgWwgA+lwIAJReCAAuYAgAyGEIAGxjCAAGZQgAoGYIADpoCADeaQgAeGsIABJtCACsbggAUHAIAOpxCACEcwgAHnUIALh2CABceAgA9nkIAJB7CAAqfQgAzn4IAGiACAACgggAnIMIAECFCADahggAdIgIABiKCACyiwgATI0IAOaOCACKkAgAJJIIAL6TCABYlQgA/JYIAJaYCAAwmggAypsIAG6dCAAInwgAoqAIADyiCADgowgAeqUIABSnCAC4qAgAUqoIAOyrCACGrQgAKq8IAMSwCABesggA+LMIAJK1CAA2twgA0LgIAGq6CAAEvAgAqL0IAEK/CADcwAgAdsIIABDECAC0xQgATscIAOjICACCyggAJswIAMDNCABazwgA9NAIAJjSCAAy1AgAzNUIAHDXCAAK2QgApNoIAD7cCADi3QgAfN8IABbhCACw4ggAVOQIAO7lCACI5wgAIukIAMbqCABg7AgA+u0IAJ7vCAA48QgA0vIIAGz0CAAQ9ggAqvcIAET5CADe+ggAePwIABz+CAC2/wgAUAEJAOoCCQCOBAkAKAYJAMIHCQBcCQkAAAsJAJoMCQA0DgkAzg8JAGgRCQAMEwkAphQJAEAWCQDaFwkAfhkJABgbCQCyHAkAVh4JAPAfCQCKIQkAJCMJAMgkCQBiJgkA/CcJAJYpCQA6KwkA1CwJAG4uCQAIMAkArDEJAEYzCQDgNAkAejYJAB44CQC4OQkAUjsJAPY8CQCQPgkAKkAJAMRBCQBoQwkAAkUJAJxGCQA2SAkA2kkJAHRLCQAOTQkAqE4JAEJQCQDmUQkAgFMJABpVCQC0VgkAWFgJAPJZCQCMWwkAJl0JAMpeCQBkYAkA/mEJAJhjCQAyZQkA1mYJAHBoCQAKagkApGsJAEhtCQDibgkAfHAJACByCQC6cwkAVHUJAO52CQCSeAkALHoJAMZ7CQBgfQkABH8JAJ6ACQA4ggkA3IMJAHaFCQAQhwkAqogJAE6KCQDoiwkAgo0JAByPCQDAkAkAWpIJAPSTCQCOlQkAKJcJAMyYCQBmmgkAAJwJAJqdCQA+nwkA2KAJAHKiCQAMpAkAsKUJAEqnCQDkqAkAfqoJACKsCQC8rQkAVq8JAPCwCQCKsgkALrQJAMi1CQBitwkABrkJAKC6CQA6vAkA1L0JAHi/CQASwQkArMIJAEbECQDqxQkAhMcJAB7JCQC4ygkAXMwJAPbNCQCQzwkANNEJAM7SCQBo1AkAAtYJAKbXCQBA2QkA2toJAHTcCQAY3gkAst8JAEzhCQDm4gkAiuQJACTmCQC+5wkAWOkJAPLqCQCW7AkAMO4JAMrvCQBk8QkACPMJAKL0CQA89gkA1vcJAHD5CQAU+wkArvwJAEj+CQDs/wkAhgEKACADCgC6BAoAXgYKAPgHCgCSCQoALAsKANAMCgBqDgoABBAKAJ4RCgBCEwoA3BQKAHYWCgAaGAoAtBkKAE4bCgDoHAoAjB4KACYgCgDAIQoAWiMKAP4kCgCYJgoAMigKAMwpCgBwKwoACi0KAKQuCgA+MAoA2DEKAHwzCgAWNQoAsDYKAEo4CgDuOQoAiDsKACI9CgC8PgoAYEAKAPpBCgCUQwoALkUKANJGCgBsSAoABkoKAKBLCgBETQoA3k4KAHhQCgASUgoAtlMKAFBVCgDqVgoAhFgKAChaCgDCWwoAXF0KAABfCgCaYAoANGIKAM5jCgByZQoADGcKAKZoCgBAagoA5GsKAH5tCgAYbwoAsnAKAFZyCgDwcwoAinUKACR3CgDIeAoAYnoKAPx7CgCWfQoAMH8KANSACgBuggoACIQKAKKFCgBGhwoA4IgKAHqKCgAUjAoAuI0KAFKPCgDskAoAhpIKACqUCgDElQoAXpcKAPiYCgCcmgoANpwKANCdCgBqnwoADqEKAKiiCgBMpAoA5qUKAICnCgAaqQoAtKoKAE6sCgDyrQoAjK8KACaxCgDKsgoAZLQKAP61CgCYtwoAPLkKANa6CgBwvAoACr4KAK6/CgBIwQoA4sIKAHzECgAgxgoAuscKAFTJCgDuygoAkswKACzOCgDGzwoAYNEKAPrSCgCe1AoAONYKANLXCgBs2QoAENsKAKrcCgBE3goA3t8KAILhCgAc4woAtuQKAFDmCgD05woAjukKACjrCgDC7AoAZu4KAADwCgCa8QoANPMKANj0CgBy9goADPgKALD5CgBK+woA5PwKAH7+CgAiAAsAvAELAFYDCwDwBAsAlAYLAC4ICwDICQsAYgsLAAYNCwCgDgsAOhALANQRCwB4EwsAEhULAKwWCwBGGAsA6hkLAIQbCwAeHQsAuB4LAFwgCwD2IQsAkCMLAColCwDEJgsAaCgLAAIqCwCcKwsANi0LANouCwB0MAsADjILAKgzCwBMNQsA5jYLAIA4CwAaOgsAvjsLAFg9CwDyPgsAjEALADBCCwDKQwsAZEULAAhHCwCiSAsAPEoLANZLCwB6TQsAFE8LAK5QCwBIUgsA7FMLAIZVCwAgVwsAulgLAF5aCwD4WwsAkl0LACxfCwDQYAsAamILAARkCwCeZQsAQmcLANxoCwB2agsAEGwLALRtCwBObwsA6HALAIJyCwAcdAsAwHULAFp3CwD0eAsAjnoLADJ8CwDMfQsAZn8LAACBCwCkggsAPoQLANiFCwByhwsAFokLALCKCwBKjAsA5I0LAIiPCwAikQsAvJILAGCUCwD6lQsAlJcLAC6ZCwDSmgsAbJwLAAaeCwCgnwsARKELAN6iCwB4pAsAEqYLALanCwBQqQsA6qoLAISsCwAorgsAwq8LAFyxCwD2sgsAmrQLADS2CwDOtwsAaLkLAAy7CwCmvAsAQL4LANq/CwB+wQsAGMMLALLECwBMxgsA5scLAIrJCwAkywsAvswLAFjOCwD8zwsAltELADDTCwDK1AsAbtYLAAjYCwCi2QsAPNsLAODcCwB63gsAFOALALjhCwBS4wsA7OQLAIbmCwAq6AsAxOkLAF7rCwD47AsAnO4LADbwCwDQ8QsAavMLAAT1CwCo9gsAQvgLANz5CwB2+wsAGv0LALT+CwBOAAwA8gEMAIwDDAAmBQwAwAYMAGQIDAD+CQwAmAsMADINDADWDgwAcBAMAAoSDACkEwwASBUMAOIWDAB8GAwAIBoMALobDABUHQwA7h4MAIggDAAsIgwAxiMMAGAlDAD6JgwAnigMADgqDADSKwwAbC0MABAvDACqMAwARDIMAN4zDAB4NQwAHDcMALY4DABQOgwA6jsMAI49DAAoPwwAwkAMAFxCDAAARAwAmkUMADRHDADYSAwAckoMAAxMDACmTQwASk8MAORQDAB+UgwAGFQMALxVDABWVwwA8FgMAIpaDAAuXAwAyF0MAGJfDAD8YAwAoGIMADpkDADUZQwAeGcMABJpDACsagwARmwMAOptDACEbwwAHnEMALhyDABSdAwA9nUMAJB3DAAqeQwAxHoMAGh8DAACfgwAnH8MADaBDADQggwAdIQMAA6GDACohwwAQokMAOaKDACAjAwAGo4MALSPDABYkQwA8pIMAIyUDAAwlgwAypcMAGSZDAD+mgwAopwMADyeDADWnwwAcKEMABSjDACupAwASKYMAOKnDACGqQwAIKsMALqsDABergwA+K8MAJKxDAAsswwA0LQMAGq2DAAEuAwAnrkMADi7DADcvAwAdr4MABDADACqwQwATsMMAOjEDACCxgwAHMgMAMDJDABaywwA9MwMAI7ODAAo0AwAzNEMAGbTDAAA1QwAmtYMAD7YDADY2QwActsMABbdDACw3gwASuAMAOThDACI4wwAIuUMALzmDABW6AwA+ukMAJTrDAAu7QwAyO4MAGzwDAAG8gwAoPMMADr1DADe9gwAePgMABL6DACs+wwAUP0MAOr+DACEAA0AKAINAMIDDQBcBQ0A9gYNAJoIDQA0Cg0AzgsNAGgNDQAMDw0AphANAEASDQDaEw0AdBUNABgXDQCyGA0ATBoNAOYbDQCKHQ0AJB8NAL4gDQBYIg0A8iMNAJYlDQAwJw0AyigNAG4qDQAILA0Aoi0NADwvDQDgMA0AejINABQ0DQCuNQ0AUjcNAOw4DQCGOg0AIDwNAMQ9DQBePw0A+EANAJJCDQA2RA0A0EUNAGpHDQAESQ0AnkoNAEJMDQDcTQ0Adk8NABBRDQC0Ug0ATlQNAOhVDQCMVw0AJlkNAMBaDQBaXA0A/l0NAJhfDQAyYQ0AzGINAHBkDQAKZg0ApGcNAD5pDQDiag0AfGwNABZuDQC6bw0AVHENAO5yDQCIdA0ALHYNAMZ3DQBgeQ0A+noNAJ58DQA4fg0A0n8NAGyBDQAQgw0AqoQNAESGDQDehw0AeIkNAByLDQC2jA0AUI4NAOqPDQCOkQ0AKJMNAMKUDQBclg0A9pcNAJqZDQA0mw0AzpwNAGieDQAMoA0ApqENAECjDQDkpA0AfqYNABioDQCyqQ0AVqsNAPCsDQCKrg0AJLANAMixDQBisw0A/LQNAJa2DQA6uA0A1LkNAG67DQASvQ0ArL4NAEbADQDgwQ0AhMMNAB7FDQC4xg0AUsgNAPbJDQCQyw0AKs0NAMTODQBo0A0AAtINAJzTDQA21Q0A0NYNAHTYDQAO2g0AqNsNAELdDQDm3g0AgOANABriDQC04w0AWOUNAPLmDQCM6A0AJuoNAMrrDQBk7Q0A/u4NAJjwDQA88g0A1vMNAHD1DQAK9w0ArvgNAEj6DQDi+w0AfP0NACD/DQC6AA4AVAIOAPgDDgCSBQ4ALAcOAMYIDgBqCg4ABAwOAJ4NDgA4Dw4A3BAOAHYSDgAQFA4AqhUOAE4XDgDoGA4AghoOABwcDgDAHQ4AWh8OAPQgDgCOIg4AKCQOAMwlDgBmJw4AACkOAJoqDgA+LA4A2C0OAHIvDgAMMQ4AsDIOAEo0DgDkNQ4AfjcOACI5DgC8Og4AVjwOAPA9DgCUPw4ALkEOAMhCDgBiRA4ABkYOAKBHDgA6SQ4A1EoOAHhMDgASTg4ArE8OAFBRDgDqUg4AhFQOAB5WDgDCVw4AXFkOAPZaDgCQXA4ANF4OAM5fDgBoYQ4AAmMOAKZkDgBAZg4A2mcOAHRpDgAYaw4AsmwOAExuDgDmbw4AinEOACRzDgC+dA4AWHYOAPJ3DgCWeQ4AMHsOAMp8DgBkfg4ACIAOAKyBDgBQgw4A6oQOAISGDgAeiA4AuIkOAFyLDgD2jA4AkI4OACqQDgDOkQ4AaJMOAAKVDgCclg4AQJgOANqZDgB0mw4AGJ0OALKeDgBMoA4A5qEOAIqjDgAkpQ4AvqYOAFioDgD8qQ4AlqsOADCtDgDKrg4AbrAOAAiyDgCisw4APLUOAOC2DgB6uA4AFLoOAK67DgBSvQ4A7L4OAIbADgAgwg4AusMOAF7FDgD4xg4AksgOACzKDgDQyw4Aas0OAATPDgCe0A4AQtIOANzTDgB21Q4AENcOALTYDgBO2g4A6NsOAIzdDgAm3w4AwOAOAFriDgD+4w4AmOUOADLnDgDM6A4AcOoOAArsDgCk7Q4APu8OAOLwDgB88g4AFvQOALD1DgBU9w4A7vgOAIj6DgAi/A4Axv0OAGD/DgD6AA8AlAIPADgEDwDSBQ8AbAcPAAYJDwCqCg8ARAwPAN4NDwB4Dw8AEhEPALYSDwBQFA8A6hUPAIQXDwAoGQ8AwhoPAFwcDwD2HQ8Amh8PADQhDwDOIg8AaCQPAAwmDwCmJw8AQCkPAOQqDwB+LA8AGC4PALIvDwBWMQ8A8DIPAIo0DwAkNg8AyDcPAGI5DwD8Og8AljwPADo+DwDUPw8AbkEPAAhDDwCsRA8ARkYPAOBHDwB6SQ8AHksPALhMDwBSTg8A7E8PAJBRDwAqUw8AxFQPAF5WDwD4Vw8AnFkPADZbDwDQXA8Aal4PAA5gDwCoYQ8AQmMPANxkDwCAZg8AGmgPALRpDwBOaw8A8mwPAIxuDwAmcA8AynEPAGRzDwD+dA8AmHYPADx4DwDWeQ8AcHsPAAp9DwCufg8ASIAPAOKBDwB8gw8AIIUPALqGDwBUiA8A7okPAJKLDwAsjQ8Axo4PAGCQDwAEkg8AnpMPADiVDwDSlg8AdpgPABCaDwCqmw8ARJ0PAOieDwCCoA8AHKIPALajDwBQpQ8A9KYPAI6oDwAoqg8AwqsPAGatDwAArw8AmrAPADSyDwDYsw8AcrUPAAy3DwCmuA8ASroPAOS7DwB+vQ8AIr8PALzADwBWwg8A8MMPAJTFDwAuxw8AyMgPAGLKDwAGzA8AoM0PADrPDwDU0A8AeNIPABLUDwCs1Q8ARtcPAODYDwCE2g8AHtwPALjdDwBS3w8A9uAPAJDiDwAq5A8AxOUPAGjnDwAC6Q8AnOoPAEDsDwDa7Q8AdO8PAA7xDwCy8g8ATPQPAOb1DwCA9w8AJPkPAL76DwBY/A8A8v0PAJb/DwAwARAAygIQAG4EEAAIBhAAogcQADwJEADWChAAegwQABQOEACuDxAASBEQAOwSEACGFBAAIBYQALoXEABeGRAA+BoQAJIcEAAsHhAAxh8QAGohEAAEIxAAniQQADgmEADcJxAAdikQABArEAC0LBAATi4QAOgvEACCMRAAJjMQAMA0EABaNhAA9DcQAJg5EAAyOxAAzDwQAGY+EAAKQBAApEEQAD5DEADYRBAAfEYQABZIEACwSRAASksQAO5MEACIThAAIlAQAMZREABgUxAA+lQQAJRWEAA4WBAA0lkQAGxbEAAGXRAAoF4QAERgEADeYRAAeGMQABJlEAC2ZhAAUGgQAOppEACEaxAAKG0QAMJuEABccBAA9nEQAJBzEAA0dRAAznYQAGh4EAACehAApnsQAEB9EADafhAAfoAQABiCEACygxAATIUQAPCGEACKiBAAJIoQAL6LEABijRAA/I4QAJaQEAAwkhAA1JMQAG6VEAAIlxAArJgQAEaaEADgmxAAep0QAB6fEAC4oBAAUqIQAOyjEACQpRAAKqcQAMSoEABeqhAA+KsQAJytEAA2rxAA0LAQAGqyEAAEtBAAqLUQAEK3EADcuBAAdroQABq8EAC0vRAATr8QAOjAEACMwhAAJsQQAMDFEABkxxAA/sgQAJjKEAAyzBAA1s0QAHDPEAAK0RAApNIQAEjUEADi1RAAfNcQABbZEAC62hAAVNwQAO7dEACS3xAALOEQAMbiEABg5BAABOYQAJ7nEAA46RAA0uoQAHbsEAAQ7hAAqu8QAETxEADe8hAAgvQQABz2EAC29xAAUPkQAPT6EACO/BAAKP4QAML/EABcAREAAAMRAJoEEQA0BhEA2AcRAHIJEQAMCxEApgwRAEoOEQDkDxEAfhERABgTEQCyFBEAVhYRAPAXEQCUGREALhsRAMgcEQBiHhEABiARAKAhEQA6IxEA1CQRAG4mEQASKBEArCkRAEYrEQDgLBEAhC4RAB4wEQC4MREAUjMRAPY0EQCQNhEAKjgRAMQ5EQBeOxEAAj0RAJw+EQA2QBEA2kERAHRDEQAORREAqEYRAExIEQDmSREAgEsRABpNEQC+ThEAWFARAPJREQCMUxEAMFURAMpWEQBkWBEACFoRAKJbEQA8XREA1l4RAHpgEQAUYhEArmMRAEhlEQDsZhEAhmgRACBqEQC6axEAXm0RAPhuEQCScBEALHIRAMZzEQBqdREABHcRAJ54EQA4ehEA3HsRAHZ9EQAQfxEAqoARAE6CEQDogxEAgoURAByHEQDAiBEAWooRAPSLEQCOjREAMo8RAMyQEQBmkhEAAJQRAKSVEQA+lxEA2JgRAHKaEQAWnBEAsJ0RAEqfEQDkoBEAiKIRACKkEQC8pREAYKcRAPqoEQCUqhEALqwRANKtEQBsrxEABrERAKCyEQBEtBEA3rURAHi3EQASuREAtroRAFC8EQDqvREAhL8RACjBEQDCwhEAXMQRAPbFEQCQxxEANMkRAM7KEQBozBEAAs4RAKbPEQBA0REA2tIRAHTUEQAY1hEAstcRAEzZEQDm2hEAitwRACTeEQC+3xEAWOERAPziEQCW5BEAMOYRAMrnEQBu6REACOsRAKLsEQBG7hEA4O8RAHrxEQAU8xEAuPQRAFL2EQDs9xEAhvkRACr7EQDE/BEAXv4RAPj/EQCcARIANgMSANAEEgBqBhIADggSAKgJEgBCCxIA3AwSAHYOEgAaEBIAtBESAE4TEgDoFBIAjBYSACYYEgDAGRIAWhsSAP4cEgCYHhIAMiASAMwhEgBwIxIACiUSAKQmEgA+KBIA4ikSAHwrEgAWLRIAsC4SAFQwEgDuMRIAiDMSACw1EgDGNhIAYDgSAPo5EgCeOxIAOD0SANI+EgBsQBIAEEISAKpDEgBERRIA3kYSAIJIEgAcShIAtksSAFBNEgD0ThIAjlASAChSEgDCUxIAXFUSAABXEgCaWBIANFoSAM5bEgByXRIADF8SAKZgEgBAYhIA5GMSAH5lEgAYZxIAsmgSAFZqEgDwaxIAim0SACRvEgDIcBIAYnISAPxzEgCgdRIAOncSANR4EgBuehIAEnwSAKx9EgBGfxIA4IASAISCEgAehBIAuIUSAFKHEgD2iBIAkIoSACqMEgDEjRIAaI8SAAKREgCckhIANpQSANqVEgB0lxIADpkSAKiaEgBMnBIA5p0SAICfEgAaoRIAtKISAFikEgDypRIAjKcSACapEgDKqhIAZKwSAP6tEgCYrxIAPLESANayEgBwtBIACrYSAK63EgBIuRIA4roSAHy8EgAgvhIAur8SAFTBEgDuwhIAksQSACzGEgDGxxIAaskSAATLEgCezBIAOM4SANzPEgB20RIAENMSAKrUEgBO1hIA6NcSAILZEgAc2xIAwNwSAFreEgD03xIAjuESADLjEgDM5BIAZuYSAADoEgCk6RIAPusSANjsEgBy7hIADPASALDxEgBK8xIA5PQSAH72EgAi+BIAvPkSAFb7EgDw/BIAlP4SAC4AEwDIARMAYgMTAAYFEwCgBhMAOggTANQJEwB4CxMAEg0TAKwOEwBQEBMA6hETAIQTEwAeFRMAwhYTAFwYEwD2GRMAkBsTADQdEwDOHhMAaCATAAIiEwCmIxMAQCUTANomEwB0KBMAGCoTALIrEwBMLRMA5i4TAIowEwAkMhMAvjMTAFg1EwD8NhMAljgTADA6EwDKOxMAbj0TAAg/EwCiQBMAPEITANZDEwB6RRMAFEcTAK5IEwBIShMA7EsTAIZNEwAgTxMAulATAF5SEwD4UxMAklUTACxXEwDQWBMAaloTAARcEwCeXRMAQl8TANxgEwB2YhMAGmQTALRlEwBOZxMA6GgTAIxqEwAmbBMAwG0TAFpvEwD+cBMAmHITADJ0EwDMdRMAcHcTAAp5EwCkehMASHwTAOJ9EwB8fxMAFoETALCCEwBUhBMA7oUTAIiHEwAiiRMAxooTAGCMEwD6jRMAlI8TAC6REwDSkhMAbJQTAAaWEwCglxMARJkTAN6aEwB4nBMAEp4TALafEwBQoRMA6qITAISkEwAophMAwqcTAFypEwAAqxMAmqwTADSuEwDOrxMAcrETAAyzEwCmtBMAQLYTAOS3EwB+uRMAGLsTALK8EwBMvhMA8L8TAIrBEwAkwxMAvsQTAGLGEwD8xxMAlskTADDLEwDUzBMAbs4TAAjQEwCs0RMARtMTAODUEwB61hMAHtgTALjZEwBS2xMA7NwTAJDeEwAq4BMAxOETAF7jEwAC5RMAnOYTADboEwDa6RMAdOsTAA7tEwCo7hMAQvATAObxEwCA8xMAGvUTALT2EwBY+BMA8vkTAIz7EwAm/RMAyv4TAGQAFAD+ARQAmAMUADIFFADWBhQAcAgUAAoKFACkCxQASA0UAOIOFAB8EBQAFhIUALoTFABUFRQA7hYUAJIYFAAsGhQAxhsUAGAdFAAEHxQAniAUADgiFADSIxQAdiUUABAnFACqKBQARCoUAOgrFACCLRQAHC8UALYwFABaMhQA9DMUAI41FAAyNxQAzDgUAGY6FAAAPBQApD0UAD4/FADYQBQAckIUABZEFACwRRQASkcUAORIFAB+ShQAIkwUALxNFABWTxQA8FAUAJRSFAAuVBQAyFUUAGJXFAD8WBQAoFoUADpcFADUXRQAbl8UABJhFACsYhQARmQUAOBlFACEZxQAHmkUALhqFABcbBQA9m0UAJBvFAAqcRQAznIUAGh0FAACdhQAnHcUAEB5FADaehQAdHwUAA5+FACyfxQATIEUAOaCFACKhBQAJIYUAL6HFABYiRQA/IoUAJaMFAAwjhQAyo8UAG6RFAAIkxQAopQUADyWFADglxQAepkUABSbFACunBQASJ4UAOyfFACGoRQAIKMUALqkFABephQA+KcUAJKpFAAsqxQAxqwUAGquFAAEsBQAnrEUAEKzFADctBQAdrYUABC4FAC0uRQATrsUAOi8FACCvhQAJsAUAMDBFABawxQA9MQUAJjGFAAyyBQAzMkUAHDLFAAKzRQApM4UAD7QFADi0RQAfNMUABbVFACw1hQAVNgUAO7ZFACI2xQAIt0UALzeFABg4BQA+uEUAJTjFAAu5RQA0uYUAGzoFAAG6hQAoOsUADrtFADe7hQAePAUABLyFAC28xQAUPUUAOr2FACO+BQAKPoUAML7FABc/RQAAP8UAJoAFQA0AhUAzgMVAGgFFQAMBxUApggVAEAKFQDaCxUAfg0VABgPFQCyEBUATBIVAOYTFQCKFRUAJBcVAL4YFQBiGhUA/BsVAJYdFQAwHxUA1CAVAG4iFQAIJBUAoiUVAEYnFQDgKBUAeioVABQsFQC4LRUAUi8VAOwwFQCQMhUAKjQVAMQ1FQBeNxUAAjkVAJw6FQA2PBUA0D0VAHQ/FQAOQRUAqEIVAEJEFQDmRRUAgEcVABpJFQC0ShUATkwVAPJNFQCMTxUAJlEVAMBSFQBkVBUA/lUVAJhXFQAyWRUA1loVAHBcFQAKXhUApF8VAEhhFQDiYhUAfGQVABZmFQC6ZxUAVGkVAO5qFQCIbBUALG4VAMZvFQBgcRUA+nIVAJ50FQA4dhUA0ncVAGx5FQAQexUAqnwVAER+FQDofxUAgoEVAByDFQC2hBUAWoYVAPSHFQCOiRUAKIsVAMyMFQBmjhUAAJAVAJqRFQA+kxUA2JQVAHKWFQAMmBUAsJkVAEqbFQDknBUAfp4VABigFQC8oRUAVqMVAPCkFQCKphUALqgVAMipFQBiqxUA/KwVAKCuFQA6sBUA1LEVAG6zFQAStRUArLYVAEa4FQDguRUAhLsVAB69FQC4vhUAUsAVAPbBFQCQwxUAKsUVAMTGFQBoyBUAAsoVAJzLFQBAzRUA2s4VAHTQFQAO0hUAstMVAEzVFQDm1hUAgNgVACTaFQC+2xUAWN0VAPLeFQCW4BUAMOIVAMrjFQBk5RUACOcVAKLoFQA86hUA1usVAHrtFQAU7xUArvAVAEjyFQDi8xUAhvUVACD3FQC6+BUAVPoVAPj7FQCS/RUALP8VAMYAFgBqAhYABAQWAJ4FFgA4BxYA3AgWAHYKFgAQDBYAqg0WAE4PFgDoEBYAghIWABwUFgDAFRYAWhcWAPQYFgCYGhYAMhwWAMwdFgBmHxYACiEWAKQiFgA+JBYA2CUWAHwnFgAWKRYAsCoWAEosFgDuLRYAiC8WACIxFgC8MhYAYDQWAPo1FgCUNxYALjkWANI6FgBsPBYABj4WAKA/FgA6QRYA3kIWAHhEFgASRhYAtkcWAFBJFgDqShYAhEwWAChOFgDCTxYAXFEWAPZSFgCaVBYANFYWAM5XFgBoWRYADFsWAKZcFgBAXhYA2l8WAH5hFgAYYxYAsmQWAExmFgDwZxYAimkWACRrFgC+bBYAWG4WAPxvFgCWcRYAMHMWAMp0FgBudhYACHgWAKJ5FgA8exYA4HwWAHp+FgAUgBYAroEWAFKDFgDshBYAhoYWACCIFgDEiRYAXosWAPiMFgCcjhYANpAWANCRFgBqkxYADpUWAKiWFgBCmBYA3JkWAICbFgAanRYAtJ4WAE6gFgDyoRYAjKMWACalFgDAphYAZKgWAP6pFgCYqxYAMq0WANauFgBwsBYACrIWAKSzFgBItRYA4rYWAHy4FgAWuhYAsLsWAFS9FgDuvhYAiMAWACLCFgDGwxYAYMUWAPrGFgCUyBYAOMoWANLLFgBszRYABs8WAKrQFgBE0hYA3tMWAHjVFgAc1xYAttgWAFDaFgD02xYAjt0WACjfFgDC4BYAZuIWAADkFgCa5RYANOcWANjoFgBy6hYADOwWALDtFgBK7xYA5PAWAH7yFgAY9BYAvPUWAFb3FgDw+BYAivoWAC78FgDI/RYAYv8WAPwAFwCWAhcAOgQXANQFFwBuBxcACAkXAKwKFwBGDBcA4A0XAHoPFwAeERcAuBIXAFIUFwDsFRcAkBcXACoZFwDEGhcAaBwXAAIeFwCcHxcANiEXANoiFwB0JBcADiYXAKgnFwBMKRcA5ioXAIAsFwAaLhcAvi8XAFgxFwDyMhcAljQXADA2FwDKNxcAZDkXAP46FwCiPBcAPD4XANY/FwBwQRcAFEMXAK5EFwBIRhcA4kcXAHxJFwAgSxcAukwXAFROFwDuTxcAklEXACxTFwDGVBcAalYXAARYFwCeWRcAOFsXANxcFwB2XhcAEGAXAKphFwBOYxcA6GQXAIJmFwAcaBcAwGkXAFprFwD0bBcAjm4XADJwFwDMcRcAZnMXAAp1FwCkdhcAPngXANh5FwByexcAFn0XALB+FwBKgBcA5IEXAIiDFwAihRcAvIYXAFaIFwD6iRcAlIsXAC6NFwDIjhcAbJAXAAaSFwCgkxcAOpUXAN6WFwB4mBcAEpoXAKybFwBQnRcA6p4XAISgFwAoohcAwqMXAFylFwD2phcAkKgXADSqFwDOqxcAaK0XAAKvFwCmsBcAQLIXANqzFwB0tRcAGLcXALK4FwBMuhcA5rsXAIq9FwAkvxcAvsAXAFjCFwDywxcAlsUXADDHFwDKyBcAZMoXAAjMFwCizRcAPM8XAODQFwB60hcAFNQXAK7VFwBS1xcA7NgXAIbaFwAg3BcAxN0XAF7fFwD44BcAkuIXADbkFwDQ5RcAaucXAATpFwCo6hcAQuwXANztFwB27xcAGvEXALTyFwBO9BcA8vUXAIz3FwAm+RcAwPoXAGT8FwD+/RcAmP8XADIBGADMAhgAcAQYAAoGGACkBxgAPgkYAOIKGAB8DBgAFg4YALAPGABUERgA7hIYAIgUGAAiFhgAvBcYAGAZGAD6GhgAlBwYAC4eGADSHxgAbCEYAAYjGACqJBgARCYYAN4nGAB4KRgAHCsYALYsGABQLhgA6i8YAI4xGAAoMxgAwjQYAFw2GAAAOBgAmjkYADQ7GADOPBgAcj4YAAxAGACmQRgASkMYAOREGAB+RhgAGEgYALxJGABWSxgA8EwYAIpOGAAuUBgAyFEYAGJTGAD8VBgAllYYADpYGADUWRgAblsYAAhdGACsXhgARmAYAOBhGAB6YxgAHmUYALhmGABSaBgA7GkYAIZrGAAqbRgAxG4YAF5wGAACchgAnHMYADZ1GADQdhgAdHgYAA56GACoexgAQn0YAOZ+GACAgBgAGoIYALSDGABYhRgA8oYYAIyIGAAmihgAyosYAGSNGAD+jhgAopAYADySGADWkxgAcJUYABSXGACumBgASJoYAOKbGACGnRgAIJ8YALqgGABUohgA+KMYAJKlGAAspxgAxqgYAGCqGAAErBgAnq0YADivGADSsBgAdrIYABC0GACqtRgARLcYAOi4GACCuhgAHLwYALa9GABQvxgA9MAYAI7CGAAoxBgAzMUYAGbHGAAAyRgAmsoYADTMGADYzRgAcs8YABbRGACw0hgAStQYAOTVGACI1xgAItkYALzaGABW3BgA8N0YAJTfGAAu4RgAyOIYAGLkGAAG5hgAoOcYADrpGADU6hgAbuwYABLuGACs7xgARvEYAOryGACE9BgAHvYYALj3GABc+RgA9voYAJD8GAAq/hgAzv8YAGgBGQACAxkAnAQZAEAGGQDaBxkAdAkZABgLGQCyDBkATA4ZAOYPGQCKERkAJBMZAL4UGQBYFhkA/BcZAJYZGQAwGxkAyhwZAG4eGQAIIBkAoiEZADwjGQDgJBkAeiYZABQoGQCuKRkASCsZAOwsGQCGLhkAKjAZAM4xGQBoMxkAAjUZAJw2GQBAOBkA2jkZAHQ7GQAOPRkAsj4ZAExAGQDmQRkAgEMZACRFGQC+RhkAWEgZAPJJGQCWSxkAME0ZAMpOGQBuUBkACFIZAKJTGQA8VRkA4FYZAHpYGQAUWhkArlsZAFJdGQDsXhkAhmAZACBiGQDEYxkAXmUZAPhmGQCSaBkANmoZANBrGQBqbRkABG8ZAJ5wGQBCchkA3HMZAHZ1GQAQdxkAtHgZAE56GQDoexkAgn0ZACZ/GQDAgBkAWoIZAPSDGQCYhRkAMocZAMyIGQBmihkACowZAKSNGQA+jxkA2JAZAHySGQAWlBkAsJUZAEqXGQDumBkAiJoZACKcGQDGnRkAYJ8ZAPqgGQCUohkAOKQZANKlGQBspxkABqkZAKqqGQBErBkA3q0ZAHivGQAcsRkAtrIZAFC0GQDqtRkAjrcZACi5GQDCuhkAXLwZAAC+GQCavxkANMEZAM7CGQBoxBkADMYZAKbHGQBAyRkA2soZAH7MGQAYzhkAss8ZAEzRGQDw0hkAitQZACTWGQC+1xkAYtkZAPzaGQCW3BkAMN4ZANTfGQBu4RkACOMZAKLkGQBG5hkA4OcZAHrpGQAe6xkAuOwZAFLuGQDs7xkAkPEZACrzGQDE9BkAXvYZAAL4GQCc+RkANvsZAND8GQB0/hkADgAaAKgBGgBCAxoA5gQaAIAGGgAaCBoAtAkaAFgLGgDyDBoAjA4aACYQGgDAERoAZBMaAP4UGgCYFhoAPBgaANYZGgBwGxoACh0aAK4eGgBIIBoA4iEaAHwjGgAgJRoAuiYaAFQoGgDuKRoAkisaACwtGgDGLhoAYDAaAAQyGgCeMxoAODUaANI2GgB2OBoAEDoaAKo7GgBEPRoA3j4aAIJAGgAcQhoAtkMaAFBFGgD0RhoAjkgaAChKGgDCSxoAZk0aAABPGgCaUBoANFIaANhTGgByVRoADFcaALBYGgBKWhoA5FsaAH5dGgAiXxoAvGAaAFZiGgDwYxoAlGUaAC5nGgDIaBoAYmoaAAZsGgCgbRoAOm8aANRwGgB4choAEnQaAKx1GgBGdxoA6ngaAIR6GgAefBoAuH0aAFx/GgD2gBoAkIIaACqEGgDOhRoAaIcaAAKJGgCcihoANowaANqNGgB0jxoADpEaAKiSGgBMlBoA5pUaAICXGgAamRoAvpoaAFicGgDynRoAjJ8aADChGgDKohoAZKQaAAimGgCipxoAPKkaANaqGgB6rBoAFK4aAK6vGgBIsRoA7LIaAIa0GgAgthoAurcaAF65GgD4uhoAkrwaACy+GgDQvxoAasEaAATDGgCexBoAQsYaANzHGgB2yRoAEMsaALTMGgBOzhoA6M8aAILRGgAm0xoAwNQaAFrWGgD01xoAjtkaADLbGgDM3BoAZt4aAADgGgCk4RoAPuMaANjkGgBy5hoAFugaALDpGgBK6xoA5OwaAIjuGgAi8BoAvPEaAGDzGgD69BoAlPYaAC74GgDS+RoAbPsaAAb9GgCg/hoARAAbAN4BGwB4AxsAEgUbALYGGwBQCBsA6gkbAIQLGwAoDRsAwg4bAFwQGwAAEhsAmhMbADQVGwDOFhsAchgbAAwaGwCmGxsAQB0bANoeGwB+IBsAGCIbALIjGwBMJRsA8CYbAIooGwAkKhsAvisbAFgtGwD8LhsAljAbADAyGwDKMxsAbjUbAAg3GwCiOBsAPDobAOA7GwB6PRsAFD8bALhAGwBSQhsA7EMbAIZFGwAqRxsAxEgbAF5KGwD4SxsAnE0bADZPGwDQUBsAalIbAA5UGwCoVRsAQlcbAOZYGwCAWhsAGlwbALRdGwBOXxsA8mAbAIxiGwAmZBsAwGUbAFpnGwD+aBsAmGobADJsGwDWbRsAcG8bAApxGwCkchsASHQbAOJ1GwB8dxsAFnkbALp6GwBUfBsA7n0bAIh/GwAsgRsAxoIbAGCEGwD6hRsAnocbADiJGwDSihsAdowbABCOGwCqjxsARJEbAOiSGwCClBsAHJYbALaXGwBQmRsA9JobAI6cGwAonhsAwp8bAGahGwAAoxsAmqQbADSmGwDYpxsAcqkbAAyrGwCmrBsAQK4bAOSvGwB+sRsAGLMbALK0GwBWthsA8LcbAIq5GwAuuxsAyLwbAGK+GwD8vxsAoMEbADrDGwDUxBsAbsYbABLIGwCsyRsARssbAODMGwCEzhsAHtAbALjRGwBS0xsA9tQbAJDWGwAq2BsAztkbAGjbGwAC3RsAnN4bAEDgGwDa4RsAdOMbAA7lGwCy5hsATOgbAObpGwCA6xsAGu0bAL7uGwBY8BsA8vEbAIzzGwAw9RsAyvYbAGT4GwD++RsAmPsbADz9GwDW/hsAcAAcAAoCHACuAxwASAUcAOIGHACGCBwAIAocALoLHABUDRwA+A4cAJIQHAAsEhwAxhMcAGoVHAAEFxwAnhgcADgaHADcGxwAdh0cABAfHACqIBwATiIcAOgjHACCJRwAJiccAMAoHABaKhwA9CscAJgtHAAyLxwAzDAcAGYyHAAKNBwApDUcAD43HADYOBwAcjocABY8HACwPRwASj8cAORAHACIQhwAIkQcALxFHABWRxwA8EgcAJRKHAAuTBwAyE0cAGJPHAAGURwAoFIcADpUHADUVRwAeFccABJZHACsWhwAUFwcAOpdHACEXxwAHmEcAMJiHABcZBwA9mUcAJBnHAA0aRwAzmocAGhsHAACbhwApm8cAEBxHADachwAfnQcABh2HACydxwATHkcAPB6HACKfBwAJH4cAL5/HABigRwA/IIcAJaEHAAwhhwA1IccAG6JHAAIixwAoowcAEaOHADgjxwAepEcABSTHACulBwAUpYcAOyXHACGmRwAIJscAMScHABenhwA+J8cAJKhHAA2oxwA0KQcAGqmHAAEqBwAqKkcAEKrHADcrBwAgK4cABqwHAC0sRwATrMcAPK0HACMthwAJrgcAMC5HABauxwA/rwcAJi+HAAywBwAzMEcAHDDHAAKxRwApMYcAD7IHADiyRwAfMscABbNHACwzhwAVNAcAO7RHACI0xwAItUcAMbWHABg2BwA+tkcAJTbHAA43RwA0t4cAGzgHAAG4hwAquMcAETlHADe5hwAgugcABzqHAC26xwAUO0cAPTuHACO8BwAKPIcAMLzHABm9RwAAPccAJr4HAA0+hwA2PscAHL9HAAM/xwApgAdAEACHQDkAx0AfgUdABgHHQCyCB0AVgodAPALHQCKDR0AJA8dAMgQHQBiEh0A/BMdAJYVHQA6Fx0A1BgdAG4aHQAIHB0ArB0dAEYfHQDgIB0AeiIdAB4kHQC4JR0AUicdAOwoHQCQKh0AKiwdAMQtHQBeLx0AAjEdAJwyHQA2NB0A2jUdAHQ3HQAOOR0AqDodAEw8HQDmPR0AgD8dABpBHQC+Qh0AWEQdAPJFHQCMRx0AMEkdAMpKHQBkTB0A/k0dAKJPHQA8UR0A1lIdAHBUHQAUVh0ArlcdAEhZHQDiWh0AfFwdACBeHQC6Xx0AVGEdAO5iHQCSZB0ALGYdAMZnHQBgaR0ABGsdAJ5sHQA4bh0A0m8dAHZxHQAQcx0AqnQdAER2HQDodx0AgnkdABx7HQC2fB0AWn4dAPR/HQCOgR0AMoMdAMyEHQBmhh0AAIgdAKSJHQA+ix0A2IwdAHKOHQAWkB0AsJEdAEqTHQDklB0AiJYdACKYHQC8mR0AVpsdAPqcHQCUnh0ALqAdAMihHQBsox0ABqUdAKCmHQA6qB0A3qkdAHirHQASrR0ArK4dAEawHQDqsR0AhLMdAB61HQC4th0AXLgdAPa5HQCQux0AKr0dAM6+HQBowB0AAsIdAJzDHQBAxR0A2sYdAHTIHQAOyh0AsssdAEzNHQDmzh0AitAdACTSHQC+0x0AWNUdAPzWHQCW2B0AMNodAMrbHQBu3R0ACN8dAKLgHQA84h0A4OMdAHrlHQAU5x0ArugdAFLqHQDs6x0Ahu0dACDvHQDE8B0AXvIdAPjzHQCS9R0ALPcdAND4HQBq+h0ABPwdAJ79HQBC/x0A3AAeAHYCHgAaBB4AtAUeAE4HHgDoCB4AjAoeACYMHgDADR4AWg8eAP4QHgCYEh4AMhQeAMwVHgBwFx4AChkeAKQaHgA+HB4A4h0eAHwfHgAWIR4AsCIeAFQkHgDuJR4AiCceACIpHgDGKh4AYCweAPotHgCULx4AODEeANIyHgBsNB4ABjYeAKA3HgBEOR4A3joeAHg8HgASPh4Atj8eAFBBHgDqQh4AhEQeAChGHgDCRx4AXEkeAPZKHgCaTB4ANE4eAM5PHgByUR4ADFMeAKZUHgBAVh4A5FceAH5ZHgAYWx4AslweAFZeHgDwXx4AimEeACRjHgDIZB4AYmYeAPxnHgCWaR4AOmseANRsHgBubh4ACHAeAKxxHgBGcx4A4HQeAHp2HgAeeB4AuHkeAFJ7HgDsfB4AkH4eACqAHgDEgR4AXoMeAAKFHgCchh4ANogeANCJHgBqix4ADo0eAKiOHgBCkB4A3JEeAICTHgAalR4AtJYeAE6YHgDymR4AjJseACadHgDKnh4AZKAeAP6hHgCYox4APKUeANamHgBwqB4ACqoeAK6rHgBIrR4A4q4eAHywHgAgsh4AurMeAFS1HgD4th4AkrgeACy6HgDGux4AYL0eAAS/HgCewB4AOMIeANLDHgB2xR4AEMceAKrIHgBEyh4A6MseAILNHgAczx4AttAeAFrSHgD00x4AjtUeACjXHgDC2B4AZtoeAADcHgCa3R4ANN8eANjgHgBy4h4ADOQeAKblHgBK5x4A5OgeAH7qHgAi7B4AvO0eAFbvHgDw8B4AlPIeAC70HgDI9R4AYvceAAb5HgCg+h4AOvweANT9HgB4/x4AEgEfAKwCHwBGBB8A6gUfAIQHHwAeCR8AwgofAFwMHwD2DR8AkA8fADQRHwDOEh8AaBQfAAIWHwCcFx8AQBkfANoaHwB0HB8ADh4fALIfHwBMIR8A5iIfAIAkHwAkJh8AvicfAFgpHwDyKh8AliwfADAuHwDKLx8AZDEfAP4yHwCiNB8APDYfANY3HwBwOR8AFDsfAK48HwBIPh8A7D8fAIZBHwAgQx8AxEQfAF5GHwD4Rx8AkkkfADZLHwDQTB8Aak4fAARQHwCeUR8AQlMfANxUHwB2Vh8AEFgfALRZHwBOWx8A6FwfAIJeHwAmYB8AwGEfAFpjHwD0ZB8AjmYfADJoHwDMaR8AZmsfAABtHwCkbh8APnAfANhxHwB8cx8AFnUfALB2HwBKeB8A7nkfAIh7HwAifR8AvH4fAGCAHwD6gR8AlIMfAC6FHwDShh8AbIgfAAaKHwCqix8ARI0fAN6OHwB4kB8AHJIfALaTHwBQlR8A6pYfAI6YHwAomh8AwpsfAFydHwAAnx8AmqAfADSiHwDOox8AaKUfAAynHwCmqB8AQKofANqrHwB+rR8AGK8fALKwHwBMsh8A8LMfAIq1HwAktx8AvrgfAFi6HwD8ux8Alr0fADC/HwDUwB8AbsIfAAjEHwCixR8ARscfAODIHwB6yh8AFMwfALjNHwBSzx8A7NAfAIbSHwAq1B8AxNUfAF7XHwD42B8AnNofADbcHwDQ3R8AdN8fAA7hHwCo4h8AQuQfAOblHwCA5x8AGukfALTqHwBY7B8A8u0fAIzvHwAm8R8AwPIfAGT0HwD+9R8AmPcfADL5HwDW+h8AcPwfAAr+HwCk/x8ASAEgAOICIAB8BCAAFgYgALoHIABUCSAA7gogAIgMIAAsDiAAxg8gAGARIAD6EiAAnhQgADgWIADSFyAAbBkgABAbIACqHCAARB4gAN4fIACCISAAHCMgALYkIABaJiAA9CcgAI4pIAAoKyAAzCwgAHAuIAAKMCAArjEgAEgzIADiNCAAfDYgABY4IAC6OSAAVDsgAO48IACIPiAALEAgAMZBIABgQyAA+kQgAJ5GIAA4SCAA0kkgAGxLIAAGTSAAqk4gAERQIADeUSAAglMgABxVIAC2ViAAUFggAPRZIACOWyAAKF0gAMJeIABmYCAAAGIgAJpjIAA0ZSAA2GYgAHJoIAAMaiAAsGsgAEptIADkbiAAfnAgACJyIAC8cyAAVnUgAPB2IACUeCAALnogAMh7IABifSAABn8gAKCAIAA6giAA1IMgAHiFIAAShyAArIggAEaKIADgiyAAhI0gAB6PIAC4kCAAUpIgAPaTIACQlSAAKpcgAM6YIABomiAAApwgAJydIABAnyAA2qAgAHSiIAAOpCAAsqUgAEynIADmqCAAgKogACSsIAC+rSAAWK8gAPKwIACWsiAAMLQgAMq1IABktyAA/rggAKK6IAA8vCAA1r0gAHC/IAAUwSAArsIgAEjEIADixSAAhscgACDJIAC6yiAAVMwgAPjNIACSzyAALNEgAMbSIABq1CAABNYgAJ7XIAA42SAA3NogAHbcIAAQ3iAAtN8gAE7hIADo4iAAguQgACbmIADA5yAAWukgAPTqIACY7CAAMu4gAMzvIABm8SAACvMgAKT0IAA+9iAA2PcgAHz5IAAW+yAAsPwgAEr+IADu/yAAiAEhACIDIQC8BCEAYAYhAPoHIQCUCSEALgshAMgMIQBsDiEABhAhAKARIQA6EyEA3hQhAHgWIQASGCEArBkhAFAbIQDqHCEAhB4hAB4gIQDCISEAXCMhAPYkIQCQJiEANCghAM4pIQBoKyEAAi0hAKYuIQBAMCEA2jEhAH4zIQAYNSEAsjYhAEw4IQDwOSEAijshACQ9IQC+PiEAYkAhAPxBIQCWQyEAMEUhANRGIQBuSCEACEohAKJLIQBGTSEA4E4hAHpQIQAUUiEAuFMhAFJVIQDsViEAhlghACpaIQDEWyEAXl0hAPheIQCSYCEANmIhANBjIQBqZSEABGchAKhoIQBCaiEA3GshAHZtIQAabyEAtHAhAE5yIQDocyEAjHUhACZ3IQDAeCEAWnohAP57IQCYfSEAMn8hAMyAIQBwgiEACoQhAKSFIQA+hyEA4oghAHyKIQAWjCEAuo0hAFSPIQDukCEAiJIhACyUIQDGlSEAYJchAPqYIQCemiEAOJwhANKdIQBsnyEAEKEhAKqiIQBEpCEA3qUhAIKnIQAcqSEAtqohAFCsIQD0rSEAjq8hACixIQDCsiEAZrQhAAC2IQCatyEANLkhAM66IQByvCEADL4hAKa/IQBAwSEA5MIhAH7EIQAYxiEAsschAFbJIQDwyiEAiswhACTOIQDIzyEAYtEhAPzSIQCg1CEAOtYhANTXIQBu2SEAEtshAKzcIQBG3iEA4N8hAHrhIQAe4yEAuOQhAFLmIQDs5yEAkOkhACrrIQDE7CEAXu4hAALwIQCc8SEANvMhAND0IQB09iEADvghAKj5IQBM+yEA5vwhAID+IQAaACIAvgEiAFgDIgDyBCIAjAYiADAIIgDKCSIAZAsiAP4MIgCiDiIAPBAiANYRIgBwEyIAFBUiAK4WIgBIGCIA4hkiAIYbIgAgHSIAuh4iAFQgIgDuISIAkiMiACwlIgDGJiIAYCgiAAQqIgCeKyIAOC0iANIuIgB2MCIAEDIiAKozIgBENSIA6DYiAII4IgAcOiIAtjsiAFo9IgD0PiIAjkAiADJCIgDMQyIAZkUiAABHIgCkSCIAPkoiANhLIgByTSIAFk8iALBQIgBKUiIA5FMiAIhVIgAiVyIAvFgiAGBaIgD6WyIAlF0iAC5fIgDIYCIAbGIiAAZkIgCgZSIAOmciAN5oIgB4aiIAEmwiAKxtIgBGbyIA6nAiAIRyIgAedCIAuHUiAFx3IgD2eCIAkHoiACp8IgDOfSIAaH8iAAKBIgCmgiIAQIQiANqFIgB0hyIAGIkiALKKIgBMjCIA5o0iAIqPIgAkkSIAvpIiAFiUIgD8lSIAlpciADCZIgDUmiIAbpwiAAieIgCinyIAPKEiAOCiIgB6pCIAFKYiAK6nIgBSqSIA7KoiAIasIgAgriIAxK8iAF6xIgD4siIAkrQiACy2IgDQtyIAarkiAAS7IgCevCIAQr4iANy/IgB2wSIAEMMiALTEIgBOxiIA6MciAIzJIgAmyyIAwMwiAFrOIgD+zyIAmNEiADLTIgDM1CIAcNYiAArYIgCk2SIAPtsiAOLcIgB83iIAFuAiALDhIgBU4yIA7uQiAIjmIgAs6CIAxukiAGDrIgD67CIAlO4iADjwIgDS8SIAbPMiAAb1IgCq9iIARPgiAN75IgB4+yIAHP0iALb+IgBQACMA6gEjAIQDIwAoBSMAwgYjAFwIIwD2CSMAmgsjADQNIwDODiMAchAjAAwSIwCmEyMAQBUjAOQWIwB+GCMAGBojALIbIwBWHSMA8B4jAIogIwAkIiMAyCMjAGIlIwD8JiMAligjADoqIwDUKyMAbi0jAAgvIwCiMCMARjIjAOAzIwB6NSMAFDcjALg4IwBSOiMA7DsjAJA9IwAqPyMAxEAjAF5CIwACRCMAnEUjADZHIwDQSCMAdEojAA5MIwCoTSMAQk8jAOZQIwCAUiMAGlQjAL5VIwBYVyMA8lgjAIxaIwAwXCMAyl0jAGRfIwD+YCMAmGIjADxkIwDWZSMAcGcjAAppIwCuaiMASGwjAOJtIwB8byMAIHEjALpyIwBUdCMA7nUjAIh3IwAseSMAxnojAGB8IwD6fSMAnn8jADiBIwDSgiMAdoQjABCGIwCqhyMARIkjAOiKIwCCjCMAHI4jALaPIwBakSMA9JIjAI6UIwAoliMAzJcjAGaZIwAAmyMApJwjAD6eIwDYnyMAcqEjABajIwCwpCMASqYjAOSnIwCIqSMAIqsjALysIwBWriMA+q8jAJSxIwAusyMAyLQjAGK2IwAGuCMAoLkjADq7IwDUvCMAeL4jABLAIwCswSMARsMjAOrEIwCExiMAHsgjALjJIwBSyyMA9swjAJDOIwAq0CMAztEjAGjTIwAC1SMAnNYjAEDYIwDa2SMAdNsjAA7dIwCy3iMATOAjAObhIwCA4yMAJOUjAL7mIwBY6CMA8ukjAJbrIwAw7SMAyu4jAG7wIwAI8iMAovMjADz1IwDg9iMAevgjABT6IwCu+yMAUv0jAOz+IwCGACQAIAIkALoDJABeBSQA+AYkAJIIJAAsCiQA0AskAGoNJAAEDyQAnhAkAEISJADcEyQAdhUkABAXJAC0GCQAThokAOgbJACCHSQAJh8kAMAgJABaIiQA9CMkAJglJAAyJyQAzCgkAGYqJAAKLCQApC0kAD4vJADYMCQAfDIkABY0JACwNSQASjckAO44JACIOiQAIjwkAMY9JABgPyQA+kAkAJRCJAA4RCQA0kUkAGxHJAAGSSQAqkokAERMJADeTSQAeE8kABxRJAC2UiQAUFQkAOpVJACOVyQAKFkkAMJaJABcXCQA9l0kAJpfJAA0YSQAzmIkAHJkJAAMZiQApmckAEBpJADkaiQAfmwkABhuJACybyQAVnEkAPByJACKdCQAJHYkAMh3JABieSQA/HokAJZ8JAA6fiQA1H8kAG6BJAAIgyQArIQkAEaGJADghyQAeokkABSLJAC4jCQAUo4kAOyPJACGkSQAKpMkAMSUJABeliQA+JckAJyZJAA2myQA0JwkAGqeJAAOoCQAqKEkAEKjJADcpCQAgKYkABqoJAC0qSQATqskAPKsJACMriQAJrAkAMqxJABksyQA/rQkAJi2JAA8uCQA1rkkAHC7JAAKvSQArr4kAEjAJADiwSQAfMMkACDFJAC6xiQAVMgkAO7JJACSyyQALM0kAMbOJABg0CQABNIkAJ7TJAA41SQA0tYkAHbYJAAQ2iQAqtskAETdJADe3iQAguAkABziJAC24yQAUOUkAPTmJACO6CQAKOokAMLrJABm7SQAAO8kAJrwJAA08iQA2PMkAHL1JAAM9yQApvgkAEr6JADk+yQAfv0kABj/JAC8ACUAVgIlAPADJQCUBSUALgclAMgIJQBiCiUABgwlAKANJQA6DyUA1BAlAHgSJQASFCUArBUlAEYXJQDqGCUAhBolAB4cJQC4HSUAXB8lAPYgJQCQIiUAKiQlAM4lJQBoJyUAAiklAJwqJQA2LCUA2i0lAHQvJQAOMSUAqDIlAEw0JQDmNSUAgDclABo5JQC+OiUAWDwlAPI9JQCMPyUAMEElAMpCJQBkRCUA/kUlAKJHJQA8SSUA1kolAHpMJQAUTiUArk8lAEhRJQDsUiUAhlQlACBWJQC6VyUAXlklAPhaJQCSXCUALF4lANBfJQBqYSUABGMlAJ5kJQBCZiUA3GclAHZpJQAQayUAtGwlAE5uJQDobyUAgnElABxzJQDAdCUAWnYlAPR3JQCOeSUAMnslAMx8JQBmfiUAAIAlAKSBJQA+gyUA2IQlAHKGJQAWiCUAsIklAEqLJQDujCUAiI4lACKQJQC8kSUAYJMlAPqUJQCUliUALpglANKZJQBsmyUABp0lAKCeJQBEoCUA3qElAHijJQASpSUAtqYlAFCoJQDqqSUAhKslACitJQDCriUAXLAlAPaxJQCQsyUANLUlAM62JQBouCUADLolAKa7JQBAvSUA2r4lAH7AJQAYwiUAssMlAEzFJQDwxiUAisglACTKJQC+yyUAYs0lAPzOJQCW0CUAMNIlANTTJQBu1SUACNclAKLYJQBG2iUA4NslAHrdJQAU3yUAuOAlAFLiJQDs4yUAhuUlACrnJQDE6CUAXuolAPjrJQCS7SUANu8lANDwJQBq8iUABPQlAKj1JQBC9yUA3PglAHb6JQAa/CUAtP0lAE7/JQDoACYAjAImACYEJgDABSYAZAcmAP4IJgCYCiYAMgwmANYNJgBwDyYAChEmAKQSJgBIFCYA4hUmAHwXJgAWGSYAuhomAFQcJgDuHSYAiB8mACwhJgDGIiYAYCQmAAQmJgCeJyYAOCkmANIqJgBsLCYAEC4mAKovJgBEMSYA3jImAII0JgAcNiYAtjcmAFA5JgDqOiYAjjwmACg+JgDCPyYAXEEmAABDJgCaRCYANEYmAM5HJgBySSYADEsmAKZMJgBATiYA5E8mAH5RJgAYUyYAvFQmAFZWJgDwVyYAilkmAC5bJgDIXCYAYl4mAPxfJgCgYSYAOmMmANRkJgBuZiYAEmgmAKxpJgBGayYA6mwmAIRuJgAecCYAuHEmAFxzJgD2dCYAkHYmACp4JgDEeSYAaHsmAAJ9JgCcfiYANoAmANqBJgB0gyYADoUmAKiGJgBMiCYA5okmAICLJgAajSYAtI4mAFiQJgDykSYAjJMmACaVJgDKliYAZJgmAP6ZJgCimyYAPJ0mANaeJgBwoCYAFKImAK6jJgBIpSYA4qYmAIaoJgAgqiYAuqsmAFStJgD4riYAkrAmACyyJgDGsyYAarUmAAS3JgCeuCYAOLomANy7JgB2vSYAEL8mALTAJgBOwiYA6MMmAILFJgAmxyYAwMgmAFrKJgD0yyYAjs0mADLPJgDM0CYAZtImAADUJgCk1SYAPtcmANjYJgBy2iYAFtwmALDdJgBK3yYA5OAmAH7iJgAi5CYAvOUmAFbnJgDw6CYAlOomAC7sJgDI7SYAbO8mAAbxJgCg8iYAOvQmANT1JgB49yYAEvkmALb6JgBQ/CYA6v0mAIT/JgAoAScAwgInAFwEJwD2BScAkAcnADQJJwDOCicAaAwnAAIOJwCmDycAQBEnANoSJwB0FCcAGBYnALIXJwBMGScA5honAIAcJwAkHicAvh8nAFghJwD8IicAliQnADAmJwDKJycAbiknAAgrJwCiLCcAPC4nAOAvJwB6MScAFDMnAK40JwBSNicA7DcnAIY5JwAgOycAxDwnAF4+JwD4PycAnEEnADZDJwDQRCcAakYnAA5IJwCoSScAQksnANxMJwCATicAGlAnALRRJwBOUycA6FQnAIxWJwAmWCcAwFknAFpbJwD+XCcAmF4nADJgJwDMYScAcGMnAAplJwCkZicAPmgnAOJpJwB8aycAFm0nALBuJwBKcCcA7nEnAIhzJwAidScAxnYnAGB4JwD6eScAlHsnADh9JwDSficAbIAnAAaCJwCqgycARIUnAN6GJwB4iCcAHIonALaLJwBQjScA9I4nAI6QJwAokicAwpMnAGaVJwAAlycAmpgnADSaJwDYmycAcp0nAAyfJwCmoCcASqInAOSjJwB+pScAGKcnALKoJwBWqicA8KsnAIqtJwAkrycAyLAnAGKyJwD8sycAlrUnADq3JwDUuCcAbronAAi8JwCivScARr8nAODAJwB6wicAHsQnALjFJwBSxycA7MgnAJDKJwAqzCcAxM0nAF7PJwAC0ScAnNInADbUJwDQ1ScAdNcnAA7ZJwCo2icATNwnAObdJwCA3ycAGuEnAL7iJwBY5CcA8uUnAIznJwAw6ScAyuonAGTsJwD+7ScAou8nADzxJwDW8icAcPQnABT2JwCu9ycASPknAOL6JwCG/CcAIP4nALr/JwBUASgA7gIoAJIEKAAsBigAxgcoAGAJKAAECygAngwoADgOKADSDygAdhEoABATKACqFCgARBYoAOgXKACCGSgAHBsoALYcKABaHigA9B8oAI4hKAAoIygAzCQoAGYmKAAAKCgAmikoAD4rKADYLCgAci4oABYwKACwMSgASjMoAOQ0KACINigAIjgoALw5KABWOygA+jwoAJ4+KAA4QCgA3EEoAHZDKAAQRSgAqkYoAERIKADoSSgAgksoABxNKADATigAWlAoAPRRKACOUygAMlUoAMxWKABmWCgAAFooAKRbKAA+XSgA2F4oAHJgKAAWYigAsGMoAEplKADkZigAiGgoACJqKAC8aygAVm0oAPpuKACUcCgALnIoAMhzKABidSgABncoAKB4KAA6eigA1HsoAHh9KAASfygArIAoAEaCKADqgygAhIUoAB6HKAC4iCgAXIooAPaLKACQjSgAKo8oAM6QKABokigAApQoAJyVKABAlygA2pgoAHSaKAAYnCgAsp0oAEyfKADmoCgAiqIoACSkKAC+pSgAWKcoAPyoKACWqigAMKwoAMqtKABurygACLEoAKKyKAA8tCgA4LUoAHq3KAAUuSgArrooAFK8KADsvSgAhr8oACDBKADEwigAXsQoAPjFKACSxygALMkoANDKKABqzCgABM4oAJ7PKABC0SgA3NIoAHbUKAAQ1igAtNcoAE7ZKADo2igAgtwoACbeKADA3ygAWuEoAPTiKACY5CgAMuYoAMznKABm6SgACusoAKTsKAA+7igA4u8oAHzxKAAW8ygAsPQoAFT2KADu9ygAiPkoACL7KADG/CgAYP4oAPr/KACUASkAOAMpANIEKQBsBikABggpAKoJKQBECykA3gwpAHgOKQAcECkAthEpAFATKQDqFCkAjhYpACgYKQDCGSkAXBspAPYcKQCaHikANCApAM4hKQBoIykADCUpAKYmKQBAKCkA2ikpAH4rKQAYLSkAsi4pAEwwKQDwMSkAijMpACQ1KQC+NikAYjgpAPw5KQCWOykAMD0pANQ+KQBuQCkACEIpAKxDKQBGRSkA4EYpAHpIKQAeSikAuEspAFJNKQDsTikAkFApACpSKQDEUykAXlUpAAJXKQCcWCkANlopANBbKQB0XSkADl8pAKhgKQBCYikA5mMpAIBlKQAaZykAtGgpAE5qKQDyaykAjG0pACZvKQDAcCkAZHIpAP5zKQCYdSkAMncpANZ4KQBweikACnwpAKR9KQBIfykA4oApAHyCKQAghCkAuoUpAFSHKQDuiCkAiIopACyMKQDGjSkAYI8pAASRKQCekikAOJQpANKVKQB2lykAEJkpAKqaKQBEnCkA3p0pAIKfKQAcoSkAtqIpAFCkKQD0pSkAjqcpACipKQDCqikAZqwpAACuKQCarykANLEpANiyKQBytCkADLYpALC3KQBKuSkA5LopAH68KQAivikAvL8pAFbBKQDwwikAlMQpAC7GKQDIxykAYskpAAbLKQCgzCkAOs4pAN7PKQB40SkAEtMpAKzUKQBG1ikA6tcpAITZKQAe2ykAuNwpAFzeKQD23ykAkOEpACrjKQDO5CkAaOYpAALoKQCc6SkAQOspANrsKQB07ikADvApAKjxKQBM8ykA5vQpAID2KQAa+CkAvvkpAFj7KQDy/CkAjP4pADAAKgDKASoAZAMqAAgFKgCiBioAPAgqANYJKgB6CyoAFA0qAK4OKgBIECoA7BEqAIYTKgAgFSoAuhYqAF4YKgD4GSoAkhsqADYdKgDQHioAaiAqAAQiKgCoIyoAQiUqANwmKgB2KCoAECoqALQrKgBOLSoA6C4qAIIwKgAmMioAwDMqAFo1KgD0NioAjjgqADI6KgDMOyoAZj0qAAA/KgCkQCoAPkIqANhDKgByRSoAFkcqALBIKgBKSioA7ksqAIhNKgAiTyoAvFAqAGBSKgD6UyoAlFUqAC5XKgDSWCoAbFoqAAZcKgCgXSoARF8qAN5gKgB4YioAHGQqALZlKgBQZyoA6mgqAIRqKgAobCoAwm0qAFxvKgD2cCoAmnIqADR0KgDOdSoAaHcqAAx5KgCmeioAQHwqANp9KgB+fyoAGIEqALKCKgBMhCoA5oUqAIqHKgAkiSoAvooqAFiMKgD8jSoAlo8qADCRKgDUkioAbpQqAAiWKgCilyoARpkqAOCaKgB6nCoAFJ4qALifKgBSoSoA7KIqAIakKgAqpioAxKcqAF6pKgACqyoAnKwqADauKgDQryoAdLEqAA6zKgCotCoAQrYqAOa3KgCAuSoAGrsqALS8KgBOvioA8r8qAIzBKgAmwyoAwMQqAGTGKgD+xyoAmMkqADLLKgDWzCoAcM4qAArQKgCk0SoASNMqAOLUKgB81ioAINgqALrZKgBU2yoA7twqAJLeKgAs4CoAxuEqAGDjKgAE5SoAnuYqADjoKgDS6SoAbOsqABDtKgCq7ioARPAqAN7xKgCC8yoAHPUqALb2KgBQ+CoA9PkqAI77KgAo/SoAwv4qAFwAKwAAAisAmgMrADQFKwDYBisAcggrAAwKKwCmCysASg0rAOQOKwB+ECsAGBIrALwTKwBWFSsA8BYrAIoYKwAuGisAyBsrAGIdKwAGHysAoCArADoiKwDUIysAeCUrABInKwCsKCsARiorAOorKwCELSsAHi8rALgwKwBcMisA9jMrAJA1KwAqNysAzjgrAGg6KwACPCsAnD0rAEA/KwDaQCsAdEIrAA5EKwCoRSsATEcrAOZIKwCASisAGkwrAL5NKwBYTysA8lArAIxSKwAwVCsAylUrAGRXKwD+WCsAolorADxcKwDWXSsAcF8rABRhKwCuYisASGQrAOJlKwCGZysAIGkrALpqKwBUbCsA+G0rAJJvKwAscSsA0HIrAGp0KwAEdisAnncrAEJ5KwDceisAdnwrABB+KwC0fysAToErAOiCKwCChCsAJoYrAMCHKwBaiSsA9IorAI6MKwAyjisAzI8rAGaRKwAAkysApJQrAD6WKwDYlysAcpkrABabKwCwnCsASp4rAOSfKwCIoSsAIqMrALykKwBWpisA+qcrAJSpKwAuqysAyKwrAGyuKwAGsCsAoLErADqzKwDetCsAeLYrABK4KwC2uSsAULsrAOq8KwCEvisAKMArAMLBKwBcwysA9sQrAJrGKwA0yCsAzskrAGjLKwAMzSsAps4rAEDQKwDa0SsAftMrABjVKwCy1isATNgrAPDZKwCK2ysAJN0rAL7eKwBY4CsA/OErAJbjKwAw5SsAyuYrAG7oKwAI6isAousrADztKwDg7isAevArABTyKwCu8ysAUvUrAOz2KwCG+CsAIPorAMT7KwBe/SsA+P4rAJIALAA2AiwA0AMsAGoFLAAEBywAqAgsAEIKLADcCywAgA0sABoPLAC0ECwAThIsAPITLACMFSwAJhcsAMAYLABkGiwA/hssAJgdLAAyHywAzCAsAHAiLAAKJCwApCUsAD4nLADiKCwAfCosABYsLACwLSwAVC8sAO4wLACIMiwAIjQsAMY1LABgNywA+jgsAJ46LAA4PCwA0j0sAGw/LAAQQSwAqkIsAERELADeRSwAgkcsABxJLAC2SiwAUEwsAPRNLACOTywAKFEsAMJSLABmVCwAAFYsAJpXLAA0WSwAzlosAHJcLAAMXiwApl8sAEBhLADkYiwAfmQsABhmLACyZywAVmksAPBqLACKbCwAJG4sAMhvLABicSwA/HIsAJZ0LAA6diwA1HcsAG55LAASeywArHwsAEZ+LADgfywAhIEsAB6DLAC4hCwAUoYsAPaHLACQiSwAKossAMSMLABojiwAApAsAJyRLAA2kywA2pQsAHSWLAAOmCwAqJksAEybLADmnCwAgJ4sABqgLAC+oSwAWKMsAPKkLACMpiwAJqgsAMqpLABkqywA/qwsAJiuLAA8sCwA1rEsAHCzLAAKtSwArrYsAEi4LADiuSwAfLssACC9LAC6viwAVMAsAO7BLACSwywALMUsAMbGLABqyCwABMosAJ7LLAA4zSwA3M4sAHbQLAAQ0iwAqtMsAE7VLADo1iwAgtgsABzaLADA2ywAWt0sAPTeLACO4CwAMuIsAMzjLABm5SwAAOcsAKToLAA+6iwA2OssAHLtLAAW7ywAsPAsAEryLADk8ywAiPUsACL3LAC8+CwAVvosAPD7LACU/SwALv8sAMgALQBiAi0ABgQtAKAFLQA6By0A1AgtAHgKLQASDC0ArA0tAEYPLQDqEC0AhBItAB4ULQC4FS0AXBctAPYYLQCQGi0ANBwtAM4dLQBoHy0AAiEtAKYiLQBAJC0A2iUtAHQnLQAYKS0AsiotAEwsLQDmLS0Aii8tACQxLQC+Mi0AYjQtAPw1LQCWNy0AMDktAMo6LQBuPC0ACD4tAKI/LQA8QS0A4EItAHpELQAURi0ArkctAFJJLQDsSi0AhkwtACBOLQC6Ty0AXlEtAPhSLQCSVC0ALFYtANBXLQBqWS0ABFstAJ5cLQBCXi0A3F8tAHZhLQAQYy0AtGQtAE5mLQDoZy0AjGktACZrLQDAbC0AWm4tAP5vLQCYcS0AMnMtAMx0LQBwdi0ACngtAKR5LQA+ey0A2HwtAHx+LQAWgC0AsIEtAEqDLQDuhC0AiIYtACKILQC8iS0AYIstAPqMLQCUji0AOJAtANKRLQBsky0ABpUtAKqWLQBEmC0A3pktAHibLQAcnS0Atp4tAFCgLQDqoS0AjqMtACilLQDCpi0AXKgtAACqLQCaqy0ANK0tANiuLQBysC0ADLItAKazLQBAtS0A5LYtAH64LQAYui0AsrstAFa9LQDwvi0AisAtACTCLQDIwy0AYsUtAPzGLQCWyC0AOsotANTLLQBuzS0ACM8tAKLQLQBG0i0A4NMtAHrVLQAU1y0AuNgtAFLaLQDs2y0AkN0tACrfLQDE4C0AXuItAALkLQCc5S0ANuctANDoLQB06i0ADuwtAKjtLQBC7y0A5vAtAIDyLQAa9C0AtPUtAFj3LQDy+C0AjPotADD8LQDK/S0AZP8tAP4ALgCiAi4APAQuANYFLgBwBy4ACgkuAK4KLgBIDC4A4g0uAHwPLgAgES4AuhIuAFQULgDuFS4AiBcuACwZLgDGGi4AYBwuAPodLgCeHy4AOCEuANIiLgBsJC4AECYuAKonLgBEKS4A6CouAIIsLgAcLi4Ati8uAFoxLgD0Mi4AjjQuACg2LgDMNy4AZjkuAAA7LgCaPC4APj4uANg/LgByQS4AFkMuALBELgBKRi4A5EcuAIhJLgAiSy4AvEwuAFZOLgDwTy4AlFEuAC5TLgDIVC4AbFYuAAZYLgCgWS4AOlsuANRcLgB4Xi4AEmAuAKxhLgBGYy4A6mQuAIRmLgAeaC4AuGkuAFxrLgD2bC4AkG4uACpwLgDEcS4AaHMuAAJ1LgCcdi4AQHguANp5LgB0ey4ADn0uALJ+LgBMgC4A5oEuAICDLgAkhS4AvoYuAFiILgDyiS4AlosuADCNLgDKji4AZJAuAAiSLgCiky4APJUuAOCWLgB6mC4AFJouAK6bLgBSnS4A7J4uAIagLgAgoi4AxKMuAF6lLgD4pi4AkqguACyqLgDQqy4Aaq0uAASvLgCesC4AQrIuANyzLgB2tS4AELcuALS4LgBOui4A6LsuAIK9LgAmvy4AwMAuAFrCLgD0wy4AmMUuADLHLgDMyC4AcMouAArMLgCkzS4APs8uAOLQLgB80i4AFtQuALDVLgBU1y4A7tguAIjaLgAi3C4AvN0uAGDfLgD64C4AlOIuAC7kLgDS5S4AbOcuAAbpLgCg6i4AROwuAN7tLgB47y4AEvEuAKzyLgBQ9C4A6vUuAIT3LgAo+S4AwvouAFz8LgD2/S4Amv8uADQBLwDOAi8AaAQvAAwGLwCmBy8AQAkvANoKLwB+DC8AGA4vALIPLwBMES8A8BIvAIoULwAkFi8AyBcvAGIZLwD8Gi8AlhwvADoeLwDUHy8AbiEvAAgjLwCsJC8ARiYvAOAnLwB6KS8AHisvALgsLwBSLi8A7C8vAJAxLwAqMy8AxDQvAF42LwD4Ny8AnDkvADY7LwDQPC8Aaj4vAA5ALwCoQS8AQkMvANxELwCARi8AGkgvALRJLwBOSy8A8kwvAIxOLwAmUC8AwFEvAGRTLwD+VC8AmFYvADJYLwDWWS8AcFsvAApdLwCuXi8ASGAvAOJhLwB8Yy8AIGUvALpmLwBUaC8A7mkvAJJrLwAsbS8Axm4vAGBwLwAEci8AnnMvADh1LwDSdi8AdngvABB6LwCqey8ARH0vAN5+LwCCgC8AHIIvALaDLwBQhS8A9IYvAI6ILwAoii8AwosvAGaNLwAAjy8AmpAvADSSLwDYky8AcpUvAAyXLwCmmC8ASpovAOSbLwB+nS8AIp8vAMagLwBgoi8ABKQvAJ6lLwA4py8A0qgvAHaqLwAQrC8Aqq0vAESvLwDosC8AgrIvABy0LwC2tS8AWrcvAPS4LwCOui8AKLwvAMy9LwBmvy8AAMEvAJrCLwA+xC8A2MUvAHLHLwAMyS8ApsovAErMLwDkzS8Afs8vABjRLwC80i8AVtQvAPDVLwCK1y8ALtkvAMjaLwBi3C8A/N0vAKDfLwA64S8A1OIvAG7kLwAS5i8ArOcvAEbpLwDg6i8AhOwvAB7uLwC47y8AXPEvAPbyLwCQ9C8AKvYvANj3LwBy+S8ADPsvAKb8LwBK/i8A5P8vAH4BMAAYAzAAvAQwAFYGMADwBzAAigkwAC4LMADIDDAAYg4wAAYQMACgETAAOhMwANQUMAB4FjAAEhgwAKwZMABGGzAA6hwwAIQeMAAeIDAAuCEwAFwjMAD2JDAAkCYwACooMADOKTAAaCswAAItMACcLjAANjAwANoxMAB0MzAADjUwAKg2MABMODAA5jkwAIA7MAAaPTAAvj4wAFhAMADyQTAAjEMwADBFMADKRjAAZEgwAP5JMACiSzAAPE0wANZOMABwUDAAFFIwAK5TMABIVTAA7FYwAIZYMAAgWjAAulswAF5dMAD4XjAAkmAwACxiMADQYzAAamUwAARnMACeaDAAQmowANxrMAB2bTAAEG8wALRwMABOcjAA6HMwAIJ1MAAmdzAAwHgwAFp6MAD0ezAAmH0wADJ/MADMgDAAZoIwAAqEMACkhTAAPocwANiIMAByijAAFowwALCNMABKjzAA5JAwAIiSMAAilDAAvJUwAFaXMAD6mDAAlJowAC6cMADInTAAbJ8wAAahMACgojAARKQwAN6lMAB4pzAAEqkwALaqMABQrDAA6q0wAISvMAAosTAAwrIwAFy0MAD2tTAAmrcwADS5MADOujAAaLwwAAy+MACmvzAAQMEwANrCMAB+xDAAGMYwALLHMABMyTAA8MowAIrMMAAkzjAAvs8wAGLRMAD80jAAltQwADDWMADK1zAAbtkwAAjbMACi3DAAPN4wAODfMAB64TAAFOMwAK7kMABS5jAA7OcwAIbpMAAg6zAAxOwwAF7uMAD47zAAkvEwADbzMADQ9DAAavYwAA74MACo+TAAQvswANz8MACA/jAAGgAxALQBMQBOAzEA8gQxAIwGMQAmCDEAwAkxAGQLMQD+DDEAmA4xADwQMQDWETEAcBMxAAoVMQCkFjEASBgxAOIZMQB8GzEAFh0xALoeMQBUIDEA7iExAIgjMQAsJTEAxiYxAGAoMQD6KTEAlCsxADgtMQDSLjEAbDAxAAYyMQCqMzEARDUxAN42MQB4ODEAHDoxALY7MQBQPTEA6j4xAI5AMQAoQjEAwkMxAFxFMQAARzEAmkgxADRKMQDYSzEAck0xAAxPMQCmUDEASlIxAORTMQB+VTEAGFcxALJYMQBWWjEA8FsxAIpdMQAkXzEAyGAxAGJiMQD8YzEAlmUxADpnMQDUaDEAbmoxAAhsMQCsbTEARm8xAOBwMQCEcjEAHnQxALh1MQBSdzEA9ngxAJB6MQAqfDEAxH0xAGh/MQACgTEAnIIxADaEMQDahTEAdIcxAA6JMQCyijEATIwxAOaNMQCAjzEAJJExAL6SMQBYlDEA8pUxAIyXMQAwmTEAypoxAGScMQD+nTEAop8xADyhMQDWojEAcKQxABSmMQCupzEASKkxAOKqMQCGrDEAIK4xALqvMQBUsTEA7rIxAJK0MQAstjEAxrcxAGC5MQAEuzEAnrwxADi+MQDcvzEAdsExABDDMQCqxDEATsYxAOjHMQCCyTEAHMsxAMDMMQBazjEA9M8xAI7RMQAy0zEAzNQxAGbWMQAK2DEApNkxAD7bMQDY3DEAfN4xABbgMQCw4TEASuMxAO7kMQCI5jEAIugxALzpMQBW6zEA+uwxAJTuMQAu8DEAyPExAGzzMQAG9TEAoPYxADr4MQDe+TEAePsxABL9MQCs/jEARgAyAOoBMgCEAzIAHgUyALgGMgBcCDIA9gkyAJALMgA0DTIAzg4yAGgQMgACEjIAphMyAEAVMgDaFjIAdBgyABgaMgCyGzIATB0yAOYeMgCKIDIAJCIyAL4jMgBiJTIA/CYyAJYoMgAwKjIA1CsyAG4tMgAILzIAojAyAEYyMgDgMzIAejUyABQ3MgC4ODIAUjoyAOw7MgCGPTIAID8yAMRAMgBeQjIA+EMyAJJFMgA2RzIA0EgyAGpKMgAETDIAqE0yAEJPMgDcUDIAdlIyABBUMgC0VTIATlcyAOhYMgCMWjIAJlwyAMBdMgBaXzIA/mAyAJhiMgAyZDIAzGUyAHBnMgAKaTIApGoyAD5sMgDibTIAfG8yABZxMgC6cjIAVHQyAO51MgCIdzIALHkyAMZ6MgBgfDIA+n0yAJ5/MgA4gTIA0oIyAGyEMgAQhjIAqocyAESJMgDeijIAgowyAByOMgC2jzIAUJEyAOqSMgCOlDIAKJYyAMKXMgBcmTIAAJsyAJqcMgA0njIAzp8yAHKhMgAMozIApqQyAEqmMgDkpzIAfqkyABirMgC8rDIAVq4yAPCvMgCKsTIALrMyAMi0MgBitjIA/LcyAKC5MgA6uzIA1LwyAG6+MgAIwDIArMEyAEbDMgDgxDIAesYyAB7IMgC4yTIAUssyAOzMMgCGzjIAKtAyAMTRMgBe0zIAAtUyAJzWMgA22DIA0NkyAHTbMgAO3TIAqN4yAELgMgDm4TIAgOMyABrlMgC05jIAWOgyAPLpMgCM6zIAMO0yAMruMgBk8DIA/vEyAKLzMgA89TIA1vYyAHD4MgAU+jIArvsyAEj9MgDi/jIAhgAzACACMwC6AzMAVAUzAPgGMwCSCDMALAozAMYLMwBgDTMABA8zAJ4QMwA4EjMA0hMzAHYVMwAQFzMAqhgzAEQaMwDoGzMAgh0zABwfMwC2IDMAWiIzAPQjMwCOJTMAKCczAMwoMwBmKjMAACwzAJotMwA+LzMA2DAzAHIyMwAMNDMAsDUzAEo3MwDkODMAfjozACI8MwC8PTMAVj8zAPpAMwCUQjMALkQzAMhFMwBsRzMABkkzAKBKMwA6TDMA3k0zAHhPMwASUTMArFIzAFBUMwDqVTMAhFczAB5ZMwC4WjMAXFwzAPZdMwCQXzMAKmEzAM5iMwBoZDMAAmYzAJxnMwBAaTMA2mozAHRsMwAObjMAsm8zAExxMwDmcjMAgHQzACR2MwC+dzMAWHkzAPJ6MwCWfDMAMH4zAMp/MwBkgTMACIMzAKKEMwA8hjMA4IczAHqJMwAUizMArowzAFKOMwDsjzMAhpEzACCTMwDElDMAXpYzAPiXMwCSmTMANpszANCcMwBqnjMABKAzAKihMwBCozMA3KQzAHamMwAaqDMAtKkzAE6rMwDorDMAgq4zACawMwDAsTMAWrMzAPS0MwCYtjMAMrgzAMy5MwBmuzMACr0zAKS+MwA+wDMA2MEzAHzDMwAWxTMAsMYzAErIMwDuyTMAiMszACLNMwDGzjMAYNAzAPrRMwCU0zMALtUzANLWMwBs2DMABtozAKrbMwBE3TMA3t4zAHjgMwAS4jMAtuMzAFDlMwDq5jMAhOgzACjqMwDC6zMAXO0zAPbuMwCa8DMANPIzAM7zMwBo9TMADPczAKb4MwBA+jMA2vszAH79MwAY/zMAsgA0AEwCNADwAzQAigU0ACQHNADICDQAYgo0APwLNACWDTQAOg80ANQQNABuEjQACBQ0AKwVNABGFzQA4Bg0AHoaNAAeHDQAuB00AFIfNADsIDQAkCI0ACokNADEJTQAXic0AAIpNACcKjQANiw0ANAtNAB0LzQADjE0AKgyNABCNDQA3DU0AIA3NAAaOTQAtDo0AE48NADyPTQAjD80ACZBNADAQjQAZEQ0AP5FNACYRzQAMkk0ANZKNABwTDQACk40AKRPNABIUTQA4lI0AHxUNAAWVjQAulc0AFRZNADuWjQAklw0ACxeNADGXzQAYGE0AARjNACeZDQAOGY0ANJnNAB2aTQAEGs0AKpsNABEbjQA6G80AIJxNAAcczQAtnQ0AFp2NAD0dzQAjnk0ACh7NADMfDQAZn40AACANACagTQAPoM0ANiENAByhjQADIg0AKaJNABKizQA5Iw0AH6ONAAYkDQAvJE0AFaTNADwlDQAipY0AC6YNADImTQAYps0AAadNACgnjQAOqA0ANShNAB4ozQAEqU0AKymNABGqDQA6qk0AISrNAAerTQAuK40AFywNAD2sTQAkLM0ADS1NADOtjQAaLg0AAK6NACcuzQAQL00ANq+NAB0wDQADsI0ALLDNABMxTQA5sY0AIDINAAkyjQAvss0AFjNNADyzjQAltA0ADDSNADK0zQAZNU0AAjXNACi2DQAPNo0ANbbNABw3TQAFN80AK7gNABI4jQA4uM0AIblNAAg5zQAuug0AFTqNAD46zQAku00ACzvNADQ8DQAavI0AAT0NACe9TQAQvc0ANz4NAB2+jQAEPw0ALT9NABO/zQA6AA1AIICNQAmBDUAwAU1AFoHNQD+CDUAmAo1ADIMNQDMDTUAcA81AAoRNQCkEjUAPhQ1ANgVNQB8FzUAFhk1ALAaNQBKHDUA7h01AJIfNQAsITUA0CI1AGokNQAEJjUAqCc1AEIpNQDcKjUAdiw1ABAuNQC0LzUATjE1AOgyNQCCNDUAJjY1AMA3NQBaOTUA9Do1AJg8NQAyPjUAzD81AGZBNQAKQzUApEQ1AD5GNQDYRzUAckk1ABZLNQCwTDUASk41AORPNQCIUTUAIlM1ALxUNQBgVjUA+lc1AJRZNQAuWzUA0lw1AGxeNQAGYDUAoGE1AERjNQDeZDUAeGY1ABJoNQC2aTUAUGs1AOpsNQCObjUAKHA1AMJxNQBcczUAAHU1AJp2NQA0eDUAznk1AGh7NQAMfTUApn41AECANQDagTUAfoM1ABiFNQCyhjUATIg1APCJNQCKizUAJI01AL6ONQBikDUA/JE1AJaTNQAwlTUAypY1AG6YNQAImjUAops1ADydNQDgnjUAeqA1ABSiNQC4ozUAUqU1AOymNQCGqDUAKqo1AMSrNQBerTUA+K41AJywNQA2sjUA0LM1AGq1NQAOtzUAqLg1AEK6NQDcuzUAgL01ABq/NQC0wDUAWMI1APLDNQCMxTUAJsc1AMrINQBkyjUA/ss1AJjNNQAyzzUA1tA1AHDSNQAK1DUApNU1AEjXNQDi2DUAfNo1ABbcNQC63TUAVN81AO7gNQCI4jUAIuQ1AMblNQBg5zUA+ug1AJTqNQA47DUA0u01AGzvNQAQ8TUAqvI1AET0NQDe9TUAgvc1ABz5NQC2+jUAUPw1APT9NQCO/zUAKAE2AMICNgBmBDYAAAY2AJoHNgA+CTYA2Ao2AHIMNgAMDjYAsA82AEoRNgDkEjYAfhQ2ACIWNgC8FzYAVhk2APAaNgCKHDYALh42AMgfNgBiITYA/CI2AKAkNgA6JjYA1Cc2AG4pNgASKzYArCw2AEYuNgDgLzYAejE2AB4zNgC4NDYAUjY2APY3NgCQOTYAKjs2AMQ8NgBoPjYAAkA2AJxBNgA2QzYA2kQ2AHRGNgAOSDYAqEk2AExLNgDmTDYAgE42ACRQNgC+UTYAWFM2APJUNgCWVjYAMFg2AMpZNgBkWzYACF02AKJeNgA8YDYA1mE2AHpjNgAUZTYArmY2AEhoNgDsaTYAhms2ACBtNgC6bjYAVHA2APhxNgCSczYALHU2AMZ2NgBqeDYABHo2AJ57NgBCfTYA3H42AHaANgAQgjYAtIM2AE6FNgDohjYAgog2ACaKNgDAizYAWo02APSONgCYkDYAMpI2AMyTNgBmlTYAAJc2AKSYNgA+mjYA2Js2AHKdNgAWnzYAsKA2AEqiNgDkozYAiKU2ACKnNgC8qDYAVqo2APqrNgCUrTYALq82AMiwNgBssjYABrQ2AKC1NgA6tzYA3rg2AHi6NgASvDYArL02AFC/NgDqwDYAhMI2ACjENgDCxTYAXMc2APbINgCayjYANMw2AM7NNgBozzYADNE2AKbSNgBA1DYA2tU2AH7XNgAY2TYAsto2AEzcNgDw3TYAit82ACThNgC+4jYAWOQ2APzlNgCW5zYAMOk2AMrqNgBu7DYACO42AKLvNgA88TYA4PI2AHr0NgAU9jYArvc2AFL5NgDs+jYAhvw2ACD+NgDE/zYAXgE3APgCNwCSBDcANgY3ANAHNwBqCTcABAs3AKgMNwBCDjcA3A83AIARNwAaEzcAtBQ3AE4WNwDyFzcAjBk3ACYbNwDAHDcAZB43AP4fNwCYITcAMiM3ANYkNwBwJjcACig3AKQpNwBIKzcA4iw3AHwuNwAWMDcAsDE3AFQzNwDuNDcAiDY3ACI4NwDGOTcAYDs3APo8NwCUPjcAOEA3ANJBNwBsQzcABkU3AKpGNwBESDcA3kk3AHhLNwAcTTcAtk43AFBQNwDqUTcAjlM3AChVNwDCVjcAZlg3AABaNwCaWzcANF03ANheNwByYDcADGI3AKZjNwBKZTcA5GY3AH5oNwAYajcAvGs3AFZtNwDwbjcAinA3AC5yNwDIczcAYnU3APx2NwCgeDcAOno3ANR7NwBufTcAEn83AKyANwBGgjcA4IM3AHqFNwAehzcAuIg3AFKKNwDsizcAkI03ACqPNwDEkDcAXpI3AAKUNwCclTcANpc3ANCYNwB0mjcADpw3AKidNwBCnzcA5qA3AICiNwAapDcAvqU3AFinNwDyqDcAjKo3ADCsNwDKrTcAZK83AP6wNwCisjcAPLQ3ANa1NwBwtzcAFLk3AK66NwBIvDcA4r03AIa/NwAgwTcAusI3AFTENwD4xTcAksc3ACzJNwDGyjcAasw3AATONwCezzcAONE3ANzSNwB21DcAENY3AKrXNwBO2TcA6No3AILcNwAc3jcAwN83AFrhNwD04jcAjuQ3ACjmNwDM5zcAZuk3AADrNwCa7DcAPu43ANjvNwBy8TcADPM3ALD0NwBK9jcA5Pc3AH75NwAi+zcAvPw3AFb+NwD6/zcAlAE4AC4DOADIBDgAbAY4AAYIOACgCTgAOgs4AN4MOAB4DjgAEhA4AKwROABQEzgA6hQ4AIQWOAAeGDgAwhk4AFwbOAD2HDgAkB44ADQgOADOITgAaCM4AAIlOACmJjgAQCg4ANopOAB0KzgAGC04ALIuOABMMDgA5jE4AIAzOAAkNTgAvjY4AFg4OADyOTgAljs4ADA9OADKPjgAZEA4AAhCOACiQzgAPEU4ANZGOAB6SDgAFEo4AK5LOABSTTgA7E44AIZQOAAgUjgAxFM4AF5VOAD4VjgAklg4ADZaOADQWzgAal04AARfOACoYDgAQmI4ANxjOAB2ZTgAGmc4ALRoOABOajgA8ms4AIxtOAAmbzgAwHA4AFpyOAD+czgAmHU4ADJ3OADMeDgAcHo4AAp8OACkfTgAPn84ANiAOAB8gjgAFoQ4ALCFOABKhzgA7og4AIiKOAAijDgAvI04AGCPOAD6kDgAlJI4ADiUOADSlTgAbJc4AAaZOACqmjgARJw4AN6dOAB4nzgAHKE4ALaiOABQpDgA6qU4AI6nOAAoqTgAwqo4AFysOAAArjgAmq84ADSxOADYsjgAcrQ4AAy2OACmtzgASrk4AOS6OAB+vDgAGL44ALK/OABWwTgA8MI4AIrEOAAkxjgAyMc4AGLJOAD8yjgAlsw4ADDOOADUzzgAbtE4AAjTOACi1DgARtY4AODXOAB62TgAFNs4ALjcOABS3jgA7N84AJDhOAAq4zgAxOQ4AF7mOAAC6DgAnOk4ADbrOADQ7DgAdO44AA7wOACo8TgAQvM4AOb0OACA9jgAGvg4ALT5OABY+zgA8vw4AIz+OAAmADkAwAE5AGQDOQD+BDkAmAY5ADIIOQDWCTkAcAs5AAoNOQCuDjkASBA5AOIROQB8EzkAIBU5ALoWOQBUGDkA7hk5AJIbOQAsHTkAxh45AGAgOQAEIjkAniM5ADglOQDcJjkAdig5ABAqOQCqKzkATi05AOguOQCCMDkAHDI5ALYzOQBaNTkA9DY5AI44OQAoOjkAzDs5AGY9OQAAPzkAmkA5AD5COQDYQzkAckU5AAxHOQCmSDkASko5AORLOQB+TTkAIk85ALxQOQBWUjkA8FM5AJRVOQAuVzkAyFg5AGJaOQAGXDkAoF05ADpfOQDUYDkAeGI5ABJkOQCsZTkARmc5AOpoOQCEajkAHmw5ALhtOQBcbzkA9nA5AJByOQA0dDkAznU5AGh3OQACeTkApno5AEB8OQDafTkAdH85ABiBOQCygjkATIQ5AOaFOQCAhzkAJIk5AL6KOQBYjDkA8o05AJaPOQAwkTkAypI5AGSUOQD+lTkAopc5ADyZOQDWmjkAepw5ABSeOQCunzkASKE5AOyiOQCGpDkAIKY5ALqnOQBeqTkA+Ko5AJKsOQAsrjkA0K85AGqxOQAEszkAnrQ5AEK2OQDctzkAdrk5ABq7OQC0vDkATr45AOi/OQCMwTkAJsM5AMDEOQBaxjkA/sc5AJjJOQAyyzkAzMw5AGbOOQAK0DkApNE5AD7TOQDY1DkAfNY5ABbYOQCw2TkASts5AO7cOQCI3jkAIuA5ALzhOQBW4zkA+uQ5AJTmOQAu6DkA0uk5AGzrOQAG7TkAoO45AETwOQDe8TkAePM5ABL1OQC29jkAUPg5AOr5OQCE+zkAKP05AML+OQBcADoAAAI6AJoDOgA0BToAzgY6AHIIOgAMCjoApgs6AEANOgDkDjoAfhA6ABgSOgCyEzoAVhU6APAWOgCKGDoAJBo6AL4bOgBiHToA/B46AJYgOgAwIjoA1CM6AG4lOgAIJzoAoig6AEYqOgDgKzoAei06ABQvOgC4MDoAUjI6AOwzOgCGNToAKjc6AMQ4OgBeOjoA+Ds6AJw9OgA2PzoA0EA6AGpCOgAORDoAqEU6AEJHOgDcSDoAgEo6ABpMOgC0TToATk86APJQOgCMUjoAJlQ6AMBVOgBkVzoA/lg6AJhaOgAyXDoA1l06AHBfOgAKYToApGI6AEhkOgDiZToAfGc6ABZpOgC6ajoAVGw6AO5tOgCSbzoALHE6AMZyOgBgdDoABHY6AJ53OgA4eToA0no6AHZ8OgAQfjoAqn86AESBOgDogjoAgoQ6AByGOgC2hzoAWok6APSKOgCOjDoAKI46AMKPOgBmkToAAJM6AJqUOgA0ljoA2Jc6AHKZOgAMmzoAppw6AEqeOgDknzoAfqE6ABijOgC8pDoAVqY6APCnOgCKqToALqs6AMisOgBirjoA/K86AKCxOgA6szoA1LQ6AG62OgASuDoArLk6AEa7OgDqvDoAhL46AB7AOgC4wToAXMM6APbEOgCQxjoAKsg6AM7JOgBoyzoAAs06AJzOOgBA0DoA2tE6AHTTOgAO1ToAstY6AEzYOgDm2ToAgNs6ACTdOgC+3joAWOA6APLhOgCM4zoAMOU6AMrmOgBk6DoA/uk6AKLrOgA87ToA1u46AHDwOgAU8joArvM6AEj1OgDi9joAhvg6ACD6OgC6+zoAVP06APj+OgCSADsALAI7AMYDOwBqBTsABAc7AJ4IOwA4CjsA3As7AHYNOwAQDzsAtBA7AE4SOwDoEzsAghU7ACYXOwDAGDsAWho7APQbOwCYHTsAMh87AMwgOwBmIjsACiQ7AKQlOwA+JzsA2Cg7AHwqOwAWLDsAsC07AEovOwDuMDsAiDI7ACI0OwC8NTsAYDc7APo4OwCUOjsALjw7AMg9OwBsPzsABkE7AKBCOwA6RDsA3kU7AHhHOwASSTsArEo7AFBMOwDqTTsAhE87AB5ROwDCUjsAXFQ7APZVOwCQVzsANFk7AM5aOwBoXDsAAl47AKZfOwBAYTsA2mI7AH5kOwAYZjsAsmc7AExpOwDwajsAimw7ACRuOwC+bzsAYnE7APxyOwCWdDsAMHY7ANR3OwBueTsACHs7AKJ8OwBGfjsA4H87AHqBOwAUgzsAuIQ7AFKGOwDshzsAhok7ACCLOwDEjDsAXo47APiPOwCckTsAQJM7ANqUOwB+ljsAGJg7ALKZOwBMmzsA8Jw7AIqeOwAkoDsAvqE7AGKjOwD8pDsAlqY7ADCoOwDUqTsAbqs7AAitOwCirjsAPLA7AOCxOwB6szsAFLU7AK62OwBSuDsA7Lk7AIa7OwAgvTsAxL47AF7AOwD4wTsAksM7ADbFOwDQxjsAasg7AA7KOwCoyzsAQs07ANzOOwCA0DsAGtI7ALTTOwBO1TsA8tY7AIzYOwAm2jsAwNs7AGTdOwD+3jsAmOA7ADLiOwDW4zsAcOU7AArnOwCk6DsASOo7AOLrOwB87TsAFu87ALrwOwBU8jsA7vM7AIj1OwAs9zsAxvg7AGD6OwD6+zsAlP07ADj/OwDSADwAbAI8AAYEPACqBTwARAc8AN4IPAB4CjwAHAw8ALYNPABQDzwA6hA8AI4SPAAoFDwAwhU8AGYXPAAAGTwAmho8ADQcPADYHTwAch88AAwhPACmIjwASiQ8AOQlPAB+JzwAGCk8ALwqPABWLDwA8C08AIovPAAuMTwAyDI8AGI0PAD8NTwAoDc8ADo5PADUOjwAbjw8ABI+PACsPzwARkE8AOBCPAB6RDwAHkY8ALhHPABSSTwA7Eo8AJBMPAAqTjwAxE88AF5RPAACUzwAnFQ8ADZWPADaVzwAdFk8AA5bPACoXDwATF48AOZfPACAYTwAGmM8AL5kPABYZjwA8mc8AIxpPAAwazwAymw8AGRuPAD+bzwAonE8ADxzPADWdDwAcHY8ABR4PACueTwASHs8AOx8PACGfjwAIIA8ALqBPABegzwA+IQ8AJKGPAAsiDwAxok8AGqLPAAEjTwAno48ADiQPADckTwAdpM8ABCVPACqljwATpg8AOiZPACCmzwAHJ08ALaePABaoDwA9KE8AI6jPAAopTwAzKY8AGaoPAAAqjwApKs8AD6tPADYrjwAcrA8ABayPACwszwASrU8AOS2PACIuDwAIro8ALy7PABWvTwA+r48AJTAPAAuwjwA0sM8AGzFPAAGxzwAoMg8AETKPADeyzwAeM08ABLPPACs0DwAUNI8AOrTPACE1TwAKNc8AMLYPABc2jwA9ts8AJDdPAA03zwAzuA8AGjiPAAC5DwApuU8AEDnPADa6DwAdOo8ABjsPACy7TwATO88APDwPACK8jwAJPQ8AL71PABi9zwA/Pg8AJb6PAAw/DwAyv08AG7/PAAIAT0AogI9ADwEPQDgBT0Aegc9ABQJPQCuCj0AUgw9AOwNPQCGDz0AIBE9ALoSPQBeFD0A+BU9AJIXPQA2GT0A0Bo9AGocPQAEHj0AqB89AEIhPQDcIj0AdiQ9ABomPQC0Jz0ATik9AOgqPQCMLD0AJi49AMAvPQBaMT0A/jI9AJg0PQAyNj0A1jc9AHA5PQAKOz0ApDw9AEg+PQDiPz0AfEE9ABZDPQC6RD0AVEY9AO5HPQCIST0ALEs9AMZMPQBgTj0A+k89AJRRPQA4Uz0A0lQ9AGxWPQAGWD0Aqlk9AERbPQDeXD0AeF49ABxgPQC2YT0AUGM9AOpkPQCEZj0AKGg9AMJpPQBcaz0AAG09AJpuPQA0cD0AznE9AHJzPQAMdT0ApnY9AEB4PQDkeT0Afns9ABh9PQCyfj0AVoA9APCBPQCKgz0ALoU9AMiGPQBiiD0A/Ik9AKCLPQA6jT0A1I49AG6QPQASkj0ArJM9AEaVPQDglj0Aepg9AB6aPQC4mz0AUp09AOyePQCQoD0AKqI9AMSjPQBepT0AAqc9AJyoPQA2qj0A0Ks9AHStPQAOrz0AqLA9AEKyPQDmsz0AgLU9ABq3PQC0uD0AWLo9APK7PQCMvT0AJr89AMrAPQBkwj0A/sM9AKLFPQA8xz0A1sg9AHDKPQAUzD0Ars09AEjPPQDi0D0AhtI9ACDUPQC61T0AVNc9APjYPQCS2j0ALNw9AMbdPQBq3z0ABOE9AJ7iPQA45D0A0uU9AHbnPQAQ6T0Aquo9AETsPQDo7T0Agu89ABzxPQC28j0AWvQ9APT1PQCO9z0AKPk9AMz6PQBm/D0AAP49AJr/PQA+AT4A2AI+AHIEPgAMBj4AsAc+AEoJPgDkCj4Afgw+ACIOPgC8Dz4AVhE+APoSPgCUFD4ALhY+AMgXPgBsGT4ABhs+AKAcPgA6Hj4A3h8+AHghPgASIz4ArCQ+AEYmPgDqJz4AhCk+AB4rPgC4LD4AXC4+APYvPgCQMT4AKjM+AM40PgBoNj4AAjg+AJw5PgBAOz4A2jw+AHQ+PgAYQD4AskE+AExDPgDmRD4AikY+ACRIPgC+ST4AWEs+APxMPgCWTj4AMFA+AMpRPgBuUz4ACFU+AKJWPgA8WD4A4Fk+AHpbPgAUXT4Arl4+AFJgPgDsYT4AhmM+ACBlPgC6Zj4AXmg+APhpPgCSaz4ALG0+ANBuPgBqcD4ABHI+AJ5zPgBCdT4A3HY+AHZ4PgAQej4AtHs+AE59PgDofj4AgoA+ACaCPgDAgz4AWoU+APSGPgCYiD4AMoo+AMyLPgBmjT4ACo8+AKSQPgA+kj4A2JM+AHyVPgAWlz4AsJg+AFSaPgDumz4AiJ0+ACKfPgDGoD4AYKI+APqjPgCUpT4AOKc+ANKoPgBsqj4ABqw+AKqtPgBErz4A3rA+AHiyPgActD4AtrU+AFC3PgDquD4AhLo+ACi8PgDCvT4AXL8+APbAPgCawj4ANMQ+AM7FPgBoxz4ADMk+AKbKPgBAzD4A2s0+AH7PPgAY0T4AstI+AEzUPgDw1T4Aitc+ACTZPgDI2j4AYtw+APzdPgCW3z4AOuE+ANTiPgBu5D4ACOY+AKznPgBG6T4A4Oo+AHrsPgAe7j4AuO8+AFLxPgDs8j4AkPQ+ACr2PgDE9z4AXvk+AAL7PgCc/D4ANv4+AND/PgB0AT8ADgM/AKgEPwBCBj8A3Ac/AIAJPwAaCz8AtAw/AE4OPwDyDz8AjBE/ACYTPwDAFD8AZBY/AP4XPwCYGT8AMhs/ANYcPwBwHj8ACiA/AKQhPwBIIz8A4iQ/AHwmPwAWKD8Auik/AFQrPwDuLD8Aki4/ACwwPwDGMT8AYDM/AAQ1PwCeNj8AODg/ANI5PwB2Oz8AED0/AKo+PwBEQD8A6EE/AIJDPwAcRT8AtkY/AFpIPwD0ST8Ajks/AChNPwDMTj8AZlA/AABSPwCaUz8APlU/ANhWPwByWD8ADFo/ALBbPwBKXT8A5F4/AH5gPwAYYj8AvGM/AFZlPwDwZj8Aimg/AC5qPwDIaz8AYm0/AAZvPwCgcD8AOnI/ANRzPwB4dT8AEnc/AKx4PwBGej8A6ns/AIR9PwAefz8AuIA/AFyCPwD2gz8AkIU/ACqHPwDOiD8AaIo/AAKMPwCcjT8ANo8/ANqQPwB0kj8ADpQ/AKiVPwBMlz8A5pg/AICaPwAanD8Avp0/AFifPwDyoD8AjKI/ADCkPwDKpT8AZKc/AAipPwCiqj8APKw/ANatPwB6rz8AFLE/AK6yPwBItD8A7LU/AIa3PwAguT8Auro/AF68PwD4vT8Akr8/ACzBPwDQwj8AasQ/AATGPwCexz8AQsk/ANzKPwB2zD8AEM4/ALTPPwBO0T8A6NI/AILUPwAm1j8AwNc/AFrZPwD02j8Ajtw/ADLePwDM3z8AZuE/AADjPwCk5D8APuY/ANjnPwBy6T8AFus/ALDsPwBK7j8A7u8/AIjxPwAi8z8AvPQ/AGD2PwD69z8AlPk/AC77PwDS/D8AbP4/AAYAQACgAUAARANAAN4EQAB4BkAAEghAALYJQABQC0AA6gxAAI4OQAAoEEAAwhFAAFwTQAAAFUAAmhZAADQYQADOGUAAaBtAAAwdQACmHkAAQCBAANohQAB+I0AAGCVAALImQABMKEAA8ClAAIorQAAkLUAAvi5AAFgwQAD8MUAAljNAADA1QADKNkAAbjhAAAg6QACiO0AAPD1AAOA+QAB6QEAAFEJAAK5DQABSRUAA7EZAAIZIQAAqSkAAxEtAAF5NQAD4TkAAnFBAADZSQADQU0AAalVAAA5XQACoWEAAQlpAANxbQACAXUAAGl9AALRgQABOYkAA8mNAAIxlQAAmZ0AAwGhAAGRqQAD+a0AAmG1AADxvQADWcEAAcHJAAAp0QACudUAASHdAAOJ4QAB8ekAAFnxAALp9QABUf0AA7oBAAIiCQAAshEAAxoVAAGCHQAD6iEAAlIpAADiMQADSjUAAbI9AAAaRQACqkkAARJRAAN6VQAB4l0AAHJlAALaaQABQnEAA9J1AAI6fQAAooUAAwqJAAGakQAAApkAAmqdAADSpQADYqkAAcqxAAAyuQACmr0AASrFAAOSyQAB+tEAAGLZAALy3QABWuUAA8LpAAIq8QAAuvkAAyL9AAGLBQAD8wkAAoMRAADrGQADUx0AAbslAABLLQACszEAARs5AAODPQACE0UAAHtNAALjUQABS1kAA9tdAAJDZQAAq20AAztxAAGjeQAAC4EAAnOFAAEDjQADa5EAAdOZAAA7oQACy6UAATOtAAObsQACA7kAAGvBAAL7xQABY80AA8vRAAIz2QAAw+EAAyvlAAGT7QAD+/EAAov5AADwAQQDWAUEAcANBAAoFQQCuBkEASAhBAOIJQQCGC0EAIA1BALoOQQBUEEEA+BFBAJITQQAsFUEAxhZBAGoYQQAEGkEAnhtBADgdQQDcHkEAdiBBABAiQQCqI0EATiVBAOgmQQCCKEEAJipBAMArQQBaLUEA9C5BAJgwQQAyMkEAzDNBAGY1QQAKN0EApDhBAD46QQDYO0EAcj1BABY/QQCwQEEASkJBAORDQQCIRUEAIkdBALxIQQBWSkEA+ktBAJRNQQAuT0EAyFBBAGJSQQAGVEEAoFVBADpXQQDeWEEAeFpBABJcQQCsXUEAUF9BAOpgQQCEYkEAHmRBAMJlQQBcZ0EA9mhBAJpqQQA0bEEAzm1BAGhvQQAMcUEApnJBAEB0QQDadUEAfndBABh5QQCyekEATHxBAPB9QQCKf0EAJIFBAL6CQQBYhEEA/IVBAJaHQQAwiUEAyopBAG6MQQAIjkEAoo9BADyRQQDWkkEAepRBABSWQQCul0EAUplBAOyaQQCGnEEAIJ5BAMSfQQBeoUEA+KJBAJKkQQA2pkEA0KdBAGqpQQAEq0EAqKxBAEKuQQDcr0EAdrFBABqzQQC0tEEATrZBAPK3QQCMuUEAJrtBAMC8QQBkvkEA/r9BAJjBQQAyw0EA1sRBAHDGQQAKyEEApMlBAEjLQQDizEEAfM5BABbQQQCw0UEAVNNBAO7UQQCI1kEAIthBAMbZQQBg20EA+txBAJTeQQA44EEA0uFBAGzjQQAG5UEAquZBAEToQQDe6UEAeOtBABztQQC27kEAUPBBAOrxQQCO80EAKPVBAML2QQBc+EEAAPpBAJr7QQA0/UEAzv5BAHIAQgAMAkIApgNCAEAFQgDkBkIAfghCABgKQgCyC0IAVg1CAPAOQgCKEEIAJBJCAMgTQgBiFUIA/BZCAJYYQgA6GkIA1BtCAG4dQgAIH0IArCBCAEYiQgDgI0IAeiVCAB4nQgC4KEIAUipCAOwrQgCQLUIAKi9CAMQwQgBoMkIAAjRCAJw1QgA2N0IA2jhCAHQ6QgAOPEIAqD1CAEw/QgDmQEIAgEJCABpEQgC+RUIAWEdCAPJIQgCMSkIAMExCAMpNQgBkT0IA/lBCAKJSQgA8VEIA1lVCAHBXQgAKWUIArlpCAEhcQgDiXUIAfF9CACBhQgC6YkIAVGRCAO5lQgCSZ0IALGlCAMZqQgBgbEIABG5CAJ5vQgA4cUIA0nJCAHZ0QgAQdkIAqndCAER5QgDoekIAgnxCABx+QgDAf0IAWoFCAPSCQgCOhEIAMoZCAMyHQgBmiUIAAItCAKSMQgA+jkIA2I9CAHKRQgAWk0IAsJRCAEqWQgDkl0IAiJlCACKbQgC8nEIAVp5CAPqfQgCUoUIALqNCAMikQgBspkIABqhCAKCpQgA6q0IA1KxCAHiuQgASsEIArLFCAEazQgDqtEIAhLZCAB64QgC4uUIAXLtCAPa8QgCQvkIAKsBCAM7BQgBow0IAAsVCAJzGQgBAyEIA2slCAHTLQgAYzUIAss5CAEzQQgDm0UIAitNCACTVQgC+1kIAWNhCAPzZQgCW20IAMN1CAMreQgBu4EIACOJCAKLjQgA85UIA4OZCAHroQgAU6kIArutCAFLtQgDs7kIAhvBCACDyQgDE80IAXvVCAPj2QgCS+EIALPpCAND7QgBq/UIABP9CAJ4AQwBCAkMA3ANDAHYFQwAQB0MAtAhDAE4KQwDoC0MAgg1DACYPQwDAEEMAWhJDAPQTQwCYFUMAMhdDAMwYQwBwGkMAChxDAKQdQwA+H0MA4iBDAHwiQwAWJEMAsCVDAFQnQwDuKEMAiCpDACIsQwDGLUMAYC9DAPowQwCeMkMAODRDANI1QwBsN0MABjlDAKo6QwBEPEMA3j1DAHg/QwAcQUMAtkJDAFBEQwDqRUMAjkdDAChJQwDCSkMAXExDAABOQwCaT0MANFFDAM5SQwByVEMADFZDAKZXQwBAWUMA5FpDAH5cQwAYXkMAsl9DAFZhQwDwYkMAimRDACRmQwDIZ0MAYmlDAPxqQwCWbEMAOm5DANRvQwBucUMACHNDAKx0QwBGdkMA4HdDAHp5QwAUe0MAuHxDAFJ+QwDsf0MAhoFDACqDQwDEhEMAXoZDAPiHQwCciUMANotDANCMQwBqjkMADpBDAKiRQwBCk0MA3JRDAICWQwAamEMAtJlDAFibQwDynEMAjJ5DACagQwDKoUMAZKNDAP6kQwCYpkMAPKhDANapQwBwq0MACq1DAK6uQwBIsEMA4rFDAIazQwAgtUMAurZDAFS4QwDuuUMAkrtDACy9QwDGvkMAYMBDAATCQwCew0MAOMVDANLGQwB2yEMAEMpDAKrLQwBEzUMA3s5DAILQQwAc0kMAttNDAFDVQwD01kMAjthDACjaQwDM20MAZt1DAADfQwCa4EMAPuJDANjjQwBy5UMADOdDALDoQwBK6kMA5OtDAH7tQwAi70MAvPBDAFbyQwD680MAlPVDAC73QwDI+EMAYvpDAAb8QwCg/UMAOv9DANQARAB4AkQAEgREAKwFRABGB0QA6ghEAIQKRAAeDEQAuA1EAFIPRAD2EEQAkBJEACoURADEFUQAaBdEAAIZRACcGkQAQBxEANodRAB0H0QADiFEALIiRABMJEQA5iVEAIAnRAAkKUQAvipEAFgsRADyLUQAli9EADAxRADKMkQAbjREAAg2RACiN0QAPDlEAOA6RAB6PEQAFD5EAK4/RABIQUQA7EJEAIZERAAgRkQAukdEAF5JRAD4SkQAkkxEACxORADQT0QAalFEAARTRACeVEQAOFZEANxXRAB2WUQAEFtEALRcRABOXkQA6F9EAIJhRAAmY0QAwGREAFpmRAD0Z0QAmGlEADJrRADMbEQAZm5EAApwRACkcUQAPnNEAOJ0RAB8dkQAFnhEALB5RABUe0QA7nxEAIh+RAAigEQAvIFEAGCDRAD6hEQAlIZEAC6IRADSiUQAbItEAAaNRACgjkQARJBEAN6RRAB4k0QAEpVEAKyWRABQmEQA6plEAISbRAAonUQAwp5EAFygRAD2oUQAmqNEADSlRADOpkQAaKhEAAyqRACmq0QAQK1EANquRAB+sEQAGLJEALKzRABWtUQA8LZEAIq4RAAkukQAvrtEAGK9RAD8vkQAlsBEADDCRADKw0QAbsVEAAjHRACiyEQARspEAODLRAB6zUQAFM9EALjQRABS0kQA7NNEAIbVRAAq10QAxNhEAF7aRAD420QAnN1EADbfRADQ4EQAauJEABjkRACy5UQAYOdEAProRACU6kQAOOxEANLtRABs70QABvFEAKryRABE9EQA3vVEAHj3RAAc+UQAtvpEAFD8RADq/UQAmP9EADIBRQDMAkUAZgRFAAoGRQCkB0UAPglFANgKRQB8DEUAFg5FALAPRQBKEUUA7hJFAIgURQAiFkUAvBdFAGAZRQD6GkUAlBxFAC4eRQDSH0UAbCFFAAYjRQCgJEUARCZFAN4nRQCCKUUAEitFALYsRQBaLkUA9C9FAJgxRQAyM0UAzDRFAGY2RQAKOEUApDlFAD47RQDYPEUAfD5FABZARQDEQUUAXkNFAPhERQCcRkUANkhFANBJRQBqS0UABE1FAKhORQBCUEUA3FFFAHZTRQAaVUUAtFZFAFhYRQD8WUUAqltFAERdRQDoXkUAgmBFABxiRQC2Y0UAWmVFAPRmRQCOaEUAKGpFAMxrRQBmbUUAAG9FAK5wRQBIckUA4nNFAIZ1RQAgd0UAunhFAFR6RQD4e0UAkn1FACx/RQDGgEUAaoJFAASERQCehUUAOIdFANyIRQB2ikUAEIxFAKqNRQBOj0UA6JBFAIKSRQAclEUAwJVFAFqXRQD0mEUAjppFADKcRQDMnUUAZp9FAAChRQCaokUAPqRFANilRQByp0UADKlFALCqRQBKrEUA5K1FAH6vRQAisUUAvLJFAFa0RQDwtUUAlLdFAC65RQDIukUAYrxFAAa+RQCgv0UAOsFFANTCRQB4xEUAEsZFAKzHRQBayUUA9MpFAI7MRQAyzkUAzM9FAGbRRQAA00UAmtRFAD7WRQDY10UActlFAAzbRQCw3EUAVN5FAO7fRQCc4UUANuNFANrkRQB05kUADuhFAKjpRQBM60UA5uxFAIDuRQAa8EUAvvFFAFjzRQDy9EUAjPZFADD4RQDK+UUAZPtFAP78RQCY/kUAPABGANYBRgBwA0YACgVGAK4GRgBICEYA4glGAIYLRgAqDUYA2A5GAHIQRgAMEkYAsBNGAEAVRgDkFkYAfhhGABgaRgCyG0YAVh1GAPAeRgCKIEYAJCJGAMgjRgBsJUYABidGAKooRgBEKkYA3itGAHgtRgAcL0YAtjBGAFAyRgDqM0YAjjVGACg3RgDCOEYAXDpGABQ8RgCuPUYAUj9GAOxARgCGQkYAIERGAMRFRgBeR0YA+EhGAJJKRgA2TEYA0E1GAGpPRgAEUUYAqFJGAEJURgDmVUYAdldGABpZRgC0WkYATlxGAPJdRgCMX0YAJmFGAMBiRgBkZEYA/mVGAJhnRgAyaUYAzGpGAHBsRgAKbkYApG9GAD5xRgDickYAfHRGABZ2RgCwd0YAVHlGAO56RgCIfEYANn5GANB/RgBqgUYADoNGAKiERgBChkYA3IdGAICJRgAai0YAtIxGAE6ORgDyj0YAjJFGACaTRgDAlEYAZJZGAP6XRgCYmUYAMptGANacRgBwnkYACqBGAKShRgBIo0YA4qRGAHymRgAWqEYAuqlGAFSrRgDurEYAiK5GACywRgDGsUYAYLNGAPq0RgCetkYAOLhGANy5RgCAu0YAJL1GAL6+RgBYwEYA/MFGAJbDRgAwxUYAysZGAG7IRgAIykYAostGADzNRgDgzkYAetBGABTSRgDC00YAXNVGAPbWRgCa2EYANNpGAM7bRgBo3UYADN9GAKbgRgBA4kYA2uNGAH7lRgAY50YAvOhGAGDqRgD660YAlO1GAC7vRgDS8EYAbPJGAAb0RgCg9UYARPdGAN74RgB4+kYAEvxGAMD9RgBa/0YA9ABHAJgCRwAyBEcAzAVHAGYHRwAACUcApApHAD4MRwDYDUcAcg9HABYRRwCwEkcAShRHAO4VRwCIF0cAIhlHALwaRwBgHEcA+h1HAJQfRwAuIUcA0iJHAGwkRwAGJkcAoCdHAEQpRwDeKkcAeCxHABwuRwC2L0cAUDFHAOoyRwCENEcAKDZHAMI3RwBcOUcA9jpHAJo8RwA0PkcAzj9HAGhBRwACQ0cApkRHAEBGRwDaR0cAdElHABhLRwCyTEcATE5HAOZPRwCKUUcAJFNHAL5URwBYVkcA/FdHAJZZRwAwW0cA1FxHAG5eRwAIYEcAomFHAEZjRwDgZEcAemZHABRoRwC4aUcAUmtHAOxsRwCGbkcAKnBHAMRxRwBec0cAAnVHAJx2RwA2eEcA0HlHAHR7RwAOfUcAqH5HAEKARwDcgUcAgINHABqFRwC0hkcATohHAPKJRwCMi0cAJo1HAMCORwBakEcA/pFHAJiTRwAylUcAzJZHAHCYRwAKmkcApJtHAEidRwDinkcAfKBHABaiRwC6o0cAVKVHAO6mRwCIqEcALKpHAMarRwBgrUcA+q5HAJ6wRwA4skcA0rNHAGy1RwAQt0cAqrhHAES6RwDou0cAgr1HABy/RwC2wEcAWsJHAPTDRwCOxUcAKMdHAMLIRwBmykcAAMxHAJrNRwA0z0cA2NBHAHLSRwAM1EcAptVHAEDXRwDk2EcAftpHABjcRwCy3UcAVt9HAPDgRwCK4kcAJORHAMjlRwBi50cA/OhHAKDqRwAA</prop>
				<prop name="Temps">REFSWgAAUpQCAIBSj/0z7vHzP0AK16O/cD1KQEA99vEd70FApHD+8CNCQP+uR+F6FC5DQN1x/vEQREDo80VA/8P1KFyPIkZA/UgQAK4HR0CPwu4nAO9HQPfxCtdI/0AfhetRuL5J7iUDokpARwEehUv2NQNvTPXzik1A9n4oAMJ1TkB7FA4A21pPNQMfUB0DkFB7QFJZAOsBUUB3Abd6dFE9A+dRBQNzfVItA+dSQJqZtwDbWVO1A8lT9fM6VLb9861UDQMeVTUDj7VV/fRWRQOOVjUD/21WDQNuV0UD3lc1A/dPWEBwAPUovFjujQMhWUAvAUdRWZY1Ay9ZFRP8FBduA1i2/fMtWAUD81dtA9UVVyUTwQwUv2wXZhV+HQLu8sOUH54Vfh/AH2of5B8Ebh3+8r0MLx4vMC9CL1QnAnYCumQnXi+AL5IvpC+2LxTIL2opKRYRuNwv7iUGPwDwKxY/KD86P0w/Zj8QP5I/AKQ/tj/IP9o/7D/+PxBPIk8ANE9GT1hPak98T45P8CM+AgG3nE++T9BP4k+sT65Frk8AIF/6TzRfJl9oX0pfhF92XwCYX6pftF/OX9hf6l8cby5vAAhvOm9kb3ZviG+ab6xvvm8A0G9iP+RvBn8Yfyp/PH9OfwBAb1JvhH+Wf6h/un/Mf3Z/APB/Ao8UjyaPOI9Kj1yP1n8A6H+Sj6SPto/Ij9qP7I/+jwAQn4KPLJ9Gn1ifap98n46fAKCfsp/Enz6f6J/Sn/yfBq8AGK8KXzyvPq9Yr4qvnK9urwAwn4Kv5K+2r9ivSq8Mvxa/ADC/Qr90vwa/gL+qv7y/xq8AmL/yvwTP5r8ozzrPTM9ezwAQz1q/lM+mz7jPGs/cz87PAOjP+s8k3x7fSN8y3zzfft8AkN8637Tfxt/Y3+rfrN8O7wAg7zLvRO/+31Dvat90757vALDvwu+M7+bv+O8K/xz/1u8AKP9S/2T/dv+I/5r/rP8u/wBA/+L/zP/u/xgPKg88D04PAGAPcg8ED5YPqA+6D8wP3g8A8A8CHxQfJh84H4IPTB9uHwCAH1IflB+2H8gf2h/sH6YfABAvIi/8HwYvWC9qLzwvdi8AoC+yL8Qvfi+QL/ov7C8ePwAwP0I/FD9OP2A/ij+cP24/ANi/gj/kP/Y/CE8aT8w/Jk8AUE9iT3RPhk+YT6pPvE8+TwDgT/JPBF8WX8hP2k9MXy5fAEBfgl+UX6ZfaF96X9xf7l8AwF/SXyRvNm9Ib1pvbG8GbwAYb6JvjG+ub7hvSi/8bw5/ACB/Mn9Ef1Z/aH96f4x/nn8AsH/Cf9R/vm/gfwqP9H/2fwBAjzKPZI92j4iPWo+sj76PANCP4o/0j5aPqI8SnyyfNp8AWJ9qn4Sflp+on3qfzJ++nwDYnwKvFK/en/CfSq9crzavAGivkq90r36vyK+qr9yv/q8AEL8ivzS/Rr/gr7qvfL+OvwCgv+qvxL+2v9C/4r/8v+6/ADDPQs9Uz26/WM+Kz5zPds8AwM/Sz6zPts8I3xrfLN8+3wBQ3/LPXN+G35jfqt+8387fAODf8t8E7xbvKO8670zvXt8AeN+C75Tvpu+478rv3O/u7wAA/xL/JP9270j/Wv80/2b/AJD/ov+0/8b/2P96//z/Dg8AIA8yD+z/Pg9oD1IPjA+eDwB4D4oP1A/mD/gPCh8cH74PACgfUh9kHzYfcB+CH6wfvh8AmB+qH/QfBi8YLyovPC9unwDoH3IvZC+WL4Avki/ML7YvANgvat/8LyY/OD9KP1w//i8AGD+SP6Q/tj/IP9o/7D9+PwD4PyJPNE9GT1hPak98T45PAKBPsk/ET/4/EE/6TwxfHl8AMF/qT1RfZl94X0JfjF+WXwCoX9JfvF/2Xwhv6l8sbz5vAFBvCj9cb4ZvmG+qb7xvHm8AyG/abwR/Fn8ofzp/TH9efwBwf/Jv/G+Gf6B/yn+0f9Z/AACPEo8kjzaP4H/yf2yPfo8AkI+ij1yPxo/Yj+qPtI/+jwAQn5J/LJ82n0ifWp98n56fALCfip/Un86f4J/ynwSvFq8AKK9Cr1SvVq9on3qvrK++rwBgr8qv9K/erwC/Er88v06/AGC/cr8sv5a/iL+iv8y/3r8A8L8CzxTPtr84zyLPVM9GzwCAz2rPpM+2z4ivos/sz97PABDfAt803x7f2M9K33zfZt8AoN+y38Tflt/o39Lf/N8G7wAY70LvVO9m7yjvcu+c73bvAIjv0u+8797vCP8a/yz/Pv8AUP9i/3T/hv/o7/rvvP+m//7Q84XrUbgetVf3QD0KrvCNV0Dh/3oUrkdRV0AA3gYBEFdAewAA4cr3VkBmFgGGVkD23SjP8EVWQA8BevTdVRUDtlVA9/E9enVVBQNALAQGVUDQ8G8oXM9UrfOXVAUDe2BUNQMaVECksPDv1+NTQCcBFK5Tdh0DdVM9BFNASP7x/wdTQFK4HoXrX9FSQJqZnwFS7fPfVVJAzcyvABxS3q3z51FAH+7xrlHaNQRRlQNBUZ0DCVF2JQPUUHUDjlBAlwG3UVhQ/fMhUB0D1W1P7fNlT+0D+E5V09uITvXzHU6dBE1AbXH28TBNFQPGTL0D215MDQP6S5UDkUu2rQMsS1XTyEqVA3F8ZBfP8Si8SkDs8PC3hStLFQOmS+3zJS1MjQNnTHUTfJwXrvLbd0xNA29MfRNrTBtAw1AAj2I8F84dxhUA5h/IE5YVBi8YK74VLi9AK3C2FVYvaC96L0xAM5YhsXOUL54VvgLeTK0DrG1N7fOlTn0Tq08lA1tUUK0DzFA9FFEtE9vQUW0DQ1J9E7tSNk0DH1M1AzpTjRQMNKn6/CeWIoP8JEucBBlmnAT5UbUGTgLfUfXzW91R/fPhUe3z5Uw3ls7y6FENA+qEN3YS7CSUN3YC7qQ3BgLwtD++NQLGEvLUP+Y/8DMmAwRHFgJB9hRPJk84T0pJjgL3XE8Abk+AT5JJRjVGNZ5PqEt+EtX7lEQXpASFpAT1Ump1E2wMNOp8BGVUbTRtVP3zYVWtA9xVlSRtVp0D6VYNA1pXfRPby1edAzlY7QOoWLat8wdZFQMmWXUT/K1YJQPEWOVEWHUDPrFYHTQ8V5Yis1dNVFe2NQOqV3UTrFd1BFcCLROwvFeWVc5f4Fvu9fZfAAhvGm/s917dRm9g2zZveG+Qim/c95ZVfhKL/Pd2Ag5QDA8eDzADnhNVzQRV7QNtCPxk0VRV05hUlQNbYVR1ExxU3WPldAdCjgJ3hAfWA5QH9vKdtAQbV1K9Ax5SfTa+U8QHaiYCRFw0DUxE1lBNFLFQVdPzD1XTaE9lVE7WrQOMTvUETr0Dnk3W3WM1TXUDzrwcAkzanQRL7QM4S63z10pmzWN6Sq0ULIS3SsUTSyJLxROijB8GAoBchwCeFZYlthWWFe4fmI8CL7yPACYv4I/yj4QvFp8on5IvTJ/Ypi+4I87yqE1tA6NONo0Dp0/FE1JQzWTkJzSWA5RER5wEuVL1BAw/RGZTrAS85Ec2NX4SG0Q/CFY1VjVWkuNsP34/kDumPQCuP8g/8j+crwZNvq8IT0pPoPSvVk8Yvyq5/vIB9EQ8tVIFA6AsNBNT9fRTplXTKFSNlGy0JyRUo1VV3URW1XRWPbRXJQNtdJy0BFhtA3NYtSTWrLQjWR0UWVWT81hqvZRY1WN2fFQeWC0TJeDMZLqsV95ipZxfrlUAvl3GX0DPUs8sb3bPiM+azwBsb25vwM+ab/TPrvW2Vb4CbX4EBDBXrQPsVn2UpVYFFFa9tNRk5jQEqtYcVGxV3WMl9GTsVDSVVCR0fAxURVSVdFQEq9dT5XRTNVRTVZMjttyU7FJtA7NSdQN+0VK1lgYDzNTXLKSVUaqtA1wEtCZcNO3sBLitUE0Df1CdA0mkdBFtUHUTnE9NAy9PbQPLw041VE5lpDQUhk3KJXRNrfRM7XRk5NVLVi0TcEtNAw985K8sh1KeE0pdFnYSXESE4oQUCUZcl24Cg8TnXoWuH8AbAPbvsI8a/yz/9o8AnzKfdP+ghv9An6r/vP+OAod8lAhaxCQlzCQrT91EUNXTk5BQVVSUNHx8p24CY1YsNPNS7XRTxRMyFDTVFXwE5cSUsczUd1IGLRNAUgV09ESbMFY9Hq9AMKtGr5g/aq/UD1Zy8aSvAP4PqK/Sr9yv/qU+H2AfEr9IhB8GpYZyKuRHXuL3TLQ1cFy07aTUalSlBJTUrWccVPxVxZNx3GTlUjTUWDxX/pI7hFSq1LQzCVm9tp7S/lid5NS0DYlsVERYZVQ8Vy7FBs8AqF+6XzTPpi+4L2LP3C/uLwAAP+LP1M8eP0g/Wj8MN16zWLxn1tN8NM1WFYOI3GSVNdRk9gR0uPRv1mIGRAx/vvJTJH82dd5idUR3IjbyB1R3jrPsRFVsdw6lVH59vrJD1EQLlATF/PdArn/Af9J5XkPkd0ZTTVV0VnyMB0zVY6a05UuNs2PMSl2ELIeG6hdLpXQVS1UTFHSUXtTnzu/g4wC+9f51Nv0O/3BfQv+UX6ZfAFj/kv/cX57/AG8SafZdbp1WjrKsTTXUToXkT1UTRVQU5Omkn95j9JS7xJ+k1pWG4u/kn16yTaxkHAAErxavkA+iD7QPxg/YD+oPAFR/Hh94fzofnH+uf8B/eh+o5H/OZQ5iA8TUPrzUo1VSlXM0DESwnNQujNRrrVTt9FWVc6RVxbStVl0jkFZdcyLUJJOwpLcGQ+y13LQmWYXjH9VZ5dP1FCxp7LQgWArtZFeF47/8v24thiWGLwCgLwqfHJ/WL0CbLp8QP2o/gHSfZp+An2I/zJcWg+yEbpAk3zbV3hOkNCVM115Cm5LsFGFk3z6TVMXUlNRHGIzXBiOs1JNT7dScZ7bVin5itUy0gMzXprOEZMug5N/21aZjBOeOYoEk5DxahEQF/PSgTw1jM/T0rcesRF5OTXRNlWOKaExk4/COYqEcVD5MfQRNSz0jeUsFVl7jSvWzU3pKrRRUtNr0RFc8tAXZrORCvO/G5TZlHm1OXwBgX3pf5L+2XwjPwl8szz7PoPBfGm9kz4bNvmKdNGQ8ROT/fmIV/P8OBcaCDIynso5i8SwHXiIwU41jEU1TNePjUoXkzGRpLAUQZAcmdd5tjmLh7GfWZU5iAegMfx5/KH9Cf2R/vt/Q3wByecZ/AO8S7yTv5n9I75oZtPbzvGRthGTbUnVjUYqkZM/EFE3sNDugjkNVqn2EVS1EVlWzyrzkOkJ8LB4UL4aFHiVmAtg0JG2YdIRVWCVDDFgFJgBeldaFzoV2Jd6N9o8on3L/AIT/Tp0+n7j/op/M/8afAA+gEg8kD9aV3jO8hF9cJCColD+Wo6w0BmwEx0yEjUrENFG0NBjUP3ZiYdQUUypU7dR8pLwERIX8NFNOUx0kDNTThGSbFIRNYzTULlIl5uaSvlzkZYfs1ERcR95C1lCdxFqERGXExDBQrdRP7URklEdWg06txr5ivU3Vg2tYTbWD80RkjEydZLYkxKtLlWNKS11D6y1KfWOVSnVjcbQX1oIj+Eo9tl5DrLRPJMc+VQA2ZT5drr22v/C/KikWzyDPAFLPbC9Wz4jPcs/ML94v6CNMPlVWsrpMBUQUtGpUZ6beQlZQ5URMFEEs5LZqTEQqjKSgvGQNU9WDtThkpCOUZPpSlWPKVhyElFKVQ1ws1CiMZAEBtGT7YN5v8G9i33Tflt8A+D+i39zf3t+If5J/ZE92T4A475pPrE+2RQaNrmVegjLEJIeOEiw0j0aFJhIbVgpFZFZtYx5kj3aPiIvWggvoWMWEWDUkrI++j9CLANaFzupT/13+Xv/oX/pf5P8A5v+wnzpvJG8uD3hvim/cl5IWQnDsn1ayqgSvNiLXDByvNiInVYXUPK9Opb4SkQFcr26tToLthK/G41KQBYamrQazXOQnxKduMroNUN2Tc1ANhOSv9q8Iu4i+Exy3rqKlzLSDsC6y3m1LTYN9S1WzGkvFBBC8F161/nO8FFF0ty61FiUAjqOMt1aFBi+wv8q5zr1eLwC4j2ov3I/ujwCfEp/sLzafQPAvcoGez7DPwsG+EpHMxyJmApjcx9ajZHTz9MfmRSquohXMBOWcNKV0506yBTd0NAqMpAtAtjWmP7g7AM491j+A3/I/FE8uRXalLk8AQE+yr1xP1q+IT7pBjk8Qv4QasVYy/ZyUkzBes+yU92rkxHBEdVMlE4tU9ZQ1Vc0EVUWD/lVFlNRkm+VWBfNYVx32NiJXrViVo8JYDYRZpWMjrVnFUwBZBfPI5OSJJVgdFFiNdJRUxbRXnl0Apl+4X+JfNM9GzxBvov98zwBmb0hvos+sz9bP6M+qyYYD1VeVM1GEVP+85LpWNNUUbAQ3dAT2VZV0/GTNfpwEQVVdFLwExFRqzbRUfVNTnOQcVNWUFtQErlNd43fEl241ZtMa3ESMnDRVUiVU7JTLMFQewyQUa7w0NVSk/pSUbce0dJBQxeNaUGU0WVA9hLx0U0+9NE7VFLYcNA9O7eOmTUUTQFlNPYT8LPpLtRRLzaPbNEv9I9dKBfOISlbF43pKnRRKfVMTbOQLtEsF8yjUh1aPuOP+FQB2jygvkokuL6iPIv8cn0b/AFj/Ip90/47/oP+y+f4V9nKb4kwdQ7FNjXTUdU9MnXbWEulQfXaeA1HVY1VF7AS7xNQulNQ3xATLHFOVM/HcR/4ih1KE5RTcRBwEF54/GKOWMuEAvD/OP0ivWq/EDx5PmKPeDQC+rxAfyq80H0Yf8K8av/ynwtYS+UQ0+5Dmld4S21KqNYRTFSPPRHRNJHVUVl0zSFWltFX9I1eMtMXIJNQ6FMcmU3RUkFhqRbRYjTRZNfMLWUUzU9pY5WQ8VFXctA8UJAnY9MduMqqUV1YlViUWzwAgz1LPjC9uzXbP2C/qL8zPwKbP8M8aP0Q/nmV+4rhXVl1zmlfdA2GEJCC8ZKXcJNSajLU81AYs1MnZVQ3UVNRRVRUjGFXaRVRU/aOnVDUDcVRUpeRk1PQsBLzUlIWM1FNOU7007ETg9JSqTHSlZdRELlwH1gLAjBSJanwEUZQUGuQE4lDd45OfUA30tHQwjJTr9YOtT12TF08dVE51c0VtTjUDwU0VI1hNDSSZTLXUtEQsTMW0pORoSUudNDyEmRyHZuNKLRQa9ER0ZOT1S3XUbIdehQBehcb1bo0m/Qb/YF8a/4RfAC7/aP+6X4T/1u3WXwBvUp9WXOS6TC3UTWWzajTkm29PnTM2UIUkjJRBqlwUttzUK1R0oOSUDVak1DpTXXMqlNQHLAStzFwEllKtA1z0lCoGrJQBUpUGbg+AD5IPpA8Atg/ID9IP9A/+D2h/en8sH0Cef7B/ah/Uf951DmIDJETVPqwUoVwEFjQEkVNqHQRUZZOtxBQrVT3ktqw0HVYdg45W9XRXrP1EVIQEWO30WB2D3khkhLuwPoNZtZTMtLkUJE14BCQgWB2kHNS/DMcAXiX2tVYlDs+IL5ov7I/GLwBozyKfPD82P1A/ws98n6afqLib1oXG0n7khDD8FO5qJNSqjLRoNNQnVu1kmVXtlHS0blX9lEzU7lVUlZRUTdRUNVNHJIRtDTyk11Plg6BTvUNLXFM9syVUtRxEtXRka4BS/aNHvGQRUhXkxuRklVH99v6T3GTxUGxF1Azkg1ClE0tQZeO1FfzUoIREN0+VtE5q/eROBVRNJUOOTbW0VU2ltEydM0bM9Us1AyuBS8XUSzVESrXkhOcoPrWuE2Tk1TS0Ptzntu0ALl9AX1JfvL92X+C/8r/sXwAWzyjP+l9Mz17PcM96wX7jZrREDE2l5DTkL099E1UXXGSR9NQHBHR8PHeIHkWGgxxENZzXjqP0NOVWvGSxUpWEUuUDQhREAJsQFnXeZc5tpoPkZ/ZvCH8AGnkef5DbVn2u31h/in+Uf4D238B/4nHGfzDvgh9E5BeUnB++4lNUpNC8F64yzQVUlRNKxDXcH+4VzpoDKGL/EvUULyYtzrJXWI2kAEQnZjXGhb6P0I/ijzyfZv8AeP9Kn5z/rv+Qn2qf1P/m/0j4/1o/ZDSYdD+uMt2MNwqGo1bd4wikP7Y1TkPEPwJ2M1SNZOQ/9j8ISy4jHE9kLk3OsodET54y1lCtM9GdZE92RQYTT41jGk8CTfROncaeRa5jrEcGI7xHtr5CzEu9Q2xLTfPwjUodg55KlbTsT07ycAAEX461HlV+tY6/6FuuvyAvANK/RC8GzQbPeC+KLzzPri9QwC/SLyRvthJ1BLRuRG8KjhNQ7dNEZGe2ZV5DfG9EvkPEBP6sZKNo7gJe3AQAc2D2dV7Vzm8w00bV7m9g3wBy35Tfnt1OdZ7f0N8yT+zfgFZPaE96T0Tvnk+oQ3YC/RQ0N5ayh8xE97xkG4CWIk0PJISNVJXEHKSHFKQr/lXVJFb9xFZVhuZjKVf95hazWE0UWXWGTvJlAOTky5SH1iIzWJUjBe8k9MVE9x79Nv9I/1L/AMRf1l+I/8L/NJ8GbxAPip8APG9Wb3hvamEeZdaVFtOshKv/VpXDvGwEeWQEOEpkBPiEBLoUp+bDVdUz1fysBMQshIsspFVURtUzHFT9xFSn3uJo7Meq7mNS9WRSlcOM1ERXUVI1tJSnXwKhvERtTNTVNdw0/rzExzQUkFDWPVNaUIWzE5R0uk9WlSNPT700TnUDfQw0Kw9ONYRNzcNAFLf2o7VMBVRLbQOZS8VkS0Y9U9pKRXRMt8fixcQUGzBLlSOvS2WkPCd+vQCGvQYvGC+Cj1Qvpo9YL5ovANyPni/YLxKfJJ82n0CT9hVatlIQBLTuTW1UTj0WNnbic1BtA+lQpaY+Ai3RhERmUmWj1UR0WzAo5sUOc+RE70R0vMxHtlIFQNzEE/QHrjU230jfwj8A1D/eP/A/WqEORb7fgK8qTwCkr05NTk+IT6pP/K9O72DvJHLv5ERPjOc+Umqc767tAKZVxu3m5d7lRjPs7/7l5kMADPceZR7/MPumVaZfwF8qzwA8z+5fKG8Sb3TPXm+Qz4JvIMzP3s8oCDsA7oJfjLVMBBXNZASIdLRIZA92D4gDKpaTVDUEVFWDY6QP7gLLvlPVo4bEBzbSCVMKVYPTRDSd5A8Gtf4FNtIhicykKzBGM8yk1CQfNhVszhN8lINPFUMAT82jI5ROxURkFz7SXXQfhhUWzqK0S30ES70WphUWhUL2c0rNZMQX5uP0JFrcHwDuHwArto2Gj5CPuo8U/+6PADj/Sv9En2aNZv+Q/+op/hXWDtK+TL10TQ1DcU4spXZeElhQTfPPJDemslG4RKTzAD4CoTw0D0w3ArYSJVw/bj+AO7Y1lj+oMwAWpbY/KK86r1yvXq9wq66vAPAPAh/cryYfOB/ir1wfrk/QwEOmswQHD9IV5ESPU8ittPxnPlIK/E8O0o5WIoU0Vx1WfgOUVFo0Vz7S2x1ZRRMmWTWD9ViWnQO8WLWzemRXpjLxAuzExwzH7r+YXxLJhsUezwCQL6IvhM/GL9gv6i/sz/4vACA/Mj9EP2Ylnm+wb8Jh9uIrN1Z9BFU9U6rcb+5vSAB75kWGAtgcd7ayaix/lD599uJH3EQRXHeW8qNhUSX0dH+GdZbyg1C9sylLnHe+80/1k1O0f+aTLU79845NhQMo3H/udUBu4/x/RoPURx6NJvKrNI8Apu9Ig8btbo/w7/rvZF8e/wA4W07/qF+C/8xf3l/wXwJvpUyFA4hcl3aTTfWT86lOBeau0nVcROuMlH6kjKdWU1LdNNyUMCR0OKbElB9TNWQEBLEsBHwCPLRDnBUERBsQ9p8Ir3oJAI4Fjg+gD7IPzA+Gr5CvCh8AbH9GH5B/on90H8Z/GLu2smUKpJRVzJd+cjRTlWQ0TLfm81QFc0xVvTTEFFSTMJ4zVhXDILwkkxTErSD8FJJYHbRYrZRZqoUDGKS06BwkrGSEaSo0JBEkJNr8xLhcJ2ZCAaNMJ14vCM8ayRbPsC8SnwAkn+4vSJ9anxQ/Bj94n6KfSLSXtoUmcnBUhRTU3Xy0VZp0tFg01Bk01Nk81EudVS3jYUzXZrNU1XNbp1Qt43FUfWRULWO1AcQ0y4xkk1Mtc1BqfGQYDIThbGSoUk1zU3JSfbS0ZAQstM3UdNWH1GRT7HQaTHTiUKJN46wE5Etg/vI+9NQHWGREE+C+EhpPtaROnRNbRU7NE95NRWRNJWbYbqNM507izEtN42xLCu10S61Tr3TnHmN05NNACI7lLmM0tE8kVxZVFl8oXwA6X6y/Xl/Qv4Jf9L8Gz7hfgApvPM9Oz6D/svnu07TkQK1N/fNuTo3kT31kUFL1hFANJOx0mgx0DhxE2YEcRSQEPlPNEy5TVJXkrBTdVASnDARvbGQBOISnBnVuBd6TzG9+D/hvAAJ/FH8mfzh/qt90f87fgH9A8t8E785/KO96H3TUPqRkLaM0BBZTzcORpBTbMNqmE1R9MwxVhTOJVUbFMxtW1R/nHL6yV/wXCt6jWYVkWTVkHC8uLa4yAcVEL76PaC/yjyyfXv9w/wA6mX7/aJ+y/7Sfxv/o//r/SAwPXj1G8kB0P4Y6J5Q/IJ7DrDdGQ7w/73JH1D/mPxD4PwpB3kMkREkcTy5PQEsSnoK6VE+uMhVsT35N5nMSLGSRnEcG4sasT75FhkJrPUtN08jkRIVKDVRG3ETASm2ENLWUFCjEtwB2v4izDlWOtZ69pr8YL8q/AOy/Pi8Yz3IvZM+GL6gvui+wzC8eZYbjlMTuTXUj71VOLWRPfbNzTEQHZNSpfJzXrjJl/MTXDEQsWVOtNMQEHFN9s+PkBDSbYH6CeHSkQlKNRLRvAMZlJtU+31Dfat/MP4bfmN8Aut8UTyZP6N9KT1xPFu+AT4CST+R/PhP8d74FHoP0xE0ZVI2kNKRIVcXkNI8uAmkeDPcOU1gdo5BY1fNb91hdoyhZZeRZnUON5+zkqli95paFfoLYCKSPHvV+gqgk/zb/UPtO/wDIX5r/7F/mXxBv4v80b9b/kEBvam+8n3YiX9SfJrKckOyfTrMEp36yUxSvTgKpJCynnoI6PK9mQoZUr2alII5TdK+Gpa4TrESJnK+ur6DAqwY1lqPcp6ZTTq0zSMVOdXRNTQQEt0YylUw2HaMwTF2z0UtVtp4DgUsFZKQXRrU+Q1S3/iNLAH2kLCeOte4V7h2OL1Aveo8AjI92L7CPwo9cj+aP+I8KnwAcn3bNfs3GdZbFxoOkxy4CW65QPUMkUV2jmLw01QzUBKCMpA20BDpTFrUzKlPNpFPtBFznbwIVbTR0KnQ0A0R0uzA21QCOP6A/sj/EP94/SK9Soa7fAAhPMk+Ur2ZPuK/Kr5xP7q9IQO9S4TZTUp0U/MT31ARtcPTE7VNFA2xULaTVVJ10VX0UVVVjdVaqRTPltGVXTQPJfLQ5aExXzuW2w1k98wBZDXS1WI0EWM2jRlj1MwABWOVEDPeGVR7/mF9C/9xfACbP4F8ab1zPbs8gb0pvjM9gts/Iz9rJRsVvAo1X9WMrUVctcxE8BM9MDANQqmZS+NxkunwEftRkQ8pkBArUZNOMBwYSVVSqNaMe7EToHHSwtJR3GmzkQbyUCVPNBp7jNDRNV5zUHlIVpnaisrREpXqkpEQMF7dCx5R0kbVQHaNaHBQjUO0ET4r9BE/FtE9NFnYztHSoFU091E19E95MhyZzROSpuIwXNuNKXRRKHaN6zUqlQ6dK9XYWEopLAv0DCywn5hXWHU6PaI8SLwDk746PmI/Kjyz/Pv/Yj2L/QHT/hv+Y++4VNuV+c02tw6mlBD8W8us0FF78NNFWLDRFUv0Du1w0IbSUqTdMN/Zi8ZzUvrTUiEVSBcNQrNcWtQYS5eyfAP6VTgUOryCrzj9Ar/I/dK8Adq+Yr/oPpK8eH9ivAr9UH6CmTd6VjnPERxYSNCx0sdVT3XRURfOv5EQtVWotE6bMZB0MVK5W3QOtIqzElVctEwZkVHixWAWkNFfW8iNZjbPqmVh1lJS0alh9lCxU5wL8xMHUt35f8L8Cwf6/GM8Aii+cL0bPwC/SL+Qvrs9Qb0Dazyw/fm+QYzazXDQwHFQp7gRXfgJoHNQnxG+W8ltjVVWTKVW9BFQNNEpk1H60NEcEf5byk0S0q1xT5bMlPLVSpUO3FjS0gFKNAzxMd86zdASrl1EFw2BkFCdkBPGxUC3UhH/msgVQlZRPag0zNwTky7x0Yk6tRLTEdxYSFFyUrkyNs0pWFPTrSyW0S4U0S40TacwEj8ZjSp0DTkvldgLm8j6c957ttu/I7wr55u8A+O9iXxT/hl+YX6pfnP/OX2DgX/JfRJ8OQ8T0JU4F46MrT71k5NfGMgdsdJqKnAQOBASBBAQjAOayNVVT3QMy3DQT7DTlJLQBpcyXbkMMRJOQxgUGpfafAAivgg/sb54PuA/KCcYFxg8A6A9afxQffn+QfzoftH9uHTAWtdaVJr1m4nFTJYQ8tGuNVI0TDKQ0iVWltChstGuwVpLpjDRa9MTTsNpOslwsJMdYrVMfWaz9FkZyAlnNtFgFc4627BRIWNXz81fFc8cAdCfevU4tbi94L7ohfi/4jwC6LxQ3Dp84n0qfRD9en4CfsJKf5M/2za5S/1aNFFYKBeN7JNQ4JN+e4zzXTrID/FSV1FTfZt9423ZlDqOIlBSb382DILTfflNMBDXE1NfeYsjk3/bd9lJTTyLdZE4V7yfsRnLiBFdugxK09J5U59by42Tvdu2uEyVL3WMolO9OUocMXw5lAK5dPl9QX3JfzL9+X/C/As8A/F8mXR7PSM8KaQ5lnuWecmvmTJ0UTS2T804tg0P1T01G3vUuRS6C1XQUqUn896YTU72DOgSEH9rcNPM0BMBS5WOKUgDNpHSnvnVOD2APcg/kb/5vAAh/Gn+M30Z/aH/C33R/5t8g+N+yfxzvbh2+ggqUZ+ayq9tS1fNTpBTQBIRPtqwUz1Rd00xVLYPFTVVF01hWRYTMFD7UjFsgWKXTkliFRFjldDVZRbRZjRPcWJU0xORrWlgFAxHE5NpXTdMBulQnro/Ai8aN/o/oj0L/AFSfbv+Q/6L/bJ92n9j/6v9Y/P9ulUbSmFftQ2Gs5Qq8lN2MNJp8NJPgRuPclNXLlDSNBKRT9JQaVWr9pFS9hFTt43FUTdNtKhSk9FNt075T/dOthjykUFNlgxg8pOBVUr2EUv3TZoQULgzXqi6ywXQUicxkU+R0Gjak1OJQBcOfUK20rMTRMExEm8Bus09N0xpPbM2E7KRITs3zxU3t41thTU3T+kwtg5WExBExhMTzQNaCcEy0S7Cm0lmiNLeOQplK3dRK5TMVbOxE8Uy0TxxXbr0GVQB+tSZfoL+yvxwvLi/ov1IvAGQvNs8oz4IvrC9WzxBjnuKzvkyNRm7Sbk59FE9U5ZSsxLA8ZEEE5Lbkd0RmQxxEDdTHjgNEpAdUpFXMzASW1AReDEQsFEcAXtXGZb5v0GtO1U7fYN9y3wCE36bd/j+w39rfLE9GT1hPQArvfE+OTd5/8HveMnAMhNMNVA2ObrNVFbP+VSS9JCyE5UQFHAToTI9ejdrO8gXM5M9YzYOQWEIt4zeMj9aFDvVe4qMU/wK+Mqwk/96P2I9K/4T/fv0A3l8IbxpvzP8+b1BvYm/8V4oeo1cNQ0LMl/7jNIR5COSf9p0ugjUMrx6vMKN+w4Q8p76CakyvThNkr57iHhR8p74io6REbZSvHlOsr0Y+QiRQ3STMr57ifpTEGxVOFYOsTUUU/KcOJRQOtY4TS+3jQSS/Nr1GIlsrSzUjq0s1YyVcvwB2tdYdhr/4G/4fGC+Kj1SPAK6PwI/Sj8Qv9o8Inxqf1CeAfrX+pe4zjM+ez7DDXuLTqLzHxqMsdC60BDjMRB2s5M9G0ohS7eNRtEQVAMwEa0CWNR7dljU23a4/uD8A2j88r5bfCE8aT4SvJk9oTwC6r5RP3q/wr/qhRuX+xcbF0BZ1BnWWk9REreRkK1WS7cRVrWa2c1YtBh6Sk1lXbTRUVHNYLXPexOc2vqIWWS3j51iNVLzkrWm05CJYNdRX7ePBAAT/fl+QW7Zdvl8YzyrPPM8A/l9gzzJvhM++/4DPus/Mz1h2VcZDjGQyVy1z7jwEaapEB4aSGaRk2VUNFNb0RGNVhZMpxGTwVKidxIQHNjNUXeMD5GTLtqyUk1PdQ1xTZZMlUsxE7cQHbqJyZDQ8bDesluNcdJVRLXNe/KQnoAQXBtMkFGuQzjI+FBQHNVB1VE+dwzdPdeREF1J2A03lJqaiFOwkrtyElMMQ1oLvHISFhBeew0qyPZRKvZT8dNpK5bNKCLQUexAOojrUJzaPSIvuHwBoj4KP5O+Wj9iPGv8s/+aPQJgvIp90/9Yljv1eAp2c5EtDTW0UTv3WNhNQbaOrslC9oyasRJrMNA5qFLSDtET13AQ3U6WjqzRT9eMLDATbvESnKVI19ER0OGQ0DCS0c6AA3p2OPf6VRnUOryCvMq+kDwBer8gPeq/sD6avEB8iH/yvqEYfWBsG8vsEpBcctGtgHLQbAMZFPuOUFG9UvTQtVHUDalXFdFU1dARUkcgEV2bThGQ7pLcuM1m0jbZO41ndQ9xYzTOOrVgtU0hYdXMBHCTRAKzH3rXWv+iz9r8Iz0rPbC8Ali9Qz3LPzC/eL7DLrs8QP7AiPzQ/1kPEtFFXdXMRapRkz5xkigRUSFYNtDVWZdRVzTN+Va30vGS1CpQ001TUmlR1c2FKrBQq3GT0LLemY1PldNgMB36TrNSdUmWTZVJilQMuRHfO86xEelFlk7VFpEQNLBTWUCXUUKittIR3HtNP9eRPtQMAzU8tU5hOBUQM5MhNRgUzZU39ZKTnjgIcPJQrvEsVVEvVQ/0Eh17lIhaDSk3mRuXu00x9dDyXAJbvqO+678zv1u9QXwL/bF8Ahl9A/3r/HF+2X4D/GllOhSyORWaStU1lJE6dZGxERVg8RM/c1CtA3rK4XBSrR1Jds7zs9CMcdDxVU8XUU2UjACy00IyUEZkUt2azrNT9bAdWBU4PAOCTBqVuD4gPmgGWD7APWq8AJH/2D1B/Ah90f4Z/OB+qf7S8f95SAwREPlLlxFLSRWMYbNdWAhFM1LFUtpVTL1WNc6ZVXVMbVly0jFZVAwF0tHQ8NK3nPCR1WGUj4BQkKK1ZtTMhWZ3D9wwkvg1YXbN8WP30vL/utT4lAD4v6LteL2gvqi/cj7Ytti8AKJ86n0yf/i84P2qflJ++ikWA9MRC/MdetcYSaBzUzSkM1OhVBdRMtHBVyP30PN+OM1RNZAyED1S2xRPYU80DolPls2qsfN8+UrdSVQOBhGRJslykEYQVRASjUdWDYGzE11YC8VDls7pQ7fS1UF1TS9zUFVC9075s/N+OcmZONdP5Td3TDZUcZDBNZdREVz7l5rJjiktFtHzlZOx6SlXmiMbTfOe+0j7kVwZVPlKHAPxH9kUGZZZdNl9IX7K/xL8All/ov/q/zF8ezzDPQs+U/2pm40zVgxAs5O5NHZOrM0/tEx3c1JWspAsivNR+bHees4Rk2fz/jpJVFWxk5+R0szQEfPw0AUUcBHsQPg+4Y7ZlXg8QQwDWb+hv+m9s384PkN9Cf7TfAG5/2N/q38R/Du8g696jNORVGRwEh+x0+OR0czSktfLcNHG0NPFUzZNsVvSU4FVFxFb9M+XMF1rWMsmc5DlYtYRYDQTJWVWGdmNZ9aS05ItYJu3TRlhlROTk0Cwvpo0AvoW+hVYvAJsu/+iPYv9UnwCG/5j/Wp+0/87/wPvG/8D7WgbCj3T0U1cFUxNkNwgmhXY1TuNVpUSMP0bSoz9aBVNjpBQcVEVj6Mw3Ep6yd9w31jIJ7D++E5RnKD7VRvNM1HzM1EQsTw5yo5BQ7URMR+4S3cykb6VPBVMDbE/Ok011NE0AtRRsvKNPtUbmoyy3vkXWTwDoT/pBZr0OXyBfyr+kvxYvANC/Cs9MLw7PSM+CL5QvTs8AYMuWRQ5vIGuW4zRnhqWmMyg05GugNiK7XKQhZGdGpRpOsv6UZMBSbTSMb14iAf881xbdrmUu1c5vSN9a3wB03xZ9lt+g38LfHE/u30BPwFJPJO92T8h/2nlegqFSqlVDFmTkkTw0LgyEr2VU9QMtFI9Oso5W1XQ1V1VDdvxEBlhFj1ePCGmPe4D+MiKEj5aPqIO2jQAe/0j/+o+0X8ZfcP+q//xfAA5v+P8yb0RvJm+ok45VpsMyvJQyxJ+mMmpWPbTklwDOk/SX3pMEr9YTDKQjqKYyW9pTlVOgU82TXESvUFavaK96oaaSl6TEXoyvCO4jpKf2Ak20p+ZzxK/WpVp+E00lU5FNzZMs9KdiXiJPBL8+tc6SzEqlFFVK1RRKbRRKtYNKRL8ApiXWFc4f4B/yH5y/Ji8wLwBSiV4vsI9yL8SP5o/4jwqfmDyPbs0mUjFOjXamMhqAlMeuA8Q0q8D+NbbFXmL1QkzkOMzP3s/wy64yDATfABbfKNuWNaY1pj+4P8o/3D8A5j9grwpPLE8uT6ivYk/Mr1DerzDvQuH2Am28BN30xFVVXOTSZORR7GTPhASrTFVVFFVdY1WU5MiqNAQ8dGweFFSQTFT1NBxX9gNZdVPaWL0ErOSzWlg1dKzk2ldtw7gA/O/GtXZdjl+gX7JfHM/eXwBgY+ZfWM9qz2Rv5v+Az7LPrMTPNpKYVyVTYYRkImoUBN80BJw8DAhWneS1VfUDjWwEU1V1UxrKfOVUneOpfAcOoipUqp2kUzVUU7WjhpQEUFVTxbMYlATgHDSbtESLZlI9ozAcdOugPqLAGvykidSUU1Et1PwHtoLVn2SUaQQ0MHx09U+KxRRPbbRP5SY+FabCxa1NVVNhTQ2j+twklVrcJDXcJNVLnaN0fBdibqKijBeGFfay8Eq1Yw1sDITxS8V2vhUujb4VAD6PUItmjW6P4O/y77yPFv8AKP/ij0z/Xv9w/7opvhXuIzbcJHVNdVNqTiUWtqKrNlDldFAlU0G8pLbVUfXjK2Q0n7wEDVOKdVM6BHQsXNRDMBaizGqMlJisRGG0lCxSnaMBBLSUG6CGNX4/kD+iPxyvAC6vmA9CoWavcK+Cr+QPtq8ACB8aH+yvPh/4q55FFoOElFOlUi3UnJS1lJVUTcTNVFVTMVXFtBzUHVZqdbRWpcMFTMSTVy0E0AxfHl8wW55jWPUDJFgAXQRUX2ZfeFN2Ve617r8AzwASz4QvTs9Iz3LPzC+mz/AvIFpvFD8mPSYlPqJwhG9uAkWqBNRopG+2ZXbyY8RvKNZv6Gs2kticlJUEf85zEBx3NoMsfx7SzUR/Vn12UixreAbyS1BFEweEf5Z/YKh/unFWI8R3BvLrS+10ANx/7n32YwSPFo8oj5rpru0ATo/A6/bvSF8C/2xffl84/4B6/5xfxl/YX4r5NpU+okAIhEQL4N5SM1SfZpV+Y8QHiG5zhJfO4jeUn6aV7hKxLLSXNpI4Uo0DDsyf3p8A8JtmD3gPigmOD0CvWq8kfwDmD5Cv+g9cf35/MB+if7R3rEbjvNQqUp0zh4yU+GaslHNTZeQstHFUFXSqPNSJNNQAvBR1bDTnZlw0WlcFRFQkPljdQ9uuWI1TH1mFcyZZqiVzAoy0zfwUjuQUSBVY7RMBdITRXCcuLda9AE4vYC9yL9yPli/YLxKfJJ8A3i8AP0qfbJ9en4CbHtP8hLVT5MQR9MTPVlVTe6lW9fQM1Pgs1LqUNIBaJNRDLNQKVdVEVFVTa4tUTbRU9WMeVIVz1eZs1LBsZHcstEFTqlVTC4wUxGwUjtR0V4VSvYMghGTLYL6D1GR8WnR0RPRk/lCdM8fM9FWRxPRcNEQjLGTZXESsu/D2QgNPHdN9FGQTlU59NE0F1E1FtPxMHFac5LxLNaRL9UPjXOcMVuXO4qdKtTScRz6jNFcA7kXu0/RPpu8gX8LvhL+uvwBgX5JfvF+uX/C/Gs8sz+ZfYHCz7kXmpXZjfESsTuXba3dQHdPt3NRgUfVDMdOs1PswfjK8UqWk9PdqRoNT/YPzXKTAUs1jBYq0xFNcp8Z1XgWmbU4PAGAP0m/sb/ZvsAsWfzB/Qn8AdH92f9Df4t+0fwbvGOtmFWwOo2wUvlLVMzVTdWQq7HQwnBSxtDQvpBfOlYp+M1bdQx7EH+ZzPITelpzkI1m1NFndFk5DWJYdI2FYvbMbpOUshL0APDeehZ6FJiW2je6PKP86/wA8n17/cP9Cn4z/jp+g/8r/ANz/7v1OQ7yESz995gYjbDQtF1w02lXds5+EN6ZDSJQ/pjW+w1S9pASky8zEgZPMN77y2zCOw+Q3jtJyBnxkPFLNFARPFk3eM5ykjawkZHVQNYRERwZyoFBUR4YDZEfmo03FpE3F06UUdESxjEfeM0s9I4oUpEeeM0oFVEr9VMRPrkMFSzXTOuS39kVWvQZdPsUAhr+Yv8K/FC/Gv+C/Si/UH0BeL4Avki+kL261xqKdBGfSngNOZeSExBcUFJBQqk2EUZ2DmDzUDPw0gaDkxNPARuVebTYi20xkpQFSTSSEZwY1lm8Q27ZvMNsANt1O32Dfat90347fqN8ST4Ds3zZP8N8a72xPdkU2IvuWJNQXUiUkUq2kdGRRasTE75QEbBSk7lQtBFVV5aRVVaRW/VPIfORpPCyP7uNYxaMNWc10lLTn9gLcRISfbI8GctAAvPeehZaPqIMG/8CLjl8Y/wCyX0z/1l/oX/pf9P8eb7j/CCpvVG+GEpisn76V3sPkRDVI1JQIxJTLVaWU7JeoNtL7mGYSmnwEY8xEKpVUJURTvTO+LK+mwglZU53EnESbUi0UUr0zES6sBHtA9jKydK8OU0xEVdaMxJ0MFGeUxDCsp1o2I0/FMwBP/SROJXStTj1jxU3N5E2F4/5s7K+egrhLPdNcS/XEACS3HrUWtS6/QLMmg8wXxhUAXr9wv4K59h3+H3CPOi+UjwB2LXYvyI/aj+yP/o+wLzqBUjbSumzPzlNPRUNWnKRVzJSkQUxEtoxEK6RELbkMNCFTZVM4nAc+0k38vATMUv0kJHReTKQBHvTHLtUG33g7/sWWP6g/ALo/JK/uPe4/AE9qryRPvt9ASE9aT8Sv1q8o6wYTUsXk0qSUGIwHFtIRZOSPVLb1AwxVnaOkVaXDGVaE5I5WLeRXpaN2bGSt6OzkXFhlA8c0VChtWX1jIVllA/dY7WTWpOR+WN2jN8Tk81cC3aPH7OdeVV5fcF+CX6RfAKZfGM8qzwRvTs9gz3LPXG9ALm+Iz7rJ7uWWsxQEQoRkVf8kBLzkRGg0BCfkRK3ovGSqVQ0EVUXkVUodo/7kZMRsB2YCR2Tkaw9UhRPYVOSgU2UTg2pTFQSUl64FbgOkRElSDDQRpEVkNKNMdG2ENG013JTxUGUTulA9wwuDUHWDSwwU6yA+4xwUS1dP9QPsLBc+svlMFI2RPJQsTYUEZIemogYlTN0zomwXnhNK/XR8F6YmosBKbZQEhKv8dCUApIcuhR6NzhU2j0iPYo/M7wDe74iPAv8U/76PaC8y/1z/qLYtnuWGE0z1sxBMFPG1TRU0Ts2z+E/VY5MKdHQJLKSAVKcedaZFbnNWXNQ6U6WjFgR06QS0NbO8BHwEtENSlUbepQCGNc6dfj3ulY49BqUGryCvAJIPVK9er8gPgq/kD/4PuK8AIh80Hz4V/tNEFJtAptOcRFQ7MLYCclTU8PxkcTTUbfBM1GhVtZPeVa3DWVXkR/bCWFcV5Fc9s405NFSoWAWEfLe2AgIWfLTRWPWzgIy0A1Be0gH6vBc+xda11r/ovxLPVC8APs94L4ovrM+uL8Av0i/kLwj2Lwg/ama4JDcms3Rv3pIl0exEjJRnXtIKpGd+Yk2BHNRFVS22DnNUnZNZnNRntpIuVAUUUzWUmgR0eRS0Q1MNVIyU1Wp81KB01Gd81DBS9ZZi9gK0PHd+M9SUD1HNs2vYUIUToXR0aVD1A00kJEThTxXUtPQDjHfWfmIxTuVETaUjZU1iBRPmjOzDcJ6SvEuVA7Fg1H9O5R7yr0ptIxMlS13TigSHtpJeFI8mjwCg77Lptu/A7+rv9O9eX3BfAIJfbP+WX7hfev/EV95FtgIp4jSfDjNPDYRQhWQ0RGBLcL7TVBSL0FZSu1JtIzUjlJQ89GQnU610JHRVzpTUmURkU+T0ILyfAN6V1p/on/qZ/p+AD5oPpA8Atg/4A74POH/6D1x/Dh9AH0CSf6R/9q8Ivxq5pmKxRNRbL1Vtc6ZVRVMbRL9aTnJ0FDTnV50zc5S0bd6ktCNZhVMfWaUjs/VYjUQEJHpYbSMzCVhNBDQ0v7S/xrUmLzgvAEovxI/Wj+iPci8Mnx6fMJ8Aqi9Un2afeJ/KyfYT3Mfe0gXu7MSs9M8G3xjbjhV+k6A030bdLuNc1x7SJcw07YR016ZigYTflt3WQ6x0J5C019aSw98d0xXc19aSOoFPvRT0155DBO8W7YZS70DETGPgPu1+01TvPuNLraQAdO+G75jrDl8gW36/SF9SXwC8v7a/kF+qXwTPFs8oz8pfrIz/HtL1TX3zNxRkGgKcpJW899bDFHfmNU7TJAQrN1MlczTUNBX8/w4FAn4zUr3EdBQbcC4PQA9SCQDGb3AP4m9U157zFHdm3RZ/AEB/ot9Mf8bfeH+qf/zfTh9UYBN+8ofUdPjMxHN8H7SOFdaSatyU4FU1xFbS5ZPltB/WsjtUhKxY2s00We3zKlmtgwBZ2s0zzfwUjljV00ZYCvVjAMzk0ESXzhOMj56FAJ6PsIu2jzD/Qv9U/zafeP8AQp+c/67/uPOW/9j/yvk2PVqeMhP89M9W1ZOKXDdSNuNVLWTslICMNEPUlNkKjDe+kphU7RNhVFpN0x6sNOZT9WOwVGQtd0zkQVPNRFONNIRkLZ0s5FdSpaMepMSTYAqG0rIsZHq81CtgzjPc1AvWUPVjkISkG2A2RV6jsrSka0xPTtIuTrWUTcJFBE31VvZFhkVWQrhLUlWDXJxHfsNK1ZN6JLQNq7RED0sNtMxP7lUuUgGHrBf2Twhfer+Uv/4fsL8A4r80L+a/OM9qL3wvji+gK1C+FfZfCGNm80/V01akpFHOpKRzoM6i0QzkRzxnCqZiISSkOtQ0M6BO0mNgKh7ywKTEiFSkUXxnHiIB+xzX/s2mZRbfKN8630zfAFbfaN9637Tf/j/A3yJPNE+g5t9YTxLvvHdOY1L9U6FVUj1DFkzkkVxkLgykIa/0fwaPGIvOogE8hDOIkj5CJkSHniLzVI/mMiIEbIemYsF8j+bl5uUG/yD/AGrxJv+YX2L/tF/OX+Bf8l9A5P8WbyhvOm+Mn56aMqyXCNaTvJdOoinMn96VjmPsn7D+neZ1FqV2UqBT1aNcICyvPq9Qr2KhZrKXbK9+pUg2A4yn35JNnKfOc09txpAWA7yvzqV2UjDcp0YiT4jsr/6tVsNKpRQct6biSgAsvz6/WLNGGmO4zh/gH/IfAGSPxr94j5qPrI+eL9CP4o+w9I9Gz1jD1qIMTb2TKBVOJbRPJeRQzaSEx64ySJPAzjWGc1IVVNzENRykKTK8x1aC55REsdTPluIBDOzHDtX+zxDbvgWOP6A/AKo/xD+2NX7f6D8KT2yvPk9AkK+ir2xPxq8Y65biLDQ3qpbi/NzEdbTE9Bw0ddZkBPFUJZNspGQAVjIVtFaNlBwEWle15GxUjT78RK5YhRSk5wZiBbYMVM9YdVOQWJ1jSgVYfaME1OfGVe7lbnPk5wD27W5feF+qWe6/EM/KXzTPAEbPAG/q/2zPjs+gz6rBJsUSp2KNBAeWchFMtRwHFjPALAceUzwPpuJTCKbimlSSfcNVbAfm4uh8BxZyeQCMD54F1kOsB0Y1vg2mE9QPAi6Cx0SX9g8IE66DFB9mcwQsFyYDTXUEFIdOFR5TXBcSRgLjbB9WgqeEH5YdvhUArhUWjS6PQI9Sj6Tvzu+QiwCOjwD/uo+U7/6PSP9a/6wvQL4l1rPMJ7ZD3Cf24uvsLyD+LxA79mVuldZCvjQ35rIBUEQ/Vj/Qn3o/7J/+nxivAMo/jA9Wr7gPyg+sr+4PAB+Auq8kH96vsJMu0/T3dprSalTUURy00TTUTlV1k5HFFNTzwM4jVg0E5Lwg1ixUklh9RFglkyxZSv3TGGy06ly3JuNYJcMtExxU3FedY7rEt05dAMa/2L8Kz0QvZi8oz4ovnC+Ari9gz6rP5C/2Lwg7/tK4VLS3lnJhbGQiTLTd5MRpmkS1jGQZ5MTaVQ3ztZ8c1FMU1BpVhfRUahVzqdRkcSTUOlTd1NVUpXRTBROGRNRQUzZVUxhTlUPhUiUktJRJcoxHlrNS5XR8RIk0BDNTUXU0pATiUPXUZHTTdVBVtGR09TyUh0+2nWMaT90DtE791E7ahfRNpdN9Td0DFE1mFXOZTHWUdETVS+VEhUv1FEsFNNx31nU+IvAVSiW0S50ES612juUWhQAWjyiDlu2e7b7vEF/a7/TvAFZfaF86/4xfnl+wXwqfjOfWp2KdTE3UTXUDbk4spWTk1DhQjdRQPXYm06p0BA6UlKEcdVNVtFOibdMuXNc+M4TUqAx0cUVSdQMu5DdOBQ5y4SQPANaVHgXmn2APCq98D5YPSK8Asg8kf9YPCB9afzQffn+Qf9Sacf9S/QREKnTUh1Ia9cRSDdNzU61EVNSTMEZu0g5V9TQst7bidzy/tKYzFIQ7lLTEWKXTHYVZHSModL+Gv5izVjLJAHwnHiUWLS4tNi9gL1ovzI8Afi/wjwKfFJ/OLzifSp9cn7Cuz8DP0smeErxWPVN7QOzP/s8Q00YyG9Amg1SNlCAs3z7fUNv+pS6SxWzfbtJRHoTfltUukjXkZACsZFnItNeeElxQ5YMjzN8WnhLsTm3TfuzXjvX+1diG9Q7tDnKiS11zRkuQPbQ0555FTlKrTO+esiAALFfuRYbl5k2O76Dvcr+EvwBGX3Bfur/Mv75f8L8q/wTPYNZdVrWG5QbldkK1TaWEsOzUM0AeRf9S7VClg2BZUR3U9DRJUqWUUo2kpNz3zrIf7PemgsB8ZIoSnMRTDAfOsv88B45thmUAPg2ubbZt1m+AC4YPCH9y3wA8fz5/YH+638zfln/w30IfCFQXVmV2QlVsH0aDhB+WFUpGMsqcFDysHy6SlcQfWj5DWTWj3lgdo6HsFwC2o8wUAyguJRYvKC+ij8SPAA7/2I9C/ySfZv94/4r/dJ8wrv+4857/ED/1mCw/PjUWnhKcVtUTWFQ3pjNkNAmPbD8m8uCEP5Y1ptM8ZIW+vDSItD/GP9gz7jIwIVL91u4/AEueMuMURy5TEnzEMCxPRqNPXcZORU7DLU0do2FNRTP67FRzTxAVpIxPnkU2E0ql1LRHzrIB78RP1k/oT/pPnL8uX/AfAKq/FC8mLxjPSi9cL24vgC+KIs9MpeO+7F/+Vc7SNlZ8xLBQzdMm1NS2LNQVLOw0oCTkDaTHluMUpFUJTGTbxHSY7DRgbGcAPoNsZEPQhm2GZZ5vsG/CbwA8307fYNNe34Dfmt/0P6bfABhPKk/8305PCOuuf8B/0nlYLgPkf9YyAlbN83UEhwgWAxSHHmJaJI82hb5DRI8MVoU2AvNXZY93j4mPA/8AtY9vX5FfU/+1X8df2V/T/4DtXw9vAW8bby1mjp1WAgEIpJ+2neZCusyfJqNkBOuQogYii/SfBq3+c1MNQzRAJK82pRYD1MdOrccibWSnZp4y/lB1prYCkFANhLVQDUMkdMTdTz2kT4BNpKyv3gPEp07FnhXmEgfQ5K/2rwi75kIKtHSmSwSFBJwkU8wXNr22FbYdvh8A0B8CL1yPbo9ALxLPpI+ej4DIj5ovVL/WhUbFzqX28rFZTbXEvKTuT5VEUEWDaet8x/by0VxER1JFg1W7NKQu3GQ37GQcHKQZ8bzHFgKIUj3k1McuRQDmz/DDZjUG3R7fiD+aPwyvANY9Hq0GTT6vCE8yT4SvNk8QWE+6r8yn1oIDzMeWxeZltB6TnEQwROSvVHVDLdVV5XRV5eM4DASsVqwFFKxUk1dtowQkVHPWFFTgWN0kWRUDGFlW5UPqWKXjrhxUauxEFSSE5OVkZMHU797l7u8AYF9qX+S/9r8Iz7JfLM8+z4BQzzJpLm+Az0JvlMc2AqO1V7UDcPz0Mlel4+6kLLcWAmgcB36y2iwEn9VVHcNjtEQplGTwVKKNxFQNhFwHNgIDtGTLWVM9tAw0XFN1wyWkRKXvrAS3nAe+sjz0pASaJOTNbDSXUUWW5hInskw08dwHvuJ1UAWjPlrkBAdEdKBPfbM6DBRl0BwUZhwXxyJ9TYUEYiSUs/R8ixDmQopLleTNS72zvEoNhHwUjEoS7cRKtXY+c0vN1DyHnh0AnhW2FfaNPo/gH0qPxO92jwDo7/rv/I8e/zD/Qv/kj/aFWscinQyEQE19RE4dwyszTx0EUPXzkdwnJjNq9JQMlJSB5KTzUj0UyVPFxEzUFRw3dsKlUgT95BR0OGzUu/C2NV41XnMAXD9uP+Cf+p8Er64/yD/aPwCsD74PaK+ar6SvBh8YH2pJKtbi+zQEF3zUbVyUIzDSnmJTVNWkRG/EZO5UmoVzbLxE4lW9ZNREyDLsxDrcR9biO1i9tPREtQ1stCoMVA9ZhXPcUVj1xBxXTpIB7BTRpMcAPl8II7a1xr8wL+K/VC9mLwAYz1rPnC9ez6DPms/UL/YvLAAzBnK4V32zmlxnTpJTEVcNVOzEitRESHxkFQp0ZMv0xI+cZ95znGS10yTUmizUY1R9syqWrGT0U20DvtxnV5JBpuT0C1N1NHzUnaSUZkIMBDBc1CMQHnUeg1F9czVFdEQN9ATWUPXEvNTFZ0SUMFx3/uM0lANPrK30LJQuTj10TWVjYdVNdbP+DIwcHIS8S6bVY2BLZWS8dKc85HplSi1Tmdx35iKFSwVUAUy1dNTnBo0OjYbvOI/K7wDU7wZd/u8I/7qPdF+GX1j/YPqJ7o+YUx6FfrK6TIV7q6hODbRP7QNWDETPKpz0QfQEtlQELFyXV5KLIVN9ZFN9c1PQNnNSVm0DzlKdRFKNA2EMdwIWsv00B7adJgXOnRZ17p0AVg9oD4IPnA+eD9APIn/cDwBGf1h/Ah98fy4d3qW201wUpaOklBY811eSEQy0j9p8FAwktKhVHQMdVlYFc5JW5SMFBCR4rBQt67y0XFiVFFjFFmYyqyNZNRRYxdPAdLR+FVidQzlctPakF56/ECsAvrW+vzgvSi+kj3YviCuGLwAAn7ovFJ/WLzifWp9Ml46FasaCgMTEQpS0AVftpFrczCmUFOhVLbRVxYObcFWNczdVRWSUNMRqdBR+FNRHDLQPVEUzldjU9KI0ZGrU946C/Chc12ZDVGRJvPQRVBXcpJWjHARtZHQ2nNdusrrVUPWDgyRETazUFVA2dbO+T0UTV089BNzXKm5jTZ30TR3kTVU0rOdWXnIGTAWkSxVTKxzkm8xKRTOISs1ELOTAKUqV1OSkq6xEJTRX1k8A6E/6Txxfpu9ovyJfpL+2v0BwX9q/7L/+vxDPol9M9aS1TMWDELSk8U1FE/e1Tq3z+DREk1C1NFFQRYQEd36z/PTYZGQwNGdU3vV+sudcFLNs1HxcFANDUkUWhnWWZX5tLgWWZQA+BT4Nvm/Qb3oPBH8GfzB/AILfPH+m37jfan/c345/OBNMTjPs9FVSjaTM9FXU9K3SrDRRVPUUVI2DTGlV3ZTkdDicFKpWfRPNPJSMIFj1dLQU/FhWrfMoWS00WS0EWEUTq5dYXRRY3XRY9TPVAGSXHiV2j5CPyo8E//aFnkLTiVd9pOzkDhw0ylZWxdOGVvU0Vp3TBEz0K8VVzURVDWRV1aRcNNXP7JSXdBRe/JQoVKr14/Dk9Ks8ZHWcND4WpDQHUy2j0FRv5qMU5ISbYL6TUQWE7GQTYJ5CCWpk1NJsxJuEpGVQLWRahKTVnKRoTx2kTvXjS5BO7WNRpKcGIrj0VGtPTzVjyixEH1BdpBVQ5eM8bKQ6fAceRUZDAmykKqwPvg0eY9QH1jPkD1D2DR5FHkUWo1Cd0zQkHwA2H0gbfgVeH3AfggFW44wfAJ4fsB+6EY4FjgW+H9Ab9h8ACC8aL4wHhg02L1ArVi9wLwBqKT4viC+6L6wvri/wL+IvABQ/Bj8gP0o/XD9uP4A/kj8ALD+eP8g/2j+sP+Y/EE8iTwA0T0ZP8Duuc1xPfk+QT6JPALRPxk/YT+pP/E8OXyBfMl8ARF/+P2hfUl98X35dfgUGFYCmBQYVVhWGBU7zfKfG0latUO2jXFCt42NsxGuqBGRzbMR7JASB3BSIqvwEkISklXyknXSko6lQXeQUFLDcFLikBL4VUE2TxfxUzBwUEwBuolXa/ATghKTlbMTrdKS189wU+PwEAFGFowWqVKQN9MQT9PQYdMQeqpzUJBTUKmSkMfT0OFpE1EDEZEVRjbNLZKRVUczUVhTUWvz0YQzUU2hRxZTM1HYc1Hz89FWB9NSHVKSN9MSTDOSVmuTEn/TUp+z3ntK0qvT0uDTUvtzExRTUyipMdND01NdUpN30xw7VaD7VxtWesvtkpAFSdfSmvMQMUtVkzPQZlMQgqhSEJrzELNT0MczEN6K8xDzExx5zlMRQzMRXwrzEXNT3hsVWo7TEc1LY9fQspw/ih1Lto4xSzH3krISYUo10FOSlUlTN5NyEryTktUSku8yERcKshMgspMvwTpLVRKWqLKTgtMTjRKTrPKTxqszE9xzk/iTkBaT0C1Y05BFTxdMWHKQcNOQtIbz0J1O9pFNFFBykTTzE9EBT7ZSclEzE9K1QvPRXU3XDXqTEZUQMpy6icKz3HmMs5IJ8lCuGU3V0U310U8303JSlnnyUpqT3tqKxvJS31rT0vlOt48Ok9MtTrH30pMTVUxXT2sT04FVT9fPoHKTtpJT0nMSt+sT0AFRllFQV0wplVHWUVN1kjPQeVO1krJT3dsIuVOWDNUTkPFo85EGE9EdULfRUFfNbU1Sdw1pU9ZNgvKRrZVTt82wktHNUVXSmjPR+VA2k1KSIHLSN2uSklETknFSt46NUqiXzqRy0rSS0s5T0uDVUzbO/VLTGVG2kPOeqD+LXRLTcZLTixKTqqjS08Lyk9Sy0+sykAdh097bjTOQUVZ3DGlVW9ZMgVZWUVd30Vf1kCjzEN2T0PGz3RuXOkzzEtVdExFtMxGFVxeNnVVU1025M5HQsxHo0xKuAVWWThUTEi0zEkZo8xJd89J9VTWQsxKrVVd2TrkzktGT0vFXUDZQ8xMd89VWt49NVaiXz2fTE3kzk5FXttClVnfR09Pb0xP5M5Fvwag7jVp3zEEz0FVYthNlWdQRM9CVWLfMtVhqt4zNs1DpWDXRM917iq0pWNeRWfYRW3ZRWphXzY1ZFdMzUcUz0dclWHWTc1H5E996SjlY0feTs1Jjc1J5W5YRc51omArHU1LdW7fO8VPShxMTUQ/B+8zzk1ezU2FaM1N9W1XPnXOTs5NRV84TU+YzU/zzkBeTk2wxXzbMRV9VzF1dW7fMcV+WzItTkJzT00y5XRRQ89Drk5EJXqr2UVx20VyW0V5XzWJYc9F1XBWRXDWTk5HJlV1V0Vw3k5OSCV4XT1Ykc9I0k9JME9JpXVvWToFdlk6X05K4k9E2zLPS4V7W0lPTFRPSty4z00Ff189jE5NxVV81z4Cz06LT071T0s/ZXraSM9ABYBXMIVVgdxFjVZFjV5FjlZFVY7WRY9WRY/WRYZZMbNVhtgztYbURkDzaDFVjlg+U89KM094aTFPQ112TkhOzUSFYdhMzUpdEs1JmMx4bSKWTE8aoEtKz8pHXcpD7spAihVM10LKeOw4SkKtSU51T0h9aSd3SEQKyECIyEUdGEd+bTTHQg1HTnXGeqhtJ5BGRDhFQMpGSrrU/dkz5PpXROtQROqjXUTf2UTQUUTSVzoVVMBfRMLdRLhYRLtWTZSj1k/BQ1Sj3T1Ena/ZRJVeMXSSVzwUiqbYRIrWRHLaRHJXNBrUddo+5GPWRGRSRG2k3URe2jiEWF0zlFqoUERC2kRNVzR4Qk+bVDTaRD5bNiQ73kQ2plZEIN5EJlg4NCHSRWpCTCQ33URKWzM+QvCj6DRI2URN0m3iV20xw3AA49Fj1uk0w3Hj1GPRaDTD8gTj1+NaY/uD/KP0S9ZNw/AOY91j/4O/4/GE9KTyxPVk8QME86T6RPXpNDpU/PT4FKAA</prop>
			</obj>
			<obj name="Protocol" class="HTCProtocol" version="1">
				<prop name="Created">2013-11-19T12:44:53.148</prop>
				<prop name="LastModified">2013-11-19T13:07:49.369</prop>
				<obj name="Programs" class="HTCRunProgramList" version="5">
					<list name="emlist" count="4">
						<obj name="item" class="HTCRunProgram" version="1">
							<prop name="name">pre-incubation</prop>
							<prop name="Cycles">1</prop>
							<prop name="AnalysisMode">None</prop>
							<obj name="Segments" class="TEMRunSegmentList" version="1">
								<list name="emlist" count="1">
									<obj name="item" class="HTCRunSegment" version="2">
										<prop name="Hold">600</prop>
										<prop name="Slope">4.4</prop>
										<prop name="StepDelay">0</prop>
										<prop name="StepSize">0</prop>
										<prop name="Target">95</prop>
										<prop name="Target2">0</prop>
										<prop name="AcquisitionMode">0</prop>
										<prop name="AcqPerDegree">5</prop>
									</obj>
								</list>
							</obj>
						</obj>
						<obj name="item" class="HTCRunProgram" version="1">
							<prop name="name">amplification</prop>
							<prop name="Cycles">45</prop>
							<prop name="AnalysisMode">Quantification</prop>
							<obj name="Segments" class="TEMRunSegmentList" version="1">
								<list name="emlist" count="3">
									<obj name="item" class="HTCRunSegment" version="2">
										<prop name="Hold">15</prop>
										<prop name="Slope">4.4</prop>
										<prop name="StepDelay">0</prop>
										<prop name="StepSize">0</prop>
										<prop name="Target">95</prop>
										<prop name="Target2">0</prop>
										<prop name="AcquisitionMode">0</prop>
										<prop name="AcqPerDegree">5</prop>
									</obj>
									<obj name="item" class="HTCRunSegment" version="2">
										<prop name="Hold">15</prop>
										<prop name="Slope">2.2</prop>
										<prop name="StepDelay">0</prop>
										<prop name="StepSize">0</prop>
										<prop name="Target">57</prop>
										<prop name="Target2">0</prop>
										<prop name="AcquisitionMode">0</prop>
										<prop name="AcqPerDegree">5</prop>
									</obj>
									<obj name="item" class="HTCRunSegment" version="2">
										<prop name="Hold">15</prop>
										<prop name="Slope">4.4</prop>
										<prop name="StepDelay">0</prop>
										<prop name="StepSize">0</prop>
										<prop name="Target">72</prop>
										<prop name="Target2">0</prop>
										<prop name="AcquisitionMode">1</prop>
										<prop name="AcqPerDegree">5</prop>
									</obj>
								</list>
							</obj>
						</obj>
						<obj name="item" class="HTCRunProgram" version="1">
							<prop name="name">melting curve</prop>
							<prop name="Cycles">1</prop>
							<prop name="AnalysisMode">Melting Curves</prop>
							<obj name="Segments" class="TEMRunSegmentList" version="1">
								<list name="emlist" count="3">
									<obj name="item" class="HTCRunSegment" version="2">
										<prop name="Hold">5</prop>
										<prop name="Slope">4.4</prop>
										<prop name="StepDelay">0</prop>
										<prop name="StepSize">0</prop>
										<prop name="Target">95</prop>
										<prop name="Target2">0</prop>
										<prop name="AcquisitionMode">0</prop>
										<prop name="AcqPerDegree">5</prop>
									</obj>
									<obj name="item" class="HTCRunSegment" version="2">
										<prop name="Hold">60</prop>
										<prop name="Slope">2.2</prop>
										<prop name="StepDelay">0</prop>
										<prop name="StepSize">0</prop>
										<prop name="Target">65</prop>
										<prop name="Target2">0</prop>
										<prop name="AcquisitionMode">0</prop>
										<prop name="AcqPerDegree">5</prop>
									</obj>
									<obj name="item" class="HTCRunSegment" version="2">
										<prop name="Hold">1</prop>
										<prop name="Slope">0.114285714285714</prop>
										<prop name="StepDelay">0</prop>
										<prop name="StepSize">0</prop>
										<prop name="Target">97</prop>
										<prop name="Target2">0</prop>
										<prop name="AcquisitionMode">2</prop>
										<prop name="AcqPerDegree">5</prop>
									</obj>
								</list>
							</obj>
						</obj>
						<obj name="item" class="HTCRunProgram" version="1">
							<prop name="name">cooling</prop>
							<prop name="Cycles">1</prop>
							<prop name="AnalysisMode">None</prop>
							<obj name="Segments" class="TEMRunSegmentList" version="1">
								<list name="emlist" count="1">
									<obj name="item" class="HTCRunSegment" version="2">
										<prop name="Hold">30</prop>
										<prop name="Slope">2.2</prop>
										<prop name="StepDelay">0</prop>
										<prop name="StepSize">0</prop>
										<prop name="Target">40</prop>
										<prop name="Target2">0</prop>
										<prop name="AcquisitionMode">0</prop>
										<prop name="AcqPerDegree">5</prop>
									</obj>
								</list>
							</obj>
						</obj>
					</list>
					<list name="AnalysisModes" count="4">
						<item>None</item>
						<item>Quantification</item>
						<item>Melting Curves</item>
						<item>Color Compensation</item>
					</list>
					<prop name="ChannelCount">1</prop>
					<prop name="InstrumentSubclass">HTC_VER_10</prop>
					<obj name="Container" class="HTCBlockType" version="1">
						<prop name="Id">bt96TC5</prop>
						<prop name="RowCount">8</prop>
						<prop name="ColCount">12</prop>
						<prop name="OvershootDnDelay">10</prop>
						<prop name="OvershootUpDelay">10</prop>
						<prop name="RampRateMaxDn">2.2</prop>
						<prop name="RampRateMaxUp">4.4</prop>
						<prop name="ReactionVolMin">10</prop>
						<prop name="ReactionVolMax">100</prop>
						<prop name="ReactionVolDefault">20</prop>
						<prop name="HorVertCrosstalkCoefficient">0.0003</prop>
						<prop name="DiagCrosstalkCoefficent">0.0001</prop>
					</obj>
					<prop name="MaxPositionsToSeek">96</prop>
					<obj name="DetectionFormats" class="DetectionFormats" version="2">
						<list name="emlist" count="9">
							<obj name="item" class="HTCDetectionFormat" version="1">
								<list name="emlist" count="1">
									<obj name="item" class="HTCChannel" version="2">
										<prop name="name">SimpleProbe</prop>
										<prop name="Active">1</prop>
										<prop name="EmissionWL">510</prop>
										<prop name="ExcitationWL">465</prop>
										<prop name="IntgrTime">250</prop>
										<prop name="MaxIntgrTime">2000</prop>
										<prop name="MeltFactor">1.2</prop>
										<prop name="QuantFactor">2</prop>
									</obj>
								</list>
								<prop name="name">SimpleProbe</prop>
								<prop name="Active">1</prop>
								<prop name="DefChannelNdx">0</prop>
								<prop name="DenominatorNdx">-1</prop>
								<prop name="ReadOnly">0</prop>
								<list name="EmissionWLAvail" count="6">
									<item>488</item>
									<item>510</item>
									<item>580</item>
									<item>610</item>
									<item>640</item>
									<item>660</item>
								</list>
								<list name="ExcitationWLAvail" count="5">
									<item>440</item>
									<item>465</item>
									<item>498</item>
									<item>533</item>
									<item>618</item>
								</list>
								<prop name="MeasuringMode">hmmDynamic</prop>
							</obj>
							<obj name="item" class="HTCDetectionFormat" version="1">
								<list name="emlist" count="1">
									<obj name="item" class="HTCChannel" version="2">
										<prop name="name">FAM</prop>
										<prop name="Active">1</prop>
										<prop name="EmissionWL">510</prop>
										<prop name="ExcitationWL">465</prop>
										<prop name="IntgrTime">250</prop>
										<prop name="MaxIntgrTime">2000</prop>
										<prop name="MeltFactor">1</prop>
										<prop name="QuantFactor">10</prop>
									</obj>
								</list>
								<prop name="name">Mono Color Hydrolysis Probe / UPL Probe</prop>
								<prop name="Active">1</prop>
								<prop name="DefChannelNdx">0</prop>
								<prop name="DenominatorNdx">-1</prop>
								<prop name="ReadOnly">0</prop>
								<list name="EmissionWLAvail" count="6">
									<item>488</item>
									<item>510</item>
									<item>580</item>
									<item>610</item>
									<item>640</item>
									<item>660</item>
								</list>
								<list name="ExcitationWLAvail" count="5">
									<item>440</item>
									<item>465</item>
									<item>498</item>
									<item>533</item>
									<item>618</item>
								</list>
								<prop name="MeasuringMode">hmmDynamic</prop>
							</obj>
							<obj name="item" class="HTCDetectionFormat" version="1">
								<list name="emlist" count="2">
									<obj name="item" class="HTCChannel" version="2">
										<prop name="name">FAM</prop>
										<prop name="Active">1</prop>
										<prop name="EmissionWL">510</prop>
										<prop name="ExcitationWL">465</prop>
										<prop name="IntgrTime">250</prop>
										<prop name="MaxIntgrTime">2000</prop>
										<prop name="MeltFactor">1</prop>
										<prop name="QuantFactor">10</prop>
									</obj>
									<obj name="item" class="HTCChannel" version="2">
										<prop name="name">VIC / HEX / Yellow555</prop>
										<prop name="Active">1</prop>
										<prop name="EmissionWL">580</prop>
										<prop name="ExcitationWL">533</prop>
										<prop name="IntgrTime">250</prop>
										<prop name="MaxIntgrTime">2000</prop>
										<prop name="MeltFactor">1</prop>
										<prop name="QuantFactor">10</prop>
									</obj>
								</list>
								<prop name="name">Dual Color Hydrolysis Probe / UPL Probe</prop>
								<prop name="Active">1</prop>
								<prop name="DefChannelNdx">0</prop>
								<prop name="DenominatorNdx">-1</prop>
								<prop name="ReadOnly">0</prop>
								<list name="EmissionWLAvail" count="6">
									<item>488</item>
									<item>510</item>
									<item>580</item>
									<item>610</item>
									<item>640</item>
									<item>660</item>
								</list>
								<list name="ExcitationWLAvail" count="5">
									<item>440</item>
									<item>465</item>
									<item>498</item>
									<item>533</item>
									<item>618</item>
								</list>
								<prop name="MeasuringMode">hmmDynamic</prop>
							</obj>
							<obj name="item" class="HTCDetectionFormat" version="1">
								<list name="emlist" count="3">
									<obj name="item" class="HTCChannel" version="2">
										<prop name="name">FAM</prop>
										<prop name="Active">1</prop>
										<prop name="EmissionWL">510</prop>
										<prop name="ExcitationWL">465</prop>
										<prop name="IntgrTime">250</prop>
										<prop name="MaxIntgrTime">2000</prop>
										<prop name="MeltFactor">1</prop>
										<prop name="QuantFactor">10</prop>
									</obj>
									<obj name="item" class="HTCChannel" version="2">
										<prop name="name">VIC / HEX / Yellow555</prop>
										<prop name="Active">1</prop>
										<prop name="EmissionWL">580</prop>
										<prop name="ExcitationWL">533</prop>
										<prop name="IntgrTime">250</prop>
										<prop name="MaxIntgrTime">2000</prop>
										<prop name="MeltFactor">1</prop>
										<prop name="QuantFactor">10</prop>
									</obj>
									<obj name="item" class="HTCChannel" version="2">
										<prop name="name">Cy 5 / Cy 5.5</prop>
										<prop name="Active">1</prop>
										<prop name="EmissionWL">660</prop>
										<prop name="ExcitationWL">618</prop>
										<prop name="IntgrTime">250</prop>
										<prop name="MaxIntgrTime">2000</prop>
										<prop name="MeltFactor">1</prop>
										<prop name="QuantFactor">10</prop>
									</obj>
								</list>
								<prop name="name">3 Color Hydrolysis Probe</prop>
								<prop name="Active">1</prop>
								<prop name="DefChannelNdx">0</prop>
								<prop name="DenominatorNdx">-1</prop>
								<prop name="ReadOnly">0</prop>
								<list name="EmissionWLAvail" count="6">
									<item>488</item>
									<item>510</item>
									<item>580</item>
									<item>610</item>
									<item>640</item>
									<item>660</item>
								</list>
								<list name="ExcitationWLAvail" count="5">
									<item>440</item>
									<item>465</item>
									<item>498</item>
									<item>533</item>
									<item>618</item>
								</list>
								<prop name="MeasuringMode">hmmDynamic</prop>
							</obj>
							<obj name="item" class="HTCDetectionFormat" version="1">
								<list name="emlist" count="4">
									<obj name="item" class="HTCChannel" version="2">
										<prop name="name">Cyan 500</prop>
										<prop name="Active">1</prop>
										<prop name="EmissionWL">488</prop>
										<prop name="ExcitationWL">440</prop>
										<prop name="IntgrTime">250</prop>
										<prop name="MaxIntgrTime">2000</prop>
										<prop name="MeltFactor">1</prop>
										<prop name="QuantFactor">10</prop>
									</obj>
									<obj name="item" class="HTCChannel" version="2">
										<prop name="name">FAM</prop>
										<prop name="Active">1</prop>
										<prop name="EmissionWL">580</prop>
										<prop name="ExcitationWL">498</prop>
										<prop name="IntgrTime">250</prop>
										<prop name="MaxIntgrTime">2000</prop>
										<prop name="MeltFactor">1</prop>
										<prop name="QuantFactor">10</prop>
									</obj>
									<obj name="item" class="HTCChannel" version="2">
										<prop name="name">Red 610</prop>
										<prop name="Active">1</prop>
										<prop name="EmissionWL">610</prop>
										<prop name="ExcitationWL">533</prop>
										<prop name="IntgrTime">250</prop>
										<prop name="MaxIntgrTime">2000</prop>
										<prop name="MeltFactor">1</prop>
										<prop name="QuantFactor">10</prop>
									</obj>
									<obj name="item" class="HTCChannel" version="2">
										<prop name="name">Cy 5 / Cy 5.5</prop>
										<prop name="Active">1</prop>
										<prop name="EmissionWL">660</prop>
										<prop name="ExcitationWL">618</prop>
										<prop name="IntgrTime">250</prop>
										<prop name="MaxIntgrTime">2000</prop>
										<prop name="MeltFactor">1</prop>
										<prop name="QuantFactor">10</prop>
									</obj>
								</list>
								<prop name="name">4 Color Hydrolysis Probe</prop>
								<prop name="Active">1</prop>
								<prop name="DefChannelNdx">0</prop>
								<prop name="DenominatorNdx">-1</prop>
								<prop name="ReadOnly">0</prop>
								<list name="EmissionWLAvail" count="6">
									<item>488</item>
									<item>510</item>
									<item>580</item>
									<item>610</item>
									<item>640</item>
									<item>660</item>
								</list>
								<list name="ExcitationWLAvail" count="5">
									<item>440</item>
									<item>465</item>
									<item>498</item>
									<item>533</item>
									<item>618</item>
								</list>
								<prop name="MeasuringMode">hmmDynamic</prop>
							</obj>
							<obj name="item" class="HTCDetectionFormat" version="1">
								<list name="emlist" count="1">
									<obj name="item" class="HTCChannel" version="2">
										<prop name="name">Red 640</prop>
										<prop name="Active">1</prop>
										<prop name="EmissionWL">640</prop>
										<prop name="ExcitationWL">498</prop>
										<prop name="IntgrTime">250</prop>
										<prop name="MaxIntgrTime">2000</prop>
										<prop name="MeltFactor">1.2</prop>
										<prop name="QuantFactor">5</prop>
									</obj>
								</list>
								<prop name="name">Mono Color HybProbe</prop>
								<prop name="Active">1</prop>
								<prop name="DefChannelNdx">0</prop>
								<prop name="DenominatorNdx">-1</prop>
								<prop name="ReadOnly">0</prop>
								<list name="EmissionWLAvail" count="6">
									<item>488</item>
									<item>510</item>
									<item>580</item>
									<item>610</item>
									<item>640</item>
									<item>660</item>
								</list>
								<list name="ExcitationWLAvail" count="5">
									<item>440</item>
									<item>465</item>
									<item>498</item>
									<item>533</item>
									<item>618</item>
								</list>
								<prop name="MeasuringMode">hmmDynamic</prop>
							</obj>
							<obj name="item" class="HTCDetectionFormat" version="1">
								<list name="emlist" count="4">
									<obj name="item" class="HTCChannel" version="2">
										<prop name="name">Fluos</prop>
										<prop name="Active">1</prop>
										<prop name="EmissionWL">510</prop>
										<prop name="ExcitationWL">465</prop>
										<prop name="IntgrTime">250</prop>
										<prop name="MaxIntgrTime">2000</prop>
										<prop name="MeltFactor">2</prop>
										<prop name="QuantFactor">1.5</prop>
									</obj>
									<obj name="item" class="HTCChannel" version="2">
										<prop name="name">Red 610</prop>
										<prop name="Active">1</prop>
										<prop name="EmissionWL">610</prop>
										<prop name="ExcitationWL">498</prop>
										<prop name="IntgrTime">250</prop>
										<prop name="MaxIntgrTime">2000</prop>
										<prop name="MeltFactor">1.2</prop>
										<prop name="QuantFactor">5</prop>
									</obj>
									<obj name="item" class="HTCChannel" version="2">
										<prop name="name">Red 640</prop>
										<prop name="Active">1</prop>
										<prop name="EmissionWL">640</prop>
										<prop name="ExcitationWL">498</prop>
										<prop name="IntgrTime">250</prop>
										<prop name="MaxIntgrTime">2000</prop>
										<prop name="MeltFactor">1.2</prop>
										<prop name="QuantFactor">5</prop>
									</obj>
									<obj name="item" class="HTCChannel" version="2">
										<prop name="name">Cy 5 / Cy 5.5</prop>
										<prop name="Active">1</prop>
										<prop name="EmissionWL">660</prop>
										<prop name="ExcitationWL">498</prop>
										<prop name="IntgrTime">250</prop>
										<prop name="MaxIntgrTime">2000</prop>
										<prop name="MeltFactor">1.2</prop>
										<prop name="QuantFactor">5</prop>
									</obj>
								</list>
								<prop name="name">Multi Color HybProbe</prop>
								<prop name="Active">1</prop>
								<prop name="DefChannelNdx">0</prop>
								<prop name="DenominatorNdx">-1</prop>
								<prop name="ReadOnly">0</prop>
								<list name="EmissionWLAvail" count="6">
									<item>488</item>
									<item>510</item>
									<item>580</item>
									<item>610</item>
									<item>640</item>
									<item>660</item>
								</list>
								<list name="ExcitationWLAvail" count="5">
									<item>440</item>
									<item>465</item>
									<item>498</item>
									<item>533</item>
									<item>618</item>
								</list>
								<prop name="MeasuringMode">hmmDynamic</prop>
							</obj>
							<obj name="item" class="HTCDetectionFormat" version="1">
								<list name="emlist" count="2">
									<obj name="item" class="HTCChannel" version="2">
										<prop name="name">FAM</prop>
										<prop name="Active">1</prop>
										<prop name="EmissionWL">510</prop>
										<prop name="ExcitationWL">465</prop>
										<prop name="IntgrTime">250</prop>
										<prop name="MaxIntgrTime">1000</prop>
										<prop name="MeltFactor">1</prop>
										<prop name="QuantFactor">10</prop>
									</obj>
									<obj name="item" class="HTCChannel" version="2">
										<prop name="name">VIC / HEX / Yellow555</prop>
										<prop name="Active">1</prop>
										<prop name="EmissionWL">580</prop>
										<prop name="ExcitationWL">533</prop>
										<prop name="IntgrTime">250</prop>
										<prop name="MaxIntgrTime">1000</prop>
										<prop name="MeltFactor">1</prop>
										<prop name="QuantFactor">10</prop>
									</obj>
								</list>
								<prop name="name">genotyypo</prop>
								<prop name="Active">1</prop>
								<prop name="DefChannelNdx">0</prop>
								<prop name="DenominatorNdx">-1</prop>
								<prop name="ReadOnly">0</prop>
								<list name="EmissionWLAvail" count="6">
									<item>488</item>
									<item>510</item>
									<item>580</item>
									<item>610</item>
									<item>640</item>
									<item>660</item>
								</list>
								<list name="ExcitationWLAvail" count="5">
									<item>440</item>
									<item>465</item>
									<item>498</item>
									<item>533</item>
									<item>618</item>
								</list>
								<prop name="MeasuringMode">hmmDynamic</prop>
							</obj>
							<obj name="item" class="HTCDetectionFormat" version="1">
								<list name="emlist" count="1">
									<obj name="item" class="HTCChannel" version="2">
										<prop name="name">SYBR Green I / HRM Dye</prop>
										<prop name="Active">1</prop>
										<prop name="EmissionWL">510</prop>
										<prop name="ExcitationWL">465</prop>
										<prop name="IntgrTime">250</prop>
										<prop name="MaxIntgrTime">1000</prop>
										<prop name="MeltFactor">1.2</prop>
										<prop name="QuantFactor">20</prop>
									</obj>
								</list>
								<prop name="name">SYBR Green I / HRM Dye</prop>
								<prop name="Active">1</prop>
								<prop name="DefChannelNdx">0</prop>
								<prop name="DenominatorNdx">-1</prop>
								<prop name="ReadOnly">0</prop>
								<list name="EmissionWLAvail" count="6">
									<item>488</item>
									<item>510</item>
									<item>580</item>
									<item>610</item>
									<item>640</item>
									<item>660</item>
								</list>
								<list name="ExcitationWLAvail" count="5">
									<item>440</item>
									<item>465</item>
									<item>498</item>
									<item>533</item>
									<item>618</item>
								</list>
								<prop name="MeasuringMode">hmmDynamic</prop>
							</obj>
						</list>
						<prop name="DefFormatName">SYBR Green I / HRM Dye</prop>
					</obj>
					<list name="AcquisitionModes" count="4">
						<item>None</item>
						<item>Single</item>
						<item>Continuous</item>
						<item>Step</item>
					</list>
					<prop name="SeekTemp">30</prop>
					<prop name="SampleVolume">10</prop>
					<prop name="PlateID">03822886</prop>
				</obj>
			</obj>
			<prop name="CompletedProgramNo">5</prop>
			<prop name="StopPoint">3</prop>
			<prop name="CarouselConstMoved">0</prop>
		</obj>
		<obj name="AnlsAndSampleInfo" class="AnlsAndSampleInfo" version="1">
			<obj name="AnlsPropTypes" class="PropertyTypeList" version="1">
				<list name="emlist" count="3">
					<obj name="item" class="SamplePropType" version="1">
						<prop name="name">Units</prop>
						<prop name="PropClass">QuantUnitsProp</prop>
						<prop name="IsChannelProperty">0</prop>
						<prop name="SelectorOrder">0</prop>
						<prop name="ShowInSelector">0</prop>
						<prop name="ShowInTable">0</prop>
						<prop name="TableOrder">0</prop>
					</obj>
					<obj name="item" class="SamplePropType" version="1">
						<prop name="name">ExtRef</prop>
						<prop name="PropClass">RQExtRefProp</prop>
						<prop name="IsChannelProperty">0</prop>
						<prop name="SelectorOrder">0</prop>
						<prop name="ShowInSelector">0</prop>
						<prop name="ShowInTable">0</prop>
						<prop name="TableOrder">0</prop>
					</obj>
					<obj name="item" class="SamplePropType" version="1">
						<prop name="name">Endpt External Experiment</prop>
						<prop name="PropClass">EndptGenoExtExp</prop>
						<prop name="IsChannelProperty">0</prop>
						<prop name="SelectorOrder">0</prop>
						<prop name="ShowInSelector">0</prop>
						<prop name="ShowInTable">0</prop>
						<prop name="TableOrder">0</prop>
					</obj>
				</list>
			</obj>
			<obj name="SamplePropTypes" class="PropertyTypeList" version="1">
				<list name="emlist" count="26">
					<obj name="item" class="SamplePosPropType" version="1">
						<prop name="name">Position</prop>
						<prop name="PropClass">GenSampleEditPosition</prop>
						<prop name="AnalysisClass">General</prop>
						<prop name="IsChannelProperty">0</prop>
						<prop name="SelectorOrder">0</prop>
						<prop name="ShowInSelector">0</prop>
						<prop name="ShowInTable">1</prop>
						<prop name="TableOrder">0</prop>
					</obj>
					<obj name="item" class="SamplePropType" version="1">
						<prop name="name">Color</prop>
						<prop name="PropClass">SamplePrefColor</prop>
						<prop name="AnalysisClass">General</prop>
						<prop name="IsChannelProperty">0</prop>
						<prop name="SelectorOrder">1</prop>
						<prop name="ShowInSelector">0</prop>
						<prop name="ShowInTable">1</prop>
						<prop name="TableOrder">1</prop>
					</obj>
					<obj name="item" class="SamplePropType" version="1">
						<prop name="name">Replicate of</prop>
						<prop name="PropClass">GenSampleEditReplicate</prop>
						<prop name="AnalysisClass">General</prop>
						<prop name="IsChannelProperty">0</prop>
						<prop name="SelectorOrder">2</prop>
						<prop name="ShowInSelector">0</prop>
						<prop name="ShowInTable">1</prop>
						<prop name="TableOrder">2</prop>
					</obj>
					<obj name="item" class="SamplePropType" version="1">
						<prop name="name">Sample Name</prop>
						<prop name="PropClass">GenSampleEditName</prop>
						<prop name="AnalysisClass">General</prop>
						<prop name="IsChannelProperty">0</prop>
						<prop name="SelectorOrder">3</prop>
						<prop name="ShowInSelector">1</prop>
						<prop name="ShowInTable">1</prop>
						<prop name="TableOrder">3</prop>
					</obj>
					<obj name="item" class="SamplePropType" version="1">
						<prop name="name">Subsets</prop>
						<prop name="PropClass">GenSampleEditSubset</prop>
						<prop name="AnalysisClass">General</prop>
						<prop name="IsChannelProperty">0</prop>
						<prop name="SelectorOrder">4</prop>
						<prop name="ShowInSelector">0</prop>
						<prop name="ShowInTable">0</prop>
						<prop name="TableOrder">4</prop>
					</obj>
					<obj name="item" class="SamplePropType" version="1">
						<prop name="name">Notes</prop>
						<prop name="PropClass">GenSampleEditNotes</prop>
						<prop name="AnalysisClass">General</prop>
						<prop name="IsChannelProperty">0</prop>
						<prop name="SelectorOrder">5</prop>
						<prop name="ShowInSelector">0</prop>
						<prop name="ShowInTable">0</prop>
						<prop name="TableOrder">5</prop>
					</obj>
					<obj name="item" class="SamplePropType" version="1">
						<prop name="name">Sample ID</prop>
						<prop name="PropClass">HTCSampleID</prop>
						<prop name="AnalysisClass">General</prop>
						<prop name="IsChannelProperty">0</prop>
						<prop name="SelectorOrder">6</prop>
						<prop name="ShowInSelector">0</prop>
						<prop name="ShowInTable">0</prop>
						<prop name="TableOrder">6</prop>
					</obj>
					<obj name="item" class="SamplePropType" version="1">
						<prop name="name">Sample Prep Notes</prop>
						<prop name="PropClass">HTCSamplePrepNotes</prop>
						<prop name="AnalysisClass">General</prop>
						<prop name="IsChannelProperty">0</prop>
						<prop name="SelectorOrder">7</prop>
						<prop name="ShowInSelector">0</prop>
						<prop name="ShowInTable">0</prop>
						<prop name="TableOrder">7</prop>
					</obj>
					<obj name="item" class="SamplePrefWidthType" version="1">
						<prop name="name">Width</prop>
						<prop name="PropClass">SamplePrefWidth</prop>
						<prop name="AnalysisClass">Sample preferences</prop>
						<prop name="IsChannelProperty">0</prop>
						<prop name="SelectorOrder">8</prop>
						<prop name="ShowInSelector">0</prop>
						<prop name="ShowInTable">0</prop>
						<prop name="TableOrder">8</prop>
					</obj>
					<obj name="item" class="SamplePrefLineStyleType" version="1">
						<prop name="name">Line Style</prop>
						<prop name="PropClass">SamplePrefLineStyle</prop>
						<prop name="AnalysisClass">Sample preferences</prop>
						<prop name="IsChannelProperty">0</prop>
						<prop name="SelectorOrder">9</prop>
						<prop name="ShowInSelector">0</prop>
						<prop name="ShowInTable">0</prop>
						<prop name="TableOrder">9</prop>
					</obj>
					<obj name="item" class="SamplePrefPointStyleType" version="1">
						<prop name="name">Point Style</prop>
						<prop name="PropClass">SamplePrefPointStyle</prop>
						<prop name="AnalysisClass">Sample preferences</prop>
						<prop name="IsChannelProperty">0</prop>
						<prop name="SelectorOrder">10</prop>
						<prop name="ShowInSelector">0</prop>
						<prop name="ShowInTable">0</prop>
						<prop name="TableOrder">10</prop>
					</obj>
					<obj name="item" class="SamplePropType" version="1">
						<prop name="name">Dominant Channel</prop>
						<prop name="PropClass">DominantChannelProp</prop>
						<prop name="AnalysisClass">Color Compensation Analysis</prop>
						<prop name="IsChannelProperty">0</prop>
						<prop name="SelectorOrder">11</prop>
						<prop name="ShowInSelector">0</prop>
						<prop name="ShowInTable">0</prop>
						<prop name="TableOrder">11</prop>
					</obj>
					<obj name="item" class="EndPtSampleTypePropertyType" version="1">
						<prop name="name">EndPt Sample Type</prop>
						<prop name="PropClass">GroupingSample</prop>
						<prop name="AnalysisClass">EndPtGenotyping</prop>
						<prop name="IsChannelProperty">0</prop>
						<prop name="SelectorOrder">12</prop>
						<prop name="ShowInSelector">0</prop>
						<prop name="ShowInTable">0</prop>
						<prop name="TableOrder">12</prop>
					</obj>
					<obj name="item" class="SamplePropType" version="1">
						<prop name="name">EndPt Genotype</prop>
						<prop name="PropClass">Genotype</prop>
						<prop name="AnalysisClass">EndPtGenotyping</prop>
						<prop name="IsChannelProperty">0</prop>
						<prop name="SelectorOrder">13</prop>
						<prop name="ShowInSelector">0</prop>
						<prop name="ShowInTable">0</prop>
						<prop name="TableOrder">13</prop>
					</obj>
					<obj name="item" class="SamplePropType" version="1">
						<prop name="name">Target Name</prop>
						<prop name="PropClass">TargetName</prop>
						<prop name="AnalysisClass">General</prop>
						<prop name="IsChannelProperty">1</prop>
						<prop name="SelectorOrder">22</prop>
						<prop name="ShowInSelector">1</prop>
						<prop name="ShowInTable">1</prop>
						<prop name="TableOrder">22</prop>
					</obj>
					<obj name="item" class="QuantSampleTypePropertyType" version="1">
						<prop name="name">Quantification Sample Type</prop>
						<prop name="PropClass">QuantSampleTypeProperty</prop>
						<prop name="AnalysisClass">Quantification Analysis</prop>
						<prop name="IsChannelProperty">1</prop>
						<prop name="SelectorOrder">15</prop>
						<prop name="ShowInSelector">0</prop>
						<prop name="ShowInTable">0</prop>
						<prop name="TableOrder">15</prop>
					</obj>
					<obj name="item" class="SamplePropType" version="1">
						<prop name="name">Concentration</prop>
						<prop name="PropClass">QuantConcProperty</prop>
						<prop name="AnalysisClass">Quantification Analysis</prop>
						<prop name="IsChannelProperty">1</prop>
						<prop name="SelectorOrder">16</prop>
						<prop name="ShowInSelector">1</prop>
						<prop name="ShowInTable">1</prop>
						<prop name="TableOrder">16</prop>
					</obj>
					<obj name="item" class="QuantCpType" version="1">
						<prop name="name">Cp Low</prop>
						<prop name="PropClass">QuantCpLowProp</prop>
						<prop name="AnalysisClass">Quantification Analysis</prop>
						<prop name="IsChannelProperty">1</prop>
						<prop name="SelectorOrder">17</prop>
						<prop name="ShowInSelector">0</prop>
						<prop name="ShowInTable">0</prop>
						<prop name="TableOrder">17</prop>
					</obj>
					<obj name="item" class="QuantCpType" version="1">
						<prop name="name">Cp High</prop>
						<prop name="PropClass">QuantCpHighProp</prop>
						<prop name="AnalysisClass">Quantification Analysis</prop>
						<prop name="IsChannelProperty">1</prop>
						<prop name="SelectorOrder">18</prop>
						<prop name="ShowInSelector">0</prop>
						<prop name="ShowInTable">0</prop>
						<prop name="TableOrder">18</prop>
					</obj>
					<obj name="item" class="GroupSampleTypePropertyType" version="1">
						<prop name="name">Melt Geno Sample Type</prop>
						<prop name="PropClass">GroupChannelTypeProp</prop>
						<prop name="AnalysisClass">Melt Geno</prop>
						<prop name="IsChannelProperty">1</prop>
						<prop name="SelectorOrder">19</prop>
						<prop name="ShowInSelector">0</prop>
						<prop name="ShowInTable">0</prop>
						<prop name="TableOrder">19</prop>
					</obj>
					<obj name="item" class="SamplePropType" version="1">
						<prop name="name">Melt Geno Genotype</prop>
						<prop name="PropClass">ChannelGenotype</prop>
						<prop name="AnalysisClass">Melt Geno</prop>
						<prop name="IsChannelProperty">1</prop>
						<prop name="SelectorOrder">20</prop>
						<prop name="ShowInSelector">0</prop>
						<prop name="ShowInTable">0</prop>
						<prop name="TableOrder">20</prop>
					</obj>
					<obj name="item" class="RQTargetPropertyType" version="1">
						<prop name="name">Target Type</prop>
						<prop name="PropClass">RQTargetProperty</prop>
						<prop name="AnalysisClass">Relative Quantification</prop>
						<prop name="IsChannelProperty">1</prop>
						<prop name="SelectorOrder">21</prop>
						<prop name="ShowInSelector">0</prop>
						<prop name="ShowInTable">0</prop>
						<prop name="TableOrder">21</prop>
					</obj>
					<obj name="item" class="RQSampleTargetPropertyType" version="1">
						<prop name="name">Combined Sample and Target Type</prop>
						<prop name="PropClass">RQSampleTargetProperty</prop>
						<prop name="AnalysisClass">Relative Quantification</prop>
						<prop name="IsChannelProperty">1</prop>
						<prop name="SelectorOrder">15</prop>
						<prop name="ShowInSelector">1</prop>
						<prop name="ShowInTable">1</prop>
						<prop name="TableOrder">15</prop>
					</obj>
					<obj name="item" class="SamplePropType" version="1">
						<prop name="name">Efficiency</prop>
						<prop name="PropClass">RQEffProp</prop>
						<prop name="AnalysisClass">Relative Quantification</prop>
						<prop name="IsChannelProperty">1</prop>
						<prop name="SelectorOrder">23</prop>
						<prop name="ShowInSelector">0</prop>
						<prop name="ShowInTable">1</prop>
						<prop name="TableOrder">23</prop>
					</obj>
					<obj name="item" class="GroupSampleTypePropertyTypeNoPos" version="1">
						<prop name="name">Scanning Sample Type</prop>
						<prop name="PropClass">GroupChannelTypeProp</prop>
						<prop name="AnalysisClass">Scanning</prop>
						<prop name="IsChannelProperty">1</prop>
						<prop name="SelectorOrder">24</prop>
						<prop name="ShowInSelector">0</prop>
						<prop name="ShowInTable">0</prop>
						<prop name="TableOrder">24</prop>
					</obj>
					<obj name="item" class="SamplePropType" version="1">
						<prop name="name">Scanning Genotype</prop>
						<prop name="PropClass">ChannelGenotype</prop>
						<prop name="AnalysisClass">Scanning</prop>
						<prop name="IsChannelProperty">1</prop>
						<prop name="SelectorOrder">25</prop>
						<prop name="ShowInSelector">0</prop>
						<prop name="ShowInTable">0</prop>
						<prop name="TableOrder">25</prop>
					</obj>
				</list>
			</obj>
			<obj name="SelectedChannels" class="TEMIntegerSet" version="1">
				<list name="Items" count="1">
					<prop name="Item">0</prop>
				</list>
			</obj>
			<obj name="AnalysisProperties" class="ExpPropList" version="1">
				<list name="emlist" count="3">
					<obj name="PropertyObject" class="EndptGenoExtExp" version="3">
						<prop name="PropertyTypeName">Endpt External Experiment</prop>
					</obj>
					<obj name="PropertyObject" class="RQExtRefProp" version="3">
						<prop name="PropertyTypeName">ExtRef</prop>
						<prop name="RefExpProg">-1</prop>
					</obj>
					<obj name="PropertyObject" class="QuantUnitsProp" version="3">
						<prop name="PropertyTypeName">Units</prop>
					</obj>
				</list>
			</obj>
			<obj name="SampleInfoList" class="SamplePropInfoList" version="1">
				<list name="emlist" count="96">
					<obj name="item" class="SamplePropInfo" version="1">
						<obj name="ChannelProperties" class="ChanPropList" version="2">
							<obj name="ChannelProperties" class="EMList" version="1">
								<list name="emlist" count="1">
									<obj name="item" class="PropertyList" version="1">
										<list name="emlist" count="12">
											<obj name="PropertyObject" class="RQSampleTargetProperty" version="4">
												<prop name="PropertyTypeName">Combined Sample and Target Type</prop>
												<prop name="Position">0</prop>
												<prop name="IsDefault">0</prop>
												<obj name="ChannelProp" class="ChannelProperty" version="1">
													<prop name="ChannelIdx">0</prop>
												</obj>
											</obj>
											<obj name="PropertyObject" class="QuantConcProperty" version="4">
												<prop name="PropertyTypeName">Concentration</prop>
												<prop name="Position">0</prop>
												<prop name="IsDefault">1</prop>
												<prop name="Concentration">0</prop>
												<obj name="ChannelProp" class="ChannelProperty" version="1">
													<prop name="ChannelIdx">0</prop>
												</obj>
												<prop name="ReadOnly">1</prop>
											</obj>
											<obj name="PropertyObject" class="QuantCpHighProp" version="4">
												<prop name="PropertyTypeName">Cp High</prop>
												<prop name="Position">0</prop>
												<prop name="IsDefault">1</prop>
												<prop name="CpRangeHigh">0</prop>
												<obj name="ChannelProp" class="ChannelProperty" version="1">
													<prop name="ChannelIdx">0</prop>
												</obj>
												<prop name="ReadOnly">1</prop>
											</obj>
											<obj name="PropertyObject" class="QuantCpLowProp" version="4">
												<prop name="PropertyTypeName">Cp Low</prop>
												<prop name="Position">0</prop>
												<prop name="IsDefault">1</prop>
												<prop name="CpRangeLow">0</prop>
												<obj name="ChannelProp" class="ChannelProperty" version="1">
													<prop name="ChannelIdx">0</prop>
												</obj>
												<prop name="ReadOnly">1</prop>
											</obj>
											<obj name="PropertyObject" class="RQEffProp" version="4">
												<prop name="PropertyTypeName">Efficiency</prop>
												<prop name="Position">0</prop>
												<prop name="IsDefault">1</prop>
												<prop name="Efficiency">2</prop>
												<obj name="ChannelProp" class="ChannelProperty" version="1">
													<prop name="ChannelIdx">0</prop>
												</obj>
											</obj>
											<obj name="PropertyObject" class="ChannelGenotype" version="4">
												<prop name="PropertyTypeName">Melt Geno Genotype</prop>
												<prop name="Position">0</prop>
												<prop name="IsDefault">1</prop>
												<prop name="ReadOnly">1</prop>
												<obj name="ChannelProp" class="ChannelProperty" version="1">
													<prop name="ChannelIdx">0</prop>
												</obj>
											</obj>
											<obj name="PropertyObject" class="GroupChannelTypeProp" version="4">
												<prop name="PropertyTypeName">Melt Geno Sample Type</prop>
												<prop name="Position">0</prop>
												<prop name="IsDefault">0</prop>
												<prop name="GroupSampleType">mstUnknown</prop>
												<obj name="ChannelProp" class="ChannelProperty" version="1">
													<prop name="ChannelIdx">0</prop>
												</obj>
											</obj>
											<obj name="PropertyObject" class="QuantSampleTypeProperty" version="4">
												<prop name="PropertyTypeName">Quantification Sample Type</prop>
												<prop name="Position">0</prop>
												<prop name="IsDefault">0</prop>
												<prop name="SampleType">qsUnknown</prop>
												<obj name="ChannelProp" class="ChannelProperty" version="1">
													<prop name="ChannelIdx">0</prop>
												</obj>
											</obj>
											<obj name="PropertyObject" class="ChannelGenotype" version="4">
												<prop name="PropertyTypeName">Scanning Genotype</prop>
												<prop name="Position">0</prop>
												<prop name="IsDefault">1</prop>
												<prop name="ReadOnly">1</prop>
												<obj name="ChannelProp" class="ChannelProperty" version="1">
													<prop name="ChannelIdx">0</prop>
												</obj>
											</obj>
											<obj name="PropertyObject" class="GroupChannelTypeProp" version="4">
												<prop name="PropertyTypeName">Scanning Sample Type</prop>
												<prop name="Position">0</prop>
												<prop name="IsDefault">0</prop>
												<prop name="GroupSampleType">mstUnknown</prop>
												<obj name="ChannelProp" class="ChannelProperty" version="1">
													<prop name="ChannelIdx">0</prop>
												</obj>
											</obj>
											<obj name="PropertyObject" class="TargetName" version="4">
												<prop name="PropertyTypeName">Target Name</prop>
												<prop name="Position">0</prop>
												<prop name="IsDefault">1</prop>
												<obj name="ChannelProp" class="ChannelProperty" version="1">
													<prop name="ChannelIdx">0</prop>
												</obj>
											</obj>
											<obj name="PropertyObject" class="RQTargetProperty" version="4">
												<prop name="PropertyTypeName">Target Type</prop>
												<prop name="Position">0</prop>
												<prop name="IsDefault">0</prop>
												<prop name="TargetType">dtNone</prop>
												<obj name="ChannelProp" class="ChannelProperty" version="1">
													<prop name="ChannelIdx">0</prop>
												</obj>
											</obj>
										</list>
									</obj>
								</list>
							</obj>
						</obj>
						<prop name="ChannelPropertyCount">1</prop>
						<prop name="ContainerPosition">0</prop>
						<prop name="HasSampleProperties">1</prop>
						<obj name="SampleProperties" class="PropertyList" version="1">
							<list name="emlist" count="14">
								<obj name="PropertyObject" class="SamplePrefColor" version="4">
									<prop name="PropertyTypeName">Color</prop>
									<prop name="Position">0</prop>
									<prop name="IsDefault">0</prop>
									<prop name="Color">$00FF8000</prop>
								</obj>
								<obj name="PropertyObject" class="DominantChannelProp" version="4">
									<prop name="PropertyTypeName">Dominant Channel</prop>
									<prop name="Position">0</prop>
									<prop name="IsDefault">0</prop>
									<prop name="DominantChannel">0</prop>
								</obj>
								<obj name="PropertyObject" class="Genotype" version="4">
									<prop name="PropertyTypeName">EndPt Genotype</prop>
									<prop name="Position">0</prop>
									<prop name="IsDefault">1</prop>
									<prop name="ReadOnly">1</prop>
								</obj>
								<obj name="PropertyObject" class="GroupingSample" version="4">
									<prop name="PropertyTypeName">EndPt Sample Type</prop>
									<prop name="Position">0</prop>
									<prop name="IsDefault">0</prop>
									<prop name="GroupSampleType">mstUnknown</prop>
								</obj>
								<obj name="PropertyObject" class="SamplePrefLineStyle" version="4">
									<prop name="PropertyTypeName">Line Style</prop>
									<prop name="Position">0</prop>
									<prop name="IsDefault">0</prop>
									<prop name="LineStyle">psSolid</prop>
								</obj>
								<obj name="PropertyObject" class="GenSampleEditNotes" version="4">
									<prop name="PropertyTypeName">Notes</prop>
									<prop name="Position">0</prop>
									<prop name="IsDefault">1</prop>
								</obj>
								<obj name="PropertyObject" class="SamplePrefPointStyle" version="4">
									<prop name="PropertyTypeName">Point Style</prop>
									<prop name="Position">0</prop>
									<prop name="IsDefault">0</prop>
									<prop name="PointStyle">psNothing</prop>
								</obj>
								<obj name="PropertyObject" class="GenSampleEditPosition" version="4">
									<prop name="PropertyTypeName">Position</prop>
									<prop name="Position">0</prop>
									<prop name="IsDefault">1</prop>
								</obj>
								<obj name="PropertyObject" class="GenSampleEditReplicate" version="4">
									<prop name="PropertyTypeName">Replicate of</prop>
									<prop name="Position">0</prop>
									<prop name="IsDefault">1</prop>
									<prop name="ReplicateOf">-1</prop>
								</obj>
								<obj name="PropertyObject" class="HTCSampleID" version="4">
									<prop name="PropertyTypeName">Sample ID</prop>
									<prop name="Position">0</prop>
									<prop name="IsDefault">1</prop>
								</obj>
								<obj name="PropertyObject" class="GenSampleEditName" version="4">
									<prop name="PropertyTypeName">Sample Name</prop>
									<prop name="Position">0</prop>
									<prop name="IsDefault">1</prop>
									<prop name="name">Sample 1</prop>
								</obj>
								<obj name="PropertyObject" class="HTCSamplePrepNotes" version="4">
									<prop name="PropertyTypeName">Sample Prep Notes</prop>
									<prop name="Position">0</prop>
									<prop name="IsDefault">1</prop>
								</obj>
								<obj name="PropertyObject" class="GenSampleEditSubset" version="4">
									<prop name="PropertyTypeName">Subsets</prop>
									<prop name="Position">0</prop>
									<prop name="IsDefault">1</prop>
								</obj>
								<obj name="PropertyObject" class="SamplePrefWidth" version="5">
									<prop name="PropertyTypeName">Width</prop>
									<prop name="Position">0</prop>
									<prop name="IsDefault">1</prop>
									<prop name="Width">1</prop>
								</obj>
							</list>
						</obj>
					</obj>
					<obj name="item" class="SamplePropInfo" version="1">
						<obj name="ChannelProperties" class="ChanPropList" version="2">
							<obj name="ChannelProperties" class="EMList" version="1">
								<list name="emlist" count="1">
									<obj name="item" class="PropertyList" version="1">
										<list name="emlist" count="12">
											<obj name="PropertyObject" class="RQSampleTargetProperty" version="4">
												<prop name="PropertyTypeName">Combined Sample and Target Type</prop>
												<prop name="Position">1</prop>
												<prop name="IsDefault">0</prop>
												<obj name="ChannelProp" class="ChannelProperty" version="1">
													<prop name="ChannelIdx">0</prop>
												</obj>
											</obj>
											<obj name="PropertyObject" class="QuantConcProperty" version="4">
												<prop name="PropertyTypeName">Concentration</prop>
												<prop name="Position">1</prop>
												<prop name="IsDefault">1</prop>
												<prop name="Concentration">0</prop>
												<obj name="ChannelProp" class="ChannelProperty" version="1">
													<prop name="ChannelIdx">0</prop>
												</obj>
												<prop name="ReadOnly">1</prop>
											</obj>
											<obj name="PropertyObject" class="QuantCpHighProp" version="4">
												<prop name="PropertyTypeName">Cp High</prop>
												<prop name="Position">1</prop>
												<prop name="IsDefault">1</prop>
												<prop name="CpRangeHigh">0</prop>
												<obj name="ChannelProp" class="ChannelProperty" version="1">
													<prop name="ChannelIdx">0</prop>
												</obj>
												<prop name="ReadOnly">1</prop>
											</obj>
											<obj name="PropertyObject" class="QuantCpLowProp" version="4">
												<prop name="PropertyTypeName">Cp Low</prop>
												<prop name="Position">1</prop>
												<prop name="IsDefault">1</prop>
												<prop name="CpRangeLow">0</prop>
												<obj name="ChannelProp" class="ChannelProperty" version="1">
													<prop name="ChannelIdx">0</prop>
												</obj>
												<prop name="ReadOnly">1</prop>
											</obj>
											<obj name="PropertyObject" class="RQEffProp" version="4">
												<prop name="PropertyTypeName">Efficiency</prop>
												<prop name="Position">1</prop>
												<prop name="IsDefault">1</prop>
												<prop name="Efficiency">2</prop>
												<obj name="ChannelProp" class="ChannelProperty" version="1">
													<prop name="ChannelIdx">0</prop>
												</obj>
											</obj>
											<obj name="PropertyObject" class="ChannelGenotype" version="4">
												<prop name="PropertyTypeName">Melt Geno Genotype</prop>
												<prop name="Position">1</prop>
												<prop name="IsDefault">1</prop>
												<prop name="ReadOnly">1</prop>
												<obj name="ChannelProp" class="ChannelProperty" version="1">
													<prop name="ChannelIdx">0</prop>
												</obj>
											</obj>
											<obj name="PropertyObject" class="GroupChannelTypeProp" version="4">
												<prop name="PropertyTypeName">Melt Geno Sample Type</prop>
												<prop name="Position">1</prop>
												<prop name="IsDefault">0</prop>
												<prop name="GroupSampleType">mstUnknown</prop>
												<obj name="ChannelProp" class="ChannelProperty" version="1">
													<prop name="ChannelIdx">0</prop>
												</obj>
											</obj>
											<obj name="PropertyObject" class="QuantSampleTypeProperty" version="4">
												<prop name="PropertyTypeName">Quantification Sample Type</prop>
												<prop name="Position">1</prop>
												<prop name="IsDefault">0</prop>
												<prop name="SampleType">qsUnknown</prop>
												<obj name="ChannelProp" class="ChannelProperty" version="1">
													<prop name="ChannelIdx">0</prop>
												</obj>
											</obj>
											<obj name="PropertyObject" class="ChannelGenotype" version="4">
												<prop name="PropertyTypeName">Scanning Genotype</prop>
												<prop name="Position">1</prop>
												<prop name="IsDefault">1</prop>
												<prop name="ReadOnly">1</prop>
												<obj name="ChannelProp" class="ChannelProperty" version="1">
													<prop name="ChannelIdx">0</prop>
												</obj>
											</obj>
											<obj name="PropertyObject" class="GroupChannelTypeProp" version="4">
												<prop name="PropertyTypeName">Scanning Sample Type</prop>
												<prop name="Position">1</prop>
												<prop name="IsDefault">0</prop>
												<prop name="GroupSampleType">mstUnknown</prop>
												<obj name="ChannelProp" class="ChannelProperty" version="1">
													<prop name="ChannelIdx">0</prop>
												</obj>
											</obj>
											<obj name="PropertyObject" class="TargetName" version="4">
												<prop name="PropertyTypeName">Target Name</prop>
												<prop name="Position">1</prop>
												<prop name="IsDefault">1</prop>
												<obj name="ChannelProp" class="ChannelProperty" version="1">
													<prop name="ChannelIdx">0</prop>
												</obj>
											</obj>
											<obj name="PropertyObject" class="RQTargetProperty" version="4">
												<prop name="PropertyTypeName">Target Type</prop>
												<prop name="Position">1</prop>
												<prop name="IsDefault">0</prop>
												<prop name="TargetType">dtNone</prop>
												<obj name="ChannelProp" class="ChannelProperty" version="1">
													<prop name="ChannelIdx">0</prop>
												</obj>
											</obj>
										</list>
									</obj>
								</list>
							</obj>
						</obj>
						<prop name="ChannelPropertyCount">1</prop>
						<prop name="ContainerPosition">1</prop>
						<prop name="HasSampleProperties">1</prop>
						<obj name="SampleProperties" class="PropertyList" version="1">
							<list name="emlist" count="14">
								<obj name="PropertyObject" class="SamplePrefColor" version="4">
									<prop name="PropertyTypeName">Color</prop>
									<prop name="Position">1</prop>
									<prop name="IsDefault">0</prop>
									<prop name="Color">clRed</prop>
								</obj>
								<obj name="PropertyObject" class="DominantChannelProp" version="4">
									<prop name="PropertyTypeName">Dominant Channel</prop>
									<prop name="Position">1</prop>
									<prop name="IsDefault">0</prop>
									<prop name="DominantChannel">0</prop>
								</obj>
								<obj name="PropertyObject" class="Genotype" version="4">
									<prop name="PropertyTypeName">EndPt Genotype</prop>
									<prop name="Position">1</prop>
									<prop name="IsDefault">1</prop>
									<prop name="ReadOnly">1</prop>
								</obj>
								<obj name="PropertyObject" class="GroupingSample" version="4">
									<prop name="PropertyTypeName">EndPt Sample Type</prop>
									<prop name="Position">1</prop>
									<prop name="IsDefault">0</prop>
									<prop name="GroupSampleType">mstUnknown</prop>
								</obj>
								<obj name="PropertyObject" class="SamplePrefLineStyle" version="4">
									<prop name="PropertyTypeName">Line Style</prop>
									<prop name="Position">1</prop>
									<prop name="IsDefault">0</prop>
									<prop name="LineStyle">psSolid</prop>
								</obj>
								<obj name="PropertyObject" class="GenSampleEditNotes" version="4">
									<prop name="PropertyTypeName">Notes</prop>
									<prop name="Position">1</prop>
									<prop name="IsDefault">1</prop>
								</obj>
								<obj name="PropertyObject" class="SamplePrefPointStyle" version="4">
									<prop name="PropertyTypeName">Point Style</prop>
									<prop name="Position">1</prop>
									<prop name="IsDefault">0</prop>
									<prop name="PointStyle">psNothing</prop>
								</obj>
								<obj name="PropertyObject" class="GenSampleEditPosition" version="4">
									<prop name="PropertyTypeName">Position</prop>
									<prop name="Position">1</prop>
									<prop name="IsDefault">1</prop>
								</obj>
								<obj name="PropertyObject" class="GenSampleEditReplicate" version="4">
									<prop name="PropertyTypeName">Replicate of</prop>
									<prop name="Position">1</prop>
									<prop name="IsDefault">1</prop>
									<prop name="ReplicateOf">-1</prop>
								</obj>
								<obj name="PropertyObject" class="HTCSampleID" version="4">
									<prop name="PropertyTypeName">Sample ID</prop>
									<prop name="Position">1</prop>
									<prop name="IsDefault">1</prop>
								</obj>
								<obj name="PropertyObject" class="GenSampleEditName" version="4">
									<prop name="PropertyTypeName">Sample Name</prop>
									<prop name="Position">1</prop>
									<prop name="IsDefault">1</prop>
									<prop name="name">Sample 2</prop>
								</obj>
								<obj name="PropertyObject" class="HTCSamplePrepNotes" version="4">
									<prop name="PropertyTypeName">Sample Prep Notes</prop>
									<prop name="Position">1</prop>
									<prop name="IsDefault">1</prop>
								</obj>
								<obj name="PropertyObject" class="GenSampleEditSubset" version="4">
									<prop name="PropertyTypeName">Subsets</prop>
									<prop name="Position">1</prop>
									<prop name="IsDefault">1</prop>
								</obj>
								<obj name="PropertyObject" class="SamplePrefWidth" version="5">
									<prop name="PropertyTypeName">Width</prop>
									<prop name="Position">1</prop>
									<prop name="IsDefault">1</prop>
									<prop name="Width">1</prop>
								</obj>
							</list>
						</obj>
					</obj>
					<obj name="item" class="SamplePropInfo" version="1">
						<obj name="ChannelProperties" class="ChanPropList" version="2">
							<obj name="ChannelProperties" class="EMList" version="1">
								<list name="emlist" count="1">
									<obj name="item" class="PropertyList" version="1">
										<list name="emlist" count="12">
											<obj name="PropertyObject" class="RQSampleTargetProperty" version="4">
												<prop name="PropertyTypeName">Combined Sample and Target Type</prop>
												<prop name="Position">2</prop>
												<prop name="IsDefault">0</prop>
												<obj name="ChannelProp" class="ChannelProperty" version="1">
													<prop name="ChannelIdx">0</prop>
												</obj>
											</obj>
											<obj name="PropertyObject" class="QuantConcProperty" version="4">
												<prop name="PropertyTypeName">Concentration</prop>
												<prop name="Position">2</prop>
												<prop name="IsDefault">1</prop>
												<prop name="Concentration">0</prop>
												<obj name="ChannelProp" class="ChannelProperty" version="1">
													<prop name="ChannelIdx">0</prop>
												</obj>
												<prop name="ReadOnly">1</prop>
											</obj>
											<obj name="PropertyObject" class="QuantCpHighProp" version="4">
												<prop name="PropertyTypeName">Cp High</prop>
												<prop name="Position">2</prop>
												<prop name="IsDefault">1</prop>
												<prop name="CpRangeHigh">0</prop>
												<obj name="ChannelProp" class="ChannelProperty" version="1">
													<prop name="ChannelIdx">0</prop>
												</obj>
												<prop name="ReadOnly">1</prop>
											</obj>
											<obj name="PropertyObject" class="QuantCpLowProp" version="4">
												<prop name="PropertyTypeName">Cp Low</prop>
												<prop name="Position">2</prop>
												<prop name="IsDefault">1</prop>
												<prop name="CpRangeLow">0</prop>
												<obj name="ChannelProp" class="ChannelProperty" version="1">
													<prop name="ChannelIdx">0</prop>
												</obj>
												<prop name="ReadOnly">1</prop>
											</obj>
											<obj name="PropertyObject" class="RQEffProp" version="4">
												<prop name="PropertyTypeName">Efficiency</prop>
												<prop name="Position">2</prop>
												<prop name="IsDefault">1</prop>
												<prop name="Efficiency">2</prop>
												<obj name="ChannelProp" class="ChannelProperty" version="1">
													<prop name="ChannelIdx">0</prop>
												</obj>
											</obj>
											<obj name="PropertyObject" class="ChannelGenotype" version="4">
												<prop name="PropertyTypeName">Melt Geno Genotype</prop>
												<prop name="Position">2</prop>
												<prop name="IsDefault">1</prop>
												<prop name="ReadOnly">1</prop>
												<obj name="ChannelProp" class="ChannelProperty" version="1">
													<prop name="ChannelIdx">0</prop>
												</obj>
											</obj>
											<obj name="PropertyObject" class="GroupChannelTypeProp" version="4">
												<prop name="PropertyTypeName">Melt Geno Sample Type</prop>
												<prop name="Position">2</prop>
												<prop name="IsDefault">0</prop>
												<prop name="GroupSampleType">mstUnknown</prop>
												<obj name="ChannelProp" class="ChannelProperty" version="1">
													<prop name="ChannelIdx">0</prop>
												</obj>
											</obj>
											<obj name="PropertyObject" class="QuantSampleTypeProperty" version="4">
												<prop name="PropertyTypeName">Quantification Sample Type</prop>
												<prop name="Position">2</prop>
												<prop name="IsDefault">0</prop>
												<prop name="SampleType">qsUnknown</prop>
												<obj name="ChannelProp" class="ChannelProperty" version="1">
													<prop name="ChannelIdx">0</prop>
												</obj>
											</obj>
											<obj name="PropertyObject" class="ChannelGenotype" version="4">
												<prop name="PropertyTypeName">Scanning Genotype</prop>
												<prop name="Position">2</prop>
												<prop name="IsDefault">1</prop>
												<prop name="ReadOnly">1</prop>
												<obj name="ChannelProp" class="ChannelProperty" version="1">
													<prop name="ChannelIdx">0</prop>
												</obj>
											</obj>
											<obj name="PropertyObject" class="GroupChannelTypeProp" version="4">
												<prop name="PropertyTypeName">Scanning Sample Type</prop>
												<prop name="Position">2</prop>
												<prop name="IsDefault">0</prop>
												<prop name="GroupSampleType">mstUnknown</prop>
												<obj name="ChannelProp" class="ChannelProperty" version="1">
													<prop name="ChannelIdx">0</prop>
												</obj>
											</obj>
											<obj name="PropertyObject" class="TargetName" version="4">
												<prop name="PropertyTypeName">Target Name</prop>
												<prop name="Position">2</prop>
												<prop name="IsDefault">1</prop>
												<obj name="ChannelProp" class="ChannelProperty" version="1">
													<prop name="ChannelIdx">0</prop>
												</obj>
											</obj>
											<obj name="PropertyObject" class="RQTargetProperty" version="4">
												<prop name="PropertyTypeName">Target Type</prop>
												<prop name="Position">2</prop>
												<prop name="IsDefault">0</prop>
												<prop name="TargetType">dtNone</prop>
												<obj name="ChannelProp" class="ChannelProperty" version="1">
													<prop name="ChannelIdx">0</prop>
												</obj>
											</obj>
										</list>
									</obj>
								</list>
							</obj>
						</obj>
						<prop name="ChannelPropertyCount">1</prop>
						<prop name="ContainerPosition">2</prop>
						<prop name="HasSampleProperties">1</prop>
						<obj name="SampleProperties" class="PropertyList" version="1">
							<list name="emlist" count="14">
								<obj name="PropertyObject" class="SamplePrefColor" version="4">
									<prop name="PropertyTypeName">Color</prop>
									<prop name="Position">2</prop>
									<prop name="IsDefault">0</prop>
									<prop name="Color">$0030D700</prop>
								</obj>
								<obj name="PropertyObject" class="DominantChannelProp" version="4">
									<prop name="PropertyTypeName">Dominant Channel</prop>
									<prop name="Position">2</prop>
									<prop name="IsDefault">0</prop>
									<prop name="DominantChannel">0</prop>
								</obj>
								<obj name="PropertyObject" class="Genotype" version="4">
									<prop name="PropertyTypeName">EndPt Genotype</prop>
									<prop name="Position">2</prop>
									<prop name="IsDefault">1</prop>
									<prop name="ReadOnly">1</prop>
								</obj>
								<obj name="PropertyObject" class="GroupingSample" version="4">
									<prop name="PropertyTypeName">EndPt Sample Type</prop>
									<prop name="Position">2</prop>
									<prop name="IsDefault">0</prop>
									<prop name="GroupSampleType">mstUnknown</prop>
								</obj>
								<obj name="PropertyObject" class="SamplePrefLineStyle" version="4">
									<prop name="PropertyTypeName">Line Style</prop>
									<prop name="Position">2</prop>
									<prop name="IsDefault">0</prop>
									<prop name="LineStyle">psSolid</prop>
								</obj>
								<obj name="PropertyObject" class="GenSampleEditNotes" version="4">
									<prop name="PropertyTypeName">Notes</prop>
									<prop name="Position">2</prop>
									<prop name="IsDefault">1</prop>
								</obj>
								<obj name="PropertyObject" class="SamplePrefPointStyle" version="4">
									<prop name="PropertyTypeName">Point Style</prop>
									<prop name="Position">2</prop>
									<prop name="IsDefault">0</prop>
									<prop name="PointStyle">psNothing</prop>
								</obj>
								<obj name="PropertyObject" class="GenSampleEditPosition" version="4">
									<prop name="PropertyTypeName">Position</prop>
									<prop name="Position">2</prop>
									<prop name="IsDefault">1</prop>
								</obj>
								<obj name="PropertyObject" class="GenSampleEditReplicate" version="4">
									<prop name="PropertyTypeName">Replicate of</prop>
									<prop name="Position">2</prop>
									<prop name="IsDefault">1</prop>
									<prop name="ReplicateOf">-1</prop>
								</obj>
								<obj name="PropertyObject" class="HTCSampleID" version="4">
									<prop name="PropertyTypeName">Sample ID</prop>
									<prop name="Position">2</prop>
									<prop name="IsDefault">1</prop>
								</obj>
								<obj name="PropertyObject" class="GenSampleEditName" version="4">
									<prop name="PropertyTypeName">Sample Name</prop>
									<prop name="Position">2</prop>
									<prop name="IsDefault">1</prop>
									<prop name="name">Sample 3</prop>
								</obj>
								<obj name="PropertyObject" class="HTCSamplePrepNotes" version="4">
									<prop name="PropertyTypeName">Sample Prep Notes</prop>
									<prop name="Position">2</prop>
									<prop name="IsDefault">1</prop>
								</obj>
								<obj name="PropertyObject" class="GenSampleEditSubset" version="4">
									<prop name="PropertyTypeName">Subsets</prop>
									<prop name="Position">2</prop>
									<prop name="IsDefault">1</prop>
								</obj>
								<obj name="PropertyObject" class="SamplePrefWidth" version="5">
									<prop name="PropertyTypeName">Width</prop>
									<prop name="Position">2</prop>
									<prop name="IsDefault">1</prop>
									<prop name="Width">1</prop>
								</obj>
							</list>
						</obj>
					</obj>
					<obj name="item" class="SamplePropInfo" version="1">
						<obj name="ChannelProperties" class="ChanPropList" version="2">
							<obj name="ChannelProperties" class="EMList" version="1">
								<list name="emlist" count="1">
									<obj name="item" class="PropertyList" version="1">
										<list name="emlist" count="12">
											<obj name="PropertyObject" class="RQSampleTargetProperty" version="4">
												<prop name="PropertyTypeName">Combined Sample and Target Type</prop>
												<prop name="Position">3</prop>
												<prop name="IsDefault">0</prop>
												<obj name="ChannelProp" class="ChannelProperty" version="1">
													<prop name="ChannelIdx">0</prop>
												</obj>
											</obj>
											<obj name="PropertyObject" class="QuantConcProperty" version="4">
												<prop name="PropertyTypeName">Concentration</prop>
												<prop name="Position">3</prop>
												<prop name="IsDefault">1</prop>
												<prop name="Concentration">0</prop>
												<obj name="ChannelProp" class="ChannelProperty" version="1">
													<prop name="ChannelIdx">0</prop>
												</obj>
												<prop name="ReadOnly">1</prop>
											</obj>
											<obj name="PropertyObject" class="QuantCpHighProp" version="4">
												<prop name="PropertyTypeName">Cp High</prop>
												<prop name="Position">3</prop>
												<prop name="IsDefault">1</prop>
												<prop name="CpRangeHigh">0</prop>
												<obj name="ChannelProp" class="ChannelProperty" version="1">
													<prop name="ChannelIdx">0</prop>
												</obj>
												<prop name="ReadOnly">1</prop>
											</obj>
											<obj name="PropertyObject" class="QuantCpLowProp" version="4">
												<prop name="PropertyTypeName">Cp Low</prop>
												<prop name="Position">3</prop>
												<prop name="IsDefault">1</prop>
												<prop name="CpRangeLow">0</prop>
												<obj name="ChannelProp" class="ChannelProperty" version="1">
													<prop name="ChannelIdx">0</prop>
												</obj>
												<prop name="ReadOnly">1</prop>
											</obj>
											<obj name="PropertyObject" class="RQEffProp" version="4">
												<prop name="PropertyTypeName">Efficiency</prop>
												<prop name="Position">3</prop>
												<prop name="IsDefault">1</prop>
												<prop name="Efficiency">2</prop>
												<obj name="ChannelProp" class="ChannelProperty" version="1">
													<prop name="ChannelIdx">0</prop>
												</obj>
											</obj>
											<obj name="PropertyObject" class="ChannelGenotype" version="4">
												<prop name="PropertyTypeName">Melt Geno Genotype</prop>
												<prop name="Position">3</prop>
												<prop name="IsDefault">1</prop>
												<prop name="ReadOnly">1</prop>
												<obj name="ChannelProp" class="ChannelProperty" version="1">
													<prop name="ChannelIdx">0</prop>
												</obj>
											</obj>
											<obj name="PropertyObject" class="GroupChannelTypeProp" version="4">
												<prop name="PropertyTypeName">Melt Geno Sample Type</prop>
												<prop name="Position">3</prop>
												<prop name="IsDefault">0</prop>
												<prop name="GroupSampleType">mstUnknown</prop>
												<obj name="ChannelProp" class="ChannelProperty" version="1">
													<prop name="ChannelIdx">0</prop>
												</obj>
											</obj>
											<obj name="PropertyObject" class="QuantSampleTypeProperty" version="4">
												<prop name="PropertyTypeName">Quantification Sample Type</prop>
												<prop name="Position">3</prop>
												<prop name="IsDefault">0</prop>
												<prop name="SampleType">qsUnknown</prop>
												<obj name="ChannelProp" class="ChannelProperty" version="1">
													<prop name="ChannelIdx">0</prop>
												</obj>
											</obj>
											<obj name="PropertyObject" class="ChannelGenotype" version="4">
												<prop name="PropertyTypeName">Scanning Genotype</prop>
												<prop name="Position">3</prop>
												<prop name="IsDefault">1</prop>
												<prop name="ReadOnly">1</prop>
												<obj name="ChannelProp" class="ChannelProperty" version="1">
													<prop name="ChannelIdx">0</prop>
												</obj>
											</obj>
											<obj name="PropertyObject" class="GroupChannelTypeProp" version="4">
												<prop name="PropertyTypeName">Scanning Sample Type</prop>
												<prop name="Position">3</prop>
												<prop name="IsDefault">0</prop>
												<prop name="GroupSampleType">mstUnknown</prop>
												<obj name="ChannelProp" class="ChannelProperty" version="1">
													<prop name="ChannelIdx">0</prop>
												</obj>
											</obj>
											<obj name="PropertyObject" class="TargetName" version="4">
												<prop name="PropertyTypeName">Target Name</prop>
												<prop name="Position">3</prop>
												<prop name="IsDefault">1</prop>
												<obj name="ChannelProp" class="ChannelProperty" version="1">
													<prop name="ChannelIdx">0</prop>
												</obj>
											</obj>
											<obj name="PropertyObject" class="RQTargetProperty" version="4">
												<prop name="PropertyTypeName">Target Type</prop>
												<prop name="Position">3</prop>
												<prop name="IsDefault">0</prop>
												<prop name="TargetType">dtNone</prop>
												<obj name="ChannelProp" class="ChannelProperty" version="1">
													<prop name="ChannelIdx">0</prop>
												</obj>
											</obj>
										</list>
									</obj>
								</list>
							</obj>
						</obj>
						<prop name="ChannelPropertyCount">1</prop>
						<prop name="ContainerPosition">3</prop>
						<prop name="HasSampleProperties">1</prop>
						<obj name="SampleProperties" class="PropertyList" version="1">
							<list name="emlist" count="14">
								<obj name="PropertyObject" class="SamplePrefColor" version="4">
									<prop name="PropertyTypeName">Color</prop>
									<prop name="Position">3</prop>
									<prop name="IsDefault">0</prop>
									<prop name="Color">clFuchsia</prop>
								</obj>
								<obj name="PropertyObject" class="DominantChannelProp" version="4">
									<prop name="PropertyTypeName">Dominant Channel</prop>
									<prop name="Position">3</prop>
									<prop name="IsDefault">0</prop>
									<prop name="DominantChannel">0</prop>
								</obj>
								<obj name="PropertyObject" class="Genotype" version="4">
									<prop name="PropertyTypeName">EndPt Genotype</prop>
									<prop name="Position">3</prop>
									<prop name="IsDefault">1</prop>
									<prop name="ReadOnly">1</prop>
								</obj>
								<obj name="PropertyObject" class="GroupingSample" version="4">
									<prop name="PropertyTypeName">EndPt Sample Type</prop>
									<prop name="Position">3</prop>
									<prop name="IsDefault">0</prop>
									<prop name="GroupSampleType">mstUnknown</prop>
								</obj>
								<obj name="PropertyObject" class="SamplePrefLineStyle" version="4">
									<prop name="PropertyTypeName">Line Style</prop>
									<prop name="Position">3</prop>
									<prop name="IsDefault">0</prop>
									<prop name="LineStyle">psSolid</prop>
								</obj>
								<obj name="PropertyObject" class="GenSampleEditNotes" version="4">
									<prop name="PropertyTypeName">Notes</prop>
									<prop name="Position">3</prop>
									<prop name="IsDefault">1</prop>
								</obj>
								<obj name="PropertyObject" class="SamplePrefPointStyle" version="4">
									<prop name="PropertyTypeName">Point Style</prop>
									<prop name="Position">3</prop>
									<prop name="IsDefault">0</prop>
									<prop name="PointStyle">psNothing</prop>
								</obj>
								<obj name="PropertyObject" class="GenSampleEditPosition" version="4">
									<prop name="PropertyTypeName">Position</prop>
									<prop name="Position">3</prop>
									<prop name="IsDefault">1</prop>
								</obj>
								<obj name="PropertyObject" class="GenSampleEditReplicate" version="4">
									<prop name="PropertyTypeName">Replicate of</prop>
									<prop name="Position">3</prop>
									<prop name="IsDefault">1</prop>
									<prop name="ReplicateOf">-1</prop>
								</obj>
								<obj name="PropertyObject" class="HTCSampleID" version="4">
									<prop name="PropertyTypeName">Sample ID</prop>
									<prop name="Position">3</prop>
									<prop name="IsDefault">1</prop>
								</obj>
								<obj name="PropertyObject" class="GenSampleEditName" version="4">
									<prop name="PropertyTypeName">Sample Name</prop>
									<prop name="Position">3</prop>
									<prop name="IsDefault">1</prop>
									<prop name="name">Sample 4</prop>
								</obj>
								<obj name="PropertyObject" class="HTCSamplePrepNotes" version="4">
									<prop name="PropertyTypeName">Sample Prep Notes</prop>
									<prop name="Position">3</prop>
									<prop name="IsDefault">1</prop>
								</obj>
								<obj name="PropertyObject" class="GenSampleEditSubset" version="4">
									<prop name="PropertyTypeName">Subsets</prop>
									<prop name="Position">3</prop>
									<prop name="IsDefault">1</prop>
								</obj>
								<obj name="PropertyObject" class="SamplePrefWidth" version="5">
									<prop name="PropertyTypeName">Width</prop>
									<prop name="Position">3</prop>
									<prop name="IsDefault">1</prop>
									<prop name="Width">1</prop>
								</obj>
							</list>
						</obj>
					</obj>
					<obj name="item" class="SamplePropInfo" version="1">
						<obj name="ChannelProperties" class="ChanPropList" version="2">
							<obj name="ChannelProperties" class="EMList" version="1">
								<list name="emlist" count="1">
									<obj name="item" class="PropertyList" version="1">
										<list name="emlist" count="12">
											<obj name="PropertyObject" class="RQSampleTargetProperty" version="4">
												<prop name="PropertyTypeName">Combined Sample and Target Type</prop>
												<prop name="Position">4</prop>
												<prop name="IsDefault">0</prop>
												<obj name="ChannelProp" class="ChannelProperty" version="1">
													<prop name="ChannelIdx">0</prop>
												</obj>
											</obj>
											<obj name="PropertyObject" class="QuantConcProperty" version="4">
												<prop name="PropertyTypeName">Concentration</prop>
												<prop name="Position">4</prop>
												<prop name="IsDefault">1</prop>
												<prop name="Concentration">0</prop>
												<obj name="ChannelProp" class="ChannelProperty" version="1">
													<prop name="ChannelIdx">0</prop>
												</obj>
												<prop name="ReadOnly">1</prop>
											</obj>
											<obj name="PropertyObject" class="QuantCpHighProp" version="4">
												<prop name="PropertyTypeName">Cp High</prop>
												<prop name="Position">4</prop>
												<prop name="IsDefault">1</prop>
												<prop name="CpRangeHigh">0</prop>
												<obj name="ChannelProp" class="ChannelProperty" version="1">
													<prop name="ChannelIdx">0</prop>
												</obj>
												<prop name="ReadOnly">1</prop>
											</obj>
											<obj name="PropertyObject" class="QuantCpLowProp" version="4">
												<prop name="PropertyTypeName">Cp Low</prop>
												<prop name="Position">4</prop>
												<prop name="IsDefault">1</prop>
												<prop name="CpRangeLow">0</prop>
												<obj name="ChannelProp" class="ChannelProperty" version="1">
													<prop name="ChannelIdx">0</prop>
												</obj>
												<prop name="ReadOnly">1</prop>
											</obj>
											<obj name="PropertyObject" class="RQEffProp" version="4">
												<prop name="PropertyTypeName">Efficiency</prop>
												<prop name="Position">4</prop>
												<prop name="IsDefault">1</prop>
												<prop name="Efficiency">2</prop>
												<obj name="ChannelProp" class="ChannelProperty" version="1">
													<prop name="ChannelIdx">0</prop>
												</obj>
											</obj>
											<obj name="PropertyObject" class="ChannelGenotype" version="4">
												<prop name="PropertyTypeName">Melt Geno Genotype</prop>
												<prop name="Position">4</prop>
												<prop name="IsDefault">1</prop>
												<prop name="ReadOnly">1</prop>
												<obj name="ChannelProp" class="ChannelProperty" version="1">
													<prop name="ChannelIdx">0</prop>
												</obj>
											</obj>
											<obj name="PropertyObject" class="GroupChannelTypeProp" version="4">
												<prop name="PropertyTypeName">Melt Geno Sample Type</prop>
												<prop name="Position">4</prop>
												<prop name="IsDefault">0</prop>
												<prop name="GroupSampleType">mstUnknown</prop>
												<obj name="ChannelProp" class="ChannelProperty" version="1">
													<prop name="ChannelIdx">0</prop>
												</obj>
											</obj>
											<obj name="PropertyObject" class="QuantSampleTypeProperty" version="4">
												<prop name="PropertyTypeName">Quantification Sample Type</prop>
												<prop name="Position">4</prop>
												<prop name="IsDefault">0</prop>
												<prop name="SampleType">qsUnknown</prop>
												<obj name="ChannelProp" class="ChannelProperty" version="1">
													<prop name="ChannelIdx">0</prop>
												</obj>
											</obj>
											<obj name="PropertyObject" class="ChannelGenotype" version="4">
												<prop name="PropertyTypeName">Scanning Genotype</prop>
												<prop name="Position">4</prop>
												<prop name="IsDefault">1</prop>
												<prop name="ReadOnly">1</prop>
												<obj name="ChannelProp" class="ChannelProperty" version="1">
													<prop name="ChannelIdx">0</prop>
												</obj>
											</obj>
											<obj name="PropertyObject" class="GroupChannelTypeProp" version="4">
												<prop name="PropertyTypeName">Scanning Sample Type</prop>
												<prop name="Position">4</prop>
												<prop name="IsDefault">0</prop>
												<prop name="GroupSampleType">mstUnknown</prop>
												<obj name="ChannelProp" class="ChannelProperty" version="1">
													<prop name="ChannelIdx">0</prop>
												</obj>
											</obj>
											<obj name="PropertyObject" class="TargetName" version="4">
												<prop name="PropertyTypeName">Target Name</prop>
												<prop name="Position">4</prop>
												<prop name="IsDefault">1</prop>
												<obj name="ChannelProp" class="ChannelProperty" version="1">
													<prop name="ChannelIdx">0</prop>
												</obj>
											</obj>
											<obj name="PropertyObject" class="RQTargetProperty" version="4">
												<prop name="PropertyTypeName">Target Type</prop>
												<prop name="Position">4</prop>
												<prop name="IsDefault">0</prop>
												<prop name="TargetType">dtNone</prop>
												<obj name="ChannelProp" class="ChannelProperty" version="1">
													<prop name="ChannelIdx">0</prop>
												</obj>
											</obj>
										</list>
									</obj>
								</list>
							</obj>
						</obj>
						<prop name="ChannelPropertyCount">1</prop>
						<prop name="ContainerPosition">4</prop>
						<prop name="HasSampleProperties">1</prop>
						<obj name="SampleProperties" class="PropertyList" version="1">
							<list name="emlist" count="14">
								<obj name="PropertyObject" class="SamplePrefColor" version="4">
									<prop name="PropertyTypeName">Color</prop>
									<prop name="Position">4</prop>
									<prop name="IsDefault">0</prop>
									<prop name="Color">clGray</prop>
								</obj>
								<obj name="PropertyObject" class="DominantChannelProp" version="4">
									<prop name="PropertyTypeName">Dominant Channel</prop>
									<prop name="Position">4</prop>
									<prop name="IsDefault">0</prop>
									<prop name="DominantChannel">0</prop>
								</obj>
								<obj name="PropertyObject" class="Genotype" version="4">
									<prop name="PropertyTypeName">EndPt Genotype</prop>
									<prop name="Position">4</prop>
									<prop name="IsDefault">1</prop>
									<prop name="ReadOnly">1</prop>
								</obj>
								<obj name="PropertyObject" class="GroupingSample" version="4">
									<prop name="PropertyTypeName">EndPt Sample Type</prop>
									<prop name="Position">4</prop>
									<prop name="IsDefault">0</prop>
									<prop name="GroupSampleType">mstUnknown</prop>
								</obj>
								<obj name="PropertyObject" class="SamplePrefLineStyle" version="4">
									<prop name="PropertyTypeName">Line Style</prop>
									<prop name="Position">4</prop>
									<prop name="IsDefault">0</prop>
									<prop name="LineStyle">psSolid</prop>
								</obj>
								<obj name="PropertyObject" class="GenSampleEditNotes" version="4">
									<prop name="PropertyTypeName">Notes</prop>
									<prop name="Position">4</prop>
									<prop name="IsDefault">1</prop>
								</obj>
								<obj name="PropertyObject" class="SamplePrefPointStyle" version="4">
									<prop name="PropertyTypeName">Point Style</prop>
									<prop name="Position">4</prop>
									<prop name="IsDefault">0</prop>
									<prop name="PointStyle">psNothing</prop>
								</obj>
								<obj name="PropertyObject" class="GenSampleEditPosition" version="4">
									<prop name="PropertyTypeName">Position</prop>
									<prop name="Position">4</prop>
									<prop name="IsDefault">1</prop>
								</obj>
								<obj name="PropertyObject" class="GenSampleEditReplicate" version="4">
									<prop name="PropertyTypeName">Replicate of</prop>
									<prop name="Position">4</prop>
									<prop name="IsDefault">1</prop>
									<prop name="ReplicateOf">-1</prop>
								</obj>
								<obj name="PropertyObject" class="HTCSampleID" version="4">
									<prop name="PropertyTypeName">Sample ID</prop>
									<prop name="Position">4</prop>
									<prop name="IsDefault">1</prop>
								</obj>
								<obj name="PropertyObject" class="GenSampleEditName" version="4">
									<prop name="PropertyTypeName">Sample Name</prop>
									<prop name="Position">4</prop>
									<prop name="IsDefault">1</prop>
									<prop name="name">Sample 5</prop>
								</obj>
								<obj name="PropertyObject" class="HTCSamplePrepNotes" version="4">
									<prop name="PropertyTypeName">Sample Prep Notes</prop>
									<prop name="Position">4</prop>
									<prop name="IsDefault">1</prop>
								</obj>
								<obj name="PropertyObject" class="GenSampleEditSubset" version="4">
									<prop name="PropertyTypeName">Subsets</prop>
									<prop name="Position">4</prop>
									<prop name="IsDefault">1</prop>
								</obj>
								<obj name="PropertyObject" class="SamplePrefWidth" version="5">
									<prop name="PropertyTypeName">Width</prop>
									<prop name="Position">4</prop>
									<prop name="IsDefault">1</prop>
									<prop name="Width">1</prop>
								</obj>
							</list>
						</obj>
					</obj>
					<obj name="item" class="SamplePropInfo" version="1">
						<obj name="ChannelProperties" class="ChanPropList" version="2">
							<obj name="ChannelProperties" class="EMList" version="1">
								<list name="emlist" count="1">
									<obj name="item" class="PropertyList" version="1">
										<list name="emlist" count="12">
											<obj name="PropertyObject" class="RQSampleTargetProperty" version="4">
												<prop name="PropertyTypeName">Combined Sample and Target Type</prop>
												<prop name="Position">5</prop>
												<prop name="IsDefault">0</prop>
												<obj name="ChannelProp" class="ChannelProperty" version="1">
													<prop name="ChannelIdx">0</prop>
												</obj>
											</obj>
											<obj name="PropertyObject" class="QuantConcProperty" version="4">
												<prop name="PropertyTypeName">Concentration</prop>
												<prop name="Position">5</prop>
												<prop name="IsDefault">1</prop>
												<prop name="Concentration">0</prop>
												<obj name="ChannelProp" class="ChannelProperty" version="1">
													<prop name="ChannelIdx">0</prop>
												</obj>
												<prop name="ReadOnly">1</prop>
											</obj>
											<obj name="PropertyObject" class="QuantCpHighProp" version="4">
												<prop name="PropertyTypeName">Cp High</prop>
												<prop name="Position">5</prop>
												<prop name="IsDefault">1</prop>
												<prop name="CpRangeHigh">0</prop>
												<obj name="ChannelProp" class="ChannelProperty" version="1">
													<prop name="ChannelIdx">0</prop>
												</obj>
												<prop name="ReadOnly">1</prop>
											</obj>
											<obj name="PropertyObject" class="QuantCpLowProp" version="4">
												<prop name="PropertyTypeName">Cp Low</prop>
												<prop name="Position">5</prop>
												<prop name="IsDefault">1</prop>
												<prop name="CpRangeLow">0</prop>
												<obj name="ChannelProp" class="ChannelProperty" version="1">
													<prop name="ChannelIdx">0</prop>
												</obj>
												<prop name="ReadOnly">1</prop>
											</obj>
											<obj name="PropertyObject" class="RQEffProp" version="4">
												<prop name="PropertyTypeName">Efficiency</prop>
												<prop name="Position">5</prop>
												<prop name="IsDefault">1</prop>
												<prop name="Efficiency">2</prop>
												<obj name="ChannelProp" class="ChannelProperty" version="1">
													<prop name="ChannelIdx">0</prop>
												</obj>
											</obj>
											<obj name="PropertyObject" class="ChannelGenotype" version="4">
												<prop name="PropertyTypeName">Melt Geno Genotype</prop>
												<prop name="Position">5</prop>
												<prop name="IsDefault">1</prop>
												<prop name="ReadOnly">1</prop>
												<obj name="ChannelProp" class="ChannelProperty" version="1">
													<prop name="ChannelIdx">0</prop>
												</obj>
											</obj>
											<obj name="PropertyObject" class="GroupChannelTypeProp" version="4">
												<prop name="PropertyTypeName">Melt Geno Sample Type</prop>
												<prop name="Position">5</prop>
												<prop name="IsDefault">0</prop>
												<prop name="GroupSampleType">mstUnknown</prop>
												<obj name="ChannelProp" class="ChannelProperty" version="1">
													<prop name="ChannelIdx">0</prop>
												</obj>
											</obj>
											<obj name="PropertyObject" class="QuantSampleTypeProperty" version="4">
												<prop name="PropertyTypeName">Quantification Sample Type</prop>
												<prop name="Position">5</prop>
												<prop name="IsDefault">0</prop>
												<prop name="SampleType">qsUnknown</prop>
												<obj name="ChannelProp" class="ChannelProperty" version="1">
													<prop name="ChannelIdx">0</prop>
												</obj>
											</obj>
											<obj name="PropertyObject" class="ChannelGenotype" version="4">
												<prop name="PropertyTypeName">Scanning Genotype</prop>
												<prop name="Position">5</prop>
												<prop name="IsDefault">1</prop>
												<prop name="ReadOnly">1</prop>
												<obj name="ChannelProp" class="ChannelProperty" version="1">
													<prop name="ChannelIdx">0</prop>
												</obj>
											</obj>
											<obj name="PropertyObject" class="GroupChannelTypeProp" version="4">
												<prop name="PropertyTypeName">Scanning Sample Type</prop>
												<prop name="Position">5</prop>
												<prop name="IsDefault">0</prop>
												<prop name="GroupSampleType">mstUnknown</prop>
												<obj name="ChannelProp" class="ChannelProperty" version="1">
													<prop name="ChannelIdx">0</prop>
												</obj>
											</obj>
											<obj name="PropertyObject" class="TargetName" version="4">
												<prop name="PropertyTypeName">Target Name</prop>
												<prop name="Position">5</prop>
												<prop name="IsDefault">1</prop>
												<obj name="ChannelProp" class="ChannelProperty" version="1">
													<prop name="ChannelIdx">0</prop>
												</obj>
											</obj>
											<obj name="PropertyObject" class="RQTargetProperty" version="4">
												<prop name="PropertyTypeName">Target Type</prop>
												<prop name="Position">5</prop>
												<prop name="IsDefault">0</prop>
												<prop name="TargetType">dtNone</prop>
												<obj name="ChannelProp" class="ChannelProperty" version="1">
													<prop name="ChannelIdx">0</prop>
												</obj>
											</obj>
										</list>
									</obj>
								</list>
							</obj>
						</obj>
						<prop name="ChannelPropertyCount">1</prop>
						<prop name="ContainerPosition">5</prop>
						<prop name="HasSampleProperties">1</prop>
						<obj name="SampleProperties" class="PropertyList" version="1">
							<list name="emlist" count="14">
								<obj name="PropertyObject" class="SamplePrefColor" version="4">
									<prop name="PropertyTypeName">Color</prop>
									<prop name="Position">5</prop>
									<prop name="IsDefault">0</prop>
									<prop name="Color">$0012D7FA</prop>
								</obj>
								<obj name="PropertyObject" class="DominantChannelProp" version="4">
									<prop name="PropertyTypeName">Dominant Channel</prop>
									<prop name="Position">5</prop>
									<prop name="IsDefault">0</prop>
									<prop name="DominantChannel">0</prop>
								</obj>
								<obj name="PropertyObject" class="Genotype" version="4">
									<prop name="PropertyTypeName">EndPt Genotype</prop>
									<prop name="Position">5</prop>
									<prop name="IsDefault">1</prop>
									<prop name="ReadOnly">1</prop>
								</obj>
								<obj name="PropertyObject" class="GroupingSample" version="4">
									<prop name="PropertyTypeName">EndPt Sample Type</prop>
									<prop name="Position">5</prop>
									<prop name="IsDefault">0</prop>
									<prop name="GroupSampleType">mstUnknown</prop>
								</obj>
								<obj name="PropertyObject" class="SamplePrefLineStyle" version="4">
									<prop name="PropertyTypeName">Line Style</prop>
									<prop name="Position">5</prop>
									<prop name="IsDefault">0</prop>
									<prop name="LineStyle">psSolid</prop>
								</obj>
								<obj name="PropertyObject" class="GenSampleEditNotes" version="4">
									<prop name="PropertyTypeName">Notes</prop>
									<prop name="Position">5</prop>
									<prop name="IsDefault">1</prop>
								</obj>
								<obj name="PropertyObject" class="SamplePrefPointStyle" version="4">
									<prop name="PropertyTypeName">Point Style</prop>
									<prop name="Position">5</prop>
									<prop name="IsDefault">0</prop>
									<prop name="PointStyle">psNothing</prop>
								</obj>
								<obj name="PropertyObject" class="GenSampleEditPosition" version="4">
									<prop name="PropertyTypeName">Position</prop>
									<prop name="Position">5</prop>
									<prop name="IsDefault">1</prop>
								</obj>
								<obj name="PropertyObject" class="GenSampleEditReplicate" version="4">
									<prop name="PropertyTypeName">Replicate of</prop>
									<prop name="Position">5</prop>
									<prop name="IsDefault">1</prop>
									<prop name="ReplicateOf">-1</prop>
								</obj>
								<obj name="PropertyObject" class="HTCSampleID" version="4">
									<prop name="PropertyTypeName">Sample ID</prop>
									<prop name="Position">5</prop>
									<prop name="IsDefault">1</prop>
								</obj>
								<obj name="PropertyObject" class="GenSampleEditName" version="4">
									<prop name="PropertyTypeName">Sample Name</prop>
									<prop name="Position">5</prop>
									<prop name="IsDefault">1</prop>
									<prop name="name">Sample 6</prop>
								</obj>
								<obj name="PropertyObject" class="HTCSamplePrepNotes" version="4">
									<prop name="PropertyTypeName">Sample Prep Notes</prop>
									<prop name="Position">5</prop>
									<prop name="IsDefault">1</prop>
								</obj>
								<obj name="PropertyObject" class="GenSampleEditSubset" version="4">
									<prop name="PropertyTypeName">Subsets</prop>
									<prop name="Position">5</prop>
									<prop name="IsDefault">1</prop>
								</obj>
								<obj name="PropertyObject" class="SamplePrefWidth" version="5">
									<prop name="PropertyTypeName">Width</prop>
									<prop name="Position">5</prop>
									<prop name="IsDefault">1</prop>
									<prop name="Width">1</prop>
								</obj>
							</list>
						</obj>
					</obj>
					<obj name="item" class="SamplePropInfo" version="1">
						<obj name="ChannelProperties" class="ChanPropList" version="2">
							<obj name="ChannelProperties" class="EMList" version="1">
								<list name="emlist" count="1">
									<obj name="item" class="PropertyList" version="1">
										<list name="emlist" count="12">
											<obj name="PropertyObject" class="RQSampleTargetProperty" version="4">
												<prop name="PropertyTypeName">Combined Sample and Target Type</prop>
												<prop name="Position">6</prop>
												<prop name="IsDefault">0</prop>
												<obj name="ChannelProp" class="ChannelProperty" version="1">
													<prop name="ChannelIdx">0</prop>
												</obj>
											</obj>
											<obj name="PropertyObject" class="QuantConcProperty" version="4">
												<prop name="PropertyTypeName">Concentration</prop>
												<prop name="Position">6</prop>
												<prop name="IsDefault">1</prop>
												<prop name="Concentration">0</prop>
												<obj name="ChannelProp" class="ChannelProperty" version="1">
													<prop name="ChannelIdx">0</prop>
												</obj>
												<prop name="ReadOnly">1</prop>
											</obj>
											<obj name="PropertyObject" class="QuantCpHighProp" version="4">
												<prop name="PropertyTypeName">Cp High</prop>
												<prop name="Position">6</prop>
												<prop name="IsDefault">1</prop>
												<prop name="CpRangeHigh">0</prop>
												<obj name="ChannelProp" class="ChannelProperty" version="1">
													<prop name="ChannelIdx">0</prop>
												</obj>
												<prop name="ReadOnly">1</prop>
											</obj>
											<obj name="PropertyObject" class="QuantCpLowProp" version="4">
												<prop name="PropertyTypeName">Cp Low</prop>
												<prop name="Position">6</prop>
												<prop name="IsDefault">1</prop>
												<prop name="CpRangeLow">0</prop>
												<obj name="ChannelProp" class="ChannelProperty" version="1">
													<prop name="ChannelIdx">0</prop>
												</obj>
												<prop name="ReadOnly">1</prop>
											</obj>
											<obj name="PropertyObject" class="RQEffProp" version="4">
												<prop name="PropertyTypeName">Efficiency</prop>
												<prop name="Position">6</prop>
												<prop name="IsDefault">1</prop>
												<prop name="Efficiency">2</prop>
												<obj name="ChannelProp" class="ChannelProperty" version="1">
													<prop name="ChannelIdx">0</prop>
												</obj>
											</obj>
											<obj name="PropertyObject" class="ChannelGenotype" version="4">
												<prop name="PropertyTypeName">Melt Geno Genotype</prop>
												<prop name="Position">6</prop>
												<prop name="IsDefault">1</prop>
												<prop name="ReadOnly">1</prop>
												<obj name="ChannelProp" class="ChannelProperty" version="1">
													<prop name="ChannelIdx">0</prop>
												</obj>
											</obj>
											<obj name="PropertyObject" class="GroupChannelTypeProp" version="4">
												<prop name="PropertyTypeName">Melt Geno Sample Type</prop>
												<prop name="Position">6</prop>
												<prop name="IsDefault">0</prop>
												<prop name="GroupSampleType">mstUnknown</prop>
												<obj name="ChannelProp" class="ChannelProperty" version="1">
													<prop name="ChannelIdx">0</prop>
												</obj>
											</obj>
											<obj name="PropertyObject" class="QuantSampleTypeProperty" version="4">
												<prop name="PropertyTypeName">Quantification Sample Type</prop>
												<prop name="Position">6</prop>
												<prop name="IsDefault">0</prop>
												<prop name="SampleType">qsUnknown</prop>
												<obj name="ChannelProp" class="ChannelProperty" version="1">
													<prop name="ChannelIdx">0</prop>
												</obj>
											</obj>
											<obj name="PropertyObject" class="ChannelGenotype" version="4">
												<prop name="PropertyTypeName">Scanning Genotype</prop>
												<prop name="Position">6</prop>
												<prop name="IsDefault">1</prop>
												<prop name="ReadOnly">1</prop>
												<obj name="ChannelProp" class="ChannelProperty" version="1">
													<prop name="ChannelIdx">0</prop>
												</obj>
											</obj>
											<obj name="PropertyObject" class="GroupChannelTypeProp" version="4">
												<prop name="PropertyTypeName">Scanning Sample Type</prop>
												<prop name="Position">6</prop>
												<prop name="IsDefault">0</prop>
												<prop name="GroupSampleType">mstUnknown</prop>
												<obj name="ChannelProp" class="ChannelProperty" version="1">
													<prop name="ChannelIdx">0</prop>
												</obj>
											</obj>
											<obj name="PropertyObject" class="TargetName" version="4">
												<prop name="PropertyTypeName">Target Name</prop>
												<prop name="Position">6</prop>
												<prop name="IsDefault">1</prop>
												<obj name="ChannelProp" class="ChannelProperty" version="1">
													<prop name="ChannelIdx">0</prop>
												</obj>
											</obj>
											<obj name="PropertyObject" class="RQTargetProperty" version="4">
												<prop name="PropertyTypeName">Target Type</prop>
												<prop name="Position">6</prop>
												<prop name="IsDefault">0</prop>
												<prop name="TargetType">dtNone</prop>
												<obj name="ChannelProp" class="ChannelProperty" version="1">
													<prop name="ChannelIdx">0</prop>
												</obj>
											</obj>
										</list>
									</obj>
								</list>
							</obj>
						</obj>
						<prop name="ChannelPropertyCount">1</prop>
						<prop name="ContainerPosition">6</prop>
						<prop name="HasSampleProperties">1</prop>
						<obj name="SampleProperties" class="PropertyList" version="1">
							<list name="emlist" count="14">
								<obj name="PropertyObject" class="SamplePrefColor" version="4">
									<prop name="PropertyTypeName">Color</prop>
									<prop name="Position">6</prop>
									<prop name="IsDefault">0</prop>
									<prop name="Color">$00000097</prop>
								</obj>
								<obj name="PropertyObject" class="DominantChannelProp" version="4">
									<prop name="PropertyTypeName">Dominant Channel</prop>
									<prop name="Position">6</prop>
									<prop name="IsDefault">0</prop>
									<prop name="DominantChannel">0</prop>
								</obj>
								<obj name="PropertyObject" class="Genotype" version="4">
									<prop name="PropertyTypeName">EndPt Genotype</prop>
									<prop name="Position">6</prop>
									<prop name="IsDefault">1</prop>
									<prop name="ReadOnly">1</prop>
								</obj>
								<obj name="PropertyObject" class="GroupingSample" version="4">
									<prop name="PropertyTypeName">EndPt Sample Type</prop>
									<prop name="Position">6</prop>
									<prop name="IsDefault">0</prop>
									<prop name="GroupSampleType">mstUnknown</prop>
								</obj>
								<obj name="PropertyObject" class="SamplePrefLineStyle" version="4">
									<prop name="PropertyTypeName">Line Style</prop>
									<prop name="Position">6</prop>
									<prop name="IsDefault">0</prop>
									<prop name="LineStyle">psSolid</prop>
								</obj>
								<obj name="PropertyObject" class="GenSampleEditNotes" version="4">
									<prop name="PropertyTypeName">Notes</prop>
									<prop name="Position">6</prop>
									<prop name="IsDefault">1</prop>
								</obj>
								<obj name="PropertyObject" class="SamplePrefPointStyle" version="4">
									<prop name="PropertyTypeName">Point Style</prop>
									<prop name="Position">6</prop>
									<prop name="IsDefault">0</prop>
									<prop name="PointStyle">psNothing</prop>
								</obj>
								<obj name="PropertyObject" class="GenSampleEditPosition" version="4">
									<prop name="PropertyTypeName">Position</prop>
									<prop name="Position">6</prop>
									<prop name="IsDefault">1</prop>
								</obj>
								<obj name="PropertyObject" class="GenSampleEditReplicate" version="4">
									<prop name="PropertyTypeName">Replicate of</prop>
									<prop name="Position">6</prop>
									<prop name="IsDefault">1</prop>
									<prop name="ReplicateOf">-1</prop>
								</obj>
								<obj name="PropertyObject" class="HTCSampleID" version="4">
									<prop name="PropertyTypeName">Sample ID</prop>
									<prop name="Position">6</prop>
									<prop name="IsDefault">1</prop>
								</obj>
								<obj name="PropertyObject" class="GenSampleEditName" version="4">
									<prop name="PropertyTypeName">Sample Name</prop>
									<prop name="Position">6</prop>
									<prop name="IsDefault">1</prop>
									<prop name="name">Sample 7</prop>
								</obj>
								<obj name="PropertyObject" class="HTCSamplePrepNotes" version="4">
									<prop name="PropertyTypeName">Sample Prep Notes</prop>
									<prop name="Position">6</prop>
									<prop name="IsDefault">1</prop>
								</obj>
								<obj name="PropertyObject" class="GenSampleEditSubset" version="4">
									<prop name="PropertyTypeName">Subsets</prop>
									<prop name="Position">6</prop>
									<prop name="IsDefault">1</prop>
								</obj>
								<obj name="PropertyObject" class="SamplePrefWidth" version="5">
									<prop name="PropertyTypeName">Width</prop>
									<prop name="Position">6</prop>
									<prop name="IsDefault">1</prop>
									<prop name="Width">1</prop>
								</obj>
							</list>
						</obj>
					</obj>
					<obj name="item" class="SamplePropInfo" version="1">
						<obj name="ChannelProperties" class="ChanPropList" version="2">
							<obj name="ChannelProperties" class="EMList" version="1">
								<list name="emlist" count="1">
									<obj name="item" class="PropertyList" version="1">
										<list name="emlist" count="12">
											<obj name="PropertyObject" class="RQSampleTargetProperty" version="4">
												<prop name="PropertyTypeName">Combined Sample and Target Type</prop>
												<prop name="Position">7</prop>
												<prop name="IsDefault">0</prop>
												<obj name="ChannelProp" class="ChannelProperty" version="1">
													<prop name="ChannelIdx">0</prop>
												</obj>
											</obj>
											<obj name="PropertyObject" class="QuantConcProperty" version="4">
												<prop name="PropertyTypeName">Concentration</prop>
												<prop name="Position">7</prop>
												<prop name="IsDefault">1</prop>
												<prop name="Concentration">0</prop>
												<obj name="ChannelProp" class="ChannelProperty" version="1">
													<prop name="ChannelIdx">0</prop>
												</obj>
												<prop name="ReadOnly">1</prop>
											</obj>
											<obj name="PropertyObject" class="QuantCpHighProp" version="4">
												<prop name="PropertyTypeName">Cp High</prop>
												<prop name="Position">7</prop>
												<prop name="IsDefault">1</prop>
												<prop name="CpRangeHigh">0</prop>
												<obj name="ChannelProp" class="ChannelProperty" version="1">
													<prop name="ChannelIdx">0</prop>
												</obj>
												<prop name="ReadOnly">1</prop>
											</obj>
											<obj name="PropertyObject" class="QuantCpLowProp" version="4">
												<prop name="PropertyTypeName">Cp Low</prop>
												<prop name="Position">7</prop>
												<prop name="IsDefault">1</prop>
												<prop name="CpRangeLow">0</prop>
												<obj name="ChannelProp" class="ChannelProperty" version="1">
													<prop name="ChannelIdx">0</prop>
												</obj>
												<prop name="ReadOnly">1</prop>
											</obj>
											<obj name="PropertyObject" class="RQEffProp" version="4">
												<prop name="PropertyTypeName">Efficiency</prop>
												<prop name="Position">7</prop>
												<prop name="IsDefault">1</prop>
												<prop name="Efficiency">2</prop>
												<obj name="ChannelProp" class="ChannelProperty" version="1">
													<prop name="ChannelIdx">0</prop>
												</obj>
											</obj>
											<obj name="PropertyObject" class="ChannelGenotype" version="4">
												<prop name="PropertyTypeName">Melt Geno Genotype</prop>
												<prop name="Position">7</prop>
												<prop name="IsDefault">1</prop>
												<prop name="ReadOnly">1</prop>
												<obj name="ChannelProp" class="ChannelProperty" version="1">
													<prop name="ChannelIdx">0</prop>
												</obj>
											</obj>
											<obj name="PropertyObject" class="GroupChannelTypeProp" version="4">
												<prop name="PropertyTypeName">Melt Geno Sample Type</prop>
												<prop name="Position">7</prop>
												<prop name="IsDefault">0</prop>
												<prop name="GroupSampleType">mstUnknown</prop>
												<obj name="ChannelProp" class="ChannelProperty" version="1">
													<prop name="ChannelIdx">0</prop>
												</obj>
											</obj>
											<obj name="PropertyObject" class="QuantSampleTypeProperty" version="4">
												<prop name="PropertyTypeName">Quantification Sample Type</prop>
												<prop name="Position">7</prop>
												<prop name="IsDefault">0</prop>
												<prop name="SampleType">qsUnknown</prop>
												<obj name="ChannelProp" class="ChannelProperty" version="1">
													<prop name="ChannelIdx">0</prop>
												</obj>
											</obj>
											<obj name="PropertyObject" class="ChannelGenotype" version="4">
												<prop name="PropertyTypeName">Scanning Genotype</prop>
												<prop name="Position">7</prop>
												<prop name="IsDefault">1</prop>
												<prop name="ReadOnly">1</prop>
												<obj name="ChannelProp" class="ChannelProperty" version="1">
													<prop name="ChannelIdx">0</prop>
												</obj>
											</obj>
											<obj name="PropertyObject" class="GroupChannelTypeProp" version="4">
												<prop name="PropertyTypeName">Scanning Sample Type</prop>
												<prop name="Position">7</prop>
												<prop name="IsDefault">0</prop>
												<prop name="GroupSampleType">mstUnknown</prop>
												<obj name="ChannelProp" class="ChannelProperty" version="1">
													<prop name="ChannelIdx">0</prop>
												</obj>
											</obj>
											<obj name="PropertyObject" class="TargetName" version="4">
												<prop name="PropertyTypeName">Target Name</prop>
												<prop name="Position">7</prop>
												<prop name="IsDefault">1</prop>
												<obj name="ChannelProp" class="ChannelProperty" version="1">
													<prop name="ChannelIdx">0</prop>
												</obj>
											</obj>
											<obj name="PropertyObject" class="RQTargetProperty" version="4">
												<prop name="PropertyTypeName">Target Type</prop>
												<prop name="Position">7</prop>
												<prop name="IsDefault">0</prop>
												<prop name="TargetType">dtNone</prop>
												<obj name="ChannelProp" class="ChannelProperty" version="1">
													<prop name="ChannelIdx">0</prop>
												</obj>
											</obj>
										</list>
									</obj>
								</list>
							</obj>
						</obj>
						<prop name="ChannelPropertyCount">1</prop>
						<prop name="ContainerPosition">7</prop>
						<prop name="HasSampleProperties">1</prop>
						<obj name="SampleProperties" class="PropertyList" version="1">
							<list name="emlist" count="14">
								<obj name="PropertyObject" class="SamplePrefColor" version="4">
									<prop name="PropertyTypeName">Color</prop>
									<prop name="Position">7</prop>
									<prop name="IsDefault">0</prop>
									<prop name="Color">$00FFFF0F</prop>
								</obj>
								<obj name="PropertyObject" class="DominantChannelProp" version="4">
									<prop name="PropertyTypeName">Dominant Channel</prop>
									<prop name="Position">7</prop>
									<prop name="IsDefault">0</prop>
									<prop name="DominantChannel">0</prop>
								</obj>
								<obj name="PropertyObject" class="Genotype" version="4">
									<prop name="PropertyTypeName">EndPt Genotype</prop>
									<prop name="Position">7</prop>
									<prop name="IsDefault">1</prop>
									<prop name="ReadOnly">1</prop>
								</obj>
								<obj name="PropertyObject" class="GroupingSample" version="4">
									<prop name="PropertyTypeName">EndPt Sample Type</prop>
									<prop name="Position">7</prop>
									<prop name="IsDefault">0</prop>
									<prop name="GroupSampleType">mstUnknown</prop>
								</obj>
								<obj name="PropertyObject" class="SamplePrefLineStyle" version="4">
									<prop name="PropertyTypeName">Line Style</prop>
									<prop name="Position">7</prop>
									<prop name="IsDefault">0</prop>
									<prop name="LineStyle">psSolid</prop>
								</obj>
								<obj name="PropertyObject" class="GenSampleEditNotes" version="4">
									<prop name="PropertyTypeName">Notes</prop>
									<prop name="Position">7</prop>
									<prop name="IsDefault">1</prop>
								</obj>
								<obj name="PropertyObject" class="SamplePrefPointStyle" version="4">
									<prop name="PropertyTypeName">Point Style</prop>
									<prop name="Position">7</prop>
									<prop name="IsDefault">0</prop>
									<prop name="PointStyle">psNothing</prop>
								</obj>
								<obj name="PropertyObject" class="GenSampleEditPosition" version="4">
									<prop name="PropertyTypeName">Position</prop>
									<prop name="Position">7</prop>
									<prop name="IsDefault">1</prop>
								</obj>
								<obj name="PropertyObject" class="GenSampleEditReplicate" version="4">
									<prop name="PropertyTypeName">Replicate of</prop>
									<prop name="Position">7</prop>
									<prop name="IsDefault">1</prop>
									<prop name="ReplicateOf">-1</prop>
								</obj>
								<obj name="PropertyObject" class="HTCSampleID" version="4">
									<prop name="PropertyTypeName">Sample ID</prop>
									<prop name="Position">7</prop>
									<prop name="IsDefault">1</prop>
								</obj>
								<obj name="PropertyObject" class="GenSampleEditName" version="4">
									<prop name="PropertyTypeName">Sample Name</prop>
									<prop name="Position">7</prop>
									<prop name="IsDefault">1</prop>
									<prop name="name">Sample 8</prop>
								</obj>
								<obj name="PropertyObject" class="HTCSamplePrepNotes" version="4">
									<prop name="PropertyTypeName">Sample Prep Notes</prop>
									<prop name="Position">7</prop>
									<prop name="IsDefault">1</prop>
								</obj>
								<obj name="PropertyObject" class="GenSampleEditSubset" version="4">
									<prop name="PropertyTypeName">Subsets</prop>
									<prop name="Position">7</prop>
									<prop name="IsDefault">1</prop>
								</obj>
								<obj name="PropertyObject" class="SamplePrefWidth" version="5">
									<prop name="PropertyTypeName">Width</prop>
									<prop name="Position">7</prop>
									<prop name="IsDefault">1</prop>
									<prop name="Width">1</prop>
								</obj>
							</list>
						</obj>
					</obj>
					<obj name="item" class="SamplePropInfo" version="1">
						<obj name="ChannelProperties" class="ChanPropList" version="2">
							<obj name="ChannelProperties" class="EMList" version="1">
								<list name="emlist" count="1">
									<obj name="item" class="PropertyList" version="1">
										<list name="emlist" count="12">
											<obj name="PropertyObject" class="RQSampleTargetProperty" version="4">
												<prop name="PropertyTypeName">Combined Sample and Target Type</prop>
												<prop name="Position">8</prop>
												<prop name="IsDefault">0</prop>
												<obj name="ChannelProp" class="ChannelProperty" version="1">
													<prop name="ChannelIdx">0</prop>
												</obj>
											</obj>
											<obj name="PropertyObject" class="QuantConcProperty" version="4">
												<prop name="PropertyTypeName">Concentration</prop>
												<prop name="Position">8</prop>
												<prop name="IsDefault">1</prop>
												<prop name="Concentration">0</prop>
												<obj name="ChannelProp" class="ChannelProperty" version="1">
													<prop name="ChannelIdx">0</prop>
												</obj>
												<prop name="ReadOnly">1</prop>
											</obj>
											<obj name="PropertyObject" class="QuantCpHighProp" version="4">
												<prop name="PropertyTypeName">Cp High</prop>
												<prop name="Position">8</prop>
												<prop name="IsDefault">1</prop>
												<prop name="CpRangeHigh">0</prop>
												<obj name="ChannelProp" class="ChannelProperty" version="1">
													<prop name="ChannelIdx">0</prop>
												</obj>
												<prop name="ReadOnly">1</prop>
											</obj>
											<obj name="PropertyObject" class="QuantCpLowProp" version="4">
												<prop name="PropertyTypeName">Cp Low</prop>
												<prop name="Position">8</prop>
												<prop name="IsDefault">1</prop>
												<prop name="CpRangeLow">0</prop>
												<obj name="ChannelProp" class="ChannelProperty" version="1">
													<prop name="ChannelIdx">0</prop>
												</obj>
												<prop name="ReadOnly">1</prop>
											</obj>
											<obj name="PropertyObject" class="RQEffProp" version="4">
												<prop name="PropertyTypeName">Efficiency</prop>
												<prop name="Position">8</prop>
												<prop name="IsDefault">1</prop>
												<prop name="Efficiency">2</prop>
												<obj name="ChannelProp" class="ChannelProperty" version="1">
													<prop name="ChannelIdx">0</prop>
												</obj>
											</obj>
											<obj name="PropertyObject" class="ChannelGenotype" version="4">
												<prop name="PropertyTypeName">Melt Geno Genotype</prop>
												<prop name="Position">8</prop>
												<prop name="IsDefault">1</prop>
												<prop name="ReadOnly">1</prop>
												<obj name="ChannelProp" class="ChannelProperty" version="1">
													<prop name="ChannelIdx">0</prop>
												</obj>
											</obj>
											<obj name="PropertyObject" class="GroupChannelTypeProp" version="4">
												<prop name="PropertyTypeName">Melt Geno Sample Type</prop>
												<prop name="Position">8</prop>
												<prop name="IsDefault">0</prop>
												<prop name="GroupSampleType">mstUnknown</prop>
												<obj name="ChannelProp" class="ChannelProperty" version="1">
													<prop name="ChannelIdx">0</prop>
												</obj>
											</obj>
											<obj name="PropertyObject" class="QuantSampleTypeProperty" version="4">
												<prop name="PropertyTypeName">Quantification Sample Type</prop>
												<prop name="Position">8</prop>
												<prop name="IsDefault">0</prop>
												<prop name="SampleType">qsUnknown</prop>
												<obj name="ChannelProp" class="ChannelProperty" version="1">
													<prop name="ChannelIdx">0</prop>
												</obj>
											</obj>
											<obj name="PropertyObject" class="ChannelGenotype" version="4">
												<prop name="PropertyTypeName">Scanning Genotype</prop>
												<prop name="Position">8</prop>
												<prop name="IsDefault">1</prop>
												<prop name="ReadOnly">1</prop>
												<obj name="ChannelProp" class="ChannelProperty" version="1">
													<prop name="ChannelIdx">0</prop>
												</obj>
											</obj>
											<obj name="PropertyObject" class="GroupChannelTypeProp" version="4">
												<prop name="PropertyTypeName">Scanning Sample Type</prop>
												<prop name="Position">8</prop>
												<prop name="IsDefault">0</prop>
												<prop name="GroupSampleType">mstUnknown</prop>
												<obj name="ChannelProp" class="ChannelProperty" version="1">
													<prop name="ChannelIdx">0</prop>
												</obj>
											</obj>
											<obj name="PropertyObject" class="TargetName" version="4">
												<prop name="PropertyTypeName">Target Name</prop>
												<prop name="Position">8</prop>
												<prop name="IsDefault">1</prop>
												<obj name="ChannelProp" class="ChannelProperty" version="1">
													<prop name="ChannelIdx">0</prop>
												</obj>
											</obj>
											<obj name="PropertyObject" class="RQTargetProperty" version="4">
												<prop name="PropertyTypeName">Target Type</prop>
												<prop name="Position">8</prop>
												<prop name="IsDefault">0</prop>
												<prop name="TargetType">dtNone</prop>
												<obj name="ChannelProp" class="ChannelProperty" version="1">
													<prop name="ChannelIdx">0</prop>
												</obj>
											</obj>
										</list>
									</obj>
								</list>
							</obj>
						</obj>
						<prop name="ChannelPropertyCount">1</prop>
						<prop name="ContainerPosition">8</prop>
						<prop name="HasSampleProperties">1</prop>
						<obj name="SampleProperties" class="PropertyList" version="1">
							<list name="emlist" count="14">
								<obj name="PropertyObject" class="SamplePrefColor" version="4">
									<prop name="PropertyTypeName">Color</prop>
									<prop name="Position">8</prop>
									<prop name="IsDefault">0</prop>
									<prop name="Color">$00404000</prop>
								</obj>
								<obj name="PropertyObject" class="DominantChannelProp" version="4">
									<prop name="PropertyTypeName">Dominant Channel</prop>
									<prop name="Position">8</prop>
									<prop name="IsDefault">0</prop>
									<prop name="DominantChannel">0</prop>
								</obj>
								<obj name="PropertyObject" class="Genotype" version="4">
									<prop name="PropertyTypeName">EndPt Genotype</prop>
									<prop name="Position">8</prop>
									<prop name="IsDefault">1</prop>
									<prop name="ReadOnly">1</prop>
								</obj>
								<obj name="PropertyObject" class="GroupingSample" version="4">
									<prop name="PropertyTypeName">EndPt Sample Type</prop>
									<prop name="Position">8</prop>
									<prop name="IsDefault">0</prop>
									<prop name="GroupSampleType">mstUnknown</prop>
								</obj>
								<obj name="PropertyObject" class="SamplePrefLineStyle" version="4">
									<prop name="PropertyTypeName">Line Style</prop>
									<prop name="Position">8</prop>
									<prop name="IsDefault">0</prop>
									<prop name="LineStyle">psSolid</prop>
								</obj>
								<obj name="PropertyObject" class="GenSampleEditNotes" version="4">
									<prop name="PropertyTypeName">Notes</prop>
									<prop name="Position">8</prop>
									<prop name="IsDefault">1</prop>
								</obj>
								<obj name="PropertyObject" class="SamplePrefPointStyle" version="4">
									<prop name="PropertyTypeName">Point Style</prop>
									<prop name="Position">8</prop>
									<prop name="IsDefault">0</prop>
									<prop name="PointStyle">psNothing</prop>
								</obj>
								<obj name="PropertyObject" class="GenSampleEditPosition" version="4">
									<prop name="PropertyTypeName">Position</prop>
									<prop name="Position">8</prop>
									<prop name="IsDefault">1</prop>
								</obj>
								<obj name="PropertyObject" class="GenSampleEditReplicate" version="4">
									<prop name="PropertyTypeName">Replicate of</prop>
									<prop name="Position">8</prop>
									<prop name="IsDefault">1</prop>
									<prop name="ReplicateOf">-1</prop>
								</obj>
								<obj name="PropertyObject" class="HTCSampleID" version="4">
									<prop name="PropertyTypeName">Sample ID</prop>
									<prop name="Position">8</prop>
									<prop name="IsDefault">1</prop>
								</obj>
								<obj name="PropertyObject" class="GenSampleEditName" version="4">
									<prop name="PropertyTypeName">Sample Name</prop>
									<prop name="Position">8</prop>
									<prop name="IsDefault">1</prop>
									<prop name="name">Sample 9</prop>
								</obj>
								<obj name="PropertyObject" class="HTCSamplePrepNotes" version="4">
									<prop name="PropertyTypeName">Sample Prep Notes</prop>
									<prop name="Position">8</prop>
									<prop name="IsDefault">1</prop>
								</obj>
								<obj name="PropertyObject" class="GenSampleEditSubset" version="4">
									<prop name="PropertyTypeName">Subsets</prop>
									<prop name="Position">8</prop>
									<prop name="IsDefault">1</prop>
								</obj>
								<obj name="PropertyObject" class="SamplePrefWidth" version="5">
									<prop name="PropertyTypeName">Width</prop>
									<prop name="Position">8</prop>
									<prop name="IsDefault">1</prop>
									<prop name="Width">1</prop>
								</obj>
							</list>
						</obj>
					</obj>
					<obj name="item" class="SamplePropInfo" version="1">
						<obj name="ChannelProperties" class="ChanPropList" version="2">
							<obj name="ChannelProperties" class="EMList" version="1">
								<list name="emlist" count="1">
									<obj name="item" class="PropertyList" version="1">
										<list name="emlist" count="12">
											<obj name="PropertyObject" class="RQSampleTargetProperty" version="4">
												<prop name="PropertyTypeName">Combined Sample and Target Type</prop>
												<prop name="Position">9</prop>
												<prop name="IsDefault">0</prop>
												<obj name="ChannelProp" class="ChannelProperty" version="1">
													<prop name="ChannelIdx">0</prop>
												</obj>
											</obj>
											<obj name="PropertyObject" class="QuantConcProperty" version="4">
												<prop name="PropertyTypeName">Concentration</prop>
												<prop name="Position">9</prop>
												<prop name="IsDefault">1</prop>
												<prop name="Concentration">0</prop>
												<obj name="ChannelProp" class="ChannelProperty" version="1">
													<prop name="ChannelIdx">0</prop>
												</obj>
												<prop name="ReadOnly">1</prop>
											</obj>
											<obj name="PropertyObject" class="QuantCpHighProp" version="4">
												<prop name="PropertyTypeName">Cp High</prop>
												<prop name="Position">9</prop>
												<prop name="IsDefault">1</prop>
												<prop name="CpRangeHigh">0</prop>
												<obj name="ChannelProp" class="ChannelProperty" version="1">
													<prop name="ChannelIdx">0</prop>
												</obj>
												<prop name="ReadOnly">1</prop>
											</obj>
											<obj name="PropertyObject" class="QuantCpLowProp" version="4">
												<prop name="PropertyTypeName">Cp Low</prop>
												<prop name="Position">9</prop>
												<prop name="IsDefault">1</prop>
												<prop name="CpRangeLow">0</prop>
												<obj name="ChannelProp" class="ChannelProperty" version="1">
													<prop name="ChannelIdx">0</prop>
												</obj>
												<prop name="ReadOnly">1</prop>
											</obj>
											<obj name="PropertyObject" class="RQEffProp" version="4">
												<prop name="PropertyTypeName">Efficiency</prop>
												<prop name="Position">9</prop>
												<prop name="IsDefault">1</prop>
												<prop name="Efficiency">2</prop>
												<obj name="ChannelProp" class="ChannelProperty" version="1">
													<prop name="ChannelIdx">0</prop>
												</obj>
											</obj>
											<obj name="PropertyObject" class="ChannelGenotype" version="4">
												<prop name="PropertyTypeName">Melt Geno Genotype</prop>
												<prop name="Position">9</prop>
												<prop name="IsDefault">1</prop>
												<prop name="ReadOnly">1</prop>
												<obj name="ChannelProp" class="ChannelProperty" version="1">
													<prop name="ChannelIdx">0</prop>
												</obj>
											</obj>
											<obj name="PropertyObject" class="GroupChannelTypeProp" version="4">
												<prop name="PropertyTypeName">Melt Geno Sample Type</prop>
												<prop name="Position">9</prop>
												<prop name="IsDefault">0</prop>
												<prop name="GroupSampleType">mstUnknown</prop>
												<obj name="ChannelProp" class="ChannelProperty" version="1">
													<prop name="ChannelIdx">0</prop>
												</obj>
											</obj>
											<obj name="PropertyObject" class="QuantSampleTypeProperty" version="4">
												<prop name="PropertyTypeName">Quantification Sample Type</prop>
												<prop name="Position">9</prop>
												<prop name="IsDefault">0</prop>
												<prop name="SampleType">qsUnknown</prop>
												<obj name="ChannelProp" class="ChannelProperty" version="1">
													<prop name="ChannelIdx">0</prop>
												</obj>
											</obj>
											<obj name="PropertyObject" class="ChannelGenotype" version="4">
												<prop name="PropertyTypeName">Scanning Genotype</prop>
												<prop name="Position">9</prop>
												<prop name="IsDefault">1</prop>
												<prop name="ReadOnly">1</prop>
												<obj name="ChannelProp" class="ChannelProperty" version="1">
													<prop name="ChannelIdx">0</prop>
												</obj>
											</obj>
											<obj name="PropertyObject" class="GroupChannelTypeProp" version="4">
												<prop name="PropertyTypeName">Scanning Sample Type</prop>
												<prop name="Position">9</prop>
												<prop name="IsDefault">0</prop>
												<prop name="GroupSampleType">mstUnknown</prop>
												<obj name="ChannelProp" class="ChannelProperty" version="1">
													<prop name="ChannelIdx">0</prop>
												</obj>
											</obj>
											<obj name="PropertyObject" class="TargetName" version="4">
												<prop name="PropertyTypeName">Target Name</prop>
												<prop name="Position">9</prop>
												<prop name="IsDefault">1</prop>
												<obj name="ChannelProp" class="ChannelProperty" version="1">
													<prop name="ChannelIdx">0</prop>
												</obj>
											</obj>
											<obj name="PropertyObject" class="RQTargetProperty" version="4">
												<prop name="PropertyTypeName">Target Type</prop>
												<prop name="Position">9</prop>
												<prop name="IsDefault">0</prop>
												<prop name="TargetType">dtNone</prop>
												<obj name="ChannelProp" class="ChannelProperty" version="1">
													<prop name="ChannelIdx">0</prop>
												</obj>
											</obj>
										</list>
									</obj>
								</list>
							</obj>
						</obj>
						<prop name="ChannelPropertyCount">1</prop>
						<prop name="ContainerPosition">9</prop>
						<prop name="HasSampleProperties">1</prop>
						<obj name="SampleProperties" class="PropertyList" version="1">
							<list name="emlist" count="14">
								<obj name="PropertyObject" class="SamplePrefColor" version="4">
									<prop name="PropertyTypeName">Color</prop>
									<prop name="Position">9</prop>
									<prop name="IsDefault">0</prop>
									<prop name="Color">$004080FF</prop>
								</obj>
								<obj name="PropertyObject" class="DominantChannelProp" version="4">
									<prop name="PropertyTypeName">Dominant Channel</prop>
									<prop name="Position">9</prop>
									<prop name="IsDefault">0</prop>
									<prop name="DominantChannel">0</prop>
								</obj>
								<obj name="PropertyObject" class="Genotype" version="4">
									<prop name="PropertyTypeName">EndPt Genotype</prop>
									<prop name="Position">9</prop>
									<prop name="IsDefault">1</prop>
									<prop name="ReadOnly">1</prop>
								</obj>
								<obj name="PropertyObject" class="GroupingSample" version="4">
									<prop name="PropertyTypeName">EndPt Sample Type</prop>
									<prop name="Position">9</prop>
									<prop name="IsDefault">0</prop>
									<prop name="GroupSampleType">mstUnknown</prop>
								</obj>
								<obj name="PropertyObject" class="SamplePrefLineStyle" version="4">
									<prop name="PropertyTypeName">Line Style</prop>
									<prop name="Position">9</prop>
									<prop name="IsDefault">0</prop>
									<prop name="LineStyle">psSolid</prop>
								</obj>
								<obj name="PropertyObject" class="GenSampleEditNotes" version="4">
									<prop name="PropertyTypeName">Notes</prop>
									<prop name="Position">9</prop>
									<prop name="IsDefault">1</prop>
								</obj>
								<obj name="PropertyObject" class="SamplePrefPointStyle" version="4">
									<prop name="PropertyTypeName">Point Style</prop>
									<prop name="Position">9</prop>
									<prop name="IsDefault">0</prop>
									<prop name="PointStyle">psNothing</prop>
								</obj>
								<obj name="PropertyObject" class="GenSampleEditPosition" version="4">
									<prop name="PropertyTypeName">Position</prop>
									<prop name="Position">9</prop>
									<prop name="IsDefault">1</prop>
								</obj>
								<obj name="PropertyObject" class="GenSampleEditReplicate" version="4">
									<prop name="PropertyTypeName">Replicate of</prop>
									<prop name="Position">9</prop>
									<prop name="IsDefault">1</prop>
									<prop name="ReplicateOf">-1</prop>
								</obj>
								<obj name="PropertyObject" class="HTCSampleID" version="4">
									<prop name="PropertyTypeName">Sample ID</prop>
									<prop name="Position">9</prop>
									<prop name="IsDefault">1</prop>
								</obj>
								<obj name="PropertyObject" class="GenSampleEditName" version="4">
									<prop name="PropertyTypeName">Sample Name</prop>
									<prop name="Position">9</prop>
									<prop name="IsDefault">1</prop>
									<prop name="name">Sample 10</prop>
								</obj>
								<obj name="PropertyObject" class="HTCSamplePrepNotes" version="4">
									<prop name="PropertyTypeName">Sample Prep Notes</prop>
									<prop name="Position">9</prop>
									<prop name="IsDefault">1</prop>
								</obj>
								<obj name="PropertyObject" class="GenSampleEditSubset" version="4">
									<prop name="PropertyTypeName">Subsets</prop>
									<prop name="Position">9</prop>
									<prop name="IsDefault">1</prop>
								</obj>
								<obj name="PropertyObject" class="SamplePrefWidth" version="5">
									<prop name="PropertyTypeName">Width</prop>
									<prop name="Position">9</prop>
									<prop name="IsDefault">1</prop>
									<prop name="Width">1</prop>
								</obj>
							</list>
						</obj>
					</obj>
					<obj name="item" class="SamplePropInfo" version="1">
						<obj name="ChannelProperties" class="ChanPropList" version="2">
							<obj name="ChannelProperties" class="EMList" version="1">
								<list name="emlist" count="1">
									<obj name="item" class="PropertyList" version="1">
										<list name="emlist" count="12">
											<obj name="PropertyObject" class="RQSampleTargetProperty" version="4">
												<prop name="PropertyTypeName">Combined Sample and Target Type</prop>
												<prop name="Position">10</prop>
												<prop name="IsDefault">0</prop>
												<obj name="ChannelProp" class="ChannelProperty" version="1">
													<prop name="ChannelIdx">0</prop>
												</obj>
											</obj>
											<obj name="PropertyObject" class="QuantConcProperty" version="4">
												<prop name="PropertyTypeName">Concentration</prop>
												<prop name="Position">10</prop>
												<prop name="IsDefault">1</prop>
												<prop name="Concentration">0</prop>
												<obj name="ChannelProp" class="ChannelProperty" version="1">
													<prop name="ChannelIdx">0</prop>
												</obj>
												<prop name="ReadOnly">1</prop>
											</obj>
											<obj name="PropertyObject" class="QuantCpHighProp" version="4">
												<prop name="PropertyTypeName">Cp High</prop>
												<prop name="Position">10</prop>
												<prop name="IsDefault">1</prop>
												<prop name="CpRangeHigh">0</prop>
												<obj name="ChannelProp" class="ChannelProperty" version="1">
													<prop name="ChannelIdx">0</prop>
												</obj>
												<prop name="ReadOnly">1</prop>
											</obj>
											<obj name="PropertyObject" class="QuantCpLowProp" version="4">
												<prop name="PropertyTypeName">Cp Low</prop>
												<prop name="Position">10</prop>
												<prop name="IsDefault">1</prop>
												<prop name="CpRangeLow">0</prop>
												<obj name="ChannelProp" class="ChannelProperty" version="1">
													<prop name="ChannelIdx">0</prop>
												</obj>
												<prop name="ReadOnly">1</prop>
											</obj>
											<obj name="PropertyObject" class="RQEffProp" version="4">
												<prop name="PropertyTypeName">Efficiency</prop>
												<prop name="Position">10</prop>
												<prop name="IsDefault">1</prop>
												<prop name="Efficiency">2</prop>
												<obj name="ChannelProp" class="ChannelProperty" version="1">
													<prop name="ChannelIdx">0</prop>
												</obj>
											</obj>
											<obj name="PropertyObject" class="ChannelGenotype" version="4">
												<prop name="PropertyTypeName">Melt Geno Genotype</prop>
												<prop name="Position">10</prop>
												<prop name="IsDefault">1</prop>
												<prop name="ReadOnly">1</prop>
												<obj name="ChannelProp" class="ChannelProperty" version="1">
													<prop name="ChannelIdx">0</prop>
												</obj>
											</obj>
											<obj name="PropertyObject" class="GroupChannelTypeProp" version="4">
												<prop name="PropertyTypeName">Melt Geno Sample Type</prop>
												<prop name="Position">10</prop>
												<prop name="IsDefault">0</prop>
												<prop name="GroupSampleType">mstUnknown</prop>
												<obj name="ChannelProp" class="ChannelProperty" version="1">
													<prop name="ChannelIdx">0</prop>
												</obj>
											</obj>
											<obj name="PropertyObject" class="QuantSampleTypeProperty" version="4">
												<prop name="PropertyTypeName">Quantification Sample Type</prop>
												<prop name="Position">10</prop>
												<prop name="IsDefault">0</prop>
												<prop name="SampleType">qsUnknown</prop>
												<obj name="ChannelProp" class="ChannelProperty" version="1">
													<prop name="ChannelIdx">0</prop>
												</obj>
											</obj>
											<obj name="PropertyObject" class="ChannelGenotype" version="4">
												<prop name="PropertyTypeName">Scanning Genotype</prop>
												<prop name="Position">10</prop>
												<prop name="IsDefault">1</prop>
												<prop name="ReadOnly">1</prop>
												<obj name="ChannelProp" class="ChannelProperty" version="1">
													<prop name="ChannelIdx">0</prop>
												</obj>
											</obj>
											<obj name="PropertyObject" class="GroupChannelTypeProp" version="4">
												<prop name="PropertyTypeName">Scanning Sample Type</prop>
												<prop name="Position">10</prop>
												<prop name="IsDefault">0</prop>
												<prop name="GroupSampleType">mstUnknown</prop>
												<obj name="ChannelProp" class="ChannelProperty" version="1">
													<prop name="ChannelIdx">0</prop>
												</obj>
											</obj>
											<obj name="PropertyObject" class="TargetName" version="4">
												<prop name="PropertyTypeName">Target Name</prop>
												<prop name="Position">10</prop>
												<prop name="IsDefault">1</prop>
												<obj name="ChannelProp" class="ChannelProperty" version="1">
													<prop name="ChannelIdx">0</prop>
												</obj>
											</obj>
											<obj name="PropertyObject" class="RQTargetProperty" version="4">
												<prop name="PropertyTypeName">Target Type</prop>
												<prop name="Position">10</prop>
												<prop name="IsDefault">0</prop>
												<prop name="TargetType">dtNone</prop>
												<obj name="ChannelProp" class="ChannelProperty" version="1">
													<prop name="ChannelIdx">0</prop>
												</obj>
											</obj>
										</list>
									</obj>
								</list>
							</obj>
						</obj>
						<prop name="ChannelPropertyCount">1</prop>
						<prop name="ContainerPosition">10</prop>
						<prop name="HasSampleProperties">1</prop>
						<obj name="SampleProperties" class="PropertyList" version="1">
							<list name="emlist" count="14">
								<obj name="PropertyObject" class="SamplePrefColor" version="4">
									<prop name="PropertyTypeName">Color</prop>
									<prop name="Position">10</prop>
									<prop name="IsDefault">0</prop>
									<prop name="Color">$00FD0299</prop>
								</obj>
								<obj name="PropertyObject" class="DominantChannelProp" version="4">
									<prop name="PropertyTypeName">Dominant Channel</prop>
									<prop name="Position">10</prop>
									<prop name="IsDefault">0</prop>
									<prop name="DominantChannel">0</prop>
								</obj>
								<obj name="PropertyObject" class="Genotype" version="4">
									<prop name="PropertyTypeName">EndPt Genotype</prop>
									<prop name="Position">10</prop>
									<prop name="IsDefault">1</prop>
									<prop name="ReadOnly">1</prop>
								</obj>
								<obj name="PropertyObject" class="GroupingSample" version="4">
									<prop name="PropertyTypeName">EndPt Sample Type</prop>
									<prop name="Position">10</prop>
									<prop name="IsDefault">0</prop>
									<prop name="GroupSampleType">mstUnknown</prop>
								</obj>
								<obj name="PropertyObject" class="SamplePrefLineStyle" version="4">
									<prop name="PropertyTypeName">Line Style</prop>
									<prop name="Position">10</prop>
									<prop name="IsDefault">0</prop>
									<prop name="LineStyle">psSolid</prop>
								</obj>
								<obj name="PropertyObject" class="GenSampleEditNotes" version="4">
									<prop name="PropertyTypeName">Notes</prop>
									<prop name="Position">10</prop>
									<prop name="IsDefault">1</prop>
								</obj>
								<obj name="PropertyObject" class="SamplePrefPointStyle" version="4">
									<prop name="PropertyTypeName">Point Style</prop>
									<prop name="Position">10</prop>
									<prop name="IsDefault">0</prop>
									<prop name="PointStyle">psNothing</prop>
								</obj>
								<obj name="PropertyObject" class="GenSampleEditPosition" version="4">
									<prop name="PropertyTypeName">Position</prop>
									<prop name="Position">10</prop>
									<prop name="IsDefault">1</prop>
								</obj>
								<obj name="PropertyObject" class="GenSampleEditReplicate" version="4">
									<prop name="PropertyTypeName">Replicate of</prop>
									<prop name="Position">10</prop>
									<prop name="IsDefault">1</prop>
									<prop name="ReplicateOf">-1</prop>
								</obj>
								<obj name="PropertyObject" class="HTCSampleID" version="4">
									<prop name="PropertyTypeName">Sample ID</prop>
									<prop name="Position">10</prop>
									<prop name="IsDefault">1</prop>
								</obj>
								<obj name="PropertyObject" class="GenSampleEditName" version="4">
									<prop name="PropertyTypeName">Sample Name</prop>
									<prop name="Position">10</prop>
									<prop name="IsDefault">1</prop>
									<prop name="name">Sample 11</prop>
								</obj>
								<obj name="PropertyObject" class="HTCSamplePrepNotes" version="4">
									<prop name="PropertyTypeName">Sample Prep Notes</prop>
									<prop name="Position">10</prop>
									<prop name="IsDefault">1</prop>
								</obj>
								<obj name="PropertyObject" class="GenSampleEditSubset" version="4">
									<prop name="PropertyTypeName">Subsets</prop>
									<prop name="Position">10</prop>
									<prop name="IsDefault">1</prop>
								</obj>
								<obj name="PropertyObject" class="SamplePrefWidth" version="5">
									<prop name="PropertyTypeName">Width</prop>
									<prop name="Position">10</prop>
									<prop name="IsDefault">1</prop>
									<prop name="Width">1</prop>
								</obj>
							</list>
						</obj>
					</obj>
					<obj name="item" class="SamplePropInfo" version="1">
						<obj name="ChannelProperties" class="ChanPropList" version="2">
							<obj name="ChannelProperties" class="EMList" version="1">
								<list name="emlist" count="1">
									<obj name="item" class="PropertyList" version="1">
										<list name="emlist" count="12">
											<obj name="PropertyObject" class="RQSampleTargetProperty" version="4">
												<prop name="PropertyTypeName">Combined Sample and Target Type</prop>
												<prop name="Position">11</prop>
												<prop name="IsDefault">0</prop>
												<obj name="ChannelProp" class="ChannelProperty" version="1">
													<prop name="ChannelIdx">0</prop>
												</obj>
											</obj>
											<obj name="PropertyObject" class="QuantConcProperty" version="4">
												<prop name="PropertyTypeName">Concentration</prop>
												<prop name="Position">11</prop>
												<prop name="IsDefault">1</prop>
												<prop name="Concentration">0</prop>
												<obj name="ChannelProp" class="ChannelProperty" version="1">
													<prop name="ChannelIdx">0</prop>
												</obj>
												<prop name="ReadOnly">1</prop>
											</obj>
											<obj name="PropertyObject" class="QuantCpHighProp" version="4">
												<prop name="PropertyTypeName">Cp High</prop>
												<prop name="Position">11</prop>
												<prop name="IsDefault">1</prop>
												<prop name="CpRangeHigh">0</prop>
												<obj name="ChannelProp" class="ChannelProperty" version="1">
													<prop name="ChannelIdx">0</prop>
												</obj>
												<prop name="ReadOnly">1</prop>
											</obj>
											<obj name="PropertyObject" class="QuantCpLowProp" version="4">
												<prop name="PropertyTypeName">Cp Low</prop>
												<prop name="Position">11</prop>
												<prop name="IsDefault">1</prop>
												<prop name="CpRangeLow">0</prop>
												<obj name="ChannelProp" class="ChannelProperty" version="1">
													<prop name="ChannelIdx">0</prop>
												</obj>
												<prop name="ReadOnly">1</prop>
											</obj>
											<obj name="PropertyObject" class="RQEffProp" version="4">
												<prop name="PropertyTypeName">Efficiency</prop>
												<prop name="Position">11</prop>
												<prop name="IsDefault">1</prop>
												<prop name="Efficiency">2</prop>
												<obj name="ChannelProp" class="ChannelProperty" version="1">
													<prop name="ChannelIdx">0</prop>
												</obj>
											</obj>
											<obj name="PropertyObject" class="ChannelGenotype" version="4">
												<prop name="PropertyTypeName">Melt Geno Genotype</prop>
												<prop name="Position">11</prop>
												<prop name="IsDefault">1</prop>
												<prop name="ReadOnly">1</prop>
												<obj name="ChannelProp" class="ChannelProperty" version="1">
													<prop name="ChannelIdx">0</prop>
												</obj>
											</obj>
											<obj name="PropertyObject" class="GroupChannelTypeProp" version="4">
												<prop name="PropertyTypeName">Melt Geno Sample Type</prop>
												<prop name="Position">11</prop>
												<prop name="IsDefault">0</prop>
												<prop name="GroupSampleType">mstUnknown</prop>
												<obj name="ChannelProp" class="ChannelProperty" version="1">
													<prop name="ChannelIdx">0</prop>
												</obj>
											</obj>
											<obj name="PropertyObject" class="QuantSampleTypeProperty" version="4">
												<prop name="PropertyTypeName">Quantification Sample Type</prop>
												<prop name="Position">11</prop>
												<prop name="IsDefault">0</prop>
												<prop name="SampleType">qsUnknown</prop>
												<obj name="ChannelProp" class="ChannelProperty" version="1">
													<prop name="ChannelIdx">0</prop>
												</obj>
											</obj>
											<obj name="PropertyObject" class="ChannelGenotype" version="4">
												<prop name="PropertyTypeName">Scanning Genotype</prop>
												<prop name="Position">11</prop>
												<prop name="IsDefault">1</prop>
												<prop name="ReadOnly">1</prop>
												<obj name="ChannelProp" class="ChannelProperty" version="1">
													<prop name="ChannelIdx">0</prop>
												</obj>
											</obj>
											<obj name="PropertyObject" class="GroupChannelTypeProp" version="4">
												<prop name="PropertyTypeName">Scanning Sample Type</prop>
												<prop name="Position">11</prop>
												<prop name="IsDefault">0</prop>
												<prop name="GroupSampleType">mstUnknown</prop>
												<obj name="ChannelProp" class="ChannelProperty" version="1">
													<prop name="ChannelIdx">0</prop>
												</obj>
											</obj>
											<obj name="PropertyObject" class="TargetName" version="4">
												<prop name="PropertyTypeName">Target Name</prop>
												<prop name="Position">11</prop>
												<prop name="IsDefault">1</prop>
												<obj name="ChannelProp" class="ChannelProperty" version="1">
													<prop name="ChannelIdx">0</prop>
												</obj>
											</obj>
											<obj name="PropertyObject" class="RQTargetProperty" version="4">
												<prop name="PropertyTypeName">Target Type</prop>
												<prop name="Position">11</prop>
												<prop name="IsDefault">0</prop>
												<prop name="TargetType">dtNone</prop>
												<obj name="ChannelProp" class="ChannelProperty" version="1">
													<prop name="ChannelIdx">0</prop>
												</obj>
											</obj>
										</list>
									</obj>
								</list>
							</obj>
						</obj>
						<prop name="ChannelPropertyCount">1</prop>
						<prop name="ContainerPosition">11</prop>
						<prop name="HasSampleProperties">1</prop>
						<obj name="SampleProperties" class="PropertyList" version="1">
							<list name="emlist" count="14">
								<obj name="PropertyObject" class="SamplePrefColor" version="4">
									<prop name="PropertyTypeName">Color</prop>
									<prop name="Position">11</prop>
									<prop name="IsDefault">0</prop>
									<prop name="Color">$0026C4B8</prop>
								</obj>
								<obj name="PropertyObject" class="DominantChannelProp" version="4">
									<prop name="PropertyTypeName">Dominant Channel</prop>
									<prop name="Position">11</prop>
									<prop name="IsDefault">0</prop>
									<prop name="DominantChannel">0</prop>
								</obj>
								<obj name="PropertyObject" class="Genotype" version="4">
									<prop name="PropertyTypeName">EndPt Genotype</prop>
									<prop name="Position">11</prop>
									<prop name="IsDefault">1</prop>
									<prop name="ReadOnly">1</prop>
								</obj>
								<obj name="PropertyObject" class="GroupingSample" version="4">
									<prop name="PropertyTypeName">EndPt Sample Type</prop>
									<prop name="Position">11</prop>
									<prop name="IsDefault">0</prop>
									<prop name="GroupSampleType">mstUnknown</prop>
								</obj>
								<obj name="PropertyObject" class="SamplePrefLineStyle" version="4">
									<prop name="PropertyTypeName">Line Style</prop>
									<prop name="Position">11</prop>
									<prop name="IsDefault">0</prop>
									<prop name="LineStyle">psSolid</prop>
								</obj>
								<obj name="PropertyObject" class="GenSampleEditNotes" version="4">
									<prop name="PropertyTypeName">Notes</prop>
									<prop name="Position">11</prop>
									<prop name="IsDefault">1</prop>
								</obj>
								<obj name="PropertyObject" class="SamplePrefPointStyle" version="4">
									<prop name="PropertyTypeName">Point Style</prop>
									<prop name="Position">11</prop>
									<prop name="IsDefault">0</prop>
									<prop name="PointStyle">psNothing</prop>
								</obj>
								<obj name="PropertyObject" class="GenSampleEditPosition" version="4">
									<prop name="PropertyTypeName">Position</prop>
									<prop name="Position">11</prop>
									<prop name="IsDefault">1</prop>
								</obj>
								<obj name="PropertyObject" class="GenSampleEditReplicate" version="4">
									<prop name="PropertyTypeName">Replicate of</prop>
									<prop name="Position">11</prop>
									<prop name="IsDefault">1</prop>
									<prop name="ReplicateOf">-1</prop>
								</obj>
								<obj name="PropertyObject" class="HTCSampleID" version="4">
									<prop name="PropertyTypeName">Sample ID</prop>
									<prop name="Position">11</prop>
									<prop name="IsDefault">1</prop>
								</obj>
								<obj name="PropertyObject" class="GenSampleEditName" version="4">
									<prop name="PropertyTypeName">Sample Name</prop>
									<prop name="Position">11</prop>
									<prop name="IsDefault">1</prop>
									<prop name="name">Sample 12</prop>
								</obj>
								<obj name="PropertyObject" class="HTCSamplePrepNotes" version="4">
									<prop name="PropertyTypeName">Sample Prep Notes</prop>
									<prop name="Position">11</prop>
									<prop name="IsDefault">1</prop>
								</obj>
								<obj name="PropertyObject" class="GenSampleEditSubset" version="4">
									<prop name="PropertyTypeName">Subsets</prop>
									<prop name="Position">11</prop>
									<prop name="IsDefault">1</prop>
								</obj>
								<obj name="PropertyObject" class="SamplePrefWidth" version="5">
									<prop name="PropertyTypeName">Width</prop>
									<prop name="Position">11</prop>
									<prop name="IsDefault">1</prop>
									<prop name="Width">1</prop>
								</obj>
							</list>
						</obj>
					</obj>
					<obj name="item" class="SamplePropInfo" version="1">
						<obj name="ChannelProperties" class="ChanPropList" version="2">
							<obj name="ChannelProperties" class="EMList" version="1">
								<list name="emlist" count="1">
									<obj name="item" class="PropertyList" version="1">
										<list name="emlist" count="12">
											<obj name="PropertyObject" class="RQSampleTargetProperty" version="4">
												<prop name="PropertyTypeName">Combined Sample and Target Type</prop>
												<prop name="Position">12</prop>
												<prop name="IsDefault">0</prop>
												<obj name="ChannelProp" class="ChannelProperty" version="1">
													<prop name="ChannelIdx">0</prop>
												</obj>
											</obj>
											<obj name="PropertyObject" class="QuantConcProperty" version="4">
												<prop name="PropertyTypeName">Concentration</prop>
												<prop name="Position">12</prop>
												<prop name="IsDefault">1</prop>
												<prop name="Concentration">0</prop>
												<obj name="ChannelProp" class="ChannelProperty" version="1">
													<prop name="ChannelIdx">0</prop>
												</obj>
												<prop name="ReadOnly">1</prop>
											</obj>
											<obj name="PropertyObject" class="QuantCpHighProp" version="4">
												<prop name="PropertyTypeName">Cp High</prop>
												<prop name="Position">12</prop>
												<prop name="IsDefault">1</prop>
												<prop name="CpRangeHigh">0</prop>
												<obj name="ChannelProp" class="ChannelProperty" version="1">
													<prop name="ChannelIdx">0</prop>
												</obj>
												<prop name="ReadOnly">1</prop>
											</obj>
											<obj name="PropertyObject" class="QuantCpLowProp" version="4">
												<prop name="PropertyTypeName">Cp Low</prop>
												<prop name="Position">12</prop>
												<prop name="IsDefault">1</prop>
												<prop name="CpRangeLow">0</prop>
												<obj name="ChannelProp" class="ChannelProperty" version="1">
													<prop name="ChannelIdx">0</prop>
												</obj>
												<prop name="ReadOnly">1</prop>
											</obj>
											<obj name="PropertyObject" class="RQEffProp" version="4">
												<prop name="PropertyTypeName">Efficiency</prop>
												<prop name="Position">12</prop>
												<prop name="IsDefault">1</prop>
												<prop name="Efficiency">2</prop>
												<obj name="ChannelProp" class="ChannelProperty" version="1">
													<prop name="ChannelIdx">0</prop>
												</obj>
											</obj>
											<obj name="PropertyObject" class="ChannelGenotype" version="4">
												<prop name="PropertyTypeName">Melt Geno Genotype</prop>
												<prop name="Position">12</prop>
												<prop name="IsDefault">1</prop>
												<prop name="ReadOnly">1</prop>
												<obj name="ChannelProp" class="ChannelProperty" version="1">
													<prop name="ChannelIdx">0</prop>
												</obj>
											</obj>
											<obj name="PropertyObject" class="GroupChannelTypeProp" version="4">
												<prop name="PropertyTypeName">Melt Geno Sample Type</prop>
												<prop name="Position">12</prop>
												<prop name="IsDefault">0</prop>
												<prop name="GroupSampleType">mstUnknown</prop>
												<obj name="ChannelProp" class="ChannelProperty" version="1">
													<prop name="ChannelIdx">0</prop>
												</obj>
											</obj>
											<obj name="PropertyObject" class="QuantSampleTypeProperty" version="4">
												<prop name="PropertyTypeName">Quantification Sample Type</prop>
												<prop name="Position">12</prop>
												<prop name="IsDefault">0</prop>
												<prop name="SampleType">qsUnknown</prop>
												<obj name="ChannelProp" class="ChannelProperty" version="1">
													<prop name="ChannelIdx">0</prop>
												</obj>
											</obj>
											<obj name="PropertyObject" class="ChannelGenotype" version="4">
												<prop name="PropertyTypeName">Scanning Genotype</prop>
												<prop name="Position">12</prop>
												<prop name="IsDefault">1</prop>
												<prop name="ReadOnly">1</prop>
												<obj name="ChannelProp" class="ChannelProperty" version="1">
													<prop name="ChannelIdx">0</prop>
												</obj>
											</obj>
											<obj name="PropertyObject" class="GroupChannelTypeProp" version="4">
												<prop name="PropertyTypeName">Scanning Sample Type</prop>
												<prop name="Position">12</prop>
												<prop name="IsDefault">0</prop>
												<prop name="GroupSampleType">mstUnknown</prop>
												<obj name="ChannelProp" class="ChannelProperty" version="1">
													<prop name="ChannelIdx">0</prop>
												</obj>
											</obj>
											<obj name="PropertyObject" class="TargetName" version="4">
												<prop name="PropertyTypeName">Target Name</prop>
												<prop name="Position">12</prop>
												<prop name="IsDefault">1</prop>
												<obj name="ChannelProp" class="ChannelProperty" version="1">
													<prop name="ChannelIdx">0</prop>
												</obj>
											</obj>
											<obj name="PropertyObject" class="RQTargetProperty" version="4">
												<prop name="PropertyTypeName">Target Type</prop>
												<prop name="Position">12</prop>
												<prop name="IsDefault">0</prop>
												<prop name="TargetType">dtNone</prop>
												<obj name="ChannelProp" class="ChannelProperty" version="1">
													<prop name="ChannelIdx">0</prop>
												</obj>
											</obj>
										</list>
									</obj>
								</list>
							</obj>
						</obj>
						<prop name="ChannelPropertyCount">1</prop>
						<prop name="ContainerPosition">12</prop>
						<prop name="HasSampleProperties">1</prop>
						<obj name="SampleProperties" class="PropertyList" version="1">
							<list name="emlist" count="14">
								<obj name="PropertyObject" class="SamplePrefColor" version="4">
									<prop name="PropertyTypeName">Color</prop>
									<prop name="Position">12</prop>
									<prop name="IsDefault">0</prop>
									<prop name="Color">$00FF8000</prop>
								</obj>
								<obj name="PropertyObject" class="DominantChannelProp" version="4">
									<prop name="PropertyTypeName">Dominant Channel</prop>
									<prop name="Position">12</prop>
									<prop name="IsDefault">0</prop>
									<prop name="DominantChannel">0</prop>
								</obj>
								<obj name="PropertyObject" class="Genotype" version="4">
									<prop name="PropertyTypeName">EndPt Genotype</prop>
									<prop name="Position">12</prop>
									<prop name="IsDefault">1</prop>
									<prop name="ReadOnly">1</prop>
								</obj>
								<obj name="PropertyObject" class="GroupingSample" version="4">
									<prop name="PropertyTypeName">EndPt Sample Type</prop>
									<prop name="Position">12</prop>
									<prop name="IsDefault">0</prop>
									<prop name="GroupSampleType">mstUnknown</prop>
								</obj>
								<obj name="PropertyObject" class="SamplePrefLineStyle" version="4">
									<prop name="PropertyTypeName">Line Style</prop>
									<prop name="Position">12</prop>
									<prop name="IsDefault">0</prop>
									<prop name="LineStyle">psSolid</prop>
								</obj>
								<obj name="PropertyObject" class="GenSampleEditNotes" version="4">
									<prop name="PropertyTypeName">Notes</prop>
									<prop name="Position">12</prop>
									<prop name="IsDefault">1</prop>
								</obj>
								<obj name="PropertyObject" class="SamplePrefPointStyle" version="4">
									<prop name="PropertyTypeName">Point Style</prop>
									<prop name="Position">12</prop>
									<prop name="IsDefault">0</prop>
									<prop name="PointStyle">psNothing</prop>
								</obj>
								<obj name="PropertyObject" class="GenSampleEditPosition" version="4">
									<prop name="PropertyTypeName">Position</prop>
									<prop name="Position">12</prop>
									<prop name="IsDefault">1</prop>
								</obj>
								<obj name="PropertyObject" class="GenSampleEditReplicate" version="4">
									<prop name="PropertyTypeName">Replicate of</prop>
									<prop name="Position">12</prop>
									<prop name="IsDefault">1</prop>
									<prop name="ReplicateOf">-1</prop>
								</obj>
								<obj name="PropertyObject" class="HTCSampleID" version="4">
									<prop name="PropertyTypeName">Sample ID</prop>
									<prop name="Position">12</prop>
									<prop name="IsDefault">1</prop>
								</obj>
								<obj name="PropertyObject" class="GenSampleEditName" version="4">
									<prop name="PropertyTypeName">Sample Name</prop>
									<prop name="Position">12</prop>
									<prop name="IsDefault">1</prop>
									<prop name="name">Sample 13</prop>
								</obj>
								<obj name="PropertyObject" class="HTCSamplePrepNotes" version="4">
									<prop name="PropertyTypeName">Sample Prep Notes</prop>
									<prop name="Position">12</prop>
									<prop name="IsDefault">1</prop>
								</obj>
								<obj name="PropertyObject" class="GenSampleEditSubset" version="4">
									<prop name="PropertyTypeName">Subsets</prop>
									<prop name="Position">12</prop>
									<prop name="IsDefault">1</prop>
								</obj>
								<obj name="PropertyObject" class="SamplePrefWidth" version="5">
									<prop name="PropertyTypeName">Width</prop>
									<prop name="Position">12</prop>
									<prop name="IsDefault">1</prop>
									<prop name="Width">1</prop>
								</obj>
							</list>
						</obj>
					</obj>
					<obj name="item" class="SamplePropInfo" version="1">
						<obj name="ChannelProperties" class="ChanPropList" version="2">
							<obj name="ChannelProperties" class="EMList" version="1">
								<list name="emlist" count="1">
									<obj name="item" class="PropertyList" version="1">
										<list name="emlist" count="12">
											<obj name="PropertyObject" class="RQSampleTargetProperty" version="4">
												<prop name="PropertyTypeName">Combined Sample and Target Type</prop>
												<prop name="Position">13</prop>
												<prop name="IsDefault">0</prop>
												<obj name="ChannelProp" class="ChannelProperty" version="1">
													<prop name="ChannelIdx">0</prop>
												</obj>
											</obj>
											<obj name="PropertyObject" class="QuantConcProperty" version="4">
												<prop name="PropertyTypeName">Concentration</prop>
												<prop name="Position">13</prop>
												<prop name="IsDefault">1</prop>
												<prop name="Concentration">0</prop>
												<obj name="ChannelProp" class="ChannelProperty" version="1">
													<prop name="ChannelIdx">0</prop>
												</obj>
												<prop name="ReadOnly">1</prop>
											</obj>
											<obj name="PropertyObject" class="QuantCpHighProp" version="4">
												<prop name="PropertyTypeName">Cp High</prop>
												<prop name="Position">13</prop>
												<prop name="IsDefault">1</prop>
												<prop name="CpRangeHigh">0</prop>
												<obj name="ChannelProp" class="ChannelProperty" version="1">
													<prop name="ChannelIdx">0</prop>
												</obj>
												<prop name="ReadOnly">1</prop>
											</obj>
											<obj name="PropertyObject" class="QuantCpLowProp" version="4">
												<prop name="PropertyTypeName">Cp Low</prop>
												<prop name="Position">13</prop>
												<prop name="IsDefault">1</prop>
												<prop name="CpRangeLow">0</prop>
												<obj name="ChannelProp" class="ChannelProperty" version="1">
													<prop name="ChannelIdx">0</prop>
												</obj>
												<prop name="ReadOnly">1</prop>
											</obj>
											<obj name="PropertyObject" class="RQEffProp" version="4">
												<prop name="PropertyTypeName">Efficiency</prop>
												<prop name="Position">13</prop>
												<prop name="IsDefault">1</prop>
												<prop name="Efficiency">2</prop>
												<obj name="ChannelProp" class="ChannelProperty" version="1">
													<prop name="ChannelIdx">0</prop>
												</obj>
											</obj>
											<obj name="PropertyObject" class="ChannelGenotype" version="4">
												<prop name="PropertyTypeName">Melt Geno Genotype</prop>
												<prop name="Position">13</prop>
												<prop name="IsDefault">1</prop>
												<prop name="ReadOnly">1</prop>
												<obj name="ChannelProp" class="ChannelProperty" version="1">
													<prop name="ChannelIdx">0</prop>
												</obj>
											</obj>
											<obj name="PropertyObject" class="GroupChannelTypeProp" version="4">
												<prop name="PropertyTypeName">Melt Geno Sample Type</prop>
												<prop name="Position">13</prop>
												<prop name="IsDefault">0</prop>
												<prop name="GroupSampleType">mstUnknown</prop>
												<obj name="ChannelProp" class="ChannelProperty" version="1">
													<prop name="ChannelIdx">0</prop>
												</obj>
											</obj>
											<obj name="PropertyObject" class="QuantSampleTypeProperty" version="4">
												<prop name="PropertyTypeName">Quantification Sample Type</prop>
												<prop name="Position">13</prop>
												<prop name="IsDefault">0</prop>
												<prop name="SampleType">qsUnknown</prop>
												<obj name="ChannelProp" class="ChannelProperty" version="1">
													<prop name="ChannelIdx">0</prop>
												</obj>
											</obj>
											<obj name="PropertyObject" class="ChannelGenotype" version="4">
												<prop name="PropertyTypeName">Scanning Genotype</prop>
												<prop name="Position">13</prop>
												<prop name="IsDefault">1</prop>
												<prop name="ReadOnly">1</prop>
												<obj name="ChannelProp" class="ChannelProperty" version="1">
													<prop name="ChannelIdx">0</prop>
												</obj>
											</obj>
											<obj name="PropertyObject" class="GroupChannelTypeProp" version="4">
												<prop name="PropertyTypeName">Scanning Sample Type</prop>
												<prop name="Position">13</prop>
												<prop name="IsDefault">0</prop>
												<prop name="GroupSampleType">mstUnknown</prop>
												<obj name="ChannelProp" class="ChannelProperty" version="1">
													<prop name="ChannelIdx">0</prop>
												</obj>
											</obj>
											<obj name="PropertyObject" class="TargetName" version="4">
												<prop name="PropertyTypeName">Target Name</prop>
												<prop name="Position">13</prop>
												<prop name="IsDefault">1</prop>
												<obj name="ChannelProp" class="ChannelProperty" version="1">
													<prop name="ChannelIdx">0</prop>
												</obj>
											</obj>
											<obj name="PropertyObject" class="RQTargetProperty" version="4">
												<prop name="PropertyTypeName">Target Type</prop>
												<prop name="Position">13</prop>
												<prop name="IsDefault">0</prop>
												<prop name="TargetType">dtNone</prop>
												<obj name="ChannelProp" class="ChannelProperty" version="1">
													<prop name="ChannelIdx">0</prop>
												</obj>
											</obj>
										</list>
									</obj>
								</list>
							</obj>
						</obj>
						<prop name="ChannelPropertyCount">1</prop>
						<prop name="ContainerPosition">13</prop>
						<prop name="HasSampleProperties">1</prop>
						<obj name="SampleProperties" class="PropertyList" version="1">
							<list name="emlist" count="14">
								<obj name="PropertyObject" class="SamplePrefColor" version="4">
									<prop name="PropertyTypeName">Color</prop>
									<prop name="Position">13</prop>
									<prop name="IsDefault">0</prop>
									<prop name="Color">clRed</prop>
								</obj>
								<obj name="PropertyObject" class="DominantChannelProp" version="4">
									<prop name="PropertyTypeName">Dominant Channel</prop>
									<prop name="Position">13</prop>
									<prop name="IsDefault">0</prop>
									<prop name="DominantChannel">0</prop>
								</obj>
								<obj name="PropertyObject" class="Genotype" version="4">
									<prop name="PropertyTypeName">EndPt Genotype</prop>
									<prop name="Position">13</prop>
									<prop name="IsDefault">1</prop>
									<prop name="ReadOnly">1</prop>
								</obj>
								<obj name="PropertyObject" class="GroupingSample" version="4">
									<prop name="PropertyTypeName">EndPt Sample Type</prop>
									<prop name="Position">13</prop>
									<prop name="IsDefault">0</prop>
									<prop name="GroupSampleType">mstUnknown</prop>
								</obj>
								<obj name="PropertyObject" class="SamplePrefLineStyle" version="4">
									<prop name="PropertyTypeName">Line Style</prop>
									<prop name="Position">13</prop>
									<prop name="IsDefault">0</prop>
									<prop name="LineStyle">psSolid</prop>
								</obj>
								<obj name="PropertyObject" class="GenSampleEditNotes" version="4">
									<prop name="PropertyTypeName">Notes</prop>
									<prop name="Position">13</prop>
									<prop name="IsDefault">1</prop>
								</obj>
								<obj name="PropertyObject" class="SamplePrefPointStyle" version="4">
									<prop name="PropertyTypeName">Point Style</prop>
									<prop name="Position">13</prop>
									<prop name="IsDefault">0</prop>
									<prop name="PointStyle">psNothing</prop>
								</obj>
								<obj name="PropertyObject" class="GenSampleEditPosition" version="4">
									<prop name="PropertyTypeName">Position</prop>
									<prop name="Position">13</prop>
									<prop name="IsDefault">1</prop>
								</obj>
								<obj name="PropertyObject" class="GenSampleEditReplicate" version="4">
									<prop name="PropertyTypeName">Replicate of</prop>
									<prop name="Position">13</prop>
									<prop name="IsDefault">1</prop>
									<prop name="ReplicateOf">-1</prop>
								</obj>
								<obj name="PropertyObject" class="HTCSampleID" version="4">
									<prop name="PropertyTypeName">Sample ID</prop>
									<prop name="Position">13</prop>
									<prop name="IsDefault">1</prop>
								</obj>
								<obj name="PropertyObject" class="GenSampleEditName" version="4">
									<prop name="PropertyTypeName">Sample Name</prop>
									<prop name="Position">13</prop>
									<prop name="IsDefault">1</prop>
									<prop name="name">Sample 14</prop>
								</obj>
								<obj name="PropertyObject" class="HTCSamplePrepNotes" version="4">
									<prop name="PropertyTypeName">Sample Prep Notes</prop>
									<prop name="Position">13</prop>
									<prop name="IsDefault">1</prop>
								</obj>
								<obj name="PropertyObject" class="GenSampleEditSubset" version="4">
									<prop name="PropertyTypeName">Subsets</prop>
									<prop name="Position">13</prop>
									<prop name="IsDefault">1</prop>
								</obj>
								<obj name="PropertyObject" class="SamplePrefWidth" version="5">
									<prop name="PropertyTypeName">Width</prop>
									<prop name="Position">13</prop>
									<prop name="IsDefault">1</prop>
									<prop name="Width">1</prop>
								</obj>
							</list>
						</obj>
					</obj>
					<obj name="item" class="SamplePropInfo" version="1">
						<obj name="ChannelProperties" class="ChanPropList" version="2">
							<obj name="ChannelProperties" class="EMList" version="1">
								<list name="emlist" count="1">
									<obj name="item" class="PropertyList" version="1">
										<list name="emlist" count="12">
											<obj name="PropertyObject" class="RQSampleTargetProperty" version="4">
												<prop name="PropertyTypeName">Combined Sample and Target Type</prop>
												<prop name="Position">14</prop>
												<prop name="IsDefault">0</prop>
												<obj name="ChannelProp" class="ChannelProperty" version="1">
													<prop name="ChannelIdx">0</prop>
												</obj>
											</obj>
											<obj name="PropertyObject" class="QuantConcProperty" version="4">
												<prop name="PropertyTypeName">Concentration</prop>
												<prop name="Position">14</prop>
												<prop name="IsDefault">1</prop>
												<prop name="Concentration">0</prop>
												<obj name="ChannelProp" class="ChannelProperty" version="1">
													<prop name="ChannelIdx">0</prop>
												</obj>
												<prop name="ReadOnly">1</prop>
											</obj>
											<obj name="PropertyObject" class="QuantCpHighProp" version="4">
												<prop name="PropertyTypeName">Cp High</prop>
												<prop name="Position">14</prop>
												<prop name="IsDefault">1</prop>
												<prop name="CpRangeHigh">0</prop>
												<obj name="ChannelProp" class="ChannelProperty" version="1">
													<prop name="ChannelIdx">0</prop>
												</obj>
												<prop name="ReadOnly">1</prop>
											</obj>
											<obj name="PropertyObject" class="QuantCpLowProp" version="4">
												<prop name="PropertyTypeName">Cp Low</prop>
												<prop name="Position">14</prop>
												<prop name="IsDefault">1</prop>
												<prop name="CpRangeLow">0</prop>
												<obj name="ChannelProp" class="ChannelProperty" version="1">
													<prop name="ChannelIdx">0</prop>
												</obj>
												<prop name="ReadOnly">1</prop>
											</obj>
											<obj name="PropertyObject" class="RQEffProp" version="4">
												<prop name="PropertyTypeName">Efficiency</prop>
												<prop name="Position">14</prop>
												<prop name="IsDefault">1</prop>
												<prop name="Efficiency">2</prop>
												<obj name="ChannelProp" class="ChannelProperty" version="1">
													<prop name="ChannelIdx">0</prop>
												</obj>
											</obj>
											<obj name="PropertyObject" class="ChannelGenotype" version="4">
												<prop name="PropertyTypeName">Melt Geno Genotype</prop>
												<prop name="Position">14</prop>
												<prop name="IsDefault">1</prop>
												<prop name="ReadOnly">1</prop>
												<obj name="ChannelProp" class="ChannelProperty" version="1">
													<prop name="ChannelIdx">0</prop>
												</obj>
											</obj>
											<obj name="PropertyObject" class="GroupChannelTypeProp" version="4">
												<prop name="PropertyTypeName">Melt Geno Sample Type</prop>
												<prop name="Position">14</prop>
												<prop name="IsDefault">0</prop>
												<prop name="GroupSampleType">mstUnknown</prop>
												<obj name="ChannelProp" class="ChannelProperty" version="1">
													<prop name="ChannelIdx">0</prop>
												</obj>
											</obj>
											<obj name="PropertyObject" class="QuantSampleTypeProperty" version="4">
												<prop name="PropertyTypeName">Quantification Sample Type</prop>
												<prop name="Position">14</prop>
												<prop name="IsDefault">0</prop>
												<prop name="SampleType">qsUnknown</prop>
												<obj name="ChannelProp" class="ChannelProperty" version="1">
													<prop name="ChannelIdx">0</prop>
												</obj>
											</obj>
											<obj name="PropertyObject" class="ChannelGenotype" version="4">
												<prop name="PropertyTypeName">Scanning Genotype</prop>
												<prop name="Position">14</prop>
												<prop name="IsDefault">1</prop>
												<prop name="ReadOnly">1</prop>
												<obj name="ChannelProp" class="ChannelProperty" version="1">
													<prop name="ChannelIdx">0</prop>
												</obj>
											</obj>
											<obj name="PropertyObject" class="GroupChannelTypeProp" version="4">
												<prop name="PropertyTypeName">Scanning Sample Type</prop>
												<prop name="Position">14</prop>
												<prop name="IsDefault">0</prop>
												<prop name="GroupSampleType">mstUnknown</prop>
												<obj name="ChannelProp" class="ChannelProperty" version="1">
													<prop name="ChannelIdx">0</prop>
												</obj>
											</obj>
											<obj name="PropertyObject" class="TargetName" version="4">
												<prop name="PropertyTypeName">Target Name</prop>
												<prop name="Position">14</prop>
												<prop name="IsDefault">1</prop>
												<obj name="ChannelProp" class="ChannelProperty" version="1">
													<prop name="ChannelIdx">0</prop>
												</obj>
											</obj>
											<obj name="PropertyObject" class="RQTargetProperty" version="4">
												<prop name="PropertyTypeName">Target Type</prop>
												<prop name="Position">14</prop>
												<prop name="IsDefault">0</prop>
												<prop name="TargetType">dtNone</prop>
												<obj name="ChannelProp" class="ChannelProperty" version="1">
													<prop name="ChannelIdx">0</prop>
												</obj>
											</obj>
										</list>
									</obj>
								</list>
							</obj>
						</obj>
						<prop name="ChannelPropertyCount">1</prop>
						<prop name="ContainerPosition">14</prop>
						<prop name="HasSampleProperties">1</prop>
						<obj name="SampleProperties" class="PropertyList" version="1">
							<list name="emlist" count="14">
								<obj name="PropertyObject" class="SamplePrefColor" version="4">
									<prop name="PropertyTypeName">Color</prop>
									<prop name="Position">14</prop>
									<prop name="IsDefault">0</prop>
									<prop name="Color">$0030D700</prop>
								</obj>
								<obj name="PropertyObject" class="DominantChannelProp" version="4">
									<prop name="PropertyTypeName">Dominant Channel</prop>
									<prop name="Position">14</prop>
									<prop name="IsDefault">0</prop>
									<prop name="DominantChannel">0</prop>
								</obj>
								<obj name="PropertyObject" class="Genotype" version="4">
									<prop name="PropertyTypeName">EndPt Genotype</prop>
									<prop name="Position">14</prop>
									<prop name="IsDefault">1</prop>
									<prop name="ReadOnly">1</prop>
								</obj>
								<obj name="PropertyObject" class="GroupingSample" version="4">
									<prop name="PropertyTypeName">EndPt Sample Type</prop>
									<prop name="Position">14</prop>
									<prop name="IsDefault">0</prop>
									<prop name="GroupSampleType">mstUnknown</prop>
								</obj>
								<obj name="PropertyObject" class="SamplePrefLineStyle" version="4">
									<prop name="PropertyTypeName">Line Style</prop>
									<prop name="Position">14</prop>
									<prop name="IsDefault">0</prop>
									<prop name="LineStyle">psSolid</prop>
								</obj>
								<obj name="PropertyObject" class="GenSampleEditNotes" version="4">
									<prop name="PropertyTypeName">Notes</prop>
									<prop name="Position">14</prop>
									<prop name="IsDefault">1</prop>
								</obj>
								<obj name="PropertyObject" class="SamplePrefPointStyle" version="4">
									<prop name="PropertyTypeName">Point Style</prop>
									<prop name="Position">14</prop>
									<prop name="IsDefault">0</prop>
									<prop name="PointStyle">psNothing</prop>
								</obj>
								<obj name="PropertyObject" class="GenSampleEditPosition" version="4">
									<prop name="PropertyTypeName">Position</prop>
									<prop name="Position">14</prop>
									<prop name="IsDefault">1</prop>
								</obj>
								<obj name="PropertyObject" class="GenSampleEditReplicate" version="4">
									<prop name="PropertyTypeName">Replicate of</prop>
									<prop name="Position">14</prop>
									<prop name="IsDefault">1</prop>
									<prop name="ReplicateOf">-1</prop>
								</obj>
								<obj name="PropertyObject" class="HTCSampleID" version="4">
									<prop name="PropertyTypeName">Sample ID</prop>
									<prop name="Position">14</prop>
									<prop name="IsDefault">1</prop>
								</obj>
								<obj name="PropertyObject" class="GenSampleEditName" version="4">
									<prop name="PropertyTypeName">Sample Name</prop>
									<prop name="Position">14</prop>
									<prop name="IsDefault">1</prop>
									<prop name="name">Sample 15</prop>
								</obj>
								<obj name="PropertyObject" class="HTCSamplePrepNotes" version="4">
									<prop name="PropertyTypeName">Sample Prep Notes</prop>
									<prop name="Position">14</prop>
									<prop name="IsDefault">1</prop>
								</obj>
								<obj name="PropertyObject" class="GenSampleEditSubset" version="4">
									<prop name="PropertyTypeName">Subsets</prop>
									<prop name="Position">14</prop>
									<prop name="IsDefault">1</prop>
								</obj>
								<obj name="PropertyObject" class="SamplePrefWidth" version="5">
									<prop name="PropertyTypeName">Width</prop>
									<prop name="Position">14</prop>
									<prop name="IsDefault">1</prop>
									<prop name="Width">1</prop>
								</obj>
							</list>
						</obj>
					</obj>
					<obj name="item" class="SamplePropInfo" version="1">
						<obj name="ChannelProperties" class="ChanPropList" version="2">
							<obj name="ChannelProperties" class="EMList" version="1">
								<list name="emlist" count="1">
									<obj name="item" class="PropertyList" version="1">
										<list name="emlist" count="12">
											<obj name="PropertyObject" class="RQSampleTargetProperty" version="4">
												<prop name="PropertyTypeName">Combined Sample and Target Type</prop>
												<prop name="Position">15</prop>
												<prop name="IsDefault">0</prop>
												<obj name="ChannelProp" class="ChannelProperty" version="1">
													<prop name="ChannelIdx">0</prop>
												</obj>
											</obj>
											<obj name="PropertyObject" class="QuantConcProperty" version="4">
												<prop name="PropertyTypeName">Concentration</prop>
												<prop name="Position">15</prop>
												<prop name="IsDefault">1</prop>
												<prop name="Concentration">0</prop>
												<obj name="ChannelProp" class="ChannelProperty" version="1">
													<prop name="ChannelIdx">0</prop>
												</obj>
												<prop name="ReadOnly">1</prop>
											</obj>
											<obj name="PropertyObject" class="QuantCpHighProp" version="4">
												<prop name="PropertyTypeName">Cp High</prop>
												<prop name="Position">15</prop>
												<prop name="IsDefault">1</prop>
												<prop name="CpRangeHigh">0</prop>
												<obj name="ChannelProp" class="ChannelProperty" version="1">
													<prop name="ChannelIdx">0</prop>
												</obj>
												<prop name="ReadOnly">1</prop>
											</obj>
											<obj name="PropertyObject" class="QuantCpLowProp" version="4">
												<prop name="PropertyTypeName">Cp Low</prop>
												<prop name="Position">15</prop>
												<prop name="IsDefault">1</prop>
												<prop name="CpRangeLow">0</prop>
												<obj name="ChannelProp" class="ChannelProperty" version="1">
													<prop name="ChannelIdx">0</prop>
												</obj>
												<prop name="ReadOnly">1</prop>
											</obj>
											<obj name="PropertyObject" class="RQEffProp" version="4">
												<prop name="PropertyTypeName">Efficiency</prop>
												<prop name="Position">15</prop>
												<prop name="IsDefault">1</prop>
												<prop name="Efficiency">2</prop>
												<obj name="ChannelProp" class="ChannelProperty" version="1">
													<prop name="ChannelIdx">0</prop>
												</obj>
											</obj>
											<obj name="PropertyObject" class="ChannelGenotype" version="4">
												<prop name="PropertyTypeName">Melt Geno Genotype</prop>
												<prop name="Position">15</prop>
												<prop name="IsDefault">1</prop>
												<prop name="ReadOnly">1</prop>
												<obj name="ChannelProp" class="ChannelProperty" version="1">
													<prop name="ChannelIdx">0</prop>
												</obj>
											</obj>
											<obj name="PropertyObject" class="GroupChannelTypeProp" version="4">
												<prop name="PropertyTypeName">Melt Geno Sample Type</prop>
												<prop name="Position">15</prop>
												<prop name="IsDefault">0</prop>
												<prop name="GroupSampleType">mstUnknown</prop>
												<obj name="ChannelProp" class="ChannelProperty" version="1">
													<prop name="ChannelIdx">0</prop>
												</obj>
											</obj>
											<obj name="PropertyObject" class="QuantSampleTypeProperty" version="4">
												<prop name="PropertyTypeName">Quantification Sample Type</prop>
												<prop name="Position">15</prop>
												<prop name="IsDefault">0</prop>
												<prop name="SampleType">qsUnknown</prop>
												<obj name="ChannelProp" class="ChannelProperty" version="1">
													<prop name="ChannelIdx">0</prop>
												</obj>
											</obj>
											<obj name="PropertyObject" class="ChannelGenotype" version="4">
												<prop name="PropertyTypeName">Scanning Genotype</prop>
												<prop name="Position">15</prop>
												<prop name="IsDefault">1</prop>
												<prop name="ReadOnly">1</prop>
												<obj name="ChannelProp" class="ChannelProperty" version="1">
													<prop name="ChannelIdx">0</prop>
												</obj>
											</obj>
											<obj name="PropertyObject" class="GroupChannelTypeProp" version="4">
												<prop name="PropertyTypeName">Scanning Sample Type</prop>
												<prop name="Position">15</prop>
												<prop name="IsDefault">0</prop>
												<prop name="GroupSampleType">mstUnknown</prop>
												<obj name="ChannelProp" class="ChannelProperty" version="1">
													<prop name="ChannelIdx">0</prop>
												</obj>
											</obj>
											<obj name="PropertyObject" class="TargetName" version="4">
												<prop name="PropertyTypeName">Target Name</prop>
												<prop name="Position">15</prop>
												<prop name="IsDefault">1</prop>
												<obj name="ChannelProp" class="ChannelProperty" version="1">
													<prop name="ChannelIdx">0</prop>
												</obj>
											</obj>
											<obj name="PropertyObject" class="RQTargetProperty" version="4">
												<prop name="PropertyTypeName">Target Type</prop>
												<prop name="Position">15</prop>
												<prop name="IsDefault">0</prop>
												<prop name="TargetType">dtNone</prop>
												<obj name="ChannelProp" class="ChannelProperty" version="1">
													<prop name="ChannelIdx">0</prop>
												</obj>
											</obj>
										</list>
									</obj>
								</list>
							</obj>
						</obj>
						<prop name="ChannelPropertyCount">1</prop>
						<prop name="ContainerPosition">15</prop>
						<prop name="HasSampleProperties">1</prop>
						<obj name="SampleProperties" class="PropertyList" version="1">
							<list name="emlist" count="14">
								<obj name="PropertyObject" class="SamplePrefColor" version="4">
									<prop name="PropertyTypeName">Color</prop>
									<prop name="Position">15</prop>
									<prop name="IsDefault">0</prop>
									<prop name="Color">clFuchsia</prop>
								</obj>
								<obj name="PropertyObject" class="DominantChannelProp" version="4">
									<prop name="PropertyTypeName">Dominant Channel</prop>
									<prop name="Position">15</prop>
									<prop name="IsDefault">0</prop>
									<prop name="DominantChannel">0</prop>
								</obj>
								<obj name="PropertyObject" class="Genotype" version="4">
									<prop name="PropertyTypeName">EndPt Genotype</prop>
									<prop name="Position">15</prop>
									<prop name="IsDefault">1</prop>
									<prop name="ReadOnly">1</prop>
								</obj>
								<obj name="PropertyObject" class="GroupingSample" version="4">
									<prop name="PropertyTypeName">EndPt Sample Type</prop>
									<prop name="Position">15</prop>
									<prop name="IsDefault">0</prop>
									<prop name="GroupSampleType">mstUnknown</prop>
								</obj>
								<obj name="PropertyObject" class="SamplePrefLineStyle" version="4">
									<prop name="PropertyTypeName">Line Style</prop>
									<prop name="Position">15</prop>
									<prop name="IsDefault">0</prop>
									<prop name="LineStyle">psSolid</prop>
								</obj>
								<obj name="PropertyObject" class="GenSampleEditNotes" version="4">
									<prop name="PropertyTypeName">Notes</prop>
									<prop name="Position">15</prop>
									<prop name="IsDefault">1</prop>
								</obj>
								<obj name="PropertyObject" class="SamplePrefPointStyle" version="4">
									<prop name="PropertyTypeName">Point Style</prop>
									<prop name="Position">15</prop>
									<prop name="IsDefault">0</prop>
									<prop name="PointStyle">psNothing</prop>
								</obj>
								<obj name="PropertyObject" class="GenSampleEditPosition" version="4">
									<prop name="PropertyTypeName">Position</prop>
									<prop name="Position">15</prop>
									<prop name="IsDefault">1</prop>
								</obj>
								<obj name="PropertyObject" class="GenSampleEditReplicate" version="4">
									<prop name="PropertyTypeName">Replicate of</prop>
									<prop name="Position">15</prop>
									<prop name="IsDefault">1</prop>
									<prop name="ReplicateOf">-1</prop>
								</obj>
								<obj name="PropertyObject" class="HTCSampleID" version="4">
									<prop name="PropertyTypeName">Sample ID</prop>
									<prop name="Position">15</prop>
									<prop name="IsDefault">1</prop>
								</obj>
								<obj name="PropertyObject" class="GenSampleEditName" version="4">
									<prop name="PropertyTypeName">Sample Name</prop>
									<prop name="Position">15</prop>
									<prop name="IsDefault">1</prop>
									<prop name="name">Sample 16</prop>
								</obj>
								<obj name="PropertyObject" class="HTCSamplePrepNotes" version="4">
									<prop name="PropertyTypeName">Sample Prep Notes</prop>
									<prop name="Position">15</prop>
									<prop name="IsDefault">1</prop>
								</obj>
								<obj name="PropertyObject" class="GenSampleEditSubset" version="4">
									<prop name="PropertyTypeName">Subsets</prop>
									<prop name="Position">15</prop>
									<prop name="IsDefault">1</prop>
								</obj>
								<obj name="PropertyObject" class="SamplePrefWidth" version="5">
									<prop name="PropertyTypeName">Width</prop>
									<prop name="Position">15</prop>
									<prop name="IsDefault">1</prop>
									<prop name="Width">1</prop>
								</obj>
							</list>
						</obj>
					</obj>
					<obj name="item" class="SamplePropInfo" version="1">
						<obj name="ChannelProperties" class="ChanPropList" version="2">
							<obj name="ChannelProperties" class="EMList" version="1">
								<list name="emlist" count="1">
									<obj name="item" class="PropertyList" version="1">
										<list name="emlist" count="12">
											<obj name="PropertyObject" class="RQSampleTargetProperty" version="4">
												<prop name="PropertyTypeName">Combined Sample and Target Type</prop>
												<prop name="Position">16</prop>
												<prop name="IsDefault">0</prop>
												<obj name="ChannelProp" class="ChannelProperty" version="1">
													<prop name="ChannelIdx">0</prop>
												</obj>
											</obj>
											<obj name="PropertyObject" class="QuantConcProperty" version="4">
												<prop name="PropertyTypeName">Concentration</prop>
												<prop name="Position">16</prop>
												<prop name="IsDefault">1</prop>
												<prop name="Concentration">0</prop>
												<obj name="ChannelProp" class="ChannelProperty" version="1">
													<prop name="ChannelIdx">0</prop>
												</obj>
												<prop name="ReadOnly">1</prop>
											</obj>
											<obj name="PropertyObject" class="QuantCpHighProp" version="4">
												<prop name="PropertyTypeName">Cp High</prop>
												<prop name="Position">16</prop>
												<prop name="IsDefault">1</prop>
												<prop name="CpRangeHigh">0</prop>
												<obj name="ChannelProp" class="ChannelProperty" version="1">
													<prop name="ChannelIdx">0</prop>
												</obj>
												<prop name="ReadOnly">1</prop>
											</obj>
											<obj name="PropertyObject" class="QuantCpLowProp" version="4">
												<prop name="PropertyTypeName">Cp Low</prop>
												<prop name="Position">16</prop>
												<prop name="IsDefault">1</prop>
												<prop name="CpRangeLow">0</prop>
												<obj name="ChannelProp" class="ChannelProperty" version="1">
													<prop name="ChannelIdx">0</prop>
												</obj>
												<prop name="ReadOnly">1</prop>
											</obj>
											<obj name="PropertyObject" class="RQEffProp" version="4">
												<prop name="PropertyTypeName">Efficiency</prop>
												<prop name="Position">16</prop>
												<prop name="IsDefault">1</prop>
												<prop name="Efficiency">2</prop>
												<obj name="ChannelProp" class="ChannelProperty" version="1">
													<prop name="ChannelIdx">0</prop>
												</obj>
											</obj>
											<obj name="PropertyObject" class="ChannelGenotype" version="4">
												<prop name="PropertyTypeName">Melt Geno Genotype</prop>
												<prop name="Position">16</prop>
												<prop name="IsDefault">1</prop>
												<prop name="ReadOnly">1</prop>
												<obj name="ChannelProp" class="ChannelProperty" version="1">
													<prop name="ChannelIdx">0</prop>
												</obj>
											</obj>
											<obj name="PropertyObject" class="GroupChannelTypeProp" version="4">
												<prop name="PropertyTypeName">Melt Geno Sample Type</prop>
												<prop name="Position">16</prop>
												<prop name="IsDefault">0</prop>
												<prop name="GroupSampleType">mstUnknown</prop>
												<obj name="ChannelProp" class="ChannelProperty" version="1">
													<prop name="ChannelIdx">0</prop>
												</obj>
											</obj>
											<obj name="PropertyObject" class="QuantSampleTypeProperty" version="4">
												<prop name="PropertyTypeName">Quantification Sample Type</prop>
												<prop name="Position">16</prop>
												<prop name="IsDefault">0</prop>
												<prop name="SampleType">qsUnknown</prop>
												<obj name="ChannelProp" class="ChannelProperty" version="1">
													<prop name="ChannelIdx">0</prop>
												</obj>
											</obj>
											<obj name="PropertyObject" class="ChannelGenotype" version="4">
												<prop name="PropertyTypeName">Scanning Genotype</prop>
												<prop name="Position">16</prop>
												<prop name="IsDefault">1</prop>
												<prop name="ReadOnly">1</prop>
												<obj name="ChannelProp" class="ChannelProperty" version="1">
													<prop name="ChannelIdx">0</prop>
												</obj>
											</obj>
											<obj name="PropertyObject" class="GroupChannelTypeProp" version="4">
												<prop name="PropertyTypeName">Scanning Sample Type</prop>
												<prop name="Position">16</prop>
												<prop name="IsDefault">0</prop>
												<prop name="GroupSampleType">mstUnknown</prop>
												<obj name="ChannelProp" class="ChannelProperty" version="1">
													<prop name="ChannelIdx">0</prop>
												</obj>
											</obj>
											<obj name="PropertyObject" class="TargetName" version="4">
												<prop name="PropertyTypeName">Target Name</prop>
												<prop name="Position">16</prop>
												<prop name="IsDefault">1</prop>
												<obj name="ChannelProp" class="ChannelProperty" version="1">
													<prop name="ChannelIdx">0</prop>
												</obj>
											</obj>
											<obj name="PropertyObject" class="RQTargetProperty" version="4">
												<prop name="PropertyTypeName">Target Type</prop>
												<prop name="Position">16</prop>
												<prop name="IsDefault">0</prop>
												<prop name="TargetType">dtNone</prop>
												<obj name="ChannelProp" class="ChannelProperty" version="1">
													<prop name="ChannelIdx">0</prop>
												</obj>
											</obj>
										</list>
									</obj>
								</list>
							</obj>
						</obj>
						<prop name="ChannelPropertyCount">1</prop>
						<prop name="ContainerPosition">16</prop>
						<prop name="HasSampleProperties">1</prop>
						<obj name="SampleProperties" class="PropertyList" version="1">
							<list name="emlist" count="14">
								<obj name="PropertyObject" class="SamplePrefColor" version="4">
									<prop name="PropertyTypeName">Color</prop>
									<prop name="Position">16</prop>
									<prop name="IsDefault">0</prop>
									<prop name="Color">clGray</prop>
								</obj>
								<obj name="PropertyObject" class="DominantChannelProp" version="4">
									<prop name="PropertyTypeName">Dominant Channel</prop>
									<prop name="Position">16</prop>
									<prop name="IsDefault">0</prop>
									<prop name="DominantChannel">0</prop>
								</obj>
								<obj name="PropertyObject" class="Genotype" version="4">
									<prop name="PropertyTypeName">EndPt Genotype</prop>
									<prop name="Position">16</prop>
									<prop name="IsDefault">1</prop>
									<prop name="ReadOnly">1</prop>
								</obj>
								<obj name="PropertyObject" class="GroupingSample" version="4">
									<prop name="PropertyTypeName">EndPt Sample Type</prop>
									<prop name="Position">16</prop>
									<prop name="IsDefault">0</prop>
									<prop name="GroupSampleType">mstUnknown</prop>
								</obj>
								<obj name="PropertyObject" class="SamplePrefLineStyle" version="4">
									<prop name="PropertyTypeName">Line Style</prop>
									<prop name="Position">16</prop>
									<prop name="IsDefault">0</prop>
									<prop name="LineStyle">psSolid</prop>
								</obj>
								<obj name="PropertyObject" class="GenSampleEditNotes" version="4">
									<prop name="PropertyTypeName">Notes</prop>
									<prop name="Position">16</prop>
									<prop name="IsDefault">1</prop>
								</obj>
								<obj name="PropertyObject" class="SamplePrefPointStyle" version="4">
									<prop name="PropertyTypeName">Point Style</prop>
									<prop name="Position">16</prop>
									<prop name="IsDefault">0</prop>
									<prop name="PointStyle">psNothing</prop>
								</obj>
								<obj name="PropertyObject" class="GenSampleEditPosition" version="4">
									<prop name="PropertyTypeName">Position</prop>
									<prop name="Position">16</prop>
									<prop name="IsDefault">1</prop>
								</obj>
								<obj name="PropertyObject" class="GenSampleEditReplicate" version="4">
									<prop name="PropertyTypeName">Replicate of</prop>
									<prop name="Position">16</prop>
									<prop name="IsDefault">1</prop>
									<prop name="ReplicateOf">-1</prop>
								</obj>
								<obj name="PropertyObject" class="HTCSampleID" version="4">
									<prop name="PropertyTypeName">Sample ID</prop>
									<prop name="Position">16</prop>
									<prop name="IsDefault">1</prop>
								</obj>
								<obj name="PropertyObject" class="GenSampleEditName" version="4">
									<prop name="PropertyTypeName">Sample Name</prop>
									<prop name="Position">16</prop>
									<prop name="IsDefault">1</prop>
									<prop name="name">Sample 17</prop>
								</obj>
								<obj name="PropertyObject" class="HTCSamplePrepNotes" version="4">
									<prop name="PropertyTypeName">Sample Prep Notes</prop>
									<prop name="Position">16</prop>
									<prop name="IsDefault">1</prop>
								</obj>
								<obj name="PropertyObject" class="GenSampleEditSubset" version="4">
									<prop name="PropertyTypeName">Subsets</prop>
									<prop name="Position">16</prop>
									<prop name="IsDefault">1</prop>
								</obj>
								<obj name="PropertyObject" class="SamplePrefWidth" version="5">
									<prop name="PropertyTypeName">Width</prop>
									<prop name="Position">16</prop>
									<prop name="IsDefault">1</prop>
									<prop name="Width">1</prop>
								</obj>
							</list>
						</obj>
					</obj>
					<obj name="item" class="SamplePropInfo" version="1">
						<obj name="ChannelProperties" class="ChanPropList" version="2">
							<obj name="ChannelProperties" class="EMList" version="1">
								<list name="emlist" count="1">
									<obj name="item" class="PropertyList" version="1">
										<list name="emlist" count="12">
											<obj name="PropertyObject" class="RQSampleTargetProperty" version="4">
												<prop name="PropertyTypeName">Combined Sample and Target Type</prop>
												<prop name="Position">17</prop>
												<prop name="IsDefault">0</prop>
												<obj name="ChannelProp" class="ChannelProperty" version="1">
													<prop name="ChannelIdx">0</prop>
												</obj>
											</obj>
											<obj name="PropertyObject" class="QuantConcProperty" version="4">
												<prop name="PropertyTypeName">Concentration</prop>
												<prop name="Position">17</prop>
												<prop name="IsDefault">1</prop>
												<prop name="Concentration">0</prop>
												<obj name="ChannelProp" class="ChannelProperty" version="1">
													<prop name="ChannelIdx">0</prop>
												</obj>
												<prop name="ReadOnly">1</prop>
											</obj>
											<obj name="PropertyObject" class="QuantCpHighProp" version="4">
												<prop name="PropertyTypeName">Cp High</prop>
												<prop name="Position">17</prop>
												<prop name="IsDefault">1</prop>
												<prop name="CpRangeHigh">0</prop>
												<obj name="ChannelProp" class="ChannelProperty" version="1">
													<prop name="ChannelIdx">0</prop>
												</obj>
												<prop name="ReadOnly">1</prop>
											</obj>
											<obj name="PropertyObject" class="QuantCpLowProp" version="4">
												<prop name="PropertyTypeName">Cp Low</prop>
												<prop name="Position">17</prop>
												<prop name="IsDefault">1</prop>
												<prop name="CpRangeLow">0</prop>
												<obj name="ChannelProp" class="ChannelProperty" version="1">
													<prop name="ChannelIdx">0</prop>
												</obj>
												<prop name="ReadOnly">1</prop>
											</obj>
											<obj name="PropertyObject" class="RQEffProp" version="4">
												<prop name="PropertyTypeName">Efficiency</prop>
												<prop name="Position">17</prop>
												<prop name="IsDefault">1</prop>
												<prop name="Efficiency">2</prop>
												<obj name="ChannelProp" class="ChannelProperty" version="1">
													<prop name="ChannelIdx">0</prop>
												</obj>
											</obj>
											<obj name="PropertyObject" class="ChannelGenotype" version="4">
												<prop name="PropertyTypeName">Melt Geno Genotype</prop>
												<prop name="Position">17</prop>
												<prop name="IsDefault">1</prop>
												<prop name="ReadOnly">1</prop>
												<obj name="ChannelProp" class="ChannelProperty" version="1">
													<prop name="ChannelIdx">0</prop>
												</obj>
											</obj>
											<obj name="PropertyObject" class="GroupChannelTypeProp" version="4">
												<prop name="PropertyTypeName">Melt Geno Sample Type</prop>
												<prop name="Position">17</prop>
												<prop name="IsDefault">0</prop>
												<prop name="GroupSampleType">mstUnknown</prop>
												<obj name="ChannelProp" class="ChannelProperty" version="1">
													<prop name="ChannelIdx">0</prop>
												</obj>
											</obj>
											<obj name="PropertyObject" class="QuantSampleTypeProperty" version="4">
												<prop name="PropertyTypeName">Quantification Sample Type</prop>
												<prop name="Position">17</prop>
												<prop name="IsDefault">0</prop>
												<prop name="SampleType">qsUnknown</prop>
												<obj name="ChannelProp" class="ChannelProperty" version="1">
													<prop name="ChannelIdx">0</prop>
												</obj>
											</obj>
											<obj name="PropertyObject" class="ChannelGenotype" version="4">
												<prop name="PropertyTypeName">Scanning Genotype</prop>
												<prop name="Position">17</prop>
												<prop name="IsDefault">1</prop>
												<prop name="ReadOnly">1</prop>
												<obj name="ChannelProp" class="ChannelProperty" version="1">
													<prop name="ChannelIdx">0</prop>
												</obj>
											</obj>
											<obj name="PropertyObject" class="GroupChannelTypeProp" version="4">
												<prop name="PropertyTypeName">Scanning Sample Type</prop>
												<prop name="Position">17</prop>
												<prop name="IsDefault">0</prop>
												<prop name="GroupSampleType">mstUnknown</prop>
												<obj name="ChannelProp" class="ChannelProperty" version="1">
													<prop name="ChannelIdx">0</prop>
												</obj>
											</obj>
											<obj name="PropertyObject" class="TargetName" version="4">
												<prop name="PropertyTypeName">Target Name</prop>
												<prop name="Position">17</prop>
												<prop name="IsDefault">1</prop>
												<obj name="ChannelProp" class="ChannelProperty" version="1">
													<prop name="ChannelIdx">0</prop>
												</obj>
											</obj>
											<obj name="PropertyObject" class="RQTargetProperty" version="4">
												<prop name="PropertyTypeName">Target Type</prop>
												<prop name="Position">17</prop>
												<prop name="IsDefault">0</prop>
												<prop name="TargetType">dtNone</prop>
												<obj name="ChannelProp" class="ChannelProperty" version="1">
													<prop name="ChannelIdx">0</prop>
												</obj>
											</obj>
										</list>
									</obj>
								</list>
							</obj>
						</obj>
						<prop name="ChannelPropertyCount">1</prop>
						<prop name="ContainerPosition">17</prop>
						<prop name="HasSampleProperties">1</prop>
						<obj name="SampleProperties" class="PropertyList" version="1">
							<list name="emlist" count="14">
								<obj name="PropertyObject" class="SamplePrefColor" version="4">
									<prop name="PropertyTypeName">Color</prop>
									<prop name="Position">17</prop>
									<prop name="IsDefault">0</prop>
									<prop name="Color">$0012D7FA</prop>
								</obj>
								<obj name="PropertyObject" class="DominantChannelProp" version="4">
									<prop name="PropertyTypeName">Dominant Channel</prop>
									<prop name="Position">17</prop>
									<prop name="IsDefault">0</prop>
									<prop name="DominantChannel">0</prop>
								</obj>
								<obj name="PropertyObject" class="Genotype" version="4">
									<prop name="PropertyTypeName">EndPt Genotype</prop>
									<prop name="Position">17</prop>
									<prop name="IsDefault">1</prop>
									<prop name="ReadOnly">1</prop>
								</obj>
								<obj name="PropertyObject" class="GroupingSample" version="4">
									<prop name="PropertyTypeName">EndPt Sample Type</prop>
									<prop name="Position">17</prop>
									<prop name="IsDefault">0</prop>
									<prop name="GroupSampleType">mstUnknown</prop>
								</obj>
								<obj name="PropertyObject" class="SamplePrefLineStyle" version="4">
									<prop name="PropertyTypeName">Line Style</prop>
									<prop name="Position">17</prop>
									<prop name="IsDefault">0</prop>
									<prop name="LineStyle">psSolid</prop>
								</obj>
								<obj name="PropertyObject" class="GenSampleEditNotes" version="4">
									<prop name="PropertyTypeName">Notes</prop>
									<prop name="Position">17</prop>
									<prop name="IsDefault">1</prop>
								</obj>
								<obj name="PropertyObject" class="SamplePrefPointStyle" version="4">
									<prop name="PropertyTypeName">Point Style</prop>
									<prop name="Position">17</prop>
									<prop name="IsDefault">0</prop>
									<prop name="PointStyle">psNothing</prop>
								</obj>
								<obj name="PropertyObject" class="GenSampleEditPosition" version="4">
									<prop name="PropertyTypeName">Position</prop>
									<prop name="Position">17</prop>
									<prop name="IsDefault">1</prop>
								</obj>
								<obj name="PropertyObject" class="GenSampleEditReplicate" version="4">
									<prop name="PropertyTypeName">Replicate of</prop>
									<prop name="Position">17</prop>
									<prop name="IsDefault">1</prop>
									<prop name="ReplicateOf">-1</prop>
								</obj>
								<obj name="PropertyObject" class="HTCSampleID" version="4">
									<prop name="PropertyTypeName">Sample ID</prop>
									<prop name="Position">17</prop>
									<prop name="IsDefault">1</prop>
								</obj>
								<obj name="PropertyObject" class="GenSampleEditName" version="4">
									<prop name="PropertyTypeName">Sample Name</prop>
									<prop name="Position">17</prop>
									<prop name="IsDefault">1</prop>
									<prop name="name">Sample 18</prop>
								</obj>
								<obj name="PropertyObject" class="HTCSamplePrepNotes" version="4">
									<prop name="PropertyTypeName">Sample Prep Notes</prop>
									<prop name="Position">17</prop>
									<prop name="IsDefault">1</prop>
								</obj>
								<obj name="PropertyObject" class="GenSampleEditSubset" version="4">
									<prop name="PropertyTypeName">Subsets</prop>
									<prop name="Position">17</prop>
									<prop name="IsDefault">1</prop>
								</obj>
								<obj name="PropertyObject" class="SamplePrefWidth" version="5">
									<prop name="PropertyTypeName">Width</prop>
									<prop name="Position">17</prop>
									<prop name="IsDefault">1</prop>
									<prop name="Width">1</prop>
								</obj>
							</list>
						</obj>
					</obj>
					<obj name="item" class="SamplePropInfo" version="1">
						<obj name="ChannelProperties" class="ChanPropList" version="2">
							<obj name="ChannelProperties" class="EMList" version="1">
								<list name="emlist" count="1">
									<obj name="item" class="PropertyList" version="1">
										<list name="emlist" count="12">
											<obj name="PropertyObject" class="RQSampleTargetProperty" version="4">
												<prop name="PropertyTypeName">Combined Sample and Target Type</prop>
												<prop name="Position">18</prop>
												<prop name="IsDefault">0</prop>
												<obj name="ChannelProp" class="ChannelProperty" version="1">
													<prop name="ChannelIdx">0</prop>
												</obj>
											</obj>
											<obj name="PropertyObject" class="QuantConcProperty" version="4">
												<prop name="PropertyTypeName">Concentration</prop>
												<prop name="Position">18</prop>
												<prop name="IsDefault">1</prop>
												<prop name="Concentration">0</prop>
												<obj name="ChannelProp" class="ChannelProperty" version="1">
													<prop name="ChannelIdx">0</prop>
												</obj>
												<prop name="ReadOnly">1</prop>
											</obj>
											<obj name="PropertyObject" class="QuantCpHighProp" version="4">
												<prop name="PropertyTypeName">Cp High</prop>
												<prop name="Position">18</prop>
												<prop name="IsDefault">1</prop>
												<prop name="CpRangeHigh">0</prop>
[truncated: 1,111,805 more chars]
