# Supplementary material for: MicroRNAs and Their Inhibition in Modulating SLC5A8 Expression in the Context of Papillary Thyroid Carcinoma
Source: Int J Mol Sci. 2025 Aug 15;26(16):7889. doi: 10.3390/ijms26167889 (PMC12386254; doi:10.3390/ijms26167889)
Supplement: Supplementary file 1 [file ijms-26-07889-s001.zip › ijms-3558049-supplementary/Manuscript data/Fig1 data/Data/Wojtek_21-05-2012.ixo]

<objectstream signature="IXOS" version="1">
	<obj name="root" class="HTCExperiment" version="5">
		<prop name="name">Wojtek_21-05-2012</prop>
		<prop name="UID">D629FDB8393C4D579885C733A356853A</prop>
		<prop name="OwnerUID">F404651FE01F4079BFE347D481B5105F</prop>
		<prop name="Created">2012-05-21T14:17:07.312</prop>
		<prop name="CreatedBy">F404651FE01F4079BFE347D481B5105F</prop>
		<prop name="CreatedByName">genomowa</prop>
		<prop name="LastModified">2012-05-21T16:09:15.000</prop>
		<prop name="LastModifiedBy">F404651FE01F4079BFE347D481B5105F</prop>
		<prop name="LastModifiedByName">genomowa</prop>
		<list name="AppliedTemplates" count="1">
			<item>marta sybr</item>
		</list>
		<list name="TemplateOwners" count="1">
			<item>genomowa</item>
		</list>
		<prop name="SWVersion">LCS480 1.5.0.39</prop>
		<obj name="AppProperty" class="TAppProperty" version="2">
			<prop name="Created">2012-05-21T14:17:07.312</prop>
			<prop name="LastModified">1899-12-30T00:00:00.000</prop>
		</obj>
		<obj name="ConProperty" class="TAppProperty" version="2">
			<prop name="Created">2012-05-21T14:17:07.312</prop>
			<prop name="LastModified">1899-12-30T00:00:00.000</prop>
		</obj>
		<obj name="run" class="HTCRun" version="7">
			<prop name="name">Run</prop>
			<prop name="Created">2012-05-21T14:17:07.312</prop>
			<prop name="LastModified">2012-05-21T15:41:02.515</prop>
			<obj name="AppProperty" class="TAppProperty" version="2">
				<prop name="Created">2012-05-21T14:17:07.312</prop>
				<prop name="LastModified">1899-12-30T00:00:00.000</prop>
			</obj>
			<obj name="ConProperty" class="TAppProperty" version="2">
				<prop name="Created">2012-05-21T14:17:07.312</prop>
				<prop name="LastModified">1899-12-30T00:00:00.000</prop>
				<prop name="HasProperties">1</prop>
				<obj name="_Properties" class="TAppProperties" version="1">
					<prop name="Created">2012-05-21T14:17:07.312</prop>
					<prop name="LastModified">1899-12-30T00:00:00.000</prop>
					<list name="emlist" count="4">
						<obj name="item" class="TAppProperty" version="2">
							<prop name="name">TopChart</prop>
							<prop name="Created">2012-05-21T14:17:08.671</prop>
							<prop name="LastModified">1899-12-30T00:00:00.000</prop>
						</obj>
						<obj name="item" class="TAppProperty" version="2">
							<prop name="name">LeftChart</prop>
							<prop name="Created">2012-05-21T14:17:08.671</prop>
							<prop name="LastModified">1899-12-30T00:00:00.000</prop>
						</obj>
						<obj name="item" class="TAppProperty" version="2">
							<prop name="name">RightChart</prop>
							<prop name="Created">2012-05-21T14:17:08.671</prop>
							<prop name="LastModified">1899-12-30T00:00:00.000</prop>
						</obj>
						<obj name="item" class="TAppProperty" version="2">
							<prop name="name">RunOverviewChart</prop>
							<prop name="Created">2012-05-21T14:17:08.671</prop>
							<prop name="LastModified">1899-12-30T00:00:00.000</prop>
						</obj>
					</list>
				</obj>
			</obj>
			<prop name="State">3</prop>
			<prop name="StartTime">2012-05-21T14:19:55.390</prop>
			<prop name="EndTime">2012-05-21T15:41:02.484</prop>
			<prop name="InstrumentID">27011</prop>
			<prop name="InstrumentVersion">HTC_VER_10</prop>
			<prop name="InstrumentName">LC480_27011</prop>
			<prop name="InstrCalibrationDate">1899.12.30 00:00:00:00</prop>
			<prop name="Technician">genomowa</prop>
			<prop name="AcqStoreClass">HTCAcquisitionStore</prop>
			<prop name="AcquisitionStore">eJzkvV2TosyX7v1VdvzjOfMAEBCImJkISBLlnUzBtzNfQVBBRUE//c7KtEfu6p65d8Tu+6nqPX3QERVVpWi5fnld11qZ/Fu5yv/XaXnc/vu/LmVZ/+t/rQ/L6/Xf/zWKgb4+3/bXfb0vT+O6vGz/9b/u28uVfPXv/xL+9R//Vl3K6vWbIFueTtsDKG+n+l//Ifwb9/G9v/zEeHmsDtvXD2iDHz9x2F/rH4/xWB+2V/L8Hz/z7/+SP57ifW12vT3+57XF9Gf/68uJLmV6WR7/iyvZpsftx1X0f/FN9sD/wf/i+jrvxvsq/7uLJO+gdSg7v9a5YPGvFxzvj+RZJVke8PwvrireHqt//cf/J/GyYKmyAA3236+un/0hOq+g8037VKcX9lQD7RffnywP+82v3zS83ZHv3rb0KgBvySr/49+v3uI1eaRTai3X5GND3uj/4sfIuxOV+1N9/dd/uKE+wkFsQX6Mj1kF/d0xQlc0znl7gOUMxPrtik5NeoduZqoLAEp3gPJ0xheeXt8dMBsoPOqrulWM7aYVIC6XEjoJds075UppwXjqmujSNFniccmiAtcp6KG7GFaFd1S3C7DmygSH+sOBY83cY/i43ybodLocCrv/qGoQ9FwLVXWdJu5MdFqw4XtjdE7cI+8umtUGDHuegFSpGCZjLd8LsDf0a3STxi50Zng4ATLejtDpwaeFtztLMlDGwEZ3ebvn3chXDmB5ksao3u8hdAaJgUGWynt0CewNdP1mbgDpMsjRdT7Z804ouxm42OMYndGDfB251xo8QU9ApabeCucikdeLl+0O7Ve9deLe7lINjPFGRCdgZYnND+QJyFbbI7qtzSN0R+myBZ4CtuhUPU7QXk7J42Mn41DKGSl0BWvpgO36FpD3f5rxzlSUDZBdxmtUJhH5e6BiWwF/NJ6jWxkceeeaDg6g5YdnlNfDE3TkQRiAaO1KqM4vj8Lrz68bcA2HfZTOznLhBqIumz8+HRwpJvL/R9n9+OKrGCB8CQNkUVHkv2OAokNBov99JQOM38wAZVXaOBrMLDgei4QBl/g2RcdCKnhntF/ILwYM9AZ6E/eqAT642Chf7gToDodcBsBW7KNml1s82ueGDBvvpKM6q++8Pdv7BmPA2VL3pGyNgQXW690IHQ7+OfGm2f0AmjKdvBiQHB8TmDbH5YsBG6HSfmKAyW8XLwbE9moCJodYQINZM0xi2TYNGPWbFhVpEkDPm48OQB6HDsrLnNT8FC0mILoMfHTDoIDOKbouXgxQcuvFgNujupHvO1vojlvbAULPrVBht3nSYcBhJB6gE/pBBureVEHlOmp4t5moB7C5yqcXA8qnrQFzijl0Mbn8xYBxs6/QTd6eeMaAjBunKM+Gx6LDgLO3zwr77rsLxoBDlu55z6xsGeDmtkP3h30vXH67c0B2DZcoXagn3t7MzhvQG01viKCgKtwe15swBuyPR56352vNAA0a9lD2vA9419/jyXdkQP9LGDAQNO1vGfA9dID+TzDAvTxhMU4WWQ2nKVln89Y7JHZvRtbtrH9+kJrUa962Zb/tMMDZGJHBGPBEicXjyWhswF0dQVQ/nDZx+Ns6A0/v6KFyZeeJt+wtD6DYjibo+IRX6PWFnQwgXk+xIYg/GKDtx3uU5tKp8ER5MAEL3AvRfXwhOsLEhCGj3mODzvc+qaHdfFUxHSDe1GGBnMNehtkJCehyTULoVJOZBWST1FB1WOa8c6wWB8aAa3r8eH3jTfBigJWZ0JvmuAUK3hxR6YzWLx3Q15YnpgM8ZC1rkPX25HquSfFiwPTh9lCR8G3i3X1/ArxFvWIMsA+8bIE9wQBjgHPaE4ZRHVCMLifogZtiAeF4W3cZsLvdTFRH9R56xWRArkd/JIwBTAdQBhwjgTyfJty0DgNc5ezWRFftJXSbrirohnhLdIZkEoZORD6xq56GQXsc6Sj3eBW6nN/i78gA8UsYoPB94Q9hgPqbGdAmjYO9VCZeYHnLWqYDblZzTJyoJlr0nuQGKkHTFLaD6wz4zQ69vED53FWMAe1ySxgg9jONMSB345ZnDMi30wgdjPRQOKfg3IIkyXfopKo36HowdczBWp3gAJtOgvIKLBgD9k+lhIwBXNwfo1Pp5NCFA3cDPHlItLozr8i6i9YOqNPRA0kHaVjE/jw34NW6VugIY+8HA0DP6+oAuXlEqF7yReH6o6AGx5VeMh1gl6s2A3aOH8S7HNOCMeCBXfL12CS6aGuuFi8vkC+Oiasfew7TAdfTuYE2Xqp1xwvYc4UwJ7kPHHQ0Vgdo69PzBBy58x3dpzLxQqpGHo96AcoAokuW5OvoZqE0lveFs11fDHAfk+vOw3POe9VwEYB92jsyBtj7O7dhXuCewVPCvIAwNQ10ROtr4sWzUAZ9hyNeqEpFaD8ibQOkYuSjIpc1wqgAZ9+RAdLXMECVxD+EAeA3M+C6SBzsLzjCgMXmBwNSeXvgGQN2w9xE5ShtIWMAPEcB2quiCB0vjQQAnKeEHpMF8QLPOejqAM9v1xVQJ+4SFeGQ+F/johhAXcRLVLk88QqrW4rN0JKm2DorDmQMGOJBynSADaVz0GGAM9wvZVJzYYHOwrUsvJCIW4Cw+GQ6ALcyYQDNA6gOeHkBuI3QeVsfEqYDpPt+gspJWpKXfQsEMJ6oq24eMAHWGWUTbwfdeSth0OzPfXQ+D8j7ka+9CmjKY43uA+VUOH5wm/zkBagOOM+Hm8KdqHINhOwREobOjy8GONWDR0UvO/NO8lzJjAGX+OP6KAOC/flDpxwIc1ClZEAfnbfo3syJNxKMDy/k9c/oWmXPFwOoDqifU/L47vMsMAac8brmnc2ecxgD0kEkFo7ZajUwbG+JDlyvV7icZFTfkQHylzBAHQzkPyQPUP45L/BmAPUCDljL7YsBmChSxoBDHs3QfhdJvDMbIsO8Pu4y0wHjy/JhweHu4qIbODx419C1CVgPznt0G0cV75WF6oD5YXZEl23xLNzzHG3M2SAhXmBoO8k4XO43TAeckFEl3kVZknVreJujcgaPLwbE2u2CLufBpfASfdPVAWi2JKv5mwH2tC4NIJ22M3RYOQfem/DEXwfOctllQP8mEd2DimHS0QEsD2h5qQXX4UpH1bosoXMLrgFjwL6sy8Q7LHsVKKs7QGmwILrnsbsKLA+oknmW2L4xcMAJnonCMflT4S7dgQwGvUef/HxTJ+6l8hfMC9zni+MrEyyKIyKPrx54e/hUZLBWbgW6Tkcn6Ky2SwPkfaIj8lEoQG8x370ywX10Ll+ZoHK6mCjVHrfEeQyiirweZYyu16WcOJuC6BaT93bodta5xCGySfiODPhV3+KfZ4AmqX+fCX4PHSD+E16A9QVmyl/yAJYJhmVuoXKbknVHnW+tDgPcwaNxzKv4FF8MWB5aDc5Cc4jK45owI+evLQiCJan5xrgUbtWQGoFnrkSlPevz3t5EC8YAmgkyHcDvyWf+YPbIOk8ZYJ6PKWOAzR9WB7BTz/KLAWJDrkedRS2S1zzRAdA1rZ8yQWneW6EMScRbvBlwePTPsMOAz5kg0wGUAeeRAlHmQHI9zUKdAICIHy/1qCrsOb/d/JoBB5SkvK3bywpU8+0apSA4k3X+4DlAj00dXdY9ooPMnf/SAR0GIOs4Rje5JP4+mwdEZ2Rujc4mLqFNFNUGFOpUQhngxcLjHN0yRcPddPsCoX9ymA5wRY5rGQPOoSZBJ4l7BrCWXkYYaegwegQP4zsyQPkSBgi8yP8poaDI/14InGrJwc6tJkJgxf0QAsQAH19moLfcjVAppEJhO+cwALW8W6D9ZCYXrr1OLbP2RQH1DtchZKFg2BNtJgTsStPI7ytAQYUzaxJ3K/UswGezBzqno0FhDwCqzKzXvELBeOCDjJkBBoGtSj7U08t+j9LrnhSFvyRCYvWYCkQs2zfeBvptAxaHvEF9SR/y8fn8/AUEFrcNqt3jGbrB4kMsayBH2ampobdSyML4FgIsFFThYkCK+JRBzxVlDA7KJUSnS3AhYr4gwoOY+QM6HKxr4T6Mm8DMAA0FmRnoG46E6mSd8Y4YeAZYedM9upjlhXeXPoFYMvZG6DJYtIUjqUHGGgO0OeiF63MFes6WCJWhWyXObP8RWMhTGeXu/ZJ4Yd8VwHS0g+g2WAygjYdoYlIzQAMBZgaWOzFgQsC9tAibQ1mco4PmyLzDlb2aQaC8WzofetLD+Y4QUL8GAoIgCgPlbyDwPdxA/59zAxQCgjCcvxKB+DHAYHPbeaRW9X5ha02vBTP7eUCZclcSe7NLJwwCtDOA9Gcrs0SAKgFnIF5lsEtziIgUvycuXNYCWB+9Gt11X06YEhBO5ewFgalC3ABVAswNUAisQNiibLUhDnqwUQUQNE8XXcWPROHQ3BcvCBhwyI81hQgamgrWKPY/VlZxAsRbWBH1vCVFfPUuC8BfHmd0N6w7dHf73qSjBFx4AQYo8qGJbvwpK7ypvCBFulvN0TFV6sT2JsRRb+veFdW3+S2xZwKHmRK4Wtoj8eJirYEMn3VUz+ucKJ05cfzhA7SoBMaNuIFAJT+PYwKVkynwDozCuguBqrkYAHBEOaWnok48VNYasIuYuKsDqAtHDz0CBfHuoXN94KBn35qNKaagYG7Ak6IVBtfinqDLadQkTsgTSCzie44K9FAJtOWeAJyrV6Kz5wIYzOT9t0wEtC+CgCb/KbEg/5shoM9s+6UE5v4vWgMB2oWoGjUi7EKgFlXo6r6embP0KaFBXx8m8RZijUUC+fb+TFgkYEPydXZxWt4bCx9jLdcTscShpUB3bOiyecn9GXZ2nANZJNCxA+PesgY67wqoug6uhXNKtQxMhFWM6sm0fUEgJ5eJlPBKnp+2BmgkQFsDTAmIt94FVXJZ817RKC3Y7LZPdCkDshIXTi9jseCtPowSz/exAXC+JPYnKfekKJVKBpv9KkPFPW0Se5WGGbhej09US9wDOmpF5PZbCbDWAIXAYd0veGecXjOgJwMRHfQl+b6x8hfA81ZjtO+PpcQ+ncjz7/Zk5acQcEG+bMENTQm0Lveat4NraDEIVNz0Xnjx+iKAORBnKI+vveQzBJylOtAA55yWDAJuPNA3pnm4H1CdpRp091cCLX9OIEwhELoFOHxHCAhfMyso9BXl74PBb0EBaP0TUmCkZoQCNBSgUoBRYC4tF2RpIZ/aaqlLvK05uwycJvEZZduRRpZyKa3M2UHsI6VRhgmTApQCZV96kqof1AZoyjtiFHCs45aY3nqlMQo4y6muMQp0/AClQLWGFe9Z3EAAF/8+QrWfkE91vdi2wKzyHN1aVUzsVr+3QDSf91eDkPoBOiRA/QALBvt8SPT9fXbn3dV0HYBh7GrotBnxha369x9S4KM5wILBORx76DKv8hcFltaqQvuB9SzcW/++Aa2x7aMjiMnrK9a7DeAOis5CATe5BQFAxdRF9bpH1I9Z1g54jG4aqvWQ+CljG7TA4C9bVG5kuXC4zd0AzjacsQYh8wPrZNyiqiFSxXHu2wAc7BlCh8X54/3jrxWQn7MDuqA5gH5uElz6R3eHsumzTNxq6DmMAvt40/D21mpaRoFqdu0V7jPkDsB9eBd0ckMT+kUE2m9Jga+ZFhREWftTosF3KPAbtYAtnP7SHmAUoIbgTQGnEUnV3C/5lWkBR1RS2QSx8koFxurE0Fgq0DEE0mwWoruaPCHTAj281pHoDLTCO3OtxVIBOibQMQSMAlQL9JscoXKKyeOZx57cpYBY3mVGAdoiHO8q0+iMCr0ocNzpqFwhvvAeNanKubuL0KG5CIQyy1310gLv9oAFjwEq9UtR2DZ3zsAQJRANzJkA7fypT0xOH2ro5h2FwvWU1DApBaghYNHgs+j7qD5EJ94ZngKDUaA0zkRL8Rap6uqhXMlaXg8gowDVAh0KbMVQRHdp1UBbVW81CC6jBB0zq01cfCeUcfPLFZ2RZyYhTsj7T7VADrOqYBSYpV6OzsGGh07uke9ftFON9kdVh9HFQZYZTz2Z/H1imERNlH/LUSHha+YFBUkS/pBsEJr/xKAAiwXosJA+3C9f2SDVAp60mqJKaJSCaQF7O3sSxTzTk8A6IMGkw0KMArRB8M4GGQVSZZeguz14Fo685yxwnkGAVEXsQWdQtZjFAtQRMArk5rEkVTw6J65krAxGgfR+f/KMAqNcLNHdKaXCzlTyqaYUoLEAaxBQCuzVSQS92+1j6Fe5E0eD8j6h0jUQwFSOpowCTljutNegwLtBIB1uE1SU9RHaJ3MVACuDQ9Ta5z5Z+2V9YeLnZYhSYd7/yO5QwCjABgZpLLDubwk1q3WVOPp5gwEobxy6G16/cJfj7QSkV09EeWurLwq8YwHmCLIl0SoV1NrCFcyIvP7gOUcZt3i+KDCQzRvKbpbJR71DG5ifBwYpBY5o8ygYBWbVpWJawIMNJwDiBnh0VRJYRE0x/pZNQuFrJgYFuS/9ISOD0PzNWqCPfKfrCD53CDoUcFdRBeYDUUJp/8TxTAtQR8DahHT7EG0TdjoEzo4o1LMi9aGdIkKRdCGZSJb7euK7cbthjoCOC3VyATY2TLUAKFZzRgF39aHAvZt3RTfuIfL2qUDYTPaj22tc6E0BGg46yuIkAGF7n6J7sBQTZy/VGjBCb84o4LrGTgC9lA+7juAwBTNGAccfKRqAwHeQvA77iXvk0MYsTl7EtECHAlQL2Hy1schPu2uUtf1r4raPjQwmm53DtIC7jDkDTB7IQs8PCnjTmLwfkrnP0eW2PRW2cHZlEG1HFrne+FG45cf7NXzGGbqXe6JltlXdgiv0BiitJAsGywHGrE3YocCmfR5QfrCfBXMEVAucolhPIkqBtxYI3Sj+lm1C4WtmBoUBP/hD0sHfrgVoLmCRpTNh6SDNBcrl9PTKBZTlbI6qQUo+tbMr8eGUAh0tQCnQaRFQCrChQZoLtM9LhqoAiok31IiCn66vkFEg2I+zmjkCpgXeuUCnT1hO4zW6CJc+9EZiVIO2Pj3RfZPIvF37pCqj8HJhuQBzBO8+IXMEwm43ZxSwW3zD4BKbK1TAiFSlO0ot850LsHRwLoY7VKCmLJzWX9fAHKsekgSLUOS6Ja/X6UUZyk9On1BkTZ7/PSzA0kHl8jiirD+6JfaNDw0A1XyErmYhE0dg7w5Ai66EgvO7lnj84F6xXKAzLEApcJiciXa6BNGiQwG70LQJWMXKE+XSbQgDW8NGVwtQR9CfxzUqBk/yful2KpjJJO+/HIG0b7Dpn6BBtBjRAqEmP77nJsKvmRoUBqr6p6SD8J/IBRgFqBZwT4M1Ohwr4mvX2iADy9tszbSAu2sayyRVyKESr/TCVxOi6CkFqCPo9Ag6WmBceRU67ZFEfLyQOiYYJyPEXZ46zyhAHYEb3WweX1zwGhtkuQAdGVJm0RZly4+1lEh5x4zKXYvuJ3eQ2E2KMlM/5deXI6Cjw9Y80brTAoLOkbXSvUk8o8DkRL7OsoPEO9eV7pjv0WFGgcfpkaNUepyhowUq0Q7FOkLcKpR5735ONVMvdhtU9i4S9Jp7mnUowBzBubdtUNWP7om9H9wypgVSY6ckjAK3ohki7ibpMJzB1DDZFiJOLAvmCAacOULFed8nlBqT6+PXxPFU3EqENhyFRGvczR7a89koCYUwW3S1AKWAWil3dOWfcuLVM8Mxz3HOv7QApUCYQgsJ1cxKgmnxtL4lBb5mblBQFF4RpT+BAr/9QIFOOki1AKUA0wIdCnxoAUYBtZUMJIU7nQ9L3BomPVBAO7c/p4OsUwgUpUb5JFSgB2E6YRRQRjcAo1bFgnmspTkbHMRGPc7g5ekeX7nAFSgOuKrc+WPjH/lUN2c0MVenFYfSca7yttqQtZlSQHDtIf95MzHTAnzOHdBFXSvQtUsuAFX73KM7GAwKJ7ylgUk3EdF0kI0LLM4uWWvLfl24a1yTtVucz5Agz9XClqbGxpypYomOeUYeTyMiwsR1DtGptyfUo46gjfY8OgzWDW9HcDcBsyweo6M+7RXuEjaOWbVzHwnT1EiImyDPTynADhSgjkDDXIjOD0mEzmGmT8w1lz9RERLt4yDjVgHO0i2kZcjmOxSgPQLWKbS16InOzpZQ0goJtagWSNfAeGmBKP7IOdCUOIpvS4EvmhxU5f7/1HTQAoWNh+HkhyPopIM0F3hTwJZK3XhR4MMRdCig3vtDiOEYy4wCdF6AOYIcz/rozh006M5WZO0ullcXKbezCUMZY83k1vDVKRw/LkQL0MnBTqeQOFsZ7a0D+VSvLVSZ94YHqKEU6EGkmdaAu6FHlozgr9NBvrif0P5x0gpnbnAZKNO8QvV0q/DeXCXXA8aw7mqBwJsqqGqk+88U6N3a2lxn9wvK22ZQ2HlFfHc+GTkoF0fPVzqY6EMRVb20TVzf4jZAyr0PWIga75x2+sJcDdchejyXRhHdB8RRUAp0cgGOVxKUKpEEHX2tZ6YFYgnlQ3mQeDkKW3BfrkeoaUYOz3KBvTfMXlsJKQWoIzjtHeWlBVRt1UMHuDAS37H0A6OA3JtbRagezG95pIDwRaODmij/Iemg1f8nHAFcOz8cwed0kFGg1pW/UKDjCN4UoBuKe/oqeM0LzE1tA1b7u8Qo4Fwees0ooOIjhD5G48CMLX3OHMFnCjAtQClQR5maONriY+1/rk3UyAqXOG5CqkBJzPNrdPCdC7DRQaYFHLI25vcBB2102slgLOw+NiIBDdrxJF2Yj9DudTcUH5UBRxS13LwooFRojT6EPvHZikG0i7e7o1vJay8tQNPBDgWWhqugI6iJNjBdTgDejEvRwbAJNZdDcv2HrY6RtCIX5leOLpidTiEdHbxMlCmjgJstCSXqglPRbeOr5HrUyAG7u+QQLaa7iY9zok3ovEBndJBqgaO94yCjQFntBkwLMAogmbwRjALOIF98Swp8zexgnxeUPyUdhP+EIzBzE0J2tAjVAp10sCriHJ1NpL5yAcOCAEn6yXhRgM4LcOlpCDsDxB0tEPOjAVHcbS9hFLjNyKf4YRawYBRw9GLe7RFQR0AHiFmnsOrnHLqrOqGIneqyCbVm9KJAUOKJ2TazmjkCtp2Q5gJne4KgIzbzDDyvkYLO46Oe+JxMFDYCnIwqb97j3UHUVCY+LvaMAmwXgX7NTXSXBm3h2dPeBsiDJkXtY6kTBT/aG+Z9EvGofBx1UkUaqWLqCDo9Ag2fNUYBjzs2hnldiAW67BOjCE5cU5sjyZ4iZbWHSSitU9n83CNoVsSx5GhM1vLtJj2Yu4kPkAKUHnQmZXQAutsQLTFoPD4aeVnVnR0czZUFWI3J+31teK6wnxsDm/HpqqPeYmTwjALjB/RRb7aw+G9Lgf7XzA72eU37n5oO0g2FzBHQqaFEHm+JglbLVy5Q+tGFVFVDFO0VpNh0VglkFAhuF2PSoQBLB6kWoBRg6SAcij10PWhc4nmz1jKXm9RDqrS3YLQ4ANyZHWRagKaDtEfQocC+SbXC5owMm5MmIWthfdOLIEY4MzfC88K0QGcvUZZM8UsLPK+chg4x0Hn/yaGFWVyfGqMAcwR+sUQsF2DzAvX6SYwH7PGFF85uByBeywOSt4LOR951vzCBTX7/vqnJ2v6mAM0FmBY45rGJjsMez9vihVBnJSl7RoEo8BvZTM/ljFEgIgizGAU62wgWC3GLak8ZQEfdEQcUHwuIZCXtFY5iES0zD9YRGswrv+hoAZoOMkcQhaKA7munV7BcYHzZqa9cQL2gCdMCjALf1RH0v2Z2sC+owh8yO/jb5wVop1BXWvO1rZhqgc7soHSOqm4uYNm+ydJB3+tlDqNAJx1kPYLY4F9aYJk0BlJuOUcU68e+AUoBsc6shFGApoPsaIE3BTrpYNCzLSTXpOqCy5pU/VnzQyQjD/DBQsLVyxF87ChkPYJ3OsjmBZ6bO/eiwMlKM/OEeB09660OI0qBuP8Mu+lg0IujFwWe62gChG16RpJyNfhw7O1bc1hfCJU88vqjBiGN9QguBeILNkF8LWYjdPZiMXGES7NgWqDYPwH0dZ44GL5qtqgHSgiDfEbev3DUP6CrE1W8cx57NdhG9zPTAvYyI9opOCELicWZ493lPHVMpOgTJCfrgO9QgKaDbEfhmwKOl2CL5QLVtSHaTef1hTmOoMt6BN+XAl8zO9jvD8S/Twe/xZbC376PgDoCNjUU2z8owLQAzQUoBc5Q1xKmBRgFPFJvL0dQck+mBToUoAeNsVxgC6HOKOBChA1zGNsh0wLMEXT2EdDZwbcjYOlgsSkhepJlt/D7uXEw/cccIzlCIGEUcD1yfc85GkG2pZA6ApYOjm4SBjLmbaREssFHlyIlvj4qhuhhACMJqSPQ0nKOenQ3EXUEg1uO0aHW+9DjNvcDEHp2xSjgJ3Mgm5GnW6gX2saLAoMsHrFcgFGAG+UxoWAp8y5/TTfm1idVXecYFIwCvSzZo34wJa8/GmcL81gOCIOm5Zl3raNvASe91+iYbBTemRVIMEcndcgo4Ii3dGJWwXWKmv40TIKrSKj4SwrQXMAtMXm/O7lAEKTEAa2h890dwdfMDvZFafCHpIO/PRegWuBzLtCZFxCB92C5gDf2iKJkucCHFmCOgG4s/twpZLkApcB4aptI2xU6DOYnIzDLVYrR45haRVBFYMNyAbaPgE4NLSE4dyeI0zscIWGwNmA4E43WvIlpTBS6YSbBnseyOd/P/kKB56mRGQWYI5DHhYukcgSSiEjt1lQGhCqPtUNUg1A2G/OkCCvEDY/2SwsYu90MXQQgQXucRhp4pvqdFPvWKMJZERtmzEkj1CgD8HIEtEdwWgsCtOdG3QLLvszQeSYoiXO/6xWjwN7MAO/rE6Mys9X6iBReGyaBmxm1aUz7PVQv9k3iTfYBBoJxuaN72tMSTzgQB2GQa0eDkf/hgGB6MBexvUCCtQghywUoBeg+ApYO0lwgaw5E60x27cS0y6uBmjcFqBag6eC37RT2v2Z2sC/1VfHPmBeA+j/RI2COgHYKO7nAwSZr8WE9Uru5QLBdE4WqXYwfFDAUnk0Qf84FmCOgFFALV+dDqgUQSgL0DNbDopMLUAqwdLCzj4A6AlKFLuLGFyOJ/AbXLwpQR1DYY8Ps66fyJwrQ3UTu7l4umBZ4ljngo7jVNVMZ6zZqK4VUNdUC1v4cod57NxGlwGFhSh+HjiLD5O/oiloPG0kQ44dgTkHiMC3g004h1QL3++XJu6JaH0DpeAt0m8lkLacU4MLTDR3zxoThctRm5rhJK0aBUAmIllnDO3EkMSQOZF70DowCTAu8cwElPBGKUi3wdgSveYGPdLAw5mfIpoY+p4MdR7A8EWrRdFA0Pt7/++D5LY8X6H/N7GBfFvg/5cjB332+AL0NCag0+LoFQWdqiOYCk3DU604NfXYElAKsR0BvQfCeHWS7id65gPumANUCzBHQ2UHWI6C5AJ0gZhTYQbK2uVFhMwoEe60VTG4AEyTvVbNgFICn54nNC7AewVsLvByBmfgvCoxE8vyHqeqiNuSJz6cUqNePijkCpgXCLCrQwRoq0J60aWDyUVkj/j4AMJpugWZunJI8XnUxYTDNW+OVDr61AF4+d+g4/+hEtjd0MFM9f34cP04ug19ltXmJ9TORJK5VMAqcjZOI0mRAqnYW48DMLfJ1Rwv0HdVBEtcS7aILzYJpAd7yo64j6OwjmOg7iWmBkDqCdzroWypxKPEBBkwLfNs9hf2vmR3sy1r/T0kHjd+sBSJnPXo5gun5r51CSgF5rVpo8LlT2KHAlHugvmVZBTt8WGijqHvKCM0FOo6AUkBKNsOEUYDuI2A3Inl3CjsU2Oiphx4jj1QtdQQZh6ZIvojmKx08LXYl6xQyLUCnhlinkKaDMlC9nyjQPGsAGQVO+V5D7egaFM4ofQpg9eAalFW2Wtj7p74xH9h+IAmRN8hfNk/HLAV+zCjg790sMLf6DqHLMO8X9gCFDphdxBzt11HvYyczykxjvBOZFmAUCAP7hnprcwiZI/i49RAaQNkpouszmZhicRLQdf1UeVfepy3LBdr8w4G9HQGlAEsHAwscWaeQ5QJZfFeZFmDpYKdTSB0BpcCjXA2/787i/tfMDvYHiqT9rSP4FloAav+EI+jMDu6W5xSd5qNzwRxBuyGfwgFOe4ktJ2jxcgSDO1kb8SzLTHAzW+YIOqeMdPYRvLWAjXeZw+YFtB35eeYI3qcOMi1AHUFRJtfEqd1VyxyBslsC6Ncw08xHy8+RfH3AJDitx1ZHC4wj7+kwLUAp0NECquWbRZi7RCFHF8l/aYF1jmqTqAAbPS4N5j2OSwRwe1xuqKgdjVDvkS7Mpz5vUFPYoIhW/Wdg3jXy2JQCoSoaljmC8Rjtp7rMe2nLGYwCVAt414ZUMXUETAvQXIBS4HlGVuJfZeIQuJM8R62tLZJof7EXpm9enmh/cLVXOqjIyGZaoEMBKYki2KHA4Tm8QHe69zJwOsx6qJwP9CJES0JdrSoBeho78v7hqV6byRyGzBEEU2R+y9sQ9L9mdpAIAUX4Uyjwmx1BAqURjpzC5Fk6WF3BHtWjrEqcKlxqYN6QtZNRwJIbh1GgOy/w0SOgNyVj5wvQXIB1Ct/pIM0F/IvWLszH/IqYFgizAZh0HQHVAnYxIFWTbGqerK3rrhaIJA8QR6FeiS9ua/hyBPFWOXanht5nDbEJYkqB1m5J1d7NNmA9AkoB1ilEGyVA/WqwLpxG7cvAzuMHOgse99IClAI8+f2EaYFHVEy7FAj3J+IglgahhvUkDmJzVU7ouI456N7uTW3e6suVaYHgtCdahlKg4wguCSBV+TEvEGxsL2NaoEMBmg52tEA74ZeMAp2pIXbKCKUAzQUoBSI6O/h5aujtCPx8EH/Ls0f7XzQ7qIran5IO/u7bkcybZISNRvzhCOwmrFBRLC+QaQFGgU/pIKXASwt8UIDuKWS5QD02McrvHs+7IzeogUuu5pUObm8ZNtWJFCFJWYwg6xGww0ff8wKH4bGP7mv5kXjTdYCZFuCVM0gYBZgjoBSgWoCmg+15/kML0E4hnRp6pYOQrH29omcmTAsMqrnX7RSWKrlebngsE291GzhAyHP+4xhyDjIKtG36ROp8QhzFZy1AewTtQtKRXB/J17eyrcxc4y7METAKfM4FuL3dIhmLwxcFbtuHQIo9eybhGN0ElgtQCrjJKdXMYq37qJlD49UjyC5ojbiHHRWMAtJ2cEangr8m3uGyqpgWyGtL5zsUYFpguiXaZHKDiGmBb9spFL9odlDrC3/K7ODv7hFQCujgYr5uUvyY3FpU95s7dB6LVfATBdjs4DsXmHHco3szgiTZzVC1avq83UcbDYRHHjIKsFyAUeBXWoDNCzSOB9AZ76TE9vkIdxwBo4DJrxddLbAfmsduLvCeIO44AvmwNPnQnWYLs+glAdMCAddvWvM5vcSo78tK4VzabQZUuBqgvX/UoX/j07qrBXZOviFvkz7vpoPZVU+IT4cucSygsExd21VMC7Bc4O0IoiDEh04uwChgb4ijGIhYLaLnKa1geDzJLB3sOAKqBcKNR6jllMWq6wgk7dGicnO58l48WltMC9TwriedTiHTAswRKDBiucD3pcDXzA6KPC/+ITuLf3susBf94YsC1BFE+4+DxHsHgXfnrroAuqkGjAK/dgSUAp3bFD9Hlx266xMZuvH6tmEUoOmgT3MBOjtIcwGmBd57Cl+njNy9LTpHc1AE+xpjkzqCjhagucBA31ovLUAdAe0UdvYR0B4B20cgm9fglQt8ogDLBcgFT1FzvviFrzlPy4wST0Kn1iVr+eFJqviRNi3LBZgjoFpA7eVmwigwfdg9JD25GR+uPNswg+jUMgrYlzYVWDpYpjVMwmWZCWYj+s/uvMCup5RIHGlGgXtptmEUKOu090oHG7d0EeeXhILHmFQxdQQdLRChHKA0W7W8p9m1AfrPtY5aOi/wWQu89xEwLfBdZwfFr5kdFHlV/vt08HtQQP0nKNDJBQRpdkCpG5FPERpvrRcFpoh8KmmP4D0vEO4MvDHrtdl05wV29/sTnSu1V3jiI5owR0ApENF9BG8twNJBOjVEHQE7ZeRU2w7qX/dh4d8wvzCHGVHEvVgGRRjO946ZiPoSyRyp96CGY2xeqnvevSfJWwu8HMGHFmCOgFKApoOsR0ApMO6f5ogfcmlCHM5JMMVHY6C++rH7qHw2B0YBTu2Zr3RQHkpL1J+tCVVoLoCuWEX9oDlAf5KcBUaB83rGFU71QLLZZDsBFfoWQl8XWs10qoZnFIiEFfk6TGIeifubycdPsZXh51yAdgo7WoA6AtojYBQYu0qB9stS5Z38vt2wHkEnHezkAtQRUAp8cy3wNbODojBQ/5R08HffonCjNEMczOZmwRyBvysiNIh4h/cXZZqZKFM9NPg0QUx7BIwCNBegtyllFLjLECPlXFkwtL10YzItYIpEoR76RDtQClAtwBwBnRpip4xQCown6hOJU3vLB9CQJuYCq+FLC5j4YXUdwbkZO2ajeQfUiOsf5wvMbMH4KwWIFuhQgGoBbj8jip46Ao8XZ+ipymc+HDWDwKwgqaJLc9SLFwU+OoWUAuFaMzFzBJQCbIJYu4Yn9Mi1Jgn0dFOzXIA5Atoj6OQCbwr0z+2QZxTI1rGKmtvYgjg9jzHTAodq0kvY1NB7XoDlAtQRUAqwqSEPkfdHGCtEW51ORHt0HMHndJBS4O0Ivm2nUPya2UGxL/N/Sjr4u7UApQBLB6kWcDNS+dwmXBaBejIzk2mB/6ZT+EEBPoqsAh+NTIbD6fyJtKyO+GisjBfmr9PBDy3QcQRQ8X/MDuofNwpVb+ElCQ/mJfhJC1AKMEfQzMcTRgHqCDpagKaDZAm1KyDx/Eca9rF7p7duN6bcNBHi5C145QJUCzSHsuUD53g1GAVoLhC2PPk+TQfpvECwNeOF2f94fpoLMArgTUR8/cgZ8H5xayxYceYd3VFAfp+mg515AdoppOlgZ17gGq8NPJJ3Q4jPxmMD+YD4eIFS4K0FaDroN0tSxVQLKLkV8WxqqLgZOlLKVcyHQWPW5lsL+HR2sNMpZBT4z07h96XA18wOiiLhwB9CAeU3U4B2ClkuQE8iF6uKQ/LMKgsfJqfKvAukaqkjYPsINgPVRaL4BAnTAnPLbLuzg1KNa9QMhzsYXsFkYb7TQdYppBSgE8R+W4CMnTJCKcDSwewxzFBPXoqFfzQ04ouNdYDE0iFVuNiNg5cWoI7gTQE+9n84AqoFWC7AKCD4+EWBY4UPHQowRxBt7jPis/c8Hw2e6sacCGYPnfWTkbB0kDoCSgHmCCgFOo7AO3ECaryjAcfWttHgsJfXL0dAJ4ipFrinocmzXGAOr48XBU42ls1d7psYbJVhEntncICHMtfQpb1wif2osNGhAMsFPvcIuGcfov7SLmCUYskyPzsCOjt4e6eD76mh7+sIvmZ2UJSI1P9TKPBPOIIQbX/kAtPD44BkFQowOp5dwXyng5/PF/DBzTh0pobYiWOJNV0j0QZnGIaJJDAtoDSN8XIE730EjAI0F+icNTRwoxES048NeOd5VLF0kGoBRgE2NTQo4WsfAaUAO2uIdgrfjsBbPB2DaQGaDjIKUEfQJEfyeG8toJzHfBH0vXXAcgEBnQzo8x8tvLcWiNIoz0xNadaMAiwdfNwkC9tpQnx9FuMMNvqI76aDNBegFPh1LjBqeIh94A0LrPTGrx4BzQXYzmKaDnYo8HYETAvIViggfha0RYBcJTA7ncJ3j4Bpge09lZkjUJab4ffdUyh+zeygKGmDPyUd/N0UOD3Kv6SDuyQeIUGROBhEbWiYEpTCV4+AOgKcFaO/zAu8KUAdAd1T2Ms3AvkUchfZHJb+kOUCTAvQncW94XLIMwrQTiFzBJQCGCkn1O5Tcj18nm7gZwocZFIFn9PBzm3LqSNg9ybSH6UMZLiOXlNDdF6g0yOg8wI0F1AH80cRLhbeoUOB8MKTtfxNAdYpfKeDbILYtsgi67vASkgV4xa+08HOvADdUxgFd0M29z55dDo1xLSAIK4tHMErcTQ4AjUcjHKF5QJsXoBSgKaDn7WAn6fEUTympyMSLawlwVLbVibtEUh0auhNAbHqg4TtJno7gu/bI/ia2UFRVrS/Twe/BwV+9xnEtEdgawMzGaNJVsER8NZIC1rAI7xJMaTpoPw+iZztJvo4dzBalkQRU0fQ0QIhf78iYW1zSTA3b+0rF/A3pKreuQDVAiwdfOcCLB08wlxCg+3V4mM0awT4uVPIpobeWoAr4pcjYBR4TxDbg76TsakhOi8QPHIjMyOiRpgWYI5g+nG/gsEuapMQjxSDOYID1QJvR0Cnhlg6+KYAywU4g8fY05shjKUpMFgu0JkdfKeDzBFQLfCZAsPTacijy3jfMkdAO4WdXIDtJnprgU4uMDHm5KruOUhiqDQVfGsB/33i2OcJYqoFvu0Esfg1s4PiYCD8Keng775xOT2DmDkCesrIMoiuqGfbVoLaYYvhWwswCnzWApQCnR7BeoUAJmuMCVGlNhv4d45gNkim2M8Sp2BaYLO7AuytnyM4Fpet1dECLB1kWoBSgGoBSgG2s5g6glKeWC9HoCnnjGkBRoHlnfjowrriV48gc5FsLqQZ8flTroU+OriyGY5VgKSkBD8cAZb4V6eQOgJlkazQYzmELy0QuHaMzSQnVexs9gFc4PsAZQh9nNH81DXmCOi8gM+rH1NOH1qAzQtQCigoHWLrsP6ZAswRnFeJh8RmavCdeYGOI1BGiYc9rbRgfNOMA6RagLMi43W+AE0HmRZ4Tw1x9+0I+vtD/i3vWSx9zeygqEjin5IOir85HaQ7i5kjoCeOHb2RgBplSHz2EBOFz9LBnc69OoWUAp0eAZ0XYFNDdDdRPUQuHiYnC479MV7Ad4+gs6ewMzVE00F9uiAUoD0C2UcWNjVxVMRHn1DoMwXYvADtFFIKDHQx76aD7x6BJ0M1YFqAz/owYVrgnQt81gL+AP6gwOAjHWQ9AqoFPs8OUgq8ZwexI26HRZz1CAVoLkApENB5AaoF6LzAT1NDlALVyB9hEIWjpEOBw7tHQGcH6dQQ6xHImrpBIgIoYY6gb84j7GjFMIlnOnCYFrhTCtBOYScXoD0Cmg5+791E0hfNDqp9+U9JB/+R8wWYFlhxH/cjCE8DxF/2owKhHvlUvaeGup3C9ykjNBegdyhjjmC3Jp/KcCdZ/Hi8Io/37hEwR0B3E9FcoDs7+DE1hLbrRwY9VbVxNFHsBH/MDjIKsAni97wA6xS+KUDnBZCtxU73DGIwjQKWDjItQDuF1BFQLcByAdojYI4gAu5rakih8wJvR0BnBz87AtYj6AfSBDtIIM9/bPaYOYIcjfUieE8NfU4H2QQxvO8NEye8je2LRrQMyMddLcByAeoI2OygWekyowB1BIwCq3OKcFgGhIJhCCbwl/MCAr0fwfuUke99PwLpi2YHNV75U9LB3+0IKAW6Zw21Mw6Ja9FO0NwhCp1pgXc6+O4RvDqF7ujenSAuhPkY+4Y/gvF+/LDg51yAaoEOBZp9smCOgN2byAzm7sep+nYx3m7aCaTzArRTyCjAegQ0HaS5AE0H2V1J9uvY6Z44dlDAwqRagPUI3lqAUeCtBXqnXVt0tECP/+iBvHsEVAt0egR0gpg5gnuBZti++aNkPNg9MNMClALMEdB5gc7sIHUEdGqIUeCWIhuPqscPCmAn57oUeE8Qd7QATQeZI9Dbcoy953iU4FZ+bKD2cf7DYLEkVU9zgdOlhC9HkEvkeuhuom/uCL5odlDT+D8lHRT/iZ3FbF6AUsDuFwA7M8su0NIja/PneYFJcbV/2kdAzx3Ek9HYgOftPMHGYkq0xLraTyCQpBHLBViPYLtNxqhXTUd8gMWHwDqFlAIxuo8P8CSnHjYOnE0cyjZb/ESBTo+Azg7SfQRUC8TLIA9Yp7AspmNCgWQqm3Re4AEgUfA0FyC6PH7lAnDTaGY6GC0/zhdoie+2BppZ5NDsUqB5fPh4wSdagk4N6SHaINkIYBLamxabidT8oMDYIGtxrF/6zBH4n/YRsJ3FsD8fvE4coxSgjkB3JaIlbhYQYG/j62xqiJ019LlTSHMB6gg6FIgyOEpi3QSvdLAzNdTZTURPGXnPDn5fR/A1s4MSr/T/kHTQ/N1nENN0kM0O0vsRNPfCxF5AVlW0w+MK2mPVZxPEHQpQR/DqFD5HTfd8ATxOJxgOZ4QCD3fczQWYFqCdws4E8Vpez3F0rhx+XG8fB2guGh+P+n+lQKsvzKSTDjJH8KYAp+7IWhhzZgAHleC8Zgd5+eyY1BGwXIDOC1AK9DDBAksHqRagFPicC3QcQWeCmDoC7prA1/kChxV5rigY/YUCnU7h2xGwTuHbEbDZweH4OsJEuf8lF+j0CDoUoI7gPTvIHMFwo2PsSItRga/p45UOPj96BJ19BDI9d/B91hCbF/i2juBrZgclQZb+R6eDndnBeKRCrPenPyjwdgSf08HObiKqBRAuHwajwPA5HxXjk/yY/JQOft5ZHEbXBaMAcwRbWQ3wCBlOgqe3dgHp7ODnPYUdLUCnhnrhiVShfvuhBdj5AmDkH35yBO9OIZsaelMgVI5EC1AKPIuSrJ2UAtQRUC3A9hRSLdCZF6BawCsn5PVSClBHQCeI/ffUUKdTSNPBTqfQU5rRq1NYpn+ZF/h87mAgZ43way0AEoE86/QBuj2CQNoT7UV7BJ19BNQRfO9OofQ1s4NSXxwo7zulfmsK/O77FPaR77x6BGuUCXA+Ly2mBeJd9vhZC/x0yshHOigr1jBhFEhG+hSH/dWIxxuP+NSenNo/nTXU6RQOps3i1SNwQuIIKAU+OwLaI/jpfAFKAdopZBSot0QLdE4fdZrQMTsTxDQd/NwjoOmg1LcfRLGXimHifG79lAswLbCfPA8dR8AoAIf+HFtXspbj8348YZ3CDgUeQqyhLPPhSwvEWSIhfnQhvjw2yfV/TgcpBTo7izsnjlEKUC3QOWuov+THGEY3or0oBT7PC3Smht49gm/uCL5mdlASBVX7Qygg/GYK0PsRMEdAKTBo1CEeLXdOMk4f+wq+dxMxLcAcwbtTSOcFlEb5BQWe1/2G9QhoLhA8LLJ2vc8aiozgUZtwhV4UYLnA4GyHGC50BzItQCnQ0QIdR0B7BPSUEW12IYqa9gje+wjcpxAZJt1TyBwBmxf4LynAcgHaI+h0Ct/pIHMEAF133R7BZy3QNzypu5vo8z6C9wQxcwT5zR6yXKAzO1jNS/V1b6LPu4no1JB6GoevdLCN1mM8HJ5GRQyi/QG+70fw087iz/sIvq0j+JrZQUniBeHPoMBvzwU6WoDOC1At4NtLJ2FagFHg4+jAzikjnzuFLB2k9ywebvkJ9qPMhijZPLLO1BBzBDQX6MwOUkcAvc1fKEBzAby+GRP43k3UpUCYDF8TxDQXoBRg6eC7U2gT3mTMEXR2E7FO4QiZCXMElAJ8LT26U0MdCtCzhj6fLzBAD/C6NxHtEQAP/+gRfNYCNB38vLO4s5toa8Eh0wLMEXw+a+izI/g8O3icX2McnL0f6SA9ifzXWoB2Cju5wHfdRyB9zeygJKmi+GdQ4Lf3COgZxOx+BFQLEN85Ylogzop9/VOnkOUCnXTwgwKDvj5MWDpIKQDtrQ2ZI2DzAh+dwl/vKbzU+hITC+zwn7UASjjjpQU68wKf00GqBagjYOlghwLi/F6ZnQnityNgewrf8wJ0H4E/PitWp0fQ2UfQ6RG8Zwc7PQKaDsbTx6ObC0T0fIHOKSP03EGaC1AKRHM+a01dLl8UwL3mUcP3/QjY+QLUEXzWAtQRsPMFVq2a4DAH5FmTA9Fu730EnVxAHQegYLuJphiO/386d/BXhf5/QoH/89HBAf9bMSCrA0H97+NBXjT+kwPg/wIDmvZ/6wl+Mwe2AVlNrj15yC+D4zgb+h4f41MLgmKxneTCcE3WY7wIVhJE+Z0z4FN6PrCRmRocN0UzsR7KhcPj1caBi360b4c8aA4490KPn58VczKE7q7FvtpTkjie6AvrHsYccRYTUEztJMPWPZEO+NbIfrHYS/lkuFyWa5z31z4/rzWiduvDSMWWeewVcX+PLev4kFycSE8jmeg3pFm96U7Es1p0k5VkQms44Q5TPNwv5skY9jJruMgTA2+PUE8mdS/NLNEqDJx4bQ+O+Ww3gaexpOPbac7BWWPdD1ZhxxdsfNyRAN2ij0NTCj3DG1fmirF42QfWnBQk3gl3HU6nR06GlaUf8X5z8uBiXeZ4+Lw+dzgwvEGC7tPGsC5tvCN1mpLn30S6ZqmjJMfxdQCSqTlIa+sSzjG+bS0PrvzSrIfe6HTEYCFJBYpAaljTFTfA0SNX+bEjRC20BrqPk8nSLZLG1TdWvkpPODNufrI48aYwVLL4hP3BWUnGlwAtLHhaXXB01TQ+hg0nQE9AOkbrO0hmN3tvWX/lwO+sKUX6m8id75sKr4vsv6+sqd89haPc1RgfLrchvwgH+2w484nhu2qnoJjfH09huEUpqakYShD3vZsGd2bcYuN4UwtsntHEOkPyN8ob20lWTUVq6lTwB3zIpx6/dLfPxXB3ERschWMFItcnf+N6nHMYVgYoksg1sFUo+gGfVrFfLEvXXAyLy3yN0/kmgPPTeD8ZPnVOxY667BXjijcsa3xDDl5Iu4+a6pHP6JFTRDxdbdxkMVjw1hB42gKP1ot5MT7CzBlmx7mBx2atw5neosyqtFTHyV7S+HE432EoHX0dl9mcS5LMvFdWL4ku2EcnNYlXs4hoDU5KcZwcuCRWJqSm7m7p4Rle/6ipRJof8c3dkpq4D0w8PKLTDtvNZZDEd5XT4KDPbTGQFT2ZaftGtpZTP8fzOwRwOleayrpvVYyrY+jB+ez5rIcomh1wcJxLBfY+ft/ldjIejSS1iHdXUlPX3drD2LiRmoJcurCcxC9xLgI/ma/8pzwEK/OI/dVegTFQ04nlrZ9n7FSOVsR6uWuhl5LXP+3HpKaxOf4na0pVfvnZ665Tr7OwPv77f2md8vJrgk+LwQjOoxgchm7Lk6+fEVmn1I+/Uba0dbwIHZGP84TUVJgqLXaKk0r0pUPWKSDOdXxKF06y2D1AOxSW6wPeJ6YP5+KR1IiR5w35TGWEm01LapDWlCEQTicbvg2sCfSP+CQVZF3aH8jPJz11jQ9WEMDlcElqilgJBYda2EuwsyU1tZivHbxRkEH8Wd5olrZcSXh8t91kObom1nA9a+d4SH4sic+I1FR7tT/avSKpAdFpMms2a8jXsNWK8eZ2D+BeTXS8v1dcMtlapKaC0iOfwcFJhXgwIjXlSE2KZ5LJJfiOx4E1jBsPT6FAarRa72Q4WpakpnZLDy7dXoyH6BpvcISrAYzLZKfBqDxtsGti8vOBT2rKeF73eJroACZ+Rmpqm6pjwrDASwgF4na4nV8KbF0EKRnrJvl9bqzIOLof1GQ8LbgarmxSUysvcpNpfUavmrpfsV+sllfy9zqp8aFbU6Gdn7EHjz9qaiqS9z9Qh+T9396A8Q/WlKYN/nsLyEvi+9//SzUV2qSG0nUzgguUkJq6kgUEn09NUKzWE1MeHnBJaiowf9TU/XAh61Tpq8UY8gizdergP51kWdaPdnizINF+6ciHq3pP1qmBFt1x0MwHPAKFPrFkb9fD9npKOPlISE0tsX3El9OMfCb8Zb4YVmi9ITXZBpCsO6SmnCZXsF54vWTsta1hTZrEwTveM2DChaSmLpdcwtvZgWg/yyU1pV0+aupD+8WBR2qqquCPmpobembtTVJj091O49HEvGP4uJB16iy2P9apCRi9amrsbLkWunqR4sl2y8F4GD8cy1hdXRxrC46P1xuipSo3OeJ0OSbrTHQk2i8LzTUeNqSmkPvcCXBOdDEOKpXUlLtGQqempvd+WlmnMRzjasWR3w9Hz3ZYll6ORx836cDbJalZzyavL9yQ9xvDOKrhOkUe3m4VN2Hr1G5IauoYzX3y+jekprild8DeuU/eb3FG3u9EUyo8Uq5Eq6s7UpPTy6WHI39JtN8jePyDNaUJ/b+JVXhZ/E/x9yuV+MfW1M2YJ7gagSE/D1qQDUc28Vcl3hHtN1gS7Yf6Jw47kSYWcZX0ZOifZg127o0KkbRtSE1xJofXoCZ+apWQmhpeiGrZ9yfET+EB8VORtLrhkdgfFGi7I9y8HJ89PLLPhJPuvXUs8Ui0YlqviZ8ac8/JsPSInzoeJbJumRGpqTzgZGwOzB6M56lhWOtzar9qSisI9936LuK4ff7wU/Epm2LQW8x4tLkSP2XGhMtuInI82m6J/0iiFVknP9apuIfuDkyORAuVeMQlU7eNMssZmBXxeyOFR2X4UVNzohBn6YyD4wkYO5YaFy7GpUceL58QLYZjsk7VxZHUxDEl61RiiGsc4JPMx/GS1Fy2jtY4spakppdDUlOor2Z4fFkY/OxZo4OlqMRP7YOc+LHsSPxUyucFjiZXCY7dcSRDC8QSdp8mWadKmTvA44U8/3i2d2EysUhNhffihPNz7ifLNUf+XjN7dMDWMxgU8VIjf5/VMyav5zDREqQEHzUFvB422yNZJ/dPrP2DNdWX/m6dGnyTmvrd0wsXFcX4VC+G/Co4jbPhRdBfGcWq1nOBSJ2I1JS3JDXVTEIBrnSP1NR5rBKOVim2YEI+o8sjcOCqvIN66I/0Al9R6PGrfP6jpug6NbYOZF2rFFPDwX1IOI0PhmPx2UdNnTzymchX+WS4x80aFzlH/FWzfuDhbXKXyfNNNB5f76nGamr8ADqfaEskWwsoingSqy5cJnVhDBtvMcF6vZgVYxPjV005wx7H4wY1G4vzlR42BpzKY/FAamp+Ite/HfY5ONvs75kVCGKJo8dQKeLW4iq4vNlbPG24XoGDEljW8Kg6eNWOuAKrFam5vZeSpXx5dvnFUXoGw3p1X+Fob8nFeAXuAmwMhdSYppMaPM11wdqrKfFnqmrwk2ieHqwMNvjj9bv8cis/q2F9V/bYPQyJLrggss5NbyMRAzgn/q7XkJqS3TlZJ/U1qSldJ9pvP1mf8P5UEa39DMnfa9mQK3PLI2FYKpOa2qlKiX3X1GDcV6MDnBxjDYNsDODMqtt/sqb+9lYDvPJNtN/vzijwQ4rxLdoOi4XLgc1wqNhjnI79IJn7M7MdrqNIw45ViDB2TlsBiu3zjp2npvCx1UOBlY+IlkPm2OZXzozUVFE3/5u7d+tWFOm2tX+QF4CI6CWHiAAUhMFB4A5UQPEsAvLr9yDNrHet9u228qbyW7WrLqpqtjkVJeIZvfcgDie4MW9dJ3DGzK7JcgMbm2LdHAJkareN8f1uATLVzCtKi+2uhtsSM3YeTLHOn5Ikh4v6QN1q1SMwXr1injhcxzzwVJY01RITvM5GphaKgvmEFVPIGDKVHCkytboCJq95sq1966yqbDhjXVZNk6s921VSygF+H6PjsY/90KlLJXKQLI8TPrqIbUplfbjB5oxM+cPF/clUIcqTMAgXmD9+MJUEPuarL1PK7Ax33kCmTFN32N145qB0Jyn0wwx1rNG5HdaEC8f7naT0VN6+SvCHTK23Tx2ZqlHq4GyRFZ/Iq9OdCcHpCMSmIg/OqJNbcT0FtsTA778KZKJoZxakV97it8EZ8+ywR52smg167eKF7bWyhxO4Z24eAuo40HOY34A8Pph/v0zpwQJW8qiTB139k0zNlr8bS1/89UBN+r8+Dvh/lalNbvvwwIJeZ0b62TOxf/lw/eQOJoHs1LBcjSdgWQsx9Pb6oSdafGpA7S6Y4aVb51AzHpaQpg8T62zj35nllye4nsU1MiJi3c72XANarGIbM6agK5m5CyAOr/LhhSKsTYYMvs61TdIrGYBlGy+D6pLaYbISPxZbVesZ6NfJMoTMwPxElp0Bh3ek1KH8xLp/7gIBdnJh8dkj1JdsuRVQnpJkSzzp3i3Z8OKWoDwijnyZWtnPxU+mEqOlZCHlS9hXi0m99U9uRMXoeQWjYDIBf4tMafziANmsxzxnV5g/zs3LhMMkRS/Y6fj729ms4XLWVnVO88BiuVxkoH5qKYRtWjRkIl5z0N/jWLxyQqZmJCkhz9ZqHZrvrqL+NvSgorNVner74My0DVeCI+pi7e/aFpndtQKs5wdkasK7ezJcSgv2u8ziw+savfSWYB69KvKaz2Zje8Ul5jGLm89J0HOKQ/m9fgHifRa11yVtRcJOxu+v7VEnn00v/UGm5tPfHIzFL/+l434kKlGX2jULE3LXUladbgD35mbzuZKjFylMEXWFGSKB+2HSkGHybMDqc9QpJSkdKmv5ArK+M+tcHz5nlp1mR6hdgvniKJ+QicfpCZvnBzO7cUEGP3YhA61KrJMPrqf0NngneJ409IqvLHBY2dUZnAgZmbJ9ix18zEuMJchUOC8lKgaeAen7jkzN5a6nxtzloSgDZMo6Y0ZP570HGiRRHci9J7HTGxnS2zlHYLHC/BHO9AVs1G7B+5/JG8kC/DmO6wkJQSmApvn1AqZ+kUngRu2ZrF1+DwH3nhB439ArwcozIU9qZGp6LO6kFrAmVGy1CpO6DCh7NW4KpnuUSPAGtyHp2chgNXPRkXkOMuUdbgVsS02tI6dQKipnCxeeW7IK06IKKkbmYgnu6YA17HHG/DPMTgJY2Rt1U9pwFTH2tgmhPlj11r2g93amNXpPZ7au8/yE7XX+oXMg4P223mP7+PkFFGykX0xdcxk2pof3H4uV8AeZkqXfjaUrfz2dkv9Xmfq789TRXAA85ScjuUY/KZvuag+ucYx55lifzuwBxeLr/byT/m5ILxjI1FSSaxh0rIOR6Mqw9UUzTCeuf2Z0Nqugeu4wHyw03WKv4/oJimRgG5+O6BU7r5VBe6fYp/QMmSpq7whXs1nzyXqBDA7mLoUj+yBj1/0R+2iST0ERC8w/Zoleb+LsGOybbGRqWvb0VF8H1JmpVSdvAfMErKoN2EIc8oGgKxILbqcFMPc14YOGoU7VvYE66TeL+stUoyLjaRQu+VicFMh4W5zx817mvJc7RUXyqEamam1CArlRfzJVvPeYrzwXvRR7YA05+s8VSXe1rrLc5hLYvEqJgGkic+eXmIK7uaNXdHZlQ8UFOUAsnNUwjrlyTxuvc6F1O3y9fA72X6aIP0GmBr69k23nCkBfZ7n29gKXErd7WRDfF1YdSRV66cbyarj723WYHk7YXq+9W8FGCOYEllOsYZPN+oz3o1yEfnNEnQv4fA7UJ+g9hdsfZWoh/06nlH/pM995iUydxSsjqXLRIvYJdh6cuQHzzVk4VWPdlcHShCnvb+3JuHvw8AJLEuTQw29l0bU3zCFW5maYmblWsTXsKrh63orPc/1Ev0y5RiHxATfxLFopwfzL1NZZIVO71qvgrWrrOnN9ZHCZKwncGkCmmt1H/TLlmkdUlLvV/WQqeiyVMJQuqFNtwH3gUFdWnZ5XgcBWfuSA9Y7DMBCiTvgypa+MCQ9R5kXUnTznYJfeog6m/GZJZAnzWtAelmHI3EJF5uIz6AEyFTypW5Hhnewgs9Il6pqPOtX2CuY5mSJT23dxJlwVHuFU2KiT8u2zZOrJSMF5FzPeswzUOd4/4c/nLUeCpvPulL936CXDhxqG+07ZU2umbOBGQ8yDr2uQsrVyKsFytljDfjAldfIA6mQnh4FruSl5ZbwJMBysMK4WWKMSkz9Ba5ToC6bPAQWzFiswlw8Jr6+UP5myJpdF6D29kankJIHxeWFN0wL1zzE1x573u7F09a849Z/P8b/i/f5mnVrPkKG62FHUle4DjPIzFy6zwA6zQNT3rKtRV0zuPQ395fx9JhMSI1NcIBOfdxSLzh1jBls1M0nai8c9u73tAh71YlUnc/+ksq4qHuDcz1Lt5XP8+5fkSqAYKrapTHuV3lVSwe2zW4cJn6J3ija3GBpbXNfJXqiWTBM5AQiNx3E6G/NTVNsMikeETImN0tB+kHvITMsKk6U/9GzRSyugdhzwMPPLnulHHT9/e5jUXvPAPPdlSo4XJFDDyZI8Aw4//9tfkuhjHSS6j3PUKWDIVPxqUzJM7R3sAn9ZA7SYP4yVaUDyHiYhrFr0YlbblVDaBjJ1eRwldjieYiDuYVb7FYc65yp6Asb9jkyXh+5O0713gOhQqSRulG5PZat04E2oxSfmWY/YXn8egOy6KQ9uie8Puj6Ae3jKxGtXXESazw2954yzwog/ok9QstcRmu047lgfhz1LEreEDRnH8j8nvN+KxJ1hreiYf28efp/gIeP9N3m8/58Z9H+QKeG3eUpT/jOY/m/yfkpne5ixDcqncweZOk/IBq78YJOM2uhF+uMV++QCpujHyeZMVqfnE+uehhn+vUfduUmFCLnTG3yS2J89K4dXAS19rcIsrfwlM/XrA9bDBDO732MbFyHWSdWfqOFWXKsqVa1ZCcfivCaZWAQqK8CO4UJX6GVEuZfY9n7iQX0sF7xXe6VARcemsLvWCgmnftfQ9HzqIHRuFklOzdCwWdVboDhxQDwGXsP0uzgHaxlPav9wxvwhHAoJVpMO+5igTQSie7oIxcAWmG/cSU83lVvD5nSe1zDdYR+Ue7KDQ7Re1uidKonOw9D46pS37Is9ybSwhCq5WRgDX77AnG5IQHN3s9Cbi8jUD+/3gymPnFCnbF45gM/tVBJJOeqUUO4ceO0bq87P8jhGcx0OYHkuMvWxuDN55/EAWDsw34XvIiLicmFAYT6RKStGHSKlcoRHIqLXlsUhZct7UYDW7aU6yIbOoqvcqMGqL1hDrhN8fRAMEmxmhVrH7rL6k0xNpd/p1H+xfv+3v/z/jam/ey69vi1daHSb1rl4PzqsOCXI1PSy5jPdOqVsMuUk1Kn1NPS87bsi97f4AHWZIVM3saQ0nHJTSMLc4HNj66fsZSQHuG/7Fcm900dij7V7B/VVSTVcMDbT6TSfgSFk6H28i7Kk4pwv4JiG4xzUy3HJrma4hbtBkTEd4CdT5gbzj5dMMeM3qxmF7WX5iyn1um7BP8xNPmlb/c549W7Cut366P3K7v5lau16k9BfvDF/dAp61R9MBd5zIxHbWQvgQ7oIo2tyuH+ZWs2QqeBMipTsHCUHn38gU1GKOgV79J6+3E2IvzLaPdnevALKaGuFudVpPbNebQzORJ6FATmg19LN4KdOBQ+uO9Pjerb/6lT46b2UXreeDZcTMpJN+cBhB7geQI1e0zoQe/Se7zD/AL1fUad4TF5EijoDdu7OIl+mpPpVQVM2qzq3PqhzRq3/0qmc/mJKaWYy751PyJR/GsdR9081jGjyR3VKlH/3zJf8Z9jvXzWPonduG6giSutM0HyH1cnCgdvA1nXqcCdgHC8iU5MbMjUlh59MrfQSvVH0UShdMkOAtKuMOlUfx4hNZ+Uero8QvZBdYd1u5qfblylf4zpK79DOYFV+sE2zLTLFXPsAz9X4zNNWUdf85BbBbSnjzxFUAnvkBlbva49MwQ3zUzL1KOAN+cWUdGrfsJOnZp3pZLizcW9rWPvIlJ+dyjMbnqhLpvNEpqIJeqVsEs/ADSj2sd45CKRz1wMEh63Mx/vVpqIzVT+BMUE98k419sEQuhz2y2IZBqn+iynveESmyA2Z45ezA1SPyCLpYv3p2czOt2Av5siUPEUdszUjAcVH7+k7BHVqviV7yHZP1Kny0qV0v7ut4aGn+Hqf6g475vkeNHkzrb/ebze7fkC3sPR4s6gActt0yPRHsEg4+Jin5swr4QXhKkxLZYj+i07BZYk1D5SiBs2KZN6/CCNT2kn8MrW1nT+qUxL/u2e+9F86j+JQ8xt4PlWK9dDzLRb3pgONFqP3CnQdGLFRV8wJxTx1d957IkyMO1iLHr2IECNT6SrmMY8ERpgeFkdg8qTcQR1U6IW6md8z3hvuYJJOCn1pikx5xPipU1urK5f0VvEHeBzvWGffEeras1IiuD5XqzrVCrVn7ZTDPHGXFyGkFjLV7dC1FecMmRJumE8WwbMB/zyYdXovhjOjDRAwHlvg4dJ4FTsJMeYHX1jyX6a6CK/vbMfnPdLs0BMzdz8Q7Zhcx0hnRFeDcQJaI1MBPDn4MhUexSXxbx8QKLm+GKT4M+91Hy4lexWZuke9yWdbVWtYNEemSDGfEdhQNyXl8MR8Vc+QqVWAOmU/XzsoMkHht/axiyirwjW8Xk+LZBvuRFnLhh2sFg/02lOGOrg+iz2sivW89pMt55CoXeD164dFtvSGXrq/odeuJgr6AmeN7bVTjQKMnS+F3qzH9sn6K1bG/CXXUI0rAn4wpUg61jRhWTV/kKn59HfPfCmVtOni+69/07jfcf9y4L7zaZh0ytFiWPxteJqndZivcvQiygf9tymtpuTL1MCf7rAyGswb+5cy5qHTAGm7MEhqpBqw5tTt4JJYyNR09mlYL4lXsN2nhCTssI2HgzwF/XNVyXboOomGs8UeKp1bhUkraQKrj2EIbexhHmsWVcOU+fMDmrn9xdRUNAmkasDxHp8qd5pHIlbpycwMs+U4TllaVAfCthDCkigVG4ZAAuM5ru1Yb9EreddAxHzGy3VgbN498V9DDwfvLpPYaibOV6eYeUaminGO7cJ75eDpKTIlr3qBcm1Nv0wF3qSNSFPv9nDzC7POF9nxzki2jjB/TkXep3vUsfYeb0Eh90kIZK2cKYvHfOYECh8JNyWi1ztZQaNa6F2fXkDZrTJQpybGNISng0xyUtCBweXz0K+qwiKHYGfA9pmbfJg66O2ECeaz+0O3+DT3sb3mt+cBWHuZ8cHHwPtdXbgjrB46MrXPC4fAXZ8CPWzQe+6W1f0PMiX/dssy/h8ylv63r0m8KMhU2lGSNv6HMkhmaxgP2OMz/hFYbOU+RTBn1ynxFuQXU5rZYRuf8k6lfRRgnQfdIEl9+jjsE9s5XOw75oOV6N9Z0J+uoLxDbOM7RS9iv65TUA1XJbGalxIdKhO9oobeJZEG9E7n2yKA+zBg3aWB2rCZNwxgdmxB/MsMs/qL5wkEyguZGjAi0FltPCE2N2aYHmlQMf/WKKCOe5Z50qrbs+Ejz4BcAmRg4aNOnSfYp4h2lENwpUlDgqzoIF1H8zom+Ru9aSZWmBfpnATN2AfDe53BfmMseMivfU+3sxeF4Mkv62BVoJdyibeD44KadXKO/TPjpnoEGzcWeZjwXETUPf5sNvsJgWzZVXTuoO55r/QXU+/9zoKLskDv6heD+tWpzeo6DQN9gczOdb2DVeIg48PgWuSzIgz2lWfyW/WGuh953QHqdY417DBBnTN3yCQ7aDPeW01LldZ+ewQlnslhcGhGppgugEvu6D3tY/8nmVrIv9EpQVj+9c+/atxv8q5tOCo6JckjO6rM8NHfV+Cu+PTx0THuRDoyJVcC9sn7ISKb1/MKK7ab1563xTYb1/tDPqUMvY+OeWw6v2VYdyuLJJoxzlXKuSuw9xTbWJ556lenLDXGNp0+kalPjXX7dUpWJBEoesV8pfjQONh1Un1X3ZmtYUY36Goct1pjfoKpQiA3LGTqU5dn+gmvD0ClMElu+8OetbuaA9eIvDqwV16KTKHXWa0fyMDwQBHLNawRFh/LtV/R8Rl2VbSQEXUehrLTLOk2QaYcoZZ42OnYB3f1LoPi+frF1EpbUMiL4zL0YgG91PqBNeR5jFAnH3utYqGMtDrOVhzH/pE5I5EjILmOTClZWdH8vcghcA9K/fV+8dG0oGwNrAnpC/PkzIxzYDZBneJzZBKi9TgT9jknEGcuJZWOTMVh9IupmWHvoTy9rDCfBshUIXH7r0551XlcZ2waFWyOmUz8NOesL1N2qaJPuN3UP8iUwP8uTwnTf8i439/t/WrBtuF2NAmf3QxfZbZpr+B8bFZ1ckfSWLA7TdH7zZCp6X2TEiUQb6CRE3q/o+iO61jzDpJFi0wNEeaxhYJMtSv0MqkVaWd2iI3LV6f8xwWZeq+fPLjPAfOEryoSTdZYt0/KGxmqS8wjAXn5cJk6Fp8n1/7MssTowaYTzD8bHXXqvnvpANqUq71PiPmkuXF3KB6NwSfXj56yhpQcrMY9NAK+ViIWTJGhdXpa1kD3yJQcDlOwbfyvNzM2d3Lsgjds9V7iw23oCHR2aEtYbWqp9p4yeq3X3E4h2S4XNbwV6OkHYwBkW/kXU+Iedaxa7U2SlBNt/2VqbYViHSRjHlttRdStIkLvud8qFW34EvPZXlXqiEoK0rLqTHiYohnm5ceXmLQNciCPI3rtMkCdel9OLdYkMkfv/eSw8o3ecy83Zh0pKXq7OF3s4MHXyFRyClS2dYsdKMNyVn+Zuu3iClaejjqV1b+YcvgIvR9t/qT3EwTxN3OTBPE/cWr+v8nU371fbdiXNpynU4LeJeuX7LrxLLht+VWYF8ZJZfnzJAAGcKH+6tRk5V6/3i8gCrbZQQxa2C0DVif8QaPMqW8pnDkN88Xn8qnYkeVnUFfqrA6qPTJlpDEPWmAjU+WzE2gXYh8rL7LFZ/WAeWTOvwBpVaw6MZXqzJ7rtgPFjeTxtKjyTueWrcN2cuRCr6eYT8S6uMHBeBt1ftdOKauJtwRDjdw6OA0dsBPvYk3IJ8swCCvMH73T8kA5C3v+63K4E+/ivmDrPqRw69BlQ43jswTrQZApKUCvtVt4KUA0H+cyPaChWuRRKPp8SbyViDomaosMrkZp8PlAP3tmcG0Am3wQQ08d8Pee30ZAb68l73kEdcpSSQ5psVbCaIefj9qlYkK9BGTSkD8CWyoG6tR2iTVM0t2I0L59g3K15sSjZkGJZxMKsBfNOnwEo/fb86iTgoa+wDtqS7aT1jugk/mshomH7dO11xLUNJIxhfrIlBfleP/TSuFD69Of/yBTU+k3z3yF2S+iJO1ftc53f+bXUJMHqbPTBySm8okFNWvRiy0d9CKH8xqZEl/I1E6eYN29ny6wssPRizxbiUyk4Q2+9WRh3kqoc8ktTOB5nWLddebYx26v5xncMMU2dtflT50i8xrbNJ2WAr3dlAyebYh5wLXRK/qz0IO3/sA8tl/3FWukZwckfGLGXuTenRZZooMnychUV3oV9SboLRPqGHWapaeI6QoyRR+RGwbcwXPYaYF1WdVQV/ymxzynMnRlSpnLqGOATK0T+Qm+kUkknnHLivZaUQB71lIYXLKWkvNhkcDu0C5CuHtqQ2/Si4A3Gfe4EdUWSKSHKdw81eBTf/VJ2bl5Bug1AzEM5qvWIU9lHYI91VAnGwV1qm7GfLb+KOH2x5rOqTkz4MgKg89SQxMY9+QyWK92Au9pvgsErkED1mqKXrSsW5XAaYbe05PNOg4meD/9HH1BNX9h2VuePxLTVkUOKz5AnQoFVyJDHmONmOtzHsLVyOQmGEClDt7/o6n+SabGJ6n/M1MS/z8KxP+z3s9v6hU8c4GEWZX0EhtWCxOq7oBMFVtNYscXMmB+eiH09DsytVAwT2l+LvHYpzkJ67TbQD7upZryBTLVpYsYzmqHTMnGcc/iUryAen7PQt9l7ZLMTHGAjZlgmxp9iVJT8ljnQ86q0/kZvaJ3eLlwKSSLZPQAe0bubou6ckWvdvRRp46vnQaeoHDEa+VyTyeJewE4FUaY3/oA2P5FZNCKaMP7mvmLKVb7qFNoFyldf1ys05Umj+toJ2fiq5jH8qU64yPp3qR0/S4OYHioUxBpyNSyQKai6oVMgYE6tRtn+RxuP9ZfzVqLdFaZQFltjTppqB+xXo59UB8jU/oHvWO30PFTzaNxXv2u29OF2GVw2EeoUzpXOrRb1wyunIqvn8afnpnNNQV9LWEN22bI1Lu9NkCTBpmqLU4lzQTz5EEmZri98YqKeTTJ4ByUZp1wnC8wf/JEpi7tLAzO22JJFgusERs7+4spBdvzB1MR58CfZErif6dT0l9PfGX138SUeZ2t4PgqCHo9sRdYq/Im3mrN4pOjiF6kLGXUKaHENj4tNs5Xp34w5U+UQiIBK14QVD1Dpz9H7xhVXgz11DNJfjO0lEm34gzr+/oXU3qPTJGPoNRfprz4Ns5DT60wqWT0iknEI1NRiEzt+T79MsVEzD+BZSFT+cdD7ydckaku6iq64OMLBDfBCNNLNgALn7wE44mENWShYrHTIApAugsy8IOpy+U5gNlPsI9Fw7sicinfYZ+5szBazfbw1SlVrvGbkUehEqF+JeA9jgviN3PM9Cip+lenAjFFZu6KkuDnlY0w2d59vL6T+0Bmn19MTUU5APc1WdZezZCpBIsXRJ/6F1PvgTB4zhqjzszdp2HhWk9AvcRC7UUtMvuePV+gvjHf+bKCTIlSSMDfb8ww9Fz00oeHgjr5CpEpO8X2ssg6B9evZwT6DeZd7uYW4F5FzL/+ZTzfVFwPYOsLzHN+A9UfZGr+220+53/PNp//OO8X9CHq1LYnJBv3+WTHuWLA3S8xz9xkv2c3Th7Hss+oU9YDmbo+12fMQxLW8f7BCUQQxScEkwXl0zJQlyz9mFu4TGbohWaJFrGiLU5fpuB1RF07yO4A60pR+DjZdj1VZeyzz6FChsT0WLEf+3xW487/ueNAyhZu3IJ9jdGr6QvvTDcxr0Eo9hPeez+xj0LgnmGczYQx5RY4zFu/ZuCU4Sb0O7OkLFhifmLauFakKzHTg4vfh/DdnPfT+6YifLu+QtylMxJ5+6VF3UewBwX7MPE7mCyJs6xjSOEj876nIlMHqdbHtfqLGlYu5q07TWJ4bwMD71+rOWwdBT6YaxCJV/v4e64f85XxRAaNtbKn5qxLIeve6P2KBzK1W9QU3uoHa4J01tD7Lo0E7I+ITK1LziEn3Wi+TMFHekvknJWYjGLdJF+mgneXwF0CM0xdpvXs+mwzsKb6jHy9nyGfDqDP3XkduO17Sdzm+QGddkodF3H/J5mSpd+Npcv/kHG/v5sp2NkWPPZPQtKs73t26NDfV7FjhenTRqbaXh+Z0oTQ35UThwgDh0xF8S+mwgf3gGA8azcrQ8xjh5kZwev6wrq7bzVgZGPUoIsatrFvYhtP98YHGKuwTkKFOnUNMH+dy4dF0vdd27MUQxBUxtass8WqitjpeHqDkwno1R7GL6aSzxGZ+nq/BTJb7NYGSacz3foyZVvhBpnIPZXxFjK8ipYL3qcq6tTCGcfm7QPW7dqaVOQYGRfIjgux3lpOo1Kjiw+wCU+oU2WKTJ3fyFTexjJe74D5Q7vtdMjlcc+V+IxeyqDdFp7ui/GZ0X0sNrF0gM3NFUmAOZISrW19oKBh/mquXUq7Q5lC8Z4pJAw8ZKrwEgqPy4A1oeKPZ5YQMUHmQ2TqMMH3hy5+gSEUeL/nZIM16cDr4A9Pk8Rzaxwjoug9X/zNJMmuPDZsK54y0CeZyAeXeSF8mXKm2TwET0WdcxP5A6ar/HmmFovfjaUv/iHz/f7ucT+7WlhQx1Tnk2SDTFVkxqC+9hZJ7pnfsH4ztkE/FYjnPg4WITuxBm17Qy9iP9yeGNHzDruUp3U27dE7xs4thLq+I1Op9HGY73Mn2Gxtkf8ypWRxDyqHdTq+qMiUb2D+ugd7zNg7lA62K0MH7qfaDBOEFdh9kzegvN4yARj3kV1xLxUO7824dmOLOlX4pxP4Xsv4NLIGi92K3RSsWejwvlMXS/qDKSc//tiPAfvgtG0/oGZ37GNDudmTPIhR5w4vMdw2zkKiMXH3sBpPufMKaSKRvVzG4IetzIM4Q1Oc9uVPpoJnxlHymewieHgzvL7GaZRJPAdArc2Uh6X135iCJSBTcE0S8B1MRVGidA69WpiPXi2+PvcXo/cdmWLpVEAdnOLr95H8BBq1Uhhsy4NA5rMFet+UN0nE7tySPIJZDMepb/BZmBzvjOlxBpthh0wt761ArDQ/AJFfc+I5P/ZnPJ16cL0BvffZ+ZPeb8oLvxujWPxL5yaZc8+EMnnpfL5t+4ZNXiXFCm6gF5Ov6EWG1XNkKhAIbOl7PFttOMMq3mMbp1zbk1Mq3iDMjzTMHRfQz9NdCG92NMLsTY8Om3fiCZRrJdaeJuLf81X8AeWmKfV2dlUa+lBeMVy9h8knnfZJ2Xtm21C/XGTKnfcOe88D9D6l/YsppUlU2HYv1KlGRaaMcH2EePJkddbeBso0ORTAeIZO6C1lTqChzX2Alq9FHTQReiU2Ez/gHsb9MXbNISIdG3XuVE75mG13PT281ztw1idkqgH0WksRvZ3nT+VxcWF1pvRANMg+O9QpYrQqWRxRl6/bdnyWEB0p28xFD8y8mdbAOtSF/X4N6AUn6D0deXzGu8D8lfHj3tBs6lnUc1463EMJmUx1rUJdDmJQ754QwrRBZuP2+fgy5eub939jSnu0EtmmJXrtgBl1Mp76xJ7hOMbxmo46dSh6sunkAyj3aD7ud3hApubPn0xtd9d+/weZEsTfeb+l9tc//7tzk/5mnWKRaULVDnqdB1bVsPZkUjg9UDfSz/tzZqK2RqZeMs8H1mZiEV94ok5lghSCEiIjG0O+Qu7skKlHBT0bBC+A4yZDL9YlR4tt/eAIm15CprYrrif2uDe0JU2VMNRir6Gn6WsLj8wex61emL+Il9hwVt8myTU0LcwZMKOb6wV6NVorFdW5nQLJ7TUJvde1TOl1vq7AL24szBuGTFVXTwCyDB3iRY3b0HqFOrtmqCuojpjZF9D2yNx53K+heqfk6uHn89VhWkfSanenwdbYgTHoszpYWAf0qiSMYbur5PrL1H03wzwnpwvyZeoW1SGcPm8WZo9QU79MGelrWnucWajkskXdUroBmarfZUS78eQ1UMa9offjejJhq+hQXTxW53b82bPXSdzC5rhGX0BqVyXvvn2Cpcwl4gnHTU/iwNRhf2EGHz+jQiLhPkGv7bXoC9wHMvnZBAk4vY1u4rNFH7HLnzuwleWcoANG7+h85A608xPz3B9majr/nfdTtP88oPo3zU36cVJxu9f1OvPF6s5umx2B9+lh1uO43ZlxsO6/TPn68KakOmBd15JACr3MQkaG2/oC3uVFSX4has/ok/fhstAxH3hXn36ZWj0m2Mb9GRmMF24H5mWF3o9/IVNDU2KfeO5Rl5JxXvtcTdZQTe8Gn3+mvcX47bqB9Z6f155koU4lhKBOtf1kPNkXmVouxBLiQ4xMTV+6ypQTMkVlZCoY7OJOiaujLqXVIsQ+jjpVNcj0D53yJspkT+qzUcI+VaZh5Jxfe7peoE6xCzIFlroRyCRWtpDrnBwG851a0d3V1CAe91P3nh/MW/G+C6C8GcgUX8OSnbqnByx/TjEuxei1PpsWGZtYi9r3QiVCnTNjCJ8TrvZu0FnU2uH71XKLn988o/e9bNZb9GoOMrUZ3/++HtdJS7tfTN171CmwPYMPl0/MS7Ywi6AdzytPOsWv2E0fEjCTJ9aw16toSOLr6GXP5ZwE7IA6t6FBB2oUY03jjtWfZEpc/E6n1H/IGMXf7f04+jLgdpL0MPHi/s4u0xmBpj4hU2sX/f0yypGpVuDrwHU3lChpi0wVGmZ4fsI1ZLPjzrBbfwifJif0jn0Q+nC6e+hlypmvsn54VqDqm3EfoIPbkK1SdECKGPPEfdfdqR912Cd4zgzTR+IDE6/dCpo8Nuo8s8BiK6F9gTWdzevg4nQ/dWp33U/IlylrFxSQijtGstnis2TicTGAMgvtOtg1XEV5Bb0r+5yRgXeHea7qr9inhA516rrZRERbrA/gzWLUo8iyI3q8czno19Ms9I1y0pNtQrYA51jGz99gpn9+Sg0S5SnzwXqC3tAqSQBPa8NIIj3GZ+bvp/tlyk841Dn9k3uwEuii9oiGOsVZuxhiXeP4L1N2bWtwJEtkMhe16Kf36yyB+JNx3HH/5u7grgX0onPj8JOpuL0ZdVRPsUbJdzOEc+sYJFmG/p55Z/knU5CvsH0u9pCDyesS/2XKuectOLtsHHds1PQPMjU+0/2fmdL+Ieun/vZxv7ZjcJSmyNRmAqhLeaLDu9JRN/ocvYiWiagrDxuZaheoUxPFQKb2PTJ1G4o7eRdFDcHqTPhs0qPOuZEH8PqMXsb1kannPi+BcZ0YQhUhU6v41IHBME9EjoE6dVso2CfEyCTJSRzXRNozC3OMhl5GzHqKOVx/gDKOKXjDwtvjJx+936lf8t79hn3UKY0CisWUkTS8+ku2fS8wrxWhHfqxUewpbxY9rEpvQQIjx0yv6UMLa24u8V+mik27A5B0oY6m651DXRGZch7HGdZ15d2TyZuPvkwFxwAzvdsnGuzlt8xDf59I5Cq8fDhPecqnvjqu9a8LF0h+nxLvsRn3wl64LjJRoPcsJwpQbc3HsPdb1KlL4lG6EncqtJsV1oSYHCPW7Z8RmLaOvkDQ0fvdyekO9o3OeNBh0hDjtNDgEChGvV2r6BMmswSZ1uZjDdsfU/ayn1twfCKGfpW0+GrQd0CXlsT7moM654TPFlbcRyHx5Qh/kqn57HdjFPo/ZC+yv5up+XrH4LwjepiuverMCnLT4SobJtZ95bhnZIt13Xzu+dBvqzdm7nWMXu44znt2J8hU5Lon8CIXmbIDuLP3zvPgakRYd9VMXX6Zcq2LGAbDBetmJWGd/KFT4Ssu7zRJsM4+pQfmp2WsOWxJPQuuERhh7vagsqA4PTFzV5ixg4uyp9Nw8YupR4OZfxe7B9gHNuXz2fQjMSGbfWCzCWwSbFdtRHlXbkGhN5n3twR16loELWi2OO6B8n4DSfV2D7sBK3j8WtoqtS0xg42rzchPnWrRW22JgEztT+qe+rGiQn4pf+nUc1UCPGd4oXy6VQXGH3MXVGs1Db3T5SAQlRTel6ngUSBT2VaJ4VD7XB2IxxKtYFMq8NBqZPKxRZ3+wZSyuWJ+fVroHfm5cQO1vs14/xgc7l+mInNq1KFToU4tj2GAyA+sTmeFj7f9MGzBQM0jXuNh+1yzZw6keknI5A11znHlN1jPA9a0j/NHdUqe/2btvKCT/2ya+W/yfmt/weCm+TrJra6qmHhHf99yg8GnF01LmfXkWjDvPI995Olgxkd38mUKpoF7J3StH8E7H0mdVndk8gKdB60CLEyeL1VitbguQfeOyJTyac/Ev3Hvr07Fna/cqWuZAVyuBK/X1UeLLQ1iwtlPxjGOZbdk7UN+ANvImAfUiZfSdqFzqDuvX0xtDWQisGeUT6zzUWLdvOvBFoM17/XjHpgh0TvQ184vpnxbfMPqkEn1V6cugpFB/Mh4fvsScoEWa2TKTbRZ6JHyjd72hTq1e9sy8WZbZOp9M1UIj1O59pIx82+bBX5fc03rLIj6njmLeAPr+W1Kgs8UmfqhUyycLkLfOZVAP50dQyEIXOgtg3GNZswrULVvfD0UR4fxcRHBpl3yIdgmvj+LuBtogzqr/cN7cyeZ1v1kavtxUPc93/ahFVaszs74G8aeeQyOUuL99kT3TN6e/tP7+aRHpuzpeCbEaqqQraT9UZ36/dHp5F86N+n5LClm7DMyZWyQqfdipkIV9gaf3QL09/BABszHHNv4zg4qmdtchX2aoE7pH+5M8r44Qr5uSJioK/SOENouXFXMF9nJ65ds9ca8QqupSL5MsU4f5+/NME/MNe9O9SPK29FrDT6vVd9i4RzzXRWsGZ9zB2/JPon4AENLMf9sXl1Kz1LLgb2/LpGJ93iuyOWE3k240TqHcb7b63HrYK0H6xpqtbW+TKlxJdeQflqBiK9nA2Y1/GIqD1rMN9DzYXi65g0VpGcKaw+9HwzmAZnibxHEojbnPZNgpq8+iQqH9iOH/qycCIQzbA/ex2Ac97ypDTt+1hugFybwvk7x94dW3Px/mErKK4fqbKJObXKZgzBVaJ2S+cdiMzWIwJod0GubJepg3A+3ce3KrAZDRKbyR61CVARGuGVa2xBhGgI8Vjr6AjBQ51ZhgDpliiJ+/gMy9ayDHDaVKNXBZIs1ws5ODSi9P56fda2iP8eUyAu/06m/6QjifxxToohMXR6Gxif0o+7Z8vZSkYnUqBO3wLoXT1zsg9dh4KFlzZLk6nAE7ZHMwsDfFRX22GcFWUpJmAm9WjF9N+4BuX2il5m5mNmPilugd3PRi9hLF/8+wTZ1FRG9h9koZ9o/Ox9OrDXQu7gfykqfGFAqGTJFmk5iyuF6x3wz5oF2W6Z02BgTUJL0F1M7ucghL240zMrj8SdTxixYh2DwkyUNA8wPjqJh/mEn9EqfA9fA5jM+7zG7jYN5iQvAf3E8iXr2PFMpHjIwfU3k/c8N+zDr659MQS1iXY/smwKgqnLtf1R0jNvk5UIr+pSkotY3bDjJDurCWeCD+oy6UD/bDRiXAr3iddxrufTDLaTT1bjf+qxTaXl2J5DMJWRyrSBTsmyEsC4l9Nraj+dRUn4FZyiR8dTenL9MpeoOmfqhU2xSe/CMFaxhlo15FPZcBEwOprzX8Ng+w/WEunsKJeIt5fed2C+5AXsR4f3H5v2TTAmz3+jUlP8PUtL/JlP838wU7/IEzr2q8RnBvMDcDr1NO+GMMFnN0Yv4M/RK5hn7HFjJcklS00WduirojYJLuyfcJ6gg5SJCkjeFilXdbgP3wEXd6ArMF9IxKMAYVtjGpYdt/FiJyGhRcagjWnmmrKgxj+wuRp2x+1FlHDMZvo3K6vxGPYmB797BBTquu82VlIbi+i+msDdR5nE5wFmnYWrLx56xadmCUQRrEoj2RqLEwTyly4EcepY/zvsQBuxTU1MK4XjdWKTHGAn4DkMd34mc0iI9JWA0R5EPOmNyJ7ERhnBI0jkfKA/MH/2+U2B/WqNOnXXM/NvDuB+i+CR8ft70d+Y4ov1lyr/UqAsD5KhTa1XmvTD0HBpIBBkt2IT36gMylS3WS9jZCdaEvX+kbEWKACwu5klwsjHPtbZ8AXM6mRGPzQ8VCd8zBfOdg0zdN6j7To934T3wlM+qjWYx5T5EYGveFBle4f1W/TgFLRtd7+KOecxWdaxp7xXH+wvjj+rU9Hd5air8Q8Yo/m6molwhcGzfWp1ryz5lyhT7zG12McK0Y1j3MnFk4HJEptzUkUgoGCXq1Hk27teATLEHer+wqpCpflftWXmxHWi9BeaD2wJ6FuntAYixmNZfprJ5/oI1pires6/dmVYNepfXFq+Xz5mvMtgQCm+fY2H6PCsCC5X1HdShlGr/tFAiepAKZCo+LMlXp2ZnzD8ZF6JOuPF/Y8ozjXeP5b8Yz78ykYG3iF7ph/fTDSoRIPO3Q3ajrkTXfCARf8kdal+RKTrTfjHVemaIDGzn9Zep+qZgnz5VMgkmMfb5Hj0pHJOB8Ol8p57ZUX/aoF+IUH+Z6oJiA4obynXgrJGpTzyLwKMzZEpOS5U2tFiA9x51ri40lRm3awCMD3jivxnmsXguXkB76bMQ9j0ydXVeeP3Dw8Ak53B3sh9QJ++kQaZOGTJ51NZbULjHtIZBQ18wDYIM7FcmhcHiM64Xu55eYBIf73/qqH+SKXH5m2e+U+EfMjfp7x73s0V0FffLVqsz5Vql7NmNZ0anC4MkWoD5JpW4n97PXxz/wxR6P79i7p60kl5BvPV1bNOFmrJ1crPhogqoGw/3F1ObdfqLKVctGnA+wNV++ykrSo8lwNsUURefHeavlNoUXvWKhflWKwUWb4wb6NlOqsFT0PtNPdSp1XY6MpUiU9DFGXj7IyXJYf5p2ITZDdBnsOJhv5ncKR/Hb1CEtxwGosY15CrKry9TQS5PLALaaQX7bP6po/lapjRUi19MTYr3mVwbEkCk9nPMMxP0SsOQKJDw7S+dMp/EgctpT+rs0aDAmvfBRiZOQg1vG/PY9f7cwGYQ5Np7GIpDV+NcJsjzSe3HBJk66rEMsauizsUDfn9nEvjI5BZ1avoYdeUQn2EddOhFZ867IreoVCBTBoPEaVLcifKwN/B6YB7L2emDTAZFBOuTOa0DL0emJpdTCux2+aVT6+OA31/XuNrb+QB/kKlxjuz/zNT0HzKP4u9myiu7cSftBnVqYiBTqp9zUEzWjE/uLeabo8lhXTtNhtrf8Y1A+mlbwOrpIIlh16akCoMSwnKh88nmCimbLus1PMQD9vFxI2+W6voeWOph3eQaLiVO1L6AvjJkarn3Kvp63Tx4vMd52UKMfWpyx8/zksZNvbhI6dlgFVdYCQ/0aqvBi6jOX5egeSkydRawj16KdYL3iBA+uY77WYgH5QnEQ6YCK9tUlD9gH/qhU+Dvi4YsD88nrL0b5ovGQKaas2FC7B0/4XaQHxI1pTwGwo5i7dki9uH2ugggNh7z0Nu++oiy5snBJnYxX63fyIzp7Rw479akTrg56jTXX238/VEI/WKBeSxcIWM/dMrfC5719X6Rok148MNxrYa0nkMaMmTqvsbvHzDd/+oU+gDUOcF2z0BNAe/3cdwH+IdOedAaJFRO3JmkT7z+83ClYbIUxvVrTAyBJesp7x9L9BE2xAnY22zcYyf+pVMskLgQbLFy/iBT89nvdEr8z7T0f9UYhaXYyNT7rY3741URKyf6EtLERabCCda9ExORqeoz1LAwHIFsZvnh6/2+OqUYeQH7x06vU15QI+ZuF8jUQqQkfwvqnZmGu4fNlY371WXYxukG+7RzOXLhl6lkGMfeUxF1UT2CxOzdTYfmalM+XUpdw4pYvsFKs9G7PPbo/Qz2XGCfWC1473xGL1Wd0KsFko99slz7DZMnJtbhLFjVniwdIspvUWf1qJQJXqy9EycenmDkYx9bHDaU3GnBINXUng/X/ryniRNsYfNWRbyesalI0fMBFO/xjLRLjl5pa+k/mQrOGXpDk/I23CMU8FRJYM9Eq1jDytCE0BN5ZGqzkW1YtwTznHfqLHpcYD7L43YSQq+4S3K4ixLsBQ6ZvBTjM2NOhJ/e7zDH9090+Qy6eBDrQE02e+IE6CO8+Z3xkS+1FYnb0IbWxqCZRBNVYssEqwd9FtMwuL2LlDBJTMA6lfh9p5vJmayZ/ATlMNa0+6L/k0zJ8m+e+U5n/9J5FBNjpsNts0am5i5E7KQhUzncWZ0ettovpk75UHvWcikQpbgeYNUsMDObuZuSfa4fIPBqvc7ttI9YIycrqPoOdeMs9memltwe7B7b+KtTX6YOA4d5xu8q+ikUzAMABsnuJjLlDaUOl7zAPNb4XsNmQnwFJyTI1GGc2wMmt4AVyD/OJECm3pchhmgqYZ90ZO3OQnXxBPfjr7BS2AcHmbq+QAnkOe9bKWb64+T0ACtUUaeMyUQlt01LwOurPoyLZn6mNP+Lqdlhgt6W69Ai8fwcXeIGmVo0mOe0uzXuC0tQRzBQodd1fULy6Iw6/RHyNSi1ijqVBO87KT4n1K2Lgj09XCj0vzAVOE9XIjdNn0GuOyRMxEMlsMQZAFZ4G/gvU3ac12AfLfSibHlIicWhj1g1DeNjL+UqUg+dDWUaU5I1diUx4j9R0YNwSgJujz7COl8TcJ1xf8UpRS+7Jie8P5nLEY9pf9T7LZa/mZs0lf4p5yT+zXNo38TW4VibWphjMoqYtmxlCN4DC1P1gF7iEXNPMIvLEAZ3D3WqGUamutm4PsctIkJWwx7880IPE5OgTvmluYJx8madpDYy1UzWObBuOQ39QEUGYx/rpNaP5wzumnJPryZx4XxrMU/ZL+xTu9VMw8zv0zpJOgUtoLO+wPpuIlOJ4AE9NJg/fjIVlQ5Ny3UMecTGZ87e5ydTqhWsQu8gvlVae8ULyDVFr/b00Csl+hqZvm2xj+kW6tS+NnSAj9Px4cvJ9nSuY8a3w7906rp4+ZD04pz4U6uKaB4GEzDi87z2Pv3hTO6lt4YXGcc9nTvWpPsyWIFpKALx7qfNmTznwRrU3RLzV0ZQp95LD3VP2Y5D4EdXIAczFyHpbsjUU1EFluYtwEZqBx5kQKb8/ROT3PmK93t1fKdkdot/MbUedX+Wjvutn7GGpZ6Fr58nRgArtfvFlNO6MRjvcZ49Xx0qsgrkB5CiRKYs4096vxk//Z1OSf/S86f6JdHgfJE0kojHHth5Jc8hPvGMJMaAXqKB68iUPoTe9LnsySTi0PsJb7EG6+xGxOevewALdGTQw9dPKLGgQpMVZuW1rxj1gh3otJ0ST22RwVrE93NiMuGD6x6Zyja3DZRyhnlKl/uevf1Og7Lf0zC7euVPpjacIhGQCmRqlYznYdkUmTrJmE9C/rSF9Jig9yLuL6Y2hW+hN5vtBToudgAq+KhTt2NxJrrSPmC1ccfna8VBJUJnaOBJWhduvd0K6BWQKSutROJbInqt2ermQzBvJMxnRxXoSeUmYO7sX95vZ4z7eWwjnc+0FdYUTjdWKLocMnWcY/7pL+s1aLMcderx7ijdnkgI+7kwIR4XtwLJ3rIAeTVHJvFG9ez0dD3YLG7otX8w1Rb6CdT4jYy7xiQl5fk5AVJ+0PtZMtaoziZ4/ccHa8rHx9f7TA+A3F2834rKReRA2y2sF9kMawAbmboEDzC6+M8zJcx+N5Y+/4eMUfzdaz3u6UKDu+ZoJJsG/TjblZuDH2nI1CpEf9+nxuMnU9vJvvmpU58t+vsfOsVvTzvYya5OEvdTOWzx4E04OjIJ8z3X79nuE+9gJc+mBGypBWJqxQO0s4AZ/R0oezrcZxs4qw4yxV/UnnERr0KlLSgy3Xhnlo17mencOC97PGmKKiyXgW3cRe2dnqVFUzOOYDt7I8Ny+zkzkGYPcCP0fl5S7O8odwHqotjM68Cv0SvNIuxTuhTMan+vbNSxKyuwnT/aOuyaFaW24G6BfqopD8IBdcHTS9SpbI1MVY8ef9PES7A/47kfP3RqOhlrSFHpdXYKVfjq1OY64Xl//jn8ZMpeNJjn6gt6P++wC8CXlF9MBcuYB6/GD5Kdr1XDKjf2YGVZQx3sPNQ5gQY1aBdDDH2qvCNitzoyvU9Y/dWpY4C+4OJRZCo8qg0z1ycfSP4UeExVbUQC1sagbD5YQ/ol1ojV7fmTKfAWvfUHmZrKv3vmK/9D5lHwfzNTi2mJTM16ZIqfqg4L/FyCaL2lfGL66CWE8opM7Zfo/aZe05DceO5hJfJYN9eS65DAeuaw2xc6yZxT7zBTNU14nDrsrEOq7tl2Z+TgWPYvphpLvwMFZzKeVdPtqe+Pe7o8LcanNx2Zqh6YwZv8Q/gc/O7Mbsf4DGQI0Ksxp8R+0qNO2Za8GOeook5duSKE3Scl437v2pm5Ff/46pTv+s4evZ8x5isDvVreFXtiHvI7qIvXL6YybjqBeMu3JM6Fu0R3lhEBUdUpH2zfyJT5HXLeSbW33CNTJXda/MhnqHNL9IZQhxYcZxNkKnxgTfmhU+r0gEy9qsP+y5QamKhrvIs6FZRdCNlmMxnPred6zHfXAbbbUOeTeFHd2es1uECjB+ZXgZtURCbX05epIGg2EZGvqJPUerEa/x91yJvu8Pr1FmuY9sIYfD/JAeq6JfD+6TbOVj5dt+Dk4mxcfY350BKed7BsYVL7ylH9k0yJy9/p1OIfsg/t/+HuzdoUZbau3R/kASAicggSASLSTAi6MxERwV5E9Nd/kzRzrWd9+712nVTtXe+qq84y0wbmPccYQTS/2/u9VX4O1+Cl8Wu+xZqwticRwveLNmtvjF5MvCcX1Kn+jV7IRKYmFlqUOV+g9+PqziHvlb2GMFzP+ZSXNMtwzIUJj9kOMzsTtMy4Jd4aaK4LvB/Nh3MwBqbmW2PUhEb7zOh2u3Pg5G4NPn+K2KdHc16FZh0jU/JdPRj9ym6GjfUmPKYW1Ck9LadAzO2M+HWlWpR/dQzixsI+TyzUqTu9X8BuA6sJBdY6lGXcFTRVmzaBTpCpOhDx+zjnCfswFVhXBYrJ6NGwW3Vp6W3FMZh71bgJ3qNtRHYXH6DU91ITkr53qMn0Gealy5SEqwJr3vWaBdzcAPPkRewtw2tk68OUzy6PghinN+arzXbK+9MUmdo3agj5MK8+yOeoU2fDe0F+vOhNvkyQqasq+2D3zZsF8Qh1xZh6e6BzSSS+yFwgwTacgTZVjSaOYbiet80C7pKLPazp4GBEIxnz2EYT+BBMD0jdesMkf33C/IeC3tF61GfQc8xzQfz6o0xJ41+NpSt/yT60v9v7Fd4wF6l4anz2clFn1m4+BpBGtMktreqNGWYjrAmG97gTigtZHkLUKSkQmb8a9ui3Xrc1pFKFTEUVMlU6ZwN2MNL5bNxXkREKyJyuWAL2+QvqWtkgo44djRpwaj+jKRvOsz0TZEoBaNHVlSPYGBvSrPnprjLGEx2T291EpnZXHxlx5QkYlKFOVT3WKHXemPkTB/OMeXhVH51aLQemtMtGoaQW0QuuGOqKGnGoU6/uDItzNyEgio5EnOtcBractHyim1ZFdwSTjzYfmIJhju3ijExtXJCYv9hoDj233gws30fvF0RY8+yNXveabNH7XqPKMozZewEuNqgmjM6oc6vwtgQ7WaP3/NIp5bkLIaRzpfGdzmtJNtN7iDlfZ3m/6w/G83jyYHHdvUmoC6grms7twbb4/2BqpVcGS9ojMrXfrRawi3W83icBKmOkcgHGW+y9YHioU/sSvbFbsAkJOm/QqX8x5debP+r9ppNfPfNV/pK1Hr/b+01Wvgb7zR51qtfR+wV3W4BouR/Oo3IG3WhLrMG0RJ0ShPZATkd582EqODyQKazmDCIxnDf5eIF9+jJ6UtiViT6Mw/WRsc7zNTiNhH1z7yJTfiifwbyPsU+mITJ1eKeoU7VjNOvmrF2M26NTYMs80qRm7FeGdOCQPqHAjO08ng61ZqcJLAlFpvb506KNJweQDXvUZE6NTBlVcwZLCiwWlOGspc1pONsHpsjA6YqZfnI5nWF5iLHG5HsrkVs/x/zY2y2LHdECOsXS/SdTqqL6ENqRxGCWYKaPuSHPcfMpCbgSvd1Z4E1AVUbv+8yBGv0YdcqKih/vl2eJBd5lWPsvnn2NxsthbF4slSactF1PllnyhAKeqHPSVMPvm9ou6KL2JnAdxhRk51bBijnI1EzaOuTI5Bk6UAvz1BdTz2Ee/zG54/UOV1VlHGsTmdJ3QgP8Y+hhX95PG2bLXAfd/WLKjemfZ0qWfzWW/rfsR/Hb98y0hnWmYq816+cYLEPfvwVg3YSStX7DGpfrwSsNTIVx7VzI2Ovyb516DYxMHlwKcRXPm0x+9NQQTg0y1TzRy2S7CoykKTNw1SPq1Joig5cK76l5MEfsw1RlT1bwqIY1dQ8P80B742awAcwHWd4/C8NJME84Gof555HuvnVK1V8y7+8Cn9LcLzHz5zvMM6PpsIYy250+TIW1MIs+TJkiTAkEd6zBVH6fQJ2GIu87k1YgJ1hPIBPFe8MWc4uiAIoheMJu3GDTR6aeHDKV3e8SC04TrMF2UsrgyYnEf3RqpiwMaAx/zmeNqGnGiJwW4LwyHnVcw59X1LNg9ZogUwVVNbp68wGU6RqZWhvlhZBn+MTX3+tsLTJkSngk30x9vF8tnypQjUQkQfD8YWouJQaL1BnqULYa9ob2bqhzVVgVxjXnfFj0M6EJ6hV682twimDpKhMS3vzh+db8doZVdcfrr5+A/kGmlP+59v7BlPaXzKP43XlKp08NbnWiNfkjQ++ivm88er8lMlVpWONYvahT6/GL/+hUtOSQKaXEe7zecxaxxC6FTRohU/ONRg3zeadwWGdYI9cResnzLsw+3i8MlY6SOeedYLkqRwwuk2dEdWuxgluL+WDtqf3F6CRPhmw8jDlY6x0yorxr8HbZBPORtLPo7TDolL4cmEp2lJYsDIBZKTLcv4PCOAmDTm2QKZ8EK+3DFOnvyNRzOM92ZIbf3i9czhWJ8NQYQymUd5LM/IlANzF6yVWwGzN/FI2AnOWZD0loSuTD1O2oT8E5WsgUjdHbdexpwNXuUaeXfqUZ+ev07f18muLP2xW3AEO0USe/mDr7LIDUXCkspBS9nxa/HxBDrZOsvGqFMSO6C2qnvHi/4ZGBL51yjscxH776kUWmeS3j9+sMFgdBickS2x/cJ7HOMmlRZUbwMH2YTzFM+kmEPe/2LCMg9vDM+HLHHmE58gm8OfvjTEn8r84eHc//kj0zf7dOlQfUqf241pr0ESNT8C7fkCIsPJoW7WA43vuITIV4j+dQHEjQ5wNTd7zH+Z2j5JbdEohejznLRgYyRXtG4KY7Osn7VeUY4HopqCAL7MPUGswTmEU6IoHh+hEdQbOCLn8bbF1c8f1ayKewmTBC8qB5ZkZehHv0WmdkQDbQ+yU+NwFt1g5MOSqlGqobFPUFayo7zAujjjaoU3pgEf+uyRfKqmGc726iV/NGXkQeQX2ClUJEPjCcQiJNsXzDxsluLHnf0+rDlOWrYxbIEerCbjL51in/4WCmD5a1BObbkJrgriEz3OxM4dbf50062TwVI1yWJizqCU+C5DSKiDDGfLUIhj063VWpkC+mvvLUhynzKLeQrs+YR2caMsUpooM9aPri4T3oYFqaOyCcjLppXVxr2J9CBt3jDRIdTQ6Iu0emHjREJo8leu3s9EadinlkKpU8+mGK7o+oyycY8uEeUSIyPyK+H2h/kinhV2ePjvW/Yx6FTn/3mW7+BOWot7Umaw1kStLfL/DLjDRZ0KA/X2nY1xbZE5m6cE5FqrW3/ugUOE5pEbOQY8hTYc7y+NpraFJ4HdrNA5nCP7eM/VJPYW7uBQbSHhk8LvUjzOeSwvvte4c69Whs6MbDvA2iYkY/P+wJxJO3zufmxI8+TM3HwYR9dEpfJSKYCkOmSnMYo3jpAKX2Qu+jxej95hoyZbyCBe+LXG5RUpvoNaOtxIepNehUfjqCZY7FJjx1RU8aZvSQBca1YcsuxbzWIFN0sRsTUIQHelX9iUxlwzPn7bayaD1JpqCT6w9Tr+2MQD2t5yy1m6dknNXQBBKmPPG7Epn60imv5KbEN/UOWQ4bgDAiCvGtmXcgY3Zqwb9xqHPtvM+MUSc7gC+G11uzUadWr9MO3CeHPWycIFMklmVwosggsVSgt1OMBYHDJkMmBfwmhibJqFPnDpnqziUlj7vHwOIVZOpwR939YspMNyPmX06g/UGmxr86K2dM/kvXT30xdRAY5qn7FPPQ/ME9wS9WyNSFR3/+YSpKXw0I67Yi3VtHpkbKmPc3oqeRPCpj2HbxnOTLDPPE5cHmcFbEOb/urpjZI6dOYHW8C8TfLrBvanqJffIKCg/JcKZZkfE27A+xwdLdEyPMW0RmIIr1JnVDNTL4aYcZvZtiTYwdZOok5mPQ5JeMXspFL7WdlT4UeqSTNBdembEV2BHoBJkKyfHaUrLvTmCfZ+jV5isPq/2VH0EPNLHxN64ikH18RO+13F/4WH2deroLTgEYETL10SlYNx7Ecj7hQ+fSU3oJTxJoEx2ZKvXBSwlPrOlURZ3ei6pgaFfPAE8d8yRUOxe92RR1izoT9J7TnpNI9NoApKE7Q+b77kAS6/SAyJqgzlVX1BkjPDlg2uJrOENuGxE57nbIwLCvreNuLeLO0RsvU8MgbDzyLHKmdx3OkjNv1u1oGMtvQw9M1ggEsyz6gomToO5uFZEFu8B1iNnj96eNPiKhU/V/kqkJ/6vnU/+emkT+fx2j+N1MueVKhYokA1MvZODkdB2kWk5Ybk61zAAzPP6TKXeE+cgm53ETeAn2wdu2i9CuqciUIaP3ecBzDnsDayRLZ6B9mCLpGPvmKx/2ZR10atVkCv/xfkqzQ5267w2Wo4msDP1wG0OwVlB3ytrHJHLGPKFq7x+mXlY3BkdS5ebDFBcgU7EzQe/znvyLqTxYNL6QTx3Kdjf0goKPDJx67OuPo3gA8xiLzL8dnJ48zdEN/PvhQiJlmlA6fdTwYcq/KljDlxyZyrTh7NQlh0xVB1kC4oDUhJyITIWXjY6f/zIn62DhC0ZOTAOWzxi9n89tv5mydsGUhI+dh/kNfICcQwsfagHqFJugTsUG6lyunPGd7TxZfXQqPD9RVzTDxNQ0UcYslGdbSu7EnoLKlZSPrRAt+oakw1yuJ/49VdEX0P3bg1VLkamtgb5gFnMhGI0uNh+mFoaNPcXMh+t/r/4kU9KvzsoZ039vmP4/UfH/nff7zWMUufJUoZm5yNTtUFFDG4cP8Lk5IWu6QKYi932ARdK9GEStU5BWKjPQNUCmdJvTSLx5M2DkiDVF+Z1iBFWqwVke7vEkRaZEan/rVOCMUdeUm3wAst8rjZ8/dkDTPbPhyjkGWWsCoC5GHg9hxiEjS039ZsqpU8w/lqVaNNy/x6DzLerUNvQ16lo3D3L/hL8/ZsiUaqVHZAJ1Kqj2lwsl1/r4Ycpv3R+m6KETWagdi5ZM1e0Z4mJ2ZsnFjYsPUyrbCby/cNBrwT71IFABdUqyMX8ce/Smi3opkY9OccECdUIbacMZCGpv8C1HQQ3Zuwmf2+FcyXNughcsJf6jU9Zl5UN53iioW+eyIk+5vkNwa/D6PfUKDC+ykakSXsxnZ/z7y5v7ZgrykauRpWFjnhMY5ZPdGZlKXysN7ud6TrJLjdf7QUQP5rmNTJnyQyH6Kg9gOV6LDEpr0CkTzae6f6P3Hjbn/INMTX91Vo7I/5fOo4g6ZOpqrzSWX/eoUw+rw8zMPXT0bgZgngl0ZCq+vFiwX7QFmQX/0qkvppiSMNgktsanxQ51amueVTjtVsiUXqkKeqF3DORZo/f70qn9vj6A1QdKA2/LBxq1bAlt0Bkkc+6Y0YVcfEFQB+gdn8M5h/Y63H17v+tbRZ0wbQHouEampBPmk/TOeZBwzzmfOwkyJV9Wh49OBX2WUco3yRE0lyFTLuUcwpP6myl/KiNT4XDame+tTizJt1FPu2MJoFXIVHCajSiRst0PU9UcKH08RBFWKifh+3cjh1jRBHUiCbUmJ5HaGlYt0o/38/FSO4TMahPmlol57sR5PbktmQ+BVw/70lpeRfr96QZ5ZSJTld07RnQVbXBuPfYwdfdAnaPDuRwDU/7ivtXISnhPQIPZj07x1UKFixUi08lw/Ztl4sKqrHg+WB3KYRphGIDTMmSqaEaYf1d6AyurV5pgDH/U+8mzX+iUKPwl8yh+9zNfYzQwMOI0tr5WyJTYiHcIWanz2YOhF9mUcgMLqJGpzaKoyIrvfnRqa7sKeQzrdYrAwHsqUNSp0vQ4KIvFnKThkNmD+BRjO4x43q8xhhH5aR9gtbn+MLXZDHs5twNToxh1SuYwz4FfISP36mkZWTn06dFp2G+dIVNrQ+bBfnnDfnsLTyGbJ3qdQsiRwftlH/2TqbG7qDBPIVPe+iSx8DnDGsyavAHtXv3olMXcHax799jEaXKwqKjmqFOKOsxDuA9MSQsX0st50kA00vCL6Jj3qBZJ5Jsp29egOgdak65Pu8tHpxZP9uY/TG3uOvrnKYdecaqVPWmE+zdTwbng8HoW5gXSR6Tx+SLSLCOevG1YGR5e78zHPLaSb1vwZusxC8ZrZGrCmRNkDJtFrEbIjJV6CmRJrLFM9n3pw5RmJ3wTOBij0Inq/8GUweP9XE1VhQVW/1T+IFPKr/KUKPwl8yh+99ykj/czFxpLr7lGDU8WrwAT+bPG0PlmKuBf5KNTy5udgk5UzMwTdft1XmwIZcpjTaQzVTLOW1OB7bZAxuoz5ouFpidgUhH7Jr9BL/LIy+Zbp+gwLyI5+Et4EGQqjfS+MPY3r4OEJfMmv499aoS8iRm90JCpg7TTaJOhN/R6FZkS35hPxM50YT2bz/nMLYJvpsgImQo3StJT0nPIcDSXGNhJ6RDpWNdAiCcSSE7KhbzTZQ6lyh34BMMNml+W+OBknND4zeyhkYu8+mHqHGP+GG9qEeb34XnV6oDMeNxOxTyzxZoObv7BmLyQIUfl3+j1KDJ3A5T7ZS+jTrKG64lo+x6ktT9jgVJ6BVGWyRnWnoNMPpueGmnc2bDctC8W9tzDIUEll2BCNyZQL/DznCbI1Jf3Y68R5qWQclPYuK2GPYzi9bZuNwcMYYPX+4spOrEDIOOjSPxNPjC1s7GnhMPcKHW1+4NMTXnxF2Pp4vgv2TPzd3u/z7jf+PXj/WrHu0CmnHS2fuwx89YVeoXFir5I2DVORk73d/JPppaxHEKmUm04hwN1ablNZMzcFXoh5fHsjTrIY/DClsca112J7MZvvKddjn1S49Vvps6TNTIlHPrMYK3YArOCOcsu3FMzmlNXfjN1M4Z53fHtDfoVHZs/tn6Y8t0KGRTX88hYR8iUfgoWDPhgfKHsbB5Am64lEs7GHSWXtqzBVApk6jhyDmS1GMcA62nDM+1d9zRKPQ+sFyewIGyGPULVmYu6KU1YSCwUXFv3xh+m/Hu/tT5MVX2FNW02z8rYXm4EjGfwbvxVhD//YsqKC6kJzBC9X7ReeFDy21kTBrsyI8u3fYLNrESm9q2mGeU0WYLnr5ApN0amrs5wLsdsirp5Dx3lw9Ri69ImUQTsUQspGUN4eKt82rbDumgxd8B+DGdGhAlebx+tJBiujkytxQf9h079aaaE6S/G0kVR+dc/9b/p+ZQVPjW4PC4/THm6fYZQkHWS+2ts2/sa+9rCL9CLzHNkauLZCdh2MyZhOextXLZyAMU2Q4bCLTJFFV2CfL0ZXu+B93j0fkfIRMM3YPdbgVAlr9HPrzCjf+lU7++WcNKHvZkrV8uM/by8Q7K5Y+aWVfWbqVUmYP6hNepUkXL/Ymo7nFc7tV0orBSZqkcBGKmzaGDeIlMB8WnxYcoKC6yuk4Re6SHbNSwje8yHZYA6JS63PnpXaAhbvHX6zZRbCsyfr5Cp9WriQMQnExbc1OqbqWUtTJpAPWLfP32e70lY0+fHE3VW6Qgs5/2bBc0wxvEobxRWTiY18Oi4lrQ8Q69arGdY07GXEaKdjpAs7ugTQsFXPjrl5bTng1v7sIiwPxWw2C3GJOAaRSH9O58MK05oE592yNTofnuhTk/UZm24z4vxmMkrWI4snoVXYyuR5F774L76MQ/ZZotMxbca5t1OIUFtqn+SqfGvzh4VJ/+le2Yex6oGpz0ykN5qZGgq6UeIncOcT4uw14zD/V1/dCq4LJRvnbKtOd5jaYn3TCDI1FqSkamxi97vMtUnwJYN9m3M/hcjjuQIvG7Nsw9Tpa3XYF1q7JPxsIckWaUWnMcWMuVR1Kk2v10hpDl6x7gvJTrJwi24pBdZcF8jU317egO9t1Pe51knEKcSXcj4Qafe9xcYEixQp5YDU/iZIsrLyPCyiiVkeO5RwhEPv0/ajPng+m4PZGc+lpBF05qxR/bKqLhF3VvmA1N+g7rwcpCp/1unzLk6afy3jzqS1cPebTJVm/R69TNjlpwIaBUy5Qsb1AVdCymY7RK9J1t1LTl1d/y8z/eMhaeqi8haRi+87QWN5NMJXr9qEX7rFGxWyKx8Fgsw1HRYK7PBz5M9O/SeeIW+dWqsdA9IVleVpYKkVoYfJQ5QccUzPzu4AnFtzIe6ZuH3TTQXmfLqPThXTKKBI6rSH2Rq8quzR0Xp79jj5bfrVJZstE+e+oxRGML7AP4+xhptTk/FuO2QgYW3x775xVSmc+k3UyH3EAj3zANgPvth6nALx5C9U+zbUqEeDLo2I/RSE7zHJwd/n2jYJ91no5Bw1aD3K5cLC5ojZu7c4rXIgDY8Q6JQ9EL6iBOocEu2oK2v6NVCeH7rFNYE6pQwQqbiKnQh3O7nLFWK/bdOfXk/PwqRPiYmmJ+2qwkfVJuSEnbT9zC3z6hTjwt6P3gZOmyP3b5ha1u70PkRdYrOh7Xv/9CpzW2COpFhX1883wLMk2bC4H3Gvr8swhEke1Fl63TsR/9kigxjHKqeoE7pDeqkq6NOWerkW6fgNR/2EtDxepSPncpnlYk6f2o5C3V8gT1sQVCnmvhdgCdtkKm1VqDXu3RjWK15yj46tb/J2INEyvFxfdkVhrEWv3Xqw1Q6zX1QXe9fOsXCGhlNkKnjyv+TTEm/zFPT//cBt/+1437uFnXq/p5hxr41qFMkvjWwlg2s0enJl4zrHr3SwpF6Ppw1LZBADGPQHWxC/q5E3VG0GnXKDvHv39xOMNjoxEPkVyqfbzK/MuZvm4EjvHkWxPKj/zBlK8WwRwunWhRuvgU3a9hfvV9DZFyT8gR+wdA7uk7Z0xG1t6hzrUgCjWF39c5lD95pOZxHJWA+mXq6A6xy8POGyzkYoaKit/GRqdASXs5Hp+bX3aT56FTTmHtQjwvMg6rgVORR92OMU5eKZ7e5r9DRRHfB8AamtrIikX3ydFCmnAnmySvmj1IS+W+d2r2QmS27KVA0qYrf//kEA9HXgTx9ZOrBuxqB8bBD1DnDPLdWvAOZz3wX0i6Qef+adkCmSl1BNB+rTXbSfMHYH70l0Kf5InDIUeeuhrmBlR0KDQhFK5HgoI/BsheUsUZz0ftJ5RG225JjkXFUM2O76FYfnQqcFu9PfrR/mIon+Hno9I3fnzNnfBje/yhT01/mqb9lP4rfzdTXOt/djUedanWwjOcKvcHmuZuzjH+pgvHq7T3qVNsP+5YW0TdTq5PAB4/RqCfbuoYPU3n/fArG9Z2/0TuiF8rIVi2MdeQx0GbdD1PzSN6DLTxmTXDjfYu6MTJVX4b9vtVh36bNGvNP4eLdz9J7eaGrpYzeJ9liTTjDvq1zZr6A7sUp8V/XrieblEMdSa1hHsF97hh8rzagxdjkw5ABUP6NXs9QRpMmHFdbhVx6rKmFeBsz8OyiIuUFk05cPCsSt/QJ9M3h6+lQCiRs31jDyxiZ2pYnkQ9Ovv/NlCs8JqgDIdZ8OC5lCMlcJflSV8HYe94c3Lp98cFiOFvIlk0CasSh93Rv3TdTm1yS+bB+dA4h0XsHiSmjd2sWu944y7KFTKh4vePpSCNyJW/Aye7I1HSYR192HA+qOvphSlzj/YIkHzVJuX5GhsPqFaiWiV67fOH9+dIpN+3HTRhqD40YDt5Pd72d8YE/84U/yJQ8+8X6KVH+O+ZR/PZ56ePJbg6nZoReq7V6y7jKYgXJ4TEn68fs2Rv3Vh6YWvZNIFjFt07Z7k7gwynDPvi4v30A10CmkvEw363Ie8iqHr3Qfb/LjHDEhTBPNzzx5eGMtLzGGtDl46wBJRvWFCYYU3a9hkx59x6MR/1Gncwd9I7xoTvQtY8ZXRcI6pTz6BRSK2YPZtOiTvVjryWHRY5Miac5Sf3Ny/nnGIVs+hkl0uD1Bp0K2tjTCJeiLpBpMWa+HSkVuTMpwOordiQK8tIixh51an5GnQqUGzK1vu9WkM2sCYHtGPNHurK/mYL7sJeZLJhTiLkL10Sn+dP5MLWYd2/yYYrx8rdOoWh7F7JNn99MBTuRA6Lx7xJi+sTrVe13rdEr5QLMFL32h6nt5ZR/mPJPvSOQqLkJoF4mlMT7CvPsbthfMVurIzI0MjCaV/7t/YKZPRJILeUemOHuhyk61r91CurNH2VK+WWe+lv2o/jdOrVVdzrUrfkzLz3n5R2ktNf49Kn4rcHP5AoWS9I3sFCRqRF0EehhLAzdfdQSKQ19CA939H6bDTI1m+kdbOcV9u3moEZGM32HoO7R/AXmzW3JS8grcAsDmVLZzqKXRrWgnaBJy7Jh36FIFVEnlwlm/su0LKjR6QWYozVm7H8zZddb1KlnhUzda9SVJHoiU/Nl4BiRQJqP9/NLoaOEl7GGVnU0YWGSYv5gXLL76FQYj4uCvNzFCMqZu2VRmygKOZ9kB9SA44dzRAameLYCv6pQnb6YEodTd+xEQsaOF6z5VVBOINM7jkRzxacGe+tzGFYh4u/X+PPJxkbGRu8JD1XLVeS5ZQ6sVeHH+x18zIvrfqKSzCz9i9HByYJ5N+tZaGb49+k7GdaAzgQWbi9tT9x00Kkkp8OmLphP07u5BqblSjMMTFrG6/C2gZzSN+/PM+xhF1/2PjqFsRfzGBnONlodKV7/P8uUzIu/0qm/ZD+K3z7fT9dTHXbOG3XqrmjU2G3kLcBoGCOYS8O8gC+mrOqHKZe3kamAIlP7y7Yny0r3IVVV1CnTRKbuXtJCvNI4nl3f2DdvoDNYlRLe4y+dyk7vb6ZC00KdarfDHiX6jTZ5KWmO8QJkOnq9VJZvDC6jMMaMbvvBmA/nJ3RQ2fTdg7PLfpgyg8SBTeOirsrC3vrolCai9/M1QWkJG+H70WWAujIbYV+/xsMZCsoYdWp9dwqSXs43yOks55PTctWSSECmvOuwR8v0VgjYA5CpbNWLjf9odhJt5+83OBdzOCuI32pkZ4ljyNTdiGctp2qG/+A0cKo7er/JGhkVHqhb2umM+YtflAeyODcOFO0GyVQzziG1l2xg44/wetXDmI5UmahTdd5jT7BQVxxjOLdxvBWY/5SRqS+dctY2JQkvugIZFWEC/qRVSBI1KjXUDPOYl67RF2SW25P2WrvolXX0ur79H0z5RqL+SaZ+/XxK+Tv2zPzt435bj+mwX6s/axJ7z96AbxCNpb6OfZMzb9jXid4zEB6FRdQ8icCOp9g3rRHqzv6IfTByr9hRrwp6xVw17xD2L44l8UF1jC2pQzDKBJmy7o8LWSaoE0buzVgY8TtKN9dmAQeR0ib1GDLlvQcvs1xh355AB3ScD2dWv+7jxtdldGR8PezyVwxrNzqta8lsxK2geEgavx4BMiVa5Nv7YSVusg9TC09EBuY5MtVM8h1YwWuMXq5qC9KvzykEyS0jce3LmHfeyJRbDEwlstOT68vH1797w9woF5nid+X7o1PBe9h36fKSBQic9YhFplwqVL6Yc1iGzjCvfImV/tqFOui6gd5zOuGKj05tTrLMAmHYy63jTmvYLhnHot3zWRmzFWeCV4ywh00k9I4C361hsV4JxJcM/Dz3tfwGXWnQ+xV7ZIopHIMNXgcW1bDTjPMt/H8ytWDDfEFn60iE6noF3rL98zo1/mWeUv+WtR6/Wae6qCHQ5e4PU2+K/p0JL42slwpGAFm1sSYXxx79udU6ZDU9MdCTWmDQF+6F8N7JhUwa4+9re8zYneJdYNMF2LexjC3jfDUDIJfnG/tyjUzVDbcDbVHiPd1c1W+mLssJbbLAqDAP7U8biMYt5pO761kfptzjEvOAWHkCuYL3BK20kal23l3IaZKsoHTmyFRz39OP9/vo1O6ZR4R/ldVwzgV6P2o9JDIt7RLs4zDvfJK2GXGaxoCce8VNcnstK8JF3Qqsdss3gbFXeiIvVPvDVOhovkStk42p71IMZ6wJqENke3pBUZwVPhnnpUC/dEof3V6NHwTDvkxoAWC52vwwVWHogkLayiycdMMcWNHLINg/8Hrl22dhjM6iCcs+RZ16nfDvQ8POYDke8Xx45J2WpCzEPGeiqY3aFH3C9tYBbDN0pHFz7QTaNRwytRy/+fDmblvyjEMXbE8c9lccxjjIKNzh699nzB/P/P4PMvXr51Pa3zGP4rc/8/06f6pZrLAmn21vGXVvZlCeXyqfdSe8x5peok6Zu54Em41jfZj60qlhbfhl2L8OmTqj888eG783IE1OkIbtiLCHtaMGsWuAlXh8Y1808R53hYw1vfdnxCeeb9FUJws4tqhTWX9Gpr0Vvn84sTCfRFtXoVIm55gvqsG7XL1vnfIKhkzd2+HM7R4ZSE/DmsoWXvQz7vf1zDe0rtPsw5St7FFXjupIIss0LEHbxGMSHlaoU3Yq32BJ7qyJN5pVfJhawgiZYtO2JW9nYQNrQ/R+Fx77es64F2icJvKBNOwNrY+6J6xtppC4s7kLvS5EDXXRfjXB1cIaHqWYrz5Mma8yIxyg94Oj8cOUe/ESYPf9iMU7e5cZ831nAmEJMnVJ0avJvJ4BOeuoU/wOGWep90Jv2BKeJToydTNtFzYFyCRKWnz/8fZmgSsF2MMWp0eLORh/vjqxMfFtSRE+3s8bz5Cp3f2PMiWJv5pDO/9Lxih+97jfRkadOj5nGjJ0R6aWxyQG/2SoLE3JMzPomithQcWehHux+GGKpahTdrC9ENW7rSAYl8jgfok61cheA8XirDTRYcsp9IspQybvJpw3owNhrMbXe1uY0WdTX6Pzub+AffykLLtPMc+tkmEtviOPSDwTty2dmWIO1JHHLCzvXk9E4dSBnhoDU7V3IFCINoQEkClRnGsfnVI3qFPBcnsZ9iVCphacIvIh6FuBdBNzC2YbCDzMXCcjW284MwCOAWPEmmQkq5ApY5ANX98jU6FFbIDJfNhb+YT5A4jYg/XqxCY4aujtupXcAvPeM8ZWPuY/zr2pMJ9dX024llrhHzoVVkoZkeK5ccDfHWTiy0eOEk6pGRSrsdLE2RFdsXktDdCcsCcfnTIvtxTodJgTmw17luYher9FTUiTqA/03sbbsyE5tVMSr5ZlQdk4tICQ4VwQV8D786VTX0wFK3vQKQOvv3pazUjQxs8/ydR0+qu1HvrfMkbxu8/KMe4Edu/1MM43Q6bGmhlC2q05PvJXTzCMVPxmyu9C1Kk8zNH7xQHmKW72QJ0Q35g30qvKr48XtTWuelIBzKVZk0Sd19KjjiXpLabvJrBbZOpLp76YCgTypPRopiY8qhtl+S7uqfEs0Cvm6wNm7nz5qOhKrtdA1sWYBVgNPal3XAd2dpYa/+YiU9M6tCGNO43lSJL2mZtESLBooLIzSoS5uQMnzFFXWD/qiSdgj/hiytelIiL2InhgPqp9FhWhaZGzcLLBTLY8esV525M3meEX2MXDGd8y9vX0VaP386foBd8J1qhVcFfI6k5u2NspUXfTkwrq7DysjZmgroTWTQO8dmiEndqLyHh5Rq/qaTIJUkCm0kQPoHwvZg0zuyfq9NakMH8J/8GU4z35JuRr5UK2ev2CxeqE3u+SIVPXc2iil9xIjM0NzqHvQlygN2/eDHZTvN6z2nbAHCnYQ5ZbZJzYqNMLB/OXP9V2f5IpefYrnfpFkPlf6/3y63BWDndCneoVZCrY1x4w7YqN+s2jd1v6ycAU+0+m8qdAPkxZu7cN+dtUm3zkPFvD5MUCIhf9fXSNu4KKLueDtUhRp+KJW5HF7VRiN+5Rp5zyqVEtWplws0+UrIfFg4acd+hlnuMZYavXyKKk6nKwEkDvwg5dS7xN8gCaacjUpfEqkh3KJcQsQKacolL+Od9vfD4fCFWRKe04rGmcJI+eXK/5FqyLhDVmPpSIvI15DGo3dZtkaQotWcr1EoiCTMFrWbTkBhNktshEEvIvZGpqdz1QEg5r0feFRGqGXjffHad8cmy2AvV25TdTPv/8H5g6cqh7ifD+Yeq6lV0IX6HcxKPbMG5411ELS//Jh2rhCCSjZQru1kKmJpZzIZWOec4b9umNWY3eLuVtHcLKn7DYm2wlOjXrBSy21ZsFx8Xjmyk9HvZXpI7TEz2s8fu3e5kPzbva/kGmFOFXOkXm//qn/zfp1Fa7z6HylGFv5wQcIz2jd4gnFnq39w0z94cp4vYEIlWxyOGCOqLnCmZm57itiDSrLcjVUm2y4uRfjMUI80GSCNMm3k9L+tEpbe29WTjNsW9uoduCWtVyE8Iavd9LWhmwP7iUZM/xsE6YP1kQ+YdpE/Fbp6e7FvPVcjmsH6pCDmOEmbegB75E/PPUK0iqnZaQVmeNpKdZL33G/b6YgvxxdoigdSW4FUOdGvGY51TN28JKOwlNsGxQp97VaA5zhayGsXTSkqJFpnR7xJNvpi73JaxPw1h+fsG+Hu/MJ+jcXWSgPgr0kq1ZQXBqJRYp50dB7c2aA+KZLxJEftGTp6CrsJJqzHMalN9MwWsx5YErOo1obmlBaslTlvhjrqV2Exqoow4ydWeYf5yUS4Ac6DCvP0emdA3z1Fy/o/fbT90DqYX5CPzkOubj3ditPkyZXPYmgZdtD0S9iytYOUzgA6McmDqHWzA2txm2BfD/IFMzXvzV2nn6d4xR/PbnU/ROVLhV0rD+adiPbxlyc4jnR+ybueZldLXB/LHQSrzHi6VDSaKGGEw2S54H1UBG+Bq9RgnD3JqRh0ztd3IAQW4Np2mLowst7/K3TsGsGPYqNtBLOtOl3AQsUjVKD8SAC5Ywv34ufcVouVqD4mRNmhhTkEMvhoxMjRxkytpyFxI8kCktiiTmn7tu2P8cM3lubDDPjR7DmXCt/61ToF9NiRzs0/bDlL920fstZ6cCDO+FebDJCyDp2apBG/XLJlnotYIkoO6p1haZ8tdDDe+bJcACa9YvQ8wfJumeoGYi5iuHtMNM23oDaxFfPw6LkfYPpqDZoXc8yZ4KbqT9MEUL9JLRtpvy/v6FTOWxToDVNn7ft9VFNC1vBFzDffJBwSMDzU1PYJG4yFR4aA8fnVoIFeqU2KEOFZk7gSQoBBa/165FzSlngiPPsYfdY7ze9g3zpiZb2EM+TGn2D1N/VqdmwvQXc2jx/9+x1uN3r/NNxG4E29FNa9KX0zvG1gsmkEpXiSUTxe0pu5nFhykYtuD/h07BEfCeglibkJ08laRq6R8MEOQlJNuzyJg43VL6PHc+mHGP/j6THsVHpxanNepUOezLaicbCreQJ02+cnzJAO86AYjCMcPGP6s+THmchl7ti6lR1v0wdfRRp+z9aQHr5VVt1suu77+93zAvPZBOYkUiigyv2rPYAAHUqejEFVhjhdBARJ2IjPoCa07aLxq2nukXcu/z//B+9uG8hPDo/eiUQuruw5T/7tDbmVkdIn07gWf+sq1oMw448EbHFwmFTmlJqeUaaN4ImZ4uuojU96cNoXmbNkEbehqJz+4M1qvbuImOw+bYidZRWPKArlGokckrhCngzfrxfokp9jCPrR+dWrjrHlL1/m4SQWsv30xdtni9re5RETfBfKjWw9wmlbQtmU/1AvSJjkzttD+qU+PZL3RqIvyX7pl5VE5TKMwcO2a7wjyVBsEdsqkxZpHXuxpNmg6ZMg6oU96y0LCiagC9yHned5/IyCk8UYCw5PiorXaVsfDGHECHnzJ6LduM0lD2gE7EN4F2NSqIniYF0HMjY4aOSoUsrym6OjqcvZlNn72RhssWwsXkzaKozy/0xosZzLONwIe2UR5I9CxbMJ3hPN7TcKaZZIsGbN5bla2X26r9x34UvnU8ATJVbj9M+ZgvWrIWbt865VcHBQgL7lNwBcNgTNX06MOUOyt4EnCaciG5nFqw7ci4CUIP8xRzbg9wCfaMwDygt7MlHb0qa/DzNuNVT3t9NAL8oD3vtwv8OT1eObB9X+TDdts5ZMKfbfDvp2kDx8tWIddw/IKymb35pDo96EenNH+F13v0QqbNfZeAnjx44lPJqcjaLJ/gdTFhH6ZG9vgCZXjoCTu/Nwp1m5v57f2Od7w/S4ezgbx0oQnn5cCUEBYwFyWZ/WmmJsIvnvlOhL9jHsVvXzsfHrkxZLsKvdN5BJrRCy/0Mpz5YkmXFpQWIreBxdx5NsGiWynktUgA7K2OOjWm24KUd10HuFOuSerULwxpsn4DW41eJDrrm4rGZeeC1dAfnbousabVjMd7+qVTB3+Yb2gkOp9pC7U1ZnJcQFD7HYuFyRLzwbJOgZAUmXpGqFNtYt9BW62RqSNFpnYR1mC8mKoknzba4R/eLySHBHXV9gqwzrrYhMITdfW5yTegRorAAvHkOMRe+A/wdlfCmGK9KXHFxMK8pbzR6wWoC2zBLMjE6ZgFo+eupfVFf4D9XoskdDZY8176kiEqz10T+QtbofloOQJn1PR8eNoik+OnjHmqG85qnT5Lh7gr9JIfnWLbkYJojBpYz+sniTwLvW7WntDlRudn89Gpj/db+SiDX0wF8rsDI+jw80re9kJ2z/0OQvJ+IGPJCr1ymCxgdXNffBjZbkEC8Gxwgh69LvcqLmSevzdAWYXem6/8yx9kCr3dL5ga/y1rPX6zTpl7s4ecs7Amt7edZDjkasFGObVNtI1uAt1MzR+mus1MIaPk5INenfnG1w9uRsqxrYLv3EZNpN6ekaHM3BrC0+RBIuUtR9STShdsAftm2Ln4++etvAFdW8nMD2wPUxeGKmg3is6yE30ejNFxa0OwDK5N9JhLQPtd961TcKw99DJP74epeuZFZKWHGsQHyrH4AVphVE56BFINe7zkfCwRwbILMPlkOIdkjjVIaw+Z6olAPkylye4IXrick1iq5j2ZJPYCLL14N357UQ5kRX0L/Odo3MA4xr6+dOoWdXc4Z+NLp4hwvUJ6TG4Ix/oqUCGdY2tyCOpU6iJTbBOPsIZr1Mk1Qaa69v7NFMjXh0Q8extAeXjemjhuZhrdCgkBsreQqY2FzJaOGAF97lA3J6uiGuaxd7B6mQhjJmOPUtQXA39bXZu4NmSg0SMxYDV5oS+YvPB6f+mU+3AFFo522CPme7kA53GW2Z9majr9xVj6RFT/vdD3v0mnxi/5Bplnj/gIjqgTLBQukGyKM+oMmRY0n2ENLrTrj0757xN6v12C/n6+Ri+X6lcFkuVDadjmuXMMpQ+wRgrxwke5OKXUCr1hh2P/xX+837G2N7DkmEzgoXoKcU15BGC18yYNz8/MkBOnhcBbHEiylsSe5r2YAO0Y5p9R6h1INq+RKbucNP5+g/mka7czyDV+xNiWVvDZL/1r36RACscCoS7qrLX0UVe+dEq4Yo8g10AgoaEUFpn5mz2Yrq02cXV7oY4p3gLzzKBTGWANk/nKgmAsjtmHqTfJHzBf78d8oA7z7xz+GqN3ZkcWQyQdqHZ4KWCP9sN8vUeBeXO7/mYqmKaeRUa7GTIVtlMCK8GVSBRSBSCojhgfk2tLjymng5bTJ/sHU9b2gky9T6hTz2Gt/JdOfZiSotiAdbzH90+Mq0WPwbCfoPnE6/3FVHwVl2BXDL/vTMYe8aVTerNA793e1T/JlKz8Yix98rVw8fvff1OeCrJTDYl+U0g8l9TCSF+OBoF03BPWcalEa9nLwRyleI/lyUYi7lT3wT4WPAs2PnqLZ3iVsOayGYunVKXGdSmNIOitQxNN+EVP2/7twdy5oBf50inuOXiPnSCT4HTzBFQbcQJ50mtN6qfDnFv0J5Col5JE/VGwqH81E1jeF5gHvvLUP5iqT6hTyW0vwmYxVkhyTnvtc/7U137pwak+9uSwFL+ZAt92L8TfnvIPU+CcW4s8NrMSPC8fEeDNeUEKGZkyHeXdwDJDpjb6ahjb3/yHTn0x9fF+xfyqQmqPdnwUqwtAQLDHrGb1j/f7t06BeeEsUrPNEgqdm7IPUw9LCCCAZsfHz+Gk49NR1sGe608Gyd5pycywY9QtE/NU4jrFx/upaIdZbB5GFYlfWgtR1VRNEhxS4Vunsite7/t0m5EsPi2Bijv8vvKgu3NPzmFxSZEpdfVHmVKEX+nUP4b9xv9NTB27Ww7Z7CSzuDs8HaO2ZhtIp5e0iW5s/MMUd3kSOGt3hZSbHL3fyUCmRA/v2dGMeViv5jKJj5LX0k2v5JC2ecXi29OkdKScXHCX7Q9TTlQjU5kx5T/eb6JxL/SeqBM5r3AKfXNpAWvpHfIsa/cXWrVdDKuEYB5wHl5BLmfuCs6infB+pXhAXPXxgnQRyk3yXPq9sZDO58/ezrDVUadQyTbgFA/0apMSM728Mdfg8hukeRQUDtllmwJoM5418NKCYcaGaQJq75sFCwlreFWQxbdOZQV6pUl5u4M7uY9Rd8/IvyJrEQTPbYI9ZR31tBZRp0hZ940PR9SpdepivlLQe4an4aygwuMtiGcMmVrMXXSg8+cFe1AfNyxTxIpeiKiDlVY/OnWt8whc5qBufjF1eWGe06MdMtX22NPaIltiTzlmJBnriUZrrTPAeB9eDVTHUUTWTblEHVaQKcUdvF+GefKLKf86Uw9/jimFn/xKp6Z/x7jfb5+X3gheCLmZYLKZ0E6i90CfwvyEniZ2FKLR2ypZgznrfnRq9SxRp04yepG7jvdMWY0ekLoPiSUaKSO6n66msBnTvImqqhHoLL45QLbKq/ETfgQkCboc5u0DmXrsOoGM0uQGQc04EtebsqKYFyRYTXWriTeTHdaYWMdg10fMA/wBmRKd5AIW1VCnqlcH5P2e3yAGQ+JZc9t9n+lmegNTqxB1SligLi6aAr3a0XcrIozyNVCaDWsORwolm2dTgJUfp41vuHP0ggFnguYjU/7pgjXcHCY/TKlsd6FJXN5h6fpjzEcv1CH+7N+hLJcOYVZXO3SiHGfgemrPwsxBXTh6IwWsYjGMaaxL+vF+5Y1OSeDfRgKZcDsCxdFekSTh+Avt1vX8o1P+eot/H0LyzRRcSwW99k1vQR+tCebVE/a0+Hw+gR/JbhO9VBbRLPEo2OfRD1OHurTw7wd6Jbc9EA2wh9rTYR9fdv+jTAm/zFPTv2Stx+9+PiWtsI9tHleRxF7dAeVNHTPtcop9UBH6Az2MufzD1Een8iz0PkzBVcJ7xoLrBfKoF5toXjwwoz/uJaxPRsyS2TTU6HzGfTMVroazX0ZUz4fnN9MmhFvZk9NRrGHtFTM+Hj9Kja7om4IWrtQGeyzmla88pW7yH6YillzBNO0J86sz6pQ53jdQnPMJSU6Nbxm2dr/A4jic6SbXcfvRKeJzP0x96ZRZmHwT7PiCkiy5Y75IO4kFvfdyyGWHTBERmQovFuaXzZ5fQDK/DPPYK2TqWInfOuWzsL0QdbaxALZPQpK5/FRo7l1nMC+rngV7oa2IwmHec97oFUFbDPvGTiYW+JPLD1PiXgdQk2rOM3U+t+g1eH/nqQ9TmX9joPtP1KnNu8g+TJmBgUwlG9SpfuMbkJ0elDGprQRq16IBWkKwhxEH78+lNRewmvSYp6bJwFSD19/gOZmESv78k0yNf5mn5L9jHsVvn5eePTkN1v2B55ND+bjQabe9gn1/Sbw/GWPNtouhBpUAmeqwo5DlWPbQG+EnAdK5yNR4uod0jHknPgmYHMr3CjP4LAz46OpBT8PJ2wHjCdg3e+8RkQd/WsPyNp42kO64nsD6vYatClPUpWBU0HS8rPD3NcwzSZRHZOJ4EXjnYe34edkVRPO6C3hqOzA16FS6dwtgz/mYYY7oLvROkanlOrDYR6cwcWFPiJvxsDYEazBW8f29sOYbuEUO/Xg/mweRD/PHyyK8pA9nshXD/nwq6sLscTehaNQxCTYmer8tb99hVW/HTcCX6O1W72FcNAimxE/vI3z9249OfZiq5/MRzMMXek9+OK/rldwxn03fEr6l+OiJbK7PQIrLsPey+9TofXSbgzfJnyS0FaUi12HvbEOW8fPshvVeyvnWYpgSkalgM8qIPukwb5qJjF5R4iqiXRIKhl/86NQ9FTHlFTue/9apgSl3KyJTJ/uPMjURfvXMd/Z3jFH89nG/x/I4BpbPX4S92kKinO8Oz0Omj8YfczMgH+835KlALjCFZMPzJvuSofejkgtkJD3WUN6DN4sdX8E+3tx6zOiWj4xdnxI91/IK1Hf3YgHdo/eLjhzW9Eucso9O6Znug7+fiw07dk5PT+0SvYrNnfmgDS8CURMzwvw1jGbApYvIfoJM6Xo5wRq8ehaJwphBGJzePNNXqJPPA38d1tpbDXS8IRAh1degeWv0av9myo4j1KnHsqVke1AxT2H/+Nap+MEZH+8XNGes4dl4ZwJzhj0rfR0zvWOgV/1iCqoh8y899wXOc9Y14fElC8Tq1jIsZmXPfD0qKqIqqFNzqqBOrkNOI8tqZkEpmlLjd86oJ+Pj0sMe4tz44HadYT6rRQ1sMkOmxIHJ8JqHoPYq9hiZVyJiNqhT2oPqfOIr2NOK4xy96MV78KG5mEVEHL0J2Pn6xUCaug7pn8kCrE7kG5/n0cuqPV4Pz8M8GyyN3Z9kSpr86pmv8neMUfx27zdeH6/oHdSOJPKzoHTWbldg7BYnEgrtMiK9d8rAHNVP4i+kFdaAliBTD/HNh62DjOzJFiAIxSdL7Gom0GjYQ3OlyS7PxLea0bdV2rAUh/2/eR9/f9rWGTh2iUzJt64lpYs1AITjm8ghCnrFokKSPXHPYBtYGunqPAb9FSJTl22H3ueYX0BVLsjUlnkOKd7jJSTLuifJ46qg96QzrPnbv5g6rFFnv/JUKEduRuRdnoGVPVCnprdCI6d8tQUjKwQGi30AxD7KBnjlBj/VcYE6tZmeTcjIfkz8WeMf6KbqbuDuLMxXp2GuUOBu16Bn5bkJ6e1qEeeNDGnF7ocpQ4pnYKTJMKaB3pbcdWJB4K4kPgz3qFNHPZ7D8uA1LJiwNeryxtRAX2Yd/9Epp7F/dKpRkCnokvs/mdK7eFhaox0Zfp8pkDjOCSwnAfawUY3X+7kvF+Blt38xNbplsLTGf56pqfwr7/eX7Efx23XKcI4bKCb8jY9n3cyiNFgvYJn5e7znmhURPvOQKRkLFDyGOmXUbxf0h4dMBe5juMcuhTwP73zk72XUuf/D3Zttq6o0XbsX5IEgonJIEdRlUClnCpZgDYpc/Q7U8b7ra/tre57Muf/5r3W0RptjWEA+0XtPMjNwOUJd9d042W63prp3b5TPBjrVzf2Q6uabKb0WJ3EY2MMaHuqAw/UiaSGdmjNVNYdui/ZAWUMgNcYFlERJECrKA0EBfgaXnDuhN3xxTFCYDxf8nJ8hDsSaie+e06rpUryhuwtNJsT4KAA7pzEkFxHpVLYmprQVt0D/emXiYMQKElTH5xpN/dyv7+vn/cYl5RFvMusgarcueVuu1HHT7w35MFVuVleUpeEoDvTErYA7eC6qslgyEXfl6e9JAmgMF+RqDwwxaXLhl6lgB40AF/FpYsyGfBmdD4Mawo3LoSEet3FgPA0aZcVD/DAV1LOigCx7hGjGNeW7Ofafpxne0N6ZCpOWL7r++mygoFaud0wAsWmCs5oqqB7aFwRdsHahHj0MFNl+rwhzFb46Rcl2wiAz2u7+IFNT4VdzFP9t6/F/tFfOb59LR33tYlqvT8z8tZ2qqhcuVQRmsC0j+Wa0MA4exACvElOs7LCQOCeXdCMnLxLvByQtgfvCxeNEg7LJJqzKGYMtmgVj94sYKB+sTiubxhhD9zjnGhNCf7NAeR38MKXU2hnjYVlDbFlTSS0L/oay8lwy0WJqZGAPOFKQh84wger3+4+s7oziuCGmViJ5v2iV7DG6C1eYXyt7pw40p0ZvHFoQ3cueqQ3X96DzKf8MlIZejz8sUB2e+r7w85kA9/N2g+Ly2DGBEb0SiERiyp7PXsTAuUigFhc6Ll8PtkR/9typl+vt8mEqrEViajmmmmLsRnsGl/sFXR+BmLKs2ZMJtYi84ym8TtGtanr/+DXgIascA7Mu5+NwN+mfl8lZi8ZrmsfR8j5G0JKNiH0nAiZsD3UBG38YoiuPSKdeNSUp63C7o3GaKGXC9H0UFTaboHM6buIIpuMLFGJ/RqcevCA8LxoXurWvo3JWyOt2u56pE9U09clOyqDV/ihTwuhXOvVvPY/CfuAUF+b4UMaHZ8ar8/1SRpCuayaYV+MCJjkx8GYq3D+d+qNT9gO6MmgWpDv+cpdiWmglk2olX6sluwxRGokmk9Z7YgbUuY1K/qR7bFXE1Ka0MwSenwBK0uMCqSUvMDsGlzjeRTyvHljzjEZeZXEghwbVZeMWk9djaExsbv3c+cY+/TBlPUxozjsNV6pYMakEE1SXV+OOoh9ZEHasLlHeIu9qHfMR/IMpu82ZOHI4R/h4P3nrky51pZzAbHujjH+Yvfp+vQKCKuU6RmuRvOGbqb0zvKA7Jy8YTVLydsuikVH0yAOHLF1geKSDH6aEm5BB8pB/mDqxHgtjEA1MNfaHqWYq1GgttssytKecADN1St7PDR/lh6nosAnJi547CEYhfZ75+kR5kTsqZdyf1A6LacGSNzcKqgHBYgfb8ZC8ZGa9IEo5z4SJctJRdo50/VqBGH8zZUp3qmmnnVj8MaamDDP+1RyF/Jfs9fjd3g8kIUc8M2uYB3OjVkNsJPLvjwLCcEB1U3x086/3m8p5C3D1XbTvSV/XXfIWzdCY4IJ3tnGsueOdqsmeRX8V6HG8OvsVeNep9dGpKHkMVPr7jnTKelGeMEbDCi7tiLyV6VblPI8XtXpwspLyyW5RRu727EK+39BoTiljo7Yf4sf7fZlKSKeuq+cFEzzt4uTYGrwKTd6gnEdWGWzYkwoV9vmtlPo1sD1TaTxdoNsoP0y9dUoP9pQ/mGSfASxvgPqTdAo3Bnmtyo01TCNky2gliZXKa8oFTbYmRmOF8okpXiV0X4cdMfEwdtDd5AnKN+HJBBXjZrC6Tqaoc+yI8pvf8JQCAx3RuJH3EypiKvIuV/Q5WNL/FSfSbf4koj+MH2W0XpH322QKUg3Y/DD1CqY3NCZzpUy3Xd+V9FF3aMysIsZpO85AxpWCPnv78X7cnNPpyglMHD6ygpgyI6opx5jybCyJf06npgz7yzyl/CV9PeB3z6V38RALltLx/BlqrDpILBENJsnL4NmNXZDqGzE1Sh9l4PN5DYdqRd6vtX90SjnHG0we13kZd/yoUq3wShl//aIMbT9JVzijs9Buji0TPKyBCcV4tfjoVFQ6/RmSL7xhesx3JQ3Rk6nqG3aHqreal+FMG6swFrgQ1QFZyyguhy6I3emEMnvhymAxekiwfJxdLLRDxsxv9znlMa98oHqLLCZs0jnpTEJ5ShpuSVfOGmX6GTzmKKovBoLgTt7vvTZJS4ctBHa234EfPlRUU9Kp4CH+MJXnMzYOwyPp1OZ6OKNqI8uEO6kmnWJdAV0330HkKEYBLpBOSRfSqejY0d+/vZ9+FUcx7u5rFljpbmCgWzxgFqwvYDi7C+rVPQO8ytwO7NobfnXKm/TzjjgPUWOEDkJ8uC7cEv+KZsAo5fxleuT9fPWBbjfI4+DknzNY+tFXp5Bfk06JvKKhmXCUHxudmBqOKE8qs3xCn+f2/JM6NRJ+pVOK+t+Dk/5NOsXkZYkLaemUSajBTp0yqoCqzq/KwEoWKghHffFhKjw/8wu8PN9B+7nvyjC5EyORd1YxHT/8eJ4lcaLKat9do62GNMZwSHZsrJvot7uWdC7xvjqlY8dTPrkTU8GaNXF5zvJ4PhsnkpqtEso39jxlgr23kOA6tiOU2JB0apr7Luzz05HG2PKHqW68uaLXr9WILa+8fJjSILLhy1RB3lVxM9IV90Zeqc3mc7SiGensf5kyL+4jDtjxvoD18QQf74fNhnQhmTsa4kJny+ClEFOnhX9GbT4mpt46FaUVT97xvGVw+6IxXRwbHk1j+sNUt1ySF9zO+nNvDw3ZHPmu43yx4OMgPDYVxLOWasSaXcSBftYRTGkukhoxjxLvSEw9GQ5RvMrkTWu7cIENDldUBYO8XxZTXqqvKnnHmZdDcJMXyYcp6FSqYWoy+DLlKzcGose+Z4qh6wH32wQCOG7/JFPj0a/2+cJ/ZIr7V51HARfwcY4HFebqM8zUeyhNUJttVhD5r/703bdOMfWPTn2YGoldHM0kykeZfNqjbih6Gd8WoauOx+4QvaI/T32hNC1cZpGJ7nDSlh+m5KEy/3q/t07tme0NV0WbMPHrrrhq5gkFik2SluHC0tl+X2+I8vnJlME+6vvxdtERvQlHTGVS3/tG6p+RBqXJJFklF2rzulPmTyI7jnYnPYMqm5PXYRJi6sY0CLcpfR8tbTomuh7uPFz8c98zTryX0W4S7qBdEFNg/ocpNgIN50J/tvKbqcEuOpMO9f2gJg2N0amajNA8kvcNH0/Kf5CPeLSz7Fn+gymPS+n9J9y6hf2B0TFNuTGDTb9PeldIfb/h17zEoOFUiILREO2wIcaHWd/va98hkp1+MeGS79f8AndB7SorcfK8EFOGIt37Z76rOFqG5JXfecpcTvo+LCrplHfoVNJls2PCmqXPM5Q2dD8xIp8gjYLsDzLF87/aP/WXnEfx++fSO26GznUzYHA+DFoVLtIYFUdZxpH71HlQK5vuATt4xJG3di4wKDY22h12cfDpuxdwEupHVooTvgtI55psguIwvpeYlYPi4/0+OqWs6fc5TVmgP7/yZSDu/R0wmUEyMJ8FcdxdsVaFdZ0jGHFa4nWhX+AZKxFCdCfvZ1j9/qPn8IgOKxFTqexLIB+vRxTNmPLFJti2qp2en6hvep2a6/MCklW/p+/1ZJk+s7tw3wwTFLd8x2DrzfhPnrL34zPgZk46dRQPQPlvSvlqMiddEOqZiusjy0I4MCh/JNfVCa1LS/lql73XCrkvlKa7LQTsyECYllcexdv0WeJYrhN45mu6HiE7AmQaqjHCM9ZxqazHTKiEgx0cbHOPFubzODy4ugqhPKGatL3R9QaJ8tiotAO0coOYOoBrwli0LyhqVyWe1+bABX1anYlZe1lGm9tZhWFwIJ3a9dd7Ir/vz0FDqPv9Vx+mfD1F/7SkmjbXgj+pU5PpL+bSeeY/K2jHs3/TvB/P6jsUGWFUBnbxcGGiV6N+bVLGoKpRZv4vU7hPiClnNCemuDVlZsEeqHBWrStF7pjGyGu2LmCpShy61uoIgdn3oz2kylenQlIECdhlNEeJi/kY+ftjB4ny4FCsYztOxJSYVFshI1foJmWoJKQz7zxlNxPKP2+dWt3nFVqczcVBWnvk3epXhPYpEUrMlQ2NSY/p56ZJpz7nUVT9uUNerLMM5jExdXxFKVo3hbyrWDksHF7xGm092zPB1pR3UE82Ckrd7BWj/ajJa13HKkZav/8It+SVGHoz1O0+X3kH0pGRJD3Qkcb9TMpt4UI8OI5Jt3liSrwWVB0cmf8wFcQyMZVa/VnSKP0wFW6ELTqXTVpG3XgkQFAOhsSMR0zxOjFpiEqA/qLfuzGgt4ep352+OiVuyNvNhZp+Xj6XccCdDAma+1z66FQ0XxFT+mClkq9o+7OeM+GrUy4nkfeeSH903m/G/GKOgmf/pfN+pwPnUGoYtP1cedGfE9SyqISrrJ/r1iuwx6v0w1SQ8PcLbELKSQqjd32vGWLqUlxzVBOW7nkY5C0gt+vQnKz2ZTAKCgHS7GB8vd+8JaZSfpWg9Kh4+OiUhjfKV91DoxBtPqjCmlmK4sSKmdCPTuTC2kOI1jSnOltOhjRG5o8KtW7DQRAdGh523JXyWp5yMUbzevdhyoyIKTQMroYk5Mhr3vrz7TZy89Upr8SuP7Mz57/r/VJ3xXz2TxkaMWV7qxdEPEe6oD7vpFO+2a+Xm1Omj+akk2+mguZBY3R8S27o2ta6DIMh5c93nnp7P3wuKeXxaThBPbfJ+zHpuoZbmGuYUAIlbxt7BcxWlzXq63PCRPtZWkOxTQfoTM0HBPmTXn8T6gHlyeJVRpOpq0ILmzOKXalAHPd97ecplvR9bxnpoki+gk0VYspMyfsVF08CN5l+vR9dzb7X0cFPUTaUCaC7E/+k9xNGv9Kp0X/S1PRftddD2moz9P1hw+DZzVmQZ7sW/d2AMrMwPWUQ8ocE9Rfd49CQZxcoFg8blanyYrBMGxUe/pUY8ZQHRJelXcM+4R+U+Yc0uourUAODnIma2fa9draCAF1zSNHkbb4M2/mjgLxaiSjZrQKJGxBzL4YUTDa0OMblfm5CSDKJbjYinTLXGxOsS79bsAl6phqPhzpaA8q7potDZUif734l7/fRKcbU2w9TznZF+e6tU219S1Aen+hVbHXGwsoxctSHShJ/mNrvVwp5u+kLwsWJmBq4JeC8epFOlTyNwf1hfkR4NcTUKSAdaR3SCTuNCgYreSzBFZZj1KzxMw7kC+lcLpBuQeUTU/pzUIPTnTXMj+W4jNihl8HtWRDTUymJQ+d2rGHreAJKzeUBGHLEwFOY+iie4FWG5wvpVOFyZ3QPnAKpN6LrNav4PcqNmcVRpHMtuMrwy1TUWGsVYrs/+Hp7JKYubE1MVacUjbql6x+nfzJPsQz/K50a/S1zFL+ZKZnKLZo7u6a63uYJCLf2iUrQLSDkYtKJQOiIqeeWmHnnqbf3U/iqAxwmAxpDkobopF0NIXkwE85idUd3629jPMRF8dEpY6O2cTjyiKnhfJN+deq63xTA5ukTxcFQjJPzlerw5V6FqKRyVEaUnHhYVjZ+vF9UeQ/1w5T86EZMEHqkU5G5lFBMtBYiQbqT90rHLzTvkU15jswT1e1+/1W4/2EKh6RoH6aWudN+mLL1MIijNbNP4Nj40oepQPeJKfZFOhU/d/15hndi6uWRTjrXfk/jm6nuJJHLg0UBQeXrLCxii0NjlT7peowFE26HcIz2q2KZUPIHFzgHhobpnh/HwYEZZBAo5hLVehiXwTkY7WC3tARUVtAwgVNRntvcbA8h9CnfPTtBgkVL3k+/ZKRT0y3VtB1bbVE9wYLylDbfwWzTr23CuqXrP6Lrne3pTsljpWOCakSvN9hyKSrnHXm/0yhI/iBT7PQXc+k893fkqd/+fMpptRO65ugeB8xoJlFqURvUjO28xLagzOwPp1+mUD7dK5hFU2JKeJHXO15rAZY46PfxJjcG59y1hvqGZzT8YFMGzzPV2e1Q19G6Z20cNSrd43KtJwipQDRc5EcGjSUf0V4YMwi0+l4AlCp5nbsQUsZeH1k4T7gA1fOBxsRx/5DgEXMHFC8CMYVlw4JYtQIxVTyYMH+u6Pet7QP1cT/vNziT96u25F1Ve8HS+19pDOqwSaiOH7o4qGazGuaHIEdP3LjlZx2FI0cyGtGUMr7aCCqMwhhwlY2ZMszXz0wN2APlOfRIt7wp1f2Nah5It/IccMGfLh+dejMVWei6UHH0szycsWVYs+sKco3yWbDxxhDpZkM63WULVOpLHEf6OU0+TJlPlXzB9Sgg3PSbj54eUb5b710J9EnXH4Et/TCFd6lArdIW/YqLOene7UBMHbC/3g1577dO+Q+j/75vpqD3voeA79cybf8kUxzzi7l0/m85j+J3M/WoJjuUwb6VwYGbtuQldjX623QeYz0/Cl/v1wkNEyXrvAJr1j/DHY5fZeCwxFRihg7qm/IG4T1YVsBOiiO6wWgdh/WhVmG54HTUydxR3b65POng44cpt/YzKKXBBt3lger240hMu1spQEeehHFgzUYXuJ27AOX09sOUON+UlNH7/VCx4gkw8tgxOoreMKE7XX29ny5HNkS5Mb98mNIK/GEqv/U9u+d6B+Ea7+13T2LLOcyHqTXTP98590yxo54pa0suLJ0RU5CSTp29E+mS0fdgMCiJgVtUa/QXr1UZXPsxnY89Dr1x/CQSt/3c984bozoa9/14gbyfcifdW+2UcRw2yZpSa4tz8nZGxETAjhD2Z428H7snL77SKI9l5dRDcasRUwe9+DJl+3uZ8mfaz+vV7BJFpZz3Xk4nuhNfRDdVKNlOjq4Au5GioPoSOrq/oftlSjNNvoyW9vZPer/x6Fc69decR/Gbvd9u2VCe0DbXMojMaQXTIV4o79xTiI71iDIzRDHqDUdjln3OdmB0PjElmC8mzBK6Z8vWMtEMgit5Cc5KQGGyHep3cnU0xhwe5FGnozwJWgj4oOApr8xJJ6qaB3yO/QRmo3SJ+sKmMbea2hcAO3HQdUbYn0+XVlBEOqJ06PeOr1YDAe5yn6cuyY9OJRWy5H3yhphmpwW8n/l+5tIPC9Ip9mgn6IPLxmj1z2t242mM/nLTQfQs8hq8Xmrd09qJKcG/EMQJeb+3TkXlmmrCIFkApqMlQ2OyE5MPU2/vh41OOrUU2RzFo7pksDA5hPoyGKGeJeT9nKAgL1ylY9TD/nnd6d5UsDEd8pI2O4aP95M0NUFV2dFVPomaC8fd5KtT0bYmXYkGN/e9LiIO2Yx0Ckf6kfLfSGbmpU15aVS6C/St+xzC1fSkfpiSX1W/Ln7Z96m3+j6NwpZ0aleTFxUE8r5vnQol+4/qFDHz//18iuf/jnUUv/2Zr8toC3R4/sIE+nzVrwdrT2go64TG0PJ4Ia+yIqZqj5hKlHwHc0cx/+n91IdHzFw29Pfh4YrQ6ZcNOoMoj0NZySnlvE46GqMX3eOnTkxNgHTizVTE1ZsELsqVvNljSrpxyW4ZOBOenNWaRnd0MrUM+Gbjo6H15xh1wVCC13G6R++sEVPBkhwYa19alFy9jqPxZopfpt7erx6TF6NvmqD1fLD9HATpFLe5RR+d+uSpZMCs0N6lznf/1Jsp/bZqmeAwqCVI14Hy8X4fpob6jXSyyxjmo1NtIWXote6y70NIY7odyKOPTkVKfy4Td5NJtzZ3Ng7j0KsgHM6I0de0792z80gXcUc1ZjUJmfCpjSS4Xa4zdGX5J0/dxIeH0mtD+S5g7wKIQ71CI4xIp+yU8my62KXoIZuW4X6nCXBeNkOUd9IPU2+dkvdK1/cHrr9MweLJx4E3Ilf955iazH7xzJef/Ev7ekxWcoLS6nZmIu5im2CW/JG8hpeQf4d0B0vrRkzdDfIiTXLfwalZEVPD4FV+dCrYvFR0hPMF8DRbqhCHbYGWCasyfBydHawNW0Pb0Ogeu4eadMW9fZkKIoV0KrK9GMXbjfz/1Zq6MEkrE/1zE5TBY5wizPKVj1ou9XPfZSP8kyl/0rTQPpMazcnmXuJKmqpwuC4aUovIYoJkrO8guZAuGULfZzCr1xI4o02EStPP/b91KkxmK9QLzenn5V4uwEgRUdyt2jJoU/Ja7zy1GEfk/R4cZXqNXZWoYMkwITOgMVoX9RydWZrFwXSashCLGoeKwRJTzIJ0qn1YX6aC3WFQARctVMzMIeUpJW0S2PoXRJeJwjI8zNgWLu5rht61aMroMnNNMDL9y9TH+711yh7nxJQ+p5o2PZsxkmClgEmZtqC90i9T4eVM1ztfH746hUVTqCDE5OpVGNL1H6y2f5KpGfMrnZr+5xTa0f9Gxf+1ecrcvELUH+czeb2rReohShWaM0ggzBotgcP8ENG/V3SP9+tZ8WHqk6dODNVBdbCUUZ3PznGwP5g8LN0iQx2bZRyt+r3c891U++ap06BgQT8PaQwIp3H50aln0yB5y349odVOeFj3E4natg5ilEea+tEps+W7MroWA/4zR2GV/V74N1OYthdUlsyNCQPGYj9MvdfQ4nre9yC4RgmKqc5Svlo1Epyu0/DDVMBETg2ucV5SapnYTKQNQxPYvS6hpE5/mFpfDAVx2J+tbF+JqTqj99dnIgsfpqyuorp/LhclNhV55bf3cyfRgwlnIjEhpBMOjcOQvOKkGeygcfKvTgUbaZAAt5fI23p7ZMKNlbTwOKxnKAYi6VTC0N9Xy42Lpt61TDg4kE7x3bxCVT7JTLK+E1MBW5PuWm3ChBftyML8uP8yFWgS3Z/zbSX3PcLJ665FYlzA4Q9Tf1inBO5Xc+mzf+m8X+tePXTc7BRHi+RaA/NS92gO8ogJo2pkfpk6j5oS2YSYko8HA0EpKDO7Q1Kb7dgTUXfOJ8rYMd8/kTRTlLp1FkduN6MMfdQ1dLPlk4leBtVNVfAj1K4cMQXjhwub1dFDTw0pDymyVYNcFwpKxcUvMelYymPG3Ed7wZL386W1AJZ72xFzzSgOnGNDecgu6F8OsysT5WvrQp+PmFK4yCq/fT16nVKna9IVUSKdCqFfk/vyKA9q69kF7NhZohQ29vcsMmczGKLUkE5F66I/y7oSialTyQB6MTGVBvRJHORJt95MzaaIqLajOROqQlqAfyfvp19aqhHsnPKYGBNT5pCqCe7sZgdKTPlsDeaYdJtb9+d5uB6q1ynGwVhQC3i2yxlqj0kTRy+L8k8rKi6q2ZW8aCY6AijNg77vvpLL+LUnn6ByuwDN8zwhhlbaBeKqGdD9GNH1luYCC1czktHlb+StC450atYMqYZeTlQ9LU38g0yNGP5Xz3wF7r///Zue+Q5fqYPiwz7GkZ5eC7hu6y26bRCVobdNJSCjQUxddbrHb52CrW6iox5eceRHxIg0vExJ1/wThMbIrCAbmhHdY2dRhit9KgDaNxWVRPhharwg72Wm/rgMzwefvN1QsymJzMm76fw1g5Prku7tjz6Eh73awjqiPOEEEenUaLzmQbTn/2Eq92rITrhB2z1dITgbywLeexJlgZhC93QqINk9yPutAspD1YnG4By5vkYoNMYS1qnAsGPKQ/7OJvLyvQrSvF9vZy/bOCiEGf9hKtXpygfahMbgIXvsv0w1G6r7bH5xURsacwiDPv/JjxGLktE9mCDlSOcWsByhTIBBwBw98sLb8VenosV8gKA+CwdtdYOkOFZVAHPzpujClGoY9yIG3kw5rwHp5t668/A6UZ5zPJ6YkheUT5/hzkOj28ZxOLses4/3c6r5k8FyIJDubTsZldOWasgqcomp7hGh2A36/sLpH2WKnf1qLl38O87M/O15ahR4Jmr7qirDiXVFqAJpg5onRhCYfMXCaaNQXbu5TYzT1Mlgt3sYxABDTI3WVH3vXMuhpvlHiIYDM4Pp0kU0C45cezi1a7Cqldr3ead7vBvRPcaj/WUK7cZ3wcxSymd7nVLWaH91oWB4CZXw4JVRhZQvIntIecI1uvjDFDse7sjbCMSUrXu9d8MC9fB5gdC+Wi68986/9ySG2lzPSKdIZy2PrtqHqVcahWgpLeXBt07BPs/Q1FwbPkw1yYjGZDJpYxRc0imv+2EqvOpioq7uCun4uD8zxWCIqXTHOujdkjQOJoFmAs9dWYRV+KDPrxMTobEfoTa5k066/bmxE3ehYCGfuTK87Emn2MS1UB8MgjKUFZa8oK5NyavydL3fTMm3qfNlqqhyHmb7YYnyKySmmj15u2Tv0r9XYRzjNR4lsNosBXRG/V6Tx6hoYZTaUr8WqQPMKkH66JS70cZMuNw+/yRTHPOruXTx7+jr8duZOr2uGtqQlkx4rSwJpLZYodudwzhQGbWGc075Q69nlKfOG2IqMqbGR6ew6Oie1anwQnGZUaoYinwCOZv4qB13KUTpdtr3pedIp9rrs/wwde26CJXpcxxjthi6MNYsDZVNc2ECfmkKUCy2Q4R840HAD6vdR6eUR78aYHvzqO4ajy2KuU5MWafmArjYLVC6SpTn2i4TIH8RUx/v91+mQH+RrtwUgV5f4fCbpzzLuXx0Sh6y9PvL5V4Co+33WhjEVDBsyGvp+lPG/N6fvValNAZv+mqPxhPo9c59XvI6olqLDkkZCmOVmI+OLFpM8CiD4YDyz8nSWFQ3HsOQOq4LCOdnBbNUIqYGh8YFV79QPk2cAILSU+l6JPIPU7FJTFWHg4P6KP/RKa2ZH9BnZblMgRP69X2Fhf7ajcpIvxDT+0wT0GZuzzKSpv3asHEkUf4SXqSLUU1Mif2ZMZZKOjW9Be4fZGrM/UqnpL+jr8dvZypTNQV9szww4dYxedhk6hLFU0qZWfbZCzxvFBg+eeqtU+jP9Q9TQX4hnVJc944A07LECjMT5k7iEENhEgen5TSDTolU1PMx1c3D2K3Bn6xC1A4GMfXWqUt4pKTy3J0ZnNhZSxlrNkM7LlwGxQFLdX2jO6iZs773y9Zjwd0QU9ZmM4KPTnmuG6HnnSgPNoxZA3+E+1enhtopIabs8OP9Qmfq8jAf2fjZHxWdxVkF8kBcoCoJFhM+LFkC4UJ5xHhNWggzIWfhOGVkXF635P3aFWV6c+CT91yOGHKUDnmpyQ51tJaDBDDvkhZaf898mXp7v5Wcfr0fvUqTfXRqHdtcGay8gQte1WqoB1uf8mVVSWAtPB61V9dAlD2JAWPl2x+diuyIdCq43A6oNWM5TsUxeWmrlMiLX4sIsNMo/1o3j3RK859lGBZU895M6Sz3YjCVeqYUPSSvm/x578dPfjWXLs/++9T335Sn1DslVY2yDYQ+XC5wOFDdN4wBxtHsTGO63kf/b+9HDP3o1KJJzmg0i0MZ5dlCgM1tZ6HnTGKINu7UhXutwFen8FjUICePH6ZOysMFCi8ySo/1qQwGMr8D6UZMydzSBXSEJIHD8EQZPV13EKnemgXtsdl8mXrrlMG3iOT6juS91tnuw5Sf9OcmjUe6C+phFaGakFcLOYHG4FuntN2VasJbp4TteYEiX1tllF0kARzhKnyYCoyKmNoYpFMB43QMsioxtdOjHaWgfi8/SYQKWO8AjaNOeWZ5IV1965Q58h9x4Hvktd46ZbZnholOMy8DP4kVXAk6FwfysjHh1roaqo7lx0GMpQBSep2gmL0awGLhShCL3Q9TcTFjgT1FX6bmg4XAgirR32swDZkoOlU8YDkRUMutH516Dm4SekPjVQaLXPgypVUF5dn1UfyTOjWZ/WouXfk79nr8dp0SfJygOY32EIobykOS7c7RUsugjEbbCoE5rHqdWjdxuFNmGdTP/jxxLXvBh6kDLx1QdNsD4MBesPAaZDqKjxPdYxxPBBDOHKDL6j9MrQ7zECW4/DAVnloBzcg9xrg6XBDGUTlFK02dMozvCcJDn7tobhjyauFs0H6YcvJlz1RITHE6ujSG+KoMKqrw8D7fTzIjK/7oFFsRU5LsMiX6l5r/MGUtx8RUsc0rGCawQPu5sOIPU1eOdEoTlpTkLJV0Ya7eZYyw33+EYxqDcnDYf5gKV1KtwkNJJBTDJCqDSclmsHmEHarV4xFHQZ/H3kw555KYcheDDK47RsFFsP1hKoh4BckmeEzYXaAFkPcTVF1sIJj0/b7kcmij7z/bONTavAWzHu6pRl3kOIkbl4VESVT0rjvyFRKyLCzWxxnl4eMz/jA15CLxo1NBOiYvOt1v+hpUU55ttT/K1Iz91Vw6/B17PX772qTLVGLQ40+7GB9b0wQ1uSToMouA8olVmdBeOmLqGNI9ZiezBJyZryHYXMsE3LlugX+4BWo17CFio8UF9lhTPrIiusfz/ZK8Wfkgb+cwzxjlRLjAKY/6e2qOIdw0DxWUScYRE4cqji6yKUE+F8do8bFDP2esCtzO/jL1yVNRx20obyBbBnrUVFABayJEkzIO1+dMgvfZzu+zyL46dfNDlAONKaNEK3gQkmGAUCnE1G103310ymFzKw7qE/IwsY9U5xf/1amglDGbGl35YUq/dVu0+ZSBqOFIRzS/HCBkzwii8kbX6zxfMmgw3iMOt2tiYud5lKcwI6YlfZ3Bc5T/6NQz8Oh6S62M2l72+nNroQbTCsn78fea8h6XC2CUkfVlyp/Oaiji05ep9KSQTjFcpfR7DslXrI/qBfTrcoaqINP1nobktd9zFO7hRl43sunzTLc6eV+RHZfBLXj+SaYE7ldz6fB3rKP47d4Pb0mD8j7axri+nKmO3yvySkvJL4NaVSXoqgMxdVqQF1md7wl4bEd5yvaIqaAQqK5ehAV5NdhBJERGAcqdVdBIxYDB7n4t4Kh1/4OpTvURxdmEmFIyn7yPsWtRqfkSAnKELTTNmEOJjRwIriYxJRSKg97iTBm7qSk/me1hg16WsExgrL0KojBT6fNnhzjcBOcWXsL4fzJ1UEJ0ZyfyfmVDNWC/o+/jzDevOJK5GeU1/TlHswksCBQDSVfMfjX4afmkui44LcyLrYTr5bErw+1x66pZdtqhdF+S93szVdjPGfqghWX04BJirF/550JDOiXPyKuNhYb5MBWcSi8BU7wrmPA5B9Hl6KmQM6aE9uzoQcQL8Q4cRuPR7msYHo+kc21oW2hFXhsHs6vzZUqXEtIpbkLMbMKLhA7TBUzo5+wORiPry1Qw6vtjabNmSLrfklcPeYeHKX+i+5ncx/EfZopjJr/SKfVfOkex3WdXlLa7TYzu9XyBCUOZ35lePCY4zpgWpswh+DAVTKcOwiT40amQn9UXWK7UmBzac0t1dzam9K/vRDTcVwCBF1/N/hQ8BZ2V+4TA7vsGDgZ2gJp/5RgMyg3pCkh31O7sAaL6Ot6BeM0pfwS+XQacEQtgh90PU+m4Pw+v1ym53wsfaBtvB8lyJ6N98/dleIoWFbjZ84Lepj/b2WE50oFrf+7QlhjAyZ280lun5HNOY+xxd3bkNeM5ajeg35crZD956h9McdlCwnlxIJ0qA2JqOFC26HklQ7rdkI5keT5BzbyFgKeIESA9WR3qI/dBNUGlMfxqR+T91g/yitLDQxjy5CWzo0KOeK2S93u4+RB1woNqDsQZ6LOUR2Pj1Uw4TH90Stv1+8+s9E73Iz3s0J1aMiT2o67hEbcimrpETIWXpPiHTkXShq63fNBFhLPwH50qHsFHpxCOovkHmWJnv5hLn/xbz6MwwrpE8yoUcSDMzhkM1xdK4ovMK/FwiWsQnlHP1IHu8RmchGSJU9Exhf6sq5DyUSXWiN6o2cRB6i5MGF+fA5Qfex9QVswWJu1UQcvkSafSi1vBwua+TAXH0lchvFPh1B/+jgny2EiAWxNTouHZcTSdl5S5vRtl9Pb+YkLTHNTgKqf1j/czSaeY55jGZDzZMVEnLBJ498p5n5f+7Ts/oJoA3JgBNGPKf4a0oveftS+IRvMfppTT2CyxZlsWVu1eQKmcPJloUTjsh6kg33Ylqh3VdVaYbtDcGuT9VhmN+ef5PEbxKWMZ4JKpYcwTU37iPCAMXWIKqj2D2oHuXMQUawS+AhnXW/dHp6bCXUDLF5wyqjyqTlH2GqOsuTWD0D9z9qKTiXq3Jtd7XZBOMUtui5LFEVNvnepbBFP+VQLKdyvKn8JjNEW1mPR7IquiAsM6fnUqCJ+9TvVMqbtoDBEG2z/JFMf+Yo5iwv53Wfr/0V45v9v77YLLBtXktWKCx9lwweBZH5W97QFuDkzV64r/YeqjU9lqoyK4SUsjJSdvUS1ZF3WrKcpo7uhUt6nmoD716e9H7SWBw4aTSb3mzzh0t8SUdSKdElv7R6dYtT6g0V62TOQpBuUnGRi0VdMqQ3VUth+dknfD/gxLyfsyZUQd2+ePpoDrUqRMb0+3Zah4YxOu7vn81an32c5vpjS1ZSDUKvKqxZm+jyr2Z0oO5HwHj9pIUD4yZvnRqYDv+3L0TGGSz1o4HQIJV1XSxSEzpLou3E4b1OSoI10Dyvx6OR6hvV4ETMDz5YVGstahDXdKkUuGvJ9+WDNfnarjBmG0J/427HPERH47kIDgmqHtGQ5DeTU2YeUuObRr+4epOONM9I3XD1N+4W9Rb3wZ0rVKNY1Z3Onzns8BhFsmMeEoDWYoStkTPjr1Zsp+eX13+pheb1INfXRtm7z37hb8SabG41/MpU9Gf8c6it/O1O2OS5TE0zIOhgwxMVhkLko3wS2jfFgWMJwpxFR5aSBiN3cE63XT0An4tvzo1MrbGWh3Uk4MeqcLmKYzQf8huBDetoYAvqBLKHfFg3RjTkylgR6gvbxxVJeBmJpI7hq1Ot8wwYGdV1Dzzxfad92Ko6hkLnDNdQvFqULexSqaCwTJrUANBWJKtcj73fcG1fW9sSkjezdngQTv+tGpz9nO6qTvlXozOia42pSnzsrBR4NfvCB0F/cCOo1Ez1sfTPJKXdvC4UZMKct+fSLjkNeaC4aIa3nSxRjlxFRcPjboy2fKV2+m+HvZoQaPIA7Or7gA8zp4fXXKLu8sqZlHXnCwJZ2ceJ77YQrteFSGI6EWoLrkU9TN3Imj1YhRIWGvY/SmBrmHJ3unGD9QTBTnzpMJF1r+ZcoQ72QUtxXplNeep2gajs/Qt6gon+nrKVrziK73c0A65e61IUIovPqngPR56ObQ939Z5BPm2h/1fvyveo9O/pLzKH7/eelXJMdwCbM4qGqdvJQu2Wi6lQvB/FImIOscMXVo6B7vzrOvTjl+v8Z0olGeWi0uKvqLbMlEY5UrIM7HPOr3iQvRLBvXH+9nPIYPBq+zYgeC3PfYzg+kU5N+70Z+VTO07dEaQkmf05hj7y+US82CcMHEFTy4oUW6kr3K8HVuKmhmpwIhkcn7vXWKZRkWZV1a05g80vu/vd+7/1QkxJwEydMn7zq//jA1zk8e2qhRHsybWQbMJE/RXs1NiNIDfpnyrtmzDKPZvQZ96IiYHfIfpqaZvUZ3JP0wZfnOi/LYgsb0KmdIl2H0ZSq6A3nHak0/i63FxMFOoTz1XBsSZi/SYFyGjQTLUzxBt+/nGy0g/idTYV7nPGyGK4N06EB5ahfMKI9qNnm/Iibv95qQDl2WWx4ty/MhPGWs9PF+b536eL94vh6gVxnk/XybdGoKdD3k2W0MgTQS1T/I1ERg/rcB/Q+muL+kn+/vZspjeUR5mM2ZwM90oqu6mCg1iVMGUQlE1lInb7c/E1PSNHdBGx6AXH/fAzqeChU8mVpB+5hlpENHTgVl64zJtbycMqRLnsF4OZTQGU2IqYFf7yAu5+S9Zg5Xhoa/pgzOZQnarJOXId41FoZV8ERLl80Yc4W856mxLXr/7hV/mCqv0Y9OiY6XwSVlOjSXaV5iWXAmaLvyjBYXmvGn/5Q60f0PU+S1qK4bSb/WSTn8D6aM2DYBE3FXg7qjjG+t+/zXOqQLojITMW3sDj5MlaK++SdTM238RAkffhzsR4wJqjZ5oaFdmjJkbuQdG+P6+uhUFGeeCSWMJSzW9xHpdOeSjlcOj7Jc2WXk3Tv+4/3c5EjXO131c/k9U/byQl7UyogpQzp8dWoOAdU0pcvH6I94j7wqgADS4jVBqD263u6UrndQjCjfclvSZSeh15tEJ5+u355jwqn4R/PUjP2VTo3/K1P/22/+XztHMXVYD9VmkDLRaD/iP0xpi8ApMQhKE3TX9z5MhV46c6G6UlJwojPVTf1IdRCdRCQ70S7icD8bsWAPFyz6u7MDwThemFCzKxlFfkReZHEt+vzy8NGTFa7EOz8QYGiqiEa1XjKBKx+JGRUen77z0X3HZB/v99YpdNQ1MTab5wiOTkzJI2LKEIIHWrW+ipE5pC3lQcpT796jwQiIqWRM3tXk8o5+7vOHYpBa6PNxW+KCz7NPnlKdocEE6UuqQerCKdpK9sPUWGS+TEWv8VP9MGXaVRcHeUtjtMihT0k7n/JLy0ggvkZfpqJyRd4xT+QOxVPS0Rg/N+4/mEJpXZDX5mf9+RWKHWMDh/bDlLpS6jjQJ/T3cTglndpV5EU5nZg6KpsN2kIoMfPnyr3A+h6P0MS5V2J+ofz59n4fpqqrsCPdSwdo7OIXBO6p937OxkNxoYzfa63+pE4J41+s95vwf8c6it+ep0ZHk5zQfZ4w0cYbVTC78Rrd46FDtNgggSOTV9IPfB1H0w0x9TKHyoepyHz2vTWvMwFl1ppDdNwSE3MFWAS2tBli6kT5IuUktHZH8iKsRnWzbikjv/NUcFuuecjvFw+Ng5rF0VzT3A9T4lAiL/Zm6q1TnnWgPPBmig0eORremCXvkjYZ1Cca0155zxg0cm33maN498gOqjjloernWBy+3ye8zooLuN3KQzPetPR9S2LqumFiBH9qlB+dmmTElHHpmfJz5wLb1YkyvnvpILCkp6laZT9HIg+6ODKmNEaZc3BHQ5h5ZTD2IgGWTtMiMFbDfJj6eL+eqfDUNaRjR5AwXHAj8gHn/rxDjhl9mIogiVrYRRrpVL6p47CxZixwy4P+YSq8rPKK1IYjpq6sxCTNtK6AVx0WjcXWg/C1iFu4TEYTNBn7wQTcsyg+3s9eeHT9rLPTfuYo3nkqipPnH2RqzEx/NUcx+TvOePntOnVwTQOtRI7JG21HCdjzVkP5xtglGuqBB289J++3HdZlIG1zExJjTqOb8siXqbYRJ6RDYgqBnqQJ1Mu8Q+gKGiP6hV5Pfp6IKSH68X66f6M6uau5OJCWngCsJFkIp/OcvOMyIe+3GDdoNaIJQYPE1MC9megNpBdES329g2GkfJmKhvd1Atsx3NFzq0UZBeHIBVnKT2jmfd/5dz9flSevpx4GpFPliHT1rVPSXiGdYqtZ8mFKNjujDGNfusDrkRJTwPfzlNMZedvsMKQxu3gx6N1oDO6EW/FlSs57L9WOb6icIw+CfBqx8Aj3LWraqYmDxL5/vR/wD2LKDfpzY6dnEQOpG8XB+erycGbvlAfD0CpDzo5Ip73BCC1vTzo1k4gByq066eiT8l0j3ivgLNIp9TmXmDTTSKcGQUm+YAYugwcfLrB5phP0FeNRBhvJ7c8uOArocLeW+TDFP6lGmvuMatqf1akxK/xqLn3yd/Qe/e15Sq3JXbtCHTHhYDdSgbu5KmXqo03ejulYcAPyCm+m/un9wnkbB9OA8lR7AB5t00wo/zSaCXn9bNG5hhZ5j5ThIZqtRPJubV83DbeAbRHRGH8WXByW5YCHoX3R0NHnaRm9lITywmJLdb8QaIxzzxK/TPU6FbqZt4Obt1oh2A7DRAOZmIpJatCZ7ucxmvdK+DLF90ytFfKiCXfrzx+cUP5561TNHtwPUyG/yhM4jmYxuuLaiMPrYFf1u0z6s5j/o1Pi5jFELd28mGj5pEwvlpsvU0ESOiwcA/GKuqnSmL6NuxYoxLXoV+emxNHNqaHVjl+d+uSp2QZETBRhBIHPCuQdu5JGOzf/Yep4HY1QYXekU86O8thbp+Ru8MPURu/WH6YSue2f9/Fb8pYTnZJvyMe7b57aXB9ltJzT9SYMBPSvFeVHw6HXm6w5qilG+Od1ivtV79HJ9G9Zm/SbdUocVQqqWhtB2OxZFqbsRUFvOicmFFFpIUw40ql1QN5v9SKdQtVXEFbLvrdmKRQwO1OdtexJDMEiZgU4tTkxVdpWGcyWUQ1uaosoJYdHGYZ7+v317kA6lQw48ip938Dj4QKUoRdJGZzG5BoP9/iGzn5iQDh4MC6YycZEOZrQmJAG/Txf7/1EY9Xr1JyY6ob5kXTtkMZBUSU17NzF8aNTUatQvqqEzkN5nRFTjkU61UW+i54ypW8GMwehkrcxOsqS3u/N1OhmTT46FTU25RfxMR+gtcZXGayXVNc3Kz/vT3X/YUpalRc00rkLRFJXw3WwfqJ3Ip2KUuteAyevX6gl/VlqS3PQnxeYf5mKJkzBA4llh+p9a0FYdx153fFr1HcvqCEcZ32eWg019CXmWQYqN9vBjH8U/2Rq7eYPdI3YJd18kK4fJzKPXls+ShQGfZ/GfCSgMhbI6xoJMcXHD6op4x1XRs1NlP4gU+Pxr3Rq9i/d68HFmdj3bAsh3KbsBfbjQkJHk604ElfdBdJi7lDdPpEXMbZ39ctUf3cCa1JTHbwFRF9hRmUUTWlMv1jjibpnWnFA9fbr/dR8TV4kLosM+OuUdOrccIDJsmHhuUbSsVEcl4EnsioMnsYNNZeYoldhiOFhRBl9kVPGPrODAlK++9Gp2WKNYL6cI2rcPYkD/5mQ12Hj4ydPUeo79kytXPQX3Q9TxlWh7/MakncVAvJ+u8s5QlMIDYgurlTBgSemlIB/QrCOSacCVh+gMxy9SuRd0qmTMf1hyn/RVVi3xLDHhqQT6bDbfbyfP4IG8CETU+rYa9G6nch7xn1voafaz3kkW9Kpt/fLxucnwjUxmUAMI8qH4n5ENWRYQ5D1z3gV0dZRDLxnr2POlylNY6QyDk/kvQ8L5kHftHDKIFv/h6mt+KNTp0szQz+oyOuqG/o8/GXjkhcMyCdg9fyTTPG/6j06Ef6O3qO/XaeSfm0LJANkwlRgC2hjlFDqVGJKMMiLxHhyP3MUYTJ3THiKK2Jq7hJTT5XuaQhMh24bhkwwMYmpgUH3WDdkqrs38ZBAOfa/OvVh6q75X6YicbJmIXwKIjrHOCpD1SKvaDjGlfIBb0DgrGMVqi1noE7Bn8FLfxZyYB6W6EDz4/1OYl4hNHUcB/WVTUBogyMaZkh5bHpIa2A70sU3U6gMqa6Pt1NirFrRGPPz2Ven5Hakf/PU2/spfPbDlMjZX6aiZEhj0AjtAiUl7uCjU/GZ3t/cXJw4GKwPOyhe4ROtud7E4cLsz5BhtBbFbNuV0aRoJLBWlM/cazMinbZqHsoJeWXlbJkMBgO6stf4+tWpIDDzFm6Nov2TqXOnr9Hnx/+DKbWe0vtv6GaBKl2/TAXbinTqzZQtk3IFyiu/AH8j3yGC8eeZmgi/mksX/445it++12NWljNUo3lAY3rAunCPKhEtn6G6yb+obmbH4Y9ONV6ufuf9+hmqcL6kOlioixZ1axdCwHtVAXVu1J++89HG7VxgS0X86FTUisSUjzrdU88fUaZWiamJMRbQU18RRHOIa7ivxv3ZYrzOIPkZCeYr20BlMmqZIF+tC5gy3BJlccWU0XQ8cCFKxgcUu1FEulRRgeDRqFA/90xl8ugCamu7qAVAuvJ8UmZfdLqDotg/Q317v+VpHCJwA2Jq2JBO0XeZoJhmD9LBA+UXyRsKKOmXVxxWTSCpbk15zhxeXgzuz3l/dtisQuUwdwBbU8k+TLnVsYkD7kpjGIeDZz/HQjqpP9YS2OFCRJyn5P10m/LUBu/E3O5CXpWviannJGXRh0l/8uCTdEUwOQ0NbvqEcPrMC5jP9IKSo/DDFOXPGu306EDk7MgrO3Y6RqOcP+KP9zvaoxk6xa0tI3Bz0qlw/mUKp8kfZWr2yzwl/h1zFL99XXopGlSXd3ZQ4rQi77WYv7fenvvnOw/Smf2BsylPDeger+bE1Een3nnqzVS4nj1Q3DwxRssgncDV846wmJhl2DlRn7/WQwS530W1aeoERsrqy1SgBesW3LFImZrtwr4HQVnAYTO7oHvvdWM1i3h4jk/6hymEiZdAuyed8qQLMTXJ1i5ox/EO9UcaMnjbMAIsXKNE3Q8NJhy8jhV5P/J60uzYxeHIEajOz2wbLatuAded4368n3ve6XFwXrU7ODGDvs6PH/05Q8RUu+goj5h9X3q32kpqOdqs0DaCDsLHgMY8K5QH1MGkMX2uIqLTsciLnaoGIn9POlecmic6ukrez926wkenRGRZ5sNUexMf6O2oBqB2PJjwMkKWuJ7fmeBwnPVniykqus/iGeNlfS9gyM/zL1Pema6/0N4btIqHTflpUaoQsvKXqcDse7jVkjdDlzXaMgTon7eVfU1h5pRn89tDgD/HlDD+1bp06b9QSf8mpiSGoXsgz/wSW4fGZL7bUl1uCzMOW+NAY64aElOLVw2RpDoqFPFGpupuPhm0gfJUsaE6qQ+NgAnmZeWCdwpu6Gsc1d3ZJJJgL4VDVBn7EYcTk3RKOZNuGMacdKp9eqR2QjxGXRWJyazvpBtM72f0IkaHcD89sNAdDzpa+yN5NYybDEwzyr469V+mZOFATMo2wwJnwpcpcrOkUxXDOah4G/Jqs4tQwCCc2jTG4xai45qYWovPCPW9qTFBdMcdTI7ElDsfU8bnD/kO2vGqX6ukvGIUZxsB3jqlX1cvJpAZGqO71X2PnlvbZRAAMfUaaw8ErWfK4InJw+HY9x7Ku75fcP+MV/aHqJ8UlglKjhy0WeQNuhvdYKLL8yDBuB4wKKfjOxNxTb9uYrhRPzoVrF5OBuxAydGNNClOuZC+z0Fa3FGe2DYTRXr8ZcoTx3S945qu9zXp1y/uhTYO1PT+/yNTPDP91TNf+e/Y6/Hbvd8myykT3xd+jNcjjUmDFWco/j/dnUm3otrWpn+QDQFFpEkxqUGYgFXPGsQalOLX50T0nriZd2R0YucXeU8vxjh7u4X1rOd9KdbiZhZ0TJ3EvY3GlppSdK3HMjzESEbYX8oMz6q4BDGUCurUYQCB9jppcDmaDzTU9upCdVdl4I8z8p4uk6eCnUeGs8kb3trgsvC2nhTwWB8GCM3qvRYXZZfcP1zQWHPkjdM6YuHhvgw0Jbe9R9uuhdzXhSVaosjEkfAkpuRos0cvbjAOl4Ps1mU/bdh6qlBmJ5hyAn2eEddM1F/QvD5kfQeVGInm9Jp7sGfdCNUlr2cYjaotaH2dR99akKduD2IqqSPKxv66BmQ2lJUYefBhKhrH43bP8CBBx8+cOGoqlRLnmZgypkBM8bfNCVa3mvrVtiZPyhNiqrr2e6gnKZuFUkpM9dZBgfbibGbB2Kfj1WvuDGoZS0zF2rh9Py3SKDtyJWB9I6ZWwmuD9nQgx52n6ubwQK3RHQgKPxJBmOtDVHrhC4KD1e7RzZ2FjimU5+TNIbd30dz5xBQn9X+SKVb8nafUfx5L/5+8RvHHmRoqVxYtft0+27JibpA44xHaoUvz/GtGWeQ6MIipdZ4zYTLPZRjNDGJqMaTsV7d7RJtelqN9O/lZxIxiEWqOuaMvlTS6SqMWIT+3z5uZYrufEjUncPiLg5qXcHHHVBkwHGp7K4ijqUhjgvXhRN4kT3VMyXmko8fsqGMP91+mVHFGTPF8z6J5XNqh5gTE5LAGGmPX8REhCSkByoqeAFs3NIYarmZCjaV+sTTWNrrpumSC4d21uj5lu7EOHVMDkxvSmF1Q/+PS8bbzlFXzxNTbU5H5WCGYZ2KKZfMbPHfjPZq4dmJ8eEcNXEV5oVcrBROk7T4o+XZF2dh/NIBx+9zEaf8Sqfl5LBM+55RAG8vM0VqtzbhjSjw9P0yFcHJPNGcJGtp6/PVUdCBPSXwgx/N0u92Cl29uaBR9h5plxMigSPT3m7OG5rBzTdmPjXcCKs6B+mPvQN7kvYuL+o1r3zWZ+fwPMjXgfuepv2Y9ij+c/XRWoqzBPCZA2Ys5wetSUr96qjRvlhfqQ52nVuqXqVvzktFdHij7dZ7KzRtOlujH0VGLebAmwRXd+ctkAtBDvmPKdVfEVM8lT83TI3miGHJZ0BN2N2BnRK/Kh5Q9dYH60/IRnHEyqnWmy362bugoiyxll1yjPjUrHosvU0CeGvtj6hfbcRB3TEWidKTfH5pxdK64LXB2y/ATawYvOc0B7+z39lTEMO1zISsKlZohaVkgOpT9MKYxaawoO+HJbteynqlCx1Q0SGheV4tohdK9qjO0HpsbMNeMmOYFm+mY6mv1E81jUmTB2iTPHU73EuWHRdkzSdu9grZrEe2JxWbRxiNP2UL2QALKjEO/CEWQX+eGvBVTn5LE8YcpyQuIqf18s6Rs+Fh3TMXajfrpmylvdreZaMPTHHS4ts/gJuULIpXohcrmBMryB/q+vRsxNdy0a8aoIpdFY+5HmRr+tk/Bf+k1itsJalSLiphy1syy89RElswsLFRV+3hqIVIWeTaOCGavL6G767X7qvOULcx5fqOsdZ8w4YvaBwi6dKUx9KCf92cpD2fpTFknGj6Z0Ji2e5TtIhrj04Cy30DrFTBab2r0lKFPM/C0qTpPOZvGgOh+P1adp6SQJ6biYIIw1IkpbYQMREOfPPVmSmU9PwvSZzYFppIyVC//Ymo2eX2Y6rJfcyGmJ3ulZKK5McauTznsWgMUl+SpTCem3IY8FU7DlqntYITSSySm9ktfhDRWV+iZQp1Frxkx5WfmDv1Z32bCkUOe2TTE1IRRKfvV7fqB7HxC/SrVvky9PWUMNDYOHEWsoDi0z1aVfRMC9q7wAM6uQd9v8qzLfpZ5pDMTFCUZ8kCeetZzyn7XmPqUYZF3wwFzQ2df0efr9pHmNDslppQr2U5s94Tj0pmABhu3a4DW9PcMtYGDcnamPsvNfPYHmeKF393z1f6O5yj+OFP7p1tTP3l6MaoZgzC7Z+3emT2TsgzSGHmUL2JqatI5fjN1GTkSwlYrs8hbtPvZavkV9cGJsuPKywrYT68XtLILeS6t6wJMM6SsczWeTJS28+bbU1604GK8Cs8T9KWyoj7WZk+augtibpih0i/1OKiXTfGrp95MvT0l99t3J7hTT4MDz1C/CUTy5NmiPvY0mRSVgJhCvjovO0851AUzbM40B+xOxif7oSFtPtnvzVR4GVZLmuefA9ROi1ccaStiqjbJUw5T1xDOe30e+MJY4gTTOgtnMmW/wyzfUnYr7CyoLzSHqMvRExWlXWtgdM0TECLqV57NE9My57HgFv4YnWO7dw4/3BZwNSTqQ/gymKAepCwIFo12V3p9mXqUzocp5CbkKTebr1FObRnikqHvs91lVzSvsp2F5lxl6fiMOHQr+DLVY88jNLmKvq/QkDcHfN/uPBXMnNdPekr4z2PvH6YE5u94juKP9ylXc0s0ZhsPqH8QU3w45KlDlzRv3vaKCC97blGfGuRZECf/8tTRKWmEp8TIdU9Zzcchec5aZCcotswFdXZvAnlOqSDccuPOU9G5Liwoy/Za9gaJqVXQu8G8L71QrXn6+flBPQGT5hn6SalnHVMuo+poLdUKOqb8Yj1HT2ga6jNCTwZufKAsVoWTLGIvoHV96u2pYJcQU7PJ3EblmtdMcF9RVn0zpedn6lOqPabW5wUByucG4o4pj/syFR7v+RKU02OEMHhVTOjt9ixc+tEClUv7XAfnUZbazBdrtC99iwnlk8LCKHk+0S3l9t13P9+CbXLPD1PFuvgwBfaOjcN7VtwgLcb3jinslTQHGWzYoOEF7VHYEbPx01DR6s9eWcfU7EV9zplOZJiuezSniSEd70mc23HolWoBfb/dp/FMc1gw3Gw9EC9PyvJmu1K9OG+fwQ0HH6ai2eFV/SBTY+4393wF9m951+NPZz+eedKYprEbDEeM1nnKF88GE9FA5D+eWqwo3//C1OFGTDFFgSByxBQIay+LcJoloC/LC7p+Qky+PTV5tuTtkLLf+krneHxrsyTDc3EkrslTI7y+0DXLdn30dbOFIByfUF++vp6Ce7tO08Knji0YxJSyVL/Zjw3a5+dapgCVSYwiSx39H0/9wpR1HNdxNGnvOT+fjtUxFTrsmBJflSNKp9eXqRFzH6A6GL4gYJTWUxdiSlnZX6Z6w/kCdQ3ruPOUQ60MZV2wmAjTtIKKPxeookR9Kt7Tzxs2eUuSOepziU2eGvmRgPbKYSFarDzqY4Pghoo/MeKOKc9TatQezzzu+tTZEtrnL9tr+6Mmn8LyFS3R1FIZZnVULGEulCe07ip9/nXQnOC5rslTOH5mgSWKHij9kEeneLTXZHSXPBXsv54qD/2fzH4i/5t7vsJfsh7FH99/apibBbpF5NIYPtGYFIuYw4mxoHN8MmsWGnlgddkvfC4cHqaTSR/hyJRxdJ0TLZEX0zlNFS+OUp/6GG43Z5xwa5p3pX1I3mnvj3TZ7+2p45rOqR2nHISAkxM8ntQnrIFN2TMdHqedp95MhSwf3WA7aPfayaoqjrIT9acLGHOUuRN5itnsZLhvDwu0p2ePiS61yndMybP2+b2xxE3hDO07je6O+s9qRFkoMwwTJcpCWbh0XY2y1CKg7Baq9PcZuITBLOVQXhJT2KTkqaM159EfZ+09Z6D+8cr7X6b8dHMCUyOm30yRJ4iJ4pQWaCSHIgvzOXkqIIpRGdbElHF+78HwElBuVizgcSSeQC+vV2LCNOIgK9IbHZW6Rj/M8zicNOMEzmFf6TwVVPmGjvzqskTn8ZCYWLpvKYUb5gll72plIVrqDVhtR3+/P3vGwaHwPICtzaOxp6AYDcfE+Jsp0465OBw7+x9kasQIv/MU97fs5/uHs594yQq0XMGF4FU3IrhL98NUmA0pu3HO3iSmHpTvhebBwnzefD11S+mcNXsmw4l78yB8PTIEtpDIM83CaN/xU25wXN7HaI75Zxa+BGLqBWvKYqt2bebLZpLARCpztFOesucFGgR9dKXsdn7qEAyXNEYOp4v2yX7is712Ljoz1NgZMdUYxJQUBAuUVg4xzfkRC2aWJyhtWqbaK4gw0xoLFcpecTB3ROpT/Nps7wHTnLCVcw0mCyZAfa6rGQasjB1T/nX+grC/cqkvnoUhOtqqysLG31ew7TtzhPGdmLLU9lr3+EDecPdWhuW2vnVMdZ4SL+7yF6YCeedVsF44I9Q28jf7ZS5c0HyIBgQ7Mz2Bf23fvecfOfVZm5jyJUFBOX4QUyNu7IG5IE/5yEjM7NZe83l7ytuzxNQsVROIinYt6dZT6DuFB46S8uhZJvWpwb1l6uTbbU/m4sBy9sUPMsUxv7mWLgz+kr1y1D/sqZNqPlABx8mC871hYcVKH6aCJFaKr6e4PKbOLHw85WbtPUh2QOds5w2JAc51s2BwZTxYjq8ZukZETFpemMBIeI5RtstnHM1TT4Ni8bBQk+t2Xw69zX5zpn2n7+AyISZHC8Q0SBGsXGMi8dq+T4TtmjJPgbLLP0x59bDJIuZMfWrbO8xQ6fU9CJpNVMDt2jLF/8tTnEV/v7qoKfu9PcUEjomumJZZkAw2ctenIOipWYDnZAqb0ZlDRVkQU9sbNZ/joj8kASRVhg/WpywbNQv0hv0aos0wpzlhb1IWncysOMhz5QRORExNlF0Rd31qN1oVaN7vdRYUalFBkjfUb0BkIdigd4KlNaY+CjkxlQhKu67us0avsImpZOx+mJLsdj+rYz/3YLMTFugqpsRMezZl78IKaE5rV+L4lSlp0Wa/RLTAYt7P1J7o+DEieZcraI70+g0d/x9masD95lq68JesR/HHs1/Dbu40byExdRw0FTTOmEH9YBoQHmrKIkLQPhfeMtVlv+NFIabORgkfT8XElHlo3DjccpkF9fBAtpICYjLe1gkU/YmAqjSneVMLthqMxLmFttuwTDgeT7bwyKhPaE6PPHkqVQ0WnJlQFiRPRfKgSTpPOWqf5lnL2nnQuzczlKs7MfX2VD69ztCu1m4WbhfHU+ep7rpfP5h5oPsPYkh9EgPnhvrFs6YxJeOwjMNr+mVKmylfppTn/eOpyKuIqWitDhHMOXlKFfsfptxyUQOOgZgC3V18PCXc0gSUxypHKRQLCE+vdh+U4YyyoO/WGTLu9pP9YHZgmIDVtjfgposPU5ExoJ9fDldV56mgHxFT4klV0PFexNR+RdkvjCj7mc+NxMyFO30f0Vkc0b5qVhzlAR2vJNixqK+iZxxSqv8wpXBimWGdbj5MOWvn55ka8r/zFP93rJn5x7Of8r6/MTw4EGzTpoDgeGVQO8k6E+5e9QnGu5fxYYpZrFlIil0P3cfpxYQBR/OgKYxTdKYUYdA8ggZz0zyiPPeJybenNJy1a0J6lO8ny+3HUx1Th/MzAXbxXjeWdWmeLRoZmFmcovQqNOov82MCNvdS0UuX1Aecsr12Hg1maNRITFVhu55D5c5w4jnUB0+XiBgcbvbon5H63Jups/qyOqaCo0bzet85GugsFGJqMHyI1M7AR8l9qnFwnsnTLvtN9vMnE4yXLVPp4JP9grh+VUCRco6+diZG/ZG7BcpkczQbkzxxNOn7vj2lJeSpgOvlUygOeoHKU6TsGR+2RecpK74zTHiuigR2R+lCNkSdfs8x3XZM2ameQzh6ELOHzYsSaZ8jxi8ZZb9iKlD2y9pH9oLDlhL3go4/6EeTsjAXTeFq29Rk8wnlgvWFckFwV4ao3QbkZS6h7MfhheYYZ8Uy0fbh336QKX78u2vpo7/lOYo/fS39mV/ROCo2nVOvucG4bTXqs9HjcFMoycdT0T2nGVt3qFk7eg/hLr6YLvv1ppsE1dfQiXG5bZ83M/KUPGASk+NVuoTLokee2sAzRrHdi3Pf9C2Ekfr11GhHY8reHBwGh7e03QcwSLrsh86s2QIzdwDlR0ljwgViyvX96cdTdb0VYfGAGHUuI88aU3XbMTWhr8QEUbsX6MyjMWT2rBpCZ0l/77JUDVRv5xIi4emIoPbcdm/T+ssUpsSUPSSmOk+p49cAPSeq4iBdkaeivjpD51JVTDRbboj5FzNDa7gyM9zPiAm+meTESPv+0z9Mgb2m7DkaizfwJwKP2lVt9yIVt1uYGMyJspyjZ5Ec0s8v7ruKxvyVmJor+Sf7effkFXfZb787zjumpqHU9qmM5iBd3nyZenvKifIn9dOdqEHc3IcoyweaQ9g2i3JR30TrXLPMT3tKYH5zz1cY/etKOvs/eY3ij7/n+9qVZ9RvY2Jq+mhOsJqUNcJtRPPmyqHsZlzW7T5+HvWpN1O1zxFT1zV5aiDTGI3yw4EYa5w47D9UHlKHSdEKQc/+M1M70ydGlzmbYVH1ltCP4jMROCJyVqewApr8ianyrlEfuBAj/adAjZ8JqQ8s9zsNjifhy1Qptntv8nGE1n5BTCeMuqQTdPg3pjhr/2EqqgvKQrCMDPTzeQmdp+z+2EdPS1QIBI2ynxDOWPRCYqrrU/8wFd6e/VvHFGQGMfX2FFqbKfpMbjLBKquXwO7tBxrVuKXv7E7hXlPrMTdsTZ5nvBuUxmuIkxnDZKFQi5R9o+CElsjSHCYelGXHlD895dS37vT71Xgt44QZEVPla2NBOT1S9nwoUjadSJT9UgcS9Pc8ZV3rREzpSU2zkWI+yfviVob5azVAmKxK8npAWZS7vj5MherDP/0gU+PB7zwl/CXvevzpPsWs3DPCoLTjIBxSHj/ehhVOtFInhjaUZfTbkZiKjJyynU/Zz5fTT/ZDSLYW9FY0hq3pipgQ3KMI+pq85fS19p6tHS7B50ZCl/2iB0vn+M3UO/shbnZbYHfDE2ryyWYCLq4reEykA8qzBzHln6MlaKuBimqYfz1VXFtP5a8mjiqTPPUs2meLvICYouFO/WIT7zqmwrN/1kA32uuW9rZiAuS+TL09FdjwZcoxlgrTXffT7zTPvz2FAk9eiEaPAarlo6Ix6xBTR3v9YSo4vihLPZjxFKX9jMb0PQ2n1ML+xdRQJGNxt1GOzrwiT64C8pQ26PMdU8F8523hNHIzVBOd5qBRkU5hrc/IU5PkQcenzJeQK9En+4W7bW5BozlztIqGmLJk+j55xXyYCrOCvv9uf29Q2t2fEDXtPo5vpsxNVbb30Ns+1WY/Q7fJU8G0/5NMifzvrqWP/469cv74Pd+3p/zEsSEw980S6mlOHXnzJKaWS8oi2uNBTIUyzZsy41TwdJ9i56mAn1K2iKpsj67t2O0e0BELxf5AWbBnUfa78DV1/tFqhN4xoXP8ZupWOV9PvZlKztIJ5XFgZ+ElTAtgrPEBtfWVmsDsdJyCaTYqgnilji33PLHzlPo8EVPllTwlwjBClbuRZ9m8sX7xVLTvayL1qbmJk+OhYnBieh4w2V5HZ2DR3/9mSkuvPtrKVGHCrJE9UMYzBi198MxCfrnxIJPWX6aS+HUD60mfr/PT9r3jgLLUPKLs6W1dM456SExMeP2BfiAUgAdtTH//9vzoPIXFY/vxlH1v923cG2ICqyGVKYPf6+RNSnmQ8r0SjbXyoL6Jm4+n3kyhcSam0kl73VPeS9l88CCmxg0dLy9pn89MD0eEl8pRHxYcyn69CfWp9U35MBW9HvT3cPbeQH0qcOQxtv+Dfap98ug3nhJH//z33/S835spl+ctJtDEZgp+sSg7pnAxJM+oe+HjqTC+CxV4Rk9E96a265/nnvULUwHXRAWoZzrH6lCheffNVFYr1MkXZ/JU3yxk2GzonML5xMah/d438FUeceI4dhwx/foE9+q6R5m/aXHnqTdTWqXTmGD8pwzhcR6jfx82ED2ZLQuroxuiliXEpO8QU+8+5a7RiMmWZxnOjmN0THWeuvGGjiAVlF3x9eA7poCXFfp5lVLnO/sZfMvUQybPZAufQ3XRryC6Xl8nWNoRZT3+XmV4O4+X4NlmRH2lb0IYysoU8ovyQEdaE1OL7QY7piaTgjwlF8WpY0oN+kwW3a7Up95MSbuTTt5cpginKVeiv9mRp8QreWUwGEhoLK5fpkRp//HU3EhoTrucKRfYVWCSUdfNx1N+PylozstoDls59gDdxizjqDCo37FDw+iuUfywpwSO/V32k/65PTX4b7pG0aNhRwytrSyQ+Qah0KQS9fNBY8L5hfpQ16ei8MEE14SY2t5nYneNIkJJJKa46xaV563dP7eMboB784DOsEeeWxk073r79r1ZYULnONq44i9MBTjuTeH8iGmeHicWE1qT8ASLW7lHrXcGBudT6gdZ7CgdU+Fa7/0bU8VNZCGhaZ08uiQm3cVR7rKf0yOmgtuePKUbNIacrfBl6u0pXY7b9cRHDg/SNJ58mBqliQd2+xa+Du21/3PiWpAdVI4YFUryxmR/glG0n9G/WepX4w2N+ehYhihnV+pv1jb1QM5Hd4SGz7PonlN2jKezB+qDtF1LrWXq2NuTNyKLicO0V1A2Po3Tdg8H8lQ5U8iLxqj8Nfupxa6P5kN+MhEbE1MT4zhHdTCV4tlhRt/HWNHx0vu79n7cNbLg0SgfpqKN41HWjmv6PLsqAXOW5gh2OaDzyS3ZLDqyr+QHmRr8bu9RalJ/xTWKP87UbBRnqAQV0SFkRw8uTPxCid9pTDSNad71z2utYwoZkWbfjqmCf2Vd9rMcc4v2RCYm3kyxz3zfMYU+V3swP6U8jYGKmLq8Njx4rkrnVJ+w0DFlTaS0XVPFyqKZQFnz7aku+20yYjw5+wplsV4ZB+yxEMFEtX2C/tU+kxoTU0N5g2jXlg3h/qZ+mHp7KoRXm/1aTylTt8rCeUT9r78faOg1JWW/xUr4MKVwvBJHmUxMDbIJg6o1IK9OzfGHqQl7qKBjyrepuXmHDXlqc91MYTvOQ3S0nPrb1qXvq0u9B8rJKmc6pnC+eqCSmOSpIvJO7frnA5pTUibGdSxSX6oWKXoxnddAZVIL7sX5hdpw+chCY+BO4XBqJLTY1ZOy9NXVwHAGM6QZ5tun5pvhDqXl2GBwemwo603afUXenrJvYxESKR2glU5Kyt5H8ib7vOhoz2XK3uVh/5NMDUe/uz8l/x175fzxaxSvY5vC9dY4rH+0oNpvCrSnsZYFoVQjOE+BmPJuDyaSF0L7vlNvTPPwvN0D+k5ZbpcSU64xsDI0iuMJpLS9lp30v0y9jDOPuqUVNE/b5Kk3U/JgR0ztL88pzAdlgh6N4jg43trrXtvFFlXnBFmUMNS5355yF1wZhyqKIkzZdYTOxSWm8r5YwQTcAH1gLQbjSyjCfOhuKXu1TIm7Ew/67EVZD4YVEyntHPD2lBsGryw8tM+F9A7MBGWWVejzA7RAH9pE8oyYCtr9IEFzLtQUh9sK8DXuJ9TP/BjNkUT96miQR1beIkDz6dLnyXxNY1qv72hJy5wJlYyYOng6/fu5oz7nXbwEMLgM0GeWDKByKKYdUyrTaBmutNDrmLKM7ZcpX1X6CMPhlylJoj4lXW5SPFdSOv5Jc92hErPE1LyMZDhZswZt3NDxniUbEe7JnUP9FZcQ5r3WUxtfR6Ww2Cy02df2B5nix7/zlPKXvOvxp59NejPlKa5JfaV3pHPmxAWqlaPFUYghUiJRW6Z0yn4GQ56ye6sxuvXzy1Ts5GuUnnsrjvz7MYFlr81e3IDm3UlM866k7ni0XalgcHcmTzW9+ddTRbibwmi1ONCYHljtHgPUv3x5s/tkvyyifnArVQX955PGxNDxeHCORvTxVM7SSNev1wAl7mlloTyrv0z1/sXUbLPXUL9S/4kOu0KDfUrf592noumJst94vPDQb3IFIj+UPWB0vUE5nj9jhHKswdQ6Ml32Cy4pZaXd6Rijfqgp+5Vb6vzv7GcaRyMLqnFowZB53tEL+K+njo5yR2VOtbNjyrQe5L2UI6benqpXmxSdqNDiLvs956uPp6L9mfrPeap/sl/48DZfpkY6MfUsKNtd9tK2YypQJ+RpjGfkqQlbZEG6pDms2K5Y9JhTCcGzXSP0l+wX3Ps/yZTA/u65dPXvuEbxx+9P8as2e7yZenCp2HnKN3wt7jzVZT9X+npqOZ98mMLRXvyVqSC2ogREcbjtmAqXWW1B6ujDzlP/B1OCSE3mF6bKWfhhylqcgOmy36h5yDhR6/ZZKMv7eMrLDGLqcSCmMn3ooy61z9txU4WHlRTs/s1TO0HHiVzQmD4LNAe8mTKXCmXXd/YbvMDFSX1VIJgcKAEv7+1+vCn3hI4ptvAbNA4V9aknR/P621PawiFPzSzyiLWi4qM47eddF+nHU+8+Faw2xNTZ7N3bdYzIk/J0m4Dj9Dm0OZ+BcNAXp8CY2b7zVHirFA2al/1EGUbkqaC9bihe7H6X/aLenjwV680UvTH3ZWogU06Q1z0DcDWmOSU10xqtOi4yvJ7HPDyFkEV9Sv3xk/0kOv7SsKQ+W7Kv5Q8yNR787nk/+Dve9fjjTPWm7T3aLWPGvzDlebIG0cQhJmKhaVdZpnOMsU9M3fgzMfXqE1PxlM4pM3FXCDuHsuMha5Yw45ktWhZHTKmgWGDf2rWxZgLNm4KS87Bg2vW/pRlLTSN8UrNIDgdUp1MzC1cNzdNvpn7JfqzRyKhYFjGFMXlKPjRfpm7ctgB56k6oHygmE43KsIDpgcaYVaAB4bqnVcAFRx3Vi0YMvJm6e2tA6Xx+UX8S1iwIxthD57WRmS77TULylJKQp4L4+mXKOt/LLGBtmtc1WyVPtm+9B1bd7gvyGvuo5aoRY3auZQh39xtly2GeRZt1bsFNH91RrauKGDsUWxg+VRbVRGbaOcSbQtIPDjQnhdQfJYWO1/DcvidcTR/0+QUxcHi299jf2Y+Zj2XY1sa/MTXeHDb0ZW/0fRlI+Y6piYitp0SXhVtUc2iZE2Lq1nfJw2Jf+zClTn+UKfG3fUr7vw/m/3d96g8zFarXBDV+Y0J0qemcjEZZTp0dNEDvTvPusnKgXTqWmFoHzg2GYZv9qi1lP6HtwG+mjHBsMqGD0bTz1GRZ0bz7ZuqazHhUtgM6x+AQU6JwpOw1NxgGT+LOg8eZIa+8XDNGLk09GBfmpmMK75Fq/crU9lnwUGyMEI3joc46puqnNEFXGpmUzQ5KAbz77VMRN9FY4BZzDe2xSWPaSbbtuk97YsrZvzLcBGv+F6a67PdmqvNUaOaU/XDOUH95lpTdIvKUuIkilLlZBeGt7SeHueSjy150Jjiwsgile76hIc3zDNXj2Oo8JQksZc9iJG6BfbzYrk9FI66g5iaaezR8mpwifkNMco7yRE9kH3G4jOn3W5u6h/Lk1e672DJ1EdcxOsZFgqmkfpnyEyBP1kPytLHkqq5PdZ5iD3cW7Uv7rsiNjiwwvK+hul2wMQ7u/R9kasz8bu9R4S9Zj+KPe+pUUfbqmLrF5KlFGOQ0Zvt0jn/11PyRBUy6vsGJa/fho9jwYarXKxdoGwV55s2UvjXX1LFfWoxUojUQ890AzdWyoD7T7tNXzgbU/T2fIa9siSl2TVlNCiRiarGj2TpZxlv6dwZZeFKPNMZPkYTK+EJ9aj/zWAgNH1FOeWLqkou3zlPS+mLG4euZ3n7x1C9MeftRBVG+IKY0Wfh4KuAM8tQ7+3Weemc/1VZonu/NnhBVw40MLKs26FyPX08dy9aTPl8yGLTPLrmaOUE1PupMtFaJqaO0uqETDIgpanzUJ7ndDfVb8W9M6WA0TOTK5CmMYd95Kjy6yq9MRVeWGKjtew8nzx71u1R3ZVD6TYzyRZIgng5zEdwdZe+3pwK7SVm41hNK7KZPx1s7jllglJpFo6xeTHjGMXlqOwecLIwf99SYY39zz3fM/Ov2FPefqPj/9lr6fczsEZzAYKJkS+ckkrMHajcqKpGth+2zRA8VDatP5/ipCzeYb+8CugOT8v3s5vJwu5RLdIc7k8ac2HgdU7KUU+fmkH5+cp0N0E3afO9P6RyPfWIUnAWTRXn9JGasw5YYbUwIApH+f41vPfU8QhwV9VHrmDLE9YvB8CKycF4PkOZlhZi6ymIB8/nQ+zCFm/DU7jS96TyF/PZUUJ8iz3bZL85pDPYz58uUfHUqYHTXResWywwOJ6hBOe/V6JnkqVAJyFOcOyDGbPPLVLNxwg9Tlp1/mRJcPQ4eUsWDphBDcsXl8S9M2WODPCmL2yXUyzWL3nbaMME1p2/uCNIO/VynrM3dUQSxdy9Q9psHRJq7aXcDn/VQfSSURR2fmDpUlLplfvv1VPWM6fhXsc6EA1RYmKhphVbkFnG0iSj7VReFRbfd4y3MCvp7mDPNafrTpzM9Z/fTH2RqMPzNNYox+3e86/HHPfVmasI8jCza3dMKHosDjYF1DpQwLpRFMkdQ0HCuj7jLfp2nuOgFYbnbEFM5M0fp6pBnRpvIg/1SWtMYOANlQb8SYTo5D9prAEUciioxNd1S9tLrsl2bufXUKMi2qAdokJecVIbEHa/RVompsFZUDeZ+e92r5Gmezcviw5SxO9VxdBlsb7BrNh7CMzKhYwolifoFj+SN05at4BxS1gGm165nIRFTe26u0u+zyLNWREyxo6uLbn5QKOu+iKmcp+zk9LmC6Tx16gk1Sq5S0pic+cvOU2ayLZnwuKcxv7nkxLSo6nE4R+Q7TxEzeRz1RvTzKkP/9sOkioMiFZewF44MGst7064nL36Y0uwHZV1X+DKlqyExJYTklXf2s+rNM+6y34xrs98Kvkzl4XiFykrSs44p7nSucLKzihhxTbmA66UMTjjlRV5ftZ7SfaDjqzNMsL33f5Kp4eg319LHf8l6FH/8eb9fmJpDWkAiLu5obU4QB9RkeEiUiDxlp21nZoQTTGOdPMUsiSk7on60q+JFx1S4cSirYcCs0bnfqI+xL/r5fWYPEF7OvzH19lQwayYWlDl5yWbbPiALlJ3GQUlZxkzp818peWopKv2PpwS9qGD/uAQob3vE1Emh7Hf2JfKMIBhZsHwoScfUO/vhpZjegJv3iWF9QNlvZW2Icbvdl6SYv+Koxgdl0SJ2fvXUctD2kbplyjfJC+fdsUK9WpZxECWvKSRPQkc3/a+n5LHrtc//0Zj+hyk7bN83267GGgzG1K+8gVrFkccVU5hlF6bLfqE2J09J1/Y66WVFc8jmQsdrHDyf6J8DYspfux4cBiOR/v+IPLXoCfT7k3mEk9O0zwSCStmbPmKJEPN6FvguzYniPixx4p6Iqf7IpX83I+qDeKD+eDJbplJDozlpxzChePB/Mvvx4u889d+6HoWZHHZopQb1j2lKfcQs3RtlnQNAqGPCw9l4KJ/sN1muT8Dsw9GHqX88ZbhXgwntGTGwyQ4rnOARaMwVCQtLb8ShPt4XcdDXNhUk+hpQdtvnCKRmp4FlL4ghSaKsduQqFm7t+g4wTejzh3Ikw+be66OrVzTPJjexAhMERHXPEFPnOTE1lnMXvfnDiCNhkW6haIbrzlOBuyWmzjigeXk1/TKlzXwFYSS8qMk0QgE1li7qZ1POOqaYqCamJrOCCbyrI36YWrZrVjqGPwXlcgk7TwVcPrbgKMcumspFox9cJQU0qX1Fdx/nEDzv5Knwrl/Ru03o80cb6k89hfpZ56nVovDgpm92CHAgT+kzYlIvw4KYrh4Q5rVrdUwZYf6EjilmSEw5qttnoltBTLlGsECH2epxJKnKDaiOlaiujwUEaUJMSa9n0zEVptaGsp95AdTuGs1p9sHH/42p/inNi//0j/8FiopIXQ==</prop>
			<obj name="TemperatureLog" class="TemperatureLog" version="2">
				<prop name="Times">TEFSWgAAt50AAIC3mLgAAABYAgAA+QMAAIkFAAAqBwAAyggAAGsKAAD7CwAAnA0AAD0PAADdEAAAbRIAAA4UAACuFQAATxcAAN8YAACAGgAAIBwAALAdAABRHwAA8iAAAJIiAAAiJAAAwyUAAGQnAAAEKQAApSoAADUsAADWLQAAdi8AABcxAACnMgAASDQAAOg1AACJNwAAGTkAALo6AABaPAAA6j0AAIs/AAAsQQAAzEIAAFxEAAD9RQAAnkcAAD5JAADfSgAAb0wAABBOAACwTwAAUVEAAOFSAACCVAAAIlYAAMNXAABTWQAA9FoAAJRcAAA1XgAAxV8AAGZhAAAGYwAAlmQAADdmAADYZwAAeGkAAAhrAACpbAAASm4AAOpvAAB6cQAAG3MAALx0AABcdgAA/XcAAI15AAAuewAAznwAAG9+AAD/fwAAoIEAAECDAADhhAAAcYYAABKIAACyiQAAU4sAAOOMAACEjgAAJZAAAMWRAABVkwAA9pQAAJaWAAAmmAAAx5kAAGibAAAInQAAmJ4AADmgAADaoQAAeqMAAAqlAACrpgAATKgAAOypAACNqwAAHa0AAL6uAABesAAA/7EAAI+zAAAwtQAA0LYAAHG4AAABugAAorsAAEK9AADjvgAAc8AAABTCAAC0wwAARMUAAOXGAACGyAAAJsoAALbLAABXzQAA+M4AAJjQAAAo0gAAydMAAGrVAAAK1wAAq9gAADvaAADc2wAAfN0AAB3fAACt4AAATuIAAO7jAACP5QAAH+cAAMDoAABg6gAAAewAAJHtAAAy7wAA0vAAAHPyAAAD9AAApPUAAET3AADU+AAAdfoAABb8AAC2/QAARv8AAOcAAQCIAgEAKAQBALgFAQBZBwEA+ggBAJoKAQAqDAEAyw0BAGwPAQANEQEArRIBAD0UAQDeFQEAfhcBAB8ZAQCvGgEAUBwBAPAdAQCRHwEAISEBAMIiAQBiJAEAAyYBAJMnAQA0KQEA1CoBAGUsAQAFLgEApi8BAEYxAQDWMgEAdzQBABg2AQC4NwEASDkBAOk6AQCKPAEAKj4BALo/AQBbQQEA/EIBAJxEAQA9RgEAzUcBAG5JAQAOSwEAr0wBAD9OAQDgTwEAgFEBABBTAQCxVAEAUlYBAPJXAQCCWQEAI1sBAMRcAQBkXgEA9F8BAJVhAQA2YwEA1mQBAHdmAQAHaAEAqGkBAEhrAQDpbAEAeW4BABpwAQC6cQEAW3MBAOt0AQCMdgEALHgBAM15AQBdewEA/nwBAJ5+AQAugAEAz4EBAHCDAQAQhQEAoIYBAEGIAQDiiQEAgosBABKNAQCzjgEAVJABAPWRAQCEkwEAJZUBAMaWAQBmmAEA9pkBAJebAQA4nQEA2J4BAHmgAQAJogEAqqMBAEqlAQDrpgEAe6gBAByqAQC8qwEAXa0BAO2uAQCOsAEALrIBAM+zAQBftQEAALcBAKC4AQAwugEA0bsBAHK9AQASvwEAosABAEPCAQDkwwEAhMUBABTHAQC1yAEAVsoBAPbLAQCGzQEAJ88BAMjQAQBo0gEACdQBAJnVAQA61wEA2tgBAHvaAQAL3AEArN0BAEzfAQDt4AEAfeIBAB7kAQC+5QEATucBAO/oAQCQ6gEAMOwBAMDtAQBh7wEAAvEBAKLyAQAy9AEA0/UBAHT3AQAU+QEApPoBAEX8AQDm/QEAhv8BABYBAgC3AgIAWAQCAPgFAgCIBwIAKQkCAMoKAgBqDAIACw4CAJsPAgA8EQIA3RICAH0UAgANFgIArhcCAE4ZAgDvGgIAfxwCACAeAgDAHwIAUCECAPEiAgCSJAIAMiYCAMInAgBjKQIABCsCAKQsAgA1LgIA1S8CAHYxAgAWMwIApjQCAEc2AgDoNwIAiDkCABg7AgC5PAIAWj4CAPo/AgCKQQIAK0MCAMxEAgBsRgIADUgCAJ1JAgA+SwIA3kwCAH9OAgAPUAIAsFECAFBTAgDgVAIAgVYCACJYAgDCWQIAUlsCAPNcAgCUXgIANGACAMRhAgBlYwIABmUCAKZmAgA2aAIA12kCAHhrAgAYbQIAqG4CAElwAgDqcQIAinMCACt1AgC7dgIAXHgCAPx5AgCMewIALX0CAM5+AgBugAIA/oECAJ+DAgBAhQIA4IYCAHCIAgARigIAsosCAFKNAgDijgIAg5ACACSSAgDFkwIAZZUCAPWWAgCWmAIANpoCANebAgBnnQIACJ8CAKigAgA4ogIA2aMCAHqlAgAapwIAqqgCAEuqAgDsqwIAjK0CAB2vAgC9sAIAXrICAP6zAgCOtQIAL7cCANC4AgBwugIAALwCAKG9AgBCvwIA4sACAIPCAgATxAIAtMUCAFTHAgD1yAIAhcoCACbMAgDGzQIAVs8CAPfQAgCY0gIAONQCAMjVAgBp1wIACtkCAKraAgA63AIA290CAHzfAgAc4QIArOICAE3kAgDu5QIAjucCAB7pAgC/6gIAYOwCAADuAgCQ7wIAMfECANLyAgBy9AIAAvYCAKP3AgBE+QIA5PoCAIX8AgAV/gIAtv8CAFYBAwDmAgMAhwQDACgGAwDIBwMAWAkDAPkKAwCaDAMAOg4DAMoPAwBrEQMADBMDAK0UAwA8FgMA3RcDAH4ZAwAeGwMArhwDAE8eAwDwHwMAkCEDACAjAwDBJAMAYiYDAAIoAwCSKQMAMysDANQsAwB0LgMAFTADAKUxAwBGMwMA5jQDAHY2AwAXOAMAuDkDAFg7AwDoPAMAiT4DACpAAwDKQQMAWkMDAPtEAwCcRgMAPEgDAMxJAwBtSwMADk0DAK5OAwA+UAMA31EDAIBTAwAgVQMAsFYDAFFYAwDyWQMAklsDACJdAwDDXgMAZGADAARiAwCUYwMANWUDANZmAwB2aAMAF2oDAKdrAwBIbQMA6G4DAHhwAwAZcgMAunMDAFp1AwDqdgMAi3gDACx6AwDMewMAXH0DAP1+AwCegAMAPoIDAM6DAwBvhQMAEIcDALCIAwBAigMA4YsDAIKNAwAijwMAspADAFOSAwD0kwMAlZUDACSXAwDFmAMAZpoDAAacAwCWnQMAN58DANigAwB4ogMACKQDAKmlAwBKpwMA6qgDAHqqAwAbrAMAvK0DAFyvAwDtsAMAjbIDAC60AwDOtQMAXrcDAP+4AwCgugMAQLwDANC9AwBxvwMAEsEDALLCAwBCxAMA48UDAITHAwAkyQMAtMoDAFXMAwD2zQMAls8DACbRAwDH0gMAaNQDAAjWAwCY1wMAOdkDANraAwB63AMACt4DAKvfAwBM4QMA7OIDAHzkAwAd5gMAvucDAF7pAwDu6gMAj+wDADDuAwDQ7wMAYPEDAAHzAwCi9AMAQvYDANL3AwBz+QMAFPsDALT8AwBE/gMA5f8DAIYBBAAmAwQAtgQEAFcGBAD4BwQAmAkEACgLBADJDAQAag4EAAoQBACaEQQAOxMEANwUBAB9FgQADBgEAK0ZBABOGwQA7hwEAH4eBAAfIAQAwCEEAGAjBADwJAQAkSYEADIoBADSKQQAYisEAAMtBACkLgQARDAEANUxBAB1MwQAFjUEALY2BABGOAQA5zkEAIg7BAAoPQQAuD4EAFlABAD6QQQAmkMEACpFBADLRgQAbEgEAAxKBACcSwQAPU0EAN5OBAB+UAQADlIEAK9TBABQVQQA8FYEAIBYBAAhWgQAwlsEAGJdBADyXgQAk2AEADRiBADEYwQAZGUEAAVnBACmaAQARmoEANZrBAB3bQQAGG8EALhwBABIcgQA6XMEAIp1BAAqdwQAungEAFt6BAD8ewQAnH0EACx/BADNgAQAboIEAA6EBACehQQAP4cEAOCIBACAigQAEIwEALGNBABSjwQA8pAEAIKSBAAjlAQAxJUEAGWXBAD0mAQAlZoEADacBADGnQQAZp8EAAehBACoogQASKQEANilBAB5pwQAGqkEALqqBABKrAQA660EAIyvBAAssQQAvbIEAF20BAD+tQQAnrcEAC65BADPugQAcLwEABC+BACgvwQAQcEEAOLCBACCxAQAEsYEALPHBABUyQQA9MoEAITMBAAlzgQAxs8EAFbRBAD20gQAl9QEADjWBADY1wQAaNkEAAnbBACq3AQASt4EANrfBAB74QQAHOMEALzkBABM5gQA7ecEAI7pBAAu6wQAvuwEAF/uBAAA8AQAoPEEADDzBADR9AQAcvYEABL4BACi+QQAQ/sEAOT8BAB0/gQAFAAFALUBBQBWAwUA9gQFAIYGBQAnCAUAyAkFAGgLBQD4DAUAmQ4FADoQBQDaEQUAahMFAAsVBQCsFgUATRgFANwZBQB9GwUAHh0FAL4eBQBOIAUA7yEFAJAjBQAwJQUAwCYFAGEoBQACKgUAkisFADItBQDTLgUAdDAFAAQyBQClMwUARTUFAOY2BQCGOAUAFjoFALc7BQBYPQUA+D4FAIhABQApQgUAykMFAGpFBQD6RgUAm0gFADxKBQDcSwUAbE0FAA1PBQCuUAUATlIFAN5TBQB/VQUAIFcFAMBYBQBQWgUA8VsFAJJdBQAiXwUAwmAFAGNiBQAEZAUAlGUFADRnBQDVaAUAdmoFABZsBQCmbQUAR28FAOhwBQCIcgUAGHQFALl1BQBadwUA+ngFAIp6BQArfAUAzH0FAGx/BQD8gAUAnYIFAD6EBQDehQUAbocFAA+JBQCwigUAUIwFAOCNBQCBjwUAIpEFALKSBQBSlAUA85UFAJSXBQAkmQUAxJoFAGWcBQAGngUAlp8FADahBQDXogUAeKQFABimBQCopwUASakFAOqqBQCKrAUAGq4FALuvBQBcsQUA/LIFAI20BQAttgUAzrcFAG65BQD+ugUAn7wFAEC+BQDgvwUAcMEFABHDBQCyxAUAUsYFAOLHBQCDyQUAJMsFALTMBQBUzgUA9c8FAJbRBQAm0wUAxtQFAGfWBQAI2AUAmNkFADjbBQDZ3AUAet4FABrgBQCq4QUAS+MFAOzkBQCM5gUAHOgFAL3pBQBe6wUA/uwFAI7uBQAv8AUA0PEFAGDzBQAA9QUAofYFAEL4BQDS+QUAcvsFABP9BQC0/gUARAAGAOQBBgCFAwYAJgUGALYGBgBWCAYA9wkGAJgLBgAoDQYAyA4GAGkQBgAKEgYAqhMGADoVBgDbFgYAfBgGAB0aBgCsGwYATR0GAO4eBgCOIAYAHiIGAL8jBgBgJQYAACcGAJAoBgAxKgYA0isGAHItBgACLwYAozAGAEQyBgDUMwYAdTUGABU3BgC2OAYARjoGAOY7BgCHPQYAKD8GALhABgBYQgYA+UMGAJpFBgA6RwYAykgGAGtKBgAMTAYArE0GADxPBgDdUAYAflIGAB5UBgCuVQYAT1cGAPBYBgCQWgYAIFwGAMFdBgBiXwYAAmEGAJJiBgAzZAYA1GUGAGRnBgAEaQYApWoGAEZsBgDWbQYAdm8GABdxBgC4cgYASHQGAOh1BgCJdwYAKnkGALp6BgBafAYA+30GAJx/BgA8gQYAzIIGAG2EBgAOhgYArocGAD6JBgDfigYAgIwGACCOBgCwjwYAUZEGAPKSBgCSlAYAIpYGAMOXBgBkmQYABZsGAJScBgA1ngYA1p8GAGahBgAGowYAp6QGAEimBgDYpwYAeKkGABmrBgC6rAYASq4GAOqvBgCLsQYALLMGALy0BgBdtgYA/bcGAJ65BgAuuwYAzrwGAG++BgAQwAYAsMEGAEDDBgDhxAYAgsYGACLIBgCyyQYAU8sGAPTMBgCUzgYAJNAGAMXRBgBm0wYA9tQGAJbWBgA32AYA2NkGAGjbBgAI3QYAqd4GAErgBgDa4QYAeuMGABvlBgC85gYATOgGAOzpBgCN6wYALu0GAL7uBgBe8AYA//EGAKDzBgAw9QYA0PYGAHH4BgAS+gYAovsGAEL9BgDj/gYAhAAHABQCBwC0AwcAVQUHAPYGBwCGCAcAJgoHAMcLBwBoDQcA+A4HAJgQBwA5EgcA2hMHAGoVBwAKFwcAqxgHAEwaBwDcGwcAfB0HAB0fBwC+IAcAXiIHAO4jBwCPJQcAMCcHANAoBwBgKgcAASwHAKItBwBCLwcA0jAHAHMyBwAUNAcApDUHAEU3BwDlOAcAhjoHABY8BwC2PQcAVz8HAPhABwCIQgcAKEQHAMlFBwBqRwcA+kgHAJpKBwA7TAcA3E0HAGxPBwAMUQcArVIHAE5UBwDeVQcAflcHAB9ZBwDAWgcAUFwHAPBdBwCRXwcAMmEHAMJiBwBiZAcAA2YHAKRnBwA0aQcA1GoHAHVsBwAWbgcApm8HAEZxBwDncgcAiHQHACh2BwC4dwcAWXkHAPp6BwCafAcAKn4HAMt/BwBsgQcADIMHAJyEBwA9hgcA3ocHAG6JBwAOiwcAr4wHAFCOBwDgjwcAgJEHACGTBwDClAcAUpYHAPKXBwCTmQcANJsHAMScBwBkngcABaAHAKahBwA2owcA1qQHAHemBwAYqAcAqKkHAEirBwDprAcAiq4HABqwBwC6sQcAW7MHAPy0BwCMtgcALbgHAM25BwBuuwcA/rwHAJ6+BwA/wAcA4MEHAHDDBwAQxQcAscYHAFLIBwDiyQcAgssHACPNBwDEzgcAZNAHAPTRBwCV0wcANtUHANbWBwBm2AcAB9oHAKjbBwA43QcA2N4HAHngBwAa4gcAuuMHAErlBwDr5gcAjOgHACzqBwC86wcAXe0HAP7uBwCe8AcALvIHAM/zBwBw9QcAAPcHAKD4BwBB+gcA4vsHAHL9BwAS/wcAswAIAFQCCADkAwgAhAUIACUHCADGCAgAVgoIAPYLCACXDQgAOA8IAMgQCABoEggACRQIAKoVCAA6FwgA2hgIAHsaCAAcHAgArB0IAEwfCADtIAgAjiIIAB4kCAC+JQgAXycIAAApCACQKggAMCwIANEtCAByLwgAEjEIAKIyCABDNAgA5DUIAHQ3CAAVOQgAtToIAFY8CADmPQgAhj8IACdBCADIQggAWEQIAPhFCACZRwgAOkkIAMpKCABqTAgAC04IAKxPCABMUQgA3FIIAH1UCAAeVggArlcIAE5ZCADvWggAkFwIACBeCADAXwgAYWEIAAJjCACSZAgAMmYIANNnCAB0aQgABGsIAKRsCABFbggA5m8IAHZxCAAWcwgAt3QIAFh2CADodwgAiHkIACl7CADKfAgAWn4IAPp/CACbgQgAPIMIAMyECABshggADYgIAK6JCAA+iwgA3owIAH+OCAAgkAgAsJEIAFCTCADxlAgAkpYIACKYCADCmQgAY5sIAASdCACUnggANKAIANWhCAB2owgABqUIAKamCABHqAgA6KkIAHirCAAYrQgAua4IAFqwCADqsQgAirMIACu1CADMtggAXLgIAP25CACduwgAPr0IAM6+CABuwAgAD8IIALDDCABQxQgA4MYIAIHICAAiyggAsssIAFLNCADzzggAlNAIACTSCADE0wgAZdUIAAbXCACW2AgANtoIANfbCAB43QgACN8IAKjgCABJ4ggA6uMIAHrlCAAa5wgAu+gIAFzqCADs6wgAjO0IAC3vCADO8AgAXvIIAP7zCACf9QgAQPcIAND4CABw+ggAEfwIALL9CABC/wgA4gAJAIMCCQAkBAkAtAUJAFQHCQD1CAkAlgoJACYMCQDGDQkAZw8JAAgRCQCYEgkAOBQJANkVCQB6FwkAChkJAKoaCQBLHAkA7B0JAHwfCQAcIQkAvSIJAF4kCQDuJQkAjicJAC8pCQDQKgkAYCwJAAAuCQChLwkAQjEJANIyCQByNAkAEzYJALQ3CQBEOQkA5ToJAIU8CQAmPgkAtj8JAFZBCQD3QgkAmEQJAChGCQDIRwkAaUkJAApLCQCaTAkAOk4JANtPCQB8UQkADFMJAKxUCQBNVgkA7lcJAH5ZCQAeWwkAv1wJAGBeCQDwXwkAkGEJADFjCQDSZAkAYmYJAAJoCQCjaQkARGsJANRsCQB0bgkAFXAJALZxCQBGcwkA5nQJAId2CQAoeAkAuHkJAFh7CQD5fAkAmn4JACqACQDKgQkAa4MJAAyFCQCchgkAPIgJAN2JCQB+iwkADo0JAK6OCQBPkAkA8JEJAICTCQAglQkAwZYJAGKYCQDymQkAkpsJADOdCQDUngkAZKAJAASiCQClowkARqUJANamCQB2qAkAF6oJALirCQBIrQkA6K4JAImwCQAqsgkAurMJAFq1CQD7tgkAnLgJACy6CQDNuwkAbb0JAA6/CQCewAkAPsIJAN/DCQCAxQkAEMcJALDICQBRygkA8ssJAILNCQAizwkAw9AJAGTSCQD00wkAlNUJADXXCQDW2AkAZtoJAAbcCQCn3QkASN8JANjgCQB44gkAGeQJALrlCQBK5wkA6ugJAIvqCQAs7AkAvO0JAFzvCQD98AkAnvIJAC70CQDO9QkAb/cJABD5CQCg+gkAQPwJAOH9CQCC/wkAEgEKALICCgBTBAoA4wUKAIQHCgAkCQoAxQoKAGYMCgD2DQoAlg8KADcRCgDYEgoAaBQKAAgWCgCpFwoAShkKANoaCgB6HAoAGx4KAKsfCgBMIQoA7CIKAI0kCgAuJgoAvicKAF4pCgD/KgoAoCwKADAuCgDQLwoAcTEKABIzCgCiNAoAQjYKAOM3CgCEOQoAFDsKALU8CgBVPgoA9j8KAIZBCgAmQwoAx0QKAGhGCgD4RwoAmEkKADlLCgDJTAoAak4KAApQCgCrUQoATFMKANxUCgB8VgoAHVgKAL5ZCgBOWwoA7lwKAI9eCgAwYAoAwGEKAGBjCgABZQoAomYKADJoCgDSaQoAc2sKABRtCgCkbgoARHAKAOVxCgCGcwoAFnUKALZ2CgBXeAoA+HkKAIh7CgAofQoAyX4KAFmACgD6gQoAmoMKADuFCgDchgoAbIgKAAyKCgCtiwoATo0KAN6OCgB+kAoAH5IKAMCTCgBQlQoA8JYKAJGYCgAymgoAwpsKAGKdCgADnwoApKAKADSiCgDUowoAdaUKAAWnCgCmqAoARqoKAOerCgB3rQoAGK8KALiwCgBZsgoA+rMKAIq1CgAqtwoAy7gKAGy6CgD8uwoAnb0KAD2/CgDewAoAbsIKAA7ECgCvxQoAP8cKAODICgCAygoAIcwKALHNCgBSzwoA8tAKAJPSCgA01AoAxNUKAGTXCgAF2QoAptoKADbcCgDW3QoAd98KABjhCgCo4goASOQKAOnlCgCK5woAGukKALrqCgBb7AoA/O0KAIzvCgAs8QoAzfIKAG70CgD+9QoAnvcKAD/5CgDg+goAcPwKABD+CgCx/woAQQELAOICCwCCBAsAIwYLALMHCwBUCQsA9AoLAJUMCwA2DgsAxg8LAGYRCwAHEwsAqBQLADgWCwDYFwsAeRkLABobCwCqHAsASh4LAOsfCwCMIQsAHCMLALwkCwBdJgsA/icLAI4pCwAuKwsAzywLAHAuCwAAMAsAoDELAEEzCwDRNAsAcjYLABI4CwCzOQsAQzsLAOQ8CwCFPgsAJUALAMZBCwBWQwsA9kQLAJdGCwA4SAsAyEkLAGhLCwAJTQsAqk4LADpQCwDaUQsAe1MLABxVCwCsVgsATFgLAO1ZCwCOWwsAHl0LAL5eCwBfYAsA72ELAJBjCwAwZQsA0WYLAGFoCwACagsAomsLAENtCwDTbgsAdHALABRyCwC1cwsAVnULAOZ2CwCGeAsAJ3oLAMh7CwBYfQsA+H4LAJmACwA6ggsAyoMLAGqFCwALhwsArIgLADyKCwDciwsAfY0LAB6PCwCukAsATpILAO+TCwCQlQsAIJcLAMCYCwBhmgsA8ZsLAJKdCwAynwsA06ALAGOiCwAEpAsApKULAEWnCwDVqAsAdqoLABasCwC3rQsAR68LAOiwCwCIsgsAKbQLALm1CwBatwsA+rgLAJu6CwArvAsAzL0LAG2/CwANwQsArsILAD7ECwDexQsAf8cLACDJCwCwygsAUMwLAPHNCwCSzwsAItELAMLSCwBj1AsABNYLAJTXCwA02QsA1doLAHbcCwAG3gsApt8LAEfhCwDX4gsAeOQLABjmCwC55wsASekLAOrqCwCK7AsAK+4LALvvCwBc8QsA/PILAJ30CwAt9gsAzvcLAG75CwAP+wsAsPwLAED+CwDg/wsAgQEMACIDDACyBAwAUgYMAPMHDACDCQwAJAsMAMQMDABlDgwA9Q8MAJYRDAA2EwwA1xQMAGcWDAAIGAwAqBkMAEkbDADZHAwAeh4MABogDAC7IQwASyMMAOwkDACMJgwALSgMAM4pDABeKwwA/iwMAJ8uDABAMAwA0DEMAHAzDAARNQwAsjYMAEI4DADiOQwAgzsMACQ9DAC0PgwAVUAMAPVBDACFQwwAJkUMAMZGDABnSAwA90kMAJhLDAA4TQwA2U4MAGlQDAAKUgwAqlMMAEtVDADbVgwAfFgMABxaDAC9WwwATV0MAO5eDACOYAwAL2IMAL9jDABgZQwAAGcMAKFoDABCagwA0msMAHJtDAATbwwAtHAMAERyDADkcwwAhXUMACZ3DAC2eAwAVnoMAPd7DACHfQwAKH8MAMiADABpggwA+YMMAJqFDAA6hwwA24gMAGuKDAAMjAwArI0MAE2PDADdkAwAfpIMAB6UDAC/lQwAT5cMAPCYDACQmgwAMZwMANKdDABinwwAAqEMAKOiDABEpAwA1KUMAHSnDAAVqQwAtqoMAEasDADmrQwAh68MABexDAC4sgwAWLQMAPm1DACJtwwAKrkMAMq6DABrvAwA+70MAJy/DAA9wQwA3cIMAG3EDAAOxgwArscMAE/JDADfygwAgMwMACDODADBzwwAUdEMAPLSDACS1AwAM9YMANTXDABk2QwABNsMAKXcDAA13gwA1t8MAHbhDAAX4wwAuOQMAEjmDADo5wwAiekMACrrDAC67AwAWu4MAPvvDACL8QwALPMMAMz0DABt9gwA/fcMAJ75DAA++wwA3/wMAG/+DAAQAA0AsAENAFEDDQDhBA0AggYNACIIDQDDCQ0AUwsNAPQMDQCUDg0ANRANAMURDQBmEw0ABhUNAKcWDQBIGA0A2BkNAHgbDQAZHQ0Auh4NAEogDQDqIQ0AiyMNABslDQC8Jg0AXCgNAP0pDQCNKw0ALi0NAM4uDQBvMA0A/zENAKAzDQBANQ0A4TYNAHE4DQASOg0AsjsNAFM9DQD0Pg0AhEANACVCDQDFQw0AZkUNAPZGDQCWSA0AN0oNAMdLDQBoTQ0ACE8NAKlQDQA5Ug0A2lMNAHpVDQAbVw0Aq1gNAExaDQDsWw0AjV0NAB1fDQC+YA0AXmINAP9jDQCPZQ0AMGcNANBoDQBxag0AEmwNAKJtDQBCbw0A43ANAIRyDQAUdA0AtHUNAFV3DQDleA0AhnoNACZ8DQDHfQ0AV38NAPiADQCYgg0AOYQNAMmFDQBqhw0ACokNAKuKDQA7jA0A3I0NAHyPDQAdkQ0ArZINAE6UDQDulQ0Aj5cNAB+ZDQDAmg0AYJwNAAGeDQCRnw0AMqENANKiDQBzpA0AFKYNAKSnDQBEqQ0A5aoNAIasDQAWrg0Atq8NAFexDQDnsg0AiLQNACi2DQDJtw0AWbkNAPq6DQCavA0AO74NAMu/DQBswQ0ADcMNAK3EDQA9xg0A3scNAH7JDQAfyw0Ar8wNAFDODQDwzw0AkdENACHTDQDC1A0AYtYNAAPYDQCk2Q0ANNsNANTcDQB13g0ABeANAKbhDQBG4w0A5+QNAHfmDQAY6A0AuOkNAFnrDQDp7A0Aiu4NACrwDQDL8Q0AW/MNAPz0DQCc9g0APfgNAM35DQBu+w0ADv0NAK/+DQA/AA4A4AEOAIADDgAhBQ4AsQYOAFIIDgDyCQ4AkwsOADQNDgDEDg4AZBAOAAUSDgCVEw4ANhUOANYWDgB3GA4ABxoOAKgbDgBIHQ4A6R4OAHkgDgAaIg4AuiMOAFslDgDrJg4AjCgOACwqDgDNKw4AXS0OAP4uDgCeMA4APzIOAM8zDgBwNQ4AEDcOALE4DgBBOg4A4jsOAII9DgAjPw4As0AOAFRCDgD1Qw4AlUUOACVHDgDGSA4AZkoOAAdMDgCXTQ4AOE8OANhQDgB5Ug4AGlQOAKpVDgBKVw4A61gOAHtaDgAcXA4AvF0OAF1fDgDtYA4AjmIOAC5kDgDPZQ4AX2cOAABpDgCgag4AQWwOANFtDgBybw4AEnEOALNyDgBDdA4A5HUOAIR3DgAleQ4AxnoOAFZ8DgD2fQ4Al38OACeBDgDIgg4AaIQOAAmGDgCZhw4AOokOANqKDgB7jA4AC44OAKyPDgBMkQ4A7ZIOAI6UDgAelg4AvpcOAF+ZDgDvmg4AkJwOADCeDgDRnw4AYaEOAAKjDgCipA4AQ6YOANOnDgB0qQ4AFKsOALWsDgBFrg4A5q8OAIaxDgAnsw4At7QOAFi2DgD4tw4AmbkOACm7DgDKvA4Aar4OAAvADgCbwQ4APMMOAN3EDgB9xg4ADcgOAK7JDgBOyw4A78wOAH/ODgAg0A4AwNEOAGHTDgDx1A4AktYOADLYDgDT2Q4AY9sOAATdDgC13g4AReAOAObhDgCG4w4AJ+UOALfmDgBY6A4A+OkOAJnrDgAp7Q4Ayu4OAGrwDgAL8g4Am/MOADz1DgDc9g4AffgOAA36DgCu+w4ATv0OAO/+DgB/AA8AIAIPAMADDwBhBQ8A8QYPAJIIDwAyCg8A0wsPAGMNDwAEDw8ApBAPAEUSDwDVEw8AdhUPABYXDwC3GA8ARxoPAOgbDwCIHQ8AKR8PALkgDwBaIg8A+iMPAJslDwArJw8AzCgPAG0qDwANLA8AnS0PAD4vDwDeMA8AfzIPAA80DwCwNQ8AUDcPAPE4DwCBOg8AIjwPAMI9DwBjPw8A80APAJRCDwA0RA8A1UUPAGVHDwAGSQ8ApkoPAEdMDwDXTQ8AeE8PABhRDwC5Ug8ASVQPAOpVDwCKVw8AK1kPALtaDwBcXA8A/F0PAJ1fDwAtYQ8AzmIPAG5kDwAPZg8An2cPAEBpDwDgag8AgWwPABFuDwCybw8AUnEPAPNyDwCDdA8AJHYPAMR3DwBleQ8A9XoPAJZ8DwA2fg8A138PAGeBDwAIgw8AqIQPAEmGDwDZhw8AeokPABqLDwC7jA8AS44PAOyPDwCMkQ8ALZMPAL2UDwBelg8A/pcPAJ+ZDwAvmw8A0JwPAHCeDwAAoA8AoaEPAEKjDwDipA8Ag6YPABOoDwC0qQ8AVasPAPWsDwCFrg8AJrAPAMaxDwBnsw8A97QPAJi2DwA4uA8A2bkPAGm7DwAKvQ8Aqr4PAEvADwDbwQ8AfMMPABzFDwCtxg8ATcgPAO7JDwCOyw8AL80PAL/ODwBg0A8AANIPAKHTDwAx1Q8A0tYPAHLYDwAT2g8Ao9sPAETdDwDk3g8AheAPABXiDwC24w8AVuUPAPfmDwCH6A8AKOoPAMjrDwBp7Q8A+e4PAJrwDwA68g8A2/MPAGv1DwAM9w8ArPgPADz6DwDd+w8Afv0PAB7/DwCuABAATwIQAPADEACQBRAAMQcQAMEIEABiChAAAgwQAKMNEAAzDxAA1BAQAHQSEAAVFBAApRUQAEYXEADmGBAAhxoQABccEAC4HRAAWB8QAPkgEACJIhAAKiQQAMolEABrJxAA+ygQAJwqEAA9LBAA3S0QAG0vEAAOMRAArjIQAE80EADfNRAAgDcQACA5EACwOhAAUTwQAPI9EACSPxAAM0EQAMNCEABkRBAABEYQAKVHEAA1SRAA1koQAHZMEAAXThAAp08QAEhREADoUhAAiVQQABlWEAC6VxAAWlkQAPtaEACLXBAALF4QAMxfEABtYRAA/WIQAJ5kEAA+ZhAAzmcQAG9pEAAQaxAAsGwQAFFuEADhbxAAgnEQACJzEADDdBAAU3YQAPR3EACUeRAANXsQAMV8EABmfhAABoAQAJaBEAA3gxAA2IQQAHiGEAAIiBAAqYkQAEqLEADqjBAAi44QABuQEAC8kRAAXJMQAP2UEACNlhAALpgQAM6ZEABvmxAA/5wQAKCeEABAoBAA4aEQAHGjEAASpRAAsqYQAFOoEADjqRAAhKsQACWtEADFrhAAVbAQAPaxEACWsxAAN7UQAMe2EABouBAACLoQAKm7EAA5vRAA2r4QAHrAEAAKwhAAq8MQAEzFEADsxhAAfcgQAB3KEAC+yxAAXs0QAP/OEACP0BAAMNIQANDTEABx1RAAAdcQAKLYEABC2hAA49sQAHPdEAAU3xAAtOAQAFXiEADl4xAAhuUQACbnEADH6BAAV+oQAPjrEACY7RAAKO8QAMnwEABq8hAACvQQAJr1EAA79xAA3PgQAHz6EAAd/BAArf0QAE7/EADuABEAjwIRAB8EEQDABREAYAcRAPAIEQCRChEAMgwRANINEQBiDxEAAxERAKQSEQBEFBEA1BURAHUXEQAWGREAthoRAEYcEQDnHREAiB8RACghEQDJIhEAWSQRAPolEQCaJxEAOykRAMsqEQBsLBEADS4RAK0vEQA9MREA3jIRAH40EQAfNhEArzcRAFA5EQDwOhEAkTwRACE+EQDCPxEAYkERAANDEQCTRBEANEYRANRHEQBlSREABUsRAKZMEQBGThEA1k8RAHdREQAYUxEAuFQRAEhWEQDpVxEAilkRACpbEQC6XBEAW14RAPxfEQCcYREALGMRAM1kEQBuZhEADmgRAK9pEQA/axEA4GwRAIBuEQAhcBEAsXERAFJzEQDydBEAk3YRACN4EQDEeREAZHsRAAV9EQCVfhEANoARANaBEQB3gxEAB4URAKiGEQBIiBEA2IkRAHmLEQAajREAuo4RAEqQEQDrkREAjJMRACyVEQC8lhEAXZgRAP6ZEQCemxEALp0RAM+eEQBwoBEAEKIRALGjEQBBpREA4qYRAIKoEQAjqhEAs6sRAFStEQD1rhEAlbARACWyEQDGsxEAZrURAPa2EQCXuBEAOLoRANi7EQBovREACb8RAKrAEQBKwhEA2sMRAHvFEQAcxxEAvMgRAE3KEQDtyxEAjs0RAC7PEQDP0BEAX9IRAADUEQCg1REAQdcRANHYEQBy2hEAEtwRALPdEQBD3xEA5OARAITiEQAl5BEAteURAFbnEQD26BEAl+oRACfsEQDI7REAaO8RAAnxEQCZ8hEAOvQRANr1EQBq9xEAC/kRAKz6EQBM/BEA3P0RAH3/EQAeARIAvgISAE4EEgDvBRIAkAcSADAJEgDAChIAYQwSAAIOEgCiDxIAMhESANMSEgB0FBIAFBYSALUXEgBFGRIA5hoSAIYcEgAnHhIAtx8SAFghEgD4IhIAmSQSACkmEgDKJxIAaikSAAsrEgCbLBIAPC4SAN0vEgBsMRIADTMSAK40EgBONhIA3jcSAH85EgAgOxIAwDwSAFA+EgDxPxIAkkESADJDEgDTRBIAY0YSAARIEgCkSRIARUsSANVMEgB2ThIAFlASALdREgBHUxIA6FQSAIhWEgAYWBIAuVkSAFpbEgD6XBIAil4SACtgEgDMYRIAbGMSAPxkEgCdZhIAPmgSAN5pEgBuaxIAD20SALBuEgBQcBIA4HESAIFzEgAidRIAwnYSAFJ4EgDzeRIAlHsSADR9EgDEfhIAZYASAAaCEgCmgxIAR4USANeGEgB4iBIAGIoSALmLEgBJjRIA6o4SAIqQEgArkhIAu5MSAFyVEgD8lhIAjJgSAC2aEgDOmxIAbp0SAP6eEgCfoBIAQKISAOCjEgCBpRIAEacSALKoEgBSqhIA4qsSAIOtEgAkrxIAxbASAFSyEgD1sxIAlrUSADa3EgDGuBIAZ7oSAAi8EgCovRIASb8SANnAEgB6whIAGsQSALvFEgBLxxIA7MgSAIzKEgAtzBIAvc0SAF7PEgD+0BIAjtISAC/UEgDQ1RIAcNcSAADZEgCh2hIAQtwSAOLdEgBy3xIAE+ESALTiEgBU5BIA5OUSAIXnEgAm6RIAxuoSAFbsEgD37RIAmO8SADjxEgDI8hIAafQSAAr2EgCq9xIAOvkSANv6EgB8/BIAHP4SAKz/EgBNARMA7gITAI4EEwAvBhMAvwcTAGAJEwAACxMAoQwTADEOEwDSDxMAchETAAITEwCjFBMARBYTAOQXEwB0GRMAFRsTALYcEwBWHhMA5h8TAIchEwAoIxMAyCQTAFgmEwD5JxMAmikTADorEwDKLBMAay4TAAwwEwCtMRMAPDMTAN00EwB+NhMAHjgTAK45EwBPOxMA8DwTAJA+EwAgQBMAwUETAGJDEwACRRMAo0YTADNIEwDUSRMAdEsTABVNEwClThMARlATAOZREwB2UxMAF1UTALhWEwBYWBMA6FkTAIlbEwAqXRMAyl4TAFpgEwD7YRMAnGMTADxlEwDMZhMAbWgTAA5qEwCuaxMAPm0TAN9uEwCAcBMAIHITALBzEwBRdRMA8nYTAJJ4EwAiehMAw3sTAGR9EwAEfxMAlIATADWCEwDWgxMAdoUTAAaHEwCniBMASIoTAOiLEwB4jRMAGY8TALqQEwBakhMA6pMTAIuVEwAslxMAzJgTAFyaEwD9mxMAnp0TAD6fEwDfoBMAb6ITABCkEwCwpRMAQKcTAOGoEwCCqhMAIqwTALKtEwBTrxMA9LATAJWyEwAktBMAxbUTAGa3EwAGuRMAlroTADe8EwDYvRMAeL8TAAjBEwCpwhMASsQTAOrFEwB6xxMAG8kTALzKEwBczBMA/c0TAI3PEwAu0RMAztITAF7UEwD/1RMAoNcTAEDZEwDQ2hMAcdwTABLeEwCy3xMAQuETAOPiEwCE5BMAJOYTALTnEwBV6RMA9uoTAJbsEwAm7hMAx+8TAGjxEwAI8xMAqfQTADn2EwDa9xMAevkTAAr7EwCr/BMATP4TAOz/EwB8ARQAHQMUAL4EFABeBhQA7gcUAI8JFAAwCxQA0AwUAGAOFAABEBQAohEUAEITFADSFBQAcxYUABQYFAC0GRQARBsUAOUcFACGHhQAJiAUALYhFABXIxQA+CQUAJgmFAA5KBQAySkUAGorFAAKLRQAmi4UADswFADcMRQAfTMUAAw1FACtNhQATjgUAO45FAB+OxQAHz0UAMA+FABgQBQA8EEUAJFDFAAyRRQA0kYUAGJIFAADShQApEsUAERNFADVThQAdVAUABZSFAC2UxQARlUUAOdWFACIWBQAKFoUALhbFABZXRQA+l4UAJpgFAAqYhQAy2MUAGxlFAAMZxQAnGgUAD1qFADeaxQAfm0UAA5vFACvcBQAUHIUAPBzFACAdRQAIXcUAMJ4FABiehQA8nsUAJN9FAA0fxQA1IAUAGSCFAAFhBQApoUUAEaHFADWiBQAd4oUABiMFAC4jRQASI8UAOmQFACKkhQAKpQUALqVFABblxQA/JgUAJyaFAAsnBQAzZ0UAG6fFAAOoRQAnqIUAD+kFADgpRQAgKcUABCpFACxqhQAUqwUAPKtFACCrxQAI7EUAMSyFABltBQA9LUUAJW3FAA2uRQA1roUAGa8FAAHvhQAqL8UAEjBFADYwhQAecQUABrGFAC6xxQASskUAOvKFACMzBQALM4UAL3PFABd0RQA/tIUAJ7UFAAu1hQAz9cUAHDZFAAQ2xQAoNwUAEHeFADi3xQAguEUABLjFACz5BQAVOYUAPTnFACE6RQAJesUAMbsFABm7hQA9u8UAJfxFAA48xQA2PQUAGj2FAAJ+BQAqvkUAEr7FADa/BQAe/4UABwAFQC8ARUATAMVAO0EFQCOBhUALggVAL4JFQBfCxUAAA0VAKAOFQAwEBUA0REVAHITFQASFRUAohYVAEMYFQDkGRUAhBsVABQdFQC1HhUAViAVAPYhFQCGIxUAJyUVAMgmFQBoKBUA+CkVAJkrFQA6LRUA2i4VAGowFQALMhUArDMVAE01FQDcNhUAfTgVAB46FQC+OxUATj0VAO8+FQCQQBUAMEIVAMBDFQBhRRUAAkcVAJJIFQAyShUA00sVAHRNFQAUTxUApVAVAEVSFQDmUxUAhlUVABZXFQC3WBUAWFoVAPhbFQCIXRUAKV8VAMpgFQBqYhUA+mMVAJtlFQA8ZxUA3GgVAGxqFQANbBUArm0VAE5vFQDecBUAf3IVACB0FQCwdRUAUHcVAPF4FQCSehUAMnwVAMJ9FQBjfxUABIEVAKSCFQA0hBUA1YUVAHaHFQAWiRUApooVAEeMFQDojRUAiI8VABiRFQC5khUAWpQVAPqVFQCKlxUAK5kVAMyaFQBsnBUA/J0VAJ2fFQA+oRUA3qIVAG6kFQAPphUAsKcVAECpFQDgqhUAgawVACKuFQDCrxUAUrEVAPOyFQCUtBUANbYVAMS3FQBluRUABrsVAJa8FQA2vhUA178VAHjBFQAYwxUAqMQVAEnGFQDqxxUAiskVABrLFQC7zBUAXM4VAPzPFQCN0RUALdMVAM7UFQBu1hUA/tcVAJ/ZFQBA2xUA4NwVAHDeFQAR4BUAsuEVAFLjFQDi5BUAg+YVACToFQDE6RUAVOsVAPXsFQCW7hUAJvAVAMbxFQBn8xUACPUVAKj2FQA4+BUA2fkVAHr7FQAa/RUAqv4VAEsAFgDsARYAjAMWABwFFgC9BhYAXggWAP4JFgCOCxYALw0WANAOFgBwEBYAABIWAKETFgBCFRYA4hYWAHIYFgATGhYAtBsWAFQdFgDkHhYAhSAWACYiFgDGIxYAViUWAPcmFgCYKBYAOCoWAMgrFgBpLRYACi8WAJowFgA6MhYA2zMWAHw1FgAMNxYArDgWAE06FgDuOxYAfj0WAB4/FgC/QBYAYEIWAABEFgCQRRYAMUcWANJIFgByShYAAkwWAKNNFgBETxYA5FAWAHVSFgAVVBYAtlUWAFZXFgDmWBYAh1oWAChcFgDIXRYAWF8WAPlgFgCaYhYAOmQWAMplFgBrZxYADGkWAKxqFgA8bBYA3W0WAH5vFgAecRYArnIWAE90FgDwdRYAgHcWACB5FgDBehYAYnwWAPJ9FgCSfxYAM4EWANSCFgBkhBYABIYWAKWHFgBGiRYA5ooWAHaMFgAXjhYAuI8WAFiRFgDokhYAiZQWACqWFgDKlxYAWpkWAPuaFgCcnBYAPJ4WAMyfFgBtoRYADqMWAK6kFgA+phYA36cWAICpFgAgqxYAsKwWAFGuFgDyrxYAkrEWACKzFgDDtBYAZLYWAPS3FgCUuRYANbsWANa8FgBmvhYABsAWAKfBFgBIwxYA2MQWAHjGFgAZyBYAuskWAFrLFgDqzBYAi84WACzQFgDM0RYAXdMWAP3UFgCe1hYAPtgWAM7ZFgBv2xYAEN0WALDeFgBA4BYA4eEWAILjFgAi5RYAsuYWAFPoFgD06RYAlOsWACTtFgDF7hYAZvAWAAbyFgCW8xYAN/UWANj2FgB4+BYACPoWAKn7FgBK/RYA6v4WAHoAFwAbAhcAvAMXAEwFFwDsBhcAjQgXAC4KFwC+CxcAXg0XAP8OFwCgEBcAMBIXANATFwBxFRcAEhcXALIYFwBCGhcA4xsXAIQdFwAkHxcAtCAXAFUiFwD2IxcAliUXACYnFwDHKBcAaCoXAPgrFwCYLRcAOS8XANowFwBqMhcACjQXAKs1FwBMNxcA3DgXAHw6FwAdPBcAvj0XAF4/FwDuQBcAj0IXADBEFwDARRcAYEcXAAFJFwCiShcAQkwXANJNFwBzTxcAFFEXALRSFwBFVBcA5VUXAIZXFwAmWRcAtloXAFdcFwD4XRcAmF8XAChhFwDJYhcAamQXAApmFwCaZxcAO2kXANxqFwBsbBcADG4XAK1vFwBOcRcA3nIXAH50FwAfdhcAwHcXAFB5FwDwehcAkXwXADJ+FwDSfxcAYoEXAAODFwCkhBcARIYXANSHFwB1iRcAFosXALaMFwBGjhcA548XAIiRFwAokxcAuJQXAFmWFwD6lxcAmpkXACqbFwDLnBcAbJ4XAPyfFwCcoRcAPaMXAN6kFwB+phcADqgXAK+pFwBQqxcA8KwXAICuFwAhsBcAwrEXAFKzFwDytBcAk7YXADS4FwDEuRcAZLsXAAW9FwCmvhcANsAXANbBFwB3wxcAGMUXAKjGFwBIyBcA6ckXAIrLFwAqzRcAus4XAFvQFwD80RcAnNMXAC3VFwDN1hcAbtgXAA7aFwCe2xcAP90XAODeFwBw4BcAEOIXALHjFwBS5RcA4uYXAILoFwAj6hcAxOsXAFTtFwD07hcAlfAXADbyFwDG8xcAZvUXAAf3FwCo+BcASPoXANj7FwB5/RcAGv8XALoAGABKAhgA6wMYAIwFGAAsBxgAvAgYAF0KGAD+CxgAjg0YAC4PGADPEBgAcBIYAAAUGACgFRgAQRcYAOIYGAByGhgAEhwYALMdGABUHxgA5CAYAIQiGAAlJBgAxiUYAGYnGAD2KBgAlyoYADgsGADILRgAaC8YAAkxGACqMhgASjQYANo1GAB7NxgAHDkYAKw6GABMPBgA7T0YAI4/GAAeQRgAvkIYAF9EGAAARhgAkEcYADBJGADRShgAckwYAAJOGACiTxgAQ1EYAORSGACEVBgAFVYYALVXGABWWRgA9loYAIZcGAAnXhgAyF8YAGhhGAD4YhgAmWQYADpmGADKZxgAamkYAAtrGACsbBgAPG4YANxvGAB9cRgAHnMYAK50GABOdhgA73cYAJB5GAAgexgAwHwYAGF+GAACgBgAkoEYADKDGADThBgAdIYYABSIGACkiRgARYsYAOaMGAB2jhgAFpAYALeRGABYkxgA6JQYAIiWGAApmBgAypkYAFqbGAD6nBgAm54YADygGADMoRgAbKMYAA2lGACuphgATqgYAN6pGAB/qxgAIK0YAMCuGABQsBgA8bEYAJKzGAAitRgAwrYYAGO4GAAEuhgAlLsYADS9GADVvhgAdsAYAAbCGACmwxgAR8UYAOjGGAB4yBgAGMoYALnLGABazRgA6s4YAIrQGAAr0hgAzNMYAFzVGAD91hgAndgYAD7aGADe2xgAbt0YAA/fGACw4BgAUOIYAODjGACB5RgAIucYAMLoGABS6hgA8+sYAJTtGAA07xgAxPAYAGXyGAAG9BgAlvUYADb3GADX+BgAePoYAAj8GACo/RgASf8YAOoAGQB6AhkAGgQZALsFGQBcBxkA7AgZAIwKGQAtDBkAzg0ZAF4PGQD+EBkAnxIZAEAUGQDgFRkAcBcZABEZGQCyGhkAUhwZAOIdGQCDHxkAJCEZALQiGQBUJBkA9SUZAJYnGQAmKRkAxioZAGcsGQAILhkAmC8ZADgxGQDZMhkAejQZAAo2GQCqNxkASzkZAOw6GQB8PBkAHD4ZAL0/GQBeQRkA/kIZAI5EGQAvRhkA0EcZAHBJGQAASxkAoUwZAEJOGQDSTxkAclEZABNTGQC0VBkARFYZAOVXGQCFWRkAJlsZALZcGQBWXhkA918ZAJhhGQA4YxkAyGQZAGlmGQAKaBkAqmkZADprGQDbbBkAfG4ZABxwGQC9cRkAXnMZAO50GQCOdhkAL3gZANB5GQBgexkAAH0ZAKF+GQBCgBkA4oEZAHKDGQAThRkAtIYZAFSIGQDkiRkAhYsZACaNGQC2jhkAVpAZAPeRGQCYkxkAKJUZAMiWGQBpmBkACpoZAJqbGQA6nRkA254ZAHygGQAMohkArKMZAE2lGQDuphkAfqgZAB6qGQC/qxkAYK0ZAPCuGQCQsBkAMbIZANKzGQBitRkAArcZAKO4GQBEuhkA1LsZAHW9GQAVvxkAtsAZAFbCGQDmwxkAh8UZACjHGQC4yBkAWMoZAPnLGQCazRkAKs8ZAMrQGQBr0hkADNQZAJzVGQA81xkA3dgZAH7aGQAO3BkArt0ZAE/fGQDw4BkAgOIZACDkGQDB5RkAYucZAALpGQCS6hkAM+wZANTtGQBk7xkABPEZAKXyGQBG9BkA1vUZAHb3GQAX+RkAuPoZAEj8GQDo/RkAif8ZACoBGgC6AhoAWgQaAPsFGgCcBxoALAkaAMwKGgBtDBoADg4aAJ4PGgA+ERoA3xIaAIAUGgAQFhoAsBcaAFEZGgDyGhoAkhwaACIeGgDDHxoAZCEaAPQiGgCUJBoANSYaANYnGgBmKRoABisaAKcsGgBILhoA2C8aAHgxGgAZMxoAujQaAEo2GgDqNxoAizkaACw7GgC8PBoAXT4aAP0/GgCeQRoALkMaAM5EGgBvRhoAEEgaAKBJGgBASxoA4UwaAIJOGgAiUBoAslEaAFNTGgD0VBoAhFYaACRYGgDFWRoAZlsaAPZcGgCWXhoAN2AaANhhGgBoYxoACGUaAKlmGgBKaBoA2mkaAHprGgAbbRoAvG4aAExwGgDscRoAjXMaAC51GgC+dhoAXngaAP95GgCgexoAMH0aANB+GgBxgBoAEoIaAKKDGgBChRoA44YaAISIGgAUihoAtIsaAFWNGgD2jhoAhpAaACaSGgDHkxoAaJUaAPiWGgCYmBoAOZoaANqbGgBqnRoACp8aAKugGgBMohoA3KMaAHylGgAdpxoAvqgaAE6qGgDuqxoAj60aADCvGgDAsBoAYLIaAAG0GgCitRoAMrcaANK4GgBzuhoAFLwaAKS9GgBFvxoA5cAaAIbCGgAWxBoAtsUaAFfHGgD4yBoAiMoaACjMGgDJzRoAas8aAPrQGgCa0hoAO9QaANzVGgBs1xoADNkaAK3aGgBO3BoA3t0aAH7fGgAf4RoAwOIaAFDkGgDw5RoAkecaADLpGgDC6hoAYuwaAAPuGgCk7xoANPEaANTyGgB19BoAFvYaAKb3GgBG+RoA5/oaAIj8GgAY/hoAuP8aAFkBGwD6AhsAigQbACoGGwDLBxsAbAkbAAwLGwCtDBsATg4bAN4PGwB+ERsAHxMbAMAUGwBQFhsA8BcbAJEZGwAyGxsAwhwbAGIeGwADIBsApCEbADQjGwDVJBsAdSYbABYoGwCmKRsARisbAOcsGwCILhsAGDAbALgxGwBZMxsA+jQbAIo2GwAqOBsAyzkbAGw7GwD8PBsAnD4bAD1AGwDeQRsAbkMbAA5FGwCvRhsAUEgbAOBJGwCASxsAIU0bAMJOGwBSUBsA8lEbAJNTGwA0VRsAxFYbAGRYGwAFWhsAplsbADZdGwDWXhsAd2AbABhiGwCoYxsASGUbAOlmGwCKaBsAGmobALprGwBbbRsA/G4bAIxwGwAschsAzXMbAF11GwD+dhsAnngbAD96GwDgexsAcH0bABB/GwCxgBsAUoIbAOKDGwCChRsAI4cbAMSIGwBUihsA9IsbAJWNGwA2jxsAxpAbAGaSGwAHlBsAqJUbADiXGwDYmBsAeZobABqcGwCqnRsASp8bAOugGwCMohsAHKQbAL2lGwBdpxsA7agbAI6qGwAurBsAz60bAHCvGwAAsRsAoLIbAEG0GwDitRsAcrcbABK5GwCzuhsAVLwbAOS9GwCEvxsAJcEbAMbCGwBWxBsA9sUbAJfHGwA4yRsAyMobAGjMGwAJzhsAqs8bADrRGwDa0hsAe9QbABzWGwCs1xsATNkbAO3aGwCO3BsAHt4bAL7fGwBf4RsA7+IbAJDkGwAw5hsA0ecbAHLpGwAC6xsAouwbAEPuGwDk7xsAdPEbABTzGwC19BsAVvYbAOb3GwCG+RsAJ/sbAMj8GwBY/hsA+P8bAJkBHAA6AxwAygQcAGoGHAALCBwArAkcADwLHADcDBwAfQ4cAB4QHACuERwAThMcAO8UHAB/FhwAIBgcAMAZHABhGxwAAh0cAJIeHAAyIBwA0yEcAHQjHAAEJRwApSYcAEUoHADmKRwAdiscABYtHAC3LhwAWDAcAOgxHACIMxwAKTUcAMo2HABaOBwA+jkcAJs7HAA8PRwAzD4cAGxAHAANQhwAnUMcAD5FHADeRhwAf0gcACBKHACwSxwAUE0cAPFOHACSUBwAIlIcAMJTHABjVRwABFccAJRYHAA0WhwA1VscAHZdHAAGXxwApmAcAEdiHADXYxwAeGUcABhnHAC5aBwASWocAOprHACKbRwAK28cAMxwHABcchwA/HMcAJ11HAA+dxwAzngcAG56HAAPfBwAsH0cAEB/HADggBwAgYIcACKEHACyhRwAUoccAPOIHACUihwAJIwcAMSNHABljxwABpEcAJaSHAA2lBwA15UcAGeXHAAImRwAqJocAEmcHADZnRwAep8cABqhHAC7ohwAXKQcAOylHACNpxwALakcAL2qHABerBwA/q0cAJ+vHABAsRwA0LIcAHC0HAARthwAsrccAEK5HADiuhwAg7wcACS+HAC0vxwAVMEcAPXCHACWxBwAJsYcAMbHHABnyRwACMscAJjMHAA4zhwA2c8cAHrRHAAK0xwAqtQcAEvWHADs1xwAfNkcABzbHAC93BwATd4cAO7fHACO4RwAL+McAL/kHABg5hwAAOgcAKHpHAAx6xwA0uwcAHLuHAAT8BwAtPEcAETzHADk9BwAhfYcACb4HAC2+RwAVvscAPf8HACY/hwAKAAdAMgBHQBpAx0ACgUdAJoGHQA6CB0A2wkdAHwLHQAMDR0ArA4dAE0QHQDdER0AfhMdAB4VHQC/Fh0ATxgdAPAZHQCQGx0AMR0dAMEeHQBiIB0AAiIdAKMjHQBEJR0A1CYdAHUoHQAVKh0AtisdAEYtHQDmLh0AhzAdABcyHQC4Mx0AWDUdAPk2HQCaOB0AKjodAMo7HQBrPR0ADD8dAJxAHQA8Qh0A3UMdAH5FHQAORx0ArkgdAE9KHQDfSx0AgE0dACBPHQDBUB0AUVIdAPJTHQCSVR0AM1cdAMNYHQBkWh0ABFwdAKVdHQBGXx0A1mAdAHZiHQAXZB0AuGUdAEhnHQDoaB0AiWodACpsHQC6bR0AWm8dAPtwHQCcch0ALHQdAMx1HQBtdx0A/XgdAJ56HQA+fB0A330dAG9/HQAQgR0AsIIdAFGEHQDhhR0AgocdACKJHQDDih0AZIwdAPSNHQCUjx0ANZEdANaSHQBmlB0ABpYdAKeXHQA3mR0A2JodAHicHQAZnh0AqZ8dAEqhHQDqoh0Ai6QdABumHQC8px0AXakdAP2qHQCerB0ALq4dAM6vHQBvsR0AELMdAKC0HQBAth0A4bcdAIK5HQASux0AsrwdAFO+HQD0vx0AhMEdACTDHQDFxB0AZsYdAPbHHQCWyR0AN8sdAMfMHQBozh0ACNAdAKnRHQA50x0A2tQdAHrWHQAb2B0Aq9kdAEzbHQDs3B0Ajd4dAB3gHQC+4R0AXuMdAP/kHQCP5h0AMOgdANDpHQBx6x0AAe0dAKLuHQBC8B0A4/EdAHPzHQAU9R0AtPYdAFX4HQD2+R0AhvsdACb9HQDH/h0AaAAeAPgBHgCYAx4AOQUeANoGHgBqCB4ACgoeAKsLHgBMDR4A3A4eAHwQHgAdEh4ArRMeAE4VHgDuFh4AjxgeAB8aHgDAGx4AYB0eAAEfHgCRIB4AMiIeANIjHgBzJR4AAyceAKQoHgBFKh4A5SseAHUtHgAWLx4AtjAeAFcyHgD4Mx4AiDUeACg3HgDJOB4AajoeAPo7HgCaPR4AOz8eANxAHgBsQh4ADEQeAK1FHgBORx4A3kgeAH5KHgAfTB4Ar00eAFBPHgDwUB4AkVIeACFUHgDCVR4AYlceAANZHgCTWh4ANFweANRdHgB1Xx4ABWEeAKZiHgBGZB4A52UeAHdnHgAYaR4AuGoeAFlsHgD6bR4Aim8eACpxHgDLch4AbHQeAPx1HgCcdx4APXkeAN56HgBufB4ADn4eAK9/HgBQgR4A4IIeAICEHgAhhh4AsYceAFKJHgDyih4Ak4weACOOHgDEjx4AZJEeAAWTHgCVlB4ANpYeANaXHgB3mR4AB5seAKicHgBInh4A6Z8eAHmhHgAaox4AuqQeAFumHgDrpx4AjKkeAC2rHgDNrB4Abq4eAP6vHgCesR4AP7MeAOC0HgBwth4AELgeALG5HgBBux4A4rweAIK+HgAjwB4As8EeAFTDHgD0xB4AlcYeADbIHgDGyR4AZsseAAfNHgCXzh4AONAeANjRHgB50x4ACdUeAKrWHgBK2B4A69keAIzbHgAc3R4AvN4eAF3gHgD+4R4AjuMeAC7lHgDP5h4AcOgeAADqHgCg6x4AQe0eANHuHgBy8B4AEvIeALPzHgBD9R4A5PYeAIT4HgAl+h4AtfseAFb9HgD2/h4AlwAfACcCHwDIAx8AaAUfAAkHHwCZCB8AOgofANoLHwB7DR8AHA8fAKwQHwBMEh8A7RMfAI4VHwAeFx8AvhgfAF8aHwAAHB8AkB0fADAfHwDRIB8AYSIfAAIkHwCiJR8AQycfANMoHwB0Kh8AFSwfALUtHwBFLx8A5jAfAIYyHwAnNB8AtzUfAFg3HwD4OB8AmTofACk8HwDKPR8Aaj8fAAtBHwCbQh8APEQfANxFHwB9Rx8ADUkfAK5KHwBOTB8A700fAH9PHwAgUR8AwFIfAGFUHwACVh8AklcfADJZHwDTWh8AdFwfAAReHwCkXx8ARWEfANViHwB2ZB8AFmYfALdnHwBHaR8A6GofAIhsHwApbh8AuW8fAFpxHwD6ch8Am3QfACt2HwDMdx8AbHkfAA17HwCufB8APn4fAN5/HwB/gR8AD4MfALCEHwBQhh8A8YcfAIGJHwAiix8AwowfAGOOHwDzjx8AlJEfADSTHwDVlB8AZZYfAAaYHwCmmR8AR5sfANecHwB4nh8AGKAfALmhHwBJox8A6qQfAIqmHwArqB8AzKkfAFyrHwD9rB8Ana4fAC2wHwDOsR8AbrMfAA+1HwCwth8AQLgfAOC5HwCBux8AEb0fALK+HwBSwB8A88EfAIPDHwAkxR8AxMYfAGXIHwD1yR8AlssfADbNHwDXzh8AZ9AfAAjSHwCo0x8ASdUfANnWHwB62B8AGtofALvbHwBL3R8A7N4fAIzgHwAt4h8AveMfAF7lHwD+5h8An+gfAC/qHwDQ6x8AcO0fABHvHwCh8B8AQvIfAOLzHwCD9R8AE/cfALT4HwBU+h8A9fsfAIX9HwAm/x8AxgAgAGcCIAD3AyAAmAUgADgHIADZCCAAaQogAAoMIACqDSAASw8gANsQIAB8EiAAHBQgAL0VIABNFyAA7hggAI4aIAAvHCAAvx0gAGAfIAAAISAAoSIgAEIkIADSJSAAcicgABMpIACjKiAARCwgAOUtIACFLyAAFTEgALYyIABWNCAA9zUgAIc3IAAoOSAAyDogAGk8IAD5PSAAmj8gADpBIADbQiAAa0QgAAxGIACsRyAATUkgAN1KIAB+TCAAHk4gAL9PIABgUSAA8FIgAJBUIAAxViAAwVcgAGJZIAACWyAAo1wgADNeIADUXyAAdGEgABVjIAClZCAARmYgAOZnIACHaSAAF2sgALhsIABYbiAA+W8gAIlxIAAqcyAAynQgAGt2IAD7dyAAnHkgADx7IADdfCAAbX4gAA6AIACugSAAT4MgAN+EIACAhiAAIIggAMGJIABRiyAA8owgAJKOIAAzkCAA1JEgAGSTIAAElSAApZYgADWYIADWmSAAdpsgABedIACnniAASKAgAOihIACJoyAAGaUgALqmIABaqCAA+6kgAIurIAAsrSAAza4gAG2wIAD9sSAAnrMgAD61IADftiAAb7ggABC6IACwuyAAUb0gAOG+IACCwCAAIsIgAMPDIABTxSAA9MYgAJTIIAA1yiAAxcsgAGbNIAAGzyAAp9AgADfSIADY0yAAeNUgABnXIACp2CAAStogAOrbIACL3SAAG98gALzgIABc4iAA/eMgAI3lIAAu5yAAzuggAG/qIAD/6yAAoO0gAEDvIADh8CAAcfIgABL0IACy9SAAU/cgAOP4IACE+iAAJPwgAMX9IABV/yAA9gAhAJYCIQA3BCEAxwUhAGgHIQAICSEAqQohADkMIQDaDSEAeg8hABsRIQCrEiEATBQhAOwVIQCNFyEAHRkhAL4aIQBeHCEA/x0hAI8fIQAwISEA0CIhAHEkIQABJiEAoichAEIpIQDjKiEAcywhABQuIQC1LyEAVTEhAOUyIQCGNCEAJjYhALY3IQBXOSEA+DohAJg8IQA5PiEAyT8hAGpBIQAKQyEAq0QhADtGIQDcRyEAfEkhAB1LIQCtTCEATk4hAO5PIQCPUSEAH1MhAMBUIQBgViEAAVghAJFZIQAyWyEA0lwhAGJeIQADYCEApGEhAERjIQDlZCEAdWYhABZoIQC2aSEAV2shAOdsIQCIbiEAKHAhAMlxIQBZcyEA+nQhAJp2IQA7eCEAy3khAGx7IQAMfSEArX4hAD2AIQDegSEAfoMhAB+FIQCvhiEAUIghAPCJIQCRiyEAIY0hAMKOIQBikCEAA5IhAJOTIQA0lSEA1JYhAGSYIQAFmiEAppshAEadIQDnniEAd6AhABiiIQC4oyEAWaUhAOmmIQCKqCEAKqohAMurIQBsrSEADK8hAJ2wIQA9siEA3rMhAH61IQAftyEAr7ghAFC6IQDwuyEAkb0hACG/IQDCwCEAYsIhAAPEIQCTxSEANMchANTIIQB1yiEABcwhAKbNIQBGzyEA59AhAHfSIQAY1CEAuNUhAFnXIQDp2CEAitohACrcIQC63SEAW98hAPzgIQCc4iEAPeQhAM3lIQBu5yEADukhAK/qIQA/7CEA4O0hAIDvIQAh8SEAsfIhAFL0IQDy9SEAk/chACP5IQDE+iEAZPwhAAX+IQCV/yEANgEiANYCIgB3BCIABwYiAKgHIgBICSIA6QoiAHkMIgAaDiIAug8iAEoRIgDrEiIAjBQiAC0WIgDNFyIAXRkiAP4aIgCeHCIAPx4iAM8fIgBwISIAECMiALEkIgBBJiIA4iciAIIpIgAjKyIAsywiAFQuIgD0LyIAlTEiACUzIgDGNCIAZjYiAAc4IgCXOSIAODsiANg8IgB5PiIACUAiAKpBIgBKQyIA60QiAHtGIgAcSCIAvEkiAF1LIgDtTCIAjk4iAC5QIgC+USIAX1MiAABVIgCgViIAMFgiANFZIgByWyIAEl0iALNeIgBDYCIA5GEiAIRjIgAlZSIAtWYiAFZoIgD2aSIAl2siACdtIgDIbiIAaHAiAAlyIgCZcyIAOnUiANp2IgB7eCIAC3oiAKx7IgBMfSIA7X4iAH2AIgAegiIAvoMiAE6FIgDvhiIAkIgiADCKIgDRiyIAYY0iAAKPIgCikCIAQ5IiANOTIgB0lSIAFZciAKSYIgBFmiIA5psiAIadIgAWnyIAt6AiAFiiIgD4oyIAmaUiACmnIgDKqCIAaqoiAAusIgCbrSIAPK8iANywIgB9siIADbQiAK61IgBOtyIA77giAH+6IgAgvCIAwL0iAGG/IgDxwCIAksIiADLEIgDTxSIAY8ciAATJIgCkyiIANMwiANXNIgB2zyIAFtEiAKbSIgBH1CIA6NUiAIjXIgAY2SIAudoiAFrcIgD63SIAm98iACvhIgDM4iIAbOQiAA3mIgCd5yIAPukiAN7qIgB/7CIAD+4iALDvIgBQ8SIA8fIiAIH0IgAi9iIAwvciAGP5IgDz+iIAlPwiADT+IgDV/yIAZQEjAAYDIwCmBCMARwYjANcHIwB4CSMAGAsjAKgMIwBJDiMA6g8jAIoRIwAaEyMAuxQjAFwWIwD9FyMAjBkjAC0bIwDOHCMAbh4jAA8gIwCfISMAQCMjAOAkIwCBJiMAESgjALIpIwBSKyMA8ywjAIMuIwAkMCMAxDEjAGUzIwD1NCMAljYjADY4IwDXOSMAZzsjAAg9IwCoPiMAOEAjANlBIwB6QyMAGkUjAKpGIwBLSCMA7EkjAIxLIwAcTSMAvU4jAF5QIwD+USMAn1MjAC9VIwDQViMAcFgjABFaIwChWyMAQl0jAOJeIwCDYCMAE2IjALRjIwBUZSMA9WYjAIVoIwAmaiMAxmsjAGdtIwD3biMAmHAjADhyIwDIcyMAaXUjAAp3IwCqeCMAS3ojANt7IwB8fSMAHH8jAKyAIwBNgiMA7oMjAI6FIwAehyMAv4gjAGCKIwAAjCMAkI0jADGPIwDSkCMAcpIjABOUIwCjlSMARJcjAOWYIwCFmiMAFZwjALadIwBWnyMA96AjAIeiIwAopCMAyKUjAGmnIwD5qCMAmqojADqsIwDKrSMAa68jAAyxIwCssiMAPbQjAN21IwB+tyMAHrkjAL+6IwBPvCMA8L0jAJC/IwAxwSMAwcIjAGLEIwACxiMAo8cjADPJIwDUyiMAdMwjAATOIwClzyMARtEjAObSIwB21CMAF9YjALjXIwBY2SMA+dojAIncIwAq3iMAyt8jAGvhIwD74iMAnOQjADzmIwDd5yMAbekjAA7rIwCu7CMAT+4jAN/vIwCA8SMAIPMjALD0IwBR9iMA8vcjAJL5IwAi+yMAw/wjAGT+IwAEACQAlAEkADUDJADWBCQAdgYkAAYIJACnCSQASAskAOgMJACJDiQAGRAkALoRJABaEyQA+xQkAIsWJAAsGCQAzRkkAG0bJAD9HCQAnh4kAD4gJADfISQAbyMkABAlJACwJiQAQCgkAOEpJACCKyQAIi0kALIuJABTMCQA9DEkAJQzJAAlNSQAxTYkAGY4JAAGOiQAljskADc9JADYPiQAeEAkAAhCJACpQyQASkUkAOpGJAB6SCQAG0okALxLJABcTSQA/U4kAI1QJAAuUiQAzlMkAG9VJAD/ViQAoFgkAEBaJADhWyQAcV0kABJfJACyYCQAU2IkAONjJACEZSQAJGckALRoJABVaiQA9mskAJZtJAAmbyQAx3AkAGhyJAAIdCQAmHUkADl3JADaeCQAenokAAp8JACrfSQATH8kAOyAJAB8giQAHYQkAL6FJABehyQA/4gkAI+KJAAwjCQA0I0kAHGPJAABkSQAopIkAEKUJADjlSQAc5ckABSZJAC1miQAVZwkAOWdJACGnyQAJqEkALaiJABXpCQA+KUkAJinJAAoqSQAyaokAGqsJAAKriQAmq8kADuxJADcsiQAfLQkAA22JACttyQATrkkAO66JAB+vCQAH74kAMC/JABgwSQA8MIkAJHEJAAyxiQA0sckAHPJJAADyyQApMwkAETOJADlzyQAddEkABbTJAC21CQAV9YkAOfXJACI2SQAKNskAMncJABZ3iQA+t8kAJrhJAAq4yQAy+QkAGzmJAAM6CQAnOkkAD3rJADe7CQAfu4kAA7wJACv8SQAUPMkAPD0JACA9iQAIfgkAML5JABi+yQA8vwkAJP+JAA0ACUA1AElAHUDJQAFBSUApgYlAEYIJQDnCSUAdwslABgNJQC4DiUASBAlAOkRJQCKEyUAKhUlALoWJQBbGCUA/BklAJ0bJQAsHSUAzR4lAG4gJQAOIiUAryMlAD8lJQDgJiUAgCglACEqJQCxKyUAUi0lAPIuJQCTMCUAIzIlAMQzJQBkNSUA9TYlAJU4JQA2OiUA1jslAGY9JQAHPyUAqEAlAEhCJQDYQyUAeUUlABpHJQC6SCUASkolAOtLJQCMTSUALE8lALxQJQBdUiUA/lMlAJ5VJQAuVyUAz1glAHBaJQAQXCUAsV0lAEFfJQDiYCUAgmIlACNkJQCzZSUAVGclAPRoJQCVaiUAJWwlAMZtJQBmbyUA9nAlAJdyJQA4dCUA2HUlAGh3JQAJeSUAqnolAEp8JQDafSUAe38lAByBJQC8giUATIQlAO2FJQCOhyUALoklAL6KJQBfjCUAAI4lAKCPJQBBkSUA0ZIlAHKUJQASliUAs5clAEOZJQDkmiUAhZwlACWeJQC1nyUAVqElAPaiJQCXpCUAJ6YlAMinJQBoqSUA+KolAJmsJQA6riUA2q8lAGqxJQALsyUArLQlAEy2JQDdtyUAfbklAB67JQC+vCUATr4lAO+/JQCQwSUAMMMlAMDEJQBhxiUAAsglAKLJJQAyyyUA08wlAHTOJQAU0CUApNElAEXTJQDm1CUAhtYlABbYJQC32SUAWNslAPjcJQCZ3iUAKeAlAMrhJQBq4yUAC+UlAJvmJQA86CUA3OklAGzrJQAN7SUAru4lAE7wJQDe8SUAf/MlACD1JQDA9iUAUPglAPH5JQCS+yUAMv0lAML+JQBjACYABAImAKQDJgA0BSYA1QYmAHYIJgAWCiYApgsmAEcNJgDoDiYAiBAmABgSJgC5EyYAWhUmAPoWJgCKGCYAKxomAMwbJgBtHSYA/B4mAJ0gJgA+IiYA3iMmAH8lJgAPJyYAsCgmAFAqJgDxKyYAgS0mACIvJgDCMCYAUjImAPMzJgCUNSYANDcmAMU4JgBlOiYABjwmAKY9JgA2PyYA10AmAHhCJgAYRCYAqEUmAElHJgDqSCYAikomABpMJgC7TSYAXE8mAPxQJgCMUiYALVQmAM5VJgBuVyYAD1kmAJ9aJgBAXCYA4F0mAHBfJgARYSYAsmImAFJkJgDiZSYAg2cmACRpJgDEaiYAVGwmAPVtJgCWbyYANnEmAMZyJgBndCYACHYmAKh3JgA4eSYA2XomAHp8JgAafiYAqn8mAEuBJgDsgiYAjIQmAByGJgC9hyYAXokmAP6KJgCOjCYAL44mANCPJgBwkSYAEZMmAKGUJgBCliYA4pcmAHKZJgATmyYAtJwmAFWeJgDknyYAhaEmACajJgDGpCYAVqYmAPenJgCYqSYAOKsmAMisJgBpriYACrAmAKqxJgA6syYA27QmAHy2JgAcuCYArbkmAE27JgDuvCYAjr4mAB7AJgC/wSYAYMMmAADFJgCQxiYAMcgmANLJJgByyyYAAs0mAKPOJgBE0CYA5NEmAHTTJgAV1SYAttYmAFbYJgDm2SYAh9smACjdJgDI3iYAWOAmAPnhJgCa4yYAOuUmAMrmJgBr6CYADOomAKzrJgA87SYA3e4mAH7wJgAe8iYArvMmAE/1JgDw9iYAkPgmACD6JgDB+yYAYv0mAAL/JgCSACcAMwInANQDJwB0BScABAcnAKUIJwBGCicA5gsnAHYNJwAXDycAuBAnAFgSJwDoEycAiRUnACoXJwDKGCcAWhonAPsbJwCcHScAPR8nAMwgJwBtIicADiQnAK4lJwA+JycA3ygnAIAqJwAgLCcAsC0nAFEvJwDyMCcAkjInACI0JwDDNScAZDcnAAQ5JwCVOicANTwnANY9JwB2PycABkEnAKdCJwBIRCcA6EUnAHhHJwAZSScAukonAFpMJwDqTScAi08nACxRJwDMUicAXFQnAP1VJwCeVycAPlknAM5aJwBvXCcAEF4nALBfJwBAYScA4WInAIJkJwAiZicAsmcnAFNpJwD0aicAlGwnACRuJwDFbycAZnEnAAZzJwCWdCcAN3YnANh3JwB4eScACHsnAKl8JwBKficA6n8nAHqBJwAbgycAvIQnAFyGJwDshycAjYknAC6LJwDOjCcAXo4nABCQJwCwkScAQJMnAOGUJwCClicAIpgnALKZJwBTmycA9JwnAJSeJwAloCcAxaEnAGajJwAGpScAlqYnADeoJwDYqScAeKsnAAitJwCpricASrAnAOqxJwB6sycAG7UnALy2JwBcuCcA7LknAI27JwAuvScAzr4nAF7AJwD/wScAoMMnAEDFJwDQxicAccgnABLKJwCyyycAQs0nAOPOJwCE0CcAJNInALTTJwBV1ScA9tYnAJbYJwAm2icAx9snAGjdJwAI3ycAmOAnADniJwDa4ycAeuUnAArnJwCr6CcATOonAOzrJwB87ScAHe8nAL7wJwBe8icA7vMnAI/1JwAw9ycA0PgnAGD6JwAB/CcAov0nAEL/JwDSACgAcwIoABQEKAC1BSgARAcoAOUIKACGCigAJgwoALYNKABXDygA+BAoAJgSKAAoFCgAyRUoAGoXKAD6GCgAmhooADscKADcHSgAfB8oAA0hKACtIigATiQoAO4lKAB+JygAHykoAMAqKABgLCgA8C0oAJEvKAAyMSgA0jIoAGI0KAADNigApDcoAEQ5KADUOigAdTwoABY+KAC2PygARkEoAOdCKACIRCgAKEYoALhHKABZSSgA+kooAJpMKAAqTigAy08oAGxRKAD8UigAnFQoAD1WKADeVygAblkoAA5bKACvXCgAUF4oAPBfKACAYSgAIWMoAMJkKABiZigA8mcoAJNpKAA0aygA1GwoAGRuKAAFcCgApnEoAEZzKADWdCgAd3YoABh4KAC4eSgASHsoAOl8KACKfigAKoAoALqBKABbgygA/IQoAJ2GKAAsiCgAzYkoAG6LKAAOjSgAno4oAD+QKADgkSgAgJMoABCVKACxligAUpgoAPKZKACCmygAI50oAMSeKABkoCgA9aEoAJWjKAA2pSgA1qYoAGaoKAAHqigAqKsoADitKADYrigAebAoABqyKACqsygASrUoAOu2KACMuCgALLooALy7KABdvSgA/r4oAJ7AKAAuwigAz8MoAHDFKAAQxygAoMgoAEHKKADiyygAgs0oABLPKACz0CgAVNIoAPTTKACE1SgAJdcoAMbYKABW2igA9tsoAJfdKAA43ygAyOAoAGjiKAAJ5CgAquUoAErnKADa6CgAe+ooABzsKAC87SgATO8oAO3wKACO8igALvQoAL71KABf9ygAAPkoAKD6KAAw/CgA0f0oAHL/KAASASkAogIpAEMEKQDkBSkAhQcpABQJKQC1CikAVgwpAOYNKQCGDykAJxEpAMgSKQBoFCkA+BUpAJkXKQA6GSkA2hopAGocKQALHikArB8pAEwhKQDdIikAfSQpAB4mKQC+JykATikpAO8qKQCQLCkAMC4pAMAvKQBhMSkAAjMpAKI0KQAyNikA0zcpAHQ5KQAUOykApDwpAEU+KQDmPykAdkEpABZDKQC3RCkAWEYpAOhHKQCISSkAKUspAMpMKQBaTikA+k8pAJtRKQA8UykA3FQpAGxWKQANWCkArlkpAE5bKQDeXCkAf14pACBgKQDAYSkAUGMpAPFkKQCSZikAMmgpAMJpKQBjaykABG0pAKRuKQA0cCkA1XEpAHZzKQAWdSkApnYpAEd4KQDoeSkAeHspABh9KQC5fikAWoApAOqBKQCKgykAK4UpAMyGKQBtiCkA/IkpAJ2LKQA+jSkA3o4pAG6QKQAPkikAsJMpAFCVKQDglikAgZgpACKaKQDCmykAUp0pAPOeKQCUoCkANKIpAMWjKQBlpSkABqcpAJaoKQA2qikA16spAHitKQAIrykAqLApAEmyKQDqsykAerUpABq3KQC7uCkAXLopAOy7KQCMvSkALb8pAM7AKQBewikA/sMpAJ/FKQBAxykA0MgpAHDKKQARzCkAss0pAFLPKQDi0CkAg9IpACTUKQDE1SkAVNcpAPXYKQCW2ikANtwpAMbdKQBn3ykACOEpAKjiKQA45CkA2eUpAHrnKQAa6SkAquopAEvsKQDs7SkAfO8pABzxKQC98ikAXvQpAO71KQCO9ykAL/kpAND6KQBg/CkAAP4pAKH/KQBCASoA4gIqAHIEKgATBioAtAcqAFUJKgDkCioAhQwqACYOKgDGDyoAVhEqAPcSKgCYFCoAKBYqAMgXKgBpGSoAChsqAKocKgA6HioA2x8qAHwhKgAcIyoArSQqAE0mKgDuJyoAjikqAB4rKgC/LCoAYC4qAAAwKgCQMSoAMTMqANI0KgByNioAAjgqAKM5KgBEOyoA1DwqAHQ+KgAVQCoAtkEqAEZDKgDmRCoAh0YqAChIKgC4SSoAWEsqAPlMKgCaTioAKlAqAMpRKgBrUyoADFUqAKxWKgA8WCoA3VkqAH5bKgAeXSoArl4qAE9gKgDwYSoAkGMqACBlKgDBZioAYmgqAAJqKgCSayoAM20qANRuKgBkcCoABHIqAKVzKgBGdSoA5nYqAHZ4KgAXeioAuHsqAFh9KgDofioAiYAqACqCKgC6gyoAWoUqAPuGKgCciCoALIoqAMyLKgBtjSoADo8qAJ6QKgA+kioA35MqAICVKgAQlyoAsJgqAFGaKgDymyoAkp0qACKfKgDDoCoAZKIqAASkKgCVpSoANacqANaoKgB2qioABqwqAKetKgBIryoA6LAqAHiyKgAZtCoAurUqAEq3KgDquCoAi7oqACy8KgC8vSoAXL8qAP3AKgCewioALsQqAM7FKgBvxyoAEMkqAKDKKgBAzCoA4c0qAILPKgAS0SoAstIqAFPUKgD01SoAhNcqACTZKgDF2ioAZtwqAAbeKgCW3yoAN+EqANjiKgB45CoACOYqAKnnKgBK6SoA6uoqAHrsKgAb7ioAvO8qAFzxKgDs8ioAjfQqAC72KgDO9yoAXvkqAP/6KgCg/CoAQP4qAND/KgBxASsAEgMrALIEKwBCBisA4wcrAIQJKwAUCysAtAwrAFUOKwD2DysAhhErACYTKwDHFCsAaBYrAPgXKwCYGSsAORsrANocKwBqHisACiArAKshKwBMIysA3CQrAH0mKwAdKCsAvikrAF4rKwDuLCsAjy4rADAwKwDQMSsAYDMrAAE1KwCiNisAQjgrANI5KwBzOysAFD0rAKQ+KwBEQCsA5UErAIZDKwAWRSsAtkYrAFdIKwD4SSsAiEsrAChNKwDJTisAalArAPpRKwCaUysAO1UrANxWKwB8WCsADForAK1bKwBOXSsA3l4rAH5gKwAfYisAwGMrAFBlKwDwZisAkWgrADJqKwDCaysAYm0rAANvKwCkcCsANHIrANRzKwB1dSsAFncrAKZ4KwBGeisA53srAIh9KwAYfysAuIArAFmCKwD6gysAmoUrACqHKwDLiCsAbIorAA2MKwCcjSsAPY8rAN6QKwB+kisADpQrAK+VKwBQlysA4JgrAICaKwAhnCsAwp0rAFKfKwDyoCsAk6IrADSkKwDEpSsAZacrAAWpKwCmqisANqwrANatKwB3rysAGLErAKiyKwBItCsA6bUrAIq3KwAauSsAurorAFu8KwD8vSsAjL8rACzBKwDNwisAbsQrAA7GKwCexysAP8krAODKKwCAzCsAEM4rALHPKwBS0SsA8tIrAILUKwAj1isAxNcrAFTZKwD02isAldwrADbeKwDG3ysAZuErAAfjKwCo5CsAOOYrANjnKwB56SsAGusrAKrsKwBK7isA6+8rAIzxKwAc8ysAvPQrAF32KwD+9ysAjvkrAC77KwDP/CsAcP4rAAAALACgASwAQQMsAOIELACCBiwAEggsALMJLABUCywA9QwsAIQOLAAlECwAxhEsAFYTLAD2FCwAlxYsADgYLADIGSwAaBssAAkdLACqHiwAOiAsANohLAB7IywAHCUsAKwmLABNKCwA7SksAI4rLAAeLSwAvi4sAF8wLAAAMiwAkDMsADA1LADRNiwAcjgsABI6LACiOywAQz0sAOQ+LAB0QCwAFEIsALVDLABWRSwA5kYsAIZILAAnSiwAyEssAFhNLAD4TiwAmVAsADpSLADKUywAalUsAAtXLACsWCwAPFosANxbLAB9XSwAHl8sAK5gLABOYiwA72MsAJBlLAAwZywAwGgsAGFqLAACbCwAom0sADJvLADTcCwAdHIsAAR0LACkdSwARXcsAOZ4LAB2eiwAFnwsALd9LABYfywA6IAsAIiCLAAphCwAyoUsAFqHLAD6iCwAm4osADyMLADMjSwAbI8sAA2RLACukiwAPpQsAN6VLAB/lywAIJksALCaLABQnCwA8Z0sAJKfLAAyoSwAwqIsAGOkLAAEpiwApKcsADWpLADVqiwAdqwsAAauLACmrywAR7EsAOiyLAB4tCwAGLYsALm3LABauSwA6rosAIq8LAArviwAzL8sAFzBLAD8wiwAncQsAD7GLADOxywAbsksAA/LLACwzCwAQM4sAODPLACB0SwAItMsALLULABS1iwA89csAJTZLAA02ywAxNwsAGXeLAAG4CwAluEsADbjLADX5CwAeOYsAAjoLACo6SwASessAOrsLAB67iwAGvAsALvxLABc8ywA7PQsAIz2LAAt+CwAzvksAF77LAD+/CwAn/4sAEAALQDQAS0AcAMtABEFLQCyBi0AQggtAOIJLQCDCy0AJA0tALQOLQBUEC0A9REtAJYTLQAmFS0AxhYtAGcYLQAIGi0AmBstADgdLQDZHi0AeiAtAAoiLQCqIy0ASyUtAOwmLQB8KC0AHSotAL0rLQBeLS0A7i4tAI4wLQAvMi0A0DMtAGA1LQAANy0AoTgtAEI6LQDSOy0Acj0tABM/LQC0QC0AREItAORDLQCFRS0AJkctAMZILQBWSi0A90stAJhNLQAoTy0AyFAtAGlSLQAKVC0AmlUtADpXLQDbWC0AfFotAAxcLQCsXS0ATV8tAO5gLQB+Yi0AHmQtAL9lLQBgZy0A8GgtAJBqLQAxbC0A0m0tAGJvLQACcS0Ao3ItAER0LQDUdS0AdHctABV5LQC2ei0ARnwtAOZ9LQCHfy0AKIEtALiCLQBYhC0A+YUtAJqHLQAqiS0AyootAGuMLQAMji0AnI8tADyRLQDdki0AfpQtAA6WLQCuly0AT5ktAPCaLQCAnC0AIJ4tAMGfLQBioS0A8qItAJKkLQAzpi0A1KctAGSpLQAFqy0ApawtAEauLQDWry0AdrEtABezLQC4tC0ASLYtAOi3LQCJuS0AKrstALq8LQBavi0A+78tAJzBLQAswy0AzMQtAG3GLQAOyC0AnsktAD7LLQDfzC0AgM4tABDQLQCw0S0AUdMtAPLULQCC1i0AItgtANTZLQB02y0AFd0tALbeLQBG4C0A5uEtAIfjLQAo5S0AuOYtAFjoLQD56S0AmustACrtLQDK7i0Aa/AtAAzyLQCc8y0APfUtAN32LQB++C0ADvotAK77LQBP/S0A8P4tAIAALgAgAi4AwQMuAGIFLgDyBi4AkgguADMKLgDUCy4AZA0uAAQPLgClEC4ARhIuANYTLgB2FS4AFxcuALgYLgBIGi4A6BsuAIkdLgAqHy4AuiAuAFoiLgD7Iy4AnCUuACwnLgDMKC4AbSouAA4sLgCeLS4APi8uAN8wLgCAMi4AEDQuALA1LgBRNy4A8jguAII6LgAiPC4Awz0uAGQ/LgD0QC4AlEIuADVELgDWRS4AZkcuAAZJLgCnSi4ASEwuANhNLgB4Ty4AGVEuALpSLgBKVC4A6lUuAItXLgAsWS4AvFouAFxcLgD9XS4Anl8uAC5hLgDOYi4Ab2QuABBmLgCgZy4AQGkuAOFqLgCCbC4AEm4uALJvLgBTcS4A9HIuAIR0LgAldi4AxXcuAGZ5LgD2ei4AlnwuADd+LgDYfy4AaIEuAAiDLgCphC4ASoYuANqHLgB6iS4AG4suALyMLgBMji4A7I8uAI2RLgAuky4AvpQuAF6WLgD/ly4AoJkuADCbLgDQnC4AcZ4uABKgLgCioS4AQqMuAOOkLgCEpi4AFKguALSpLgBVqy4A5awuAIauLgAmsC4Ax7EuAGizLgD4tC4AmLYuADm4LgDauS4AarsuAAq9LgCrvi4ATMAuANzBLgB8wy4AHcUuAL7GLgBOyC4A7skuAI/LLgAwzS4AwM4uAGDQLgAB0i4AotMuADLVLgDS1i4Ac9guABTaLgCk2y4ARN0uAOXeLgCG4C4AFuIuALbjLgBX5S4A+OYuAIjoLgAo6i4AyesuAFntLgD67i4AmvAuADvyLgDc8y4AbPUuAA33LgCt+C4ATvouAN77LgB+/S4AH/8uAMAALwBQAi8A8AMvAJEFLwAyBy8AwggvAGIKLwADDC8ApA0vADQPLwDUEC8AdRIvABYULwCmFS8ARhcvAOcYLwCIGi8AKBwvAMkdLwBqHy8A+iAvAJoiLwA7JC8A3CUvAGwnLwAMKS8ArSovAE4sLwDeLS8Afi8vAB8xLwDAMi8AUDQvAPA1LwCRNy8AMjkvAMI6LwBiPC8AAz4vAJM/LwA0QS8A1EIvAHVELwAFRi8ApkcvAEZJLwDnSi8AiEwvABhOLwC4Ty8AWVEvAPpSLwCKVC8AKlYvAMtXLwBsWS8A/FovAJ1cLwA9Xi8A3l8vAG5hLwAOYy8Ar2QvAFBmLwDgZy8AgGkvACFrLwDCbC8AUm4vAPJvLwCTcS8AI3MvAMR0LwBkdi8ABXgvAJV5LwA2ey8A1nwvAHd+LwAHgC8AqIEvAEiDLwDphC8AeYYvABqILwC6iS8AW4svAPyMLwCMji8ALJAvAM2RLwBuky8A/pQvAJ6WLwA/mC8A4JkvAHCbLwAQnS8AsZ4vAFKgLwDioS8AgqMvACOlLwDEpi8AVKgvAPSpLwCVqy8ANq0vAMauLwBmsC8AB7IvAJezLwA4tS8A2LYvAHm4LwAJui8AqrsvAEq9LwDrvi8Ae8AvABzCLwC8wy8AXcUvAP7GLwCOyC8ALsovAM/LLwBwzS8AAM8vAKDQLwBB0i8A4tMvAHLVLwAS1y8As9gvAFTaLwDk2y8Ahd0vACXfLwDG4C8AVuIvAPbjLwCX5S8AOOcvAMjoLwBo6i8ACewvAJntLwA67y8A2vAvAHvyLwAL9C8ArPUvAEz3LwDt+C8AffovAB78LwC+/S8AX/8vAAABMACQAjAAMAQwANEFMABhBzAAAgkwAKIKMABDDDAA5A0wAHQPMAAUETAAtRIwAFYUMADmFTAAhhcwACcZMADIGjAAWBwwAPgdMACZHzAAOiEwAMoiMABqJDAACyYwAKwnMAA8KTAA3CowAH0sMAANLjAAri8wAE4xMADvMjAAfzQwACA2MADANzAAYTkwAPE6MACSPDAAMj4wANM/MAB0QTAABEMwAKREMABFRjAA5kcwAHZJMAAWSzAAt0wwAFhOMADoTzAAiFEwAClTMADKVDAAWlYwAPpXMACbWTAAK1swAMxcMABtXjAADWAwAK5hMAA+YzAA3mQwAH9mMAAgaDAAsGkwAFBrMADxbDAAkm4wACJwMADCcTAAY3MwAAR1MACUdjAANHgwANV5MAB2ezAABn0wAKZ+MABHgDAA14EwAHiDMAAYhTAAuYYwAEmIMADqiTAAioswACuNMAC7jjAAXJAwAPyRMACdkzAAPpUwAM6WMABumDAAD5owALCbMABAnTAA4J4wAIGgMAAiojAAsqMwAFKlMADzpjAAlKgwACSqMADEqzAAZa0wAAavMACWsDAANrIwANezMABntTAACLcwAKi4MABJujAA6rswAHq9MAAavzAAu8AwAEvCMADswzAAjMUwAC3HMAC9yDAAXsowAP7LMACfzTAAL88wANDQMABw0jAAEdQwALLVMABC1zAA4tgwAIPaMAAk3DAAtN0wAFXfMAD14DAAluIwACbkMADG5TAAZ+cwAAjpMACY6jAAOOwwANntMABp7zAACvEwAKryMABL9DAA2/UwAHz3MAAc+TAAvfowAE38MADu/TAAjv8wAC8BMQDQAjEAYAQxAAAGMQChBzEAQgkxANIKMQByDDEAEw4xALQPMQBEETEA5BIxAIUUMQAVFjEAthcxAFYZMQD3GjEAhxwxACgeMQDIHzEAaSExAAojMQCaJDEAOiYxANsnMQB8KTEADCsxAKwsMQBNLjEA7i8xAH4xMQAeMzEAvzQxAE82MQDwNzEAkDkxADE7MQDBPDEAYj4xAAJAMQCjQTEAREMxANREMQB0RjEAFUgxAKVJMQBGSzEA5kwxAIdOMQAXUDEAuFExAFhTMQD5VDEAiVYxACpYMQDKWTEAa1sxAPtcMQCcXjEAPWAxAN1hMQB+YzEADmUxAK5mMQBPaDEA8GkxAIBrMQAgbTEAwW4xAGJwMQDycTEAknMxADN1MQDUdjEAZHgxAAR6MQClezEANX0xANZ+MQB2gDEAF4IxAKeDMQBIhTEA6IYxAImIMQAZijEAuosxAFqNMQD7jjEAi5AxACySMQDMkzEAbZUxAP2WMQCemDEAPpoxAN+bMQBvnTEAEJ8xALCgMQBRojEA4aMxAIKlMQAipzEAw6gxAGSqMQD0qzEAlK0xADWvMQDWsDEAZrIxAAa0MQCntTEAN7cxANi4MQB4ujEAGbwxAKm9MQBKvzEA6sAxAIvCMQAbxDEAvMUxAFzHMQD9yDEAjcoxAC7MMQDOzTEAb88xABDRMQCg0jEAQNQxAOHVMQCC1zEAEtkxALLaMQBT3DEA490xAITfMQAl4TEAxeIxAFXkMQD25TEAlucxADfpMQDH6jEAaOwxAAjuMQCp7zEAOfExANryMQB69DEAG/YxAKv3MQBM+TEA7PoxAI38MQAd/jEAvv8xAF4BMgD/AjIAjwQyADAGMgDQBzIAcQkyABILMgCiDDIAQg4yAOMPMgBzETIAFBMyALQUMgBVFjIA5RcyAIYZMgAmGzIAxxwyAFceMgD4HzIAmCEyADkjMgDJJDIAaiYyAAooMgCrKTIAOysyANwsMgB8LjIAHTAyAL4xMgBOMzIA7jQyAI82MgAwODIAwDkyAGA7MgABPTIAkT4yADJAMgDSQTIAc0MyAANFMgCkRjIAREgyAOVJMgB1SzIAFk0yALZOMgBXUDIA+FEyAIhTMgAoVTIAyVYyAGpYMgD6WTIAmlsyADtdMgDLXjIAbGAyAA1iMgCtYzIAPWUyAN5mMgB+aDIAH2oyAK9rMgBQbTIA8G4yAJFwMgAhcjIAwnMyAGJ1MgADdzIAk3gyADR6MgDUezIAdX0yABZ/MgCmgDIARoIyAOeDMgCIhTIAGIcyALiIMgBZijIA6YsyAIqNMgAqjzIAy5AyAFuSMgD8kzIAnJUyAD2XMgDNmDIAbpoyAA6cMgCvnTIAP58yAOCgMgCAojIAIaQyALGlMgBSpzIA8qgyAJOqMgAjrDIAxK0yAGSvMgAFsTIAlbIyADa0MgDWtTIAd7cyAAe5MgCoujIASLwyAOm9MgB5vzIAGsEyALrCMgBbxDIA68UyAIzHMgAsyTIAzcoyAF3MMgD+zTIAns8yAD/RMgDP0jIAcNQyABDWMgCx1zIAQdkyAOLaMgCC3DIAI94yANTfMgB14TIAFuMyAKbkMgBG5jIA5+cyAHfpMgAY6zIAuOwyAFnuMgDp7zIAivEyACrzMgDL9DIAW/YyAPz3MgCc+TIAPfsyAM38MgBu/jIADgAzAK8BMwA/AzMA4AQzAIAGMwAhCDMAsQkzAFILMwDyDDMAkw4zADQQMwDEETMAZBMzAAUVMwCVFjMANhgzANYZMwB3GzMABx0zAKgeMwBIIDMA6SEzAHkjMwAaJTMAuiYzAFsoMwDrKTMAjCszAC0tMwDNLjMAXTAzAP4xMwCeMzMAPzUzAM82MwBwODMAEDozALE7MwBBPTMA4j4zAIJAMwAjQjMAs0MzAFRFMwD0RjMAlUgzACVKMwDGSzMAZk0zAAdPMwCXUDMAOFIzANhTMwB5VTMACVczAKpYMwBKWjMA61szAHtdMwAcXzMAvGAzAF1iMwDtYzMAjmUzAC5nMwDPaDMAX2ozAABsMwCgbTMAQW8zANFwMwBycjMAEnQzALN1MwBDdzMA5HgzAIR6MwAlfDMAxn0zAFZ/MwD2gDMAl4IzACeEMwDIhTMAaIczAAmJMwCZijMAOowzANqNMwB7jzMAC5EzAKySMwBMlDMA7ZUzAH2XMwAemTMAvpozAF+cMwDvnTMAkJ8zADChMwDRojMAYaQzAAKmMwCipzMAQ6kzANOqMwB0rDMAFa4zALWvMwBWsTMA5rIzAIa0MwAntjMAt7czAFi5MwD4ujMAmbwzACm+MwDKvzMAasEzAAvDMwCbxDMAPMYzANzHMwB9yTMADcszAK7MMwBOzjMA788zAH/RMwAg0zMAwNQzAGHWMwDx1zMAktkzADLbMwDT3DMAY94zAATgMwCk4TMAReMzANXkMwB25jMAFugzALfpMwBH6zMA6OwzAIjuMwAp8DMAufEzAFrzMwD69DMAm/YzACv4MwDM+TMAbPszAA39MwCd/jMAPgA0AN4BNAB/AzQADwU0ALAGNABQCDQA8Qk0AIELNAAiDTQAwg40AGMQNADzETQAlBM0ADQVNADVFjQAZRg0AAYaNACmGzQARx00AOgeNACIIDQAKSI0ALkjNABaJTQA+iY0AJsoNAArKjQAzCs0AGwtNAANLzQAnTA0AD4yNADeMzQAfzU0AA83NACwODQAUDo0APE7NACBPTQAIj80AMJANABjQjQA80M0AJRFNAA0RzQA1Ug0AGVKNAAGTDQApk00AEdPNADXUDQAeFI0ABhUNAC5VTQASVc0AOpYNACKWjQAK1w0ALtdNABcXzQA/GA0AJ1iNAAtZDQAzmU0AG5nNAAPaTQAn2o0AEBsNADgbTQAgW80ABFxNACycjQAUnQ0APN1NACDdzQAJHk0AMR6NABlfDQA9X00AJZ/NAA2gTQA14I0AGeENAAIhjQAqIc0AEmJNADZijQAeow0ABqONAC7jzQAS5E0AOySNACNlDQALZY0AL2XNABemTQA/po0AJ+cNAAvnjQA0J80AHChNAARozQAoaQ0AEKmNADipzQAg6k0ABOrNAC0rDQAVK40APWvNACFsTQAJrM0AMa0NABWtjQA97c0AJi5NAA4uzQA2bw0AGm+NAAKwDQAqsE0AEvDNADbxDQAfMY0ABzINAC9yTQATcs0AO7MNACOzjQAL9A0AL/RNABg0zQAANU0AKHWNAAx2DQA0tk0AHLbNAAC3TQAo940AETgNADk4TQAheM0ABXlNAC25jQAVug0APfpNACH6zQAKO00AMjuNABp8DQA+fE0AJrzNAA69TQA2/Y0AGv4NAAM+jQArPs0AE39NADd/jQAfgA1AB4CNQC/AzUATwU1APAGNQCQCDUAMQo1AMELNQBiDTUAAg81AKMQNQAzEjUA1BM1AHUVNQAVFzUApRg1AEYaNQDmGzUAhx01ABcfNQC4IDUAWCI1AOgjNQCJJTUAKic1AMooNQBrKjUA+ys1AJwtNQA8LzUA3TA1AG0yNQAONDUArjU1AE83NQDfODUAgDo1ACA8NQDBPTUAUT81APJANQCSQjUAM0Q1AMNFNQBkRzUABEk1AKVKNQA1TDUA1k01AHZPNQAGUTUAp1I1AEhUNQDoVTUAiVc1ABlZNQC6WjUAWlw1APtdNQCLXzUALGE1AMxiNQBtZDUA/WU1AJ5nNQA+aTUA32o1AG9sNQAQbjUAsG81AFFxNQDhcjUAgnQ1ACJ2NQCydzUAU3k1APR6NQCUfDUANX41AMV/NQBmgTUABoM1AKeENQA3hjUA2Ic1AHiJNQAZizUAqYw1AEqONQDqjzUAi5E1ABuTNQC8lDUAXZY1AP2XNQCNmTUALps1AM6cNQBvnjUA/581AKChNQBAozUA4aQ1AHGmNQASqDUAsqk1AEKrNQDjrDUAhK41ACSwNQC1sTUAVbM1APa0NQCWtjUAN7g1AMe5NQBouzUACL01AKm+NQA5wDUA2sE1AHrDNQAbxTUAq8Y1AEzINQDsyTUAjcs1AB3NNQC+zjUAXtA1AP/RNQCP0zUAMNU1ANDWNQBx2DUAAdo1AKLbNQBC3TUA4941AHPgNQAU4jUAtOM1AFXlNQDl5jUAhug1ACbqNQDH6zUAV+01APjuNQCY8DUAKPI1AMnzNQBq9TUACvc1AJr4NQA7+jUA3Ps1AHz9NQAd/zUArQA2AE4CNgDuAzYAjwU2AB8HNgDACDYAYAo2AAEMNgCRDTYAMg82ANIQNgBzEjYAAxQ2AKQVNgBFFzYA5Rg2AHUaNgAWHDYAth02AFcfNgDnIDYAiCI2ACgkNgC4JTYAWSc2APooNgCaKjYAKiw2AMstNgBsLzYADDE2AK0yNgA9NDYA3jU2AH43NgAfOTYArzo2AFA8NgDwPTYAkT82ACFBNgDCQjYAYkQ2APJFNgCTRzYANEk2ANRKNgBkTDYABU42AKZPNgBGUTYA1lI2AHdUNgAYVjYAuFc2AFlZNgDpWjYAilw2ACpeNgDLXzYAW2E2APxiNgCcZDYAPWY2AM1nNgBuaTYADms2AK9sNgA/bjYA4G82AIBxNgAhczYAsXQ2AFJ2NgDydzYAk3k2ACN7NgDEfDYAZH42APR/NgCVgTYANoM2ANaENgBmhjYAB4g2AKiJNgBIizYA2Iw2AHmONgAakDYAupE2AFuTNgDrlDYAjJY2AC2YNgDNmTYAXZs2AP6cNgCenjYAP6A2AOChNgCAozYAEKU2ALGmNgBSqDYA8qk2AIKrNgAjrTYAxK42AGSwNgAFsjYAlbM2ADa1NgDWtjYAd7g2AAe6NgCouzYASL02AOm+NgB5wDYAGsI2ALrDNgBbxTYA68Y2AIzINgAsyjYAzcs2AF3NNgD+zjYAntA2AC7SNgDP0zYAcNU2ABDXNgCx2DYAQdo2AOLbNgCC3TYAI982ALPgNgBU4jYA9OM2AJXlNgAl5zYAxug2AGbqNgAH7DYAl+02ADjvNgDY8DYAefI2AAn0NgCq9TYASvc2ANr4NgB7+jYAHPw2AL39NgBM/zYA7QA3AI4CNwAuBDcAvgU3AF8HNwAACTcAoAo3ADAMNwDRDTcAcg83ABIRNwCiEjcAQxQ3AOQVNwCEFzcAFRk3ALUaNwBWHDcA9h03AIYfNwAnITcAyCI3AGgkNwAJJjcAmSc3ADopNwDaKjcAeyw3AAsuNwCsLzcATDE3AO0yNwB9NDcAHjY3AL43NwBfOTcA7zo3AJA8NwAwPjcA0T83AGFBNwACQzcAokQ3ADJGNwDTRzcAdEk3ABRLNwCkTDcARU43AOZPNwCGUTcAJ1M3ALdUNwBYVjcA+Fc3AJlZNwApWzcAylw3AGpeNwALYDcAm2E3ADxjNwDcZDcAfWY3AA1oNwCuaTcATms3AO9sNwB/bjcAIHA3AMBxNwBhczcA8XQ3AJJ2NwAyeDcAwnk3AGN7NwAEfTcApX43ADSANwDVgTcAdoM3ABaFNwCmhjcAR4g3AOiJNwCIizcAGI03ALmONwBakDcA+pE3AIqTNwArlTcAzJY3AGyYNwD9mTcAnZs3AD6dNwDenjcAbqA3AA+iNwCwozcAUKU3APGmNwCBqDcAIqo3AMKrNwBjrTcA8643AJSwNwA0sjcA1bM3AGW1NwAGtzcAprg3AEe6NwDXuzcAeL03ABi/NwCowDcAScI3AOrDNwCKxTcAGsc3ALvINwBcyjcA/Ms3AIzNNwAtzzcAztA3AG7SNwD+0zcAn9U3AEDXNwDg2DcAcNo3ABHcNwCy3TcAUt83AOLgNwCD4jcANeQ3AMTlNwBl5zcABuk3AKbqNwA27DcA1+03AHjvNwAY8TcAqPI3AEn0NwDq9TcAivc3ABr5NwC7+jcAXPw3APz9NwCN/zcALQE4AM4COABuBDgADwY4AJ8HOABACTgA4Ao4AIEMOAARDjgAsg84AFIROADzEjgAgxQ4ACQWOADEFzgAZRk4APUaOACWHDgANh44AMYfOABnITgACCM4AKgkOAA4JjgA2Sc4AHopOAAaKzgAqiw4AEsuOADsLzgAjDE4ABwzOAC9NDgAXjY4AP43OACOOTgALzs4ANA8OABwPjgAEUA4AKFBOABCQzgA4kQ4AHJGOAATSDgAtEk4AFRLOADkTDgAhU44ACZQOADGUTgAZ1M4APdUOACYVjgAOFg4ANlZOABpWzgACl04AKpeOABLYDgA22E4AHxjOAAdZTgAvWY4AE1oOADuaTgAjms4AB5tOAC/bjgAYHA4AAByOACQczgAMXU4ANJ2OAByeDgAAno4AKN7OABEfTgA5H44AHWAOAAVgjgAtoM4AFaFOADmhjgAh4g4ACiKOADIizgAWI04APmOOACakDgAOpI4AMqTOABrlTgADJc4AKyYOAA8mjgA3Zs4AH6dOAAenzgAv6A4AE+iOADwozgAkKU4ADGnOADBqDgAYqo4AAKsOACjrTgAM684ANSwOAB0sjgABLQ4AKW1OABGtzgA5rg4AHa6OAAXvDgAuL04AFi/OADowDgAicI4ACrEOADKxTgAWsc4APvIOACcyjgAPMw4AMzNOABtzzgADtE4AK7SOAA+1DgA39U4AIDXOAAg2TgAsNo4AFHcOADy3TgAkt84ADPhOADD4jgAZOQ4AAXmOACl5zgANek4ANbqOAB27DgABu44AKfvOABI8TgA6PI4AHj0OAAZ9jgAuvc4AFr5OADq+jgAi/w4ACz+OADM/zgAXQE5AP0COQCeBDkAPgY5AM4HOQBvCTkAEAs5ALAMOQBADjkA4Q85AIIROQAiEzkAshQ5AFMWOQD0FzkAlBk5ACQbOQDFHDkAZh45AAYgOQCWITkANyM5ANgkOQB4JjkACCg5AKkpOQBKKzkA6iw5AIsuOQAbMDkAvDE5AFwzOQDsNDkAjTY5AC44OQDOOTkAXjs5AP88OQCgPjkAQEA5ANBBOQBxQzkAEkU5ALJGOQBCSDkA40k5AIRLOQAkTTkAtE45AFVQOQD2UTkAllM5ACZVOQDHVjkAaFg5AAhaOQCYWzkAOV05ANpeOQB6YDkACmI5AKtjOQBMZTkA7WY5AI1oOQAdajkAvms5AF5tOQDubjkAj3A5ADByOQDQczkAYHU5AAF3OQCieDkAQno5ANJ7OQBzfTkAFH85ALSAOQBFgjkA5YM5AIaFOQAmhzkAtog5AFeKOQD4izkAmI05ACiPOQDJkDkAapI5AAqUOQCalTkAO5c5ANyYOQB8mjkADJw5AK2dOQBOnzkA7qA5AH6iOQAfpDkAwKU5AGCnOQDwqDkAkao5ADKsOQDSrTkAc685AAOxOQCksjkARLQ5ANS1OQB1tzkAFrk5ALa6OQBGvDkA5705AIi/OQAowTkAuMI5AFnEOQD6xTkAmsc5ACrJOQDLyjkAbMw5AAzOOQCczzkAPdE5AN7SOQB+1DkADtY5AK/XOQBQ2TkA8No5AIDcOQAh3jkAwt85AGLhOQAD4zkAk+Q5ADTmOQDV5zkAZOk5AAXrOQCm7DkARu45ANbvOQB38TkAGPM5ALj0OQBI9jkA6fc5AIr5OQAq+zkAuvw5AFv+OQD8/zkAnAE6AC0DOgDNBDoAbgY6AA4IOgCeCToAPws6AOAMOgCADjoAEBA6ALEROgBSEzoA8hQ6AIIWOgAjGDoAxBk6AGQbOgD0HDoAlR46ADYgOgDWIToAZiM6AAclOgCoJjoASCg6ANgpOgB5KzoAGi06ALouOgBKMDoA6zE6AIwzOgAsNToAvDY6AF04OgD+OToAnjs6AC49OgDPPjoAcEA6ABBCOgCgQzoAQUU6AOJGOgCCSDoAEko6ALNLOgBUTToA9E46AIRQOgAlUjoAxlM6AGZVOgD2VjoAl1g6ADhaOgDYWzoAaF06AAlfOgCqYDoASmI6ANpjOgB7ZToAHGc6AL1oOgBMajoA7Ws6AI5tOgAubzoAvnA6AF9yOgAAdDoAoHU6ADB3OgDReDoAcno6ABJ8OgCifToAQ386AOSAOgCEgjoAFYQ6ALWFOgBWhzoA9og6AIaKOgAnjDoAyI06AGiPOgD4kDoAmZI6ADqUOgDalToAapc6AAuZOgCsmjoATJw6ANydOgB9nzoAHqE6AL6iOgBOpDoA76U6AJCnOgAwqToAwKo6AGGsOgACrjoAoq86ADKxOgDTsjoAdLQ6ABS2OgCktzoARbk6AOa6OgCGvDoAFr46ALe/OgBYwToA+MI6AIjEOgApxjoAysc6AGrJOgD6yjoAm8w6ADzOOgDczzoAbNE6AA3TOgCu1DoATtY6AN7XOgB/2ToAINs6AMDcOgBQ3joA8d86AJLhOgAy4zoAwuQ6AGPmOgAE6DoApek6ADTrOgDV7DoAdu46ABbwOgCm8ToAR/M6AOj0OgCI9joAGPg6ALn5OgBa+zoA+vw6AIr+OgArADsAzAE7AGwDOwD9BDsAnQY7AD4IOwDeCTsAbgs7AA8NOwCwDjsAUBA7AOAROwCBEzsAIhU7AMIWOwBSGDsA8xk7AJQbOwA0HTsAxB47AGUgOwAGIjsApiM7ADYlOwDXJjsAeCg7ABgqOwCoKzsASS07AOouOwCKMDsAGjI7ALszOwBcNTsA/DY7AIw4OwAtOjsAzjs7AF49OwD+PjsAn0A7AEBCOwDgQzsAcEU7ABFHOwCySDsAUko7APNLOwCUTTsANU87AMRQOwBlUjsABlQ7AKZVOwA2VzsA11g7AHhaOwAYXDsAqF07AElfOwDqYDsAemI7ABpkOwC7ZTsAXGc7APxoOwCNajsALWw7AM5tOwBubzsA/nA7AJ9yOwBAdDsA4HU7AHB3OwAReTsAsno7AFJ8OwDifTsAg387ACSBOwDEgjsAVIQ7APWFOwCWhzsANok7AMaKOwBnjDsACI47AKiPOwA4kTsA2ZI7AHqUOwAaljsAqpc7AEuZOwDsmjsAfJw7AByeOwC9nzsAXqE7AP6iOwCOpDsAL6Y7ANCnOwBwqTsAAKs7AKGsOwBCrjsA0q87AHKxOwATszsAtLQ7AFS2OwDktzsAhbk7ACa7OwDGvDsAVr47APe/OwCYwTsAOMM7AMjEOwBpxjsACsg7AKrJOwA6yzsA28w7AHzOOwAd0DsArNE7AE3TOwDu1DsAjtY7AB7YOwC/2TsAYNs7AADdOwCQ3jsAMeA7ANLhOwBi4zsAAuU7AKPmOwBE6DsA1Ok7AHXrOwAV7TsAtu47AFbwOwDm8TsAh/M7ACj1OwDI9jsAWPg7APn5OwCa+zsAOv07AMr+OwBrADwADAI8AKwDPAA8BTwA3QY8AH4IPAAeCjwArgs8AE8NPADwDjwAkBA8ACASPADBEzwAYhU8AAIXPACSGDwAMxo8ANQbPABkHTwABB88AKUgPABGIjwA5iM8AHYlPAAXJzwAuCg8AFgqPADoKzwAiS08ACovPADKMDwAWjI8APszPACcNTwAPDc8AMw4PABtOjwADjw8AK49PAA+PzwA30A8AIBCPAAgRDwAsEU8AFFHPADySDwAkko8ACJMPADDTTwAZE88APRQPACUUjwANVQ8ANZVPABmVzwABlk8AKdaPABIXDwA6F08AHhfPAAZYTwAumI8AFpkPADqZTwAi2c8ACxpPADMajwAXWw8AP1tPACebzwAPnE8AM5yPABvdDwAEHY8ALB3PABAeTwA4Xo8AIJ8PAAifjwAsn88AFOBPAD0gjwAhIQ8ACSGPADFhzwAZok8APaKPACWjDwAN448ANiPPABokTwACJM8AKmUPABKljwA2pc8AHqZPAAbmzwAvJw8AFyePADsnzwAjaE8AC6jPADOpDwAXqY8AP+nPACgqTwAQKs8ANCsPABxrjwAErA8ALKxPABCszwA47Q8AIS2PAAkuDwAtLk8AFW7PAD2vDwAhr48ACbAPADHwTwAaMM8AAjFPACYxjwAOcg8ANrJPAB6yzwACs08AKvOPABM0DwA7dE8AHzTPAAd1TwAvtY8AF7YPADu2TwAj9s8ADDdPADQ3jwAYOA8AAHiPACi4zwAMuU8AOPmPACU6DwAJOo8AMXrPABm7TwABu88AJbwPAA38jwA2PM8AHj1PAAI9zwAqfg8AEr6PADa+zwAev08ABv/PAC8AD0ATAI9AOwDPQCNBT0ALgc9AL4IPQBeCj0A/ws9AKANPQBADz0A0BA9AHESPQASFD0AshU9AEIXPQDjGD0AhBo9ACUcPQC0HT0AVR89APYgPQCWIj0AJiQ9AMclPQBoJz0ACCk9AJgqPQA5LD0A2i09AGovPQAKMT0AqzI9AEw0PQDcNT0AfTc9AB05PQC+Oj0ATjw9AO49PQCPPz0AMEE9AMBCPQBgRD0AAUY9AKJHPQAyST0A0ko9AHNMPQAUTj0AtE89AERRPQDlUj0AhlQ9ACZWPQC2Vz0AV1k9APhaPQCYXD0AKF49AMlfPQBqYT0ACmM9AJpkPQA7Zj0A3Gc9AHxpPQAMaz0ArWw9AE5uPQDebz0AfnE9AB9zPQDAdD0AUHY9APB3PQCReT0AMns9AMJ8PQBifj0AA4A9AKSBPQA0gz0A1IQ9AHWGPQAWiD0Atok9AEaLPQDnjD0AiI49ACiQPQC4kT0AWZM9APqUPQCalj0AKpg9AMuZPQBsmz0ADZ09AJyePQA9oD0A3qE9AG6jPQAOpT0Ar6Y9AFCoPQDgqT0AgKs9ACGtPQDCrj0AYrA9APKxPQCTsz0ANLU9ANS2PQBluD0ABbo9AKa7PQBGvT0A1r49AHfAPQAYwj0AuMM9AEjFPQDpxj0Aisg9ABrKPQC6yz0AW809APzOPQCc0D0ALNI9AM3TPQBu1T0A/tY9AJ7YPQA/2j0A4Ns9AHDdPQAQ3z0AseA9AFLiPQDi4z0AguU9ACPnPQDE6D0AVOo9APTrPQCV7T0ANu89ANbwPQBm8j0AB/Q9AKj1PQBI9z0A2Pg9AHn6PQAa/D0Auv09AEr/PQDrAD4AjAI+ABwEPgC8BT4AXQc+AP4IPgCOCj4ALgw+AM8NPgBwDz4AABE+AKASPgBBFD4A4hU+AHIXPgASGT4Asxo+AFQcPgD1HT4AhB8+ACUhPgDGIj4AZiQ+APYlPgCXJz4AOCk+AMgqPgBoLD4ACS4+AKovPgBKMT4A2jI+AHs0PgAcNj4AvDc+AE05PgDtOj4Ajjw+AC4+PgC+Pz4AX0E+AABDPgCQRD4AMEY+ANFHPgByST4AAks+AKJMPgBDTj4A5E8+AHRRPgAUUz4AtVQ+AFZWPgDmVz4Ahlk+ACdbPgDIXD4AWF4+APhfPgCZYT4AOmM+AMpkPgBqZj4AC2g+AKxpPgBMaz4A3Gw+AH1uPgAecD4AvnE+AE5zPgDvdD4AkHY+ADB4PgDAeT4AYXs+AAJ9PgCifj4AMoA+ANOBPgB0gz4ABIU+AKSGPgBFiD4A5ok+AIaLPgAWjT4At44+AFiQPgDokT4AiJM+ACmVPgDKlj4AWpg+APqZPgCbmz4APJ0+AMyePgBsoD4ADaI+AK6jPgA+pT4A3qY+AH+oPgAgqj4AsKs+AFCtPgDxrj4AkrA+ACKyPgDCsz4AY7U+AAS3PgCUuD4ANbo+ANW7PgB2vT4ABr8+AKbAPgBHwj4A6MM+AHjFPgAYxz4Aucg+AFrKPgDqyz4Ais0+ACvPPgDM0D4AXNI+APzTPgCd1T4APtc+AM7YPgBu2j4AD9w+ALDdPgBA3z4A4OA+AIHiPgAi5D4AwuU+AFLnPgDz6D4AlOo+ADTsPgDE7T4AZe8+AAbxPgCW8j4ANvQ+ANf1PgB49z4ACPk+AKj6PgBJ/D4A6v0+AHr/PgAaAT8AuwI/AFwEPwDsBT8AjAc/AC0JPwDOCj8AXgw/AP4NPwCfDz8AQBE/ANASPwBwFD8AERY/ALIXPwBCGT8A4ho/AIMcPwAkHj8AtB8/AFQhPwD1Ij8AliQ/ADYmPwDGJz8AZyk/AAgrPwCoLD8AOC4/ANkvPwB6MT8ACjM/AKo0PwBLNj8A7Dc/AHw5PwAdOz8AvTw/AF4+PwDuPz8AjkE/AC9DPwDQRD8AYEY/AABIPwChST8AQks/ANJMPwByTj8AE1A/ALRRPwBUUz8A5FQ/AIVWPwAmWD8Axlk/AFZbPwD3XD8AmF4/ADhgPwDIYT8AaWM/AAplPwCaZj8AOmg/ANtpPwB8az8AHG0/AKxuPwBNcD8A7nE/AI5zPwAedT8Av3Y/AGB4PwDweT8AkHs/ADF9PwDSfj8AYoA/AAKCPwCjgz8ARIU/ANSGPwB0iD8AFYo/ALaLPwBGjT8A5o4/AIeQPwAokj8AuJM/AFiVPwD5lj8Ampg/ACqaPwDKmz8Aa50/AAyfPwCtoD8APKI/AN2jPwB+pT8AHqc/AK6oPwBPqj8A8Ks/AICtPwAgrz8AwbA/AGKyPwDysz8AkrU/ADO3PwDUuD8AZLo/AAW8PwClvT8ARr8/ANbAPwB2wj8AF8Q/ALjFPwBIxz8A6Mg/AInKPwAqzD8Aus0/AFrPPwD70D8AnNI/ACzUPwDM1T8Abdc/AA7ZPwCu2j8APtw/AN/dPwCA3z8AEOE/ALDiPwBR5D8A8uU/AILnPwAi6T8Aw+o/AGTsPwD07T8AlO8/ADXxPwDW8j8AZvQ/AAb2PwCn9z8ASPk/ANj6PwB4/D8AGf4/ALr/PwBKAUAA6gJAAIsEQAAsBkAAzAdAAFwJQAD9CkAAngxAAD4OQADOD0AAbxFAABATQACgFEAAQBZAAOEXQACCGUAAEhtAALIcQABTHkAA9B9AAIQhQAAkI0AAxSRAAGYmQAD2J0AAlilAADcrQADYLEAAaC5AAAgwQACpMUAASjNAANo0QAB6NkAAGzhAALw5QABcO0AA7TxAAI0+QAAuQEAAvkFAAF5DQAD/REAAoEZAADBIQADQSUAAcUtAABJNQACiTkAAQlBAAPRRQACEU0AAJFVAAMVWQABmWEAA9llAAJZbQAA3XUAA2F5AAHhgQAAIYkAAqWNAAEplQADaZkAAemhAABtqQAC8a0AATG1AAOxuQACNcEAALnJAAL5zQABedUAA/3ZAAKB4QAAwekAA0HtAAHF9QAASf0AAooBAAEKCQADjg0AAhIVAABSHQAC0iEAAVYpAAPaLQACGjUAAJo9AAMeQQABokkAA+JNAAJiVQAA5l0AA2phAAGqaQAAKnEAAq51AAEyfQADcoEAAfaJAAB2kQAC+pUAAXqdAAP+oQACgqkAAMKxAANCtQABxr0AAErFAAKKyQABCtEAA47VAAIS3QAAUuUAAtLpAAFW8QAD2vUAAhr9AACbBQADHwkAAaMRAAPjFQACYx0AAOclAANrKQABqzEAACs5AAKvPQABM0UAA3NJAAHzUQAAd1kAAvtdAAE7ZQADu2kAAj9xAADDeQADA30AAYOFAAAHjQACi5EAAMuZAANLnQABz6UAAFOtAAKTsQABE7kAA5e9AAIbxQAAW80AAtvRAAFf2QAD490AAiPlAACj7QADJ/EAAav5AAPr/QACaAUEAOwNBANwEQQBsBkEADQhBAK0JQQBOC0EA3gxBAH4OQQAfEEEAwBFBAFATQQDwFEEAkRZBADIYQQDCGUEAYhtBAAMdQQCkHkEANCBBANQhQQB1I0EAFiVBAKYmQQBGKEEA5ylBAIgrQQAYLUEAuC5BAFkwQQD6MUEAijNBACo1QQDLNkEAbDhBAPw5QQCcO0EAPT1BAN4+QQBuQEEADkJBAK9DQQBQRUEA4EZBAIBIQQAhSkEAwktBAFJNQQDyTkEAk1BBADRSQQDEU0EAZFVBAAVXQQCmWEEANlpBANZbQQB3XUEAGF9BAKhgQQBIYkEA6WNBAIplQQAaZ0EAumhBAFtqQQD8a0EAjG1BACxvQQDNcEEAbnJBAP5zQQCedUEAP3dBAOB4QQBwekEAEHxBALF9QQBSf0EA4oBBAIKCQQAjhEEAxIVBAFSHQQD1iEEAlYpBADaMQQDGjUEAZo9BAAeRQQCokkEAOJRBANiVQQB5l0EAGplBAKqaQQBKnEEA651BAIyfQQAcoUEAvKJBAF2kQQD+pUEAjqdBAC6pQQDPqkEAcKxBAACuQQCgr0EAQbFBAOKyQQBytEEAErZBALO3QQBUuUEA5LpBAIS8QQAlvkEAxr9BAFbBQQD2wkEAl8RBADjGQQDIx0EAaMlBAAnLQQCqzEEAOs5BANrPQQB70UEAHNNBAKzUQQBM1kEA7ddBAI7ZQQAe20EAvtxBAF/eQQAA4EEAkOFBADDjQQDR5EEAYeZBAALoQQCi6UEAQ+tBAOTsQQCF7kEAJfBBAMbxQQBW80EA9vRBAJf2QQA4+EEAyPlBAGj7QQAJ/UEAqv5BADoAQgDaAUIAewNCABwFQgCsBkIATAhCAO0JQgCOC0IAHg1CAL4OQgBfEEIAABJCAJATQgAwFUIA0RZCAGEYQgACGkIAohtCAEMdQgDkHkIAdCBCABQiQgC1I0IAViVCAOYmQgCGKEIAJypCAMgrQgBYLUIA+C5CAJkwQgA6MkIAyjNCAGo1QgALN0IArDhCADw6QgDcO0IAfT1CAB4/QgCuQEIATkJCAO9DQgB/RUIAIEdCAMBIQgBhSkIA8UtCAJJNQgAyT0IA01BCAHRSQgAEVEIApFVCAEVXQgDmWEIAdlpCABZcQgC3XUIAWF9CAOhgQgCIYkIAKWRCAMplQgBaZ0IA+mhCAJtqQgArbEIAzG1CAG1vQgANcUIArnJCAD50QgDedUIAf3dCACB5QgCwekIAUHxCAPF9QgCBf0IAIoFCAMKCQgBjhEIA84VCAJSHQgA0iUIA1YpCAHaMQgAGjkIApo9CAEeRQgDokkIAeJRCABiWQgC5l0IAWplCAOqaQgCKnEIAK55CAMyfQgBcoUIA/KJCAJ2kQgAtpkIAzqdCAG6pQgAPq0IAn6xCAECuQgDgr0IAgbFCACKzQgCytEIAUrZCAPO3QgCUuUIAJLtCAMS8QgBlvkIABsBCAJbBQgA2w0IA18RCAHjGQgAIyEIAqMlCAEnLQgDZzEIAes5CABrQQgC70UIAXNNCAOzUQgCM1kIALdhCAL3ZQgBe20IA/txCAJ/eQgBA4EIA0OFCAHDjQgAR5UIAsuZCAELoQgDi6UIAg+tCACTtQgC07kIAVfBCAPXxQgCW80IAJvVCAMb2QgBn+EIACPpCAJj7QgA4/UIA2f5CAGkAQwAKAkMAqgNDAEsFQwDbBkMAfAhDABwKQwC9C0MAXg1DAO4OQwCOEEMALxJDANATQwBgFUMAABdDAKEYQwBCGkMA0htDAHIdQwATH0MAtCBDAEQiQwDkI0MAhSVDACYnQwC2KEMAVipDAPcrQwCYLUMAKC9DAMgwQwBpMkMACjRDAJo1QwA6N0MA2zhDAHw6QwAMPEMArD1DAE0/QwDuQEMAfkJDAB5EQwC/RUMAT0dDAPBIQwCQSkMAMUxDAMFNQwBiT0MAAlFDAKNSQwBEVEMA1FVDAHRXQwAVWUMAtlpDAEZcQwDmXUMAh19DAChhQwC4YkMAWGRDAPllQwCaZ0MAKmlDAMpqQwBrbEMADG5DAJxvQwA9cUMA3XJDAH50QwAOdkMArndDAE95QwDfekMAgHxDACB+QwDBf0MAUYFDAPKCQwCShEMAM4ZDAMOHQwBkiUMABItDAKWMQwA1jkMA1o9DAHaRQwAXk0MAuJRDAEiWQwDol0MAiZlDACqbQwC6nEMAWp5DAPufQwCcoUMALKNDAMykQwBtpkMADqhDAJ6pQwA+q0MA36xDAG+uQwAQsEMAsLFDAFGzQwDhtEMAgrZDACK4QwDDuUMAU7tDAPS8QwCUvkMANcBDANbBQwBmw0MABsVDAKfGQwBIyEMA2MlDAHjLQwAZzUMAus5DAErQQwDq0UMAi9NDACzVQwC81kMAXNhDAP3ZQwCe20MALt1DAM7eQwBv4EMA/+FDAKDjQwBA5UMA4eZDAHHoQwAS6kMAsutDAFPtQwDj7kMAhPBDACXyQwDF80MAVfVDAPb2QwCW+EMAN/pDANj7QwBo/UMACP9DAKkARABKAkQA2gNEAHoFRAAbB0QAvAhEAEwKRADsC0QAjQ1EAC4PRAC+EEQAXhJEAP8TRACgFUQAMBdEANAYRABxGkQAEhxEAKIdRABCH0QA4yBEAIQiRAAUJEQAtCVEAFUnRADlKEQAhipEACYsRADHLUQAVy9EAPgwRACYMkQAOTREAMk1RABqN0QACjlEAKs6RAA7PEQA3D1EAHw/RAAdQUQArUJEAE5ERADuRUQAj0dEADBJRADASkQAYExEAAFORACiT0QAMlFEANJSRABzVEQAFFZEAKRXRABEWUQA5VpEAIZcRAAWXkQAtl9EAFdhRAD4YkQAiGREAChmRADJZ0QAamlEAPpqRACabEQAO25EANxvRABscUQADXNEAK10RABOdkQA3ndEAH55RAAfe0QAr3xEAFB+RADwf0QAkYFEACGDRADChEQAYoZEAAOIRACTiUQANItEANSMRAB1jkQAFpBEAKaRRABGk0QA55REAIiWRAAYmEQAuJlEAFmbRAD6nEQAip5EACqgRADLoUQAW6NEAPykRACcpkQAPahEAM2pRABuq0QADq1EAK+uRAA/sEQA4LFEAICzRAAhtUQAwrZEAFK4RADyuUQAk7tEADS9RADEvkQAZMBEAAXCRACmw0QANsVEANbGRAB3yEQAB8pEAKjLRABIzUQA6c5EAHnQRAAa0kQAutNEAFvVRAD81kQAjNhEACzaRADN20QAbt1EAP7eRACe4EQAP+JEAODjRABw5UQAEOdEALHoRABB6kQA4utEAILtRAAj70QAs/BEAFTyRAD180QAlfVEACX3RADG+EQAZvpEAAf8RACX/UQAOP9EANgARQB5AkUAGgRFAKoFRQBKB0UA6whFAIwKRQAcDEUAvA1FAF0PRQDtEEUAjhJFAC4URQDPFUUAXxdFAAAZRQCgGkUAQRxFANEdRQByH0UAEiFFALMiRQBDJEUA5CVFAIQnRQAlKUUAxipFAFYsRQD2LUUAly9FADgxRQDIMkUAaDRFAAk2RQCZN0UAOjlFANo6RQB7PEUACz5FAKw/RQBMQUUA7UJFAH1ERQAeRkUAvkdFAF9JRQAAS0UAkExFADBORQDRT0UAclFFAAJTRQCiVEUAQ1ZFANNXRQB0WUUAFFtFALVcRQBFXkUA5l9FAIZhRQAnY0UAt2RFAFhmRQD4Z0UAmWlFAClrRQDKbEUAam5FAAtwRQCscUUAPHNFAN10RQB9dkUAHnhFAK55RQBOe0UA73xFAH9+RQAggEUAwIFFAGGDRQDxhEUAkoZFADKIRQDTiUUAY4tFAASNRQCkjkUARZBFANWRRQB2k0UAFpVFALeWRQBYmEUA6JlFAIibRQApnUUAuZ5FAFqgRQD6oUUAm6NFACulRQDMpkUAbKhFAA2qRQCdq0UAPq1FAN6uRQB/sEUAD7JFALCzRQBQtUUA8bZFAIG4RQAiukUAwrtFAGO9RQAEv0UAlMBFADTCRQDVw0UAZcVFAAbHRQCmyEUAR8pFANfLRQB4zUUAGM9FALnQRQBa0kUA6tNFAIrVRQAr10UAu9hFAFzaRQD820UAnd1FAC3fRQDO4EUAbuJFAA/kRQCf5UUAQOdFAODoRQCB6kUAEexFALLtRQBS70UA8/BFAIPyRQAk9EUAxfVFAGX3RQD1+EUApvpFAEf8RQDo/UUAeP9FACkBRgC5AkYAWgRGAPoFRgCbB0YAKwlGAMwKRgBsDEYADQ5GAK4PRgBOEUYA7xJGAJAURgAgFkYAwBdGAGEZRgDxGkYAkhxGADIeRgDTH0YAYyFGAAQjRgClJEYARSZGANUnRgB2KUYAFitGALcsRgBYLkYA6C9GAIgxRgApM0YAyjRGAFo2RgD6N0YAmzlGACs7RgDMPEYAbD5GAA1ARgCdQUYAPkNGAN5ERgB/RkYAD0hGALBJRgBQS0YA8UxGAIFORgAiUEYAwlFGAGNTRgAEVUYAlFZGADRYRgDVWUYAdltGAAZdRgCmXkYAR2BGAOhhRgCIY0YAKWVGAMpmRgBqaEYAC2pGAJtrRgA8bUYA3W5GAH1wRgANckYArnNGAF91RgDvdkYAkHhGAEF6RgDie0YAgn1GACN/RgDEgEYAZYJGAAWERgCVhUYANodGANaIRgB3ikYAGIxGAKiNRgBZj0YA6ZBGAIqSRgA7lEYAy5VGAGyXRgAMmUYArZpGAD2cRgDenUYAfp9GAB+hRgCvokYAUKRGAPClRgCRp0YAIalGAMKqRgBirEYAA65GAJOvRgA0sUYA1LJGAHW0RgAFtkYAprdGAEa5RgDnukYAiLxGABi+RgC4v0YAWcFGAOnCRgCKxEYAKsZGAMvHRgBbyUYA/MpGAJ3MRgA9zkYAzc9GAG7RRgAO00YAr9RGAD/WRgDg10YAgNlGACHbRgCx3EYAUt5GAPLfRgCT4UYANONGANTkRgB15kYAFuhGALbpRgBX60YA5+xGAIjuRgAo8EYAyfFGAFnzRgAb9UYAq/ZGAEz4RgD9+UYAjftGAC79RgDf/kYAgABHACACRwDBA0cAcgVHABMHRwDECEcAZQpHAPULRwCmDUcARw9HANcQRwCIEkcAKRRHALkVRwBqF0cACxlHAJsaRwA8HEcA7R1HAH0fRwAeIUcAviJHAF8kRwDvJUcAkCdHADApRwDRKkcAYSxHAAIuRwCiL0cAQzFHANMyRwB0NEcAFTZHALU3RwBFOUcA5jpHAIY8RwAnPkcAtz9HAFhBRwD4QkcAmURHAClGRwDKR0cAaklHAAtLRwCbTEcAPE5HANxPRwB9UUcADVNHAK5URwBOVkcA71dHAH9ZRwAgW0cAwFxHAGFeRwDxX0cAkmFHADJjRwDTZEcAY2ZHAARoRwCkaUcARWtHANVsRwB2bkcAFnBHALdxRwBHc0cA6HRHAIh2RwApeEcAuXlHAFp7RwD6fEcAm35HACuARwDMgUcAbINHAA2FRwCdhkcATohHAO+JRwB/i0cAMI1HANGORwBhkEcAEpJHALOTRwBDlUcA5JZHAISYRwAlmkcAtZtHAFadRwD2nkcAl6BHACeiRwDIo0cAeaVHABqnRwC6qEcAW6pHAAysRwCtrUcAXq9HAP+wRwCPskcAQLRHAOG1RwBxt0cAErlHAMO6RwBTvEcABL5HAKW/RwA1wUcA5sJHAIfERwAoxkcA2cdHAGnJRwAKy0cAqsxHAEvORwDsz0cAjNFHAC3TRwC91EcAXtZHAP7XRwCf2UcAL9tHANDcRwBw3kcAEeBHAKHhRwBC40cA4uRHAIPmRwAT6EcAtOlHAFTrRwD17EcAhe5HACbwRwDG8UcAZ/NHAPf0RwCY9kcAOPhHANn5RwBp+0cACv1HAKr+RwBLAEgA2wFIAHwDSAAdBUgAvQZIAE0ISADuCUgAjgtIAC8NSAC/DkgAYBBIAAASSAChE0gAMRVIANIWSAByGEgAExpIAKMbSABEHUgA5B5IAIUgSAAVIkgAtiNIAFYlSAD3JkgAhyhIADgqSADZK0gAaS1IAAovSACqMEgASzJIANszSAB8NUgAHDdIAL04SABeOkgA/jtIALA9SABQP0gA8UBIAJJCSAAyREgA00VIAHRHSAAUSUgAtUpIAFZMSAD2TUgAl09IAEhRSADpUkgAeVRIABpWSAC6V0gAW1lIAOtaSACMXEgALF5IAM1fSABuYUgADmNIAK9kSABQZkgA8GdIAJFpSAAya0gAwmxIAGJuSAADcEgAk3FIADRzSADUdEgAdXZIAAV4SACmeUgARntIAOd8SAB3fkgAGIBIALiBSABZg0gA6YRIAIqGSAAqiEgAy4lIAFuLSAD8jEgAnI5IAD2QSADNkUgAbpNIAA6VSACvlkgAP5hIAOCZSACAm0gAIZ1IALGeSABSoEgA8qFIAJOjSAAjpUgAxKZIAGSoSAAFqkgAlatIADatSADWrkgAd7BIAAeySACos0gASLVIAOm2SACKuEgAKrpIAMu7SABsvUgADL9IAJ3ASAA9wkgA3sNIAH7FSAAfx0gAr8hIAFDKSADwy0gAos1IAELPSAD00EgAhNJIACXUSADF1UgAVddIAPbYSACW2kgAN9xIAMfdSABo30gACOFIAJjiSAA55EgA6uVIAIvnSAAb6UgAvOpIAFzsSAD97UgAje9IAC7xSADO8kgAXvRIAP/1SACg90gAQPlIAND6SABx/EgAEv5IALL/SABTAUkA4wJJAIQESQAkBkkAxQdJAFUJSQD2CkkAlgxJADcOSQDHD0kAaBFJAAgTSQCpFEkAORZJANoXSQB6GUkAGxtJAKscSQBMHkkA7B9JAI0hSQAdI0kAviRJAF4mSQD/J0kAjylJADArSQDQLEkAYC5JAAEwSQCiMUkAQjNJAOM0SQBzNkkAFDhJALU5SQBVO0kA5TxJAIY+SQAmQEkAx0FJAFdDSQD4REkAmEZJADlISQDJSUkAaktJAApNSQCaTkkAO1BJANxRSQB8U0kAHVVJAK1WSQBOWEkA7llJAI9bSQAfXUkAwF5JAGBgSQABYkkAkWNJADJlSQDSZkkAc2hJAANqSQCka0kARG1JANRuSQB1cEkAFnJJALZzSQBXdUkA53ZJAIh4SQAoekkAyXtJAFl9SQD6fkkAmoBJADuCSQDLg0kAbIVJAAyHSQCtiEkAPYpJAN6LSQB+jUkADo9JAK+QSQBQkkkA8JNJAJGVSQAhl0kAwphJAGKaSQADnEkAk51JADSfSQDUoEkAdaJJAAWkSQCmpUkARqdJAOeoSQB3qkkAGKxJALitSQBIr0kA6bBJAIqySQAqtEkAy7VJAFu3SQD8uEkAnbpJAD28SQDNvUkAbr9JAA7BSQCvwkkAP8RJAODFSQCAx0kAEMlJALHKSQBSzEkA8s1JAILPSQAj0UkAxNJJAGTUSQAF1kkAlddJADbZSQDW2kkAd9xJAAfeSQCo30kASOFJAOniSQB55EkAGuZJALrnSQBK6UkA6+pJAIzsSQAs7kkAze9JAF3xSQD+8kkAnvRJAD/2SQDP90kAAA</prop>
				<prop name="Temps">REFSWgAAX4cCAIBfgv/D9Shcj8I9QP9SuB6F61E+QN7u8gJAQB/58Lj+/0BApHA9Ctfj90FAKfHw9chCQP8UrkfherRDQN738thEQGYuAcZF3UAfARSuRiUDmEe7QPbw8XVIQAcBHu9lSUDsUACFS0q3QM3MXwAsSzUDTntMQBgAKFwvTUUD2xVOBQROQOny4E+2DQNjUEUD1VAlA0jtUU0D1VEtA0ZSQP1IOAG3UkAK16PfcD0qU0AXASic7VM1Aw5UXQN8VECtcRAAo/DUBVUFA+5tVfXzYVb989JW9fPbQVcFA65X3QMgWLaFA5BYDQMTWd0DUN1ZBQM+WUC/AQoHt1lAex4BylhFA4VtWP3zQljdAwBYHQNr1FdFFFclA8hXRQNBxXwfjh12H5ATDgLDvB8i9vLB1B/eFenywPQfBi8MGCvfAXC9JC82LU4vQCMCVgK7ZC9uL4gvgimuL8AvFoIpmpnnILncL/Yv6C8ACj8cPz4/UD9iP3Q/hj+YPyCqP7w/zj/gP/I/V7UEBE8AFk8ATyJBLk8oT1pPbE92TwCQT0pJnk+oT8pP5E/mTxhfAPJPLF8uX8BPYl9UX4ZfqF8Aml+8X65f2F/yXwRvFm8obwA6b1Rv5l9ob4JvlG+mb7hvAHpv1G/+bxB/6m8kf0Z/WH8AMn98f3Z/kH+qf7R/rn/YfwDKf/x/3n/wf4J/LI9WjziPAHqPjI+ej2iP0o+8j8aPwI8A4o8Mny6fuE+6j2SfVp9AnwCKn6yfxp+on+Kf9J/+n9CfABKvTK8+r3Cvgq9cr66faK8Aoq+0r46vyK/arwS/Nr8IvwAav2S/Tr/or4q/pL/Gv5C/ALq/5L+uvxjP+r80z0bPAM8AIs98z2bPgM+Sz7zPns/4zwDizxTfBt8o31LfRN9m33jfAJKfjN+W3xjfst/c3/7f8N8Ayt8k7wbvoN9C72zvfu9Y7wCS77TvHu/Y7+rv/O8W/wj/ADL/TP+u73D/Yv+U/4b/QP8Asv/k/97/8P8CDxwPNg9IDwBaD3QPfg+YD5IPtA/GD9gPAOoP/A8GHxgfQh8sH04fwP8Aah+EH64fmB+qH+Qf1h94HwCiDxwvBi84L2IvVC+GL3gvAKIvrC8uL8Av4i/0L/4vED8AIj8sP14/cD8qP5Q/zi+oLwC6P8Q/vj/YP+o/FE+WPzBPAEpPZE9WT2hPek+kT4ZPkE8Auk/sTw5f6E/6TyxfJl9YXwBKX4Rfdl+IX0JfvF8WX6BfANJfDG/+XxhvSm9Uby5vOG8Agm+sb45vyF+ib+RvBn8YfwAqf/xv/m84f+JvbH+Of4h/AHp/tH+2f+B/yn8UjwaPOI8A6n9Mjz6PSI9yj1SPpo+wjwCij+SPzo/gjxKfJJ8un0CfAFqffJ8Gn4ifop/En66f4J8A8p8Mr5afGK8yrySvDq9ArwCCr4yvbq+or7qv5K/Or/ivABK/LL8+vyC/Wr9cr06/gL8ASr+8v5a/qL/av+y/7r8IzwAqz/y/Ls9wz4LPXM+Gz0DPALLPvM/Gz8DPCt8U39bPSN9AMt9s3w7f8M9y35TfM87R/bOs1IlXQNejcL89CkdXQKTg0Nev81ZAAO7RsOzUcP9WQI/C9ShcL/dWQMMA4I/yVUB9Zg7htlVAzcwX4Ht8VQXjQlVAXP7R//xUQIXrUbgee8VUFeOMVED2CODbwlU05BxUDePmU/tAcejQo7BTQCm2JuF4U+XTM1Ml5FJeDePGUkAfLuGOdOTbVlL90x9SXePoUX1An9FHsVFA7DDgd4VrUS3jNVFAV+HXcP1QdeRQ/dOPUN6l01lQQFKo4Oshtszk2U9V41BPBePie05AoODhenROXePbCE61451NzdMzTd1A9+EUzkwN42ZM3n3j/ktAe/bh+kvWPeM1TAX0TNXjEU26NeRN9ePUTUC34T3b6k0t4+VNnePhTTK1491099fhUdh8/3b9AG71rv9w82b1zv2W4+T/XvWE/v0W8u4MDyYPOAvW4vHYRA9eDZ7iIU4949VOthXjzE/V42FQ3dPXrVAl40xR7dPgrORVbVKF88hSJeMcU4Xz2xhTzdPzUgXjwlJWLfOKUvXjRJTkGLwEW/xRLfPqUT3j5QQfRobS51GV5v4FFuLsNBcSfuLuRB9W4vBcH04DdB8Q5tOMH5YVPuL1rB++H9AfLNoRhtL3UYXz+PQfBi8UGC8qL1Fd8/o0L0YlRi3YXi1GJS7iBVKl00lSbJ3U1ARSUy3zylPlBLVUpdRUneMxVS3jpa1VpdMZVn3kVkXkV7bV45FXBeMCWNXjca1Y/dPfWEXkWaXjC21ZLfPaWKXji1gt89tKWN3TB1hV49BXFj3jtVd9465MP1Y1VuMAzNd2P4g/0tFGNaY/SDOePwDQP0oxlt3eP1jP+jkOTzhP2iJPV53joVdd42hXWi3jJfQk4lbV46HcJG1e/NQfVlXj4FXd01uXVbXjXVXl0yOsRKvtVOXTszTkfEzkRm1UFfMOVF3jyFMF47WSrCRazAQjU71EUtYt47VSteN9dORGUlrN0wPcBMpR9eOUNBTLXFH9RFEVBJQEt1C27dOAUKXjO1CNJFBqBfRPNfRPndPHTiXjpVx8BPVM995DTQ3jprFMHeQk/7biPUwV46wVTO3TIEwEsWT3Tg1e/wBw/yJvvP++/9j/+vn2/4hvACIPrG++b1gP4m/0V5ZVLuKbRU7N0xNPbVYW4pyVUOXTE0wkiLTlNFR0puQE5FLV5LQkFFTk4Fq8BKzUBHJSFeM81AQDElJFJv4PEB8iHywfRh8AWB9yH/x/hh+gH9ofVI/mHQDuFW6P8B8yIZaPMCM+dcYjtrQEmFJV4xBTpeOrWrQkJLwkmVQVdFU94yuFVUUkVRXzbgTkg0CanuJxzNTjV4Xk/CTBtVjFBFk94xVZpdPpVgw0rFgFY1pklBosNAHarNduNVY/aD+SP7w/xp8A2D/an/yfFq8oSyZPSE8yr1BMr36vyNve0nec1Dfk1yjmU/TXxiNW9eP0DOd+4iVuzCQ1JO8W8o48707lBIZDbORsZO9274jjdgO8BKXcNISjpOc281H90/9VULUEUM3Tk2RUW5QE2xdQnePBT/XjVE9mpePrTl1UfAQVThXzFa5M9EwEZMoc9xZzvFdqFuIs1FSMtFQCTSXjAXwsZ8ZtBm9IazZvaM9abwCMz3ZvkG+abzTPxm/Yb1IPQBzf/m12D4gL5tPM5GmkB1CG5bYNvgXe0veUJLlUdAmBlCcu8hoUVENwNhWefwCwfyof1H/mf2Af+n80j17vAECLPo+Q75rhLiWm7a7vMC9Y4u9kJ8aCHVKds3skVGzTAMaCbVNtQwhU5aOtfgy09VTFU2rkpN5tVbWTU1YNs8VWfZNrOVetJFf1ozxYjZTNWF1TEFkNNrZS8lhqbUO4lPR4NDQnWNXUBVe9Q72En8b/oJ+yn/z/AB6vIA8yD0QPbq9or4qvdA+gng+wD4oJfpXeopakpEeqNJQG7CTBHJSCJJRBZhyUAlZFtKxEjVW1JLVVxVMKtETTVJ2zm5b8pGVU9aMsNPUEVL2qJPR4/ERDrCQK/ETTbVLVs55SDbNlUl1ToTCE1OvgDlOUdHo0VES2PHQNUaWz11Ddg6CpUD30bFQ1XFTgtLR0toRUB09dU6BOtbM0VU49NE2FA2esVAacVajUVAvA9iNMRZRMlUNvVrRU4kx9k1lUxMEU3wDexW5lRs9Yz3LPlM9eb3BjAK7P8C/qzwQ/9s8o30o/XD+EDtXOQgzEtAMgBrMcdEXVUJX0UNWzTmzkw1GgXfRsd96FVnUmU1P9o9VW3ISQUm1DWITUKCRXADbl7tXe3/DT7t/QfxrvPO8AFo+AT1LvhO+G78hPou+Ej1Cmj+jv8u9URA6UFGD8NLSDEA7SUXQUylNFI19aHLTWFLRMVcWzwEz0mzNWPcOqVhW09ASR1uT0IFgdk5KU9PhYtkUjH1nVs/5YRbRYqn2TiZT0SMxU9lQExQAEB87/4Pvm/yhvEg9Mb15vAHBvWg+Ub6ZvuG/Kb9xv7m+s0AsmkqFX7TNoHHQYNVe1s9S8pJFWTfa+QksTVt00VT0UTPRjLBRLGlWlJFSNVPyEczwUNTv8pAUUtMxT3QQktFRbUG6TUx2UUo1UUu0UrVLdszxSpbMHTLTOVVH1o4ykRFN0tBu0FFXkpDSupLR3rLRB1BTbClA9w4pPHZMiT4qF07gMJFDUtBsw/qKFNU3FsyAkxL1MBRTstJsGTJ2zC0wNtOy0xgL0tDMUNNuwxiUO3T7PqC8A0o+0L84v6CvmLwA/Kj9Mn0AuP2g/gp+Unw7VxtNNxTOxcAQku7DeoiZQ3bOcKmTUEyxEpzREGOQ3xtNW/DQjU300U8Uz4IQUEa6MFzazvNQKLKSjQDZFANbfUKM2RTZPSE+Kr2xPhk8AmE/Sr9xP9q8Iuw5VDlXmT6DQ70q/XL/+NYbSSNR0t7as1DFThXOrU7WzJNVU1QRURSMvTPSjVbbVAxlWPVOOVsUzANo0ZHM0ZONX5aNzWMjdtLxXJvNZbVSU9JhYKoXTWBTEGHT0zvxnvv8AEG8ibzxvfmVuz5DPos+0zwDGz5Bv6s/8zw7fIN8y32T0RaocdHjUBGPw1nLn/ATVojR0YTx0IxQU5lVsjVRE9G5V1XM3VWVEtVSFBFTFM4BUfbRUagUTEXR02qR0oVO9M2tsU6X0UwUT8VKFBFaUFIBS1QNJxHQUvDTV3FSkpaSkYHSkKlFqRVPw1JS83BSFUL0ztUycNBjcFMVPnSM9tU99g9VEhG5OjXROlp0jnU1t9E1t5IyEc5KMhBNsh2aKpjwllOSVBU01g9hkn7aNvo8I/+qPACz/Hp9Q/zqZXv9gn2qfpP/Qbi2u/9j71gL5/ORFTtSl5JQ0BeQUgNyU81AW1QNpUUUj/7QUy3BOo1BUVNMwDuNcFO0E5LlUVAWBxDRADOc2VW6lDk0mTwBwr4Khfq1mT6ivuq/Erw4fAOivMh9EHx6/MLsOX3gfYrm0tpP8BDF8tJhStXMSVmRUj1P9tFQ9U37E1VVVnXOGjNT6fFRwbNQz4lZ9hEzUyleN5MxXapZTWWV0Wb0z7FgVg1uxWP2TbViFcyvUVEvpV4VzuzzPznKsbC8ATs9gz7Iv1M/WL+gv+i8MPwA23wBzFj8oP1o/bD++Jf5iTYdc1ElXbYScVLFs1NtyVhWDMVbFk/RVWjWEVZWDflXFk0RkdG0K7BTGVJWDjlR9hKrcFB5sVOYUpLBcVHpC7NRBTAQDoIaD3HSOhLQLV1IVgyE0pHugviO0BNV8nAQ3JAVQNbPIUDa9I5NQ/ZNdUM2WRlJt4DSEeE9lU+9OjTRWhOQdTqW0TcWUTb0ja/NM9ZRMzXMsTLVzWQLcR85yjExFUwDU5AN4TZV0xP/m7wD/Ql80/wBmX0D/Wv+cX47/wF/K/+RfoPZfCG8iUUYTTFQhvETZrU4dU9FPJRNjVOTYWgSETlSkxVE1U1V8tFXIHKQe3NQc5NT3bGcM9pUmclhS9bSkZCsAfqUAhg2ODaYPuA+Sr9wP5g8AHwAaHyQfZn9QH2IfjB+WH8B/UNJ5dgW2Q/yUfQSk80REq3FTNbPo7NRhBETWtVTtk2iU1N5VZWRWRj3Tx1Zd1k7VdmNYbdPbklj9QxBZXXMjWWplI/tkhMBEJIFY7TMNPgzE+Fd1RDTPfiV+LQCWLZ4v6I/6j3zPDj8wn0KfgEQ/Zp84O26fmJ+qn5w0llVXLVNaVNQY5LTDvDS1hLQ0Qbw0BFZ1RFU2rRONVV1zU1UtJAyka9NUheRUNVNlVN3T1Sz0NPXMFL/k1IdTWm3TUhREClM1U9V0ZBWe9NRn/NQwfLTTcB5SW8FR3dOMUe0TRqwU2w1RZdPXUM2zoFBqTUNqfEQzdET4T+00rU9lIwtP/UOgvEQ5rU7Ns9BNzbNwrFQKSU295sYSQuRHfmNMrbOrb0wthEyls1lMVMEAhFceX/DvOl+Ev25feF+KUQCGX6hfyl/0vwbP2F8qzxzPrE7N7kIMTl1zozxkkSoEBEVU5LhUZC4c517TUmykrsQXftNTTZMF5NRV18QUolQEaRTkLDxEIQdcBDtw1mVecuPEb9ZvAOhv+m8Mfx5/OH9Sf4zfdn+AsN+Cf5R/hh+4f9p/RNQOanykYPx001wEUVMNVFZUpEJUVQRULdNM/BRrwFXFpFYtU6pW/TTapDSR3IQAWFWzcVhShWRYbYb2k1mtY898hDWQTCRNlIQIWPWkBJcAhi2GL9iPAp9Unx7/UJ9a/wBs/zY/iJ+i/4T/rv/Y/7qZaoayodSUaNSUKFd1tK1WndOTVj3zUxwEE1o8hNcEpJ1VFYRVvUOrKVVV1FR15FSd03MVVGUjOyykBVzkS+DGk9VTTdNe1BQoVKTiUip15FK9M3Q0RD7kx07SVc6spJdc1GAs1BycpDXmVGSuTGR4UB1EvKSrClB15E+tEz2cRLhlTsVETl221hKITf1DqyBNrRO9PLVMPfMTliy0D0wNJExFtFQUMwJctK6MtzbPYLNuv4i/wh8ApB+2v8C/0r8Uzy4vQC9Kz8BkL3YviCsmQ/yl9KRQT0yNRu5CnFAtBOR0imxFAFzUm2AmRbbFZsOcB6bFnqI1dpRkQExEClK91h7VAAbfGNMW3yjbPt9I32rfdN8Arj/AP6Lf5D/2PaZ/sH8K71A8T0ZFdgNsZEjkxLd8pZVTRROtZKQlJKfGEhFaNISlTAQZVpWkVi3TlfzslHGM9OXMlZSEyNVYpWRZzeRZRUPYWKZNg5pYzUY/4hj0RNoBV1XkpI/+7xD/Qv9MX27/AIBfkl+kX8b/wP/q/+xf/l8AuJsWVbaVtoX2AxRUS4Ceoq325JS0VlWzYSQEI2VW5QRVdeRUBHBVxcNrN1XVo/4chMZUVdNlgFTkSZRFXATaU23EFVM1o2y8ZDN8ROsgVuOqLOSA1MRJrAQU3MTcyJTHLrNMNDecNbykulCqrROF7AROhMQYLHTFZhQUXU/9dCwUbk51BLVOJaRNRUM4TQ1UTCJFQ3gktx61/gNMDbYGUxVN5ZOUdHTYVC9ev7AfAPJ/5B/mHwgrBi8YL9p5Ri+AeI9aL5yPro/Aj9JxfsNOqsXDF3zEBewEfsQk861QbQNrUS3j4FxEVaYkNOVShUSEBBZEpO9a5CS9JDSFUtUjT0yUAR+Epy4/OD9SPyzfZj1W3wBg36I/7J/+n9g/Iq8cT0avoCBPSk98rx7lznIxZESYqhQ0EDSUj5QECHwEfFZkBPNUBQRV3cP8ZOSrcFadBFZlFFf1Q8rNV93DPFglVLzkEFlqLQRZxcPn9ESqWNXEFjS0KViFlFdl5BxfJl8AOF9KX7Rflr+4v8q/1F/WvwDYX9JfJM82z0jPWsmOtc4jtgS0TFd9owhXFaPDYuykgiQEc+Cu4vRVHRS2jGR+Va0DRFUdNFWSFaPTjEdmE1R95JRk5tlTdbSUBHhTjbNDU7QdNIRE1cQEjlKNk1iFUpVDIRw0m5COs6SUfGrkBEYMlBAc5MpQjbOLk1BNdFC1Jg6THBR4bU9tAwtPLeOgTi3UWU4VVLR0VE1VdEzdJFK81DCUdwZTTKWTjIx0BfyEdU1F5GSHzn2eH+h/ADLvHO8m5TaPaO9Sj5Tvpu+AiI/Kj9zv7u8A+/YjpNTZTU7Nc9FPXWT0BNg0dcZ0lMVRRWQEN7biHlNUXfZ+4vikBMqsBJQcNAVapAQqvAdmNW6feJuOlQCOn6ifgj/8/9af6J8yDyyvAFYPMK9iqQZPWK9qr4yv9vLVDuQkfewk80yUb1OqdeRTlUNhlGTWxKRM1uSkwFWNs1P0pMVWzBV0/KSqV130FLSQWDZtQ/dY3fMcWdV0TBQ1twRUeARUOFilxPy0AcWMt2a/gL+Sv8Qfpr/QHwD6HxzPFs9Yz0IvVC9mL3gvoCJvFFemo8xFPGQYTGTWxVZFA5OcxCMQrtIEVla1A8hVfUONzMRTxMSrGlU15FSNc6zMpHNqDDQs3MT1NJS/U21Da4dTzXNR9AQaU+2kFoz0qlJ9I2d0RVyXznK1wVzUijwEU1GN0xutUa3T5FAFA6AkdGrWLHQ1ULUET/WDjk+2lcMiT41zvE6t1E5qBQPQ9NRsjOQKTaV2ak7TTI3UTDWTD0z1pE1M9fPeTK3WNuLB/N8A1n8o72JPRO8ej4Djnk2G7wBgj7rv5E/+70BL/k8oXzpZCm5CAdw0cFx0wzAG0zx0hbh81DAEd/4jHNc2kv+0JJcGIgW8pNhSlcOiavxkbFw0N5z0DFJFBgCGla7/gJ/S/+T/9v84bxoPADwPbm9ID5JvpG+ODY4PsA8Q2m/8Z+6DXJRIJJQb0JZys1JT9dRMNEJUlSRUtjWTL1VVQ6VVfSMXZVZVNFZVFEy0kFeVdK1YddN2WFVEWC3UWaqN1Fn9pFiN04sstEoGTBQHWN00hCdev5gfer8A/H/WHwiPCi9Ej+6/MC8iL4CEj3aPsI/Cj9SHtlO8JGhmvCQoV1VE7KSiVi30pVadVFY19OwknRwUY8VVPbRVPWQ8dz5igFTCFXRUDXTEpDNwdtKWU6otY140NCf8BPFcNLeVUl1jgZz0PJT33jNRKjUzl0RkYAxkKlRlpDStujT0eFBNU0GkNApVUFU0T+WUT0WD1VxUs25OvaQUpIhNhWMjrCxFHEReTCWDE/w0BoVM1cM9/DT7MJ7D7ESuAHRHBl9IT1pPlK9+T1jvukkAdu+4T+pPHL92rzC/Ur9kv1h+pa5jrKRFTj2kT3XWFi5inlCFYxN8N5ZTlDQjdFLtVJxX1gNTlTSUlKuxUk3zedRUQ8y0FSCM9NMADmXuVYZi4/RfBm0ADm0mbS5veM9Sb3xvrs+Ib4DSz8xvpg/obwLfLN/uIv1qlMQxjPSalJQxU+0jba3ktCRUBWOYVN20zVVFg4VVzQQUFHBW1n3DAFdNU3Gk1OFXrNU0RBTAWAXEWa20WdY1M+dYJZRYvVNcWCxFNKx02lcFQ7vsd+Z9AJ4fAI8yiS6PWO9q75SPfu8AkO/Sj8Tv1u/o7/rvDPdWwlWsvCR4lCQ5xCT23CTVtASUctQkM9wk9FVsDTQ8lHBVNTM3VT0TTf4EFMZUvTQkNFV81NseVM0D2lPFw6NTNL1UpFQ1ZNT9Un30rJRbkFIFY1hSbdMUvFRp3HxX7iJtNMQ3UU1UtjTUyFA145NQPRNOWmxUGKw0xU/tI11kVFvzTgXzh06NdE6lJK1NvVM8TfXUTG0UTGqNdEx1dEwVYyxMRQRtTGUzAE1t05RNLdMB2ES/hq+wr9oPzK/+D9ivACIfJL/GT0AfKr98H44foB/agr4lVATZTp3D0U/aZTOArLTzUDWTaVFqZTPgDHRVFHTIUnXzNR6s9BwsNO9S/dTMtCuFUu0jTZRUHzQkS9AAVsXmXzDPQs8Ub27Nbs2WzQCez9gvws/8Lw4/wG8aMSbdoB7fMN9qOQ7F9vIdNCR9qVI9BJRUj6xUCHzUfplU9SR01GhVHUQslFOtVgXzx1YVRFcFJFemVRM6WB303NQNnHQalVl9xFhtVFjtFLR0JwlYbSRsdMAU795/KO867wB0T45PoE+yT5zvBv+Aj9pPQAxfHl8wXzpRPnM8XIcs9FVJ5DQIvETFPPSETPRrQ1ZFpFY1k8lVlZShVRV0xDSD0Eai1nzUnq1U1dNnVJUDMDx0+Zo0dLIsdHxTjbQsdAwqfJTXnDSf9LRpXNWclFSTILZyt2TEfmw0SMQkbRF0JNhQbdOkUI0jrWz0lCpQbSRPrXN6rU9Fcw9PNVOnTARBaU6lBsazTdXT90ydBEVMtfRMlXR0B25Cc1Skq+ZMNZNZLKVN9fPdAMwH9q32pQYfGH8qf/xvFh8AWB9yf4R/dh9Av6ofzH+2HWSGtfZTTqX01BSRT4201uyU2lDNI1FsJMdRCrVjOwwkrtz17FTbsLZCNQXkVMzE9JZSdZTk9AEspJfGJW4lXi9wK3Ytji8AaM+Cz8Qv5i8Yn/ovPJ9OncBOP0g7dp+In3I/1IQOUmqVA2DUtNXElFBTZXStU63TYVSlBFQFQ0q2nFTBVc0DNVZlc6qZVpX05DSoVxUkvNSQlhRE+Fg9JFl19BREyDYcRIlYZTM4WDX05DcAbkVOT2BDXk9wT7pJrq/QrwDir/xP/k8Yvyq/PL9Ov0hfqFq/bLfeAqHsNFok9Bg2NPTWVi2Tk1b9FNw0SxVW9dRVBWSE1FXENFUeBKTlfNSujPR1fNRtPsRUB1Tlg9BTBUOFiqT0UxQnloM8h2aCdlrM9EDU9AhSLZPDRNTVjVSUVdSEHqSU6FBqHSOvXGR6FARDUJUEqCSEE4BGYijcFMCMZFhY1BS7AM6CjE11syf8dFusTGVzSkx1ZEzV06kX1GXMZMZsBDiUdK4AZHfWfUZ/0A9S3+wPdt9YfwCa35R/vt/Q37p/9N8G7xjvZLoBBgNOZfQ85FBPZYMVJhyEupzEMOz3BkPM94I+ov/MlFOAvpP8V34CoggMZ7bzHGQMXMQjkHYlVi8AoI+6j8yP3o/wj8IvJJ9W/wAwn3r/XJ+elSY9np/I/9r/qvwUBQQkSHyEt8SUMLaM5M5TRYNEVCUkVFodIy8EpKVVVQMZFKRbjlYd8wBX1dOOlKRrAFhF83E8pN9YvWSpWf02BvLcPKSf/DRNFhRECFjdU9J8t0ZPgK8Amq/kD76v8K8aHywfDr9QHwAKv2QfVh+YH6ofvBfew6S0rWiktChX/VPnfFSkarS0Y4RUI4xU5lV1g7WszDRjPAQpVR30VLS1FBTEgOyUSFRd0xFNVK3T2lNlhIzkXqQ0qyhTbQPvDGS5FGSBpVK1Y0tEhWyEziRkl4ok9GD05Cpk9VTnNhKF1VDV004chApcZKpPioVkTzUT1TznpjOEZKEVTXWDPNxlTG2E9Me2Zao/4j3MZKYM1BiUZJQAZNfm3dbVrtVG34g/ct+sPwD2bc4/sNuu3wBP6t8kTzZPsEhP4nnWU3w0RU7tAxNZT32EnMSAUG3zE7SUC4pRfeRRlWSs5DvA/hMIHARLgD/i7TzPTsWOJd71APbl1u+oj/LvBP8W/yj/Ov8AZP9u/4jzll+4X5r/5P/WX2jg/xJvZMT9dFQxUvUzqZpEhz/irRwEJCQEm1pEJVW1E4dVtZRVxZOrcFad4+K0tHM8FOVaHKRYZKTGWG3kWZVEWVl9NFykqFidtFjFtAZcpNhXJQTED4av2A/6DwA8Hz5/UH9if3wfth+Yf4J/ULx/zn/gf6p/V23jemy0VTmstPbsFLTsFHT8FK0z7BT0VRVjuCQkcNZsZDdVRaRUfTPFVFRVBCwkV/S0HuyU6CTEVaMsxGwkxDPMRP3cRJnGdOdOolhSdQTURN40ZOc/4m0UVDdRNeS0lG3KlMSTUH0DXVCltNVQZYRPBZRPFXPzTsxtZAQ0IU5ttGxEWU1azbRMJaN8THUETJ3jSwJM3RRMbWRUlPwM1AN4Te2UFE8u30Dfmj/UnwCG39g/Cq8crwZPEE9aT0yvYHaviK8q4b5TvJQlTk1TVd7ExNHsJGXEJPUElETjgCbi4SRUw4Bu4soMBFMgU/WmbuL6fOS/BAQFh3zkT8SHpkU+Vc7vEF8AKl88X0ZfWF9qX4xfxr+wXwDqv/y/7l+g/xLJPs9Qy3ZjqtyEHYQke3wk8Xzkb1oEtAp8hH5U3bRU1RTZVbWkNARVVu1zx1aUFYb2g1cNNFjNBHQEEZqEBBy8ZPVY5WSsZHpVWB0kWFW0V7WzwQx3APZvCHsOfxh/anlm33Dfgt8ArN9uf/B/4t/03wbvGO8q76ochJbUxEycZAjE1MVqhGSC/BRDPIQEVk3D28hVfQONVd1DRlVateRVxUPUVH0DnWSEq2VUDSMsLCT3bCS/VgS0elNt5FOV5FO9ky3V1ESeUi3jZwwF9EearqK1bLR8UY3kpEQPVpwk11CFY6LUJGoUlK01lETjT4WUTy00TyqNhE41NE6d5E31JESkFQ5MNUy90zVklyY1LqJtahw03kzFQ1RNfQMBvWyvpp+4m/b/CA8aD8Q3AMY9xj8wr2oPfA9mr5Cvsg9oxA9epZbjTv3joE5thFFPdUS8J16iUVS0x2y0xTz85LBEZ75F3rIDU6wt9ERklFJts1w8ZCoCFLQHlCSLsFa1Rr9Yv2q/AIS/jr+ov7K/9B/evxgvKi+AzF9OL/hfUs+EL2bFxhIOZnzEYVLl5g4iU1PFE23OxCReVN1D1lSlE7VMfGTAtMQ1Vl0Dqtr0JBoc1JFXfQMeWDb945BYFbP3WO3GXmJZ+6RnRpKJWB1TSKRkAfZc5cTXJt1G31jfYt+kPwC2P3h/0t/cP/4/EE8iTzRPwD5FPpNMT1ZNNvMMhGpXNA2UHITWjGSTVrXGtmO1Vh1T2ITknVUlk2OalOQcxETjVPUknMRzilxkO2SEBXyEyyBG41NmhWNSU/0kDFTiUlWT1axMFHRsFD5kHM5RqlWTjAQkU6QUHBz05rVQfQOuDJR4UMWTQdoEFAoMFJFPjeMmT8ZVk7xOnWS8pOMFjE1mDSMjTaVkrPRKTF30LNRXvjJVTMX0TDWETAQBqMSXXq+AA14FHg3On0hvAPKfRA8er2APom+0b4YP0A+g6m/8b6alpoOM9HR09FS1T10UUJWzoFA9QxdVUUWTqVxVUh1TksSEtQHk5CXEJA5TLRPkmnzEsXTEa1KV9FQUDACUdDsglhV+H5Ablh+oH8IfAASP3h/wHzqPDC9ej0AvKs+gjC9mL4gvyomWMgME9EiqFLS3fMQxxCSuRBQn2rzkt6TkLVUVs6dVVkWTGVZNVFb9c/5s5LVzxDTllER2WNVEWKa9MyVZ5cbGk1hl9Fi2xWNeWE3jHFgdU9IIREcu1e5yrKSXLt+AP9KfAOSfvj8IrxqvLK/uP0BPYq8AdK+Gr0ivkqGmlQbTbETLwFQ2Y2TkoqxEY2zkI3TkU+RV9SSsxG7sJVXF4yPvVC2klMfmg1Ql9CS0k9hT7QQUVGoElcTk76Tsh8ZifuSHZuISXBTaakyEo/R0Xiz0J1H941nwBBfukoNQTeRQpfRWfFTBT230Ty2j1fQEa25O9UROPWOhTdXETU2Nw9pMVfT0VBO09JP+S8XE7FSdpPV89JAAjPR78I4PIG9abzxvhs9gbwB6b7zPxm/gz9Jv/M8W3yjfqBJ5Dn1GM04NxE/t8wjWDBSBUG2EUG3zbVHAZXQsV44TtCRzcI7iFlOmfcPxUsX0ZBSHXHRCApR0FVwUoyDedbZ9vn/YfwDqfyzvBo8Yi1aFLo9Qj3KPAJzvdo+4i7aP4O/y7wT3HnPKJIQxXBSaLBd+wpFTqG3UHLdmk1WNo4f0pPqhVd20pETToOZTV/3jyLZ89DhYLRPEWP3jGKVZ7QMQbJf+4qgcNGdWHDQnWAXkV41zu3Q/AN7/yJsurxAPIg+kr06vWA8Aag98D0YPiA+yD2xP1g3ulbRW88wESXz0CFctE7Ra7KR0PJQzVk00VZ1UpVV11FXlhPykDjwUyLVUFTRUHcNZVB1TIlrcROp8dLRTHeN8BFS1RlS0/+SEyFI1xFIKhVNalNQknHQj4F6zNORtfkx0OVEdUwJR7cM1zry0l4TUXVA1dgbjlU+9pE8dNE61VOS0JarstMEcdF30tPwExJjRTB3G3lUm4ixUJIxMJhUzAE0FxDTE0AzfVs8AcM+Cwa4vgM+iz+QvtsWOLQDuzyA/Mj8031Y/aD8SeRZ1ZsYiIU7Vtg5i0U/dpNZ0VNhQVRNQfOTDUZilRJQXNjIeU902XtL4otzUylx3phUush8MRP8AHOfu3wDvEu9UTz7vUO8ijwB8737vsOOG79hP6kn+5X6PoNjvIl80X97VzrIdvNR9FVL98/NkdHFEtHMQxiJVYTS1VLXDaPyk3gS0m1VW1QPHVsWmTkKqmvT0IIz0lFid9k5CGilZdUS09LeU9HiU9Iv1AfR89+6Vtp2+n+if8p9UbwBeZU5vOA+aCZ4PsG/Cb9RvoJYP4G8Kfxx3PiNXtbNcVVe1wxicZMXspIQ8lK1D7KQEVn30VRWTjS1VzUNTVdVUVT3EFJRbnVR1w2VUtbMsDJS191S0vwSUh1ONk1JWfBQMU3XD1WS0ntTUy2VSVRMw3NduMsFR0i2UUYUUnLQQlLTXUMzVpKS0alAFtLS0/E9mNTOOT00krDSjTs20qU49xnZCcDw0DrTEqE1MXfNKTNUULMVM3bQpTP22ltJULCS9DDeGLwCYL6ovxC/+j3jDts+wzxI5gA4/WJ9CP7yPbj+gn3o/TbLFdE5Nhq6SkU91w0W0pLf2gjHMFKlRTSM7ouR0sCz3ptUWcgdEtNqqXLSnvNRtZLQuXLQHEJwUe0A+Rc5C4yxPPk9QSwAu73BPgk/Mr65PuE/qTxS/ALbvEFsWX1i7Tr9IW0YT5HRRYKTU03C+esx0FERcFKu5VF1DTDQUwZxUNTZkdKhWXUMcVz2ELGTbAFj9o3NYTSP7WGZ9YyVZTaSk9NFY/TQqzFRQBMQLJMTSDG+WogGsVMcmbS5vgM+Sz6TPfm8AyM+ib9zP7m8YfyLfNN++D7TQA/aCoTx0aFe99FdUbfb+opNUdFOE1BOkVG3XbHSdVbXDY1XNA2spVR2D8px0rFT9tIrEtDyUdAXEtLOwJhKWaVOVtDz0KLx04lLF1FasFHRSraM+TKzQhKS1mLykYFxEHFGlg+Q1UGWTrrQ0eFBVdCSEaQpU5eSVT1UTwE5Vs9FYpDSzkF4jTUXTJ03KJRPGhIRijIeuwhNMKnX0TK2ETI0TL3SF3IcAfp9okx6V3o/4jzL/3C/OjQAmnWadbv9on5KfvP/O/+D/zPL5VoL9TRUUXIRUTzZVsyhQraOeUJXU/HcAFkWeFY4VHqXGdU7jDKduIxr8NEK0FAxS/aaGpSZPAHiviq+Ur66v8A/Kqf6l3q8A+K/KT0wf9k84u16/gB+iH9S0F67CA9Q0SEykt1LWHRMxU1VTrbR0J1RWBcObVCXzEZxUpbTUmxlW5QOOVvW0fNR1NkzU51ftc1pYreT8tFMjWZXUHMTh/LSjzFRbYFg1gxxYlVRXBcMBu0zPXs1mz3jPwi/UL2ZvAOgvCj8cP/7PEN/yz0w/dj9AiDu2VV7jXNSzUK7i9kx0W7RWHRNhVh2kVq3js+ZVxdS81HJVhTM3rVWd8/5UreRUHYOCtry0SVQdExFULaRTrNWU5BRtUyUzNeQU/VlSvbTcFIFSBcNLFKWqDOTcXBSlVFRttAQ3atSlUM0DvCyEhVAtxNokhBpc5MhPVVNdT5aNg/dOZYROzZYGI03WheNATZVUTDWDfEyoHaSEh1aDTGXUTK0TGAZkhJBNhVSs/8aP2I8i/wBsXxafKJueX5j/wl/UX67/IPhfip8cb76d5pNOxeS8RCsHUE1EUJUUUHVGZqXGPnJYUrUEVAeu4hZTqmVT8TykvdQUh0wETxVSZVMhDOT8xAe2BaYPALgPygGOr+AP+g/Urx4fWH8ASh98fy6/QL+aH7R/1n94vyyKsW5yM1KFs5oUpybDFvzUCFQlc4AERMPQxgJralWFtFWF43BWBeTa3LRYjCTMV2VDPFiUjSQ0xVmlRFm1VHQkrtlYLUQExCtYvbPpVwDNtLQnni2eL7grti/gLyo/ACSfNp9gP1o/XJ+GP5Cfop9QtJ++lQaVvpKHbIRMtDSrBldtc8NUhIKM1DPW1DT2VeVzuEyEgFXWreNGVV0EVbWz1FTapdRUvZNXVB1zHlTa5XPonGSxU8UDelMUZeRkpArsFNcs5EsAfmWi/kIijKTDAE5StRR0fqlRJaQ8BA+EtMqURJXGbGRdUB0GdmMcBHhPqjXET10kTr1kTmVDvK1NvbNZTb1ETLWzlELM5DX8R77l3pPsRPwktAV0nOTMFG/eXU5fYFtmXwCAX5JZjl/gv7pfBM8WzxhvQDrPTM8ub0BjzkWuMtmU5JXR/KRjXOTYnEWUdMVlUX0jO2wHHsIeU8XGqsYC+gyEylxElIQEXAoMhCpUBAWEBNMA3mV2ZQDmb8ADvgXODQ59Jn8wf0p/AIzfbn9AH5J/bB/W3cZ9zn1ozn/4e1bSDqRkfVINk63zTARvU1WrYVSk2LVURdNMTITAVQ2TU7VWvZPHjOQ3V+VzqFlXxcRkJJBY1bP4dITLHFkdxFjVFLTkeFgq5XM4PCT2nOTIZJfWjwCwLwqfJP8On1D/ap90/2b/AID/mv+8/87/4P/y/wQHJqLVlmyEXKQ0GLQ01lZqvdOTzDRVvDQEVkVD28lV5RONVb3TU1WspUSE5ONU3TRURfNztVQdwy5EpPdTVeO/WiSEiByEUlONgxochFXiZESshGRnvMQwDIRUA4C2g1FlQ4yc1FNE1K0ctKTmUB2DoqREataURDVQxWRPHcOOT1YloyZPDbROXYRONaRpTVW2HsIO1LSoTI2DY0pM9aRsF17CUUzlRgYWglRNpWT0twZvQF+SuQDGH9gfsrlGXe6/IMseL0AvQGq/pB92L4gvas+UFP1MFc1OXfOVT0VkpES6UFbtEzFRRUOpdEQdlKRVklTk/0zkIzREBXyn1AYTZERshGQ3BNQMUgC91tZvIN8y2QZ/GH9q33zfAIbfyD+i3+Q/ln8g4559/t+gOE8i71xP/sWWImGMZNXYlKSrAI4yzlMVg0RUWuUjuTykLVXVRFVVY1s3Vo2DqlZNpFet5FlX/UTk5HZYbQRYXfNrJVlVZFntE9FYHYQSrORQfIUMVNIEB/7ldoMAPFf+7xj/al98X17/oF+yXwDEX57/0F/qX9xfHm8wa6ZDtVftE6EkBGhXrWMnqVeNtFSEojQEYzQEE2qM5NdUBJ2E5GNV5SPDKVWVNKRH/pN05DxUsP1ETKSbQF5CmFO9w2CqJIQoXKTxxAS35MR0TVKNMz5S/USEpNBsNFWYnDRgdDQq3DVQRSPVrpzEeNwkQQwUClBKxURPTXRPhcaWMnCMxGybIH4yjE31MyNNJaPFxjS0Yjy3NrXmIjlMApUUTAWkXBXsF1YvuB+SvwD0Hx6PACvWtda/WI86L3yPgJYvoI+yj8SPpi12xU6CSGFO1aTspOOgljKgUMVTmRXkBw6CAVLlRMQE56oMdCeURA4MNOV8RLE1UuUjeTw0Q1IVlLwEAfxsN04/YDNePXY9fj+QPwDan7Q/vj/gP/I/NK9GT+DbQCZPWK/y3zTntiP8lDFclJW5PDQzlESu5GXMZJ6tVP1zFVVFtFV9g/6qfOSQbGQCZGR1NGTnyhwFWHUzyrznDoIRWawtBCS0mlhtg1rc5BgWvOTcV7XDu1xXTl9gWwBeXcZfsL/Cv9S/3l/ov/q/gBTPLs9Az1LPZM8uXXYyelpEZDkkBPhWLRO2RAQzdFbFdKTE5lV1BKRklXDspDf0pVSVdIQEjq1U1bNVVDW0VG2D2g1TLaOjUyU0DNTLoLYjqiyUxgR0jlyUSfxkFFVSfYPePKSl7CRtnJRpNySVNOTKFBSFUBVUagwUGkR0yGR0YU+9Q9v3Th1Ti04NgyFOzLVEDIRBTYUW3mKATJL9cyWsd+ZjTIV0pHVNBt2TkE1t5IyPfo3mHzjvACqPROdOj4Dvku8k77bvGO9Ako/s79aPsCOmLd7TTm12TP5DhNSAUDV2HlJr/JSt4XREVVJdQ8hM1B5FUy0TFuxnlhMMdIf8JANPUrXUpPQrkM6Vhp1WPwBoO7advp/Qn/KfLA8OrzCvACqvdA+OrY6vqA+6D8wPpqWqH7IfjPR99CQS7GSRLBQ0y2V+VG0EVFVkpGQ14LREVWxk4lb1xIzEtcoctDwstKxYXdMNZVmN1FndlFS0qFjlI0tpWF1kWBW2/uLBlLcAph1+v4Bfil/sH/4fEC/ivwAsLzYvcM9qL3wvVi9Aa34ltN4VpuKKRGRJV80DCKokJMWsxIS0xEOsxAS1Vs0DuPSkflV980apVTU0DDTWrESd5KRltuzELlTNA+hTtWOyZVONxFPtJEw0ClOFRmofsp/0ZGeMRCJSrZZM3hMEBH5RDTTsBA+klEnYDJf+g1AFlm4C4wSUy3hPHVRPDdT8hD1Otq3D1E1dk1lNpdRMlq3DlEwdIzWsd1azTFa9425MJbPaDER0BOQB0Nzv1u1e7QaNTu9o73rhADaNvk+g78Lv9E/G79jvAv+oPF9OXRYzTv2joHx0karkNGOM1No8dE6EBMVJUbV0TNSu/AfeEiNMNFP6UnXU/GSUhDRaxFQBKgx845B+n9D/qpmunQYNAA4PIA9ib0wPbg+Yb6pvfKcAZq94q9Zv8GvWD6ijRpNUlFthUmU7b1PdRFOd861fPDTYVPXzTPykwDY0FDVW3UOqVpXGXhNVV6X0WA1EWPWkWO0EMVmddubDtHR2WBVEtHQB9twljL++HcYfCI/qGeYfADiPSo+cL26PgI+Sj6SPto9QyI/aj6wnfvKWxCRanMStGPyE1laNY5PsJFNWRBQVVjVEVZ3zj+ykq1dVRWMeNBTl3KSumvTEddykPlQNFo5CwRrUpIgM1FNTdfb+U6RXrL5z7FRAUsXD/IRkw6qspI0MZFc8ZB4MdOhtUJ3zr1DdQ3pQjRNtN4TUAFBNg5VP9fNNLOQ0w04dtDT0+QTnNv7asEx1Y1FMpTRUp0xGE+TUwky1xIxEwdxHAFZPCFPeRUbvsK+aT9yvdu8AAL/aTyS/Dl8gX1JfbL8O/RAm9S6lrsP0NFTUNMswThIrulDFozF01KrsBwbjrKz1hJQoU01jEER02grkVKeM9G081KNQJnWOZQD2XwBvEm/0/y5tTm1Ob3BvAIJvtG/Gz7hvymmeD+Bv6m+oPN9G1RaCA2z0SDR0tbYsdDFTbcPMU6WzRK1U3TO7VJ3zLzQUpW1VhRMZVn3DjlaVww0AnBSRV/UkvHfeo6R3qg4TWRWUWPWjmPTUSAiUdMvQfsLOVIf+dYZ1ph8AAIsmj1CPau98744tXo+QLwCy78Tv5u/47wr/HP+GdSYTVgyUKFeNE+fkJKTkJNNkVo0U/CToBDSuVTaNE2dVvTMtVR0WjtXU5iOM1EscFBM0NN5TpkXTmFMtdER0KsT08WlSjdQkxIPc9EtSLZRa5LTRXMSaUX0zYmzEtSy8xVB9w75QHfOHZVBNpFAVNIxUrk91Q4tFT70z3fQ0q7D2s05q9aOovKRFHLTKTBWTyWYkR94zTO00hASmTAoloxyMtJW8p46voK96TwDErwYf6K/6rxy/Hr9QHzq/QMQPlh+oH7ofjLf+0069s6saTy0TCDQEgQykFQ1RJaOMUeW0rJdOwzR0qyVTHfMXTHTvLHSxChTEeSTEQ/T3vpUmZU7FAD7PUM9izzxvjs+gz7LJrs8A4M/ayf4v0GvubQbfSN9KOaheP4Az7jL91CQxxFSaVHTXXpNTrVMijNSbfJSbEVV944VVHXRkdHAUtNcWgnMUhOMElbR35hNZWRVGJqLsWP0DoZx0M15YrQQM5N5XjdTsdwBWT/B/Ao+MT07tVu/AS7ZPAKDvyu/0TwZfKF86X0xfLv+i6cB49ISDcKay9Fz0tFpc9HQklDNWzXRVJaOrrFVto3JElDd09P41VLV0VAWjkFRFlFyUMx5U/bSMlKNTDcSclJU1/FT9rJTG3LcuElhVUqWzFLyU3IQkp9S0ZW+EJDcMJcy0ylDlA02VBKRQUA2UdGTIVATbXU/VQ/NOlQOLTsolJE6dA710Bw4C4kxmBaOATCUkbKQCTO20GUwtBKwE/Ew1plZzxB8A1g3eDwAfKn8kHzYfcH9yHwCUf34fUL/CH9x/hr2GvZ5lNn5S2U7dQ9VP9RY2M7VQlQNrFDTjUWXzVxVSvbPKdNQhxPRjhdvwtH6TJGSI5LRRUr00UgKV0/+cJ3YlRoV+L5Arli0Ari22L8gv2inuLzCfIj9UnwAuP3ifip88P66fuJPeM5Q0pR0MxH0sZbw0kuy0CGLkVH6s9JPwvrJqVUVE1VXVQ1O01OBs9FhXWrWTyAREOlgl5FidA2kNHEcOAvIURKpYfVOraVhl9Fi9hFflM8AArEdmT3hPkk/kT9av6K/6rwBcXxZfGL9Cv1S/Zr94v4q/qLynLgN8VEk0pAgEtMVqXPSEnFRDXPQEVoVzbbrkNIBVDUNGVT0EbVVd89RUnQOdVOUDzWW09C5UbfS8NLJTZmWjelPVtDTEClPlAyvVUqVznhwkZ4yHZiWsbtOcJHxR9bRR5TMQtsSE2FAFk6BQhWRQ1rWTKFBFhE+1k3hPZpXTD0/1VKRkPU71ZmqGY01l8/eMBJhMBWSypAQGjAeGcmpMRURMAl0ETX3UxH8GfyB7Pn8YHwCC33x/pt+Af6p/3N/mfwDvkBLvJO8GjT4DTs3GLuKRwiyEYXRkm8BuYzyUw1GqlQM7VMSuHGQQPMQjYvSU+KQ0W4Be8pRSnSMtXKQ0KlJl8wesNCOQAG4vuIu+hc6PoCv+jzD/Ep8APJ9m/0ifiv+c/6adnp/A+1C2n8Cf0pH2gg6sNGEkJKxTwG7ScVPF1FNt02G2JMTYVJ0jTFVV88E1VeUDNSykqFZ9Vm5VZj7yIFi15DRE/ljFw4sfWcUz+wxHvsOkBDgCfAT0NKf+pV5PoKu2r8CvANJPHB8uHwi/Ir9cH04fiB9gmh+sH74fyBN+UrlXDUOrllc9Q1x0VBjkFNZtVn3zk1Zl01VWVSRtVsUT11XVk41VffMzU1UVRByk41StVASktXPENDsUxAVUxcO/avSUiCzEUiwEGlPlk7XkNGSsFGR2UvWDPqikNNOQTgNRPUOMpPRVluyEHlGFJFCN5HRkeIZkZDVQ5WQshGPg1mNPRIWk3MRYXOQz4N6CjETUbREs1KxM3dNOTJUDawtMxcRMVfNRTHWEAkQ0L+TEq2DG1T7fUN9i3wCUP7Y/mN/aP+w/3t8QT+rfYDRPRk847wKP5MT9TZVUxU7lk1S8xLPA3oK8UFalMzFRfVOpRGQfjIRZkpSFzOQnUw0EU83jVdfklKTclG1cxDecJAATAJ71xoXm78CLxo0W/e6PADj/Sv90/55feP+i/6z/bp+gyP/C//T/Lm1eI1ItY0iazOS3XIQxUy3UhCREaVTdFGQkL1QEpVXFE9sXVh1DjlZlU/5WZnXjkFfNZJwEdlidNDVYpTMhlAQLWfVkTKRrnVhdc0h0pAdYdVMB0MwXzg+gr+oPNH8+HUZ/AGh/eh+Mf4Z/cB+qf9R/zh+g4BPmfwiDZqP0FGj0FCitV83j51btk6IEJGOaDCQlLKToVUUkHKRjjVVtoylVXaR0Z3ZSgGZ0ZElUJTREJNxT5RS1U3XjYPSUKFONVFKU3RQUBIHEhEnklZTk0FVRzeOXdFRgRFQqtFVUpEd2coXUJE6kRAzUJW1PpTNBT22j2U51U2NwTk3mhmOcNEVNnQQtTO2TYkzN4xcE19bDKlQ0oXSVTXVTkKQ3Vk8AsJP+NTZTnD+mP/Cf+pHOlQDGne4/AE9Cr1SvLk94r4qvaJyvpqW2svnMlEhOdZQq/CQIdOSAFJQVtCc+ctEDlCcuUxwEJaSEFlNWzUPvUnXjsExkeGTEBUIMVBWkJ0ZVHl8wX0JfAFRfZl94X4pZjl/Yv8Jf/L8ADs0ObyBvQskuz0DPasGGQ4rEtDHE5JpcZxZz5EQn1lQkm1TlkxGMZIdV2gUEVV2jblatswBXLCUEPHTjVzWjWpwHNiPNWe2zE1m9Zh6CmlgU7cZmwhj8xNrcFyZ1Dn8AIH86f1R/dn+Y38J/tH8GjwDI39rfBO8W7yjvOu9sBx6CsXrcFGsA5hL2VuUTtlY8hHJWhdMzdOT2XIdsRpOMZDdV3aMAVZ0ENVSVZFQ941dUxSSch9busqNTRSNs3OQzU7SFRJQkxuSEkFJtI1hU3Ideot4UxKV8xG1ktKs3UeWTAQQEyuQklabcpFBQNSTcJMg0lGGtT9VD906VA4tUlCVpTmU2NpNNnbPeTEUjs3xMTYRslAJM/SRMTL3EpPT8TH0EZDTdZK8Ahj/4n6I/JA/OP0gPWg/s/wB+D2ivqq+0D8YPaEvmDYb6y91OpdPVBDTjpfVQqq3Da8S04URkVSy0yIoc9B7k5Bwct2YzDFSFAvRETcxEw0DOQ5S3ZrVWvwBou36/kL+iv7S/9h/Qv/K/ABwv1l8Ib/pfbM9Gz3gviiGsRrX2Qh1SrcN7xEQS1VMdA5G0hAjM5H5Umj0kVB2DalWd9IRkVWo8hOJUhFgchMpX7aNrPFhN1FglsxBZxROzHFl1hPzEqlglFFgqbYRYZbRXJbPAbNcGfwBQ22bfcN9Sf7w/3j+w37p/AARP7t84T0pPXE9uT3hDrjWqbgKKJDRMbOQGJETF1Vbdg4SE5EO0RARWam0DuqzkgLTkRlVNlFa05NZU3WRUFQNlvORrLlRVhFN947JTXeRZU71EZGQMUxUD1XwUNZ8EtGc0tCJStRauM1a8FHxR3URRfRMPrBRr2FA9hFAt811QhSNbKFA1I+NPXeRPzWSZT93kBBQ9TtVk3PRdGU3N9oYimExl5LT3JtNNTG0Dakwt1NT0dBwEAcHc9z4Nzp0+b1BvOg90bwAOrY4PqG+6b9QP3m/wb+IP0AR/5gVOlXZCpwwUlU+i7TNlZPSDUPZiUaQUx0VRrcM7JLcW8yRUIxxUq/pSxRPM/KSWlHRcFVLtoywMtAXkhOsQjh8AoB+yGbYdzh/gH+ofDC9GjwA4KzYveI9SKRbPiC+6j8yPaNaFzvMEhA6UxGFSzaOb11LNM3NTlWTUJGGpVO1G/nJMrOTABDQ1ZsxEqlY19FzkqldFFLVYfeOSVDT7WHUUWaa9Y/5YZfQs1Hok1DgG9MT2Vz0UJEd+P5A/qj8AzD/2nwivGq8cTy6vQK96T4B0r4avmK+qrzTXnnPsxVfaDfMYbOTWVm2Dk1bYBTYG00yU11Ut841Vmm2DU+REHFXlxNTkrNVUbYNzLJQ8/EQFVKp9E7/cJIgUVFIUlBrVU8VD5Kx0rBT0dFKiDYM+jMS7IPZiweyEjGpUhFO8FBxsVOZQvWO1rmT0eEz0NVDN9E9WPYORT51zJhQUwMRUqVgMFDN1jMRkDjR0rK1MvWNOTK1UTO2TE1VMXXRMjfRMfRMv1FQBvBQH9m2+ZTZvGAseD6DPAHJvjG9mD8Bv+s8M32bN9m9YQN8if9z0/U0NZE7FQ7VU5LVQ/XO8UJXDMYVRZeOpvCdmk3wVBJQnRVP1hFMFloZTxCRrRFQNN5R0DFJthq4Vzn/gfwDyfwSPHo9Y7zKJTo+I73KPAJzvjo9QL5ov5O/Wjxj7tnWqFvJIBJS39NRTLFTMpmy0RFTFpEy0LwQ0pW1VraMXVkXjjlY9NGZsNJBX7VSclHZYFQRtWJXDIVnN0wdZteO101w0iYSUSFi19FgCZePQtKe2n8if4p/EPx6vAEAPUg9cr06vcA+CCa6vuA+gyg/cD+4NhlMcNGrcpChVV83T57REpOykY7xE0yNWtbQMtJ0ktGNVol00VUU0XPfuUoJc9ElFVJXDESyUU/Cec1N1cxVg3CQo1CTxRFRD8EbS04FSdRQElAe8dNBRKs3Tl2TkYBzkKJTljNfapsKFlNRBUI2TClAqRZRPBSRP5VPZfNR70LQ2dW7zTe0DJ02dc8YW7FRiTM3TF+xX5lWWwgmh9FV0xKiUxw7fcM+KzwCsz9YvuM/6L+TP5s8wPxrfUFQ/Jt9gP1LfTeVT+bQkq0VOLcRPtfRQZeOgJVBdAxWctxYCA3y3xnOatHQljBQWUwXk/ISxGrwUeUxUQlLNNIy3LuUABu0G5R7lHu025TbvSO9q7wB077ZPmO+Cj+xP1u8Y8wZfoBj/Ol9MX27TpEQxjLSatvyEMVPNU61T9TRUam2Tm3wVVZ1zhlUtRKo0lHB89P40FHMUBOOk1KWclMZ0l4bzWa1z7Nas9KFYlRRYrXMcWBaFQ95XbZO7BAf+9RbDAPz/Bg9YbxoPfG+Ob6Bvsm8A9A/Gb9Bv4m8Mfx5/KHM2ZdTGs8SkOcyk9iQUtFZqXbNyNBQzPBT2VS20VVWVQ3B09Dc0lACkVNvGVD0zjlQlc1dUWoVDHiy03FPVQ6OEVDVtBEQ1hFT9Uk0kzBSrkFLdo1h8tBR0tNzW/ESlUU2zbxTkN1HWxSMBUSUzyvwUlVBqjfNQxLQYxLTIT6XTrV28NPdObZOLPCQlWU49xMQkQU0VZEwNY6N8TPU0ZCcWE0wlc4e2jIT8TOUzlE1NU9gAdD8ePX7PwC/iLxyfBj9AnwASP2SfRj+IP5qfrJ+OP2DbaG6FJiW2YtXctIFQJVQJUN3UzETjXET7cC6DfFStIZQUIFOtRFIFk8Eq9HSIRKRRRKQhtNV0RwA+TxDvYk90T4ZPyK+iT8xPAO6tpu8QvwJfzO9OX/jvKl+wjLcuRabVJsJ7UnVj82pEpJGcFAi0dH5UJbRpVA0UhHTgTBRTViVza8dWhbNYDBTKVw1jEzxYNWQEZBDsV14TzPQ1uMT0adT0J1iNpIz0AcBsZy5vAANuZU5vkM96bwC0z8bPwG8qf+TP5s8g3zLfoETfVt9o28bzDMRMVHQGqtzExSQUhMRUQyQUBFr8tMi0VIBVVfRV7dRWxNTUVEUUVD3zZ7x0bSysdPdTHUOyUw0T03pTpdRM9AyMVNVS2nWTnqwUZ1KN8zBStDVGHpK1rKR8UaVTRplRHcTUFNdQBRQMJGqtUIWzKFAVpE8F5E9mFYMPT8V0dIQ9TsWGEuYzTbWGhrKYbCeO04yEaxxMFYRMDRPaTNWjA1BNTfSEn9aNri0u/0D/AFL/VJ9en4j/mv8E/24/wJ+Q4v/0/9adxrNOneb28pFZT600DCTaUO2jUYyklcespDw05LD8dQzkI2oERAUU5MzkdJZSraMFXASELMQX5qVWRYatjq8AOEOer7Crzq/Yr+qvLB/OTwAwv2IfPL9GvXa/iL+6H5y3ivYCDgxEYfQ0I+BmIlJtU70T6FMFk2FUxYTatHROtFTAVe2DNVbKffOqvFQePHem8h5Yth1DklgdY/tY1cMl1VmdBFkFk9EEZJBYFqXzPljds/rUVAvA1sUAZs94wz5viM/SL9zH5i+ozwASPyQ/3s9o31o/RD9+P5A/0KI5/lPUVUR0GFR01lbWTROTVu2DVdQ0E1ZWRYPYVd3UVU0TU8zU1RzstOO8dKzUtHNUqlUEVO2DBbR0zsS0iKj81PsQDmNTXXPkBISsVuR0dlL1Az70dAjkFKvBUQ1jjHQUVewEHNZU5OZQpfOuRIR4UMJ9hFC1hPyUMwCmUiZPxFXErORY9JTjkK6ijE3anTMn/OSsTKXzTkySHWMLDFdGA0xFpOTkLwIk9Kj0h6b/IP9a/3Rfhl0AXlVu/Wb/gP/SX+Rf9v/I/yACbwwHJm/gkyaDTrXkXGRTVE995t6yurREMSyElaoUhB/0FJJkpewUJaVT3RRTZeT0FKIEhGwaLOQ3jAQMUk0Wrg2GrwDQD+IP9A82fxgfKh9sf04fAJB/eh9Mv74foB/Sf/x/LkNVUv1zSJwEt+QUMXwFNlRERFRlg7tULVQkJGulVe2TGTQkjlZFc60AVMSQV63UWGVEWCrthFhdpFnFtFnNNDTEDZg0xEhYfYY2Qzw3xiUAri/IL+IvDJ8enzCfej9Un4BuP3CfYp+cn66fwJ961rm0zJfesqrENGhXRcRXNIVUnNSk1DRjVkXE/LRT6FWlRCQkZfQ0Lfw00NuwRoWe00SES9S0E1Q25VPeU8VTmlPlFHSkYSoM5LuwRoPcZINS9TOrTVI1kxW8tNEUdJpVUZ3TZCR0LKR1UC1zS75QxZOHRAXcpA5EBKuxT7WETy1z3qzkeI1ORXMQTjVWtoPEVMoVTMVTasTkGNTntkPU5Amm3OUMBJU8Vx5vgLOuXQSGVW4i4ay/hl9g/3L5nl8AwF/qXyTPFm0Wb1jPas8MD6q2g07l0xcEtAhEBIEBUK2khEdWY2RH/mOkZ0azWgQk8eQUsVJ903ncZBVDnAQXXET8FHf+Ze5vAAB/Gn8sdy5/eN9Sf3x/fn8AoH/S38R/vn8AjxrvLO825ZSeY5TUMRyEmCyH9jKt1VOlZFT1NFRtIxFVUuWkVb3kLKRuNCT+1DRNczyU5VfdRISExoQkSxpZ5TRZjYa+o1i9NBlYRbSEJNpXRYTUj74tAO6PAJ86mUb/aP9Cn3yfxp8AmPue/9D/4v/0/wYPEAM+JbSuQ9yUOcw09lZlQ7ZWDKR0Vl3zM0QE9pTkq6xVvWNyjOQ3LKT+WVTF5GykjlQNA1c0RK0eFETcU73To2zkbVVTdfM1bOT9HITIbEStjnREWFJVoxRcRNwq5NSljGRvPNQ3xMWEZFvKUF3zk1AdI1B0ZK0arETITwUkT/2T95VO7UROpWROJVQ8VEVtTb1j4kwdI4BMdUOLKEy9YwJ8F+ajZLT8DUx905BNDSR0zy7Flr8AoL/Cub6/4L8aLywvLs9QLwBSz3Qvhi+YLzJvhMdWFf7Ca9lOndPR1ESAUL3UVVBdo2uU1OEUhFXMB6ZWIh5TFTZOgu+kpL0qJISHnGRPtKQhnGVc1wAu3TbfSN9a32zfht+Y257fAOA/wt8ET6Z/6HsmTzjv4n9EbEc+Ivq8xBvQNoIclKQxeyyE88C2opFTpcScBLF+ZKRLoHZialUNtFVWXfNTVg0DxySkWOyUa8pXZbM8xISuWHWDsxBZlYZeovtY1TPB1Vj9BFjNpFj9w+lXAB1UPPfehSYF3o8o/zr/XP8Anl+wX8JfxP+u/+Bf8l8Mb6gWbyhv0p6J3JRJPAQGqtRUxQykhFQEQ0QEBtokpMgspH5VTbNGVaTVZKxk1nzn/pJnbKQutpQE91NtA7JThTN6WoykQ+xkClNFE9cUNIWe1MRntKRb4IY11hK1ppQ0fFGtZEzkD3w02LVQbQOiLBRqUE1DKFbsJONP7WRPRXRPrQRFTn3jPRS0sxBOA02dFkJe40w1BIQXRrWe40z95A1MVaNUTTWEZC9GzdYfAPgfEo8ML/a/YI86L4SPPs8A8H+6j8yPfs+Iyx61hnWOA6FPjWQ0FFNwjoJOHETFWVE1BAx0rlJtAxKMpNUjrAQDdKTK5ASUUmblc1xShaTcxAVSrTYAJt9wP4I/lD+mP7g/yj/UPwD2PfY/QK8iT/zfZk9YT4KvqHRP9qNk5GHcxNVk5FFa5MTo9GRjVK0UVOVzY0xVHVTURFsFplZ9g60a7ESqVxU0WG0DkqlYFVZmc1lFEwcMVNHVWG2UWI2DPvzk+lcAFRTUVyYFVl9oW4ZfuL+SXwBU/85fAM/aXzRvFs84b1JvmGzPVm8A0LlXVXR0tFoqLAQYPATWrOSTVATbQKrW41ZNdFV95FU1o1OqtGQc1ETjpASsvERzpvykPFSFlJwEzgR0h1rkZFJklBpTTQPk7ASrrFKtY3bUBD40NAcqZOTBhESMVKRVjEU8dGvmUEVzrzQUeFBdE2tBUJXkTxWjkU99FBrkJMCUdFhO/YurEH7CNScElLDMdE5MRXT011Leo0wtNPTUL1SEqFSHAPZ/yB86jySPPo9Qj3KPfI8Afo/I77KP3O/+7+CP8okO9SzGAwSUcE7ddE9ldi4CVbgkFDCslKe8lBqMlFGQLDTLAFYTU7VkU9WmNu6SoFJtY2lSvQR0lAEMtPRToLaVlp2un8CTvp8A0Jvmn/CfEq9MDx6vMK9SrwBsr56tZq2mr9gP6gmGleYChUg0NLdMlDPQ5nM81EStVJVDu1QV5FVt46UtVW1jGVYVA44ct+YiLZCcxAJYTdRYbeQkVMsfWa1EWb1kPLSLWFaV00hYTbRYJQPQhMcAprWWv3Bf0r/kvzbPGC9azwA8LybPMC9yL4Qvhs+Yw54v1LArpkKh7ERqrMQoV6oFc+eEZKTMxGOMZCNi5ETo3Mfuo0QUKVUt06vyVJXEVCUDgDQ0SWVURQMRHNeG0pZTZfONYKxEKFOlQ6NAlsNSin0Dg5RES1zXrhPs9JiqLARg/PQqPAVQ5XO8jVAdI4VQHZb+YyyUrq1PbeNFT21j2Uz0dEVOtWROPRTc14bSxrx00WLEd3ZjDOQ9NESmTAIFcxcc52blno9A71rvZO8Apk+A64bvoO/C7/xP9u8gX6AyX0RfJv9IU25i+bRERVlOTUTsNAVQFQOebHQVE7ykikR0/zx0U9Cek0lSVZaG0hY810ZSsQQUFXhMlEK09BV8lMOg/vUAnp3e/7if0p8UDy4PCK9KDwCUb4YPuG/KaeYF1m3ebcYPUBB/Inmm03xkMXyUmoQ0azNTjXOtnPQlVN3EbVSd0xFVzVOGVaXUrVVl83BWXWMA5BRzsiQk5aTFnBTIWH3UWaz1VEy051jdxFil01wZWB20tHTcVy0UvB/GHwDYH+of/B8eL1iPao98j1YvAJCPoo/Ej9aP6I/6iSa13iLVepTEObTE9vQktFbSLdNyxMQTtfZ8dKxVqkX0VfWDN4R0AHR0xlVUXRRU9YNXHNQe/MTb3FOlY6NTpdNsU5C19FR0i/Aecsh895bSWK1STfMUUgVT3sxkpbVRPUNtJGQ3UZ3TAVa8pMpQrUOVZPRQ3DRtGlz0yE89Q11PDROz906VFAxEJU6d08HafFVNLdPiTGXzgEwsjfQkRAJMtdRMhTRMRAv3TF20TfWkVF9uT4BPAGLv3K+2T+BPEr8MXza/EF/ASl9sv36/kL9yWZ7SIU7U9TaWstG81IDMNPVQGo0za3xk4VHFxLSXRrJTHlP9tvbS74T0vbT0K4VS9dNPJMQfJMSzUAAGBQ5vIG8ybzxvVm+Yz3JpAJZvyM+qb+zP/s/YbwJ5Bn9AQN9S3/yUA2AuxUfyfYz0q/VStbORbDQIVDR+lVQF1FTdJFXldBw0U61W9YPHVn2DVQyUyq1XRbM+WAWEWG10WWh9Fi4znBS4lBRrWCU0CVhdxFwUwCSH/n8QjyKPAESPdu9Aj4LvrO+uj7jvuo9g9O8G/xj/ui80/IlXjZPVTCSUBtTkxfQkhFZs7TRElAZWjTPLVbXDq4FVBRRVJcMPlPTYVlQ0nlQNE2d0lDAsFNX7JBS0HBR8XHRFU6qNww5sNNicNKB8NGmg3FRDcHbFDhOkxIBc1EiafGQRbMTaUPUkxDRsrVAlsypQXcRPndRP1pXjE08l86dEpEFOmj1D3ZSkeE1llHRUmWw8R44yC0yNkxxMJcNrb0w1BExFM1lNrRQAnL+ur8Cv0q8UHyYd1k9IHwAiv2wffh9Yv+IPpB9WX2BbVAZFlpNOreOVLKRHHKRr2FC1w1FcxMdRjTOrO1Jlk7DMlVMVAydVUyXzB1R0zeRUmCwkBWDUlC6UPKvAXsVGz1DDAGbFZs94z4rP1C92b7jPCj8ADN8uP0A7Lt0u31jfgj9k39Tm89xUYYTU1exUUlM2jTPoU5XjY1Sl9tbybUyM9MFVJRM1VmUTq6pWhZRX1fOsVOQgNViNpFiFE/5Y9dYmRaxukxTkiViNMzgcRPQBV7WU1Of2fU7tVu2u75DvhKJBjqNXBSRc9+4zjHSAZVYlwz+MdSyUxFVN9KZUlEBVldSEdNB8lJdWbHRhVE0EVP0kUz30SjwkdwzEP0QntrLRRHyLY1KNkyy8VEMw13KvphQEd1HtVDR0DBQ009lQrfRUBGdQtbMxULJ9BE9VlGwEB0+Nk5xWPKRlToUEToUTznwEUz1PHaa2c1Alwy/EVyjGVR5lZnIt3LQrPGdObwBgax5lHm+IbyppPpOsZ/YzELxvzm/YY24iN+xv/m8IcwBekxx/JnUekzR/Tn9gf3J5ACYjfH+OfZZ/sH+qf8x/7n8AAI8SjySPngM0jyaPYI9yjwCEj06PmIs+j8CPoo+0j4aPAOiPAp80n86PKJ9Cn3Sfhp8AcJ/6j8Sfvp+wn5Kf/J8OrQDenyCvMq9cr3avQK9ir4yvAJ6vsK9Kr9yvxq/4rxq/LL8Azn0GdX5lRmVGZX5l1mXedbDuQwx0CyCu0kpQHVNQGlQEV8xUXVB1VLxXrtNZUNVU5GR1UOVTfLS0VYDkZIVUtIt8ZI+sZGWTDCSYtFeeUqJQXfNVplS0q3xkr+RktQwkNbi0VL40xMJQXUT0tBXMtLTQ5GTVDCe20zTEVeJ0xOhMBOq0tPDMtNXzPHT5zFT9xFQBUVr9QwRs1ApRHVMQFDTVExwkFyQkG8wkHlFqlUMjFAQnvCQsUcVUJkQ0NVHddLwkPJxXXvJVRqwkSvTEUBQ0UxwkVVesJFrMJF7kxGSUNCtoUcWzbRQ0c5RXFlJVeMwkfpxUgpQ0iKRUVYyMVI8c1JMUBJe8JNWc3CSgFDSjRNSpUZqFE6401LFRVcSkNLpKHOS+9CTBHCfessrMJFXOHNTTFATXpFTc9MQB4JQvtiXeJT41pjXWwxzUSQNsJ+7DUq02nlIShFRbFVKtIxpS3cMhxDTFIlQkKGQnvvN0VDNSVEV0DAQ8xDRCNCRE/PTbSVLFs01SlUNTUirVQ1bs5FrU5F50V75TpnxUbFK1BMQ0clQkeNVSJSN7ZCR+hFSFUqoVU4gMBIzENJJc9JZUbFfuQp/ENKJsJKd8VKmsLCceMrNsJLdE9Lmq9OTBNCTEbFTKxPTMUPTka1Bu42xU2tTk3sQ0VeKEVOWk9OuM9O9U9NXzbCT37OT69OQBU1adQwVTFVRT7RRT3eRtU9VDFlPlUxxThRNLHlP9IyE8JzZTU80jUy5THfRcVDe0BDxkVFVB1DRDzDRI1AROvARUyzCeQlWsBFj0BF7cBFVhxARm7ARqTCRtZFS1cawEeLQEfFPlRFOa/UOEPCSHUw3EZFSRqpQUlMw0mNQEntwEoaqkBKVEVKlMJK28BLKqxAS2pBS7VFS/1DTDqjwkx7QEzIwU0JQU1KpcVNfMBNxkVOGUFORAzDfOI9wEQ1A+M0RU+VRUrf/UNANUxeRUrSMKtVT9Uw48VBFU5eRUag3UVAVEVL0zJVQVU1MoVH1UPFQxrCQ1NFStOuQ0PFSdVFRd1FRURfScJE48VFEkVFeUJNFaLFfuU8wkaLQka1TSjfRUrdQMNHnkNHxUVOVEBDSGzCSInCSOPFSpkSRXhqKbvCSe/CSiqtw0qJwkrnQ0sKwktVYkVLdUxbO9LFTBxCRVxTRUypwkzjxU0QQ0Vda0JNtUNN/EJOUMNFXptCTrdDTwXDTzDDRt+dQk/FQdUwBVpQS0FFfW41W1QxNV9fMXWVUVZHxEHlXdBFUlUysnVUVkVX1kVdVkrEQlN7REOwxXPvNVJRSURNVMpERRbERVtERbVTLFtFU1NIxEZ1XdtJxE1W6ERHOMRHeURHxVqv20VcXDg6xEh7REi6ocVJGMRJd0RJgUVJ1qhESjjESndESoVf30ptxEsFX1FKxUvFRUwKrkRMTsRMi0RMscVNGqxETVdETYlETc3ETgpuRE5FW1xJRE7NxE8Gq8VPYcZPrcRABW/ePbAlYVQwZWhaMLVladsw9W/cRW3XMZXGStG2RkH1bFJFatRFZmteMtVjXUjGQ1Vq0DrThkZD9WHRRWpbRWqvVEVl0DToxkVcxkV7bUZFxWJSNgVpXUVqqd1FY9425MZHIEdHSqtGR43GR+TGSCVGSGmVbd1NxkjlaVNAx0mFZMdJxWhcOgBHSkDHTVqEx0rHR0sFRktlZqVeO6FHS+XHTBVtUzVcV0ZMkUdM5MZNJUZFXWTHTcdHTgTGTizGRV56R06nR08Gxk87RktfjcZP78ZABXVWRXapUkV2VkV93DEVeNw1sVV60DGFe9JFcd1GlX5QQ8hCpEhC9XHfS1VyX0V93TPFdF40EtV9UzRVdF9FctFKSErVGshFVXVQNavIReqVf9ZHSEZzyEamSEbqpshHN0hHc8hHpMhIFqVISF1ISKnISMV4XDU5BXtRTUhJq8hJ5MhFWhRJSkPISqZISubIRNs5SEt1f9FDyUwIyES8NXdcRXPQTkhNBElFXUpJTYrJTcRITfrIRV5YyU67yE7qSE8TSE1fY8hPq8hP5ElARYqq0EWF1kWGVkWP3EWNZVIxhYzQRYJSMgWFod1FiVsylYLdRYNdQmPKQ4WO0kRKQ8hK92pSgmpVbjVIR1TIQx7JUUdCGuHHeuZV5DpETBTFfmRUC2A7xUG0CuNSZTZEQwtCRV+5QUtPQEfsQERvQETQ6sBNhSBeSk9Gsc9xReI7zUuATkgDTka9CmI6ZU5NpQfXScxGy0xCpWxMTjT530T11kT3V0bU4tAzROrQPITXX0rU0VQ+ZMVVRMzQRMahUESy00S1Uj+Epdo1uZSrXjPUo1BEklI6twSY1ESaV0SG30SKplZEgdBEd19Ee15Ea29TOlRl2jWUbFwwNVRhUERXX0RXVkRQVEtUSttESVkyBEbeRDqo00Q420Q01kQ+U0QrKdtELNNNTECkTt5EQwjWQM177FLgIURIVELNcgJtUm31DfMtGeI0T9xm7VIG7djt+g37LZ9jIFxNe23wTI2yaDQ8XeBu/o3/rfJO8ANu9I607vSO+C73Tnru+Q6wi278Dvmu9DdSTs5wA</prop>
			</obj>
			<obj name="Protocol" class="HTCProtocol" version="1">
				<prop name="Created">2012-05-21T14:17:07.312</prop>
				<prop name="LastModified">2012-05-21T14:19:22.125</prop>
				<obj name="Programs" class="HTCRunProgramList" version="5">
					<list name="emlist" count="4">
						<obj name="item" class="HTCRunProgram" version="1">
							<prop name="name">pre-inkubacja</prop>
							<prop name="Cycles">1</prop>
							<prop name="AnalysisMode">None</prop>
							<obj name="Segments" class="TEMRunSegmentList" version="1">
								<list name="emlist" count="1">
									<obj name="item" class="HTCRunSegment" version="2">
										<prop name="Hold">360</prop>
										<prop name="Slope">4.4</prop>
										<prop name="StepDelay">0</prop>
										<prop name="StepSize">0</prop>
										<prop name="Target">95</prop>
										<prop name="Target2">0</prop>
										<prop name="AcquisitionMode">0</prop>
										<prop name="AcqPerDegree">5</prop>
									</obj>
								</list>
							</obj>
						</obj>
						<obj name="item" class="HTCRunProgram" version="1">
							<prop name="name">amplifikacja</prop>
							<prop name="Cycles">50</prop>
							<prop name="AnalysisMode">Quantification</prop>
							<obj name="Segments" class="TEMRunSegmentList" version="1">
								<list name="emlist" count="3">
									<obj name="item" class="HTCRunSegment" version="2">
										<prop name="Hold">15</prop>
										<prop name="Slope">4.4</prop>
										<prop name="StepDelay">0</prop>
										<prop name="StepSize">0</prop>
										<prop name="Target">95</prop>
										<prop name="Target2">0</prop>
										<prop name="AcquisitionMode">0</prop>
										<prop name="AcqPerDegree">5</prop>
									</obj>
									<obj name="item" class="HTCRunSegment" version="2">
										<prop name="Hold">15</prop>
										<prop name="Slope">2.2</prop>
										<prop name="StepDelay">0</prop>
										<prop name="StepSize">0</prop>
										<prop name="Target">60</prop>
										<prop name="Target2">0</prop>
										<prop name="AcquisitionMode">0</prop>
										<prop name="AcqPerDegree">5</prop>
									</obj>
									<obj name="item" class="HTCRunSegment" version="2">
										<prop name="Hold">15</prop>
										<prop name="Slope">4.4</prop>
										<prop name="StepDelay">0</prop>
										<prop name="StepSize">0</prop>
										<prop name="Target">72</prop>
										<prop name="Target2">0</prop>
										<prop name="AcquisitionMode">1</prop>
										<prop name="AcqPerDegree">5</prop>
									</obj>
								</list>
							</obj>
						</obj>
						<obj name="item" class="HTCRunProgram" version="1">
							<prop name="name">melting curve</prop>
							<prop name="Cycles">1</prop>
							<prop name="AnalysisMode">Melting Curves</prop>
							<obj name="Segments" class="TEMRunSegmentList" version="1">
								<list name="emlist" count="3">
									<obj name="item" class="HTCRunSegment" version="2">
										<prop name="Hold">5</prop>
										<prop name="Slope">4.4</prop>
										<prop name="StepDelay">0</prop>
										<prop name="StepSize">0</prop>
										<prop name="Target">95</prop>
										<prop name="Target2">0</prop>
										<prop name="AcquisitionMode">0</prop>
										<prop name="AcqPerDegree">5</prop>
									</obj>
									<obj name="item" class="HTCRunSegment" version="2">
										<prop name="Hold">60</prop>
										<prop name="Slope">2.2</prop>
										<prop name="StepDelay">0</prop>
										<prop name="StepSize">0</prop>
										<prop name="Target">65</prop>
										<prop name="Target2">0</prop>
										<prop name="AcquisitionMode">0</prop>
										<prop name="AcqPerDegree">5</prop>
									</obj>
									<obj name="item" class="HTCRunSegment" version="2">
										<prop name="Hold">1</prop>
										<prop name="Slope">0.114285714285714</prop>
										<prop name="StepDelay">0</prop>
										<prop name="StepSize">0</prop>
										<prop name="Target">97</prop>
										<prop name="Target2">0</prop>
										<prop name="AcquisitionMode">2</prop>
										<prop name="AcqPerDegree">5</prop>
									</obj>
								</list>
							</obj>
						</obj>
						<obj name="item" class="HTCRunProgram" version="1">
							<prop name="name">cooling</prop>
							<prop name="Cycles">1</prop>
							<prop name="AnalysisMode">None</prop>
							<obj name="Segments" class="TEMRunSegmentList" version="1">
								<list name="emlist" count="1">
									<obj name="item" class="HTCRunSegment" version="2">
										<prop name="Hold">30</prop>
										<prop name="Slope">2.2</prop>
										<prop name="StepDelay">0</prop>
										<prop name="StepSize">0</prop>
										<prop name="Target">40</prop>
										<prop name="Target2">0</prop>
										<prop name="AcquisitionMode">0</prop>
										<prop name="AcqPerDegree">5</prop>
									</obj>
								</list>
							</obj>
						</obj>
					</list>
					<list name="AnalysisModes" count="4">
						<item>None</item>
						<item>Quantification</item>
						<item>Melting Curves</item>
						<item>Color Compensation</item>
					</list>
					<prop name="ChannelCount">1</prop>
					<prop name="InstrumentSubclass">HTC_VER_10</prop>
					<obj name="Container" class="HTCBlockType" version="1">
						<prop name="Id">bt96S</prop>
						<prop name="RowCount">8</prop>
						<prop name="ColCount">12</prop>
						<prop name="OvershootDnDelay">10</prop>
						<prop name="OvershootUpDelay">10</prop>
						<prop name="RampRateMaxDn">2.2</prop>
						<prop name="RampRateMaxUp">4.4</prop>
						<prop name="ReactionVolMin">10</prop>
						<prop name="ReactionVolMax">100</prop>
						<prop name="ReactionVolDefault">20</prop>
						<prop name="HorVertCrosstalkCoefficient">0.0003</prop>
						<prop name="DiagCrosstalkCoefficent">0.0001</prop>
					</obj>
					<prop name="MaxPositionsToSeek">96</prop>
					<obj name="DetectionFormats" class="DetectionFormats" version="2">
						<list name="emlist" count="8">
							<obj name="item" class="HTCDetectionFormat" version="1">
								<list name="emlist" count="1">
									<obj name="item" class="HTCChannel" version="2">
										<prop name="name">SimpleProbe</prop>
										<prop name="Active">1</prop>
										<prop name="EmissionWL">510</prop>
										<prop name="ExcitationWL">465</prop>
										<prop name="IntgrTime">250</prop>
										<prop name="MaxIntgrTime">2000</prop>
										<prop name="MeltFactor">1.2</prop>
										<prop name="QuantFactor">2</prop>
									</obj>
								</list>
								<prop name="name">SimpleProbe</prop>
								<prop name="Active">1</prop>
								<prop name="DefChannelNdx">0</prop>
								<prop name="DenominatorNdx">-1</prop>
								<prop name="ReadOnly">0</prop>
								<list name="EmissionWLAvail" count="6">
									<item>488</item>
									<item>510</item>
									<item>580</item>
									<item>610</item>
									<item>640</item>
									<item>660</item>
								</list>
								<list name="ExcitationWLAvail" count="5">
									<item>440</item>
									<item>465</item>
									<item>498</item>
									<item>533</item>
									<item>618</item>
								</list>
								<prop name="MeasuringMode">hmmDynamic</prop>
							</obj>
							<obj name="item" class="HTCDetectionFormat" version="1">
								<list name="emlist" count="1">
									<obj name="item" class="HTCChannel" version="2">
										<prop name="name">FAM</prop>
										<prop name="Active">1</prop>
										<prop name="EmissionWL">510</prop>
										<prop name="ExcitationWL">465</prop>
										<prop name="IntgrTime">250</prop>
										<prop name="MaxIntgrTime">2000</prop>
										<prop name="MeltFactor">1</prop>
										<prop name="QuantFactor">10</prop>
									</obj>
								</list>
								<prop name="name">Mono Color Hydrolysis Probe / UPL Probe</prop>
								<prop name="Active">1</prop>
								<prop name="DefChannelNdx">0</prop>
								<prop name="DenominatorNdx">-1</prop>
								<prop name="ReadOnly">0</prop>
								<list name="EmissionWLAvail" count="6">
									<item>488</item>
									<item>510</item>
									<item>580</item>
									<item>610</item>
									<item>640</item>
									<item>660</item>
								</list>
								<list name="ExcitationWLAvail" count="5">
									<item>440</item>
									<item>465</item>
									<item>498</item>
									<item>533</item>
									<item>618</item>
								</list>
								<prop name="MeasuringMode">hmmDynamic</prop>
							</obj>
							<obj name="item" class="HTCDetectionFormat" version="1">
								<list name="emlist" count="2">
									<obj name="item" class="HTCChannel" version="2">
										<prop name="name">FAM</prop>
										<prop name="Active">1</prop>
										<prop name="EmissionWL">510</prop>
										<prop name="ExcitationWL">465</prop>
										<prop name="IntgrTime">250</prop>
										<prop name="MaxIntgrTime">2000</prop>
										<prop name="MeltFactor">1</prop>
										<prop name="QuantFactor">10</prop>
									</obj>
									<obj name="item" class="HTCChannel" version="2">
										<prop name="name">VIC / HEX / Yellow555</prop>
										<prop name="Active">1</prop>
										<prop name="EmissionWL">580</prop>
										<prop name="ExcitationWL">533</prop>
										<prop name="IntgrTime">250</prop>
										<prop name="MaxIntgrTime">2000</prop>
										<prop name="MeltFactor">1</prop>
										<prop name="QuantFactor">10</prop>
									</obj>
								</list>
								<prop name="name">Dual Color Hydrolysis Probe / UPL Probe</prop>
								<prop name="Active">1</prop>
								<prop name="DefChannelNdx">0</prop>
								<prop name="DenominatorNdx">-1</prop>
								<prop name="ReadOnly">0</prop>
								<list name="EmissionWLAvail" count="6">
									<item>488</item>
									<item>510</item>
									<item>580</item>
									<item>610</item>
									<item>640</item>
									<item>660</item>
								</list>
								<list name="ExcitationWLAvail" count="5">
									<item>440</item>
									<item>465</item>
									<item>498</item>
									<item>533</item>
									<item>618</item>
								</list>
								<prop name="MeasuringMode">hmmDynamic</prop>
							</obj>
							<obj name="item" class="HTCDetectionFormat" version="1">
								<list name="emlist" count="3">
									<obj name="item" class="HTCChannel" version="2">
										<prop name="name">FAM</prop>
										<prop name="Active">1</prop>
										<prop name="EmissionWL">510</prop>
										<prop name="ExcitationWL">465</prop>
										<prop name="IntgrTime">250</prop>
										<prop name="MaxIntgrTime">2000</prop>
										<prop name="MeltFactor">1</prop>
										<prop name="QuantFactor">10</prop>
									</obj>
									<obj name="item" class="HTCChannel" version="2">
										<prop name="name">VIC / HEX / Yellow555</prop>
										<prop name="Active">1</prop>
										<prop name="EmissionWL">580</prop>
										<prop name="ExcitationWL">533</prop>
										<prop name="IntgrTime">250</prop>
										<prop name="MaxIntgrTime">2000</prop>
										<prop name="MeltFactor">1</prop>
										<prop name="QuantFactor">10</prop>
									</obj>
									<obj name="item" class="HTCChannel" version="2">
										<prop name="name">Cy 5 / Cy 5.5</prop>
										<prop name="Active">1</prop>
										<prop name="EmissionWL">660</prop>
										<prop name="ExcitationWL">618</prop>
										<prop name="IntgrTime">250</prop>
										<prop name="MaxIntgrTime">2000</prop>
										<prop name="MeltFactor">1</prop>
										<prop name="QuantFactor">10</prop>
									</obj>
								</list>
								<prop name="name">3 Color Hydrolysis Probe</prop>
								<prop name="Active">1</prop>
								<prop name="DefChannelNdx">0</prop>
								<prop name="DenominatorNdx">-1</prop>
								<prop name="ReadOnly">0</prop>
								<list name="EmissionWLAvail" count="6">
									<item>488</item>
									<item>510</item>
									<item>580</item>
									<item>610</item>
									<item>640</item>
									<item>660</item>
								</list>
								<list name="ExcitationWLAvail" count="5">
									<item>440</item>
									<item>465</item>
									<item>498</item>
									<item>533</item>
									<item>618</item>
								</list>
								<prop name="MeasuringMode">hmmDynamic</prop>
							</obj>
							<obj name="item" class="HTCDetectionFormat" version="1">
								<list name="emlist" count="4">
									<obj name="item" class="HTCChannel" version="2">
										<prop name="name">Cyan 500</prop>
										<prop name="Active">1</prop>
										<prop name="EmissionWL">488</prop>
										<prop name="ExcitationWL">440</prop>
										<prop name="IntgrTime">250</prop>
										<prop name="MaxIntgrTime">2000</prop>
										<prop name="MeltFactor">1</prop>
										<prop name="QuantFactor">10</prop>
									</obj>
									<obj name="item" class="HTCChannel" version="2">
										<prop name="name">FAM</prop>
										<prop name="Active">1</prop>
										<prop name="EmissionWL">580</prop>
										<prop name="ExcitationWL">498</prop>
										<prop name="IntgrTime">250</prop>
										<prop name="MaxIntgrTime">2000</prop>
										<prop name="MeltFactor">1</prop>
										<prop name="QuantFactor">10</prop>
									</obj>
									<obj name="item" class="HTCChannel" version="2">
										<prop name="name">Red 610</prop>
										<prop name="Active">1</prop>
										<prop name="EmissionWL">610</prop>
										<prop name="ExcitationWL">533</prop>
										<prop name="IntgrTime">250</prop>
										<prop name="MaxIntgrTime">2000</prop>
										<prop name="MeltFactor">1</prop>
										<prop name="QuantFactor">10</prop>
									</obj>
									<obj name="item" class="HTCChannel" version="2">
										<prop name="name">Cy 5 / Cy 5.5</prop>
										<prop name="Active">1</prop>
										<prop name="EmissionWL">660</prop>
										<prop name="ExcitationWL">618</prop>
										<prop name="IntgrTime">250</prop>
										<prop name="MaxIntgrTime">2000</prop>
										<prop name="MeltFactor">1</prop>
										<prop name="QuantFactor">10</prop>
									</obj>
								</list>
								<prop name="name">4 Color Hydrolysis Probe</prop>
								<prop name="Active">1</prop>
								<prop name="DefChannelNdx">0</prop>
								<prop name="DenominatorNdx">-1</prop>
								<prop name="ReadOnly">0</prop>
								<list name="EmissionWLAvail" count="6">
									<item>488</item>
									<item>510</item>
									<item>580</item>
									<item>610</item>
									<item>640</item>
									<item>660</item>
								</list>
								<list name="ExcitationWLAvail" count="5">
									<item>440</item>
									<item>465</item>
									<item>498</item>
									<item>533</item>
									<item>618</item>
								</list>
								<prop name="MeasuringMode">hmmDynamic</prop>
							</obj>
							<obj name="item" class="HTCDetectionFormat" version="1">
								<list name="emlist" count="1">
									<obj name="item" class="HTCChannel" version="2">
										<prop name="name">Red 640</prop>
										<prop name="Active">1</prop>
										<prop name="EmissionWL">640</prop>
										<prop name="ExcitationWL">498</prop>
										<prop name="IntgrTime">250</prop>
										<prop name="MaxIntgrTime">2000</prop>
										<prop name="MeltFactor">1.2</prop>
										<prop name="QuantFactor">5</prop>
									</obj>
								</list>
								<prop name="name">Mono Color HybProbe</prop>
								<prop name="Active">1</prop>
								<prop name="DefChannelNdx">0</prop>
								<prop name="DenominatorNdx">-1</prop>
								<prop name="ReadOnly">0</prop>
								<list name="EmissionWLAvail" count="6">
									<item>488</item>
									<item>510</item>
									<item>580</item>
									<item>610</item>
									<item>640</item>
									<item>660</item>
								</list>
								<list name="ExcitationWLAvail" count="5">
									<item>440</item>
									<item>465</item>
									<item>498</item>
									<item>533</item>
									<item>618</item>
								</list>
								<prop name="MeasuringMode">hmmDynamic</prop>
							</obj>
							<obj name="item" class="HTCDetectionFormat" version="1">
								<list name="emlist" count="4">
									<obj name="item" class="HTCChannel" version="2">
										<prop name="name">Fluos</prop>
										<prop name="Active">1</prop>
										<prop name="EmissionWL">510</prop>
										<prop name="ExcitationWL">465</prop>
										<prop name="IntgrTime">250</prop>
										<prop name="MaxIntgrTime">2000</prop>
										<prop name="MeltFactor">2</prop>
										<prop name="QuantFactor">1.5</prop>
									</obj>
									<obj name="item" class="HTCChannel" version="2">
										<prop name="name">Red 610</prop>
										<prop name="Active">1</prop>
										<prop name="EmissionWL">610</prop>
										<prop name="ExcitationWL">498</prop>
										<prop name="IntgrTime">250</prop>
										<prop name="MaxIntgrTime">2000</prop>
										<prop name="MeltFactor">1.2</prop>
										<prop name="QuantFactor">5</prop>
									</obj>
									<obj name="item" class="HTCChannel" version="2">
										<prop name="name">Red 640</prop>
										<prop name="Active">1</prop>
										<prop name="EmissionWL">640</prop>
										<prop name="ExcitationWL">498</prop>
										<prop name="IntgrTime">250</prop>
										<prop name="MaxIntgrTime">2000</prop>
										<prop name="MeltFactor">1.2</prop>
										<prop name="QuantFactor">5</prop>
									</obj>
									<obj name="item" class="HTCChannel" version="2">
										<prop name="name">Cy 5 / Cy 5.5</prop>
										<prop name="Active">1</prop>
										<prop name="EmissionWL">660</prop>
										<prop name="ExcitationWL">498</prop>
										<prop name="IntgrTime">250</prop>
										<prop name="MaxIntgrTime">2000</prop>
										<prop name="MeltFactor">1.2</prop>
										<prop name="QuantFactor">5</prop>
									</obj>
								</list>
								<prop name="name">Multi Color HybProbe</prop>
								<prop name="Active">1</prop>
								<prop name="DefChannelNdx">0</prop>
								<prop name="DenominatorNdx">-1</prop>
								<prop name="ReadOnly">0</prop>
								<list name="EmissionWLAvail" count="6">
									<item>488</item>
									<item>510</item>
									<item>580</item>
									<item>610</item>
									<item>640</item>
									<item>660</item>
								</list>
								<list name="ExcitationWLAvail" count="5">
									<item>440</item>
									<item>465</item>
									<item>498</item>
									<item>533</item>
									<item>618</item>
								</list>
								<prop name="MeasuringMode">hmmDynamic</prop>
							</obj>
							<obj name="item" class="HTCDetectionFormat" version="1">
								<list name="emlist" count="1">
									<obj name="item" class="HTCChannel" version="2">
										<prop name="name">SYBR Green I / HRM Dye</prop>
										<prop name="Active">1</prop>
										<prop name="EmissionWL">510</prop>
										<prop name="ExcitationWL">465</prop>
										<prop name="IntgrTime">250</prop>
										<prop name="MaxIntgrTime">1000</prop>
										<prop name="MeltFactor">1.2</prop>
										<prop name="QuantFactor">30</prop>
									</obj>
								</list>
								<prop name="name">SYBR Green I / HRM Dye</prop>
								<prop name="Active">1</prop>
								<prop name="DefChannelNdx">0</prop>
								<prop name="DenominatorNdx">-1</prop>
								<prop name="ReadOnly">0</prop>
								<list name="EmissionWLAvail" count="6">
									<item>488</item>
									<item>510</item>
									<item>580</item>
									<item>610</item>
									<item>640</item>
									<item>660</item>
								</list>
								<list name="ExcitationWLAvail" count="5">
									<item>440</item>
									<item>465</item>
									<item>498</item>
									<item>533</item>
									<item>618</item>
								</list>
								<prop name="MeasuringMode">hmmDynamic</prop>
							</obj>
						</list>
						<prop name="DefFormatName">SYBR Green I / HRM Dye</prop>
					</obj>
					<list name="AcquisitionModes" count="4">
						<item>None</item>
						<item>Single</item>
						<item>Continuous</item>
						<item>Step</item>
					</list>
					<prop name="SeekTemp">30</prop>
					<prop name="SampleVolume">10</prop>
					<prop name="PlateID">02779101</prop>
				</obj>
			</obj>
			<prop name="CompletedProgramNo">5</prop>
			<prop name="StopPoint">3</prop>
			<prop name="CarouselConstMoved">0</prop>
		</obj>
		<obj name="AnlsAndSampleInfo" class="AnlsAndSampleInfo" version="1">
			<obj name="AnlsPropTypes" class="PropertyTypeList" version="1">
				<list name="emlist" count="3">
					<obj name="item" class="SamplePropType" version="1">
						<prop name="name">Units</prop>
						<prop name="PropClass">QuantUnitsProp</prop>
						<prop name="IsChannelProperty">0</prop>
						<prop name="SelectorOrder">0</prop>
						<prop name="ShowInSelector">0</prop>
						<prop name="ShowInTable">0</prop>
						<prop name="TableOrder">0</prop>
					</obj>
					<obj name="item" class="SamplePropType" version="1">
						<prop name="name">ExtRef</prop>
						<prop name="PropClass">RQExtRefProp</prop>
						<prop name="IsChannelProperty">0</prop>
						<prop name="SelectorOrder">0</prop>
						<prop name="ShowInSelector">0</prop>
						<prop name="ShowInTable">0</prop>
						<prop name="TableOrder">0</prop>
					</obj>
					<obj name="item" class="SamplePropType" version="1">
						<prop name="name">Endpt External Experiment</prop>
						<prop name="PropClass">EndptGenoExtExp</prop>
						<prop name="IsChannelProperty">0</prop>
						<prop name="SelectorOrder">0</prop>
						<prop name="ShowInSelector">0</prop>
						<prop name="ShowInTable">0</prop>
						<prop name="TableOrder">0</prop>
					</obj>
				</list>
			</obj>
			<obj name="SamplePropTypes" class="PropertyTypeList" version="1">
				<list name="emlist" count="26">
					<obj name="item" class="SamplePosPropType" version="1">
						<prop name="name">Position</prop>
						<prop name="PropClass">GenSampleEditPosition</prop>
						<prop name="AnalysisClass">General</prop>
						<prop name="IsChannelProperty">0</prop>
						<prop name="SelectorOrder">0</prop>
						<prop name="ShowInSelector">0</prop>
						<prop name="ShowInTable">1</prop>
						<prop name="TableOrder">0</prop>
					</obj>
					<obj name="item" class="SamplePropType" version="1">
						<prop name="name">Color</prop>
						<prop name="PropClass">SamplePrefColor</prop>
						<prop name="AnalysisClass">General</prop>
						<prop name="IsChannelProperty">0</prop>
						<prop name="SelectorOrder">1</prop>
						<prop name="ShowInSelector">0</prop>
						<prop name="ShowInTable">1</prop>
						<prop name="TableOrder">1</prop>
					</obj>
					<obj name="item" class="SamplePropType" version="1">
						<prop name="name">Replicate of</prop>
						<prop name="PropClass">GenSampleEditReplicate</prop>
						<prop name="AnalysisClass">General</prop>
						<prop name="IsChannelProperty">0</prop>
						<prop name="SelectorOrder">2</prop>
						<prop name="ShowInSelector">0</prop>
						<prop name="ShowInTable">1</prop>
						<prop name="TableOrder">2</prop>
					</obj>
					<obj name="item" class="SamplePropType" version="1">
						<prop name="name">Sample Name</prop>
						<prop name="PropClass">GenSampleEditName</prop>
						<prop name="AnalysisClass">General</prop>
						<prop name="IsChannelProperty">0</prop>
						<prop name="SelectorOrder">3</prop>
						<prop name="ShowInSelector">1</prop>
						<prop name="ShowInTable">1</prop>
						<prop name="TableOrder">3</prop>
					</obj>
					<obj name="item" class="SamplePropType" version="1">
						<prop name="name">Subsets</prop>
						<prop name="PropClass">GenSampleEditSubset</prop>
						<prop name="AnalysisClass">General</prop>
						<prop name="IsChannelProperty">0</prop>
						<prop name="SelectorOrder">4</prop>
						<prop name="ShowInSelector">0</prop>
						<prop name="ShowInTable">0</prop>
						<prop name="TableOrder">4</prop>
					</obj>
					<obj name="item" class="SamplePropType" version="1">
						<prop name="name">Notes</prop>
						<prop name="PropClass">GenSampleEditNotes</prop>
						<prop name="AnalysisClass">General</prop>
						<prop name="IsChannelProperty">0</prop>
						<prop name="SelectorOrder">5</prop>
						<prop name="ShowInSelector">0</prop>
						<prop name="ShowInTable">0</prop>
						<prop name="TableOrder">5</prop>
					</obj>
					<obj name="item" class="SamplePropType" version="1">
						<prop name="name">Sample ID</prop>
						<prop name="PropClass">HTCSampleID</prop>
						<prop name="AnalysisClass">General</prop>
						<prop name="IsChannelProperty">0</prop>
						<prop name="SelectorOrder">6</prop>
						<prop name="ShowInSelector">0</prop>
						<prop name="ShowInTable">0</prop>
						<prop name="TableOrder">6</prop>
					</obj>
					<obj name="item" class="SamplePropType" version="1">
						<prop name="name">Sample Prep Notes</prop>
						<prop name="PropClass">HTCSamplePrepNotes</prop>
						<prop name="AnalysisClass">General</prop>
						<prop name="IsChannelProperty">0</prop>
						<prop name="SelectorOrder">7</prop>
						<prop name="ShowInSelector">0</prop>
						<prop name="ShowInTable">0</prop>
						<prop name="TableOrder">7</prop>
					</obj>
					<obj name="item" class="SamplePrefWidthType" version="1">
						<prop name="name">Width</prop>
						<prop name="PropClass">SamplePrefWidth</prop>
						<prop name="AnalysisClass">Sample preferences</prop>
						<prop name="IsChannelProperty">0</prop>
						<prop name="SelectorOrder">8</prop>
						<prop name="ShowInSelector">0</prop>
						<prop name="ShowInTable">0</prop>
						<prop name="TableOrder">8</prop>
					</obj>
					<obj name="item" class="SamplePrefLineStyleType" version="1">
						<prop name="name">Line Style</prop>
						<prop name="PropClass">SamplePrefLineStyle</prop>
						<prop name="AnalysisClass">Sample preferences</prop>
						<prop name="IsChannelProperty">0</prop>
						<prop name="SelectorOrder">9</prop>
						<prop name="ShowInSelector">0</prop>
						<prop name="ShowInTable">0</prop>
						<prop name="TableOrder">9</prop>
					</obj>
					<obj name="item" class="SamplePrefPointStyleType" version="1">
						<prop name="name">Point Style</prop>
						<prop name="PropClass">SamplePrefPointStyle</prop>
						<prop name="AnalysisClass">Sample preferences</prop>
						<prop name="IsChannelProperty">0</prop>
						<prop name="SelectorOrder">10</prop>
						<prop name="ShowInSelector">0</prop>
						<prop name="ShowInTable">0</prop>
						<prop name="TableOrder">10</prop>
					</obj>
					<obj name="item" class="SamplePropType" version="1">
						<prop name="name">Dominant Channel</prop>
						<prop name="PropClass">DominantChannelProp</prop>
						<prop name="AnalysisClass">Color Compensation Analysis</prop>
						<prop name="IsChannelProperty">0</prop>
						<prop name="SelectorOrder">11</prop>
						<prop name="ShowInSelector">0</prop>
						<prop name="ShowInTable">0</prop>
						<prop name="TableOrder">11</prop>
					</obj>
					<obj name="item" class="EndPtSampleTypePropertyType" version="1">
						<prop name="name">EndPt Sample Type</prop>
						<prop name="PropClass">GroupingSample</prop>
						<prop name="AnalysisClass">EndPtGenotyping</prop>
						<prop name="IsChannelProperty">0</prop>
						<prop name="SelectorOrder">12</prop>
						<prop name="ShowInSelector">0</prop>
						<prop name="ShowInTable">0</prop>
						<prop name="TableOrder">12</prop>
					</obj>
					<obj name="item" class="SamplePropType" version="1">
						<prop name="name">EndPt Genotype</prop>
						<prop name="PropClass">Genotype</prop>
						<prop name="AnalysisClass">EndPtGenotyping</prop>
						<prop name="IsChannelProperty">0</prop>
						<prop name="SelectorOrder">13</prop>
						<prop name="ShowInSelector">0</prop>
						<prop name="ShowInTable">0</prop>
						<prop name="TableOrder">13</prop>
					</obj>
					<obj name="item" class="SamplePropType" version="1">
						<prop name="name">Target Name</prop>
						<prop name="PropClass">TargetName</prop>
						<prop name="AnalysisClass">General</prop>
						<prop name="IsChannelProperty">1</prop>
						<prop name="SelectorOrder">14</prop>
						<prop name="ShowInSelector">0</prop>
						<prop name="ShowInTable">0</prop>
						<prop name="TableOrder">14</prop>
					</obj>
					<obj name="item" class="QuantSampleTypePropertyType" version="1">
						<prop name="name">Quantification Sample Type</prop>
						<prop name="PropClass">QuantSampleTypeProperty</prop>
						<prop name="AnalysisClass">Quantification Analysis</prop>
						<prop name="IsChannelProperty">1</prop>
						<prop name="SelectorOrder">15</prop>
						<prop name="ShowInSelector">0</prop>
						<prop name="ShowInTable">0</prop>
						<prop name="TableOrder">15</prop>
					</obj>
					<obj name="item" class="SamplePropType" version="1">
						<prop name="name">Concentration</prop>
						<prop name="PropClass">QuantConcProperty</prop>
						<prop name="AnalysisClass">Quantification Analysis</prop>
						<prop name="IsChannelProperty">1</prop>
						<prop name="SelectorOrder">16</prop>
						<prop name="ShowInSelector">0</prop>
						<prop name="ShowInTable">0</prop>
						<prop name="TableOrder">16</prop>
					</obj>
					<obj name="item" class="QuantCpType" version="1">
						<prop name="name">Cp Low</prop>
						<prop name="PropClass">QuantCpLowProp</prop>
						<prop name="AnalysisClass">Quantification Analysis</prop>
						<prop name="IsChannelProperty">1</prop>
						<prop name="SelectorOrder">17</prop>
						<prop name="ShowInSelector">0</prop>
						<prop name="ShowInTable">0</prop>
						<prop name="TableOrder">17</prop>
					</obj>
					<obj name="item" class="QuantCpType" version="1">
						<prop name="name">Cp High</prop>
						<prop name="PropClass">QuantCpHighProp</prop>
						<prop name="AnalysisClass">Quantification Analysis</prop>
						<prop name="IsChannelProperty">1</prop>
						<prop name="SelectorOrder">18</prop>
						<prop name="ShowInSelector">0</prop>
						<prop name="ShowInTable">0</prop>
						<prop name="TableOrder">18</prop>
					</obj>
					<obj name="item" class="GroupSampleTypePropertyType" version="1">
						<prop name="name">Melt Geno Sample Type</prop>
						<prop name="PropClass">GroupChannelTypeProp</prop>
						<prop name="AnalysisClass">Melt Geno</prop>
						<prop name="IsChannelProperty">1</prop>
						<prop name="SelectorOrder">19</prop>
						<prop name="ShowInSelector">0</prop>
						<prop name="ShowInTable">0</prop>
						<prop name="TableOrder">19</prop>
					</obj>
					<obj name="item" class="SamplePropType" version="1">
						<prop name="name">Melt Geno Genotype</prop>
						<prop name="PropClass">ChannelGenotype</prop>
						<prop name="AnalysisClass">Melt Geno</prop>
						<prop name="IsChannelProperty">1</prop>
						<prop name="SelectorOrder">20</prop>
						<prop name="ShowInSelector">0</prop>
						<prop name="ShowInTable">0</prop>
						<prop name="TableOrder">20</prop>
					</obj>
					<obj name="item" class="RQTargetPropertyType" version="1">
						<prop name="name">Target Type</prop>
						<prop name="PropClass">RQTargetProperty</prop>
						<prop name="AnalysisClass">Relative Quantification</prop>
						<prop name="IsChannelProperty">1</prop>
						<prop name="SelectorOrder">21</prop>
						<prop name="ShowInSelector">0</prop>
						<prop name="ShowInTable">0</prop>
						<prop name="TableOrder">21</prop>
					</obj>
					<obj name="item" class="RQSampleTargetPropertyType" version="1">
						<prop name="name">Combined Sample and Target Type</prop>
						<prop name="PropClass">RQSampleTargetProperty</prop>
						<prop name="AnalysisClass">Relative Quantification</prop>
						<prop name="IsChannelProperty">1</prop>
						<prop name="SelectorOrder">22</prop>
						<prop name="ShowInSelector">0</prop>
						<prop name="ShowInTable">0</prop>
						<prop name="TableOrder">22</prop>
					</obj>
					<obj name="item" class="SamplePropType" version="1">
						<prop name="name">Efficiency</prop>
						<prop name="PropClass">RQEffProp</prop>
						<prop name="AnalysisClass">Relative Quantification</prop>
						<prop name="IsChannelProperty">1</prop>
						<prop name="SelectorOrder">23</prop>
						<prop name="ShowInSelector">0</prop>
						<prop name="ShowInTable">0</prop>
						<prop name="TableOrder">23</prop>
					</obj>
					<obj name="item" class="GroupSampleTypePropertyTypeNoPos" version="1">
						<prop name="name">Scanning Sample Type</prop>
						<prop name="PropClass">GroupChannelTypeProp</prop>
						<prop name="AnalysisClass">Scanning</prop>
						<prop name="IsChannelProperty">1</prop>
						<prop name="SelectorOrder">24</prop>
						<prop name="ShowInSelector">0</prop>
						<prop name="ShowInTable">0</prop>
						<prop name="TableOrder">24</prop>
					</obj>
					<obj name="item" class="SamplePropType" version="1">
						<prop name="name">Scanning Genotype</prop>
						<prop name="PropClass">ChannelGenotype</prop>
						<prop name="AnalysisClass">Scanning</prop>
						<prop name="IsChannelProperty">1</prop>
						<prop name="SelectorOrder">25</prop>
						<prop name="ShowInSelector">0</prop>
						<prop name="ShowInTable">0</prop>
						<prop name="TableOrder">25</prop>
					</obj>
				</list>
			</obj>
			<obj name="SelectedChannels" class="TEMIntegerSet" version="1">
				<list name="Items" count="1">
					<prop name="Item">0</prop>
				</list>
			</obj>
			<obj name="AnalysisProperties" class="ExpPropList" version="1">
				<list name="emlist" count="3">
					<obj name="PropertyObject" class="EndptGenoExtExp" version="3">
						<prop name="PropertyTypeName">Endpt External Experiment</prop>
					</obj>
					<obj name="PropertyObject" class="RQExtRefProp" version="3">
						<prop name="PropertyTypeName">ExtRef</prop>
						<prop name="RefExpProg">-1</prop>
					</obj>
					<obj name="PropertyObject" class="QuantUnitsProp" version="3">
						<prop name="PropertyTypeName">Units</prop>
					</obj>
				</list>
			</obj>
			<obj name="SampleInfoList" class="SamplePropInfoList" version="1">
				<list name="emlist" count="96">
					<obj name="item" class="SamplePropInfo" version="1">
						<obj name="ChannelProperties" class="ChanPropList" version="2">
							<obj name="ChannelProperties" class="EMList" version="1">
								<list name="emlist" count="1">
									<obj name="item" class="PropertyList" version="1">
										<list name="emlist" count="12">
											<obj name="PropertyObject" class="RQSampleTargetProperty" version="4">
												<prop name="PropertyTypeName">Combined Sample and Target Type</prop>
												<prop name="Position">0</prop>
												<prop name="IsDefault">0</prop>
												<obj name="ChannelProp" class="ChannelProperty" version="1">
													<prop name="ChannelIdx">0</prop>
												</obj>
											</obj>
											<obj name="PropertyObject" class="QuantConcProperty" version="4">
												<prop name="PropertyTypeName">Concentration</prop>
												<prop name="Position">0</prop>
												<prop name="IsDefault">1</prop>
												<prop name="Concentration">0</prop>
												<obj name="ChannelProp" class="ChannelProperty" version="1">
													<prop name="ChannelIdx">0</prop>
												</obj>
												<prop name="ReadOnly">1</prop>
											</obj>
											<obj name="PropertyObject" class="QuantCpHighProp" version="4">
												<prop name="PropertyTypeName">Cp High</prop>
												<prop name="Position">0</prop>
												<prop name="IsDefault">1</prop>
												<prop name="CpRangeHigh">0</prop>
												<obj name="ChannelProp" class="ChannelProperty" version="1">
													<prop name="ChannelIdx">0</prop>
												</obj>
												<prop name="ReadOnly">1</prop>
											</obj>
											<obj name="PropertyObject" class="QuantCpLowProp" version="4">
												<prop name="PropertyTypeName">Cp Low</prop>
												<prop name="Position">0</prop>
												<prop name="IsDefault">1</prop>
												<prop name="CpRangeLow">0</prop>
												<obj name="ChannelProp" class="ChannelProperty" version="1">
													<prop name="ChannelIdx">0</prop>
												</obj>
												<prop name="ReadOnly">1</prop>
											</obj>
											<obj name="PropertyObject" class="RQEffProp" version="4">
												<prop name="PropertyTypeName">Efficiency</prop>
												<prop name="Position">0</prop>
												<prop name="IsDefault">1</prop>
												<prop name="Efficiency">2</prop>
												<obj name="ChannelProp" class="ChannelProperty" version="1">
													<prop name="ChannelIdx">0</prop>
												</obj>
											</obj>
											<obj name="PropertyObject" class="ChannelGenotype" version="4">
												<prop name="PropertyTypeName">Melt Geno Genotype</prop>
												<prop name="Position">0</prop>
												<prop name="IsDefault">1</prop>
												<prop name="ReadOnly">1</prop>
												<obj name="ChannelProp" class="ChannelProperty" version="1">
													<prop name="ChannelIdx">0</prop>
												</obj>
											</obj>
											<obj name="PropertyObject" class="GroupChannelTypeProp" version="4">
												<prop name="PropertyTypeName">Melt Geno Sample Type</prop>
												<prop name="Position">0</prop>
												<prop name="IsDefault">0</prop>
												<prop name="GroupSampleType">mstUnknown</prop>
												<obj name="ChannelProp" class="ChannelProperty" version="1">
													<prop name="ChannelIdx">0</prop>
												</obj>
											</obj>
											<obj name="PropertyObject" class="QuantSampleTypeProperty" version="4">
												<prop name="PropertyTypeName">Quantification Sample Type</prop>
												<prop name="Position">0</prop>
												<prop name="IsDefault">0</prop>
												<prop name="SampleType">qsUnknown</prop>
												<obj name="ChannelProp" class="ChannelProperty" version="1">
													<prop name="ChannelIdx">0</prop>
												</obj>
											</obj>
											<obj name="PropertyObject" class="ChannelGenotype" version="4">
												<prop name="PropertyTypeName">Scanning Genotype</prop>
												<prop name="Position">0</prop>
												<prop name="IsDefault">1</prop>
												<prop name="ReadOnly">1</prop>
												<obj name="ChannelProp" class="ChannelProperty" version="1">
													<prop name="ChannelIdx">0</prop>
												</obj>
											</obj>
											<obj name="PropertyObject" class="GroupChannelTypeProp" version="4">
												<prop name="PropertyTypeName">Scanning Sample Type</prop>
												<prop name="Position">0</prop>
												<prop name="IsDefault">0</prop>
												<prop name="GroupSampleType">mstUnknown</prop>
												<obj name="ChannelProp" class="ChannelProperty" version="1">
													<prop name="ChannelIdx">0</prop>
												</obj>
											</obj>
											<obj name="PropertyObject" class="TargetName" version="4">
												<prop name="PropertyTypeName">Target Name</prop>
												<prop name="Position">0</prop>
												<prop name="IsDefault">1</prop>
												<obj name="ChannelProp" class="ChannelProperty" version="1">
													<prop name="ChannelIdx">0</prop>
												</obj>
											</obj>
											<obj name="PropertyObject" class="RQTargetProperty" version="4">
												<prop name="PropertyTypeName">Target Type</prop>
												<prop name="Position">0</prop>
												<prop name="IsDefault">0</prop>
												<prop name="TargetType">dtNone</prop>
												<obj name="ChannelProp" class="ChannelProperty" version="1">
													<prop name="ChannelIdx">0</prop>
												</obj>
											</obj>
										</list>
									</obj>
								</list>
							</obj>
						</obj>
						<prop name="ChannelPropertyCount">1</prop>
						<prop name="ContainerPosition">0</prop>
						<prop name="HasSampleProperties">1</prop>
						<obj name="SampleProperties" class="PropertyList" version="1">
							<list name="emlist" count="14">
								<obj name="PropertyObject" class="SamplePrefColor" version="4">
									<prop name="PropertyTypeName">Color</prop>
									<prop name="Position">0</prop>
									<prop name="IsDefault">0</prop>
									<prop name="Color">$00FF8000</prop>
								</obj>
								<obj name="PropertyObject" class="DominantChannelProp" version="4">
									<prop name="PropertyTypeName">Dominant Channel</prop>
									<prop name="Position">0</prop>
									<prop name="IsDefault">0</prop>
									<prop name="DominantChannel">0</prop>
								</obj>
								<obj name="PropertyObject" class="Genotype" version="4">
									<prop name="PropertyTypeName">EndPt Genotype</prop>
									<prop name="Position">0</prop>
									<prop name="IsDefault">1</prop>
									<prop name="ReadOnly">1</prop>
								</obj>
								<obj name="PropertyObject" class="GroupingSample" version="4">
									<prop name="PropertyTypeName">EndPt Sample Type</prop>
									<prop name="Position">0</prop>
									<prop name="IsDefault">0</prop>
									<prop name="GroupSampleType">mstUnknown</prop>
								</obj>
								<obj name="PropertyObject" class="SamplePrefLineStyle" version="4">
									<prop name="PropertyTypeName">Line Style</prop>
									<prop name="Position">0</prop>
									<prop name="IsDefault">0</prop>
									<prop name="LineStyle">psSolid</prop>
								</obj>
								<obj name="PropertyObject" class="GenSampleEditNotes" version="4">
									<prop name="PropertyTypeName">Notes</prop>
									<prop name="Position">0</prop>
									<prop name="IsDefault">1</prop>
								</obj>
								<obj name="PropertyObject" class="SamplePrefPointStyle" version="4">
									<prop name="PropertyTypeName">Point Style</prop>
									<prop name="Position">0</prop>
									<prop name="IsDefault">0</prop>
									<prop name="PointStyle">psNothing</prop>
								</obj>
								<obj name="PropertyObject" class="GenSampleEditPosition" version="4">
									<prop name="PropertyTypeName">Position</prop>
									<prop name="Position">0</prop>
									<prop name="IsDefault">1</prop>
								</obj>
								<obj name="PropertyObject" class="GenSampleEditReplicate" version="4">
									<prop name="PropertyTypeName">Replicate of</prop>
									<prop name="Position">0</prop>
									<prop name="IsDefault">1</prop>
									<prop name="ReplicateOf">-1</prop>
								</obj>
								<obj name="PropertyObject" class="HTCSampleID" version="4">
									<prop name="PropertyTypeName">Sample ID</prop>
									<prop name="Position">0</prop>
									<prop name="IsDefault">1</prop>
								</obj>
								<obj name="PropertyObject" class="GenSampleEditName" version="4">
									<prop name="PropertyTypeName">Sample Name</prop>
									<prop name="Position">0</prop>
									<prop name="IsDefault">1</prop>
									<prop name="name">Sample 1</prop>
								</obj>
								<obj name="PropertyObject" class="HTCSamplePrepNotes" version="4">
									<prop name="PropertyTypeName">Sample Prep Notes</prop>
									<prop name="Position">0</prop>
									<prop name="IsDefault">1</prop>
								</obj>
								<obj name="PropertyObject" class="GenSampleEditSubset" version="4">
									<prop name="PropertyTypeName">Subsets</prop>
									<prop name="Position">0</prop>
									<prop name="IsDefault">1</prop>
								</obj>
								<obj name="PropertyObject" class="SamplePrefWidth" version="5">
									<prop name="PropertyTypeName">Width</prop>
									<prop name="Position">0</prop>
									<prop name="IsDefault">1</prop>
									<prop name="Width">1</prop>
								</obj>
							</list>
						</obj>
					</obj>
					<obj name="item" class="SamplePropInfo" version="1">
						<obj name="ChannelProperties" class="ChanPropList" version="2">
							<obj name="ChannelProperties" class="EMList" version="1">
								<list name="emlist" count="1">
									<obj name="item" class="PropertyList" version="1">
										<list name="emlist" count="12">
											<obj name="PropertyObject" class="RQSampleTargetProperty" version="4">
												<prop name="PropertyTypeName">Combined Sample and Target Type</prop>
												<prop name="Position">1</prop>
												<prop name="IsDefault">0</prop>
												<obj name="ChannelProp" class="ChannelProperty" version="1">
													<prop name="ChannelIdx">0</prop>
												</obj>
											</obj>
											<obj name="PropertyObject" class="QuantConcProperty" version="4">
												<prop name="PropertyTypeName">Concentration</prop>
												<prop name="Position">1</prop>
												<prop name="IsDefault">1</prop>
												<prop name="Concentration">0</prop>
												<obj name="ChannelProp" class="ChannelProperty" version="1">
													<prop name="ChannelIdx">0</prop>
												</obj>
												<prop name="ReadOnly">1</prop>
											</obj>
											<obj name="PropertyObject" class="QuantCpHighProp" version="4">
												<prop name="PropertyTypeName">Cp High</prop>
												<prop name="Position">1</prop>
												<prop name="IsDefault">1</prop>
												<prop name="CpRangeHigh">0</prop>
												<obj name="ChannelProp" class="ChannelProperty" version="1">
													<prop name="ChannelIdx">0</prop>
												</obj>
												<prop name="ReadOnly">1</prop>
											</obj>
											<obj name="PropertyObject" class="QuantCpLowProp" version="4">
												<prop name="PropertyTypeName">Cp Low</prop>
												<prop name="Position">1</prop>
												<prop name="IsDefault">1</prop>
												<prop name="CpRangeLow">0</prop>
												<obj name="ChannelProp" class="ChannelProperty" version="1">
													<prop name="ChannelIdx">0</prop>
												</obj>
												<prop name="ReadOnly">1</prop>
											</obj>
											<obj name="PropertyObject" class="RQEffProp" version="4">
												<prop name="PropertyTypeName">Efficiency</prop>
												<prop name="Position">1</prop>
												<prop name="IsDefault">1</prop>
												<prop name="Efficiency">2</prop>
												<obj name="ChannelProp" class="ChannelProperty" version="1">
													<prop name="ChannelIdx">0</prop>
												</obj>
											</obj>
											<obj name="PropertyObject" class="ChannelGenotype" version="4">
												<prop name="PropertyTypeName">Melt Geno Genotype</prop>
												<prop name="Position">1</prop>
												<prop name="IsDefault">1</prop>
												<prop name="ReadOnly">1</prop>
												<obj name="ChannelProp" class="ChannelProperty" version="1">
													<prop name="ChannelIdx">0</prop>
												</obj>
											</obj>
											<obj name="PropertyObject" class="GroupChannelTypeProp" version="4">
												<prop name="PropertyTypeName">Melt Geno Sample Type</prop>
												<prop name="Position">1</prop>
												<prop name="IsDefault">0</prop>
												<prop name="GroupSampleType">mstUnknown</prop>
												<obj name="ChannelProp" class="ChannelProperty" version="1">
													<prop name="ChannelIdx">0</prop>
												</obj>
											</obj>
											<obj name="PropertyObject" class="QuantSampleTypeProperty" version="4">
												<prop name="PropertyTypeName">Quantification Sample Type</prop>
												<prop name="Position">1</prop>
												<prop name="IsDefault">0</prop>
												<prop name="SampleType">qsUnknown</prop>
												<obj name="ChannelProp" class="ChannelProperty" version="1">
													<prop name="ChannelIdx">0</prop>
												</obj>
											</obj>
											<obj name="PropertyObject" class="ChannelGenotype" version="4">
												<prop name="PropertyTypeName">Scanning Genotype</prop>
												<prop name="Position">1</prop>
												<prop name="IsDefault">1</prop>
												<prop name="ReadOnly">1</prop>
												<obj name="ChannelProp" class="ChannelProperty" version="1">
													<prop name="ChannelIdx">0</prop>
												</obj>
											</obj>
											<obj name="PropertyObject" class="GroupChannelTypeProp" version="4">
												<prop name="PropertyTypeName">Scanning Sample Type</prop>
												<prop name="Position">1</prop>
												<prop name="IsDefault">0</prop>
												<prop name="GroupSampleType">mstUnknown</prop>
												<obj name="ChannelProp" class="ChannelProperty" version="1">
													<prop name="ChannelIdx">0</prop>
												</obj>
											</obj>
											<obj name="PropertyObject" class="TargetName" version="4">
												<prop name="PropertyTypeName">Target Name</prop>
												<prop name="Position">1</prop>
												<prop name="IsDefault">1</prop>
												<obj name="ChannelProp" class="ChannelProperty" version="1">
													<prop name="ChannelIdx">0</prop>
												</obj>
											</obj>
											<obj name="PropertyObject" class="RQTargetProperty" version="4">
												<prop name="PropertyTypeName">Target Type</prop>
												<prop name="Position">1</prop>
												<prop name="IsDefault">0</prop>
												<prop name="TargetType">dtNone</prop>
												<obj name="ChannelProp" class="ChannelProperty" version="1">
													<prop name="ChannelIdx">0</prop>
												</obj>
											</obj>
										</list>
									</obj>
								</list>
							</obj>
						</obj>
						<prop name="ChannelPropertyCount">1</prop>
						<prop name="ContainerPosition">1</prop>
						<prop name="HasSampleProperties">1</prop>
						<obj name="SampleProperties" class="PropertyList" version="1">
							<list name="emlist" count="14">
								<obj name="PropertyObject" class="SamplePrefColor" version="4">
									<prop name="PropertyTypeName">Color</prop>
									<prop name="Position">1</prop>
									<prop name="IsDefault">0</prop>
									<prop name="Color">clRed</prop>
								</obj>
								<obj name="PropertyObject" class="DominantChannelProp" version="4">
									<prop name="PropertyTypeName">Dominant Channel</prop>
									<prop name="Position">1</prop>
									<prop name="IsDefault">0</prop>
									<prop name="DominantChannel">0</prop>
								</obj>
								<obj name="PropertyObject" class="Genotype" version="4">
									<prop name="PropertyTypeName">EndPt Genotype</prop>
									<prop name="Position">1</prop>
									<prop name="IsDefault">1</prop>
									<prop name="ReadOnly">1</prop>
								</obj>
								<obj name="PropertyObject" class="GroupingSample" version="4">
									<prop name="PropertyTypeName">EndPt Sample Type</prop>
									<prop name="Position">1</prop>
									<prop name="IsDefault">0</prop>
									<prop name="GroupSampleType">mstUnknown</prop>
								</obj>
								<obj name="PropertyObject" class="SamplePrefLineStyle" version="4">
									<prop name="PropertyTypeName">Line Style</prop>
									<prop name="Position">1</prop>
									<prop name="IsDefault">0</prop>
									<prop name="LineStyle">psSolid</prop>
								</obj>
								<obj name="PropertyObject" class="GenSampleEditNotes" version="4">
									<prop name="PropertyTypeName">Notes</prop>
									<prop name="Position">1</prop>
									<prop name="IsDefault">1</prop>
								</obj>
								<obj name="PropertyObject" class="SamplePrefPointStyle" version="4">
									<prop name="PropertyTypeName">Point Style</prop>
									<prop name="Position">1</prop>
									<prop name="IsDefault">0</prop>
									<prop name="PointStyle">psNothing</prop>
								</obj>
								<obj name="PropertyObject" class="GenSampleEditPosition" version="4">
									<prop name="PropertyTypeName">Position</prop>
									<prop name="Position">1</prop>
									<prop name="IsDefault">1</prop>
								</obj>
								<obj name="PropertyObject" class="GenSampleEditReplicate" version="4">
									<prop name="PropertyTypeName">Replicate of</prop>
									<prop name="Position">1</prop>
									<prop name="IsDefault">1</prop>
									<prop name="ReplicateOf">-1</prop>
								</obj>
								<obj name="PropertyObject" class="HTCSampleID" version="4">
									<prop name="PropertyTypeName">Sample ID</prop>
									<prop name="Position">1</prop>
									<prop name="IsDefault">1</prop>
								</obj>
								<obj name="PropertyObject" class="GenSampleEditName" version="4">
									<prop name="PropertyTypeName">Sample Name</prop>
									<prop name="Position">1</prop>
									<prop name="IsDefault">1</prop>
									<prop name="name">Sample 2</prop>
								</obj>
								<obj name="PropertyObject" class="HTCSamplePrepNotes" version="4">
									<prop name="PropertyTypeName">Sample Prep Notes</prop>
									<prop name="Position">1</prop>
									<prop name="IsDefault">1</prop>
								</obj>
								<obj name="PropertyObject" class="GenSampleEditSubset" version="4">
									<prop name="PropertyTypeName">Subsets</prop>
									<prop name="Position">1</prop>
									<prop name="IsDefault">1</prop>
								</obj>
								<obj name="PropertyObject" class="SamplePrefWidth" version="5">
									<prop name="PropertyTypeName">Width</prop>
									<prop name="Position">1</prop>
									<prop name="IsDefault">1</prop>
									<prop name="Width">1</prop>
								</obj>
							</list>
						</obj>
					</obj>
					<obj name="item" class="SamplePropInfo" version="1">
						<obj name="ChannelProperties" class="ChanPropList" version="2">
							<obj name="ChannelProperties" class="EMList" version="1">
								<list name="emlist" count="1">
									<obj name="item" class="PropertyList" version="1">
										<list name="emlist" count="12">
											<obj name="PropertyObject" class="RQSampleTargetProperty" version="4">
												<prop name="PropertyTypeName">Combined Sample and Target Type</prop>
												<prop name="Position">2</prop>
												<prop name="IsDefault">0</prop>
												<obj name="ChannelProp" class="ChannelProperty" version="1">
													<prop name="ChannelIdx">0</prop>
												</obj>
											</obj>
											<obj name="PropertyObject" class="QuantConcProperty" version="4">
												<prop name="PropertyTypeName">Concentration</prop>
												<prop name="Position">2</prop>
												<prop name="IsDefault">1</prop>
												<prop name="Concentration">0</prop>
												<obj name="ChannelProp" class="ChannelProperty" version="1">
													<prop name="ChannelIdx">0</prop>
												</obj>
												<prop name="ReadOnly">1</prop>
											</obj>
											<obj name="PropertyObject" class="QuantCpHighProp" version="4">
												<prop name="PropertyTypeName">Cp High</prop>
												<prop name="Position">2</prop>
												<prop name="IsDefault">1</prop>
												<prop name="CpRangeHigh">0</prop>
												<obj name="ChannelProp" class="ChannelProperty" version="1">
													<prop name="ChannelIdx">0</prop>
												</obj>
												<prop name="ReadOnly">1</prop>
											</obj>
											<obj name="PropertyObject" class="QuantCpLowProp" version="4">
												<prop name="PropertyTypeName">Cp Low</prop>
												<prop name="Position">2</prop>
												<prop name="IsDefault">1</prop>
												<prop name="CpRangeLow">0</prop>
												<obj name="ChannelProp" class="ChannelProperty" version="1">
													<prop name="ChannelIdx">0</prop>
												</obj>
												<prop name="ReadOnly">1</prop>
											</obj>
											<obj name="PropertyObject" class="RQEffProp" version="4">
												<prop name="PropertyTypeName">Efficiency</prop>
												<prop name="Position">2</prop>
												<prop name="IsDefault">1</prop>
												<prop name="Efficiency">2</prop>
												<obj name="ChannelProp" class="ChannelProperty" version="1">
													<prop name="ChannelIdx">0</prop>
												</obj>
											</obj>
											<obj name="PropertyObject" class="ChannelGenotype" version="4">
												<prop name="PropertyTypeName">Melt Geno Genotype</prop>
												<prop name="Position">2</prop>
												<prop name="IsDefault">1</prop>
												<prop name="ReadOnly">1</prop>
												<obj name="ChannelProp" class="ChannelProperty" version="1">
													<prop name="ChannelIdx">0</prop>
												</obj>
											</obj>
											<obj name="PropertyObject" class="GroupChannelTypeProp" version="4">
												<prop name="PropertyTypeName">Melt Geno Sample Type</prop>
												<prop name="Position">2</prop>
												<prop name="IsDefault">0</prop>
												<prop name="GroupSampleType">mstUnknown</prop>
												<obj name="ChannelProp" class="ChannelProperty" version="1">
													<prop name="ChannelIdx">0</prop>
												</obj>
											</obj>
											<obj name="PropertyObject" class="QuantSampleTypeProperty" version="4">
												<prop name="PropertyTypeName">Quantification Sample Type</prop>
												<prop name="Position">2</prop>
												<prop name="IsDefault">0</prop>
												<prop name="SampleType">qsUnknown</prop>
												<obj name="ChannelProp" class="ChannelProperty" version="1">
													<prop name="ChannelIdx">0</prop>
												</obj>
											</obj>
											<obj name="PropertyObject" class="ChannelGenotype" version="4">
												<prop name="PropertyTypeName">Scanning Genotype</prop>
												<prop name="Position">2</prop>
												<prop name="IsDefault">1</prop>
												<prop name="ReadOnly">1</prop>
												<obj name="ChannelProp" class="ChannelProperty" version="1">
													<prop name="ChannelIdx">0</prop>
												</obj>
											</obj>
											<obj name="PropertyObject" class="GroupChannelTypeProp" version="4">
												<prop name="PropertyTypeName">Scanning Sample Type</prop>
												<prop name="Position">2</prop>
												<prop name="IsDefault">0</prop>
												<prop name="GroupSampleType">mstUnknown</prop>
												<obj name="ChannelProp" class="ChannelProperty" version="1">
													<prop name="ChannelIdx">0</prop>
												</obj>
											</obj>
											<obj name="PropertyObject" class="TargetName" version="4">
												<prop name="PropertyTypeName">Target Name</prop>
												<prop name="Position">2</prop>
												<prop name="IsDefault">1</prop>
												<obj name="ChannelProp" class="ChannelProperty" version="1">
													<prop name="ChannelIdx">0</prop>
												</obj>
											</obj>
											<obj name="PropertyObject" class="RQTargetProperty" version="4">
												<prop name="PropertyTypeName">Target Type</prop>
												<prop name="Position">2</prop>
												<prop name="IsDefault">0</prop>
												<prop name="TargetType">dtNone</prop>
												<obj name="ChannelProp" class="ChannelProperty" version="1">
													<prop name="ChannelIdx">0</prop>
												</obj>
											</obj>
										</list>
									</obj>
								</list>
							</obj>
						</obj>
						<prop name="ChannelPropertyCount">1</prop>
						<prop name="ContainerPosition">2</prop>
						<prop name="HasSampleProperties">1</prop>
						<obj name="SampleProperties" class="PropertyList" version="1">
							<list name="emlist" count="14">
								<obj name="PropertyObject" class="SamplePrefColor" version="4">
									<prop name="PropertyTypeName">Color</prop>
									<prop name="Position">2</prop>
									<prop name="IsDefault">0</prop>
									<prop name="Color">$0030D700</prop>
								</obj>
								<obj name="PropertyObject" class="DominantChannelProp" version="4">
									<prop name="PropertyTypeName">Dominant Channel</prop>
									<prop name="Position">2</prop>
									<prop name="IsDefault">0</prop>
									<prop name="DominantChannel">0</prop>
								</obj>
								<obj name="PropertyObject" class="Genotype" version="4">
									<prop name="PropertyTypeName">EndPt Genotype</prop>
									<prop name="Position">2</prop>
									<prop name="IsDefault">1</prop>
									<prop name="ReadOnly">1</prop>
								</obj>
								<obj name="PropertyObject" class="GroupingSample" version="4">
									<prop name="PropertyTypeName">EndPt Sample Type</prop>
									<prop name="Position">2</prop>
									<prop name="IsDefault">0</prop>
									<prop name="GroupSampleType">mstUnknown</prop>
								</obj>
								<obj name="PropertyObject" class="SamplePrefLineStyle" version="4">
									<prop name="PropertyTypeName">Line Style</prop>
									<prop name="Position">2</prop>
									<prop name="IsDefault">0</prop>
									<prop name="LineStyle">psSolid</prop>
								</obj>
								<obj name="PropertyObject" class="GenSampleEditNotes" version="4">
									<prop name="PropertyTypeName">Notes</prop>
									<prop name="Position">2</prop>
									<prop name="IsDefault">1</prop>
								</obj>
								<obj name="PropertyObject" class="SamplePrefPointStyle" version="4">
									<prop name="PropertyTypeName">Point Style</prop>
									<prop name="Position">2</prop>
									<prop name="IsDefault">0</prop>
									<prop name="PointStyle">psNothing</prop>
								</obj>
								<obj name="PropertyObject" class="GenSampleEditPosition" version="4">
									<prop name="PropertyTypeName">Position</prop>
									<prop name="Position">2</prop>
									<prop name="IsDefault">1</prop>
								</obj>
								<obj name="PropertyObject" class="GenSampleEditReplicate" version="4">
									<prop name="PropertyTypeName">Replicate of</prop>
									<prop name="Position">2</prop>
									<prop name="IsDefault">1</prop>
									<prop name="ReplicateOf">-1</prop>
								</obj>
								<obj name="PropertyObject" class="HTCSampleID" version="4">
									<prop name="PropertyTypeName">Sample ID</prop>
									<prop name="Position">2</prop>
									<prop name="IsDefault">1</prop>
								</obj>
								<obj name="PropertyObject" class="GenSampleEditName" version="4">
									<prop name="PropertyTypeName">Sample Name</prop>
									<prop name="Position">2</prop>
									<prop name="IsDefault">1</prop>
									<prop name="name">Sample 3</prop>
								</obj>
								<obj name="PropertyObject" class="HTCSamplePrepNotes" version="4">
									<prop name="PropertyTypeName">Sample Prep Notes</prop>
									<prop name="Position">2</prop>
									<prop name="IsDefault">1</prop>
								</obj>
								<obj name="PropertyObject" class="GenSampleEditSubset" version="4">
									<prop name="PropertyTypeName">Subsets</prop>
									<prop name="Position">2</prop>
									<prop name="IsDefault">1</prop>
								</obj>
								<obj name="PropertyObject" class="SamplePrefWidth" version="5">
									<prop name="PropertyTypeName">Width</prop>
									<prop name="Position">2</prop>
									<prop name="IsDefault">1</prop>
									<prop name="Width">1</prop>
								</obj>
							</list>
						</obj>
					</obj>
					<obj name="item" class="SamplePropInfo" version="1">
						<obj name="ChannelProperties" class="ChanPropList" version="2">
							<obj name="ChannelProperties" class="EMList" version="1">
								<list name="emlist" count="1">
									<obj name="item" class="PropertyList" version="1">
										<list name="emlist" count="12">
											<obj name="PropertyObject" class="RQSampleTargetProperty" version="4">
												<prop name="PropertyTypeName">Combined Sample and Target Type</prop>
												<prop name="Position">3</prop>
												<prop name="IsDefault">0</prop>
												<obj name="ChannelProp" class="ChannelProperty" version="1">
													<prop name="ChannelIdx">0</prop>
												</obj>
											</obj>
											<obj name="PropertyObject" class="QuantConcProperty" version="4">
												<prop name="PropertyTypeName">Concentration</prop>
												<prop name="Position">3</prop>
												<prop name="IsDefault">1</prop>
												<prop name="Concentration">0</prop>
												<obj name="ChannelProp" class="ChannelProperty" version="1">
													<prop name="ChannelIdx">0</prop>
												</obj>
												<prop name="ReadOnly">1</prop>
											</obj>
											<obj name="PropertyObject" class="QuantCpHighProp" version="4">
												<prop name="PropertyTypeName">Cp High</prop>
												<prop name="Position">3</prop>
												<prop name="IsDefault">1</prop>
												<prop name="CpRangeHigh">0</prop>
												<obj name="ChannelProp" class="ChannelProperty" version="1">
													<prop name="ChannelIdx">0</prop>
												</obj>
												<prop name="ReadOnly">1</prop>
											</obj>
											<obj name="PropertyObject" class="QuantCpLowProp" version="4">
												<prop name="PropertyTypeName">Cp Low</prop>
												<prop name="Position">3</prop>
												<prop name="IsDefault">1</prop>
												<prop name="CpRangeLow">0</prop>
												<obj name="ChannelProp" class="ChannelProperty" version="1">
													<prop name="ChannelIdx">0</prop>
												</obj>
												<prop name="ReadOnly">1</prop>
											</obj>
											<obj name="PropertyObject" class="RQEffProp" version="4">
												<prop name="PropertyTypeName">Efficiency</prop>
												<prop name="Position">3</prop>
												<prop name="IsDefault">1</prop>
												<prop name="Efficiency">2</prop>
												<obj name="ChannelProp" class="ChannelProperty" version="1">
													<prop name="ChannelIdx">0</prop>
												</obj>
											</obj>
											<obj name="PropertyObject" class="ChannelGenotype" version="4">
												<prop name="PropertyTypeName">Melt Geno Genotype</prop>
												<prop name="Position">3</prop>
												<prop name="IsDefault">1</prop>
												<prop name="ReadOnly">1</prop>
												<obj name="ChannelProp" class="ChannelProperty" version="1">
													<prop name="ChannelIdx">0</prop>
												</obj>
											</obj>
											<obj name="PropertyObject" class="GroupChannelTypeProp" version="4">
												<prop name="PropertyTypeName">Melt Geno Sample Type</prop>
												<prop name="Position">3</prop>
												<prop name="IsDefault">0</prop>
												<prop name="GroupSampleType">mstUnknown</prop>
												<obj name="ChannelProp" class="ChannelProperty" version="1">
													<prop name="ChannelIdx">0</prop>
												</obj>
											</obj>
											<obj name="PropertyObject" class="QuantSampleTypeProperty" version="4">
												<prop name="PropertyTypeName">Quantification Sample Type</prop>
												<prop name="Position">3</prop>
												<prop name="IsDefault">0</prop>
												<prop name="SampleType">qsUnknown</prop>
												<obj name="ChannelProp" class="ChannelProperty" version="1">
													<prop name="ChannelIdx">0</prop>
												</obj>
											</obj>
											<obj name="PropertyObject" class="ChannelGenotype" version="4">
												<prop name="PropertyTypeName">Scanning Genotype</prop>
												<prop name="Position">3</prop>
												<prop name="IsDefault">1</prop>
												<prop name="ReadOnly">1</prop>
												<obj name="ChannelProp" class="ChannelProperty" version="1">
													<prop name="ChannelIdx">0</prop>
												</obj>
											</obj>
											<obj name="PropertyObject" class="GroupChannelTypeProp" version="4">
												<prop name="PropertyTypeName">Scanning Sample Type</prop>
												<prop name="Position">3</prop>
												<prop name="IsDefault">0</prop>
												<prop name="GroupSampleType">mstUnknown</prop>
												<obj name="ChannelProp" class="ChannelProperty" version="1">
													<prop name="ChannelIdx">0</prop>
												</obj>
											</obj>
											<obj name="PropertyObject" class="TargetName" version="4">
												<prop name="PropertyTypeName">Target Name</prop>
												<prop name="Position">3</prop>
												<prop name="IsDefault">1</prop>
												<obj name="ChannelProp" class="ChannelProperty" version="1">
													<prop name="ChannelIdx">0</prop>
												</obj>
											</obj>
											<obj name="PropertyObject" class="RQTargetProperty" version="4">
												<prop name="PropertyTypeName">Target Type</prop>
												<prop name="Position">3</prop>
												<prop name="IsDefault">0</prop>
												<prop name="TargetType">dtNone</prop>
												<obj name="ChannelProp" class="ChannelProperty" version="1">
													<prop name="ChannelIdx">0</prop>
												</obj>
											</obj>
										</list>
									</obj>
								</list>
							</obj>
						</obj>
						<prop name="ChannelPropertyCount">1</prop>
						<prop name="ContainerPosition">3</prop>
						<prop name="HasSampleProperties">1</prop>
						<obj name="SampleProperties" class="PropertyList" version="1">
							<list name="emlist" count="14">
								<obj name="PropertyObject" class="SamplePrefColor" version="4">
									<prop name="PropertyTypeName">Color</prop>
									<prop name="Position">3</prop>
									<prop name="IsDefault">0</prop>
									<prop name="Color">clFuchsia</prop>
								</obj>
								<obj name="PropertyObject" class="DominantChannelProp" version="4">
									<prop name="PropertyTypeName">Dominant Channel</prop>
									<prop name="Position">3</prop>
									<prop name="IsDefault">0</prop>
									<prop name="DominantChannel">0</prop>
								</obj>
								<obj name="PropertyObject" class="Genotype" version="4">
									<prop name="PropertyTypeName">EndPt Genotype</prop>
									<prop name="Position">3</prop>
									<prop name="IsDefault">1</prop>
									<prop name="ReadOnly">1</prop>
								</obj>
								<obj name="PropertyObject" class="GroupingSample" version="4">
									<prop name="PropertyTypeName">EndPt Sample Type</prop>
									<prop name="Position">3</prop>
									<prop name="IsDefault">0</prop>
									<prop name="GroupSampleType">mstUnknown</prop>
								</obj>
								<obj name="PropertyObject" class="SamplePrefLineStyle" version="4">
									<prop name="PropertyTypeName">Line Style</prop>
									<prop name="Position">3</prop>
									<prop name="IsDefault">0</prop>
									<prop name="LineStyle">psSolid</prop>
								</obj>
								<obj name="PropertyObject" class="GenSampleEditNotes" version="4">
									<prop name="PropertyTypeName">Notes</prop>
									<prop name="Position">3</prop>
									<prop name="IsDefault">1</prop>
								</obj>
								<obj name="PropertyObject" class="SamplePrefPointStyle" version="4">
									<prop name="PropertyTypeName">Point Style</prop>
									<prop name="Position">3</prop>
									<prop name="IsDefault">0</prop>
									<prop name="PointStyle">psNothing</prop>
								</obj>
								<obj name="PropertyObject" class="GenSampleEditPosition" version="4">
									<prop name="PropertyTypeName">Position</prop>
									<prop name="Position">3</prop>
									<prop name="IsDefault">1</prop>
								</obj>
								<obj name="PropertyObject" class="GenSampleEditReplicate" version="4">
									<prop name="PropertyTypeName">Replicate of</prop>
									<prop name="Position">3</prop>
									<prop name="IsDefault">1</prop>
									<prop name="ReplicateOf">-1</prop>
								</obj>
								<obj name="PropertyObject" class="HTCSampleID" version="4">
									<prop name="PropertyTypeName">Sample ID</prop>
									<prop name="Position">3</prop>
									<prop name="IsDefault">1</prop>
								</obj>
								<obj name="PropertyObject" class="GenSampleEditName" version="4">
									<prop name="PropertyTypeName">Sample Name</prop>
									<prop name="Position">3</prop>
									<prop name="IsDefault">1</prop>
									<prop name="name">Sample 4</prop>
								</obj>
								<obj name="PropertyObject" class="HTCSamplePrepNotes" version="4">
									<prop name="PropertyTypeName">Sample Prep Notes</prop>
									<prop name="Position">3</prop>
									<prop name="IsDefault">1</prop>
								</obj>
								<obj name="PropertyObject" class="GenSampleEditSubset" version="4">
									<prop name="PropertyTypeName">Subsets</prop>
									<prop name="Position">3</prop>
									<prop name="IsDefault">1</prop>
								</obj>
								<obj name="PropertyObject" class="SamplePrefWidth" version="5">
									<prop name="PropertyTypeName">Width</prop>
									<prop name="Position">3</prop>
									<prop name="IsDefault">1</prop>
									<prop name="Width">1</prop>
								</obj>
							</list>
						</obj>
					</obj>
					<obj name="item" class="SamplePropInfo" version="1">
						<obj name="ChannelProperties" class="ChanPropList" version="2">
							<obj name="ChannelProperties" class="EMList" version="1">
								<list name="emlist" count="1">
									<obj name="item" class="PropertyList" version="1">
										<list name="emlist" count="12">
											<obj name="PropertyObject" class="RQSampleTargetProperty" version="4">
												<prop name="PropertyTypeName">Combined Sample and Target Type</prop>
												<prop name="Position">4</prop>
												<prop name="IsDefault">0</prop>
												<obj name="ChannelProp" class="ChannelProperty" version="1">
													<prop name="ChannelIdx">0</prop>
												</obj>
											</obj>
											<obj name="PropertyObject" class="QuantConcProperty" version="4">
												<prop name="PropertyTypeName">Concentration</prop>
												<prop name="Position">4</prop>
												<prop name="IsDefault">1</prop>
												<prop name="Concentration">0</prop>
												<obj name="ChannelProp" class="ChannelProperty" version="1">
													<prop name="ChannelIdx">0</prop>
												</obj>
												<prop name="ReadOnly">1</prop>
											</obj>
											<obj name="PropertyObject" class="QuantCpHighProp" version="4">
												<prop name="PropertyTypeName">Cp High</prop>
												<prop name="Position">4</prop>
												<prop name="IsDefault">1</prop>
												<prop name="CpRangeHigh">0</prop>
												<obj name="ChannelProp" class="ChannelProperty" version="1">
													<prop name="ChannelIdx">0</prop>
												</obj>
												<prop name="ReadOnly">1</prop>
											</obj>
											<obj name="PropertyObject" class="QuantCpLowProp" version="4">
												<prop name="PropertyTypeName">Cp Low</prop>
												<prop name="Position">4</prop>
												<prop name="IsDefault">1</prop>
												<prop name="CpRangeLow">0</prop>
												<obj name="ChannelProp" class="ChannelProperty" version="1">
													<prop name="ChannelIdx">0</prop>
												</obj>
												<prop name="ReadOnly">1</prop>
											</obj>
											<obj name="PropertyObject" class="RQEffProp" version="4">
												<prop name="PropertyTypeName">Efficiency</prop>
												<prop name="Position">4</prop>
												<prop name="IsDefault">1</prop>
												<prop name="Efficiency">2</prop>
												<obj name="ChannelProp" class="ChannelProperty" version="1">
													<prop name="ChannelIdx">0</prop>
												</obj>
											</obj>
											<obj name="PropertyObject" class="ChannelGenotype" version="4">
												<prop name="PropertyTypeName">Melt Geno Genotype</prop>
												<prop name="Position">4</prop>
												<prop name="IsDefault">1</prop>
												<prop name="ReadOnly">1</prop>
												<obj name="ChannelProp" class="ChannelProperty" version="1">
													<prop name="ChannelIdx">0</prop>
												</obj>
											</obj>
											<obj name="PropertyObject" class="GroupChannelTypeProp" version="4">
												<prop name="PropertyTypeName">Melt Geno Sample Type</prop>
												<prop name="Position">4</prop>
												<prop name="IsDefault">0</prop>
												<prop name="GroupSampleType">mstUnknown</prop>
												<obj name="ChannelProp" class="ChannelProperty" version="1">
													<prop name="ChannelIdx">0</prop>
												</obj>
											</obj>
											<obj name="PropertyObject" class="QuantSampleTypeProperty" version="4">
												<prop name="PropertyTypeName">Quantification Sample Type</prop>
												<prop name="Position">4</prop>
												<prop name="IsDefault">0</prop>
												<prop name="SampleType">qsUnknown</prop>
												<obj name="ChannelProp" class="ChannelProperty" version="1">
													<prop name="ChannelIdx">0</prop>
												</obj>
											</obj>
											<obj name="PropertyObject" class="ChannelGenotype" version="4">
												<prop name="PropertyTypeName">Scanning Genotype</prop>
												<prop name="Position">4</prop>
												<prop name="IsDefault">1</prop>
												<prop name="ReadOnly">1</prop>
												<obj name="ChannelProp" class="ChannelProperty" version="1">
													<prop name="ChannelIdx">0</prop>
												</obj>
											</obj>
											<obj name="PropertyObject" class="GroupChannelTypeProp" version="4">
												<prop name="PropertyTypeName">Scanning Sample Type</prop>
												<prop name="Position">4</prop>
												<prop name="IsDefault">0</prop>
												<prop name="GroupSampleType">mstUnknown</prop>
												<obj name="ChannelProp" class="ChannelProperty" version="1">
													<prop name="ChannelIdx">0</prop>
												</obj>
											</obj>
											<obj name="PropertyObject" class="TargetName" version="4">
												<prop name="PropertyTypeName">Target Name</prop>
												<prop name="Position">4</prop>
												<prop name="IsDefault">1</prop>
												<obj name="ChannelProp" class="ChannelProperty" version="1">
													<prop name="ChannelIdx">0</prop>
												</obj>
											</obj>
											<obj name="PropertyObject" class="RQTargetProperty" version="4">
												<prop name="PropertyTypeName">Target Type</prop>
												<prop name="Position">4</prop>
												<prop name="IsDefault">0</prop>
												<prop name="TargetType">dtNone</prop>
												<obj name="ChannelProp" class="ChannelProperty" version="1">
													<prop name="ChannelIdx">0</prop>
												</obj>
											</obj>
										</list>
									</obj>
								</list>
							</obj>
						</obj>
						<prop name="ChannelPropertyCount">1</prop>
						<prop name="ContainerPosition">4</prop>
						<prop name="HasSampleProperties">1</prop>
						<obj name="SampleProperties" class="PropertyList" version="1">
							<list name="emlist" count="14">
								<obj name="PropertyObject" class="SamplePrefColor" version="4">
									<prop name="PropertyTypeName">Color</prop>
									<prop name="Position">4</prop>
									<prop name="IsDefault">0</prop>
									<prop name="Color">clGray</prop>
								</obj>
								<obj name="PropertyObject" class="DominantChannelProp" version="4">
									<prop name="PropertyTypeName">Dominant Channel</prop>
									<prop name="Position">4</prop>
									<prop name="IsDefault">0</prop>
									<prop name="DominantChannel">0</prop>
								</obj>
								<obj name="PropertyObject" class="Genotype" version="4">
									<prop name="PropertyTypeName">EndPt Genotype</prop>
									<prop name="Position">4</prop>
									<prop name="IsDefault">1</prop>
									<prop name="ReadOnly">1</prop>
								</obj>
								<obj name="PropertyObject" class="GroupingSample" version="4">
									<prop name="PropertyTypeName">EndPt Sample Type</prop>
									<prop name="Position">4</prop>
									<prop name="IsDefault">0</prop>
									<prop name="GroupSampleType">mstUnknown</prop>
								</obj>
								<obj name="PropertyObject" class="SamplePrefLineStyle" version="4">
									<prop name="PropertyTypeName">Line Style</prop>
									<prop name="Position">4</prop>
									<prop name="IsDefault">0</prop>
									<prop name="LineStyle">psSolid</prop>
								</obj>
								<obj name="PropertyObject" class="GenSampleEditNotes" version="4">
									<prop name="PropertyTypeName">Notes</prop>
									<prop name="Position">4</prop>
									<prop name="IsDefault">1</prop>
								</obj>
								<obj name="PropertyObject" class="SamplePrefPointStyle" version="4">
									<prop name="PropertyTypeName">Point Style</prop>
									<prop name="Position">4</prop>
									<prop name="IsDefault">0</prop>
									<prop name="PointStyle">psNothing</prop>
								</obj>
								<obj name="PropertyObject" class="GenSampleEditPosition" version="4">
									<prop name="PropertyTypeName">Position</prop>
									<prop name="Position">4</prop>
									<prop name="IsDefault">1</prop>
								</obj>
								<obj name="PropertyObject" class="GenSampleEditReplicate" version="4">
									<prop name="PropertyTypeName">Replicate of</prop>
									<prop name="Position">4</prop>
									<prop name="IsDefault">1</prop>
									<prop name="ReplicateOf">-1</prop>
								</obj>
								<obj name="PropertyObject" class="HTCSampleID" version="4">
									<prop name="PropertyTypeName">Sample ID</prop>
									<prop name="Position">4</prop>
									<prop name="IsDefault">1</prop>
								</obj>
								<obj name="PropertyObject" class="GenSampleEditName" version="4">
									<prop name="PropertyTypeName">Sample Name</prop>
									<prop name="Position">4</prop>
									<prop name="IsDefault">1</prop>
									<prop name="name">Sample 5</prop>
								</obj>
								<obj name="PropertyObject" class="HTCSamplePrepNotes" version="4">
									<prop name="PropertyTypeName">Sample Prep Notes</prop>
									<prop name="Position">4</prop>
									<prop name="IsDefault">1</prop>
								</obj>
								<obj name="PropertyObject" class="GenSampleEditSubset" version="4">
									<prop name="PropertyTypeName">Subsets</prop>
									<prop name="Position">4</prop>
									<prop name="IsDefault">1</prop>
								</obj>
								<obj name="PropertyObject" class="SamplePrefWidth" version="5">
									<prop name="PropertyTypeName">Width</prop>
									<prop name="Position">4</prop>
									<prop name="IsDefault">1</prop>
									<prop name="Width">1</prop>
								</obj>
							</list>
						</obj>
					</obj>
					<obj name="item" class="SamplePropInfo" version="1">
						<obj name="ChannelProperties" class="ChanPropList" version="2">
							<obj name="ChannelProperties" class="EMList" version="1">
								<list name="emlist" count="1">
									<obj name="item" class="PropertyList" version="1">
										<list name="emlist" count="12">
											<obj name="PropertyObject" class="RQSampleTargetProperty" version="4">
												<prop name="PropertyTypeName">Combined Sample and Target Type</prop>
												<prop name="Position">5</prop>
												<prop name="IsDefault">0</prop>
												<obj name="ChannelProp" class="ChannelProperty" version="1">
													<prop name="ChannelIdx">0</prop>
												</obj>
											</obj>
											<obj name="PropertyObject" class="QuantConcProperty" version="4">
												<prop name="PropertyTypeName">Concentration</prop>
												<prop name="Position">5</prop>
												<prop name="IsDefault">1</prop>
												<prop name="Concentration">0</prop>
												<obj name="ChannelProp" class="ChannelProperty" version="1">
													<prop name="ChannelIdx">0</prop>
												</obj>
												<prop name="ReadOnly">1</prop>
											</obj>
											<obj name="PropertyObject" class="QuantCpHighProp" version="4">
												<prop name="PropertyTypeName">Cp High</prop>
												<prop name="Position">5</prop>
												<prop name="IsDefault">1</prop>
												<prop name="CpRangeHigh">0</prop>
												<obj name="ChannelProp" class="ChannelProperty" version="1">
													<prop name="ChannelIdx">0</prop>
												</obj>
												<prop name="ReadOnly">1</prop>
											</obj>
											<obj name="PropertyObject" class="QuantCpLowProp" version="4">
												<prop name="PropertyTypeName">Cp Low</prop>
												<prop name="Position">5</prop>
												<prop name="IsDefault">1</prop>
												<prop name="CpRangeLow">0</prop>
												<obj name="ChannelProp" class="ChannelProperty" version="1">
													<prop name="ChannelIdx">0</prop>
												</obj>
												<prop name="ReadOnly">1</prop>
											</obj>
											<obj name="PropertyObject" class="RQEffProp" version="4">
												<prop name="PropertyTypeName">Efficiency</prop>
												<prop name="Position">5</prop>
												<prop name="IsDefault">1</prop>
												<prop name="Efficiency">2</prop>
												<obj name="ChannelProp" class="ChannelProperty" version="1">
													<prop name="ChannelIdx">0</prop>
												</obj>
											</obj>
											<obj name="PropertyObject" class="ChannelGenotype" version="4">
												<prop name="PropertyTypeName">Melt Geno Genotype</prop>
												<prop name="Position">5</prop>
												<prop name="IsDefault">1</prop>
												<prop name="ReadOnly">1</prop>
												<obj name="ChannelProp" class="ChannelProperty" version="1">
													<prop name="ChannelIdx">0</prop>
												</obj>
											</obj>
											<obj name="PropertyObject" class="GroupChannelTypeProp" version="4">
												<prop name="PropertyTypeName">Melt Geno Sample Type</prop>
												<prop name="Position">5</prop>
												<prop name="IsDefault">0</prop>
												<prop name="GroupSampleType">mstUnknown</prop>
												<obj name="ChannelProp" class="ChannelProperty" version="1">
													<prop name="ChannelIdx">0</prop>
												</obj>
											</obj>
											<obj name="PropertyObject" class="QuantSampleTypeProperty" version="4">
												<prop name="PropertyTypeName">Quantification Sample Type</prop>
												<prop name="Position">5</prop>
												<prop name="IsDefault">0</prop>
												<prop name="SampleType">qsUnknown</prop>
												<obj name="ChannelProp" class="ChannelProperty" version="1">
													<prop name="ChannelIdx">0</prop>
												</obj>
											</obj>
											<obj name="PropertyObject" class="ChannelGenotype" version="4">
												<prop name="PropertyTypeName">Scanning Genotype</prop>
												<prop name="Position">5</prop>
												<prop name="IsDefault">1</prop>
												<prop name="ReadOnly">1</prop>
												<obj name="ChannelProp" class="ChannelProperty" version="1">
													<prop name="ChannelIdx">0</prop>
												</obj>
											</obj>
											<obj name="PropertyObject" class="GroupChannelTypeProp" version="4">
												<prop name="PropertyTypeName">Scanning Sample Type</prop>
												<prop name="Position">5</prop>
												<prop name="IsDefault">0</prop>
												<prop name="GroupSampleType">mstUnknown</prop>
												<obj name="ChannelProp" class="ChannelProperty" version="1">
													<prop name="ChannelIdx">0</prop>
												</obj>
											</obj>
											<obj name="PropertyObject" class="TargetName" version="4">
												<prop name="PropertyTypeName">Target Name</prop>
												<prop name="Position">5</prop>
												<prop name="IsDefault">1</prop>
												<obj name="ChannelProp" class="ChannelProperty" version="1">
													<prop name="ChannelIdx">0</prop>
												</obj>
											</obj>
											<obj name="PropertyObject" class="RQTargetProperty" version="4">
												<prop name="PropertyTypeName">Target Type</prop>
												<prop name="Position">5</prop>
												<prop name="IsDefault">0</prop>
												<prop name="TargetType">dtNone</prop>
												<obj name="ChannelProp" class="ChannelProperty" version="1">
													<prop name="ChannelIdx">0</prop>
												</obj>
											</obj>
										</list>
									</obj>
								</list>
							</obj>
						</obj>
						<prop name="ChannelPropertyCount">1</prop>
						<prop name="ContainerPosition">5</prop>
						<prop name="HasSampleProperties">1</prop>
						<obj name="SampleProperties" class="PropertyList" version="1">
							<list name="emlist" count="14">
								<obj name="PropertyObject" class="SamplePrefColor" version="4">
									<prop name="PropertyTypeName">Color</prop>
									<prop name="Position">5</prop>
									<prop name="IsDefault">0</prop>
									<prop name="Color">$0012D7FA</prop>
								</obj>
								<obj name="PropertyObject" class="DominantChannelProp" version="4">
									<prop name="PropertyTypeName">Dominant Channel</prop>
									<prop name="Position">5</prop>
									<prop name="IsDefault">0</prop>
									<prop name="DominantChannel">0</prop>
								</obj>
								<obj name="PropertyObject" class="Genotype" version="4">
									<prop name="PropertyTypeName">EndPt Genotype</prop>
									<prop name="Position">5</prop>
									<prop name="IsDefault">1</prop>
									<prop name="ReadOnly">1</prop>
								</obj>
								<obj name="PropertyObject" class="GroupingSample" version="4">
									<prop name="PropertyTypeName">EndPt Sample Type</prop>
									<prop name="Position">5</prop>
									<prop name="IsDefault">0</prop>
									<prop name="GroupSampleType">mstUnknown</prop>
								</obj>
								<obj name="PropertyObject" class="SamplePrefLineStyle" version="4">
									<prop name="PropertyTypeName">Line Style</prop>
									<prop name="Position">5</prop>
									<prop name="IsDefault">0</prop>
									<prop name="LineStyle">psSolid</prop>
								</obj>
								<obj name="PropertyObject" class="GenSampleEditNotes" version="4">
									<prop name="PropertyTypeName">Notes</prop>
									<prop name="Position">5</prop>
									<prop name="IsDefault">1</prop>
								</obj>
								<obj name="PropertyObject" class="SamplePrefPointStyle" version="4">
									<prop name="PropertyTypeName">Point Style</prop>
									<prop name="Position">5</prop>
									<prop name="IsDefault">0</prop>
									<prop name="PointStyle">psNothing</prop>
								</obj>
								<obj name="PropertyObject" class="GenSampleEditPosition" version="4">
									<prop name="PropertyTypeName">Position</prop>
									<prop name="Position">5</prop>
									<prop name="IsDefault">1</prop>
								</obj>
								<obj name="PropertyObject" class="GenSampleEditReplicate" version="4">
									<prop name="PropertyTypeName">Replicate of</prop>
									<prop name="Position">5</prop>
									<prop name="IsDefault">1</prop>
									<prop name="ReplicateOf">-1</prop>
								</obj>
								<obj name="PropertyObject" class="HTCSampleID" version="4">
									<prop name="PropertyTypeName">Sample ID</prop>
									<prop name="Position">5</prop>
									<prop name="IsDefault">1</prop>
								</obj>
								<obj name="PropertyObject" class="GenSampleEditName" version="4">
									<prop name="PropertyTypeName">Sample Name</prop>
									<prop name="Position">5</prop>
									<prop name="IsDefault">1</prop>
									<prop name="name">Sample 6</prop>
								</obj>
								<obj name="PropertyObject" class="HTCSamplePrepNotes" version="4">
									<prop name="PropertyTypeName">Sample Prep Notes</prop>
									<prop name="Position">5</prop>
									<prop name="IsDefault">1</prop>
								</obj>
								<obj name="PropertyObject" class="GenSampleEditSubset" version="4">
									<prop name="PropertyTypeName">Subsets</prop>
									<prop name="Position">5</prop>
									<prop name="IsDefault">1</prop>
								</obj>
								<obj name="PropertyObject" class="SamplePrefWidth" version="5">
									<prop name="PropertyTypeName">Width</prop>
									<prop name="Position">5</prop>
									<prop name="IsDefault">1</prop>
									<prop name="Width">1</prop>
								</obj>
							</list>
						</obj>
					</obj>
					<obj name="item" class="SamplePropInfo" version="1">
						<obj name="ChannelProperties" class="ChanPropList" version="2">
							<obj name="ChannelProperties" class="EMList" version="1">
								<list name="emlist" count="1">
									<obj name="item" class="PropertyList" version="1">
										<list name="emlist" count="12">
											<obj name="PropertyObject" class="RQSampleTargetProperty" version="4">
												<prop name="PropertyTypeName">Combined Sample and Target Type</prop>
												<prop name="Position">6</prop>
												<prop name="IsDefault">0</prop>
												<obj name="ChannelProp" class="ChannelProperty" version="1">
													<prop name="ChannelIdx">0</prop>
												</obj>
											</obj>
											<obj name="PropertyObject" class="QuantConcProperty" version="4">
												<prop name="PropertyTypeName">Concentration</prop>
												<prop name="Position">6</prop>
												<prop name="IsDefault">1</prop>
												<prop name="Concentration">0</prop>
												<obj name="ChannelProp" class="ChannelProperty" version="1">
													<prop name="ChannelIdx">0</prop>
												</obj>
												<prop name="ReadOnly">1</prop>
											</obj>
											<obj name="PropertyObject" class="QuantCpHighProp" version="4">
												<prop name="PropertyTypeName">Cp High</prop>
												<prop name="Position">6</prop>
												<prop name="IsDefault">1</prop>
												<prop name="CpRangeHigh">0</prop>
												<obj name="ChannelProp" class="ChannelProperty" version="1">
													<prop name="ChannelIdx">0</prop>
												</obj>
												<prop name="ReadOnly">1</prop>
											</obj>
											<obj name="PropertyObject" class="QuantCpLowProp" version="4">
												<prop name="PropertyTypeName">Cp Low</prop>
												<prop name="Position">6</prop>
												<prop name="IsDefault">1</prop>
												<prop name="CpRangeLow">0</prop>
												<obj name="ChannelProp" class="ChannelProperty" version="1">
													<prop name="ChannelIdx">0</prop>
												</obj>
												<prop name="ReadOnly">1</prop>
											</obj>
											<obj name="PropertyObject" class="RQEffProp" version="4">
												<prop name="PropertyTypeName">Efficiency</prop>
												<prop name="Position">6</prop>
												<prop name="IsDefault">1</prop>
												<prop name="Efficiency">2</prop>
												<obj name="ChannelProp" class="ChannelProperty" version="1">
													<prop name="ChannelIdx">0</prop>
												</obj>
											</obj>
											<obj name="PropertyObject" class="ChannelGenotype" version="4">
												<prop name="PropertyTypeName">Melt Geno Genotype</prop>
												<prop name="Position">6</prop>
												<prop name="IsDefault">1</prop>
												<prop name="ReadOnly">1</prop>
												<obj name="ChannelProp" class="ChannelProperty" version="1">
													<prop name="ChannelIdx">0</prop>
												</obj>
											</obj>
											<obj name="PropertyObject" class="GroupChannelTypeProp" version="4">
												<prop name="PropertyTypeName">Melt Geno Sample Type</prop>
												<prop name="Position">6</prop>
												<prop name="IsDefault">0</prop>
												<prop name="GroupSampleType">mstUnknown</prop>
												<obj name="ChannelProp" class="ChannelProperty" version="1">
													<prop name="ChannelIdx">0</prop>
												</obj>
											</obj>
											<obj name="PropertyObject" class="QuantSampleTypeProperty" version="4">
												<prop name="PropertyTypeName">Quantification Sample Type</prop>
												<prop name="Position">6</prop>
												<prop name="IsDefault">0</prop>
												<prop name="SampleType">qsUnknown</prop>
												<obj name="ChannelProp" class="ChannelProperty" version="1">
													<prop name="ChannelIdx">0</prop>
												</obj>
											</obj>
											<obj name="PropertyObject" class="ChannelGenotype" version="4">
												<prop name="PropertyTypeName">Scanning Genotype</prop>
												<prop name="Position">6</prop>
												<prop name="IsDefault">1</prop>
												<prop name="ReadOnly">1</prop>
												<obj name="ChannelProp" class="ChannelProperty" version="1">
													<prop name="ChannelIdx">0</prop>
												</obj>
											</obj>
											<obj name="PropertyObject" class="GroupChannelTypeProp" version="4">
												<prop name="PropertyTypeName">Scanning Sample Type</prop>
												<prop name="Position">6</prop>
												<prop name="IsDefault">0</prop>
												<prop name="GroupSampleType">mstUnknown</prop>
												<obj name="ChannelProp" class="ChannelProperty" version="1">
													<prop name="ChannelIdx">0</prop>
												</obj>
											</obj>
											<obj name="PropertyObject" class="TargetName" version="4">
												<prop name="PropertyTypeName">Target Name</prop>
												<prop name="Position">6</prop>
												<prop name="IsDefault">1</prop>
												<obj name="ChannelProp" class="ChannelProperty" version="1">
													<prop name="ChannelIdx">0</prop>
												</obj>
											</obj>
											<obj name="PropertyObject" class="RQTargetProperty" version="4">
												<prop name="PropertyTypeName">Target Type</prop>
												<prop name="Position">6</prop>
												<prop name="IsDefault">0</prop>
												<prop name="TargetType">dtNone</prop>
												<obj name="ChannelProp" class="ChannelProperty" version="1">
													<prop name="ChannelIdx">0</prop>
												</obj>
											</obj>
										</list>
									</obj>
								</list>
							</obj>
						</obj>
						<prop name="ChannelPropertyCount">1</prop>
						<prop name="ContainerPosition">6</prop>
						<prop name="HasSampleProperties">1</prop>
						<obj name="SampleProperties" class="PropertyList" version="1">
							<list name="emlist" count="14">
								<obj name="PropertyObject" class="SamplePrefColor" version="4">
									<prop name="PropertyTypeName">Color</prop>
									<prop name="Position">6</prop>
									<prop name="IsDefault">0</prop>
									<prop name="Color">$00000097</prop>
								</obj>
								<obj name="PropertyObject" class="DominantChannelProp" version="4">
									<prop name="PropertyTypeName">Dominant Channel</prop>
									<prop name="Position">6</prop>
									<prop name="IsDefault">0</prop>
									<prop name="DominantChannel">0</prop>
								</obj>
								<obj name="PropertyObject" class="Genotype" version="4">
									<prop name="PropertyTypeName">EndPt Genotype</prop>
									<prop name="Position">6</prop>
									<prop name="IsDefault">1</prop>
									<prop name="ReadOnly">1</prop>
								</obj>
								<obj name="PropertyObject" class="GroupingSample" version="4">
									<prop name="PropertyTypeName">EndPt Sample Type</prop>
									<prop name="Position">6</prop>
									<prop name="IsDefault">0</prop>
									<prop name="GroupSampleType">mstUnknown</prop>
								</obj>
								<obj name="PropertyObject" class="SamplePrefLineStyle" version="4">
									<prop name="PropertyTypeName">Line Style</prop>
									<prop name="Position">6</prop>
									<prop name="IsDefault">0</prop>
									<prop name="LineStyle">psSolid</prop>
								</obj>
								<obj name="PropertyObject" class="GenSampleEditNotes" version="4">
									<prop name="PropertyTypeName">Notes</prop>
									<prop name="Position">6</prop>
									<prop name="IsDefault">1</prop>
								</obj>
								<obj name="PropertyObject" class="SamplePrefPointStyle" version="4">
									<prop name="PropertyTypeName">Point Style</prop>
									<prop name="Position">6</prop>
									<prop name="IsDefault">0</prop>
									<prop name="PointStyle">psNothing</prop>
								</obj>
								<obj name="PropertyObject" class="GenSampleEditPosition" version="4">
									<prop name="PropertyTypeName">Position</prop>
									<prop name="Position">6</prop>
									<prop name="IsDefault">1</prop>
								</obj>
								<obj name="PropertyObject" class="GenSampleEditReplicate" version="4">
									<prop name="PropertyTypeName">Replicate of</prop>
									<prop name="Position">6</prop>
									<prop name="IsDefault">1</prop>
									<prop name="ReplicateOf">-1</prop>
								</obj>
								<obj name="PropertyObject" class="HTCSampleID" version="4">
									<prop name="PropertyTypeName">Sample ID</prop>
									<prop name="Position">6</prop>
									<prop name="IsDefault">1</prop>
								</obj>
								<obj name="PropertyObject" class="GenSampleEditName" version="4">
									<prop name="PropertyTypeName">Sample Name</prop>
									<prop name="Position">6</prop>
									<prop name="IsDefault">1</prop>
									<prop name="name">Sample 7</prop>
								</obj>
								<obj name="PropertyObject" class="HTCSamplePrepNotes" version="4">
									<prop name="PropertyTypeName">Sample Prep Notes</prop>
									<prop name="Position">6</prop>
									<prop name="IsDefault">1</prop>
								</obj>
								<obj name="PropertyObject" class="GenSampleEditSubset" version="4">
									<prop name="PropertyTypeName">Subsets</prop>
									<prop name="Position">6</prop>
									<prop name="IsDefault">1</prop>
								</obj>
								<obj name="PropertyObject" class="SamplePrefWidth" version="5">
									<prop name="PropertyTypeName">Width</prop>
									<prop name="Position">6</prop>
									<prop name="IsDefault">1</prop>
									<prop name="Width">1</prop>
								</obj>
							</list>
						</obj>
					</obj>
					<obj name="item" class="SamplePropInfo" version="1">
						<obj name="ChannelProperties" class="ChanPropList" version="2">
							<obj name="ChannelProperties" class="EMList" version="1">
								<list name="emlist" count="1">
									<obj name="item" class="PropertyList" version="1">
										<list name="emlist" count="12">
											<obj name="PropertyObject" class="RQSampleTargetProperty" version="4">
												<prop name="PropertyTypeName">Combined Sample and Target Type</prop>
												<prop name="Position">7</prop>
												<prop name="IsDefault">0</prop>
												<obj name="ChannelProp" class="ChannelProperty" version="1">
													<prop name="ChannelIdx">0</prop>
												</obj>
											</obj>
											<obj name="PropertyObject" class="QuantConcProperty" version="4">
												<prop name="PropertyTypeName">Concentration</prop>
												<prop name="Position">7</prop>
												<prop name="IsDefault">1</prop>
												<prop name="Concentration">0</prop>
												<obj name="ChannelProp" class="ChannelProperty" version="1">
													<prop name="ChannelIdx">0</prop>
												</obj>
												<prop name="ReadOnly">1</prop>
											</obj>
											<obj name="PropertyObject" class="QuantCpHighProp" version="4">
												<prop name="PropertyTypeName">Cp High</prop>
												<prop name="Position">7</prop>
												<prop name="IsDefault">1</prop>
												<prop name="CpRangeHigh">0</prop>
												<obj name="ChannelProp" class="ChannelProperty" version="1">
													<prop name="ChannelIdx">0</prop>
												</obj>
												<prop name="ReadOnly">1</prop>
											</obj>
											<obj name="PropertyObject" class="QuantCpLowProp" version="4">
												<prop name="PropertyTypeName">Cp Low</prop>
												<prop name="Position">7</prop>
												<prop name="IsDefault">1</prop>
												<prop name="CpRangeLow">0</prop>
												<obj name="ChannelProp" class="ChannelProperty" version="1">
													<prop name="ChannelIdx">0</prop>
												</obj>
												<prop name="ReadOnly">1</prop>
											</obj>
											<obj name="PropertyObject" class="RQEffProp" version="4">
												<prop name="PropertyTypeName">Efficiency</prop>
												<prop name="Position">7</prop>
												<prop name="IsDefault">1</prop>
												<prop name="Efficiency">2</prop>
												<obj name="ChannelProp" class="ChannelProperty" version="1">
													<prop name="ChannelIdx">0</prop>
												</obj>
											</obj>
											<obj name="PropertyObject" class="ChannelGenotype" version="4">
												<prop name="PropertyTypeName">Melt Geno Genotype</prop>
												<prop name="Position">7</prop>
												<prop name="IsDefault">1</prop>
												<prop name="ReadOnly">1</prop>
												<obj name="ChannelProp" class="ChannelProperty" version="1">
													<prop name="ChannelIdx">0</prop>
												</obj>
											</obj>
											<obj name="PropertyObject" class="GroupChannelTypeProp" version="4">
												<prop name="PropertyTypeName">Melt Geno Sample Type</prop>
												<prop name="Position">7</prop>
												<prop name="IsDefault">0</prop>
												<prop name="GroupSampleType">mstUnknown</prop>
												<obj name="ChannelProp" class="ChannelProperty" version="1">
													<prop name="ChannelIdx">0</prop>
												</obj>
											</obj>
											<obj name="PropertyObject" class="QuantSampleTypeProperty" version="4">
												<prop name="PropertyTypeName">Quantification Sample Type</prop>
												<prop name="Position">7</prop>
												<prop name="IsDefault">0</prop>
												<prop name="SampleType">qsUnknown</prop>
												<obj name="ChannelProp" class="ChannelProperty" version="1">
													<prop name="ChannelIdx">0</prop>
												</obj>
											</obj>
											<obj name="PropertyObject" class="ChannelGenotype" version="4">
												<prop name="PropertyTypeName">Scanning Genotype</prop>
												<prop name="Position">7</prop>
												<prop name="IsDefault">1</prop>
												<prop name="ReadOnly">1</prop>
												<obj name="ChannelProp" class="ChannelProperty" version="1">
													<prop name="ChannelIdx">0</prop>
												</obj>
											</obj>
											<obj name="PropertyObject" class="GroupChannelTypeProp" version="4">
												<prop name="PropertyTypeName">Scanning Sample Type</prop>
												<prop name="Position">7</prop>
												<prop name="IsDefault">0</prop>
												<prop name="GroupSampleType">mstUnknown</prop>
												<obj name="ChannelProp" class="ChannelProperty" version="1">
													<prop name="ChannelIdx">0</prop>
												</obj>
											</obj>
											<obj name="PropertyObject" class="TargetName" version="4">
												<prop name="PropertyTypeName">Target Name</prop>
												<prop name="Position">7</prop>
												<prop name="IsDefault">1</prop>
												<obj name="ChannelProp" class="ChannelProperty" version="1">
													<prop name="ChannelIdx">0</prop>
												</obj>
											</obj>
											<obj name="PropertyObject" class="RQTargetProperty" version="4">
												<prop name="PropertyTypeName">Target Type</prop>
												<prop name="Position">7</prop>
												<prop name="IsDefault">0</prop>
												<prop name="TargetType">dtNone</prop>
												<obj name="ChannelProp" class="ChannelProperty" version="1">
													<prop name="ChannelIdx">0</prop>
												</obj>
											</obj>
										</list>
									</obj>
								</list>
							</obj>
						</obj>
						<prop name="ChannelPropertyCount">1</prop>
						<prop name="ContainerPosition">7</prop>
						<prop name="HasSampleProperties">1</prop>
						<obj name="SampleProperties" class="PropertyList" version="1">
							<list name="emlist" count="14">
								<obj name="PropertyObject" class="SamplePrefColor" version="4">
									<prop name="PropertyTypeName">Color</prop>
									<prop name="Position">7</prop>
									<prop name="IsDefault">0</prop>
									<prop name="Color">$00FFFF0F</prop>
								</obj>
								<obj name="PropertyObject" class="DominantChannelProp" version="4">
									<prop name="PropertyTypeName">Dominant Channel</prop>
									<prop name="Position">7</prop>
									<prop name="IsDefault">0</prop>
									<prop name="DominantChannel">0</prop>
								</obj>
								<obj name="PropertyObject" class="Genotype" version="4">
									<prop name="PropertyTypeName">EndPt Genotype</prop>
									<prop name="Position">7</prop>
									<prop name="IsDefault">1</prop>
									<prop name="ReadOnly">1</prop>
								</obj>
								<obj name="PropertyObject" class="GroupingSample" version="4">
									<prop name="PropertyTypeName">EndPt Sample Type</prop>
									<prop name="Position">7</prop>
									<prop name="IsDefault">0</prop>
									<prop name="GroupSampleType">mstUnknown</prop>
								</obj>
								<obj name="PropertyObject" class="SamplePrefLineStyle" version="4">
									<prop name="PropertyTypeName">Line Style</prop>
									<prop name="Position">7</prop>
									<prop name="IsDefault">0</prop>
									<prop name="LineStyle">psSolid</prop>
								</obj>
								<obj name="PropertyObject" class="GenSampleEditNotes" version="4">
									<prop name="PropertyTypeName">Notes</prop>
									<prop name="Position">7</prop>
									<prop name="IsDefault">1</prop>
								</obj>
								<obj name="PropertyObject" class="SamplePrefPointStyle" version="4">
									<prop name="PropertyTypeName">Point Style</prop>
									<prop name="Position">7</prop>
									<prop name="IsDefault">0</prop>
									<prop name="PointStyle">psNothing</prop>
								</obj>
								<obj name="PropertyObject" class="GenSampleEditPosition" version="4">
									<prop name="PropertyTypeName">Position</prop>
									<prop name="Position">7</prop>
									<prop name="IsDefault">1</prop>
								</obj>
								<obj name="PropertyObject" class="GenSampleEditReplicate" version="4">
									<prop name="PropertyTypeName">Replicate of</prop>
									<prop name="Position">7</prop>
									<prop name="IsDefault">1</prop>
									<prop name="ReplicateOf">-1</prop>
								</obj>
								<obj name="PropertyObject" class="HTCSampleID" version="4">
									<prop name="PropertyTypeName">Sample ID</prop>
									<prop name="Position">7</prop>
									<prop name="IsDefault">1</prop>
								</obj>
								<obj name="PropertyObject" class="GenSampleEditName" version="4">
									<prop name="PropertyTypeName">Sample Name</prop>
									<prop name="Position">7</prop>
									<prop name="IsDefault">1</prop>
									<prop name="name">Sample 8</prop>
								</obj>
								<obj name="PropertyObject" class="HTCSamplePrepNotes" version="4">
									<prop name="PropertyTypeName">Sample Prep Notes</prop>
									<prop name="Position">7</prop>
									<prop name="IsDefault">1</prop>
								</obj>
								<obj name="PropertyObject" class="GenSampleEditSubset" version="4">
									<prop name="PropertyTypeName">Subsets</prop>
									<prop name="Position">7</prop>
									<prop name="IsDefault">1</prop>
								</obj>
								<obj name="PropertyObject" class="SamplePrefWidth" version="5">
									<prop name="PropertyTypeName">Width</prop>
									<prop name="Position">7</prop>
									<prop name="IsDefault">1</prop>
									<prop name="Width">1</prop>
								</obj>
							</list>
						</obj>
					</obj>
					<obj name="item" class="SamplePropInfo" version="1">
						<obj name="ChannelProperties" class="ChanPropList" version="2">
							<obj name="ChannelProperties" class="EMList" version="1">
								<list name="emlist" count="1">
									<obj name="item" class="PropertyList" version="1">
										<list name="emlist" count="12">
											<obj name="PropertyObject" class="RQSampleTargetProperty" version="4">
												<prop name="PropertyTypeName">Combined Sample and Target Type</prop>
												<prop name="Position">8</prop>
												<prop name="IsDefault">0</prop>
												<obj name="ChannelProp" class="ChannelProperty" version="1">
													<prop name="ChannelIdx">0</prop>
												</obj>
											</obj>
											<obj name="PropertyObject" class="QuantConcProperty" version="4">
												<prop name="PropertyTypeName">Concentration</prop>
												<prop name="Position">8</prop>
												<prop name="IsDefault">1</prop>
												<prop name="Concentration">0</prop>
												<obj name="ChannelProp" class="ChannelProperty" version="1">
													<prop name="ChannelIdx">0</prop>
												</obj>
												<prop name="ReadOnly">1</prop>
											</obj>
											<obj name="PropertyObject" class="QuantCpHighProp" version="4">
												<prop name="PropertyTypeName">Cp High</prop>
												<prop name="Position">8</prop>
												<prop name="IsDefault">1</prop>
												<prop name="CpRangeHigh">0</prop>
												<obj name="ChannelProp" class="ChannelProperty" version="1">
													<prop name="ChannelIdx">0</prop>
												</obj>
												<prop name="ReadOnly">1</prop>
											</obj>
											<obj name="PropertyObject" class="QuantCpLowProp" version="4">
												<prop name="PropertyTypeName">Cp Low</prop>
												<prop name="Position">8</prop>
												<prop name="IsDefault">1</prop>
												<prop name="CpRangeLow">0</prop>
												<obj name="ChannelProp" class="ChannelProperty" version="1">
													<prop name="ChannelIdx">0</prop>
												</obj>
												<prop name="ReadOnly">1</prop>
											</obj>
											<obj name="PropertyObject" class="RQEffProp" version="4">
												<prop name="PropertyTypeName">Efficiency</prop>
												<prop name="Position">8</prop>
												<prop name="IsDefault">1</prop>
												<prop name="Efficiency">2</prop>
												<obj name="ChannelProp" class="ChannelProperty" version="1">
													<prop name="ChannelIdx">0</prop>
												</obj>
											</obj>
											<obj name="PropertyObject" class="ChannelGenotype" version="4">
												<prop name="PropertyTypeName">Melt Geno Genotype</prop>
												<prop name="Position">8</prop>
												<prop name="IsDefault">1</prop>
												<prop name="ReadOnly">1</prop>
												<obj name="ChannelProp" class="ChannelProperty" version="1">
													<prop name="ChannelIdx">0</prop>
												</obj>
											</obj>
											<obj name="PropertyObject" class="GroupChannelTypeProp" version="4">
												<prop name="PropertyTypeName">Melt Geno Sample Type</prop>
												<prop name="Position">8</prop>
												<prop name="IsDefault">0</prop>
												<prop name="GroupSampleType">mstUnknown</prop>
												<obj name="ChannelProp" class="ChannelProperty" version="1">
													<prop name="ChannelIdx">0</prop>
												</obj>
											</obj>
											<obj name="PropertyObject" class="QuantSampleTypeProperty" version="4">
												<prop name="PropertyTypeName">Quantification Sample Type</prop>
												<prop name="Position">8</prop>
												<prop name="IsDefault">0</prop>
												<prop name="SampleType">qsUnknown</prop>
												<obj name="ChannelProp" class="ChannelProperty" version="1">
													<prop name="ChannelIdx">0</prop>
												</obj>
											</obj>
											<obj name="PropertyObject" class="ChannelGenotype" version="4">
												<prop name="PropertyTypeName">Scanning Genotype</prop>
												<prop name="Position">8</prop>
												<prop name="IsDefault">1</prop>
												<prop name="ReadOnly">1</prop>
												<obj name="ChannelProp" class="ChannelProperty" version="1">
													<prop name="ChannelIdx">0</prop>
												</obj>
											</obj>
											<obj name="PropertyObject" class="GroupChannelTypeProp" version="4">
												<prop name="PropertyTypeName">Scanning Sample Type</prop>
												<prop name="Position">8</prop>
												<prop name="IsDefault">0</prop>
												<prop name="GroupSampleType">mstUnknown</prop>
												<obj name="ChannelProp" class="ChannelProperty" version="1">
													<prop name="ChannelIdx">0</prop>
												</obj>
											</obj>
											<obj name="PropertyObject" class="TargetName" version="4">
												<prop name="PropertyTypeName">Target Name</prop>
												<prop name="Position">8</prop>
												<prop name="IsDefault">1</prop>
												<obj name="ChannelProp" class="ChannelProperty" version="1">
													<prop name="ChannelIdx">0</prop>
												</obj>
											</obj>
											<obj name="PropertyObject" class="RQTargetProperty" version="4">
												<prop name="PropertyTypeName">Target Type</prop>
												<prop name="Position">8</prop>
												<prop name="IsDefault">0</prop>
												<prop name="TargetType">dtNone</prop>
												<obj name="ChannelProp" class="ChannelProperty" version="1">
													<prop name="ChannelIdx">0</prop>
												</obj>
											</obj>
										</list>
									</obj>
								</list>
							</obj>
						</obj>
						<prop name="ChannelPropertyCount">1</prop>
						<prop name="ContainerPosition">8</prop>
						<prop name="HasSampleProperties">1</prop>
						<obj name="SampleProperties" class="PropertyList" version="1">
							<list name="emlist" count="14">
								<obj name="PropertyObject" class="SamplePrefColor" version="4">
									<prop name="PropertyTypeName">Color</prop>
									<prop name="Position">8</prop>
									<prop name="IsDefault">0</prop>
									<prop name="Color">$00404000</prop>
								</obj>
								<obj name="PropertyObject" class="DominantChannelProp" version="4">
									<prop name="PropertyTypeName">Dominant Channel</prop>
									<prop name="Position">8</prop>
									<prop name="IsDefault">0</prop>
									<prop name="DominantChannel">0</prop>
								</obj>
								<obj name="PropertyObject" class="Genotype" version="4">
									<prop name="PropertyTypeName">EndPt Genotype</prop>
									<prop name="Position">8</prop>
									<prop name="IsDefault">1</prop>
									<prop name="ReadOnly">1</prop>
								</obj>
								<obj name="PropertyObject" class="GroupingSample" version="4">
									<prop name="PropertyTypeName">EndPt Sample Type</prop>
									<prop name="Position">8</prop>
									<prop name="IsDefault">0</prop>
									<prop name="GroupSampleType">mstUnknown</prop>
								</obj>
								<obj name="PropertyObject" class="SamplePrefLineStyle" version="4">
									<prop name="PropertyTypeName">Line Style</prop>
									<prop name="Position">8</prop>
									<prop name="IsDefault">0</prop>
									<prop name="LineStyle">psSolid</prop>
								</obj>
								<obj name="PropertyObject" class="GenSampleEditNotes" version="4">
									<prop name="PropertyTypeName">Notes</prop>
									<prop name="Position">8</prop>
									<prop name="IsDefault">1</prop>
								</obj>
								<obj name="PropertyObject" class="SamplePrefPointStyle" version="4">
									<prop name="PropertyTypeName">Point Style</prop>
									<prop name="Position">8</prop>
									<prop name="IsDefault">0</prop>
									<prop name="PointStyle">psNothing</prop>
								</obj>
								<obj name="PropertyObject" class="GenSampleEditPosition" version="4">
									<prop name="PropertyTypeName">Position</prop>
									<prop name="Position">8</prop>
									<prop name="IsDefault">1</prop>
								</obj>
								<obj name="PropertyObject" class="GenSampleEditReplicate" version="4">
									<prop name="PropertyTypeName">Replicate of</prop>
									<prop name="Position">8</prop>
									<prop name="IsDefault">1</prop>
									<prop name="ReplicateOf">-1</prop>
								</obj>
								<obj name="PropertyObject" class="HTCSampleID" version="4">
									<prop name="PropertyTypeName">Sample ID</prop>
									<prop name="Position">8</prop>
									<prop name="IsDefault">1</prop>
								</obj>
								<obj name="PropertyObject" class="GenSampleEditName" version="4">
									<prop name="PropertyTypeName">Sample Name</prop>
									<prop name="Position">8</prop>
									<prop name="IsDefault">1</prop>
									<prop name="name">Sample 9</prop>
								</obj>
								<obj name="PropertyObject" class="HTCSamplePrepNotes" version="4">
									<prop name="PropertyTypeName">Sample Prep Notes</prop>
									<prop name="Position">8</prop>
									<prop name="IsDefault">1</prop>
								</obj>
								<obj name="PropertyObject" class="GenSampleEditSubset" version="4">
									<prop name="PropertyTypeName">Subsets</prop>
									<prop name="Position">8</prop>
									<prop name="IsDefault">1</prop>
								</obj>
								<obj name="PropertyObject" class="SamplePrefWidth" version="5">
									<prop name="PropertyTypeName">Width</prop>
									<prop name="Position">8</prop>
									<prop name="IsDefault">1</prop>
									<prop name="Width">1</prop>
								</obj>
							</list>
						</obj>
					</obj>
					<obj name="item" class="SamplePropInfo" version="1">
						<obj name="ChannelProperties" class="ChanPropList" version="2">
							<obj name="ChannelProperties" class="EMList" version="1">
								<list name="emlist" count="1">
									<obj name="item" class="PropertyList" version="1">
										<list name="emlist" count="12">
											<obj name="PropertyObject" class="RQSampleTargetProperty" version="4">
												<prop name="PropertyTypeName">Combined Sample and Target Type</prop>
												<prop name="Position">9</prop>
												<prop name="IsDefault">0</prop>
												<obj name="ChannelProp" class="ChannelProperty" version="1">
													<prop name="ChannelIdx">0</prop>
												</obj>
											</obj>
											<obj name="PropertyObject" class="QuantConcProperty" version="4">
												<prop name="PropertyTypeName">Concentration</prop>
												<prop name="Position">9</prop>
												<prop name="IsDefault">1</prop>
												<prop name="Concentration">0</prop>
												<obj name="ChannelProp" class="ChannelProperty" version="1">
													<prop name="ChannelIdx">0</prop>
												</obj>
												<prop name="ReadOnly">1</prop>
											</obj>
											<obj name="PropertyObject" class="QuantCpHighProp" version="4">
												<prop name="PropertyTypeName">Cp High</prop>
												<prop name="Position">9</prop>
												<prop name="IsDefault">1</prop>
												<prop name="CpRangeHigh">0</prop>
												<obj name="ChannelProp" class="ChannelProperty" version="1">
													<prop name="ChannelIdx">0</prop>
												</obj>
												<prop name="ReadOnly">1</prop>
											</obj>
											<obj name="PropertyObject" class="QuantCpLowProp" version="4">
												<prop name="PropertyTypeName">Cp Low</prop>
												<prop name="Position">9</prop>
												<prop name="IsDefault">1</prop>
												<prop name="CpRangeLow">0</prop>
												<obj name="ChannelProp" class="ChannelProperty" version="1">
													<prop name="ChannelIdx">0</prop>
												</obj>
												<prop name="ReadOnly">1</prop>
											</obj>
											<obj name="PropertyObject" class="RQEffProp" version="4">
												<prop name="PropertyTypeName">Efficiency</prop>
												<prop name="Position">9</prop>
												<prop name="IsDefault">1</prop>
												<prop name="Efficiency">2</prop>
												<obj name="ChannelProp" class="ChannelProperty" version="1">
													<prop name="ChannelIdx">0</prop>
												</obj>
											</obj>
											<obj name="PropertyObject" class="ChannelGenotype" version="4">
												<prop name="PropertyTypeName">Melt Geno Genotype</prop>
												<prop name="Position">9</prop>
												<prop name="IsDefault">1</prop>
												<prop name="ReadOnly">1</prop>
												<obj name="ChannelProp" class="ChannelProperty" version="1">
													<prop name="ChannelIdx">0</prop>
												</obj>
											</obj>
											<obj name="PropertyObject" class="GroupChannelTypeProp" version="4">
												<prop name="PropertyTypeName">Melt Geno Sample Type</prop>
												<prop name="Position">9</prop>
												<prop name="IsDefault">0</prop>
												<prop name="GroupSampleType">mstUnknown</prop>
												<obj name="ChannelProp" class="ChannelProperty" version="1">
													<prop name="ChannelIdx">0</prop>
												</obj>
											</obj>
											<obj name="PropertyObject" class="QuantSampleTypeProperty" version="4">
												<prop name="PropertyTypeName">Quantification Sample Type</prop>
												<prop name="Position">9</prop>
												<prop name="IsDefault">0</prop>
												<prop name="SampleType">qsUnknown</prop>
												<obj name="ChannelProp" class="ChannelProperty" version="1">
													<prop name="ChannelIdx">0</prop>
												</obj>
											</obj>
											<obj name="PropertyObject" class="ChannelGenotype" version="4">
												<prop name="PropertyTypeName">Scanning Genotype</prop>
												<prop name="Position">9</prop>
												<prop name="IsDefault">1</prop>
												<prop name="ReadOnly">1</prop>
												<obj name="ChannelProp" class="ChannelProperty" version="1">
													<prop name="ChannelIdx">0</prop>
												</obj>
											</obj>
											<obj name="PropertyObject" class="GroupChannelTypeProp" version="4">
												<prop name="PropertyTypeName">Scanning Sample Type</prop>
												<prop name="Position">9</prop>
												<prop name="IsDefault">0</prop>
												<prop name="GroupSampleType">mstUnknown</prop>
												<obj name="ChannelProp" class="ChannelProperty" version="1">
													<prop name="ChannelIdx">0</prop>
												</obj>
											</obj>
											<obj name="PropertyObject" class="TargetName" version="4">
												<prop name="PropertyTypeName">Target Name</prop>
												<prop name="Position">9</prop>
												<prop name="IsDefault">1</prop>
												<obj name="ChannelProp" class="ChannelProperty" version="1">
													<prop name="ChannelIdx">0</prop>
												</obj>
											</obj>
											<obj name="PropertyObject" class="RQTargetProperty" version="4">
												<prop name="PropertyTypeName">Target Type</prop>
												<prop name="Position">9</prop>
												<prop name="IsDefault">0</prop>
												<prop name="TargetType">dtNone</prop>
												<obj name="ChannelProp" class="ChannelProperty" version="1">
													<prop name="ChannelIdx">0</prop>
												</obj>
											</obj>
										</list>
									</obj>
								</list>
							</obj>
						</obj>
						<prop name="ChannelPropertyCount">1</prop>
						<prop name="ContainerPosition">9</prop>
						<prop name="HasSampleProperties">1</prop>
						<obj name="SampleProperties" class="PropertyList" version="1">
							<list name="emlist" count="14">
								<obj name="PropertyObject" class="SamplePrefColor" version="4">
									<prop name="PropertyTypeName">Color</prop>
									<prop name="Position">9</prop>
									<prop name="IsDefault">0</prop>
									<prop name="Color">$004080FF</prop>
								</obj>
								<obj name="PropertyObject" class="DominantChannelProp" version="4">
									<prop name="PropertyTypeName">Dominant Channel</prop>
									<prop name="Position">9</prop>
									<prop name="IsDefault">0</prop>
									<prop name="DominantChannel">0</prop>
								</obj>
								<obj name="PropertyObject" class="Genotype" version="4">
									<prop name="PropertyTypeName">EndPt Genotype</prop>
									<prop name="Position">9</prop>
									<prop name="IsDefault">1</prop>
									<prop name="ReadOnly">1</prop>
								</obj>
								<obj name="PropertyObject" class="GroupingSample" version="4">
									<prop name="PropertyTypeName">EndPt Sample Type</prop>
									<prop name="Position">9</prop>
									<prop name="IsDefault">0</prop>
									<prop name="GroupSampleType">mstUnknown</prop>
								</obj>
								<obj name="PropertyObject" class="SamplePrefLineStyle" version="4">
									<prop name="PropertyTypeName">Line Style</prop>
									<prop name="Position">9</prop>
									<prop name="IsDefault">0</prop>
									<prop name="LineStyle">psSolid</prop>
								</obj>
								<obj name="PropertyObject" class="GenSampleEditNotes" version="4">
									<prop name="PropertyTypeName">Notes</prop>
									<prop name="Position">9</prop>
									<prop name="IsDefault">1</prop>
								</obj>
								<obj name="PropertyObject" class="SamplePrefPointStyle" version="4">
									<prop name="PropertyTypeName">Point Style</prop>
									<prop name="Position">9</prop>
									<prop name="IsDefault">0</prop>
									<prop name="PointStyle">psNothing</prop>
								</obj>
								<obj name="PropertyObject" class="GenSampleEditPosition" version="4">
									<prop name="PropertyTypeName">Position</prop>
									<prop name="Position">9</prop>
									<prop name="IsDefault">1</prop>
								</obj>
								<obj name="PropertyObject" class="GenSampleEditReplicate" version="4">
									<prop name="PropertyTypeName">Replicate of</prop>
									<prop name="Position">9</prop>
									<prop name="IsDefault">1</prop>
									<prop name="ReplicateOf">-1</prop>
								</obj>
								<obj name="PropertyObject" class="HTCSampleID" version="4">
									<prop name="PropertyTypeName">Sample ID</prop>
									<prop name="Position">9</prop>
									<prop name="IsDefault">1</prop>
								</obj>
								<obj name="PropertyObject" class="GenSampleEditName" version="4">
									<prop name="PropertyTypeName">Sample Name</prop>
									<prop name="Position">9</prop>
									<prop name="IsDefault">1</prop>
									<prop name="name">Sample 10</prop>
								</obj>
								<obj name="PropertyObject" class="HTCSamplePrepNotes" version="4">
									<prop name="PropertyTypeName">Sample Prep Notes</prop>
									<prop name="Position">9</prop>
									<prop name="IsDefault">1</prop>
								</obj>
								<obj name="PropertyObject" class="GenSampleEditSubset" version="4">
									<prop name="PropertyTypeName">Subsets</prop>
									<prop name="Position">9</prop>
									<prop name="IsDefault">1</prop>
								</obj>
								<obj name="PropertyObject" class="SamplePrefWidth" version="5">
									<prop name="PropertyTypeName">Width</prop>
									<prop name="Position">9</prop>
									<prop name="IsDefault">1</prop>
									<prop name="Width">1</prop>
								</obj>
							</list>
						</obj>
					</obj>
					<obj name="item" class="SamplePropInfo" version="1">
						<obj name="ChannelProperties" class="ChanPropList" version="2">
							<obj name="ChannelProperties" class="EMList" version="1">
								<list name="emlist" count="1">
									<obj name="item" class="PropertyList" version="1">
										<list name="emlist" count="12">
											<obj name="PropertyObject" class="RQSampleTargetProperty" version="4">
												<prop name="PropertyTypeName">Combined Sample and Target Type</prop>
												<prop name="Position">10</prop>
												<prop name="IsDefault">0</prop>
												<obj name="ChannelProp" class="ChannelProperty" version="1">
													<prop name="ChannelIdx">0</prop>
												</obj>
											</obj>
											<obj name="PropertyObject" class="QuantConcProperty" version="4">
												<prop name="PropertyTypeName">Concentration</prop>
												<prop name="Position">10</prop>
												<prop name="IsDefault">1</prop>
												<prop name="Concentration">0</prop>
												<obj name="ChannelProp" class="ChannelProperty" version="1">
													<prop name="ChannelIdx">0</prop>
												</obj>
												<prop name="ReadOnly">1</prop>
											</obj>
											<obj name="PropertyObject" class="QuantCpHighProp" version="4">
												<prop name="PropertyTypeName">Cp High</prop>
												<prop name="Position">10</prop>
												<prop name="IsDefault">1</prop>
												<prop name="CpRangeHigh">0</prop>
												<obj name="ChannelProp" class="ChannelProperty" version="1">
													<prop name="ChannelIdx">0</prop>
												</obj>
												<prop name="ReadOnly">1</prop>
											</obj>
											<obj name="PropertyObject" class="QuantCpLowProp" version="4">
												<prop name="PropertyTypeName">Cp Low</prop>
												<prop name="Position">10</prop>
												<prop name="IsDefault">1</prop>
												<prop name="CpRangeLow">0</prop>
												<obj name="ChannelProp" class="ChannelProperty" version="1">
													<prop name="ChannelIdx">0</prop>
												</obj>
												<prop name="ReadOnly">1</prop>
											</obj>
											<obj name="PropertyObject" class="RQEffProp" version="4">
												<prop name="PropertyTypeName">Efficiency</prop>
												<prop name="Position">10</prop>
												<prop name="IsDefault">1</prop>
												<prop name="Efficiency">2</prop>
												<obj name="ChannelProp" class="ChannelProperty" version="1">
													<prop name="ChannelIdx">0</prop>
												</obj>
											</obj>
											<obj name="PropertyObject" class="ChannelGenotype" version="4">
												<prop name="PropertyTypeName">Melt Geno Genotype</prop>
												<prop name="Position">10</prop>
												<prop name="IsDefault">1</prop>
												<prop name="ReadOnly">1</prop>
												<obj name="ChannelProp" class="ChannelProperty" version="1">
													<prop name="ChannelIdx">0</prop>
												</obj>
											</obj>
											<obj name="PropertyObject" class="GroupChannelTypeProp" version="4">
												<prop name="PropertyTypeName">Melt Geno Sample Type</prop>
												<prop name="Position">10</prop>
												<prop name="IsDefault">0</prop>
												<prop name="GroupSampleType">mstUnknown</prop>
												<obj name="ChannelProp" class="ChannelProperty" version="1">
													<prop name="ChannelIdx">0</prop>
												</obj>
											</obj>
											<obj name="PropertyObject" class="QuantSampleTypeProperty" version="4">
												<prop name="PropertyTypeName">Quantification Sample Type</prop>
												<prop name="Position">10</prop>
												<prop name="IsDefault">0</prop>
												<prop name="SampleType">qsUnknown</prop>
												<obj name="ChannelProp" class="ChannelProperty" version="1">
													<prop name="ChannelIdx">0</prop>
												</obj>
											</obj>
											<obj name="PropertyObject" class="ChannelGenotype" version="4">
												<prop name="PropertyTypeName">Scanning Genotype</prop>
												<prop name="Position">10</prop>
												<prop name="IsDefault">1</prop>
												<prop name="ReadOnly">1</prop>
												<obj name="ChannelProp" class="ChannelProperty" version="1">
													<prop name="ChannelIdx">0</prop>
												</obj>
											</obj>
											<obj name="PropertyObject" class="GroupChannelTypeProp" version="4">
												<prop name="PropertyTypeName">Scanning Sample Type</prop>
												<prop name="Position">10</prop>
												<prop name="IsDefault">0</prop>
												<prop name="GroupSampleType">mstUnknown</prop>
												<obj name="ChannelProp" class="ChannelProperty" version="1">
													<prop name="ChannelIdx">0</prop>
												</obj>
											</obj>
											<obj name="PropertyObject" class="TargetName" version="4">
												<prop name="PropertyTypeName">Target Name</prop>
												<prop name="Position">10</prop>
												<prop name="IsDefault">1</prop>
												<obj name="ChannelProp" class="ChannelProperty" version="1">
													<prop name="ChannelIdx">0</prop>
												</obj>
											</obj>
											<obj name="PropertyObject" class="RQTargetProperty" version="4">
												<prop name="PropertyTypeName">Target Type</prop>
												<prop name="Position">10</prop>
												<prop name="IsDefault">0</prop>
												<prop name="TargetType">dtNone</prop>
												<obj name="ChannelProp" class="ChannelProperty" version="1">
													<prop name="ChannelIdx">0</prop>
												</obj>
											</obj>
										</list>
									</obj>
								</list>
							</obj>
						</obj>
						<prop name="ChannelPropertyCount">1</prop>
						<prop name="ContainerPosition">10</prop>
						<prop name="HasSampleProperties">1</prop>
						<obj name="SampleProperties" class="PropertyList" version="1">
							<list name="emlist" count="14">
								<obj name="PropertyObject" class="SamplePrefColor" version="4">
									<prop name="PropertyTypeName">Color</prop>
									<prop name="Position">10</prop>
									<prop name="IsDefault">0</prop>
									<prop name="Color">$00FD0299</prop>
								</obj>
								<obj name="PropertyObject" class="DominantChannelProp" version="4">
									<prop name="PropertyTypeName">Dominant Channel</prop>
									<prop name="Position">10</prop>
									<prop name="IsDefault">0</prop>
									<prop name="DominantChannel">0</prop>
								</obj>
								<obj name="PropertyObject" class="Genotype" version="4">
									<prop name="PropertyTypeName">EndPt Genotype</prop>
									<prop name="Position">10</prop>
									<prop name="IsDefault">1</prop>
									<prop name="ReadOnly">1</prop>
								</obj>
								<obj name="PropertyObject" class="GroupingSample" version="4">
									<prop name="PropertyTypeName">EndPt Sample Type</prop>
									<prop name="Position">10</prop>
									<prop name="IsDefault">0</prop>
									<prop name="GroupSampleType">mstUnknown</prop>
								</obj>
								<obj name="PropertyObject" class="SamplePrefLineStyle" version="4">
									<prop name="PropertyTypeName">Line Style</prop>
									<prop name="Position">10</prop>
									<prop name="IsDefault">0</prop>
									<prop name="LineStyle">psSolid</prop>
								</obj>
								<obj name="PropertyObject" class="GenSampleEditNotes" version="4">
									<prop name="PropertyTypeName">Notes</prop>
									<prop name="Position">10</prop>
									<prop name="IsDefault">1</prop>
								</obj>
								<obj name="PropertyObject" class="SamplePrefPointStyle" version="4">
									<prop name="PropertyTypeName">Point Style</prop>
									<prop name="Position">10</prop>
									<prop name="IsDefault">0</prop>
									<prop name="PointStyle">psNothing</prop>
								</obj>
								<obj name="PropertyObject" class="GenSampleEditPosition" version="4">
									<prop name="PropertyTypeName">Position</prop>
									<prop name="Position">10</prop>
									<prop name="IsDefault">1</prop>
								</obj>
								<obj name="PropertyObject" class="GenSampleEditReplicate" version="4">
									<prop name="PropertyTypeName">Replicate of</prop>
									<prop name="Position">10</prop>
									<prop name="IsDefault">1</prop>
									<prop name="ReplicateOf">-1</prop>
								</obj>
								<obj name="PropertyObject" class="HTCSampleID" version="4">
									<prop name="PropertyTypeName">Sample ID</prop>
									<prop name="Position">10</prop>
									<prop name="IsDefault">1</prop>
								</obj>
								<obj name="PropertyObject" class="GenSampleEditName" version="4">
									<prop name="PropertyTypeName">Sample Name</prop>
									<prop name="Position">10</prop>
									<prop name="IsDefault">1</prop>
									<prop name="name">Sample 11</prop>
								</obj>
								<obj name="PropertyObject" class="HTCSamplePrepNotes" version="4">
									<prop name="PropertyTypeName">Sample Prep Notes</prop>
									<prop name="Position">10</prop>
									<prop name="IsDefault">1</prop>
								</obj>
								<obj name="PropertyObject" class="GenSampleEditSubset" version="4">
									<prop name="PropertyTypeName">Subsets</prop>
									<prop name="Position">10</prop>
									<prop name="IsDefault">1</prop>
								</obj>
								<obj name="PropertyObject" class="SamplePrefWidth" version="5">
									<prop name="PropertyTypeName">Width</prop>
									<prop name="Position">10</prop>
									<prop name="IsDefault">1</prop>
									<prop name="Width">1</prop>
								</obj>
							</list>
						</obj>
					</obj>
					<obj name="item" class="SamplePropInfo" version="1">
						<obj name="ChannelProperties" class="ChanPropList" version="2">
							<obj name="ChannelProperties" class="EMList" version="1">
								<list name="emlist" count="1">
									<obj name="item" class="PropertyList" version="1">
										<list name="emlist" count="12">
											<obj name="PropertyObject" class="RQSampleTargetProperty" version="4">
												<prop name="PropertyTypeName">Combined Sample and Target Type</prop>
												<prop name="Position">11</prop>
												<prop name="IsDefault">0</prop>
												<obj name="ChannelProp" class="ChannelProperty" version="1">
													<prop name="ChannelIdx">0</prop>
												</obj>
											</obj>
											<obj name="PropertyObject" class="QuantConcProperty" version="4">
												<prop name="PropertyTypeName">Concentration</prop>
												<prop name="Position">11</prop>
												<prop name="IsDefault">1</prop>
												<prop name="Concentration">0</prop>
												<obj name="ChannelProp" class="ChannelProperty" version="1">
													<prop name="ChannelIdx">0</prop>
												</obj>
												<prop name="ReadOnly">1</prop>
											</obj>
											<obj name="PropertyObject" class="QuantCpHighProp" version="4">
												<prop name="PropertyTypeName">Cp High</prop>
												<prop name="Position">11</prop>
												<prop name="IsDefault">1</prop>
												<prop name="CpRangeHigh">0</prop>
												<obj name="ChannelProp" class="ChannelProperty" version="1">
													<prop name="ChannelIdx">0</prop>
												</obj>
												<prop name="ReadOnly">1</prop>
											</obj>
											<obj name="PropertyObject" class="QuantCpLowProp" version="4">
												<prop name="PropertyTypeName">Cp Low</prop>
												<prop name="Position">11</prop>
												<prop name="IsDefault">1</prop>
												<prop name="CpRangeLow">0</prop>
												<obj name="ChannelProp" class="ChannelProperty" version="1">
													<prop name="ChannelIdx">0</prop>
												</obj>
												<prop name="ReadOnly">1</prop>
											</obj>
											<obj name="PropertyObject" class="RQEffProp" version="4">
												<prop name="PropertyTypeName">Efficiency</prop>
												<prop name="Position">11</prop>
												<prop name="IsDefault">1</prop>
												<prop name="Efficiency">2</prop>
												<obj name="ChannelProp" class="ChannelProperty" version="1">
													<prop name="ChannelIdx">0</prop>
												</obj>
											</obj>
											<obj name="PropertyObject" class="ChannelGenotype" version="4">
												<prop name="PropertyTypeName">Melt Geno Genotype</prop>
												<prop name="Position">11</prop>
												<prop name="IsDefault">1</prop>
												<prop name="ReadOnly">1</prop>
												<obj name="ChannelProp" class="ChannelProperty" version="1">
													<prop name="ChannelIdx">0</prop>
												</obj>
											</obj>
											<obj name="PropertyObject" class="GroupChannelTypeProp" version="4">
												<prop name="PropertyTypeName">Melt Geno Sample Type</prop>
												<prop name="Position">11</prop>
												<prop name="IsDefault">0</prop>
												<prop name="GroupSampleType">mstUnknown</prop>
												<obj name="ChannelProp" class="ChannelProperty" version="1">
													<prop name="ChannelIdx">0</prop>
												</obj>
											</obj>
											<obj name="PropertyObject" class="QuantSampleTypeProperty" version="4">
												<prop name="PropertyTypeName">Quantification Sample Type</prop>
												<prop name="Position">11</prop>
												<prop name="IsDefault">0</prop>
												<prop name="SampleType">qsUnknown</prop>
												<obj name="ChannelProp" class="ChannelProperty" version="1">
													<prop name="ChannelIdx">0</prop>
												</obj>
											</obj>
											<obj name="PropertyObject" class="ChannelGenotype" version="4">
												<prop name="PropertyTypeName">Scanning Genotype</prop>
												<prop name="Position">11</prop>
												<prop name="IsDefault">1</prop>
												<prop name="ReadOnly">1</prop>
												<obj name="ChannelProp" class="ChannelProperty" version="1">
													<prop name="ChannelIdx">0</prop>
												</obj>
											</obj>
											<obj name="PropertyObject" class="GroupChannelTypeProp" version="4">
												<prop name="PropertyTypeName">Scanning Sample Type</prop>
												<prop name="Position">11</prop>
												<prop name="IsDefault">0</prop>
												<prop name="GroupSampleType">mstUnknown</prop>
												<obj name="ChannelProp" class="ChannelProperty" version="1">
													<prop name="ChannelIdx">0</prop>
												</obj>
											</obj>
											<obj name="PropertyObject" class="TargetName" version="4">
												<prop name="PropertyTypeName">Target Name</prop>
												<prop name="Position">11</prop>
												<prop name="IsDefault">1</prop>
												<obj name="ChannelProp" class="ChannelProperty" version="1">
													<prop name="ChannelIdx">0</prop>
												</obj>
											</obj>
											<obj name="PropertyObject" class="RQTargetProperty" version="4">
												<prop name="PropertyTypeName">Target Type</prop>
												<prop name="Position">11</prop>
												<prop name="IsDefault">0</prop>
												<prop name="TargetType">dtNone</prop>
												<obj name="ChannelProp" class="ChannelProperty" version="1">
													<prop name="ChannelIdx">0</prop>
												</obj>
											</obj>
										</list>
									</obj>
								</list>
							</obj>
						</obj>
						<prop name="ChannelPropertyCount">1</prop>
						<prop name="ContainerPosition">11</prop>
						<prop name="HasSampleProperties">1</prop>
						<obj name="SampleProperties" class="PropertyList" version="1">
							<list name="emlist" count="14">
								<obj name="PropertyObject" class="SamplePrefColor" version="4">
									<prop name="PropertyTypeName">Color</prop>
									<prop name="Position">11</prop>
									<prop name="IsDefault">0</prop>
									<prop name="Color">$0026C4B8</prop>
								</obj>
								<obj name="PropertyObject" class="DominantChannelProp" version="4">
									<prop name="PropertyTypeName">Dominant Channel</prop>
									<prop name="Position">11</prop>
									<prop name="IsDefault">0</prop>
									<prop name="DominantChannel">0</prop>
								</obj>
								<obj name="PropertyObject" class="Genotype" version="4">
									<prop name="PropertyTypeName">EndPt Genotype</prop>
									<prop name="Position">11</prop>
									<prop name="IsDefault">1</prop>
									<prop name="ReadOnly">1</prop>
								</obj>
								<obj name="PropertyObject" class="GroupingSample" version="4">
									<prop name="PropertyTypeName">EndPt Sample Type</prop>
									<prop name="Position">11</prop>
									<prop name="IsDefault">0</prop>
									<prop name="GroupSampleType">mstUnknown</prop>
								</obj>
								<obj name="PropertyObject" class="SamplePrefLineStyle" version="4">
									<prop name="PropertyTypeName">Line Style</prop>
									<prop name="Position">11</prop>
									<prop name="IsDefault">0</prop>
									<prop name="LineStyle">psSolid</prop>
								</obj>
								<obj name="PropertyObject" class="GenSampleEditNotes" version="4">
									<prop name="PropertyTypeName">Notes</prop>
									<prop name="Position">11</prop>
									<prop name="IsDefault">1</prop>
								</obj>
								<obj name="PropertyObject" class="SamplePrefPointStyle" version="4">
									<prop name="PropertyTypeName">Point Style</prop>
									<prop name="Position">11</prop>
									<prop name="IsDefault">0</prop>
									<prop name="PointStyle">psNothing</prop>
								</obj>
								<obj name="PropertyObject" class="GenSampleEditPosition" version="4">
									<prop name="PropertyTypeName">Position</prop>
									<prop name="Position">11</prop>
									<prop name="IsDefault">1</prop>
								</obj>
								<obj name="PropertyObject" class="GenSampleEditReplicate" version="4">
									<prop name="PropertyTypeName">Replicate of</prop>
									<prop name="Position">11</prop>
									<prop name="IsDefault">1</prop>
									<prop name="ReplicateOf">-1</prop>
								</obj>
								<obj name="PropertyObject" class="HTCSampleID" version="4">
									<prop name="PropertyTypeName">Sample ID</prop>
									<prop name="Position">11</prop>
									<prop name="IsDefault">1</prop>
								</obj>
								<obj name="PropertyObject" class="GenSampleEditName" version="4">
									<prop name="PropertyTypeName">Sample Name</prop>
									<prop name="Position">11</prop>
									<prop name="IsDefault">1</prop>
									<prop name="name">Sample 12</prop>
								</obj>
								<obj name="PropertyObject" class="HTCSamplePrepNotes" version="4">
									<prop name="PropertyTypeName">Sample Prep Notes</prop>
									<prop name="Position">11</prop>
									<prop name="IsDefault">1</prop>
								</obj>
								<obj name="PropertyObject" class="GenSampleEditSubset" version="4">
									<prop name="PropertyTypeName">Subsets</prop>
									<prop name="Position">11</prop>
									<prop name="IsDefault">1</prop>
								</obj>
								<obj name="PropertyObject" class="SamplePrefWidth" version="5">
									<prop name="PropertyTypeName">Width</prop>
									<prop name="Position">11</prop>
									<prop name="IsDefault">1</prop>
									<prop name="Width">1</prop>
								</obj>
							</list>
						</obj>
					</obj>
					<obj name="item" class="SamplePropInfo" version="1">
						<obj name="ChannelProperties" class="ChanPropList" version="2">
							<obj name="ChannelProperties" class="EMList" version="1">
								<list name="emlist" count="1">
									<obj name="item" class="PropertyList" version="1">
										<list name="emlist" count="12">
											<obj name="PropertyObject" class="RQSampleTargetProperty" version="4">
												<prop name="PropertyTypeName">Combined Sample and Target Type</prop>
												<prop name="Position">12</prop>
												<prop name="IsDefault">0</prop>
												<obj name="ChannelProp" class="ChannelProperty" version="1">
													<prop name="ChannelIdx">0</prop>
												</obj>
											</obj>
											<obj name="PropertyObject" class="QuantConcProperty" version="4">
												<prop name="PropertyTypeName">Concentration</prop>
												<prop name="Position">12</prop>
												<prop name="IsDefault">1</prop>
												<prop name="Concentration">0</prop>
												<obj name="ChannelProp" class="ChannelProperty" version="1">
													<prop name="ChannelIdx">0</prop>
												</obj>
												<prop name="ReadOnly">1</prop>
											</obj>
											<obj name="PropertyObject" class="QuantCpHighProp" version="4">
												<prop name="PropertyTypeName">Cp High</prop>
												<prop name="Position">12</prop>
												<prop name="IsDefault">1</prop>
												<prop name="CpRangeHigh">0</prop>
												<obj name="ChannelProp" class="ChannelProperty" version="1">
													<prop name="ChannelIdx">0</prop>
												</obj>
												<prop name="ReadOnly">1</prop>
											</obj>
											<obj name="PropertyObject" class="QuantCpLowProp" version="4">
												<prop name="PropertyTypeName">Cp Low</prop>
												<prop name="Position">12</prop>
												<prop name="IsDefault">1</prop>
												<prop name="CpRangeLow">0</prop>
												<obj name="ChannelProp" class="ChannelProperty" version="1">
													<prop name="ChannelIdx">0</prop>
												</obj>
												<prop name="ReadOnly">1</prop>
											</obj>
											<obj name="PropertyObject" class="RQEffProp" version="4">
												<prop name="PropertyTypeName">Efficiency</prop>
												<prop name="Position">12</prop>
												<prop name="IsDefault">1</prop>
												<prop name="Efficiency">2</prop>
												<obj name="ChannelProp" class="ChannelProperty" version="1">
													<prop name="ChannelIdx">0</prop>
												</obj>
											</obj>
											<obj name="PropertyObject" class="ChannelGenotype" version="4">
												<prop name="PropertyTypeName">Melt Geno Genotype</prop>
												<prop name="Position">12</prop>
												<prop name="IsDefault">1</prop>
												<prop name="ReadOnly">1</prop>
												<obj name="ChannelProp" class="ChannelProperty" version="1">
													<prop name="ChannelIdx">0</prop>
												</obj>
											</obj>
											<obj name="PropertyObject" class="GroupChannelTypeProp" version="4">
												<prop name="PropertyTypeName">Melt Geno Sample Type</prop>
												<prop name="Position">12</prop>
												<prop name="IsDefault">0</prop>
												<prop name="GroupSampleType">mstUnknown</prop>
												<obj name="ChannelProp" class="ChannelProperty" version="1">
													<prop name="ChannelIdx">0</prop>
												</obj>
											</obj>
											<obj name="PropertyObject" class="QuantSampleTypeProperty" version="4">
												<prop name="PropertyTypeName">Quantification Sample Type</prop>
												<prop name="Position">12</prop>
												<prop name="IsDefault">0</prop>
												<prop name="SampleType">qsUnknown</prop>
												<obj name="ChannelProp" class="ChannelProperty" version="1">
													<prop name="ChannelIdx">0</prop>
												</obj>
											</obj>
											<obj name="PropertyObject" class="ChannelGenotype" version="4">
												<prop name="PropertyTypeName">Scanning Genotype</prop>
												<prop name="Position">12</prop>
												<prop name="IsDefault">1</prop>
												<prop name="ReadOnly">1</prop>
												<obj name="ChannelProp" class="ChannelProperty" version="1">
													<prop name="ChannelIdx">0</prop>
												</obj>
											</obj>
											<obj name="PropertyObject" class="GroupChannelTypeProp" version="4">
												<prop name="PropertyTypeName">Scanning Sample Type</prop>
												<prop name="Position">12</prop>
												<prop name="IsDefault">0</prop>
												<prop name="GroupSampleType">mstUnknown</prop>
												<obj name="ChannelProp" class="ChannelProperty" version="1">
													<prop name="ChannelIdx">0</prop>
												</obj>
											</obj>
											<obj name="PropertyObject" class="TargetName" version="4">
												<prop name="PropertyTypeName">Target Name</prop>
												<prop name="Position">12</prop>
												<prop name="IsDefault">1</prop>
												<obj name="ChannelProp" class="ChannelProperty" version="1">
													<prop name="ChannelIdx">0</prop>
												</obj>
											</obj>
											<obj name="PropertyObject" class="RQTargetProperty" version="4">
												<prop name="PropertyTypeName">Target Type</prop>
												<prop name="Position">12</prop>
												<prop name="IsDefault">0</prop>
												<prop name="TargetType">dtNone</prop>
												<obj name="ChannelProp" class="ChannelProperty" version="1">
													<prop name="ChannelIdx">0</prop>
												</obj>
											</obj>
										</list>
									</obj>
								</list>
							</obj>
						</obj>
						<prop name="ChannelPropertyCount">1</prop>
						<prop name="ContainerPosition">12</prop>
						<prop name="HasSampleProperties">1</prop>
						<obj name="SampleProperties" class="PropertyList" version="1">
							<list name="emlist" count="14">
								<obj name="PropertyObject" class="SamplePrefColor" version="4">
									<prop name="PropertyTypeName">Color</prop>
									<prop name="Position">12</prop>
									<prop name="IsDefault">0</prop>
									<prop name="Color">$00FF8000</prop>
								</obj>
								<obj name="PropertyObject" class="DominantChannelProp" version="4">
									<prop name="PropertyTypeName">Dominant Channel</prop>
									<prop name="Position">12</prop>
									<prop name="IsDefault">0</prop>
									<prop name="DominantChannel">0</prop>
								</obj>
								<obj name="PropertyObject" class="Genotype" version="4">
									<prop name="PropertyTypeName">EndPt Genotype</prop>
									<prop name="Position">12</prop>
									<prop name="IsDefault">1</prop>
									<prop name="ReadOnly">1</prop>
								</obj>
								<obj name="PropertyObject" class="GroupingSample" version="4">
									<prop name="PropertyTypeName">EndPt Sample Type</prop>
									<prop name="Position">12</prop>
									<prop name="IsDefault">0</prop>
									<prop name="GroupSampleType">mstUnknown</prop>
								</obj>
								<obj name="PropertyObject" class="SamplePrefLineStyle" version="4">
									<prop name="PropertyTypeName">Line Style</prop>
									<prop name="Position">12</prop>
									<prop name="IsDefault">0</prop>
									<prop name="LineStyle">psSolid</prop>
								</obj>
								<obj name="PropertyObject" class="GenSampleEditNotes" version="4">
									<prop name="PropertyTypeName">Notes</prop>
									<prop name="Position">12</prop>
									<prop name="IsDefault">1</prop>
								</obj>
								<obj name="PropertyObject" class="SamplePrefPointStyle" version="4">
									<prop name="PropertyTypeName">Point Style</prop>
									<prop name="Position">12</prop>
									<prop name="IsDefault">0</prop>
									<prop name="PointStyle">psNothing</prop>
								</obj>
								<obj name="PropertyObject" class="GenSampleEditPosition" version="4">
									<prop name="PropertyTypeName">Position</prop>
									<prop name="Position">12</prop>
									<prop name="IsDefault">1</prop>
								</obj>
								<obj name="PropertyObject" class="GenSampleEditReplicate" version="4">
									<prop name="PropertyTypeName">Replicate of</prop>
									<prop name="Position">12</prop>
									<prop name="IsDefault">1</prop>
									<prop name="ReplicateOf">-1</prop>
								</obj>
								<obj name="PropertyObject" class="HTCSampleID" version="4">
									<prop name="PropertyTypeName">Sample ID</prop>
									<prop name="Position">12</prop>
									<prop name="IsDefault">1</prop>
								</obj>
								<obj name="PropertyObject" class="GenSampleEditName" version="4">
									<prop name="PropertyTypeName">Sample Name</prop>
									<prop name="Position">12</prop>
									<prop name="IsDefault">1</prop>
									<prop name="name">Sample 13</prop>
								</obj>
								<obj name="PropertyObject" class="HTCSamplePrepNotes" version="4">
									<prop name="PropertyTypeName">Sample Prep Notes</prop>
									<prop name="Position">12</prop>
									<prop name="IsDefault">1</prop>
								</obj>
								<obj name="PropertyObject" class="GenSampleEditSubset" version="4">
									<prop name="PropertyTypeName">Subsets</prop>
									<prop name="Position">12</prop>
									<prop name="IsDefault">1</prop>
								</obj>
								<obj name="PropertyObject" class="SamplePrefWidth" version="5">
									<prop name="PropertyTypeName">Width</prop>
									<prop name="Position">12</prop>
									<prop name="IsDefault">1</prop>
									<prop name="Width">1</prop>
								</obj>
							</list>
						</obj>
					</obj>
					<obj name="item" class="SamplePropInfo" version="1">
						<obj name="ChannelProperties" class="ChanPropList" version="2">
							<obj name="ChannelProperties" class="EMList" version="1">
								<list name="emlist" count="1">
									<obj name="item" class="PropertyList" version="1">
										<list name="emlist" count="12">
											<obj name="PropertyObject" class="RQSampleTargetProperty" version="4">
												<prop name="PropertyTypeName">Combined Sample and Target Type</prop>
												<prop name="Position">13</prop>
												<prop name="IsDefault">0</prop>
												<obj name="ChannelProp" class="ChannelProperty" version="1">
													<prop name="ChannelIdx">0</prop>
												</obj>
											</obj>
											<obj name="PropertyObject" class="QuantConcProperty" version="4">
												<prop name="PropertyTypeName">Concentration</prop>
												<prop name="Position">13</prop>
												<prop name="IsDefault">1</prop>
												<prop name="Concentration">0</prop>
												<obj name="ChannelProp" class="ChannelProperty" version="1">
													<prop name="ChannelIdx">0</prop>
												</obj>
												<prop name="ReadOnly">1</prop>
											</obj>
											<obj name="PropertyObject" class="QuantCpHighProp" version="4">
												<prop name="PropertyTypeName">Cp High</prop>
												<prop name="Position">13</prop>
												<prop name="IsDefault">1</prop>
												<prop name="CpRangeHigh">0</prop>
												<obj name="ChannelProp" class="ChannelProperty" version="1">
													<prop name="ChannelIdx">0</prop>
												</obj>
												<prop name="ReadOnly">1</prop>
											</obj>
											<obj name="PropertyObject" class="QuantCpLowProp" version="4">
												<prop name="PropertyTypeName">Cp Low</prop>
												<prop name="Position">13</prop>
												<prop name="IsDefault">1</prop>
												<prop name="CpRangeLow">0</prop>
												<obj name="ChannelProp" class="ChannelProperty" version="1">
													<prop name="ChannelIdx">0</prop>
												</obj>
												<prop name="ReadOnly">1</prop>
											</obj>
											<obj name="PropertyObject" class="RQEffProp" version="4">
												<prop name="PropertyTypeName">Efficiency</prop>
												<prop name="Position">13</prop>
												<prop name="IsDefault">1</prop>
												<prop name="Efficiency">2</prop>
												<obj name="ChannelProp" class="ChannelProperty" version="1">
													<prop name="ChannelIdx">0</prop>
												</obj>
											</obj>
											<obj name="PropertyObject" class="ChannelGenotype" version="4">
												<prop name="PropertyTypeName">Melt Geno Genotype</prop>
												<prop name="Position">13</prop>
												<prop name="IsDefault">1</prop>
												<prop name="ReadOnly">1</prop>
												<obj name="ChannelProp" class="ChannelProperty" version="1">
													<prop name="ChannelIdx">0</prop>
												</obj>
											</obj>
											<obj name="PropertyObject" class="GroupChannelTypeProp" version="4">
												<prop name="PropertyTypeName">Melt Geno Sample Type</prop>
												<prop name="Position">13</prop>
												<prop name="IsDefault">0</prop>
												<prop name="GroupSampleType">mstUnknown</prop>
												<obj name="ChannelProp" class="ChannelProperty" version="1">
													<prop name="ChannelIdx">0</prop>
												</obj>
											</obj>
											<obj name="PropertyObject" class="QuantSampleTypeProperty" version="4">
												<prop name="PropertyTypeName">Quantification Sample Type</prop>
												<prop name="Position">13</prop>
												<prop name="IsDefault">0</prop>
												<prop name="SampleType">qsUnknown</prop>
												<obj name="ChannelProp" class="ChannelProperty" version="1">
													<prop name="ChannelIdx">0</prop>
												</obj>
											</obj>
											<obj name="PropertyObject" class="ChannelGenotype" version="4">
												<prop name="PropertyTypeName">Scanning Genotype</prop>
												<prop name="Position">13</prop>
												<prop name="IsDefault">1</prop>
												<prop name="ReadOnly">1</prop>
												<obj name="ChannelProp" class="ChannelProperty" version="1">
													<prop name="ChannelIdx">0</prop>
												</obj>
											</obj>
											<obj name="PropertyObject" class="GroupChannelTypeProp" version="4">
												<prop name="PropertyTypeName">Scanning Sample Type</prop>
												<prop name="Position">13</prop>
												<prop name="IsDefault">0</prop>
												<prop name="GroupSampleType">mstUnknown</prop>
												<obj name="ChannelProp" class="ChannelProperty" version="1">
													<prop name="ChannelIdx">0</prop>
												</obj>
											</obj>
											<obj name="PropertyObject" class="TargetName" version="4">
												<prop name="PropertyTypeName">Target Name</prop>
												<prop name="Position">13</prop>
												<prop name="IsDefault">1</prop>
												<obj name="ChannelProp" class="ChannelProperty" version="1">
													<prop name="ChannelIdx">0</prop>
												</obj>
											</obj>
											<obj name="PropertyObject" class="RQTargetProperty" version="4">
												<prop name="PropertyTypeName">Target Type</prop>
												<prop name="Position">13</prop>
												<prop name="IsDefault">0</prop>
												<prop name="TargetType">dtNone</prop>
												<obj name="ChannelProp" class="ChannelProperty" version="1">
													<prop name="ChannelIdx">0</prop>
												</obj>
											</obj>
										</list>
									</obj>
								</list>
							</obj>
						</obj>
						<prop name="ChannelPropertyCount">1</prop>
						<prop name="ContainerPosition">13</prop>
						<prop name="HasSampleProperties">1</prop>
						<obj name="SampleProperties" class="PropertyList" version="1">
							<list name="emlist" count="14">
								<obj name="PropertyObject" class="SamplePrefColor" version="4">
									<prop name="PropertyTypeName">Color</prop>
									<prop name="Position">13</prop>
									<prop name="IsDefault">0</prop>
									<prop name="Color">clRed</prop>
								</obj>
								<obj name="PropertyObject" class="DominantChannelProp" version="4">
									<prop name="PropertyTypeName">Dominant Channel</prop>
									<prop name="Position">13</prop>
									<prop name="IsDefault">0</prop>
									<prop name="DominantChannel">0</prop>
								</obj>
								<obj name="PropertyObject" class="Genotype" version="4">
									<prop name="PropertyTypeName">EndPt Genotype</prop>
									<prop name="Position">13</prop>
									<prop name="IsDefault">1</prop>
									<prop name="ReadOnly">1</prop>
								</obj>
								<obj name="PropertyObject" class="GroupingSample" version="4">
									<prop name="PropertyTypeName">EndPt Sample Type</prop>
									<prop name="Position">13</prop>
									<prop name="IsDefault">0</prop>
									<prop name="GroupSampleType">mstUnknown</prop>
								</obj>
								<obj name="PropertyObject" class="SamplePrefLineStyle" version="4">
									<prop name="PropertyTypeName">Line Style</prop>
									<prop name="Position">13</prop>
									<prop name="IsDefault">0</prop>
									<prop name="LineStyle">psSolid</prop>
								</obj>
								<obj name="PropertyObject" class="GenSampleEditNotes" version="4">
									<prop name="PropertyTypeName">Notes</prop>
									<prop name="Position">13</prop>
									<prop name="IsDefault">1</prop>
								</obj>
								<obj name="PropertyObject" class="SamplePrefPointStyle" version="4">
									<prop name="PropertyTypeName">Point Style</prop>
									<prop name="Position">13</prop>
									<prop name="IsDefault">0</prop>
									<prop name="PointStyle">psNothing</prop>
								</obj>
								<obj name="PropertyObject" class="GenSampleEditPosition" version="4">
									<prop name="PropertyTypeName">Position</prop>
									<prop name="Position">13</prop>
									<prop name="IsDefault">1</prop>
								</obj>
								<obj name="PropertyObject" class="GenSampleEditReplicate" version="4">
									<prop name="PropertyTypeName">Replicate of</prop>
									<prop name="Position">13</prop>
									<prop name="IsDefault">1</prop>
									<prop name="ReplicateOf">-1</prop>
								</obj>
								<obj name="PropertyObject" class="HTCSampleID" version="4">
									<prop name="PropertyTypeName">Sample ID</prop>
									<prop name="Position">13</prop>
									<prop name="IsDefault">1</prop>
								</obj>
								<obj name="PropertyObject" class="GenSampleEditName" version="4">
									<prop name="PropertyTypeName">Sample Name</prop>
									<prop name="Position">13</prop>
									<prop name="IsDefault">1</prop>
									<prop name="name">Sample 14</prop>
								</obj>
								<obj name="PropertyObject" class="HTCSamplePrepNotes" version="4">
									<prop name="PropertyTypeName">Sample Prep Notes</prop>
									<prop name="Position">13</prop>
									<prop name="IsDefault">1</prop>
								</obj>
								<obj name="PropertyObject" class="GenSampleEditSubset" version="4">
									<prop name="PropertyTypeName">Subsets</prop>
									<prop name="Position">13</prop>
									<prop name="IsDefault">1</prop>
								</obj>
								<obj name="PropertyObject" class="SamplePrefWidth" version="5">
									<prop name="PropertyTypeName">Width</prop>
									<prop name="Position">13</prop>
									<prop name="IsDefault">1</prop>
									<prop name="Width">1</prop>
								</obj>
							</list>
						</obj>
					</obj>
					<obj name="item" class="SamplePropInfo" version="1">
						<obj name="ChannelProperties" class="ChanPropList" version="2">
							<obj name="ChannelProperties" class="EMList" version="1">
								<list name="emlist" count="1">
									<obj name="item" class="PropertyList" version="1">
										<list name="emlist" count="12">
											<obj name="PropertyObject" class="RQSampleTargetProperty" version="4">
												<prop name="PropertyTypeName">Combined Sample and Target Type</prop>
												<prop name="Position">14</prop>
												<prop name="IsDefault">0</prop>
												<obj name="ChannelProp" class="ChannelProperty" version="1">
													<prop name="ChannelIdx">0</prop>
												</obj>
											</obj>
											<obj name="PropertyObject" class="QuantConcProperty" version="4">
												<prop name="PropertyTypeName">Concentration</prop>
												<prop name="Position">14</prop>
												<prop name="IsDefault">1</prop>
												<prop name="Concentration">0</prop>
												<obj name="ChannelProp" class="ChannelProperty" version="1">
													<prop name="ChannelIdx">0</prop>
												</obj>
												<prop name="ReadOnly">1</prop>
											</obj>
											<obj name="PropertyObject" class="QuantCpHighProp" version="4">
												<prop name="PropertyTypeName">Cp High</prop>
												<prop name="Position">14</prop>
												<prop name="IsDefault">1</prop>
												<prop name="CpRangeHigh">0</prop>
												<obj name="ChannelProp" class="ChannelProperty" version="1">
													<prop name="ChannelIdx">0</prop>
												</obj>
												<prop name="ReadOnly">1</prop>
											</obj>
											<obj name="PropertyObject" class="QuantCpLowProp" version="4">
												<prop name="PropertyTypeName">Cp Low</prop>
												<prop name="Position">14</prop>
												<prop name="IsDefault">1</prop>
												<prop name="CpRangeLow">0</prop>
												<obj name="ChannelProp" class="ChannelProperty" version="1">
													<prop name="ChannelIdx">0</prop>
												</obj>
												<prop name="ReadOnly">1</prop>
											</obj>
											<obj name="PropertyObject" class="RQEffProp" version="4">
												<prop name="PropertyTypeName">Efficiency</prop>
												<prop name="Position">14</prop>
												<prop name="IsDefault">1</prop>
												<prop name="Efficiency">2</prop>
												<obj name="ChannelProp" class="ChannelProperty" version="1">
													<prop name="ChannelIdx">0</prop>
												</obj>
											</obj>
											<obj name="PropertyObject" class="ChannelGenotype" version="4">
												<prop name="PropertyTypeName">Melt Geno Genotype</prop>
												<prop name="Position">14</prop>
												<prop name="IsDefault">1</prop>
												<prop name="ReadOnly">1</prop>
												<obj name="ChannelProp" class="ChannelProperty" version="1">
													<prop name="ChannelIdx">0</prop>
												</obj>
											</obj>
											<obj name="PropertyObject" class="GroupChannelTypeProp" version="4">
												<prop name="PropertyTypeName">Melt Geno Sample Type</prop>
												<prop name="Position">14</prop>
												<prop name="IsDefault">0</prop>
												<prop name="GroupSampleType">mstUnknown</prop>
												<obj name="ChannelProp" class="ChannelProperty" version="1">
													<prop name="ChannelIdx">0</prop>
												</obj>
											</obj>
											<obj name="PropertyObject" class="QuantSampleTypeProperty" version="4">
												<prop name="PropertyTypeName">Quantification Sample Type</prop>
												<prop name="Position">14</prop>
												<prop name="IsDefault">0</prop>
												<prop name="SampleType">qsUnknown</prop>
												<obj name="ChannelProp" class="ChannelProperty" version="1">
													<prop name="ChannelIdx">0</prop>
												</obj>
											</obj>
											<obj name="PropertyObject" class="ChannelGenotype" version="4">
												<prop name="PropertyTypeName">Scanning Genotype</prop>
												<prop name="Position">14</prop>
												<prop name="IsDefault">1</prop>
												<prop name="ReadOnly">1</prop>
												<obj name="ChannelProp" class="ChannelProperty" version="1">
													<prop name="ChannelIdx">0</prop>
												</obj>
											</obj>
											<obj name="PropertyObject" class="GroupChannelTypeProp" version="4">
												<prop name="PropertyTypeName">Scanning Sample Type</prop>
												<prop name="Position">14</prop>
												<prop name="IsDefault">0</prop>
												<prop name="GroupSampleType">mstUnknown</prop>
												<obj name="ChannelProp" class="ChannelProperty" version="1">
													<prop name="ChannelIdx">0</prop>
												</obj>
											</obj>
											<obj name="PropertyObject" class="TargetName" version="4">
												<prop name="PropertyTypeName">Target Name</prop>
												<prop name="Position">14</prop>
												<prop name="IsDefault">1</prop>
												<obj name="ChannelProp" class="ChannelProperty" version="1">
													<prop name="ChannelIdx">0</prop>
												</obj>
											</obj>
											<obj name="PropertyObject" class="RQTargetProperty" version="4">
												<prop name="PropertyTypeName">Target Type</prop>
												<prop name="Position">14</prop>
												<prop name="IsDefault">0</prop>
												<prop name="TargetType">dtNone</prop>
												<obj name="ChannelProp" class="ChannelProperty" version="1">
													<prop name="ChannelIdx">0</prop>
												</obj>
											</obj>
										</list>
									</obj>
								</list>
							</obj>
						</obj>
						<prop name="ChannelPropertyCount">1</prop>
						<prop name="ContainerPosition">14</prop>
						<prop name="HasSampleProperties">1</prop>
						<obj name="SampleProperties" class="PropertyList" version="1">
							<list name="emlist" count="14">
								<obj name="PropertyObject" class="SamplePrefColor" version="4">
									<prop name="PropertyTypeName">Color</prop>
									<prop name="Position">14</prop>
									<prop name="IsDefault">0</prop>
									<prop name="Color">$0030D700</prop>
								</obj>
								<obj name="PropertyObject" class="DominantChannelProp" version="4">
									<prop name="PropertyTypeName">Dominant Channel</prop>
									<prop name="Position">14</prop>
									<prop name="IsDefault">0</prop>
									<prop name="DominantChannel">0</prop>
								</obj>
								<obj name="PropertyObject" class="Genotype" version="4">
									<prop name="PropertyTypeName">EndPt Genotype</prop>
									<prop name="Position">14</prop>
									<prop name="IsDefault">1</prop>
									<prop name="ReadOnly">1</prop>
								</obj>
								<obj name="PropertyObject" class="GroupingSample" version="4">
									<prop name="PropertyTypeName">EndPt Sample Type</prop>
									<prop name="Position">14</prop>
									<prop name="IsDefault">0</prop>
									<prop name="GroupSampleType">mstUnknown</prop>
								</obj>
								<obj name="PropertyObject" class="SamplePrefLineStyle" version="4">
									<prop name="PropertyTypeName">Line Style</prop>
									<prop name="Position">14</prop>
									<prop name="IsDefault">0</prop>
									<prop name="LineStyle">psSolid</prop>
								</obj>
								<obj name="PropertyObject" class="GenSampleEditNotes" version="4">
									<prop name="PropertyTypeName">Notes</prop>
									<prop name="Position">14</prop>
									<prop name="IsDefault">1</prop>
								</obj>
								<obj name="PropertyObject" class="SamplePrefPointStyle" version="4">
									<prop name="PropertyTypeName">Point Style</prop>
									<prop name="Position">14</prop>
									<prop name="IsDefault">0</prop>
									<prop name="PointStyle">psNothing</prop>
								</obj>
								<obj name="PropertyObject" class="GenSampleEditPosition" version="4">
									<prop name="PropertyTypeName">Position</prop>
									<prop name="Position">14</prop>
									<prop name="IsDefault">1</prop>
								</obj>
								<obj name="PropertyObject" class="GenSampleEditReplicate" version="4">
									<prop name="PropertyTypeName">Replicate of</prop>
									<prop name="Position">14</prop>
									<prop name="IsDefault">1</prop>
									<prop name="ReplicateOf">-1</prop>
								</obj>
								<obj name="PropertyObject" class="HTCSampleID" version="4">
									<prop name="PropertyTypeName">Sample ID</prop>
									<prop name="Position">14</prop>
									<prop name="IsDefault">1</prop>
								</obj>
								<obj name="PropertyObject" class="GenSampleEditName" version="4">
									<prop name="PropertyTypeName">Sample Name</prop>
									<prop name="Position">14</prop>
									<prop name="IsDefault">1</prop>
									<prop name="name">Sample 15</prop>
								</obj>
								<obj name="PropertyObject" class="HTCSamplePrepNotes" version="4">
									<prop name="PropertyTypeName">Sample Prep Notes</prop>
									<prop name="Position">14</prop>
									<prop name="IsDefault">1</prop>
								</obj>
								<obj name="PropertyObject" class="GenSampleEditSubset" version="4">
									<prop name="PropertyTypeName">Subsets</prop>
									<prop name="Position">14</prop>
									<prop name="IsDefault">1</prop>
								</obj>
								<obj name="PropertyObject" class="SamplePrefWidth" version="5">
									<prop name="PropertyTypeName">Width</prop>
									<prop name="Position">14</prop>
									<prop name="IsDefault">1</prop>
									<prop name="Width">1</prop>
								</obj>
							</list>
						</obj>
					</obj>
					<obj name="item" class="SamplePropInfo" version="1">
						<obj name="ChannelProperties" class="ChanPropList" version="2">
							<obj name="ChannelProperties" class="EMList" version="1">
								<list name="emlist" count="1">
									<obj name="item" class="PropertyList" version="1">
										<list name="emlist" count="12">
											<obj name="PropertyObject" class="RQSampleTargetProperty" version="4">
												<prop name="PropertyTypeName">Combined Sample and Target Type</prop>
												<prop name="Position">15</prop>
												<prop name="IsDefault">0</prop>
												<obj name="ChannelProp" class="ChannelProperty" version="1">
													<prop name="ChannelIdx">0</prop>
												</obj>
											</obj>
											<obj name="PropertyObject" class="QuantConcProperty" version="4">
												<prop name="PropertyTypeName">Concentration</prop>
												<prop name="Position">15</prop>
												<prop name="IsDefault">1</prop>
												<prop name="Concentration">0</prop>
												<obj name="ChannelProp" class="ChannelProperty" version="1">
													<prop name="ChannelIdx">0</prop>
												</obj>
												<prop name="ReadOnly">1</prop>
											</obj>
											<obj name="PropertyObject" class="QuantCpHighProp" version="4">
												<prop name="PropertyTypeName">Cp High</prop>
												<prop name="Position">15</prop>
												<prop name="IsDefault">1</prop>
												<prop name="CpRangeHigh">0</prop>
												<obj name="ChannelProp" class="ChannelProperty" version="1">
													<prop name="ChannelIdx">0</prop>
												</obj>
												<prop name="ReadOnly">1</prop>
											</obj>
											<obj name="PropertyObject" class="QuantCpLowProp" version="4">
												<prop name="PropertyTypeName">Cp Low</prop>
												<prop name="Position">15</prop>
												<prop name="IsDefault">1</prop>
												<prop name="CpRangeLow">0</prop>
												<obj name="ChannelProp" class="ChannelProperty" version="1">
													<prop name="ChannelIdx">0</prop>
												</obj>
												<prop name="ReadOnly">1</prop>
											</obj>
											<obj name="PropertyObject" class="RQEffProp" version="4">
												<prop name="PropertyTypeName">Efficiency</prop>
												<prop name="Position">15</prop>
												<prop name="IsDefault">1</prop>
												<prop name="Efficiency">2</prop>
												<obj name="ChannelProp" class="ChannelProperty" version="1">
													<prop name="ChannelIdx">0</prop>
												</obj>
											</obj>
											<obj name="PropertyObject" class="ChannelGenotype" version="4">
												<prop name="PropertyTypeName">Melt Geno Genotype</prop>
												<prop name="Position">15</prop>
												<prop name="IsDefault">1</prop>
												<prop name="ReadOnly">1</prop>
												<obj name="ChannelProp" class="ChannelProperty" version="1">
													<prop name="ChannelIdx">0</prop>
												</obj>
											</obj>
											<obj name="PropertyObject" class="GroupChannelTypeProp" version="4">
												<prop name="PropertyTypeName">Melt Geno Sample Type</prop>
												<prop name="Position">15</prop>
												<prop name="IsDefault">0</prop>
												<prop name="GroupSampleType">mstUnknown</prop>
												<obj name="ChannelProp" class="ChannelProperty" version="1">
													<prop name="ChannelIdx">0</prop>
												</obj>
											</obj>
											<obj name="PropertyObject" class="QuantSampleTypeProperty" version="4">
												<prop name="PropertyTypeName">Quantification Sample Type</prop>
												<prop name="Position">15</prop>
												<prop name="IsDefault">0</prop>
												<prop name="SampleType">qsUnknown</prop>
												<obj name="ChannelProp" class="ChannelProperty" version="1">
													<prop name="ChannelIdx">0</prop>
												</obj>
											</obj>
											<obj name="PropertyObject" class="ChannelGenotype" version="4">
												<prop name="PropertyTypeName">Scanning Genotype</prop>
												<prop name="Position">15</prop>
												<prop name="IsDefault">1</prop>
												<prop name="ReadOnly">1</prop>
												<obj name="ChannelProp" class="ChannelProperty" version="1">
													<prop name="ChannelIdx">0</prop>
												</obj>
											</obj>
											<obj name="PropertyObject" class="GroupChannelTypeProp" version="4">
												<prop name="PropertyTypeName">Scanning Sample Type</prop>
												<prop name="Position">15</prop>
												<prop name="IsDefault">0</prop>
												<prop name="GroupSampleType">mstUnknown</prop>
												<obj name="ChannelProp" class="ChannelProperty" version="1">
													<prop name="ChannelIdx">0</prop>
												</obj>
											</obj>
											<obj name="PropertyObject" class="TargetName" version="4">
												<prop name="PropertyTypeName">Target Name</prop>
												<prop name="Position">15</prop>
												<prop name="IsDefault">1</prop>
												<obj name="ChannelProp" class="ChannelProperty" version="1">
													<prop name="ChannelIdx">0</prop>
												</obj>
											</obj>
											<obj name="PropertyObject" class="RQTargetProperty" version="4">
												<prop name="PropertyTypeName">Target Type</prop>
												<prop name="Position">15</prop>
												<prop name="IsDefault">0</prop>
												<prop name="TargetType">dtNone</prop>
												<obj name="ChannelProp" class="ChannelProperty" version="1">
													<prop name="ChannelIdx">0</prop>
												</obj>
											</obj>
										</list>
									</obj>
								</list>
							</obj>
						</obj>
						<prop name="ChannelPropertyCount">1</prop>
						<prop name="ContainerPosition">15</prop>
						<prop name="HasSampleProperties">1</prop>
						<obj name="SampleProperties" class="PropertyList" version="1">
							<list name="emlist" count="14">
								<obj name="PropertyObject" class="SamplePrefColor" version="4">
									<prop name="PropertyTypeName">Color</prop>
									<prop name="Position">15</prop>
									<prop name="IsDefault">0</prop>
									<prop name="Color">clFuchsia</prop>
								</obj>
								<obj name="PropertyObject" class="DominantChannelProp" version="4">
									<prop name="PropertyTypeName">Dominant Channel</prop>
									<prop name="Position">15</prop>
									<prop name="IsDefault">0</prop>
									<prop name="DominantChannel">0</prop>
								</obj>
								<obj name="PropertyObject" class="Genotype" version="4">
									<prop name="PropertyTypeName">EndPt Genotype</prop>
									<prop name="Position">15</prop>
									<prop name="IsDefault">1</prop>
									<prop name="ReadOnly">1</prop>
								</obj>
								<obj name="PropertyObject" class="GroupingSample" version="4">
									<prop name="PropertyTypeName">EndPt Sample Type</prop>
									<prop name="Position">15</prop>
									<prop name="IsDefault">0</prop>
									<prop name="GroupSampleType">mstUnknown</prop>
								</obj>
								<obj name="PropertyObject" class="SamplePrefLineStyle" version="4">
									<prop name="PropertyTypeName">Line Style</prop>
									<prop name="Position">15</prop>
									<prop name="IsDefault">0</prop>
									<prop name="LineStyle">psSolid</prop>
								</obj>
								<obj name="PropertyObject" class="GenSampleEditNotes" version="4">
									<prop name="PropertyTypeName">Notes</prop>
									<prop name="Position">15</prop>
									<prop name="IsDefault">1</prop>
								</obj>
								<obj name="PropertyObject" class="SamplePrefPointStyle" version="4">
									<prop name="PropertyTypeName">Point Style</prop>
									<prop name="Position">15</prop>
									<prop name="IsDefault">0</prop>
									<prop name="PointStyle">psNothing</prop>
								</obj>
								<obj name="PropertyObject" class="GenSampleEditPosition" version="4">
									<prop name="PropertyTypeName">Position</prop>
									<prop name="Position">15</prop>
									<prop name="IsDefault">1</prop>
								</obj>
								<obj name="PropertyObject" class="GenSampleEditReplicate" version="4">
									<prop name="PropertyTypeName">Replicate of</prop>
									<prop name="Position">15</prop>
									<prop name="IsDefault">1</prop>
									<prop name="ReplicateOf">-1</prop>
								</obj>
								<obj name="PropertyObject" class="HTCSampleID" version="4">
									<prop name="PropertyTypeName">Sample ID</prop>
									<prop name="Position">15</prop>
									<prop name="IsDefault">1</prop>
								</obj>
								<obj name="PropertyObject" class="GenSampleEditName" version="4">
									<prop name="PropertyTypeName">Sample Name</prop>
									<prop name="Position">15</prop>
									<prop name="IsDefault">1</prop>
									<prop name="name">Sample 16</prop>
								</obj>
								<obj name="PropertyObject" class="HTCSamplePrepNotes" version="4">
									<prop name="PropertyTypeName">Sample Prep Notes</prop>
									<prop name="Position">15</prop>
									<prop name="IsDefault">1</prop>
								</obj>
								<obj name="PropertyObject" class="GenSampleEditSubset" version="4">
									<prop name="PropertyTypeName">Subsets</prop>
									<prop name="Position">15</prop>
									<prop name="IsDefault">1</prop>
								</obj>
								<obj name="PropertyObject" class="SamplePrefWidth" version="5">
									<prop name="PropertyTypeName">Width</prop>
									<prop name="Position">15</prop>
									<prop name="IsDefault">1</prop>
									<prop name="Width">1</prop>
								</obj>
							</list>
						</obj>
					</obj>
					<obj name="item" class="SamplePropInfo" version="1">
						<obj name="ChannelProperties" class="ChanPropList" version="2">
							<obj name="ChannelProperties" class="EMList" version="1">
								<list name="emlist" count="1">
									<obj name="item" class="PropertyList" version="1">
										<list name="emlist" count="12">
											<obj name="PropertyObject" class="RQSampleTargetProperty" version="4">
												<prop name="PropertyTypeName">Combined Sample and Target Type</prop>
												<prop name="Position">16</prop>
												<prop name="IsDefault">0</prop>
												<obj name="ChannelProp" class="ChannelProperty" version="1">
													<prop name="ChannelIdx">0</prop>
												</obj>
											</obj>
											<obj name="PropertyObject" class="QuantConcProperty" version="4">
												<prop name="PropertyTypeName">Concentration</prop>
												<prop name="Position">16</prop>
												<prop name="IsDefault">1</prop>
												<prop name="Concentration">0</prop>
												<obj name="ChannelProp" class="ChannelProperty" version="1">
													<prop name="ChannelIdx">0</prop>
												</obj>
												<prop name="ReadOnly">1</prop>
											</obj>
											<obj name="PropertyObject" class="QuantCpHighProp" version="4">
												<prop name="PropertyTypeName">Cp High</prop>
												<prop name="Position">16</prop>
												<prop name="IsDefault">1</prop>
												<prop name="CpRangeHigh">0</prop>
												<obj name="ChannelProp" class="ChannelProperty" version="1">
													<prop name="ChannelIdx">0</prop>
												</obj>
												<prop name="ReadOnly">1</prop>
											</obj>
											<obj name="PropertyObject" class="QuantCpLowProp" version="4">
												<prop name="PropertyTypeName">Cp Low</prop>
												<prop name="Position">16</prop>
												<prop name="IsDefault">1</prop>
												<prop name="CpRangeLow">0</prop>
												<obj name="ChannelProp" class="ChannelProperty" version="1">
													<prop name="ChannelIdx">0</prop>
												</obj>
												<prop name="ReadOnly">1</prop>
											</obj>
											<obj name="PropertyObject" class="RQEffProp" version="4">
												<prop name="PropertyTypeName">Efficiency</prop>
												<prop name="Position">16</prop>
												<prop name="IsDefault">1</prop>
												<prop name="Efficiency">2</prop>
												<obj name="ChannelProp" class="ChannelProperty" version="1">
													<prop name="ChannelIdx">0</prop>
												</obj>
											</obj>
											<obj name="PropertyObject" class="ChannelGenotype" version="4">
												<prop name="PropertyTypeName">Melt Geno Genotype</prop>
												<prop name="Position">16</prop>
												<prop name="IsDefault">1</prop>
												<prop name="ReadOnly">1</prop>
												<obj name="ChannelProp" class="ChannelProperty" version="1">
													<prop name="ChannelIdx">0</prop>
												</obj>
											</obj>
											<obj name="PropertyObject" class="GroupChannelTypeProp" version="4">
												<prop name="PropertyTypeName">Melt Geno Sample Type</prop>
												<prop name="Position">16</prop>
												<prop name="IsDefault">0</prop>
												<prop name="GroupSampleType">mstUnknown</prop>
												<obj name="ChannelProp" class="ChannelProperty" version="1">
													<prop name="ChannelIdx">0</prop>
												</obj>
											</obj>
											<obj name="PropertyObject" class="QuantSampleTypeProperty" version="4">
												<prop name="PropertyTypeName">Quantification Sample Type</prop>
												<prop name="Position">16</prop>
												<prop name="IsDefault">0</prop>
												<prop name="SampleType">qsUnknown</prop>
												<obj name="ChannelProp" class="ChannelProperty" version="1">
													<prop name="ChannelIdx">0</prop>
												</obj>
											</obj>
											<obj name="PropertyObject" class="ChannelGenotype" version="4">
												<prop name="PropertyTypeName">Scanning Genotype</prop>
												<prop name="Position">16</prop>
												<prop name="IsDefault">1</prop>
												<prop name="ReadOnly">1</prop>
												<obj name="ChannelProp" class="ChannelProperty" version="1">
													<prop name="ChannelIdx">0</prop>
												</obj>
											</obj>
											<obj name="PropertyObject" class="GroupChannelTypeProp" version="4">
												<prop name="PropertyTypeName">Scanning Sample Type</prop>
												<prop name="Position">16</prop>
												<prop name="IsDefault">0</prop>
												<prop name="GroupSampleType">mstUnknown</prop>
												<obj name="ChannelProp" class="ChannelProperty" version="1">
													<prop name="ChannelIdx">0</prop>
												</obj>
											</obj>
											<obj name="PropertyObject" class="TargetName" version="4">
												<prop name="PropertyTypeName">Target Name</prop>
												<prop name="Position">16</prop>
												<prop name="IsDefault">1</prop>
												<obj name="ChannelProp" class="ChannelProperty" version="1">
													<prop name="ChannelIdx">0</prop>
												</obj>
											</obj>
											<obj name="PropertyObject" class="RQTargetProperty" version="4">
												<prop name="PropertyTypeName">Target Type</prop>
												<prop name="Position">16</prop>
												<prop name="IsDefault">0</prop>
												<prop name="TargetType">dtNone</prop>
												<obj name="ChannelProp" class="ChannelProperty" version="1">
													<prop name="ChannelIdx">0</prop>
												</obj>
											</obj>
										</list>
									</obj>
								</list>
							</obj>
						</obj>
						<prop name="ChannelPropertyCount">1</prop>
						<prop name="ContainerPosition">16</prop>
						<prop name="HasSampleProperties">1</prop>
						<obj name="SampleProperties" class="PropertyList" version="1">
							<list name="emlist" count="14">
								<obj name="PropertyObject" class="SamplePrefColor" version="4">
									<prop name="PropertyTypeName">Color</prop>
									<prop name="Position">16</prop>
									<prop name="IsDefault">0</prop>
									<prop name="Color">clGray</prop>
								</obj>
								<obj name="PropertyObject" class="DominantChannelProp" version="4">
									<prop name="PropertyTypeName">Dominant Channel</prop>
									<prop name="Position">16</prop>
									<prop name="IsDefault">0</prop>
									<prop name="DominantChannel">0</prop>
								</obj>
								<obj name="PropertyObject" class="Genotype" version="4">
									<prop name="PropertyTypeName">EndPt Genotype</prop>
									<prop name="Position">16</prop>
									<prop name="IsDefault">1</prop>
									<prop name="ReadOnly">1</prop>
								</obj>
								<obj name="PropertyObject" class="GroupingSample" version="4">
									<prop name="PropertyTypeName">EndPt Sample Type</prop>
									<prop name="Position">16</prop>
									<prop name="IsDefault">0</prop>
									<prop name="GroupSampleType">mstUnknown</prop>
								</obj>
								<obj name="PropertyObject" class="SamplePrefLineStyle" version="4">
									<prop name="PropertyTypeName">Line Style</prop>
									<prop name="Position">16</prop>
									<prop name="IsDefault">0</prop>
									<prop name="LineStyle">psSolid</prop>
								</obj>
								<obj name="PropertyObject" class="GenSampleEditNotes" version="4">
									<prop name="PropertyTypeName">Notes</prop>
									<prop name="Position">16</prop>
									<prop name="IsDefault">1</prop>
								</obj>
								<obj name="PropertyObject" class="SamplePrefPointStyle" version="4">
									<prop name="PropertyTypeName">Point Style</prop>
									<prop name="Position">16</prop>
									<prop name="IsDefault">0</prop>
									<prop name="PointStyle">psNothing</prop>
								</obj>
								<obj name="PropertyObject" class="GenSampleEditPosition" version="4">
									<prop name="PropertyTypeName">Position</prop>
									<prop name="Position">16</prop>
									<prop name="IsDefault">1</prop>
								</obj>
								<obj name="PropertyObject" class="GenSampleEditReplicate" version="4">
									<prop name="PropertyTypeName">Replicate of</prop>
									<prop name="Position">16</prop>
									<prop name="IsDefault">1</prop>
									<prop name="ReplicateOf">-1</prop>
								</obj>
								<obj name="PropertyObject" class="HTCSampleID" version="4">
									<prop name="PropertyTypeName">Sample ID</prop>
									<prop name="Position">16</prop>
									<prop name="IsDefault">1</prop>
								</obj>
								<obj name="PropertyObject" class="GenSampleEditName" version="4">
									<prop name="PropertyTypeName">Sample Name</prop>
									<prop name="Position">16</prop>
									<prop name="IsDefault">1</prop>
									<prop name="name">Sample 17</prop>
								</obj>
								<obj name="PropertyObject" class="HTCSamplePrepNotes" version="4">
									<prop name="PropertyTypeName">Sample Prep Notes</prop>
									<prop name="Position">16</prop>
									<prop name="IsDefault">1</prop>
								</obj>
								<obj name="PropertyObject" class="GenSampleEditSubset" version="4">
									<prop name="PropertyTypeName">Subsets</prop>
									<prop name="Position">16</prop>
									<prop name="IsDefault">1</prop>
								</obj>
								<obj name="PropertyObject" class="SamplePrefWidth" version="5">
									<prop name="PropertyTypeName">Width</prop>
									<prop name="Position">16</prop>
									<prop name="IsDefault">1</prop>
									<prop name="Width">1</prop>
								</obj>
							</list>
						</obj>
					</obj>
					<obj name="item" class="SamplePropInfo" version="1">
						<obj name="ChannelProperties" class="ChanPropList" version="2">
							<obj name="ChannelProperties" class="EMList" version="1">
								<list name="emlist" count="1">
									<obj name="item" class="PropertyList" version="1">
										<list name="emlist" count="12">
											<obj name="PropertyObject" class="RQSampleTargetProperty" version="4">
												<prop name="PropertyTypeName">Combined Sample and Target Type</prop>
												<prop name="Position">17</prop>
												<prop name="IsDefault">0</prop>
												<obj name="ChannelProp" class="ChannelProperty" version="1">
													<prop name="ChannelIdx">0</prop>
												</obj>
											</obj>
											<obj name="PropertyObject" class="QuantConcProperty" version="4">
												<prop name="PropertyTypeName">Concentration</prop>
												<prop name="Position">17</prop>
												<prop name="IsDefault">1</prop>
												<prop name="Concentration">0</prop>
												<obj name="ChannelProp" class="ChannelProperty" version="1">
													<prop name="ChannelIdx">0</prop>
												</obj>
												<prop name="ReadOnly">1</prop>
											</obj>
											<obj name="PropertyObject" class="QuantCpHighProp" version="4">
												<prop name="PropertyTypeName">Cp High</prop>
												<prop name="Position">17</prop>
												<prop name="IsDefault">1</prop>
												<prop name="CpRangeHigh">0</prop>
												<obj name="ChannelProp" class="ChannelProperty" version="1">
													<prop name="ChannelIdx">0</prop>
												</obj>
												<prop name="ReadOnly">1</prop>
											</obj>
											<obj name="PropertyObject" class="QuantCpLowProp" version="4">
												<prop name="PropertyTypeName">Cp Low</prop>
												<prop name="Position">17</prop>
												<prop name="IsDefault">1</prop>
												<prop name="CpRangeLow">0</prop>
												<obj name="ChannelProp" class="ChannelProperty" version="1">
													<prop name="ChannelIdx">0</prop>
												</obj>
												<prop name="ReadOnly">1</prop>
											</obj>
											<obj name="PropertyObject" class="RQEffProp" version="4">
												<prop name="PropertyTypeName">Efficiency</prop>
												<prop name="Position">17</prop>
												<prop name="IsDefault">1</prop>
												<prop name="Efficiency">2</prop>
												<obj name="ChannelProp" class="ChannelProperty" version="1">
													<prop name="ChannelIdx">0</prop>
												</obj>
											</obj>
											<obj name="PropertyObject" class="ChannelGenotype" version="4">
												<prop name="PropertyTypeName">Melt Geno Genotype</prop>
												<prop name="Position">17</prop>
												<prop name="IsDefault">1</prop>
												<prop name="ReadOnly">1</prop>
												<obj name="ChannelProp" class="ChannelProperty" version="1">
													<prop name="ChannelIdx">0</prop>
												</obj>
											</obj>
											<obj name="PropertyObject" class="GroupChannelTypeProp" version="4">
												<prop name="PropertyTypeName">Melt Geno Sample Type</prop>
												<prop name="Position">17</prop>
												<prop name="IsDefault">0</prop>
												<prop name="GroupSampleType">mstUnknown</prop>
												<obj name="ChannelProp" class="ChannelProperty" version="1">
													<prop name="ChannelIdx">0</prop>
												</obj>
											</obj>
											<obj name="PropertyObject" class="QuantSampleTypeProperty" version="4">
												<prop name="PropertyTypeName">Quantification Sample Type</prop>
												<prop name="Position">17</prop>
												<prop name="IsDefault">0</prop>
												<prop name="SampleType">qsUnknown</prop>
												<obj name="ChannelProp" class="ChannelProperty" version="1">
													<prop name="ChannelIdx">0</prop>
												</obj>
											</obj>
											<obj name="PropertyObject" class="ChannelGenotype" version="4">
												<prop name="PropertyTypeName">Scanning Genotype</prop>
												<prop name="Position">17</prop>
												<prop name="IsDefault">1</prop>
												<prop name="ReadOnly">1</prop>
												<obj name="ChannelProp" class="ChannelProperty" version="1">
													<prop name="ChannelIdx">0</prop>
												</obj>
											</obj>
											<obj name="PropertyObject" class="GroupChannelTypeProp" version="4">
												<prop name="PropertyTypeName">Scanning Sample Type</prop>
												<prop name="Position">17</prop>
												<prop name="IsDefault">0</prop>
												<prop name="GroupSampleType">mstUnknown</prop>
												<obj name="ChannelProp" class="ChannelProperty" version="1">
													<prop name="ChannelIdx">0</prop>
												</obj>
											</obj>
											<obj name="PropertyObject" class="TargetName" version="4">
												<prop name="PropertyTypeName">Target Name</prop>
												<prop name="Position">17</prop>
												<prop name="IsDefault">1</prop>
												<obj name="ChannelProp" class="ChannelProperty" version="1">
													<prop name="ChannelIdx">0</prop>
												</obj>
											</obj>
											<obj name="PropertyObject" class="RQTargetProperty" version="4">
												<prop name="PropertyTypeName">Target Type</prop>
												<prop name="Position">17</prop>
												<prop name="IsDefault">0</prop>
												<prop name="TargetType">dtNone</prop>
												<obj name="ChannelProp" class="ChannelProperty" version="1">
													<prop name="ChannelIdx">0</prop>
												</obj>
											</obj>
										</list>
									</obj>
								</list>
							</obj>
						</obj>
						<prop name="ChannelPropertyCount">1</prop>
						<prop name="ContainerPosition">17</prop>
						<prop name="HasSampleProperties">1</prop>
[truncated: 1,248,899 more chars]
