# Supplementary material for: MicroRNAs and Their Inhibition in Modulating SLC5A8 Expression in the Context of Papillary Thyroid Carcinoma
Source: Int J Mol Sci. 2025 Aug 15;26(16):7889. doi: 10.3390/ijms26167889 (PMC12386254; doi:10.3390/ijms26167889)
Supplement: Supplementary file 1 [file ijms-26-07889-s001.zip › ijms-3558049-supplementary/Manuscript data/Fig1 data/Data/Wojtek_21-08-2012.ixo]

<objectstream signature="IXOS" version="1">
	<obj name="root" class="HTCExperiment" version="5">
		<prop name="name">Wojtek_21-08-2012</prop>
		<prop name="UID">0C485C74300C4A37A8BE329CD308075D</prop>
		<prop name="OwnerUID">F404651FE01F4079BFE347D481B5105F</prop>
		<prop name="Created">2012-08-21T11:27:28.984</prop>
		<prop name="CreatedBy">F404651FE01F4079BFE347D481B5105F</prop>
		<prop name="CreatedByName">genomowa</prop>
		<prop name="LastModified">2012-08-21T12:53:23.046</prop>
		<prop name="LastModifiedBy">F404651FE01F4079BFE347D481B5105F</prop>
		<prop name="LastModifiedByName">genomowa</prop>
		<list name="AppliedTemplates" count="1">
			<item>Aneta SYBR Applied</item>
		</list>
		<list name="TemplateOwners" count="1">
			<item>genomowa</item>
		</list>
		<prop name="SWVersion">LCS480 1.5.0.39</prop>
		<obj name="AppProperty" class="TAppProperty" version="2">
			<prop name="Created">2012-08-21T11:27:28.984</prop>
			<prop name="LastModified">1899-12-30T00:00:00.000</prop>
		</obj>
		<obj name="ConProperty" class="TAppProperty" version="2">
			<prop name="Created">2012-08-21T11:27:28.984</prop>
			<prop name="LastModified">1899-12-30T00:00:00.000</prop>
		</obj>
		<obj name="run" class="HTCRun" version="7">
			<prop name="name">Run</prop>
			<prop name="Created">2012-08-21T11:27:28.968</prop>
			<prop name="LastModified">2012-08-21T12:53:17.203</prop>
			<obj name="AppProperty" class="TAppProperty" version="2">
				<prop name="Created">2012-08-21T11:27:28.968</prop>
				<prop name="LastModified">1899-12-30T00:00:00.000</prop>
			</obj>
			<obj name="ConProperty" class="TAppProperty" version="2">
				<prop name="Created">2012-08-21T11:27:28.968</prop>
				<prop name="LastModified">1899-12-30T00:00:00.000</prop>
				<prop name="HasProperties">1</prop>
				<obj name="_Properties" class="TAppProperties" version="1">
					<prop name="Created">2012-08-21T11:27:28.968</prop>
					<prop name="LastModified">1899-12-30T00:00:00.000</prop>
					<list name="emlist" count="4">
						<obj name="item" class="TAppProperty" version="2">
							<prop name="name">TopChart</prop>
							<prop name="Created">2012-08-21T11:27:30.234</prop>
							<prop name="LastModified">1899-12-30T00:00:00.000</prop>
						</obj>
						<obj name="item" class="TAppProperty" version="2">
							<prop name="name">LeftChart</prop>
							<prop name="Created">2012-08-21T11:27:30.234</prop>
							<prop name="LastModified">1899-12-30T00:00:00.000</prop>
						</obj>
						<obj name="item" class="TAppProperty" version="2">
							<prop name="name">RightChart</prop>
							<prop name="Created">2012-08-21T11:27:30.234</prop>
							<prop name="LastModified">1899-12-30T00:00:00.000</prop>
						</obj>
						<obj name="item" class="TAppProperty" version="2">
							<prop name="name">RunOverviewChart</prop>
							<prop name="Created">2012-08-21T11:27:30.234</prop>
							<prop name="LastModified">1899-12-30T00:00:00.000</prop>
						</obj>
					</list>
				</obj>
			</obj>
			<prop name="State">3</prop>
			<prop name="StartTime">2012-08-21T11:32:13.578</prop>
			<prop name="EndTime">2012-08-21T12:53:17.203</prop>
			<prop name="InstrumentID">27011</prop>
			<prop name="InstrumentVersion">HTC_VER_10</prop>
			<prop name="InstrumentName">LC480_27011</prop>
			<prop name="InstrCalibrationDate">1899.12.30 00:00:00:00</prop>
			<prop name="Technician">genomowa</prop>
			<prop name="AcqStoreClass">HTCAcquisitionStore</prop>
			<prop name="AcquisitionStore">eJzcvVuzqky2rvtXVlTsOy9MFFQi1poRopkocmyQyeGOoyh4BBX99bv5HapqRtSa42aMXd+uftEjiK6S0NuT7/tmJun/vmTH/3VOT+X/+dv9cun/9r/yNu26//O3TbBa5rfHoTv0h8vZ7y/38m//61neOzz6P3+T/vZf//t6v1z/eOeqTs/nsl1dHuf+b/8l/e/x92//7RV+erq25R8vUGd/vqI9dP2fn/HO27LD839f8/sZ/tG0bV+e/t604LeX/t9b494v+3t6+tt/Tf5VQ8r9qfw24l/98fcP/i/yL5r3Tzfjnxo5I/9DM/EWsvbyT2/8pyZP/3uTg8MJzyvLCzKZTv9Fw4LydP3bf/0/MlHIdD0nyz9+/atL+P1f8U8X8U9/3J77/f33c6lE/RcvEGl7KP71fxDKCv/6KH9rhsaYTP7+869uc46fdN6zNMfKwZv9f3kZ3h/3cjj33d/+62mlF6BLY05AHvcay490Ddx6yMRfzV8Ds4/VE4yLN2v87LkY6FJUKZh+LzX+oe1ras8OZ1hudgMRarZkzLf3MiT+x+GiMN8FC0i3AZhcQpIYVyeh98VDhug8XRFur1+CiWu3Bl/eFjzbTp4aW4hZAM/OO5BEbb1Bj8bdAurJYs+zKLwlTB09LGi3g0HSM1VsPT+UMdDAOpFgM5kx+tkyE/gihCbSr9Rm0lzYAOnHJ4KBqFlxuubgFRlvou2FKGwZSDrkF9lruL9bK0ywlkL03Lo8uuyYxtJRoUDqk4BEx1WjMGvaB1C6jJMoTpnBppBEAOM3NGG7oz2L43YJ8aICHnpSAyxdGSHw3TIgglhiYNWuTqCwA8652rc2syciAEgu+yYsuhO2UVEZxM7RIXw+BCqLKqaDMN4eDUfHRmXWuI8guZ0EFWqAx4bTnyAbSSUNG1swFk3ZDkLn5PFow0jBlidYgki5QyJXYQqbqcyF7MRTzrsRk9if1TFGnH4uU5L8L2vvn5mS5PmS/v7r38mU9JOZasXhCuwtkKnFuGBsFntriBahQoOPt5fYZu++wLiN/2TKH7IMTGcvEW/uqS3d5u8vU883DTXZY4w9G2RGDZ2GKwSZGrfIVHIZIpo9HWSqZwcFynC1piG5IFNVuV1DOC2QqaIYMzaZOQE0iXYg2U7bS3qy26twJ9a+SfY3ZGrKDzY8KsMgySVIbF2EsxjWsXemgXRKGZ0nX6aOWMfcM5CpXgYbvL3qk+g2kQqmykMGwVnhXAzOn0wlkoo1uGo+EpuaBV6/fnG5qEuhsff4yxQdIVOmQiQ2NyQfPDlEpsysZUwTyIz3WiFTxpS2zJxfsYbfDtBo2XJgYYm/gxICEm6ctmdWd42hPEw4DdeFZDNTCB9i+bBvIipNgE33Vwa5DcjUNf+obK/VOkC8c0n0viLT7lOEANWHN6GT4PHzopzg23sRMX9ie2/P3oDMGjzO5w4v2OrIlpDRLX6eqUgSm50NF+L6nNLIV6XhFzI1UWbzHzClSFRb/P7r38nU9CczZT0eF2DiPSfYKfYGG9tkBfkNZAJrC5my2vPzd6aCVdENtE7dFNYekZrAeBU1lYPyArYfv+nvOlV5jQLZmDicH/nqD50KmRnR2H//yVQ8P65IqDueYJ26XGO//PiTKTN7B9C2NurU4L4kfXpHps7b275JlU+asCe8bbiUB4Nk2wh16p6cot91ypNt1CnNR6b88QQoD3NiMDYYNoQ69xtx7kTC7EHJINEZ1vSypRJTfI1B+Bg8Ks7btcTcV4I6HceoU52ENbsumAxlegoa0Z6agUnD4EPGfNQ5KURdMGNJQGEtgUeVwVvm7oslePe514Rvzm3mZ1oAXrIPmpCW7Mr8WI0grkxk7JlIBovKGhFxV3vO/e3JZmMOFIJCdRpRHQOFDT1qV8i7P5laLpFhf9vj+d0rV9hqO7QgkqAg/GyjrvIJGJBOMo9G5YYmzIHlGKqwclC3L2xgysO2oYz0hPD1UfxKpqbzH3k/efqPn/8kpsL2dAFtSOdNMH2h9xu9vBUUl0ZuPP+8HFj4ih5gnNwZ9VerrqejbJrAOvQlDibtC9qrqxPsZvZAuCHtsT4vsQxCXjo8XB3eCTPmXAduv0KSyhEyJW9PqGPxdkWiLngBm91lrOHkVvBULMYaO8qTAA55jzp1eaD327QXFerM3vP4VaFOfbyZDfiir05t/2QKHSAylc2vKg06xQDIT0DDIOaMOebVhIoFPuf1RwiGJKWQW0dOuVzzgR2GBGv43rokfDnBwJYzW4NqPXWI+NRYw+a0nULWioALeYw9wucpPBCOy9EbRpLGnOLKIQoeHhGty2u2ajys4aviNWJ6RqZfC2QqOk3Q7M0aqWXNow6hklPUvUxI6AtmzIPquN/TcDE9GWyzUdeQPi4Oj0Y96ubR7imUcuI24crCPkA7qwL8aofnHyRsv9vbDeT+vODhzUIveLhet5Cyp0t4i/6QgfUaQW606MXXg9QzJUbdLqZa0oTXI+t/IVOy+iPvp/wjUMn/TqaUn8zURrqdwdL9OQ2I2qlsdOg0SMhC5t54s+zZXUzvYBy3SgOrc9fS2faJXivfEQJLxRZ0W0/Qsav7oQlD96Ux6byYQnowbMIfYiWYPbswSEQdNpnXOzZ1N6cpFDNpxSOrWdpMtvgKYH0qaCwaR2W7gx/AuVwcmnjyefV6vaaYp9QW89SjuwkW7FILHqZjNPGGXA19O52FsPs4J46OSlHpJOm3UG2E10SFTLHmTdiBXy58yiNTEmw/VxPwi32A/fSKDqxo2BrKd+024l6veyYdmAZps8H88aqxhvmBTcB3+oCG1Yte2U4uPIjGFepcu6cK63o1gODZoy4t6qZgGOJGEAdbjwsSNAaTX7YPfioHqOMqq5kzEgKynR/w8H5CJs+65EJZiz3lkyrEPmDe4v3APIXeUAQSM7R2DYmMuimqDNs7y20OniNxKp6CDKw7DkdI5+sCXz/H9laxtAE+WSJTixC9ZzJaqBD4U4fy2kCG5LltQWx3CReL9S9lakZ+5P1mymqyYL/9mv07mfrZYxQKu2GfvkdvB31pKcynW/Qxrj5t/MJCb//h0xsY8VOh3srqakofVQjrfUQacDvVpuo8bECbTwbK1dRVaBNuJYjzj43eZ/a22WdoKFT3RUgz8RwxGpczCaLtbcWFmrwMlj6XWMNukZN4tBwpLDRuPjyHHpnSqdfr00Mzh/Zu7WlG0hm61NfIgvO5M3iC9Wvoi+2Eg1vHJ+rTrz8nGvbT5btFnVg/MY84a8zs5XEPJDp9ML88YhFDuGaoG/WjuWK/ra4gcz4uD8fV+srGa2RKkA16r36PNZuTQYIwrDCPHVNkquPIALpU1Bk3xTx2EKhD+Ql1KRIhQa/ldypEsME8ozkE4+VyAEiDb57rZ5jn+sIQkFdSQDmLUVcaSXJALLw9ejVJ15hy0zTg+d6hYuYekRnDXoG3lhwSBjXqpJpJAWSah33Cat70bBy0ByhGSk5EWiBT6ivB/CrW3z6CEJvVgaeCZ6nI6ChC7ynHtgmp4yY02vuom7+OqfkPx/3mfxHvN/nZ436wa2HZ0BmHs2wN7OI/R7Di8pQHc3+JIXx0P4MhLnID89BKqENMAev7/kOCDmWGfqpJA8x4v0iY9dVA59MXwTzi2Dw6bVcG01K+Bk+bCJIe5r1K+TTFv9tEQx1z94zFbr6EoBJ5k1DbwRpeIlP7Z3DgmaR5V/02einwvFz2ND5udjbT9ZEJ/TE2aIruhennlYMJ5Km1TVCFyNSzrjdQZC3qRLU5quyhDwaE3hkIP7IW2JCICAqpxnz0mWH+afIBdTleoA48Z+uWFak8hpBGmD/8nPfMDguCeaf1m6i8kpaZ5tUBf19iHorrRmK7hAHExdLjYawQwTL3soD8RTHPrPEq2UhHXRPrMb6fR23BzGPPIfMD1L3RA71lELTI1O5QNVG6OmmYR7E9gu9s9KIh6uasVlbg57qLn6eRnoFfB8ALGZm+TMiVHT3jAJnE8kYULvYBflEzKJcy5sHtgN6zf20XeP9Vm4j5FRmajvodCDpOqAgu4lcytfjhuN/iL8LUz85TbXc7wta4oberWN6zJPssYB2ZEwKG6dUsWK9PYARnmXqZ3QFtrxsfzOHzabzHrtCo/Mb3mw/3hTXsPK8UbvQN3phbTTQYK40FK/R2XvQUPHtve4lOrfAN6aXWGrEXlUqjcD4GrYecx7OXc2X8dAO4z9UDjYfnvtb1mSXDfRlUJD5cdoyRItzBwd1tSbzqDE0PImRw8wxa7mGf3lNLFDrkW8njUfTEjB/a7RaShwsN+r4WGfeLCNIoRS/2G1P2wlhCnMkuDZMEmTramD+86oxe6bJEpthH+0D+XvpNeLnQminFYEPepwF6PRW9mILxBLCTwPM9LcwvxjOeo7cNXBJdl6iT1sJ2IdW3fsP7g5Sw/b3FfNX3PgmdMTJ5VhUbRLWs0AvOmcKs+XYM/JjYDff58cqM3RV1S5bRiy562rK1iXExTkvsE+Y56uzyNOwhSqK84WRA5nZRQcGX9i4V/Irec1Be2J7lChmVdPSeU0XdQWQcYsIDFRn/dUypPxz3U/8i434/XaeOhyOs5rpCg8iyWjZTpwpslz46qrZ8JaztPkcwjGHawOOaG3QUnT1YTyYf6kWfXKLlanQALXg/iXhtxzXVDvsBkuPcotGtrBUmK94SKjQ8NLvM1Ja+89UL88Vco+JkPgc6TcYqbKnIaTqVnZqViuNB1+6Rqap7FfrG30/hXk4rHtfGTmNxXe6gObFtE+9nsqq/2hmAJc9b6nEjudKdjcKReq2HNXVfS6zcsg3kDtZl6NwlxnheC0Cjhkw9O2RkF3znb2iGNfgJ1jWbvy+Y6T0dmeruqEtlcH1DYBx8zl8LXrDAqi3AaIJ56DlC77U4aZivwMPzEZ8CWwTbOXi7N3ovY39U2NJBbxekHb7/rGGeez4kH1LrjUzN5s3AjqZiQrTbVDRSl8jUEHx1ctHaTfS8B6grU2kJ4ebt8LCdIFORhl6y8oKg4bs1Hp8xy0Lk5Dnlyg51KzOxXyvikUu5A+g956k8A7Ef7Eb4XBRs0gF6Y1fEyLgv/UKmVPLDcb/l32d85//W+amfzdQawgM4xVkmATy6gp1O7hS2o1YiwXuzFGy2Cmow9NuU+lmUMyrv5g6Yo/O7CVLsr+n66NewyeiziVj9FLSJyBPEMTSJyBJNYtH1PAZ3uuJNtnDslj7g9MR89VkSoWmoa2vizsHNblmTSMcyYVHluNDfNzXJJudXor+W+QQuWlSh13tdFZbFKwOaerfl2di/qHqjz1xk+tI0EL+uLVVzm0K6FVjjr9VHYo6mbqDsP0A53yJT1UYREF3WyFS+aWp22qIuBKsA80rx/g6c070KyUxHr1R8kCmnFQP4486n4dRDphxaWJCcz5iHqhfqxP2BOgR85JIQ+wWbnUZ0BqX+RC+pW6iT+q53MF9KPg+HgwTsKFofuLH56laNTJGHYSLDNjLlgoT3a4dMi2xtcxE/jy17ay1643vtcJE9SM3UyPYg6fyAR5XMa7YoixKqapER7ujYHubj9UenjUNEt8CCUc8dtodVNue++WVqhHkz211iHiqqSH4hU9IPx/2W7B+DFP9J43757rCHTTyVebB9WoKtDx8JdMOTOCbbFzBabCrYqhGmpnpxRzVbr22wNtobe8O2a6kTTCqwi+FJo6f3NKgyoz34em5yTkMNvaSGOuREeBRPt3ZBp2zUQ4qF0vDbocJjz5yBe9pmPOn0UrDF5+3Cg9+QqcV5KfT+Rgi0lSib+BQnEnPV3Rb2XbmliXraKnqYTRzMU9jterllFDR5GRTinmGNH0vM+KNs0EHYGtAwbVuNjXcah0qfYL55b0nB9jOCXu85w/x0loOEjUf5AiIS2iR6T7FmR2PjBXz6BBK+9zRhvYkZ33OePhHGnV9Zekpc8AzHbaJZRJCpB1HAc5cuD4/RUWLFzLahOIx8ymeUAXvHEnrF9xp1636hPVtGiQlhnpYkkokYWLHnIyjyLwNjEdRseeNjQLPt0N+ZSoYEdbFSfcL1NR6PLaME8W4yEnrVV1dJ/Z2zHjuN4FWjMYN1CuTVyqahw9F7SgpsIGbzmIbqqv2VTE1/OO6n/d35Sf9Wpn72uB/5PCrQrq8pCVZiAazl0zcYS+xjgoe2t1l4mhawnY0k4tX1XaKLYG6CFVwG7t3dvKbH2aQEa1k/SHQOXUbdPL4D70OT8nY6tOwefpnxDgGJWaAKai12d0iUyZKLl+wKWsrmFHSlzGj6kR4GC88HB/aTfd1kKrpGPSPdBw5SUPIE/w098z8PZOp83DTJYiJLehTNbDCUZUP9Jr0mdKMzrClNYI1Hs6BneomZ3Tdzj4TzZaOyaXUNQEQf1I38QRJ2t2IV8ihGHZh264QtlnwBgarbTThdozes0v4JvsWBREzGTPbcS8iAgkzyRYc1PG5bB7L47jbh5EQNZrVYw8moQC95ua8H9r4PFoiY+jQadq3NtNzwQJQ3n0f2GvOaPq13kO6xz4g+lxa95IBMVXRm09+ZusbWGPxw59DoDrRgy1BBXWwr9I60weP+WRSQVW7WiJOG7ZkckjXky9hpuLriGjNXewVi7W5T0XVM/M4U98YxjfozetFfx5T8w3G/1d9VSln9JzEV4QnAnF2m3J+FucE2h80AbuOTJuhGL8ZKaZrDVtpLjbchWU/1690AK5IGGszkRUKDya2ApZ08MGNPSwV7cnKDCqwdZuaHVrPucZzCah0HPH3Oe4MemXMD6LwljfxjZVNJR11kr3tK0tgrGaPd24b+k9c8NmaeoX/s1wBnd16Q9LxXrgwmtw3sD5cNTxJyGfQ14gvOfXdsgvqcACWZugLBmMt5nSJTZYW6VbGJR3i34Ao72LYPYY01LaSWCBbTiwppjd6KD6OPYCb3MA+NTjaPJgfUsWd8RaZWJXzXWnHB3mGxg6o0UOdyGb3j8G5tCG6oS3zeUcYsPZehEpZLQ6GjTrYj1KFkhToX9d/1gclEeBASB71kwVHn5q0wUGf6kofpqL0yo3stAA4bi/C8CwrW8RjznflEL6r3TcKUzHBAHJjfhOKGd3vpihx8Lmeoay/0pmOvXkFWe3g9p+laYRAvZAgzxyLRVWqBSU/U7WquRk0YnPHO/zqmlB+O+63/TtTkX1Hx/1vvZ3ejAjbFDvPS+9ih/17en7BlK0K9pFpq7KU9U9i+E4l65JBdaf8ab4DG8ot4RreA35lik3lP+G3mDNRwvAskdrzj4eGjJewI0QS2yjZAr7YpGL1fTxcQXTpu/D6pGFUWmw9oT5byLN/3CtsEBxsui03N08lmb+hyHL/glPlFE5cPo2bn4q3DZbTb0EQOtoMuvR0TlqRGpqaV8SdTtsAaPz3WVxZiBsT8kHmN0IpGYfm49rGGZ1jTdEGB8TvWcFSK33QgEKzdW3MomxaZ6iZYw9O5eEDVyMgUfTfA4plqQAQy6txpjDXMxoA6lCcuj8IXMjVn33UkE9Mh0eS07tlDRq8YJTk0of1gjN3nqDO/McVHT9QVr+q34EePkkZrVCXmkP0CvCG0iID3J2G+ayHzyhS96PbrPWcHFZkiB78R4wZ19vFucygkI+PR8ojt2Tr9ErzOcXhU28hU9IynAOoUGd2E6D2l+KpDqA4R6trmlzI1++G4H138Y+DvP0mn8srPQXusJ1jj/lxlF2Xdge6QT+M955VKF7Ebw/YpkcZ/3Oc1zcRaB+tovngQh7lNDc9BHTMWfRPeFo8r9afdGQrjaZBwuKJgXK7rN2wWT7/J8mahUs2afNd8ilHjaamjUj2MBtAOx5SmjtZLWIOOBXdNxjONJntN32reEzptUyBzc6NgJsx02BtvnSST8tLrJhntQF8ZR0x6wrCpbEka8EC4lHfa58oeeb+GrCw9HhVZIzFpg3EGpA5r2jpzYCOTziFyqENDzHLA+nQ7g7yUbBrNHJ4wz9J6gNsbuPiomJeOJWx/Z0oEBuaZoRCYr9gYdcm8Yn7ZBNspRKMMmXqqxyubPdUdXi/H9xcxMkVmtfPVJWQsTZGpIBq24AVxQcR9ylpG7sh04BysRoxux4Ttp7IKcbqxG36pUVcx/drgzwP0jjBDL1oIJQNPXWZU9Gds729MibmJfcRvTOXRYgrleIGfdxoLm5GTxMC72FHDj5Fk/0Km5j8c92N/kbVJP3t+yr+9M7B5M+He6TaXGJPON1g2ow/1jXk10N3sGML2FhEOm6NZULGNKFjn+EUDe7cw6GNfZrA9HXoaziejmpLVq4WIzY0m8k0N2Nb4vL7zRz5NXLGQaPge4d/bzYgHt9ljoFrkPoEtSUJidd33TLuXJjw36p6kkeyqmGd4D8/FsqDJXDcSdpBPDOrjW+eJ6LZX/fV4b8FYZQcCdXY16GeBNeWvhEN4BseWnZLrGmAz8WgUEDqw89j2gNspkN+ZWoSXOfB7apNwFhxRh2o6gzgS6JWikgom+0MPsR4ADcuKYr681Kgr5xyZPD7RG4a1ZEFqdA4R0v27DFmxpvj6q9OE6zq4ssNO2mF+wYwpyA5v7/07x+vrOjQR+smaPXx7A8kWvW2oLljNsqc8gywYWVwY/VowYcaoo5ZrN1Eqoa7CFXUxrHNkSmbImN5LKSRynlGesu8YSrUYg9hVeD3ZMZDYNXhNINQcCxnyGTKF/hKywyLCPkFFL/rrmFosFv8zUxL5R5z6t875/mydsodHCgZ6beKVn3nPzu/PFdzr5E08yp9XWmefALbH7NMEWncXdHR1V2Bd10/ie1dTpeXCT0DTso6IcewkmHy9I4ThyqDRpxu+8/jPJ+xizPip6XY97cvREfL8pjZgnZwrteush82VJU2apHbLVLiZ0EmrPZq4SyWxYbPv4MDqvIl7WQEWOCcKd9fVacJBvurZZbcFS70eGr+8JBodmusSoG+xxtsBM75eJCuoPAOZ2lnNwPZUwjzTblEnDpfGZlODz5C5Dmu2eR9tZtYLBb6gkKiVCDI2qTso7zePiJCiTkkVZvxSaEBCa4W6sHJRh/xKcxq+0tcqC/ZkAoklI1P9BZkWRWFAujoC6siVqEy9GjYU7gIZu7zRq/3GVEpWRcMdTdSsun7Hvou5xbm5x3x3RIf0fbzKbsJPie3JeIsMb9rv2P4EGZuOhgSvB/Moz+6Y927VdgQiAGSK6muJnS7LCRS7Chmt/NZgxBgoRPY8omL5xtz5q5j6ZhTlf85TkvSPKd9/+Vjl/291qt9hsp+ZUuNFLEOvoqxPsBtv3jyo5WdNG5EhU7WLXpBMTKBZOtfAetTPxmfFXaFJecD3B1HHw7f2ADpfkAMUV2tLojQcGCuLoAPbNIAn87HVUvczOkApByr3/Tnq2qk634GuqoSmu7GdsE3j72C/We6bOPfHPfMZ9vHXRZnzJG8U1Am2o3BIp4ykCFGri/i2AfdQHHhgRopG6xUy5WmS00RLLWhZGBgrKFceMjWaND3baokHxYWgTgRKYzCJoy5UQOxGrC9Hg023BPPQlVkkZC3W8PaVdJCMQo+EfNQwdqyL/8aUtb7u0EsafzLl5i8JYLJxeHjleH7nrm6hoh1QrgbI1FApFsTig0ypH8xr98HGfKOnBQ/llyjY2eYK5ObFokI7B8DW8ldHu+/YugSY53ZFawI/N6izhoVM1WGfQDk100a8l8jUsCUj4IcWveJ5jHmue+QSZPuVxcPR14Z8Pqh22UcPiaDTVvuFTEkT6X/OU5K0+vvPv/U5358950ttJwYt+Ujc81WzZrN+3gBNR28Ko/5Z0E97BNgmqw8NnN7EvJIfl2ANxZMH+vkuUeMWxmBfdx0V/PNglFp0D6U33TahbmgaO5nzG6C5x888tl1NP857jx9YLRqoNk5B1x/zCsboGJPEuRSClYuDAQ/i7JvMMNyW7VR+hcdDykgsi8RgSeSs4TZJWJO++rjWtVJnsE66A/XccazS/LAfQ5U3yNSh+6AOHAcN4LNwG35VOHoxSXIhUAas6bQhBhufcqzh587mUZCvDXZ/vWSoFhy90qpFHTM87Q7Ja4861fSUsVUMOlTKDXVuuUbvFW6EAcWjRF2ajtFrqV1OAEbCoVyvPjV7yxLmL+2NTA4rqrJlYFvg+1vUrWaMDJxig0H86dBV19V3PeBpq0DsfkwS6Q56UeuOXjQozzYNE5kbzC7sHQirBBLRBbb/dGAJVKGVolc8oJedOHQEJamwj+hnn569ZIqMx1NkKgswz31OwxrS8h2ScNdJv5KpyfRH3m/y50O+8lz7dzL1s5/zlQonAvN2J8Tf3rKEvazjAXZra2ggcV1B1+zpwlbE7wb65s7o8vIYgaVMHyRYnMyecjGJwTnv703U3h1Gs21TQem8tuh1PkuFme85eslN4jWZaVkFXeh6BWGwX1Cv90vsK5+bMzijMG6SQ6HaTN47Buz70Z6njvYsWBXnFzhLy6zBvHVl7FLdVnB/J4yn7kwudI85DNh5VZNg6GSFHu75CIoXcXhkXpApvft6wS9T4TOkV/YeKQ4E5ncO2JQIY7eZJ0NyH9lUHN2PwcrhMoXqQq0mVBJuM2W43iAcux4XG0I1hoQzCD4H4JFKUCdmE8xX6a5AXXrdjhK7RDGBoifYjYyn64Jpo3YD+XruNXx25Ao7768mBOc7MnZ9NoJZfGCYp3bIVNmzhLnPhQxRtjKJmPQfmx3V7QwKz8L2bU6oq3WA+UwoMTIdv5GxwikiSMpTSiNpjN5UXu2RqWePfcRBoE5NRnsCidpa6BVdprGP0a8gc7WwCWc++5VMTZUfeb+p+vef5X+S96vrSQS7oSXEWwWZYH7yqWF5Owzcl2BsU2M7dmAbXt8c7Kmp0eo4Q6ZG9NEEQ3q/0ufuhO9/3+5Yw/NeoUO1KCA0+w1m/tBTWBp9zrBVMo+ncbQQ9N5NCsj8N6ph5KNXtPtPC2apxTy1Zj1jobLawmE87GmycirBHlF3hmvvZDxZD7LKrK2/gltyRHptC5k6bWYUtmdeYz6ztgr1jS9TCnU4F1tkKry1S0hT2UVvRJsre/m2A7GjI1P9C72cXn3HFG7fOVb/9kEdelwmkJ4Jei9UUYP5u/r6B1NvwbEmve9zwfs3cH56IlOJZWwhkyd4vkf2GRj2HB+IswDzTPxEprwG85dfH70mvH2fx6pzbQfJJ/II11PUOb9RKHhnlpNw47YJi9aNDFnyMkkIsLZZ7F1mwNsa8x3WKGNqrxpQiTE0fGkjY4dEipC5GJlCLbLZaGGpkGiX7zqMZdAzFdUMqnuCn/cbU2+5XsF3poNH/MzVX8iUPP+R95Nn//j5T9Kp35jS+YY0MIIM/ftqugdrpgzUC6KngXl2bMPWhzcNtGWm0S2ZLMBewQPDgmtiPrJ3Iew8cafCHBUDfXpNgf3sesP50vUGdtCzFoyAuyTxvRyoM33kEGjWnAebC3pFtJ0NLKMmIulbzlX26E4bOEjWnsYTDFhs7jcnOHySlGRSEysMnFSDri0pyaz3JdHJeLWGnbDqxq+8y0BLk6uQJ1+d6HmQsMnDGwMPHi6PHgqp2Vb0DnjZd8yh7fCGihGdQiitvzqgHRlbTpsJJE+0sJwBMnVbiyvW6PcZw9Rq0MvegEJVb5DJcI+6cB31GyhYhOeTg2BgsrL9QDXzkSnQjwWTNGMD2S7yeKQFRGIxYzuI4gB1avTCvFY+vs9EHh55I6ItEywZ51MIKttssFHoReexp0DE3sjUqELvOWbfZ1dcCZCKDx47VRFCWYiECHuOurVqtwuIk4dNI+WCeU5Tmw8k5xY/76M3Knvv8Z8XTpYhF7Mz6uavY0r54bif8hcZo/jZeSqX3wJWkYU+Zno28X8yfZawLt0X8Z3XQ6VlF5mwdfuh8Wt/plI6PObAaPugQbq+13S8nQmwzuGtEau1OlD6ljOIV48N5c3JQzdjuEfYSXe3yS7NwqCm52Tg6eGMBOPgodFFej6A22nI1OzYKWxyfGygVfwKj4OKMWuMtD9GRtpk4WErMUXXNWiWOm2SuxEn+nk9WoNzl2tM3td4oNnHUyELuE2ivFlj3jksxyDas8sFCZGprBos4M8xejHHxxtKb68pcD+xSJiPDyqTnpjpoyXqVHTco46tGu0CBV4K5+3uozK+KNbAzyePROhHbYZpZwPe7fu8k7VCnXppS9SpY415JkzXCdOJpAOcxx4V07QZWJ+jzpTSwWswhzXAvEBZQ7E/5k0UzgWwPdtOodBNE9v3Rt3MciKDN1UwDy2/68x5A1tk+IZ5UHkg4+qqDyF8TJJGeBvyJ1PrGK/n0x1btqXYHm86xc/7btXE3t1Vg2L8Cen3WftfydT8R+v9JOUvshfZz2aqJo4AW+0/BNC4YA3l5xx2rHk1nmGMJPR2kQFbo0MvuGlvEoXlaAZs++4JXI5ZQenpIWCTSDcerfTiSvNmn6KXQgERD+5dmZzMa2DEdHl6KHJGRZFipn5PZ9ybjlSFTu/VHjZlFPHUnlgDK+RShxO1qiZ7jR8K69X9EU5JnPKkirYDu+b6Evr8SHly5bLQAwN1a2Ve98TXRvGVvkKsqXTyZepzQaZOz8UIYpa49HemXpPagnJmYE3vy6PKXItPIKhPWIOnqa+yWxRLIAJukkh7odfbjZQzQJd4NKLno8JsBzN+uHW/3s3HGtaW9gaCVWYTMaXHnhm3xRvSzxi91yFEpqxXr0OsnZCpDUWmVo1iQP6dg+bJAZmcLJHRMN3kPIJna7PDsJyCMC8mF6dDwFgnX2QobAfz3d3mjNkx5jPvSb5jHNdv+yJbQBLckybyZsicKF5ziAZi4f1ffVpm2Zc3iJ1jNtFwR116u+iFvX2OOmVvfqlOLX603k+a/X0JLf23rvf72XlKqkccTP87/3S7zlSmmtMMVgf+op6+cQY6MastbDd31C27nQ101IwU+O4y14AW3wuaqI/vzGl7o2Jl2DVNXssE4sbXG969lzVrpuYedIc6JBZOptLpIYzB370VAs+rKlHPeFaw0vYRTYprd2VhWTJ4LMqKx+OHg/1+ah3gYYmUJg2Le/RiyNReTilNL3MZ9Pp10IB2BSbxm37pKdks55BE1G4i8/MBFl7JCPJ46lL+KL773Y2vJvjLC+abhq/xei+LCXg7w2oivUSdwp6AQGA03/xBqcbWSDQEb98loqHIVFUNmPH9HnVu+UEde8VCB+4s7Ia//c+V2c/XAL6PTAmzCASrD8Dw/EtkinLas2JIDMi8hcdDa4v5pxmhF6v225wK15DQS+rdBGLRmpxfwjVjtYW6xQ9Hi/PJDnWpmiboJc036iTaU8x3T8ZB+KOER6qJ7Xm8vutCZthHRGb/qRn35Df4lCNTzw1V2DCFJVSLMKR8F/Fft7+fQtQfrfeT5n+R9X7kZ3u/+S6ArXP6YD7ybtiPzaoEdvT1osHad650GQYb2K5erwZ6Oe3pjvgysGDeU7+o54IqL4ejTjyvTXgJ1YK+un0Ewq50HunyvmB0My9BmyoOj3V1LlGnTEPI90el8fZVP9BpfS/A0XchSbjVtczkDoP981qSdFI7PXODpoarqSRNcv1cWnYbSyPMW2JN4hNFptgDPZGufPYNWCRu6cOhfzDF7xEy9bjlKkTmdw/KzXcNaq0NJsTQYE1/boHCoit6vfJyQB1YDr7CTlePfJ+3wvyhL5C5jCNT+T12G57dAokdWIIZX6k81IUEdaMbfccB29/ON1q3TN5dBqi233G3vDtib1P16BVBdwnnI3plRxXzl+duPMqjK+a1R5howG9uRni1EgZ7zbgE2flgUmFt1xqzVAuZOmK+EzcPdbWubB0qGqNOkgqPq6bnkNBXwkUwQ+bMwEOmshL7iEOxrlk0bwZI2xXq3kOiEhv0yxgCcAQRHMiv24tMkcgPx/0Wf5Exip/N1F0tfVjJ3/mn8jEb2LuKIlhe9Cfx95OypvbtzmCj+i/ubZ63K42CwxQY3yJTfpgBTVfvALRreuVcvxWC6p9FCNlkyghvN8gU4VkOaBAdmo4n5kBNYyKglAuFBtVYvdJ7ccdPkd2wifW+K5hq3ChcsmfZZGn9aFni7fdwvD8Snr0vcc1Go0TFPCXWTcwOW/t3ndqe73se8JXc0mG0mEHMv3O42+cRvVX7HbN4zRwS7TKSsGST7CDk3z0yRbtWGK27P5m6ecjUI7AIVKcj9ussw/w0n6otpPbHbaJ7fMSa9FCn8mnooXcyvuNwnsRAZAUytNgFV3a6xS9IZRu9n50jUx+hUKhGd5eEdE5a9nxcv89zAXpJd0wZM2tFAx+yP5kSwVYCnzh/MtUNHXrBvkCm1jPsA9KgxvefB9TZYfxR2A3VELyLSCi/5ciUHXUziPzOakQ0PRYsb7YDBHxApnYXiro/3o8AFjNB+Ej7pUxJPxz3U/8i+1H87HG/QL/54JTHdxPE9q5nx20WgjNMnzxYKE5C4W0iU0rxosDN3ZW+zZMEdqx2xO/F3abP5O2DuUc6BHbBNi3bRgDoH9Zwa9gL5kroJanwbZKIHarbXAk5QLyRid+ZdktP5TEBq5NCzEutJVhyCCncTmrJM0HKAr1SU8FlFSY0Sz5xwSLLWMBp66151oy3hq7sDBV24rjn/l6WCzqdylhTOkXv1WwCG73fV6eOJ6fhw4sKpq3VHQTXb74x7h+J7fWGQLr30Vu1/IC69aEfKCxkimffmr0PUgt5cXAbkTbrgREddQUUCfNQ8fw+R/tlKjImNg/l+Lu+8MtUtsxsGpb3j81MhnkpPu/x/b3xnR97qejd8hHqVjD5zncFmgaVfMpI9EYZ/J2pvLJ2RNAV5jtr4k0giTfI1CfDPkBmBXpJskadjE08DjUWILNxTKJwhro6fVgKIKQW6pL8QV3OuxckqxYZvXWY517qdgTZxhM8mkHz6/YiU6TJD8f9/irPzv/sZz3GdwewpiNkKrDTK+uORwFb+/GkQVKUgpbb+xo2MxNTcWqmLQV9IgGLRUeCR3U36M1afZmKLyS85LZN1ynn4MceayKHeoKVu2cCRr22m9hdZ1fqr8oAgvlL5uCGmL+2g5ugQ+pDmmzKBbDqGq6h1uWSxjB1BHNcUkB7GmKSaaM4YYdFMYemSdc0ORTI1DBqkalB23N4G3FNW5soIDD90+j9WRssfMkLiIfvPqyhaAQLb70BVRehTkCITI055qfU0yweVeeVxKz78g3J9Yh55hphfuqgaKA8Zi6PTpdgYOlNWQK/M4+G6hy912HJKMRhZFPu3tFrbQvrCZU3x+O3izrprL/PCCoz9I6zVdOy7VbRIQ1y1L1mid7RWOLnYejLePSatRpbRC8CoW7uSDhO3+g9HwsJdWpkEiEvUaeCzXdd+eb13YuaIfPlzvDRm57jJlxFqKvvy0KBrFPxemavIGEnYr2g7BJkarNGXXr5+QgCtRBNuFnw6y9kSv7her9/LKNY0v8k7xckKw8Mc/ym4IxmNXNeH45ern2QgEcjm14hWMFG+jwb2Ju3mhYn/Tursuy4rxrZ97neEGDzPFx4lLGe0VN18SFaJYyGrbwEpt6zCPQZKlp8DO/f9X6oa9nNkKmX10VCT/yJumgFgiTDvDPYup+soB0dChJPpg+bBWmeQ7ekcZMtq1iw11KaQ716rJpY+8hMDy/FAuwh2FMPXNQpP3gpqKiNRUL9Oxb9ULo5lOnE4dF9gi3njraFjCboxYwAdQdN0gfCRWPRkO78P5iKjh+Thk6wxuM+OUJpPl0aDqdjz246ZvygLDEPed/vCChP2hq8e2cR0fvIVH2mT8h9Gb1ktEad3FXfZ08+S5cLNSU1k3vMXyIJkDFYIJNiR8eQDs+MhrGHTO1fqJtFONk1v+tUv3tJqFMXk0SRhn2A0n/3fr4qqJO3Gtu38Rne70JFpp4X7ANg+d1buzFRp6LsmLBmm6Nu3irUvcuWI1Oblwq871CnRiH5lUwpP1zvpy3/8bDHf9JY+m9MbX0FmTLeacEOvhmA+wkfHILJw6CP8K7BZlI/ub9R0oKe5+832EWETL3V73zVa+KDPSEXGhlep9Jm6fngjVpKwsPqBezoo5fUkolF4kA3a3pCMwPeNZ82njxRBT1KpsBXXQVPt57F2C1yVvCYkKKJX7vSYMPNyqDtspgnbn0BZrBWgZtlrpqkMrZ/MOUqQUWCZr8t6F3/MnVBnRKr0+d7v5o55OedQ7l6RaYGfBeUztTF/GR/BhZ5MTIVryzKSesPbDrIbwhXxz+Z4hc4QlJmLo2Ih0x1c3kMUSxQp+wamVDqeg3h/mlhXlPW6FWD5RPKbIt5Jl4dDfboeg3yZeiiV3yQgm32LQN4dcjUZYpMxqvtH0xF9wdR2THPP5Af2K6JjtZbYWe6lwDGEnrRh4J9QLgpKBS7PeY5dYLtV0eJB+FLixuR6ahj84jKkIVnvB5/+Ah2715PKNhiR6JD31zZk1gqZNNKoG5B8+v291Ok2Q/X+63+/q0e8r/1mcSfPZY+7k8urKVsIME62yXM+G4p4hAXmYLPiFHl6Y9h0zuoW7PVraD6dPUGdr7fiW9+dsjQ57uGZrY5k7A6LRS6rWQPgraijZhons1Gn4+AZcssZMDLChompQviVUw5jCzscxfHiIMexIJma8lUmWdONOiyacEzC1M04x1P4di1Mc2OLxm9lNnLcLxcVzwpUaowr2szVEO54nB/yAmdxhcZghNHnbL0I2OnUY75SkwcGk1fjc0e72KLDGXIlNKse/Zh3ht4MkNvdVmseuadCGb6BepUpM6wZsVGOQAfNshUFB2vLPDiMYjKwHzkGZhnvI+2Ak/7zgd543XCxuz1gKqOrIbXt4AhA60GfvHdG+w3pnZpu4Y0K9BLTreYf/zf9oLuk5SEAUWm7kvMc6n73n2f231LrF8TAlVOzUaUCbaHGMn3e1cWX53MjwNrLlcP8ryL+e9Mtf1lCukCMH8tvUCwgXpP8D/Drgm1Pea55/6COmWfBeWD9kuZmis/mp9a/zXGKCj7yUzRq45MxfJAPHWM1em/Nh7oYfegnj22VcqkyQg2Hfah3nK9S35nyj6vkKnl+abQ3fqGpmsnzk1oD4uBVsPeAz5bUB7265fB9EMVwHruWmi3xnNB5VFqQzovJ3i+3jbobP0JQF9NOEnDzR37WemkwVFNCpo+2l5hvfJKoJ2wqEm2UmywSalMoef6iqYq3Wr6OeoVMJJLRb1pIwsqLRsZ/AX5k6nR1JuBcDbI1OP73Tnn735/Rb5BnbBe372cTW/ATP9AHbArv2fVDTO9l3x2hM9TrOHe6w+QbS8OERNybNktwTxSWWuX/M5U637XJaxvqEvjN3qtuOp64PIGj8UDmbJiA/PS8upSUW/od68zFb3bykUveH98v+9q2GK+mQ9pE8K9UZhto/cskueOC2aiF5UV1FHvUZo8VCbr7/71yhp8vUTv6iw+PbNfrQdlhH1OuI1QV88+RabaOfYRzxx1app2D+wD7jsejvbI0FOzFsBVvN8hclf/QqYW8x/NT9G/yNqkn/1M4mDfHFiK9dD4spTajKiBAztj3xPv5vcKtfWRCpvb5sGDvUgFrcf6C+y7e2+C8yKVaJrPXDA05czD86nr6fW2cCDdTSkNVyuPsaw/Y96yE5OkpoKpyvv4NhRBPOEgxTajqT4HMEcz3sTTfTawXe8vYf/gOUlhUgzsQ+MY+uwV8WRax4zFI3UC3WBqJJGds6rTiSaDpcQl8fb9VtC3vJ8CFI3VROEp0Fg4xcyeKBebhMO0MZi2aHUoryP0Yo/b5w+mvHqOTMXR6g+mqnqF+eMwQa/HhqSGIo4cEvnnoGWL73wXKBx1anfFfGOMlCVEvYe6xOSj+J2pohAWj66A3tNI7SVk+tshod01CTs033UYkynq3iZBppp3rILw0xS93quRWOg0A2TE3nFOJu8B89L2gzq6NfHzQmRoSb7zY/J3n9u9j+0ba7ULfAnIlKEGAzt0ZALVS0amYvjOj629B/7dQZ0qcvoHU0ml8YYTnfxKptTFj9Ym0f/Q56ckRXfA2QUD9z/9zmDb8mnDspv0DRgXVaJ8qy/+YGp5ngF11ztk6tLfG281n6Eu3W4umHx2pvx5XFypll9s4OZ6TXg9VCglu6kHdnsxm+Qi5jZNZicThF1PuF/FhUbf7VcXzTXncZWaPaOfdAntdZQ3qV8VPTtcaQS3ZBzRJKm2GoNRL8HeXmlNLCmRpB8oTIEdhpIG3UEGOprFE8Cgjky9RyuVOYtORoY9u4n0mBhsswMd/BF3aXgYkBFT4wOUbm1ipm8PV/YYNU/IZqtdI15O0DMxFntIXwuniUZb1CmywIwvpiZ6t4EjU14/YEErg8V/Z2pQmj+YErMamZ68vuOEGaISbtC/seniuoL0XCFj0Q115Tem4nWX8t+ZUox4gNS/72honTDf9Rbmu9LpTYqdCvYB2aRfYd7KUWc/F/SivzFVTk4RCScO5q2Fu5WAT9ErRnM5sNnSWvSYbzl6yQXjLXts6AzCUcKbaAibX7cPrTKRyI+8H/uL7EX2s8f9Ct93wJw36Lt7+4b+/5mZsNt2PQd6LHpa8NEcNo3+oEEvZjbt6PsJ9sO88yB//ckUheOJRKlntdScWxYk6WjdcHpyJcqCuQvbC/azce1kBibx2Q7y8UwiHpE7lb7E0YXV7cFpcr1kLZMjGEMf0pwnrLNbtg/yEBqFhCSZ61OVnWwg8FR0jScffSPpso66tVLVkvujTwyUAMd++vpdy+OEyFQ4fsmQ2ne7CdWBM6a8DR0qjSFTrvVpmTjIL8iLGzI1td5Yo8r+CQnxdw0/r5Appth7qHaNw0PpEdTsslmqUE6/+5GfT1jDwfv7XaOBYqHuZJhfLgerg6wILMpdttbYtmnGfzBVjDgwNLQrSBIVmXp8v5cR3O0ckscnpaGpI1PjJ31BCckOvWpzwHxHmzckvmnSMLsFVyZ70n9jyl33DsCsiBpxuKOO9W6M+Ss9oO7eojUaAWnfQ8a+X1gl6+j1HqU1g0DqOOf1gv66PTOVyWTyA+83If9YQvuvFO3/szxFfzJTxum752QnDdQ/TxKVrd5zE7Z+2ZFAG9stPV6c2Xd3l74JNpedTQ29fAD7aHfq39NbTyUNmbK67NSEdNEV9PWUTciftzWP4qYaaFqtbTBTdUey0S1jdDZ5GFBFROLQHTuFvueBhd7xHZA4M7KaxSttBKcRpvLYm6kFu3mxgGOfh02yy6cS28nJB45c1Wg20GjQ9ZEhgZ70JYVCkW16HHMJyjvWtHgqb4VNPrkMeZIiU0KjjPHJd48Tc4o1/RtTwSh/QipTk/P8tWrZNYkfELaH3XcNK+atR/T/cncuXYoqW7T+QTYEFYWmQATyEGVB8OrxUEFUUFCRX38XlVnn7MYdtzpV49Tdu+cwLSNzxxdzziBirf4IXmbvWKhrQ0E1iRMhvwvo3aoAvVa9307hGLXjM2MFdSqjTgvZrbS4MGpLiX4khnmp+OwY/sIc4OQ2ZPC7APPZhMe89kzGfcnNDZnaMNJTtRbfAOfQQO9WfzqaLvUe4l2L+a5UkCm1kmXUsQ3qpLbD8cX33AZHrXA0exEZk4aKh+N6i5oYnc82pVWGOjUwZDRasJx2U/TCP5jyoWB/kqn5/Bfeb/aPdr7/y7pJv32Pwus+W9jI5zfnnBeCQJVwMMC0Fm3lHs55QVpeE5ApoWPeEJioMxjkv5iCA4YfYkbPHVCLXceKMNuYdJpjQvCaqSQ8vfcXstbULVh2YVbRFSyZuPSpQ3bqeOYoqigQlXtswXQ/XpVsN1ZO+R4kuBlxyqUdb/vUdk8MyoIELGKXW0drFwZ4gbPm0id/azR9hq+3B0xQblHoNlFWyFQunFE3pEsp0I3hzCHrc5ux9EBkWk07Akk89mzjJbWg/eb9gogXLRJa5udCo0OG+eP4MQl7dMjcblUcwC+1HQmzo5dT/BVX4HYRMnWYqx3+pbcT9F7jHUZ+rSIzS/KAOAeLC+IHMn1iZALJS98Rn1Hykyk+3FVsvkWdyxYMA2W5jbngPdbLuPjcGzzxbHCMn6JuBuqih2N8w3wnHdB7UotffzMVMhVfnygyVV5CxqT16AUXaw5i9JksrDrVoLb+biHvUff84DoyJUaYL18WI0H/4P5cHVphtvjVvt9s9i/tkb0rAxs0PUemDme0uMdXqgMpZz+Zek2ei7Gm5k+mZskBmXofH8TT4mVDEpjsYH+6XUlY7sWYuCfdhHTaK1z4uh4L4ssWesnobbKETU2JqPpug+towBNn+RR70omWCeat8FjUHlc+TX1BhEd6SqukfeZAY4/z4CRKAYkkEjb0cyh6qA/PdZV0Zthon6HgvpmaR6hTM1PnID8NyFTLuzzdyGQO4clApt5TT6LcoifAbu6u8hsVdWdX6Oj1Vmtk6vFRCvraOh14NwXnoNojUwchP0B2NJCJfarmtE62KwjnM9S5m4T5ZjsZ7xXfiMV9MSUt1g/MSyf0XvxCEajZLjB/1VPUqepFbOq+BRmc6W7HfFFEb9ka1RKcTI459nS4DnUxeuG/VxgVm+ww35Ga9JA+DmYV9NW5oMVFWgNYEjLtMRx/BbYNvuIhU66I+XAxYciU7aOXlSPPoNCzFly1R91jylgL2l0IwC4rRtgkqP4kU8Kv9v1ms7/kHMXv3qNYacstIBnvyomPQk+PzNuAenu1zF3NpJhIqjaHTdqib7ke75RcFloH9nx255xNZV7IxT7YsF48L1xAZBFIFlc6HJ0cmXLTfUzOgWqAvLobXMpld/R6zyWFjJ64CjA09eSR3QzQD7lHYsG2gHpKvILTa5+ypA1zm9YeccfnUT4XafamoLps99AkzzWLHrvNRQu7+PPFlDO91cYXUymvovfy+5EpfTEDx9Jswoz9WNdIAhWC1dhvuBNQdyT7/QSvrU0u0PKyoJcVMuVOSpMEdYf5aW8ZOfjM2ZHgmp9junxgHvEP4976rhkLZCyZBNESvV6QHwabctPFHYJwbVVBEKJOetcW8xcM+PnOQaakdYP5K8vRS75K1Ll8irrB9oe4Ch53rqHvwXkB3B1kyg1Qpw4z9gY/J2Ot7BDH8ygAmXrPMQ9Ke2RMeHYWxJISkmAS4xpgp9kA0WyKa0Q1VSn1jlvUTUMxuMC7cvEXU8fTnZFwgSveH2Rq+avzfrP533F/6rd7v9LRtqDsyzdzPb3BdXK92cCe05CpKLV9ogbJDDbjmdkvps6TsgV7+blXoD/NghynTxv2kn2pvpjirO0GUuGuVEyrX0C61U0HU8XlOOl8kyfmekbhcEFr45z3bUOu+XEDm9nK5VKBswyaM2kJp6WREsxAEqVzlwFcxKtfxWKyiWmpSG8o59s1iev1rdC6E/0A3dwzzn1PIkqGD0GmJA+Z+hjKN1OHNN5yfioPEr0XnQqHLkOdCkYvF33aJ7ivyqz89dvN6eOpt+BUyFR4s9Ebbl5Chv/ezea+mHrsuSWEKqB3Awe92NSKJID+hUz5poo6JCFTafeyqlAd8PvLLBIBFkdkirWcQQehnUKe3MbeosrQ0W2uCxDCLmZBA1VD2U5/QvxoDRactuhFbzV603E8VWDukKk5iaaQLiNk2uFx/Il0sQDkKzLF/PM3U97hYJHg6HuURrP2gd50ZlQhWFVMW55bwEG8eFxwKMifq+0szMRfnfebLf6O2s6/fY/Ce5sW7MUPMrWbCxfaVVMKtrR4cMBPc5sY8Z2HTXhsmbMOljLZG8oD33/emWsszJxMPzsbKL1cWDC9iAaJEk6Dw6lSWHB87W1STVINdCU3WOwtk56cxJkK6d0bOHfxai/E5W4bMMqVW6Xv0KJ02oAA9c5KuPizECXqvLg9dPOzT9Lb9gZ08uqfUN+8Kedf5VuuqSUmMI0vM87LuwUlOl0PkBxUzOhep/R0rmC+gl5BptzEEygNbGWsWTnWNaLo5ehS7AAm/U+mBp20kMWywYVTQKb29z4DZ9yL97Xl2af8WV9C/C52VcBOY69Sa6y3fv/g98HoteS8biCf2JhnXruSp5rAREgKz+b8KkCmVHs9ATaM5zqCDr2jxpFvptht7CEX+4sn6t7qJ1Pipn2BKzGT+XWODHmHagKBusTvXzhjvttdML+u/YALWwe9oHoSUaf2FPOXInoyLUPuDmF5Mapgd2A+bR/j3Xx966HvK8ifq+0szKRfnfebCX9Jn8TfvZd+S0tkatO+iWu8moKOJxJAva4enDPYyNS+XXKwCcSWfenU8ZEgUwsHdercJd9M6TxciK+ft5S8i+qbKXb29wbhl3sN5IlnkHh1WnbksZ0o4FXZgGqybAuSGEcNNlPdZYmsPWTaVP0C7ptlUiXZfqxPceR2UIcR4+KXfLOpo/pP6EQyrfzKDWPN2sVv2LQHZIq71JTMS5xTcYVMhfPs09PXJuMhu3Xbyjc+A/8PpnzOGmK67mrUJaEzqzBJy2+mUq5AIR3IkNOQb1Cnht6ugkzCvFTsx144I1N+pSFTk5kuwlHU0OvNmGrQo1U14GiHcR/x7vY0asXVN1PFlVFapNwEDq2J378wvIZW+9MCEuUUk1CQWEHTHr1oJjQG86HFfDeTs2+mwvsex3Pzt8hUMu5xzN44fn7sMxJdzIDz2xyZylXnA+5ljUy9k0Gml8/pDr6oo5d8tBXQtjuNtadFj4WuVf1Bpubcr877zZb/0nMU0eNqgv1RkSlyNnJqFmcV5HZ8ptubnUGgvnNjNeOWfOnU5Hr91inPVH7qFLk5FcemdSuT031NwONOChn7IMrEvKRj/aFB56KTZnZkxi8ViF75wMDei0hiEhIg6uCSxOyXArUEYw7lyUCmuGXbU/aqbeheK1ZFH2kjU36Vd4D/p6fEP583vlZnzeufTGW3xQdiZbBYkG2RqXDnIL3dHJk6MJWnjnxRwI9PqBOr2eDTl+m045lezCtk+Ynp4TXuMYSAXomvcA6/ZshUrAd2FS5eA7rMaou6cvTGvhkz9GK3fbaCdF9ZzFefA6XJ7dRAOrEwz9RX1MlDza3AM3XUOa6uZDo7txOAvWNz4eOFTMrpegH+dhETf8eTsUdb1UFwqg3GvOOnoMOBPSF4TNCLDokX0+Cwlf7J1LLgTXD0V1CxuMDx1p/tN1Phjg7fOsVOD6PyzS2HTIXVHDy59ViwWlV/rl66MOd/dc93tvxLarz87n2/NfmYsFXnLw6mbhxTtn3IoB3qB3PfjY1ztHeHL6bcxBYkYtHlHaik3ZljbROcCYa7hfUnqaogX60EQp9vzCuHXObCVN9J5N1i+NB8T6+ScpM05OaWMviLYGDehGYFyV57FdQIXBLdzTvmHyrMoGuHhKX2pe0okRZbuGcLViXPMJBwfHEL9yGfVGFxvcEXU5a+yyq3OS9kYkhcD9F6vP+kkrKje3XNQc5fkamB93pqV4IMSXZBpmrX82kjig/ICsvEPJMjU9kcX4eNjF7JrMfzexhZILj3Ngv1gwdUaXXMI1qyI4yMdzvOl2gFTOvR64UHlVIxcWqI5kuTCzoBv1+l7xUEMkGdqybj3fZVLYEjP+2xxxwydT/Wc3A5gn9JfvKj1822hfhzMXC1WX5y6hzfyFh9NAk7r3C8NESmnFmATL8L9KKV0RvgLQtMU5sIGVNY1UOWftAr9u1Hwt9Pb4D5DwPHv0Rdaq2x3sXc8khwefxRpma/uuc7W/1La2auDNcEy+yRqaVp+LRnngzKY/0gzu4pyeSydj+w2a4fnHdqDImInXKHnby6E9gGiU/oWsE8pc4q5jslMjXrIxWCNJGrUODGvh31yIyd6CyZJfcLWXUUM7YafjiYO9uCiKWngPw+AJeketLTxrR5ODlaQqLinl2o5bEtlK8LI2k403h6eQkPuD36CQmP89DW6FJ6grJ5pZzXWbpM3B0yFd7OqBPt2u3oa7cYgNXzLfMtqvaUL2IZ81yGc3oY0MvV0ekB6WmD3mqoFJyjsHhA8B51StdRF94X4Zsp/7bybBpftgtw1y4yyeaoCydr7GGg18jw832W6ULb1pCTxMLVhqJODkmE+evxshlj432paTne5fc11ClHRp0zh+0cgtU0qtixq3JqLdYtwFsxSFD4yFSxQt1KQsPg/N2oq9p0LSLDCjJFQ9Wns+aig/N4ByTIChzvSdTfEPo31N2Hqkh06JBx8HpkdDP2XHjMxBn4yh6Zqt/cH+xBMJ//ct9P/EtqvPxupvKb8pMpXjOAesV5DTpTUKfacyuR0+KDTO3CR+WtV41A4uezAW2tIFNDYfrkNVEsIAStR/Ac600od0eBQxTIlS8mz4703EsGU5/oJLmZZkEe137yxZR3u259QjZ7Gay1D1UadklDxajjoDT4mIubOCto8eEsOL1eHhdpZdDT7ZHeoZF7iWO5cbM1VtInrP15RrzAi2TyXr57CPrBIizRUSc2m/cAAXfdskBcn3vq+MIa4o7/yVTU1MiUNzPRS75Lnw6XN3qle4F55rZAXXB6PgEYbjbxl95g03XcziGpUOdYsfO+mUo/Nn7fcaOi1yr0GuKJgXlG6/H7ZxG+ny+Nn0zN0kiE6D326bDGPZAMlRGZ3EaVv3FITvtni7q573XOd3klpmZz6sBdBgYXXDpkStc4EVKXYR57KshU7vE6xLdtQPw+V2OazhZvCKoVrhG7EHWqCzj0ogcRGdVshkw9ax7A9jwSRgH5k0wJv9z3k/6lNV5u3dKAzTV+VV6vxzbNt/cJyC/hzrnNSRTI4JZv2Fj0wTxthXkyrV3UKTVuODd+LP0v70cn24qwfPLoyVXg0FuFvUx8iHcNUd43GXY6bLjYfiU5uXqFCMmq/lSe5bToeJwz6iLOExa57v1Cn00xwLVL4yoyl1lMFy4zodR3HpdmNOioz/w7XCIqVUEqhVS7V30HyuSRclBcNhJJF/UbM7lqkaDTlYYe9f8wdZgP+PnhsoaMnjHfTDzMR587uUPY6ib+/OwDVJwhU16OTLGO4JyNMz8CfxpvOabUqkGH82IOzvxhc75lqDn1P6hDvrBCrzfMXIleL+INIEemgmNdNvR15YTxHAR6x4IfhFF3RQivE5sFpTUUtLxU6MVuWsT896eKv5hi9k7nwiBz0YtS1kFalMiUMvacM571CiKlRp38oVPW3NhA4KTIlHHBNUCzsxcEs+N4ZnbmCnQ2F2s4wAyZImOdpoc63sX/HFzOXzl/VKeWv9z3W/8l/ad+9zPfNg4M0BfKi/PatYF/88VhArTs7pV7O2z5b6aM7MGcgRoC0T4f1Cl6Qqa4hwnkyH22IO/SMxdu7quOTB4ZztlwLRPG2ZOCaK/lFAyz37BIuy1jUqxhCe5d+TCPd0SfTHVlisC9gESTXVLQWOA/cOqWMUvVfOvTvbwwoHU8r0pvxQy9EpMaePC9RFhs3ajWv/3uW6ea4SaQ9j4ytfNMju1a5ULncfQBf73cEibM1IZG45nWg2IiUwZ3tmkRIEOBiXOW5arr0zpvG4BWRp3yjjiH+xyZgnS15fw8GQyqTNkMQu091kM/otfqPGQmueYmF7I1MvWccFc4uHOzCr32J1P+fG+TL6booV2BY7/RS36yse/I4c1DUL4j4ndrEtPVZIuMHy29Cvsp6qYQtC3kE2ZUfno9A73qmM+iV4lMMwnHH1vj3ZVi5XOhGSFT+YohU3RA3VUIMrU6nWpwTzuDhIrNGfQuchwkXuNWbHHi/mAPgvnql/t+8v9bIP6/3aPYzdHxEUV+Ma+eCzJ95IEItmzcK4eexZ6sMMzAht4eY/30hidE2NWgkX3DeTxv2t/e7ySeOfZcrBpiMrYG5klrLtyxQ06IPkHdc7kNSdotMqX6sIAEQzRxr1oLRKyR4W1cOlzqSHeco7rfw7V/xySythnQYL3Q4TXkHkl37Qy91uZSQ7fvxYpF17msbQbagjGzUvbFFByrFzD+jDqRhR9kCrafMS9tSWDVQ0MPijP2cT+hTmRrzEdd9m7Aj1+YVz6yC/Q1H58vcW+cg5/9+SdTO7rlQml+pjSbrHlIxNtPpmTnJEAWzZBhlVMEyvj2Cn4/MiUN+P1yclpg3gHUuWrnCZQf8E/q+L1Ngs0BvdqJVDyk9SwiLHgxn6ZH5w4OxHrF8jkyZV+QKUYdzHflBMfry8hUBqiTrB5Um54/vobe1fQrVnQ4Xl1ejM+ITyYJpcTlqTpwN0gEUa+C0wW93v3ScpBXJ7fy3Zn6B3sQzMVfnveT/45zFH+GKc15o/c7v2qJ2vfrCsjtemdeuRE7Mm2UJ2w2kzvnCDTmiecq30y59fFuk2VTWiDbs3MVFsdHQ+b5dAIm3Ndc0Bs7n8y3iQTbdKNxKRsSIJelPYPEaXvOgSsy1XFLETDOOVVcdCbmmWXzhtNsH3HJjokG9eR2A+0p8UhsbYKY4ihucCGxyPxguEqaYAktmN0mZc5lfeNJWJ9e4M09E/PKrSxQp9Y9+JFkcX61OF/oEK8nALc3zukfTD1q1oA7pzhnO4pM8Xdc1/PTCTN9MUcdgIJG4IVoboOMIVO9nM0gKxzMQ6vl2MfQXCwgTjqz8osUmXKK+jo+0zWZX9yQKW+nz7+ZWsqqQJuGQ53mZjZhMPa5554LDqDXIxIw1EZaVOIdjqcbMlAePj6dausHhMMSvah7xPEe8U8Ox0uITAkCetHG7ihA8/Gr0LbG52fV9glOIKLuMuPzzdQx9PTKz+c4ge7ZdoCMbVGn9tofZUr65Xk/5e84R/HbvV/PPgao+urF4NgtBDrxrkvQ8vWduYUvYh4qn8jUuv3J1JlLathZQ8MgM1Gn7ifMU6Z2OLOgW6UFkTdHCbTlfF35Mzj4xJpfRdhdb1qVzkNzvDvfDeDu+L7yHE20SbU+iKDcA4elQ5YAJVL/gvusi6pYcreUUsY0OOuWy8XLIQA63edXOJ/OIs7BlSZo+13zAEPdpwzc96bHfIZ5wivPP5m6uYvx3qxpcUw/jGdMZ+0EkkrFfHPi0cutNtsGnFNr4DqfuTYtF8hUap50LjiFOIfddReCM4t/MvWcjue+1dRm7LPFPCNbzhyCrMLvmyjI1NauLuD1POYZZeNe6LIW5xA7qHP+7Xrm6TU8LSESy7H+37j3bcQOBxHMQ86/pgQwD6FuMrZB77fcuf9kKnzog03DHvPbccWNz8saZOoZUwpZtvGroOpQt4wZe0Kqbg3U1dbt6eZwuoLz6fHfyy4VMqXXY48Ex2V/mKkF96t7vjP177g/9dv3KFbpXQc5eb0IJM2Cp5e+XMIm9RrOmZjihWzGM7MbWcJ81e2asd6EewN0503lqYelQfj0Y4F5a87ki6mJuxKBnr01Y/xrZ5NuukPdm8w1Fgfc0ibDI+/B3Wg98w59a5CHH6zASm2HpN0hsWm0hSecJlXE4qtgSTSmCwr1Iner9D5oBhUGuEK56FYV87zZN1N7dUi4L52y99kTYDaYLICVm9Nb0r4huM+syk9AvdBDUEkQ9x7OaaEdkNmIq8FZm6hT2tQ16DBkNYS3E+rExkOmkvQSAM7+beWzpSfTSRJxEDzHOrOPdnwGvEQdAs1Ez5s16LXYNbtAHqMH9pOpW9A1WyBTU26sczsZerroiID5qB37iBwx/1wr9GKBXYQVc0wG1JhXmOcMVWd+V6Buvq/RHbJaQqbI5zzm3TV+HhTMgzMDX89wzBBUhc9CgUdd7Tz9CUk9Qy+bhGVPrUj/ZspPPWSq+eCo83WKTLmW9wd7ECxm3K/2KMi/dI/iH0wxtujp6TQTYL+Y3YkrNVlBrCk6tI3a3xmsKTJVLGc30Oxlw9ycmQYxy5kFml+fCesmVkyAnwtgFP2a+ZMc2TOc+wrWG0sjif1ApoJ1/oaYP46dmsXMIJ/ljzuPiz2XcNe7QVnHd2gKVyNTpSXgnDiNt4hfLouO7RW975NW8GD7FfOdQOO/mLIq9adOPVbRN1Nhf1RyegzrNxxS0WI+NOeCPo+1CG5/szFvjH0zyo9ew2Hn4pz9wVR4QqaiN+oU2009g7pREYD7ybYYdzr1mynGxh4D/g3zS6a953DoFuMzY3X0Wj4ydTh7JgnMl1LQfVKhXrtj33fuNN4LFmoBwpWMr69r1LkXrpKQ+Z8Q81LKIRNK1EDQe8hUhkmQDs14tsgx0ftVHI6XH5gASTjg9/9gamfHKsRG4OPfw0Qd08Z7vcmJoPfzu09Hdx/uCrF31FkQLzwJvSf+q35ydkm49Yc/ydSc/9UeBfnP4ymR/pvyVCRNdKRFQ6bcz6KjlyBZwHpuNpUj6tuCwGfWgjZ5YL4S7kZHlOn99uX9/qFTNNBLLpjwj5jc+5cA21m+JqFu7SjhO2R09yKUizdVYpA8kzuAaYhMXW5bTC3ZUgCLJHsucqREpqtYbuFO/IjEe8Pi6XZVq/CQJZfEu+gq0+vxcobbvl5W/r4Peq1thfvXHoW7Pt564rzR+4DhoU6cB9SpqXd6A5ubY+8ZcyhoI4sShFyLdF91nKPvtrrB4XBGpvoDMuUL0Q281kGdCh7orT6t7cNB3mzRg74+Es3lLTfus+HnSwnn8GWJ+eoHU2zzUNBrJU4FeeEiU8MMvz9V2Az842XLwi5Epq777eKLqXDmoM65fTaAbwUh6vqSGdTJHcxztq0Tf/5WbBozdoc0pQb5YsrNxz2P1Ra9K9egzt4dnkB0THwS1Ef0su54r/f4Gs+BnC5uR71HhF40eegsDHP0eg3LPnBEO0HCfar+wb4ei8X8V8+n/pZ6FL+bqbKa6bCVnCcH9jVqaLA/zEDLtg3nJnab42obPECbincCGhU6sj8sr7DblQ1zSGPSL6aMW1VW/uaz8sleDhew49s1CbRakkh4KQUwk45W0Xl9N4i09+8Qd+8358piS0ml3Rdg+499Fb8+gkRhzj/gAuuQS8KFNd4dXyhwKT7AxRK5SDTj4AynWltWga3+ZGrdtwnnLZw5TybaFufUsjQJW02VmIZZNO4tq2Ot5vG+lDrLRABnM/abGpmahOsbZFGKTK1PJaVp61zBHU46++pFerYFBmncbgnrQZHo+j3eJVlryFR6QK9FTI7H7xvrR5j2p6ddQSpIUtnggneJOtks1jzk0R2ZTMbaYcdltQD/LKHuyT1+PnWrAcJFHbKgXxG0ousF5rnHY8Mxu0WmxFREL3iVkal2MsjUkrkFwElDnerNsX6gNvaYKzvGBY2Ga4C4FFtgdYpedq+iTsXK4gIBXPD34Ur0es2+Re+NWZfzP/7wJ5kShF94vzn3l5yj+CNMGUL6rMB46Rea8MoMNsmxYTDvRZ8k8gyZkt7oBe0CdSq/PZEpG9D7ufqdfu2lG5QrMVPHD5+8s5QH48pNOdc/2gIZtOUCNC2gLE7n+POPHGqIr/K7coVbKxOtCeawl8Q9S1DRBPq60Ts8D33IolNoNfQmbmW4Dwtg6bSlPD24UMJ1PV8Sf2tfO21Y5HdkcpUSZ/MMO7KajPefjgMytZuPTLHtC7zNwSLh7jDkVI7fK0gTQJ0Q2FiDZVGjNyITnLMO/Rh0Gm8xfxjO6JWCM6XeXkJXuR2fb8nTUqCTrvoAeFtk0h+9YTSee//BFHsZyJR1JGdgCiBTjVDGlD50Hg4kRoaqHJnKFs4CAv6EupVnyNRAxA/EewjJF1NL+32DZLnccOEqdG2qy2O+Kkud87PjWabKk83BN/fItOpgvjsnggKexrPKn9YqpftzjUwlc4P5n/unofkqq8Za0ToJeG5kaqv3AHwPVSA63h/s67FYLn/h/eb8v/Qcxd44bL6Y8sgpKqjPBfwXU07YtD45H8azSIsNMuUVcfPFlLZtkKmFl1BCfc0CMh9KxrzdA4i+23BAy/20cmJq8+RqJnOwVg4lyVVeUjKB/grBZ/lmX0yJ1WwOZPPek1S/xzw9HpC5VuVCkvarVUHz7XsNba3hPLGffk8vQ17AeakJVWDeteaLqf3ylXBut8c89YOpoz3efY+CT0yPR/IE16gtwmaDGlPhyJYQFirmGcnAdV8w2itEFSa7kJ+7MpVKzPTHLeYPpk9wDj+cCwOWNVsSintl7InGYR4x1C3nPwgysTnWHPj2BRmimdLR5WF9hmP/Nrgwl5CpT4865s3cLSr+8tzQWhj7SQUpMhZ80KtV41mq+PYKODZ2rfti6kDmGy4w7NKgSspqTIqrn0wd9QyZykbv+hzvctQz+MlUYCJTQc4ewNYF6u6kdBua7ttq7JeFXvKzUQVaj3WZcpGDir0uw59kaiX+wvvNZ3/JXY/fvUdxO7k6mP4EdUrG+Unl+YyDrZ4gU7OpCOT+mtWgCVHDQTc0zT90ClppKX/plCJFJQvr6mETatwG2L3rKXPqVd6R92syA0s7Ei5aZ8jUo+HPEDysN/F8yZJIY43vi8GexNI97ikVihtc/U/AJW/eyunn066hNmZAIiegHRVzeoTWrwUW7oxZ/8XUbjtPCZQ26tRpIC3+zVzM6J6JTM3DBeYr72NyX0xNpPUSoucS53TvjGeJZBEZLxnO2deq/GbqsNjrzJ+PNTeHATxc13cW57/Nj0CNNerK0Z8ik5ZzNqg9OXEQXmbIFLcvOzpRuDMk571RMTN2Y7oYb0gnnmBxwcZUG3osx5oz0vYnU+Y86iEqqoALlGHsg8idbhCdbshUWioGfRhbZKrL9IrRGplalRV+vp5sObZ+Y75zd7YMweLGqqA7ou7SRn+At3rhGnGjyrdOpe8YmXKVMzLVtm+IVhUwptA/ypT0q32/+ew/SPH/0z2K33426fHcwGZnPJkjnvWYytnzA/vVruYcTtra5HUZz00sXMxXP3QqfZqXb++3kQzp62ySUSYlYZ2a2mNBlW+moG/yhpy9MZ/NRVIl6sGUibTIT2NznjeB3UaUyZx/oi4e37sqEfZxR0tPusJ18Q6qiAgrn95Oqwl4NHG49CLQC40E6QDts1tw/g5+MvWlU2IbNiRykal8qRicv7mWPupe24FbPEwuEPdDTJnHLVEnvS3zxR515xOKmDdcVeeYeVNw3RfIBbIZrus46ZEpb2q7qGOpxbH6XfL0ZK57CLp2WwVthnkGVMbBcWUalf/O0WvV3buEuNghU+r749PNGRNgdtQsLlwuvMsXUwf3hbr3rvDzj2TxhtSdBVUYPMa6TiLmuWPvbiq2bD+UWqNufTG1fJYS7W/OT6ZuIo4/jC8yeJcZY4E66tZ9Gd1xztg/maqXGXrRTNdJCG+Pp3UoviF8OGOP7ZP3B/tPCRz/i+dT8/m/9P7Ujzy1ubfI1Pyo+1RT3A+Y7haZ8ipkqj9NkKn5uHcu7I2GPE0NvZ93wfeXt0Yi+/fVAtvVCvSM69Qgk8B7gx1Ik8pdH7sLubkfZAZNIEvuBH++YX0O0ZSOZ3bdh0SqLeqiLdFdFWcbo6GDzldwmR4Ckp4sy6dKcRbh+BCcsRaZX9Ag4nO4XqxFFVgG5qmo9BuQ6xqZOiSbC2k58QFp5+KcPn5coPPbqQN48GbFzmMfes4XBcjV/Xbsa4G6c1xvL+Defb0KBPkj0/d5fcHx7THPZAXqwFkykKnty6r8R4JMWdfxfpLYYx5bfFA3ws/YVxHd5dhv6/Ojvl4JrpmP59orZDrz1wP4m5VVhYWvXqgqZWPvmyt+/0VFnXq6Yz2/1zVgPqMM891mfJ50JZsqmKKSUBqOusWFyFQoYZ7r0i0PuT/24lkV+PqWdmtwV0tGgvcDmTta2R29HTXQ6+0+F9r6+hkOkbfh/DbB/HS76q+xPzAQdjx5f7BXjsD/3zsL/IOpv6Uexe+u8cLIcgPkOn8SZzhGQNlE62EnbmrOg140yGwW3ECbcchUXDQXMmkPyJQza4hbirHwte9npY+i8utbSsn7sHmB2YjIVDXrCvJwNQ52n5KQiB6RKUM3EjjE1YvzzreVRMSHMgBN2h2La4gvlNh9CS+697loebVs+l6FS8i3zGGJM73E9DqFFC5nf0GYsQguXzqlJqek+tKpzB3vGL5KnOP9XQG6uSBTx4yaXAg9MpW5JwFSrUadWF9xTubpu0IiBr0K40aW6PMhVmO+wTm4AmRKzDHS+4NpsSBcfXp67xiu88YTvdsxR114efUASfXG79uMNTfbEplK+7FGS8hcn657Ed83iYX5zRkudD3uWeQ2eknGs4HSKb99g8OkoAoupidR87y+InOwwfGM+S4YGOpUI+kspA8c7zw48ZBoW2RaHPsP+9P1FJyQIlObAdeIYr9oIHLXOhc6wqegvd2WwEBHL7k9oNe7FdELXHkFxN/T859kavbLfT/h7zhH8duZ+rFHISvHjnOfsW7TQ7x7w5ov68rZH1pK1qqLDH2mDQFbM356v90LX6/6RiDTuWuBLD6LKhQOK0qORfoEVQwmzNUfeUzEfDmAYhYqF3WaIZDhWQRwAP5VOc3YM/sdKh+w3PeORJZhFPSoxgVc773PUiO1DDqbnhfgRYFD4o/k+/Q0kxM4T49zzqepVmgnW6iB2FlSefd03hA5HOsWOagb/jRApl6tg16wjsezQ6UKX0wdEwm9WD9H3UkxiQDEa9SB3RqZOp8XFfjtEXXK5XEOs0nuQKQIFmPaxu3pJ10jAybZki+mZsppgMMrQYZgPN9XH04FZKsVeq/F8AHKkdMHEn7suS03avHFVCiPtcua5Xn0mosXMlsEOMcFzDsDrS6QrtsNC/USdbM+jrplt5jvVAG9XjVveUjpeazHPupsakZTiN2CEabf8H0ryH604UMv282V/Iupg+0ho/oRvd5Na5+Q4d+IhJ+1+ieZmv9y32/5X/P3v6xD+9u93w+mdvNXV7mPe2TQ1Xv2xnyS1Mx70uwnU0NXcyBwRkEs6/PNlBu8UbV/5CnSHwsW7nlLJu0+7EC7ORLnzF0pJmsbvaShUbX6Yqp9FR4E6/2Lue/B4nH9nn1gl7k7EouakNMyRCfVEc0naalZlKZswIj2meyraD29AN0PeQznsJmzUN3Ncm22vtRASZRUTmjdGpwp3B1iwR3PHWjI1L7ethAdqckC2TkDVZRogfkqG3t5lh+e6q/qDMdgrrNASnqBcgfujF5tuql8OUem2ikyFfKqxcJu4na0NpGBVL1sCct2mLems7H+g2MbLLwtFVwTrlEBrvtA7xV7JdBeqz6Yt0RkspDUnM7ZuLd+6FG36AWZ1CjqRmiaAQlOkzOPa0hUgVNLGxZchF6ilsZdITuXmId2M4X/qokJ7hGZOtouT2WuRp2aaR7HDBt1CxWqAfexwjUi2KBOLcp1CX5xQaaa84BMbRZPcLobkODlqH+w/5Sw+OW+3/LvOEfx23WKKlcdbHpGpq75gtI4Kl+gp5Oaua2XyURX3AsyZWJ+6iL0fssmwNcuQ28YLoX++1z6IS6If2pXMnEO0xbs3UvivNk7h/Hs0gf2B6ayL6aMHpx/MjVfLXt0nLXNRR9NiGmbNjnczROropf1QO8j72cA6nXPUkwLNp0blxAegzUnGFQ0X3te5G+mvvLUSUWmEuODeUbOPzbdn9YtMOtmMkw+6jdT/mOJ+egyGesa7TDD58UadaCcyDxdQnsG7/raVGw21tzMBN8BVxIsEizEsvliKn/z6B0vDL1h0r8/kFqxMTbcwjnsJtsTHEk83qt9KTbVZ3r/T6aM5s0Bux8wXz3vyNS6ZagbjhOQ0Fp6PBVSpwJvudwQdi9AovH0dAFnZ+skuB1xDTh6HAc4nce+jgq+3qzR+7mq6lWMn+PrH0xlEo9e1sk/OV0+uQIi44i6d5ui17uyRQfs0zlVaFy8P9grR1j+ct9v9S/tlWPulA2YCXTMPd8XMl35zydoxbsmzuNjScRKlxVob6ch3nofX8hGv+NrX605t38bPbko5Ra2z9uJC+tmKZFpuX/A7kAl5tCrZBNfT3rUPVklX0zJYrzFOeg8UcfqB0+Sw/UN8qSyqyg/Nj6VnCKDolUYi9bvO+aD3uMgeYl79IYZRR0VGh9OjTTjQumDCvrfPQogK2TKjt8NxFaJOvFfpvz4hEw11dmmVbH9ZipoBsxHFUOm0nKBOnATep4eduiVvCXqFNPGM7GXTN5DPBnrqTsUdWojt6hTxxvmIcFEyl+7CJlxVWTonqNO0d36COElwdezA35/FW978BveYr5dnnN66FHxvUxEpo+hi58310/wBsvnQmPsz/uDqZDMfzKldNkFAl/Xic92qFMEThxE/Q6Z0he4JjCWTSCK78jUNkamGKlqCAuGTN1s9H7TEHUzrkRkigQDMtXUHaQEHO5PM7X61Xm/ufjfJtnyv8n7/dj3Iw+z5ZzVeyPQW7PrwNo/bpy74TDvRCf3DNrLrytP2zcFmV13yFQ6RR27Vk1HkpuyBYVfnip/N18K5MmfG9COikS8+GIbJN4832Bd7goX5XzTE+3qG5hX+ifn1QerJ4/bEt9/tTZLMq0BipkigWr78jj8g955qta3D+CSvCexVl4o7QtM3De1mbFgGWm2BkHfgF7pCfvSKTDrGqLnyFTOlwadP6s7RHPdJOFJUg1akrG+3SdCnTCfZU/dXj9DnL1RB1oCyFBdl3A87nAOBgXOYbvkkaleswhjL9QpxaifkK8dZMp4ozd8sLF/VWshQ2fdLWhwRKaiV6NzgZIgU+GDe0NeLlHnYDnEtBhEXCOWFjI2cxWJ7ruxhst+6VfhR0XvJ+9E9J5nX+PCZI1MXXxyQYaWG86PB2TofhUHcKuxF89LxfEfra0EaFaRKXuN47122xuE3ht1dxifecuVU2A+izfMP4/1BK/bqgVH6p3Kb0/qn2RK/NV5v/lfUo/it9eh/eH96KZDpvo07GleTn4yRT8458MyQaa6tq4g1v7DVOzUlWMLTfPF1E7TT4wpB2RqaezRi20OIudsP51Mus/sBaoZKVUsxzFPqk6gEEUGMjXTVz0R+x3q1LZHpmpHsClX5hE8kq039nhb9siE90YGVrsqXqW8TD+K7cJLtpCpuXClmpQZ476kkzDo77cLiVNkKgxLnNOFXNp0WtQPyM0rMiVzHjL2cGYQ8JhnfI7hnHxeMW8kOacTJi7kniZO9c0UYzLOUV647MBXx2fG7cJtKO9xTzj6B2RKAcwv9u79hniKDLFyPIsk+twRjtubzvmrj2vQ06V+g+cMFvE38jmmhpwN30zl+Ueg1Qa9mMO2OJrk6qFuxm9k/KpqHNssQKDWcVGBe51uuPBoKehVdX1AHX6Mz6A9ZAyFVAIWSR7zKx/fr4v6BtA8MB+WZzemelyfIEtnG+If18Pli6lgcBzGpus/ypT0y32/9d+xR/H766WPOrV+7tvKuQrzCy2jsgXTqW6cU96sjpQrpQCtVlGnBqmJyXo1KUHLc9SpNDaarz0K5f0+kTDkljzJJjd0ZC4nMqc3kKlbdn0CMRKFfemU+ohxLkr3Z+XyTYqfV5cvZJa3Scq2jUEtjwbw0HKXS577ZUerLnxC8jB2LG44ItFSaxxolwnPhVyryV/ej04ZMvXD+02cUw3BcjwfJ9g4p19ndodQcE3iXxPUqQs9zSB0FphvzEDpqOhkJYRJveHYTS94WpqnAnJpgjqVbJG5wzreQbwf7xymKuqU2J8w4y911Dl3jszdlg4y5ffI1PuMXuvBkKnD7qpX/uKgGPR8rvD9T2JygW16Md2q7wHY7IRe0pMUZDLDOZ6uZJ/5yuvc0W0b4XjEApka3rKAS96pgiyrcHz7Fsd7fjgfCE4CMtUyfP2ymQiHIvAI24/jPbfRFYLHDL2sI6NOmUF2Apc+NiQ8PM8FvbxOD2CTuUMCY3n+g/2nltzyV8985f9upf9Pe+X8kbNJe15Hpg6TW049+fr4YgpO3qMhT/V+Au3xwHwlxEZOjnOzhF0h18R17OZC9ivMU3JLj1XA07tAEnNzgbX4EZkrxpJMPGHWwfqwVUgadkJHxJZNIT+bz7FWtHUh1kN5An14Wy66xAalwYF68Nh9XBZdVbOhjuF1EKvKDpNXxwSaVTjHy9mGr4K3eBG+9ih+eL+vfT8Sn24Q5KNOdY1CaXjHzJ4Gy/FcBaBOTQWRBy+8o5drnU9HH7ZeQBDjnPWvIerUQLMCkukB13XvhHlrl4ANrNVMzvca90I3Y8YP1lfUOaHEvNVL4guCtEaGpifUqaFrD+B3/2HqEzsvOKw5/DwB1afumnwg9C/oBZf655upHO4+C+Vy6GgDpzOE+7dWhfy5ECht0CE4mz3mux9M6bX4AQ9siwvCQ4lrAoz12rPBI4EzxdeHm34FMM+Yv4b649Ot56BOOaNO5dnI1GN8Js5S1Kng4v1JpjBO/SJPyX/HOYrfrlM/7k+ZmtwSx93MfZq1zwb2yvFWuZMY5/xLLpGpyxGZih+oU8/jpIDdZXfjvHkZF+S1mNigXGYHjkkK6tR5OFegbPUV5xqdyBPbu3agzkyZS06z8a7IaSGBY56fzHWOaUEM69CB0u6RKdsVZMovLwDddgZcbCT3C10m4QN1YW1zqTzhejqZ+Bbct0+eBe3k0mu3OK/BSElCvvKUImc38EVkiq18ZGp+XTfo7cY7epPxvtF/mQrnPXq5Hzrlkz3qgKwUPV2+ohPqCjIV1pXbUS20bTiOPQqYuVcuNHg730yF2/DD08eevACFVa+Y5yjo/bTq8KVTYSSVlB7f6xd4nw51rtiev5mKHvrIWFPyX0xFmeIzJp2Hhj4bB8dz32kVQ/Xj6dzAfBWL3Kby7zqOR+7Gnt7iwqqCSfNp6GQ61pZ2Ly4XiI77zZTzHu9fZVbpU7BQN4NIQabShZfTS7B+wOHiOvh+8kd1av5/n3v/YEr5S/YouD/BlDbZPjjHIBubPqKyAbVNbxUsqzQn83V5BK1cIWNbTvCJWH9+MgVh883U+g4HEr6be0+KvVqCaZBV5U3yjCd1NUEv2T/lKuFMoyMrWxfARSiQAdMqSGWMeyKatq1SliwkOnlIOzipKpCkse4F9ZNpg3kmsKto17GePszGgOIRcFxQW7T7eub7Yy/d2xqYp4R3hEztPjinT+SDc7rlaojPO6MKrtIg0+SZcQCpivnmsUBGhjuu42xjoQ4EH7mjbIVMBcNE4/zXjzl6km2A2Vhf4qPhz5vmqYWDuLJYOHORiWnaog7VIn5f8EFdOOj1AY6MR51qbGTa1saeAk2AeezeDUCtVdZDFr6QqRTtL/XaFvPeVfdJeHWRKeB0zHOw1Sqf2uhFadmeUafeG+brIa4BCk96YE6FOnljyJS2qFaQGwcX1zQVdSouFldIs3w83+d9vpnyAh1/ny+mVMyXzmW2RwYv6h/sP7Vc/PK8n/rf1qP/0xovv5upH3fnaX1+cN7qFUj0vdNqsHW4MUzC/2GqcG+Vs57EQBaX0Qteya3y2kDIyT3d2bDl+LwK5CLpycE8F0Da1YrAoc16Uu6eDzDyWmZx/IobYqfcDJKKPQnIvpWTkN+1YBXIVEyjhUCnkWxBEz4dlqy1ZU5Lf15jXtjbLL3nVUcVHzRor0+u8s8zvtCUV9OAcq6S6muPwnlgnvjBFLtXH/kfTIXnvUe/mGJFMdZeltDLVRYy5I7PRANtAh2d9chYsD9o6B3fCuoG328hSDyTsdnbLWihjhk/qseeA43S0zwjT/D3C519MQXbLIdgzussyAGZckj7hKBpzCpchmfAz7Me8ouLTH2OmMeO/uIB2U1inF916oVGBlfAIUtRp3QZePp0qjOAa/xkimTjmVszxu//wRSz10s4BKlbBd4H39/Powuk4WPDhdPxvCMs30eA4aFVgVCckand4g7ZW9hz/uw1/EmmhF+e9yPz//73b9pL/5Gn0Ns/Ku/zuPK02Jg3kGf2jUCoP2JCqkkO2mmLurWNBSBX43mE3V1A5oQZesEfTCnxkHHMjc2ecLA6wU5ly8oFocV8oyUPWMe2TJJKGJ8ZnzkOM7iIOqXfV/4XU3JubVm6jGqeSvd8A50u7quouC19agjqFQ66b5N40pGGzpROhbJMOeZnL9//2kv/h05pCruCd3N15ufrUqb7WVuDfxsMxsi9lGgkvznwX9G4Z/D5XOhbRqac4Ylz1tL7jkbz7RH84IlM+S0ytTcKCzzxiTrl20pBFxmu82yTYB4TxzuIqzZCLziB8Q6jP+aXOsohJmM9iaPjyjSanDrI0sJkfqepQPN+PNfuEPz+zcntxz72mG+KD+PCSjijt1wtCkB4NBbcrB7fv7MSDvwcxze4yNAu2r7hkFCLMWeK4z8M72+mwrWK402vDJnSNuhlw+Fj00QUD5AcY8xnCw11qjqjqYCA7iumJuc/ydRS+JX3o3/J/anfrVNf+37+9MG8Sxs0lIvKK+zlBzLlqRYQs95loB2eN+LGfGwT/xagbt1Rx5xNEMdf3k/1qowwTkedenvWAfSbtSTeW88a8j5f77BZaGsuzd7I1G216MEt845zcsv6yVSw3JJIJXpP3UenQFsKOxa/OhOopiPN6UTZVtGacRfM2OsJvI4NRxjbUOPrDO2PvfSv837VxLmAm31QNx4tSHTO12MNl9dPpkpJH+AolON9qgjn5DMTj5DXBc7Z0wIa2nz0I7gLZIoRNtaGPoIJyWtlEp+7KzkN1ewBx0iySGCclO6Lqcj86IQd0w9Q9e3k4Nw8zDNlhUyrIetQZhJk0pRRpyxPfwPEK9StykKmyk68g99NWcXszLvQTK0LcIRaY6wdUDf77I2v17BhocdQV++fsRfpNcI8eOI/Bb2KnADRgXeZr2TlhZbO+gK+eUAvuyYl0NMQHcAVdWTKH/s8VjlpwFt2e/TC/h/1fqtf7vvRv+Ns0m/XqVxIdNjy1wfx0r1WUHjvrkAv8pVze/1hk93rmYJ2nF45p22RqU80OcDupSFjjBe++3qouySt/HB+78iiDDPYnkuh8qgmXr6YsubxmsXmQbiQzct5wvHldxWcTyubiPOkBVvkkanXdIH5ANYSlKxHXcrviU2Nw7yEjPNRx4I5l9Pi1C5HYzpwoWVUwpdO/fB+7l5EpsrreHfDQZ1iBx2Z2k9ON4jlsd7EJvpIdL1jA6QiQ50wqrKgkzFv5JGzYcFR6xvat+QAcDxgnlHGOrI/mAJ/rIO0YMgUus47hBKgd4w1ZEpJkZkMMmTIrxSgK51kAF2JjFXnXqJb0FHHzhwyeffPNr1O6xe4rwN6SVdG7/gM9TskHEWmzGYo6FHKTnA4M42w5IC6WXJIBgbQDQlkBZlBT/uCjL7x+20HGWuSsQ6uc3MZiyb4+2yvVQWOWmyqsL4pNi3BOQBLLxrKloRerzpmDeSFvq98aen9wZ5uYzvf/7f3W3D/5j0Ko+vvnLc/zXy6ec7OIPPxtXJfdGUQ/z1DptIMGfuhU+t+dgBtEPH1co3e72sv3eUTLqxfZkfU2SYFlawE5mLyyInFKw3s28WaxIePURD5Ot5t/8FUbyGzZBs8QCkai0tOUo3rrCjy0AamxeKquRv03U8LgHtncXF0xMzlhmsOXsMwMH86kEJbMfn+nad+3PNN/JEpXUGd6sdz5nPeuYH33iBTKwWZeljcB5i9MCv2MXEOLsufOsX2HnwzddA7zB99inN4XlMT887E4PywH/ts5O0dDtsAvV8zesOFgkyBPP3JVJ7oGYTk/3D3bs2qIlu39g/yQlDwcAmYyUER6ZCc7jgJCAp4RH/91xljzHetHbHjmzdzxlu76mLFMqxRoOaTrbUks3fA18kKr/96jHujJB+9H7xdg8bn8Icp7zGujRfpqoPUejAW5OyEuuPqBaSGrJIgc1CnAq3GfPUWVc7zNKWhpxkymaZ71MltgTp1000RjixziB8N+HmWb1ZD7CXjnllxfD721DNIipnKPN7eRPQ0mB0cy+uB+ffj6W8ytV7/Zm+SwP9D1ij+tE591aFV91Ffu2Q2M6i/7U9gmj4yZfY7meSHWYRMkXMNoibuycObZWB9XGTqyRvw3SfRClk81sdb3ImSzGPYKJzAudUnjYjgWC0c7rNpHbw2qFP6gGPyeDnfmdPNrvSbKdNTdlx42giYDyzuBvdSNlhk2j2l9eV5BHa5ImPqeL7j8a7vUJvNh7HXnvvxfv91JlG76jhPDwrqxI9O6WfMK+O513fiiPQVFW/wkueW+eHYM03tpBySPtKIR3q5oe0OmUqnd8wzh6tT0mCJn9Lrl7+YWl8w4ztba8sF/szp6F0Mb+BPFY0L4g7zywakFGL/pXE+/v81zcnrBuk6QZ1aB58fpmL9jl5QNKs7VY26A1/NGOY/fVPSdiodwV6VyNScLzs65dPR+701wjY83k9jpQ+wlQC9qybj60IVBPAj+RdT2oBMRTMXddcskKmOrzOIaYRe0sldj57W6IUzeXNg3rn/mzq15Pnf7E0SZv/S81NfOrWptJ458ydd0wecK9hvuzNx2nUvkhYHAaj+7cxgqhsGMfaTBCxugoxNcmRse3+jvbnlUe1Z6y3mJzYPYbvuBGZLhQnE/fQX2F1ekzowC9SpT0vOcEzmdwIzeSmTRTC7ws4pdnWsiGFGG4eVcG3Q/0erdbdGT/TEeTa870i4/bA9nW/SGrrGf3NeKpx+dOp7D+2XTu1rgkztqrGWVyiLNBClM8AqMQhbnt88/cTF8MPUgq8yupF0zPD8edxn4EFDJ4KA18sz9EoTVynpi3TIVEYNLsgpMqXv7A6i9Wo8N2y+O3oqUtRd08frTRtkqtm8ErDnT632tv4g0vOkvmL+sfHvg+pD6TkYe4mmKl4/blHnHOXVge30jPiP/SajvYm6GYJJOQ+DIea5hVRAWB9Rp6oZzgEiJQ+I+GTLec/Uyej7fJsDHALg/DhA3TKa1wmOsv2LqSESUki8mUp8e6xFfXJWLTiz0wF1kHz+JlOz+W/WKIT5v3SN4kunFDNHph5Xj6edtCi/mbK1TSyS3veRqWCNr8Ub/qBR4aegCqhjEDBj/+39pMM85Hxuu+gIY8cArJk05+yDn+6Jetme8e+lNee9aVSS1HlVEGTPO/svpqylsmNJ+RAiyj1eLjSpsGFJ+uhEqvfHBPBPt3XiLjlKB5eL4CI175rJE2VQMZBfv5n63kdRqasT5MKgcZ70GZ+Zrm4NRPdSR2/6QaaE1vxey2beKfnFVPgZ1843Qln+MLXdo1dSj6gD4QaZSs2xZsx2rG/BBqkHe69sa09tMc8UaniFUDtptZ+ZyFQxvcXAVAuZUpVSRF9h4/uZ+Yup2CJ3CIYO89m7+qoVhmM8GGpGvHDlRtTbpTnmv/UvpvTLqsD8I+P9iXdk6lXWqFNPwOt/McWzcA52mSBTaY2vSVEgU1sFvay0qCh9PNCLRotIJd7j5AI92XWLzJ0PhK0Pp7/Ye3Q5F36zRiHM/xlnPf64Tn319bAOVcc5hdN0VG3PBWyGacO5FLY8GYI8ANWNUbduM0MmGokxXy3pmTnTVjS+z3pofR+S4Mj1HdlcPh6YW2HO3P1nRUn7eDfI7GJNguITZSQKuATS1/HObL5CZl9ufAXNXuxYuO8Fj8JBIHD6cFPGzETkKVlsIvRa+pZEyQu/gK4nJnRJ8Sb+qR7Wqt/vr9/nfL/XKI4ToYL8VaL3KoOSp9oCmXLQB3Lew0amXmvuBfnH2JJATN8RPaiYN0LlimNWOAB6qQmXQvgamWLjOVmpAh2CamLUXhM5Hu0uo3eaf5DJ1wnzjVxwV8j7HJk6nMY9syNTsJ6Mz5Ad1Cn8z1yBLUqD89fTk0wzKXwAowpef+6iTr19u4VI3zPCHtIpo86xziGTrpRjMil/dCrLKrX2Linez373QiYbFXXyYeKcsHi+ZnCc51AHnOhEVK1X+PkrXSP+YoJM8SikOEfMKOf3J9Sl0166gOOgxfZj9vmbTAmL3+yhFYR/SK+cv9LTzcx8ZIrV6HE8FhdgkVXDgXLf3gn/mPig2lfUqekdmTofzvG397Ml/Em+96VrTRHUHlWQqaH4uCBt7BkHs9dyTSq9auAQ0RULOLXLyMVrAVgl3jg4Vj1Pzo9JD3tzgt6uzUOgs+DSQyincy6gk+5OJ8klgOCzNupwT04ibbLLCnIfBi6QlvZazfjhp176d21nwx11qpD/D6b867jPYeIpPLUO0gticVwbfw/I1PRiZuCtTsjUI0CdUh3UqRjQ+zHzimO4Lfc6RPUcmdrbqFNU4FpIryZ6t7WIOhYFxRWC8oq6FCXote63NoYjf0emnAleX76RHtLP2aiDvtnIdM9xd4g01C22Gvfkqq+vtX7X5djtgjol1maO99vT2qfXoaHx5lVAIgMyJVHUqa4ZzxRe55jHJkqF+W4/9u4ZMybL1/h57GdagXtXx/19DTI1U1LUqScaAO82HftV6fYFjgNvcX9bp8Tl73RK/JeuUbjvygDt4nXMMRYeUHvzOMLWYw0ys8R8tKwsZOrwamrH1DuZvPNxzWLqIGPJO5K/z/lqhR+QQOjihhScBrATTjPm0MtOJPqhOoH1bpaMTcGISNbaCjiafSe2cu8H0lnVFZTLG71djIGNhvZxBzBfvwg7Rl1Ht7unBy6rDBbOTu5Ay4d7hPzpD8yfXw8i/e6VM9ZLt/kMU5q2G3XqAKgb6ycM9LAO6x+m/Po90HARok5JETJ1PyEju7udApseccy2PaB3uqJOMWGNXmm7xTEcKaIGzpUzWMDqCmgpjnlkgd4xOHOYt750KrIJMrUbcAzXXBFD0iXovVb0y3uOaxD61qj9Oh1rm4npHfAXNTivnY69fJg+6sbBrT33dfKQIWQqv6u0DoQJMr7AL+Rbp8Z6fxHVAuEGEO7GPoyC4uHnYzwc2xOwgD+OZ036sISQ26BOnT5jDdAz5rts/ULdu9yRoSrkzuAqdwu9arz5i71Hl4v179bSF/8pmyT+m/JUVeVb0DdCx2BiewaNHrMMpFXfMJD6uCN0rTBQ9zIydpy2awKxikytXr+Y8nJ/CztL8Il/s5Gp/HA5ALXWPAdtshzI6x6fwKzURe2dODEixexTg2bBjXM+J9RB+fbuYTsPtyyazARKy7tzBzsNO+KV76ik8Nm4kISDzsXu0m1o/TxswKObgXjX8D7QL+/33YPgqw4t+XAVpKvx+cx1jkwFgl2Dcyv1mrUBMvWQ9RccrXHNgKyRqU6tU3BCHplaR0NGFe6Vgpvc0SsZPY5R0RpUSIqx/1O7VvZ02bYXSBYXzEOqhEx91i9kxltqzC83b0pTM4x+mNJlZCqNig6CU2swv7i+11RO6hscfREZ83n8+739uoDbCm4dwBaZytYSelGGcLJmhkzRtZAD6A/0ooaN3u6wDG+QcAbq5OU+9vQWOR78uwbMm4vIGAtZCa7/UrmgeyoynXi3BI7RHj/POXGRqX5cs3lHVs168vmbTK34361RLH89ncL/+Tcxtd31BmxGeuCl12ucWt8p7JEhAmt/0ZC9tXVB3ToNs89TQSSTiRrCQWIN57Qg/jAlvweP+fK5L8neWVqgHHmeOYOxvBMannF2T54ijpkKmZp7cx1Isr3V8N6gV/xiijJ7S5Kr18pUkx0fjvFQcf6z6CLK7xMbnO6ks2Rw3YxOO+WKeSV44bx/3g30qwcBPR2Tn7pJ19cLmXJljQWvnYxMvUgN0eGhMyZfqjtNruETGPjovfrHOAa34bhOd0Cvp3jIVBK1CUCPY9CbTDA/yWWpgmPrv5h6vIULxA9pS5hxeJdU36YdHPcaMqRO3zKtPfsXU8JQDrTZsA7zjGswj7ycNX0fVlfwbzpeX7BRp2ZeeIaMJy7zhOIEdCqi98x2NWWB5yFTccrl6N0WqJt7HhmSUvMKzn2KeayeKECdROKBvS1kSjji/W5qvYRsYamclxsVDpidjk72/UJGtbEHXOWnZ/CD2mL+9uD+xX6+y/Xsd2vpy39IHdo/zdTMtgyQk2vLQSWwO71MqwTkxbrm3MW7z4hlKsiUrqJuvZNQJMn0HYBGt03tbkD/qZm5uWSsDijdluSxnu5g97B44vTHpCHuOi/AuGoC5pWp4RG6jQWQ682ttj2rb4gh9z1gOjHq6Lie85SLZxtIj0FKPFvuPGpbGwuivNG40Ao+Hq2oH0IWP1/Eu2gxpV/Pp76Y+u5BYPO3EuIVMsXqi3z/ZioJsrGvBSBTg6KPfRQx37DAwDE6G6T0myn//SoxX6l1Ak61Rq+UP3CMwhwoZOfP2NVHeO+pM6CuHLkcmbpfnYy+3FsHuRyg14pHXRgUM4J8OdZokSPUSbVCpjIokMmaKGsqENSp3Ajw+l9MafPbGYLbx2XBPtwArZ1bhnPAk5KAyHJJW77I4bjgVcLOIzMyJ/0fTFWZzqEOx4DMJThHnF+rEpzHTK2DTsb7oQuC+c7ao5esJWSqFMwGgovw15laccLv1ij+rfUovpg6mEtkypfrhg5xH4MJi5pzFpu4xFTjOKCivefcc93ypNfPP0zBfNmK33mKZBbDefu0yIi7v2xh0xGudkTvWpLg9j6ClXECCUQj8shlrJNE3OTGoDtsM2L7VYeve4OEy+Wlo93Bwwyf7D3MK7xo0Audm5CNupOoAuaBQ2ptwX84z5rNHOGOeWvfgTK5JpwbTy53IigtMvUsMaPDE5nSx/NHtjDuE2/24znZBXl8MxVUY01Nx1slkPMqeiszlSNafZApW0em/CbGMWpwewqJYSFTTxh7k2b6GZzmiTpT3MYeB4nQQn45aGNfd9QpVSchRF2Erw1pGKj5MFtg1dwgPgkV8Zsp1Cy8vjIo6DXztoE4py4JzMlnT7U7etFoVVBk/FZmNIvQC7plgUyRhwM0t/QeXCnFPDg/vYFe2oIDe9fYnCfScQ0lrAvIDMxfQe/Ka2pO0wjzoYICWhro9cpT2kBUJxZjwUL5i71HV7y4+r+diP8vptb/kDWKP61TX/v9tp+sZbA9kIgu+HcEkvSsa8erFx5JcwdApVXN2aaDTJ1p7oM26pbjLARkrEHvp5Sdy9gp7CPCv5cGECHmiKvvlhmpFP8I5t6bM7ZPRSBV2z/B4pbI1FxcRIQoVQv7yMa8ZPFaRrmnkYM9np/ynFUnU0/YGJCddJUL+3yDOlAvFAjPzpOw5hpE9Ovs/Fc/32+m1LQtIHaQqcDqy47q8usE2fygE7YvnfFZweoBxw51wtNidKWygl4veykqC9ID6lSwLOJvprzUUn506tjekIn30jGovFmd0cspmMfUAJnSeGQmsnnUKfoa1vRVrUIISgOZzuvyTsNm1YLfE4MEi9lbpM35doUcQvSC9bgWfnXtBo7FziXehyFT1sZOIYwnlLBdCvh9XEkG8cRViS8vqx+mogtncF6V4+tQLD6QVU+bY80JmZNchkxJL8yH+b0UqcMLEUTbCBktHieZlmpYg2vNLcJeB+dvMjVb/m6NQvpPnPpX1aOQgq0OhgwtsycHnJOzjRLCNrnVDNz3Akhz3dqgbnxk7GiEPKHSA5my+IbYxxgZe21U1KUkduqxmBmQbaFpIM35DzquFhXMyRcpbFZsVjN+E+1J5sV3kPXZlbPbZ++Rx1Y5w65e6ixe5RqOcakMIOg4CzO1jEOb9AcV8ixR61gba0YmdL8EJ+EfLBDq2djLduhAgwDz1BdTkx3O09EdkKnVG5kSdnUFfm7qxDuO+8xFm3tAMFvimBauFY7hNXqjOG1wzO760qPmKY0hXZjolXY86oDjiwTC8qNznhMiU8dxbd5zpsjkp3Ii+rLSC6T8ZTxvdSjX9GYJAThOq3IBfpF3qkzQK6bJCv++59489RNkAiaSgfmrHc8FNwUyJXQO572XqMOwJgl47oJwvr1BndpsOMxXCU6mbD96z660e4jNBzK9FfH+5337geBp2HVgj3OEu1sdwckctWbhMIjUFkmEXm9FyQ9TWfHDlL8W33+x9+hqvv7dGoX8D9lH8cf7zl+2Guj1A5l6l7VMDbUKQK1Jzdzh0u/JuVOQKXlb17bjCANxu8oDzXQbArRBxuJha4AxdYBj6BaBHO8HApuw/RDo82RPMGKnYDbzGfFPQ2QQM7KuoE8PV+buFpgCxs0IcNBMzEuHYE6ptW0cYMNkz3nuvB1oFT4J+OVVJck1Gc+y6x4PAVzvXFASHjP+WIfWzKcJ+e7n24zeJ8xLzOjSZOhoeLhVkGonjftm6nwld0huBuYZyccxuuTtGJL7ApkqYtmj2SOMkDFkihneL6YyGXTUJfeNXrQNG3DWA3o3SUCvlQwc6pBzG683ldHbLbkAckVDxpZPvD7UyFy2u459Q3RkiutWPRyrpUFYVqHO6Y9XDax3kKlX5RrUOwvoPdMEGVgtIaLrrEiB3WJkijugVw2UtIfAPX7prLKnORM+kH9uyNSK4vvFlOWQli3mw7oDkfp2jd7vrlDG8nRkipo12I8D6tTm6fxNpkTud3to5X/GWQ+y+dPPfMdeOWRnXzj7fD7xNL0sfFC4tCbOk8eUc53EB6DTW02+mZLWZwaHQ49ecBHh68Ja6ECtFWaEvYYMKs5lA+ZVftd2u9pRcomVBCTe5pmXdSL9L6agiFHXuu1Yk9MGrY7hpvLjefEDeEprckx+6B2V+0QGR7VpHXmW0lBObAZAobyTwHs2Bl5guHz3SXTyYc6Tk1QgU8aAY1x1Rp3ahBU41aBx/lqqGhq50h3idYQ6UQLO88bzhQyZ7BdT2xsyFbkmjsHXgO+/+2YDvmShzqzFitKnTxpIKsxDbH9Ab7jbSj869c0UbZGpRJyrHDuekClWhRewlRaZjN/VQIdL24P3aNFL2nqFXpuhbvhe5NQBjT5j/2AJ852qEY6xK+a73Qy94PEzR908V5jnwt7uIL7s8PpvhnPCdlu8wSmPdu1NybjfkKuPqINbzIeajUxFJgsBnjp6yUVYrWkptzVggMM5a1tXf5Opxex33k/5r2Jk/5s6Nf/DTC1zRQWFvyBTWX660+BieWDazolzrd3CIMPQI1OruCbuu9HvJJtaLmh2UXNQ1O1A+gXmMYOb2JwP561Bphh6cMgLbwLDuK9dWeaoRqXL1UxUEYFlOunAUu0rgdVrizp49U/o/T4aSSRP7ehsXCE59sRkbP1qS6pclQmES4eS6EYx0y+GBnVGvN7Qm1mcSL/qJn2fn/p6PqXx6RECrcQ8UfXQUEnVS8gPDjIljX3gv5iypSMyZd0VgwopMhT2D8oFfQFAudQMIVSRKU/nkSmlRabiaKbXXiEhU30u1RAP+PdBxqGOSQO5gPMYz6bnZ2TKuLc+sJOq1gFaX/SaB/sMsbLQazZ/OAM1BqEHmzsiU5MJMvnFVPjYO7V3f34ojYrxedK1Q+8XOahTw7guGS+9X0xVDcoP821kSt3i64cmvSF+T20WTMY5YuoLOfiPQcW89JHHOVIKwVUbSrwkU9a0WIx1mdz1vmYf9leZWv523W/zL+2VMzbHgQNYl9qGy6ekYh0zkCbWqYZ+YqzJQuqtsX4eMubM246sFrELB3de1+BFyNji0+sgsbFenDRsZSLyyhT03Bpqt3huRRKczxGY8/OnZn4VySS/zFrQC6XnnPMrNoj6yMc9u5VaJ8+JGtFN1RjAHGmsvTzXIxo5sxUknE24eLNCb2MtjB7Yw71iXllzDa1U+fyz3+9rb9J5CI/gL2XME1yFTIUaMhW7c63+Zmolc3fIPM0gwVLHfBT0ZgS+MKec19QlUPtph+C3K9SpM8Uxu1iDAsEK7bGnz98yzVobvVoVYx4rCHq/bf06AysJMhXA6LXi2gev85Bpc4rX79zVD1OBdECmFmfUmUDaGeM6Hv69NRFOgB/VYZ4cI1N5i3nO0WeE82YdeNTY6Ck4Zo9M9RoyU+/DFkJnZjCf9JVBl0k6gCsVNvO889iPeGQK9jnq7j5HpjK6CsEmV/SSouogU9m4d+ko7+sgZs5f7JG9Wv123Y/8S896bO1YBSvUkSktcHFMH84O0Jtxql19062JLM/2QBfRqXbeW70jwsVxQGN3zFdPK7yTeGZpQBXxwAJy6GWyeVRr0H3pxbkR6XmyvmM+o8PhzbGk0UV8P7+A5KQ9c2/qFmfP0Cpgt8QxkOyWsz01N2sVvdhtR3yeb4EKXC6CAzVhcfxBXbG0NY7RhlyZv0pIRl9ro/mpR/G1RlF3mCc8YUCdiBy5oYUilZAmZ61mDXtjmtiubuBVY76ZThRKmcwwb/g4WJk3LfH6g45MsRtlAeXxehtbVpCJrc6CaebIdHUc+/XO18jkl07NxrMr6TtUWaCSQaT7Kv1hyj/PoKT+uKYRvzvUqTiu7vSxl1rIs1jn/MZ4e1SqbycIpcJh/oT74A98RMY9/0PqwAoHj55JkWCeWuL95XtkRp6il8xnFuqkL+GckC7GmjG6iHNa/xzXJXdhBn62/8XUxZcCCJto1D35jUyNZ0HigtvX3vqg/E2m1svfPfOls/9pPP+/WePlz+tU4BMwaH0h7rL97Ol6MgPUkR4Zai6oyrozMYHO+xOzj274i6l4VzPb2LR3wveTkUnN4tg1Qwb3wWQFyvz15BxZ7u9E32wD0MX1m3wz1ewrZCDKemL7KjLoCP0RNuREufgsnmUa9dEG0omwxbyzCg1aLt4zSPvlhksmIY7pRNqfIF2SvvZ5gwD1LnL9UzPza79fX9nI1Bp1yvdUZErarwpg+n08S75BnWJRe4X0HIxrBvmb0kLDvOGO34Bff+Q9PZ6QKXtlUvLN1DIVZfDYDJk67FCnLssax6SErtjbnzG/JAFrfph6nEqe5idkCsoN5hnqDw2d4Cj+Ypj5l/Fc70VAnXGPjV5/M7VZvTDvmXeH+Otk7Ec1X0WQhQdkqlvJ+M0XLIFUPYxrDCNT+VgT1AlD9K53D3XqAgTzZdsiU8ocvekXU8kpHJ+vHWGg7UdA/fR0wgWe4oj4eYsKjnS6Z3+ZKRzpv/N+lPxnc9K/6flUbm0JqAv+zLnP90amCofWwXTzE4ETLw7EjPMd/rLaicHtITTEaycAh0SqiR3Ow/JbpxTtYBH/E3ciOT39BShd8uBseukb4oTj2vtNH5jnpMjUa5YjU/DoOPudore0OzUH8nBwsOdnnqdVMkiQLT2D8559i5PINv5AqtUbFpY95hWRrDGD35Y98Z/Xmn4z9VXj5dv7yZmdgZcMOMaPzVDSQm4LyO5HZOo4npc6UukKxxuPOrH54BjcJXoATuGjtzo4yNQlI/jaGJkSW3x/c+FlSMlGZ8ydyWuqvkPUFc7FPFSk6A1bnjTgekxlvnEZeCr5tgdu5+L1/fO4D+LB0Cvu9vp4Ltm50w1btcDuOjJ1stERdCKrwFttHRI0E8w72m5c+/5MCftmKm6lGDK7xXznujgHbALzAr5Sok7KS9RZa8de4PDNgQvCs0PpsVrh55/gQPF0FZm6WehFYwm9pO+J6PWOr7CC8JbsGasPyl/skb2e/W7dT+T+Geen/vgaRSWex1VxE5kqyzdP16eHDfppVnGOYhoDce6PLdD380QcJ20b4j5jG7Tj7MRBYyJjO0VBnYLPvvb7wuDJdVIJIGvVnblRsygJZ/s+SN3wYgHLQnz/ZJ1AyS9d7WorQySEqhmoT5lwyaZtOtqv9TWOWcB52OsvPOU0/2udT+HiXVoOdOrKKeSq2zG/e5xEqgtyBVtHisl3vfRAMDNgE2SKLWY4poVtegQvPmss4FbviJpPu4dkfkEvdouQmfSR4jx+kNHr1TJ6v2b0SsfPjnCsf409qqu7DLmx0onnF8iUVZATsEWKOqWN+aZSzQbsNeqS3w/DQHNiesA+lUqY5uP19zvMX/nS0gmT5k5H15Ldou74mM+0Bpk6NCvUjbkAXFDX6M329isCu98T5scJAA1qIQZvySPjqxTvt2XcBY5HHfOYO9YPfGvcD1M+Ifj6nLYpJJI96tQAd3q/oW6myxepvbdd8WO9w/KbKa8nzt9kav67dT+R/x/rN/u/UfH/7POpL6Zwqj9jHnmiNwG6PcCOBSfiTi9iR/zG2o7d/lC33k+9JO/+/MOUPVH0H6Y2s8Hk/KrpBpLAbA7qXr8Re/+JI6LwDgPjFD2Zd33rd9SlWQWH57Fj7glQ14wtDh3rTQkLxTef0afWLtEbPXAeX38uDbWv6gNsXVfqUO6Gjkb8EEEuhi1eb7W50zcPJ9gPr+in77xX6Bm4HIz1F2TUKWlfHyE4exrz1Oe4l2jUqWARIVMRr8j0tmfI0D1Gph4iWkDDHZnaXnFeD0Mcw4xGEgTxUyd+vEWmsuVYC9rPdS4gc/Ri22NRg6fdMb8kOuqC/tQZeOKgksAFvP6cSTVEhq8zj2uqjh484fLDFL2id5STVwk5fweOzTfOmh5WbQhRGhP0esoAVHK4GGIuoMx/vPB+V8m4B/aa4PUdGRmSF9ITbPOFOpW80ZvaJzMF71ZSjr06Gb8fT/Ih4mekZs5mrNEprUo4zqw9CbbW+y/2nV8Lwm+e+Yqz/zye+t/slfPnz84vFxuQnrszc3d7zPBr/WzBNrIrzs4mUUNSITdQp0zUqem2LckLFBsOxz3qVCSj97uSCjl8ZibxTMe4k2Cj8rDx3j3nQLT1SFDELnq964P5VYdMfbi+BC1DWh1Pi3iymvkxbA8W5qXhyKNilroIiWngvN6bgUeziXOFxF4rJBa2JY7RRemB82At8TO2ab51ylxwEWef23lJbglJwVVKHOPbrsyovWFHyHY3jfhhVUX0VoY9OKQez37sMJ9FaPogS9Bk+jnCT2kt+JCtr+O6W4vvf8RMAvsw0zgPnoNIV2+zAuC6X0yVr7GnthXg9apM/mEKOkCdku7jPoiEO8ER1ZcEF/fdUUO2LxCYe5wzhHHtW1jUJWSfCmq2e2DegbjGfMdtCfN2C9TNuRhivtobqFPRtZKpOvYijaaaznmHEl+Ty+0JEI31+tQe71ekdgq2muLHcg/DnX7e+HkScDGfDWNfyCPy9sNUmf9VpkTxN2cSxfk/ow7tH+8/dXvlBCxNOBNnLaIXuQ/9HozcqGo3MqKxnvnYn+pJq9o5ZnpGHkF+gENxPXGu7OPrL6Y2z7H3TNVG41kL6wPyTOo4l5zjPbldcQgqfH1H/96Pa/GqeoSD6bQoJWtkkCROBFrcbli89DxKnVcxA5sPMP/UskbpAiYdeJIh18lBLiO6KDJnLKN6qf1gdopovriXoJAs+qntTK1x7Xkm4xg/y5BhnrKPkMJMI4FpIlPxrsX/3kFB3diqOO+fX9IvplpTRkbmI1Ndgjpl3XCMmrE+hextaxwTL5jnwk/4wxRbGIpBn9btBL5tqcTLr+i1prMVg2NjUS7gx33ul3Z8nzSoc9zeaeilIKhTVoD5ylshk5GlF+B3KjKlLdF7xybmO1eLCGHiGfOdqY/Pz9iFogJvkKH1aXzeVcvI1Ow2YP7yQtQpmT8wpmb4/nSySuC47mjt6T10dL4qcA6KG8xnz1gZe8BJBXjXB/qK7PH+iz2y14vf7fcT5/+Msx5/fB8F7R4K7MIzMjWo+Buv7rkJu+RUMZhPoojc9LOGpE2rGsRnmJHVyzmAVr1PtXsphIy8HIeC8rS2dWCyriHzzeIN8kfsmBPVC4PMZRXAuvA3woQ15i9tquZwIKe2dqYaesWH8g7B8FSFC4djLdL7fPUB+7hRuWA9UQfqLRYNxEtb4mLzOezph1ELAo6dOR/IBugqXBdAOojQ6mmoU2441qw8yuNenjtEVIhJDnbjacQb3o73zVRynOAY3y/LNZ09xnm82aL5FKYDpZf+5UEcX3Fe35vKD1MRWf1i6krCEvylht4tq9Eb5r5wglC54PXaE3qtzZJzwb7av5j6FOkJoisy6Wdx1XzrFOiVzr51qpzaBcAyB8bec8w7SU8C8D0MR77joU49JSkCds4x3+0HZOh2sxvIrS3qLJ+hFw204gEgPJApox9f34QEPHL5xdRypntwPPXI1MEb+2kVrEBmVZPzArH6m0wtf7ffTxT+GWsUf1ynTruJAmrVNLVTmDhmToWzg8M2qAjwy84jn+ihAu0IMjZ9thExjuc9aOfpidntVY9IIvkElO5ocN5cNkoy9IsnSL7Vcs4MYplMpg8L9n54Jf5iinksa6wMjMpriROvkcFg4fug1oXCwuuT6+ib2C/wo+d49mJyzuhWn1TgeExiyepZUpok+y14bXsmvr6u1pTfRwXQYh8xOPGXiAQhztNwgfFM4V6OaOiP9fuYhDpV3t8eVXSzA5aO9dQXAY7Bj4p5I6U39FZtjP/9RYpMhWKC+WPFjeWLCgF1qo61sf6FjGO+k0pwzCuO6e0T88x2a5/AddCUB1eKXqvsXi6w6QS91xdT0xC9YlqZY8+45dhD+yA0EDALrx+P+zher6KAPB2ZeuUOT1cG6iZ7chsuiF6lQdmCC9H79cjU2sE5wFDTBiCb63WQa8gYXeDUgYH0gF53rCe4r8IEWHPEfHgFuaOTUvAgOs4I8fopMpSnL8yXLaBOzYnyN5lac7/zfvjv/Prnf3Nv0p/fl/5wFDD284ZzmIfeRdYmWzBKryLuO4iAvJMZMtVvK2Y7Z2Sq3b73cLhymK8OU8Ejdj0jILe8gfmnNTKyJP4D5Ou1rYF/GiK5ZL0FZP3siX99tBmJ948ETOPeEtvV0Sum0x5jzOwg12EtkYxC1d4hvu2Qifig7ukit3LwvOuUeWxRiPS5R5/EsnnDfJmOfdaT+xGMzTrk3J6gZTp2I1POmNEXMjL1yrkMQidB3QtV1KlnFaKonQLMN89sPAuxQcGLTgp6vf16kGnzuXngz684rydjbWZOuE3g+HDRizK35GmzwnmerZc6Cxg/5pvCPIGjeqgLSoi6kHk3F2L/TmtWmaiTmWhX4G7G/lGsxNvq43G/IJnpxJOFN6Ko1+hNtR5IEO/HPvfCL6ZYsRsMuuAxX4WgY77rLGQ8aVCn4DX2wOb2+Lqc2HdwxzZYQfHGOVG/6zEcyY4yv7mMe7MOHIPUf6HubYlypzltj2ArkVkH6PWbv8bUguN+u+63+Ifso/jTOhUFuYy/56xhDhUwf+THswGKaJac82qiPVm2Dwq0viFj5g516SxbyFR/OhHY9KFHpKLfwOF+QC+jLSOP9Jf+BsRqWgbhSRzIKkQGrYncEQ9c9IrbtRPD5hVearjoYknUueXCQSpkkmxrDvPD2HcimWiYb3ZzylNvvk0g3hwmhOUbG+dxKm7Atr269lYnnGef3TpHHezC2g4/c4+YUwHH1MemtT+0w3jWHJkKwkbl/GTc97D1hRaC8+urjzuOwbuADAXDDplSVJnSJ8HXnjK2xB6+dMAq1pCZj19MteWqgGQvYR66b8f6eWJaQXTQkSHTlse+jgXmPXXcl3EUZA+92asEb/H6xdS0XCET9tjHMByfj63EG+qGr+BvEHKYd5THywc/PPxiav5OQ/R+U9RNfwUiZV1dQ3IJkelYxzmhvq7uqLPagXhlg+9P3nUM+QzzFxuOckNV1WbgXhTUqTZxUKd87ghhWJhjfcT33+vnu+D43677Lf8Z+yj+/Dlf8SGDYmgNA1GUgVIn1kE/WyUHVhwZRL4pBOjlXHK2yMKIcL1iwuEmn4g7Z61Hls5sM66d45gzI9Ejof0Ya7asLxyAiDrEVxUyWO1a5FYQIrIOqxgMTb8wd9WKGTkvHIDdu5NYbKXumk6C8AJ+U5PaQ0PWUOepBBBt/BWO+bboKCcWU3CJd+I8/qxktFT4I+zq4ZdOOQKHTJ1f6L3028gUazOwN+O510P+iym4LX8xZfUr1KVViExVd5ApbHE2cNr/k6mjfxn7Px2Ap9OldAR3YDim1y9nXLsWKgg7ZJgtNuUPU0m6QqY/SenRQq5LiMqxfnmmIFOsE2oI0vGMJBioU9MBvRgTUct9aYtMaefCh2AvIVPWHH+Ot2kGkG13+H0o80GkeY1/H0ln9I7v8czh/jP2Ql1mFno5Jv8wFV17ZGrjlD9MRTZ6v6C7j0xJwhHitf73mZr9dt1v9f+/iP3/rPfbXioJLH3XELir6N9nu3H/n5WWzLkdRUrUIUamqmtZ29ORodd5sQPtoVecezV0INe8l0FfPdFbbY7oFYvp4gJEDS61e52KDfE2mM+kwb2w4NKiromDEoEsw4U597zDfGZObNi02rT2Z5p7p7vn7QS5N8UxFZiokArnMwguj2UdHKWipMf3bQkZP6847/509t869cUUZn8NiOIjU/kgoReTGDIlQJFBPNurNSsBmTqu2wtEk1zjvJmOY9QYTzj7Nw29VSrJMuXmNTKlXXFen0yRocYx1+C2Y63kHIaBrunYR7GqdeLXCXq/uigq8K4aeq2wxzGsodEEpo7e64upduy7eHTH+uWBWGV0lkg1pHGE+WwXYQzbLTHvZe/B5vwOh+s3U2x239T+1EemOocLwBtC1Kn6Jo81RMMT+Bp6V+/+wPsL4/YGR31tcUzQUKceVhhhPgPMh1deLqmZohc9Gj0hTNuPdW8bvJ4b2CbOGbXyN5ma/3bdb/XPqJlJlD+dp17IxA4HCAf1wl7TKl9QkJVJidMoE2XibJWxkohe1s47E4AcnO0ODu/1uLb+afekOG3x/d14/ijkuz2x2kkDRuygDllcl5FTuDVg69hnFiyXLRDu/vZhs0/PNdhd5xFLcQ5wWO8mzGvHtfFwrGUcz3cbEphujflAVWyw427BvO3H9mg4Y3MATSg5rxn3tE6A5qAUTsgc5aXtSam8Ysj6YtwXQXBM23GYQvBqx3Ov/cjg7IY6KI/rcJdowDG5Khh4Vknq4PYp1vQj4evjeoFj8JKMOgDIlLecauSbKWHPjqhjd9QpbY55BsdFCUGE12O3GL0WsxiAbyV4/WKOuk8eRQEQj/2t6s9Yb93GpOk8NPSC/kKRaba3cwgmE7tm7djP6hDrHoR8sqm9F1/K9HSrfdSp21g0W8U5wOJxzomCDTKlnPD+C/d2wzEiW3VQ1+PeqAuJIAKG3nndliUFznQB+AZjIwkwP2U2Xi/SnybzJ1b1N5kSVr/bm7T+Z9R4+eM6dRf2U9jubHTpEStwjIU9BUWGEtXpEIrkMHGQmVNUMvt4QV3KFpMtaG+vqt1i3RpEatA7bl8YuYKZLhpkvbJOQL37hcBsQGY4d2KAhP8a81QV/948PDzQU/Ncu42B7++qhwXy01txXql+9nS1ZBl4eavU7CLVHeXvvgn5VBKJzzWvPbVk7gPBoiuJdyxwnp7TModNYoXEeR4ve/K83SLIpjaO8cd4dkNidgqRUo7riOwXU6E8R51Yj/XUg9GEuWGPOiCfcE4J6/qHKf8xzvveR1iBm8ca8fx5eaeKjfknHTqdBMO4tq3Gv5jyUU4ausPbhXzeoU5k1QBUu6W/mFo074h2w+uHKXbeIVOdmubgnbd27TnJ+05RtpEp0v9iypFewfi8jqDX9DDPrSct5reuwNu+5eUPU0GcW7V/SEfdYqsI89OBcCx2B2SK2i5e3t1w3sl5I1NHkgFUc5MwQv6qTi243+xLF6V/Rs3MP87UoZpIYDhbZMpaFuNz/rHTrrotOIdMWp5Euy3OtkWPunVTUGd2R8WAA5dUNY40fU/UzbjGQQv8DReXbnTx/VgV4YzMSMcOiOA6OqgRqYkPdohjPq4YbKf8mTg6Gysmaec9bClZ1p5hvce17TYGL/rInBfijE7Xt4kOaSDNa3+i2JRirntC3sUF84IJeq3+XKLRoeovplQNmUq5F2VeekOmBAQYMm+KTJV8ZVDPr89gHzDfMHOLY9Cd4jzuaB4Z67NLa3oRUvRKdIv5435Br9UM3Ari/UUjAc/gTqPuhd5JeiJT/dfa9vNVQLZKxn3jr3LsWaCjTvnjN2Ff8JtzmVmAWz40xrR5FVHFlE4ARYP5au6hznJTzHvu3rfrYDFUHZ3lL/S6rrhhnog/BJ0v0QseLzky3m9wDuATvQL75KN37Z7yQO+tfoVkZlqY51x834rTEFxbxN/jvUHv55x0F7LL/n+Y2qEXtq2TSbxljl707zG1nP1ujUL+h6xR/On9fu9PN4XN9FwTe0KljBJZ2YC1bwvOluN2ICl548hI+RLT/8hQNJ8hU7xYMXe5EigpBEsCKl42XNC46BUVc+z3W07PDNq0M8jVf2sgs6GqmQuCQYqt6oIujT0OrD4y0GIpO9CfFxEz+BG9T1euAoheB5l5sXlaU/PkU2C8PCO+s54O6O3IFfzXLee8w62MfphaKcgU7AODpFWLTK0l1I0Djm4qjM+rQnJVGVMTx6C2LpzBcwr0Xu9FOdBBL1ywZxIyNVtIIk2LEMegMDK1nKDXm2zbJeYzqhFW8kNHBbvIgTUheseFgN5wEMdeNmec7YLShZIOd8mGqBnPqq8VZHox9pNKtxX+/etWeTT2zRMkmH1qXxn3uUutkEGqiDbz9vbYI26B+S5xLhsWnHRk6uno6P3Q1BImL5Gh2xx1KvbH52Urhve/WNU9+MrZQp1s8X4bgYUQuoTU/jmDjAbJzYHgFKHulQ/0emkvpGBP3jvOh8dfZWo1/533+68c87+5RvHH1/3UMpuAso+RqRsvGXR/Q11SpnVRw7HQ76SMt8hMrBYcvBVhTwwvN0BbPCvUmbSl5Oo+JJCJpnDefayhuV4vMtiW8Zng0OpkIl7RS6rXtqi9Y4ojLa3ODmyLtqnhtEXmHrsKvWGlzOtgGjoRvT/Qq9iwkFgwLD8lnTeKBPH28+G88+lQkkx7nSF1h5TztPGZqLjvEtDui4BzJqs53o9Zh5BMXjjGlVreUxu4BPKLoJLAMKrx85kNhOEEx/TshWO07FrMG36F3spubJHGInMgbmKcI76YeqRsAcHZVLngVcsdTY8h6ko41rfY5cjUI18d4aiPdYmuO9SFu76yAQh+0sBbwJ5uWuEIYN5+MXUOUGeSVETdMn30jp5r4tCPKpuxcqk0dBGi92Q6jzq1N9H7Lebj8zLhg4zHNTL0OKSj19zh9ZmIrxX+1uMcFFqYR7d4v4Znok7pYz2LjV5mtFhxAJ6w2tRsSt/IVFuk4J7iHRcMIua7v8fUWvzdGoXyz1ij+ONMxcf9CiTleuLse324k2fnS3A4LAvmrpnQEeftTYFGu6J2whfmp9bukanJCj3YStN/mKK3qYx5ytJF4izVBPaENRzEWrsmx6onYNlDzvz+HMrk/HzbsJegYTAtDEosq9dA6Wc8C8rKoXRvpQc4mvspB7PpyaC5c5/DUZoNnL96Tg0in18VZJ9tzHnS6bWmGscnsDP6oIbPUpNJyxXIFOYbwk46MiXYrwSSaqyP10tvg56UVQN2X2nMH8rhTnPp5ULueoR4V/v1w1R4iHEMivmoU739w5S3asuOfsI0g5jL0HslBJnKAh116HWlxHs85OybqfgZ4JhWfLz+cKhzsIu1Rvz1WH9CE1gFwctBppYmjM8Oxt4814VNvNm7augU4UJdgw0JbgF60eJd/DDlm4J8pwZwqFMt5kGvfuL9R/dXD8kVLMKmt3Efx4agTm0dUnvFB3U8q3QHXFXBz5OPfRXTC0shEcsdx8q8+otM8dzyd95v889Yo/jj+9KPcbcC6y4jU0Q6GCTQHAnUR1gweyG3DSlZs0adAmRqmocGoYqvgybmqFOnRJBJ2coTkJZHCfNLqvMk2Y57Ym+7hrm6iXksXMWbsa9HwnxVaWVy0p0DKDu35uzqasjE3UxUMIvNp/ZwGr3TCdeaEPKnCYFJ9R6Q5ugKdqM8Ob/dWsjotRgrTsohx8Tza6DZvIy/mbJb0V8T0R+ZAht1g1wHg7b4lQBoYz8nx1Mo9RZCDend1cZ+upiP1lbhQH46o7eyOYmnqm0jU/PFpg5CC3UgP5sLiKqDWrMURY0euvaXTpFxrX25uh3BdS+E89MSdcE9cgdwLGTKO/Goo2GcYv5KRNQ5W3I8ysdhCR7sNRbQ2yDSQ6+PfQxNZEonY4+4A3pk/yxvCOtPBXpft/YgvmSom7mBjItVXQJ7R5gHTwUy9ljaHRyzjUW8PsDPs4vaAPPjYfR+T4hosRcAAobez5980OulTp0Cc7tdHZDob+oUz69+93yKLP7zz79pjULY8Esw5eepdo/WpCFsR5cgbQ8FccbyKKRJ6Qow2RfMOb4wP210zEf6xihrCFTUnUBG5kzpMyV2NxfuZDefhWCu1Ia4gSIM5ASTDSjLXcSYo2siceczC3DWrGswr+GafDSFwDaeD5y3OcgRnewEHZlIVpxtNG+PrllZQrRRHnhnw6MhoqDHwE4fn7E3ezVUKaMIzGUVsG+mHusU85gnEfRuLo5pG5Cp4CyMvWJmjkz5duxHtcxRN750Smxa9HpTYcP5WwGZqlxkyiu3mD+KBTJ+0AQRAqtApshqaOi5umHG9yeoM/Jz4KlrmTlE5rgf7wWoU8P+dYBsPcPXH3xBe4tk4J1U1DnyeANdPqUSmXlpJPhUIFL+fEvBM5f22H8YdUpe2T9MBcYD891mYTI4nsbndVaP98vqVQlJO/ZhtPryh6ngUe+5QFKRMZWFAQTXLebDTYw6dfoqPbZz0Usm8huZgnBkOEWmuLHHwt9jas79zvv9Q+pR/HGd+mJKL4MTc9VwsifVTFyi8dgdOXu20iMy5/nFN1O2uUCvV20myJQUlxysZ4FI5B6Z0mm3ruHuh3civmY+mOK0ru2dHXZkmM1k0KM+4L6ZEibxHshpXzP3OUOvuOOdDUgT/1V7b3XM5G+dQlx8lrXdVV9rzWIE7KXeuOA6WB5pu9SHSFQYYV1bePSz2EcgW4eA2NuLKhJ/OzKFVuq/mWKli0zp90qmQnTDpDgfMN8EY193g9UOErxCnYqvL57uFyZ8MxVMe/hhKplyKubBZ9lQ52in4LTmuNeoQZ26xBx6O8hRp9ZXHMPWEpkKnx6pA60Dg+7uyFQq3b9qeDqY72bIhBdZeP1q7De8lUkKwWR/wHx4VUp6qVYuHEMLderzxnwnzQkyVRTIvKcgQ5v7qvjqccCCykaGPK/owLVme85Tjqijq4jzwXE6wvzJq8T8hlYSnKWyYb54RV1KZrcEsgXZ1X4w9tb5e0wJv1v3W3D/2e73r+qV47WliHmpOhHnM1+L5CJ7IpCNg0y5ReiRKcfj+/YEdasZdJm8bjj0JaVEnfpiyrwaS9j38qp276HQEOuhuKCLMTJj3IWS5ESVQDstfBbYG+1OUsMxwYRxnTGaoTdcy70MRnF51t7VLwZ6sAsFM/duwZzLGcf0UbhjHoDuynnn/QOT//blAGQTh7HTFQNZWNMQNvONz7lL44Je8h3+Yqo+IFNtb0cQcsMvpvSKqyGkHo5pch86GhwkgCh2NpyHf4Vej9dxDM4WG8YaFa8fKC8RsvlcZf4pQqYkSMezJM3YN2SHTClqmKOXTJGhZotey3nVqFNkg685gt7zZawyZKBT66BWKqBP74U61Y81PVdGyVPSSgnmJQWZeu6rkm7X42HOzV7h2EpGnVpKLwaZNO7/S2NkZt/ZBSSTK3pXflyHbClrwV+1qFN3f6y7u5Z8CGwOdeotyh7t7+Oaid0gU3P1jUzxRQLus94xZrnvv8mUOP+N91twm/9sov03eb/jMxKAaGLFOXW8vhPSyQI6FOFIbMhaIOYumsO2rI8cHD3MT9lrhkypj3LcJ4GMzAl6Q8U9oq4c9LAh7/XZAcLxNYH9uGfWU7oJ7KHzmG8sLw2Js7EPyOF54pziKvCkC98SSHb7qP2bhl7uos0noL8JusTV+Myyu2Z7iGdlj2OGZDwRgvYAbLO3ayY4zzUpDl0AykoLCDQq6tRiynwIP1/1F5Ylpfp5rO31GeufT+kbvd9aOgGbzNH73V0co3R5w7wh3FAHphbq1DyWbHCPMXqlXSV39BIWAjiBj0zlHZRU+KBXS9pyrG8xyAM9vV455jGeMA8S9K63OLXATTm8vlfj9WeUw/y1Jahz99N7T/dcO3q3pcqxeYRM9nWNTvfeHzgWnDDvWHP0okF2VbjAWeH9vIMQvSDPo26+cmRmVZkFeMMLmTYSvH+DmS2EyxKFP5LHvKcUPsCnJMQrA9Spx1i40Z9EG/LDVCrFENrPHQtKNJ9/kanF79b9Fvw/46zHH9epT2bMQRa3yJTHZxk57ygPxuOWc+7hGu5JCOIMtsfwWDt008rkFvV0PHnwi6nbvVuA7NiL2hG5FhmqJgCbDE6cC2LrkYXYrECzGHq1wg5KUj0mBljDAd8PfcxbL0qRIUm816xypIienacIO2M154CLZKAfa6+Dny17TG7dvSRF/trhPFseGHtUh27sDxAC6aY+B9pnNpDgZOM8PRRjRg+A0vC6CiFWe1p7l1he04fSniDwGxUzf4264571McNvN1zANaiTDwOZss0emVr1yNTzFAqQmCkyNXvLJd1oBL3T/v/j7l3aFFW6bu0fZENQPNAEjFBQQCYEpx4nQUFFRUF//Z6RWbWf9XzX/nZ1qq639mpSLhNy5bxjjBFEzNiizhUPZGqwyxwOtOMMN6gL/bO0MW+dkLEvpsriihFmsVyzcHtA73e2hRI8bYv3f/GzUTc9/rzIve9r/5FqOX3qyJTjzbQ68PtSpGJS/mDK3y2gobHJe4IWNxwTMhWfr3MeV0jeiVWHlK9D95emD1kwRi9LRhX+/3N0B6J4gkyJR97fnUgJePvDjvjPwv2TTC0Wv+hFNp/8S/d6tGeQQFkSZGpTykBGrioApqRCAHurY756tAIypRyYM4gbmaRT97+ZenczsKL9THDtLeoSMHsP5P081U56QQUs+2YBawwtgn9PLsjc1jVAdWYnzF9TvSP6yZdhX14fLLjXjkWf05cAZhdOCYh3HEO0x2wFWThtUVdWMjI6ZAYUTEdKSw/vRNoqAFou0Ps92Fkke5czNeM6Ve2QKecqRZCXLq3Zp+d7EB124mds/2SqcjDDB5dwVbN2WXZ0vEKvVIzbFfHj2dDQcG5OIVp2a8YsYcjpVujRq43ohoRIOVpKj6+l0gaMZ2E5+PQyiWyIeTvD8Kbj82+n6BWz4wW/L1uoU085O4Bz572f1dkw0CyJEvRqJTLVXo8xFZ6Yf7xqotVhtkOmVh/Hg2JvoBetG2RmDMIB4meATCcVPv/7QS7grRYWY8ll+MFUUOqoU1I0ABX2ZA/Z1VrxhSKYn1Kt/MmUyvPdn2Nq+at5v/m/tR9FYIEI5lY7Mvg8lzKO+/4Au4tbEO8xkigZ7Nkbtoygbg3xdEZi+UlAtw/8JDE9bAkWkgQqvUrMmU35fqoL39sR1CfixRR1LjzFM1ClFXo19RX65NYnOqzqD+a3cBq1ZDbu5rDS3rfaX4QoWk/l08Nu+RIF96FgRj9E0hiyMrgyJsxllUQTh0K6PltYtOZLJcfN4MOuOQQMhFMwkMmL19SxxxLKx/hg0usaog6MeP9zAJk6VXmCqMzWQrBssQbz6QO9Xp8hU6OH0tFjj0zltoE12A74eb9SpgCDsCZ+e6ly9KK8JjNnQ/ya75UPrD6D2EgJC+IVMrVcmhZ4jYbXr7RS6SOIMH+VA+pcGL0N2pzLAySHGL3gyUed8lon4Qyi7soeMiXy+FM8A61mwgLz3cLAfBVMAmSqHOPzGLlZgFObeP90QN1KBeUC4aG12LdOKVqPJnQ6xfyVjgeLzmm5B7fSViQcThrQVGXI8OO2I4H+Of5BprD2fuX9pL/jPN/fzhSo4gR2zhKZii/LhpTEGGB73RXEwS+o5PkxPrB13kUN9SkUyTU4ElD2eik4q/e0IY/pMIVVN4gCyL7kk9f8vQNrrBwFyO8RJfLNnwLR72YdHu2NRVpy24C+OKEuNke9JaLSzGC1J1cWJMfxQMbV6w6EGYLgBjOnoVHJ5hBZyVnwn6tMJJ9oqUHxPpuE7d52S6RtzsAKw4B4toZM5Q9kypfLn0z1jzoEj96QqY83zGg5r4/ALjbWdLPHGpVp5gBzRuit9FPf0XIm4biuIlOhznVA8h8TODB7TZgUqDk9WgLmkeMTmZSiqqPTq57B4REgQ+6L7z+jugUQcZ067PD+cafzOYHRmvCZT4POR1EBILXrOrjSaqD39BoDZN1PpnhrOAg+H435+wK96MhculDsbpzxLTL0el8LyG9Lft7VBhnSns4ZmCkhU5t7VdHTq2YQpAHmw8sULLp02R6DXq8JgePzk5XtZfzNVDiytT/JlPjLeb+/pR/F756j+GLKKPojcUorHchnGz/RUWm5ALoqqWSqGahTUBbsmylJmqNOWXYpeG6G+Ugr8Pta0g+Cl7boFdk22cLeyY+Ckxq6Sk7gYx47+1QIxrfQIPbOXYMiPpCpjym1RH91ImjsUQtsKx98Ih4PDewl7SPA+O34NFws36g7x7oOd2nWkmb2GsO2NHa8B6Xtk9bzfTCzNGBecTi35LHWkamZgzWta4NKy3MWgqNQ3v98Xc3oOskqcG8XrGkpxRpcAOYn97DB/PTF1CAIe0gErlNTA5ly7OUEr3tkgiSQ00zke0kavq4iqvkcB11mkDOK9+sDZOoSIlPcexJ/46FOZXeel94bZHK7QaYIxTxUOOpPncrVLIbsRfaEwQjzTnnrMc8Fb40FF1sZaEUwX3nEwudjFMeAy0HPgW19ZAqtZ0NpujxDOLpZxH+fMO9tzIyfAP5GppxEtejYJjZ43UET/B5Qp5JKiiE/G1vBp6s/qlOTX877zf6l6ygSCWt686j53vgTP+Pa6DrYtbecuLvRRiSrqOtha2oFcfvRFL3VOFiBYp5LwV2vpz+Y0hv5Ibj9ODLw86cOZuUfmasomL+W6fABlQkzAWCJTI3mb8xjNT3Wzsa6VkRv0FvSuj3UQas8ByJ04QHodvmu3cnxIJLU5j0iY6XEPLbJcrIywymsCT9TTTiPVNKPZgzUG/EFd+jXLYlRwICNHUKCYdTLVDlGISQTvv4v4b2XT/e6gkTa/mQqukV7cDoHvZU2KVt6XvaYh+6GJoRPGSqqe6hTwS6jgm8+K8w7toAMZHwv/jCDls6XyxSyp4X3m1uYX5bZ0gSoFGRKuSsy3cuPBDL2Rib705vS6ZIU4NkmesE9QPetU4nr7InfTDDvHHX0ounJ1Vj4bNGLvjrMV+kr/qlTX0zB5YR5bJwNFXXL6AxZgS47KCz8fQZ3iUypykoIgxU+j7pd2uDuNK327Svmp+REYtSt6s8zNZ39Yq/HfP6XrKP43b3IpM7/AK3ESoBubxhkrXQPrIxrTjzSbFqyu3Qv2FqTXHBDuHTk/bA10N1HWXtdesnJkevQxl1eBSewkKndcr4GcnTRIa7bS0vINh9AlYsb8S7OlJLTkFBYGWdkztakimSpcQfzsHCJX4hWS/bWIoL1eDLU3vv0bMhJzzxw3qUvhMPINMgAhwHsctiw8F7mA/GvgwdapfiCI40mDbmcFQaegDoR1kkpU+lCAghOLsX8IKoiHTlKBWBs+N4PFWtwsnrs4XDdrViQV31L8xSZip6xJrAu50zdSxGyeYs6u4+QqRV/3+XhgPJDp/SkTyHG25EwDTG/4KBrQrB4YU37Nt7fn9UJHBY5MmkdjpTeXaGA5J6ibmlT3hOG61Rye9roJZmLdS5eHYjN8U+mVogIHJLVigTCBp/Hqq85ROsF6pz7HnLq26QBx9zxvrISelPJvHqQ7mX0stseUBebq83HFMxnX3P5yVqJgN3lbR1eR5rxB5mSfjnvt/iXnudbjxsBSP2qsCYvV58UYXsDJTxngrv6bBoCN/kJWz3K62+m4FIgU862rJ3ZEObE2scCbHbFhUB6lyjRJWRGybtK8GJ6qYiyQ+9ohg4ylqgTmcwuxxVYr/WRuLcoykkG/hVMGb/JCs2MiVWuHKBXpxecxamzyJt4EzDVt16Ht/dCJj4Lb7A9TVd1WPRyTGzL8mCVLv0a9GxdEfuETLFE4Xs1CqxpvSF8bn2HTOUBiHSmsQoK7bpm4ZWf6+6rmOEP6Zx7Pctp6eyJTIWAOuV7M6xR/cNEANNFpi4Vf6croq6EbwN1YrRHprIwQp0iPurUZ4Ze6+X0JmRusUKvlaBOTqMyAXfN1xsKS1elxvAooGD8TO77EpliJUPdkENb8I8rfm78qkYvurI0Ehx0p6MLVwJg3gZ1s77i87yPDnq/6R7v30R8L8eib+BwtE2Bn/OY09UCmfIr6SdThsy9qDDR6uDB+wnGvGdMkmfb2i/4nMmfY2r2q32+8+XfsTbp989RBM0bdSSvaqfZ65TEgdyCnYdZ7YxHyMxRlx+wXZs58+oOdetoTDSMIB/UqYBcfBKO5Tesd/G5BjnF769XmLfMeIM/z+LtVG9q3MMediXzHt5ZJtPFW4PteIwMj6VrTM6pXIP9uk6Ypz53QPz5QQdlcn8JMFGWPomFE4M1PJaEnx6N3tPf1KANi5Hg+bfc+NapL6a8bjmpiDheeuCt0Pv4qfaTqcPWRqbYcxio3eolRPoHvddqiTUJVxzH8xvqgB8KZUMfr6sF/i7GGhQMzCeq4ogQrQ60ZgHvGZOc+HlVDsOalnp+ZpzMEgiGBeaXZl9Z9HgSTPAGZCqotnj/tc117Wj8ZKopzBzifLYmQc3PRk163hfp+NWjZcG7ELTOHtLb7r+Y8svxisst76u7ylCn8gjvv8h57+ghaiBdl6YQTnTUrUvE91Qu3isWdqFqUPMqWaiLvcZ8k2jI1KMMIVwK2zoYoXr/QaYWv5z3W/4dfWh/+55EM0UdUUmIDFTeVSXHN72CLvjIlLy4xD+YIspPpkrFRaYCKJlzSkKfWCT/gK7uz7XrdReZ7OVAA+tZV8zb9RdUwE+F+ex5OghOJK87MlE01DldQq9pnaKYVJl4BBLtH7W70rYdKfaHFej39Yt44QN16XQ6UbDvy4F5aZY2pFjvDrCV1lPBs6TljNzvuQub59Vnnpysc0IMZMqNS94jZlLOqPNa8nnAAxF8ban+YMoNRnzOgM+N9/x9UlZjzYZZ7/D3P8iYf2jRK+06HPdjgwhQvB+0DrZX8OnNfkRwsET0XmLJ98q/0Nux+Ib3m42xhr90Ktb5vtpzoczopePrONoAvV9ZvVW64uv/0iWfB2y1oaUPDX+eW2zsmm3jI9D2wfaYhxYaYSJBpioL89WXTgUyIDN7M8vg4Fk4JmB+y+lBEH7q1FFB5rYi4/0FDz+ZssWHhXkUxwjfOPBe0jc9BLbj53sNvL/gn2Nq+ct5P1n7j1D9m7xfamHesZZVxZxjzddJ5NYZNNPMmDOXpj6RblYLWyVAL1i76AXHu0IFnYXI1ChGZrSnOsB2opyZd12HIklVZEbxDxVxD6+NRdZ36wGEbQ6154pBS673AL+v8nXt0xN6zazrSli945Z419W8Itr6OAaSHZ7EeceLjoT79Rj2F/lJ3PVxEZPheEpg84ZP7ZHlsiVzrXFhPX34DMTdGe96kjwAwcEaf/Iem/1d8CHdfogQnqtqoJPmWoKfZ2vi42AQU3vfW5BuMD8FwUppqN3UFoBjoE5t+D7iylsKkO2AMnajyJS6ESIoYge9mzZFHfvw3mdRyVCXgjPW8Pl63UHiZui9vpjK5R691uvAz4ybqzId9noG4VqkQujqakvNsxOC+25sxj5L1JFeU/ZQSDrq1DVUWjo6kD2E8oBedNUOMRUrKYPMHyFToo3PB1SoodgGZu3PdLxW5oKLzEmoa9cOKIUqQ53KuE5dFY33Z+fvxKPXlgVX74/qlDz91RyF8pec5/u7vd9n0vZg3qSKOFN5I5LI6c6wXimp4E1XUyDzBr3gVs0yAU7TTU6e7VoFJSlKAnE0tcixrAbeN+lMXFW6iORMnipY1xyr+zKfqmT2bO9gNvKBuTd7MpB0fVNBO99Qx8aR5JN7mB+AUHJl7vm19UlujZZAb2nHgIT3itwrd4nebt8xR14tgJTeNIBdHryZu7wtc6LPBow7KvOJM7usfRI9sKa+mPKlhK/rbpEpHwW2Dsb8PCZBXx4gKfm5H9UVazTxkanko2sCgw3q1HUoLf7+CHVqXPKaba6I3uJIWVAofJ3EAxn4B1OZpifgiC3mu0U1GPQ5lDtIoztej/z+B1OH4YreMbxW/2TKz6+oc19MhaVl18GTn0nw7iQb89daFYJQK1v6OkcOOPUImU9KfN4RjX4wxaZPHBOmpVLDIfRM5tuFGlOz7V1gsxHqVLAbKA0SxYSwnWiMXaYapfFOCoAJmy0+//Wo/jmmpsLsV3MU6t8xR/Hbz3T7Ymrn75Gp2WGDXiqQT7B9LFLBmXxC61unjPEIdUs2worMpUABZSodBC99TOk3U+v1/kycR7MZCAjGGIyLhHkr1dcyUTu/BSsOCwGU07klIygUoLaGupg+r0B6c8hhdVUugiuvbkBeRjEHq5g8ai8RkKHzWZvBytg+BNC8HY4p7yl6ve1sIK4wyyzSnRoHdtsImTKnZ5+cJ3zd+rZf1exYKCItu5JBlj1Qp5Ya5qkvptjzgTX9MPg+2BHmp1QwcVz/0qm3i0wd3hKO62GNn8+EGpnq+Pm+s08F1IuEEHKn/clU+5LiH0zRuDLokdQ/mAq8WSnSZYFMMWWFOrU5w4zWovSDqWBXYB4bZWikU+9mMz/hZ3Kzm2BDdNioQvh64/PUhrRHZih6N53vL3uezRS8PV/XIYyQ8XFLTpBMG5MFzUf1qf00AeKlwXvElMiUfycmpJKFTG3eR2TK4GtsV7st8UcSMv7nmBLnv3o/pf2nbdLkf5Kp3713Hj11jwysSsF5eJsOvdRwAqu8psx5d8iMMoMrGBMddStUwpzEnzMyNbkgU5PHRiVW0bzAEBeN4ApHvpdjKo6Anjz0hvUkEMmhaW9A73ZRO/l40pDZLh/B/v4pBZfNdNRB1SpgoygX5l3KxCBZNJnCThzumLfmC0o67TgBVTcezIF2K5NUTm2wR03P3G5YYhAsZz90yjtsJjF5bThTnoI1Lvq9SK9SxCA9TlCnJsbQ0XMv/dApf2vjuN8KyFRkFqgD1byvaJ9mJuQRMhU8ddSBuC8/4JRzys91/8mUG+qoczsZ88xDeMQQshoZUi9Yw9NttIVQ3+H9PzEy/fhkEURJjkzKFL1f9LimEEURFdhjNlS0UuoQEjig93v2rkFFg887PgPUKfpEpswpfwednNCLHtbIVLaJUghOJT6/IaAXLRLnBEUbok45t8qn750CcNAY9358HUniXU0IVjF6yXWJXi+a6gHEsbslwT36ozo1Wf5qjkL7O87z/f3rKO7+Ezb9FJm6a8iEGw8V2IdXyuCVhCrZCurln0wNXTMGRcJsDJqKzH0xZZfHpgY7vlSkT7oF2ItPybyTh16PZu0VLJEUtRdI64qIJ1mGTbMsBS+xJYu4rzwDe/k5144jJyqp57YA69y+M9DKZEZmyfwNZLe8MyeQkoEUn3AH+t16MfciLMRvnVKYygQ4B6hT9fMB/NxArPHBQKZ0gTGIcuC9om2+B/HVF5A+sabDj8D7xCrmD6Z8x0emnnVkQiZEOK7nPdYsyNkb0ubF+yBh8qT+iO+JfKJOBIsQmfhiKng/+JyAhPllNUWm8hZ1Ihj7yBSzWQgpwslQ9oYZne6yFA7iBXVrmkBF0wvqRjApbcIeIT+T+4X5h51ctQ5NA5l6jTMb/EJFL1pJqEtaJiWQv974/FmM15ujeYL40JnEX/qoU34ooU41H84UIFP5PtpBUW80whr3zdfp8/OGN09DCGk3/Emdkv7PtfcPplb/e1W68K861yN1rZ9MnXabhgS1dQDNrVPiPK+BTGADZ2RqktbOKdugDtQqMiX3mI/2YUiJZDZP2B/yhrmuhHnrNvB16uW+ZO7OmbSkCOkZVvtNXrsfFlSkvgwLMIVHKUBFIouIGs3AGC0xj93C2Ywo6vMNO2rckNFiPpB2M+9h/yjvxIs/t5bcF5cNKMX8WbuFtGjITp3tQbVlVjspmwBJKJbSwT6g93nI/fDNVHhJCQuZW3U0vgoFZNIea7J0sAbFOY7j/oh7qy+m0jdnqtQ1Fj6u+Ll20AdwQkx8waNVLare0avl1zvqRHpCnZJDJwKvPyFTBxt1arE3DcxPMTIlPfh6vQtBrxidKWPOppp961SgMlqHS37u48V5BHB4rJApjfdK+2IqDga1ZhML852aMhvgw3Xz6uAYwBYPZMr3+VmnW3y+z4X3vBmnyJS8AKDkhGOKt3hiPqTLUkZvy3YAZ00j4bFxVRr5zIfsaSBToqf+SaZm4q+8H/k7zvP97XMUTUw7WKUxnxvnTAk7sQC6hoTvXZ+IJEyqBozpMq2hn14wtVzFH0xBrqL30yTjCTt+QqGzrC8xEcVYAvX4LIk7LlCXiE1rWM/9XIDOnORkabRz2FoMdWpSRwapYisFK1k2tac94oHUntsj05cbccrHvCHpe/IEUz/dajd/bSuiTfYENBh3ghvPF/k3UxqdsRoMEgDmOWSqyF5Y41aFNa0vde8HU2NfbanaRAUU6zWtmbbDmvQYZngWHVAHttcyp/e1s4NYlDTif9hPptj1QVEHwsqi3YbnkeMJmYyYmtPeKNHbVRTvF81VlU4WugHOokWdUJkzUMLPBw7UFHXuMud7EI/mD6bYTUGdWu4UH3zBt0nIHqgjVYC6WWwd1KnLw0Hm1sQGZt4w333p0Fu+Yn4bHzAP9mPeE/SjHyHaiDuBtXy/WQY1MnXbakIYvnqZnoR+B9HLUwVftd/IVEJ8COvZn2dq/n/ewfEPpuhfsjbpd+vUF1PaaIJMZQ3qjDbtCjAEM6m92wfzUJ4PWK29mzJX9jb+P3QKJAV17DhvO/x8aJhzf12ALEoqIgP3kji6GeTo+mc17CI5r710jnmnUmAO5L4uGXjx1SLnoorBtI2GeXfD6MhDuHWwbldt7Q3zW0zQp91h0+nI2Kaax0S7bVSwlQxdqocDM3ndOwto1TLmnk6BRa6v2vlmyk8tZMqZKh6kvA1RWJrQUiF3cgi1BL2XMcEaPL4lE7z7A3XgtUOmZAmZSkM+lx2/0Otp5+UAhzHvLaZnqFO8sTuEwxVrejxGS0fWZgTh2FoRv2GDSlcRMhUlV2RqIMpAhekVGXzhX45ZIT8TLrgmUFwprf2+r3I6xi+CoxwtgV12mHcaR/nJVBCibtbuEnXqEf/UqbIQYig01FkW35CpkV1WkF1OOyHExAl0/Iwc8N5L1Kn8jkzVp8cOMvn2X0x5H9mo/XuHXvTPMbX41bzfQvhL1lH8bqZee/nxg6mUIVPgVQXYx03CnEu5HkjzGE7fTDl9hsy0oS+DSmaF4BF/IpPubCADq0UtuMLjYpEjs0RQbHYQvHx7jkkn+EcwHUxiMOwx74jbdgrGDO8HciwZJLvRGAzpVAuQbYyWJEgNJrPiKniazk86k+wrrC9Ny5xwh9cXQ5PBmpwfzLVvC4O4eW6Dvs0Z3/F7NshkVjqQJwcs1S+mlF7ywP+8CAnFrmqoIZAcElNCnYAKa1AxkSFvs8X8JG6QKfuD12GPTPntBZk6zq89sGJChGDfqwb1HlxXsgRrurnxeUHZDCHuzgjti/e4HBPFALbVkannq++oF6G3C7MZJeG0RqYiwtC7FSfMV3PeZ0lLTQaB/rEEHzYapeduid6zfqq1r2RKRbdWb0H2mWAe2rj4vPsQmYLRBL1jdxj4KUZZBY4f/NSp085xfuiU4qL3u8psC0W8UYXgIPGzSXmf22xLjJpd5UH8g0wt579Ym7QQ6H8Onv83MZWe5RvspwrqSlRhXvJlOQXNWSbErReYhy7XCpnqnong9WpoEbLPF6Aa66J2n6PJQE777g77xEOmQMbPxSl9g/bZHIhzliZ8dqE7gvJRstrRa9QRh1D0htMx3s/lfZj0wYphW7t1DUcvrshjf7yAiZVMPH+dUFJptwY0fdsSUG6JQc6P+RzozbvXrm6l6rdOraMGdeqtIFPFmjNl8bU8Ted0VJEeLrjPLSFst1cbOvQ16lReUeZPECqaN/UOHGH4qVOWaW4xX12xBr90yl0+enD3GyKE9+Ng0PUEM36hdOj9Fi9kqqVRCBmd8j1/L0em2RuZKhZnTfAnYdnRg5IFkK5qZDKU+DoOOYohMDAYhSe+1mh2UxhEc2rVvs2OKr2FfB1GflNZ8Hn2OU3b2gKnqJDxwvgvpnxFHFA3T0oFbCA7Ibi/waJ6Vu+h0CeaEMBakeljstxCVKL3C5eyOqMh78OEqotMud0fZUr+1bzfQvw75ih++14PU2h5E1MBa9zSN0AOMU1gvenj+pspcT5UYNyPmK+CV2j8YMryCubNGXrDL6YIWdS1e5xeKOkL+vpmCuL12iLauCrBUCY/mQraQQTjvcH7lbWEzBziEFbdrCZwObQxObZaA5stP7/qSowZ2XnvE6jaBUfX/HlTSWYXU7Dy8U1wSTyfEfrMTdi++FJx/xmoRKgyBzJxjzq1zZGpK++ZwmYzQvzFFnUqlvUMfD43HszRRVLTRV06nFLM8K9EielhhEwxQ8ca7D1k7k7LHqLzldTBUa8Map+WPkQW72/xVoaYppcr5qVXjjVMC/Rak1TSwVGxptl+j0w1JnrF4sbP2dieq4F+SiGBeCajFxyr6P3oyWHASG7VofmskIHP9QdTYb9QcqqyyAI/XeHzlQtkyHldI/DtI+rUqMFrLyMl5H2J3i/I8HrZIVNRMWh1GKr4PELqGBAverUOZnv0emH9YHAoFgb7w0xJ4q/m/f5xTOL/6BzFb2cqWFTotaoQa3wfI1PTUo1h93jHgltOgopoqo9M3LcJg9N2ahDF9OffTDk+nyuPWkCd83HYA6veqKRrmyfQRC0E1/ICdDy39gDqLcmIc9fXQIaTMQE9fB+Y89xfkcHYCIBa4an2ojz2yT1Jjjgaf87ICEY1Yr+DElBgLoK3qZCxTfcUYOd6NwLyZt6Rk9ntYC/NvNrT8olK5nw/VLZ/8bPgZKWl/bt0IQorfpZnDxV9eVIG+B/zM6QjzEfLE/vJ1Az6mGYK2YLnRMiUsuPvozL2gny75ufQtwPmHZnrCmcqFB3MUxvaB8BSExlyZ+WMjupeB3e7xvufPnj/mSxhcrzGRPDrgZ+1U+uoUxb+n2F7F3XuOHp44K1di4WTG8j09Sp34HqSSgKHok6NKtPCPDXH52sqfF53k0UQ73QcE2TeO3q+dkoo5HxXs26HTJXbbA9u/9Bqfz7vRdr3NXo/e4NecsbPrwqzyPtmKtB1+JNMTX4177eY/sf6/avmKG4ttD+Y0j8bg7wPfgjEOsbMzT/nnJCcHsA4E8xXco6fJwLvL2FqqFO1HLREug8tKPzoTRe0C+rIcvYAdO0FjytY49unUYA13qWCVyuoU7RrPqAfqkPtQRKpxL2LGCTE64m589iwyP6hIUPT/ZnBajAaonZuDlpYXGr3BK1IrvPzAMb60jKQxklFbhHskNm3x+AywvvddM5UiXmKHVusaWeUwQ+mQn2oqNkQ/Ic7P2d+tKwsuu2ELeRdrRFk0PGpOyYGuEvUKSbv0Et5tf6CbOmQ2lebitIuwXE+23DvqJ0Hn84uywB4o1zB17ku7ACZ8qMGrz8r1MnPG/OXu7whU9Zo6OgYwf1mKkj4uoflG71YIL4sxsozMsV0ZDyd428SLOUy5nsQTUiPB1Xw7zPMc1NKIjg8+XlX7g6fP/X1ki9R2jG26tCbvk9kD7kXabwlmzKj0w33oqsN6t484kylpgdM2aBO3Vfqn2Tq/6dzyz+Ykv6OdRS/f46i7lqg8vhQfzPFpl0E+iKPCWQqMqWzBplqHpiv+nOIf9C5iHnI2RfEfV/WzTdT6l5B71YUwYwkenyH7UUsiIPJQyaHFvJvptxCmlByqw1kSmHoDaM9jsaizftJbLdHAd6SYZCPfC5gJVhn4tjjWU7K8zkD+1VeCJwtoyNrsUBvKW2vAnweSUyUu7qFPZW92slkKhPpq//CZIy68c3UxAFIDnxNrQhVRY87IQV/qfK9HyOs0Q3BvPGlU8xWsYa7Hdago17VmpkrZGpxIi+Aw4uwb536/zJlCdcAnM9Oq4PztZ/RenHdQLaoUSceSd/SyXjJINkqpGZCijr10fnc+4PPrcu6+kOnvpjyDZ2f8xHwOZJNqBJkGL3oxnuY4C54HmrXnPEXX3M7sihjDQ4u9EmWBwjtETL1fOPvM3v0NrhFoLFvnZq9ewO8xVJlfqzBD6ac/c4gfnqF4Q8yJc1+5f1m/3fT9f/s+6mVW11BuacH4mjFhpLObgPUBRYJkIwmPrFDsQDjmMQC9Dv8S+eWjDrFslz4wVQvXoGMHicBXtF5IOwVX2EjdLngFRYVCW+uDNqsShmMQ1Em+T7HKB2SQnCWu1Ak1rLzYP9Oj7W7NVtKPpWdg21vm9qRAsxXzumcADlxL5iu45asNm4HtpBfa3jG+MnwEXegfCaoU9MMmTq8mA3JEpnyfYI1raD1AsbWKyFMpnxPH5FSYKuECGH0wXzExpEB6bhDHVhFqFOnOTKV3y8qC7wX1uinVF4Q0TXv1zdSVcr2WJOBU6B3PL7RG04syf9mis0jZ0bFJTIVFALve8TXwF4IT4LKEnVuXkNHWfuIMBk2mK8WduVTyDIU7NkNk2Z2UWc0KZQt37OokpCaTkyjMXpBn1HUTfxHi6oKer9g/kGdnZ/x+c876QB51SBT6zlQms2ufG0TRaZOeSnSceJgvptoyNT0WIk0GKOhcF8fgwRSV/1Jpma/Wu+3mP0lez1+9975UaheQYsvmG++mGJq7oN5g0hw4ydf531s8m+m3GC2lsnnPZt+65STLNfVN1NWYZwER99ORHI4UWTqfc6Zc1343TdTu02YEu9JkanBEHvYSM1Ppiq/YbBZlUfiLbaxSujjnYA6a/FfqW8AUcpzhF70eWbuCuKGiMHzDuvr9iLArZkb3zpFvLNHvpnKQweZ8g6oGysTmZJkxQG/Ga9qf5QNOV32TgrZuMOaTnk/89UDvV4yb1EHilXJ36lKOhRliPkjnqMurUThCf7Az/40ZpVK7anugb+Z8r34fK1Ssybo7RrUpVBeKCLtSLmBuPN4z8uj0lB2x/zi3K+EMUJRp3ZuH4Fj3dELtgS9X2sL7jdT/uZVzWh6R91kHfnJlNplO2D0gUzFF3zeSyOFmPdufF3GA5nvj9cDJK6wI2HCe1mbNEOmJlONhS++NkoxkCnvsfzfTN1qF9gjMEjo8jXFf46p+S/n/eZ/xxzFb/d+loF/Kntmo06pFjI1aQfMN+oemQrvAZBCFDMwTnpceyd2lkkwAHo/H3XIVZ1JRVYZfh9TxUnw/HPQkWzUnEE73vPa3Wyxwk5R84MpZ+b4M6LfB/RujYhMPcuLSLJz7sI2LavacQ/6jLTLYwx8GXftCIuYksvnGfAu0Y3gzN9xTILTDXWxii+YnzYJ6tpC1mHzClzBqyJfJCfHtCHWx1jjdV82mKeIA8nUW9Uh7Kucvq5mAr4F/B0u72fubZeoU4cd6tRpXALWHDKVyCHqlKHh50vtgUxdKkKC6Io6NT9dPXDfqKiBNsI8o6hX1CnL+8mUl0Zr8NjpJ1MfE5kK6R51TlhBS0+PZQj5+4y69cXU7oOf+3RqCuHAz4jLZtIWUvmlCP7kjoyPbugFnfSEjBs6MrTIygCSbEmJf1Tx+cSRUkBmdDvChhrHgA3//bPe4esVP/1A5WWkQy5gngrEDSBTDTLs7p+68KeZWsi/ej+1+Dv60P72delfTG0PfVF7gjKZkaMMDItvFDGHbQLrB1NpERPPuAQicZ/GBNSozWvv2mDeem7jM+jP6FQ7CyFoiT3B6y+d8pazpiX30Epg5dvIFLSoU6fGQJ1qNgVznd20+2ZKESZVDQO7iqQMtBCs/FgzWN5Qt8zriIHmdA16y3vrkyFLzmAmylmAkk+Ro3IZmAcL1KnYEGffTEUS1ymjRKauEwmVkpqrmkmnIaa3pEwgM+WfTPXMMSBc3zA/uQkyNawFZKrFGvTHQUVpHZcdeMaSkBAFTaXGmLhQEBNrOl791CkWyui1kqMjUm2LTLnBEa8Lo2+o+kZdY7bH1xu+fjIFB5vUQTRD7yi3Ov48uUGmng9VpKr7QKbMkSKwy7b3ae0T/g56ys/Mm+Df31pEAYQWP1+Lt2amizjifZhgR4KNh8+rJUsLsnuB+fCLKW1NdIiTHnXPu6DXw2ES75cMuhA0x6H7g0zJv5z3W/5L+9CWUwMZEApk6v1C72aU1AOyn0cEvMnZIK3SpGBky7h2T7OzSLqzJYJ6aHLyrVOzrVzDavU4MfeorVvSQ14DVcOshplIc/KhYoQMFAlzSdLg94/+CzZ5VBD3UYXInGMBbIJdxZz1SR+Irb4DsP0x5jNLikQy2Ftkzns0xPlcDIvE7bkG09yeGRS7GJ931G2+dQquFzqQ+Y73NGlfOE53Dmdq9NgD3OoVPweD92jhbfpYUqFOPEWs0VHx0CG8mMhU7jpA2Uf4oVPMeeK4v3RZB7FsoE55016mZwXzlLdF7xaOn4NFQ6QFshZ4vwcJa/jROGv0mirff1U5FT0fFBeiskPvp/D1hkmghBDe5nh/Z49Mvi8KgIMpTfC7A3qzuisNzHumUgePtwL0Y/XI2KFCxl0XmQknjwAgeKN3zDW8PvjLAuJa2hE/3yNjD76vF7I1MrXm56TQskedwjGC+Iz3kg5cB3UKxb32j++h/XNMzYTpr9YmyX/HHMVvfz8l1LMG1KtQEK+3kCnxU7lgCMsIo+xpjd6LiMhUokTCt07def90tVrlBPbzc0zsTG5g74onAs8cGcMYdMICC7LambpiTMC2ItBfTkK8t45M7dW8A02boXecm5uWjA0KYJ/2peA5W2SKtAX/EfmJwXSP1+kBK33znNeCczFbi6jn9xHM3R51K53G3TdTu93arb3VGpmafogFkT3Gmt5esabLxXUPeUhXjCX83I2jo/9gKlQULDnTMJGpaa7WQUd71J1Rv4Egv+C4HsxRl0jnPKC45YSwzaeUae+VLvinGdb08gAWFaXrD6ZYTlGn0hqZ8jK+LmPU4v3bbOlCtosI8ZNSbSjsSfDt/YJAUYEu0JoBPCWzDh/uINJmkRkQTe4KMt/g86jncguJpSPz5xD//jcfvZ+LKbBm6w7z3W5X55AM4lYItiV60/Jdok6tasyHkYGM7y4m5rt9rwjh64R5zhdNZDj19Tr0dfUP6tRMlH7l/f6t/Sj+wdTzPhlINVX5kc5tKLh2GahEDPl6vHQdCU6wWotkG86QqdM7E9zpPojJ6YRM2eH8RJzFDBmTyvb4zZSnnWhMiNpFQBUNmZru/I7sWvkO6ivlPWPMsPnWKX1okakgiFryXo9cWKkLZFS2o47IwXEP1smsa0z6mK/c3C5B164Ng3AWN2SxqXTQz64rOItpM5ALcKa2qFP+tMearlbZD51iryUGl6TpY3AqD5nah1iD9/VSB3/wMa+4rWLRrEOmwoDPZednzpRIHuB74grzzaifUUk1XUjO/GxRUVEtWqhLBp5u4f1ojZCeZJ1CNC014nsWX6+3QKYOGkOdK/le+RO7BnAgBt7/fcfvt6KEstOPTMxXnTrQjRQZ4OY3pWakQqZuLNoC056Yh64G6tJ6/ECvuVygd83eg0qFE++jZClbwS9EZExyIgvS+VsVmCgq3TdTAZvg7+Pw3gH+W8D7mYJeB9er+id1ajL/RT+KhfJ39KH97d6PT9nBfnLJBe8sTFA3ihZ1YfQMBcdRJ5RwsQEjFKIaTsV5IHrhf0A9VpngufbZJ6szJiGjNpCB/DqJSdZDBVtwM+ZUb+p/M2Ws5Vjw2AXzla7lN9gY87x2bHNakbkh70FdOCXmp443DgveAKt5dKzhIVwrUi3eFuzOu5o4BxXzVbZKCthJRUPA7WeolglsYMu2rvCtU2uLmN/eL3xFWNNgMRuCgK4Icz6VT3uzjMCvo59MbRl6I7Yq0FtdotJCHbtugG0umGdYgkwth+UD3Lfzk6l7mgGE5EiEIE4rg46XzPtmKrgdUBe2RKFQ2HuNBMKjzOlCqVHXDsuVEAh3taKPex2AgwLLfDtAnavQLQNyY9ZMjvjZO5Gk/2DKn6AX9TS2hbCLkKnuiQydYsEHaPd4/z7C53vcohzYfL+t/UOKnx/PSxOCAvje+x0yZbvLHzoVvBKuU08Mtge0AIzRrvqTTE2Xv3o/pf6nHcX/aI8X7Tczpbtd/YOpC510RJ+Je9hO0pDB7t7MyCLxkQkvQy/Yz9cdaQ7yG9TLGPPSbTbxyUxRT7DLx0es6Qky9tm0ByCikQrepPeBjD6DD8bxFtf/ZErb5QzW02lMxqhCsFMmJf6pF8iQ2bvI2CY8Mm/iRciM9N6BclJOgltdpRmJfDsDqy9Qt/aXOCbPa7UG+zZxmeee/JaId4X3gR1jntj1Sv7NlNM/UafObPBpZJAIvDs/2+aLqWmGNefZd2Tq7Tjo5TRkyne493u3mJ9ko79DQRbI1LpzZrRoHoBe8oLea7weDJpcJA/SvEKGsonTfTMVioefOnXoStSFRYLfD19VRXNFCSBoYmRK5muJNmoE4L8/JmMozwPtXkSHIIvQ+00FZLx+6gbkkof5jpzxeZMJ81E3I54HddSlqFRyyMX7tma7GXrT8RbHlMDsUKeKkK+Ln2drCIwJMmUOmJ/8l+NAcV7o7E/rlCT/ao5C+0vWJv3u91PVbnYE4yajFytkzEMuk22gVhwyd5uIM0IbIwTD2UYM+sO6JRq0yFSbZ7VbSoFFTjNkam/dj7VzI8jUMZFz2BoEc8W4aCzSTWUfNN2OmSuum+qbKdWxMwF6aeOTexAjU+7+UEM/6DmZpyML7KlXCV4xj/Dztb2FfZydmLfdXEWiHJMEjPv0JMDuMwNyyeQ1mNLIrd3mI7ZkJXKm1qgT7CggU9WK/NCpcDsHoDkf3nNxQViQ8DmH/zAVwLQ0aBnXmIcOG9Sp41uRqb8V7pDeg1UdukM5o1uXn2WT2fz9koo6Vd9Rh2LqIFOnHXq/fisQgOyFTJk16tQVBycI78ZPnVo8UWfCCZ9HjCfIpHplDuTQmXj/CXqz90RA3ZxPFMaumHCpJPO1Uv0EmT9dkJkvptwAvSMaQkemxL9m6EXnWxYeU7wWD7zHTHpT67DPlfabKW+3VOrQmnOmIt2BQF7pzG8kzHd/jqm5+Kv3U9rf0TPzt+epuzb8F1Or1rCBuG5InM1EHIixbAMwrDPmq8BEb1iZ4gBqN80IsOPEIk9WnWD9to+1+1bPQLpnmwH5aClzWlk0yH7cMrCpGzNvadOGZKZ4gV03ztg/mDKH7kC86inFxGyeJmjnd1W7Zi+hkZOPOpgL7cQgNqSBXF9HZPy4PNWg+7FFyB0oKOzlMqfTUAfVx5KvO0CdCDenPqexzt9XfTpNCKzrAHQ+lSLgW1mYT3Jkyh2kDWb2XiWsujsGnYsl1qA9Raa2T2SquUY3YE9vVQf5qxep/MgccJP1T52SJMxX3nOCutACei2j7gkUQa4K/kxBpp+eiQySfiUwawI5ffm1D+nphPmq3eD3LSgdiDJqsrBm6M1mZonec02RqdkVdbNzagOyW4p56Ispj+9/ivcj1NnghNfGoGQQXVXUKevA9yDeox04rwTzoTVxkKGpswZ4HBQhvKeoSz6rHfSqG2Rqf/2jTC0mv5qjWP0lZ+X87jwlzNoKNqt7Trx0i0yNIqxxu9mHBMiJzylIMTJlShHxTtegISM777+ZcnQLdcq+0CMo+gV1KtqfLZINcgrbtZwS75r6lNTzwYP1cxIJrnsUc9JW1RV24hN17nraAJkrBjIkjgvmPDPUJdMItrC+vyrisYNkkGlxXsN2pB4FV7teUYeiIACa+JjfyCOm30ythINL3E3VNCQKpR2w2xjzxBdThoY6VcjqivivUgX6lssQYonPbR9PyIz6RF1ydgeVBEPRG/S6QqYcgTPVG1ij1gWZiq1hxc/AVmaUJiZ6J8nBPHYeBrx0ry5EhwgZCknZfevUIXvg/SsdmZrmCv73/QF1KtkMFT3byIS7/KBOhTJQGmhXB8J8bpKw6YaOhofrD6ZCp1Ys6u0iHbwxz0PjFT6PmgoM/KWL3o8RfH6zeKTgx86WMZvvlzqcdWTKJ2od3CpkKlteMd89awWvXc7UXthDerR14o8t+JNMLaVfzVGQv+M8398/78eZUrtNJnjRdZKT4BXvQFfXgeBR0gwk2aLOfOmUYwTI1Hznv0CdQFp/69RpRCtYSd4R89dsrZLEymPYJ1IiwObmq+R6oy5s1qeo9vKOxiRq/DOs033GPCJdLNKn3Q6oaua1OxwjvodxpIMlmqXgjSZXldT5jc/ai6iDt03UkJVpe7Cz1sjw6BXNiHxoKVDULgGDu18RZ82ZsjhT1rSMabWVLHzSmPdFCtH7YTYPsWYlrOmdzteR9/oaDtsEdWC3RZ3KFhmFfBKgV3L43o3u5NwgP8UrFkrHUqT30XUP3oivqT3w90VfTIWzEplyXn1LL+6DgC9ynaJLJabFRUJd2M5XNZunQ06z6YOhl6xXQviUVEo/BcEat0KTBPtcxf9DC9Sp4AIKCdwQvV9glzxfqbz9ttD/0KnDK8D7X1t8vvikp+AK6Zb5tdDP6Nvut+DXH65T+k+mEstSamYsqoayqub9ArfIlNtB9QeZkue/ej/1b+1H0dtWBbaOuuGxehKjb+m2sKHjoHZWA2b+YGX4qFNlKHzrVDRpkCnhkwrOyTwbZNUjk2bIz4TbJGdKjlkbwlaZJIJDdSKTtGsAVqkfMTdsGp88Xt0JdkmVCt9M6TN5C/b2jTr52EQWmUW3Dey8W8ncaLsRif18a2AIxZE5M+NakTvKJuz0HV5/MdWiFoK+20HtVQrqVKZjTX3r1GmBTM12En8HKqD3k+5gUeuohOAxnRDWz5wZfZ77NeTsxNeBu5invASZyuQzMjXx8fORobTgriVkSgdFpJmHGT9NUtS51RNU6hgPAPe0xvxSHzC/LKNyBalp4v2DnRNjjhMwv3QNMrWlyNQoQp1hbrAS/Krg75seyz0ke3MnMHMKLR0xZwNJM1Ywb71RNycrRYfwliiCr/L+7wer98Dz+TmQIz4PKZ7rFIKztSX8WOMZrZJ6C4dRh/nw9nEaWvKzWnOyQZ3SW9QlVkZ7cGtNJ+GB91L7Y0zNhcUv5iiWwt/Rh/a3ez/36R9gew1QN+z9xCdt0xqY/ucBg7GF+ecYtx4Yhh3WEAzoDQNZxVKaFylzm/KsEnuwDrDuyJG4+xCvF1EVwp4NSQ3zaT0jjzZGBtpdxBzqiT7ZtEYNdKkhU09pahBrDDp6QTOrMWxEBmHPgMLubR8E7yyFLTkcEw1I01QCPDUpJw4pHLCUXSU4sywaiGRaKzBmK6id5UGsiJxxprhOsSBEpuKNYEEkTjXMOxfVovkCiw9Svp9qvMcavFsSMrSx+fq61uGtVyK8VibIVAHIVKBKLRwaF5lK23Kg2rTfQ6xahAX4m6lUcpcAbBEiU/nW4eskkCnnvETvddwgU6aNupY4DjJVShU+TxOhd7vM8PpzRZ3LXPx5B3CRKTEeWnqUyRrSoEemNgXq5uaJec/tJMxDGxufZ8HnGb27jHnsHP9kKsrXW+KfVfzcv1+RKXGhslA9lg09HRUKEBwU5jcK16mUn0c1MjZCoLnVn2RKlH/h/ZbiX7J/6nfPpZ8zWoCZHJEpY45ezp8ZOB5XE2RqsWlycru2LhiqGQjOkpxzMoi0A3XBe2p+tj7+aWl3AFXm83RsQmUCL9kHUncJc59EEElw6Picxwu9Yzf3LULUFnVqs8LvazM+Y33q+DK6V0bc5VxSyat5r0AptgcCS3+aE+NzVGDv3ivm1XvJJ8+9i3lP4muZxKvUfjO1Oy+AOYWFz/v+PLbgFnusaXvs+NQwShPSmPc/56bym6mgOGO+kWqsQavGPPXFFHNYT+nxyQgkpzPWYNggc3YhXOGQZisSCm9noNsm20M2JqhzXzr1xVSauGrNFgPWsP/OVnCo5+i97i/FpzDn51sF6B19WVBjOoxrD5zmhUyjPVapdogw73mbXe0XS9SRL6aYOULvV4vIeLx9bOCweiq1v1V5njs5HiTVmxD/K9+dp3UCSTo2BLaUUUeFFe+nQfk8phfw3tBjCX8fzVIYox+1omh77W+dYnsZh7E/x9RU/IX3W4p/xzqK37426R5WBZDsgbqxjn4yRZxbQL6ZepYGMqW5mK+CxdknXcX7LClGSlzbaGZk9rJyULUIdST7+DOSfVofzKZNiGN5woBZuXFAj2+hAB8VdSo9VUdQYiFl3vJ0MRDTfAP70zQlzljVVbJdFCrsI60gjvvVr30pLlAH5xXxFAXzlnBKTLCnTik4r11UEduWNbDYB/0UDg/xD6bGyJQ/XSBT1RaZCnRfq8Mj3wcrvUq+NyPiZ66VmI/aGL1e+pb5nMRSUemndQjEAWfKnDkiXaf9FfPTYsV7IfPFTB0y4AhLrOk94X2SVAGQoSXfwzjCGj6+Ig3Y+MbfISe9Tz8xMuhovC/tLUadesrIxCEykanhpap09jRt8N/arg42BT+vVxDWEA82MrV1FYN28XUDkfRBnfoY/Q+mQneNeXD2wud3DmUM+UE06vCa4PXpoBj4PCHvZ6Hi89zCCP08qxUW1k/MT0xZ2sDqBnXqPR3+JFPSr+b9lpO/ZI7id7+f+mJqbUs/mTow2IB9v/jCN1OTseF8M+Ua5Tomr3uFTKkXzEsXQZx9ez/bzKra07BCSDw20CtOqrh2J07dEiFS90CeWVi76RV1KlyqJdBrjTpV7Dcq6WGGujgOktq9FNMZ8Wa2ArRbFQQu5VQlSW3MMc+xioB21Q0ihK4Byp2ff3U/RvE3U3v5AgTVwkdvub4a4KrIVPg6oU5UGjMhYkSr/esWmZJlfi79a7KqAyHAcb3pawpxWStCIE57lZZTZCrK+fsh0iFTozK7AlTBivhHue+oPObeqZmg9zrNFZkatMa8tJGwhvdljzUsORokQfyTKZrryEyvok7NV8jUAR4eROsR3t9K+DtclfdHJ/ddzd4X1Cn9hEy5G2FcO4sBdep2Ljfgb298ziTqRbrZERcSYY9MnW74fJFex1AYA+qUe8Df52Utkanggw5AE8qK3kX8fVL3hl5So+j1PDniZ3hnmzpYh3+Uqdmv5v2W07/jrJzffqZb78oFbGSSoQ68J5TswmEN/6uNM2hOEAai8A/yQFRS49FIUEQrWQggNxoFFGgZraL8+i61vXR6zOSymXnfvLeTbJxBFZLAPKFGL2Xig2NcI/SVJgqFe2rOT6aCtwwZoiVocIq2UL6n+/ssf+8D7w6JkmFWVuKcDvs/LUexkG5U/TDldlVK/IdXU+G0qyVY21NCoHKXd7EvQgaOmGgSjAejobArOgTR0ryE88LEfnL6QObLLBfyg6JvPcw7B37OJZGzCdb7kSJTEN9Q0/UamWpeN2s4dDBXsenxlW2lLIT0MbHKcFuhRhdHYsMuy1GzWYRMbbYb68lU2PUzfddjjtkP6l+m7ivMTtrN0OeoIae2R7SEgyG4UkS3/RtZh0MwbZAxNpBg10xsIUkvmB1VP9fL59gPRVQjU8xDn2MjiVksttbIMMVs9u1TOz00iGw0ZtH30+6XKYZx14bFzgelxsi0mWH9I3r58aloGuH+IWlXkLz4XITMbQv75jEL4lmA5+FdsbeDWr5i1pwtS9X4xV+mjOp4+fxv8QUrWwn4</prop>
			<obj name="TemperatureLog" class="TemperatureLog" version="2">
				<prop name="Times">TEFSWgAAsxUAAICzEEMAAADjAQAAhAMAABQFAAC1BgAAVQgAAPYJAACGCwAAJw0AAMcOAABoEAAA+BEAAJkTAAA5FQAA2hYAAGoYAAALGgAAqxsAAEwdAADcHgAAfSAAAB0iAACtIwAATiUAAO8mAACPKAAAMCoAAMArAABhLQAAAS8AAKIwAAAyMgAA0zMAAHM1AAAUNwAApDgAAEU6AADlOwAAhj0AABY/AAC3QAAAV0IAAPhDAACIRQAAKUcAAMlIAABZSgAA+ksAAJtNAAA7TwAA3FAAAGxSAAANVAAArVUAAE5XAADeWAAAf1oAACBcAADAXQAAUF8AAPFgAACRYgAAMmQAAMJlAABjZwAAA2kAAKRqAAA0bAAA1W0AAHVvAAAFcQAApnIAAEd0AADndQAAeHcAABh5AAC5egAAWXwAAPp9AACKfwAAK4EAAMuCAABshAAA/IUAAJ2HAAA9iQAA3ooAAG6MAAAPjgAAr48AAFCRAADgkgAAgZQAACGWAADClwAAUpkAAPOaAACTnAAAI54AAMSfAABloQAABaMAAJWkAAA2pgAA16cAAHepAAAYqwAAqKwAAEmuAADprwAAirEAABqzAAC7tAAAW7YAAPy3AACMuQAALbsAAM28AABuvgAA/r8AAJ/BAAA/wwAAz8QAAHDGAAARyAAAsckAAEHLAADizAAAg84AACPQAADE0QAAVNMAAPXUAACV1gAANtgAAMbZAABn2wAACN0AAKjeAAA44AAA2eEAAHnjAAAJ5QAAquYAAEvoAADr6QAAjOsAABztAAC97gAAXfAAAP7xAACO8wAAL/UAAM/2AABw+AAAAPoAAKH7AABB/QAA4v4AAHIAAQATAgEAswMBAEMFAQDkBgEAhQgBACUKAQC1CwEAVg0BAPcOAQCXEAEAOBIBAMgTAQBpFQEACRcBAKoYAQA6GgEA2xsBAHsdAQAcHwEArCABAE0iAQDtIwEAjiUBAB4nAQC/KAEAXyoBAO8rAQCQLQEAMS8BANEwAQBhMgEAAjQBAKM1AQBDNwEA5DgBAHQ6AQAVPAEAtT0BAFY/AQDmQAEAh0IBACdEAQDIRQEAWEcBAPlIAQCZSgEAOkwBAMpNAQBrTwEAC1EBAJtSAQA8VAEA3VUBAH1XAQANWQEArloBAE9cAQDwXQEAf18BACBhAQDBYgEAYWQBAAJmAQCSZwEAM2kBANNqAQB0bAEABG4BAKVvAQBFcQEA5nIBAHZ0AQAXdgEAt3cBAFh5AQDoegEAiXwBACl+AQC5fwEAWoEBAPuCAQCbhAEAK4YBAMyHAQBtiQEADYsBAK6MAQA+jgEA348BAH+RAQAgkwEAsJQBAFGWAQDxlwEAkpkBACKbAQDDnAEAY54BAASgAQCUoQEANaMBANWkAQBlpgEABqgBAKepAQBHqwEA16wBAHiuAQAZsAEAubEBAFqzAQDqtAEAi7YBACu4AQDMuQEAXLsBAP28AQCdvgEAPsABAM7BAQBvwwEAD8UBAJ/GAQBAyAEA4ckBAIHLAQARzQEAss4BAFPQAQDz0QEAg9MBACTVAQDF1gEAZdgBAAbaAQCW2wEAN90BANjeAQBn4AEACOIBAKnjAQBJ5QEA2eYBAHroAQAb6gEAu+sBAFztAQDs7gEAjfABAC3yAQDO8wEAXvUBAP/2AQCf+AEAMPoBAND7AQBx/QEAEf8BAKEAAgBCAgIA4wMCAIMFAgAkBwIAtAgCAFUKAgD1CwIAlg0CACYPAgDHEAIAZxICAAgUAgCYFQIAORcCANkYAgBpGgIAChwCAKsdAgBLHwIA2yACAHwiAgAdJAIAvSUCAE0nAgDuKAIAjyoCAC8sAgDQLQIAYC8CAAExAgChMgIAQjQCANI1AgBzNwIAEzkCAKM6AgBEPAIA5T0CAIU/AgAVQQIAtkICAFdEAgD3RQIAh0cCAChJAgDJSgIAaUwCAApOAgCaTwIAO1ECANtSAgB8VAIADFYCAK1XAgBNWQIA7loCAH5cAgAfXgIAwF8CAE9hAgDwYgIAkWQCADFmAgDBZwIAYmkCAANrAgCjbAIAM24CANRvAgB1cQIAFXMCALZ0AgBGdgIA53cCAId5AgAoewIAuHwCAFl+AgD5fwIAiYECACqDAgDLhAIAa4YCAPuHAgCciQIAPYsCAN2MAgBtjgIADpACAK+RAgBPkwIA35QCAICWAgAhmAIAwZkCAGKbAgDynAIAk54CADOgAgDUoQIAZKMCAAWlAgClpgIANagCANapAgB3qwIAF60CAKeuAgBIsAIA6bECAImzAgAZtQIAurYCAFu4AgD7uQIAnLsCACy9AgDNvgIAbcACAA7CAgCewwIAP8UCAN/GAgBvyAIAEMoCALHLAgBRzQIA4c4CAILQAgAj0gIAw9MCAFPVAgD01gIAldgCADXaAgDF2wIAZt0CAAffAgCo4AIASOICANjjAgB55QIAGecCALroAgBK6gIA6+sCAIvtAgAb7wIAvPACAF3yAgD98wIAjfUCAC73AgDP+AIAb/oCAAD8AgCg/QIAQf8CAOEAAwBxAgMAEgQDALMFAwBTBwMA9AgDAIQKAwAlDAMAxQ0DAGYPAwD2EAMAlxIDADcUAwDHFQMAaBcDAAkZAwCpGgMAORwDANodAwB7HwMAGyEDAKsiAwBMJAMA7SUDAI0nAwAuKQMAvioDAF8sAwD/LQMAoC8DADAxAwDRMgMAcTQDAAE2AwCiNwMAQzkDAOM6AwBzPAMAFD4DALU/AwBVQQMA5UIDAIZEAwAnRgMAx0cDAGhJAwD4SgMAmUwDADlOAwDaTwMAalEDAAtTAwCrVAMAO1YDANxXAwB9WQMAHVsDAK1cAwBOXgMA718DAJBhAwAfYwMAwGQDAGFmAwABaAMAkWkDADJrAwDTbAMAc24DABRwAwCkcQMARXMDAOV0AwB1dgMAFngDALd5AwBXewMA6HwDAIh+AwApgAMAyYEDAFmDAwD6hAMAm4YDADuIAwDLiQMAbIsDAA2NAwCtjgMATpADAN6RAwB/kwMAH5UDAMCWAwBQmAMA8ZkDAJGbAwAhnQMAwp4DAGOgAwADogMAk6MDADSlAwDVpgMAdagDAAWqAwCmqwMAR60DAOeuAwB3sAMAGLIDALmzAwBZtQMA+rYDAIq4AwArugMAy7sDAFu9AwD8vgMAncADAD3CAwDNwwMAbsUDAA/HAwCvyAMAP8oDAODLAwCBzQMAIc8DALHQAwBS0gMA89MDAJPVAwA01wMAxNgDAGXaAwAF3AMAld0DADbfAwDX4AMAeOIDAAfkAwCo5QMASecDAOnoAwB56gMAGuwDALvtAwBb7wMA6/ADAIzyAwAt9AMAzfUDAG73AwD++AMAn/oDAD/8AwDg/QMAcP8DABEBBACxAgQAQQQEAOIFBACDBwQAIwkEALMKBABUDAQA9Q0EAJUPBAAlEQQAxhIEAGcUBAAHFgQAlxcEADgZBADZGgQAeRwEABoeBACqHwQASyEEAOsiBAB7JAQAHCYEAL0nBABdKQQA7SoEAI4sBAAvLgQAzy8EAF8xBAAAMwQAoTQEAEE2BADRNwQAcjkEABM7BACzPAQAQz4EAOQ/BACFQQQAJUMEALVEBABWRgQA90cEAJdJBAAnSwQAyEwEAGlOBAAJUAQAmVEEADpTBADbVAQAe1YEABxYBACsWQQATVsEAO1cBAB9XgQAHmAEAL9hBABgYwQA72QEAJBmBAAxaAQA0WkEAGFrBAACbQQAo24EAENwBADTcQQAdHMEABV1BAC1dgQARXgEAOZ5BACHewQAJ30EAMh+BABYgAQA+YEEAJmDBAAphQQAyoYEAGuIBAALigQAm4sEADyNBADdjgQAfZAEAA2SBACukwQAT5UEAO+WBAB/mAQAIJoEAMGbBABhnQQAAp8EAJKgBAAzogQA06MEAGOlBAAEpwQApagEAEWqBADVqwQAdq0EABevBAC3sAQAR7IEAOizBACJtQQAKbcEALm4BABaugQA+7sEAJu9BAArvwQAzMAEAG3CBAANxAQAncUEAD7HBADfyAQAf8oEAA/MBACwzQQAUc8EAPHQBACB0gQAItQEAMPVBABj1wQA89gEAJTaBAA13AQA1d0EAGXfBAAG4QQAp+IEAEjkBADX5QQAeOcEABnpBAC56gQASewEAOrtBACL7wQAK/EEALvyBABc9AQA/fUEAJ33BAAt+QQAzvoEAG/8BAAP/gQAoP8EAEABBQDhAgUAgQQFABEGBQCyBwUAUwkFAPMKBQCDDAUAJA4FAMUPBQBlEQUA9RIFAJYUBQA3FgUA1xcFAGcZBQAIGwUAqRwFAEkeBQDZHwUAeiEFABsjBQC7JAUASyYFAOwnBQCNKQUALSsFAL0sBQBeLgUA/y8FAJ8xBQAvMwUA0DQFAHE2BQAROAUAoTkFAEI7BQDjPAUAgz4FABNABQC0QQUAVUMFAPVEBQCFRgUAJkgFAMdJBQBnSwUA90wFAJhOBQA5UAUA2VEFAGlTBQAKVQUAq1YFAEtYBQDbWQUAfFsFAB1dBQC9XgUATWAFAO5hBQCPYwUAMGUFAL9mBQBgaAUAAWoFAKFrBQAxbQUA0m4FAHNwBQATcgUAo3MFAER1BQDldgUAhXgFABV6BQC2ewUAV30FAPd+BQCIgAUAKIIFAMmDBQBphQUA+YYFAJqIBQA7igUA24sFAGuNBQAMjwUArZAFAE2SBQDdkwUAfpUFAB+XBQC/mAUAT5oFAPCbBQCRnQUAMZ8FAMGgBQBiogUAA6QFAKOlBQAzpwUA1KgFAHWqBQAVrAUApa0FAEavBQDnsAUAh7IFABe0BQC4tQUAWbcFAPm4BQCJugUAKrwFAMu9BQBrvwUA+8AFAJzCBQA9xAUA3cUFAG3HBQAOyQUAr8oFAE/MBQDfzQUAgM8FACHRBQDB0gUAUdQFAPLVBQCT1wUAM9kFAMPaBQBk3AUABd4FAKXfBQA14QUA1uIFAHfkBQAY5gUAp+cFAEjpBQDp6gUAiewFABnuBQC67wUAW/EFAPvyBQCL9AUALPYFAM33BQBt+QUA/foFAJ78BQA//gUA3/8FAHABBgAQAwYAsQQGAFEGBgDhBwYAggkGACMLBgDDDAYAUw4GAPQPBgCVEQYANRMGAMUUBgBmFgYABxgGAKcZBgA3GwYA2BwGAHkeBgAJIAYAqSEGAEojBgDrJAYAiyYGABsoBgC8KQYAXSsGAP0sBgCNLgYALjAGAM8xBgBvMwYA/zQGAKA2BgBBOAYA4TkGAHE7BgASPQYAsz4GAFNABgDjQQYAhEMGACVFBgC1RgYAVUgGAPZJBgCXSwYAN00GAMdOBgBoUAYACVIGAKlTBgA5VQYA2lYGAHtYBgAbWgYAq1sGAExdBgDtXgYAjWAGAB1iBgC+YwYAX2UGAABnBgCPaAYAMGoGANFrBgBxbQYAAW8GAKJwBgBDcgYA43MGAHN1BgAUdwYAtXgGAEV6BgDlewYAhn0GACd/BgDHgAYAWIIGAPiDBgCZhQYAOYcGAMmIBgBqigYAC4wGAKuNBgA7jwYA3JAGAH2SBgAdlAYArZUGAE6XBgDvmAYAj5oGAB+cBgDAnQYAYZ8GAAGhBgCRogYAMqQGANOlBgBjpwYAA6kGAKSqBgBFrAYA5a0GAHWvBgAWsQYAt7IGAFe0BgDntQYAiLcGACm5BgDJugYAWbwGAPq9BgCbvwYAO8EGAMvCBgBsxAYADcYGAK3HBgA9yQYA3soGAH/MBgAPzgYAr88GAFDRBgDx0gYAgdQGACHWBgDC1wYAY9kGAPPaBgCT3AYANN4GANXfBgB14QYABeMGAKbkBgBH5gYA6OcGAHfpBgAY6wYAuewGAFnuBgDp7wYAivEGACvzBgDL9AYAW/YGAPz3BgCd+QYAPfsGAM38BgBu/gYADwAHAJ8BBwBAAwcA4AQHAIEGBwAhCAcAsQkHAFILBwDzDAcAkw4HACMQBwDEEQcAZRMHAAUVBwCVFgcANhgHANcZBwB3GwcABx0HAKgeBwBJIAcA2SEHAHkjBwAaJQcAuyYHAFsoBwDrKQcAjCsHAC0tBwDNLgcAXTAHAP4xBwCfMwcAPzUHAM82BwBwOAcAEToHALE7BwBBPQcA4j4HAINABwAjQgcAs0MHAFRFBwD1RgcAlUgHACVKBwDGSwcAZ00HAPdOBwCXUAcAOFIHANlTBwBpVQcACVcHAKpYBwBLWgcA61sHAHtdBwAcXwcAvWAHAF1iBwDtYwcAjmUHAC9nBwDQaAcAX2oHAABsBwChbQcAQW8HANFwBwBycgcAE3QHAKN1BwBDdwcA5HgHAIV6BwAlfAcAtX0HAFZ/BwD3gAcAl4IHACiEBwDIhQcAaYcHAAmJBwCZigcAOowHANuNBwB7jwcAC5EHAKySBwBNlAcA3ZUHAH2XBwAemQcAv5oHAE+cBwDvnQcAkJ8HADGhBwDRogcAYaQHAAKmBwCjpwcAQ6kHANOqBwB0rAcAFa4HALWvBwBFsQcA5rIHAIe0BwAntgcAt7cHAFi5BwD5ugcAibwHACm+BwDKvwcAa8EHAPvCBwCbxAcAPMYHAN3HBwBtyQcADcsHAK7MBwBPzgcA788HAH/RBwAg0wcAwdQHAGHWBwDx1wcAktkHADPbBwDT3AcAY94HAATgBwCl4QcANeMHANXkBwB25gcAF+gHALjpBwBH6wcA6OwHAInuBwAp8AcAufEHAFrzBwD79AcAm/YHACv4BwDM+QcAbfsHAP38BwCd/gcAPgAIAN8BCABvAwgAEAUIALAGCABRCAgA4QkIAIELCAAiDQgAww4IAGMQCADzEQgAlBMIADUVCADVFggAZRgIAAYaCACnGwgARx0IANceCAB4IAgAGSIIALkjCABJJQgA6iYIAIsoCAAbKggAuysIAFwtCAD9LggAjTAIAC0yCADOMwgAbzUIAP82CACfOAgAQDoIAOE7CACBPQgAET8IALJACABTQggA80MIAINFCAAkRwgAxUgIAGVKCAD1SwgAlk0IADdPCADHUAgAZ1IIAAhUCACpVQgAOVcIANlYCAB6WggAG1wIAKtdCABLXwgA7GAIAI1iCAAtZAgAvWUIAF5nCAD/aAgAoGoIAC9sCADQbQgAcW8IABFxCAChcggAQnQIAON1CACDdwgAE3kIALR6CABVfAgA5X0IAIV/CAAmgQgAx4IIAFeECAD4hQgAmIcIADmJCADJiggAaYwIAAqOCACrjwgAS5EIANuSCAB8lAgAHZYIAL2XCABNmQgA7poIAI+cCAAfnggAv58IAGChCAABowgAkaQIADGmCADSpwgAc6kIABOrCACjrAgARK4IAOWvCACFsQgAFbMIALa0CABXtggA97cIAIe5CAAouwgAybwIAFm+CAD5vwgAmsEIADvDCADLxAgAa8YIAAzICACtyQgAPcsIAN3MCAB+zggAH9AIAL/RCABP0wgA8NQIAJHWCAAx2AgAwdkIAGLbCAAD3QgAk94IADPgCADU4QgAdeMIAAXlCACl5ggARugIAOfpCAB36wgAF+0IALjuCABZ8AgA+fEIAInzCAAq9QgAy/YIAGv4CAD7+QgAnPsIAD39CADd/ggAbQAJAA4CCQCvAwkATwUJAOAGCQCACAkAIQoJALELCQBRDQkA8g4JAJMQCQAjEgkAwxMJAGQVCQAFFwkAlRgJADUaCQDWGwkAdx0JABcfCQCnIAkASCIJAOkjCQB5JQkAGScJALooCQBbKgkA6ysJAIstCQAsLwkAzTAJAF0yCQD9MwkAnjUJAD83CQDPOAkAbzoJABA8CQCxPQkAUT8JAOFACQCCQgkAI0QJAMNFCQBTRwkA9EgJAJVKCQAlTAkAxU0JAGZPCQAHUQkAl1IJADdUCQDYVQkAeVcJAAlZCQCpWgkASlwJAOtdCQB7XwkAG2EJALxiCQBdZAkA/WUJAI1nCQAuaQkAz2oJAHBsCQD/bQkAoG8JAEFxCQDRcgkAcXQJABJ2CQCzdwkAQ3kJAON6CQCEfAkAJX4JALV/CQBVgQkA9oIJAJeECQA3hgkAyIcJAGiJCQAJiwkAqYwJADmOCQDajwkAe5EJAAuTCQCrlAkATJYJAO2XCQB9mQkAHZsJAL6cCQBfngkA758JAI+hCQAwowkA0aQJAGGmCQABqAkAoqkJAEOrCQDTrAkAc64JABSwCQC1sQkAVbMJAOW0CQCGtgkAJ7gJAMe5CQBXuwkA+LwJAJm+CQApwAkAycEJAGrDCQALxQkAm8YJADvICQDcyQkAfcsJAA3NCQCtzgkATtAJAO/RCQB/0wkAH9UJAMDWCQBh2AkAAdoJAJHbCQAy3QkA094JAHPgCQAD4gkApOMJAEXlCQDV5gkAdegJABbqCQC36wkAR+0JAOfuCQCI8AkAKfIJALnzCQBZ9QkA+vYJAJv4CQAr+gkAy/sJAGz9CQAN/wkArQAKAD0CCgDeAwoAfwUKAA8HCgCwCAoAUAoKAPELCgCBDQoAIQ8KAMIQCgBjEgoA8xMKAJMVCgA0FwoA1RgKAGUaCgAFHAoAph0KAEcfCgDnIAoAdyIKABgkCgC5JQoAWScKAOkoCgCKKgoAKywKALstCgBbLwoA/DAKAJ0yCgAtNAoAzTUKAG43CgAPOQoAnzoKAD88CgDgPQoAgT8KABFBCgCxQgoAUkQKAPNFCgCDRwoAI0kKAMRKCgBlTAoABU4KAJVPCgA2UQoA11IKAGdUCgAHVgoAqFcKAElZCgDZWgoAeVwKABpeCgC7XwoAS2EKAOtiCgCMZAoALWYKAL1nCgBdaQoA/moKAJ9sCgAvbgoAz28KAHBxCgARcwoAoXQKAEF2CgDidwoAg3kKACN7CgCzfAoAVH4KAPV/CgCFgQoAJYMKAMaECgBnhgoAB4gKAJiJCgA4iwoA2YwKAGmOCgAJkAoAqpEKAEuTCgDblAoAe5YKAByYCgC9mQoATZsKAO2cCgCOngoAL6AKAL+hCgBfowoAAKUKAKGmCgAxqAoA0akKAHKrCgATrQoAs64KAEOwCgDksQoAhbMKABW1CgC1tgoAVrgKAPe5CgCHuwoAJ70KAMi+CgBpwAoA+cEKAJnDCgA6xQoA28YKAGvICgALygoArMsKAE3NCgDtzgoAfdAKAB7SCgC/0woAT9UKAO/WCgCQ2AoAMdoKAMHbCgBh3QoAAt8KAKPgCgAz4goA0+MKAHTlCgAV5woApegKAEXqCgDm6woAh+0KABfvCgC38AoAWPIKAPnzCgCJ9QoAKfcKAMr4CgBr+goAC/wKAJv9CgA8/woA3QALAG0CCwANBAsArgULAE8HCwDfCAsAgAoLACAMCwDBDQsAUQ8LAPEQCwCSEgsAMxQLAMMVCwBjFwsABBkLAKUaCwA1HAsA1R0LAHYfCwAXIQsApyILAEckCwDoJQsAiScLABkpCwC5KgsAWiwLAPstCwCLLwsAKzELAMwyCwBtNAsA/TULAJ03CwA+OQsA3zoLAG88CwAPPgsAsD8LAFFBCwDhQgsAgUQLACJGCwDDRwsAU0kLAPNKCwCUTAsANU4LAMVPCwBlUQsABlMLAKdUCwA3VgsA11cLAHhZCwAZWwsAqVwLAEleCwDqXwsAi2ELABtjCwC7ZAsAXGYLAP1nCwCNaQsALWsLAM5sCwBvbgsA/28LAJ9xCwBAcwsA4XQLAHF2CwAReAsAsnkLAFN7CwDjfAsAg34LACSACwDFgQsAVYMLAPWECwCWhgsAN4gLAMeJCwBoiwsACI0LAKmOCwA5kAsA2ZELAHqTCwAblQsAq5YLAEuYCwDsmQsAjZsLAB2dCwC9ngsAXqALAP+hCwCPowsAL6ULANCmCwBxqAsAAaoLAKGrCwBCrQsA464LAHOwCwATsgsAtLMLAFW1CwDltgsAhbgLACa6CwDHuwsAV70LAPe+CwCYwAsAOcILAMnDCwBpxQsACscLAKvICwA7ygsA28sLAHzNCwAdzwsArdALAE3SCwDu0wsAj9ULAB/XCwC/2AsAYNoLAAHcCwCR3QsAMd8LANLgCwBz4gsAA+QLAKPlCwBE5wsA5egLAHXqCwAV7AsAtu0LAFfvCwDn8AsAh/ILACj0CwDJ9QsAWfcLAPn4CwCa+gsAO/wLAMv9CwBr/wsADAEMAK0CDAA9BAwA3QUMAH4HDAAfCQwArwoMAFAMDADwDQwAkQ8MACERDADBEgwAYhQMAAMWDACTFwwAMxkMANQaDABkHAwABR4MAKUfDABGIQwA5yIMAHckDAAXJgwAuCcMAFkpDADpKgwAiSwMACouDADLLwwAWzEMAPsyDACcNAwAPTYMAM03DABtOQwADjsMAK88DAA/PgwA3z8MAIBBDAAhQwwAsUQMAFFGDADyRwwAgkkMACNLDADDTAwAZE4MAAVQDACVUQwANVMMANZUDAB3VgwAB1gMAKdZDABIWwwA6VwMAHleDAAZYAwAumEMAFtjDADrZAwAi2YMACxoDAC8aQwAXWsMAP1sDACebgwAP3AMAM9xDABvcwwAEHUMALF2DABBeAwA4XkMAIJ7DAAjfQwAs34MAFOADAD0gQwAlYMMACWFDADFhgwAZogMAPaJDACXiwwAOI0MANiODAB5kAwACZIMAKmTDABKlQwA65YMAHuYDAAbmgwAvJsMAF2dDADtngwAjaAMAC6iDADPowwAX6UMAP+mDACgqAwAQaoMANGrDABxrQwAEq8MALOwDABDsgwA47MMAIS1DAAUtwwAtbgMAFW6DAD2uwwAl70MACe/DADHwAwAaMIMAAnEDACZxQwAOccMANrIDAB7ygwAC8wMAKvNDABMzwwA7dAMAH3SDAAd1AwAvtUMAE7XDADv2AwAj9oMADDcDADR3QwAYd8MAAHhDACi4gwAQ+QMANPlDABz5wwAFOkMALXqDABF7AwA5e0MAIbvDAAn8QwAt/IMAFf0DAD49QwAiPcMACn5DADJ+gwAavwMAAv+DACb/wwAOwENANwCDQB9BA0ADQYNAK0HDQBOCQ0A7woNAH8MDQAgDg0AwA8NAGERDQDxEg0AkRQNADIWDQDCFw0AYxkNAAMbDQCkHA0ARR4NANUfDQB1IQ0AFiMNALckDQBHJg0A5ycNAIgpDQApKw0AuSwNAFkuDQD6Lw0AmzENACszDQDLNA0AbDYNAA04DQCdOQ0APTsNAN48DQBuPg0AD0ANAK9BDQBQQw0A8UQNAIFGDQAhSA0AwkkNAGNLDQDzTA0Ak04NADRQDQDVUQ0AZVMNAAVVDQCmVg0AR1gNANdZDQB3Ww0AGF0NALleDQBJYA0A6WENAIpjDQAaZQ0Au2YNAFtoDQD8aQ0AnWsNAC1tDQDNbg0AbnANAA9yDQCfcw0AP3UNAOB2DQCBeA0AEXoNALF7DQBSfQ0A834NAIOADQAjgg0AxIMNAFSFDQD1hg0AlYgNADaKDQDGiw0AZ40NAAiPDQCokA0ASZINANmTDQB5lQ0AGpcNALuYDQBLmg0A65sNAIydDQAtnw0AvaANAF2iDQD+ow0AjqUNAC+nDQDPqA0AcKoNAACsDQChrQ0AQa8NAOKwDQCDsg0AE7QNALO1DQBUtw0A9bgNAIW6DQAlvA0Axr0NAGe/DQD3wA0Al8INADjEDQDZxQ0AaccNAAnJDQCqyg0AOswNANvNDQB7zw0AHNENAKzSDQBN1A0A7dUNAI7XDQAv2Q0Av9oNAF/cDQAA3g0Aod8NADHhDQDR4g0AcuQNABPmDQCj5w0AQ+kNAOTqDQCF7A0AFe4NALXvDQBW8Q0A9/INAIf0DQAn9g0AyPcNAFj5DQD5+g0AmfwNADr+DQDb/w0AawEOAAsDDgCsBA4ATQYOAN0HDgB9CQ4AHgsOAL8MDgBPDg4A8A8OAJARDgAxEw4AwRQOAGEWDgACGA4AkhkOADMbDgDTHA4AdB4OAAQgDgClIQ4ARSMOAOYkDgCHJg4AFygOALcpDgBYKw4A+SwOAIkuDgApMA4AyjEOAGszDgD7NA4AmzYOADw4DgDdOQ4AbTsOAA09DgCuPg4APkAOAN9BDgB/Qw4AIEUOALBGDgBRSA4A8UkOAJJLDgAzTQ4Aw04OAGNQDgAEUg4ApVMOADVVDgDVVg4AdlgOAAZaDgCnWw4AR10OAOheDgB4YA4AGWIOALljDgBaZQ4A+2YOAItoDgArag4AzGsOAG1tDgD9bg4AnXAOAD5yDgDfcw4Ab3UOAA93DgCweA4AQHoOAOF7DgCBfQ4AIn8OALKADgBTgg4A84MOAJSFDgA1hw4AxYgOAGWKDgAGjA4Ap40OADePDgDYkA4AeJIOABmUDgCplQ4ASZcOAOqYDgCLmg4AG5wOALudDgBcnw4A7KAOAI2iDgAtpA4AzqUOAF6nDgD/qA4An6oOAECsDgDhrQ4Aca8OABGxDgCysg4AU7QOAOO1DgCDtw4AJLkOAMW6DgBVvA4A9b0OAJa/DgAmwQ4Ax8IOAGfEDgAIxg4AmMcOADnJDgDZyg4AeswOABvODgCrzw4AS9EOAOzSDgCN1A4AHdYOAL3XDgBe2Q4A/9oOAI/cDgAv3g4A0N8OAGDhDgAB4w4AoeQOAELmDgDS5w4Ac+kOABPrDgC07A4AVe4OAOXvDgCF8Q4AJvMOAMf0DgBX9g4A9/cOAJj5DgA5+w4AyfwOAGn+DgAKAA8AmgEPADsDDwDbBA8AfAYPAAwIDwCtCQ8ATQsPAO4MDwCPDg8AHxAPAMARDwBgEw8AARUPAJEWDwAxGA8A0hkPAHMbDwADHQ8Aox4PAEQgDwDlIQ8AdSMPABUlDwC2Jg8AVygPAOcpDwCHKw8AKC0PAMkuDwBZMA8A+TEPAJozDwA7NQ8AyzYPAGs4DwAMOg8AnDsPAD09DwDdPg8AfkAPAA5CDwCvQw8AT0UPAPBGDwCRSA8AIUoPAMFLDwBiTQ8AA08PAJNQDwAzUg8A1FMPAGRVDwAFVw8ApVgPAEZaDwDWWw8Ad10PABdfDwC4YA8AWWIPAOljDwCJZQ8AKmcPAMtoDwBbag8A+2sPAJxtDwA9bw8AzXAPAG1yDwAOdA8Ar3UPAD93DwDfeA8AgHoPABB8DwCxfQ8AUX8PAPKADwCCgg8AI4QPAMOFDwBkhw8ABYkPAJWKDwA1jA8A1o0PAHePDwAHkQ8AqJIPAEiUDwDYlQ8AeZcPABmZDwC6mg8ASpwPAOudDwCLnw8ALKEPALyiDwBdpA8A/aUPAJ6nDwA/qQ8Az6oPAG+sDwAQrg8Asa8PAEGxDwDhsg8AgrQPABK2DwCztw8AU7kPAPS6DwCEvA8AJb4PAMW/DwBmwQ8A9sIPAJfEDwA3xg8A2McPAHnJDwAJyw8AqcwPAErODwDrzw8Ae9EPABvTDwC81A8AXdYPAO3XDwCN2Q8ALtsPAL7cDwBf3g8A/98PAKDhDwAw4w8A0eQPAHHmDwAS6A8AoukPAEPrDwDj7A8AhO4PACXwDwC18Q8AVfMPAPb0DwCX9g8AJ/gPAMf5DwBo+w8A+PwPAJn+DwA5ABAA2gEQAGoDEAALBRAAqwYQAEwIEADcCRAAfQsQAB0NEAC+DhAAXxAQAO8REACQExAAMBUQAMAWEABhGBAAARoQAKIbEAAyHRAA0x4QAHMgEAAUIhAApCMQAEUlEADlJhAAhigQABYqEAC3KxAAVy0QAPguEACZMBAAKTIQAMkzEABqNRAACzcQAJs4EAA7OhAA3DsQAGw9EAANPxAArUAQAE5CEADeQxAAf0UQAB9HEADASBAAYUoQAPFLEACRTRAAMk8QAMJQEABjUhAAA1QQAKRVEAA0VxAA1VgQAHVaEAAWXBAApl0QAEdfEADnYBAAiGIQAClkEAC5ZRAAWWcQAPpoEACKahAAK2wQAMttEABsbxAA/HAQAJ1yEAA9dBAA3nUQAG53EAAPeRAAr3oQAFB8EADxfRAAgX8QACGBEADCghAAUoQQAPOFEACThxAANIkQAMSKEABljBAABY4QAKaPEAA2kRAA15IQAHiUEAAYlhAAqJcQAEmZEADpmhAAipwQACueEAC7nxAAW6EQAPyiEACdpBAALaYQAM2nEABuqRAA/qoQAJ+sEAA/rhAA4K8QAHCxEAARsxAAsbQQAFK2EADitxAAg7kQACO7EADEvBAAZb4QAPW/EACVwRAANsMQAMbEEABnxhAAB8gQAKjJEAA4yxAA2cwQAHnOEAAa0BAAqtEQAEvTEADr1BAAjNYQABzYEAC92RAAXdsQAP7cEACO3hAAL+AQAM/hEABw4xAAAOUQAKHmEABB6BAA4ukQAHLrEAAT7RAAs+4QAFTwEADk8RAAhfMQACX1EADG9hAAZ/gQAPf5EACX+xAAOP0QAMj+EABpABEACQIRAKoDEQA6BREA2wYRAHsIEQAcChEArAsRAE0NEQDtDhEAjhARAB4SEQC/ExEAYBURAAAXEQCQGBEAMRoRANEbEQByHREAAh8RAKMgEQBDIhEA5CMRAIUlEQAVJxEAtSgRAFYqEQDmKxEAhy0RACcvEQDIMBEAWDIRAPkzEQCZNREAOjcRAMo4EQBrOhEACzwRAKw9EQA8PxEA3UARAH1CEQAeRBEAv0URAE9HEQDvSBEAkEoRACBMEQDBTREAYU8RAAJREQCSUhEAM1QRANNVEQB0VxEABFkRAKVaEQBFXBEA5l0RAHZfEQAXYREAt2IRAFhkEQD5ZREAiWcRAClpEQDKahEAWmwRAPttEQCbbxEAPHERAMxyEQBtdBEADXYRAK53EQA+eREA33oRAH98EQAgfhEAsH8RAFGBEQDxghEAkoQRACKGEQDDhxEAY4kRAASLEQCUjBEANY4RANWPEQB2kREABpMRAKeUEQBIlhEA6JcRAHiZEQAZmxEAuZwRAFqeEQD7nxEAi6ERACujEQDMpBEAXKYRAP2nEQCdqREAPqsRAM6sEQBvrhEAD7ARALCxEQBAsxEA4bQRAIG2EQAiuBEAsrkRAFO7EQDzvBEAlL4RADXAEQDFwREAZcMRAAbFEQCWxhEAN8gRANfJEQB4yxEACM0RAKnOEQBJ0BEA6tERAHrTEQAb1REAu9YRAFzYEQDs2REAjdsRAC3dEQDO3hEAXuARAP/hEQCf4xEAQOURANDmEQBx6BEAEeoRALLrEQBC7REA4+4RAIPwEQAk8hEAtPMRAFX1EQD19hEAlvgRACb6EQDH+xEAZ/0RAAj/EQCYABIAOQISANkDEgB6BRIACgcSAKsIEgBLChIA7AsSAHwNEgAdDxIAvRASAF4SEgDuExIAjxUSADAXEgDQGBIAYBoSAAEcEgChHRIAQh8SANIgEgBzIhIAEyQSALQlEgBVJxIA5SgSAIUqEgAmLBIAti0SAFcvEgD3MBIAmDISACg0EgDJNRIAaTcSAAo5EgCaOhIAOzwSANs9EgB8PxIADEESAK1CEgBNRBIA7kUSAH5HEgAfSRIAv0oSAGBMEgDwTRIAkU8SADFREgDSUhIAYlQSAANWEgCjVxIARFkSANRaEgB1XBIAFV4SALZfEgBGYRIA52ISAIdkEgAoZhIAuGcSAFlpEgD5ahIAmmwSACpuEgDLbxIAa3ESAAxzEgCcdBIAPXYSAN13EgB+eRIADnsSAK98EgBPfhIA8H8SAICBEgAhgxIAwYQSAGKGEgDyhxIAk4kSADOLEgDUjBIAZI4SAAWQEgClkRIARpMSANaUEgB3lhIAGJgSALiZEgBImxIA6ZwSAImeEgAqoBIAuqESAFujEgD7pBIAnKYSACyoEgDNqRIAbasSAA6tEgCerhIAP7ASAN+xEgCAsxIAELUSALG2EgBRuBIA8rkSAIK7EgAjvRIAw74SAGTAEgD0wRIAlcMSADXFEgDWxhIAZsgSAAfKEgCnyxIASM0SANjOEgB50BIAGdISALrTEgBK1RIA69YSAIvYEgAs2hIAvNsSAF3dEgD93hIAnuASAC7iEgDP4xIAb+USABDnEgCg6BIAQeoSAOHrEgCC7RIAEu8SALPwEgBT8hIA9PMSAIT1EgAl9xIAxfgSAGb6EgD2+xIAl/0SADf/EgDYABMAaAITAAkEEwCpBRMASgcTANoIEwB7ChMAGwwTALwNEwBMDxMA7RATAI0SEwAuFBMAvhUTAF8XEwAAGRMAoBoTADAcEwDRHRMAcR8TABIhEwCiIhMAQyQTAOMlEwCEJxMAFCkTALUqEwBVLBMA9i0TAIYvEwAnMRMAxzITAGg0EwD4NRMAmTcTADk5EwDaOhMAajwTAAs+EwCrPxMATEETANxCEwB9RBMAHUYTAL5HEwBOSRMA70oTAI9MEwAwThMAwE8TAGFREwABUxMAkVQTADJWEwDTVxMAc1kTABRbEwCkXBMARV4TAOVfEwCGYRMAFmMTALdkEwBXZhMA+GcTAIhpEwApaxMAyWwTAGpuEwD6bxMAm3ETADtzEwDcdBMAbHYTAA14EwCteRMATnsTAN58EwB/fhMAH4ATAMCBEwBQgxMA8YQTAJGGEwAyiBMAwokTAGOLEwADjRMApI4TADSQEwDVkRMAdZMTABaVEwCmlhMAR5gTAOiZEwB3mxMAGJ0TALmeEwBZoBMA+qETAIqjEwArpRMAy6YTAGyoEwD8qRMAnasTAD2tEwDerhMAbrATAA+yEwCvsxMAQLUTAOC2EwCBuBMAIboTAMK7EwBSvRMA874TAJPAEwA0whMAxMMTAGXFEwAFxxMApsgTADbKEwDXyxMAd80TABjPEwCo0BMASdITAOnTEwCK1RMAGtcTALvYEwBb2hMA/NsTAIzdEwAt3xMAzeATAG7iEwD+4xMAn+UTAD/nEwDg6BMAcOoTABHsEwCx7RMAUu8TAOLwEwCD8hMAI/QTALP1EwBU9xMA9fgTAJX6EwA2/BMAxv0TAGf/EwAHARQAqAIUADgEFADZBRQAeQcUABoJFACqChQASwwUAOsNFACMDxQAHBEUAL0SFABdFBQA/hUUAI4XFAAvGRQA0BoUAHAcFAAAHhQAoR8UAEEhFADRIhQAciQUABMmFACzJxQAQykUAOQqFACFLBQAJS4UAMYvFABWMRQA9zIUAJc0FAA4NhQAyDcUAGk5FAAJOxQAqjwUADo+FADbPxQAe0EUABxDFACsRBQATUYUAO1HFACOSRQAHksUAL9MFABfThQA708UAJBRFAAxUxQA0VQUAGFWFAACWBQAo1kUAENbFADTXBQAdF4UABVgFAC1YRQAVmMUAOZkFACHZhQAJ2gUAMhpFABYaxQA+WwUAJluFAA6cBQAynEUAGtzFAALdRQArHYUADx4FADdeRQAfXsUAB59FACufhQAT4AUAO+BFAB/gxQAIIUUAMGGFABhiBQAAooUAJKLFAAzjRQA044UAHSQFAAEkhQApZMUAEWVFADmlhQAdpgUABeaFAC4mxQAWJ0UAOieFACJoBQAKaIUAMqjFABapRQA+6YUAJuoFAArqhQAzKsUAG2tFAANrxQArrAUAD6yFADfsxQAf7UUABC3FACwuBQAUboUAPG7FACBvRQAIr8UAMPAFABjwhQABMQUAJTFFAA1xxQA1cgUAHbKFAAGzBQAp80UAEfPFADo0BQAeNIUABnUFAC51RQAWtcUAOrYFACL2hQAK9wUALvdFABc3xQA/eAUAJ3iFAAt5BQAzuUUAG/nFAAP6RQAsOoUAEDsFADh7RQAge8UACLxFACy8hQAU/QUAPP1FACU9xQAJPkUAMX6FABl/BQABv4UAJb/FAA3ARUA1wIVAGcEFQAIBhUAqQcVAEkJFQDZChUAegwVABsOFQC7DxUAXBEVAOwSFQCNFBUALRYVAM4XFQBeGRUA/xoVAKAcFQBAHhUA0B8VAHEhFQARIxUAoSQVAEImFQDjJxUAgykVABMrFQC0LBUAVS4VAPUvFQCFMRUAJjMVAMc0FQBnNhUA+DcVAJg5FQA5OxUA2TwVAHo+FQAKQBUAq0EVAEtDFQDsRBUAfEYVAB1IFQC9SRUAXksVAO5MFQCPThUAL1AVANBRFQBgUxUAAVUVAKFWFQAxWBUA0lkVAHNbFQATXRUAo14VAERgFQDlYRUAhWMVABVlFQC2ZhUAV2gVAPdpFQCYaxUAKG0VAMluFQBpcBUACnIVAJpzFQA7dRUA23YVAHx4FQAMehUArXsVAE19FQDufhUAfoAVAB+CFQC/gxUAT4UVAPCGFQCRiBUAMYoVAMGLFQBijRUAA48VAKOQFQAzkhUA1JMVAHWVFQAVlxUApZgVAEaaFQDnmxUAiJ0VACifFQC4oBUAWaIVAPmjFQCapRUAKqcVAMuoFQBrqhUADKwVAJytFQA9rxUA3bAVAG2yFQAOtBUAr7UVAE+3FQDguBUAgLoVACG8FQDBvRUAUb8VAPLAFQCTwhUAM8QVANTFFQBkxxUABckVAKXKFQBGzBUA1s0VAHfPFQAX0RUAp9IVAEjUFQDp1RUAidcVABnZFQC62hUAW9wVAPvdFQCL3xUALOEVAM3iFQBt5BUA/eUVAJ7nFQA/6RUA3+oVAG/sFQAQ7hUAse8VAFHxFQDy8hUAgvQVACP2FQDD9xUAZPkVAPT6FQCV/BUANf4VANb/FQBmARYABwMWAKcEFgA3BhYA2AcWAHkJFgAZCxYAqQwWAEoOFgDrDxYAixEWABsTFgC8FBYAXRYWAP0XFgCNGRYALhsWAM8cFgBwHhYAECAWAKAhFgBBIxYA4SQWAIImFgASKBYAsykWAFMrFgD0LBYAhC4WACUwFgDFMRYAVTMWAPY0FgCXNhYANzgWAMg5FgBoOxYACT0WAKk+FgA5QBYA2kEWAHtDFgAbRRYAvEYWAExIFgDtSRYAjUsWAC5NFgC+ThYAX1AWAP9RFgCgUxYAMFUWANFWFgBxWBYAAVoWAKJbFgBDXRYA414WAHNgFgAUYhYAtWMWAFVlFgDlZhYAhmgWACdqFgDHaxYAaG0WAPhuFgCZcBYAOXIWANpzFgBqdRYAC3cWAKt4FgBMehYA3HsWAH19FgAdfxYAvoAWAE6CFgDvgxYAj4UWAB+HFgDAiBYAYYoWAAGMFgCRjRYAMo8WANOQFgBzkhYAFJQWAKSVFgBFlxYA5ZgWAIaaFgAWnBYAt50WAFifFgD4oBYAiKIWACmkFgDJpRYAWacWAPqoFgCbqhYAO6wWAMutFgBsrxYADbEWAK2yFgA9tBYA3rUWAH+3FgAfuRYAsLoWAFC8FgDxvRYAkb8WADLBFgDCwhYAY8QWAAPGFgCkxxYANMkWANXKFgB1zBYAFs4WAKbPFgBH0RYA59IWAHfUFgAY1hYAudcWAFnZFgDp2hYAitwWACveFgDL3xYAW+EWAPziFgCd5BYAPeYWAM3nFgBu6RYAD+sWAK/sFgA/7hYA4O8WAIHxFgAh8xYAwvQWAFL2FgDz9xYAk/kWACP7FgDE/BYAZf4WAAUAFwCVARcANgMXANcEFwB3BhcAGAgXAKgJFwBJCxcA6QwXAIoOFwAaEBcAuxEXAFsTFwDrFBcAjBYXAC0YFwDNGRcAXRsXAP4cFwCfHhcAQCAXAM8hFwBwIxcAESUXALEmFwBBKBcA4ikXAIMrFwAjLRcAsy4XAFQwFwD1MRcAlTMXACU1FwDGNhcAZzgXAAc6FwCoOxcAOD0XANk+FwB5QBcAGkIXAKpDFwBLRRcA60YXAHtIFwAcShcAvUsXAF1NFwDtThcAjlAXAC9SFwDPUxcAX1UXAABXFwChWBcAQVoXAOJbFwByXRcAE18XALNgFwBUYhcA5GMXAIVlFwAlZxcAtWgXAFZqFwD3axcAl20XACdvFwDIcBcAaXIXAAl0FwCZdRcAOncXANt4FwB7ehcAC3wXAKx9FwBNfxcA7YAXAI6CFwAehBcAv4UXAF+HFwAAiRcAkIoXADGMFwDRjRcAYY8XAAKRFwCjkhcAQ5QXANOVFwB0lxcAFZkXALWaFwBFnBcA5p0XAIefFwAooRcAt6IXAFikFwD5pRcAmacXADqpFwDKqhcAa6wXAAuuFwCsrxcAPLEXAN2yFwB9tBcAHrYXAK63FwBPuRcA77oXAIC8FwAgvhcAwb8XAGHBFwDxwhcAksQXADPGFwDTxxcAY8kXAATLFwClzBcARc4XANXPFwB20RcAF9MXALfUFwBY1hcA6NcXAInZFwAp2xcAudwXAFreFwD73xcAm+EXACvjFwDM5BcAbeYXAA3oFwCd6RcAPusXAN/sFwB/7hcAD/AXALDxFwBR8xcA8fQXAJL2FwAi+BcAw/kXAGP7FwAE/RcAlP4XADUAGADVARgAZQMYAAYFGACnBhgARwgYANcJGAB4CxgAGQ0YALkOGABJEBgA6hEYAIsTGAArFRgAuxYYAFwYGAD9GRgAnRsYAC0dGADOHhgAbyAYABAiGACfIxgAQCUYAOEmGACBKBgAESoYALIrGABTLRgA8y4YAIMwGAAkMhgAxTMYAGU1GAD1NhgAljgYADc6GADXOxgAeD0YAAg/GACpQBgASUIYANlDGAB6RRgAG0cYALtIGABLShgA7EsYAI1NGAAtTxgAvVAYAF5SGAD/UxgAn1UYAC9XGADQWBgAcVoYABFcGAChXRgAQl8YAONgGACDYhgAE2QYALRlGABVZxgA9WgYAJZqGAAmbBgAx20YAGdvGAD3cBgAmHIYADl0GADZdRgAaXcYAAp5GACrehgAS3wYANt9GAB8fxgAHYEYAL2CGABNhBgA7oUYAI+HGAAviRgAv4oYAGCMGAABjhgAoY8YADGRGADSkhgAc5QYABOWGAC0lxgARJkYAOWaGACFnBgAFZ4YALafGABXoRgA+KIYAIekGAAophgAyacYAGmpGAD5qhgAmqwYADuuGADbrxgAa7EYAAyzGACttBgATbYYAN23GAB+uRgAH7sYAL+8GABQvhgA8L8YAJHBGAAxwxgA0sQYAGLGGAADyBgAo8kYADPLGADUzBgAdc4YABXQGACl0RgARtMYAOfUGACH1hgAF9gYALjZGABZ2xgA+dwYAIneGAAq4BgAy+EYAGvjGAD75BgAnOYYAD3oGADd6RgAbesYAA7tGACv7hgAT/AYAN/xGACA8xgAIfUYAMH2GABR+BgA8vkYAJP7GAAz/RgAw/4YAGQAGQAFAhkApQMZADUFGQDWBhkAdwgZABcKGQCnCxkASA0ZAOkOGQCJEBkAGRIZALoTGQBbFRkA+xYZAIsYGQAsGhkAzRsZAG0dGQD9HhkAniAZAD8iGQDgIxkAbyUZABAnGQCxKBkAUSoZAOErGQCCLRkAIy8ZAMMwGQBTMhkA9DMZAJU1GQA1NxkAxTgZAGY6GQAHPBkApz0ZADg/GQDYQBkAeUIZABlEGQCpRRkASkcZAOtIGQCLShkAG0wZALxNGQBdTxkA/VAZAI1SGQAuVBkAz1UZAG9XGQD/WBkAoFoZAEFcGQDhXRkAcV8ZABJhGQCzYhkAU2QZAONlGQCEZxkAJWkZAMVqGQBVbBkA9m0ZAJdvGQA3cRkAx3IZAGh0GQAJdhkAqXcZADl5GQDaehkAe3wZABt+GQCrfxkATIEZAO2CGQCNhBkAHYYZAL6HGQBfiRkA/4oZAI+MGQAwjhkA0Y8ZAHGRGQABkxkAopQZAEOWGQDjlxkAc5kZABSbGQC1nBkAVZ4ZAOWfGQCGoRkAJ6MZAMikGQBXphkA+KcZAJmpGQA5qxkAyawZAGquGQALsBkAq7EZADuzGQDctBkAfbYZAB24GQCtuRkATrsZAO+8GQCPvhkAIMAZAMDBGQBhwxkAAcUZAJHGGQAyyBkA08kZAHPLGQADzRkApM4ZAEXQGQDV0RkAddMZABbVGQC31hkAV9gZAOfZGQCI2xkAKd0ZAMneGQBZ4BkA+uEZAJvjGQA75RkAy+YZAGzoGQAN6hkAresZAD3tGQDe7hkAf/AZAB/yGQCv8xkAUPUZAPH2GQCR+BkAIfoZAML7GQBj/RkAA/8ZAJMAGgA0AhoA1QMaAHUFGgAFBxoApggaAEcKGgDnCxoAdw0aABgPGgC5EBoAWRIaAOkTGgCKFRoAKxcaALsYGgBbGhoA/BsaAJ0dGgA9HxoAzSAaAG4iGgAPJBoAsCUaAD8nGgDgKBoAgSoaACEsGgCxLRoAUi8aAPMwGgCTMhoAIzQaAMQ1GgBlNxoABTkaAJU6GgA2PBoA1z0aAHc/GgAIQRoAqEIaAElEGgDZRRoAeUcaABpJGgC7ShoAW0waAOtNGgCMTxoALVEaAM1SGgBdVBoA/lUaAJ9XGgA/WRoAz1oaAHBcGgARXhoAsV8aAEFhGgDiYhoAg2QaACNmGgCzZxoAVGkaAPVqGgCVbBoAJW4aAMZvGgBncRoAB3MaAJd0GgA4dhoA2XcaAHl5GgAJexoAqnwaAEt+GgDrfxoAe4EaAByDGgC9hBoATYYaAO2HGgCOiRoAL4saAM+MGgBfjhoAAJAaAKGRGgBBkxoA0ZQaAHKWGgATmBoAs5kaAEObGgDknBoAhZ4aACWgGgC1oRoAVqMaAPekGgCHphoAJ6gaAMipGgBpqxoACa0aAJmuGgA6sBoA27EaAHuzGgALtRoArLYaAE24GgDtuRoAfbsaAB69GgC/vhoAX8AaAPDBGgCQwxoAMcUaANHGGgBhyBoAAsoaAKPLGgBDzRoA084aAHTQGgAV0hoApdMaAEXVGgDm1hoAh9gaACfaGgC32xoAWN0aAPneGgCZ4BoAKeIaAMrjGgBr5RoAC+caAJvoGgA86hoA3esaAH3tGgAN7xoArvAaAE/yGgDf8xoAf/UaACD3GgDB+BoAUfoaAPH7GgCS/RoAM/8aANMAGwBjAhsABAQbAKUFGwBFBxsA1QgbAHYKGwAXDBsAtw0bAEcPGwDoEBsAiRIbACkUGwC5FRsAWhcbAPsYGwCLGhsAKxwbAMwdGwBtHxsA/SAbAJ0iGwA+JBsA3yUbAIAnGwAPKRsAsCobAFEsGwDxLRsAgS8bACIxGwDDMhsAYzQbAPM1GwCUNxsANTkbANU6GwBlPBsABj4bAKc/GwBHQRsA2EIbAHhEGwAZRhsAqUcbAElJGwDqShsAi0wbACtOGwC7TxsAXFEbAP1SGwCdVBsALVYbAM5XGwBvWRsAD1sbAJ9cGwBAXhsA4V8bAIFhGwARYxsAsmQbAFNmGwDzZxsAg2kbACRrGwDFbBsAZW4bAPVvGwCWcRsAN3MbAMd0GwBndhsACHgbAKl5GwBJexsA2XwbAHp+GwAbgBsAu4EbAEuDGwDshBsAjYYbAC2IGwC9iRsAXosbAP+MGwCfjhsAL5AbANCRGwBxkxsAEZUbAKGWGwBCmBsA45kbAHObGwATnRsAtJ4bAFWgGwD1oRsAhaMbACalGwDHphsAaKgbAPepGwCYqxsAOa0bANmuGwBpsBsACrIbAKuzGwBLtRsA27YbAHy4GwAduhsAvbsbAE29GwDuvhsAj8AbAB/CGwDAwxsAYMUbAAHHGwCRyBsAMcobANLLGwBzzRsAE88bAKPQGwBE0hsA5dMbAIXVGwAV1xsAttgbAFfaGwD32xsAh90bACjfGwDJ4BsAaeIbAPnjGwCa5RsAO+cbAMvoGwBr6hsADOwbAK3tGwBN7xsA3fAbAH7yGwAf9BsAv/UbAE/3GwDw+BsAkfobADH8GwDB/RsAYv8bAAMBHACjAhwAMwQcANQFHAB1BxwAFQkcAKUKHABGDBwA5w0cAHcPHAAXERwAuBIcAFkUHADpFRwAiRccACoZHADLGhwAaxwcAPsdHACcHxwAPSEcAN0iHABtJBwADiYcAK8nHABQKRwA3yocAIAsHAAhLhwAsS8cAFExHADyMhwAkzQcACM2HADDNxwAZDkcAAU7HAClPBwANT4cANY/HAB3QRwAF0McAKhEHABIRhwA6UccAIlJHAAZSxwAukwcAFtOHADrTxwAi1EcACxTHADNVBwAXVYcAP1XHACeWRwAP1scAM9cHABvXhwAEGAcALFhHABRYxwA4WQcAIJmHAAjaBwAw2kcAFNrHAD0bBwAlW4cADVwHADFcRwAZnMcAAd1HACXdhwAN3gcANh5HAB5exwAGX0cAKl+HABKgBwA64EcAIuDHAAbhRwAvIYcAF2IHADtiRwAjYscAC6NHADPjhwAX5AcAP+RHACgkxwAQZUcANGWHABxmBwAEpocALObHABDnRwA454cAISgHAAlohwAxaMcAFWlHAD2phwAl6gcADiqHADHqxwAaK0cAAmvHACZsBwAObIcANqzHAB7tRwAC7ccAKu4HABMuhwA7bscAH29HAAdvxwAvsAcAF/CHAD/wxwAkMUcADDHHADRyBwAccocAAHMHACizRwAQ88cANPQHABz0hwAFNQcALXVHABF1xwA5dgcAIbaHAAn3BwAt90cAFffHAD44BwAmeIcACnkHADJ5RwAauccAAvpHACr6hwAO+wcANztHAB97xwAHfEcAK3yHABO9BwA7/UcAH/3HAAf+RwAwPocAGH8HADx/RwAkf8cADIBHQDTAh0AYwQdAAMGHQCkBx0ARQkdAOUKHQB1DB0AFg4dALcPHQBXER0A5xIdAIgUHQApFh0AyRcdAFkZHQD6Gh0AmxwdACseHQDLHx0AbCEdAA0jHQCdJB0APSYdAN4nHQB/KR0ADysdAK8sHQBQLh0A8S8dAJExHQAhMx0AwjQdAGM2HQADOB0AkzkdADQ7HQDVPB0AZT4dAAVAHQCmQR0AR0MdAOdEHQB4Rh0AGEgdALlJHQBJSx0A6UwdAIpOHQArUB0Au1EdAFtTHQD8VB0AnVYdAC1YHQDNWR0AblsdAA9dHQCvXh0AP2AdAOBhHQCBYx0AIWUdALFmHQBSaB0A82kdAINrHQAjbR0AxG4dAGVwHQD1cR0AlXMdADZ1HQDXdh0AZ3gdAAd6HQCoex0ASX0dANl+HQB5gB0AGoIdALuDHQBbhR0A64YdAIyIHQAtih0AvYsdAF2NHQD+jh0An5AdAC+SHQDPkx0AcJUdABGXHQChmB0AQZodAOKbHQCDnR0AE58dALOgHQBUoh0A9aMdAIWlHQAlpx0AxqgdAGeqHQD3qx0Al60dADivHQDZsB0AebIdAAm0HQCqtR0AS7cdAOu4HQB7uh0AHLwdAL29HQBNvx0A7cAdAI7CHQAvxB0Av8UdAGDHHQAAyR0AocodADHMHQDRzR0Acs8dABPRHQCj0h0AQ9QdAOTVHQCF1x0AFdkdALXaHQBW3B0A990dAJffHQAn4R0AyOIdAGnkHQAJ5h0AmecdADrpHQDb6h0Aa+wdAAvuHQCs7x0ATfEdAN3yHQB99B0AHvYdAL/3HQBP+R0A7/odAJD8HQAx/h0A0f8dAGEBHgACAx4AowQeADMGHgDTBx4AdAkeABULHgClDB4ARQ4eAOYPHgCHER4AFxMeALcUHgBYFh4A+RceAIkZHgApGx4AyhweAGseHgD7Hx4AmyEeADwjHgDdJB4AfSYeAA0oHgCuKR4ATyseAPAsHgB/Lh4AIDAeAMExHgBRMx4A8TQeAJI2HgAzOB4AwzkeAGM7HgAEPR4ApT4eADVAHgDVQR4AdkMeABdFHgCnRh4ASEgeAOhJHgCJSx4AKU0eALlOHgBaUB4A+1EeAJtTHgArVR4AzFYeAG1YHgD9WR4AnVseAD5dHgDfXh4Ab2AeAA9iHgCwYx4AUWUeAOFmHgCBaB4AImoeAMNrHgBTbR4A824eAJRwHgA1ch4AxXMeAGV1HgAGdx4Ap3geADd6HgDXex4AeH0eABl/HgC5gB4ASYIeAOqDHgCLhR4AG4ceALuIHgBcih4A/YseAI2NHgAtjx4AzpAeAG+SHgD/kx4An5UeAECXHgDhmB4AcZoeABGcHgCynR4AU58eAPOgHgCDoh4AJKQeAMWlHgBlpx4A9ageAJaqHgA3rB4Ax60eAGevHgAIsR4AqbIeAEm0HgDZtR4AerceABu5HgC7uh4AS7weAOy9HgCNvx4AHcEeAL3CHgBexB4A/8UeAI/HHgAwyR4A0MoeAHHMHgABzh4Aoc8eAELRHgDj0h4Ac9QeABPWHgC01x4AVdkeAPXaHgCF3B4AJt4eAMffHgBX4R4A9+IeAJjkHgA55h4AyeceAGnpHgAK6x4Aq+weADvuHgDb7x4AfPEeAB3zHgCt9B4ATfYeAO73HgCP+R4AL/seAL/8HgBg/h4AAQAfAKEBHwBCAx8A4wQfAHMGHwATCB8AtAkfAFULHwD1DB8AhQ4fACYQHwDHER8AaBMfAPcUHwCYFh8AORgfAMkZHwBpGx8ACh0fAKseHwA7IB8A2yEfAHwjHwAdJR8ArSYfAE0oHwDuKR8AjysfAB8tHwDALh8AYDAfAAEyHwChMx8AMTUfANI2HwBzOB8AAzofAKM7HwBEPR8A5T4fAHVAHwAVQh8AtkMfAFdFHwDnRh8Ah0gfAChKHwDJSx8AWU0fAPlOHwCaUB8AO1IfAMtTHwBrVR8ADFcfAK1YHwA9Wh8A3VsfAH5dHwAfXx8Av2AfAE9iHwDwYx8AkWUfACFnHwDBaB8AYmofAANsHwCTbR8AM28fANRwHwB1ch8ABXQfAKV1HwBGdx8A53gfAHd6HwAXfB8AuH0fAFl/HwD5gB8AiYIfACqEHwDLhR8AW4cfAPuIHwCcih8APYwfAM2NHwBtjx8ADpEfAK+SHwA/lB8A35UfAICXHwAhmR8AwZofAFGcHwDynR8Ak58fACOhHwDDoh8AZKQfAAWmHwCVpx8ANakfANaqHwB3rB8AB64fAKivHwBIsR8A6bIfAHm0HwAZth8AurcfAFu5HwDruh8Ai7wfACy+HwDNvx8AbcEfAP3CHwCexB8AP8YfAM/HHwBvyR8AEMsfALHMHwBBzh8A4c8fAILRHwAj0x8As9QfAFPWHwD01x8AldkfACXbHwDF3B8AZt4fAAfgHwCX4R8AN+MfANjkHwB55h8ACegfAKnpHwBK6x8A6+wfAHvuHwAb8B8AvPEfAF3zHwDt9B8AjfYfAC74HwDP+R8AX/sfAP/8HwCg/h8AQQAgANEBIABxAyAAEgUgALMGIABDCCAA4wkgAIQLIAAlDSAAtQ4gAFUQIAD2ESAAlxMgACcVIADHFiAAaBggAAkaIACZGyAAOR0gANoeIAB7ICAACyIgAKsjIABMJSAA7SYgAH0oIAAdKiAAvisgAF8tIADvLiAAkDAgADAyIADRMyAAYTUgAAE3IACiOCAAQzogANM7IABzPSAAFD8gALVAIABFQiAA5UMgAIZFIAAnRyAAt0ggAFdKIAD4SyAAmU0gAClPIADJUCAAalIgAAtUIACbVSAAO1cgANxYIAB9WiAADVwgAK1dIABOXyAA72AgAH9iIAAfZCAAwGUgAGFnIADxaCAAkWogADJsIADTbSAAY28gAANxIACkciAARXQgANV1IAB1dyAAFnkgALd6IABHfCAA530gAIh/IAApgSAAuYIgAFmEIAD6hSAAiocgACuJIADLiiAAbIwgAA2OIACdjyAAPZEgAN6SIAB/lCAAD5YgAK+XIABQmSAA8ZogAIGcIAAhniAAwp8gAGOhIADzoiAAk6QgADSmIADVpyAAZakgAAWrIACmrCAAR64gANevIAB4sSAAGLMgALm0IABJtiAA6bcgAIq5IAAruyAAu7wgAFu+IAD8vyAAncEgAC3DIADNxCAAbsYgAP7HIACfySAAP8sgAODMIACBziAAEdAgALHRIABS0yAA89QgAIPWIAAj2CAAxNkgAGXbIAD13CAAld4gADbgIADX4SAAZ+MgAAflIACo5iAAOOggANnpIAB56yAAGu0gAKruIABL8CAA6/EgAIzzIAAt9SAAvfYgAF34IAD++SAAn/sgAC/9IADP/iAAcAAhABECIQChAyEAQQUhAOIGIQCDCCEAEwohALMLIQBUDSEA5A4hAIUQIQAlEiEAxhMhAGcVIQD3FiEAlxghADgaIQDZGyEAaR0hAAkfIQCqICEASyIhANsjIQB7JSEAHCchAL0oIQBNKiEA7SshAI4tIQAeLyEAvzAhAGAyIQAANCEAoTUhADE3IQDROCEAcjohABM8IQCjPSEAQz8hAORAIQCFQiEAFUQhALVFIQBWRyEA90ghAIdKIQAnTCEAyE0hAGlPIQD5UCEAmVIhADpUIQDKVSEAa1chAAtZIQCsWiEATVwhAN1dIQB9XyEAHmEhAL9iIQBPZCEA72UhAJBnIQAxaSEAwWohAGFsIQACbiEAo28hADNxIQDTciEAdHQhABV2IQCldyEARXkhAOZ6IQCHfCEAF34hALd/IQBYgSEA+YIhAImEIQAphiEAyochAGuJIQD7iiEAm4whADyOIQDdjyEAbZEhAA2TIQCulCEAT5YhAN+XIQB/mSEAIJshAMGcIQBRniEA8Z8hAJKhIQAioyEAw6QhAGOmIQAEqCEApakhADWrIQDVrCEAdq4hABewIQCnsSEASLMhAOi0IQCJtiEAGbghALm5IQBauyEA+7whAIu+IQArwCEAzMEhAFzDIQD9xCEAncYhAD7IIQDOySEAb8shAA/NIQCwziEAUdAhAOHRIQCB0yEAItUhAMPWIQBT2CEA89khAJTbIQA13SEAxd4hAGXgIQAG4iEAp+MhADflIQDX5iEAeOghAAjqIQCp6yEASe0hAOruIQCL8CEAG/IhALvzIQBc9SEA/fYhAI34IQAt+iEAzvshAG/9IQD//iEAnwAiAEACIgDhAyIAcQUiABEHIgCyCCIAQgoiAOMLIgCDDSIAJA8iAMUQIgBVEiIA9RMiAJYVIgA3FyIAxxgiAGcaIgAIHCIAqR0iADkfIgDZICIAeiIiAAokIgCrJSIASyciAOwoIgCNKiIAHSwiAL0tIgBeLyIA7jAiAI8yIgAwNCIA0DUiAHE3IgABOSIAoToiAEI8IgDjPSIAcz8iABNBIgC0QiIAVUQiAOVFIgCFRyIAJkkiAMdKIgBXTCIA900iAJhPIgAoUSIAyVIiAGlUIgAKViIAq1ciADtZIgDbWiIAfFwiAB1eIgCtXyIATWEiAO5iIgCPZCIAH2YiAL9nIgBgaSIAAWsiAJFsIgAxbiIA0m8iAGJxIgADcyIAo3QiAER2IgDldyIAdXkiABV7IgC2fCIAV34iAOd/IgCHgSIAKIMiAMmEIgBZhiIA+YciAJqJIgAqiyIAy4wiAGuOIgAMkCIAnJEiAD2TIgDdlCIAfpYiAB+YIgCvmSIAT5siAPCcIgCRniIAIaAiAMGhIgBioyIAA6UiAJOmIgAzqCIA1KkiAGSrIgAFrSIApa4iAEawIgDWsSIAd7MiABi1IgC4tiIAWbgiAOm5IgCJuyIAKr0iAMu+IgBbwCIA+8EiAJzDIgA9xSIAzcYiAG3IIgAOyiIAnssiAD/NIgDfziIAgNAiABDSIgCx0yIAUdUiAPLWIgCT2CIAI9oiAMPbIgBk3SIABd8iAJXgIgA14iIA1uMiAHflIgAH5yIAp+giAEjqIgDY6yIAee0iABnvIgC68CIAW/IiAOvzIgCL9SIALPciAM34IgBd+iIA/fsiAJ79IgAu/yIAzwAjAG8CIwAQBCMAoAUjAEEHIwDhCCMAggojABIMIwCzDSMAUw8jAPQQIwCVEiMAJRQjAMUVIwBmFyMABxkjAJcaIwA3HCMA2B0jAHkfIwAJISMAqSIjAEokIwDaJSMAeycjABspIwC8KiMATCwjAO0tIwCNLyMALjEjAM8yIwBfNCMAADYjAKA3IwBBOSMA0TojAHE8IwASPiMAoj8jAENBIwDjQiMAhEQjABRGIwC1RyMAVUkjAPZKIwCXTCMAJ04jAMdPIwBoUSMACVMjAJlUIwA5ViMA2lcjAHtZIwALWyMAq1wjAExeIwDtXyMAfWEjAB1jIwC+ZCMATmYjAO9nIwCPaSMAMGsjAMBsIwBhbiMAAXAjAKJxIwBDcyMA03QjAHN2IwAUeCMAtXkjAEV7IwDlfCMAhn4jACeAIwC3gSMAV4MjAPiEIwCIhiMAKYgjAMmJIwBqiyMA+owjAJuOIwA7kCMA3JEjAH2TIwANlSMArZYjAE6YIwDvmSMAf5sjAB+dIwDAniMAYaAjAPGhIwCRoyMAMqUjAMKmIwBjqCMAA6ojAKSrIwA0rSMA1a4jAHWwIwAWsiMAt7MjAEe1IwDotiMAiLgjACm6IwC5uyMAWb0jAPq+IwCKwCMAK8IjAMvDIwBsxSMA/MYjAJ3IIwA9yiMA3ssjAH/NIwAPzyMAr9AjAFDSIwDx0yMAgdUjACHXIwDC2CMAUtojAPPbIwCT3SMANN8jAMTgIwBl4iMABeQjAKblIwA25yMA1+gjAHfqIwAY7CMAue0jAEnvIwDp8CMAivIjACv0IwC79SMAW/cjAPz4IwCM+iMALfwjAM39IwBu/yMA/gAkAJ8CJAA/BCQA4AUkAHAHJAARCSQAsQokAFIMJADzDSQAgw8kACMRJADEEiQAVBQkAPUVJACVFyQANhkkAMYaJABnHCQABx4kAKgfJABJISQA2SIkAHkkJAAaJiQAuyckAEspJADrKiQAjCwkABwuJAC9LyQAXTEkAP4yJACONCQALzYkANA3JABwOSQAADskAKE8JABBPiQA4j8kAHJBJAATQyQAs0QkAFRGJAD1RyQAhUkkACVLJADGTCQAZ04kAPdPJACXUSQAOFMkAMhUJABpViQACVgkAKpZJAA6WyQA21wkAHteJAAcYCQArGEkAE1jJADtZCQAjmYkAC9oJAC/aSQAX2skAABtJAChbiQAMXAkANFxJABycyQAAnUkAKN2JABDeCQA5HkkAHR7JAAVfSQAtX4kAFaAJAD3gSQAh4MkACeFJADIhiQAaYgkAPmJJACZiyQAOo0kAMqOJABrkCQAC5IkAKyTJAA8lSQA3ZYkAH2YJAAemiQArpskAE+dJADvniQAkKAkACCiJADBoyQAYaUkAAKnJACjqCQAM6okANOrJAB0rSQABK8kAKWwJABFsiQA5rMkAHa1JAAXtyQAuLgkAFi6JADouyQAib0kACm/JADKwCQAa8IkAPvDJACbxSQAPMckAN3IJABtyiQADcwkAK7NJAA+zyQA39AkAH/SJAAg1CQAsNUkAFHXJADx2CQAktokADPcJADD3SQAY98kAAThJACl4iQANeQkANXlJAB25yQABukkAKfqJABH7CQA6O0kAHjvJAAZ8SQAufIkAFr0JADq9SQAi/ckACv5JADM+iQAbfwkAP39JACd/yQAPgElAM4CJQBvBCUADwYlALAHJQBACSUA4QolAIEMJQAiDiUAsg8lAFMRJQDzEiUAlBQlACQWJQDFFyUAZRklAAYbJQCnHCUANx4lANcfJQB4ISUAGSMlAKkkJQBJJiUA6iclAHopJQAbKyUAuywlAFwuJQDsLyUAjTElAC0zJQDONCUAXjYlAP83JQCgOSUAQDslANA8JQBxPiUAEUAlALJBJQBCQyUA40QlAINGJQAkSCUAxUklAFVLJQD1TCUAlk4lACZQJQDHUSUAZ1MlAAhVJQCYViUAOVglANlZJQB6WyUACl0lAKteJQBLYCUA7GElAHxjJQAdZSUAvWYlAF5oJQDuaSUAj2slAC9tJQDQbiUAcXAlAAFyJQCycyUAQnUlAON2JQCDeCUAJHolAMV7JQBVfSUA9X4lAJaAJQAmgiUAx4MlAGeFJQAIhyUAmIglADmKJQDZiyUAeo0lAAqPJQCrkCUAS5IlAOyTJQB8lSUAHZclAL2YJQBemiUA/5slAI+dJQAwnyUA0KAlAGCiJQABpCUAoaUlAEKnJQDSqCUAc6olABOsJQC0rSUARK8lAOWwJQCFsiUAJrQlALa1JQBXtyUA97glAJi6JQA5vCUAyb0lAGm/JQAKwSUAmsIlADvEJQDbxSUAfMclAAzJJQCtyiUATcwlAO7NJQB+zyUAH9ElAL/SJQBg1CUA8NUlAJHXJQAx2SUA0tolAGLcJQAD3iUAo98lAEThJQDl4iUAdeQlABXmJQC25yUARuklAOfqJQCH7CUAKO4lALjvJQBZ8SUA+fIlAJr0JQAq9iUAy/clAGv5JQAM+yUAnPwlAD3+JQDd/yUAfgEmAB8DJgCvBCYATwYmAPAHJgCACSYAIQsmAMEMJgBiDiYA8g8mAJMRJgAzEyYA1BQmAGQWJgAFGCYApRkmAEYbJgDWHCYAdx4mABggJgC4ISYAWSMmAOkkJgCJJiYAKigmALopJgBbKyYA+ywmAJwuJgAsMCYAzTEmAG0zJgAONSYAnjYmAD84JgDfOSYAgDsmABA9JgCxPiYAUUAmAPJBJgCCQyYAI0UmAMNGJgBkSCYA9EkmAJVLJgA1TSYA1k4mAGZQJgAHUiYAp1MmAEhVJgDYViYAeVgmABlaJgC6WyYASl0mAOteJgCLYCYALGImALxjJgBdZSYA/WYmAJ5oJgAuaiYAz2smAG9tJgAQbyYAoHAmAEFyJgDhcyYAgnUmABJ3JgCzeCYAU3omAPR7JgCEfSYAJX8mAMWAJgBmgiYAB4QmAJeFJgA3hyYA2IgmAGiKJgAJjCYAqY0mAEqPJgDakCYAe5ImABuUJgC8lSYATJcmAO2YJgCNmiYALpwmAL6dJgBfnyYAAKEmAKCiJgAwpCYA0aUmAHGnJgASqSYAoqomAEOsJgDjrSYAhK8mACWxJgC1siYAVbQmAPa1JgCGtyYAJ7kmAMe6JgBovCYA+L0mAJm/JgA5wSYA2sImAGrEJgALxiYAq8cmAEzJJgDcyiYAfcwmAB3OJgC+zyYAX9EmAO/SJgCP1CYAMNYmAMDXJgBh2SYAAdsmAKLcJgAy3iYA098mAHPhJgAU4yYApOQmAEXmJgDl5yYAhukmABbrJgC37CYAV+4mAPjvJgCI8SYAKfMmAMn0JgBq9iYA+vcmAJv5JgA7+yYA3PwmAGz+JgANACcArQEnAE4DJwDeBCcAfwYnAB8IJwDACScAUAsnAPEMJwCRDicAMhAnAMIRJwBjEycAAxUnAKQWJwA0GCcA1RknAHUbJwAWHScAph4nAEcgJwDoIScAiCMnABglJwC5JicAWSgnAPopJwCKKycAKy0nAMsuJwBsMCcA/DEnAJ0zJwA9NScA3jYnAG44JwAPOicArzsnAFA9JwDgPicAgUAnACFCJwDCQycAUkUnAPNGJwCTSCcANEonAMRLJwBlTScABU8nAKZQJwA2UicA11MnAHdVJwAYVycAqFgnAElaJwDpWycAil0nABpfJwC7YCcAW2InAPxjJwCMZScALWcnAM1oJwBuaicA/msnAJ9tJwA/bycA4HAnAHByJwARdCcAsXUnAFJ3JwDieCcAg3onACN8JwDEfScAVH8nAPWAJwCVgicANoQnAMaFJwBnhycAB4knAKiKJwA4jCcA2Y0nAHmPJwAakScAqpInAEuUJwDrlScAjJcnAByZJwC9micAXZwnAP6dJwCOnycAL6EnANCiJwBwpCcAAKYnAKGnJwBBqScA4qonAHKsJwATricAs68nAFSxJwDksicAhbQnACW2JwDGtycAVrknAPe6JwCXvCcAOL4nAMi/JwBpwScACcMnAKrEJwA6xicA28cnAHvJJwAcyycArMwnAE3OJwDtzycAjtEnAB7TJwC/1CcAX9YnAADYJwCQ2ScAMdsnANHcJwBy3icAAuAnAKPhJwBD4ycA5OQnAHTmJwAV6CcAteknAFbrJwDm7CcAh+4nACfwJwDI8ScAWPMnAPn0JwCZ9icAOvgnAMr5JwBr+ycAC/0nAJv+JwA8ACgA3QEoAH0DKAAeBSgArgYoAE8IKADvCSgAkAsoACANKADBDigAYRAoAAISKACSEygAMxUoANMWKAB0GCgABBooAKUbKABFHSgA5h4oAHYgKAAXIigAuCMoAFglKADoJigAiSgoACkqKAC5KygAWi0oAPsuKACbMCgAPDIoAMwzKABtNSgADTcoAK44KAA+OigA3zsoAH89KAAQPygAsEAoAFFCKADxQygAgUUoACJHKADDSCgAY0ooAARMKACUTSgANU8oANVQKAB2UigABlQoAKdVKABHVygA6FgoAHhaKAAZXCgAuV0oAFpfKADqYCgAi2IoACtkKADMZSgAXGcoAP1oKACdaigALWwoAM5tKABvbygAD3EoALByKABAdCgA4XUoAIF3KAAieSgAsnooAFN8KADzfSgAlH8oACSBKADFgigAZYQoAAaGKACWhygAN4koANeKKABnjCgACI4oAKmPKABJkSgA6pIoAHqUKAAbligAu5coAFyZKADsmigAjZwoAC2eKADOnygAXqEoAP+iKACgpCgAQKYoANCnKABxqSgAEasoAKGsKABCrigA468oAIOxKAAksygAtLQoAFW2KAD1tygAlrkoACa7KADHvCgAZ74oAAjAKACYwSgAOcMoANnEKAB6xigACsgoAKvJKABLyygA7MwoAHzOKAAd0CgAvdEoAF7TKADu1CgAj9YoAC/YKAC/2SgAYNsoAAHdKACh3igAQuAoANLhKABz4ygAE+UoALTmKABE6CgA5ekoAIXrKAAm7SgAtu4oAFfwKAD38SgAmPMoACj1KADJ9igAafgoAAr6KACa+ygAO/0oANv+KABrACkADAIpAK0DKQBNBSkA7gYpAH4IKQAfCikAvwspAGANKQDwDikAkRApADESKQDSEykAYhUpAAMXKQCjGCkARBopANQbKQB1HSkAFR8pALYgKQBGIikA5yMpAIglKQAXJykAuCgpAFkqKQD5KykAiS0pACovKQDLMCkAazIpAAw0KQCcNSkAPTcpAN04KQB+OikADjwpAK89KQBPPykA8EApAIBCKQAhRCkAwUUpAGJHKQDySCkAk0opADNMKQDDTSkAZE8pAAVRKQClUikANVQpANZVKQB3VykAF1kpALhaKQBIXCkA6V0pAIlfKQAqYSkAumIpAFtkKQD7ZSkAnGcpACxpKQDNaikAbWwpAP1tKQCebykAP3EpAN9yKQBvdCkAEHYpALF3KQBReSkA8nopAIJ8KQAjfikAw38pAGSBKQD0gikAlYQpADWGKQDWhykAZokpAAeLKQCnjCkASI4pANiPKQB5kSkAGZMpALqUKQBKlikA65cpAIuZKQAbmykAvJwpAF2eKQD9nykAjaEpAC6jKQDPpCkAcKYpABCoKQCgqSkAQaspAOGsKQCCrikAErApALOxKQBTsykA9LQpAIS2KQAluCkAxbkpAFW7KQD2vCkAl74pADfAKQDIwSkAaMMpAAnFKQCpxikASsgpANrJKQB7yykAG80pALzOKQBM0CkA7dEpAI3TKQAu1SkAvtYpAF/YKQD/2SkAoNspADDdKQDR3ikAceApABLiKQCi4ykAQ+UpAOPmKQBz6CkAFOopALXrKQBV7SkA5e4pAIbwKQAn8ikAx/MpAGj1KQD49ikAmfgpADn6KQDa+ykAav0pAAv/KQCrACoATAIqANwDKgB9BSoAHQcqAL4IKgBOCioA7wsqAI8NKgAwDyoAwBAqAGESKgABFCoAkRUqADIXKgDTGCoAcxoqAAMcKgCkHSoARR8qAOUgKgCGIioAFiQqALclKgBYJyoA+CgqAIgqKgApLCoAyS0qAGovKgD6MCoAmzIqADs0KgDcNSoAbDcqAA05KgCtOioAPTwqAN49KgB/PyoAH0EqALBCKgBQRCoA8UUqAJFHKgAySSoAwkoqAGNMKgADTioApE8qADRRKgDVUioAdVQqABZWKgCmVyoAR1kqAOdaKgCIXCoAGF4qALlfKgBZYSoA6WIqAIpkKgArZioAy2cqAGxpKgD8aioAnWwqAD1uKgDebyoAbnEqAA9zKgCvdCoAUHYqAOB3KgCBeSoAIXsqALF8KgBSfioA838qAJOBKgAjgyoAxIQqAGWGKgAFiCoAlYkqADaLKgDXjCoAd44qABiQKgCokSoASZMqAOmUKgCKlioAGpgqALuZKgBbmyoA65wqAIyeKgAtoCoAzaEqAF2jKgD+pCoAn6YqAECoKgDPqSoAcKsqABGtKgCxrioAUrAqAOKxKgCDsyoAI7UqAMS2KgBUuCoA9bkqAJW7KgA2vSoAxr4qAGfAKgAHwioAmMMqADjFKgDZxioAecgqAAnKKgCqyyoAS80qAOvOKgB70CoAHNIqAL3TKgBd1SoA/tYqAI7YKgAv2ioAz9sqAHDdKgAA3yoAoeAqAEHiKgDi4yoAcuUqABPnKgCz6CoAQ+oqAOTrKgCF7SoAJe8qALXwKgBW8ioA9/MqAJf1KgAn9yoAyPgqAGn6KgAJ/CoAqv0qADr/KgDbACsAewIrABwEKwCsBSsATQcrAO0IKwCOCisAHgwrAL8NKwBfDysA7xArAJASKwAxFCsA0RUrAGEXKwACGSsAoxorAEMcKwDTHSsAdB8rABUhKwC1IisAViQrAOYlKwCHJysAKCkrAMgqKwBYLCsA+S0rAJkvKwApMSsAyjIrAGs0KwALNisAmzcrADw5KwDdOisAfTwrAA0+KwCuPysAT0ErAO9CKwCARCsAIEYrAMFHKwBhSSsAAksrAJJMKwAzTisA008rAHRRKwAEUysApVQrAEVWKwDVVysAdlkrABdbKwC3XCsAR14rAOhfKwCJYSsAKWMrALlkKwBaZisA+2crAJtpKwAraysAzGwrAG1uKwANcCsArnErAD5zKwDfdCsAf3YrACB4KwCweSsAUXsrAPF8KwCBfisAIoArAMOBKwBjgysA84QrAJSGKwA1iCsA1YkrAHaLKwAGjSsAp44rAEeQKwDokSsAeJMrABmVKwC5lisAWpgrAOqZKwCLmysAK50rALueKwBcoCsA/aErAJ2jKwAtpSsAzqYrAG+oKwAQqisAn6srAECtKwDhrisAgbArACKyKwCysysAU7UrAPO2KwCUuCsAJLorAMW7KwBlvSsA9b4rAJbAKwA3wisA18MrAGjFKwAIxysAqcgrAEnKKwDZyysAes0rABvPKwC70CsAXNIrAOzTKwCN1SsALdcrAM7YKwBe2isA/9srAJ/dKwAv3ysA0OArAHHiKwAR5CsAoeUrAELnKwDj6CsAg+orABPsKwC07SsAVe8rAPXwKwCF8isAJvQrAMf1KwBn9ysA9/grAJj6KwA5/CsA2f0rAHr/KwAKASwAqwIsAEsELADsBSwAfAcsAB0JLAC9CiwATQwsAO4NLACPDywALxEsAL8SLABgFCwAARYsAKEXLAAxGSwA0hosAHMcLAATHiwAtB8sAEQhLADlIiwAhSQsABUmLAC2JywAVyksAPgqLACHLCwAKC4sAMkvLABpMSwA+TIsAJo0LAA7NiwA2zcsAGs5LAAMOywArTwsAE0+LADuPywAfkEsAB9DLAC/RCwAYEYsAPBHLACRSSwAMUssAMFMLABiTiwAA1AsAKNRLAAzUywA1FQsAHVWLAAVWCwApVksAEZbLADnXCwAh14sAChgLAC4YSwAWWMsAPlkLACaZiwAKmgsAMtpLABraywA+2wsAJxuLAA9cCwA3XEsAG1zLAAOdSwAr3YsAE94LADfeSwAgHssACF9LADBfiwAUYAsAPKBLACTgywAM4UsAMOGLABkiCwABYosAKWLLABGjSwA1o4sAHeQLAAXkiwAp5MsAEiVLADpliwAiZgsABmaLAC6mywAW50sAPueLACLoCwALKIsAM2jLABtpSwA/aYsAJ6oLAA/qiwA4KssAG+tLAAQrywAsbAsAFGyLADhsywAgrUsACO3LADDuCwAU7osAPS7LACVvSwANb8sAMXALABmwiwAB8QsAKfFLAA4xywA2MgsAHnKLAAZzCwAqc0sAErPLADr0CwAi9IsABvULAC81SwAXdcsAP3YLACe2iwALtwsAM/dLABv3ywAEOEsAKDiLABB5CwA4eUsAHHnLAAS6SwAs+osAFPsLADj7SwAhO8sACXxLADF8iwAVfQsAPb1LACX9ywAN/ksAMf6LABo/CwACf4sAKn/LAA5AS0A2gItAHsELQAbBi0AqwctAEwJLQDtCi0AjQwtAC4OLQC+Dy0AXxEtAP8SLQCPFC0AMBYtANEXLQBxGS0AARstAKIcLQBDHi0A4x8tAHMhLQAUIy0AtSQtAFUmLQDlJy0AhiktACcrLQDILC0AVy4tAPgvLQCZMS0AOTMtAMk0LQBqNi0ACzgtAKs5LQA7Oy0A3DwtAH0+LQAdQC0AvkEtAE5DLQDvRC0Aj0YtACBILQDASS0AYUstAAFNLQCRTi0AMlAtANNRLQBzUy0AA1UtAKRWLQBFWC0A5VktAHVbLQAWXS0At14tAFdgLQDnYS0AiGMtACllLQDJZi0AWWgtAPppLQCbay0AO20tAMtuLQBscC0ADXItAK1zLQA9dS0A3nYtAH94LQAfei0Ar3stAFB9LQDxfi0AkYAtACGCLQDCgy0AY4UtAAOHLQCTiC0ANIotANWLLQB1jS0ABY8tAKaQLQBHki0A55MtAHeVLQAYly0AuZgtAFmaLQDpmy0Aip0tACufLQDLoC0AW6ItAPyjLQCdpS0APactAM2oLQBuqi0AD6wtALCtLQBQry0A4LAtAIGyLQAhtC0AwrUtAFK3LQDzuC0Ak7otACO8LQDEvS0AZb8tAAXBLQCVwi0ANsQtANfFLQB3xy0ACMktAKjKLQBJzC0A6c0tAIrPLQAa0S0Au9ItAFvULQDr1S0AjNctAC3ZLQDN2i0AXdwtAP7dLQCf3y0AP+EtAM/iLQBw5C0AEeYtALHnLQBB6S0A4uotAIPsLQAj7i0As+8tAFTxLQD18i0AlfQtADb2LQDG9y0AZ/ktAAf7LQCX/C0AOP4tANn/LQB5AS4ACQMuAKoELgBLBi4A6wcuAHsJLgAcCy4AvQwuAF0OLgDtDy4AjhEuAC8TLgDPFC4AXxYuAAAYLgChGS4AQRsuANEcLgByHi4AEyAuALMhLgBDIy4A5CQuAIUmLgAlKC4AtSkuAFYrLgD3LC4AmC4uACcwLgDIMS4AaTMuAAk1LgCZNi4AOjguANs5LgB7Oy4ACz0uAKw+LgBNQC4A7UEuAH1DLgAeRS4Av0YuAF9ILgDwSS4AkEsuADFNLgDRTi4AYVAuAAJSLgCjUy4AQ1UuANNWLgB0WC4AFVouALVbLgBFXS4A5l4uAIdgLgAnYi4At2MuAFhlLgD5Zi4AmWguAClqLgDKay4Aa20uAAtvLgCbcC4APHIuAN1zLgB9dS4ADXcuAK54LgBPei4A73suAH99LgAgfy4AwYAuAGGCLgDxgy4AkoUuADOHLgDTiC4AY4ouAASMLgCljS4ARY8uANWQLgB2ki4AF5QuALeVLgBHly4A6JguAImaLgApnC4AuZ0uAFqfLgD7oC4Am6IuACukLgDMpS4AbacuAA2pLgCdqi4APqwuAN+tLgCAry4AD7EuALCyLgBRtC4A8bUuAIG3LgAiuS4Aw7ouAGO8LgDzvS4AlL8uADXBLgDVwi4AZcQuAAbGLgCnxy4AR8kuANjKLgB4zC4AGc4uALnPLgBJ0S4A6tIuAIvULgAr1i4Au9cuAFzZLgD92i4AndwuAC3eLgDO3y4Ab+EuAA/jLgCf5C4AQOYuAOHnLgCB6S4AEesuALLsLgBT7i4A8+8uAIPxLgAk8y4AxfQuAGX2LgD19y4AlvkuADf7LgDH/C4AZ/4uAAgALwCpAS8ASQMvANkELwB6Bi8AGwgvALsJLwBLCy8A7AwvAI0OLwAtEC8AvREvAF4TLwD/FC8AnxYvAC8YLwDQGS8AcRsvABEdLwChHi8AQiAvAOMhLwBzIy8AEyUvALQmLwBVKC8A9SkvAIUrLwAmLS8Axy4vAGgwLwD3MS8AmDMvADk1LwDZNi8AaTgvAAo6LwCrOy8ASz0vANs+LwB8QC8AHUIvAL1DLwBNRS8A7kYvAI9ILwAfSi8AwEsvAGBNLwABTy8AoVAvADFSLwDSUy8Ac1UvABNXLwCjWC8ARFovAOVbLwCFXS8AFV8vALZgLwBXYi8A92MvAIdlLwAoZy8AyWgvAGlqLwD5ay8Amm0vADtvLwDLcC8Aa3IvAAx0LwCtdS8ATXcvAN14LwB+ei8AH3wvAL99LwBPfy8A8IAvAJGCLwAxhC8AwYUvAGKHLwADiS8Ao4ovADOMLwDUjS8AdY8vAAWRLwClki8ARpQvAOeVLwCHly8AF5kvALiaLwBZnC8A+Z0vAImfLwAqoS8Ay6IvAGukLwD7pS8AnKcvAD2pLwDdqi8AbawvAA6uLwCvry8AULEvAN+yLwCAtC8AIbYvAMG3LwBRuS8A8rovAJO8LwAjvi8Aw78vAGTBLwAFwy8ApcQvADXGLwDWxy8Ad8kvABfLLwCozC8ASM4vAOnPLwCJ0S8AGdMvALrULwBb1i8A+9cvAIvZLwAs2y8AzdwvAF3eLwD93y8AnuEvAD/jLwDf5C8Ab+YvABDoLwCx6S8AUesvAOHsLwCC7i8AI/AvAMPxLwBT8y8A9PQvAJX2LwA1+C8AxfkvAGb7LwAH/S8Al/4vADcAMADYATAAeQMwABkFMACpBjAASggwAOsJMACLCzAAGw0wALwOMABdEDAA/REwAI0TMAAuFTAAzxYwAF8YMAD/GTAAoBswAEEdMADhHjAAcSAwABIiMACzIzAAUyUwAOMmMACEKDAAJSowAMUrMABVLTAA9i4wAJcwMAA4MjAAxzMwAGg1MAAJNzAAqTgwADk6MADaOzAAez0wAAs/MACrQDAATEIwAO1DMAB9RTAAHUcwAL5IMABfSjAA/0swAJBNMAAwTzAA0VAwAHFSMAABVDAAolUwAENXMADjWDAAc1owABRcMAC1XTAAVV8wAOVgMACGYjAAJ2QwAMdlMABXZzAA+GgwAJlqMAApbDAAyW0wAGpvMAALcTAAq3IwADt0MADcdTAAfXcwAB15MACtejAATnwwAO99MACPfzAAH4EwAMCCMABhhDAAAYYwAJGHMAAyiTAA04owAHOMMAADjjAApI8wAEWRMADVkjAAdZQwABaWMAC3lzAAR5kwAOeaMACInDAAKZ4wAMmfMABZoTAA+qIwAJukMAA7pjAAy6cwAGypMAANqzAArawwAD2uMADerzAAf7EwACCzMACvtDAAULYwAPG3MACBuTAAIbswAMK8MABjvjAA878wAJPBMAA0wzAA1cQwAHXGMAAFyDAApskwAEfLMADnzDAAeM4wABjQMAC50TAAWdMwAOnUMACK1jAAK9gwAMvZMABb2zAA/NwwAJ3eMAA94DAAzeEwAG7jMAAP5TAAn+YwAD/oMADg6TAAgeswABHtMACx7jAAUvAwAPPxMACT8zAAI/UwAMT2MABl+DAABfowAJX7MAA2/TAA1/4wAHcAMQAHAjEAqAMxAEkFMQDZBjEAeQgxABoKMQC7CzEASw0xAOsOMQCMEDEALRIxAM0TMQBdFTEA/hYxAJ8YMQA/GjEAzxsxAHAdMQARHzEAoSAxAEEiMQDiIzEAgyUxACMnMQCzKDEAVCoxAPUrMQCVLTEAJS8xAMYwMQBnMjEACDQxAJc1MQA4NzEA2TgxAHk6MQAJPDEAqj0xAEs/MQDbQDEAe0IxABxEMQC9RTEATUcxAO1IMQCOSjEAL0wxAM9NMQBgTzEAAFExAKFSMQBBVDEA0VUxAHJXMQATWTEAs1oxAENcMQDkXTEAhV8xACVhMQC1YjEAVmQxAPdlMQCHZzEAJ2kxAMhqMQBpbDEA+W0xAJlvMQA6cTEA23IxAHt0MQALdjEArHcxAE15MQDtejEAfXwxAB5+MQC/fzEAX4ExAO+CMQCQhDEAMYYxAMGHMQBhiTEAAosxAKOMMQAzjjEA048xAHSRMQAVkzEAtZQxAEWWMQDmlzEAh5kxACebMQC3nDEAWJ4xAPmfMQCZoTEAKaMxAMqkMQBrpjEA+6cxAJupMQA8qzEA3awxAG2uMQANsDEArrExAE+zMQDftDEAf7YxACC4MQDBuTEAUbsxAPG8MQCSvjEAM8AxANPBMQBjwzEABMUxAKXGMQBFyDEA1ckxAHbLMQAXzTEAt84xAEjQMQDo0TEAidMxABnVMQC51jEAWtgxAPvZMQCL2zEAK90xAMzeMQBt4DEADeIxAJ3jMQA+5TEA3+YxAH/oMQAP6jEAsOsxAFHtMQDx7jEAgfAxACLyMQDD8zEAU/UxAPP2MQCU+DEANfoxAMX7MQBl/TEABv8xAKcAMgA3AjIA1wMyAHgFMgAZBzIAuQgyAEkKMgDqCzIAiw0yACsPMgC7EDIAXBIyAP0TMgCdFTIALRcyAM4YMgBvGjIADxwyAJ8dMgBAHzIA4SAyAHEiMgARJDIAsiUyAFMnMgDjKDIAgyoyACQsMgDFLTIAZS8yAPUwMgCWMjIANzQyAMc1MgBnNzIACDkyAKk6MgA5PDIA2T0yAHo/MgAbQTIAq0IyAEtEMgDsRTIAjUcyAC1JMgC9SjIAXkwyAP9NMgCPTzIAMFEyANBSMgBxVDIAAVYyAKFXMgBCWTIA41oyAHNcMgATXjIAtF8yAFVhMgD1YjIAhWQyACZmMgDHZzIAZ2kyAPdqMgCYbDIAOW4yAMlvMgBpcTIACnMyAKt0MgA7djIA23cyAHx5MgAdezIArXwyAE1+MgDufzIAj4EyAC+DMgC/hDIAYIYyAAGIMgChiTIAMYsyANKMMgBzjjIAA5AyAKORMgBEkzIA5ZQyAHWWMgAVmDIAtpkyAFebMgDnnDIAh54yACigMgDJoTIAWaMyAPmkMgCapjIAO6gyANupMgBrqzIADK0yAK2uMgBNsDIA3bEyAH6zMgAftTIAr7YyAE+4MgDwuTIAkbsyACG9MgDBvjIAYsAyAAPCMgCTwzIAM8UyANTGMgB1yDIAFcoyAKXLMgBGzTIA584yAIfQMgAY0jIAuNMyAFnVMgDp1jIAidgyACraMgDL2zIAW90yAPveMgCc4DIAPeIyAM3jMgBt5TIADucyAK/oMgA/6jIA3+syAIDtMgAh7zIAwfAyAFHyMgDy8zIAk/UyADP3MgDD+DIAZPoyAAX8MgCV/TIANf8yANYAMwB3AjMABwQzAKcFMwBIBzMA6QgzAHkKMwAZDDMAug0zAFsPMwDrEDMAixIzACwUMwDNFTMAbRczAP0YMwCeGjMAPxwzAN8dMwBvHzMAECEzALEiMwBBJDMA4SUzAIInMwAjKTMAsyozAFMsMwD0LTMAlS8zACUxMwDFMjMAZjQzAAc2MwCoNzMANzkzANg6MwB5PDMAGT4zAKk/MwBKQTMA60IzAHtEMwAbRjMAvEczAF1JMwDtSjMAjUwzAC5OMwDPTzMAX1EzAABTMwCgVDMAQVYzAOFXMwBxWTMAElszALNcMwBDXjMA418zAIRhMwAlYzMAtWQzAFVmMwD2ZzMAl2kzADdrMwDHbDMAaG4zAAlwMwCpcTMAOXMzANp0MwB7djMAC3gzAKt5MwBMezMA7XwzAH1+MwAdgDMAvoEzAF+DMwDvhDMAj4YzADCIMwDRiTMAYYszAAGNMwCijjMAQ5AzAOORMwBzkzMAFJUzALWWMwBFmDMA5ZkzAIabMwAnnTMAt54zAFegMwD4oTMAmaMzACmlMwDJpjMAaqgzAAuqMwCbqzMAO60zANyuMwB9sDMAHbIzAK2zMwBOtTMA77YzAH+4MwAfujMAwLszAGG9MwDxvjMAkcAzADLCMwDTwzMAY8UzAAPHMwCkyDMARcozANXLMwB1zTMAFs8zALfQMwBH0jMA6NMzAIjVMwAp1zMAudgzAFnaMwD62zMAm90zADvfMwDL4DMAbOIzAA3kMwCd5TMAPeczAN7oMwB/6jMAD+wzAK/tMwBQ7zMA8fAzAIHyMwAh9DMAwvUzAGP3MwDz+DMAk/ozADT8MwDV/TMAZf8zAAUBNACmAjQARwQ0AOcFNAB3BzQAGAk0ALkKNABJDDQA6Q00AIoPNAArETQAuxI0AFsUNAD8FTQAnRc0AC0ZNADNGjQAbhw0AA8eNACfHzQAPyE0AOAiNACBJDQAESY0ALEnNABSKTQA8yo0AIMsNAAjLjQAxC80AGUxNAAFMzQAlTQ0ADY2NADXNzQAZzk0AAc7NACoPDQAST40ANk/NAB5QTQAGkM0ALtENABLRjQA60c0AIxJNAAtSzQAvUw0AF1ONAD+TzQAn1E0AD9TNADQVDQAcFY0ABFYNAChWTQAQVs0AOJcNACDXjQAE2A0ALNhNABUYzQA9WQ0AJVmNAAlaDQAxmk0AGdrNAD3bDQAl240ADhwNADZcTQAaXM0AAl1NACqdjQAS3g0ANt5NAB7ezQAHH00AL1+NABNgDQA7YE0AI6DNAAvhTQAv4Y0AF+INAAAijQAoYs0ADGNNADRjjQAcpA0ABOSNACjkzQAQ5U0AOSWNACFmDQAFZo0ALWbNABWnTQA9540AIegNAAnojQAyKM0AGmlNAD5pjQAmag0ADqqNADbqzQAa600AAuvNACssDQATbI0AO2zNAB9tTQAHrc0AL+4NABPujQA77s0AJC9NAAxvzQAwcA0AGHCNAACxDQAo8U0ADPHNADTyDQAdMo0ABXMNAClzTQARc80AObQNACH0jQAF9Q0ALjVNABY1zQA+dg0AJnaNAAp3DQAyt00AGvfNAD74DQAm+I0ADzkNADd5TQAbec0AA3pNACu6jQAT+w0AN/tNAB/7zQAIPE0AMHyNABR9DQA8fU0AJL3NAAz+TQAw/o0AGP8NAAE/jQApf80ADUBNQDVAjUAdgQ1ABcGNQCnBzUARwk1AOgKNQCJDDUAGQ41ALkPNQBaETUA+xI1AIsUNQArFjUAzBc1AG0ZNQD9GjUAnRw1AD4eNQDfHzUAbyE1AA8jNQCwJDUAUSY1AOEnNQCBKTUAIis1AMMsNQBTLjUA8y81AJQxNQA1MzUAxTQ1AGU2NQAGODUApzk1ADc7NQDXPDUAeD41ABlANQCpQTUASUM1AOpENQCLRjUAG0g1ALtJNQBcSzUA/Uw1AI1ONQAtUDUAzlE1AG9TNQD/VDUAoFY1AEBYNQDhWTUAcVs1ABFdNQCyXjUAU2A1AONhNQCDYzUAJGU1AMVmNQBVaDUA9Wk1AJZrNQA3bTUAx241AGdwNQAIcjUAqXM1ADl1NQDZdjUAeng1ABt6NQCrezUAS301AOx+NQCNgDUAHYI1AL2DNQBehTUA/4Y1AI+INQAvijUA0Is1AHGNNQABjzUAoZA1AEKSNQDjkzUAc5U1ABOXNQC0mDUAVZo1AOWbNQCFnTUAJp81AMegNQBXojUA96M1AJilNQA5pzUAyag1AGmqNQAKrDUAq601ADuvNQDbsDUAfLI1AB20NQCttTUATbc1AO64NQCPujUAH7w1AL+9NQBgvzUAAcE1AJHCNQAxxDUA0sU1AHPHNQADyTUAo8o1AETMNQDlzTUAdc81ABXRNQC20jUAV9Q1AOfVNQCI1zUAKNk1ALjaNQBZ3DUA+d01AJrfNQA74TUAy+I1AGvkNQAM5jUArec1AD3pNQDd6jUAfuw1AB/uNQCv7zUAT/E1APDyNQCR9DUAIfY1AMH3NQBi+TUAA/s1AJP8NQAz/jUA1P81AHUBNgAFAzYApQQ2AEYGNgDnBzYAdwk2ABcLNgC4DDYAWQ42AOkPNgCJETYAKhM2AMsUNgBbFjYA+xc2AJwZNgA9GzYAzRw2AG0eNgAOIDYAryE2AD8jNgDfJDYAgCY2ACEoNgCxKTYAUSs2APIsNgCTLjYAIzA2AMMxNgBkMzYABTU2AJU2NgA1ODYA1jk2AHc7NgAHPTYApz42AEhANgDpQTYAiUM2ACpFNgDLRjYAW0g2APtJNgCcSzYAPU02AM1ONgBtUDYADlI2AK9TNgA/VTYA31Y2AIBYNgAhWjYAsVs2AFFdNgDyXjYAk2A2ACNiNgDDYzYAZGU2AAVnNgCVaDYANWo2ANZrNgB3bTYAB282AKdwNgBIcjYA6XM2AHl1NgAZdzYAung2AFt6NgDrezYAi302ACx/NgDNgDYAXYI2AP2DNgCehTYAP4c2AM+INgBvijYAEIw2AKCNNgBBjzYA4ZA2AIKSNgASlDYAs5U2AFOXNgD0mDYAlZo2ACWcNgDFnTYAZp82AAehNgCXojYAN6Q2ANilNgB5pzYACak2AKmqNgBKrDYA6602AHuvNgAbsTYAvLI2AEy0NgDttTYAjbc2AC65NgDPujYAX7w2AAC+NgCgvzYAQcE2ANHCNgBxxDYAEsY2ALPHNgBDyTYA48o2AITMNgAlzjYAtc82AFXRNgD20jYAhtQ2ACfWNgDH1zYAaNk2AAnbNgCZ3DYAOd42ANrfNgB74TYAC+M2AKvkNgBM5jYA7ec2AH3pNgAd6zYAvuw2AF/uNgDv7zYAj/E2ADDzNgDR9DYAYfY2AAH4NgCi+TYAQ/s2ANP8NgBz/jYAFAA3AKQBNwBFAzcA5QQ3AIYGNwAnCDcAtwk3AFcLNwD4DDcAmQ43ACkQNwDJETcAahM3AAsVNwCbFjcAOxg3ANwZNwB9GzcADR03AK0eNwBOIDcA7yE3AH8jNwAfJTcAwCY3AFAoNwDxKTcAkSs3ADItNwDCLjcAYzA3AAMyNwCkMzcARTU3ANU2NwB1ODcAFjo3ALc7NwBHPTcA6D43AIhANwApQjcAuUM3AFlFNwD6RjcAikg3ACtKNwDLSzcAbE03AA1PNwCdUDcAPVI3AN5TNwB/VTcAD1c3AK9YNwBQWjcA8Vs3AIFdNwAhXzcAwmA3AGNiNwDzYzcAk2U3ADRnNwDVaDcAZWo3AAVsNwCmbTcANm83ANdwNwB3cjcAGHQ3AKh1NwBJdzcA6Xg3AIp6NwAafDcAu303AFt/NwD8gDcAnYI3AC2ENwDNhTcAboc3AA+JNwCfijcAP4w3AOCNNwBwjzcAEZE3ALGSNwBSlDcA85U3AIOXNwAjmTcAxJo3AGWcNwD1nTcAlZ83ADahNwDXojcAZ6Q3AAemNwCopzcASak3ANmqNwB5rDcAGq43AKqvNwBLsTcA67I3AIy0NwActjcAvbc3AF25NwD+ujcAn7w3AC++NwDQvzcAcME3ABHDNwChxDcAQcY3AOLHNwCDyTcAE8s3ALPMNwBUzjcA9c83AIXRNwAl0zcAxtQ3AFbWNwD31zcAl9k3ADjbNwDI3DcAad43AAngNwCq4TcAS+M3ANvkNwB75jcAHOg3AL3pNwBN6zcA7ew3AI7uNwAv8DcAv/E3AF/zNwAA9TcAkPY3ADH4NwDR+TcAcvs3AAL9NwCj/jcAQwA4AOQBOACFAzgAFQU4ALUGOABWCDgA9wk4AIcLOAAnDTgAyA44AGkQOAD5ETgAmRM4ADoVOADKFjgAaxg4AAsaOACsGzgAPB04AN0eOAB9IDgAHiI4AL8jOABPJTgA7yY4AJAoOAAxKjgAwSs4AGEtOAACLzgAozA4ADMyOADTMzgAdDU4ABU3OAClODgARTo4AOY7OAB2PTgAFz84ALhAOABYQjgA6EM4AIlFOAApRzgAykg4AGtKOAD7SzgAm004ADxPOADdUDgAbVI4AA1UOACuVTgAT1c4AN9YOAB/WjgAIFw4ALBdOABRXzgA8WA4AJJiOAAiZDgAw2U4AGNnOAAEaTgApWo4ADVsOADVbTgAdm84ABdxOACncjgAR3Q4AOh1OAB4dzgAGXk4ALl6OABafDgA6n04AIt/OAArgTgAzII4AG2EOAD9hTgAnYc4AD6JOADfijgAb4w4AA+OOACwjzgAUZE4AOGSOACBlDgAIpY4ALKXOABTmTgA85o4AJScOAAknjgAxZ84AGWhOAAGozgAp6Q4ADemOADXpzgAeKk4ABmrOACprDgASa44AOqvOAB6sTgAG7M4ALu0OABctjgA/bc4AI25OAAtuzgAzrw4AF6+OAD/vzgAoME4AEDDOADQxDgAccY4ABHIOACyyTgAU8s4AOPMOACDzjgAJNA4AMXROABV0zgA9dQ4AJbWOAAm2DgAx9k4AGfbOAAI3TgAmN44ADngOADZ4TgAeuM4AArlOACr5jgAS+g4AOzpOACN6zgAHe04AL3uOABe8DgA//E4AI/zOAAv9TgA0PY4AGD4OAAB+jgAofs4AEL9OADS/jgAcwA5ABMCOQC0AzkAVQU5AOUGOQCFCDkAJgo5AMcLOQBXDTkA9w45AJgQOQA5EjkAyRM5AGkVOQAKFzkAmhg5ADsaOQDbGzkAfB05AAwfOQCtIDkATSI5AO4jOQB+JTkAHyc5AL8oOQBgKjkAASw5AJEtOQAxLzkA0jA5AHMyOQADNDkAozU5AEQ3OQDUODkAdTo5ABU8OQC2PTkARj85AOdAOQCIQjkAKEQ5ALhFOQBZRzkA+Ug5AJpKOQA7TDkAy005AGtPOQAMUTkArVI5AD1UOQDdVTkAflc5AA5ZOQCvWjkAT1w5APBdOQCAXzkAIWE5AMFiOQBiZDkA8mU5AJNnOQAzaTkA1Go5AGRsOQAFbjkApW85AEZxOQDncjkAd3Q5ABd2OQC4dzkAWXk5AOl6OQCJfDkAKn45ALp/OQBbgTkA+4I5AJyEOQAshjkAzYc5AG2JOQAOizkAnow5AD+OOQDfjzkAgJE5ACGTOQCxlDkAUZY5APKXOQCTmTkAI5s5AMOcOQBknjkA9J85AJWhOQA1ozkA1qQ5AGamOQAHqDkAp6k5AEirOQDYrDkAea45ABmwOQC6sTkAW7M5AOu0OQCLtjkALLg5ALy5OQBduzkA/bw5AJ6+OQAuwDkAz8E5AHDDOQAQxTkAoMY5AEHIOQDhyTkAgss5ACPNOQCzzjkAU9A5APTROQCV0zkAJdU5AMXWOQBm2DkA9tk5AJfbOQA33TkA2N45AGjgOQAJ4jkAqeM5AErlOQDa5jkAe+g5ABvqOQC86zkAXe05AO3uOQCN8DkALvI5AM/zOQBf9TkA//Y5AKD4OQBB+jkA0fs5AHH9OQAS/zkAogA6AEMCOgDjAzoAhAU6ABQHOgC1CDoAVQo6APYLOgCXDToAJw86AMcQOgBoEjoACRQ6AJkVOgA5FzoA2hg6AGoaOgALHDoAqx06AEwfOgDcIDoAfSI6AB0kOgC+JToATic6AO8oOgCPKjoAMCw6ANEtOgBhLzoAATE6AKIyOgAyNDoA0zU6AHM3OgAUOToApDo6AEU8OgDlPToAhj86ABZBOgC3QjoAWEQ6APhFOgCIRzoAKUk6AMlKOgBqTDoA+k06AJtPOgA7UToA3FI6AH1UOgANVjoArVc6AE5ZOgDvWjoAf1w6AB9eOgDAXzoAUGE6APFiOgCRZDoAMmY6AMJnOgBjaToAA2s6AKRsOgA0bjoA1W86AHVxOgAWczoAt3Q6AEd2OgDndzoAiHk6ABh7OgC5fDoAWX46APp/OgCKgToAK4M6AMuEOgBshjoA/Ic6AJ2JOgA9izoA3ow6AG6OOgAPkDoAr5E6AFCTOgDxlDoAgZY6ACGYOgDCmToAY5s6APOcOgCTnjoANKA6ANWhOgBlozoABaU6AKamOgA2qDoA16k6AHerOgAYrToAqK46AEmwOgDpsToAirM6ABq1OgC7tjoAW7g6APy5OgCMuzoALb06AM2+OgBuwDoAD8I6AJ/DOgBAxToA4MY6AHDIOgARyjoAscs6AFLNOgDizjoAg9A6ACPSOgDE0zoAZdU6APXWOgCV2DoANto6AMbbOgBn3ToAB986AKjgOgA44joA2eM6AHnlOgAa5zoAqug6AEvqOgDr6zoAjO06ABzvOgC98DoAXfI6AP7zOgCO9ToAL/c6AM/4OgBw+joAEfw6AKH9OgBB/zoA4gA7AHICOwATBDsAswU7AFQHOwDkCDsAhQo7ACUMOwDGDTsAVg87APcQOwCXEjsAOBQ7AMgVOwBpFzsACRk7AKoaOwBLHDsA2x07AHsfOwAcITsArCI7AE0kOwDtJTsAjic7AC8pOwC/KjsAXyw7AAAuOwCQLzsAMTE7ANEyOwByNDsAAjY7AKM3OwBDOTsA5Do7AHQ8OwAVPjsAtT87AFZBOwDmQjsAh0Q7AChGOwDIRzsAaUk7APlKOwCZTDsAOk47AMpPOwBrUTsAC1M7AKxUOwA8VjsA3Vc7AH1ZOwAeWzsArlw7AE9eOwDvXzsAkGE7ACBjOwDBZDsAYWY7AAJoOwCjaTsAM2s7ANNsOwB0bjsABHA7AKVxOwBFczsA5nQ7AHZ2OwAXeDsAt3k7AFh7OwDofDsAiX47ACmAOwDKgTsAWoM7APuEOwCbhjsAPIg7AMyJOwBtizsADY07AK6OOwA+kDsA35E7AH+TOwAglTsAsJY7AFGYOwDxmTsAkps7ACKdOwDDnjsAY6A7AASiOwCUozsANaU7ANWmOwB2qDsABqo7AKerOwBHrTsA6K47AHiwOwAZsjsAubM7AFq1OwDqtjsAi7g7ACu6OwDMuzsAXL07AP2+OwCdwDsAPsI7AM7DOwBvxTsAEMc7ALDIOwBAyjsA4cs7AIHNOwAizzsAstA7AFPSOwDz0zsAlNU7ACTXOwDF2DsAZdo7AAbcOwCW3TsAN987ANfgOwB44jsACOQ7AKnlOwBJ5zsA6ug7AHrqOwAb7DsAu+07AFzvOwDs8DsAjfI7AC30OwDO9TsAXvc7AP/4OwCf+jsAQPw7AND9OwBx/zsAEQE8ALICPABCBDwA4wU8AIMHPAAkCTwAtAo8AFUMPAD1DTwAlg88ACYRPADHEjwAZxQ8AAgWPACpFzwAORk8ANkaPAB6HDwACh48AKsfPABLITwA7CI8AHwkPAAdJjwAvSc8AF4pPADuKjwAjyw8AC8uPADQLzwAYDE8AAEzPAChNDwAQjY8ANI3PABzOTwAEzs8ALQ8PABEPjwA5T88AIVBPAAmQzwAtkQ8AFdGPAD4RzwAmEk8AChLPADJTDwAaU48AApQPACaUTwAO1M8ANtUPAB8VjwADFg8AK1ZPABNWzwA7lw8AH5ePAAfYDwAv2E8AGBjPADwZDwAkWY8ADFoPADSaTwAYms8AANtPACjbjwARHA8ANRxPAB1czwAFXU8ALZ2PABGeDwA53k8AId7PAAofTwAuH48AFmAPAD5gTwAmoM8ACqFPADLhjwAa4g8AAyKPACcizwAPY08AN2OPAB+kDwADpI8AK+TPABPlTwA8JY8AICYPAAhmjwAwZs8AGKdPADynjwAk6A8ADOiPADUozwAZKU8AAWnPAClqDwARqo8ANarPAB3rTwAF688ALiwPABZsjwA+bM8AJq1PAAqtzwAy7g8AGu6PAAMvDwAnL08AD2/PADdwDwAfsI8AA7EPACvxTwAT8c8APDIPACAyjwAIcw8AMHNPABizzwA8tA8AJPSPAAz1DwA1NU8AGTXPAAF2TwApdo8AEbcPADW3TwAd988ABfhPAC44jwASOQ8AOnlPACJ5zwAKuk8ALrqPABb7DwA++08AJzvPAAs8TwAzfI8AG30PAAO9jwAnvc8AD/5PADf+jwAgPw8ABD+PACx/zwAUQE9APICPQCCBD0AIwY9AMMHPQBkCT0A9Ao9AJUMPQA1Dj0A1g89AGYRPQAHEz0ApxQ9AEgWPQDYFz0AeRk9ABkbPQC6HD0ASh49AOsfPQCLIT0ALCM9ALwkPQBdJj0A/Sc9AJ4pPQAuKz0Azyw9AHAuPQAQMD0AoDE9AEEzPQDhND0AgjY9ABI4PQCzOT0AUzs9APQ8PQCEPj0AJUA9AMVBPQBmQz0A9kQ9AJdGPQA3SD0AyEk9AGhLPQAJTT0AqU49AEpQPQDaUT0Ae1M9ABtVPQC8Vj0ATFg9AO1ZPQCNWz0ALl09AL5ePQBfYD0A/2E9AKBjPQAwZT0A0WY9AHFoPQABaj0Aoms9AENtPQDjbj0AhHA9ABRyPQC1cz0AVXU9APZ2PQCGeD0AJ3o9AMd7PQBofT0A+H49AJmAPQA5gj0A2oM9AGqFPQALhz0Aq4g9AEyKPQDciz0AfY09AB2PPQCtkD0ATpI9AO+TPQCPlT0AMJc9AMCYPQBhmj0AAZw9AKKdPQAynz0A06A9AHOiPQAUpD0ApKU9AEWnPQDlqD0Ahqo9ABasPQC3rT0AWK89APiwPQCIsj0AKbQ9AMm1PQBZtz0A+rg9AJu6PQA7vD0A3L09AGy/PQANwT0ArcI9AE7EPQDexT0Af8c9AB/JPQDAyj0AUMw9APHNPQCRzz0AMtE9AMLSPQBj1D0AA9Y9AKTXPQA02T0A1do9AHXcPQAW3j0Apt89AEfhPQDn4j0AiOQ9ABjmPQC55z0AWek9APrqPQCK7D0AK+49AMvvPQBs8T0A/PI9AJ30PQA99j0A3vc9AG75PQAP+z0Ar/w9AFD+PQDg/z0AgQE+ACEDPgDCBD4AUgY+APMHPgCTCT4AIws+AMQMPgBlDj4ABRA+AKYRPgA2Ez4A1xQ+AHcWPgAYGD4AqBk+AEkbPgDpHD4Aih4+ABogPgC7IT4AWyM+APwkPgCMJj4ALSg+AM0pPgBuKz4A/iw+AJ8uPgBAMD4AzzE+AHAzPgARNT4AsTY+AFI4PgDiOT4Agzs+ACM9PgDEPj4AVEA+APVBPgCVQz4ANkU+AMZGPgBnSD4AB0o+AKhLPgA4TT4A2U4+AHlQPgAaUj4AqlM+AEtVPgDrVj4Ae1g+ABxaPgC9Wz4AXV0+AP5ePgCOYD4AL2I+AM9jPgBwZT4AAGc+AKFoPgBBaj4A4ms+AHJtPgATbz4As3A+AFRyPgDkcz4AhXU+ACV3PgC1eD4AVno+APd7PgCXfT4AJ38+AMiAPgBpgj4ACYQ+AKqFPgA6hz4A24g+AHuKPgAcjD4ArI0+AE2PPgDtkD4AjpI+AB6UPgC/lT4AX5c+AACZPgCQmj4AMZw+ANGdPgBhnz4AAqE+AKOiPgBDpD4A5KU+AHSnPgAVqT4Atao+AFasPgDmrT4Ah68+ACixPgDIsj4AWLQ+APm1PgCZtz4AOrk+AMq6PgBrvD4AC74+AJu/PgA8wT4A3cI+AH3EPgAexj4Arsc+AE/JPgDvyj4AkMw+ACDOPgDBzz4AYdE+AALTPgCS1D4AM9Y+ANPXPgB02T4ABNs+AKXcPgBF3j4A5t8+AHbhPgAX4z4At+Q+AEfmPgDo5z4Aiek+ACnrPgC57D4AWu4+APvvPgCb8T4APPM+AMz0PgBt9j4ADfg+AK75PgA++z4A3/w+AH/+PgAgAD8AsAE/AFEDPwDxBD8AkgY/ACIIPwDDCT8AYws/APMMPwCUDj8ANRA/ANURPwBlEz8ABhU/AKcWPwBHGD8A6Bk/AHgbPwAZHT8AuR4/AFogPwDqIT8AiyM/ACslPwDMJj8AXCg/AP0pPwCdKz8APi0/AM4uPwBvMD8AEDI/AJ8zPwBANT8A4TY/AIE4PwAiOj8Asjs/AFM9PwDzPj8AlEA/ACRCPwDFQz8AZUU/AAZHPwCWSD8AN0o/ANdLPwB4TT8ACE8/AKlQPwBJUj8A2VM/AHpVPwAbVz8Au1g/AEtaPwDsWz8AjV0/AC1fPwDOYD8AXmI/AP9jPwCfZT8AQGc/ANBoPwBxaj8AEWw/ALJtPwBCbz8A43A/AINyPwATdD8AtHU/AFV3PwD1eD8AhXo/ACZ8PwDHfT8AZ38/AAiBPwCYgj8AOYQ/ANmFPwB6hz8ACok/AKuKPwBLjD8A7I0/AHyPPwAdkT8AvZI/AF6UPwDulT8Aj5c/AC+ZPwC/mj8AYJw/AAGePwChnz8AMaE/ANKiPwBzpD8AE6Y/AKOnPwBEqT8A5ao/AIWsPwAmrj8Atq8/AFexPwD4sj8AmLQ/ACi2PwDJtz8Aabk/AAq7PwCavD8AO74/ANu/PwBrwT8ADMM/AK3EPwBNxj8A3cc/AH7JPwAfyz8Av8w/AGDOPwDwzz8AkdE/ADHTPwDS1D8AYtY/AAPYPwCj2T8ARNs/ANTcPwB13j8AFeA/AKXhPwBG4z8A5+Q/AIfmPwAX6D8AuOk/AFnrPwD57D8Aie4/ACrwPwDL8T8Aa/M/AAz1PwCc9j8APfg/AN35PwB++z8ADv0/AK/+PwBPAEAA8AFAAIADQAAhBUAAwQZAAFEIQADyCUAAkwtAADMNQADUDkAAZBBAAAUSQAClE0AANRVAANYWQAB3GEAAFxpAAKcbQABIHUAA6R5AAIkgQAAqIkAAuiNAAFslQAD7JkAAiyhAACwqQADNK0AAbS1AAP0uQACeMEAAPzJAAOAzQACANUAAEDdAALE4QABROkAA8jtAAII9QAAjP0AAw0BAAGRCQAD0Q0AAlUVAADVHQADFSEAAZkpAAAdMQACnTUAAOE9AANhQQAB5UkAAGVRAAKlVQABKV0AA61hAAItaQAAsXEAAvF1AAF1fQAD9YEAAnmJAAC5kQADPZUAAb2dAABBpQACgakAAQWxAAOFtQABxb0AAEnFAALNyQABTdEAA43VAAIR3QAAleUAAxXpAAFV8QAD2fUAAl39AADeBQADYgkAAaIRAAAmGQACph0AASolAANqKQAB7jEAAG45AAKuPQABMkUAA7ZJAAI2UQAAdlkAAvpdAAF+ZQAD/mkAAoJxAADCeQADRn0AAcaFAABKjQACipEAAQ6ZAAOOnQACEqUAAFKtAALWsQABVrkAA5a9AAIaxQAAns0AAyLRAAFe2QAD4t0AAmblAADm7QADJvEAAar5AAAvAQACrwUAAO8NAANzEQAB9xkAAHchAAL7JQABOy0AA78xAAI/OQAAw0EAAwNFAAGHTQAAB1UAAkdZAADLYQADT2UAAc9tAAAPdQACk3kAAReBAAOXhQAB140AAFuVAALfmQABX6EAA+OlAAIjrQAAp7UAAye5AAGrwQAD68UAAm/NAADv1QADL9kAAbPhAAA36QACt+0AAPf1AAN7+QAB/AEEAHwJBAK8DQQBQBUEA8QZBAJEIQQAyCkEAwgtBAGMNQQADD0EApBBBADQSQQDVE0EAdRVBAAUXQQCmGEEARxpBAOcbQQB3HUEAGB9BALkgQQBZIkEA6SNBAIolQQArJ0EAyyhBAGwqQQD8K0EAnS1BAD0vQQDNMEEAbjJBAA80QQCwNUEAPzdBAOA4QQCBOkEAITxBALE9QQBSP0EA80BBAJNCQQA0REEAxEVBAGVHQQAFSUEAlUpBADZMQQDXTUEAd09BAAhRQQCoUkEASVRBAOlVQQB5V0EAGllBALtaQQBbXEEA/F1BAIxfQQAtYUEAzWJBAG5kQQD+ZUEAn2dBAD9pQQDPakEAcGxBABFuQQCxb0EAQXFBAOJyQQCDdEEAI3ZBALN3QQBUeUEA9XpBAJV8QQA2fkEAxn9BAGeBQQAHg0EAqIRBADiGQQDZh0EAeYlBAAmLQQCqjEEAS45BAOuPQQB7kUEAHJNBAL2UQQBdlkEA7ZdBAI6ZQQAvm0EAz5xBAF+eQQAAoEEAoaFBAEGjQQDipEEAcqZBABOoQQCzqUEAVKtBAOSsQQCFrkEAJbBBALWxQQBWs0EA97RBAJi2QQAnuEEAyLlBAGm7QQAJvUEAmb5BADrAQQDbwUEAe8NBAAvFQQCsxkEATchBAO3JQQCOy0EAHs1BAL/OQQBf0EEAANJBAJDTQQAx1UEA0dZBAGHYQQAC2kEAo9tBAEPdQQDT3kEAdOBBABXiQQC140EAReVBAObmQQCH6EEAJ+pBAMjrQQBY7UEA+e5BAJnwQQA68kEAyvNBAGv1QQAL90EArPhBADz6QQDd+0EAff1BAA3/QQCuAEIATwJCAO8DQgB/BUIAIAdCAMEIQgBhCkIA8QtCAJINQgAzD0IA0xBCAHQSQgAEFEIApRVCAEUXQgDVGEIAdhpCABccQgC3HUIARx9CAOggQgCJIkIAKSRCALklQgBaJ0IA+yhCAJsqQgArLEIAzC1CAG0vQgANMUIAnTJCAD40QgDfNUIAgDdCACA5QgCwOkIAUTxCAPE9QgCBP0IAIkFCAMNCQgBjREIA80VCAJRHQgA1SUIA1UpCAGVMQgAGTkIAp09CAEdRQgDYUkIAeFRCABlWQgC5V0IASVlCAOpaQgCLXEIAK15CAMxfQgBcYUIA/WJCAJ1kQgAtZkIAzmdCAG9pQgAPa0IAn2xCAEBuQgDhb0IAgXFCABFzQgCydEIAU3ZCAPN3QgCDeUIAJHtCAMV8QgBlfkIA9X9CAJaBQgA3g0IA14RCAHiGQgAIiEIAqYlCAEmLQgDZjEIAeo5CABuQQgC7kUIAS5NCAOyUQgCNlkIALZhCAL2ZQgBem0IA/5xCAJ+eQgAvoEIA0KFCAHGjQgARpUIAoaZCAEKoQgDjqUIAg6tCACStQgC0rkIAVbBCAPWxQgCFs0IAJrVCAMe2QgBouEIA97lCAJi7QgA5vUIA2b5CAGnAQgAKwkIAq8NCAEvFQgDbxkIAfMhCAB3KQgC9y0IATc1CAO7OQgCP0EIAL9JCANDTQgBg1UIAAddCAKHYQgAx2kIA0ttCAHPdQgAT30IAo+BCAETiQgDl40IAheVCABXnQgC26EIAV+pCAPfrQgCH7UIAKO9CAMnwQgBp8kIA+fNCAJr1QgA790IA2/hCAGv6QgAM/EIArf1CAE3/QgDdAEMAfgJDAB8EQwC/BUMATwdDAPAIQwCRCkMAMQxDAMENQwBiD0MAAxFDAKMSQwAzFEMA1BVDAHUXQwAVGUMApRpDAEYcQwDnHUMAhx9DABchQwC4IkMAWSRDAPklQwCJJ0MAKilDAMsqQwBrLEMA+y1DAJwvQwA9MUMA3TJDAG00QwAONkMArzdDAFA5QwDfOkMAgDxDACE+QwDBP0MAUUFDAPJCQwCTREMAM0ZDAMNHQwBkSUMABUtDAKVMQwA1TkMA1k9DAHdRQwAXU0MAqFRDAEhWQwDpV0MAiVlDABlbQwC6XEMAW15DAPtfQwCLYUMALGNDAM1kQwBtZkMA/WdDAJ5pQwA/a0MA32xDAG9uQwAQcEMAsXFDAFFzQwDhdEMAgnZDACN4QwDDeUMAU3tDAPR8QwCVfkMANYBDAMWBQwBmg0MAB4VDAKeGQwA3iEMA2IlDAHmLQwAZjUMAqY5DAEqQQwDrkUMAi5NDABuVQwC8lkMAXZhDAP2ZQwCNm0MALp1DAM+eQwBvoEMA/6FDAKCjQwBBpUMA4aZDAHGoQwASqkMAs6tDAFOtQwDjrkMAhLBDACWyQwDFs0MAVbVDAPa2QwCXuEMAOLpDAMe7QwBovUMACb9DAKnAQwA5wkMA2sNDAHvFQwAbx0MAq8hDAEzKQwDty0MAjc1DAB3PQwC+0EMAX9JDAP/TQwCQ1UMAMNdDANHYQwBx2kMAAdxDAKLdQwBD30MA4+BDAHPiQwAU5EMAteVDAFXnQwDl6EMAhupDACfsQwDH7UMAV+9DAPjwQwCZ8kMAOfRDAMn1QwBq90MAC/lDAKv6QwA7/EMA3P1DAH3/QwAdAUQArQJEAE4ERADvBUQAjwdEAB8JRADACkQAYQxEAAEORACRD0QAMhFEANMSRABzFEQAAxZEAKQXRABFGUQA5RpEAHUcRAAWHkQAtx9EAFchRADnIkQAiCREACkmRADJJ0QAWSlEAPoqRACbLEQAOy5EAMsvRABsMUQADTNEAK00RAA9NkQA3jdEAH85RAAgO0QArzxEAFA+RADxP0QAkUFEACFDRADCREQAY0ZEAANIRACkSUQANEtEANVMRAB1TkQABVBEAKZRRABHU0QA51REAHhWRAAYWEQAuVlEAFlbRADpXEQAm15EADtgRADLYUQAbGNEAA1lRACtZkQAPWhEAN5pRAB/a0QAD21EAK9uRABhcEQAAXJEAKJzRABDdUQA43ZEAHN4RAAUekQAtXtEAFV9RADlfkQAhoBEACeCRADHg0QAWIVEAPiGRACZiEQAOYpEAMmLRABqjUQAC49EAKuQRABMkkQA7ZNEAI2VRAAdl0QAvphEAF+aRAD/m0QAj51EADCfRADRoEQAYaJEAAGkRACzpUQAU6dEAOOoRACEqkQAJaxEALWtRABVr0QA9rBEAJeyRAA4tEQAx7VEAGi3RAAJuUQAqbpEADm8RADavUQAe79EABvBRACrwkQATMREAO3FRACNx0QAHclEAL7KRABfzEQA/81EAJDPRAAw0UQA0dJEAHHURAAB1kQAotdEAEPZRADj2kQAc9xEACXeRADF30QAVeFEAPbiRACX5EQAN+ZEAMfnRABo6UQACetEAKnsRAA57kQA2u9EAHvxRAAb80QAq/REAEz2RADt90QAjflEAB37RAC+/EQAX/5EAP//RACPAUUAMANFANEERQBxBkUAAQhFAKIJRQBDC0UA4wxFAHMORQAUEEUAtRFFAFUTRQDlFEUAhhZFACcYRQDIGUUAVxtFAPgcRQCZHkUAOSBFAMkhRQBqI0UACyVFAKsmRQA7KEUA3ClFAH0rRQAdLUUArS5FAE4wRQDvMUUAjzNFACA1RQDANkUAYThFAPE5RQCRO0UAMj1FANM+RQBzQEUAA0JFAKRDRQBFRUUA5UZFAHVIRQAWSkUAt0tFAFdNRQDnTkUAiFBFAClSRQDJU0UAWVVFAPpWRQCbWEUAO1pFANxbRQBsXUUADV9FAK1gRQA9YkUA3mNFAH9lRQAfZ0UAr2hFAFBqRQDxa0UAkW1FACFvRQDCcEUAY3JFAAN0RQCTdUUANHdFANV4RQB1ekUABXxFAKZ9RQBHf0UA54BFAHeCRQAYhEUAuYVFAFmHRQDpiEUAiopFACuMRQDLjUUAW49FAPyQRQCdkkUAPZRFAN6VRQB/l0UAD5lFALCaRQBQnEUA8Z1FAJGfRQAhoUUAwqJFAGOkRQADpkUAk6dFAEWpRQDlqkUAdaxFABauRQC3r0UAV7FFAOeyRQCItEUAKbZFAMm3RQBZuUUA+rpFAJu8RQA7vkUAy79FAGzBRQANw0UArcRFAE7GRQDvx0UAkMlFAB/LRQDAzEUAYc5FAAHQRQCR0UUAMtNFANPURQBz1kUAA9hFAKTZRQBF20UA1dxFAHXeRQAW4EUAt+FFAEfjRQDo5EUAiOZFACnoRQDJ6UUAWetFAPrsRQCb7kUAO/BFAMvxRQBs80UADfVFAK32RQA9+EUA3vlFAH/7RQAf/UUAr/5FAFAARgDxAUYAgQNGACEFRgDCBkYAYwhGAAMKRgCTC0YANA1GANUORgBlEEYABRJGAKYTRgBHFUYA5xZGAHcYRgAYGkYAuRtGAFkdRgDpHkYAiiBGACsiRgDLI0YAWyVGAPwmRgCdKEYAPSpGAM0rRgBuLUYADy9GAK8wRgA/MkYA4DNGAIE1RgARN0YAsThGAFI6RgDzO0YAkz1GADQ/RgDVQEYAdUJGAAVERgCmRUYAR0dGAOdIRgB4SkYAGExGALlNRgBZT0YA6VBGAIpSRgArVEYAu1VGAFtXRgD8WEYAnVpGAC1cRgDNXUYAbl9GAA9hRgCvYkYAP2RGAOBlRgCBZ0YAIWlGALFqRgBSbEYA821GAJNvRgA0cUYA5XJGAHV0RgAWdkYAt3dGAEd5RgDnekYAiHxGACl+RgDJf0YAWYFGAPqCRgCbhEYAO4ZGAMuHRgBsiUYADYtGAJ2MRgA9jkYA3o9GAH+RRgAfk0YAsJRGAFCWRgDxl0YAkZlGACGbRgDCnEYAY55GAAOgRgCToUYANKNGANWkRgBlpkYAFqhGALepRgBHq0YA56xGAIiuRgApsEYAybFGAFmzRgD6tEYAm7ZGADu4RgDLuUYAbLtGAA29RgCdvkYAPcBGAN7BRgB/w0YAH8VGAK/GRgBQyEYA8clGAJHLRgAhzUYAws5GAGPQRgDz0UYAk9NGADTVRgDV1kYAddhGAAXaRgCm20YAR91GANfeRgB34EYAGOJGALnjRgBJ5UYA6eZGAIroRgAr6kYAy+tGAFvtRgD87kYAnfBGAD3yRgDe80YAf/VGAB/3RgCv+EYAUPpGAPH7RgCR/UYAIf9GAMIARwBjAkcA8wNHAJMFRwA0B0cA1QhHAGUKRwAFDEcApg1HAEcPRwDnEEcAdxJHABgURwC5FUcAWRdHAOkYRwCKGkcAKxxHALsdRwBsH0cADSFHAK0iRwA9JEcA3iVHAH8nRwAPKUcArypHAFAsRwDxLUcAkS9HACExRwDCMkcAYzRHAPM1RwCTN0cANDlHANU6RwBlPEcABT5HAKY/RwBHQUcA10JHAHhERwAYRkcAuUdHAFlJRwDpSkcAikxHACtORwDLT0cAW1FHAPxSRwCdVEcAPVZHAM1XRwBuWUcAD1tHAJ9cRwA/XkcA4F9HAIFhRwARY0cAsWRHAFJmRwDzZ0cAg2lHACNrRwDEbEcAZW5HAAVwRwCVcUcANnNHANd0RwB3dkcAB3hHAKh5RwBJe0cA2XxHAHl+RwAagEcAu4FHAEuDRwDrhEcAjIZHAC2IRwC9iUcAXYtHAP6MRwCfjkcAP5BHAM+RRwBwk0cAEZVHALGWRwBBmEcA4plHAIObRwAjnUcAs55HAFSgRwD1oUcAhaNHACWlRwDGpkcAZ6hHAPepRwCXq0cAOK1HANmuRwBpsEcACbJHAKqzRwBLtUcA67ZHAHu4RwAcukcAvbtHAF29RwDtvkcAjsBHAC/CRwC/w0cAYMVHAADHRwChyEcAMcpHANHLRwByzUcAE89HALPQRwBD0kcA5NNHAIXVRwAl10cAtdhHAFbaRwD320cAh91HACffRwDI4EcAaeJHAPnjRwCZ5UcAOudHANvoRwBr6kcAC+xHAKztRwBN70cA3fBHAH3yRwAe9EcAv/VHAF/3RwDv+EcAkPpHADH8RwDB/UcAYf9HAAIBSACjAkgAMwRIANMFSAB0B0gAFQlIAKUKSABFDEgA5g1IAIcPSAAnEUgAtxJIAFgUSAD5FUgAiRdIACkZSADKGkgAaxxIAPsdSACbH0gAPCFIAAA</prop>
				<prop name="Temps">REFSWgAAWGICAIBYXf9SuB6F6/FCQP7u/cP1KFyPAkP/QOF6FK5HwUP/QB+F61G4vkT/QNejcD0Kt0W3QJqZJwFGQOnygO9HQM3MNwBsSED3XI/CBwBJQD0Keh4BShUDXktAZlYB30ZMQOxR7/ArTftA9ggAwhVOQHvuEADh+k5FA91PQN2kIADXY1BlA9VQtgUDYlEdA9dRVQRS20BIDgG3Um0DKlN9QHAAehSeU0A/AtsPVAUDglQVAw5V3rUDflVAcUYB8FXafQRWVQPWVmUDRVe2ZQO1Vx0DJ1gNA7HtWG0DGlkdA1dZQG4XAR5FWX0DE1ntBG1YBQOSWPXzUVi1A1v+VzUD3FcVA878BFvFV/XzwVd9A8N0H0CGHW4Vnh+wH3IR6fLAzB8I3h/oE0YCvfwX9h8YLyovBDwnXgK7TCdGLUYveC+KLwicL04tJgK5vC/GL9gr1i8A6C8KPyw/Pj9QP2I/dD+GPwCYP6o/vD8eNaYDzD/OP+A/APo/FE8eTzBPQk9sT35PYE8Aik+0T8ZPmE/ST/xPDl/gTwAaXyRfRl9YX2pfhF9uX6BfAEJftF++X9hf8l8cby5vCG8AOm9Eb25vaG/qX6xvjm+obwDib8xv9m94bwp/LH8uf2B/AFJ/dH9+f4h/on+0f8Z/8H8Akn8Uj/Z/AI9Kf0yPPo9ojwCSj3yPho+oj8KP7I/Oj1CPALqPNJ8GnyifSp9kn46foJ8Asp/En3afiJ/inwSv/p8grwBCryyvTq94r1qvjK+er7CvAIqv5K++r9CvGr8Evya/UL8AYr90vxaPQL+qv5y/zr/gvwDyv8S//r8QrxLPPM9Gz5i/AGrPfM+Gz5jPqs/Ez97P+M8Aus8U387PSN9a3xzfZt+A3wCi37Tflt/I37rf/N/W3yjfAJK/LO8u72jvQu+E757vYO8Aiu/E747v8O8C/wz/Hv8w/wA6/1T/dv9g/4L/1O+e/9D/AOL/9P9278D/kv8sD/b/SA8AYg98D3YPmA+qD8wP3g/wDwACH7wPDh8YHyofXB9GH2gfAJIffB+eH7Af2h/EH+YfCA8AAi8kLxYvQC86L3wvdi+ILwCaL6wvzi/IL1ov9C++LzA/ABI/RD9GPwA/Uj+cP4Y/uD8Amj/kPw4P2D/6PxRP/j8wTwDSP3RPbk+IT3pPvE8+T6hPAPJP5E8GXxhfKl88X15fcF8ASl+EX45foF/KX9xf3k/wXwC6XyRvrl9AbzJvDG9eb3BvAIJvlG+ub9hvum/sbw5/+G8AGn8sfz5/UH96f2R/hn+YbwCif9R/ln/gf+p/DI8WjyiPADqPVI9ej1iPio+Uj66PoI8ASk/Uj/aPGJ8qnwyfTp9AnwBan2yf7o94n7qfpJ+en8ifAPKfFK8mrwCvQq9Urzav6J8Acq98r36vuK+Sr+yv/q8QvwCqryS/xq8wvyK/XL9Gv2i/ALK/pL+Wv9C/4r/0v/a/EM8AQs8Ez0bPWM+Sv3TPns+wzwByz+TPfs+Iz/rPHN/+zzDfoELfVN9m33jfitkzvtGz/1dACtejcD2K/qzUOVdAKVyPwt/1+FZAZt7Rtlb/QBSuR+F6dFb/QIXrUbgeNVZ3QLge7tD4VUDX0d8ovFVAUvbRgVXbQOzw0IU7BOQBVbb108hUBeORVIXTWe9UQHE9xtAgVED9e+bR6lNAw/Uo31yPslNAN+Fwbd1TpdM3U0D/0Vz/tVId5FJF45JSPeNavmzkIlJAzcyH4Oy9UaXTp1FAAJbhcO1RzdRRQKfRRwFRtv3TzFDt05VQXeNfbVDF0ypQ1dPIT6Xjd2FPQMfRCvdOhePbjE7t0yVOpePBTXqV42D85ABNQKTg4LfXg0zV0yhM3dMGtUyF4ywk9IxM/dP87Uz103hNhePMTUAu59EU7k0F4/FM98bSW+pN7dPlTaXj4XT/EIb9bvWe/dbS6GT3tv1m9QBO9V793v3e/Vb1Fg8oDzoPmlT39kjgwvVs9PPgH7bu0d5OhdPZTw3zY7bM5NhQDeNrUQ3z421R3dNWUsXTylJN89seU/3THFPt0/VStuXTxFKV44BShdNJrVJN4x1SXeRRbQPuiVG19Izk5/wP9gU+41EQheYmHe4FNuLwRB9W81wfAg7y83Qfhh1eA5wfphWm0oH3tB/OH8AT9tPsF24CDq1SBeNhUr3T8+QEb7VT9dPoXORfVA3z021U9dNIVU3zvlW901szVg3zw1ZV5Fc942uqV60EWJXjkFjV1G1YheMcWQ3j+1jd42u3WD30WF0DNVjd02v2Vx3kV10DtVdtAwmuvCc24rDMJ77V3i/A0wC2JfYtDj8gPzI/nN9GP2g/wHo/jD+eP7A/otne0pZXav3TXNTUGKwk2FZdA7WV7NRVVCQXVg3jy21VpeORVaXTV1VtA6seVW30VL0kVF0DdVo0RD4s5PlT9eRT1dNLiFMN81O0B14C5awEba5k5HhSpeMxUjX0VpQEw1FN442M5FfsBG0e7BToUKXjsVBtA2tuUFXkUL3TA1BN42udT50kT03zzk5N86tuTtXTCOTlTaXTJ7Zk9MpMxdNqTKXjITY89BhMTfNOTM0kFPQFSFT0sYz3/v9Q87b1nv8AkF+q/8T/xl/w/+pf/F9GD4AgbzJvXAdeBUZvYAOm405s5dR0BFlP7dNFUIXjRbzERDGM594FNuKQ5AWlUu3kU91EvATVtGSgFtQEaVKdJFL9Fu4VHhUA/gV2QwQfHhUeHzgbPh9QHwBqH4R/lh+of7p/zHfuFdYfsOAf8hHeQ2TkSFKl1FLaDfMzTOStU+XTJFTWDeObVF3jD0Qko1W2hdMZVv3TjFaF4/xVVqXjcbQk5cTUWqQk28ZYDfMjWaXjEVnWXePfWKXjoWwkYFiUZSaeg1dN4728J4birADUh74v2C8CnxSfNj0mn0ifAEI/XJ9mn2A/op+Mn66fqNNE1oXW0njM344j3NRmBKRTJ1Y95CRErixEdQzv1B7l5tKEPIRLLCQTVApN8950RKVc5BsgVu3Gg1rsZIXcBE1S3eMXzAQ14JzkqXR0cVE1pMx1tVA148CMBItQZURQZpXjIFB1BjbicE+l06MHT92k7Ofu0sUM9GOtTUXjAk3d06YkVEpVTKWkTJ0kTOXTlBz1Foz0gU0149Bk9zZtXv8AoF+qX9Rfzr/gW95fAM8Sb4AUzzbPQG9ab2zPXgVOU05mPeMaTwVU3ESDUM2msE7jlA/+AwwkI1Pd0xYWTOTtUjWju5SvLlOURwCG6gMfDR83fzkfY3BWf3B/AIJ/nN+ef8Df0n+8H+5/COsSJlL6rGdO8n7EZMMAboNsHCeG4nxUbePyVN3jK2dVhePcRCRTTCeeI6xcJ16CPFjlhFi1ww1SlIQhhCe+osGkhIG0hBs+WDWj61dNJByX1o0A3o3OLxifIv88nz6fWP9q/wDEn26fiP/Cn8T/1v/IP9o5Wu4SCPSUyVbtE4gEpFtHVrWjCVa1w81EJNWTVIRZFEQRVITZVFrdZFQ902hUvaMxPITN+8xkw1PdpLwERVNE/RRcRNjcbyaD3AT91NRVxXTUgETUSrzEE0zU09xQNbTUpHDcpDtQtsVjBVAlU4pPNbMmbU+tg8BOdWNhTr0EtlzElU3tEzhNRdPaUly0ZixXbkNMleNeXLS1xlwUPCzErk21w90ATM8GzZa1fl22Xba/+L/yvwAELy7NLs9Qz2LPVC8+L3jPLGIhXnIQTqVkTvU0jG9qnmrHTNQ8rKSwUn1jwRTMZNvAJrLTYAai11LWLbOiUlXTXHxELlICJVMK7GTT0AZ9Lt9A31LfAGzfdt+I247fsD+639Q/5j2A7t8Ai/Z/CI8ajmtAVjLKbVMts0JUtaO5VLXDyS1Mh/byF1yHJlIaV6qtg5AE9ACMhHOkhOFIpISr4K6CEJyHLrKSrIStUMzkC1h9Y9T0lLkABPfmje6PMP8qX5z/Pl9gXwByX4Rf5v+4/6pfvF/eX/BfqPrxBjOE5GqE5Cr8lOhCHASoDKf28huopoNVZQRNVb1jL1VdJGxEvUyn1l6CTFRdIxVcBNBTVn2DmlO9o2GUZCrMZEnz7M9Ggk8cN06C01w0m5xRNYNkURU0/DVQoi2zwtynjsMEFBXEJMFtT7XDXU/9I/dOfTNrkE5V0yw8dMxNNYOrVE0tdEzl05hUFEFWXHQYTPWUTDV0TK2DFQBMdJRMdNR0v4a/4LsAxh2+v+h/Ai8MjxYvOC9Cj0BUj14viC9yj4yHtqL5jM+qVjIK/GSirMQVJOSNhDRH5iJ0zMcWs9zH5iLk1VK9o7GsBHnkJERSAk0zGLwHFt9In0o/XD9uPwCAP5I/vD/Gn8g/6p/8nyZNYA6v6Nse5bYFhkKcUt3GWsYikfwkB1SV436EZGhrYFZl5tNVLYNuVpWTteB05FMMBMhXPbM6WJTnvkVW0hxZLYRYLVQGtORxWF1kzOfGAzRX/k8ACF8aXzy/Vl9gv3K/VL+WvwDQX8pfzL/Gv+C/0r9Mtw4TRozkTFed5BQPXuI3jERr+lUdFFWlo4NV1QRQTA9eBQ4zVOQijMTs3MQ1tpQEftzERlOdJJwHyI5zDDcWE1KNlmaSuFGiVeOC1AfWhdZC0AwUmqrUhGXEJVDl1E8tg44tT2WTKE/NJE61hq4aa4hN/QMrnHTKTMVjo29MPdRsd3ZCc2QU3hVMJXRNhUO81BdWj5gfALp/1BfufwCL/n8g7yqPRO8AVu9o75qPfO+O75AvoiEGMrXirCTVRNRnUEUUUMKdY1HMJ/4DFJfWQiBTKj3jHpwE+Bw0yszHZhMEFDdmkgikBJuQZpVOn2CfAHKZhp+Yn6KftJ/O/+Cb3p8ACK8iSQ4PMA8qSUallgO0BMFjLJSjAE5FRnMMlERUSjVj1pzETFzHdkIzLGc0jk0GMgLURJBYHfTspNUf1KT+1ATI3ESLWBolc03UBAhYVUSEt/ZNAC61Lr+Qv1IfZB92HwDPmh8AjB+mH7gf4h/0H8YV7kXuRdD+XxBvImG2otosZJhWtnXzWFYdkxlWhfPcsHRHVm1284xksFTFE3cqjGRAhKQIlMTSlG8W9dT2hdZCsDxEeEz0QFKoxYTUbx6SWfTEIkSk6pYUdLVQPeN+DHfPYhc2FHTFTxVzRU/N5tZCU4BOZSRkNLmshFmk1GX8nNSddHeGQhxMtaMbSkw1Y6ZMPTSMfz7vAMDf2t/Ef+4/GO8qT9w/xj9AYE9yT6zvru+oT7pPTTWUJkx0dE4ldqZjUIXE1IdqP9KM3IQdTPSQUiXTFQFspCesxA4Mnx6V/uUAvsMk9EugPp9o/3rxdvV2nwCQ/6r/vP/G/+D/Agn2XxhvgCqpJq84qz4NNpVOre6CFLVTZdOrNFQkVIU0VKB1xmbFjq+gox5ycTwU461XtcNWWO2DxAwUGqlZ7Waec1gl07HEpGApWM0k7KTfvATAHB82fwAgs0a/QB+Kv4R/ln+IH8ofALx/xn/YfwKPFI8mjxjLdvJVeCzEPEyE+FwkuFwkYXhMx34zXMdOwndV5UNtPWTEA1Utw8xUpaPLk1Rtk1qUz95yp1NqddRTjTRTdSMDUw0UqMzP3sUO8uAEVKx0ZHNWlFQ8UbXDBtxU0eTk1BvY3sNQDZRPffN6T7Z1IxNPddOvTpUETqxVRp5SjE2tO7SU1F4ElDfu0iWM33Y17gMER35PAEhP6jkGRQZPGE8yT0Sv3j0A3p94r5JPjK+ur8Cv0q/s1EMlTpXU1Oce1ZZDUGXTrWvcVOFRTcNX5CTIWnxkHLwkGlOt0/VEVE25PFSBUv0EHFQhHFUATP92X3j/ml+8X8Zdxl3mXwD4vxJvDM8mD0DPSglezUYN1F4FLjNSJVP3/CRzU7ZNA+hTJdNhVE0D2GyUD3YiU1aVQ8VW3XNNNzwkqlcVdr6CktQHpnYCI1nVBp4DWHUjgzVYpSRYnVP8V30ENIcAPn9Iey4fYH9yf6x/lt+43wDK3+R/3t/wfxLvJO827+B7CgaSllSEXEwkuwC2w1Qvtg4yCVblQ81VRTOVVVUNNFW9syCk5OmUJ1pGU1Tt4zFUjWP75ITbw1PlQ41TlUNVU1gN9tYtVoJsUpVDNVy0LHNg3nLHUYUjjww3ruNUHDfOg1A1I3IUtDs0NMsIUO1Dqkw/VoJ8TtZFMwVOBXOh7KRFTTYFk+ZM3XOHTBX0lD+qBnLBtJQzFKSo1ETdAGSv5p/oPxoPLA/2n0APUq8AdA+GD5gPqg/cr84P4A/ST7b8pJVPJVNHUJ1TvAlQ1fQcNKoMV/bDHFfO4lEhrMQjUEYy1XS0oAz3AN7DVF+etYa/mLuevaZfwL8Ayr/kvwYvCM8ibzwvRiVOZSBWLW7PYMuO80y0SUy3dmOyLFSulGdOUptUHXMv1szEo1Xdcxd8hIxWps0T/lYdlKTU5XTkWNoEdOEs1BxZJVMHWVoFk9bsZJpYZeRYPbQFWL2UV020LH9m33jfst8AlD+mP/Df4n/UP0bvAE8STwAkTzZP0DNONU5N5sVek+zEVT7kxPp85Kh85GiM5JMpVp20rOSwjI/O4gG2lIS9VAWThlRVg0wVVP1EVH2T3syP3sPkhLXzXLS9FPSFUh1zT0KUxBdUtCOwFp1eAi40ZWpU9MIUtItM9FdQvSQ0VJemwnhclPpO9YSUVIU0lFTUBBWMn56VpsIYqLT3hpOklPzMVHic9MUCnPTltA8GDzAPMm9kD0ZvAGhvWq8Mb55vuA/qD5Svzm+0+Gs28vkUpEhO7YMaQU9l9h7TTPRbUF6ybRwkReMslHZ0FAPwHtIjvCQFFOTk7Uy3HlVetS5VHvUAxhWWH5izlr+ov9If7H/2HQD+HyAvGs80j3bNTsVWLX4vyJCLhhVukh+Mz5bycVNaZfRU3XN+VEWEVL1zo2hVvZTMzzbyOeTEytps5Dos1KxYXbMNWWhltAzXzuLBDDSBWM0kCVh9lKTUxXw3XjUek1w/AG4/mJ+KP6yfzp/gn/Kf5D8ADq9ATzqvTK9er9A7fuNk5LNMVyWUTDTJVj0zitKE5EiM5y7yz/SEk1Wq5cNK9IQTtOTZvOSgRVQ9M2rM797l1oNTXeNTRlN9FDy02jwUogz/VB71vnK49HSAPFRMTIQtFcx03FA186lU975DtVBdJE/1o5FPvRMslU8l9E7tpE5l9Iz0pVSc9/ai0exVTL1zKLz3aO7jzPemwjgMdJlNNdQA/FdubyjPOs9Mz17PeG+ybwCUz7Zv4G/6b8TP7s8A3xLZin4TTvVETpW2Fh32olFKNPTJzHQ8BPc+EhLc5FhjcFYVtlLXUpVUUsVUCrSELoQUCqwkI4COH6AfALIf1H/efwCPEo8s70aPUO+AYu+Eh37vkOuOj2AjLnIDtJwnvnLYrCRTUw2UUwo9E0L8pLvMJ76z3CeORdo+M1d9U5BXPRMCWIJNdFj9VAw0M5AmlYZyzdlYHfQklE1YxSMLWAClVEw/fpV+n5Cfqp+8n/afAOD/8v90rxYPIK8iD0wPXg9QcA9SSS6zbERqbEQqbEQB6oxPnkXuitsg5oXOJWbjoswkv9RPzoU+EtIktJpVU0VTY9zkKlwU9RRfRkZSQ1JtQ6vQxrLV5NStnEx0ZlF9UzBU1Pm0XFd+UoBkVEtQtVRQtr1zyE9Fk2FP7SROrIWkvBQ4Ts1ETX1TYLVNJfRNRZOhTG3DTmzMV+5yMEwlA4dMtVYK7nKQJNTQfM8ObyBvQmkAvnNUL15viC+aLzQvvi/QL4Dqz/Qv5i8YPwp/HHcW8iolUOWkUGW2NrKMvOdOf5Rgc+7SDOTk4mTXZlJ7KozURFQUGiRU/5x/vt8AuH/i2fbf8H8S7zRPNu9I7wBCj3xPdo+Y76rprkXmU0RERTE0tJyM1GtwRpKRzI/U3oV+c1WlhFWdI25WRJU0vARYDJ8elR5zWU1WJjay7FjN9DyUcUyfXp8AcJ+K/6z/xl/Q/+pf/F8ObwAADyoPNG8+bUZveG+Kb9RXEqajV+0UnAQKnKfWs6ykazhWzURVnTPAVSUTy4NV/TNM1K8mEpNUVv0zXFTlQyQUdOwUtMG2DL8etTZTjN/+AiZSLBVGFvK6UX2zgly3/gLVBkRE0UTUnFw0ZVBGRZMxUM1ElLf2o0+9owuvThVDUDTUQyAWJXZTVMy/nrNMXRMl7BRu7LQL1UzF41nEtMOwDs+wKwCeLW4vgC+Cj5SPri9AK9YvgNiPEj/8jw6fCD8an8S0JZVOlTRO3aRPpXZGMtoUTNems1GlMzuk1FNwnoITHlPltPRE+IyXjt+g0wC+5T5F7jXOP8jb5t8ISw5PAChPQq9UT3ZNdk9463bvqK/QskmWTRZTHKQO1JRhUrCF1tblNoN01GNUtQPYKBR0+2DWQsH8ZDMM/x71thZCIFh9s5JYpZRYtiUTI1mF0wdZrRPRqmz0lGz0VERU/KxUzgCUZ7ZVnlWeXbZf0L/aX8T/AB5vGM8qz2xvbm9Qz5JvhM+gls+ID5oJFvUW8tq8BJgW1GRYVqUzG8wP3gVOs1YEdOlUxbRUXcN3HNQxQAwfHhWGUlVTlZZ+NYyeNcbieVLl5FQXhjLTVVH1A498FFl8dCJ0dEvqUF0TtYwXRjJKnBcWnoKuTz00T1WWjhPMFEsdTl1TvNQfDqKMJITLOUydlEw9dCTkpkwCVaMRFC+ehSadPi9oj4LvAJTvno+478qP3O/u7+iPIp+wFP82/0j7rhIBTuVDdFZclFlPpTMrhBSiXDdqXsKnjNQfdNSSUl30JVOdEyeMN36y5Jw3PhI1bWzUOWx0EFK1RvY1AO6f6D/6OQ6vKK8yr1SvZg8AeA+Cr5wPlq+wr7qvvEc+EqX9hAQz3Ef+A1M9E63YvPQjcKYym1StExFVqA1fH1Q+AgDktHPktONJVy1UfLTETFf2E1ml5KVY5RRY1RR8VB50VN8CRLTAjF+mX8i/4h88z/YfABgvKi9sz04vYC9ib2wvli/QqC9yKZ5VRjJ6tMQ5V4yllNRkuFbVJNRnvuL+tVV107IE1HhVNQM+rVVtIwdVXVPMDFSVWBR3rvMsFOFTFeOpDLRVc0x0OkzUBRQUzWR0MZa8l7Y1/qLjUc3UpARVdSwEPrxECIQE05x3qiaDUGV0UPX0T7XUT0pNVE/lQ7TUf85jTZ2ULU0VE71MddNiDIcOAosoTFUUTPXE/HUc9LUFTeVD1DyPbk9Yj6rvpE8Atk/I7wL/7E8G/0j/Il8c/6AuX1hfSp9cl8Zygdw091lQzfSkBOVRbbNXjDSks5Bm0iBU16YS78z0vSlSNRSk9FF01CLMlz4FAN6fAAvu9RYNLg9AD1IPhAcAXg+ID3qvrG+2DeYFxm/oC6jeDZb1xkJ+9KT3pPRxtVM1s+jMVF9UJePWtBy3NmLc/MRTVjUjxTVWbSM3xMSqV50WVrVShpL7dBd20vJctLiMtEt8WD2zOly1xMTKBCcA1hXOHdYfECsOLxCPIo+ELwA+jzCPii98j46PoI+yj6zPlLbF3sNXLTNczMc3QtzaPLSa9CRKVhUTDVa2jdPPVa3TlVWFk1ta/MQjLJTrVH1jsSQUTWs0NDVU9QRM1MXMVK2PrPRXU31jIVQ06VK0lKTM92ZzUo3T/5TUq8lR9VOTLGRatJQjalRk4Mw0qazUdVCN02U/vNQKzN8m4uZOPbNrak411E6t06VN1dSinOVMDe5+E0REXizkxqoc5DwcRJ0kpMhc9OEAzE+GT6Dviq+8r86v2E/yrwAEvz5fYF8iv0y/Xr9Q/2Lxqo7zTjU0T63TRcQ0vJVQ9VMzlNSplP9m8hSofJem9XZS1dz0oGzUaQzU984SDlJ9ZgYNBg8obwA6b1RvXm9ob4pvnM+mb7hvQNIJzs32b/jP6gF2UgVs1DVJbNS53FQ1U80UHBeq3oNUjdMvVHSjJDQXbVYtM4xWVcP+VlUWmqZTVyXjdlhlRIwUIW1ZdfMLWb2T2lhlpClY7YSsdBp8dNLch859AM4f6B/yfxTvLu9A72qPZO8ARo9w75rvrO++79Dvwi/UJ9rWoj7UJOpW5YOoVtbVM2ZWhZMp9CTqVVr11FV1k3dVFRM9NBS19VTUvzx0hlQtM0w2NDQVVNWj3lONtMxUlW9kNCrktPXUXxYSTdocdBcMxOFRLTOsUaod9FGtEzAM1VCVc8K1UKXTi5RUV1AdFFDWrRPgTy0TYew0+k6qHROU/DQw/DTQXER0Wgy0EVxEtEylo0pEp2hWkzSn5jIAFER8TUXDAcycpwa/ELOOr6Crvg+grwDar/QPjg+YDwofPB8+v1gfKHK/ZBeGUvkkpU7tNhajoqy0g5Rf3rN8NHaclOeVUnVUU9UzFsxXptK7rNxXpsJDUi3DGJSU/QBkxwZvGG9Cz1wvVs9wz4rPAKQvnm/Az8rP5G/mz/BrBnWy3gL6DH8eepFTFaRUVnUjflSVdFQtw2hMf1RedaYiU+SEyOSEOIx0baq0dAhZVSMcWR10TVj1A75YhfSEdCuEdAvrV8Ujwxzn5t/gfwrvABzvJu9IT1pP5O9Oj2hP4u9AnE/GT9hP6k/8R94CinR01U4M9ArchMkU9IhWtP2UJPQJFJTNVcUjg1h0NEtw3rIRVYVUVO20qVQNpESUMUyU++wUtto81H7sFEZTXcMQU1rdA9rEtKJSxfNsDCShMwTEcyCec3wkgEwkSqrcJBVUJNy8FKfk9HKtUN2zMVAFdE/1A442/JQoT61Dx04d9BykmwVO3bOhTdU0/ATOpUx91EwlZFykHDykWdVM3bPBVAQ4dAS8TQCV1GwfHh+wD8pv3G/2DwB/AAIfJH8ef0h/ch9cf35/kH8EmnFWIgyMv/6TpLT7UFZytVE0JMdUJDxS1fOwhsS0ElM1lNy3ljOMlJRVUlUjXLxULBQkCAwkAKsgTiU2L0gvWiFWL3gvii8AlC+uj7Av2i/kj9bN1s0ePagWnxjbXkJlFCTYxLRSKVN9BETURIRUu1TfrrPYFPfG0wT0jldlMwJYbI3WPkLjWF1DJVmtNpa+gtNYHQRY1XS01A0C3JTU1N/2Pf4/EE86ryxPAD5PcK+aT4yvrk+Qr6Kv3K9Q7q+wq/6V/+Kk9ORsDPSjKldVhBT3LlJoJPQZAVZ1O2PQbjVW1U7/YPNewmFAbDRbMM7TrFSaU82D0WOM/571LlJ4XJRCUpQdVOQU1WyEnMz/lhNQWuUTtQQEgFDlVFC19NIMxMUMB3bTTi1TmE5mtdMdTo1mttJdTW0GYEZjTAduZV4F7hKmTLX0BU2Fg5CcxDMAhg8wf6oPANzP7m/Yyw5/QH8y30TfVt+AWH9qf3zfnt+QH6IRXsNPZg3TKlBtVLwUF1HFE1GNzB/eHa5zU2Uz4jw0Ia7Mtw4ltvVW8v90hy4tAC4lVo9oj4KPjI+u76iP0u8A7I/ujwifMpkW/xg/KpEeJQTGVY5inPzU8xBOP2AzXlVqBiNVLTRV1fNwVh3kWoQ0VSy0yldl8zysNC3IpDQaWV1UWb2WpjXWJlJpWCXDJ/T06VcAxbRcpwatLq9gr4KpRg9oDwB6D8Svrq+gD8IP1A8GvwCjAOYP8A8CoX4FDl8gU9ZTlJRbeFYlwzdWZfP8pPTRwExXdsN8NBOc9MpUtuXjk1TlU1pU9ZMkAVRthIxfnlUGhWaTFI+2kkkmzF8GYoLkdfS0Bvy0jdAcxJpQTZQMb27SkbVPhRRPfbOvTlVUTgQV1m6CjExvXmVuZQ7jXGdSFqLedGW81LlsxOFs3wC+z9jP8i8c3xY/KD8q30w/AF4/cD+S35Q/pj+4P8IxDuMlTq30TmVULGRnzHf+shVQ/OTFbORYHITbEP6yKyBTLTMefPT4zLQTgBIGYpIch/bSIUxE+9C+5QBW7U6PeO9yj5zvpu/A79rvAPzv/k8QXxpRJpUG/zD/QvkUnvOcRA7EVGNUl7bztLQ16gSEYYS01lR9Fm4V1I6dlkIcJLSsLAQgWKQ9RMz0+MSXPuIH3PTRrNyXLjI+WJVD/CS0zABUBw6vGK8qr1xvTq9gD4JvAKRvhg+wC7YP6G/6bwx/Hn8UELtekqLE9Fw0FKOQBjIN2pSUmFYNREy/hpWuI2lV1VRktOiMtLBU5TMReYy/nrXu01OFViZFBuXG/rKwUq101L+mAsdRqn2zj4REWgQkImRU6rQMz3YiSxzEClAl5E8axdRPtZPmThXETM/+smVg/CVMbSSsJDlMVRNFGIzERozP3pNcxN08PwDWLwDf+i8Uny4/OJ/aj1yfAG6fgJ+CP5yftp/In9KRVvOSxIR0zN+WQrw0JQTEqULs1B08R0bjDOdGE1OdY1PTUt3U9HRpBOQ3TKQDEFJlVpZFVu+AT5JJhu8AsE+6T+RP7q/wTxK/JL9GX6BA+z5fSLtW9SYSSfR0uVp0VDO8FK5T/fRURYOxm4z/5tNkFIxWPcRWlJ0klGTlNBRazPfGU1m2RYMLWY1T2lhVI58VWE10WFV0WKUkDAceDQBGb1hvas/Ub37PoM/ib7TPANbP6M/6zwzfLn8AH8LJzlWy1vJ6xPVEFPpWjVO61FQXJhIpdNTqlHSwVVY1g3VVzdM9dBQDjB9aPhNUpcMVVG2D4OR0K6dTVSNv5HQ3zBe+88o85IdE5E8855aS4VHKZfOs/KRzDC/+csJQWs10UL3DV1ClFFAFs4vjT13UT72EVCemEjRKhOTU7JVNpYSc5LikJCteTE1ETI2jKJSHZhMqpIR41DTF1DTllJ/mjwAAnxr/JJ8+/1D/Sp90/4b/gJj/mp+8/87/4P/SOUbCHqhs5FOArvKBVOT3TORt0vyk4wxHjhNSlcMjU1oFYxTMdO1SRYO7dFRLg1Kl001MR5bCA/QcAIOvlaaWr5hPuq/Ur85P+K8ACr8kHx5fMFtWvU6/aBtupVZWIh9SXfN+FOT3TETDcVM19JRXBhO8dGhVLKUktFRTVgVEVl2kXNTLqlclRFj1FORUCFlUlRT0VPcMZL4UxH8cxC08BCT6VxUTwyRvTs8AWM9yz5TPjs+oz8IvxM/Oz0DgL/IvHD8uPzDfOj9XZXSsTH8+cslWNfOKbHRIVnR0CVZ948+0VJOMf1TmM7R0oMwVVP0DMay0BftEpMPMf2ajLESDUEZzFVLNs2yEVDVsBIOwDo20v+MMFBPEBN5QFaRQrN20TOQ9UL10UDXzqq1PvQMsTw2ETq2DZtVONYMFnESl/PRFTUBlhJSHhkO0545ztOTBpIQLOE2No6jMj6b/CP8q/wA0X17/WF9qXwxfjl+gX7JfYOz/1l/oX/pZvgIMTt3URU7FI5VchQSnriIzFKciBsI77HdOBb5SIfTXRq8MWKN+gixSvXSUtAsQrgUAlgWWD7APwg/MD+YPAB8SfwAkfzYfSH86v2x/bh1uHZ5DoPR0i7D2I5S3zmLMTAREVVRNNFSl0y2sNKO8tFkVzLfuYgBX1dOQ/BRb/lcFc3FYDaPhHISrIVnV0xAUJN8chKEtWNXTUFgFxFiN5Ew3AD7PWC96L5SPxi+oL7KP3I8ADj/IzwqfJJ8en0ifWp9M36bOYmxXveSMlOh81KgafNRo7BQnVs1klNfOFWp+4i+8tPXcdL1UPeOjhlRFRMzfRlKaXGRhKjykKmxk82wEvQTvjgKrGFKlQ9XMZJw85GaVUdXTMHx1UEXmBsKLlFTnFuNQ3eRPvRRs5PpihOSUhO+W5dbSAE09hFVMRVNKzOQc1EQ5vEcAxqXW5Y7lfl8QX3JZNl9IvwBKX2y/Dr+Qv6K/tL/Gv8BfUPpf/L8GxU4y+axFTr1jWRoMDy6SF1H1NFF9BrSW47R050SkJVM94xYQVAdOZX7TFERCFOcuRc5lAI4Fts+4b8pv5G/2bwB/Kn8ANH9G31jfYnlef4B7fn+IH0yaESbinFJ1xiaCkQxEywhU9cN+xB/mwtxVqnWzbvx04OQUVWw0yIB0NDsgdoNEhDOALsMcJOesBCdOgmtYhTMpXOTpAhSEwZyHdo9wL6KPvI/mjwDQ7+Lv9O8unwD/ap88/07/YGD/cv+c544z/BROV21DFQ189MeklIiUN44TBORrvlVlBFXVw0pVJYPZEcQ/XrJqVBVDIlRM5cR0xLZT5dR0xEYETxQWRebCXMzUJnRkA9COAou4URVDgkRPVkU2wpq2RMRnUCWDMVCt1E+SHdORhE/+8051tu6jTRpFYyt8tM5MZUTET9ZFKNYT1EUcxLnMpOGEvx6/ADi/Uh9EH16/gL8yH6wfvh+A0B/qv9wfBs8YLyIhLgNOVkVjq07FNE/142WEBCXaPMRRNEfmwjxMb96jajQE+IzEyBREklLVwwFahG8u1cbFrm3OzdbF1m8A+M8C3yQ/Nt9g31o/bD+e3aB+P6jbbjWu3X7iDpRkY0VSfRPaJEQDQH7izsx3Zk6Cu1Td9v6SwFWlQ5U1xPSqtJQcBIeeIgKtWEUzc1hF4/c8RCM2ROQHWd1zzVidJESPAFaFDvVmj4jvmu+877bv+O8A8k8EXx7/eP86n0xfXl9wX1A6UV6Fhl0+A1fVw2qsVLUqlJyYvPRYVl2DGYC0lAPg5nXGn9iTrkPUdHki9PRA9NTj0J4i0gSn1jMsFKcWUuVSNTOxjM/mwosMUt1D00yvBgO01OpWjKS1UIUTfoQESoSvtJalfgNO7ZN8Tt1zHchEJBsQ3nJdxKfecp1MyiUETI3DGPxnFgKmTASdxLyklAS/1h8ov3IfbH8Adh+IH6J/RH9Gf7h/6n8kLzD+fyCPMon2AgFOjcTUZDNdT9UEbKSiUPWUbARRjFTHniU2ov9sZCMUpK0KLATgUqVzrkwEdgCUx841ttWuzc4v0M/qzxQ/AB4/MD8y30Q/Rj+Am5bdjp+goD/Cn0zEq8BWkjOshJ7MzNfWYq1TBQZ2QptUjOX2FgKGVcX7C+j2AnHa1ETlHORYWCUDxlhiBXRZ5fRE78bSXFiNcxMaWP3UpPS9dO+eTbZPAMBPGl/srx5fOF8SvzS/Rr+AWL+KX3y/jr8YvwKxBpJ8qpz0PqxU+rz0uMRUeLK89DjE/57Cd1XVYz2q1PQDJKTK7NSTBERarAQPprKnU/VTbzzEN1bU1AFTBZPMfCSURA8q9nLhtNSqXJRzbCV8ZIsGUQ1D0IQHTiUmciRtUA1D4E/9g3pP1aNbE0/1U69OBZNMxA8iHnq0/Af2BRZCJeQHBhUs5mXugshNFUPl9H9OfwBgf3rfjH+e37Df4n/U3+bfQPjf+n8U7waPKOsWEvlE1IslTp0j4kQnjgVW41AsRcRclONRbaNXbMRjwNYO4iFTtdMenIT6UlqVpFJto4dS9QNRnCQBImxkg4BWCuOI5o3mLQafABifKp9En17/YJ+Cn5T/pp8AuJ+amb79xj2eY7QkkyA+o7VTVWPo7DReVFVj2FI0xEwMR87jVv2jxdRUFTmsVKrEtB5kR44jTEe2dkL7WFXzwVj1A4EpWMW0jKT8vLTMpLempQIe8qykr6ZPyK/Sr/wPFh8ACB8iHyS/Jr9wH4IflB+mHyyouxZylld9pFeFpNwUsdrEV5bj1FQJVvVTz1bkVJNVDdRVNfMg7FRp6ARvDuIx/DT7UzUThcP8lI1EZOswruXmg1IqDUOwrCRs5DQ1vOTjkBpGA1H1U49RDdSEb95iS6lQJdRQBcSkZAqcZJuuT/WDSE9l5g5CgFVOFUMF/CSlRNRFjNXZTPXEDNQ5THWDHEyqldNKNNS9BHQ4PNSoAuRk3cTfVt9w34o/lN+uPwDAP8Lf5D/2PwhPEu8sTz5PqFBPQo/cZJnkJVAd87wqxCQz/OSn3JQdhI+m5bRWxV7i1eTkoFKNU2kBUk3ExIfm9Rb13o8I/xr/ACz/Pv84n1r/fF+e/6BfqlFA1v2+/7j/yp98h95iSdxEI7lS5ZT8l65iJwyn1mJtLQwko1WlsxdWzTOjjladBDynNhLj3BRaoVhtZHQHZqWOgt+MBKEFWHUjYJQEYwCWY3S33gUAvg/QD+IPNB8uH0gfMn9EfwCmv1h/Yn+Ef3Z/sH/Cf8xnSu6CeNQUPMy3dkKo3LRNaPwUKVY9VBwksCQkW3hVPVM+VUVzBTwEa8FUxeRUdSNQVE1kVhSk4VMNo6tMJHOchFU6LGT3zOTBBASIzOfC1iIaHGST4N4jlOR3UaYV0zFRfQS8xMSE5I9WfORZUHXEUI3kTz1TrX70hP5OfSOcdEQ4NnRE2E19I3xNXaQklIu4TAWjYiw3JjVOUpAFTHUjAByXPtUWUxxPdj8AmD+in9Q/xp/YP2LZdp8Ir4AaryRPPu9YT2KvdKeGQ07aPVMe5CQIUG1TgVCk5VTMJG2M584SdtxE6VVSXeRTdcMWRMTvvO8KlmJPBAQYtEVMV+7vEF8AKlkuX0BfUl90v35fiF+qUQCOX6j/6vG2Xc7/6F/q+ZZiYR/8/w4FlqMsJIBUtbStVBVTaFVFs9wMJFO1Vn1zx2zEN1d1Q8hq3BQ6nASspGQQWZ2EtVnV4/JsBLhYzcRYDA2EvMTpV4UEFHfuZd5tAPZvAH9KfyTfjn+gf1rfbN8ARt9436LftN++Zb7f0NvuE2pcBE70dAq8ZMlWtZMrilaFRFY1YwsEJ17itZUshE405BVVVTRUmtXjojRka1SFJDxk/VYsZMdT1eOCFARIfORTElPlFKxEouSkbeRHrMZDfCS8Uc2DhKyETsrEtBVktOC8L5ZiP1C2fSP8T4WzkU9FsyxtTzVjy061k2pOlaSYBDeGQ0yk0UzFJBw0LKVMzaRMHQQ0lMIsNDwK3JSuDDTlLK9+n5CfspEAbpWmn7Cf2p/0/47/GA8qD8A8D06vSK9yr4QHZrIQTlCdRHxPjkVOAlEktMfEhKk7dCe3whRMJCNMJAOqLGTX3ASU7EReJMQuAizECBxkm7AWvyi/Il9EvwBev3C/gr+cH56/wL/SH9S/AL5fAMPmHd5V/iMMZ5blXiW2RrLMU82DRFQVZFSitUMvRG/+dUayHMzEkVVXrSMChGRznGThnGTNIYxsz1itRKRkUFgWPWMNWM2D1Lxv1m3mzwAA3wrfND8uP1g/aj/U334/AKA/kj/EP9Y/4Nu+ZVbj9HS1avR0KvR06lblg6YUBIeuMicUhN5sJ1bFZiVs1hNkJL9U5YOGVO1z0UxUxEPAjuLSlOSaUyq9E2N0hCpshPPkr47irUKchApSTTPTXBScVrykZlHVAzD8tVBl9G1Q1QOAUCVTSlBFg9sXUC3zxU+NY2FP0vV0Tv0ELFQ0pAS5TaY9Y11NVZaeY0zlg0ZpTA1UTJQwTPSMTCWWBP4DhFTU1PdGD/Cbpv/IXwDaX7Rf/v+gX/KfNG9OD4APkGpvVG+ObaYC+YSvXuIrJvREolDV5tYijbyEu+BAvqUuE8xE6wAG43zk4iTEi65SBYN4vEcOU6xE/QBMty4fQBM+FVYfULtmHYYfAJAfsh+8H85/4H/qHwQv7r2oHi0udbZyMyTEnhR0GJJ85JI8x2ZyfEzHbjKFtVUVxFXVA3BW3eRWDEUkhMTKV230jMeexSaTtVlt8+ysJLFYBbNvtozELFgV8+tXxXPDACQ39i8IOw4/KD9KP1SfZp8AeJ96P4yftj+wP8Kf5J/2nxDIk06VFuOshEwE527FFnPFVrVDNxTki4D+Ur5VasVzg1zETGTEE1U9U63ZTMSTVEUTWlTkIlpshOzUpLZTZRN+1KRDRlOVBEwl/AdmclzkZLEmBBR7cO5SulF95FFUdUTcRAbkRNAEVJrMZFtlULUjMVDttE/9U1mODPe+Iq9OZaRO/VaSdlNNvWQEZM5E967CKAh0t0b1PkNMRVa+43z/rr8AoP/iX+S/7l8IzwpvLM8+zwBQz2LPlG+Gz5jPqslW87Rkrd6kBNlPxZNnBFTaxVDFc1PED76l1gIgUyoVwx5khPgUdMjEr27yBSzMRAMcF0YVPn9AH1IZAHZ/cB96H6R/xt/If+rfBI9QBi8YLzLv5KT6hNQOHBQVYxQU2BwUU0wnHlNsRFXWhKRKjITAbCQzfC9q1gKQrIQczCSQWLVDCfesJ1YiBLwnxuXOJSZTABxEq4DGle4vGJ8qn0T/Rp8AiJ96/4z//p+gn6L/1P/m/4D4/+o/DAcGTYYlPiMsRJgWRKRXVj1TGTxPTkVuwq0hTEToVDX0VK3zdwKMBEB8T45FRiUO1e5lxuKxsBR/xk2+Io9RPVNZGuykIuSk6lBl9PxPDlVaDnNPvcNFTwV0TiUUDU7VIx1OnbZGXXZVNiKrOUy95Ez9s0pcVKYFTL3TEYRfJs1+bbZf8L8A+r8ELx4vMC8qz1Qvbs+oz8B6b4wvri+4I95jLFR0TqgdVr5trvIXBBSp/AQfrVKd05BS5eP/tEQnlnTkDFMtU+TUBzbSbAlShRQMNBDcBDuATt9IfwBq2V5/kN+qP7Tfzt/Y3/rfAARP9n8YTwKJNu84j0qJjvK1NaSkriw0JFTVY50tVN1jEVXlY4aEhzYiTW5kBP5WbbRc9OWkhGtaWGXTyOSEHFntM1sTWVUD51iVRFg102tcWBUjGuSE3FfVYwG9/I8m/Ub/UP9i+Wb/gF8Asp+UX7ZfyF+y/9xf/l8YDywKbzwErFdl03ishSykG/pWZdO4VuVkRK8uU01VVQN3VfXEXKQDhITRynyvjqXG4uDMBKdTEt2EU4UUfOQBvK/OpSZ1qm4i4fSkrOQ0c5Q0PJj8rw613lJXUI1EJBTgJU/dBE9tpOQkq0S3FiVo1iOcJKsVtIQUWUzV5FVMNbRM3QRM3cRMfXYahlNNxYPYTWXUPC/mfwD4fwqPHI9GL0CPUo9kj3aPQKAvmo+sj76PyIOGEvm8x2xOFZay3U/NM4FQ3YTFUJWzbcw0C3B2AlhSWJ1kBN+Wsu1SZXO7fEQbhVKVs01S1eQ818Y1AG7VZtVe34g/gt+0P8Y9xj8A4D/yOe4/GK86TxTvTk9gQ4AW5U7lBjUmE2TkG9DOInGStATqfO9Gs1UVVGwEUy1WhVPFVt1TNzxnxgPQxO/W5RbT7KTA1OSBWAJNsz785+ZjLGcuXzD7Pl8AcF+KWXa/mL+qv7y/5l8obyDav/S/5r8YbyLPV00ETGTRXDwPTgV2AkhcBAlWWm0TzWwEk1UFFFWtM2UghGTnjAcWImpU5ZNbMVRlc/tTjbPDPJQBjbwPzgXuIzw3fkNUlGtAQgbCx/wPDhUWU/Qkp+wkrXIMlD1QpQRQFSOqrEQfJnJmTkUTBdwkobbMJEFNJXPmTAXDh6VMfURMNRSUfMGMFDwKLISubBTdNI+GjeYfACsA1nX+HyiPSu/0327vgO+S70CMj67vkI/a78wnxmNOvbNrlU99xFClk7xQzSNpMfwv5gKS5AQSU30E1NxnRhLVDDSgRDRpUhrVpFK1kw5SDaZePXY/AJifmj/E/8af6J/6/wyvDq8AMA9CCUalPq1er2gLZpWGEpVJRDS5fPQzhEceM1RqBcRUJdMvlMSjVfUkxVZN4468R5ajbLTjV8wVdPyk4VgFNAS0CFmEraQktJoMVNtADlW2YtIANMdOv1i/ar/Ev44foB+yHwDEHxbP6B/6HwwvHi8wzyovFFQnXjKqVGR6TGd+k3TEtah0xGjUpCdWpZRVou0jsoRnVtPUBPecRMFVVG1jh7xkULwEF5xEU+FTZXTUxHPkZCy0BKv3UiXTv4ykiFyUUZVSJbMafPTjDHeOI1GYHfbOw0R0xFAl1ASUWc1QJXMmUC00bNRlTxK9RE5VxIw0OIw003BWc1lNtdTMdLhMNeNKnHfaVtNMzfOQTDXzAk0KDXN81HTILOee7wDrBu8AKE86TxRPXk9Y7wJPlE+m70Dg78pP3E/Oj+CDfsNOvfMbHk8lswpQ/YZGo1w0DW9ENAFSZWRs9PvA5oNVU1XDGMxk71SUvfxkVYd89EOMpBgMNP/U9wCW/Zb/iPOm/a6dvv/g/+r/ABRvJg84b0pvVA9Wr4BvigFEdq1uQn78ZAswNvNTXdRWtKR8VC1kVCWzaryviM6l5sNkJMrkpCOw/qKxluykEFldVFnN9PSkt1lYZfQ8dClYhZRXDWMBwXQXZhVGvW4feB/SH6x/ANYfUC8Kz+R/Bo8YjyqPPI9QNi9Ij+pxTkKKdCRMZCS1ClyEyXTEiFa1A0dMhM8eYoNVvTSUxBOcxEXZtMSgvM/OxW8itKwEW35TRVNGU83zEMRkodj8zw7V3lV+wrg01IKKNDRMJGQTPN9O1cYDUGqFZE8NY5EM9ChPHdRofN+O1e4iK3REzkz1JIlMlZTM1By835Yz5DS8BU2F0+WsTwZPGE9CT0yvAG5PcK+Crxyvpq+4r8Lv9E+Q1q/orwqxzlIM/OeGwplVT6WEUKXz2iRUURzXts5SPFLVI7BSVTMUyET3jgNcVMg0985SXFIKXaMqFDQIfPeuVY7/oP8Asv/sX+5fAG8SbyzPTm9Yb4BaD3wPds+Ib4oBhtN89GOilLTaDNTrwM5SzPyERJL0hLvED5ZyM4QnzlIcNVfVI5B0dABY/Qb2A6wMF4ai/ljtNFjtI4sKJBRKRNQIPB9WH2Afin8AxH+238jfyn/s3+595t8g74Ay70TvTo9gj2rpJpNkJGqiZCQqfC+OJWbyGeQE3kzMBw7yaFXFBk7DVG1UNVRFU4bchEBUxWZm0zVTXaOaRPRhU53kVPTR9Qw3pjMklEIkNApSWqXT09xUnlGllFHVI1UwlMVQpdRQrWRQDVS1UK00UAWjxU/FM2FWHFT6TlUzlCy0GSy0bbkEVFlN1SMATbUjM51MDZT0lBhMNZTk9COmTK02tvMMBNSUr/atAC6vUK9aD1yvfg+QD5qvpA8Axg8Av/Kv3A/uDwATBl22ItNdT72UdJSibJQXUYa1I41RdbREX1ZVHrNTQk2T4ly3Pv2W8yyU/My3AK6/wL/Sv9xfBs8YLyLPPC8ATs9gL2LPlM+Oz6DPmmHOMhX9RCQzrGSenBRjUMYyaZHEZwaTVMUzEVX15DbEhPpVlQNuVo0UnIRZWAR33pI8WFU0WA3ULVnlExpZ5TPsFHc2UypENCxM1OsU1MCc1251AvYSrGx/Xn2e39jbxj/oPwD6PwxP/t8YT1rvVE9mT3hPaGrpDkXekowMdE5XtYOtDaTkuFZtFFbVEziBVg02fjO8h1bTzId2Aspa1GST3GRaVP2DJMxkpewMlLYEl56CSOQkASTUxWS0lIy3bhImPJd2AlG6TJdWs2T0Bmz00Dy0y5pQDUNlfJ+WAo5PGs2ETzXzr041FpYF9hIxjLyfZjPslCFMbTTMlwDG4+SVLBTL8AatLg9AD2oPAGxvdg+Qb6IPtG/Gb9hvCh8g/G/2rxB/Khl+E06NFDwUjd2clGdQZZZGvZbyV1pM9MpctCBTnWMe7CQB+JwUg7BOXf5TVPRrECYlANYdzh3mH/gfAi8MLyYvQC8ASi9kj36PcC+iKa6PqC+aIYpe8g40lGWctCOQVoJTViRU5lM181/05NYMVCjzQN5FLvI11ESqDNeWNZKWc1gV1ETU+EQ3TtL7BVhtE8ZM1/aTVJUsNyZFAH7fuD/CP8yf3p84T4JPFK8AJk8Ar0qvXK9ur2jveq+E71Y2MlxXhWMaNDTc1EQrmlYNVFZN0xvE5y7ym6VVTdNbVW20/KTrVgRUs1TN83kM9EIcVLUMFFTUBJSPU310U7SNds7y6cx0sVJN03uKpLRDjLQMdBR7cMaSk5r0dFpkFCNRVTSU9LdWbHSBUDUzTJRUCoT0K65PjfRP/YRO5URUdCsdTjUzvNT0YHxlBGRljBxkOfxXhmJKTNUTWajs9SR0lU39I+GkZwD2D0hrdm94z4rPpG+uz7BvANLPxM82byB/Gt8E3ybdPlPRTp0UPB8Ggrx89DNRqs3zqcQkHaQUkjT0/2x8Hy7y1VIlg6BSzfMFaXQUN2RU44DGhQaF3n8A8H8CjxyPJo9Aj1qPdI9uj4CYj7qPjOeuL8jvui+E1EmqxNS55IQ1LFSuLPQlsVTd9Pwn7pKFVb30VkylROyk/lYNZLyU48SksVo8N0411/IQWcVT37ZcNKFYtcNeWDUzHAlYFWS0RL2EP7b9pp/AnwDaOcafCA8aDywPNq+Yr0oPoHQPhg+YD4qvLDSqvER4RDQ1vET4zETDQM4DVvXjbSk0lOxVpROyVc0E1VUl4z4s9AUUNM5UmjXEVI1zUFRVFPwk4dZUtKlTDWRTBeM6U6odFFNl082sFIe8dFGahHQa9ITjUcW0jOR1mjTkQNzkCFE9NKRUj1VQHWRQXVRQjRRP9SRVT31zF7xUs1zUOFzUw9hNXdQEJDPAXtK4TDIdM2L8V85CKEytdBwkKwJNNTN83FTMlMf+zwRIb2rPTdV0hC+ez7gvyi8A9M/uLwA/+s8kPx4/SD9aOcxGdS5SHk+9tv7yg1AKxYRQZdNtZOSTEH59ptWqFlIUbBTtZLS75ISFBVJl0028fx7l7t/YewbvABjvIu9E707vcE+K75RPju9gqO+677xP5uWuIvpRxVPVH4x0gHQU9+Q0cVPWXdPoU1XTYRS081RW1XNoVWV0VX0UVi0Do8VWzdQ8lzbiIJz0rpaE9BFZhUMjZJcWMsGpWIU0jPQ+XJT8NATFADQHtv/I/9L/9F/2/zAPKm8APG9Ob0APYm98b5ZvqG+6b2Ssp17SmLyv9uLJVl3TtYjkBEj0BAlWbRRVzIW0NPRZVW1UNPTZVGq91FStI2oUtDNUZZRqVBTDbBSNZBRVUzXjURCcdPOAtqNS1QNsjBRBM9w08+B+tT6znLRMfES1EyxE3Iw0p1AFE3I2lDQ9UJUjCFAtlMy0ayhPfbROzRNmTvWjtQUMhKVsNEVN/YRMUl0DhywnlvNMJeNeJCS1wSzEOJQkqE1l090A3C9uL3gvoi+sL76P0I/aLwD0jwafGJ8aPzyfTp9gn2qRKnZzTs10TvXjmcy1dNdSVtIxhNcuQjwMVLCU1BMSUwW0LFQBtN/G1dYCAyxS5XSMFHtAHkUGTxhPACpPRE9OT2BPekFmT4hPoq8AtK/GT+BP8kn2r+jjDoPE1FD74M46C/BOI1MFE0JUdGu7VK1zLxx0o1U9FKVW3YOORPd28pDsVAC1WJWjc5xU41gFVFnK5XRZ/RRYHfRs9EpYCuV0WAUT0tRn7lXWX/BfABJv7P9Wb3hvim9Mz2bPcG+AYs+0D57PsM/Cz2RXPqJsqsQEKswE6PxkqPxkaGZcVCdWLaQsdLBV5RNjZ1VNtrajHPS9VM0Ts4ZUtXQsFBVU3YPeVVPVA5zMlGFcFCrclEX13DS9dB/mE7Q01TykK5xRBYRRdfMw7KXUdDXClDSNjDRXUOUU5HTTyE8tVNwU/vQUmE7aNSM0HOTUTTUjdE1WdfMATYX0TLWDSjyHNvbiOUw1o4xMNeYGJQAm5e6PiO+CiaaPsI/ij9zvAOaPkO8S/yT/Lj9gLzr/bP9Afv0Gc3Q35nWGNWbTUWV0mVHtNs4SdlIVpOw0Iwy8N84y61KVFMz3PrOs1wCedUalLqUerzCjLq1Gr1irAF6viK+SD5Svtg/Ar9Kp5q+g+EPOTxAb/k3u4p7U9BcZU610fHQIVN0UNFeuMttqVV0D3lXt425WqoVz4lRUVfzEyuRkPLZ8VLFYNeMQWS2jGi1ZFYPlWA3UWO2UxBQLKVgVpFeVVPy33l/wvwAizxwvLi9AL5LPVC92L4gvgJovrC/Oz7gvyi8EJ8biilbkZExX3TMN3CTH/GemFlJHVv1EdBS+RNSFCVW1tBx0EzR3hnNEd9ZyayJUNaRTJYO2U1UUQiRUSHR/hnVGg8z0JuSUrHMAxuK6UYVzgkQESqjMBLvwbhNQLaOazHRnaqSVUA0UT4UDkU81o1ssT41Ty05FdE7t5mZuApBNTbRc9NFMDSMVc1zkLEyEIUSHbhNU5BNZTdVkPOTh/O+W75CPALrvtE++TZZPqE8CXyxfPl8AUP9i/3Rfhl94n4qRZoP8dCwDQGYS2lCFA1Gkd7adNOb13kIehNT6Uo0UzPQrllI1o1z09C78nyalABalFq0+D1APWg90D4YPqG8Aqg/MZ8Zv6A/yCe5v8K8qeYpGgg4stGUkZINwtmJTZDS3duJERLdmYkxVNeNrwFWN0zU0NKpWNaNlHNwUkXy3TlJxWI3UtpwUIVmtMwJZFTPN2qQUkKQUUFjt8wtYACXk3CfWv/AfAi8MLz6PUI8AYo9sL36PcC+qj7yPzo/gj5DqL8y3PuP8xGr8z9ZCmi1WpTNYVu3zG2y0cxDC3pKlTDRrEKaTXDT5VIqdY7FkFHpkNEOwZmIM0VQl5HTXduJkjDQuU6ZV4+lSdZQUBH0EpEOqFGQMnNTXhGSgLHRopsT0I1HdRPTUt8xUgZlQDTT81BhQNbSk9GhtT4Uz5k7dY4NOZUS2RKTBTd1jY02FMwYWXKSmTN1DTkznRuWeshGoTOU8R7bSxYxH1k+4rwDKr9yv7q/47xJfFL9OX2BfQEL/XL9+v5C/ork+4gEU5G14tFRdT62jKlDllLL8NBe8/4aSklI90/8qtNQl/FQKnDTg9Pdu4wAEBz51HhVmZS4NTm1mZWZvAIBvim+kz7ZvwG/KD+zP/m+gANseFRZ/KHtO4vzMxDO0NBeGMhaMNK5TndMnFmx0m1Q94xFENzY6exi0VkN0hOUENFpYhTPGyVitFsbCE7QXZhKqWDZN41xYraMaWG0UFDQBveQfFo8wj3KBNo9Q72LvAOyPdu+Y76rvvO+O7/iP6u+gBP/2LX6TlBUklPo8lLhaJDR4PJQ4Vv2j/nx3ak4SeGwUPkQ0BVV1o2vMVGXjlVQUXlR11sx+w7SUqVOt1PxUOlNiffRTzXQMZ+ZSYFLNtKpEdOX8lK70xHWUxECqPNQIzMTTJKScHKRotVC9NFDVw+NPVRRP2q0UT6WTtE6lk1ROTD22ppKUTY2mBuNMrTNDYkwFxFxHVkV+E0zd9AFNXXTMR0a/GL/qT+wPzk8AAL8iH8wPRh9YH0K/fB92HzCgH7IZbpOcpCVONaa2VaxGc/w091AVM23MxONSXMRYBGfmUiCclBx01NP3Uu3kLGSDxJRNUgJlRFLttpbFTs9Yz2rPhM8Als+oz7rP1C/Wz/gvAt8030AePyh/SjGW0zx35lKA3JRoKyC29XbDU/2zX1Rlo9nWdHcmEr5VReNTVrZl48VWfUM5V3XDrKok5CDsdJTkdPu8fPJq5HS7zNR69NQ6WE1zBfgklMps5waFBo8o70pPAGzvbk+AT3LvnE+uT9jvyu/Q3E/+TxBfIl9X7ZOYV6IlE17ENJtwDhLaTPSYTDyXvjIJVs10rDSTbJRrWVXNNFV10+dUPURVVL0zeXSUMWx0+8T0FcXM9I101Ff0Vz5jbDSrsFJ1o2xEdDXElP22RGTHUWWTkVGFVFFq9bMiXDTq3LSnUPWzNXL0FD0cpAhQHcQspKtIT6XUTm00TkVkTmRVlJykRQQVjASMTL00tHSnZqJGfATCTO2TOAlNhaR0BN00H84P6A/6bwAsH+5tLh/Yb1J/ZH92f3AfQLIflH++f7C/wrG+MplUZWYkpLxQZZQUZKlR/bNZH/S/jnIhU7W0U93TtdVUJKAsJGlS3UM3ADTPZi9wL4IvfM+eL7Avyi8A5I/uLwifEj8cn0Y9Fj9Am4qeogUsJEksJ/ZTzPSttVMdZFR1U51U/bMv2VV1ZIzUFVYtc4pWlp2D/FYFg3G0315C42zkN/YyC1m1Y9hYpZQE7N+egtz85z5FJk9AT1qvAJRPPu94r5pP5E8mX7ivyq8A/K8Ov/jvKrkutcY1Lv0OQ6pM9KhM9Gi8NCnMlOyijFSwbP9+9QaCwZz0h1VUbTNQpFQZhNThrP9YvvUmJe/Sv1JF84hEJIVRDCQaNCQDIPb1dtJ3aAxkC4DeM1BVA8RQJYPDj1CFVCwPPgWekgJPqu1TnOR0OOR02GwEfEBsD34FRiOUZ2YDfAQCjMcCRvLItA/ebyB/An8c3xZ/AEDfOn9k33bfiN+a38x/vt9o0N/CGVZjTq2DHk+dg4sMUNWDgewf/hXW8nZWhJTpUs0UU9XzFsz0I+1S9TQ0L57yF/xXpoUA3lN8j46Fjo2mja6PwI/ajwD07/6PGP8q/0yfPp9I+04/SGAzFoVO0n50N9aTU0VkVVQ9BFQN9FQVQ2qctKHerD++NRZFTtI+5DSxVuQ0EVkNxFnV5Fht47G3/Dd+sywE6Vfl48EAZKc+rzhPkq9sD44PqK/qqQDur9AP4g/EDx6/ML8iGSYfsDgfIhE+VV6yTFd1Uw0qRBTJdLSIZFRIbF9+VarmskrU9BOEVNmcVKCVVC3Tarz0M7RXhgLDWVNlxETkRlPV4xCs9IXYHISi7FfWE/xXvmK4phxkglFtFDT0Fbzk3lAsZ34zPGdGM0/l45EE5BssT/Uzy07NFGxvfmUmptLRTH00jGQsrMf+0iVerMTBtGd2auWk3+7PAADfKt8sP0Y/WD9a33w/jj+AoD+y38Q/tj/oP/Ix/hNOFlXjq06llE+tFPx3rjLJUQRnruI85FeekhJTUC2PP4QeheayWuxULPy0AQgUxAPwjoV2j4iPmo/U7wDW79CPAv8UXy7/OF8an2z/wGb/cFtun4CTBiUWUlNTVq3jzFO9w0TcFLusn2jGs2y3HqNXZWOQV23EtVglU3MEBOFYFYRZrEVkJGTIWFXjiyQEShVYlSRYHYPSLK9eb1CvAGqvlG++Dwgfym/0D9ZvAH8A6m8kfx4fQH9CuU51DiNMtBVsVLQqZLTobL9+tc76jaOUtGhVrZZGU6SUvS1ULeOGVG0UVK32TmOtUz0zmlMlU2PktCqq3LTzZOS9jJSFbERCVVI9Mwo85NXERJws5KtmUb2zMHxVUG1DwqVQlfRQHUZu41C1k8XVT/WTYRxE+nzEmE7WvcM0ThUjvJzEXU22vbMATfWToUw9M0qxTJXEtMeu4oxMbeRNBL3EBETQ3M8OnxA/Ij88PwA+P3A/Ip98n56fsJ/iP7yfwO4/0J/ike7fAONekipQ0sUUUEUmnhKNLMQBUlQt5objUo1jI+S0CvwUheCU9K5Upy6FbuVesvwAvOeeT5jvqu/MT+ZP+E8aXwAkv0ZfUF9iX2S3Vr2GX3Bb2CYlHiVmkp5SbVMYU1BtRKz/vvXec1WF9FVVg6twVm1D4px0WHx0zBZsFDxY1aOsJAQTAAYFFO4jJASqNGRrLA8+DWZvQHhvim+cz6ZlRsOMdHhMdGzr8C7i9lYt47ZWxVOrZFZt4yf0VOrM9K623FR1VVXjO1UNswFW9LTKVMVThNwUS7z0WxNUZZPeU6VjpUzkW21TDXM3U8Vz/1TnUCaFZuVGI0RE4IT0qgy0Y3FRFdRMtTSkwFA1ZFo8pFUM5CFQjdRPbVOreE+1FE8VI5yshHytTjWzo04FZE/1o3BpT9XWZpIeZCQtUMV0BVDFIzE05y7lLuUm7UbtiDbtNuWuwjOM75bl3lI1CKzvvu1+gjfU7+bv8ONe0wAE/+bzHPcW/zj/Sv9c/x71ABbTbP92/5j7nv+w+87/4P8A8v8ED371ZiUODzgPGg9MDwBuD4APWg+UD4YPqA+6D9QPAO4PABtmJf4PEB86H1Qfbh8ASB9aH5QfXh/AH7of5B/WHwD4H/IfJC8uLygvWi98L24vAJAvoi/EL4Yv0C/iL/Qvxi8AGD8yP7T3vuVm7zjjvuUe9Wo2wkF8hEdshE5QtVRqjPRZ1NRgPKRlUL10WjSkcISEdVBdk3rU1FWAhISFjPSJdDSPhISllXSEmjSnxlKkjPSpavwkraTks3yEt1DVo6m8ZIeecshshM7M1NGaPKTVdITaUK10JETkqsw06GyE7qw084z0+Wr8JP185AFMhAZR5XM1DAy0ESy0E1HlVNSkqxxRjaMivKQo1KQsZFSHpmI1pNcmoj5RxVSqnLRIzERMDLRRTLRVqsykWqy0XSxUZJy0aFKstG2c136Cd9SkfPSkU4BR9TSctIhErJFMhFWWzKSa9KSgLLSj5ERTqVF9pEyksYRUt8xEVbxUhMBMtMXkRMnUpFXMTKTRhFTXlNTaDLQF4Uy05byn1qUGtV61nqWsZtOcVAVS1bRS1aMM0oykEpSnLsNSxXMfUmotUyQ0hCp8pC5StbZMXtNs1DtSJVTMZEPEtKlIfNeuwlOUpFekZFpajNRgzGRjUtXDaRyEpW2MpHKEp9bCeXykfqrMZIOEZIiMZIyMpJKaxLSYnKScUjWktGSkWoRkqJykrFINs7GUpKm3bNc2wsG0ZMTEtMiqHITNZKTTlKTXNITaUIx0e6COQyx06TR07cR0VfGUpPcUdPo0dP101NUF1LVT5aMOzLQSU9ZVoxZT1YRTvYMgU1oNQyXUtChTBVRTDbOZMVzXLsI6U5U0dIRFZlyERlOlNMy0UlMNdFpspFpMhF5TJXRTbVRUVNc2wnFc1HdspHpMhFN+Uy3UzISHVNSNpIStkVyEllNdk5pMhJ6q5ISjXNSnVNStdKSwZlyEtlNt1GTUv1Otw1XD1LTIhITMdKTQTNRV1USU2myE4IyU4+yEVeiEhOyMhPFM1PV8lG37pIQBVK3DA1TVtsKOY1Q1xDzX5kPctB5UbHWEBKQoVD1TLFSNhFVUXdRU9XM63LQ+LNSzRFQ1VESkTFTtM1BVVMXUVFVUVG3jXzSkVWUEpGg01GsUpHGMpKV1lKR63LcG4oIEpIiqDKSMTKSRjKSVNNSbqty0ntykonSkqETUrqpMpLGMpLUkpLmcpL+qTKTB7LTGRKTMTKTRquy01iSk2Zyk3zSk5a1U7ePnVBWEVP1z8KqMpPUkpPlE1P7ktAMtVV3TB1WNZFU1xAzUsxVVLcQE1B5VrcMjpsS0J1Ul5NS0MQzUNdlV1cQE1D5V9UNCVSw1VMy0TFWFpFWtNBzENVkExF30tGNVzTTMtNNsVQ3k9LRz5LR6VVRVdBzUgcS0hxTUi9S0tZEM1JXktJpVbeOfNvS0o1Xt46dVpXQE16ouUrQk1LqUxL4sxMKqNMTIrMTLtMTRFMTVauS02uzE3izE4lW1g1Xm5LTqfMTwTNT2/MS1+pTE/izEAlbFRFa2vdMLVm3jD1Y1sxW1VuVEVjVDHVb1tFZa7eMnjNQrVjXkVs3kVVbNMziU1D+01EO81NNHVj3EzNRR1NRVVmpVVFbdhFZdY2FWZVStVj1TbFbtM3As5HRaFOR6HOR+Vt2kVqVU2jTkjDzkkFalQ5NWqkWUVmVDniTkoYTUpqo05Kw85LAs5LQU5LpajOS+fOTDVpWDx4zUU8tWpZQs5NRk5NiM5FXeXOTivNTnFOTqPORV8Czk9BTk+vzU/Fzk2wJXzZMIVzVDDVdq1bRX3bRXzTMYV+1EpVetZFe91Ez0LVT0MdVXFVRXHcRXZUM+V1pdY0F89EdXPVRXhaTVV600V/VzWqT0Xlfa9UNifPRnV8VTaleqhUNuXPR1ZPR4bPR8VVc9Q4Nc9IW89IzE9FOQV71URPSYpPSeVPRVoTwEpvT0qvz0rpT0VbWc9LlM9L2s9MFE9DXIbPTM/PTOV+3kRPS12Pz03lT04VeVg+dVV7Wj68T08Mz082T0tfhs9Pzk9AJYvdMHVViN1FiV1FjdRFjNk6sYWGWEWNWzIQQUJ1oMFCsUFC9YPUMzJBQNOCwUPFil9GwfdhU+GkDbAGYF7vW206wFnNSV3NQBWKzXRtXmxT5zHMemtYYDqlS0hiS0TlSkF7yk4QlT3VTElHOEhyaFxnVmdQAG46RnRmXmVW5VfjPkRLNAVM5z/CSNxDRVbEQhjDRb2U8tU1RP1QROXXRVTq3UTj20TbU0TSWEVUx9dExlhEzFdEuVg2tnS0WES3Uzr0oFdK1K7TMAShW0SWUUSVqFtEg9Q5NIJVRI9XPb6kc1Q51HdfNPR6q9REdNlEalNEa9tEZa/VRFZUNuRf1ERTVDq91EfXREpYREhUP+FUP1xEN9VEPtZMw3LmO1Q31kRGVDDkQ9QxOFRC1TFARH/jX+NfZyCgAkT/Y1Pk0mTe417jU2TV5PAJBPckmGT/AzvjWeT7hLvjUA9k2WT/BPAl/kT741hiM0XwBuX/AzXlVeXxhfWl+kXyZdAL5f2Es</prop>
			</obj>
			<obj name="Protocol" class="HTCProtocol" version="1">
				<prop name="Created">2012-08-21T11:27:28.968</prop>
				<prop name="LastModified">2012-08-21T11:28:55.437</prop>
				<obj name="Programs" class="HTCRunProgramList" version="5">
					<list name="emlist" count="4">
						<obj name="item" class="HTCRunProgram" version="1">
							<prop name="name">denaturacja</prop>
							<prop name="Cycles">1</prop>
							<prop name="AnalysisMode">None</prop>
							<obj name="Segments" class="TEMRunSegmentList" version="1">
								<list name="emlist" count="1">
									<obj name="item" class="HTCRunSegment" version="2">
										<prop name="Hold">360</prop>
										<prop name="Slope">4.4</prop>
										<prop name="StepDelay">0</prop>
										<prop name="StepSize">0</prop>
										<prop name="Target">95</prop>
										<prop name="Target2">0</prop>
										<prop name="AcquisitionMode">0</prop>
										<prop name="AcqPerDegree">5</prop>
									</obj>
								</list>
							</obj>
						</obj>
						<obj name="item" class="HTCRunProgram" version="1">
							<prop name="name">amplifikacja</prop>
							<prop name="Cycles">50</prop>
							<prop name="AnalysisMode">Quantification</prop>
							<obj name="Segments" class="TEMRunSegmentList" version="1">
								<list name="emlist" count="3">
									<obj name="item" class="HTCRunSegment" version="2">
										<prop name="Hold">15</prop>
										<prop name="Slope">4.4</prop>
										<prop name="StepDelay">0</prop>
										<prop name="StepSize">0</prop>
										<prop name="Target">95</prop>
										<prop name="Target2">0</prop>
										<prop name="AcquisitionMode">0</prop>
										<prop name="AcqPerDegree">5</prop>
									</obj>
									<obj name="item" class="HTCRunSegment" version="2">
										<prop name="Hold">15</prop>
										<prop name="Slope">2.2</prop>
										<prop name="StepDelay">0</prop>
										<prop name="StepSize">0</prop>
										<prop name="Target">60</prop>
										<prop name="Target2">0</prop>
										<prop name="AcquisitionMode">0</prop>
										<prop name="AcqPerDegree">5</prop>
									</obj>
									<obj name="item" class="HTCRunSegment" version="2">
										<prop name="Hold">15</prop>
										<prop name="Slope">4.4</prop>
										<prop name="StepDelay">0</prop>
										<prop name="StepSize">0</prop>
										<prop name="Target">72</prop>
										<prop name="Target2">0</prop>
										<prop name="AcquisitionMode">0</prop>
										<prop name="AcqPerDegree">5</prop>
									</obj>
								</list>
							</obj>
						</obj>
						<obj name="item" class="HTCRunProgram" version="1">
							<prop name="name">metling curve</prop>
							<prop name="Cycles">1</prop>
							<prop name="AnalysisMode">Melting Curves</prop>
							<obj name="Segments" class="TEMRunSegmentList" version="1">
								<list name="emlist" count="3">
									<obj name="item" class="HTCRunSegment" version="2">
										<prop name="Hold">5</prop>
										<prop name="Slope">4.4</prop>
										<prop name="StepDelay">0</prop>
										<prop name="StepSize">0</prop>
										<prop name="Target">95</prop>
										<prop name="Target2">0</prop>
										<prop name="AcquisitionMode">0</prop>
										<prop name="AcqPerDegree">5</prop>
									</obj>
									<obj name="item" class="HTCRunSegment" version="2">
										<prop name="Hold">60</prop>
										<prop name="Slope">2.2</prop>
										<prop name="StepDelay">0</prop>
										<prop name="StepSize">0</prop>
										<prop name="Target">65</prop>
										<prop name="Target2">0</prop>
										<prop name="AcquisitionMode">0</prop>
										<prop name="AcqPerDegree">5</prop>
									</obj>
									<obj name="item" class="HTCRunSegment" version="2">
										<prop name="Hold">1</prop>
										<prop name="Slope">0.114285714285714</prop>
										<prop name="StepDelay">0</prop>
										<prop name="StepSize">0</prop>
										<prop name="Target">97</prop>
										<prop name="Target2">0</prop>
										<prop name="AcquisitionMode">2</prop>
										<prop name="AcqPerDegree">5</prop>
									</obj>
								</list>
							</obj>
						</obj>
						<obj name="item" class="HTCRunProgram" version="1">
							<prop name="name">chlodzenie</prop>
							<prop name="Cycles">1</prop>
							<prop name="AnalysisMode">None</prop>
							<obj name="Segments" class="TEMRunSegmentList" version="1">
								<list name="emlist" count="1">
									<obj name="item" class="HTCRunSegment" version="2">
										<prop name="Hold">30</prop>
										<prop name="Slope">2.2</prop>
										<prop name="StepDelay">0</prop>
										<prop name="StepSize">0</prop>
										<prop name="Target">40</prop>
										<prop name="Target2">0</prop>
										<prop name="AcquisitionMode">0</prop>
										<prop name="AcqPerDegree">5</prop>
									</obj>
								</list>
							</obj>
						</obj>
					</list>
					<list name="AnalysisModes" count="4">
						<item>None</item>
						<item>Quantification</item>
						<item>Melting Curves</item>
						<item>Color Compensation</item>
					</list>
					<prop name="ChannelCount">1</prop>
					<prop name="InstrumentSubclass">HTC_VER_10</prop>
					<obj name="Container" class="HTCBlockType" version="1">
						<prop name="Id">bt96S</prop>
						<prop name="RowCount">8</prop>
						<prop name="ColCount">12</prop>
						<prop name="OvershootDnDelay">10</prop>
						<prop name="OvershootUpDelay">10</prop>
						<prop name="RampRateMaxDn">2.2</prop>
						<prop name="RampRateMaxUp">4.4</prop>
						<prop name="ReactionVolMin">10</prop>
						<prop name="ReactionVolMax">100</prop>
						<prop name="ReactionVolDefault">20</prop>
						<prop name="HorVertCrosstalkCoefficient">0.0003</prop>
						<prop name="DiagCrosstalkCoefficent">0.0001</prop>
					</obj>
					<prop name="MaxPositionsToSeek">96</prop>
					<obj name="DetectionFormats" class="DetectionFormats" version="2">
						<list name="emlist" count="8">
							<obj name="item" class="HTCDetectionFormat" version="1">
								<list name="emlist" count="1">
									<obj name="item" class="HTCChannel" version="2">
										<prop name="name">SimpleProbe</prop>
										<prop name="Active">1</prop>
										<prop name="EmissionWL">510</prop>
										<prop name="ExcitationWL">465</prop>
										<prop name="IntgrTime">250</prop>
										<prop name="MaxIntgrTime">2000</prop>
										<prop name="MeltFactor">1.2</prop>
										<prop name="QuantFactor">2</prop>
									</obj>
								</list>
								<prop name="name">SimpleProbe</prop>
								<prop name="Active">1</prop>
								<prop name="DefChannelNdx">0</prop>
								<prop name="DenominatorNdx">-1</prop>
								<prop name="ReadOnly">0</prop>
								<list name="EmissionWLAvail" count="6">
									<item>488</item>
									<item>510</item>
									<item>580</item>
									<item>610</item>
									<item>640</item>
									<item>660</item>
								</list>
								<list name="ExcitationWLAvail" count="5">
									<item>440</item>
									<item>465</item>
									<item>498</item>
									<item>533</item>
									<item>618</item>
								</list>
								<prop name="MeasuringMode">hmmDynamic</prop>
							</obj>
							<obj name="item" class="HTCDetectionFormat" version="1">
								<list name="emlist" count="1">
									<obj name="item" class="HTCChannel" version="2">
										<prop name="name">FAM</prop>
										<prop name="Active">1</prop>
										<prop name="EmissionWL">510</prop>
										<prop name="ExcitationWL">465</prop>
										<prop name="IntgrTime">250</prop>
										<prop name="MaxIntgrTime">2000</prop>
										<prop name="MeltFactor">1</prop>
										<prop name="QuantFactor">10</prop>
									</obj>
								</list>
								<prop name="name">Mono Color Hydrolysis Probe / UPL Probe</prop>
								<prop name="Active">1</prop>
								<prop name="DefChannelNdx">0</prop>
								<prop name="DenominatorNdx">-1</prop>
								<prop name="ReadOnly">0</prop>
								<list name="EmissionWLAvail" count="6">
									<item>488</item>
									<item>510</item>
									<item>580</item>
									<item>610</item>
									<item>640</item>
									<item>660</item>
								</list>
								<list name="ExcitationWLAvail" count="5">
									<item>440</item>
									<item>465</item>
									<item>498</item>
									<item>533</item>
									<item>618</item>
								</list>
								<prop name="MeasuringMode">hmmDynamic</prop>
							</obj>
							<obj name="item" class="HTCDetectionFormat" version="1">
								<list name="emlist" count="2">
									<obj name="item" class="HTCChannel" version="2">
										<prop name="name">FAM</prop>
										<prop name="Active">1</prop>
										<prop name="EmissionWL">510</prop>
										<prop name="ExcitationWL">465</prop>
										<prop name="IntgrTime">250</prop>
										<prop name="MaxIntgrTime">2000</prop>
										<prop name="MeltFactor">1</prop>
										<prop name="QuantFactor">10</prop>
									</obj>
									<obj name="item" class="HTCChannel" version="2">
										<prop name="name">VIC / HEX / Yellow555</prop>
										<prop name="Active">1</prop>
										<prop name="EmissionWL">580</prop>
										<prop name="ExcitationWL">533</prop>
										<prop name="IntgrTime">250</prop>
										<prop name="MaxIntgrTime">2000</prop>
										<prop name="MeltFactor">1</prop>
										<prop name="QuantFactor">10</prop>
									</obj>
								</list>
								<prop name="name">Dual Color Hydrolysis Probe / UPL Probe</prop>
								<prop name="Active">1</prop>
								<prop name="DefChannelNdx">0</prop>
								<prop name="DenominatorNdx">-1</prop>
								<prop name="ReadOnly">0</prop>
								<list name="EmissionWLAvail" count="6">
									<item>488</item>
									<item>510</item>
									<item>580</item>
									<item>610</item>
									<item>640</item>
									<item>660</item>
								</list>
								<list name="ExcitationWLAvail" count="5">
									<item>440</item>
									<item>465</item>
									<item>498</item>
									<item>533</item>
									<item>618</item>
								</list>
								<prop name="MeasuringMode">hmmDynamic</prop>
							</obj>
							<obj name="item" class="HTCDetectionFormat" version="1">
								<list name="emlist" count="3">
									<obj name="item" class="HTCChannel" version="2">
										<prop name="name">FAM</prop>
										<prop name="Active">1</prop>
										<prop name="EmissionWL">510</prop>
										<prop name="ExcitationWL">465</prop>
										<prop name="IntgrTime">250</prop>
										<prop name="MaxIntgrTime">2000</prop>
										<prop name="MeltFactor">1</prop>
										<prop name="QuantFactor">10</prop>
									</obj>
									<obj name="item" class="HTCChannel" version="2">
										<prop name="name">VIC / HEX / Yellow555</prop>
										<prop name="Active">1</prop>
										<prop name="EmissionWL">580</prop>
										<prop name="ExcitationWL">533</prop>
										<prop name="IntgrTime">250</prop>
										<prop name="MaxIntgrTime">2000</prop>
										<prop name="MeltFactor">1</prop>
										<prop name="QuantFactor">10</prop>
									</obj>
									<obj name="item" class="HTCChannel" version="2">
										<prop name="name">Cy 5 / Cy 5.5</prop>
										<prop name="Active">1</prop>
										<prop name="EmissionWL">660</prop>
										<prop name="ExcitationWL">618</prop>
										<prop name="IntgrTime">250</prop>
										<prop name="MaxIntgrTime">2000</prop>
										<prop name="MeltFactor">1</prop>
										<prop name="QuantFactor">10</prop>
									</obj>
								</list>
								<prop name="name">3 Color Hydrolysis Probe</prop>
								<prop name="Active">1</prop>
								<prop name="DefChannelNdx">0</prop>
								<prop name="DenominatorNdx">-1</prop>
								<prop name="ReadOnly">0</prop>
								<list name="EmissionWLAvail" count="6">
									<item>488</item>
									<item>510</item>
									<item>580</item>
									<item>610</item>
									<item>640</item>
									<item>660</item>
								</list>
								<list name="ExcitationWLAvail" count="5">
									<item>440</item>
									<item>465</item>
									<item>498</item>
									<item>533</item>
									<item>618</item>
								</list>
								<prop name="MeasuringMode">hmmDynamic</prop>
							</obj>
							<obj name="item" class="HTCDetectionFormat" version="1">
								<list name="emlist" count="4">
									<obj name="item" class="HTCChannel" version="2">
										<prop name="name">Cyan 500</prop>
										<prop name="Active">1</prop>
										<prop name="EmissionWL">488</prop>
										<prop name="ExcitationWL">440</prop>
										<prop name="IntgrTime">250</prop>
										<prop name="MaxIntgrTime">2000</prop>
										<prop name="MeltFactor">1</prop>
										<prop name="QuantFactor">10</prop>
									</obj>
									<obj name="item" class="HTCChannel" version="2">
										<prop name="name">FAM</prop>
										<prop name="Active">1</prop>
										<prop name="EmissionWL">580</prop>
										<prop name="ExcitationWL">498</prop>
										<prop name="IntgrTime">250</prop>
										<prop name="MaxIntgrTime">2000</prop>
										<prop name="MeltFactor">1</prop>
										<prop name="QuantFactor">10</prop>
									</obj>
									<obj name="item" class="HTCChannel" version="2">
										<prop name="name">Red 610</prop>
										<prop name="Active">1</prop>
										<prop name="EmissionWL">610</prop>
										<prop name="ExcitationWL">533</prop>
										<prop name="IntgrTime">250</prop>
										<prop name="MaxIntgrTime">2000</prop>
										<prop name="MeltFactor">1</prop>
										<prop name="QuantFactor">10</prop>
									</obj>
									<obj name="item" class="HTCChannel" version="2">
										<prop name="name">Cy 5 / Cy 5.5</prop>
										<prop name="Active">1</prop>
										<prop name="EmissionWL">660</prop>
										<prop name="ExcitationWL">618</prop>
										<prop name="IntgrTime">250</prop>
										<prop name="MaxIntgrTime">2000</prop>
										<prop name="MeltFactor">1</prop>
										<prop name="QuantFactor">10</prop>
									</obj>
								</list>
								<prop name="name">4 Color Hydrolysis Probe</prop>
								<prop name="Active">1</prop>
								<prop name="DefChannelNdx">0</prop>
								<prop name="DenominatorNdx">-1</prop>
								<prop name="ReadOnly">0</prop>
								<list name="EmissionWLAvail" count="6">
									<item>488</item>
									<item>510</item>
									<item>580</item>
									<item>610</item>
									<item>640</item>
									<item>660</item>
								</list>
								<list name="ExcitationWLAvail" count="5">
									<item>440</item>
									<item>465</item>
									<item>498</item>
									<item>533</item>
									<item>618</item>
								</list>
								<prop name="MeasuringMode">hmmDynamic</prop>
							</obj>
							<obj name="item" class="HTCDetectionFormat" version="1">
								<list name="emlist" count="1">
									<obj name="item" class="HTCChannel" version="2">
										<prop name="name">Red 640</prop>
										<prop name="Active">1</prop>
										<prop name="EmissionWL">640</prop>
										<prop name="ExcitationWL">498</prop>
										<prop name="IntgrTime">250</prop>
										<prop name="MaxIntgrTime">2000</prop>
										<prop name="MeltFactor">1.2</prop>
										<prop name="QuantFactor">5</prop>
									</obj>
								</list>
								<prop name="name">Mono Color HybProbe</prop>
								<prop name="Active">1</prop>
								<prop name="DefChannelNdx">0</prop>
								<prop name="DenominatorNdx">-1</prop>
								<prop name="ReadOnly">0</prop>
								<list name="EmissionWLAvail" count="6">
									<item>488</item>
									<item>510</item>
									<item>580</item>
									<item>610</item>
									<item>640</item>
									<item>660</item>
								</list>
								<list name="ExcitationWLAvail" count="5">
									<item>440</item>
									<item>465</item>
									<item>498</item>
									<item>533</item>
									<item>618</item>
								</list>
								<prop name="MeasuringMode">hmmDynamic</prop>
							</obj>
							<obj name="item" class="HTCDetectionFormat" version="1">
								<list name="emlist" count="4">
									<obj name="item" class="HTCChannel" version="2">
										<prop name="name">Fluos</prop>
										<prop name="Active">1</prop>
										<prop name="EmissionWL">510</prop>
										<prop name="ExcitationWL">465</prop>
										<prop name="IntgrTime">250</prop>
										<prop name="MaxIntgrTime">2000</prop>
										<prop name="MeltFactor">2</prop>
										<prop name="QuantFactor">1.5</prop>
									</obj>
									<obj name="item" class="HTCChannel" version="2">
										<prop name="name">Red 610</prop>
										<prop name="Active">1</prop>
										<prop name="EmissionWL">610</prop>
										<prop name="ExcitationWL">498</prop>
										<prop name="IntgrTime">250</prop>
										<prop name="MaxIntgrTime">2000</prop>
										<prop name="MeltFactor">1.2</prop>
										<prop name="QuantFactor">5</prop>
									</obj>
									<obj name="item" class="HTCChannel" version="2">
										<prop name="name">Red 640</prop>
										<prop name="Active">1</prop>
										<prop name="EmissionWL">640</prop>
										<prop name="ExcitationWL">498</prop>
										<prop name="IntgrTime">250</prop>
										<prop name="MaxIntgrTime">2000</prop>
										<prop name="MeltFactor">1.2</prop>
										<prop name="QuantFactor">5</prop>
									</obj>
									<obj name="item" class="HTCChannel" version="2">
										<prop name="name">Cy 5 / Cy 5.5</prop>
										<prop name="Active">1</prop>
										<prop name="EmissionWL">660</prop>
										<prop name="ExcitationWL">498</prop>
										<prop name="IntgrTime">250</prop>
										<prop name="MaxIntgrTime">2000</prop>
										<prop name="MeltFactor">1.2</prop>
										<prop name="QuantFactor">5</prop>
									</obj>
								</list>
								<prop name="name">Multi Color HybProbe</prop>
								<prop name="Active">1</prop>
								<prop name="DefChannelNdx">0</prop>
								<prop name="DenominatorNdx">-1</prop>
								<prop name="ReadOnly">0</prop>
								<list name="EmissionWLAvail" count="6">
									<item>488</item>
									<item>510</item>
									<item>580</item>
									<item>610</item>
									<item>640</item>
									<item>660</item>
								</list>
								<list name="ExcitationWLAvail" count="5">
									<item>440</item>
									<item>465</item>
									<item>498</item>
									<item>533</item>
									<item>618</item>
								</list>
								<prop name="MeasuringMode">hmmDynamic</prop>
							</obj>
							<obj name="item" class="HTCDetectionFormat" version="1">
								<list name="emlist" count="1">
									<obj name="item" class="HTCChannel" version="2">
										<prop name="name">SYBR Green I / HRM Dye</prop>
										<prop name="Active">1</prop>
										<prop name="EmissionWL">510</prop>
										<prop name="ExcitationWL">465</prop>
										<prop name="IntgrTime">250</prop>
										<prop name="MaxIntgrTime">1000</prop>
										<prop name="MeltFactor">1.2</prop>
										<prop name="QuantFactor">30</prop>
									</obj>
								</list>
								<prop name="name">SYBR Green I / HRM Dye</prop>
								<prop name="Active">1</prop>
								<prop name="DefChannelNdx">0</prop>
								<prop name="DenominatorNdx">-1</prop>
								<prop name="ReadOnly">0</prop>
								<list name="EmissionWLAvail" count="6">
									<item>488</item>
									<item>510</item>
									<item>580</item>
									<item>610</item>
									<item>640</item>
									<item>660</item>
								</list>
								<list name="ExcitationWLAvail" count="5">
									<item>440</item>
									<item>465</item>
									<item>498</item>
									<item>533</item>
									<item>618</item>
								</list>
								<prop name="MeasuringMode">hmmDynamic</prop>
							</obj>
						</list>
						<prop name="DefFormatName">SYBR Green I / HRM Dye</prop>
					</obj>
					<list name="AcquisitionModes" count="4">
						<item>None</item>
						<item>Single</item>
						<item>Continuous</item>
						<item>Step</item>
					</list>
					<prop name="SeekTemp">30</prop>
					<prop name="SampleVolume">10</prop>
				</obj>
			</obj>
			<prop name="CompletedProgramNo">5</prop>
			<prop name="StopPoint">3</prop>
			<prop name="CarouselConstMoved">0</prop>
		</obj>
		<obj name="AnlsAndSampleInfo" class="AnlsAndSampleInfo" version="1">
			<obj name="AnlsPropTypes" class="PropertyTypeList" version="1">
				<list name="emlist" count="3">
					<obj name="item" class="SamplePropType" version="1">
						<prop name="name">Units</prop>
						<prop name="PropClass">QuantUnitsProp</prop>
						<prop name="IsChannelProperty">0</prop>
						<prop name="SelectorOrder">0</prop>
						<prop name="ShowInSelector">0</prop>
						<prop name="ShowInTable">0</prop>
						<prop name="TableOrder">0</prop>
					</obj>
					<obj name="item" class="SamplePropType" version="1">
						<prop name="name">ExtRef</prop>
						<prop name="PropClass">RQExtRefProp</prop>
						<prop name="IsChannelProperty">0</prop>
						<prop name="SelectorOrder">0</prop>
						<prop name="ShowInSelector">0</prop>
						<prop name="ShowInTable">0</prop>
						<prop name="TableOrder">0</prop>
					</obj>
					<obj name="item" class="SamplePropType" version="1">
						<prop name="name">Endpt External Experiment</prop>
						<prop name="PropClass">EndptGenoExtExp</prop>
						<prop name="IsChannelProperty">0</prop>
						<prop name="SelectorOrder">0</prop>
						<prop name="ShowInSelector">0</prop>
						<prop name="ShowInTable">0</prop>
						<prop name="TableOrder">0</prop>
					</obj>
				</list>
			</obj>
			<obj name="SamplePropTypes" class="PropertyTypeList" version="1">
				<list name="emlist" count="26">
					<obj name="item" class="SamplePosPropType" version="1">
						<prop name="name">Position</prop>
						<prop name="PropClass">GenSampleEditPosition</prop>
						<prop name="AnalysisClass">General</prop>
						<prop name="IsChannelProperty">0</prop>
						<prop name="SelectorOrder">0</prop>
						<prop name="ShowInSelector">0</prop>
						<prop name="ShowInTable">1</prop>
						<prop name="TableOrder">0</prop>
					</obj>
					<obj name="item" class="SamplePropType" version="1">
						<prop name="name">Color</prop>
						<prop name="PropClass">SamplePrefColor</prop>
						<prop name="AnalysisClass">General</prop>
						<prop name="IsChannelProperty">0</prop>
						<prop name="SelectorOrder">1</prop>
						<prop name="ShowInSelector">0</prop>
						<prop name="ShowInTable">1</prop>
						<prop name="TableOrder">1</prop>
					</obj>
					<obj name="item" class="SamplePropType" version="1">
						<prop name="name">Replicate of</prop>
						<prop name="PropClass">GenSampleEditReplicate</prop>
						<prop name="AnalysisClass">General</prop>
						<prop name="IsChannelProperty">0</prop>
						<prop name="SelectorOrder">2</prop>
						<prop name="ShowInSelector">0</prop>
						<prop name="ShowInTable">1</prop>
						<prop name="TableOrder">2</prop>
					</obj>
					<obj name="item" class="SamplePropType" version="1">
						<prop name="name">Sample Name</prop>
						<prop name="PropClass">GenSampleEditName</prop>
						<prop name="AnalysisClass">General</prop>
						<prop name="IsChannelProperty">0</prop>
						<prop name="SelectorOrder">3</prop>
						<prop name="ShowInSelector">1</prop>
						<prop name="ShowInTable">1</prop>
						<prop name="TableOrder">3</prop>
					</obj>
					<obj name="item" class="SamplePropType" version="1">
						<prop name="name">Subsets</prop>
						<prop name="PropClass">GenSampleEditSubset</prop>
						<prop name="AnalysisClass">General</prop>
						<prop name="IsChannelProperty">0</prop>
						<prop name="SelectorOrder">4</prop>
						<prop name="ShowInSelector">0</prop>
						<prop name="ShowInTable">0</prop>
						<prop name="TableOrder">4</prop>
					</obj>
					<obj name="item" class="SamplePropType" version="1">
						<prop name="name">Notes</prop>
						<prop name="PropClass">GenSampleEditNotes</prop>
						<prop name="AnalysisClass">General</prop>
						<prop name="IsChannelProperty">0</prop>
						<prop name="SelectorOrder">5</prop>
						<prop name="ShowInSelector">0</prop>
						<prop name="ShowInTable">0</prop>
						<prop name="TableOrder">5</prop>
					</obj>
					<obj name="item" class="SamplePropType" version="1">
						<prop name="name">Sample ID</prop>
						<prop name="PropClass">HTCSampleID</prop>
						<prop name="AnalysisClass">General</prop>
						<prop name="IsChannelProperty">0</prop>
						<prop name="SelectorOrder">6</prop>
						<prop name="ShowInSelector">0</prop>
						<prop name="ShowInTable">0</prop>
						<prop name="TableOrder">6</prop>
					</obj>
					<obj name="item" class="SamplePropType" version="1">
						<prop name="name">Sample Prep Notes</prop>
						<prop name="PropClass">HTCSamplePrepNotes</prop>
						<prop name="AnalysisClass">General</prop>
						<prop name="IsChannelProperty">0</prop>
						<prop name="SelectorOrder">7</prop>
						<prop name="ShowInSelector">0</prop>
						<prop name="ShowInTable">0</prop>
						<prop name="TableOrder">7</prop>
					</obj>
					<obj name="item" class="SamplePrefWidthType" version="1">
						<prop name="name">Width</prop>
						<prop name="PropClass">SamplePrefWidth</prop>
						<prop name="AnalysisClass">Sample preferences</prop>
						<prop name="IsChannelProperty">0</prop>
						<prop name="SelectorOrder">8</prop>
						<prop name="ShowInSelector">0</prop>
						<prop name="ShowInTable">0</prop>
						<prop name="TableOrder">8</prop>
					</obj>
					<obj name="item" class="SamplePrefLineStyleType" version="1">
						<prop name="name">Line Style</prop>
						<prop name="PropClass">SamplePrefLineStyle</prop>
						<prop name="AnalysisClass">Sample preferences</prop>
						<prop name="IsChannelProperty">0</prop>
						<prop name="SelectorOrder">9</prop>
						<prop name="ShowInSelector">0</prop>
						<prop name="ShowInTable">0</prop>
						<prop name="TableOrder">9</prop>
					</obj>
					<obj name="item" class="SamplePrefPointStyleType" version="1">
						<prop name="name">Point Style</prop>
						<prop name="PropClass">SamplePrefPointStyle</prop>
						<prop name="AnalysisClass">Sample preferences</prop>
						<prop name="IsChannelProperty">0</prop>
						<prop name="SelectorOrder">10</prop>
						<prop name="ShowInSelector">0</prop>
						<prop name="ShowInTable">0</prop>
						<prop name="TableOrder">10</prop>
					</obj>
					<obj name="item" class="SamplePropType" version="1">
						<prop name="name">Dominant Channel</prop>
						<prop name="PropClass">DominantChannelProp</prop>
						<prop name="AnalysisClass">Color Compensation Analysis</prop>
						<prop name="IsChannelProperty">0</prop>
						<prop name="SelectorOrder">11</prop>
						<prop name="ShowInSelector">0</prop>
						<prop name="ShowInTable">0</prop>
						<prop name="TableOrder">11</prop>
					</obj>
					<obj name="item" class="EndPtSampleTypePropertyType" version="1">
						<prop name="name">EndPt Sample Type</prop>
						<prop name="PropClass">GroupingSample</prop>
						<prop name="AnalysisClass">EndPtGenotyping</prop>
						<prop name="IsChannelProperty">0</prop>
						<prop name="SelectorOrder">12</prop>
						<prop name="ShowInSelector">0</prop>
						<prop name="ShowInTable">0</prop>
						<prop name="TableOrder">12</prop>
					</obj>
					<obj name="item" class="SamplePropType" version="1">
						<prop name="name">EndPt Genotype</prop>
						<prop name="PropClass">Genotype</prop>
						<prop name="AnalysisClass">EndPtGenotyping</prop>
						<prop name="IsChannelProperty">0</prop>
						<prop name="SelectorOrder">13</prop>
						<prop name="ShowInSelector">0</prop>
						<prop name="ShowInTable">0</prop>
						<prop name="TableOrder">13</prop>
					</obj>
					<obj name="item" class="SamplePropType" version="1">
						<prop name="name">Target Name</prop>
						<prop name="PropClass">TargetName</prop>
						<prop name="AnalysisClass">General</prop>
						<prop name="IsChannelProperty">1</prop>
						<prop name="SelectorOrder">14</prop>
						<prop name="ShowInSelector">0</prop>
						<prop name="ShowInTable">0</prop>
						<prop name="TableOrder">14</prop>
					</obj>
					<obj name="item" class="QuantSampleTypePropertyType" version="1">
						<prop name="name">Quantification Sample Type</prop>
						<prop name="PropClass">QuantSampleTypeProperty</prop>
						<prop name="AnalysisClass">Quantification Analysis</prop>
						<prop name="IsChannelProperty">1</prop>
						<prop name="SelectorOrder">15</prop>
						<prop name="ShowInSelector">0</prop>
						<prop name="ShowInTable">0</prop>
						<prop name="TableOrder">15</prop>
					</obj>
					<obj name="item" class="SamplePropType" version="1">
						<prop name="name">Concentration</prop>
						<prop name="PropClass">QuantConcProperty</prop>
						<prop name="AnalysisClass">Quantification Analysis</prop>
						<prop name="IsChannelProperty">1</prop>
						<prop name="SelectorOrder">16</prop>
						<prop name="ShowInSelector">0</prop>
						<prop name="ShowInTable">0</prop>
						<prop name="TableOrder">16</prop>
					</obj>
					<obj name="item" class="QuantCpType" version="1">
						<prop name="name">Cp Low</prop>
						<prop name="PropClass">QuantCpLowProp</prop>
						<prop name="AnalysisClass">Quantification Analysis</prop>
						<prop name="IsChannelProperty">1</prop>
						<prop name="SelectorOrder">17</prop>
						<prop name="ShowInSelector">0</prop>
						<prop name="ShowInTable">0</prop>
						<prop name="TableOrder">17</prop>
					</obj>
					<obj name="item" class="QuantCpType" version="1">
						<prop name="name">Cp High</prop>
						<prop name="PropClass">QuantCpHighProp</prop>
						<prop name="AnalysisClass">Quantification Analysis</prop>
						<prop name="IsChannelProperty">1</prop>
						<prop name="SelectorOrder">18</prop>
						<prop name="ShowInSelector">0</prop>
						<prop name="ShowInTable">0</prop>
						<prop name="TableOrder">18</prop>
					</obj>
					<obj name="item" class="GroupSampleTypePropertyType" version="1">
						<prop name="name">Melt Geno Sample Type</prop>
						<prop name="PropClass">GroupChannelTypeProp</prop>
						<prop name="AnalysisClass">Melt Geno</prop>
						<prop name="IsChannelProperty">1</prop>
						<prop name="SelectorOrder">19</prop>
						<prop name="ShowInSelector">0</prop>
						<prop name="ShowInTable">0</prop>
						<prop name="TableOrder">19</prop>
					</obj>
					<obj name="item" class="SamplePropType" version="1">
						<prop name="name">Melt Geno Genotype</prop>
						<prop name="PropClass">ChannelGenotype</prop>
						<prop name="AnalysisClass">Melt Geno</prop>
						<prop name="IsChannelProperty">1</prop>
						<prop name="SelectorOrder">20</prop>
						<prop name="ShowInSelector">0</prop>
						<prop name="ShowInTable">0</prop>
						<prop name="TableOrder">20</prop>
					</obj>
					<obj name="item" class="RQTargetPropertyType" version="1">
						<prop name="name">Target Type</prop>
						<prop name="PropClass">RQTargetProperty</prop>
						<prop name="AnalysisClass">Relative Quantification</prop>
						<prop name="IsChannelProperty">1</prop>
						<prop name="SelectorOrder">21</prop>
						<prop name="ShowInSelector">0</prop>
						<prop name="ShowInTable">0</prop>
						<prop name="TableOrder">21</prop>
					</obj>
					<obj name="item" class="RQSampleTargetPropertyType" version="1">
						<prop name="name">Combined Sample and Target Type</prop>
						<prop name="PropClass">RQSampleTargetProperty</prop>
						<prop name="AnalysisClass">Relative Quantification</prop>
						<prop name="IsChannelProperty">1</prop>
						<prop name="SelectorOrder">22</prop>
						<prop name="ShowInSelector">0</prop>
						<prop name="ShowInTable">0</prop>
						<prop name="TableOrder">22</prop>
					</obj>
					<obj name="item" class="SamplePropType" version="1">
						<prop name="name">Efficiency</prop>
						<prop name="PropClass">RQEffProp</prop>
						<prop name="AnalysisClass">Relative Quantification</prop>
						<prop name="IsChannelProperty">1</prop>
						<prop name="SelectorOrder">23</prop>
						<prop name="ShowInSelector">0</prop>
						<prop name="ShowInTable">0</prop>
						<prop name="TableOrder">23</prop>
					</obj>
					<obj name="item" class="GroupSampleTypePropertyTypeNoPos" version="1">
						<prop name="name">Scanning Sample Type</prop>
						<prop name="PropClass">GroupChannelTypeProp</prop>
						<prop name="AnalysisClass">Scanning</prop>
						<prop name="IsChannelProperty">1</prop>
						<prop name="SelectorOrder">24</prop>
						<prop name="ShowInSelector">0</prop>
						<prop name="ShowInTable">0</prop>
						<prop name="TableOrder">24</prop>
					</obj>
					<obj name="item" class="SamplePropType" version="1">
						<prop name="name">Scanning Genotype</prop>
						<prop name="PropClass">ChannelGenotype</prop>
						<prop name="AnalysisClass">Scanning</prop>
						<prop name="IsChannelProperty">1</prop>
						<prop name="SelectorOrder">25</prop>
						<prop name="ShowInSelector">0</prop>
						<prop name="ShowInTable">0</prop>
						<prop name="TableOrder">25</prop>
					</obj>
				</list>
			</obj>
			<obj name="SelectedChannels" class="TEMIntegerSet" version="1">
				<list name="Items" count="1">
					<prop name="Item">0</prop>
				</list>
			</obj>
			<obj name="AnalysisProperties" class="ExpPropList" version="1">
				<list name="emlist" count="3">
					<obj name="PropertyObject" class="EndptGenoExtExp" version="3">
						<prop name="PropertyTypeName">Endpt External Experiment</prop>
					</obj>
					<obj name="PropertyObject" class="RQExtRefProp" version="3">
						<prop name="PropertyTypeName">ExtRef</prop>
						<prop name="RefExpProg">-1</prop>
					</obj>
					<obj name="PropertyObject" class="QuantUnitsProp" version="3">
						<prop name="PropertyTypeName">Units</prop>
					</obj>
				</list>
			</obj>
			<obj name="SampleInfoList" class="SamplePropInfoList" version="1">
				<list name="emlist" count="96">
					<obj name="item" class="SamplePropInfo" version="1">
						<obj name="ChannelProperties" class="ChanPropList" version="2">
							<obj name="ChannelProperties" class="EMList" version="1">
								<list name="emlist" count="1">
									<obj name="item" class="PropertyList" version="1">
										<list name="emlist" count="12">
											<obj name="PropertyObject" class="RQSampleTargetProperty" version="4">
												<prop name="PropertyTypeName">Combined Sample and Target Type</prop>
												<prop name="Position">0</prop>
												<prop name="IsDefault">0</prop>
												<obj name="ChannelProp" class="ChannelProperty" version="1">
													<prop name="ChannelIdx">0</prop>
												</obj>
											</obj>
											<obj name="PropertyObject" class="QuantConcProperty" version="4">
												<prop name="PropertyTypeName">Concentration</prop>
												<prop name="Position">0</prop>
												<prop name="IsDefault">1</prop>
												<prop name="Concentration">0</prop>
												<obj name="ChannelProp" class="ChannelProperty" version="1">
													<prop name="ChannelIdx">0</prop>
												</obj>
												<prop name="ReadOnly">1</prop>
											</obj>
											<obj name="PropertyObject" class="QuantCpHighProp" version="4">
												<prop name="PropertyTypeName">Cp High</prop>
												<prop name="Position">0</prop>
												<prop name="IsDefault">1</prop>
												<prop name="CpRangeHigh">0</prop>
												<obj name="ChannelProp" class="ChannelProperty" version="1">
													<prop name="ChannelIdx">0</prop>
												</obj>
												<prop name="ReadOnly">1</prop>
											</obj>
											<obj name="PropertyObject" class="QuantCpLowProp" version="4">
												<prop name="PropertyTypeName">Cp Low</prop>
												<prop name="Position">0</prop>
												<prop name="IsDefault">1</prop>
												<prop name="CpRangeLow">0</prop>
												<obj name="ChannelProp" class="ChannelProperty" version="1">
													<prop name="ChannelIdx">0</prop>
												</obj>
												<prop name="ReadOnly">1</prop>
											</obj>
											<obj name="PropertyObject" class="RQEffProp" version="4">
												<prop name="PropertyTypeName">Efficiency</prop>
												<prop name="Position">0</prop>
												<prop name="IsDefault">1</prop>
												<prop name="Efficiency">2</prop>
												<obj name="ChannelProp" class="ChannelProperty" version="1">
													<prop name="ChannelIdx">0</prop>
												</obj>
											</obj>
											<obj name="PropertyObject" class="ChannelGenotype" version="4">
												<prop name="PropertyTypeName">Melt Geno Genotype</prop>
												<prop name="Position">0</prop>
												<prop name="IsDefault">1</prop>
												<prop name="ReadOnly">1</prop>
												<obj name="ChannelProp" class="ChannelProperty" version="1">
													<prop name="ChannelIdx">0</prop>
												</obj>
											</obj>
											<obj name="PropertyObject" class="GroupChannelTypeProp" version="4">
												<prop name="PropertyTypeName">Melt Geno Sample Type</prop>
												<prop name="Position">0</prop>
												<prop name="IsDefault">0</prop>
												<prop name="GroupSampleType">mstUnknown</prop>
												<obj name="ChannelProp" class="ChannelProperty" version="1">
													<prop name="ChannelIdx">0</prop>
												</obj>
											</obj>
											<obj name="PropertyObject" class="QuantSampleTypeProperty" version="4">
												<prop name="PropertyTypeName">Quantification Sample Type</prop>
												<prop name="Position">0</prop>
												<prop name="IsDefault">0</prop>
												<prop name="SampleType">qsUnknown</prop>
												<obj name="ChannelProp" class="ChannelProperty" version="1">
													<prop name="ChannelIdx">0</prop>
												</obj>
											</obj>
											<obj name="PropertyObject" class="ChannelGenotype" version="4">
												<prop name="PropertyTypeName">Scanning Genotype</prop>
												<prop name="Position">0</prop>
												<prop name="IsDefault">1</prop>
												<prop name="ReadOnly">1</prop>
												<obj name="ChannelProp" class="ChannelProperty" version="1">
													<prop name="ChannelIdx">0</prop>
												</obj>
											</obj>
											<obj name="PropertyObject" class="GroupChannelTypeProp" version="4">
												<prop name="PropertyTypeName">Scanning Sample Type</prop>
												<prop name="Position">0</prop>
												<prop name="IsDefault">0</prop>
												<prop name="GroupSampleType">mstUnknown</prop>
												<obj name="ChannelProp" class="ChannelProperty" version="1">
													<prop name="ChannelIdx">0</prop>
												</obj>
											</obj>
											<obj name="PropertyObject" class="TargetName" version="4">
												<prop name="PropertyTypeName">Target Name</prop>
												<prop name="Position">0</prop>
												<prop name="IsDefault">1</prop>
												<obj name="ChannelProp" class="ChannelProperty" version="1">
													<prop name="ChannelIdx">0</prop>
												</obj>
											</obj>
											<obj name="PropertyObject" class="RQTargetProperty" version="4">
												<prop name="PropertyTypeName">Target Type</prop>
												<prop name="Position">0</prop>
												<prop name="IsDefault">0</prop>
												<prop name="TargetType">dtNone</prop>
												<obj name="ChannelProp" class="ChannelProperty" version="1">
													<prop name="ChannelIdx">0</prop>
												</obj>
											</obj>
										</list>
									</obj>
								</list>
							</obj>
						</obj>
						<prop name="ChannelPropertyCount">1</prop>
						<prop name="ContainerPosition">0</prop>
						<prop name="HasSampleProperties">1</prop>
						<obj name="SampleProperties" class="PropertyList" version="1">
							<list name="emlist" count="14">
								<obj name="PropertyObject" class="SamplePrefColor" version="4">
									<prop name="PropertyTypeName">Color</prop>
									<prop name="Position">0</prop>
									<prop name="IsDefault">0</prop>
									<prop name="Color">$00FF8000</prop>
								</obj>
								<obj name="PropertyObject" class="DominantChannelProp" version="4">
									<prop name="PropertyTypeName">Dominant Channel</prop>
									<prop name="Position">0</prop>
									<prop name="IsDefault">0</prop>
									<prop name="DominantChannel">0</prop>
								</obj>
								<obj name="PropertyObject" class="Genotype" version="4">
									<prop name="PropertyTypeName">EndPt Genotype</prop>
									<prop name="Position">0</prop>
									<prop name="IsDefault">1</prop>
									<prop name="ReadOnly">1</prop>
								</obj>
								<obj name="PropertyObject" class="GroupingSample" version="4">
									<prop name="PropertyTypeName">EndPt Sample Type</prop>
									<prop name="Position">0</prop>
									<prop name="IsDefault">0</prop>
									<prop name="GroupSampleType">mstUnknown</prop>
								</obj>
								<obj name="PropertyObject" class="SamplePrefLineStyle" version="4">
									<prop name="PropertyTypeName">Line Style</prop>
									<prop name="Position">0</prop>
									<prop name="IsDefault">0</prop>
									<prop name="LineStyle">psSolid</prop>
								</obj>
								<obj name="PropertyObject" class="GenSampleEditNotes" version="4">
									<prop name="PropertyTypeName">Notes</prop>
									<prop name="Position">0</prop>
									<prop name="IsDefault">1</prop>
								</obj>
								<obj name="PropertyObject" class="SamplePrefPointStyle" version="4">
									<prop name="PropertyTypeName">Point Style</prop>
									<prop name="Position">0</prop>
									<prop name="IsDefault">0</prop>
									<prop name="PointStyle">psNothing</prop>
								</obj>
								<obj name="PropertyObject" class="GenSampleEditPosition" version="4">
									<prop name="PropertyTypeName">Position</prop>
									<prop name="Position">0</prop>
									<prop name="IsDefault">1</prop>
								</obj>
								<obj name="PropertyObject" class="GenSampleEditReplicate" version="4">
									<prop name="PropertyTypeName">Replicate of</prop>
									<prop name="Position">0</prop>
									<prop name="IsDefault">0</prop>
									<prop name="ReplicateOf">0</prop>
								</obj>
								<obj name="PropertyObject" class="HTCSampleID" version="4">
									<prop name="PropertyTypeName">Sample ID</prop>
									<prop name="Position">0</prop>
									<prop name="IsDefault">1</prop>
								</obj>
								<obj name="PropertyObject" class="GenSampleEditName" version="4">
									<prop name="PropertyTypeName">Sample Name</prop>
									<prop name="Position">0</prop>
									<prop name="IsDefault">0</prop>
									<prop name="name">HEP G2</prop>
								</obj>
								<obj name="PropertyObject" class="HTCSamplePrepNotes" version="4">
									<prop name="PropertyTypeName">Sample Prep Notes</prop>
									<prop name="Position">0</prop>
									<prop name="IsDefault">1</prop>
								</obj>
								<obj name="PropertyObject" class="GenSampleEditSubset" version="4">
									<prop name="PropertyTypeName">Subsets</prop>
									<prop name="Position">0</prop>
									<prop name="IsDefault">1</prop>
								</obj>
								<obj name="PropertyObject" class="SamplePrefWidth" version="5">
									<prop name="PropertyTypeName">Width</prop>
									<prop name="Position">0</prop>
									<prop name="IsDefault">1</prop>
									<prop name="Width">1</prop>
								</obj>
							</list>
						</obj>
					</obj>
					<obj name="item" class="SamplePropInfo" version="1">
						<obj name="ChannelProperties" class="ChanPropList" version="2">
							<obj name="ChannelProperties" class="EMList" version="1">
								<list name="emlist" count="1">
									<obj name="item" class="PropertyList" version="1">
										<list name="emlist" count="12">
											<obj name="PropertyObject" class="RQSampleTargetProperty" version="4">
												<prop name="PropertyTypeName">Combined Sample and Target Type</prop>
												<prop name="Position">1</prop>
												<prop name="IsDefault">0</prop>
												<obj name="ChannelProp" class="ChannelProperty" version="1">
													<prop name="ChannelIdx">0</prop>
												</obj>
											</obj>
											<obj name="PropertyObject" class="QuantConcProperty" version="4">
												<prop name="PropertyTypeName">Concentration</prop>
												<prop name="Position">1</prop>
												<prop name="IsDefault">1</prop>
												<prop name="Concentration">0</prop>
												<obj name="ChannelProp" class="ChannelProperty" version="1">
													<prop name="ChannelIdx">0</prop>
												</obj>
												<prop name="ReadOnly">1</prop>
											</obj>
											<obj name="PropertyObject" class="QuantCpHighProp" version="4">
												<prop name="PropertyTypeName">Cp High</prop>
												<prop name="Position">1</prop>
												<prop name="IsDefault">1</prop>
												<prop name="CpRangeHigh">0</prop>
												<obj name="ChannelProp" class="ChannelProperty" version="1">
													<prop name="ChannelIdx">0</prop>
												</obj>
												<prop name="ReadOnly">1</prop>
											</obj>
											<obj name="PropertyObject" class="QuantCpLowProp" version="4">
												<prop name="PropertyTypeName">Cp Low</prop>
												<prop name="Position">1</prop>
												<prop name="IsDefault">1</prop>
												<prop name="CpRangeLow">0</prop>
												<obj name="ChannelProp" class="ChannelProperty" version="1">
													<prop name="ChannelIdx">0</prop>
												</obj>
												<prop name="ReadOnly">1</prop>
											</obj>
											<obj name="PropertyObject" class="RQEffProp" version="4">
												<prop name="PropertyTypeName">Efficiency</prop>
												<prop name="Position">1</prop>
												<prop name="IsDefault">1</prop>
												<prop name="Efficiency">2</prop>
												<obj name="ChannelProp" class="ChannelProperty" version="1">
													<prop name="ChannelIdx">0</prop>
												</obj>
											</obj>
											<obj name="PropertyObject" class="ChannelGenotype" version="4">
												<prop name="PropertyTypeName">Melt Geno Genotype</prop>
												<prop name="Position">1</prop>
												<prop name="IsDefault">1</prop>
												<prop name="ReadOnly">1</prop>
												<obj name="ChannelProp" class="ChannelProperty" version="1">
													<prop name="ChannelIdx">0</prop>
												</obj>
											</obj>
											<obj name="PropertyObject" class="GroupChannelTypeProp" version="4">
												<prop name="PropertyTypeName">Melt Geno Sample Type</prop>
												<prop name="Position">1</prop>
												<prop name="IsDefault">0</prop>
												<prop name="GroupSampleType">mstUnknown</prop>
												<obj name="ChannelProp" class="ChannelProperty" version="1">
													<prop name="ChannelIdx">0</prop>
												</obj>
											</obj>
											<obj name="PropertyObject" class="QuantSampleTypeProperty" version="4">
												<prop name="PropertyTypeName">Quantification Sample Type</prop>
												<prop name="Position">1</prop>
												<prop name="IsDefault">0</prop>
												<prop name="SampleType">qsUnknown</prop>
												<obj name="ChannelProp" class="ChannelProperty" version="1">
													<prop name="ChannelIdx">0</prop>
												</obj>
											</obj>
											<obj name="PropertyObject" class="ChannelGenotype" version="4">
												<prop name="PropertyTypeName">Scanning Genotype</prop>
												<prop name="Position">1</prop>
												<prop name="IsDefault">1</prop>
												<prop name="ReadOnly">1</prop>
												<obj name="ChannelProp" class="ChannelProperty" version="1">
													<prop name="ChannelIdx">0</prop>
												</obj>
											</obj>
											<obj name="PropertyObject" class="GroupChannelTypeProp" version="4">
												<prop name="PropertyTypeName">Scanning Sample Type</prop>
												<prop name="Position">1</prop>
												<prop name="IsDefault">0</prop>
												<prop name="GroupSampleType">mstUnknown</prop>
												<obj name="ChannelProp" class="ChannelProperty" version="1">
													<prop name="ChannelIdx">0</prop>
												</obj>
											</obj>
											<obj name="PropertyObject" class="TargetName" version="4">
												<prop name="PropertyTypeName">Target Name</prop>
												<prop name="Position">1</prop>
												<prop name="IsDefault">1</prop>
												<obj name="ChannelProp" class="ChannelProperty" version="1">
													<prop name="ChannelIdx">0</prop>
												</obj>
											</obj>
											<obj name="PropertyObject" class="RQTargetProperty" version="4">
												<prop name="PropertyTypeName">Target Type</prop>
												<prop name="Position">1</prop>
												<prop name="IsDefault">0</prop>
												<prop name="TargetType">dtNone</prop>
												<obj name="ChannelProp" class="ChannelProperty" version="1">
													<prop name="ChannelIdx">0</prop>
												</obj>
											</obj>
										</list>
									</obj>
								</list>
							</obj>
						</obj>
						<prop name="ChannelPropertyCount">1</prop>
						<prop name="ContainerPosition">1</prop>
						<prop name="HasSampleProperties">1</prop>
						<obj name="SampleProperties" class="PropertyList" version="1">
							<list name="emlist" count="14">
								<obj name="PropertyObject" class="SamplePrefColor" version="4">
									<prop name="PropertyTypeName">Color</prop>
									<prop name="Position">1</prop>
									<prop name="IsDefault">0</prop>
									<prop name="Color">clRed</prop>
								</obj>
								<obj name="PropertyObject" class="DominantChannelProp" version="4">
									<prop name="PropertyTypeName">Dominant Channel</prop>
									<prop name="Position">1</prop>
									<prop name="IsDefault">0</prop>
									<prop name="DominantChannel">0</prop>
								</obj>
								<obj name="PropertyObject" class="Genotype" version="4">
									<prop name="PropertyTypeName">EndPt Genotype</prop>
									<prop name="Position">1</prop>
									<prop name="IsDefault">1</prop>
									<prop name="ReadOnly">1</prop>
								</obj>
								<obj name="PropertyObject" class="GroupingSample" version="4">
									<prop name="PropertyTypeName">EndPt Sample Type</prop>
									<prop name="Position">1</prop>
									<prop name="IsDefault">0</prop>
									<prop name="GroupSampleType">mstUnknown</prop>
								</obj>
								<obj name="PropertyObject" class="SamplePrefLineStyle" version="4">
									<prop name="PropertyTypeName">Line Style</prop>
									<prop name="Position">1</prop>
									<prop name="IsDefault">0</prop>
									<prop name="LineStyle">psSolid</prop>
								</obj>
								<obj name="PropertyObject" class="GenSampleEditNotes" version="4">
									<prop name="PropertyTypeName">Notes</prop>
									<prop name="Position">1</prop>
									<prop name="IsDefault">1</prop>
								</obj>
								<obj name="PropertyObject" class="SamplePrefPointStyle" version="4">
									<prop name="PropertyTypeName">Point Style</prop>
									<prop name="Position">1</prop>
									<prop name="IsDefault">0</prop>
									<prop name="PointStyle">psNothing</prop>
								</obj>
								<obj name="PropertyObject" class="GenSampleEditPosition" version="4">
									<prop name="PropertyTypeName">Position</prop>
									<prop name="Position">1</prop>
									<prop name="IsDefault">1</prop>
								</obj>
								<obj name="PropertyObject" class="GenSampleEditReplicate" version="4">
									<prop name="PropertyTypeName">Replicate of</prop>
									<prop name="Position">1</prop>
									<prop name="IsDefault">0</prop>
									<prop name="ReplicateOf">1</prop>
								</obj>
								<obj name="PropertyObject" class="HTCSampleID" version="4">
									<prop name="PropertyTypeName">Sample ID</prop>
									<prop name="Position">1</prop>
									<prop name="IsDefault">1</prop>
								</obj>
								<obj name="PropertyObject" class="GenSampleEditName" version="4">
									<prop name="PropertyTypeName">Sample Name</prop>
									<prop name="Position">1</prop>
									<prop name="IsDefault">0</prop>
									<prop name="name">MDA MD453</prop>
								</obj>
								<obj name="PropertyObject" class="HTCSamplePrepNotes" version="4">
									<prop name="PropertyTypeName">Sample Prep Notes</prop>
									<prop name="Position">1</prop>
									<prop name="IsDefault">1</prop>
								</obj>
								<obj name="PropertyObject" class="GenSampleEditSubset" version="4">
									<prop name="PropertyTypeName">Subsets</prop>
									<prop name="Position">1</prop>
									<prop name="IsDefault">1</prop>
								</obj>
								<obj name="PropertyObject" class="SamplePrefWidth" version="5">
									<prop name="PropertyTypeName">Width</prop>
									<prop name="Position">1</prop>
									<prop name="IsDefault">1</prop>
									<prop name="Width">1</prop>
								</obj>
							</list>
						</obj>
					</obj>
					<obj name="item" class="SamplePropInfo" version="1">
						<obj name="ChannelProperties" class="ChanPropList" version="2">
							<obj name="ChannelProperties" class="EMList" version="1">
								<list name="emlist" count="1">
									<obj name="item" class="PropertyList" version="1">
										<list name="emlist" count="12">
											<obj name="PropertyObject" class="RQSampleTargetProperty" version="4">
												<prop name="PropertyTypeName">Combined Sample and Target Type</prop>
												<prop name="Position">2</prop>
												<prop name="IsDefault">0</prop>
												<obj name="ChannelProp" class="ChannelProperty" version="1">
													<prop name="ChannelIdx">0</prop>
												</obj>
											</obj>
											<obj name="PropertyObject" class="QuantConcProperty" version="4">
												<prop name="PropertyTypeName">Concentration</prop>
												<prop name="Position">2</prop>
												<prop name="IsDefault">1</prop>
												<prop name="Concentration">0</prop>
												<obj name="ChannelProp" class="ChannelProperty" version="1">
													<prop name="ChannelIdx">0</prop>
												</obj>
												<prop name="ReadOnly">1</prop>
											</obj>
											<obj name="PropertyObject" class="QuantCpHighProp" version="4">
												<prop name="PropertyTypeName">Cp High</prop>
												<prop name="Position">2</prop>
												<prop name="IsDefault">1</prop>
												<prop name="CpRangeHigh">0</prop>
												<obj name="ChannelProp" class="ChannelProperty" version="1">
													<prop name="ChannelIdx">0</prop>
												</obj>
												<prop name="ReadOnly">1</prop>
											</obj>
											<obj name="PropertyObject" class="QuantCpLowProp" version="4">
												<prop name="PropertyTypeName">Cp Low</prop>
												<prop name="Position">2</prop>
												<prop name="IsDefault">1</prop>
												<prop name="CpRangeLow">0</prop>
												<obj name="ChannelProp" class="ChannelProperty" version="1">
													<prop name="ChannelIdx">0</prop>
												</obj>
												<prop name="ReadOnly">1</prop>
											</obj>
											<obj name="PropertyObject" class="RQEffProp" version="4">
												<prop name="PropertyTypeName">Efficiency</prop>
												<prop name="Position">2</prop>
												<prop name="IsDefault">1</prop>
												<prop name="Efficiency">2</prop>
												<obj name="ChannelProp" class="ChannelProperty" version="1">
													<prop name="ChannelIdx">0</prop>
												</obj>
											</obj>
											<obj name="PropertyObject" class="ChannelGenotype" version="4">
												<prop name="PropertyTypeName">Melt Geno Genotype</prop>
												<prop name="Position">2</prop>
												<prop name="IsDefault">1</prop>
												<prop name="ReadOnly">1</prop>
												<obj name="ChannelProp" class="ChannelProperty" version="1">
													<prop name="ChannelIdx">0</prop>
												</obj>
											</obj>
											<obj name="PropertyObject" class="GroupChannelTypeProp" version="4">
												<prop name="PropertyTypeName">Melt Geno Sample Type</prop>
												<prop name="Position">2</prop>
												<prop name="IsDefault">0</prop>
												<prop name="GroupSampleType">mstUnknown</prop>
												<obj name="ChannelProp" class="ChannelProperty" version="1">
													<prop name="ChannelIdx">0</prop>
												</obj>
											</obj>
											<obj name="PropertyObject" class="QuantSampleTypeProperty" version="4">
												<prop name="PropertyTypeName">Quantification Sample Type</prop>
												<prop name="Position">2</prop>
												<prop name="IsDefault">0</prop>
												<prop name="SampleType">qsUnknown</prop>
												<obj name="ChannelProp" class="ChannelProperty" version="1">
													<prop name="ChannelIdx">0</prop>
												</obj>
											</obj>
											<obj name="PropertyObject" class="ChannelGenotype" version="4">
												<prop name="PropertyTypeName">Scanning Genotype</prop>
												<prop name="Position">2</prop>
												<prop name="IsDefault">1</prop>
												<prop name="ReadOnly">1</prop>
												<obj name="ChannelProp" class="ChannelProperty" version="1">
													<prop name="ChannelIdx">0</prop>
												</obj>
											</obj>
											<obj name="PropertyObject" class="GroupChannelTypeProp" version="4">
												<prop name="PropertyTypeName">Scanning Sample Type</prop>
												<prop name="Position">2</prop>
												<prop name="IsDefault">0</prop>
												<prop name="GroupSampleType">mstUnknown</prop>
												<obj name="ChannelProp" class="ChannelProperty" version="1">
													<prop name="ChannelIdx">0</prop>
												</obj>
											</obj>
											<obj name="PropertyObject" class="TargetName" version="4">
												<prop name="PropertyTypeName">Target Name</prop>
												<prop name="Position">2</prop>
												<prop name="IsDefault">1</prop>
												<obj name="ChannelProp" class="ChannelProperty" version="1">
													<prop name="ChannelIdx">0</prop>
												</obj>
											</obj>
											<obj name="PropertyObject" class="RQTargetProperty" version="4">
												<prop name="PropertyTypeName">Target Type</prop>
												<prop name="Position">2</prop>
												<prop name="IsDefault">0</prop>
												<prop name="TargetType">dtNone</prop>
												<obj name="ChannelProp" class="ChannelProperty" version="1">
													<prop name="ChannelIdx">0</prop>
												</obj>
											</obj>
										</list>
									</obj>
								</list>
							</obj>
						</obj>
						<prop name="ChannelPropertyCount">1</prop>
						<prop name="ContainerPosition">2</prop>
						<prop name="HasSampleProperties">1</prop>
						<obj name="SampleProperties" class="PropertyList" version="1">
							<list name="emlist" count="14">
								<obj name="PropertyObject" class="SamplePrefColor" version="4">
									<prop name="PropertyTypeName">Color</prop>
									<prop name="Position">2</prop>
									<prop name="IsDefault">0</prop>
									<prop name="Color">$0030D700</prop>
								</obj>
								<obj name="PropertyObject" class="DominantChannelProp" version="4">
									<prop name="PropertyTypeName">Dominant Channel</prop>
									<prop name="Position">2</prop>
									<prop name="IsDefault">0</prop>
									<prop name="DominantChannel">0</prop>
								</obj>
								<obj name="PropertyObject" class="Genotype" version="4">
									<prop name="PropertyTypeName">EndPt Genotype</prop>
									<prop name="Position">2</prop>
									<prop name="IsDefault">1</prop>
									<prop name="ReadOnly">1</prop>
								</obj>
								<obj name="PropertyObject" class="GroupingSample" version="4">
									<prop name="PropertyTypeName">EndPt Sample Type</prop>
									<prop name="Position">2</prop>
									<prop name="IsDefault">0</prop>
									<prop name="GroupSampleType">mstUnknown</prop>
								</obj>
								<obj name="PropertyObject" class="SamplePrefLineStyle" version="4">
									<prop name="PropertyTypeName">Line Style</prop>
									<prop name="Position">2</prop>
									<prop name="IsDefault">0</prop>
									<prop name="LineStyle">psSolid</prop>
								</obj>
								<obj name="PropertyObject" class="GenSampleEditNotes" version="4">
									<prop name="PropertyTypeName">Notes</prop>
									<prop name="Position">2</prop>
									<prop name="IsDefault">1</prop>
								</obj>
								<obj name="PropertyObject" class="SamplePrefPointStyle" version="4">
									<prop name="PropertyTypeName">Point Style</prop>
									<prop name="Position">2</prop>
									<prop name="IsDefault">0</prop>
									<prop name="PointStyle">psNothing</prop>
								</obj>
								<obj name="PropertyObject" class="GenSampleEditPosition" version="4">
									<prop name="PropertyTypeName">Position</prop>
									<prop name="Position">2</prop>
									<prop name="IsDefault">1</prop>
								</obj>
								<obj name="PropertyObject" class="GenSampleEditReplicate" version="4">
									<prop name="PropertyTypeName">Replicate of</prop>
									<prop name="Position">2</prop>
									<prop name="IsDefault">0</prop>
									<prop name="ReplicateOf">2</prop>
								</obj>
								<obj name="PropertyObject" class="HTCSampleID" version="4">
									<prop name="PropertyTypeName">Sample ID</prop>
									<prop name="Position">2</prop>
									<prop name="IsDefault">1</prop>
								</obj>
								<obj name="PropertyObject" class="GenSampleEditName" version="4">
									<prop name="PropertyTypeName">Sample Name</prop>
									<prop name="Position">2</prop>
									<prop name="IsDefault">0</prop>
									<prop name="name">CAKI 16</prop>
								</obj>
								<obj name="PropertyObject" class="HTCSamplePrepNotes" version="4">
									<prop name="PropertyTypeName">Sample Prep Notes</prop>
									<prop name="Position">2</prop>
									<prop name="IsDefault">1</prop>
								</obj>
								<obj name="PropertyObject" class="GenSampleEditSubset" version="4">
									<prop name="PropertyTypeName">Subsets</prop>
									<prop name="Position">2</prop>
									<prop name="IsDefault">1</prop>
								</obj>
								<obj name="PropertyObject" class="SamplePrefWidth" version="5">
									<prop name="PropertyTypeName">Width</prop>
									<prop name="Position">2</prop>
									<prop name="IsDefault">1</prop>
									<prop name="Width">1</prop>
								</obj>
							</list>
						</obj>
					</obj>
					<obj name="item" class="SamplePropInfo" version="1">
						<obj name="ChannelProperties" class="ChanPropList" version="2">
							<obj name="ChannelProperties" class="EMList" version="1">
								<list name="emlist" count="1">
									<obj name="item" class="PropertyList" version="1">
										<list name="emlist" count="12">
											<obj name="PropertyObject" class="RQSampleTargetProperty" version="4">
												<prop name="PropertyTypeName">Combined Sample and Target Type</prop>
												<prop name="Position">3</prop>
												<prop name="IsDefault">0</prop>
												<obj name="ChannelProp" class="ChannelProperty" version="1">
													<prop name="ChannelIdx">0</prop>
												</obj>
											</obj>
											<obj name="PropertyObject" class="QuantConcProperty" version="4">
												<prop name="PropertyTypeName">Concentration</prop>
												<prop name="Position">3</prop>
												<prop name="IsDefault">1</prop>
												<prop name="Concentration">0</prop>
												<obj name="ChannelProp" class="ChannelProperty" version="1">
													<prop name="ChannelIdx">0</prop>
												</obj>
												<prop name="ReadOnly">1</prop>
											</obj>
											<obj name="PropertyObject" class="QuantCpHighProp" version="4">
												<prop name="PropertyTypeName">Cp High</prop>
												<prop name="Position">3</prop>
												<prop name="IsDefault">1</prop>
												<prop name="CpRangeHigh">0</prop>
												<obj name="ChannelProp" class="ChannelProperty" version="1">
													<prop name="ChannelIdx">0</prop>
												</obj>
												<prop name="ReadOnly">1</prop>
											</obj>
											<obj name="PropertyObject" class="QuantCpLowProp" version="4">
												<prop name="PropertyTypeName">Cp Low</prop>
												<prop name="Position">3</prop>
												<prop name="IsDefault">1</prop>
												<prop name="CpRangeLow">0</prop>
												<obj name="ChannelProp" class="ChannelProperty" version="1">
													<prop name="ChannelIdx">0</prop>
												</obj>
												<prop name="ReadOnly">1</prop>
											</obj>
											<obj name="PropertyObject" class="RQEffProp" version="4">
												<prop name="PropertyTypeName">Efficiency</prop>
												<prop name="Position">3</prop>
												<prop name="IsDefault">1</prop>
												<prop name="Efficiency">2</prop>
												<obj name="ChannelProp" class="ChannelProperty" version="1">
													<prop name="ChannelIdx">0</prop>
												</obj>
											</obj>
											<obj name="PropertyObject" class="ChannelGenotype" version="4">
												<prop name="PropertyTypeName">Melt Geno Genotype</prop>
												<prop name="Position">3</prop>
												<prop name="IsDefault">1</prop>
												<prop name="ReadOnly">1</prop>
												<obj name="ChannelProp" class="ChannelProperty" version="1">
													<prop name="ChannelIdx">0</prop>
												</obj>
											</obj>
											<obj name="PropertyObject" class="GroupChannelTypeProp" version="4">
												<prop name="PropertyTypeName">Melt Geno Sample Type</prop>
												<prop name="Position">3</prop>
												<prop name="IsDefault">0</prop>
												<prop name="GroupSampleType">mstUnknown</prop>
												<obj name="ChannelProp" class="ChannelProperty" version="1">
													<prop name="ChannelIdx">0</prop>
												</obj>
											</obj>
											<obj name="PropertyObject" class="QuantSampleTypeProperty" version="4">
												<prop name="PropertyTypeName">Quantification Sample Type</prop>
												<prop name="Position">3</prop>
												<prop name="IsDefault">0</prop>
												<prop name="SampleType">qsUnknown</prop>
												<obj name="ChannelProp" class="ChannelProperty" version="1">
													<prop name="ChannelIdx">0</prop>
												</obj>
											</obj>
											<obj name="PropertyObject" class="ChannelGenotype" version="4">
												<prop name="PropertyTypeName">Scanning Genotype</prop>
												<prop name="Position">3</prop>
												<prop name="IsDefault">1</prop>
												<prop name="ReadOnly">1</prop>
												<obj name="ChannelProp" class="ChannelProperty" version="1">
													<prop name="ChannelIdx">0</prop>
												</obj>
											</obj>
											<obj name="PropertyObject" class="GroupChannelTypeProp" version="4">
												<prop name="PropertyTypeName">Scanning Sample Type</prop>
												<prop name="Position">3</prop>
												<prop name="IsDefault">0</prop>
												<prop name="GroupSampleType">mstUnknown</prop>
												<obj name="ChannelProp" class="ChannelProperty" version="1">
													<prop name="ChannelIdx">0</prop>
												</obj>
											</obj>
											<obj name="PropertyObject" class="TargetName" version="4">
												<prop name="PropertyTypeName">Target Name</prop>
												<prop name="Position">3</prop>
												<prop name="IsDefault">1</prop>
												<obj name="ChannelProp" class="ChannelProperty" version="1">
													<prop name="ChannelIdx">0</prop>
												</obj>
											</obj>
											<obj name="PropertyObject" class="RQTargetProperty" version="4">
												<prop name="PropertyTypeName">Target Type</prop>
												<prop name="Position">3</prop>
												<prop name="IsDefault">0</prop>
												<prop name="TargetType">dtNone</prop>
												<obj name="ChannelProp" class="ChannelProperty" version="1">
													<prop name="ChannelIdx">0</prop>
												</obj>
											</obj>
										</list>
									</obj>
								</list>
							</obj>
						</obj>
						<prop name="ChannelPropertyCount">1</prop>
						<prop name="ContainerPosition">3</prop>
						<prop name="HasSampleProperties">1</prop>
						<obj name="SampleProperties" class="PropertyList" version="1">
							<list name="emlist" count="14">
								<obj name="PropertyObject" class="SamplePrefColor" version="4">
									<prop name="PropertyTypeName">Color</prop>
									<prop name="Position">3</prop>
									<prop name="IsDefault">0</prop>
									<prop name="Color">clFuchsia</prop>
								</obj>
								<obj name="PropertyObject" class="DominantChannelProp" version="4">
									<prop name="PropertyTypeName">Dominant Channel</prop>
									<prop name="Position">3</prop>
									<prop name="IsDefault">0</prop>
									<prop name="DominantChannel">0</prop>
								</obj>
								<obj name="PropertyObject" class="Genotype" version="4">
									<prop name="PropertyTypeName">EndPt Genotype</prop>
									<prop name="Position">3</prop>
									<prop name="IsDefault">1</prop>
									<prop name="ReadOnly">1</prop>
								</obj>
								<obj name="PropertyObject" class="GroupingSample" version="4">
									<prop name="PropertyTypeName">EndPt Sample Type</prop>
									<prop name="Position">3</prop>
									<prop name="IsDefault">0</prop>
									<prop name="GroupSampleType">mstUnknown</prop>
								</obj>
								<obj name="PropertyObject" class="SamplePrefLineStyle" version="4">
									<prop name="PropertyTypeName">Line Style</prop>
									<prop name="Position">3</prop>
									<prop name="IsDefault">0</prop>
									<prop name="LineStyle">psSolid</prop>
								</obj>
								<obj name="PropertyObject" class="GenSampleEditNotes" version="4">
									<prop name="PropertyTypeName">Notes</prop>
									<prop name="Position">3</prop>
									<prop name="IsDefault">1</prop>
								</obj>
								<obj name="PropertyObject" class="SamplePrefPointStyle" version="4">
									<prop name="PropertyTypeName">Point Style</prop>
									<prop name="Position">3</prop>
									<prop name="IsDefault">0</prop>
									<prop name="PointStyle">psNothing</prop>
								</obj>
								<obj name="PropertyObject" class="GenSampleEditPosition" version="4">
									<prop name="PropertyTypeName">Position</prop>
									<prop name="Position">3</prop>
									<prop name="IsDefault">1</prop>
								</obj>
								<obj name="PropertyObject" class="GenSampleEditReplicate" version="4">
									<prop name="PropertyTypeName">Replicate of</prop>
									<prop name="Position">3</prop>
									<prop name="IsDefault">0</prop>
									<prop name="ReplicateOf">3</prop>
								</obj>
								<obj name="PropertyObject" class="HTCSampleID" version="4">
									<prop name="PropertyTypeName">Sample ID</prop>
									<prop name="Position">3</prop>
									<prop name="IsDefault">1</prop>
								</obj>
								<obj name="PropertyObject" class="GenSampleEditName" version="4">
									<prop name="PropertyTypeName">Sample Name</prop>
									<prop name="Position">3</prop>
									<prop name="IsDefault">0</prop>
									<prop name="name">HEK a</prop>
								</obj>
								<obj name="PropertyObject" class="HTCSamplePrepNotes" version="4">
									<prop name="PropertyTypeName">Sample Prep Notes</prop>
									<prop name="Position">3</prop>
									<prop name="IsDefault">1</prop>
								</obj>
								<obj name="PropertyObject" class="GenSampleEditSubset" version="4">
									<prop name="PropertyTypeName">Subsets</prop>
									<prop name="Position">3</prop>
									<prop name="IsDefault">1</prop>
								</obj>
								<obj name="PropertyObject" class="SamplePrefWidth" version="5">
									<prop name="PropertyTypeName">Width</prop>
									<prop name="Position">3</prop>
									<prop name="IsDefault">1</prop>
									<prop name="Width">1</prop>
								</obj>
							</list>
						</obj>
					</obj>
					<obj name="item" class="SamplePropInfo" version="1">
						<obj name="ChannelProperties" class="ChanPropList" version="2">
							<obj name="ChannelProperties" class="EMList" version="1">
								<list name="emlist" count="1">
									<obj name="item" class="PropertyList" version="1">
										<list name="emlist" count="12">
											<obj name="PropertyObject" class="RQSampleTargetProperty" version="4">
												<prop name="PropertyTypeName">Combined Sample and Target Type</prop>
												<prop name="Position">4</prop>
												<prop name="IsDefault">0</prop>
												<obj name="ChannelProp" class="ChannelProperty" version="1">
													<prop name="ChannelIdx">0</prop>
												</obj>
											</obj>
											<obj name="PropertyObject" class="QuantConcProperty" version="4">
												<prop name="PropertyTypeName">Concentration</prop>
												<prop name="Position">4</prop>
												<prop name="IsDefault">1</prop>
												<prop name="Concentration">0</prop>
												<obj name="ChannelProp" class="ChannelProperty" version="1">
													<prop name="ChannelIdx">0</prop>
												</obj>
												<prop name="ReadOnly">1</prop>
											</obj>
											<obj name="PropertyObject" class="QuantCpHighProp" version="4">
												<prop name="PropertyTypeName">Cp High</prop>
												<prop name="Position">4</prop>
												<prop name="IsDefault">1</prop>
												<prop name="CpRangeHigh">0</prop>
												<obj name="ChannelProp" class="ChannelProperty" version="1">
													<prop name="ChannelIdx">0</prop>
												</obj>
												<prop name="ReadOnly">1</prop>
											</obj>
											<obj name="PropertyObject" class="QuantCpLowProp" version="4">
												<prop name="PropertyTypeName">Cp Low</prop>
												<prop name="Position">4</prop>
												<prop name="IsDefault">1</prop>
												<prop name="CpRangeLow">0</prop>
												<obj name="ChannelProp" class="ChannelProperty" version="1">
													<prop name="ChannelIdx">0</prop>
												</obj>
												<prop name="ReadOnly">1</prop>
											</obj>
											<obj name="PropertyObject" class="RQEffProp" version="4">
												<prop name="PropertyTypeName">Efficiency</prop>
												<prop name="Position">4</prop>
												<prop name="IsDefault">1</prop>
												<prop name="Efficiency">2</prop>
												<obj name="ChannelProp" class="ChannelProperty" version="1">
													<prop name="ChannelIdx">0</prop>
												</obj>
											</obj>
											<obj name="PropertyObject" class="ChannelGenotype" version="4">
												<prop name="PropertyTypeName">Melt Geno Genotype</prop>
												<prop name="Position">4</prop>
												<prop name="IsDefault">1</prop>
												<prop name="ReadOnly">1</prop>
												<obj name="ChannelProp" class="ChannelProperty" version="1">
													<prop name="ChannelIdx">0</prop>
												</obj>
											</obj>
											<obj name="PropertyObject" class="GroupChannelTypeProp" version="4">
												<prop name="PropertyTypeName">Melt Geno Sample Type</prop>
												<prop name="Position">4</prop>
												<prop name="IsDefault">0</prop>
												<prop name="GroupSampleType">mstUnknown</prop>
												<obj name="ChannelProp" class="ChannelProperty" version="1">
													<prop name="ChannelIdx">0</prop>
												</obj>
											</obj>
											<obj name="PropertyObject" class="QuantSampleTypeProperty" version="4">
												<prop name="PropertyTypeName">Quantification Sample Type</prop>
												<prop name="Position">4</prop>
												<prop name="IsDefault">0</prop>
												<prop name="SampleType">qsUnknown</prop>
												<obj name="ChannelProp" class="ChannelProperty" version="1">
													<prop name="ChannelIdx">0</prop>
												</obj>
											</obj>
											<obj name="PropertyObject" class="ChannelGenotype" version="4">
												<prop name="PropertyTypeName">Scanning Genotype</prop>
												<prop name="Position">4</prop>
												<prop name="IsDefault">1</prop>
												<prop name="ReadOnly">1</prop>
												<obj name="ChannelProp" class="ChannelProperty" version="1">
													<prop name="ChannelIdx">0</prop>
												</obj>
											</obj>
											<obj name="PropertyObject" class="GroupChannelTypeProp" version="4">
												<prop name="PropertyTypeName">Scanning Sample Type</prop>
												<prop name="Position">4</prop>
												<prop name="IsDefault">0</prop>
												<prop name="GroupSampleType">mstUnknown</prop>
												<obj name="ChannelProp" class="ChannelProperty" version="1">
													<prop name="ChannelIdx">0</prop>
												</obj>
											</obj>
											<obj name="PropertyObject" class="TargetName" version="4">
												<prop name="PropertyTypeName">Target Name</prop>
												<prop name="Position">4</prop>
												<prop name="IsDefault">1</prop>
												<obj name="ChannelProp" class="ChannelProperty" version="1">
													<prop name="ChannelIdx">0</prop>
												</obj>
											</obj>
											<obj name="PropertyObject" class="RQTargetProperty" version="4">
												<prop name="PropertyTypeName">Target Type</prop>
												<prop name="Position">4</prop>
												<prop name="IsDefault">0</prop>
												<prop name="TargetType">dtNone</prop>
												<obj name="ChannelProp" class="ChannelProperty" version="1">
													<prop name="ChannelIdx">0</prop>
												</obj>
											</obj>
										</list>
									</obj>
								</list>
							</obj>
						</obj>
						<prop name="ChannelPropertyCount">1</prop>
						<prop name="ContainerPosition">4</prop>
						<prop name="HasSampleProperties">1</prop>
						<obj name="SampleProperties" class="PropertyList" version="1">
							<list name="emlist" count="14">
								<obj name="PropertyObject" class="SamplePrefColor" version="4">
									<prop name="PropertyTypeName">Color</prop>
									<prop name="Position">4</prop>
									<prop name="IsDefault">0</prop>
									<prop name="Color">clGray</prop>
								</obj>
								<obj name="PropertyObject" class="DominantChannelProp" version="4">
									<prop name="PropertyTypeName">Dominant Channel</prop>
									<prop name="Position">4</prop>
									<prop name="IsDefault">0</prop>
									<prop name="DominantChannel">0</prop>
								</obj>
								<obj name="PropertyObject" class="Genotype" version="4">
									<prop name="PropertyTypeName">EndPt Genotype</prop>
									<prop name="Position">4</prop>
									<prop name="IsDefault">1</prop>
									<prop name="ReadOnly">1</prop>
								</obj>
								<obj name="PropertyObject" class="GroupingSample" version="4">
									<prop name="PropertyTypeName">EndPt Sample Type</prop>
									<prop name="Position">4</prop>
									<prop name="IsDefault">0</prop>
									<prop name="GroupSampleType">mstUnknown</prop>
								</obj>
								<obj name="PropertyObject" class="SamplePrefLineStyle" version="4">
									<prop name="PropertyTypeName">Line Style</prop>
									<prop name="Position">4</prop>
									<prop name="IsDefault">0</prop>
									<prop name="LineStyle">psSolid</prop>
								</obj>
								<obj name="PropertyObject" class="GenSampleEditNotes" version="4">
									<prop name="PropertyTypeName">Notes</prop>
									<prop name="Position">4</prop>
									<prop name="IsDefault">1</prop>
								</obj>
								<obj name="PropertyObject" class="SamplePrefPointStyle" version="4">
									<prop name="PropertyTypeName">Point Style</prop>
									<prop name="Position">4</prop>
									<prop name="IsDefault">0</prop>
									<prop name="PointStyle">psNothing</prop>
								</obj>
								<obj name="PropertyObject" class="GenSampleEditPosition" version="4">
									<prop name="PropertyTypeName">Position</prop>
									<prop name="Position">4</prop>
									<prop name="IsDefault">1</prop>
								</obj>
								<obj name="PropertyObject" class="GenSampleEditReplicate" version="4">
									<prop name="PropertyTypeName">Replicate of</prop>
									<prop name="Position">4</prop>
									<prop name="IsDefault">0</prop>
									<prop name="ReplicateOf">4</prop>
								</obj>
								<obj name="PropertyObject" class="HTCSampleID" version="4">
									<prop name="PropertyTypeName">Sample ID</prop>
									<prop name="Position">4</prop>
									<prop name="IsDefault">1</prop>
								</obj>
								<obj name="PropertyObject" class="GenSampleEditName" version="4">
									<prop name="PropertyTypeName">Sample Name</prop>
									<prop name="Position">4</prop>
									<prop name="IsDefault">0</prop>
									<prop name="name">Raji</prop>
								</obj>
								<obj name="PropertyObject" class="HTCSamplePrepNotes" version="4">
									<prop name="PropertyTypeName">Sample Prep Notes</prop>
									<prop name="Position">4</prop>
									<prop name="IsDefault">1</prop>
								</obj>
								<obj name="PropertyObject" class="GenSampleEditSubset" version="4">
									<prop name="PropertyTypeName">Subsets</prop>
									<prop name="Position">4</prop>
									<prop name="IsDefault">1</prop>
								</obj>
								<obj name="PropertyObject" class="SamplePrefWidth" version="5">
									<prop name="PropertyTypeName">Width</prop>
									<prop name="Position">4</prop>
									<prop name="IsDefault">1</prop>
									<prop name="Width">1</prop>
								</obj>
							</list>
						</obj>
					</obj>
					<obj name="item" class="SamplePropInfo" version="1">
						<obj name="ChannelProperties" class="ChanPropList" version="2">
							<obj name="ChannelProperties" class="EMList" version="1">
								<list name="emlist" count="1">
									<obj name="item" class="PropertyList" version="1">
										<list name="emlist" count="12">
											<obj name="PropertyObject" class="RQSampleTargetProperty" version="4">
												<prop name="PropertyTypeName">Combined Sample and Target Type</prop>
												<prop name="Position">5</prop>
												<prop name="IsDefault">0</prop>
												<obj name="ChannelProp" class="ChannelProperty" version="1">
													<prop name="ChannelIdx">0</prop>
												</obj>
											</obj>
											<obj name="PropertyObject" class="QuantConcProperty" version="4">
												<prop name="PropertyTypeName">Concentration</prop>
												<prop name="Position">5</prop>
												<prop name="IsDefault">1</prop>
												<prop name="Concentration">0</prop>
												<obj name="ChannelProp" class="ChannelProperty" version="1">
													<prop name="ChannelIdx">0</prop>
												</obj>
												<prop name="ReadOnly">1</prop>
											</obj>
											<obj name="PropertyObject" class="QuantCpHighProp" version="4">
												<prop name="PropertyTypeName">Cp High</prop>
												<prop name="Position">5</prop>
												<prop name="IsDefault">1</prop>
												<prop name="CpRangeHigh">0</prop>
												<obj name="ChannelProp" class="ChannelProperty" version="1">
													<prop name="ChannelIdx">0</prop>
												</obj>
												<prop name="ReadOnly">1</prop>
											</obj>
											<obj name="PropertyObject" class="QuantCpLowProp" version="4">
												<prop name="PropertyTypeName">Cp Low</prop>
												<prop name="Position">5</prop>
												<prop name="IsDefault">1</prop>
												<prop name="CpRangeLow">0</prop>
												<obj name="ChannelProp" class="ChannelProperty" version="1">
													<prop name="ChannelIdx">0</prop>
												</obj>
												<prop name="ReadOnly">1</prop>
											</obj>
											<obj name="PropertyObject" class="RQEffProp" version="4">
												<prop name="PropertyTypeName">Efficiency</prop>
												<prop name="Position">5</prop>
												<prop name="IsDefault">1</prop>
												<prop name="Efficiency">2</prop>
												<obj name="ChannelProp" class="ChannelProperty" version="1">
													<prop name="ChannelIdx">0</prop>
												</obj>
											</obj>
											<obj name="PropertyObject" class="ChannelGenotype" version="4">
												<prop name="PropertyTypeName">Melt Geno Genotype</prop>
												<prop name="Position">5</prop>
												<prop name="IsDefault">1</prop>
												<prop name="ReadOnly">1</prop>
												<obj name="ChannelProp" class="ChannelProperty" version="1">
													<prop name="ChannelIdx">0</prop>
												</obj>
											</obj>
											<obj name="PropertyObject" class="GroupChannelTypeProp" version="4">
												<prop name="PropertyTypeName">Melt Geno Sample Type</prop>
												<prop name="Position">5</prop>
												<prop name="IsDefault">0</prop>
												<prop name="GroupSampleType">mstUnknown</prop>
												<obj name="ChannelProp" class="ChannelProperty" version="1">
													<prop name="ChannelIdx">0</prop>
												</obj>
											</obj>
											<obj name="PropertyObject" class="QuantSampleTypeProperty" version="4">
												<prop name="PropertyTypeName">Quantification Sample Type</prop>
												<prop name="Position">5</prop>
												<prop name="IsDefault">0</prop>
												<prop name="SampleType">qsUnknown</prop>
												<obj name="ChannelProp" class="ChannelProperty" version="1">
													<prop name="ChannelIdx">0</prop>
												</obj>
											</obj>
											<obj name="PropertyObject" class="ChannelGenotype" version="4">
												<prop name="PropertyTypeName">Scanning Genotype</prop>
												<prop name="Position">5</prop>
												<prop name="IsDefault">1</prop>
												<prop name="ReadOnly">1</prop>
												<obj name="ChannelProp" class="ChannelProperty" version="1">
													<prop name="ChannelIdx">0</prop>
												</obj>
											</obj>
											<obj name="PropertyObject" class="GroupChannelTypeProp" version="4">
												<prop name="PropertyTypeName">Scanning Sample Type</prop>
												<prop name="Position">5</prop>
												<prop name="IsDefault">0</prop>
												<prop name="GroupSampleType">mstUnknown</prop>
												<obj name="ChannelProp" class="ChannelProperty" version="1">
													<prop name="ChannelIdx">0</prop>
												</obj>
											</obj>
											<obj name="PropertyObject" class="TargetName" version="4">
												<prop name="PropertyTypeName">Target Name</prop>
												<prop name="Position">5</prop>
												<prop name="IsDefault">1</prop>
												<obj name="ChannelProp" class="ChannelProperty" version="1">
													<prop name="ChannelIdx">0</prop>
												</obj>
											</obj>
											<obj name="PropertyObject" class="RQTargetProperty" version="4">
												<prop name="PropertyTypeName">Target Type</prop>
												<prop name="Position">5</prop>
												<prop name="IsDefault">0</prop>
												<prop name="TargetType">dtNone</prop>
												<obj name="ChannelProp" class="ChannelProperty" version="1">
													<prop name="ChannelIdx">0</prop>
												</obj>
											</obj>
										</list>
									</obj>
								</list>
							</obj>
						</obj>
						<prop name="ChannelPropertyCount">1</prop>
						<prop name="ContainerPosition">5</prop>
						<prop name="HasSampleProperties">1</prop>
						<obj name="SampleProperties" class="PropertyList" version="1">
							<list name="emlist" count="14">
								<obj name="PropertyObject" class="SamplePrefColor" version="4">
									<prop name="PropertyTypeName">Color</prop>
									<prop name="Position">5</prop>
									<prop name="IsDefault">0</prop>
									<prop name="Color">$0012D7FA</prop>
								</obj>
								<obj name="PropertyObject" class="DominantChannelProp" version="4">
									<prop name="PropertyTypeName">Dominant Channel</prop>
									<prop name="Position">5</prop>
									<prop name="IsDefault">0</prop>
									<prop name="DominantChannel">0</prop>
								</obj>
								<obj name="PropertyObject" class="Genotype" version="4">
									<prop name="PropertyTypeName">EndPt Genotype</prop>
									<prop name="Position">5</prop>
									<prop name="IsDefault">1</prop>
									<prop name="ReadOnly">1</prop>
								</obj>
								<obj name="PropertyObject" class="GroupingSample" version="4">
									<prop name="PropertyTypeName">EndPt Sample Type</prop>
									<prop name="Position">5</prop>
									<prop name="IsDefault">0</prop>
									<prop name="GroupSampleType">mstUnknown</prop>
								</obj>
								<obj name="PropertyObject" class="SamplePrefLineStyle" version="4">
									<prop name="PropertyTypeName">Line Style</prop>
									<prop name="Position">5</prop>
									<prop name="IsDefault">0</prop>
									<prop name="LineStyle">psSolid</prop>
								</obj>
								<obj name="PropertyObject" class="GenSampleEditNotes" version="4">
									<prop name="PropertyTypeName">Notes</prop>
									<prop name="Position">5</prop>
									<prop name="IsDefault">1</prop>
								</obj>
								<obj name="PropertyObject" class="SamplePrefPointStyle" version="4">
									<prop name="PropertyTypeName">Point Style</prop>
									<prop name="Position">5</prop>
									<prop name="IsDefault">0</prop>
									<prop name="PointStyle">psNothing</prop>
								</obj>
								<obj name="PropertyObject" class="GenSampleEditPosition" version="4">
									<prop name="PropertyTypeName">Position</prop>
									<prop name="Position">5</prop>
									<prop name="IsDefault">1</prop>
								</obj>
								<obj name="PropertyObject" class="GenSampleEditReplicate" version="4">
									<prop name="PropertyTypeName">Replicate of</prop>
									<prop name="Position">5</prop>
									<prop name="IsDefault">0</prop>
									<prop name="ReplicateOf">5</prop>
								</obj>
								<obj name="PropertyObject" class="HTCSampleID" version="4">
									<prop name="PropertyTypeName">Sample ID</prop>
									<prop name="Position">5</prop>
									<prop name="IsDefault">1</prop>
								</obj>
								<obj name="PropertyObject" class="GenSampleEditName" version="4">
									<prop name="PropertyTypeName">Sample Name</prop>
									<prop name="Position">5</prop>
									<prop name="IsDefault">0</prop>
									<prop name="name">T24</prop>
								</obj>
								<obj name="PropertyObject" class="HTCSamplePrepNotes" version="4">
									<prop name="PropertyTypeName">Sample Prep Notes</prop>
									<prop name="Position">5</prop>
									<prop name="IsDefault">1</prop>
								</obj>
								<obj name="PropertyObject" class="GenSampleEditSubset" version="4">
									<prop name="PropertyTypeName">Subsets</prop>
									<prop name="Position">5</prop>
									<prop name="IsDefault">1</prop>
								</obj>
								<obj name="PropertyObject" class="SamplePrefWidth" version="5">
									<prop name="PropertyTypeName">Width</prop>
									<prop name="Position">5</prop>
									<prop name="IsDefault">1</prop>
									<prop name="Width">1</prop>
								</obj>
							</list>
						</obj>
					</obj>
					<obj name="item" class="SamplePropInfo" version="1">
						<obj name="ChannelProperties" class="ChanPropList" version="2">
							<obj name="ChannelProperties" class="EMList" version="1">
								<list name="emlist" count="1">
									<obj name="item" class="PropertyList" version="1">
										<list name="emlist" count="12">
											<obj name="PropertyObject" class="RQSampleTargetProperty" version="4">
												<prop name="PropertyTypeName">Combined Sample and Target Type</prop>
												<prop name="Position">6</prop>
												<prop name="IsDefault">0</prop>
												<obj name="ChannelProp" class="ChannelProperty" version="1">
													<prop name="ChannelIdx">0</prop>
												</obj>
											</obj>
											<obj name="PropertyObject" class="QuantConcProperty" version="4">
												<prop name="PropertyTypeName">Concentration</prop>
												<prop name="Position">6</prop>
												<prop name="IsDefault">1</prop>
												<prop name="Concentration">0</prop>
												<obj name="ChannelProp" class="ChannelProperty" version="1">
													<prop name="ChannelIdx">0</prop>
												</obj>
												<prop name="ReadOnly">1</prop>
											</obj>
											<obj name="PropertyObject" class="QuantCpHighProp" version="4">
												<prop name="PropertyTypeName">Cp High</prop>
												<prop name="Position">6</prop>
												<prop name="IsDefault">1</prop>
												<prop name="CpRangeHigh">0</prop>
												<obj name="ChannelProp" class="ChannelProperty" version="1">
													<prop name="ChannelIdx">0</prop>
												</obj>
												<prop name="ReadOnly">1</prop>
											</obj>
											<obj name="PropertyObject" class="QuantCpLowProp" version="4">
												<prop name="PropertyTypeName">Cp Low</prop>
												<prop name="Position">6</prop>
												<prop name="IsDefault">1</prop>
												<prop name="CpRangeLow">0</prop>
												<obj name="ChannelProp" class="ChannelProperty" version="1">
													<prop name="ChannelIdx">0</prop>
												</obj>
												<prop name="ReadOnly">1</prop>
											</obj>
											<obj name="PropertyObject" class="RQEffProp" version="4">
												<prop name="PropertyTypeName">Efficiency</prop>
												<prop name="Position">6</prop>
												<prop name="IsDefault">1</prop>
												<prop name="Efficiency">2</prop>
												<obj name="ChannelProp" class="ChannelProperty" version="1">
													<prop name="ChannelIdx">0</prop>
												</obj>
											</obj>
											<obj name="PropertyObject" class="ChannelGenotype" version="4">
												<prop name="PropertyTypeName">Melt Geno Genotype</prop>
												<prop name="Position">6</prop>
												<prop name="IsDefault">1</prop>
												<prop name="ReadOnly">1</prop>
												<obj name="ChannelProp" class="ChannelProperty" version="1">
													<prop name="ChannelIdx">0</prop>
												</obj>
											</obj>
											<obj name="PropertyObject" class="GroupChannelTypeProp" version="4">
												<prop name="PropertyTypeName">Melt Geno Sample Type</prop>
												<prop name="Position">6</prop>
												<prop name="IsDefault">0</prop>
												<prop name="GroupSampleType">mstUnknown</prop>
												<obj name="ChannelProp" class="ChannelProperty" version="1">
													<prop name="ChannelIdx">0</prop>
												</obj>
											</obj>
											<obj name="PropertyObject" class="QuantSampleTypeProperty" version="4">
												<prop name="PropertyTypeName">Quantification Sample Type</prop>
												<prop name="Position">6</prop>
												<prop name="IsDefault">0</prop>
												<prop name="SampleType">qsUnknown</prop>
												<obj name="ChannelProp" class="ChannelProperty" version="1">
													<prop name="ChannelIdx">0</prop>
												</obj>
											</obj>
											<obj name="PropertyObject" class="ChannelGenotype" version="4">
												<prop name="PropertyTypeName">Scanning Genotype</prop>
												<prop name="Position">6</prop>
												<prop name="IsDefault">1</prop>
												<prop name="ReadOnly">1</prop>
												<obj name="ChannelProp" class="ChannelProperty" version="1">
													<prop name="ChannelIdx">0</prop>
												</obj>
											</obj>
											<obj name="PropertyObject" class="GroupChannelTypeProp" version="4">
												<prop name="PropertyTypeName">Scanning Sample Type</prop>
												<prop name="Position">6</prop>
												<prop name="IsDefault">0</prop>
												<prop name="GroupSampleType">mstUnknown</prop>
												<obj name="ChannelProp" class="ChannelProperty" version="1">
													<prop name="ChannelIdx">0</prop>
												</obj>
											</obj>
											<obj name="PropertyObject" class="TargetName" version="4">
												<prop name="PropertyTypeName">Target Name</prop>
												<prop name="Position">6</prop>
												<prop name="IsDefault">1</prop>
												<obj name="ChannelProp" class="ChannelProperty" version="1">
													<prop name="ChannelIdx">0</prop>
												</obj>
											</obj>
											<obj name="PropertyObject" class="RQTargetProperty" version="4">
												<prop name="PropertyTypeName">Target Type</prop>
												<prop name="Position">6</prop>
												<prop name="IsDefault">0</prop>
												<prop name="TargetType">dtNone</prop>
												<obj name="ChannelProp" class="ChannelProperty" version="1">
													<prop name="ChannelIdx">0</prop>
												</obj>
											</obj>
										</list>
									</obj>
								</list>
							</obj>
						</obj>
						<prop name="ChannelPropertyCount">1</prop>
						<prop name="ContainerPosition">6</prop>
						<prop name="HasSampleProperties">1</prop>
						<obj name="SampleProperties" class="PropertyList" version="1">
							<list name="emlist" count="14">
								<obj name="PropertyObject" class="SamplePrefColor" version="4">
									<prop name="PropertyTypeName">Color</prop>
									<prop name="Position">6</prop>
									<prop name="IsDefault">0</prop>
									<prop name="Color">$00000097</prop>
								</obj>
								<obj name="PropertyObject" class="DominantChannelProp" version="4">
									<prop name="PropertyTypeName">Dominant Channel</prop>
									<prop name="Position">6</prop>
									<prop name="IsDefault">0</prop>
									<prop name="DominantChannel">0</prop>
								</obj>
								<obj name="PropertyObject" class="Genotype" version="4">
									<prop name="PropertyTypeName">EndPt Genotype</prop>
									<prop name="Position">6</prop>
									<prop name="IsDefault">1</prop>
									<prop name="ReadOnly">1</prop>
								</obj>
								<obj name="PropertyObject" class="GroupingSample" version="4">
									<prop name="PropertyTypeName">EndPt Sample Type</prop>
									<prop name="Position">6</prop>
									<prop name="IsDefault">0</prop>
									<prop name="GroupSampleType">mstUnknown</prop>
								</obj>
								<obj name="PropertyObject" class="SamplePrefLineStyle" version="4">
									<prop name="PropertyTypeName">Line Style</prop>
									<prop name="Position">6</prop>
									<prop name="IsDefault">0</prop>
									<prop name="LineStyle">psSolid</prop>
								</obj>
								<obj name="PropertyObject" class="GenSampleEditNotes" version="4">
									<prop name="PropertyTypeName">Notes</prop>
									<prop name="Position">6</prop>
									<prop name="IsDefault">1</prop>
								</obj>
								<obj name="PropertyObject" class="SamplePrefPointStyle" version="4">
									<prop name="PropertyTypeName">Point Style</prop>
									<prop name="Position">6</prop>
									<prop name="IsDefault">0</prop>
									<prop name="PointStyle">psNothing</prop>
								</obj>
								<obj name="PropertyObject" class="GenSampleEditPosition" version="4">
									<prop name="PropertyTypeName">Position</prop>
									<prop name="Position">6</prop>
									<prop name="IsDefault">1</prop>
								</obj>
								<obj name="PropertyObject" class="GenSampleEditReplicate" version="4">
									<prop name="PropertyTypeName">Replicate of</prop>
									<prop name="Position">6</prop>
									<prop name="IsDefault">0</prop>
									<prop name="ReplicateOf">6</prop>
								</obj>
								<obj name="PropertyObject" class="HTCSampleID" version="4">
									<prop name="PropertyTypeName">Sample ID</prop>
									<prop name="Position">6</prop>
									<prop name="IsDefault">1</prop>
								</obj>
								<obj name="PropertyObject" class="GenSampleEditName" version="4">
									<prop name="PropertyTypeName">Sample Name</prop>
									<prop name="Position">6</prop>
									<prop name="IsDefault">0</prop>
									<prop name="name">A549</prop>
								</obj>
								<obj name="PropertyObject" class="HTCSamplePrepNotes" version="4">
									<prop name="PropertyTypeName">Sample Prep Notes</prop>
									<prop name="Position">6</prop>
									<prop name="IsDefault">1</prop>
								</obj>
								<obj name="PropertyObject" class="GenSampleEditSubset" version="4">
									<prop name="PropertyTypeName">Subsets</prop>
									<prop name="Position">6</prop>
									<prop name="IsDefault">1</prop>
								</obj>
								<obj name="PropertyObject" class="SamplePrefWidth" version="5">
									<prop name="PropertyTypeName">Width</prop>
									<prop name="Position">6</prop>
									<prop name="IsDefault">1</prop>
									<prop name="Width">1</prop>
								</obj>
							</list>
						</obj>
					</obj>
					<obj name="item" class="SamplePropInfo" version="1">
						<obj name="ChannelProperties" class="ChanPropList" version="2">
							<obj name="ChannelProperties" class="EMList" version="1">
								<list name="emlist" count="1">
									<obj name="item" class="PropertyList" version="1">
										<list name="emlist" count="12">
											<obj name="PropertyObject" class="RQSampleTargetProperty" version="4">
												<prop name="PropertyTypeName">Combined Sample and Target Type</prop>
												<prop name="Position">7</prop>
												<prop name="IsDefault">0</prop>
												<obj name="ChannelProp" class="ChannelProperty" version="1">
													<prop name="ChannelIdx">0</prop>
												</obj>
											</obj>
											<obj name="PropertyObject" class="QuantConcProperty" version="4">
												<prop name="PropertyTypeName">Concentration</prop>
												<prop name="Position">7</prop>
												<prop name="IsDefault">1</prop>
												<prop name="Concentration">0</prop>
												<obj name="ChannelProp" class="ChannelProperty" version="1">
													<prop name="ChannelIdx">0</prop>
												</obj>
												<prop name="ReadOnly">1</prop>
											</obj>
											<obj name="PropertyObject" class="QuantCpHighProp" version="4">
												<prop name="PropertyTypeName">Cp High</prop>
												<prop name="Position">7</prop>
												<prop name="IsDefault">1</prop>
												<prop name="CpRangeHigh">0</prop>
												<obj name="ChannelProp" class="ChannelProperty" version="1">
													<prop name="ChannelIdx">0</prop>
												</obj>
												<prop name="ReadOnly">1</prop>
											</obj>
											<obj name="PropertyObject" class="QuantCpLowProp" version="4">
												<prop name="PropertyTypeName">Cp Low</prop>
												<prop name="Position">7</prop>
												<prop name="IsDefault">1</prop>
												<prop name="CpRangeLow">0</prop>
												<obj name="ChannelProp" class="ChannelProperty" version="1">
													<prop name="ChannelIdx">0</prop>
												</obj>
												<prop name="ReadOnly">1</prop>
											</obj>
											<obj name="PropertyObject" class="RQEffProp" version="4">
												<prop name="PropertyTypeName">Efficiency</prop>
												<prop name="Position">7</prop>
												<prop name="IsDefault">1</prop>
												<prop name="Efficiency">2</prop>
												<obj name="ChannelProp" class="ChannelProperty" version="1">
													<prop name="ChannelIdx">0</prop>
												</obj>
											</obj>
											<obj name="PropertyObject" class="ChannelGenotype" version="4">
												<prop name="PropertyTypeName">Melt Geno Genotype</prop>
												<prop name="Position">7</prop>
												<prop name="IsDefault">1</prop>
												<prop name="ReadOnly">1</prop>
												<obj name="ChannelProp" class="ChannelProperty" version="1">
													<prop name="ChannelIdx">0</prop>
												</obj>
											</obj>
											<obj name="PropertyObject" class="GroupChannelTypeProp" version="4">
												<prop name="PropertyTypeName">Melt Geno Sample Type</prop>
												<prop name="Position">7</prop>
												<prop name="IsDefault">0</prop>
												<prop name="GroupSampleType">mstUnknown</prop>
												<obj name="ChannelProp" class="ChannelProperty" version="1">
													<prop name="ChannelIdx">0</prop>
												</obj>
											</obj>
											<obj name="PropertyObject" class="QuantSampleTypeProperty" version="4">
												<prop name="PropertyTypeName">Quantification Sample Type</prop>
												<prop name="Position">7</prop>
												<prop name="IsDefault">0</prop>
												<prop name="SampleType">qsUnknown</prop>
												<obj name="ChannelProp" class="ChannelProperty" version="1">
													<prop name="ChannelIdx">0</prop>
												</obj>
											</obj>
											<obj name="PropertyObject" class="ChannelGenotype" version="4">
												<prop name="PropertyTypeName">Scanning Genotype</prop>
												<prop name="Position">7</prop>
												<prop name="IsDefault">1</prop>
												<prop name="ReadOnly">1</prop>
												<obj name="ChannelProp" class="ChannelProperty" version="1">
													<prop name="ChannelIdx">0</prop>
												</obj>
											</obj>
											<obj name="PropertyObject" class="GroupChannelTypeProp" version="4">
												<prop name="PropertyTypeName">Scanning Sample Type</prop>
												<prop name="Position">7</prop>
												<prop name="IsDefault">0</prop>
												<prop name="GroupSampleType">mstUnknown</prop>
												<obj name="ChannelProp" class="ChannelProperty" version="1">
													<prop name="ChannelIdx">0</prop>
												</obj>
											</obj>
											<obj name="PropertyObject" class="TargetName" version="4">
												<prop name="PropertyTypeName">Target Name</prop>
												<prop name="Position">7</prop>
												<prop name="IsDefault">1</prop>
												<obj name="ChannelProp" class="ChannelProperty" version="1">
													<prop name="ChannelIdx">0</prop>
												</obj>
											</obj>
											<obj name="PropertyObject" class="RQTargetProperty" version="4">
												<prop name="PropertyTypeName">Target Type</prop>
												<prop name="Position">7</prop>
												<prop name="IsDefault">0</prop>
												<prop name="TargetType">dtNone</prop>
												<obj name="ChannelProp" class="ChannelProperty" version="1">
													<prop name="ChannelIdx">0</prop>
												</obj>
											</obj>
										</list>
									</obj>
								</list>
							</obj>
						</obj>
						<prop name="ChannelPropertyCount">1</prop>
						<prop name="ContainerPosition">7</prop>
						<prop name="HasSampleProperties">1</prop>
						<obj name="SampleProperties" class="PropertyList" version="1">
							<list name="emlist" count="14">
								<obj name="PropertyObject" class="SamplePrefColor" version="4">
									<prop name="PropertyTypeName">Color</prop>
									<prop name="Position">7</prop>
									<prop name="IsDefault">0</prop>
									<prop name="Color">$00FFFF0F</prop>
								</obj>
								<obj name="PropertyObject" class="DominantChannelProp" version="4">
									<prop name="PropertyTypeName">Dominant Channel</prop>
									<prop name="Position">7</prop>
									<prop name="IsDefault">0</prop>
									<prop name="DominantChannel">0</prop>
								</obj>
								<obj name="PropertyObject" class="Genotype" version="4">
									<prop name="PropertyTypeName">EndPt Genotype</prop>
									<prop name="Position">7</prop>
									<prop name="IsDefault">1</prop>
									<prop name="ReadOnly">1</prop>
								</obj>
								<obj name="PropertyObject" class="GroupingSample" version="4">
									<prop name="PropertyTypeName">EndPt Sample Type</prop>
									<prop name="Position">7</prop>
									<prop name="IsDefault">0</prop>
									<prop name="GroupSampleType">mstUnknown</prop>
								</obj>
								<obj name="PropertyObject" class="SamplePrefLineStyle" version="4">
									<prop name="PropertyTypeName">Line Style</prop>
									<prop name="Position">7</prop>
									<prop name="IsDefault">0</prop>
									<prop name="LineStyle">psSolid</prop>
								</obj>
								<obj name="PropertyObject" class="GenSampleEditNotes" version="4">
									<prop name="PropertyTypeName">Notes</prop>
									<prop name="Position">7</prop>
									<prop name="IsDefault">1</prop>
								</obj>
								<obj name="PropertyObject" class="SamplePrefPointStyle" version="4">
									<prop name="PropertyTypeName">Point Style</prop>
									<prop name="Position">7</prop>
									<prop name="IsDefault">0</prop>
									<prop name="PointStyle">psNothing</prop>
								</obj>
								<obj name="PropertyObject" class="GenSampleEditPosition" version="4">
									<prop name="PropertyTypeName">Position</prop>
									<prop name="Position">7</prop>
									<prop name="IsDefault">1</prop>
								</obj>
								<obj name="PropertyObject" class="GenSampleEditReplicate" version="4">
									<prop name="PropertyTypeName">Replicate of</prop>
									<prop name="Position">7</prop>
									<prop name="IsDefault">0</prop>
									<prop name="ReplicateOf">7</prop>
								</obj>
								<obj name="PropertyObject" class="HTCSampleID" version="4">
									<prop name="PropertyTypeName">Sample ID</prop>
									<prop name="Position">7</prop>
									<prop name="IsDefault">1</prop>
								</obj>
								<obj name="PropertyObject" class="GenSampleEditName" version="4">
									<prop name="PropertyTypeName">Sample Name</prop>
									<prop name="Position">7</prop>
									<prop name="IsDefault">0</prop>
									<prop name="name">PC3</prop>
								</obj>
								<obj name="PropertyObject" class="HTCSamplePrepNotes" version="4">
									<prop name="PropertyTypeName">Sample Prep Notes</prop>
									<prop name="Position">7</prop>
									<prop name="IsDefault">1</prop>
								</obj>
								<obj name="PropertyObject" class="GenSampleEditSubset" version="4">
									<prop name="PropertyTypeName">Subsets</prop>
									<prop name="Position">7</prop>
									<prop name="IsDefault">1</prop>
								</obj>
								<obj name="PropertyObject" class="SamplePrefWidth" version="5">
									<prop name="PropertyTypeName">Width</prop>
									<prop name="Position">7</prop>
									<prop name="IsDefault">1</prop>
									<prop name="Width">1</prop>
								</obj>
							</list>
						</obj>
					</obj>
					<obj name="item" class="SamplePropInfo" version="1">
						<obj name="ChannelProperties" class="ChanPropList" version="2">
							<obj name="ChannelProperties" class="EMList" version="1">
								<list name="emlist" count="1">
									<obj name="item" class="PropertyList" version="1">
										<list name="emlist" count="12">
											<obj name="PropertyObject" class="RQSampleTargetProperty" version="4">
												<prop name="PropertyTypeName">Combined Sample and Target Type</prop>
												<prop name="Position">8</prop>
												<prop name="IsDefault">0</prop>
												<obj name="ChannelProp" class="ChannelProperty" version="1">
													<prop name="ChannelIdx">0</prop>
												</obj>
											</obj>
											<obj name="PropertyObject" class="QuantConcProperty" version="4">
												<prop name="PropertyTypeName">Concentration</prop>
												<prop name="Position">8</prop>
												<prop name="IsDefault">1</prop>
												<prop name="Concentration">0</prop>
												<obj name="ChannelProp" class="ChannelProperty" version="1">
													<prop name="ChannelIdx">0</prop>
												</obj>
												<prop name="ReadOnly">1</prop>
											</obj>
											<obj name="PropertyObject" class="QuantCpHighProp" version="4">
												<prop name="PropertyTypeName">Cp High</prop>
												<prop name="Position">8</prop>
												<prop name="IsDefault">1</prop>
												<prop name="CpRangeHigh">0</prop>
												<obj name="ChannelProp" class="ChannelProperty" version="1">
													<prop name="ChannelIdx">0</prop>
												</obj>
												<prop name="ReadOnly">1</prop>
											</obj>
											<obj name="PropertyObject" class="QuantCpLowProp" version="4">
												<prop name="PropertyTypeName">Cp Low</prop>
												<prop name="Position">8</prop>
												<prop name="IsDefault">1</prop>
												<prop name="CpRangeLow">0</prop>
												<obj name="ChannelProp" class="ChannelProperty" version="1">
													<prop name="ChannelIdx">0</prop>
												</obj>
												<prop name="ReadOnly">1</prop>
											</obj>
											<obj name="PropertyObject" class="RQEffProp" version="4">
												<prop name="PropertyTypeName">Efficiency</prop>
												<prop name="Position">8</prop>
												<prop name="IsDefault">1</prop>
												<prop name="Efficiency">2</prop>
												<obj name="ChannelProp" class="ChannelProperty" version="1">
													<prop name="ChannelIdx">0</prop>
												</obj>
											</obj>
											<obj name="PropertyObject" class="ChannelGenotype" version="4">
												<prop name="PropertyTypeName">Melt Geno Genotype</prop>
												<prop name="Position">8</prop>
												<prop name="IsDefault">1</prop>
												<prop name="ReadOnly">1</prop>
												<obj name="ChannelProp" class="ChannelProperty" version="1">
													<prop name="ChannelIdx">0</prop>
												</obj>
											</obj>
											<obj name="PropertyObject" class="GroupChannelTypeProp" version="4">
												<prop name="PropertyTypeName">Melt Geno Sample Type</prop>
												<prop name="Position">8</prop>
												<prop name="IsDefault">0</prop>
												<prop name="GroupSampleType">mstUnknown</prop>
												<obj name="ChannelProp" class="ChannelProperty" version="1">
													<prop name="ChannelIdx">0</prop>
												</obj>
											</obj>
											<obj name="PropertyObject" class="QuantSampleTypeProperty" version="4">
												<prop name="PropertyTypeName">Quantification Sample Type</prop>
												<prop name="Position">8</prop>
												<prop name="IsDefault">0</prop>
												<prop name="SampleType">qsUnknown</prop>
												<obj name="ChannelProp" class="ChannelProperty" version="1">
													<prop name="ChannelIdx">0</prop>
												</obj>
											</obj>
											<obj name="PropertyObject" class="ChannelGenotype" version="4">
												<prop name="PropertyTypeName">Scanning Genotype</prop>
												<prop name="Position">8</prop>
												<prop name="IsDefault">1</prop>
												<prop name="ReadOnly">1</prop>
												<obj name="ChannelProp" class="ChannelProperty" version="1">
													<prop name="ChannelIdx">0</prop>
												</obj>
											</obj>
											<obj name="PropertyObject" class="GroupChannelTypeProp" version="4">
												<prop name="PropertyTypeName">Scanning Sample Type</prop>
												<prop name="Position">8</prop>
												<prop name="IsDefault">0</prop>
												<prop name="GroupSampleType">mstUnknown</prop>
												<obj name="ChannelProp" class="ChannelProperty" version="1">
													<prop name="ChannelIdx">0</prop>
												</obj>
											</obj>
											<obj name="PropertyObject" class="TargetName" version="4">
												<prop name="PropertyTypeName">Target Name</prop>
												<prop name="Position">8</prop>
												<prop name="IsDefault">1</prop>
												<obj name="ChannelProp" class="ChannelProperty" version="1">
													<prop name="ChannelIdx">0</prop>
												</obj>
											</obj>
											<obj name="PropertyObject" class="RQTargetProperty" version="4">
												<prop name="PropertyTypeName">Target Type</prop>
												<prop name="Position">8</prop>
												<prop name="IsDefault">0</prop>
												<prop name="TargetType">dtNone</prop>
												<obj name="ChannelProp" class="ChannelProperty" version="1">
													<prop name="ChannelIdx">0</prop>
												</obj>
											</obj>
										</list>
									</obj>
								</list>
							</obj>
						</obj>
						<prop name="ChannelPropertyCount">1</prop>
						<prop name="ContainerPosition">8</prop>
						<prop name="HasSampleProperties">1</prop>
						<obj name="SampleProperties" class="PropertyList" version="1">
							<list name="emlist" count="14">
								<obj name="PropertyObject" class="SamplePrefColor" version="4">
									<prop name="PropertyTypeName">Color</prop>
									<prop name="Position">8</prop>
									<prop name="IsDefault">0</prop>
									<prop name="Color">$00404000</prop>
								</obj>
								<obj name="PropertyObject" class="DominantChannelProp" version="4">
									<prop name="PropertyTypeName">Dominant Channel</prop>
									<prop name="Position">8</prop>
									<prop name="IsDefault">0</prop>
									<prop name="DominantChannel">0</prop>
								</obj>
								<obj name="PropertyObject" class="Genotype" version="4">
									<prop name="PropertyTypeName">EndPt Genotype</prop>
									<prop name="Position">8</prop>
									<prop name="IsDefault">1</prop>
									<prop name="ReadOnly">1</prop>
								</obj>
								<obj name="PropertyObject" class="GroupingSample" version="4">
									<prop name="PropertyTypeName">EndPt Sample Type</prop>
									<prop name="Position">8</prop>
									<prop name="IsDefault">0</prop>
									<prop name="GroupSampleType">mstUnknown</prop>
								</obj>
								<obj name="PropertyObject" class="SamplePrefLineStyle" version="4">
									<prop name="PropertyTypeName">Line Style</prop>
									<prop name="Position">8</prop>
									<prop name="IsDefault">0</prop>
									<prop name="LineStyle">psSolid</prop>
								</obj>
								<obj name="PropertyObject" class="GenSampleEditNotes" version="4">
									<prop name="PropertyTypeName">Notes</prop>
									<prop name="Position">8</prop>
									<prop name="IsDefault">1</prop>
								</obj>
								<obj name="PropertyObject" class="SamplePrefPointStyle" version="4">
									<prop name="PropertyTypeName">Point Style</prop>
									<prop name="Position">8</prop>
									<prop name="IsDefault">0</prop>
									<prop name="PointStyle">psNothing</prop>
								</obj>
								<obj name="PropertyObject" class="GenSampleEditPosition" version="4">
									<prop name="PropertyTypeName">Position</prop>
									<prop name="Position">8</prop>
									<prop name="IsDefault">1</prop>
								</obj>
								<obj name="PropertyObject" class="GenSampleEditReplicate" version="4">
									<prop name="PropertyTypeName">Replicate of</prop>
									<prop name="Position">8</prop>
									<prop name="IsDefault">0</prop>
									<prop name="ReplicateOf">8</prop>
								</obj>
								<obj name="PropertyObject" class="HTCSampleID" version="4">
									<prop name="PropertyTypeName">Sample ID</prop>
									<prop name="Position">8</prop>
									<prop name="IsDefault">1</prop>
								</obj>
								<obj name="PropertyObject" class="GenSampleEditName" version="4">
									<prop name="PropertyTypeName">Sample Name</prop>
									<prop name="Position">8</prop>
									<prop name="IsDefault">0</prop>
									<prop name="name">SKBR3</prop>
								</obj>
								<obj name="PropertyObject" class="HTCSamplePrepNotes" version="4">
									<prop name="PropertyTypeName">Sample Prep Notes</prop>
									<prop name="Position">8</prop>
									<prop name="IsDefault">1</prop>
								</obj>
								<obj name="PropertyObject" class="GenSampleEditSubset" version="4">
									<prop name="PropertyTypeName">Subsets</prop>
									<prop name="Position">8</prop>
									<prop name="IsDefault">1</prop>
								</obj>
								<obj name="PropertyObject" class="SamplePrefWidth" version="5">
									<prop name="PropertyTypeName">Width</prop>
									<prop name="Position">8</prop>
									<prop name="IsDefault">1</prop>
									<prop name="Width">1</prop>
								</obj>
							</list>
						</obj>
					</obj>
					<obj name="item" class="SamplePropInfo" version="1">
						<obj name="ChannelProperties" class="ChanPropList" version="2">
							<obj name="ChannelProperties" class="EMList" version="1">
								<list name="emlist" count="1">
									<obj name="item" class="PropertyList" version="1">
										<list name="emlist" count="12">
											<obj name="PropertyObject" class="RQSampleTargetProperty" version="4">
												<prop name="PropertyTypeName">Combined Sample and Target Type</prop>
												<prop name="Position">9</prop>
												<prop name="IsDefault">0</prop>
												<obj name="ChannelProp" class="ChannelProperty" version="1">
													<prop name="ChannelIdx">0</prop>
												</obj>
											</obj>
											<obj name="PropertyObject" class="QuantConcProperty" version="4">
												<prop name="PropertyTypeName">Concentration</prop>
												<prop name="Position">9</prop>
												<prop name="IsDefault">1</prop>
												<prop name="Concentration">0</prop>
												<obj name="ChannelProp" class="ChannelProperty" version="1">
													<prop name="ChannelIdx">0</prop>
												</obj>
												<prop name="ReadOnly">1</prop>
											</obj>
											<obj name="PropertyObject" class="QuantCpHighProp" version="4">
												<prop name="PropertyTypeName">Cp High</prop>
												<prop name="Position">9</prop>
												<prop name="IsDefault">1</prop>
												<prop name="CpRangeHigh">0</prop>
												<obj name="ChannelProp" class="ChannelProperty" version="1">
													<prop name="ChannelIdx">0</prop>
												</obj>
												<prop name="ReadOnly">1</prop>
											</obj>
											<obj name="PropertyObject" class="QuantCpLowProp" version="4">
												<prop name="PropertyTypeName">Cp Low</prop>
												<prop name="Position">9</prop>
												<prop name="IsDefault">1</prop>
												<prop name="CpRangeLow">0</prop>
												<obj name="ChannelProp" class="ChannelProperty" version="1">
													<prop name="ChannelIdx">0</prop>
												</obj>
												<prop name="ReadOnly">1</prop>
											</obj>
											<obj name="PropertyObject" class="RQEffProp" version="4">
												<prop name="PropertyTypeName">Efficiency</prop>
												<prop name="Position">9</prop>
												<prop name="IsDefault">1</prop>
												<prop name="Efficiency">2</prop>
												<obj name="ChannelProp" class="ChannelProperty" version="1">
													<prop name="ChannelIdx">0</prop>
												</obj>
											</obj>
											<obj name="PropertyObject" class="ChannelGenotype" version="4">
												<prop name="PropertyTypeName">Melt Geno Genotype</prop>
												<prop name="Position">9</prop>
												<prop name="IsDefault">1</prop>
												<prop name="ReadOnly">1</prop>
												<obj name="ChannelProp" class="ChannelProperty" version="1">
													<prop name="ChannelIdx">0</prop>
												</obj>
											</obj>
											<obj name="PropertyObject" class="GroupChannelTypeProp" version="4">
												<prop name="PropertyTypeName">Melt Geno Sample Type</prop>
												<prop name="Position">9</prop>
												<prop name="IsDefault">0</prop>
												<prop name="GroupSampleType">mstUnknown</prop>
												<obj name="ChannelProp" class="ChannelProperty" version="1">
													<prop name="ChannelIdx">0</prop>
												</obj>
											</obj>
											<obj name="PropertyObject" class="QuantSampleTypeProperty" version="4">
												<prop name="PropertyTypeName">Quantification Sample Type</prop>
												<prop name="Position">9</prop>
												<prop name="IsDefault">0</prop>
												<prop name="SampleType">qsUnknown</prop>
												<obj name="ChannelProp" class="ChannelProperty" version="1">
													<prop name="ChannelIdx">0</prop>
												</obj>
											</obj>
											<obj name="PropertyObject" class="ChannelGenotype" version="4">
												<prop name="PropertyTypeName">Scanning Genotype</prop>
												<prop name="Position">9</prop>
												<prop name="IsDefault">1</prop>
												<prop name="ReadOnly">1</prop>
												<obj name="ChannelProp" class="ChannelProperty" version="1">
													<prop name="ChannelIdx">0</prop>
												</obj>
											</obj>
											<obj name="PropertyObject" class="GroupChannelTypeProp" version="4">
												<prop name="PropertyTypeName">Scanning Sample Type</prop>
												<prop name="Position">9</prop>
												<prop name="IsDefault">0</prop>
												<prop name="GroupSampleType">mstUnknown</prop>
												<obj name="ChannelProp" class="ChannelProperty" version="1">
													<prop name="ChannelIdx">0</prop>
												</obj>
											</obj>
											<obj name="PropertyObject" class="TargetName" version="4">
												<prop name="PropertyTypeName">Target Name</prop>
												<prop name="Position">9</prop>
												<prop name="IsDefault">1</prop>
												<obj name="ChannelProp" class="ChannelProperty" version="1">
													<prop name="ChannelIdx">0</prop>
												</obj>
											</obj>
											<obj name="PropertyObject" class="RQTargetProperty" version="4">
												<prop name="PropertyTypeName">Target Type</prop>
												<prop name="Position">9</prop>
												<prop name="IsDefault">0</prop>
												<prop name="TargetType">dtNone</prop>
												<obj name="ChannelProp" class="ChannelProperty" version="1">
													<prop name="ChannelIdx">0</prop>
												</obj>
											</obj>
										</list>
									</obj>
								</list>
							</obj>
						</obj>
						<prop name="ChannelPropertyCount">1</prop>
						<prop name="ContainerPosition">9</prop>
						<prop name="HasSampleProperties">1</prop>
						<obj name="SampleProperties" class="PropertyList" version="1">
							<list name="emlist" count="14">
								<obj name="PropertyObject" class="SamplePrefColor" version="4">
									<prop name="PropertyTypeName">Color</prop>
									<prop name="Position">9</prop>
									<prop name="IsDefault">0</prop>
									<prop name="Color">$004080FF</prop>
								</obj>
								<obj name="PropertyObject" class="DominantChannelProp" version="4">
									<prop name="PropertyTypeName">Dominant Channel</prop>
									<prop name="Position">9</prop>
									<prop name="IsDefault">0</prop>
									<prop name="DominantChannel">0</prop>
								</obj>
								<obj name="PropertyObject" class="Genotype" version="4">
									<prop name="PropertyTypeName">EndPt Genotype</prop>
									<prop name="Position">9</prop>
									<prop name="IsDefault">1</prop>
									<prop name="ReadOnly">1</prop>
								</obj>
								<obj name="PropertyObject" class="GroupingSample" version="4">
									<prop name="PropertyTypeName">EndPt Sample Type</prop>
									<prop name="Position">9</prop>
									<prop name="IsDefault">0</prop>
									<prop name="GroupSampleType">mstUnknown</prop>
								</obj>
								<obj name="PropertyObject" class="SamplePrefLineStyle" version="4">
									<prop name="PropertyTypeName">Line Style</prop>
									<prop name="Position">9</prop>
									<prop name="IsDefault">0</prop>
									<prop name="LineStyle">psSolid</prop>
								</obj>
								<obj name="PropertyObject" class="GenSampleEditNotes" version="4">
									<prop name="PropertyTypeName">Notes</prop>
									<prop name="Position">9</prop>
									<prop name="IsDefault">1</prop>
								</obj>
								<obj name="PropertyObject" class="SamplePrefPointStyle" version="4">
									<prop name="PropertyTypeName">Point Style</prop>
									<prop name="Position">9</prop>
									<prop name="IsDefault">0</prop>
									<prop name="PointStyle">psNothing</prop>
								</obj>
								<obj name="PropertyObject" class="GenSampleEditPosition" version="4">
									<prop name="PropertyTypeName">Position</prop>
									<prop name="Position">9</prop>
									<prop name="IsDefault">1</prop>
								</obj>
								<obj name="PropertyObject" class="GenSampleEditReplicate" version="4">
									<prop name="PropertyTypeName">Replicate of</prop>
									<prop name="Position">9</prop>
									<prop name="IsDefault">0</prop>
									<prop name="ReplicateOf">9</prop>
								</obj>
								<obj name="PropertyObject" class="HTCSampleID" version="4">
									<prop name="PropertyTypeName">Sample ID</prop>
									<prop name="Position">9</prop>
									<prop name="IsDefault">1</prop>
								</obj>
								<obj name="PropertyObject" class="GenSampleEditName" version="4">
									<prop name="PropertyTypeName">Sample Name</prop>
									<prop name="Position">9</prop>
									<prop name="IsDefault">0</prop>
									<prop name="name">HCT</prop>
								</obj>
								<obj name="PropertyObject" class="HTCSamplePrepNotes" version="4">
									<prop name="PropertyTypeName">Sample Prep Notes</prop>
									<prop name="Position">9</prop>
									<prop name="IsDefault">1</prop>
								</obj>
								<obj name="PropertyObject" class="GenSampleEditSubset" version="4">
									<prop name="PropertyTypeName">Subsets</prop>
									<prop name="Position">9</prop>
									<prop name="IsDefault">1</prop>
								</obj>
								<obj name="PropertyObject" class="SamplePrefWidth" version="5">
									<prop name="PropertyTypeName">Width</prop>
									<prop name="Position">9</prop>
									<prop name="IsDefault">1</prop>
									<prop name="Width">1</prop>
								</obj>
							</list>
						</obj>
					</obj>
					<obj name="item" class="SamplePropInfo" version="1">
						<obj name="ChannelProperties" class="ChanPropList" version="2">
							<obj name="ChannelProperties" class="EMList" version="1">
								<list name="emlist" count="1">
									<obj name="item" class="PropertyList" version="1">
										<list name="emlist" count="12">
											<obj name="PropertyObject" class="RQSampleTargetProperty" version="4">
												<prop name="PropertyTypeName">Combined Sample and Target Type</prop>
												<prop name="Position">10</prop>
												<prop name="IsDefault">0</prop>
												<obj name="ChannelProp" class="ChannelProperty" version="1">
													<prop name="ChannelIdx">0</prop>
												</obj>
											</obj>
											<obj name="PropertyObject" class="QuantConcProperty" version="4">
												<prop name="PropertyTypeName">Concentration</prop>
												<prop name="Position">10</prop>
												<prop name="IsDefault">1</prop>
												<prop name="Concentration">0</prop>
												<obj name="ChannelProp" class="ChannelProperty" version="1">
													<prop name="ChannelIdx">0</prop>
												</obj>
												<prop name="ReadOnly">1</prop>
											</obj>
											<obj name="PropertyObject" class="QuantCpHighProp" version="4">
												<prop name="PropertyTypeName">Cp High</prop>
												<prop name="Position">10</prop>
												<prop name="IsDefault">1</prop>
												<prop name="CpRangeHigh">0</prop>
												<obj name="ChannelProp" class="ChannelProperty" version="1">
													<prop name="ChannelIdx">0</prop>
												</obj>
												<prop name="ReadOnly">1</prop>
											</obj>
											<obj name="PropertyObject" class="QuantCpLowProp" version="4">
												<prop name="PropertyTypeName">Cp Low</prop>
												<prop name="Position">10</prop>
												<prop name="IsDefault">1</prop>
												<prop name="CpRangeLow">0</prop>
												<obj name="ChannelProp" class="ChannelProperty" version="1">
													<prop name="ChannelIdx">0</prop>
												</obj>
												<prop name="ReadOnly">1</prop>
											</obj>
											<obj name="PropertyObject" class="RQEffProp" version="4">
												<prop name="PropertyTypeName">Efficiency</prop>
												<prop name="Position">10</prop>
												<prop name="IsDefault">1</prop>
												<prop name="Efficiency">2</prop>
												<obj name="ChannelProp" class="ChannelProperty" version="1">
													<prop name="ChannelIdx">0</prop>
												</obj>
											</obj>
											<obj name="PropertyObject" class="ChannelGenotype" version="4">
												<prop name="PropertyTypeName">Melt Geno Genotype</prop>
												<prop name="Position">10</prop>
												<prop name="IsDefault">1</prop>
												<prop name="ReadOnly">1</prop>
												<obj name="ChannelProp" class="ChannelProperty" version="1">
													<prop name="ChannelIdx">0</prop>
												</obj>
											</obj>
											<obj name="PropertyObject" class="GroupChannelTypeProp" version="4">
												<prop name="PropertyTypeName">Melt Geno Sample Type</prop>
												<prop name="Position">10</prop>
												<prop name="IsDefault">0</prop>
												<prop name="GroupSampleType">mstUnknown</prop>
												<obj name="ChannelProp" class="ChannelProperty" version="1">
													<prop name="ChannelIdx">0</prop>
												</obj>
											</obj>
											<obj name="PropertyObject" class="QuantSampleTypeProperty" version="4">
												<prop name="PropertyTypeName">Quantification Sample Type</prop>
												<prop name="Position">10</prop>
												<prop name="IsDefault">0</prop>
												<prop name="SampleType">qsUnknown</prop>
												<obj name="ChannelProp" class="ChannelProperty" version="1">
													<prop name="ChannelIdx">0</prop>
												</obj>
											</obj>
											<obj name="PropertyObject" class="ChannelGenotype" version="4">
												<prop name="PropertyTypeName">Scanning Genotype</prop>
												<prop name="Position">10</prop>
												<prop name="IsDefault">1</prop>
												<prop name="ReadOnly">1</prop>
												<obj name="ChannelProp" class="ChannelProperty" version="1">
													<prop name="ChannelIdx">0</prop>
												</obj>
											</obj>
											<obj name="PropertyObject" class="GroupChannelTypeProp" version="4">
												<prop name="PropertyTypeName">Scanning Sample Type</prop>
												<prop name="Position">10</prop>
												<prop name="IsDefault">0</prop>
												<prop name="GroupSampleType">mstUnknown</prop>
												<obj name="ChannelProp" class="ChannelProperty" version="1">
													<prop name="ChannelIdx">0</prop>
												</obj>
											</obj>
											<obj name="PropertyObject" class="TargetName" version="4">
												<prop name="PropertyTypeName">Target Name</prop>
												<prop name="Position">10</prop>
												<prop name="IsDefault">1</prop>
												<obj name="ChannelProp" class="ChannelProperty" version="1">
													<prop name="ChannelIdx">0</prop>
												</obj>
											</obj>
											<obj name="PropertyObject" class="RQTargetProperty" version="4">
												<prop name="PropertyTypeName">Target Type</prop>
												<prop name="Position">10</prop>
												<prop name="IsDefault">0</prop>
												<prop name="TargetType">dtNone</prop>
												<obj name="ChannelProp" class="ChannelProperty" version="1">
													<prop name="ChannelIdx">0</prop>
												</obj>
											</obj>
										</list>
									</obj>
								</list>
							</obj>
						</obj>
						<prop name="ChannelPropertyCount">1</prop>
						<prop name="ContainerPosition">10</prop>
						<prop name="HasSampleProperties">1</prop>
						<obj name="SampleProperties" class="PropertyList" version="1">
							<list name="emlist" count="14">
								<obj name="PropertyObject" class="SamplePrefColor" version="4">
									<prop name="PropertyTypeName">Color</prop>
									<prop name="Position">10</prop>
									<prop name="IsDefault">0</prop>
									<prop name="Color">$00FD0299</prop>
								</obj>
								<obj name="PropertyObject" class="DominantChannelProp" version="4">
									<prop name="PropertyTypeName">Dominant Channel</prop>
									<prop name="Position">10</prop>
									<prop name="IsDefault">0</prop>
									<prop name="DominantChannel">0</prop>
								</obj>
								<obj name="PropertyObject" class="Genotype" version="4">
									<prop name="PropertyTypeName">EndPt Genotype</prop>
									<prop name="Position">10</prop>
									<prop name="IsDefault">1</prop>
									<prop name="ReadOnly">1</prop>
								</obj>
								<obj name="PropertyObject" class="GroupingSample" version="4">
									<prop name="PropertyTypeName">EndPt Sample Type</prop>
									<prop name="Position">10</prop>
									<prop name="IsDefault">0</prop>
									<prop name="GroupSampleType">mstUnknown</prop>
								</obj>
								<obj name="PropertyObject" class="SamplePrefLineStyle" version="4">
									<prop name="PropertyTypeName">Line Style</prop>
									<prop name="Position">10</prop>
									<prop name="IsDefault">0</prop>
									<prop name="LineStyle">psSolid</prop>
								</obj>
								<obj name="PropertyObject" class="GenSampleEditNotes" version="4">
									<prop name="PropertyTypeName">Notes</prop>
									<prop name="Position">10</prop>
									<prop name="IsDefault">1</prop>
								</obj>
								<obj name="PropertyObject" class="SamplePrefPointStyle" version="4">
									<prop name="PropertyTypeName">Point Style</prop>
									<prop name="Position">10</prop>
									<prop name="IsDefault">0</prop>
									<prop name="PointStyle">psNothing</prop>
								</obj>
								<obj name="PropertyObject" class="GenSampleEditPosition" version="4">
									<prop name="PropertyTypeName">Position</prop>
									<prop name="Position">10</prop>
									<prop name="IsDefault">1</prop>
								</obj>
								<obj name="PropertyObject" class="GenSampleEditReplicate" version="4">
									<prop name="PropertyTypeName">Replicate of</prop>
									<prop name="Position">10</prop>
									<prop name="IsDefault">0</prop>
									<prop name="ReplicateOf">10</prop>
								</obj>
								<obj name="PropertyObject" class="HTCSampleID" version="4">
									<prop name="PropertyTypeName">Sample ID</prop>
									<prop name="Position">10</prop>
									<prop name="IsDefault">1</prop>
								</obj>
								<obj name="PropertyObject" class="GenSampleEditName" version="4">
									<prop name="PropertyTypeName">Sample Name</prop>
									<prop name="Position">10</prop>
									<prop name="IsDefault">0</prop>
									<prop name="name">HeLa</prop>
								</obj>
								<obj name="PropertyObject" class="HTCSamplePrepNotes" version="4">
									<prop name="PropertyTypeName">Sample Prep Notes</prop>
									<prop name="Position">10</prop>
									<prop name="IsDefault">1</prop>
								</obj>
								<obj name="PropertyObject" class="GenSampleEditSubset" version="4">
									<prop name="PropertyTypeName">Subsets</prop>
									<prop name="Position">10</prop>
									<prop name="IsDefault">1</prop>
								</obj>
								<obj name="PropertyObject" class="SamplePrefWidth" version="5">
									<prop name="PropertyTypeName">Width</prop>
									<prop name="Position">10</prop>
									<prop name="IsDefault">1</prop>
									<prop name="Width">1</prop>
								</obj>
							</list>
						</obj>
					</obj>
					<obj name="item" class="SamplePropInfo" version="1">
						<obj name="ChannelProperties" class="ChanPropList" version="2">
							<obj name="ChannelProperties" class="EMList" version="1">
								<list name="emlist" count="1">
									<obj name="item" class="PropertyList" version="1">
										<list name="emlist" count="12">
											<obj name="PropertyObject" class="RQSampleTargetProperty" version="4">
												<prop name="PropertyTypeName">Combined Sample and Target Type</prop>
												<prop name="Position">11</prop>
												<prop name="IsDefault">0</prop>
												<obj name="ChannelProp" class="ChannelProperty" version="1">
													<prop name="ChannelIdx">0</prop>
												</obj>
											</obj>
											<obj name="PropertyObject" class="QuantConcProperty" version="4">
												<prop name="PropertyTypeName">Concentration</prop>
												<prop name="Position">11</prop>
												<prop name="IsDefault">1</prop>
												<prop name="Concentration">0</prop>
												<obj name="ChannelProp" class="ChannelProperty" version="1">
													<prop name="ChannelIdx">0</prop>
												</obj>
												<prop name="ReadOnly">1</prop>
											</obj>
											<obj name="PropertyObject" class="QuantCpHighProp" version="4">
												<prop name="PropertyTypeName">Cp High</prop>
												<prop name="Position">11</prop>
												<prop name="IsDefault">1</prop>
												<prop name="CpRangeHigh">0</prop>
												<obj name="ChannelProp" class="ChannelProperty" version="1">
													<prop name="ChannelIdx">0</prop>
												</obj>
												<prop name="ReadOnly">1</prop>
											</obj>
											<obj name="PropertyObject" class="QuantCpLowProp" version="4">
												<prop name="PropertyTypeName">Cp Low</prop>
												<prop name="Position">11</prop>
												<prop name="IsDefault">1</prop>
												<prop name="CpRangeLow">0</prop>
												<obj name="ChannelProp" class="ChannelProperty" version="1">
													<prop name="ChannelIdx">0</prop>
												</obj>
												<prop name="ReadOnly">1</prop>
											</obj>
											<obj name="PropertyObject" class="RQEffProp" version="4">
												<prop name="PropertyTypeName">Efficiency</prop>
												<prop name="Position">11</prop>
												<prop name="IsDefault">1</prop>
												<prop name="Efficiency">2</prop>
												<obj name="ChannelProp" class="ChannelProperty" version="1">
													<prop name="ChannelIdx">0</prop>
												</obj>
											</obj>
											<obj name="PropertyObject" class="ChannelGenotype" version="4">
												<prop name="PropertyTypeName">Melt Geno Genotype</prop>
												<prop name="Position">11</prop>
												<prop name="IsDefault">1</prop>
												<prop name="ReadOnly">1</prop>
												<obj name="ChannelProp" class="ChannelProperty" version="1">
													<prop name="ChannelIdx">0</prop>
												</obj>
											</obj>
											<obj name="PropertyObject" class="GroupChannelTypeProp" version="4">
												<prop name="PropertyTypeName">Melt Geno Sample Type</prop>
												<prop name="Position">11</prop>
												<prop name="IsDefault">0</prop>
												<prop name="GroupSampleType">mstUnknown</prop>
												<obj name="ChannelProp" class="ChannelProperty" version="1">
													<prop name="ChannelIdx">0</prop>
												</obj>
											</obj>
											<obj name="PropertyObject" class="QuantSampleTypeProperty" version="4">
												<prop name="PropertyTypeName">Quantification Sample Type</prop>
												<prop name="Position">11</prop>
												<prop name="IsDefault">0</prop>
												<prop name="SampleType">qsUnknown</prop>
												<obj name="ChannelProp" class="ChannelProperty" version="1">
													<prop name="ChannelIdx">0</prop>
												</obj>
											</obj>
											<obj name="PropertyObject" class="ChannelGenotype" version="4">
												<prop name="PropertyTypeName">Scanning Genotype</prop>
												<prop name="Position">11</prop>
												<prop name="IsDefault">1</prop>
												<prop name="ReadOnly">1</prop>
												<obj name="ChannelProp" class="ChannelProperty" version="1">
													<prop name="ChannelIdx">0</prop>
												</obj>
											</obj>
											<obj name="PropertyObject" class="GroupChannelTypeProp" version="4">
												<prop name="PropertyTypeName">Scanning Sample Type</prop>
												<prop name="Position">11</prop>
												<prop name="IsDefault">0</prop>
												<prop name="GroupSampleType">mstUnknown</prop>
												<obj name="ChannelProp" class="ChannelProperty" version="1">
													<prop name="ChannelIdx">0</prop>
												</obj>
											</obj>
											<obj name="PropertyObject" class="TargetName" version="4">
												<prop name="PropertyTypeName">Target Name</prop>
												<prop name="Position">11</prop>
												<prop name="IsDefault">1</prop>
												<obj name="ChannelProp" class="ChannelProperty" version="1">
													<prop name="ChannelIdx">0</prop>
												</obj>
											</obj>
											<obj name="PropertyObject" class="RQTargetProperty" version="4">
												<prop name="PropertyTypeName">Target Type</prop>
												<prop name="Position">11</prop>
												<prop name="IsDefault">0</prop>
												<prop name="TargetType">dtNone</prop>
												<obj name="ChannelProp" class="ChannelProperty" version="1">
													<prop name="ChannelIdx">0</prop>
												</obj>
											</obj>
										</list>
									</obj>
								</list>
							</obj>
						</obj>
						<prop name="ChannelPropertyCount">1</prop>
						<prop name="ContainerPosition">11</prop>
						<prop name="HasSampleProperties">1</prop>
						<obj name="SampleProperties" class="PropertyList" version="1">
							<list name="emlist" count="14">
								<obj name="PropertyObject" class="SamplePrefColor" version="4">
									<prop name="PropertyTypeName">Color</prop>
									<prop name="Position">11</prop>
									<prop name="IsDefault">0</prop>
									<prop name="Color">$0026C4B8</prop>
								</obj>
								<obj name="PropertyObject" class="DominantChannelProp" version="4">
									<prop name="PropertyTypeName">Dominant Channel</prop>
									<prop name="Position">11</prop>
									<prop name="IsDefault">0</prop>
									<prop name="DominantChannel">0</prop>
								</obj>
								<obj name="PropertyObject" class="Genotype" version="4">
									<prop name="PropertyTypeName">EndPt Genotype</prop>
									<prop name="Position">11</prop>
									<prop name="IsDefault">1</prop>
									<prop name="ReadOnly">1</prop>
								</obj>
								<obj name="PropertyObject" class="GroupingSample" version="4">
									<prop name="PropertyTypeName">EndPt Sample Type</prop>
									<prop name="Position">11</prop>
									<prop name="IsDefault">0</prop>
									<prop name="GroupSampleType">mstUnknown</prop>
								</obj>
								<obj name="PropertyObject" class="SamplePrefLineStyle" version="4">
									<prop name="PropertyTypeName">Line Style</prop>
									<prop name="Position">11</prop>
									<prop name="IsDefault">0</prop>
									<prop name="LineStyle">psSolid</prop>
								</obj>
								<obj name="PropertyObject" class="GenSampleEditNotes" version="4">
									<prop name="PropertyTypeName">Notes</prop>
									<prop name="Position">11</prop>
									<prop name="IsDefault">1</prop>
								</obj>
								<obj name="PropertyObject" class="SamplePrefPointStyle" version="4">
									<prop name="PropertyTypeName">Point Style</prop>
									<prop name="Position">11</prop>
									<prop name="IsDefault">0</prop>
									<prop name="PointStyle">psNothing</prop>
								</obj>
								<obj name="PropertyObject" class="GenSampleEditPosition" version="4">
									<prop name="PropertyTypeName">Position</prop>
									<prop name="Position">11</prop>
									<prop name="IsDefault">1</prop>
								</obj>
								<obj name="PropertyObject" class="GenSampleEditReplicate" version="4">
									<prop name="PropertyTypeName">Replicate of</prop>
									<prop name="Position">11</prop>
									<prop name="IsDefault">0</prop>
									<prop name="ReplicateOf">11</prop>
								</obj>
								<obj name="PropertyObject" class="HTCSampleID" version="4">
									<prop name="PropertyTypeName">Sample ID</prop>
									<prop name="Position">11</prop>
									<prop name="IsDefault">1</prop>
								</obj>
								<obj name="PropertyObject" class="GenSampleEditName" version="4">
									<prop name="PropertyTypeName">Sample Name</prop>
									<prop name="Position">11</prop>
									<prop name="IsDefault">0</prop>
									<prop name="name">U2OS</prop>
								</obj>
								<obj name="PropertyObject" class="HTCSamplePrepNotes" version="4">
									<prop name="PropertyTypeName">Sample Prep Notes</prop>
									<prop name="Position">11</prop>
									<prop name="IsDefault">1</prop>
								</obj>
								<obj name="PropertyObject" class="GenSampleEditSubset" version="4">
									<prop name="PropertyTypeName">Subsets</prop>
									<prop name="Position">11</prop>
									<prop name="IsDefault">1</prop>
								</obj>
								<obj name="PropertyObject" class="SamplePrefWidth" version="5">
									<prop name="PropertyTypeName">Width</prop>
									<prop name="Position">11</prop>
									<prop name="IsDefault">1</prop>
									<prop name="Width">1</prop>
								</obj>
							</list>
						</obj>
					</obj>
					<obj name="item" class="SamplePropInfo" version="1">
						<obj name="ChannelProperties" class="ChanPropList" version="2">
							<obj name="ChannelProperties" class="EMList" version="1">
								<list name="emlist" count="1">
									<obj name="item" class="PropertyList" version="1">
										<list name="emlist" count="12">
											<obj name="PropertyObject" class="RQSampleTargetProperty" version="4">
												<prop name="PropertyTypeName">Combined Sample and Target Type</prop>
												<prop name="Position">12</prop>
												<prop name="IsDefault">0</prop>
												<obj name="ChannelProp" class="ChannelProperty" version="1">
													<prop name="ChannelIdx">0</prop>
												</obj>
											</obj>
											<obj name="PropertyObject" class="QuantConcProperty" version="4">
												<prop name="PropertyTypeName">Concentration</prop>
												<prop name="Position">12</prop>
												<prop name="IsDefault">1</prop>
												<prop name="Concentration">0</prop>
												<obj name="ChannelProp" class="ChannelProperty" version="1">
													<prop name="ChannelIdx">0</prop>
												</obj>
												<prop name="ReadOnly">1</prop>
											</obj>
											<obj name="PropertyObject" class="QuantCpHighProp" version="4">
												<prop name="PropertyTypeName">Cp High</prop>
												<prop name="Position">12</prop>
												<prop name="IsDefault">1</prop>
												<prop name="CpRangeHigh">0</prop>
												<obj name="ChannelProp" class="ChannelProperty" version="1">
													<prop name="ChannelIdx">0</prop>
												</obj>
												<prop name="ReadOnly">1</prop>
											</obj>
											<obj name="PropertyObject" class="QuantCpLowProp" version="4">
												<prop name="PropertyTypeName">Cp Low</prop>
												<prop name="Position">12</prop>
												<prop name="IsDefault">1</prop>
												<prop name="CpRangeLow">0</prop>
												<obj name="ChannelProp" class="ChannelProperty" version="1">
													<prop name="ChannelIdx">0</prop>
												</obj>
												<prop name="ReadOnly">1</prop>
											</obj>
											<obj name="PropertyObject" class="RQEffProp" version="4">
												<prop name="PropertyTypeName">Efficiency</prop>
												<prop name="Position">12</prop>
												<prop name="IsDefault">1</prop>
												<prop name="Efficiency">2</prop>
												<obj name="ChannelProp" class="ChannelProperty" version="1">
													<prop name="ChannelIdx">0</prop>
												</obj>
											</obj>
											<obj name="PropertyObject" class="ChannelGenotype" version="4">
												<prop name="PropertyTypeName">Melt Geno Genotype</prop>
												<prop name="Position">12</prop>
												<prop name="IsDefault">1</prop>
												<prop name="ReadOnly">1</prop>
												<obj name="ChannelProp" class="ChannelProperty" version="1">
													<prop name="ChannelIdx">0</prop>
												</obj>
											</obj>
											<obj name="PropertyObject" class="GroupChannelTypeProp" version="4">
												<prop name="PropertyTypeName">Melt Geno Sample Type</prop>
												<prop name="Position">12</prop>
												<prop name="IsDefault">0</prop>
												<prop name="GroupSampleType">mstUnknown</prop>
												<obj name="ChannelProp" class="ChannelProperty" version="1">
													<prop name="ChannelIdx">0</prop>
												</obj>
											</obj>
											<obj name="PropertyObject" class="QuantSampleTypeProperty" version="4">
												<prop name="PropertyTypeName">Quantification Sample Type</prop>
												<prop name="Position">12</prop>
												<prop name="IsDefault">0</prop>
												<prop name="SampleType">qsUnknown</prop>
												<obj name="ChannelProp" class="ChannelProperty" version="1">
													<prop name="ChannelIdx">0</prop>
												</obj>
											</obj>
											<obj name="PropertyObject" class="ChannelGenotype" version="4">
												<prop name="PropertyTypeName">Scanning Genotype</prop>
												<prop name="Position">12</prop>
												<prop name="IsDefault">1</prop>
												<prop name="ReadOnly">1</prop>
												<obj name="ChannelProp" class="ChannelProperty" version="1">
													<prop name="ChannelIdx">0</prop>
												</obj>
											</obj>
											<obj name="PropertyObject" class="GroupChannelTypeProp" version="4">
												<prop name="PropertyTypeName">Scanning Sample Type</prop>
												<prop name="Position">12</prop>
												<prop name="IsDefault">0</prop>
												<prop name="GroupSampleType">mstUnknown</prop>
												<obj name="ChannelProp" class="ChannelProperty" version="1">
													<prop name="ChannelIdx">0</prop>
												</obj>
											</obj>
											<obj name="PropertyObject" class="TargetName" version="4">
												<prop name="PropertyTypeName">Target Name</prop>
												<prop name="Position">12</prop>
												<prop name="IsDefault">1</prop>
												<obj name="ChannelProp" class="ChannelProperty" version="1">
													<prop name="ChannelIdx">0</prop>
												</obj>
											</obj>
											<obj name="PropertyObject" class="RQTargetProperty" version="4">
												<prop name="PropertyTypeName">Target Type</prop>
												<prop name="Position">12</prop>
												<prop name="IsDefault">0</prop>
												<prop name="TargetType">dtNone</prop>
												<obj name="ChannelProp" class="ChannelProperty" version="1">
													<prop name="ChannelIdx">0</prop>
												</obj>
											</obj>
										</list>
									</obj>
								</list>
							</obj>
						</obj>
						<prop name="ChannelPropertyCount">1</prop>
						<prop name="ContainerPosition">12</prop>
						<prop name="HasSampleProperties">1</prop>
						<obj name="SampleProperties" class="PropertyList" version="1">
							<list name="emlist" count="14">
								<obj name="PropertyObject" class="SamplePrefColor" version="4">
									<prop name="PropertyTypeName">Color</prop>
									<prop name="Position">12</prop>
									<prop name="IsDefault">0</prop>
									<prop name="Color">$00FF8000</prop>
								</obj>
								<obj name="PropertyObject" class="DominantChannelProp" version="4">
									<prop name="PropertyTypeName">Dominant Channel</prop>
									<prop name="Position">12</prop>
									<prop name="IsDefault">0</prop>
									<prop name="DominantChannel">0</prop>
								</obj>
								<obj name="PropertyObject" class="Genotype" version="4">
									<prop name="PropertyTypeName">EndPt Genotype</prop>
									<prop name="Position">12</prop>
									<prop name="IsDefault">1</prop>
									<prop name="ReadOnly">1</prop>
								</obj>
								<obj name="PropertyObject" class="GroupingSample" version="4">
									<prop name="PropertyTypeName">EndPt Sample Type</prop>
									<prop name="Position">12</prop>
									<prop name="IsDefault">0</prop>
									<prop name="GroupSampleType">mstUnknown</prop>
								</obj>
								<obj name="PropertyObject" class="SamplePrefLineStyle" version="4">
									<prop name="PropertyTypeName">Line Style</prop>
									<prop name="Position">12</prop>
									<prop name="IsDefault">0</prop>
									<prop name="LineStyle">psSolid</prop>
								</obj>
								<obj name="PropertyObject" class="GenSampleEditNotes" version="4">
									<prop name="PropertyTypeName">Notes</prop>
									<prop name="Position">12</prop>
									<prop name="IsDefault">1</prop>
								</obj>
								<obj name="PropertyObject" class="SamplePrefPointStyle" version="4">
									<prop name="PropertyTypeName">Point Style</prop>
									<prop name="Position">12</prop>
									<prop name="IsDefault">0</prop>
									<prop name="PointStyle">psNothing</prop>
								</obj>
								<obj name="PropertyObject" class="GenSampleEditPosition" version="4">
									<prop name="PropertyTypeName">Position</prop>
									<prop name="Position">12</prop>
									<prop name="IsDefault">1</prop>
								</obj>
								<obj name="PropertyObject" class="GenSampleEditReplicate" version="4">
									<prop name="PropertyTypeName">Replicate of</prop>
									<prop name="Position">12</prop>
									<prop name="IsDefault">0</prop>
									<prop name="ReplicateOf">0</prop>
								</obj>
								<obj name="PropertyObject" class="HTCSampleID" version="4">
									<prop name="PropertyTypeName">Sample ID</prop>
									<prop name="Position">12</prop>
									<prop name="IsDefault">1</prop>
								</obj>
								<obj name="PropertyObject" class="GenSampleEditName" version="4">
									<prop name="PropertyTypeName">Sample Name</prop>
									<prop name="Position">12</prop>
									<prop name="IsDefault">0</prop>
									<prop name="name">HEP G2</prop>
								</obj>
								<obj name="PropertyObject" class="HTCSamplePrepNotes" version="4">
									<prop name="PropertyTypeName">Sample Prep Notes</prop>
									<prop name="Position">12</prop>
									<prop name="IsDefault">1</prop>
								</obj>
								<obj name="PropertyObject" class="GenSampleEditSubset" version="4">
									<prop name="PropertyTypeName">Subsets</prop>
									<prop name="Position">12</prop>
									<prop name="IsDefault">1</prop>
								</obj>
								<obj name="PropertyObject" class="SamplePrefWidth" version="5">
									<prop name="PropertyTypeName">Width</prop>
									<prop name="Position">12</prop>
									<prop name="IsDefault">1</prop>
									<prop name="Width">1</prop>
								</obj>
							</list>
						</obj>
					</obj>
					<obj name="item" class="SamplePropInfo" version="1">
						<obj name="ChannelProperties" class="ChanPropList" version="2">
							<obj name="ChannelProperties" class="EMList" version="1">
								<list name="emlist" count="1">
									<obj name="item" class="PropertyList" version="1">
										<list name="emlist" count="12">
											<obj name="PropertyObject" class="RQSampleTargetProperty" version="4">
												<prop name="PropertyTypeName">Combined Sample and Target Type</prop>
												<prop name="Position">13</prop>
												<prop name="IsDefault">0</prop>
												<obj name="ChannelProp" class="ChannelProperty" version="1">
													<prop name="ChannelIdx">0</prop>
												</obj>
											</obj>
											<obj name="PropertyObject" class="QuantConcProperty" version="4">
												<prop name="PropertyTypeName">Concentration</prop>
												<prop name="Position">13</prop>
												<prop name="IsDefault">1</prop>
												<prop name="Concentration">0</prop>
												<obj name="ChannelProp" class="ChannelProperty" version="1">
													<prop name="ChannelIdx">0</prop>
												</obj>
												<prop name="ReadOnly">1</prop>
											</obj>
											<obj name="PropertyObject" class="QuantCpHighProp" version="4">
												<prop name="PropertyTypeName">Cp High</prop>
												<prop name="Position">13</prop>
												<prop name="IsDefault">1</prop>
												<prop name="CpRangeHigh">0</prop>
												<obj name="ChannelProp" class="ChannelProperty" version="1">
													<prop name="ChannelIdx">0</prop>
												</obj>
												<prop name="ReadOnly">1</prop>
											</obj>
											<obj name="PropertyObject" class="QuantCpLowProp" version="4">
												<prop name="PropertyTypeName">Cp Low</prop>
												<prop name="Position">13</prop>
												<prop name="IsDefault">1</prop>
												<prop name="CpRangeLow">0</prop>
												<obj name="ChannelProp" class="ChannelProperty" version="1">
													<prop name="ChannelIdx">0</prop>
												</obj>
												<prop name="ReadOnly">1</prop>
											</obj>
											<obj name="PropertyObject" class="RQEffProp" version="4">
												<prop name="PropertyTypeName">Efficiency</prop>
												<prop name="Position">13</prop>
												<prop name="IsDefault">1</prop>
												<prop name="Efficiency">2</prop>
												<obj name="ChannelProp" class="ChannelProperty" version="1">
													<prop name="ChannelIdx">0</prop>
												</obj>
											</obj>
											<obj name="PropertyObject" class="ChannelGenotype" version="4">
												<prop name="PropertyTypeName">Melt Geno Genotype</prop>
												<prop name="Position">13</prop>
												<prop name="IsDefault">1</prop>
												<prop name="ReadOnly">1</prop>
												<obj name="ChannelProp" class="ChannelProperty" version="1">
													<prop name="ChannelIdx">0</prop>
												</obj>
											</obj>
											<obj name="PropertyObject" class="GroupChannelTypeProp" version="4">
												<prop name="PropertyTypeName">Melt Geno Sample Type</prop>
												<prop name="Position">13</prop>
												<prop name="IsDefault">0</prop>
												<prop name="GroupSampleType">mstUnknown</prop>
												<obj name="ChannelProp" class="ChannelProperty" version="1">
													<prop name="ChannelIdx">0</prop>
												</obj>
											</obj>
											<obj name="PropertyObject" class="QuantSampleTypeProperty" version="4">
												<prop name="PropertyTypeName">Quantification Sample Type</prop>
												<prop name="Position">13</prop>
												<prop name="IsDefault">0</prop>
												<prop name="SampleType">qsUnknown</prop>
												<obj name="ChannelProp" class="ChannelProperty" version="1">
													<prop name="ChannelIdx">0</prop>
												</obj>
											</obj>
											<obj name="PropertyObject" class="ChannelGenotype" version="4">
												<prop name="PropertyTypeName">Scanning Genotype</prop>
												<prop name="Position">13</prop>
												<prop name="IsDefault">1</prop>
												<prop name="ReadOnly">1</prop>
												<obj name="ChannelProp" class="ChannelProperty" version="1">
													<prop name="ChannelIdx">0</prop>
												</obj>
											</obj>
											<obj name="PropertyObject" class="GroupChannelTypeProp" version="4">
												<prop name="PropertyTypeName">Scanning Sample Type</prop>
												<prop name="Position">13</prop>
												<prop name="IsDefault">0</prop>
												<prop name="GroupSampleType">mstUnknown</prop>
												<obj name="ChannelProp" class="ChannelProperty" version="1">
													<prop name="ChannelIdx">0</prop>
												</obj>
											</obj>
											<obj name="PropertyObject" class="TargetName" version="4">
												<prop name="PropertyTypeName">Target Name</prop>
												<prop name="Position">13</prop>
												<prop name="IsDefault">1</prop>
												<obj name="ChannelProp" class="ChannelProperty" version="1">
													<prop name="ChannelIdx">0</prop>
												</obj>
											</obj>
											<obj name="PropertyObject" class="RQTargetProperty" version="4">
												<prop name="PropertyTypeName">Target Type</prop>
												<prop name="Position">13</prop>
												<prop name="IsDefault">0</prop>
												<prop name="TargetType">dtNone</prop>
												<obj name="ChannelProp" class="ChannelProperty" version="1">
													<prop name="ChannelIdx">0</prop>
												</obj>
											</obj>
										</list>
									</obj>
								</list>
							</obj>
						</obj>
						<prop name="ChannelPropertyCount">1</prop>
						<prop name="ContainerPosition">13</prop>
						<prop name="HasSampleProperties">1</prop>
						<obj name="SampleProperties" class="PropertyList" version="1">
							<list name="emlist" count="14">
								<obj name="PropertyObject" class="SamplePrefColor" version="4">
									<prop name="PropertyTypeName">Color</prop>
									<prop name="Position">13</prop>
									<prop name="IsDefault">0</prop>
									<prop name="Color">clRed</prop>
								</obj>
								<obj name="PropertyObject" class="DominantChannelProp" version="4">
									<prop name="PropertyTypeName">Dominant Channel</prop>
									<prop name="Position">13</prop>
									<prop name="IsDefault">0</prop>
									<prop name="DominantChannel">0</prop>
								</obj>
								<obj name="PropertyObject" class="Genotype" version="4">
									<prop name="PropertyTypeName">EndPt Genotype</prop>
									<prop name="Position">13</prop>
									<prop name="IsDefault">1</prop>
									<prop name="ReadOnly">1</prop>
								</obj>
								<obj name="PropertyObject" class="GroupingSample" version="4">
									<prop name="PropertyTypeName">EndPt Sample Type</prop>
									<prop name="Position">13</prop>
									<prop name="IsDefault">0</prop>
									<prop name="GroupSampleType">mstUnknown</prop>
								</obj>
								<obj name="PropertyObject" class="SamplePrefLineStyle" version="4">
									<prop name="PropertyTypeName">Line Style</prop>
									<prop name="Position">13</prop>
									<prop name="IsDefault">0</prop>
									<prop name="LineStyle">psSolid</prop>
								</obj>
								<obj name="PropertyObject" class="GenSampleEditNotes" version="4">
									<prop name="PropertyTypeName">Notes</prop>
									<prop name="Position">13</prop>
									<prop name="IsDefault">1</prop>
								</obj>
								<obj name="PropertyObject" class="SamplePrefPointStyle" version="4">
									<prop name="PropertyTypeName">Point Style</prop>
									<prop name="Position">13</prop>
									<prop name="IsDefault">0</prop>
									<prop name="PointStyle">psNothing</prop>
								</obj>
								<obj name="PropertyObject" class="GenSampleEditPosition" version="4">
									<prop name="PropertyTypeName">Position</prop>
									<prop name="Position">13</prop>
									<prop name="IsDefault">1</prop>
								</obj>
								<obj name="PropertyObject" class="GenSampleEditReplicate" version="4">
									<prop name="PropertyTypeName">Replicate of</prop>
									<prop name="Position">13</prop>
									<prop name="IsDefault">0</prop>
									<prop name="ReplicateOf">1</prop>
								</obj>
								<obj name="PropertyObject" class="HTCSampleID" version="4">
									<prop name="PropertyTypeName">Sample ID</prop>
									<prop name="Position">13</prop>
									<prop name="IsDefault">1</prop>
								</obj>
								<obj name="PropertyObject" class="GenSampleEditName" version="4">
									<prop name="PropertyTypeName">Sample Name</prop>
									<prop name="Position">13</prop>
									<prop name="IsDefault">0</prop>
									<prop name="name">MDA MD453</prop>
								</obj>
								<obj name="PropertyObject" class="HTCSamplePrepNotes" version="4">
									<prop name="PropertyTypeName">Sample Prep Notes</prop>
									<prop name="Position">13</prop>
									<prop name="IsDefault">1</prop>
								</obj>
								<obj name="PropertyObject" class="GenSampleEditSubset" version="4">
									<prop name="PropertyTypeName">Subsets</prop>
									<prop name="Position">13</prop>
									<prop name="IsDefault">1</prop>
								</obj>
								<obj name="PropertyObject" class="SamplePrefWidth" version="5">
									<prop name="PropertyTypeName">Width</prop>
									<prop name="Position">13</prop>
									<prop name="IsDefault">1</prop>
									<prop name="Width">1</prop>
								</obj>
							</list>
						</obj>
					</obj>
					<obj name="item" class="SamplePropInfo" version="1">
						<obj name="ChannelProperties" class="ChanPropList" version="2">
							<obj name="ChannelProperties" class="EMList" version="1">
								<list name="emlist" count="1">
									<obj name="item" class="PropertyList" version="1">
										<list name="emlist" count="12">
											<obj name="PropertyObject" class="RQSampleTargetProperty" version="4">
												<prop name="PropertyTypeName">Combined Sample and Target Type</prop>
												<prop name="Position">14</prop>
												<prop name="IsDefault">0</prop>
												<obj name="ChannelProp" class="ChannelProperty" version="1">
													<prop name="ChannelIdx">0</prop>
												</obj>
											</obj>
											<obj name="PropertyObject" class="QuantConcProperty" version="4">
												<prop name="PropertyTypeName">Concentration</prop>
												<prop name="Position">14</prop>
												<prop name="IsDefault">1</prop>
												<prop name="Concentration">0</prop>
												<obj name="ChannelProp" class="ChannelProperty" version="1">
													<prop name="ChannelIdx">0</prop>
												</obj>
												<prop name="ReadOnly">1</prop>
											</obj>
											<obj name="PropertyObject" class="QuantCpHighProp" version="4">
												<prop name="PropertyTypeName">Cp High</prop>
												<prop name="Position">14</prop>
												<prop name="IsDefault">1</prop>
												<prop name="CpRangeHigh">0</prop>
												<obj name="ChannelProp" class="ChannelProperty" version="1">
													<prop name="ChannelIdx">0</prop>
												</obj>
												<prop name="ReadOnly">1</prop>
											</obj>
											<obj name="PropertyObject" class="QuantCpLowProp" version="4">
												<prop name="PropertyTypeName">Cp Low</prop>
												<prop name="Position">14</prop>
												<prop name="IsDefault">1</prop>
												<prop name="CpRangeLow">0</prop>
												<obj name="ChannelProp" class="ChannelProperty" version="1">
													<prop name="ChannelIdx">0</prop>
												</obj>
												<prop name="ReadOnly">1</prop>
											</obj>
											<obj name="PropertyObject" class="RQEffProp" version="4">
												<prop name="PropertyTypeName">Efficiency</prop>
												<prop name="Position">14</prop>
												<prop name="IsDefault">1</prop>
												<prop name="Efficiency">2</prop>
												<obj name="ChannelProp" class="ChannelProperty" version="1">
													<prop name="ChannelIdx">0</prop>
												</obj>
											</obj>
											<obj name="PropertyObject" class="ChannelGenotype" version="4">
												<prop name="PropertyTypeName">Melt Geno Genotype</prop>
												<prop name="Position">14</prop>
												<prop name="IsDefault">1</prop>
												<prop name="ReadOnly">1</prop>
												<obj name="ChannelProp" class="ChannelProperty" version="1">
													<prop name="ChannelIdx">0</prop>
												</obj>
											</obj>
											<obj name="PropertyObject" class="GroupChannelTypeProp" version="4">
												<prop name="PropertyTypeName">Melt Geno Sample Type</prop>
												<prop name="Position">14</prop>
												<prop name="IsDefault">0</prop>
												<prop name="GroupSampleType">mstUnknown</prop>
												<obj name="ChannelProp" class="ChannelProperty" version="1">
													<prop name="ChannelIdx">0</prop>
												</obj>
											</obj>
											<obj name="PropertyObject" class="QuantSampleTypeProperty" version="4">
												<prop name="PropertyTypeName">Quantification Sample Type</prop>
												<prop name="Position">14</prop>
												<prop name="IsDefault">0</prop>
												<prop name="SampleType">qsUnknown</prop>
												<obj name="ChannelProp" class="ChannelProperty" version="1">
													<prop name="ChannelIdx">0</prop>
												</obj>
											</obj>
											<obj name="PropertyObject" class="ChannelGenotype" version="4">
												<prop name="PropertyTypeName">Scanning Genotype</prop>
												<prop name="Position">14</prop>
												<prop name="IsDefault">1</prop>
												<prop name="ReadOnly">1</prop>
												<obj name="ChannelProp" class="ChannelProperty" version="1">
													<prop name="ChannelIdx">0</prop>
												</obj>
											</obj>
											<obj name="PropertyObject" class="GroupChannelTypeProp" version="4">
												<prop name="PropertyTypeName">Scanning Sample Type</prop>
												<prop name="Position">14</prop>
												<prop name="IsDefault">0</prop>
												<prop name="GroupSampleType">mstUnknown</prop>
												<obj name="ChannelProp" class="ChannelProperty" version="1">
													<prop name="ChannelIdx">0</prop>
												</obj>
											</obj>
											<obj name="PropertyObject" class="TargetName" version="4">
												<prop name="PropertyTypeName">Target Name</prop>
												<prop name="Position">14</prop>
												<prop name="IsDefault">1</prop>
												<obj name="ChannelProp" class="ChannelProperty" version="1">
													<prop name="ChannelIdx">0</prop>
												</obj>
											</obj>
											<obj name="PropertyObject" class="RQTargetProperty" version="4">
												<prop name="PropertyTypeName">Target Type</prop>
												<prop name="Position">14</prop>
												<prop name="IsDefault">0</prop>
												<prop name="TargetType">dtNone</prop>
												<obj name="ChannelProp" class="ChannelProperty" version="1">
													<prop name="ChannelIdx">0</prop>
												</obj>
											</obj>
										</list>
									</obj>
								</list>
							</obj>
						</obj>
						<prop name="ChannelPropertyCount">1</prop>
						<prop name="ContainerPosition">14</prop>
						<prop name="HasSampleProperties">1</prop>
						<obj name="SampleProperties" class="PropertyList" version="1">
							<list name="emlist" count="14">
								<obj name="PropertyObject" class="SamplePrefColor" version="4">
									<prop name="PropertyTypeName">Color</prop>
									<prop name="Position">14</prop>
									<prop name="IsDefault">0</prop>
									<prop name="Color">$0030D700</prop>
								</obj>
								<obj name="PropertyObject" class="DominantChannelProp" version="4">
									<prop name="PropertyTypeName">Dominant Channel</prop>
									<prop name="Position">14</prop>
									<prop name="IsDefault">0</prop>
									<prop name="DominantChannel">0</prop>
								</obj>
								<obj name="PropertyObject" class="Genotype" version="4">
									<prop name="PropertyTypeName">EndPt Genotype</prop>
									<prop name="Position">14</prop>
									<prop name="IsDefault">1</prop>
									<prop name="ReadOnly">1</prop>
								</obj>
								<obj name="PropertyObject" class="GroupingSample" version="4">
									<prop name="PropertyTypeName">EndPt Sample Type</prop>
									<prop name="Position">14</prop>
									<prop name="IsDefault">0</prop>
									<prop name="GroupSampleType">mstUnknown</prop>
								</obj>
								<obj name="PropertyObject" class="SamplePrefLineStyle" version="4">
									<prop name="PropertyTypeName">Line Style</prop>
									<prop name="Position">14</prop>
									<prop name="IsDefault">0</prop>
									<prop name="LineStyle">psSolid</prop>
								</obj>
								<obj name="PropertyObject" class="GenSampleEditNotes" version="4">
									<prop name="PropertyTypeName">Notes</prop>
									<prop name="Position">14</prop>
									<prop name="IsDefault">1</prop>
								</obj>
								<obj name="PropertyObject" class="SamplePrefPointStyle" version="4">
									<prop name="PropertyTypeName">Point Style</prop>
									<prop name="Position">14</prop>
									<prop name="IsDefault">0</prop>
									<prop name="PointStyle">psNothing</prop>
								</obj>
								<obj name="PropertyObject" class="GenSampleEditPosition" version="4">
									<prop name="PropertyTypeName">Position</prop>
									<prop name="Position">14</prop>
									<prop name="IsDefault">1</prop>
								</obj>
								<obj name="PropertyObject" class="GenSampleEditReplicate" version="4">
									<prop name="PropertyTypeName">Replicate of</prop>
									<prop name="Position">14</prop>
									<prop name="IsDefault">0</prop>
									<prop name="ReplicateOf">2</prop>
								</obj>
								<obj name="PropertyObject" class="HTCSampleID" version="4">
									<prop name="PropertyTypeName">Sample ID</prop>
									<prop name="Position">14</prop>
									<prop name="IsDefault">1</prop>
								</obj>
								<obj name="PropertyObject" class="GenSampleEditName" version="4">
									<prop name="PropertyTypeName">Sample Name</prop>
									<prop name="Position">14</prop>
									<prop name="IsDefault">0</prop>
									<prop name="name">CAKI 16</prop>
								</obj>
								<obj name="PropertyObject" class="HTCSamplePrepNotes" version="4">
									<prop name="PropertyTypeName">Sample Prep Notes</prop>
									<prop name="Position">14</prop>
									<prop name="IsDefault">1</prop>
								</obj>
								<obj name="PropertyObject" class="GenSampleEditSubset" version="4">
									<prop name="PropertyTypeName">Subsets</prop>
									<prop name="Position">14</prop>
									<prop name="IsDefault">1</prop>
								</obj>
								<obj name="PropertyObject" class="SamplePrefWidth" version="5">
									<prop name="PropertyTypeName">Width</prop>
									<prop name="Position">14</prop>
									<prop name="IsDefault">1</prop>
									<prop name="Width">1</prop>
								</obj>
							</list>
						</obj>
					</obj>
					<obj name="item" class="SamplePropInfo" version="1">
						<obj name="ChannelProperties" class="ChanPropList" version="2">
							<obj name="ChannelProperties" class="EMList" version="1">
								<list name="emlist" count="1">
									<obj name="item" class="PropertyList" version="1">
										<list name="emlist" count="12">
											<obj name="PropertyObject" class="RQSampleTargetProperty" version="4">
												<prop name="PropertyTypeName">Combined Sample and Target Type</prop>
												<prop name="Position">15</prop>
												<prop name="IsDefault">0</prop>
												<obj name="ChannelProp" class="ChannelProperty" version="1">
													<prop name="ChannelIdx">0</prop>
												</obj>
											</obj>
											<obj name="PropertyObject" class="QuantConcProperty" version="4">
												<prop name="PropertyTypeName">Concentration</prop>
												<prop name="Position">15</prop>
												<prop name="IsDefault">1</prop>
												<prop name="Concentration">0</prop>
												<obj name="ChannelProp" class="ChannelProperty" version="1">
													<prop name="ChannelIdx">0</prop>
												</obj>
												<prop name="ReadOnly">1</prop>
											</obj>
											<obj name="PropertyObject" class="QuantCpHighProp" version="4">
												<prop name="PropertyTypeName">Cp High</prop>
												<prop name="Position">15</prop>
												<prop name="IsDefault">1</prop>
												<prop name="CpRangeHigh">0</prop>
												<obj name="ChannelProp" class="ChannelProperty" version="1">
													<prop name="ChannelIdx">0</prop>
												</obj>
												<prop name="ReadOnly">1</prop>
											</obj>
											<obj name="PropertyObject" class="QuantCpLowProp" version="4">
												<prop name="PropertyTypeName">Cp Low</prop>
												<prop name="Position">15</prop>
												<prop name="IsDefault">1</prop>
												<prop name="CpRangeLow">0</prop>
												<obj name="ChannelProp" class="ChannelProperty" version="1">
													<prop name="ChannelIdx">0</prop>
												</obj>
												<prop name="ReadOnly">1</prop>
											</obj>
											<obj name="PropertyObject" class="RQEffProp" version="4">
												<prop name="PropertyTypeName">Efficiency</prop>
												<prop name="Position">15</prop>
												<prop name="IsDefault">1</prop>
												<prop name="Efficiency">2</prop>
												<obj name="ChannelProp" class="ChannelProperty" version="1">
													<prop name="ChannelIdx">0</prop>
												</obj>
											</obj>
											<obj name="PropertyObject" class="ChannelGenotype" version="4">
												<prop name="PropertyTypeName">Melt Geno Genotype</prop>
												<prop name="Position">15</prop>
												<prop name="IsDefault">1</prop>
												<prop name="ReadOnly">1</prop>
												<obj name="ChannelProp" class="ChannelProperty" version="1">
													<prop name="ChannelIdx">0</prop>
												</obj>
											</obj>
											<obj name="PropertyObject" class="GroupChannelTypeProp" version="4">
												<prop name="PropertyTypeName">Melt Geno Sample Type</prop>
												<prop name="Position">15</prop>
												<prop name="IsDefault">0</prop>
												<prop name="GroupSampleType">mstUnknown</prop>
												<obj name="ChannelProp" class="ChannelProperty" version="1">
													<prop name="ChannelIdx">0</prop>
												</obj>
											</obj>
											<obj name="PropertyObject" class="QuantSampleTypeProperty" version="4">
												<prop name="PropertyTypeName">Quantification Sample Type</prop>
												<prop name="Position">15</prop>
												<prop name="IsDefault">0</prop>
												<prop name="SampleType">qsUnknown</prop>
												<obj name="ChannelProp" class="ChannelProperty" version="1">
													<prop name="ChannelIdx">0</prop>
												</obj>
											</obj>
											<obj name="PropertyObject" class="ChannelGenotype" version="4">
												<prop name="PropertyTypeName">Scanning Genotype</prop>
												<prop name="Position">15</prop>
												<prop name="IsDefault">1</prop>
												<prop name="ReadOnly">1</prop>
												<obj name="ChannelProp" class="ChannelProperty" version="1">
													<prop name="ChannelIdx">0</prop>
												</obj>
											</obj>
											<obj name="PropertyObject" class="GroupChannelTypeProp" version="4">
												<prop name="PropertyTypeName">Scanning Sample Type</prop>
												<prop name="Position">15</prop>
												<prop name="IsDefault">0</prop>
												<prop name="GroupSampleType">mstUnknown</prop>
												<obj name="ChannelProp" class="ChannelProperty" version="1">
													<prop name="ChannelIdx">0</prop>
												</obj>
											</obj>
											<obj name="PropertyObject" class="TargetName" version="4">
												<prop name="PropertyTypeName">Target Name</prop>
												<prop name="Position">15</prop>
												<prop name="IsDefault">1</prop>
												<obj name="ChannelProp" class="ChannelProperty" version="1">
													<prop name="ChannelIdx">0</prop>
												</obj>
											</obj>
											<obj name="PropertyObject" class="RQTargetProperty" version="4">
												<prop name="PropertyTypeName">Target Type</prop>
												<prop name="Position">15</prop>
												<prop name="IsDefault">0</prop>
												<prop name="TargetType">dtNone</prop>
												<obj name="ChannelProp" class="ChannelProperty" version="1">
													<prop name="ChannelIdx">0</prop>
												</obj>
											</obj>
										</list>
									</obj>
								</list>
							</obj>
						</obj>
						<prop name="ChannelPropertyCount">1</prop>
						<prop name="ContainerPosition">15</prop>
						<prop name="HasSampleProperties">1</prop>
						<obj name="SampleProperties" class="PropertyList" version="1">
							<list name="emlist" count="14">
								<obj name="PropertyObject" class="SamplePrefColor" version="4">
									<prop name="PropertyTypeName">Color</prop>
									<prop name="Position">15</prop>
									<prop name="IsDefault">0</prop>
									<prop name="Color">clFuchsia</prop>
								</obj>
								<obj name="PropertyObject" class="DominantChannelProp" version="4">
									<prop name="PropertyTypeName">Dominant Channel</prop>
									<prop name="Position">15</prop>
									<prop name="IsDefault">0</prop>
									<prop name="DominantChannel">0</prop>
								</obj>
								<obj name="PropertyObject" class="Genotype" version="4">
									<prop name="PropertyTypeName">EndPt Genotype</prop>
									<prop name="Position">15</prop>
									<prop name="IsDefault">1</prop>
									<prop name="ReadOnly">1</prop>
								</obj>
								<obj name="PropertyObject" class="GroupingSample" version="4">
									<prop name="PropertyTypeName">EndPt Sample Type</prop>
									<prop name="Position">15</prop>
									<prop name="IsDefault">0</prop>
									<prop name="GroupSampleType">mstUnknown</prop>
								</obj>
								<obj name="PropertyObject" class="SamplePrefLineStyle" version="4">
									<prop name="PropertyTypeName">Line Style</prop>
									<prop name="Position">15</prop>
									<prop name="IsDefault">0</prop>
									<prop name="LineStyle">psSolid</prop>
								</obj>
								<obj name="PropertyObject" class="GenSampleEditNotes" version="4">
									<prop name="PropertyTypeName">Notes</prop>
									<prop name="Position">15</prop>
									<prop name="IsDefault">1</prop>
								</obj>
								<obj name="PropertyObject" class="SamplePrefPointStyle" version="4">
									<prop name="PropertyTypeName">Point Style</prop>
									<prop name="Position">15</prop>
									<prop name="IsDefault">0</prop>
									<prop name="PointStyle">psNothing</prop>
								</obj>
								<obj name="PropertyObject" class="GenSampleEditPosition" version="4">
									<prop name="PropertyTypeName">Position</prop>
									<prop name="Position">15</prop>
									<prop name="IsDefault">1</prop>
								</obj>
								<obj name="PropertyObject" class="GenSampleEditReplicate" version="4">
									<prop name="PropertyTypeName">Replicate of</prop>
									<prop name="Position">15</prop>
									<prop name="IsDefault">0</prop>
									<prop name="ReplicateOf">3</prop>
								</obj>
								<obj name="PropertyObject" class="HTCSampleID" version="4">
									<prop name="PropertyTypeName">Sample ID</prop>
									<prop name="Position">15</prop>
									<prop name="IsDefault">1</prop>
								</obj>
								<obj name="PropertyObject" class="GenSampleEditName" version="4">
									<prop name="PropertyTypeName">Sample Name</prop>
									<prop name="Position">15</prop>
									<prop name="IsDefault">0</prop>
									<prop name="name">HEK a</prop>
								</obj>
								<obj name="PropertyObject" class="HTCSamplePrepNotes" version="4">
									<prop name="PropertyTypeName">Sample Prep Notes</prop>
									<prop name="Position">15</prop>
									<prop name="IsDefault">1</prop>
								</obj>
								<obj name="PropertyObject" class="GenSampleEditSubset" version="4">
									<prop name="PropertyTypeName">Subsets</prop>
									<prop name="Position">15</prop>
									<prop name="IsDefault">1</prop>
								</obj>
								<obj name="PropertyObject" class="SamplePrefWidth" version="5">
									<prop name="PropertyTypeName">Width</prop>
									<prop name="Position">15</prop>
									<prop name="IsDefault">1</prop>
									<prop name="Width">1</prop>
								</obj>
							</list>
						</obj>
					</obj>
					<obj name="item" class="SamplePropInfo" version="1">
						<obj name="ChannelProperties" class="ChanPropList" version="2">
							<obj name="ChannelProperties" class="EMList" version="1">
								<list name="emlist" count="1">
									<obj name="item" class="PropertyList" version="1">
										<list name="emlist" count="12">
											<obj name="PropertyObject" class="RQSampleTargetProperty" version="4">
												<prop name="PropertyTypeName">Combined Sample and Target Type</prop>
												<prop name="Position">16</prop>
												<prop name="IsDefault">0</prop>
												<obj name="ChannelProp" class="ChannelProperty" version="1">
													<prop name="ChannelIdx">0</prop>
												</obj>
											</obj>
											<obj name="PropertyObject" class="QuantConcProperty" version="4">
												<prop name="PropertyTypeName">Concentration</prop>
												<prop name="Position">16</prop>
												<prop name="IsDefault">1</prop>
												<prop name="Concentration">0</prop>
												<obj name="ChannelProp" class="ChannelProperty" version="1">
													<prop name="ChannelIdx">0</prop>
												</obj>
												<prop name="ReadOnly">1</prop>
											</obj>
											<obj name="PropertyObject" class="QuantCpHighProp" version="4">
												<prop name="PropertyTypeName">Cp High</prop>
												<prop name="Position">16</prop>
												<prop name="IsDefault">1</prop>
												<prop name="CpRangeHigh">0</prop>
												<obj name="ChannelProp" class="ChannelProperty" version="1">
													<prop name="ChannelIdx">0</prop>
												</obj>
												<prop name="ReadOnly">1</prop>
											</obj>
											<obj name="PropertyObject" class="QuantCpLowProp" version="4">
												<prop name="PropertyTypeName">Cp Low</prop>
												<prop name="Position">16</prop>
												<prop name="IsDefault">1</prop>
												<prop name="CpRangeLow">0</prop>
												<obj name="ChannelProp" class="ChannelProperty" version="1">
													<prop name="ChannelIdx">0</prop>
												</obj>
												<prop name="ReadOnly">1</prop>
											</obj>
											<obj name="PropertyObject" class="RQEffProp" version="4">
												<prop name="PropertyTypeName">Efficiency</prop>
												<prop name="Position">16</prop>
												<prop name="IsDefault">1</prop>
												<prop name="Efficiency">2</prop>
												<obj name="ChannelProp" class="ChannelProperty" version="1">
													<prop name="ChannelIdx">0</prop>
												</obj>
											</obj>
											<obj name="PropertyObject" class="ChannelGenotype" version="4">
												<prop name="PropertyTypeName">Melt Geno Genotype</prop>
												<prop name="Position">16</prop>
												<prop name="IsDefault">1</prop>
												<prop name="ReadOnly">1</prop>
												<obj name="ChannelProp" class="ChannelProperty" version="1">
													<prop name="ChannelIdx">0</prop>
												</obj>
											</obj>
											<obj name="PropertyObject" class="GroupChannelTypeProp" version="4">
												<prop name="PropertyTypeName">Melt Geno Sample Type</prop>
												<prop name="Position">16</prop>
												<prop name="IsDefault">0</prop>
												<prop name="GroupSampleType">mstUnknown</prop>
												<obj name="ChannelProp" class="ChannelProperty" version="1">
													<prop name="ChannelIdx">0</prop>
												</obj>
											</obj>
											<obj name="PropertyObject" class="QuantSampleTypeProperty" version="4">
												<prop name="PropertyTypeName">Quantification Sample Type</prop>
												<prop name="Position">16</prop>
												<prop name="IsDefault">0</prop>
												<prop name="SampleType">qsUnknown</prop>
												<obj name="ChannelProp" class="ChannelProperty" version="1">
													<prop name="ChannelIdx">0</prop>
												</obj>
											</obj>
											<obj name="PropertyObject" class="ChannelGenotype" version="4">
												<prop name="PropertyTypeName">Scanning Genotype</prop>
												<prop name="Position">16</prop>
												<prop name="IsDefault">1</prop>
												<prop name="ReadOnly">1</prop>
												<obj name="ChannelProp" class="ChannelProperty" version="1">
													<prop name="ChannelIdx">0</prop>
												</obj>
											</obj>
											<obj name="PropertyObject" class="GroupChannelTypeProp" version="4">
												<prop name="PropertyTypeName">Scanning Sample Type</prop>
												<prop name="Position">16</prop>
												<prop name="IsDefault">0</prop>
												<prop name="GroupSampleType">mstUnknown</prop>
												<obj name="ChannelProp" class="ChannelProperty" version="1">
													<prop name="ChannelIdx">0</prop>
												</obj>
											</obj>
											<obj name="PropertyObject" class="TargetName" version="4">
												<prop name="PropertyTypeName">Target Name</prop>
												<prop name="Position">16</prop>
												<prop name="IsDefault">1</prop>
												<obj name="ChannelProp" class="ChannelProperty" version="1">
													<prop name="ChannelIdx">0</prop>
												</obj>
											</obj>
											<obj name="PropertyObject" class="RQTargetProperty" version="4">
												<prop name="PropertyTypeName">Target Type</prop>
												<prop name="Position">16</prop>
												<prop name="IsDefault">0</prop>
												<prop name="TargetType">dtNone</prop>
												<obj name="ChannelProp" class="ChannelProperty" version="1">
													<prop name="ChannelIdx">0</prop>
												</obj>
											</obj>
										</list>
									</obj>
								</list>
							</obj>
						</obj>
						<prop name="ChannelPropertyCount">1</prop>
						<prop name="ContainerPosition">16</prop>
						<prop name="HasSampleProperties">1</prop>
						<obj name="SampleProperties" class="PropertyList" version="1">
							<list name="emlist" count="14">
								<obj name="PropertyObject" class="SamplePrefColor" version="4">
									<prop name="PropertyTypeName">Color</prop>
									<prop name="Position">16</prop>
									<prop name="IsDefault">0</prop>
									<prop name="Color">clGray</prop>
								</obj>
								<obj name="PropertyObject" class="DominantChannelProp" version="4">
									<prop name="PropertyTypeName">Dominant Channel</prop>
									<prop name="Position">16</prop>
									<prop name="IsDefault">0</prop>
									<prop name="DominantChannel">0</prop>
								</obj>
								<obj name="PropertyObject" class="Genotype" version="4">
									<prop name="PropertyTypeName">EndPt Genotype</prop>
									<prop name="Position">16</prop>
									<prop name="IsDefault">1</prop>
									<prop name="ReadOnly">1</prop>
								</obj>
								<obj name="PropertyObject" class="GroupingSample" version="4">
									<prop name="PropertyTypeName">EndPt Sample Type</prop>
									<prop name="Position">16</prop>
									<prop name="IsDefault">0</prop>
									<prop name="GroupSampleType">mstUnknown</prop>
								</obj>
								<obj name="PropertyObject" class="SamplePrefLineStyle" version="4">
									<prop name="PropertyTypeName">Line Style</prop>
									<prop name="Position">16</prop>
									<prop name="IsDefault">0</prop>
									<prop name="LineStyle">psSolid</prop>
								</obj>
								<obj name="PropertyObject" class="GenSampleEditNotes" version="4">
									<prop name="PropertyTypeName">Notes</prop>
									<prop name="Position">16</prop>
									<prop name="IsDefault">1</prop>
								</obj>
								<obj name="PropertyObject" class="SamplePrefPointStyle" version="4">
									<prop name="PropertyTypeName">Point Style</prop>
									<prop name="Position">16</prop>
									<prop name="IsDefault">0</prop>
									<prop name="PointStyle">psNothing</prop>
								</obj>
								<obj name="PropertyObject" class="GenSampleEditPosition" version="4">
									<prop name="PropertyTypeName">Position</prop>
									<prop name="Position">16</prop>
									<prop name="IsDefault">1</prop>
								</obj>
								<obj name="PropertyObject" class="GenSampleEditReplicate" version="4">
									<prop name="PropertyTypeName">Replicate of</prop>
									<prop name="Position">16</prop>
									<prop name="IsDefault">0</prop>
									<prop name="ReplicateOf">4</prop>
								</obj>
								<obj name="PropertyObject" class="HTCSampleID" version="4">
									<prop name="PropertyTypeName">Sample ID</prop>
									<prop name="Position">16</prop>
									<prop name="IsDefault">1</prop>
								</obj>
								<obj name="PropertyObject" class="GenSampleEditName" version="4">
									<prop name="PropertyTypeName">Sample Name</prop>
									<prop name="Position">16</prop>
									<prop name="IsDefault">0</prop>
									<prop name="name">Raji</prop>
								</obj>
								<obj name="PropertyObject" class="HTCSamplePrepNotes" version="4">
									<prop name="PropertyTypeName">Sample Prep Notes</prop>
									<prop name="Position">16</prop>
									<prop name="IsDefault">1</prop>
								</obj>
								<obj name="PropertyObject" class="GenSampleEditSubset" version="4">
									<prop name="PropertyTypeName">Subsets</prop>
									<prop name="Position">16</prop>
									<prop name="IsDefault">1</prop>
								</obj>
								<obj name="PropertyObject" class="SamplePrefWidth" version="5">
									<prop name="PropertyTypeName">Width</prop>
									<prop name="Position">16</prop>
									<prop name="IsDefault">1</prop>
									<prop name="Width">1</prop>
								</obj>
							</list>
						</obj>
					</obj>
					<obj name="item" class="SamplePropInfo" version="1">
						<obj name="ChannelProperties" class="ChanPropList" version="2">
							<obj name="ChannelProperties" class="EMList" version="1">
								<list name="emlist" count="1">
									<obj name="item" class="PropertyList" version="1">
										<list name="emlist" count="12">
											<obj name="PropertyObject" class="RQSampleTargetProperty" version="4">
												<prop name="PropertyTypeName">Combined Sample and Target Type</prop>
												<prop name="Position">17</prop>
												<prop name="IsDefault">0</prop>
												<obj name="ChannelProp" class="ChannelProperty" version="1">
													<prop name="ChannelIdx">0</prop>
												</obj>
											</obj>
											<obj name="PropertyObject" class="QuantConcProperty" version="4">
												<prop name="PropertyTypeName">Concentration</prop>
												<prop name="Position">17</prop>
												<prop name="IsDefault">1</prop>
												<prop name="Concentration">0</prop>
												<obj name="ChannelProp" class="ChannelProperty" version="1">
													<prop name="ChannelIdx">0</prop>
												</obj>
												<prop name="ReadOnly">1</prop>
											</obj>
											<obj name="PropertyObject" class="QuantCpHighProp" version="4">
												<prop name="PropertyTypeName">Cp High</prop>
												<prop name="Position">17</prop>
												<prop name="IsDefault">1</prop>
												<prop name="CpRangeHigh">0</prop>
												<obj name="ChannelProp" class="ChannelProperty" version="1">
													<prop name="ChannelIdx">0</prop>
												</obj>
												<prop name="ReadOnly">1</prop>
											</obj>
											<obj name="PropertyObject" class="QuantCpLowProp" version="4">
												<prop name="PropertyTypeName">Cp Low</prop>
												<prop name="Position">17</prop>
												<prop name="IsDefault">1</prop>
												<prop name="CpRangeLow">0</prop>
												<obj name="ChannelProp" class="ChannelProperty" version="1">
													<prop name="ChannelIdx">0</prop>
												</obj>
												<prop name="ReadOnly">1</prop>
											</obj>
											<obj name="PropertyObject" class="RQEffProp" version="4">
												<prop name="PropertyTypeName">Efficiency</prop>
												<prop name="Position">17</prop>
												<prop name="IsDefault">1</prop>
												<prop name="Efficiency">2</prop>
												<obj name="ChannelProp" class="ChannelProperty" version="1">
													<prop name="ChannelIdx">0</prop>
												</obj>
											</obj>
											<obj name="PropertyObject" class="ChannelGenotype" version="4">
												<prop name="PropertyTypeName">Melt Geno Genotype</prop>
												<prop name="Position">17</prop>
												<prop name="IsDefault">1</prop>
												<prop name="ReadOnly">1</prop>
												<obj name="ChannelProp" class="ChannelProperty" version="1">
													<prop name="ChannelIdx">0</prop>
												</obj>
											</obj>
											<obj name="PropertyObject" class="GroupChannelTypeProp" version="4">
												<prop name="PropertyTypeName">Melt Geno Sample Type</prop>
												<prop name="Position">17</prop>
												<prop name="IsDefault">0</prop>
												<prop name="GroupSampleType">mstUnknown</prop>
												<obj name="ChannelProp" class="ChannelProperty" version="1">
													<prop name="ChannelIdx">0</prop>
												</obj>
											</obj>
											<obj name="PropertyObject" class="QuantSampleTypeProperty" version="4">
												<prop name="PropertyTypeName">Quantification Sample Type</prop>
												<prop name="Position">17</prop>
												<prop name="IsDefault">0</prop>
												<prop name="SampleType">qsUnknown</prop>
												<obj name="ChannelProp" class="ChannelProperty" version="1">
													<prop name="ChannelIdx">0</prop>
												</obj>
											</obj>
											<obj name="PropertyObject" class="ChannelGenotype" version="4">
												<prop name="PropertyTypeName">Scanning Genotype</prop>
												<prop name="Position">17</prop>
												<prop name="IsDefault">1</prop>
												<prop name="ReadOnly">1</prop>
												<obj name="ChannelProp" class="ChannelProperty" version="1">
													<prop name="ChannelIdx">0</prop>
												</obj>
											</obj>
											<obj name="PropertyObject" class="GroupChannelTypeProp" version="4">
												<prop name="PropertyTypeName">Scanning Sample Type</prop>
												<prop name="Position">17</prop>
												<prop name="IsDefault">0</prop>
												<prop name="GroupSampleType">mstUnknown</prop>
												<obj name="ChannelProp" class="ChannelProperty" version="1">
													<prop name="ChannelIdx">0</prop>
												</obj>
											</obj>
											<obj name="PropertyObject" class="TargetName" version="4">
												<prop name="PropertyTypeName">Target Name</prop>
												<prop name="Position">17</prop>
												<prop name="IsDefault">1</prop>
												<obj name="ChannelProp" class="ChannelProperty" version="1">
													<prop name="ChannelIdx">0</prop>
												</obj>
											</obj>
											<obj name="PropertyObject" class="RQTargetProperty" version="4">
												<prop name="PropertyTypeName">Target Type</prop>
												<prop name="Position">17</prop>
												<prop name="IsDefault">0</prop>
												<prop name="TargetType">dtNone</prop>
												<obj name="ChannelProp" class="ChannelProperty" version="1">
													<prop name="ChannelIdx">0</prop>
												</obj>
											</obj>
										</list>
									</obj>
								</list>
							</obj>
						</obj>
						<prop name="ChannelPropertyCount">1</prop>
						<prop name="ContainerPosition">17</prop>
						<prop name="HasSampleProperties">1</prop>
						<obj name="SampleProperties" class="PropertyList" version="1">
							<list name="emlist" count="14">
								<obj name="PropertyObject" class="SamplePrefColor" version="4">
									<prop name="PropertyTypeName">Color</prop>
									<prop name="Position">17</prop>
									<prop name="IsDefault">0</prop>
									<prop name="Color">$0012D7FA</prop>
								</obj>
								<obj name="PropertyObject" class="DominantChannelProp" version="4">
									<prop name="PropertyTypeName">Dominant Channel</prop>
									<prop name="Position">17</prop>
									<prop name="IsDefault">0</prop>
									<prop name="DominantChannel">0</prop>
								</obj>
								<obj name="PropertyObject" class="Genotype" version="4">
									<prop name="PropertyTypeName">EndPt Genotype</prop>
									<prop name="Position">17</prop>
									<prop name="IsDefault">1</prop>
									<prop name="ReadOnly">1</prop>
								</obj>
								<obj name="PropertyObject" class="GroupingSample" version="4">
									<prop name="PropertyTypeName">EndPt Sample Type</prop>
									<prop name="Position">17</prop>
									<prop name="IsDefault">0</prop>
									<prop name="GroupSampleType">mstUnknown</prop>
								</obj>
								<obj name="PropertyObject" class="SamplePrefLineStyle" version="4">
									<prop name="PropertyTypeName">Line Style</prop>
									<prop name="Position">17</prop>
									<prop name="IsDefault">0</prop>
									<prop name="LineStyle">psSolid</prop>
								</obj>
								<obj name="PropertyObject" class="GenSampleEditNotes" version="4">
									<prop name="PropertyTypeName">Notes</prop>
									<prop name="Position">17</prop>
									<prop name="IsDefault">1</prop>
								</obj>
								<obj name="PropertyObject" class="SamplePrefPointStyle" version="4">
									<prop name="PropertyTypeName">Point Style</prop>
									<prop name="Position">17</prop>
									<prop name="IsDefault">0</prop>
									<prop name="PointStyle">psNothing</prop>
								</obj>
								<obj name="PropertyObject" class="GenSampleEditPosition" version="4">
									<prop name="PropertyTypeName">Position</prop>
									<prop name="Position">17</prop>
									<prop name="IsDefault">1</prop>
								</obj>
								<obj name="PropertyObject" class="GenSampleEditReplicate" version="4">
									<prop name="PropertyTypeName">Replicate of</prop>
									<prop name="Position">17</prop>
									<prop name="IsDefault">0</prop>
									<prop name="ReplicateOf">5</prop>
								</obj>
								<obj name="PropertyObject" class="HTCSampleID" version="4">
									<prop name="PropertyTypeName">Sample ID</prop>
									<prop name="Position">17</prop>
									<prop name="IsDefault">1</prop>
								</obj>
								<obj name="PropertyObject" class="GenSampleEditName" version="4">
									<prop name="PropertyTypeName">Sample Name</prop>
									<prop name="Position">17</prop>
									<prop name="IsDefault">0</prop>
									<prop name="name">T24</prop>
								</obj>
								<obj name="PropertyObject" class="HTCSamplePrepNotes" version="4">
									<prop name="PropertyTypeName">Sample Prep Notes</prop>
									<prop name="Position">17</prop>
									<prop name="IsDefault">1</prop>
								</obj>
								<obj name="PropertyObject" class="GenSampleEditSubset" version="4">
									<prop name="PropertyTypeName">Subsets</prop>
									<prop name="Position">17</prop>
									<prop name="IsDefault">1</prop>
								</obj>
								<obj name="PropertyObject" class="SamplePrefWidth" version="5">
									<prop name="PropertyTypeName">Width</prop>
									<prop name="Position">17</prop>
									<prop name="IsDefault">1</prop>
									<prop name="Width">1</prop>
								</obj>
							</list>
						</obj>
					</obj>
					<obj name="item" class="SamplePropInfo" version="1">
						<obj name="ChannelProperties" class="ChanPropList" version="2">
							<obj name="ChannelProperties" class="EMList" version="1">
								<list name="emlist" count="1">
									<obj name="item" class="PropertyList" version="1">
										<list name="emlist" count="12">
											<obj name="PropertyObject" class="RQSampleTargetProperty" version="4">
												<prop name="PropertyTypeName">Combined Sample and Target Type</prop>
												<prop name="Position">18</prop>
												<prop name="IsDefault">0</prop>
												<obj name="ChannelProp" class="ChannelProperty" version="1">
													<prop name="ChannelIdx">0</prop>
												</obj>
											</obj>
											<obj name="PropertyObject" class="QuantConcProperty" version="4">
												<prop name="PropertyTypeName">Concentration</prop>
												<prop name="Position">18</prop>
												<prop name="IsDefault">1</prop>
												<prop name="Concentration">0</prop>
												<obj name="ChannelProp" class="ChannelProperty" version="1">
													<prop name="ChannelIdx">0</prop>
												</obj>
												<prop name="ReadOnly">1</prop>
											</obj>
											<obj name="PropertyObject" class="QuantCpHighProp" version="4">
												<prop name="PropertyTypeName">Cp High</prop>
												<prop name="Position">18</prop>
												<prop name="IsDefault">1</prop>
												<prop name="CpRangeHigh">0</prop>
												<obj name="ChannelProp" class="ChannelProperty" version="1">
													<prop name="ChannelIdx">0</prop>
												</obj>
												<prop name="ReadOnly">1</prop>
											</obj>
											<obj name="PropertyObject" class="QuantCpLowProp" version="4">
												<prop name="PropertyTypeName">Cp Low</prop>
												<prop name="Position">18</prop>
												<prop name="IsDefault">1</prop>
												<prop name="CpRangeLow">0</prop>
												<obj name="ChannelProp" class="ChannelProperty" version="1">
													<prop name="ChannelIdx">0</prop>
												</obj>
												<prop name="ReadOnly">1</prop>
											</obj>
											<obj name="PropertyObject" class="RQEffProp" version="4">
												<prop name="PropertyTypeName">Efficiency</prop>
												<prop name="Position">18</prop>
												<prop name="IsDefault">1</prop>
												<prop name="Efficiency">2</prop>
												<obj name="ChannelProp" class="ChannelProperty" version="1">
													<prop name="ChannelIdx">0</prop>
												</obj>
											</obj>
											<obj name="PropertyObject" class="ChannelGenotype" version="4">
												<prop name="PropertyTypeName">Melt Geno Genotype</prop>
												<prop name="Position">18</prop>
												<prop name="IsDefault">1</prop>
												<prop name="ReadOnly">1</prop>
												<obj name="ChannelProp" class="ChannelProperty" version="1">
													<prop name="ChannelIdx">0</prop>
												</obj>
											</obj>
											<obj name="PropertyObject" class="GroupChannelTypeProp" version="4">
												<prop name="PropertyTypeName">Melt Geno Sample Type</prop>
												<prop name="Position">18</prop>
												<prop name="IsDefault">0</prop>
												<prop name="GroupSampleType">mstUnknown</prop>
												<obj name="ChannelProp" class="ChannelProperty" version="1">
													<prop name="ChannelIdx">0</prop>
												</obj>
											</obj>
											<obj name="PropertyObject" class="QuantSampleTypeProperty" version="4">
												<prop name="PropertyTypeName">Quantification Sample Type</prop>
												<prop name="Position">18</prop>
												<prop name="IsDefault">0</prop>
												<prop name="SampleType">qsUnknown</prop>
												<obj name="ChannelProp" class="ChannelProperty" version="1">
													<prop name="ChannelIdx">0</prop>
												</obj>
											</obj>
											<obj name="PropertyObject" class="ChannelGenotype" version="4">
												<prop name="PropertyTypeName">Scanning Genotype</prop>
												<prop name="Position">18</prop>
												<prop name="IsDefault">1</prop>
												<prop name="ReadOnly">1</prop>
												<obj name="ChannelProp" class="ChannelProperty" version="1">
													<prop name="ChannelIdx">0</prop>
												</obj>
											</obj>
											<obj name="PropertyObject" class="GroupChannelTypeProp" version="4">
												<prop name="PropertyTypeName">Scanning Sample Type</prop>
												<prop name="Position">18</prop>
												<prop name="IsDefault">0</prop>
												<prop name="GroupSampleType">mstUnknown</prop>
												<obj name="ChannelProp" class="ChannelProperty" version="1">
													<prop name="ChannelIdx">0</prop>
												</obj>
											</obj>
											<obj name="PropertyObject" class="TargetName" version="4">
												<prop name="PropertyTypeName">Target Name</prop>
												<prop name="Position">18</prop>
												<prop name="IsDefault">1</prop>
												<obj name="ChannelProp" class="ChannelProperty" version="1">
													<prop name="ChannelIdx">0</prop>
												</obj>
											</obj>
											<obj name="PropertyObject" class="RQTargetProperty" version="4">
												<prop name="PropertyTypeName">Target Type</prop>
												<prop name="Position">18</prop>
												<prop name="IsDefault">0</prop>
												<prop name="TargetType">dtNone</prop>
												<obj name="ChannelProp" class="ChannelProperty" version="1">
													<prop name="ChannelIdx">0</prop>
												</obj>
											</obj>
										</list>
									</obj>
								</list>
							</obj>
						</obj>
						<prop name="ChannelPropertyCount">1</prop>
						<prop name="ContainerPosition">18</prop>
						<prop name="HasSampleProperties">1</prop>
						<obj name="SampleProperties" class="PropertyList" version="1">
							<list name="emlist" count="14">
								<obj name="PropertyObject" class="SamplePrefColor" version="4">
									<prop name="PropertyTypeName">Color</prop>
									<prop name="Position">18</prop>
									<prop name="IsDefault">0</prop>
									<prop name="Color">$00000097</prop>
								</obj>
								<obj name="PropertyObject" class="DominantChannelProp" version="4">
									<prop name="PropertyTypeName">Dominant Channel</prop>
									<prop name="Position">18</prop>
									<prop name="IsDefault">0</prop>
									<prop name="DominantChannel">0</prop>
								</obj>
								<obj name="PropertyObject" class="Genotype" version="4">
									<prop name="PropertyTypeName">EndPt Genotype</prop>
									<prop name="Position">18</prop>
									<prop name="IsDefault">1</prop>
									<prop name="ReadOnly">1</prop>
								</obj>
								<obj name="PropertyObject" class="GroupingSample" version="4">
									<prop name="PropertyTypeName">EndPt Sample Type</prop>
									<prop name="Position">18</prop>
									<prop name="IsDefault">0</prop>
									<prop name="GroupSampleType">mstUnknown</prop>
								</obj>
								<obj name="PropertyObject" class="SamplePrefLineStyle" version="4">
									<prop name="PropertyTypeName">Line Style</prop>
									<prop name="Position">18</prop>
									<prop name="IsDefault">0</prop>
									<prop name="LineStyle">psSolid</prop>
								</obj>
								<obj name="PropertyObject" class="GenSampleEditNotes" version="4">
									<prop name="PropertyTypeName">Notes</prop>
									<prop name="Position">18</prop>
									<prop name="IsDefault">1</prop>
								</obj>
								<obj name="PropertyObject" class="SamplePrefPointStyle" version="4">
									<prop name="PropertyTypeName">Point Style</prop>
									<prop name="Position">18</prop>
									<prop name="IsDefault">0</prop>
									<prop name="PointStyle">psNothing</prop>
								</obj>
								<obj name="PropertyObject" class="GenSampleEditPosition" version="4">
									<prop name="PropertyTypeName">Position</prop>
									<prop name="Position">18</prop>
									<prop name="IsDefault">1</prop>
								</obj>
								<obj name="PropertyObject" class="GenSampleEditReplicate" version="4">
									<prop name="PropertyTypeName">Replicate of</prop>
									<prop name="Position">18</prop>
									<prop name="IsDefault">0</prop>
									<prop name="ReplicateOf">6</prop>
								</obj>
								<obj name="PropertyObject" class="HTCSampleID" version="4">
									<prop name="PropertyTypeName">Sample ID</prop>
									<prop name="Position">18</prop>
									<prop name="IsDefault">1</prop>
								</obj>
								<obj name="PropertyObject" class="GenSampleEditName" version="4">
									<prop name="PropertyTypeName">Sample Name</prop>
									<prop name="Position">18</prop>
									<prop name="IsDefault">0</prop>
									<prop name="name">A549</prop>
								</obj>
								<obj name="PropertyObject" class="HTCSamplePrepNotes" version="4">
									<prop name="PropertyTypeName">Sample Prep Notes</prop>
									<prop name="Position">18</prop>
									<prop name="IsDefault">1</prop>
								</obj>
								<obj name="PropertyObject" class="GenSampleEditSubset" version="4">
									<prop name="PropertyTypeName">Subsets</prop>
									<prop name="Position">18</prop>
									<prop name="IsDefault">1</prop>
								</obj>
								<obj name="PropertyObject" class="SamplePrefWidth" version="5">
									<prop name="PropertyTypeName">Width</prop>
									<prop name="Position">18</prop>
									<prop name="IsDefault">1</prop>
									<prop name="Width">1</prop>
								</obj>
							</list>
						</obj>
					</obj>
					<obj name="item" class="SamplePropInfo" version="1">
						<obj name="ChannelProperties" class="ChanPropList" version="2">
							<obj name="ChannelProperties" class="EMList" version="1">
								<list name="emlist" count="1">
									<obj name="item" class="PropertyList" version="1">
										<list name="emlist" count="12">
											<obj name="PropertyObject" class="RQSampleTargetProperty" version="4">
												<prop name="PropertyTypeName">Combined Sample and Target Type</prop>
												<prop name="Position">19</prop>
												<prop name="IsDefault">0</prop>
												<obj name="ChannelProp" class="ChannelProperty" version="1">
													<prop name="ChannelIdx">0</prop>
												</obj>
											</obj>
											<obj name="PropertyObject" class="QuantConcProperty" version="4">
												<prop name="PropertyTypeName">Concentration</prop>
												<prop name="Position">19</prop>
												<prop name="IsDefault">1</prop>
												<prop name="Concentration">0</prop>
												<obj name="ChannelProp" class="ChannelProperty" version="1">
													<prop name="ChannelIdx">0</prop>
												</obj>
												<prop name="ReadOnly">1</prop>
											</obj>
											<obj name="PropertyObject" class="QuantCpHighProp" version="4">
												<prop name="PropertyTypeName">Cp High</prop>
												<prop name="Position">19</prop>
												<prop name="IsDefault">1</prop>
												<prop name="CpRangeHigh">0</prop>
												<obj name="ChannelProp" class="ChannelProperty" version="1">
													<prop name="ChannelIdx">0</prop>
												</obj>
												<prop name="ReadOnly">1</prop>
											</obj>
											<obj name="PropertyObject" class="QuantCpLowProp" version="4">
												<prop name="PropertyTypeName">Cp Low</prop>
												<prop name="Position">19</prop>
												<prop name="IsDefault">1</prop>
												<prop name="CpRangeLow">0</prop>
												<obj name="ChannelProp" class="ChannelProperty" version="1">
													<prop name="ChannelIdx">0</prop>
												</obj>
												<prop name="ReadOnly">1</prop>
											</obj>
											<obj name="PropertyObject" class="RQEffProp" version="4">
												<prop name="PropertyTypeName">Efficiency</prop>
												<prop name="Position">19</prop>
												<prop name="IsDefault">1</prop>
												<prop name="Efficiency">2</prop>
												<obj name="ChannelProp" class="ChannelProperty" version="1">
													<prop name="ChannelIdx">0</prop>
												</obj>
											</obj>
											<obj name="PropertyObject" class="ChannelGenotype" version="4">
												<prop name="PropertyTypeName">Melt Geno Genotype</prop>
												<prop name="Position">19</prop>
												<prop name="IsDefault">1</prop>
												<prop name="ReadOnly">1</prop>
												<obj name="ChannelProp" class="ChannelProperty" version="1">
													<prop name="ChannelIdx">0</prop>
												</obj>
											</obj>
											<obj name="PropertyObject" class="GroupChannelTypeProp" version="4">
												<prop name="PropertyTypeName">Melt Geno Sample Type</prop>
												<prop name="Position">19</prop>
												<prop name="IsDefault">0</prop>
												<prop name="GroupSampleType">mstUnknown</prop>
												<obj name="ChannelProp" class="ChannelProperty" version="1">
													<prop name="ChannelIdx">0</prop>
												</obj>
											</obj>
											<obj name="PropertyObject" class="QuantSampleTypeProperty" version="4">
												<prop name="PropertyTypeName">Quantification Sample Type</prop>
												<prop name="Position">19</prop>
												<prop name="IsDefault">0</prop>
												<prop name="SampleType">qsUnknown</prop>
												<obj name="ChannelProp" class="ChannelProperty" version="1">
													<prop name="ChannelIdx">0</prop>
												</obj>
											</obj>
											<obj name="PropertyObject" class="ChannelGenotype" version="4">
												<prop name="PropertyTypeName">Scanning Genotype</prop>
												<prop name="Position">19</prop>
												<prop name="IsDefault">1</prop>
												<prop name="ReadOnly">1</prop>
												<obj name="ChannelProp" class="ChannelProperty" version="1">
													<prop name="ChannelIdx">0</prop>
												</obj>
											</obj>
											<obj name="PropertyObject" class="GroupChannelTypeProp" version="4">
												<prop name="PropertyTypeName">Scanning Sample Type</prop>
												<prop name="Position">19</prop>
												<prop name="IsDefault">0</prop>
												<prop name="GroupSampleType">mstUnknown</prop>
												<obj name="ChannelProp" class="ChannelProperty" version="1">
													<prop name="ChannelIdx">0</prop>
												</obj>
											</obj>
											<obj name="PropertyObject" class="TargetName" version="4">
												<prop name="PropertyTypeName">Target Name</prop>
												<prop name="Position">19</prop>
												<prop name="IsDefault">1</prop>
												<obj name="ChannelProp" class="ChannelProperty" version="1">
													<prop name="ChannelIdx">0</prop>
												</obj>
											</obj>
											<obj name="PropertyObject" class="RQTargetProperty" version="4">
												<prop name="PropertyTypeName">Target Type</prop>
												<prop name="Position">19</prop>
												<prop name="IsDefault">0</prop>
												<prop name="TargetType">dtNone</prop>
												<obj name="ChannelProp" class="ChannelProperty" version="1">
													<prop name="ChannelIdx">0</prop>
												</obj>
											</obj>
										</list>
									</obj>
								</list>
							</obj>
						</obj>
						<prop name="ChannelPropertyCount">1</prop>
						<prop name="ContainerPosition">19</prop>
						<prop name="HasSampleProperties">1</prop>
						<obj name="SampleProperties" class="PropertyList" version="1">
							<list name="emlist" count="14">
								<obj name="PropertyObject" class="SamplePrefColor" version="4">
									<prop name="PropertyTypeName">Color</prop>
									<prop name="Position">19</prop>
									<prop name="IsDefault">0</prop>
									<prop name="Color">$00FFFF0F</prop>
								</obj>
								<obj name="PropertyObject" class="DominantChannelProp" version="4">
									<prop name="PropertyTypeName">Dominant Channel</prop>
									<prop name="Position">19</prop>
									<prop name="IsDefault">0</prop>
									<prop name="DominantChannel">0</prop>
								</obj>
								<obj name="PropertyObject" class="Genotype" version="4">
									<prop name="PropertyTypeName">EndPt Genotype</prop>
									<prop name="Position">19</prop>
									<prop name="IsDefault">1</prop>
									<prop name="ReadOnly">1</prop>
								</obj>
								<obj name="PropertyObject" class="GroupingSample" version="4">
									<prop name="PropertyTypeName">EndPt Sample Type</prop>
									<prop name="Position">19</prop>
									<prop name="IsDefault">0</prop>
									<prop name="GroupSampleType">mstUnknown</prop>
								</obj>
								<obj name="PropertyObject" class="SamplePrefLineStyle" version="4">
									<prop name="PropertyTypeName">Line Style</prop>
									<prop name="Position">19</prop>
									<prop name="IsDefault">0</prop>
									<prop name="LineStyle">psSolid</prop>
								</obj>
								<obj name="PropertyObject" class="GenSampleEditNotes" version="4">
									<prop name="PropertyTypeName">Notes</prop>
									<prop name="Position">19</prop>
									<prop name="IsDefault">1</prop>
								</obj>
								<obj name="PropertyObject" class="SamplePrefPointStyle" version="4">
									<prop name="PropertyTypeName">Point Style</prop>
									<prop name="Position">19</prop>
									<prop name="IsDefault">0</prop>
									<prop name="PointStyle">psNothing</prop>
								</obj>
								<obj name="PropertyObject" class="GenSampleEditPosition" version="4">
									<prop name="PropertyTypeName">Position</prop>
									<prop name="Position">19</prop>
									<prop name="IsDefault">1</prop>
								</obj>
								<obj name="PropertyObject" class="GenSampleEditReplicate" version="4">
									<prop name="PropertyTypeName">Replicate of</prop>
[truncated: 1,023,117 more chars]
