# Supplementary material for: MicroRNAs and Their Inhibition in Modulating SLC5A8 Expression in the Context of Papillary Thyroid Carcinoma
Source: Int J Mol Sci. 2025 Aug 15;26(16):7889. doi: 10.3390/ijms26167889 (PMC12386254; doi:10.3390/ijms26167889)
Supplement: Supplementary file 1 [file ijms-26-07889-s001.zip › ijms-3558049-supplementary/Manuscript data/Fig1 data/Data/Wojtek_24-04-2012.ixo]

<objectstream signature="IXOS" version="1">
	<obj name="root" class="HTCExperiment" version="5">
		<prop name="name">Wojtek_24-04-2012</prop>
		<prop name="UID">0E6A8003DF4F4CA5BE79837BF06D8BF7</prop>
		<prop name="OwnerUID">F404651FE01F4079BFE347D481B5105F</prop>
		<prop name="Created">2012-04-24T13:57:42.671</prop>
		<prop name="CreatedBy">F404651FE01F4079BFE347D481B5105F</prop>
		<prop name="CreatedByName">genomowa</prop>
		<prop name="LastModified">2012-04-24T15:38:04.859</prop>
		<prop name="LastModifiedBy">F404651FE01F4079BFE347D481B5105F</prop>
		<prop name="LastModifiedByName">genomowa</prop>
		<list name="AppliedTemplates" count="1">
			<item>Aneta SYBR Applied</item>
		</list>
		<list name="TemplateOwners" count="1">
			<item>genomowa</item>
		</list>
		<prop name="SWVersion">LCS480 1.5.0.39</prop>
		<obj name="AppProperty" class="TAppProperty" version="2">
			<prop name="Created">2012-04-24T13:57:42.671</prop>
			<prop name="LastModified">1899-12-30T00:00:00.000</prop>
		</obj>
		<obj name="ConProperty" class="TAppProperty" version="2">
			<prop name="Created">2012-04-24T13:57:42.671</prop>
			<prop name="LastModified">1899-12-30T00:00:00.000</prop>
		</obj>
		<obj name="run" class="HTCRun" version="7">
			<prop name="name">Run</prop>
			<prop name="Created">2012-04-24T13:57:42.671</prop>
			<prop name="LastModified">2012-04-24T15:37:57.046</prop>
			<obj name="AppProperty" class="TAppProperty" version="2">
				<prop name="Created">2012-04-24T13:57:42.671</prop>
				<prop name="LastModified">1899-12-30T00:00:00.000</prop>
			</obj>
			<obj name="ConProperty" class="TAppProperty" version="2">
				<prop name="Created">2012-04-24T13:57:42.671</prop>
				<prop name="LastModified">1899-12-30T00:00:00.000</prop>
				<prop name="HasProperties">1</prop>
				<obj name="_Properties" class="TAppProperties" version="1">
					<prop name="Created">2012-04-24T13:57:42.671</prop>
					<prop name="LastModified">1899-12-30T00:00:00.000</prop>
					<list name="emlist" count="4">
						<obj name="item" class="TAppProperty" version="2">
							<prop name="name">TopChart</prop>
							<prop name="Created">2012-04-24T13:57:44.234</prop>
							<prop name="LastModified">1899-12-30T00:00:00.000</prop>
						</obj>
						<obj name="item" class="TAppProperty" version="2">
							<prop name="name">LeftChart</prop>
							<prop name="Created">2012-04-24T13:57:44.234</prop>
							<prop name="LastModified">1899-12-30T00:00:00.000</prop>
						</obj>
						<obj name="item" class="TAppProperty" version="2">
							<prop name="name">RightChart</prop>
							<prop name="Created">2012-04-24T13:57:44.234</prop>
							<prop name="LastModified">1899-12-30T00:00:00.000</prop>
						</obj>
						<obj name="item" class="TAppProperty" version="2">
							<prop name="name">RunOverviewChart</prop>
							<prop name="Created">2012-04-24T13:57:44.234</prop>
							<prop name="LastModified">1899-12-30T00:00:00.000</prop>
						</obj>
					</list>
				</obj>
			</obj>
			<prop name="State">3</prop>
			<prop name="StartTime">2012-04-24T13:58:05.640</prop>
			<prop name="EndTime">2012-04-24T15:37:57.046</prop>
			<prop name="InstrumentID">27011</prop>
			<prop name="InstrumentVersion">HTC_VER_10</prop>
			<prop name="InstrumentName">LC480_27011</prop>
			<prop name="InstrCalibrationDate">1899.12.30 00:00:00:00</prop>
			<prop name="Technician">genomowa</prop>
			<prop name="AcqStoreClass">HTCAcquisitionStore</prop>
			<prop name="AcquisitionStore">eJzkvVuPo8i2hftXtlrnzQ8O7iDtvSQgAgw2lwjAxn7zHRt8BRvsX3/ChHMlq6rXRdrVJ7P26YeWSlVZ6XR5fjHGmHMG/31a7P/rOD+s/+eP6+lU/fFfy2Jelv/zxyA29eXltit31e50jKrTdf3Hf93X15L+6n/+4P7423+fr6fz+yvNbH48rgvzdDtWf/yN++/+6/f+4U9E88O5WL//gCZ//IliV1Yff8djWaxL+v1ff+Z//hBl+i0+X5tTrQ9/f21x+2f/+csJr6ftdX74J69kvT2s/9nLZH/x38CfvL7Ou/H5Krl/8SLpO2gVp86XdV6w8I8vON4d6HdVeJ7j5D95VfH6cP7jb/+PCERTMXnVktj//uz1s3+Izk/Q+U3nWG2v7FvJf/b743mxW/35+0LWG/q7t3X7KkxOVsDf//uzt3hJ/6bj1pov6cfmj7/x/+SP0XcnPO2OVfnH3+ABrYmzXLh5VPZ2BiLxfo0Fd/BMwqE9NyB3Gcj4ArGaD/PeRjJXsjrEgr2w8mBSNxxcPesj8R7DQRLfYFOgNI3XuHe98nkIKo2DpqJUeD8OFDSqq9qCCXESLO3GDgoblXDQ9VRMdGli5+QEjQbdFukDC+EQgBAMbgT2K6XEuXIxk1ByagNeNC/A4uOsA09a4gZOz0lBzF7fR7GqP3ykphsOq8O5kgTlbcVB8NhkOJMSFY3OfO9skqI28WPpGsgHByODx4W3JsNJ7CIiRzsOncjzhAF01NzbRP4ZLp5KgQ/LTMmH28PWh3Z17ePdaKODwNV0+vM1Xkyg4tlJ3CO7MZqunzcsJVMjwfdJbaBR2t/ig17xyAF2TzK35UjA95uoI3+fZi5cgpGBeaN85iHp91ZQ4DcnXHsDGXj1rHThGu9X+NxfCMjl1/TrByvPwfVZtFBYWjsXqoWywzdhJOcja3nzzdoebHFj1QaIjY12hndyz/B+U4r5cFf2iYltNMB9EUPgFT7J4Meno0+Lif7/VXYfv/gqBnBfwgBVEIAq/BYMkH8xA2pfXxCLc90kOpwzDS2AssX1NuCSEAcXH04mIx5fnFoDw01Na3gXoBEW4MYCfjHPGhhH05wgsrcBxk+SIb2vbLC07wm5LzxuBmPAbgWUnDGgXCZTDBaJkzAG9KdLTJz92s5jjZAKDfNUwPLZpQw4usEMlmr/whjgr9BdMh0ReVhUcgN5PYQ16D68AzER9BN8rncuSp1Ywf3HXAG+1NxmEOT3Iy6lu5qPCFxzpiKfEK6flYm8xZa+/u1suSKDeOCAWLzvKmSaixI/UldL/MuTMmS1W2SMAe4y0enP4zy1NwNUwbCgOweE2NLYzqNbYs4QSjcN7k1WBiAjsXZRORNyfDIutIaP5a0wIyOkTN2WOmAM2K1CA8vDKUC+qNLX+7jdT1itUyX3+/LShVFG388OAzZ30cVAVRAISBMZ8KhTxnQYsGqeBX4g3Uw6DCjLuZQMZ4u+a2IJOYwBQd9ryHdkAP8lDNBE8d8zQJU4ZLD/fSEDRPXXMoCjGoAE9dQB0bWiOmCVLY4Y4AuPGAOYDkC6ljiWVLvwkiQBY4Bn3owCakqSEzg5fTBgPhwUuNcLxNzD04DAPUn5tw5AaDuGKM1XGPSwm4SzwiQwNqaEMYDpAJEbKVj0Cf3+49G6gMVdqPEtlsw8ROHWgiugRlgy5gbw1BpzjAH6fOQnUdM3LZSfrj3cHBYq/dNxUHUYMMyWG8s8iB7ED8M0En8iZQVjgOX1KQMCvGvQAw4aLDTDHmUY6Flwga5HXEhTtasDcg4bOWPA3J9iMlwPqA54Wo8VWt+FB+aFtQEi+Yx9tBDpOf2nDAjHsKG6KBBs3IsRyL18vV7BdXi/0Brdqcif95djaD9jyqBsKALnPuyPzZBLPKzOgZUwHdAyoHQOEnL39/XKPKLwhJ8mNvPofKo4WB3p6+/qgBcDgB8hFHg7Mv6ODBC+hAEckKTfRQj8ajPQCgFjcaUQaIWANadiVL0bfO5PxfnsLQReEGBC4JYuw7cZ2BhkBWOfivHwoAwQQWl2RuSiHHF/uJQSP5LXYwaBe7/Q3hCYEnWBZYu4yCM48pkZ6AiBUSH0sHLFHAgdr1cxCBxPLkQMAkq/DrGoboycCYHWDPjNxM8jFFIhIIhLnTiPhfYBgX2/eENACnsaEwJNAAwQRFG2gjtfXBF3HLoI+5uoQvr1CrBaDHsglLnA/QkCVoYNDD4hAEQREwoCKgQGXDRDxnbBYYnLzAQPFDzuQICZAaDEPVxMthRCrRCA+6uF+ySkwqc1A+72XmF1+VSBx6FlwSBwqnUBDJdq6JpHUfexOGqsnEGAlHCFr/FdTJgQqCzhwiCAAVhbTAhcAk1EQzLsGyZZIhc/ON8E3xYC4tdA4CWyfxMlwP1iJQBlMO9CIFH3V6xdawGEq82w6CgBBoHHJcdvJQAQqeApp0VoLB8DFHtJVqDNfkAd9XIj5UG8vK2grIX3txKwNarmdxtnhuXSH6JAIkRjSsBLdjZgEBgHoz6uRykPPPHW42B0U27dRMB7TAmDgE+/0mBKwINrP49DEtGTF+UG8eYLLQ+kmH49KDZnfORHFEKtGyC+Y+HmrNCvbxOBVgm0iUC8180GFXksYfp36ih2JrQoPyHg7sqaMCVwCxzj7QbySUKIPplTiLVKIN8q1M0IO5O6q8V21oWAsbmtzHs64N5K4HE1XhC8W9R9NBzye9ktg5fHqMZqbGhJgAqvgPcxhVirBBgEWiXQP1/sxB/MTZ8lAq0SGD5EqjT4aVzhnrSDCFvjngut8Ll+KwFH6nEMAso+pBLku0JA+hoI8IoC5H8XC34PCEi/GAIH21lSkdi4KDrJFALne3zHzdQXQXgqZQnazkjElwnugQ4E+MfV/oDABh/esWBfbM5IrOiHsJ80ch7MClqE103/ibdPnRaRpuk+lOfJGveFwM2ZHahvJSGwR/++OAFZg+7H3CSBNBdyr6zXGhyRJ4czfQYTf76iX38TtjGWhmMTMQiUe/FIPHlOIdDGgpla07/1sOzlwZMLDQaBHyMBBoHWDrSxYBsJ4F3wqJCKFjLmnhQCUSj0ChYL3hxVRQwCrRIQjoaJvN0w8zuRANlMdiukRqGK+9KRFuF+hTMWCWSmK+RMCcBJrOKjdjCQF0bZDOYydBgEAsu+nelvjx5YVKIeYhBolcDxVIiJ41Z3wxR2+Qg/xZv9jgWjoZLjylhJObMDGRw1FLIczKNevzeGs/i+f0cCn0qA2YHvGgn8Wevi/wMICKr6u0AA/mIIXI18SfRdQZXAebQz0OQMH7i33VA5fyUjAxbLgfpTLthCICRplrHeQHDSBwnencgbAuACPiDQUQKfmUALgcA4RAZccrSIBs+7DYj1yCpk9LcGMdy1iLzoufGZEmCZQKsEWgh0ckFlpB/eEGiVwACriNCfv0flLtd3O0qA2YG2N1AnBzMP7n1jDMvTdsPsAMn3JoeGZV/DYHDUAUmnvQbOJqMrroqnhpz9Ux93IMCUQN/4gEA8OporNLlcNfxQrjAh2VovmBK4UBXf7Q20dqADAW4dce9MwAAjgMVq2wP+Y1BWrDfQ2oEOBDp2oM0EWgg4hhk0pqUuHlgNfIQwtHpZ1w58KoHvnQsqXwMBUdN+FwgYvzgTSGOw6iqB6+LJY+2oy8h/zBYfweBLCbBgkCkB7mh/NAhFUJChmAxylgl4wb7G/b2t5P7ao0W42N3FtxIgcb1iSqCej4a51+T03PpUApEXUyUwGgBIbGErJr467q9+ygQ6wWALgZVKIeSuLz4g4EEhELiORVxx2c/D8fhOITC433/KBFhzQPKNiikBfVu6OWsOlGNqRzh8NFC0lNbc2w5EofbOBBxYmiwTCO8NhUirBFo7QJTzLkNFUeoEKRXMyf2un5kSaCEw8qVb1VECgdGjRainixGWC5dPwmlOlcfeOgqYI00/932vlOBIHly7waA+rAOszOn738kEOsFgGAgcFnZTlBBnRJUFfQOLn+xAqwTCp0Dc7wgB9WsgIHPgd8kEpF8MgbY7wCCQDygEYiSIuL8KZHrymsoKjoNBD1/Itpe4pbklP9kBJwMHBgFmBzb3+xNzRqr+BAFn6OEZrFfOBiuxOwQMAgcZEzLk0CCJ6tygEEg8i3jZTgQ+P7lnzA7sgQgBswOfEPBRSSxmBxgEJlvTZRBw8kBPYpEPfQgm4bULgR8zgXN4WhN/tXETlglk0Ukn/vVoJPFhfrfg8jna41ttUSWz2WL3p0zgdqev345KG+BwZmZIsFSD+NMK0l+H2wr5i+cJlzCXkGNk1NOP5NLAtZOYbwhw43CIxe2Tf2cCKKXQFfe3fhIsq6UE98eUQmh8l9524DMTYB3C1g5sT7ICGASeJyjQv++EANk8XkrmZQcKzZUA6xBGD+QxCPgzoZl9RwhoXwMBhed+FwiAv8IOsGCwCncWg8DTvyqJ3zsrxdsO/JgJ3O8DxCCg8f+YCbjTlMPybKuhYBhQOd92B37MBNoWIesOtEqgtQMsE6j1xCZocZLycCuFVA5Hd4FlAkE4oUXIIBBiM/EHtFrhs788sO4AUwKYePYbApjvjzuZwNA59X0GgVYJdCAwWqQfweDpJlI7EpyMnBqRu8/sQBsMduxA7wWBTiYQPmsKAUF4rBCKPJM4SoMQ0XS9YRDo2IG2O9DJBFoloBwTPmGZwF2EKq77ho5IqwTS0/38zgQ+W4StEugEgywTIKO1ZErSVcISrBGI4zSQmBJgEGgzgbhAPlaVBOXhY5cV3xEC3NfMC3KqwP8uPcJfLQVaCkBfoFKgHRTQg6OM63FPAQG8L6q3H/gMBdpBgdYPsEGBtkfYoUAxvfO4/9xpKBzVdwKfwbHBuXOS3xT4HBTo9AhH+XOAYsEyOHREU5vo2lkC/mUantnAIEsG22GhtkfY8QNte6DjB1J3OiDDaaDn0Um4r7p+oB0UaCnQl9YmYH6gpYCTjD4oEESqScwFpQDhl/cZ8wNtMsgo8Dkw6E/2jcEGBjtSYH3JITHXT5TEQ1JLSJWfByYF3OMtJObTcXT8eM6NvCMFWj/AQoGWAsC29CRqpUCbDJYB4amMN25nNjDYJoMetzK0n/yAKm9k3Ks4i0o78Sb9FAp8Dgt9Wz/Afc3EIKeJ/8HI4PfQAsIvpkCvn8zfhqAdGz4KRxWLYKzm3nA20uBuqutY3uj997hQOynAn56DLgU60eCluUuYcwst8fbP/oxpgewyp1X0aQjaaJBRoDUEXS2wLAeUSqWchL6ykVgq0NECbZOQaYHP/sDI2/kgyrKHj+Tx0iG+HeggfqSbVccQsLFhdU/P8s6kQIcCbSowTB1IRsrJRLGh9QtGgU402FJgq8hmwgxBvK8j4lEqAhYN1kMqkdCaQzl2olpjWqDtD7BxoVYL7F4UYFpgNNt7uHfmeOBd4bqgZ7dOJc5lqOfxrK4M1iTsGIJ2UuABssG7SXi8Cwdc9RL5Y1yoSHu4X1pWHnnGxu2ODLZaIAoRNSCHGH3fJiH3NTODPJB+l6FByfrFFMjm5UeDoM0GKyfWcH+6VkHga57xjgVeFGCxAKPAyxGwBsFzWFNFXlkfFNhFewX3FaodgoO4KZgWaCnAssF2XqgzNNhSgGmBlgJjR3SICWsZhAM11CC1J09GgU6DoKMFWgoMykeAyMB8ELSRTi6jABam9zOjAFse6HQJXxRgg8P7R7JmDQJGgbtCKQCts5m/KfD35QFGgU42WGP6/RkFgt4AkXj4KJAdehax1wJV5NMdpcDau1+6sUCrBVgssD4YK6objj6jAIsFdMnRid6ElGJ27LssFsiDRPopGwz2t4h0GgTvUYHnUicjHVsA3xF1ZD86gs9YwDvsKMW+IwW+ZmqQfwnt36NDQI3lXzArwBxB2yaMSGkQL2+0JJg43vitBfZ1HzAK9J5qwsJB1iFoB4ZaCpCDTR1BPb8rmEvlXuLLfD/7KRf4U0fQagG8GDccqs8UF9bqLoNgc9sa6NMR/NghYOFgmwt0HEFLgbAOjCSuxA8KdNqE7egwo0DrCIpD/ZELtKPD9iJBxDXPJogHvXv1U5vwx9HhlVrSWkz2Noj2TpQxCoSaaCEiQGJ01gdYh6BtE3YGhtpcQLte+HebEPj0/ff3RAeRG2rGT7MCn+Fgt034qQXOOjIYBaL9iTqyzgpR6whaCrCBoe/aJuS+ZmyQ5xX5d6GA9VcsEHTGBjN/q9PicjXgpedy/M4FWkcgJVTR81VJ/oECr4mhkRB+aAHuee/h2rb7KDzOaRXFgH59OzvMtEDrCLjCGyb+OTRXUI6diPUJcf9AOCQb0xHxU6Dk3jisXdS2CC7LE+wOC0h4ZALmCAoneWsBPI8jggy/dIkxCo0k2k/7FcsFGAU+08GWAmxi6HN2+J0Owq1NvOIMEcH9vvTT2OBnOsgocLJOMbFKOEhifREVKL0v7TcFxnlmsVxgD21ahfOYnsVtn7B1BEwLTK5Xnyp4XUBsdvjc86hC4uZGQoTHymKOoNUCndnhXrEavLXA5yIhGxbQLGQSz9zaCKd+OGNa4MeJIeYIvi0FvmZukBfU32VuUNJ/MQXaDYLwvP4YGUp3U5OMjlEPeetGzd49gs9GIdsg+BwebhuFLQXilZtVaPLAOhmKpA8CXaeKfsRtVHzDTS8ZpgucdSgQZLI57s4NtulgzS1HxLlLauITHfvos1HItEBfRkl3bvDHaQGrotLXXIdGTpTZnaNaoF8xR/CeFoh056d0sNsjeFFA9y4wwdctNlDbKPzREfR+aBSajTxATAts03xAzL5qJVFcELczLcB6BO0aUWdkqM0FWi3AKHCMEkj82cbImSNoKdDRAi0FhEFugx/nBhkF1tWWkk6v7ZwsI6rF2kZhqwXc/qlXMS3wvUeGuK8ZHORF7T8YHPwWPQLpV88MtVqA5QKXJaXAIfAMEqa3HvB2wvL8zgVePYJuLvBDOjg0ZoM8ml2NCo16OaWAEOgommz72lsLoJEGGAWWUb3ragGUnuiJFqjUV+956ggaekgzCgReXfuozQVaCnjFnp7FjAKtFmgdwYR4J2L15ADF5X5HqNtGHrHt0ETxcUbP8lYL7B5H7d0p/FMKtCsEbI/IP+Y2GUwuMI8rqqvR3Fqcu9PDw4kDu53Cdpmw0yms9rVDUL9n5fhpNf5PFPgcHGSO4EctsLmVkNhSYYAOBTp7RJ2ZoZ65mzEKtFqA5QKPaIvIgHvaeZS9cpHO9HA7LtB2Cr/39DD3NZODvAx+l8nBzgrBL9QCyNY+egTLPYJkeH72kXdQ1eatBV65AOsRfDqCzg5BxxG0FNDpOZ6QMqO+vqVAqwWYIzhs1G13h6BdJGI9glYLyKvaI54rUi2AjHrMtEBnfPhPc4Hh+OADtkPAKLCnFMBD+a51h4bYSnGY228KtOlg6wg61wq413pAbPdFAYKpI2E7BD8MDeWf6WC7SORibkCpI5sZglPHJWGm24gYk4Z0coEOBVpHwCjQpoP1zRMQywXwYGl1KaCg4/6nXIClg+3QkDqAi+4iEbRrRJxEoe9nb3wv4MJ/Lrta4HOR6Pt2Cr9mdJBXaLlIf1Yu348Cv3qTSHqKH46gmGYaqu85JIav9RPvPtCstxZ4TQ11Rwc/tUDrCNp0kM0LzA61QUw++qBAJx1sKfC5RMC0QLtE0Nkk8h4oIMFMUUFgN1uC2k5hJxfoTA21FGiXCJzjzQfscpH7DvnEon81Isl8o/10uUibDnamhtp0sKMFWgp49gWCKGr0Dwq8tEBnp/jxeblIS4FOOjhQvQ8KNHZGWKfwx3SwnRpiFGgdQasFGAWiZ2IRV6vNJAJc5f/kCH6iwA+5ALenXw8rmzqUVgt8zgu8HcGrU/jNKfA1s4O8KnC/CwXUv2J2kGmB1hFwNbZIMA/7wHv6K6p4Xd3AXIL1xLMOegblGsRdLdBuEbCpoTYX0C+iQRwv0XMsJphW0WuAuHUEbJWozQXaLQKWC1zv1BAPdJ1+fasF4MEJiHvTtTxQdvUM/ThAjNVy3KVA6wjadDCK0G6M+CGmX09CM4/MqrZQmwv8qAXaVSLmCFot0FkqxqLuEutypb5DzGqCfrxm7JMCbGroUwswR7CqtyPi6qadkH6ajVk62M4LdNLBDgWW6B7gpk6F5N0prD2qRZ5PM8FwUpGfHMHnvMCPWwROcgjG5rGv0n8/qFMqudmGY0vFx/NWQK6Q9orfYWqI/5rZQV4T+d+FAr/6orFWC7BcoHUEaOkgAtHoHyjQTg0NNyt99XYEP0wQt1ogUuakQtVARcRUZzqIKkgV9RohHfdejoBNDbW5QEsBpgVaR8B2ido1glOEQ2LZVi8J+RivUDtB3FKATQ110sHPCeJWC7B5gbH9osCNUiD2/C2lwOcE8Q/3izBH8Dk1FEkZpcBSR0Pi6FeUk3mkj9Fnj4Clg5+5AKOAKHr/MC8gOqJHRjqivtw/ZbOfcoGWAp1coKUA4EXh3SmUvO2A6C8HhPszbfbTGkGbC7Tp4Htq6IdOYdXkDnVIi0HOKNBqgc4awWcu8G3nBfivmR0UgCT8Lumg/Fc4At/0nJxNEAfa1ibWk+gIy+PqlT7pJtMCfnmriy4F2FVjf98jYLkASamj8E8rA8UzC/udXKDTI+hogZYCnamhhjoO4mxRLwnAfvumQOsIWDrItMDMhohpgbZHYHN8gFiPYHaYhmRkhCaI4jVV9G0uUD3N3rtHgJOt290ovAC06S4T+Z43JHpaIhCvIjxj6WC7UTjKJX3GKMDWip1VQ9jUUCcXsCzHJ75uU4ejzoxVZ3aws0fQmR3MqmeAn6CiFHic1md403SHwLlGX38gV28KtBuFoz2mir/VAp09AtYj+IEC4XY6yAlG2ECdTuHnMlHbKfy2y0T818wOCpws/i4U0P6KTiGbF2hXCnWjHBDDmuhJ1FdXGTRKygNu5xh5sKEf9u7soDMwNDY11HEENhQRGfaXOiD5uPYRsoUecwROftmef1opZNtEL0fApoY2O/rrYT3oAe+K6gIhdFXwoUjR+4aRrI8n3R5BOy9gjXoBYpcLMAr0KQWwGLwo8IMW6GwTtfMCnz0Clg5OER4RX7tSCvRNSqGWAp2pobZTKOOHCTp7xaxH0O4RvBaISKg7VBtc3SbrOIIf94o7WuDx2AkJmyA+c9gluq9DFNeiNmbp4I+OoDM11DqCzg0j27XnEB1mHxToTBD/sFf8bSeI+a+ZHRR45Xe5cVBS/oqpIbZH0GqBnawPiKmv9DyGhlZBJ1I9zNX0U+lJZWO9ZwczYQAYBT7TQSIoTYUU3bGIdc0MFOEUExS9zk5tk+vI6zm1BqNxvmcUCNzdo2Gzg51O4el2wsQ42b08PCcfFNgaR5QHSkPP4k6nsHUErRZgE8StFlAfS0yCcwgT4vYwpYAbPlmn0J0a/ezdIxhgmHSuHm61AEsHNZFSwNiWFoqKJ87Qj/cMeWKOcP3aI/iJAsiPzijw8ZsC0WWYFT/dM9TOC3R2CoUdJEwLsJ3CpSQOiVu97mlXV37GdgrbqaGROduszKlPKdxODb07hefnlS0Ws3QQQKplrPNhAOLHQLdQe+1oxxEkUxSwncJve/04/zWzg4Kgyr9LLvCrN4tbLcAuH26nhpLAG5DBeaPnBO1XFeRLMMH8aGolYayS6p0OvnoEjAJtOshyAYc3CnRXlxZV5HuDnu3HmiD75NlYGUOqJRAt7zcFZGsEfCI8OLZHoLvHjztG/FdV+fqwnwSnQi/Qmd/3aRXbFmIUYNtEbS7wQ4+AaYG1vcXE40KIIr639ZkjON3Xvdytuc34TYFdCt9aoHUErEfQ3jbm6lOPuEppJfTnpxSYTpSKOQJGgYmZuLhfJvQsdXrZ+e0IhPXHHSP75pV2Zi6lmns1fqZA6wi2rz0Cr5SajHUK23TwPTXkTl0CE/RBgc8JYuYI/vkEMaPAfqO7xDAaB+Ehv31rgc69o+MbwowC31cLfM3soCBqyu9CgV/dKWx3ChkF2h7BUS4d4kcZ1QL0IGlgMq33mAcnN/EG99357Qg68wJ/dwQsF9DAySYQHY2cUWBz1zEW+gtIP3V7evZOJtML1gaan/vNaN/dKWSOoKWAefH7OaOAsKZVq4nmIPGB3LhdLTB89ehaCiBiBgmbGjKiEyGB99IC5Zp+/6fU5/DxAfTcV2e1AdtcoEdMWsXFLbJYp7Bz+7CFcp+MUGnl8WC/LRC7X6ClwNHaFjDrbQPcW96tPBhsou4lIywdPI1PIRnuPeqQTiP6frS5QDtBzCighSXE4sIwQaD45AyPthCydJDdNNRqAXsaQhCPNC3r3C/AtMBnOvimwGun8F6aSjLcJnfDPGzAkGoZyUmYFmh7BJ0J4lSg718vnVkg8Hz67/EdKfA1s4PC6+6O34MC4q/eI2jTwc4tIy0FzH5OKTAc+hI0hiceC6UTAM/Z5tY7HVwrDmIPI3luQM6uH2ZaYFLnNrGqE6VA7WzHaCupGW68kYO8rW1W0F6CJ372n1Q/T0FcdHcK207hSdEj4nkDHZEZX1do/KRnf++gDZPQqyl1Oj2ClgKtI2hnB1mPwHrQs9lIMczxrq8TJN09HWv3q5F7fYn6+ryX+G8KDIyH380F2m2iDd76lCmVBcgh3r4esHS943yg9d8U4MFyhhWtcHJv4++4TqeQzQv0XOpwTJNSIBIX2ZntFLIeQbtTOBgkA6wsdlR0ofvOgOVdCZkjYBRIH86IUYCc+9X7+uH2YSQdCjBH0FJAQ89zd17gvD15ZDDsOQl2b1QL/bhHsCzREivzFaV4IWbSt6TA18wOCgqn/SYUkLhf3ClstQCbGmq1gCJ4Lgn8kw5iz9M0WKkrF4tEj5Jgtxxb3QniVgt83i/AOoUjVaRaYHgzQEwkSoEdEh9YnM/o2b8YAwMiWrlYWedxHoj3vPhZCxy9mDgP54MCk+t2h4XrJERBnTyan24dNA+n904h0wLOELwpQLRQHyMJUgX9oEWfe3CKK5hblGKqu7Fy76ZGMzYv4E0XbsI6hVx9CkhwpVqADHP9jCJlIeHzmtOBd8u3ElxXaoll9eiDAELksk5hJx1sKTAq/EFOUtU4/9Qj8K5bjBWg2Yl/kcyCTRCzTmGbDkaX6T9QoE0HGQU+HUFnaqilQJY1auL0jhtiLjTsET8ZOYBoUT1GPz6SKF+hM37sz24eDHPzW941xH/N7KCgCv/B7OC3SAfFX30BcasFmCNodwo/KUDIs2fB+W28xNKgTpHnXmy/kwuwncK1L+67zyPJxfrVabxTChzneIY22wzhJlxGyNcGlCL52hpjaUIPPj+cWFmnU8gosB0tExJCSoF4kuoN2g+WKla46wSF1Q2M3z2CtlP4qQU6ucCBp1rAJBiCKOjjMRKn+Rz3GstJvIuTaVDgxRmWDtzgdUsJtDr3C0ShaXKv5Xvq683KRvgGttQhZMjGwKHWKFB2pIBh5ltYrFGSe/MHd2YXEHc6heGLat4xoBQofKPp5ALvHkFSL7H6fLrAm+XPgmkBXgkEwNJBZy56lKIRBNgxVhWjALtf4E/nBdp0cDc/qWB0X9EqL7OlT6BJXg+ZajBBn9cOstnBMkA87hmcB8K7/Dx/Swp8zeygoIn/wezg96DAX7JN1EkHjYE6JO6+ohSI+ZsLBdN9YEneLpGnuWkGR6tpivkxdEAorehZ1OYCnZ3CWYEGjAI4XuortFVWCVbSYgwCMbXp2bvLCiy48ioPbmSSQS7X3/cLsKmhR5wk9Cx19QRPB5QCx5s7pGclmgPP9rhxd3bw866hzk6hd1FjAkeUAvE5pBQSjPyJNep2kE/EpwvBtb7g5lj7KFwZ1OG0PQI7oj8PEbzHGTWvxwPBBXUEUYi2DdILjzqScE/PXu/xWMH86IaYM8Yz5E3HtsRuHGunhuiJaxYom28jEhzxAER7n1KtHxxv7JYRNjvonmuAG3Qg9P2sinenkOOgAJgjgLHj0/c/plog3flVZ2qIdQpr7JBuLhALewnvJenVg3lpgdHrcU+OGzggbvq6z7TAVg6FnDkC0bBGmD9SsgUDNfmWFBC+ZnZQBNJ/MDv4PSig/WIKODyeE1+JPqaG1pvcJfpAMBAZS2sf+o8dfE0NbZPAuotjGOLtDHPKYpgHPv28MwqYi4oq4jYdDLKpQ0ZuY6Lo6esZ2tmzgp6lp3nubTGliHmfCbh/fW6BbwvCDAYmDtmzyRgFJv1tQizsvm4PTWsO5cdqgzV5ucl9z5oUby3wokDn3kE2QdzeOBbs9YS+KowQft6pFuCnlY0f61mce/cg52CDTyqWYRPlXi8a+927htpcID2JIfH6lZ0wCoDwVGEBIS8JykHiwmBv5biZHCjFRsrJ6E4NtfcLtBTwi3AAMKqy5qdbRpLIHWBw2CWJdzzyGdMCknYXk3Dj9iqoC5hSYDlHCUGo4pgW6NxD3nYK5cl8AFincBvmFq75E9VGinfnTDIsA+YImBbo9AjaBxQairvADytOkB+fxt/SEQhfMzsovq7z+z1yAfFX3zXU6RG0N44lYDkiwzWgFJiqAYE67PmYq5a7PJD4kwTFe51j7ngdAT+WdgV7VHHbI2C5AFcsHQI9zkxwb0XdwGJXiVgttE0SbLcigc3EtjC/P++T0K7EGdsmCmfCALFO4XkwpZ//aqTnZCDpEhJx88Q9+q1yf1NODVhI+aLrCNjU0CsdZLeMtBSwphglsdzfzhC34WZYOygz5N8eYwmWOUnwMzLS3DvX/Jk9jaBz19Cufvn6B6VAHBc6hy4DCVEf/4hQEOwsWpXGTMZ1ALLE25/FhlGA5QKtFrhNypiEBXEQjnoZ1+kRMC1QcasU1+WRUpHsBhzrEYj9XHxvFvPH8vWub1EeJcWK69472FIAK/oY84PUeV0T8Cggv6NU5MOHnXjTNa4gTJOQBJOFi/48F/CmboWf+DAFPrnY3LekwNfMDoq8Iv4uFPjVnUK/KT/SwVYLPJZoSEYzxUjI0rjRT2XJ00+Z6xVJWGqzFSwe3gMDcieJN2ieDXtYcWd28EJql4xC0UziTbAtUL7dDbBsqbvEWxSOBNWxHOKH1DugIDLor9t0sKUAmyB+3Msx8TlPB3jkbCVkox7ED1wVIDyOxArK/DLD0k6FuY9VMmN7BO0E8ft+gRcF7AmlQFRv6hUCk6KkVVKuQZAtUwueZ26BlYu5QsF0JRqMAmyPIG8oBeIKYWKKN+pQxhaWUNY3UgyqOM3Dqk5nkKzWVFvM7TwPlFTKOreMMC0gBCAmjh05iDmCH3sEYsWdqSNZrZHH59OMTRAL0kxELB3sUMAYaFrnEYWMAs0YzHFdD1zg94ipQXEtXvATZW4ekFPTwGSxpY4mm31QoHO/wEXrz8wJ5/axwvFLEMDr4Htqga+ZHRQFVfpdKGD+dY8sv213rxGBk0/sUjdyskbrDG7vUYb53fSYB7Y/pL7aPzv4wSlp4ocl57N0sLNZbJvekFGAJD2coePqEuDebkWrRvSkAi7wMMU9FZyS8NZzV917B9sbx85xPelqgRnpBfi5Mk5JkOcSgbFWXrFUPlDi+ycyZlqgpUDUByZBMXTGxDlilMcGpo5EOj7MV6cwy/3Rg2oRbGoSls/llvpwdfp+HgFLB9seAZp5hDjSjfr8qVVraDZxr7ipDksQmiF1RNY8wFjzh0cUbJfz9/MI2lyAUcCH3pgM7cRJIuNuSOhWXcuPeQFn87qDmPSwVviUitLYJUwLtBRg6WA59UJij3L6+ve2L3UcgTs+hYUpP0/H12z0MPFnz2cB85uhY8XBQe4Zxt6C9smhPkDP3AQLlj5jFDjtDjIYXV1swbA82FgO99ThHTNn9S0p8DWzg6Ko/S73Dv7ydLCzU9h2ClsKeGPTyOPsRM+mTRpcMK/VF+QN7pczLPZ+ihvwXADP4woNOgcxf9811DqClgJO3jMBuWz0gp6F/Aw/BsUx8SdA9uFh09ti3nGuiV9QjdB5HgHrEQShOiH6KTBQpM0NA8H17nUWjy/A32kSBy3V1bHU31uIaYF2aqhNB9n9Ai0FBh6lADnoLwrM59S1P+85Cq/5iYOEwg0LGOwT79DMDJYLsJvIW0dw8SkFkPXSAgJHtUjkuQrWLsdtHgSDkwYlW57jZuacqSM6yGemBdpcgE0NKTsxISM0dnJC+kRCRrQR8N0Y8W9HMBhMqDZy+3nuH52ZxHIB1bTE9zbRslYpVaiIAj9qAZYOgoPIYylZ+sDjJjmBSr9Icf+0p9osLEEBT/qWvv79mVLAOWzfFDjwoZY7ZKJXcHI5RK9nlu+Arwv05/+OFPia2UFRBgoQfoubyEXlF1Og4wjaHsFolnhkcB18UGAmXJ60auoyCbL+iMBNaNCzaMZtkb8yBgZzBO28AHMEyXD6pkA02W7PqPeIdrjvns+Jf/QvDdzGhzN+BP0qCVf7+Rn2p0vcvWXkkwJEl+hZDC+HLVZUvQLefEAppABujuU7PwD+Zku4DgVYOsi0wPDvFBAPN+qjk+Ux9x97N4N5b+Lj55Y7oPC+OkuMAqxH4FePM9MC9p5SIJ4X9PsjM3CxPFnugNe7SRUsn5ccC1ldIp+cFqvOTeQsFyBH/NYCjALPlWph8ZUODufjTWU2xyjC/KU5gCBRLiu2R9BqAZYO7pwSE29VWgg/jv77AWWd2UF7KdlYWl+jJOxNOQ6q2rjAnHFL8jB7FAWcrxzqsJKrm8eN8KEFtkvTQL7xzFZwrh4olWuQ515/d/6eWuBrZgdFhVN/Fwr86mcTQRn8w9SQ0fN84hwCA5BjuG5gfrBlLNySGwgTS5FgZlgKFmqBniWj7YBjWkDPXuleqwU2a+QS20QQRXq/LpCxWZ+xGt6uyBcOCwI5fHjgZzm+gzDLrsZPN449VJQSuA8NFPfdxkBncVfhZ1TWuadBhcCmKp5YeXIj4F/qyGW5AOsRoPBDC7gyRgCPan2FRDPa4OcUnXPPXsxdKC6CFNd7dEIeDuWs+9TydoKYGuiIjOKXI5B5XUP9YJ1gtXwWIPAe8gouRzvqSBrzngQQei6bHWzTQeYIjot8Qszj+IMCk30ZMQq4xx42YHgzl7g+rc55MC0X706hAuWPHkFLAZO/fVDgp5vI5SrG4rKaJgHOJ2fYG1lPLBbDCQjO9oFjWqClACn223c6WGgbCwXl60kL25G9w4KxPOTeaD/TviUFvmZ2UFR57f+vFOh0ClsKqNXSI6bkfVBgH0ATC7JeI09RPAJHiWxhIeAKFOiekzEKtPMCbKewsvGQ+H39QwscUNDg2tlXIAzsqwRp9ci4fx81wFPXypnNC7TbREwLWEhPiR9QLYBlOTNQGl8AVob1A4TDx7WCg/RgYM0uMAhMHHGdbSI2QcwosKIUYFpA4KIj7kHpmnubel7BLJC3GFAAIe9hKC7TAowCYi86I26MI+Kfb1TbqBPqSORdsMH9wfCUe+qcaiG/4AF+Ckadh2fBKzrPJmJaYD/YToiPUkrVUKcnsLU5XbHKnlDWrytY2/Mca35wBZ7vXt+OoO0RsHSwdQRueP8HLdCZF5Ce9OwHsbRCvoYGBbysZfp+9JI58nYklaDCbSNirSQXsFyAPbEYJl7iyVuugAfvUGKJO5xR2EjDb3m/gPA1s4OiJoLfhQLGX7FNxCjQOoLNGPiMAvH+GpwhPUaGrwniR+I5ktfAW7puJ4iPuRceRO2nHkFLAaYFSgNXyD7fJMzpzR34EV4SGKw3BuaR9cw95+FZzBG08wIsF0hPeEqGC18HsTjMLHTbBArmccXRT/mJfr3ArUe4N8wTENzUxOh0ChkFRAFP6NdTCkTultprYTZ/4MckuuXB4XadQXB9XHDjnKvct1bX9+2jrSNgO4X6ahoRc3Yf5Hht0+/PF4cTFq4+1TInQLXQdjbRcO9iPemvTyufaYG2R8BygVYLWMXUodrg3mhofykgbtoJYn1snCFe81d6lq9utCpVdQUfTh+/tUA7NYStnFax9rAS7JeBxbaJOrnAc1IArCbFFvjcjFJYH00GWLLGS+T389MY9u0kJqHwpI7AnG5XTAtchWSchAddNCg1Dk/MTb1LHgzDxffMBb5mdlACEve7UED/63KBdpuo4wjOUcDBMl9QRXvET+Dfb74PR6t5inm7OQPPvLlFhwLsJnIlWA4JHEOIcNboZ3Rdb3T8kHGD/P2ZUmS53Ayw2pc54G9rdcwo0LlryMLTGTFFYuSMAnh3hFh+SELiyyuVg4vFcIr7yWyWhzcw5tgeQWdeYAmnKRndsIXivKYU4AHVHj1Pr0EAXNWCDz54Yn66uOcBUqm2abUAmxdobxlpZsuYWOp9ALCZGi5qzrcnfozdKvdAWWaQPK825p8zAII5pGd1mw52bhwDxzol6JhSqrZaQNy7E/x89QjcYwFduPMiDvPRo068rb2yWKeQaYE2HRxq4E0BcrusjZ9uGRnuqRaS8WifhNxxZkH9EgRYy05r4Jf6qWEUGI16LohiWX9ToFLhBnk1OfvwXtkqVtyoRIErX7+lFhC/ZnZQ4mT+d6HAr75xrHUErEfQaoFBIAZvLVDyAVWY83SKRW7LUUVc+lRR84c15mbPMveuT9l69wjEZJCzPYJPLYAFUlcofhwHWByOHiDYXn0LepFC8BMDIQ9TuNTY7aNesvvIBba5N331+40kahaZi0hwHeEnSiXk2Z42hvvNI8P1dLbKPZJTH9zODnb2CMaLV6cOUAowLcAfBAOrWfbI/et9uYJN3pOxzPUfKODQUup2Cts9gp2VJ28tkA+otK9eVSNroxr52YCe/cZo7+PmsBaSYLbvEbZN1N5BzBxBDcuUaQF8375mMb3qwrTAcH7LC3h+DFXMlz7VVk20ylinsDM7aPEoZo4gulY3l+UCbF6gzQUWMe/gB4mL3N+L0gxeczvG/XSyAf6aOxtwtVIjMjzxlALXM16xdPD2vOxzP4vnBmwOAx33Z/INBTtl9C03i8WvmR2UeEX49xT4HhPEf0ku0NkjeJrJBwVuYk+D0T1dYQnqfB7e1ZsF7cfjTGu4uQFvt59nTAt0bh9ttUBLAaoQthUS0zTA3FUDiX953WCG4/sUg3UpJVSPVm8t0N44Fl3SRmJawDtSCtATjJ7FT6Mf0yp6KvRTT6oKrpfDG65lM3sp6uN7grh776CSUF++w1YSc9v6jHhXcLHgpgCE/SM9ey1DoXwSA5CEYKfNOjeREznacUwLjLS7g8j+SL//RR9YWJOvDQiCnc/BR/GcYKVciiDspb2GbROxqaF2m8h2EKXYceYAUmWRhdaQNxgF3OOIp9rDHyDMiRb9/mHTMzqdQjYv4J/LiLgOb+UdCnRuGUETnjoIjTu9bhm5uJDfRRMsrWYZCk6FRJgWaClA/BJnLBfIntdDHsTjIQeF43GIZXVLtZBDvG/5VBLxa2YHJUEVfxctIP4V8wKdXABfdJ9AEJuI3Ocb6rvL5x5LMRJROFFuY7gpdjUGc7cG4VGdc/CZfEwNvZ9ZbOYjotOPbxJX+22D7N0mxvJyxFMFPq84eForS8ydciUJlfHqzHoEHS3QUiBcvxzBwWsIErwjdQCqrqGw1tc+POCHiJvtZp97vDOtIPHronvjWJsLMAq0joDLrwTzdUO/P+9pGZwNFkOs9QIu981UkzrpILt9dKJt6Vl8fDmCVgsc4CbAajkDVDvkgQ9XznOB+6NYTvxhGLqdZxO9n1n8okCrBRgFjNnB/6BAIJyh4IUjzI+3PAqmSbDqUIDlAvqNVnFLgVgO6M/bUqB1BC6/7knmeGCnuH+XLtQBJMMKllFvjh98mYFgYkgVbCI1YelgxxHcDf4MwhG8NlCOj+Frm4g6pIyU33KbSPya2UFJ1KTfRQv86pvI21zAs2xKgXaPoE0H3WxsIqYFxEt4xtK6lhJvD28V7OU9CT8V+AAeNhezzjOLGQXucj0iTuXB/J0LpOEc18dMyIPxcz2G5JDusVL11STc94Jup5DNDm7rfE6se2Tk+Kg2PsqP9w0Wx+teHjxOtwJmqxHCsjUrgO+fZmM4PdPv33EE2mCaMgpEV0OvELcZpFj2eQF4ukvPcnOzIFguJiIKsHd7a4FgvXcTpgUG0ikhw5pqgeg0yAja8YMxbp5PSg24ow6pmgl7LNDXlniTyb1iuUD7tFLmCJYepZg+fM3xj8ydj9T1Y8p6BMN5cVrBvabEmFtNReT3V3ejs03EegSiTL9/mAmUAqeaOo5PCrAJ4gucb3Ej7ysUlrsFgdnzssbqqLfLvVq5GDBSpgnReTREeE0BybRANd6UVMtdXznMbjDF9Tl4AL+KVt/yeQTi18wOSjKQfxcKiH/FvYPsJvJWC4zlMiDhMKVaAGz6Loz5+w1LN/oG+fWIaoPFXDHwc7V4LeA+RxLTAu28AMsF2NTQiwJkR6U82k+PS9wTSxEEN0IVb3AaHV+bxdprs3idMUfAOoWtFjir2xmjANMCp11a4Hq81hERtwEH75zi4cd5dgT+djiTWDrY3jjGegSMAn1KAWwTTClgpGssjNcS8Iq0N4blpj/GYvaU8rBKb1znxjGmBVoKhNu7k2Anpd9/66SL1x6BkHuuERIYp/0DVk+ulvsuvms/zQ5u8XLOKBBdd6aLhMTM37kAGM58GDXxDIsrScq9tbbJ2C0jnR6BctgmxItlKyfuff3zs4n64e2EJeVyT4LSvRbQDOcbqtXgPvH7SPahOfCoFtCMIWKOoNUCu+mcOjhrUlbQcEaUyjkHcs/WVn+pI+D/FQX+7DffFPjPw0FJ/aUYUDhe/NN6+TsGqFiACtDf//tfYEDTtP8dB371LcSb2UYjEb838lk10H17sVocybKCIkoHJ9WybtzRIJseqNF4HZWu9VibWxIL6ALSVSZVlvZ6vmc2C/V84Y8wNbf5dU9WO18C6Wl0I9alkDkSH8tbkhb9hWZZ+1uPRBfzkSSuOjpb1+Bekdm50NE87OuW3YixRJKLxudpNN5Ylj89yGThZwBM7qOla61qsySbobpDyeXpjC3eS1xS3M82WgiX7czOSsiR8TFW83Qzu1lWOOrxZH2b3PMJf10UlqzfGhLl6h2NF/PSsOLDFpKLyxtgFlCzYq+W6YOslUDP5ye5b1lga/NkOY5vKFV26tla27JKpnz2QMn04RuWdB3cyWrY09HMyvXGHkShSKJ4YiQzTdz6dji7jEhqpI8kPvYHjZUtLg8yzpJ7khymy8Liqb4imxEo88TB18wK87AhK7DX8oQfjTKr0SFVZ+T+eM11VQUKUj4g0So4JakwnlXWSSsASVfTMZi46TGzrlfhQTaFbSYzL6w4q9hvXKp2/BxM0qPLWcPTjf55r7iA8bE/bKx/5MCvrClB/tdHqwR44+8++39ztP6va+pXZ+7zpdAjk2RmgPm9qH37yIUnsqj3YpJulNKyXEMwSapFdZJuV6VvRfiwI+RRXVHiROfG4i6qTc7DM62pck9rauIrezLb3yWQDHZrYgm7OU/Gs/iWjxtFNaxbfuuTaZ0+8rQ6LCrrco5vhMQ3HU3Lhe7a9yuUyRoUPEjv1Z1+pke2QuJHzKExQKpvpWO+pEr6tksm11CcWbe6HpLrZWgns4WOV7YqDHiSBhQ96dzqudZ+cBPIarm6g6QOrmdrmz8aMuvpd5SuDPrz4bMOya1XGWCxhFiyp6/PJPZSHcwPReha+pTnyTwZUybwB7WiTDApg2aLR5LeBFpTenKtyUpK9GSmlJjWVLORyEbnjXxhkJrYIVh79OfbPJIoAAPO2tqXJ4nGq3ue9L3ybK1cOyfRAZQg3VRKZs1C2JDY7Gt5Ksq0psyr4pHh0nkAPFyvMrTfHkKCd8opSWpz1lj3fcaTVdKboOTODworf4yeZE7SV00daE0tzXRIRteY1pTrupI1gnOOMsy5orRYzrm/sKZeV0v8m5r60Kr0f/+XamrjxPTcWO5oTTUKPafIIz6TmPhiMpE2nvtRU1ydTGLTI9YheGSvm7KuaDIq6L9polBdeN3Rc2rOV7Vla/k+J/PDXEYTudcj1qihNbUKl7d84glLw0qyoE8mNUdrineUxqputKaSfUbPKWNcuzZaHmUSFxOe1uSdnhNwcVHIYlh+1JSA+epdU+XFmVmNndOami9oTVnOdmXrwpXW1H6v0q8PAtdaeLxAEi6jNSXx9FwUQnpOpZ58TybGntaUpuaQXO9L+vO7pJbsDVw8CTGgDhb7+0dNrdXbLZmoZ6+yRpyskfhAz9nxduZbVhkdaY0SrCfTQqgbu68rtKZymZ77eKUTO14F75oiciNIlhwMn2RDDrSmoic998hGzkn8DEow9lx6jrrrPX1907NGzxWd/nomwBFxg4bWpNpUK8SH84CQOjnl6SGk7z/oSRzZaE9aU7dQOFvy9fgkY3v+UVO5dXSJsXUKlLrRq6YWN45MlpMrGpuZ/FfWlMz9u3NKpLJLR+x/X6r9fnESdM1pTa2uuZFP7ydaU8CHJzJ2AK2pgfQ6p7ZPkyx6YZ0kGvZ8Sz3RmlrUGj2nbiv6bzqVXtrvMqA1lY5pTe1mMT2nAp5qv82Y1tRWn/AEP+GNnktHqrXk1YWei06f1pRzo+eUoV5vZLU+U+20TmhNXa2+TKImoDUVW1T7XSbr9zmVBj49J6+XdUnmt9EuSa676cy678p3Tc3VE9V+jzXVfpNsQc+pANJzSnHoObUM8juYjE7K2VKreUMW8pGeU9bMsyxj6EBy4At6TkVNzdmZ+jqn6D8zmPErWlPTGa2p5alPa2oOaE014Y5qv9P2kUzcmErZ+3FRk4na15NFn9829ugQi2ReT+j7OUX0nLLli0dmYkxrguRHyfLgg54jixWtae5KayqbXeg5VcESJOsFPZdkRWnIOtxQ7Vfp9NxyFuGIhOPykeD4pK3QON6FZNbfnZJJ0T9XFqJSgUx66QSNZ3JaWItCeJJV0DeThaFrnHWuBq/n0ow+tN/IMKk29sy/vqaUf+unpE9DJf5fqil5ctTI+vXspsXNx769xfsTSXWD+il+RGsqGIQGWagHek65V+qnFrmZkbge03+TDaB+KrM9m+ySIdV+Sb827MH2uCdTTqM15XKBb53RhKMUpz6L+Snp+OiRFKtUO+VQqaxj/jqnVpieU3W9tey5klI/5SR8PrGk0LAG5U0m6UYGIHET6qdO5qSkn+nxS/vNaU2Vc9Ult6Bno/nZq2f2Ju6//dQEj6if2oc7nsT9Kz0XwG5xtsDepDWVhXc0sV81bsYeJOUU0po6Dbac7cdP6kcGc/rz0EPHtcRqx5HlPLihiSDSGshnD5VsrMODfiZLzbDIILyTzT6kr/8RUe0nW32BzCcz6qeoFvbtDep5zE9hFA8kyw6HD6rtwnuS7hDVfvFmvSeLw6HMJ/VhsaLnfr8my9jQkvR4Ga2sxh2MSDCIP2qq0S4BSSxEa8qcupV1XRBAxofNGCSoEQrrwB8fJJFCM5muS79h55R16tOasvQzZ136ASALI7uAiZMO/8qaUuV/fdmBBORvUlO/WvsZ4kIlOCRGsrju6DkRi/cjWZ33ApgkOv3MpU+ok1jRKOevN8r1zcPeEqIMLvl4HtJ/0zxNLLK9HKn2ma63hn1dHTOqtejxlU6va9dqxAkg62BN/Qie0ZpCGq9RvSNTj//aarB0c1+RtKr6YDyd0HPOOQ5EgrMRnyTBNNAsd8NLZHVXQJ5eiWpZ86N8JeNR/pFRBLnokjyZ2WgKS31s3w8pIPF6ryZjqfI1K7XpOZPU53s+lmZKYR3nPfqZvds3MN6ur5oVzDyTHO2Lkc+FPT1nJvqgIfPnQ0/mkffyc4JMa8qb0po6L5dnazeYKGRyTxqQrLKlZhVueCNLPKQ19az1yg5ASP3jUTXQfNaj76fuDkdkIuwa+i6sqZ8am/MHmfDCHSVHziusS8PvyfjxLJPx2FWoP1T6d3quFxpK/ZD+WnAWQ2ItT48kdrPVDE3jYUDSu39CyXorna0US4BE6W2cpxs7zayUFxqy3JUmmuUjrbLq3cYhZlHkefIgbmNdoiEgZDO65Klwk6u/sKY0jfuXVwdIQBE+//u/dE5lj5FCEv1AuXrisWVjFRZkqg+EfGI0C8nqWbc+WYgzWlPqTDWsnhZtyEJK6b8Jmcyox/ZURK5QptqtzELNCqtwS+ZWLCXjYhBYVq7wVN9Xr8/kczSSLHBc0xpemA0Y90rqFwI1vpJ0Nernab/Chk0SQSBj1PBosvIDyUJeJJLlfg+Syb2kfszT1heS5GdaU+epOLZ0CThkN1YtsPCsemxPl6MHIe5CReOlrEnW3u5xJFK1ezKuH4vMGu0mNZldUnpujiJFssIdNslpsDOS6VDZvq4V3tRkSi5Uyznjnmb5zgGQRM0rMKleOV05v7z8XtbkyemuStbaGlRkPZv2QTI06deXo5ieG45toBkh2LVr8TAiUeY8EL45g5e/uTRUq4k3MKmXXmZt+jd67t9WJUoUTxlbKkfP7aVwp35wtKW/3vDpkJiq+EBxYFczZMrz/5e7c1lXVUu29QNZEFFQil4IFRQloF+kBgKioAKCok9/wjXPztyF/PYsnDlOrp1rleY3RLlEi/Y36L3jICrPuynHmlXAxe7o+/KMUw+6DEmT6oV6xiKnfOhP4gJGg+cKN0s/Z6xZEyva6+UHkzCuGG+s6gc1pQ4G//NyHN8X/v1naorfLxqd4/PMjApvCss09HM8TG5DJuSMNJXfkx5GSv7MxfFBPjMfhwnGE7omTKsDytCvkYmllZKmtou9Bp9VnWLQ+iOFz8exARc1IZaajRqFPYebAfTyaoxp2nSMWRXlh1uVVnhYln1TFOZ0tiw0YrdYTQa5dPRdB8+7TXnILhWTzayNAe7+XCKbtZkibo81wmS3XuFDHUEerhwXl5vxgvJIeh7nvHeNBxAtzuQQq7pVWFHUMcA0eWJ0b1rGMxYNQKhshvfLiDTAZq9mGazId/yOekQ07ScDsCrKP0K5NWTI1pE0iYmOB33aMVHtjwOI+0Pyzd2sT/lueyqXAP0Pplo+VaJ0Sz1qws/2L5/y7Vo2cO1XTwztZ0v75x5jMC9qhil6tSK3vbEDa+/ToLcxJkwE5Ii/fMrcI23/l08NH/qW8q17U/huT5qSVvyiPGoxRfjPIcL7GdH+n8qZclijkcGkL5e4uM1zk1njsoCy3L0xnB0rUzwmdvGDmlJHv/Mp4z9UUwd3McLo6U6VMEPyCVmlZ0xuc1WRvBl34E6vBsoP5Q/+uJPPbHdqjOFUVCaLmyCD0WWywPw87dPnp/sBTLpVgq7/GDF+iR0NRNnr8BAGTS4qd9OBEak6pn2lM9kxprxwH8gSj8Wmp8j61Ndgd6qJ3dLHwJSnXa+ByFwSuw3gowhtTb5SvG36/MLNcnGdjByYetMVPusIWLg4fZ+vNR/STOmNGf9YRkeasj/IepM2F5MvS13r5ddXPq3JVo9NAw9TmWLDLqSpwd4tl/mk/0BvsSXfuX3Xz7dtYrVoGjSMt+o2AG91HqGY0P7zRp00EG421BPW4z7lz+xVLD/LqEOup998uScW3mw8C9Oj6BTX9mUJxVw8kX3U1pSvyYODNU5SpHZTM7n6bCywi4h8e84npphOagvWuW/jNF6Tprza4CbGxJJ8rd5yYadlBvdd0+Dhc2JMHNZDB9SDT//m7iwPdusmhkX+WeJ287ooUnnR59cnvcNY+KXCJg87+0FNDce/u0cx/efIj3+rpv50nhooNfH/vZoqh7GSarD2LxlGH11l4u1RzWlOb0z8HhKrlI/xAGCvH9GDLV2T0aOkTH2nPJLtOPVpN08bSK/pEX0/HZn8eo87MEfvFyaLujGlOaL8tAqWGsp291JknlKNX6afO7pa3GO8XpMmH7MnZWz1rSh8y9sC6mE7+PrkJ2fqJepgns5v6PVHGRO5R5rqFtMlntM+mOH0TfmlvK9aPAznusL0Ii6hdts3Bta5ZWwEEYfiqj8weemNwt2iLuEFzz7yR0fHHx1IE4fXnmo68ftM9KpdSfmNekK6ch8Ks84TDtJ7D9HdbF65jO+P7/OuD/mm3+vlrC1e2bKoKA/J5YDy2HSbGjBO9TWGk1WXu8paFtC8erR/p4RYuPeaIDRynqAonNqU4lADxGpaYrSZjHO2e48Bdv7Nwu27R9uXF4ebO3+3QRlcb4xNGjr/wPn3xV9LX5H2YTiD07R+YMhn32fOmsMB5vUSV5fgknMcaDGsZfhC+eiVuVheq/gHNfUdVvkbTf1Nnk9N/rCm9M4fYPJMv8+XWqrpy3ZB7KY9VJPvVxvK5JtQR1kGbc4+DtV0k5wj9NbrMpfTaxDA63Egdtqe+yYrxv0CFtN+RDWXDHNZ7ZwGqmdLLKJcG1PcqroAtU81mSjdKxdjp+aUV+QVjzO1RzW16jeQK0O65vOpkovilcQQ788fjMbBhzRZRA18pskNudaSpi6XuwWBmgMW7hnMw2xErNUFwwfyl63nctBrMtKU6NAr4tbklxWx1MXekWZUg3xnmFOec2f7HoZdQ75ShaSJt6SaxunXd94xaXplzml/yusjZw4lQdg1CZ0vp/dibOtNCvA66gnxcdhj7N6+4uVx02/QT27Ewu2NzmdvMV+jJ/3u+8xiFYN9Pjd45Eti4bB/dOAQeUcMjWuV8+90VWji5w3DsTY2GTSbGYTWZo22v+uYq3oGfleCsKnnKDdTZoEVwGDTlOg/Z77JjeNyAJr5qTDQPfJdI3YQVr0IcJYWF8aMmj6/SpKWfLxfMt676MEPakpXB+P/WVMz8x8DKf6tmvrT7Pe5rD4YzHXqq+1w34AQdYLeoRwQ35/HGbSoa5Q/RtTnS5V8xjnOQ/T2Zmnytraobx/XU6zPSS/nr3U/g+t6GNA+T4fUR99OAe1z3mCahI9czvyI8tM2VDGZbV+Mc3XjwGsaFciN2MjZZZAWYIm0xSBpFJOrPAlAC3Vir97urfClQxo/bK4FojrPTJY97gBXTaE8t3mZeZj2iLUOK/IZL5vrpqzOTgxRoD5Js5J8qWrGFpyX8wp9u9+YrKeOY3j4nwn6YjtlkXN142XyIo0cIKTjmdW7GPbtmWqwOzyYcOcPB+4PW8Fj8nkqTIkfMeiDzxWjem8ofPhwg6VNSIlpVRELHy7k29PrbkXftyFN5c0wADskTYfLRcOkG00saCZViHIMxNLbVWVAfb1cMX7r5LMZ0w0oes8VOobscs/KGzR3d51Y0ntfFU52xWHzCK4YrDsvZ10qSpgY9R0D7zBVgl7lWOAZkYnboXMxpWQah6WhNsgegq6fmtn8BzU1Hv3uHsXc/OdD3/+k8X6UlTr029HUPFTaswRcR0cUm3jAZPigTD96VMPveD2qSZGPCzDGaoAHL7kr3GssBMy2UyxvSc8UlvEMYOLuDxg8yqEp4ORk0JTVA4XBHozrG6phGcyJ5ZbiqYi8jSyAsr7gceca5nfgBrFkSuwiG/+jMO+0Q1h/3sRe3vjNRKqSxqeJmqOvGieFpasRAEymC6y0u5kH0XI6W/pfn0mHMy2X/qIJYBORJuLaJ186JMRSo4FHecyaPRTJRpsAtqmv0+/TVT3IxytYZkA17V7m5JvbOWmaba4NBjB/mHKaTkjDVkv5zDs/iaWCSQD66VJg/OQGaW5B24uQ8hX2ZZ/xRN0XcODtkjQjOtNX+jeEl1fV6Ae3xuQvYzKDw0sPUOwdYrGu0imPRs8cjy7qOVvp1QBO63SFtFcd8/DpOOYjVNfoevY1Z4siQPBsLaceyFCR11YNSMO3GybLPvlu5DoAwflj4mb2OivS39Lnr65NeTJR78QZUYU/qKnJ+Hf3KBbTf4hq9m9lvz/sU7HSf6E3eFNNXfbkE/lxH2I0rBVFruMogCxcqphejt/7XkGdwbnXHjCR1j3nvURzgDerHormYihis+tzwGefI+t5as7T1KFiZGqNYvB4mOL8pjyTiZ2CYe/2zMUwiwAW/W9+G8eTXNzvpMlM8WtM7PuHsWmcODB9ey8UInqbcncmTWrt+YJBW55ykfDRjDR2nOPVIduKoKQ86I32NzxK1MinGmIf/0o+KSqf8lxwG8/g7YeU32JJLNd/EHuO3KeGwdLrK3z+nvKl6A9zlMPOyKXy6ZGmq5Z6gt/VOX/z4wzqvPfG9L18MjnbPDhcd9QTZLIyTPFyXnwZ9J/0/atLT+HW5En5pQoBRTrqTFe53RxIrXeJ3mhI+az/3pAPZbbElO9Kxppa78CZ9qnHSFs3WXCwu1+amt0vxH79OHbMz4N8j6vXK5PqXEOQu8EJw0RDU4QH4cCJfX0/9abscH5tDTgmlwXud7dzzpomsKCoe+Tj0ejOeORXzg9qyjAmvxmbZP6Zqap/O03dmkWL6eTYV1jSoxrg4FPf3O2VnIG9IbZQxAD9WCVWuUIUE7u9JYbHE12TkWZZ4AwuBrrFimpw9e5/2ShlSA6gMr60KCOnt3eFB7aoFfbuagRzZ7/Rg82TiXFJ+WGjDU94rLcTyiN70qTe++YZ6H9Mcbz1KGIX4RMT69Ap3LVr8h1tecZ0y085G3k3A8rZZI4PMTbNQzF9DqAxF8RCJY4UnumNBc98+cBYTx6K2Ee2Af3++4qCjR9MNiJCeFaXITJn38/5pX/C5aS7XDAZuQZjnvZ9Zm15NaLd1UzW27EBt2HboXuwnybrDGLBcj08Y7iGiSKtwsVlm9RXTH21x8jH0gDW+6v5y6fcZnmzoLbbOx4HG9K0Mao1KPbt910A8zv5MtEpxNdNhuljqinsctUbqNvFErePacdw6ziWuZjZKww+26spl9/zX3Vdgoed7TKpeSrlr1c/x3gqiGU/yVGD+BEt0D6+zkyO5/T5fHIm9n3hnc5/Yls/p6nhQP3deD/4x2i/0b9VU386T50SyvT+0+0zIZx+ABfel0hfozBx+T4vGR7DD6bBgvr87NvXj+85/T0Td5NNP4RuF7yNMcbo+9w/Sy0IwoWPfGcMFJ4MHAec67VEN/FqxsMD5af9bPfGw2XUKizYUl7Q6NJj6mwn37kUeweK143ywCp/58LNYwN2kFCmt85dLp4z+v2sbjNMyvDEmMJuA7Du0xk+r5OFElG/b+C08HMUbTdiYvIi9tk/K8rs4FANZx2x1XH7pj6+/TxMtlnQ/vBsoWJ02vZNeXKnuHRWwwzl7D5RODNbQtNCpe17k5pYVqsH0DbvJ8oFtrmMJeUhFWWG8bI/YXJzejnLVSALTI8esSOTT9Ls/rogls1eiqcMVzPoFd4NWXJ8mLzv0fd5i7OHYfMdazTy7BIaJ0rR3T410rTQSzCs4ZLctqXt08SwzKdrL5EPZ4XCt5MS4AVNiD677qkHDgcNfIrVGY+H49SM4sm2g3sdzXFX3s4mK47BDMwlXY/43N0UNujZsx/UlDr6jU8NlL/JvfQ/nafsRBLfV1RTzG1ThJtB7Bapi4/Cpx/K9KdAfWMUtQ9iNbEhFtqeOR5u6S0Xvcr6vu7zo2OaH6kG89WT4s1eIrLUHDC+Y4YFn/h8Q/HOapNfFxsLNsvvvXXxbHO2XOkaHC/jGAPfHOfCetP2fEiZH2f2m7Fh1BDLXc8PdHnbmTLXvxpPxIky/+hEPjG9dbAR0ymeN90iPwzvzwJenFiMWdaIWMxvZrBov6xlOg8mzjqxlRvvcjy8D3UutAflq4XoK5jMk17O0oQ0MX9vTpjapBGevx0DPDMpMZl9KoWNnpsO8qZqUXiPlolTn1hwMFmliLtorIjk/rKW0d0nFrRuRs5w9LSgzd8LZGrxUvxwfNVAvYgrHoaDWpGv3rgBO0hcdDflTRGfZVhAeKMeQ/1tpIjdKMxgYe0BZxltj/iOwXxcd4ChbRY5/6w0gF0aC0zXxo72bzUoAPq3E1L06hO7GscGHoPvS5uLT6aIczEy4HIjn8Toc8vl29F/UlPD8W/upQ8G/yA/7V9Oq/zf6lPY+RWGI7+nMDtIHTgMFwyD2fqTi1u/BqjPSYdSBFSTK6SatnZvhu6d33L+aOkaLYL9CJlvErt1l8SA0WLjIo/uA5P1FKpp/dm7YtgpVJOnMbHeUyZPYsmupZqtqMZ9Nj5i2J7HphRpfwbHaPydK9LvFMaE00FvHlIeM5KXwlbbmmpUn6foLbqU8sFqWIK8r/p4eJSLPErZPoPsmGboNtkwZ9PV0YD0od4xDSuq4YlPbHWodcorDSeWk0E0gyzuv9E9dT0m3ZQ0sZNjYincT0zx6ccDeB/sO3rWtcqlF9UNDDXyTX+ttaYwxrUBuVbT5/Mx9YR0ebKWtf6hfFhdKF/JzR6IzXZzDPOYNKHvSVM5JAW6xrDOZQtRA3BLdhieTepRrV7FcNSjI7KhOWJ8erRjqIcrwKnckk+9PsbMHGrCxGCzLhhf9NYGbELuY/JcOQpvck75UNmnKBD7Ji/HkwKe33kF86yf5dw4jDS4rMknw7N1YzJZWMYPakr717X33zX1N7mX/qef+Y5fT+rDz2WPMXNIPrHaXYhFFtHHlMqINODl9gsjr0esctY2AEq58/H4cG6MXy26povWVzE9N2OFB7OdBvd2s0PJXooiVueHAcpAL/DguFXOHteK+v5ZtMiNsDW5GlNeWF1liIk0dYVNJz0N5qP+GfEVdznjfaeEshUl5Sf7lfNdQxrXQ0E1PDmQpqrFrYB7f2Ogr3wWLHiExK7ljmoq0Q5DJl7JYwCbkX7D+NojX+qWxFLroX3G6PuMlfN3aMD1vKd8NBkbCu/rL1hKcx/T9mKcUwAhTdfbM+WvbVyRBmVdwpPZD/KpTfPN/JSHtsbziPFoOWZ865xgaQ7S7wL990nO+0ZCvjTqzTBOg1fu2ZnoYHia5+SjLbHwqRsXcMZki97lcTPFdBvGsH3VEfK2HZk8WugBXKdDwLWuvXJ3VTsz8x7aC4xXbUE9q0cacV6U4tLGcpjcAljwfXUJhrXVy3mpTrJfmrINJ2MsvK0HcJ7rV4z0882U01fwg+PSh7r6O59S5//47986d/5Pr6TDyv4NPZA9ykeT/QzaZIh4sJy3Iuwb1dyxp7fo73itMPkmjYmT56P3uV8VHhn3AfT4ZYAhbqlP3+vkO59q41DmziiPWc1kAGXYo3yznVFN2pdQo5oXlN/meZOLUR1SIFh+AvSbkZ6z8JUMwI2oz7ufTWfyuHUKsN5nymPL5GXy1Yx8xRRVTH28SxR2f96oBmEzwaBNFmaYzlMO2rSfkE+4KmnUO3bw1OekiaJHNXzV7Qxa0cswfMeVIg97W6M0Mn5iNLwajBWmC0t8LiLKY8nYZOo0Js1XVYH+cVWZbLisC5if5sTKc9kwIaebAdQ7+nx0ulJPkJfpbPlxLglS05gwkR13AwjHyym6QpCmFCEawL1HeWd0onymX6IMTOVqI9t9rop0RzanntEP8JjHQ0V2Jv171/uYvzTlab2jYRanHeWzS5MrPL6tNVAWfIvuzN3morwyA7Zm/4iJsqcemavbGCrLn6PT3jI6nsu6g+zs0fGY0fXLDdYPzp0n9PvNvfTB8G8yd/5Ps99wPbwi28+pT+tHYrfBIXKJHbbvnI3ulHdWgd2QT/Spz/Ovxno9HfE4FNdczr3DALTt8IPiJKhP7/SW+vig3mK4Oyomv50pI7NldcG41UuF30/hAIKwRzV5rhvGks4uYLqqJbpXTzfZ2+x1oDQyxTg+vSjP9QzSzOh9wwO3n4q0vvtzvp2pZtpdkrNLNuSQDynPuav7XAmSou/A/iiPeBit1Vwm3aOE9HMu8Djxa1NaOvnA+Rae8Pj6VN/5VbQ/48+iRRZpE0VO+Wu2jOJngOkp1hWedEYB39fQor84lbnQqyiG19uuEGHTmKKNNw3422eIclLouXDuTwPi2Y3y4QIpX23PbQOpxfsYY/5ieHtcC2LJZYb+dkeaNsJNDIol1sia0zXndqoj2K/9gc6PM2S8iCoH6tfGxI2sX8wNplvDXHjEkoES54p0CvKd6y22MBrcNoqMVNZB+7lF6IMwFPHCRwB6+pminTUnReJ21EA2p+M54Ouai1el/eC49OFk/JtnvoPR3+ReuvGH2W8CaYFRbH2fx1jEKrV526Pcp29Tqmo1gOft+sBo/aI+b5+oppXcJk0pypXY63bo4Kbt3yjDh66IwTopYWV+NugOBx9in92W+nLaZhjfvDLnk0/Vgd0kVJNR2Jhyf62oT98uRP/eTFPkQtmV0Fepz3vd/pXL/ccIAAP1iumhfOZM/97T0He7CPEBpKnTQVJxw3dc/WRJmsrjvgVva0PsZNxVU5bBtgA58nL0sppqOFzpMYihmqI/e1WMxTrlq6h3eWD6WU5yecpIE+pkcUDpxDpjAcYZHG7qBaP2VTL5HI4D8JLrnXwlfuQiS4gFq3YTIDvkOhPrfarB6Ua/H2JL7BjEvRJeE6OHkbokTaympKlU353Qeyb0+3et5gD2bkms+bhSXv2QhuT4JjCZDoamaMY2/NKU84pfzKM9NczdQMww2PdyRj5DvtMGANRjzhti87tSwtW40H5bDyMXc7nlvzRlxtr3eV42KmHqJt9n7N2VMXdQlj+nqZGi/M6n/jbzfP/0e9iTDdXM624w+fKIVbLpZ4eRNu0U+WhIA/rrOz5u1asUVqztAWzdxMVj/3U1RdbeG3CCS4fH20LPear0MlCpM6OfPD9M6j2q6Ze5yzBVrtTn89BuQNfnJfqr5JHLc0CZfGyMGca2pVFNxkkBjefHeJQmsV7VaxCUiPKYOFhPxj4R7Y+olyHyYpyYLDalA+0mHSKfZfP8wNv+DJbblFhy5Q4o79iUJw779owBG1Oem6o6B3vkJciDpDIFzmh/FmVa42E4ntC/rT1leC4logG6ycMl+WS3Ts6YqufS5F005pBsW8pnu/eDsTImFtx85AFZwL/rRHX9DrTsE+Ih0Mem+Fh0Pq4rbYKSD1+mKz0Rg5tUKabPO7Hk7l4jXI6tif5mWCj88LAtEGbE0VvGas52WjX7palZciNN8nBimNrjPCWfGpGmojH5DvH0HNNHbufM01gGc0b7c1wtDFOmxtaBXhmRT82dE+PWbl1A//3Nk+3jSsf3sn5wrsdooP7Op/R/rEQ2/reuR/Gn71F44eeMfuoT+9TGrqG/fLbox26Xi/dM7yg/iAol7CtFKD7V9HXp7SnTe1cq6NOhBHN+eWHQrL992mtj2FnPNR6b9cfkSnvMiPfP1Jeze2mK3lwvYXQI7+jfigcT/j4MYOX4PmL+0EzhrlvSQB5FeNTnT4WNL40Dz7XI0eXvlvaP3A3gfqa8Ed9iyl+nG7V5GKuYLr/rLwy/7PrQPgd0y9eA8XB0DOBhk0+62y3lufc4pBqezuPv2CHyTcsIie3kpsLomoxJE/6zg8nkxjFK8+885aPDIQvtDMXOvCsio6gI59i+ovy+yZR/bwdA468keqNSIzYWzwZGF59+f7GnfHhpewFYfUfHQ8dfpIyVCGA4WSYocspn1KhqB+5MLNCv8iKX98T+jl+8UV51hMpYJi0DdsPhAtfD8cv0N/5RM2cbrY9H656bfL5aN9C94ymy2cE2eXNjAZTVQmBkfr7P18qHBTO+n+K2XZ1MuZT3DFJfEDcsoKD8N/1RTanab575DvS/ybj0P60pPvczlN6XfYoHsZvRfxLc3eYd9eW93sAm8UgDC1kxroyqEsTVJh+bIfVV8zYqYKmmLYZ1oins3d+RD8SXJTK+fStsZlNGdj5hiqjWVJPPd0gai3tX0rBKNRl5IYfDZOGh7L9GuQwF1eB+uyKfkYcnE800tijTV2cU2rnNpZHbJahBj/rw4REzxg9LA4qXP8CYIWlq4RG7Vh7VeDxMFUVU9YTDa98jTfuLUmGHKnTgdBFHFP6DWG50szN4HW535MflOJeZ0i9heIsY4oeql1uBgRBPBOWvsrjnzDVJAwdnXiDP81ph0XMTwDXpc2Kvp2bKgbYvYLIeCmSnDfUY3285rLVC++VT3uy5RGBNFaOfe6UizXtkwVLoM4zVV8HYyLZncL5ePEyefED5dmMRS/r1ApeRRT51tqnzGPvOwGj3uCgi7tP5X/trA93Lw2L8PWUcxnnKMcXThHGWP6jnqKKPq+s7VVinjwJIMupxrjSKXNye2g/O9RiR9/9GU+O/yXg/7Q9ramHsKV/ghq7BKe4VcE4uFrHJ9KXwZaMX8HkQ6yS9nPrqu6G+3lPeDnKY0jWpJ9T3Rlg3mChcy/n2Oz4u7X9MPPT5m65pQzWdu9SXA55TTa6/z18K51wgqz+1wi2HfOOkEmolQhkxpm2pBu9L6vPhXjxNsRg3M8izHbHbYt6aXOtR/rptEonc2x8Vxp2rAcOV/KA/sOdm1E93HfnSmGNorBRiv/HRgclKT9GzN8SePK0smCfzEEX7KU2WXu0Y0nf/hjJWx6aMBGni8nr6lDc+I0VMGscC+7RL0X3Ed8Zvqw1t3/VyjFZmzcSlIRYsLx+OWFYjhTf8mcFakM9JfaQp/PZIyGeTbojRHclnmomw4PuuXWJVtWR8ko0BxqydojvKClO8u1IDfqhdFIFK7Fq3WgeLSM6/b/AmnzOuk4FJ5DrBeKBdcgYRsRw+mY5ppawVOegrDiT+hmGyG44V8bYfM9iauz6au1HKuGHcOfVMuh5heyMNe/PyJzX1u0XptcHkb3KP4k/fS3fDKMGDbk/INzix19zer4n9Bq+cxbuqgLANr+QT41IRxzH5TKQmWwzWLl0T7XjIIHv5D/TyucbkbbijazpamejuTm9TXPGBUL56MfJKUE1mc9LUs6m+LId1zj8OZfJHvdojDpYjYsWudWB7JZ+RpdIqQrhHA96qniE/uKSpaBLGUMVnga5zP37zw3Xwnb/0xtD2Z0o06XrEQsqekYZvX7TRJxasD1RD0RVKJlZ5CBDPkxDd5e5OPSPXic08ecVgtNYV+fb2GTyvZKvSvoy+7EeouRskCbqsu5t88Ixm0JlLyp/psjblBSgP4Tll6KmbUS4GvTQA9qh9DCzqMWxCIAwzLx5i2qufitsx1YKPZkd4eCek6U9E3zcdke+4OyXPmalqA7hgf4/hJR6Ywjx/1/ktFnPymfyp+IfFdmDu5s6YfD26MCaydQYTm42QFfk65/sst2ByJJ/zvM+YiXdba798ar6LqO2V7xGCkZJPpuNJYfKjYf3gXI+Rrv7Op4x/Lu/3b71H8aff+lQfnjH9hkV5QspeDNdRf/XVzIsJffEdG1OrBXoDi/KHq+gxmGBvMN52dE1YdI+B61GFbLygPm3dehYM9ukcmVJ2xFpbysgi2UUot83dFHlecXhM5pfvGxlqJkOfMrlSRDvKU/lQkcqhpZqI95RnAq/NWRdtBySCNkWuKk0uPlc7gIGhcgxW9pEyvnvtoDfcvND121kefKY9Ytdr6qF4Pj8Kc1tiH+Xo0fFZw5I0eQpnsJ7OA4zC/T2Xvq9zWN42OfIVEKstk34ASyZdTPoVaZwf4xmMLarBYDq7KXLk2wYsgDJ+2H7X8logsSDGew/53qHPV8M+h6Pwid2qgPKhd+uRz2rNABkunwrKQMzg9tRD6mHpXWHhjb5PGzT6d9xHznjZWB28tb1D56enKHI7D0q4ev05Ok36X5pat1xDXi8vJu9N1jFchg8VWViuTXE7KgCuVlNPWMzG5HtlPQDnvPyy3z5hspgcyLc/bzqeuZ8rcqhoPzjXYzTWfvfM9z917jw/7I8Ya2fKE+zUfud2PIHylPNUxEySrziSfCUcFJQ/9mX1nesuNsjxlitsfjoEoI33Jfpj6uv8cmwB3q/VHH1z2+Xywr7rAfaX5AvZjmoy62yExf07rjyYUJ9/LCmTu73VFpPLbkgsUicA5ajPkH/HLsnkfuwgMnYJHpO8obzwofy1OZ058n4S5Wx7XDYwu22eiN2QNMVb8lnrHiGx5eqTS2lNZvBKkiP6HqM8l9elAbPWJth8bu+MHZ0KQXye33HoD92U4fE7V0Vf7TBUbNKI4UwMGJfeEZk5vFHeC20Ndh8v+95zqHLxHtcARUo2m3r6UBH2jLb3d2MXfdhTj7lNGwPo3H0wXj1JE0NyHdgZYUA+8n3rzFTQ95kwG2IyDCgf7WOrgZ6ot+irgZJLjlYBll3PcP0yyOee+rEzd3HxnbsPZ4WZ/XsAha2QWpN0pbDqmM9gtJd75JODTj3FGHeAddvDeTuKFT6f3UlT2KPz4Wq5wrfD8gfnevw1I/03mvq73KP4wz71ul4iTHD2fWbr9Dgk9c3Eo149c3bziI3kIqGa+/Sor8rQpr5uVRZl7h6xyrZZc3iyzx2lk46+48+ohtZKf4p0BTryke/aYZfZOfyubUY1eUpCB+5tlaFb6BX1YUG+cZX+BpnuD00xtXczKIDyTDRcfteLAIKvWUM+E7NhY/JhRhpwkjPlnRGQptYXUYBa9xskqJqxaH7YxRDXNRX56/lh3Fp8x+PFVzq+gXEn1vQ1DbRLKzFeOMRyz4D2R3bRGV2rojy4m6cIqzxyqO+/hzkvB8cBHFYhsZpb3hgbW/YAwiw8oajWFRPOazODaEP5x02Pw5yNrk8H6m5Mv79hIyYMIjh4Lp03Hm6nZ+6u+jAAOZkf8JC9iIXDVTUANRsMMD3ySy4Uxypp+wX1rM1I+a5FYMXwmPv/V1N+TD3GnC6d77q+/XMuVId62na0fWMQHEhTi83CgKlxoZ7gueS7pr9pIOj1DITpO6brOz4ARG0YIjeuec6vW+0HNUVA9Tufmv2Z1/v8P2vqT7/fZ/J5hhg+Ssro6zdlamexWiDl6idjgyOxWjpPzug1K8ofqR0i7JvlmtgpJVbZDdcIx+55w/QuR6Yot7EBvn/uY7SYvRTmP77zjaZqgMlB3Bg/p7oFh7F3Qjm9UZ/fqFTjp/fT/j7jVRXZ3A0N2GSMGGDeEGu2xwK0uj3isW88crEbUv7yzMpHt5tEJjOrawxH7fnAZFrP2CGwdwGsS6qpVIq3InG20eAVt3R80wf50s77rm0MQqCYuRS4XjfaH+M2PGHUrTXG15cnsavy3GI0/s5Txuukg8mdeoK/L6+K8DZVB/Pv6P1wMqtMMQm/87H04R5lNh0yaZh9C7DbUE1PRiNTwtTpQNnGLwznvWdOBDbowJuEEqPm9l2fb2l3sN/wNx4DhVgu+K5rVFlDC1ky/Sji01kBGO1q+ktT3n48acwFkAbFrHfOCSgPnNj59KK8Wa9y9r77A/i8Nw71EF83efNdk/QvTS2X+6Mi9PmdNDWn43En1JJ4Yls/OH9KGwx/51Nz4x//Tf+T7vv5y5pqfqnpOQfoOcC2xBrp6zvnzhwSq8GSWEc8rsQq7dJ2oPT0Ncahmpt8jQcEHb4ZPx1TX7/1nQGYftUjttm+cpkPxgO4NXOJYbO+mbLIiPWepkjxOEwqyh8rSwOn76/RvW9UYp1zMwChb1xiw7AhW3S2Gaw6YjdeBQ8mb1lowdXfeXhs9+G3Ly9jmF1uNbpBNzODbdcihIp0MPbUd84eKrHPNiJNp9fF3WQaKzu4eR7HxPvccuFZOoC8S8pr49lIEav3HqDuL2w8bDPSVMa+NykWSzo/+8s1535cNcAn5xjl3SkVrnyI3cL6s0PB3aFJATSdQbIbEsvK4utzpVPCZzl4olzPSRPDvGigmPW+PmmTpnuGXYLwshfGy9eZ8t2BfImv5RqPBn5yHi1JU3uLfB+WyjP/palzWnyQB+mZyTa5IwxG9xbd/WzFhDK7DMDuxls8JGctF8drVADJwMD1wToyWZ9XBoRuGyA+Krp+ozSAH9SU+ts89d9eP/WvVoP5X3uPwj0/iUWmPmlqNutZMGebKfnMvc1ldyNf2Pd7KXp3eWfy4FNf3/H3CvFY5qZ0N2sH2jSljP+EIRODMu5g1tE1ZNryxcSzV3fQOLpAdu9Rn3cjfQbLq5eg35tTTRo6ZXKu3VaYplI15es7t0NVqO/72qwx2XlyDKC8k8/EcHsQq4kQoPucyceul5DJ/m3JwZn3K/Ruq6kSKfHOgVlGPhMer28mP9+11A5174ChT3mIG1vKK6dXyOjz37kOk55FeUmXMfleMyLf3OxnUNvSQqxnas6xmxRQXN8HpEh1zUW0qEowd+SbjAVlLmzX/o6hJQ0Hrk0+ayY9AxZqukGsfDofm5VRwCC1GupR6jP37eughNBpKQ92xi1nxVovYbuKGzw22dnk6jngMD8/VxhNPx8mT52GcCo+U5yxmthxZE46c5M3bxTLgD6vnOn8903lgUGZrEx5ST4NXNe1jbIwNSY3YpzB5bQ00JzsI0WYt+EAgndyQKH1L4qcBdoPzp/ShpPfjU0y/yZjk/40+7mfsUQ2Soi/DbcHMOh937lW1C2T0zn50nB6JtbJXWKVql/NYKy9lxicHMrU7L626Jf6FxRFRH19eY7pmvrqhPKQfCrsk9cNKC6xVtCOr0yWF82A2tIpH+3VMmfWUGvg6ewBj+F8oMjlqmmgOV4cpGv3yNm5OHIIHMr0oefXCpcZ5a9zMXfxcGpCU04WAsFXn3fKH+NpflBkYkF1S8lnNkmn8AUQ+5zaSiJFMdLQaRuUAKu3T328uZm8M2l/nHF0xPDGiNX6r0QDM6vXGJZrlXHtcszAGpKvMMauxLqancHD6UUYdmnJWD7RGxCTdIuB/qHPZ0mrweaeUt7cS1XhF8WI4aDGxKb8QOxHpV6A2ZwZBueC9geqKoNXCNV33H6WswhIQ/3mApiON2+FaVfL+cV+85v5ZH5rHEvT3VovjKpBpsijQefftdclirBZKsQLlxIebGOhGHWaKTf4XVNnsevh7hwSK4eWpHx1e0sUPfOS83sw+sH5U9p37eb/WVPwN5mT+KffnX7eXjiyYagpYmQmMxj4V4M0ha0plwT3kGR2guFlRH3+EFMNLhbt977g+8L4qFoDGDt5xpCvqE/fPaOEs77T0U+jJ7HVJypB63YcpUY1ydAuNbiDOH7H4pSksRVpasPHJvJSH9D3D50CDPs7NuraPBi75w+E0bI9IDbnOhfbsDRgdbLJxw7LQJHD6dKCO7/cKP+RpiLY7AAck3xGLNUuF6URZbCtWoGHyCcNvS9WBr1C9fCgKVeFhEiXVRwuEfqTcKjI/LyjyzyOlshOU5VqkAIiXMX8u/2mUNhh+B3X7qiUR5LZXZFCDUuYh7cNHk+danL2ajvoJGkyqrZqLtRFHECybSo8BDVpYsZ5BvAmTaVOdjMFG1cx6CW/oauPT4r0w8CCV/c0MXYm71xSvrLA8p9T3B7W5FOTatuYUYpPDGsty8XjcwBg9oSO/+4sFV4NLxks/DGxdHAb5Xzaizic5zsD5/47ZJQPVxmM1DPlybh/YSzMRtoPakr/1ys2/3dN/U3ePfqnfUpXSFPH3k3L2Ud3NNDG1zGxj9Hk8sgrgLXznVtxVm6M66dAg5ltm/T3/sUUmrKegcZXGco5sZJ0PNKEbnka5YPmSeyzHhfg7c8+8hFcid/dYACF30Z4sJ6lyfdOWUJurhaUDw4DJu6LuIA1xSRkVv0wGW4eDlSBkMRqg9oU4yVp8vkRO5R8EjA5UK8zELthgVTtUxY0qmFAmm5W6LO2YzwX1KcPlUo9Y/S5mcwbUF7JocXveu5XYq+31sHjtQoxwNswl2u/18Hh8wSMg/4gl5lN7FnVlL+OZ6PI2WujB/BcvgOM7e39r7XDCjiFYxvd8PRdD3Hba0Du/SWmK9IkN79jgC9zo8TjA57MsxMewKYlTfN4T5rWqyoAtRdcKH8tT6YYVsRi0Wu/QNfsvZmI7hr80tRf7Id2MCnNT8MbFJ82I989jQA2+jFHL5wuc7l4f2JQ8tWXpZ8jUyTjCH9pyg5PgcKKi+RwEGfqcerhYsqzdv/BOYn0/298Sv1nmlL+rfco/vS99DxfMOS9scaoZmINLmlPQy+PG8oL0p6Be/yuO5sMqc9bR2tAmvvOM23WdE3CgDQV8/4J3WhAff0UGBl4znmEyQKfJltq3/lBK9vH9KMXuUwF5Sex8Cgfja53hWuOVsD0+JlhWpwGJvmGE5MHfmwMMasV5ikPyk93YkdvN64ULi6kyfNBdzDav4n0PvPlDIxXVKBQjCkL7WujwaBKl4hG25k8vdcBTLWEYTijGpZZTJn/QDEI8ZySb1Yq+eTydSO2TPKhyUO2I1b1FiZKdzhgMvhMEFYW5S9ZfwomZ1ub8ptxPeAxuN2JlbUwg84h1jtm50HOLmlSgjVOSZPE0Aq/xjGx2yu4/1+f0o/wnTOpe6Th4TWXfKRzeNbBCeOrmijcrEhEIv2+74vJtyn6IWks7J/76FQZaTJzSVNRVT4wMpqMsXEwmsFLN894WNZLxl/qh3zxSL+fPBdDRaxeGwduZTtBZzIMTB54QwuG+pxhvGjOiix6ox+ck6hNJr/xKXXwN7lH8ac1VdKeYbhDzWS1GnfQWycjFBE2prwfibVErw0xObo3U/qToIEqms8pc+/OiogjSb4lhilp6Ltubec1Mew++pAy86dVWFJsAlA+wsPUpD7P4Wg10K6XAUo7un/nvpcZpHo0RTlYKYqMK2KlnpFSnlHSOpdu85gBTqivptF3PYiDTb7i2+EWj5v3IZedUxhwrr7vZSxPUzPKDvEA+rlPeeQIL4WZvQ2xY480HYwk1fB+Z3FYrfU9eqJ3NeV0ZJWwj5+Ul5RWVVgPeiXIUM7Rve0Vhdsd+WRazX10pVmYfH0KEQ6ufsBkjXdTTE86sWFJrJV25LMsXu4KSL6a5K+INOaEjQX8aVx/acrrzgPaXnkjxrV7ZSJvbARrYxzRq6PYZLq/7kCxFlP0vFWXc31NeecvTVmjw5P98inHxxoPcM5MmZv3GdjrY4qREpOm7M2Fw6L5EDv2JPmuY4yJjYfXCc7c/cFkbbA06PjoeOLV+5xzF+8/qCldGfzmXrqq/k3GJv1p9tumN2KhezVSxHXUUOae6SrlGfGgvHIl1svu33sE4YFYKXpoJZhTfY5c0c+5TAo5gLW1ivGgrikPXa2GfGF5VfFYXNtcnO0xh41LtuFPsWA8NWl7qObU5w3vztihVwZgZb0+HhKKK3x3jznI4ZPY5QA1E5lXGxBsvvkjjComXJt8JanaDXrz/GDKh80H8Okoz6Xesq8w9n0exPs1+ejNeDHud7UDrlp56H7uxJ7XUenAOPB2GLWHQuHPs1WA+VkJlMunyuSr2WWUx+oZBmZPySl/bS2YrJceiuEpV+RlqztQTyifpfr4lsulJBY8CrnC4GSTz65OSQzr+Dn/+tjAlKOTMYP+AgpMNpen6a6MwoJHKvaYlsXVZFINSbNmECCvy8hkr/G9gL6a9DHsDh1j9YPY7MqXfdzYlLK8Qt0W5qoflKT53UkhuFgN4O6tjyjHL/iuf/hxoGs2c5S369AUq+uG4tu9HeNmPBSKnHZqA2ptexgrs3POjOXoB+f56oPhb+6lq8P/0HsUfiYRw+NjlLOzapSQdXMFg13vkXMzLemahcQ6Qjyu33ffUA1q6nJGvoJnJm6lbOCU9Oma6vcB9cm1wcEu7AGGmtUydn191w5rvD3lKb0w5dIuC6rBuUT/ML2bDLSSAxetgYJnismH4CD0zmMS4Y0R642cMflg+R03cfvON3rOSJOT8dXGQ38jFVlmvIH9+HNCP//0c2n1HPKdVTqn3zdeprgUGwvYWKfju8dUwzNVs2A9aB30z9/5Spc7+aTj7jmGXPnmn5o0UT/CPmLV0v54a2LP+3des0i/Y1ytng0AdcIp/x0pX46w4vA6yCVpwlFyIeNeAPqb2I2bBvncHSbk8+8yx2BgEftVdPhwWi7pfGg+aXrxDi3IyoIhro2Aif12FH/naxl4UPTOZIZNvmXc7D5OV4w0OfUehbldDu4YLbanXJ7FkLji/QrQtRAUNr99ZrC0/Rmi89f7kJ/jGahnMUbTWHBFdMoyBuGcEelwzoyf8/UPzvPVVf13PjX8m6yb9Kd9Sp3uXdJIOGIsXZCm6t21w3j2fjAxHhJrubYtMfGor3JlrWXwvtlT9PXo+zzFX5Ww2j0jyryLgcmimYGwXuwUFJe6oTxRUk0HeW+PRyXJFda4VMNT8RYYG6ebInBIpdBWdM3T4vBR2AMcB7R+baIYz79rf93rDg7BnPpqHJaK1I0gg3Xds8gXXZnL25BTfjn6KcrjrM+4kzYFdArVlOzHz5wP5jWA0r+6yD/bImemZQHsa32LwfRF+WjVaTEMNitiIXYnds0uuwAy0fYwapqPws/qxoDJULiY7vs59Yi5DjCuPcojjn0zRRPqxHJyASjOb7JJJW45HCzRR7a3yXdHm60GSjI7o68dyWeGF5jB0/reY9mppOlNEAIsL8RgYaFLk8vVGiGIvQmK0fGliLukmv9LUztFJ00OV8R+boJXjOXkRPm3uZXw2JwE5c8KcmGFcw3yRT1F9zRWc1Z3tgHPSW+My7PBGOubV4d6WI+Oh6V0/fbB4QfnJOrDyW/m+aqjv8kaL39aU/MmJRa6OyOThcOY+vbOe2Iy6j9M3n3fay4mgq6ZpxXEPleNam7j9JEbWabI0W2VwWC8CDF0TEURl55hUf6p3uily4ZYETffOXH6Dv3Hgvr83CxjsLo59fmPfiO2SYnFnNFcR8+pPrnoKZTtvXK8QPcwqhjX0nFD7Tek/GGeypyVJW3PX8LCuJtJJi8KZDAqowT5oe0pbP+i/bfXxEpixZ9MZo5ukE/Ze9KwQzXsd9+10yZigwdvWpgiu9Px5EXqYbA9DHJZTHYIPOhNkE/hk/MwrTVw4u+9e/nOTb5YVTNYBcl3nV39motHpVvk25RfKIQpJrs/WwdyOe9hOlUVkzTz6EDLMUPO9KfpZweTWLa0HYyTS8HY7abP4O1YNsb6lSkE0gc6X1kyRrHLiV3xdc9+aWqGzX/5lB9rBaJ7IU3xclXAp1l7dH7XwOS19Rroh2EP+aJQTbnzdA20ZKnjtLh6Cq8uMAC+JW6gD2QK95L7D77TTdcGv3nmq2r/GO2n/itV/K/VlPHZ7MhH3kOFjOm7ThG/NhjPuzpnUifWmg3OxEZOj/r8tBcg2EeLWG3ez4g93FUA0UYGyPrf9+22NmXyY/PuqMbWDaMMHxqkobODcj3L6e99i0M2UBkKd3Zj8si/xpEkI4z374/Jzw9nBvnnNkdxaiuTse/7qtidfOYov3M1pn3KX25ur1E+U8oHWb+IIRluYvRWsx7t7sKhf2+EgWw5eJo8j8PBd+2zHcYjTr5U55RPyqNtI3cwV8QxJPZs5pQnD+MnsdolSBw4pjsdk7fyMcXO3wxgULc79MabiyJjxaJ8uaY8crA3VyaGGvnM+035jWv1RxHppmdRPkom5KMR9YjJ+tHA+9yd8LBXW8XNpqYGU7Uin+SUjMRctQzYHwcmuvqAal4JJeVNN9Ex1kxi13MyCmC/mPdxflz+V54KHOuCoVmfTOkGwwwul9zFyLiDyWHvZd/xLAYm5XagiOF3jO5ouqM81dSuwl51EQC7EDewQs9yYXTrH5yTqJNR/ea+n/7PYen/Sn3/3zQ1/MOaerSrLbr7BV2LvTSoZr/r1+GjIU3xEeWnyu8xDO1HQb6x0hzqi7MxestRxqQwbxxQkQc8PPcK1eCjmcE0VF+Is6gxmTOxB2A37Yby0ZZEx4A05RUh5aO2vSrCsTWASa4OKa9Ub0U8g6MBZiunyC/HMudiEVGfFmeqgWt+V/h2TNv76m6FYR6KXCZXHsAiWxxRFMce1WBLec4ctRMyNmiJLW29A9z2HPwuDaCwen3vQB2dLYwSJ8+5iiVCJSNi0/5NyfmYJxY8ikRDmSsEc11bN9AePAdd/3XJxcyxBtDOKO65+zH5tvEK6XhhOEe53JKv1f3dDMxPO/76xofJ93RSgAghQZyfyGfMB+vgbi43GLdFrnCsAg16u0cP/fHCVThFW8p/t3aEaZ89czmmMwunVu3hup6RJv/yqZHQzsjTTZoL2NwCiF8vh3x6aSrSub05zJfEerGyIt+9Xu3uV55y+vNdzj2NNO3339TjvFvG2Koe/eA73XSiv99oavw3mT/1pzU1dqMtps13bNHGp5p0V+KOftHUJh8vtAK8M7FOYp4Lk2kP0oDbNjoerFlmiqKVDkxPT4lor6lPqzZp4jIgdmRi9VDkNqg6uJ0qqqGxccl541B+ckXrYeT7xE7t/W7A9REO0I3wzdjmtR2AuFNf/j/cnduyqkrWrR/ICwFF5VIwE0FB6ZDJ4Y6jCKioqOjT785wrb9qR/yx582cUWvXjIqqGDWGJ+ytt68leYjcWct8SUgipBUN2XTHLnWwO6IGitNRhzx3fBJEmYg/J0kMrJ8qNd+t8f2f+WwGxeH+wDyRx5hHjJEF4ciqa39pX1qaXmIDQp5jPpoeTJve+HoHhXlByR/pjtJkupsA7FN8P2K8bWl8P1pDD6lYsK+int5G1/3POmchiGpZoeIwJpEf7qihbdkp9Lh5y5BVn3fNjWqR0To2U4hu7CF4ypZ09H6LN1DcZ3UdrD6RSO+vi4z5ESNTENZSQ+vdSELRCk9saeg+dPKajWH1KB6C2yZpQ94ftcT8FxQYkN5rzHPZwgQ+X6Ot3423SW9PF3tC+RRJcNpsui/7bYzGwvwlopd5xQZ90tuUhI/08E9qaqH8aozi386o+d/+8v9b9vMfnw2k5koSmI4deVgbf4KUtFeBy6pZ0sXuDZDrfj3sTxEq1O9hCo49OQhsnZ1NenYSH5zd5VMz08VMPif+Axw43uuAPjct5c8c88+LVzWLfnyuPGLJxBzZifgh8v7yJEBSXd+ETW6Lnl6VDbJbtGxJMKoSThOqo8+01YX5+hHzlxhtKOQR50IQtNymVN5GEDFPYf6GdTbdaFjT6ZE8CJtHV/Q547SFZCYjynIX88M22ayhEKDGmjNlk7qvFfbtbo49YbRQMH/dRiIkx9ub+DFH9qzW2hbiyaoivhrKHfW6EebDaoe+/YFWprf8OoZizd+Yh+aKSMcgTZE95Tfzp8Y9oi9V/ktTEPispfrmihpIJjVhwsrsaX69vKG4uTYJYm2YF1LqIvqwhOz6fExkujodR39p6rFEn0oNs4A8eOQC237w+vepo0PCJivsaV0vUzTt6QCzyLLkFTeYxx4zWAeNyfxL/EEWvSM3+NL5gPlqfvmD63zngvirsfTFP2Tc73f7lGzfTCgqT2K+FmJNKpJeI4vZV8aKRRTRo3ZCTS2nyEpuNxVpqSsSpE5+qHl1mqh0/zwzCNvDh/nuHn3GrfIOcmt7Z76lXRu6GrkGgMEq5rc61nBIdw4w+TDsL0cMkQpq/gbvA73g+2Xa0f6JeSTbdJeav5YJ0EbTsK+CdyG+uGuRzQSJgOtZnAXenFJ6dcchBOlzIQTTEUospscJxNaiE/zPaRZRbrobCI4VaiiskXVes5EObhMiiz5XGF/a4LyFaLz44OcdzhxYDNXvraq+5o9hHsjq+t5AqL6PAktp29LI3NnIwhzzkGy0Il7p3QiKdvSuWeFnPZ3pMwmvX9MLXPrc4aupIrKQ3eq90NDXFX3SDTV8P/fI7Ci5pXfIvfW25lHJMRO9h7NNb/qj9l/+uvnmqR/2+2rqUDQZeN49Z34cTShVdIMga1erOrhtoENfzyWI5ZfAeNJjT/nJU5trpAs8Uz2Vvl3sEf7sjt/fYzn9k5oSp7/yKeUfMjfpd2sqWg/zFlpXIoGys02akd0RMu14JT41hvU76+MwbrbCeFU8wo7e7q0AbiAfCLtfJZluT4EHXjHGPDS7LzqqjfIbRJlwE3wabjKaPfQ1uFv/KPDRTFaHPfz32FdtZCfhjs8nD2fneGmONTxfWOgLR30OqZ1cGF82iUljF30GCJwF3u1QAyY8VuAYCScB3LlK7cvYhyKfLQi7NQrWjOmKEMyFjvHM2aAmC82E9DoMokhw4RSri0J0/VSMmTNkT9CqDfBz8iG+V3c9tbu4hwT/i3E7H+Y2kTc+3qyPw3lTEfb9ZLcFb3OrheDybjs63sboq8oGfSlbZx29FBpqYtni51lPLZOmlRqD/wqfBGZXltFgMltDJEIlBK5htvTMjDPgl7AhQbqte7qLR28IzvWD+NdjAF9N/Yz7QfJYlGTatQnA6JFhnhNPCt0l6XCP2lgRLphQ0uqDPlcwVSA8vV+zr6ZMRyIk6CsNKKS6CdE5OrAg8sI/uM53Ls1+5VPLf8jcpN99z3cuBZj5tzex5pNrptLC1gtgddMKwXYmA7KQtMM8pFUCp6rR0oWpvCGVd0XNEvnU08nn40LmHd91MHtYLbWz4Qxqur7VbLKZcVofjmtwNutjzZWLoVD3qWHmL/YN89PxpaG8yB/AjRxr+F1YJV2lkgxOp10I07O5SodVTlhD9Zn5xzVqkr01DSKqsDqwV0yh284b5isq89rfLhaY+bfHD/qg1REu27FJlSA3hr3AMM+F94tN49onEOa3ivByg+z5jCoDAtJiTxBD1MRjdHoCpO+XELzkOVCrnhnYI3ZHxmxBzqhpYh4K0rqu2aOVW2p5owVq3n6jD+pdQ4vg+oHEUHrir8IFpcsND5FFHcxT50nNqXH3deDPGfr2dIJsPZ3VJeTiyxDYpyQm9cz8BY4udUKwyHWFKq9hrUa/QJ+ztbQk9NLG4F3HGKmEiY6+unqOwGZzrQ7cVc+pP3l/IFTaT+3L7jWiahnPQFU1teblVM3oa6EZkBv1gfnbJPyD63znE+VXY+nqv7Yik/+bNJVzT4fUcEXMB9e7Qke3TQbp5twytiwjmyaLkQ0w3aKm1r5RUi1tnpCpl4Kwa+e3NBj253OaAvv0Z3VvhjOwh3nYmCD8+etq08XoTcHTXliTSWPItN0iyzG3bkggHzHfiO4RWTHkPQmqFDP97qRhXhvWlgSXRyzTfoOsFINzJnzXoQba5UkFf2wxEphFLdLLvPIg3TtzEvB0YM+d1INbkzuy5Oaq0s4ZrYETq0KfdS/ow42/Al/Zom9mi2G/cfezhuDweTOEKaWhaex2EDB4MX/tJTatRewJzPNKwd+HbUQFWTfAuc6R3WJiNtR4ujPwN2lfM7W0M2RPvUdWNV81Gz1vCjXy0v87T4k10FSfUfRtVhHmXlCjq9cigzgQ1zWzU6+hpft+gnuad4wJktTSeHoaAZlOUVNmZqFPyWoIbPHJCNdsqafJ6yzD6nDRCFt1PX6+lfuGbPf8kGBsxpzO5qMZkCcfMU+KXj195Xg94susEFiyDf/gOt/hWI9faEr717Hz/9G9nX83+x0WH6SK63Am9rVPRaq88wQS22sJU+xhLo87sgDEM7KSe7pEdLEXO4jseY55xtIbmsjPPcQzG/ND/rIy6o3jM/bR21Xw+fNKqWPEBFizPhKer4dzKNp4C/mdIzs5TphRzq83YC3WIO+7lNP7ejiTe704E5/Im55uzshK7vx+Qh+18PFhASNw341XBzRlHfXriQtJHsxqbt2sjpo79Jmi8e6MWyJmXwpXHZzd/IgsqmINkeyhQngyUePdYdhvfLql4Igyvv97k2XDGdo3yMnhKTBZv2HeGs64TkdVWTNYtECPK3y+L7uFzMzoSNVkCF/IihgHbU6t6PpEtro/hSBIbiKddCX73vMFu0YfAu2K+edaH4WgTOWIZtPDsD/FsKZwuVtRuus2HfhYuJg3ZxL/jlHoW3jUX01F19aHAEYpCyxBwnx2ugmwEh4qC4pLqdKx93gBmDJyw+W8selIPM3AluIZczrpRenzEusQOmnBeE2nf3Cd73z2yzyl/UPWT/1uTbFquwJ31QksaEKrp870HQ57B19qdhu1KnW7xwail1IRf2IanOq8uQOwFHk+i/WI6ufPDlLX62s/YlZE88PxDM7pemV+MBvW0Zb5CrytXdZ8+sQafq2umF+2mM+C4yqMqOMP50udqxfx724KdJ2+BfBk7YQ1Nr+29Glj/vGd6MR8bX3pKRjKAti18UigGQx/vy4c8O7uDB+vIXsuc7+DNE9uArMrEzP7TUdNZyWyp38IFDrTT0tIS/1IAncaNhQea/z852HO6rZVOH33egvMcZ6M1Y8N/v16RMCDTcn4Imht2r93BJw0qjBfraKIrmebCTDevAT+3Cg23Z9P2HOkPT7euSQd3bYlal5/o8+oMzbs73fUIJ0mx5pZiwio0hou+HNGhWAaui3VA+2GLM3vLHgbJ5O+N9cRmGL8ENz5K83IXFAZRM49EYJofkKWW386MN18WbPpxlGo89IeUMzIm6APY0/Txq4MGr9Pai819zZ5iNgjMrXPa66/Jn9w/RSK6lc+tfqHjFH87rH0izPXhjMDBBLkUoosV78x80/t4Vz5CWb4nLuYaTvpWPtahHnEHfcXyI5WijX70W2qjSoLks+oJ9xr70BVPmsgm5SYx5iCPmGGIxXYZl+yYLO/tLRYY75hkwb7fN4aQDf96IJ9fvoU/EpMTSoX/htrsDgxXqbXhj4b9Ll86zfDPIUpvr+zKkNyRLzzR0woadSudsAPtszYSsA8xtTRDcLmc2N8WUcNRTWtAD7jI2G9FmD+ONgjiE879B0hRvY8qXvMZzOOmrjfbWTdu3sCvtg/sEbXw34TpqtBsNcPgu/dTUrn2UyFQh72OeodzJtSp4mY9+iLBaHSqfTi4uu7z9mj9vdu0lCVZM5fc5Nm0Uqh0XA9wo2Hvt2AiWwsOTvIl2PKfNN64/NlO+wxm+BOfGnH5a+m1vyKPvWTp5hmDvf34oT4swn62F64XcAizViA8/kg0s8yv4P3Evs6aMON+s1TxjUWiXsaIUV2Mx173PmQE98XJ39wDu188cs8Rf4h587/7jxln7ZLgHs57DFpWQ2daBJD1tudBZa/pzK9WtJ62EMEWem8GOajteUJ4GmkBHOUTql5GM6bmvevOvDulkkDY1NBkbxa5qcQ9bQQr+gLnzfWpJlhDe/6zRr8Z1jV3JwYyP/+5gSFenuihg53lZI4fkEesEYIJs6w7+1so2Ff/TSYx05hSd9mh2wYWCD4U+zFtE33FgRGNK2D6R198k4fLfDNFtkTCzijSi2pEFh5KQT6bd1Q7OVz9MlDSfyuMSK68bwlxPoONXHMFEqralZjHswfhAdW3NFV+UYN9ckBNUZNla6X4givV4F57HlANr484w/4fvoUeLtPZRoXsws4MxsfPyG3jF7Pze47lu4yayVSw9GXkA3vh2+XpknHSWpCttiRmm+PqkKteHcGPo1uNVPWYvsdo1gufXz8ZIvsd2SyA1ndxHXQmZJNhfvkCGa8RDe9xU5PlUq7QrbUMZ96uSx/fWqlHD7MXbyVhtg6+mQchRkLTrPJH5ybtBDEX81Nov+lYxTdczbCvut8CN/pKdbgcBvf/Qx7olTD/aPg8NABmqoUmFZdVKp5UON3vkowk1+pTD11bkIgj16MvcaoCTmeleAxA/OYN+ypYuimAgmfHmp/rE4zul2cKMT+CFnyHBuYVzZYw9n7/BA4r28yzRjmIeaqg4aGtRTTsbQEfz3C/HVboAamQf/BfOQC899EsOms8rYA1XVSBxMTfXK0nJ0B7GG91WGK+acKmjFqRCmZHzbDXJ4nnwC39wchWBwvQE+ihL51DNEnRdmSqVXoJTj2qGP++BOX9PLA/BbfDodhHvdFpraWoU+6E2TH6BOpdLXVe4AT9oSAhPeOWnfpBF6w7pD9XnOg/opu/5pHcZZWLbU6ewFh7uP7sWPUqJtMMZ/NjyuBOW3fYebbNRCm+Y1w5USxR7D4/xr3W3eKBfHKjWp+vEkqhfsqA7PYLgRvxQ8dPXWoSZ8KL8bXQtR/7/kSV3kTL19mJrnvNthD+nvK+Oy1/oP7pS/E6S98aiL8U8YofrOm3t1jgTUXYKYlNwvop8v34MjemQQHNeyptsEOyI8estuSn0V6LtUS3DXFPkkM2tNzXmFNQIGZvJmgJvb2roDAKS61v1mbJR03dIY1hzXpW/aF07nnEojXh+NwzsdZoY/lDn1tR4d9muqkp+lMQ3Y57VBD0+3MpsZYViB+Tmv0MTNEjW3bF/Cl4Qh+NyEqdXZ7A1y6nRBe6uiT7+kJNWoMa0OKOfpIUkULiMzmIPCxGti0XXEBnEV4YOzSXEy6fmpziOQcNbFT78PafHz/vKV3fP7XNaKuZc4hVVbDJqFnzHPXzPxAsMzQZ+7LqULNWH9CnF8eAjsNZ1Kv9F0NMSnvApfCuUlFqTe+c2iBraqGGjOQwc3v6NvTFDXaWM4Kimu9YozIaknX9bWCKFGxJ0Qu/2u+34+mvveniNxtwNt5Ifa4ENnQTKoYbN+Y10Cfy5ZOzbzBnlQ8a16s244uV0fU1CjuGVhWKhL/iewbdcdEYNfx5A+O+y2k2S98aiL8l86jeMWjGfDbuRf8+bCulRRvGwqlP9V8JIUtdS8jDSAe+vqMrFu6wbQEvrWMiX9smpJKdkIGDSC7rbZbkYanaw6ZOLmQwBnLnM4+kQRJ4RWM9QfDppI4w/xCrCPjp+25p62KvuAzuRMwD80behYHdslQcv5uGVO6HKEmwsCoBP8RYp7rAnQjV0gd4l9aT6auH+iQponEAna+oUYN6QhRMGuJz87oA8mMTjG/TFBDGUxUuoCuH9Z7FYK/FEOVTiaaDMF79MD84d9bemxmw9h2jXmmpVegidJNgJVOXgd2iHluamUPgDId9oOQpj2l13cHnnp9MH9ipBHVrWMJRfe5E9YN53Y8ipZ+70+5ysGLqCqqEjj7Ft/P+Gz01HWICt7yo+H1LQF96Y3XI9nwVuCaIKrfcT/Ltf4e93uNojVweR4S31jSju6KwgdSTWbMySZOQ923XoF7fzxJcLPM5pun9gvtJbiLxZDH3HaO+fIZI9uPT39w36TFRPnFHNqJ+A/Z2/l3a2p7PU6x7y96ZKkK2W1yf2+R/e4nEhzHmF9GqqZCFnywBjwaDGcU2DH4qRAR//5pMCOfJ6g5O38I/viVtFR/uylA5J9rVjxaezjX4oMaI1iTo9uF0kgZWM70sc/f1ElDx8UjBz4XO8IWs3lG5RcSWdo/KwFrFvPAXuhk8OZdxVge4uMJ9C2k7WjP/GNfdZSsCgKBtxFZIO0TkeYv7TDcU73UfBqHMq3mrQC+GhUCF1u9p40udxDDPheCz3giUrfZTSDnxoP475mV0c/oGEMafG7Mr+MrpSKPBAieQlYHjwjz4H6uXAEs+TDMhUKNvT6nG7jbc1djDF3Y9HmZFZCN7BvjyW0j0mlqal/2c86KZ9ORpn7Qd1t8P217QT/Mk2Hv5UpjfuICYP7Rc/Duh5axa1WLX5/arj+P+puntKVIIcnfAWPumZf01ScclhNHZu5BepU00bQSQNs+hvmNwz1q4SqDedy9iPOO0oi4mT0Bb5HGzMdE8wfXzqP5/MqnpH/K+qnfzH7ibSNB6Bqvml2suUzfu6M53ONtBFbcjQyJvsFMDmtkN/Ryk0q0CSA/s5DxF4g2DeRqOZxP+yBsxufoWxc9hoAtkB1fk2H7CTV6Yf6RstoPHhMF/w8+QnY5IEu2GuabsIoz4Hl/r1km3TgN4HrC/CVUzD8rmAdqXxYhXE+HMYF7IFP5Ayf8e4RDPyVeQ0fjsQouXISaT1Y3zCOZm4HL4mHf3ApZzVI5+hI9FoSvq1NDN/Nhj8qiyASWCueWyqYvQPrcYH5ybItTLRv2nd16V4Ef9/JwZjZ9ATpBKvjC+RLRg92dMMttD4xvyAXB1tVa7Cl1RwK1X6iUq8PZPM7rKrAt3WC+Cs3ld26Sk90++PE/5RNS2BeESTX2rAzDKKz7q0b4UuxNujHzFBIynHWaj9mwjvn9l6a+7GcGsgYs8P2avQTKab7ZukDPZFrDdLzM6P3h5hCNi672z9foZ08bGXTOngJc8XWJ86IixA8WMf8in/7gmsTFcK7d/1tTk3/I+qnfranZZYSkb5kvwvJb0mHmva4h13nDOKHTiH720QzcOCiIr5wkhTYPk4H7Hgc1sxuObNNoI+CSP+wHuL5F1NrEIXhT7VT7x2uo0DwDZLXLGWuSTicdfTndHGKbYb4RH4FJ5e0sBkbTOwm6dm5Te76pwO+jo8Cap9zS3WvYo99ZHWv/IqBIgyk9ouaCHfGj5pNRd6KNISP+B5+v3JbU3h8TyA/qWUCeNFoqBPwBcZflxB+tThGVLPkMTmdkWMPxJKKVH78hFuaYf6bBwqTaLffRF91hP/eT3NND29whX+mJ4K/KKdBIjyrMV4+iDiiZZkMPOUFeru81nx3RJ735JoaYzfDxSyUu6YGRERRnFTXFYlehpxc+X/Ax8f3sZSOiuZFMYHeaqLW/MwBZt4mxJ+2NC+G3jVB+x9K/434/96dGS7qE7Ohzgdk9NeknuAHsjOtEgF2Jmlp2uxTC560jfCNG9pf9dpL2rN0T+ijZFcoLWD0LhWCbn/7kGMV8/ot7vpPp5F///pOa+t37pYu9/oZAmT6R7UzMM/3mQcF71zVm+ifml51EJ+C6PGesi5GdBFV2IVbuvuBfp8gm5mM2B94P8+tun8SmMz7ygadwIr5UGiKtmNKCPx9jTfbHdUmXn3YCgZsjS44KX6HX0A8xv9W3OrCGeQtdcC0xv/iYt8p3hDVZN5hfvK4UAqFZZ/Qd9wW4JrFr3zM8Ti8wU8B7pG+s8WnCaTzbRRBX5pmwyxF9YBHKV3AdIWO8F32T3jdmDYHgpgwD4BlolflPiFwF89MlTRQKmysDJrUt40FttrSdly3kyjwhbP82TIRXXgDcrrnAnsGF0/cDe0Difm7oKxWybyVpITAmDHs/J3FEk+t0/r0/5bL2jflRgxZY3GSM+SfUqKcEAuz3HxXZs1gq1HfxesTKcEaCQ4W/5lH8jFG47wZ96soE/LzrHSd+EFKVOg9vD4ZuTog3Gx2GeRmoydTJ0fc/2CK+YxTWykBN1d3dJFbEO0TzfUh44Ul/cA7tYqH8yqf+rZb/s+unfrOmsvT6BJd2j9pfR0lEY/W4QkbQa8Y2PKT0MkbacmmYMd+S/JIaHd9BYDx8ZME766hYxjI4lX5nwXGOmVwKdgz853BebH0KO9pEZQPurh722hqtgQ6ng0IQ1IWAIV/v6GJx9KGI91fsm2yG+am45hCnWimwqd9G9KzSG+TrfNh3dRxgPmM25jXNswTfWn7QV5bXGUBv9TWPJluTzsY+alpo0SevPbIau2Qn8N9NihJ6igp9LzPUrHZMkPVWE5Vu1GMHhdPcav/k33oqi2+MNbMXsmMNJuYThqwZ9pOYBMjCKq09yMAZ1ciOfow958beJaTD3mmsf6FPw2PGkd34pfb158amonuX/9rjZfZw0Tfdphn2rElZUI1Qo3f/8waDBqgpLTjI9HHbcIDDGdkZic385qmfeRRf9pvtwxkUe5RkIAnY08Ig2MNmTCQGysjhtGoeIXDfuglMeBvKV1Pb1ngyyCYLlWx1+QZeOA4Id73TH5ybpAjSr3xK1v7n3390btLvPisnrN9YU3exE/jitrXpRRHHkJv3YY/6Y9BT4jcviFeftOZeguyUhd0WPN/lLCAzNvjIUYJ8w28Czw6oiWY9ciFd6A1h4EwbeqVqBVCTmPFmfzbpW2x64OEC88RWx3yjBT6D1AivzF/Is45y8ZTiz2fU0G4jA90tmjMACoHwboUCG+sy+tBEtIhvBh+VvprRBJKt8CL8YaGmnbk+nBvfNgLnMfqAMEdW8+ZewpiliT292B3mLTOKMd8pp54WR/8KrL9jfjrt0Kf1brSHYn46M/+Vm5zWJ7uCIFUixs1hG5bzGDBvHe+pwB3PoPQcS5hfaH+tA6LcTDo+PzxIKv1cB/XjqtJ9XEvfvcjc+KqhRoP+CH66T+rAcIZ76FHwAqpJy5qd58ser5/uAQLBibE2/SjfObRaZDxqh05QU4/JZQrx9eMJbGyRjs5Nz4ZtTiXiXvdLTufzK4ewSW4kWBYX8Xt/aj8vUNPZckGJqWYXiOKLz3hxaf7gnpmK+Ms8NfuHzE367WvnfQ3ZqCwwYz8arMm7q84grKSjEMSvADPwIUJWmCywBp6LE6VWDyYUp54hO00Zp+P0+oFirOJ3eMGkTz3v5EAhv4d1tQ/MYywoCwgnXcTYJNfRh9SsgyALcxIcjzqnI/sEEN6dtubCeVPSyRPZx4fkUPMnk4d5G20FxUxGVtSPfk/7JffBuZ63tU/IW6YnaSZAmN0edZAvryJlFqJiphoNCzJlSjHzwAF4UMSMJTuxoVs+jFuWVlT7UauXqOH4DGE6x/zjnLaoIVWzIbxQrGktMIczGNoCfGsV1iycBQ2FtOGoCS0lzAsCmY7UdwIBm7WCL/bYU7xC2kPQN6c6UGtTpPaTff5iv/PWjeh22+Tog2ZcB4vDWaaOXDxh2dyXjE9OL/T9SnPAv12bOhhLn+47RvGTp75j6eLoLkJgHjzCt67Q0CV72mA8uFi7ar8EGl4e2NPU9Mq4PdwL+fGp9fLnZIPBp3RBriG7TTlj1Yr+wblJijT/1T3f+X/p+qmr558hj5M7sg0Zxn4lux/GojG/rAPs48qybSFq/bjmxVOUaauIFIL3y6sDeyOYdBT4L3CC1bBP7P6KeYmNbPB7paqD4QR7qtlmAlEyCRlfVqeW3jK4QGpaGfFlRaI0lzZ7cNphnKtyNpwm9Qn77Nguan5zLjKtz10BydIrUONrZE/yFl1gxXGDeW+idVTeaD04TwXzw57OGiptXGRTyxn2cKETmSqrNoVkMY5qzjLOaVk3qMklDevg/TgBnaQ7zEN4aYg/seeU6uy6gUja1nUA+1CmU8D37ytaUAfVfsKp2Pcu5ME+FoJDtm6p/D4FmA/Ti8C9Db6+aY4s/HnYa+zG5IbG7ev13YfWXa81oKlTJsBEFzV9dyYthUP1gF37HguecXthHnvrNuSzKeZZp/2U3zWJP+z31RRY6RuyBFzCRpxEf/kU2YsM4uJgU5Yc99gD+5b5tzbM6MKUZmCkuyfxYjVVCWnLA/ijiNUsNugf3I9CmfwyTy3+S/d29udHZKP7/ka4VaJPRGZ0AYc6ByHY7ZG3i2lWQ1QZUR34FfY1KVQ17IO+W7PcQDbxz/EdYjNtaya4M6DT+9EEBmf0uUk/VWmbZgGEehwgSz0kTjve1OCUFfpebDYyNacnC/zD5yz46SGmVCquDiDm5ai587SlmS8mw54see1fCt+mm5loQ+rtNoRPuFvSPNx0wDLpWvNQu3IaGu4GNXqparaYBBFVXBPzxcYNMY/lDaVumAEUHzlA9rSHs3ZgdACWCBfiw+7aI1/pOviXFt8/tfH1j7vWh2x89wlv58iexZPuICYsEvyyPnNqHpDVnO32LLB+EZt0ZcwMCMaTSgh00QSaLNIOEueMecYujpQupp0P/lEOGVtigqXWqLoBIcG4Bl1ftvRsxiakvVMJzGo/9vdcj5/1U988tU4PT/DcYTxf64hJ+XFvATYTkTif3RJ73G22hbTSL8xnimF/NfXjU068uatEEzEPDqtIa7588z84j0IZzhj4f2tK+YfMTfrdPlWuN8hmxgLZRfJim7ZTNYP0+MlrtnuIKrUjBVnFvWANLMYipw/rrkDqyFD7JkU2ea5j5HPDvtTM3mJ+MKYxBf81rOE7rtYNbXzFBUdIfOZfK0mlz0wuID6s45qZS95S8YA1FFT2qebKNerpItG2wE7rlAQL9xLRa4EduFgsMyy7OxXpM+pNZLvQZPzlacim7NRCIaWDJt2NSjv20CEshrM531NfptnddgF6GzO5HTCRfs7lFrLRjtc+cN5TtokTiBt+JoGJ4YZqxlEbtjI71H4vYh5bNA0AN2xO+LqVOvoiKtZ8esDroU71YZ75sFfZzT/Vfh22yGr0uIJiYx6ZX24uClWmaQvu7YOaen1KmQYWB2Bn1HQgLIZ5HZ53BZrvR7XLwkNJSzpDvnyMjzVzBrZddflfPvXdj8IY32/g3K8O8/vxR6auUFlgjQ3UlGw7KvpwvoY8e+LnUehZ+a6fog3726fGRxpCspq6zH+A8AfXeiiz6S/WekwU8i9R/Tf5VJnpMaRL7cJYlkQifa27PXD9Fgs+H1U9HVVKOKwND4ax5kalo3ohQ1pLDuFp8Inom+aYd8zXmbHd0WxpmB6X4E0VrMldLSm0LDMbAjphgq+K6HPuPgshpX4o8JHVAK3fDwr5Mm6YDw8zw3y0owAe+qI/eV2G+XzqDkL5lbBAOooZHefqCqKPZKBvbI8mdZpRDWnS14xr04G1HsMYS5mXqJEG8xqdKhZEucRZMPvUGV0/GgKxt8CMXzbDXmaj4XzfNGsEX5+0Cn1X0QwcPUAftceBSNd6toVcm3mMz+MTPh/iJ7hvVBC7u3pDL6K0RhYNGtSIjflrtWhlKOj0wIJNjOw1jS7NX/ulB0Xf0fOhxZ6xyTnzpbnf0F16uwy3pUbEq4mT0f28GUOSqSULyOid0bd6Xv77uB+XlmdAWN8Tnn9W7VdTX5+qJk+RnJOrCs5+N5yjopzhu7+f9o6RPZMUfWrx6Txw1TmQINHrPzgvXZnPfzU3afkP2dv5d9+fmqU7ht/xsF5pXkScnkQ2Ar7vfcKMxTGi00RxwHkxzLTbijT0PH+9IVKVHeO33Uqlx0OeQeKesCZntWzTdagIEICG7HbNTzaV/IhCskldIdhOsIuHW9FBXwx8IXiO6mFc8bSESEuQ1YbtLujpSbGmU8kX2Fqf2LSRTfSd9zhibOUIChWycAFufNEFXsaqTOerWQ6JVRyY376GtRMtfQO73HOBf5iINQs2hSL8IOuUAaH0o7AFJKADsu2x7uheH/bkbM418dfQZrQp2wfA9ok94NScZBpDT6BINGDs/eQivS4uC/DaE8N8FesqvTrxsD95V9V+sTUiWmzaK/DxOsGf/YlIJz05fH3KXdYlGuAIe0L+mHo1I0y36SquzqDHU4W4n+rA6f3dfCDfTQrC9iNV+Z49ug4v6DOLzmrIpr2Uw7x8uw5osOJf9vvxKVff7htSnjMRfPON7Pgerv3P2vkfn/pqarpWUdPXxZ754c37g2ePKsr/Xnv/pql/SUr9z66f+s0+1S819BGM4CTgiTHMC3eukL88IPz+KodzLFqs6bDwCN/NBUrBre/AD0+L+bOdiwFF2nBwzTnW5Kk1Otrfuhpgfo+Jry6RFasIa9C9LZ3af0uoSezSawhGHWN+KhFOz4GMhL/RypqJltHQ1YOeIVNyj7CFJJk07vDxoTj1Bd874d8XJBQg0xhl3G/Lho6nsQ95dMO8JjTThoZzETP4O47r4LlmLR2NhTkU5xaIL928hnpG+AafvPck2GREpfp8hqzk6kfC9SDs6bnPCggE3xb8uc87+kjZDJLpco8sORdtWo+mH2CLq8sYfBrsOa+mg0g5lcznNx9xK24DKHjFUXPyKaPWxoi+5/m6RACTBsyZQxYoeH2tJfo2ryYn2B0fi9rR9geg249aQWqHyAnOCjX4w34/+yZ993ZmeGnBA3srsPNCk6njTyzQjI/IvNNtzMnrGmFeXR9Kxk8Er//3XA9zgnkqfSxU8tnIGvakiY3XI67+nE9hmUq/GqPQ/kvnJlmyvkI2k7EmSo6sJfcLDj6GmjpI3g6l1cWaQaEsHRbcXvgdCOmlAnf1MAVWXFzM7MIb2WrclAJfGSH+/SpzITAo5pU2FTBDG2GP+eixI/yy/Cg0eLM5JFinjKvyqqOHbX+GMFjlhOXxRKbvTNkj5fQ7xuxVLVPNJi9gke8J/vrwaehiOb1BdFysam7EpU23zsOGPLR2AltMg56GtrqB4jPhJDjePxnWcP0CeBU7Fsy1N/Z9j5zALdOhJuWPjcbYLKBg24L55+lZpG+/2YJfPXR8vkgAemuMJ3Bta7Gg11hDja3TgiePUZPtBHvE7GT7EPdWxhgb5pW0GzaGrDmhj8cC5hXVOgCAxZ+1o2xeIh2bwhPiSblDX+2YQuV9UsN+f10Qpw1fNn0a7R4Ka8VrVp1ePT2lq+X3/CkITMxToUY85IY1Xv+VpmWUHtb216e8F9mbJDr3DiQjwPx5CLBnfKTTHFRf+XssvTPDKfDQ2tTceWp/7v7UQhDlX42lr/4hezv/9rH0ff/CmtqnJLBHEtCxLWjYJzdr4rPp2CTe8n6HIF5ZArc3b+zbyT2E+PHG38+WZUSrQF8CS9Y5Y4aD+SISp+hL6wmyhXHH7+zVhRUwnW9qdgJkxXbH0Oc0HdnlaXkq5dvIB+8WoDWM+xPQ980SwCseRs0rFfPa+WmUkJShw9iBvVu6TRcFeIuPWjO5d3rqmbEKHroB/v7qq/QE9x7cc4MaM2QXg4p+OIIvmhuBW8y1Kb+HATij7Vrg09vRpkUr18BmHNnSWHGFPjx8/cjG0vWrFb6emjslRCtukiBdfzqai8sM/OUJew5Mq5ZO3ss5eMrLr3210UTqaGEDmSyvCcv8FaVPmxkQng/P2ltvlxkV33f0oeA5HKbzrCmVpaKCdVLOa6e2lyY+32EK8Gj3xK9F7Gl3zVO/ZxB8z0ks13cTXKFcY95awb/7FFjvXCHK9jAB9laR3Xn1buij0P/S1Nenmg+5g+PV64Hl4c+x30KQ5r+al07+S+cmhb7IIZF1xriOGYXWj/MDNnG+Ql5no46EySFGljob2BeXvUhPqmWDlxNCfL9atnTeish6yxw1sYxJR02RVFBcEkMIZgEArRdTD6Ckeh20Va/Qy8VJoaheWKN5gjWvlhl2UAoO+o6DmXlBwghc39Bqfz+HnpZbw4FIqrdCkMYqsl699CD+ZKPaObfISupBPUPR5UTwE4OY1JZT1MzKXQu+lB16anxqF/zjE19/hG+Uzt2lAfFyi59PfiCLvd+Rib70dEmQfVYy/Yzw83qb2xjf1QlU+lrj44NModgjbhoGvi7cIdueUTP+wL6+/UohidI9YYKhcjp/pBtwJqFK+GIFnKZhMQd6r5+CI7R7mTi64UJymaMPiuyDvr7dHmFfBXPiHuwXovSU5RDtCoOwVzJWSXwq1L/On/oc7y3BJjaCFT8Mx5680KeP0m0Lpukj+432O5HAuMZ8G+bog46hAu030vzfx/3S9p6Cb4srgWOA/HNj6QthKvxqjIL8Q+Ym/e48tb1PJWBKg/loXBw5DcRzjd+Ep9b+Ud41pFmnBvDRiRAePZY9jT71EsL9aymwjY81snJ7HbKaIhsWT1emT37ZQn6oNcavRSGTfnPRgD97VQheIbKPNRW24DynpA6u457SmL06ZEtmEt4bWklPCf69O7VntVOETknZ+qaApkZrwh/aK6PtVNDBaxYz5lyez4xM9/0a+DteEV6e30Ct2UXFfFeoNbfP+Huzq/Fna6Yx3729ON2+9wKobDESvPXKAeqL1g3cvbZB35loJp2vLAJO0yrMm+jPnpyHfV7jZaBiDXd9ST+fcDnsP4iaT+clp2PXWKFPXbHv9+NlRNtlhT0pEOcMTAGvz6abXECNN0/BU8NcJlzFz5e/n/h+lotSpiIpSljNe/y8HxgrJGvYGoBzvF6zXW6TFUv+0tQ3T62C8Q1WUqGyYDF5/TWP4kdTDhVGLTHDUIf8aKDmD9sXfM90s0nzZJB4d5V429oCvvGWjCfS8s/tmbkY1vH+Ik9R5X/+/Wf3TfrNPnXzFjGAdKcCDyTk92AfHEB/vJc1K/iuJE63HnzrMiZu7e4bMpncrqAey4XgVp+8Ix96vyArBeg7UY8sGGMhgnV7zRiUMFKJ3qxOoMnlnLnm/NkQ85HMgMzqpcCfT/xOxfMFM7121wRWnx2ZxpOkhY0w+hDXxHdASvlTgNGAxgK6y0UinudT0J4fSXDI9ZGRpL5cIb+VWKP7jyPSEb2dQT3NZMG9h1iTtTKpwQoWCwLtEx9P83kGNP9MBXeeYP6Iz1MXvPBKarYIe5VCNW7BmBgLJMDnLiO32aoBnaBGvFpGzTT0cwZzwxTmDico0uU1KMHU3irxexNZjcRbDvghp6j5SQ7E0tYhaOLlKUBn7VRyq8ZIuHcDNXsssEfl0Ravd7ua1Z7XFj0BFtxB7duZ4OxHtkj2y7n2l6ZCPe3I7f3MYNu/FQFex5f51/2pdI20UB5HJSnn+wfo67mKPWK9B/LDfl9NFalFCWs/c9jO9nPiBZudQv6cpmbyL8Yo8D//nXu87LMlgVRcqgKTqqdIhC1Wgnk7jJkzvzwiMi4nIdbQZFJ7+/2OEq1YxVjgulx7vjSixLqEHmRRvapZXaCPnMVbDOu2FQTvkmSU7Epsu8Y8x5/bFT4+tSZn0L3DgngNKZBFpthXM2E9Ip4cFh0pF88UyPyCNRDeUNNGjXlhdzOV2pOOSkZczbthpa6RdZ55JpNrtGDAxqIq8HLvqDTStwnsPxOkIDnrOsKniQPEGaMGFy0+Ht3IA33/xr7+HDQ5TK0F75QtMY+FmHeS7BnBKr8M43BWrhK2Xrlgj+8ScV5v1OCimQegjtWJAKML5he9/exBPw7sBgVev+PqhvnmwvB6PdZZR9wpVra9fj4FN37ZQIj0cYG28aR2xgH+vbStCthPyIw45WLfEmmWJLDbnCWG6IaPnzw+mKfO5MmcKVn0pLE/HPTQQ829umdLNvPCArK6i8SVc+wBSltgD2J3RfBYsUMNVv4C1nH/97x0o07OYK1V7DRNntM/qKn54hdjFFPxH3JG9m/fh9aY98gq2Vjwxh+s8cM+wD54dkeYad08I2Uz3oKRsg9zRTMDcj7ePNAeb6yp6Rtr1pXrNaSWu6z5ji1VjB1bAHuRv2swtveeBOVcB/KZ9MQNmo6TVYjPT64JajJfj4BE74kMu/Y5I7AP0PdoP45g0xcPArbz4CSyEg2000iu3XmPzwfx4BsrS0Df2GXIQu1rDTG3kPXe7piTE5yHu2PBh8EHkZb47KZjjc4+tTeS7h3pyv0e6PgsEBTgDoh6rASwvBf60sJY2vRmjRnsvfWCuck8E0lYeQYsBesjeCfxYZORdnNgA0NyuZvYI9rRE2NJL02wxuNxR5gxNkHf7iXBZXWXEaFeb2HNJy90IP2uEDmbG7C52kINk8mjJ68jakBfvPB6qN6zJGMBqVG/lsKwxyVqSmlW2ldT3jW0OiJMAw99WJMZCBTZ9mfc74f93NFkx0kdzyOwb/68dpJoF5Erzxd/zUs/NOhTqlIlYO9ribmeZ3d/UFOK8It5FFPpX1No/7Nzk36zpkZRgizSPEfMu7t5T6a+l4I+my9qN3mNIqKk5zUYutIT53hKZeLZqJnN28c+153tlhwqA/PBKx4xZyOOe2K78x3YgtML3tHFGtgraxV0KcQ+LYwylVRb9LFdPZ7W7svMFLKSPi9YFvK0dtbuiJNwe0MfaPNO8JwX1nyw18egjy9T4l2Ke4m1NanAVBTUVEmUkjyeB3z91FQZ/8z3mBfOlQ/LbPIhX02dYK3B1ru8a1eY3SOSLQobLKsSiGc1qJG8fT5Aa7dz5jjsRen5gT6mksGnzAo1JUt7CnT0wcePPp1IDHlvw/L8wcefIvz9LnxSMJ0Nakg6oG/oi48B6uyJvtgIdoSan2yA5PMXceLC6snTD/DvX4+P4Ewl1ADbrTOwowI10raoEXvkubA6+QJxn4A9a9I8V2CFxrP++pRaBehzIsVvQk+K6OtTq8NNrJ0wxB71oyn1dJgTB5+Lk+qgK7BLNfS5cpJSskSpwTbZou/KHn5/f0xTojD5lU9J/5C5Sb97/dSJjGtYeltkhYs/6ojaFwkYojwTvprS3BVqam28BC/ZLGSym2Gy14QM2aYY2KYKyBLcXMF88NKRXSzjZoOR7/raSTeoqV54qpg6eszowdGmpCzwO9crY8qQgDoZu2f1hJ3uToljFTubXL3qb035T8xDRTgbw1L9TAR37y9KkrveEdaL9d+a+ozDJYDTqYQ3+k4mUBQcdpH/FrxdjZqSnisV7En8ZhAd0oiE+ccG3ceahusKfdA57e9gTo2ZADMNretA0Cc0yUBNBXO7J9f1nAA9r9/Ma+quJ/1hvftqyukc/PnZTbDmhYWEvjsuGtLuUFObBDXlCcRGFuvmG9hK+os5gpaKpLLX5KspmN9RA4qG+Ug1FNTU4Yb58UdT2lIQCMy2+Pqmel7BSkiewldTow9ygq0GU8xTOmrqx6e2ii4K3jZBFjcX+/AvTX3umOd+NEWqCbJfuUxNMg7Rx3805X2y7k9qSpR/MZY+nfxD5ib99jPdxDVm7F2Mmih2o4awyTOE7XMzrb2FjOygt5UOhnp91c7lhNQ+Y8UeNhNhwr6aOtMPVobXLmqYrrCmfjRlpfe+BrW0WmL6ExVUXj1rZCisfG++xz6Jfss8K1dkMpqcH0iUF2Sn+vOgZNHid757p13tvgN85vP7MYZVcBv2+6ZWSS71+fgX+x2aDNlH3o+BBtdl7ZfuqCcZBKipGWrKVYSu/PqUtXq8ydenlKu3+2rKyfuHSbbhHPOZJMyYmy7HMrldb+6X/bwosfHz7lYENjkgy9K1IqIG5zbsdvXfmlo6xQqM5wr7fjGw24icDdCmrwnxuqSLSH/aIjuPNy+GbLcQiXgdU9g9pp8aTjfUdJzvU7ASht0gKZ5AYLrG/GazvzV1e20JLDcuXr/skvZf9tsQAzW1XODf/4z77R9T9KnzxlZIfEAf0l2OPUKeYY86ajsFljDcH8vNBSXj5zMAnc8lAt4F2fnPaUpa/GIsfTqd/evff1RTv3mMwn0EBdCHphAvV0Yl2SdzjhqaTZgT7x8RMastakp7vWrvuLVEMt0g22l4uYjr9UpL7uF58dWUaypP9IHT2YYVsdCn9DZtyS0vlrDabpBdpPFCIbOuisDU+il+pyyTySJcdbCThszfH0YqoefEB3WkdLXjHpD9IkUbg12FE2TB6z37+tRK8VFTxwh96vWuxmBM4iXjPmAmL/sC/9eS0Kfmd/Qpne81WMpLZDe/XyCLGavdl/2AzJD9qnp+BXsjyoKjP549YYu/2c9tPdSUKSD7qQV/1w6XMkyFcoBsqyrIZksda15aFxqsRiVqarVEdgseFfp60km1q3uoqZ88pfYC9qQfn5o/z3+xn9dbyH6K/ElgT07o2O0wBsK8sQvb2xt97EdTbDgjwe4K9KnnDDWF8kXNj05TwZkrhf1lv69PJWg8X5/SK+QMr9PQp6LRSIHN+fasoarvJllubyHs7tqf96mp8Cufkv+1zPc/un7qd8+hLZ1bAWq3XgheeBll5Kh4DNZ0LP3lU19NLRcv4etTevVBTU2v/+NTxXwG9lVFVlrUqKnACiwgxauvXZDvLf5+q3415d1EzFM/7LfLHPSp2ET2q+TJA9bjC2p4buxQUw36lFGiT3kPI+eovP0SyNac1O5qkWYkWe6rv3zq+EBNVetiBJa3WRK+OO2ar6b2OmrKJRTzghSgpqyy/DtPadXTgfV0h49/P9Ah8+DcwpZ0suA+r5iHbA3Z70dT3nyLmm/Dmw6r6Qyf7ydP1eftHvRYEphrE/xZn2Fe3NujIZ8Y4+ybp+zr7u881YySLSx9HzVlK8jOo36uw9q8oCZZiZo6PIJkmFcuM/c0flKyt/aYl9z+b031p4R8NQXKCX3uqqw82MMdNei6BZBpgj3MZsPrz1hWEu2NPWs7jefEvYTYM4LVcCbcv/ZN+slTPz7lLo3sT2pK/t93Q/o3Tc3+KeunfjP73YIqh10LWEPuNscMfz976DuSyGDK8Tv/amoloU/95KkfTW2m6oR9xyhceyyDMXIWzDGXmAc+FrII7W1kv/txGGcTk8EnpKfgHm6YpwL3mfzlUz956kdT2k5DjTp+pnx96st++yVqypCTJdb8aEq+mrLnE9QUWQuCV63Qh9Z9gGzzcsaC09d5SWqzwse3g09dF8h+UoB5ZH/W37XXuGlJ3MXn73G/8w4/3/wwb/HnCPNMeBqX5GeMYqf/z7if/EgoIPF9kO18ZFVBq/Dxu/3fmnqH2yWsC09Eze2wp8ivysAeYEu1k2/Rp2L9ZoFpjLEnzapUJoaBmrK27799auXO0+8YhSfdCvXLfj9jFE5oIWuaRkVg63Qv4kRLSyGHYVRcz8ZT7BkMNfj1qWE/CkzFw+sN7PfVlNNiHk1SSYH1a8iz7dhCTZ1Rc8tDKjFHv3R/cNxPnM1+cc93OvsvzVPBfZvBtkwxP+B3wL8+ZX16rJnZGn1qFBfIMpr2EsBglkyax9j+jlF82c8SvSlQM14QeO72yPfCePf1Kc/qkf18L0CfSOwX+WrqZ9xPT6Ip6rZAthJX2wfob3FCQOpsmQTK4DPrece+434/mtrv2N9jFI1bVWCRB2qq6VBTmbBagHY0xpi/QuwJ/xqj+PqUj9L7jvs5WF8lUfjYAfsxbPn/o6lo411g3y9l4mzjcUTeEvrUfn7GHnH3UPP/h7s36Vacx7K/PxADDAaMh9iWMe59bNPN6BvT9/jTv1sS5HOzcq2KSUS98c8a5KpnEZfLNfpp7310JB2blkPdu18yOrzw+eznFD8/WSlFdmt8mQriGrzXyKpCdwaXj05Rf6uPWXsaI++w64tlLW2mM9+Pvzp17+Pz9q/xBHnpDd2ZHSOdBSvkJZGnstoWeW0yzWyytPGT0YXgnQPNySk6vsGgXrvrLDz5gdSp7PoKP7V0wVRSJmAqqlYqYDrCnHasc6Ze1uT/pJZe09q/WvP9Z+e8ZvxX6dQY82T3MtWULIormLeXw5xc/Vh+mKqOhh+m0scM3yk7xx+mKD3oN2Yu1Do5VoKfD9dLl702y2+NQuiUPdya5K33T5bt3zeX9ffVidSpRK1g3r9Ejxv5wyO8kq9hjIq6n5/Pb0raM/D7O49Dh3r74qtTneGyINMegKliBKZ2y4NGzuNZZck0rxA4Ogyo01JLlvZr8DZ7Aq3m8fpWqFIBU3NLJYrPZ8wZyw3+3rS3PVAYDTDv5w9kfvv4XZ9KFho+39jUHDDnlCxrAGK29LWEAmoqRTqxwFjtWqlS/DzU+JmW1VDqlO1y7yd0qjr2Q3IHygu6uA4+TLmrq5ITncGUyFOi7peOa/cmG4UlkVsd8rzHdTDfWTZFlTqen3PHnCaYCngSzRQ1qjHRQ+seAjD10G/EAt0aU+BWvkz1vH2VrMUE3vF4A1OGXfI1+xp0dKnrf9L76bVf6VT7Lznj5XfrlBvEMzLvK63IwjoybYdhTFlL9aX81Cn2QjqPH7OvTqkB8o+d8jXJrlOjzmip5RnbV225PvVDp4xjbEmdyqxId1mh8j6Bf/LUuDa9U/Q41nM6wzGyaDsckI2kViT+CmNeMGWdno2ck7FmpWXtKPIKrlMmxgT1rRZF/rtSJHlr4TLl8vV+STAHU91+FaNzNoLOLGv4+WGdr0kLnRqpeP/95bIjp1g1CuptHy4TtfRwDp3KbiXXqXUM3blE8H4nFd50eI8Tiss7mFptMLLn9fTDFKnVGHNKXXM/TIk81ZxnmGOmu1ee5AvdYPOT40CHMuQ5x73P2fWw/TKVJvea9H69cQ061ZlDx/NpFV5xw555ktSuOsu7ZZ9888TXs8bRjckeWs5UOqmFxOZr6J5jGWBKURbwhvVBlcyu/lCSe9LG87xmY2K1OfLyNcPz/mNM1RX1V2u++n/p/qlnfzijiAww0R1VQun92HgAr9Kswwu2F4/Pmq/UqcNxG32YuszhHYYtDa5QbcO/X9QF8sYA3u+HTp3qjkWe28SYmJ/A1HOFTG4ko0aRTE8YoyJPeS14kczdw99HL+iUGcy+TF31qkGGP2jkya4Ao9PrcPfxfocrmBq3Lw3qjm8VeLNKhZ9h8l3zlUwNZkub3P6pzOnNriepU+4YTGTbEf6+inopqKPv4UW1IfKM6KPo3Q5tlvkWmJF9FLNVWaSbbWSwZ/NB5LQ7NXg5FTql1fcViswI3k9nVZf5ier+9H7nwyGi7un2KpJJVbfZs1vtUVffKwX158h/h2g5IdaYNPOk+l7gXbtWSp18DOY1TPVMd9UudZLoWdDWmRuSKbalL1MT/eDLMzMlUwN1OwHDG41lAzVyWVXN4E3HPeSxZy3oM6PnTyi29D/PVK31qzXfzl+yf+p319L3K3VKQXWE78A5ganrdtsne3h6FsjIGNN1f9n79FFo2c1gdWMIpmrat+63uSzfZIZ+C2OuXan96KOgodEGI8UDGbu6eubpQ4P3Uxx1Rq63auRpRQk/tfRO7GCeDzgjZxs69YOpmsP73eop/n210z7J3qQoXmL0HQP++1mmUrAgvUg1C4zKPopwCO8n636joU3dhMHLJiGYfA+ylIzAVxQKh9DhurHckleGyIcPH3NCvW/1yW2BKZpNuU4ZB5c6TCnz7KwvDJaa1ZTs/Rs/nwUh8s0p0snYGrUiNT3otGBK6JRcn/qHqTS8I0/eGPKWm5/x84KpRvKYyjyVndaLj07ZrKoUsocWeu+QVRmCqUkbOif6/ZzZqllIpo6m5VPn8oT3uw/nfen9nGQHtW0uwJTub+GdvRfy7MsJxsxYZmBu2a8X1NT1P5in6vX2r3TK+Et6k353H8XlimfsBNRSMnMO7/Qaw6+z0eZZSJ3SEvXDVGre8Z3K9SmuUzJPzdPyRfFo3EKeeN1fskbRWafwjroWwBsekWes1/lZpNPjPGTjaDmVa778MkKdJZ3qnXpFBXnEIeQjUfezR+1bkXnPr06FRhXebN8IdixyqnsyIwJTBxU6lJ/iOhiZ8b0ZCcbg8jTtUzzkfRTLPmcq2XYpPDlgajOb3WQPrWAqcdd3eLPzcEvdu67mqbm/39jMdT5MpY9M19nRLV2KJvsSOnGCl9Jc9cvUyrsbkqnOkGp51jpE+o9aOs0glKykKZ6HVoNuty7Q6ajiux+mOrNoJ5kSdb80ZJXXpzdpO0feq0fQyVVv+WEqa2lgcmouB9Qt980i69y/3s+04J3TgTkfs3t/irw0DMDU5l5xWdPQDLIzFd77lXCmeL+fYCpLdf1P6lSj9qtauvFfWvdj/e2Y7Naxhe/oXbGZ3b9gTHlz6Mr4HvVZw0Ge6Hkx8kB/B6bk+tS7+u1NStvDB/VexxbSfri4sfFTjcjpvcDUAZ9CMuUoO4yJdAmm9lt/JvNUmpcYs0KnwuaKn6fgzNdSpwRTdDmCqYPpmBSvxvCKwvvV1/GBvOCOf3+6gOn+LquRve21lWS+w+f5p98vae14jWJS/idTtj1WlDQJwFQwdtbUWe3wKftGZSd1qtt24P1EnhpqXHem5y9Tl/sypah6rrH0tsLnV96LD1NprQadiwvkKVlLF3lq8cDz6GUd6HbYxd9vH2IXc1AfinSn+45N7eyzPpWoChjx02mGfKl/vd+lgFd0rqunkr2e0HnBVCeImorUKXHGCyxnvZBMrTYWvLWCVJhSiDmyPvAN8oeXZ56VymzMzPF0Bt2sI++Ny/mfZKqp/mrN1/xLznj53Uy1Fgdk1lUV3k1PwJSo+xmFAa8h1qeatgOm/P4rz3oe5snT24k/eSqZY56bX7Ubsfa7qWTstYCO6P63h1Z9t/mNLVXoVF9/Qof68Puxkc3JHcQN5JkK8kl3tr1RNxthjNk6xmB7HiODV6e3PDk18funraFJPdtvKFKnNrPDnl9BAKau3rzGtKn/JremtIvM70HnZJ7i3k8yNZghj1jXFHmIZch3QX2JMavMaiypdCpz5kzLFfJVD/P2KVrMpU7Z3kFTkqSAt1N7S5+id1oqmTLHvB+oD+hc0sTvD/TIZqtk3yb7jvfL4vO9xkZzC8y0rng/0e8Xt/gasbr5MrUYPzzq3gr8++IJhtm4OpG9SUlpQCeTiZ9Sb9BW8mzbhTfe8b53L0hejJh5C5njq/j7mj3o1KG5OEHHqp88lV085LfD5YH3O3W1PJnZ8H7lme9p9HZP5MkNZ2pofZii5fH2J5lqtX5VS7f+lt6k33336NkZUTiLoDOtPfKCqFFE5RLfwagdEVPiB5jqTeHrj+rNZuPlI5J96dk5BVNZd3klw29jnl2zyloyJXpoSRsh/1xvFiM3XYKpSgCmRJ6ytGcjz17HiiH7/eK8Ai90H+t9Fu38PvXqfH3q4CLvZMnWIvfqNDCvuni/fg86JZm6nPH7rY36os6r32bJIrxhDDvc+x3+Vffbp4cumYsxdKYxbr+kTpm3y5ep5bBcUscvkOeOvP9OrE9ZfUdTZJ46nH1P7vWgm4u8mfehI+zNdbJTgfe7VQYaWQ0L/626iw9TwTH81v36dSsmwz6/oWtvMNU3yw9TmF+gM24JXRE1imw6BCO9+jaj0JtCp94HMLWsTnsU997w3oMcP391vzolvZ9Y8+30Hl+dEkyZ9pF7vxRz5NnNTKlTSX3dnjNzo83x/cQqS4PerfYHmdL0X9Uo2F+yJ/F3M7Xx/OGHqdoYXmakWhhT8ym83/CyoB86lcQ7MNVeYIyI9alE5fPcFjMhGd4bOjI/VvCdNq1PLV16P283tcn2i69Onb3LnLpnFflo1sN3PtypN+owXod7LXUopo7fb67BlPR+QqcsNmwymsyvO6avl0fCyKwV2W0JnQq85QPeb6kVWcbXg0Se+lFL3/u+Q92X+mVqdon5/iR8kTJPzbfDJQVWViuS/XARfnTqAabk+tQw571FnKlk4Cx4XQ1J0p17+P1Cp4zau0VBOAQj7XjxYvVJ1ZX9fln7Csb/YYryA99/tkL+gTcFg/ouOrF35zD7eL/3EUyZCd7faGpgqvtAnrpc4CV7Ot9/Frp4PmwWD8lcbVtMMiX60o3Voa781ClR9xtOow9T9kmF966PrmDqzr13dodOvcv5n2RK/9Xdow37L6lR1H6391tVR+TcnGaRlirGkFifEnkqG07u9Fmf8hh0p99BxhY6ZdbuvP+uEr5YmTlHipJ6o0g1rmuiN0nU0uVej42ztMmYDZ4KlQZ06If3EzolmIovJ3ir3Rbvb0/BVJC0/s37WdVaQ0nL/WzHTjO+T3jQ4EzlyBvIGXfoaAam3t0wlH3pQqfSVxh+vJ9v90t8niq8n7q8ZNA1BgbKVTRnWe8xx9/zwH9bDcwp2y3ylPmE9/vkKc5UcB0rmHOKCN5tt82lTiXj7G4z9fpuYkxvFSU5K2BE1P28o//NU9Z7mlBvVnvncp9vcR965PaOYCp+3E9yzbd7WDcUqVOi30/0UUideqXQSX9+wJxWT8FU5GyHFJxZU0n0CF5R9KX/YCrW1X9jamtpFhnTFbx8M+b3Aa+2eP7RAkx1sz/JlKo0flWjsP+WO7J/cy19ZF8GZFe0Zp6++mBK6FSX2vAKAw+MfGoUnKnafe4yr6598hTNecZdGP6BOt6tkSetCvKG0Cnh/WTdT+Qpx/AxzwqdqpWYraPnHV6u4PnkvT1Ap6bcmw3WOnRrDZ0QTMm63yBammQmTeSNTt7eSe/HxnpNkUzF0eVCfk/UjnMweblw79r6Z/+U6zjS+2XvNnTq9cKcwc7p1/sVaXVK/jmFTgYhGEpeYCp+d7UiDbacqeDwyVNSp25P/Ca/PuK6liKvtNb7JllpWymI0spJ1ijs8Rn5RuQpt5LFFEU3vtckm/dlnrJnBpg6bis32UPbu6j4zc8YTIq6H4+PLM13GPOTjgPvOfFeudSp01gdkq97LSZrFOZ7GlJENejiuYBOizXfoHXW8uzuLZD3Rr5FZl1/FmlzxJmqYU7zyy4YrM71P8lU7Vd3jzaV/9LepLnhDIgFDzB16eAZi/UpkacSdQumauEBTPEGQKlT0vuJul99wfe5zqo78iZ1/PfugnlR1P18P/7qVPO0/Xq/c0P/MGWMeD569/j+JUO9Urdxx5h3ljeDnRoY83a1dfvsnV8c4V2M+bTJpE61llPo4rj/ZarFzxGKij7m5S2FBguqw1zu9fisTxlZj1x1BmbHFLzYoXv4ej9xHkVVxbzubEx4rbWP9xM61ZkctE9f+v79CCh2KwqjLt9H+8ygg2bdwu/PZguXbb1Wg6LNWCmSWpXvleFMBY1THQy0oVOCKalTzg06fd5UP94vbd0XNxbPnCk5O95nbt0WO+axZSbXfGUtPZpsP0xl8Oh91krUEXQ4g06lDEyJu3LCt8L36tegU2LNV+aplonvo3/yGUWrHZ5/uz1bMysq/2/ylFrXf6FTzdpfcu/879apWovP6/MDvNX5AN0R61MiT2VqCe/XGWTOp+5numBqOsYY8epbNf/UKB7lFrpyVZGPSoyBHduG5JaXVy73JArvF8cGvF+y+OYpZi3h/ZwjvJNgykvuJUtbW4wsO+BnsND4xuRej/U+Nqk7ib/eT+SpzoC49zuBAS23zmSybktJzeEVefCFvBSmdb6HMOD7p2J8fsmUyFPOqPzWKARTjbozJqMRKCw7P8LPXo8g5nUz0UM7UMpAer+sUkHeEkzFefhlqrwtVOqqd96TO1ispfeTTOkX/cOUvWu+82zN5xSRp4JXDKbWrejj/fy+C6bMPNrJ/VPRuw6GF3zPplmAQXtwhU51JmBK6FS3e20qVIyhixfHjygYtOE19ZUOL7t/jGVvktSpxLjY5Ng58lTlhDxqGf6Cwu1SZX9apxq/unu0Wf9L9k/97jzFrsgXwWOKPLRX+H6ojfrJU2nd+BdT0eFVSKZkLV0b885UJayxZsfaEnt04M+zBr6jSmf6b/t8SyuzZd0vaXuYp6X3E+dRXDJ4J0jQhbrL8xt5ywRT7/rj35gS3s+hG5g6+PB+o/30RL3RHWP6XsHvayfOiVg4axXZhe+j7Tp+hjEzeBfJqRb+m/fLlOBTo+j0dV43VOD9XspwRF4QIm8tul+mwhG8H515hu/W1X/TqePu0idmnmuK9H6Gn6rkTHjPaz3D+902X6Yyls/nrPscJh+mwvqtz/QO3u+HTlWe0Em5J7HTgs4JpmS/35Xr8Fi1fDKbLej+aQumRJ4SOiWZuhXwBSJPpVl8m396k3gPbUqvhcGibWlT6PYwp+nDL1PWqAqm/uyar9r81V05TfUv2T/1u+t+B2+YkXvYN/L0YEOnBFPC+2W1ZyX8nEfRq+A7fWShK/fO/8hTJ19dU6fl1Qu63W4vuXeejU/QtWdvdpLeT6xPSaaOC232YWp+xDy/Xx4uFO8SMNCjoCaZsnpNeL/XEd7z9LQ+3k+e8cKoPMFrFmBKnEU2aS331K0nrTxZLYLmh6n24F/7pzhTvd22VCRTokYhdErWKMITPJW1y6CT8224ln3pQbnXuM5Ap7oPK6CQ2Ur+gynjNKspaWePPLhJJnUyT2AgXbzvY9lHwaanOpP7fCvdZUJGtnznSV4FU0KnHNWu5YkxWryk9xM1CslUf62lsi9dMvVynY9OZekFz2+5+NYoUu0OpraRE1H3TnUlqd7mY1aLue7m7S9Twvt5afQv79fXFv833q/1q7tHm+q/Kun/3IP13+D9hE717rz/rpjoN+b5mMf9SuWZU78JryP3evD1qXQ2A1PBE2PEa6ZqLut+lQ2Ysu4a5uXa+XaTe+eF95P7fKfr2CazxdcshfcTdb/AHiBP9Xp4/+3Tgk6Ze+SN2XL2YpF3SClQG1dF7kkU3o+VGf59PQo+TAWzSZ1lT+41T3TY4/OdW7nUqcMUTAU96BQdbnzN18acEDSNUqHrCsy2b5hDgtm9lkumrgfrw1T2Xofzj/cTTIkaRXcYh9QrDvB2q0Olz1Zq9aNTkqn6GzrFZhEY6NJiLM94iV2nzuReD8GU0Kl0TchXZVOD7iharZBMib70qDttKFn/De8oemiF95N9FEKnnPoMc1qhf5lyLe2bp+bvRyyZyk4VMCXPTeJ9FOQ7d0N6v1799S+mbtbiU0v/w3U/Tf9FLb3Z+EvOdv7de+fnfTUlpzYBU3ve6yP6KIROSe/XSqs96f2kTl20y0enZI3CzfgZjeMNxtBwEt5Ye+8HUqfS1QNejXzu53ndL9s89A9Tvn5oFMmghHequcMzr1zwuljZPjH2XKbU3YOppK7eQ7nmK5iS51E4W/VI5pyfp/BwwVQ+qe4oaCmYt70JmLSqTkp+tY4xLM54GYSxQ0awKpW0dsHrpu98aunS++122YDCSQsM7rtg4B/vJ/vS95kTSp1K4xK6KZiyffo3nfKqLt6/wZmT+6f23ZpC1Qu8mtbbJhSNNnzvPq/7qUHsU3e9+TIl9vkKnSK9B6bG0wfJ8yikTvWm/N8X1kshNcbnG5nqV6eSYnGSTPmq9q1RiB5a/8xvDm/tQ+RLpn10KulE8OKiRiGYSpvHP6pT+q/uHm02/0vPdh6dpxjD21eDpVt+7uk/61OSKen9eC1dMiVqFGarB+8gdGrRWi7IfNfhxYrabSeZMq7HV0473kskdEr2Jom632xX/eQpyZR61KBT7z6Y2lyga0KnrMUITIkzXv5Zn0pOJZgSOiXrfq/eXGexw/f9cqayyLi+2M4CM8EJOpXG16/3Y6mNMe8d2z91KlnlGMPz2Mkxj/eQd+z2nKCb8J5uAJ2SeWp/1j55Kukto/4P75dcX/CuffNcp57RgQ4GQ+hqbbZ0qDPcgZkhzz//rE+RcuF96rzu50Xulynh/bxBha8tLHhvlHMgeRaZrKUL7yd0ijRF/+QpoVPZphXtWL+JOe5H3a/dK6FTzujLlN+wPjqVdRjmLOH9xPrUH/Z+DaXxK51q/SV9FL+bKVa1iBiZYGpp6yfJVKiM/j1P8bqfrKX3bsOIvHaEjBtnfB9qbs2pu+Dz7jGf7+QZL72R89Wp/9lHEfa3nzwl16cqenmmMD5jHp54YOq0mBJ1G0N4P3EWmchT9v6FvCH2+YoahcxTwvsNts4W73eFF/Ii/HxOYEroVKLMvjplbytlIXXqn34/KtzKhykn2YCpVobPV39zpmq87te6YEwPwmFIxoGfPSa8n2nEg59M6dNWjaKtVhbZsnvvs+n7gFzosFpBDRP5aT+oEvXOZzDeUuDN1jPL+zA1Ce41uX+qlx4bYIafz76ZZwl1tQDv5170F7uMy0DqVLIagcnS9uFVodBKErLKf+qUOI9CMJWe2E1n3tn/1CiS6hvfh1WdLuT61B/uoW3UfnX3aFP7S/oo6r+5RnEd+UTWtK0q6dQDE+KMF5GnfjLlvV95Usvm9mfNl+tUxnr8rCzOVMAY8onpIuNvzxnmdWf/Ykl/ef0w9WPN17geZrKWLut+VumfKNa0F++Bne3Y+zwkcsL6taAsBlNy/xRf8yWV96sJnZJrvsL7GdflhjqDXbNI1Ap00TggjwSj+lenugt+pgrPU7JG8U8tXeYpMAMvuDtizI5bt5DNBnjdWXY1Js/3E7V0WfdTz4tPjUKsT1HTubusNCs1MhlfX2tqeF6ZB51y6kUNjHlgSuSpWOm8i+S20T86Ffey2udsZ7HXw94hX2ZRCJ3aDx2ua/xMzSjDmM+dR0Bup4bnY/P1LtFDK5ly7fuOrZJpTL2d9+2jWE+c0cf7iTxlm5cudS31qZAx5N6P1/2cewfe/c/uSWzUf5mntL/kHNrfXaPI1hjDZjcDU7MpmGopcUb2pPZk0vsZuf/RKcmU2D8ldEr2+ykD6E5oVpFPss7tw5TT2SI/VSvXtfR+gX775qn/WfcTTNm7zUtJ+w/8+0HLT8i71K45qYdFKPdPiR5ayZTIU1KnRL9fr2FtyJqozTwbwFjKPCW8H20KzhRfnxJMpafXtSaZkjolmGps+VkBV+XNqPGcu/LMTEsBU9TwwZTIU6JGIZkae1mfgkr120cxnaUKWapT5tkl5Z+3GDrk2xaYGm0wh4g85cTBV6f65TSUTKW7W/SSPbRGrYm/r9G+j9liu8T34dzK4gdTwvtJpsSar/B+qfoQe0WsGHPiql5IpsRZZJ2a8tUpc4A5xb9d4BOMFWcq2y7I6KXqH9epRv1XOtX+S/ZP/W6dGl3LhDrP81enrqMp5u1j69ubZC3xnUid6u0w5uT+Ka5TkqklO0zJGWXcSzXmc3bXMQ/7lljjHWKMi750ueZbvObhT52Kdczz7xOv47338IqCqbASJyB5cC2S0ZKfpfWvvR4Z3w3Ppo3lt4/iqet8n3B1Rd2py3t7tvj5pFNNyRsN4OWKEmNMMCXWp5LERp6aVbeprFHI3qS0gBeMmQGmrSPyYmUGpjC3Y54XTA36fkjWaY58I2oUQqfEmq9k6tgyFYq7BZiaHeFlRZ4yCzCVuCmYangHzBHdHhh3uuGc3WqZT8Z29GVK7PVgWx9eeJmCqaKJOUUwle5NeL9Xxwo/db9hhJ8X+6dED236fvI6oV/96JQ8iyzZaSPp/bJHCh0XeYpFk2fxqVFwpoROJWXvT+71aDSbv1rz1f+SPorfnadeFjJxGJBapJPmfM1eId8bznVK1tLl2c7M+valyzXf6h5+XOyfOj2RsY3bQVGyaw3zsDbVfKlTpNxna7nmK/KU7KH9sXe+qVds1oouR4yREPPwdtaeS6acZf+aJ+06xqjoTeqcQE9CleuYPUPn+KmlizXfReuxpp5rwBsqXnv90SlRS6+0+ZorZ0r0pcsahaj7/ehNurvDVDJF244efpjq7jEmD2/8ffWjGkidSg8avKgzW+YU+XswIWvpw7cC3b6ULPXCu81evalDTFnX8nSyxhxyyjWSdb/E0Ocf78e8Bb+rJ6x8dCp+bRrITwaYurWQj+z+GV5SnEUmmOrMe/Cm/zAVpvyeE2eHPJjcec2osVTZD6a8ltcqKODra8L7id6kj/fjdT+jscb3vZ//yTXfRkv7xf6pZudvOTfpT3i/oLyreTpa6msW9TGmhE6REt9D5hymYMq9fpmSfemcKdmbFHemmGc3I6XITL4e849OpY99sJY69cP7iRqF2D8lvV8/4Lrz6OH9210weDItvv6Vw/tN4iiU+3xFjYIW1/ZY6hRbNPj61BGkrbrlirxbDTq2W1/nbGbyM1y0wZulKu8NEnU/4f1+6JRXjTAH2JfKmMU+Xw/jeUXqFD5LSqFmt4q0u8HfJ+p+okaRDUN+Lu7s0JdMyd6ka1QvoWv8/IuRyvvA23GXwj6YSpqG/tEp6f0O769OifUpqVPrHZ6fyFNSp7YXzClR+whdvZznt581isiCl9U7y6Hck0irCbyfqFFIpjAz9dkjxOve1Gzl1PLCJrOK8sPUpzeJMyV6k/7weRSNX69P/S3nUfz2/VPbS/IfTJmbHDqV1eHN2BzfSa8Hb/ajlu4bzfrnfD/3fZlQ/N4reXIcI5N3lxePwqv5YkmrDi8m+tLD8QTfqWDqRy1drPnOaHgk/1S+WFoNZnMw4nyYSqsDjFlR9xP9flnTnY3/o49CMBV08LrUKXcELyuZcvm5RaKHVtT9kkeEPLUJ41TWKNJ6/y76xon8Wca9laIb+Lxbom5v18rh7b5MyRrFYn3/9NB2VvyMTLEnUTAldAoOtGJIpoLhCvkSzwFely0/3u9H3S9sPcGk6EufBcOx1Cl8/mjMSpP3qXDvJ++fqtezkPe5Q0fvNpiU+3zF3vnpFN5vNBzGFJ9umOPEmZlSp477VpF0Df3j/eK2iedvnqBTpnqZkx2O1D99ZmZDr/9Kp0zlfxWI/2eZcttqTO6jqTLJ1NxYYt5u0pNlaR95QeoUP49C7vMVvUmWwepKutDxnS/dy5h6KUOGvzaQH7Lw4JF7mT8x7xfQjX235HfNEP5brE/9o1Oylt4daXsKxhvomlvC250sfB4/Kq8ss/vwUu+xakidSlrzWV/WKLrTkvf7KfMaW5vqkjqDNt4vJTApmTLAVGbyNdZ/vN+nN2nLvS0/j+LTR5FrKTkNfv6eac9tFq6gW07Fxjz/9vD3Caa880phcq+HyveCeKcX8tKKn9+Rj7ySggd7K5m/vulMHzh4Xg4/q4yat1DekyiYyvLhbS73eog8Jb1fYvkT5L0aPv+kW+mzl7LF3/9CPkuD4+0kvZ+/2r0UWaPw/GVfej/JVPiEDso+ClGj6F6mQ7LXJzA1D0OdVS/Op0aRsXB2Y9YxW1CH9cDUn/V+TeWXecq0/jF//009tLYxhTfpHMBU/6rPWevkELxO+FCy8g6mZA8tz1OSKVGjsAz66lSzMh1RVF+XSpbaYIa2Q4+6lRm/B6SErgid8ntdeD9xxkv1Wc7k/VOylv5+VHcUpQxMrXtBny2b8JaCKTLr8FJF7pvy3KRsnYOppbc9UGcafNenJuVwQUbI795xYvy+fXDBHHGvv1nS1ObE9mb1m6fE+pQ430+eRyH2+bJVlX4y9dgviVh118Jo39ygE2uMacFUFl4r4Y88ReVxgX+fnUtyr9obXjdCfmm8rS5Z9X/plOih9dd76JToTfrBlFjzFTplBw6YGt+gg7X7MKLOjpV5Qkl4kt5P9NBKpsxqmZPd85v5jzzlzayvTgmmOnYPeWo70T95Su7zFWu+/+jUHz6PolnTftVDa/0l+6d+d576wVQ+/TLV7fe+TMm6Hz+H9mcPbaX/rVEIpuLX7MuUbU896mXijMwLxrhqHr5nvIjzKCatePY5M1Po1MV39pKpbLBqf5jqTd8XRerU46IZ1Guc4O3SFO/n1TQwNXPqucxTj1N1gSTBz/97DaFzyuAQU29Yx7y+4N28dXfZk2e8SJ3SjcsnT0mmtvdHQja/BSdZX2+GZKrztFvwooZ+kjplEb9nQ3g/sXderE/Jfb5eHL3J7ozfCln8PL5LTbXJYXxtQRnNXXluklifkn0U4twkf3tF3hqM7zf2VuGdw1uAOYHVKsRadScix7TLPLvv+Zk1F57nHmsw1Rng+6mzckBhtdHM5Rkvginh/dJxpPeZdT4MKFa30FlRoxB5qjd7wScwBp0Se+eFTv3hOwiaqvKrHlr2l5yb9Ltr6cL7sTEYSVNzPmeRt00kU0nKkKdkv58430/00Ip+P9/yvjqV3/0xda4jMOX50CE19F3JFA23wZgtV1sm987L8/3EWWRi73xqpJj3hU6FNveGQqe0cBtSnD0vRXrkZ1Q27Icha+nS+1HdP1Jvfqoz2ZtUITgy2+42WOLXwSR52wg6WMcY/DDlOBSPSujUYHN9sfcZXumH91sQ5hS7r4GpazE3+EmZCdeXJl9TBlNir4fUKbF/am/xvSI8T8k1X+H9YtZ9F0nIe16VW9WmcKeD2ctTd+V5FEKn5JrvyHa+fRTC+4kahas/wFQ3jvpM4Wu4gqlksgBTQqcEU4m3mK9/nO0s+9KF95O1dNaF180XYI5RrcVkb5LQKXnGi/WefWrp/xc1imaj/iudsn/cQvDfpFOHJa+Ne/t6kWJM9Nkl9RPqHLtfpuRdOXaOMSfqfsL7iRqFPC9dWSFP+e19WSTRGcwpI36vxUF5MtqPwcDzOrTk+X5waLeP95NrvmJ9yl/EBXUqAzAVV9vEjuryy5S3iwypU9FRQ4bvqu0PU7KP4n3QP0yx0/HL1DJfRvA6dV5zmOihPI/CNn04JrEnUXi/kO91l3U//eHj708fT0UyVaYZvNqyaBZp1OR7GjlTQqek96veH//m/drrSUlOf/rOs571Zarb5edA5Q1+xuVai3/20Paa249OyRqF2D8lvB89KvhLqrqK/NSYlywpbre1XPMVtfS0/UIeE3lKnEMrmRJrvqLuJ+8g2Jg+dGpXbeUyT4V9zaZ4b4Ipe3C9ybPIxP6ptFr+yRpFs9n8xZpvS/lLznb+7etT/WpMHUUHU8kR82grxH/H18qjyF4XjBnp/RyeccX5fsOu/81T4v6pfBuPJFPZtgOm9gm8lruNweSggzE+ax5M5JsATPVX3/PS/bPbYLKWPhtuC3KT8FkktcEV3iqLA8lU9rxCh/45L520F78t7n/kqTxT5+TcWqqSsNmMWPQGU6w7QD7qnm+uzFNWtCxZtry1b/JON3u1Ugq55tvqwjsZIf4+WmuBzvqjOKbupWjmtHjx+626S5/Mls3rcLxmY3tWJvso0uYSOjp5vd/Uqa/eecrS8MU62oNxxhTktyHmIHG2s9yT2Joh78iznfkZL3Kfr3d2xtTVIlWR3s8clyHZ2xnfoxnNdyyiZUDBuwLdddf8TEx+/1TP5uerizNehPdzwhTfh30FUyPn0qfo8GgqMk85lan90Smx5mtOMaeJ/VMUzP+oTrW0X9TSW8pfUqP43UxpAff71Xo9T+MhmGIM83T0Uh/IJ+3I/qz5dvma4cwAU6KHVuiUPIdWMBW9hvD/UxtjaHTMHIzZ15Nl0x6YgsswqWvy/kFxr4e4f8q6GrymwPfOT5zqlsJaB6/P+F0ugqnAT6BTCFw609eHL1PbNl4XeerTlz7H65fNYUru8q0WycuHznnpMCSrVn/ldOV3cncXW+Sbtc7v5Wjy89IrWkTIVEouz6HV+Bpr5C2gkyv3qjN1wff4CaZaa3itg7f1MUfM4MXaDT4H8L53cW5SWnago8fl5kVd9/JmiTfCvF8+lhb5Ow06uOD3eIiznWVfujiLrHSzHnkTv8aSdH/fMduwxhRNepgThvniw1S4aryV5MbXrH/0pb/PYGpQn+bkP7ZNJvd69HZx8ulNennwuk7G799ih6YidcoNMpuCsgcvLtZ8xblJdvPw55lqK7/Sqdpf0pv0u72f0Kl4m4GpqAumek3kK2tbPljynFTsTw+tlT2LrNYIPvd6WOYG3k/c6xH3lyMKtHWZp43B3Ga7buxQuL5Bpzor6ErlFZvUS1LMk9EYr/fM7Hv/lDjj5bZSCzLH8IrZvTYL2XLp+2RZ8SVPh3xPoMxT/P6prLeEDl3vvPY+XNYK2UMbsSHmXZff9zu8QueazwxM9aBTtG5xneJnZnZ6LTDlPa8fpvzXTMmlTtVvGPM+vGqe1ppBk1UaVkTmivF7E198PYjrlG1VwFTA+ya2zzIj6+x8mRpeK2+y4s1LybIYmX+jQ6eMTpP3XXRvhrx/yh++wFy4gI6Iez0spn+ZGmTZmEx7/2UqcjCn2Ps+vOIx19dsdz14FOrDL1Pi7lFTqzeU1N9FO5mnRN0vnR/gdaO5Dx1bbJqFXPMVOtV98PVGwZQ4L/3/xPvp9V/pVP0v6aP43To1P8Ob+HatzlI/43WjE/d2/zDlra0uOW0D83jvAaZkLZ11MC+KvvR4sh2QZ/C7OQents68Fe9b8NxHkU7215A1JvBu8k43cZ+vuCM7ct+qQp0S3jLcVjfklZeHQsty5rLjTMMYsm4XZGh+blHXX3aIzSN+bm0lcNnuftl9zswUvUmFY00pHHbUPN1s8Pv2dYxJ8zF4sXRy/upUr+TnKIl7PcS981a1o7DUrC/GLKvzfOiA+azz5Herbix+c1DRZMnhBKaGheWRY6uYM7IWn2MOh5TC0vqely68H9O1l0Lj/u3Eziryo038rpvefqYjv/B+wfYeTLUYdGR14b1Lg5WiZM13tGazcjoiu2bxnlZeS89nmk9+lZ+nUffx+wVTopYumRJ3ZFvFs/HZ6+GbGvJf3uKniNjIq/2u+mEqPfE9h2Kfr6df8PzF+pRBF3hvU1XZH677tfhhY/87U+pfsn/qd+tUp8e9XIXfmRxWkKHPKsZU55GCqcTAGOrtsn9jarubhh+mpPdrZAMy1wx5JfVDg/XLskvm6/Rlqj3JOpKpVKmAKXYuR9TTTOiK8H41+7Glnj/B63kAb9cqSo/i1h06pWlhTTIl7x4d1cDcaJLtKUomXKd4H8XgUp1IpjLdwO8jBV6pow2Q/5w3mKoPq4y6bQ/5JNPaOzZvL0PqDvi977kZjdlNjcMPU8sRdMostZCiHN6K9j19ztSj4xE7prwOF8MLi/unPIrAlLjTLTnWX+Q0GO+Fat+gG+7Uot6Wn8+3WgQfpsQdBJnTh05N9iXXfefLFAAaEas31CKtniN8/pcVkDdW3kV2OIdjtqwPwVS9jTlCnJu0X/Ee4ZfZKBIlgU6JPNXZ7L5MsfQCpgK+JhzEYCrVp4zcTQSdsjR+xx6/J1HU/f5wH0WLr6T+70w1/pIzXn63Tl2vGEPObl5TUteETlVGYMYsrg/Mw/WbzujtY57vFGBK3On2jqADP/LUMisH5BprzKuNMc/4nCl33nsU2Ta/uixrTzsU1FsPJS1u+PnLnO/vmVxUfi7R3WBWdbsmy93CK9oedMhagalOL8LIqHoYE7467JA1xL9Pg0nbZbo93FGHBvwOgqr+kkzFs4GaJ+cXmFstoCudsP5U0rqh2/BWGkZTa4fPVyuDHbvVtiEFwVZhsu4nmHK2xRPeUJ3VWL+G5+EPrIYCh3Qby3s9BFPy/qn4yXuXSn4viLh7tLtsPal7zV9Kch+HazYeOiZFZq1U0jQEo8Mer9vxu3IyQ4EXFXdkW0lVKdJRHs3Z8Xrga7SJitcteL/+WfWJdUp4P+0NXVJ70w9T2bSOPCZ0yvGajU8fxT86la4neH8/4PcB75bQqXNwe8nepG4/x/N1l8GLGd52InXqD+eplqr8Sqcaf8kZL797fSr2Ll+mnBXvHWLII57TuyvppdSbLNdKBp0KkHEf+ONZZ+iAqW4X+avZ5l4nzvrkxBeM2efi2mTNcmgjKcPBZ02uK0Uj7pDrX6Fbgql5A16nc5qpn3sS/Xy6JoMMMHddXW1mbQ4uecEV3o9N4C137F2VTGVjF8xtOsuCuq5ZY7wP/sWS2ZLnEV9l2d5th6zqVqEirRrf27DWDVZflhYFazCfzhww1VhpfOXZKRU6W/c+8zsH6NZiBaaW+3aNzZdqQE5p8XtHehjTjcOwR70ndJjGvYqBPKj+J1PW2+dntfXma6balknuu/9l6tge+vLu0TSPw5DVzlWbfO2p5HRe3OfQpWyIvNjH88jX/J7KfQydTgJ+JswIuvTPHQTJ+8bz2DUjMhJ+dtztBSZFv1+YldCdDd+HfdpqGQWHGAq66OP5zRZbS947T44FMsW98/Js530Z/sH7fFvcUv3vTDX/kjNefrdO1bOS3wJ7rBUpq89DZkXwHm7P+DI1rME7OJqCec5s8DE3evjS+/1PpjJjEHyYskfbR07mFowML/cqhdEBuhXksyYL2vGA7Occ8+rT5Wu2z+GKnPvgUVBRvRosuG975LDggvxF8CaCqV6yhK4puzaYO223hNkY3uloYJ5dlAcwtTphTIEvl8Vt6FR07j/xeU7IM+KO7O5i+M7JuLbXLOLrPd1XrSzSezMi5s74mTSjEbxRrl9fzLt9mUrWR76etANTLEFezHp5+PM+36R8QCeLJHpSWGu8cqoMbnN27qkGdbK8LJKzjeehbiyf7Cj+3unWuGU2dfgdA1KnlF05JHurqPysZn6OlOJDlzYevKRgKsrEHJNAp4oO5rxNDl0y9H4jT5AVP/unXN3EnKK6c5epQ34P5Bu0Z4aG5zN5YnYSOgV1hg4LpuQZL3/Y+zV/madaf0kfxe8+N2nTmAYfpjotfOcPvh7SHa7uGBPpDd+MDu/ktDq8Nu5BpyRTfH1Krvkyhd8r2J69C0pDvL68xYyimwWdCksw0HHPYOqcg7F381pjk0QbUnjfISOf+BhN3MeSrGYK5g42mHoFyx55G/+sSKZKb1Gh7mkLpqbPtsF2KZiS984fBxgz+yXyiG3P60q2fMxs5lrwalHImVoYAWdqaZG7bb/zbJfO1tAN36fQfMHLve93Yusj/tucJNDJLIA3isb83sHJtpFnEe+jbzz4PmeuU9nDxki95mrM//vfmPLUB+/DL/jeeM6U33mDWS3nY/iieWR3Jq9c3udrKMin4o7sNF/zvgnOVFC543mkvXvI9gnvW7/zu3UcXQ/52kWPjDXfqyGYuiac6Y7dyNPTC95VMMXyIfJkq408G9XilLqPfUNJFk3oULGGTnuHC+Ys74i/r6os4ROUIRj+wzrVav+iN6ml/SX3T/3u89IlUy0fTFkzfIc7cfaVYMpv83vVPXwnTusOneo18Z1Ml5hHf9Qozvkwp/DKzx1qt/C6dVUxhqfGg9GhBUbIXlTJni0eRaLxc2aLBb+L5njnXmVx+zDVXUPXEn8wg06tMIY89XwukpsBprQirVBIGXTttAw+THndhlJInbrvMSa7Kr+fNumCqa5W9pDf+s88tV78DM351KTAur8ZXR6zOWvU8PdF1VGZJ4YdfZgy+gGYWnBv9Fzy88k7W343aowxPNJ4HbPKz7cYmfi82iqGLjQuyEMhwhmrme8HBecedCTKwzFbdx4GdIDKPGVtPI/ugefDewc6Bodts2y9xZyz4ef3eR1+T2MPum0tuRfb8Vr93bogv0W7l0KVB3eprt8js6wgz4o7CARTweOpKj+Yir0rnueuvBmswvc5dxcmP6v7CR9xmG9NciYvzHG9Pv6+6gj5jfH7hpNm9keZaiu/qqW3/5Y+it/dlz7gZ4fVkfmpksA7VMLMl94vcZsYMys2BVP1JvLQ5hnc2OW19cl3ht88VdQPOcW7yptJpk7dC+bF6+LBstkZDLBepULGKwEzzP8yJXSKHvy888twuaQgc/Gd9/WpzlqB1YXD+RdTQqfMiO/VN494v3Yz3lCXOV/vR6PtiHq7EF70vAOTbPsAU2MwlYVJ+8NUbGfvPLnP2x+mhE6lvWfEr9Bd+h/vV5nB+w0sfo+HummwRB9iDLuM92E0Wm8lrZR4HoIp5zBX8mwygU5NnPRBTJs/leSiwStWo0vnJ1PWSfVknkqM2e3DlFePFZZZA+S5bevQp/jaUfkeyorNng94X/NkvcDEHr9f75Sfu0fTSfPmsnIK7+fW16pCzSN0TvbQcqYybTM3WL+iIW9ldkPJjKX+Ycqu5nzOsqCb1cfjw1Q27s3/pPfT1V+t+erK/2q6/p/NU55xCMhMm2BKd7jfbx888rz8npN75Os/voZ5Tp3Bm238oMZ6JTL0D6bi4pJRdLHgVR5rrmMLfrfNaYo8FhB0KrpvdIq144MllzdeH+38AfJRF4wwL6wxq/ZYYIw3HiyNZmCqv3C6FNEJTJWd+YmlVl2nzjbAmKmHYKbjD9fUcVbQqd1N3310aqpCN+/B9cOUn/IzatoreM36MMaYahR8fYj3rVv8bGVryO882M/uLpvspx7F6g5/Xzq53ljDXeLvP5oNlp353pSxqTkUGw9420XC65D+BepmH5U8uSU3OL5ocCf3UoU3q731PsvZtkPWO+a7xrTZjfXnS5fcgYJ/eTNDm43rPqPe0i+V7BWAifTI7wkZZ9CNsA2mHoT8FAR8L3+R8zXc68Uhz02hU1sWuqw+3cZkmIpapMWb11h43U/kKUoJTJ2n1YTs26BRSKauNcsktlX/pVPGckjxM4Cu/1nvpymtX9Uo9L/l/qnfrFOvM/JRdF/xe/7qvPbM9/3AK92ZZGrZ5XUjxcOY6835/bwmxojVfdRzmada80NGnVULTB32GJOHNteF9viuUP2p6UwNJjq51S6Y0a12TeqUWeN3kNWXYOoZlHMyr0vkra42bbL+UrOpl/bOeVpfgpnJ7dwmpzLBmFte8fqlfgFT5g46UWznO3YcZgPy7ts65oALft+recAYrIGp7HQEU4PMx5zgzV9KMovaY7Z9w4uF8wbyUbBDfplNuI5cx/j73gb+vrQPprqzDXTgsMQYbg4OXTKc0zsn28HzOL2nEYWGDu82eWPMnpv1u9SpdDu8ETt5gyp0lzNVv0DXF04GRsInP5/Dw/NldtUi9i5KhUJ1Qcg7F/zlvSe834rfwaZPwDCjxauQTFkd5DljcYCXFUxZ3W0kmSLlWCFmjdVPbxL88VVn40OZEGufkQfHMZi5m5gTYemhU04Lf1/VUod4Xm18f0td/5NM1dq/qlF0Ov9c7PH/J1Ot312jaPE11sOeM1WF39c3/pepQzV8sYPN/bhg6u5ffzIldQpuKKVo18QYaLfb/P5cjGGr0rgX6fN40Vk6r7cx706Qr9Q25u2MNCSL9hFe7ZDDO/mTw5ysWYTX57EGxrYPMHU4nPHfw3DN5tP9hylq1PwmmyjO6sPUppivJVOxHddZdnjj9cd665D76D8U0o8zeLnzoUOMNcCU0Ck3RV6Ja3veT+cgvwzDLcZ8jHmc8AF3zAmnrmQqHR0whl0ltilKh9C5Pt9l1Wvy89On61JJ8gx/f2Z5d+pEGrxffJwTW6VRlXrmA8wOPDyvc2z1yKieoGOHZmgww4I3hnct4SW3/Ozq5ZSfm7sEE0u+xm7kpUO23kT+um/h9XYqP0+iUscc0dKgc22vDMnv9aFTUwXeVeiUvCuno/FbrO5OQvHr2sjTc37bsceqhG948+cvaunV2OH7r8r6n65RaGrtVzpl/C29Sb87T42Qyb3XToE/D8BUye+P9dnhzrL9HN7mMrcMyVSiHWYnpoSXHlm9EExlL8xz3rRKZMfrV5EursGJvXYq/r0+AFP2AWNcMMUWBN3KRtcPU+bGha54S+QhdX2Zk3G44nXBVGCXNhk616llV+fnOHkaeTMFOoUfRR6rT1fkVxrII6uHPmcbp0Q+Gw7rLG2ZYPhiTLvkpmAq2Yw4U5tph+zJi98xx3WqOQZDYaP6VrIG36vRHzsu31cMprQBmBpQ9mGKaly3T43MJufUeeepws+YVP1hQE7UAhPKEjopdCowjCe84Q66IpiKtjcwq57xvG4B7++bOmCqpc10diQHc9T4XBaJOYH3rFt4Hp1c53XUyk1nznnZpXilvvLs7cGLqxm/4/vWgU5dI+Sxi8X71onvjGRLMCVqFOKO7MRYIz8O9rwOOOd5sEd4fvWBb5CrXpCPxV6PCsYTGcml/qf7KLSG+ov9Uy3zL7l/6nfnqdxTXept6kpBpSr608oPU+nucruxR74FI+8r8pBg6s0c5JVe7V95ivfq9Drpl6n3E2PGPCCPpVMHXqyl3aFTRwfMCJ26PrYZxa0nfr5Wxft3p8spuc3tnZ/pOK0xU7swqVPJZn+bs3rT1KjDT3ZNHBWvdx/LJYVaiTwidGpyjTFGzqymJJfxBTr24Ofean3MARVeUxmcMca7xzN0tEuzPj/jH5+/PXoraYfv073tHL734vLI06Q72zHfjXvEHiZ0QBlgDAudcijnd1w/MQYf80vw0alQAVP36HyjqOp9mZpWvAqF6+sbXu513bHKk5/1bGnPQjJ1yeCNO53Zl6mLUeJ5DF7wYtZurjOvO+ySs89fLL02dOTRClxkJ0yeLHEu0DnJVOuFfGlWFy6z1W0imaJxHd660rRicusWmFoa0HndR74TTMneJP2J5+Xu3zXlD/fQas3Wr2rp1l9S9/vdeUow5YQhmKqP+T5XCxnZPLAb5jUFz/yZTsHUs4Exd39ijHSuVYd816wz2Zf+aMfIyK3eK08bK8zz7RPP6I3XHXmnBt2ZlZM2dUrrXkidOvWsFLpD0Kl9bX5i63E8pWgBXcveC//Fmuslo65pnxTqVsIxa+ctjdhkDgbXmfZhytECMCV0yq4d+tQZ8jvW8jV07NgcgoFz7VGku8P19IOpRDFnJJnqWd67yFK+/+kfprIkb4PRucP76g01T7aVGzK/o2FM5wSmWmt4JYzZgKybDaaMGnRgW7vfyEmWYCppz112nNZ1PE+P3yk3BqO1egnv91KeRWpcgyZbetANo18t8+SZRC4L67yXKJ3Ciw0s6FSvwXXWr3+ZuqgOvLCqPVlaG4OpXo2fT6FvVJYOFXhX4f1EnkqvY7y/1ogjYnFFVTLzgOdTOUGnI8+8f85NqjjDPlmvrP6ne5O0VvtXtXTrv/Rs54XxAFOw+9Cpe1tnugP/b62Ht4J27fmNlVcLKnHl3mHTCta8D6JLVjABU6JGIXTK7O/hVSZJsGOuA6aiDfJYsryBAZsGbYqaUzClVfG6YCouDfz83UM+ae+rUzIzvJ6t+A7255D3dV/3yFPFYD5nrPJuUVdR63l2N/0au5y3CzA75d5vovNzabOcn/deK9LyiNfVjHu1BXSKpg4yebfoVqmzXoH5eHbFaGMXh5jbfhfpnO/ViIbDHtmF/mDZjs3W7BaDKbdiqIzWC8wxXob/z593XwptRpgDhPcL60ZZpLdOuJN5yjUbzzwJPOSfrgumjMoJXtFrgNFsEzsUtVQwdSPkneCaQTfaT34ukhYhH+XWl6n+me9d6fhdMsLsxZLXCr9f5V1azr5APjxcrzq7ldOA3FWLn5G5BFNi/5RXZZhzHju+pr5UQ4qSXIX3fPIzQ9v3Kpmjyf1zV06FVfvwkm6t+MN757V27Ve1dPaXnPFS/81MaduqS+6U35v+ZLMPU2y2uCmpGSMv1XcXMPVc8Vq3BSYq2fCjU0gdGGNxpYzJq/Fzahd3jCFtmVY/TLkhxribnDWyOsN7kawLzNtm//FhKrudb/w8heGULAzMPB0r2o01s8wi19udlOS408cs6W5a1NsiU0udGvK7Xoz6Djo1p/mYvVrVjOx1Wisyd4nX6eGDyXoN+UhdQqfqtxa82LLF70RoXkPJlDdpvHM68r0armeBMWuIedyeY86IxR1w7bXK98ViTE8I3suceF+mIrYMKDaPYOqw+uqUkYdgSjnx8+T1PeaQqwtmBVODFa/bcZ3KlMmsyfplbFBUaZUsO+3BVL1VTckqfehs56032cyFTrt8L3+2qeL7eO2n8A7KFPkwqYGpWXvqU+cW8vujOhVb5qnoyfeUvvhaxUt/gCnzqRakc53/hyl5bpK+PGTE1hv8vj9c99Mbv6pR2P+lZztfFc7QTlNyup+RcU+TrSN1Klk7GPOtm1cl574EE2Zw5XeOLW3y01vt0++360CnouIBr/LYY56/v4Yd8mu3L1OT2aJFjp/CC55vYFJ5YgyZ6QV+PuH3VflJOSHr3UR+gxre2MLgTM0YvN+5fxuz6SJtklcJoWtbDa9bRrZAvqOyyOZTMNc/8ns4Mq+WE90vL2bfMkasDaaSWQymutt7BQz18fmmg1nITk2nizmg+mZZdRM2mb3GmLc2NYy5Cf/7Xp7WxfNY87s874HOzoctPo/FazDrFLrkv3n/3onrzGTD9+FmC+SpiQVvRgmYWmZ3neyw9+Z7FsHorq92Kbrx8yCcGfKOe6p2+D3zJUt7Pejk7og5xo/s/2QqafG9NYIptzpAPuxP4CNalaEnmaLNpWLIPYlhXsEcN5kHNbZ2tyFZ4V0tsokW9plXH/ybTum9JZ5XfVwr/jBTbaX1i1q6pvyX9ibZZw1eL0jB1KPEPDq5PzBPm61bkRlVjCHtYoKpaw/fybE1mzPvfYH3S+0vU63DA9/pSXmxrGSYl7uIzmSuwzujShtjXDDlR+E9lzq1W22JAgXzctZb3daSqTiy8frNmt6YyetiZhM6RYE+77Nto9uk4OR+mWp3qvOPTs3aeL3Z3WbUHUX4PJcQv88IoVNQD3i5+RAMC6acnK8P6eH1w1TnUvsytd9Cd+NqF97z0Q7mzGmUNtmRgTEb2nwM15YWxUUDecyozXdsozkeWfmmzPmZNXNm1LtX6l5GDyWrrHSbheUC+bF95HcgPNrz/2CqFWGMS6bWbeS5S0MlqVOZ3sHnGd8O8Hq38MuUPq1aFGkNMDXf4ft5lmCaDQf1IlHX+HmRp8zNCc/H4WvuSX8YUm/E98ZcZvzexw28r9fs3Qt596hgyqYXdP3P9lG0a/ovdEqDOfzX//035al6S3Oo05srjC4dfGfLnJ8nsXjd8rTanq+Z1epiTB7ryEO1PsZIr4nMbA23tVyeQzs5ZzF17RRM9aYYk7THGPbLPXTO3HAG8m6L3NEeOjWZQQeCVCNyxld8pwMf779fbMdktIZ3ljXO0xMzU80g97U9FQmg6rN3+G6QM0n4vYNr/8aqmTWDl+Jn9M9eeL2z8TPq7Ypano11vB7GlknWjjMV7MH4/jDRKWg5GKPW+eqy5ht5xbK2LyUJG7caW64PXYonBXR4MsWcUes+bOosjHqRtUI8j3N1aJJ3u8PbJnPMAavjxSXDysFExM+OFkz50xaYslvQecGUM9+D2ZmD91P8rU0hFc+c1of2SzLlBe+3kmRHeM9c32JOqg7xPLS9XmNbmG9y+8cnfEKO91N3D4s6Xgqm9g8wubng9/f2Y3g9xeD3S/G6n693oftl5YrnvcoCfjermpO+gU7lQ96DnLwwZ7XOYApWMMX3vcYcNJ7DJ/w5ptTaL2rpWu0v2T/1u5naxluMqUeT7yfi+4faF3gfc5/c8mzVx7zsvPZg6nzmtXHrOmeNwQXeL/f5PYDv242dt1vkqbKJDL548TMyOxvkF9u6FZRqGOPD3aZJ/qkF3ZovwNxWKRPJFM07yCPV4DGiyE6/TPk3yyDPMU95VipzYqdtpUlW0qop9Dohb2WHx4zcMuBnyszAlHGPSeoUeTl+XyvXoHMP7uVaPN8NTgudXGXzVOhSudosHlVtcobQHVqxeY3Ndd+mQG3dcxqf2mPWWag2MQM6lfR2sxrTbOhmUB6gc88OxuBxMHQpOtslS5QYeSXO6leK2lcwlRXIP4f5QMN/7/j5EyqeR8uZ2mCofLJkwvcEls37hykyFnOdWZcMk0czAFPNEIyfU96z/Ow+C4IRbLJXdQnpXu4feRY3+P1ZJ/x+0zLqeWKO5k2Zp7rJFDrlZ+0PU4beUllm8b76caWC/63lmNNaa3jRdgdes7c5witnx/mfZKrR+EUtXav/JTWK311L1+rwPoG/Lgs6hhhDxyrGQGB2byxpj5AXArerw6s8wMT0eO0ztuNnNecj6ILoS7dH/C5SzlS2iTEmLd7f541MMLV+gRHvZDYwL25vStJsYYxpg0tMTjeqQRcv8E7tmz/EGIuQp4KGtmP7p2oQc9YnRmNN7HUYqOQaGHMUTPB+jU05Jet0RsYfnuYhv7edKBzeFYVWPpjrVaBzRg6mUq2OOaCue23qsTrm/fstsFlrgLwS76bIR+8kfEmm/AHvb7yP8flOlQuj6LiCt2reOFMzvF8cBi/otxV+dCrI1S9TrVfrQvG2jzGvWXyfsw5dDtpcB+uVKz+PEM+r9+qDKUPDmB8hEVHstd8FPTLoVJwvE7LGbej+ktdBhU6Z7QPmKDNDPrq6sUnheY33H1nBh6nYftXzbBjemp8e2nsDz2f7/3V3JtvKYs3WviAaYgk0KRYglRCAVU/EEmuwgKv/51J3fplnfOO8nXzHyT+be7hVhHhizlgsIkJ+f/DQeKSVEzC1WAfE1hOeU7wbrl8/BFNS/wTvfcL5ivwm+J1M9f97lfQnprr/lBnZfzNTZ7dlfZk68n7i3Vv4F6ZCHTW3fWxDR+7rJeqbrcd7NWvIc+/+focF7/F4F5FXh7k8ZsFUgPdpNOjcZCNd2Hk76X+Z0g14oZ1jhORvKry/z9fK6/NjSn5vXYk03Xh8zeKmknrZXVJaS4HDVGPXI29/xP+rLTA36YMp50pgataAucicErn3Ae/5v7uBOZ8/Ezga3/m6FxiZ9C2Zwpwz/8qWJmsVOP63TiUds3qxfmxARyiCDs96+H1sAabcXEXMHkV4Nal4aGT3cr4GM8DxTs77ITmtSy0mI6miD1PQ2Ecaq47fZ81NHyCS9/j8UQefl4oSI7MsHmJUbZcVO21WLdJqo06j85XPsvlDp8gvwfhjsddp5KvwipNs+WXKGoXwstuAPzN5bg3JH+460NUKOvWeke0eeD3Zm5YXdpNtj6zLoyN+mDp3jzJ5wgE5q9vAu7+Zcg0LOahU4GV/H1N8Y/r/zlTvX7o3KSy8H6b2qvxlKpA2pZhkoZKzSD3+hanaQc3sjS8/TI3pNCL/8kBeHfM+sCcBMTxabKo0opn01SnLMSsxPp95jEc2YmgmtFk85vOhzmIy5f0VUH814e3A+sOHCp3bXtJoxXtFzyOhS4GgtrnXyw6sWHkLMo8HxPSklTtsuuEz065DUfww1WENdCVNwVTYwfdZEnTKn6U4PtGRTWZqiHHvHPwwNbagI07kwxsZU/y+hD9rbg3UDos7Jc6HtwNTjsB7Ux/mOF7Fb6He5JPeSeTPYnjF7kpu3fwwda0HX52i0x2flwuoh+yh/hBpYb33IMNLm6sr76EpgonexYZ3s7lu2xvo/pspLReeLL678OKbJb7fH7sPFvUYjudwS4ZkCUJb/Hi/9/0pf2mDyd1ZvrD+mu8BlhL+bPwEx3f0+N6wdVqJ8NLcJ/yhU3FTK7+TKbn9i3u+0p/aJnX+L5n6u5/zdc+PH6Z2D1zz+Rne6K1T8SJHDNGI19xH1DuxNuG9mtXMgFfhfYM+e2gLO6DR/vBMk/kYr4tLHbrwUFD5SF3oSlZ0ejSaSFURm6ycs+rF96OtOni/rQX5hyktT6oiud2zLXtsFi0oknZhsWAEAZvs9S6pywxMnTr4vNMmXHy938SBTq1kPoM6Z2CqFXsXttWhc2Eh3otIsPw564hHiUyDnmk81uD9QiUxPkxF5jKo2ETK4M2aK3LGzEJOUEu+dh5Bpz5M+foUutlagKmAz+UYDbpD0lutuoi2Lz43JNKv5B98MHU+gYE3U/p6+0rjqF0S25Q3g0Lh9hDjbVj+mamo6EKXthXv7ca9H8jC8Yi75MtU1NTwDa/eXiN9yff1uxPoVDA72aj3Hm0xiUeoB986pQYDvP/t/SjIXNKCUUeMx23en54zZdhd+ICnwPvRz1qoZ1creL9Egff+fUwpvV+tpff/IWsUf7dOzTN4n+HNaVLarsCUZiHGfHleiqiRwdSU7mBqI8K7SRLvgXmBF/FWBvLc/QU/vok9n4ZiH0xdwzJgBwcxrGlZxXiO3LJ14XbJvVXwgk2N+mK13UPXghDew9pWY6bF+wk5XbdCDI9vW5auFsKnnooKvi+hXU7aqMFRvVO7j8977fYLCrd6XSTjteIw4jME1FQDU90u3v9YHls0knh9dBuBqWPnKpFbnJ9pdJpKCmvnfA9r3UJ9FPGckMR7Rla1A1M7ge+zePKcMVXbIml8Doa8dFtfnXoztZqEQwqGEuqhuw3vJ1j3KzknAzHvp2CQLTt98l0BXvHNVG/pwcuNZ48i2XaX0OEc59O7833uIZ9Z8NYpffqCd70vlQsbdPlM8P3iISYFgSnlbqsUnPZ3MTnWuD5GnoCp+wVe78T7s5/n6xHpw6adRlHiH9ijaLnkUdEpkrqGjt/XlgTFllHf/oepIFHEIrbi36lTiij9ai198C/t8WK2eA8QUQFTmwliKNyFqOHFQSnGsywYs9kajNjbKbxDe13+MLWskefGFpg6PCSPTMbveR5ffsBa67tEDltV6Ycp7dbpfJiKZQlMdYwsIOfQBZMvLZ+z+NYdk/cowdwwl7Ys912FtEML+mXqiIneIm6TzXgv5OUTOtaypDkFhQ3vF/O+t2+mtBFiJHGHqMdeBXQqeIp3xBiPoaOwGtCoZz15f3IwdWAGmOm/oCNZniOv32387fCcoR+RM6aLKXRiu2lDV1K+53c1AlPHK+pFs8NnNKzhlT05hU6Nkipgy6l1+ehUdK/AVHRF/TeU12C2p+B81Rvoon7j+94rBzoiR7pC4UIAU8oNOtOPvBGZpvHj/dSwUclw52Cq2vjVh6nRSwZT1xn+tpaSBdpxfKgBldeHKbaruO6syy2zdQlMqby3QXbi/Q13E+QUZ4jr97hBhwfJKcTvzcUiqmLlN+qU0lZ+pVPSP2Qfxd+9Nyndop4wrVfDKN8vL2xvnAwa9ZuyoNkNMZSnApja35Hnzhfer5x7EW+/RZ6zj/mBLcTMJz2JnywZbpYBm92gC95tVoqRy73cPBh0SG8XYCYa8TWMw9Qn3+QzAJa8p35Ll8ZkwWum0djLcnacxMKXKU+rTHY6Xjvkqy2R7wn9g6m1j3ok5c9CrHt7eMl7JabR6AGdWu52LQrslD9TWSGmO7LeJy3r8/52oaew8TrRiKW9F0uUVr5lz1vXIHZbwBuVCXTW1+G93joV1SW8Wjnh97wd81lE5T34MvXWqVgUoKO7zf2Mb9k+WNI7LPmaxrVP7NF6cW8sB0yYGTqZuwe8YfWUt6yCWyXzWr7EZBnA+zVdeGe7HoOJ1g45yuT7JbWii+Odc4Zq7QTvqU7uYry8lRc2TSS+14n3DHVCOOybDSad8xRMXkbLLRv5J4fMvsH31A5xfANJGJBXHPD77nPOlAJdVIs2rt/mHPxOprqd9n9befgTU/J/RuX8386f+puZqhl0yZotoFPzJ7zJmylfi8si7vB64Vwd+8igLTA1lEqHXRrUzMZmimuiFMhz49vD5TMGUC+0DrLD3P0KOqVPoXNB6uVsMhHapBm4+rFj833hq8QjLSW+v3CLGtqadlMaZbz+WtfZnOWBINNwuAJTD74PuxYWbQoevKd/d3PL2bz14PWXAKZiTzGZp0lgKgnFlFoWmHN6K+HDVFxwnZg8XejUJEGMjodw8O5e0snfZU+R2ilywuUKLxhqe9R73gDHvwK7NDryuR2KgZpfblD/qL7OZ6k+4fWouVmkn5Y1o+wCpuOReya1PN9FZB4w4Fsr1I/Z8ikme4YclDg3jfzShI5t14j5zW0kkZGcX0V8LeA93zrl7k84n9Ep2DL9Bp1ltQiv6Haha6EBpp16CS+b8H0oPXNtknM9wiu+mTpIqMeClcN9Q+nnLHu0hmQOp530o1NNBz5jmN2q9MuUa8N7hw2f+zgMfqf36/V+tZau/FPmT/3de5O49zP3Ke8JeZIPLJ02Bg3pWqZROwqIFUdr8GXqrVO9JX+WgzNF8gJ+3FPDr/ejKAdz8m00oPDS+WHKzNw2GURgJiXez7xu+aT5OzFNulN8/nTrpaT3Xng9uHpz5nYshUZzMBX5r0pj1kZvUzjp4vvMkH/ezZ5+dSriPTHfTJnby1+Y8q+cqSQAw8f2oE+u3gbz4Q1MHc5TjdTs+hSj/RAx/T+ZGhYeGPDBVFTecD78fi2Qd95Dp/YBmNJnicWfTcf3S23o6FunXKe8i9GaQafusz+YWmY4HycpVCk8aQ/2YWpxRIxbcgideo3g9ZYSf3ZD3yFnnLo4n+EUDGm3JxhUFXz/2Imhu5vDHTnFBuMFvydtfNYJn/Cu73u+b6botpBzNuO909wk7eB6PHB8Qvs4wPeNqiK6R2CqX7e+TPH9hfPfyFRf+tU9X/Uf0tv572bqnE8ZGekBTE1HyIOnPmrqN1PUbuUB210nYGrF91Vk9RIxMvBU8g4+mHhIwZcpNY0f4ocpW+D7Hs7jUkxW5e3LVJDeK0bHPZgSpzf/o1Ox38Xny/tpSu6u/8PUW6e8Y34uKN2Uyoep0X7O/f8Cr78m2ZS8fIKYpg6Y2rLTCPWggeOZH+AdO8JEQb0j3lmijcHUpFX3yD+e+B5UrlPRWFJpeOH76bwxYviohV+mqOPBu+6etkZutm6ncfDurx7uFLJe82f6YUo1EdP+c/ajU2NdOOP7TDBlvOCdB0e3S+YATJEk+/CmWqbRMOzg9TdT0zSGbgT1q0iMGXRml3aDPzPl8n39vhhBp1ITDNXuVSDjtr2nicz3ILcI3tOq4PWi7KBcPjplzY/8fpMGndK05KtTdNJxfswbvK8+7cInlMJ77gnOl+3y3tZJXP1OpqT/Hnt/Zuofsu73t+9NSnkN3dM5UyZiqLzD25m5A51qAsT85baC91tPUO9oGzDFbp0WGUXBe6w8qpy1hdCBN7k+ig9TVnrvk5WEZRovXXi5V28iknPZQLfyBZjy+iePvFpHnnzo+PyxdkooCN0STD6zMXuMOzKF6hJM9Xp+ny3oKJJVW6iX+uJtzk4MOuWlWc2SaJrzOYqPgIZujs/LfSn/6JR74GsOp4DPs+JMmUHxKOLscGuzTEt+mMLh5GzT8DmM6roqEs/B74tGtkr2rNVO6eaVBxbMFwq5igcddnj9tJJP8Mr98UskveTzpZL4RENFvhfRLYJXS1Wri+MZQNd8D+fj2TZUMtMBdErcljkTXvcBmZ37K01mi+DCzgV0OxQ8/L6eguNJIpxfax0+UppVyHFjfQLdDUd3Fpld1GO6CqYD/wHvxyLo7Lue0kI+91F/yHP2DAybnN25LX6Y0raLAam9Bbzfmc/36vP5XPpr14jUDH9rPSX/avaopP1L50+ZtQGmdLkWKc2QR1Mf/l+rtiWj9Mj3/rQtMLXKeEehKfKu6Cy+TH3qqTdT/j5DDFzjpcn6HTA17EVlkVQ7ac6cxUqk4JmV8EZLvH+623tklJ7I6FTlJnuupzGZBx1M7Xq3MdOqWiLzKJ/BZFjCq10mDbm2gLxqd/D6deJNyI4e8E6jnaywy5LPRHAfjRgfMjBsqLFCw1SE13H5PKujcv8yRavUa7ODfEV9ovJ7wOxabZm55vsL+wl0uLXxcfzVAL+P1tABVyq3TElGCmm7PXR4a+N8KA3X9WzzKiIpgDcdjTpH3j/ih6mXoHfIGCzw+YUBRuWyblE49+9iUs3AVEqCRKPt+gVvbcK7vb2fUcG7xn6Woz6V72BIcvjzag0YCpfcC98F1FOb1Ec9xrMfm+uon4QXdE1NkVNC6PSXKXvQsolltx+mHPHa/zAVH0mGd5f4+fIuTREHef47dUr5VW9nSf+H9Hb+jUzF/WXOkD81PhW2ZB+degiISXtWw5uda1ljddiBFzm/EOOzIpizzTR0v0wN94jJt06NkKLTiAbeGHm+BhNmAMbkHl7fZ/w+/3SPPDnX+ZwL5USkNUJZ0ES+4ZonqDecyeLM4sFJ7rPzNMb7pSV0aOiCKT8Mx2SMBTAVGEuFBa7hU9DsmyKJXTC8Lvj+vheYoleJ+ugUTLrkq+Ij/ejUjfcK81TpWVDVRT2RZ9CRN1ORO8PxTc/4W+2ueU9ODzGcP/jneQN4sSjG8Zbm3iDNiuHd7t1AY52zdSR/d4c3O67gzbyp0CFvPn8WiTBYan9iKlrwvVL/0an4+ALT6jTzyM65DjcvxPh24SpkRB7qqZjnuJ4j4O9if2d0WYHJ68g2PkzRhT83YG7sgNwrn3e1MP05YwN4w9EobxdxFcE7B0KMnOKiXo3PHf/LlKo4TUGDuBr/NqYUUfzVrBzJ+IesUfzdcz3mj4avS03rgsIpmFJV3mcnVG5iFIs5dEm0wFQ+xjXJptCh/Qk1tHFHkUtqPxizw8AY0rA+IK8atq+xZQnvE27P0Dn/JcHLaYuGRsNhWUSRV5qsmt0c8q7JD1NVqyEKuxmYOjGJ2MO+ooYPBmeWSFPo1PNlNfCCNXRtMIQOzZPTmMy4j5gOemDu2UWeH4UamGoN4B1pMeLrhil0qhbxfbYTd1HvJWBqOLm9mLp1UfPPLs80OfjwrkIewgtOLqj3nGOpsX1QCx+mYltCfaLcdJksXYNOTY+KyZomNCjsX/+iU5bRQEfiO7xzdQFTwaX7TOmo4/vNI3TReJzuqI/aYGonD3rEXsGL0dqGzvgRvHDQbyNH5RswtRKgs9aF9wF+M3W8gzHnsapEqgw5h0/g860MTyyo4F4xuHjQuUMHXpxNwNRyZnyZivpD5Jxw6aKejHRcv49OFbZPljVviqjJ89/JVOdXs3Ik9k9Zo/ibdWp1C/9gaoRrxtoP5Ol6cRPp2UcMDZxVl+yFgXpoO0XMPa1Y+DAV+yPUuG+m7O71wWg7lb9MMekGpl5DMLUyjw1q9GOZJvMUTK6blvPxfokcwPvtJb4H1mn/MOXmk/6HqXg/4n2AOnVNhnJqxER+4PX9QYJOBQaYcgu8nr0QU+E2g5exHejiIBQGZL1S1A8bGTHdNXA8QVw9WEJbqWITeyCQvRNRH9l3Zczkc4N6J8nhPUXzh6nQFKBTnR3Oh+CCcfM6Rj022YAhKZIM8rM2dGa4h/c02oMjOcUBOuVyXRO8exteawpmu4TzkS5RDzk5f05ay/wvU2FXf7Ek5WvnM6eBznev+H2ZDd0/JNCl0amAV3zUfG1cu36ZStQxdIqkTCcre4os9ob5lyl1aiLn1CrfG2bymeYvuV1Qi89ZScaoJ0NXxvXb8Xqxt2x5NLzxfhrJSaHfyFS3+6t1P1P8X4P5/9t9FFW+h/cRvDolL4MfL5OTSp4zveGazhDzkj35MvXxfsID/t5reD/wU4CYbDfJkLwTvyd57GQKany+F8k7QufggcZMDeKa/Mm2TMnmeds68ueP6AYmqeLzbh37L0x1u6MvU5E+5c82RNeaWJv3KVIMvD4kI0V9JMCjvpmyBqjPtGuN41mpYPjW0aUPU4klQjenIeob7ej/MPXWKWedPVlk9JGnu9mqRVbbgE69mYoyMOU/BNQnSV3O/8RUshqgPnHlqf5hKhkPELOUXKFTxyW8WVmAqVe4Ez86FQ+3OB9vpnSL75VaHP0xu2i7PjnN9ClG+lL5C1OzFF7suB0oZBpr/twxZ8p4HGUKO/NKxJGBSUV8QKfO5o9OzUI+q9RZgKnmWCLnaA+LAtQo0Kly2WYLD9cDao/rt7nD2/aMtUdW59xAR+3fylSv/6s1CvNfujfpvONrx2+mXB3eZDa1WrxH/61IqjFiXvXrDtnjG2I+kxEj8ngHpjoqYlgz4P3G7a5N+lBAzNYh6gfdFLpgYvijU/2jUJM1b/0w9dGpWYU8aegKn7drRKSeUH8lMx311FunArN3EpNCKF/Ml/lc96WGmCsGUsDW3Ufy1SlngZh5ez8tTJs06a3B3Gk8QL0SiKj/GhlMnRiOXxfNH6Zud+R9b6bDm711al570OUrfl+clJLCTIM/az9diWn84ufjzdSookcRhX5lssX0oeNMnV4pSfxZ9n45OKC+TO4slvm63kgBU8awze/XOZ7CLgEYMbb1D1PJdtIjfeE8oYsOmHjInkO23cX50A0czyWoZfKWm/u7j+4cDMB7uv1uJcaG4MMbK1N487SF+sk583rwlqAeG1zgpd86NZ/yZ3WES5slS/781Zspd3XA9duqXKdmocf7LTZ8/yXq5d/HVF/+xbMesvgvXfcLpUQlS4lqRl6Cazjia7m+fb2lkV/yebTDHZhKdX5N5FufhdpO+DK11HNit2XXQo3O+8xK/k1hpxZncHWAdzTtjNiODWp4jaTkczwQY6thOPwytZ7lGu8HGNFQ0cs03l8k56NTbtw9FVFZyRXL9NGLAils0ugwAlPdVRZ/dWo44HP/boZLhjjE6+EUTE0aMMXsFF6nbUBXT/6xzXs9w3sNV9mBz6lBfaSlDzHJnwH+fx63wCRfQ8kbr8+uXd4ThrhObV1+Ps7xgJyO/UijXITXG174M4+dyYtFuwj13s4aHWgkPRHzqS5vmbadiOTe+Ay8zRw5qAa55LtH3sPGKxHzB+EvTK3mkkPB5oj65qxWxJo8BsPXnM8qWuH/jR6Yds6bCl5uJqN+rQ0wrfVFFokNn0Pferikdizo+GoF5t5M2d2yzeLpZfliq7TukmPzenaVQKe60dolPT81LLHj38qU9KtZOXK7/8cQgv/bHi9/996kGe/jM2/AlBUiz530QYvcUQSd8uUS9cJk8dWpKNtmfTYUO8ij3RWuiR4gJtW99GUq2S7weovw/6xdwPttnmCK+UfoTLssWbKagqmzmdlkRAKYlPgs0rUf8l5mBZhq157D3BA19ZspOq0QE/F58SI7WSPm3t7vrVPe6MCZeuL1YgjvZFq7hkWH8PZnpuhWvHVq0SYz42vdWcWfzd90FAqaJ2J+e4D3iZ+LFuk+wRvVO+QM7XCErngC6hVtgPMxevJ9JLPdI02qPXKMcEG96RsxvNvyBZ187IUD3w+Ieqe+yF+dejOVXFS+D96ELgZHdmfJoC8TC5b3LrxwztcFL6hHr4ntkPNyGnjNIY6nDicSqZP+PY0vG3i9N1PG9lAVCV3BWCrxXtvsCq+XCfCKVZ65UOce3u9JZcA2qmSS7pzajFp8dtFejjtfnVovOVOH8MtUFNjK72RK/tWsHLnzD+nx8nc/6yGvoUtmyF4iOX3kwcRaCDRM9R+dMmMXTEVPeLPUlPpskAkyGZ0OmMp95Lk3U9qwfy/IPmdtNjWsNg2fOpiam9CV56V+kts7lSw2ZDDXCFOLvNBq4I1G/FlzuwnJKV9gzhpk0Km+3qMgm0KnRuOyYveGv/8wBVNvnRq1vZjv40aNbx6hY6Hu/TAlv3WxXfdxfCIYae25bnKmrMvzXsQjydt+mFK9Neqj0oLOhlPo7lunolzD73NC6Jg2WYksETgDLWcAL6r04R3Hi6XCHiM+s1tXQLusIGanSlxQUKpgaq8uc6bko4acSwNmPd5vcPCCV9Z6a+jUIsDnDQTuRY8evGeWwrvZ99Pwo1NJNMH5FPl+QNOd3dOPTm1dfUBup4/6cNH2+ZNn8H7sOYYXnq94D5wen1Oy57NOd5EcMD/jayiVCe9n2tDx3Qo5Tjt1kbNyVQZT3sP56tRAhvf+fUwp/V/pVMf8j1D9m5jy9BHytM3nzRoFrvm2Hn2ZImcGbzN66CJ04gomRtcbmMn5vvNB8MPUxEVeVAMBOnDo83uqXtwm9dmCzjmVx/fc7p7kpelNjAcN17FTYpH5PP2FKVOqwGB6kkx22AlfnYrGqXxhA2/3oNG9Qk1dK/i8vdPEZNjBU/wwNakQI+ZOxfGwMZiLEzClr8WS7zUCU7Y6+TKVeP7twI6HGN5vlvF+6tz7lM+OQCOm4v9pxvdZcAb0E5iilYv6582Ut0kfYIjKr065nRu829mGw2orxz25VRferMvvuYoHq0GOAVNJ9gBT2ZX3pm4yeEPtyvdmXZGjtJT3RSrX8G66uR+SSn3UN2+mlLIe0Og1+WEqM/C3sTpVLGpTSR+dMlZb6OhlDJ/QY3wOi7fE+em1SoeJVcsgzZuKRTSAkrIy3LXJb61LFi3v8MIdke9br1e1SGqd/0+mWoddWf23P/4fW3/Ybw==</prop>
			<obj name="TemperatureLog" class="TemperatureLog" version="2">
				<prop name="Times">TEFSWgAA4jEAAIDiLLcAAABYAgAA+AMAAJkFAAApBwAAyggAAGoKAAALDAAAmw0AADwPAADcEAAAbBIAAA0UAACuFQAAThcAAN4YAAB/GgAAIBwAAMAdAABQHwAA8SAAAJIiAAAyJAAA0yUAAGMnAAAEKQAApCoAAEUsAADVLQAAdi8AABYxAAC3MgAARzQAAOg1AACJNwAAKTkAALk6AABaPAAA+j0AAJs/AAArQQAAzEIAAGxEAAANRgAAnUcAAD5JAADeSgAAf0wAAA9OAACwTwAAUFEAAOFSAACBVAAAIlYAAMJXAABSWQAA81oAAJRcAAA0XgAAxF8AAGVhAAAGYwAApmQAAEdmAADXZwAAeGkAABhrAAC5bAAASW4AAOpvAACKcQAAK3MAALt0AABcdgAA/HcAAIx5AAAtewAAznwAAG5+AAD+fwAAn4EAAECDAADghAAAcIYAABGIAACyiQAAUosAAOKMAACDjgAAJJAAAMSRAABUkwAA9ZQAAJaWAAA2mAAA15kAAGebAAAInQAAqJ4AAEmgAADZoQAAeqMAABqlAAC7pgAAS6gAAOypAACMqwAALa0AAL2uAABesAAA/rEAAI6zAAAvtQAA0LYAAHG4AAAAugAAobsAAEK9AADivgAAcsAAABPCAAC0wwAAVMUAAOTGAACFyAAAJsoAAMbLAABWzQAA984AAJjQAAA40gAA2dMAAGnVAAAK1wAAqtgAAEvaAADb2wAAfN0AABzfAAC94AAATeIAAO7jAACO5QAAL+cAAL/oAABg6gAAAOwAAJDtAAAx7wAA0vAAAHLyAAAC9AAAo/UAAET3AADk+AAAdPoAABX8AAC2/QAAVv8AAOYAAQCHAgEAKAQBAMgFAQBYBwEA+QgBAJoKAQA6DAEAyg0BAGsPAQAMEQEArBIBAE0UAQDdFQEAfhcBAB4ZAQC/GgEATxwBAPAdAQCQHwEAMSEBAMEiAQBiJAEAAiYBAKMnAQAzKQEA1CoBAHQsAQAELgEApS8BAEYxAQDmMgEAdjQBABc2AQC4NwEAWTkBAOg6AQCJPAEAKj4BAMo/AQBaQQEA+0IBAJxEAQA8RgEAzEcBAG1JAQAOSwEArkwBAD5OAQDfTwEAgFEBACBTAQCxVAEAUVYBAPJXAQCSWQEAM1sBAMNcAQBkXgEABGABAKVhAQA1YwEA1mQBAHZmAQAXaAEAp2kBAEhrAQDobAEAeG4BABlwAQC6cQEAWnMBAOp0AQCLdgEALHgBAMx5AQBcewEA/XwBAJ5+AQA+gAEAzoEBAG+DAQAQhQEAsIYBAFGIAQDhiQEAgosBACKNAQDDjgEAU5ABAPSRAQCUkwEANZUBAMWWAQBmmAEABpoBAJabAQA3nQEA2J4BAHigAQAIogEAqaMBAEqlAQDqpgEAeqgBABuqAQC8qwEAXK0BAOyuAQCNsAEALrIBAM6zAQBetQEA/7YBAKC4AQBBugEA0LsBAHG9AQASvwEAssABAELCAQDjwwEAhMUBACTHAQC0yAEAVcoBAPbLAQCWzQEAN88BAMfQAQBo0gEACNQBAKnVAQA51wEA2tgBAHraAQAK3AEAq90BAEzfAQDs4AEAfOIBAB3kAQC+5QEAXucBAO7oAQCP6gEAMOwBANDtAQBg7wEAAfEBAKLyAQBC9AEA0vUBAHP3AQAU+QEAtPoBAET8AQDl/QEAhv8BACYBAgC2AgIAVwQCAPgFAgCYBwIAOQkCAMkKAgBqDAIACg4CAKsPAgA7EQIA3BICAHwUAgAMFgIArRcCAE4ZAgDuGgIAfhwCAB8eAgDAHwIAYCECAPAiAgCRJAIAMiYCANInAgBiKQIAAysCAKQsAgBELgIA1C8CAHUxAgAWMwIAtjQCAEY2AgDnNwIAiDkCACk7AgC4PAIAWT4CAPo/AgCaQQIAKkMCAMtEAgBsRgIADEgCAJxJAgA9SwIA3kwCAH5OAgAOUAIAr1ECAFBTAgDwVAIAgVYCACFYAgDCWQIAYlsCAPJcAgCTXgIANGACANRhAgBkYwIABWUCAKZmAgBGaAIA1mkCAHdrAgAYbQIAuG4CAEhwAgDpcQIAinMCACp1AgC6dgIAW3gCAPx5AgCcewIALH0CAM1+AgBugAIADoICAJ6DAgA/hQIA4IYCAICIAgAQigIAsYsCAFKNAgDyjgIAgpACACOSAgDEkwIAZJUCAPSWAgCVmAIANpoCANabAgBmnQIAB58CAKigAgBIogIA2KMCAHmlAgAapwIAuqgCAEqqAgDrqwIAjK0CACyvAgC8sAIAXbICAP6zAgCetQIALrcCAM+4AgBwugIAEbwCAKC9AgBBvwIA4sACAILCAgASxAIAs8UCAFTHAgD0yAIAhMoCACXMAgDGzQIAZs8CAPbQAgCX0gIAONQCANjVAgBp1wIACdkCAKraAgBK3AIA2t0CAHvfAgAc4QIAvOICAEzkAgDt5QIAjucCAC7pAgC+6gIAX+wCAADuAgCg7wIAMPECANHyAgBy9AIAEvYCAKL3AgBD+QIA5PoCAIT8AgAU/gIAtf8CAFYBAwD2AgMAhgQDACcGAwDIBwMAaAkDAPgKAwCZDAMAOg4DANoPAwBqEQMACxMDAKwUAwBMFgMA3BcDAH0ZAwAeGwMAvhwDAE4eAwDvHwMAkCEDADAjAwDAJAMAYSYDAAIoAwCiKQMAMisDANMsAwB0LgMAFDADAKQxAwBFMwMA5jQDAIY2AwAWOAMAtzkDAFg7AwD5PAMAiD4DAClAAwDKQQMAakMDAPpEAwCbRgMAPEgDAMxJAwBsSwMADU0DAK5OAwBOUAMA3lEDAH9TAwAgVQMAwFYDAFFYAwDxWQMAklsDADJdAwDCXgMAY2ADAARiAwCkYwMANGUDANVmAwB2aAMAFmoDAKZrAwBHbQMA6G4DAIhwAwAYcgMAuXMDAFp1AwD6dgMAingDACt6AwDMewMAXH0DAPx+AwCdgAMAPoIDAN6DAwBuhQMAD4cDALCIAwBQigMA4IsDAIGNAwAijwMAwpADAFKSAwDzkwMAlJUDADSXAwDEmAMAZZoDAAacAwCmnQMANp8DANegAwB4ogMAGKQDAKilAwBJpwMA6qgDAIqqAwAarAMAu60DAFyvAwD8sAMAjLIDAC20AwDOtQMAbrcDAP64AwCfugMAQLwDAOG9AwBwvwMAEcEDALLCAwBSxAMA4sUDAIPHAwAkyQMAxMoDAFTMAwD1zQMAls8DADbRAwDG0gMAZ9QDAAjWAwCo1wMAOdkDANnaAwB63AMAGt4DAKrfAwBL4QMA7OIDAHzkAwAc5gMAvecDAF7pAwDu6gMAjuwDAC/uAwDQ7wMAcPEDAADzAwCh9AMAQvYDAOL3AwBy+QMAE/sDALT8AwBU/gMA5P8DAIUBBAAmAwQAxgQEAFYGBAD3BwQAmAkEADgLBADIDAQAaQ4EAAoQBACqEQQAOhMEANsUBAB8FgQADBgEAKwZBABNGwQA7hwEAH4eBAAeIAQAvyEEAGAjBADwJAQAkCYEADEoBADSKQQAcisEAAItBACjLgQARDAEAOQxBAB0MwQAFTUEALY2BABWOAQA5jkEAIc7BAAoPQQAyT4EAFhABAD5QQQAmkMEADpFBADKRgQAa0gEAAxKBACcSwQAPE0EAN1OBAB+UAQADlIEAK5TBABPVQQA8FYEAJBYBAAhWgQAwVsEAGJdBAACXwQAkmAEADNiBADUYwQAdGUEAARnBAClaAQARmoEAOZrBAB2bQQAF28EALhwBABYcgQA6HMEAIl1BAAqdwQAyngEAFp6BAD7ewQAnH0EACx/BADMgAQAbYIEAA6EBACehQQAPocEAN+IBACAigQAEIwEALCNBABRjwQA8pAEAJKSBAAilAQAw5UEAGSXBAAEmQQAlJoEADWcBADWnQQAdp8EAAahBACnogQASKQEAOilBAB4pwQAGakEALqqBABarAQA6q0EAIuvBAAssQQAvLIEAFy0BAD9tQQAnrcEAC65BADOugQAb7wEABC+BACgvwQAQMEEAOHCBACCxAQAIsYEALLHBABTyQQA9MoEAJTMBAAkzgQAxc8EAGbRBAAG0wQAltQEADfWBADY1wQAeNkEAAnbBACp3AQASt4EANrfBAB64QQAG+MEALzkBABM5gQA7OcEAI3pBAAu6wQAzuwEAF7uBAD/7wQAoPEEAEDzBADQ9AQAcfYEABL4BACy+QQAQvsEAOP8BACE/gQAJAAFALQBBQBVAwUA9gQFAIYGBQAmCAUAxwkFAGgLBQD4DAUAmA4FADkQBQDaEQUAahMFAAoVBQCrFgUATBgFANwZBQB8GwUAHR0FAL4eBQBeIAUA7iEFAI8jBQAwJQUA0CYFAGAoBQABKgUAoisFAEItBQDSLgUAczAFABQyBQC0MwUARDUFAOU2BQCGOAUAFjoFALY7BQBXPQUA+D4FAIhABQAoQgUAyUMFAGpFBQD6RgUAmkgFADtKBQDcSwUAbE0FAAxPBQCtUAUATlIFAO5TBQB+VQUAH1cFAMBYBQBgWgUA8VsFAJFdBQAyXwUA0mAFAGJiBQADZAUApGUFAERnBQDUaAUAdWoFABZsBQCmbQUARm8FAOdwBQCIcgUAGHQFALh1BQBZdwUA+ngFAIp6BQAqfAUAy30FAGx/BQD8gAUAnIIFAD2EBQDehQUAfocFAA6JBQCvigUAUIwFAPCNBQCAjwUAIZEFAMKSBQBilAUA8pUFAJOXBQA0mQUA1JoFAGScBQAFngUApp8FADahBQDWogUAd6QFABimBQCopwUASKkFAOmqBQCKrAUAGq4FALqvBQBbsQUA/LIFAIy0BQAstgUAzbcFAG65BQD+ugUAnrwFAD++BQDgvwUAgcEFABDDBQCxxAUAUsYFAPLHBQCCyQUAI8sFAMTMBQBUzgUA9M8FAJXRBQA20wUAxtQFAGbWBQAH2AUAqNkFADjbBQDZ3AUAed4FABrgBQCq4QUASuMFAOvkBQCM5gUALOgFALzpBQBd6wUA/uwFAJ7uBQAu8AUAz/EFAHDzBQAA9QUAoPYFAEH4BQDi+QUAcvsFABL9BQCz/gUAVAAGAOQBBgCEAwYAJQUGAMYGBgBWCAYA9gkGAJcLBgA4DQYAyA4GAGgQBgAJEgYAqhMGADoVBgDaFgYAexgGABwaBgC8GwYATB0GAO0eBgCOIAYALiIGAL4jBgBfJQYAACcGAKAoBgAwKgYA0SsGAHItBgACLwYAojAGAEMyBgDkMwYAdDUGABQ3BgC1OAYAVjoGAOY7BgCGPQYAJz8GAMhABgBYQgYA+EMGAJlFBgA6RwYAykgGAGpKBgALTAYArE0GADxPBgDcUAYAfVIGAB5UBgC+VQYATlcGAO9YBgCQWgYAIFwGAMFdBgBhXwYAAmEGAJJiBgAyZAYA02UGAHRnBgAEaQYApGoGAEVsBgDmbQYAdm8GABZxBgC3cgYAWHQGAOh1BgCIdwYAKXkGAMp6BgBafAYA+n0GAJt/BgA8gQYAzIIGAGyEBgANhgYArocGAE6JBgDeigYAf4wGACCOBgDAjwYAUJEGAPGSBgCSlAYAIpYGAMKXBgBjmQYABJsGAJScBgA0ngYA1Z8GAHahBgAGowYApqQGAEemBgDopwYAeKkGABirBgC5rAYAWq4GAOqvBgCKsQYAK7MGAMy0BgBctgYA/LcGAJ25BgA+uwYA3rwGAG6+BgAPwAYAsMEGAEDDBgDgxAYAgcYGACLIBgCyyQYAUssGAPPMBgCUzgYAJNAGAMTRBgBl0wYABtUGAJbWBgA22AYA19kGAHjbBgAI3QYAqd4GAEngBgDq4QYAeuMGABrlBgC75gYAXOgGAOzpBgCM6wYALe0GAM7uBgBe8AYA/vEGAJ/zBgBA9QYA4PYGAHD4BgAR+gYAsvsGAEL9BgDi/gYAgwAHACQCBwC0AwcAVAUHAPUGBwCWCAcAJgoHAMYLBwBnDQcACA8HAJgQBwA4EgcA2RMHAHoVBwAaFwcAqhgHAEsaBwDsGwcAfB0HABwfBwC9IAcAXiIHAO4jBwCOJQcALycHANAoBwBgKgcAACwHAKEtBwBCLwcA0jAHAHIyBwATNAcAtDUHAEQ3BwDkOAcAhToHACY8BwC2PQcAVj8HAPdABwCYQgcAKEQHAMhFBwBpRwcACkkHAJpKBwA6TAcA200HAHxPBwAMUQcArFIHAE1UBwDuVQcAflcHAB5ZBwC/WgcAYFwHAPBdBwCRXwcAMWEHANJiBwBiZAcAAmYHAKNnBwBEaQcA1GoHAHRsBwAVbgcAtm8HAEZxBwDmcgcAh3QHACh2BwC4dwcAWHkHAPl6BwCafAcAKn4HAMp/BwBrgQcADIMHAJyEBwA8hgcA3YcHAH6JBwAOiwcArowHAE+OBwDwjwcAgJEHACCTBwDBlAcAYpYHAPKXBwCSmQcAM5sHANScBwBkngcABKAHAKWhBwBGowcA1qQHAHamBwAXqAcAuKkHAEirBwDorAcAia4HACqwBwC6sQcAWrMHAPu0BwCctgcALLgHAMy5BwBtuwcADr0HAJ6+BwA+wAcA38EHAIDDBwAQxQcAsMYHAFHIBwDyyQcAgssHACLNBwDDzgcAZNAHAPTRBwCU0wcANdUHANbWBwBm2AcABtoHAKfbBwBI3QcA2N4HAHngBwAZ4gcAuuMHAErlBwDq5gcAi+gHACzqBwC86wcAXO0HAP3uBwCe8AcALvIHAM7zBwBv9QcAEPcHAKD4BwBA+gcA4fsHAIL9BwAS/wcAsgAIAFMCCAD0AwgAhAUIACQHCADFCAgAZgoIAPYLCACWDQgANw8IANgQCABoEggACBQIAKkVCABKFwgA2hgIAHoaCAAbHAgAvB0IAEwfCADsIAgAjSIIAC4kCAC+JQgAXicIAP8oCACgKggAMCwIANAtCABxLwgAEjEIAKIyCABCNAgA4zUIAIQ3CAAUOQgAtDoIAFU8CADlPQgAhj8IACZBCADHQggAaEQIAPhFCACYRwgAOUkIANpKCABqTAgACk4IAKtPCABMUQgA3FIIAHxUCAAdVggAvlcIAE5ZCADuWggAj1wIADBeCADAXwgAYWEIAAFjCACiZAgAMmYIANJnCABzaQgAFGsIAKRsCABEbggA5W8IAHVxCAAWcwgAtnQIAFd2CAD4dwgAiHkIACh7CADJfAgAan4IAPp/CACagQgAO4MIANyECABshggADIgIAK2JCABOiwgA3owIAH6OCAAfkAgAwJEIAFCTCADwlAgAkZYIADKYCADCmQgAYpsIAAOdCACknggANKAIANShCAB1owgABaUIAKamCABGqAgA56kIAHerCAAYrQgAuK4IAFmwCAD6sQgAirMIACq1CADLtggAbLgIAPy5CACcuwgAPb0IAN6+CABuwAgADsIIAK/DCABQxQgA4MYIAIDICAAhyggAwssIAFLNCADyzggAk9AIADTSCADE0wgAZNUIAAXXCACm2AgANtoIANbbCAB33QgAGN8IAKjgCABJ4ggA6eMIAHnlCAAa5wgAuugIAFvqCADr6wgAjO0IACzvCADN8AgAbvIIAP7zCACe9QgAP/cIAOD4CABw+ggAEPwIALH9CABS/wgA4gAJAIICCQAjBAkAxAUJAFQHCQD0CAkAlQoJADYMCQDGDQkAZg8JAAcRCQCoEgkAOBQJANgVCQB5FwkAGhkJAKoaCQBKHAkA6x0JAHsfCQAcIQkAvCIJAF0kCQDtJQkAjicJAC4pCQDPKgkAXywJAAAuCQCgLwkAQTEJAOIyCQByNAkAEjYJALM3CQBUOQkA5DoJAIQ8CQAlPgkAxj8JAFZBCQD2QgkAl0QJADhGCQDIRwkAaEkJAAlLCQCZTAkAOk4JANpPCQB7UQkAC1MJAKxUCQBMVgkA7VcJAI5ZCQAeWwkAvlwJAF9eCQAAYAkAkGEJADFjCQDRZAkAcmYJAAJoCQCiaQkAQ2sJAORsCQB0bgkAFHAJALVxCQBWcwkA5nQJAIZ2CQAneAkAyHkJAFh7CQD4fAkAmX4JACmACQDKgQkAaoMJAAuFCQCbhgkAPIgJANyJCQB9iwkADY0JAK6OCQBOkAkA75EJAJCTCQAglQkAwJYJAGGYCQACmgkAkpsJADKdCQDTngkAdKAJAASiCQCkowkARaUJAOamCQB2qAkAFqoJALerCQBYrQkA6K4JAIiwCQApsgkAyrMJAFq1CQD6tgkAm7gJACu6CQDMuwkAbL0JAA2/CQCdwAkAPsIJAN7DCQB/xQkAIMcJALDICQBQygkA8csJAJLNCQAizwkAwtAJAGPSCQAE1AkAlNUJADTXCQDV2AkAdtoJAAbcCQCm3QkAR98JAOjgCQB44gkAGeQJALnlCQBJ5wkA6ugJAIrqCQAr7AkAu+0JAFzvCQD88AkAnfIJAC30CQDO9QkAbvcJAA/5CQCf+gkAQPwJAOD9CQCB/wkAIgEKALICCgBSBAoA8wUKAJQHCgAkCQoAxAoKAGUMCgD1DQoAlg8KADYRCgDXEgoAZxQKAAgWCgCoFwoASRkKANkaCgB6HAoAGh4KALsfCgBLIQoA7CIKAIwkCgAtJgoAzicKAF4pCgD+KgoAnywKAEAuCgDQLwoAcDEKABEzCgCyNAoAQjYKAOI3CgCDOQoAJDsKALQ8CgBUPgoA9T8KAIVBCgAmQwoAxkQKAGdGCgD3RwoAmEkKADhLCgDZTAoAaU4KAApQCgCqUQoAS1MKANtUCgB8VgoAHFgKAL1ZCgBeWwoA7lwKAI5eCgAvYAoA0GEKAGBjCgABZQoAoWYKAEJoCgDSaQoAcmsKABNtCgCjbgoARHAKAORxCgCFcwoAFXUKALZ2CgBWeAoA93kKAId7CgAofQoAyH4KAGmACgD5gQoAmoMKADqFCgDbhgoAfIgKAAyKCgCsiwoATY0KAO6OCgB+kAoAHpIKAL+TCgBglQoA8JYKAJCYCgAxmgoAwZsKAGKdCgACnwoAo6AKADOiCgDUowoAdKUKABWnCgClqAoARqoKAOarCgCHrQoAF68KALiwCgBYsgoA+bMKAJq1CgAqtwoAyrgKAGu6CgAMvAoAnL0KADy/CgDdwAoAfsIKAA7ECgCuxQoAT8cKAN/ICgCAygoAIMwKAMHNCgBRzwoA8tAKAJLSCgAz1AoAw9UKAGTXCgAE2QoApdoKADXcCgDW3QoAdt8KABfhCgCn4goASOQKAOnlCgCJ5woAKukKALrqCgBa7AoA++0KAJzvCgAs8QoAzPIKAG30CgD99QoAnvcKAD75CgDf+goAb/wKABD+CgCw/woAUQELAOECCwCCBAsAIgYLAMMHCwBTCQsA9AoLAJQMCwA1DgsAxQ8LAGYRCwAGEwsApxQLADcWCwDYFwsAeBkLABkbCwCpHAsASh4LAOofCwCLIQsAGyMLALwkCwBcJgsA/ScLAI0pCwAuKwsAziwLAG8uCwD/LwsAoDELAEAzCwDhNAsAcTYLABI4CwCyOQsAUzsLAPQ8CwCEPgsAJEALAMVBCwBmQwsA9kQLAJZGCwA3SAsAx0kLAGhLCwAITQsAqU4LADlQCwDaUQsAelMLABtVCwCrVgsATFgLAOxZCwCNWwsAHV0LAL5eCwBeYAsA/2ELAI9jCwAwZQsA0WYLAHFoCwABagsAomsLAEJtCwDjbgsAc3ALABRyCwC0cwsAVXULAOV2CwCGeAsAJnoLAMd7CwBXfQsA+H4LAJiACwA5ggsAyYMLAGqFCwAKhwsAq4gLADuKCwDciwsAfI0LAB2PCwCtkAsATpILAO6TCwCPlQsAH5cLAMCYCwBgmgsAAZwLAJGdCwAynwsA0qALAHOiCwADpAsApKULAESnCwDlqAsAdaoLABasCwC2rQsAV68LAPiwCwCIsgsAKLQLAMm1CwBqtwsA+rgLAJq6CwA7vAsAy70LAGy/CwAMwQsArcILAD3ECwDexQsAfscLAB/JCwCvygsAUMwLAPDNCwCRzwsAIdELAMLSCwBi1AsAA9YLAJPXCwA02QsA1NoLAHXcCwAF3gsApt8LAEbhCwDn4gsAd+QLABjmCwC55wsAWekLAOnqCwCK7AsAKu4LAMvvCwBb8QsA/PILAJz0CwA99gsAzfcLAG75CwAO+wsAr/wLAD/+CwDg/wsAgAEMACEDDADCBAwAUgYMAPIHDACTCQwAIwsMAMQMDABkDgwABRAMAJURDAA2EwwA1hQMAHcWDAAHGAwAqBkMAEgbDADpHAwAeR4MABogDAC6IQwAWyMMAOskDACMJgwALCgMAM0pDABdKwwA/iwMAJ4uDAA/MAwAzzEMAHAzDAAQNQwAsTYMAEE4DADiOQwAgjsMACM9DACzPgwAVEAMAPRBDACVQwwAJUUMAMZGDABmSAwAB0oMAJdLDAA4TQwA2E4MAHlQDAAaUgwAqlMMAEpVDADrVgwAe1gMABxaDAC8WwwAXV0MAO1eDACOYAwALmIMAM9jDABfZQwAAGcMAKFoDABBagwA0WsMAHJtDAASbwwAs3AMAENyDADkcwwAhHUMACV3DAC1eAwAVnoMAPZ7DACXfQwAJ38MAMiADABoggwACYQMAJmFDAA6hwwA2ogMAHuKDAALjAwArI0MAEyPDADtkAwAfZIMAB6UDAC+lQwAX5cMAO+YDACQmgwAMJwMANGdDABhnwwAAqEMAKKiDABDpAwA06UMAHSnDAAUqQwAtaoMAEWsDADmrQwAhq8MACexDAC3sgwAWLQMAPi1DACZtwwAKbkMAMq6DABqvAwAC74MAJu/DAA8wQwA3MIMAH3EDAANxgwArscMAE7JDADvygwAf8wMACDODADAzwwAYdEMAPHSDACS1AwAMtYMANPXDABj2QwABNsMAKTcDABF3gwA1d8MAHbhDAAW4wwAt+QMAEfmDADo5wwAiekMACnrDAC57AwAWu4MAPrvDACb8QwAK/MMAMz0DABs9gwADfgMAJ35DAA++wwA3vwMAH/+DAAPAA0AsAENAFADDQDxBA0AgQYNACIIDQDCCQ0AYwsNAPMMDQCUDg0ANBANAMQRDQBlEw0ABhUNAKYWDQBHGA0A1xkNAHgbDQAYHQ0AuR4NAEkgDQDqIQ0AiiMNACslDQC7Jg0AXCgNAPwpDQCdKw0ALS0NAM4uDQBuMA0ADzINAJ8zDQBANQ0A4DYNAIE4DQAROg0AsjsNAFI9DQDzPg0Ag0ANACRCDQDEQw0AZUUNAPVGDQCWSA0ANkoNANdLDQBnTQ0ACE8NAKhQDQBJUg0A2VMNAHpVDQAaVw0Au1gNAEtaDQDsWw0AjF0NABxfDQC9YA0AXmINAP5jDQCfZQ0AL2cNANBoDQBxag0AEWwNAKFtDQBCbw0A4nANAINyDQATdA0AtHUNAFR3DQD1eA0AhXoNACZ8DQDGfQ0AZ38NAPeADQCYgg0AOIQNANmFDQBphw0ACokNAKqKDQBLjA0A240NAHyPDQAckQ0AvZINAE2UDQDulQ0AjpcNAC+ZDQC/mg0AYJwNAACeDQChnw0AMaENANKiDQBypA0AE6YNAKOnDQBEqQ0A5KoNAIWsDQAVrg0Atq8NAFaxDQD3sg0Ah7QNACi2DQDItw0AabkNAPm6DQCavA0AOr4NAMq/DQBrwQ0ADMMNAKzEDQA8xg0A3ccNAH7JDQAeyw0Av8wNAE/ODQDwzw0AkNENADHTDQDB1A0AYtYNAALYDQCj2Q0AM9sNANTcDQB03g0AFeANAKXhDQBG4w0A5uQNAIfmDQAX6A0AuOkNAFnrDQD57A0Aie4NACrwDQDK8Q0AWvMNAPv0DQCc9g0APPgNAMz5DQBt+w0ADv0NAK7+DQBPAA4A3wEOAIADDgAgBQ4AwQYOAFEIDgDyCQ4AkgsOADMNDgDDDg4AZBAOAAQSDgClEw4ANRUOANYWDgB2GA4AFxoOAKcbDgBIHQ4A6B4OAIkgDgAZIg4AuiMOAFolDgDqJg4AiygOACwqDgDMKw4AXC0OAP0uDgCeMA4APjIOAM4zDgBvNQ4AEDcOALA4DgBROg4A4TsOAII9DgAiPw4Aw0AOAFNCDgD0Qw4AlEUOADVHDgDFSA4AZkoOAAZMDgCnTQ4AN08OANhQDgB4Ug4AGVQOAKlVDgBKVw4A6lgOAItaDgAbXA4AvF0OAFxfDgDsYA4AjWIOAC5kDgDOZQ4AXmcOAP9oDgCgag4AQWwOAOFtDgBxbw4AEnEOALJyDgBTdA4A43UOAIR3DgAkeQ4AxXoOAFV8DgD2fQ4Aln8OACaBDgDHgg4AaIQOAAiGDgCZhw4AOYkOANqKDgB6jA4ACo4OAKuPDgBMkQ4A7JIOAHyUDgAdlg4AvpcOAF6ZDgDumg4Aj5wOADCeDgDQnw4AcaEOAAGjDgCipA4AQqYOAOOnDgBzqQ4AFKsOALSsDgBVrg4A5a8OAIaxDgAmsw4Ax7QOAFe2DgD4tw4AmLkOADm7DgDJvA4Aar4OAArADgCawQ4AO8MOANzEDgB8xg4ADMgOAK3JDgBOyw4A7swOAI/ODgAf0A4AwNEOAGDTDgAB1Q4AkdYOADLYDgDS2Q4Ac9sOAAPdDgCk3g4AROAOAOXhDgB14w4AFuUOALbmDgBX6A4A5+kOAIjrDgAp7Q4Aye4OAFnwDgD68Q4AmvMOADv1DgDL9g4AbPgOAAz6DgCt+w4APf0OAN7+DgB+AA8AHwIPAK8DDwBQBQ8A8AYPAIEIDwAhCg8AwgsPAGINDwDyDg8AkxAPADQSDwDUEw8AZBUPAAUXDwCmGA8ARhoPANYbDwB3HQ8AGB8PALggDwBIIg8A6SMPAIolDwAqJw8AyygPAFsqDwD8Kw8AnC0PAD0vDwDNMA8AbjIPAA40DwCvNQ8APzcPAOA4DwCAOg8AITwPALE9DwBSPw8A8kAPAJNCDwAjRA8AxEUPAGRHDwD0SA8AlUoPADZMDwDWTQ8AZk8PAAdRDwCoUg8ASFQPANhVDwB5Vw8AGlkPALpaDwBKXA8A610PAIxfDwAsYQ8AvGIPAF1kDwD+ZQ8AnmcPAC5pDwDPag8AcGwPABFuDwCxbw8AQXEPAOJyDwCCdA8AI3YPALN3DwBUeQ8A9HoPAJV8DwAlfg8Axn8PAGaBDwAHgw8Al4QPADiGDwDYhw8AaYkPAAmLDwCqjA8ASo4PANqPDwB7kQ8AHJMPALyUDwBMlg8A7ZcPAI6ZDwAumw8AvpwPAF+eDwAAoA8AoKEPADCjDwDRpA8AcqYPABKoDwCiqQ8AQ6sPAOSsDwCErg8AFLAPALWxDwBWsw8A9rQPAJe2DwAnuA8AyLkPAGi7DwAJvQ8Amb4PADrADwDawQ8Ae8MPAAvFDwCsxg8ATMgPANzJDwB9yw8AHs0PAL7ODwBO0A8A79EPAJDTDwAw1Q8AwNYPAGHYDwAC2g8AotsPADLdDwDT3g8AdOAPABTiDwCk4w8AReUPAObmDwCG6A8AJ+oPALfrDwBY7Q8A+e4PAJnwDwAp8g8AyvMPAGr1DwD69g8Am/gPADz6DwDc+w8AbP0PAA3/DwCuABAATgIQAN4DEAB/BRAAIAcQAMAIEABRChAA8QsQAJINEAAyDxAAwhAQAGMSEAAEFBAApBUQADQXEADVGBAAdhoQABYcEACmHRAARx8QAOggEACIIhAAGCQQALklEABaJxAA+igQAIoqEAArLBAAzC0QAGwvEAD8MBAAnTIQAD40EADeNRAAbjcQAA85EACwOhAAUDwQAOA9EACBPxAAIkEQAMJCEABjRBAA80UQAJRHEAA0SRAA1UoQAGVMEAAGThAApk8QADZREADXUhAAeFQQABhWEACoVxAASVkQAOpaEACKXBAAGl4QALtfEABcYRAA/GIQAIxkEAAtZhAAzmcQAG5pEAD+ahAAn2wQAEBuEADhbxAAcHEQABFzEACydBAAUnYQAOJ3EACDeRAAJHsQAMR8EABlfhAA9X8QAJaBEAA2gxAA14QQAGeGEAAIiBAAqIkQAEmLEADqjBAAio4QABqQEAC7kRAAXJMQAPyUEACMlhAALZgQAM6ZEABumxAA/pwQAJ+eEABAoBAA4KEQAHCjEAARpRAAsqYQAFKoEADiqRAAg6sQACStEADErhAAZbAQAPWxEACWsxAANrUQANe2EABnuBAACLoQAKi7EAA4vRAA2b4QAHrAEAAawhAAqsMQAEvFEADsxhAAjMgQABzKEAC9yxAAXs0QAP7OEACO0BAAL9IQANDTEABx1RAAANcQAKHYEABC2hAA4tsQAHLdEAAT3xAAtOAQAFTiEADk4xAAheUQACbnEADG6BAAVuoQAPfrEACY7RAAOO8QAMnwEABp8hAACvQQAKr1EABL9xAA2/gQAHz6EAAc/BAAvf0QAE3/EADuABEAjgIRAB4EEQC/BREAYAcRAAAJEQCQChEAMQwRANINEQByDxEAAhERAKMSEQBEFBEA5BURAHQXEQAVGREAthoRAFYcEQDmHREAhx8RACghEQDIIhEAWCQRAPklEQCaJxEAOikRAMoqEQBrLBEADC4RAKwvEQBNMREA3TIRAH40EQAeNhEArjcRAE85EQDwOhEAkDwRACA+EQDBPxEAYkERAAJDEQCSRBEAM0YRANRHEQB0SREABEsRAKVMEQBGThEA5k8RAHZREQAXUxEAuFQRAFlWEQDoVxEAiVkRACpbEQDKXBEAWl4RAPtfEQCcYREAPGMRAMxkEQBtZhEADmgRAK5pEQA+axEA32wRAIBuEQAgcBEAsXERAFFzEQDydBEAknYRACJ4EQDDeREAZHsRAAR9EQCUfhEANYARANaBEQB2gxEABoURAKeGEQBIiBEA6IkRAHiLEQAZjREAuo4RAFqQEQDqkREAi5MRACyVEQDMlhEAXJgRAP2ZEQCemxEAPp0RAM6eEQBvoBEAEKIRALCjEQBApREA4aYRAIKoEQAiqhEAsqsRAFOtEQD0rhEAlLARACSyEQDFsxEAZrURAAa3EQCWuBEAN7oRANi7EQB4vREACL8RAKnAEQBKwhEA6sMRAHrFEQAbxxEAvMgRAFzKEQDsyxEAjc0RAC7PEQDO0BEAXtIRAP/TEQCg1REAQdcRANDYEQBx2hEAEtwRALLdEQBC3xEA4+ARAITiEQAk5BEAtOURAFXnEQD26BEAluoRACbsEQDH7REAaO8RAAjxEQCZ8hEAOfQRANr1EQB69xEACvkRAKv6EQBM/BEA7P0RAHz/EQAdARIAvgISAE4EEgDuBRIAjwcSADAJEgDQChIAYAwSAAEOEgCiDxIAQhESANISEgBzFBIAFBYSALQXEgBEGRIA5RoSAIYcEgAmHhIAth8SAFchEgD4IhIAmCQSACgmEgDJJxIAaikSAAorEgCaLBIAOy4SANwvEgB8MRIADDMSAK00EgBONhIA3jcSAH45EgAfOxIAwDwSAGA+EgDwPxIAkUESADJDEgDCRBIAYkYSAANIEgCkSRIAREsSANRMEgB1ThIAFlASALZREgBGUxIA51QSAIhWEgApWBIAuFkSAFlbEgD6XBIAml4SACpgEgDLYRIAbGMSAAxlEgCcZhIAPWgSAN5pEgB+axIADm0SAK9uEgBQcBIA8HESAIFzEgAhdRIAwnYSAFJ4EgDyeRIAk3sSADR9EgDUfhIAZIASAAWCEgCmgxIARoUSANaGEgB3iBIAGIoSALiLEgBIjRIA6Y4SAIqQEgAqkhIAupMSAFuVEgD8lhIAnJgSACyaEgDNmxIAbp0SAA6fEgCeoBIAP6ISAOCjEgCApRIAEKcSALGoEgBSqhIA8qsSAIKtEgAjrxIAxLASAFSyEgD0sxIAlbUSADa3EgDWuBIAZroSAAe8EgCovRIASL8SANjAEgB5whIAGsQSALrFEgBKxxIA68gSAIzKEgAszBIAvM0SAF3PEgD+0BIAntISAC7UEgDP1RIAcNcSABHZEgCg2hIAQdwSAOLdEgCC3xIAEuESALPiEgBU5BIA5OUSAITnEgAl6RIAxuoSAGbsEgD27RIAl+8SADjxEgDY8hIAafQSAAn2EgCq9xIASvkSANr6EgB7/BIAHP4SALz/EgBMARMA7QITAI4EEwAuBhMAvgcTAF8JEwAACxMAoAwTADAOEwDRDxMAchETABITEwCiFBMAQxYTAOQXEwB0GRMAFBsTALUcEwBWHhMA5h8TAIYhEwAnIxMAyCQTAGgmEwD4JxMAmSkTADorEwDaLBMAai4TAAswEwCsMRMATDMTANw0EwB9NhMAHjgTAL45EwBOOxMA7zwTAJA+EwAwQBMAwEETAGFDEwACRRMAokYTADJIEwDTSRMAdEsTABRNEwCkThMARVATAOZREwCGUxMAFlUTALdWEwBYWBMA6FkTAIhbEwApXRMAyl4TAFpgEwD6YRMAm2MTADxlEwDMZhMAbGgTAA1qEwCuaxMATm0TAN5uEwB/cBMAIHITAMBzEwBRdRMA8XYTAJJ4EwAyehMAwnsTAGN9EwAEfxMAlIATADSCEwDVgxMAdoUTABaHEwCmiBMAR4oTAOiLEwCIjRMAGI8TALmQEwBakhMA+pMTAIqVEwArlxMAzJgTAGyaEwD8mxMAnZ0TAD6fEwDeoBMAbqITAA+kEwCwpRMAUKcTAOCoEwCBqhMAIqwTAMKtEwBSrxMA87ATAJSyEwAktBMAxLUTAGW3EwAGuRMAlroTADa8EwDXvRMAeL8TAAjBEwCowhMAScQTAOrFEwB6xxMAGskTALvKEwBczBMA/M0TAIzPEwAt0RMAztITAG7UEwD+1RMAn9cTAEDZEwDh2hMAcNwTABHeEwCy3xMAUuETAOLiEwCD5BMAJOYTAMTnEwBU6RMA9eoTAJbsEwA27hMAxu8TAGfxEwAI8xMAmPQTADn2EwDZ9xMAevkTAAr7EwCq/BMAS/4TAOz/EwB8ARQAHAMUAL0EFABeBhQA/gcUAI4JFAAvCxQA0AwUAHAOFAAAEBQAoREUAEITFADiFBQAchYUABMYFAC0GRQAVBsUAOQcFACFHhQAJiAUAMYhFABWIxQA9yQUAJgmFAA4KBQAyCkUAGkrFAAKLRQAmi4UADowFADbMRQAfDMUAAw1FACsNhQATTgUAO45FAB+OxQAHj0UAL8+FABgQBQA8EEUAJBDFAAxRRQA0kYUAHJIFAACShQAo0sUAERNFADkThQAdFAUABVSFAC2UxQAVlUUAOZWFACHWBQAKFoUAMlbFABYXRQA+V4UAJpgFAAqYhQAymMUAGtlFAAMZxQAnGgUADxqFADdaxQAfm0UAA5vFACucBQAT3IUAPBzFACAdRQAIXcUAMF4FABiehQA8nsUAJJ9FAAzfxQA1IAUAHSCFAAEhBQApYUUAEaHFADmiBQAdooUABeMFAC4jRQAWI8UAOiQFACJkhQAKpQUAMqVFABalxQA+5gUAJyaFAAsnBQAzJ0UAG2fFAAOoRQAnqIUAD6kFADfpRQAgKcUABCpFACwqhQAUawUAPKtFACCrxQAIrEUAMOyFABktBQA9LUUAJS3FAA1uRQA1roUAGa8FAAGvhQAp78UAEjBFADowhQAeMQUABnGFAC6xxQAWskUAOrKFACLzBQALM4UAMzPFABc0RQA/dIUAJ7UFAAu1hQAztcUAG/ZFAAQ2xQAoNwUAEDeFADh3xQAguEUABLjFACy5BQAU+YUAPTnFACE6RQAJOsUAMXsFABm7hQA9u8UAJbxFAA38xQA2PQUAHj2FAAJ+BQAqfkUAEr7FADq/BQAev4UABsAFQC8ARUAXAMVAOwEFQCNBhUALggVAL4JFQBeCxUA/wwVAKAOFQAwEBUA0BEVAHETFQASFRUAohYVAEIYFQDjGRUAhBsVABQdFQC0HhUAVSAVAPYhFQCWIxUAJiUVAMcmFQBoKBUACCoVAJgrFQA5LRUA2i4VAGowFQAKMhUAqzMVAEw1FQDcNhUAfDgVAB06FQC+OxUATj0VAO4+FQCPQBUAMEIVANBDFQBgRRUAAUcVAKJIFQBCShUA0ksVAHNNFQAUTxUApFAVAERSFQDlUxUAhlUVABZXFQC2WBUAV1oVAPhbFQCIXRUAKF8VAMlgFQBqYhUA+mMVAJplFQA7ZxUA3GgVAGxqFQAMbBUArW0VAE5vFQDecBUAfnIVAB90FQDAdRUAYHcVAPF4FQCRehUAMnwVANJ9FQBifxUAA4EVAKSCFQA0hBUA1IUVAHWHFQAWiRUApooVAEaMFQDnjRUAiI8VABiRFQC4khUAWZQVAPqVFQCKlxUAKpkVAMuaFQBsnBUA/J0VAJyfFQA9oRUA3qIVAG6kFQAOphUAr6cVAFCpFQDgqhUAgKwVACGuFQDCrxUAYrEVAPKyFQCTtBUANLYVANS3FQBkuRUABbsVAKa8FQA2vhUA1r8VAHfBFQAYwxUAqMQVAEjGFQDpxxUAiskVABrLFQC6zBUAW84VAPzPFQCM0RUALNMVAM3UFQBu1hUA/tcVAJ7ZFQA/2xUA4NwVAHDeFQAQ4BUAseEVAFLjFQDi5BUAguYVACPoFQDE6RUAZOsVAPTsFQCV7hUANvAVAMbxFQBm8xUAB/UVAKj2FQA4+BUA2fkVAHn7FQAa/RUAqv4VAEoAFgDrARYAjAMWABwFFgC8BhYAXQgWAP4JFgCOCxYALg0WAM8OFgBwEBYAABIWAKATFgBBFRYA4hYWAHIYFgASGhYAsxsWAFQdFgD0HhYAhCAWACUiFgDGIxYAViUWAPYmFgCXKBYAOCoWAMgrFgBoLRYACS8WAKowFgA6MhYA2jMWAHs1FgAcNxYArDgWAEw6FgDtOxYAjj0WAB4/FgC+QBYAX0IWAABEFgCQRRYAMEcWANFIFgByShYAEkwWAKJNFgBDTxYA5FAWAIRSFgAUVBYAtVUWAFZXFgDmWBYAhloWACdcFgDIXRYAWF8WAPhgFgCZYhYAOmQWAMplFgBqZxYAC2kWAKxqFgA8bBYA3G0WAH1vFgAecRYArnIWAE50FgDvdRYAkHcWACB5FgDBehYAYXwWAAJ+FgCSfxYAMoEWANOCFgB0hBYABIYWAKSHFgBFiRYA5ooWAHaMFgAWjhYAt48WAFiRFgDokhYAiJQWACmWFgDKlxYAWpkWAPqaFgCbnBYAPJ4WAMyfFgBsoRYADaMWAK6kFgA+phYA3qcWAH+pFgAgqxYAsKwWAFCuFgDxrxYAkrEWACKzFgDCtBYAY7YWAAS4FgCUuRYANLsWANW8FgB2vhYABsAWAKbBFgBHwxYA6MQWAHjGFgAYyBYAuckWAFrLFgDqzBYAis4WACvQFgDM0RYAXNMWAPzUFgCd1hYAPtgWAM7ZFgBu2xYAD90WALDeFgBA4BYA4OEWAIHjFgAi5RYAsuYWAFLoFgDz6RYAlOsWACTtFgDE7hYAZfAWAAbyFgCW8xYANvUWANf2FgB4+BYACPoWAKn7FgBJ/RYA6v4WAHoAFwAaAhcAuwMXAFwFFwDsBhcAjAgXAC0KFwDOCxcAXg0XAP4OFwCfEBcAQBIXANATFwBwFRcAERcXALIYFwBCGhcA4hsXAIMdFwAkHxcAtCAXAFQiFwD1IxcAliUXACYnFwDGKBcAZyoXAAgsFwCYLRcAOC8XANkwFwB6MhcACjQXAKo1FwBLNxcA7DgXAHw6FwAcPBcAvT0XAF4/FwDuQBcAjkIXAC9EFwDQRRcAYEcXAABJFwChShcAQkwXANJNFwByTxcAE1EXALRSFwBEVBcA5FUXAIVXFwAmWRcAtloXAFZcFwD3XRcAmF8XAChhFwDIYhcAaWQXAApmFwCaZxcAOmkXANtqFwB8bBcADG4XAKxvFwBNcRcA7nIXAH50FwAedhcAv3cXAGB5FwDwehcAkXwXADF+FwDSfxcAYoEXAAKDFwCjhBcARIYXANSHFwB0iRcAFYsXALaMFwBGjhcA5o8XAIeRFwAXkxcAuJQXAFiWFwD5lxcAmpkXACqbFwDKnBcAa54XAAygFwCcoRcAPKMXAN2kFwB+phcADqgXAK6pFwBPqxcA8KwXAICuFwAgsBcAwbEXAGKzFwDytBcAkrYXADO4FwDUuRcAZLsXAAS9FwClvhcARsAXANbBFwB2wxcAF8UXALjGFwBIyBcA6MkXAInLFwAZzRcAus4XAFrQFwD70RcAnNMXACzVFwDM1hcAbdgXAA7aFwCe2xcAPt0XAN/eFwCA4BcAEOIXALDjFwBR5RcA8uYXAILoFwAi6hcAw+sXAGTtFwD07hcAlPAXADXyFwDW8xcAZvUXAAb3FwCn+BcASPoXANj7FwB5/RcAGf8XALoAGABKAhgA6gMYAIsFGAAsBxgAvAgYAFwKGAD9CxgAjQ0YAC4PGADOEBgAbxIYAP8TGACgFRgAQBcYAOEYGACCGhgAEhwYALIdGABTHxgA9CAYAIQiGAAkJBgAxSUYAGYnGAD2KBgAlioYADcsGADYLRgAaC8YAAgxGACpMhgASjQYANo1GAB6NxgAGzkYALw6GABMPBgA7D0YAI0/GAAuQRgAvkIYAF5EGAD/RRgAoEcYADBJGADQShgAcUwYABJOGACiTxgAQlEYAONSGABzVBgAFFYYALRXGABVWRgA5VoYAIZcGAAmXhgAx18YAFdhGAD4YhgAmGQYADlmGADaZxgAamkYAAprGACrbBgATG4YANxvGAB8cRgAHXMYAL50GABOdhgA7ncYAI95GAAwexgAwHwYAGF+GAABgBgAkYEYADKDGADShBgAc4YYAAOIGACkiRgARIsYAOWMGAB1jhgAFpAYALaRGABXkxgA+JQYAIiWGAAomBgAyZkYAGqbGAD6nBgAmp4YADugGADcoRgAbKMYAAylGACtphgATqgYAN6pGAB+qxgAH60YAMCuGABQsBgA8LEYAJGzGAAhtRgAwrYYAGK4GAADuhgAk7sYADS9GADUvhgAdcAYAAXCGACmwxgARsUYAOfGGACIyBgAGMoYALjLGABZzRgA+s4YAIrQGAAq0hgAy9MYAGzVGAD81hgAnNgYAD3aGADe2xgAbt0YAA7fGACv4BgAUOIYAODjGACA5RgAIecYAMLoGABS6hgA8usYAJPtGAA07xgAxPAYAGTyGAAF9BgAlfUYADb3GADW+BgAd/oYAAf8GACo/RgASf8YAOkAGQCKAhkAGgQZALoFGQBbBxkA/AgZAIwKGQAsDBkAzQ0ZAF0PGQD+EBkAnhIZAD8UGQDPFRkAcBcZABAZGQCxGhkAQRwZAOIdGQCCHxkAIyEZALMiGQBUJBkA9CUZAJUnGQAlKRkAxioZAGYsGQAHLhkAly8ZADgxGQDYMhkAeTQZABo2GQCqNxkASjkZAOs6GQCMPBkAHD4ZALw/GQBdQRkA/kIZAI5EGQAuRhkAz0cZAHBJGQAASxkAoEwZAEFOGQDiTxkAclEZABJTGQCzVBkAVFYZAORXGQCEWRkAJVsZAMZcGQBWXhkA9l8ZAJdhGQA4YxkAyGQZAGhmGQAJaBkAqmkZADprGQDabBkAe24ZAAtwGQCscRkATHMZAO10GQB9dhkAHngZAL55GQBfexkA73wZAJB+GQAxgBkA0YEZAGGDGQAChRkAooYZAEOIGQDTiRkAdIsZABSNGQC1jhkARZAZAOaRGQCGkxkAJ5UZALeWGQBYmBkA+JkZAJmbGQApnRkAyp4ZAGqgGQALohkArKMZADylGQDcphkAfagZAB6qGQCuqxkATq0ZAO+uGQCQsBkAILIZAMCzGQBhtRkAArcZAJK4GQAyuhkA07sZAHS9GQAEvxkApMAZAEXCGQDmwxkAdsUZABbHGQC3yBkAWMoZAOjLGQCIzRkAKc8ZALnQGQBa0hkA+tMZAJvVGQAr1xkAzNgZAGzaGQAN3BkAnd0ZAD7fGQDe4BkAf+IZAA/kGQCw5RkAUOcZAPHoGQCB6hkAIuwZAMLtGQBj7xkA8/AZAJTyGQA09BkA1fUZAGX3GQAG+RkApvoZAEf8GQDX/RkAeP8ZABkBGgC5AhoASQQaAOoFGgCKBxoAKwkaALsKGgBcDBoA/A0aAJ0PGgA+ERoAzhIaAG4UGgAPFhoAsBcaAEAZGgDgGhoAgRwaACIeGgCyHxoAUiEaAPMiGgCUJBoAJCYaAMQnGgBlKRoABisaAJYsGgA2LhoA1y8aAHgxGgAIMxoAqDQaAEk2GgDqNxoAejkaABo7GgC7PBoASz4aAOw/GgCMQRoALUMaAL1EGgBeRhoA/kcaAJ9JGgAvSxoA0EwaAHBOGgARUBoAslEaAEJTGgDiVBoAg1YaACRYGgC0WRoAVFsaAPVcGgCWXhoAJmAaAMZhGgBnYxoACGUaAJhmGgA4aBoA2WkaAHprGgAKbRoAqm4aAEtwGgDbcRoAfHMaABx1GgC9dhoATXgaAO55GgCOexoAL30aAL9+GgBggBoAAYIaAKGDGgAxhRoA0oYaAHKIGgATihoAo4saAESNGgDkjhoAhZAaABWSGgC2kxoAVpUaAPeWGgCHmBoAKJoaAMibGgBpnRoA+Z4aAJqgGgA6ohoA26MaAGulGgAMpxoArKgaAE2qGgDdqxoAfq0aAB6vGgC/sBoAT7IaAPCzGgCQtRoAMbcaAMG4GgBiuhoAArwaAKO9GgAzvxoA1MAaAHTCGgAVxBoApcUaAEbHGgDmyBoAh8oaABfMGgC4zRoAWM8aAPnQGgCJ0hoAKtQaAMrVGgBr1xoA+9gaAJzaGgA83BoA3d0aAH7fGgAO4RoAruIaAE/kGgDw5RoAgOcaACDpGgDB6hoAUewaAPLtGgCS7xoAM/EaAMPyGgBk9BoABPYaAKX3GgA1+RoA1voaAHb8GgAX/hoAp/8aAEgBGwDpAhsAiQQbABkGGwC6BxsAWgkbAPsKGwCLDBsALA4bAMwPGwBtERsA/RIbAJ4UGwA+FhsA3xcbAG8ZGwAQGxsAsBwbAFEeGwDyHxsAgiEbACIjGwDDJBsAZCYbAPQnGwCUKRsANSsbANYsGwBmLhsABjAbAKcxGwA3MxsA2DQbAHg2GwAZOBsAqTkbAEo7GwDqPBsAiz4bABtAGwC8QRsAXEMbAP1EGwCNRhsALkgbAM5JGwBvSxsA/0wbAKBOGwBAUBsA4VEbAHFTGwASVRsAslYbAFNYGwDjWRsAhFsbACRdGwDFXhsAVWAbAPZhGwCWYxsAN2UbAMdmGwBoaBsACGobAKlrGwBKbRsA2m4bAHpwGwAbchsAvHMbAEx1GwDsdhsAjXgbAC56GwC+exsAXn0bAP9+GwCPgBsAMIIbANGDGwBxhRsAAYcbAKKIGwBCihsA44sbAHONGwAUjxsAtJAbAFWSGwDlkxsAhpUbACaXGwDHmBsAV5obAPibGwCYnRsAOZ8bAMmgGwBqohsACqQbAKulGwA7pxsA3KgbAHyqGwAdrBsAra0bAE6vGwDusBsAj7IbAB+0GwDAtRsAYLcbAAG5GwCRuhsAMrwbANK9GwBzvxsAA8EbAKTCGwBExBsA5cUbAIbHGwAWyRsAtsobAFfMGwDnzRsAiM8bACjRGwDJ0hsAWdQbAPrVGwCa1xsAO9kbAMvaGwBs3BsADN4bAK3fGwA94RsA3uIbAH7kGwAf5hsAr+cbAFDpGwDw6hsAkewbACHuGwDC7xsAYvEbAAPzGwCT9BsANPYbANT3GwB1+RsABfsbAKb8GwBG/hsA5/8bAIgBHAAYAxwAuQQcAFkGHADpBxwAigkcACoLHADLDBwAWw4cAPwPHACcERwAPRMcAM0UHABuFhwADhgcAK8ZHAA/GxwA4BwcAIAeHAAhIBwAsSEcAFIjHADyJBwAkyYcACMoHADEKRwAZCscAAUtHACVLhwANjAcANYxHAB3MxwABzUcAKg2HABIOBwA6TkcAHk7HAAaPRwAuj4cAFtAHADrQRwAjEMcACxFHADNRhwAXUgcAP5JHACeSxwAP00cAM9OHABwUBwAEFIcALFTHABBVRwA4lYcAIJYHAAjWhwAs1scAFRdHAD0XhwAlWAcACViHADGYxwAZmUcAAdnHACXaBwAOGocANhrHAB5bRwACW8cAKpwHABKchwA63McAHt1HAAcdxwAvHgcAF16HADtexwAjn0cAC5/HADPgBwAX4IcAACEHAChhRwAQYccANGIHAByihwAEowcALONHABDjxwA5JAcAISSHAAllBwAtZUcAFaXHAD2mBwAl5ocACecHADInRwAaJ8cAAmhHACZohwAOqQcANqlHAB7pxwAC6kcAKyqHABMrBwA7a0cAH2vHAAesRwAvrIcAF+0HADvtRwAkLccADC5HADRuhwAYbwcAAK+HACivxwAQ8EcANPCHAB0xBwAFMYcALXHHABFyRwA5socAIbMHAAnzhwAt88cAFjRHAD40hwAmdQcACnWHADK1xwAatkcAAvbHACb3BwAPN4cANzfHAB94RwADeMcAK7kHABO5hwA3uccAH/pHAAg6xwAwOwcAGHuHADx7xwAkvEcADLzHADT9BwAY/YcAAT4HACk+RwARfscANX8HAB2/hwAFgAdALcBHQBHAx0A6AQdAIkGHQApCB0AuQkdAFoLHQD6DB0Amw4dACsQHQDMER0AbBMdAA0VHQCdFh0APhgdAN4ZHQB/Gx0ADx0dALAeHQBQIB0A8SEdAIEjHQAiJR0AwiYdAGMoHQDzKR0AlCsdADQtHQDVLh0AZTAdAAYyHQCmMx0ARzUdANc2HQB4OB0AGDodAKg7HQBJPR0A6j4dAIpAHQAaQh0Au0MdAFxFHQD8Rh0AnUgdAC1KHQDOSx0Abk0dAA9PHQCfUB0AQFIdAOBTHQCBVR0AEVcdALJYHQBSWh0A81sdAINdHQAkXx0AxGAdAGViHQD1Yx0AlmUdADZnHQDXaB0AZ2odAAhsHQCobR0ASW8dANlwHQB6ch0AGnQdALt1HQBLdx0A7HgdAIx6HQAtfB0AvX0dAF5/HQD+gB0An4IdAC+EHQDQhR0AcYcdABGJHQChih0AQowdAOKNHQByjx0AE5EdALSSHQBUlB0A5JUdAIWXHQAmmR0AxpodAGecHQD3nR0AmJ8dADihHQDZoh0AaaQdAAqmHQCqpx0AS6kdANuqHQB8rB0AHK4dAL2vHQBNsR0A7rIdAI60HQAvth0Av7cdAGC5HQAAux0AkLwdADG+HQDSvx0AcsEdAALDHQCjxB0ARMYdAOTHHQCFyR0AFcsdALbMHQBWzh0A988dAIfRHQAo0x0AyNQdAGnWHQD51x0AmtkdADrbHQDb3B0Aa94dAAzgHQCs4R0ATeMdAN3kHQB+5h0AHugdAL/pHQBP6x0A8OwdAJDuHQAx8B0AwfEdAGLzHQAC9R0Ao/YdADP4HQDU+R0AdPsdABX9HQCl/h0ARgAeAOYBHgCHAx4AFwUeALgGHgBZCB4A+QkeAIkLHgAqDR4Ayg4eAGsQHgD7ER4AnBMeADwVHgDdFh4AbRgeAA4aHgCuGx4ATx0eAN8eHgCAIB4AICIeAMEjHgBRJR4A8iYeAJIoHgAzKh4AwyseAGQtHgAELx4AlDAeADUyHgDWMx4AdjUeAAY3HgCnOB4ASDoeAOg7HgCJPR4AGT8eALpAHgBaQh4A+0MeAItFHgAsRx4AzEgeAG1KHgD9Sx4Ank0eAD5PHgDfUB4Ab1IeABBUHgCwVR4AUVceAOFYHgCCWh4AIlweALJdHgBTXx4A9GAeAJRiHgAkZB4AxWUeAGZnHgAGaR4Ap2oeADdsHgDYbR4AeG8eABlxHgCpch4ASnQeAOp1HgCLdx4AG3keALx6HgBcfB4A/X0eAI1/HgAugR4AzoIeAG+EHgD/hR4AoIceAEGJHgDQih4AcYweABKOHgCyjx4AQpEeAOOSHgCElB4AJJYeALSXHgBVmR4A9poeAJacHgA3nh4Ax58eAGihHgAIox4AqaQeADmmHgDapx4AeqkeABurHgCrrB4ATK4eAOyvHgCNsR4AHbMeAL60HgBeth4A/7ceAI+5HgAwux4A0LweAGC+HgABwB4AosEeAELDHgDSxB4Ac8YeABTIHgC0yR4ARMseAOXMHgCGzh4AJtAeALbRHgBX0x4A+NQeAJjWHgA52B4AydkeAGrbHgAK3R4Aq94eADvgHgDc4R4AfOMeAB3lHgCt5h4ATugeAO7pHgCP6x4AH+0eAMDuHgBg8B4A8PEeAJHzHgAy9R4A0vYeAHP4HgAD+h4ApPseAET9HgDl/h4AdQAfABYCHwC2Ax8AVwUfAOcGHwCICB8AKQofAMkLHwBZDR8A+g4fAJoQHwAqEh8AyxMfAGwVHwAMFx8AnBgfAD0aHwDeGx8Afh0fAA4fHwCvIB8AUCIfAPAjHwCBJR8AIScfAMIoHwBiKh8AAywfAJMtHwA0Lx8A1DAfAHUyHwAFNB8ApjUfAEY3HwDnOB8AdzofABg8HwC4PR8ASD8fAOlAHwCKQh8AKkQfALpFHwBbRx8A/EgfAJxKHwAsTB8AzU0fAG5PHwAOUR8Ar1IfAD9UHwDgVR8AgFcfACFZHwCxWh8AUlwfAPJdHwCCXx8AI2EfAMRiHwBkZB8A9GUfAJVnHwA2aR8A1mofAGZsHwAHbh8AqG8fAEhxHwDYch8AeXQfABp2HwC6dx8ASnkfAOt6HwCMfB8ALH4fAM1/HwBdgR8A/oIfAJ6EHwA/hh8Az4cfAHCJHwARix8AsYwfAEGOHwDijx8AgpEfACOTHwCzlB8AVJYfAPSXHwCEmR8AJZsfAMacHwBmnh8A9p8fAJehHwA4ox8A2KQfAGmmHwAJqB8AqqkfAEqrHwDarB8Ae64fABywHwC8sR8ATLMfAO20HwCOth8ALrgfAL65HwBfux8AAL0fAKC+HwBBwB8A0cEfAHLDHwASxR8As8YfAEPIHwDkyR8AhMsfACXNHwC1zh8AVtAfAPbRHwCX0x8AJ9UfAMjWHwBo2B8ACdofAJnbHwA63R8A2t4fAHvgHwAL4h8ArOMfAEzlHwDt5h8AfegfAB7qHwC+6x8ATu0fAO/uHwCQ8B8AMPIfAMDzHwBh9R8AAvcfAKL4HwAy+h8A0/sfAHT9HwAU/x8ApAAgAEUCIADmAyAAhgUgABYHIAC3CCAAWAogAPkLIACIDSAAKQ8gAMoQIABqEiAA+hMgAJsVIAA8FyAA3BggAH0aIAANHCAArh0gAE4fIADvICAAfyIgACAkIADAJSAAUScgAPEoIACSKiAAMiwgAMItIABjLyAABDEgAKQyIAA0NCAA1TUgAHY3IAAWOSAApjogAEc8IADoPSAAiD8gABhBIAC5QiAAWkQgAPpFIACKRyAAK0kgAMxKIABsTCAA/E0gAJ1PIAA+USAA3lIgAG5UIAAPViAAsFcgAFBZIADgWiAAgVwgACJeIADCXyAAY2EgAPNiIACUZCAANGYgANVnIABlaSAABmsgAKZsIAA2biAA128gAHhxIAAYcyAAqHQgAEl2IADqdyAAinkgABp7IAC7fCAAXH4gAPx/IACMgSAALYMgAM6EIABuhiAA/ocgAJ+JIABAiyAA4YwgAHCOIAARkCAAspEgAFKTIADilCAAg5YgACSYIADEmSAAVJsgAPWcIACWniAANqAgANehIABnoyAACKUgAKimIABJqCAA2akgAHqrIAAarSAAqq4gAEuwIADssSAAjLMgABy1IAC9tiAAXrggAP65IACOuyAAL70gANC+IABwwCAAAMIgAKHDIABCxSAA4sYgAHLIIAATyiAAtMsgAFTNIADkziAAhdAgACbSIADG0yAAVtUgAPfWIACY2CAAONogAMjbIABp3SAACt8gAKrgIAA64iAA2+MgAHzlIAAc5yAAveggAE3qIADu6yAAju0gAC/vIAC/8CAAYPIgAAD0IACQ9SAAMfcgANL4IABy+iAAAvwgAKP9IABE/yAA5AAhAHQCIQAVBCEAtgUhAFYHIQDmCCEAhwohACgMIQDJDSEAWA8hAPkQIQCaEiEAOhQhANsVIQBrFyEADBkhAKwaIQA8HCEA3R0hAH4fIQAeISEAriIhAE8kIQDwJSEAkCchACEpIQDBKiEAYiwhAAIuIQCSLyEAMzEhANQyIQB0NCEABDYhAKU3IQBGOSEA5johAHY8IQAXPiEAuD8hAFhBIQD5QiEAiUQhACpGIQDKRyEAWkkhAPtKIQCcTCEAPE4hAMxPIQBtUSEADlMhAK5UIQA+ViEA31chAIBZIQAgWyEAsFwhAFFeIQDyXyEAkmEhACJjIQDDZCEAZGYhAARoIQCUaSEANWshANZsIQB2biEAF3AhAKdxIQBIcyEA6HQhAHh2IQAZeCEAunkhAFp7IQD7fCEAi34hACyAIQDMgSEAXIMhAP2EIQCehiEAPoghAM6JIQBviyEAEI0hALGOIQBAkCEA4ZEhAIKTIQAilSEAspYhAFOYIQD0mSEAlJshACSdIQDFniEAZqAhAAaiIQCWoyEAN6UhANimIQB4qCEACaohAKmrIQBKrSEA6q4hAHqwIQAbsiEAvLMhAFy1IQDstiEAjbghAC66IQDOuyEAb70hAP++IQCgwCEAQMIhANDDIQBxxSEAEschALLIIQBCyiEA48shAITNIQAkzyEAtNAhAFXSIQD20yEAltUhACbXIQDH2CEAaNohAAjcIQCY3SEAOd8hANrgIQB64iEACuQhAKvlIQBM5yEA7OghAHzqIQAd7CEAvu0hAF7vIQDu8CEAj/IhADD0IQDQ9SEAYPchAAH5IQCi+iEAQvwhANL9IQBz/yEAFAEiALQCIgBEBCIA5QUiAIYHIgAmCSIAtgoiAFcMIgD4DSIAmQ8iACgRIgDJEiIAahQiAAoWIgCaFyIAOxkiANwaIgB8HCIADB4iAK0fIgBOISIA7iIiAH4kIgAfJiIAwCciAGApIgDxKiIAkSwiADIuIgDSLyIAYjEiAAMzIgCkNCIARDYiANQ3IgB1OSIAFjsiALY8IgBGPiIA5z8iAIhBIgAoQyIAuEQiAFlGIgD6RyIAmkkiACpLIgDLTCIAbE4iAAxQIgCcUSIAPVMiAN5UIgB+ViIADlgiAK9ZIgBQWyIA8FwiAIBeIgAhYCIAwmEiAGJjIgDyZCIAk2YiADRoIgDUaSIAZGsiAAVtIgCmbiIARnAiANZxIgB3cyIAGHUiALh2IgBIeCIA6XkiAIp7IgAqfSIAun4iAFuAIgD8gSIAnIMiACyFIgDNhiIAbogiAP6JIgCeiyIAP40iAOCOIgCBkCIAEJIiALGTIgBSlSIA8pYiAIKYIgAjmiIAxJsiAGSdIgD0niIAlaAiADaiIgDWoyIAZqUiAAenIgCoqCIASKoiANmrIgB5rSIAGq8iALqwIgBKsiIA67MiAIy1IgAstyIAvLgiAF26IgD+uyIAnr0iAC6/IgDPwCIAcMIiABDEIgCgxSIAQcciAOLIIgCCyiIAEswiALPNIgBUzyIA9NAiAITSIgAl1CIAxtUiAGbXIgD22CIAl9oiADjcIgDY3SIAaN8iAAnhIgCq4iIASuQiANrlIgB75yIAHOkiALzqIgBM7CIA7e0iAI7vIgAe8SIAvvIiAF/0IgAA9iIAkPciADD5IgDR+iIAcvwiABL+IgCi/yIAQwEjAOQCIwCEBCMAFAYjALUHIwBWCSMA9gojAIYMIwAnDiMAyA8jAGkRIwD4EiMAmRQjADoWIwDaFyMAahkjAAsbIwCsHCMATB4jANwfIwB9ISMAHiMjAK4kIwBOJiMA7ycjAJApIwAwKyMAwSwjAGEuIwACMCMAojEjADIzIwDTNCMAdDYjAAQ4IwCkOSMARTsjAOY8IwB2PiMAFkAjALdBIwBYQyMA+EQjAIhGIwApSCMAykkjAGpLIwD6TCMAm04jADxQIwDcUSMAbFMjAA1VIwCuViMATlgjAN5ZIwB/WyMAIF0jAMBeIwBQYCMA8WEjAJJjIwAyZSMAwmYjAGNoIwAEaiMApGsjADRtIwDVbiMAdnAjAAZyIwCmcyMAR3UjAOh2IwCIeCMAGHojALl7IwBafSMA+n4jAIqAIwArgiMAzIMjAGyFIwD8hiMAnYgjAD6KIwDeiyMAbo0jAA+PIwCwkCMAUZIjAOCTIwCBlSMAIpcjAMKYIwBSmiMA85sjAJSdIwA0nyMAxKAjAGWiIwAGpCMAlqUjADanIwDXqCMAeKojAAisIwCprSMASa8jAOqwIwCKsiMAGrQjALu1IwBctyMA/LgjAIy6IwAtvCMAzr0jAG6/IwD+wCMAn8IjAEDEIwDgxSMAcMcjABHJIwCyyiMAUswjAOLNIwCDzyMAJNEjAMTSIwBU1CMA9dUjAJbXIwAm2SMAxtojAGfcIwAI3iMAmN8jADjhIwDZ4iMAeuQjABrmIwCq5yMAS+kjAOzqIwCM7CMAHO4jAL3vIwBe8SMA/vIjAI70IwAv9iMA0PcjAHD5IwAA+yMAofwjAEL+IwDi/yMAcgEkABMDJAC0BCQAVAYkAOQHJACFCSQAJgskAMYMJABWDiQA9w8kAJgRJAAoEyQAyBQkAGkWJAAKGCQAmhkkADobJADbHCQAfB4kAAwgJACsISQATSMkAO4kJAB+JiQAHigkAL8pJABgKyQAAC0kAJEuJAAxMCQA0jEkAHIzJAACNSQAozYkAEQ4JADkOSQAdDskABU9JAC2PiQAVkAkAOZBJACHQyQAKEUkAMhGJABYSCQA+UkkAJpLJAAqTSQAyk4kAGtQJAAMUiQAnFMkADxVJADdViQAflgkAA5aJACuWyQAT10kAPBeJACAYCQAIGIkAMFjJABiZSQAAmckAJJoJAAzaiQA1GskAHRtJAAEbyQApXAkAEZyJADmcyQAdnUkABd3JAC4eCQASHokAOh7JACJfSQAKn8kAMqAJABagiQA+4MkAJyFJAA8hyQAzIgkAG2KJAAOjCQAro0kAD6PJADfkCQAgJIkABCUJACwlSQAUZckAPKYJACCmiQAIpwkAMOdJABknyQA9KAkAJSiJAA1pCQA1qUkAHanJAAGqSQAp6okAEisJADorSQAea8kABmxJAC6siQAWrQkAOq1JACLtyQALLkkAMy6JABcvCQA/b0kAJ6/JAA+wSQAzsIkAG/EJAAQxiQAoMckAEDJJADhyiQAgswkABLOJACyzyQAU9EkAPTSJACE1CQAJNYkAMXXJABm2SQABtskAJbcJAA33iQA2N8kAGjhJAAI4yQAqeQkAErmJADq5yQAeukkABvrJAC87CQAXO4kAOzvJACN8SQALvMkAM70JABe9iQA//ckAKD5JAAw+yQA0PwkAHH+JAASACUAogElAEIDJQDjBCUAhAYlABQIJQC0CSUAVQslAPYMJQCGDiUAJhAlAMcRJQBoEyUA+BQlAJgWJQA5GCUA2hklAHobJQAKHSUAqx4lAEwgJQDsISUAfCMlAB0lJQC+JiUATiglAO4pJQCPKyUAMC0lAMAuJQBhMCUAATIlAKIzJQAyNSUA0jYlAHM4JQAUOiUApDslAEQ9JQDlPiUAhkAlABZCJQC2QyUAV0UlAPhGJQCISCUAKEolAMlLJQBqTSUACk8lAJpQJQA7UiUA3FMlAHxVJQAMVyUArVglAE5aJQDuWyUAfl0lAB9fJQDAYCUAUGIlAPBjJQCRZSUAMmclAMJoJQBiaiUAA2wlAKRtJQA0byUA1HAlAHVyJQAWdCUApnUlAEZ3JQDneCUAiHolABh8JQC4fSUAWX8lAPqAJQCagiUAKoQlAMuFJQBshyUADIklAJyKJQA9jCUA3o0lAH6PJQAOkSUAr5IlAFCUJQDglSUAgJclACGZJQDCmiUAUpwlAPKdJQCTnyUANKElAMSiJQBkpCUABaYlAKanJQBGqSUA1qolAHesJQAYriUAuK8lAEmxJQDpsiUAirQlABq2JQC6tyUAW7klAPy6JQCMvCUALL4lAM2/JQBuwSUA/sIlAJ7EJQA/xiUA4MclAHDJJQAQyyUAscwlAFLOJQDizyUAgtElACPTJQDE1CUAVNYlAPTXJQCV2SUANtslANbcJQBm3iUAB+AlAKjhJQBI4yUA2OQlAHnmJQAa6CUAquklAErrJQDr7CUAjO4lABzwJQC88SUAXfMlAP70JQCO9iUALvglAM/5JQBw+yUAAP0lAKD+JQBBACYA4gEmAHIDJgASBSYAswYmAFQIJgDkCSYAhAsmACUNJgDGDiYAZhAmAPYRJgCXEyYAOBUmANkWJgBoGCYACRomAKobJgA6HSYA2h4mAHsgJgAcIiYArCMmAEwlJgDtJiYAjigmAB4qJgC+KyYAXy0mAAAvJgCgMCYAMTImANEzJgByNSYAAjcmAKI4JgBDOiYA5DsmAHQ9JgAUPyYAtUAmAFZCJgDmQyYAhkUmACdHJgDISCYAWEomAPhLJgCZTSYAOk8mAMpQJgBqUiYAC1QmAKxVJgA8VyYA3FgmAH1aJgAeXCYArl0mAE5fJgDvYCYAkGImADBkJgDAZSYAYWcmAAJpJgCSaiYAMmwmANNtJgB0byYABHEmAKRyJgBFdCYA5nUmAHZ3JgAWeSYAt3omAFh8JgDofSYAiH8mACmBJgDKgiYAWoQmAPqFJgCbhyYAPIkmAMyKJgBsjCYADY4mAK6PJgA+kSYA3pImAH+UJgAgliYAsJcmAFCZJgDxmiYAkpwmACKeJgDCnyYAY6EmAASjJgCUpCYANKYmANWnJgB2qSYABqsmAKasJgBHriYA6K8mAIixJgAZsyYAubQmAFq2JgDqtyYAirkmACu7JgDMvCYAXL4mAPy/JgCdwSYAPsMmAM7EJgBuxiYAD8gmALDJJgBAyyYA4MwmAIHOJgAi0CYAwtEmAFLTJgDz1CYAlNYmACTYJgDE2SYAZdsmAAbdJgCW3iYANuAmANfhJgB44yYACOUmAKjmJgBJ6CYA6ukmAHrrJgAa7SYAu+4mAFzwJgDs8SYAjPMmAC31JgDO9iYAXvgmAP75JgCf+yYAQP0mAND+JgBwACcAEQInALIDJwBCBScA4gYnAIMIJwAkCicAtAsnAFQNJwD1DicAlhAnACYSJwDGEycAZxUnAAgXJwCYGCcAOBonANkbJwB6HScACh8nAKogJwBLIicA7CMnAHwlJwAcJycAvSgnAF4qJwDuKycAji0nAC8vJwDQMCcAYDInAAE0JwChNScAQjcnAOI4JwByOicAEzwnALQ9JwBEPycA5EAnAIVCJwAmRCcAtkUnAFZHJwD3SCcAmEonAChMJwDITScAaU8nAApRJwCaUicAOlQnANtVJwB8VycADFknAKxaJwBNXCcA7l0nAH5fJwAeYScAv2InAGBkJwDwZScAkGcnADFpJwDSaicAYmwnAAJuJwCjbycARHEnANRyJwB0dCcAFXYnALZ3JwBGeScA5nonAId8JwAoficAuH8nAFiBJwD5gicAmoQnACqGJwDKhycAa4knAAyLJwCcjCcAPI4nAN2PJwB+kScADpMnAK6UJwBPlicA8JcnAICZJwAgmycAwZwnAGKeJwDynycAkqEnADOjJwDUpCcAZKYnAASoJwClqScARqsnANasJwB2ricAF7AnAKexJwBIsycA6bQnAIm2JwAquCcAurknAFq7JwD7vCcAnL4nACzAJwDMwScAbcMnAA7FJwCexicAPsgnAN/JJwCAyycAIM0nALDOJwBR0CcA8tEnAILTJwAi1ScAw9YnAGTYJwD02ScAlNsnADXdJwDW3icAZuAnAAbiJwCn4ycASOUnANjmJwB46CcAGeonALrrJwBK7ScA6u4nAIvwJwAs8icAvPMnAFz1JwD99icAnvgnAC76JwDO+ycAb/0nAP/+JwCgACgAQAIoAOEDKACCBSgAEgcoALIIKABTCigA9AsoAIQNKAAkDygAxRAoAGYSKAD2EygAlhUoADcXKADYGCgAaBooAAgcKACpHSgASh8oANogKAB6IigAGyQoALwlKABMJygA7CgoAI0qKAAuLCgAvi0oAF4vKAD/MCgAoDIoADA0KADRNSgAcTcoABI5KACiOigAQjwoAOM9KABzPygAFEEoALRCKABVRCgA9kUoAIZHKAAmSSgAx0ooAFdMKAD4TSgAmE8oADlRKADaUigAalQoAApWKACrVygATFkoANxaKAB8XCgAHV4oAL5fKABOYSgA7mIoAI9kKAAwZigAwGcoAGBpKAABaygAomwoADJuKADSbygAc3EoABRzKACkdCgARHYoAOV3KACGeSgAFnsoALZ8KABXfigA538oAIiBKAAogygAyYQoAGqGKAD6hygAmokoADuLKADcjCgAbI4oAAyQKACtkSgATpMoAN6UKAB+ligAH5goAMCZKABQmygA8JwoAJGeKAAyoCgAwqEoAGKjKAADpSgApKYoADSoKADUqSgAdasoABatKACmrigARrAoAOexKACIsygAGLUoALm2KABZuCgA6bkoAIq7KAAqvSgAy74oAGzAKAD8wSgAnMMoAD3FKADexigAbsgoAA7KKACvyygAUM0oAODOKACA0CgAIdIoAMLTKABS1SgA8tYoAJPYKAA02igAxNsoAGTdKAAF3ygApuAoADbiKADW4ygAd+UoAAfnKACo6CgASOooAOnrKAB57SgAGu8oALrwKABb8igA/PMoAIz1KAAs9ygAzfgoAG76KAD++ygAnv0oAD//KADgACkAcAIpABAEKQCxBSkAQQcpAOIIKQCCCikAIwwpALMNKQBUDykA9BApAJUSKQAlFCkAxhUpAGYXKQAHGSkAqBopADgcKQDYHSkAeR8pABohKQCqIikASiQpAOslKQCMJykAHCkpALwqKQBdLCkA/i0pAI4vKQAuMSkAzzIpAHA0KQAANikAoTcpAEE5KQDiOikAcjwpABI+KQCzPykAQ0EpAORCKQCERCkAJUYpALVHKQBWSSkA9kopAJdMKQA4TikAyE8pAGhRKQAJUykAqlQpADpWKQDaVykAe1kpABxbKQCsXCkATF4pAO1fKQCOYSkAHmMpAL5kKQBfZikAAGgpAJBpKQAwaykA0WwpAHJuKQACcCkAonEpAENzKQDTdCkAdHYpABR4KQC1eSkARXspAOZ8KQCGfikAJ4ApAMiBKQBYgykA+IQpAJmGKQA6iCkAyokpAGqLKQALjSkArI4pADyQKQDckSkAfZMpAB6VKQCulikATpgpAO+ZKQCQmykAIJ0pAMCeKQBhoCkA8aEpAJKjKQAypSkA06YpAGOoKQAEqikApKspAEWtKQDVrikAdrApABayKQC3sykAR7UpAOi2KQCJuCkAKbopAMq7KQBavSkA+r4pAJvAKQA8wikAzMMpAGzFKQANxykArsgpAD7KKQDeyykAf80pACDPKQCw0CkAUNIpAPHTKQCS1SkAItcpAMLYKQBj2ikABNwpAJTdKQA03ykA1eApAGXiKQAG5CkApuUpAEfnKQDX6CkAeOopABjsKQC57SkASe8pAOrwKQCK8ikAK/QpALv1KQBc9ykA/PgpAJ36KQAt/CkAzv0pAG7/KQAPASoAnwIqAEAEKgDgBSoAgQcqABEJKgCyCioAUgwqAPMNKgCUDyoAJBEqAMQSKgBlFCoABhYqAJYXKgA2GSoA1xoqAHgcKgAIHioAqB8qAEkhKgDZIioAeiQqABomKgC7JyoASykqAOwqKgCMLCoALS4qAL0vKgBeMSoA/jIqAJ80KgAvNioA0DcqAHE5KgAROyoAoTwqAEI+KgDiPyoAg0EqABNDKgC0RCoAVEYqAPVHKgCWSSoAJksqAMZMKgBnTioACFAqAJhRKgA4UyoA2VQqAHpWKgAKWCoAqlkqAEtbKgDsXCoAfF4qABxgKgC9YSoAXmMqAO5kKgCOZioAL2gqAL9pKgBgayoAAG0qAKFuKgAxcCoA0nEqAHJzKgATdSoAo3YqAER4KgDkeSoAhXsqABV9KgC2fioAVoAqAPeBKgCHgyoAKIUqAMiGKgBpiCoA+YkqAJqLKgA6jSoA244qAHyQKgAMkioArJMqAE2VKgDulioAfpgqAB6aKgC/myoAYJ0qAPCeKgCQoCoAMaIqANKjKgBipSoAAqcqAKOoKgBEqioA1KsqAHStKgAVryoApbAqAEayKgDmsyoAh7UqABe3KgC4uCoAWboqAPm7KgCJvSoAKr8qAMrAKgBrwioA+8MqAJzFKgA8xyoA3cgqAG3KKgAOzCoArs0qAE/PKgDf0CoAgNIqACDUKgDB1SoAYtcqAPLYKgCS2ioAM9wqANTdKgBk3yoABOEqAKXiKgBG5CoA1uUqAHbnKgAX6SoAuOoqAEjsKgDo7SoAie8qABnxKgC68ioAWvQqAPv1KgCL9yoALPkqAMz6KgBt/CoA/f0qAJ7/KgA+ASsA3wIrAG8EKwAQBisAsAcrAFEJKwDhCisAggwrACIOKwDDDysAUxErAPQSKwCUFCsANRYrAMUXKwBmGSsABhsrAKccKwA3HisA2B8rAHghKwAZIysAqSQrAEomKwDqJysAiykrABsrKwC8LCsAXC4rAP0vKwCNMSsALjMrAM40KwBvNisAEDgrAKA5KwBBOysA4TwrAII+KwASQCsAskErAFNDKwD0RCsAhEYrACRIKwDFSSsAVUsrAPZMKwCWTisAN1ArAMdRKwBoUysACFUrAKlWKwA5WCsA2lkrAHpbKwAbXSsAq14rAExgKwDsYSsAjWMrAB1lKwC+ZisAXmgrAP9pKwCPaysAMG0rANBuKwBxcCsAAXIrAKJzKwBCdSsA43YrAHN4KwAUeisAtHsrAFV9KwDlfisAhoArACaCKwDHgysAaIUrAPiGKwCYiCsAOYorANqLKwBqjSsACo8rAKuQKwA7kisA3JMrAHyVKwAdlysArZgrAE6aKwDumysAj50rAB+fKwDAoCsAYKIrAAGkKwCipSsAMqcrANKoKwBzqisAA6wrAKStKwBErysA5bArAHWyKwAWtCsAtrUrAFe3KwDnuCsAiLorACm8KwDJvSsAWb8rAPrAKwCawisAO8QrAMvFKwBsxysADMkrAK3KKwA9zCsA3s0rAH7PKwAf0SsAr9IrAFDUKwDw1SsAkdcrACHZKwDC2isAYtwrAAPeKwCT3ysANOErANTiKwB15CsABeYrAKbnKwBG6SsA5+orAHfsKwAY7isAuO8rAFnxKwDp8isAivQrACr2KwDL9ysAbPkrAPz6KwCc/CsAPf4rAN7/KwBuASwADgMsAK8ELAA/BiwA4AcsAIAJLAAhCywAsQwsAFIOLADyDywAkxEsACMTLADEFCwAZBYsAAUYLACVGSwANhssANYcLAB3HiwAByAsAKghLABIIywA6SQsAHkmLAAaKCwAuiksAFsrLADrLCwAjC4sACwwLADNMSwAXTMsAP40LACeNiwAPzgsAM85LABwOywAET0sALE+LABBQCwA4kEsAIJDLAAjRSwAs0YsAFRILAD0SSwAlUssADZNLADGTiwAZlAsAAdSLACXUywAOFUsANhWLAB5WCwACVosAKpbLABKXSwA614sAHtgLAAcYiwAvGMsAF1lLADtZiwAjmgsAC5qLADPaywAX20sAABvLACgcCwAQXIsANFzLABydSwAEncsALN4LABDeiwA5HssAIR9LAAlfywAtYAsAFaCLAD2gywAl4UsACeHLADIiCwAaIosAAmMLACZjSwAOo8sANqQLAB7kiwAHJQsAKyVLABMlywA7ZgsAH2aLAAenCwAvp0sAF+fLADvoCwAkKIsADCkLADRpSwAYacsAAKpLACiqiwAQ6wsANOtLAB0rywAFLEsALWyLABFtCwA5rUsAIa3LAAnuSwAt7osAFi8LAD5vSwAmb8sACnBLADKwiwAasQsAAvGLACbxywAPMksANzKLAB9zCwADc4sAK7PLABO0SwA79IsAH/ULAAg1iwAwNcsAGHZLADx2iwAktwsADLeLADT3ywAY+EsAATjLACk5CwAReYsANXnLAB26SwAFussALfsLABH7iwA6O8sAIjxLAAp8ywAufQsAFr2LAD69ywAm/ksACv7LADM/CwAbP4sAA0ALQCdAS0APgMtAN4ELQB/Bi0ADwgtALAJLQBQCy0A8QwtAIEOLQAiEC0AwhEtAGMTLQDzFC0AlBYtADQYLQDVGS0AZRstAAYdLQCmHi0ARyAtANchLQB4Iy0AGCUtALkmLQBJKC0A6iktAIorLQArLS0Auy4tAFwwLQD8MS0AnTMtAC01LQDONi0AbjgtAA86LQCfOy0AQD0tAOE+LQCBQC0AEUItALJDLQBSRS0A80YtAINILQAkSi0AxEstAGVNLQD1Ti0AllAtADZSLQDXUy0AZ1UtAAhXLQCoWC0ASVotANlbLQB6XS0AGl8tALtgLQBLYi0A7GMtAIxlLQAtZy0AvWgtAF5qLQD+ay0An20tAC9vLQDQcC0AcHItABF0LQChdS0AQnctAOJ4LQCDei0AE3wtALR9LQBUfy0A9YAtAIWCLQAmhC0AxoUtAGeHLQD3iC0AmIotADiMLQDZjS0AaY8tAAqRLQCqki0AS5QtANuVLQB8ly0AHJktAL2aLQBNnC0A7p0tAI6fLQAvoS0Av6ItAGCkLQAApi0AoactADGpLQDSqi0AcqwtABOuLQCjry0ARLEtAOSyLQCFtC0AFbYtALa3LQBWuS0A97otAIe8LQAovi0Ayb8tAFjBLQD5wi0AmsQtADrGLQDbxy0Aa8ktAAzLLQCszC0ATc4tAN3PLQB+0S0AHtMtAL/ULQBP1i0A8NctAJDZLQAx2y0AwdwtAGLeLQAC4C0Ao+EtADPjLQDU5C0AdOYtABXoLQCl6S0ARustAObsLQCH7i0AF/AtALjxLQBY8y0A+fQtAIn2LQAq+C0AyvktAFr7LQD7/C0AnP4tADwALgDdAS4AbQMuAA4FLgCuBi4ATwguAN8JLgCACy4AIA0uAMEOLgBREC4A8hEuAJITLgAzFS4AwxYuAGQYLgAEGi4ApRsuADUdLgDWHi4AdiAuABciLgCnIy4ASCUuAOgmLgCJKC4AGSouALorLgBaLS4A+y4uAIswLgAsMi4AzDMuAG01LgD9Ni4AnjguAD46LgDOOy4Abz0uABA/LgCxQC4AQEIuAOFDLgCCRS4AIkcuAMNILgBTSi4A9EsuAJRNLgA1Ty4AxVAuAGZSLgAGVC4Ap1UuADdXLgDYWC4AeFouABlcLgCpXS4ASl8uAOpgLgCLYi4AG2QuALxlLgBcZy4A/WguAI1qLgAubC4Azm0uAG9vLgD/cC4AoHIuAEB0LgDhdS4AcXcuABJ5LgCyei4AQnwuAON9LgCEfy4AJIEuALSCLgBVhC4A9oUuAJaHLgA3iS4Ax4ouAGiMLgAIji4AqY8uADmRLgDaki4AepQuABuWLgCrly4ATJkuAOyaLgCNnC4AHZ4uAL6fLgBeoS4A7qIuAI+kLgAwpi4A0KcuAHGpLgABqy4AoqwuAEKuLgDjry4Ac7EuABSzLgC0tC4AVbYuAOW3LgCGuS4AJrsuAMe8LgBXvi4A+L8uAJnBLgA5wy4AycQuAGrGLgAKyC4Aq8kuADvLLgDczC4AfM4uAB3QLgCt0S4ATtMuAO7ULgB+1i4AH9guAMDZLgBg2y4A8dwuAJHeLgAy4C4A0uEuAGLjLgAD5S4ApOYuAEToLgDl6S4AdesuABbtLgC27i4AV/AuAOfxLgCI8y4AKPUuAMn2LgBZ+C4A+vkuAJr7LgA7/S4Ay/4uAGwALwAMAi8ArQMvAD0FLwDeBi8AfggvAB8KLwCvCy8AUA0vAPAOLwCREC8AIRIvAMITLwBiFS8AAxcvAJMYLwA0Gi8A1BsvAHUdLwAFHy8ApiAvAEYiLwDnIy8AdyUvABgnLwC4KC8AWSovAOkrLwCKLS8AKi8vALowLwBbMi8A/DMvAJw1LwAsNy8AzTgvAG46LwAOPC8Anj0vAD8/LwDgQC8AgUIvABBELwCxRS8AUkcvAPJILwCCSi8AI0wvAMRNLwBkTy8ABVEvAJVSLwA2VC8A1lUvAHdXLwAHWS8AqFovAEhcLwDpXS8AeV8vABphLwC6Yi8AW2QvAOtlLwCMZy8ALGkvAM1qLwBdbC8A/m0vAJ5vLwA/cS8Az3IvAHB0LwAQdi8AoHcvAEF5LwDiei8AgnwvABJ+LwCzfy8AVIEvAPSCLwCEhC8AJYYvAMaHLwBmiS8AB4svAJeMLwA4ji8A2I8vAHmRLwAJky8AqpQvAEqWLwDrly8Ae5kvABybLwC8nC8AXZ4vAO2fLwCOoS8ALqMvAM+kLwBfpi8AAKgvAKCpLwBBqy8A0awvAHKuLwASsC8As7EvAEOzLwDktC8AhLYvABS4LwC1uS8AVrsvAPa8LwCGvi8AJ8AvAMjBLwBpwy8A+MQvAJnGLwA6yC8A2skvAGrLLwALzS8ArM4vAEzQLwDc0S8AfdMvAB7VLwC+1i8ATtgvAO/ZLwCQ2y8AMN0vANHeLwBh4C8AAuIvAKLjLwBD5S8A0+YvAHToLwAU6i8AtesvAEXtLwDm7i8AhvAvACfyLwC38y8AWPUvAPj2LwCZ+C8AKfovAMr7LwBq/S8AC/8vAJsAMAA8AjAA3AMwAGwFMAANBzAArggwAE4KMADeCzAAfw0wACAPMADAEDAAUBIwAPETMACSFTAAMhcwAMIYMABjGjAABBwwAKQdMAA0HzAA1SAwAHYiMAAWJDAApiUwAEcnMADoKDAAiCowACksMAC5LTAAWi8wAPowMACbMjAAKzQwAMw1MABsNzAADTkwAJ06MAA+PDAA3j0wAH8/MAAPQTAAsEIwAFFEMADgRTAAgUcwACJJMADCSjAAUkwwAPNNMACUTzAANFEwANVSMABlVDAABlYwAKZXMABHWTAA11owAHhcMAAYXjAAuV8wAElhMADqYjAAimQwACtmMAC7ZzAAXGkwAPxqMACMbDAALW4wAM5vMABucTAA/nIwAJ90MABAdjAA4HcwAHB5MAARezAAsnwwAFJ+MADifzAAg4EwACSDMADEhDAAVIYwAPWHMACWiTAANoswAMaMMABnjjAACJAwAKiRMAA4kzAA2ZQwAHqWMAAamDAAu5kwAEubMADsnDAAjJ4wAC2gMAC9oTAAXqMwAP6kMACOpjAAL6gwANCpMABwqzAAAK0wAKGuMABCsDAA4rEwAHKzMAATtTAAtLYwAFS4MADkuTAAhbswACa9MADGvjAAVsAwAPfBMACYwzAAOcUwAMjGMABpyDAACsowAKrLMAA6zTAA284wAHzQMAAc0jAArNMwAE3VMADu1jAAjtgwAC/aMAC/2zAAYN0wAADfMACh4DAAMeIwANLjMABy5TAAE+cwAKPoMABE6jAA5OswAIXtMAAV7zAAtvAwAFbyMADm8zAAh/UwACj3MADI+DAAWPowAPn7MACa/TAAOv8wAMoAMQBrAjEADAQxAKwFMQA8BzEA3QgxAH4KMQAeDDEArg0xAE8PMQDwEDEAkBIxACAUMQDBFTEAYhcxAAIZMQCjGjEAMxwxANQdMQB0HzEAFSExAKUiMQBGJDEA5iUxAIcnMQAXKTEAuCoxAFgsMQDoLTEAiS8xACoxMQDKMjEAWjQxAPs1MQCcNzEAPDkxAMw6MQBtPDEADj4xAK4/MQA+QTEA30IxAIBEMQAhRjEAsEcxAFFJMQDySjEAkkwxACJOMQDDTzEAZFExAARTMQCUVDEANVYxANZXMQB2WTEABlsxAKdcMQBIXjEA6F8xAIlhMQAZYzEAumQxAFpmMQD7ZzEAi2kxACxrMQDMbDEAbW4xAP1vMQCecTEAPnMxAM50MQBvdjEAEHgxALB5MQBAezEA4XwxAIJ+MQAigDEAsoExAFODMQD0hDEAlIYxACSIMQDFiTEAZosxAAaNMQCWjjEAN5AxANiRMQB4kzEACJUxAKmWMQBKmDEA6pkxAHqbMQAbnTEAvJ4xAFygMQDsoTEAjaMxAC6lMQDOpjEAXqgxAP+pMQCgqzEAQK0xANCuMQBxsDEAErIxALKzMQBCtTEA47YxAIS4MQAkujEAtLsxAFW9MQD2vjEAlsAxACbCMQDHwzEAaMUxAAnHMQCYyDEAOcoxANrLMQB6zTEACs8xAKvQMQBM0jEA7NMxAI3VMQAd1zEAvtgxAF7aMQDu2zEAj90xADDfMQDQ4DEAYeIxAAHkMQCi5TEAQucxANLoMQBz6jEAFOwxALTtMQBE7zEA5fAxAIbyMQAm9DEAtvUxAFf3MQD4+DEAmPoxACj8MQDJ/TEAav8xAAoBMgCaAjIAOwQyANwFMgB8BzIAHQkyAK0KMgBODDIA7g0yAI8PMgAfETIAwBIyAGAUMgDwFTIAkRcyADIZMgDSGjIAYhwyAAMeMgCkHzIARCEyANQiMgB1JDIAFiYyALYnMgBGKTIA5yoyAIgsMgAoLjIAuC8yAFkxMgD6MjIAmjQyACo2MgDLNzIAbDkyAAw7MgCcPDIAPT4yAN4/MgB+QTIADkMyAK9EMgBQRjIA8UcyAJFJMgAhSzIAwkwyAGJOMgDyTzIAk1EyADRTMgDUVDIAZFYyAAVYMgCmWTIARlsyANZcMgB3XjIAGGAyALhhMgBJYzIA6WQyAIpmMgAqaDIAumkyAFtrMgD8bDIAnG4yACxwMgDNcTIAbnMyAA51MgCedjIAP3gyAOB5MgCAezIAEH0yALF+MgBSgDIA8oEyAIKDMgAjhTIAxIYyAGSIMgD0iTIAlYsyADaNMgDWjjIAZpAyAAeSMgCokzIASJUyANiWMgB5mDIAGpoyALqbMgBKnTIA654yAIygMgAsojIAvKMyAF2lMgD+pjIAnqgyAC6qMgDPqzIAcK0yABCvMgCgsDIAQbIyAOKzMgCCtTIAErcyALO4MgBUujIA9LsyAIS9MgAlvzIAxsAyAGbCMgD2wzIAl8UyADjHMgDZyDIAaMoyAAnMMgCqzTIASs8yANrQMgB70jIAHNQyALzVMgBM1zIA7dgyAI7aMgAu3DIAvt0yAF/fMgAA4TIAoOIyADHkMgDR5TIAcucyABLpMgCi6jIAQ+wyAOTtMgCE7zIAFPEyALXyMgBW9DIA9vUyAIb3MgAn+TIAyPoyAGj8MgD4/TIAmf8yADoBMwDaAjMAagQzAAsGMwCsBzMATAkzANwKMwB9DDMAHg4zAL4PMwBOETMA7xIzAJAUMwAwFjMAwBczAGEZMwACGzMAohwzADIeMwDTHzMAdCEzABQjMwCkJDMARSYzAOYnMwCGKTMAFiszALcsMwBYLjMA+C8zAIgxMwApMzMAyjQzAGo2MwD6NzMAmzkzADw7MwDcPDMAbD4zAA1AMwCuQTMAPkMzAN5EMwB/RjMAIEgzAMFJMwBQSzMA8UwzAJJOMwAyUDMAwlEzAGNTMwAEVTMApFYzADRYMwDVWTMAdlszABZdMwCmXjMAR2AzAOhhMwCIYzMAGWUzALlmMwBaaDMA+mkzAIprMwArbTMAzG4zAFxwMwD8cTMAnXMzAD51MwDedjMAbngzAA96MwCwezMAUH0zAOB+MwCBgDMAIoIzAMKDMwBShTMA84YzAJSIMwA0ijMAxIszAGWNMwAGjzMAppAzADaSMwDXkzMAeJUzABiXMwComDMASZozAOqbMwB6nTMAGp8zALugMwBcojMA/KMzAIylMwAtpzMAzqgzAG6qMwD+qzMAn60zAECvMwDgsDMAcLIzABG0MwCytTMAUrczAOK4MwCDujMAJLwzALS9MwBUvzMA9cAzAJbCMwA2xDMAxsUzAGfHMwAIyTMAqcozADjMMwDZzTMAes8zABrRMwCq0jMAS9QzAOzVMwCM1zMAHNkzAL3aMwBe3DMA/t0zAI7fMwAv4TMA0OIzAHDkMwAB5jMAoeczAELpMwDS6jMAcuwzABPuMwC07zMAVPEzAOTyMwCF9DMAJvYzAMb3MwBW+TMA9/ozAJj8MwA4/jMAyP8zAGkBNAAKAzQAqgQ0ADoGNADbBzQAfAk0ABwLNACsDDQATQ40AO4PNACOETQAHhM0AL8UNABgFjQA8Bc0AJAZNAAxGzQA0hw0AHIeNAACIDQAoyE0AEQjNADUJDQAdCY0ABUoNAC2KTQARis0AOYsNACHLjQAKDA0AMgxNABYMzQA+TQ0AJo2NAA6ODQAyjk0AGs7NAAMPTQArD40ADxANADdQTQAfkM0AB5FNACuRjQAT0g0APBJNACRSzQAIE00AMFONABiUDQA8lE0AJJTNAAzVTQA1FY0AGRYNAAEWjQApVs0AEZdNADmXjQAdmA0ABdiNAC4YzQAWGU0AOlmNACJaDQAKmo0AMprNABabTQA+240AJxwNAA8cjQAzHM0AG11NAAOdzQArng0AD56NADfezQAgH00ACB/NACwgDQAUYI0APKDNACChTQAIoc0AMOINABkijQA9Is0AJSNNAA1jzQA1pA0AHaSNAAGlDQAp5U0AEiXNADomDQAeJo0ABmcNAC6nTQAWp80AOqgNACLojQALKQ0AMylNABcpzQA/ag0AJ6qNAA+rDQAzq00AG+vNAAQsTQAoLI0AEC0NADhtTQAgrc0ABK5NACyujQAU7w0APS9NACUvzQAJME0AMXCNABmxDQABsY0AJbHNAA3yTQA2Mo0AHnMNAAIzjQAqc80AErRNADq0jQAetQ0ABvWNAC81zQAXNk0AOzaNACN3DQALt40AL7fNABe4TQA/+I0AKDkNAAw5jQA0ec0AHHpNAAS6zQAouw0AELuNADj7zQAhPE0ACTzNAC09DQAVfY0APb3NACW+TQAJvs0AMf8NABo/jQACAA1AJgBNQA5AzUA2gQ1AHoGNQAKCDUAqwk1AEwLNQDsDDUAfA41AB0QNQC+ETUAXhM1AO4UNQCPFjUAMBg1AMAZNQBgGzUAAR01AKIeNQAyIDUA0iE1AHMjNQAUJTUApCY1AEQoNQDlKTUAhis1ACYtNQC2LjUAVzA1APgxNQCYMzUAKDU1AMk2NQBqODUACjo1AJo7NQA7PTUA3D41AHxANQAMQjUArUM1AE5FNQDuRjUAfkg1AB9KNQDASzUAUE01APBONQCRUDUAMlI1AMJTNQBiVTUAA1c1AKRYNQA0WjUA1Fs1AHVdNQAWXzUAtmA1AEZiNQDnYzUAiGU1ABhnNQC5aDUAWWo1APprNQCabTUAKm81AMtwNQBscjUADHQ1AJx1NQA9dzUA3ng1AH56NQAOfDUAr301AFB/NQDwgDUAgII1ACGENQDChTUAUoc1APKINQCTijUANIw1AMSNNQBkjzUABZE1AKaSNQA2lDUA1pU1AHeXNQAYmTUAqJo1AEicNQDpnTUAip81ACqhNQC6ojUAW6Q1APylNQCcpzUALKk1AM2qNQBurDUADq41AJ6vNQA/sTUA4LI1AHC0NQAQtjUAsbc1AFK5NQDiujUAgrw1ACO+NQDEvzUAVME1APTCNQCVxDUANsY1ANbHNQBmyTUAB8s1AKjMNQA4zjUA2M81AHnRNQAa0zUAutQ1AErWNQDr1zUAjNk1ACzbNQC83DUAXd41AP7fNQCe4TUALuM1AM/kNQBw5jUAAOg1AKHpNQBB6zUA4uw1AHLuNQAS8DUAs/E1AFTzNQDk9DUAhPY1ACX4NQDG+TUAVvs1APb8NQCX/jUAOAA2ANgBNgBoAzYACQU2AKoGNgBKCDYA2gk2AHsLNgAcDTYAvA42AEwQNgDtETYAjhM2AC4VNgC+FjYAXxg2AAAaNgCQGzYAMB02ANEeNgByIDYAAiI2AKIjNgBDJTYA5CY2AIQoNgAUKjYAtSs2AFYtNgD2LjYAhjA2ACcyNgDIMzYAaDU2APg2NgCZODYAOjo2AMo7NgBqPTYACz82AKxANgA8QjYA3EM2AH1FNgAeRzYArkg2AE5KNgDvSzYAkE02ACBPNgDAUDYAYVI2AAJUNgCSVTYAMlc2ANNYNgB0WjYAFFw2AKRdNgBFXzYA5mA2AIZiNgAWZDYAt2U2AFhnNgD4aDYAiWo2AClsNgDKbTYAWm82APpwNgCbcjYAPHQ2AMx1NgBsdzYADXk2AK56NgA+fDYA3n02AH9/NgAggTYAsII2AFCENgDxhTYAkoc2ADKJNgDCijYAY4w2AASONgCkjzYANJE2ANWSNgB2lDYABpY2AKaXNgBHmTYA6Jo2AHicNgAYnjYAuZ82AFqhNgDqojYAiqQ2ACumNgDMpzYAXKk2APyqNgCdrDYAPq42AM6vNgBusTYAD7M2ALC0NgBAtjYA4Lc2AIG5NgAiuzYAwrw2AFK+NgDzvzYAlME2ADTDNgDExDYAZcY2AAbINgCWyTYANss2ANfMNgB4zjYACNA2AKjRNgBJ0zYA6tQ2AHrWNgAa2DYAu9k2AFzbNgDs3DYAjN42AC3gNgDO4TYAXuM2AP7kNgCf5jYAQOg2AODpNgBx6zYAEe02ALLuNgBS8DYA4vE2AIPzNgAk9TYAtPY2AFT4NgD1+TYAlvs2ACb9NgDG/jYAZwA3AAgCNwCYAzcAOAU3ANkGNwB6CDcACgo3AKoLNwBLDTcA7A43AHwQNwAcEjcAvRM3AF4VNwD+FjcAjhg3AC8aNwDQGzcAYB03AAAfNwChIDcAQiI3ANIjNwByJTcAEyc3ALQoNwBEKjcA5Cs3AIUtNwAmLzcAtjA3AFYyNwD3MzcAmDU3ACg3NwDIODcAaTo3AAo8NwCaPTcAOj83ANtANwB8QjcADEQ3AKxFNwBNRzcA7kg3AH5KNwAeTDcAv003AGBPNwABUTcAkFI3ADFUNwDSVTcAYlc3AAJZNwCjWjcARFw3ANRdNwB0XzcAFWE3ALZiNwBGZDcA5mU3AIdnNwAoaTcAuGo3AFlsNwD5bTcAmm83ACpxNwDKcjcAa3Q3AAx2NwCcdzcAPHk3AN16NwB+fDcADn43AK5/NwBPgTcA8II3AICENwAghjcAwYc3AGKJNwDyijcAkow3ADOONwDUjzcAdJE3AASTNwCllDcARpY3AOaXNwB2mTcAF5s3ALicNwBInjcA6J83AImhNwAqozcAuqQ3AFqmNwD7pzcAnKk3ACyrNwDMrDcAba43AA6wNwCesTcAPrM3AN+0NwCAtjcAELg3ALC5NwBRuzcA8rw3AIK+NwAiwDcAw8E3AGTDNwD0xDcAlMY3ADXINwDWyTcAdss3AAbNNwCnzjcASNA3ANjRNwB40zcAGdU3ALrWNwBK2DcA6tk3AIvbNwAs3TcAvN43AFzgNwD94TcAnuM3AC7lNwDO5jcAb+g3ABDqNwCg6zcAQe03AOHuNwCC8DcAEvI3ALLzNwBT9TcA9PY3AIT4NwAk+jcAxfs3AGb9NwD2/jcAlgA4ADcCOADYAzgAeAU4AAgHOACpCDgASgo4ANoLOAB6DTgAGw84ALwQOABMEjgA7BM4AI0VOAAuFzgAvhg4AF4aOAD/GzgAoB04ADAfOADQIDgAcSI4ABIkOACiJTgAQic4AOMoOACEKjgAFCw4ALQtOABVLzgA9jA4AIYyOAAmNDgAxzU4AGg3OAD4ODgAmDo4ADk8OADaPTgAaj84AApBOACrQjgATEQ4ANxFOAB8RzgAHUk4AL5KOABOTDgA7k04AI9POAAwUTgAwFI4AGBUOAABVjgAolc4ADJZOADSWjgAc1w4ABReOACkXzgARGE4AOViOACGZDgAFmY4ALZnOABXaTgA+Go4AIhsOAApbjgAyW84AGpxOAD6cjgAmnQ4ADt2OADcdzgAbHk4AAx7OACtfDgATn44AN5/OAB+gTgAH4M4AMCEOABQhjgA8Ic4AJGJOAAyizgAwow4AGKOOAADkDgApJE4ADSTOADUlDgAdZY4ABaYOACmmTgARps4AOecOACInjgAGKA4ALihOABZozgA+qQ4AIqmOAAqqDgAy6k4AGyrOAD8rDgAnK44AD2wOADesTgAbrM4AA61OACvtjgAULg4AOC5OACAuzgAIb04AMK+OABSwDgA8sE4AJPDOAA0xTgAxMY4AGTIOAAFyjgApss4ADbNOADWzjgAd9A4ABjSOACo0zgASNU4AOnWOAB52DgAGto4ALrbOABb3TgA/N44AIzgOAAs4jgAzeM4AG7lOAD+5jgAnug4AD/qOADg6zgAcO04ABHvOACx8DgAUvI4AOLzOACC9TgAI/c4AMT4OABU+jgA9Ps4AJX9OAA2/zgAxgA5AGYCOQAHBDkAqAU5ADgHOQDYCDkAeQo5ABoMOQCqDTkASg85AOsQOQCMEjkAHBQ5ALwVOQBdFzkA/hg5AI4aOQAuHDkAzx05AHAfOQAAITkAoCI5AEEkOQDRJTkAcic5ABIpOQCzKjkAQyw5AOQtOQCELzkAJTE5AMYyOQBWNDkA9jU5AJc3OQA4OTkAyDo5AGg8OQAJPjkAqj85ADpBOQDaQjkAe0Q5AAtGOQCsRzkATEk5AO1KOQCOTDkAHk45AL5POQBfUTkAAFM5AJBUOQAwVjkA0Vc5AHJZOQACWzkAolw5AENeOQDkXzkAdGE5ABRjOQC1ZDkAVmY5AOZnOQCGaTkAJ2s5AMhsOQBYbjkA+W85AJlxOQA6czkAynQ5AGp2OQALeDkArHk5ADx7OQDcfDkAfX45AB6AOQCugTkAToM5AO+EOQCQhjkAIIg5AMCJOQBhizkAAo05AJKOOQAykDkA05E5AHSTOQAElTkApJY5AEWYOQDmmTkAdps5ABadOQC3njkAWKA5AOihOQCIozkAKaU5AMqmOQBaqDkA+qk5AJurOQA8rTkAzK45AGywOQANsjkArrM5AD61OQDetjkAf7g5ACC6OQCwuzkAUL05APG+OQCBwDkAIsI5AMLDOQBjxTkA88Y5AJTIOQA0yjkA1cs5AGXNOQAGzzkAptA5AEfSOQDo0zkAeNU5ABjXOQC52DkAWto5AOrbOQCK3TkAK985AMzgOQBc4jkA/OM5AJ3lOQA+5zkAzug5AG7qOQAP7DkAsO05AEDvOQDh8DkAgfI5ACL0OQCy9TkAUvc5APP4OQCU+jkAJPw5AMT9OQBl/zkA9QA6AJYCOgA2BDoA1wU6AGcHOgAICToAqAo6AEkMOgDZDToAeg86ABoROgC7EjoAXBQ6AOwVOgCMFzoALRk6AM4aOgBeHDoA/h06AJ8fOgBAIToA0CI6AHAkOgARJjoAsic6AEIpOgDiKjoAgyw6ACQuOgC0LzoAVDE6APUyOgCWNDoAJjY6AMY3OgBnOToACDs6AJg8OgA4PjoA2T86AHpBOgAKQzoAqkQ6AEtGOgDbRzoAfEk6ABxLOgC9TDoATU46AO5POgCOUToAL1M6ANBUOgBgVjoAAFg6AKFZOgBCWzoA0lw6AHJeOgATYDoAtGE6AERjOgDkZDoAhWY6ACZoOgC2aToAVms6APdsOgCYbjoAKHA6AMlxOgBpczoACnU6AJp2OgA6eDoA23k6AGt7OgAMfToArH46AE2AOgDdgToAfoM6AB6FOgC/hjoAYIg6APCJOgCQizoAMY06ANKOOgBikDoAApI6AKOTOgBElToA1JY6AHSYOgAVmjoAtps6AEadOgDmnjoAh6A6ACiiOgC4ozoAWKU6APmmOgCaqDoAKqo6AMqrOgBrrToADK86AJywOgA8sjoA3bM6AH61OgAOtzoArrg6AE+6OgDfuzoAgL06ACC/OgDBwDoAUcI6APLDOgCSxToAM8c6AMPIOgBkyjoABMw6AKXNOgBGzzoA1tA6AHbSOgAX1DoAuNU6AEjXOgDo2DoAido6ACrcOgC63ToAWt86APvgOgCc4joALOQ6AMzlOgBt5zoADuk6AJ7qOgA+7DoA3+06AIDvOgAQ8ToAsfI6AFH0OgDy9ToAgvc6ACL5OgDD+joAZPw6APT9OgCU/zoANQE7ANYCOwBmBDsABgY7AKcHOwBICTsA2Ao7AHgMOwAZDjsAug87AEoROwDqEjsAixQ7ABsWOwC8FzsAXBk7AP0aOwCNHDsALh47AM4fOwBvITsAECM7AKAkOwBAJjsA4Sc7AIIpOwASKzsAsiw7AFMuOwD0LzsAhDE7ACQzOwDFNDsAZjY7APY3OwCWOTsANzs7ANg8OwBoPjsACEA7AKlBOwBKQzsA2kQ7AHpGOwAbSDsAq0k7AExLOwDsTDsAjU47AB1QOwC+UTsAXlM7AP9UOwCPVjsAMFg7ANBZOwBxWzsAAV07AKJeOwBCYDsA42E7AHNjOwAUZTsAtGY7AFVoOwDlaTsAhms7ACZtOwDHbjsAaHA7APhxOwCZczsAOXU7ANp2OwBqeDsACno7AKt7OwBMfTsA3H47AHyAOwAdgjsAvoM7AE6FOwDuhjsAj4g7ADCKOwDAizsAYI07AAGPOwCRkDsAMpI7ANKTOwBzlTsAA5c7AKSYOwBEmjsA5Zs7AHWdOwAWnzsAtqA7AFeiOwDnozsAiKU7ACinOwDJqDsAWao7APqrOwCarTsAO687ANywOwBssjsADLQ7AK21OwBOtzsA3rg7AH66OwAfvDsAwL07AFC/OwDwwDsAkcI7ACHEOwDCxTsAYsc7AAPJOwCTyjsANMw7ANTNOwB1zzsABdE7AKbSOwBG1DsA59U7AHfXOwAY2TsAuNo7AFncOwDp3TsAit87ACrhOwDL4jsAbOQ7APzlOwCc5zsAPek7AN7qOwBu7DsADu47AK/vOwBQ8TsA4PI7AIH0OwAh9jsAwvc7AFL5OwDy+jsAk/w7ADT+OwDE/zsAZAE8AAUDPACVBDwANgY8ANYHPAB3CTwABws8AKgMPABIDjwA6Q88AHkRPAAaEzwAuhQ8AFsWPADrFzwAjBk8ACwbPADNHDwAXR48AP4fPACeITwAPyM8AOAkPABwJjwAECg8ALEpPABSKzwA4iw8AIIuPAAjMDwAxDE8AFQzPAD0NDwAlTY8ACU4PADGOTwAZjs8AAc9PACXPjwAOEA8ANhBPAB5QzwACUU8AKpGPABKSDwA60k8AHtLPAAcTTwAvE48AF1QPADtUTwAjlM8AC5VPADPVjwAX1g8AABaPACgWzwAQV08ANFePAByYDwAEmI8ALNjPABUZTwA5GY8AIRoPAAlajwAxms8AFZtPAD2bjwAl3A8ADhyPADIczwAaXU8AAl3PACqeDwAOno8ANp7PAB7fTwAC388AKyAPABMgjwA7YM8AH2FPAAehzwAvog8AF+KPADvizwAkI08ADCPPADRkDwAYZI8AAKUPACilTwAQ5c8ANOYPAB0mjwAFJw8ALWdPABFnzwA5qA8AIaiPAAnpDwAt6U8AFinPAD4qDwAmao8ACmsPADKrTwAaq88AAuxPACbsjwAPLQ8ANy1PAB9tzwADbk8AK66PABOvDwA7708AJC/PAAgwTwAwMI8AGHEPAACxjwAksc8ADLJPADTyjwAdMw8AATOPACkzzwARdE8ANXSPAB21DwAFtY8ALfXPABH2TwA6No8AIjcPAAp3jwAud88AFrhPAD64jwAm+Q8ACvmPADM5zwAbOk8AA3rPACd7DwAPu48AN7vPAB/8TwAD/M8ALD0PABR9jwA8fc8AIH5PAAi+zwAwvw8AGP+PADz/zwAlAE9ADQDPQDVBD0AZQY9AAYIPQCmCT0ARws9AOgMPQB4Dj0AGBA9ALkRPQBaEz0A6hQ9AIoWPQArGD0AzBk9AFwbPQD8HD0AnR49AC0gPQDOIT0AbiM9AA8lPQCfJj0AQCg9AOApPQCBKz0AES09ALIuPQBSMD0A8zE9AIMzPQAkNT0AxDY9AGU4PQD1OT0Aljs9ADY9PQDXPj0AZ0A9AAhCPQCoQz0ASUU9ANlGPQB6SD0AGko9ALtLPQBLTT0A7E49AIxQPQAtUj0AvVM9AF5VPQD+Vj0An1g9AEBaPQDQWz0AcF09ABFfPQCyYD0AQmI9AOJjPQCDZT0AE2c9ALRoPQBUaj0A9Ws9AIVtPQAmbz0AxnA9AGdyPQD3cz0AmHU9ADl3PQDZeD0AaXo9AAp8PQCqfT0AS389ANuAPQB8gj0AHIQ9AL2FPQBNhz0A7og9AI6KPQAvjD0Av409AGCPPQAAkT0AoZI9ADGUPQDSlT0Acpc9ABOZPQCjmj0ARJw9AOSdPQCFnz0AFaE9ALaiPQBWpD0A96U9AIenPQAoqT0AyKo9AGmsPQAKrj0Amq89ADqxPQDbsj0Aa7Q9AAy2PQCstz0ATbk9AN26PQB+vD0AHr49AL+/PQBPwT0A8MI9AJDEPQAxxj0Awcc9AGLJPQACyz0Ao8w9ADPOPQDUzz0AdNE9ABXTPQCl1D0ARtY9AObXPQCH2T0AKNs9ALjcPQBY3j0A+d89AInhPQAq4z0AyuQ9AGvmPQD75z0AnOk9ADzrPQDd7D0Abe49AA7wPQCu8T0AT/M9AN/0PQCA9j0AIfg9AMH5PQBR+z0A8vw9AJL+PQAzAD4AwwE+AGQDPgAEBT4ApQY+ADUIPgDWCT4Adgs+ABcNPgCnDj4ASBA+AOgRPgCJEz4AGRU+ALoWPgBaGD4A+xk+AIsbPgAsHT4AzB4+AG0gPgD9IT4AniM+AD4lPgDfJj4Abyg+ABAqPgCwKz4AUS0+AOEuPgCCMD4AIjI+AMMzPgBTNT4A9DY+AJQ4PgA1Oj4AxTs+AGY9PgAGPz4Ap0A+ADdCPgDYQz4AeEU+ABlHPgCpSD4ASko+AOpLPgCLTT4AG08+ALxQPgBcUj4A/VM+AI1VPgAuVz4Azlg+AG9aPgD/Wz4AoF0+AEBfPgDhYD4AcWI+ABJkPgCyZT4AU2c+AONoPgCEaj4AJGw+AMVtPgBVbz4A9nA+AJZyPgA3dD4Ax3U+AGh3PgAJeT4AqXo+ADl8PgDafT4Aen8+ABuBPgCrgj4ATIQ+AOyFPgCNhz4AHYk+AL6KPgBejD4A/40+AI+PPgAwkT4A0JI+AHGUPgABlj4Aopc+AEKZPgDjmj4Ac5w+ABSePgC0nz4AVaE+AOWiPgCGpD4AJqY+AMenPgBXqT4A+Ko+AJisPgA5rj4Aya8+AGqxPgAKsz4Aq7Q+ADu2PgDctz4AfLk+AB27PgCtvD4ATr4+AO6/PgCPwT4AH8M+AMDEPgBgxj4AAcg+AJHJPgAyyz4A0sw+AHPOPgAD0D4ApNE+AETTPgDl1D4AddY+ABbYPgC22T4AV9s+AOfcPgCI3j4AKOA+AMnhPgBZ4z4A+uQ+AJrmPgA76D4Ay+k+AGzrPgAM7T4Are4+AD3wPgDe8T4AfvM+AA71PgCv9j4AUPg+APH5PgCR+z4AIf0+AML+PgBiAD8AAwI/AJMDPwA0BT8A1AY/AHUIPwAFCj8Apgs/AEYNPwDnDj8AdxA/ABgSPwC4Ez8ASRU/AOkWPwCKGD8AKho/AMsbPwBbHT8A/B4/AJwgPwA9Ij8AzSM/AG4lPwAOJz8Aryg/AD8qPwDgKz8AgC0/ACEvPwCxMD8AUjI/APIzPwCTNT8AIzc/AMQ4PwBkOj8ABTw/AJU9PwA2Pz8A1kA/AHdCPwAHRD8AqEU/AEhHPwDpSD8AeUo/ABpMPwC6TT8ASk8/AOtQPwCMUj8ALFQ/AM1VPwBdVz8A/lg/AJ5aPwA/XD8Az10/AHBfPwAQYT8AsWI/AEFkPwDiZT8Agmc/ACNpPwCzaj8AVGw/APRtPwCVbz8AJXE/AMZyPwBmdD8AB3Y/AJd3PwA4eT8A2Xo/AHl8PwAJfj8Aqn8/AEqBPwDrgj8Ae4Q/AByGPwC8hz8AXYk/AO2KPwCOjD8ALo4/AM+PPwBfkT8AAJM/AKCUPwBBlj8A0Zc/AHKZPwASmz8As5w/AEOePwDknz8AhKE/ACWjPwC1pD8AVqY/APanPwCXqT8AJ6s/AMisPwBorj8A+K8/AJmxPwA6sz8A2rQ/AGq2PwALuD8ArLk/AEy7PwDtvD8Afb4/AB7APwC+wT8AX8M/AO/EPwCQxj8AMMg/ANHJPwBhyz8AAs0/AKLOPwBD0D8A09E/AHTTPwAU1T8AtdY/AEXYPwDm2T8Ahts/ACfdPwC33j8AWOA/APjhPwCI4z8AKeU/AMrmPwBq6D8A+uk/AJvrPwA87T8A3O4/AH3wPwAN8j8ArvM/AE71PwDe9j8Af/g/ACD6PwDB+z8AUP0/APH+PwCSAEAAMgJAANMDQABjBUAABAdAAKQIQABFCkAA1QtAAHYNQAAWD0AAtxBAAEcSQADoE0AAiBVAACkXQAC5GEAAWhpAAPobQACbHUAAKx9AAMwgQABsIkAADSRAAJ0lQAA+J0AA3ihAAG4qQAAPLEAAsC1AAFAvQADgMEAAgTJAACI0QADCNUAAYzdAAPM4QACUOkAANDxAANU9QABlP0AABkFAAKZCQABHREAA10VAAHhHQAAYSUAAuUpAAElMQADqTUAAik9AACtRQAC7UkAAXFRAAPxVQACdV0AALVlAAM5aQABuXEAAD15AAJ9fQABAYUAA4GJAAHBkQAARZkAAsmdAAFJpQADiakAAg2xAACRuQADEb0AAVHFAAPVyQACWdEAANnZAANd3QABneUAACHtAAKl8QABJfkAA2X9AAHqBQAAag0AAu4RAAEuGQADsh0AAjIlAAC2LQAC9jEAAXo5AAP6PQACfkUAAL5NAANCUQABwlkAAEZhAAKGZQABCm0AA4pxAAHKeQAAToEAAtKFAAFSjQADkpEAAhaZAACaoQADGqUAAVqtAAPesQACYrkAAOLBAAMixQABps0AACrVAAKq2QAA6uEAA27lAAHy7QAAcvUAAvb5AAE3AQADuwUAAjsNAAC/FQAC/xkAAYMhAAADKQAChy0AAMc1AANLOQABy0EAAE9JAAKPTQABE1UAA5NZAAIXYQAAV2kAAtttAAFbdQAD33kAAh+BAACjiQADI40AAWOVAAPnmQACa6EAAOupAAMrrQABr7UAADO9AAKzwQAA88kAA3fNAAH71QAAe90AArvhAAE/6QADw+0AAkf1AACD/QADBAEEAYgJBAAIEQQCjBUEAMwdBANQIQQB0CkEAFQxBAKUNQQBGD0EA5hBBAIcSQQAXFEEAuBVBAFgXQQD5GEEAiRpBACocQQDKHUEAax9BAPsgQQCcIkEAPCRBAMwlQQBtJ0EADilBAK4qQQA+LEEA3y1BAIAvQQAgMUEAwTJBAFE0QQDyNUEAkjdBACI5QQDDOkEAZDxBAAQ+QQCUP0EANUFBANZCQQB2REEABkZBAKdHQQBISUEA6EpBAHhMQQAZTkEAuk9BAFpRQQDqUkEAi1RBACxWQQDMV0EAbVlBAP1aQQCeXEEAPl5BAN9fQQBvYUEAEGNBALBkQQBRZkEA4WdBAIJpQQAia0EAsmxBAFNuQQD0b0EAlHFBACRzQQDFdEEAZnZBAAZ4QQCWeUEAN3tBANh8QQB5fkEACIBBAKmBQQBKg0EA6oRBAHqGQQAbiEEAvIlBAFyLQQD9jEEAjY5BAC6QQQDOkUEAb5NBAP+UQQCglkEAQJhBAOGZQQBxm0EAEp1BALKeQQBToEEA46FBAISjQQAkpUEAxaZBAFWoQQD2qUEAlqtBADetQQDHrkEAaLBBAAiyQQCps0EAObVBANq2QQB6uEEACrpBAKu7QQBMvUEA7L5BAHzAQQAdwkEAvsNBAF7FQQDuxkEAj8hBADDKQQDQy0EAYM1BAAHPQQCi0EEAQtJBANLTQQBz1UEAFNdBALTYQQBE2kEA5dtBAIbdQQAm30EAx+BBAFfiQQD440EAmOVBADnnQQDJ6EEAaupBAArsQQCr7UEAO+9BANzwQQB88kEAHfRBAK31QQBO90EA7vhBAH76QQAf/EEAwP1BAGH/QQDwAEIAkQJCADIEQgDSBUIAYgdCAAMJQgCkCkIARAxCANQNQgB1D0IAFhFCALYSQgBGFEIA5xVCAIgXQgAoGUIAyRpCAFkcQgD6HUIAmh9CADshQgDLIkIAbCRCAAwmQgCtJ0IAPSlCAN4qQgB+LEIADi5CAK8vQgBQMUIA8DJCAIA0QgAhNkIAwjdCAGI5QgDyOkIAkzxCADQ+QgDUP0IAZEFCAAVDQgCmREIARkZCANZHQgB3SUIAGEtCALhMQgBITkIA6U9CAIpRQgAqU0IAy1RCAFtWQgD8V0IAnFlCAD1bQgDNXEIAbl5CAA5gQgCvYUIAP2NCAOBkQgCAZkIAEGhCALFpQgBSa0IA8mxCAIJuQgAjcEIAxHFCAGRzQgD0dEIAlXZCADZ4QgDWeUIAZntCAAd9QgCofkIASYBCANiBQgB5g0IAGoVCALqGQgBKiEIA64lCAIyLQgAsjUIAzY5CAF2QQgD+kUIAnpNCAD+VQgDPlkIAcJhCABCaQgCxm0IAQZ1CAOKeQgCCoEIAEqJCALOjQgBUpUIA9KZCAISoQgAlqkIAxqtCAGatQgD2rkIAl7BCADiyQgDYs0IAaLVCAAm3QgCquEIASrpCANq7QgB7vUIAHL9CALzAQgBMwkIA7cNCAI7FQgAux0IAz8hCAF/KQgAAzEIAoM1CAEHPQgDR0EIActJCABLUQgCi1UIAQ9dCAOTYQgCE2kIAFNxCALXdQgBW30IA9uBCAIbiQgAn5EIAyOVCAGjnQgD46EIAmepCADrsQgDa7UIAe+9CAAvxQgCs8kIATPRCAO31QgB990IAHvlCAL76QgBO/EIA7/1CAJD/QgAxAUMAwAJDAGEEQwACBkMAogdDADIJQwDTCkMAdAxDABQOQwCkD0MARRFDAOYSQwCGFEMAFhZDALcXQwBYGUMA+BpDAIkcQwApHkMAyh9DAGohQwD6IkMAmyRDADwmQwDcJ0MAbClDAA0rQwCuLEMATi5DAN4vQwB/MUMAIDNDAMA0QwBhNkMA8TdDAJI5QwAyO0MAwjxDAGM+QwAEQEMApEFDADRDQwDVREMAdkZDABZIQwCmSUMAR0tDAOhMQwCITkMAGFBDALlRQwBaU0MA+lRDAIpWQwArWEMAzFlDAGxbQwD8XEMAnV5DAD5gQwDeYUMAbmNDAA9lQwCwZkMAUGhDAPFpQwCBa0MAIm1DAMJuQwBScEMA83FDAJRzQwA0dUMAxHZDAGV4QwAGekMApntDADZ9QwDXfkMAeIBDABmCQwCog0MASYVDAOqGQwCKiEMAGopDALuLQwBcjUMA/I5DAIyQQwAtkkMAzpNDAG6VQwD+lkMAn5hDAECaQwDgm0MAcZ1DABGfQwCyoEMAUqJDAOKjQwCDpUMAJKdDAMSoQwBUqkMA9atDAJatQwA2r0MAxrBDAGeyQwAItEMAqLVDADi3QwDZuEMAerpDABq8QwCqvUMAS79DAOzAQwCMwkMAHMRDAL3FQwBex0MA/shDAI7KQwAvzEMA0M1DAHDPQwAA0UMAodJDAELUQwDi1UMActdDABPZQwC02kMAVNxDAOTdQwCF30MAJuFDAMbiQwBW5EMA9+VDAJjnQwA46UMAyOpDAGnsQwAK7kMAqu9DADrxQwDb8kMAfPRDABz2QwCs90MATflDAO76QwCO/EMAHv5DAL//QwBgAUQAAQNEAJAERAAxBkQA0gdEAHIJRAACC0QAowxEAEQORADkD0QAdBFEABUTRAC2FEQAVhZEAOYXRACHGUQAKBtEAMgcRABZHkQA+R9EAJohRAA6I0QAyiREAGsmRAAMKEQArClEADwrRADdLEQAfi5EAB4wRACuMUQATzNEAPA0RACQNkQAIDhEAME5RABiO0QAAj1EAJI+RAAzQEQA1EFEAHRDRAAERUQApUZEAEZIRADmSUQAdktEABdNRAC4TkQAWFBEAOhRRACJU0QAKlVEAMpWRABaWEQA+1lEAJxbRAA8XUQAzF5EAG1gRAAOYkQArmNEAD5lRADfZkQAgGhEACBqRACwa0QAUW1EAPJuRACScEQAInJEAMNzRABkdUQABHdEAJR4RAA1ekQA1ntEAHZ9RAAGf0QAp4BEAEiCRADpg0QAeIVEABmHRAC6iEQAWopEAOqLRACLjUQALI9EAMyQRABckkQA/ZNEAJ6VRAA+l0QAzphEAG+aRAAQnEQAsJ1EAEGfRADhoEQAgqJEACKkRACypUQAU6dEAPSoRACUqkQAJKxEAMWtRABmr0QABrFEAJayRAA3tEQA2LVEAHi3RAAIuUQAqbpEAEq8RADqvUQAer9EABvBRAC8wkQATMREAOzFRACNx0QALslEAM7KRABezEQA/81EAKDPRABA0UQA0NJEAHHURAAS1kQAstdEAELZRADj2kQAhNxEACTeRAC030QAVeFEAPbiRACW5EQAJuZEAMfnRABo6UQACOtEAJjsRAA57kQA2u9EAHrxRAAK80QAq/REAEz2RADs90QAfPlEAB37RAC+/EQATv5EAO7/RACPAUUAMANFANEERQBgBkUAAQhFAKIJRQAyC0UA0gxFAHMORQAUEEUAtBFFAEQTRQDlFEUAhhZFACYYRQC2GUUAVxtFAPgcRQCYHkUAKSBFAMkhRQBqI0UACiVFAJomRQA7KEUA3ClFAHwrRQAMLUUArS5FAE4wRQDuMUUAfjNFAB81RQDANkUAUDhFAPA5RQCRO0UAMj1FANI+RQBiQEUAA0JFAKRDRQBERUUA1EZFAHVIRQAWSkUAtktFAEZNRQDnTkUAiFBFAChSRQC4U0UAWVVFAPpWRQCaWEUAKlpFAMtbRQBsXUUADF9FAJxgRQA9YkUA3mNFAG5lRQAOZ0UAr2hFAFBqRQDwa0UAgG1FACFvRQDCcEUAYnJFAPJzRQCTdUUANHdFANR4RQBkekUABXxFAKZ9RQBGf0UA1oBFAHeCRQAYhEUAuYVFAEiHRQDpiEUAiopFACqMRQC6jUUAW49FAPyQRQCMkkUALJRFAM2VRQBul0UADplFAJ6aRQA/nEUA4J1FAICfRQARoUUAsaJFAFKkRQDypUUAgqdFACOpRQDEqkUAZKxFAPStRQCVr0UANrFFAMayRQBmtEUAB7ZFAKi3RQA4uUUA2LpFAHm8RQAavkUAur9FAErBRQDrwkUAjMRFACzGRQC8x0UAXclFAP7KRQCezEUALs5FAM/PRQBw0UUAENNFAKDURQBB1kUA4tdFAILZRQAS20UAs9xFAFTeRQD030UAhOFFACXjRQDG5EUAVuZFAPbnRQCX6UUAOOtFAMjsRQBo7kUACfBFAKrxRQBK80UA2vRFAHv2RQAc+EUAvPlFAEz7RQDt/EUAjv5FAC4ARgC+AUYAXwNGAAAFRgCQBkYAMAhGANEJRgByC0YAAg1GAKIORgBDEEYA5BFGAIQTRgAUFUYAtRZGAFYYRgD2GUYAhhtGACcdRgDIHkYAaCBGAPkhRgCZI0YAOiVGANomRgBqKEYACypGAKwrRgBMLUYA3C5GAH0wRgAeMkYArjNGAE41RgDvNkYAkDhGACA6RgDAO0YAYT1GAAI/RgCSQEYAMkJGANNDRgB0RUYAFEdGAKRIRgBFSkYA5ktGAIZNRgAWT0YAt1BGAFhSRgD4U0YAiFVGAClXRgDKWEYAWlpGAPpbRgCbXUYAPF9GAMxgRgBsYkYADWRGAK5lRgA+Z0YA3mhGAH9qRgAgbEYAwG1GAFBvRgDxcEYAknJGADJ0RgDCdUYAY3dGAAR5RgCkekYANHxGANV9RgB2f0YAFoFGAKaCRgBHhEYA6IVGAImHRgAYiUYAuYpGAFqMRgDqjUYAio9GACuRRgDMkkYAXJRGAPyVRgCdl0YAPplGAN6aRgBunEYAD55GALCfRgBQoUYA4aJGAIGkRgAipkYAwqdGAFKpRgDzqkYAlKxGADSuRgDEr0YAZbFGAAazRgCWtEYANrZGANe3RgB4uUYAGLtGAKi8RgBJvkYA6r9GAHrBRgAaw0YAu8RGAFzGRgD8x0YAjMlGAC3LRgDOzEYAbs5GAP7PRgCf0UYAQNNGAODURgBw1kYAEdhGALLZRgBC20YA4txGAIPeRgAk4EYAtOFGAFTjRgD15EYAluZGACboRgDG6UYAZ+tGAAjtRgCo7kYAOPBGANnxRgB680YAGvVGAKr2RgBL+EYA7PlGAIz7RgAc/UYAvf5GAF4ARwD+AUcAjgNHAC8FRwDQBkcAYAhHAAAKRwChC0cAQg1HANIORwByEEcAExJHALQTRwBEFUcA5BZHAIUYRwAmGkcAxhtHAFYdRwD3HkcAmCBHADgiRwDJI0cAaSVHAAonRwCqKEcAOipHANsrRwB8LUcAHC9HAKwwRwBNMkcA7jNHAI41RwAeN0cAvzhHAGA6RwDwO0cAkD1HADE/RwDSQEcAYkJHAAJERwCjRUcAREdHANRIRwB0SkcAFUxHALZNRwBWT0cA5lBHAIdSRwAoVEcAyFVHAFhXRwD5WEcAmlpHADpcRwDKXUcAa19HAAxhRwCcYkcAPGRHAN1lRwB+Z0cADmlHAK5qRwBPbEcA8G1HAIBvRwAgcUcAwXJHAGJ0RwDydUcAkndHADN5RwDUekcAZHxHAAR+RwClf0cARoFHAOaCRwB2hEcAF4ZHALiHRwBZiUcA6IpHAImMRwAqjkcAyo9HAFqRRwD7kkcAnJRHACyWRwDMl0cAbZlHAA6bRwCenEcAPp5HAN+fRwCAoUcAEKNHALGkRwBRpkcA8qdHAIKpRwAiq0cAw6xHAGSuRwD0r0cAlLFHADWzRwDWtEcAdrZHAAa4RwCnuUcASLtHAOi8RwB4vkcAGcBHALrBRwBaw0cA6sRHAIvGRwAsyEcAvMlHAFzLRwD9zEcAns5HAC7QRwDO0UcAb9NHABDVRwCg1kcAQNhHAOHZRwCC20cAEt1HALLeRwBT4EcA9OFHAITjRwAk5UcAxeZHAGboRwAG6kcAlutHADftRwDY7kcAePBHAAjyRwCp80cASvVHANr2RwB6+EcAG/pHALz7RwBM/UcA7P5HAI0ASAAuAkgAvgNIAF4FSAD/BkgAoAhIAEEKSADQC0gAcQ1IABIPSACyEEgAQhJIAOMTSACEFUgAFBdIALQYSABVGkgA9htIAIYdSAAmH0gAxyBIAGgiSAD4I0gAmSVIADknSADaKEgAaipIAAosSACrLUgATC9IANwwSAB8MkgAHTRIAL41SABON0gA7jhIAI86SAAwPEgAwD1IAGA/SAABQUgAokJIADJESADSRUgAc0dIABRJSAC0SkgARExIAOVNSACGT0gAJlFIALZSSABXVEgA+FVIAIhXSAAoWUgAyVpIAGpcSAD6XUgAml9IADthSADcYkgAbGRIAAxmSACtZ0gATmlIAN5qSAB+bEgAH25IAMBvSABQcUgA8HJIAJF0SAAydkgAwndIAGJ5SAADe0gApHxIADR+SADUf0gAdYFIABaDSAC2hEgARoZIAOeHSACIiUgAKYtIALiMSABZjkgA+o9IAIqRSAAqk0gAy5RIAGyWSAD8l0gAnJlIAD2bSADenEgAbp5IAA6gSACvoUgAUKNIAOCkSACBpkgAIahIAMKpSABSq0gA8qxIAJOuSAA0sEgAxLFIAGSzSAAFtUgAprZIADa4SADWuUgAd7tIABi9SAC4vkgASMBIAOnBSACKw0gAGsVIALrGSABbyEgA/MlIAIzLSAAszUgAzc5IAG7QSAD+0UgAntNIAD/VSADg1kgAcNhIABDaSACx20gAUt1IAOLeSACC4EgAI+JIAMTjSABU5UgA9OZIAJXoSAA26kgA1utIAGbtSAAH70gAqPBIADjySADY80gAefVIABr3SACq+EgASvpIAOv7SACM/UgAHP9IALwASQBdAkkA/gNJAI4FSQAuB0kAzwhJAHAKSQAADEkAoA1JAEEPSQDiEEkAchJJABIUSQCzFUkAVBdJAOQYSQCEGkkAJRxJAMYdSQBWH0kA9iBJAJciSQA4JEkAyCVJAGknSQAJKUkAqipJADosSQDaLUkAey9JABwxSQCsMkkATDRJAO01SQCON0kAHjlJAL46SQBfPEkAAD5JAJA/SQAwQUkA0UJJAHJESQACRkkAokdJAENJSQDkSkkAdExJABROSQC1T0kAVlFJAOZSSQCGVEkAJ1ZJAMhXSQBYWUkA+FpJAJlcSQA6XkkA2l9JAGphSQALY0kArGRJADxmSQDcZ0kAfWlJAB5rSQCubEkATm5JAO9vSQCQcUkAIHNJAMB0SQBhdkkAAnhJAJJ5SQAye0kA03xJAHR+SQAEgEkApIFJAEWDSQDmhEkAdoZJABaISQC3iUkAWItJAOiMSQCIjkkAKZBJAMqRSQBak0kA+pRJAJuWSQA8mEkAzJlJAGybSQANnUkArp5JAD6gSQDeoUkAf6NJACClSQCwpkkAUahJAPGpSQCSq0kAIq1JAMKuSQBjsEkABLJJAJSzSQA0tUkA1bZJAHa4SQAGukkAprtJAEe9SQDovkkAeMBJABjCSQC5w0kAWsVJAOrGSQCKyEkAK8pJAMzLSQBczUkA/M5JAJ3QSQA+0kkAztNJAG7VSQAP10kAsNhJAEDaSQDg20kAgd1JACLfSQCy4EkAUuJJAPPjSQCU5UkAJOdJAMToSQBl6kkABuxJAJbtSQA270kA1/BJAHjySQAI9EkAqPVJAEn3SQDq+EkAevpJABr8SQC7/UkAXP9JAOwASgCMAkoALQRKAM4FSgBeB0oA/ghKAJ8KSgBADEoA0A1KAHAPSgAREUoAshJKAEIUSgDiFUoAgxdKACQZSgC0GkoAVBxKAPUdSgCWH0oAJiFKAMYiSgBnJEoACCZKAJgnSgA5KUoA2SpKAHosSgAKLkoAqi9KAEsxSgDsMkoAfDRKABw2SgC9N0oAXjlKAO46SgCOPEoALz5KANA/SgBgQUoAAENKAKFESgBCRkoA0kdKAHJJSgATS0oAtExKAEROSgDkT0oAhVFKACZTSgC2VEoAVlZKAPdXSgCYWUoAKFtKAMhcSgBpXkoACmBKAJphSgA6Y0oA22RKAHxmSgAMaEoArGlKAE1rSgDubEoAfm5KAB5wSgC/cUoAYHNKAPB0SgCQdkoAMXhKANJ5SgBie0oAAn1KAKN+SgAzgEoA1IFKAHSDSgAVhUoAtoZKAEaISgDmiUoAh4tKACiNSgC4jkoAWJBKAPmRSgCak0oAKpVKAMqWSgBrmEoADJpKAJybSgA8nUoA3Z5KAH6gSgAOokoArqNKAE+lSgDwpkoAgKhKACGqSgDBq0oAYq1KAPKuSgCSsEoAM7JKANSzSgBktUoABLdKAKW4SgBGukoA1rtKAHa9SgAXv0oAp8BKAEjCSgDow0oAicVKACrHSgC6yEoAWspKAPvLSgCczUoALM9KAMzQSgBt0koADtRKAJ7VSgA+10oA39hKAIDaSgAQ3EoAsN1KAFHfSgDy4EoAguJKACLkSgDD5UoAZOdKAPToSgCU6koANexKANbtSgBm70oABvFKAKfySgBI9EoA2PVKAHj3SgAZ+UoAuvpKAEr8SgDq/UoAi/9KABsBSwC8AksAXARLAP0FSwCNB0sALglLAM4KSwBvDEsAEA5LAKAPSwBAEUsA4RJLAIIUSwASFksAshdLAFMZSwD0GksAhBxLACQeSwDFH0sAZiFLAPYiSwCWJEsANyZLAMcnSwBoKUsACStLAKksSwA5LksA2i9LAHoxSwAbM0sAvDRLAEw2SwDsN0sAjTlLAC47SwC+PEsAXj5LAP8/SwCgQUsAMENLANBESwBxRksAEkhLAKJJSwBCS0sA40xLAIROSwAUUEsAtFFLAFVTSwD2VEsAhlZLACZYSwDHWUsAV1tLAPhcSwCYXksAOWBLANphSwBqY0sACmVLAKtmSwBMaEsA3GlLAHxrSwAdbUsAvm5LAE5wSwDucUsAj3NLADB1SwDAdksAYHhLAAF6SwCRe0sAMn1LANJ+SwBzgEsAA4JLAKSDSwBEhUsA5YZLAIaISwAWiksAtotLAFeNSwD4jksAiJBLACiSSwDJk0sAapVLAPqWSwCamEsAO5pLANybSwBsnUsADJ9LAK2gSwBOoksA3qNLAH6lSwAfp0sAwKhLAFCqSwDxq0sAka1LADKvSwDCsEsAYrJLAAO0SwCTtUsANLdLANS4SwB1uksABbxLAKa9SwBGv0sA58BLAIjCSwAYxEsAuMVLAFnHSwD6yEsAispLACrMSwDLzUsAbM9LAPzQSwCc0ksAPdRLAN7VSwBu10sADtlLAK/aSwBQ3EsA4N1LAIDfSwAh4UsAwuJLAFLkSwDy5UsAk+dLADTpSwDE6ksAZOxLAAXuSwCm70sANvFLANbySwB39EsAB/ZLAKj3SwBI+UsA6fpLAHn8SwAa/ksAuv9LAFsBTAD8AkwAjARMACwGTADNB0wAbglMAP4KTACeDEwAPw5MAOAPTABwEUwAEBNMALEUTABSFkwA4hdMAIIZTAAjG0wAxBxMAFQeTAD0H0wAlSFMADYjTADGJEwAZiZMAAcoTACXKUwAOCtMANksTAB5LkwACTBMAKoxTABKM0wA6zRMAHs2TAAcOEwAvDlMAF07TAD+PEwAjj5MAC5ATADPQUwAX0NMAABFTACgRkwAQUhMANFJTAByS0wAEk1MALNOTABDUEwA5FFMAIRTTAAlVUwAtVZMAFZYTAD2WUwAl1tMADhdTADIXkwAaGBMAAliTACqY0wAOmVMANpmTAB7aEwAHGpMAKxrTABMbUwA7W5MAI5wTAAeckwAvnNMAF91TAAAd0wAkHhMADB6TADRe0wAYX1MAAJ/TACigEwAQ4JMANODTAB0hUwAFIdMALWITABFikwA5otMAIaNTAAnj0wAt5BMAFiSTAD4k0wAmZVMADqXTADKmEwAappMAAucTACsnUwAPJ9MANygTAB9okwAHqRMAK6lTABOp0wA76hMAJCqTAAgrEwAwa1MAGGvTAACsUwAkrJMADK0TADTtUwAY7dMAAS5TACkukwARbxMANW9TAB2v0wAFsFMALfCTABHxEwA6MVMAIjHTAApyUwAucpMAFrMTAD6zUwAm89MADzRTADM0kwAbNRMAA3WTACu10wAPtlMAN7aTAB/3EwAIN5MALDfTABQ4UwA8eJMAJLkTAAi5kwAwudMAGPpTAAE60wAlOxMADTuTADV70wAZfFMAAbzTACm9EwAR/ZMANf3TAB4+UwAGPtMALn8TABJ/kwA6v9MAIoBTQArA00AuwRNAFwGTQD8B00AnQlNAC0LTQDODE0Abg5NAA8QTQCfEU0AQBNNAOAUTQCBFk0AIhhNALIZTQBSG00A8xxNAIMeTQAkIE0AxCFNAGUjTQD1JE0AliZNADYoTQDXKU0AZytNAAgtTQCpLk0ASTBNANkxTQB6M00AGjVNALs2TQBLOE0A7DlNAIw7TQAtPU0AvT5NAF5ATQD+QU0An0NNAEBFTQDQRk0AcEhNABFKTQCyS00AQk1NAOJOTQCDUE0AJFJNALRTTQBUVU0A9VZNAIVYTQAmWk0AxltNAGddTQD3Xk0AmGBNADhiTQDZY00AaWVNAApnTQCqaE0AS2pNANtrTQB8bU0AHG9NAL1wTQBNck0A7nNNAI51TQAvd00A0HhNAGB6TQAAfE0AoX1NAEJ/TQDSgE0AcoJNABOETQC0hU0ARIdNAOSITQCFik0AJoxNALaNTQBWj00A95BNAJiSTQAolE0AyJVNAGmXTQD5mE0AmppNADqcTQDbnU0Aa59NAAyhTQCsok0ATaRNAN2lTQB+p00AHqlNAL+qTQBPrE0A8K1NAJGvTQAxsU0AwbJNAGK0TQACtk0Ao7dNADO5TQDUuk0AdLxNABW+TQClv00ARsFNAObCTQCHxE0AKMZNALjHTQBYyU0A+cpNAJrMTQAqzk0Ays9NAGvRTQAM000AnNRNADzWTQDd100AbdlNAA7bTQCu3E0AT95NAN/fTQCA4U0AIONNAMHkTQBR5k0A8udNAJLpTQAz600Aw+xNAGTuTQAE8E0ApfFNADXzTQDW9E0AdvZNABf4TQCn+U0ASPtNAOj8TQCJ/k0AGQBOALoBTgBaA04A+wROAIsGTgAsCE4AzAlOAG0LTgD9DE4Ang5OAD4QTgDfEU4AbxNOABAVTgCwFk4AURhOAPIZTgCCG04AIh1OAMMeTgBkIE4A9CFOAJQjTgA1JU4A1iZOAGYoTgAGKk4ApytOADctTgDYLk4AeTBOABkyTgCpM04ASjVOAOo2TgCLOE4AGzpOALw7TgBcPU4A/T5OAI1ATgAuQk4AzkNOAG9FTgD/Rk4AoEhOAEBKTgDhS04AcU1OABJPTgCyUE4AU1JOAONTTgCEVU4AJFdOAMVYTgBVWk4A9ltOAJZdTgA3X04Ax2BOAGhiTgAIZE4AqWVOADlnTgDaaE4AempOABtsTgCrbU4ATG9OAOxwTgCNck4AHXROAL51TgBed04A/3hOAI96TgAwfE4A0H1OAHF/TgABgU4AooJOAEKETgDjhU4Ac4dOABSJTgC0ik4AVYxOAOWNTgCGj04AJpFOAMeSTgBXlE4A+JVOAJiXTgA5mU4AyZpOAGqcTgAKnk4Aq59OADuhTgDcok4AfKROAB2mTgC+p04ATqlOAO6qTgCPrE4AMK5OAMCvTgBhsU4AAbNOAJG0TgAytk4A0rdOAHO5TgADu04ApLxOAES+TgDlv04AdcFOABbDTgC2xE4AV8ZOAOfHTgCIyU4AKMtOAMnMTgBZzk4A+s9OAJrRTgA7004A3NROAGzWTgAM2E4ArdlOAE7bTgDe3E4Aft5OAB/gTgCv4U4AUONOAPDkTgCR5k4AIehOAMLpTgBi604AA+1OAJPuTgA08E4A1PFOAHXzTgAF9U4ApvZOAEb4TgDn+U4Ad/tOABj9TgC4/k4AWQBPAOkBTwCKA08AKgVPAMsGTwBbCE8A/AlPAJwLTwA9DU8AzQ5PAG4QTwAOEk8ArxNPAFAVTwDgFk8AgBhPACEaTwCxG08AUh1PAPIeTwCTIE8AIyJPAMQjTwBkJU8ABSdPAJUoTwA2Kk8A1itPAHctTwAHL08AqDBPAEkyTwDpM08AeTVPABo3TwC6OE8AWzpPAOs7TwCMPU8ALD9PAM1ATwBdQk8A/kNPAJ5FTwA/R08Az0hPAHBKTwAQTE8AsU1PAEFPTwDiUE8AglJPACNUTwCzVU8AVFdPAPRYTwCVWk8AJVxPAMZdTwBmX08AB2FPAJdiTwA4ZE8A2GVPAHlnTwAJaU8AqmpPAEpsTwDrbU8Ae29PABxxTwC8ck8AXXRPAO11TwCOd08ALnlPAM96TwBffE8AAH5PAKB/TwBBgU8A0YJPAHKETwAShk8As4dPAEOJTwDkik8AhIxPACWOTwC1j08AVpFPAPaSTwCXlE8AJ5ZPAMiXTwBomU8ACZtPAJmcTwA6nk8A2p9PAHuhTwALo08ArKRPAEymTwDtp08AjqlPAB6rTwC+rE8AX65PAO+vTwCQsU8AMbNPANG0TwBhtk8AArhPAKK5TwBDu08A07xPAHS+TwAUwE8AtcFPAEXDTwDmxE8AhsZPACfITwC3yU8AWMtPAPjMTwCZzk8AKdBPAMrRTwBq008AC9VPAJvWTwA82E8A3NlPAH3bTwAN3U8Art5PAE7gTwDv4U8Af+NPACDlTwDA5k8AYehPAPHpTwCS608AMu1PANPuTwBj8E8ABPJPAKTzTwBF9U8A1fZPAHb4TwAW+k8At/tPAEf9TwDo/k8AiABQACkCUAC5A1AAWgVQAPoGUACbCFAAKwpQAMwLUABsDVAADQ9QAJ0QUAA+ElAA3hNQAH8VUAAPF1AAsBhQAFAaUADxG1AAgR1QACIfUADCIFAAYyJQAPMjUACUJVAANCdQANUoUABlKlAABixQAKYtUABHL1AA1zBQAHgyUAAZNFAAuTVQAEk3UADqOFAAijpQACs8UAC7PVAAXD9QAPxAUACMQlAALURQAM5FUABuR1AAD0lQAJ9KUABATFAA4E1QAIFPUAARUVAAslJQAFJUUADzVVAAg1dQACRZUADEWlAAZVxQAPVdUACWX1AANmFQANdiUABnZFAACGZQAKhnUABJaVAA2WpQAHpsUAAablAAu29QAEtxUADsclAAjHRQAC12UAC9d1AAXnlQAP56UACffFAAL35QANB/UABwgVAAEYNQAKGEUABChlAA4odQAIOJUAATi1AAtIxQAFSOUAD1j1AAhZFQACaTUADGlFAAZ5ZQAPeXUACYmVAAOJtQANmcUABpnlAACqBQAKqhUABLo1AA26RQAHymUAAcqFAAvalQAE2rUADurFAAjq5QAC+wUAC/sVAAYLNQAAG1UAChtlAAMbhQANK5UAByu1AAAr1QAKO+UABEwFAA5MFQAIXDUAAVxVAAtsZQAFbIUAD3yVAAh8tQACjNUADIzlAAadBQAPnRUACa01AAOtVQANvWUABr2FAADNpQAKzbUABN3VAA3d5QAH7gUAAe4lAAv+NQAE/lUADw5lAAkOhQADHqUADB61AAYu1QAALvUACj8FAAM/JQANTzUAB09VAAFfdQAKX4UABG+lAA5vtQAHb9UAAX/1AAuABRAFgCUQDoA1EAiQVRACoHUQDKCFEAawpRAPsLUQCcDVEAPA9RAN0QUQBtElEADhRRAK4VUQBPF1EA3xhRAIAaUQAgHFEAwR1RAFEfUQDyIFEAkiJRADMkUQDDJVEAZCdRAAQpUQClKlEANSxRANYtUQB2L1EAFzFRAKcyUQBINFEA6TVRAIk3UQAZOVEAujpRAFo8UQDqPVEAiz9RACxBUQDMQlEAXERRAP1FUQCeR1EAPklRAN9KUQBvTFEAEE5RALBPUQBRUVEA4VJRAIJUUQAiVlEAw1dRAFNZUQD0WlEAlFxRADVeUQDFX1EAZmFRAAZjUQCnZFEAN2ZRANhnUQB4aVEAGWtRAKlsUQBKblEA6m9RAItxUQAbc1EAvHRRAFx2UQD9d1EAjXlRAC57UQDOfFEAb35RAP9/UQCggVEAQINRANCEUQBxhlEAEohRALKJUQBCi1EA44xRAISOUQAkkFEAxZFRAFWTUQD2lFEAlpZRADeYUQDHmVEAaJtRAAidUQCpnlEAOaBRANqhUQB6o1EAG6VRAKumUQBMqFEA7KlRAI2rUQAdrVEAvq5RAF6wUQD/sVEAj7NRADC1UQDRtlEAcbhRAAG6UQCiu1EAQr1RANK+UQBzwFEAFMJRALTDUQBVxVEA5cZRAIbIUQAmylEAx8tRAFfNUQD4zlEAmNBRADnSUQDJ01EAatVRAArXUQCr2FEAO9pRANzbUQB83VEAHd9RAK3gUQBO4lEA7uNRAI/lUQAf51EAwOhRAGDqUQAB7FEAke1RADLvUQDS8FEAYvJRAAP0UQCk9VEARPdRANT4UQB1+lEAFvxRALb9UQBG/1EA5wBSAIgCUgAoBFIAuAVSAFkHUgD6CFIAmgpSADsMUgDLDVIAbA9SAAwRUgCtElIAPRRSAN4VUgB+F1IAHxlSAK8aUgBQHFIA8B1SAJEfUgAhIVIAwiJSAGIkUgADJlIAkydSADQpUgDUKlIAZCxSAAUuUgCmL1IARjFSANYyUgB3NFIAGDZSALk3UgBIOVIA6TpSAIo8UgAqPlIAyz9SAFtBUgD8QlIAnERSAD1GUgDNR1IAbklSAA5LUgCvTFIAP05SAOBPUgCAUVIAIVNSALFUUgBSVlIA8ldSAJNZUgAjW1IAxFxSAGReUgAFYFIAlWFSADZjUgDWZFIAd2ZSAAdoUgCoaVIASGtSANhsUgB5blIAGnBSALpxUgBKc1IA63RSAIx2UgAseFIAvHlSAF17UgD+fFIAnn5SAC6AUgDPgVIAcINSABCFUgCxhlIAQYhSAOKJUgCCi1IAI41SALOOUgBUkFIA9JFSAJWTUgAllVIAxpZSAGaYUgAHmlIAl5tSADidUgDYnlIAeaBSAAmiUgCqo1IASqVSAOumUgB7qFIAHKpSALyrUgBdrVIA7a5SAI6wUgAuslIAz7NSAF+1UgAAt1IAobhSAEG6UgDRu1IAcr1SABK/UgCiwFIAQ8JSAOTDUgCExVIAFMdSALXIUgBWylIA9stSAIbNUgAnz1IAyNBSAGjSUgD501IAmdVSADrXUgDa2FIAatpSAAvcUgCs3VIATN9SAO3gUgB94lIAHuRSAL7lUgBf51IA7+hSAJDqUgAw7FIA0e1SAGHvUgAC8VIAovJSADL0UgDT9VIAdPdSABT5UgCk+lIARfxSAOb9UgCG/1IAFgFTALcCUwBYBFMA+AVTAIgHUwApCVMAygpTAGoMUwALDlMAmw9TADwRUwDcElMAfRRTAA0WUwCuF1MAThlTAO8aUwB/HFMAIB5TAMAfUwBhIVMA8SJTAJIkUwAyJlMAwidTAGMpUwAEK1MApCxTADQuUwDVL1MAdjFTABYzUwCmNFMARzZTAOg3UwCJOVMAKTtTALk8UwBaPlMA+j9TAJtBUwArQ1MAzERTAGxGUwANSFMAnUlTAD5LUwDeTFMAf05TAA9QUwCwUVMAUFNTAPFUUwCBVlMAIlhTAMJZUwBSW1MA81xTAJReUwA0YFMAxGFTAGVjUwAGZVMApmZTADZoUwDXaVMAeGtTABhtUwCoblMASXBTAOpxUwCKc1MAGnVTALt2UwBceFMA/HlTAIx7UwAtfVMAzn5TAG6AUwAPglMAn4NTAECFUwDghlMAgYhTABGKUwCyi1MAUo1TAPOOUwCDkFMAJJJTAMSTUwBllVMA9ZZTAJaYUwA2mlMAxptTAGedUwAIn1MAqKBTADiiUwDZo1MAeqVTABqnUwCqqFMAS6pTAOyrUwCMrVMAHK9TAL2wUwBeslMA/rNTAI61UwAvt1MA0LhTAHG6UwAAvFMAob1TAEK/UwDiwFMAcsJTABPEUwC0xVMAVMdTAPXIUwCFylMAJsxTAMbNUwBnz1MA99BTAJjSUwA41FMA2dVTAGnXUwAK2VMAqtpTADrcUwDb3VMAfN9TABzhUwCs4lMATeRTAO7lUwCO51MAHulTAL/qUwBg7FMAAO5TAJDvUwAx8VMA0vJTAHL0UwAC9lMAo/dTAET5UwDk+lMAdPxTABX+UwC2/1MAVgFUAOYCVACHBFQAKAZUAMgHVABYCVQA+QpUAJoMVAA6DlQAyg9UAGsRVAAME1QArBRUADwWVADdF1QAfhlUAB4bVACuHFQATx5UAPAfVACQIVQAICNUAMEkVABiJlQAAihUAKMpVAAzK1QA1CxUAHQuVAAVMFQApTFUAEYzVADmNFQAdjZUABc4VAC4OVQAWTtUAOg8VACJPlQAKkBUAMpBVABaQ1QA+0RUAJxGVAA8SFQA3UlUAG1LVAAOTVQArk5UAD5QVADfUVQAgFNUACBVVACxVlQAUVhUAPJZVACSW1QAIl1UAMNeVABkYFQABGJUAJRjVAA1ZVQA1mZUAHZoVAAGalQAp2tUAEhtVADoblQAeHBUABlyVAC6c1QAWnVUAPt2VACLeFQALHpUAMx7VABtfVQA/X5UAJ6AVAA+glQAzoNUAG+FVAAQh1QAsIhUAECKVADhi1QAgo1UACKPVACykFQAU5JUAPSTVACUlVQAJJdUAMWYVABmmlQABpxUAJadVAA3n1QA2KBUAHiiVAAIpFQAqaVUAEqnVADqqFQAeqpUABusVAC8rVQAXK9UAOywVACNslQALrRUAM61VABvt1QA/7hUAKC6VABBvFQA4b1UAHG/VAASwVQAssJUAELEVADjxVQAhMdUACTJVAC0ylQAVcxUAPbNVACWz1QAJtFUAMfSVABo1FQACNZUAJnXVAA52VQA2tpUAHrcVAAK3lQAq99UAEzhVADs4lQAfORUAB3mVAC+51QAXulUAO7qVACP7FQAMO5UANDvVABg8VQAAfNUAKL0VABC9lQA4/dUAHP5VAAU+1QAtPxUAFX+VADl/1QAhgFVACYDVQC2BFUAVwZVAPgHVQCYCVUAKAtVAMkMVQBqDlUAChBVAJoRVQA7E1UA3BRVAHwWVQAMGFUArRlVAE4bVQDuHFUAfh5VAB8gVQDAIVUAYCNVAPAkVQCRJlUAMihVANIpVQBiK1UAAy1VAKQuVQBEMFUA1DFVAHUzVQAWNVUAtjZVAEY4VQDnOVUAiDtVACk9VQC4PlUAWUBVAPpBVQCaQ1UAKkVVAMtGVQBsSFUADEpVAJxLVQA9TVUA3k5VAH5QVQAOUlUAr1NVAFBVVQDwVlUAgVhVACFaVQDCW1UAYl1VAPJeVQCTYFUANGJVANRjVQBkZVUABWdVAKZoVQBGalUA52tVAHdtVQAYb1UAuHBVAEhyVQDpc1UAinVVACp3VQC6eFUAW3pVAPx7VQCcfVUALH9VAM2AVQBuglUADoRVAJ6FVQA/h1UA4IhVAICKVQAQjFUAsY1VAFKPVQDykFUAgpJVACOUVQDElVUAZJdVAPSYVQCVmlUANpxVANadVQBmn1UAB6FVAKiiVQBIpFUA2KVVAHmnVQAaqVUAuqpVAEqsVQDrrVUAjK9VACyxVQC8slUAXbRVAP61VQCet1UALrlVAM+6VQBwvFUAEb5VAKC/VQBBwVUA4sJVAILEVQASxlUAs8dVAFTJVQD0ylUAhMxVACXOVQDGz1UAZtFVAPbSVQCX1FUAONZVANjXVQBp2VUACdtVAKrcVQBK3lUA2t9VAHvhVQAc41UAvORVAEzmVQDt51UAjulVAC7rVQC+7FUAX+5VAADwVQCg8VUAMPNVANH0VQBy9lUAEvhVAKL5VQBD+1UA5PxVAIT+VQAUAFYAtQFWAFYDVgD2BFYAhgZWACcIVgDICVYAaAtWAPgMVgCZDlYAOhBWANoRVgBqE1YACxVWAKwWVgBMGFYA3BlWAH0bVgAeHVYAvh5WAE4gVgDvIVYAkCNWADAlVgDAJlYAYShWAAIqVgCiK1YAMi1WANMuVgB0MFYAFDJWAKQzVgBFNVYA5jZWAIY4VgAWOlYAtztWAFg9VgD5PlYAiEBWAClCVgDKQ1YAakVWAPpGVgCbSFYAPEpWANxLVgBsTVYADU9WAK5QVgBOUlYA3lNWAH9VVgAgV1YAsFhWAFFaVgDxW1YAkl1WADJfVgDCYFYAY2JWAARkVgCkZVYANGdWANVoVgB2alYAFmxWAKZtVgBHb1YA6HBWAIhyVgAYdFYAuXVWAFp3VgD6eFYAinpWACt8VgDMfVYAbH9WAPyAVgCdglYAPoRWAN6FVgBuh1YAD4lWALCKVgBQjFYA4I1WAIGPVgAikVYAspJWAFKUVgDzlVYAlJdWADSZVgDEmlYAZZxWAAaeVgCmn1YANqFWANeiVgB4pFYAGKZWAKinVgBJqVYA6qpWAIqsVgAarlYAu69WAFyxVgD8slYAjLRWAC22VgDOt1YAbrlWAP66VgCfvFYAQL5WAOG/VgBwwVYAEcNWALLEVgBSxlYA4sdWAIPJVgAky1YAxMxWAFTOVgD1z1YAltFWACbTVgDG1FYAZ9ZWAAjYVgCo2VYAOdtWANncVgB63lYAGuBWAKrhVgBL41YA7ORWAIzmVgAc6FYAvelWAF7rVgD+7FYAju5WAC/wVgDQ8VYAcPNWAAD1VgCh9lYAQvhWAOL5VgBy+1YAE/1WALT+VgBUAFcA5AFXAIUDVwAmBVcAtgZXAFYIVwD3CVcAmAtXADgNVwDIDlcAaRBXAAoSVwCqE1cAOhVXANsWVwB8GFcAHBpXAKwbVwBNHVcA7h5XAI4gVwAeIlcAvyNXAGAlVwAAJ1cAkChXADEqVwDSK1cAci1XAAIvVwCjMFcARDJXAOQzVwB0NVcAFTdXALY4VwBWOlcA5jtXAIc9VwAoP1cAuEBXAGlCVwAKRFcAqkVXAFxHVwD8SFcAjEpXAD5MVwDeTVcAbk9XACBRVwCwUlcAUVRXAPFVVwCSV1cAIllXAMJaVwBjXFcABF5XAKRfVwBFYVcA5mJXAHZkVwAWZlcAt2dXAFhpVwD4alcAiGxXACluVwDKb1cAanFXAPpyVwCbdFcAPHZXANx3VwBseVcADXtXAK58VwA+flcA3n9XAH+BVwAgg1cAwIRXAFCGVwDxh1cAkolXADKLVwDCjFcAY45XAASQVwCkkVcANJNXANWUVwB2llcAFphXAKaZVwBHm1cA6JxXAImeVwAYoFcAuaFXAFqjVwDqpFcAiqZXACuoVwDMqVcAXKtXAPysVwCdrlcAPrBXAM6xVwB/s1cAILVXAMC2VwBhuFcAArpXAKK7VwBDvVcA5L5XAITAVwAlwlcAxsNXAFbFVwD2xlcAl8hXADjKVwDYy1cAac1XAAnPVwC60FcAStJXAOvTVwCc1VcAPddXAN7YVwB+2lcADtxXAK/dVwBg31cAAeFXAKLiVwBC5FcA4+VXAITnVwAk6VcAxepXAGbsVwAG7lcAuO9XAFjxVwD58lcAqvRXADr2VwDs91cAjPlXABz7VwC9/FcAbv5XAP7/VwCfAVgAQANYAOAEWABwBlgAEQhYALIJWABSC1gA4gxYAIMOWAAkEFgAxBFYAGUTWAAGFVgAphZYAEcYWADoGVgAeBtYABgdWAC5HlgAWiBYAPohWACKI1gAKyVYAMwmWABsKFgA/ClYAJ0rWAA+LVgAzi5YAG4wWAAPMlgAsDNYAEA1WADhNlgAgThYACI6WADCO1gAUj1YAPM+WACUQFgAJEJYAMRDWABlRVgABkdYAJZIWAA2SlgA10tYAHhNWAAIT1gAqFBYAElSWADqU1gAilVYABpXWAC7WFgAXFpYAPxbWACMXVgALV9YAM5gWABuYlgA/mNYAJ9lWABAZ1gA0GhYAHBqWAARbFgAsm1YAEJvWADicFgAg3JYACR0WAC0dVgAVHdYAPV4WACWelgANnxYANd9WAB4f1gAGYFYALmCWABahFgA6oVYAIqHWAAriVgAzIpYAGyMWAD8jVgAnY9YAD6RWADeklgAf5RYACCWWACwl1gAUJlYAPGaWACSnFgAMp5YAMKfWABjoVgABKNYAKSkWAA0plgA1adYAHapWAAWq1gApqxYAEeuWADor1gAiLFYABizWAC5tFgAWrZYAOq3WACKuVgAK7tYAMy8WABcvlgA/L9YAJ3BWAA+w1gAzsRYAG7GWAAPyFgAsMlYAEDLWADgzFgAgc5YACLQWADC0VgAUtNYAPPUWACU1lgANNhYAMTZWABl21gABt1YAKbeWABH4FgA6OFYAIjjWAAY5VgAueZYAFroWAD66VgAiutYADztWADc7lgAffBYAC7yWAC+81gAX/VYABD3WACx+FgAUvpYAAP8WACT/VgANP9YANQAWQB1AlkAFgRZALYFWQBXB1kA+AhZAIgKWQAoDFkAyQ1ZAGoPWQD6EFkAmhJZADsUWQDcFVkAfBdZAAwZWQCtGlkAThxZAN4dWQB+H1kAHyFZAMAiWQBgJFkA8CVZAJEnWQAyKVkA0ipZAGIsWQADLlkApC9ZAEQxWQDUMlkAdTRZABY2WQCmN1kARjlZAOc6WQCIPFkAGD5ZALg/WQBZQVkA+kJZAIpEWQAqRlkAy0dZAGxJWQAMS1kAnExZAD1OWQDeT1kAflFZAA5TWQCvVFkAUFZZAPFXWQCAWVkAIVtZAMJcWQBSXlkA8l9ZAJNhWQA0Y1kAxGRZAGRmWQAFaFkApmlZAEZrWQDnbFkAiG5ZAChwWQDJcVkAanNZAPp0WQCrdlkATHhZANx5WQCNe1kALn1ZAL5+WQBegFkA/4FZAKCDWQBAhVkA0YZZAHGIWQAiilkAsotZAFONWQD0jlkAlJBZADWSWQDWk1kAdpVZAAaXWQCnmFkASJpZANibWQB4nVkAGZ9ZALqgWQBKolkA+6NZAJylWQA8p1kAzKhZAG2qWQAOrFkAnq1ZAD6vWQDfsFkAgLJZABC0WQCxtVkAUbdZAPK4WQCCulkAIrxZAMO9WQBkv1kABMFZAJTCWQA1xFkA1sVZAHbHWQAGyVkAp8pZAEjMWQDozVkAeM9ZABnRWQC60lkAStRZAOrVWQCL11kALNlZALzaWQBc3FkA/d1ZAJ7fWQAu4VkAzuJZAG/kWQAQ5lkAoOdZAEDpWQDh6lkAguxZACLuWQCy71kAU/FZAPTyWQCU9FkAJPZZAMX3WQBm+VkAF/tZALj8WQBY/lkA+f9ZAJoBWgA6A1oA7ARaAIwGWgAtCFoAzglaAF4LWgD+DFoAnw5aAEAQWgDgEVoAcRNaABEVWgCyFloAQhhaAOIZWgCDG1oAJB1aALQeWgBUIFoA9SFaAJYjWgAmJVoAxiZaAGcoWgAIKloAmCtaADgtWgDZLloAejBaABoyWgCqM1oASzVaAOw2WgB8OFoAHDpaAL07WgBePVoA7j5aAI5AWgAvQloA0ENaAGBFWgAAR1oAoUhaAEJKWgDSS1oAck1aABNPWgC0UFoARFJaAORTWgCFVVoAJldaALZYWgBWWloA91taAJhdWgA4X1oAyGBaAGliWgAKZFoAmmVaADpnWgDbaFoAfGpaAAxsWgCsbVoATW9aAO5wWgB+cloAHnRaAL91WgBgd1oA8HhaAJB6WgAxfFoA0n1aAGJ/WgACgVoAo4JaAESEWgDUhVoAdIdaABWJWgC2iloARoxaAOaNWgCHj1oAKJFaAMiSWgBZlFoA+ZVaAJqXWgAqmVoAyppaAGucWgAMnloAnJ9aADyhWgDdoloAfqRaAA6mWgCup1oAT6laAPCqWgCArFoAIK5aAMGvWgBisVoA8rJaAJK0WgAztloA1LdaAGS5WgAEu1oApbxaAEa+WgDWv1oAdsFaABfDWgC4xFoASMZaAOjHWgCJyVoAKstaALrMWgBazloA+89aAJzRWgAs01oAzNRaAG3WWgAO2FoAntlaAD7bWgDf3FoAgN5aABDgWgCw4VoAUeNaAPLkWgCC5loAIuhaAMPpWgBk61oA9OxaAJTuWgA18FoA1vFaAGbzWgAG9VoAp/ZaAEj4WgDY+VoAePtaABn9WgC6/loASgBbAOoBWwCLA1sALAVbALwGWwBcCFsA/QlbAJ4LWwA+DVsAzg5bAG8QWwAQElsAoBNbAEEVWwDhFlsAghhbABIaWwCyG1sAUx1bAAA</prop>
				<prop name="Temps">REFSWgAAXdICAIBdzf8fhetRuJ45QP0z9vI6QOF6FK7/R+E7QFK4HoX/69E9QNejcD3/Cpc/QHE9Ctevo7BAQO7zQf3zgXdCQGYuAkNASP7x/4dEQClcj8L132hFQJqZRwBZRu4tA0ZHQAABejRI3UDp8iBJQD8BKPztSTUD50odA/5LQP/D9Shcj+JMQO7v8R7FTTUDp05A7lcBFI5PNQM3UEDd7IgAhatQHQMeUf1AGABwPapRQHt2AAEaUh0DjlJAZwG3XP9S/fNxU/Xz43dTQKQQANdTVIUEtVTlBFV9A8JV9fRWtlUDpFaFAxVXJQRXtpUD7ldlA1xYzQPft1hA9gARNVmFA0W1Wf3zIUQU5VgtA6ZtWIUDZVj18yNYHQMf3ldAzcx/EXwXvgJhyowXhh+QGwcBUci8HyTGFT4Sxdwf5gLD9B/+FSIGAsEULyYt6fLAPC8XAQNwvVQnTi9wL4IvlC+mAqG7pC++L9Av4i9XRQO5APwn5i/4KxY/ADtGP1g/aj8QfD+OPwA7NgK3pD+mP7g/AOo//D8OT9g/Ik8sT05PYE8Ack98T5ZPqE+ST9RPxk+wTwDiTwxfFl8oXzJfXF9uX1hfAPJJhl+YX7JfvF++XwBv8l8A3F8WbyhvSm8Mb25vkG+CbwBUb5ZvuG/Kb+xv9m8IfyJ/ADx/Jn9Yf3J/jH/eb3h/2l8AvH/mf4h/gn8Mjx6P+H86jwBMjyaPYI+Kj3SPro/Qj7qPAOSPlo/wjwKfLJ8unxifap8AfJ8On1Cfkp+0n36f4J/ynwAUr76fyJ8qr0SvRq9Yr2qvAJSvbq/Ar6KvtK/WrzivCr8AJL82v0i/8q9kv1a/mL9yvwCMv7a/yL/av+y/Hq/wv6q/AETPZs8Yz3rPjM9Wz5jPys8A3M/2z+jPEt+0zwbfKN863wBk327fkN9C37zfdt+w39LfAPTfBu8o7xrvRO9O72Dvgt8AfO8u73jvku/c787v6O/67wAM/yb/iO8a/1z/3u9w/2r/AKz/jv9Y/7r/zP/O//D/6v8ARA8mD0APag+EDzYPkA+6DwDUD6YP6A/SDwQfxg8YHyofAEwfTh9gH4IflB+mH8Af4h8A1B+2H/gf6h8cLxYvUC86LwCEL24vYC9aL6Qvzi+wL7ovAPQvDj84PyI/TD9eP3A/Sj8AjD+OP6A/sj/sP74/uD/qPwAcTwZPKE9CT3xPbk+QT0pPALxPxk9AP6JP5E8GX+hPIl8APF9WX0hfGl+UX35fwF+yXwB0X3Zf0F/iXyxvBm8Qb0JvAFxvZm94byJvnG+Ob8hv4m8A7G8Gf9hvEn88f/5vKH86fwCEf15/qH+6f8R/1n/gf/J/ACSPvn8YjzqPbI9ej0iPko8AtI+Gj9CPso/kj/6PEJ9qjwAsn3aPSJ9an2yfHp/4j6qfAMSf1p+In5Kf9J8Wr+Cfup8ATK8mr+CPiq+sr3avqK/SrwD0r96vCK8qv+yvPr/orwq/AFS/lr9wv4q/vL+uv/C/ur8ABM8Wz9i/Ms88z0bPWM+SzwB0z57PcM/Sv9zPJs/oz/LPABTfDt9I3wrfbN+O32jfmt8ArN9+38Df6t/03w7vIO/a3wA8707vMO8K72zvlu+w79LvAMTvnu/w7+rvBP8e/0j/Mv8AFP+Wz3D/iv+s/8b/sP/i/wAED9b/AA86DyQPVg94/4IPAEwPZg+oD5IP1A+GD9APwg8ADB8OHxgfKh9cH14fcB+SHwBMH34fqB/iH+wf5h8YLxIvACwvTi/QH0ovZC9mL4gvqi8AvC/WL+gv+i8EPxY/KD8CPwA8P04/eC9iP6Q/rj94P7o/ANw/7j/QPyJPDE/+P1BPck8ARE9mT2BPqk+8T8ZP4E/yTwD8T4ZPKF86X1Rfbl9gX0pfAIxfnl/IX2pftF/+XxBv2l8A9F+uX0hvil90by5vWG+ybwCcb7ZviG/qbwR/zm/gb0J/ABR/Zn8wfwp/jH+uf3h/Un8ApH/mfxB/yn8kj/5/OI9KjwBsj2aPiI+aj7yPHo/Qj7qPAOSPBp/wjyKfNJ8On2CfUp8AjJ9+n5Cfwn/En9afAJ+qnwD8n+6fMK9Cr1SvFq+Ar5KvAKSvZq+orxKv3K/+r9iv0q8ANL8Wv8ivWr90vz6/gL+yvwDUv86/4L+qv/y/Hs9AzyrPADTPbs+Az5LPVM9mz7jP0s8A9M+ez8jPGt8s30bfWN8y3wD8z2bfmN9y37zfzt+w35q/APzf9t8Y70LvTO8u72jveu8AlO+e77jvCu/U78bv+O8K/wAc/y7/QP9S/2T/hv+Y/+LvsKT/xv+g//L/V0Bn8Uf/oVdA16NwPQrvZ1dAMyYBI1dA/3E9Ctej4FZA/QA2AZBWQB+F6+9RuE5WFQMRVkD+PwEe1VVAKVyPb8L1mFUVA2FVZfP3J1VAWAAoXO9UvUAwAHA9qlQVA3F3VEDsUACFO1RNA98FVEDNzJcBU0DeGADhepRTPQNeU94dAydTQMNwAI/iu1JAVwEorFKdA3StUpUDPFKNBFI9A863UUBm5gGWUaUEUdat4xlRtQRQhQOrULZNA3VQbQM/UB0DB91QFQRPQPa4AMI1tU8FFE4VA0FOnQPU7U0tA3BN5QMGTUDWTxKdTK3jOWQU2UvapQRLvQP8SuUDpkqatQOCjBSiSn0WThNL3nUD6ktAUogA61FtTHUDakwlA3NMbQNZb7wX5gJmTLUDYuQfAPYfACPeFRYv4BO+FTYvSCsGnwEUblwnzhVuL4Av0hGAxhWeL7Arli/QL+IptxJ4APQn7i8QPyI/BD9GP1g/aj8APD9+P3A/sj/EP9Y/6D/6PwgMT441vgJ8JE8WT1BPYk8ANE9uT5hPek+ET65PwE/STwDcTy5PIF/yTxRf/k9wX0pfAIRfll+4X8pf3F+eX7Bf+l8AHG8GbxhvOm9Ub0ZveG+Kb9VMnQRMZQRNLRMVTlZtAw9PfRRPxRRQrRS9UD0DflFApCAA19vzUS0TZVJ1A9pStl0jTlMVA8FT/WMzbVSNM6hUZfM3VXUEbVVdEx1WtRORVi0DtQAUBHEUBOFXtRRY2o0z2HR0KFn9YyNZtrUD8lgdA7dY5QN2rVglAzNY/WRXjTPILVc1A8BXXRO9xHeGAgG7xHe+f8h75n8QjyKP1H8A1nVOj0CPao90h67ljo+gi1imjdZ1LhK1V3UDirSEU0lXVRRsdLE0BHBEBGsxVo10VY0zuFVdI1t+VeUDRlWVAwwklLPGVDUENHRXVC0DINosdOi0BLJTlQN8U7ZNA0VTbQP/UrV0Ut4tA5BSQHueAVpSWrUDIoyU6lFNA7XsBLT7YDZzURUDAVF1A8q2DBSVUF0TXVB9dFBWNQPgT8UET20ETjUD04BOzWb2g01VA0hNsrUETP2UrGQYTD0DntVLPRRLtQRKreOZSlaVA4xKVQPIpBQwRKQDoktlpAQnhi3WHwAvsq8AJC/WrzAv+q9cJ1YvaC86vwDkL06/cL+Cv5S/nj2eP7i/AKpv7L/WvxDPAs80z0bPWM8Aas98z47PoM+yz8TP1s/ozwCabwzfXm8Y3zLfVN9G32DfACpvjN+u34jfut/E347f+N8ACu8c7+bfKO9K72Tvhu9o7wB676TvTu+w7/LvBP8exf5iW4NMHQP3TLUTEdRnVrcS+E+1A3LclOjUlVq8lNHkBEZSVQPYvARlTHSUvyR3ngKkVFUDmxhVhQOLVX0UHJSOWjwE/jwEbldtA98EhNtQWCWzvliNkxpZwnUDKox3ppOcf7YS8VcAlQQEj9Z9/n9ID1oPbA+GDwCYDzIPtA/GD9gPio+8jw4fWCAb1o/oj+vBVHSABJRLQVaV8/QUn75iRCycW9ZUXfOdVJVzZ0yXyO5jXJeOknpslzaiDlNWlXPXUvWTn3T0WJSXslai7KSffnJIUT2TEKFRdfTMn96V/mLjRPR4tU9FkwfcZJxOlfM0LAynVqJMTZ1z5iT35uKtHOTkvEs1o148pAFZS6UUZKSQSiWzzmSvKpZyFwS0SjSkXuSv/i8AED8iPzQ//q8Iu46lJr0mvwBAv2q/tD/GP9g/6j8kzwZPABD/Mk8UTz5PSE9aT4xPnk8AsE/CT3RPzk/A7+rv3O8WXwAwXzpfXF9OX4hfcl+kXyZfAJBf4l/MX+5fuF8ibyxvJm8AOG9Cb3xvlm+Ib7JvvG+2bwDIb/JvFH8Gfyh/4m9Ef15/2HBzJv1GIthNBaPVThb988VP9TRQdfNb8IaSVWAMJNUcJVKlBFI9k60wjPSjUwWjNVSUqFFU5fSk977zVU30Vq0TW+dW1UNYV20T4dT/rOb9hpIAWTWUWEWThwQMB04i8xwHXhOkDz4PgA8Asom2j8CP2o8En/YN9g0Wn4BIn1qfbJ8eHXafMBNGIpjQTB9eH3ATHqICLITIVYJd842MH54VNqOsF4YyLm1UTaP5U20TwVMdAyF81BeWE+QfXiJn5HV89GH8DC9u8yQn5vLaUNUklVAdA2w0JDVML6byC6xkL57yyE1dpE3dlE0QjS+fL7EiRhKqvCd+E8wvhP6ltpJZXD9ePTY9xhJiAIS3Nj+gv0o/xLeGNWY9bj0Alj+oO6Y/+Dsez0jPWs/kTwBuzyB/os98z67P2M/Cz/zPAA7fIN8y30TfVt9o33rffH8Ajt9Qf6rfzN+G3/jfCu8c7wAu7+DfQu9c767fUO9a76TvAJbv0O/i7/Tvvu8Y/yr/BP8ANv9A/4rvbP9+/4j/ov+0/9jmzY59dhLUTXUj0U5aLaRPTSNTUN3zzMR0K0BRbRPRhKVSBRQEJGssUz2DoOx0E1QtIxOIVG2kJKSJhBQbgD6CzXDclOJWHQQ8FMVXQnWLo0yPXo9wg9YTWN2UAuQE0vSPPp0Gn/CPKh9EHwBWH2gfQp98H44fkJ/CH4SfsN4fiJOGnc6ymlfd81yVV90kV00jw8yXVqI/sNyXZoMMh3YiUVXdoxhtVS0j01QNg5tUdaNtZWwELFT1c/VTrRTWTKSHU10kU7UDClO2tXPTUoUznlL1c2WsZKfOsvpRjYRR3fOMrISndhINUd2j2MR0oK1QtQNqUHWEUOXD+M1PhTOOT72UvKSYTtg1tNynLiJjTT2DAE2GtZOZTPV0BL8WvQ6DSta1c7NK9bMOfDSBSwIlJExdJNy/1r2mv+g/+j8AtL8eT2i75r/YvwLPNM9mzwAwz4pPvE+Gz4DP+s/kT/5PAAhfGl9MXy5fQF+CX5Rfpl8AuF/KX9xf7l8AbxJv3P8mbwAYb5L/VG9+b5BvWm+kb67vAGhvom/kb+ZvIH/6bzR/3m8AUH9if4x/Bn+Af6J/1H+Wf4DQf/J/DI8WjziPSonOssoCLITYDA8eBWaDLAd2pb4DhEQPXiKhXAeeI2wHNrJwJVXNk+CEB+aDVl0kxJVtVxWzMVgVs6FY9ZOLBFmFJFlVNMwHZjKFANwP7gUuI3QfHh9AE4afmJ8Aqp90n86f4J96H6Qf/p8or0A6r0yv7h2mFTYzFCRaJCcsBgP8hJFWFbNRRCdmUmvIVR2jjWwkU1W1g6scVZ2D5WwErIwkdbVU9bMudAT5UxUEU6xlBFwEU1NFtFNlM+VavCSurIRpUg2UUm0EsVEtJOQnZjJVUXUzHm1RZVPoUB2TpFC1g6tsUP3zNyQE/CQ8JtY0NLhOtYNMpLTMTUbVA2dNTZRcN0YCOcy0q9lLRQN5rDVLTUOvWIw3nrOUNBNLnYOFdDQL/ktVQ04MR05P2DtOkgFiDE9ezxBPMk+Uz1ZFLsUAXk/Iz3JP5M+uTxDfIt90XwA233Bfal9s337foN+y38TfANbf6N/63wzvHu8w70LvVO8AZu9470qPnO+u78Dv0u/k7wCO7/Dv+u8E/z7/AP9K/3T/AF7/KP+S/6z/rv/Q/+L/9P8Apv8ADxoPDA82D1APcg+ED2iWD0gLVkLOzLSZTTU2Vm7Chk+1s1eEtMxstLVE/CS45CQsUi3Dn2VSHZMUnCe2shdUrSPDilRVNOSE44BusuRVVs2DV1ZdM8lcFDl8pLPIV2U0PJSlWAWzCDVZdTMuLJQQWW2EhBQLmFjNg0dMl5ajBJcWrwAQr+ofvJ9+nwgvMi/UH1YvAOAbXi+IL5ovZKdmr8gv0iHCTpKihK+Wr6ij/qIRVoq1s9e8pJ3Er9atRrJzVVS1gzzMhAfchNAEv7AWtU4TJLduwnZSlYRSIoUUUkW2vqNEtFNct27Ca+ZQ7bRQbTN4UH2DsUGEv5a9loJQTtWkTRZ9g4FNFbRNJTTMv969Wv6jSt2DkEptw6YEzwAWzyjLts1uz0jPsk/cT5bPAKDPssk2xSZd1s/gzwLfbF8Afl+QX6JflN+G38Bf6l/8XwDWXxBvIm9Eb1ZvMG9ib4xvAJ5vsG/Cb7QPzm/4bwp/3G8AFn8gf0oPXH9mf0B/mn+EfwBOf2B/2n+8f75/+H8qjxyPAM5/OI9aj4SPbo+Aj7qPnI9Axo/Qj+KPFJ8Glb7CytQH0F5D5AyDsCazULUTIlGWJRO3UQ1TKhQXthISZoQ0hFP1pt4Sa1Qtw1vfVI0TblW1E+I8NFtVVuWjxVZ1YzP8JK2kdBQVWHVjg7wUBLVZdZRZzSMLWUWz07asFJdY3UNWWEWzEwVYNTPcxBcmLR4tTq9grwByr0QvDi+Ir7qvbC/Wr9AvQAK/FL+mL8Ar5iVuMmj0JAUn5CTiBD8WNSYSIzDeElubVVVDYVW1sydEFFvwVA1TqlR1ZFQls2s7VHVDBayUzlPdQ2uWU5UTYGw0KFO1lNlSRTQcFHRSjRM+UrRdNATEzmyUl1FFE2BFUTU0UU0UXJcmEnfkN2qGE1BlRE/toz1PjZNLtE41M0wURwaTTfUkIkSUsDRUi0AfEu5ER25FWu6jSiWzi0olNEqNk7P0SsVEvMTdSw1TSgCMT55P4E+6TyTf5k8AXxJZAC5fIFtGX1BfYl/M397f8N8Aul8M7ybvOO8a70zvXu9w7wCC76Tvtu/I79rv7O/+7xD/ACL/NP+ej6iPQv9M/3b/oP8Asv/E/4b/0P/a//z/Bg8YDwAqD0wPXv9AD3IPlA+ODzgPANIPrA/eD7AP+g8sHz4fCB+wqg9UHxYdbjKoTN20TRaNk5RODVOKVJfWNV6z11FAe46RmsQ0DlJKraOA/LQUbDeOsvucl7ZWQuFU3ZNVVUXTxtVVbTM4HDTHHDQ3V9rVE6rsJBpYRUOJWFqltFjFMy5Z1RMaZCQL2lhtM5gUryalrjPErwCmL7gvyi/cL+4vAD/irxQ/ACY/KL/qr2w/Nr2OPX49TrWi1hJqXLcWQ2y0oWy0YaLMlCMsJIuwLkNVneNjaoy0K7SU8ry0u1Q1062CvLRLVA3EVCXD0I1TTROYU9005LdusvGVUnU0UoUjgwTHVsNSlpWz0VF1JFE11CzELK1RBaPzUC3DvFTEeK1QneNDUNUTClyVT2pNxE/dk9W0FGpOlbPVAXzEhYTEHKwUtExaLaNRBFTxS220SyXDazBLhbRKLcOMSl3EbUpNE/hKLSNnS0XTA+ZLTcQ013bdDt8w2zbfAKBfsl9k327dBt2W3whvst8ALG8mb1BvCu9sb2ZvUB+qbwCUb7ZvyG/yb9xv/m8ofzp/AEx/Xn9wf4J/lH9uH6h/un8AxH/mf+B/Ao8kjw6PQI8yjwBUj36PaI96j6SPto/IjxofAPyPzo/ojzKfDJ9Gn2ifWp8AfJ+Wn3Cfkp/En8afmBtmMrNdTXXGVrJITy3EUEplM620RCOERy7CDOQXtsay9VLlk2hT1ZPcjAQnFmLfVAVUHCfGsjVtVuWTqFZVsxhXLSOxh5QkiyCOYoNY1ZPsbVh1UypZFSMVWRVzK+NYFSOltKRjhC+WLwRoM06iwAy/Fr8ovzq/RL8Abr+Av0I/nL+2v8i/2r/svyiePZY1JqKsPCR6xD+2M1TcP05TVXVTqgxEcgRPSBZPKEPuo1Rlpt6jU6UUwVPFpFRHljNkR66yTVKKzaRSxUPehE+WTd4SvtVQpaRQTaNQvEQaUBhdxMxHFlLRTnXU5EdOIhuZTRVzM0091ARfFl+sKFMWIpVKVdRKlVPiAERXptNUV7ZVFm1uX4hfml8ADO/OXzDvQu/M32bvIG9ibwCc767vwO/S7xR/Fn+IbwL/ABz/Pv9Q/2L/dP+G/5j/qv8AvP/O/+D/8v8ED86fIA8SDwAsDzYPcA8yD4QPng+YD7oPANwPNp8AH9IPJB8WHzAfEh8AXB9OH4Afih+UH44foB/qHwD8Hw4vIC/SHzQvJv0Gpa7DxvxEVE4VpCSnduKPUEr9QwT8xHxErxby81yvrB7TfKTBVI2kVf1DxFiMr56ldlKKVx2j+ATEFWnspNO8pCzMrzZT5Kcs5jPcpOVXJSPIXL9GvwBwP3o/hD+GP8A/qj+sv6a/gPC/Kk88T05PYE8SzxQ0eNakpDdX/UP0RMSxVhYdU2BWzUMhVM9mxZZDVVVNowCEpVR9I4SMz9rmw1P9o6NTFUNtUxqVRFN14/9SZUTMx47DbNzHTqLgUaWjp1F15G1RBcM5Uc2j9VAlo8u8UM2jhRzfHqLITwoNpE+9JE7VVEzfXtVG0inOTOduogsU5KaE35bfFKjTHqNL9SPF7FXE33blAE7tDu323xDvGu+Ub07l3tUAtm1279hv6m8U/w5/IH8yfwBEfy7/KC8S/3R/jn+gf7p/ANR/5n/4fwqPHI8uj0CPUo8AZI9OL3CPmo+Ej7aPuB+ijwD0j96PCJ/6jzyfHp9Yn0qfAGyffp9gn5KfvJ/en8if2p8ABK8Wr/CfMq9cr0avWK96r9Ccr5avuKMnwpTcVCtNlgXDGU7tU1CMJzbSkTYs1ApR7VOAUb3EbFTbZVJN49pStaNsUwQFVkbSTtwnLsLbQF7F9kJbG1a1I5BWDdMe5DS1kBzE/BREbViNo9i2jLQoWQ1TI1n1I/W2jLSoWC3DZ1j1IyUFWBXT52Q/7j+wP9o/DM8A1r8wz0LPDE8GT2jPis+cz2Cuz3hLfkV2TQ7SrleNU2V6fEQ5nE+2InBW7WPLL1ZtY/LER+5ScFXUTba2ovzkJMUEVI5UFjUzVVRttFQltAxXLrVa/kIzFFT9UuVEUu3DW45SFWNYUn0jFCy0pdxsVKVcV5ZDUbVUUZplNFDNc5NQPbSUVBi1UB1kT31DWU+1w+tVTjVUTjU0TqVETR3UVU1N48pMbAZsZKIcZGtFS8W0Sn3DnUrtU82QZOTdSlXmtqK8SwZ9syxMBeSkZz5vUGtmbwCAb4pv9O8G/6DrJv84/0r/AIR3/m94/4r/nP++f9B/gn8AzP/e/5CvGg8EDz4PUA9iDwB0D4YPmA+qD7wPzg/Qj6qvANwPFh8oHzof7A9OHwgfgh8AZB+eH5Afah+0H7Yf8B/CHwDcHxYvKC86L1QvZi+AL5IvALQvri/YL+ov/C/OLyA/KjFs1qWWQidNFbMRTk3zaw9PJTP4pFRzUEXktVF9s3wMtPBRDVNjaVL1VCy0TCRUv1MVsyUx/ETDTLcWYqhctxYyW4xWjVP6Vn2zbOzEbd58RGlYDVPTWEVTsSWctybTtLS3WL1DdglYxVT8NOXMv0bPCM8CzwBkT3ZPSE+qT7xPTs9wz1rPQORPFl/IyyZf0MMe4rXMxC2JzMRJVxXj8wzf1tKzMVYF1CzUulW1Y35tVZXTRlUV0wBV3dTVVGW0VAXkVH0zIFS29cPqUyXTslN1NFOszdScNP9S3dRSJdOStVL1w1oEZCJSfbPsVVEVRFEV1FH9xFEl02sCURUzzPzUlVAFU2tdUJW0UBXj409VZIVPTfPvFOfmpSbldjJMxjTk6kwV5ETn3uKmS8b100hLDeRk53YyjEra9dPI1GQsS9XTwUsWfTMwTO3DXlT/pu2+70DQ70J/7O9mf7Drr9JuDHcAjn2mf1j/qv/Ef+5/AI8SjwAsPyaPMI9Cj1SPZo+Qj3qPALSPxo/Yj+qP/I8OnyCfMp8ARJ/mHxg/ap98n0afkJ+inwDUn8af+J/qnwyvbi8YrzqvAESvdq9QrzKvpK9ur6ivuq8A3K/Or/iv2q88vw6/KL86v8CEv56FpmUGQ0w3xjILT2pF1E8l03L01OhQ/WSFUa2D04Q/ljXuY4TVVCat06RU9dTENIvEN57T2jTE/jTEble1c99XtnVTUVjt075Y1TMapARP9tK4HE9uU1cdY8wAlE/+Tb7P0M+KSd7PkE/azwAk3wZfSN9a32zfft+Q30JfxFRXruKKZFdG41TEwVZifTOAhFcOQ6RUtlV1NG1VPTNEVdUzClX1NG1UndObVEUzV1Q9w2seVLVj5gTEsVPVM2t6U62DQ0zkClN94yvVUjXEUr1jWBRn1rNW5LSzUU3kUQ3kUT3TWw1RdXPKUK2Dk1Rntk5yJlAtY+BPPTN0FU9FMwfEtJyEb5ZlPuPVTC1jgHS0HAz0wEto/WTEbybDSk1jxUpFNG1L/TOVS/WzF0xVxAB8d5Z9Hn84f6L/XH9ef3D7AJZ99v22f8B/Go/cfzYPYA8AIo98D56PkA+qD7wPlg/YCwDeDxAfIh80H0YfWB9qH3S/AI4foB+yH3wfZr+IH8of7B8ADi/4H0IvVC9mL+gfIi+cLwB2L6gvui/cL84v4C9yLxQ/AC4/QD9SP1w/dj+IP5I/rD9ozj+wP+ovTE3zh0z1s2335DTYTVVT1U7FtkZOYnVQnWTct2bjUd0z00hSPdRs5C70VL9T1lVTNVTdM6jUVBpV1j3TjVXl0wCMVHRW1vWz51YFFFcFE+NX1tXjVFjd1FgVAx9ZmmVEWdXjBFndZHzEeFVYdURYjVRXPcPODN8Ats8oX+rPPF8uX3BfOt8cXwCe35hfql/cX67d/l8Qbxpm0YnM397dFgI/9NQCVpbdM8hV9fN+DOf+4gxsHO82QmVUvTMsVL3TwfVE5+5DVO9m5fbynlK2TfNnUl1TMFJN4+pWTES1UQXkUYXDRqTnth7C2FDNs6JQTeNqsMTv1u/o4xbCNE6dxE1C3WRNPUSktxb9lvNLReMLAUut46o8/07/YPO+0gFV3P8WBYb99n2W/7j/2vkANo/Y/3r5Fg94jyIPnI+ujwDAj9KP5D/2D+iP2g8snyafAECfMp90n4afUJ9in7yfzp8A4J/yL/Q/Fq8orzqvTK/2PwAIr2KvhK+er1Cvyq+0r7avAAC/8q8kvza/GL9yr1y/Zr8AUL9Kv6y/nr+ov9K/7L8OzwAAzxrPJM9WzzDDDvUWTyhDbK5zRHRXUPXzzlDl01FgTE/uU+RlU3Vzo3RERRWERIqET5ZNNkLlZGSzWFdlZLREM1j18761WO3EWa3jKlmVRFlWBYPGWA1EWMVzR/xEAwRYBVbe04RfVl2W36jfALrfXF/e3/DfGl8M7+ZfwF/AKu9c7x5lZu8gYxaCllfGnXNaV8V0RGcOgoJWCq1jQZxEBGRn9sXOc3xkWxxVBYPWVDX0VMVzq2dUzcRUNWP5rGTB2VOldNTEU1MFUw5TtsVz11KFg59SNWNprVJl8zFSLURRdXPDagx0jVRFUU3zEVElc9vaUD1zpFBdc2xQZrXDNVAtRk7ykU9d48sLTzVzoFR3lkLQTdZd42tNPWRNrWOhTFZN4z1MrXRL3WRLFXPbCEutk7NKXXOMStY9w7hKdfRLtcOFSwI9wxjMf95/8H8Kj3QPHo8ASI9SiWaFZoU+D9gPko/8DwAOHyAfMh9EH6afAJ+yn3wfAIYfmB/CH9Qf5h+wH/IfHC8ALi9AL1IvZC/Gv3Avii+sLwC+L5Avur/0L+4voC8qPzw/AB4/YD9yP1Q/jj9YP7o/rD8Arj/wPxI/5D8WTwBPMk9ETwBeTyBPUk+MT/Y/kE+6QabDiITPls22QswsdAtwtmK4QVGdZMTP1s/ow57zVE1jLXDs5OZVbQNyDN8e1ba+QjhYZQOmWK30WdatYzFZZdRZJXPKWAgtZFzfBtLUdNdG7e5fiN8A2t8UbzZvUO9K72xvZm+Qb0Cib7Rvfu9474rpvkKYnO8q1lNWpfRWBSNTxO/2xWgm8+TndlNULfOuVL1zC3VUZYMuDP/mwyT3tkJbHFO98+RSZYOuRP+oVv9o8zYDUS3zHmz06GyE/37CN1AtYwBQpfZWhgImT7VDvLz0VMT3sI7z1P/m9YZi3Uvd84FFSy1jIAQPBgV2EhMkBxYu8v5LxQNOjAdGD1gPAMqP3I+OD6gPEp+sh74N5g8AUJ/6CfYPeBt2n6Cfah/ETwDWn8Cf6p/8nx6vCK8qr1SvAGaveK+Kr5yvrq/Ar8pP3K8Azq8Ivxq/LL/ur9BP+q9kvwCGv3i/mr+kv6a/0L+SvwTPAA5PyL8qz0zPLs9Iz4LPbM8APs+Qz5rPzM/Oz+DPEt8k31Qu1S5igByUyjQElTSEG4xORXODTzUEDFduAltCUTXzt1G1AyqkdKueUl1TEDT0hzxUEzL85IdUX24C4lUldmZym8VWBVM3V93U7NQ1rVhlc6VY/fRZVZMvTVktYxBZ7UQE5JjEVwJuAgLUVy5vUO8ib0TvJm8AYO+q74Rvvu/Ib4JvBP/mbyDgbyr5Lv8Y824CogR3/vKhGBR/JnWu0+TU1zx0nchEf1Z1BtKsZHdecj5URP30XFTQhH+WdWZy5aR3Vu6CdlLV9FIF5FLFftgGU9x/VpKvULUDelCSPaNDBI8eUigch15SUC1OxQPuTY2ETWWERI9oVo9og/5DSl1TkEqVVEVKtXMRxAeWhSaSSqSPALaNvo84H0ofJB9uHyifQpEAhh2mH7gfmp/cH+4fAC+ynwAcLyYvMN9aL2wvfi+QL6IvALQvxi/YL+ov/C8OPyA/Mj8ABN9WP2g/ej9MP44/oD9qzwDEP84/2D/qPwxPFk8oT1JPADxPPk9gT3JPjE++T6hP0k8A5E/2TwBfEl8kXzZf8D8CT7CEX55PgFOegs5MrXOZtU39ZE6FE4pPrXM5tVCldFDVAyVRJeO4tVFtdFK9E59SnXMUWKTXdnX+4m1UrQPhxN9ahtJX5NTHVtVUV+3zq6pX/fRYFfOLZGQLZVmtAzEU7+7ymliFU21Y/NQVWF1z3le1cwHB1O++b4jveu/cb85vGH8A2u88f8bvOH9yfzz/jn+If9iqee5zVGRqV4XTJ1dovfSE964CUfR0EVbVA9vVVX1zm1WtA2FVtuXTJ1WNA/BUhROqbVSt83NUfXM7VNUDbQXU9M5TDROWUwVzLWCk1CdTzdRSxfQEZFt0UrXzPFKF0wec1G3QhNSXUY0DYFG19GVRDRPm3FcG4nhQrQNrQVDt8wpcBKpPtQRtT4VTuE6180xOvfTarASBxFQYTT3jtEza7QNRHJTxS2VzfUtahdMXxATBSl3USmX0LUqFU/hK1fNeLJTDAAAGFZ4fkB8yH6SfVh94H9qfAIyXlhWGnb4fyB8aIc4fOK8AEi9srxYvOC+Sr6Svrq/ArwDSr+yvDr8gv/KvNL9Wv2i/AHq/nF+ev7C/kr/Uv76/0L8ACs/8vx7POM8yz1TPds9oXwBqz4zPls+oz7LP5M/2zwjfABrfNN8u30Dfat9834bfoN+gmt+037bf4N/Cz0zFg6gJTF2EFJSUzF/eXY5jRAQtDiwEg1JtgxIMZ65ysfscb671tpLGVcWDOLJMZMlMb4YSGlhNY4m1WCWEWB2jL1nt8xpkhGfe8piUb7by3FctBAAsf/Zv6Gvmbyj/Ov9k/y5/AGB7Zn/A/9L/5P+uf6hzpn9gIAvOf+BzboPsdKFWpYQC9HQhBIeOYxSPJoUWAyxkG4BUVZNIVI2ETIcu49FTXZRkhyaTUh2Dt1LCJZOBhI9Og5yP1nIqUUollFCtg7zEhx6iP9SPtOaFHpLRNORqTgWTAUhkFAuYngKwHJ/uc0udA40wNJTXSmVkTJcGYvQCTJRiZJfOg7yXHq3enbafABAvIi/0H0Yv8JsGryCvMq8AhK+eL8Av0i9Evz695i8APwDyLxw/Lj9AP1o/hD+WP3A/AKI/zD/O38jf6j8ETyZPOE8ASk8M7w5PUE+ST6RPtk9gTwByT9xP5k/4T3pPJF82X0hfAGpffF+OXwhfYl+0X75f4E8A8l/cX95fEG8qb0RvBu8Y76oq5lT0hU+thFC1861NULUzI1H15KyEDOQHtk4y81JVk2hTVWPcNnzka1R9I99UHZSc57bmcjVWVZOoVsWDGNbE5IpXDZRYHYOHWNaNk+5YVWMs7OQYWdr9hFglI6ZYTeNlWAIlkxEM/47/aP+C+Ub/wH8Aqn+Uf/Z/CI+y/yyPPo9Qj9Bij3SPDg1e4q685HpXhsWDKFf9hFQPZgUWkuSJVUUUjARwhA+WDbbiSbaM5BFUdZPaU5Xjo9DED34C2w8NlFI1AxRSoOVkBB8WHygTBvKFROROwiwUGEQfVh9oEwbylU0WtTMzTUXjzoQflhU2AiE0pBfWkxSnfpLaxB+2kwFMxRR0L/YfKC96r4yvTi8AWC9qIWYv0KNmpYYvsCu2LwAYv7IvPL8WP1i/uj+Ev3a/AJi/ir+sv8a/8L8CzxTP3r8AOM9Kz1zPbs9gb3JvpM9WbwDIz1Jv7M/mz5DPus8s30bfABDfQt9832bfiN+a37Tfzt8AqN/i3wTv5t/43yrvRO9W7wAw73LvjO+e77Dvuu+Eb5Zl1p4CUE/Fox60ZJNQ1hVzCFG1A34k9A5SWn1zg/QE91JlpFPFo1veU+VzUFRtA8WsBGk3BHdm81bF46xWtQNtHuR0kFfFo/5XfSS1WCWkWH0jL1mlZFlaFQPppPSqWG2TZ2R0FSU0dOcsdMgkjxaPmH8A0n8UDwYPUA/y/3yPdg+YD4CqD7wPho3OD+ALno2OgjkpV70UvISxvIRhzI/ejQRm9cbi/Fz3Bp1ucxyfxuKtbCSUM1ONA/1UlLloTJ9enSaTUY0DbVFFk6E3hJ9e8pufXfRPjYNZhU99I+/En9af6JNmqgaWlKSmSwWTMAynBpKQtBSnNqNKNRNBS8XjvAVLpWMsRKcGvVatjq1GpQCOr5ivsq8cP9atti9QPwq/ACy/Rr+YP6o/LM++PyjP0u8A1D/2PwhPGk9MT15P6D9qTwCUT6ZPuE/KT8Tvxu/wTwpfABRfzk9IXypfXF9mX4hfml8ArF+2X8hfKt/kX/5fsF8SbwBEbzZv6F9ib4xvfm+gb7JvALxvtm/obypv/G8efzB7p4IrlEzthE19FE795Az/1B799pNRlZNlRPTaUgqNY2iUFNxU/+YTRBeOAoMdVo30hP+W/6jzNnIsLVmNYyhZXfP1xP/W/wDo+14P+Ps+DR4PMA+aj2yPAMaP2I/KDwSfFp/oD+IPPJdI9g8IEw4ieBQX1hLzJBcqLqJyNBQxPBT0RBeWk7VVFRRVrYMAVeX0VDT1dHQUWWwUIFRN9p5yU6VTZTT0lDX8lP9E9GvKUn0kUg0jWFKdc6sVUq2D4OQUp+wUcW1RJZM7Ua0jAlE1c23M/BSVUI2TUVAtg20aDCTIT+2DXU99Q5vzTs1zh07ddDwktVVNjWM4ZHTRZDwPJDRbqksNI0hLJSRKrSMBooQv1qWug6QnHiMsPx49ANYv6C9avyy/fr8wO56/sL8Awr80T9a/+L8KzxzPbk8ozwA6z1TPXs9wz5rPrM++z9DPAOLP9M8G3zB/Et88307fYN8AIt/Ub37fKN+q35TfZt+43wDi3/zfFu/Y3xLvNO/G33jvAErvlO+e74jvsu9s79bvuO8A8u8k/x7/OP+S31z/Vv+Y/1ga8VZ1RpIrTS2kToXDExNPxZR8dHOEf4aTnHcqzhNSBSRTNRPBnBVkF9BWFdZ/6HNWo1dlE3VXijUT4eyEbQyHHoXOsh9tWT0z7liFw7NYjRMtc5QEM1idc+VMh66PAIiPko/cD74PqI9ajzQfRh8A8I/qj3wfdh+gH7IfXJemo5VXpXOKXJRJhJceErBWTARwVs2zL5SU8syU27hVpSN8Vb3zRFVo/XQsBz4yjsx0V1TtdG1UFfPoU+WTsFMtg7V6JAVTlRP9Ul2zxmVSbZOOJKeekiFSLYOb6lHFc7VRbQQ8pDeNUZ2TAVEVpHx3hqNQVl2zJlA1pE/dlE/dpG1OnQODTt2TGU6NlG1NDbNMTV2z5kz9JEpktAZktKbUp74S6/SkW51KDbOMSsV0Sp0DSyNLhfO8DLfucl7Mv4AmvV6/sD/CP2y/5j0WAm4A/D+WvyBP0r9ET1ZPaE96TwCEz5ZPkE96z8RP5k/4T8pPAAxfHl9AX1JfNF+O/6D/iv8AnF+2X6Bfql/kXwZvGG/qXwD0X+5fUG9ib4RvPm9wb7JvAJxvjm/gbwJ/1G/ubxB/On8AHH9Wf3B/gn+kf55/YH/CfyDcf+5/CIsmNbYiJ8z/3v0mnjLqUE20pCTVBAeeMjHaFA8Go1QkqFR1pEQEsY1ED1YFnpJxV21T49VXbaRYHRRYDbMcWdplNFldM/VYNQO3WKrNM3asBDWcBPNslM4C1ITBlB8OHwAfQp9kn1afAJCfWh80n66fuJ/Sn/yfvh+A0BPOFRal1h/oEy4z7BTDVryEglalBFa98/Q8BFu6VYWTgFXNM0YcJLUMjKTWTCSeVO0kVNZdIyBUVYRTTbOyU2odJFNdM0XMpAxTjSOr2FJNs5KcJFrspCKNUnUz7FH9hPT3pnJIbVGFkxBR9XPMUF0ztZXkJGDs9ChQtSPn1U+ldE8NowtEhKBOaq2ETj2kTV0jUE31JNVMVTRMXTMllLTFS9a1I2dLdaRK/aOiStZdI5BKjSPIVDQsS7ZlI5pLpXMYTDWDVQA8T5Y/0D8azyzP3j3ePxhLAP49Lk+QzzpPtM+uz9jP6s8A/H/2z6h/Mt9E32ZfUN963wCM357fsN/C39Tf5t/43wKPAAzvLu8Q79p/ZO9G71jviu8AnO9277jv0u/c7wb/2O8S/wA8/x7/WP9S/2z/bv94/6L/AIT/tv/Q//L/DA8eD6j/Mg+wVA9GDyCL/oL3TCUj1M1NDTPRTkWGXjJ1UJaNI+hQXSNgZIeOo1IK7ZRShZMwhI+Wj6iDXiJtALyEclb9g+dWxYaWliLhVyUjVNyPTiIuLVklIwRZxbRYbQQMlwB2oxyfnp+gH2qfvB/GH6gfAMqf/B8Or+ifKi9UL2YvIKsodi8oq2YCjKwkTFSvZqWqNhJBvIVWNcPGlKR8rVVdE0RV9aMK9CTUbVRtI5tUXTNlVP0zay5UNYP17ASxU/Wji3pTZdND3Kdmg3yEnslSpbTkBVK9BGSEtVE0zaTUBVE9Iw1R5aRchMuiUPWjakS37oLjT7ZdE3RPLYMHT2UDnG1OXRM0TgWzzE2ltFlNVYQshIdMxYMh/DRrwUtdhEs1swVLpcNbr0ptI4tK7QRK7YQtSzWDlUuVAxfkt2bNAP6/OM+CSV6DhE9ezbZPcEMAds1+zd5PqM/yzyRfNl9IXwAa31xfVt+AX6JfjF+uX3BfAMpf/F8ObyBvMm/sX1ZvYA8A+v9kb4Ztdm+Qb8Jv3G/GbwD4bxJ/JH8Gfzh/Un9sf1Z/AIh/on+8f65/0H+ybwSP/n8AGI8qjzyP9n8Ij1qPhI+mb0Cof8KPzI+OD6ALnrNPNUOzU1AttlYSXlFNY9NVUfUkUm0kUlUUU40TraH0BBVUbTOIZJQYVVUlRFX1Q/6EpHDcJLPiVuW0PKTFV22kWLL1Q75MF5aCLFmtBFkq5SRY9TRY1aRY3SRMFAHMjB/+n9gf6h8kr0avWK8AQi9krwYvmK9yr8Svji+IL9rir1d9g5hXzUNaV1BFRMQv1iVeE1Z9g8gMF2zms+wkHFV9Q9ZULZNbnlT9g2dU5QRUnSNZ+ewHBhKKUx2UUy2Taw5TlTRSxQOgUp0j22lSNUMzUpWD/FFsLbSMNI1RfYNIUT2j2xBRBRPaUF0TpFA27ZNsUP2DN1CtBvaS25FP9aMLTz2joE62fYM4TsUD0E0NxE1svSRUxKZMtaM9TGUUtUtdNEttMwhLTWOzTUrFA5BKhcb2khEURAuFS32DGExPDl2+TY5PAOjPok8U38ZP2E/6T1zfDl0ADl+A31pftN9mX8jfgo/k3wAO7yDvMu8E71bvaO9674zvAEbvmO/C79Tvxo/g7+rvFP8ABv8o/zr/ZP9O/4j/cv+c/wCm/9iP4o/0/wYP2P/y/yQPACYPyP8SD2wPhg94D5oPvA8AXg9YD9oPBB8WHygfOh9M1CXOTBTYDJeWs0+1xCSXtr6yQFH9g7dRNdMqJESXtpIsVJc2QhNkl9azlnS0blW9s+CEl+YTVrAdlCy1pJc2QqNY/YMHBVlNlFm9s8uf3Z4GM/SfAGYvOKuGL0CrPq+oL3Iv3C8Ajq/4r3qvFD82PwC/8qnupSQOvUYSXCS3BpNWJcQ8tMVRjJQCTLd2lV4iUVW2nbMaVZWz4VQ106ptVDVDc1RN0y5UtcNb9VNt079T/YOHVJRbUVNFExxTRbPk1LSrrFJ1xFKFtFI10/q1UV0kUUUTjFG1xFHatZRRfUPmUOWTolC2nbNqUN2TNVC1A/htT03Tjk/lkyJPtQOtuETEUE7tlE11xE1a5ZRNJTOdTMWzOcxEW9lLJTN9S800S23Tm69K7ZOMSu1GTtIOtUuVs4HkRPpLNdNKAATXbt3Wzwjb/s9oXxLfNN8Anl9Y38JfnN+e3/hfCm8cbwDe36jvou9Ub2ZveG+6D6xvAL5v0G/ib4xv7m8Yfyp/PH8APh9Yf0p/hH/2D5B/on+0fwBef+h/yn8EjwaPEI/if0SPAF6PcI9Kj4yPpo+4j8qP5I8ANo/4jxKfHJ8mn0CfUp9sn2A2n4if8o9kF8aymU1Fs9uUTpVTik89I1dQrGUUbERCUbWzuExELC1S1VOfUkWzFARHtsJjFVSdtNQXTiJyVR1ErVWdE1dWxbPJXKQ5tVe1w8VspDVYtcOltVh9xFmVszFZ9bRZVG0UhKSYHCRHVCQEVCcABiUmPe4vuC+iL/yvxi8wvwBCv8yvJj9ov0o/nL9WP7i/FMq5BsNXlVNajD+eNTZibVP8FBNWbcPYVcVEVVX9FFVdRFVFI+XsNLWu9DR13BQ+VB0kVCb1E9BTvTTEFFMUT0bDrVJ1U3ZSlRRShaRSWm2kUYWzjVHtlFElI2keZEfuQ1CVU3pQBXNbQ1AlswBQnTRPdVPbJk+dk7xO3ZNUTratU+5NRSOFTSWzIK1NfROhTIWzPTTU3bQMVybTS0UjxUr1E5CtSnVTpkpdIxFU1IUtSyUj/kutU06MVy5fAEhfUl+0335dfl+YX6pRjt8AIO8y70TvNm1W73jviu8EfwD2b6jvwu/k797vCP/67yz/AD7/IP9K/3T/hv+Y/6qfrP8Arv/A/9r/9P8WDygPkp80DwD+/1gPYg+ED0YPqA/KD9wPAK4PkA+iDxQf/g/4DzIfXB8AZh+IH5ofpB+eH8gfqh/cH9DeH8Cf0ple007V04ZPaiWjN/SUruTEI1Elo0u3Uf3TKhSnrjISHERrhFPVQ/lsxGtUTeOt31TEblWtM+I8xFWZVm2kxCQ1V2XUfDQYtVgtQ4espAdZxcMuLVmlswtZ1dPWpKfW0mtWWBXEWK1D3FdFRABUvya/CL8Sv1Q/fj9Qv6o/AKy/rj/AP/I/BE+uv9Czzr3UHkVuQ1cFo2j0tCdXkD3EBM8Wxe6S1yTHnuJjFVUVQyu0JPJUxEvPXc42dhKYU5UzYFN1JCykieWMx3YTUr1EpMcu0tGNUTWjmlHF1MTHdhLoqNTP5sU2wgxcJU9lQ0XEBNeewlAU3ybVdhK4TAp1o1WcVPVE31bfaNN2Ekv4SsXUSz3W9tJK1NcAlt/4287fKG86bwxv9t8I4wBO5QbtRu+gb1LvxG/Wb+hvAPpvVP9O/wh/Mn8kfyZ/WH8Ain+cf65/wH/Sf+R/9n8IjwAajxwvLo8gj0qPbI+GjwAvABovrI92j8CPgo8En96P+I8AKp88nx6fSJ+Cn3Sfpp+YnwCyn8Sf1p/on/qfFK9enxCvYCKvXK9ur4CjDjKoTC3DS2NNjSOUTCfOsjlcJ7I+wiUcV8bCDlItw4MEhCdWIoeUJ7ZjpCcuxUZi28ZVDTM4VjVDyVa2faM8Vx1Tqld9xFhqbcRYpURYtWMvWTXEZVmVU9gMN06iWFjNIwEVJDfGI9w/pr94P4o/vL8A1r/ovxLPJM8WT0jPWs9szwAeTzhLNk1OTc6jZEdOQ2xELWF0RCNWDTPYjE+eTdqGw1S1I4JUfaNMVBgNVMxHZmKaU93E5EdOcgPzUn3E5KcGXxhfKlFWUissUaVUUN2jvkRfVl+0aFPOItV8VG5OZUMFJU4NM4iMXy5CWaRXziILlUuVUzjkVcRf1l/oUwY2wj1M3VS0b3ZlFm9IYwBe5Y7vSG9ib2xvjm/w7wL/ALxvJv84/0r/XP8+f3D/cn8AlP+e/7D/uv/c//7/EA8iDwA0D0YPWA96r2wPPq9wD4oPAHwP1g+4D/oP5A+mDxgf8g8ALB8uH0Afch+MH1YfmB+qHwDEH94fAC/yH7QfBi8YL1IvAGQvRi+IL3ovrC+uL8Avkq/ZTN1ErKRUTr3TTE+oZbTEp+bDUV1Dl5TUDK1SbUOBUmVD9fxEaC1T5SPcU33Dawy3bkLbUVWto8RVXUM3VmptY6qUNBpEtIxXnTRtWDVDiVjNQ/BY3aPbLlkdUxpZXUPnWFo15FhlQ2VYfURYHVML2lcVs8Mszw5P8L/SvwAkT0ZPaE96T4TPhsWOT7hPQMpP3E+Gz5jPqsHeoq48tEt6V/WjJ8zH3sKh3Me2rlIhVq2j5FWVNFXWNdNwVaXDKWRU8FTUpcQ01IB8VEl8NBFUtm1j2lMVs6NT3aNe7VPt0yhTTVPxUkClSMiht0w3jlNSraMUVVJlNFF1tFE102CE1FsqURWz81DVo7q01FuDUF1DUFDt0xis1EOqT1Xk1N/m1bYymfzUKzhNTTPRDORVDOeuoxZ8ZDRL9TRKFeSUZ45lVtaiWkulw9m0ZDlc5wDO5Rb1zu2u7fZvsO/K7yx/AObt3u3ObR79Hv+Qf6J/tH8Ahv/o/9Iv3H/+f9B/+n9EjwBWj2iPeo+Mj56PsI/Cj9SPAO4voC/qj/yPFp8onzqfTJ8AVp9wn5qfhJ+mn2Cfwp/cnwC2n8if+p8Ur06vYK8SrzyvAHavaK+6r6Svzq/gr5KvFL/ABr/orxq//C8ONU6yWE6yNdNQJDdOUpFQ/dMIlVFt036ktA5k144y97VS5WRT5ePeUx1kVLblM8VUxVM3Vf3TyG1V7dM4VkWzrFYlNDZcRJBX5eP+V2109DWNWG1zL1klNNQ3TrKotViNM2fkNCVYxVPnAVfttIRPds9QT2JPlM+mzwDQz4pP5M/mz/BPKt883wZVsAZdTt8IU77SrFft03hVV+W0V1VT9DxUsURXWjYzVg1z5lX9tFVd41NyVeW2fjIB7LVUXeNbglQ900tU7TRUzba2lmKlUxXTbVPltFNGbXP/Uj3UtLf201KVY2sVUs20UcVTp1FNM1txUT3TO1F1ZFDFM5u+UMVTh1B9NAxkGm1QHTPMT01TYU8tg4nzRG8W0p1cZz5jbHwP1mx0r0tdZEsV091KsFVk/Of25eYyRUu9xEsChVMwxGdufdZtDnXGZQZ/AHD/En+U/0Z/sP/C+db/iH8Agn8MDx4PMA/af1S/Vg9oDwB6D4wPjg+gD9IP5A/2DwgfABofLB8+H0C/Sh90Hy6/gB8Amh+MH3YfqB/iH/wf9h/IHwAiLzQvPi8IL1ovfC92L6gvAJIvxC/uLwA/4i8cPw4/ID8Awi9sP2Y/WD+KP6Q/bjV+Y7VMxVMnZGQRTjXDTGyMtxbSjVCF8wZRNcO1fPRU8ARkY1KN09hNUkXDaFPlVMy0TvzUQ8NULVPrsF5VZtIb/LSbjFblYxpXZUSE1PzaZNRrRMTYWJVjJVm25fMfWV1z7lilVFgqxWRYTVRYxQPjZMe+zwC4y9ZN7k3uT+BPIl80Xw7fAEDfellmX5hfql+8X27dzlVWrrKuV61jetxUOZzfVk5ScFYtxFbFY/JUR4aGsnBVTUYWw9y3XnKOtuS0V1Stsx5U5WPaqVOtRDREbHRkMxTk/a1ShfPGUoWzkCREWM1S1TMUUjVEbOSlUbTl9FTkN8Rk/1Cd88qtUBXzlVA9RFCN0xi25GTFT41TXU/l8++1TjXkTn3TGU6l1E2WxQMzTV1zzlR3zlILVpz0qks9REsNdErt01uiSpVDlUolxEqVs9tBS72zt0uN0yhMAn3TWZz3Pv+g+37/0H+S/wD0f771pv/I/+L/BA9Wj2iPAHqPjI/GD8ALRg+oj7KP1I8A5o8AnyqfPJ9On2CfEp90nwCWn6ifup+0P9afyJ8Cr+yfAA6vIK9Kr1yvPq9wr2KvjK8Ajq+4r5qv1K+WP/ivIr8UvwA2v0i/Wr9svw69hr9wv5K/ALy/vr/Qv/K/FM8GxdY/6DPW9oITT01TAORkdVBW5bMIUWVjflzk8VTks2dSbWRM5E5TnePBUBzlRE9WRY5SHRRkkCRkqwJXhZRXnePhjFRtbIxH/nIqWeWzKFmFc6v3WI3TuIxEeJRENQVYVePnzEdWX0jfQl9k3wBW35Dfot+MX4Zdvt/o3/rfQAzvzl/gU95dJuV+4rd0R8qPc1fdc/YMb57iMVZqBWRV5bO4RGR+VbVDQUJEZ5ZjVG9mZeay6JzEi7FT9VRTJdSMb2ZijrSkZ75DUnVz6lH9Y7VsxG9+cgFRBcPMUIWTtZP8NF0ERCZQrcPj2AR/Fn2WQrVNFUNQTQr9c+pExIdEf1Z/aHP2MmuMSv1kSq3DI0sFw1u8S/UzLExlY14sjwCufdZ/MA9CD/x//n8gjwoPAEyP9oWmD8gP2g/sD/4PiJ8Agp8kHy4fOB9SH2wfjh+gHwCCH8Qf1h/oH/ofJM8GLxAvACIvVC9mL3gvOi9EL54viC8Asi/ML94v8C+avww/Hj+oLwAyP0w/bj+IP5o/vD+2P9A/AOI//D8OT8A/+j88T05PeD9gak+ERxZzRMe+YhVOnQObD0+FQ/xPZcae81AqnWNgJPTVvGRljM+ezbY2QqhU1fMcVR3ji1IkVBvMxzZiAOTEceTHVk7CUVh91FgdVFm9YwslWf1j9RTfJtVu4+xUAc58365feNvOX6hfet8EbwAWb9jfIu9Mb15vcG+Cbyzv1DbtjvNXbQOKZOwGV8StxDxUgITvlu3n4kRVtnVzClVNA9ZUNWOd2MTv1u2OcnhTvRNDU1bV8wxT5URS3UOQDPeypuIiHPdGErNR1fN8bVFNA0ZRNWMNUW0DscpM/171/lLgTz3DdLVPhcMHxEScTsXETlB15JT/pvUW80zd9EvN81FixP/W9Z7DSkXESz3EBUtVxExVVGwHDg8gD5KPAKSPVg/Ij3IJlg+gC44PGJ8Awg+0DzafYJ/CH3Sflp+onwBCH7Sf3p/wnwKvFK/OnzivAEqvXK9ur4Cvkk+Ur6avyK8Auq/cr+av4K8SvyS//q/QrwAyv2y/Xr+Iv6K/tL8WT+C/AMq/DM9GPwDPIs9Uz/a/EM8ASs+cz4bPsM+6z9TP5s2mRW5vAQr3TFWD1E39Q7POTsVGpuJyUH1T6Cy8dYx001ENdFKNZAT0Wy5TJZO/U1VTMbTki6ZUfVMYJFeu46TkcoVWzfPi7GRLX11eZtNZVs3zAll9U8iUVHaMVxa+0vFXPYPM/F+WZe5fAABvMu9E7yZvMG+SaYbvmO8Akm/M797voGvu7wD7pmXGZTKG8knUb35yglZVdPRkWwRWzcPIVWXjgBx0o0ZVXXQcd/7ynoTUaG1UZeMwVKVj+VNVg6u0U51TfmR0RbT0DtpMdNhsdKBSDYNnUrYN0zNSPYPsURXTt7VRtfRRzcNIUb3TEW1RFXPaUFWDpFA9g9tsUM3DKFAN0+NP2s3ET+XjC09l46BOts3DOE7dQ9BN5eNrkU0thAyHzkIlHIfe80sKfVMIXISzPIfm00yHFnJbmkvNwxhMpWNZDJ8Afo+wjwIfFB++jzgf4o/UBwDmjyifSp+cH64fwB/SH+zPACav+B/iHxQv7h84L0ovdC8Ahi9QL2IvvC/OL+Av8i8EPwDmzyg/Oj9MPx4/WD9qP3w/AJY/qD+yP8w/Zs+oz+o/FE8ANk8gT0pPbE/2P1hPok+UTwB+T7hP4k/sT/5PEF8aXyRfgB5fMFMOhRbVXgUm1UaDT7Y1A1NQTVPMUI3zXrBM155zXNfO0ixTNQOjLVMNgxdUFdOHhN+W1UzWA+Rk4Fa91LzUwbTUWzFY1QO+WMUEWU0T2ypZ/XMAWSUTxliqDYRYvfRY3dRYjfPOAGTvXu+Ab5Jhjm+Ib6JvtG8A7m+A76rvHH/m70h/Ev9cf2x+fS5SmFdNU1xX7VSURP9+Ej+k1AJk9zZyjbVVvdRVFQMaVTUD021UTXObVL3zZVTVA8suVHVT92zXlvKIU2ZN81JTffS89NVS1QOpntz3nvNSTRP6DATBaVEt9LxVUTVzDVHN9G1QTfOiUBUDalCtI20zLAT4T9UDjk91U9sHT01TnE5V0zROqgXkTd30Td3UTTVzndbMBDlMlVRLTfNiS9K98wWcB47TSn0Tr0rW1QMOSzVzfZwEE0wAvdRsH+YN7g9on3qfVJ+enwBQE9YPyJ/an5Qf/p8Qr5IfADSvpi+gL0qvXK+Or2CvQq8AxK++r+iv+q/Urwa/ML9CvwBUv1ZfUF+Kv5y/fr/Av7K/ANy/tr/4vxLPLM9GXyDPOs8AXM9mz4DPqs+cz7bPUM96zwD8zxbf2M8C3yzf9s9I31rfQITflt+g37LZbvOslMqEX5qWVfZQ8MJVpFdmYkLU9Pc+Y1Il9FKN8y5T1hVjoVMF4xWU9IhUtq3T/FQNY3BVTfPiWmz0cLR04lYF5FcF423FhOQ1WAXjpViVBK1Z7ZMvWWVkWa0EWJYl84lYfVNHZGe+gtQA3G/m77hvym8M/y7/QP8qfwBc/3b/OH+a/6z/bn+Ae15/mMDzln0e4hdX1eQUZJEFVpVTUcR/9lWeU+R3tqJb41RNE6pU7XNzVORLLFQF4/UUjxZjU63TLRwkhOJSrdOsRI9Wj1Rog55TUc1THLxU5oSPsl5iNZyPZmIiT7XTuKLEhEzEj9aNjvI95ITZZCSX5nNLFZYugoxKBZYsHp3mcvpLVZNKhJcurQC+lV6f0B+KkfaD3B+mnxAvAEKfNC++n/CfKq98L44vuK8AGr+0L74vuC/qL/wvBj8YPwBCP1Q/Hj8wP4o/nD+uP8jfALo/5D9e33Df0j8sT/Y/IE8AAk90T15PgE+ST6RPTk/YTwC6T+xP5k8YXypfPF8+X3BfAIJfZF/2T6Bfsl/MX95fwF9gAm8Uby5t9tPkhJlNvYOTlE5lhKyEVwzvpnK4tVFtBFJdI59SvYMUbVMd44dTrQMXVOVz2YpU587iclW9g+RVNh3jV1atA8dW5YSE57aGUjhY9ROmWL3zC7VZ7YMxDHQRWeVz2iVY5XOaxOe+ggTU565zAIz/fv8I/2p/dH92f7B/wn8AVH/ef8D/Co8cj+79Lo8gi5K+gqQEB57iGBQP1iJTaiQEEdxk1zwEm1WNBFhMD14NPoI7VP2EVDXj2c6kZ87iUlNVkxpTaM1kpAf2EnY05D5SHePDB1LFD9cP6QL20q5QFrXjeFAlA0EEF2ZlFh9sKBMWIupNJQOBTYVTARhEF+ZjVB9mFf7TdBdGEwiEH5YV9hJGpB9eJRYt1h8AQK/6H2SvHi9IK04vqK+6rwDUL86v8K8Cv3w/Hr8Yvyq/AFy/bj9Yv3q/lL+2v5i/qr8A7L/+vxDPKm8szz7PUM8izwBkz2bPeM+Kz6TPts/Iz+pfAPzPns8Y3zLfTN9m31jfQt8AnN9u35Dfit/U3+7f6N/C3wAk7z7vMO8a72TvNu9Q70ppWEYTXGdWooZP5WRQbRTC/AQlhG+Wb/CDPoL7Uxb1c21UvYZx9nLMb1ZiacnkZ7aCqgQEHFhVY2mJBHduA1nt4whZVaO11ix0l/xkVlhFcxMNWN0D3FctlMx/vv+IfwDi/6R/zv8ADyoPPA8ej2APQHIPhA+WD0iPWo9U9Gp0hEsoV+2D54SHZpJRjITZE5yPZpJhVTUTJ1VSLfPwxIc+s1RFkzzcjypeY1Plg17shCcEn55io3RSPRQkl+aDUY30UcIlE2BEn1afaJO2ggpQCsWET00DPYSflp1e81xkE7RMrYQcJPHEn9af6JOWnmL0Sl0US72WdqJKAAyvHq8wr6IvtC92r9grlq8AwK8KPzy/3q8wP0I/ZD82vwBwP5rvlD++P7A/yj/cPwZPABhPKk88T05PgD8CT4TvVu8AWE+6T8xPpk/wT9pPDF/+TwAIXypfjE82X0hfel9kX55fALhf2l/MX+5fAG8aXzRv3l8AIG8yb1RvVm+Ab5pvtG9mb7DIb+pvBHdekqhMHQNgJU0lE5DM5x4SN7wXbkK1I+zkmKwUDFIdA4C1Un2TEmwUhFNl8/msHPdmkuFUHQNQNPTEvVXl4zVWQPaAkMJtxQQUN1etY6hX/YS2bPSLWH2T8lhlkzE1Wa0UWa1j2FhVdJT/BKb1PpLDTA8+DxAPIgn2/wA4j0oPhI9+j6APwo/Uj+aPoLAP+o8En84NZhNX5ePlZuwEoValFPQEIVY980QLH2XzKSQXBpMs9ICUlNlJRBeuEsxTvSOWU2oldFPdBFPNE/FSBZSFUu0DgYQflh+oE94DUYoFg/PUFLrEH9YVviKmtOQXHiLR/BRqTkUUTmgFLxckrnJVhKT1S1UUGpSkNDQk2kotdEwvNiJrWkutc9VkJDlMbXMBYhQ/9iWWLwi/Gr/cLz6/AEiz7q32LfYvWDtWP6i/ur8AzL/ev3g/ek8Ezw7PIM86zwBUz27PgM+Sz6TPts9gz8LPAOzP/s8AfwrfFN8+3zjfem8AdN9e34jfst+k38bf2N/q3wD83x7vEO8q7zzvZu9Q73LfAITvnu+w77rv1O+G73jfCv9ALP8e/zj/Uv8UfyZ6UPQVFU+tFFCtg61Mf1597rJb81It82hTZfPchHdGhrLfVB0knH++c1bFdGVXZfOMxHemkolYJRRtWGXzLFmtcxVZjXTaBISj1HRiWO0DEVgApaQUjz6PUI9iiV6PkA/KDwDsD/4PEB+qjzQfLh9YH2ofGCSfBpWm8qxXLaREl25ya+JWbXOiVJRhVrX0bVYls+ZVZfOsVW1zrXJ0lCtVHaRUbRRUWm1zgvwUS1QFhFR9s8veU61zpcSXRrIqU7TV9nYTUgWDg1JNE02FUk0EUh0kvPfeo8T0LLVRjaRQ/ZO+UK1zhalQlXQkpBpEdU81pE/KzaROLXNwZKemkplNBi3zOE1VpISvlq+oo9YjrBQ3ThLdSt2kS7UUSwA1pNyv7q8Av3I/RDcmv0i/ALI/ZL92v4i79j+gvxpPLE8A7r/Qy05PYE/Kz4RPlk+gTwCyT9xP7k8AXxJfJF82X0hfAHL/ZF9eX4Bfol+MX7ZfSP8Asl/kXw5v+F8Kb9xfLm9AbwBab3xvjm94b7pvzG/mb3BvAKppFn/Qb+JvTH8uf2h/en9AVH+Gfyh/qn98/04SXZT3Zi6iSE+lJmaSkVAFAyUExPR8xP+ukvXc/54jFvz0wVRFkzcEB2aDFA+0JgWm8vx0FGtYlTPWrVj9ky5ZpSRZRZPntVh9hFitk2VYtfRYW0BIsCHnV01zyCQfAPaP2A8KnxSfPp9Qn2KfTB8ARh9wH6qfvJ/On+CfghmOIkmupBfWo1e9pMQUscQfLNYVtjKqVcUkVd2Da4C2riL+VJUzxlQ9A4C1VNWjSVyEEVS1M9qpU10E5PRsJCQ17PT91VKVFFIto4GspElS1gUDFFLl9FHdg6dRqgVEURWkUfUUUKXzvGSUJ64iTqQnziLFT/V0jU8FQ+9O5TTMJ5aSnRTcL5a6DwRErwQ3JjUWNWYmIpVKDTaWkj1LvYMLt0vNIyWUN/4/CEO2PQB2P+i/mj8Mz8Y9tr9Az1LPAAxPds+Iz5rPzE+2z9BP0s8A9M/uzxjfAt8s307fYN9y3wCE35bfqN+638zf3t+gf5p/APzfHu8w7xrvTO9W72jveu8AlO+m7yB/uu/c797v6O8K/wAk/zb/UP8S/2T/jv+g/3r/AIT/xv+w/7r//P/+/xAPQgla/iNM3YMnTV0kTi2D2UwMj/6yBlG1g3pRWi2j8eykY1JtI9hEj7AGs1yP7nPsFBtWLcOOVVZtIxiEFImkFPisFGtnWBUj0wwUI1kVgyshWW2j8KSEpsyPJiIB5eSHNp8gnzKZfh8wnxKfAKQfXh/YH3qf9B8OLyAvMi/ARC/unQavGK8qoUYyclbaFYMxPKT2VTUDrFVqlSRVfSRVLaMBVeWE1VTFE5B0pFlspCBUWi3D3pykpVNlxFNVpNr8JP+sBMhSRTOSUqa1g1pSZQQ0hODkpKmylARx5KeOMgJRNQPMlhS0lVBVhFDtBHQ0yG1PFYNhTz3T807dgyuHTh0UToWztUS/Vr80aLN+olFstPRKLRR8t2x2tTayRUs1A7xLLYMLLExtI14cx8a/2L9CTwBUTwbPeE+KSWbNLs+4T2rPANxP7k8AXxJfJF8u3zBfQl8AXF9mX3hfol+0X8Zf2F/qXwD8Xw5vIG8ybzQPVm9ob3pvANz/Rm+Ab5JvvG++b6BvAn8AFH8mf+hvOn9Uf8ZvYH+afwCsf45/0H+6f8R/vn8Ij/p/ACSPPo9Qj2KPdI+Gj5iLVg3WfrIZTl20T5WD/E+2NbN1UN1zCFFtI35K7KVRhbNlpAcGs1OFMxXBnKVUjaPDzAdGpQYiMx1W1SSUJAJXjVRclKvjV81EWI20WJWDLG1Z3XMoWZ2z91h1I7W4lJR4RBQ1WNWj54BMH/4dzp+4H8ofBCdOUrPWbJR/V5WDPAQU51ZWbbOkVp0EVqW0Vt1zseisJ05T3AQ7Ve2kVNoFJFRts4RUlYNMVGAtNOwn1qP8J3YCKlONNNlSBSQsNIVSzUNPUrKdsxc0P48CZFGtQy62BJT1UG0jvlD1BFCq1TRQbQMcHLTM5IRFrU89M9lO5SNwbAVOtvWTgE5lQ+ZOVQNUWU99NvaSIFAFIy10vwqGQirshCiUv561jrWOtUJeIivEt3a/2LPOQi98BBEx9L/+tU5SMxTPJs3+MgE1PM/OA0zPXs12zQYzhM8Ans1+I7TPxs/Yz+rP/MdmowAE3w7fIN8y3zzfRt9434rfAJzfrt/A39Lf5N9u3wjvGu8ALO8+71DvYu9074bv+NMGIgE9lO+278jv2u+c7+bvEP8AIv80//7l/u9g/0L/VP+W/wB4/5L/tP/G/9j/8v8EDxYPADgPSg8kD1YPgA+SD/TfJsVAxrWuve61PsX21YYyQWTEw0dQhaQUt94j3LRdUFQ9pHQ0aAS0bizEc2TElXcEFHwsxIMMtwYijWoExJFkxJcctJxQHTOzolDlNAy0qVCtQ66qLMSzdDS4HLS8hBTCouyEyAQUYzC2M1DFo9WqdDTYBLTehBTi7IToioy06mw08NwUA7DuMvla3LT9BMQBUWVDBlw0awxR9ZMQ/IQTUZUzqxdRHbRR5SRRRaRRYi0TKPSnniNUJDdRZaRaZCRA7KREUd1zSFw0VUxENFEElFU8NFlcJNVcZCRgNCRmPDRpUUzNRPyEc1FFFFwkfGQkNYBsJIWsJIhRZRSEJK2RNCSWUXWTmvSEnqlRhRRUJKe0JKz0JK+qbCS1dCS4tCS8vCTBqgSUxUQ0yvSEzoQk0VYENNdRhUPa9KTe/IRV41Qk51wk7Lwk8fylWrw0+iw0/VGNUwPUpNsHUoVDClJFswxSar2DFMSkFRxEHFL1A80hJEQkUoWUFJQuUlaNMzFSjSRSZaRS9YOrPlJVk0IkRERsREtUzKfmAlUMlFgcRFzcpKFgxKQLkO4jzKRvfERy1VI1I3bERHkUlH5Saj2jg9SkhxxEjFI9s1WQJESUTESYFJSefERVotSkpxREqtyksFxEVbHUpLfERLk8RMEkRFXETETIHETMzKTPnESp1QyXloLcfETixKTlqsRE6cyk71xE8dSk99VSdZP6zKT/xKQFU9YtEwhTHURTVZMSU9olRFO9sxpTFZMeU4aNMyFTRaQMZLOg9oIuqhxkMZykN6ykOqSkPwa0pENTrSQUZBuQFrMklDVV7FRYNGReU7VEBGRLZFOVg2ykp16TU0UUpqykelMVNARkhLxkh6lTZRQclJEEZJQMZJpqFGSelGSgJJSlU+WkajRkrgRktGRkuFPFlKocnMXsVMj0VMzMZNCKJJTVZGTYFGSboPYC4WoEZOT0VOyUZPBTbaRqnKT3PHT7HJQBVOUDKwVU7VRUHURU1YSMp6zOg9R0HFRVkyI0lCfVVL20VPWTMCyUM1TMjSTUdDxUnSR8pERUUK0khKcWsySEV+x0WdR0q1xUvQNjNJRnDIRqqtx0byyUcySEd9R0fKI0hIB8p/5D1HSMVISRqoyklex0mXSknfx0oqpEhKiEpKw0hLAslLOWJIS3VMWUVGVUHITDakSEyISkzFSE0VQ1I1XW7HTZdKTddITjBIQV5xyU6zSE8ByEc6Cuc1oclPtUhAFV5VRVnTMzClUdRFykE1XVpKyUsxpVZSRspCNVjSMnVmSkK1XttFXlBFX91FlVbQTUlEBVNSNGrJSbSlU1E05VFbTklFdqZKRb9JRfvJRjVS0UqrSUbNSUcLyUc1ykeKlV7UQ0pIEcpIYEpImqDKSNvJSTxJSX7JSb1VX1A6H8lKXElKdVLP2E1JSwVS10VTV03KRTvFW9FBykxgSkyQykVc28lNPklNeslNospFXe7KTk9KTorJTq1JRN8Oyk9FX1NISk/gS0awJWNSRWlRMJVt10VVZNJFZVJFYdkxuUtKsfVr0DI6S0J6y0K9VWhSRW5QRWLRM4VqxtBLy0Q1b9BFYlpFa0LaS8tFP8tFdW1SRWbN0knLRjVkWDaFZtY6tuVtVEVtVjdOS0eGoMxH5MxIKEtIZW1QOrilZFU5CctJM8xJhVVqVjnITEoFTEpDzETahExK5WTVSEtLYExFW6RMS+xMTBpLTHnMRVzCzE0FTE1DzE2JzEVdyExODctOUExOqcxFXshMTwhLT2BMT6DMRt/lTEBFdFgwhXrZRVV910V72UV8WUV10kVVc9RFclZFd1JFflg20tlNQxV71DNVf91K1XRVNAVyUTQ4TUR6lXBRTM1FDU1FNk1Fim5NRcV90knNRlpNRoqozUbHzUc5zUdaTUeFp01H+c1IVXjSOH5NRNjMzUkFf1ZGTUmOTUU5xXTTRs5KRk1KiE5FWufNSzVOS3xNS5zNRVwNTUw2TUyIzUzAzkVdBs5NRk1NiM1NyU1LXhvNTlxNTpV21j7qbU1PNXRdRs1PoU9P7WbOQEWO1UWOWDDViq3XRY5XRYDWRYFWRYaj1EWCVkWJUTKVgtg2ssWL0EWEWDOFilYyE8pP+u9d4DRPT4tOcO5SS2sxT03qTHjjJh/LTLsLDeM+ynNhPklDdVRVMAAPSkO5DOhWaF/nWWdV4zrGdARmUGQ1x1FFeuReciJkRUFeDsJKm8JHGUJ36ztCTQ0xB2Ff7ztBQcrBTIT7a102FPvbPzTlXkTrblgx1OvUO1TS2DTK1NbWPOTIWETB2TC7VMjRRLffNFS9U0Slodk4tMFCtKXVRJlWRVScV0SZ0USH1kSC0kbUgdk6tH1WNURxX0tUZNNEZl80pGJSRF2o0URW3DYkVtYw5Ftn3zxUSNI2dEzZREqkWUQ1XkQ9XUQ0WD+K1C5YO9Qn20Qx2TyxFDzRTkF0ZSIDQn5hUmQwFEvZRUL2YtJiV+L5AvKiEAFkOsL74vyCPGc9wv1i8APxASPyQ/Nj1W00M9P080Tj8AYD9qP4Q/rj+QP6I/zD92PwDoPwJP5D8</prop>
			</obj>
			<obj name="Protocol" class="HTCProtocol" version="1">
				<prop name="Created">2012-04-24T13:57:42.671</prop>
				<prop name="LastModified">1899-12-30T00:00:00.000</prop>
				<obj name="Programs" class="HTCRunProgramList" version="5">
					<list name="emlist" count="4">
						<obj name="item" class="HTCRunProgram" version="1">
							<prop name="name">denaturacja</prop>
							<prop name="Cycles">1</prop>
							<prop name="AnalysisMode">None</prop>
							<obj name="Segments" class="TEMRunSegmentList" version="1">
								<list name="emlist" count="1">
									<obj name="item" class="HTCRunSegment" version="2">
										<prop name="Hold">600</prop>
										<prop name="Slope">4.4</prop>
										<prop name="StepDelay">0</prop>
										<prop name="StepSize">0</prop>
										<prop name="Target">95</prop>
										<prop name="Target2">0</prop>
										<prop name="AcquisitionMode">0</prop>
										<prop name="AcqPerDegree">5</prop>
									</obj>
								</list>
							</obj>
						</obj>
						<obj name="item" class="HTCRunProgram" version="1">
							<prop name="name">amplifikacja</prop>
							<prop name="Cycles">45</prop>
							<prop name="AnalysisMode">Quantification</prop>
							<obj name="Segments" class="TEMRunSegmentList" version="1">
								<list name="emlist" count="2">
									<obj name="item" class="HTCRunSegment" version="2">
										<prop name="Hold">15</prop>
										<prop name="Slope">4.4</prop>
										<prop name="StepDelay">0</prop>
										<prop name="StepSize">0</prop>
										<prop name="Target">95</prop>
										<prop name="Target2">0</prop>
										<prop name="AcquisitionMode">0</prop>
										<prop name="AcqPerDegree">5</prop>
									</obj>
									<obj name="item" class="HTCRunSegment" version="2">
										<prop name="Hold">60</prop>
										<prop name="Slope">2.2</prop>
										<prop name="StepDelay">0</prop>
										<prop name="StepSize">0</prop>
										<prop name="Target">57</prop>
										<prop name="Target2">0</prop>
										<prop name="AcquisitionMode">1</prop>
										<prop name="AcqPerDegree">5</prop>
									</obj>
								</list>
							</obj>
						</obj>
						<obj name="item" class="HTCRunProgram" version="1">
							<prop name="name">metling curve</prop>
							<prop name="Cycles">1</prop>
							<prop name="AnalysisMode">Melting Curves</prop>
							<obj name="Segments" class="TEMRunSegmentList" version="1">
								<list name="emlist" count="3">
									<obj name="item" class="HTCRunSegment" version="2">
										<prop name="Hold">5</prop>
										<prop name="Slope">4.4</prop>
										<prop name="StepDelay">0</prop>
										<prop name="StepSize">0</prop>
										<prop name="Target">95</prop>
										<prop name="Target2">0</prop>
										<prop name="AcquisitionMode">0</prop>
										<prop name="AcqPerDegree">5</prop>
									</obj>
									<obj name="item" class="HTCRunSegment" version="2">
										<prop name="Hold">60</prop>
										<prop name="Slope">2.2</prop>
										<prop name="StepDelay">0</prop>
										<prop name="StepSize">0</prop>
										<prop name="Target">65</prop>
										<prop name="Target2">0</prop>
										<prop name="AcquisitionMode">0</prop>
										<prop name="AcqPerDegree">5</prop>
									</obj>
									<obj name="item" class="HTCRunSegment" version="2">
										<prop name="Hold">1</prop>
										<prop name="Slope">0.114285714285714</prop>
										<prop name="StepDelay">0</prop>
										<prop name="StepSize">0</prop>
										<prop name="Target">97</prop>
										<prop name="Target2">0</prop>
										<prop name="AcquisitionMode">2</prop>
										<prop name="AcqPerDegree">5</prop>
									</obj>
								</list>
							</obj>
						</obj>
						<obj name="item" class="HTCRunProgram" version="1">
							<prop name="name">chlodzenie</prop>
							<prop name="Cycles">1</prop>
							<prop name="AnalysisMode">None</prop>
							<obj name="Segments" class="TEMRunSegmentList" version="1">
								<list name="emlist" count="1">
									<obj name="item" class="HTCRunSegment" version="2">
										<prop name="Hold">30</prop>
										<prop name="Slope">2.2</prop>
										<prop name="StepDelay">0</prop>
										<prop name="StepSize">0</prop>
										<prop name="Target">40</prop>
										<prop name="Target2">0</prop>
										<prop name="AcquisitionMode">0</prop>
										<prop name="AcqPerDegree">5</prop>
									</obj>
								</list>
							</obj>
						</obj>
					</list>
					<list name="AnalysisModes" count="4">
						<item>None</item>
						<item>Quantification</item>
						<item>Melting Curves</item>
						<item>Color Compensation</item>
					</list>
					<prop name="ChannelCount">1</prop>
					<prop name="InstrumentSubclass">HTC_VER_10</prop>
					<obj name="Container" class="HTCBlockType" version="1">
						<prop name="Id">bt96S</prop>
						<prop name="RowCount">8</prop>
						<prop name="ColCount">12</prop>
						<prop name="OvershootDnDelay">10</prop>
						<prop name="OvershootUpDelay">10</prop>
						<prop name="RampRateMaxDn">2.2</prop>
						<prop name="RampRateMaxUp">4.4</prop>
						<prop name="ReactionVolMin">10</prop>
						<prop name="ReactionVolMax">100</prop>
						<prop name="ReactionVolDefault">20</prop>
						<prop name="HorVertCrosstalkCoefficient">0.0003</prop>
						<prop name="DiagCrosstalkCoefficent">0.0001</prop>
					</obj>
					<prop name="MaxPositionsToSeek">96</prop>
					<obj name="DetectionFormats" class="DetectionFormats" version="2">
						<list name="emlist" count="8">
							<obj name="item" class="HTCDetectionFormat" version="1">
								<list name="emlist" count="1">
									<obj name="item" class="HTCChannel" version="2">
										<prop name="name">SimpleProbe</prop>
										<prop name="Active">1</prop>
										<prop name="EmissionWL">510</prop>
										<prop name="ExcitationWL">465</prop>
										<prop name="IntgrTime">250</prop>
										<prop name="MaxIntgrTime">2000</prop>
										<prop name="MeltFactor">1.2</prop>
										<prop name="QuantFactor">2</prop>
									</obj>
								</list>
								<prop name="name">SimpleProbe</prop>
								<prop name="Active">1</prop>
								<prop name="DefChannelNdx">0</prop>
								<prop name="DenominatorNdx">-1</prop>
								<prop name="ReadOnly">0</prop>
								<list name="EmissionWLAvail" count="6">
									<item>488</item>
									<item>510</item>
									<item>580</item>
									<item>610</item>
									<item>640</item>
									<item>660</item>
								</list>
								<list name="ExcitationWLAvail" count="5">
									<item>440</item>
									<item>465</item>
									<item>498</item>
									<item>533</item>
									<item>618</item>
								</list>
								<prop name="MeasuringMode">hmmDynamic</prop>
							</obj>
							<obj name="item" class="HTCDetectionFormat" version="1">
								<list name="emlist" count="1">
									<obj name="item" class="HTCChannel" version="2">
										<prop name="name">FAM</prop>
										<prop name="Active">1</prop>
										<prop name="EmissionWL">510</prop>
										<prop name="ExcitationWL">465</prop>
										<prop name="IntgrTime">250</prop>
										<prop name="MaxIntgrTime">2000</prop>
										<prop name="MeltFactor">1</prop>
										<prop name="QuantFactor">10</prop>
									</obj>
								</list>
								<prop name="name">Mono Color Hydrolysis Probe / UPL Probe</prop>
								<prop name="Active">1</prop>
								<prop name="DefChannelNdx">0</prop>
								<prop name="DenominatorNdx">-1</prop>
								<prop name="ReadOnly">0</prop>
								<list name="EmissionWLAvail" count="6">
									<item>488</item>
									<item>510</item>
									<item>580</item>
									<item>610</item>
									<item>640</item>
									<item>660</item>
								</list>
								<list name="ExcitationWLAvail" count="5">
									<item>440</item>
									<item>465</item>
									<item>498</item>
									<item>533</item>
									<item>618</item>
								</list>
								<prop name="MeasuringMode">hmmDynamic</prop>
							</obj>
							<obj name="item" class="HTCDetectionFormat" version="1">
								<list name="emlist" count="2">
									<obj name="item" class="HTCChannel" version="2">
										<prop name="name">FAM</prop>
										<prop name="Active">1</prop>
										<prop name="EmissionWL">510</prop>
										<prop name="ExcitationWL">465</prop>
										<prop name="IntgrTime">250</prop>
										<prop name="MaxIntgrTime">2000</prop>
										<prop name="MeltFactor">1</prop>
										<prop name="QuantFactor">10</prop>
									</obj>
									<obj name="item" class="HTCChannel" version="2">
										<prop name="name">VIC / HEX / Yellow555</prop>
										<prop name="Active">1</prop>
										<prop name="EmissionWL">580</prop>
										<prop name="ExcitationWL">533</prop>
										<prop name="IntgrTime">250</prop>
										<prop name="MaxIntgrTime">2000</prop>
										<prop name="MeltFactor">1</prop>
										<prop name="QuantFactor">10</prop>
									</obj>
								</list>
								<prop name="name">Dual Color Hydrolysis Probe / UPL Probe</prop>
								<prop name="Active">1</prop>
								<prop name="DefChannelNdx">0</prop>
								<prop name="DenominatorNdx">-1</prop>
								<prop name="ReadOnly">0</prop>
								<list name="EmissionWLAvail" count="6">
									<item>488</item>
									<item>510</item>
									<item>580</item>
									<item>610</item>
									<item>640</item>
									<item>660</item>
								</list>
								<list name="ExcitationWLAvail" count="5">
									<item>440</item>
									<item>465</item>
									<item>498</item>
									<item>533</item>
									<item>618</item>
								</list>
								<prop name="MeasuringMode">hmmDynamic</prop>
							</obj>
							<obj name="item" class="HTCDetectionFormat" version="1">
								<list name="emlist" count="3">
									<obj name="item" class="HTCChannel" version="2">
										<prop name="name">FAM</prop>
										<prop name="Active">1</prop>
										<prop name="EmissionWL">510</prop>
										<prop name="ExcitationWL">465</prop>
										<prop name="IntgrTime">250</prop>
										<prop name="MaxIntgrTime">2000</prop>
										<prop name="MeltFactor">1</prop>
										<prop name="QuantFactor">10</prop>
									</obj>
									<obj name="item" class="HTCChannel" version="2">
										<prop name="name">VIC / HEX / Yellow555</prop>
										<prop name="Active">1</prop>
										<prop name="EmissionWL">580</prop>
										<prop name="ExcitationWL">533</prop>
										<prop name="IntgrTime">250</prop>
										<prop name="MaxIntgrTime">2000</prop>
										<prop name="MeltFactor">1</prop>
										<prop name="QuantFactor">10</prop>
									</obj>
									<obj name="item" class="HTCChannel" version="2">
										<prop name="name">Cy 5 / Cy 5.5</prop>
										<prop name="Active">1</prop>
										<prop name="EmissionWL">660</prop>
										<prop name="ExcitationWL">618</prop>
										<prop name="IntgrTime">250</prop>
										<prop name="MaxIntgrTime">2000</prop>
										<prop name="MeltFactor">1</prop>
										<prop name="QuantFactor">10</prop>
									</obj>
								</list>
								<prop name="name">3 Color Hydrolysis Probe</prop>
								<prop name="Active">1</prop>
								<prop name="DefChannelNdx">0</prop>
								<prop name="DenominatorNdx">-1</prop>
								<prop name="ReadOnly">0</prop>
								<list name="EmissionWLAvail" count="6">
									<item>488</item>
									<item>510</item>
									<item>580</item>
									<item>610</item>
									<item>640</item>
									<item>660</item>
								</list>
								<list name="ExcitationWLAvail" count="5">
									<item>440</item>
									<item>465</item>
									<item>498</item>
									<item>533</item>
									<item>618</item>
								</list>
								<prop name="MeasuringMode">hmmDynamic</prop>
							</obj>
							<obj name="item" class="HTCDetectionFormat" version="1">
								<list name="emlist" count="4">
									<obj name="item" class="HTCChannel" version="2">
										<prop name="name">Cyan 500</prop>
										<prop name="Active">1</prop>
										<prop name="EmissionWL">488</prop>
										<prop name="ExcitationWL">440</prop>
										<prop name="IntgrTime">250</prop>
										<prop name="MaxIntgrTime">2000</prop>
										<prop name="MeltFactor">1</prop>
										<prop name="QuantFactor">10</prop>
									</obj>
									<obj name="item" class="HTCChannel" version="2">
										<prop name="name">FAM</prop>
										<prop name="Active">1</prop>
										<prop name="EmissionWL">580</prop>
										<prop name="ExcitationWL">498</prop>
										<prop name="IntgrTime">250</prop>
										<prop name="MaxIntgrTime">2000</prop>
										<prop name="MeltFactor">1</prop>
										<prop name="QuantFactor">10</prop>
									</obj>
									<obj name="item" class="HTCChannel" version="2">
										<prop name="name">Red 610</prop>
										<prop name="Active">1</prop>
										<prop name="EmissionWL">610</prop>
										<prop name="ExcitationWL">533</prop>
										<prop name="IntgrTime">250</prop>
										<prop name="MaxIntgrTime">2000</prop>
										<prop name="MeltFactor">1</prop>
										<prop name="QuantFactor">10</prop>
									</obj>
									<obj name="item" class="HTCChannel" version="2">
										<prop name="name">Cy 5 / Cy 5.5</prop>
										<prop name="Active">1</prop>
										<prop name="EmissionWL">660</prop>
										<prop name="ExcitationWL">618</prop>
										<prop name="IntgrTime">250</prop>
										<prop name="MaxIntgrTime">2000</prop>
										<prop name="MeltFactor">1</prop>
										<prop name="QuantFactor">10</prop>
									</obj>
								</list>
								<prop name="name">4 Color Hydrolysis Probe</prop>
								<prop name="Active">1</prop>
								<prop name="DefChannelNdx">0</prop>
								<prop name="DenominatorNdx">-1</prop>
								<prop name="ReadOnly">0</prop>
								<list name="EmissionWLAvail" count="6">
									<item>488</item>
									<item>510</item>
									<item>580</item>
									<item>610</item>
									<item>640</item>
									<item>660</item>
								</list>
								<list name="ExcitationWLAvail" count="5">
									<item>440</item>
									<item>465</item>
									<item>498</item>
									<item>533</item>
									<item>618</item>
								</list>
								<prop name="MeasuringMode">hmmDynamic</prop>
							</obj>
							<obj name="item" class="HTCDetectionFormat" version="1">
								<list name="emlist" count="1">
									<obj name="item" class="HTCChannel" version="2">
										<prop name="name">Red 640</prop>
										<prop name="Active">1</prop>
										<prop name="EmissionWL">640</prop>
										<prop name="ExcitationWL">498</prop>
										<prop name="IntgrTime">250</prop>
										<prop name="MaxIntgrTime">2000</prop>
										<prop name="MeltFactor">1.2</prop>
										<prop name="QuantFactor">5</prop>
									</obj>
								</list>
								<prop name="name">Mono Color HybProbe</prop>
								<prop name="Active">1</prop>
								<prop name="DefChannelNdx">0</prop>
								<prop name="DenominatorNdx">-1</prop>
								<prop name="ReadOnly">0</prop>
								<list name="EmissionWLAvail" count="6">
									<item>488</item>
									<item>510</item>
									<item>580</item>
									<item>610</item>
									<item>640</item>
									<item>660</item>
								</list>
								<list name="ExcitationWLAvail" count="5">
									<item>440</item>
									<item>465</item>
									<item>498</item>
									<item>533</item>
									<item>618</item>
								</list>
								<prop name="MeasuringMode">hmmDynamic</prop>
							</obj>
							<obj name="item" class="HTCDetectionFormat" version="1">
								<list name="emlist" count="4">
									<obj name="item" class="HTCChannel" version="2">
										<prop name="name">Fluos</prop>
										<prop name="Active">1</prop>
										<prop name="EmissionWL">510</prop>
										<prop name="ExcitationWL">465</prop>
										<prop name="IntgrTime">250</prop>
										<prop name="MaxIntgrTime">2000</prop>
										<prop name="MeltFactor">2</prop>
										<prop name="QuantFactor">1.5</prop>
									</obj>
									<obj name="item" class="HTCChannel" version="2">
										<prop name="name">Red 610</prop>
										<prop name="Active">1</prop>
										<prop name="EmissionWL">610</prop>
										<prop name="ExcitationWL">498</prop>
										<prop name="IntgrTime">250</prop>
										<prop name="MaxIntgrTime">2000</prop>
										<prop name="MeltFactor">1.2</prop>
										<prop name="QuantFactor">5</prop>
									</obj>
									<obj name="item" class="HTCChannel" version="2">
										<prop name="name">Red 640</prop>
										<prop name="Active">1</prop>
										<prop name="EmissionWL">640</prop>
										<prop name="ExcitationWL">498</prop>
										<prop name="IntgrTime">250</prop>
										<prop name="MaxIntgrTime">2000</prop>
										<prop name="MeltFactor">1.2</prop>
										<prop name="QuantFactor">5</prop>
									</obj>
									<obj name="item" class="HTCChannel" version="2">
										<prop name="name">Cy 5 / Cy 5.5</prop>
										<prop name="Active">1</prop>
										<prop name="EmissionWL">660</prop>
										<prop name="ExcitationWL">498</prop>
										<prop name="IntgrTime">250</prop>
										<prop name="MaxIntgrTime">2000</prop>
										<prop name="MeltFactor">1.2</prop>
										<prop name="QuantFactor">5</prop>
									</obj>
								</list>
								<prop name="name">Multi Color HybProbe</prop>
								<prop name="Active">1</prop>
								<prop name="DefChannelNdx">0</prop>
								<prop name="DenominatorNdx">-1</prop>
								<prop name="ReadOnly">0</prop>
								<list name="EmissionWLAvail" count="6">
									<item>488</item>
									<item>510</item>
									<item>580</item>
									<item>610</item>
									<item>640</item>
									<item>660</item>
								</list>
								<list name="ExcitationWLAvail" count="5">
									<item>440</item>
									<item>465</item>
									<item>498</item>
									<item>533</item>
									<item>618</item>
								</list>
								<prop name="MeasuringMode">hmmDynamic</prop>
							</obj>
							<obj name="item" class="HTCDetectionFormat" version="1">
								<list name="emlist" count="1">
									<obj name="item" class="HTCChannel" version="2">
										<prop name="name">SYBR Green I / HRM Dye</prop>
										<prop name="Active">1</prop>
										<prop name="EmissionWL">510</prop>
										<prop name="ExcitationWL">465</prop>
										<prop name="IntgrTime">250</prop>
										<prop name="MaxIntgrTime">1000</prop>
										<prop name="MeltFactor">1.2</prop>
										<prop name="QuantFactor">30</prop>
									</obj>
								</list>
								<prop name="name">SYBR Green I / HRM Dye</prop>
								<prop name="Active">1</prop>
								<prop name="DefChannelNdx">0</prop>
								<prop name="DenominatorNdx">-1</prop>
								<prop name="ReadOnly">0</prop>
								<list name="EmissionWLAvail" count="6">
									<item>488</item>
									<item>510</item>
									<item>580</item>
									<item>610</item>
									<item>640</item>
									<item>660</item>
								</list>
								<list name="ExcitationWLAvail" count="5">
									<item>440</item>
									<item>465</item>
									<item>498</item>
									<item>533</item>
									<item>618</item>
								</list>
								<prop name="MeasuringMode">hmmDynamic</prop>
							</obj>
						</list>
						<prop name="DefFormatName">SYBR Green I / HRM Dye</prop>
					</obj>
					<list name="AcquisitionModes" count="4">
						<item>None</item>
						<item>Single</item>
						<item>Continuous</item>
						<item>Step</item>
					</list>
					<prop name="SeekTemp">30</prop>
					<prop name="SampleVolume">10</prop>
				</obj>
			</obj>
			<prop name="CompletedProgramNo">5</prop>
			<prop name="StopPoint">3</prop>
			<prop name="CarouselConstMoved">0</prop>
		</obj>
		<obj name="AnlsAndSampleInfo" class="AnlsAndSampleInfo" version="1">
			<obj name="AnlsPropTypes" class="PropertyTypeList" version="1">
				<list name="emlist" count="3">
					<obj name="item" class="SamplePropType" version="1">
						<prop name="name">Units</prop>
						<prop name="PropClass">QuantUnitsProp</prop>
						<prop name="IsChannelProperty">0</prop>
						<prop name="SelectorOrder">0</prop>
						<prop name="ShowInSelector">0</prop>
						<prop name="ShowInTable">0</prop>
						<prop name="TableOrder">0</prop>
					</obj>
					<obj name="item" class="SamplePropType" version="1">
						<prop name="name">ExtRef</prop>
						<prop name="PropClass">RQExtRefProp</prop>
						<prop name="IsChannelProperty">0</prop>
						<prop name="SelectorOrder">0</prop>
						<prop name="ShowInSelector">0</prop>
						<prop name="ShowInTable">0</prop>
						<prop name="TableOrder">0</prop>
					</obj>
					<obj name="item" class="SamplePropType" version="1">
						<prop name="name">Endpt External Experiment</prop>
						<prop name="PropClass">EndptGenoExtExp</prop>
						<prop name="IsChannelProperty">0</prop>
						<prop name="SelectorOrder">0</prop>
						<prop name="ShowInSelector">0</prop>
						<prop name="ShowInTable">0</prop>
						<prop name="TableOrder">0</prop>
					</obj>
				</list>
			</obj>
			<obj name="SamplePropTypes" class="PropertyTypeList" version="1">
				<list name="emlist" count="26">
					<obj name="item" class="SamplePosPropType" version="1">
						<prop name="name">Position</prop>
						<prop name="PropClass">GenSampleEditPosition</prop>
						<prop name="AnalysisClass">General</prop>
						<prop name="IsChannelProperty">0</prop>
						<prop name="SelectorOrder">0</prop>
						<prop name="ShowInSelector">0</prop>
						<prop name="ShowInTable">1</prop>
						<prop name="TableOrder">0</prop>
					</obj>
					<obj name="item" class="SamplePropType" version="1">
						<prop name="name">Color</prop>
						<prop name="PropClass">SamplePrefColor</prop>
						<prop name="AnalysisClass">General</prop>
						<prop name="IsChannelProperty">0</prop>
						<prop name="SelectorOrder">1</prop>
						<prop name="ShowInSelector">0</prop>
						<prop name="ShowInTable">1</prop>
						<prop name="TableOrder">1</prop>
					</obj>
					<obj name="item" class="SamplePropType" version="1">
						<prop name="name">Replicate of</prop>
						<prop name="PropClass">GenSampleEditReplicate</prop>
						<prop name="AnalysisClass">General</prop>
						<prop name="IsChannelProperty">0</prop>
						<prop name="SelectorOrder">2</prop>
						<prop name="ShowInSelector">0</prop>
						<prop name="ShowInTable">1</prop>
						<prop name="TableOrder">2</prop>
					</obj>
					<obj name="item" class="SamplePropType" version="1">
						<prop name="name">Sample Name</prop>
						<prop name="PropClass">GenSampleEditName</prop>
						<prop name="AnalysisClass">General</prop>
						<prop name="IsChannelProperty">0</prop>
						<prop name="SelectorOrder">3</prop>
						<prop name="ShowInSelector">1</prop>
						<prop name="ShowInTable">1</prop>
						<prop name="TableOrder">3</prop>
					</obj>
					<obj name="item" class="SamplePropType" version="1">
						<prop name="name">Subsets</prop>
						<prop name="PropClass">GenSampleEditSubset</prop>
						<prop name="AnalysisClass">General</prop>
						<prop name="IsChannelProperty">0</prop>
						<prop name="SelectorOrder">4</prop>
						<prop name="ShowInSelector">0</prop>
						<prop name="ShowInTable">0</prop>
						<prop name="TableOrder">4</prop>
					</obj>
					<obj name="item" class="SamplePropType" version="1">
						<prop name="name">Notes</prop>
						<prop name="PropClass">GenSampleEditNotes</prop>
						<prop name="AnalysisClass">General</prop>
						<prop name="IsChannelProperty">0</prop>
						<prop name="SelectorOrder">5</prop>
						<prop name="ShowInSelector">0</prop>
						<prop name="ShowInTable">0</prop>
						<prop name="TableOrder">5</prop>
					</obj>
					<obj name="item" class="SamplePropType" version="1">
						<prop name="name">Sample ID</prop>
						<prop name="PropClass">HTCSampleID</prop>
						<prop name="AnalysisClass">General</prop>
						<prop name="IsChannelProperty">0</prop>
						<prop name="SelectorOrder">6</prop>
						<prop name="ShowInSelector">0</prop>
						<prop name="ShowInTable">0</prop>
						<prop name="TableOrder">6</prop>
					</obj>
					<obj name="item" class="SamplePropType" version="1">
						<prop name="name">Sample Prep Notes</prop>
						<prop name="PropClass">HTCSamplePrepNotes</prop>
						<prop name="AnalysisClass">General</prop>
						<prop name="IsChannelProperty">0</prop>
						<prop name="SelectorOrder">7</prop>
						<prop name="ShowInSelector">0</prop>
						<prop name="ShowInTable">0</prop>
						<prop name="TableOrder">7</prop>
					</obj>
					<obj name="item" class="SamplePrefWidthType" version="1">
						<prop name="name">Width</prop>
						<prop name="PropClass">SamplePrefWidth</prop>
						<prop name="AnalysisClass">Sample preferences</prop>
						<prop name="IsChannelProperty">0</prop>
						<prop name="SelectorOrder">8</prop>
						<prop name="ShowInSelector">0</prop>
						<prop name="ShowInTable">0</prop>
						<prop name="TableOrder">8</prop>
					</obj>
					<obj name="item" class="SamplePrefLineStyleType" version="1">
						<prop name="name">Line Style</prop>
						<prop name="PropClass">SamplePrefLineStyle</prop>
						<prop name="AnalysisClass">Sample preferences</prop>
						<prop name="IsChannelProperty">0</prop>
						<prop name="SelectorOrder">9</prop>
						<prop name="ShowInSelector">0</prop>
						<prop name="ShowInTable">0</prop>
						<prop name="TableOrder">9</prop>
					</obj>
					<obj name="item" class="SamplePrefPointStyleType" version="1">
						<prop name="name">Point Style</prop>
						<prop name="PropClass">SamplePrefPointStyle</prop>
						<prop name="AnalysisClass">Sample preferences</prop>
						<prop name="IsChannelProperty">0</prop>
						<prop name="SelectorOrder">10</prop>
						<prop name="ShowInSelector">0</prop>
						<prop name="ShowInTable">0</prop>
						<prop name="TableOrder">10</prop>
					</obj>
					<obj name="item" class="SamplePropType" version="1">
						<prop name="name">Dominant Channel</prop>
						<prop name="PropClass">DominantChannelProp</prop>
						<prop name="AnalysisClass">Color Compensation Analysis</prop>
						<prop name="IsChannelProperty">0</prop>
						<prop name="SelectorOrder">11</prop>
						<prop name="ShowInSelector">0</prop>
						<prop name="ShowInTable">0</prop>
						<prop name="TableOrder">11</prop>
					</obj>
					<obj name="item" class="EndPtSampleTypePropertyType" version="1">
						<prop name="name">EndPt Sample Type</prop>
						<prop name="PropClass">GroupingSample</prop>
						<prop name="AnalysisClass">EndPtGenotyping</prop>
						<prop name="IsChannelProperty">0</prop>
						<prop name="SelectorOrder">12</prop>
						<prop name="ShowInSelector">0</prop>
						<prop name="ShowInTable">0</prop>
						<prop name="TableOrder">12</prop>
					</obj>
					<obj name="item" class="SamplePropType" version="1">
						<prop name="name">EndPt Genotype</prop>
						<prop name="PropClass">Genotype</prop>
						<prop name="AnalysisClass">EndPtGenotyping</prop>
						<prop name="IsChannelProperty">0</prop>
						<prop name="SelectorOrder">13</prop>
						<prop name="ShowInSelector">0</prop>
						<prop name="ShowInTable">0</prop>
						<prop name="TableOrder">13</prop>
					</obj>
					<obj name="item" class="SamplePropType" version="1">
						<prop name="name">Target Name</prop>
						<prop name="PropClass">TargetName</prop>
						<prop name="AnalysisClass">General</prop>
						<prop name="IsChannelProperty">1</prop>
						<prop name="SelectorOrder">14</prop>
						<prop name="ShowInSelector">0</prop>
						<prop name="ShowInTable">0</prop>
						<prop name="TableOrder">14</prop>
					</obj>
					<obj name="item" class="QuantSampleTypePropertyType" version="1">
						<prop name="name">Quantification Sample Type</prop>
						<prop name="PropClass">QuantSampleTypeProperty</prop>
						<prop name="AnalysisClass">Quantification Analysis</prop>
						<prop name="IsChannelProperty">1</prop>
						<prop name="SelectorOrder">15</prop>
						<prop name="ShowInSelector">0</prop>
						<prop name="ShowInTable">0</prop>
						<prop name="TableOrder">15</prop>
					</obj>
					<obj name="item" class="SamplePropType" version="1">
						<prop name="name">Concentration</prop>
						<prop name="PropClass">QuantConcProperty</prop>
						<prop name="AnalysisClass">Quantification Analysis</prop>
						<prop name="IsChannelProperty">1</prop>
						<prop name="SelectorOrder">16</prop>
						<prop name="ShowInSelector">0</prop>
						<prop name="ShowInTable">0</prop>
						<prop name="TableOrder">16</prop>
					</obj>
					<obj name="item" class="QuantCpType" version="1">
						<prop name="name">Cp Low</prop>
						<prop name="PropClass">QuantCpLowProp</prop>
						<prop name="AnalysisClass">Quantification Analysis</prop>
						<prop name="IsChannelProperty">1</prop>
						<prop name="SelectorOrder">17</prop>
						<prop name="ShowInSelector">0</prop>
						<prop name="ShowInTable">0</prop>
						<prop name="TableOrder">17</prop>
					</obj>
					<obj name="item" class="QuantCpType" version="1">
						<prop name="name">Cp High</prop>
						<prop name="PropClass">QuantCpHighProp</prop>
						<prop name="AnalysisClass">Quantification Analysis</prop>
						<prop name="IsChannelProperty">1</prop>
						<prop name="SelectorOrder">18</prop>
						<prop name="ShowInSelector">0</prop>
						<prop name="ShowInTable">0</prop>
						<prop name="TableOrder">18</prop>
					</obj>
					<obj name="item" class="GroupSampleTypePropertyType" version="1">
						<prop name="name">Melt Geno Sample Type</prop>
						<prop name="PropClass">GroupChannelTypeProp</prop>
						<prop name="AnalysisClass">Melt Geno</prop>
						<prop name="IsChannelProperty">1</prop>
						<prop name="SelectorOrder">19</prop>
						<prop name="ShowInSelector">0</prop>
						<prop name="ShowInTable">0</prop>
						<prop name="TableOrder">19</prop>
					</obj>
					<obj name="item" class="SamplePropType" version="1">
						<prop name="name">Melt Geno Genotype</prop>
						<prop name="PropClass">ChannelGenotype</prop>
						<prop name="AnalysisClass">Melt Geno</prop>
						<prop name="IsChannelProperty">1</prop>
						<prop name="SelectorOrder">20</prop>
						<prop name="ShowInSelector">0</prop>
						<prop name="ShowInTable">0</prop>
						<prop name="TableOrder">20</prop>
					</obj>
					<obj name="item" class="RQTargetPropertyType" version="1">
						<prop name="name">Target Type</prop>
						<prop name="PropClass">RQTargetProperty</prop>
						<prop name="AnalysisClass">Relative Quantification</prop>
						<prop name="IsChannelProperty">1</prop>
						<prop name="SelectorOrder">21</prop>
						<prop name="ShowInSelector">0</prop>
						<prop name="ShowInTable">0</prop>
						<prop name="TableOrder">21</prop>
					</obj>
					<obj name="item" class="RQSampleTargetPropertyType" version="1">
						<prop name="name">Combined Sample and Target Type</prop>
						<prop name="PropClass">RQSampleTargetProperty</prop>
						<prop name="AnalysisClass">Relative Quantification</prop>
						<prop name="IsChannelProperty">1</prop>
						<prop name="SelectorOrder">22</prop>
						<prop name="ShowInSelector">0</prop>
						<prop name="ShowInTable">0</prop>
						<prop name="TableOrder">22</prop>
					</obj>
					<obj name="item" class="SamplePropType" version="1">
						<prop name="name">Efficiency</prop>
						<prop name="PropClass">RQEffProp</prop>
						<prop name="AnalysisClass">Relative Quantification</prop>
						<prop name="IsChannelProperty">1</prop>
						<prop name="SelectorOrder">23</prop>
						<prop name="ShowInSelector">0</prop>
						<prop name="ShowInTable">0</prop>
						<prop name="TableOrder">23</prop>
					</obj>
					<obj name="item" class="GroupSampleTypePropertyTypeNoPos" version="1">
						<prop name="name">Scanning Sample Type</prop>
						<prop name="PropClass">GroupChannelTypeProp</prop>
						<prop name="AnalysisClass">Scanning</prop>
						<prop name="IsChannelProperty">1</prop>
						<prop name="SelectorOrder">24</prop>
						<prop name="ShowInSelector">0</prop>
						<prop name="ShowInTable">0</prop>
						<prop name="TableOrder">24</prop>
					</obj>
					<obj name="item" class="SamplePropType" version="1">
						<prop name="name">Scanning Genotype</prop>
						<prop name="PropClass">ChannelGenotype</prop>
						<prop name="AnalysisClass">Scanning</prop>
						<prop name="IsChannelProperty">1</prop>
						<prop name="SelectorOrder">25</prop>
						<prop name="ShowInSelector">0</prop>
						<prop name="ShowInTable">0</prop>
						<prop name="TableOrder">25</prop>
					</obj>
				</list>
			</obj>
			<obj name="SelectedChannels" class="TEMIntegerSet" version="1">
				<list name="Items" count="1">
					<prop name="Item">0</prop>
				</list>
			</obj>
			<obj name="AnalysisProperties" class="ExpPropList" version="1">
				<list name="emlist" count="3">
					<obj name="PropertyObject" class="EndptGenoExtExp" version="3">
						<prop name="PropertyTypeName">Endpt External Experiment</prop>
					</obj>
					<obj name="PropertyObject" class="RQExtRefProp" version="3">
						<prop name="PropertyTypeName">ExtRef</prop>
						<prop name="RefExpProg">-1</prop>
					</obj>
					<obj name="PropertyObject" class="QuantUnitsProp" version="3">
						<prop name="PropertyTypeName">Units</prop>
					</obj>
				</list>
			</obj>
			<obj name="SampleInfoList" class="SamplePropInfoList" version="1">
				<list name="emlist" count="96">
					<obj name="item" class="SamplePropInfo" version="1">
						<obj name="ChannelProperties" class="ChanPropList" version="2">
							<obj name="ChannelProperties" class="EMList" version="1">
								<list name="emlist" count="1">
									<obj name="item" class="PropertyList" version="1">
										<list name="emlist" count="12">
											<obj name="PropertyObject" class="RQSampleTargetProperty" version="4">
												<prop name="PropertyTypeName">Combined Sample and Target Type</prop>
												<prop name="Position">0</prop>
												<prop name="IsDefault">0</prop>
												<obj name="ChannelProp" class="ChannelProperty" version="1">
													<prop name="ChannelIdx">0</prop>
												</obj>
											</obj>
											<obj name="PropertyObject" class="QuantConcProperty" version="4">
												<prop name="PropertyTypeName">Concentration</prop>
												<prop name="Position">0</prop>
												<prop name="IsDefault">1</prop>
												<prop name="Concentration">0</prop>
												<obj name="ChannelProp" class="ChannelProperty" version="1">
													<prop name="ChannelIdx">0</prop>
												</obj>
												<prop name="ReadOnly">1</prop>
											</obj>
											<obj name="PropertyObject" class="QuantCpHighProp" version="4">
												<prop name="PropertyTypeName">Cp High</prop>
												<prop name="Position">0</prop>
												<prop name="IsDefault">1</prop>
												<prop name="CpRangeHigh">0</prop>
												<obj name="ChannelProp" class="ChannelProperty" version="1">
													<prop name="ChannelIdx">0</prop>
												</obj>
												<prop name="ReadOnly">1</prop>
											</obj>
											<obj name="PropertyObject" class="QuantCpLowProp" version="4">
												<prop name="PropertyTypeName">Cp Low</prop>
												<prop name="Position">0</prop>
												<prop name="IsDefault">1</prop>
												<prop name="CpRangeLow">0</prop>
												<obj name="ChannelProp" class="ChannelProperty" version="1">
													<prop name="ChannelIdx">0</prop>
												</obj>
												<prop name="ReadOnly">1</prop>
											</obj>
											<obj name="PropertyObject" class="RQEffProp" version="4">
												<prop name="PropertyTypeName">Efficiency</prop>
												<prop name="Position">0</prop>
												<prop name="IsDefault">1</prop>
												<prop name="Efficiency">2</prop>
												<obj name="ChannelProp" class="ChannelProperty" version="1">
													<prop name="ChannelIdx">0</prop>
												</obj>
											</obj>
											<obj name="PropertyObject" class="ChannelGenotype" version="4">
												<prop name="PropertyTypeName">Melt Geno Genotype</prop>
												<prop name="Position">0</prop>
												<prop name="IsDefault">1</prop>
												<prop name="ReadOnly">1</prop>
												<obj name="ChannelProp" class="ChannelProperty" version="1">
													<prop name="ChannelIdx">0</prop>
												</obj>
											</obj>
											<obj name="PropertyObject" class="GroupChannelTypeProp" version="4">
												<prop name="PropertyTypeName">Melt Geno Sample Type</prop>
												<prop name="Position">0</prop>
												<prop name="IsDefault">0</prop>
												<prop name="GroupSampleType">mstUnknown</prop>
												<obj name="ChannelProp" class="ChannelProperty" version="1">
													<prop name="ChannelIdx">0</prop>
												</obj>
											</obj>
											<obj name="PropertyObject" class="QuantSampleTypeProperty" version="4">
												<prop name="PropertyTypeName">Quantification Sample Type</prop>
												<prop name="Position">0</prop>
												<prop name="IsDefault">0</prop>
												<prop name="SampleType">qsUnknown</prop>
												<obj name="ChannelProp" class="ChannelProperty" version="1">
													<prop name="ChannelIdx">0</prop>
												</obj>
											</obj>
											<obj name="PropertyObject" class="ChannelGenotype" version="4">
												<prop name="PropertyTypeName">Scanning Genotype</prop>
												<prop name="Position">0</prop>
												<prop name="IsDefault">1</prop>
												<prop name="ReadOnly">1</prop>
												<obj name="ChannelProp" class="ChannelProperty" version="1">
													<prop name="ChannelIdx">0</prop>
												</obj>
											</obj>
											<obj name="PropertyObject" class="GroupChannelTypeProp" version="4">
												<prop name="PropertyTypeName">Scanning Sample Type</prop>
												<prop name="Position">0</prop>
												<prop name="IsDefault">0</prop>
												<prop name="GroupSampleType">mstUnknown</prop>
												<obj name="ChannelProp" class="ChannelProperty" version="1">
													<prop name="ChannelIdx">0</prop>
												</obj>
											</obj>
											<obj name="PropertyObject" class="TargetName" version="4">
												<prop name="PropertyTypeName">Target Name</prop>
												<prop name="Position">0</prop>
												<prop name="IsDefault">1</prop>
												<obj name="ChannelProp" class="ChannelProperty" version="1">
													<prop name="ChannelIdx">0</prop>
												</obj>
											</obj>
											<obj name="PropertyObject" class="RQTargetProperty" version="4">
												<prop name="PropertyTypeName">Target Type</prop>
												<prop name="Position">0</prop>
												<prop name="IsDefault">0</prop>
												<prop name="TargetType">dtNone</prop>
												<obj name="ChannelProp" class="ChannelProperty" version="1">
													<prop name="ChannelIdx">0</prop>
												</obj>
											</obj>
										</list>
									</obj>
								</list>
							</obj>
						</obj>
						<prop name="ChannelPropertyCount">1</prop>
						<prop name="ContainerPosition">0</prop>
						<prop name="HasSampleProperties">1</prop>
						<obj name="SampleProperties" class="PropertyList" version="1">
							<list name="emlist" count="14">
								<obj name="PropertyObject" class="SamplePrefColor" version="4">
									<prop name="PropertyTypeName">Color</prop>
									<prop name="Position">0</prop>
									<prop name="IsDefault">0</prop>
									<prop name="Color">$00FF8000</prop>
								</obj>
								<obj name="PropertyObject" class="DominantChannelProp" version="4">
									<prop name="PropertyTypeName">Dominant Channel</prop>
									<prop name="Position">0</prop>
									<prop name="IsDefault">0</prop>
									<prop name="DominantChannel">0</prop>
								</obj>
								<obj name="PropertyObject" class="Genotype" version="4">
									<prop name="PropertyTypeName">EndPt Genotype</prop>
									<prop name="Position">0</prop>
									<prop name="IsDefault">1</prop>
									<prop name="ReadOnly">1</prop>
								</obj>
								<obj name="PropertyObject" class="GroupingSample" version="4">
									<prop name="PropertyTypeName">EndPt Sample Type</prop>
									<prop name="Position">0</prop>
									<prop name="IsDefault">0</prop>
									<prop name="GroupSampleType">mstUnknown</prop>
								</obj>
								<obj name="PropertyObject" class="SamplePrefLineStyle" version="4">
									<prop name="PropertyTypeName">Line Style</prop>
									<prop name="Position">0</prop>
									<prop name="IsDefault">0</prop>
									<prop name="LineStyle">psSolid</prop>
								</obj>
								<obj name="PropertyObject" class="GenSampleEditNotes" version="4">
									<prop name="PropertyTypeName">Notes</prop>
									<prop name="Position">0</prop>
									<prop name="IsDefault">1</prop>
								</obj>
								<obj name="PropertyObject" class="SamplePrefPointStyle" version="4">
									<prop name="PropertyTypeName">Point Style</prop>
									<prop name="Position">0</prop>
									<prop name="IsDefault">0</prop>
									<prop name="PointStyle">psNothing</prop>
								</obj>
								<obj name="PropertyObject" class="GenSampleEditPosition" version="4">
									<prop name="PropertyTypeName">Position</prop>
									<prop name="Position">0</prop>
									<prop name="IsDefault">1</prop>
								</obj>
								<obj name="PropertyObject" class="GenSampleEditReplicate" version="4">
									<prop name="PropertyTypeName">Replicate of</prop>
									<prop name="Position">0</prop>
									<prop name="IsDefault">1</prop>
									<prop name="ReplicateOf">-1</prop>
								</obj>
								<obj name="PropertyObject" class="HTCSampleID" version="4">
									<prop name="PropertyTypeName">Sample ID</prop>
									<prop name="Position">0</prop>
									<prop name="IsDefault">1</prop>
								</obj>
								<obj name="PropertyObject" class="GenSampleEditName" version="4">
									<prop name="PropertyTypeName">Sample Name</prop>
									<prop name="Position">0</prop>
									<prop name="IsDefault">1</prop>
									<prop name="name">Sample 1</prop>
								</obj>
								<obj name="PropertyObject" class="HTCSamplePrepNotes" version="4">
									<prop name="PropertyTypeName">Sample Prep Notes</prop>
									<prop name="Position">0</prop>
									<prop name="IsDefault">1</prop>
								</obj>
								<obj name="PropertyObject" class="GenSampleEditSubset" version="4">
									<prop name="PropertyTypeName">Subsets</prop>
									<prop name="Position">0</prop>
									<prop name="IsDefault">1</prop>
								</obj>
								<obj name="PropertyObject" class="SamplePrefWidth" version="5">
									<prop name="PropertyTypeName">Width</prop>
									<prop name="Position">0</prop>
									<prop name="IsDefault">1</prop>
									<prop name="Width">1</prop>
								</obj>
							</list>
						</obj>
					</obj>
					<obj name="item" class="SamplePropInfo" version="1">
						<obj name="ChannelProperties" class="ChanPropList" version="2">
							<obj name="ChannelProperties" class="EMList" version="1">
								<list name="emlist" count="1">
									<obj name="item" class="PropertyList" version="1">
										<list name="emlist" count="12">
											<obj name="PropertyObject" class="RQSampleTargetProperty" version="4">
												<prop name="PropertyTypeName">Combined Sample and Target Type</prop>
												<prop name="Position">1</prop>
												<prop name="IsDefault">0</prop>
												<obj name="ChannelProp" class="ChannelProperty" version="1">
													<prop name="ChannelIdx">0</prop>
												</obj>
											</obj>
											<obj name="PropertyObject" class="QuantConcProperty" version="4">
												<prop name="PropertyTypeName">Concentration</prop>
												<prop name="Position">1</prop>
												<prop name="IsDefault">1</prop>
												<prop name="Concentration">0</prop>
												<obj name="ChannelProp" class="ChannelProperty" version="1">
													<prop name="ChannelIdx">0</prop>
												</obj>
												<prop name="ReadOnly">1</prop>
											</obj>
											<obj name="PropertyObject" class="QuantCpHighProp" version="4">
												<prop name="PropertyTypeName">Cp High</prop>
												<prop name="Position">1</prop>
												<prop name="IsDefault">1</prop>
												<prop name="CpRangeHigh">0</prop>
												<obj name="ChannelProp" class="ChannelProperty" version="1">
													<prop name="ChannelIdx">0</prop>
												</obj>
												<prop name="ReadOnly">1</prop>
											</obj>
											<obj name="PropertyObject" class="QuantCpLowProp" version="4">
												<prop name="PropertyTypeName">Cp Low</prop>
												<prop name="Position">1</prop>
												<prop name="IsDefault">1</prop>
												<prop name="CpRangeLow">0</prop>
												<obj name="ChannelProp" class="ChannelProperty" version="1">
													<prop name="ChannelIdx">0</prop>
												</obj>
												<prop name="ReadOnly">1</prop>
											</obj>
											<obj name="PropertyObject" class="RQEffProp" version="4">
												<prop name="PropertyTypeName">Efficiency</prop>
												<prop name="Position">1</prop>
												<prop name="IsDefault">1</prop>
												<prop name="Efficiency">2</prop>
												<obj name="ChannelProp" class="ChannelProperty" version="1">
													<prop name="ChannelIdx">0</prop>
												</obj>
											</obj>
											<obj name="PropertyObject" class="ChannelGenotype" version="4">
												<prop name="PropertyTypeName">Melt Geno Genotype</prop>
												<prop name="Position">1</prop>
												<prop name="IsDefault">1</prop>
												<prop name="ReadOnly">1</prop>
												<obj name="ChannelProp" class="ChannelProperty" version="1">
													<prop name="ChannelIdx">0</prop>
												</obj>
											</obj>
											<obj name="PropertyObject" class="GroupChannelTypeProp" version="4">
												<prop name="PropertyTypeName">Melt Geno Sample Type</prop>
												<prop name="Position">1</prop>
												<prop name="IsDefault">0</prop>
												<prop name="GroupSampleType">mstUnknown</prop>
												<obj name="ChannelProp" class="ChannelProperty" version="1">
													<prop name="ChannelIdx">0</prop>
												</obj>
											</obj>
											<obj name="PropertyObject" class="QuantSampleTypeProperty" version="4">
												<prop name="PropertyTypeName">Quantification Sample Type</prop>
												<prop name="Position">1</prop>
												<prop name="IsDefault">0</prop>
												<prop name="SampleType">qsUnknown</prop>
												<obj name="ChannelProp" class="ChannelProperty" version="1">
													<prop name="ChannelIdx">0</prop>
												</obj>
											</obj>
											<obj name="PropertyObject" class="ChannelGenotype" version="4">
												<prop name="PropertyTypeName">Scanning Genotype</prop>
												<prop name="Position">1</prop>
												<prop name="IsDefault">1</prop>
												<prop name="ReadOnly">1</prop>
												<obj name="ChannelProp" class="ChannelProperty" version="1">
													<prop name="ChannelIdx">0</prop>
												</obj>
											</obj>
											<obj name="PropertyObject" class="GroupChannelTypeProp" version="4">
												<prop name="PropertyTypeName">Scanning Sample Type</prop>
												<prop name="Position">1</prop>
												<prop name="IsDefault">0</prop>
												<prop name="GroupSampleType">mstUnknown</prop>
												<obj name="ChannelProp" class="ChannelProperty" version="1">
													<prop name="ChannelIdx">0</prop>
												</obj>
											</obj>
											<obj name="PropertyObject" class="TargetName" version="4">
												<prop name="PropertyTypeName">Target Name</prop>
												<prop name="Position">1</prop>
												<prop name="IsDefault">1</prop>
												<obj name="ChannelProp" class="ChannelProperty" version="1">
													<prop name="ChannelIdx">0</prop>
												</obj>
											</obj>
											<obj name="PropertyObject" class="RQTargetProperty" version="4">
												<prop name="PropertyTypeName">Target Type</prop>
												<prop name="Position">1</prop>
												<prop name="IsDefault">0</prop>
												<prop name="TargetType">dtNone</prop>
												<obj name="ChannelProp" class="ChannelProperty" version="1">
													<prop name="ChannelIdx">0</prop>
												</obj>
											</obj>
										</list>
									</obj>
								</list>
							</obj>
						</obj>
						<prop name="ChannelPropertyCount">1</prop>
						<prop name="ContainerPosition">1</prop>
						<prop name="HasSampleProperties">1</prop>
						<obj name="SampleProperties" class="PropertyList" version="1">
							<list name="emlist" count="14">
								<obj name="PropertyObject" class="SamplePrefColor" version="4">
									<prop name="PropertyTypeName">Color</prop>
									<prop name="Position">1</prop>
									<prop name="IsDefault">0</prop>
									<prop name="Color">clRed</prop>
								</obj>
								<obj name="PropertyObject" class="DominantChannelProp" version="4">
									<prop name="PropertyTypeName">Dominant Channel</prop>
									<prop name="Position">1</prop>
									<prop name="IsDefault">0</prop>
									<prop name="DominantChannel">0</prop>
								</obj>
								<obj name="PropertyObject" class="Genotype" version="4">
									<prop name="PropertyTypeName">EndPt Genotype</prop>
									<prop name="Position">1</prop>
									<prop name="IsDefault">1</prop>
									<prop name="ReadOnly">1</prop>
								</obj>
								<obj name="PropertyObject" class="GroupingSample" version="4">
									<prop name="PropertyTypeName">EndPt Sample Type</prop>
									<prop name="Position">1</prop>
									<prop name="IsDefault">0</prop>
									<prop name="GroupSampleType">mstUnknown</prop>
								</obj>
								<obj name="PropertyObject" class="SamplePrefLineStyle" version="4">
									<prop name="PropertyTypeName">Line Style</prop>
									<prop name="Position">1</prop>
									<prop name="IsDefault">0</prop>
									<prop name="LineStyle">psSolid</prop>
								</obj>
								<obj name="PropertyObject" class="GenSampleEditNotes" version="4">
									<prop name="PropertyTypeName">Notes</prop>
									<prop name="Position">1</prop>
									<prop name="IsDefault">1</prop>
								</obj>
								<obj name="PropertyObject" class="SamplePrefPointStyle" version="4">
									<prop name="PropertyTypeName">Point Style</prop>
									<prop name="Position">1</prop>
									<prop name="IsDefault">0</prop>
									<prop name="PointStyle">psNothing</prop>
								</obj>
								<obj name="PropertyObject" class="GenSampleEditPosition" version="4">
									<prop name="PropertyTypeName">Position</prop>
									<prop name="Position">1</prop>
									<prop name="IsDefault">1</prop>
								</obj>
								<obj name="PropertyObject" class="GenSampleEditReplicate" version="4">
									<prop name="PropertyTypeName">Replicate of</prop>
									<prop name="Position">1</prop>
									<prop name="IsDefault">1</prop>
									<prop name="ReplicateOf">-1</prop>
								</obj>
								<obj name="PropertyObject" class="HTCSampleID" version="4">
									<prop name="PropertyTypeName">Sample ID</prop>
									<prop name="Position">1</prop>
									<prop name="IsDefault">1</prop>
								</obj>
								<obj name="PropertyObject" class="GenSampleEditName" version="4">
									<prop name="PropertyTypeName">Sample Name</prop>
									<prop name="Position">1</prop>
									<prop name="IsDefault">1</prop>
									<prop name="name">Sample 2</prop>
								</obj>
								<obj name="PropertyObject" class="HTCSamplePrepNotes" version="4">
									<prop name="PropertyTypeName">Sample Prep Notes</prop>
									<prop name="Position">1</prop>
									<prop name="IsDefault">1</prop>
								</obj>
								<obj name="PropertyObject" class="GenSampleEditSubset" version="4">
									<prop name="PropertyTypeName">Subsets</prop>
									<prop name="Position">1</prop>
									<prop name="IsDefault">1</prop>
								</obj>
								<obj name="PropertyObject" class="SamplePrefWidth" version="5">
									<prop name="PropertyTypeName">Width</prop>
									<prop name="Position">1</prop>
									<prop name="IsDefault">1</prop>
									<prop name="Width">1</prop>
								</obj>
							</list>
						</obj>
					</obj>
					<obj name="item" class="SamplePropInfo" version="1">
						<obj name="ChannelProperties" class="ChanPropList" version="2">
							<obj name="ChannelProperties" class="EMList" version="1">
								<list name="emlist" count="1">
									<obj name="item" class="PropertyList" version="1">
										<list name="emlist" count="12">
											<obj name="PropertyObject" class="RQSampleTargetProperty" version="4">
												<prop name="PropertyTypeName">Combined Sample and Target Type</prop>
												<prop name="Position">2</prop>
												<prop name="IsDefault">0</prop>
												<obj name="ChannelProp" class="ChannelProperty" version="1">
													<prop name="ChannelIdx">0</prop>
												</obj>
											</obj>
											<obj name="PropertyObject" class="QuantConcProperty" version="4">
												<prop name="PropertyTypeName">Concentration</prop>
												<prop name="Position">2</prop>
												<prop name="IsDefault">1</prop>
												<prop name="Concentration">0</prop>
												<obj name="ChannelProp" class="ChannelProperty" version="1">
													<prop name="ChannelIdx">0</prop>
												</obj>
												<prop name="ReadOnly">1</prop>
											</obj>
											<obj name="PropertyObject" class="QuantCpHighProp" version="4">
												<prop name="PropertyTypeName">Cp High</prop>
												<prop name="Position">2</prop>
												<prop name="IsDefault">1</prop>
												<prop name="CpRangeHigh">0</prop>
												<obj name="ChannelProp" class="ChannelProperty" version="1">
													<prop name="ChannelIdx">0</prop>
												</obj>
												<prop name="ReadOnly">1</prop>
											</obj>
											<obj name="PropertyObject" class="QuantCpLowProp" version="4">
												<prop name="PropertyTypeName">Cp Low</prop>
												<prop name="Position">2</prop>
												<prop name="IsDefault">1</prop>
												<prop name="CpRangeLow">0</prop>
												<obj name="ChannelProp" class="ChannelProperty" version="1">
													<prop name="ChannelIdx">0</prop>
												</obj>
												<prop name="ReadOnly">1</prop>
											</obj>
											<obj name="PropertyObject" class="RQEffProp" version="4">
												<prop name="PropertyTypeName">Efficiency</prop>
												<prop name="Position">2</prop>
												<prop name="IsDefault">1</prop>
												<prop name="Efficiency">2</prop>
												<obj name="ChannelProp" class="ChannelProperty" version="1">
													<prop name="ChannelIdx">0</prop>
												</obj>
											</obj>
											<obj name="PropertyObject" class="ChannelGenotype" version="4">
												<prop name="PropertyTypeName">Melt Geno Genotype</prop>
												<prop name="Position">2</prop>
												<prop name="IsDefault">1</prop>
												<prop name="ReadOnly">1</prop>
												<obj name="ChannelProp" class="ChannelProperty" version="1">
													<prop name="ChannelIdx">0</prop>
												</obj>
											</obj>
											<obj name="PropertyObject" class="GroupChannelTypeProp" version="4">
												<prop name="PropertyTypeName">Melt Geno Sample Type</prop>
												<prop name="Position">2</prop>
												<prop name="IsDefault">0</prop>
												<prop name="GroupSampleType">mstUnknown</prop>
												<obj name="ChannelProp" class="ChannelProperty" version="1">
													<prop name="ChannelIdx">0</prop>
												</obj>
											</obj>
											<obj name="PropertyObject" class="QuantSampleTypeProperty" version="4">
												<prop name="PropertyTypeName">Quantification Sample Type</prop>
												<prop name="Position">2</prop>
												<prop name="IsDefault">0</prop>
												<prop name="SampleType">qsUnknown</prop>
												<obj name="ChannelProp" class="ChannelProperty" version="1">
													<prop name="ChannelIdx">0</prop>
												</obj>
											</obj>
											<obj name="PropertyObject" class="ChannelGenotype" version="4">
												<prop name="PropertyTypeName">Scanning Genotype</prop>
												<prop name="Position">2</prop>
												<prop name="IsDefault">1</prop>
												<prop name="ReadOnly">1</prop>
												<obj name="ChannelProp" class="ChannelProperty" version="1">
													<prop name="ChannelIdx">0</prop>
												</obj>
											</obj>
											<obj name="PropertyObject" class="GroupChannelTypeProp" version="4">
												<prop name="PropertyTypeName">Scanning Sample Type</prop>
												<prop name="Position">2</prop>
												<prop name="IsDefault">0</prop>
												<prop name="GroupSampleType">mstUnknown</prop>
												<obj name="ChannelProp" class="ChannelProperty" version="1">
													<prop name="ChannelIdx">0</prop>
												</obj>
											</obj>
											<obj name="PropertyObject" class="TargetName" version="4">
												<prop name="PropertyTypeName">Target Name</prop>
												<prop name="Position">2</prop>
												<prop name="IsDefault">1</prop>
												<obj name="ChannelProp" class="ChannelProperty" version="1">
													<prop name="ChannelIdx">0</prop>
												</obj>
											</obj>
											<obj name="PropertyObject" class="RQTargetProperty" version="4">
												<prop name="PropertyTypeName">Target Type</prop>
												<prop name="Position">2</prop>
												<prop name="IsDefault">0</prop>
												<prop name="TargetType">dtNone</prop>
												<obj name="ChannelProp" class="ChannelProperty" version="1">
													<prop name="ChannelIdx">0</prop>
												</obj>
											</obj>
										</list>
									</obj>
								</list>
							</obj>
						</obj>
						<prop name="ChannelPropertyCount">1</prop>
						<prop name="ContainerPosition">2</prop>
						<prop name="HasSampleProperties">1</prop>
						<obj name="SampleProperties" class="PropertyList" version="1">
							<list name="emlist" count="14">
								<obj name="PropertyObject" class="SamplePrefColor" version="4">
									<prop name="PropertyTypeName">Color</prop>
									<prop name="Position">2</prop>
									<prop name="IsDefault">0</prop>
									<prop name="Color">$0030D700</prop>
								</obj>
								<obj name="PropertyObject" class="DominantChannelProp" version="4">
									<prop name="PropertyTypeName">Dominant Channel</prop>
									<prop name="Position">2</prop>
									<prop name="IsDefault">0</prop>
									<prop name="DominantChannel">0</prop>
								</obj>
								<obj name="PropertyObject" class="Genotype" version="4">
									<prop name="PropertyTypeName">EndPt Genotype</prop>
									<prop name="Position">2</prop>
									<prop name="IsDefault">1</prop>
									<prop name="ReadOnly">1</prop>
								</obj>
								<obj name="PropertyObject" class="GroupingSample" version="4">
									<prop name="PropertyTypeName">EndPt Sample Type</prop>
									<prop name="Position">2</prop>
									<prop name="IsDefault">0</prop>
									<prop name="GroupSampleType">mstUnknown</prop>
								</obj>
								<obj name="PropertyObject" class="SamplePrefLineStyle" version="4">
									<prop name="PropertyTypeName">Line Style</prop>
									<prop name="Position">2</prop>
									<prop name="IsDefault">0</prop>
									<prop name="LineStyle">psSolid</prop>
								</obj>
								<obj name="PropertyObject" class="GenSampleEditNotes" version="4">
									<prop name="PropertyTypeName">Notes</prop>
									<prop name="Position">2</prop>
									<prop name="IsDefault">1</prop>
								</obj>
								<obj name="PropertyObject" class="SamplePrefPointStyle" version="4">
									<prop name="PropertyTypeName">Point Style</prop>
									<prop name="Position">2</prop>
									<prop name="IsDefault">0</prop>
									<prop name="PointStyle">psNothing</prop>
								</obj>
								<obj name="PropertyObject" class="GenSampleEditPosition" version="4">
									<prop name="PropertyTypeName">Position</prop>
									<prop name="Position">2</prop>
									<prop name="IsDefault">1</prop>
								</obj>
								<obj name="PropertyObject" class="GenSampleEditReplicate" version="4">
									<prop name="PropertyTypeName">Replicate of</prop>
									<prop name="Position">2</prop>
									<prop name="IsDefault">1</prop>
									<prop name="ReplicateOf">-1</prop>
								</obj>
								<obj name="PropertyObject" class="HTCSampleID" version="4">
									<prop name="PropertyTypeName">Sample ID</prop>
									<prop name="Position">2</prop>
									<prop name="IsDefault">1</prop>
								</obj>
								<obj name="PropertyObject" class="GenSampleEditName" version="4">
									<prop name="PropertyTypeName">Sample Name</prop>
									<prop name="Position">2</prop>
									<prop name="IsDefault">1</prop>
									<prop name="name">Sample 3</prop>
								</obj>
								<obj name="PropertyObject" class="HTCSamplePrepNotes" version="4">
									<prop name="PropertyTypeName">Sample Prep Notes</prop>
									<prop name="Position">2</prop>
									<prop name="IsDefault">1</prop>
								</obj>
								<obj name="PropertyObject" class="GenSampleEditSubset" version="4">
									<prop name="PropertyTypeName">Subsets</prop>
									<prop name="Position">2</prop>
									<prop name="IsDefault">1</prop>
								</obj>
								<obj name="PropertyObject" class="SamplePrefWidth" version="5">
									<prop name="PropertyTypeName">Width</prop>
									<prop name="Position">2</prop>
									<prop name="IsDefault">1</prop>
									<prop name="Width">1</prop>
								</obj>
							</list>
						</obj>
					</obj>
					<obj name="item" class="SamplePropInfo" version="1">
						<obj name="ChannelProperties" class="ChanPropList" version="2">
							<obj name="ChannelProperties" class="EMList" version="1">
								<list name="emlist" count="1">
									<obj name="item" class="PropertyList" version="1">
										<list name="emlist" count="12">
											<obj name="PropertyObject" class="RQSampleTargetProperty" version="4">
												<prop name="PropertyTypeName">Combined Sample and Target Type</prop>
												<prop name="Position">3</prop>
												<prop name="IsDefault">0</prop>
												<obj name="ChannelProp" class="ChannelProperty" version="1">
													<prop name="ChannelIdx">0</prop>
												</obj>
											</obj>
											<obj name="PropertyObject" class="QuantConcProperty" version="4">
												<prop name="PropertyTypeName">Concentration</prop>
												<prop name="Position">3</prop>
												<prop name="IsDefault">1</prop>
												<prop name="Concentration">0</prop>
												<obj name="ChannelProp" class="ChannelProperty" version="1">
													<prop name="ChannelIdx">0</prop>
												</obj>
												<prop name="ReadOnly">1</prop>
											</obj>
											<obj name="PropertyObject" class="QuantCpHighProp" version="4">
												<prop name="PropertyTypeName">Cp High</prop>
												<prop name="Position">3</prop>
												<prop name="IsDefault">1</prop>
												<prop name="CpRangeHigh">0</prop>
												<obj name="ChannelProp" class="ChannelProperty" version="1">
													<prop name="ChannelIdx">0</prop>
												</obj>
												<prop name="ReadOnly">1</prop>
											</obj>
											<obj name="PropertyObject" class="QuantCpLowProp" version="4">
												<prop name="PropertyTypeName">Cp Low</prop>
												<prop name="Position">3</prop>
												<prop name="IsDefault">1</prop>
												<prop name="CpRangeLow">0</prop>
												<obj name="ChannelProp" class="ChannelProperty" version="1">
													<prop name="ChannelIdx">0</prop>
												</obj>
												<prop name="ReadOnly">1</prop>
											</obj>
											<obj name="PropertyObject" class="RQEffProp" version="4">
												<prop name="PropertyTypeName">Efficiency</prop>
												<prop name="Position">3</prop>
												<prop name="IsDefault">1</prop>
												<prop name="Efficiency">2</prop>
												<obj name="ChannelProp" class="ChannelProperty" version="1">
													<prop name="ChannelIdx">0</prop>
												</obj>
											</obj>
											<obj name="PropertyObject" class="ChannelGenotype" version="4">
												<prop name="PropertyTypeName">Melt Geno Genotype</prop>
												<prop name="Position">3</prop>
												<prop name="IsDefault">1</prop>
												<prop name="ReadOnly">1</prop>
												<obj name="ChannelProp" class="ChannelProperty" version="1">
													<prop name="ChannelIdx">0</prop>
												</obj>
											</obj>
											<obj name="PropertyObject" class="GroupChannelTypeProp" version="4">
												<prop name="PropertyTypeName">Melt Geno Sample Type</prop>
												<prop name="Position">3</prop>
												<prop name="IsDefault">0</prop>
												<prop name="GroupSampleType">mstUnknown</prop>
												<obj name="ChannelProp" class="ChannelProperty" version="1">
													<prop name="ChannelIdx">0</prop>
												</obj>
											</obj>
											<obj name="PropertyObject" class="QuantSampleTypeProperty" version="4">
												<prop name="PropertyTypeName">Quantification Sample Type</prop>
												<prop name="Position">3</prop>
												<prop name="IsDefault">0</prop>
												<prop name="SampleType">qsUnknown</prop>
												<obj name="ChannelProp" class="ChannelProperty" version="1">
													<prop name="ChannelIdx">0</prop>
												</obj>
											</obj>
											<obj name="PropertyObject" class="ChannelGenotype" version="4">
												<prop name="PropertyTypeName">Scanning Genotype</prop>
												<prop name="Position">3</prop>
												<prop name="IsDefault">1</prop>
												<prop name="ReadOnly">1</prop>
												<obj name="ChannelProp" class="ChannelProperty" version="1">
													<prop name="ChannelIdx">0</prop>
												</obj>
											</obj>
											<obj name="PropertyObject" class="GroupChannelTypeProp" version="4">
												<prop name="PropertyTypeName">Scanning Sample Type</prop>
												<prop name="Position">3</prop>
												<prop name="IsDefault">0</prop>
												<prop name="GroupSampleType">mstUnknown</prop>
												<obj name="ChannelProp" class="ChannelProperty" version="1">
													<prop name="ChannelIdx">0</prop>
												</obj>
											</obj>
											<obj name="PropertyObject" class="TargetName" version="4">
												<prop name="PropertyTypeName">Target Name</prop>
												<prop name="Position">3</prop>
												<prop name="IsDefault">1</prop>
												<obj name="ChannelProp" class="ChannelProperty" version="1">
													<prop name="ChannelIdx">0</prop>
												</obj>
											</obj>
											<obj name="PropertyObject" class="RQTargetProperty" version="4">
												<prop name="PropertyTypeName">Target Type</prop>
												<prop name="Position">3</prop>
												<prop name="IsDefault">0</prop>
												<prop name="TargetType">dtNone</prop>
												<obj name="ChannelProp" class="ChannelProperty" version="1">
													<prop name="ChannelIdx">0</prop>
												</obj>
											</obj>
										</list>
									</obj>
								</list>
							</obj>
						</obj>
						<prop name="ChannelPropertyCount">1</prop>
						<prop name="ContainerPosition">3</prop>
						<prop name="HasSampleProperties">1</prop>
						<obj name="SampleProperties" class="PropertyList" version="1">
							<list name="emlist" count="14">
								<obj name="PropertyObject" class="SamplePrefColor" version="4">
									<prop name="PropertyTypeName">Color</prop>
									<prop name="Position">3</prop>
									<prop name="IsDefault">0</prop>
									<prop name="Color">clFuchsia</prop>
								</obj>
								<obj name="PropertyObject" class="DominantChannelProp" version="4">
									<prop name="PropertyTypeName">Dominant Channel</prop>
									<prop name="Position">3</prop>
									<prop name="IsDefault">0</prop>
									<prop name="DominantChannel">0</prop>
								</obj>
								<obj name="PropertyObject" class="Genotype" version="4">
									<prop name="PropertyTypeName">EndPt Genotype</prop>
									<prop name="Position">3</prop>
									<prop name="IsDefault">1</prop>
									<prop name="ReadOnly">1</prop>
								</obj>
								<obj name="PropertyObject" class="GroupingSample" version="4">
									<prop name="PropertyTypeName">EndPt Sample Type</prop>
									<prop name="Position">3</prop>
									<prop name="IsDefault">0</prop>
									<prop name="GroupSampleType">mstUnknown</prop>
								</obj>
								<obj name="PropertyObject" class="SamplePrefLineStyle" version="4">
									<prop name="PropertyTypeName">Line Style</prop>
									<prop name="Position">3</prop>
									<prop name="IsDefault">0</prop>
									<prop name="LineStyle">psSolid</prop>
								</obj>
								<obj name="PropertyObject" class="GenSampleEditNotes" version="4">
									<prop name="PropertyTypeName">Notes</prop>
									<prop name="Position">3</prop>
									<prop name="IsDefault">1</prop>
								</obj>
								<obj name="PropertyObject" class="SamplePrefPointStyle" version="4">
									<prop name="PropertyTypeName">Point Style</prop>
									<prop name="Position">3</prop>
									<prop name="IsDefault">0</prop>
									<prop name="PointStyle">psNothing</prop>
								</obj>
								<obj name="PropertyObject" class="GenSampleEditPosition" version="4">
									<prop name="PropertyTypeName">Position</prop>
									<prop name="Position">3</prop>
									<prop name="IsDefault">1</prop>
								</obj>
								<obj name="PropertyObject" class="GenSampleEditReplicate" version="4">
									<prop name="PropertyTypeName">Replicate of</prop>
									<prop name="Position">3</prop>
									<prop name="IsDefault">1</prop>
									<prop name="ReplicateOf">-1</prop>
								</obj>
								<obj name="PropertyObject" class="HTCSampleID" version="4">
									<prop name="PropertyTypeName">Sample ID</prop>
									<prop name="Position">3</prop>
									<prop name="IsDefault">1</prop>
								</obj>
								<obj name="PropertyObject" class="GenSampleEditName" version="4">
									<prop name="PropertyTypeName">Sample Name</prop>
									<prop name="Position">3</prop>
									<prop name="IsDefault">1</prop>
									<prop name="name">Sample 4</prop>
								</obj>
								<obj name="PropertyObject" class="HTCSamplePrepNotes" version="4">
									<prop name="PropertyTypeName">Sample Prep Notes</prop>
									<prop name="Position">3</prop>
									<prop name="IsDefault">1</prop>
								</obj>
								<obj name="PropertyObject" class="GenSampleEditSubset" version="4">
									<prop name="PropertyTypeName">Subsets</prop>
									<prop name="Position">3</prop>
									<prop name="IsDefault">1</prop>
								</obj>
								<obj name="PropertyObject" class="SamplePrefWidth" version="5">
									<prop name="PropertyTypeName">Width</prop>
									<prop name="Position">3</prop>
									<prop name="IsDefault">1</prop>
									<prop name="Width">1</prop>
								</obj>
							</list>
						</obj>
					</obj>
					<obj name="item" class="SamplePropInfo" version="1">
						<obj name="ChannelProperties" class="ChanPropList" version="2">
							<obj name="ChannelProperties" class="EMList" version="1">
								<list name="emlist" count="1">
									<obj name="item" class="PropertyList" version="1">
										<list name="emlist" count="12">
											<obj name="PropertyObject" class="RQSampleTargetProperty" version="4">
												<prop name="PropertyTypeName">Combined Sample and Target Type</prop>
												<prop name="Position">4</prop>
												<prop name="IsDefault">0</prop>
												<obj name="ChannelProp" class="ChannelProperty" version="1">
													<prop name="ChannelIdx">0</prop>
												</obj>
											</obj>
											<obj name="PropertyObject" class="QuantConcProperty" version="4">
												<prop name="PropertyTypeName">Concentration</prop>
												<prop name="Position">4</prop>
												<prop name="IsDefault">1</prop>
												<prop name="Concentration">0</prop>
												<obj name="ChannelProp" class="ChannelProperty" version="1">
													<prop name="ChannelIdx">0</prop>
												</obj>
												<prop name="ReadOnly">1</prop>
											</obj>
											<obj name="PropertyObject" class="QuantCpHighProp" version="4">
												<prop name="PropertyTypeName">Cp High</prop>
												<prop name="Position">4</prop>
												<prop name="IsDefault">1</prop>
												<prop name="CpRangeHigh">0</prop>
												<obj name="ChannelProp" class="ChannelProperty" version="1">
													<prop name="ChannelIdx">0</prop>
												</obj>
												<prop name="ReadOnly">1</prop>
											</obj>
											<obj name="PropertyObject" class="QuantCpLowProp" version="4">
												<prop name="PropertyTypeName">Cp Low</prop>
												<prop name="Position">4</prop>
												<prop name="IsDefault">1</prop>
												<prop name="CpRangeLow">0</prop>
												<obj name="ChannelProp" class="ChannelProperty" version="1">
													<prop name="ChannelIdx">0</prop>
												</obj>
												<prop name="ReadOnly">1</prop>
											</obj>
											<obj name="PropertyObject" class="RQEffProp" version="4">
												<prop name="PropertyTypeName">Efficiency</prop>
												<prop name="Position">4</prop>
												<prop name="IsDefault">1</prop>
												<prop name="Efficiency">2</prop>
												<obj name="ChannelProp" class="ChannelProperty" version="1">
													<prop name="ChannelIdx">0</prop>
												</obj>
											</obj>
											<obj name="PropertyObject" class="ChannelGenotype" version="4">
												<prop name="PropertyTypeName">Melt Geno Genotype</prop>
												<prop name="Position">4</prop>
												<prop name="IsDefault">1</prop>
												<prop name="ReadOnly">1</prop>
												<obj name="ChannelProp" class="ChannelProperty" version="1">
													<prop name="ChannelIdx">0</prop>
												</obj>
											</obj>
											<obj name="PropertyObject" class="GroupChannelTypeProp" version="4">
												<prop name="PropertyTypeName">Melt Geno Sample Type</prop>
												<prop name="Position">4</prop>
												<prop name="IsDefault">0</prop>
												<prop name="GroupSampleType">mstUnknown</prop>
												<obj name="ChannelProp" class="ChannelProperty" version="1">
													<prop name="ChannelIdx">0</prop>
												</obj>
											</obj>
											<obj name="PropertyObject" class="QuantSampleTypeProperty" version="4">
												<prop name="PropertyTypeName">Quantification Sample Type</prop>
												<prop name="Position">4</prop>
												<prop name="IsDefault">0</prop>
												<prop name="SampleType">qsUnknown</prop>
												<obj name="ChannelProp" class="ChannelProperty" version="1">
													<prop name="ChannelIdx">0</prop>
												</obj>
											</obj>
											<obj name="PropertyObject" class="ChannelGenotype" version="4">
												<prop name="PropertyTypeName">Scanning Genotype</prop>
												<prop name="Position">4</prop>
												<prop name="IsDefault">1</prop>
												<prop name="ReadOnly">1</prop>
												<obj name="ChannelProp" class="ChannelProperty" version="1">
													<prop name="ChannelIdx">0</prop>
												</obj>
											</obj>
											<obj name="PropertyObject" class="GroupChannelTypeProp" version="4">
												<prop name="PropertyTypeName">Scanning Sample Type</prop>
												<prop name="Position">4</prop>
												<prop name="IsDefault">0</prop>
												<prop name="GroupSampleType">mstUnknown</prop>
												<obj name="ChannelProp" class="ChannelProperty" version="1">
													<prop name="ChannelIdx">0</prop>
												</obj>
											</obj>
											<obj name="PropertyObject" class="TargetName" version="4">
												<prop name="PropertyTypeName">Target Name</prop>
												<prop name="Position">4</prop>
												<prop name="IsDefault">1</prop>
												<obj name="ChannelProp" class="ChannelProperty" version="1">
													<prop name="ChannelIdx">0</prop>
												</obj>
											</obj>
											<obj name="PropertyObject" class="RQTargetProperty" version="4">
												<prop name="PropertyTypeName">Target Type</prop>
												<prop name="Position">4</prop>
												<prop name="IsDefault">0</prop>
												<prop name="TargetType">dtNone</prop>
												<obj name="ChannelProp" class="ChannelProperty" version="1">
													<prop name="ChannelIdx">0</prop>
												</obj>
											</obj>
										</list>
									</obj>
								</list>
							</obj>
						</obj>
						<prop name="ChannelPropertyCount">1</prop>
						<prop name="ContainerPosition">4</prop>
						<prop name="HasSampleProperties">1</prop>
						<obj name="SampleProperties" class="PropertyList" version="1">
							<list name="emlist" count="14">
								<obj name="PropertyObject" class="SamplePrefColor" version="4">
									<prop name="PropertyTypeName">Color</prop>
									<prop name="Position">4</prop>
									<prop name="IsDefault">0</prop>
									<prop name="Color">clGray</prop>
								</obj>
								<obj name="PropertyObject" class="DominantChannelProp" version="4">
									<prop name="PropertyTypeName">Dominant Channel</prop>
									<prop name="Position">4</prop>
									<prop name="IsDefault">0</prop>
									<prop name="DominantChannel">0</prop>
								</obj>
								<obj name="PropertyObject" class="Genotype" version="4">
									<prop name="PropertyTypeName">EndPt Genotype</prop>
									<prop name="Position">4</prop>
									<prop name="IsDefault">1</prop>
									<prop name="ReadOnly">1</prop>
								</obj>
								<obj name="PropertyObject" class="GroupingSample" version="4">
									<prop name="PropertyTypeName">EndPt Sample Type</prop>
									<prop name="Position">4</prop>
									<prop name="IsDefault">0</prop>
									<prop name="GroupSampleType">mstUnknown</prop>
								</obj>
								<obj name="PropertyObject" class="SamplePrefLineStyle" version="4">
									<prop name="PropertyTypeName">Line Style</prop>
									<prop name="Position">4</prop>
									<prop name="IsDefault">0</prop>
									<prop name="LineStyle">psSolid</prop>
								</obj>
								<obj name="PropertyObject" class="GenSampleEditNotes" version="4">
									<prop name="PropertyTypeName">Notes</prop>
									<prop name="Position">4</prop>
									<prop name="IsDefault">1</prop>
								</obj>
								<obj name="PropertyObject" class="SamplePrefPointStyle" version="4">
									<prop name="PropertyTypeName">Point Style</prop>
									<prop name="Position">4</prop>
									<prop name="IsDefault">0</prop>
									<prop name="PointStyle">psNothing</prop>
								</obj>
								<obj name="PropertyObject" class="GenSampleEditPosition" version="4">
									<prop name="PropertyTypeName">Position</prop>
									<prop name="Position">4</prop>
									<prop name="IsDefault">1</prop>
								</obj>
								<obj name="PropertyObject" class="GenSampleEditReplicate" version="4">
									<prop name="PropertyTypeName">Replicate of</prop>
									<prop name="Position">4</prop>
									<prop name="IsDefault">1</prop>
									<prop name="ReplicateOf">-1</prop>
								</obj>
								<obj name="PropertyObject" class="HTCSampleID" version="4">
									<prop name="PropertyTypeName">Sample ID</prop>
									<prop name="Position">4</prop>
									<prop name="IsDefault">1</prop>
								</obj>
								<obj name="PropertyObject" class="GenSampleEditName" version="4">
									<prop name="PropertyTypeName">Sample Name</prop>
									<prop name="Position">4</prop>
									<prop name="IsDefault">1</prop>
									<prop name="name">Sample 5</prop>
								</obj>
								<obj name="PropertyObject" class="HTCSamplePrepNotes" version="4">
									<prop name="PropertyTypeName">Sample Prep Notes</prop>
									<prop name="Position">4</prop>
									<prop name="IsDefault">1</prop>
								</obj>
								<obj name="PropertyObject" class="GenSampleEditSubset" version="4">
									<prop name="PropertyTypeName">Subsets</prop>
									<prop name="Position">4</prop>
									<prop name="IsDefault">1</prop>
								</obj>
								<obj name="PropertyObject" class="SamplePrefWidth" version="5">
									<prop name="PropertyTypeName">Width</prop>
									<prop name="Position">4</prop>
									<prop name="IsDefault">1</prop>
									<prop name="Width">1</prop>
								</obj>
							</list>
						</obj>
					</obj>
					<obj name="item" class="SamplePropInfo" version="1">
						<obj name="ChannelProperties" class="ChanPropList" version="2">
							<obj name="ChannelProperties" class="EMList" version="1">
								<list name="emlist" count="1">
									<obj name="item" class="PropertyList" version="1">
										<list name="emlist" count="12">
											<obj name="PropertyObject" class="RQSampleTargetProperty" version="4">
												<prop name="PropertyTypeName">Combined Sample and Target Type</prop>
												<prop name="Position">5</prop>
												<prop name="IsDefault">0</prop>
												<obj name="ChannelProp" class="ChannelProperty" version="1">
													<prop name="ChannelIdx">0</prop>
												</obj>
											</obj>
											<obj name="PropertyObject" class="QuantConcProperty" version="4">
												<prop name="PropertyTypeName">Concentration</prop>
												<prop name="Position">5</prop>
												<prop name="IsDefault">1</prop>
												<prop name="Concentration">0</prop>
												<obj name="ChannelProp" class="ChannelProperty" version="1">
													<prop name="ChannelIdx">0</prop>
												</obj>
												<prop name="ReadOnly">1</prop>
											</obj>
											<obj name="PropertyObject" class="QuantCpHighProp" version="4">
												<prop name="PropertyTypeName">Cp High</prop>
												<prop name="Position">5</prop>
												<prop name="IsDefault">1</prop>
												<prop name="CpRangeHigh">0</prop>
												<obj name="ChannelProp" class="ChannelProperty" version="1">
													<prop name="ChannelIdx">0</prop>
												</obj>
												<prop name="ReadOnly">1</prop>
											</obj>
											<obj name="PropertyObject" class="QuantCpLowProp" version="4">
												<prop name="PropertyTypeName">Cp Low</prop>
												<prop name="Position">5</prop>
												<prop name="IsDefault">1</prop>
												<prop name="CpRangeLow">0</prop>
												<obj name="ChannelProp" class="ChannelProperty" version="1">
													<prop name="ChannelIdx">0</prop>
												</obj>
												<prop name="ReadOnly">1</prop>
											</obj>
											<obj name="PropertyObject" class="RQEffProp" version="4">
												<prop name="PropertyTypeName">Efficiency</prop>
												<prop name="Position">5</prop>
												<prop name="IsDefault">1</prop>
												<prop name="Efficiency">2</prop>
												<obj name="ChannelProp" class="ChannelProperty" version="1">
													<prop name="ChannelIdx">0</prop>
												</obj>
											</obj>
											<obj name="PropertyObject" class="ChannelGenotype" version="4">
												<prop name="PropertyTypeName">Melt Geno Genotype</prop>
												<prop name="Position">5</prop>
												<prop name="IsDefault">1</prop>
												<prop name="ReadOnly">1</prop>
												<obj name="ChannelProp" class="ChannelProperty" version="1">
													<prop name="ChannelIdx">0</prop>
												</obj>
											</obj>
											<obj name="PropertyObject" class="GroupChannelTypeProp" version="4">
												<prop name="PropertyTypeName">Melt Geno Sample Type</prop>
												<prop name="Position">5</prop>
												<prop name="IsDefault">0</prop>
												<prop name="GroupSampleType">mstUnknown</prop>
												<obj name="ChannelProp" class="ChannelProperty" version="1">
													<prop name="ChannelIdx">0</prop>
												</obj>
											</obj>
											<obj name="PropertyObject" class="QuantSampleTypeProperty" version="4">
												<prop name="PropertyTypeName">Quantification Sample Type</prop>
												<prop name="Position">5</prop>
												<prop name="IsDefault">0</prop>
												<prop name="SampleType">qsUnknown</prop>
												<obj name="ChannelProp" class="ChannelProperty" version="1">
													<prop name="ChannelIdx">0</prop>
												</obj>
											</obj>
											<obj name="PropertyObject" class="ChannelGenotype" version="4">
												<prop name="PropertyTypeName">Scanning Genotype</prop>
												<prop name="Position">5</prop>
												<prop name="IsDefault">1</prop>
												<prop name="ReadOnly">1</prop>
												<obj name="ChannelProp" class="ChannelProperty" version="1">
													<prop name="ChannelIdx">0</prop>
												</obj>
											</obj>
											<obj name="PropertyObject" class="GroupChannelTypeProp" version="4">
												<prop name="PropertyTypeName">Scanning Sample Type</prop>
												<prop name="Position">5</prop>
												<prop name="IsDefault">0</prop>
												<prop name="GroupSampleType">mstUnknown</prop>
												<obj name="ChannelProp" class="ChannelProperty" version="1">
													<prop name="ChannelIdx">0</prop>
												</obj>
											</obj>
											<obj name="PropertyObject" class="TargetName" version="4">
												<prop name="PropertyTypeName">Target Name</prop>
												<prop name="Position">5</prop>
												<prop name="IsDefault">1</prop>
												<obj name="ChannelProp" class="ChannelProperty" version="1">
													<prop name="ChannelIdx">0</prop>
												</obj>
											</obj>
											<obj name="PropertyObject" class="RQTargetProperty" version="4">
												<prop name="PropertyTypeName">Target Type</prop>
												<prop name="Position">5</prop>
												<prop name="IsDefault">0</prop>
												<prop name="TargetType">dtNone</prop>
												<obj name="ChannelProp" class="ChannelProperty" version="1">
													<prop name="ChannelIdx">0</prop>
												</obj>
											</obj>
										</list>
									</obj>
								</list>
							</obj>
						</obj>
						<prop name="ChannelPropertyCount">1</prop>
						<prop name="ContainerPosition">5</prop>
						<prop name="HasSampleProperties">1</prop>
						<obj name="SampleProperties" class="PropertyList" version="1">
							<list name="emlist" count="14">
								<obj name="PropertyObject" class="SamplePrefColor" version="4">
									<prop name="PropertyTypeName">Color</prop>
									<prop name="Position">5</prop>
									<prop name="IsDefault">0</prop>
									<prop name="Color">$0012D7FA</prop>
								</obj>
								<obj name="PropertyObject" class="DominantChannelProp" version="4">
									<prop name="PropertyTypeName">Dominant Channel</prop>
									<prop name="Position">5</prop>
									<prop name="IsDefault">0</prop>
									<prop name="DominantChannel">0</prop>
								</obj>
								<obj name="PropertyObject" class="Genotype" version="4">
									<prop name="PropertyTypeName">EndPt Genotype</prop>
									<prop name="Position">5</prop>
									<prop name="IsDefault">1</prop>
									<prop name="ReadOnly">1</prop>
								</obj>
								<obj name="PropertyObject" class="GroupingSample" version="4">
									<prop name="PropertyTypeName">EndPt Sample Type</prop>
									<prop name="Position">5</prop>
									<prop name="IsDefault">0</prop>
									<prop name="GroupSampleType">mstUnknown</prop>
								</obj>
								<obj name="PropertyObject" class="SamplePrefLineStyle" version="4">
									<prop name="PropertyTypeName">Line Style</prop>
									<prop name="Position">5</prop>
									<prop name="IsDefault">0</prop>
									<prop name="LineStyle">psSolid</prop>
								</obj>
								<obj name="PropertyObject" class="GenSampleEditNotes" version="4">
									<prop name="PropertyTypeName">Notes</prop>
									<prop name="Position">5</prop>
									<prop name="IsDefault">1</prop>
								</obj>
								<obj name="PropertyObject" class="SamplePrefPointStyle" version="4">
									<prop name="PropertyTypeName">Point Style</prop>
									<prop name="Position">5</prop>
									<prop name="IsDefault">0</prop>
									<prop name="PointStyle">psNothing</prop>
								</obj>
								<obj name="PropertyObject" class="GenSampleEditPosition" version="4">
									<prop name="PropertyTypeName">Position</prop>
									<prop name="Position">5</prop>
									<prop name="IsDefault">1</prop>
								</obj>
								<obj name="PropertyObject" class="GenSampleEditReplicate" version="4">
									<prop name="PropertyTypeName">Replicate of</prop>
									<prop name="Position">5</prop>
									<prop name="IsDefault">1</prop>
									<prop name="ReplicateOf">-1</prop>
								</obj>
								<obj name="PropertyObject" class="HTCSampleID" version="4">
									<prop name="PropertyTypeName">Sample ID</prop>
									<prop name="Position">5</prop>
									<prop name="IsDefault">1</prop>
								</obj>
								<obj name="PropertyObject" class="GenSampleEditName" version="4">
									<prop name="PropertyTypeName">Sample Name</prop>
									<prop name="Position">5</prop>
									<prop name="IsDefault">1</prop>
									<prop name="name">Sample 6</prop>
								</obj>
								<obj name="PropertyObject" class="HTCSamplePrepNotes" version="4">
									<prop name="PropertyTypeName">Sample Prep Notes</prop>
									<prop name="Position">5</prop>
									<prop name="IsDefault">1</prop>
								</obj>
								<obj name="PropertyObject" class="GenSampleEditSubset" version="4">
									<prop name="PropertyTypeName">Subsets</prop>
									<prop name="Position">5</prop>
									<prop name="IsDefault">1</prop>
								</obj>
								<obj name="PropertyObject" class="SamplePrefWidth" version="5">
									<prop name="PropertyTypeName">Width</prop>
									<prop name="Position">5</prop>
									<prop name="IsDefault">1</prop>
									<prop name="Width">1</prop>
								</obj>
							</list>
						</obj>
					</obj>
					<obj name="item" class="SamplePropInfo" version="1">
						<obj name="ChannelProperties" class="ChanPropList" version="2">
							<obj name="ChannelProperties" class="EMList" version="1">
								<list name="emlist" count="1">
									<obj name="item" class="PropertyList" version="1">
										<list name="emlist" count="12">
											<obj name="PropertyObject" class="RQSampleTargetProperty" version="4">
												<prop name="PropertyTypeName">Combined Sample and Target Type</prop>
												<prop name="Position">6</prop>
												<prop name="IsDefault">0</prop>
												<obj name="ChannelProp" class="ChannelProperty" version="1">
													<prop name="ChannelIdx">0</prop>
												</obj>
											</obj>
											<obj name="PropertyObject" class="QuantConcProperty" version="4">
												<prop name="PropertyTypeName">Concentration</prop>
												<prop name="Position">6</prop>
												<prop name="IsDefault">1</prop>
												<prop name="Concentration">0</prop>
												<obj name="ChannelProp" class="ChannelProperty" version="1">
													<prop name="ChannelIdx">0</prop>
												</obj>
												<prop name="ReadOnly">1</prop>
											</obj>
											<obj name="PropertyObject" class="QuantCpHighProp" version="4">
												<prop name="PropertyTypeName">Cp High</prop>
												<prop name="Position">6</prop>
												<prop name="IsDefault">1</prop>
												<prop name="CpRangeHigh">0</prop>
												<obj name="ChannelProp" class="ChannelProperty" version="1">
													<prop name="ChannelIdx">0</prop>
												</obj>
												<prop name="ReadOnly">1</prop>
											</obj>
											<obj name="PropertyObject" class="QuantCpLowProp" version="4">
												<prop name="PropertyTypeName">Cp Low</prop>
												<prop name="Position">6</prop>
												<prop name="IsDefault">1</prop>
												<prop name="CpRangeLow">0</prop>
												<obj name="ChannelProp" class="ChannelProperty" version="1">
													<prop name="ChannelIdx">0</prop>
												</obj>
												<prop name="ReadOnly">1</prop>
											</obj>
											<obj name="PropertyObject" class="RQEffProp" version="4">
												<prop name="PropertyTypeName">Efficiency</prop>
												<prop name="Position">6</prop>
												<prop name="IsDefault">1</prop>
												<prop name="Efficiency">2</prop>
												<obj name="ChannelProp" class="ChannelProperty" version="1">
													<prop name="ChannelIdx">0</prop>
												</obj>
											</obj>
											<obj name="PropertyObject" class="ChannelGenotype" version="4">
												<prop name="PropertyTypeName">Melt Geno Genotype</prop>
												<prop name="Position">6</prop>
												<prop name="IsDefault">1</prop>
												<prop name="ReadOnly">1</prop>
												<obj name="ChannelProp" class="ChannelProperty" version="1">
													<prop name="ChannelIdx">0</prop>
												</obj>
											</obj>
											<obj name="PropertyObject" class="GroupChannelTypeProp" version="4">
												<prop name="PropertyTypeName">Melt Geno Sample Type</prop>
												<prop name="Position">6</prop>
												<prop name="IsDefault">0</prop>
												<prop name="GroupSampleType">mstUnknown</prop>
												<obj name="ChannelProp" class="ChannelProperty" version="1">
													<prop name="ChannelIdx">0</prop>
												</obj>
											</obj>
											<obj name="PropertyObject" class="QuantSampleTypeProperty" version="4">
												<prop name="PropertyTypeName">Quantification Sample Type</prop>
												<prop name="Position">6</prop>
												<prop name="IsDefault">0</prop>
												<prop name="SampleType">qsUnknown</prop>
												<obj name="ChannelProp" class="ChannelProperty" version="1">
													<prop name="ChannelIdx">0</prop>
												</obj>
											</obj>
											<obj name="PropertyObject" class="ChannelGenotype" version="4">
												<prop name="PropertyTypeName">Scanning Genotype</prop>
												<prop name="Position">6</prop>
												<prop name="IsDefault">1</prop>
												<prop name="ReadOnly">1</prop>
												<obj name="ChannelProp" class="ChannelProperty" version="1">
													<prop name="ChannelIdx">0</prop>
												</obj>
											</obj>
											<obj name="PropertyObject" class="GroupChannelTypeProp" version="4">
												<prop name="PropertyTypeName">Scanning Sample Type</prop>
												<prop name="Position">6</prop>
												<prop name="IsDefault">0</prop>
												<prop name="GroupSampleType">mstUnknown</prop>
												<obj name="ChannelProp" class="ChannelProperty" version="1">
													<prop name="ChannelIdx">0</prop>
												</obj>
											</obj>
											<obj name="PropertyObject" class="TargetName" version="4">
												<prop name="PropertyTypeName">Target Name</prop>
												<prop name="Position">6</prop>
												<prop name="IsDefault">1</prop>
												<obj name="ChannelProp" class="ChannelProperty" version="1">
													<prop name="ChannelIdx">0</prop>
												</obj>
											</obj>
											<obj name="PropertyObject" class="RQTargetProperty" version="4">
												<prop name="PropertyTypeName">Target Type</prop>
												<prop name="Position">6</prop>
												<prop name="IsDefault">0</prop>
												<prop name="TargetType">dtNone</prop>
												<obj name="ChannelProp" class="ChannelProperty" version="1">
													<prop name="ChannelIdx">0</prop>
												</obj>
											</obj>
										</list>
									</obj>
								</list>
							</obj>
						</obj>
						<prop name="ChannelPropertyCount">1</prop>
						<prop name="ContainerPosition">6</prop>
						<prop name="HasSampleProperties">1</prop>
						<obj name="SampleProperties" class="PropertyList" version="1">
							<list name="emlist" count="14">
								<obj name="PropertyObject" class="SamplePrefColor" version="4">
									<prop name="PropertyTypeName">Color</prop>
									<prop name="Position">6</prop>
									<prop name="IsDefault">0</prop>
									<prop name="Color">$00000097</prop>
								</obj>
								<obj name="PropertyObject" class="DominantChannelProp" version="4">
									<prop name="PropertyTypeName">Dominant Channel</prop>
									<prop name="Position">6</prop>
									<prop name="IsDefault">0</prop>
									<prop name="DominantChannel">0</prop>
								</obj>
								<obj name="PropertyObject" class="Genotype" version="4">
									<prop name="PropertyTypeName">EndPt Genotype</prop>
									<prop name="Position">6</prop>
									<prop name="IsDefault">1</prop>
									<prop name="ReadOnly">1</prop>
								</obj>
								<obj name="PropertyObject" class="GroupingSample" version="4">
									<prop name="PropertyTypeName">EndPt Sample Type</prop>
									<prop name="Position">6</prop>
									<prop name="IsDefault">0</prop>
									<prop name="GroupSampleType">mstUnknown</prop>
								</obj>
								<obj name="PropertyObject" class="SamplePrefLineStyle" version="4">
									<prop name="PropertyTypeName">Line Style</prop>
									<prop name="Position">6</prop>
									<prop name="IsDefault">0</prop>
									<prop name="LineStyle">psSolid</prop>
								</obj>
								<obj name="PropertyObject" class="GenSampleEditNotes" version="4">
									<prop name="PropertyTypeName">Notes</prop>
									<prop name="Position">6</prop>
									<prop name="IsDefault">1</prop>
								</obj>
								<obj name="PropertyObject" class="SamplePrefPointStyle" version="4">
									<prop name="PropertyTypeName">Point Style</prop>
									<prop name="Position">6</prop>
									<prop name="IsDefault">0</prop>
									<prop name="PointStyle">psNothing</prop>
								</obj>
								<obj name="PropertyObject" class="GenSampleEditPosition" version="4">
									<prop name="PropertyTypeName">Position</prop>
									<prop name="Position">6</prop>
									<prop name="IsDefault">1</prop>
								</obj>
								<obj name="PropertyObject" class="GenSampleEditReplicate" version="4">
									<prop name="PropertyTypeName">Replicate of</prop>
									<prop name="Position">6</prop>
									<prop name="IsDefault">1</prop>
									<prop name="ReplicateOf">-1</prop>
								</obj>
								<obj name="PropertyObject" class="HTCSampleID" version="4">
									<prop name="PropertyTypeName">Sample ID</prop>
									<prop name="Position">6</prop>
									<prop name="IsDefault">1</prop>
								</obj>
								<obj name="PropertyObject" class="GenSampleEditName" version="4">
									<prop name="PropertyTypeName">Sample Name</prop>
									<prop name="Position">6</prop>
									<prop name="IsDefault">1</prop>
									<prop name="name">Sample 7</prop>
								</obj>
								<obj name="PropertyObject" class="HTCSamplePrepNotes" version="4">
									<prop name="PropertyTypeName">Sample Prep Notes</prop>
									<prop name="Position">6</prop>
									<prop name="IsDefault">1</prop>
								</obj>
								<obj name="PropertyObject" class="GenSampleEditSubset" version="4">
									<prop name="PropertyTypeName">Subsets</prop>
									<prop name="Position">6</prop>
									<prop name="IsDefault">1</prop>
								</obj>
								<obj name="PropertyObject" class="SamplePrefWidth" version="5">
									<prop name="PropertyTypeName">Width</prop>
									<prop name="Position">6</prop>
									<prop name="IsDefault">1</prop>
									<prop name="Width">1</prop>
								</obj>
							</list>
						</obj>
					</obj>
					<obj name="item" class="SamplePropInfo" version="1">
						<obj name="ChannelProperties" class="ChanPropList" version="2">
							<obj name="ChannelProperties" class="EMList" version="1">
								<list name="emlist" count="1">
									<obj name="item" class="PropertyList" version="1">
										<list name="emlist" count="12">
											<obj name="PropertyObject" class="RQSampleTargetProperty" version="4">
												<prop name="PropertyTypeName">Combined Sample and Target Type</prop>
												<prop name="Position">7</prop>
												<prop name="IsDefault">0</prop>
												<obj name="ChannelProp" class="ChannelProperty" version="1">
													<prop name="ChannelIdx">0</prop>
												</obj>
											</obj>
											<obj name="PropertyObject" class="QuantConcProperty" version="4">
												<prop name="PropertyTypeName">Concentration</prop>
												<prop name="Position">7</prop>
												<prop name="IsDefault">1</prop>
												<prop name="Concentration">0</prop>
												<obj name="ChannelProp" class="ChannelProperty" version="1">
													<prop name="ChannelIdx">0</prop>
												</obj>
												<prop name="ReadOnly">1</prop>
											</obj>
											<obj name="PropertyObject" class="QuantCpHighProp" version="4">
												<prop name="PropertyTypeName">Cp High</prop>
												<prop name="Position">7</prop>
												<prop name="IsDefault">1</prop>
												<prop name="CpRangeHigh">0</prop>
												<obj name="ChannelProp" class="ChannelProperty" version="1">
													<prop name="ChannelIdx">0</prop>
												</obj>
												<prop name="ReadOnly">1</prop>
											</obj>
											<obj name="PropertyObject" class="QuantCpLowProp" version="4">
												<prop name="PropertyTypeName">Cp Low</prop>
												<prop name="Position">7</prop>
												<prop name="IsDefault">1</prop>
												<prop name="CpRangeLow">0</prop>
												<obj name="ChannelProp" class="ChannelProperty" version="1">
													<prop name="ChannelIdx">0</prop>
												</obj>
												<prop name="ReadOnly">1</prop>
											</obj>
											<obj name="PropertyObject" class="RQEffProp" version="4">
												<prop name="PropertyTypeName">Efficiency</prop>
												<prop name="Position">7</prop>
												<prop name="IsDefault">1</prop>
												<prop name="Efficiency">2</prop>
												<obj name="ChannelProp" class="ChannelProperty" version="1">
													<prop name="ChannelIdx">0</prop>
												</obj>
											</obj>
											<obj name="PropertyObject" class="ChannelGenotype" version="4">
												<prop name="PropertyTypeName">Melt Geno Genotype</prop>
												<prop name="Position">7</prop>
												<prop name="IsDefault">1</prop>
												<prop name="ReadOnly">1</prop>
												<obj name="ChannelProp" class="ChannelProperty" version="1">
													<prop name="ChannelIdx">0</prop>
												</obj>
											</obj>
											<obj name="PropertyObject" class="GroupChannelTypeProp" version="4">
												<prop name="PropertyTypeName">Melt Geno Sample Type</prop>
												<prop name="Position">7</prop>
												<prop name="IsDefault">0</prop>
												<prop name="GroupSampleType">mstUnknown</prop>
												<obj name="ChannelProp" class="ChannelProperty" version="1">
													<prop name="ChannelIdx">0</prop>
												</obj>
											</obj>
											<obj name="PropertyObject" class="QuantSampleTypeProperty" version="4">
												<prop name="PropertyTypeName">Quantification Sample Type</prop>
												<prop name="Position">7</prop>
												<prop name="IsDefault">0</prop>
												<prop name="SampleType">qsUnknown</prop>
												<obj name="ChannelProp" class="ChannelProperty" version="1">
													<prop name="ChannelIdx">0</prop>
												</obj>
											</obj>
											<obj name="PropertyObject" class="ChannelGenotype" version="4">
												<prop name="PropertyTypeName">Scanning Genotype</prop>
												<prop name="Position">7</prop>
												<prop name="IsDefault">1</prop>
												<prop name="ReadOnly">1</prop>
												<obj name="ChannelProp" class="ChannelProperty" version="1">
													<prop name="ChannelIdx">0</prop>
												</obj>
											</obj>
											<obj name="PropertyObject" class="GroupChannelTypeProp" version="4">
												<prop name="PropertyTypeName">Scanning Sample Type</prop>
												<prop name="Position">7</prop>
												<prop name="IsDefault">0</prop>
												<prop name="GroupSampleType">mstUnknown</prop>
												<obj name="ChannelProp" class="ChannelProperty" version="1">
													<prop name="ChannelIdx">0</prop>
												</obj>
											</obj>
											<obj name="PropertyObject" class="TargetName" version="4">
												<prop name="PropertyTypeName">Target Name</prop>
												<prop name="Position">7</prop>
												<prop name="IsDefault">1</prop>
												<obj name="ChannelProp" class="ChannelProperty" version="1">
													<prop name="ChannelIdx">0</prop>
												</obj>
											</obj>
											<obj name="PropertyObject" class="RQTargetProperty" version="4">
												<prop name="PropertyTypeName">Target Type</prop>
												<prop name="Position">7</prop>
												<prop name="IsDefault">0</prop>
												<prop name="TargetType">dtNone</prop>
												<obj name="ChannelProp" class="ChannelProperty" version="1">
													<prop name="ChannelIdx">0</prop>
												</obj>
											</obj>
										</list>
									</obj>
								</list>
							</obj>
						</obj>
						<prop name="ChannelPropertyCount">1</prop>
						<prop name="ContainerPosition">7</prop>
						<prop name="HasSampleProperties">1</prop>
						<obj name="SampleProperties" class="PropertyList" version="1">
							<list name="emlist" count="14">
								<obj name="PropertyObject" class="SamplePrefColor" version="4">
									<prop name="PropertyTypeName">Color</prop>
									<prop name="Position">7</prop>
									<prop name="IsDefault">0</prop>
									<prop name="Color">$00FFFF0F</prop>
								</obj>
								<obj name="PropertyObject" class="DominantChannelProp" version="4">
									<prop name="PropertyTypeName">Dominant Channel</prop>
									<prop name="Position">7</prop>
									<prop name="IsDefault">0</prop>
									<prop name="DominantChannel">0</prop>
								</obj>
								<obj name="PropertyObject" class="Genotype" version="4">
									<prop name="PropertyTypeName">EndPt Genotype</prop>
									<prop name="Position">7</prop>
									<prop name="IsDefault">1</prop>
									<prop name="ReadOnly">1</prop>
								</obj>
								<obj name="PropertyObject" class="GroupingSample" version="4">
									<prop name="PropertyTypeName">EndPt Sample Type</prop>
									<prop name="Position">7</prop>
									<prop name="IsDefault">0</prop>
									<prop name="GroupSampleType">mstUnknown</prop>
								</obj>
								<obj name="PropertyObject" class="SamplePrefLineStyle" version="4">
									<prop name="PropertyTypeName">Line Style</prop>
									<prop name="Position">7</prop>
									<prop name="IsDefault">0</prop>
									<prop name="LineStyle">psSolid</prop>
								</obj>
								<obj name="PropertyObject" class="GenSampleEditNotes" version="4">
									<prop name="PropertyTypeName">Notes</prop>
									<prop name="Position">7</prop>
									<prop name="IsDefault">1</prop>
								</obj>
								<obj name="PropertyObject" class="SamplePrefPointStyle" version="4">
									<prop name="PropertyTypeName">Point Style</prop>
									<prop name="Position">7</prop>
									<prop name="IsDefault">0</prop>
									<prop name="PointStyle">psNothing</prop>
								</obj>
								<obj name="PropertyObject" class="GenSampleEditPosition" version="4">
									<prop name="PropertyTypeName">Position</prop>
									<prop name="Position">7</prop>
									<prop name="IsDefault">1</prop>
								</obj>
								<obj name="PropertyObject" class="GenSampleEditReplicate" version="4">
									<prop name="PropertyTypeName">Replicate of</prop>
									<prop name="Position">7</prop>
									<prop name="IsDefault">1</prop>
									<prop name="ReplicateOf">-1</prop>
								</obj>
								<obj name="PropertyObject" class="HTCSampleID" version="4">
									<prop name="PropertyTypeName">Sample ID</prop>
									<prop name="Position">7</prop>
									<prop name="IsDefault">1</prop>
								</obj>
								<obj name="PropertyObject" class="GenSampleEditName" version="4">
									<prop name="PropertyTypeName">Sample Name</prop>
									<prop name="Position">7</prop>
									<prop name="IsDefault">1</prop>
									<prop name="name">Sample 8</prop>
								</obj>
								<obj name="PropertyObject" class="HTCSamplePrepNotes" version="4">
									<prop name="PropertyTypeName">Sample Prep Notes</prop>
									<prop name="Position">7</prop>
									<prop name="IsDefault">1</prop>
								</obj>
								<obj name="PropertyObject" class="GenSampleEditSubset" version="4">
									<prop name="PropertyTypeName">Subsets</prop>
									<prop name="Position">7</prop>
									<prop name="IsDefault">1</prop>
								</obj>
								<obj name="PropertyObject" class="SamplePrefWidth" version="5">
									<prop name="PropertyTypeName">Width</prop>
									<prop name="Position">7</prop>
									<prop name="IsDefault">1</prop>
									<prop name="Width">1</prop>
								</obj>
							</list>
						</obj>
					</obj>
					<obj name="item" class="SamplePropInfo" version="1">
						<obj name="ChannelProperties" class="ChanPropList" version="2">
							<obj name="ChannelProperties" class="EMList" version="1">
								<list name="emlist" count="1">
									<obj name="item" class="PropertyList" version="1">
										<list name="emlist" count="12">
											<obj name="PropertyObject" class="RQSampleTargetProperty" version="4">
												<prop name="PropertyTypeName">Combined Sample and Target Type</prop>
												<prop name="Position">8</prop>
												<prop name="IsDefault">0</prop>
												<obj name="ChannelProp" class="ChannelProperty" version="1">
													<prop name="ChannelIdx">0</prop>
												</obj>
											</obj>
											<obj name="PropertyObject" class="QuantConcProperty" version="4">
												<prop name="PropertyTypeName">Concentration</prop>
												<prop name="Position">8</prop>
												<prop name="IsDefault">1</prop>
												<prop name="Concentration">0</prop>
												<obj name="ChannelProp" class="ChannelProperty" version="1">
													<prop name="ChannelIdx">0</prop>
												</obj>
												<prop name="ReadOnly">1</prop>
											</obj>
											<obj name="PropertyObject" class="QuantCpHighProp" version="4">
												<prop name="PropertyTypeName">Cp High</prop>
												<prop name="Position">8</prop>
												<prop name="IsDefault">1</prop>
												<prop name="CpRangeHigh">0</prop>
												<obj name="ChannelProp" class="ChannelProperty" version="1">
													<prop name="ChannelIdx">0</prop>
												</obj>
												<prop name="ReadOnly">1</prop>
											</obj>
											<obj name="PropertyObject" class="QuantCpLowProp" version="4">
												<prop name="PropertyTypeName">Cp Low</prop>
												<prop name="Position">8</prop>
												<prop name="IsDefault">1</prop>
												<prop name="CpRangeLow">0</prop>
												<obj name="ChannelProp" class="ChannelProperty" version="1">
													<prop name="ChannelIdx">0</prop>
												</obj>
												<prop name="ReadOnly">1</prop>
											</obj>
											<obj name="PropertyObject" class="RQEffProp" version="4">
												<prop name="PropertyTypeName">Efficiency</prop>
												<prop name="Position">8</prop>
												<prop name="IsDefault">1</prop>
												<prop name="Efficiency">2</prop>
												<obj name="ChannelProp" class="ChannelProperty" version="1">
													<prop name="ChannelIdx">0</prop>
												</obj>
											</obj>
											<obj name="PropertyObject" class="ChannelGenotype" version="4">
												<prop name="PropertyTypeName">Melt Geno Genotype</prop>
												<prop name="Position">8</prop>
												<prop name="IsDefault">1</prop>
												<prop name="ReadOnly">1</prop>
												<obj name="ChannelProp" class="ChannelProperty" version="1">
													<prop name="ChannelIdx">0</prop>
												</obj>
											</obj>
											<obj name="PropertyObject" class="GroupChannelTypeProp" version="4">
												<prop name="PropertyTypeName">Melt Geno Sample Type</prop>
												<prop name="Position">8</prop>
												<prop name="IsDefault">0</prop>
												<prop name="GroupSampleType">mstUnknown</prop>
												<obj name="ChannelProp" class="ChannelProperty" version="1">
													<prop name="ChannelIdx">0</prop>
												</obj>
											</obj>
											<obj name="PropertyObject" class="QuantSampleTypeProperty" version="4">
												<prop name="PropertyTypeName">Quantification Sample Type</prop>
												<prop name="Position">8</prop>
												<prop name="IsDefault">0</prop>
												<prop name="SampleType">qsUnknown</prop>
												<obj name="ChannelProp" class="ChannelProperty" version="1">
													<prop name="ChannelIdx">0</prop>
												</obj>
											</obj>
											<obj name="PropertyObject" class="ChannelGenotype" version="4">
												<prop name="PropertyTypeName">Scanning Genotype</prop>
												<prop name="Position">8</prop>
												<prop name="IsDefault">1</prop>
												<prop name="ReadOnly">1</prop>
												<obj name="ChannelProp" class="ChannelProperty" version="1">
													<prop name="ChannelIdx">0</prop>
												</obj>
											</obj>
											<obj name="PropertyObject" class="GroupChannelTypeProp" version="4">
												<prop name="PropertyTypeName">Scanning Sample Type</prop>
												<prop name="Position">8</prop>
												<prop name="IsDefault">0</prop>
												<prop name="GroupSampleType">mstUnknown</prop>
												<obj name="ChannelProp" class="ChannelProperty" version="1">
													<prop name="ChannelIdx">0</prop>
												</obj>
											</obj>
											<obj name="PropertyObject" class="TargetName" version="4">
												<prop name="PropertyTypeName">Target Name</prop>
												<prop name="Position">8</prop>
												<prop name="IsDefault">1</prop>
												<obj name="ChannelProp" class="ChannelProperty" version="1">
													<prop name="ChannelIdx">0</prop>
												</obj>
											</obj>
											<obj name="PropertyObject" class="RQTargetProperty" version="4">
												<prop name="PropertyTypeName">Target Type</prop>
												<prop name="Position">8</prop>
												<prop name="IsDefault">0</prop>
												<prop name="TargetType">dtNone</prop>
												<obj name="ChannelProp" class="ChannelProperty" version="1">
													<prop name="ChannelIdx">0</prop>
												</obj>
											</obj>
										</list>
									</obj>
								</list>
							</obj>
						</obj>
						<prop name="ChannelPropertyCount">1</prop>
						<prop name="ContainerPosition">8</prop>
						<prop name="HasSampleProperties">1</prop>
						<obj name="SampleProperties" class="PropertyList" version="1">
							<list name="emlist" count="14">
								<obj name="PropertyObject" class="SamplePrefColor" version="4">
									<prop name="PropertyTypeName">Color</prop>
									<prop name="Position">8</prop>
									<prop name="IsDefault">0</prop>
									<prop name="Color">$00404000</prop>
								</obj>
								<obj name="PropertyObject" class="DominantChannelProp" version="4">
									<prop name="PropertyTypeName">Dominant Channel</prop>
									<prop name="Position">8</prop>
									<prop name="IsDefault">0</prop>
									<prop name="DominantChannel">0</prop>
								</obj>
								<obj name="PropertyObject" class="Genotype" version="4">
									<prop name="PropertyTypeName">EndPt Genotype</prop>
									<prop name="Position">8</prop>
									<prop name="IsDefault">1</prop>
									<prop name="ReadOnly">1</prop>
								</obj>
								<obj name="PropertyObject" class="GroupingSample" version="4">
									<prop name="PropertyTypeName">EndPt Sample Type</prop>
									<prop name="Position">8</prop>
									<prop name="IsDefault">0</prop>
									<prop name="GroupSampleType">mstUnknown</prop>
								</obj>
								<obj name="PropertyObject" class="SamplePrefLineStyle" version="4">
									<prop name="PropertyTypeName">Line Style</prop>
									<prop name="Position">8</prop>
									<prop name="IsDefault">0</prop>
									<prop name="LineStyle">psSolid</prop>
								</obj>
								<obj name="PropertyObject" class="GenSampleEditNotes" version="4">
									<prop name="PropertyTypeName">Notes</prop>
									<prop name="Position">8</prop>
									<prop name="IsDefault">1</prop>
								</obj>
								<obj name="PropertyObject" class="SamplePrefPointStyle" version="4">
									<prop name="PropertyTypeName">Point Style</prop>
									<prop name="Position">8</prop>
									<prop name="IsDefault">0</prop>
									<prop name="PointStyle">psNothing</prop>
								</obj>
								<obj name="PropertyObject" class="GenSampleEditPosition" version="4">
									<prop name="PropertyTypeName">Position</prop>
									<prop name="Position">8</prop>
									<prop name="IsDefault">1</prop>
								</obj>
								<obj name="PropertyObject" class="GenSampleEditReplicate" version="4">
									<prop name="PropertyTypeName">Replicate of</prop>
									<prop name="Position">8</prop>
									<prop name="IsDefault">1</prop>
									<prop name="ReplicateOf">-1</prop>
								</obj>
								<obj name="PropertyObject" class="HTCSampleID" version="4">
									<prop name="PropertyTypeName">Sample ID</prop>
									<prop name="Position">8</prop>
									<prop name="IsDefault">1</prop>
								</obj>
								<obj name="PropertyObject" class="GenSampleEditName" version="4">
									<prop name="PropertyTypeName">Sample Name</prop>
									<prop name="Position">8</prop>
									<prop name="IsDefault">1</prop>
									<prop name="name">Sample 9</prop>
								</obj>
								<obj name="PropertyObject" class="HTCSamplePrepNotes" version="4">
									<prop name="PropertyTypeName">Sample Prep Notes</prop>
									<prop name="Position">8</prop>
									<prop name="IsDefault">1</prop>
								</obj>
								<obj name="PropertyObject" class="GenSampleEditSubset" version="4">
									<prop name="PropertyTypeName">Subsets</prop>
									<prop name="Position">8</prop>
									<prop name="IsDefault">1</prop>
								</obj>
								<obj name="PropertyObject" class="SamplePrefWidth" version="5">
									<prop name="PropertyTypeName">Width</prop>
									<prop name="Position">8</prop>
									<prop name="IsDefault">1</prop>
									<prop name="Width">1</prop>
								</obj>
							</list>
						</obj>
					</obj>
					<obj name="item" class="SamplePropInfo" version="1">
						<obj name="ChannelProperties" class="ChanPropList" version="2">
							<obj name="ChannelProperties" class="EMList" version="1">
								<list name="emlist" count="1">
									<obj name="item" class="PropertyList" version="1">
										<list name="emlist" count="12">
											<obj name="PropertyObject" class="RQSampleTargetProperty" version="4">
												<prop name="PropertyTypeName">Combined Sample and Target Type</prop>
												<prop name="Position">9</prop>
												<prop name="IsDefault">0</prop>
												<obj name="ChannelProp" class="ChannelProperty" version="1">
													<prop name="ChannelIdx">0</prop>
												</obj>
											</obj>
											<obj name="PropertyObject" class="QuantConcProperty" version="4">
												<prop name="PropertyTypeName">Concentration</prop>
												<prop name="Position">9</prop>
												<prop name="IsDefault">1</prop>
												<prop name="Concentration">0</prop>
												<obj name="ChannelProp" class="ChannelProperty" version="1">
													<prop name="ChannelIdx">0</prop>
												</obj>
												<prop name="ReadOnly">1</prop>
											</obj>
											<obj name="PropertyObject" class="QuantCpHighProp" version="4">
												<prop name="PropertyTypeName">Cp High</prop>
												<prop name="Position">9</prop>
												<prop name="IsDefault">1</prop>
												<prop name="CpRangeHigh">0</prop>
												<obj name="ChannelProp" class="ChannelProperty" version="1">
													<prop name="ChannelIdx">0</prop>
												</obj>
												<prop name="ReadOnly">1</prop>
											</obj>
											<obj name="PropertyObject" class="QuantCpLowProp" version="4">
												<prop name="PropertyTypeName">Cp Low</prop>
												<prop name="Position">9</prop>
												<prop name="IsDefault">1</prop>
												<prop name="CpRangeLow">0</prop>
												<obj name="ChannelProp" class="ChannelProperty" version="1">
													<prop name="ChannelIdx">0</prop>
												</obj>
												<prop name="ReadOnly">1</prop>
											</obj>
											<obj name="PropertyObject" class="RQEffProp" version="4">
												<prop name="PropertyTypeName">Efficiency</prop>
												<prop name="Position">9</prop>
												<prop name="IsDefault">1</prop>
												<prop name="Efficiency">2</prop>
												<obj name="ChannelProp" class="ChannelProperty" version="1">
													<prop name="ChannelIdx">0</prop>
												</obj>
											</obj>
											<obj name="PropertyObject" class="ChannelGenotype" version="4">
												<prop name="PropertyTypeName">Melt Geno Genotype</prop>
												<prop name="Position">9</prop>
												<prop name="IsDefault">1</prop>
												<prop name="ReadOnly">1</prop>
												<obj name="ChannelProp" class="ChannelProperty" version="1">
													<prop name="ChannelIdx">0</prop>
												</obj>
											</obj>
											<obj name="PropertyObject" class="GroupChannelTypeProp" version="4">
												<prop name="PropertyTypeName">Melt Geno Sample Type</prop>
												<prop name="Position">9</prop>
												<prop name="IsDefault">0</prop>
												<prop name="GroupSampleType">mstUnknown</prop>
												<obj name="ChannelProp" class="ChannelProperty" version="1">
													<prop name="ChannelIdx">0</prop>
												</obj>
											</obj>
											<obj name="PropertyObject" class="QuantSampleTypeProperty" version="4">
												<prop name="PropertyTypeName">Quantification Sample Type</prop>
												<prop name="Position">9</prop>
												<prop name="IsDefault">0</prop>
												<prop name="SampleType">qsUnknown</prop>
												<obj name="ChannelProp" class="ChannelProperty" version="1">
													<prop name="ChannelIdx">0</prop>
												</obj>
											</obj>
											<obj name="PropertyObject" class="ChannelGenotype" version="4">
												<prop name="PropertyTypeName">Scanning Genotype</prop>
												<prop name="Position">9</prop>
												<prop name="IsDefault">1</prop>
												<prop name="ReadOnly">1</prop>
												<obj name="ChannelProp" class="ChannelProperty" version="1">
													<prop name="ChannelIdx">0</prop>
												</obj>
											</obj>
											<obj name="PropertyObject" class="GroupChannelTypeProp" version="4">
												<prop name="PropertyTypeName">Scanning Sample Type</prop>
												<prop name="Position">9</prop>
												<prop name="IsDefault">0</prop>
												<prop name="GroupSampleType">mstUnknown</prop>
												<obj name="ChannelProp" class="ChannelProperty" version="1">
													<prop name="ChannelIdx">0</prop>
												</obj>
											</obj>
											<obj name="PropertyObject" class="TargetName" version="4">
												<prop name="PropertyTypeName">Target Name</prop>
												<prop name="Position">9</prop>
												<prop name="IsDefault">1</prop>
												<obj name="ChannelProp" class="ChannelProperty" version="1">
													<prop name="ChannelIdx">0</prop>
												</obj>
											</obj>
											<obj name="PropertyObject" class="RQTargetProperty" version="4">
												<prop name="PropertyTypeName">Target Type</prop>
												<prop name="Position">9</prop>
												<prop name="IsDefault">0</prop>
												<prop name="TargetType">dtNone</prop>
												<obj name="ChannelProp" class="ChannelProperty" version="1">
													<prop name="ChannelIdx">0</prop>
												</obj>
											</obj>
										</list>
									</obj>
								</list>
							</obj>
						</obj>
						<prop name="ChannelPropertyCount">1</prop>
						<prop name="ContainerPosition">9</prop>
						<prop name="HasSampleProperties">1</prop>
						<obj name="SampleProperties" class="PropertyList" version="1">
							<list name="emlist" count="14">
								<obj name="PropertyObject" class="SamplePrefColor" version="4">
									<prop name="PropertyTypeName">Color</prop>
									<prop name="Position">9</prop>
									<prop name="IsDefault">0</prop>
									<prop name="Color">$004080FF</prop>
								</obj>
								<obj name="PropertyObject" class="DominantChannelProp" version="4">
									<prop name="PropertyTypeName">Dominant Channel</prop>
									<prop name="Position">9</prop>
									<prop name="IsDefault">0</prop>
									<prop name="DominantChannel">0</prop>
								</obj>
								<obj name="PropertyObject" class="Genotype" version="4">
									<prop name="PropertyTypeName">EndPt Genotype</prop>
									<prop name="Position">9</prop>
									<prop name="IsDefault">1</prop>
									<prop name="ReadOnly">1</prop>
								</obj>
								<obj name="PropertyObject" class="GroupingSample" version="4">
									<prop name="PropertyTypeName">EndPt Sample Type</prop>
									<prop name="Position">9</prop>
									<prop name="IsDefault">0</prop>
									<prop name="GroupSampleType">mstUnknown</prop>
								</obj>
								<obj name="PropertyObject" class="SamplePrefLineStyle" version="4">
									<prop name="PropertyTypeName">Line Style</prop>
									<prop name="Position">9</prop>
									<prop name="IsDefault">0</prop>
									<prop name="LineStyle">psSolid</prop>
								</obj>
								<obj name="PropertyObject" class="GenSampleEditNotes" version="4">
									<prop name="PropertyTypeName">Notes</prop>
									<prop name="Position">9</prop>
									<prop name="IsDefault">1</prop>
								</obj>
								<obj name="PropertyObject" class="SamplePrefPointStyle" version="4">
									<prop name="PropertyTypeName">Point Style</prop>
									<prop name="Position">9</prop>
									<prop name="IsDefault">0</prop>
									<prop name="PointStyle">psNothing</prop>
								</obj>
								<obj name="PropertyObject" class="GenSampleEditPosition" version="4">
									<prop name="PropertyTypeName">Position</prop>
									<prop name="Position">9</prop>
									<prop name="IsDefault">1</prop>
								</obj>
								<obj name="PropertyObject" class="GenSampleEditReplicate" version="4">
									<prop name="PropertyTypeName">Replicate of</prop>
									<prop name="Position">9</prop>
									<prop name="IsDefault">1</prop>
									<prop name="ReplicateOf">-1</prop>
								</obj>
								<obj name="PropertyObject" class="HTCSampleID" version="4">
									<prop name="PropertyTypeName">Sample ID</prop>
									<prop name="Position">9</prop>
									<prop name="IsDefault">1</prop>
								</obj>
								<obj name="PropertyObject" class="GenSampleEditName" version="4">
									<prop name="PropertyTypeName">Sample Name</prop>
									<prop name="Position">9</prop>
									<prop name="IsDefault">1</prop>
									<prop name="name">Sample 10</prop>
								</obj>
								<obj name="PropertyObject" class="HTCSamplePrepNotes" version="4">
									<prop name="PropertyTypeName">Sample Prep Notes</prop>
									<prop name="Position">9</prop>
									<prop name="IsDefault">1</prop>
								</obj>
								<obj name="PropertyObject" class="GenSampleEditSubset" version="4">
									<prop name="PropertyTypeName">Subsets</prop>
									<prop name="Position">9</prop>
									<prop name="IsDefault">1</prop>
								</obj>
								<obj name="PropertyObject" class="SamplePrefWidth" version="5">
									<prop name="PropertyTypeName">Width</prop>
									<prop name="Position">9</prop>
									<prop name="IsDefault">1</prop>
									<prop name="Width">1</prop>
								</obj>
							</list>
						</obj>
					</obj>
					<obj name="item" class="SamplePropInfo" version="1">
						<obj name="ChannelProperties" class="ChanPropList" version="2">
							<obj name="ChannelProperties" class="EMList" version="1">
								<list name="emlist" count="1">
									<obj name="item" class="PropertyList" version="1">
										<list name="emlist" count="12">
											<obj name="PropertyObject" class="RQSampleTargetProperty" version="4">
												<prop name="PropertyTypeName">Combined Sample and Target Type</prop>
												<prop name="Position">10</prop>
												<prop name="IsDefault">0</prop>
												<obj name="ChannelProp" class="ChannelProperty" version="1">
													<prop name="ChannelIdx">0</prop>
												</obj>
											</obj>
											<obj name="PropertyObject" class="QuantConcProperty" version="4">
												<prop name="PropertyTypeName">Concentration</prop>
												<prop name="Position">10</prop>
												<prop name="IsDefault">1</prop>
												<prop name="Concentration">0</prop>
												<obj name="ChannelProp" class="ChannelProperty" version="1">
													<prop name="ChannelIdx">0</prop>
												</obj>
												<prop name="ReadOnly">1</prop>
											</obj>
											<obj name="PropertyObject" class="QuantCpHighProp" version="4">
												<prop name="PropertyTypeName">Cp High</prop>
												<prop name="Position">10</prop>
												<prop name="IsDefault">1</prop>
												<prop name="CpRangeHigh">0</prop>
												<obj name="ChannelProp" class="ChannelProperty" version="1">
													<prop name="ChannelIdx">0</prop>
												</obj>
												<prop name="ReadOnly">1</prop>
											</obj>
											<obj name="PropertyObject" class="QuantCpLowProp" version="4">
												<prop name="PropertyTypeName">Cp Low</prop>
												<prop name="Position">10</prop>
												<prop name="IsDefault">1</prop>
												<prop name="CpRangeLow">0</prop>
												<obj name="ChannelProp" class="ChannelProperty" version="1">
													<prop name="ChannelIdx">0</prop>
												</obj>
												<prop name="ReadOnly">1</prop>
											</obj>
											<obj name="PropertyObject" class="RQEffProp" version="4">
												<prop name="PropertyTypeName">Efficiency</prop>
												<prop name="Position">10</prop>
												<prop name="IsDefault">1</prop>
												<prop name="Efficiency">2</prop>
												<obj name="ChannelProp" class="ChannelProperty" version="1">
													<prop name="ChannelIdx">0</prop>
												</obj>
											</obj>
											<obj name="PropertyObject" class="ChannelGenotype" version="4">
												<prop name="PropertyTypeName">Melt Geno Genotype</prop>
												<prop name="Position">10</prop>
												<prop name="IsDefault">1</prop>
												<prop name="ReadOnly">1</prop>
												<obj name="ChannelProp" class="ChannelProperty" version="1">
													<prop name="ChannelIdx">0</prop>
												</obj>
											</obj>
											<obj name="PropertyObject" class="GroupChannelTypeProp" version="4">
												<prop name="PropertyTypeName">Melt Geno Sample Type</prop>
												<prop name="Position">10</prop>
												<prop name="IsDefault">0</prop>
												<prop name="GroupSampleType">mstUnknown</prop>
												<obj name="ChannelProp" class="ChannelProperty" version="1">
													<prop name="ChannelIdx">0</prop>
												</obj>
											</obj>
											<obj name="PropertyObject" class="QuantSampleTypeProperty" version="4">
												<prop name="PropertyTypeName">Quantification Sample Type</prop>
												<prop name="Position">10</prop>
												<prop name="IsDefault">0</prop>
												<prop name="SampleType">qsUnknown</prop>
												<obj name="ChannelProp" class="ChannelProperty" version="1">
													<prop name="ChannelIdx">0</prop>
												</obj>
											</obj>
											<obj name="PropertyObject" class="ChannelGenotype" version="4">
												<prop name="PropertyTypeName">Scanning Genotype</prop>
												<prop name="Position">10</prop>
												<prop name="IsDefault">1</prop>
												<prop name="ReadOnly">1</prop>
												<obj name="ChannelProp" class="ChannelProperty" version="1">
													<prop name="ChannelIdx">0</prop>
												</obj>
											</obj>
											<obj name="PropertyObject" class="GroupChannelTypeProp" version="4">
												<prop name="PropertyTypeName">Scanning Sample Type</prop>
												<prop name="Position">10</prop>
												<prop name="IsDefault">0</prop>
												<prop name="GroupSampleType">mstUnknown</prop>
												<obj name="ChannelProp" class="ChannelProperty" version="1">
													<prop name="ChannelIdx">0</prop>
												</obj>
											</obj>
											<obj name="PropertyObject" class="TargetName" version="4">
												<prop name="PropertyTypeName">Target Name</prop>
												<prop name="Position">10</prop>
												<prop name="IsDefault">1</prop>
												<obj name="ChannelProp" class="ChannelProperty" version="1">
													<prop name="ChannelIdx">0</prop>
												</obj>
											</obj>
											<obj name="PropertyObject" class="RQTargetProperty" version="4">
												<prop name="PropertyTypeName">Target Type</prop>
												<prop name="Position">10</prop>
												<prop name="IsDefault">0</prop>
												<prop name="TargetType">dtNone</prop>
												<obj name="ChannelProp" class="ChannelProperty" version="1">
													<prop name="ChannelIdx">0</prop>
												</obj>
											</obj>
										</list>
									</obj>
								</list>
							</obj>
						</obj>
						<prop name="ChannelPropertyCount">1</prop>
						<prop name="ContainerPosition">10</prop>
						<prop name="HasSampleProperties">1</prop>
						<obj name="SampleProperties" class="PropertyList" version="1">
							<list name="emlist" count="14">
								<obj name="PropertyObject" class="SamplePrefColor" version="4">
									<prop name="PropertyTypeName">Color</prop>
									<prop name="Position">10</prop>
									<prop name="IsDefault">0</prop>
									<prop name="Color">$00FD0299</prop>
								</obj>
								<obj name="PropertyObject" class="DominantChannelProp" version="4">
									<prop name="PropertyTypeName">Dominant Channel</prop>
									<prop name="Position">10</prop>
									<prop name="IsDefault">0</prop>
									<prop name="DominantChannel">0</prop>
								</obj>
								<obj name="PropertyObject" class="Genotype" version="4">
									<prop name="PropertyTypeName">EndPt Genotype</prop>
									<prop name="Position">10</prop>
									<prop name="IsDefault">1</prop>
									<prop name="ReadOnly">1</prop>
								</obj>
								<obj name="PropertyObject" class="GroupingSample" version="4">
									<prop name="PropertyTypeName">EndPt Sample Type</prop>
									<prop name="Position">10</prop>
									<prop name="IsDefault">0</prop>
									<prop name="GroupSampleType">mstUnknown</prop>
								</obj>
								<obj name="PropertyObject" class="SamplePrefLineStyle" version="4">
									<prop name="PropertyTypeName">Line Style</prop>
									<prop name="Position">10</prop>
									<prop name="IsDefault">0</prop>
									<prop name="LineStyle">psSolid</prop>
								</obj>
								<obj name="PropertyObject" class="GenSampleEditNotes" version="4">
									<prop name="PropertyTypeName">Notes</prop>
									<prop name="Position">10</prop>
									<prop name="IsDefault">1</prop>
								</obj>
								<obj name="PropertyObject" class="SamplePrefPointStyle" version="4">
									<prop name="PropertyTypeName">Point Style</prop>
									<prop name="Position">10</prop>
									<prop name="IsDefault">0</prop>
									<prop name="PointStyle">psNothing</prop>
								</obj>
								<obj name="PropertyObject" class="GenSampleEditPosition" version="4">
									<prop name="PropertyTypeName">Position</prop>
									<prop name="Position">10</prop>
									<prop name="IsDefault">1</prop>
								</obj>
								<obj name="PropertyObject" class="GenSampleEditReplicate" version="4">
									<prop name="PropertyTypeName">Replicate of</prop>
									<prop name="Position">10</prop>
									<prop name="IsDefault">1</prop>
									<prop name="ReplicateOf">-1</prop>
								</obj>
								<obj name="PropertyObject" class="HTCSampleID" version="4">
									<prop name="PropertyTypeName">Sample ID</prop>
									<prop name="Position">10</prop>
									<prop name="IsDefault">1</prop>
								</obj>
								<obj name="PropertyObject" class="GenSampleEditName" version="4">
									<prop name="PropertyTypeName">Sample Name</prop>
									<prop name="Position">10</prop>
									<prop name="IsDefault">1</prop>
									<prop name="name">Sample 11</prop>
								</obj>
								<obj name="PropertyObject" class="HTCSamplePrepNotes" version="4">
									<prop name="PropertyTypeName">Sample Prep Notes</prop>
									<prop name="Position">10</prop>
									<prop name="IsDefault">1</prop>
								</obj>
								<obj name="PropertyObject" class="GenSampleEditSubset" version="4">
									<prop name="PropertyTypeName">Subsets</prop>
									<prop name="Position">10</prop>
									<prop name="IsDefault">1</prop>
								</obj>
								<obj name="PropertyObject" class="SamplePrefWidth" version="5">
									<prop name="PropertyTypeName">Width</prop>
									<prop name="Position">10</prop>
									<prop name="IsDefault">1</prop>
									<prop name="Width">1</prop>
								</obj>
							</list>
						</obj>
					</obj>
					<obj name="item" class="SamplePropInfo" version="1">
						<obj name="ChannelProperties" class="ChanPropList" version="2">
							<obj name="ChannelProperties" class="EMList" version="1">
								<list name="emlist" count="1">
									<obj name="item" class="PropertyList" version="1">
										<list name="emlist" count="12">
											<obj name="PropertyObject" class="RQSampleTargetProperty" version="4">
												<prop name="PropertyTypeName">Combined Sample and Target Type</prop>
												<prop name="Position">11</prop>
												<prop name="IsDefault">0</prop>
												<obj name="ChannelProp" class="ChannelProperty" version="1">
													<prop name="ChannelIdx">0</prop>
												</obj>
											</obj>
											<obj name="PropertyObject" class="QuantConcProperty" version="4">
												<prop name="PropertyTypeName">Concentration</prop>
												<prop name="Position">11</prop>
												<prop name="IsDefault">1</prop>
												<prop name="Concentration">0</prop>
												<obj name="ChannelProp" class="ChannelProperty" version="1">
													<prop name="ChannelIdx">0</prop>
												</obj>
												<prop name="ReadOnly">1</prop>
											</obj>
											<obj name="PropertyObject" class="QuantCpHighProp" version="4">
												<prop name="PropertyTypeName">Cp High</prop>
												<prop name="Position">11</prop>
												<prop name="IsDefault">1</prop>
												<prop name="CpRangeHigh">0</prop>
												<obj name="ChannelProp" class="ChannelProperty" version="1">
													<prop name="ChannelIdx">0</prop>
												</obj>
												<prop name="ReadOnly">1</prop>
											</obj>
											<obj name="PropertyObject" class="QuantCpLowProp" version="4">
												<prop name="PropertyTypeName">Cp Low</prop>
												<prop name="Position">11</prop>
												<prop name="IsDefault">1</prop>
												<prop name="CpRangeLow">0</prop>
												<obj name="ChannelProp" class="ChannelProperty" version="1">
													<prop name="ChannelIdx">0</prop>
												</obj>
												<prop name="ReadOnly">1</prop>
											</obj>
											<obj name="PropertyObject" class="RQEffProp" version="4">
												<prop name="PropertyTypeName">Efficiency</prop>
												<prop name="Position">11</prop>
												<prop name="IsDefault">1</prop>
												<prop name="Efficiency">2</prop>
												<obj name="ChannelProp" class="ChannelProperty" version="1">
													<prop name="ChannelIdx">0</prop>
												</obj>
											</obj>
											<obj name="PropertyObject" class="ChannelGenotype" version="4">
												<prop name="PropertyTypeName">Melt Geno Genotype</prop>
												<prop name="Position">11</prop>
												<prop name="IsDefault">1</prop>
												<prop name="ReadOnly">1</prop>
												<obj name="ChannelProp" class="ChannelProperty" version="1">
													<prop name="ChannelIdx">0</prop>
												</obj>
											</obj>
											<obj name="PropertyObject" class="GroupChannelTypeProp" version="4">
												<prop name="PropertyTypeName">Melt Geno Sample Type</prop>
												<prop name="Position">11</prop>
												<prop name="IsDefault">0</prop>
												<prop name="GroupSampleType">mstUnknown</prop>
												<obj name="ChannelProp" class="ChannelProperty" version="1">
													<prop name="ChannelIdx">0</prop>
												</obj>
											</obj>
											<obj name="PropertyObject" class="QuantSampleTypeProperty" version="4">
												<prop name="PropertyTypeName">Quantification Sample Type</prop>
												<prop name="Position">11</prop>
												<prop name="IsDefault">0</prop>
												<prop name="SampleType">qsUnknown</prop>
												<obj name="ChannelProp" class="ChannelProperty" version="1">
													<prop name="ChannelIdx">0</prop>
												</obj>
											</obj>
											<obj name="PropertyObject" class="ChannelGenotype" version="4">
												<prop name="PropertyTypeName">Scanning Genotype</prop>
												<prop name="Position">11</prop>
												<prop name="IsDefault">1</prop>
												<prop name="ReadOnly">1</prop>
												<obj name="ChannelProp" class="ChannelProperty" version="1">
													<prop name="ChannelIdx">0</prop>
												</obj>
											</obj>
											<obj name="PropertyObject" class="GroupChannelTypeProp" version="4">
												<prop name="PropertyTypeName">Scanning Sample Type</prop>
												<prop name="Position">11</prop>
												<prop name="IsDefault">0</prop>
												<prop name="GroupSampleType">mstUnknown</prop>
												<obj name="ChannelProp" class="ChannelProperty" version="1">
													<prop name="ChannelIdx">0</prop>
												</obj>
											</obj>
											<obj name="PropertyObject" class="TargetName" version="4">
												<prop name="PropertyTypeName">Target Name</prop>
												<prop name="Position">11</prop>
												<prop name="IsDefault">1</prop>
												<obj name="ChannelProp" class="ChannelProperty" version="1">
													<prop name="ChannelIdx">0</prop>
												</obj>
											</obj>
											<obj name="PropertyObject" class="RQTargetProperty" version="4">
												<prop name="PropertyTypeName">Target Type</prop>
												<prop name="Position">11</prop>
												<prop name="IsDefault">0</prop>
												<prop name="TargetType">dtNone</prop>
												<obj name="ChannelProp" class="ChannelProperty" version="1">
													<prop name="ChannelIdx">0</prop>
												</obj>
											</obj>
										</list>
									</obj>
								</list>
							</obj>
						</obj>
						<prop name="ChannelPropertyCount">1</prop>
						<prop name="ContainerPosition">11</prop>
						<prop name="HasSampleProperties">1</prop>
						<obj name="SampleProperties" class="PropertyList" version="1">
							<list name="emlist" count="14">
								<obj name="PropertyObject" class="SamplePrefColor" version="4">
									<prop name="PropertyTypeName">Color</prop>
									<prop name="Position">11</prop>
									<prop name="IsDefault">0</prop>
									<prop name="Color">$0026C4B8</prop>
								</obj>
								<obj name="PropertyObject" class="DominantChannelProp" version="4">
									<prop name="PropertyTypeName">Dominant Channel</prop>
									<prop name="Position">11</prop>
									<prop name="IsDefault">0</prop>
									<prop name="DominantChannel">0</prop>
								</obj>
								<obj name="PropertyObject" class="Genotype" version="4">
									<prop name="PropertyTypeName">EndPt Genotype</prop>
									<prop name="Position">11</prop>
									<prop name="IsDefault">1</prop>
									<prop name="ReadOnly">1</prop>
								</obj>
								<obj name="PropertyObject" class="GroupingSample" version="4">
									<prop name="PropertyTypeName">EndPt Sample Type</prop>
									<prop name="Position">11</prop>
									<prop name="IsDefault">0</prop>
									<prop name="GroupSampleType">mstUnknown</prop>
								</obj>
								<obj name="PropertyObject" class="SamplePrefLineStyle" version="4">
									<prop name="PropertyTypeName">Line Style</prop>
									<prop name="Position">11</prop>
									<prop name="IsDefault">0</prop>
									<prop name="LineStyle">psSolid</prop>
								</obj>
								<obj name="PropertyObject" class="GenSampleEditNotes" version="4">
									<prop name="PropertyTypeName">Notes</prop>
									<prop name="Position">11</prop>
									<prop name="IsDefault">1</prop>
								</obj>
								<obj name="PropertyObject" class="SamplePrefPointStyle" version="4">
									<prop name="PropertyTypeName">Point Style</prop>
									<prop name="Position">11</prop>
									<prop name="IsDefault">0</prop>
									<prop name="PointStyle">psNothing</prop>
								</obj>
								<obj name="PropertyObject" class="GenSampleEditPosition" version="4">
									<prop name="PropertyTypeName">Position</prop>
									<prop name="Position">11</prop>
									<prop name="IsDefault">1</prop>
								</obj>
								<obj name="PropertyObject" class="GenSampleEditReplicate" version="4">
									<prop name="PropertyTypeName">Replicate of</prop>
									<prop name="Position">11</prop>
									<prop name="IsDefault">1</prop>
									<prop name="ReplicateOf">-1</prop>
								</obj>
								<obj name="PropertyObject" class="HTCSampleID" version="4">
									<prop name="PropertyTypeName">Sample ID</prop>
									<prop name="Position">11</prop>
									<prop name="IsDefault">1</prop>
								</obj>
								<obj name="PropertyObject" class="GenSampleEditName" version="4">
									<prop name="PropertyTypeName">Sample Name</prop>
									<prop name="Position">11</prop>
									<prop name="IsDefault">1</prop>
									<prop name="name">Sample 12</prop>
								</obj>
								<obj name="PropertyObject" class="HTCSamplePrepNotes" version="4">
									<prop name="PropertyTypeName">Sample Prep Notes</prop>
									<prop name="Position">11</prop>
									<prop name="IsDefault">1</prop>
								</obj>
								<obj name="PropertyObject" class="GenSampleEditSubset" version="4">
									<prop name="PropertyTypeName">Subsets</prop>
									<prop name="Position">11</prop>
									<prop name="IsDefault">1</prop>
								</obj>
								<obj name="PropertyObject" class="SamplePrefWidth" version="5">
									<prop name="PropertyTypeName">Width</prop>
									<prop name="Position">11</prop>
									<prop name="IsDefault">1</prop>
									<prop name="Width">1</prop>
								</obj>
							</list>
						</obj>
					</obj>
					<obj name="item" class="SamplePropInfo" version="1">
						<obj name="ChannelProperties" class="ChanPropList" version="2">
							<obj name="ChannelProperties" class="EMList" version="1">
								<list name="emlist" count="1">
									<obj name="item" class="PropertyList" version="1">
										<list name="emlist" count="12">
											<obj name="PropertyObject" class="RQSampleTargetProperty" version="4">
												<prop name="PropertyTypeName">Combined Sample and Target Type</prop>
												<prop name="Position">12</prop>
												<prop name="IsDefault">0</prop>
												<obj name="ChannelProp" class="ChannelProperty" version="1">
													<prop name="ChannelIdx">0</prop>
												</obj>
											</obj>
											<obj name="PropertyObject" class="QuantConcProperty" version="4">
												<prop name="PropertyTypeName">Concentration</prop>
												<prop name="Position">12</prop>
												<prop name="IsDefault">1</prop>
												<prop name="Concentration">0</prop>
												<obj name="ChannelProp" class="ChannelProperty" version="1">
													<prop name="ChannelIdx">0</prop>
												</obj>
												<prop name="ReadOnly">1</prop>
											</obj>
											<obj name="PropertyObject" class="QuantCpHighProp" version="4">
												<prop name="PropertyTypeName">Cp High</prop>
												<prop name="Position">12</prop>
												<prop name="IsDefault">1</prop>
												<prop name="CpRangeHigh">0</prop>
												<obj name="ChannelProp" class="ChannelProperty" version="1">
													<prop name="ChannelIdx">0</prop>
												</obj>
												<prop name="ReadOnly">1</prop>
											</obj>
											<obj name="PropertyObject" class="QuantCpLowProp" version="4">
												<prop name="PropertyTypeName">Cp Low</prop>
												<prop name="Position">12</prop>
												<prop name="IsDefault">1</prop>
												<prop name="CpRangeLow">0</prop>
												<obj name="ChannelProp" class="ChannelProperty" version="1">
													<prop name="ChannelIdx">0</prop>
												</obj>
												<prop name="ReadOnly">1</prop>
											</obj>
											<obj name="PropertyObject" class="RQEffProp" version="4">
												<prop name="PropertyTypeName">Efficiency</prop>
												<prop name="Position">12</prop>
												<prop name="IsDefault">1</prop>
												<prop name="Efficiency">2</prop>
												<obj name="ChannelProp" class="ChannelProperty" version="1">
													<prop name="ChannelIdx">0</prop>
												</obj>
											</obj>
											<obj name="PropertyObject" class="ChannelGenotype" version="4">
												<prop name="PropertyTypeName">Melt Geno Genotype</prop>
												<prop name="Position">12</prop>
												<prop name="IsDefault">1</prop>
												<prop name="ReadOnly">1</prop>
												<obj name="ChannelProp" class="ChannelProperty" version="1">
													<prop name="ChannelIdx">0</prop>
												</obj>
											</obj>
											<obj name="PropertyObject" class="GroupChannelTypeProp" version="4">
												<prop name="PropertyTypeName">Melt Geno Sample Type</prop>
												<prop name="Position">12</prop>
												<prop name="IsDefault">0</prop>
												<prop name="GroupSampleType">mstUnknown</prop>
												<obj name="ChannelProp" class="ChannelProperty" version="1">
													<prop name="ChannelIdx">0</prop>
												</obj>
											</obj>
											<obj name="PropertyObject" class="QuantSampleTypeProperty" version="4">
												<prop name="PropertyTypeName">Quantification Sample Type</prop>
												<prop name="Position">12</prop>
												<prop name="IsDefault">0</prop>
												<prop name="SampleType">qsUnknown</prop>
												<obj name="ChannelProp" class="ChannelProperty" version="1">
													<prop name="ChannelIdx">0</prop>
												</obj>
											</obj>
											<obj name="PropertyObject" class="ChannelGenotype" version="4">
												<prop name="PropertyTypeName">Scanning Genotype</prop>
												<prop name="Position">12</prop>
												<prop name="IsDefault">1</prop>
												<prop name="ReadOnly">1</prop>
												<obj name="ChannelProp" class="ChannelProperty" version="1">
													<prop name="ChannelIdx">0</prop>
												</obj>
											</obj>
											<obj name="PropertyObject" class="GroupChannelTypeProp" version="4">
												<prop name="PropertyTypeName">Scanning Sample Type</prop>
												<prop name="Position">12</prop>
												<prop name="IsDefault">0</prop>
												<prop name="GroupSampleType">mstUnknown</prop>
												<obj name="ChannelProp" class="ChannelProperty" version="1">
													<prop name="ChannelIdx">0</prop>
												</obj>
											</obj>
											<obj name="PropertyObject" class="TargetName" version="4">
												<prop name="PropertyTypeName">Target Name</prop>
												<prop name="Position">12</prop>
												<prop name="IsDefault">1</prop>
												<obj name="ChannelProp" class="ChannelProperty" version="1">
													<prop name="ChannelIdx">0</prop>
												</obj>
											</obj>
											<obj name="PropertyObject" class="RQTargetProperty" version="4">
												<prop name="PropertyTypeName">Target Type</prop>
												<prop name="Position">12</prop>
												<prop name="IsDefault">0</prop>
												<prop name="TargetType">dtNone</prop>
												<obj name="ChannelProp" class="ChannelProperty" version="1">
													<prop name="ChannelIdx">0</prop>
												</obj>
											</obj>
										</list>
									</obj>
								</list>
							</obj>
						</obj>
						<prop name="ChannelPropertyCount">1</prop>
						<prop name="ContainerPosition">12</prop>
						<prop name="HasSampleProperties">1</prop>
						<obj name="SampleProperties" class="PropertyList" version="1">
							<list name="emlist" count="14">
								<obj name="PropertyObject" class="SamplePrefColor" version="4">
									<prop name="PropertyTypeName">Color</prop>
									<prop name="Position">12</prop>
									<prop name="IsDefault">0</prop>
									<prop name="Color">$00FF8000</prop>
								</obj>
								<obj name="PropertyObject" class="DominantChannelProp" version="4">
									<prop name="PropertyTypeName">Dominant Channel</prop>
									<prop name="Position">12</prop>
									<prop name="IsDefault">0</prop>
									<prop name="DominantChannel">0</prop>
								</obj>
								<obj name="PropertyObject" class="Genotype" version="4">
									<prop name="PropertyTypeName">EndPt Genotype</prop>
									<prop name="Position">12</prop>
									<prop name="IsDefault">1</prop>
									<prop name="ReadOnly">1</prop>
								</obj>
								<obj name="PropertyObject" class="GroupingSample" version="4">
									<prop name="PropertyTypeName">EndPt Sample Type</prop>
									<prop name="Position">12</prop>
									<prop name="IsDefault">0</prop>
									<prop name="GroupSampleType">mstUnknown</prop>
								</obj>
								<obj name="PropertyObject" class="SamplePrefLineStyle" version="4">
									<prop name="PropertyTypeName">Line Style</prop>
									<prop name="Position">12</prop>
									<prop name="IsDefault">0</prop>
									<prop name="LineStyle">psSolid</prop>
								</obj>
								<obj name="PropertyObject" class="GenSampleEditNotes" version="4">
									<prop name="PropertyTypeName">Notes</prop>
									<prop name="Position">12</prop>
									<prop name="IsDefault">1</prop>
								</obj>
								<obj name="PropertyObject" class="SamplePrefPointStyle" version="4">
									<prop name="PropertyTypeName">Point Style</prop>
									<prop name="Position">12</prop>
									<prop name="IsDefault">0</prop>
									<prop name="PointStyle">psNothing</prop>
								</obj>
								<obj name="PropertyObject" class="GenSampleEditPosition" version="4">
									<prop name="PropertyTypeName">Position</prop>
									<prop name="Position">12</prop>
									<prop name="IsDefault">1</prop>
								</obj>
								<obj name="PropertyObject" class="GenSampleEditReplicate" version="4">
									<prop name="PropertyTypeName">Replicate of</prop>
									<prop name="Position">12</prop>
									<prop name="IsDefault">1</prop>
									<prop name="ReplicateOf">-1</prop>
								</obj>
								<obj name="PropertyObject" class="HTCSampleID" version="4">
									<prop name="PropertyTypeName">Sample ID</prop>
									<prop name="Position">12</prop>
									<prop name="IsDefault">1</prop>
								</obj>
								<obj name="PropertyObject" class="GenSampleEditName" version="4">
									<prop name="PropertyTypeName">Sample Name</prop>
									<prop name="Position">12</prop>
									<prop name="IsDefault">1</prop>
									<prop name="name">Sample 13</prop>
								</obj>
								<obj name="PropertyObject" class="HTCSamplePrepNotes" version="4">
									<prop name="PropertyTypeName">Sample Prep Notes</prop>
									<prop name="Position">12</prop>
									<prop name="IsDefault">1</prop>
								</obj>
								<obj name="PropertyObject" class="GenSampleEditSubset" version="4">
									<prop name="PropertyTypeName">Subsets</prop>
									<prop name="Position">12</prop>
									<prop name="IsDefault">1</prop>
								</obj>
								<obj name="PropertyObject" class="SamplePrefWidth" version="5">
									<prop name="PropertyTypeName">Width</prop>
									<prop name="Position">12</prop>
									<prop name="IsDefault">1</prop>
									<prop name="Width">1</prop>
								</obj>
							</list>
						</obj>
					</obj>
					<obj name="item" class="SamplePropInfo" version="1">
						<obj name="ChannelProperties" class="ChanPropList" version="2">
							<obj name="ChannelProperties" class="EMList" version="1">
								<list name="emlist" count="1">
									<obj name="item" class="PropertyList" version="1">
										<list name="emlist" count="12">
											<obj name="PropertyObject" class="RQSampleTargetProperty" version="4">
												<prop name="PropertyTypeName">Combined Sample and Target Type</prop>
												<prop name="Position">13</prop>
												<prop name="IsDefault">0</prop>
												<obj name="ChannelProp" class="ChannelProperty" version="1">
													<prop name="ChannelIdx">0</prop>
												</obj>
											</obj>
											<obj name="PropertyObject" class="QuantConcProperty" version="4">
												<prop name="PropertyTypeName">Concentration</prop>
												<prop name="Position">13</prop>
												<prop name="IsDefault">1</prop>
												<prop name="Concentration">0</prop>
												<obj name="ChannelProp" class="ChannelProperty" version="1">
													<prop name="ChannelIdx">0</prop>
												</obj>
												<prop name="ReadOnly">1</prop>
											</obj>
											<obj name="PropertyObject" class="QuantCpHighProp" version="4">
												<prop name="PropertyTypeName">Cp High</prop>
												<prop name="Position">13</prop>
												<prop name="IsDefault">1</prop>
												<prop name="CpRangeHigh">0</prop>
												<obj name="ChannelProp" class="ChannelProperty" version="1">
													<prop name="ChannelIdx">0</prop>
												</obj>
												<prop name="ReadOnly">1</prop>
											</obj>
											<obj name="PropertyObject" class="QuantCpLowProp" version="4">
												<prop name="PropertyTypeName">Cp Low</prop>
												<prop name="Position">13</prop>
												<prop name="IsDefault">1</prop>
												<prop name="CpRangeLow">0</prop>
												<obj name="ChannelProp" class="ChannelProperty" version="1">
													<prop name="ChannelIdx">0</prop>
												</obj>
												<prop name="ReadOnly">1</prop>
											</obj>
											<obj name="PropertyObject" class="RQEffProp" version="4">
												<prop name="PropertyTypeName">Efficiency</prop>
												<prop name="Position">13</prop>
												<prop name="IsDefault">1</prop>
												<prop name="Efficiency">2</prop>
												<obj name="ChannelProp" class="ChannelProperty" version="1">
													<prop name="ChannelIdx">0</prop>
												</obj>
											</obj>
											<obj name="PropertyObject" class="ChannelGenotype" version="4">
												<prop name="PropertyTypeName">Melt Geno Genotype</prop>
												<prop name="Position">13</prop>
												<prop name="IsDefault">1</prop>
												<prop name="ReadOnly">1</prop>
												<obj name="ChannelProp" class="ChannelProperty" version="1">
													<prop name="ChannelIdx">0</prop>
												</obj>
											</obj>
											<obj name="PropertyObject" class="GroupChannelTypeProp" version="4">
												<prop name="PropertyTypeName">Melt Geno Sample Type</prop>
												<prop name="Position">13</prop>
												<prop name="IsDefault">0</prop>
												<prop name="GroupSampleType">mstUnknown</prop>
												<obj name="ChannelProp" class="ChannelProperty" version="1">
													<prop name="ChannelIdx">0</prop>
												</obj>
											</obj>
											<obj name="PropertyObject" class="QuantSampleTypeProperty" version="4">
												<prop name="PropertyTypeName">Quantification Sample Type</prop>
												<prop name="Position">13</prop>
												<prop name="IsDefault">0</prop>
												<prop name="SampleType">qsUnknown</prop>
												<obj name="ChannelProp" class="ChannelProperty" version="1">
													<prop name="ChannelIdx">0</prop>
												</obj>
											</obj>
											<obj name="PropertyObject" class="ChannelGenotype" version="4">
												<prop name="PropertyTypeName">Scanning Genotype</prop>
												<prop name="Position">13</prop>
												<prop name="IsDefault">1</prop>
												<prop name="ReadOnly">1</prop>
												<obj name="ChannelProp" class="ChannelProperty" version="1">
													<prop name="ChannelIdx">0</prop>
												</obj>
											</obj>
											<obj name="PropertyObject" class="GroupChannelTypeProp" version="4">
												<prop name="PropertyTypeName">Scanning Sample Type</prop>
												<prop name="Position">13</prop>
												<prop name="IsDefault">0</prop>
												<prop name="GroupSampleType">mstUnknown</prop>
												<obj name="ChannelProp" class="ChannelProperty" version="1">
													<prop name="ChannelIdx">0</prop>
												</obj>
											</obj>
											<obj name="PropertyObject" class="TargetName" version="4">
												<prop name="PropertyTypeName">Target Name</prop>
												<prop name="Position">13</prop>
												<prop name="IsDefault">1</prop>
												<obj name="ChannelProp" class="ChannelProperty" version="1">
													<prop name="ChannelIdx">0</prop>
												</obj>
											</obj>
											<obj name="PropertyObject" class="RQTargetProperty" version="4">
												<prop name="PropertyTypeName">Target Type</prop>
												<prop name="Position">13</prop>
												<prop name="IsDefault">0</prop>
												<prop name="TargetType">dtNone</prop>
												<obj name="ChannelProp" class="ChannelProperty" version="1">
													<prop name="ChannelIdx">0</prop>
												</obj>
											</obj>
										</list>
									</obj>
								</list>
							</obj>
						</obj>
						<prop name="ChannelPropertyCount">1</prop>
						<prop name="ContainerPosition">13</prop>
						<prop name="HasSampleProperties">1</prop>
						<obj name="SampleProperties" class="PropertyList" version="1">
							<list name="emlist" count="14">
								<obj name="PropertyObject" class="SamplePrefColor" version="4">
									<prop name="PropertyTypeName">Color</prop>
									<prop name="Position">13</prop>
									<prop name="IsDefault">0</prop>
									<prop name="Color">clRed</prop>
								</obj>
								<obj name="PropertyObject" class="DominantChannelProp" version="4">
									<prop name="PropertyTypeName">Dominant Channel</prop>
									<prop name="Position">13</prop>
									<prop name="IsDefault">0</prop>
									<prop name="DominantChannel">0</prop>
								</obj>
								<obj name="PropertyObject" class="Genotype" version="4">
									<prop name="PropertyTypeName">EndPt Genotype</prop>
									<prop name="Position">13</prop>
									<prop name="IsDefault">1</prop>
									<prop name="ReadOnly">1</prop>
								</obj>
								<obj name="PropertyObject" class="GroupingSample" version="4">
									<prop name="PropertyTypeName">EndPt Sample Type</prop>
									<prop name="Position">13</prop>
									<prop name="IsDefault">0</prop>
									<prop name="GroupSampleType">mstUnknown</prop>
								</obj>
								<obj name="PropertyObject" class="SamplePrefLineStyle" version="4">
									<prop name="PropertyTypeName">Line Style</prop>
									<prop name="Position">13</prop>
									<prop name="IsDefault">0</prop>
									<prop name="LineStyle">psSolid</prop>
								</obj>
								<obj name="PropertyObject" class="GenSampleEditNotes" version="4">
									<prop name="PropertyTypeName">Notes</prop>
									<prop name="Position">13</prop>
									<prop name="IsDefault">1</prop>
								</obj>
								<obj name="PropertyObject" class="SamplePrefPointStyle" version="4">
									<prop name="PropertyTypeName">Point Style</prop>
									<prop name="Position">13</prop>
									<prop name="IsDefault">0</prop>
									<prop name="PointStyle">psNothing</prop>
								</obj>
								<obj name="PropertyObject" class="GenSampleEditPosition" version="4">
									<prop name="PropertyTypeName">Position</prop>
									<prop name="Position">13</prop>
									<prop name="IsDefault">1</prop>
								</obj>
								<obj name="PropertyObject" class="GenSampleEditReplicate" version="4">
									<prop name="PropertyTypeName">Replicate of</prop>
									<prop name="Position">13</prop>
									<prop name="IsDefault">1</prop>
									<prop name="ReplicateOf">-1</prop>
								</obj>
								<obj name="PropertyObject" class="HTCSampleID" version="4">
									<prop name="PropertyTypeName">Sample ID</prop>
									<prop name="Position">13</prop>
									<prop name="IsDefault">1</prop>
								</obj>
								<obj name="PropertyObject" class="GenSampleEditName" version="4">
									<prop name="PropertyTypeName">Sample Name</prop>
									<prop name="Position">13</prop>
									<prop name="IsDefault">1</prop>
									<prop name="name">Sample 14</prop>
								</obj>
								<obj name="PropertyObject" class="HTCSamplePrepNotes" version="4">
									<prop name="PropertyTypeName">Sample Prep Notes</prop>
									<prop name="Position">13</prop>
									<prop name="IsDefault">1</prop>
								</obj>
								<obj name="PropertyObject" class="GenSampleEditSubset" version="4">
									<prop name="PropertyTypeName">Subsets</prop>
									<prop name="Position">13</prop>
									<prop name="IsDefault">1</prop>
								</obj>
								<obj name="PropertyObject" class="SamplePrefWidth" version="5">
									<prop name="PropertyTypeName">Width</prop>
									<prop name="Position">13</prop>
									<prop name="IsDefault">1</prop>
									<prop name="Width">1</prop>
								</obj>
							</list>
						</obj>
					</obj>
					<obj name="item" class="SamplePropInfo" version="1">
						<obj name="ChannelProperties" class="ChanPropList" version="2">
							<obj name="ChannelProperties" class="EMList" version="1">
								<list name="emlist" count="1">
									<obj name="item" class="PropertyList" version="1">
										<list name="emlist" count="12">
											<obj name="PropertyObject" class="RQSampleTargetProperty" version="4">
												<prop name="PropertyTypeName">Combined Sample and Target Type</prop>
												<prop name="Position">14</prop>
												<prop name="IsDefault">0</prop>
												<obj name="ChannelProp" class="ChannelProperty" version="1">
													<prop name="ChannelIdx">0</prop>
												</obj>
											</obj>
											<obj name="PropertyObject" class="QuantConcProperty" version="4">
												<prop name="PropertyTypeName">Concentration</prop>
												<prop name="Position">14</prop>
												<prop name="IsDefault">1</prop>
												<prop name="Concentration">0</prop>
												<obj name="ChannelProp" class="ChannelProperty" version="1">
													<prop name="ChannelIdx">0</prop>
												</obj>
												<prop name="ReadOnly">1</prop>
											</obj>
											<obj name="PropertyObject" class="QuantCpHighProp" version="4">
												<prop name="PropertyTypeName">Cp High</prop>
												<prop name="Position">14</prop>
												<prop name="IsDefault">1</prop>
												<prop name="CpRangeHigh">0</prop>
												<obj name="ChannelProp" class="ChannelProperty" version="1">
													<prop name="ChannelIdx">0</prop>
												</obj>
												<prop name="ReadOnly">1</prop>
											</obj>
											<obj name="PropertyObject" class="QuantCpLowProp" version="4">
												<prop name="PropertyTypeName">Cp Low</prop>
												<prop name="Position">14</prop>
												<prop name="IsDefault">1</prop>
												<prop name="CpRangeLow">0</prop>
												<obj name="ChannelProp" class="ChannelProperty" version="1">
													<prop name="ChannelIdx">0</prop>
												</obj>
												<prop name="ReadOnly">1</prop>
											</obj>
											<obj name="PropertyObject" class="RQEffProp" version="4">
												<prop name="PropertyTypeName">Efficiency</prop>
												<prop name="Position">14</prop>
												<prop name="IsDefault">1</prop>
												<prop name="Efficiency">2</prop>
												<obj name="ChannelProp" class="ChannelProperty" version="1">
													<prop name="ChannelIdx">0</prop>
												</obj>
											</obj>
											<obj name="PropertyObject" class="ChannelGenotype" version="4">
												<prop name="PropertyTypeName">Melt Geno Genotype</prop>
												<prop name="Position">14</prop>
												<prop name="IsDefault">1</prop>
												<prop name="ReadOnly">1</prop>
												<obj name="ChannelProp" class="ChannelProperty" version="1">
													<prop name="ChannelIdx">0</prop>
												</obj>
											</obj>
											<obj name="PropertyObject" class="GroupChannelTypeProp" version="4">
												<prop name="PropertyTypeName">Melt Geno Sample Type</prop>
												<prop name="Position">14</prop>
												<prop name="IsDefault">0</prop>
												<prop name="GroupSampleType">mstUnknown</prop>
												<obj name="ChannelProp" class="ChannelProperty" version="1">
													<prop name="ChannelIdx">0</prop>
												</obj>
											</obj>
											<obj name="PropertyObject" class="QuantSampleTypeProperty" version="4">
												<prop name="PropertyTypeName">Quantification Sample Type</prop>
												<prop name="Position">14</prop>
												<prop name="IsDefault">0</prop>
												<prop name="SampleType">qsUnknown</prop>
												<obj name="ChannelProp" class="ChannelProperty" version="1">
													<prop name="ChannelIdx">0</prop>
												</obj>
											</obj>
											<obj name="PropertyObject" class="ChannelGenotype" version="4">
												<prop name="PropertyTypeName">Scanning Genotype</prop>
												<prop name="Position">14</prop>
												<prop name="IsDefault">1</prop>
												<prop name="ReadOnly">1</prop>
												<obj name="ChannelProp" class="ChannelProperty" version="1">
													<prop name="ChannelIdx">0</prop>
												</obj>
											</obj>
											<obj name="PropertyObject" class="GroupChannelTypeProp" version="4">
												<prop name="PropertyTypeName">Scanning Sample Type</prop>
												<prop name="Position">14</prop>
												<prop name="IsDefault">0</prop>
												<prop name="GroupSampleType">mstUnknown</prop>
												<obj name="ChannelProp" class="ChannelProperty" version="1">
													<prop name="ChannelIdx">0</prop>
												</obj>
											</obj>
											<obj name="PropertyObject" class="TargetName" version="4">
												<prop name="PropertyTypeName">Target Name</prop>
												<prop name="Position">14</prop>
												<prop name="IsDefault">1</prop>
												<obj name="ChannelProp" class="ChannelProperty" version="1">
													<prop name="ChannelIdx">0</prop>
												</obj>
											</obj>
											<obj name="PropertyObject" class="RQTargetProperty" version="4">
												<prop name="PropertyTypeName">Target Type</prop>
												<prop name="Position">14</prop>
												<prop name="IsDefault">0</prop>
												<prop name="TargetType">dtNone</prop>
												<obj name="ChannelProp" class="ChannelProperty" version="1">
													<prop name="ChannelIdx">0</prop>
												</obj>
											</obj>
										</list>
									</obj>
								</list>
							</obj>
						</obj>
						<prop name="ChannelPropertyCount">1</prop>
						<prop name="ContainerPosition">14</prop>
						<prop name="HasSampleProperties">1</prop>
						<obj name="SampleProperties" class="PropertyList" version="1">
							<list name="emlist" count="14">
								<obj name="PropertyObject" class="SamplePrefColor" version="4">
									<prop name="PropertyTypeName">Color</prop>
									<prop name="Position">14</prop>
									<prop name="IsDefault">0</prop>
									<prop name="Color">$0030D700</prop>
								</obj>
								<obj name="PropertyObject" class="DominantChannelProp" version="4">
									<prop name="PropertyTypeName">Dominant Channel</prop>
									<prop name="Position">14</prop>
									<prop name="IsDefault">0</prop>
									<prop name="DominantChannel">0</prop>
								</obj>
								<obj name="PropertyObject" class="Genotype" version="4">
									<prop name="PropertyTypeName">EndPt Genotype</prop>
									<prop name="Position">14</prop>
									<prop name="IsDefault">1</prop>
									<prop name="ReadOnly">1</prop>
								</obj>
								<obj name="PropertyObject" class="GroupingSample" version="4">
									<prop name="PropertyTypeName">EndPt Sample Type</prop>
									<prop name="Position">14</prop>
									<prop name="IsDefault">0</prop>
									<prop name="GroupSampleType">mstUnknown</prop>
								</obj>
								<obj name="PropertyObject" class="SamplePrefLineStyle" version="4">
									<prop name="PropertyTypeName">Line Style</prop>
									<prop name="Position">14</prop>
									<prop name="IsDefault">0</prop>
									<prop name="LineStyle">psSolid</prop>
								</obj>
								<obj name="PropertyObject" class="GenSampleEditNotes" version="4">
									<prop name="PropertyTypeName">Notes</prop>
									<prop name="Position">14</prop>
									<prop name="IsDefault">1</prop>
								</obj>
								<obj name="PropertyObject" class="SamplePrefPointStyle" version="4">
									<prop name="PropertyTypeName">Point Style</prop>
									<prop name="Position">14</prop>
									<prop name="IsDefault">0</prop>
									<prop name="PointStyle">psNothing</prop>
								</obj>
								<obj name="PropertyObject" class="GenSampleEditPosition" version="4">
									<prop name="PropertyTypeName">Position</prop>
									<prop name="Position">14</prop>
									<prop name="IsDefault">1</prop>
								</obj>
								<obj name="PropertyObject" class="GenSampleEditReplicate" version="4">
									<prop name="PropertyTypeName">Replicate of</prop>
									<prop name="Position">14</prop>
									<prop name="IsDefault">1</prop>
									<prop name="ReplicateOf">-1</prop>
								</obj>
								<obj name="PropertyObject" class="HTCSampleID" version="4">
									<prop name="PropertyTypeName">Sample ID</prop>
									<prop name="Position">14</prop>
									<prop name="IsDefault">1</prop>
								</obj>
								<obj name="PropertyObject" class="GenSampleEditName" version="4">
									<prop name="PropertyTypeName">Sample Name</prop>
									<prop name="Position">14</prop>
									<prop name="IsDefault">1</prop>
									<prop name="name">Sample 15</prop>
								</obj>
								<obj name="PropertyObject" class="HTCSamplePrepNotes" version="4">
									<prop name="PropertyTypeName">Sample Prep Notes</prop>
									<prop name="Position">14</prop>
									<prop name="IsDefault">1</prop>
								</obj>
								<obj name="PropertyObject" class="GenSampleEditSubset" version="4">
									<prop name="PropertyTypeName">Subsets</prop>
									<prop name="Position">14</prop>
									<prop name="IsDefault">1</prop>
								</obj>
								<obj name="PropertyObject" class="SamplePrefWidth" version="5">
									<prop name="PropertyTypeName">Width</prop>
									<prop name="Position">14</prop>
									<prop name="IsDefault">1</prop>
									<prop name="Width">1</prop>
								</obj>
							</list>
						</obj>
					</obj>
					<obj name="item" class="SamplePropInfo" version="1">
						<obj name="ChannelProperties" class="ChanPropList" version="2">
							<obj name="ChannelProperties" class="EMList" version="1">
								<list name="emlist" count="1">
									<obj name="item" class="PropertyList" version="1">
										<list name="emlist" count="12">
											<obj name="PropertyObject" class="RQSampleTargetProperty" version="4">
												<prop name="PropertyTypeName">Combined Sample and Target Type</prop>
												<prop name="Position">15</prop>
												<prop name="IsDefault">0</prop>
												<obj name="ChannelProp" class="ChannelProperty" version="1">
													<prop name="ChannelIdx">0</prop>
												</obj>
											</obj>
											<obj name="PropertyObject" class="QuantConcProperty" version="4">
												<prop name="PropertyTypeName">Concentration</prop>
												<prop name="Position">15</prop>
												<prop name="IsDefault">1</prop>
												<prop name="Concentration">0</prop>
												<obj name="ChannelProp" class="ChannelProperty" version="1">
													<prop name="ChannelIdx">0</prop>
												</obj>
												<prop name="ReadOnly">1</prop>
											</obj>
											<obj name="PropertyObject" class="QuantCpHighProp" version="4">
												<prop name="PropertyTypeName">Cp High</prop>
												<prop name="Position">15</prop>
												<prop name="IsDefault">1</prop>
												<prop name="CpRangeHigh">0</prop>
												<obj name="ChannelProp" class="ChannelProperty" version="1">
													<prop name="ChannelIdx">0</prop>
												</obj>
												<prop name="ReadOnly">1</prop>
											</obj>
											<obj name="PropertyObject" class="QuantCpLowProp" version="4">
												<prop name="PropertyTypeName">Cp Low</prop>
												<prop name="Position">15</prop>
												<prop name="IsDefault">1</prop>
												<prop name="CpRangeLow">0</prop>
												<obj name="ChannelProp" class="ChannelProperty" version="1">
													<prop name="ChannelIdx">0</prop>
												</obj>
												<prop name="ReadOnly">1</prop>
											</obj>
											<obj name="PropertyObject" class="RQEffProp" version="4">
												<prop name="PropertyTypeName">Efficiency</prop>
												<prop name="Position">15</prop>
												<prop name="IsDefault">1</prop>
												<prop name="Efficiency">2</prop>
												<obj name="ChannelProp" class="ChannelProperty" version="1">
													<prop name="ChannelIdx">0</prop>
												</obj>
											</obj>
											<obj name="PropertyObject" class="ChannelGenotype" version="4">
												<prop name="PropertyTypeName">Melt Geno Genotype</prop>
												<prop name="Position">15</prop>
												<prop name="IsDefault">1</prop>
												<prop name="ReadOnly">1</prop>
												<obj name="ChannelProp" class="ChannelProperty" version="1">
													<prop name="ChannelIdx">0</prop>
												</obj>
											</obj>
											<obj name="PropertyObject" class="GroupChannelTypeProp" version="4">
												<prop name="PropertyTypeName">Melt Geno Sample Type</prop>
												<prop name="Position">15</prop>
												<prop name="IsDefault">0</prop>
												<prop name="GroupSampleType">mstUnknown</prop>
												<obj name="ChannelProp" class="ChannelProperty" version="1">
													<prop name="ChannelIdx">0</prop>
												</obj>
											</obj>
											<obj name="PropertyObject" class="QuantSampleTypeProperty" version="4">
												<prop name="PropertyTypeName">Quantification Sample Type</prop>
												<prop name="Position">15</prop>
												<prop name="IsDefault">0</prop>
												<prop name="SampleType">qsUnknown</prop>
												<obj name="ChannelProp" class="ChannelProperty" version="1">
													<prop name="ChannelIdx">0</prop>
												</obj>
											</obj>
											<obj name="PropertyObject" class="ChannelGenotype" version="4">
												<prop name="PropertyTypeName">Scanning Genotype</prop>
												<prop name="Position">15</prop>
												<prop name="IsDefault">1</prop>
												<prop name="ReadOnly">1</prop>
												<obj name="ChannelProp" class="ChannelProperty" version="1">
													<prop name="ChannelIdx">0</prop>
												</obj>
											</obj>
											<obj name="PropertyObject" class="GroupChannelTypeProp" version="4">
												<prop name="PropertyTypeName">Scanning Sample Type</prop>
												<prop name="Position">15</prop>
												<prop name="IsDefault">0</prop>
												<prop name="GroupSampleType">mstUnknown</prop>
												<obj name="ChannelProp" class="ChannelProperty" version="1">
													<prop name="ChannelIdx">0</prop>
												</obj>
											</obj>
											<obj name="PropertyObject" class="TargetName" version="4">
												<prop name="PropertyTypeName">Target Name</prop>
												<prop name="Position">15</prop>
												<prop name="IsDefault">1</prop>
												<obj name="ChannelProp" class="ChannelProperty" version="1">
													<prop name="ChannelIdx">0</prop>
												</obj>
											</obj>
											<obj name="PropertyObject" class="RQTargetProperty" version="4">
												<prop name="PropertyTypeName">Target Type</prop>
												<prop name="Position">15</prop>
												<prop name="IsDefault">0</prop>
												<prop name="TargetType">dtNone</prop>
												<obj name="ChannelProp" class="ChannelProperty" version="1">
													<prop name="ChannelIdx">0</prop>
												</obj>
											</obj>
										</list>
									</obj>
								</list>
							</obj>
						</obj>
						<prop name="ChannelPropertyCount">1</prop>
						<prop name="ContainerPosition">15</prop>
						<prop name="HasSampleProperties">1</prop>
						<obj name="SampleProperties" class="PropertyList" version="1">
							<list name="emlist" count="14">
								<obj name="PropertyObject" class="SamplePrefColor" version="4">
									<prop name="PropertyTypeName">Color</prop>
									<prop name="Position">15</prop>
									<prop name="IsDefault">0</prop>
									<prop name="Color">clFuchsia</prop>
								</obj>
								<obj name="PropertyObject" class="DominantChannelProp" version="4">
									<prop name="PropertyTypeName">Dominant Channel</prop>
									<prop name="Position">15</prop>
									<prop name="IsDefault">0</prop>
									<prop name="DominantChannel">0</prop>
								</obj>
								<obj name="PropertyObject" class="Genotype" version="4">
									<prop name="PropertyTypeName">EndPt Genotype</prop>
									<prop name="Position">15</prop>
									<prop name="IsDefault">1</prop>
									<prop name="ReadOnly">1</prop>
								</obj>
								<obj name="PropertyObject" class="GroupingSample" version="4">
									<prop name="PropertyTypeName">EndPt Sample Type</prop>
									<prop name="Position">15</prop>
									<prop name="IsDefault">0</prop>
									<prop name="GroupSampleType">mstUnknown</prop>
								</obj>
								<obj name="PropertyObject" class="SamplePrefLineStyle" version="4">
									<prop name="PropertyTypeName">Line Style</prop>
									<prop name="Position">15</prop>
									<prop name="IsDefault">0</prop>
									<prop name="LineStyle">psSolid</prop>
								</obj>
								<obj name="PropertyObject" class="GenSampleEditNotes" version="4">
									<prop name="PropertyTypeName">Notes</prop>
									<prop name="Position">15</prop>
									<prop name="IsDefault">1</prop>
								</obj>
								<obj name="PropertyObject" class="SamplePrefPointStyle" version="4">
									<prop name="PropertyTypeName">Point Style</prop>
									<prop name="Position">15</prop>
									<prop name="IsDefault">0</prop>
									<prop name="PointStyle">psNothing</prop>
								</obj>
								<obj name="PropertyObject" class="GenSampleEditPosition" version="4">
									<prop name="PropertyTypeName">Position</prop>
									<prop name="Position">15</prop>
									<prop name="IsDefault">1</prop>
								</obj>
								<obj name="PropertyObject" class="GenSampleEditReplicate" version="4">
									<prop name="PropertyTypeName">Replicate of</prop>
									<prop name="Position">15</prop>
									<prop name="IsDefault">1</prop>
									<prop name="ReplicateOf">-1</prop>
								</obj>
								<obj name="PropertyObject" class="HTCSampleID" version="4">
									<prop name="PropertyTypeName">Sample ID</prop>
									<prop name="Position">15</prop>
									<prop name="IsDefault">1</prop>
								</obj>
								<obj name="PropertyObject" class="GenSampleEditName" version="4">
									<prop name="PropertyTypeName">Sample Name</prop>
									<prop name="Position">15</prop>
									<prop name="IsDefault">1</prop>
									<prop name="name">Sample 16</prop>
								</obj>
								<obj name="PropertyObject" class="HTCSamplePrepNotes" version="4">
									<prop name="PropertyTypeName">Sample Prep Notes</prop>
									<prop name="Position">15</prop>
									<prop name="IsDefault">1</prop>
								</obj>
								<obj name="PropertyObject" class="GenSampleEditSubset" version="4">
									<prop name="PropertyTypeName">Subsets</prop>
									<prop name="Position">15</prop>
									<prop name="IsDefault">1</prop>
								</obj>
								<obj name="PropertyObject" class="SamplePrefWidth" version="5">
									<prop name="PropertyTypeName">Width</prop>
									<prop name="Position">15</prop>
									<prop name="IsDefault">1</prop>
									<prop name="Width">1</prop>
								</obj>
							</list>
						</obj>
					</obj>
					<obj name="item" class="SamplePropInfo" version="1">
						<obj name="ChannelProperties" class="ChanPropList" version="2">
							<obj name="ChannelProperties" class="EMList" version="1">
								<list name="emlist" count="1">
									<obj name="item" class="PropertyList" version="1">
										<list name="emlist" count="12">
											<obj name="PropertyObject" class="RQSampleTargetProperty" version="4">
												<prop name="PropertyTypeName">Combined Sample and Target Type</prop>
												<prop name="Position">16</prop>
												<prop name="IsDefault">0</prop>
												<obj name="ChannelProp" class="ChannelProperty" version="1">
													<prop name="ChannelIdx">0</prop>
												</obj>
											</obj>
											<obj name="PropertyObject" class="QuantConcProperty" version="4">
												<prop name="PropertyTypeName">Concentration</prop>
												<prop name="Position">16</prop>
												<prop name="IsDefault">1</prop>
												<prop name="Concentration">0</prop>
												<obj name="ChannelProp" class="ChannelProperty" version="1">
													<prop name="ChannelIdx">0</prop>
												</obj>
												<prop name="ReadOnly">1</prop>
											</obj>
											<obj name="PropertyObject" class="QuantCpHighProp" version="4">
												<prop name="PropertyTypeName">Cp High</prop>
												<prop name="Position">16</prop>
												<prop name="IsDefault">1</prop>
												<prop name="CpRangeHigh">0</prop>
												<obj name="ChannelProp" class="ChannelProperty" version="1">
													<prop name="ChannelIdx">0</prop>
												</obj>
												<prop name="ReadOnly">1</prop>
											</obj>
											<obj name="PropertyObject" class="QuantCpLowProp" version="4">
												<prop name="PropertyTypeName">Cp Low</prop>
												<prop name="Position">16</prop>
												<prop name="IsDefault">1</prop>
												<prop name="CpRangeLow">0</prop>
												<obj name="ChannelProp" class="ChannelProperty" version="1">
													<prop name="ChannelIdx">0</prop>
												</obj>
												<prop name="ReadOnly">1</prop>
											</obj>
											<obj name="PropertyObject" class="RQEffProp" version="4">
												<prop name="PropertyTypeName">Efficiency</prop>
												<prop name="Position">16</prop>
												<prop name="IsDefault">1</prop>
												<prop name="Efficiency">2</prop>
												<obj name="ChannelProp" class="ChannelProperty" version="1">
													<prop name="ChannelIdx">0</prop>
												</obj>
											</obj>
											<obj name="PropertyObject" class="ChannelGenotype" version="4">
												<prop name="PropertyTypeName">Melt Geno Genotype</prop>
												<prop name="Position">16</prop>
												<prop name="IsDefault">1</prop>
												<prop name="ReadOnly">1</prop>
												<obj name="ChannelProp" class="ChannelProperty" version="1">
													<prop name="ChannelIdx">0</prop>
												</obj>
											</obj>
											<obj name="PropertyObject" class="GroupChannelTypeProp" version="4">
												<prop name="PropertyTypeName">Melt Geno Sample Type</prop>
												<prop name="Position">16</prop>
												<prop name="IsDefault">0</prop>
												<prop name="GroupSampleType">mstUnknown</prop>
												<obj name="ChannelProp" class="ChannelProperty" version="1">
													<prop name="ChannelIdx">0</prop>
												</obj>
											</obj>
											<obj name="PropertyObject" class="QuantSampleTypeProperty" version="4">
												<prop name="PropertyTypeName">Quantification Sample Type</prop>
												<prop name="Position">16</prop>
												<prop name="IsDefault">0</prop>
												<prop name="SampleType">qsUnknown</prop>
												<obj name="ChannelProp" class="ChannelProperty" version="1">
													<prop name="ChannelIdx">0</prop>
												</obj>
											</obj>
											<obj name="PropertyObject" class="ChannelGenotype" version="4">
												<prop name="PropertyTypeName">Scanning Genotype</prop>
												<prop name="Position">16</prop>
												<prop name="IsDefault">1</prop>
												<prop name="ReadOnly">1</prop>
[truncated: 1,091,017 more chars]
