# Supplementary material for: MicroRNAs and Their Inhibition in Modulating SLC5A8 Expression in the Context of Papillary Thyroid Carcinoma
Source: Int J Mol Sci. 2025 Aug 15;26(16):7889. doi: 10.3390/ijms26167889 (PMC12386254; doi:10.3390/ijms26167889)
Supplement: Supplementary file 1 [file ijms-26-07889-s001.zip › ijms-3558049-supplementary/Manuscript data/Fig1 data/Data/Wojtek_24-08-2012.ixo]

<objectstream signature="IXOS" version="1">
	<obj name="root" class="HTCExperiment" version="5">
		<prop name="name">Wojtek_24-08-2012</prop>
		<prop name="UID">3FF88973CBE9497BA3D86711BC70441A</prop>
		<prop name="OwnerUID">F404651FE01F4079BFE347D481B5105F</prop>
		<prop name="Created">2012-08-24T08:44:14.312</prop>
		<prop name="CreatedBy">F404651FE01F4079BFE347D481B5105F</prop>
		<prop name="CreatedByName">genomowa</prop>
		<prop name="LastModified">2012-08-24T10:04:35.562</prop>
		<prop name="LastModifiedBy">F404651FE01F4079BFE347D481B5105F</prop>
		<prop name="LastModifiedByName">genomowa</prop>
		<list name="AppliedTemplates" count="1">
			<item>Aneta SYBR Applied</item>
		</list>
		<list name="TemplateOwners" count="1">
			<item>genomowa</item>
		</list>
		<prop name="SWVersion">LCS480 1.5.0.39</prop>
		<obj name="AppProperty" class="TAppProperty" version="2">
			<prop name="Created">2012-08-24T08:44:14.312</prop>
			<prop name="LastModified">1899-12-30T00:00:00.000</prop>
		</obj>
		<obj name="ConProperty" class="TAppProperty" version="2">
			<prop name="Created">2012-08-24T08:44:14.312</prop>
			<prop name="LastModified">1899-12-30T00:00:00.000</prop>
		</obj>
		<obj name="run" class="HTCRun" version="7">
			<prop name="name">Run</prop>
			<prop name="Created">2012-08-24T08:44:14.312</prop>
			<prop name="LastModified">2012-08-24T10:04:27.078</prop>
			<obj name="AppProperty" class="TAppProperty" version="2">
				<prop name="Created">2012-08-24T08:44:14.312</prop>
				<prop name="LastModified">1899-12-30T00:00:00.000</prop>
			</obj>
			<obj name="ConProperty" class="TAppProperty" version="2">
				<prop name="Created">2012-08-24T08:44:14.312</prop>
				<prop name="LastModified">1899-12-30T00:00:00.000</prop>
				<prop name="HasProperties">1</prop>
				<obj name="_Properties" class="TAppProperties" version="1">
					<prop name="Created">2012-08-24T08:44:14.312</prop>
					<prop name="LastModified">1899-12-30T00:00:00.000</prop>
					<list name="emlist" count="4">
						<obj name="item" class="TAppProperty" version="2">
							<prop name="name">TopChart</prop>
							<prop name="Created">2012-08-24T08:44:15.718</prop>
							<prop name="LastModified">1899-12-30T00:00:00.000</prop>
						</obj>
						<obj name="item" class="TAppProperty" version="2">
							<prop name="name">LeftChart</prop>
							<prop name="Created">2012-08-24T08:44:15.718</prop>
							<prop name="LastModified">1899-12-30T00:00:00.000</prop>
						</obj>
						<obj name="item" class="TAppProperty" version="2">
							<prop name="name">RightChart</prop>
							<prop name="Created">2012-08-24T08:44:15.718</prop>
							<prop name="LastModified">1899-12-30T00:00:00.000</prop>
						</obj>
						<obj name="item" class="TAppProperty" version="2">
							<prop name="name">RunOverviewChart</prop>
							<prop name="Created">2012-08-24T08:44:15.718</prop>
							<prop name="LastModified">1899-12-30T00:00:00.000</prop>
						</obj>
					</list>
				</obj>
			</obj>
			<prop name="State">3</prop>
			<prop name="StartTime">2012-08-24T08:45:15.062</prop>
			<prop name="EndTime">2012-08-24T10:04:27.078</prop>
			<prop name="InstrumentID">27011</prop>
			<prop name="InstrumentVersion">HTC_VER_10</prop>
			<prop name="InstrumentName">LC480_27011</prop>
			<prop name="InstrCalibrationDate">1899.12.30 00:00:00:00</prop>
			<prop name="Technician">genomowa</prop>
			<prop name="AcqStoreClass">HTCAcquisitionStore</prop>
			<prop name="AcquisitionStore">eJzcfV2Tosq27V85seO++SAIqESccyIEEuRTMyFReENRQVBQ8fPX3zTT3rKqa+8+EbfXrerTK6IjKqxVZVUzR44x5pgz/7NabP9jn+xW//WPY1U1//iPZZmcTv/1j3GgjpaHc37Km7za+011XP3jPy6r44l89F//4P/x3/9ZH6v69X+qWbLfr0q1Ou+bf/w3/5/d52t/+Qw/2dXl6vUJcv/HZ5T5qfnxNe7LcnUi3//5Of/1D7FPvsX7vZnNavfP9xbQz/3Xb2d6rDbHZPcv3slqs1s930XvkxfZF/5v7pP31/ptvN8l/2/eJPkN6mXV+t9ab1j46xsO8h35rgOOE/qDT95VsNrV//jv/yNyEq+PBG3Asb8+e//sH6L1E7ReNPfN5si+lSB/8nqYlHn6+S8Nrdbk1fOKvguV46Uh9+PPZ7/iJflK+42eLMljQ37R/+LTyG9nWuX75vSP/1a3oIF78ZZiM1oNam2dSg0swiTgzJshIbWvogzW2mhW2Pky1FXjhDYwX08jznI2Y169RcMhzJTFiXOHxT5Wc+POwUM97BSmPT0i1d7nOqyQYgAk5YKuJvPJDYqDeA+cQ1fS1ew812HdGRogWFhHSeP3XI303dDE/upxyrT8FNloqpRjDqJalTWhiHI0As0Qe72RnwFwvm5hrq9NbMZHNVP5bvCA9TIZAFsKOrz6OK4lmN/3cmE+ujDWkGfq8OHPR9gNwk2szffdBjbHucRZZdmx1AFa7+BZ0iTgdNNLqXbmoxmU1UMH2OfeJVXNWlJglaWQc6o5r6gDP5/C7Q2rnKdqeawtBAXBRz+BxaQUe7F2w2UMRVWZFO4oVGpNRl4BH5cTLNy4eJRavJfGcFuBBWe7x12j8kp9gcfbcY2teRHx6mp59uCl2i+BaTV7RZ3yMxdmZ33L2fxN9NSyCB24qfoLzjkUZaw6S2kF97m1wFaaC5ZqSHwEL64KgZUWPUudbAwdlncr42zPETP1x9PRJcVE/n6W3Y8PvgoD+K/BgKE44H+FAUOJBwr76wsxQPzNGBCmXB/uVH+FncLv1Jr5SHsMAyxn31fUecdrYN2MFsCZbfVajfq8CLN9d1nY5rLS1SUyRVhcRj1uKg3mkioe7h14WstWMemuBhLDgGLcNYvAkPeSCg7dCj685Y5gRCClaheR5/O+9sbYf/Bni2GAMyAYEJhup9FOnWGEgO5YBeTKoNQ23ilHbhcqGH2KAeOLIJCaWAyBVYdrXX2cpoMXBnSlUajtpoUB7wM4KqZ8dU218ri+wFIQ+9ge1mekhur4AKsUSIXpb6ayKs+vERwusi4we4uupKJHbcBG7PrAVsowVD3bDmC5c7SCYQDc8xhKnQ3C3mYwKzULWBHDgKl3USQtfNxKhgGTSgxqhgEn6K2BowT7THW1+gEPTp4VNt5Xsmp0Vwhmg1XCmRdbCFU4UEO4qcUSmFstKhkGNEoaF9YtAeHnGJDdNghYZ6OXql5iqHBvT7bA3PfE+jtiQO9LMGDYl/k/BQO434sBj8XwBnfJIOMsa7chT9YTA6pOGXI27A51VVCtO6z7myVgPIBhwOCywM7RMpE6rvEDNo43wgHFgM5o4cFiuY6LaaTJKcOAS2/oYD9QxrEaCNwEgQWusGUNEoIhZ5PwglowAdyfNjowXfOAzFQmmDH0NzHgOLdA1sGyCzTRwAsDvMsWEF6B/RL0x9waFv7KwvZq9AgZBhRwMSxePCC9dGF1WXVePADijfXCgIgQGE3JtxzcudKgcFR+Uqv8lnx8Lo1BYbtXqGhDU1zA2z0ZYW+JR4pW7K0prK4AF5br7ULGA5o5Bi8M6I6zAA46OSqmW2mXMh7w0FIIGAYgGB+hNA8Q5+FHIGn6NXUZBphVNr6p/XE2gJtAytsYcFQHK2CF1bhUldEqamPAoLIwzJNqyVmur1stDHCq8zxW7yXBJIYBlAdQDDgvnbz4thggfAkGyJIgCeKfoAU48Jt5QIHFHjwPOztso11WA0/wNXiuu5hzBK2L1MRSFVhm1wxbF6OUVW+10ts8gGLAoY4A4fK16anW4lLDLCsq7OrjEdL6/YkFS1v0AMMAcBW3yHiAE7Dr3lFXvX1Zw+4GkppfGiMJjLvXimmB4OQqHtgP3AOa6IUD0EoNJc2RQI4Mu9I5xgPi0+YEd4vUfmEA3Iz7DAMsdTb1mBZgGEB5AMWA24RTOMYDrGJ9ZDzAxM05VlV1cfoLDxCiOdMCLR5AtYCZ3PmaYUC2ugLQ4gEtDIB+E8LO1ptyLQy4gR0CU3295X/iAatpc4CF5m5eGOCfDYIx4S0FjAdQDKinnQJbp6SKGQ+oV8oc2+cu5tWuVSbwxD1i7ARzQ1JXSIJtDHA4Y8S0gLXomdZ3xADxSzCA54SB/Esi8C1AgOf+DjFw6HENdlQlj4G73k0ZEbAi0Y+1/a4P4S6GO84cdvlQtdxZzUCAEYFFVBOB6a4MjoFAY0AbSt6C51xg+BIDgbO0mBTBtRF11b1vbgjsLjfgjKuzrk5cw4e95GByfiqiGJwWYo1UkxABdN8qpFri4RUBhxCJYDSKkMb5mIDICo9fRICKgU9BgBEB6eKOCPnud4Hl3K/oRQSWlgIYCDzO3Rs8j6IBYCCwuHevMJP1PmBEgIoBSgTcVQJ1RgS2OA8wIwJUDFAiMNmafqY9qnAGb53ab4sBYXuC2OWGvqKtB2EFeyePvH5LCl27mzJsg8BWLwUmBpghMBjdMQMBa6ATonULe0mbCMAzmjIxwECAEgEKAkwM9Cx5/DIEulWvUaFhjL85EZC+BgT4Xk/4Q9QA/5vVAHMEFisJO/k550Gad5oXEzj1DElT8/MZVur1WjAm0Am7K7gZrtfYmvBizJjApnJM7EtclaoDgM9QdPGoCG5VT9ZUsT+Gu0CccNB2o1i9YLePrNlULKx+fSNMAR0u8GaYFg4EXeHBdj2ska51zMIfR6oHjM2IR8Zw4YJAdGyFqQGj0U2A+vUPNfARBKgjYCN8ltXHqSvD7RMEmBoY+COTqQHmCr5BgKkBcxvc4THT+y81IJtmDPm+OwLT9QZaWnOVMDw7u/ClBupDx2ZMYJp1ck/LTT1kTIC5gpQJUDUwSaqM/1wN5PCxAc5D7MmfOwLMFaRMIDv6S8YEWiBwFpyEFLWty2pBuAU8WKvkxQSoI1D4sv9iAn8ACHzWufj/AAI9rv+n2ILcbwYBKgf2l8oE036w9UAzOc4YE3DStV1qfTXIYJlG5OSktmDnMcTwBqcrYN9y8hAyS0BurALmVVyrYoMaKCmVDtC01/e0xeWMYO2cpuRk1+NMRctKRi7aEfpsxsVN67tbAIdEbBRwZmUyiIWqelkCx4GfgonlCkjp7l3gj51TqJn7EWEC95GJGQhQJtCyBGI4H75A4M0ExLcl8BEEaGugJQfO9+OZgUBLDnBjuVtY1BJYeLHNmACzBYvZDMH9QgV4+tDvqdbMkQ+7nZ0P3Ly/y1og4I74m/ySA7niv0CAyoFC5VPOSow5Yq2BFgi85QBjAlQOVM6tLJzkKDbMEmCtAX2589T5xtoyELDu/XHNQGDHJeT9IltQGAhcRLjlvi0IDL4IBGT+177g/045UJml+WQCMXbd7SMFs83QhyKVA6G08rTwyi2gcBWn2KNMoN6FhB4/5QBjAvdseYHbmjyy/gkmpcqfz2vY6S3GHNL3cqkNQzuBFfQhDrjlQVIBQhrSr/sATJ/9Qa1rjRHsHmqLC7Tp3WJygPYGfDjJb+CERAl56t3FaNybNNpyUG3RVA0sgMTuJ72BzmXLt0GAMgHaG2BygILAo1mNgHtTRyHrDVAmYB1vq4zJgRYTePuCjAkISR0xX9B+jAyFgcA22ANu4itqyHxBuVMgruUJSJuaMAPKBBZz+dwGgbcv2OoNNNMmB5/7glQOfAQBKgdYf5CCQMsXXHi3JWMCLRD43kxg+DUgIAykXxuD34IJ/HZjcFl6a3i+RhXnBtajBNxYcaB8vM45M39sbgCN0Q7ylyovXPnau6mLur+EIp5vMGMCNCRQJWsH+KuTW6uWv/ahYKo2CGIdemAHJjdI9C3E8GhOkHrqhhpSdHuLp1h3S827zhcMBPzkQeg/BYHJmTABBgLSbjhAUwG5HLr7IwSYJ9DtmRwSDj9AgMoBpzcN+FZzwExm3ZCBwE/NAUVVcMsY/AgCpW4M2p4AlQPemwlQEGDGIGsQgpXOMSZAjcFH5+gX7lLu3TRxa83gdeMg4O3Vu6VxdnqBwzkXtD2BXbjeFNYgFa2WJ+BoolWqF98mzOykE/lFmQC6EpDdj4sdR+ROJX0OAi1P4C0HWiDwvRuE8teAgCjJvzYGvwcIqL8ZBDamdIMH99ID7mL0aIC9NSz4mDszzpo2vgVGmr+DwtC9YiYHQuPiw+vTE2DGIAWB7UV0nh3CtaTyj0sH9rXIAcHjdCP/v6G58Lh9kAdRdG9EXmAFIC0SLniyT0Y6MDvHLRzoPRug68wPQedqHpEDOybna1CVQLoohgwEAkOEMriNYIFUWbdexuC7O+DYplb+ZAy+QaDFBG71QHmlBGiHsOUJ0O7ApyDAmMBbDjhl0vsZBKgn0FMbn5umw17zFyZg+Z7mNsoVClaFwTQ3OIWBwGHlZO0O4X48z4ADD5LOQOA42W9eTICCwKU+PLs5TxDoJ7HB5ADrENLuAJMDprOrWXfgY1KoAUaGvy0I8F8TF+QlUfxDnEFu9JtRYLA4mPB4uysAboXHDQTK7gi71QRx1hFpCsjCoIB9DDrchOYEFrI5QsozJ8D0AG0PXHTocGh8f4TagNQOUicHFwRLKyOoQt4NOerPBAVAUvLadcbrSDHXw2J67igpmOfTHXysz4QKiAJBAUoFlLJrcpDPHgrwNU5mKAD7dxQD6gxOpIhQgX6HoMBUryqGAtZN2iqMChw3C/lHj/CZE2DOIO0R9uvIebUHaE6AmgKMCtC8IM0K0faA6a7XfMsUMGl7gOUF33qAosDFdPTiIxWYrIdGzagAP0oQZlSA6gGKApOJwqGWKcD0wNi77V5UgKLAOy/obKFxY84gbQ98jgKtnAB1Bm1PdtrOIM0J0B7h90WBrwkM8v3e8NfW4LdwBX47CjS5L8Ni3tMx3A8ePKjLo8VcAVOdaA1o+uYUGZODXvhbb5ap2tgMkfK0Bk08NW+qAXkFnu3Q4fw9EC3NUqoUgcHRBX4P+Qo4rtIRfIQy5IIujmvNgchASlRphNBL95jQ5H0NBXi3AUMBmhZqocC8exoiZTUhgmASKTXYrq/ZyxWgKHA+QB5WxdIpWlzgAhYdwATBu0nYsgZbSYF3WuhfuALVJoHyYT8qJo/p+qbS/kBLEFBXoMUFqCvQQoHNo57De2b6YOpN70gr19kNcrscvwQBdQVaXODtClj2rQ5Zk5C6Aq3+AEUB5grscj2GhTsjr7/7A7mzTtuuwFHAIbbzk4BUtCRcr9oFBbbdPA6/JQp8TWSQH/DCH5IZ5Aa/GQVywTVgf9Y3ybPtPiSg3NaLlzcIiZwHg8Fph4zhgcj8GR7r6smIMmRO1hvOSSpLV8GaX8DdQXZxML0MkDaphiVS4c0tYMETRUGjAv1TjHCQNl6sRZxsoEk9G3Oo2yO1PC+Fpq0IEjA6sC4huvqBDnpm1EHWNPMA4bGZzLiAo+U/vMFCi4iiuS3cwiLIFKo53HfgXlzIwLnP1ynLDbe6hOVsaLdRgHqDrczg2xZgDQKKAh+jAjQ33FIEG1kzcCsqIKqXADBbgCoCigJMEXRU5QG7URi+uMAKZSGzBVqKgKJAWxG8UeCtCBgK0C4h5QK2KYT1T7lhmhmsQwFjFhWgKPC9bQH+a0KD/EAeSH8ICvwt0wPCPrQwPHUJCmT6PoOdZ1bADHccAqiqCNeP7h5gXMBycd3mAlQRHMPCBeicdjKNiO8DcvtnF8MJJrW6uZ8HcGAa5CslMfQA5QIjuyFnP1wHWQsFfLy7h4Dn3CMC8cgC/l3VdBDLoy5TBP5hSXQLRYFPfYGWImDTA0wRvLMCVBGwNuE7MPSeHmilBlmbcHq96p9nBT4qguPoaryyApQL0MAQ4wIUBQRl7mPGBWZFyTEuMLUgLpkvQLMCDAXe5mCrQ0DNQTZBRFGgxQVoapBmBRgKvNuEjqzvZcYFWGrwHRj65ijwRbHB4ZD/Q2KDvx0FdHVnEgZ7sF8ocJx1ty93cL3lSuBaQEbjSzLhoISjWO2RL41GT3eQoUACrQCWJ9UtgsX2moJnYggB+e4WaNoj2DGphQOpAgcBaCZKDCgXUMyewyHb2tYtFIDbWn3FBlliiKLAOhJfKBCIjqqwFgFDASH80SKgYQFLv/u3VougNUPUyg6zPuFzjpChAPUFKBdgM0Q0LND2BZ4o0AoL0OxwKzZIFcGJ3xvtFgHlAswd7N6agHEBl0vVmKEA4UcEN/tDLm1lh1lYgGaHKRcwk8xsGArQsADzBT7OD3ycI6QoUPS45YsLUHeQ+QJ0huitCKzYrZVviQJflBuU+/0/xR383VNExsYX4UBLbA7eMKeANFvsoTCcxcDancANzIQMIBNWPggCaMVqZ3O6ovFVyDlTPVulGq2tBu5L0cWodEmVxxK8oun+QhTCdX9HYHNzTaRRX+BkEYVAUWA8G3mAoYBZDu6wl2k2Rq5+f/kCFAWC/YMohhJcu8jupeTz+W2uAxoZYorg7Q62fIE3F2hNETUPtQOs6LTxfmoUUl+AcoGPvkCLCzBFQCcIPjYKKQrspNB4TRHpZj1/+QJRdyYxX4DL9QB4+22eapuTJTAU+IkLFKtZyhRBKzxMI0OttMCnXIBOETEUoD2Cj4qARoZaPQIaGfq+08RfExzscRL3hwQHfzsKeCtyxkhoQlCAcoEIXnZtFHBPNx2Zc9fHsN9beOrogAkKpOMCkMetvqlcvsIwHyBy9u+UTAJaJt6RO+RdDi7rPAT9XjFDDlUE3sVPXygwHE5AkDyCG7iOjw94v3R/uIOUC9jnpyIota0HTCkeMV+AoQDNDI2tk1Ww4CBFAcoFWihAfYEfioBwAYoC5l7fZMwXaM0T0/Twx1lC5gswFPjQKaS+QCs93PP6IUOBj74AQwE6QiDn26CYJAc106RVLUJek2fAmxeg/n/wBT6fJaQo8NEdbPkC78yQM8oq/luiwNckB3u8IP0R7qCi6+A3o8A0H46QI24cwFAgGGnlyx2szhwP7EwxCAoUfgFt9SyrWRcQFLDmJTZjvy+rt6gzhNue6xYwT+/khD6AO1ME0DDJ2c7NNkuk9iEiVf88u6kv4M0XEwDB49GADI9vsNPv/1AEne31R6fwkm9fioByAVjx/osLvEJDT0XwEQVoj4C5g5tg0rRQoM0F3igw2AxqtlmE+QK0U0g3i7QUAdsqcNOmdXurwDs5SN3BFhdouYOsR6A+Aq6lCIS9FnItLnDeCVnhjOemwnyBFgqwHsGHvEArNPTeKtDiAiwv8JELUEXwJ/gCXxMd7PV4+dfu4PfwBX73JFFwNZ02Ckym8y28w2ECrMOtkMBohsbITMlTFGBF5TUgL2+EsY/PwFY0L1R5HmjwNpy5HJqpKgJNsnygad0jXICiQCHBDRo/fQH/Pr83IL9bhFu4yaTwO+mDB8vV485QIFiO7zFRH+CAxj2CAqgIHh5TBG4WeyBYGARlaGqIdQoHgV+33cEPvkBrkqi1X4juFmG+AM0LvHsEP7mDH4YIWF6AuoMffYH81h+/ZoopF+irtwBP56OxwrgARYEWF2AosBOKpqUImC9AUaCVGnr7Aswd/DQvQN1BxgXuPfL9LxszenGBd2qIRQepIqAo8H0VwddkB3sCJ8iflss34wIq1/7zW1AAYBygyf5OUOByf8jguj8WLxQ4cVgGnSR9oQC6boWGoYCy75Iqu+Ww1Bb5TYU3ZUGq3t/mCAz8ikM2OfkKH5GTFUw7ZoYmD0y4gLj2n0PCtYE0PZ5w/vWh8UwRMBToRn4M6IYhxgXyQmujABodfOunTmHLF6ABYjpKRLnAK0D8z+0iLDtIU0Ot7OC7R/CTL0C5AJ0ikFb8iGvlBVqKgG4WoO4gmyKg7iDNDjJFwDqFbxR4cwHmDramCOg8IXUHKQr8NE/4RgG6Zay1WeAYXKKfNguw7GBru8gHLuBwG/Fb5gV6X5Md7AnD4a/dwW/ABYgi0H8zCvCpO0fTpegQ3nggZ7PZOebw5jfk7Gl0XQHDVUNQYHkKCoSFRNb2g+sdGf7YApNC12ptE3TG8GpsXM4/hnkIrpPhCwWYLxA7eMu4AFxoPs9QwOtVP1CAcgHaI2BcgE4VUy7A3MF3XiB4DAgXoLsGP08QUxRo7Rd59Qg+SRAzd/CdHWSdwlia3FiPoJ0g/menkI0R0FmiFgrQTiH1BViP4CMXeCsChgLUHRRHqznHfIH3GMG/2TP2P8oLfN4joGMELDVEucC7R/BtfYHe12QHe+Kg96dkB383FzgqxRKNwi5BAa7HKYAX5yXsjrvkrLhEoQ56TmoiM7sTFJjdOpm2FSvCBRphCdx0XYXa8uhzjAsEHiAKYK4B/sUF9tL9hQKTxR5hciiqPHh0QgOZW5GggHEnCmTnaT3Yn41tzHwBqghoXiDIOMIFqC8wLkoPMy5AfYHx6GZh5gu8N4213MFfdQo/LhhhioCiwKd5AaoI7M1u4702jXWOEWi5g+fDavxyB1u+QKiMdU3hywUUt13CirxrXmraDA1h/1jMcUsRtNxBZGVdtmmMKYJ50U9g1b1lL19ANeyM+QKt7GALBa6z+vjTRCF1B1vZwQzOSvBtO4W9r8kO9iRpwHOfvelvpgj+Bi7QORSrFxegioByge5gUnHmzS4twE0bggLbTlD4J+vaAPNaPJARlBXnuolTamAtLGDXKVwO6c+zHK/I6wwFhkkeMxSwn9lB2N3/QAENmVPAuMA8XnOsU8gUAe0RjLrKDxSYlGjU5gI0L8BQgHYKaV6AZgfN7YzTmSL4OFL40xzBmwu8O4UsL/BeM/SxU9jqEbT2DVIuUJ3dMW7lBYbk7C8YF6BzBN3tBr96BIdHM4Bd/jp7cQGaF6AJ4p/WDNEEcWukEKFIZyjQmiaiXID2CFqpIdYjoKmhj1wAR8bkm+cFel+THez1Rf6PyA4SFNB+Mwos7c3mxQWoO7gzgvzZI+A56ywQRXDXZAuZuRgUMJhnPKCKQDO9Hp4M9HWsqdZDfPkC24hUPfUFWIL4bpOqFrSqYIog4Ja59EKBSJhiPzcDCRzVOf/KC4yl/MUFqC+ADoFmsezgR0XQ4gKfzhSyTiHjAp9NE1FfoLVniM0R0Gmi90zhyx38JxdobRyk7iDLC9A9Q9QdbPkCrbwARYHeVsXAHQl+zVCg1SlsKQLaI/h0u0ArO0hRoOUOfkwNtfICdMUI5QIfV4xQX+D7osDXZAd7g570a3fweyiC390j0BDOXyhAuQDtFD5ujo69x/CfXCAnp7vfD+4NMITRHZlhNcI+UJUMHLpLA42evgBDAcsWXyjAuABFAeYOQvFOIDTQxy8ugNPtCwVYgvh+VFOGAq28AFasEQJ+42F/5+UeywtMxxPrtWiIzhFcxvHkNUdAUYDOFLI5AulSKHDYi0bAbc0RvN3BFgpQd/DtC7w6hR9WDr4TxC0uQBWBF9j3kimCjsoTNkQVAbuD4KkIJol9l5gioL6Aq62B9FOC+I0CpneOvVZqiPkCby7wcdvYR1+AKQLKBZgi+LBo6Pv6Al+THewNeU74E1CAcAHpN6PAZbvZtnsE7wSxdyU/NLiaHuECxQyDoL8gZzNFgXHiAIzsWlPAunvykEI7hVQR5MaVY3kBhgIPgEukrrYI+5Xvy2Ai3MbI7OrTgnEBv3B6L0Xw7hQyX4C6g++8AOMC1Bd4zRT+MzXEponoHMHbHWzlBfY9R34tHqUowDYNvbnA59uHP6SG/s0G8mJ3G3Ot7cMf3UFOu2KOcQFugDovd5BzMM9SQzQv0OoUtiaL3zOFzBegPQK6acgy5VhpoUArNdRCgVaPgKaGaKfwe28a6n1RdnAoi4M/BAXk34wC3Hn4Fy5AFYFsoj2eUneQKYKnO+ifj4/s5QucV2MQeDZngW4w8hkXYChAFQHNC7RQgPoCvn7+oQjM434K0CENZOYO0k4hUwR0y8gYKs9E3D87hdQdZHkBuoOcKQLaKaSKgHYKW/cQ/GXf2I+7SD4miNm+MbZlJI6H7c2jbUXwGQqwpYOt1NB6ZmI2TUS5AEUBDyuCxVCAcgFvD3yecQE+jSLAUOBf9wha2cHD2N0UH93B1hxBK0FMZwo/9gjYqqG3O/i9s4O9L8oOygP5j3AH/4YewYK/Fi8UuGqcwlJD182Ex+7DCz1Qc7KNzF2OgT+ItjdwmogEBby+hX1BKQljvwwxUmiPYP3cF3B/LHttXyA3NyVTBHA+ymWWIJ4YxhSzHoF3JlVLUYAliN+KgKEA9QXYHEG89r2/uIP1j04h5QIfewSt1BDLDlIu8PFGIrZ/+IkCH93Bj53Cj0vIWzOFlAu0fIGrKmLgJZ0dzxTBbbMKX1xgad5khgIT/17IrQTxx62DrdRQiwvcF/m27Q6+ZwpbKNDaP/yeJmqlhr45F/ia7KDA9QXpT0gNES4w+M0oUJ6eOpv2CN7u4CAKiO6/H3nrhQI1h3GAdfL62VySU79v20XQW4U86GrcHHnoTKp0NrynLC8wPjzcIqiWROczRfBMEMN+8UMRMHeQogA/2kuw4zg/FAHdL0BRgCmCw7XqvnyBjpqjNgpQLkC3jJT5HHEf1w6+9gu87yR630dCO4Uf3UHWKcwDoffv7iSieYHt3ppxrf0Cu0VlFh8VgTsF85BlBykKMC7wVgTuxgh1hgKtHgHtFG4x2GLWI9hu8+jFBd49gnOZ7gunU0peCwWYIqBbRlrTRG938ONM4fflAl+THRR4cfBHuIN/wxzBrI8LpEz1H3kB1iPIVgBA2ilshilRBPsKA4gzTWY9Al2Y2Jx/3xslwCEXMV8AKjU5+0sH8swXYCgARu5LEaDU1BTmDk4QPy2YO0i5AM0LtLgA9QVaCWLKBZg7SHsEmjEiKEATxNQd3MyDOWCdwm3ncYENSAZF64ZS5gtQRfBOEHuTM/n4vWvoX1xI8kwQt2YK3+4gQ4G3ImBcgO4dpO5gK0EsjyZhwVDAS/nuCwXkpvR+miaiKNDaNcS4wHuO4M0FPqLAx11DDAUuqMn+sC0jwtdkB4Ue+e8PQYHRb0aBQwW2SFOQU7TyAsNprnOIuoMMBcolBmhQE5SoefxA+mHvFP5836sBHl0TNH3mBViPgHIBXZOIQvAHBBV2Y65A06kCucDtqfKrR/DkAkg0CapQLsB2DVFfgHKBifPPTiFFAV2qPcwUQSs1RLmApJh9uMfbLbCrU/HvsoPmwrmWP91P+HYHmS/QuqP0w97B1n6Bj5PFh61mgpYv0OoR0NRQV3FmLxTookSBcqXHYOoqevj5TCFNELMewcfsIOUCLXfwvXfQnJ648vPto627yd6K4NvOEQhfkx0UBL7/a3fweyiC3+0O0h4BUwR1Shj6rJiuoewp+osLMHfwiQKBqWMFlHeXcIGT72C0Q7sS1P5pwVCA+QIUBdSZ6HIodYhCGI3E3StBTBUBcweFGVEElAtI/EBo7x18+wKMC1yXm86LC0yi/OUOsh4BTRCLdoqfncJzYd+jWdyeLP6IArRT2EoNUV9gutN6P11J8tEXaCmC1hxBp5rJLUXAUkOzSoqgOB6FwJvoY/L9evIK9jfDGZ56yJe1a2+lwQHoxngSbsPmJ1/AmZ515g62UYByAbqIPN90dkwRtDqFLXfwU0XQ4gL+3XC/Oxf4muygID5v/foD3EGCAr97v8Amc4tXp5C6gwtusIGPxxaA4LbQf/gCTxRgioDNFFIuQBUBN3GTtiKgKED3C6DxUY2ZIviUC7QSxBQF0NEmCoL2CJg7WG+DV2qIJYgpF6B5AaYIqDuoHJoHLJ1C4SYDMJZbO4h/bB8tyNlL9wt8yAu0LiZiVxRO8omiVuhRvbiAvro0amc+mr0SxHSaqDsCcvueUn91d9u+AJ0j6BkdzE18de9pzlzeMBRgXECenjV47/kR9sShnrV7BHSaKFcOdnua6LCYOW138GNqaAoz9TVNRLODH+8p/dgp/AMuJhK+JjsoiEPp1+7g/05FQHsEjAvQXUN07+BNCjXOv9a6Do7Xxma+AFMEtFOo7xKHCwp5VgMLukvmDjIUcLoRz1CAKQLaI2AJYsoFlsuUoMCGyHO0vG+JAqm3Unu/AN011OICNDXEtoy8ewStvMAhzSO4v8x8bnraHhDbPsp8gU/vKKQocH00KmhtHGsliN/7BZxueimZIqD7BT5uHGt1Ci9yZRcu8PxaOyceQQjHIwqAcgEj9Y6wk/eiFxdAk74N+f4j5lzvNv/LpSQ0L3DykrzNBd7uoFOsRa/tDiZmLbE5go8JYtYpfGcHW6khygUoCnzb7KDwNdlBQerLf4o7+Lf4AgwFKBeQlts1vHNLAFiPYHtrnDYKMEVQWs7LHVzt3QWauDVh7MnCT5k7SOcImDv4RoHgEj+UdmqIKgKKAjQ1xBQBnSmk7iDrFNI5ArZf4D1H0No4JtprDBscl2Ay68hp+z6CjwliumtoehTd9g7id6fw85tKaY/g434BqghaPYLtdk4woBeTKp8f+S3szW8Jx1DgziMZdkZZgifJcetpOWEFsGNtyOubnRhrvXu5gvmxyIF5LiqkTldjnfUIzGFH4hkK0Gki05ajVPV7SQWbDFacdcL2a6Zwp4L1axP5pzOFrQRxeDbgN08QC1+THRT6kvhrd/B/pyL4mB2kKEB7BEwRMC7wzA7C8wTrLxQ4ik4ReLtZxlCA+gJIPD2r/pkdpKkhxgWQe/pLXoB1Cp9coNUpbE0T0V1DrZlC2in8mBdwQGoV7IKy0gYz+ODWdzB5TLNS+ykv8ESB1i2FHy8tp77Ax/sIstocFmZ423g/TROxHgGdKaS+ALulUDlMsOtwWq1Fq9sZDjfxmpvqlnDTNvODBXv5cVkwFLgaSQEHebIA03IqZa37CNgcQSd1R7D/vqCMJohZp1A4Vy93cDeeV8CGE8drXVXKUODjrqH3NBFTBBQFvnenUPia7KAwEIZ/ijv4u1GAZge984mgwL0kZz3nCKsXFzjvQuXVIyjOGDNfgE4Wt3yBh2T+UATvHkFLEVAUYFzg7QtQd5D1CKg72NovQN1B2iNgXIAmiGmPgLmDU8fMXlyAdgovtbyCXU2X8VQz9Jv20zWF77xAq0fwRoGPG8dak8XUF3grAjZN9OlMYf2Ig8JFCddo4X2lQX7ZK7hpdycqGg8nSygG5w3nchvtpq37OxGKXbzA7mOxUBgKsASxJVa1+pi5PHxQLnBx7ZhlB3fVIMeOVpsS4wKHqD4VNqecXz2CrSRtwMcbylq7hloosDwZy2++a0j4muygMOwJf4g7CH53XkBzi/LFBagv8HYHmSIo5dRudwqZO/j0BVin8O0L+EM7f6WGaHaQKQLaKWQzhRQFWlyAbhyjXOA2hHbB7iNoocCyeKB2dpDuF2ilhigXWOySGHKwUgEcGDU563+6p/DHfoE2F3gniJkieF9W2rqn0L+NrNbdRJ9vH6Vc4CiOFtyks53V2rK38qF4OR2BF3hmpg0GBw52FakkbCkrUi1UuzPYHc1WhWebQ5mhwO4Kc87qbOpU5byzAqVlUmAL1oNMdXr+EubjaYHt/B6/8gJNc74Dm59ksUYVwcHpb9vXlrfmCGheYLs+RQVTBE1hSN/dF/ii7KDMDf6U7GDv73AHVeD8yAtQFODOB4AhTRAzX+DQJ1yAKgKWGtoMXfByBx0zRePK9QqmCN6+gG95pErfXAD68kNhu4ZYp5Aqgvc0UcsXYPsFaHaw5Q62tozQHcQ0LxD4Cx32xDPAQa0eY+3TvAD1BT6iwMd7Cv/F3sHnHEGLC3zcRG7qeQL3C7XA7rUUG62XHprnxrE753Xndagd9vsJ7G6FE/D2R13SZsWeg4K8y8BULievyeJLFO+AU1+PirrE/g0O7LDmbFymvIo8YwcPGqqAwwULS8WucXveKylz1vga1gwF8umheqEA7RS23EGqCKp8l3BsjkDjnPU3nykUvig7KMv8cPgHXFxOuMDv3i9As4NsjuCc/fAFuvqeoEArO/hUBH42LxTg2OaD+QJMEdRptWynhuiuIaYI3u4g9QVYdpDOEdBOYeCaWx5kc/JIsk4hvaGM9ggoCjAuQFGAdgpZdrDlCwwroggW3cUSXjkbcPC6PWVa57Ll/9oj+OcO4vfeQZod/DhTyPYL0E4h20HMFME/UYB1Ct93FrMewVV6ntWJfuK80rdv2qmYj+EAlVLh5nv7uZl8kcFBtrsXnrcwFc2qRwQZG73AE3WyvjEUOBWjEzCzRWOp9+t+CXuX/hlb8wLy2n3fEeDJd8+FLbppphbDmfjMDhp4+swOajQ7eKm2N2x29nOkhqNUbG8ZoT2CEsTZjy0jAzCF4rfeMiJ+TXZQ5Ab9PyQ7+NtRoDVH0Is4Hbi+kDJfgKHAXvJe00QID8GPTuFJ/4ECVBG09gtQd5AqApYaolyAbSL/4AuwXUPvTiFzBykX8DLFwmy/AM0Ojoa8V7A5ArqDWLMHP1DgdBoc4OCQ6cCvTieeoQDtEbTcQXYfwadzBCxBXPeHP91T+PHmcrZ9lM4RMF+AuoO4WpVwM0c8dvPclTQzP67J1592Cnc4WOqa3VucYQ+dJOxyi7rR6lvkIpAZNfC07sYDFAUaLrgX1kzdSNpF1IawP75KhT2UyU96WDsJPKcueX/PhY3aXl4QvObssJieum6s0bzAaYZHeGphsVStKDHaXEArm5L8xsw9Zz8mQqlyua5DgW4ffQix9S1R4GuygyLf5/q/5ALfAgV+uyKgKMC4QAMJF6DuIFUEiG4ZeU8TMUVA9wu08gKdovqLL9AZmz86hdQdvOijXdsdFELeRBoHIGD7Bdg0UWsH8fOeQoYCJ/XRTg1B56Z6QFXFEmnTnsWh7tBvQMo/jlDGsQ7QyXQbhgJsspihwHOOgPkCxY7oeooCn3KBf7eJ/GJ0XgnijzuI7enkDptKGBZTwVoRFDLmDRw+glERBMjjNcVfC/C2GXcICmycm+YeNxCZkngFkz3cpID6AlXMjzjP6HGxdpZHJnItxQBTZ2Q22mGBHShcFxae8LGuaMt4P2QJ4om87CKmCDb9sQe806ZfqqO9EcPL0loVdtA3UxWHWe+ZF+Cwc7QinW0co1zAuXv978kFviY7KPZEiftDUID7zShAs4MMBag7eB44KZSWJdHZtFP4niZiioD5As+8ALwGRsNQwMpVUqVvRUATxEHnOWNIFYFRrhD2leOPvIB2CqcccwfpNFHbFzjhI7LH6o/9Am9F8BEF/NHOv4Hp5HiEkljrGGbGstbem8hfdxN9yAuwBPFnt5W2uADLDn66X4AqghYKjEHgw+aqj7hgOL0+E48E1bp4pQJkmutaO7vjPtH5B/K6J04UrR4NQ6T2fBF7lXutGQqcOrcJmGwHYqOdOTBF4JDPwKTekLPeWl47sE8IQTEdLGLCLc6wgNLqeMcTbXZtAE0NXeazZ2dyefZUpZ7rMNOvGWfLVZ2pC3VHUAbEALv6sErV+32vwnu12GHnWiTf0hcQvyY7KAo9+Q/JDoLh38EFWgliigKMC9Bpovd+gY89gqA73L06herzhjKWHfyoCOjGMbZlhKIAUwQ0NcQ2kfuLPpspZJ3C3qhokDvXSZWvQdD2BdAN+wh0rtcdcvzABr4yICiwtaYNlJRGx8EMLEvt1NVuL3fwfUNZq0fw3i/AuEDrPgLqC9Ds4Mc5gtbewY/7BZL0RH7amFOx71xGGZCOThc+8FYtgmIJCTeSCcPvxFApfOU+rbWxaM6QLmXdYgqEa8lQYL84bAp3FQ14zatP/pML7AhKrUfk9yUexnCwKmrs4RlRGAfztof36bpbTG5TFAKaF7iY0QlMD4XSaJpxBfC+WDx7CihJ1YM528LS1GbAI8SuVifIucHbcwexc0bLb9kpFL8mOyiKvPBrd/B7oMDfPVmMgu0K9hcn8NovwFJDT0XAuMAbBUgtEkXQcgffcwStyeKV5e7aPYL6ZploEhfT130EHxXBiateKPCRC7DU0D4BOzQOcoICYOpLAOfjMxQCXsdMEbz3DjIUoHMEnSrscq2NY60ewXu/QCtB3LqVhM0RvBXB2x1kXMCfmBWUbFnDwaYa3cDBuo6QkexUDi0yyIPZaT+AXP5QQZB4kBzJKJoTLFuqGAXOpgFsmoi/NNgVvdVNE/sVRhPp8uDcxf5WgunSkOFwgnrAy2fnTDtoyQb2/Av5Qn1eaQDrFCaiwE0nk52i7ZThEN7ny0NhTZ3GU22v68Btryy5qaMdbyqUORMBsNkXTn1c/61c4LNC/5+gwP/cHJSGvxUGJL7PS/+eDHBvEBC0/wcYGPS+mSZYulKJsp2fcpGGxcwgRLOPajGPwJNWZ4bFH0K0G0tFEeUg4g289VVUJsIGRLI5sIzMQAmqanNVLA5yrzROy3iI6qmx4hJV3ceGUJU3dFlbOV5oviAb8nLloFrdZlw85KLSUGvuiApxn+BoeNyFhj+wbugQxkkR99RxadwSw0D5Ol/j+Cz0QqMnoAodhTjB8TwXFCNxlj207QQhXnQQqo3L+OojZF+1Yq72R7wu7k4hCuU14EJ1qNz0YiquUWQ+DDx3Rkqp97TTFC3GscqFMLxmelovXZQ2popnZxPFOiqrBwrLvl6EwvQW65x6dpFxl/PCnw0qCRyk3hmtTidULIxpERt70XygveBDEJlnLjOqmjujRj5PuMVuACxDf6QQ7VLeB1GNgWJkAvn9OtzNBgmKNdkoLtIE5fJ2guNEHiNjHmAOXbzU4xIbaqWxDgh726VWzEWX/Q4ZQbZCSOUUiKMinsb6UD3OkN8rbC4cnPWbThTZEsUW0UyLevtodClCHirWmy5AImfW+l9x4HfW1IAX/v3RygmtP19YU+B37/cfe7cS7eLbCiSEbGeGdB71UbUuIxDttnVGFDL5N8+MuOBiLyU15ZwSFV1wf4NjX1hYxrzvJajk5itucV4YteGVsYz2Ur0GiTydp4b34O+oOZGDMhppomIg33DRodslNdVYVW2sbXBEWcWRGsmdXWysYHNH+0ueFImQzknNXVQDHb1yXURTNIsNcyPV6CTipIhiY64bO7USUL60wyKur6SmJtqzptSNVoT7A6mpKK9ChA4K4Gb4fLvpKDHXCAelAQirz0o9SMEEJeRI5WY9Qq31MohITYFKxZjnUKhLp+sDLcMxqan1WIn11Dq4aNwtSE0tE1EG+1K9oJDfoCI5h1xsyKn7QBdoQxy7JigNZTo6o1KAEy7mS+AZ5gJBgjm+DxJjwSkGLJMQac3BBrG8f8iGH2RTtNnMJ0VSp0JorIcnDjXnncfF+82jNCzX3KLyOk1A9NgRjIGPOyKVhSBe2MI61fur6QwFwHQA5u/hTQ93KEXzs6vj+JQEN72+NB7aBVIX+4PCbP7Gmhr+uqZ4cTAC7K+vrKnfzVdPo3KHTilPakrnSE3dpriPmsqO8OJUkXPqvHyeU3pecAsYmbwRiwcV7Thxgxf8xbGM0AlfNRUtl7PaGO8bGZ1KaQ0W074QG4tTdkMbEJCa6nX2ssE9Oi6pgXEOFoYp1sZmWBzRbpAkOOkZpGayq3xH9bFHaup235fGZJoY6GLV6yI5pOR1VW4qdJ5PE7yIunvF2INCQEdtHWJyrt0a49Q9IbR+XDTMaso8bTBaPxdphfMU3fQJOShRsOFJTYmLLGM1Rb6cWsw31o+aWk5FFYTyiJxT0jC6o9VipGM8O91Cdk5ZwMm5oL6ZEkh35wta2wYqYnQmNTV53iW6wQGpKWGNS6ODRhd07vcmXLLNOc+YWRlE2fbog3hwIjW1h+cZslemDRbmI5AN9aFMUQMGkyI2i3FojGPAoWP+8LhoWBIoEDukps6PKOZiOSbnutk/v2oqcuakpvLNfI6C1coB80uP1FRQpylK91dyTjUnUlPSXZ6gbFJ3MTrsxL+zpuRfXVLNCbqk9obsr6+sqd/dG54rKakpoUe4HygJ9+MOYh9tVusIxIt+nBqHQg3RdiwUxWLmibzBiyqpqWT4g/uJsZSgutBWRZJ4u9oIYCajAhRrEHXCcWxINuFyZ/+Y41gC5Jy6jXYuKsfrjEtKuSLHhYuP6NxD5Jy6A1Iz0p2cU9V4R7ifUZOa4u2Jgc7OeY2T64GcY44jV2hvNM+aOjxrqrcR0H68IDXlXsg5lc8qUlOrrobnfHjl9Q2PMfIHfVDMhyo5p4AK1mh2DHRuPkBKpqOqIjW1PqoF3kSjVB8qroPIj6YCfDSVUE9MTGrKs3U83y3Ix86i5yAQX/IiWN4rHoj+5IKWnYBwvwb+4H6H7Q6C5DYg3G8dumdU2DGpqXmKPUM3ZYiO5znhfn6MFaO59sg5ZaWE+5mN9qqp6oII9xsNCffb3EccymdHj1scAlJTE/60RRedJ9xvaJFzyqkShMZVA3Eict1Yj3hhhtKcs7m5UvM3PXtYS7TqpOScsm/bRq8faEL+va5dDBdn8W/kfuTZ+4WtwrU2qH/2lP6x3M9bEO53medpsVA7UWo8AnJO7XRM9NT9WKdGKieY6B+e1NTuYt4M3O0p6Cw1GxAPuwvdkIU6QXutXOE4rI3S0PvSEGUST84t68ld+GV4RYezQ/TUIZvLhrDKHZT3zYyL3L1YMu53ilakprxiFrJzauPPyDk1AURPFUJuoCzer3FkASM2ZqQK0Jkn51QS1XPFsPNIQNucJzVFud/1WiC0qqekpopyc9Nh1w0QAhNQYFSgRudSmCJ8PuncrBQUUkPDyENhzanF7OJsUl07ujaKCXKA2f1xQ7rtu3fk7x46CMNdhvREmDhosiMYAXtjoqcCzT6jAN/IOXUTudC4RkR/Xfoh0VP5ldTUiCM1dYIC4X5aj7OMaqpPURFapKY4jegpfetjNBkqNoj6JjmnOBhP0TEcTHCU8nPPCPUN0Wcbl5xToLfNjP0E5OiklHGxOM+JntqS8kX2aUu+3zDphnpnPA7RPNzbxTw66o1eidkCrUSZ1JRea7VuHWIPbRezToHKOir/xpriuf4vzqn+26T4rPr+WO7HFVKJTieYFolyrVIDDkYSOu/SORfPQik18qCHUT66FkUkjaqbUfV3CsoiZQMWh+1RN3iPjwnWb1c4OXk9cu48vCHhggHRV6slwVn77l1RjhtyTmn1XjKMecdBZyUi55TukZrqFtcjKuf7BMS2TmoKZoQrnqZmgiM9FwgXVVYG2ggLwiWVB3m9Ocp7lHPK06MwyTk1PlQ9VC83IU6aeVYbRNpAlHYvGsBzhdTUiDz2KHx6r7OedWt0pYxWaMX1yDlVnbJUT8Krh4KxreJwvdvEOt6ZNpr5osJhaU1qSt0NbyiejXQwG43Jx5emZ6HxXskBO6dSo9egtDNDOF4sSU1tIXygolHIMz4Z48wwrapB++1xUiwuEFiGPJNJTRk3xCX3OdFPqX4IkFE6FpdoWSAZQ6BMUFPWE7CYYFJTJQ/u6ICWXrHQBgHRp9siR/u7HOM4KWae0XFXEzQG3JSLRv21p4vbI0YodG0cDgu91lUFxQinvg6Swg9qvVZSD13u2w6A81uU/Y011eN+5fu9Xb/Bl+qp331O1ae6QAfQSXHc9cXUWE2hiLb3el4kuljHhtcQsr5XHwWOp/eoMW63FTmneGfNRf3eUTE0oYnRYVSvQOTsZ5mhGfEAbetiVSzMAXkmZL4mesLRchBb3TFvrNUDqanxKisibUO4Zl+GB5TJ2wQkTT1DhpUpRH/pLqmZojtPjbPd11FjVoRLnnQjNDxIamqbKUSjh5EhG9pm2ENbIwtBVAi30lgZz5rSnzWVhrDRzcHVRwuFfDibxFmt73U3RUtxSs4pziOfOJ6MXOTP5qSmuNko1sUA2CiAkcLNrwE5lw7y6YrmBtIB3hQ3Ty+bs4mmySXjUG8d3cDezk9oTc5GHA92HDJWItFfR6875RbFhUuNvkpqKs+MSREteU43nMttgjbXLeKiMtMIxiQzHzkOsIr4KG95o0p1Dx2DmcfFS3tvGY5WEYw5TzwcjbxHagweywzVwT0Gi96pZxmGviM1NXxMSc2mXUtXkBCgheZa3Dx+6Jn+nBFAoTAF3GLjP0rd3PIu2uQPmQssyUz/xpoSuF95FK2O9v8q7mf6DaFEipeCKB2asbGDEampoDvHkY9ITR20PqmpYbfAyVAXG+NgJSNUisd1kdSA1NToWEfoGF2IHqulWWqMa76PzrfHCi/Eak64Thae0cV95CA5JaSm9kfbRqXSIzVVcYRrlpl4QPX96Q1fLzvPKHrPGkxmpGac3p7op8zW0eGmES6JoYEM6YF2aNNAotGD0JCMulNxqDyGmEumOioNZ7mcspoKxZLUFOxVPkJLRGpq27+VOthFKVqRR7GYq9ss1vl+5RJcD0hNHVYw1rf9kYX8RaUUeHbJPP0uFlc0O5eAw+ZS8XRXnZjIUISs8OVZ1ADd7h/JsRAjEJlKgYxcdm9oK0zIM/7gQWyU5eiEznJnghdEZipGUaSkpsQCEV7gkpriLwZEwBYsHKf6gzfMbuoSrjz0CC/QBN04X8n339qWB5KNuY2NYe5u0GFqRVxyTXu6EZWJhxTxPMWJo18UfaSvEYofkYXxptRjfcURpFoFHiiSONVSXXxOQl5WlYx9PIviv7GmRO5XHoX8TXw/9TfXlLu8ES5xc5ZcMsCkptQN0fwFXM9xsjrEoRGmto82nXlBzoGtWBvJyB6hnToj58YmT2RjvwjnqBlWaRH1lrPYOErxkzsGK0Bwc68btZed0OWMMy5eHeaNEV5JTWV+J8NR0aliw7dGNSrDbVxEQ4ng7uOMzqjqSTG3ON/3oYHtDkDZdUvOPZ8wH2MGrRKd+zHRE6iakWfwynGonnG4iOZYyYxMiKZocb6oXLjjR7Uu8oWP4G4BwExcKqU+nkdLhOeajsPuWYl1dCkctMrnKsDn6hrq4z2pqXUzV4pZukCerq2iC5ptLoCbdRVSY1c8MZC6UbMC2iexBjuoHtAC9SEX3TqE2+Xp8Ip249OUcN1uQX5/0umIinxFuJz32MrGFCAPZSXhiou7GNyMYtmDaLwrLbAQZa0xBmeL6M3dgJxL1aMnG6tudEYbJXW55CwSlkievzXayJ2oWCyTnWJsXdtFVvCYcMku6Eh6JO2nKBhcLBDuAB/qPCox+TgHOLrnj1AXUG2jI98bcr4bVOHfWFPS589eu6Z+TIVJ/Jf6fspvrqnFVM/QSdoviygeRqGx2hSESz2qGZdcDFJTC5j4KO/yW6KPmqo0rFjqoNyYrrj4ytuScbW9GSo7sxQvmuSphxalSJ4BO+UWciAohrvUj2h33RP9tOwJtYH3MwtlVTfDiV2RmopTsUIX40j0gXSe6cbwpDTobO/jIlmMxiERHjZAh3qxwtF4trOMLZcVqCqFGCeTdHcztIDol5Mzxzg6rLLUGG1JTSXD7rOHe3vWlBwh5J9tUlNJgErdV69LtCLFgecPLgv1a4MdlDYFqamJQvRUlA0tlGpjBWNXIzW1TeAFJf05KGZ9hCy92uUGcjbzDKOZZtagPkwqFN8msIizKbaMULleUVPdp3ixGpBzKzpxB3S4nzwuQq4mG2M1dNExe27Ov163jdHb2VOk76YmF9fiozZ2p+cz36w9EM23PckoOqcGZbfALSKvr3mGf1mmaMcJEV7cfF02HhPfQdp4SrjlDE2IfpzOiT5UkUkwpc9bum55PlrON4DwBFNDeq9JTVSelkOMziMR/Z01Jf/K9xt9jxzFb6+pcdBkqJigJU7mS1JTaOByKFvbsyLJFzUyOnaOUCkdt1w00KPSCIxURpllkHOj20l4o2d7IcqTKAUJvuyQMVl6AsqUc1rEaU5wNhdvB1TMblmxOByF0nhcOiY67ZIMLELODA05GJGaWiQxiIuxoRt6zROuxNmkprqnsWcMq76GNnxK9Np4T16XScUTLkj0ROxGRmPoD/eOtvMUgwTIWWw0Epyg5LRWufk4uj7PKULtZs5d4+YnQ3nV1PoCiD5SHSXUXR++ampeDSDSN45oouVqr+D5wb9ZejAYnsnXy0Ax9xPF0le7REfTHtxwSCujDDi2ukcJ/+wPzUyil9JgdEGX0J2S96sBUlPq6IBO1Yboo7rz5Hb7kHCvmQ+5hAPkXDIvuYfsXmEWEbgGpSGsUgttyxU5l8q4xxt6VZBzHuUujiZiYBmcDZboFAcR+fkdXTIg7ttoamQTnNz8FdGLoeaipWeZeNYkpa4vdhZEcF1pXGLMHpY+c9EY1U0+4NCiZ1p/Y0315V/5for6zz//q7JJ40LaoOMgXYJoZpGaMsGQQ80xm+G4nFjIeKwPEB1Fcj4swMLMDH9qDVDuRSucHGNSU7dzg1E5tZZcfOvPPMOYWj1UWiU5t+Y+wdmpodQo4xRSU72ZkBkdntTUbqlnINJ0MTS6h+EeFeI6BoRVGoqBUXpChSPFILpxRKM307uKml1M9NqVnymGNatzlJ0Toifs9a42Gu56Q+dLGHCLi6P8qKlgrRa4Gl6JJn+QmkrWUOPw5ooy/SS4C1ZToTEi59QRjhy0PG1ITcmHK9LvMqmpRSb8qKltDi4okDAowrvw3DifknOT1hQUdiJRoWq+Q5G2g2BRw0IxahET9irPJtzCnWHPqPmqRhdw8IqEHHy8gSNko1OXnGtRx9RqYzo9uEhVriaOep1HZsyvvIVqoe/iBFu9m9ElihXlFXRBHA013dD04QJtqvmcW5x0nTfSmpz7jsVNQJTVq0yfHB42QsrNBHPQcLL+2MgTFBh3jZyj1kPXy7NkEDqYDQpfiyr9b6ypgfwr30/9PbHfb3dOnSppjSqhWnALIiiIxm6Wd3To7WYghqnlGQdlB8k5FWyL2LuZqVG4Uh9VQZZyyajq34w7lDG6zItlsTiXhJvJS4lH29gkT1umGLyxxEqFyr6a4di3hNQQXH9MuJ624aI6jsg52Ig7og/siIuEuJSNM0yP6GzOyTm0E4hGV3lSUzvIk3NvvOBlYx2jDFVHJSoS82iUhqOBK6r316CI4+hGuGLf9FA06ap47p2ISo/EIUSLxtK4sB5kqT78v9ydWxOiypatf5APgorKI5fMBFSUCcntDUQBEwUVFf31Z7pq7b27IzqiHk5VdPWqh6ogvJRifjnGmGROXl4O/L2iJEZZBTqNtBWk9luXuJ+VQJ/HlwXpK9Z5mM4HSu8b0UM4xITzbo/Hq2hlgtWNS+Gv9qjOh/tKAMwnOynx3UBl65vdQ5OFW/SukXDY6LLB788Vl+f30adnldmjDm2XHnrXC+pSeHyvgahgk+Tcfwpmql8dGX02JB9Hk44JLtA7Lo5rkQzC1Nm4nmVwCkTM00qSe9bfDjYY8syVskv+SKl7yG3IpJMl8XpHZLpy1TUkeMJ5lp8NlfKFjhlyx+aSd/Ba/TcytVR/Vvf7L9bvf1K0/7NMeVl6gHOr5DgmIhzjt60YoB01oZQ+PqnDCmW+g8tkOPFEp0nBJp9BgTr2cIzzWdazmacGUD5v6B2hOFOm97IEZ83YS7k8jnrW1foF2k+DunRRpyF7B4YF5+WmxHn2mbhsHPAznA/bRKTBvlFY7xYdiNZHxiwSU+a7Vx2etEfdG+f4+NPuS3jEPeYJ9j5XrAykJ7TPUcCTsARgdvhl6vI0eDRpkamXgkwlN2GKaPGAv5mKZy16v89eB3qZ2shUaiJTbx11Slh3C5LpRSexXVd/M5VQRnj0eg06nbW+AVtgJQ/id5sSU3uf4BBJO2R8/VFYcE/uULqLLeapI3rBQZEucBlMl2SRhl6vJ50ND5ahrlE/qNhu8ljDxt5bUlY/Tilbl4oFzdZdSynjUcO87b2Fq6StRXY++Sq7DcsUeh9VKH/ltGPaOrJAP2iuSO6XEVCvsxgcPneLRNqB9DSNmhXEpmOSlL98mRI7JPh7NXPuReuL8huZUtWf1f3I/D9//klrk/RrUUA547nIgdjA3rb9wjFchCK9V47Dgp2xhYtknHi+bmYpYwdlCl32xDHewapn70j3oU/EnufPyURn6a74IDPnvch2DPPO01DO8NBXFUmzaQysmGPGv6ZlKTLFbF3mxvcGLVmc8HRzaGR2H3/XnS95IpJ3zlS2s5gObRRiXlNbWWZkkR6h01jCE4LOh3V90oM4hgHJL0dw2fRD/tYptF9eRe15u4M93ZgiHO2HgtaenUHmRUTix2nlUvNOHIgmqS5Cv9NcaknIVMwsnUSjCehUAO8h7jOCY/SIx+HmqoF13B4lr+hmIalQ2iHfuMhUF2Jeko/2DU51tSX5/Ex09py3Z0A4N1JiR0HHbnFoQX2UdlJKLkHBvP7tgO14lsiCySdkTYnerGdr1CXh4pxx3N+RySdfk/SdvhV23pIYf58okpKhCBv06pkFztZ0eVaIkUPdNqAQ9AwnpKInDe0nvY3nY2KgN86MgZqX3oTnJVMkP3hdfuN6v6n0s3bxEv1D1lH86lq6pXR7OM1OOXqRBMf41vYwYzdlyNNtp1B2bM5b6N/FiaTNFPNP3hYTOB0OOMZ3+2vHpqwBOIcu5jFxRu/mFfCGS5DsSV51k4YZ+0pAuWhLKZtcLZftqwcDEaxLnqrpzGFb1xZwe78wc887eWCrR3OBWlujDlnnCHXreNDg6p8wr4lXMzD5Lh+gH01jKdUv55T53rKHbz90kmgfcNizRqbiDnUqnL6QKd0SOzjWksn5yUDvt7rfUwg2VyKF+htcWsqJA2FFkKlLUrp0FLQW8Dsyxe8HZGh5te8Qpjdk6qZVyFhraEBm25LAAV0tGRSjBP/zV00i+wzsWO9vIB5T9GJr+aQy94XetjNQ7tLSMRsmURWZif2dSJdPE3WJPJAp82WR/FSfgIGKOtKGzRp1rsDvVyff159WKyktMl9mSt5G0LzWkciXlVyxJhtRMNoKdbBSRzp9r2MT/MeEiUifkYKamLkgzU4Geufo3dH6e1/Zm58qIihf8W9cmzT9eZM16Q+5PvWr1ybdbjSHa9TmJO1HrcPu3QwztrsMSTpNOspu6taF62t3IslBR6aun0qGXiz2UraazBuWtI0HnTPKpax5UoW1ULyhuyt7kgYiqtgLZ22o9aREL9PFDquiCYV+Ni95druhpxKnRMC9PsY47yphz5bP8Axil+KxqTGFZWyrofcc7UUSnfBxTBcFPBJkKhs3k5Cdn/g/XPnKl5KrXFG2n2kbiMkR89Qz0Sp0R+UOipiaPOqOkP5gimcVEaFno065amv/zdTb8/D4ItgPpqLPStfpXdKQqUA2pfh5LVUaOfoYjP3uyD1yn7lk5l+PEMWjrZRqhxN6Yel+hXMOrshG3UlhF/5qvl55w9MiOVXsjScVHoSgrsErCNm8O1jgcmqRTMpNl1XgEmjaCHUJfPx+nVsKuD7ISuTHtTGwbMJDaNb3iOR1ERas5wYFsx1vpBS2hUpTsAyIqYXG8TUXIeVzfD/+Xho8Majf0NosdCjN50zyojL+jesoppOfMiX/u22h8j9uq/y/qlNR72TwXFwynFcbZKqxWvRSXObIwMfR2Sx4u/AcNrWUjzh6w5PUSPibl+jt5tusYdO828HzYKN3HN9wTrxduxdUGsF89phFBXsreg397liK/H2aUvbythTzk1KSPFvOdMYm5ATX0z0WObOanuVBgfNyc4+lfIoxju2v6Rie3QK95bltOgYb1NWWhLFI1O4M7LBMrtCXa1+k1Qoo+/jLDUSnnUFi6fYqaGXud5DhKOLRKqpSGqIgAlpXwvkm0F1a7EsbgsNS55E1fjn0kyNTvm9pUmQa/2Iq/QSmFK4LZOqkqyNwrOggQVwnLhnd/QL2oG+lzOpOHTvZWgdle0empDt6wbjbC2gvhw3J3Qi9XtkAga7kO57a3QdYZ23Ru3GFSbnwAod9PNWEO/FWUrZUzy5zDCLgzKoVT7qdgV47bDk0sR1Kyd1ovuvgrxSc2kEdNEb9QLXzVANvalOJLyMOtL2lBni70CD5YWYUVG9kDcrPaCaCbH75jdenptPlT2rpsvxn1NJ/uU7pYzeFW3nLpHQVIFPOeX+H3ttykYRupzM5NTbo5/1aJI2BTCkxervnfbvnyXV/rZi2arZQWVbO075HbxaNuyfcPlnOE15HKVt+lAozelJ+81Gss3c8IfBI9ZJk69jWmbPVajg9xXfdho3M5DgLwzm7xCJbTqOebVV9hF7ygroXWfi47PV7uOpezNOlNgE2KvdXOCmhzxPFH3RWv75MbY8GCXdLraDOyttC8bTNb5PjKqS2pqVwEDciuE0Gh674ywboKTJ1vmjOD53yyosmxVnzUqnqoA6mTWFKPNtoKh2fYQmGdT8IANN2ybRd7SGRD1vMP13QsFtBWig3E8w3gRHIzJ1rJ5yj2g1Jw2OQskncmdDz5Y6k7BW4LJZGFmglCnZWxSfKCr0yoPpkyFA4TByGulpDewpWJP34747RkxdA6QjMu6MkDDFxrghs9zPUwSFXezrOshHkmkelaODCoaMu1eA4knQpmaVGSr2Bj6Gb8BkPpqHl/kamZsuf1NLlf+2dwr/+Jyr+z67303o5gcd+nomsnaIXm3xmNzi3lPM86luV+YfJGk79uxZZkc/c7/6lAS6fD3q9sZwVLNGK7feKPOax/iH3bEedJ5zH15wkn9PXu+hOCY3fljz3vmtep8+5CQ9lOEqZdJni+9OkhkZDpvL9pmmYG1H0OrWDjFnDuWO7MFShHKO3zF9SU7HipKJXfXgxyefbicsUY9bBs/3u8WNcU//WqeiJTN0D1CmFkL+ZiiIPQqrRNoHgNnzX/3FwaN4SG3z3onM+yVCnjGNJwdvEmsTnE2SI7ssrxOEDvZ8/lApVA3kB9uNz4MGwnTmk52j0Dmdzy/NyGlTM3c2+a3z3LsnpJOgxX9o1iGSzlvJLiF6vX7iYZxRjK+X78cdhB8oYuAFnJGFbU2dPHXTMj7cVSZTThLLakip46P6K5P3Ur1jyknyoM455d7RqgFnL0Xe5h4bMTiS1oZvndQmZ8d1Dqb64Trfj5QjCQ6qL1P+rQzqIEZSJOcM8eI1/Yy19qix/UkuXp/9OU7P/n6bVf1zdLzEhgeu5ynjCcmRqDrMrlNYykHJ1Zavs8snW8Lh+ap435xnOmwS93WXyzEXK6LVgo5fjwmW2R4a0CerIrIceqgbzWdKlDFgyVEd4SmWJujWPZDZuDibUvXUUOPlfFLZrcMxU5zImGb8hM7tTeILmISEztjxp2HZVLUH0DXrJt42P90GKTm6mRugNNeawtYpj+JkwkPLbqVTY4y2tIbTGusTB/DK1nrlwUL8L062NHtJa2idwNN+EhA9Zp5Raewu89VEn4W0oKV05ewqHbKKJ0HZffzPl8RsypfovhaIWKWBHXiF5oyah5HV4p6hz+y1J1alZMNDw85wnxga9oIxecM9nNZQyXYtEzk1g6xiZuevmVuTm+uQwvXxQYIFFpaxf1SrrSkBv1tiOlLQTqjJ12paoS+zLlFwX6J1RVk8vOySog9RloZ6ZoNnTtZReGreg19RYwKGXKYnycaDQ2tiokLNeR5l1DZc+B0mFalZNhWc9z7+xlj6dL39SS5dn/ylR/K/W/X719Sn53MfQxu+MZHSDTF2eSYt5aB9I2UTYCuOregXXLqgxY2vI1NWgTxDzHnWJNfOUTZthA/WhxTz21GiHx00P9a3JRC5VmAfsSjl8mSlJsltiPqpGZwOa2fnI08qMZfZ8lRXU0S6SstzCzG2LDr1gMEVmTIlVTI/6BYh7lqOOUlowk2EM7yfrSKTy6Kyz9ro5Q725gsjLXpPZuUKmgjsyFZJjmf5gytsuDCnW/e8ew0FLIF4ywmO5RKbktrTg0M10Eq2TF6X3HSeQv86onK2KulQ0/Ap5UZriB1OTfTUF8yYVwif7BEncGgnqlORKOTGQqak5O8NDDTYic7dmx/xmj9/vrax5ftybLrutqQaNmmxxDjPQ6/3FlHbiVGQjx1fY4qWNQWzmjkjKV6iwfrI/wmWa4vFUqVNmjUvMr9WRS0lKG4dl+7cBm42zFllkFCmdPrYKBJ5CJD5aBTKV+X4B2UTVSXKZGpQeFmIB/ek4JZ5YMfk3MrVY/qyJovKH1Ch+tU5N5kUEj5BnJCfLRGd+zi9wj5WAp4HTKqyttit43KqaZPMEmXPXaY/eDp+dVgSZ8rNmDWLoMpG8bLlh8my4w/e3Ful9ODtsZrgF9LM15qf6fO7ZBamEOu2OJFka8cAC+V5CFfQR5q0mxPe7uBVcxyoeS8tzwfZtNYfbKMK8NlthJv9MqwQq34h48gkinWmadMb//wA8U+RyYAfvy5S8+zdT5v2/MfVWy/hvpoIGKK3LlwUF8XXMWxyZqh/I1F5DnYqsHpmSR3b3N1PNSlOoGVYTTP7HgvunJlbJJFjFkMdPV6SDY6asm94beJwizDftDvNVep2VcMv7Ncm9s+mwz3Ez/qsvEsna4qOzyaM2YR30lCdZ8JbZu9mM4H5fOzy99I3M4LQ/QD+XHZ4bkzpk/LrfQpOk37zLQsquh7kOO6GueZbnBdCe1jOIZw/Mi1716al6uc/B2xs6Sc2PodNHLs3h3E0mkj8bs9+4d366XPys7qf8IevSfzVTXU9D6Co5lTI9tHXmTXDeby0pIMkeIWFh7DvwaN/I1Oox05mc6Xe4GTyT0k2UhUxeqyuonnmG87AfYp64FpjH6BWPX3GEeUBVcmju7lHKyw/DfPRCproNHKR8UV86po/5EcRsF4lMIFTsFRUlXAuOTMGWFWx8Ra/VT0ROssuZhszaOTFU9y9Tw0FW2XB6NairAWAeMbyBrc+vFfiPpy6i7dgLqaMjU0F7QqYiSXepzXkMnM0I4ecBcIydXwz28VGToqumUcpyZCpWIo3zc4FMPbJ7C8ePbfLYBk2m3qOQwGpWeyl4Li4KUS6jCF//dnmarz6YH++egOqjbkjmR6eKTTb3I5y8z5okcA4okw/3EVwPb9S1skGvN1D0wuYzoN/1jsbASKOpcBMHh6QtDwfmPJM91FvVIZm4voG98tKFmjucZ7ov66zfnPVvj0d8//LSO1SMDxPYR2NC4loxG8rJfQaHJ9dEdpzpKnUXEp7PnZhwWEvRb9znO1UXP6tRzP+Qdem/mqlRn3JkoklFphFkKgPeoE4sfClXSCuz7mjYcL34lZS4O3z8pQ43qNH9i7x+roDFaupA19sZT7mD3g3a4Qqns5GRNNkzncGmz+A8mEeRpbdzw6TpVofunhxEurvHDbMqHHPPVYuMMCsM2cxtjtAaccTTVGUhGx2HGfStlZP8hArACn2IoS/CiGSvS6MwNbAFXCeGh/nFKnu2IHdk6rDTRZwctZCm1n4DMVsbgq8OGObXlCMDXv4vpu5vziD3c00KdycPT7DwCCTFRONh9mXofJSQqcY3echDzEW9MXzAGD32Ijiplkw0/RrC8c6QKbcKgE10IaD1FsiUlX4K5ogXzhnqdiUlxivQ2fFRqtBmliuSTfVWWLZaGeDGPpHSt+/37Bx6Szhbli1S6jY90xc8h+v7akt58nq7bLV+baBcPDHvTgyusvE902CVTFdS2sxdncbSSoYoj0wpfPBPRc+tNoH8stJ4kigg02I1m0Hl3SbETyT2G/ckzqTFz2oU/0lTC/2fVPezcazApbeQKXX3rcM9yQlq8+GjP7/aA5Pxb+ibb08W7Ryr7HBVr3BbPVCHluQKzAt0B05WlZHEeqF3e6puh/PqIZUS/YEZe985KQi5PfL8/TlXrNj6GrRiduB53k0rdk5nBzg99xHJjzEyk7rOAR7MjUiawjlk9CFPoVNDzGvvN2byMQwRlMom/O7RC2Xmn5YnaOqHJ5J77HXs/UGm4H5EnbrGyFRHv/36quTbw8UcXFosSATFwTelqN9/10nA5tv1M9akeLQ8qmRhbghEd9SpaJ0iU5Pi1UIyoSbnm4U3/GBq68Fe+NF5qhBzPQlg3333O5Vd4LJA2Cc4e8payoCdCubNN/h9wmElkl5FXYoNokI9dl2eKPNaZsOy1lFjd0RKTtzHPGqRBbQlzhQJeJhPweEZ1MnIFln/qR02yV5ruHgM864aCoWR6UQDpl5WIu+OS5XyTySB1x5NKd6cPimdHIUEoWDIFH8NA70/7lMQVS1Lvv04/8brUzN58bMaxfLX3Kzuj9Op8TsMQOwg5cn8FCtsw6QaLjvF59kaNYc5ambB5TKqRO5VU4XdVshMu71nJHs+Vy7rZqENz1eGx3Elh0wqu+7bhzXFjP1EHYGtm8BjKI4k3Z4xH42tCJmi2wNJ9eelYNq1LXBe3yFTTim7zN8WBXob1KFk40yANW91Cs9w9q15UHz8GA0hesEsFNndlGV2vGxqKM2bx5NNpzVsJAsHIDjqnK8XGtB0560hdeeGiN1N5dLZswzBbxJT4rJV6TSdCwrpJkCmJIY6NbyRqfAYaeQHU+wkWghGC5OEl4c2UOfiDOC4fi55p9AayNuJfMgft42UZO/AYXmT1HBzb2uR7aenkCU7/H6nVb3iufapFTav70uoToFLMltFr1defR3Wl4x882vdsFmSzOH60m2eDUu5Yug9U+gKyeaprhqUOW2ygkteB8hIQWR2UJ0xrNzliqeP+wZ1dHp4QxYdTR7JySmkuio+EL1OGsl3R72nCwV1q7QrWYBtTn7j9anZ5Ke3hFf/jLoflX8xU9Kc+lDyWcqz6XyKXk+bVXB+Gj7Jk4XdM0beFlzP8wrn2QM+fp7SFhr/ijo0GWcOq3vVgts5xTyWKRQYfePj5S3D97MRAlY9wxhu333BSbifpEyvRho0V6OQsoN/SVkp8wJusyGU0sMzdBg5wh7zVhBKef2KXFafhgm01xJ18RPh40pScThRKxTp1WwGli1EhWMw8vDz66+GPQJkynsjU6G6Q50abLIGPt+j95PLwaEfXYrAEwMyFWy+68xnnEK8XWuCB/edSnKfmBDumEa4T79MLZILQBWZhB+D10CTdzUAxjFkKoouPZn5I4BEEGTqJpuUbV84J13X1zXPwp0ZslhIOGfMMmSKbw30emexgKe9dXFOCXycsx54PnQUSJKeq7pCXSsVeE6nlpQ/n3LB1ns7gau6sUk+lWud8UWJvuAUY959MDKw7qSMwfBHK5IPt/tAy+XqBUeD4xzw8j8uDUevATxDH4vw6ugdXT+IDE8SycRTRtFvvD41m/70Rmrafy76/qN6Owel40OX9ynJ5CqWGcu1I9zzK0jpLmh7Vn/Xkd/Py0rKPIgH1tbFBe6Rk4p0e1s57AiKBdWmSqXcpzLanY96gSqg+H5lSXEe7lT0ar5+ENnn2ze11IYxXAu7EIm6iUM2zQVm8GmCjMRDSFk6TfdwqQ6hSF7yxGHde5Chsq6og8OpoWy3dlFXN1bIkzagPTPUTQnVvfdIso5fFZuIL1Phl6n74QX4cy3XEPo4ysL3Gxwavu4RhM+JKcImKVXKaulvpkLbGKsEBmSK+6hToSeQocMSmUoOKY7RWn31lLzhCe5pnXNvlVgdCcy5B/xjbXiW6cjUfVeW0O1ea5Jo+QmYlno4R8jf60v71Rt1tUUdOmv9RkrXTd2ze3DQweJHQrIoehesWvIZnFfcEtm7pSnL5nYM1ci0pCx5VSoLusTG82v4UhoC79ljDCPQHhdHSurnvqOutXqi6djhHHBdmJQKe/+CfNuNSUiXekWzsyZBH6iS8Ma2rP5Gpmbzn61N0v6hfWgnO92DbnikJH33yAxo9gHO9xykXLzbjo3eGYOTuFZSOjzijklDf4YO8zfPInJ1WGJVDMpCwTw2UhqHLWbOGS5Pkkh5XGPGlhsawuU1P/CM1ujlCA4QOBtZwbOjdgF2k9o9lFKDTE0DZEqfFjk0rEJmjh9GGaqCBLcL5rMUDlRnfgE+PNUsJNk5lzvUQX6Exi52UtYdtILd16UNx+NBJ3wUIVPDbraCgL0MHu2lgdJXY4dwnGimiNf2S6XNC71f1HXat7/6TiHjnWbAsVuPJW9WIlOWuUGmvJNJotGr7OmHpA+wpWfOAzWNG7Lw6x1wZ7fhqfStjS9lUkJPMmRqV35c9upnOfQjy0HdcdHrietGgbu83oiU50bHMkrHsD1dTWQoe6ds+i5n8DB863sPAhqyYzzDOel+t0RqTAeFjdsEvfgt9UUyyXnHnMRVwb45jki/t4OlR/38gGBtYH6cRCcd7fLsAfHkORKh/vmuy1+3HzjJd4nDZNYMv5EpZf6zup9u/Eeo/klraO2OevAonZQkT/XSs8lstofHew48n5azjhnKiMK91iuRVvGlY8puEOjnc3y+FM0pU+OBQp9fkbHHCpn6LGgD5zZNpIQ+G/zN05TDpfEPJGcZc9l26FS41H5B8vh2cViLPyY0aAx5dn4gM9OkyOA0fYUkX2sRZW9J+cBDiVAHR29JZW/DRa+a51xKGkVuWH6UDvBU7J1IhvsrZd1nj0yxBzJ18b86tXqt4LjmBokCFyjFZ4WQL9+m4ONdqdBhIggEdKHxmB3HMlHjpQG+uRlLweju9XS3JWfYn9eGFG2PWk+rqOlBl2lOglc2rYh0yFzw29OGJFDUKsvy/REELVbSt++rw7bCzqHMfEdku8ro2fwuZvB8dMhgMPIbtjO+a3I5MUW6u9Uhm8ML86OVWSTtswbYLsLPeymIxZN4XslMizc4xz23Pk/2kdT8YEo73R2c446bgpbx5A7+IUJdHkZvhVqV10NgJiMS5RzwM93EG0SzkIgfoM7/Rqbm85/V/Qz133/+N/fO//I85SzlHdRvI5GyuzftWT8mGQh0LSQ5m8jUGc8mnEteffvyWA17HpwTPPceert6sdKZpKJf6pwOmTJLjB/vLQgo1UMi8rTHMW+5TgAt+xRSci+Zw1yqLKEx2V7KP7rlsBcvc7hcu5Ck45FQmVOmGTw11KFkemA6u41cdFusTTHPbfFxd0YBWq4iU6dV07CFOTtAMzrtcMxZyNRqijp1mG91Eg7v0v3BVDadIFN/6dTsgzM0mDOTxyiUCn0ZNgG/SZGps7WTSbic6VAE67EImhaZeqbLM4SdbUjhJMLjg+TcYSVnmeS93tOUnPLRBtJ4uZYyeXgrbKa/jnCZWyuRRZ+AsuVKyqD2mCOS+Iq69FClKdwf0ga/79yv2DAtRqDrW5Mn4eENzAySCUr5nn3XNMsukycvDg28kbG1hkxdQ8x/Z3OEeVd5fu/JvS8WoJcrZOppbVK6GJ2v4BMNmTIjX6bhXrtBKjmqxCeY/Kg90wYovflH8jYf+hv3T80W85/V/cz/spDin+T9krGzhX49SkTacvR2lkZS6C4PT8pfVxt1wNkS1KlNxVPFvFRs0ac1PMsCdShN5jqaqgKZSpfpN3M3Oos+uoB2lH33tvdhxeRc8aH3RSHS/WNC2dBVC+hq2IsM5lPM3Ok9g3bRcSkbGcjMzlUSENzB430TquzjugO073HKE2VFFHa8ffdreSoXaR3j+4/jewHd1diR3CjLkF1u6I0OFXq/kFyRqY63K4jfYJC40XBOMp9eABFTTR6ZFJnSwxKZkq8aj4bXUSbHApnaX29jAYcler1n9TrD4Y7+IHIer4521677mykhxSEht/ca9pf3WqSDZigMODnA3ZdX6Oy2H8rY1kvhzhOHo3dDXZrqyyl07/Fayt8mMlXtYYle8mySZKi/15+mmgz1hDGRnSzZYZeLHUAvH5mUa+OhZ8P5TqC9rUHKiCAFM+V0DhofHJJKmyXQyXrVQd5tdSl8s/dAm3d5hXDlqzwKTGQq6bUXCF/7cK9zm994zXe2nP+s7kf+kH2+v7pGkYcFKotxSURyMZApEiQx3Ge+JyXgz3AMeAaBZm9VPF/zacHOj6GCc7PF52fGVWdCGUxomhsyRa7ozeywRx37+AlJ41GI+aZLATpNL0SylCc6C68wh8Y67Xm+nTKVxZKNujTfcSnFhIHzvNEnmKE1LrJH0yhsPTgD1N0n5SmRicwWeupBezI4T6pJU7DX/L7HvNVtpaR/eMCeS2SqyEaaFJaG59IKxArynaJLaJ1Ap7fbKwC+ilCnrDkK6+64NMEPbY3zOT0O5JVIyBRDnQLuoS7FJTIVHn1DxE1Vdt9VqzfYrYOMB3GBOvXp/BWgEVuL/LgxUEeudgHX1wuZukemzib1LIVT9XRIvtKMhhnJfgJ3847PX4Z1wfJvf/mVejOkVFm8HVbntgRXNjCeXyml7DHTvvnxw0S6VvWO3W8zE85aClIyaKJgj8t3nXz6tqX8pO4dGl22LXjSRsc5wDZ6+t4leOwvllK8+16fu8zKJ3Sx98E85Ya/85qvqvz0dql/yHq/X52nxkxx4cFP6NVq1aqYNEJvJGZjT+Sjz6xiH/tgQn/YVCS96dOUXe9yiWOYJjwbCUdlzV03oIqvqFt3i6usX6GO3TY5MuV+mpSpq8qD+5gX6OVmqDvHS6HA+ZLvSWrNJsjM916qp/rNRZ5MkJnUgBh18IPH1zGV2VA5Lzj5UkrypSQNTLOaHdzvH2Tq8A5TNnKXOTxui63IpOXLZbe9x6C4Hf7FFOR7B46nGMfYaDfodHD2AeRbw+T8ftMwF4XIlPepNRJSddcTPUCm4vltzP3gpXU0nokG9v7REKHGy791ir7zjPzQKdRIB7L3as3zdu8P7HpAxq+T6fcebd+1R/NrksDTn9lSlsC7YvfZRobTfrkWiVTUKeuX1RzMEAw8321NmaGWHyjrOyO5NcLzuXH2AM9mgozdv/3g2d42QFzGgF53SUKmHJo5ODDYOGcdN5S21fUC2XWk8/C9fTd0vN5cwP/IS847gd43dpIHNO/DW/KvU/k3XvNVJOVndT/6Z9T96OQXM7XSUheu828fovKE3q4LcMzdzKlHMM+2FdsCMlXuzxXJg+MlZNajOkLTIlPpiSoqS03FgG5qIVP75KszB5SGq/uKpWTHkKn13NmhLsV7KcmuFB+vHQXqfbsn2WMUyUw0yxQe/R4Zmv7VtaVzIjjv3xzn6aCRmRU7TygXO8x7xQGZypxwC/dkxkleMDllxZvkUG1eyNSo1lzWBNyCffnVKWfkOejtuANF3OoS9wxkKmh5APtcMQn/XhyjK6M14VDYyNQ8GPdk+n7pwGfrMffeJTJlvffIFOkMwT0Tjy+J24JZuBnxhzp2yVMZ2ZCPbmuSLYTfM5wY9vBYF46UTlT0grcdiaFu17aUfjqjYOPWk6DdPJDBlfNOWZQ5mIf4wuDZ0jEoo5vXG8T2QKUcM5zK8niPuuwIRpJuBQ0rFnsdbi9AppRQCtnhADOwT7LNs9vurtODPWqAS5bOo2rsF9QVmAf313JJuLXUdcrGWg8PSXoLP3uHv7FnpiIrP6n7TaQ/pL/fr85TT5JuoH2UyMhhfCnYprA9qFavnZQyxS5YljKcFzMopWTix8C0Y3OAuv/en8qoUoXNQ1mHSpITKV/jP2yy7UsQzjIWmbehIXvnwxaebbiX8oMcyixX9Smc+DWXsoccDSy+lziPG2vOU0sItDxHPQQxqMiMu5MHlr/hAf1mj0xFNenZ5oG6evq2IEvyQxgygh8UhB5sebqZaw7blP9iKgoOmoOAbxwIyROZaoSmUli3PiSHm0niyHvJdPb0DEindCz54j3uyAP+xRSSgAwlWtJAHIcGj8io/F4g0y+wSetUCkazi0Pi2dWC6PhZoRejyJRZbJDxpe1I2Z36ChtdkKlr5dki81/IUP3Yf+AUNWvUfbv+rr1SFXCVhUGS2crQGdXsN1zmHhW5puIco08F6nJxo1ISrIaKiaWkwfM+BZIKXwDb3nGOssqFzfNnvVboiI/QtfKxTmLv+U7pvhcCdctcCF4FL5Uyd3OHXsvfHL4tXn4jUxPlJ3W/ifyH9Pf71XvnrytnDXdHQqayMXo71RZbOI2mO5E62axg7LU1oM2XpUhnm6nL6nFfQDXsY9QNDZl67RsN+vMnEelnSgYmgVLCdSTFPPnYDTBjqbrQO81eJFuCTPXad62Rcs9FMv+wnjmaSKD7NJxk80HqmRrIIVSj755I/dvT5TGHHhp3it40kaWOtbz/rstu8PHsLQPrGy+FC/Bvj/+xR5n3Xb+XX0eaiAv1RekQLe0fTMWt76n0rhEf/HZikvDuewMlMjcgmehjKUidZ0e8+K6BZ6/HBF7jV0O90BbgZb7BY/vbL9BcNmfQnvuU++I0RaZOGYOguq6k/B74Hds/9xlcm8gReVq+ZRYk9wj6eW3zdCr7IZ4PCZmxXGRQT3xg8/swA8evdSk5urrKTkwMcDlxynN/xtFLOpstXN42xXktgoJV088YEqtGb77shMseXjqDlRhskhzHt4FODvMadTfUpBiCd0ivNj9B8mELEi9ZqdAwud/gUSqDFPAL/43XfJWp8pO632TyZ6xN+uU65XnDGm49IFNxekEvVd43UD7vO56cXGSqW2c6tNkEmfpUF4d5S2UPt3cei5yiJUZGKg3a9Dvm72tk6ryEI4iFFpMsnDYOaxYF6qC83fPcWjY9m1Z0AlXa5Dz7SN+98S8tgZoWqEtsSb49UgoOzWscSNlBknGMZs0dHuyJn8+wxPfxaoNjDAKRJiwEtq/3CVTRx5XS906jbPqw6Q+mopeMTCmZZsNelnXxg6l8ipk//HBD4uHM62lzKQ2IgngsfjCVzpCpw3g1koLpDRlq++UJ/P3a4PyU47EEzgVMck1FMMwtSsZv47sOY74S6fX8/vbF1TIQ78Hhyf6K+co+3kN42hebJ2vzHbL61b6hW95WUlZ/apf5R3cKdHHSReKFoLB93L6guU4oSVIZ55hzKrlwZztkjO0hZbvHTYVAmnsijWvhsI7qMyDK1ZKSjbruqZ1mFQSuqolQ2ryBTj8EGdtkcylKOeoy3fLrD6ZAxPw37vNVZspP6n6T6Z9Ro/jl16ee0bCCq7ROeBLOpyF7TZYOnJbejmd/3cvm/DxrcE41ZOoxiSnmoXQPZ2mIRbKPU5kd7eUYHt4EmfJWvGe3wjnAzT3HJCl82WGPZ7GGc3bYk1zjqDt108lwPy9ykk2X3/sqduiNKrZAhrQrMtNdhwCq8BGIpA+bjgXH6gai2CY882Sp+faS3kAHm0BkcS27bGclMZyeM1ekS8nTMZ98maIP1Kl5WFKahqhTx0Wmi8idaQqd3DDzR+pf13BdbaD1ttUh2HzrfPXhWZHKbzXIPteRCPqxV1HtLJ2AP+cGiT8O6lbpKQ1stHHKA7G46OTxPJtwjL91Pl0xKta7SQqn18vB87d5D6zYkxCuK8Mm+dKtgRVROcBZv69ENgNkKp5hHjLbETKVtLrMtNf+hQy9vns/LNGzNH9t4GmplGRKp4ds7V+WUOxVj6diSiizlXACbtxZIseY2FEtiErwH7LGudbWDqX9rIRYPc95FL9K1GUhXeF+LwfhbffiN66jQKh+UvebTP+QPYm/uu5H02//7sMB85G/Qqb4vGXfXslbKXuev/eymY1Qh2K95On8HuvMH9Ic7rN1zPMR7WR2uL1GcPYF6kgh0JudNHqAcziJpLyi3yWoarGCFoVNyh2OjGhhJcGljHOS1yqrWDV6RfCwJsgQV0jD6Lbz4aRoAc+NUm7YShTfHpRlQpKJKip20RvU1cIKeBr21GF9LCK4jVqX58rnqFI6Q6ay9QMBDhvUqS7/9pUVlS5C74zeJ83430yFi7bsqbfg/2Kqj44VAWU3BjtFprzJGnVpdpudwDPOBoluz7Ki2xMVYNytlHgj74LWMZiYEDjH1bfm4Ffs/rATaLvaIWmyNnqWHJaou93HkrI39102ke8vODs9Pt/13w6zCtRtV1npPBkPgF7PWz7h+a6JSKupwO+/tNdwsi5EyudlBexU3ubgNZ2HjG7/xdR6PFg87SBv6Hw8OcB+rGokZLZPaTAVR0hNU5GiwUZd/ozKFr38cSAev5DfuM9Xmc9+UvebzP6NFPlfXZv0q69PeSfH+fZQQaZ24oK/mfsyobbkrUhohEw1cNXgGtklx8x90dm6LrLvPa5jks+OysDeJz6Cq/pCnZs/cQyEllJAeV1EIt/SUGePl7qCp6bnUpYXyMghgQ+ctWUmZdRGpnZtEsG1f6PuXL9rbR5m4cPdegYk5xWtWNQMV6j9RSwl1xOp2CTTV+hNpYCkwayhbNXMQnhc9i5JTvJYoUIiyJR50Hh8AtQp5yhZ4OeuznkQok4xSQDsNQ+93/Sj9T90yn92Y+4bdFyRsbUeA81XIw77C+pUMm5r8Mm3t1kden8zRfUwJT90KvpcDcijcEWy5fFdsNf5hV42UmwpsV7vjlkZ4fDYa+jN9LfvsCEXT2h8sSLpqa4pu+rNFHSu6CQBUx++a48ecNvhq7JhjN/XW+xXcLtxIjJ9Vrls+OQzOJ7vOymxa0n/wRTRPhbPHqdFQRPFLyDWuEZ44r51mt9mBzi4scK565YdNS92C9eZNWAexPP9G5lazH5W91P+ob3Iyla3obUV1IH1NXZZ5ZYalDtpyzOuI1PaJR3DiZuoU0s9Upn+klO4qUMkpUdJ6Rm7LlV4tsuE58sxr1j56gto5OLbe9gnKoNxZcNlcHORS41cMTl2MaNLz0yg7kxSdqnsCO6liUxN0HmxGdMB338VkMwi+PysQKfXuldkanGTCrbwHBxjziYgiV+HlPEq4dDfrhspG5bHgXIDmUrDETI17jwdvZ+wIHrcdB6lA+aJ7pQAJN81pnGZvHrq+nsdjtZ8TPzp/lmQ9mKOQJeQKY/nyJDjlDVwvkWdGtlaRZeye/pbp0RwVokBb3y9bSJTluynTNm1MXSLsS0SzfY7Nr+3ATwfFL1Zu/1e09U0ZKpV8fnewteZLukTsORWk7J+Dh2LF7yHR6AQkp8p6nKy4Q70nxYR4YbuMo3tJpA/qp3IxC1Q2cl3ZdCqk0WywrqlVNKMPRTBcix8d6MrFL/SHrzPeyZF7RS/Ty3PLtBN1ZcAcSe/sQ+tspz9rO43/0N6kf3yfb66a8OzJKhTjmW57Lo10Vs8p1uSDBc7ZJlZoA75QUlSHc4Ko82QwAnnZ8w/KTJ1eEkqnJ/PhKRygGOggWaP+UeJeBYlksKEge9/6b41ibJsClba8gBNesp40q5YyoolZvg+MtHLbcakYFWmeNAfZF/Kpt/exbNCb0GsnVhkmc8Ltr0MDpwnpS+lMJJ1djxIPqDWbVAXHseeLo4agVTfajyy9b90as9+MMWdvpQpPJceRNvcEGFLUKfu5UaHfeWNiaefdikxTWTK1JEp/7NGhlJrX0ORr3QpUuJXQW9WWoMTbxMBQzdRSGGgju/1vYOfl9UpU8kemToYyNR+WzesNZMAHv4adURCL8YG03vARbl+7zPvv3UWqKEEJOs0kVx51bEDaN/71C9NKdstpZTV3pepu4O6FbiVwxrnJEGxi3Y8X09OCnvYKr4+DpmUrek6pHLkZxDdLjhHuAddpnMMsnCYSTMRUore9Z2UZxDvHpm6TcRvvPeoos5+Vvdb/CH7p351Lb0RnQXlZxPj75ddHDZR4w+kN8+VkuUOmdpmvQoCHGTKgonM6jiN4UK+PVh6SenYkuyX8DBTZPJ5EQWb2jSHKh9H6GUcIrMbx/dvVnJOEi7ClMUpfNdF+BlJXYUBux5KDs8RR116BPh6Nq52cN29fJFfZDllwzls4bT89n7OzyRl4xQZrU8SPr6zGp0NsQRwN+UNT3rz2NHJaGZCIpAp/qaoU0rqMQhfMurUbuXJ9Dy5e3DIRwb/wVSa7DUozhyZKlfHlDT2QoXdwRkRr/5oBR08r8b/4LuV0WFeQef1UIMRY/oL1qOzQpaSPEIvtnVE+ubvkEUZ5rvHfGbz5NkaFXOVmQ99aFo8D1vUJdOe9XAK547I3EZX2WAPyMTT0nh63ukNswZxx/M5MUWqjXjIQt+z4SaHhCSH1YD5SbY+EO7EjuTWNMA8y2QZdE18e0Ofby59vicpRPYRv88r1gdqouGAozTMCD/tcU4Y5l4DZXp/cf+A6fH3MTWXZj+r+y3If25C8E+qpbuuzKCuJ8iUeZtS1irmHeLPzhVZO06AXWJ5CaI+H6V8OJ4HljRDBDW7og5tvLRj7dhewC1bJCQzJyJl9pJm6CpuEckkygem4hQKl/Ehk5JbHYaszQAz+DFNpfxgTYBBe+eYr66Yj+iArx+/hh000tEXWZM1KXvl1QUeV/Xby9lDprIxtdAN5vj4ds9Vtgi4B+fyveHptH5WtAyWBBJjhHliryNTXc4ZpNsClfUvppxGeAB1YXD+Ea+OXvyZBrl5HUmgDc/wB1Nb+DLlPL+9oTu7guhg/Tem/tKpH0x5d1hCJl6OyKfLNzCtukdQ6Z7N0wmtKzZ+I1OX69MiOXuDyrqFdAdxKxyezdVBYfbC/cD6ZWo8mZVDxR6TzQ26/cMU3z1qIRMvD7/v1UTdEnWlY94KBsgvi62Ujdjpb6Y0/cpEpoZrB81wFsOx70fCS9dDT6HVkDFhTgU/cA/Pcflq4NH4L+IZA/mN6yjm8vRndb/lH1L3+9Xeby4w81wAvvfJeMc6u4mTAO/RuTwxMXowN+8WmHduRynL+nPPKsUNobJNZGoEXcMq8VqgNwPUqUeFTJQvyKCNvFDKXh7p2e5KKdwKL5Py+ikDYwXFDJ6cUylLSuayosEMf55ffSk5Ar6exP0WnpLqo1dM5JCxBT1DU6xjnnhHEbJZoqLuva6+SNyxUNiwsrdQk2xDMjYep/SwRp3aT5ZjCczvHkPwbQYgZzrh0ksbaDe97+DYyKhTJ/nV0FhoGkSLbCRAto8hiYznEty2G5FAr3Fe19VZCcfC1KV4qePx2a9KsEe3hPgjjSmkcpo5hHTmfPeaGMBu9gu97Hxkk8QKjYJF9gzg6vkWSckWdSkuljf8nhSfXye6wm7P/gMux5k6vT6hYMXCvkJNDyYyeSHAjmNOoe/uyJgoXyr7XG5PSJztVkrO1WdgrdpIYLMb47nxWOt0sbiG3767mAcHV+/o0XhhgHxuJlI8t769BBTSQDVfPSWoF+I3rqOYT6Y/q/up/9C1SWmuUzjzdSwlY+mis9re5RC/c5fkfDcDRq/pHB778iiyyTzq2GldcLitgojk47yr2CzfzKF+nDFP6R3Oq2kSptCYRSiS+fp7vSnFcX2lq0zktxd1v/d46+Em3qlIP0fmMLmXAsxXNjLV3/D1xKlcuLuST5J42gCLqYNMPYqYJK0sgPVpw+BcXH3ME1vMa/Pg7kJ9NNYiNzfPkAa1ZEL02mokVlY7FbPVkgLXHZ3E04M30Fhf7iBqaoNH8x3qlFDzEehvhvlpvH0CmdmXBViWowq/OyBD6QiZglrVRXy0Xyn93IoD7Lo3Ws7kPhkIPTUz8K2nQ5Jx83a/G8U4iFy1pHT7xny1e2/w5YqFeQeCSmFh2d7g4p8ckm9rkNmZdR/QczoW0UICnFPGUgfXt2uSZHMRLsPzSKHe+ibPkr5UmFbfHnAMy61IqvrUMzOqUOekAvWJXjKVlo93AAm/q5I3DHpFu1qKIX1lEx7FoQd0OGASbNb6UwR5zn9jP4r5dPqzup/2h6xN+tVMzXRkqvc/mFcWz0hlwXoHmLnvGymdL1qXrftOgfqwOfIk7VnDHkPDodzOQynPRVowD+w5XNJ3QpJhzoE1upPC7bgPedomHJ8/H0zoz8uMZ1xDpvT7cIdLMU55OrtElLnnNoDrfIO6M//et3qjdS7mp9In6dGnwPLIbeD8cSMpkUpkiqGWwa2NfJ6u3pjXXsv9GpqgWWOecnYuvbovA/L7fiwFUfeUSZchU2FgaFKchuXfTAXztUG4m6NOHUtrBKa0HYngII9dYu1PcyA9MgXRuUwpLCTUKXyZ4O0JvZOsKkdYjaNYwPoR9WT6qqYQNBtkKjNql9kXzIcV3C0ps3cGelWKXvPsp/i579dBZoEtXQEFxZZSw0amyr5BxziejUm83SBTYdV20JmuIWX3N3GYfeYEbs/UJHk9eDLbyvkd8tVsy/Pu24999tU5vXIYyQ67TKH78RsA2ljlvjqvCvoxlxHgR5cFh/nLod4oOcED4if3xrfgN66jmM+mP6v76f/Q/VNOi0m1umxjkSl8orL/x93bNauKdF3aP8gDEwWFQ9DMFBSECcnXGYiCgIqKiv76nu5V9fTdER3vPqkdXe+9D6rCWC4Xal45xphkzpTEZwWJT+0mOZwThx91puC8uzqgtwsm6PWIFUAdRGGTT+ou5d1pp6CONZinYhO9ypopCdz9cyhy1RIV997FEu7TcUbzGZMs7hfD7bs35LtP+Hwy+MK9+1CqR7/JvSPB/CYKG2plDiSRZMnh9ctoMc+xiGSOQhzOziGDRvnqmGUjU9n37NDLmH7XhbtPxioVmdpdkSkvPKL3SwudQZwNOol2FL3feL/bgvfpFzS+YbRglygYwzK+/61T5HpApswOdWo6QaaG6b2ExBSoUytdT5lo+sNfOvWLKWYxCV+vMknu7BcWn+deALear9CrhX7IJ2/bg06hyBQZDwNfal4Hl/CBz9cLA/OmYrxhqcQjEpbxEHIy0S/wWC0XTaJcBOMxEUto7QqZmvbewD1/foXdud/SzHp+2m8/+g+snsBI4uhriX3A9yDiF5V4+XRImT56CfDzE2lC71BarDypNZQT/SkCdb78g/3SZ8r0d3W/xX/pOYnkWi3hmezj7/2hCWZmaaECOHtb5OEBmUpLTf6ui9iTZF1OKh7y3oeb3397smytkOs7VYZn/j3ncHrBMW+mLIa+oahTr4am6FWkBTJRIVMTM2TcVa0rVO48IeluLGk8M3f4et0c89PqLZChibGBo8sxc9xUZvHZocIxkDdRky+O6IXitUShFKZPs9VBfMeYbEITaWuS+vOHwtIbMpXKu3HjlRbqVNoQhi7tijrVul7PpoJuIdjkBhH5W69Y5n802G7jEfX29OnQ7QSZMtaWJsCeeSFb6w16vw0Y6J0eZfjj/bg3i5vgnSJT2zN6rzzlyIj29BlfkV0AdwbIlNAXIV9cdRf6EcO8885h4GyBTHVnMJvEU6v+hyl3Z48acW4A+GNFz/CIs4VIT4svUwldwE1VFiR1j6+eLzb1BYKXvqX5evhUPGnw96lnMJKpXtazsew7kJWK2nj0XoXMNfF64v3sQ8TNLxk7vF9HOPr7BwFrvvyD/Shms+nv6n6Lf0lv53+aqeYkLeE4/cQie5+irxfB2TpoTRsZWMkOdz/aFMr4tG9yaX8q+NsMAU7xOxTJhKXAP+QlQ6utEprvNWLx3gtjeG6zkKbqDL2c31YGlMEoJcllwQyu3/oO+peWkKRZIFNhqfpQ3QHz0S1Cpqp7uoaGStAk/h51zWyhhqehRE2Sq+iFpi56ySNfwncviuj5GS6Yr+bDusn952NgloVMZa06bmALyBRULwaFMvqbqUoTW9jTcEHDw7msmO7HI3Cf2ojibH6wqP8OFHDFRRPe8oFMvWNxgP28MkS8cF+Y8S2j+GHKb5d8oHe/HQCitdl8uzQzvlE8H3q3XInk7R2B7xx5C/VzxGk+f0HP4xW5wOVlms238TnmId/6gPMSIxpu+8rhc5ee4JRMF/h5bIjBV5FswCO9LZr8eNc7fvPOZ4joyyHJhiwLPtqgNLGuYE0SbmYdK5bHDeYnR0UH2lXAovvLh+BcvkncfZsHuNdXBb22ezSe5QV/cG3SbD75Xd1v+e/om/SPr6HV9qgjtfPdmzHEJ4kn++sRAhNjb2pPZYu3STWBh9ftm4woPOVbTwHoww/q0FqyLH62L1O4rKTvHsRIWHwcSRF09UGQLJtj/mGdocNDHJEpNRQaH3LnAqfrNGnS1gsV/nrcAaqTjrpTS/j7zlCtcTTIIPIjWrnvunacV59VJLKmxJ8/k6+uSjYyRde056ZBKFzzai2yaLPtmLu4I1OogU3AlMNAoWsoQHzWm+iivTq2cMvvufSlQX6YkqY3FdanTiNQBK5Fdf1vpvz5UUedKu0DeFpuiHArkDHPlXZgy0aMeeQ56TDfsheAsUXd2b59g4++Z66d5OlKZP174fAyTLZQZh6nqWwbPX/Z5RlOmvTd+6EMHX9PlAH4KNKaeLIEhzfjSwtXKVtgfqo/mG/tnQ73bYqMHa9eyxfRvIXQIk6Tzt/L9Icp6/xgIk/orGWGuTdhv97PiX+egsOOGX6+ENVvGq3FU6PuRpRwvbQPEvBy+QfXJs3Uye/qfvTf0TfpH9epPrcW8HxqMU36Mhr4K5pEUIxh8+2DhEy9KkuCI7z3Ip9+TiFvG8ODOjuENLs1FuNqjUxdD3lMUv3R4Dx9hAjuho5MqQXqzvGmjqF83tImmS8ahYeWcYajbSFTya6V+FXgd35D40YTtkYdWh5bCx579DPp1pYYtyfhEdr2GolkpFHGzwMs4fTdqZAs96Tj4dM2oM8/a5oU033KDg0yFc/VMfVXhjtQpcSMn45qvRGur3fMNxsHr/Dbn4LFr4ptl885WGypEX9XPRnt9+53P9JFo369R6YWvbmHnccNIfhMB1aYQ/4XU+8hajGVFQ+IRoCMbNdvg7szD+AuDSuanayjw5276cDJNJGpVYEMyd4FpVW2TJHEctVyb5EOYH7uGg33gWHhnGW3cK8kgyTzZKlwY5iO4eCt0Au6RVnxYj+vMR82jkh29yD88X7c0xg+HrKC3VcLBrv8OKdwPFQWu19fHqT2MIiQLTFf7quyhLu1fAivey3/4NqkmTb5Xd2PTf/3v/+mdenbU4hM9XlMs+uN97ysTxYUo+mG5qc1MhV9FAJX57bHZLKKQv5eggv35IpMlUln8PDbf/v0XMckL10c87tPF6LOSKLJUmgsfrHJCM7LWSoSb9IMfBO0J3gWRiKSKQ49fj7cPbjsQ9QdU0UmX6vOhHuueCQt5dbg1tSq4Lp+RjS5h5gvPFrh9SKHTbZQG5y3q8MYwmtjkeww2Vqs2F0MiDRkClLl21+i3n17jZWoU9rhb6biw8towof2KtjrGs+BG1Ot8c/pgVFXbGRYGZjxg0p7AVvL+l9MRe23B+chd/4PnZIiNK6HZImMjCvQvk2sPTivbE7yHXzXnYc7B86Rg3lH/gwt1/zdCSqvNmm6s42Wh7digG1yUIl4NQPjkiANPNae0WRTaSnxk1hpEMYNMsYjr+DmZlpB+hQOTeJ+CdzR4A0sOzKal941ZUdyWkB+ncyIf+mBsclGdiFs4lcjxhHq9mOhHqDaCmQqaoM/2ONlTia/qftNyb+jRvHP9/e7MwPzTxSRtCuint99Ywa7c7DGMTC9MO4uug+ctseCJDW6QC7W4RYuBREkH0JT4/1IluB8ZahTWS2QAT0MoVSXoknDL2OeTkdwHOJUpN2owfzAtRZOeZrQTBq3PV9ddx7c7CmQ5PNlpn8YKyhPhodecY356zbuSji+I2Tq/aEGP9iaAXe3RG+oB6Tls9lBgcN9YZH089AURrsvUyt1RH6Yqp5iCaneI1P7yOvYLKQO+MkNdUo89OJHp34xFZzOY4NuTsspmFtkyk8GZGhB1D2kk8qgodWgTo1A2+Gs4sbC33De0XNd3WB3Skya8W2FnwczUceTKUfdZshUm19sOJ/XrMkNE5kimxJ1KEtXJLkrQ/WXTilrVYTHDxh83Iga+qkwRBqPPwN3unoOhREZJM+SV8rVUVxCECc2SVd54Pzcn+JqwWiyXc1CJiW9Blm+mAk4LivG9J2+hfg1PEk8o8+e9spuD4/u9hBBNAv+4NqkuTT5Td1vSv4l6yj+6ftTGjgGdKtX1OTtPep47IYlREW2brJDIzPO6+oN9820aFLPnTh8ZSs47+726O06VZb4PPW+ewwtZKqY1RqfHTUB9zcVIst3mLGLPVWhHL9SmuUy7fgM9Q7Oc8D81Z6lntvTxIM7n6KX2z+QGVZ1K7hcN16TynWj8YfWlnC7bUOSsUdjcCdIDTjLBJka67Tlw+H2gZTtLZHLclGxnDYGiDsy5Y9fz452V3sJh3qmi4hMy5bFJ+8vnYoOW9Qpc5LPwEiZJoLdy/2LKX2HmunrPTL1wSdBerkZNO70v3XKcOYR+WGqJk4HYtqvSN4GoPD8XqKOLxhv8luM//PfiQ3P4YJMHS/I0D1tGqjn3arJJlpV8HUavgCVZU5CaYNMDcw8wmlHDZGdV8HAD/scA+wsM5pk2Hohr9N6j3PC7tf9wyXjQdK9wR6++6v889phAWET2EcbhXjF7aWxTa47kC1uTyre6riizvpSwI0qPQmWz/oPnusxn/yWKenfUaP4x+9PPUrUqf7TRZiBJd5ye29YsOOLtUhOFjLVh9YAjfll6nyaWPx+6G04Hgnq0GhiDrzH8ABnM0SmLjzQuAOOgHY1EzS/lfi4H9tz6O7zFPPSBXWlORk1lBY+P7vJTOHN6zuv49zZJJqHTLmNw+FazzyRnmyh8XpkHeDUu8jUxkYdNGNHhy5/As1Ga1Fxulo9oLBzi6bpVLNYapc6iNVu1Hiny6GlUOlL2J+ojnnoikxpnNoQ1hZ6vzz1CqbrrgK6XGvCO00eGjVX8wm4wUoV/tgpgc0tHIPpXtLJD1NXo8/AhDamMF6dWsqs9AyJpKDu7JRK4v6rcaE+21zg9WC+kq7yBm77NxP5QYaCG1XZ4PtZrZpcd4eC946ETI3iuRBF5WlcLJMKKlk1aEb3Qc+t01iGaFoYIuGgA6ebzQ4CBewmT9vA+KtGcZzQJov5FYNh0D0h7ieK8CHRFZZExIbienyI8I6JjNqDWcAjfPUNdM/6D673m08nv6mlTyf/jv1T/7j32156HVoaIFNlHGE+YYkE2R3WNOsfF4Nf9u0TrlQvRP5UT4xfI8uGWzn+9uO7yT0fzRICp3kRN0kgfxSeZkYA55kQNGNnzNjCk+fQzJcJyYYaGXhy6wi3xSvGvPVhEp/eVByD8z2IJBujzj0SYHC+K57I1jVR+DVoD1CaIiS5Li2R2UKM4ZIRoInWNwXfussLxMnHbJL71sZZPkOmglQdNX7huS2tzuYS8uagi3B60lt2LYUN/udt4BWOvZSd3KcC20mmUW9+2mpUHX8kcOfnv5nKw6aA/NHoJCpPpcPm4+ovpoJkF7XUyFgLh5W8atLhYUiczNQtPMSViwTWvsFzSDZwtD5MJEcPGVIrUmPe+tbavSekP3U/s09nJHyNSwW9sigxT+Hfy86PZcfN7WEChRwYAt/Ey+Ef65NBzmpbpNtwof3kKUNFpvKnMWNsdGQXCPtIbjwy1iVWh2QD++uhJ6KtDyG1z5cdtOOub4L1bPkH1/vNZek3tfTp9F+yf+qfrlHEhT7+3k9BHdhlk4qvlvcjwItaJL9ukKnaNB7QLJsdySfqxOCfrsUx0r6EyAtf7jj4DYGbqSBTm1Eg8XVm+VAlW2TqvsfH94OpwC3wkybJBS34fiyVmC++98Ne03DgkbBdKHGciuScoq4V5veebmV7OE87jcLjdbiHo6yHmM8oMmd73hjOUwXz1nyJTNHGrcHj9oqkwWaXsnO008FfqCMB+xi9jnJ+fc8U6HUautKr+mEqHHm/9v2WKSvf6K3s4KUSaBkyNZyffzEVOK3nsOU92UEx+p751njI1CbTMtjK94h8KxAV3RRDA7B4oZdbvoYB8x96rWelc5qf34PGzYu5hjKoGc2zZ5Vyv/FwTtkpK5GaUyPk5wZT23aXz0RYrV4Kfx0vBzjeTL3JBc4n3L/VBHbGAXVLl0qLs0ecwI7ObJotyFv6YWo1OlCRfB6pxsxXeoRglE3R+31eA7t1dA2enPUiPIyfDr1Nmxyu+rMXgUfrP7jeb65Iv6mlT+V/Sb904x9mqpsiU5f3IkTduUwKbsueDwd5YTV5lk1xHlyGPTwW6Y6kW8oNHjjaGk7nIzLzts2Wb86XD1S/eo+pUS3xqK18KMM6IIm/+Ej8td/JUJZy0qSzoQl5pEMJzW6IRT5QaeDqhmyhijOgaURQ18aFtYRyf3ZJmhMh8aySkCkgocgu+lenVt4InqfcI/mspym3bXcPeXDkTWIOqsG0IdEBzP9harjLC0iOM2SqH5V/MRXPpoaI1LkXsky/ybB+rP9mSjFuEtgKej+vtpCp4Cp24Mfqtxb/1q3/YOqnli6+nVtSj6KXq2JkKjslDjyMxbcf37dm8dg3FuoqfnNJ5yBT74RWcA3iFc2M0QA/NYp1/FSa2Io9id+Myx4eq7EuEn8eVLzR8w/EoaqTfGToFnefcQSJ+dyQjCfHgRdj/H3n01GaHH1LYWrPCvCLxVR4e4ZMfZzEgmj9uKPXnboWzZ9Nhr7h0FMonv4f7EU2n0m/qaVPlX9H36R/XKfm290I+sUkpFlIJimnO5OC2AjMJyJcKXzeGjd4auauST52qH37Ya2hvi4ETRX1UnB54X2gV67IlCVjpnaPvQ/PaBo0yXlbD3x5oVMoDzQR6a2iwE8j1J0mXMQ0f8+lji/mYgtdD+jlvGOtcHdTLOAyk1xkxCDIaIdj5DiS8PrGETK3vKka3I2rRzL5TkI+NcYZHN6C0dQx8oFd5M8Y9MNuRP3L9FnQ4Xu/KixCZKqJ9Yqtj+UGPJobIt5P9JDl0koGc1Oqjf/c7BWar84EvdhZpZ7qfJl6m/8HU7+833/oFPJXwuFaoZd7ToeeZ5lqQ+e3DPNnbyjcimTr663Zt38H6hLK3fcMuvMKdUw1nJ88ZZiaIsTrrGM+LWXMOyLSRb7MkKnjdD5A+DnpTfI46ozPdq4AcTY2It/Y3x4y3/tThr2nNJ05qcTeW0jA2x0njbealR0b3YQJe9jdqYjaJ/ue1JBBe3vcCWju4g+u95vPpd/V0pV/Sd3vn2bqfRMjuOt3QXJ/gUztxFQCfhyZJOsnq4HHOPChR5ZEMl6ECq8XlgX1w0UdKgc55XVfvuFJ5ZhmkY8MkXMKcPc0ZGqTYMbuFV2COqwSkdgmcfh0lxZwaQx8/mKNTNGPhzoFFjK1u6OuDYfBwHn04opEezXI5EHaQcV2yFSUBAoPD7vvebix12TTGJlaslsEvj1akEwNNimLts8RbLe5RgLmHgqqPBsD9hR0GlWX797xp74G31igTnXRK2TJzp2CZTcqCR7pSKJmiEwtw9WcwLFDhnaOnoO/5noTRRwfT7MOE19NIhHYxaSiksoOEMrV18u50PPTfbeBhm8wPylGpfDg6plwh46SzNAh5O2pPEA/nDnJtQyZ+slTu6ncRPX81XNlK3Jo24VOM+7XBS+d6RMi2qIX7IyScX1T+yC88Ybm3enY8no9DLAYyUuSddeuZ8EiDSFdllLjSanesXX67cvrHm4igvXYoGvZTH+Y8maHxR/sRTZXpd/V/Wb/pWdkX9oLeqnpAfORMzsBHweHBv9rmE3uu9OeR+pwhqey39EkOzCJP3BWxzHxZYYXl5BPwm8PSEtEJNcnyFBZVQCXgxyIfNRjxmZ39IbPF09E1r8E4/NHu4NjhfN8Et9Yy73xxYHjykIvl1zRO16BGXCuDq7I4qPAedvE53friSDposd8djnrKrSBiUxNPqh7l+DpQyKvxiS+mJnGjt55BPoCdcpTp4eUdt3OgJSPxiS4fl4Fy+bNGmLz2098tdP/Yoqe3+j1UmU70MMSvRY9fpma9cgQtZGpdGWhTq2Nl8Uss0r/U6ceU20P8XX2XTcxgY5/jNcGLnuF0ew2AYlP/JcJqLmUJMoBgNtpuYfLfM+bfF5W1s89X8tbyDTSfWTq+jQzOBX7MRHT4ZPym3roIboudJE+09Lgr2rsQXxfrUnWxMfqpx+FkVXLJu8jpWNz3QJImCcJmJ9eLXMNeYUMPq4kXIdbhV73egIXtUWmzsL/g2to59pvmZr/S2oU//hejxcZwfXbSxlNeuTw+ewQwfI5MUW2UeKWJ9OwhZqMcpLc1ph/UqVbQUNsZKb+7lmsShl1yjtFTTZPlz23LebBCaxAZOfxsv16nQF6ckto2gWNweUVy+EUGlGTyCDhPHvbYabfhh5J7RUyFYSaDlU7cmn6+ZCed66UQ9XoyNSoRqZm63IO7f7LFBk1Dneq6Rb23VJuQn99TZlhnzVwyjmOtNR1/2IK+vmYQP4sC2YysgbwfYP+MPWoPxMwypMqwHFHAw3m38OqXuc58YYKmWoO9wwKf66LH6Z+6dRKWUTNj06peoH5ZUCm8gLh59cQX7/NnpTkMQwS31neCmrnTJv0jX+YHzfytxPUFPOfdzTYz/0py4UpDc/hq+Oa+u3/XunjJqpmQcivwfgO/i3X0Yu/nxo7lDd8v/v5WuS9ekx/9k/pl3bZZHyjtIyeUgehmhPMhznqcvYkDA725EpDg+Kc0X3EX0z5U7r4g2toVSKR/9uA/g+m1H9Jb+d/er3f6nbX4DQygiYzNpHFR06wgfWQmzTPxariqosZvJIOeZMzQ+q5mg4c7trWJ8lDMy0+XM0BqvMlosmJok4lhoJMPfOA5tNF3XJ+Iw94RHZM8jTFvORokEK1LSKRvlSpQP0qHTjdVK9JHyYy9ZLsMTzn5pYk76Tp+bOFHO7X73lU1haZEraYwcUeeZjvKvSSLZ1aEB4frybedAoG9NdBg80y14RfP8YhVc7JXzoFLw91KtlivkkPkk4iudeB3cexBHTlqcJfnB499Rx3AON8njdeWujf9XKY6Q9HvIA4e+mMof9Mf5j60amGVjkk0xy9nGpWHbftnQXHSUebrFSqga/mF45zwos2eZINDh+fv2e7kjdv0skBjL/uT1E6EdGM6C0flDKBcuuOqVjKH+B6cb6C/zyjDufrw3dZ33yDzJzWNGm3i/CvdRTmsBTZ3ukq9my0NYTtheAcMfIK1njfPZm7S4evd9gjUwczgubc3EUg9sc/eKabKpHf1dK1f0nfpH9ap4YUM389vQY0m3+4wd2jS8HVv/tUL7dpyr1mKKF773OR23bb8oOlMaiW3/NkN88L4/H5MsBVy0OSzQL0esVKcaHSywDzUfqpuHexb/Dwkpgk8jQY+PXsJHDdQYRjYPs98+1IHHhsPl6Te8Vy4Cxp0Ivq+Zakl5X4ZnAcs9frWoi09JA5YngzaFXUqeT9bixOlwcKB9W8oBNyO4Pd17kKm2CuiWA0QqbSWhiQVJtx47sp6pRUYp6K661OwipAptbJUwJ7/pkTP462PY2nG/RiEp8LvzRRl5pz+W3+L6NOTeq/mfqVp7yERAWdt1oG8Lhwklk1tHykJiYcR1Mqsl0LA1ePDYdrplGRR4vK4X6CXrLe2lwkeu1pP3lKnyiSEAvHa/meqTE08WTURCRGWrx4eoWQzsZNvI1dhVVpbUIcHKwm6Wvf+dmTqOMsQrP61KXMfjkmCOp9iDep9IL1y+/ZqtfbuYln221HE/L6iykfHsc/uIZWnZDf1f20f0eN4j+Q+meY2g+mBmUX+CSdVKHGx+nk24vruBJJYZxDroyVHfS9ltNMDlnBJxOHws2SgeRZahrcqHcD3JxH2KT9DL3e4yZt4Rxzn2TFISj4MFfPULFv966Zizo2nqUR3MczZLCO2pRnu50NXbZHL/fYIVNwapDxZrHFDDIWHc7DSga9ukCmtM9n4BEIBefxyhPZyxMW117RGNL9uRTRMzLTv3RKy7XGh9ETKFyoDjvSjRs4d17KNpygrp3OqFNL5wXsfFwiUzkgU0dn1FMtR6bsz2kugsOlZMw+/c1UqDjIFD+x5D+Zcos0AYAt6lSyNFruPuwVlCOJ0jwyBsyDK4/Bo4+RKXEFi4sYX++0vHKahE2p/Hi/7flIRLg+eRU/rC8hzjlkhAlVqoEr8fQMfrseC1E9Xgb/fJ4MkpewmlSUb/aTp5xFuiDZKU1DFvv4GRbzxUcEafpK2ft6WUL0HrckfN22BZUNM4TjQr0L2I6Of3ANrTr9LVP6f2lv5622U6E+6z5m4Hko8TbKZHDVBDN3WsQOX266FOpnkJHUlCTg8AgXUIv0u+7BPCs8sM0XXJ8pKkIUodezteHbTwIZzYxumfL886qhOtUxmpZz0HJdsgRO527YJLqCr6eppg1VGKHuHBXMY7GgKlxWly16yTvtuKWGKRxZKmhqbFHnwsaT4WopnkieNcEhPtvL6M0soFF1WCls1sQqWHf0fkG+PwAdPioyFU3G1LNdPWWeKC0oXuvvWqOR7rCjeBLYTJ5zEtj3UUcPsPpLp36YIpqXQhIPOv0Ppn7VKH7WUbimFUPIVd5k1x4qvn6XK7g+/CVJiQ89b22bQuftqEgaE5m6kgTzEsSc5q/Gk36Y4sb908Smjkw9QBZQRY1G4tkjAF53hwYSfTMi0ctHpthmqkMyfln4/fBK++mbZH0uiybVSecwAItCXMKHQluXIRtNywXEj7Qm4nVEplZ5GcCZ5HfhXbrFH1xDq8rkd7V047+17ifrKvTF1KfJtWsH7tVXHGNPhYtsNF0xbsdhBO11kTWJFISMzyJmwL3e4JhesVXPu3fzgmf0rSH4SlDxd9x+9wvN/SYbomXI0wMp4FbayNRM1BUPlA7gOZ2HNKnwqTxRVBvulo7eb31AplT5Mof7beuQzLeajveKk8KZOwFJ29Gn57mRTKG9OPj3+ys1+GrYDhBunCWN89O0YOLlzsFs5xoN5Inr0Gqi6+BdwzGFvYHzdjv3TIhee9Qpsn85LH3Ub7A8hkwtJPRG+XuM6sX4nAah6hmsoDSFcGbrVKRX3WDtXYr/0qn2Pako7bQQRPe956yPh4IfZMGhVr69w9qF0fO3Uy7h4beoW15VMR5t7zHcEofTLPf14Ycp27LfJFLMsuChIwD61VsT4WSDOrWrPxXkPEPd2k8OCnvc/TnEKrFo4mfG8FOjWKvtosl7ObXYLAcDok/7boLsu1fFvNwNEI5akfjm7VPKNzuAE13cqXd7+H9wDa2q/N/H3n8wtfgv7Zvkga3CfbmGJq/XUs/dPsNvYhMxkvificb9NA2ga6tM5McNlfjW9UZwvk/dJiPracXLqHzBkUiiSRdrZGoSKsiI8vExL4U4JrS+jOFq85gmsvFBL7iHb68xV5DMFDh2yepuQ705eyLPYmRmXaC3e2SJ06SXl2j5WUVdeNzkoEmHDn8uLc0JXG+KR7Pb+6PxWzy5QKpkL+HV9dRhH3Uz+4up9QOZ+oT1GMxl8jdTN1PFvDGd6k1Y0L+Z+qVTnrFEnap38ycsg9OMBL3uMSYxZCq4FsiUUSFjv+p+upT8zZTWDgiBGnKcE6ZQcIW/GNS19u1z9B46fqbIVKUApdlkBOiVLT2Ch3NjJF2NX3/t87URZRrbZZlyxlUXbq2l0ehOAovPVkEB+ytH3RpNxxKLrlcJ9uH3LFNtg15z5FdTYHS8QK8eKozp5mUMmey/RTCMUYd9i+gQW59SiDNsQyp2ZPvDlL+R339wDa2qaL+rUSz/JXW/f/qer6zKczh5SxDpLgtbPmGLHtZSzER22OEIsdaWB+dGzWj2+vbEB466dhsXW5FzfxXyrXdBpqISvRmr6oJXSbiBEyc+zS/L2uHpyAS49ucIdexah3x/szDD2wHmozASCq8DYsPpkHki3fd1x3exLsNF+I5IHzlteewNCVR5G4gsk5cdH7sJgUd+9Wja9QHK6T4rALzoKIL1faKxoVn9xZS3LMYWDdLbGKj2Qe83VvTwhyl/7iFT43FpMSnI38BtZd54k+zRUu/6ZYqgTvmqjAyFhp6iLjD0fnTzbaUiO/+HTk2gC+BwaLn4lkkL/lrpFO5SsSD5ZQMdz2JzAe1BXZLcHgyDaw+B3m65Zk1WDV77U/dbbleDCIWupxw6il74YapNKCxkitzdBMSbapin2ufAzBl+P9FCNdHrLavwx/u5p2hBsw1Pvz0zExXSy34gvjghU9NwPoZlJ+9JVPpbhy7cBOfPoLs1UO0Xf3ANrTr7LVP/UcP+v43S/98ypbavOdQn1yNZpLQFj6frK9D7lOJ39p4M3DorW5x3adpkeSwYD2VThlsc2iSTjugN96n8hJu2QW8WV5+Uv9N+DY/lC0hy2wWMlw8bh9boGqEOdqhbC79dQHNPgyZ/3tHbjaCxUXf2qFO0QmYOV3mC8/TKJmmUIlPbtv/qXIFMmV7Q8VS2P9BJI9Sp0zWQ+KQ4eYBRJRO+vD4N7LlbKrCSc43CjD2RqWo1gnW9HhFvApgv5r5uQmFkevPj/SJ2ewNdD3Phr5NHRRM6fYKx5zPiLyh6vSKXEwBbRqZ09aDRX0z9Ry19RcGHhE24SIbHkHI1+erSZI+6cbygjqxvxICjpC1J4lmVwbf8EsClTFmTXJOy+tGphSy/SBicXiGvF98z9V6JKuKbVTM+8ZcBxHeiErFIxz27ZesG8nNiiny4IKNBySZAZ9QguexdNPa+qAr4lTFQr3y+LLa6HzRwK61ootjYMnrYXBj6AOtGPHO/+INraNW59rs1tPTfUff7x73f2KYzKJch5hM3YylfPo9n0EfbZZPCPuq5aaGXq/dWKrLkgN5uszY/cB8WG5rsNxOFK3PyhGp6wjHvPlCHuhmz4KEKINnJDgzelJjZz/UsEplcoG5RUcpQF2fMW3rchLwahI157IhM1UtkKut2BL3jxcbrCZCpcGNF0Ig6oJkzwjy2VHbfe8hP1Kmm+Qw8sDIDdvopbnwz4gXbVWMF2C1Xmx+m6tgdAeuUUeMl5itk9b5ZgbdRdCEuLerUCxPZtws0MnUwtxU1mucDnDmbNcE8Qab66pJAVB3HJDik7l9M2fU+an7W0FbXyoPA/DJFUyPlH0Bdap5bHOPFtmr55tro8KCvJckGqdT4cXMHfH9vhjo9faV/rfeL3ReNckxyPJ5TCs/qNCcxOEuDp9rYhoIMKurU0e1Ybb4zOCxKk6aJ7fU8mRcSsKoxmuw0kyWmuqYEUf94NTC6vxjb7c5zWFunXRM7QlPopByP4bBObo03N6s/uIZWVbXf1f3Yv6Pu94/X0ou3OYPO4B5NLDkEPlpeWzCK5aLJ+oq33OLtGp7ZOSGpSo8SVxyzh0timU0mKVHH3QXqVGntA5rr/IOMZIUJ99UHRLLJ3wpn356Pl6P6Peej/Vj8wNQb3PQx/ryRaoWXe7KBfq+j9+PfuuDuUr6hstmGJJZKKn7+IFNn3fVJ/l58Kv7c37/7ub46Va1qzFdOWkKUT3GM397cYtf5XIblNFeFpzoHRj/NRwM+f48EbN6YFOVW/MVUtA1xHh9m9QA6r9DrjZ/7gtbXM3pf8WVq7SFT7HhPoFgr48bj64NC63Ua/ec6CifpXIgPI06zcjaEfDIrdWgryRC5o0DFX+p4BLHMlyQtXF3jQ2W6cLlkTOTexIO/1lF86qcQSaZ/z/zORxBJm7mIs/ytcW7HDAIZ81682I1bVpYjD1LDWJE8SfH3t7SfwFJzDJHou8vAJm0zgOi3T+JVATL1uRwUWJbvnMT84gzUuZ6f4B+8mwg2MvzBNbSqpv2m7ieTf0mN4p9eR+ErsgKPwnCbbJG0Dn/A6QjrPTEwr9yjgp9lw4Q6nicij/wKdclRT9A4IaP5PplUfDq2H1BffJ8kywPq0G2prKBsGmRG+vgD35zuOjxLEdH8E6MXXGteBs80dElebmv0SmO6gTt/fnVyvKy4k5hPuE/qNUl3S9LyLBxCeBwKX+RTA5+vULmHazxySZK/8flTC/NdyEjY+AubSSwxpjLmpznqVNK6Bl0ekSlmcmRqsfGA5cJewSE1UacwKlnfAxEGcOrJjARiP/qLqdWIzYRXTscK1aZJDFkvxs1/6NQPU79q6fYn3YK3cPm3H4QRcn/vapA5XG/ScGfgHGA88fr81bLJRPVSOKYmG/pTg59f73nWz/4pSzMeTXRtPYf302CAOFVmJL7HC4Xf82gMyYPMaTwz3Yq9piMG/pF+18H7+PjXOYnm+LsXZBleesY68wZJ9HlSGHkvg80K/DxW2ikTYlZqLW3M4ACBe7hR72nCH1xDqxHtN+v9ZOlfstfjn/Z+oWcrUDLu0mx+Y4zzy6kEBx2UEO30FPJwJnG4+ZuEJquzN3Bn7O2hcyWdZNWUf/usvpCpTPr2Lw8xU6uLnkN/XwBNdeJ3/LJzVfDlICRJEqAXlEOKjHbaln77NfQ/3u9efJmyS2TESMn3TGzJIknoi4pbs0JA/yA+TZewBG6s6BWexysyGfdBytefBr3Z9B6KgGxYxZQQx9DiPleF/5GQqaB8amBX1kgEvlsiXaPvGW876W+mNjfMfr+Y8vbtPqWe/GUqbGff/VfP/2TKb8+uRGnQxbDeepinfu2dR3FCb1YdkCltVgEX2k2BvcTGIrrMqoIzvpQh8zz00srJk/hda1DHPzklmTkbK+zXGlrXbPsm9OfI2FxxK8jiz4xGp+Nb4rftQoG8b2ZNvFMPKesOyhSS2YRj3p3vgf3KU6ZS6k2yWpgduzjiCHnlPUSw3bgK3V0+EthRlhBxq52QzvGjxp+fbhTs4/AH1/tp0m+Zmvxvmfp/2jfpn/Z+WX6RoaX7bZNKITNwjC72sPBHcxGuIcIxPCgMepfETfLhT8bau/ieFbqVSTwOJs6PTrW7kU+TevFh/DAeKNzF3iO5475bfnZuMgQp6kguZwuNz9afDuddy0bvqBsad2qct390KlU+BWZyeoYLU8wmZREyFc6HAMrFG0jS6KhzzVg/wcU3XZJ5h8DhRn2+wWadhDQwutBiofKZwmKZqzSoNGTq0+QqmM5tJPx9i0yVw3ed9u575lsTe+w/meqKbUpvou6Bm//D1MPwYth9nLHwtedYor9q6T956lcvMtl2NhAld05TNTDw80o+BNIm02gYl1DwV3WQYH+9LkW2mOOclJFvXtqWFHX27BY/TC1icqdxaiBTA6ldEIdSacJtthi4L50kEFuhkHgZjkNm+e0JMsCBkNKTqrCOGTJsHUcXaVVfKobXFcBhK/UNZCf8Lhp1SWC9zqImOo41i4rzgcF+UlyJ/3xXf3C9nzbRfnN/Sp78O850Y/I/rVOQyMjAckuT1/J7Rpo3y8G5PKciXF4xTZVffahZGItMN3YF00Nv+z0v6kHEYRYZvFUE2qc4gSafv5CZKCnw+efOE7l89gveODWBbFSFIht7vsJbfcohDi4bkY47w+LC3337Ch2/a43iuuBFbldw2jcrmvkrWvF4r/hwbwGQ+a0vcSbJR6hfO5ekq7Ov8dcx+4C1K1GnbgGRWBM8kandN0+l95FG60cw//F+wfn1ctj8JDjk9UynYrErGVuQ6RM2I29G4HJ7hPSpx3dYvtsZDZzxQaKPlEawy6sxDdTuOdBf6yh+6VTQZsjUNXXWkLg4xjNWg8M3/vkBe6ea0bByjIJbyfwF0eiITJXXV8/rY65B+jnRJhuPthI7bvonuKPtTYiNpzMuj3zUdX8sk9DdH3s+fB4vyMurIuK54QIb5F5A+JrQb7+Kech+5akVWevoPc+Xgh3WY9TpNLgTeM/cjqqr+RvWNqq4iOS7Rp9JpEJst1cSqG/4g2uTtKn6m1q6PP131Cj+8b3zUqdOoZH87z3W71mh1Bsl4F69D43PR2Tm5acGVMY+Ilm5tRR2Ty8MOibaJhzFTOGvhjygTysQqZwfFR4Y6QLKp+nRdNQfQ74tlwPkWh3SJEmOEp/cr2co9tN1k9jhq+CJLW/gmBKPZl2KeekxfmXwWLWY4UtbFNx+FoAMd4D5bfGuePUqCyj3N7dJ1POi45rzXsP2agriveqmYqNnLYF+QZ2C2n5omKdQp1Y3WSPB/rsXnsMLmb7e9W8vd52xcr95AJvKM+GfZ1ugguR/MeXfXPR6p56EsFtKI+LN6mf/4/1+aum/vN91qVmQ+dn3HvkI54j3ZtpCWqmTJm5zSDkv3Btmy3op0imUHfeN5QP8FwpIinrB2O7YPcG6atdGqMwzeBkvrpDfPzKN5SnqfMhPN0DpkUX8XB8YczfDElFIliTtntbAlr02AR4vxjTsnknItFe+Ajc73hr4LNyKxsXhCfbI9BphHeyBbo6TCeyPxyv1rFX1B9dRaLL6m1q6LP9L1ib900wJT5/CXdMcmh4J7flI4iGw5PKioecxjRexGMN1PI9E/jJih10Phyns3XVGY9sIBw60ecCRWkAz54Nepc6ZjgzOUEfcydvhT2t1h1ya41jtbX/go+bkwWE/WdOkGbkD+6lRtCrmo5QEIXfflwCOH2MpcnEgKQ9GhQentY5ecvl6W/yxu0RwU0dukz2vPnD9XCED00GIIBgLhxU3ZMqlsznxTPWh0OB5VoAR+2+mHnuPwYG4Oo1mSWmwffd8wHJ4IVP+GnWKjdwrGBpDppSvd4qecgi+qqBOvS23p8HYiGB5tv7u72e0hQk+uTGSb21kyhO3Aor6826EPDNCrgfnMyRFs6TpVvYq3sw+OEks9lSk4DvWD1M6qFchHvy77rw/5bDXpSkVRreo+GO7byGY7qdNGEcPjRkgS5CM3kuaqJ4c/jDlGM+RiO8PGZjt+yVw/MqEvwkPKS1HqJvbw8Fp4lF3b6m1zgb0hkNHoIDXH6yla9/VSf/fTCnK/zT4m/031f1c9BFwqz3MN/madHwlrX1YnGlP4ksZSvwhPA0a+RXRzIAa2GKPGRqFbUPCcc9arj5fPVyUvdck88m74w4jYzjuXjjmc7bAeXvsXiCdlaLJdgP+fDlqNchtYZH889xqDNPzBtqMuE0u2Cfk8iOx4KRtDZom4ybk1O5duASlJ9L+Mkj8ym0XjoeTK/J9AhIf3mwH9NELAZqEH9B6wPyyzbN54+/UrUSX1W0Gbm9oDSDNFv49wiD/wJhAePEMtpOCB1DfR6bewwjo87HswL58T7j6xdT++gohNm8j8sPUr32+/9Ezs+sKDuJzZE0e74DxcfQRcGgvjyYebAj5Qx3XkK9W3739xVeX2WoNcVlTka3ku8HsVdGDm46vNNL244GRkHtQTG8TGr3tY8Hzu4+ft/dCxtanx8BedxV1jFYLkvNVq7Ff6yic60drYr68OIy6mQ1UrzoRdJODQ/Xic4PtJl2LaFjZmMH8Yw+7aNtRLx68P5mnZurvaumzf0e/9H+8RvHIXxKU5uV73tS7qfhqiw7ImfN7E3fjsOf2Sp5DOZFDZIK/QlYENwt2zDRErMthymFCeugb5olEvqI32/DdCG6Z59LkHR0NPjXqBg447ESyM48dX6+HFg6uZNGcnLcpi12yhvvDQka8OABuXc5jEFdVJZGzwAH2jqottImNr78vqpYfTiWH4xWZStYJAJfXhQDLSAUNavpRWB4gUw79MqUEI4l+PoECK860xnupyJS1eDGIJ8sxCUZb3WCz7bmHhbf+2/uV2eb6w1QQRoeePuR7CN7mMmp+mPq1hvYXUz9nj04qDRn1C9Zkg2IY/LMLbCi8ybWJ2MsAHq7yCorRckHS5bZM+Xkzm8DhVFOaw/KqMCirB6rtqCOiUt2Olde9CcW1koQQvR/yczDaQ96GExqan0fF9o3cQC5PFyL5XOqO/drroddPlQgpu2DebtYc7HB+QQNijS3qkeAKq/TAG3G734HSyr9CIOBMvC46aPTPMTVXf1f3m7H/LVT/TXs93viCcOzeG5K5Lin4IZw4sIrVWxOtI9bx+XmnQPPahCI1ha3QXXN9QBD5koDbVfqeoS3uqAABer3HDfNTP3+pcPHdbZPuHobC2yA+gNguBc0qcqx4pqH18evKbPJV1GvMrOU1XJzapWkdBegV188L5IqL8/LGFsDJx3Hgwc/oDa16SHmmrGTYySNXpO+b3vK4VABMBItCoyx7Jo2DD9jrbC5+mArOuQLGYq4Jf5LqFhtcj8Kej8eNt3mPNTpcMD+5pjajHpxHzo9OrUijNN7khPlp/25CKB6LUQPWZtz91Ch+9cz0EwxbNK8cCsKwWZPoKTK1jTeY1w6o9MIaVQ73lOUBII6+68bdMuTTctFAeJCXJA+ab/+Iu3OD1Z11jeifbsX8K19CfNwQERqbN/Dte58D6DIydpo/HKYr9z1e/8nAz2OBPP/qQ7uSE1WEsv7d60J9A6xJcBawmmOebHh9gY3sLISo87tFq+mihTwrTgRa61H9QaZwWvyN95sv/uff/9Mz3f5pptZj+oY75ZsmsWTUBdWPNmDT7kqibSRVfGbtMG/1oSBZH2TopRY8gJC2D+pNFqHFu0N5g5Mi3CbJO9/iI7abw/kYbWkiJjDwTR+nsJueAhxzvo8+aXfRYK8SUyR6obUs8y8WHMl9SxK+XVr8drt5sOPZQEU8ERZPk2ID56ZCb7gwcd7XIa8hiX2Xfm8adewXUwumiMYv2af7YWqjzeYiCG+PgX5uBwXW85dGgRWlxSZ3lYKvb8cErwaZen7Gd7DZoBDwJnuLNuG4A76iivDE5IAMDcjUYTof4bw/PNsf7/frDIKfup/o2QL2aMpEYnWexk/4CUH8yRshPmxw+NGY7iFTfGRqrJQOf/l+APtisSRJyZP2h6nNS+9ErG7dgh3srQ7JtfxQMVsfLf66XmOAXUpE/DkXA0sDM4XAag2cszbl8MPUMn7PRbjj05Y1TaXBSvqcGpiM0PuOtpsWrNG330YxVQ06tt8lePLiRIHsNOMPMoVC9Rvvp/47ejv/4/d8+0IdoCq/6/cWMQXu1u812KscvUigsJSvVCJBcy2FyPpth5n9zQYotMdVwCmnGne85AbH+QnHeDutNK53jQKlFztNppnGwKvzLUBGpECklKCX6RdJB7uOrEi632kOmzBiwm3kb0UazAODx6+1AntL3KhIDoLxZq9ZcI9kl+ZBBRY/Qu2AJyR8/FlsDaZmmLd+1Sj8u/QpmLfB2X2znM0pzHJkavmay+jtiCZAWSFTRpJQiESNOpVZ7l869cNU244sWp6nF1jSRhFB/XA7+jQxqUXGeUS98e1Q0V/90n+YGsXo/Z7L0IB9KjGRcbVU+Ia+x3Aw5scmmgrD4qF124GAyUKk8b20uKI/OCR8tGxy+zN1WHLub+AIuaNRMXaBSe4wBz/U8Q2hxzX4Y/EIIHKRsVA2e4sFs4uA+Mkwb8IBveuvfhRUn8xIuEpjxhSlU4AjXcRLre1Ad+7hCDZMp/guNhuNzsksh+xxbgU8vZvyx5iaETL/Xd1P+y+tUWQT8YJm+lqLVH0Qi69rbsHycsUZ+Gm3IZ/syw8cz3ZAks+9s+jDGHSIqin68YwTiTcK7eDy0Lck81rAx1SXoedbu0nWUdXxiNc27JJHQNNqhV4mv3/P7etWK5G127vEVNNewVMjW5q316PGoymvIYNj28TF8nsmwUwx4S7ttiRvZhWOsediCp472zaJTNSQbQzFhVVQCerL7SdkzxX+FWuXzWkwLPeoU+96CvR10miAGDFmL1+oU5PdmAaf8Vj60Slr0SqNn6kPRufLzwUWJepU8L+4e5N1RZmua/eAbBiooDQpIkKRckJQ9UBENFBREdGj/8NnPe/3f7uzs5N57dxv9lauZUncc4wxicKPhS7VoXCgxWIUOnU5Dg3+Zz+Kn7Ny3vpZwsXOmUBZPgjOO/sl09Nhq0I4LxqW8qEhVGheCZUQL5ZfkwOhe8OSoT64Js9sQxqJ9LEEU/P2ypPV1reIM7NmULjKE7GjOkp0cZs4UEw3oxAqsnKJ7Gsu5Aukobyyagtfz9YI9PCdd+F9zkLnPvoMcLpsccRMrxPfoF3DWilEiYyYYCglQiczxWtxUA1L+INMSctf9f20v2OPl99+BgHoaBAVOtjiYlYgQsd4toZNnl4xW4ySS8nkMcKziSJenK3riN/5K4W9bJ9ZuH+yjr4SdIUmH0V+mi/Hnq5HPIdzrdg8r4umocK4Yajfi5BnUWZYtGYnGez1mqJsvO4qws47Cjfz4fKyfhxlmnEjgOjCDzyRO1Om6adaC2/68Xg50IPQRTlsobpvPJYZriIRd6s7sB0gQmKkf1yyq8wRLLNQUOCV+/6HKbc8rlB0KA+EdGyBIdg/pyyYS4OELV7fwTqtZR4VtkdwZQ0X0CMsY3gSwdQavkw1ZIKj/cZvsNyTHPTzXjD1z3m+J+W6gkq/EJzxQpPohTyXUBylA0oDqhNaH6YFlO7HwPkrCnQK1/4B1aiYrFTfwjjeRv0G5np5ZXH39CTSP/VB6LB150z6rhPOY8WEaLJ4MeZ9tiqp7wGFPIg1XubLZ4X7sRnBu2QyY04Vt6RPcgnMzZqj6JHsG5wPyx1sluzNYDveewzm2xJf1uS7UgwvyR9karb8Vd9P/zvmJv127xfJrIfrYmLx8mVwneJ5SEGT+wtj6BF/5wLhAa7FXehMqF8bfD+eXrDe0JaF1xWrqG5kF7h9uIfzG9c7GhyFV+zW0y0rnpaeU1xOFMimY4iL7iG8TNbaCXjFm7KieexEXZZXBAazdlnu2keJFt1Tg2qPchyXW1Oi11gi8Phnf4pb9ZLoZr+PoSA78XpQyhWZhNL3eB4SoUiVIp08poKpzVkwFam377rdVTmDdZAJpozwu/bBQSbE3naCInc2HTFO7RtsjqZgyo/2BE/9yxk8Ab7QtUow5T+wqOvrg4oCaTutROWJC3ADnqIfnfLNgwKFv8KokL97M9/uoQzpWT6wZLEBnTZdlEFYbnWUr++1RJAin2G/f5i4vMiIkDZVO3Ay+4pjv/Aqcn6OZ2Du7MJiaaJX9EzdHnJp+eTpNZBbEt2GKdjLo4bL1O1lbPpkAN1OFpztgMdkd3QlWJsBx1FsexV+BmYJ/sp4oYAc7A6HjbqAonhwHr24yMd/jqn58ld9P/2/9Nz5TFo94J6eNyjvkkim4/ZJgJzRmccrTdKptNJ6OCZqyIvFfuPieCNS13qfcRwabxRT9ni10JGdi7IJgoZq2eMDd6myvvupi4y+mxsD1N73TOv9pZGpcxx0sOdzgspTvJTEO9lgOPeSi3My+c6/vVcdROdHyJmwLyO9P4gJXXN2UR6tDj3te+FNa991edZF15icnN4Gp7IEU08tlMntPP2eOa0ogpGjYCqa1MILeZ8VDxgRTMnVyoRyPZ2gcKvXEqb25QZkP5dZ4B09HT8qwdR2PC1QVPUiP/3DVNwtVRQ+Z0OFH9wqQZ/qKQrsRDC1o6855PF3n9nrJ+hpt3rPxeelB5w8baGrm/0pgcwydFSsI38kYW6dYLe+Gqg0z+ZI2HefX9PcXniiTyuZnIlbQXBanXAs4iLQ3VX3ILbrB4s/RmaRqzcfwYm1KY/TaQU4HN0B/MNxgYXOGR1ZbNQP0JCfUJREHmA9THOgwfhk4YosG6z5bgbpDAumVLlo/yBTi+Wv+n7GXzKP4nf3/fRwcYdOhw3Lmr0Yw0o7w7DZsTNO3ZLL1NR2D7gFt5AV9WtBsDG9XcA/WicO4i8t6uErh+dz4rKskIUuBT4a4SLHa/F88kiortEG4j0CVliLcaSr+oyAEkVk+qm8bMgu3whmJOqgbNUYHd0delHXm6X73d/701Gnkwxor6lgaOtqHX2EN5HnOkm8XjCdjUS761swmmfEooMd9mS2mL+AvgvB1D869ZGnEpDDY8WjFIlMP564CXXG/sOUNok6wPnnP0yZdt3CZmUuEBS9X+H5GwmmQl8VYUyu8x+d+l9MUSX7QMw7zEscaz2d2E8JMraueVIcNZm67BPDLjR1nh33dUde6/gA6Wlh8LzxTh15b1zB1IMKXTITNSbOIY4gSd09T+bvl0pbDd2hjrY3nFpNnJMR11fYVMEExXnwGHF1UZ+guZc5i/vzqyeNKfIVMV4nFk7vE4J383kC2nr+nTP7KAE/PrsFZOeIs+B7msQfZEpWftX3M/8Opn77Pd9V9+rg1HVrXhZzs6NSvDXBmO1blrZbPgodYh0cnQFQpkoXCZfTdwr+WB8R1CC8orl3jsDb3BVe5N7EtH/wF/T+WWR2bxR1+hqJfLRTe8AZU5qOKtvjE6zxgFH5WdxdMiiZAde14QhGTKOlU0vaQlyEFot3xGzp6Osa3IypeH6jChoqivcLIs0SP1cgxlglf88viM4RDisnrEi6Wr6AIMEUrLdfpsaPBDY1v71kEEwxYyfyyeM24eGln/Z4n1460OeWjANRG3TckNMZ8Ou04JHFhNfLKA+hXJ5VFrHLkP/olJ3KGQ4nGpUx366ewNr0Oy/iuzdzPYQfqEmzR8k0FvnKr9YRMGWhs6Lzpi2x7XYP5VM2WI4vUUUspTvDmjLhC7TrqiMu6y2Ao5eheF0FHZ2Z2gayzeSC4uD6lsjJnB/Ay/gEx6+XLeOr1/dgYXvG09PUbfCqkwfYPOIjCtCqkvGYThlY3uqMwlxXVFzOBFnwuHEM2cn6k95PUX7V98N/yflTv9v7VbPNFe6+T1EZOZ+W7tKJDp7NOE9JwAVji90FjpsjsGxbrjs8O51dWL/jIw8nz0iioRI08FTWDs/8d+NSa9g84XLSTZwX74NEjxvh37PmGfDSkoQ3PPqJ0AXzhHGBHzeVoG2gAxcxBxfvu1HR3Jc0iN8j5enGPlVUmy+mcNC40LG386poi/oLFPuXw4t5KPLD45BbQNR9hGEkhksM5TMAnhQKg/AtMvpH/p59o+1XLJhuAp3kB6GL1QxNWKTIQ4fllaj7To+ELpkLVcXXQegUUQVTwWI1zX+YSgek8ujkT2P8zxnZbrfOWJDFgqn46nTf/fQwLv3Dq6V4Go4QvZUKJdwU+YqE8xB2H1XHmVH4DYkaeQdFmxk4m6IoJucZOQsdvQtfwOelTJLa1aHIeMwTtAqARlmUiBq3blliPIKRbLIoB2fkKmaSvCT4LVX9V4ckHkuhkmN3bw3gyMaRRcOsGrE1fkIw+28NlI/bHPufxxp2l/yEwrq38j/I1FL5Vd+P/CU9it+9x8vTcc5w3aWUFU4VVTQUxRro/XZCiXTCDZ0z3MJVrwOUpeWlwYdtQcFfXI8sPI6njo7a5gDP8i2YWM2+fS4966FbnnWem6uXCD/T3IG9rQU4e16bnM6s5wVoWpk8U7JbT5zrQYOmyWyUn8tjTptsJzL/kGCUGtYnp5aiqXCp3w4rw/QQU3Md15AzxWFF1ZktWa6bzQ9TUSA3Mqmf9yeYl0LBUbHdi0imDgjcVlrhAPeDivXHw4BScScsnGG/x2k8v4KeXGT8w1QuRxywYwqdSh9ClwLzEAI7zlUcvic1YI1X1b9MjeFax3d+PUFx70yer8ihoVh7vyA7hBVOtzPhVY+nUpgsZyaYap9+TK5QFVDHWx2Vs+ADBOvtGTSStDxeT5cW2U8CFZJtGfFku3jpdHvYD+AenyJfBfqzw6cmjcAKYMWSS3+L8cbUH2DcxXWO1UkW41kGgrHzteHgpn2HiywKYLt+1EKtcNfhUDothKnWTjySdflP9v1Wyq/6fuTvWD/12/MUKrMWzqsz4TnuPzE99dYEXCc7sbi74pxuDtoJTmr53YNFm8c4agxT1P2iQdD6n4Y29moPtwTbqHx8+1yGxe5wf180lL0uQUtZfq0h46mPyrERtG6ygsP2KZu4QNNtTprXZwr7pWGzvJocgbaUzyDKfBPFNDwBrb3HEm667uD8PD+49HJwC0g9y0bFJjzpxDhZG9icwxBFCtdb8tLuAxiqomB4br0Gczv6/DAlUpCvfvOPAbl6FkzpfNrhtzJcfnQqnO9dGT/ugil9Zi5YcOJ1jIOSAVRqLbzfPzoV+NK/OgVjN5MxIasd1BNkstIxtYq+de8J6dQqUTJwraUXb+5CsiGa+Py+D8R08wTqD9dZia/Rd06v/B39IUcp3RcN4Y2oKWENIYvrUz2SVJAChp83LD4wp8GSv3bAO9EljnfXXMYLTepBlzWE05mZ6rjlpAdvfj+I6+OpFV6dbBcccig5VCyTsfNY9mBaG8FU9Mj+5D1f9VdMyeh/dvdb6v9NvXTCMYcjIiLfqPLHpbNTvgJ/Ox4ZIwUDal93B+jk0EfFqZ27eOD6VDB1aXh4Ls2Y2ju0g2F6tlnhKYFEJxXuYECpxorLUYyxA/KfgO+9jwvNbSxqku0RtsujwbJ6ubVIdVmvYOf0Ni5SZrj0QFcfSJ93EyePZ2TRocEKnC+NzbOXFlh0cyExRNfK5vl0FfbkslMpWJUXInicAIjDL0+hO4WMwkUn3gzSSwTUeQuder58GcvHwABmjxMcTIZa1O3N6QJbeyt0af7oJbyc2ifQtNOChRgJpq67L1PtR8UQlv/RKc1IMhZlKlXxzP2uBZEHU+TFhxbT0aZ3yM9BgdI7fjW0jS425NFEY3keTQk5v1wGUSzpuAhopJNglDhsnJKLGnZTCDmO2hyCuAPGHvNpRbrXNgCn0g44bvDye8JPjWEbMwXH23veYXXnPkCvtx/hQjdJ/qNTTns54ODQuy6OpustWNIhZ+GEXnNsadEVRDw7sYCmmz+YpySk/KLvJ0t/ydyk352n7kt0hH5WmSiTnJNFFVWSwZQeDU+tO7fovtnsoX1tfFa8zinBl2pcwYaShgXvlWlRp2El8M1eMPFWhNfTntcL8JpPWXomQUzP2BvB4DdP6MpSUynn3gF0JRXeZ7mXZQKLk/B6627LS6QYhPIoeEEkxISnRwEg7SVtAffxInQsAuGF6qYLIRFeEefSPaxIPeZrcBaTkEdSoalk+ziJum0JLw+6IXQK6eYH7Le1RMGu+e4nUT102MVMMGUFfoe94X4G63YV+UnngqntZ30SXuk4R2Ho+DF+XRyA+v5YocDSffjJU98TFdjPvPRDqvkgvm4DlYvsBfS0MToo7CTnyez1+ur82hI0Whou89NeJkPSCEbNUeN5yUOJ2Nl4EjqzPfHYOMkSoRf2gb21Dnh6/fguCeXQBttY7nE83eQSTsdCEbqGFjxRXLnCGbHu4vHRG8ePJgHcE+kGVrLa46CRXB2jx3oNPhozHI2zjYXpwRY6zIYTiz7OZvyDTEnyL/p+8uwvmZv0u3VqaBcNiNhvoKyPTzp9Pao5GNr8gBIyQzoNlrsS2sfeQ/nLFt6iclUZtE3e4GC/OKr0umE59EJ6eP69VUWHcXGG2+o5Yaz6aBZd5HsPvPHjseIqf8+AtpQKvM+o4/x+slqy7eZzYLzZslKhoU5Pi0cP5VoycJoY4vnlFs/g6C23qGxl4YXOfu+BgEy83rB4A5lhQkH37yGOSHvoSJfV/2FKHp85Rpv5G1zNEEwp3VTC43yhi3y0+N7DDacNvgbrM6z5QTDV2KqEr6rQqe3VWOBAR4KhxREDQH9eoWhcfPeKvld7sFIv4z/3fMv56nsGdWKIfGdrLq2k/QWCtZMxdo5fMZ1spxQStpiitMXPkVjvygM2L4SOk/O7J1rSHcHDyyNi1Ux8H119HSCMrz5KdPJUibujFmgrdYfSdyBb+DA3XmB51Ryz5yADroLmDhiHI4uHfubiHXQ30LbTHQcoHxKG+oRh3R1SHN2tTNTkzbIG6zk74Wj92PR/kKmZ/Iu+nzz/O9ZP/fYexWdY1XC3F0I3zu1bps02R+CzVY0Sa36SqZ6tcujalYfLEzurWFoJ5v5hKrr5b4kegpdwG+Zqi0tHeVU0Xx84cCF3mIXfuTjzLajgLj0XlZdK6JjTGSVselnjmV7nQIx2kKAsWgsVRa3LVCnxDSLppCPmFkeJKrMVguM62rL88aob8qhGG4rX9+e7Zrik6IUrM9RTKIa+9cqJVKQP0HbC+0Vjvs8x355G2BrVkke1X0t4TrhgSp1++3h02v7o1Ho9WTCwb+qIp7fp8Uenor6sv3eiUfDDVLhGA8GN2v3bo/iZmyTtdyaEkBvC+4kvnvavpIWiHBKUHC7fvcV8X/yenKcsYaHXkjLNtwCdK3TrczAaoqhNA9v994wAnsg58Rv0gDqLfRwfns+OLOVwA7j0ShzT70zbqf+8gvkSri12Vh3BfSgY2hLzJWpYRq0fprztvkTBqXNaPBw+hqg5j4RFZ22hY33xKWGtVEcUsMfmD97zlebyL/p+8vy/dB/a2Xq3h+YTayg/0FCixqoZwb6Ee5zq09NIPycnhdOpdr9nVn/nYQ+jBJtge+ARqt4dncu7BA5EF0zoH5EnlrdAeEllvsIs2gldudfqBzasdXnZuIeW3g7nDPRHIMaUeljI5PNef6AqmcVKhpqR7h+PK5SmpjNWD6HwkkvnLbwp2+LsOh2ADGa/gb1sWShv3aNOojAnP0wFSyUghCVfpkyR/IOlvI8xN4Y3mMtoKbLhaRjxev/QoPgglf/o1Mn4tCIlvQVTkiWYWjnzBsjCmCPYmYKphbwQTMXKikNy8smPTtGuyjDYz6THUuIrAmbhZbPnTnjTaPM8QknMmMfFRCM0su46FOQz4Yw1E/Fea4nC/hpNGcPPY0wkXDUiL70OPJl2lkXg7ojPfw49oUOmlxP+CtciP/k5iufPa4xZd+bgXW9vlj6uCxUbB7eDNc0Gxo4j1fHm0V2FN3VKFmbyLscs3U/Ay8aER5acynhqzlMwJPeIQuW++HPrpxRpIf+qR7H4L10/RV2+g3PfaTjPomNPFyURI3fl7VBcBGZPceDE0GXYQSIOnP/DVHw9MNjqx4Zmz4DBKVEtlvOHqMtjhQ7AM2OJY55893S0xu/Zmh8XZzcSVNRd7hPQQ2uC0iDIKtLIpxckZGnhbG/qPV2vtRaS79r5xJbeLb07Il9dp1uLF6dyqhMqOBFjrhKvV99G6UenNrYNPFgtaqEzzL6Dt5BlHh267zkWuBzBfW0EU+1D/F4fNR0S5azyMEXTHGsPkS+M2lng0JarHqNweQQSHec8Wn58C1v+w4eo/qxYcAahU5Iq14AD/z9MDc6yh3Ub6yy337VEktqooXrnTIzxWDAG5nkCwe2kCm8XPl0iGR2GzJeFN9aWR5c4M/kA+HHcs9iATCYLl3EoqePiRJtMRM2ojgTs5JmxdPSv4v3A7AjmcxAMKdOrhF2qXmGtH5489byzyE/z9gI6woIpY+ZYeHZMvvtGmQmODOci4VVch+Dt7CMPtCb7k0zJ8i/m+8my+j//tP8mnRImooTLbjpBLKjFGF61TQ/WWJQsLgezpfEKh9CA6uDcGpMOUzYK3SnpQYxB5y38SKtFcHk9LFxYjxehh8+jBr6sZVFXj1OXyM/uDs7ecngJRhDTw5ZG4C6IimIvSGVykudPCJV4w/N1PbaUrnZHqJ9LjcdHIpidrb57neGbYGj8THoy1WUd9s9sg/IibHrSxQQDzSNAobUdYuzPfMFUKcssWmmTGGO6fsH2eVriH6aO5kYDoaAqg2ha55jIdQt+OZ2jcBq4PQ6V4QDm0ZjzsDj9h6l0CisWVXNfx1wjNfjdO0XROxdM0c/0AJaSaihj62lH8jipIFWaSHgxZyqRMPmeF2WHKk7eq14VAhZrkDgLlSd4EDq7Krs9aId3wVkxblpSAW8gw4rD0hKrI3k9FQx4WiSIdR/BhKoIZtd18WDxzr6OOFVFGBY+sv+XKaPUz0C1sUDw8FY6TodCePXTI+aB+l73eDGkNljF8siiPsmqP8iUiLS/8H7KX7K38+/eN2kz3+XQ+7HKY+sdVnSfCj++VrnwGquL2dDiFQTQbG42z1f1ucGNI42gzRc1ipSdYdEVXQHc1ZNgYrn1VeKjXQWd1ixEPlAnMqlb8XzGc3REJti9LFrMZgCe6q5Y2lDakRc2HxDP4w0udAkqOvDFAYJLruE4SMOcXtXHA24WFwxJ3KvIaDMVqvlxw3KmQEPoJzfBZR9gwfbiyT865ZS5jCH9nreENoIp39AFU+PZ77FCuQZxTgVTx3jIsWr6HNxZLpiKR8HUC30a8KxmzsKrMiV4THY+xM1DMDWbTnUchrCH7TRJ+c/a+TquY3C2S40VdDutSOtsCyjqLmRJGw0tydlsAekpFZ+3CwUjxWSxgjjNVzwtnrpEas2tYevcE56svWtMjBhVkMWtzeK761ZktvdM8O5ceEkcCSZMWTBrI96hOHOyHlcWEUwlyweK1YUkY9dt+Q9TwcWyZbxKDAT2nMUsmJG0w6iY4u+9gyMOkL34k0wtF7/q+y3/S3sU2MtSuNrOijN9ZsSUFJXwEtNjxtiKmWLsdY4Lw/qxRcXJTRpsQPcGbUFqBJob6hTVmQ/n03aDS1kbepItXiUct/2cJ5/K68iFwRW2XSqYxKtaJT3Ze2D0TwWl3lvSycA/HexXyzXKfDLmtMlZBfGsn/IwL95A5QDf4S6YY3kvTyyyiVffeRazNcr9tMn/F1Oh/J5UWEHmDdzJV6fuwRMwtz7Dj06F5XXocHe2p+CeOxVHnSaYKnaXE2w/7pwHnaq2WNsInfITwVSQHgVT3Ul8vuB2XOGIJU8V16W7+1k/9bNfelSZDhA+ariojrVLXmWSQoYAOOuLISYrupdgZ82WPPanVUM6/SBD/KmWnBlz6Mjs3Yp89rxGmM3sBSGk3+RQv4wtT/1KAFPHniG83Zyx5CrPW0yvkx2sh+uFx567aP/DlPnAjKutiu+txWF7PRc8Ol7sDqfL8wjOYoxx8ERphZ/5XgHythoUFfb1D85NklaLX/X9Vuj/dTD///b+1ItvEjjp0yWLF4ujSxVZeIeNfkhxMvlELrXqqwXXlbVl2QqfK7zC8gt0Xa1x9FmMEi2bzIPmjdY871fTmBykLIfbhc5YOnnsgQyGfAavMmzB3KruiJQoDuD9QxY61Zx0YlXLM8BxtWbF0xuBkj3PodhfJyhA7dGioqBf4T70gjmbqjLJDsEMspaI17MU3f1hyqnmwCLV2Lv4ak07sDWhU2GgCaaYPR/+1Sm1nnZYHvwJ2DdDxWFr+zlOPsMJLLjMuXCEgqme3g/gNmIQB60y6BgUx4O8269EXZcn6s8933+Y+jl/ar6r12CZwxQnmNbiApWUwe50DVh8GwZCLuPkDfltqqA4TdWYmOpOguixU1AyL4TOeq1egSWiJovl87on2zBLIFqdLJSenJVEbspbB32pCOacw7zBYzwrQAvbM04Xi6t4/UY9g55mdxxPSSzjK4/F53kmBQ5RcG/wsN4PsAkKhsJrfsnxeZw8wdsEDQq8WfYH56VL6uJXfb/VX7J+Sv3dTJ0PDHgxF/mn946EnimIDMyGmKWb+UmnibmgwFFg8eyUJjHOZu0AukX3PAwc6Km/ZzYMibnG2TkddLKsrglwDUs4iWtXJvaqP4LX1oLJNRbMrduzBZZfCDdSO8FIzmPJoVgDRdmaNhb1/FUCu1ZXUTjJ3jrtZ7szXIJwzcsIqpbMYu0NbLdf49ycjzpRcKyDT++Ag3Xf97gdlx1s5/IChY9MMIZqu4eNMlcQ3INpixGcpmDOzysUrByRv+Rb+i9TAZL6Fq+KUw0bp5njH6asgf3LVBjvhPf7h6l/1s7/nJP4ft+FTu7mE5YO6DmS/uoBxO3gszhKPImY7+0TdqUnIxbPXZ1c1qvvWTYgC9HoRiCWre7AuUUeSz7WJSblSQNgrrdByTV1GpJfDQ2wD4BSIxc6E673GfjPJUfJjos89E7aMxjb+obTwiUjFleuAbOxchRSxY5FHtw+wLyajIdnKY3xvp/UYKqvhsNTW/xBpmZo8au+n/qXzE3SfjNTlcNCOGnVQugGgEyHJm/Av90ils5mR4lytjLgPCw2vDytqIs/k64H3Y32DJTvPHNv5lhws1XKCm85aUkzeUVwWK8+OGFJVRH6lMQYjWSLF/XsKRPPDinoUSqJvHDvKzwplgeIpwVlJfmuDcHdjkH62a1QKGu6TO8+P0FTuxTld3CBMAs9gZlXyjLVf8kkPXYaGMddgIL048Z4FgmmNkm+4MLreRZmUfQEY94rPIyjusHsNEwAh/2KR6E7BZGf7CPQbTlnoC7VBrdKuQcD6TMUhYavi/yKPWBvtkThiXgqdvu8hO35k+LwfZjlON3dNdh0c5XF1f7ZkJcfuoL9s2CEPvcNkfL9DbJ+JuNUj4TuvLOgB3bgIm9qRmP9MLWeWw5niT+TicMeDoRav8HslT8sEhTNBIjzCnjKnoKJYGnE4G6mJ8EoEd4tFRUMXH16Rey1Ij2GZ3MAwxxzDK/ZkuAneXegz84M/zCVjM8IXEwbBuV3XsWfY0pa/Krvp/0lPYrf7f0uOBPWa3uecZanMFIx/MSYOnzPJuyKsKfrS7qCgH97CKeGWjiUZcFU3Fcomp2anI6PK4XnekVQsU4nLtldv+emb/cjT5vXSiVlp+5hrUgWLral1xDVNzBgfPrwpJvdCb4ZnwrKm3h85jSaRHtYhLCr0xWGRyN0cM9xA63fCWazgyOTaafdIVdy8ffz+aH/0SliBwGPlI2qY6wur2AF+QIFUSCY+ken/mEqGvuhwflYTsBI6P+DqfVDF97vg90W289a5JvyyxS+1TreeisX6qW15KG92su42owlkEWa4h/vN/Y3FQzir3C8n4vPP1WULYSl62LWeIIG2Q/PEAkjJLwbXrUEdasbQKDPUXq1DyqJH24BVlXbPHUQzcUXolGIFGWN2WqyHMnOslbgxHcPsbOW5nh8nCMwi/GI2HdvZ3zJ8hMY+8WFJbYpdfhFyeH79zkO66qQ8Vb2hI4tzAiFh41IXiHaO7AxhMKG3uH6B+elz2a/ZEr/S87I/t299EJ5+dCnH8SZ20NL9bEqwTZ8H6f367uhS2UqQXEsRN75h6m+UR+gB/4eR1ci8s9lscPAtzfC8i6oRrL1kAft/jbw2DkK7/L6toc9ct3w7Oh6Fgkl7+uV7JGzTanoOJvecyhhQVhxXh46Wm82wjytv/dop9umpU2H93DNZYLy2l415DAszrBzcsKydyeefD9xBBkBCxB40qrF0Xp+/dGpaLYQTOHd5wHupFTYD1P88VHB019CB6vn4GLPPTU/OhW+w77BWvLVKb+ZcRjfQpcKZ+FCsmuWPAiDp/zvOt/vPrRBhpIKj+Z2CfgxiLyUrSpZ6PKeAkxCGyXBWuQ/r5o0kMytGYoH7RGT1/7RQjp9i7w5PwQ9uUhNDq603rKEJ0QimrzRIH5pFKeuXVZkKoqYyEO2g9J5llq4Y/sA1vqrQcn2krl4N3ZceN+k5UyKSYcfEtRgp2XGw8XuJph3n0dwPU8wlZdzS+jY3gKRcRsclHb2J5ma/9L7GX/JmW6/u5fuNWIMH7H2YTE+6pVgqErApq3Dk/RyzKl9GQZg2YGiwvrMdEyD5gZ6rlQ8vHOd0M9iZ8Bwt7/rdk8ig9+7hQOHZvLE6VRaEWLVbQFYaoXOfTrB3PWe6LC2wwHFkvgP/HgOCVSbRDy+iLSGOunBhtx1FeH3X2NOjemmhAP9ntWpM4eQl+IcodSvmGePt5aT7ec6gS1bBAwCuiN4Qu4XoG95wcKz/xS6zqY9mKePgqP9fqgwnkxF3V8KHQw+L9/C6/IjvBK15zgKZbXCKfYr0Pa6YKrKBUNvISRQXAXjQbOYjD/7Jv1zrkeYn2aA+2gmg1VymTHV6FtyHAoD2P265cniVDVk8e3T5flJErotLWUiFVkD5fBEKB2UoCLHXZWBu+0snLRF65LH2p4BtTnmsT21CQFNnoFlP7csLqepjpeTmwPaxTsgdosWREifLLyrvuU48XdSg+cXqYItigRTyuYG+PAp9mDdWSTyYJQS4R33G3DM1YEHG+365/bMVGaLX+qU8Zfs7fy7dariVwfa+2VEsYqamDK9isFbplsUTz9voL67FHmA9cJ7Dc1Zx5cYBFNlVrFI8QKVJs5Dg+ZQYV6WpCfkoj62cI6Th6jTV3sURaDPAJ/jNc9OSBX56iAc1yaznigl0kLFaWMzSB4qZuUr03J6l9AGgF9kHrULAHqtFjk8jF4wZ9KyI8fPdz3WZoVxdqk1IGfrNQUqbQIeVM6ywsNy+JepYLhMCEbJ5QEW2f6HKbYwV7CdvP7D1PF1P4C59uc4gI3Id+PB/vYgtP8wtU1ewvudqiWLtjNP+tmH9uesnNyhOf4YEwmwAsLbDe/KJdazWkHe7SzGYtN1yVZ+plCagL7zKsqGOEjbgwiQH5YoWRD/6JR+DNcohQK1JF9P70KmZZMlZ7KVyLOMP+Ccjhsc9yxRsd2FW9AmTY2TK9roP0xtp/pReMmMVNjYCp+xje1MfH7VUnFIJ/m/TDmGeLx/mVHABT5wmCXrP7jWYyYvfnXP1/xL5ib99vOn7GALJ+vxQkzShJezDiQCWr/FmNivRWJIv/MMEm9NeJGgWMan0BKZt6t2PKRDMNKpfVchRQbGOZk5IzFfgQWnt3znqWGLMXS24hSM/Nun46MYc+amF/kjefacnU6bCn+3U4fgyk1U1N8zonPiEAjfJ5GHAh9c+qgeKZw/CLO8QaUYo8qrhOrVmzxrxhf50anNRRPuz3KVDle60ClSygtRl+u9LuTs/hC64yk4bFz/X6bo7Xvm2z9M8XZ9AN+YzNAPU/unvQObHGYsKnLB0PGSOQDufYmjbL8f8WUKGXgHK2HguOcYD9HtA8ZrP2eJM3dU4k7IB8L5KBix2p1M1hMjhGS5Fgw94rtFZqdNAZAzUcOSdWCR6UXOwDFsytkzZoTIbtqA7u0MHG8apSHXpzWCrzDKGHepjGfJdgPWRShjwrRUxvCpGjBmj0bkK6WtsK9KwhcMNMPRrbRGPDEmMayleYjC7V483rcnBJyX/eeZUua/uj+F/449Xn77PV/19bLg/E4HlNwaIHR3jgPwptEGswMZVbqI6wYYWWCUD7RVcZO1V9Bvyx0DgwUd9fy7DAXdm6zYHUR+eu8zCmdobzz2VNsl/rRjsOFAeeGvVyrhl3EJOjcfXNTlTMex6nui4ou6nA/uwaK390F4p0s1R5G/GwnNd68YDvAUzK6Um0zMZ5ZCiLmJs8o86MS84gm4r2uAo8PUanBnfvdogXyBo9cgmEL78g7UbGUU3bI6x1PptITtqRNMuRef4OokoHZVRTC1uvQ5tleCKQ8LnQrXB+H1bredA1HEFQT1+/nvmW6md05Y9BbJDk/L5wBGhUU+6pYrIdSH8Q5xFwtG5rddR0i19SBmqzdPUaxI5BCyBNIde/GYZd9zWkdIwYE1Ruk5/HRk+ba/OsN0nGad4hKIrRdsYIMRe6RnCe+j/Rr0B084e/WXDjtX0oBTOg1mk7XQqWecF+AZr5RHkS/3uLm/AbTiHIoaGIvHu+3EBE03Dyyq7uvuDzK1/CVTRPm///6bmJqdXhSOk8+Tp/UikGnIVA88OlnjpFTHjt68uoBaeZgoT/JYwpOtexHXNN+xoNoHFZ3yqQRxfDJ4Znx2LqHnHYYrrTuWtPNC5IdZGwE+TYXOvWdOSygVmZuw0x3Hr8U6xu04dyDNuIFy5eSrJPbsKVhRNsfhhglvKQQxgvOgm1xkuFtH7u134e3uKV6vd/0O57eXCv7x4COo5IWLz0uhq+ZFFkyuElVYynx6g21qygheUh3j22mtANksVzhkoWCqcfwatoUjGCK9GuPN3ixhs9ZmGGRL6NTtHfzLVKTFz3/PHiU2xCj4BGcX6zP6ADMuJM7U16MhtJBOwLycCDO72TXktnraIIbmiJK3tBW6E7AQ9hgPPL00Q4zTQuj4FtnGdz+Kj0VQ+p3rtAo1lixKWXi/oe3BPxxM4SOO37Ul1pOAsWYeSoN83uDHLq5h4/MDi8mjBWytXJHPTteUwcHvGmxkMw/0nRkyUL9zqZyJp4v3qxzwn2ZqNf/FPV8F/R17O//2XnodYRMu72mPmW9qPW1L1wZ6PhAU11uRr8buA5D21OCldWxHXJFKMDU/lhyeO+HVjtJlABYwnZces2VSw0KHx9y5oGTMbw3ZNmMIm/uAeVEVD5dI224OeNZ0ON77ax0Pj3oD2TgauBiyuiPD3VRAN9GMhe/pYaT0KFLVs2yELs0eSk4uo7BiGSsMnJ1GMSaHfrf6zofzUfRsRVKQSClGFv56v4YKpvBpfgP7upJRWM6nIkncxPO7yX6JQrqciow/rmuw5JtgKmh7McZhWQLpBVPR9SV0ajtxbAikqYKCofFErFu46b9MnUNq4XNgiHwp1QilcbLKSTezKojHA8bxu96J6kGoBfv5MOL0drrFxI8PPtT9TdQwg+1V3EVdAoZRqzy8RN+9AFrza0IPExSC08XEVojQ2U9moOQYJR2uZzcTnAIRkc+GeYUvmiq8631X43RQxSe/mmMG66JMcRQv5Rzvgr1QQWseYpF/aYcTN1dBG8MDDm739R+clz5T57/o+ynoL+lR/G6mpNJWYSed7zhZtEFMYd9vwZACzJPNNOjpvF1iqDJZ4+UQxCNW1uQM+gxKHoX1S6dn93MWP7y/61gNuyJ+tFxAtS3POF7wXCX1Qw7AtlTBhJmVPUm6URI6MTnz1GuphL1CPH84nem40Ne1S3YrfwZ+8ZR4UA9BS9UncuEx84UundZblyy7hwe7aaCzrNREHmIpW4IWVz4KnhEh+CVFHIxe6NQPU6z53MBRJJkHn9M0xi/to4Cdz79r6dVax0vnvv/fOlXb8wKsQBNM/+P9lJfjCB2uhPdbd5N/mVof6kRk/jZxcfk4n8FudfTtGIqaUTpqBkmYmTju7w4hTjWhkIbDiyfDSbHIiq7s7x6bPYqf8Gx/mKKvLUIBcd8ucbrI+W4JrbLI1jY96XDTgac/DZbcq1n7w5Q1a4QOGzuh83NTlDHrRiuWlGUMOK3b75lzXoKgSbsY3zsqrmd1APSjU+FcXoBrHWsUmPHlD873m6P5L3oUivR3zE367WcQbC2hM3WdXHHSDn5LnL1ugQupwRPlMJXI3TyOAH24xOkqkDrMpi4HfTmUwo93fkXQ4Z5DFl8UlMSX20iG272DCp9OPM3sziWXsvEAhw/BpLtZEvK0OwTeNjoi9grENU5n4QRKbabh4upNWjK/RG8RvhyJBUaoxfT64hbcsBi05fxhyWS0Axui2tB45rfCi7n2awm00H0G1Q2N+K2m4v0l8lxEuJkqYz4MnWD0IrNgWg3w4/3MS7nk4XvyVLGc+XvAr2TGIl/Qix1LMEUVoVNhvBD5ybQ3NoQH59vbLyYdNnQ3AavaxjxyVEpwaVAu8mLxwWkXPHRSsZGBcM0GS1dFKZNDrmBIz2hA6fXWqSRvnQ3E0Xce+fIxEa+3Ec+3Pt4fKGTXcSQfu9wAfi/F+5tmF0kEXLkDEpx1znwh71i9ng1YR3XHg+A9d3+8n740CpZUF8nFbD8moHmThAU7kF08y4RO2oYHPJqRc4t9bL3B4q+ahbc4jf8gU9IvmZr9HeunfjtTfLfMoVA8jpmUqiopTOGgtOg25dAtqphImpFCljpvFluPtsXBipxAn9xLHJnZvidP7UMgfbYflsKjk8g7XkZQLKBGaVgsCNl7sQMig8kozWbffZL86g0ERSWPnbPwIuP9iUBEgxVK6sztSLlPe/BuFLHo7NcjcayNDoeFpPE8j7qWEBNZkBfZlLFt5XU/OkUuxGcRveAOu7l/+mEqQLSXMb5HVzCfVGZgp7WLA2Mq8tzUWrJA6SYqjjZDBRRWQpdejtCp6PMpwLdroZP4IJj6YKEreeMrPGi1Z4ffrRiz9iwTTGmTs47fXtiA93iMPF1E5UjCaefDfn/XeVL4dkc096ZDWE0GzLgl8tGOLghkA3rgZLPxdBzVeQTkNrmyKMr0iuT9BYM5XmUWsjaWiGRaF1jfCg2xJp/luG0VHdbJ6vSdEZFaeGeMFRibT8xSZUXE+5nFCZB8mTA4Xq7C+xrKBmg+BwZPOquw43WPH6aiebx2/yBTs9kv1noo879jbtJv39v5HjwV2G3WFU7C2b0hM64aQLau8BZ4Lfz/7Fl1EO7ZBcdDEf/LlLEmBQ+NadWReL69QMpox1nONg0Jm/cH9qcqRrFqt0A+VmXDBtYDS4mRW+TidCNo25PH0gzOFQZj20IJ9QInF+rkhOunG2ju8cNBZc+YKEV6h2wlvFBS5R0hSssoBLhfMabNvRiXx8USjAn4HB4b3ONq+WVq/tUp2FcSRu36Ck5sCJ1qmMhTh525AAulS/H8tcgzr6MpxqT7mGHILVcwR4TueuepYOoQCGbN22sLLPyqDVf2DZ4+ewbux4xx+NGojg1aCO/oLAeWPM92TqogtqEamWBAXtguUeRqCcx89ChVed6S2fFlQFCt7yy58b7D2aJi4A3VmYWrWSNq0CRUwXnPJR7V109MKsVqYTM3pzxKwyTG2jXUYUOODQa2neu4eVo7Ebwil8fBXTClZqJ6WMdrjIDPr8JbWkcM6/o7z+QfpraRfBM1ZbLnEUwvf/Ce73w++0XfT1n8Jeunfvfa+Wl/9qHMHZ+lLt905BG12s+589EbzVoyHHYHAL1L+A9T3rsRTG31ggVStYvJKTQMqAa7wukhi1vSVPstxLN2i+PsJLxMv2w34H3SE46t2UYny7U+gM9ijafbs7jGYbj1IJjsR5TMlop4fT6IvFbu3yiA40Nk/N7fCJ1kc8zeVZYT7bMzhbdaLXC68CcW1nYvGTa27OMfpvxG5CmfLOYM+pk7/jClK4WMA49MXbzU6gVoFluKum35OvaH+Q70zXWGg1zpXaxGl3+ZirTppMWnPdpC/VQUHJipYOoVxTFomzBmP0zt0qIEPCzuKP4eNkzCUiWwtyYaTk+j0pJjJo2Qj9MHi7d9F5NraE5gvVnccPxK3BhvKghhextbBL0ftGRpzURym01fOBQeQPyM2xNo8nTFQqKdY+wM+gS0S3dg4bFJ5B+mrNXU5LG3bwm2nTgCz6ti8S0cMoJDa6aBPh4AR/x7l8F6WOL7OKt7Bvtb+ieZWsx+1feT/+82tP9V50/NFHkNe/miM3a+fSSCFrsl6KvmxMKFdqzIa+OLfKXcxDWLe1Lh7tY2YHhegUNm3kT+eqxmEN2sLU+qDYwkRZIOweq9Et4CeuFt3u0ayPD0Udzyc04Ihid4aPlgIrmLa/wc5RrquS3GWDBmHTm29QFIr7xZKIdWT/Ddq6DYtE8Uy/u1Ttb6QYM8aUeUDvtKxrK+UWAdqP/xfjd3fQTPX8xxcEqETuHbUninelwgmOVT638xFd6OnoSf6mUH/l2XUMDf1b86ZXm1xKJJ/Wzx8nLdAiAkmCoPXoP7l/yvTkF+j1XsolvyPU/3gtN8fdPJaK4mkKnuRORBt+uI44rvq/KyDiVbdJVJGvtzMPZE5Nfw/VCxgdwQ3PuL82BbDDEutiEHD/IbDuz9I8ZSmjew+a5Hi97jzMKbUFWBbJ61IM+l0o/302b0gyDGWP1hyh3imAVZtdaxZDQfMGZqwKG2qIs3w/fMg2y3ZyFm5z+4v99cnv1ibpIi/yXzKH533y/PrhrsS6fnAZ9oOoF8MYftrExZSOevnNDUc2CTdG/hz/tWXLawP4ARljkKnGfmEiNaSrDZfiY4WOSOim8vcwr6Yn1jUX+6jnjb5gRcc66xtMtITHy96oGeutO/TJ2bwwFS6XDE8fNKLELGaQ5bnIwoeG0Ti2RDfIRkPeEij0moI2kwXYBxXXYovcyr7ocp+9J5KDARbnAamf9halDVHrPD/SK85vM/TLUTcwa46pY4Cu6ejKl8L8EjpYR+vF+dnzLYloKp8H4RulQuMwug2sgoisizweoOIsB7m6HwrLfi8w4TH6zrrWEse2x6ktIMQUV2oqYE6cYlk6hxIDOy89fbLmLyPNdv2J4HjljfPEbcXvsQ6JqdMMDl0eKxnniC8Y4jIHSh4uHm1iA89RMHeE0JfmBLAbo/ijx0kZMOz5ad0MmPcsaB3iAZxxMZwOmJYH5biu93tarE43djwKPimRC8XnUt+PtrxaJ7d/6De5HNlV8ypfxPmkL/n+7x8ruZ6i77F+DFg4vMvltZeL05CEY2E2DB7jjk2LFFvl3bwR2HgyWu1KXR/9Up0ErTJbt7iMQY9RAOskVOcHwV3sV60IYHGyep8ENoFdjPs2BEVlhO4ot1g7VUNGLMRtTCp8VHeC9oGGKbm8jonlMCbKz3iKFuQSXW5LWHuEhSnmiarpIb+C8w+vWBp41SiRQ47BbgT2KP/zBlBMsG7MlihsJ5rArvx9MzuGQjmCKGT/CrK2dApVRBwXEudMoMPiVsdVt4vfTskh+mqD+VcChPvQrfZWZB/V1TCO/jU/z8rEIwsMoQuA9JOMohFN+EqsQ4Xd/OhEyOmEOo6jIOnwPRSbna9VAq+QGlzXLWkZ74D9DS2wEzRYx3rNpEMHBsGhZx1vXCazYvIO/DAYNX0A7/n+7OrGlRpenaP8gDCxWVQ5BEJhmyqlA4U1FRUFFx/PVf0nY/Q8QX0Sfd8e549tG+ox0Q6sq1VlFkKXWxQTepDgy3hznp/itX0VAHG8btqleAwdv1fZ01vX4Rl+23WjHati7bvXISFdhWDTD0qlgif1ANsDdZiWb/kpfxRs7/4v2p/qj3u3m/0T+kt/OfXkdxvU4leSdjDyLPLi8gFBQMWBpLsa3aupxkLxqD91rG467ynzqFw+YeQGe536LddZ6M83e/gWnurVA3u5sSxVh5wfOWmBgdJzeGn8MhsxrXqHEiZjvGDd4LwNh3TmgcZi5brPnGgg07uehOo2fbq5nyz6PX/aCOQ0/KzuJBTASUjxy1E8vF+pQnUE1LYsrOfjGVeN0CZ4x0Skw00jF53h7ReV0GTGyargX6u11Nzp5D9vV+lhWt0BnbxNQ+1ywwttsFmrhVyNs9iKlyGru4XIPK4ouzoYyfUP5xniDL+POg35c81R7au6EDkvfetcWfZUT5b81KcnSGamUuzJBP0kQuyqPQrGq7qMgHRBJk8riRtTVeAu3JagfCb9c1NK92LnzU9jpb7K0GAmhyDO2UfEGARwOMu6Ggt+1sIM4F/ZJpoyzR7czWJX/6TPnq1PQ0kCWvzxXVjPI1RXcfxoCxT17Vduu2B0z7xPC10/uLPV76Y+V3837j/9G1Sd1uJ0D9yqhOGqqXwMcfM6rzXsRE59oUgBftjtPb8Vx+vd94luU4SRZU7WbzZQI1v69It5xHKQa+HZCOHhOc7K95KeKBVcFcJBOMeuOrFCphZMGl7Ue3DHalSAR5kaLznuOsNfdzY7eiMWG2vYj964Px7VQrIFK3NGaClUlV/HPL4SH7B5xcYyCXd83JC+2dnzrFB2/I4XXv77469WWqvEcVTrXOoIxP6tYAPyev+tWpV7BRYDe0lz+ZCu70eT17scDosmEsPp+IqbU5I6YgVUueiXsG2bP+L6bGy7pB8rQjJvrsQUz32x6djvKEeNjfFnC5nwo0riMXkgsarnXo2Fuczu92mVTG9QWRzGOcxcEW4o06T0BDLUR/ZZPO9HzKr+VWWaHV30gZb46VCv193UOHHXKG18vcJW+aZAjL26qMfcEa2CF9npGOJBOPXvIC6SNgNJvExOyTGLMO9R5965SDGHSOf/P+lKb8bt5P+4c8P/Wn5/1GLvdwOnrtSv6oPQvufvxBzx5T5p/31widJj/jdDc7lfGeV+TyMNjgJH9l5AUVFyEcTFOMFpM7MVJMNRifJoiBvlyzGKyqgNPWNdA63yhfpQtyNf1pcEaj391R5q+pbia7Dkc9qSeQdLOVCxM+MhBG54fEsMgNGF0/HG2N0vaiv7vmsNibBVrdzagUs/tahZEb99FcTkMpqqIk5o6fn0zFs/yHTtkVebVmIMXl9DDgFTwY6t39sOTtTo4wvBwytDeFIuOi9amXrphjmBNTeGo3KSmrgYOba0+VeJ6EGSzuQYyBoUn4MmU8EvKWz/GjxOGeasJaOQgMYpV0uX22BR77hYlmAV2JzZWOJ/mcMvS7ypgJT44SkFpBn3e0NoD5mXRIrlUf/etbMJ66SQbBlHRIv0wEcH9B3/eZV1Tzdj7pDDPo9ce9lWF0m6wk779kDaNBEKKufmSJI046V/QME2eZQzplD4kx664W6ASwln+ZqQFTfrc2Sftn7D/1x+9PnXZtP+5mQkxVaa1B/5i+22f4IohvxcgAUoETTrPPkX2ZWtk16dR6R0zl05QydHRJ0NvbDdXp5NjAIOURepG/Ip04WBnsjbhL3mtZl/F8fsvgaQcVum+bmOp3KI98YBNhtN3pTL6ci0pj5KrjbFneGd7zWwN2GUXoTL0u5YnFUgPTEBt0TtteKexq/PrqFJBSSmFHkvKf99iiO0x7JX8FAemU1i/R8vhAIo46Goxqm2E0GQ5L3MRhQzUiWtLvy4mpBdMMGJo+6eajw0oxv5MuwVJ3cB2iKmNnGyZwVKsYo5UvgetT6wXeAfeo7/iF3m97CHvtAeg8bpQ/R3KtwPXASUf93ofFxZpqRv0+SHSf9w/DHvc0eDtajDBRcsYbSTWmcNDDUH0IJlSbfIFxIR1y8cEZl/ukAUyrz/dZD67qPQtejpKild5XgMWkbGB2y0P0bpWUXBj0+ouLE9LNZURnYU7HC466xcmqXYlsdY5/8Z7vQFF+N0ehT/69iPZ/Safy0XtKwyrfAU9n9at9rvX1k6lLODTgdC4OOJW7o+TJSgmgFzWrnzo1faQv2PobiRNj10geB9MCssMywOgwXZViR64LHsGTmAqH5zLengbEwKM5UF3ebyVqkrzI3ZoHONtOuiweF14Ng7unYSCMu4y94TqD0933cBLZHRDTYJjDPd6uMGx3EyBvN64gPZXtnEMvhC9T7vu6RWc+6Emca0EF8DpRJp8fByAOfKOC/44YuuVsSLo2CmsYb7rZlyk0xC+mvOGG8hDMiakfOhW3M+jx7tRJvjrlrAoa88GaxuzNyXYYieoMsQ7ZC6aDeRc9r7pIfluQVw0e8w+CjQ8pTh9izk63VCPq3rPk6+LSkJczEL1DmZex/qYacx6pLvr3q6B8OKfzl1l5ivY45SVO4qoB1VLe6JjEUGwvKu3LlG9lS/bVKfdaB1+mMPjQ6/ulYVAe3UWlmJ6JKTNRqSZpYg180Oaxv8dU77dMGf+Qvkl/mqlscrfQ0rrbkruPuoDRkz3RqKuQiczNChiHxg6n7qySOL5X1k+mdk3KYtc8N+CFR0TrNrm1Pf+PGdx3e3LwF7Zse1AqLhz1skPMHk4MF6+5AUnwYw8zk5h61IoC9Tz00Zg5WimGM6+AgTiO0C67dxDd7S0Ala9sDCfdMelQ4apgXe0FWsr8w7imrHM4bW7Kl6l4fy8T6DuHDdoqMSVGN62CUhHE8Ctsn6XXO6SDx+sHg2I5lLyw7s3X+8Gor5Du7NcauLadoLMjpkQ53WRw2z0dlMpeBfGYk071pPZTp+LlW6nhzQ2q+6/hCUQh6Hzlx7uKkdqpS9wuZwYs6/cT9dy4k/fqkA949k8+Onr2oJqxot97mirE2DbMKW8GVGOuixcx9SqFxFJSDSuZRbqpjDnlH9eqoWtZTwzKis7vJE3I+3arBYZ9f0m6pbEKpktlRjrHBYu3OeXZ4falk1eWkYw1y2rXhdQbDN9v8hG8nv5Nneqz381RTP7d4uX/9JnEP33PV7/zCUZvuQXszuvsy1T0mYfkHVAlv3+1cpzCumRxUikG8FdGTJXDlLzVPq3AMy80xqz4ykRvR9dIqTYO2nhfSu7MKhf6s1TDmT85SUx2xFgYKgXag2rDuN8lf1/09+Q94ToCfLZzHoYZ0pi0R41EGawN8HoPE73LfFjGm7tbwLq6UgUu7TfjvWbcrkFt7+R0hiFwGrH41Sl7/S+m4BUdKK8ZA8Bxh3Tqxc0P2tdqCHH9bPelP39SNGJXAexdbj+ZcoG8X0wXLAE2Otu4ELYKPPq0q4HVJPzmKc62SQX3fZOjrpmk45lJ58uaDt9tf8Ez43rg17Aabxq0edMAby7qC45P00H3rt/bPEm/V43dEKfLQQ7icyZd0ZaqjZFZUH7Syep/mQq0BZaxIZQKnlpzR1/zlsBPJtUk//VaoIP1UsZclQXIMKCaBjHp6LNDx9ftk0r5tUP5WB8lNUz2ao5w5ivGeWf+F3u8DAbsd3MU5j+jb9Ifz1PZYmPgdJSSgxucXQRpszv58ywseeDWLpSqtaI6dytBOB5d4y9TNzOlaz5zCkiIEoz06VUKc9Rre3pepgjrbVbyowoaRL3BCIOleywxO1TGl6mJd94AV7o0hoTZmaKVPUkHktRzQe/1aBToWQPxdXl9wSKadjH0SSdiz8kSgHefo5l0Xoy/qrULisIUdDeXgH2ZmgPplJWmPeAaawoAdXVAp6v12X8w9cP78eeKmHqxRYphs2GM71xi6jrrUt6hv8v42SGG1kNiatWr6PiOyp104+RGX++HS6+iMZvgGvVhVcnY7Kl0PFvviuGcnSV/oE9nJ9tc0dpWNxkvB1kNWc8HnOY5MVbMhwGsoaFvme/XjGcVjfkvU96Sk0940vmyr68E9aXX9oPfJPR7WHZHOGAmBVu2+Spwyas6e6phnTkr2jW+PoZLT5QYjKoCKNTq6PTCXzo16VMedpv932dK/T1T/4w5ij/u/aJ9R0f3ouUSL2uXMu923aC598lLOfuBBt2izcDseSBvJ+gaN2qe4eRSpSCMuZODsnr7OLMMyg/vac+A3WUCVIdFygRUpQKdkT5C75hULB5NShUWY/KSRt+j/ODqNIZqfgTU32WfcWPkatCPuYLBM7mVfGqvCthl+zFOepy8W83o+PoTEaM54ZRHbpx07IdOzcxNUMYvnyFYnJia7gc9wM44z4kpc48T9qHPfw/vL1hHpxcGg2IIInQ2FeDETzG4LRkTl2isQjAZSTSfGybjTtJBGPd2Nsq8N2BfpvaSGIgmZ1Hy004pYI7FknS4LKXw4poYUPcVzk7hqYznzZV0/TI94/SQXUts9uQNdWHqGPLHDeIoXhpw3xgz0kljXXKuk65402SKk3aPbKT6RMdztSRGzhshXn+SDMJu06D/OGQg1Kwi3VvWCRo3ewmxtIipkMwBBqsh6ZxwicG0gA5akaQa2b/Q38aRauIUnispth1L+4tMDdnv5v3gnzFH8cd16uNkIzQae81wOzyrsP+c7xioDjFlLM8vmJtugtbzcIAvU2EHialXsWBoXtIEli+P1O2Q1GVsb8mL6JehQQ7JS2UcCPaCyTBtn1c6VuTNnsSYlMUWZ+4sB4zmVgHC88h7Orc+xN1jRqkm6XzQEvxK+StZJVAfOioGKPqko55rQO/oB+g8nQfjJzZSYN/O/YdnHlCeWMoA3udV/lOn6M8cZNffk9fZDuDL1Gx6eGO4OLf3m+qwgOnpQHnFY5SffjA1jOmbrKLDJG80YiifrG3M3emgxMQIA3jk9ezLlGB9K4dXbtD5MLID41vpqDDv8B3qE+8EKCcXBWxlcsSp/7iwmA3JG/qjtsfmanUlhf7Q7/30reDLlKg2pCuoahY6I58DzldSgR43BNq3Xbuu3KLv08/JDT1wqGY9V6Q7P5iyCjVj8ZzL/D+YEssFvT7OWQdnd8rHX6b0Tp2h8XksmVBF8jeZGrHfzVFY/5A5ij+dpz6522/33lwxTDLnBYo6uKItu0G7udmggn1WC7TOxV6iI0EFp6hSnDxjYkpsnAC8ccdGJ+ifGXZOlNnnb67jbNalf18YrAG1cQaUL6JSxuuibMBMk5zGUEgMG1e6xp8g1NFWoh6ITFfJEbnHF0ZVdC3jx/5qQaj2GCUCu1fyJEypbj/b2bP8ei/5brJqvkwZgR1INGpwIVov1miuBkopyo+WAQyuBc6ac7/k8tV5wRgfL3SKj1qKthfzT6auc/J68jFTwBj2BeqvDiNdqIipRk9tnB8egzKeHTsuGH4RoCdngvKN0vbTO9Ypeur8IHE2GLygO1rmpEOHo4yfA6+ifHY/kK68LzJuMhXhnW5UdO1ZzUSj0O89+KqPznu0lny2SnLIGtJOl7SeYT2g8xdoAaLn8riMGydJYLqoLgjBJS3FaU0M/mDK98qsFJMHy2D10BycZRfOqDiQrv1bp2LGWiYTl2rAttPOabTrLP4eU+P//9j7N1Mj9s9YR/HHdarsVozq2mgF6Gyc6suUfusFJQ7u5O3YIUO0yn7BxN4HBaZnY0FeKl/QGD07Lqx8bmHURJQfoj3pToerY5zprwXEybasvkwFI+1Qcj8ips4blfLH+LmWqM5pDDmHRMPZrVFABKBSPjlNH+jNbleIS8dT23lFYiC4KyW+OjRmvcnJQYcfm7aP7KoCIR06/tc8KMXRZaQrR7FGuA8UFvNx8JMpS1Z9YkgLGzgOuy/U41hl8U5uCri8Twv06pCV6FpjBQ7Ph0CjQ0zhOQ9dCKQzxbQ+/2Lqh045k46QX5369JM5Th/t/rij17kCOXlT3vzs6KwqyiWDUdm2ozrGNeO6qbbrKad9DHyqQTxYqDXoi8wnHaLzwZ2zksFGSYB03OHkrc/yJ1N6HMYlaTf923IT1KSzfip5NiWdGp1d8qonnXRqdZUJeKOXg4a14yUe3/T6HZMa6kctlPylVRnoPtUAcxYQU9OOpf5NprTfzPuNlH/G81N/nKk5N95obaxlGWvjcwaFll6+TAm8O0h1PwjQajucfpm6PlTSKWW0oAx+Si1I3pSH7Nn5xGI1rHIwtXqAfucyL5EyDvn7s+zjZCgO5P+1soYgKdbf53x5cqUx1FEMqtuhpDGcLLIMDoN7gwZcLwxX+ZIyPQzvqGutN4vmgxrE4PNj7v9Gmf65yqGb7d44ATOQX6ZWm4jG9D1VKD9cf+iU2GEULPuSG/sOZfrB4YnTYkY6dWWdHKpKzNu9O5n8MnW9XDl6TPsw7gebAJKHbuHyUVCeE8OOBR2V8o8p98TUaUBjNHyrc3Rhu6ea8XAK8NZeioY2qiQffrwAugqnfHcBOvIGybtq+oaRD6DTgs9nnUO+V3w0z7BiX6ZqUEyczYcov0xN4gYx7PRier+fBDDQ3Rqtw4by7L91yk7fv5j6oVM/mIpdTQng6LMxmnk/JN280vF29xblx2Xz95nStN/MUYx6/4znp/44U3hN7uh2e1kZ96xzAtd0R3WwdwogDlLSoaLSfLSWuCv5KJe/dKplKk6Kkwa7A+Uhb+QdWXzOKvImB4Vh2D7nyztr8vfGlfXQZmcac+8ekBfqGEvykuVKfplSpi8Fo478gNjUdQCH2/yKzul0AT77LHM4jcILTtcGjfHNbVDA6SVMjO7HK+PJm/LWc5/+9H585ZD3u+nRGid56/2E2WQge9EOp8dNX8ZH597AaSse/8mUGV4TNDvENBez2Qs6619MiQWQLlW3MTG1UAYg1gnpVuMHPoYXSwB9K9WQbZLT+++9gsUDMcjJWy7nSGpTknfdXdoeMtMV6rv9mbybSnlrvO09cfJ2TlI45zoBJQk8nFTqqozfqZXBp93Xd5Z9kBTYYjU4uhGjsaojJnqJ4sLFeZ3QmLBFGatv+v4fOjU9jDIQtsMSOPLCRt2OSefeYUJJsl+O0fWvIfBLTLrVGZKuuq/REuJpO3f/15hSmfabZxJHvX9Ij5c/ztSz7XW12mQyvt7O7lenoted8oljDAx4m5qLFocdxI8je/1kaugsgKfKSYFbmHcRZtlR4sq0Ahjh64H+M0lK8arL5MuUrqrtvnxr0q1iq2aoT+dLxl8G+X31jaQb7+QNApvaAuXUq+n7gfLGpO33vRiEZ8oLzzfD/TnNwA3DLgb74RU4dkYBlGb6QlOh/4sPc2aBU/o0hoepInHwaRJIQnOL+lb2AR+iU8Pbuz7Q8DYqxG5xJ1189udUx98MBF/eyGvtThxdM/+U8bwkXWr6zMLFMB5A/Fm0f7dMzWRfAA8PVBN+MGX3sJDxaXamMwF3gVH6KIEfAlWB8eadou4MTgxP3UEDj6TTYJTsj1R55lnwZco43VcSRxvSlcHaMnCqv5E+/8PIHXTqAO1jGTF+AMsF7FlHtLBPNe3JLKphoSbQWVKSEuFdusAsdfplit+cyiUfUA6/TMXXA71ee1fJlylUNeVvMqX8lqn+P6THy59mqrMwaMy+k7SMC3E2YAiyRjhcAuDuaEF1e5nb6KXrLYi7T3moOgTE1Li/AIydRQ1Gtx6h5XlVycNbZcBZr24YJo6kfLFgCPP5WEGjEYXE10tmkA+yFK1gQd7jB1NPMG7o158X8CgdaGAXxzPq9b6WfHD3DBrzx4rykXwx8WznGUf5RUODj0jH/PnIgmnlvHG6fMyYUE5gwWBir4iZgSLF5hogWLq9wyC/94EH63sN/XTxQMu8tfsozoip8awvEbop6ZR2nTWwLreIdqD9YkpTnhaK5XvQdoy9t+fHJV3pdslbsYh0pYftHM7mtWPY85wAJvdpjKZ6O5S4GLs1VK/OgnS3f2r3WUzp+8f8gm6uHkEkpmoB3zUe6sVhJUWytxD06KVjdH3GTBwPsoBqmQeoezwq6VNIp6pxU6HvJItSZG32Wq1z0lUkRY7zPp1vo07IG/OAA3YuVrvvvBxh+NoSU3Xb2b2zthL0eZaV4iasv/icr9rTfjPvNxr8Q3q89P4wUw5vKJ37ZipjZWUr4DxnNQaj3az1bv0cZreXhV44zhnfP6EBfZUkX6b4yFpksNi9BmhZegXiYEkVtgeLGD3qUgpVobr5MMibOeMxecfxiHRr0iWdA1Ul7/GYUD4ITlWNjr98AjfXAwVi9I7odbdnJuBWqyC04x69WfGCOHNThKbxRuhDXlMeSIcaXDfj55cp1BRmwGn3i6lYHeXEVPTYUE1w+xC/J5sa9snojvZqOWBfndJeor2neiSvl/N1A+67ZapHOiXM28aAe3SGL1N8fwgNcLeVi/5Y8lIYGunyeISI3ot+nxhHAxeMxzEk3TgfACeTuoLNskeKv5wcGd+R2QKdX86UZ/ZVKWjIGzC+ZTbaE76CuAzp82Yjp4uRso9lPIlIfbYN+uTN51HJb2FlwaJKSjQv6zmLr4wY8ZeJQPPmpwwH3dIFnhc/meJJlvxkyjgviam7TTVMqy2J3t7LGIpz8hef81X7v2VK/XfLzP+peb/Osyio7mYLFpdruwK+kid0+GbG4t5nEYAcvQA987xmwsnZL6Za7xd3shN5MzLOaHo65Qc6NgWWnlVhOBtKwBSIqeU8Zug+5zv4MjUbB5Q33nRN42JRBWCqSYUz4T6kiD3nBbbTo4r8WZ9l3HvXDSzW3hYnrvsEoajkTTvmcYhe53Rm3CqXKgyn8MR2Q7QylsVHhYnfzTBU2/V7rwPpVBJcNxhpux6LO+OwaLvB3jEqNWLqFIbJV6f0kUNMnTzSqUl6QBqz2kfifk1MVYx0arM99Vlc93MNLueXh/ZlxRk3qiSBjZ7HOD2bO4kbxdYA970ZqXO5p/zkujmI6s0xeMZHiE/9NAfreKlQD64lEyORKpCdVButsU1MFSvyal+m7nVcIj7LDELM6fO6vQi+TCknPHyZwo5HCn7dVIjWCdJSzAoWwFOxLAyrPpZidbIsGLtsiPY8DFh84MTsD6amappJsePK32RqoP1uLn34b5n6n5qjuC6KDTrzmBiRVMgg8M5HtBc0RsVzdDKgmKCJrrpcA3cmlJlXIpNogj4vcWL0LUg964GzQ3hggnXJG27L1x6d50uU8WIPBgTZ84MGHLcQ21NIYK5mSbtHNuU3rSFvEhy0PUahdZc8VNIKrsvlHmf7IanDyaE679nTHIPV+c7wOh1YsA43fYSnd5bYxeULjOL2RHe4nZW4PRw00sX+T6bQ2muUV9zDBt3evFcKSDsF3F7iju7HGZR8u+/Q8QQLgcZg1t6PKmY1fLiI0VDzj+TFONDgbq9Jp8xpn4lB1ZA3Ddx2X40pl3EoqCaovhbR9y0ob1YR6Xxczj0MQN9Tnnu4CC8yZu1uJRWdn+c5g92ld8BpnlIN6njp66tT/8HUwjt30E2LWPKxVuKXKd97EVOdQ6mB29D5Cj4anX+1nQd81hoiXbSUatKQ8mRD/g/d5RDLWC0TA6K1M/gyxXft549Ni+NscqareNOqv/jsvKqOfzeXPvzXI4nK/2Vv5z/OlHJwl2iat3kZOx/b/TLlT/2ZjOt9T4H+odBJZ0i+cJ9ADcOwIq8xfcylGMq5Avvhj/19e4cypqxRwfqJBZrpWUBsGNKg6wuUdzbnDQi9IwMQ2Pafe63pmmaTNkM/E8o757Ap+YA7BVzDyQ6njDJ9PGjX9HYfwyVO1N4dhOoMKM+4XEGdLiZlerGsYVGmD4zAnklxepsqaNdPigFfMMajSRNAZZo5hi7rlV+dymeH25cp8b7faczvI4GByCg/2a9bDVO5IKZi7RdTU2cHmECXmHJk8JMp/fLiJZ7PNKbdThViODa2JV9fFw2kTcdBz9IK8q6J60L+5hEaD4O8cROd6QwaXkF/xyUI6A8qkKEyRXP0WpbxpiZdkfdnB2eXTQzYu5YB9J3MQwObCIR9B/LCGe5xYhpzGe975O0StY7+k6ll1D4v9VSw5PNCasDtAXnz3Sso+artfT1SSdd+MPW3dWo4/t1c+uh/tG/S8JDM0beUOYjhsaeBGgJ5k09ITBWLXgXd965LdXmwBLHfsBwWOhJTwSBheMRjBWmNF/QOsGd8085BNPd6jT5lE3LtD6FCX9dfCJMiB1wIcMHSAoEQhSnjjWkZwB/5mq7x4laK6Eh1PK0p0BjrhJipb3UAQ3ZJ0Zr6jURFPamQgvchx3k4lthThvlXp34w9fV+X6Y+LVNjj5hKApHjJBft3jf2hrxfp39DSx0Oytiwwp9MuZFLXu94WlcwmkU0Rq31h45MaBqEIgXMZq9+idE5V0HZoo06DznVjIR0tlsRU9NztGHx+HiqYFJfbAyPaiHF1s9Ip3FODjR1yOsFfhrAlfc2aM6UQ8l5lBbwWuIUdSVeSrzsiYFNJ9a+TAlrJkmnBOU3XZ+HLM500OC1Cgp0haDr5Rf0/f5EjXHSlynEx5qYclfWhHRyi/T+LlNh6Tt9ND9UzXjeT4ipVRKjk/Xo/O/O1l/sR6GOxr+b9xv/M+b9/vga2pNHGdf6YFKKZtl7EVAlufT9ZAZitZtmMBdsjO4upPzjzP7FVOQmTJyrYw7pPTnj9B3uyy9TSrun2A+meN0xFXD8wROt5LyWPF9S3b18XjSGvV36U6fWl/bZb0NcS2FSeqfMP8/Rf3PK9O1WO9BzlwmGzf0mxWG0qKAXdp448fsVw08xzMDR4p86xddPoYCvEFMzv89Kke5zFxS9m6P5mPWkeKw2Oewvbd8i3fovppz7iZhaP24VPJgfob8Yvymv+MRUj1MynH8odcXbuaYCDBsbg0GXA65qxYWr2QQYvD4biQ+0c3i5c2Kkn7YrGXGgQqVTvrKtqCRdfw5ciO6TNQaue5Bx/nRyOKauhVEf2jWwSN7ubu3GGHVlRMdfs7Z3Gn3fD6ZEagLlL6fYIdxrul52oVgQUzpEbzlYMJEIZsC8kxs4qxYxi/cavX67P/fRzR1iKrsrpPPnJELQFcpfgld/cQ8Csn6/WUM70v4Za5P+uE7l5yBG0+8m5AW2pEtU9koMB90Z8OR8DGC5kiN0M57Bl6m3k1CG51ZCfr3ta5oO8grNgdjL+Ng+E9gJDNKJ4YLG3Hn1ecG6rz9IsS4rKUiVfuqUeTPIq1Stlwl6xQL19fsKOHKJqc+Bxpz1fh3L2HJTGmMUW9CUm2sZp6xfwMqbPtDtHirAx2CIX6aM83hGSaZrvr5M+fvFfzEVlEavfZY8zOHUH/1kCven0IXz2MQvU4KMawGfbjdA21m/GdeujQq9i2PidrPukxfLcgWKrWHhJFSRztKV6v4rT3ycbAe5jLPUJh3qvQH9F9+Vcb47vwCLjod+wA6ky7ZjwemHl13M92V876QIHa8ADJ/tPGhwK5UvUzMWR3R+z9L6MuXrSij59CUpP1qklF5lJyxOBsTg1XZDNIb5ovwyddrXE7SXy5hhdwhUIz2n919MiSqifCmppg159Rf7Uaja+HdzFPo/Y/+pP74HwW1ZkNdRlgmIedtPm7JDiYE28BkXVc+FY8GG6C5YWv4nU2KelHw3mAdgHosSjUla0DVWSYfM0ytBn2p9yV/up4H6s3ui3e8tS77PaYywp8YxnJg0Bj4peZNF4ba90N4XiFXW7vkcv1eow+MoY4oCCiSfJX3fJLuwOAc7g2XTubXPUJYl3pbLANj7fP8yhQ+dvF/vc1qgbxBTfHkJLFCczxpBs3oyHhw75E3r0QVnXm8gRc2JKX//4F/vJ6x8VoCn07H/YEpkq0CB+RFMnK92fYj7W2JMTq2fOiWUeeuljjhDt1jnIJIj5dHLgE8ovzx3MtY75wpmg7eN0Tw7SKG7qQEfZ5/i5JDuAV8KjfTVnDKnnXSXwIch1RhFdUaoT8NICjYHA5xeRl7y3gmlKILyBVv7tUHjtUxKPIXkFX/olLPtkk4tb/T7y0IxcNpt19yqN0l5d5P20ND6LaY+ne+hZpEOz98Lhjst+YtMDdnod3MUxj9j3u+P61Tktf0Lkolkwh32AiATsUfj1vhE1j3R4FJLFV1/uaC6OixpTCqtri0OiYwPs6MLZOD2OJsTWTzvlS7pQCK/TMVH9VB/dcp5xEvySgnV0X8zFU9MusbmgLzktH+vJbJsYIAVLzO0+axisXF3atDm+wink9kF+PjRd6GYTK+UbDYlYD1dul+mLOfms69Osethji4umIyRt0zppzUa3V0PeMe8ZxAsPlf0wmggvzr1gym7PvxiKvT/pVOzAzF0ZLqJy2GnD0Jr8hccitxGlx+QxcqdxvQk0jw0gstaxs/HUYO+1TEwioMd8FHiFJDu9jbCsF1ja+xPCoSz97xda1UwPu2l7pcpiDZZGeOWmBrpgxGasU9MXWyqQUseEMPZKQTx2Zc1TBUrR93tJu08IH2/1S9iovq1YPFzRUwVhaGj/rbISf7QqSZPFYTni5iSkl4/9MjxWgWlxHiqJX+xH8VQGf1ujsL4Z6xN+uPPetwe6OP0eZGlgB7p0g+mppuzL4VtJwq8B3JA+Uf+Yir+VKQbq2cC+PGIObCaLepaWEg+M0oLFl7N0XpMKSOP+p8KouGOxnx/nZFOvE0NDuwVY9CTCxlvMqqjCtSIsHHOLB41CwV2ZZhiGHpVSV7oXEBj7gN0wqKmz7f65LUG+xrdjXGg9OEsjS9TkwPpquhFlKcmSsuU3mdSiKwxoOJihbDlCuPGO0xgkIgLOcyiz+LG7rjguH3Eqa99II4OtxxG2Shod/B8l/FiFLxgrg0miLs56VTTpb91S7Ew2K3J+01ubS+Bd+HhRKvI20aXowJnT+1g0OUbxrcfJwHLuFhon8q9JK94qiCrlhI9eSmkcBvygoN29mYqWEa64TEFtNtzSMzYEXx1ynQDylu9LGj3I4YG4meWo6PdqHL90KmVZUQYOpdfOhWPWRf9kx1Lfk9J1wbrlGGQbNv7dy1Tg4EyQ8Ph9HqbJ3+xH8WwN/rdHMXkf/T5KU9QnTVnXEreKXoW2Obtp04J01AakkUgpqC3kJic5X/q1JepsIc5To/PHcMsF3TNqiZGZ66Tn4ejWYBSrBucnEYpE++LUGEeW/R+Y76AeHhnlLdudYjTJjlDnNc2eUVBddzZOZXkuXfOYDYb+mhD58z42ZtqEH2WJ3Rjf9+OwUyF7La7/dSpz1o08BZbev+z1anustWp1Fyi7jOFxXZETAn3U+OkN+wzYbqhBV1xihEshZgqxSyHp9H/yZSwJs0LbPs5weWJ9xhngpjajCnJ/WCKh+28JbNrB/WjtWTxJJk30O+4I4w2/gbE4OIg6OfNBAP/RN7YMCgPGpOhwDAQO8Y9ttC+TE18J2v7RJGueOlMxeneiUhHPsRIWDVTdB+bgPF0Khu4vxPS3e1HllwpicEf835fptYq1RTdOXdJBz3yfrOENfB0HeXr/XioUl77wdTX+zU8cf8iU/3R7+YozP/ROYpom7mUnxpBY8ZRNDA+evHVqVi/VxWMbNlH1xjOyzgJZALXUR2hmdHopDRSqV+m3FVBmVx2PhqslSRCnWt0Te+WKKBUzg3a+ziVscY+pEM5hug4iznDOchfTMV4KkW3pDo+71JFn/SmZbt2bZBAp/92ycuJM4ihfXzB5eZVpJsJ5ZGN3z4XHI/p85sd1YBMM2kM+avkq1M/vV8crTCYhgoTnrZBMPXHBV271y/jeRIaUAzbe7wH/83ihzfOgdufGQbl6i15/6K94GSeJ7iu/R/70ufNl6np7o0yPj/Iu/5gyngsyNvmm2MBwyoYYDQy6ZNuKXm7ZDkxcPK4tmtsp4sMtGgYofUud5JPwsULYqGaP5kyE9KhrLvu4/QxDElngHTdJf+I8OgEUowbqKCzVjN0zpYsMYtJh37MUVi3iPJpwcULbmbbpyq+RYzrE6hBf9w+6DTOTMbulpgdPBIfZ/2YaqTQrL/J1GD0u7VJ8M94fuqP69SrS/nA5ytR8nOg0DW+sx1CufSBa2pFNfR8Zuio3py83JYFbb+/EM18RfkLHOsF2VFZtfcYialKNRUYrVQfgxOLAQcfkcGtjK8I9/Wi5E6bd9bKi/LK+Dwv6VjbfQ1Va4bOYXMsuRb1yXuREcJpVZYl3tNzAIdmYqNVz08lzqw5MT45tnMiWlHicp81cBbnG7rblGrAD51qPosEp5/+hwmjXmuQrD4ZWo1POiWcDkLHFmecUe5hgm83BmxwFWOklW9iuO0nyIIrHb85esNXp7pATCVnh5jyE60B7ZO0+adE4BMoNdAp9KPVe2clj90pMTNDhm5PW0u+2FA+jDZGB630XQA/Jf0AitWUGFCLbSkMblfkDV8TnJ6KlPEaKS8tzHKA+lwNZZwh6Y7suxM0N6eAXGbFCrgccYkT5US+4nok3frBFHnhheTe4fCLqQ/7xZT2GbCfTPkmee2BpfxkSuxO1d9kSh39bt7P+of0dv7T/dKtBqdoddtnF4r22Xd/42y/TKEKSgaiJD/u9I5J+Z9MrT3JMP8kL1A7WYpRt0OZfDYlHVqfDBd170HXNJBUrc/l+IazAV+UWK2ojl7addaTvTuXPHzItl9dTt6zOB1lfA/6GeWlN1LmN0qI1xHljclxOcWp9zhSHuocc4h8r8DJUKPqnR6y+svU1Dz7lG/UA+U3e/XfTInuEqOj3j6jeN8E0HSiM/p6TnnK7nQM6DWrdh3E7s246Yx/MfVDp/acdKmfpQYm8bpX8uu7qWEUk678YEpES9KpZ5pMUS9cSpp2dUSARf5Cs9dflbHp9RXYy4TKxGW1K/lS9A04dqc++nazYeIqTzmsmWt8mYr1dg6C+2yAZtkLKQ92SXfNVTJB23kGEutNmYOTItWId+8XU9bOovM52C6AB096vXedaV+dEpsuFPT+9Qf93WRGeTRpmTIsH51N1K5F48lf7JtE//1u3s/6h/RN0v+09yvdKRrHjFOmtoips/LcorMIvZL3Xgn+ZOo5ofx0r6ULk10doLlbkPeYrpMahma+wMnzuQMc4qeB07Bx0PGvURnvngLheSgvGPrZnF4/bG8BtTo1WS7nwAePsoLFoXHRmBkVi5Ok78L5fonR/uwODL1VX6N8NAfyVvJIY2w8RXC84Q7De7IrUSzVAh6P2RVnI4dqwA+mcmx16rBo9zirZ1QWFu0ebZueIr9MDerTGSP5Ju9XXXPty1SwHL7LL1Nn5eSjZ6xIp8TyF1ObB/RKsYKggZtVmOj1rjGLozflwVUvJ52KghREbzO1wOfVHS18Ur5ybfKy9V4doPfRqeaclCnp+P3ion945Yy/prYLj2DdpZqip/R7dFbDpj/ro6c/Q/gydeTaBGcTSXlo9JQ5wDpYIPirtvfzmFXgjfIZemtzzng0PtRgX9Ixhq+SqOdXYjDuzd5E+msGsTUv6fecKg/dcEOvH3LrL+6TOBwNfzPvN2b/Wu4H/6e9nbU/zNQ5Jy8TTnRe8uzZ9iwpyi2atfCYYLkSwOrTPqtxe1J+GgFzYctxRmPgTBlZvIjB8lXM0Q1mW8bXBo2BRWhM0WNtnVTuhwCM7bqma+7/YirboI92sUqYaO9ogvN0baLzUFEd3fY02M7nEToP7SDjfTtnkfX2lPHFoCJGDr0AjtZ9g5PzbCcRMcvBKsZXjA5jOt7zUtSQviJJ+WPxKfGtj9u1RNsUg7dUKB+qHRcOJ/+EQer3KX8ozU+mZsOUmLqfxgmMTsSUuybvx1+XoG5vlBnIe/2ejA0lp5pwcU2MCrvtDfaiuv/D+83i14K1z1ZoMC9eV9TFdQliKxftmuSgh8HH30o0zlP6PVXooHfhNNr375Px1SmrmlPlmq3I2903awU9vw5KUa2JkcjVdLT62Yy89pBlcFwGKTrLjSgx5uTtkn0ww9l8TF76B1M/vB9sL7+Yytz1C6N15pPO7+j1fTdxv0zFzan6m0yNh7+Z9xsr/0LK+D/tQ/undUrvVeZPneKekoNUYxqz9xnp1LNd03l4p2906ikxlCzgF1NlKSUWq6qCR2MkaFx3WxDFlq7pHhti6l3RyO52zeCrU6b1ILX5wVRHtn6e+cTU/kFj6Mrb/ZEGh5JxvFEdn70pb0Sn0QFi5dgvYNS8dfQOWSVx+ZkaUC/eOc66Lo3R0FYzkBmQDtb6L506rXyB1qzVqR9MVdkiRe/5UCSeA2LKTMwz2sd5X36ZivNRQDUgfpfCXKzbHikHD+3r6sUwXhJTp0NsYLYOfzG1XDSUf5woZrh2KfNrfnv+Jj2q+8ApX3b17IhOtCcvmBi2BatT8kTTXW5KwTrTCrZuaKH7/Kwl9vvHF7BjoaNvDlPJj1uqMT+Ymqq3gLxzY9bgerWB0S0PQAQW/Vhdd+cYxmPSKUUrC3j6lofQT4mRUVtTej1njE65oPP/g6mVMnvhdHT1WWy+yWv35omDbqeZl0Ke5F/sRTbUhr+Z9xv3/iFzFH+aKclav96b04iYlUoC73iwafvFeRBfJnTOL9b5hc5lKGkMvksLxkJte5K8JAj3mRSwXFmkC2vcUhKYmRUg1T7UJ0UEKLWDC9bmSV6rFyQ/dcrhNAaMbpBI8VzSmAgU8k6Ra5WU6Qdzyg/Ze4bBJNszNKpFBo991kX7PixZjNJSweaXFc5u6aZEz1URVuX5QvlLIZ3q9w8FVKYt0ExJp+LFc6xAlXYXaD88Bb5MpaPPCY1b0W/HdKDCbfIJcPrU36SLwRph4G49tJTRiwmtaMibao6Oq73dA+66xJRTqwY6Rf5fTIXXZC5R3yWk01flgN5tnZZC3fRUOG2tB4a4y0tcXo7tvN/dRKcrV5IXw2kN0+6gg/pym1LN6ZEO2Ur8QVMpKD/ZKzqf7vrZQXvCKA+ZHUAYMUPSv5Nq8awmL1iVCV2PYTGXoroSU0djPMYgnkXAn+cyg9JZP3EipF/Gekg61cPKQX/lU40bnuRf7PEyYsPfzPuN+/+MHi9g/GGmDkeqg1Ot7V9grsnreafBGo2P5Ule79q54jh9orP3BMNRzQzIEvLjP3Tqy9QwrwT63XrT3vOkMb0+NyZa83XIhNuYLsyX5Rl1HCWSszMxtf1oLs52TSLj5Qpy6BqKidOld2CirI41ZepjO0bSfYnyYAewz5MxuaZDSUwGiQJeeV+iXsicUt5WDeB1kvWXKX5TPjl8cpPjBPsf0tH4pkCyMhftsw3ElGeFpFPq4oh6ZPQYnwa5SmPWn6E7v7ylSKfk/bqHFdX9MzEV+2pTwGkEP5lC/REUX6Yip4xLjLy2X2FF3zbrbahmdObtPOnytUW4zdu1P6N5BdM8uKKbndYlBu36SezODXQX6VLyVE7zL1MkuCnwtU26olW39h7tMSBvV38KONIhfZkS84glcNIyibO6EPLL1M7R2l5mYi65TEink/w5wsnWC1kcVPT6H0xZXuiX2B1R/lIGlo3efUw14P/DVLfa35r/3x//DzkrzVM=</prop>
			<obj name="TemperatureLog" class="TemperatureLog" version="2">
				<prop name="Times">TEFSWgAAsz0AAICzOLgAAABYAgAA+QMAAJoFAAAqBwAAyggAAGsKAAAMDAAAnA0AADwPAADdEAAAfhIAAB4UAACuFQAATxcAAPAYAACQGgAAIBwAAMEdAABiHwAA8iAAAJIiAAAzJAAA1CUAAGQnAAAEKQAApSoAAEYsAADWLQAAdi8AABcxAAC4MgAAWDQAAOg1AACJNwAAKjkAAMo6AABaPAAA+z0AAJw/AAA8QQAAzUIAAG1EAAAORgAArkcAAD5JAADfSgAAgEwAABBOAACwTwAAUVEAAPJSAACCVAAAIlYAAMNXAABkWQAA9FoAAJRcAAA1XgAA1l8AAGZhAAAGYwAAp2QAAEhmAADYZwAAeGkAABlrAAC6bAAAWm4AAOpvAACLcQAALHMAAMx0AABcdgAA/XcAAJ55AAA+ewAAznwAAG9+AAAQgAAAoIEAAECDAADhhAAAgoYAABKIAACyiQAAU4sAAPSMAACEjgAAJJAAAMWRAABmkwAA9pQAAJaWAAA3mAAA2JkAAHibAAAInQAAqZ4AAEqgAADqoQAAeqMAABulAAC8pgAATKgAAOypAACNqwAALq0AAL6uAABesAAA/7EAAKCzAAAwtQAA0LYAAHG4AAASugAAorsAAEK9AADjvgAAhMAAABTCAAC1wwAAVcUAAPbGAACGyAAAJsoAAMfLAABozQAA+M4AAJjQAAA50gAA2tMAAHrVAAAK1wAAq9gAAEzaAADs2wAAfN0AAB3fAAC+4AAAXuIAAO7jAACP5QAAMOcAAMDoAABg6gAAAewAAKLtAAAy7wAA0vAAAHPyAAAU9AAApPUAAET3AADl+AAAhvoAABb8AAC2/QAAV/8AAPgAAQCIAgEAKAQBAMkFAQBqBwEA+ggBAJoKAQA7DAEA3A0BAHwPAQAMEQEArRIBAE4UAQDuFQEAfhcBAB8ZAQDAGgEAUBwBAPAdAQCRHwEAMiEBAMIiAQBiJAEAAyYBAKQnAQA0KQEA1CoBAHUsAQAWLgEApi8BAEYxAQDnMgEAiDQBACg2AQC4NwEAWTkBAPo6AQCaPAEAKj4BAMs/AQBsQQEA/EIBAJ1EAQA9RgEA3kcBAG5JAQAOSwEAr0wBAFBOAQDgTwEAgFEBACFTAQDCVAEAUlYBAPJXAQCTWQEANFsBAMRcAQBkXgEABWABAKZhAQA2YwEA1mQBAHdmAQAYaAEAuGkBAEhrAQDpbAEAim4BABpwAQC6cQEAW3MBAPx0AQCMdgEALHgBAM15AQBuewEA/nwBAJ5+AQA/gAEA4IEBAHCDAQAQhQEAsYYBAFKIAQDiiQEAgosBACONAQDEjgEAVJABAPSRAQCVkwEANpUBAMaWAQBmmAEAB5oBAKibAQBInQEA2J4BAHmgAQAaogEAqqMBAEqlAQDrpgEAjKgBAByqAQC8qwEAXa0BAP6uAQCOsAEALrIBAM+zAQBwtQEAALcBAKC4AQBBugEA4rsBAHK9AQASvwEAs8ABAFTCAQDkwwEAhcUBACXHAQDGyAEAVsoBAPbLAQCXzQEAOM8BAMjQAQBo0gEACdQBAKrVAQA61wEA2tgBAHvaAQAc3AEAvN0BAEzfAQDt4AEAjuIBAB7kAQC+5QEAX+cBAADpAQCQ6gEAMOwBANHtAQBy7wEAAvEBAKLyAQBD9AEA5PUBAHT3AQAU+QEAtfoBAFb8AQDm/QEAhv8BACcBAgDIAgIAWAQCAPgFAgCZBwIAOgkCAMoKAgBqDAIACw4CAKwPAgA8EQIA3BICAH0UAgAeFgIArhcCAE4ZAgDvGgIAkBwCADAeAgDAHwIAYSECAAIjAgCSJAIAMiYCANMnAgB0KQIABCsCAKQsAgBFLgIA5i8CAHYxAgAWMwIAtzQCAFg2AgDoNwIAiDkCACk7AgDKPAIAWj4CAPo/AgCbQQIAPEMCAMxEAgBtRgIADUgCAK5JAgA+SwIA3kwCAH9OAgAgUAIAsFECAFBTAgDxVAIAklYCACJYAgDCWQIAY1sCAARdAgCUXgIANGACANVhAgB2YwIABmUCAKZmAgBHaAIA6GkCAHhrAgAYbQIAuW4CAFpwAgDqcQIAinMCACt1AgDMdgIAXHgCAPx5AgCdewIAPn0CAM5+AgBugAIAD4ICALCDAgBAhQIA4IYCAIGIAgAiigIAsosCAFKNAgDzjgIAlJACACSSAgDEkwIAZZUCAAaXAgCWmAIANpoCANebAgB4nQIACJ8CAKigAgBJogIA6qMCAHqlAgAapwIAu6gCAFyqAgDsqwIAjK0CAC2vAgDOsAIAXrICAP6zAgCftQIAQLcCANC4AgBwugIAEbwCAKG9AgBCvwIA4sACAIPCAgAkxAIAtMUCAFXHAgD1yAIAlsoCACbMAgDGzQIAZ88CAAjRAgCY0gIAONQCANnVAgB61wIACtkCAKraAgBL3AIA7N0CAHzfAgAc4QIAveICAF7kAgDu5QIAjucCAC/pAgDQ6gIAYOwCAADuAgCh7wIAQvECANLyAgBy9AIAE/YCAKP3AgBE+QIA5PoCAIX8AgAm/gIAtv8CAFYBAwD3AgMAmAQDACgGAwDIBwMAaQkDAAoLAwCaDAMAOg4DANsPAwB8EQMADBMDAKwUAwBNFgMA7hcDAH4ZAwAeGwMAvxwDAGAeAwDwHwMAkCEDADEjAwDSJAMAYiYDAAIoAwCjKQMARCsDANQsAwB0LgMAFTADAKUxAwBGMwMA5jQDAIc2AwAXOAMAuDkDAFg7AwD5PAMAmj4DACpAAwDKQQMAa0MDAAxFAwCcRgMAPUgDAN1JAwB+SwMADk0DAK5OAwBPUAMA8FEDAIBTAwAgVQMAwVYDAGJYAwDyWQMAklsDADNdAwDUXgMAZGADAARiAwClYwMARmUDANZmAwB2aAMAF2oDALhrAwBIbQMA6G4DAIlwAwAqcgMAunMDAFp1AwD7dgMAnHgDACx6AwDMewMAbX0DAA5/AwCegAMAPoIDAN+DAwCAhQMAEIcDALCIAwBRigMA8osDAIKNAwAijwMAw5ADAGSSAwD0kwMAlJUDADWXAwDFmAMAZpoDAAacAwCnnQMAN58DANigAwB4ogMAGaQDALqlAwBKpwMA6qgDAIuqAwAsrAMAvK0DAFyvAwD9sAMAnrIDAC60AwDOtQMAb7cDABC5AwCgugMAQLwDAOG9AwCCvwMAEsEDALLCAwBTxAMA9MUDAITHAwAlyQMAxcoDAFXMAwD2zQMAls8DADfRAwDH0gMAaNQDAAjWAwCp1wMAStkDANraAwB63AMAG94DALzfAwBM4QMA7OIDAI3kAwAu5gMAvucDAF7pAwD/6gMAoOwDADDuAwDQ7wMAcfEDABLzAwCi9AMAQvYDAOP3AwCE+QMAFPsDALT8AwBV/gMA9v8DAIYBBAAmAwQAxwQEAGgGBAD4BwQAmAkEADkLBADJDAQAag4EAAoQBACrEQQAOxMEANwUBAB8FgQAHRgEAK0ZBABOGwQA7hwEAI8eBAAwIAQAwCEEAGAjBAABJQQAoiYEADIoBADSKQQAcysEABQtBACkLgQARDAEAOUxBACGMwQAFjUEALY2BABXOAQA+DkEAIg7BAAoPQQAyT4EAGpABAD6QQQAmkMEADtFBADLRgQAbEgEAA1KBACtSwQAPU0EAN5OBAB+UAQAH1IEAK9TBABQVQQA8FYEAJFYBAAyWgQAwlsEAGJdBAADXwQApGAEADRiBADUYwQAdWUEABZnBACmaAQARmoEAOdrBACIbQQAGG8EALhwBABZcgQA+nMEAIp1BAAqdwQAy3gEAGx6BAD8ewQAnH0EAD1/BADegAQAboIEAA6EBACvhQQAP4cEAOCIBACAigQAIYwEALGNBABSjwQA8pAEAJOSBAA0lAQAxJUEAGSXBAAFmQQAppoEADacBADWnQQAd58EABihBACoogQASKQEAOmlBACKpwQAGqkEALqqBABbrAQA/K0EAIyvBAAssQQAzbIEAF20BAD+tQQAnrcEAD+5BADPugQAcLwEABC+BACxvwQAQcEEAOLCBACCxAQAI8YEALPHBABUyQQA9coEAJXMBAAlzgQAxs8EAGbRBAAH0wQAqNQEADjWBADY1wQAedkEABrbBACq3AQASt4EAOvfBACM4QQAHOMEALzkBABd5gQA/ucEAI7pBAAu6wQAz+wEAF/uBAAA8AQAoPEEAEHzBADR9AQAcvYEABL4BACz+QQAQ/sEAOT8BACE/gQAJQAFALUBBQBWAwUA9gQFAJcGBQAnCAUAyAkFAGgLBQAJDQUAqg4FADoQBQDaEQUAexMFABwVBQCsFgUATBgFAO0ZBQCOGwUAHh0FAL4eBQBfIAUA7yEFAJAjBQAwJQUA0SYFAGEoBQACKgUAoisFAEMtBQDTLgUAdDAFABQyBQC1MwUARTUFAOY2BQCGOAUAJzoFAMg7BQBYPQUA+D4FAJlABQA6QgUAykMFAGpFBQALRwUArEgFADxKBQDdSwUAfU0FAB5PBQCuUAUATlIFAO9TBQB/VQUAIFcFAMBYBQBhWgUA8VsFAJJdBQAyXwUA02AFAGNiBQAEZAUApGUFAEVnBQDVaAUAdmoFABZsBQC3bQUAR28FAOhwBQCIcgUAKXQFALl1BQBadwUA+ngFAJt6BQA8fAUAzH0FAGx/BQANgQUAroIFAD6EBQDehQUAf4cFACCJBQCwigUAUIwFAPGNBQCSjwUAIpEFAMKSBQBjlAUA85UFAJSXBQA0mQUA1ZoFAGWcBQAGngUApp8FAEehBQDoogUAeKQFABimBQC5pwUAWqkFAOqqBQCKrAUAK64FAMyvBQBcsQUA/LIFAJ20BQAttgUAzrcFAG65BQAPuwUAn7wFAEC+BQDgvwUAgcEFABHDBQCyxAUAUsYFAPPHBQCDyQUAJMsFAMXMBQBlzgUABtAFAJbRBQA20wUA19QFAHjWBQAI2AUAqNkFAEnbBQDq3AUAet4FABrgBQC74QUAS+MFAOzkBQCM5gUALegFAL3pBQBe6wUA/uwFAJ/uBQAv8AUA0PEFAHDzBQAR9QUAofYFAEL4BQDi+QUAg/sFABP9BQC0/gUAVAAGAPUBBgCFAwYAJgUGAMYGBgBnCAYACAoGAJgLBgA4DQYA2Q4GAHoQBgAKEgYAqhMGAEsVBgDsFgYAfBgGABwaBgC9GwYATR0GAO4eBgCOIAYALyIGAL8jBgBgJQYAACcGAKEoBgAxKgYA0isGAHItBgATLwYAozAGAEQyBgDkMwYAhTUGABU3BgC2OAYAVjoGAPc7BgCHPQYAKD8GAMhABgBpQgYA+UMGAJpFBgA6RwYA20gGAHxKBgAMTAYArU0GAE1PBgDuUAYAflIGAB5UBgC/VQYAT1cGAPBYBgCQWgYAMVwGAMFdBgBiXwYAAmEGAKNiBgAzZAYA1GUGAHRnBgAVaQYApWoGAEZsBgDmbQYAh28GABdxBgC4cgYAWHQGAPl1BgCJdwYAKnkGAMp6BgBrfAYA+30GAJx/BgA8gQYA3YIGAH6EBgAOhgYArocGAE+JBgDwigYAgIwGACCOBgDBjwYAUZEGAPKSBgCSlAYAM5YGAMOXBgBkmQYABJsGAKWcBgA1ngYA1p8GAHahBgAXowYAp6QGAEimBgDopwYAiakGABmrBgC6rAYAWq4GAPuvBgCLsQYALLMGAMy0BgBttgYA/bcGAJ65BgA+uwYA37wGAG++BgAQwAYAsMEGAFHDBgDhxAYAgsYGACLIBgDDyQYAU8sGAPTMBgCVzgYANdAGAMXRBgBm0wYABtUGAKfWBgA32AYA2NkGAHjbBgAZ3QYAqd4GAErgBgDq4QYAi+MGACzlBgC85gYAXOgGAP3pBgCN6wYALu0GAM7uBgBv8AYA//EGAKDzBgBA9QYA4fYGAHH4BgAS+gYAsvsGAFP9BgDj/gYAhAAHACQCBwDFAwcAVQUHAPYGBwCWCAcANwoHAMcLBwBoDQcACA8HAKkQBwA5EgcA2hMHAHoVBwAbFwcAqxgHAEwaBwDsGwcAjR0HAB0fBwC+IAcAXiIHAP8jBwCPJQcAMCcHANAoBwBxKgcAASwHAKItBwBCLwcA4zAHAHMyBwAUNAcAtDUHAFU3BwDlOAcAhjoHACY8BwDHPQcAVz8HAPhABwCYQgcAOUQHAMlFBwBqRwcACkkHAKtKBwA7TAcA3E0HAH1PBwAdUQcArVIHAE5UBwDuVQcAj1cHAB9ZBwDAWgcAYFwHAAFeBwCRXwcAMmEHANJiBwBzZAcAA2YHAKRnBwBEaQcA5WoHAHVsBwAWbgcAtm8HAFdxBwDncgcAiHQHACh2BwDJdwcAWXkHAPp6BwCafAcAO34HAMt/BwBsgQcADIMHAK2EBwA9hgcA3ocHAH6JBwAfiwcAr4wHAFCOBwDwjwcAkZEHACGTBwDClAcAYpYHAAOYBwCTmQcANJsHANScBwB1ngcABaAHAKahBwBGowcA56QHAHemBwAYqAcAuKkHAFmrBwDprAcAiq4HACqwBwDLsQcAW7MHAPy0BwCctgcAPbgHAM25BwBuuwcADr0HAK++BwA/wAcA4MEHAIDDBwAhxQcAscYHAFLIBwDyyQcAk8sHACPNBwDEzgcAZdAHAAXSBwCV0wcANtUHANbWBwB32AcAB9oHAKjbBwBI3QcA6d4HAHngBwAa4gcAuuMHAFvlBwDr5gcAjOgHACzqBwDN6wcAXe0HAP7uBwCe8AcAP/IHAM/zBwBw9QcAEPcHALH4BwBB+gcA4vsHAIL9BwAj/wcAswAIAFQCCAD0AwgAlQUIACUHCADGCAgAZgoIAAcMCACXDQgAOA8IANgQCAB5EggACRQIAKoVCABKFwgA2hgIAHsaCAAcHAgAvB0IAF0fCADtIAgAjiIIAC4kCADPJQgAXycIAAApCACgKggAQSwIANEtCAByLwgAEjEIALMyCABDNAgA5DUIAIQ3CAAlOQgAtToIAFY8CAD2PQgAlz8IACdBCADIQggAaEQIAAlGCACZRwgAOkkIANpKCABqTAgAC04IAKxPCABNUQgA7VIIAH1UCAAeVggAvlcIAF9ZCADvWggAkFwIADBeCADRXwgAYWEIAAJjCACiZAgAQ2YIANNnCAB0aQgAFGsIALVsCABFbggA5m8IAIZxCAAncwgAt3QIAFh2CAD4dwgAmXkIACl7CADKfAgAan4IAAuACACbgQgAPIMIANyECABshggADYgIAK6JCABOiwgA74wIAH+OCAAgkAgAwJEIAGGTCADxlAgAkpYIADKYCADTmQgAY5sIAASdCACknggARaAIANWhCAB2owgAFqUIALemCABHqAgA6KkIAIirCAAprQgAua4IAFqwCAD6sQgAm7MIACu1CADMtggAbLgIAA26CACduwgAPr0IAN6+CABuwAgAD8IIALDDCABQxQgA8cYIAIHICAAiyggAwssIAGPNCADzzggAlNAIADXSCADV0wgAZdUIAAbXCACm2AgAR9oIANfbCAB43QgAGN8IALngCABJ4ggA6uMIAIrlCAAa5wgAu+gIAFzqCAD86wgAne0IAC3vCADO8AgAbvIIAA/0CACf9QgAQPcIAOD4CACB+ggAEfwIALL9CABS/wgA8wAJAIMCCQAkBAkAxAUJAGUHCQD1CAkAlgoJADYMCQDGDQkAZw8JAAgRCQCoEgkAOBQJANkVCQB6FwkAGhkJALsaCQBLHAkA7B0JAIwfCQAtIQkAvSIJAF4kCQD+JQkAnycJAC8pCQDQKgkAcCwJABEuCQChLwkAQjEJAOIyCQCDNAkAEzYJALQ3CQBUOQkA9ToJAIU8CQAmPgkAxj8JAFZBCQD3QgkAmEQJADhGCQDIRwkAaUkJAApLCQCqTAkAOk4JANtPCQB8UQkAHVMJAL1UCQBNVgkA7lcJAI5ZCQAvWwkAv1wJAGBeCQAAYAkAoWEJADFjCQDSZAkAcmYJABNoCQCjaQkARGsJAORsCQCFbgkAFXAJALZxCQBWcwkA5nQJAId2CQAoeAkAyHkJAFh7CQD5fAkAmn4JADqACQDKgQkAa4MJAAyFCQCshgkATYgJAN2JCQB+iwkAHo0JAL+OCQBPkAkA8JEJAJCTCQAxlQkAwZYJAGKYCQACmgkAo5sJADOdCQDUngkAdKAJABWiCQClowkARqUJAOamCQCHqAkAF6oJALirCQBYrQkA+a4JAImwCQAqsgkAyrMJAGu1CQD7tgkAnLgJADy6CQDduwkAbb0JAA6/CQCuwAkAT8IJAN/DCQCAxQkAIMcJAMHICQBRygkA8ssJAJLNCQAzzwkAw9AJAGTSCQAF1AkAlNUJADXXCQDW2AkAdtoJAAbcCQCn3QkASN8JAOjgCQB44gkAGeQJALrlCQBa5wkA6ugJAIvqCQAs7AkAzO0JAG3vCQD98AkAnvIJAD70CQDf9QkAb/cJABD5CQCw+gkAUfwJAOH9CQCC/wkAIgEKAMMCCgBTBAoA9AUKAJQHCgA1CQoAxQoKAGYMCgAGDgoAlg8KADcRCgDYEgoAeBQKAAgWCgCpFwoAShkKAOoaCgB6HAoAGx4KALwfCgBcIQoA7CIKAI0kCgAuJgoAzicKAG8pCgD/KgoAoCwKAEAuCgDhLwoAcTEKABIzCgCyNAoAUzYKAOM3CgCEOQoAJDsKAMU8CgBVPgoA9j8KAJZBCgA3QwoAx0QKAGhGCgAISAoAqUkKADlLCgDaTAoAek4KABtQCgCrUQoATFMKAO1UCgCNVgoAHVgKAL5ZCgBeWwoA7lwKAI9eCgAwYAoA0GEKAGBjCgABZQoAomYKAEJoCgDSaQoAc2sKABRtCgC0bgoARXAKAOVxCgCGcwoAJnUKALZ2CgBXeAoA+HkKAJh7CgA5fQoAyX4KAGqACgAKggoAq4MKADuFCgDchgoAfIgKAB2KCgCtiwoATo0KAO6OCgCPkAoAH5IKAMCTCgBglQoA8JYKAJGYCgAymgoA0psKAGKdCgADnwoApKAKAESiCgDlowoAdaUKABanCgC2qAoAV6oKAOerCgCIrQoAKK8KALiwCgBZsgoA+rMKAJq1CgAqtwoAy7gKAGy6CgAMvAoAnL0KAD2/CgDewAoAfsIKAB/ECgCvxQoAUMcKAPDICgCRygoAIcwKAMLNCgBizwoAA9EKAJPSCgA01AoA1dUKAHXXCgAF2QoAptoKAEbcCgDW3QoAd98KABjhCgC44goASOQKAOnlCgCK5woAKukKALrqCgBb7AoA/O0KAJzvCgAt8QoAzfIKAG70CgAO9goAr/cKAD/5CgDg+goAgPwKACH+CgCx/woAUgELAPICCwCTBAsAIwYLAMQHCwBkCQsA9AoLAJUMCwA2DgsA1g8LAGYRCwAHEwsAqBQLAEgWCwDpFwsAeRkLABobCwC6HAsASh4LAOsfCwCMIQsALCMLALwkCwBdJgsA/icLAJ4pCwAuKwsAzywLAHAuCwAQMAsAoDELAEEzCwDiNAsAgjYLABI4CwCzOQsAVDsLAPQ8CwCEPgsAJUALAMZBCwBmQwsAB0ULAJdGCwA4SAsA2EkLAHlLCwAJTQsAqk4LAEpQCwDrUQsAe1MLABxVCwC9VgsATFgLAO1ZCwCOWwsALl0LAL5eCwBfYAsAAGILAKBjCwAwZQsA0WYLAHJoCwASagsAomsLAENtCwDkbgsAhHALABVyCwC1cwsAVnULAPZ2CwCGeAsAJ3oLAMh7CwBofQsA+H4LAJmACwA6ggsA2oMLAGqFCwALhwsArIgLAEyKCwDciwsAfY0LAB6PCwC+kAsATpILAO+TCwCQlQsAMJcLANGYCwBhmgsAApwLAKKdCwBDnwsA06ALAHSiCwAUpAsApKULAEWnCwDmqAsAhqoLABasCwC3rQsAWK8LAPiwCwCIsgsAKbQLAMq1CwBqtwsA+rgLAJu6CwA8vAsA3L0LAGy/CwANwQsArsILAE7ECwDexQsAf8cLACDJCwDAygsAUMwLAPHNCwCSzwsAMtELAMLSCwBj1AsABNYLAKXXCwA02QsA1doLAHbcCwAW3gsAt98LAEfhCwDo4gsAiOQLACnmCwC55wsAWukLAPrqCwCK7AsAK+4LAMzvCwBs8QsA/fILAJ30CwA+9gsA3vcLAG75CwAP+wsAsPwLAFD+CwDg/wsAgQEMACIDDADCBAwAUgYMAPMHDACUCQwANAsMAMQMDABlDgwABhAMAKYRDABHEwwA1xQMAHgWDAAYGAwAqBkMAEkbDADqHAwAih4MABogDAC7IQwAXCMMAPwkDACMJgwALSgMAM4pDABuKwwA/iwMAJ8uDABAMAwA4DEMAHAzDAARNQwAsjYMAFI4DADiOQwAgzsMACQ9DADEPgwAVEAMAPVBDACWQwwANkUMAMZGDABnSAwACEoMAKhLDAA4TQwA2U4MAHpQDAAaUgwAu1MMAEtVDADsVgwAjVgMABxaDAC9WwwAXl0MAP5eDACOYAwAL2IMANBjDABwZQwAAGcMAKFoDABCagwA4msMAHJtDAATbwwAtHAMAFRyDADlcwwAhXUMACZ3DADGeAwAVnoMAPd7DACYfQwAOH8MAMiADABpggwACoQMAKqFDAA6hwwA24gMAHyKDAAcjAwArI0MAE2PDADukAwAjpIMAB6UDAC/lQwAYJcMAACZDACQmgwAMZwMANKdDABynwwAAqEMAKOiDABEpAwA5KUMAHSnDAAVqQwAtqoMAFasDADmrQwAh68MACixDADIsgwAWLQMAPm1DACatwwAOrkMAMq6DABrvAwADL4MAKy/DAA8wQwA3cIMAH7EDAAexgwArscMAE/JDADwygwAkMwMACDODADBzwwAYtEMAALTDACS1AwAM9YMANTXDAB12QwABNsMAKXcDABG3gwA5t8MAHbhDAAX4wwAuOQMAFjmDADo5wwAiekMACrrDADK7AwAWu4MAPvvDACc8QwAPPMMAM30DABt9gwADvgMAK75DAA++wwA3/wMAID+DAAgAA0AsAENAFEDDQDyBA0AkgYNACIIDQDDCQ0AZAsNAAQNDQCUDg0ANRANANYRDQB2Ew0ABhUNAKcWDQBIGA0A6BkNAHgbDQAZHQ0Auh4NAFogDQDqIQ0AiyMNACwlDQDMJg0AXCgNAP0pDQCeKw0APi0NAM4uDQBvMA0AEDINALAzDQBANQ0A4TYNAII4DQAiOg0AsjsNAFM9DQD0Pg0AlEANACRCDQDFQw0AZkUNAAZHDQCnSA0ASEoNAOhLDQB4TQ0AGU8NALpQDQBaUg0A6lMNAItVDQAsVw0AzFgNAF1aDQD9Ww0Anl0NAD5fDQDOYA0Ab2INABBkDQCwZQ0AQGcNAOFoDQCCag0AEmwNALJtDQBTbw0A9HANAJRyDQAkdA0AxXUNAGZ3DQAGeQ0AlnoNADd8DQDYfQ0AeH8NAAiBDQCpgg0ASoQNAOqFDQB6hw0AG4kNALyKDQBcjA0A7I0NAI2PDQAukQ0AzpINAF6UDQD/lQ0AoJcNAECZDQDQmg0AcZwNABKeDQCynw0AQqENAOOiDQCEpA0AJKYNALSnDQBVqQ0A9qoNAJasDQAmrg0Ax68NAGixDQD4sg0AmLQNADm2DQDatw0AerkNAAq7DQCrvA0ATL4NAO2/DQB8wQ0AHcMNAL7EDQBexg0A7scNAI/JDQAwyw0A0MwNAGDODQAB0A0AotENAELTDQDS1A0Ac9YNABTYDQC02Q0ARdsNAOXcDQCG3g0AJuANALbhDQBX4w0A+OQNAJjmDQAo6A0AyekNAGrrDQAK7Q0Amu4NADvwDQDc8Q0AbPMNAAz1DQCt9g0ATvgNAN75DQB++w0AH/0NAMD+DQBgAA4A8AEOAJEDDgAyBQ4A0gYOAGIIDgADCg4ApAsOAEQNDgDUDg4AdRAOABYSDgC2Ew4ARhUOAOcWDgCIGA4AKBoOALgbDgBZHQ4A+h4OAJogDgAqIg4AyyMOAGwlDgAMJw4AnCgOAD0qDgDeKw4Afi0OAA4vDgCvMA4AUDIOAPAzDgCANQ4AITcOAMI4DgBiOg4A8jsOAJM9DgA0Pw4AxEAOAGRCDgAFRA4ApkUOADZHDgDWSA4Ad0oOABhMDgC4TQ4ASE8OAOlQDgCKUg4AKlQOALpVDgBbVw4A/FgOAJxaDgAtXA4AzV0OAG5fDgAOYQ4AnmIOAD9kDgDgZQ4AgGcOABBpDgCxag4AUmwOAPJtDgCCbw4AI3EOAMRyDgBkdA4A9HUOAJV3DgA2eQ4AxnoOAGZ8DgAHfg4AqH8OADiBDgDYgg4AeYQOABqGDgC6hw4ASokOAOuKDgCMjA4ALI4OALyPDgBdkQ4A/pIOAI6UDgAulg4Az5cOAHCZDgAAmw4AoJwOAEGeDgDinw4AgqEOABKjDgCzpA4AVKYOAPSnDgCEqQ4AJasOAMasDgBmrg4A9q8OAJexDgA4sw4A2LQOAGi2DgAJuA4AqrkOAEq7DgDavA4Ae74OABzADgCswQ4ATMMOAO3EDgCOxg4AHsgOAL7JDgBfyw4AAM0OAJDODgAw0A4A0dEOAHLTDgAS1Q4AotYOAEPYDgDk2Q4AhNsOABXdDgC13g4AVuAOAPbhDgCG4w4AJ+UOAMjmDgBo6A4A+OkOAJnrDgA67Q4A2u4OAGrwDgAL8g4ArPMOAEz1DgDc9g4AffgOAB76DgC++w4ATv0OAO/+DgCQAA8AIAIPAMADDwBhBQ8AAgcPAJIIDwAyCg8A0wsPAHQNDwAEDw8ApBAPAEUSDwDmEw8AdhUPABYXDwC3GA8AWBoPAPgbDwCIHQ8AKR8PAMogDwBqIg8A+iMPAJslDwA8Jw8A3CgPAGwqDwANLA8Ari0PAE4vDwDeMA8AfzIPACA0DwCwNQ8AUDcPAPE4DwCSOg8AIjwPAMI9DwBjPw8ABEEPAJRCDwA0RA8A1UUPAHZHDwAGSQ8ApkoPAEdMDwDoTQ8AiE8PABhRDwC5Ug8AWlQPAPpVDwCKVw8AK1kPAMxaDwBsXA8A/V0PAJ1fDwA+YQ8AzmIPAG5kDwAPZg8AsGcPAEBpDwDgag8AgWwPACJuDwCybw8AUnEPAPNyDwCUdA8AJHYPAMR3DwBleQ8ABnsPAKZ8DwA2fg8A138PAHiBDwAIgw8AqIQPAEmGDwDqhw8AiokPABqLDwC7jA8AXI4PAPyPDwCMkQ8ALZMPAM6UDwBulg8A/pcPAJ+ZDwBAmw8A4JwPAHCeDwARoA8AsqEPAEKjDwDipA8Ag6YPACSoDwC0qQ8AVKsPAPWsDwCWrg8AJrAPAMaxDwBnsw8ACLUPAJi2DwA4uA8A2bkPAHq7DwAavQ8Aqr4PAEvADwDswQ8AjcMPABzFDwC9xg8AXsgPAP7JDwCOyw8AL80PANDODwBw0A8AANIPAKHTDwBC1Q8A0tYPAHLYDwAT2g8AtNsPAETdDwDl3g8AheAPACbiDwC24w8AVuUPAPfmDwCY6A8AOOoPAMjrDwBp7Q8ACu8PAKrwDwA68g8A2/MPAHz1DwAc9w8ArPgPAE36DwDu+w8Ajv0PAB7/DwC/ABAAYAIQAAAEEACQBRAAMQcQANIIEAByChAAAgwQAKMNEABEDxAA1BAQAHQSEAAVFBAAthUQAEYXEADmGBAAhxoQACgcEAC4HRAAWB8QAPkgEACaIhAAKiQQAMolEABrJxAADCkQAJwqEAA8LBAA3S0QAH4vEAAOMRAArjIQAE80EADwNRAAgDcQACA5EADBOhAAYjwQAPI9EACSPxAAM0EQANRCEABkRBAABEYQAKVHEABGSRAA5koQAHZMEAAXThAAuE8QAFhREADoUhAAiVQQACpWEADKVxAAWlkQAPtaEACcXBAAPF4QAM1fEABtYRAADmMQAK5kEAA+ZhAA32cQAIBpEAAQaxAAsGwQAFFuEADybxAAgnEQACJzEADDdBAAZHYQAAR4EACUeRAANXsQANZ8EAB2fhAABoAQAKeBEABIgxAA6IQQAHiGEAAZiBAAuokQAEqLEADqjBAAi44QACyQEAC8kRAAXJMQAP2UEACelhAALpgQAM6ZEABvmxAAEJ0QAKCeEABAoBAA4aEQAIKjEAASpRAAsqYQAFOoEAD0qRAAhKsQACStEADFrhAAZrAQAPaxEACWsxAAN7UQANi2EAB4uBAACLoQAKm7EABKvRAA6r4QAHrAEAAbwhAAvMMQAF3FEADsxhAAjcgQAC7KEADOyxAAXs0QAP/OEACg0BAAQNIQANDTEABx1RAAEtcQAKLYEABC2hAA49sQAITdEAAU3xAAteAQAFXiEAD24xAAhuUQACbnEADH6BAAaOoQAPjrEACY7RAAOe8QANrwEABq8hAACvQQAKv1EABM9xAA3PgQAHz6EAAd/BAAvv0QAE7/EADuABEAjwIRADAEEQDQBREAYAcRAAEJEQCiChEAQgwRANINEQBzDxEAFBERAKQSEQBEFBEA5RURAIYXEQAWGREAthoRAFccEQD4HREAiB8RACghEQDJIhEAaiQRAAomEQCrJxEATCkRANwqEQB8LBEAHS4RAL4vEQBOMREA7jIRAI80EQAwNhEAwDcRAGA5EQABOxEAojwRADI+EQDSPxEAc0ERABRDEQCkRBEARUYRAOVHEQCGSREAFksRALZMEQBXThEA+E8RAJhREQAoUxEAyVQRAGpWEQD6VxEAmlkRADtbEQDcXBEAbF4RAAxgEQCtYREATmMRAN5kEQB+ZhEAH2gRAMBpEQBQaxEA8GwRAJFuEQAycBEA0nERAGJzEQADdREApHYRAER4EQDUeREAdXsRABZ9EQCmfhEARoARAOeBEQCIgxEAGIURALiGEQBZiBEA+okRAIqLEQAqjREAy44RAGyQEQD8kREAnJMRAD2VEQDelhEAbpgRAA6aEQCvmxEAUJ0RAOCeEQCAoBEAIaIRAMKjEQBSpREA8qYRAJOoEQA0qhEAxKsRAGStEQAFrxEAprARADayEQDWsxEAd7URABi3EQCouBEASLoRAOm7EQCKvREAGr8RALrAEQBbwhEA/MMRAIzFEQAtxxEAzcgRAG7KEQD+yxEAns0RAD/PEQDg0BEAcNIRABDUEQCx1REAUtcRAOLYEQCC2hEAI9wRAMTdEQBU3xEA9OARAJXiEQA25BEAxuURAGbnEQAH6REAqOoRADjsEQDY7REAee8RABrxEQCq8hEASvQRAOv1EQCM9xEAHPkRALz6EQBd/BEA/v0RAI7/EQAuARIAzwISAHAEEgAABhIAoAcSAEEJEgDiChIAcgwSABIOEgCzDxIAVBESAOQSEgCEFBIAJRYSAMYXEgBWGRIA9hoSAJccEgA4HhIAyB8SAGghEgAJIxIAqiQSADomEgDaJxIAeykSABwrEgCsLBIATC4SAO0vEgCOMRIAHjMSAL40EgBfNhIAADgSAJA5EgAwOxIA0TwSAHI+EgACQBIAokESAENDEgDkRBIAdEYSABVIEgC1SRIAVksSAOZMEgCGThIAJ1ASAMhREgBYUxIA+FQSAJlWEgA6WBIAylkSAGpbEgALXRIArF4SADxgEgDcYRIAfWMSAB5lEgCuZhIATmgSAO9pEgCQaxIAIG0SAMBuEgBhcBIAAnISAJJzEgAydRIA03YSAHR4EgAEehIApHsSAEV9EgDmfhIAdoASABaCEgC3gxIAWIUSAOiGEgCIiBIAKYoSAMqLEgBajRIA+o4SAJuQEgA8khIAzJMSAGyVEgANlxIArpgSAD6aEgDemxIAf50SACCfEgCwoBIAUKISAPGjEgCSpRIAIqcSAMKoEgBjqhIA86sSAJStEgA0rxIA1bASAHayEgAGtBIAprUSAEe3EgDouBIAeLoSABi8EgC5vRIAWr8SAOrAEgCKwhIAK8QSAMzFEgBcxxIA/cgSAJ3KEgA+zBIAzs0SAG7PEgAP0RIAsNISAEDUEgDg1RIAgdcSACLZEgCy2hIAUtwSAPPdEgCU3xIAJOESAMTiEgBl5BIABuYSAJbnEgA26RIA1+oSAHjsEgAI7hIAqO8SAEnxEgDq8hIAevQSABr2EgC79xIAXPkSAOz6EgCM/BIALf4SAM7/EgBeARMA/gITAJ8EEwBABhMA0AcTAHAJEwARCxMAsgwTAEIOEwDiDxMAgxETACQTEwC0FBMAVBYTAPUXEwCWGRMAJhsTAMYcEwBnHhMACCATAJghEwA4IxMA2SQTAHomEwAKKBMAqikTAEsrEwDbLBMAfC4TABwwEwC9MRMATTMTAO40EwCONhMALzgTANA5EwBgOxMAAD0TAKE+EwBCQBMA0kETAHJDEwATRRMAtEYTAERIEwDlSRMAhUsTACZNEwC2ThMAVlATAPdREwCYUxMAKFUTAMhWEwBpWBMACloTAJpbEwA6XRMA214TAHxgEwAMYhMArGMTAE1lEwDuZhMAfmgTAB5qEwC/axMAYG0TAPBuEwCQcBMAMXITANJzEwBidRMAAncTAKN4EwBEehMA1HsTAHR9EwAVfxMApYATAEaCEwDmgxMAh4UTACiHEwC4iBMAWIoTAPmLEwCajRMAKo8TAMqQEwBrkhMADJQTAJyVEwA8lxMA3ZgTAH6aEwAOnBMArp0TAE+fEwDwoBMAgKITACCkEwDBpRMAYqcTAPKoEwCSqhMAM6wTANStEwBkrxMABLETAKWyEwBGtBMA1rUTAHa3EwAXuRMAuLoTAEi8EwDovRMAib8TACrBEwC6whMAWsQTAPvFEwCcxxMALMkTAM3KEwBtzBMA/c0TAJ7PEwA+0RMA39ITAG/UEwAQ1hMAsNcTAFHZEwDy2hMAgtwTACLeEwDD3xMAZOETAPTiEwCU5BMANeYTANbnEwBm6RMABusTAKfsEwBI7hMA2O8TAHjxEwAZ8xMAuvQTAEr2EwDq9xMAi/kTACz7EwC8/BMAXP4TAP3/EwCeARQALgMUAM4EFABvBhQA/wcUAKAJFABACxQA4QwUAHEOFAASEBQAshEUAFMTFADjFBQAhBYUACQYFADFGRQAVRsUAPYcFACWHhQANyAUAMchFABoIxQACCUUAKkmFABKKBQA2ikUAHorFAAbLRQAvC4UAEwwFADsMRQAjTMUAC41FAC+NhQAXjgUAP85FACgOxQAMD0UANA+FABxQBQAEkIUAKJDFABCRRQA40YUAIRIFAAUShQAtUsUAFVNFAD2ThQAhlAUACZSFADHUxQAaFUUAPhWFACYWBQAOVoUAMlbFABqXRQACl8UAKtgFAA7YhQA3GMUAHxlFAAdZxQArWgUAE5qFADuaxQAj20UAB9vFADAcBQAYHIUAAF0FACidRQAMncUANJ4FABzehQAFHwUAKR9FABEfxQA5YAUAIaCFAAWhBQAtoUUAFeHFAD4iBQAiIoUACiMFADJjRQAao8UAPqQFACakhQAO5QUANyVFABslxQADJkUAK2aFAA9nBQA3p0UAH6fFAAfoRQAr6IUAFCkFADwpRQAkacUADKpFADCqhQAYqwUAAOuFACTrxQANLEUANSyFAB1tBQABbYUAKa3FABGuRQA57oUAHe8FAAYvhQAuL8UAFnBFADpwhQAisQUACrGFADLxxQAbMkUAPzKFACdzBQAPc4UAN7PFABu0RQADtMUAK/UFABQ1hQA4NcUAIDZFAAh2xQAwtwUAFLeFADy3xQAk+EUADTjFADE5BQAZOYUAAXoFACm6RQANusUANbsFAB37hQAB/AUAKjxFABI8xQA6fQUAHn2FAAa+BQAuvkUAFv7FADr/BQAjP4UACwAFQDNARUAbgMVAP4EFQCeBhUAPwgVAOAJFQBwCxUAEA0VALEOFQBSEBUA4hEVAIITFQAjFRUAsxYVAFQYFQD0GRUAlRsVACUdFQDGHhUAZiAVAAciFQCXIxUAOCUVANgmFQB5KBUACSoVAKorFQBKLRUA6y4VAHswFQAcMhUAvDMVAF01FQD+NhUAjjgVAC46FQDPOxUAcD0VAAA/FQCgQBUAQUIVAOJDFQByRRUAEkcVALNIFQBUShUA5EsVAIVNFQAlTxUAxlAVAFZSFQD2UxUAl1UVADhXFQDIWBUAaFoVAAlcFQCZXRUAOl8VANpgFQB7YhUAHGQVAKxlFQBMZxUA7WgVAH1qFQAebBUAvm0VAF9vFQDvcBUAkHIVADB0FQDRdRUAYXcVAAJ5FQCiehUAQ3wVANN9FQB0fxUAFIEVALWCFQBFhBUA5oUVAIaHFQAniRUAyIoVAFiMFQD4jRUAmY8VADqRFQDKkhUAapQVAAuWFQCslxUAPJkVANyaFQB9nBUAHp4VAK6fFQBOoRUA76IVAH+kFQAgphUAwKcVAGGpFQDxqhUAkqwVADKuFQDTrxUAY7EVAASzFQCktBUARbYVAOa3FQB2uRUAFrsVALe8FQBYvhUA6L8VAIjBFQApwxUAysQVAFrGFQD6xxUAm8kVACvLFQDMzBUAbc4VAA3QFQCd0RUAPtMVAN7UFQB/1hUAD9gVALDZFQBQ2xUA8dwVAIHeFQAi4BUAwuEVAGPjFQDz5BUAlOYVADToFQDV6RUAdusVAAbtFQCm7hUAR/AVANfxFQB48xUAGPUVALn2FQBa+BUA6vkVAIr7FQAr/RUAzP4VAFwAFgD8ARYAnQMWAD4FFgDOBhYAbggWAA8KFgCfCxYAQA0WAOAOFgCBEBYAERIWALITFgBSFRYA8xYWAIMYFgAkGhYAxBsWAGUdFgD1HhYAliAWADYiFgDXIxYAZyUWAAgnFgCoKBYASSoWANkrFgB6LRYAGi8WALswFgBcMhYA7DMWAIw1FgAtNxYAzjgWAF46FgD+OxYAnz0WAEA/FgDQQBYAcEIWABFEFgChRRYAQkcWAOJIFgCDShYAE0wWALRNFgBVTxYA9VAWAIVSFgAmVBYAxlUWAGdXFgAIWRYAmFoWADhcFgDZXRYAel8WAAphFgCqYhYAS2QWAOxlFgB8ZxYAHGkWAL1qFgBNbBYA7m0WAI5vFgAvcRYAv3IWAGB0FgAAdhYAoXcWADF5FgDSehYAcnwWABN+FgCjfxYARIEWAOSCFgCFhBYAFYYWALaHFgBWiRYA94oWAIeMFgAojhYAyI8WAGmRFgD5khYAmpQWADqWFgDblxYAa5kWAAybFgCsnBYATZ4WAO6fFgB+oRYAHqMWAL+kFgBgphYA8KcWAJCpFgAxqxYAwawWAGKuFgACsBYAo7EWAESzFgDUtBYAdLYWABW4FgC2uRYARrsWAOa8FgCHvhYAKMAWALjBFgBYwxYA+cQWAInGFgAqyBYAyskWAGvLFgD7zBYAnM4WAD3QFgDd0RYAbdMWAA7VFgCu1hYAT9gWAN/ZFgCA2xYAIN0WAMHeFgBR4BYA8uEWAJLjFgAz5RYAw+YWAGToFgAE6hYApesWADXtFgDW7hYAdvAWABfyFgCn8xYASPUWAOj2FgCJ+BYAKvoWALr7FgBa/RYA+/4WAJwAFwAsAhcAzAMXAG0FFwD9BhcAnggXAD4KFwDfCxcAbw0XABAPFwCwEBcAURIXAOETFwCCFRcAIhcXAMMYFwBTGhcA9BsXAJQdFwA1HxcAxSAXAGYiFwAGJBcApyUXADcnFwDYKBcAeCoXABksFwCpLRcASi8XAOowFwCLMhcAGzQXALw1FwBcNxcA/TgXAI06FwAuPBcAzj0XAG8/FwD/QBcAoEIXAEBEFwDhRRcAcUcXABJJFwCyShcAU0wXAPRNFwCETxcAJVEXAMVSFwBmVBcA9lUXAJZXFwA3WRcAx1oXAGhcFwAIXhcAqV8XADlhFwDaYhcAemQXABtmFwCrZxcATGkXAOxqFwCNbBcAHW4XAL5vFwBecRcA/3IXAI90FwAwdhcA0HcXAHF5FwABexcAonwXAEJ+FwDjfxcAc4EXABSDFwC0hBcAVYYXAOWHFwCGiRcAJosXAMeMFwBXjhcA+I8XAJiRFwA5kxcA2pQXAHqWFwAbmBcAq5kXAEybFwDsnBcAjZ4XAB2gFwC+oRcAXqMXAP+kFwCgphcAMKgXANCpFwBxqxcAAa0XAKKuFwBCsBcA47EXAHOzFwAUtRcAtbYXAFW4FwDluRcAhrsXACa9FwDHvhcAV8AXAPjBFwCYwxcAOcUXAMnGFwBqyBcACsoXAKvLFwA7zRcA3M4XAHzQFwAd0hcAvtMXAE7VFwDu1hcAj9gXAB/aFwDA2xcAYN0XAAHfFwCR4BcAMuIXANLjFwBz5RcAA+cXAKToFwBE6hcA5esXAHXtFwAW7xcAtvAXAFfyFwDn8xcAiPUXACj3FwDJ+BcAWfoXAPr7FwCa/RcAO/8XAMsAGABsAhgADAQYAK0FGAA9BxgA3ggYAH4KGAAfDBgArw0YAFAPGADwEBgAkRIYACEUGADCFRgAYhcYAAMZGACTGhgANBwYANQdGAB1HxgABSEYAKYiGABGJBgA5yUYAHcnGAAYKRgAuCoYAFksGADpLRgAii8YACoxGADLMhgAWzQYAPw1GACdNxgAPTkYAM06GABuPBgADj4YAK8/GAA/QRgA4EIYAIBEGAAhRhgAsUcYAFJJGADyShgAk0wYACNOGADETxgAZFEYAAVTGACVVBgANlYYANZXGAB3WRgAB1sYAKhcGABIXhgA6V8YAHlhGAAaYxgAumQYAFtmGADrZxgAjGkYACxrGADNbBgAXW4YAP5vGACecRgAP3MYAM90GABwdhgAEHgYALF5GABBexgA4nwYAIJ+GAAjgBgAs4EYAFSDGAD0hBgAlYYYACWIGADGiRgAZosYAAeNGACXjhgAOJAYANiRGAB5kxgACZUYAKqWGABKmBgA65kYAHubGAAcnRgAvJ4YAF2gGADtoRgAjqMYAC6lGADPphgAX6gYAACqGACgqxgAQa0YANGuGABysBgAErIYALOzGABDtRgA5LYYAIW4GAAluhgAtbsYAFa9GAD2vhgAl8AYACfCGADIwxgAaMUYAPjGGACZyBgAOsoYANrLGAB7zRgAC88YAKzQGABM0hgA7dMYAH3VGAAe1xgAvtgYAF/aGADv2xgAkN0YADDfGADA4BgAYeIYAALkGACi5RgAQ+cYANPoGAB06hgAFOwYALXtGABF7xgA5vAYAIbyGAAn9BgAt/UYAFj3GAD4+BgAmfoYACn8GADK/RgAav8YAAsBGQCbAhkAPAQZANwFGQB9BxkADQkZAK4KGQBODBkA7w0ZAH8PGQAgERkAwBIZAFAUGQDxFRkAkhcZADIZGQDTGhkAYxwZAAQeGQCkHxkARSEZANUiGQB2JBkAFiYZALcnGQBHKRkA6CoZAIgsGQApLhkAuS8ZAFoxGQD6MhkAmzQZACs2GQDMNxkAbTkZAA07GQCdPBkAPj4ZAN4/GQB/QRkAD0MZALBEGQBQRhkA8UcZAIFJGQAiSxkAwkwZAGNOGQDzTxkAlFEZADRTGQDFVBkAZVYZAAZYGQCmWRkAR1sZANdcGQB4XhkAGGAZALlhGQBJYxkA6mQZAIpmGQAraBkAu2kZAFxrGQD8bBkAnW4ZAC1wGQDOcRkAbnMZAA91GQCfdhkAQHgZAOB5GQCBexkAEX0ZALJ+GQBSgBkA84EZAIODGQAkhRkAxIYZAGWIGQD1iRkAlosZADaNGQDXjhkAZ5AZAAiSGQCokxkAOJUZANmWGQB6mBkAGpoZAKqbGQBLnRkA7J4ZAIygGQAtohkAvaMZAF6lGQD+phkAn6gZAC+qGQDQqxkAcK0ZABGvGQChsBkAQrIZAOKzGQCDtRkAE7cZALS4GQBVuhkA9bsZAIW9GQAmvxkAxsAZAGfCGQD3wxkAmMUZADjHGQDZyBkAacoZAArMGQCqzRkAS88ZANvQGQB80hkAHNQZAL3VGQBN1xkA7tgZAI7aGQAv3BkAv90ZAGDfGQAA4RkAoeIZADHkGQDS5RkAcucZABPpGQCj6hkAROwZAOTtGQB07xkAFfEZALbyGQBW9BkA5vUZAIf3GQAo+RkAyPoZAGn8GQD5/RkAmv8ZADoBGgDbAhoAawQaAAwGGgCsBxoATQkaAN0KGgB+DBoAHg4aAL8PGgBPERoA8BIaAJAUGgAxFhoAwRcaAGIZGgACGxoAoxwaADMeGgDUHxoAdCEaABUjGgClJBoARiYaAOYnGgCHKRoAFysaALgsGgBYLhoA+S8aAIkxGgAqMxoAyjQaAGs2GgD7NxoAnDkaAD07GgDdPBoAbT4aAA5AGgCuQRoAT0MaAN9EGgCARhoAIEgaAMFJGgBRSxoA8kwaAJJOGgAzUBoAw1EaAGRTGgAEVRoApVYaADVYGgDWWRoAdlsaABddGgCnXhoASGAaAOhhGgB4YxoAGWUaALpmGgBaaBoA6mkaAItrGgAsbRoAzG4aAFxwGgD9cRoAnnMaAD51GgDOdhoAb3gaABB6GgCwexoAUX0aAOF+GgCCgBoAIoIaAMODGgBThRoA9IYaAJSIGgAkihoAxYsaAGaNGgAGjxoAp5AaADeSGgDYkxoAeJUaABmXGgCpmBoASpoaAOqbGgCLnRoAG58aALygGgBcohoA/aMaAI2lGgAupxoAzqgaAG+qGgD/qxoAoK0aAECvGgDhsBoAcbIaABK0GgCytRoAU7caAOO4GgCEuhoAJbwaAMW9GgBVvxoA9sAaAJbCGgA3xBoAx8UaAGjHGgAIyRoAqcoaADnMGgDazRoAes8aAArRGgCr0hoATNQaAOzVGgB91xoAHdkaAL7aGgBe3BoA7t0aAI/fGgAw4RoA0OIaAGDkGgAB5hoAoucaAELpGgDS6hoAc+waABTuGgC07xoARPEaAOXyGgCG9BoAJvYaAMf3GgBX+RoA+PoaAJj8GgA5/hoAyf8aAGoBGwAKAxsAqwQbADsGGwDcBxsAfAkbAAwLGwCtDBsATg4bAO4PGwB+ERsAHxMbAMAUGwBgFhsA8BcbAJEZGwAyGxsA0hwbAGIeGwADIBsApCEbAEQjGwDUJBsAdSYbABYoGwC2KRsARisbAOcsGwCILhsAKDAbALgxGwBZMxsA+jQbAJo2GwA7OBsAyzkbAGw7GwANPRsArT4bAD1AGwDeQRsAfkMbAB9FGwCvRhsAUEgbAPBJGwCRSxsAIU0bAMJOGwBiUBsAA1IbAJNTGwA0VRsA1FYbAGVYGwAFWhsAplsbAEZdGwDWXhsAd2AbABhiGwC4YxsASGUbAOlmGwCKaBsAKmobALprGwBbbRsA/G4bAJxwGwA9chsAzXMbAG51GwAOdxsAnngbAD96GwDgexsAgH0bABB/GwCxgBsAUoIbAPKDGwCChRsAI4cbAMSIGwBkihsA9IsbAJWNGwA2jxsA1pAbAGaSGwAHlBsAqJUbAEiXGwDYmBsAeZobABqcGwC6nRsAW58bAOugGwCMohsALKQbAM2lGwBdpxsA/qgbAJ6qGwA/rBsAz60bAHCvGwAQsRsAsbIbAEG0GwDitRsAgrcbABK5GwCzuhsAVLwbAPW9GwCEvxsAJcEbAMbCGwBmxBsA9sUbAJfHGwA4yRsA2MobAGjMGwAJzhsAqs8bAErRGwDa0hsAe9QbABzWGwC81xsATdkbAO3aGwCO3BsALt4bAL7fGwBf4RsAAOMbAKDkGwAw5hsA0ecbAHLpGwAS6xsAouwbAEPuGwDk7xsAhPEbABTzGwC19BsAVvYbAPb3GwCX+RsAJ/sbAMj8GwBo/hsACQAcAJkBHAA6AxwA2gQcAHsGHAALCBwArAkcAEwLHADcDBwAfQ4cAB4QHAC+ERwAThMcAO8UHACQFhwAMBgcAMAZHABhGxwAAh0cAKIeHAAyIBwA0yEcAHQjHAAUJRwApCYcAEUoHADmKRwAhiscABYtHAC3LhwAWDAcAPgxHACZMxwAKTUcAMo2HABqOBwACzocAJs7HAA8PRwA3T4cAH1AHAANQhwArkMcAE5FHADeRhwAf0gcACBKHADASxwAUE0cAPFOHACSUBwAMlIcAMJTHABjVRwABFccAKRYHAA1WhwA1VscAHZdHAAWXxwApmAcAEdiHADoYxwAiGUcABhnHAC5aBwAWmocAPprHACKbRwAK28cAMxwHABschwA/HMcAJ11HAA+dxwA3ngcAG56HAAPfBwAsH0cAFB/HADggBwAgYIcACKEHADChRwAY4ccAPOIHACUihwANIwcANWNHABljxwABpEcAKaSHABHlBwA15UcAHiXHAAYmRwAqJocAEmcHADqnRwAip8cABqhHAC7ohwAXKQcAPylHACMpxwALakcAM6qHABurBwA/q0cAJ+vHABAsRwA4LIcAHC0HAARthwAsrccAFK5HADiuhwAg7wcACS+HADFvxwAVMEcAPXCHACWxBwANsYcANfHHABnyRwACMscAKjMHABJzhwA2c8cAHrRHAAa0xwAqtQcAEvWHADs1xwAjNkcAB3bHAC93BwAXt4cAP7fHACO4RwAL+McANDkHABw5hwAAOgcAKHpHABC6xwA4uwcAHLuHAAT8BwAtPEcAFTzHADk9BwAhfYcACb4HADG+RwAVvscAPf8HACY/hwAOAAdAMgBHQBpAx0ACgUdAKoGHQA6CB0A2wkdAHwLHQAcDR0AvQ4dAE0QHQDuER0AjhMdAC8VHQC/Fh0AYBgdAAAaHQCQGx0AMR0dANIeHQByIB0AEyIdAKMjHQBEJR0A5CYdAIUoHQAVKh0AtisdAFYtHQDmLh0AhzAdACgyHQDIMx0AWDUdAPk2HQCaOB0AOjodAMo7HQBrPR0ADD8dAK1AHQA8Qh0A3UMdAH5FHQAeRx0Av0gdAE9KHQDwSx0AkE0dACBPHQDBUB0AYlIdAAJUHQCSVR0AM1cdANRYHQB0Wh0ABVwdAKVdHQBGXx0A5mAdAHZiHQAXZB0AuGUdAFhnHQDoaB0AiWodACpsHQDKbR0Aa28dAPtwHQCcch0APHQdAN11HQBtdx0ADnkdAK56HQA+fB0A330dAIB/HQAggR0AsIIdAFGEHQDyhR0AkocdACKJHQDDih0AZIwdAASOHQCUjx0ANZEdANaSHQB2lB0ABpYdAKeXHQBImR0A6JodAHicHQAZnh0Aup8dAFqhHQD7oh0Ai6QdACymHQDMpx0AXKkdAP2qHQCerB0APq4dAM6vHQBvsR0AELMdALC0HQBRth0A4bcdAIK5HQAiux0AsrwdAFO+HQD0vx0AlcEdACTDHQDFxB0AZsYdAAbIHQCWyR0AN8sdANjMHQB4zh0ACNAdAKnRHQBK0x0A6tQdAHrWHQAb2B0AvNkdAFzbHQDt3B0Ajd4dAC7gHQDO4R0AXuMdAP/kHQCg5h0AQOgdANDpHQBx6x0AEu0dALLuHQBT8B0A4/EdAITzHQAk9R0AtPYdAFX4HQD2+R0AlvsdACb9HQDH/h0AaAAeAAgCHgCYAx4AOQUeAOoGHgB6CB4AGwoeALwLHgBcDR4A7A4eAI0QHgAuEh4AzhMeAF4VHgD/Fh4AoBgeAEAaHgDQGx4AcR0eABIfHgCyIB4AQiIeAOMjHgCEJR4AJSceALQoHgBVKh4A9iseAJYtHgAmLx4AxzAeAGgyHgAINB4AmDUeADk3HgDaOB4AejoeAAo8HgCrPR4ATD8eAOxAHgB9Qh4AHUQeAL5FHgBeRx4A7kgeAI9KHgAwTB4A0E0eAGBPHgABUR4AolIeAEJUHgDSVR4Ac1ceABRZHgC0Wh4ARFweAOVdHgCGXx4AJmEeALZiHgBXZB4A+GUeAJhnHgAoaR4AyWoeAGpsHgAKbh4Amm8eADtxHgDcch4AfHQeAAx2HgCtdx4ATnkeAO56HgB+fB4AH34eAMB/HgBggR4A8IIeAJGEHgAyhh4A0oceAGKJHgADix4ApIweAESOHgDUjx4AdZEeABaTHgC2lB4ARpYeAOeXHgCImR4AKJseALicHgBZnh4A+p8eAJqhHgAqox4Ay6QeAGymHgANqB4AnKkeAD2rHgDerB4Afq4eAA6wHgCvsR4AULMeAPC0HgCAth4AIbgeAMK5HgBiux4A8rweAJO+HgA0wB4A1MEeAGXDHgAFxR4ApsYeAEbIHgDWyR4Ad8seABjNHgC4zh4ASNAeAOnRHgCK0x4AKtUeALrWHgBb2B4A/NkeAJzbHgAs3R4Azd4eAG7gHgAO4h4AnuMeAD/lHgDg5h4AgOgeABDqHgCx6x4AUu0eAPLuHgCC8B4AI/IeAMTzHgBk9R4A9PYeAJX4HgA2+h4A1vseAGb9HgAH/x4AqAAfAEgCHwDYAx8AeQUfABoHHwCqCB8ASgofAOsLHwCMDR8ALA8fALwQHwBdEh8A/hMfAJ4VHwAuFx8AzxgfAHAaHwAQHB8AoB0fAEEfHwDiIB8AgiIfABIkHwCzJR8AVCcfAPUoHwCEKh8AJSwfAMYtHwBmLx8A9jAfAJcyHwA4NB8A2DUfAGg3HwAJOR8AqjofAEo8HwDaPR8Aez8fABxBHwC8Qh8ATUQfAO1FHwCORx8ALkkfAL5KHwBfTB8AAE4fAKBPHwAwUR8A0VIfAHJUHwASVh8AolcfAENZHwDkWh8AhFwfABReHwC1Xx8AVmEfAOZiHwCGZB8AJ2YfAMhnHwBoaR8A+GofAJlsHwA6bh8A2m8fAGpxHwALcx8ArHQfAEx2HwDcdx8AfXkfAB57HwC+fB8ATn4fAO9/HwCQgR8AMIMfAMCEHwBhhh8AAogfAKKJHwAyix8A04wfAHSOHwAEkB8ApJEfAEWTHwDmlB8AdpYfABaYHwC3mR8AWJsfAPicHwCInh8AKaAfAMqhHwBqox8A+qQfAJumHwA8qB8A3akfAGyrHwANrR8Arq4fAE6wHwDesR8Af7MfACC1HwDAth8AULgfAPG5HwCSux8AMr0fAMK+HwBjwB8ABMIfAKTDHwA1xR8A1cYfAHbIHwAWyh8ApssfAEfNHwDozh8AeNAfABjSHwC50x8AWtUfAOrWHwCK2B8AK9ofAMzbHwBs3R8A/N4fAJ3gHwA+4h8A3uMfAG7lHwAP5x8AsOgfAFDqHwDg6x8Age0fACLvHwDC8B8AUvIfAPPzHwCU9R8ANPcfAMT4HwBl+h8ABvwfAKb9HwA2/x8A1wAgAHgCIAAYBCAAqAUgAEkHIADqCCAAegogABoMIAC7DSAAXA8gAOwQIACMEiAALRQgAM4VIABuFyAA/hggAJ8aIABAHCAA4B0gAHAfIAARISAAsiIgAFIkIADiJSAAgycgACQpIADFKiAAVCwgAPUtIACWLyAANjEgAMYyIABnNCAACDYgAKg3IAA4OSAA2TogAHo8IAAaPiAAqj8gAEtBIADsQiAAjEQgAB1GIAC9RyAAXkkgAP5KIACOTCAAL04gANBPIABgUSAAAFMgAKFUIABCViAA4lcgAHJZIAATWyAAtFwgAFReIADkXyAAhWEgACZjIADGZCAAVmYgAPdnIACYaSAAOGsgAMhsIABpbiAACnAgAKpxIAA6cyAA23QgAHx2IAAceCAArHkgAE17IADufCAAfn4gAB6AIAC/gSAAYIMgAPCEIACQhiAAMYggANKJIAByiyAAAo0gAKOOIABEkCAA5JEgAHSTIAAVlSAAtpYgAFaYIADmmSAAh5sgACidIAC4niAAWKAgAPmhIACaoyAAOqUgAMqmIABrqCAADKogAK2rIAA8rSAA3a4gAH6wIAAesiAArrMgAE+1IADwtiAAkLggACC6IADBuyAAYr0gAAK/IACSwCAAM8IgANTDIAB0xSAABccgAKXIIABGyiAA1ssgAHbNIAAXzyAAuNAgAEjSIADo0yAAidUgACrXIAC62CAAWtogAPvbIACc3SAAPN8gAMzgIABt4iAADuQgAK7lIAA+5yAA3+ggAIDqIAAg7CAAsO0gAFHvIADy8CAAkvIgACL0IADD9SAAZPcgAAT5IACU+iAANfwgANb9IAB2/yAABgEhAKcCIQBIBCEA6AUhAHgHIQAZCSEAugohAFoMIQDqDSEAiw8hACwRIQDMEiEAXBQhAP0VIQCeFyEALhkhAM4aIQBvHCEAEB4hAKAfIQBAISEA4SIhAIIkIQASJiEAsichAFMpIQD0KiEAlSwhACQuIQDFLyEAZjEhAAYzIQCWNCEANzYhANg3IQB4OSEACDshAKk8IQBKPiEA6j8hAHpBIQAbQyEAvEQhAFxGIQDtRyEAjUkhAC5LIQDOTCEAXk4hAP9PIQCgUSEAMFMhANBUIQBxViEAElghAKJZIQBCWyEA41whAIReIQAUYCEAtGEhAFVjIQD2ZCEAhmYhACZoIQDHaSEAaGshAAhtIQCYbiEAOXAhANpxIQB6cyEACnUhAKt2IQBMeCEA3HkhAHx7IQAdfSEAvn4hAE6AIQDugSEAj4MhADCFIQDQhiEAYIghAAGKIQCiiyEAMo0hANKOIQBzkCEAFJIhAKSTIQBElSEA5ZYhAIaYIQAWmiEAtpshAFedIQD4niEAmKAhACiiIQDJoyEAaqUhAAqnIQCaqCEAO6ohANyrIQB9rSEADK8hAK2wIQBOsiEA7rMhAH61IQAftyEAwLghAFC6IQDwuyEAkb0hADK/IQDCwCEAYsIhAAPEIQCkxSEANMchANXIIQB1yiEAFswhAKbNIQBGzyEA59AhAIjSIQAo1CEAuNUhAFnXIQD62CEAmtohACrcIQDL3SEAbN8hAAzhIQCc4iEAPeQhAN7lIQBu5yEADukhAK/qIQBQ7CEA4O0hAIDvIQAh8SEAwvIhAFL0IQDy9SEAk/chADT5IQDE+iEAZPwhAAX+IQCm/yEARgEiANYCIgB3BCIAGAYiALgHIgBICSIA6QoiAIoMIgAqDiIAug8iAFsRIgD8EiIAnBQiACwWIgDNFyIAbhkiAA4bIgCeHCIAPx4iAOAfIgBwISIAECMiALEkIgBSJiIA4iciAIIpIgAjKyIAxCwiAFQuIgD0LyIAlTEiADYzIgDGNCIAZjYiAAc4IgCoOSIAODsiANg8IgB5PiIAGkAiAKpBIgBKQyIA60QiAIxGIgAcSCIAvUkiAF1LIgD+TCIAjk4iAC5QIgDPUSIAcFMiAABVIgCgViIAQVgiAOJZIgCCWyIAEl0iALNeIgBUYCIA9GEiAIRjIgAlZSIAxmYiAFZoIgD2aSIAl2siADhtIgDIbiIAaHAiAAlyIgCqcyIAOnUiANp2IgB7eCIAHHoiAKx7IgBMfSIA7X4iAI6AIgAugiIAvoMiAF+FIgAAhyIAoIgiADCKIgDRiyIAco0iABKPIgCikCIAQ5IiAOSTIgB0lSIAFJciALWYIgBWmiIA5psiAIadIgAnnyIAyKAiAFiiIgD4oyIAmaUiADqnIgDKqCIAaqoiAAusIgCsrSIATa8iANywIgB9siIAHrQiAL61IgBOtyIA77giAJC6IgAwvCIAwL0iAGG/IgACwSIAksIiADLEIgDTxSIAdMciAATJIgClyiIARcwiAObNIgCGzyIAFtEiALfSIgBY1CIA6NUiAIjXIgAp2SIAytoiAFrcIgD63SIAm98iADzhIgDM4iIAbOQiAA3mIgCu5yIAPukiAN7qIgB/7CIAIO4iALDvIgBQ8SIA8fIiAJL0IgAi9iIAwvciAGP5IgAE+yIAlPwiADT+IgDV/yIAdgEjAAYDIwCmBCMARwYjAOgHIwB4CSMAGAsjALkMIwBaDiMA6g8jAIoRIwArEyMAzBQjAFwWIwD8FyMAnRkjAD4bIwDOHCMAbh4jAA8gIwCwISMAUCMjAOAkIwCBJiMAIigjALIpIwBSKyMA8ywjAJQuIwAkMCMAxDEjAGUzIwAGNSMAljYjADY4IwDXOSMAeDsjAAg9IwCoPiMASUAjAOpBIwB6QyMAGkUjALtGIwBcSCMA7EkjAI1LIwAtTSMAzk4jAF5QIwD+USMAn1MjAEBVIwDQViMAcFgjABFaIwCyWyMAQl0jAOJeIwCDYCMAJGIjAMRjIwBUZSMA9WYjAJZoIwA2aiMAxmsjAGdtIwAIbyMAmHAjADhyIwDZcyMAenUjAAp3IwCqeCMAS3ojAOx7IwB8fSMAHH8jAL2AIwBegiMA7oMjAI6FIwAvhyMA0IgjAGCKIwAAjCMAoY0jAEKPIwDikCMAcpIjABOUIwC0lSMARJcjAOSYIwCFmiMAJpwjALadIwBWnyMA96AjAJiiIwAopCMAyKUjAGmnIwAKqSMAmqojADqsIwDbrSMAfK8jAAyxIwCssiMATbQjAO61IwCOtyMAHrkjAL+6IwBgvCMA8L0jAJC/IwAxwSMA0sIjAGLEIwACxiMAo8cjAETJIwDUyiMAdcwjABXOIwC2zyMARtEjAObSIwCH1CMAKNYjALjXIwBY2SMA+dojAJrcIwAq3iMAyt8jAGvhIwAM4yMAnOQjADzmIwDd5yMAfukjAA7rIwCu7CMAT+4jAPDvIwCQ8SMAIPMjAMH0IwBi9iMA8vcjAJL5IwAz+yMA1PwjAGT+IwAEACQApQEkAEYDJADWBCQAdgYkABcIJAC4CSQASAskAOgMJACJDiQAKhAkALoRJABaEyQA+xQkAJwWJAAsGCQAzBkkAG0bJAAOHSQAnh4kAD4gJADfISQAgCMkABAlJACwJiQAUSgkAPIpJACCKyQAIi0kAMMuJABkMCQA9DEkAJQzJAA1NSQA1jYkAGY4JAAGOiQApzskAEg9JADYPiQAeEAkABlCJAC6QyQASkUkAOpGJACLSCQALEokALxLJABdTSQA/U4kAJ5QJAA+UiQAzlMkAG9VJAAQVyQAoFgkAEBaJADhWyQAgl0kABJfJACyYCQAU2IkAPRjJACEZSQAJGckAMVoJABmaiQA9mskAJZtJAA3byQA2HAkAHhyJAAIdCQAqXUkAEp3JADqeCQAi3okACx8JAC8fSQAXH8kAP2AJACegiQALoQkAM6FJABvhyQAEIkkALCKJABAjCQA4Y0kAIKPJAASkSQAspIkAFOUJAD0lSQAhJckACSZJADFmiQAZpwkAPadJACWnyQAN6EkANiiJABopCQACKYkAKmnJABKqSQA2qokAHqsJAAbriQAvK8kAEyxJADtsiQAjbQkAC62JAC+tyQAXrkkAP+6JACgvCQAML4kANC/JABxwSQAEsMkAKLEJABCxiQA48ckAITJJAAUyyQAtMwkAFXOJAD2zyQAhtEkACbTJADH1CQAaNYkAPjXJACY2SQAOdskANrcJABq3iQACuAkAKvhJABM4yQA3OQkAHzmJAAd6CQAvukkAE7rJADu7CQAj+4kADDwJADA8SQAYPMkAAH1JACi9iQAMvgkANL5JABz+yQAFP0kAKT+JABEACUA5QElAIYDJQAWBSUAtgYlAFcIJQDnCSUAiAslACgNJQDJDiUAahAlAPoRJQCaEyUAOxUlANwWJQBsGCUADBolAK0bJQBOHSUA3h4lAH4gJQAfIiUAwCMlAFAlJQDwJiUAkSglADIqJQDCKyUAYi0lAAMvJQCkMCUANDIlANUzJQB1NSUAFjclAKY4JQBGOiUA5zslAHc9JQAYPyUAuEAlAFlCJQD6QyUAikUlACpHJQDLSCUAbEolAPxLJQCcTSUAPU8lAN5QJQBuUiUADlQlAK9VJQBQVyUA4FglAIBaJQAhXCUAwl0lAFJfJQDyYCUAk2IlADRkJQDEZSUAZGclAAVpJQCmaiUANmwlANZtJQB3byUAGHElAKhyJQBIdCUA6XUlAIp3JQAaeSUAunolAFt8JQD8fSUAjH8lACyBJQDNgiUAboQlAP6FJQCehyUAP4klAOCKJQBwjCUAEI4lALGPJQBBkSUA4pIlAIKUJQAjliUAs5clAFSZJQD0miUAlZwlADaeJQDGnyUAZqElAAejJQCopCUAOKYlANinJQB5qSUAGqslAKqsJQBKriUA668lAIyxJQAcsyUAvbQlAF22JQD+tyUAjrklAC67JQDPvCUAcL4lAADAJQCgwSUAQcMlAOLEJQByxiUAEsglALPJJQBUyyUA5MwlAITOJQAl0CUAxtElAFbTJQD21CUAl9YlADjYJQDI2SUAaNslAAndJQCq3iUAOuAlANrhJQB74yUAHOUlAKzmJQBM6CUA7eklAH3rJQAe7SUAvu4lAF/wJQDv8SUAkPMlADD1JQDR9iUAcvglAAL6JQCi+yUAQ/0lAOT+JQB0ACYAFAImALUDJgBWBSYA5gYmAIYIJgAnCiYAyAsmAFgNJgD4DiYAmRAmADoSJgDKEyYAahUmAAsXJgCsGCYAPBomANwbJgB9HSYAHh8mAK4gJgBOIiYA7yMmAJAlJgAgJyYAwCgmAGEqJgACLCYAki0mADIvJgDTMCYAdDImAAQ0JgClNSYARTcmAOY4JgB2OiYAFjwmALc9JgBHPyYA6EAmAIhCJgApRCYAuUUmAFpHJgD6SCYAm0omADxMJgDMTSYAbE8mAA1RJgCuUiYAPlQmAN5VJgB/VyYAIFkmALBaJgBQXCYA8V0mAJJfJgAiYSYAwmImAGNkJgAEZiYAlGcmADRpJgDVaiYAdmwmAAZuJgCmbyYAR3EmAOhyJgB4dCYAGHYmALl3JgBaeSYA6nomAIp8JgArfiYAzH8mAFyBJgD8giYAnYQmAC2GJgDOhyYAbokmAA+LJgCfjCYAQI4mAOCPJgCBkSYAEZMmALKUJgBSliYA85cmAJSZJgAkmyYAxJwmAGWeJgAGoCYAlqEmADajJgDXpCYAeKYmAAioJgCoqSYASasmAOqsJgB6riYAGrAmALuxJgBcsyYA7LQmAI22JgAtuCYAzrkmAF67JgD+vCYAn74mAC/AJgDQwSYAcMMmABHFJgChxiYAQsgmAOLJJgCDyyYAJM0mALTOJgBU0CYA9dEmAJbTJgAm1SYAxtYmAGfYJgAI2iYAmNsmADjdJgDZ3iYAeuAmAAriJgCq4yYAS+UmAOzmJgB86CYAHOomAL3rJgBe7SYA7u4mAI7wJgAv8iYA0PMmAGD1JgAA9yYAofgmADH6JgDS+yYAcv0mABP/JgCjACcARAInAOQDJwCFBScAJgcnALYIJwBWCicA9wsnAJgNJwAoDycAyBAnAGkSJwAKFCcAmhUnADoXJwDbGCcAfBonAAwcJwCsHScATR8nAN0gJwB+IicAHiQnAL8lJwBPJycA8CgnAJAqJwAxLCcAwS0nAGIvJwACMScAozInADM0JwDUNScAdTcnABU5JwClOicARjwnAOY9JwCHPycAF0EnALhCJwBYRCcA+UUnAIlHJwAqSScAykonAGtMJwAMTicAnE8nADxRJwDdUicAflQnAA5WJwCuVycAT1knAPBaJwCAXCcAIF4nAMFfJwBiYScA8mInAJJkJwAzZicAw2cnAGRpJwAEaycApWwnAEZuJwDWbycAdnEnABdzJwC4dCcASHYnAOh3JwCJeScAKnsnALp8JwBaficA+38nAJyBJwAsgycAzIQnAG2GJwAOiCcAnoknAD6LJwDfjCcAgI4nABCQJwCwkScAUZMnAPKUJwCClicAIpgnAMOZJwBkmycA9JwnAJSeJwA1oCcAxaEnAGajJwAGpScAp6YnADeoJwDYqScAeKsnABmtJwCpricASrAnAOqxJwCLsycAG7UnALy2JwBduCcA/bknAI27JwAuvScAzr4nAG/AJwD/wScAoMMnAEDFJwDhxicAccgnABLKJwCyyycAU80nAPTOJwCE0CcAJNInAMXTJwBm1ScA9tYnAJbYJwA32icA2NsnAGjdJwAI3ycAqeAnAEriJwDa4ycAeuUnABvnJwC86CcATOonAOzrJwCN7ScALu8nAL7wJwBe8icA//MnAI/1JwAw9ycA0PgnAHH6JwAB/CcAov0nAEL/JwDjACgAcwIoABQEKAC0BSgAVQcoAOUIKACGCigAJgwoAMcNKABXDygA+BAoAJgSKAA5FCgAyRUoAGoXKAAKGSgAqxooAEwcKADcHSgAfB8oAB0hKAC+IigATiQoAO4lKACPJygAMCkoAMAqKABgLCgAAS4oAKIvKAAyMSgA0jIoAHM0KAAUNigApDcoAEU5KADlOigAdTwoABY+KAC2PygAV0EoAOdCKACIRCgAKEYoAMlHKABZSSgA+kooAJpMKAA7TigA3E8oAGxRKAAMUygArVQoAE5WKADeVygAflkoAB9bKADAXCgAUF4oAPBfKACRYSgAMmMoAMJkKABiZigAA2goAKRpKAA0aygA1GwoAHVuKAAFcCgApnEoAEZzKADndCgAd3YoABh4KAC4eSgAWXsoAOl8KACKfigAKoAoAMuBKABbgygA/IQoAJyGKAA9iCgAzYkoAG6LKAAOjSgAr44oAD+QKADgkSgAgJMoACGVKADCligAUpgoAPKZKACTmygANJ0oAMSeKABkoCgABaIoAKajKAA2pSgA1qYoAHeoKAAYqigAqKsoAEitKADprigAirAoABqyKAC6sygAW7UoAPy2KACMuCgALbooAM27KABuvSgA/r4oAJ7AKAA/wigA4MMoAHDFKAAQxygAscgoAFLKKADiyygAgs0oACPPKACz0CgAVNIoAPTTKACV1SgAJdcoAMbYKABm2igAB9woAJfdKAA43ygA2OAoAHniKAAJ5CgAquUoAErnKADr6CgAe+ooABzsKAC87SgAXe8oAO3wKACO8igALvQoAM/1KABf9ygAAPkoAKD6KABB/CgA0f0oAHL/KAASASkAswIpAFQEKQDkBSkAhAcpACUJKQDGCikAVgwpAPYNKQCXDykAOBEpAMgSKQBoFCkACRYpAKoXKQA6GSkA2hopAHscKQALHikArB8pAEwhKQDtIikAfSQpAB4mKQC+JykAXykpAO8qKQCQLCkAMC4pANEvKQBhMSkAAjMpAKI0KQBDNikA0zcpAHQ5KQAVOykAtTwpAEU+KQDmPykAhkEpACdDKQC3RCkAWEYpAPhHKQCZSSkAKUspAMpMKQBqTikAC1ApAJtRKQA8UykA3FQpAH1WKQANWCkArlkpAE5bKQDvXCkAf14pACBgKQDAYSkAYWMpAPFkKQCSZikAMmgpANNpKQBjaykABG0pAKRuKQBFcCkA1XEpAHZzKQAWdSkAt3YpAEd4KQDoeSkAiHspACl9KQC5fikAWoApAPqBKQCbgykAK4UpAMyGKQBsiCkADYopAJ2LKQA+jSkA3o4pAH+QKQAPkikAsJMpAFCVKQDxlikAgZgpACKaKQDCmykAY50pAPOeKQCUoCkANKIpANWjKQBlpSkABqcpAKaoKQBHqikA16spAHitKQAYrykAubApAEmyKQDqsykAirUpACu3KQC7uCkAXLopAP27KQCdvSkALb8pAM7AKQBuwikAD8QpAJ/FKQBAxykA4MgpAIHKKQARzCkAss0pAFLPKQDz0CkAlNIpACTUKQDE1SkAZdcpAAbZKQCW2ikANtwpANfdKQBn3ykACOEpAKjiKQBJ5CkA2eUpAHrnKQAa6SkAu+opAEvsKQDs7SkAjO8pAC3xKQC98ikAXvQpAP71KQCf9ykAL/kpAND6KQBw/CkAEf4pAKH/KQBCASoA4gIqAIMEKgATBioAtAcqAFQJKgD1CioAhQwqACYOKgDGDyoAZxEqAPcSKgCYFCoAOBYqANkXKgBpGSoAChsqAKocKgBLHioA2x8qAHwhKgAcIyoAvSQqAE0mKgDuJyoAjikqAC8rKgDQLCoAYC4qAAAwKgChMSoAMTMqANI0KgByNioAEzgqAKM5KgBEOyoA5TwqAIU+KgAVQCoAtkEqAFZDKgD3RCoAh0YqAChIKgDISSoAaUsqAPlMKgCaTioAOlAqANtRKgBrUyoADFUqAKxWKgBNWCoA3VkqAH5bKgAeXSoAv14qAE9gKgDwYSoAkGMqADFlKgDBZioAYmgqAAJqKgCjayoAM20qANRuKgB0cCoAFXIqAKVzKgBGdSoA5nYqAId4KgAXeioAuHsqAFh9KgD5fioAmoAqACqCKgDKgyoAa4UqAPuGKgCciCoAPIoqAN2LKgBtjSoADo8qAK6QKgBPkioA35MqAICVKgAglyoAwZgqAGKaKgDymyoAkp0qADOfKgDDoCoAZKIqAASkKgClpSoANacqANaoKgB2qioAF6wqAKetKgBIryoA6LAqAImyKgAZtCoAurUqAFq3KgD7uCoAi7oqACy8KgDNvSoAbb8qAP3AKgCewioAPsQqAN/FKgBvxyoAEMkqALDKKgBRzCoA4c0qAILPKgAi0SoAw9IqAFPUKgD01SoAlNcqADXZKgDF2ioAZtwqAAbeKgCn3yoAN+EqANjiKgB45CoAGeYqALrnKgBa6SoA++oqAIvsKgAs7ioAzO8qAG3xKgD98ioAnvQqAD72KgDf9yoAb/kqABD7KgCw/CoAUf4qAOH/KgCCASsAIgMrAMMEKwBTBisA9AcrAJQJKwA1CysAxQwrAGYOKwAGECsApxErADcTKwDYFCsAeBYrABkYKwCpGSsAShsrAOocKwCLHisAGyArALwhKwBdIysA/SQrAI0mKwAuKCsAzikrAG8rKwD/LCsAoC4rAEAwKwDhMSsAcTMrABI1KwCyNisAUzgrAOM5KwCEOysAJD0rAMU+KwBVQCsA9kErAJZDKwA3RSsAx0YrAGhIKwAISisAqUsrADlNKwDaTisAelArABtSKwCrUysATFUrAOxWKwCNWCsAHVorAL5bKwBeXSsA/14rAI9gKwAwYisA0GMrAHFlKwABZysAomgrAEJqKwDjaysAc20rABRvKwC0cCsAVXIrAOVzKwCGdSsAJncrAMd4KwBXeisA+HsrAJh9KwA5fysAyYArAGqCKwAKhCsAq4UrADuHKwDciCsAfIorAB2MKwCtjSsATo8rAO6QKwCPkisAH5QrAMCVKwBglysAAZkrAJGaKwAynCsA0p0rAHOfKwADoSsApKIrAEWkKwDlpSsAdacrABapKwC2qisAV6wrAOetKwCIrysAKLErALiyKwBZtCsA+rUrAJq3KwA7uSsAy7orAGy8KwAMvisArb8rAD3BKwDewisAfsQrAB/GKwCvxysAUMkrAPDKKwCRzCsAIc4rAMLPKwBi0SsAA9MrAJPUKwA01isA1NcrAHXZKwAF2ysAptwrAEbeKwDn3ysAd+ErABjjKwC45CsAWeYrAOnnKwCK6SsAKusrAMvsKwBb7isA/O8rAJzxKwA98ysAzfQrAG72KwAO+CsAr/krAD/7KwDg/CsAgP4rACEALACxASwAUgMsAPIELACTBiwAIwgsAMQJLABkCywA9AwsAJUOLAA2ECwA1hEsAHcTLAAHFSwAqBYsAEgYLADpGSwAeRssABodLAC6HiwAWyAsAOshLACMIywALSUsAM0mLABdKCwA/iksAJ4rLAA/LSwAzy4sAHAwLAAQMiwAsTMsAEE1LADiNiwAgjgsABI6LACzOywAVD0sAPQ+LACFQCwAJUIsAMZDLABmRSwAB0csAJdILAA4SiwA2EssAHlNLAAJTywAqlAsAEpSLADrUywAe1UsABxXLAC8WCwAXVosAO1bLACOXSwALl8sAM9gLABfYiwAAGQsAKBlLABBZywA0WgsAHJqLAASbCwAs20sAENvLADkcCwAhHIsACV0LAC1dSwAVncsAPZ4LACXeiwAJ3wsAMh9LABofywACYEsAJmCLAA6hCwA2oUsAGqHLAALiSwArIosAEyMLADcjSwAfY8sAB6RLAC+kiwAX5QsAO+VLACQlywAMJksANGaLABhnCwAAp4sAKKfLABDoSwA06IsAHSkLAAVpiwAtacsAEWpLADmqiwAhqwsABauLAC3rywAWLEsAPiyLACItCwAKbYsAMq3LABquSwAC7ssAJu8LAA8viwA3L8sAH3BLAANwywArsQsAE7GLADvxywAf8ksACDLLADAzCwAYc4sAPHPLACS0SwAMtMsANPULABj1iwABNgsAKTZLABF2ywA1dwsAHbeLAAW4CwAt+EsAEfjLADo5CwAiOYsACnoLAC56SwAWussAPrsLACb7iwAK/AsAMzxLABs8ywADfUsAJ32LAA++CwA3vksAH/7LAAP/SwAsP4sAFAALQDgAS0AgQMtACIFLQDCBi0AUggtAPMJLQCUCy0ANA0tAMQOLQBlEC0ABhItAKYTLQBHFS0A1xYtAHgYLQAYGi0AuRstAEkdLQDqHi0AiiAtACsiLQC7Iy0AXCUtAP0mLQCdKC0ALSotAM4rLQBuLS0ADy8tAJ8wLQBAMi0A4DMtAIE1LQARNy0AsjgtAFI6LQDzOy0Agz0tACQ/LQDEQC0AZUItAPVDLQCWRS0ANkctANdILQBnSi0ACEwtAKhNLQBJTy0A2VAtAHpSLQAaVC0Au1UtAEtXLQDsWC0AjFotABxcLQC9XS0AXl8tAP5gLQCOYi0AL2QtANBlLQBwZy0AAGktAKFqLQBCbC0A4m0tAHJvLQATcS0AtHItAFR0LQD1dS0AhXctACZ5LQDGei0AZ3wtAPd9LQCYfy0AOIEtANmCLQBphC0ACoYtAKqHLQBLiS0A24otAHyMLQAcji0ArI8tAE2RLQDuki0AjpQtAB6WLQC/ly0AYJktAACbLQCQnC0AMZ4tANKfLQByoS0AAqMtAKOkLQBEpi0A5actAIWpLQAVqy0AtqwtAFauLQD3ry0Ah7EtACizLQDItC0AabYtAPm3LQCauS0AOrstANu8LQBrvi0ADMAtAKzBLQBNwy0A3cQtAH7GLQAeyC0Av8ktAE/LLQDwzC0AkM4tADHQLQDB0S0AYtMtAALVLQCj1i0AM9gtANTZLQB02y0AFd0tAKXeLQBG4C0A5uEtAIfjLQAX5S0AuOYtAFjoLQD56S0AiestACrtLQDK7i0AWvAtAPvxLQCc8y0APPUtAMz2LQBt+C0ADvotAK77LQA+/S0A3/4tAIAALgAgAi4AsAMuAFEFLgDyBi4AkgguACIKLgDDCy4AZA0uAAQPLgClEC4ANRIuANYTLgB2FS4AFxcuAKcYLgBIGi4A6BsuAIkdLgAZHy4AuiAuAFoiLgD7Iy4AiyUuACwnLgDNKC4AbSouAP0rLgCeLS4APi8uAN8wLgBvMi4AEDQuALA1LgBRNy4A4TguAII6LgAiPC4Asj0uAFM/LgD0QC4AlEIuACVELgDFRS4AZkcuAAZJLgCnSi4AN0wuANhNLgB4Ty4AGVEuAKlSLgBKVC4A6lUuAItXLgAbWS4AvFouAFxcLgD9XS4AjV8uAC5hLgDOYi4Ab2QuAP9lLgCgZy4AQGkuAOFqLgBxbC4AEm4uALJvLgBTcS4A43IuAIR0LgAkdi4AxXcuAFV5LgD2ei4AlnwuACZ+LgDHfy4AaIEuAAiDLgCYhC4AOYYuANqHLgB6iS4ACosuAKuMLgBMji4A7I8uAHyRLgAdky4AvpQuAF6WLgDuly4Aj5kuADCbLgDQnC4AYJ4uAAGgLgCioS4AQqMuANKkLgBzpi4AFKguALWpLgBVqy4A5awuAIauLgAmsC4Ax7EuAFezLgD4tC4AmLYuADm4LgDJuS4AarsuAAq9LgCrvi4AO8AuANzBLgB8wy4ADcUuAK3GLgBOyC4A7skuAH7LLgAfzS4AwM4uAGDQLgDw0S4AkdMuADLVLgDS1i4Ac9guAAPaLgCk2y4ARN0uAOXeLgB14C4AFuIuALbjLgBX5S4A5+YuAIjoLgAo6i4AuOsuAFntLgD67i4AmvAuACryLgDL8y4AbPUuAAz3LgCc+C4APfouAN77LgB+/S4ADv8uAK8ALwBQAi8A8AMvAIAFLwAhBy8AwggvAGIKLwDyCy8Akw0vADQPLwDUEC8AZBIvAAUULwCmFS8ARhcvAOcYLwB3Gi8AGBwvALgdLwBZHy8A6SAvAIoiLwAqJC8AyyUvAFsnLwD8KC8AnSovAD0sLwDNLS8Abi8vAA4xLwCvMi8APzQvAOA1LwCANy8AEDkvALE6LwBSPC8A8j0vAII/LwAjQS8AxEIvAGRELwD1RS8AlUcvADZJLwDWSi8Ad0wvAAdOLwCoTy8ASFEvAOlSLwB5VC8AGlYvALpXLwBbWS8A61ovAIxcLwAsXi8AvF8vAF1hLwD+Yi8AnmQvAC5mLwDPZy8AcGkvABBrLwCgbC8AQW4vAOJvLwCCcS8AEnMvALN0LwBUdi8A9HcvAIR5LwAley8AxnwvAGZ+LwD2fy8Al4EvADiDLwDYhC8AaIYvAAmILwCqiS8ASosvAOuMLwB7ji8AHJAvALyRLwBdky8A7ZQvAI6WLwAumC8AvpkvAF+bLwAAnS8AoJ4vADCgLwDRoS8AcqMvABKlLwCipi8AQ6gvAOSpLwCFqy8AFK0vALWuLwBWsC8A9rEvAIazLwAntS8AyLYvAGi4LwD4uS8AmbsvADq9LwDavi8AasAvAAvCLwCswy8ATMUvAN3GLwB9yC8AHsovAL7LLwBOzS8A784vAJDQLwAw0i8AwNMvAGHVLwAC1y8AotgvADLaLwDT2y8AdN0vABTfLwCk4C8AReIvAObjLwCG5S8AFucvALfoLwBY6i8A+OsvAIjtLwAp7y8AyvAvAGryLwD68y8Am/UvADz3LwDc+C8AffovAA38LwCu/S8ATv8vAO8AMAB/AjAAIAQwAMAFMABhBzAA8QgwAJIKMAAyDDAAwg0wAGMPMAAEETAApBIwADQUMADVFTAAdhcwABYZMACmGjAARxwwAOgdMACIHzAAGCEwALkiMABaJDAA+iUwAIonMAArKTAAzCowAG0sMAD8LTAAnS8wAD4xMADeMjAAfzQwAA82MACwNzAAUDkwAPE6MACBPDAAIj4wAMI/MABSQTAA80IwAJREMAA0RjAAxUcwAGVJMAAGSzAApkwwADZOMADXTzAAeFEwABhTMACoVDAASVYwAOpXMACKWTAAGlswALtcMABcXjAA/F8wAIxhMAAtYzAAzmQwAG5mMAAPaDAAn2kwAEBrMADgbDAAgW4wABFwMACycTAAUnMwAPN0MACDdjAAJHgwAMR5MABUezAA9XwwAJZ+MAA2gDAAxoEwAGeDMAAIhTAAqIYwADiIMADZiTAAeoswABqNMACqjjAAS5AwAOyRMACMkzAAHJUwAL2WMABemDAA/pkwAI6bMAAvnTAA0J4wAHCgMAAAojAAoaMwAEKlMADipjAAcqgwABOqMAC0qzAAVa0wAOSuMACFsDAAJrIwAMazMABWtTAA97YwAJi4MAA4ujAA2bswAGm9MAAKvzAAqsAwADrCMADbwzAAfMUwABzHMACtyDAATcowAO7LMACOzTAAHs8wAL/QMABg0jAAANQwAJDVMAAx1zAA0tgwAHLaMAAC3DAAo90wAETfMADk4DAAdOIwABXkMAC25TAAVucwAOboMACH6jAAKOwwAMjtMABY7zAA+fAwAJryMAA69DAAyvUwAGv3MAAM+TAArPowADz8MADd/TAAfv8wAB4BMQCuAjEATwQxAPAFMQCQBzEAIAkxAMEKMQBiDDEAAg4xAJIPMQAzETEA1BIxAHQUMQAEFjEApRcxAEYZMQDmGjEAdhwxABceMQC4HzEAWCExAOgiMQCJJDEAKiYxAMonMQBaKTEA+yoxAJwsMQA9LjEAzC8xAG0xMQAOMzEArjQxAD42MQDfNzEAgDkxACA7MQCwPDEAUT4xAPI/MQCSQTEAIkMxAMNEMQBkRjEABEgxAJVJMQA1SzEA1kwxAHZOMQAGUDEAp1ExAEhTMQDoVDEAiVYxACpYMQDKWTEAWlsxAPtcMQCcXjEAPGAxAMxhMQBtYzEADmUxAK5mMQA+aDEA32kxAIBrMQAgbTEAsG4xAFFwMQDycTEAknMxACJ1MQDDdjEAZHgxAAR6MQCUezEANX0xANZ+MQB2gDEABoIxAKeDMQBIhTEA6IYxAHiIMQAZijEAuosxAFqNMQDqjjEAi5AxACySMQDNkzEAXJUxAP2WMQCemDEAPpoxAM6bMQBvnTEAEJ8xALCgMQBAojEA4aMxAIKlMQAipzEAsqgxAFOqMQD0qzEAlK0xACWvMQDFsDEAZrIxAAa0MQCWtTEAN7cxANi4MQB4ujEACLwxAKm9MQBKvzEA6sAxAHrCMQAbxDEAvMUxAFzHMQDsyDEAjcoxAC7MMQDOzTEAXs8xAP/QMQCg0jEAQNQxANDVMQBx1zEAEtkxALLaMQBC3DEA490xAITfMQAk4TEAtOIxAFXkMQD25TEAhucxACbpMQDH6jEAaOwxAAjuMQCY7zEAOfExANryMQB69DEACvYxAKv3MQBM+TEA7PoxAHz8MQAd/jEAvv8xAF4BMgDuAjIAjwQyADAGMgDQBzIAYAkyAAELMgCiDDIAQg4yANIPMgBzETIAFBMyALUUMgBEFjIA5RcyAIYZMgAmGzIAthwyAFceMgD4HzIAiCEyACgjMgDJJDIAaiYyAAooMgCaKTIAOysyANwsMgB8LjIADTAyAK0xMgBOMzIA7jQyAH42MgAfODIAwDkyAGA7MgDwPDIAkT4yADJAMgDSQTIAYkMyAANFMgCkRjIAREgyANRJMgB1SzIAFk0yALZOMgBGUDIA51EyAIhTMgAoVTIAuFYyAFlYMgD6WTIAmlsyACpdMgDLXjIAbGAyAAxiMgCcYzIAPWUyAN5mMgB+aDIADmoyAK9rMgBQbTIA8G4yAIBwMgAhcjIAwnMyAGJ1MgDydjIAk3gyADR6MgDUezIAZH0yAAV/MgCmgDIARoIyANaDMgB3hTIAGIcyALiIMgBIijIA6YsyAIqNMgAqjzIAupAyAFuSMgD8kzIAjJUyACyXMgDNmDIAbpoyAA6cMgCenTIAP58yAOCgMgCAojIAEKQyALGlMgBSpzIA8qgyAIKqMgAjrDIAxK0yAGSvMgD1sDIAlbIyADa0MgDWtTIAZrcyAAe5MgCoujIASLwyANi9MgB5vzIAGsEyALrCMgBKxDIA68UyAIzHMgAcyTIAvMoyAF3MMgD+zTIAns8yAC7RMgDP0jIAcNQyABDWMgCg1zIAQdkyAOLaMgCC3DIAEt4yALPfMgBU4TIA9OIyAITkMgAl5jIAxucyAGbpMgD26jIAl+wyADjuMgDY7zIAaPEyAAnzMgCq9DIASvYyANr3MgB7+TIAHPsyAKz8MgBM/jIA7f8yAI4BMwAuAzMAvgQzAF8GMwAACDMAoAkzADALMwDRDDMAcg4zAAIQMwCiETMAQxMzAOQUMwB0FjMAFBgzALUZMwBWGzMA9hwzAIYeMwAnIDMAyCEzAGgjMwD4JDMAmSYzADooMwDaKTMAaiszAAstMwCsLjMATDAzAN0xMwB9MzMAHjUzAL42MwBOODMA7zkzAJA7MwAwPTMAwD4zAGFAMwACQjMAokMzADJFMwDTRjMAdEgzAARKMwCkSzMARU0zAOZOMwB2UDMAFlIzALdTMwBYVTMA+FYzAIhYMwApWjMAylszAGpdMwD6XjMAm2AzADxiMwDcYzMAbGUzAA1nMwCuaDMATmozAN5rMwB/bTMAIG8zAMBwMwBQcjMA8XMzAJJ1MwAydzMAwngzAGN6MwAEfDMApH0zADR/MwDVgDMAdoIzAAaEMwCmhTMAR4czAOiIMwCIijMAGIwzALmNMwBajzMA+pAzAIqSMwArlDMAzJUzAG2XMwD8mDMAnZozAD6cMwDenTMAbp8zAA+hMwCwojMAUKQzAOClMwCBpzMAIqkzAMKqMwBSrDMA860zAJSvMwA0sTMAxbIzAGW0MwAGtjMAlrczADa5MwDXujMAeLwzABi+MwCovzMAScEzAOrCMwCKxDMAGsYzALvHMwBcyTMA/MozAIzMMwAtzjMAzs8zAG7RMwD+0jMAn9QzAEDWMwDg1zMAcNkzABHbMwCy3DMAUt4zAOLfMwCD4TMAJOMzALTkMwBU5jMA9eczAJbpMwA26zMAxuwzAGfuMwAI8DMAqPEzADjzMwDZ9DMAevYzABr4MwCq+TMAS/szAOz8MwCM/jMAHAA0AL0BNABeAzQA/gQ0AI4GNAAvCDQA0Ak0AHALNAAADTQAoQ40AEIQNADSETQAchM0ABMVNAC0FjQARBg0AOQZNACFGzQAJh00ALYeNABWIDQA9yE0AJgjNAAoJTQAyCY0AGkoNAAKKjQAmis0ADotNADbLjQAfDA0ABwyNACtMzQATTU0AO42NACOODQAHjo0AL87NABgPTQAAD80AJBANAAxQjQA0kM0AHJFNAACRzQAo0g0AERKNADkSzQAdE00ABVPNAC2UDQAVlI0AOZTNACHVTQAKFc0AMhYNABYWjQA+Vs0AJpdNAA6XzQAymA0AGtiNAAMZDQArGU0ADxnNADdaDQAfmo0AB5sNACubTQAT280APBwNACQcjQAIHQ0AMF1NABidzQAAnk0AJJ6NAAzfDQA1H00AGR/NAAEgTQApYI0AEaENADWhTQAdoc0ABeJNAC4ijQASIw0AOiNNACJjzQAKpE0AMqSNABalDQA+5U0AJyXNAA9mTQAzJo0AG2cNAAOnjQArp80AD6hNADfojQAgKQ0ACCmNACwpzQAUak0APKqNACSrDQAIq40AMOvNABksTQA9LI0AJW0NAA1tjQA1rc0AGa5NAAGuzQAp7w0AEi+NADYvzQAeME0ABnDNAC6xDQASsY0AOrHNACLyTQALMs0ALzMNABczjQA/c80AJ7RNAAu0zQAztQ0AG/WNAAQ2DQAoNk0AEDbNADh3DQAgt40ABLgNACy4TQAU+M0APTkNACU5jQAJOg0AMXpNABm6zQABu00AJbuNAA38DQA2PE0AHjzNAAI9TQAqfY0AEr4NADq+TQAevs0ABv9NAC8/jQATAA1AOwBNQCNAzUALgU1AL4GNQBeCDUA/wk1AKALNQAwDTUA0A41AHEQNQASEjUAohM1AEIVNQDjFjUAhBg1ABQaNQC0GzUAVR01APYeNQCGIDUAJiI1AMcjNQBoJTUA+CY1AJgoNQA5KjUA2is1AHotNQAKLzUAqzA1AEwyNQDcMzUAfTU1AB03NQC+ODUATjo1AO47NQCPPTUAMD81AMBANQBgQjUAAUQ1AKJFNQBCRzUA0kg1AHNKNQAUTDUAtE01AERPNQDlUDUAhlI1ACZUNQC2VTUAV1c1APhYNQCIWjUAKFw1AMldNQBqXzUA+mA1AJpiNQA7ZDUA3GU1AGxnNQAMaTUArWo1AE5sNQDebTUAfm81AB9xNQDAcjUAUHQ1APB1NQCRdzUAMnk1AMJ6NQBifDUAA341AKR/NQBEgTUA1II1AHWENQAWhjUAtoc1AEaJNQDnijUAiIw1ABiONQC4jzUAWZE1APqSNQCalDUAKpY1AMuXNQBsmTUA/Jo1AJycNQA9njUA3p81AG6hNQAOozUAr6Q1AFCmNQDgpzUAgKk1ACGrNQDCrDUAUq41APKvNQCTsTUANLM1AMS0NQBltjUABbg1AKa5NQBGuzUA1rw1AHe+NQAYwDUAuME1AEjDNQDpxDUAisY1ABrINQC6yTUAW8s1APzMNQCMzjUALNA1AM3RNQBu0zUA/tQ1AJ7WNQA/2DUA4Nk1AHDbNQAQ3TUAsd41AFLgNQDi4TUAguM1ACPlNQDE5jUAVOg1APTpNQCV6zUANu01AMbuNQBm8DUAB/I1AKjzNQBI9TUA2PY1AHn4NQAa+jUAuvs1AEr9NQDr/jUAjAA2ABwCNgC8AzYAXQU2AP4GNgCOCDYALgo2AM8LNgBwDTYAAA82AKAQNgBBEjYA4hM2AHIVNgASFzYAsxg2AFQaNgDkGzYAhB02ACUfNgDGIDYAViI2APYjNgCXJTYAOCc2AMgoNgBoKjYACSw2AKotNgA6LzYA2jA2AHsyNgAcNDYArDU2AE03NgDtODYAjjo2AC48NgC+PTYAXz82AABBNgCgQjYAMEQ2ANFFNgByRzYAEkk2AKJKNgBDTDYA5E02AHRPNgAUUTYAtVI2AFZUNgDmVTYAhlc2ACdZNgDIWjYAWFw2APhdNgCZXzYAOmE2AMpiNgBqZDYAC2Y2AKxnNgA8aTYA3Go2AH1sNgAebjYArm82AE5xNgDvcjYAkHQ2ACB2NgDAdzYAYXk2AAJ7NgCSfDYAMn42ANN/NgB0gTYABIM2AKSENgBFhjYA5oc2AHaJNgAWizYAt4w2AFiONgDojzYAiJE2ACmTNgDKlDYAWpY2APqXNgCbmTYAPJs2AMycNgBsnjYADaA2AK6hNgA+ozYA3qQ2AH+mNgAgqDYAsKk2AFCrNgDxrDYAkq42ADKwNgDCsTYAY7M2AAS1NgCUtjYANbg2ANW5NgB2uzYABr02AKa+NgBHwDYA6ME2AHjDNgAYxTYAucY2AFrINgDqyTYAiss2ACvNNgDMzjYAXNA2APzRNgCd0zYAPtU2AM7WNgBu2DYAD9o2ALDbNgBA3TYA4N42AIHgNgAi4jYAwuM2AFLlNgDz5jYAlOg2ADTqNgDE6zYAZe02AAbvNgCW8DYANvI2ANfzNgB49TYACPc2AKj4NgBJ+jYA6vs2AHr9NgAa/zYAuwA3AFwCNwDsAzcAjAU3AC0HNwDOCDcAXgo3AP4LNwCfDTcAQA83ANAQNwBwEjcAERQ3ALIVNwBCFzcA4hg3AIMaNwAkHDcAtB03AFQfNwD1IDcAliI3ACYkNwDGJTcAZyc3AAgpNwCYKjcAOCw3ANktNwB6LzcACjE3AKoyNwBLNDcA7DU3AHw3NwAdOTcAvTo3AF48NwDuPTcAjj83AC9BNwDQQjcAcEQ3AABGNwChRzcAQkk3ANJKNwByTDcAE043ALRPNwBEUTcA5FI3AIVUNwAmVjcAtlc3AFZZNwD3WjcAmFw3ACheNwDIXzcAaWE3AApjNwCaZDcAOmY3ANtnNwB8aTcADGs3AKxsNwBNbjcA7m83AH5xNwAeczcAv3Q3AGB2NwDwdzcAkHk3ADF7NwDSfDcAYn43AAKANwCjgTcARIM3ANSENwB0hjcAFYg3ALaJNwBGizcA5ow3AIeONwAokDcAuJE3AFiTNwD5lDcAmpY3ACqYNwDKmTcAa5s3AAydNwCcnjcAPKA3AN2hNwB+ozcADqU3AK6mNwBPqDcA8Kk3AICrNwAgrTcAwa43AGKwNwDysTcAkrM3ADO1NwDUtjcAZLg3AAW6NwCluzcARr03ANa+NwB2wDcAF8I3ALjDNwBIxTcA6MY3AJrINwAqyjcAyss3AGvNNwAMzzcAnNA3ADzSNwDd0zcAftU3AA7XNwCu2DcAT9o3APDbNwCA3TcAIN83AMHgNwBi4jcA8uM3AJLlNwAz5zcA1Og3AGTqNwAE7DcApe03AEbvNwDW8DcAdvI3ABf0NwC49TcASPc3AOj4NwCJ+jcAKvw3ALr9NwBa/zcA+wA4AJwCOAAsBDgAzAU4AG0HOAAOCTgAngo4AD4MOADfDTgAgA84ABAROACwEjgAURQ4APIVOACCFzgAIhk4AMMaOABkHDgA9B04AJUfOAA1ITgA1iI4AGYkOAAGJjgApyc4AEgpOADYKjgAeCw4ABkuOACpLzgASjE4AOoyOACLNDgALDY4ALw3OABcOTgA/To4AJ48OAAuPjgAzj84AG9BOAAQQzgAoEQ4AEBGOADhRzgAgkk4ABJLOACyTDgAU044APRPOACEUTgAJFM4AMVUOABmVjgA9lc4AJZZOAA3WzgA2Fw4AGheOAAIYDgAqWE4AEpjOADaZDgAemY4ABtoOAC8aTgATGs4AOxsOACNbjgAHXA4AL5xOABeczgA/3Q4AKB2OAAweDgA0Hk4AHF7OAASfTgAon44AEKAOADjgTgAhIM4ABSFOAC0hjgAVYg4APaJOACGizgAJo04AMeOOABokDgA+JE4AJiTOAA5lTgA2pY4AGqYOAAKmjgAq5s4AEydOADcnjgAfaA4AB2iOAC+ozgATqU4AO6mOACPqDgAH6o4AMCrOABgrTgAAa84AKKwOAAysjgA0rM4AHO1OAAUtzgApLg4AES6OADluzgAhr04ABa/OAC2wDgAV8I4APjDOACIxTgAKMc4AMnIOABqyjgA+ss4AJrNOAA7zzgA3NA4AGzSOAAM1DgArdU4AE7XOADe2DgAfto4AB/cOADA3TgAUN84APDgOACR4jgAMuQ4AMLlOABi5zgAA+k4AKTqOAA07DgA1O04AHXvOAAW8TgApvI4AEb0OADn9TgAiPc4ABj5OAC4+jgAWfw4APr9OACK/zgAKgE5AMsCOQBbBDkA/AU5AJwHOQA9CTkAzQo5AG4MOQAODjkArw85AFAROQDgEjkAgBQ5ACEWOQDCFzkAUhk5APIaOQCTHDkANB45AMQfOQBlITkABSM5AKYkOQA2JjkA1ic5AHcpOQAYKzkAqCw5AEguOQDpLzkAijE5ABozOQC6NDkAWzY5AOs3OQCMOTkALDs5AM08OQBdPjkA/j85AJ5BOQA/QzkAz0Q5AHBGOQAQSDkAsUk5AFJLOQDiTDkAgk45ACNQOQDEUTkAVFM5APRUOQCVVjkANlg5AMZZOQBmWzkAB105AKheOQA4YDkA2GE5AHljOQAaZTkAqmY5AEpoOQDraTkAjGs5ABxtOQC8bjkAXXA5AP5xOQCOczkALnU5AM92OQBweDkAAHo5AKB7OQBBfTkA4n45AHKAOQASgjkAs4M5AFSFOQDkhjkAhIg5ACWKOQDGizkAVo05APaOOQCXkDkAOJI5AMiTOQBolTkACZc5AJmYOQA6mjkA2ps5AHudOQALnzkArKA5AE2iOQDtozkAjqU5AB6nOQC+qDkAX6o5AACsOQCQrTkAMK85ANGwOQBysjkAArQ5AKK1OQBDtzkA5Lg5AHS6OQAUvDkAtb05AFa/OQDmwDkAhsI5ACfEOQC3xTkAWMc5APjIOQCZyjkAKcw5AMrNOQBqzzkAC9E5AJvSOQA81DkA3NU5AH3XOQAe2TkArto5AE7cOQDv3TkAkN85ACDhOQDA4jkAYeQ5AALmOQCS5zkAMuk5ANPqOQBj7DkABO45AKTvOQBF8TkA1fI5AHb0OQAW9jkAt/c5AFj5OQDo+jkAiPw5ACn+OQC5/zkAWgE6APoCOgCbBDoAKwY6AMwHOgBsCToADQs6AK4MOgA+DjoA3g86AH8ROgAgEzoAsBQ6AFAWOgDxFzoAkhk6ACIbOgDCHDoAYx46AAQgOgCUIToANSM6ANUkOgB2JjoABig6AKYpOgBHKzoA6Cw6AHguOgAYMDoAuTE6AEkzOgDqNDoAijY6ACs4OgC7OToAXDs6APw8OgCdPjoALUA6AM5BOgBuQzoAD0U6AJ9GOgBASDoA4Ek6AIFLOgAiTToAsk46AFJQOgDzUToAlFM6ACRVOgDEVjoAZVg6APVZOgCWWzoANl06ANdeOgBnYDoACGI6AKhjOgBJZToA6mY6AHpoOgAaajoAu2s6AFxtOgDsbjoAjHA6AC1yOgDOczoAXnU6AP52OgCfeDoAQHo6ANB7OgBwfToAEX86ALKAOgBCgjoA4oM6AIOFOgAkhzoAtIg6AFSKOgD1izoAlo06ACaPOgDGkDoAZ5I6AAiUOgCYlToAOJc6ANmYOgBpmjoACpw6AKqdOgBLnzoA26A6AHyiOgAdpDoAvaU6AE2nOgDuqDoAjqo6AC+sOgC/rToAYK86AACxOgChsjoAQrQ6ANK1OgBytzoAE7k6AKO6OgBEvDoA5L06AIW/OgAVwToAtsI6AFbEOgD3xToAh8c6ACjJOgDIyjoAacw6AArOOgCazzoAOtE6ANvSOgB81DoADNY6AKzXOgBN2ToA7to6AH7cOgAe3joAv986AGDhOgDw4joAkOQ6ADHmOgDS5zoAYuk6AALrOgCj7DoAM+46ANTvOgB08ToAFfM6AKX0OgBG9joA5vc6AIf5OgAX+zoAuPw6AFj+OgD5/zoAmgE7ACoDOwDKBDsAawY7AAwIOwCcCTsAPAs7AN0MOwB+DjsADhA7AK4ROwBPEzsA8BQ7AIAWOwAgGDsAwRk7AFEbOwDyHDsAkh47ADMgOwDDITsAZCM7AAUlOwClJjsANSg7ANYpOwB2KzsAFy07AKcuOwBIMDsA6DE7AIkzOwAZNTsAujY7AFo4OwD7OTsAizs7ACw9OwDMPjsAbUA7AP1BOwCeQzsAPkU7AN9GOwBvSDsAEEo7ALBLOwBRTTsA4U47AIJQOwAiUjsAw1M7AFNVOwD0VjsAlFg7ADVaOwDWWzsAZl07AAZfOwCnYDsASGI7ANhjOwB4ZTsAGWc7ALpoOwBKajsA6ms7AIttOwAbbzsAvHA7AFxyOwD9czsAjXU7AC53OwDOeDsAb3o7AP97OwCgfTsAQH87AOGAOwBxgjsAEoQ7ALKFOwBThzsA44g7AISKOwAkjDsAxY07AFWPOwD2kDsAlpI7ADeUOwDYlTsAaJc7AAiZOwCpmjsASpw7ANqdOwB6nzsAG6E7AKuiOwBMpDsA7aU7AI2nOwAdqTsAvqo7AF6sOwD/rTsAj687ADCxOwDQsjsAcbQ7ABK2OwCitzsAQrk7AOO6OwCEvDsAFL47ALS/OwBVwTsA9sI7AIbEOwAmxjsAx8c7AGjJOwD4yjsAmMw7ADnOOwDJzzsAatE7AArTOwCr1DsAO9Y7ANzXOwB82TsAHds7AK3cOwBO3jsA7t87AI/hOwAf4zsAwOQ7AGDmOwAB6DsAkek7ADLrOwDS7DsAc+47ABTwOwCk8TsARPM7AOX0OwCG9jsAFvg7ALb5OwBX+zsA+Pw7AIj+OwAoADwAyQE8AGoDPAD6BDwAmgY8ADsIPADcCTwAbAs8AAwNPACtDjwAThA8AN4RPAB+EzwAHxU8AMAWPABQGDwA8Bk8AJEbPAAyHTwAwh48AGIgPAADIjwAkyM8ADQlPADVJjwAdSg8AAUqPACmKzwARi08AOcuPAB3MDwAGDI8ALgzPABZNTwA6TY8AIo4PAAqOjwAyzs8AFs9PAD8PjwAnEA8AD1CPADNQzwAbkU8AA5HPACvSDwAP0o8AOBLPACATTwAIU88ALFQPABSUjwA8lM8AJNVPAA0VzwAxFg8AGRaPAAFXDwApl08ADZfPADWYDwAd2I8ABhkPACoZTwASGc8AOloPACKajwAGmw8ALptPABbbzwA63A8AIxyPAAsdDwAzXU8AF13PAD+eDwAnno8AD98PADPfTwAcH88ABCBPACxgjwAQYQ8AOKFPACChzwAI4k8ALOKPABUjDwA9I08AJWPPAAlkTwAxpI8AGaUPAAHljwAl5c8ADiZPADYmjwAeZw8AAmePACqnzwASqE8AOuiPAB7pDwAHKY8AL2nPABdqTwA7ao8AI6sPAAurjwAz688AF+xPAAAszwAoLQ8AEG2PADitzwAcrk8ABK7PACzvDwAVL48AOS/PACEwTwAJcM8ALXEPABWxjwA9sc8AJfJPAAnyzwAyMw8AGjOPAAJ0DwAmdE8ADrTPADa1DwAe9Y8AAvYPACs2TwATNs8AO3cPAB93jwAHuA8AL7hPABf4zwA7+Q8AJDmPAAw6DwA0ek8AHLrPAAC7TwAou48AEPwPADT8TwAdPM8ABT1PAC19jwARfg8AOb5PACG+zwAJ/08ALf+PABYAD0A+AE9AJkDPQApBT0AygY9AGoIPQALCj0Amws9ADwNPQDcDj0AfRA9AA0SPQCuEz0AThU9AO8WPQB/GD0AIBo9AMAbPQBhHT0A8R49AJIgPQAyIj0A0yM9AHQlPQAEJz0ApSg9AEUqPQDVKz0Adi09ABYvPQC3MD0ARzI9AOgzPQCINT0AKTc9ALk4PQBaOj0A+js9AJs9PQArPz0AzEA9AGxCPQANRD0AnUU9AD5HPQDeSD0Af0o9AA9MPQCwTT0AUE89APFQPQCBUj0AIlQ9AMJVPQBjVz0A81g9AJRaPQA0XD0A1V09AHZfPQAGYT0ApmI9AEdkPQDoZT0AeGc9ABhpPQC5aj0ASWw9AOptPQCKbz0AK3E9ALtyPQBcdD0A/HU9AJ13PQAteT0Azno9AG58PQAPfj0An389AECBPQDggj0AgYQ9ABGGPQCyhz0AUok9APOKPQCDjD0AJI49AMSPPQBlkT0A9ZI9AJaUPQA2lj0A15c9AHiZPQAImz0AqJw9AEmePQDZnz0AeqE9ABqjPQC7pD0AS6Y9AOynPQCNqT0ALas9AL2sPQBerj0A/q89AJ+xPQAvsz0A0LQ9AHC2PQARuD0Aobk9AEK7PQDivD0Ag749ABPAPQC0wT0AVMM9APXEPQCFxj0AJsg9AMbJPQBnyz0A98w9AJjOPQA40D0A2dE9AHrTPQAK1T0AqtY9AEvYPQDb2T0AfNs9ABzdPQC93j0ATeA9AO7hPQCO4z0AL+U9AL/mPQBg6D0AAOo9AKHrPQAx7T0A0u49AHLwPQAT8j0Ao/M9AET1PQDk9j0Ahfg9ABX6PQC2+z0AVv09APf+PQCHAD4AKAI+AMgDPgBpBT4A+QY+AJoIPgA6Cj4A2ws+AGsNPgAMDz4ArBA+AE0SPgDdEz4AfhU+AB4XPgC/GD4ATxo+APAbPgCQHT4AMR8+AMEgPgBiIj4AAiQ+AKMlPgAzJz4A1Cg+AHUqPgAVLD4ApS0+AEYvPgDmMD4AhzI+ABc0PgC4NT4AWDc+APk4PgCaOj4AOjw+ANs9PgBrPz4ADEE+AKxCPgBNRD4A3UU+AH5HPgAeST4Av0o+AE9MPgDwTT4AkE8+ADFRPgDBUj4AYlQ+AAJWPgCjVz4AM1k+ANRaPgB0XD4AFV4+AKVfPgBGYT4A5mI+AIdkPgAXZj4AuGc+AFhpPgD5aj4AiWw+ACpuPgDKbz4Aa3E+APtyPgCcdD4APHY+AN13PgBteT4ADns+AK58PgBPfj4A338+AICBPgAggz4AwYQ+AFGGPgDyhz4Akok+ADOLPgDDjD4AZI4+AAWQPgClkT4ANZM+ANaUPgB2lj4AF5g+AKeZPgBImz4A6Jw+AImePgAZoD4AuqE+AFqjPgD7pD4Ai6Y+ACyoPgDMqT4Abas+AP2sPgCerj4APrA+AN+xPgBvsz4AELU+ALC2PgBRuD4A4bk+AIK7PgAivT4Aw74+AFPAPgD0wT4AlMM+ADXFPgDFxj4AZsg+AAbKPgCWyz4AN80+ANjOPgB40D4AGdI+AKnTPgBK1T4A6tY+AIvYPgAb2j4AvNs+AFzdPgD93j4AjeA+AC7iPgDO4z4Ab+U+AP/mPgCg6D4AQOo+AOHrPgBx7T4AEu8+ALLwPgBT8j4A4/M+AIT1PgAk9z4Axfg+AFX6PgD2+z4Alv0+ADf/PgDHAD8AaAI/AAgEPwCpBT8AOQc/ANoIPwB6Cj8AGww/AKsNPwBMDz8A7RA/AI0SPwAdFD8AvhU/AF4XPwD/GD8Ajxo/ADAcPwDQHT8AcR8/AAEhPwCiIj8AQiQ/AOMlPwBzJz8AFCk/ALQqPwBVLD8A5S0/AIYvPwAmMT8AxzI/AFc0PwD4NT8AmDc/ADk5PwDJOj8Aajw/AAo+PwCrPz8AO0E/ANxCPwB8RD8AHUY/AK1HPwBOST8A7ko/AI9MPwAfTj8AwE8/AGBRPwABUz8AkVQ/ADJWPwDSVz8Ac1k/AANbPwCkXD8ARF4/ANRfPwB1YT8AFmM/ALZkPwBXZj8A52c/AIhpPwAoaz8AyWw/AFluPwD6bz8AmnE/ADtzPwDLdD8AbHY/AAx4PwCteT8APXs/AN58PwB+fj8AH4A/AK+BPwBQgz8A8IQ/AICGPwAhiD8Awok/AGKLPwDyjD8Ak44/ADSQPwDVkT8AdZM/AAWVPwCmlj8ARpg/AOeZPwB3mz8AGJ0/ALiePwBZoD8A6aE/AIqjPwAqpT8Ay6Y/AFuoPwD8qT8AnKs/AD2tPwDNrj8AbrA/AA6yPwCvsz8AP7U/AOC2PwCAuD8AIbo/ALG7PwBSvT8A8r4/AILAPwAjwj8AxMM/AGTFPwD0xj8Alcg/ADbKPwDWyz8AZs0/AAfPPwCo0D8ASNI/AOnTPwB51T8AGtc/ALrYPwBb2j8A69s/AIzdPwAs3z8AzeA/AF3iPwD+4z8AnuU/AD/nPwDP6D8AcOo/ABDsPwCx7T8AQe8/AOLwPwCC8j8AI/Q/ALP1PwBU9z8A9Pg/AJX6PwAl/D8Axv0/AGb/PwAHAUAAlwJAADgEQADYBUAAaAdAAAkJQACqCkAASgxAANoNQAB7D0AAHBFAAL0SQABdFEAA7RVAAI4XQAAuGUAAzxpAAF8cQAAAHkAAoB9AAEEhQADRIkAAciRAABImQACzJ0AAQylAAOQqQACELEAAJS5AALUvQABWMUAA9jJAAJc0QAAnNkAAyDdAAGg5QAD4OkAAmTxAADo+QADaP0AAakFAAAtDQACsREAATEZAAO1HQAB9SUAAHktAAL5MQABfTkAA709AAJBRQAAwU0AA0VRAAGFWQAACWEAAollAAENbQADTXEAAdF5AABRgQACkYUAARWNAAOZkQACGZkAAFmhAALdpQABYa0AA+GxAAIhuQAApcEAAynFAAGpzQAD6dEAAm3ZAADx4QADceUAAfXtAAA19QACufkAAToBAAO+BQAB/g0AAIIVAAMCGQABhiEAA8YlAAJKLQAAyjUAA045AAGOQQAAEkkAApZNAAEWVQADVlkAAdphAABaaQACmm0AAR51AAOieQACIoEAAGKJAALmjQABapUAA+qZAAIqoQAArqkAAzKtAAGytQAANr0AAnbBAAD6yQADes0AAf7VAAA+3QACwuEAAULpAAPG7QACBvUAAIr9AAMLAQABjwkAA88NAAJTFQAA0x0AAxMhAAGXKQAAGzEAAps1AAEfPQADX0EAAeNJAABjUQAC51UAASddAAOrYQACK2kAAK9xAALvdQABc30AA/OBAAJ3iQAAt5EAAzuVAAG7nQAAP6UAAn+pAAEDsQADg7UAAge9AABHxQACy8kAAUvRAAOL1QACD90AAJPlAAMT6QABU/EAA9f1AAJb/QAA2AUEAxgJBAGcEQQAIBkEAqAdBADgJQQDZCkEAegxBABoOQQCqD0EASxFBAOwSQQCNFEEALRZBAL0XQQBeGUEA/hpBAJ8cQQAvHkEA0B9BAHAhQQARI0EAoSRBAEImQQDiJ0EAcilBABMrQQC0LEEAVC5BAOUvQQCFMUEAJjNBAMY0QQBWNkEA9zdBAJg5QQA4O0EAyDxBAGk+QQAKQEEAqkFBADpDQQDbREEAfEZBABxIQQCsSUEATUtBAO5MQQCOTkEAL1BBAL9RQQBgU0EAAFVBAKFWQQAxWEEA0llBAHJbQQACXUEAo15BAERgQQDkYUEAdGNBABVlQQC2ZkEAVmhBAOZpQQCHa0EAKG1BAMhuQQBYcEEA+XFBAJpzQQA6dUEAynZBAGt4QQAMekEArHtBADx9QQDdfkEAfoBBAB6CQQC/g0EAT4VBAPCGQQCQiEEAMYpBAMGLQQBijUEAAo9BAKOQQQAzkkEA1JNBAHWVQQAVl0EApZhBAEaaQQDmm0EAh51BABefQQC4oEEAWKJBAPmjQQCJpUEAKqdBAMqoQQBaqkEA+6tBAJytQQA8r0EAzbBBAG2yQQAOtEEArrVBAD63QQDfuEEAgLpBACC8QQCwvUEAUb9BAPLAQQCSwkEAIsRBAMPFQQBkx0EABMlBAJTKQQA1zEEA1s1BAHbPQQAG0UEAp9JBAEjUQQDo1UEAiddBABnZQQC62kEAWtxBAPvdQQCL30EALOFBAMziQQBt5EEA/eVBAJ7nQQA+6UEAzupBAG/sQQAQ7kEAsO9BAEDxQQDh8kEAgvRBACL2QQCy90EAU/lBAPT6QQCU/EEAJP5BAMX/QQBmAUIABgNCAKcEQgA3BkIA2AdCAHgJQgAZC0IAqQxCAEoOQgDqD0IAehFCABsTQgC8FEIAXRZCAOwXQgCNGUIALhtCAM4cQgBeHkIA/x9CAKAhQgBAI0IA4SRCAHEmQgASKEIAsilCAFMrQgDjLEIAhC5CACQwQgDFMUIAVTNCAPY0QgCWNkIAJjhCAMc5QgBoO0IACD1CAJg+QgA5QEIA2kFCAHpDQgAKRUIAq0ZCAExIQgDsSUIAfEtCAB1NQgC+TkIAXlBCAO5RQgCPU0IAMFVCANBWQgBgWEIAAVpCAKJbQgBCXUIA0l5CAHNgQgAUYkIAtGNCAFVlQgDlZkIAhmhCACZqQgDHa0IAV21CAPhuQgCYcEIAOXJCAMlzQgBqdUIACndCAKt4QgA7ekIA3HtCAHx9QgAMf0IArYBCAE6CQgDug0IAfoVCAB+HQgDAiEIAYIpCAPCLQgCRjUIAMo9CANKQQgBikkIAA5RCAKSVQgBFl0IA1JhCAHWaQgAWnEIAtp1CAEafQgDnoEIAiKJCACikQgDJpUIAWadCAPqoQgCaqkIAO6xCAMutQgBsr0IADLFCAJ2yQgA9tEIA3rVCAH63QgAOuUIAr7pCAFC8QgDwvUIAgL9CACHBQgDCwkIAYsRCAPLFQgCTx0IANMlCANTKQgBkzEIABc5CAKbPQgBG0UIA1tJCAHfUQgAY1kIAuNdCAEjZQgDp2kIAitxCACreQgDL30IAW+FCAPziQgCc5EIAPeZCAM3nQgBu6UIADutCAJ7sQgA/7kIA4O9CAIDxQgAQ80IAsfRCAFL2QgDy90IAgvlCACP7QgDE/EIAZP5CAPT/QgCVAUMANgNDANYEQwBmBkMABwhDAKgJQwBIC0MA2AxDAHkOQwAaEEMAuhFDAEoTQwDrFEMAjBZDAC0YQwC8GUMAXRtDAP4cQwCeHkMALiBDAM8hQwBwI0MAECVDALEmQwBBKEMA4ilDAIIrQwASLUMAsy5DAFQwQwD0MUMAhTNDACU1QwDGNkMAZjhDAPY5QwCXO0MAOD1DANg+QwBoQEMACUJDAKpDQwBKRUMA2kZDAHtIQwAcSkMAvEtDAExNQwDtTkMAjlBDAC5SQwC+U0MAX1VDAABXQwCgWEMAQVpDANFbQwByXUMAEl9DAKJgQwBDYkMA5GNDAIRlQwAUZ0MAtWhDAFZqQwD2a0MAhm1DACdvQwDIcEMAaHJDAPhzQwCZdUMAOndDANp4QwBqekMAC3xDAKx9QwBMf0MA3IBDAH2CQwAehEMAvoVDAE6HQwDviEMAkIpDADCMQwDAjUMAYY9DAAKRQwCikkMAMpRDANOVQwB0l0MAFZlDAKSaQwBFnEMA5p1DAIafQwAWoUMAt6JDAFikQwD4pUMAiKdDACmpQwDKqkMAaqxDAPqtQwCbr0MAPLFDANyyQwBttEMADbZDAK63QwBOuUMA3rpDAH+8QwAgvkMAwL9DAFDBQwDxwkMAksRDADLGQwDTx0MAY8lDAATLQwCkzEMANM5DANXPQwB20UMAFtNDAKbUQwBH1kMA6NdDAIjZQwAY20MAudxDAFreQwD630MAiuFDACvjQwDM5EMAbOZDAPznQwCd6UMAPutDAN7sQwBu7kMAD/BDALDxQwBQ80MA4PRDAIH2QwAi+EMAwvlDAFL7QwDz/EMAlP5DADQARADEAUQAZQNEAAYFRACmBkQARwhEANcJRAB4C0QAGA1EAKgORABJEEQA6hFEAIoTRAAaFUQAuxZEAFwYRAD9GUQAjBtEAC0dRADOHkQAbiBEAP4hRACfI0QAQCVEAOAmRABwKEQAESpEALIrRABSLUQA4i5EAIMwRAAkMkQAxDNEAFU1RAD1NkQAljhEADY6RADGO0QAZz1EAAg/RACoQEQAOEJEANlDRAB6RUQAGkdEAKpIRABLSkQA7EtEAIxNRAAcT0QAvVBEAF5SRAD+U0QAjlVEAC9XRADQWEQAcFpEAABcRAChXUQAQl9EAOJgRAByYkQAE2REALRlRABUZ0QA5GhEAIVqRAAmbEQAxm1EAFZvRAD3cEQAmHJEADh0RADIdUQAaXdEAAp5RACqekQAOnxEANt9RAB8f0QAHIFEAKyCRABNhEQA7oVEAI6HRAAeiUQAv4pEAGCMRAAAjkQAkI9EADGRRADSkkQAcpREAAKWRACjl0QARJlEAOWaRAB0nEQAFZ5EALafRABWoUQA5qJEAIekRAAopkQAyKdEAFipRAD5qkQAmqxEADquRADKr0QAa7FEAAyzRACstEQAPbZEAN23RAB+uUQAHrtEAK68RABPvkQA8L9EAJDBRAAgw0QAwcREAGLGRAACyEQAkslEADPLRADUzEQAdM5EAATQRACl0UQARtNEAObURAB21kQAF9hEALjZRABY20QA6NxEAIneRAAq4EQAyuFEAFrjRAD75EQAnOZEADzoRADM6UQAbetEAA7tRACu7kQAPvBEAN/xRACA80QAIPVEALD2RABR+EQA8vlEAJL7RAAi/UQAw/5EAHUARQAEAkUApQNFAEYFRQDmBkUAdghFABcKRQC4C0UAWA1FAOgORQCJEEUAKhJFAMoTRQBaFUUA+xZFAJwYRQA8GkUAzRtFAG0dRQAOH0UAniBFAD4iRQDfI0UAgCVFACAnRQCwKEUAUSpFAPIrRQCSLUUAIi9FAMMwRQB0MkUABDRFAKU1RQBGN0UA5jhFAHY6RQAXPEUAuD1FAFg/RQDoQEUAiUJFACpERQC6RUUAWkdFAPtIRQCcSkUAPExFAMxNRQBtT0UAHlFFAK5SRQBPVEUA8FVFAIBXRQAgWUUAwVpFAGJcRQACXkUAkl9FADNhRQDUYkUAdGRFAAVmRQClZ0UARmlFAOZqRQB2bEUAF25FALhvRQBYcUUA6HJFAIl0RQAqdkUAyndFAFp5RQD7ekUAnHxFADx+RQDMf0UAbYFFAA6DRQCuhEUAPoZFAN+HRQCAiUUAIItFALCMRQBRjkUA8o9FAJKRRQAik0UAw5RFAGSWRQAEmEUAlJlFADWbRQDWnEUAdp5FAAagRQCnoUUASKNFAOikRQB4pkUAGahFALqpRQBaq0UA6qxFAIuuRQAssEUAzLFFAFyzRQD9tEUAnrZFAD64RQDOuUUAb7tFABC9RQCgvkUAUcBFAOHBRQCCw0UAIsVFALLGRQBTyEUA9MlFAJXLRQAkzUUAxc5FAGbQRQAG0kUAltNFADfVRQDY1kUAaNhFAAjaRQCp20UASt1FANreRQB64EUAG+JFALzjRQBc5UUA/eZFAJ7oRQA+6kUAzutFAG/tRQAQ70UAsPBFAEDyRQDh80UAgvVFACL3RQCy+EUAU/pFAPT7RQCU/UUAJP9FAMUARgBmAkYABgRGAJYFRgBIB0YA6AhGAHgKRgAZDEYAug1GAFoPRgDqEEYAixJGACwURgDNFUYAXBdGAP0YRgCeGkYAPhxGAM4dRgBvH0YAECFGAKAiRgBAJEYA4SVGAIInRgAiKUYAsipGAFMsRgD0LUYAlC9GACUxRgDFMkYAZjRGAAY2RgCWN0YANzlGANg6RgBoPEYACD5GAKk/RgBKQUYA2kJGAHpERgAbRkYAvEdGAFxJRgDsSkYAjUxGAC5ORgDOT0YAXlFGAP9SRgCgVEYAQFZGAOFXRgCCWUYAIltGALJcRgBTXkYA9F9GAJRhRgAkY0YAxWRGAGZmRgAGaEYAlmlGADdrRgDYbEYAeG5GAAhwRgCpcUYASnNGAPt0RgCcdkYAPHhGAMx5RgBte0YADn1GAK5+RgA+gEYA34FGAICDRgAQhUYAsIZGAFGIRgDyiUYAkotGACKNRgDDjkYAZJBGAASSRgCUk0YANZVGANaWRgBmmEYABppGAKebRgBYnUYA6J5GAImgRgAqokYAuqNGAFqlRgD7pkYAnKhGAD2qRgDdq0YAfq1GAB6vRgCusEYAT7JGAPCzRgCQtUYAILdGAMG4RgBiukYAArxGAKO9RgBEv0YA5MBGAHTCRgAVxEYAtsVGAFbHRgD3yEYAmMpGACjMRgDIzUYAac9GAArRRgCq0kYAOtRGANvVRgB810YAHdlGAL3aRgBe3EYA/t1GAI7fRgAv4UYA0OJGAHDkRgAi5kYAwudGAFLpRgDz6kYAlOxGADTuRgDE70YAZfFGAAbzRgCW9EYANvZGANf3RgB4+UYACPtGAKj8RgBJ/kYA6v9GAIoBRwAaA0cAuwRHAFwGRwDsB0cAjAlHAD4LRwDeDEcAbg5HAA8QRwCwEUcAQBNHAOAURwCBFkcAIhhHAMIZRwBSG0cA8xxHAJQeRwAkIEcAxCFHAGUjRwAGJUcApiZHADYoRwDoKUcAeCtHABgtRwC5LkcAWjBHAPoxRwCKM0cAKzVHAMw2RwBsOEcA/DlHAJ07RwA+PUcAzj5HAG5ARwAPQkcAsENHAEBFRwDgRkcAgUhHACJKRwDCS0cAUk1HAPNORwCUUEcANVJHAMRTRwBlVUcABldHAKZYRwA2WkcA11tHAHhdRwAIX0cAqGBHAEliRwDqY0cAemVHABpnRwC7aEcAXGpHAPxrRwCNbUcALW9HAM5wRwBuckcA/nNHAJ91RwBAd0cA4HhHAHB6RwARfEcAsn1HAEJ/RwDigEcAg4JHACSERwC0hUcAVIdHAPWIRwCWikcANoxHAMaNRwBnj0cACJFHAKiSRwA4lEcA2ZVHAHqXRwAamUcAqppHAEucRwDsnUcAfJ9HAByhRwC9okcAXqRHAO6lRwCOp0cAL6lHANCqRwBgrEcAAK5HAKGvRwBCsUcA4rJHAHK0RwATtkcAtLdHAFS5RwDkukcAhbxHACa+RwDGv0cAVsFHAPfCRwCYxEcAKMZHAMjHRwBpyUcACstHAJrMRwA6zkcA289HAHzRRwAM00cArNRHAE3WRwDu10cAjtlHAB7bRwC/3EcAYN5HAADgRwCQ4UcAMeNHANLkRwBy5kcAAuhHAKPpRwBE60cA1OxHAHXuRwAV8EcAtvFHAEbzRwDm9EcAh/ZHACj4RwC4+UcAWPtHAPn8RwCa/kcAOgBIAMoBSABrA0gADAVIAKwGSAA8CEgA3QlIAH4LSAAODUgArg5IAE8QSADwEUgAgBNIACAVSADBFkgAYhhIAPIZSACSG0gAMx1IANQeSAB0IEgABCJIAKUjSABGJUgA5iZIAHYoSAAXKkgAuCtIAEgtSADoLkgAiTBIACoySAAA</prop>
				<prop name="Temps">REFSWgAAWSECAIBZHP89CtejcP07QP+4HoXrUXg8QN0z/vI+QHHu8RBA+0BS9vExQUCuR//hehQOQkDD9d8oXI8CQ/3z80PuFQPOREAYAK5HwftFQPjwuB6lRkBu7/E9ikdFA6pIBQP3kElARwEKd0pAvXs4AOFaS0Du8j33TECkYADXI01Afylcj8L1CE4lBK1OXQMHUF0EUH0D6O9QQM3MpwBcUUBtHz4BzlEFA0BSDQPbsVL98yNTrQOuU7YFAyBUDQORVHUDA71VPQN1VUBm9gHmfVV9A1hWQJqZBxDvyVZA9iAAwlVX7nUDw1dAgAAoXC+tWG0DnVgdBFmtAz5tWUUDKlldA/dY9fPbqFg9A2VYxQRYQL3sQACF61dAZwF6a9RXrQRXZQPKV/XzQciEH5YfqB+yEQ4SxcQfEBYV3h8YEw4CwfwfBiXp8iHAHC8uLzgj7vK9RC9WLQhuL4ArZhK7lCeOL7Avwi8E1C8GErnsJ94v+C/qLyw/gBY/MD9COVY/gD+SP6Q/SAI2AbesP84/uDu+P7g/Ck8AJE8eTzBPQk/sP25PYE+iTwCUT5ZPsE/ST+xP/k+ITyJfAAxfJl8wX0JfjF+GX7BfYl8AvF/OX7hfol8MbxZvKG86bwBUb0ZvcG+Cb5xvnm+Qb7pvAMxv3m9oX/JvNH8mfzh/Sn8ADH9uf4B/mn+8f9Z/qH/KfwAEj/Z/II8yj0yP/l9oj4KPAIyPro+oj3qPzI+2jwif8o8A5I8en1B/Up9sn3afcJ+KnwCcn6af2J/ij/Sf9p8gr+qfAESvLq9Yr9KfhK+Wr3Cvwq8AtK/er/ivGr/srwa/IL8qvwB0v26/UL9Kv7y/jr+4v/K/AOS/3r8Iz/q/LM8WzyDPUs8AfM+Wz4jPus/Ez6bP0M8S3wD0zybfON9K31zfdt+I3/rPAJzfpt/A38rf7N+u36DfGu8ALO9G72DvAu9075bvqO+S7wC877bviO/S7wz/Bv8g/xr/AEz//u9o/3r/rP9W/8D/4v8A9P/G/9j/ov8sD0YPKA+y/wCEDzYPWA9qD8wPpg/oD/oPAAwf3g8IDxIfXB8mHxgfgh8AlB+mH7gfyh/cH04faB8CLwAkLxYvKC9iL3Qvfi94H5ovALwv1i/IL/Iv/C8OPyA/Kj8ARD9WP2A/cj9ML5Y/sD/CPwDcP+4/yD/SPxxPJk+gP1JPADxPRi9oT3pPrE+GT6BP4k8ABF8WX8BP8k88X0ZfWF8CXwB8X45fYF+qX9xfzl/wXwJvABRvxl8wb3JfZG92b4hvUm8ApG8+b7Bvwm/kb95vEH/CXwAsf95fMH9af3x/nn+If5p/AMR/dn/Qf/J/HI/WfzCPQo8ADI/ef3iPYo+Uj26PuI/SjwDsj96P6I8KnzSfLp9An1KfAISfZp8gn5qfzJ+un9if6p8A/J8WrwivMq9Mr06vuJ9CrwCkr36vsK/Cr9yv/q+Irxq/ACS/Lr9AvyK/dL+Gv1i/or8AtL++v5C/ar/0v/6/GM9CzwAMzy7PcM9Kz4TPXs+Qz6LPAOTPps/gzwrfHN8m3zjfSt8AVN9u33jfAt+0317fuN/q3wAE79bfEO8q7xzvTu9A70rvAITvbu+A78rvtO/e76jvAv8A7O82/0j/Cv9U/27/eP8a/wCk/67/qP/S3+T/Bg/I//L/ACQPDg9gD0IPdA+WD5D/wg8ArA+uD+gPyg8EH34PEB8yHwBMHzYPaB8iH5wfdh+oH8ofANQf1h/oHxIvJC82L0gvWi8AfC92L2gvoi+0L8Yv2C/qLwD8L/4vED86P0Q/Lj9gP5IvAKQ/nj+4P9I/3D/mP/A/Ck8A/D8OT1hPIk88T15PaE+STwC0T35PeE/ST/RPBl8wXxpfAFRfTl9oX3pfjF/mT7Bfol8A1F/GX/Bf6l8kbxZvCG9SbwBEb15vWD+Sb7Rvvm/Qb7pvAPRvBn/wbzJ/PH9Ofzh/Yn8AHH9+f5h/on+8f7Z/2H8CjwDsfzaP8H8qj2yPFo8Qj3qPAJyPfo/Ij9qP5I+ujxCf8o8ANJ9Gn1ifap98nx6f+I+KnwDEn+afyJ/anwyvJq+gbzqvAFSvFq9wr2KvnK92r7iv0q8A7K/+r8ivKr8Mvwa/SK9yvwA8v5a/YL+Cv8S/tr+Iv9K/AOy/Fs/4vwLPPM9uz4DPks8ApM9ezwjPqs/Uz+7PAN8S3wC8z97PWN8i33Tfjt8434rfALTftt/A3+Lf/N8e7xDvOu8ARO9W77Dfcu+E74bvwO+y7wDc757v0O8C/xT/Lv/w7yL/AFz/xu+Y/6r/hP/O/7j/yvn/w/UoXI+iV0D3XI/CBwBXQArX/6NwPRpXQBSu/0fhetRWQKRwfz0K15NWQDMuAe1TJAQTVsXz11VA/+xRuB6Fm1VAfVJIAOtRVUB7HgF3GlVAx/FH4VQVA2uqVF0DcWQEOlQtA98DVEDNzIcBU0C+FwEKh1NAAJYBUNtTQE8CGFMFA+JS2mUEUh0DdFKFAzxSvUBRALgeBVKVA8CtUZ0DiFFNBFFFAxttUR0D5FBFA6tQxQO3dVBADwI/UI0D9/dPQGYWEYZPQB/axgJPLQOzToUDTE62xQPlTV0DgU2dBE3W3fOZTN3zOVQU2Uu9QCgAo3B9S5UDIL1LxQPFSkBxZhGQXUoFBEpAKQ4BCGQX3fYIAML1SxUDSky2FRNmTAUTb0wtA3NctBcfARRuTBUDaqwXAK4V1h3WFf4f2BPOFc4VthUALi9AL7ofXCduL4Avki+kL2pPAnisFKZUFJlNfRRtTiUDg0/FAzVQZRPbrVAFAyJRjQOXUbZVAwpSzROeUgU0U5pVAyqkBBJT7QTMBLBtUhUTdlJ9E0BSHRNbDlKdA/hRhQPsBDSR6mQ/XjUeEu6EN34S8ESUN04C8aQ/rjUmAvPEP0DONZ4T5D/2PwBDxvL3FEcA/jVWNRZNFkVWNU5PYE9aMQIWAvp8T3ZPoE+ST8RP1k/U6E/6T1EFE//UNDNSWg0DnLQEFFMFE4+MBGsHVB0TfmwEEVWdE2uFVf1EVZUDcFY1FG1WnQNYV50DyFedE1s1WM0TvlhNVFmVA9sQWS0D41idA6hYtt3zaViNAydYnRPlbVdFA7tXfROwVx0Tga7cV9ZV7l0mEwRnnhK1ABRvJm84b0pp5r9o+1ZveG+Aam+sb75vWP/K8QZlFgKKbVeNA0dXFRMGV00D27FWBQNyVl0DMVa2HQP0VZ0DuFXNE35tVR0DRFWFAwxVFRNbxlTNE45UxfNXRFRbHlQVE+ZTXQOxHDRbelMtA0NTZRP9VDRtyEQ0kFKNE1hS9SRoFDRrMMYCtVw0fFFVFK1RXQMBUQ0DzPwElbYEFF9QnQMoUCUD42VPfXRPDRQsFIxOjRNbKE5dA8FNlQNgLITbAE1lE51MZRM9TLaNE8hLhQNsS00DEbZkFL1KnROVSi10SlqNAxekFIpLnQRMnRMBVewXpi/AG8YfGCvWFcaNAEYvCJ9qLyyfPp9Qn2KftC/Yfp+4K5YCgEwNA/xMjF0ETBTZTjWE/AeOEujVUH0TYLx01dQESFLUzVTMBCCMBCc0VP9SqgUTz6wEmkw0XswEMAK8BAysBANQZj3ek3Q/fj8AkD+iP9Q/tq/gP9qv7K9GTQAmTR6/ML9yT0y/Pr3GBd7yq0lSjQPXrHRSHDTK2qQEQlx0t1RlEy1Vti0Do1XF8xdWxSRWZo0TGFdVdNy0/ldVJK1YhQPcWFUEWR0DBLVZTQPBxFSFWMUDRRVYBcRYHRPOTGfeXeZdAAZtBm9IYw5vkM+aaZZvsM8Aws/Mz/bPCN8a3yzf9v8IA6pWAmr8ZCf8ZOckdKRqJARjbFQl1LTYVT2E2ry0Y0QEK1UFA/JUat30VAUDgrTUSVTFBNZEVM5TFROWlARgUzIdhFOtNIS0uVLdJEw0rT6kdAhSXQPRBDSaVVEFA2JcNCzEpVAdE6u+UBUDevwERUTkDqVQlcRPLRQUFObMlICtTt3zGU49hE0NAzxVTVUD2rSUfLSUHKyUC8BLLeRLjRZmA4QXZhIL3UpdA0FsFLvgHoNUFAFZHJ+WnbaPMP/KifaPYP8AGp+E/5b/qP96n8z/xv/Y/8y6KY4SqEx91JTkXE62fRNQT80THlCFc5NiTOQKJOdONd4CgVKFc6nzNKX01CEMpPe0BMSiDDR+VDT7kGYSHWQEAwAE5MOgVq9or3KvjK+Or6ivABofzK8+H1AbLk0Wv4AfMkkQRr9ov7IfDFwfjAd+BVYjoDxXxnO81LPQxuJoRHTcWVUtBHzUw1bVYzd8V1r2kjj8tKpYxeRZFYNLHFmt1FjNVPS0fLxXStZi5wx0wWzHFoKspC8ARsVuzVbP4C9yzwQ/Fj8oPwDqz9zPRj9wP4I/lD8+3d7TVVeV40x8VAiEVMUkdLWEbFRFzLQGVt1jyZlVNVQsdEhVVQRMdNY21NSeVP1jZ1RtBLTUrfl0dMFTxXRTHcRTUFUEDKSTsOaSoIS0aVwErTEkVPxR/WO3/ASANPSVnKQRTKTaUM20ROQzblA9JOx0708F5ASEqxpPddO0LAVOnaRNihWETaXUTd1ElIf+svplSyXkS+XmptLrSs3mWM7lxuV20nRLTRRLBXMLRkwFc2YED/b/IP9y/wCsX37/0F/iX2xf/v+IXwJvIDxvTm9gb2phNgLOvJ9Og6VPXXRQfWSsREbMFLqK3HQsnAS9BKc240REDKpURN4kpKoc5HE8pDwALKRbALYVfqVOrcYNfq/4DwCarwwffn84H6J/dB/+r4gfAJof/H++H7gTJo+4E369/trVM1RErgylVKXTm1SWpQMTVdWTpcS33rNWpk1zAFf1ZPQk47w0VilYDcbmE1m1sw1kJPuwNsZSn1g1A15YreQsxAPeV/2U1Cc+z1DP8i/8LwD+L2CfcplWnaY/WD+Sn8SfQNaf6J/6n0TXViNc1HpM1NU5vDT2zLS2dNRkVlqFJFbN4+pVNQOuvLSrc1UtpFV1AwEERMjUvNf341SdRFQ1A95TxtUzpVP9Fj4jrKT/UlJ1JFIVxJwETYy0F2wEa+BRtdOpbHRxUaXTsTu0dUTnttKJUAXjU1lQzWQUtNlPTXNwnGStB5xkh04d4yFMtMG1TeXUTdXjAk0d46FahGRBZFTmS7XTeRxUZRr05MjU5x7CxUrNZApMVJQsVAv872ZvCG/yXwC8X8ZdFs/4v0rPXM8mbxBvYOq/jM+Gz+C7LiKQTP1GlE613qNPteMAPA9WAn60bHe2MmcU5NhSxQMqsVPN4zvQxuL4Uu0zxqoM5I5M1FaUBCjcpAcArA+2DdYPQH9af8Tfhn/o3wCafwzvvn/Qe/Z/UO9i73TvALYfeON+RVYFHgPcpGNA9mO1U8UEU6UDY1TNM9iqHEROdKTBhIQ1VKSqsPQ0M6CmJS4iIFiFo5K2XCT4WM1DI1m1swStWb2jz1g9Q4HkhD4KVCT6HKTKrJeuLxifKpEAJp+g/7L/rJ/W/+j/sp8EDwAeDzAPQg9UDw6tVoO8Nz5StVqMBBpEJNhW1TOVokykVzwkk4CmQ1U9Q5FajIRXDEQeVYUj5xxEK65U1TN1HEQ+JEQLICw+RebCi1MdtFPthKSkVeXsFK5k1HhkREB8R6rWM1HNg41E5Fek1B5ajNVQPUOxUL1jfBS0szlQRYR0FKFPLaRPmtUz1eREcE7dZJRkqC1NvaMvTZWj0bzH3qMtTL1jvEuFo2KUtEtQisZjSq1ESi1WrgNUVNUGVFQ1TO0UxM9+E8zP/r8AEM8iz1wvni+wL8IvNC9WL8DgL/IvBD9ub4BjzoKdTRa9Y5xOlYRP/aR0F+YybSV81JpR5YMuUt2EsgR1Uy1EPNQaU82D7alSnZTMZIBU1D7MpBUCxGT9FH+O1S59nt1Of8DfANrfRE/+32hPekk+7Ubv8H+Aeu/MT95PII9Cgb6jVEQzmkQUnEzUFlPFBMzkCmlUTTQEFBGMhIdVRRS2XKRuVvXj5VYtM1iojARj8G5TWLWzxFT0Gk1ZLTMYWVWk9ISuxIQDb1jlxPSHxmMEn3b9lv8A+F/C/xxvLm9AbwIPVG8OD4BoD5pvrG++b6CbFmUWs1dSjaRXJfRMpLc8pHZkVKj74OZDVFS87OSBfKRIrHSvlqKRVMW0VBX0VCzN5raytFO1E3y0r3ZTWVId9DTUWlK1syRU1DCr0AZz9Ke2EjxRNfSENGvOUCXzmBy0Y1DNgy0tBNTzT7WzdDy3tuKto0y0QU7Ng91stIFWVDQcTf0UTI0DSnQkKe+0t2bSOOwU4gQnFmNGpLQFS010vLfmgk48hAFqPC9GLxA/yo90L86PAJ8AEp8knxY/MD+6j1yfbp+Qm2q24oPkFPx0tOFN9c5argJ3fBTsUO0UUfXjtdWsREiMNL9StRMsDDzXThIFU+WUjDcm1SYjAJQ1zKR7QJ7VjtXuP6DfEk8AJE8uT1BPWk/Mr96viE+aTwCsT+ZP8E+S7/xPjhO07xYV1m6izlNd00Y8VL1UrMUU3ASnVQXTMxx0qFD85JsAXjOM9AAs9HNE9K3hrFQfWdVz/iT0yKq0VItU9Eok9Agc9NIAfAfOXeZfCG8Sb3TPhs+YzwByb7zPts/gz/LPBN8W33APqIIBfgXekqJc9Gpc9CrSXPTqxLcGImYE9BlW2rUT3Ly0o1Ul82hVWK225qOstL9UnbOGXHShQGR0O1Amw6Q0mhQUY0jM5Aug9uL19JfuYnmUdM1C/JQMUuWWbqKeUWJ11FGdNCS19HSzUNVz1X7cdEh0NBV0FMFP1u1zXU+9k/e0FIxO2j1zEXzksU19o1BNSvV0TE2ETCUmHoNLRfSWfIQRS/XjxQQnvgNKKFWGbsO05CGk5FWEn6aPAHifOp88/+6PYP9y/4T/lv8AiJ+6/6z/xv8A/xrxvhOklK1jVDRcTm1UT9VzHgr0dJPcdCgc5zalLnMU5Bjz0J41PnIhU/1ktD/uYi1JjDQfUtXzA1QEo6AA5j9gr3Kv3A+er7ivEh/srwA2H0ATNr8guwa/WB9av5QfgP5NjhWukwxUmwBG44S099qMNG90BAhU3TN+VLSl1lbTVd0D4FV1M1VVVi3TxywkN3xUyHRUazpY3VRY7XMNWY1WtOYDBMS4FMR6WO1jKRZ8JOlXPXPBZMdGzaYtAF7PcMtuz+gv+i/MzybfMD+AQj9UP2Y/eD+KPzTfllKYQPRnNlOcNDMgttMEdEd81BsJVoWDy1UtVDR3hnK1D0R02Fx0oFSV1FQsLeRUdPlT1fPDdHdW4o1FlLQOU4W2FkP81GlIfLQbUD5S/bR3XnKAxBS1SiQUE0Sk3FCdM6ctUN0DcFDtYzn0dz6CW4pPnbMmTyV0Th0Gmi5DTf0jlU1VhCSEwVVM3ZRMnbMGPISqfISDUUutlGyHFlN0h8YCbBFLRYYG4wxUZvz/Dv8o/wCSX6RfVv/IX9pf7F/m/wBvABJvNG9Gb1hvYmHWc7SXzgKz3k4FxASEV1At49BVUE2DRMQUutR0LnREQb2kBHMA/pVORR4jUi2DFayUdHI0pD40p44VxgUArgUWfcYP2A/yDxwfbn8oHwCSf6R/Zh94H5If7H+mHaYfQLgfcrmOBS7DbEWUtK5URK0npLSdVC1jEyQkpWlVfdbWs1Y9c/5WLWRaBDTlPCRYWJ2zxuy0WyFZ7bMRWU1T3+y0W6FYLeNgWC0EWIVkAVeltDTPPs+wL8IvPJ/+LwBgn3KfnD9+n5g/up/Mn96f0PCfojlOI1TUeizEOVfEdQTcNLd012aDzLTqVWwNlCQkdVUNwztVhePbAVVFI8pUpWOEVGq9NFSVRFR1Y95TdZNjpVP1FjYjpKT/Ug3Dq7tSdZOF9BRP7BQXqmQE4NQUrIR0cyx0PFQ0517jUA3EUPXkUG0EtVCt5E+lY3RPDcML0U915j4DjGVNnTNnTaZFIwpNDQa2Yk705PU2xOSFS50zJ0tVRMznLF7j1OQaS9W0Sw1W/tIBWSxnbl94XyJv/L+uX8BfADLPRM8ubS5v8L9yz5zPhs9sqMtGcpBMDbMrTVUjCx1O1aRPbaQ0B16zhEc0VnVWs1J1A9hS5dY+A2h0B7aD/GSO7BRXUkUjBSok1AjEpKtwDn22DzB7AN4PUH9if9Tfhn/43wrvHI8Avn/Yf1LvZO8WjyiPMoGu0mUQxKRlJNe+gnFTTaRNU31jYVQNRjZyTmyktcEkJDVMpKpWJVM8tAyXvoNYpWOUWO0z+61YFQMjWe0TB8SE0arUhIHkhD50JPrENMoABKcOlRalbv0mnSafoP/SLwCcn9b/6P+inwwPHg8wD5KfqEQPnj3WMpa8NFxEJBomPCTYVrU03DRX5DSLgMqeQ1X9xFWVZBwkIFVa7RPnFESwVJ0zdwQkQz5ULfR0hDtADrNTVYNTU1PlhJyk5dyksAR0pXhcREB0R/byxdwUj6lRvbSs1CB85Oq8RLNZUOUUDLQ7UC30UH2EbU99Y0FPZUPZTqXENU7F0xGsFLFN/eSEZbVM3YOAfGQhTI1kS4qtREt1hEuNZDRXDrLraUpttERUzOQUMEyd0wFexL82L+i/+r9sL34vkC8Aoi+8z77P2C/KL/wv7i8IPxpybqG8FJxOjYScFLtAqk5Sr4QUJ5TUnOSkLLbMpJ9SDXMMU8XTMZbE5BpTdUPtTIceUoEANBfWpXZFrtV+35Dblt+o3wC63+TfPk/w32JPdEdG5X5NAGbvoEMe78BPeu/UT8ZFtqOqVEQz5GScRNQWpKSP1jzUCFS9o5vc5A5V2lWDg3Sk+lV1Y25Wgt1kVhW0jARb8K6FH6LENkz0GlmtQxhZTaTshCuuWM0zbRz0K+yPlvUAbv0Onab/+F+y/xRvLm8ADwCan2wPdm+Ib5pvrG++b1ALRl7SildttCynTrK4nASleESkN0ykU1W+bKSBZVWtQ0hspyYyyFQtQ7uRVFUUVEDDUBEiWVTF5h+itFN103ysr6pW81JVc5KMNFxE1CagvDQbQP5j7K+2s1Hdg9CtUN0zmlBVg2NkNC9WhBT3TyU0T82DDzS0batMtEhOPYPlTX201lS0J021hEwtQ1FMak30SwVDnny0RUvNg8vvSmU0SiVknLQBSwDlZLS3brUmxU4lzhXOFUYvABA/si/cjx7PwC8iPySfvo+AGJ9Kn2yffp+Ik0ZTtIT8BkQ04U2ltPTHXqME1GsQphZCYFGNtDTkSDwUvWws3w5SA1Nlk9NSPTMpnqznPmI1TNQObN/mPQCO3whDBk8gTzJPnK9WT8CvAHpP5K827/ivmk/sT47vQL+EmuGOEgWs7w4VFiNkdEQqNFS7/AQz7OSl1AQTcLYWUqxWbaMeV0V0V2pVcwIk9HM89OFYfXObH1k9M/5Y3RQc9IvaTPRK/LQIWFVz0lcArTSU995dlv8Qb0JvdM+GzwBgb8pvpM/Oz+DP8s8kxwbdqA7fINtWcqJU9GpU9CrW9GToVi2DppwEaFZibQMXtAdGM9QEZ1XNM60tRFTzVL1UVH1ThFTsD3ai0MTkmpQ0YcTkjPuQXsLzUp20LBdWckLNUk1TClINpNw0mlEWfVNkUT0zLhy1bB8Og9qMFBWMFMVPzTNdT1rtdE4NQ5BOlcMVdOSrtU1VFE3tdExVE5ktTM0zPUxVc+J0h8YzlPQXZtNK3ZRKHSR0hKoBS9UWVhOMl5aNto9Yn+qPAGSfNv9on1L/dP8W/5D/ov+wrP+2//D73hKoTAWDa21NhdNhTn1TVE8VFKKMFJVsNxbldqIQhLSDtVKNE/UkFDBTjRMlYVM9hOzXtjXnEk1S5eQCDOQDhLSroN4/UK8CT9QPAIavqK8KH9SvLh9AH7pJtk8AcB+CH5QfVr9Qu95F7rO0N2huBebzbHQMxNSAVEUUVVRN1FW1VFXl81N01GPHVl00bFeeMjpYzVSmBMQLWe227nNYBfPAauy0f0QkLATE61cNUwHDVMfeXTbPSMNGzZbP2C8A6i/8Lw4/yM8yP0Q/Vj9oP5B6P4w/JsXu8pjsZ/aSCqiUNCsg7vKIDHRHdNQHVVYFg8uE1JFMVEqE1LURLHTYxNSgVK0DaGpEdDFMdPkMpMNTzQMVfmQERTREDvyUg7AOQyIUVGyEtBNQnuL9rHdWctWCpARKHBQTzATeULaNM6dQpeNyUAWDO6zsdx5yjk+ddE+FJE60FQZuQ029U51NFVM8VU1tVExNU2r8hA/k9DWzRIReTIQFS71UXIdUboWOMmd0hOrk5EH8RwD276iPEv/c/55fsF/CX9RfAOb/+F+KXwxvHm9Ab1Jv/ESs+0Ce4t1NFTPV1ETBVU8VM1U85M6kREKsdxLe01I91BSkHmwE+5C+M6o0RN58tKiMBHGUdDwClHQM9NSbED6ltg2+D9APAOIP9A8WH0gfgn+Ufx61Zh8AGL8Cv7x/th+wH8IfbLdOImlL7Jcmo1OF07FTNQRGtNSeVP02rrWG4hnEtJuOVjVzAFflZFTE49asNFhYrdPE5LQhWdT9NFQk39y0o2QkYFgKJQRYFSRXZSS8J0YjpC8ARs8gn1rPRJc+n2Cfcp+8zwCOP6ifup/Mn96f8J/6kf6For4yeiTEMyC+4vjUNLeaZNRmdNQnVqUEFCSuVqy0dVWtRFVVcwH0NLHKrNc+gwQkFVS9Q95tU3WTpVMtU29T9ZMtN1SEAVNFi4WEB7bjZlwE4FG9tGx0c1GtRJgs54ZjrESLUI1mTnIhVVB1ZE9VZE8FVE9t5mx2Izy0zE0lc2xNvUNtDky0rExVc1FMlXTWHFSFS3UkS6UD2kpC3eRKVeTM5LvgvkNLZdMBBuznNmV2XXZfKG/iXwTPABbPKM86z+S/Xs/ov1LPfM/Qhs+4y27jDAQrFAQhTkalAxpPZaQsB96yDCx0CX5Md3aSZdxkU0B2I9zXVG4FtsLI/NSS3GRYBOQEs2C+4ghMhJtwJnWuDSZ1ACZ9Ln9If1J/zN+Wf/DfAu8A5H+2fzjvSu9c7w6NFo8Qg0JGCmMc1+4VpgMsRGMkRJvZVCVzTFVlJHSENWlWjbTcNDe8NKpX3bMbHFi1o41YVQRsJFsgln5CAlm1o81sJ75CPgFYbQS8NDsg9pUGn7gvMp8AVJ9Wn7D/gp/M/5af+P8KD0AcDy4PQA9SD6Q/vkJe/IRVHKw02Mw0mNQ0V9w0pRdEpNrsN1YCVxQkHrVVLaPnZISuVFUDd5pkhD4URAhULUYGs1OmZUNTU71mvvLl1KSwSvxkeETUQmxHvvLF1BSTj1G1tKTUIHTV9MS12pRkfqxMB1A1o6ZPKk1UT83kTrXEToWkpBRhtexHFiNsV/bCJUwd0xvISzVzcEudttYTjLdWVgLnSmW0S8XT0dwUCzBMRdNivL8uL+C/os8AZC92L4gvmi+sL37PuM9SL8DkLwY/8CtGJZZjzBSlTUbVo6BOvUauRS5TUB3TFSiM1JzcpCxUR0ZF7oIVMCzUGrSk7bRnblNURAVATIQVbEem1Q5/IH+a3wCs377f0N/i30xPXk3WfS7vACjvyn+0T27viO8KiTYVLkJtM7xknlI1oxZTRdRqzGVUtaOd9AQTVb2ktmyk+lWls25WRdPiSVYFFMT0xaSP5sNZlUOrGFlFI+y0hLE09G8BWD205I929V79Zv94//JfAMT/Fm8ob+L/XA9GbU5vgG9Akm+kb14PcAMuZUYijHwEqU4kp07SuDSkdiykN9js5EtQRiK8VT1Dg1XSlUNIZK8eQpHM5FlUslUUVL3mF6K0U+0zfFSkr07zUq2DlCTUXIR0wSSENANA9mPkrxeiBFFW1aPQUNVDmgy0ZVw0LS98FPdPrYN0LLe2YmunTvXDRQSE5U11tC1NPUMjTTWjxmS/LmJrlUuNFEsFs+tKXTRFSgVkSq2kpLcGsgsshwCeoxQ3RiXGFT4vWC/CL9SPAOaP+I/CjxyfDp8gn1KfPJ+wdp+Ak8YVtlIATXXUTVjlz1ei/MTsUB0kUS2jBddMFEnEpLughrIz0C7Vti5iBVP1w9VSRROfFVK1Y2e8NDWENWTf1j8A6D/6PxxPHk8wT0JJPk/ArwAa79yvlk/ATxq/7E8uv0C7kvbCBaTvHiJSfHVcdERazOS5LFQtVW2To6S01TOUBKgMdBp8BI5X0iX0WK10lFThlFQhWai9dCz3tlKQDPRNRPQKBVhF09JU/ybP2Fv2X5j/AApvfM+Oz6DPss/Ez7Zv6M+g+s8M375vcAMeIqL85Gpq7GQo7GTo/GSmVu1zq2RW3ZMZrAyhzARnsVWdtpajLFS9VO1zhLTkDwZC0JQ0mlONo2FE9JduwvPklyYdPrIKtOSp02w3ZtNRbRMu7KVQaG3EbBdmMki8lBVQjRNbwU/lk11P5XROBUOZkKQflnJUTeV0hJSYbUzdkzlM5ZPdSz2zqYrkH4YTStWUShUkSxJdNEsF9DSEVSQ/no9ILwAynyz/Pv9Q/zqfbP+G/5j/wKr/vP92/8j/6vFmMqhM2hWkTY0TYU5Vo0xPVIUELOSTvJQlTKSaVKRRDKw3hqOMdCyMNCAEpKv1Up0DtzQUfezUSAYMpB9SdXRMBTSvTq9grwAKT4yv7g8AH7qvJB8eve6lAE4dHr8ov0K5fh9Iv6IZDvKj/FGFBjbjbAT3jARxzCRXzgKAVCUUVHRqVVqtVFUVg1VWHdPHbNRVOUTUytxkPKxUrvy0qxBZHQRZZQRYtXO71nxUeljdkylsJOlXAuUDwVTHLs9Az1LPbM/OLwDgL9LPZG8e3wg/Gj9MP14/QCjf0mHOZW49juPcZExE1FEKlDQjIBZShgR0RxwkKwdWtXPLfNSRJHd2ctURJHTYrNSetNRoVCrFczCUtPnc1MNkdxZS20ZTzQMQU3W7olKCtXNrbLQLUP5FpnV+soJqrARKFBQTtATcUL3kRsyUclC1dOR3puNPFVPbJk8VE8NODfNcTor9RE0tVE01JCSHnhJqEUx1htbl1pJXRIRrgOby0bhUh2aFDuJs1OTvSwD11PRHjo8A/xL/ZP+WX6hfALpfzF/e//Bfgl8EbwZvGG9aSm9MNePOTN20Td2TVdkUBMz8dFc05M6URMVGtBS6HOXk194CIVNqxQMuvGQOPETgUnVTLax8tHJSzQNAJKeeFQDGBT6vsA/KD9QP3g2urygbAGZ/iH/aqaZ9Nh/If9p/7H8Aph+gHxqBZrXelV4jHKW8ZGuuU63jJ5zUnVQ9Y80TFCSlVW3WniKOVmY1cwBX1bT0JOVXFYNrWljtRFjtIyVZ9TTVWYUD39S0o/y0YFgaNeMePCTeV+WUpCeOLwCgK6YvIJ9iz/QvVp9on/ovAHyfPj+wn8Kf1J/mn/CThrJFqlTUeDTUKyC+4vZk1LG0ZNdWg7y06lU1465WpLRzVaVEVeUDAew0scik164z/BQVVDXj3m1TlZOlU4UDb1Ptk6U3lKT/5NeWkoXk1E2qbAQXRATgFISqfHRzYhx0PCTnTuOkRItQ5eTVULVkUHVkT2XTdE/M/UQcBIxOTdQ0tMhNZAUG/tNN/fYWgkpM5QQtS1UjhUvtkyes5MvgbL7lFiLFSgWjGkvlAwuRS+1DBuTnlqNsX25fADBv2l/8v7a1/r8oz0JvTM8ANs9Qz4LPlM+mz7DDZuMEVC0vDAQhTpW0T12kJAc0/tM0dIBUfGVSRUZWBVRO00RE+OzUyOxkjhTUFVj0ZCoU1AhEhJNwng8AEH+6DzR/3g8IH8rflH/u3wCgfxLvJO/2f0jvmh8Mj17tsO5lDt2Wpa7C6FMNBFRa7UPWBCRKVUUDwBQkCzVWTeOoJCwLoNaFRlKrklgt1FiFBFmlQ/uopIcOo6yENaSE9qQ0yACcl/aPoC9KkRadlp+Y/6r/ALz/pp/g//L/BA/W/ygPOg+ojD+GNaY6XAykGKQ02NVWxfOVzDRXHCQXVjYFo9pVzROPVYVkDCSrHlV9s+eEpK78FHWKBEQ+DEQIZIQrQP6jU6bd01NT1YSMpOXMpLCiNNR45GdmRcbyxcwUj6o05Fec1CBsROj0pLGZUNW0FLQ5UC2E9KShbU+tYz1PxfPVTh201U49RE5FpE1twzNN1I0UtMwYZFTAdLRnS1qlYw4UVMFK1aRKpUNj60oNVo4TBCQ1TEVTAWJsx8a/2LsuzwjPGs90LwCGL5gvqi88L1bP0C/aL+QvNFZvaGih5EScTrVGpkWyJlNQJdSE1JxR1bMsyuRkoOxlUxVEtOQYU6atY+1SPQTMpIDsZD4CRIQVZEf+b3jfit+c36bdAM7fKE/i2d7fCO866TbveEsAfk9Y74Lprk94637lpqNMRK0z1GScUoWzFrzkkWAs1OsAXoW2g7QEh1XVszX8RKRuhITgVv0EzPRtxRykVlgds8RYxRStWc2DEFkNM+M89KatWO3jaVg1pFhl09wBVz2EdP8Onzifiv/0XwZvAND/Qg8kb05vYG9SD3xvhm0gpm1mbeZVRjN0BEwcp4ayrbYkpHRW3ev4PFS8KlykgWSkSNTkAGSnnrPNVO3jWVRNFMzk6lOWBfOyU2XTfJyvfuLKWVIF9BzUXFIdsyQ81LT7MH6yt6zUcVFNNFHWHbMEUc2D0Fw0mFDWTUNjUCVTLVQ070+2BUNwT2VjB0/FhE40hRT8dN08NHxNxRQUhCu4TIWzRly06py3HrKLNEsF8+KEt+ZTjLQFpjyElEsltGS0UVy0agAcN9a/+C+yL1wvto/gj/KPAASfFp8QP+IvTJ9en3CfepFqLkKDjIT8NDThTd3GtCZzdBR19MTqUAVDYIqcdNfUREispx7dLkIDLVNFk9NS/eOenOf+RQCW5S5FZt1WE9w/7j8IT7LZABZPOE/62Z6vYEvGr2BLdk+AyE8SvyS/fu9463YTFKRjWBTX/gVecsxTJYRUrVRKLFQx3OSl3OfuE1a9BDVXNYRXBfMCWKV0FPTZ3xT3ZqIAWSVTzVimJVONWM3kDPQIBPTSALxnxlVe/8hf6lFGzd5fGG8Aes+Mz0ZvQG9qb9TP5s/4z6gK35xvFiKi9ORqfAQoKVfFBPRkpFRUY5wPFvItn9zkZVXVdFW1pIy30m5ShNwPZqLQtOSYU9aFo2FTPbMqxNTxUlitVBwfPrIKUi1T0USkrZq0dGRR/eMu/KVQqGXEZBeeckck5BNsFLktTyWzWE/ddE71BJwXtsZyqE3Fc0hNvZRMai2jjITkLHSE0Uvt46t5S+UES92USjXUSpqV5EolszhLZcTkFCEBTD10HC+Ojzifwo8k/x6fAEj/Wv9s/yafAP8S/5z/Pp+owP/i8W7jTNUUTS1TYaaUFFRPBRQk5JM05CcsBOceqoNStZP1FBSLMJp+oiHslPhSnXQEpH4o5NTbkN6zUtXzAySv1j8AUKNOrf4/cK+Kr/QPpq0WHwCoq/atXk8Av2offB8uv0C/gKoRPlP0RIMAbgVGBS5SccwcV84CgFRdFEx0alVqpVRV1fNTZNTHVn1j1TnUZMrUZDqkVKxYsm2EWd22nnL3WBUDvmrctH88JCuUVOlXBRMBw8xnNiMszzbPWM9qz8wvAN4v8C/CzxQ/Jj84P0o/XD9Abj+AP4oxvtPcZ6aSClxVquxkhvxkRWTUBxwkyaJ01I8cdx6jHHTYpNSeTVSdc2dUTQQ8dPkUVCnBXHfGM1MdpFPNlOzUraDc1GtS5QMx3JT9qjykuMwEgLwUTAQUE6a0BNxQTYTElHBE5Dm03He+M099cyJPDXROqk3kTq2kTWWETdXzMzVN3ZRMvQNeTMW0JIRrpksVA05khPRKbXNLr0qttEql5vZjS62kCUslhk6CZuT/9u+o/xr/ADT/fl+YX8JfZF/O/+Bf6l9gDG8eb1BfYlEWAs5MtZOb5U21Y9lOfbTsdFdVUF1kUA3jRKQUuhTlRNyXJ3IgXHTrkF5yDDREJd5stKjcFYR0PBynvhUAvgWeDUavWK/SD+QPTn8AHwAqH4R/Vh02HfavkB/af6wfQO5/qBtetXYFZgVWQ1P1s6utUw3jJIy0m5S0EbYMJKNV9SMVVl1TjKa0tP5W3RS8JOOcNFjNWA3jxFjV5Oy0DVm0BSTUtJ9UJF5YpRMaBjQk3FeNtCTPJs+YL0LPALQv9i9In1qfbJ9+nwg/op+gtJ/Gn9if6pmuMqpE1HioLNQjIL4y9lTUtFTUZLbENCVW5XPoVRUDrlYMJHNVHSRVRXMB5DRZyJzXZiJLVH1EVBUDa95ThZOlRIRtU+WTizdTpUP/3Nc+BfayTVlSbYRMBOBRReOpPHRLcVFlIzuMdZREwETkq4lQdbRQrWRQhZPVaU+VRHxkB3xkh04tpDVOHURNTQNgTcW0BASNofREQkx95JznrjIakqTkyLTnHkNKrWQsVJQFS6VDD9znJvVGb2Bbxl8AqF8q/+S/Bs8ozzrPzL8+b2Bwz4LPXM+mzS5ykExlJDbkRB1OTSMXT1WkHAfQ9tNsRz51hpJlzGTYUqCtM9PQRtNcB74yxuRkjios1Fbk1ChkBAe8pJNwAJYPqA8afyx/Pn1Gf8DfcnkAbn+Yf6p//N/mfzjvSu9c7yimH3jjltIQVERhZARDQKjeFTajtGRcZKTU/BRKqjykvgwkM7w0psw0N2yEJ5bSIFi1Q5JYXQRtWOXTI1kNAwRZpYNJ0VwnXlI8BPWcNMg0lwD2hYYt/o8Yn4L/lP+Gnab/AMj/2v/sl+7/6P/qnywPPg/UkD+iNlwEpBgUpNZWFt3zlVZNI1eEBHOArjIx2tw3fmPsNB5VZWR8pKuuVN3zdfw0PgREB1hchCNAZiKLU/2kU1UjVR6EpOXMFK4shHhERKlA7Ge2M1GNo40k5FfalNQgZEToUKWDsVDYXVScR77yA1CNo51PrA2k3MTRTlUjbnRkDDVOzWRNpUMvTV1mHsqrE0w1hEvtREslhEtSXeO4HFemQ0qtM1o0VBXVZLQ5VLRinM8eL9C/APK/RC8+L2gvii+cL64vGC+AMi/UL+YvCD8SMV5lTrNNll1TnE5144p8FaRErxVQneMnbNSanGe+g9xkKMNgDkOs5BjsBOs0h46iAX3cZ76lXkWW1f5vEH+K3wD0P7bfGE/S3zxP7t8g6wbvAGDrfk+gT2rvxE+uTbY1JkLbM1J145pSjWMUUyalg5FT3QbOoplch97ybYVcpPhVXVNsVsWk1VYNQ1EMBMUUpFZYVg1DwViFNFlthFnNo23p1ISsWMXDa1jNowEp1I9u9e6PaP96/7z/tv8A4P8abyxvDg9QD2JvdG+GbyCYb6pvBGcms2wETBSnPtKVthykdCykNTSkO1W8lVUFs4BcpEhUr34ykFYcVFlU9eRUXbRTRbNlsrTkfJSvduLKUv3kinQ0XARUJHQ04zAe0rhk1KemM1EV9GQ0zlAd00uYUJXkUMXETDTvFL+2fjKgTo2jPU6tQ9ilTe1kTdXEBIS0LDRBbUw90+ZLzeOOS/0zLTBstNpK3eRK3RYe0kUI/BSVnLdOU1y0ary/AA4/OC9yL7yPpo/gj3ovlI+Ano8InxqfPJ9en3CbrqNMygWzAEy04QyF7HQAUGoto3VcFOzspGBRLaMV1cykSZw0vfxEG9BWMyoMVAEMVNEkFJyU567SBTE01A5U1+41zj943+o/AARPDk+ArzJPpK9eTV5P2K+AKu/8rw6/uE/KT9RH1hNSYp2jYwzX9gV2MsxTveNLRFSlVFSlFLwEpbwEtvtlqFZFoxxXLXRXmv3jAgz0c1iVlJxUHE1ZxcP7WC3UlFSJBPQrSFhN1Fhdo9C0Z65dAM5fCGvmX0BvYs90z/7/UG+gqs+8z87P4M/yz1cdU7lYBN8O1f7iolfVM2o01KUqdATo3OfuYmTk5BdanAyfvARlVc10Vf3jifKEt/7igtQPBsOs5JgFU5XkU92WbqPUlxYdVoNVUk2T00SknKx0ZGQ1qLSlVB+OAkdsFBN0FL0tT73jVE/tFE7tBJQfqvazTUV0TEWjjHzkLJpshNEEJHlLVYbWk0pqLdRKlTPXTIQ4S03EBtQUJUw1dEyfho8gn/KPABz/Bv8Q/zL/ZP92/1CbTp9A+O+i/7T/xvWeE4SUYzQ0m1xOXaNQT620HOSRamwUI0wUmESkDFINdKAEpNPQhuP8B07C81y0s61S7QN7UiWDRnQ0HAL01ANctJOgRqUur0ivWqkAbqVmr3ivmq/8Dw4f0K9yT4Dsr+6vaB8qv9RPPr0+UvxtUe0TH1Itg35S9WOb9VLNs3FT7dSc1H7VVCUUVDXUVVWj3lVqlTNXXNTHXNQ3V210WtRkPIRcC1m9FFmVM1v3WC2DvlhNM3+MVC0r7LTpV/UDw0zHtl8AIM/aX0zPvi/QL+Iv9C/2zwAYPyo5Bj9IP1o/bD9+PbbTSiTUSZQ0CFRV7GSE9GRtRVzUB1ZV48tVDVRoFHdmgyR02JzUnlTt01VoLHQwHFT59JTBVHfSvjNTFaQUVNfk1KBSoh1TaQynthUu4rdcpIBqnARK1AQRnATaUEWElryUcFAdUznUdyaChs1PVaMeT02E/HRYTiwlFBSElE2NtE1NhNTnpoYi/kst1JzkSGSE7y1KbdOvSk2zqlSH7mMpS90E9ERCJIRm3P/u7wAA/0r/dF+WX6hful/MX77/gNj/8l8EbyZvOG9CYbZzTFb1Y+VN7bPZZOTI5HQbV1Clk9BQfbSUd/7yCSzU19YCIXS0SwAuRV6iVeDclKp0dHIUpD6MdAAzAHYVjg+YD0KvXK/ODeYPAFB/+gn2DyAfYh+Uf+aveB+A2n+kH+5/ULvOlQ7ThAQzaixEruSVVNXTnVTNs1kRlLfushlWxROOrLRb/FYdc25XzbRX5bMLVlg9c8FUJEMgNiUuArXcVCSfTCReWP3zHAVY/RRX1dQUz5Ytni+wLwD6KRafOJ9Knzw/bp+An5KfkKSftp/In9qfVy0kNNR6KiTUOYyE9kzUtlTXRoNWpLToVcUTroTUcmSEKzlVPXMB3DTIlNc2IttLVHVzE1T989xTplWTpVMd9HykNRREAdVTjdRSVZOF1NRNUloFIxc0BOBR7bOp1ASrcVFV4zvEdVAdc75WlESJUG20UE0EUFWT09VPjUSkRAZ0ZIdOas3kThVETbWzYE29tC1NzbOhTDVb5iRXngJFGpzkyKznbrW2siAkVAWUBFQP1Oce9U5fQG9qXwCEX4ZfAM8SzyTP3l/Iv0rPYFzPZs94z6LJLnKQTF0klmRkGU61pE9NpBwEk0VQFYMKZEfWBVaSZezUU9hSPdTcFCjcFPhsBFXG1GSObARW3NQotKQBB4QP9m+gD7IPNH8+f7DfAGp/hH8mH0Afsn8M7y7vQO8g6n9c77YVLkM8BGG0pDtANJbDHETsVARjVO02LgI1TEykwVyENVbFZBQn1m7SqldNBFg1A5BYTEUmFgIhWT20PCTPLCQRfMSEKyBu0vr8lCMgVpUAhiX2leaPAJ8ymQafMJ+i/wC0/8b/aJ86P/z/Dg8gDzIPWEQPzkMcJFpXHVMYjISr1lbN85W8NFV8BBWZVn1E5DSPVXVk/BQeplyE5VQ1pOwUdbzkPGFURdRUhBtAbtKKU/WkqVPFhHyk5cQUrjzUeFI8REBUR64zUZ1jjSTk1VeM1CCMZOjcxLNQKLW0lEceg1BNhE+VRNTEm9FOxRNuTt1kJLSlWNRHVmU+yhNMXURLhdMLXksdhEu1RAxXBlVu0ktaSwW0S5VETLRilM8Atr/Qv/K59r9YLzovbC+OLwCgL7IvJC+Oz9gv6i9Mb06DmjS0oIQUjk/VpJxErwpkFCV01JyUZ7aDLNQzQKoGQ1NN4xicpOuU5LeqBBR+3GQ8pKQVnGT9AIzXXt9w34LZht2e3abfGE8A2t88T+bfAO8q74RPlk9Y76j6f7RPBlL/LEQzHBScCiTUFoSkj0SE2wBOhbYT1VWlpFV95FU1s3BWinWz4nwEVWQEO/BmA1hMJdQs9BpZZVYWgurMhBuuWJ1jbVi9xMyPXvUA9pVO/2D/iv/kX5b/CG8abwAsb+799v/w/0oPhG+Wb6hrVP5V7qNXJfNMbAT4HKSFtBykdIQE0+CmQyxUvFZMpIFVDaNGNFQAVKeq9uNUnbRUPRRUdVRTzN1kpOR8U93khKT/UrRNVBQUkAzUWlKNsyRgnDTbML4TzK8eogRRHTRVUCWjl/SkY2wULdzEUfMMvy41XhNOteRNBTRVTbWkTd1kTIWDQVS31nbiikuN0zBktNpKpg2jpkrVFhbSCPQUlSyUtwZCUUx142oMP+4vALgvQi+kj5aPoI/Kj/yPvi9A+C+CjySfRp8Ymx5CgxwkrfwkNN1NtRRPfeRPslWUUEUWFlJdUd0D0RVRDXRS7aO5ZHQT0CajSFx3FvNkdJqM5wbyMZw0AQykpFtAVt/IP9o/jN/+PwAQTypPjK+mr7ivWkEW73hPANqppk/QT2rvJL9mE4zvBiJtUqTkzFMFI0JUpWTWFFQtVVWTo4y0M1aaPYRWPaMcV/XkzFQA1ViVdFitg9/EtB9Z1LW0bFTKhFSNLPRKWApNhFhVo9A8/w7PwF/SXwBEz/5fgPsub4jPcm+cz77PQLDPys/0zwbfENMG8qFsBJNoV92UNNTnnLd+cmTS3OQXlAcm01Xdk2dV2IW2VkMUVL1UHYOGVNZNoz5UTYRUBSPSU0T1lOwEY+QE25CWEvWsNLG9DBd2s3R0ClK1A9UMVDc+gmZRdTT8pUwXljPWrJRIUN0DEWwUvU9WDbNYT+UUTg3Th4wXVm4CqE0l5E0dhExN5FVMPaMsZITR/BR5zB9UPoU+U0oVhEv9ZEttAwMoTC10VJ/e71Cbro22jwDwjzL/RP8e/1D/Gp+E/47/YOjvwv/U917jdORnTd0DW2FO5WNUT4UTHkwUaZNMNzaimkykDlJ9lFDs1MvQdjVuoiHclPeMPyouckmEdBwEpAFsdLs/AC2vP6xWrV6vcK+Cr8SvBh8AGB9aTyy3zq1WH2gfMr98H2DWT9CxlDdOBS7icVOd1ma+AoBUfdaeAmpVlVRajLRTVNTHVu10Vx10ZkxUOli1VIxUC1nNtipOA1gFA77EtH+MVy5yC+lX3QPBNMcWzyjPOs8AdM92z8gv2i/sL87PAD8KP0AkP0Y/MD9SP3w3PoKWzGeqzvII9CTF3GSE7GRFmpy0BgwkyVUFVBx0SGlVVeQcdNiU1J5UbdRaJHQwLHT5UyXTwUx3RLYzbLQM3JRjsL4CoMyUiWksBPNF/Ix33hOkFEja1AQRnATaUOVjpFBWrQNuUFV0UEXkT32UtU+tAx485LhOvQNQFU7dBE1tdE2NVAyHRlMtTJ0D+kvtNEu15p5yy+tKhROqBFcGAg5LCuVkS90ESw10bI+e/3j/AAL/ZP+GX5hfql+8X37/SF+A4l/0XxZvAG8Saa5zFIThWU2NlFzkyE91M1cc5CizcHaznBS6rHQuzNcXcikgvNfm01P1FFJd5OyUBW+EdDwMp4YVrgWOD6APAEqvxA/WD+gP8g9kf3Z/0K8A4qn+rf6vyH96H5wf7n1OtVhmBXYzVLQxU+WzrdyVxoS0nVSVlIy3ViIbVqYVc45W1bQk1HG8JOPWFCRYWB1TxCQkHFnWHVMEWV1z0/S0mFi0hYYmYhjstNpXVSO7AGwvji+gL8IvFJ8mnzif+i8AXJ9Wn4Cfkp+kn7afyJ/amUwmIyzUeFcNJo4y9py0qbZM1zbTVu1z6vQUrtqMtHNchDtVXXMDVVLtc8qM11YiS+QUFfw0C+BT1ZOnDETTEA4jDERRATSE09BWAofEZE9UBK0XVLThUU1DrFx0c7IEdDwM52aywlBVI4vVUN1EUJ1kUM3j2U+KHXNwbGQHbGRT4BYDTloNRE09A2BNZbMC9PQLoUx1tExt5BxXrqPE5LHIpOdmtdaSJ0sdBEsATYTM5xb1Jm8wb2pf1L9e/wDQX/K/DM/+v0DP2l+8v2bP0HjPmsnGQ3TkJ1xkHU5KTYRPPQMADAfucgoUdBF+NHfu87xk2Nxkw9A201hMB46D1GSMUv0UUqXjDSZUBAdSLRYGdfZvCHMApg+4Dyp/VH9Wf4B/0t80HwCWfwjv+t/cf/5/+H9a74TUBRAsBGNUBDNAzhUGcwxEs2FU5TYGckxVZSRVyrUzNSSkqgwn/mKqV2oFBFh9Y5KshPhYvdNJI5yHzjLPTCdOQjz05QIcJMpMl3Yv4I/yj2z/ti8ASJ+i/7T/xv94n+r//P/e/6ggDzIP/JS5FCSYlDRcWvSUGBQk2FbN85W0NA1VdAQVVv3EzDfeQ/QUTR7E5OVUvaTkFHW05M089DQHVA1G/mKKU7a901NTTUMcUx1T5Cq8FK401HY0REBMR67Sq8NRvcONLORXdNQebVHVE+hQPbOxUE1DWXyMR47yA1BFhE/N86s1T3VkThVTbmRkCAIctKXMR06jLMyTsI7zhLSVWvREAYy0swRXHlL0UUq9Fv6j7BQ5TLRmjM8ADi9QXyLPRC8uz2gvei+ML4CeL1jPIi/ML94vGC9KbqGZTVUEfBSOTz2kdGSuKVAdpFzUmrykLDRHpkJrDlP9NFNtsxZT/USVUrUztZRkfcxnHlIUAExH5m9Y33Lf3D+O36Dfut8AJE/m3zDjhn8A615Nfk+QT1Bi76RPRu0W8v8cRDMUFAmcnDV8pJGsZUSPVqNMpGv6VX0UVn1j4laFhFDc5DPwhoVWosa8hVmdY7MQWX2EVFSmWB2DaQFYHaTEj9aNTv1u/5D/2l8A7F/+X9j/Og80bx5vWG9qb6B8b45vQG8SYR6CiVwETMAEr1azfATL4M5jTKS6VVb1o4BVlUNI/GQABHStyGykkFSVtFTtMyBVVCWkU0WzspzkfHSkszdT3UQE1MpS7eRSRL0UHNQklDTTMJ6it/w0y3FRPaRRNbS8pMxQaq2EUAVDYeSkK1BVI9vvT80zbE9tswZP2u1ETpVDOE4Vo9RNalW0TQVDEfR0tEy9w209RLTiS8XjhUvNM20sXLTXSkWzokqVQ624dLQIS3UES1UjDy1MBUNRTE3jagQ3ThMABD82L1Avqo+Mj86PkI/CjwD0L36PEJ+KjzyfFp3+Y3SETfwMhN1NraTMzHNMFFvsUO0zYFHF49XMREFIjDSboAbdVnUO81JVBClSLbT0lDCUNAxE374/AGjf2j/8PwZPcK8iSR5PQE8AUkke7zDv4q/0r7ZPsE9K76K0lAWE7+YFJtLMPHRCtiR0uVS1gy9VhVOnNMTvpgNXZaORV510/ORrc1j9Q+G8tCFZnXStWb3DzVgddFi9w00KjFQK7OTSpGc+/6hful8ANM8Ob4j/Us9Mb0Ztfs+gb4DCz6zP5s/4z0oJNoNkBGjWZAQoV4VT59xkpFZoheSEDxbyn6wEZVWVFFVVlaRUlVRUnXOCxA9mRqLQU1UEbDRgU82WIF6jxJcGHYYTlOTRTDd2ckVkNKQspKVEH4ZSRwzkqxFQTQRPRaNQNDTrZU79w4eEH8biRU0dU2vmTEXkTMXjJUyFE4PIS91kxBc+hTaFjlNKLB30LIS3Sy3UTCV0XJ8A1u9An5qPDP/+j/CPKv9U/wBm/0if4u+c/67/wPt2hYYSbahs5GdN/UNhTjXmVnYSHlCNs5UEBCU0pK2cPKQOUmWjgYQ09VokBDG81CFThRP4VLStt/wEflL1E0mMNB0C5NQBJARjoMY1PhMkrzavAOg/Uq9kr36vkK+ir7yvBrUAVk/Qq9avYB8avzS/NrWmNSIO8h9UBy4F/kJxBFdGc7VUFRRUxTNqVaUD3m1VhfNTVv3Dx1YV09k5RFc2sjpYnQOsWNaVUwtZrRRZhVP3WFb9875YFfN/JCQrfFQF6aS0wWTHDsUeIxzPJs8AaMs2z2jPyi/cL6bP0M/6L0AkPzY/SD9aP2w/ztKWxGeqvvIIFDTF7GSG5GRFKuxkBgQkyVzUjwR3HgNWHFTWVKUDnpTUZxx0lTB0tPn8RMFEd17jU1AdBNSUW7C2AqBcBGk0BajsRKsQTuK4pAR+jARKWvwEE4wE2lB1VFClA2NuUE10xHfeAoNPnbRZTz2E7HRUTtUETbUDY5BNvXQEh+4iVUwdo7P6S+U0HIRFSz3kSqCVtPxHRoWG5RYTS83TRgVMzdNmhP/m73j/Ov90XwBeX3Bfkl+sXzZf4F/yXwRvsFafyP96gT4izky9tE2aFdPZTOTITyV0tHTRVVB1c0R8FLqkdCzEl6r+kiBEdCxEdAwcRN4S3NSoxBUEpDwEpza1pgUAHq2ODaYFpg+4D9IPPH/+DwBgf3J/LB/Or6B/ah/Mfza9QN5/QLteBXazNAdmAq3Ulc1UxZOdVCXkZNSlVdYV0xlWfZOMnLT+VrQlZBQ05RQkWljN08asRCQzJQdZ3TRYTeOYaVh9hg5iGBwk3Fd91ACMJ34vkC+6L6Qv7i8onyI/AEyfXp8IP0KflJ+mnxDbvp9UsJPuYqok1Hi0lDeENDX2pDS2PNRkVjWElLSr6lX9865k1HVs1Du2dNQDVf1zylSlNFRsjTTcFBVU/fPeU62TIacERMsQBiMERAEshJNgVpaCh1IV80/c1Bh0BFXhhGSsVHRz/GQ8tHU2DOTBUH3Ti1DVRGxktSEs5Nk05HBPrZMHqAS0S+B2404FRE2t1E1UrbTs9KFMZEEsVOaE54ruYhq85Mic5161rpInLORHFpITTA1zXrxXDm8AGG+yX8S/1r/IX+q/BM/2v4AoayZvSM9az3TPpr2+Q0xsxUbGEiFOlYMXT5VjWwBQjcOTUP1zClRHNC51LpJl3NTYUu1ju9CsNoMkRPdSPdPE/MSKaVL1FMzUJkwEB1IVFgCeBeZv+G8KfyR/Nn+g31J/AMTf1t+Yf1IZtn8Y7yrv7H+IRu8Ai37SEDzU88gO81OKHaRTFfNfTKTjMMZiTLVVlWPATIQ1Vi3jqNVWLZM1lDSojDQcWGaNY41YvRQcJBxZxcQJWQ0kHCR8rIQbIEYDFCQAEyAulW4l1o/oj6IvNJ9+/wCQ/zqftP/G/9j/6v98n/b/qCAPup+EPFzslBiENNZqzOSVrDRVzOQVVoXkVMQ3LgJX7BQeTITlVKRVrNwUdeQ0Puw0B0SEtAtAHtNTvdNTU93kU0x1hLQUrlKltCxEQERHUp4zUeXkDORXfNQgTESN6NSksVA9ZIRHbvIDVVA9hE/N5E9tZE61ExVuXGQIFLSlxEdGo0Rk1W4kxA+MxLNUtFpLooWkS6VE/EeOQ0qNtEssVWTkFDlMZbNijM9uzwAwzyLJNi8oz1ovbC9+L5AvAKIvDC+uLwgvis88Z5YVPoOtTV2DnE79c4pkZDkmjESvUBWkZNSchGcuRZimZfYzbKQXU/VElKS3IoxkfcRnXqOMZP1810bfAGDfct+E347fsN+63yRPNk0A/t9YTwrvfE+OT1DvYu+sR6resv8cRDMMFJws1BaVU2WzktQECjyHhrNVap3zhUSk+rTkcFZls0XixORY5JQr8DZTWBXUVVhVtFm1hFkdpFg99Ibk5G1YjRS8j071xmKsADT/Rv/wj2L/1F/2XwhvGm8ADA8+b1BvCg90b4ZvYG8qYUQmM1QETPyfTrNshDMEpGv2VV2DvLTkgFWVQ2tIVf0zAfxkyFT941uQVMWTWVQtFFSV5qYusrJTDfRspDec5P+m/ATIUvVEHNRaXHQisVLVNn4z9DRxUTWkUVottFF1E85QpYRQHUO1Y1wULTQ070/FM2xNTy3TBk8dNn6jTpVDq9hN3SRNvcRNFdO0VDy/JjNLxTMstBTaZLeYxhV+E0y0lEulFiaiTgIMNGrkL+YvqC8yL6SPHs8AiI/aj+yP1i94jwqfJJ8un1RAmw5CgwQ0/ASE4fR1amwUAczEc0QU7FDdM1tgURWz1VHVk0mENLCToP7NhqU+stFSZeOaFqykYVI9szFcNTzftj8AEKPGP9g/6j8UTxZPOE+SrwBET3ZF7t94T+Kp1q+oTwq/TCS/hhIFUq10NNTXXHS1Ujx0zPREQlSVZFSWtYMvVT2To3y042WmZVb15FcVdLxUAFh9o7NzWH2UtLQhWZV0WdIFU83k5wZSTRz0CFgCRaPQnGemXaZfwF8qz9xfACZvYM9yz4TPLm+gb6rPzM+g3s/wz0IJLoNcBGhcBChZV6UE1GSkVq10Vm00aVYlhIwEn7zkZVWNFFVVfaRUjVRU/XOEvA8a7rNTJbOYU+2UlOTLkEZOwvNSjVT8D2biCvSUVdEcpJqUdGIspCykpdQ8H06yR5SUE1wUvU/W/XNUT9UUTvXDh06sXTR8FKhNfRNIlBTqlUw95Ewl1ExtFOQUeZFLPbTEF46zSiWGRpI4GUt9NITkJUwddFyfBjUARp+Aj5qPxI8e/zD/Qv9U/wD+j+DvWp+M/8bv2OueU2Tk22dNBYNhTkWjUE+KdRMelJSTPDfm1UaiEMbslIFStdZmNU7CI1NmfRP4UvXELASAUrWWCraCH/SUAeyUW6AWpTYTAByvLq9Ar1KvXK92r6Cv+g8AxK/Gre6vMB9CH2QfHr+4T1DSRmMATgVOsvdcBG88BK0IhNR+VAWkVBWjarVVpQPeXNRVVpXDxaJE1De0ZENQxvI8hFSs1nxUC1mVtFld0/VYylWDvoRUfHxXHnLpVwLNA8FMxw7PuF8yz0zPpi8AuC/KL9wvvs8APxI/JD82P5BIPwLfDNfuQpa8Z37yCFpcNMfMZIZWXdNFRNTbB1aNU8tVBYORVaIVo0p8tBNQHnLZJHSg1ix0alTNAzF01PtT1l3TxVPNFFPtQ0ZTVBUErNTaXHSivJRtBKTRNVwE20A+griUdIJRtL1kDBQVpATeUFUzp81Q9UNyUI10BAT3T1IVhE9tdNR0vOR0WNx0rfn8dJRN3WRNvZRMZqUDXkyVdAyEpktV5NZEhPRKnSRKtYOvShJVgw585wajSw1EXI/G9QDW76j/Av8U/xb/kF+iX7RfAK7/kP9KX+RfDm/gW8b1nnNlTC3UTdU0TOTIT1UzE1dQnXb+ckRER67TvJeqxgIhXLQsXLQMBETeqVJN5PSUcfyUPHR0DgDklBOwpgUWrYYNng+wD8IPANwP3g8IH6qvdH9ufU4dVh9AuH/Kf3wfLr9AsxZiSEQHqu4zU9WzrWS0InTUm1lU/ZS8NKFVXURW9fNbjlYFc/5WtWRXtbS2fDRWWDXTxFjlYxqtWTXTBFlNc9PktJhlWKVEWF1EpITYV3XUAHwnZi+AL5ov/I8OnyCf8i8ARJ8+n2ifep+Mn2Y/cDuWn6jIk9bzHNR4DNQ5HNT4aVat5DTUZPyUJ1Zd5KrkFK5c1HVk1Dts1AOVVQUkVJ00VFVE1BQVLVSds+BTbURTvRbuk6FTZQQkhItgTrKHXARPqky0FxyE4eR0qmR0dab0ZDxRrUR0RMJ8RIuobERjYI5jUNU0Tw1zcGlPHST8pItM5ChO/TRVTUW0TY2zBiS0ptxEbCNQ9vLuS9WzfUuds6sgS2VkSq2kSlVkShpNcyMUVJVLzTTMR7b/AEBf+l9sX7a/yL/av/S/Fs9AKM8Cb6y/Fm9Qz2LPTA1ztZBk5Cfk9CFOnaRPIq0TAPz31tMMdIBMd97zBqxk2FLlY7PQrtU+BS6yVcbEZI4M1FbE1CisZAMIUk129mXeb/BvAn8UfwAmf0B/Un+8387fKB9KH6x/gBbvKO+SHzzvnhUWBS6SZdDMZCNAtmP8xOp8pGFUrLWEPIRMVa0TwOwUNdIUpKr8F07SqtyEIFgaTUOSnIT4WG20jIdGshvNWHVTf1gNJj4DBCcALpXOjc6P4I9a/zSX9oUuIpuFV42jR1eNhFQlVrRNRGSEQQSkBFYt48iWrOSAVW1kVT2GLrLWbVRFs51U7RNlVAVTsy5UDeQshLJTTdN6Uvw0RZxn/pLXXASfFISE68CuEjD0xFPQ/pNs1H5WVORIUa0TEFTU2mxka6RQbdNufEQrUHVTW+9PrdODT4WET7VDW7ROtUN0Tq0UTmVkpqxEWU9VZiYjUEWzLRVQfaMxjAQv7AfeBYYFAAYd3gUeHe4N5gVGH+gDvkNAZB9uFbbjhB+WHf6SN6wfAL4fyBP+E9wf5hXuk/wfDi8AIC8yKX5FNi+AQ14tVi9ILwB6L5Qvti/IL9ov7C+mL/gvBIJBRrI9JD8WP1A/OjkuPwBAP2I/lD+mP7A/wj/cP/Y/AOA/6j8kT2Y/OE8yT2xPTk8AkE96T6xPvk/QT+pP/E+WTwAQXwpfVF9mX0hfgl+MX6ZfAKBfwl/UX+5f2FMuJX4VLh1ofhXmFa7zUJ2DSFC9A6tOUC2TVdwEXVxkZapMZGjMpHLMFHdUZH7SxMSD1Kd+opHMFJdQUl3TnHQH7pKpjASvnBRFtbRkvMynvvNUZM5cZLPVUG0GdtLgUC2z5lbMxOpQtQPwXGT1BDSF+8ykAkzk08BmBZ7SE6rEpBls1B4EhCVU1CpJUeUEDOQ3vKcugkJcBzRWY4zUUQzkV1FlZJR01WLEpGm8dG2s1HNRsOWUVAdGo0zkilEFw49VUa0DlFTUmnTUoNzUK6VRnbOsfHSxTAeeslW8jNTB3NTFVNTKdNQV0EwE16R03ozUq6AOsmHoXNeO1S7lRrL9UYXDKQMs19bzUj1zEpynBsKLH1KtAyQk1z4FLpI1qVLtlBTUPjTUQyTUSFSUpxayVUQEWjwEYDQHsp6ybITl3IR0Up1jezFSjWSMp9YCjFKdxAzUVZZklJ7EhKKMpKd85DWqNNSzjKS3UoWmzqMqJNTIvJTNhOTR7Mdu0lXe3ITk/ITpvJTtpKSR8ezEC9Cmg1KthAwECq1TbdMOUy2zFvzEGqlTTbQUBCUE1Cg0pC4pU/WEDAQ6lORBFAeeslNMU610bKRVDARalKQVYTykZoykbJTki+CGY1gMB9bDbKSFU0WzjQQEm5JTLeOYU42UlKShlVM9k6fspK0EB27CuFbspL1ThcPDBNTINKSrzlOtA9QUtNcEtN5qPLTj/KToTKTwU63U1VM1dFMFw/8UBAVUWi2kVAXDD1RVdFSdY7MbVGV07PQlVP3EVGqV0zH89De8tDtUddOrQFSFk0a8tEvctFHZVF1kpORcVIXDY1RMdWS8tGtUheT89Hek5FN8VKX0LMSI9PSO3LRVkSzEmMS0nlTEopzktajEtK60tLNU/YO5qqy0v7S0w/y0xvT0zqlUVbSkxNmstN/s9OWqvLTrrLTvtLTzpMT5WvT0/hTEBVUtpFWlY7MRVc2E1PQcVdXkVaZ18yVVhQQk1DEs1DcqTNQ7PNRA3PRG1PSr4Mquc1W1dFVlZCTUYVXMdWTU9GxVfWQs1HdVqo1kVZUEVf2DiZTUjTVVJcOTpNSYVS0E5NRLo1W95FVF9Mz0tATkqbqs564CxNTUyfTUz6q05NUc1No81ODc9OZqBOTqPNTw3PT2Vb2jbfy01AJWhZMGVp1jVQus9BHE5BeU5Bus9M0hpOQnVt0ErPQxVmzFFMTkPVYlw0NWTWTVVu2TTuTkU+zkWFZqHcRWtcNjjORmVr0DTW609HRWDQT05H609FOEVv109OSOFPSTTPSrmla1A6C09KRM9KqqbPSwjOS2NPS6JPS+WqTkx5Tky1Y9c9KM5KvWVr2j3Gz04NTk56bE9OxWlYTs5PgM9PzWtPQCV43kV9VzDVdWJcMTV82EV2V0V7XkahwEJwwELRQEM1f9hK1XtQNAVyWDRUwESbZUBFBXtcNTVx3jWm1XvQNeV4WjZVcFc9VqJARujAR1lAR6V9odk3+MBIVXvaOMV9RtxAQElsQEnCQEnldsdfSUBKpXDXOwVz2Ta7dXnWO7zATBV82UTVfdY8xXtfQEBNYkFFXcLAThBBTnhATudATT81cVpCQU/CwUAliqtYRYrbRYVXRYnYMYbVid8x5YJcMjWP2DrSmEFC9Y9YRYHeM6kpwUPswXvqI83BdGo1hUPRY+kod0BEP8BAAUFVRE97aSR8TkDeTk00zUFYvM1FMM5B5E5OvAlsVARsX2taa1VoPsp7aSV0ynVP6VfoKx/IR5xIRCHJRV/7R0xzSEkcx0WcR0kSL8dCNw/tKzjGcWagNWxGSZT920T6X0Tp3UtU6lhE0lg5VNlRRNqhXkTK10TC10Sw2ES7adgzhL1XPdSlXESlad8w5KpcRJjQRJRXS1Se0kSO2TXkhFdEhapcRH3YNUR43kR+0kVUZ1ZEaVFEZlhEW9o7N8RWU09DTYRG3ERFY9k0dEnbRElfRDfYNtcSREMUPdgxRDbfSWNET0Q300RDVEHEQaBFxPFgNETUZGc3xHjk+gSwCGRbZNFkW2T8hL7k3WT8hLBg7i/kPtTzdfSVomX2hfAFpZhl1uX4Bful+cX75f0F8A4l8Ub+5fAG8qaQA</prop>
			</obj>
			<obj name="Protocol" class="HTCProtocol" version="1">
				<prop name="Created">2012-08-24T08:44:14.312</prop>
				<prop name="LastModified">2012-08-24T08:44:40.656</prop>
				<obj name="Programs" class="HTCRunProgramList" version="5">
					<list name="emlist" count="4">
						<obj name="item" class="HTCRunProgram" version="1">
							<prop name="name">denaturacja</prop>
							<prop name="Cycles">1</prop>
							<prop name="AnalysisMode">None</prop>
							<obj name="Segments" class="TEMRunSegmentList" version="1">
								<list name="emlist" count="1">
									<obj name="item" class="HTCRunSegment" version="2">
										<prop name="Hold">600</prop>
										<prop name="Slope">4.4</prop>
										<prop name="StepDelay">0</prop>
										<prop name="StepSize">0</prop>
										<prop name="Target">95</prop>
										<prop name="Target2">0</prop>
										<prop name="AcquisitionMode">0</prop>
										<prop name="AcqPerDegree">5</prop>
									</obj>
								</list>
							</obj>
						</obj>
						<obj name="item" class="HTCRunProgram" version="1">
							<prop name="name">amplifikacja</prop>
							<prop name="Cycles">45</prop>
							<prop name="AnalysisMode">Quantification</prop>
							<obj name="Segments" class="TEMRunSegmentList" version="1">
								<list name="emlist" count="3">
									<obj name="item" class="HTCRunSegment" version="2">
										<prop name="Hold">15</prop>
										<prop name="Slope">4.4</prop>
										<prop name="StepDelay">0</prop>
										<prop name="StepSize">0</prop>
										<prop name="Target">95</prop>
										<prop name="Target2">0</prop>
										<prop name="AcquisitionMode">0</prop>
										<prop name="AcqPerDegree">5</prop>
									</obj>
									<obj name="item" class="HTCRunSegment" version="2">
										<prop name="Hold">15</prop>
										<prop name="Slope">2.2</prop>
										<prop name="StepDelay">0</prop>
										<prop name="StepSize">0</prop>
										<prop name="Target">57</prop>
										<prop name="Target2">0</prop>
										<prop name="AcquisitionMode">0</prop>
										<prop name="AcqPerDegree">5</prop>
									</obj>
									<obj name="item" class="HTCRunSegment" version="2">
										<prop name="Hold">15</prop>
										<prop name="Slope">4.4</prop>
										<prop name="StepDelay">0</prop>
										<prop name="StepSize">0</prop>
										<prop name="Target">72</prop>
										<prop name="Target2">0</prop>
										<prop name="AcquisitionMode">1</prop>
										<prop name="AcqPerDegree">5</prop>
									</obj>
								</list>
							</obj>
						</obj>
						<obj name="item" class="HTCRunProgram" version="1">
							<prop name="name">metling curve</prop>
							<prop name="Cycles">1</prop>
							<prop name="AnalysisMode">Melting Curves</prop>
							<obj name="Segments" class="TEMRunSegmentList" version="1">
								<list name="emlist" count="3">
									<obj name="item" class="HTCRunSegment" version="2">
										<prop name="Hold">5</prop>
										<prop name="Slope">4.4</prop>
										<prop name="StepDelay">0</prop>
										<prop name="StepSize">0</prop>
										<prop name="Target">95</prop>
										<prop name="Target2">0</prop>
										<prop name="AcquisitionMode">0</prop>
										<prop name="AcqPerDegree">5</prop>
									</obj>
									<obj name="item" class="HTCRunSegment" version="2">
										<prop name="Hold">60</prop>
										<prop name="Slope">2.2</prop>
										<prop name="StepDelay">0</prop>
										<prop name="StepSize">0</prop>
										<prop name="Target">65</prop>
										<prop name="Target2">0</prop>
										<prop name="AcquisitionMode">0</prop>
										<prop name="AcqPerDegree">5</prop>
									</obj>
									<obj name="item" class="HTCRunSegment" version="2">
										<prop name="Hold">1</prop>
										<prop name="Slope">0.114285714285714</prop>
										<prop name="StepDelay">0</prop>
										<prop name="StepSize">0</prop>
										<prop name="Target">97</prop>
										<prop name="Target2">0</prop>
										<prop name="AcquisitionMode">2</prop>
										<prop name="AcqPerDegree">5</prop>
									</obj>
								</list>
							</obj>
						</obj>
						<obj name="item" class="HTCRunProgram" version="1">
							<prop name="name">chlodzenie</prop>
							<prop name="Cycles">1</prop>
							<prop name="AnalysisMode">None</prop>
							<obj name="Segments" class="TEMRunSegmentList" version="1">
								<list name="emlist" count="1">
									<obj name="item" class="HTCRunSegment" version="2">
										<prop name="Hold">30</prop>
										<prop name="Slope">2.2</prop>
										<prop name="StepDelay">0</prop>
										<prop name="StepSize">0</prop>
										<prop name="Target">40</prop>
										<prop name="Target2">0</prop>
										<prop name="AcquisitionMode">0</prop>
										<prop name="AcqPerDegree">5</prop>
									</obj>
								</list>
							</obj>
						</obj>
					</list>
					<list name="AnalysisModes" count="4">
						<item>None</item>
						<item>Quantification</item>
						<item>Melting Curves</item>
						<item>Color Compensation</item>
					</list>
					<prop name="ChannelCount">1</prop>
					<prop name="InstrumentSubclass">HTC_VER_10</prop>
					<obj name="Container" class="HTCBlockType" version="1">
						<prop name="Id">bt96S</prop>
						<prop name="RowCount">8</prop>
						<prop name="ColCount">12</prop>
						<prop name="OvershootDnDelay">10</prop>
						<prop name="OvershootUpDelay">10</prop>
						<prop name="RampRateMaxDn">2.2</prop>
						<prop name="RampRateMaxUp">4.4</prop>
						<prop name="ReactionVolMin">10</prop>
						<prop name="ReactionVolMax">100</prop>
						<prop name="ReactionVolDefault">20</prop>
						<prop name="HorVertCrosstalkCoefficient">0.0003</prop>
						<prop name="DiagCrosstalkCoefficent">0.0001</prop>
					</obj>
					<prop name="MaxPositionsToSeek">96</prop>
					<obj name="DetectionFormats" class="DetectionFormats" version="2">
						<list name="emlist" count="8">
							<obj name="item" class="HTCDetectionFormat" version="1">
								<list name="emlist" count="1">
									<obj name="item" class="HTCChannel" version="2">
										<prop name="name">SimpleProbe</prop>
										<prop name="Active">1</prop>
										<prop name="EmissionWL">510</prop>
										<prop name="ExcitationWL">465</prop>
										<prop name="IntgrTime">250</prop>
										<prop name="MaxIntgrTime">2000</prop>
										<prop name="MeltFactor">1.2</prop>
										<prop name="QuantFactor">2</prop>
									</obj>
								</list>
								<prop name="name">SimpleProbe</prop>
								<prop name="Active">1</prop>
								<prop name="DefChannelNdx">0</prop>
								<prop name="DenominatorNdx">-1</prop>
								<prop name="ReadOnly">0</prop>
								<list name="EmissionWLAvail" count="6">
									<item>488</item>
									<item>510</item>
									<item>580</item>
									<item>610</item>
									<item>640</item>
									<item>660</item>
								</list>
								<list name="ExcitationWLAvail" count="5">
									<item>440</item>
									<item>465</item>
									<item>498</item>
									<item>533</item>
									<item>618</item>
								</list>
								<prop name="MeasuringMode">hmmDynamic</prop>
							</obj>
							<obj name="item" class="HTCDetectionFormat" version="1">
								<list name="emlist" count="1">
									<obj name="item" class="HTCChannel" version="2">
										<prop name="name">FAM</prop>
										<prop name="Active">1</prop>
										<prop name="EmissionWL">510</prop>
										<prop name="ExcitationWL">465</prop>
										<prop name="IntgrTime">250</prop>
										<prop name="MaxIntgrTime">2000</prop>
										<prop name="MeltFactor">1</prop>
										<prop name="QuantFactor">10</prop>
									</obj>
								</list>
								<prop name="name">Mono Color Hydrolysis Probe / UPL Probe</prop>
								<prop name="Active">1</prop>
								<prop name="DefChannelNdx">0</prop>
								<prop name="DenominatorNdx">-1</prop>
								<prop name="ReadOnly">0</prop>
								<list name="EmissionWLAvail" count="6">
									<item>488</item>
									<item>510</item>
									<item>580</item>
									<item>610</item>
									<item>640</item>
									<item>660</item>
								</list>
								<list name="ExcitationWLAvail" count="5">
									<item>440</item>
									<item>465</item>
									<item>498</item>
									<item>533</item>
									<item>618</item>
								</list>
								<prop name="MeasuringMode">hmmDynamic</prop>
							</obj>
							<obj name="item" class="HTCDetectionFormat" version="1">
								<list name="emlist" count="2">
									<obj name="item" class="HTCChannel" version="2">
										<prop name="name">FAM</prop>
										<prop name="Active">1</prop>
										<prop name="EmissionWL">510</prop>
										<prop name="ExcitationWL">465</prop>
										<prop name="IntgrTime">250</prop>
										<prop name="MaxIntgrTime">2000</prop>
										<prop name="MeltFactor">1</prop>
										<prop name="QuantFactor">10</prop>
									</obj>
									<obj name="item" class="HTCChannel" version="2">
										<prop name="name">VIC / HEX / Yellow555</prop>
										<prop name="Active">1</prop>
										<prop name="EmissionWL">580</prop>
										<prop name="ExcitationWL">533</prop>
										<prop name="IntgrTime">250</prop>
										<prop name="MaxIntgrTime">2000</prop>
										<prop name="MeltFactor">1</prop>
										<prop name="QuantFactor">10</prop>
									</obj>
								</list>
								<prop name="name">Dual Color Hydrolysis Probe / UPL Probe</prop>
								<prop name="Active">1</prop>
								<prop name="DefChannelNdx">0</prop>
								<prop name="DenominatorNdx">-1</prop>
								<prop name="ReadOnly">0</prop>
								<list name="EmissionWLAvail" count="6">
									<item>488</item>
									<item>510</item>
									<item>580</item>
									<item>610</item>
									<item>640</item>
									<item>660</item>
								</list>
								<list name="ExcitationWLAvail" count="5">
									<item>440</item>
									<item>465</item>
									<item>498</item>
									<item>533</item>
									<item>618</item>
								</list>
								<prop name="MeasuringMode">hmmDynamic</prop>
							</obj>
							<obj name="item" class="HTCDetectionFormat" version="1">
								<list name="emlist" count="3">
									<obj name="item" class="HTCChannel" version="2">
										<prop name="name">FAM</prop>
										<prop name="Active">1</prop>
										<prop name="EmissionWL">510</prop>
										<prop name="ExcitationWL">465</prop>
										<prop name="IntgrTime">250</prop>
										<prop name="MaxIntgrTime">2000</prop>
										<prop name="MeltFactor">1</prop>
										<prop name="QuantFactor">10</prop>
									</obj>
									<obj name="item" class="HTCChannel" version="2">
										<prop name="name">VIC / HEX / Yellow555</prop>
										<prop name="Active">1</prop>
										<prop name="EmissionWL">580</prop>
										<prop name="ExcitationWL">533</prop>
										<prop name="IntgrTime">250</prop>
										<prop name="MaxIntgrTime">2000</prop>
										<prop name="MeltFactor">1</prop>
										<prop name="QuantFactor">10</prop>
									</obj>
									<obj name="item" class="HTCChannel" version="2">
										<prop name="name">Cy 5 / Cy 5.5</prop>
										<prop name="Active">1</prop>
										<prop name="EmissionWL">660</prop>
										<prop name="ExcitationWL">618</prop>
										<prop name="IntgrTime">250</prop>
										<prop name="MaxIntgrTime">2000</prop>
										<prop name="MeltFactor">1</prop>
										<prop name="QuantFactor">10</prop>
									</obj>
								</list>
								<prop name="name">3 Color Hydrolysis Probe</prop>
								<prop name="Active">1</prop>
								<prop name="DefChannelNdx">0</prop>
								<prop name="DenominatorNdx">-1</prop>
								<prop name="ReadOnly">0</prop>
								<list name="EmissionWLAvail" count="6">
									<item>488</item>
									<item>510</item>
									<item>580</item>
									<item>610</item>
									<item>640</item>
									<item>660</item>
								</list>
								<list name="ExcitationWLAvail" count="5">
									<item>440</item>
									<item>465</item>
									<item>498</item>
									<item>533</item>
									<item>618</item>
								</list>
								<prop name="MeasuringMode">hmmDynamic</prop>
							</obj>
							<obj name="item" class="HTCDetectionFormat" version="1">
								<list name="emlist" count="4">
									<obj name="item" class="HTCChannel" version="2">
										<prop name="name">Cyan 500</prop>
										<prop name="Active">1</prop>
										<prop name="EmissionWL">488</prop>
										<prop name="ExcitationWL">440</prop>
										<prop name="IntgrTime">250</prop>
										<prop name="MaxIntgrTime">2000</prop>
										<prop name="MeltFactor">1</prop>
										<prop name="QuantFactor">10</prop>
									</obj>
									<obj name="item" class="HTCChannel" version="2">
										<prop name="name">FAM</prop>
										<prop name="Active">1</prop>
										<prop name="EmissionWL">580</prop>
										<prop name="ExcitationWL">498</prop>
										<prop name="IntgrTime">250</prop>
										<prop name="MaxIntgrTime">2000</prop>
										<prop name="MeltFactor">1</prop>
										<prop name="QuantFactor">10</prop>
									</obj>
									<obj name="item" class="HTCChannel" version="2">
										<prop name="name">Red 610</prop>
										<prop name="Active">1</prop>
										<prop name="EmissionWL">610</prop>
										<prop name="ExcitationWL">533</prop>
										<prop name="IntgrTime">250</prop>
										<prop name="MaxIntgrTime">2000</prop>
										<prop name="MeltFactor">1</prop>
										<prop name="QuantFactor">10</prop>
									</obj>
									<obj name="item" class="HTCChannel" version="2">
										<prop name="name">Cy 5 / Cy 5.5</prop>
										<prop name="Active">1</prop>
										<prop name="EmissionWL">660</prop>
										<prop name="ExcitationWL">618</prop>
										<prop name="IntgrTime">250</prop>
										<prop name="MaxIntgrTime">2000</prop>
										<prop name="MeltFactor">1</prop>
										<prop name="QuantFactor">10</prop>
									</obj>
								</list>
								<prop name="name">4 Color Hydrolysis Probe</prop>
								<prop name="Active">1</prop>
								<prop name="DefChannelNdx">0</prop>
								<prop name="DenominatorNdx">-1</prop>
								<prop name="ReadOnly">0</prop>
								<list name="EmissionWLAvail" count="6">
									<item>488</item>
									<item>510</item>
									<item>580</item>
									<item>610</item>
									<item>640</item>
									<item>660</item>
								</list>
								<list name="ExcitationWLAvail" count="5">
									<item>440</item>
									<item>465</item>
									<item>498</item>
									<item>533</item>
									<item>618</item>
								</list>
								<prop name="MeasuringMode">hmmDynamic</prop>
							</obj>
							<obj name="item" class="HTCDetectionFormat" version="1">
								<list name="emlist" count="1">
									<obj name="item" class="HTCChannel" version="2">
										<prop name="name">Red 640</prop>
										<prop name="Active">1</prop>
										<prop name="EmissionWL">640</prop>
										<prop name="ExcitationWL">498</prop>
										<prop name="IntgrTime">250</prop>
										<prop name="MaxIntgrTime">2000</prop>
										<prop name="MeltFactor">1.2</prop>
										<prop name="QuantFactor">5</prop>
									</obj>
								</list>
								<prop name="name">Mono Color HybProbe</prop>
								<prop name="Active">1</prop>
								<prop name="DefChannelNdx">0</prop>
								<prop name="DenominatorNdx">-1</prop>
								<prop name="ReadOnly">0</prop>
								<list name="EmissionWLAvail" count="6">
									<item>488</item>
									<item>510</item>
									<item>580</item>
									<item>610</item>
									<item>640</item>
									<item>660</item>
								</list>
								<list name="ExcitationWLAvail" count="5">
									<item>440</item>
									<item>465</item>
									<item>498</item>
									<item>533</item>
									<item>618</item>
								</list>
								<prop name="MeasuringMode">hmmDynamic</prop>
							</obj>
							<obj name="item" class="HTCDetectionFormat" version="1">
								<list name="emlist" count="4">
									<obj name="item" class="HTCChannel" version="2">
										<prop name="name">Fluos</prop>
										<prop name="Active">1</prop>
										<prop name="EmissionWL">510</prop>
										<prop name="ExcitationWL">465</prop>
										<prop name="IntgrTime">250</prop>
										<prop name="MaxIntgrTime">2000</prop>
										<prop name="MeltFactor">2</prop>
										<prop name="QuantFactor">1.5</prop>
									</obj>
									<obj name="item" class="HTCChannel" version="2">
										<prop name="name">Red 610</prop>
										<prop name="Active">1</prop>
										<prop name="EmissionWL">610</prop>
										<prop name="ExcitationWL">498</prop>
										<prop name="IntgrTime">250</prop>
										<prop name="MaxIntgrTime">2000</prop>
										<prop name="MeltFactor">1.2</prop>
										<prop name="QuantFactor">5</prop>
									</obj>
									<obj name="item" class="HTCChannel" version="2">
										<prop name="name">Red 640</prop>
										<prop name="Active">1</prop>
										<prop name="EmissionWL">640</prop>
										<prop name="ExcitationWL">498</prop>
										<prop name="IntgrTime">250</prop>
										<prop name="MaxIntgrTime">2000</prop>
										<prop name="MeltFactor">1.2</prop>
										<prop name="QuantFactor">5</prop>
									</obj>
									<obj name="item" class="HTCChannel" version="2">
										<prop name="name">Cy 5 / Cy 5.5</prop>
										<prop name="Active">1</prop>
										<prop name="EmissionWL">660</prop>
										<prop name="ExcitationWL">498</prop>
										<prop name="IntgrTime">250</prop>
										<prop name="MaxIntgrTime">2000</prop>
										<prop name="MeltFactor">1.2</prop>
										<prop name="QuantFactor">5</prop>
									</obj>
								</list>
								<prop name="name">Multi Color HybProbe</prop>
								<prop name="Active">1</prop>
								<prop name="DefChannelNdx">0</prop>
								<prop name="DenominatorNdx">-1</prop>
								<prop name="ReadOnly">0</prop>
								<list name="EmissionWLAvail" count="6">
									<item>488</item>
									<item>510</item>
									<item>580</item>
									<item>610</item>
									<item>640</item>
									<item>660</item>
								</list>
								<list name="ExcitationWLAvail" count="5">
									<item>440</item>
									<item>465</item>
									<item>498</item>
									<item>533</item>
									<item>618</item>
								</list>
								<prop name="MeasuringMode">hmmDynamic</prop>
							</obj>
							<obj name="item" class="HTCDetectionFormat" version="1">
								<list name="emlist" count="1">
									<obj name="item" class="HTCChannel" version="2">
										<prop name="name">SYBR Green I / HRM Dye</prop>
										<prop name="Active">1</prop>
										<prop name="EmissionWL">510</prop>
										<prop name="ExcitationWL">465</prop>
										<prop name="IntgrTime">250</prop>
										<prop name="MaxIntgrTime">1000</prop>
										<prop name="MeltFactor">1.2</prop>
										<prop name="QuantFactor">30</prop>
									</obj>
								</list>
								<prop name="name">SYBR Green I / HRM Dye</prop>
								<prop name="Active">1</prop>
								<prop name="DefChannelNdx">0</prop>
								<prop name="DenominatorNdx">-1</prop>
								<prop name="ReadOnly">0</prop>
								<list name="EmissionWLAvail" count="6">
									<item>488</item>
									<item>510</item>
									<item>580</item>
									<item>610</item>
									<item>640</item>
									<item>660</item>
								</list>
								<list name="ExcitationWLAvail" count="5">
									<item>440</item>
									<item>465</item>
									<item>498</item>
									<item>533</item>
									<item>618</item>
								</list>
								<prop name="MeasuringMode">hmmDynamic</prop>
							</obj>
						</list>
						<prop name="DefFormatName">SYBR Green I / HRM Dye</prop>
					</obj>
					<list name="AcquisitionModes" count="4">
						<item>None</item>
						<item>Single</item>
						<item>Continuous</item>
						<item>Step</item>
					</list>
					<prop name="SeekTemp">30</prop>
					<prop name="SampleVolume">10</prop>
				</obj>
			</obj>
			<prop name="CompletedProgramNo">5</prop>
			<prop name="StopPoint">3</prop>
			<prop name="CarouselConstMoved">0</prop>
		</obj>
		<obj name="AnlsAndSampleInfo" class="AnlsAndSampleInfo" version="1">
			<obj name="AnlsPropTypes" class="PropertyTypeList" version="1">
				<list name="emlist" count="3">
					<obj name="item" class="SamplePropType" version="1">
						<prop name="name">Units</prop>
						<prop name="PropClass">QuantUnitsProp</prop>
						<prop name="IsChannelProperty">0</prop>
						<prop name="SelectorOrder">0</prop>
						<prop name="ShowInSelector">0</prop>
						<prop name="ShowInTable">0</prop>
						<prop name="TableOrder">0</prop>
					</obj>
					<obj name="item" class="SamplePropType" version="1">
						<prop name="name">ExtRef</prop>
						<prop name="PropClass">RQExtRefProp</prop>
						<prop name="IsChannelProperty">0</prop>
						<prop name="SelectorOrder">0</prop>
						<prop name="ShowInSelector">0</prop>
						<prop name="ShowInTable">0</prop>
						<prop name="TableOrder">0</prop>
					</obj>
					<obj name="item" class="SamplePropType" version="1">
						<prop name="name">Endpt External Experiment</prop>
						<prop name="PropClass">EndptGenoExtExp</prop>
						<prop name="IsChannelProperty">0</prop>
						<prop name="SelectorOrder">0</prop>
						<prop name="ShowInSelector">0</prop>
						<prop name="ShowInTable">0</prop>
						<prop name="TableOrder">0</prop>
					</obj>
				</list>
			</obj>
			<obj name="SamplePropTypes" class="PropertyTypeList" version="1">
				<list name="emlist" count="26">
					<obj name="item" class="SamplePosPropType" version="1">
						<prop name="name">Position</prop>
						<prop name="PropClass">GenSampleEditPosition</prop>
						<prop name="AnalysisClass">General</prop>
						<prop name="IsChannelProperty">0</prop>
						<prop name="SelectorOrder">0</prop>
						<prop name="ShowInSelector">0</prop>
						<prop name="ShowInTable">1</prop>
						<prop name="TableOrder">0</prop>
					</obj>
					<obj name="item" class="SamplePropType" version="1">
						<prop name="name">Color</prop>
						<prop name="PropClass">SamplePrefColor</prop>
						<prop name="AnalysisClass">General</prop>
						<prop name="IsChannelProperty">0</prop>
						<prop name="SelectorOrder">1</prop>
						<prop name="ShowInSelector">0</prop>
						<prop name="ShowInTable">1</prop>
						<prop name="TableOrder">1</prop>
					</obj>
					<obj name="item" class="SamplePropType" version="1">
						<prop name="name">Replicate of</prop>
						<prop name="PropClass">GenSampleEditReplicate</prop>
						<prop name="AnalysisClass">General</prop>
						<prop name="IsChannelProperty">0</prop>
						<prop name="SelectorOrder">2</prop>
						<prop name="ShowInSelector">0</prop>
						<prop name="ShowInTable">1</prop>
						<prop name="TableOrder">2</prop>
					</obj>
					<obj name="item" class="SamplePropType" version="1">
						<prop name="name">Sample Name</prop>
						<prop name="PropClass">GenSampleEditName</prop>
						<prop name="AnalysisClass">General</prop>
						<prop name="IsChannelProperty">0</prop>
						<prop name="SelectorOrder">3</prop>
						<prop name="ShowInSelector">1</prop>
						<prop name="ShowInTable">1</prop>
						<prop name="TableOrder">3</prop>
					</obj>
					<obj name="item" class="SamplePropType" version="1">
						<prop name="name">Subsets</prop>
						<prop name="PropClass">GenSampleEditSubset</prop>
						<prop name="AnalysisClass">General</prop>
						<prop name="IsChannelProperty">0</prop>
						<prop name="SelectorOrder">4</prop>
						<prop name="ShowInSelector">0</prop>
						<prop name="ShowInTable">0</prop>
						<prop name="TableOrder">4</prop>
					</obj>
					<obj name="item" class="SamplePropType" version="1">
						<prop name="name">Notes</prop>
						<prop name="PropClass">GenSampleEditNotes</prop>
						<prop name="AnalysisClass">General</prop>
						<prop name="IsChannelProperty">0</prop>
						<prop name="SelectorOrder">5</prop>
						<prop name="ShowInSelector">0</prop>
						<prop name="ShowInTable">0</prop>
						<prop name="TableOrder">5</prop>
					</obj>
					<obj name="item" class="SamplePropType" version="1">
						<prop name="name">Sample ID</prop>
						<prop name="PropClass">HTCSampleID</prop>
						<prop name="AnalysisClass">General</prop>
						<prop name="IsChannelProperty">0</prop>
						<prop name="SelectorOrder">6</prop>
						<prop name="ShowInSelector">0</prop>
						<prop name="ShowInTable">0</prop>
						<prop name="TableOrder">6</prop>
					</obj>
					<obj name="item" class="SamplePropType" version="1">
						<prop name="name">Sample Prep Notes</prop>
						<prop name="PropClass">HTCSamplePrepNotes</prop>
						<prop name="AnalysisClass">General</prop>
						<prop name="IsChannelProperty">0</prop>
						<prop name="SelectorOrder">7</prop>
						<prop name="ShowInSelector">0</prop>
						<prop name="ShowInTable">0</prop>
						<prop name="TableOrder">7</prop>
					</obj>
					<obj name="item" class="SamplePrefWidthType" version="1">
						<prop name="name">Width</prop>
						<prop name="PropClass">SamplePrefWidth</prop>
						<prop name="AnalysisClass">Sample preferences</prop>
						<prop name="IsChannelProperty">0</prop>
						<prop name="SelectorOrder">8</prop>
						<prop name="ShowInSelector">0</prop>
						<prop name="ShowInTable">0</prop>
						<prop name="TableOrder">8</prop>
					</obj>
					<obj name="item" class="SamplePrefLineStyleType" version="1">
						<prop name="name">Line Style</prop>
						<prop name="PropClass">SamplePrefLineStyle</prop>
						<prop name="AnalysisClass">Sample preferences</prop>
						<prop name="IsChannelProperty">0</prop>
						<prop name="SelectorOrder">9</prop>
						<prop name="ShowInSelector">0</prop>
						<prop name="ShowInTable">0</prop>
						<prop name="TableOrder">9</prop>
					</obj>
					<obj name="item" class="SamplePrefPointStyleType" version="1">
						<prop name="name">Point Style</prop>
						<prop name="PropClass">SamplePrefPointStyle</prop>
						<prop name="AnalysisClass">Sample preferences</prop>
						<prop name="IsChannelProperty">0</prop>
						<prop name="SelectorOrder">10</prop>
						<prop name="ShowInSelector">0</prop>
						<prop name="ShowInTable">0</prop>
						<prop name="TableOrder">10</prop>
					</obj>
					<obj name="item" class="SamplePropType" version="1">
						<prop name="name">Dominant Channel</prop>
						<prop name="PropClass">DominantChannelProp</prop>
						<prop name="AnalysisClass">Color Compensation Analysis</prop>
						<prop name="IsChannelProperty">0</prop>
						<prop name="SelectorOrder">11</prop>
						<prop name="ShowInSelector">0</prop>
						<prop name="ShowInTable">0</prop>
						<prop name="TableOrder">11</prop>
					</obj>
					<obj name="item" class="EndPtSampleTypePropertyType" version="1">
						<prop name="name">EndPt Sample Type</prop>
						<prop name="PropClass">GroupingSample</prop>
						<prop name="AnalysisClass">EndPtGenotyping</prop>
						<prop name="IsChannelProperty">0</prop>
						<prop name="SelectorOrder">12</prop>
						<prop name="ShowInSelector">0</prop>
						<prop name="ShowInTable">0</prop>
						<prop name="TableOrder">12</prop>
					</obj>
					<obj name="item" class="SamplePropType" version="1">
						<prop name="name">EndPt Genotype</prop>
						<prop name="PropClass">Genotype</prop>
						<prop name="AnalysisClass">EndPtGenotyping</prop>
						<prop name="IsChannelProperty">0</prop>
						<prop name="SelectorOrder">13</prop>
						<prop name="ShowInSelector">0</prop>
						<prop name="ShowInTable">0</prop>
						<prop name="TableOrder">13</prop>
					</obj>
					<obj name="item" class="SamplePropType" version="1">
						<prop name="name">Target Name</prop>
						<prop name="PropClass">TargetName</prop>
						<prop name="AnalysisClass">General</prop>
						<prop name="IsChannelProperty">1</prop>
						<prop name="SelectorOrder">14</prop>
						<prop name="ShowInSelector">0</prop>
						<prop name="ShowInTable">0</prop>
						<prop name="TableOrder">14</prop>
					</obj>
					<obj name="item" class="QuantSampleTypePropertyType" version="1">
						<prop name="name">Quantification Sample Type</prop>
						<prop name="PropClass">QuantSampleTypeProperty</prop>
						<prop name="AnalysisClass">Quantification Analysis</prop>
						<prop name="IsChannelProperty">1</prop>
						<prop name="SelectorOrder">15</prop>
						<prop name="ShowInSelector">0</prop>
						<prop name="ShowInTable">0</prop>
						<prop name="TableOrder">15</prop>
					</obj>
					<obj name="item" class="SamplePropType" version="1">
						<prop name="name">Concentration</prop>
						<prop name="PropClass">QuantConcProperty</prop>
						<prop name="AnalysisClass">Quantification Analysis</prop>
						<prop name="IsChannelProperty">1</prop>
						<prop name="SelectorOrder">16</prop>
						<prop name="ShowInSelector">0</prop>
						<prop name="ShowInTable">0</prop>
						<prop name="TableOrder">16</prop>
					</obj>
					<obj name="item" class="QuantCpType" version="1">
						<prop name="name">Cp Low</prop>
						<prop name="PropClass">QuantCpLowProp</prop>
						<prop name="AnalysisClass">Quantification Analysis</prop>
						<prop name="IsChannelProperty">1</prop>
						<prop name="SelectorOrder">17</prop>
						<prop name="ShowInSelector">0</prop>
						<prop name="ShowInTable">0</prop>
						<prop name="TableOrder">17</prop>
					</obj>
					<obj name="item" class="QuantCpType" version="1">
						<prop name="name">Cp High</prop>
						<prop name="PropClass">QuantCpHighProp</prop>
						<prop name="AnalysisClass">Quantification Analysis</prop>
						<prop name="IsChannelProperty">1</prop>
						<prop name="SelectorOrder">18</prop>
						<prop name="ShowInSelector">0</prop>
						<prop name="ShowInTable">0</prop>
						<prop name="TableOrder">18</prop>
					</obj>
					<obj name="item" class="GroupSampleTypePropertyType" version="1">
						<prop name="name">Melt Geno Sample Type</prop>
						<prop name="PropClass">GroupChannelTypeProp</prop>
						<prop name="AnalysisClass">Melt Geno</prop>
						<prop name="IsChannelProperty">1</prop>
						<prop name="SelectorOrder">19</prop>
						<prop name="ShowInSelector">0</prop>
						<prop name="ShowInTable">0</prop>
						<prop name="TableOrder">19</prop>
					</obj>
					<obj name="item" class="SamplePropType" version="1">
						<prop name="name">Melt Geno Genotype</prop>
						<prop name="PropClass">ChannelGenotype</prop>
						<prop name="AnalysisClass">Melt Geno</prop>
						<prop name="IsChannelProperty">1</prop>
						<prop name="SelectorOrder">20</prop>
						<prop name="ShowInSelector">0</prop>
						<prop name="ShowInTable">0</prop>
						<prop name="TableOrder">20</prop>
					</obj>
					<obj name="item" class="RQTargetPropertyType" version="1">
						<prop name="name">Target Type</prop>
						<prop name="PropClass">RQTargetProperty</prop>
						<prop name="AnalysisClass">Relative Quantification</prop>
						<prop name="IsChannelProperty">1</prop>
						<prop name="SelectorOrder">21</prop>
						<prop name="ShowInSelector">0</prop>
						<prop name="ShowInTable">0</prop>
						<prop name="TableOrder">21</prop>
					</obj>
					<obj name="item" class="RQSampleTargetPropertyType" version="1">
						<prop name="name">Combined Sample and Target Type</prop>
						<prop name="PropClass">RQSampleTargetProperty</prop>
						<prop name="AnalysisClass">Relative Quantification</prop>
						<prop name="IsChannelProperty">1</prop>
						<prop name="SelectorOrder">22</prop>
						<prop name="ShowInSelector">0</prop>
						<prop name="ShowInTable">0</prop>
						<prop name="TableOrder">22</prop>
					</obj>
					<obj name="item" class="SamplePropType" version="1">
						<prop name="name">Efficiency</prop>
						<prop name="PropClass">RQEffProp</prop>
						<prop name="AnalysisClass">Relative Quantification</prop>
						<prop name="IsChannelProperty">1</prop>
						<prop name="SelectorOrder">23</prop>
						<prop name="ShowInSelector">0</prop>
						<prop name="ShowInTable">0</prop>
						<prop name="TableOrder">23</prop>
					</obj>
					<obj name="item" class="GroupSampleTypePropertyTypeNoPos" version="1">
						<prop name="name">Scanning Sample Type</prop>
						<prop name="PropClass">GroupChannelTypeProp</prop>
						<prop name="AnalysisClass">Scanning</prop>
						<prop name="IsChannelProperty">1</prop>
						<prop name="SelectorOrder">24</prop>
						<prop name="ShowInSelector">0</prop>
						<prop name="ShowInTable">0</prop>
						<prop name="TableOrder">24</prop>
					</obj>
					<obj name="item" class="SamplePropType" version="1">
						<prop name="name">Scanning Genotype</prop>
						<prop name="PropClass">ChannelGenotype</prop>
						<prop name="AnalysisClass">Scanning</prop>
						<prop name="IsChannelProperty">1</prop>
						<prop name="SelectorOrder">25</prop>
						<prop name="ShowInSelector">0</prop>
						<prop name="ShowInTable">0</prop>
						<prop name="TableOrder">25</prop>
					</obj>
				</list>
			</obj>
			<obj name="SelectedChannels" class="TEMIntegerSet" version="1">
				<list name="Items" count="1">
					<prop name="Item">0</prop>
				</list>
			</obj>
			<obj name="AnalysisProperties" class="ExpPropList" version="1">
				<list name="emlist" count="3">
					<obj name="PropertyObject" class="EndptGenoExtExp" version="3">
						<prop name="PropertyTypeName">Endpt External Experiment</prop>
					</obj>
					<obj name="PropertyObject" class="RQExtRefProp" version="3">
						<prop name="PropertyTypeName">ExtRef</prop>
						<prop name="RefExpProg">-1</prop>
					</obj>
					<obj name="PropertyObject" class="QuantUnitsProp" version="3">
						<prop name="PropertyTypeName">Units</prop>
					</obj>
				</list>
			</obj>
			<obj name="SampleInfoList" class="SamplePropInfoList" version="1">
				<list name="emlist" count="96">
					<obj name="item" class="SamplePropInfo" version="1">
						<obj name="ChannelProperties" class="ChanPropList" version="2">
							<obj name="ChannelProperties" class="EMList" version="1">
								<list name="emlist" count="1">
									<obj name="item" class="PropertyList" version="1">
										<list name="emlist" count="12">
											<obj name="PropertyObject" class="RQSampleTargetProperty" version="4">
												<prop name="PropertyTypeName">Combined Sample and Target Type</prop>
												<prop name="Position">0</prop>
												<prop name="IsDefault">0</prop>
												<obj name="ChannelProp" class="ChannelProperty" version="1">
													<prop name="ChannelIdx">0</prop>
												</obj>
											</obj>
											<obj name="PropertyObject" class="QuantConcProperty" version="4">
												<prop name="PropertyTypeName">Concentration</prop>
												<prop name="Position">0</prop>
												<prop name="IsDefault">1</prop>
												<prop name="Concentration">0</prop>
												<obj name="ChannelProp" class="ChannelProperty" version="1">
													<prop name="ChannelIdx">0</prop>
												</obj>
												<prop name="ReadOnly">1</prop>
											</obj>
											<obj name="PropertyObject" class="QuantCpHighProp" version="4">
												<prop name="PropertyTypeName">Cp High</prop>
												<prop name="Position">0</prop>
												<prop name="IsDefault">1</prop>
												<prop name="CpRangeHigh">0</prop>
												<obj name="ChannelProp" class="ChannelProperty" version="1">
													<prop name="ChannelIdx">0</prop>
												</obj>
												<prop name="ReadOnly">1</prop>
											</obj>
											<obj name="PropertyObject" class="QuantCpLowProp" version="4">
												<prop name="PropertyTypeName">Cp Low</prop>
												<prop name="Position">0</prop>
												<prop name="IsDefault">1</prop>
												<prop name="CpRangeLow">0</prop>
												<obj name="ChannelProp" class="ChannelProperty" version="1">
													<prop name="ChannelIdx">0</prop>
												</obj>
												<prop name="ReadOnly">1</prop>
											</obj>
											<obj name="PropertyObject" class="RQEffProp" version="4">
												<prop name="PropertyTypeName">Efficiency</prop>
												<prop name="Position">0</prop>
												<prop name="IsDefault">1</prop>
												<prop name="Efficiency">2</prop>
												<obj name="ChannelProp" class="ChannelProperty" version="1">
													<prop name="ChannelIdx">0</prop>
												</obj>
											</obj>
											<obj name="PropertyObject" class="ChannelGenotype" version="4">
												<prop name="PropertyTypeName">Melt Geno Genotype</prop>
												<prop name="Position">0</prop>
												<prop name="IsDefault">1</prop>
												<prop name="ReadOnly">1</prop>
												<obj name="ChannelProp" class="ChannelProperty" version="1">
													<prop name="ChannelIdx">0</prop>
												</obj>
											</obj>
											<obj name="PropertyObject" class="GroupChannelTypeProp" version="4">
												<prop name="PropertyTypeName">Melt Geno Sample Type</prop>
												<prop name="Position">0</prop>
												<prop name="IsDefault">0</prop>
												<prop name="GroupSampleType">mstUnknown</prop>
												<obj name="ChannelProp" class="ChannelProperty" version="1">
													<prop name="ChannelIdx">0</prop>
												</obj>
											</obj>
											<obj name="PropertyObject" class="QuantSampleTypeProperty" version="4">
												<prop name="PropertyTypeName">Quantification Sample Type</prop>
												<prop name="Position">0</prop>
												<prop name="IsDefault">0</prop>
												<prop name="SampleType">qsUnknown</prop>
												<obj name="ChannelProp" class="ChannelProperty" version="1">
													<prop name="ChannelIdx">0</prop>
												</obj>
											</obj>
											<obj name="PropertyObject" class="ChannelGenotype" version="4">
												<prop name="PropertyTypeName">Scanning Genotype</prop>
												<prop name="Position">0</prop>
												<prop name="IsDefault">1</prop>
												<prop name="ReadOnly">1</prop>
												<obj name="ChannelProp" class="ChannelProperty" version="1">
													<prop name="ChannelIdx">0</prop>
												</obj>
											</obj>
											<obj name="PropertyObject" class="GroupChannelTypeProp" version="4">
												<prop name="PropertyTypeName">Scanning Sample Type</prop>
												<prop name="Position">0</prop>
												<prop name="IsDefault">0</prop>
												<prop name="GroupSampleType">mstUnknown</prop>
												<obj name="ChannelProp" class="ChannelProperty" version="1">
													<prop name="ChannelIdx">0</prop>
												</obj>
											</obj>
											<obj name="PropertyObject" class="TargetName" version="4">
												<prop name="PropertyTypeName">Target Name</prop>
												<prop name="Position">0</prop>
												<prop name="IsDefault">1</prop>
												<obj name="ChannelProp" class="ChannelProperty" version="1">
													<prop name="ChannelIdx">0</prop>
												</obj>
											</obj>
											<obj name="PropertyObject" class="RQTargetProperty" version="4">
												<prop name="PropertyTypeName">Target Type</prop>
												<prop name="Position">0</prop>
												<prop name="IsDefault">0</prop>
												<prop name="TargetType">dtNone</prop>
												<obj name="ChannelProp" class="ChannelProperty" version="1">
													<prop name="ChannelIdx">0</prop>
												</obj>
											</obj>
										</list>
									</obj>
								</list>
							</obj>
						</obj>
						<prop name="ChannelPropertyCount">1</prop>
						<prop name="ContainerPosition">0</prop>
						<prop name="HasSampleProperties">1</prop>
						<obj name="SampleProperties" class="PropertyList" version="1">
							<list name="emlist" count="14">
								<obj name="PropertyObject" class="SamplePrefColor" version="4">
									<prop name="PropertyTypeName">Color</prop>
									<prop name="Position">0</prop>
									<prop name="IsDefault">0</prop>
									<prop name="Color">$00FF8000</prop>
								</obj>
								<obj name="PropertyObject" class="DominantChannelProp" version="4">
									<prop name="PropertyTypeName">Dominant Channel</prop>
									<prop name="Position">0</prop>
									<prop name="IsDefault">0</prop>
									<prop name="DominantChannel">0</prop>
								</obj>
								<obj name="PropertyObject" class="Genotype" version="4">
									<prop name="PropertyTypeName">EndPt Genotype</prop>
									<prop name="Position">0</prop>
									<prop name="IsDefault">1</prop>
									<prop name="ReadOnly">1</prop>
								</obj>
								<obj name="PropertyObject" class="GroupingSample" version="4">
									<prop name="PropertyTypeName">EndPt Sample Type</prop>
									<prop name="Position">0</prop>
									<prop name="IsDefault">0</prop>
									<prop name="GroupSampleType">mstUnknown</prop>
								</obj>
								<obj name="PropertyObject" class="SamplePrefLineStyle" version="4">
									<prop name="PropertyTypeName">Line Style</prop>
									<prop name="Position">0</prop>
									<prop name="IsDefault">0</prop>
									<prop name="LineStyle">psSolid</prop>
								</obj>
								<obj name="PropertyObject" class="GenSampleEditNotes" version="4">
									<prop name="PropertyTypeName">Notes</prop>
									<prop name="Position">0</prop>
									<prop name="IsDefault">1</prop>
								</obj>
								<obj name="PropertyObject" class="SamplePrefPointStyle" version="4">
									<prop name="PropertyTypeName">Point Style</prop>
									<prop name="Position">0</prop>
									<prop name="IsDefault">0</prop>
									<prop name="PointStyle">psNothing</prop>
								</obj>
								<obj name="PropertyObject" class="GenSampleEditPosition" version="4">
									<prop name="PropertyTypeName">Position</prop>
									<prop name="Position">0</prop>
									<prop name="IsDefault">1</prop>
								</obj>
								<obj name="PropertyObject" class="GenSampleEditReplicate" version="4">
									<prop name="PropertyTypeName">Replicate of</prop>
									<prop name="Position">0</prop>
									<prop name="IsDefault">1</prop>
									<prop name="ReplicateOf">-1</prop>
								</obj>
								<obj name="PropertyObject" class="HTCSampleID" version="4">
									<prop name="PropertyTypeName">Sample ID</prop>
									<prop name="Position">0</prop>
									<prop name="IsDefault">1</prop>
								</obj>
								<obj name="PropertyObject" class="GenSampleEditName" version="4">
									<prop name="PropertyTypeName">Sample Name</prop>
									<prop name="Position">0</prop>
									<prop name="IsDefault">1</prop>
									<prop name="name">Sample 1</prop>
								</obj>
								<obj name="PropertyObject" class="HTCSamplePrepNotes" version="4">
									<prop name="PropertyTypeName">Sample Prep Notes</prop>
									<prop name="Position">0</prop>
									<prop name="IsDefault">1</prop>
								</obj>
								<obj name="PropertyObject" class="GenSampleEditSubset" version="4">
									<prop name="PropertyTypeName">Subsets</prop>
									<prop name="Position">0</prop>
									<prop name="IsDefault">1</prop>
								</obj>
								<obj name="PropertyObject" class="SamplePrefWidth" version="5">
									<prop name="PropertyTypeName">Width</prop>
									<prop name="Position">0</prop>
									<prop name="IsDefault">1</prop>
									<prop name="Width">1</prop>
								</obj>
							</list>
						</obj>
					</obj>
					<obj name="item" class="SamplePropInfo" version="1">
						<obj name="ChannelProperties" class="ChanPropList" version="2">
							<obj name="ChannelProperties" class="EMList" version="1">
								<list name="emlist" count="1">
									<obj name="item" class="PropertyList" version="1">
										<list name="emlist" count="12">
											<obj name="PropertyObject" class="RQSampleTargetProperty" version="4">
												<prop name="PropertyTypeName">Combined Sample and Target Type</prop>
												<prop name="Position">1</prop>
												<prop name="IsDefault">0</prop>
												<obj name="ChannelProp" class="ChannelProperty" version="1">
													<prop name="ChannelIdx">0</prop>
												</obj>
											</obj>
											<obj name="PropertyObject" class="QuantConcProperty" version="4">
												<prop name="PropertyTypeName">Concentration</prop>
												<prop name="Position">1</prop>
												<prop name="IsDefault">1</prop>
												<prop name="Concentration">0</prop>
												<obj name="ChannelProp" class="ChannelProperty" version="1">
													<prop name="ChannelIdx">0</prop>
												</obj>
												<prop name="ReadOnly">1</prop>
											</obj>
											<obj name="PropertyObject" class="QuantCpHighProp" version="4">
												<prop name="PropertyTypeName">Cp High</prop>
												<prop name="Position">1</prop>
												<prop name="IsDefault">1</prop>
												<prop name="CpRangeHigh">0</prop>
												<obj name="ChannelProp" class="ChannelProperty" version="1">
													<prop name="ChannelIdx">0</prop>
												</obj>
												<prop name="ReadOnly">1</prop>
											</obj>
											<obj name="PropertyObject" class="QuantCpLowProp" version="4">
												<prop name="PropertyTypeName">Cp Low</prop>
												<prop name="Position">1</prop>
												<prop name="IsDefault">1</prop>
												<prop name="CpRangeLow">0</prop>
												<obj name="ChannelProp" class="ChannelProperty" version="1">
													<prop name="ChannelIdx">0</prop>
												</obj>
												<prop name="ReadOnly">1</prop>
											</obj>
											<obj name="PropertyObject" class="RQEffProp" version="4">
												<prop name="PropertyTypeName">Efficiency</prop>
												<prop name="Position">1</prop>
												<prop name="IsDefault">1</prop>
												<prop name="Efficiency">2</prop>
												<obj name="ChannelProp" class="ChannelProperty" version="1">
													<prop name="ChannelIdx">0</prop>
												</obj>
											</obj>
											<obj name="PropertyObject" class="ChannelGenotype" version="4">
												<prop name="PropertyTypeName">Melt Geno Genotype</prop>
												<prop name="Position">1</prop>
												<prop name="IsDefault">1</prop>
												<prop name="ReadOnly">1</prop>
												<obj name="ChannelProp" class="ChannelProperty" version="1">
													<prop name="ChannelIdx">0</prop>
												</obj>
											</obj>
											<obj name="PropertyObject" class="GroupChannelTypeProp" version="4">
												<prop name="PropertyTypeName">Melt Geno Sample Type</prop>
												<prop name="Position">1</prop>
												<prop name="IsDefault">0</prop>
												<prop name="GroupSampleType">mstUnknown</prop>
												<obj name="ChannelProp" class="ChannelProperty" version="1">
													<prop name="ChannelIdx">0</prop>
												</obj>
											</obj>
											<obj name="PropertyObject" class="QuantSampleTypeProperty" version="4">
												<prop name="PropertyTypeName">Quantification Sample Type</prop>
												<prop name="Position">1</prop>
												<prop name="IsDefault">0</prop>
												<prop name="SampleType">qsUnknown</prop>
												<obj name="ChannelProp" class="ChannelProperty" version="1">
													<prop name="ChannelIdx">0</prop>
												</obj>
											</obj>
											<obj name="PropertyObject" class="ChannelGenotype" version="4">
												<prop name="PropertyTypeName">Scanning Genotype</prop>
												<prop name="Position">1</prop>
												<prop name="IsDefault">1</prop>
												<prop name="ReadOnly">1</prop>
												<obj name="ChannelProp" class="ChannelProperty" version="1">
													<prop name="ChannelIdx">0</prop>
												</obj>
											</obj>
											<obj name="PropertyObject" class="GroupChannelTypeProp" version="4">
												<prop name="PropertyTypeName">Scanning Sample Type</prop>
												<prop name="Position">1</prop>
												<prop name="IsDefault">0</prop>
												<prop name="GroupSampleType">mstUnknown</prop>
												<obj name="ChannelProp" class="ChannelProperty" version="1">
													<prop name="ChannelIdx">0</prop>
												</obj>
											</obj>
											<obj name="PropertyObject" class="TargetName" version="4">
												<prop name="PropertyTypeName">Target Name</prop>
												<prop name="Position">1</prop>
												<prop name="IsDefault">1</prop>
												<obj name="ChannelProp" class="ChannelProperty" version="1">
													<prop name="ChannelIdx">0</prop>
												</obj>
											</obj>
											<obj name="PropertyObject" class="RQTargetProperty" version="4">
												<prop name="PropertyTypeName">Target Type</prop>
												<prop name="Position">1</prop>
												<prop name="IsDefault">0</prop>
												<prop name="TargetType">dtNone</prop>
												<obj name="ChannelProp" class="ChannelProperty" version="1">
													<prop name="ChannelIdx">0</prop>
												</obj>
											</obj>
										</list>
									</obj>
								</list>
							</obj>
						</obj>
						<prop name="ChannelPropertyCount">1</prop>
						<prop name="ContainerPosition">1</prop>
						<prop name="HasSampleProperties">1</prop>
						<obj name="SampleProperties" class="PropertyList" version="1">
							<list name="emlist" count="14">
								<obj name="PropertyObject" class="SamplePrefColor" version="4">
									<prop name="PropertyTypeName">Color</prop>
									<prop name="Position">1</prop>
									<prop name="IsDefault">0</prop>
									<prop name="Color">clRed</prop>
								</obj>
								<obj name="PropertyObject" class="DominantChannelProp" version="4">
									<prop name="PropertyTypeName">Dominant Channel</prop>
									<prop name="Position">1</prop>
									<prop name="IsDefault">0</prop>
									<prop name="DominantChannel">0</prop>
								</obj>
								<obj name="PropertyObject" class="Genotype" version="4">
									<prop name="PropertyTypeName">EndPt Genotype</prop>
									<prop name="Position">1</prop>
									<prop name="IsDefault">1</prop>
									<prop name="ReadOnly">1</prop>
								</obj>
								<obj name="PropertyObject" class="GroupingSample" version="4">
									<prop name="PropertyTypeName">EndPt Sample Type</prop>
									<prop name="Position">1</prop>
									<prop name="IsDefault">0</prop>
									<prop name="GroupSampleType">mstUnknown</prop>
								</obj>
								<obj name="PropertyObject" class="SamplePrefLineStyle" version="4">
									<prop name="PropertyTypeName">Line Style</prop>
									<prop name="Position">1</prop>
									<prop name="IsDefault">0</prop>
									<prop name="LineStyle">psSolid</prop>
								</obj>
								<obj name="PropertyObject" class="GenSampleEditNotes" version="4">
									<prop name="PropertyTypeName">Notes</prop>
									<prop name="Position">1</prop>
									<prop name="IsDefault">1</prop>
								</obj>
								<obj name="PropertyObject" class="SamplePrefPointStyle" version="4">
									<prop name="PropertyTypeName">Point Style</prop>
									<prop name="Position">1</prop>
									<prop name="IsDefault">0</prop>
									<prop name="PointStyle">psNothing</prop>
								</obj>
								<obj name="PropertyObject" class="GenSampleEditPosition" version="4">
									<prop name="PropertyTypeName">Position</prop>
									<prop name="Position">1</prop>
									<prop name="IsDefault">1</prop>
								</obj>
								<obj name="PropertyObject" class="GenSampleEditReplicate" version="4">
									<prop name="PropertyTypeName">Replicate of</prop>
									<prop name="Position">1</prop>
									<prop name="IsDefault">1</prop>
									<prop name="ReplicateOf">-1</prop>
								</obj>
								<obj name="PropertyObject" class="HTCSampleID" version="4">
									<prop name="PropertyTypeName">Sample ID</prop>
									<prop name="Position">1</prop>
									<prop name="IsDefault">1</prop>
								</obj>
								<obj name="PropertyObject" class="GenSampleEditName" version="4">
									<prop name="PropertyTypeName">Sample Name</prop>
									<prop name="Position">1</prop>
									<prop name="IsDefault">1</prop>
									<prop name="name">Sample 2</prop>
								</obj>
								<obj name="PropertyObject" class="HTCSamplePrepNotes" version="4">
									<prop name="PropertyTypeName">Sample Prep Notes</prop>
									<prop name="Position">1</prop>
									<prop name="IsDefault">1</prop>
								</obj>
								<obj name="PropertyObject" class="GenSampleEditSubset" version="4">
									<prop name="PropertyTypeName">Subsets</prop>
									<prop name="Position">1</prop>
									<prop name="IsDefault">1</prop>
								</obj>
								<obj name="PropertyObject" class="SamplePrefWidth" version="5">
									<prop name="PropertyTypeName">Width</prop>
									<prop name="Position">1</prop>
									<prop name="IsDefault">1</prop>
									<prop name="Width">1</prop>
								</obj>
							</list>
						</obj>
					</obj>
					<obj name="item" class="SamplePropInfo" version="1">
						<obj name="ChannelProperties" class="ChanPropList" version="2">
							<obj name="ChannelProperties" class="EMList" version="1">
								<list name="emlist" count="1">
									<obj name="item" class="PropertyList" version="1">
										<list name="emlist" count="12">
											<obj name="PropertyObject" class="RQSampleTargetProperty" version="4">
												<prop name="PropertyTypeName">Combined Sample and Target Type</prop>
												<prop name="Position">2</prop>
												<prop name="IsDefault">0</prop>
												<obj name="ChannelProp" class="ChannelProperty" version="1">
													<prop name="ChannelIdx">0</prop>
												</obj>
											</obj>
											<obj name="PropertyObject" class="QuantConcProperty" version="4">
												<prop name="PropertyTypeName">Concentration</prop>
												<prop name="Position">2</prop>
												<prop name="IsDefault">1</prop>
												<prop name="Concentration">0</prop>
												<obj name="ChannelProp" class="ChannelProperty" version="1">
													<prop name="ChannelIdx">0</prop>
												</obj>
												<prop name="ReadOnly">1</prop>
											</obj>
											<obj name="PropertyObject" class="QuantCpHighProp" version="4">
												<prop name="PropertyTypeName">Cp High</prop>
												<prop name="Position">2</prop>
												<prop name="IsDefault">1</prop>
												<prop name="CpRangeHigh">0</prop>
												<obj name="ChannelProp" class="ChannelProperty" version="1">
													<prop name="ChannelIdx">0</prop>
												</obj>
												<prop name="ReadOnly">1</prop>
											</obj>
											<obj name="PropertyObject" class="QuantCpLowProp" version="4">
												<prop name="PropertyTypeName">Cp Low</prop>
												<prop name="Position">2</prop>
												<prop name="IsDefault">1</prop>
												<prop name="CpRangeLow">0</prop>
												<obj name="ChannelProp" class="ChannelProperty" version="1">
													<prop name="ChannelIdx">0</prop>
												</obj>
												<prop name="ReadOnly">1</prop>
											</obj>
											<obj name="PropertyObject" class="RQEffProp" version="4">
												<prop name="PropertyTypeName">Efficiency</prop>
												<prop name="Position">2</prop>
												<prop name="IsDefault">1</prop>
												<prop name="Efficiency">2</prop>
												<obj name="ChannelProp" class="ChannelProperty" version="1">
													<prop name="ChannelIdx">0</prop>
												</obj>
											</obj>
											<obj name="PropertyObject" class="ChannelGenotype" version="4">
												<prop name="PropertyTypeName">Melt Geno Genotype</prop>
												<prop name="Position">2</prop>
												<prop name="IsDefault">1</prop>
												<prop name="ReadOnly">1</prop>
												<obj name="ChannelProp" class="ChannelProperty" version="1">
													<prop name="ChannelIdx">0</prop>
												</obj>
											</obj>
											<obj name="PropertyObject" class="GroupChannelTypeProp" version="4">
												<prop name="PropertyTypeName">Melt Geno Sample Type</prop>
												<prop name="Position">2</prop>
												<prop name="IsDefault">0</prop>
												<prop name="GroupSampleType">mstUnknown</prop>
												<obj name="ChannelProp" class="ChannelProperty" version="1">
													<prop name="ChannelIdx">0</prop>
												</obj>
											</obj>
											<obj name="PropertyObject" class="QuantSampleTypeProperty" version="4">
												<prop name="PropertyTypeName">Quantification Sample Type</prop>
												<prop name="Position">2</prop>
												<prop name="IsDefault">0</prop>
												<prop name="SampleType">qsUnknown</prop>
												<obj name="ChannelProp" class="ChannelProperty" version="1">
													<prop name="ChannelIdx">0</prop>
												</obj>
											</obj>
											<obj name="PropertyObject" class="ChannelGenotype" version="4">
												<prop name="PropertyTypeName">Scanning Genotype</prop>
												<prop name="Position">2</prop>
												<prop name="IsDefault">1</prop>
												<prop name="ReadOnly">1</prop>
												<obj name="ChannelProp" class="ChannelProperty" version="1">
													<prop name="ChannelIdx">0</prop>
												</obj>
											</obj>
											<obj name="PropertyObject" class="GroupChannelTypeProp" version="4">
												<prop name="PropertyTypeName">Scanning Sample Type</prop>
												<prop name="Position">2</prop>
												<prop name="IsDefault">0</prop>
												<prop name="GroupSampleType">mstUnknown</prop>
												<obj name="ChannelProp" class="ChannelProperty" version="1">
													<prop name="ChannelIdx">0</prop>
												</obj>
											</obj>
											<obj name="PropertyObject" class="TargetName" version="4">
												<prop name="PropertyTypeName">Target Name</prop>
												<prop name="Position">2</prop>
												<prop name="IsDefault">1</prop>
												<obj name="ChannelProp" class="ChannelProperty" version="1">
													<prop name="ChannelIdx">0</prop>
												</obj>
											</obj>
											<obj name="PropertyObject" class="RQTargetProperty" version="4">
												<prop name="PropertyTypeName">Target Type</prop>
												<prop name="Position">2</prop>
												<prop name="IsDefault">0</prop>
												<prop name="TargetType">dtNone</prop>
												<obj name="ChannelProp" class="ChannelProperty" version="1">
													<prop name="ChannelIdx">0</prop>
												</obj>
											</obj>
										</list>
									</obj>
								</list>
							</obj>
						</obj>
						<prop name="ChannelPropertyCount">1</prop>
						<prop name="ContainerPosition">2</prop>
						<prop name="HasSampleProperties">1</prop>
						<obj name="SampleProperties" class="PropertyList" version="1">
							<list name="emlist" count="14">
								<obj name="PropertyObject" class="SamplePrefColor" version="4">
									<prop name="PropertyTypeName">Color</prop>
									<prop name="Position">2</prop>
									<prop name="IsDefault">0</prop>
									<prop name="Color">$0030D700</prop>
								</obj>
								<obj name="PropertyObject" class="DominantChannelProp" version="4">
									<prop name="PropertyTypeName">Dominant Channel</prop>
									<prop name="Position">2</prop>
									<prop name="IsDefault">0</prop>
									<prop name="DominantChannel">0</prop>
								</obj>
								<obj name="PropertyObject" class="Genotype" version="4">
									<prop name="PropertyTypeName">EndPt Genotype</prop>
									<prop name="Position">2</prop>
									<prop name="IsDefault">1</prop>
									<prop name="ReadOnly">1</prop>
								</obj>
								<obj name="PropertyObject" class="GroupingSample" version="4">
									<prop name="PropertyTypeName">EndPt Sample Type</prop>
									<prop name="Position">2</prop>
									<prop name="IsDefault">0</prop>
									<prop name="GroupSampleType">mstUnknown</prop>
								</obj>
								<obj name="PropertyObject" class="SamplePrefLineStyle" version="4">
									<prop name="PropertyTypeName">Line Style</prop>
									<prop name="Position">2</prop>
									<prop name="IsDefault">0</prop>
									<prop name="LineStyle">psSolid</prop>
								</obj>
								<obj name="PropertyObject" class="GenSampleEditNotes" version="4">
									<prop name="PropertyTypeName">Notes</prop>
									<prop name="Position">2</prop>
									<prop name="IsDefault">1</prop>
								</obj>
								<obj name="PropertyObject" class="SamplePrefPointStyle" version="4">
									<prop name="PropertyTypeName">Point Style</prop>
									<prop name="Position">2</prop>
									<prop name="IsDefault">0</prop>
									<prop name="PointStyle">psNothing</prop>
								</obj>
								<obj name="PropertyObject" class="GenSampleEditPosition" version="4">
									<prop name="PropertyTypeName">Position</prop>
									<prop name="Position">2</prop>
									<prop name="IsDefault">1</prop>
								</obj>
								<obj name="PropertyObject" class="GenSampleEditReplicate" version="4">
									<prop name="PropertyTypeName">Replicate of</prop>
									<prop name="Position">2</prop>
									<prop name="IsDefault">1</prop>
									<prop name="ReplicateOf">-1</prop>
								</obj>
								<obj name="PropertyObject" class="HTCSampleID" version="4">
									<prop name="PropertyTypeName">Sample ID</prop>
									<prop name="Position">2</prop>
									<prop name="IsDefault">1</prop>
								</obj>
								<obj name="PropertyObject" class="GenSampleEditName" version="4">
									<prop name="PropertyTypeName">Sample Name</prop>
									<prop name="Position">2</prop>
									<prop name="IsDefault">1</prop>
									<prop name="name">Sample 3</prop>
								</obj>
								<obj name="PropertyObject" class="HTCSamplePrepNotes" version="4">
									<prop name="PropertyTypeName">Sample Prep Notes</prop>
									<prop name="Position">2</prop>
									<prop name="IsDefault">1</prop>
								</obj>
								<obj name="PropertyObject" class="GenSampleEditSubset" version="4">
									<prop name="PropertyTypeName">Subsets</prop>
									<prop name="Position">2</prop>
									<prop name="IsDefault">1</prop>
								</obj>
								<obj name="PropertyObject" class="SamplePrefWidth" version="5">
									<prop name="PropertyTypeName">Width</prop>
									<prop name="Position">2</prop>
									<prop name="IsDefault">1</prop>
									<prop name="Width">1</prop>
								</obj>
							</list>
						</obj>
					</obj>
					<obj name="item" class="SamplePropInfo" version="1">
						<obj name="ChannelProperties" class="ChanPropList" version="2">
							<obj name="ChannelProperties" class="EMList" version="1">
								<list name="emlist" count="1">
									<obj name="item" class="PropertyList" version="1">
										<list name="emlist" count="12">
											<obj name="PropertyObject" class="RQSampleTargetProperty" version="4">
												<prop name="PropertyTypeName">Combined Sample and Target Type</prop>
												<prop name="Position">3</prop>
												<prop name="IsDefault">0</prop>
												<obj name="ChannelProp" class="ChannelProperty" version="1">
													<prop name="ChannelIdx">0</prop>
												</obj>
											</obj>
											<obj name="PropertyObject" class="QuantConcProperty" version="4">
												<prop name="PropertyTypeName">Concentration</prop>
												<prop name="Position">3</prop>
												<prop name="IsDefault">1</prop>
												<prop name="Concentration">0</prop>
												<obj name="ChannelProp" class="ChannelProperty" version="1">
													<prop name="ChannelIdx">0</prop>
												</obj>
												<prop name="ReadOnly">1</prop>
											</obj>
											<obj name="PropertyObject" class="QuantCpHighProp" version="4">
												<prop name="PropertyTypeName">Cp High</prop>
												<prop name="Position">3</prop>
												<prop name="IsDefault">1</prop>
												<prop name="CpRangeHigh">0</prop>
												<obj name="ChannelProp" class="ChannelProperty" version="1">
													<prop name="ChannelIdx">0</prop>
												</obj>
												<prop name="ReadOnly">1</prop>
											</obj>
											<obj name="PropertyObject" class="QuantCpLowProp" version="4">
												<prop name="PropertyTypeName">Cp Low</prop>
												<prop name="Position">3</prop>
												<prop name="IsDefault">1</prop>
												<prop name="CpRangeLow">0</prop>
												<obj name="ChannelProp" class="ChannelProperty" version="1">
													<prop name="ChannelIdx">0</prop>
												</obj>
												<prop name="ReadOnly">1</prop>
											</obj>
											<obj name="PropertyObject" class="RQEffProp" version="4">
												<prop name="PropertyTypeName">Efficiency</prop>
												<prop name="Position">3</prop>
												<prop name="IsDefault">1</prop>
												<prop name="Efficiency">2</prop>
												<obj name="ChannelProp" class="ChannelProperty" version="1">
													<prop name="ChannelIdx">0</prop>
												</obj>
											</obj>
											<obj name="PropertyObject" class="ChannelGenotype" version="4">
												<prop name="PropertyTypeName">Melt Geno Genotype</prop>
												<prop name="Position">3</prop>
												<prop name="IsDefault">1</prop>
												<prop name="ReadOnly">1</prop>
												<obj name="ChannelProp" class="ChannelProperty" version="1">
													<prop name="ChannelIdx">0</prop>
												</obj>
											</obj>
											<obj name="PropertyObject" class="GroupChannelTypeProp" version="4">
												<prop name="PropertyTypeName">Melt Geno Sample Type</prop>
												<prop name="Position">3</prop>
												<prop name="IsDefault">0</prop>
												<prop name="GroupSampleType">mstUnknown</prop>
												<obj name="ChannelProp" class="ChannelProperty" version="1">
													<prop name="ChannelIdx">0</prop>
												</obj>
											</obj>
											<obj name="PropertyObject" class="QuantSampleTypeProperty" version="4">
												<prop name="PropertyTypeName">Quantification Sample Type</prop>
												<prop name="Position">3</prop>
												<prop name="IsDefault">0</prop>
												<prop name="SampleType">qsUnknown</prop>
												<obj name="ChannelProp" class="ChannelProperty" version="1">
													<prop name="ChannelIdx">0</prop>
												</obj>
											</obj>
											<obj name="PropertyObject" class="ChannelGenotype" version="4">
												<prop name="PropertyTypeName">Scanning Genotype</prop>
												<prop name="Position">3</prop>
												<prop name="IsDefault">1</prop>
												<prop name="ReadOnly">1</prop>
												<obj name="ChannelProp" class="ChannelProperty" version="1">
													<prop name="ChannelIdx">0</prop>
												</obj>
											</obj>
											<obj name="PropertyObject" class="GroupChannelTypeProp" version="4">
												<prop name="PropertyTypeName">Scanning Sample Type</prop>
												<prop name="Position">3</prop>
												<prop name="IsDefault">0</prop>
												<prop name="GroupSampleType">mstUnknown</prop>
												<obj name="ChannelProp" class="ChannelProperty" version="1">
													<prop name="ChannelIdx">0</prop>
												</obj>
											</obj>
											<obj name="PropertyObject" class="TargetName" version="4">
												<prop name="PropertyTypeName">Target Name</prop>
												<prop name="Position">3</prop>
												<prop name="IsDefault">1</prop>
												<obj name="ChannelProp" class="ChannelProperty" version="1">
													<prop name="ChannelIdx">0</prop>
												</obj>
											</obj>
											<obj name="PropertyObject" class="RQTargetProperty" version="4">
												<prop name="PropertyTypeName">Target Type</prop>
												<prop name="Position">3</prop>
												<prop name="IsDefault">0</prop>
												<prop name="TargetType">dtNone</prop>
												<obj name="ChannelProp" class="ChannelProperty" version="1">
													<prop name="ChannelIdx">0</prop>
												</obj>
											</obj>
										</list>
									</obj>
								</list>
							</obj>
						</obj>
						<prop name="ChannelPropertyCount">1</prop>
						<prop name="ContainerPosition">3</prop>
						<prop name="HasSampleProperties">1</prop>
						<obj name="SampleProperties" class="PropertyList" version="1">
							<list name="emlist" count="14">
								<obj name="PropertyObject" class="SamplePrefColor" version="4">
									<prop name="PropertyTypeName">Color</prop>
									<prop name="Position">3</prop>
									<prop name="IsDefault">0</prop>
									<prop name="Color">clFuchsia</prop>
								</obj>
								<obj name="PropertyObject" class="DominantChannelProp" version="4">
									<prop name="PropertyTypeName">Dominant Channel</prop>
									<prop name="Position">3</prop>
									<prop name="IsDefault">0</prop>
									<prop name="DominantChannel">0</prop>
								</obj>
								<obj name="PropertyObject" class="Genotype" version="4">
									<prop name="PropertyTypeName">EndPt Genotype</prop>
									<prop name="Position">3</prop>
									<prop name="IsDefault">1</prop>
									<prop name="ReadOnly">1</prop>
								</obj>
								<obj name="PropertyObject" class="GroupingSample" version="4">
									<prop name="PropertyTypeName">EndPt Sample Type</prop>
									<prop name="Position">3</prop>
									<prop name="IsDefault">0</prop>
									<prop name="GroupSampleType">mstUnknown</prop>
								</obj>
								<obj name="PropertyObject" class="SamplePrefLineStyle" version="4">
									<prop name="PropertyTypeName">Line Style</prop>
									<prop name="Position">3</prop>
									<prop name="IsDefault">0</prop>
									<prop name="LineStyle">psSolid</prop>
								</obj>
								<obj name="PropertyObject" class="GenSampleEditNotes" version="4">
									<prop name="PropertyTypeName">Notes</prop>
									<prop name="Position">3</prop>
									<prop name="IsDefault">1</prop>
								</obj>
								<obj name="PropertyObject" class="SamplePrefPointStyle" version="4">
									<prop name="PropertyTypeName">Point Style</prop>
									<prop name="Position">3</prop>
									<prop name="IsDefault">0</prop>
									<prop name="PointStyle">psNothing</prop>
								</obj>
								<obj name="PropertyObject" class="GenSampleEditPosition" version="4">
									<prop name="PropertyTypeName">Position</prop>
									<prop name="Position">3</prop>
									<prop name="IsDefault">1</prop>
								</obj>
								<obj name="PropertyObject" class="GenSampleEditReplicate" version="4">
									<prop name="PropertyTypeName">Replicate of</prop>
									<prop name="Position">3</prop>
									<prop name="IsDefault">1</prop>
									<prop name="ReplicateOf">-1</prop>
								</obj>
								<obj name="PropertyObject" class="HTCSampleID" version="4">
									<prop name="PropertyTypeName">Sample ID</prop>
									<prop name="Position">3</prop>
									<prop name="IsDefault">1</prop>
								</obj>
								<obj name="PropertyObject" class="GenSampleEditName" version="4">
									<prop name="PropertyTypeName">Sample Name</prop>
									<prop name="Position">3</prop>
									<prop name="IsDefault">1</prop>
									<prop name="name">Sample 4</prop>
								</obj>
								<obj name="PropertyObject" class="HTCSamplePrepNotes" version="4">
									<prop name="PropertyTypeName">Sample Prep Notes</prop>
									<prop name="Position">3</prop>
									<prop name="IsDefault">1</prop>
								</obj>
								<obj name="PropertyObject" class="GenSampleEditSubset" version="4">
									<prop name="PropertyTypeName">Subsets</prop>
									<prop name="Position">3</prop>
									<prop name="IsDefault">1</prop>
								</obj>
								<obj name="PropertyObject" class="SamplePrefWidth" version="5">
									<prop name="PropertyTypeName">Width</prop>
									<prop name="Position">3</prop>
									<prop name="IsDefault">1</prop>
									<prop name="Width">1</prop>
								</obj>
							</list>
						</obj>
					</obj>
					<obj name="item" class="SamplePropInfo" version="1">
						<obj name="ChannelProperties" class="ChanPropList" version="2">
							<obj name="ChannelProperties" class="EMList" version="1">
								<list name="emlist" count="1">
									<obj name="item" class="PropertyList" version="1">
										<list name="emlist" count="12">
											<obj name="PropertyObject" class="RQSampleTargetProperty" version="4">
												<prop name="PropertyTypeName">Combined Sample and Target Type</prop>
												<prop name="Position">4</prop>
												<prop name="IsDefault">0</prop>
												<obj name="ChannelProp" class="ChannelProperty" version="1">
													<prop name="ChannelIdx">0</prop>
												</obj>
											</obj>
											<obj name="PropertyObject" class="QuantConcProperty" version="4">
												<prop name="PropertyTypeName">Concentration</prop>
												<prop name="Position">4</prop>
												<prop name="IsDefault">1</prop>
												<prop name="Concentration">0</prop>
												<obj name="ChannelProp" class="ChannelProperty" version="1">
													<prop name="ChannelIdx">0</prop>
												</obj>
												<prop name="ReadOnly">1</prop>
											</obj>
											<obj name="PropertyObject" class="QuantCpHighProp" version="4">
												<prop name="PropertyTypeName">Cp High</prop>
												<prop name="Position">4</prop>
												<prop name="IsDefault">1</prop>
												<prop name="CpRangeHigh">0</prop>
												<obj name="ChannelProp" class="ChannelProperty" version="1">
													<prop name="ChannelIdx">0</prop>
												</obj>
												<prop name="ReadOnly">1</prop>
											</obj>
											<obj name="PropertyObject" class="QuantCpLowProp" version="4">
												<prop name="PropertyTypeName">Cp Low</prop>
												<prop name="Position">4</prop>
												<prop name="IsDefault">1</prop>
												<prop name="CpRangeLow">0</prop>
												<obj name="ChannelProp" class="ChannelProperty" version="1">
													<prop name="ChannelIdx">0</prop>
												</obj>
												<prop name="ReadOnly">1</prop>
											</obj>
											<obj name="PropertyObject" class="RQEffProp" version="4">
												<prop name="PropertyTypeName">Efficiency</prop>
												<prop name="Position">4</prop>
												<prop name="IsDefault">1</prop>
												<prop name="Efficiency">2</prop>
												<obj name="ChannelProp" class="ChannelProperty" version="1">
													<prop name="ChannelIdx">0</prop>
												</obj>
											</obj>
											<obj name="PropertyObject" class="ChannelGenotype" version="4">
												<prop name="PropertyTypeName">Melt Geno Genotype</prop>
												<prop name="Position">4</prop>
												<prop name="IsDefault">1</prop>
												<prop name="ReadOnly">1</prop>
												<obj name="ChannelProp" class="ChannelProperty" version="1">
													<prop name="ChannelIdx">0</prop>
												</obj>
											</obj>
											<obj name="PropertyObject" class="GroupChannelTypeProp" version="4">
												<prop name="PropertyTypeName">Melt Geno Sample Type</prop>
												<prop name="Position">4</prop>
												<prop name="IsDefault">0</prop>
												<prop name="GroupSampleType">mstUnknown</prop>
												<obj name="ChannelProp" class="ChannelProperty" version="1">
													<prop name="ChannelIdx">0</prop>
												</obj>
											</obj>
											<obj name="PropertyObject" class="QuantSampleTypeProperty" version="4">
												<prop name="PropertyTypeName">Quantification Sample Type</prop>
												<prop name="Position">4</prop>
												<prop name="IsDefault">0</prop>
												<prop name="SampleType">qsUnknown</prop>
												<obj name="ChannelProp" class="ChannelProperty" version="1">
													<prop name="ChannelIdx">0</prop>
												</obj>
											</obj>
											<obj name="PropertyObject" class="ChannelGenotype" version="4">
												<prop name="PropertyTypeName">Scanning Genotype</prop>
												<prop name="Position">4</prop>
												<prop name="IsDefault">1</prop>
												<prop name="ReadOnly">1</prop>
												<obj name="ChannelProp" class="ChannelProperty" version="1">
													<prop name="ChannelIdx">0</prop>
												</obj>
											</obj>
											<obj name="PropertyObject" class="GroupChannelTypeProp" version="4">
												<prop name="PropertyTypeName">Scanning Sample Type</prop>
												<prop name="Position">4</prop>
												<prop name="IsDefault">0</prop>
												<prop name="GroupSampleType">mstUnknown</prop>
												<obj name="ChannelProp" class="ChannelProperty" version="1">
													<prop name="ChannelIdx">0</prop>
												</obj>
											</obj>
											<obj name="PropertyObject" class="TargetName" version="4">
												<prop name="PropertyTypeName">Target Name</prop>
												<prop name="Position">4</prop>
												<prop name="IsDefault">1</prop>
												<obj name="ChannelProp" class="ChannelProperty" version="1">
													<prop name="ChannelIdx">0</prop>
												</obj>
											</obj>
											<obj name="PropertyObject" class="RQTargetProperty" version="4">
												<prop name="PropertyTypeName">Target Type</prop>
												<prop name="Position">4</prop>
												<prop name="IsDefault">0</prop>
												<prop name="TargetType">dtNone</prop>
												<obj name="ChannelProp" class="ChannelProperty" version="1">
													<prop name="ChannelIdx">0</prop>
												</obj>
											</obj>
										</list>
									</obj>
								</list>
							</obj>
						</obj>
						<prop name="ChannelPropertyCount">1</prop>
						<prop name="ContainerPosition">4</prop>
						<prop name="HasSampleProperties">1</prop>
						<obj name="SampleProperties" class="PropertyList" version="1">
							<list name="emlist" count="14">
								<obj name="PropertyObject" class="SamplePrefColor" version="4">
									<prop name="PropertyTypeName">Color</prop>
									<prop name="Position">4</prop>
									<prop name="IsDefault">0</prop>
									<prop name="Color">clGray</prop>
								</obj>
								<obj name="PropertyObject" class="DominantChannelProp" version="4">
									<prop name="PropertyTypeName">Dominant Channel</prop>
									<prop name="Position">4</prop>
									<prop name="IsDefault">0</prop>
									<prop name="DominantChannel">0</prop>
								</obj>
								<obj name="PropertyObject" class="Genotype" version="4">
									<prop name="PropertyTypeName">EndPt Genotype</prop>
									<prop name="Position">4</prop>
									<prop name="IsDefault">1</prop>
									<prop name="ReadOnly">1</prop>
								</obj>
								<obj name="PropertyObject" class="GroupingSample" version="4">
									<prop name="PropertyTypeName">EndPt Sample Type</prop>
									<prop name="Position">4</prop>
									<prop name="IsDefault">0</prop>
									<prop name="GroupSampleType">mstUnknown</prop>
								</obj>
								<obj name="PropertyObject" class="SamplePrefLineStyle" version="4">
									<prop name="PropertyTypeName">Line Style</prop>
									<prop name="Position">4</prop>
									<prop name="IsDefault">0</prop>
									<prop name="LineStyle">psSolid</prop>
								</obj>
								<obj name="PropertyObject" class="GenSampleEditNotes" version="4">
									<prop name="PropertyTypeName">Notes</prop>
									<prop name="Position">4</prop>
									<prop name="IsDefault">1</prop>
								</obj>
								<obj name="PropertyObject" class="SamplePrefPointStyle" version="4">
									<prop name="PropertyTypeName">Point Style</prop>
									<prop name="Position">4</prop>
									<prop name="IsDefault">0</prop>
									<prop name="PointStyle">psNothing</prop>
								</obj>
								<obj name="PropertyObject" class="GenSampleEditPosition" version="4">
									<prop name="PropertyTypeName">Position</prop>
									<prop name="Position">4</prop>
									<prop name="IsDefault">1</prop>
								</obj>
								<obj name="PropertyObject" class="GenSampleEditReplicate" version="4">
									<prop name="PropertyTypeName">Replicate of</prop>
									<prop name="Position">4</prop>
									<prop name="IsDefault">1</prop>
									<prop name="ReplicateOf">-1</prop>
								</obj>
								<obj name="PropertyObject" class="HTCSampleID" version="4">
									<prop name="PropertyTypeName">Sample ID</prop>
									<prop name="Position">4</prop>
									<prop name="IsDefault">1</prop>
								</obj>
								<obj name="PropertyObject" class="GenSampleEditName" version="4">
									<prop name="PropertyTypeName">Sample Name</prop>
									<prop name="Position">4</prop>
									<prop name="IsDefault">1</prop>
									<prop name="name">Sample 5</prop>
								</obj>
								<obj name="PropertyObject" class="HTCSamplePrepNotes" version="4">
									<prop name="PropertyTypeName">Sample Prep Notes</prop>
									<prop name="Position">4</prop>
									<prop name="IsDefault">1</prop>
								</obj>
								<obj name="PropertyObject" class="GenSampleEditSubset" version="4">
									<prop name="PropertyTypeName">Subsets</prop>
									<prop name="Position">4</prop>
									<prop name="IsDefault">1</prop>
								</obj>
								<obj name="PropertyObject" class="SamplePrefWidth" version="5">
									<prop name="PropertyTypeName">Width</prop>
									<prop name="Position">4</prop>
									<prop name="IsDefault">1</prop>
									<prop name="Width">1</prop>
								</obj>
							</list>
						</obj>
					</obj>
					<obj name="item" class="SamplePropInfo" version="1">
						<obj name="ChannelProperties" class="ChanPropList" version="2">
							<obj name="ChannelProperties" class="EMList" version="1">
								<list name="emlist" count="1">
									<obj name="item" class="PropertyList" version="1">
										<list name="emlist" count="12">
											<obj name="PropertyObject" class="RQSampleTargetProperty" version="4">
												<prop name="PropertyTypeName">Combined Sample and Target Type</prop>
												<prop name="Position">5</prop>
												<prop name="IsDefault">0</prop>
												<obj name="ChannelProp" class="ChannelProperty" version="1">
													<prop name="ChannelIdx">0</prop>
												</obj>
											</obj>
											<obj name="PropertyObject" class="QuantConcProperty" version="4">
												<prop name="PropertyTypeName">Concentration</prop>
												<prop name="Position">5</prop>
												<prop name="IsDefault">1</prop>
												<prop name="Concentration">0</prop>
												<obj name="ChannelProp" class="ChannelProperty" version="1">
													<prop name="ChannelIdx">0</prop>
												</obj>
												<prop name="ReadOnly">1</prop>
											</obj>
											<obj name="PropertyObject" class="QuantCpHighProp" version="4">
												<prop name="PropertyTypeName">Cp High</prop>
												<prop name="Position">5</prop>
												<prop name="IsDefault">1</prop>
												<prop name="CpRangeHigh">0</prop>
												<obj name="ChannelProp" class="ChannelProperty" version="1">
													<prop name="ChannelIdx">0</prop>
												</obj>
												<prop name="ReadOnly">1</prop>
											</obj>
											<obj name="PropertyObject" class="QuantCpLowProp" version="4">
												<prop name="PropertyTypeName">Cp Low</prop>
												<prop name="Position">5</prop>
												<prop name="IsDefault">1</prop>
												<prop name="CpRangeLow">0</prop>
												<obj name="ChannelProp" class="ChannelProperty" version="1">
													<prop name="ChannelIdx">0</prop>
												</obj>
												<prop name="ReadOnly">1</prop>
											</obj>
											<obj name="PropertyObject" class="RQEffProp" version="4">
												<prop name="PropertyTypeName">Efficiency</prop>
												<prop name="Position">5</prop>
												<prop name="IsDefault">1</prop>
												<prop name="Efficiency">2</prop>
												<obj name="ChannelProp" class="ChannelProperty" version="1">
													<prop name="ChannelIdx">0</prop>
												</obj>
											</obj>
											<obj name="PropertyObject" class="ChannelGenotype" version="4">
												<prop name="PropertyTypeName">Melt Geno Genotype</prop>
												<prop name="Position">5</prop>
												<prop name="IsDefault">1</prop>
												<prop name="ReadOnly">1</prop>
												<obj name="ChannelProp" class="ChannelProperty" version="1">
													<prop name="ChannelIdx">0</prop>
												</obj>
											</obj>
											<obj name="PropertyObject" class="GroupChannelTypeProp" version="4">
												<prop name="PropertyTypeName">Melt Geno Sample Type</prop>
												<prop name="Position">5</prop>
												<prop name="IsDefault">0</prop>
												<prop name="GroupSampleType">mstUnknown</prop>
												<obj name="ChannelProp" class="ChannelProperty" version="1">
													<prop name="ChannelIdx">0</prop>
												</obj>
											</obj>
											<obj name="PropertyObject" class="QuantSampleTypeProperty" version="4">
												<prop name="PropertyTypeName">Quantification Sample Type</prop>
												<prop name="Position">5</prop>
												<prop name="IsDefault">0</prop>
												<prop name="SampleType">qsUnknown</prop>
												<obj name="ChannelProp" class="ChannelProperty" version="1">
													<prop name="ChannelIdx">0</prop>
												</obj>
											</obj>
											<obj name="PropertyObject" class="ChannelGenotype" version="4">
												<prop name="PropertyTypeName">Scanning Genotype</prop>
												<prop name="Position">5</prop>
												<prop name="IsDefault">1</prop>
												<prop name="ReadOnly">1</prop>
												<obj name="ChannelProp" class="ChannelProperty" version="1">
													<prop name="ChannelIdx">0</prop>
												</obj>
											</obj>
											<obj name="PropertyObject" class="GroupChannelTypeProp" version="4">
												<prop name="PropertyTypeName">Scanning Sample Type</prop>
												<prop name="Position">5</prop>
												<prop name="IsDefault">0</prop>
												<prop name="GroupSampleType">mstUnknown</prop>
												<obj name="ChannelProp" class="ChannelProperty" version="1">
													<prop name="ChannelIdx">0</prop>
												</obj>
											</obj>
											<obj name="PropertyObject" class="TargetName" version="4">
												<prop name="PropertyTypeName">Target Name</prop>
												<prop name="Position">5</prop>
												<prop name="IsDefault">1</prop>
												<obj name="ChannelProp" class="ChannelProperty" version="1">
													<prop name="ChannelIdx">0</prop>
												</obj>
											</obj>
											<obj name="PropertyObject" class="RQTargetProperty" version="4">
												<prop name="PropertyTypeName">Target Type</prop>
												<prop name="Position">5</prop>
												<prop name="IsDefault">0</prop>
												<prop name="TargetType">dtNone</prop>
												<obj name="ChannelProp" class="ChannelProperty" version="1">
													<prop name="ChannelIdx">0</prop>
												</obj>
											</obj>
										</list>
									</obj>
								</list>
							</obj>
						</obj>
						<prop name="ChannelPropertyCount">1</prop>
						<prop name="ContainerPosition">5</prop>
						<prop name="HasSampleProperties">1</prop>
						<obj name="SampleProperties" class="PropertyList" version="1">
							<list name="emlist" count="14">
								<obj name="PropertyObject" class="SamplePrefColor" version="4">
									<prop name="PropertyTypeName">Color</prop>
									<prop name="Position">5</prop>
									<prop name="IsDefault">0</prop>
									<prop name="Color">$0012D7FA</prop>
								</obj>
								<obj name="PropertyObject" class="DominantChannelProp" version="4">
									<prop name="PropertyTypeName">Dominant Channel</prop>
									<prop name="Position">5</prop>
									<prop name="IsDefault">0</prop>
									<prop name="DominantChannel">0</prop>
								</obj>
								<obj name="PropertyObject" class="Genotype" version="4">
									<prop name="PropertyTypeName">EndPt Genotype</prop>
									<prop name="Position">5</prop>
									<prop name="IsDefault">1</prop>
									<prop name="ReadOnly">1</prop>
								</obj>
								<obj name="PropertyObject" class="GroupingSample" version="4">
									<prop name="PropertyTypeName">EndPt Sample Type</prop>
									<prop name="Position">5</prop>
									<prop name="IsDefault">0</prop>
									<prop name="GroupSampleType">mstUnknown</prop>
								</obj>
								<obj name="PropertyObject" class="SamplePrefLineStyle" version="4">
									<prop name="PropertyTypeName">Line Style</prop>
									<prop name="Position">5</prop>
									<prop name="IsDefault">0</prop>
									<prop name="LineStyle">psSolid</prop>
								</obj>
								<obj name="PropertyObject" class="GenSampleEditNotes" version="4">
									<prop name="PropertyTypeName">Notes</prop>
									<prop name="Position">5</prop>
									<prop name="IsDefault">1</prop>
								</obj>
								<obj name="PropertyObject" class="SamplePrefPointStyle" version="4">
									<prop name="PropertyTypeName">Point Style</prop>
									<prop name="Position">5</prop>
									<prop name="IsDefault">0</prop>
									<prop name="PointStyle">psNothing</prop>
								</obj>
								<obj name="PropertyObject" class="GenSampleEditPosition" version="4">
									<prop name="PropertyTypeName">Position</prop>
									<prop name="Position">5</prop>
									<prop name="IsDefault">1</prop>
								</obj>
								<obj name="PropertyObject" class="GenSampleEditReplicate" version="4">
									<prop name="PropertyTypeName">Replicate of</prop>
									<prop name="Position">5</prop>
									<prop name="IsDefault">1</prop>
									<prop name="ReplicateOf">-1</prop>
								</obj>
								<obj name="PropertyObject" class="HTCSampleID" version="4">
									<prop name="PropertyTypeName">Sample ID</prop>
									<prop name="Position">5</prop>
									<prop name="IsDefault">1</prop>
								</obj>
								<obj name="PropertyObject" class="GenSampleEditName" version="4">
									<prop name="PropertyTypeName">Sample Name</prop>
									<prop name="Position">5</prop>
									<prop name="IsDefault">1</prop>
									<prop name="name">Sample 6</prop>
								</obj>
								<obj name="PropertyObject" class="HTCSamplePrepNotes" version="4">
									<prop name="PropertyTypeName">Sample Prep Notes</prop>
									<prop name="Position">5</prop>
									<prop name="IsDefault">1</prop>
								</obj>
								<obj name="PropertyObject" class="GenSampleEditSubset" version="4">
									<prop name="PropertyTypeName">Subsets</prop>
									<prop name="Position">5</prop>
									<prop name="IsDefault">1</prop>
								</obj>
								<obj name="PropertyObject" class="SamplePrefWidth" version="5">
									<prop name="PropertyTypeName">Width</prop>
									<prop name="Position">5</prop>
									<prop name="IsDefault">1</prop>
									<prop name="Width">1</prop>
								</obj>
							</list>
						</obj>
					</obj>
					<obj name="item" class="SamplePropInfo" version="1">
						<obj name="ChannelProperties" class="ChanPropList" version="2">
							<obj name="ChannelProperties" class="EMList" version="1">
								<list name="emlist" count="1">
									<obj name="item" class="PropertyList" version="1">
										<list name="emlist" count="12">
											<obj name="PropertyObject" class="RQSampleTargetProperty" version="4">
												<prop name="PropertyTypeName">Combined Sample and Target Type</prop>
												<prop name="Position">6</prop>
												<prop name="IsDefault">0</prop>
												<obj name="ChannelProp" class="ChannelProperty" version="1">
													<prop name="ChannelIdx">0</prop>
												</obj>
											</obj>
											<obj name="PropertyObject" class="QuantConcProperty" version="4">
												<prop name="PropertyTypeName">Concentration</prop>
												<prop name="Position">6</prop>
												<prop name="IsDefault">1</prop>
												<prop name="Concentration">0</prop>
												<obj name="ChannelProp" class="ChannelProperty" version="1">
													<prop name="ChannelIdx">0</prop>
												</obj>
												<prop name="ReadOnly">1</prop>
											</obj>
											<obj name="PropertyObject" class="QuantCpHighProp" version="4">
												<prop name="PropertyTypeName">Cp High</prop>
												<prop name="Position">6</prop>
												<prop name="IsDefault">1</prop>
												<prop name="CpRangeHigh">0</prop>
												<obj name="ChannelProp" class="ChannelProperty" version="1">
													<prop name="ChannelIdx">0</prop>
												</obj>
												<prop name="ReadOnly">1</prop>
											</obj>
											<obj name="PropertyObject" class="QuantCpLowProp" version="4">
												<prop name="PropertyTypeName">Cp Low</prop>
												<prop name="Position">6</prop>
												<prop name="IsDefault">1</prop>
												<prop name="CpRangeLow">0</prop>
												<obj name="ChannelProp" class="ChannelProperty" version="1">
													<prop name="ChannelIdx">0</prop>
												</obj>
												<prop name="ReadOnly">1</prop>
											</obj>
											<obj name="PropertyObject" class="RQEffProp" version="4">
												<prop name="PropertyTypeName">Efficiency</prop>
												<prop name="Position">6</prop>
												<prop name="IsDefault">1</prop>
												<prop name="Efficiency">2</prop>
												<obj name="ChannelProp" class="ChannelProperty" version="1">
													<prop name="ChannelIdx">0</prop>
												</obj>
											</obj>
											<obj name="PropertyObject" class="ChannelGenotype" version="4">
												<prop name="PropertyTypeName">Melt Geno Genotype</prop>
												<prop name="Position">6</prop>
												<prop name="IsDefault">1</prop>
												<prop name="ReadOnly">1</prop>
												<obj name="ChannelProp" class="ChannelProperty" version="1">
													<prop name="ChannelIdx">0</prop>
												</obj>
											</obj>
											<obj name="PropertyObject" class="GroupChannelTypeProp" version="4">
												<prop name="PropertyTypeName">Melt Geno Sample Type</prop>
												<prop name="Position">6</prop>
												<prop name="IsDefault">0</prop>
												<prop name="GroupSampleType">mstUnknown</prop>
												<obj name="ChannelProp" class="ChannelProperty" version="1">
													<prop name="ChannelIdx">0</prop>
												</obj>
											</obj>
											<obj name="PropertyObject" class="QuantSampleTypeProperty" version="4">
												<prop name="PropertyTypeName">Quantification Sample Type</prop>
												<prop name="Position">6</prop>
												<prop name="IsDefault">0</prop>
												<prop name="SampleType">qsUnknown</prop>
												<obj name="ChannelProp" class="ChannelProperty" version="1">
													<prop name="ChannelIdx">0</prop>
												</obj>
											</obj>
											<obj name="PropertyObject" class="ChannelGenotype" version="4">
												<prop name="PropertyTypeName">Scanning Genotype</prop>
												<prop name="Position">6</prop>
												<prop name="IsDefault">1</prop>
												<prop name="ReadOnly">1</prop>
												<obj name="ChannelProp" class="ChannelProperty" version="1">
													<prop name="ChannelIdx">0</prop>
												</obj>
											</obj>
											<obj name="PropertyObject" class="GroupChannelTypeProp" version="4">
												<prop name="PropertyTypeName">Scanning Sample Type</prop>
												<prop name="Position">6</prop>
												<prop name="IsDefault">0</prop>
												<prop name="GroupSampleType">mstUnknown</prop>
												<obj name="ChannelProp" class="ChannelProperty" version="1">
													<prop name="ChannelIdx">0</prop>
												</obj>
											</obj>
											<obj name="PropertyObject" class="TargetName" version="4">
												<prop name="PropertyTypeName">Target Name</prop>
												<prop name="Position">6</prop>
												<prop name="IsDefault">1</prop>
												<obj name="ChannelProp" class="ChannelProperty" version="1">
													<prop name="ChannelIdx">0</prop>
												</obj>
											</obj>
											<obj name="PropertyObject" class="RQTargetProperty" version="4">
												<prop name="PropertyTypeName">Target Type</prop>
												<prop name="Position">6</prop>
												<prop name="IsDefault">0</prop>
												<prop name="TargetType">dtNone</prop>
												<obj name="ChannelProp" class="ChannelProperty" version="1">
													<prop name="ChannelIdx">0</prop>
												</obj>
											</obj>
										</list>
									</obj>
								</list>
							</obj>
						</obj>
						<prop name="ChannelPropertyCount">1</prop>
						<prop name="ContainerPosition">6</prop>
						<prop name="HasSampleProperties">1</prop>
						<obj name="SampleProperties" class="PropertyList" version="1">
							<list name="emlist" count="14">
								<obj name="PropertyObject" class="SamplePrefColor" version="4">
									<prop name="PropertyTypeName">Color</prop>
									<prop name="Position">6</prop>
									<prop name="IsDefault">0</prop>
									<prop name="Color">$00000097</prop>
								</obj>
								<obj name="PropertyObject" class="DominantChannelProp" version="4">
									<prop name="PropertyTypeName">Dominant Channel</prop>
									<prop name="Position">6</prop>
									<prop name="IsDefault">0</prop>
									<prop name="DominantChannel">0</prop>
								</obj>
								<obj name="PropertyObject" class="Genotype" version="4">
									<prop name="PropertyTypeName">EndPt Genotype</prop>
									<prop name="Position">6</prop>
									<prop name="IsDefault">1</prop>
									<prop name="ReadOnly">1</prop>
								</obj>
								<obj name="PropertyObject" class="GroupingSample" version="4">
									<prop name="PropertyTypeName">EndPt Sample Type</prop>
									<prop name="Position">6</prop>
									<prop name="IsDefault">0</prop>
									<prop name="GroupSampleType">mstUnknown</prop>
								</obj>
								<obj name="PropertyObject" class="SamplePrefLineStyle" version="4">
									<prop name="PropertyTypeName">Line Style</prop>
									<prop name="Position">6</prop>
									<prop name="IsDefault">0</prop>
									<prop name="LineStyle">psSolid</prop>
								</obj>
								<obj name="PropertyObject" class="GenSampleEditNotes" version="4">
									<prop name="PropertyTypeName">Notes</prop>
									<prop name="Position">6</prop>
									<prop name="IsDefault">1</prop>
								</obj>
								<obj name="PropertyObject" class="SamplePrefPointStyle" version="4">
									<prop name="PropertyTypeName">Point Style</prop>
									<prop name="Position">6</prop>
									<prop name="IsDefault">0</prop>
									<prop name="PointStyle">psNothing</prop>
								</obj>
								<obj name="PropertyObject" class="GenSampleEditPosition" version="4">
									<prop name="PropertyTypeName">Position</prop>
									<prop name="Position">6</prop>
									<prop name="IsDefault">1</prop>
								</obj>
								<obj name="PropertyObject" class="GenSampleEditReplicate" version="4">
									<prop name="PropertyTypeName">Replicate of</prop>
									<prop name="Position">6</prop>
									<prop name="IsDefault">1</prop>
									<prop name="ReplicateOf">-1</prop>
								</obj>
								<obj name="PropertyObject" class="HTCSampleID" version="4">
									<prop name="PropertyTypeName">Sample ID</prop>
									<prop name="Position">6</prop>
									<prop name="IsDefault">1</prop>
								</obj>
								<obj name="PropertyObject" class="GenSampleEditName" version="4">
									<prop name="PropertyTypeName">Sample Name</prop>
									<prop name="Position">6</prop>
									<prop name="IsDefault">1</prop>
									<prop name="name">Sample 7</prop>
								</obj>
								<obj name="PropertyObject" class="HTCSamplePrepNotes" version="4">
									<prop name="PropertyTypeName">Sample Prep Notes</prop>
									<prop name="Position">6</prop>
									<prop name="IsDefault">1</prop>
								</obj>
								<obj name="PropertyObject" class="GenSampleEditSubset" version="4">
									<prop name="PropertyTypeName">Subsets</prop>
									<prop name="Position">6</prop>
									<prop name="IsDefault">1</prop>
								</obj>
								<obj name="PropertyObject" class="SamplePrefWidth" version="5">
									<prop name="PropertyTypeName">Width</prop>
									<prop name="Position">6</prop>
									<prop name="IsDefault">1</prop>
									<prop name="Width">1</prop>
								</obj>
							</list>
						</obj>
					</obj>
					<obj name="item" class="SamplePropInfo" version="1">
						<obj name="ChannelProperties" class="ChanPropList" version="2">
							<obj name="ChannelProperties" class="EMList" version="1">
								<list name="emlist" count="1">
									<obj name="item" class="PropertyList" version="1">
										<list name="emlist" count="12">
											<obj name="PropertyObject" class="RQSampleTargetProperty" version="4">
												<prop name="PropertyTypeName">Combined Sample and Target Type</prop>
												<prop name="Position">7</prop>
												<prop name="IsDefault">0</prop>
												<obj name="ChannelProp" class="ChannelProperty" version="1">
													<prop name="ChannelIdx">0</prop>
												</obj>
											</obj>
											<obj name="PropertyObject" class="QuantConcProperty" version="4">
												<prop name="PropertyTypeName">Concentration</prop>
												<prop name="Position">7</prop>
												<prop name="IsDefault">1</prop>
												<prop name="Concentration">0</prop>
												<obj name="ChannelProp" class="ChannelProperty" version="1">
													<prop name="ChannelIdx">0</prop>
												</obj>
												<prop name="ReadOnly">1</prop>
											</obj>
											<obj name="PropertyObject" class="QuantCpHighProp" version="4">
												<prop name="PropertyTypeName">Cp High</prop>
												<prop name="Position">7</prop>
												<prop name="IsDefault">1</prop>
												<prop name="CpRangeHigh">0</prop>
												<obj name="ChannelProp" class="ChannelProperty" version="1">
													<prop name="ChannelIdx">0</prop>
												</obj>
												<prop name="ReadOnly">1</prop>
											</obj>
											<obj name="PropertyObject" class="QuantCpLowProp" version="4">
												<prop name="PropertyTypeName">Cp Low</prop>
												<prop name="Position">7</prop>
												<prop name="IsDefault">1</prop>
												<prop name="CpRangeLow">0</prop>
												<obj name="ChannelProp" class="ChannelProperty" version="1">
													<prop name="ChannelIdx">0</prop>
												</obj>
												<prop name="ReadOnly">1</prop>
											</obj>
											<obj name="PropertyObject" class="RQEffProp" version="4">
												<prop name="PropertyTypeName">Efficiency</prop>
												<prop name="Position">7</prop>
												<prop name="IsDefault">1</prop>
												<prop name="Efficiency">2</prop>
												<obj name="ChannelProp" class="ChannelProperty" version="1">
													<prop name="ChannelIdx">0</prop>
												</obj>
											</obj>
											<obj name="PropertyObject" class="ChannelGenotype" version="4">
												<prop name="PropertyTypeName">Melt Geno Genotype</prop>
												<prop name="Position">7</prop>
												<prop name="IsDefault">1</prop>
												<prop name="ReadOnly">1</prop>
												<obj name="ChannelProp" class="ChannelProperty" version="1">
													<prop name="ChannelIdx">0</prop>
												</obj>
											</obj>
											<obj name="PropertyObject" class="GroupChannelTypeProp" version="4">
												<prop name="PropertyTypeName">Melt Geno Sample Type</prop>
												<prop name="Position">7</prop>
												<prop name="IsDefault">0</prop>
												<prop name="GroupSampleType">mstUnknown</prop>
												<obj name="ChannelProp" class="ChannelProperty" version="1">
													<prop name="ChannelIdx">0</prop>
												</obj>
											</obj>
											<obj name="PropertyObject" class="QuantSampleTypeProperty" version="4">
												<prop name="PropertyTypeName">Quantification Sample Type</prop>
												<prop name="Position">7</prop>
												<prop name="IsDefault">0</prop>
												<prop name="SampleType">qsUnknown</prop>
												<obj name="ChannelProp" class="ChannelProperty" version="1">
													<prop name="ChannelIdx">0</prop>
												</obj>
											</obj>
											<obj name="PropertyObject" class="ChannelGenotype" version="4">
												<prop name="PropertyTypeName">Scanning Genotype</prop>
												<prop name="Position">7</prop>
												<prop name="IsDefault">1</prop>
												<prop name="ReadOnly">1</prop>
												<obj name="ChannelProp" class="ChannelProperty" version="1">
													<prop name="ChannelIdx">0</prop>
												</obj>
											</obj>
											<obj name="PropertyObject" class="GroupChannelTypeProp" version="4">
												<prop name="PropertyTypeName">Scanning Sample Type</prop>
												<prop name="Position">7</prop>
												<prop name="IsDefault">0</prop>
												<prop name="GroupSampleType">mstUnknown</prop>
												<obj name="ChannelProp" class="ChannelProperty" version="1">
													<prop name="ChannelIdx">0</prop>
												</obj>
											</obj>
											<obj name="PropertyObject" class="TargetName" version="4">
												<prop name="PropertyTypeName">Target Name</prop>
												<prop name="Position">7</prop>
												<prop name="IsDefault">1</prop>
												<obj name="ChannelProp" class="ChannelProperty" version="1">
													<prop name="ChannelIdx">0</prop>
												</obj>
											</obj>
											<obj name="PropertyObject" class="RQTargetProperty" version="4">
												<prop name="PropertyTypeName">Target Type</prop>
												<prop name="Position">7</prop>
												<prop name="IsDefault">0</prop>
												<prop name="TargetType">dtNone</prop>
												<obj name="ChannelProp" class="ChannelProperty" version="1">
													<prop name="ChannelIdx">0</prop>
												</obj>
											</obj>
										</list>
									</obj>
								</list>
							</obj>
						</obj>
						<prop name="ChannelPropertyCount">1</prop>
						<prop name="ContainerPosition">7</prop>
						<prop name="HasSampleProperties">1</prop>
						<obj name="SampleProperties" class="PropertyList" version="1">
							<list name="emlist" count="14">
								<obj name="PropertyObject" class="SamplePrefColor" version="4">
									<prop name="PropertyTypeName">Color</prop>
									<prop name="Position">7</prop>
									<prop name="IsDefault">0</prop>
									<prop name="Color">$00FFFF0F</prop>
								</obj>
								<obj name="PropertyObject" class="DominantChannelProp" version="4">
									<prop name="PropertyTypeName">Dominant Channel</prop>
									<prop name="Position">7</prop>
									<prop name="IsDefault">0</prop>
									<prop name="DominantChannel">0</prop>
								</obj>
								<obj name="PropertyObject" class="Genotype" version="4">
									<prop name="PropertyTypeName">EndPt Genotype</prop>
									<prop name="Position">7</prop>
									<prop name="IsDefault">1</prop>
									<prop name="ReadOnly">1</prop>
								</obj>
								<obj name="PropertyObject" class="GroupingSample" version="4">
									<prop name="PropertyTypeName">EndPt Sample Type</prop>
									<prop name="Position">7</prop>
									<prop name="IsDefault">0</prop>
									<prop name="GroupSampleType">mstUnknown</prop>
								</obj>
								<obj name="PropertyObject" class="SamplePrefLineStyle" version="4">
									<prop name="PropertyTypeName">Line Style</prop>
									<prop name="Position">7</prop>
									<prop name="IsDefault">0</prop>
									<prop name="LineStyle">psSolid</prop>
								</obj>
								<obj name="PropertyObject" class="GenSampleEditNotes" version="4">
									<prop name="PropertyTypeName">Notes</prop>
									<prop name="Position">7</prop>
									<prop name="IsDefault">1</prop>
								</obj>
								<obj name="PropertyObject" class="SamplePrefPointStyle" version="4">
									<prop name="PropertyTypeName">Point Style</prop>
									<prop name="Position">7</prop>
									<prop name="IsDefault">0</prop>
									<prop name="PointStyle">psNothing</prop>
								</obj>
								<obj name="PropertyObject" class="GenSampleEditPosition" version="4">
									<prop name="PropertyTypeName">Position</prop>
									<prop name="Position">7</prop>
									<prop name="IsDefault">1</prop>
								</obj>
								<obj name="PropertyObject" class="GenSampleEditReplicate" version="4">
									<prop name="PropertyTypeName">Replicate of</prop>
									<prop name="Position">7</prop>
									<prop name="IsDefault">1</prop>
									<prop name="ReplicateOf">-1</prop>
								</obj>
								<obj name="PropertyObject" class="HTCSampleID" version="4">
									<prop name="PropertyTypeName">Sample ID</prop>
									<prop name="Position">7</prop>
									<prop name="IsDefault">1</prop>
								</obj>
								<obj name="PropertyObject" class="GenSampleEditName" version="4">
									<prop name="PropertyTypeName">Sample Name</prop>
									<prop name="Position">7</prop>
									<prop name="IsDefault">1</prop>
									<prop name="name">Sample 8</prop>
								</obj>
								<obj name="PropertyObject" class="HTCSamplePrepNotes" version="4">
									<prop name="PropertyTypeName">Sample Prep Notes</prop>
									<prop name="Position">7</prop>
									<prop name="IsDefault">1</prop>
								</obj>
								<obj name="PropertyObject" class="GenSampleEditSubset" version="4">
									<prop name="PropertyTypeName">Subsets</prop>
									<prop name="Position">7</prop>
									<prop name="IsDefault">1</prop>
								</obj>
								<obj name="PropertyObject" class="SamplePrefWidth" version="5">
									<prop name="PropertyTypeName">Width</prop>
									<prop name="Position">7</prop>
									<prop name="IsDefault">1</prop>
									<prop name="Width">1</prop>
								</obj>
							</list>
						</obj>
					</obj>
					<obj name="item" class="SamplePropInfo" version="1">
						<obj name="ChannelProperties" class="ChanPropList" version="2">
							<obj name="ChannelProperties" class="EMList" version="1">
								<list name="emlist" count="1">
									<obj name="item" class="PropertyList" version="1">
										<list name="emlist" count="12">
											<obj name="PropertyObject" class="RQSampleTargetProperty" version="4">
												<prop name="PropertyTypeName">Combined Sample and Target Type</prop>
												<prop name="Position">8</prop>
												<prop name="IsDefault">0</prop>
												<obj name="ChannelProp" class="ChannelProperty" version="1">
													<prop name="ChannelIdx">0</prop>
												</obj>
											</obj>
											<obj name="PropertyObject" class="QuantConcProperty" version="4">
												<prop name="PropertyTypeName">Concentration</prop>
												<prop name="Position">8</prop>
												<prop name="IsDefault">1</prop>
												<prop name="Concentration">0</prop>
												<obj name="ChannelProp" class="ChannelProperty" version="1">
													<prop name="ChannelIdx">0</prop>
												</obj>
												<prop name="ReadOnly">1</prop>
											</obj>
											<obj name="PropertyObject" class="QuantCpHighProp" version="4">
												<prop name="PropertyTypeName">Cp High</prop>
												<prop name="Position">8</prop>
												<prop name="IsDefault">1</prop>
												<prop name="CpRangeHigh">0</prop>
												<obj name="ChannelProp" class="ChannelProperty" version="1">
													<prop name="ChannelIdx">0</prop>
												</obj>
												<prop name="ReadOnly">1</prop>
											</obj>
											<obj name="PropertyObject" class="QuantCpLowProp" version="4">
												<prop name="PropertyTypeName">Cp Low</prop>
												<prop name="Position">8</prop>
												<prop name="IsDefault">1</prop>
												<prop name="CpRangeLow">0</prop>
												<obj name="ChannelProp" class="ChannelProperty" version="1">
													<prop name="ChannelIdx">0</prop>
												</obj>
												<prop name="ReadOnly">1</prop>
											</obj>
											<obj name="PropertyObject" class="RQEffProp" version="4">
												<prop name="PropertyTypeName">Efficiency</prop>
												<prop name="Position">8</prop>
												<prop name="IsDefault">1</prop>
												<prop name="Efficiency">2</prop>
												<obj name="ChannelProp" class="ChannelProperty" version="1">
													<prop name="ChannelIdx">0</prop>
												</obj>
											</obj>
											<obj name="PropertyObject" class="ChannelGenotype" version="4">
												<prop name="PropertyTypeName">Melt Geno Genotype</prop>
												<prop name="Position">8</prop>
												<prop name="IsDefault">1</prop>
												<prop name="ReadOnly">1</prop>
												<obj name="ChannelProp" class="ChannelProperty" version="1">
													<prop name="ChannelIdx">0</prop>
												</obj>
											</obj>
											<obj name="PropertyObject" class="GroupChannelTypeProp" version="4">
												<prop name="PropertyTypeName">Melt Geno Sample Type</prop>
												<prop name="Position">8</prop>
												<prop name="IsDefault">0</prop>
												<prop name="GroupSampleType">mstUnknown</prop>
												<obj name="ChannelProp" class="ChannelProperty" version="1">
													<prop name="ChannelIdx">0</prop>
												</obj>
											</obj>
											<obj name="PropertyObject" class="QuantSampleTypeProperty" version="4">
												<prop name="PropertyTypeName">Quantification Sample Type</prop>
												<prop name="Position">8</prop>
												<prop name="IsDefault">0</prop>
												<prop name="SampleType">qsUnknown</prop>
												<obj name="ChannelProp" class="ChannelProperty" version="1">
													<prop name="ChannelIdx">0</prop>
												</obj>
											</obj>
											<obj name="PropertyObject" class="ChannelGenotype" version="4">
												<prop name="PropertyTypeName">Scanning Genotype</prop>
												<prop name="Position">8</prop>
												<prop name="IsDefault">1</prop>
												<prop name="ReadOnly">1</prop>
												<obj name="ChannelProp" class="ChannelProperty" version="1">
													<prop name="ChannelIdx">0</prop>
												</obj>
											</obj>
											<obj name="PropertyObject" class="GroupChannelTypeProp" version="4">
												<prop name="PropertyTypeName">Scanning Sample Type</prop>
												<prop name="Position">8</prop>
												<prop name="IsDefault">0</prop>
												<prop name="GroupSampleType">mstUnknown</prop>
												<obj name="ChannelProp" class="ChannelProperty" version="1">
													<prop name="ChannelIdx">0</prop>
												</obj>
											</obj>
											<obj name="PropertyObject" class="TargetName" version="4">
												<prop name="PropertyTypeName">Target Name</prop>
												<prop name="Position">8</prop>
												<prop name="IsDefault">1</prop>
												<obj name="ChannelProp" class="ChannelProperty" version="1">
													<prop name="ChannelIdx">0</prop>
												</obj>
											</obj>
											<obj name="PropertyObject" class="RQTargetProperty" version="4">
												<prop name="PropertyTypeName">Target Type</prop>
												<prop name="Position">8</prop>
												<prop name="IsDefault">0</prop>
												<prop name="TargetType">dtNone</prop>
												<obj name="ChannelProp" class="ChannelProperty" version="1">
													<prop name="ChannelIdx">0</prop>
												</obj>
											</obj>
										</list>
									</obj>
								</list>
							</obj>
						</obj>
						<prop name="ChannelPropertyCount">1</prop>
						<prop name="ContainerPosition">8</prop>
						<prop name="HasSampleProperties">1</prop>
						<obj name="SampleProperties" class="PropertyList" version="1">
							<list name="emlist" count="14">
								<obj name="PropertyObject" class="SamplePrefColor" version="4">
									<prop name="PropertyTypeName">Color</prop>
									<prop name="Position">8</prop>
									<prop name="IsDefault">0</prop>
									<prop name="Color">$00404000</prop>
								</obj>
								<obj name="PropertyObject" class="DominantChannelProp" version="4">
									<prop name="PropertyTypeName">Dominant Channel</prop>
									<prop name="Position">8</prop>
									<prop name="IsDefault">0</prop>
									<prop name="DominantChannel">0</prop>
								</obj>
								<obj name="PropertyObject" class="Genotype" version="4">
									<prop name="PropertyTypeName">EndPt Genotype</prop>
									<prop name="Position">8</prop>
									<prop name="IsDefault">1</prop>
									<prop name="ReadOnly">1</prop>
								</obj>
								<obj name="PropertyObject" class="GroupingSample" version="4">
									<prop name="PropertyTypeName">EndPt Sample Type</prop>
									<prop name="Position">8</prop>
									<prop name="IsDefault">0</prop>
									<prop name="GroupSampleType">mstUnknown</prop>
								</obj>
								<obj name="PropertyObject" class="SamplePrefLineStyle" version="4">
									<prop name="PropertyTypeName">Line Style</prop>
									<prop name="Position">8</prop>
									<prop name="IsDefault">0</prop>
									<prop name="LineStyle">psSolid</prop>
								</obj>
								<obj name="PropertyObject" class="GenSampleEditNotes" version="4">
									<prop name="PropertyTypeName">Notes</prop>
									<prop name="Position">8</prop>
									<prop name="IsDefault">1</prop>
								</obj>
								<obj name="PropertyObject" class="SamplePrefPointStyle" version="4">
									<prop name="PropertyTypeName">Point Style</prop>
									<prop name="Position">8</prop>
									<prop name="IsDefault">0</prop>
									<prop name="PointStyle">psNothing</prop>
								</obj>
								<obj name="PropertyObject" class="GenSampleEditPosition" version="4">
									<prop name="PropertyTypeName">Position</prop>
									<prop name="Position">8</prop>
									<prop name="IsDefault">1</prop>
								</obj>
								<obj name="PropertyObject" class="GenSampleEditReplicate" version="4">
									<prop name="PropertyTypeName">Replicate of</prop>
									<prop name="Position">8</prop>
									<prop name="IsDefault">1</prop>
									<prop name="ReplicateOf">-1</prop>
								</obj>
								<obj name="PropertyObject" class="HTCSampleID" version="4">
									<prop name="PropertyTypeName">Sample ID</prop>
									<prop name="Position">8</prop>
									<prop name="IsDefault">1</prop>
								</obj>
								<obj name="PropertyObject" class="GenSampleEditName" version="4">
									<prop name="PropertyTypeName">Sample Name</prop>
									<prop name="Position">8</prop>
									<prop name="IsDefault">1</prop>
									<prop name="name">Sample 9</prop>
								</obj>
								<obj name="PropertyObject" class="HTCSamplePrepNotes" version="4">
									<prop name="PropertyTypeName">Sample Prep Notes</prop>
									<prop name="Position">8</prop>
									<prop name="IsDefault">1</prop>
								</obj>
								<obj name="PropertyObject" class="GenSampleEditSubset" version="4">
									<prop name="PropertyTypeName">Subsets</prop>
									<prop name="Position">8</prop>
									<prop name="IsDefault">1</prop>
								</obj>
								<obj name="PropertyObject" class="SamplePrefWidth" version="5">
									<prop name="PropertyTypeName">Width</prop>
									<prop name="Position">8</prop>
									<prop name="IsDefault">1</prop>
									<prop name="Width">1</prop>
								</obj>
							</list>
						</obj>
					</obj>
					<obj name="item" class="SamplePropInfo" version="1">
						<obj name="ChannelProperties" class="ChanPropList" version="2">
							<obj name="ChannelProperties" class="EMList" version="1">
								<list name="emlist" count="1">
									<obj name="item" class="PropertyList" version="1">
										<list name="emlist" count="12">
											<obj name="PropertyObject" class="RQSampleTargetProperty" version="4">
												<prop name="PropertyTypeName">Combined Sample and Target Type</prop>
												<prop name="Position">9</prop>
												<prop name="IsDefault">0</prop>
												<obj name="ChannelProp" class="ChannelProperty" version="1">
													<prop name="ChannelIdx">0</prop>
												</obj>
											</obj>
											<obj name="PropertyObject" class="QuantConcProperty" version="4">
												<prop name="PropertyTypeName">Concentration</prop>
												<prop name="Position">9</prop>
												<prop name="IsDefault">1</prop>
												<prop name="Concentration">0</prop>
												<obj name="ChannelProp" class="ChannelProperty" version="1">
													<prop name="ChannelIdx">0</prop>
												</obj>
												<prop name="ReadOnly">1</prop>
											</obj>
											<obj name="PropertyObject" class="QuantCpHighProp" version="4">
												<prop name="PropertyTypeName">Cp High</prop>
												<prop name="Position">9</prop>
												<prop name="IsDefault">1</prop>
												<prop name="CpRangeHigh">0</prop>
												<obj name="ChannelProp" class="ChannelProperty" version="1">
													<prop name="ChannelIdx">0</prop>
												</obj>
												<prop name="ReadOnly">1</prop>
											</obj>
											<obj name="PropertyObject" class="QuantCpLowProp" version="4">
												<prop name="PropertyTypeName">Cp Low</prop>
												<prop name="Position">9</prop>
												<prop name="IsDefault">1</prop>
												<prop name="CpRangeLow">0</prop>
												<obj name="ChannelProp" class="ChannelProperty" version="1">
													<prop name="ChannelIdx">0</prop>
												</obj>
												<prop name="ReadOnly">1</prop>
											</obj>
											<obj name="PropertyObject" class="RQEffProp" version="4">
												<prop name="PropertyTypeName">Efficiency</prop>
												<prop name="Position">9</prop>
												<prop name="IsDefault">1</prop>
												<prop name="Efficiency">2</prop>
												<obj name="ChannelProp" class="ChannelProperty" version="1">
													<prop name="ChannelIdx">0</prop>
												</obj>
											</obj>
											<obj name="PropertyObject" class="ChannelGenotype" version="4">
												<prop name="PropertyTypeName">Melt Geno Genotype</prop>
												<prop name="Position">9</prop>
												<prop name="IsDefault">1</prop>
												<prop name="ReadOnly">1</prop>
												<obj name="ChannelProp" class="ChannelProperty" version="1">
													<prop name="ChannelIdx">0</prop>
												</obj>
											</obj>
											<obj name="PropertyObject" class="GroupChannelTypeProp" version="4">
												<prop name="PropertyTypeName">Melt Geno Sample Type</prop>
												<prop name="Position">9</prop>
												<prop name="IsDefault">0</prop>
												<prop name="GroupSampleType">mstUnknown</prop>
												<obj name="ChannelProp" class="ChannelProperty" version="1">
													<prop name="ChannelIdx">0</prop>
												</obj>
											</obj>
											<obj name="PropertyObject" class="QuantSampleTypeProperty" version="4">
												<prop name="PropertyTypeName">Quantification Sample Type</prop>
												<prop name="Position">9</prop>
												<prop name="IsDefault">0</prop>
												<prop name="SampleType">qsUnknown</prop>
												<obj name="ChannelProp" class="ChannelProperty" version="1">
													<prop name="ChannelIdx">0</prop>
												</obj>
											</obj>
											<obj name="PropertyObject" class="ChannelGenotype" version="4">
												<prop name="PropertyTypeName">Scanning Genotype</prop>
												<prop name="Position">9</prop>
												<prop name="IsDefault">1</prop>
												<prop name="ReadOnly">1</prop>
												<obj name="ChannelProp" class="ChannelProperty" version="1">
													<prop name="ChannelIdx">0</prop>
												</obj>
											</obj>
											<obj name="PropertyObject" class="GroupChannelTypeProp" version="4">
												<prop name="PropertyTypeName">Scanning Sample Type</prop>
												<prop name="Position">9</prop>
												<prop name="IsDefault">0</prop>
												<prop name="GroupSampleType">mstUnknown</prop>
												<obj name="ChannelProp" class="ChannelProperty" version="1">
													<prop name="ChannelIdx">0</prop>
												</obj>
											</obj>
											<obj name="PropertyObject" class="TargetName" version="4">
												<prop name="PropertyTypeName">Target Name</prop>
												<prop name="Position">9</prop>
												<prop name="IsDefault">1</prop>
												<obj name="ChannelProp" class="ChannelProperty" version="1">
													<prop name="ChannelIdx">0</prop>
												</obj>
											</obj>
											<obj name="PropertyObject" class="RQTargetProperty" version="4">
												<prop name="PropertyTypeName">Target Type</prop>
												<prop name="Position">9</prop>
												<prop name="IsDefault">0</prop>
												<prop name="TargetType">dtNone</prop>
												<obj name="ChannelProp" class="ChannelProperty" version="1">
													<prop name="ChannelIdx">0</prop>
												</obj>
											</obj>
										</list>
									</obj>
								</list>
							</obj>
						</obj>
						<prop name="ChannelPropertyCount">1</prop>
						<prop name="ContainerPosition">9</prop>
						<prop name="HasSampleProperties">1</prop>
						<obj name="SampleProperties" class="PropertyList" version="1">
							<list name="emlist" count="14">
								<obj name="PropertyObject" class="SamplePrefColor" version="4">
									<prop name="PropertyTypeName">Color</prop>
									<prop name="Position">9</prop>
									<prop name="IsDefault">0</prop>
									<prop name="Color">$004080FF</prop>
								</obj>
								<obj name="PropertyObject" class="DominantChannelProp" version="4">
									<prop name="PropertyTypeName">Dominant Channel</prop>
									<prop name="Position">9</prop>
									<prop name="IsDefault">0</prop>
									<prop name="DominantChannel">0</prop>
								</obj>
								<obj name="PropertyObject" class="Genotype" version="4">
									<prop name="PropertyTypeName">EndPt Genotype</prop>
									<prop name="Position">9</prop>
									<prop name="IsDefault">1</prop>
									<prop name="ReadOnly">1</prop>
								</obj>
								<obj name="PropertyObject" class="GroupingSample" version="4">
									<prop name="PropertyTypeName">EndPt Sample Type</prop>
									<prop name="Position">9</prop>
									<prop name="IsDefault">0</prop>
									<prop name="GroupSampleType">mstUnknown</prop>
								</obj>
								<obj name="PropertyObject" class="SamplePrefLineStyle" version="4">
									<prop name="PropertyTypeName">Line Style</prop>
									<prop name="Position">9</prop>
									<prop name="IsDefault">0</prop>
									<prop name="LineStyle">psSolid</prop>
								</obj>
								<obj name="PropertyObject" class="GenSampleEditNotes" version="4">
									<prop name="PropertyTypeName">Notes</prop>
									<prop name="Position">9</prop>
									<prop name="IsDefault">1</prop>
								</obj>
								<obj name="PropertyObject" class="SamplePrefPointStyle" version="4">
									<prop name="PropertyTypeName">Point Style</prop>
									<prop name="Position">9</prop>
									<prop name="IsDefault">0</prop>
									<prop name="PointStyle">psNothing</prop>
								</obj>
								<obj name="PropertyObject" class="GenSampleEditPosition" version="4">
									<prop name="PropertyTypeName">Position</prop>
									<prop name="Position">9</prop>
									<prop name="IsDefault">1</prop>
								</obj>
								<obj name="PropertyObject" class="GenSampleEditReplicate" version="4">
									<prop name="PropertyTypeName">Replicate of</prop>
									<prop name="Position">9</prop>
									<prop name="IsDefault">1</prop>
									<prop name="ReplicateOf">-1</prop>
								</obj>
								<obj name="PropertyObject" class="HTCSampleID" version="4">
									<prop name="PropertyTypeName">Sample ID</prop>
									<prop name="Position">9</prop>
									<prop name="IsDefault">1</prop>
								</obj>
								<obj name="PropertyObject" class="GenSampleEditName" version="4">
									<prop name="PropertyTypeName">Sample Name</prop>
									<prop name="Position">9</prop>
									<prop name="IsDefault">1</prop>
									<prop name="name">Sample 10</prop>
								</obj>
								<obj name="PropertyObject" class="HTCSamplePrepNotes" version="4">
									<prop name="PropertyTypeName">Sample Prep Notes</prop>
									<prop name="Position">9</prop>
									<prop name="IsDefault">1</prop>
								</obj>
								<obj name="PropertyObject" class="GenSampleEditSubset" version="4">
									<prop name="PropertyTypeName">Subsets</prop>
									<prop name="Position">9</prop>
									<prop name="IsDefault">1</prop>
								</obj>
								<obj name="PropertyObject" class="SamplePrefWidth" version="5">
									<prop name="PropertyTypeName">Width</prop>
									<prop name="Position">9</prop>
									<prop name="IsDefault">1</prop>
									<prop name="Width">1</prop>
								</obj>
							</list>
						</obj>
					</obj>
					<obj name="item" class="SamplePropInfo" version="1">
						<obj name="ChannelProperties" class="ChanPropList" version="2">
							<obj name="ChannelProperties" class="EMList" version="1">
								<list name="emlist" count="1">
									<obj name="item" class="PropertyList" version="1">
										<list name="emlist" count="12">
											<obj name="PropertyObject" class="RQSampleTargetProperty" version="4">
												<prop name="PropertyTypeName">Combined Sample and Target Type</prop>
												<prop name="Position">10</prop>
												<prop name="IsDefault">0</prop>
												<obj name="ChannelProp" class="ChannelProperty" version="1">
													<prop name="ChannelIdx">0</prop>
												</obj>
											</obj>
											<obj name="PropertyObject" class="QuantConcProperty" version="4">
												<prop name="PropertyTypeName">Concentration</prop>
												<prop name="Position">10</prop>
												<prop name="IsDefault">1</prop>
												<prop name="Concentration">0</prop>
												<obj name="ChannelProp" class="ChannelProperty" version="1">
													<prop name="ChannelIdx">0</prop>
												</obj>
												<prop name="ReadOnly">1</prop>
											</obj>
											<obj name="PropertyObject" class="QuantCpHighProp" version="4">
												<prop name="PropertyTypeName">Cp High</prop>
												<prop name="Position">10</prop>
												<prop name="IsDefault">1</prop>
												<prop name="CpRangeHigh">0</prop>
												<obj name="ChannelProp" class="ChannelProperty" version="1">
													<prop name="ChannelIdx">0</prop>
												</obj>
												<prop name="ReadOnly">1</prop>
											</obj>
											<obj name="PropertyObject" class="QuantCpLowProp" version="4">
												<prop name="PropertyTypeName">Cp Low</prop>
												<prop name="Position">10</prop>
												<prop name="IsDefault">1</prop>
												<prop name="CpRangeLow">0</prop>
												<obj name="ChannelProp" class="ChannelProperty" version="1">
													<prop name="ChannelIdx">0</prop>
												</obj>
												<prop name="ReadOnly">1</prop>
											</obj>
											<obj name="PropertyObject" class="RQEffProp" version="4">
												<prop name="PropertyTypeName">Efficiency</prop>
												<prop name="Position">10</prop>
												<prop name="IsDefault">1</prop>
												<prop name="Efficiency">2</prop>
												<obj name="ChannelProp" class="ChannelProperty" version="1">
													<prop name="ChannelIdx">0</prop>
												</obj>
											</obj>
											<obj name="PropertyObject" class="ChannelGenotype" version="4">
												<prop name="PropertyTypeName">Melt Geno Genotype</prop>
												<prop name="Position">10</prop>
												<prop name="IsDefault">1</prop>
												<prop name="ReadOnly">1</prop>
												<obj name="ChannelProp" class="ChannelProperty" version="1">
													<prop name="ChannelIdx">0</prop>
												</obj>
											</obj>
											<obj name="PropertyObject" class="GroupChannelTypeProp" version="4">
												<prop name="PropertyTypeName">Melt Geno Sample Type</prop>
												<prop name="Position">10</prop>
												<prop name="IsDefault">0</prop>
												<prop name="GroupSampleType">mstUnknown</prop>
												<obj name="ChannelProp" class="ChannelProperty" version="1">
													<prop name="ChannelIdx">0</prop>
												</obj>
											</obj>
											<obj name="PropertyObject" class="QuantSampleTypeProperty" version="4">
												<prop name="PropertyTypeName">Quantification Sample Type</prop>
												<prop name="Position">10</prop>
												<prop name="IsDefault">0</prop>
												<prop name="SampleType">qsUnknown</prop>
												<obj name="ChannelProp" class="ChannelProperty" version="1">
													<prop name="ChannelIdx">0</prop>
												</obj>
											</obj>
											<obj name="PropertyObject" class="ChannelGenotype" version="4">
												<prop name="PropertyTypeName">Scanning Genotype</prop>
												<prop name="Position">10</prop>
												<prop name="IsDefault">1</prop>
												<prop name="ReadOnly">1</prop>
												<obj name="ChannelProp" class="ChannelProperty" version="1">
													<prop name="ChannelIdx">0</prop>
												</obj>
											</obj>
											<obj name="PropertyObject" class="GroupChannelTypeProp" version="4">
												<prop name="PropertyTypeName">Scanning Sample Type</prop>
												<prop name="Position">10</prop>
												<prop name="IsDefault">0</prop>
												<prop name="GroupSampleType">mstUnknown</prop>
												<obj name="ChannelProp" class="ChannelProperty" version="1">
													<prop name="ChannelIdx">0</prop>
												</obj>
											</obj>
											<obj name="PropertyObject" class="TargetName" version="4">
												<prop name="PropertyTypeName">Target Name</prop>
												<prop name="Position">10</prop>
												<prop name="IsDefault">1</prop>
												<obj name="ChannelProp" class="ChannelProperty" version="1">
													<prop name="ChannelIdx">0</prop>
												</obj>
											</obj>
											<obj name="PropertyObject" class="RQTargetProperty" version="4">
												<prop name="PropertyTypeName">Target Type</prop>
												<prop name="Position">10</prop>
												<prop name="IsDefault">0</prop>
												<prop name="TargetType">dtNone</prop>
												<obj name="ChannelProp" class="ChannelProperty" version="1">
													<prop name="ChannelIdx">0</prop>
												</obj>
											</obj>
										</list>
									</obj>
								</list>
							</obj>
						</obj>
						<prop name="ChannelPropertyCount">1</prop>
						<prop name="ContainerPosition">10</prop>
						<prop name="HasSampleProperties">1</prop>
						<obj name="SampleProperties" class="PropertyList" version="1">
							<list name="emlist" count="14">
								<obj name="PropertyObject" class="SamplePrefColor" version="4">
									<prop name="PropertyTypeName">Color</prop>
									<prop name="Position">10</prop>
									<prop name="IsDefault">0</prop>
									<prop name="Color">$00FD0299</prop>
								</obj>
								<obj name="PropertyObject" class="DominantChannelProp" version="4">
									<prop name="PropertyTypeName">Dominant Channel</prop>
									<prop name="Position">10</prop>
									<prop name="IsDefault">0</prop>
									<prop name="DominantChannel">0</prop>
								</obj>
								<obj name="PropertyObject" class="Genotype" version="4">
									<prop name="PropertyTypeName">EndPt Genotype</prop>
									<prop name="Position">10</prop>
									<prop name="IsDefault">1</prop>
									<prop name="ReadOnly">1</prop>
								</obj>
								<obj name="PropertyObject" class="GroupingSample" version="4">
									<prop name="PropertyTypeName">EndPt Sample Type</prop>
									<prop name="Position">10</prop>
									<prop name="IsDefault">0</prop>
									<prop name="GroupSampleType">mstUnknown</prop>
								</obj>
								<obj name="PropertyObject" class="SamplePrefLineStyle" version="4">
									<prop name="PropertyTypeName">Line Style</prop>
									<prop name="Position">10</prop>
									<prop name="IsDefault">0</prop>
									<prop name="LineStyle">psSolid</prop>
								</obj>
								<obj name="PropertyObject" class="GenSampleEditNotes" version="4">
									<prop name="PropertyTypeName">Notes</prop>
									<prop name="Position">10</prop>
									<prop name="IsDefault">1</prop>
								</obj>
								<obj name="PropertyObject" class="SamplePrefPointStyle" version="4">
									<prop name="PropertyTypeName">Point Style</prop>
									<prop name="Position">10</prop>
									<prop name="IsDefault">0</prop>
									<prop name="PointStyle">psNothing</prop>
								</obj>
								<obj name="PropertyObject" class="GenSampleEditPosition" version="4">
									<prop name="PropertyTypeName">Position</prop>
									<prop name="Position">10</prop>
									<prop name="IsDefault">1</prop>
								</obj>
								<obj name="PropertyObject" class="GenSampleEditReplicate" version="4">
									<prop name="PropertyTypeName">Replicate of</prop>
									<prop name="Position">10</prop>
									<prop name="IsDefault">1</prop>
									<prop name="ReplicateOf">-1</prop>
								</obj>
								<obj name="PropertyObject" class="HTCSampleID" version="4">
									<prop name="PropertyTypeName">Sample ID</prop>
									<prop name="Position">10</prop>
									<prop name="IsDefault">1</prop>
								</obj>
								<obj name="PropertyObject" class="GenSampleEditName" version="4">
									<prop name="PropertyTypeName">Sample Name</prop>
									<prop name="Position">10</prop>
									<prop name="IsDefault">1</prop>
									<prop name="name">Sample 11</prop>
								</obj>
								<obj name="PropertyObject" class="HTCSamplePrepNotes" version="4">
									<prop name="PropertyTypeName">Sample Prep Notes</prop>
									<prop name="Position">10</prop>
									<prop name="IsDefault">1</prop>
								</obj>
								<obj name="PropertyObject" class="GenSampleEditSubset" version="4">
									<prop name="PropertyTypeName">Subsets</prop>
									<prop name="Position">10</prop>
									<prop name="IsDefault">1</prop>
								</obj>
								<obj name="PropertyObject" class="SamplePrefWidth" version="5">
									<prop name="PropertyTypeName">Width</prop>
									<prop name="Position">10</prop>
									<prop name="IsDefault">1</prop>
									<prop name="Width">1</prop>
								</obj>
							</list>
						</obj>
					</obj>
					<obj name="item" class="SamplePropInfo" version="1">
						<obj name="ChannelProperties" class="ChanPropList" version="2">
							<obj name="ChannelProperties" class="EMList" version="1">
								<list name="emlist" count="1">
									<obj name="item" class="PropertyList" version="1">
										<list name="emlist" count="12">
											<obj name="PropertyObject" class="RQSampleTargetProperty" version="4">
												<prop name="PropertyTypeName">Combined Sample and Target Type</prop>
												<prop name="Position">11</prop>
												<prop name="IsDefault">0</prop>
												<obj name="ChannelProp" class="ChannelProperty" version="1">
													<prop name="ChannelIdx">0</prop>
												</obj>
											</obj>
											<obj name="PropertyObject" class="QuantConcProperty" version="4">
												<prop name="PropertyTypeName">Concentration</prop>
												<prop name="Position">11</prop>
												<prop name="IsDefault">1</prop>
												<prop name="Concentration">0</prop>
												<obj name="ChannelProp" class="ChannelProperty" version="1">
													<prop name="ChannelIdx">0</prop>
												</obj>
												<prop name="ReadOnly">1</prop>
											</obj>
											<obj name="PropertyObject" class="QuantCpHighProp" version="4">
												<prop name="PropertyTypeName">Cp High</prop>
												<prop name="Position">11</prop>
												<prop name="IsDefault">1</prop>
												<prop name="CpRangeHigh">0</prop>
												<obj name="ChannelProp" class="ChannelProperty" version="1">
													<prop name="ChannelIdx">0</prop>
												</obj>
												<prop name="ReadOnly">1</prop>
											</obj>
											<obj name="PropertyObject" class="QuantCpLowProp" version="4">
												<prop name="PropertyTypeName">Cp Low</prop>
												<prop name="Position">11</prop>
												<prop name="IsDefault">1</prop>
												<prop name="CpRangeLow">0</prop>
												<obj name="ChannelProp" class="ChannelProperty" version="1">
													<prop name="ChannelIdx">0</prop>
												</obj>
												<prop name="ReadOnly">1</prop>
											</obj>
											<obj name="PropertyObject" class="RQEffProp" version="4">
												<prop name="PropertyTypeName">Efficiency</prop>
												<prop name="Position">11</prop>
												<prop name="IsDefault">1</prop>
												<prop name="Efficiency">2</prop>
												<obj name="ChannelProp" class="ChannelProperty" version="1">
													<prop name="ChannelIdx">0</prop>
												</obj>
											</obj>
											<obj name="PropertyObject" class="ChannelGenotype" version="4">
												<prop name="PropertyTypeName">Melt Geno Genotype</prop>
												<prop name="Position">11</prop>
												<prop name="IsDefault">1</prop>
												<prop name="ReadOnly">1</prop>
												<obj name="ChannelProp" class="ChannelProperty" version="1">
													<prop name="ChannelIdx">0</prop>
												</obj>
											</obj>
											<obj name="PropertyObject" class="GroupChannelTypeProp" version="4">
												<prop name="PropertyTypeName">Melt Geno Sample Type</prop>
												<prop name="Position">11</prop>
												<prop name="IsDefault">0</prop>
												<prop name="GroupSampleType">mstUnknown</prop>
												<obj name="ChannelProp" class="ChannelProperty" version="1">
													<prop name="ChannelIdx">0</prop>
												</obj>
											</obj>
											<obj name="PropertyObject" class="QuantSampleTypeProperty" version="4">
												<prop name="PropertyTypeName">Quantification Sample Type</prop>
												<prop name="Position">11</prop>
												<prop name="IsDefault">0</prop>
												<prop name="SampleType">qsUnknown</prop>
												<obj name="ChannelProp" class="ChannelProperty" version="1">
													<prop name="ChannelIdx">0</prop>
												</obj>
											</obj>
											<obj name="PropertyObject" class="ChannelGenotype" version="4">
												<prop name="PropertyTypeName">Scanning Genotype</prop>
												<prop name="Position">11</prop>
												<prop name="IsDefault">1</prop>
												<prop name="ReadOnly">1</prop>
												<obj name="ChannelProp" class="ChannelProperty" version="1">
													<prop name="ChannelIdx">0</prop>
												</obj>
											</obj>
											<obj name="PropertyObject" class="GroupChannelTypeProp" version="4">
												<prop name="PropertyTypeName">Scanning Sample Type</prop>
												<prop name="Position">11</prop>
												<prop name="IsDefault">0</prop>
												<prop name="GroupSampleType">mstUnknown</prop>
												<obj name="ChannelProp" class="ChannelProperty" version="1">
													<prop name="ChannelIdx">0</prop>
												</obj>
											</obj>
											<obj name="PropertyObject" class="TargetName" version="4">
												<prop name="PropertyTypeName">Target Name</prop>
												<prop name="Position">11</prop>
												<prop name="IsDefault">1</prop>
												<obj name="ChannelProp" class="ChannelProperty" version="1">
													<prop name="ChannelIdx">0</prop>
												</obj>
											</obj>
											<obj name="PropertyObject" class="RQTargetProperty" version="4">
												<prop name="PropertyTypeName">Target Type</prop>
												<prop name="Position">11</prop>
												<prop name="IsDefault">0</prop>
												<prop name="TargetType">dtNone</prop>
												<obj name="ChannelProp" class="ChannelProperty" version="1">
													<prop name="ChannelIdx">0</prop>
												</obj>
											</obj>
										</list>
									</obj>
								</list>
							</obj>
						</obj>
						<prop name="ChannelPropertyCount">1</prop>
						<prop name="ContainerPosition">11</prop>
						<prop name="HasSampleProperties">1</prop>
						<obj name="SampleProperties" class="PropertyList" version="1">
							<list name="emlist" count="14">
								<obj name="PropertyObject" class="SamplePrefColor" version="4">
									<prop name="PropertyTypeName">Color</prop>
									<prop name="Position">11</prop>
									<prop name="IsDefault">0</prop>
									<prop name="Color">$0026C4B8</prop>
								</obj>
								<obj name="PropertyObject" class="DominantChannelProp" version="4">
									<prop name="PropertyTypeName">Dominant Channel</prop>
									<prop name="Position">11</prop>
									<prop name="IsDefault">0</prop>
									<prop name="DominantChannel">0</prop>
								</obj>
								<obj name="PropertyObject" class="Genotype" version="4">
									<prop name="PropertyTypeName">EndPt Genotype</prop>
									<prop name="Position">11</prop>
									<prop name="IsDefault">1</prop>
									<prop name="ReadOnly">1</prop>
								</obj>
								<obj name="PropertyObject" class="GroupingSample" version="4">
									<prop name="PropertyTypeName">EndPt Sample Type</prop>
									<prop name="Position">11</prop>
									<prop name="IsDefault">0</prop>
									<prop name="GroupSampleType">mstUnknown</prop>
								</obj>
								<obj name="PropertyObject" class="SamplePrefLineStyle" version="4">
									<prop name="PropertyTypeName">Line Style</prop>
									<prop name="Position">11</prop>
									<prop name="IsDefault">0</prop>
									<prop name="LineStyle">psSolid</prop>
								</obj>
								<obj name="PropertyObject" class="GenSampleEditNotes" version="4">
									<prop name="PropertyTypeName">Notes</prop>
									<prop name="Position">11</prop>
									<prop name="IsDefault">1</prop>
								</obj>
								<obj name="PropertyObject" class="SamplePrefPointStyle" version="4">
									<prop name="PropertyTypeName">Point Style</prop>
									<prop name="Position">11</prop>
									<prop name="IsDefault">0</prop>
									<prop name="PointStyle">psNothing</prop>
								</obj>
								<obj name="PropertyObject" class="GenSampleEditPosition" version="4">
									<prop name="PropertyTypeName">Position</prop>
									<prop name="Position">11</prop>
									<prop name="IsDefault">1</prop>
								</obj>
								<obj name="PropertyObject" class="GenSampleEditReplicate" version="4">
									<prop name="PropertyTypeName">Replicate of</prop>
									<prop name="Position">11</prop>
									<prop name="IsDefault">1</prop>
									<prop name="ReplicateOf">-1</prop>
								</obj>
								<obj name="PropertyObject" class="HTCSampleID" version="4">
									<prop name="PropertyTypeName">Sample ID</prop>
									<prop name="Position">11</prop>
									<prop name="IsDefault">1</prop>
								</obj>
								<obj name="PropertyObject" class="GenSampleEditName" version="4">
									<prop name="PropertyTypeName">Sample Name</prop>
									<prop name="Position">11</prop>
									<prop name="IsDefault">1</prop>
									<prop name="name">Sample 12</prop>
								</obj>
								<obj name="PropertyObject" class="HTCSamplePrepNotes" version="4">
									<prop name="PropertyTypeName">Sample Prep Notes</prop>
									<prop name="Position">11</prop>
									<prop name="IsDefault">1</prop>
								</obj>
								<obj name="PropertyObject" class="GenSampleEditSubset" version="4">
									<prop name="PropertyTypeName">Subsets</prop>
									<prop name="Position">11</prop>
									<prop name="IsDefault">1</prop>
								</obj>
								<obj name="PropertyObject" class="SamplePrefWidth" version="5">
									<prop name="PropertyTypeName">Width</prop>
									<prop name="Position">11</prop>
									<prop name="IsDefault">1</prop>
									<prop name="Width">1</prop>
								</obj>
							</list>
						</obj>
					</obj>
					<obj name="item" class="SamplePropInfo" version="1">
						<obj name="ChannelProperties" class="ChanPropList" version="2">
							<obj name="ChannelProperties" class="EMList" version="1">
								<list name="emlist" count="1">
									<obj name="item" class="PropertyList" version="1">
										<list name="emlist" count="12">
											<obj name="PropertyObject" class="RQSampleTargetProperty" version="4">
												<prop name="PropertyTypeName">Combined Sample and Target Type</prop>
												<prop name="Position">12</prop>
												<prop name="IsDefault">0</prop>
												<obj name="ChannelProp" class="ChannelProperty" version="1">
													<prop name="ChannelIdx">0</prop>
												</obj>
											</obj>
											<obj name="PropertyObject" class="QuantConcProperty" version="4">
												<prop name="PropertyTypeName">Concentration</prop>
												<prop name="Position">12</prop>
												<prop name="IsDefault">1</prop>
												<prop name="Concentration">0</prop>
												<obj name="ChannelProp" class="ChannelProperty" version="1">
													<prop name="ChannelIdx">0</prop>
												</obj>
												<prop name="ReadOnly">1</prop>
											</obj>
											<obj name="PropertyObject" class="QuantCpHighProp" version="4">
												<prop name="PropertyTypeName">Cp High</prop>
												<prop name="Position">12</prop>
												<prop name="IsDefault">1</prop>
												<prop name="CpRangeHigh">0</prop>
												<obj name="ChannelProp" class="ChannelProperty" version="1">
													<prop name="ChannelIdx">0</prop>
												</obj>
												<prop name="ReadOnly">1</prop>
											</obj>
											<obj name="PropertyObject" class="QuantCpLowProp" version="4">
												<prop name="PropertyTypeName">Cp Low</prop>
												<prop name="Position">12</prop>
												<prop name="IsDefault">1</prop>
												<prop name="CpRangeLow">0</prop>
												<obj name="ChannelProp" class="ChannelProperty" version="1">
													<prop name="ChannelIdx">0</prop>
												</obj>
												<prop name="ReadOnly">1</prop>
											</obj>
											<obj name="PropertyObject" class="RQEffProp" version="4">
												<prop name="PropertyTypeName">Efficiency</prop>
												<prop name="Position">12</prop>
												<prop name="IsDefault">1</prop>
												<prop name="Efficiency">2</prop>
												<obj name="ChannelProp" class="ChannelProperty" version="1">
													<prop name="ChannelIdx">0</prop>
												</obj>
											</obj>
											<obj name="PropertyObject" class="ChannelGenotype" version="4">
												<prop name="PropertyTypeName">Melt Geno Genotype</prop>
												<prop name="Position">12</prop>
												<prop name="IsDefault">1</prop>
												<prop name="ReadOnly">1</prop>
												<obj name="ChannelProp" class="ChannelProperty" version="1">
													<prop name="ChannelIdx">0</prop>
												</obj>
											</obj>
											<obj name="PropertyObject" class="GroupChannelTypeProp" version="4">
												<prop name="PropertyTypeName">Melt Geno Sample Type</prop>
												<prop name="Position">12</prop>
												<prop name="IsDefault">0</prop>
												<prop name="GroupSampleType">mstUnknown</prop>
												<obj name="ChannelProp" class="ChannelProperty" version="1">
													<prop name="ChannelIdx">0</prop>
												</obj>
											</obj>
											<obj name="PropertyObject" class="QuantSampleTypeProperty" version="4">
												<prop name="PropertyTypeName">Quantification Sample Type</prop>
												<prop name="Position">12</prop>
												<prop name="IsDefault">0</prop>
												<prop name="SampleType">qsUnknown</prop>
												<obj name="ChannelProp" class="ChannelProperty" version="1">
													<prop name="ChannelIdx">0</prop>
												</obj>
											</obj>
											<obj name="PropertyObject" class="ChannelGenotype" version="4">
												<prop name="PropertyTypeName">Scanning Genotype</prop>
												<prop name="Position">12</prop>
												<prop name="IsDefault">1</prop>
												<prop name="ReadOnly">1</prop>
												<obj name="ChannelProp" class="ChannelProperty" version="1">
													<prop name="ChannelIdx">0</prop>
												</obj>
											</obj>
											<obj name="PropertyObject" class="GroupChannelTypeProp" version="4">
												<prop name="PropertyTypeName">Scanning Sample Type</prop>
												<prop name="Position">12</prop>
												<prop name="IsDefault">0</prop>
												<prop name="GroupSampleType">mstUnknown</prop>
												<obj name="ChannelProp" class="ChannelProperty" version="1">
													<prop name="ChannelIdx">0</prop>
												</obj>
											</obj>
											<obj name="PropertyObject" class="TargetName" version="4">
												<prop name="PropertyTypeName">Target Name</prop>
												<prop name="Position">12</prop>
												<prop name="IsDefault">1</prop>
												<obj name="ChannelProp" class="ChannelProperty" version="1">
													<prop name="ChannelIdx">0</prop>
												</obj>
											</obj>
											<obj name="PropertyObject" class="RQTargetProperty" version="4">
												<prop name="PropertyTypeName">Target Type</prop>
												<prop name="Position">12</prop>
												<prop name="IsDefault">0</prop>
												<prop name="TargetType">dtNone</prop>
												<obj name="ChannelProp" class="ChannelProperty" version="1">
													<prop name="ChannelIdx">0</prop>
												</obj>
											</obj>
										</list>
									</obj>
								</list>
							</obj>
						</obj>
						<prop name="ChannelPropertyCount">1</prop>
						<prop name="ContainerPosition">12</prop>
						<prop name="HasSampleProperties">1</prop>
						<obj name="SampleProperties" class="PropertyList" version="1">
							<list name="emlist" count="14">
								<obj name="PropertyObject" class="SamplePrefColor" version="4">
									<prop name="PropertyTypeName">Color</prop>
									<prop name="Position">12</prop>
									<prop name="IsDefault">0</prop>
									<prop name="Color">$00FF8000</prop>
								</obj>
								<obj name="PropertyObject" class="DominantChannelProp" version="4">
									<prop name="PropertyTypeName">Dominant Channel</prop>
									<prop name="Position">12</prop>
									<prop name="IsDefault">0</prop>
									<prop name="DominantChannel">0</prop>
								</obj>
								<obj name="PropertyObject" class="Genotype" version="4">
									<prop name="PropertyTypeName">EndPt Genotype</prop>
									<prop name="Position">12</prop>
									<prop name="IsDefault">1</prop>
									<prop name="ReadOnly">1</prop>
								</obj>
								<obj name="PropertyObject" class="GroupingSample" version="4">
									<prop name="PropertyTypeName">EndPt Sample Type</prop>
									<prop name="Position">12</prop>
									<prop name="IsDefault">0</prop>
									<prop name="GroupSampleType">mstUnknown</prop>
								</obj>
								<obj name="PropertyObject" class="SamplePrefLineStyle" version="4">
									<prop name="PropertyTypeName">Line Style</prop>
									<prop name="Position">12</prop>
									<prop name="IsDefault">0</prop>
									<prop name="LineStyle">psSolid</prop>
								</obj>
								<obj name="PropertyObject" class="GenSampleEditNotes" version="4">
									<prop name="PropertyTypeName">Notes</prop>
									<prop name="Position">12</prop>
									<prop name="IsDefault">1</prop>
								</obj>
								<obj name="PropertyObject" class="SamplePrefPointStyle" version="4">
									<prop name="PropertyTypeName">Point Style</prop>
									<prop name="Position">12</prop>
									<prop name="IsDefault">0</prop>
									<prop name="PointStyle">psNothing</prop>
								</obj>
								<obj name="PropertyObject" class="GenSampleEditPosition" version="4">
									<prop name="PropertyTypeName">Position</prop>
									<prop name="Position">12</prop>
									<prop name="IsDefault">1</prop>
								</obj>
								<obj name="PropertyObject" class="GenSampleEditReplicate" version="4">
									<prop name="PropertyTypeName">Replicate of</prop>
									<prop name="Position">12</prop>
									<prop name="IsDefault">1</prop>
									<prop name="ReplicateOf">-1</prop>
								</obj>
								<obj name="PropertyObject" class="HTCSampleID" version="4">
									<prop name="PropertyTypeName">Sample ID</prop>
									<prop name="Position">12</prop>
									<prop name="IsDefault">1</prop>
								</obj>
								<obj name="PropertyObject" class="GenSampleEditName" version="4">
									<prop name="PropertyTypeName">Sample Name</prop>
									<prop name="Position">12</prop>
									<prop name="IsDefault">1</prop>
									<prop name="name">Sample 13</prop>
								</obj>
								<obj name="PropertyObject" class="HTCSamplePrepNotes" version="4">
									<prop name="PropertyTypeName">Sample Prep Notes</prop>
									<prop name="Position">12</prop>
									<prop name="IsDefault">1</prop>
								</obj>
								<obj name="PropertyObject" class="GenSampleEditSubset" version="4">
									<prop name="PropertyTypeName">Subsets</prop>
									<prop name="Position">12</prop>
									<prop name="IsDefault">1</prop>
								</obj>
								<obj name="PropertyObject" class="SamplePrefWidth" version="5">
									<prop name="PropertyTypeName">Width</prop>
									<prop name="Position">12</prop>
									<prop name="IsDefault">1</prop>
									<prop name="Width">1</prop>
								</obj>
							</list>
						</obj>
					</obj>
					<obj name="item" class="SamplePropInfo" version="1">
						<obj name="ChannelProperties" class="ChanPropList" version="2">
							<obj name="ChannelProperties" class="EMList" version="1">
								<list name="emlist" count="1">
									<obj name="item" class="PropertyList" version="1">
										<list name="emlist" count="12">
											<obj name="PropertyObject" class="RQSampleTargetProperty" version="4">
												<prop name="PropertyTypeName">Combined Sample and Target Type</prop>
												<prop name="Position">13</prop>
												<prop name="IsDefault">0</prop>
												<obj name="ChannelProp" class="ChannelProperty" version="1">
													<prop name="ChannelIdx">0</prop>
												</obj>
											</obj>
											<obj name="PropertyObject" class="QuantConcProperty" version="4">
												<prop name="PropertyTypeName">Concentration</prop>
												<prop name="Position">13</prop>
												<prop name="IsDefault">1</prop>
												<prop name="Concentration">0</prop>
												<obj name="ChannelProp" class="ChannelProperty" version="1">
													<prop name="ChannelIdx">0</prop>
												</obj>
												<prop name="ReadOnly">1</prop>
											</obj>
											<obj name="PropertyObject" class="QuantCpHighProp" version="4">
												<prop name="PropertyTypeName">Cp High</prop>
												<prop name="Position">13</prop>
												<prop name="IsDefault">1</prop>
												<prop name="CpRangeHigh">0</prop>
												<obj name="ChannelProp" class="ChannelProperty" version="1">
													<prop name="ChannelIdx">0</prop>
												</obj>
												<prop name="ReadOnly">1</prop>
											</obj>
											<obj name="PropertyObject" class="QuantCpLowProp" version="4">
												<prop name="PropertyTypeName">Cp Low</prop>
												<prop name="Position">13</prop>
												<prop name="IsDefault">1</prop>
												<prop name="CpRangeLow">0</prop>
												<obj name="ChannelProp" class="ChannelProperty" version="1">
													<prop name="ChannelIdx">0</prop>
												</obj>
												<prop name="ReadOnly">1</prop>
											</obj>
											<obj name="PropertyObject" class="RQEffProp" version="4">
												<prop name="PropertyTypeName">Efficiency</prop>
												<prop name="Position">13</prop>
												<prop name="IsDefault">1</prop>
												<prop name="Efficiency">2</prop>
												<obj name="ChannelProp" class="ChannelProperty" version="1">
													<prop name="ChannelIdx">0</prop>
												</obj>
											</obj>
											<obj name="PropertyObject" class="ChannelGenotype" version="4">
												<prop name="PropertyTypeName">Melt Geno Genotype</prop>
												<prop name="Position">13</prop>
												<prop name="IsDefault">1</prop>
												<prop name="ReadOnly">1</prop>
												<obj name="ChannelProp" class="ChannelProperty" version="1">
													<prop name="ChannelIdx">0</prop>
												</obj>
											</obj>
											<obj name="PropertyObject" class="GroupChannelTypeProp" version="4">
												<prop name="PropertyTypeName">Melt Geno Sample Type</prop>
												<prop name="Position">13</prop>
												<prop name="IsDefault">0</prop>
												<prop name="GroupSampleType">mstUnknown</prop>
												<obj name="ChannelProp" class="ChannelProperty" version="1">
													<prop name="ChannelIdx">0</prop>
												</obj>
											</obj>
											<obj name="PropertyObject" class="QuantSampleTypeProperty" version="4">
												<prop name="PropertyTypeName">Quantification Sample Type</prop>
												<prop name="Position">13</prop>
												<prop name="IsDefault">0</prop>
												<prop name="SampleType">qsUnknown</prop>
												<obj name="ChannelProp" class="ChannelProperty" version="1">
													<prop name="ChannelIdx">0</prop>
												</obj>
											</obj>
											<obj name="PropertyObject" class="ChannelGenotype" version="4">
												<prop name="PropertyTypeName">Scanning Genotype</prop>
												<prop name="Position">13</prop>
												<prop name="IsDefault">1</prop>
												<prop name="ReadOnly">1</prop>
												<obj name="ChannelProp" class="ChannelProperty" version="1">
													<prop name="ChannelIdx">0</prop>
												</obj>
											</obj>
											<obj name="PropertyObject" class="GroupChannelTypeProp" version="4">
												<prop name="PropertyTypeName">Scanning Sample Type</prop>
												<prop name="Position">13</prop>
												<prop name="IsDefault">0</prop>
												<prop name="GroupSampleType">mstUnknown</prop>
												<obj name="ChannelProp" class="ChannelProperty" version="1">
													<prop name="ChannelIdx">0</prop>
												</obj>
											</obj>
											<obj name="PropertyObject" class="TargetName" version="4">
												<prop name="PropertyTypeName">Target Name</prop>
												<prop name="Position">13</prop>
												<prop name="IsDefault">1</prop>
												<obj name="ChannelProp" class="ChannelProperty" version="1">
													<prop name="ChannelIdx">0</prop>
												</obj>
											</obj>
											<obj name="PropertyObject" class="RQTargetProperty" version="4">
												<prop name="PropertyTypeName">Target Type</prop>
												<prop name="Position">13</prop>
												<prop name="IsDefault">0</prop>
												<prop name="TargetType">dtNone</prop>
												<obj name="ChannelProp" class="ChannelProperty" version="1">
													<prop name="ChannelIdx">0</prop>
												</obj>
											</obj>
										</list>
									</obj>
								</list>
							</obj>
						</obj>
						<prop name="ChannelPropertyCount">1</prop>
						<prop name="ContainerPosition">13</prop>
						<prop name="HasSampleProperties">1</prop>
						<obj name="SampleProperties" class="PropertyList" version="1">
							<list name="emlist" count="14">
								<obj name="PropertyObject" class="SamplePrefColor" version="4">
									<prop name="PropertyTypeName">Color</prop>
									<prop name="Position">13</prop>
									<prop name="IsDefault">0</prop>
									<prop name="Color">clRed</prop>
								</obj>
								<obj name="PropertyObject" class="DominantChannelProp" version="4">
									<prop name="PropertyTypeName">Dominant Channel</prop>
									<prop name="Position">13</prop>
									<prop name="IsDefault">0</prop>
									<prop name="DominantChannel">0</prop>
								</obj>
								<obj name="PropertyObject" class="Genotype" version="4">
									<prop name="PropertyTypeName">EndPt Genotype</prop>
									<prop name="Position">13</prop>
									<prop name="IsDefault">1</prop>
									<prop name="ReadOnly">1</prop>
								</obj>
								<obj name="PropertyObject" class="GroupingSample" version="4">
									<prop name="PropertyTypeName">EndPt Sample Type</prop>
									<prop name="Position">13</prop>
									<prop name="IsDefault">0</prop>
									<prop name="GroupSampleType">mstUnknown</prop>
								</obj>
								<obj name="PropertyObject" class="SamplePrefLineStyle" version="4">
									<prop name="PropertyTypeName">Line Style</prop>
									<prop name="Position">13</prop>
									<prop name="IsDefault">0</prop>
									<prop name="LineStyle">psSolid</prop>
								</obj>
								<obj name="PropertyObject" class="GenSampleEditNotes" version="4">
									<prop name="PropertyTypeName">Notes</prop>
									<prop name="Position">13</prop>
									<prop name="IsDefault">1</prop>
								</obj>
								<obj name="PropertyObject" class="SamplePrefPointStyle" version="4">
									<prop name="PropertyTypeName">Point Style</prop>
									<prop name="Position">13</prop>
									<prop name="IsDefault">0</prop>
									<prop name="PointStyle">psNothing</prop>
								</obj>
								<obj name="PropertyObject" class="GenSampleEditPosition" version="4">
									<prop name="PropertyTypeName">Position</prop>
									<prop name="Position">13</prop>
									<prop name="IsDefault">1</prop>
								</obj>
								<obj name="PropertyObject" class="GenSampleEditReplicate" version="4">
									<prop name="PropertyTypeName">Replicate of</prop>
									<prop name="Position">13</prop>
									<prop name="IsDefault">1</prop>
									<prop name="ReplicateOf">-1</prop>
								</obj>
								<obj name="PropertyObject" class="HTCSampleID" version="4">
									<prop name="PropertyTypeName">Sample ID</prop>
									<prop name="Position">13</prop>
									<prop name="IsDefault">1</prop>
								</obj>
								<obj name="PropertyObject" class="GenSampleEditName" version="4">
									<prop name="PropertyTypeName">Sample Name</prop>
									<prop name="Position">13</prop>
									<prop name="IsDefault">1</prop>
									<prop name="name">Sample 14</prop>
								</obj>
								<obj name="PropertyObject" class="HTCSamplePrepNotes" version="4">
									<prop name="PropertyTypeName">Sample Prep Notes</prop>
									<prop name="Position">13</prop>
									<prop name="IsDefault">1</prop>
								</obj>
								<obj name="PropertyObject" class="GenSampleEditSubset" version="4">
									<prop name="PropertyTypeName">Subsets</prop>
									<prop name="Position">13</prop>
									<prop name="IsDefault">1</prop>
								</obj>
								<obj name="PropertyObject" class="SamplePrefWidth" version="5">
									<prop name="PropertyTypeName">Width</prop>
									<prop name="Position">13</prop>
									<prop name="IsDefault">1</prop>
									<prop name="Width">1</prop>
								</obj>
							</list>
						</obj>
					</obj>
					<obj name="item" class="SamplePropInfo" version="1">
						<obj name="ChannelProperties" class="ChanPropList" version="2">
							<obj name="ChannelProperties" class="EMList" version="1">
								<list name="emlist" count="1">
									<obj name="item" class="PropertyList" version="1">
										<list name="emlist" count="12">
											<obj name="PropertyObject" class="RQSampleTargetProperty" version="4">
												<prop name="PropertyTypeName">Combined Sample and Target Type</prop>
												<prop name="Position">14</prop>
												<prop name="IsDefault">0</prop>
												<obj name="ChannelProp" class="ChannelProperty" version="1">
													<prop name="ChannelIdx">0</prop>
												</obj>
											</obj>
											<obj name="PropertyObject" class="QuantConcProperty" version="4">
												<prop name="PropertyTypeName">Concentration</prop>
												<prop name="Position">14</prop>
												<prop name="IsDefault">1</prop>
												<prop name="Concentration">0</prop>
												<obj name="ChannelProp" class="ChannelProperty" version="1">
													<prop name="ChannelIdx">0</prop>
												</obj>
												<prop name="ReadOnly">1</prop>
											</obj>
											<obj name="PropertyObject" class="QuantCpHighProp" version="4">
												<prop name="PropertyTypeName">Cp High</prop>
												<prop name="Position">14</prop>
												<prop name="IsDefault">1</prop>
												<prop name="CpRangeHigh">0</prop>
												<obj name="ChannelProp" class="ChannelProperty" version="1">
													<prop name="ChannelIdx">0</prop>
												</obj>
												<prop name="ReadOnly">1</prop>
											</obj>
											<obj name="PropertyObject" class="QuantCpLowProp" version="4">
												<prop name="PropertyTypeName">Cp Low</prop>
												<prop name="Position">14</prop>
												<prop name="IsDefault">1</prop>
												<prop name="CpRangeLow">0</prop>
												<obj name="ChannelProp" class="ChannelProperty" version="1">
													<prop name="ChannelIdx">0</prop>
												</obj>
												<prop name="ReadOnly">1</prop>
											</obj>
											<obj name="PropertyObject" class="RQEffProp" version="4">
												<prop name="PropertyTypeName">Efficiency</prop>
												<prop name="Position">14</prop>
												<prop name="IsDefault">1</prop>
												<prop name="Efficiency">2</prop>
												<obj name="ChannelProp" class="ChannelProperty" version="1">
													<prop name="ChannelIdx">0</prop>
												</obj>
											</obj>
											<obj name="PropertyObject" class="ChannelGenotype" version="4">
												<prop name="PropertyTypeName">Melt Geno Genotype</prop>
												<prop name="Position">14</prop>
												<prop name="IsDefault">1</prop>
												<prop name="ReadOnly">1</prop>
												<obj name="ChannelProp" class="ChannelProperty" version="1">
													<prop name="ChannelIdx">0</prop>
												</obj>
											</obj>
											<obj name="PropertyObject" class="GroupChannelTypeProp" version="4">
												<prop name="PropertyTypeName">Melt Geno Sample Type</prop>
												<prop name="Position">14</prop>
												<prop name="IsDefault">0</prop>
												<prop name="GroupSampleType">mstUnknown</prop>
												<obj name="ChannelProp" class="ChannelProperty" version="1">
													<prop name="ChannelIdx">0</prop>
												</obj>
											</obj>
											<obj name="PropertyObject" class="QuantSampleTypeProperty" version="4">
												<prop name="PropertyTypeName">Quantification Sample Type</prop>
												<prop name="Position">14</prop>
												<prop name="IsDefault">0</prop>
												<prop name="SampleType">qsUnknown</prop>
												<obj name="ChannelProp" class="ChannelProperty" version="1">
													<prop name="ChannelIdx">0</prop>
												</obj>
											</obj>
											<obj name="PropertyObject" class="ChannelGenotype" version="4">
												<prop name="PropertyTypeName">Scanning Genotype</prop>
												<prop name="Position">14</prop>
												<prop name="IsDefault">1</prop>
												<prop name="ReadOnly">1</prop>
												<obj name="ChannelProp" class="ChannelProperty" version="1">
													<prop name="ChannelIdx">0</prop>
												</obj>
											</obj>
											<obj name="PropertyObject" class="GroupChannelTypeProp" version="4">
												<prop name="PropertyTypeName">Scanning Sample Type</prop>
												<prop name="Position">14</prop>
												<prop name="IsDefault">0</prop>
												<prop name="GroupSampleType">mstUnknown</prop>
												<obj name="ChannelProp" class="ChannelProperty" version="1">
													<prop name="ChannelIdx">0</prop>
												</obj>
											</obj>
											<obj name="PropertyObject" class="TargetName" version="4">
												<prop name="PropertyTypeName">Target Name</prop>
												<prop name="Position">14</prop>
												<prop name="IsDefault">1</prop>
												<obj name="ChannelProp" class="ChannelProperty" version="1">
													<prop name="ChannelIdx">0</prop>
												</obj>
											</obj>
											<obj name="PropertyObject" class="RQTargetProperty" version="4">
												<prop name="PropertyTypeName">Target Type</prop>
												<prop name="Position">14</prop>
												<prop name="IsDefault">0</prop>
												<prop name="TargetType">dtNone</prop>
												<obj name="ChannelProp" class="ChannelProperty" version="1">
													<prop name="ChannelIdx">0</prop>
												</obj>
											</obj>
										</list>
									</obj>
								</list>
							</obj>
						</obj>
						<prop name="ChannelPropertyCount">1</prop>
						<prop name="ContainerPosition">14</prop>
						<prop name="HasSampleProperties">1</prop>
						<obj name="SampleProperties" class="PropertyList" version="1">
							<list name="emlist" count="14">
								<obj name="PropertyObject" class="SamplePrefColor" version="4">
									<prop name="PropertyTypeName">Color</prop>
									<prop name="Position">14</prop>
									<prop name="IsDefault">0</prop>
									<prop name="Color">$0030D700</prop>
								</obj>
								<obj name="PropertyObject" class="DominantChannelProp" version="4">
									<prop name="PropertyTypeName">Dominant Channel</prop>
									<prop name="Position">14</prop>
									<prop name="IsDefault">0</prop>
									<prop name="DominantChannel">0</prop>
								</obj>
								<obj name="PropertyObject" class="Genotype" version="4">
									<prop name="PropertyTypeName">EndPt Genotype</prop>
									<prop name="Position">14</prop>
									<prop name="IsDefault">1</prop>
									<prop name="ReadOnly">1</prop>
								</obj>
								<obj name="PropertyObject" class="GroupingSample" version="4">
									<prop name="PropertyTypeName">EndPt Sample Type</prop>
									<prop name="Position">14</prop>
									<prop name="IsDefault">0</prop>
									<prop name="GroupSampleType">mstUnknown</prop>
								</obj>
								<obj name="PropertyObject" class="SamplePrefLineStyle" version="4">
									<prop name="PropertyTypeName">Line Style</prop>
									<prop name="Position">14</prop>
									<prop name="IsDefault">0</prop>
									<prop name="LineStyle">psSolid</prop>
								</obj>
								<obj name="PropertyObject" class="GenSampleEditNotes" version="4">
									<prop name="PropertyTypeName">Notes</prop>
									<prop name="Position">14</prop>
									<prop name="IsDefault">1</prop>
								</obj>
								<obj name="PropertyObject" class="SamplePrefPointStyle" version="4">
									<prop name="PropertyTypeName">Point Style</prop>
									<prop name="Position">14</prop>
									<prop name="IsDefault">0</prop>
									<prop name="PointStyle">psNothing</prop>
								</obj>
								<obj name="PropertyObject" class="GenSampleEditPosition" version="4">
									<prop name="PropertyTypeName">Position</prop>
									<prop name="Position">14</prop>
									<prop name="IsDefault">1</prop>
								</obj>
								<obj name="PropertyObject" class="GenSampleEditReplicate" version="4">
									<prop name="PropertyTypeName">Replicate of</prop>
									<prop name="Position">14</prop>
									<prop name="IsDefault">1</prop>
									<prop name="ReplicateOf">-1</prop>
								</obj>
								<obj name="PropertyObject" class="HTCSampleID" version="4">
									<prop name="PropertyTypeName">Sample ID</prop>
									<prop name="Position">14</prop>
									<prop name="IsDefault">1</prop>
								</obj>
								<obj name="PropertyObject" class="GenSampleEditName" version="4">
									<prop name="PropertyTypeName">Sample Name</prop>
									<prop name="Position">14</prop>
									<prop name="IsDefault">1</prop>
									<prop name="name">Sample 15</prop>
								</obj>
								<obj name="PropertyObject" class="HTCSamplePrepNotes" version="4">
									<prop name="PropertyTypeName">Sample Prep Notes</prop>
									<prop name="Position">14</prop>
									<prop name="IsDefault">1</prop>
								</obj>
								<obj name="PropertyObject" class="GenSampleEditSubset" version="4">
									<prop name="PropertyTypeName">Subsets</prop>
									<prop name="Position">14</prop>
									<prop name="IsDefault">1</prop>
								</obj>
								<obj name="PropertyObject" class="SamplePrefWidth" version="5">
									<prop name="PropertyTypeName">Width</prop>
									<prop name="Position">14</prop>
									<prop name="IsDefault">1</prop>
									<prop name="Width">1</prop>
								</obj>
							</list>
						</obj>
					</obj>
					<obj name="item" class="SamplePropInfo" version="1">
						<obj name="ChannelProperties" class="ChanPropList" version="2">
							<obj name="ChannelProperties" class="EMList" version="1">
								<list name="emlist" count="1">
									<obj name="item" class="PropertyList" version="1">
										<list name="emlist" count="12">
											<obj name="PropertyObject" class="RQSampleTargetProperty" version="4">
												<prop name="PropertyTypeName">Combined Sample and Target Type</prop>
												<prop name="Position">15</prop>
												<prop name="IsDefault">0</prop>
												<obj name="ChannelProp" class="ChannelProperty" version="1">
													<prop name="ChannelIdx">0</prop>
												</obj>
											</obj>
											<obj name="PropertyObject" class="QuantConcProperty" version="4">
												<prop name="PropertyTypeName">Concentration</prop>
												<prop name="Position">15</prop>
												<prop name="IsDefault">1</prop>
												<prop name="Concentration">0</prop>
												<obj name="ChannelProp" class="ChannelProperty" version="1">
													<prop name="ChannelIdx">0</prop>
												</obj>
												<prop name="ReadOnly">1</prop>
											</obj>
											<obj name="PropertyObject" class="QuantCpHighProp" version="4">
												<prop name="PropertyTypeName">Cp High</prop>
												<prop name="Position">15</prop>
												<prop name="IsDefault">1</prop>
												<prop name="CpRangeHigh">0</prop>
												<obj name="ChannelProp" class="ChannelProperty" version="1">
													<prop name="ChannelIdx">0</prop>
												</obj>
												<prop name="ReadOnly">1</prop>
											</obj>
											<obj name="PropertyObject" class="QuantCpLowProp" version="4">
												<prop name="PropertyTypeName">Cp Low</prop>
												<prop name="Position">15</prop>
												<prop name="IsDefault">1</prop>
												<prop name="CpRangeLow">0</prop>
												<obj name="ChannelProp" class="ChannelProperty" version="1">
													<prop name="ChannelIdx">0</prop>
												</obj>
												<prop name="ReadOnly">1</prop>
											</obj>
											<obj name="PropertyObject" class="RQEffProp" version="4">
												<prop name="PropertyTypeName">Efficiency</prop>
												<prop name="Position">15</prop>
												<prop name="IsDefault">1</prop>
												<prop name="Efficiency">2</prop>
												<obj name="ChannelProp" class="ChannelProperty" version="1">
													<prop name="ChannelIdx">0</prop>
												</obj>
											</obj>
											<obj name="PropertyObject" class="ChannelGenotype" version="4">
												<prop name="PropertyTypeName">Melt Geno Genotype</prop>
												<prop name="Position">15</prop>
												<prop name="IsDefault">1</prop>
												<prop name="ReadOnly">1</prop>
												<obj name="ChannelProp" class="ChannelProperty" version="1">
													<prop name="ChannelIdx">0</prop>
												</obj>
											</obj>
											<obj name="PropertyObject" class="GroupChannelTypeProp" version="4">
												<prop name="PropertyTypeName">Melt Geno Sample Type</prop>
												<prop name="Position">15</prop>
												<prop name="IsDefault">0</prop>
												<prop name="GroupSampleType">mstUnknown</prop>
												<obj name="ChannelProp" class="ChannelProperty" version="1">
													<prop name="ChannelIdx">0</prop>
												</obj>
											</obj>
											<obj name="PropertyObject" class="QuantSampleTypeProperty" version="4">
												<prop name="PropertyTypeName">Quantification Sample Type</prop>
												<prop name="Position">15</prop>
												<prop name="IsDefault">0</prop>
												<prop name="SampleType">qsUnknown</prop>
												<obj name="ChannelProp" class="ChannelProperty" version="1">
													<prop name="ChannelIdx">0</prop>
												</obj>
											</obj>
											<obj name="PropertyObject" class="ChannelGenotype" version="4">
												<prop name="PropertyTypeName">Scanning Genotype</prop>
												<prop name="Position">15</prop>
												<prop name="IsDefault">1</prop>
												<prop name="ReadOnly">1</prop>
												<obj name="ChannelProp" class="ChannelProperty" version="1">
													<prop name="ChannelIdx">0</prop>
												</obj>
											</obj>
											<obj name="PropertyObject" class="GroupChannelTypeProp" version="4">
												<prop name="PropertyTypeName">Scanning Sample Type</prop>
												<prop name="Position">15</prop>
												<prop name="IsDefault">0</prop>
												<prop name="GroupSampleType">mstUnknown</prop>
												<obj name="ChannelProp" class="ChannelProperty" version="1">
													<prop name="ChannelIdx">0</prop>
												</obj>
											</obj>
											<obj name="PropertyObject" class="TargetName" version="4">
												<prop name="PropertyTypeName">Target Name</prop>
												<prop name="Position">15</prop>
												<prop name="IsDefault">1</prop>
												<obj name="ChannelProp" class="ChannelProperty" version="1">
													<prop name="ChannelIdx">0</prop>
												</obj>
											</obj>
											<obj name="PropertyObject" class="RQTargetProperty" version="4">
												<prop name="PropertyTypeName">Target Type</prop>
												<prop name="Position">15</prop>
												<prop name="IsDefault">0</prop>
												<prop name="TargetType">dtNone</prop>
												<obj name="ChannelProp" class="ChannelProperty" version="1">
													<prop name="ChannelIdx">0</prop>
												</obj>
											</obj>
										</list>
									</obj>
								</list>
							</obj>
						</obj>
						<prop name="ChannelPropertyCount">1</prop>
						<prop name="ContainerPosition">15</prop>
						<prop name="HasSampleProperties">1</prop>
						<obj name="SampleProperties" class="PropertyList" version="1">
							<list name="emlist" count="14">
								<obj name="PropertyObject" class="SamplePrefColor" version="4">
									<prop name="PropertyTypeName">Color</prop>
									<prop name="Position">15</prop>
									<prop name="IsDefault">0</prop>
									<prop name="Color">clFuchsia</prop>
								</obj>
								<obj name="PropertyObject" class="DominantChannelProp" version="4">
									<prop name="PropertyTypeName">Dominant Channel</prop>
									<prop name="Position">15</prop>
									<prop name="IsDefault">0</prop>
									<prop name="DominantChannel">0</prop>
								</obj>
								<obj name="PropertyObject" class="Genotype" version="4">
									<prop name="PropertyTypeName">EndPt Genotype</prop>
									<prop name="Position">15</prop>
									<prop name="IsDefault">1</prop>
									<prop name="ReadOnly">1</prop>
								</obj>
								<obj name="PropertyObject" class="GroupingSample" version="4">
									<prop name="PropertyTypeName">EndPt Sample Type</prop>
									<prop name="Position">15</prop>
									<prop name="IsDefault">0</prop>
									<prop name="GroupSampleType">mstUnknown</prop>
								</obj>
								<obj name="PropertyObject" class="SamplePrefLineStyle" version="4">
									<prop name="PropertyTypeName">Line Style</prop>
									<prop name="Position">15</prop>
									<prop name="IsDefault">0</prop>
									<prop name="LineStyle">psSolid</prop>
								</obj>
								<obj name="PropertyObject" class="GenSampleEditNotes" version="4">
									<prop name="PropertyTypeName">Notes</prop>
									<prop name="Position">15</prop>
									<prop name="IsDefault">1</prop>
								</obj>
								<obj name="PropertyObject" class="SamplePrefPointStyle" version="4">
									<prop name="PropertyTypeName">Point Style</prop>
									<prop name="Position">15</prop>
									<prop name="IsDefault">0</prop>
									<prop name="PointStyle">psNothing</prop>
								</obj>
								<obj name="PropertyObject" class="GenSampleEditPosition" version="4">
									<prop name="PropertyTypeName">Position</prop>
									<prop name="Position">15</prop>
									<prop name="IsDefault">1</prop>
								</obj>
								<obj name="PropertyObject" class="GenSampleEditReplicate" version="4">
									<prop name="PropertyTypeName">Replicate of</prop>
									<prop name="Position">15</prop>
									<prop name="IsDefault">1</prop>
									<prop name="ReplicateOf">-1</prop>
								</obj>
								<obj name="PropertyObject" class="HTCSampleID" version="4">
									<prop name="PropertyTypeName">Sample ID</prop>
									<prop name="Position">15</prop>
									<prop name="IsDefault">1</prop>
								</obj>
								<obj name="PropertyObject" class="GenSampleEditName" version="4">
									<prop name="PropertyTypeName">Sample Name</prop>
									<prop name="Position">15</prop>
									<prop name="IsDefault">1</prop>
									<prop name="name">Sample 16</prop>
								</obj>
								<obj name="PropertyObject" class="HTCSamplePrepNotes" version="4">
									<prop name="PropertyTypeName">Sample Prep Notes</prop>
									<prop name="Position">15</prop>
									<prop name="IsDefault">1</prop>
								</obj>
								<obj name="PropertyObject" class="GenSampleEditSubset" version="4">
									<prop name="PropertyTypeName">Subsets</prop>
									<prop name="Position">15</prop>
									<prop name="IsDefault">1</prop>
								</obj>
								<obj name="PropertyObject" class="SamplePrefWidth" version="5">
									<prop name="PropertyTypeName">Width</prop>
									<prop name="Position">15</prop>
									<prop name="IsDefault">1</prop>
									<prop name="Width">1</prop>
								</obj>
							</list>
						</obj>
					</obj>
					<obj name="item" class="SamplePropInfo" version="1">
						<obj name="ChannelProperties" class="ChanPropList" version="2">
							<obj name="ChannelProperties" class="EMList" version="1">
								<list name="emlist" count="1">
									<obj name="item" class="PropertyList" version="1">
										<list name="emlist" count="12">
											<obj name="PropertyObject" class="RQSampleTargetProperty" version="4">
												<prop name="PropertyTypeName">Combined Sample and Target Type</prop>
												<prop name="Position">16</prop>
												<prop name="IsDefault">0</prop>
												<obj name="ChannelProp" class="ChannelProperty" version="1">
													<prop name="ChannelIdx">0</prop>
												</obj>
											</obj>
											<obj name="PropertyObject" class="QuantConcProperty" version="4">
												<prop name="PropertyTypeName">Concentration</prop>
												<prop name="Position">16</prop>
												<prop name="IsDefault">1</prop>
												<prop name="Concentration">0</prop>
												<obj name="ChannelProp" class="ChannelProperty" version="1">
													<prop name="ChannelIdx">0</prop>
												</obj>
												<prop name="ReadOnly">1</prop>
											</obj>
											<obj name="PropertyObject" class="QuantCpHighProp" version="4">
												<prop name="PropertyTypeName">Cp High</prop>
												<prop name="Position">16</prop>
												<prop name="IsDefault">1</prop>
												<prop name="CpRangeHigh">0</prop>
												<obj name="ChannelProp" class="ChannelProperty" version="1">
													<prop name="ChannelIdx">0</prop>
												</obj>
												<prop name="ReadOnly">1</prop>
											</obj>
											<obj name="PropertyObject" class="QuantCpLowProp" version="4">
												<prop name="PropertyTypeName">Cp Low</prop>
												<prop name="Position">16</prop>
												<prop name="IsDefault">1</prop>
												<prop name="CpRangeLow">0</prop>
												<obj name="ChannelProp" class="ChannelProperty" version="1">
													<prop name="ChannelIdx">0</prop>
												</obj>
												<prop name="ReadOnly">1</prop>
											</obj>
											<obj name="PropertyObject" class="RQEffProp" version="4">
												<prop name="PropertyTypeName">Efficiency</prop>
												<prop name="Position">16</prop>
												<prop name="IsDefault">1</prop>
												<prop name="Efficiency">2</prop>
												<obj name="ChannelProp" class="ChannelProperty" version="1">
													<prop name="ChannelIdx">0</prop>
												</obj>
											</obj>
											<obj name="PropertyObject" class="ChannelGenotype" version="4">
												<prop name="PropertyTypeName">Melt Geno Genotype</prop>
												<prop name="Position">16</prop>
												<prop name="IsDefault">1</prop>
												<prop name="ReadOnly">1</prop>
												<obj name="ChannelProp" class="ChannelProperty" version="1">
													<prop name="ChannelIdx">0</prop>
												</obj>
											</obj>
											<obj name="PropertyObject" class="GroupChannelTypeProp" version="4">
												<prop name="PropertyTypeName">Melt Geno Sample Type</prop>
												<prop name="Position">16</prop>
												<prop name="IsDefault">0</prop>
												<prop name="GroupSampleType">mstUnknown</prop>
												<obj name="ChannelProp" class="ChannelProperty" version="1">
													<prop name="ChannelIdx">0</prop>
												</obj>
											</obj>
											<obj name="PropertyObject" class="QuantSampleTypeProperty" version="4">
												<prop name="PropertyTypeName">Quantification Sample Type</prop>
												<prop name="Position">16</prop>
												<prop name="IsDefault">0</prop>
												<prop name="SampleType">qsUnknown</prop>
												<obj name="ChannelProp" class="ChannelProperty" version="1">
													<prop name="ChannelIdx">0</prop>
												</obj>
											</obj>
											<obj name="PropertyObject" class="ChannelGenotype" version="4">
												<prop name="PropertyTypeName">Scanning Genotype</prop>
												<prop name="Position">16</prop>
												<prop name="IsDefault">1</prop>
												<prop name="ReadOnly">1</prop>
												<obj name="ChannelProp" class="ChannelProperty" version="1">
													<prop name="ChannelIdx">0</prop>
												</obj>
											</obj>
											<obj name="PropertyObject" class="GroupChannelTypeProp" version="4">
												<prop name="PropertyTypeName">Scanning Sample Type</prop>
												<prop name="Position">16</prop>
												<prop name="IsDefault">0</prop>
												<prop name="GroupSampleType">mstUnknown</prop>
												<obj name="ChannelProp" class="ChannelProperty" version="1">
													<prop name="ChannelIdx">0</prop>
												</obj>
											</obj>
											<obj name="PropertyObject" class="TargetName" version="4">
												<prop name="PropertyTypeName">Target Name</prop>
												<prop name="Position">16</prop>
												<prop name="IsDefault">1</prop>
												<obj name="ChannelProp" class="ChannelProperty" version="1">
													<prop name="ChannelIdx">0</prop>
												</obj>
											</obj>
											<obj name="PropertyObject" class="RQTargetProperty" version="4">
												<prop name="PropertyTypeName">Target Type</prop>
												<prop name="Position">16</prop>
												<prop name="IsDefault">0</prop>
												<prop name="TargetType">dtNone</prop>
												<obj name="ChannelProp" class="ChannelProperty" version="1">
													<prop name="ChannelIdx">0</prop>
												</obj>
											</obj>
										</list>
									</obj>
								</list>
							</obj>
						</obj>
						<prop name="ChannelPropertyCount">1</prop>
						<prop name="ContainerPosition">16</prop>
						<prop name="HasSampleProperties">1</prop>
						<obj name="SampleProperties" class="PropertyList" version="1">
							<list name="emlist" count="14">
								<obj name="PropertyObject" class="SamplePrefColor" version="4">
									<prop name="PropertyTypeName">Color</prop>
									<prop name="Position">16</prop>
									<prop name="IsDefault">0</prop>
									<prop name="Color">clGray</prop>
								</obj>
								<obj name="PropertyObject" class="DominantChannelProp" version="4">
									<prop name="PropertyTypeName">Dominant Channel</prop>
									<prop name="Position">16</prop>
									<prop name="IsDefault">0</prop>
									<prop name="DominantChannel">0</prop>
								</obj>
								<obj name="PropertyObject" class="Genotype" version="4">
									<prop name="PropertyTypeName">EndPt Genotype</prop>
									<prop name="Position">16</prop>
									<prop name="IsDefault">1</prop>
									<prop name="ReadOnly">1</prop>
								</obj>
								<obj name="PropertyObject" class="GroupingSample" version="4">
									<prop name="PropertyTypeName">EndPt Sample Type</prop>
									<prop name="Position">16</prop>
									<prop name="IsDefault">0</prop>
									<prop name="GroupSampleType">mstUnknown</prop>
								</obj>
								<obj name="PropertyObject" class="SamplePrefLineStyle" version="4">
									<prop name="PropertyTypeName">Line Style</prop>
									<prop name="Position">16</prop>
									<prop name="IsDefault">0</prop>
									<prop name="LineStyle">psSolid</prop>
								</obj>
								<obj name="PropertyObject" class="GenSampleEditNotes" version="4">
									<prop name="PropertyTypeName">Notes</prop>
									<prop name="Position">16</prop>
									<prop name="IsDefault">1</prop>
								</obj>
								<obj name="PropertyObject" class="SamplePrefPointStyle" version="4">
									<prop name="PropertyTypeName">Point Style</prop>
									<prop name="Position">16</prop>
									<prop name="IsDefault">0</prop>
									<prop name="PointStyle">psNothing</prop>
								</obj>
								<obj name="PropertyObject" class="GenSampleEditPosition" version="4">
									<prop name="PropertyTypeName">Position</prop>
									<prop name="Position">16</prop>
									<prop name="IsDefault">1</prop>
								</obj>
								<obj name="PropertyObject" class="GenSampleEditReplicate" version="4">
									<prop name="PropertyTypeName">Replicate of</prop>
									<prop name="Position">16</prop>
									<prop name="IsDefault">1</prop>
									<prop name="ReplicateOf">-1</prop>
								</obj>
								<obj name="PropertyObject" class="HTCSampleID" version="4">
									<prop name="PropertyTypeName">Sample ID</prop>
									<prop name="Position">16</prop>
									<prop name="IsDefault">1</prop>
								</obj>
								<obj name="PropertyObject" class="GenSampleEditName" version="4">
									<prop name="PropertyTypeName">Sample Name</prop>
									<prop name="Position">16</prop>
									<prop name="IsDefault">1</prop>
									<prop name="name">Sample 17</prop>
								</obj>
								<obj name="PropertyObject" class="HTCSamplePrepNotes" version="4">
									<prop name="PropertyTypeName">Sample Prep Notes</prop>
									<prop name="Position">16</prop>
									<prop name="IsDefault">1</prop>
								</obj>
								<obj name="PropertyObject" class="GenSampleEditSubset" version="4">
									<prop name="PropertyTypeName">Subsets</prop>
									<prop name="Position">16</prop>
									<prop name="IsDefault">1</prop>
								</obj>
								<obj name="PropertyObject" class="SamplePrefWidth" version="5">
									<prop name="PropertyTypeName">Width</prop>
									<prop name="Position">16</prop>
									<prop name="IsDefault">1</prop>
									<prop name="Width">1</prop>
								</obj>
							</list>
						</obj>
					</obj>
					<obj name="item" class="SamplePropInfo" version="1">
						<obj name="ChannelProperties" class="ChanPropList" version="2">
							<obj name="ChannelProperties" class="EMList" version="1">
								<list name="emlist" count="1">
									<obj name="item" class="PropertyList" version="1">
										<list name="emlist" count="12">
											<obj name="PropertyObject" class="RQSampleTargetProperty" version="4">
												<prop name="PropertyTypeName">Combined Sample and Target Type</prop>
												<prop name="Position">17</prop>
												<prop name="IsDefault">0</prop>
												<obj name="ChannelProp" class="ChannelProperty" version="1">
													<prop name="ChannelIdx">0</prop>
												</obj>
											</obj>
											<obj name="PropertyObject" class="QuantConcProperty" version="4">
												<prop name="PropertyTypeName">Concentration</prop>
												<prop name="Position">17</prop>
												<prop name="IsDefault">1</prop>
												<prop name="Concentration">0</prop>
												<obj name="ChannelProp" class="ChannelProperty" version="1">
													<prop name="ChannelIdx">0</prop>
												</obj>
												<prop name="ReadOnly">1</prop>
											</obj>
											<obj name="PropertyObject" class="QuantCpHighProp" version="4">
												<prop name="PropertyTypeName">Cp High</prop>
												<prop name="Position">17</prop>
												<prop name="IsDefault">1</prop>
												<prop name="CpRangeHigh">0</prop>
												<obj name="ChannelProp" class="ChannelProperty" version="1">
													<prop name="ChannelIdx">0</prop>
												</obj>
												<prop name="ReadOnly">1</prop>
											</obj>
											<obj name="PropertyObject" class="QuantCpLowProp" version="4">
												<prop name="PropertyTypeName">Cp Low</prop>
												<prop name="Position">17</prop>
												<prop name="IsDefault">1</prop>
												<prop name="CpRangeLow">0</prop>
												<obj name="ChannelProp" class="ChannelProperty" version="1">
													<prop name="ChannelIdx">0</prop>
												</obj>
												<prop name="ReadOnly">1</prop>
											</obj>
											<obj name="PropertyObject" class="RQEffProp" version="4">
												<prop name="PropertyTypeName">Efficiency</prop>
												<prop name="Position">17</prop>
												<prop name="IsDefault">1</prop>
												<prop name="Efficiency">2</prop>
												<obj name="ChannelProp" class="ChannelProperty" version="1">
													<prop name="ChannelIdx">0</prop>
												</obj>
											</obj>
											<obj name="PropertyObject" class="ChannelGenotype" version="4">
												<prop name="PropertyTypeName">Melt Geno Genotype</prop>
												<prop name="Position">17</prop>
												<prop name="IsDefault">1</prop>
												<prop name="ReadOnly">1</prop>
												<obj name="ChannelProp" class="ChannelProperty" version="1">
													<prop name="ChannelIdx">0</prop>
												</obj>
											</obj>
											<obj name="PropertyObject" class="GroupChannelTypeProp" version="4">
												<prop name="PropertyTypeName">Melt Geno Sample Type</prop>
												<prop name="Position">17</prop>
												<prop name="IsDefault">0</prop>
												<prop name="GroupSampleType">mstUnknown</prop>
												<obj name="ChannelProp" class="ChannelProperty" version="1">
													<prop name="ChannelIdx">0</prop>
												</obj>
											</obj>
											<obj name="PropertyObject" class="QuantSampleTypeProperty" version="4">
												<prop name="PropertyTypeName">Quantification Sample Type</prop>
												<prop name="Position">17</prop>
												<prop name="IsDefault">0</prop>
												<prop name="SampleType">qsUnknown</prop>
												<obj name="ChannelProp" class="ChannelProperty" version="1">
													<prop name="ChannelIdx">0</prop>
												</obj>
											</obj>
											<obj name="PropertyObject" class="ChannelGenotype" version="4">
												<prop name="PropertyTypeName">Scanning Genotype</prop>
												<prop name="Position">17</prop>
												<prop name="IsDefault">1</prop>
												<prop name="ReadOnly">1</prop>
												<obj name="ChannelProp" class="ChannelProperty" version="1">
													<prop name="ChannelIdx">0</prop>
												</obj>
											</obj>
											<obj name="PropertyObject" class="GroupChannelTypeProp" version="4">
												<prop name="PropertyTypeName">Scanning Sample Type</prop>
												<prop name="Position">17</prop>
												<prop name="IsDefault">0</prop>
												<prop name="GroupSampleType">mstUnknown</prop>
												<obj name="ChannelProp" class="ChannelProperty" version="1">
													<prop name="ChannelIdx">0</prop>
												</obj>
											</obj>
											<obj name="PropertyObject" class="TargetName" version="4">
												<prop name="PropertyTypeName">Target Name</prop>
												<prop name="Position">17</prop>
												<prop name="IsDefault">1</prop>
												<obj name="ChannelProp" class="ChannelProperty" version="1">
													<prop name="ChannelIdx">0</prop>
												</obj>
											</obj>
											<obj name="PropertyObject" class="RQTargetProperty" version="4">
												<prop name="PropertyTypeName">Target Type</prop>
												<prop name="Position">17</prop>
												<prop name="IsDefault">0</prop>
												<prop name="TargetType">dtNone</prop>
												<obj name="ChannelProp" class="ChannelProperty" version="1">
													<prop name="ChannelIdx">0</prop>
												</obj>
											</obj>
										</list>
									</obj>
								</list>
							</obj>
						</obj>
						<prop name="ChannelPropertyCount">1</prop>
						<prop name="ContainerPosition">17</prop>
						<prop name="HasSampleProperties">1</prop>
						<obj name="SampleProperties" class="PropertyList" version="1">
							<list name="emlist" count="14">
								<obj name="PropertyObject" class="SamplePrefColor" version="4">
									<prop name="PropertyTypeName">Color</prop>
									<prop name="Position">17</prop>
									<prop name="IsDefault">0</prop>
									<prop name="Color">$0012D7FA</prop>
								</obj>
								<obj name="PropertyObject" class="DominantChannelProp" version="4">
									<prop name="PropertyTypeName">Dominant Channel</prop>
									<prop name="Position">17</prop>
									<prop name="IsDefault">0</prop>
									<prop name="DominantChannel">0</prop>
								</obj>
								<obj name="PropertyObject" class="Genotype" version="4">
									<prop name="PropertyTypeName">EndPt Genotype</prop>
									<prop name="Position">17</prop>
									<prop name="IsDefault">1</prop>
									<prop name="ReadOnly">1</prop>
								</obj>
								<obj name="PropertyObject" class="GroupingSample" version="4">
									<prop name="PropertyTypeName">EndPt Sample Type</prop>
									<prop name="Position">17</prop>
									<prop name="IsDefault">0</prop>
									<prop name="GroupSampleType">mstUnknown</prop>
								</obj>
								<obj name="PropertyObject" class="SamplePrefLineStyle" version="4">
									<prop name="PropertyTypeName">Line Style</prop>
									<prop name="Position">17</prop>
									<prop name="IsDefault">0</prop>
									<prop name="LineStyle">psSolid</prop>
								</obj>
								<obj name="PropertyObject" class="GenSampleEditNotes" version="4">
									<prop name="PropertyTypeName">Notes</prop>
									<prop name="Position">17</prop>
									<prop name="IsDefault">1</prop>
								</obj>
								<obj name="PropertyObject" class="SamplePrefPointStyle" version="4">
									<prop name="PropertyTypeName">Point Style</prop>
									<prop name="Position">17</prop>
									<prop name="IsDefault">0</prop>
									<prop name="PointStyle">psNothing</prop>
								</obj>
								<obj name="PropertyObject" class="GenSampleEditPosition" version="4">
									<prop name="PropertyTypeName">Position</prop>
									<prop name="Position">17</prop>
									<prop name="IsDefault">1</prop>
								</obj>
								<obj name="PropertyObject" class="GenSampleEditReplicate" version="4">
									<prop name="PropertyTypeName">Replicate of</prop>
									<prop name="Position">17</prop>
									<prop name="IsDefault">1</prop>
									<prop name="ReplicateOf">-1</prop>
								</obj>
								<obj name="PropertyObject" class="HTCSampleID" version="4">
									<prop name="PropertyTypeName">Sample ID</prop>
									<prop name="Position">17</prop>
									<prop name="IsDefault">1</prop>
								</obj>
								<obj name="PropertyObject" class="GenSampleEditName" version="4">
									<prop name="PropertyTypeName">Sample Name</prop>
									<prop name="Position">17</prop>
									<prop name="IsDefault">1</prop>
									<prop name="name">Sample 18</prop>
								</obj>
								<obj name="PropertyObject" class="HTCSamplePrepNotes" version="4">
									<prop name="PropertyTypeName">Sample Prep Notes</prop>
									<prop name="Position">17</prop>
									<prop name="IsDefault">1</prop>
								</obj>
								<obj name="PropertyObject" class="GenSampleEditSubset" version="4">
									<prop name="PropertyTypeName">Subsets</prop>
									<prop name="Position">17</prop>
									<prop name="IsDefault">1</prop>
								</obj>
								<obj name="PropertyObject" class="SamplePrefWidth" version="5">
									<prop name="PropertyTypeName">Width</prop>
									<prop name="Position">17</prop>
									<prop name="IsDefault">1</prop>
									<prop name="Width">1</prop>
								</obj>
							</list>
						</obj>
					</obj>
					<obj name="item" class="SamplePropInfo" version="1">
						<obj name="ChannelProperties" class="ChanPropList" version="2">
							<obj name="ChannelProperties" class="EMList" version="1">
								<list name="emlist" count="1">
									<obj name="item" class="PropertyList" version="1">
										<list name="emlist" count="12">
											<obj name="PropertyObject" class="RQSampleTargetProperty" version="4">
												<prop name="PropertyTypeName">Combined Sample and Target Type</prop>
												<prop name="Position">18</prop>
												<prop name="IsDefault">0</prop>
												<obj name="ChannelProp" class="ChannelProperty" version="1">
													<prop name="ChannelIdx">0</prop>
												</obj>
											</obj>
											<obj name="PropertyObject" class="QuantConcProperty" version="4">
												<prop name="PropertyTypeName">Concentration</prop>
												<prop name="Position">18</prop>
												<prop name="IsDefault">1</prop>
												<prop name="Concentration">0</prop>
												<obj name="ChannelProp" class="ChannelProperty" version="1">
[truncated: 1,066,166 more chars]
