# Supplementary material for: MicroRNAs and Their Inhibition in Modulating SLC5A8 Expression in the Context of Papillary Thyroid Carcinoma
Source: Int J Mol Sci. 2025 Aug 15;26(16):7889. doi: 10.3390/ijms26167889 (PMC12386254; doi:10.3390/ijms26167889)
Supplement: Supplementary file 1 [file ijms-26-07889-s001.zip › ijms-3558049-supplementary/Manuscript data/Fig1 data/Data/Wojtek_25-04-2012 (1).ixo]

<objectstream signature="IXOS" version="1">
	<obj name="root" class="HTCExperiment" version="5">
		<prop name="name">Wojtek_25-04-2012 (1)</prop>
		<prop name="UID">96A7B20E073F43638DB28DB26AEA12D8</prop>
		<prop name="OwnerUID">A9EA9C3B14954DEF92F3E150867A7E6C</prop>
		<prop name="Created">2012-04-25T13:38:57.843</prop>
		<prop name="CreatedBy">F404651FE01F4079BFE347D481B5105F</prop>
		<prop name="CreatedByName">genomowa</prop>
		<prop name="LastModified">2013-02-19T14:15:13.562</prop>
		<prop name="LastModifiedBy">A9EA9C3B14954DEF92F3E150867A7E6C</prop>
		<prop name="LastModifiedByName">System Admin</prop>
		<list name="AppliedTemplates" count="1">
			<item>Aneta SYBR Applied</item>
		</list>
		<list name="TemplateOwners" count="1">
			<item>genomowa</item>
		</list>
		<prop name="SWVersion">LCS480 1.5.0.39</prop>
		<obj name="AppProperty" class="TAppProperty" version="2">
			<prop name="Created">2012-04-25T13:38:57.843</prop>
			<prop name="LastModified">1899-12-30T00:00:00.000</prop>
		</obj>
		<obj name="ConProperty" class="TAppProperty" version="2">
			<prop name="Created">2012-04-25T13:38:57.843</prop>
			<prop name="LastModified">1899-12-30T00:00:00.000</prop>
		</obj>
		<obj name="run" class="HTCRun" version="7">
			<prop name="name">Run</prop>
			<prop name="Created">2012-04-25T13:38:57.843</prop>
			<prop name="LastModified">2012-04-25T15:21:16.687</prop>
			<obj name="AppProperty" class="TAppProperty" version="2">
				<prop name="Created">2012-04-25T13:38:57.843</prop>
				<prop name="LastModified">1899-12-30T00:00:00.000</prop>
			</obj>
			<obj name="ConProperty" class="TAppProperty" version="2">
				<prop name="Created">2012-04-25T13:38:57.843</prop>
				<prop name="LastModified">1899-12-30T00:00:00.000</prop>
				<prop name="HasProperties">1</prop>
				<obj name="_Properties" class="TAppProperties" version="1">
					<prop name="Created">2012-04-25T13:38:57.843</prop>
					<prop name="LastModified">1899-12-30T00:00:00.000</prop>
					<list name="emlist" count="4">
						<obj name="item" class="TAppProperty" version="2">
							<prop name="name">TopChart</prop>
							<prop name="Created">2012-04-25T13:38:59.390</prop>
							<prop name="LastModified">1899-12-30T00:00:00.000</prop>
						</obj>
						<obj name="item" class="TAppProperty" version="2">
							<prop name="name">LeftChart</prop>
							<prop name="Created">2012-04-25T13:38:59.406</prop>
							<prop name="LastModified">1899-12-30T00:00:00.000</prop>
						</obj>
						<obj name="item" class="TAppProperty" version="2">
							<prop name="name">RightChart</prop>
							<prop name="Created">2012-04-25T13:38:59.406</prop>
							<prop name="LastModified">1899-12-30T00:00:00.000</prop>
						</obj>
						<obj name="item" class="TAppProperty" version="2">
							<prop name="name">RunOverviewChart</prop>
							<prop name="Created">2012-04-25T13:38:59.406</prop>
							<prop name="LastModified">1899-12-30T00:00:00.000</prop>
						</obj>
					</list>
				</obj>
			</obj>
			<prop name="State">3</prop>
			<prop name="StartTime">2012-04-25T13:39:22.546</prop>
			<prop name="EndTime">2012-04-25T15:21:16.609</prop>
			<prop name="InstrumentID">27011</prop>
			<prop name="InstrumentVersion">HTC_VER_10</prop>
			<prop name="InstrumentName">LC480_27011</prop>
			<prop name="InstrCalibrationDate">1899.12.30 00:00:00:00</prop>
			<prop name="Technician">genomowa</prop>
			<prop name="AcqStoreClass">HTCAcquisitionStore</prop>
			<prop name="AcquisitionStore">eJzkvduS6sqSLPor25adNx7QBQEy624zhFKAQJcMKSWhN+4CCRAgQPD1JyqTWsVcc3bPY7bH2lVjn36Y1rUGBYIiPN09PEL/cZzv/tdhtl/95z/Ox2P1j/+1KGaXy3/+Yxj2e4vTdXvZVtvjIaiO59U//tdtdb7gT//5D/kf//Uf5flYvn6zn80Oh1XRP14P1T/+S/6P5se//eERwWxfFqvXA/T25yOK7aX6fI7Holhd8PU/HvOf/2i18SW+rm1Urfb/vLaQP/a/vxz/fNycZ/v/5kpWm/3qv7tM8cT/Jf3F9b19Gl9XKf8PF4mfoFUc337t7YLVP15wuN3jq3YUWdKkv7iqcLUv//Ff/09LavU7faVraeI/f3X94g/x9g7e/nF0qDZn8VKy/lcPiGbFdvnXHwys1viv1xW/jL6smtI//++vPuMFPtNhY80W+L35x38p/83D8OPxj9tDdfnHfzXuu4w246olOY7qu2ZePue0K2UP5ulatTR1dbGHwXkzYmFnGGZk1zrWYCpKSIKwuZeJNU08qvj7B3GdZwNM86KaVJ+MK8mb7S+u6TdGGTjVFn//lJg2WU17Legt1ZCAPLUs0mioXarVtULcvtpwzeV026TSYn0l7qDhpmaRSWuw1bPHoNE3amJ17R6Mzq7PwmYSR6TdU3e0aenP3OlPurJ51BKLKve4lrzicClNVaYH8DxnLAVpGNRkfHb24CT6hITBXarJI14vaX0/y8Tp4AuaXubntK0SLXcnySozk1ZewCiIxyQ4XHcy0YrNA/xg4zIo91JKju2+RLWJ9CDerLGozX52mNN7eG4Tdxx7rqkY7ACTcWgzcI2nTZxz6wjj/cghIE2YTOTn5Ew7s3M796zBtTSz2Vin9/RxJX7WulhmM3MOYD5mQ0ad5mNJ1qe8gkG2CBg9SzKQ59Pv0Kd0NVgQ2LfIbBfTBHpx15bobFmXZGuRHOxNaklBGPVlcrLIE/rHe8LoisUZ+fx2NLGa8L8fdff5w3eBgPwtINBVFeUvi+UdBLqaTAzxn+8EgX7314JAEpk7qi+8NnEWhb8051JnQzud/hOLcO/Wpqc5Fxi0AluCrLvTSCPvamBuEpZDOlVdYnk+0K6SPCTfVK6RWUVzS4CAK10XmTlLW1iEgY9fyl28K8h2KjXBON+YBH5sZSR7tgzwprrK3Gh3Lcz9XTWoctlec6cy3Aoxz8lhkOc0p0c5sAhj2gjcQUElOj7sS3K5dE60uSSS5J7UyjVb2dOmejfG6zHKhW6qdHEHyzs5OWWHEEHofqnAalkuoY0gconcTJa0bUzk3D2e8fqP8DxiUVtt5ibTRm1K/rECEjwnUnhPpYjYyrEN1mDvE+o/EESGeVuhci99SN7ZqgwTZs81fYRVm3lFq5GaWYth0U5uY4m6c/z8hq3NFQYwd/PASiIgsNldBQj407xRmItg1qD3Q14xAQLZZvoAKyltFurLp0Wmo9ETnOaIEZjcioo0ymabNkZ9I6f3xbow02WegRU7Ewmk/sMmw4xW0F+fEURKeLrkWrAOOFc1JXTV3Gs/EQSUbwEBvaUq3dZvwQRa+i9mAtomKejj8WwzZzfxC7Ox9De0eV49Jde9LnXzwY53GFoPPEmvhAEZN6ZdMMM4yululkTECkP6DgKJZw7oI3OvxFmeF6k5qNgFetdkLMFmikUAsm5CPzhHUjBpRjVpgtMHR1+rkvs8NCqzD8P+Owicy/sBXGkFeaA9g5SUUHtgzzcBoVPlYJAOM09UUS8y8/YLZA7maTKhzXuMINaysSiTgaSAEVxcKUwGyGRGy94DX9LyWHB6FgWB/XxLW4woucOqa2o2sk5J7zBoS95CW8lmYNEHjPaSS8LDmFVESvMmWM8LJcHcKCyyGDxU+lSHT+bOR65lzvoIolokdZhvzLCo10H3CW47x6J0c2KTKbk8wI66PglOeYEn9eR2o88j6Uiec75WLxDgTMCfOwhq0UgDe3Ids5CWYURmdU+DcTGMJDicB5YAAakqDEmAQLxkZ7DGa1eC5wOZw1x2ahhfu8jEel5YkIdf9MCdVbM8JKcD/EQQUL8FBFAMtFq/CRVotf8dVEBJJu3cucp+Zd4PZ+TD2k4iPg1Wlrn3RjUMx9sJCzIT+W+S1D0wx92YBIOBmpEZnYRUdeQn89VZY2l6DXVE9XB6zb2x7+DRTvBbaG4nkzxYznKXLBbLIZhGnJDgHA5sEo5HLxRw+ievNu/2pE/l7f5GnL2h12YyzM/g1JdACqbrR0XS4TIAt+yHhOaDQ0rGE7+kzdYE9cRERxRo2s0xbbSRCggUULpYNUiUvTzM70/k/1lLhv7uQ0+kqSULFGjPHCV3e8GqMM9b/0y7/qDDnLXW0ExfHalgaQ9EjWsZGUR/RngI+x6wwCiiSKCAUtNnLlDAe96QWkWtjuQvu4hqUkVUMDayy6iU5UtimAsVPH1HGcTrQiOL7flGpZPfkdxBstIFCrQnZZV7Xf0Cpr8gOowPxgRZ/XRXkppuUHWdFrEUUn0QkVDdabQLtpGH002zNKtwdAXSePhSqDeCipyyowKuk9o50FUoE2mJ1z9e1vMczF7yI/VA63tQQG5rrb/lAj8EBbRfjAI3bV28UOCp+bUpt5AbtCxFygUKwPEowZBOHRJ2HFLg2eP2sYpJLFHzoRbktkWq2awXT0mgwOJg2lTVY0SBza2LVRUQCQbyBX9/vWYpaTB5AqNOP5HAPiggUGBgDlTmdUZIwLVsTegz2CEX4CgwMugNrOMulOi1CmSyCeUYbGmIP5/MQyG4gGxJcv7GBeo8eTLnWuqGGWfHBvhHB6uiZ+YGAfXjbG1vfQlCqrhknJ8z2l0wRfIiuspMd7a+4PMNOkSggHekbejN1ygAdm4B5BhHNl75IGDBYSNnpJ3tNao90ydWraO75mBy2Aou4DQWeLb7u1EXtfscz+bZACEB1XgH7GdC8f2T2BVcgKOA/2w1dHOftXVEkX2VO5PVJTL3gd4H1745jC5zUyNzpeqDl0ymLNy2B4XgAu2YIgqEw2Ztzj3pAcY9wudPzzuDdG0Jr//JxiRc2ZJFlKaMgipmCxaY52HxE1FA+x4UUDpt7XdBgV/NBd4UgTz3ZdPzk51AAdevPcM046kCwyB3CI20vBQo0Jc7+G3mKMBtgfocPnOnoyGj7innEX0c2JV5Cr2UZpDgWTS2XCcPZ4s8I+kKJuAtKX6LpcMg/WsU6M7yq+Tttm5tbq7kDt4uZTmFsq8TamczcLtXxqhcHmSylJ/nFxeYz5aRaQTDCb1fkyfxZic8m+MTMmDTLyiBcyO3CHibLhjQogyfaZ+ShWGioN4UKvGat9XSVNrhmT6jIVblJsWqdNOpDsZY9XOYqlj1yxuimMPUkAS9gVWT/fqqChRwpHJpmZuwmdNOpHRyvzm/luYoRwXRp7YnhW4kGySbSw0gxQQVzjWKUzLq+E+qXIsucZoPVCDn8tSlz/Otkpx7erFNr6gGYBdbFxnIRELgGC4JGPt+ysK7qtTvKMC5gGwtPrBVhxwMfEkyX0g6OO3uOA+rYR6RVm45MLjvF1JYnhP5J6LAXzUw/g+ggNrttH8XFDB+MQoERD28uICqf6IAfrUkSaCA0pRUGMaekwfbO6nIoJkR6D+aSR4Y+OcUKPBc2ngWPrpYRaebb9OWuby+zMGk2ODZW24cKZj4eUX2D90BYq6nOcyoUpL7YWECORw/FcEhPRDa6hY34iW7SjOTELmIbThRHkr5ziJ2kS4QNRxEAfV40N5QwIsb+lJwgccKuYCf27plKklhwkDRaQ4DYBG5H3tNcLZzPCuj5z4TKNBYLRTJiZ+oCPr9+UUoAnc3WxvmZeU0YaQGFBXMA3V8oEUeONUszAUKfHEBPz9XtlAEjUTrSIILpFZmQP/89Bm4g8glwV0zYHBxAwYpjUvyUDo1VS/3LhOKoNNrd6iiXSrJrRZdMGc9awz90HFzesykiDxiFxWVvUzxrB8PLVJaZksoAno215W5rUcdmLS3ASqwDx/BWklNcE/dCQP1JC1Jx5ApjNPpksGip/5Ic7DzPSjQ0hEGOn+DAj/EHez9Yndw5DYPVFN3bUlwAeTNBX3OO59cQKBANPpEgYMEFvQv5pQEi6Vakps6CQQXcJtTLzUfjfmQ6i4gF+CKYFBeNLDGLZeEkJCaWKHmgXe/TiU4dvbFn3yBLy7gbPqVLFDAXRxiEhyU0CJJpK1gPHkyia6OU0O0CLg76PQ6yAWsh+/Q5zT5qEqOAtPIAuOZAmqBkqQfjKYnUCC4zxGFpsfJTqCAf2FeKVBAcIH97GaZk9BC7lMeEEVWtJCJdU+xii43RsC9yNqbL+A4Y0QBrggEF+C+wBA0fH9a288DKYwiUh+NPhAb2VV43CkVqVz1/tdcwG22F7bJevUEjEntkaCcs4Jc9roN5prMctgPVXym3rNN7/2uwQLSuBXmfI3cxdMCVEylbqZkPQYTUYRN8rDVRRTomlYA5nC+lEJjMjJ+Igp0vwcF2pLe/V24wK/2BRaT255KmyZyAY4Co8Z5S7vPWmIuPBuWee/mLRhOZ3iWR7dcJiPN+kQBzgVulRkJLuBel43spQjK+ScXCBWnDSNl4DI6XUky6cSlD15rifU4oHFNpv6iB1aSqLlzGWDVsGPTEL6Ad8qWlbn0N0+BAjAbmTZp3uwV9K0YUWCzaFnE985n2ipymQl38MsXEO5gvJAH4Id7YLSd5CmZdXUDho8msCCz9hXx3F0m3EHhC3BFcG8OO7lTtG+GeWpGLxQIvK0lk71WUCDWkbHg2RsYyC1OeBZX26ckFEHpDHN8JbnDBAokDxkZ/GzsS3j9UUqIpZtgbI1ACpwWosAhf96FL+AF9CqbFl21XyjAucA5rR1UZBePQGLnBSFaNQY3LxAFzsNh9M4FeI+AdvHs72lPhlwgCzNyWGZ9sB/FRAq7FqKIvi5CGI3OK0JHveOPRAH9e1Cgo0j678IFfrUvINFJ+UKBe+LXokeg+EeJ+EHk2aZuEuQC84sjwc2QNHJW04FAAdivEzzb7UlI293sSf7EBbgv0G9P20BuE5fBas80wQVIrKckPLX3tYgLuJWn4tldoI5eGaFJm9Lu0xdYO5IC4/EtJtRNnzbRJsYGvHGOKLDWkQtMt0mJ3KX76Q52686YdoL4wbz1qKuZCs0+UeC6xLPQij/cTa3GnycEUYj3CLg7KDqFm9nkRBvFAM9y7gtwFJgcd8gF/GOkkeTqUjAuM8ZgXyqG4AL3VuPJPHOvG+++AEeB9jC18PcBFcXhYS0FCoydB6JAuRloAgVEp5CjAFcE3B10TdUxTA+WLxQIn9u8JNtzaYPv9OYk7C8QBbgv8IYCeSYbMMqnUU6beViQBSIbGK7qIGpvSEkawygCFzorEnibo/UTUUD+nuSg3FUV6XchA51fHR1MzOPLHtTWviaMAS4JBAwcq1yDYbr5hAFProfQP02nLJjKB1mQgTdJwJsEb8ZA2Wx1wcmYmwsY2Ek1BVubpHnw8PeakAScDIjAwESbm69W4cxcamZKuyo4TS/OIWo9gYzdMgPPX0eE7jpTWxgD9YnIkoABLgm4PegMTkjRFXs5gsmyAxLd5iQjlqERQQZCesYy/LIH3Ur1KkEGuDHgHdtNyzwN8fHjGGk81LDHsjetENzZhuWhow8sYQ9yMiCMgfYlKUSr0OusPNnsmShJTHNJCRzGUUHkk27BsLiEhFqT+AUD8nGGkqDlrmpzPPW0lzHAJUHYKF3wrg2PUWmd12TRTSfgtp05o2mdRO/RQS4JZj70YWzcYxJuD2ZJBh8w2BvNUNINjnlFmoo8xb/HZcXofDL9mTDwPdlBWW+p8t+ygR8CA/8WNvDmD3JnQHQJQuVqm5JEUBMsCJ7mHAbGjxLZwH4yzQUMzOZDZNuTtkSEP8hhQHQJuDNQNZ0OjGapmwfGmOhCE5DVJWVw0RSdnFvMePcHI+NmCX9QwEC/XuDrN2axFOwOJvIKJu9gYPcRBnKr5QpN8MYG/tQrdIsRDNs7PP05DNzOFgFnyLCskxjL8Cs35J5rPDn/NTFw6qEGMqdNIGEgIQyMIwigT3QmhWlnbwsYkM8NfP/s6rqmyXZ74Q8KGIg39hBP35yy8NAuKmJIMAC3TEIWsBW+fw4DWj3o5oINcBjQJ9KVCBjo7pY+9HqxJ4G+R02VuLYLfZsiG5jMDkuyWoUtER4UXYK7jNc7wV/Ig0UaVgIGJpu+89HVYSVpTotEwACMzj8UBr4nPahIWuvv44M/BAakX8wG4s7uRDvlrUMEG/gyCEVkQLCB6cMlwW0h6eQ+zpAN5O1pHjbHiSwiA3LcxLLjzULbUgcCBlz70l2avtLqQC+nLp6e7J9soF6kTLABHh8U1oDbvxZCFAg2wA1CPdq0wDT2CaGb5i4SMNAPnYjR3R7ZAA8OcRh4swZ4cEhkiDkbGBxPkMNazl8wYK7w5+DR2Osk8sPtf2MNCBj4YAMcBoKwrVjkfF0G4D+vKL17e8V+axO8BYfU6NEhbneJp/sxrAcwqiMUBUZVFOQWRy82AI78KQoehYav98UGuCjwcnmum+uz7QkYoNtxjqLMrF0YlO15/gYD3CAUosAoPwxR14slwQbMvP6EgWFbQjbgWzFM6uUqD1nU+pkw8D35QUVua+rv4g20fjEb2Gznpz+xAeEQ8j6BgIHlh88fjXOdVHcdYeBQoih4SmpNZgMzpnpn/5kc4g4hzw8KUTDCn8CxDq4U5BXCSJ0uX6KA7vOhReTL3RB9AuENcFHw1ifgMECO24QIUcBhYOxcEQZyOnUFDPA+gYCB0Th03jMDCiplIMhopGAxJIUQBZOj+wcYEKKAs4FnqR6pJiMbeHkDH2xAiIJdGVtEX0CIbGbCJPqke1c4hNwbEA5hclY/8ph1+5UfvK5LC0l5RhkYllwJUdCjq5C8eQNvDmFvdG2/jxJ4fuSBLc88KRxeiUZk33LAXx7mEt3fhpmAAZEfXGjNzAyWmQX96z5hULWfFelkyyGMVwWKgnFNatJrlClYzcYq/7ls4HsChIrSabd+F1HQ+sVs4FSGJYqA5LNdOKW3Pa2zSmLv3gBnA6MbkvoHsUbQ31RTCYtH1YRFyAOEgg0UA3/4ChDyGPFEzbvgaIbLhCh4YwN5rmgCBt4aBTxG/OgdbuwNBozZ6RMGLv06h3FURjktCoSBr2EC0S7kMWI+TPASBVZtCxig8YkVgg0MkxbkocGQlK/Lzis04Pdlr3wFCG/DjvRqFHzAgBEOUBQQJ7YRBjUG7tNEUdL08X9NF6v2e4Dwq1HgLPRGbZIusicOA9RYWTXxXCTpZmWGSJDqxCKtdbMW7UL/EiL7EI0COauYs+o6rnkeoohyD7tPGLitZQ8mXr4gQd9Myj+xgega4fNflEQKyMl8iQI3Wjs5nZhMJr1nOvsILSAbOGyO9o+Ege9JECpqt6P9Lmyg84vZALcIRWqAs4G3HPEbDKwaLqGdsDBeFiFnA1/eAIcB0S/k0wRqx78SAQMRuTeENwDpDn/fCTQAPzmlOdA8MUS/kHsD3pL8oVMgYMCzHVWIgvAe4Tk877mfbGCPxS3YABaB/EoQtkv1NVj4miYwShsf3w9I6K6kkswIkma/mKNab5cIA9wb4DAgEoR22yxFjviNDVirFpUEDDhqFWJZBx+vHwzsNzYgLEIOAzLc26/s0DbRBsIifPMGrP4+ZNBcHgwBAzw7JFIDnA3wfqEXJF3LHPUMKthA0NghGytY5kN/ps6lMJ0iDPB+IfcGhEU4bCNb843elLyxgeH5jGwAhdQLBnrKdZVT1kOO9xNh4HsihEpL77Z/Fzag/jtgQDQM+TgBbxiK8BCPDWyueVvAgPAGwI9e3oBgA9wb4J0CIQo4G+ANQ+EN8E4B9wYEG2g0bArkNE/zYOTHumgYcjbwr0FiAQNqeWyBR+qE0dF4FxHdigrw6AzZwL6NbOCrYShEwVen4A0G+krzkw18iQK60BGG3joFXBRwGHhvGH7AgDsJgQmLkIsCDgPhvj1whUXYvJ0RBrk3UEt+8Rot5EFizgbGsyNlgSRZJRmNtJdFCKcFsgE+TsC9Ab+44vtnh2tLiALhDaRn2QcDKh9FyTAyBAy8iYJGsFNprcl/YAPkNpiS4DnaVW+dAuoe8hcMTAxvJf1cNvA9GUKlLem/TYbwV4sC7g0INvA1VfQni3A5dplgA8IiXGxS8vIG6B9Fwdc8gfN0nKWpOlMdv4Y7VxJsIFULEN4A9LWD8ZYeEt7A2zzBcqvL5qhiLzYgREHSsHevhuEhRTag9A5HkR566xQIi5BnCGNX/4SBr07BBE9kScAAZwMCBvhsYdQfngQb8LZtTzfLFlhARgmKCGmp2H+CAdLea+8NQ+4NiKkiLgpoDkMgxzvNhShggT2EyQDCXMAAzxC+TRX5t0br1TCM2FkXbGAwAS8XooDDgDd5Lgg9X5NCsAEuCoQ3IFnaJwxwUdBwXfz5XjuS8AaMkT0DY6+vWJCdpz8TBr4nRKh0FKn7u7CBXx0i5AMFIjdwCT9HjEXDkLOBfSa1/+wNfIgC0SngoqBr3KVXfIgvGhDxIS4K2p1LF3X1CtnAl0XI2YBoGLa3pAeDh4xlyLeN8EUDIkTI40OhTP4gCo73qoC+BwgD3BvgUWIxXChrSxAWIYcBZ2Iv9HdvYHzPX6JANAxHvYEuhgvFiDFnAzw+xC1C0SkoN8uBsAhFp2BVZAwGz5RJwhvgooBHiYU3wONDHAa8ddcrBQwMd5dPi/CrYShggA8UCBjg3gCHAe4N+FLsGKJhaF7XnkSHZ8sQ3oB5Oc/zcJkcKvI8P1WRGxBsYB8gTHMYEKKgJVcvUUD9iaSRXmS/LMKfCwPfkyJUuqr826QIfzUMcDYgREHX8HXRKRApQpY0XPNUsk9vICpk49Up+MgNCBjgFuHbdCFvGL55A/te/vIGaLhAGImpRV+5gS828LZvhLMBMVfEYYBbhJZiJbkQBd5Q378ahkifQViEb2zgyyJ8TRR8iAJrVgNq5zCviK+D+WoY7o7IBr6yxG+dAjFXtEyvmmlLLsLGvEMlAQM8PkQeV2QDj9b+BQNiupBPFEjzMHt1Crgo4A1Dq51SImCAs4EBtUMWtm6q/T5jzGFgpXoqVc1VRYQo4DDAvQGYdWXjzRug9+qAIkNLlHeLkHsDPROmr04BZwOiUyC8Ad4p8G8riV7j0Y+EAeV7UoSK3lKl34UN/OoUIYcBkRv4GiziDUMBA4INfMAAbA3UpoIN7BZ/jg/5+w2e5kIUfKwdEmFi3jAcNj7W/owARcFhASDYAJU81RIwwMPEwiLkMNAZHW+5iA9l45EGTionLAzBTAkKh+LVKTjkUxBsgHsDTnetZ8IbeB8vHLtjGF5owJBmEISB6UeK76NTEAw6+PocBniYWKQIv8LEb6KAewMQGSgCOBuYLOWIgOPuIwEDj1L+jA9xb4B3CkR8iHsDnA3QmRHJeAUlfn7zTZgHC6K6JNQTibYenS6yh9nNEGyALxwRnYLwkiFsNhWfADwiiwyDgiKgmAsm2AAXBXzIWIwXXphtg7EpUwLxZFcTxUZYcGgfYZwxphOjY88BgRI/5R8LA9+TIlQlrfX3KcIfwga6/w4Y0OedTxjg3oBoGCazK5jbE3uJgndvoBxOmbAIOQy0AiIx59TE05TPFLw1DLko4N5AeJajV6dAeANcFHxZhIIN8E5BY//RMGTE1c39/mNv0FBPWNBZmC+LcAA6soFyN41I74Al9jZl7D3WHp7cyTN3Hyck6VwUvHUKtIf94dzvQPoTDHyxAQ4DQhRwNsA7BbQ/iF+igDcMRYrQN7ftdxjgnYK3mQIuChyz8+kNbM7pUHQKBAzomvkQDUMxZfzWMOS7Brg3MBnXPgmVSLYFGyD94BMG3mYKvmBgksynCJOVWYtOAYeBwNNyPMT26Rz8mb8mwTAe/chOgfI9KUJVbmvK78IG/i2dAhEf4qNF57i5e7cIxYDhR3xIwIAYLcoaU0mwgS9R8NYp4GzAXbmX7K87Bb7fSZlgAyTOe3+aKRCdAg4D3CLkbEBYhOxi5a+GIbcID+n6KGYKRG6AewMCBuh4+ZopeOsUtOPla6ZAiIKvxUNi2cBXp+CNDXBvgD6TT1HAU4TCGwBdUd5Hi/iYMRcF7qaDz8dhgKcIYVZaL2+AiwIBA2YweYqZAi+VUYSITkEdXyRn8OxoIjfAvQHRKZinrg8WGyxIMDHU+q1hKETB9PYhOpzVVKKNRfhiA9wifOsU8NzAj20YKt+TIlSVTvvvU4Q/BAZ+dW6Ax4fewsRvm4f4TMH1LmliwlBYhMIb+BAFYT4ZaqJTICxCnhsQFuFXijAlRH/BALcIR53Uf7GBlT80BAzwzUNv3gAPE4tOAZ8pGD80ZAN8pkB7wv4FA0dt+soNcIvQr5efbKCdJ1LuGBM9RRiQbSEKAuqykuTN6jNFyGGApwilo6wyAQN8puBt85B9Sf/gDXxZhG+dAhEmtu4VvI0WiU7B+Ji+GoaCDezvxksUQDQf2uRkHFTaVQ9dyavymyvYgGgY8twAbxhyURA2NigKOAzwhmFAjaH8NlMgYGDcqUdgGNn0FR+qlAp/1lWEgeBONGJA+RIFP7ZhqHxPilBVu53fJkX4q72BtxThV5j4TxOGH97Ae5j4IzcgGoacDXAYEKKArx7iMOA79aIUDUM+YSi8AWER8k4Btwi/YOCv40OcDfDcgIABzgaEKODeAIcBzgZEbmDRV4E2nEQmfuosM2ER8k5BmE7zV4rwDQZ4w/Cxr1TiJbFXiYahuv7nGkLOBkbUBibYAIcBHiYWFiEXBTw34MsPPRIwUEd6l/naCn+fjxZxizB0k6gis32NJD2RQiZgoGd1NKracYO5Yba2hUXIRYFoGHKLkKcIRacAltqnRShd1EosHVHylSGJNYTcIuTeAD6dKZP7FtnQGxswFtoMyHqz/rg5ws/sFCjfkyJUW3r371OEPwQGtF8MA450Pr+8gU1/Y5C3MDG3CAUb+BAFMGLkz4PGX7kBIQpYok4QVvIbc33FkYU3wGHgrVPg95zPCUN3u27S5uiCZchhgIeJBQxwi/ALBoQoMMts92oY8hTh1wYywQY64W1KO9cpkvzpFYU3nyng3oAQBV9sQOQGuDfAU4QiN8C9gcd50Jb8WerJYrSod7jSXMSH3gaNuTfw1SkQuYHlpXMQMOBNmytNpAh5mFjEhzq3AmGl4weSaBja124PzPW8KbnSbF2auddQaBvmFREwwEeLOAy8dQqEKBj0D9V7mPhwWtdmGUYj6G0R8oQoeOsUcG/ga6aAGsroR84UKN+TIlTbkv7bpAh/NRuAc3LFrzHtEmefbCzC2YDWJTJxp10PXmxgtnckwQZKXbYEDNAoO+iESMOIKlMP2QPvFEB2plQvO/fcaa4qV4gCDgPCG+AwwGcKhCjgMwWiU/CVIhQzBRwGeJhYsAFuEQpvQHQKrp8woPXOyqtTcK38HZWlWTv3NyGe7nzQmO8bEKJAzBR8eAN4Og4tsus/C/poXlvESTWvFt4Azw2IhuHYwROYzxQIi/BrpiBId8o7G3ArfwnmoLGraHM1aRDnsfNdwQa4KBDeAG8Y8glD0TBc7Ls2uJuLkYdw3dgkba7UFwyItSMfo0U8RSjCxDw3wEVBuI2RjdlTX6f6uNcnVHOpQf4VBniK8A0GvizCnysKvidFqHYUqfOb3LHsl3cKdH13o7of6bnz3G2A9OzngT5mC9Ta6XIV/UkUiE4BZwNcFPC1I9J2KuXucoenOVzDOW1dT0/iKHSpCxjg24fCewvZxBsbaOf7174Bk4xb+du+AQED3CJ8uPeXNyDiQ71k+QeLsL4nlYABt0WWldn2kS63yKLJvM4Sy4LDgJgw5DDAG4Z8pkCIAuk2OdDn9KYxb5HdLCEKOAwIi5B7A2LfAJ8p4IPGNjkgDDhF7JJdMevQ1n6I7MljKEoaGp7Oes16EuQfp/PiYgzeYYB7A9wiFGygsejFMDnMCAv1Zq8WMMBzA2LCkHsDb2yAwwBPEQo2MDYdZBO3XZ9RpXe3CPcGeKdA7Bt4mzAUMPAhCgQb+LENw+9JEapdVf5tUoS/eu0IGKpC72HeI2DCJiOsuzvTRuGrxN+dvfITBrCEwk6LaW8ThjDZDF/bhx7HrSS5TrmqzfVueKSSY+Lp+pisLZEb4PEhAQOiU/AlCjL9gqfzM9Zy35OwDE1btahET7dXp4CnCHmn4G2mQMSHjmYrImmxu1Nt/UA2kU8q3QxKOgDP8U0WsEdPJrGVvvYNiDAx7xTwJWQBC5ANzHvqlUrjusOczXidCjbwtnbEZsXg3SLkYWKeGxCdgj4NdNrJKcJgrKIokZBXgNfZ9yU4zO4fy1FgCN7O9aW3QeO+mgd4PY8DipKhVEBPjkcssKysINwb4PsGRIqQdwreZgr0xKViwlDEh2a5g9c3eJpSGAzuKeGdgn8VBXzCUMSHOAzw0aKfywa+J0Wo6i1F/1s28FNg4BezgW5716ANVvdzyBsbnQwHzRtt381W7p4ZloHwBnh86M0b+LAIBQyQsola3LZl5nRvnmY+tsePHEC7wbzRZLMk3Bt4SxFWte6/YIBbhJ53/GhozdqSG6ywDDkM3JUzwoAxWNlCFPBBY2ERvuUGuDegz+YtKpWAp/ljukrNbXwEIA8YMGiqRkV4w9AzKsiFRchHi3q9j21E3BsIvY5C61OB7CGiKIp4fOht7QjPDQw39ScMcDYwsYLPhqE+OZhUCXdy7m0KVzb7V4Jl2iODPFCIgaf9HdnIvzYMxb6BejC0yfDGaphk8kSCzSmANzYgvAEuCvhMgbAIn3ONCm9AwEBndcd/9x/4fnce/v04G+ANQzFaxGFATBh+sQHeMPyx+wbU70kRtiSt9fcpwh8iCn712pFl5/6xHYdZUjC7ZjXpeYc27Rz7XeIMknX1nhvYfuwSFEvIPkRB6EnDiqSL24q22VbJPdDXrrk4tDzoFZ1+To2+kZLFc/q5b4A3DDdL8MAuqpQIUUCWkgfWvaMzx1z0LHJ4JCMqx/Vd8qXhFQQbEEvIuDfwZhHyTsH0IpngHRpd4unslppOszWDsRrYSJLPwZJ8hYkh7Eh/sAj5oHGtbwxwLps+CWaL3pLwfQP/6g1wUSA6BR1bfsGAEAVxpjpUrhVV8ix9tTRN6C1gMM5sCcwryISvJCVYqPj5UrkUbMBrtEMSDoYoCprH8sMb8X2GHMQ0BAy8dQq+1o4IGPgKE4vcwNBkC7BPCFfhrpHJhM8UONE5fY0WfXUKgrCPMMxzAz9bFKjfkyJsyW1N/l3YwK+GgWn8UYaybbMw6G1LsiwZkmr32JPCKYp78tUpeLcIecOQdwqu4/mets6sJfmDxJfNR6c1hcFCtiS6KLcREWtH/qVT8LaLUIbFHPxj32BBw7jXJA59h9YX/SH50WRVmPnxosAgWcWS8AbeJgw5GzgHCyyLRoFa/HxFUtw3FoePrfxOHlobhA3FtoaCDYjtQ1wUjLwPy49bhBt5aoO/OaE2V85UJ9fH+Uq72rD7ulfJ6ZCZQhRQuBa6gAHRMOQrSY82KibpsegSn4z9yiRh9wC9QHdJAMm2IF8zBdRtRoVYOyIsQg4DDc31YDhHkQBSuZOFKOAWoYgP1QPdE/GhQE4RBsxB5r3vG1juexcwK9XNYXd9ICx8NAw5GwjH6rMUbGBUjRz22j70AQPD6WLFfmynQP2eFGFL6bSV38Ui/NWdAm+wiKFvtpycWh836DRPFwajbEVIKM2M6AUDPEzM2YBIEX5ZhEmhKlTTJl3U0n0UAb37vYChKdmEHrumJWCA36YgKO9ISt/YAIeB/bV7gsFwTXIYN+qCbHST0c6ZypLbjZpLwQbetg8Ji5DfrGTvIxt4dOkarLFCGKhnZB/xtfuASTeiLLgVxCVfK0nDImCZsAj5hCE9hyhKEr+HImKlDxCmLpARebeTaF2OurnYTDw+l6YQBWIzMV9J+raLMLqjqNDvFsImiXoVqf2NBL1WQlm46eHnyRuGbzDwtZlYWITMs5bgX3oJocNhXpPraiULNiBGi4pRRIVFKGBAm9seOJvpJxvQFscWwii+v2C829WEtO3BKz7ERQG3CC3FQxj4Gi3iK0l/7IJy9XtShC2121H//8oGzD1Zgeft8Wuqfdwf7zkcZeBi5TCAe98ljxZrvQaN+d1KnC6eLnymQNynIDouhtDrhwYDlhhATgWWoV8qSEKJJbkCBniKUCwo597A2xIyYuZt1Mq9EQvpLSjI9m7u6MO8tyW3+aAR4SnCt0FjDgNiMzHvFKyaXZQOajIioQ+BS26LjzuOl0mIJPxkWUTpaUNhEQo2wCcMCb4nIpaQ9Ru9KTjTOYqIgde3yeV06QGpbD33pO46MseIQy+LcLsbvGCA5waEKJgHF/yw5v0Pp38PBWl6ZQ/8nsJI6I5zi/BdhNwiFKKArx3huQHRMBxc0ws4C2UmBYtErt5hQA2QDSgKuK/NxLxTwGGAryQV+waaMrINd2UjLLobVhK+b2Ci7JANaHFYEtsB67WgXLCBUkvF3Up+Lgx8T4qw1dK7Le2vrusHwsAvv5nx6r4Ht3cIJZApfs2sRe8KxtMas+DcCw1ykcnrPgUCBoRF+DFoTGV7WBFpOY1gJCsWC1dNLKNB2MMyxNOTUNQPNml0eh2w3adLBAy8sQFuEbpNGIFf9SeMRpNwSW5kqFBF9wxCMz0Dwu9TwNkA1c3PlaQvUfCxfajBEGas0WUi0WS2s4hzSl3w4+lHg/EWG0IU8NuVBCh0stegMe8U8IZhly62MN4EDgs9uq3JlNAJjOVJM3fHTb82T+vKFKNFAgZ4fOjNIlTcVgRGfhxKsI63KDhAw9d3p1MSpHKuCRjgNy2ih21Ris3Ek1UU5OF89JGi7Ml4Rc/RSgrXtlIRHh/iYeK3FKEYNOadAteQ8fM72J/7BuJpFoPfmGLZL9KiIu1hNoIxKrpcbCbmbICLArGLkIeJ+dqRn2sRfk+KsNWWdO13EQW/mg3ogVSD87wmLKgjWSMBHXXAr68uo6M41F4w8BEfCjpL9nnvsrMyJWLfQCNaZDBghk1Ay7Y62VLDgcn8HJLADWPU3o9LBwwTtbLwBjgMiDsY8l2ErpIlYBwunkSDAQHSn1ILxqeMEGin24jwuxbxzcTB+GG6wht4EwU7p5qAKbt+HrT7O500nzKedtZsJlGWD2TBBrgo+BMb4Lcr6VB6geHZ8hGWIoShyZgkYOZHQ6Kt7A6EiwKRItwsZF2wAX7XIpEidG0pg37nMc7D3mAXkYGMZeYkKqr9XRbJhOcGOBt4gwGRG+C7CKeXvgWjJ8kYHGiy/JNFyFOEYrSIswHuDfSeizkTouDScfcwcGYLiRr9QS0sQtEp4BYhX1AulpAJGPjoFHAY+LkW4fekCFsdRWqrv8l9Cn51mJgGUyz78XDOwnqlyGSmyTYMgjtq4eNVkolYO/IxWiRyA8Ii/GADQhQc5O4NSD3Er1mhmag962IGdlTGeVgfkXTzToG4hWGnj6ejGC3iooDvImx75RF60AtYMFUKl9Qrx4NxoA5zusjx9Odh4rcF5W/eABcFmotlZw22CDtTn+lkmmV78MkcSW9wPJQkdt2h6BSIhuG/wkBrfpTBVp2AgXNhLtGkXoGwdkF2040NQ8CAvT/R/F/ZgICBpL+4Q39teDlt2BIQVytP0Nenazytu3i6c2/grWHIYeCtU2Dv9w64e29HQrgeXylCsaD8a/uQEzhe/uYNcDYgRMFqIMvguSgI6NlMKmER8viQ2DfA2YCAAbF9iO8i/LhPwc9lA9+TImx1VfnvU4Q/BAZ+9S7CalQTGEqrVU5P9bAku12GWvlZ42lnGqhVtUmuijuZitzAK0xcIBvgDcPBvYfaP11QFgaU1cRT0j2Q7T6VgDUO8hsMiNuVBK3CE3cyDeI2lqHZTlXw4jySAr8Y2KTcjKZYZvY4h6En2UIU9GAY5/DQTRQdnWL7uochFwXxyT2DV84SRi+zSCPDmXaHCereHObXoytgQNzD8OvmZTw3IJaQtaWoB5O+H+WU3YhMmqvRE0n7fSQFp3mtE94pEA1D3ilI72UAozv59Abq6qjDGAaQ0+MSYaxKDRX66ixj4WRwyN5EwVvDkN/DUCwob8MghH6a5lKQTEaF8AZ4bkB0Cjgb4DcvEzDARQH3BsSC8tOqbYA77m1JGFajSLABq4r/IAr+1RvoJ85P9ga+J0XY0ltK92/ZwA8RBd1fLAous8yH8cLOCH3OR4DavziANTGmLMg7SkleNzR+uESwAdEp4BYhjw+1FW0Ck4HMSCifUJvKqvWAcbpBlbwYj1LCb14mbmvOYYCzAREf4qKgfW4j6ba9NA9OH7cvGQ7xNB4mG4+Ei3nkClHALcK3m5e9wcB0U7Shv8tneXhhexlhI+rCIL5tCd2WI2QDljEEe7T4gzfA2YCAAd01xsguxlg20h7LdMsqhLmG7OSQZluNjJ/LlygQMMDjQ/zmZaJT0NmDA2b0sSk5qGMUCR+7CZzzaEeC58c8/9ddi4Qo4KNFQhTwCUOVKSl4t+WeBc/WVCfl4KpQfTe9SKJTMApsF0a5+ckG+O1KhCjgYeJlGdswOTxyFF3WVCZ8MzFnA6JhyC3Ct5WkvFPww72B70kRapKm/jYpQv0Xs4H2qkjBP822OVLpUUVORfZE0i7NUeuu8TQT3sAHGwi3E/IHb4CzgfyQ4unS201ZqEZ7/P270QRr6yMprnbHWrCBt04Bv10Jv6OxEAXeaIXafh0tcto0RgYJ7LwG11FACqUh8oq/9AbeVpL2Z2MC7p2tkE101ZIMaePjtKe7nA46qSFgQOwi5N7ArZn2X7kBHh/qOjKDcWTPpSAY7yNy7VgRWFeNknCt4GnKYYBbhKJh+K8w4Izw8+tldkrA6R8sMq0aI3B1JZdofZ0WRJpkn50CfvOyrwlDIQq07LRB9rM9Emh1ykjAwNuEIc8NvLEBfg9DYRGydFiQ8+KEoiFZFVJwLDQQbIBbhJRaCAOTlvHqFFB7/QkDPEz8Y9lA63tShJrc1qTfxRv41WHiUVDlYA42OYFDXRpkNF/1oG+TdU6remQTpSm9RIHoFAhR8MEGRG7AG2oHIHaEX0trgVp1eMWytM4ZsotrrtmiYShGizgbEJ2CZWMqiRTh/XoFGFSLtUSt5jEl++nHRKLmRCyIA9Ul8oXJAgZEp+Cx17YwHrRYLuJD6+Z2Av3DcCPRNDgC6VbbEYznNJeg4WJxxqwcYJlu/swGXjBQW2swk48++gOQjeR1VIDr6aEUXidSKUQBv7F5cJ9EOhn1ZXgfNA5A28MEkgUJH3mik0t59WFYF3vU4h083bk3ICxCnhvg3oAYNOYWYbfYFjCIFmVO20X53jB0j4+JbKa67vyJDYiGIQ8T13E7Br9vHvKw1LVK5AYEG+CiwNvVH3dUZv+MD1GEbR4fgqz3Q2Hge1KEmtJp/32K8IeIgl+9hMy5aVcYDPpFHhh3LJs6UoZgquuM0cUZT7POkH16A/yOxsWpItC/mFNCZzbCgOunEvT38zUBeT4Fcu72bfC9eMuCsKstSb89bYPLrp8NQyvUXjAQ9tqxTCabcQquWX9s+CMjmRzP1gT/vw2eZgt/ZAk2MKFBLAk2sArgEwaKGZLurPEAcLaTbR4+IhQB/YXngnmo9yRQ92VJFGpbAgbgfGNLYsXuiw2IOxp3NloJI9/f5FDkSUX261ICNzMSRjsGnt4TBBkBA0IUcBh4YwP6rXwg+9HXDAIbRdDoNmZgs9tBoomPpzu/sTkPEwsYWLRQLnFvQDQMt1XjhOzoeMLTPGlbb97Aq2EoFw7005GXvzUMuSgQbGBoxgt8/40SYTeaWWRnVAOwPA9F27X/LAisMwKE1A6hVpxXpDcpp+A2xkvpx97YvPU9KUJN7XaU38UbkH8xDETHTIOBcdtLwdQpazJJYweG+W0rBYcZnmYCBqKRk7+LgopNiegUxM61B6PsnrGgfZt+bMpVPDDn4x0LNYbciTcMeW4glNpSLWCAmOvp665FudFYgzseb6VwVZao9W15CuPNc44iZTHNSGfqyGC0zBjL3sNn4Tcv84zyEwaiuD3F63/kLFgdUQTslUcAkwwOePqNTgZRplgWxjPF0/+6lJZCFLzFh1pdeIDjNzKJOp2WTbLg1MOfB3MGh4GyFGzAfXxYoLxhmFxdFDXWkTERJu7ZlQ69yT4jwWndqklyjFF7jxYlo+udVv4JBkqj+oMo8JTtDfqJdCGBjogocgNvMMDjQxwGxL6BbLR0wRqs569B41nQ34J/yU95OOjPshcMfFiEtJmHhRAFIkw8OP4BBn6uKPieFKHW0rvq7yIKfjUbSJOVAaPR5IikeDG2yebgBeCNUSRQ2UnTzxThPzsFAgYezQTZA/49iXxqDGC8IwgbH4OGxLv2Qxg1szynuTx7xYc4GxBhYt4p4GxApAjPp1UB9nqdk6DTLTMib8o9jO9D1Pr6zDZEp4CzgXC6Cf/ABnLrY+BpvF9BPzsXEl049pLYaRwDFvMxDzda2yXxQh68cgNfooCHiUXDUL1YXeh7yo4FNJ8uST68DsFrjlcSbXXVlPD4EGcDYPQGBmkdUhCdAgEDrdaWgDM4bnPYLFEEwfy6gvG4ODGYHjSdDHzkQf3z00dYGSMMxDuZiPhQwFYf91BszyQYqu2KheFx9ooPvYmCsFG6r4Yhh4HmOHXAbTtzJhqGp13/CP5oeiHUdmeasAjfvAEuCgQMEMIq0txa09dMgbQ5Gj8SBr4nRai1Jb31u8DAr943UJdbC2yFlHlot05LcrCDKfQV8kEn72n5goGPFKFgAwcJPr0BDgORHThIOjt5HpyKFE8fVcHTfB0WeXhcjJeCDfBOQTBwPnIIMzzNBAw8/L1G1uPBGay7VOQ0tkud2E23Bld2NlKYeghDPWkkg9P04vzdIrTiz06BHo6RN1i7A6O7RlqTddmYgzN74Pu5TPB05CnCt30DvGH4lht4Zo0+DC7DXApZY1oT57p1wF4MURQZ6cgm56HdF7kBwQZ4w5DHh8StTHsHbwTeYp8TcHM7IxuGkGMv4SyFIzKOBAyM0rPPQmkuF2TnWvj69jDIX6NF/bYGROlcc6of58YbDIiG4VeYWMAAtwhFp4A3DHfG7AL2bFuxYLs5g2AD/HYlf4KBkSO9vAEXOivyb/cGlP8JBv7qH18w8P/dIWxLvxQHOrKm/2W9/BMHNEk1/gkE/zuqQNf1/00c+MUe4cYZjyHtaGeWXLOJYV1v4y3M4tGeJKvpzLbI0lrDtIGFF0tHtbDGVX2DtDnIpKRX2Jl1808RBPPRPo8sd2xb5944g2RuHliU2W3d8nZlDvFxk5C4HyaFNTpmbZj7yy1j90gzrEYxllGmPw95dDyPU0uZoMqg5W5H4rWJz7cNrBUk213GkkKzCuuGZy3EpL8h0dYrdctyrxXQ+eHIEusydq3Lpp/D7DQ/56xonmRrMVzWkKzOcym5d1V8vpN7gXnfm7Now0rD6sgnB2bkeSDR2tJca1ecAMLOY8eiYznNLBrKFaz0zpywyeq4tG5q1YB0ra0Ze6jHzDq19xSmlrJnSTXGz2vFrkdIAv1KYrMx1qxRAy95SqQZidv2CPl8D39e6NEyZ48JUqvh9mni++/XJJpfO0uLziaoas6Pp0SzeVWT/sDSYKk0pyzak2FtzV1bg9RJc8LUa5pazf5YgnTk3KTEMee1pXSLGpbj/ZZFE9jbVrJc3gABK5KS6jxcWp6/MmE1XxV5vF2WtfVHHPiVNdX5G8NNk5SeanYk8Z/vrKlfncnbZsEEFoPjOY8e8dyyDtP+DtbN8Z5ELefkWsO4wprSt5815Z3lK0BjlUlxp5liwQ1mMTDY7aVo47Zdy2q1M5im10POnvr4VVPUMGL8ThtYU0FRabD2Mqypw3OqW4v+VoG15hykpMjbS8sPYgMW8/mOsK3Wtq1TR1sCqtyMJOuzXFjdYmsDHShrKdkaqW5Vh8EVIvN6zKPs0AbL7+JZO893ZykqJyfN6ppRDfOHPZfik4k1VczdM8zC1ZwkNWBNq7eBg6/nHAhbq6lr2Ta+vUie7fKo7x4Lq1dVF1jdLXz83Gktrf6o1iFqkDWLzAJrzm8OKDDnA1PU8oSY8uH+z5fxlUXx9iN4o2o3WAfjVIrHz5FrZZfiCuvNfMnifY013RtPTKByWDM2LjuZ5WySEKygxpoaGUukxIGmQTxzpiwxNkllTZZ6CxYLKyeJssKakuZI0cPxDmtK6kxqyy7gVVPsuY1ta9ayb0B3lyiPqy3WlNu+mrDY9Yo8kvWy+jfWVLcl/48bMbCm/llRqvl/U03FFtZUupnhd/Cx6lhWvQp2sLLuexbDeuZa4yasYNp+xoTpdpJZcsu9wqyXZxJrXcql1QvjBJbefS8lfoznxGC+ygAe/iGPG+7csIJA38HUU+M8rrfDzLIMQ4Pkvtmy2L4fdatQGgpEp+dBihYbrCklbRuQ1vmOsXYHa6pVF0uI2ouMMFZE+B0ejG0Ie5e1FGV5qVlPZY+431GOOaPXMVh1b1zA4to5S8lj91FTE/sOiXKd55FXHvBYS+ozrA7PmcRCB2tqa3kuLKf0wJge2Mis748Aks54h893axXWpiywpvb+DGuyM02tnaE3gNVLrKkoHGWWPVMAEg/2eRJG+P7jcFXCcre+MrZ/4Dm9qbCGaFViTY1mLRcxS6sgdE2sqYLh63cfJoHZ/lHjudk+Z+Kc8rTbZ00pZdaC4GJOWTwbDysrrq0WML3efQTzsKZGkSIDHI93VA5mR7aenfoOQapvP/5+sWUtd1jTYbyP8uiSYk1V+diEuN5jTZ3kf2tN6e2/O6fUH1JTv3yuXLpOIDp+4LokTSxLgVmOXMvAmiof+B1xOsYKaCuOSbRT8W+yW0AFrIfcL2ou8JwicEogXa3xnJIYPl6b4TkV1ivkckF4NqzNpNxCsmvHjCFbyazlsW7B8jbYksgctXSL2A/8Usq3gxQ/zuOl1YwUAyIi7VhsGHjuBb41hwRPBMK8qZVZ0T22Ya2313m08bGmJkvvCnN5cpTipoQ1xZxT/l5TTk+/Q0oOWFP5WLUsOq1PEJ03MykiS3x9w+y7EG3SA4tb+MzWgAZYU88+nlO5jjVluNEZ0lZnhtzqjjWltoounnP6Sor8J55beRwDMKW3z1FX4vvf9WYlwL13RUw54TlVJukV0niZ5tHdx5rq0rqCdHFfElFTeEaasLTkmiWTLtbUYngAGA/oUwpuUFUkbOsqnlPVlCTjk1pa06mmQtDbYk3pmRZZE3Mr45+MYE3JV+R+k7S6w0IqtyxJ5gPL2sfWFZZBHTFWntXUqujehIBtijxRN/a/saYUSf+7c+rtfPirb+lve06F9/EEwqWE3O/e7aC+GDSQ+/WWqA+aNeoD5thL5CYEK6Z6HFBPnLMLLPpOlkfhWUuttHWKIS7tvcSYhOcK/hEzWEwdrCn14zvVSrUMqDRH7qi7WJMSqVWISn9L4vnuqFntKMAy9vf4+NTAc+p5DwyYDc0dScwauZSWanNY135GIv8sL62GuR0BHpFrhnovlUVNIe7iOdW+47lqnk4v7se6JtZUbqP+m8WbOUtOh4NhFc2shMBOZzm7a1PNirttB+bx6ECSrWy71ryD3I/XVLxbIvdLYxvPtV41y5NSHkVWf653kEuZKwnZ7GhpWfcHwNxs7hkLKnz/T+2BespRkPuVXdRTnbmBem8npYw1s6Ntefv0Aij9FlI82eA53Sl3JoC5RT1Va3Pk0vUcYNBxnjkF6pbk2VwqQJ1wSuI7Qe6c3isVwNrv8mTAysiaWycJ5rVxQ+69xprqlnguJYPJliTXRWxY96FbwVxlEYusgxpZl0fcx/dbFyzaPrTy31hTyt/cTFGT2v90KrW/tFn+j9XUL/Yq43g1humenlFjT7CmZndvB6wa7Eminse2lW6WS5gqyB1YaCWIc5l+AUbCLE/oFGuKexSrk4Lcp/VsWxasxxtYX1qI+wsDa+o4hg3MnA5yx9Y+iaxHaigQeEGGXHGA32lpEshAj12sqXjbTq1Zee1BFIc7Eg0Aa7q4l3OYB82NFC9m1tLqrldDWHbsNYmWHdTYftZHbnWIjyxqJB/6b77d4Xc8RIzoJzPZylM8J9Z9Y06iEZa1NZ8uj7BIdjOWdNOWZkWjlQOziKCeykzNtZYe6qMoxZpKqibqJa0uT8BO1oyx3RNrymlCGyJ9t8qjWX+6tDqHBz6+kSEGeR18/9Flf4B0ya4k6kZY08VOxu90KKckGfWxpjZn/QyJWy3yaOGhngznzT4kC8Caug46eO5pEwoWkuGc6kO9JFqjlmF52SZSrHl4zo+NDPXn3cFztLUtwWpP4yewZHPDn7NJZcHQQIy5e1hTCViIabPlBSJ1E5G4f8T/xbnv+7BMWEHYafxvrSn1b/x/Tfpifp2/7GD8rr6fpw5sCNanM4nKGPl/W5ttkbs1CymONmPL2gTlAs8Z1LiJWyLOtQ3U+GzYzxg7dNLIch+PCAIpRI2+XePjy95jA9P+Fb+jzcZYtujR3QCjKXJHluHv595ShiTrox6bTPA7nQ0VCdZ75F6ssThF1rq37wEdt7dS5NCTZfUdK4Wp2d3gd2ZcpFaoeENI6gNyrwVgTd2HffzONr0jYYsVYoAd4jk7fYSIEVHcrq3FysZ/7y7m+B2b7l81lZyLGYlNa6RZcNtP8HrPqAf3no0Ysm74EMy2qOc2S6yp7I41NTf2M8Kq9TSyOkbaxuvbrJBbPY6oZ9r4+HQX7vH9GVhT6vC6h3U7qKS4WLRly1zDGdYnPyXR6drCzzPE54Nxf8HiTYbvvzMdGsCs4C7F59kZ9drZp2CqxpMALZYZufZBhrnzSPKIOHjOW/JSgim0dkzU1LFzegA15BuLaDkvrc4yq/D5bfx8B0tZt6wYueuiVUckWVWJa13OngHB5lSQWJXT4t9YU612929q6m2F/v9V3K9/CUbw/3L3Nt2LIlm09wdyIKioDH0hVFSUAxEBzHgVBRUVFf30z6ayqvsO7npykrk6b/WgVv9Xqgic39l7hxGBVyzuMBZ8qDF7HMK77Vfw26P7cMpudRCS39wFl8vdRbDqqd4oNDo5F74DP3+9HDmlK/RpfiC8XrnMMgr4Bl4qMG4qm6zKjPzvFDpnheiTcIfw/287V+R46qtMHZ2/FHyOF0PurkNi97HWIem8j/Ci1/UUNTYNiJbOofDYQBUsPIRLCr8JdCKaag2T/PMgeR9eFC7mYPC2kshvzgg9YmnfahYnzYPsewdezxufVXa6mBcwOAwUPk1XKlO+ww1F9EYeKmONsWzW21MamdDJWxfe7haZV6JbJ0CeGq+IvRvSyBm9U4MX5ipghzjckX/NoOvB8jZldjgrKe6t6kIqx3XDxEy7U0KWr0iP+4xZalNRtJCx4Z0dMD3cXybIR+N3IezOhlg9fO1ptjt/ucPuemJofVUhaTce58doGTCfk0L2tzgZUv3Cqz7Ww4ZitnwZonOIStbzkXejQm2ZmqoaWxTogXHdcIXHDpjatuOq4bApFLkWv5UpTf+ZTunqYDQxfvzn3+T9LgcwFYXarRB565UW1/OB3K9fclnVgc5uuwRMfcboc0OvT2yX1/BCG+Qbr1doxIz7xyVHdNCnD66ps+3qmVJaLJCv7lfU9KNsUrLHA1FIb47353FbI3WSF3zZXBs2jNIP8eEYr28O8G4Xs9IpDbJjwRO10pk9bQLCB0On+IgRO+1uC/Iej9Z7HYOana6zOznz76XwJnE4ZWKxy0ks5jeFr/ywYg8X+S9Kq7AQXRtMbU41mLLWgSLeh6vKugLe1+u4Zy6GoTZlxmy3o1jTTgZ/rwdg6qhfKXR2AfKj7RPL5smAXPeTKN5agRd0qtCiQJ2UihfNcf7x5VmQVz1r7oViXbNZAF3K/NBX+EG9Tpl6R55Lyig25LLG8cV60SX3MX/Dv703FnufL3tazhiYak51YnT75pfSvu4ZXrf1Cces/OLzAzC/8uFVP8vem6j+PhVPRvecbRjymlyOcH0XrqoyKyhx/OLOFRH1lyZ7bD4TCmZuoXBvYv5OptrR9J8wNfvP//6n436/euuYY2+2JB5ZN2T+c9iw0OxkRCOvRJ8/Bhp7FlqrUy6YWrsXi1VVcyXbvOWG+LZjz/codcjOTvCK37DSmK4PE5Lb9bmQ0ymY8qWaktwlgnsdE+8nmaMmBPKY6AVganSWDQXZCzoRhO2YiGeNKFPKI5d7B8dfTeB05GRxKOT8wiw2aJwFOVcG7xWsq5pFxe0Gb2Mhj6khGOTntifIDXrEaz8sWWGzO8nSD7nkTa9hp1FSUpiGQeHNH37DjlXPpNiJzwZX6mvLxMLC96ej4qnSD9hspF6IWBzg+zlXYufGHJCz3ICpen8VrH/aWeQsRFmIa6JprBjAewZjtzZkzMH04GaCoaXvc54l/pR1Quie5LtIES/Z6qRYdChzBi/0FDUymeZvdugc8Uf5wdTxqX6I7LdnyMUUTDnv4Ivrc4FOsSow2acKX7hfvSeux3WTsCpGXovWC+TdaaU2jOtaRWJ54JzL8sLQ83oTSvfXouDjJMh/I1M/25VNUyZ/yDyKX83UcrhYkNjvb4bwXTDQGUBnkp1SKCL5BCobdCuf7PqNPmd9+yZ7NQEy/sqATh228PPSPBKR0MpCrt6aykb3Tkx+34AX4mVYsk0oEvIz+HlR7i8m29+aD2VulHN5G/s188zzm9Le8cxlfAgZm370IclHgYytBJXKdNgeCur6wEV/W1rMrHuM7PM+NTy/RMa+8FlF9qWGd1Q5mF6qKXqC6d647MzDnI2BPfGgCrk4hYuayVNQkvjEARfHyaphSXxckX97lorYVFcN+jDcEl/k0Mn9G/npayXn9vwDzje9FbxWHPSg205S8GoA3dqUzpYcfVhy73nC930cz0fiX+1RiDndSsSZEj3oZvhc0Livw9vS5QdT3nYKpt7385jszuSFnjGMGBsb8x3t1yGY8s0kMK5PE96OP6Uih0vovDhMkZ827KhIawum7t/0Sc5LfaLHzaOAhbV1w79rOfdeK4Hzm4JpN5kDKfe1nLavn5DQz2BqrwfJb2RKH/1sLH36j/EbjKb/pjw1CZ8MXmBWKcKdDSvG78+E0g0vCrE+mfBmo8BHzW15IQ979LmEJRdydtODwqkILNa/pzaleo2auuVBwxz/GJGXHaBb19MwZye/jAn6B6am9z6YmVgfCg+ff5jS5e1FTsagE9kZeWRhJX3yz26uiEMfnzfZNZLie+9geMZQNVluHBklpyRR0AOqivlwq+1vPPCOQWDC2/UkvOfAQY+oluuEKXVVET2WIXT2uaiYGYmCYIrAVFAPajZ5D1eUtPlRTia+xnzD2VB2vB65J0YDYm5uncn5VoEhb87AYnOR9yhR3kkhti7+/dvmMX+oQ9e/0HA2eDs5uf3ug8v54pb/YMrb3H1DcrHUWV/H58WXUcR59wKmV+lsRAg8L+65582ULfOTRdZh8FHs+K0L49jXwBTtZeHdrtB5e2u+kae6x3aVFZgK5aemeO3Uiuj1kMeMb/v7m7fH9XVeoma5Vl8pWPe54TW+N2Wyn3d/MOUdE/M3MtVX9J95v9mvmff7x+Wpo3Y2kKH9qhC7YVsD3WdMydYCU3SGt9L0HDpV+WDKHvSnbDypLmRb/YPi3QIwFY8+yPQn1JR3PGs1o50TUtjO+/Wyc5gwZqMiklnAwVhzmbLzomko+x6hc3x8rZiyvLVzdSbIY50YeeRbmT0K6xze8HBAXgpiS5BMbweDb2Jmsm13aOD1PpjyNGTspeNcKOt94R0zQg/YnNETku2xAmPpTbC4SCry9zxQvI4PptIPK4jWaWDwmQumyEoXFHgmekI775dd/PWaotH1aMgdg9f7KlpJnrsEU1HPN9l0zlSS6iLhfL1dEZsuF2voZojMb6U4f/O4gPfs8Ifh9bu3gF1N60JutPEUz6s97QdTtl9E3Fsv4X3f4XpI0VV7Gd5ArpFHK3dLxuT7Kci81sLgPr3/Zupp9S1WzJo3ZavVUREiqxh7Fc6DssuiLuSuP8L9IOS3UEyhU++HqNj9Bu/6F1PCnuL+yXvVgTccFZyn6+p3MtX7yco6Tfk/plH83xTt/9mx9GY0nMNbTSou1kswRd1ZROmqLrjsf4KKzbalB+IUzr2Eo8+tq/xM3K0OhaeeTZONnr0dieMGNfXN4MWuiQxIvi4l51eOmupoekT+KOUK/0R4vze23uR+Lrkhvb5fQXd2NbxgWhb8G5vQiZWuoo/b6LPyBB3Ke1NB2cI+GPI8KBnr9dcGdO4BpkS3yqFv4ZnCUwbveMnQA4blLKZoOay4d76uiSklyEje90AR54csmbesT5RY+wA1PIVO7oMZvO/sCp05d65gIl2Y5G8PYMqOfNSwLAuyVzsw2FxWJvO3pgKvNk8MkU7BnO8fTaLPCD0ocEzo4KyXURCt74pMx0PBxsPmTNJZeshLg4vKjskUeY4PIkM271XNPsFTI1vbPxUvC9Ya2y33W1pu+p/C1ZZgajifvsm/LKByagnvTSf9jZ4Qw5tWov2J3b7dyVvfay7Hz5HZeucK3vOZG3xZqyVrZuJC/HhwFfHQexqTu1JHnu22w6CfIPiNTPW1n81LN/477Pd/o+//We+32vVmJKtNZYhFNwzYsdML4YWCkyIfFXRgtVcl+cUTGff2XuhskjYlauR4KMTHhfcordSCDq3gz4NaK1n3EULXXl/o1sZGTSXPPCSeu7zgp3VPZyZVb/TROZj6bgcVm9DwQfZ8BwYjgTy23pRfiniWc+7WZslumcpJzrNM4cpQnbKuCA0SPoP3EgaOxxbnktJd52zI2msZdMKW4Vm7h1U1BBNP/UK040HhnfJzzvITO5G83nyFfwscfzCQ8L5fFz2htFDjqypckbuy4T3XJRja1sEJjFp+ITq6z9hGBgoFHT+G7llgrnftrcjpxuj74oDrNep0Egqry70Q5i78m6nItj0FfPThjZukJPtQgqnAB8OWsRtQfHOf8IrjW8Ps03ILZOoPd2Vak5Gs6xfFO5KGJy4evLPSvCi1tsdC6sN2Xv1zXZFnP2v8uxwxdjGsK2VOmBti3GMl+3YYjt9rXEWutJ7KRNyMKdmkBbxoaf5Opgajn82jYH/IPIpfPUahuOGMnKt9VbzZeg2mUJTkKuOT4n1iM2fmuJJkX4bc4GEgddZpZz6HNgdTdQ3v0VfPFsk4hz+fh3j9aTzzSHSfhSJK70aseOshOfcHMnKtSI09fesFr/NCHz2pq5L1Z7078eQNnbgf4d28A/JWttQPiqReAN0Ma07eMwJTR5ehhnRnjozPEi5cAZ3KksUJ3m1VKl5NVcmG7BOSfK6vimT70GTjSwPv9VwEXJ7tRc76pnok/piDqcqB9wyvjkEy6xWF5L12Hnr4WRIdB3khV8bAZMXZOhH1Ih958gOm6lnzpWzSA1O7L7zg9Z0ij81N1Gh4xvnfUnhnmYt2Xkp/bTF6BCW5pvQKEdaXhpm3vCBOVqj8YMpThsiPs+HTkN3+umY8Hm1+MGVvywTE3dmTnMCSBjdreOc01Z7w2tWxnVKsTZnmzCqKi+ihIG/edKaN4fXaeVCGvJ/LnI2c4Ex+2XeLv5laqGPyQqMwPOVVid/I1FD5yRiFqvxLf586DGZTgvW+ou+1D/Y+us+AIDWngq8eQcI2gwBMFQwZd35ZaOzkTwuS9gTe7xaCqbSUW4qKAfp01EXmXVYLib+PYEqf3yx4myogu8fQxs8P3NP6KF4khwvksWkfNSwPxxtxL4NOaHvkJ89V3xTFCv49HcHvd6YBp2jiZqhhT0xZcpZzsr0U3svdoIZd0S6VXirIb4uW6cpYB8Tr27XgL3fN2LZETSXOIOD8US8S9sqSnOyP6hf8MIH3XMLlQZcCMJUPB2BuvFhQnF5yLqa7K2P6AgxS+vK52N0HfzNFn2WMvJhDx7TTbEnCbvs+u2gJi4fDqNXl9jfnJ5h+BGpBwU33OO8E/ZpFB+Q5T1dCnN9jVbFuM+sRHwe1woeDNRj/XDa0Gm0+hqOotWVMNklNtBECr2+Qh/JdXsOLb45cDkbtc6aSNk8+6FF4yyXymNIvL5SOE/SsVVfN2UTTS1zPxi14uVqojFfNiER+xvedhsHvZGrU+4lOqcofMi/9VzPVGw4nFMfllUtNAwOLz9EnGucn7vViLWAU1wJ+/usq3J7Bj89cQp+V5YFzuwRTWrjYUMaLwuB5XQXs4ISSvAH6vhjuUFPWiPmUqF94x5cKpm7v+knJ4QgdchPo1Ct9Xkksd6jpSevd+rv8Sa42B7PWAMevz8wlKoys8GZjpc3wvTmRm0InnAGY49Q5EkAsubd1wHRRzHz88xDn0+5Uwvg1Qd7KJfKT7ZwTtp7rOXnLxuf8Kds5svlxDt1ZIV8cTD9n+rPDyH9lbR4J/SlT3eZIKGify2i2gi5L9iF+8mLOzRhMcbcDBp8d9KDjBec/DM4h+ePVDW/Rb4y9vKbNY6XHZbNa1vCi9RG66oecDz0wfYpv8JITjgC7ed9Klj6iNc2O63+Yuo/BVLz7CEWOJmBqWUxrEq/x0eAHedXZ89Q7k7fvPQy5Od9Utgv0c7suAD1pdlGTdt5GQX7Yd7nIV+eG8Zs+Iu9onhS+Y+bvZAqu7idMqX/I71O//MHileiSFN2rIXtuaDHDDb12LcLJ4Nsa19yvkWfs48UtvDd8A3v1Cbog+IF7yiVA3wycNaWBgfwVTVFT5BwFvI8D3UrWQ8bWF90nb8e5IeYm3t9/oc/GygNMrYfXnPl270puJ8LraYn8VJ8t9OXF7MDFcIEMHcaqQ3yRZlzelmBqWd9mFNIoVgRtwVBz2OVE708JL3gAgwXH9yd2uxpigvpi45dVkuCzwOBBusC/D4IDJbwGI70pmOJ8h8/rDvD9X5trwlQb+YqPvdzwhlFfZ+opwOcv574h9f5qyg4HqyE/2MVcGMbVZN71w8jeNyfOx3E7V6uSAUWr863w1g8wHT/z0w+m+LDykPfi4Ejuvt0w4Nht12eNbl8KTlPkoUUaIu+t3DWZM6NRHN2A9+s7YMiPKzCVqPAJ4Uxt5/P1wdSaoFNWD3nSGW7uirA05DFvxZAv/fFB4ZnL4DPW8BXBnbuGlzqLmrm9ZkhubeF8z/2KfiNT+ugnY+lq7w8Z9/vVOrXIkw6Fq89Fkc1mbTKD9SSJenVU+H0ObxBsm5YpA35ca+f2dCbI+GHUjsP5GZhqnOOasmZ9Kjz9YxJTjwt4tZhDt46bcMrOpvDIPS1cxctZr4H3IdTIAjok9XaOar+TnolG18IQ36jNR1f1Ttl8hc+/fQNiZVE6FMydzPDuUaGxndeboS+v40LsWx21j+GB0r0okCf6yAfeyZGUpVOcz4VpGnu8tZIgtL4is2EP/34QB/LSgW+I7AKml+1WQn6VocbG+0HAxGsHb3m4oM93lp7G9A4dSMR33+Cj7B+monUaG6JbQ7fUamEQ1btT+3sQzn86uvmUXaL2N/SLprPrGT0oG76kwvuDfskufp2T+HxCQz4OfsnCcPEh97t7KNLoDBN2HY3MH0y5C9cyjeegelC8UQQXvRQ+oSx1/F02YKrSrhqbqg506Ny7F3J0Qx67jAlMLbrQ+dADU/t5VVC0aFxDJJOWKSUYUtL9QFcJLvn3MTVQf7Jnrab2//vzlPa/ZGr0i5kajzVkVkO/FPyZwqt4l51AnuodCy8w0McOY9VFnzThxxcP2bB7YR7Rp1XU/MAAU4k9M8mvv/CK5Q6vPysfvN7M4S0m3UqDDlX+30yxNd5/CawHhXV0KER0WOVsMYN3SSZTZGaHoDuWUd7INt4HwztvNWL3SeJQ/NYyg3/GisoG2WJK6aaJuWd3wFSi3jIKPjq8o9LH60/lWlCy0nA+s3YtyGNQF+QepK+IYyUFC3ORUVhK6M4pwfFvow+8r3Y9FbIT+4I11nFGCXuiJqtnv2G9+fRAdp57ihwsBlOWJs2L4tcyghcTyFv5smWwF54Mr5qiRvWVgx4yXoMp6gYaiwbakexbJpEfAzC10rSceGmHhtiNkN88bdEQPQfIQ51zGLBL3f2bKep/Emb07+xOSdCufT930dOSWfKgyPaPyGv5X/P6O9DBdXSHuS5vFZumYCjRFPQsXouAxfvkiL/vLnqCJyvmuo1GwfGB800VzfqNTPV6P9OpwR+y1uNXr/OtnHpEvjheuLwuoStpR3IifXHk3kINTJZ1dJfsTMCPu0vozKpUc5J+CKYcDX6+03RW5M6XJ0NyP7AYCgO6smDtmr6RprLVdOpR9BiDqSA510xZTR+UXjPc890MNbWz1gWljyl0YkVmwOZjupJzs7JCjNrP+97aqU99IwXjXzAVPXZT8tZ7MIU8AF35OClxY1MUPM8rvL5/5BT2m4shrl+zZkZTFkSPm1/Iu3ImNqu1lGLd8MC4h+Pfu2aXnHbLN0+/DYgtqtkMNbsDU6PPsmK7SMsopcZT+PV70dl9nr/J6ViRIjRrwJi9D2fEo+1R8awnrlc6WrTzPrKq8NSrqTLdU9GDcDXAbAWpHtsl8pwhwJS+Q55Mzd2bopHx4HxfhuKHThm7Et7vhHhreK/qhh52F5xfP1JlXoqekx6MoyFf44HK2HkBZjvh3RDyjjw2Dtp5IpNPy1RXCJafdeTBme4oXmiewZSlDkh2jFMhpq/qdzLV/8njF8GU8d+Bv39TnvqGbd9ixaVduwCvchvNoDNFdDS8hKFGLrruQKeQcb2606vY62Pl6MuXTOH780Bnsj9cUuKjT/PdozLZS1sQpU8N+YL3gobdVpUkOYJ39Oo33t9h1p08Jz1wyQ5+wo7vIfrqBd5JvNfII8hPZ7LTNbzeZ4Pjr03VJpGJtBCKXaisazpT5KUr8ox1hTe9K52EPL5t85uC1xtmx6XApovhvd9VxXhfnMidnXzOGwJTqmhSStcjr5CfL47vhqxDyZCfDBEfBhY799u1+90ndHIvLiXrHauM7HnX4+LczoNYXtqxbPcdteOi8ILyi3wnnAa6DmgYm0hHUNQ8Ki7jEue/tcAQrQIwNRz0E/Y1qwMYGQSKKAIwfbJ7L4os72F4WXIjpgTeita3rCmcx0CfGnoY3EhoI2HwxRRMVTr+jnQnV/hOXalssbzBSxabmyJDb5gzHPRETv+C63t/lgL3D3kw7a6cQnqxLJlzaAYUOiNcb/iA38lU+6vP/z9T2h8y3+9XMxWqJvpW6pwVeSzh1V6HM2ryMMoVGbkBY8+pBaaC0jWk3IKJeoCasAcsU8TZXOlMiY4Liv1hm7/amnJ7a5sST8ALfW5BzZoNE2S7JZg8r9Ann0pzozjfHVDjVrufw+aDPv664vUTD3lkW1cl8WwJXdq365nu18aGt7RS1PDBaNgoX6Pm5yl0wkrAoOk6MUW9C3TuI8DUfCjxfac5zsf+BCUrdHYkT0597sn+wmLOWU9J7K5eIXS+Spj/FGNy7hPoTFGtTHYKnhNyDCgBah66shgkKSWPPRi8eWDqVLXraJdZBB0vwJQbnKckI+fI5XpgTllwhU6KbF4ZYtDO7Qq/BK/3hYrz5wVtqrtu15MlWlDwdAum4pdTU/zc3xXeHIfQ+Wt/SQal/zDVtPPKfVlzhQ+X8M40rCvKTlE7r99umdJ2B6JxfCvE57BO/mYqvx24F2aM2t+9wXRv7hSCvxY5cxasj89LoMvXF67X72NqqPxMp4b6f/73P92L7Fcz9TxqffKe/XMhk7xSmTx0HMrMU17IwK6mrFmrRHa0chQ+lwv0fZUdkD92WcFHPjJytHEYZdb9WMhcRb7SrHAPb3FFjfZvWsWCaiooDXSXy0uFPll3UCPJYAimuoNrwHrrI+756HBUZHCBF1Elg67kaspF6qBGD5XYU8Z1/C12vGHzbjqhaMJiw9uckd/m809EYrpGfqsJTH9XMIuiMHE+a8MsGe80ebtvEPLTc9GzmL2mhJwM0uYdDejU+yZGZPsXHN81wNTqanWR10ZZIbvXS8B2ozylrLfy0APuF5XRyKp/MMXvy+uUjfzdhLzLF7qer3H+t9BxyY2mV3jdBbwnnzYHkruj5MKLvYCNV5SRe38HXNLnmjB99qlJDOiO/BeF5g+mpuuw4Ta71lNjvxdXCnsdrkhxgnd2Z3lFYUfi/myFr7K0CDOKDfXGeVasA5ZW8JrOeQ6m5i+V2PtVHqBrO6fwlFzmjMZlj1yyoFNKaP5Opkb9n+nUSPvPVvrD/yVTv3rcT5eBSn43PnMZ9c2GSTck8m51zr1u7Ovs21oXP3g7ilz0FiW7v1hGfHBGzU1Xvsa+0zWYuvWOnC/nqCljut5T7JyOhfA0DQz1dejU3UFG3r1wTw+hVZHbz6ED1skHU68O7rkFBqUS4R6/j6iJpN+u+TNfyGvLwtqTvYr/YQqFN6FEH0WKt7lrxJbLc0h2MG/HGBiOP48WNrmD4My9kV6hb2sVmHpWyEMyWpjMGVGMfJWDqeCzghAnuUbRV4HOHFY+Y+VK08k7RxkXw9VSsKXPEgqHHc+Qg+6lYcXWehBfu5Eh9q++zlIl7xKvbkeDNyvo9nOZOpTuzlfo4AtM74R2INdspMHJBaPcyTNy0l3AxUmHTi7uszuJibhzXhU3xsbb7t9MOeYeOoXIeKWgXICpYNUDozcwlmmDvOCdk9+whu/A/PZ+MzzrMhSsmbVjEhN54GKvlRYbJzheWq4ceOv7ImFUUI+i+RpeN13/VqbGP81T4/8+nKL/b2Lqm2sKBc7oDG/31Go2Ow9tytbj3JCdm9/Oo57aqNnMgddbnUuWc4F8Mc4y/oMpS+0Y5K0V9OnOCgxcOmuL5AkOSNYOmJp9TXihQd81xHaH9w8aHX020JFXuA+divVFRtF0AZ3rlijx2Q26IqZ2Unjdz0Bj9m66I3c4Tw3PuRYVi+R6Qqk2igpvLcEUD3sBxasA+e3V9oBin+7JqaqzIep+AF1Q85xiUXqKHE7OJpuIPCZbbzzkpWwQsLurD8g+tPsNHvlgyob7akRURZnBWXax2N7RE3L1kWeId+k1YMh8EKkMTH03ns4+dzDoJsO83aMT37dcPomC2fbKvckgQA8xW4bCmTRkc/EEG9RVQklhgKl8Dp26Z4sbpcbyjjzrD3H87nxJ68b/h6m+bl1J9HRe8MMB3lu76Fdy4xm838cegCn1gzzJdhXybbu/4SOB13NmR/Ss81WFlwzb+zU5gyn7fAZTialSsHicDBn0cb1/H1P6+Ge/+f6HKPzn3zSHdnnQPuR4+1LhjopMTww6410XuSEe94HKRqJEnhEjZNxvAT9+uSOP0HyHmlM/+PdHNZuTd++ipgYxaio4he1+efqRe6yjIT+8dJciNXDBXIp72h+3fbczzhS+Gl0Fc5+LlKK3iprW2t+Q3603crJnYojxGN4mn1Y78udBovD+1qhZtocuyFGKPGO2XjGV0idpDU4GT2N40dm9tyO7JpzPcIomz3sW8l9lgKkmWDBmp2VEnp5AdwoHTL19q0dJXUBnrtEF+fCWDCkYDpHnRt+lyZYvLabw4khFzvV+zdaH+kHiMw6R15YXjan3ZET83Oab+fWqsqF1tMmbra8GD1/QSRky6EhgC0Vcnktio5f+N1Oys4H3HNryRsl2c1N4763pbDWIFsR0Dd7PW2x1Q3/kFwofE16Ivgem9ovkQulwnHMejQY1qzedGExnVSE66c1i2rsdV7QyMLXfQKcm+P/kmX2n3ZeplzD7iR5qbw+4Xuej+RuZ0lTlZ3OT/pS18796LH3w1hqKvGNZyL1lVuzdkajh4nxQxFC9Nmz8CaBTfOoUfNLFPdk+1YRo8sgMr0qQke1qOCN5zXKFuwcw0IjZlhDN2rUSS9SU2itd8uY58pgq8P59Or1QMpxkikwiMBXNOinZomr3ztIGOnu1ezlTfxQXcj7C8V9LYVGYfxNFfBzolG4HXYoHLCqEeQsstlh2PLKfKvLbWsXxB7PnjtLYLws+bPPWWDUP0DXPK7zFUE7ZqrAikpMedOf1xfHXfq1SGC5zRV7atRi8Eho58Q1e87m4MPbqVfCK8iAVL5x4NRsxgvc7i3+Yujv5iDJ7AqaKD77vbNfbk787XHA9liZ6iDZFDzqkQuF56RGrZq2XnKe+IvUndLrflVfCpbkVvClN6PJj3j6eRm0Mpytj3UjQxigNEZe8zgs6rxj4239Ocy6DeNXuxyEjSux2bYsMhiajZ34g/yQyMLxVTbYtwHQarsDU43gOmH0XCiX3/lERtfc7dUrr9X+mU5M/ZL/0Xz0v/bUNXsTfAWpw68KrTTs7i4J8cSg8W2nXwUZT5BnHdziXEkx8RxZqfrFOFVkPVw07T8BUVi5RU8Mn/n4NPxvijZErnt3V2mdyTh0Ksww6V8zx/ovaXIgfEtzzg/QFO1ntuF3a7k02hwqzV13H8EpazHmaIC+4nCwcf5EUIkyKkhnrqkOJwiIuViF0ah19JLxiu9a9n+H42/JmUfzwS867QzCnG01GgpdeIbZeu4fkoY4QEAdSEcYZTE2PuUJp0kU+sc/wdjM27VPIKjAcPBc6ey8oIrujyMITaBJs5Cc38l6XkMu5uVTZ3SLksVc3N7j/QI1n9RE9ST7bfXjHpmDmo04oKt4C1+ftWSwbmdCV7tcvZOkhz2md4QXIxoDG6Gkqes6S0dRyG4Pe6kMzQl0/k/h2ucE/ai9nD0RFCq/8H6a8yywkbyIrQz6Pa4bvy5Df9mf4gPVXZcxywXTcv5PiVY+FYHst/5II0IMkKdX0NzLV1372m+/0Xzo3KXKsJwUDteRywcycdffQmVhYyLheAKYWT4KXciaOwWNvETDPQB6h5TUthP1BDa+nnymlVTuPu/lea+b2e2uSi3ad7mwY0A+mRHVx8PekF7CJVZ4pOR8z7l02qOnn9hyR0/jt6zV4SbcrQnI9GSke4+3a+mS6JWJFUsjLRimRF1T9xzMBxHICZtLhWZAXnuEdnQ5q7DVLty0FpSHkSTOZNQNT7kHzuDgOSp1FOFuKTjNZ8P0STBsf8aF4c0aNGptLzY6u2iPuazjeXJXQPTIjCqdvMDWaLkt2YVN4tc4j5J6dgcEBawbQqQZe2X4NKjYeoyfZHePCOR/h/Lu6FVNsZwI61O5bZL/gPZ0PrIBIaxw/uR3PlHpKpXjdm9b80KkfTFlbMOUYuF5hNeOGd33KhJXjuiQ6rpF3+wauz5gtArjl3lXxFifksWaI/Ja446zga6a22/uhBzrJgRR57vSI7dt9mBxrfmzndWi/k6nB+Gdzk2b/lan/7ZrEX8xUZ8pqisywNKSRIv9c3x0w5X8PhlQzv2LbWdkydXLa/ehkwDIBHRErE3kjIXidWBtOKJJ5bnjGaFWxx+5skvN6wu93mEksakvgL6b4meH9Xa86k02jDHngeSX2PM5QY/dlzr2hjzwS6yygsH2CpvjkqNGN02yJ9zcJl1HDczZXSp2cZz9UxCKqTBbuOpwCbh051z0wtVSHGwqCVaGIuF8xVi/a35eSp2d4k5JpbHQIAvL7d8k5U9v9+hasIXvg4PvCsJVscq/gjS4r5DlzugBTVz2keFlJLgcemGIjtSJ5moRcWPt+w+pL2SPvuIBXDic4f7k7bknIz8WQmxW8Z+8boKZnvuCyKD2TyQKM8bnic6FeV4LpnVlJ4VitFGG/zfqHThmZ/VaccrxVDX+ulZSYLjck9cEUV3FBZfIAw4cX7k/k9XxygvoKRj/t3m2OiTz6SDPFg7WdsjBVoYsDHUwZEkltX1foIdkVur7aB7+TqaH6s7H0+R8yN+lXM1VGyZ3ETCkUPqm0gM0viw3RzssK78auJTMvGpiyh/Dj1ecsWMfW/mZK3Bv0yWmZd8npZQeFd/a4x/2iZ5I/r9BH390A/l6xiFw2d9r1R+iTUitLEod7xuV7B6ZeXhpSdp1BJ1IbXi8XjU+pTfB2u69fMndcgpFvNzHkXio5K5NyTHY9BVNsAaZS58Mp0qdH6ER+rdj15qzJ0wdFIe93c8rYvt23aRt6Bm8OqsbSjHzK+p5svSWOPzhZb0oKpV3bMe3nzB1Bt7zbKlZE+T7D+560dqzewesvx0vO7KzdS6w7Cw2xeEPXzqdEJSnloZDOfABv+nTa63c4K8JaahajA65XFI6EIdcz6NSxhO7Jo+ZzPlkN4I2zYUHu+FoVwtKrinnT199M/dCp86Ms8P0bbojVGz7hglgG3U3QwxSOnnOyh7hefvfKZZ5qGntqNfLbc4ee9ZdOHUqCTuIeFz+Y2nWsBj7COBZiPr7qv5GpUf9nY+nzX/Ok5z9u3I8aupHoteudxu9AsE+8WJO79DID/n+AGtKm8DJbD97v5EnBtloTkbAuyPB/MWUEiU6hsm3X5UrUlPKWK8ruj4PiwfGbbOgworSzdLg30nBPh0MqyF5s8flf0ycW7Gc+vGAH769CeMddk3vkahmYEZ/2mWkxW1NWUGJ4sq8k8JL6mMT9A51gPY0x43B0yTtUuSKGJxx/ML6ZJEO/QJ66DXTGlmZC8anNT/uq1Jjkmk9Rx4TuvMIBMUsG7TraA45/XiwDtn2xN2WjS8y9SbeHfDnPA7KnZ2nw7t3L2cZr97fYLUOD232vYlOz+ZLrW4dClBtcrzPNNpQaOzAVW6bJvns1opT6whBN2j5XZEkhBdNOu36rg/NXRumJMrGruPcdmuUP77e/v9+KfTs9VGOwCnC93pmr8EQ5B2y0McFgbwhdbNR2XrvlSCJVuRpSO1Qqc2SZUjSSuL7dj6GzU1eHd+3vCAxnPesHU1x9Q6c2/LcyNR7+bIzC+EPmJv1qpqKBWVEUqQW81xaZuj+9rdH3Lim6YGeQMH9tbsm3ZOvH+xJeboY8EGxvKedZhLz1WiZj8rUGffrQRU2Fy1u77jWHbrXT9dh3pNqUrA4O5/fVP0yRY6aKd2p8iyXp0CM+4W2NHNF3DyNLEG/GIV5ft/vAtkyljy+8WMOLhM2f+YiSkoMpI9faOaxDoiC188LjMzD12LTP/aB3YXirq68xfQPvk+kHqci+XqrMjFUcb1Oja5cr6FSvrGvKpHsoPHPhoY9/1Rf55jI2pHuSOatmSUDypgvF+xwuyQ+m4ukhRNdfgSkxNT+UKZsD91wP3/fpQCfFKz5zAXmDTkhcLz5v90esn96ULd7IixndfcOze21PeZ2P5K0ulcHDeVWy2MwMWtbWP97vcdfA3PHsFvLawCco++RE/jP+hyn2GUocaHxR+OVuNuz8rRKS8zqFlywLnV0HeUQ0PhCXnY80GbxBQ4kyPRbS766038iUPv7ZWDr77xYv/6q9yG736kKBtQBTA3R41lMWJqXRNzV4p31uRTRHnvH3a3iHhQnvFpjTkNrBYUP0Om1+qqshRc/jgUuP+Tn7pOGC/BJ9W8YVMvC0KG1y4zd0blVIi72movzBlGDPgcUW+cwjZ5qjz69br1cNdE72dR22a7/9gK10c0100+HF/mJq3LGGFBcBmJr38flpf0YUdybIY+EQNU2TdIVMfj0pIrquVJYsm5j8IpGKl09ghpqgXc/l69IQu+fVYsFc3NH3n2DCypB36k1Zk2v0I4Xbp0XCpiez9YovMDXdL8G4pV5ITHuBIm+nftmuNnuTnG0OhhdfVwHzVeRJ0b+dDTHyqilbd4OQwtzjOH7cPqsnM6F7l72nePoeea5p1ylH9vGqiMeqyn8wZRzNd/FDpzrtPk+p/XQLIbIevPe6ORE/KegBgY3rRZsdJ1+2z/tyR1rN1nae4PO36Fnxy4AX7CAPhlfolNcZtUwl5Zu8NDly0bv8TqaGqvoTneopf8j6qV893+91pTM5lY6+ro4Ci5XBekVp2k0KkbTzHH4wZeZg6tE/Q1c8FlAi/ETxZm67R0lUa8gjPpia5KjpU7NYkH1co0bj40pnm6G5J+9yJ+UHU0wPTkTrMC287mLQPts0leSnvQMXQofX83jtUrq+BIW33eH4u2q6Jnlp4kL4WREwr2ZD8oo65N7sgLx0k6FN2eeEzP6K2zmxTW9J5Nkn5Kno2jBr2j6XRBSy4MqXNSw9lR6FcSXhJQMwlb+TG5FyxvGnBryZ7+Q1RedzxOW3A6/blGCKz4/4hHHaB+MKehCAB1OTalmy64lelAZ+psieMQjYrHHA9PdQ4vqoOP/pXg/g9TSuyNDtT5leiYC42/MUMe+2TO/aZwvx5FrI7llL2GHuGrRY3t+FG83AVGSaRxK3uQuvaEKnwkIHY84ATBmbVcmipsOJP18XjvtjVkzuE+TdT+sDkGU11txq5EE5JzDOFiazOuaLaKUdOd+1zwr6fUz1+j/RqZ7yH6LU/+k8il/O1LBCBr5nJ8V7j5D5L/UaNenUiSG/HjJ0ss83ZG8u6HOau7CYt0/+ZorPE3i1mdkMKNpaB0N2T+jTYv5hJE999O3g0c6rOKp7orsJ71ibYCrJ6EhOukjb9Uy+yeKwXQO57uH9Mw26+LkJ5K+mbOeYpivBjmFpUrTqxfCWEzAVdk2N0pyHhjcV0IFome4pHNbIQ7MzGCznzwVlaffEOb5lzdgigPe5JJKLVC1rZuamJPG+C4UHe3hPXYiK0qRdV8weUmO0oDvJ3jky+M6CLtNA8yiZpaLgExN563gSZ8rWHzD/DvvImxdREyDJCsGNq2j3w1gS73bKQuzf8J6dKXQi/UJjpXeSOit6qo/PH3vFD6bKpTyQaKwrF+Wp3c+jZWr/rP7RKeFoR+L+Bkxt/TOxcsCOROcSPuDJ4HVjF3mST74XLoIR8tjIruF1e1laiK6ETmn7aUBhsiNDBqVkzBLwtmlhH7mMDP93MtUf/mQsvaf+IXOTfjVTsQ1/nnh++wyzFZjqbVrvhoCNfHFBhs9LfQOdMomL8RfeQZlCp4SXJQV37XasfSh6JKNeVkih+YLVt6NBYuWiRgv1Cst8w/3MFgUVXuKjT84EasS9zVMuvHxgsq7jcHjNAn2+addeHBYMunOb+QrfX5B3qEsrSi52zMWiD7+Yt/McvOwTKGLaztk9n3s7SrLWOxp9HP+qnBkl3dfJEP01mC8dQp5Z7qXB84L9zZTsQHf44objzwLojlc8MsW7jhY1i8fTikIOPRDftgcM95WkzPDaZ9rlF+TNRXMmf7MKONcbL2EzeDZKx5/MkNuV3z5LB0yHvgKmtD7O/ykrXC8KwBT/9DQ23NXe30wFCZgynDAjT7KrIbbnSrDLeTSn5XvxbmdOPRrDyZqconcHTPU58mg6DnJc33YdsqAV8qsXOiRf97MiFxsNXjRKIsrqGj3rqRQq0/tlAAYPtuINduf2N+AEeXH3OBpi+PDV38jUYPyT33x7f8pz5381U+9dO+cyU0/cux2RqR9ivSBn/4kU79CHNzsaGnTKRF1Kdw2m/vJ+lC4T7gHCkukLpqImthmXGYOu9LXFnPj6nqGvDv2GPWvdItc6UMG3lwVj6mV6pHCbpVxq2cqEd1y4lC3R5/nsAJ0xhLanuD/1C6G0easj9BVlzjbmXrQ0BEun1j9MTb5XnalJxyLbaMeyO1/UtFnNDIpGy6MidwryXZKqAUmng/z0lWrNmroSlK2YKLwouZrsZuTwvt0hvu+en3P2rdQryVUJb9k5oAaPMpHk3nuCI1/2BTM9tSReudDR9fKSsNyo7u16JnhZY7uy2G6Sguk6LLlMb/CefjfxKXRhtTxvs9DYu9/Ae94Lj6Mngandd5FSos8v8MZw0ezsd+c/dMqdXuPaOI3KnALauYa4h61PeNc5uQd4P54ZYGonF0Ti0ZwVrvTMBLrb/kYttmnBj3tDZeOqDnC9uK3w3vc8ZdtB86TgNDka3MlWv5OpofqTsfRe/w8Zo/jlTE3KAyUOB1PnEPlENzqMwscSeaLv455f+2xNNjuTwcc+vMPlgZoQ0SPhsjkiI9dTTaGIDdDKbVQPq57t82IDFX/vrFXDvI2Gmrf2YGqs9qZsckM2y07tczmWJnQiunUcxJ8q48J5wGvKV2khQ6e+4fV38Gam3ixJzLLY+MHUokgG8DLXQPEmZ19nr126RY0tkN8eR+iqGA7nFC6Xx8JzSuQ7PURNuVbwD1PTcyMocvqCi/UB3pOQHCk6bPF9B9lCsO6+PBO1a9s9MhZTtq6hMum7XbtuTpfE/JNVkmMz6NRyAC84C9SK/ChIDXE9gFFlf5uTs2rncZzaeR11PvUpa5dyyIu6UNleVu0zxWdgyvni/I98mOB6u5eCR6zdf+PwmtNsfIH3+37ixvAzBm94YY7iLXvoabesnc/36R/wfdpx2aW9tkke3ufC26RBwr5hFVLQ6cEHdIdGwwwdx/fvjV1wvsb1337UJ/Jb9vuZGg1+8ptvb/CHrPX41UwNV1VK6ULCKxVD1Oh9iD4vu/eQI4Cg5h5ZZUIHDvDj3YGcsixCxhe5h7y18a4lu13ZB0wk6It8jD5t6Z0pIbIjI3Or3X+8G2yRn07Quf0V7//sURNZdEgU8e37jHUslHCatGO/jwOYHHbFlvxp7OH9GWruL6ZkHYGp/aMgZu2qPjnRJih4px0LHk+fW0qnM3jNvg9dG3Y/M/LfYEocWi9Yx02AGnwLxdO+ZQWGVE5eUAkuk8eKsdsG3lcIBV6JWYtWh4OSYt4+s0C8Sni1F5iye6UwhHVfWqy7RP6Mk2lgeEPNE+yWqPCO+ypRpIlrwfrj3gz551kovNv9ax4K88kZACE+nUjoxqCWlOxuniGeKc6PvY8xxdbmwuVkbOJ6d+4z2szmb+5s83FjDFz0PFLGjsKT+myy+6Xd9ylp9x5YZvDKRbuOIE2cM/eKdu+2yjbBVHFIOd/MlYZZL8v7wZSEfdfZ9qHVFG/q9nnKz0HzG5kaD382RqH9IfvQ/mqmzs+knY/WrlHLPqjR9+sM72aNUbNRPmDsGQVgahnCj/fG6HPlCfeIsjIxRLlFRvbZtCEeHtGnRyZq+nO8TVGF39SQzRR55i+mgvKFG3o3zn8zxW+EGuxcwNToObPJu/CUewcdTM51c0PxIkARxnvU/D6oluRzLzbk2FCIPftgivNFy5Ry1ZhjpBty6j68Y/cCnegcbjOS/Xb/O9pBt2qOPBEOMzBlRmrJwl3ukkhm0J1nBQY6T3ir+Nrg+1pdprFFnwoSHwXebnFUG+budd7OUwBTh/kF50daQXQ6+IrMC+SrU1CfyWufRyW+Dx/n1wynlG3dohA741oxsdFQ07c9N+Q6lw3bdYQgN/Q8Q3738L52voNXW6kXw3OmYKrpRTPaq8c3t8fTbWOoh+QA7/eCTvU8MF/cq4zIPkGnQqPde+D83JEU6tmQzrrdn6M9X/fax/l4I14zO9TRA6v+P0xtxtSuVTHBVNj7rUzp+s/G0rV/6bjfbj0N4eedo+Ilsl1j2HfgXeTQL7jtD6ZMeVYrshfw496inYN6qpDZKZ8nBtdi5BVnLF6okSQpvB1B1zZmOqH4oCcKDxft/uOL6bZ9rjw4eJS4p+NtnaEk0qTgcgamPtlsT+F8Dt06zeH1wru2ppQunsGvxXXKThtrQbEWR4rs9QuL3bO8R7G4tmME+4HGmsV5TYGlwbvdJji++p6B6WqPDH6WqNkyED7xvhDoETswxQ/QqVSJwcjCAbPLqEHfd7dJIUXTjmFskfeizsmHrvVYxVyvwev3JlfEfH0x2dauThSrc/z7OoNO6V29IHeW43r09mCq+qwnJJsQsn1rx+VWaQ5dmlTc8C5xr0HPSgQ5WxVMRX0wzbJFQDyYnRWxj9r9P7aXv3WKqsG4NgzTysif99v5kgPk0b+YSj33YPDTpd2PsP+0KDlE7TPNddNium7B671m6FmT1KiZu6jBdAyd8upAaGxzyR94/QJMfber38jUSP3Zs0d7wz9kblL/F//ma9o6+ng8RP4IT77Kgm9nRsL8tnugoKyYapVgaj6zC9FNxF/PbZckyiJWfjB1HFY1pc97wnkeoEZ7V7VDdiKQt/R2rzHtVW8o0zvwjr2dqjP3Ca8ZGR309UEXzLz36Y64MQKTZ7Pd03+Sm+Q4pSzEMOvrbN/oCOE9igp5SwyLDb5aj4S9AFNj1q7d7x1N4ncVOsky1Kj2Hk7I1bxckaP2WZ9qxjww3BeF7CoCPcAwXfLeb4F82EXPqGeoWQoYvm8xVSu2sZuceOz6hTev8frIqTjx850Xcqm0z+5smfJmE7+Q/Ix8pd/qE4V1+5u02eujJ31ynRI7KwxhD6AjnmFBINYTVxG1da7ZrGSCaO5KRX7aZxqUnzN0JV+cC7HeV1PW322mZFSzN/8xRtFxNHw/NXEK2ajId9urnpK/9tvfHtp1ypFy25L3UMuC14iubHOowNRyheuZREbFvC5JcmLdhi4f4WU3UXWneDTOC3E7D+rfyFTvZ88e7Y3+lGe6/WKdSqZMUlRnR+7JC7yApq+nxKnd56f6Lhs26iLP2NMAfS7eQ6dsvRbIzLO4kL12f3H2YA+SawOMPQrUaDk2x0SPO2rs0M6DEFN4OX+j2oqIFXir+mhmJG5Zwr2ugtfH45lF1O0jn3UDeM1TQksK4pnk0l8vVdZMtAVqzgJTvsqhQ1Gjkmchz/BxO1Z//65XFF0EGH3m+Dz2qDtEVw81s6OLyiwP3id9rKFTq66aMGPMHHJHR67wbw2mZV6mFHYifP9aqugRuzKjbPPxDaEcyoCNzsKlKBiAqY/oM9a9qUdyDxu/ENP3hdj6REei/jHmXp7getlVqVG4FSfFWy6Qd8JZO3YvLBe6Zi5q1ouge2H3Iguuu+hB2XTmU8RT5KE4HOjsfc1mtNgV0KnP8lEbKbITUdNxuOyFyKPDNUtJWObB8HIPTO2/ckPB7l1yL9xXJjuluUdOMAdTi7tSsUQ2Evl1ZhvisWx1KlbvJI9+XvBTc/2dTPVHPxujGP8haz1+tU75geVSMHKP8PMPv0afnMG7bHvwRkW7WGKst3lm9v6HqUzm6LPXbfsbbIOa+a70OyW3aVzwovR09irLEWV3HnN56F8FMjP7myk+a72HFqEmQn0PXYvWqOluij5Lxy/en+7xd6BAl+zqIBQ5bZY1O51yBoYHEZfbUDHZ7GCpFG/rwIAODVQ2vDlL4pN23vrIWOrssQ7GZE9eORezybJkiUCeyTpzAUYNlrNZFhC5qw+YWh5anTxOk3bNYtsj7mDoFQXQAWfmKUJEKv0fTPFO6DF23ouc7Jn0OTf8ZTvvBPkwfGWR4j2uuF4FVT1Ky3bPmey7Euywa59JV73dwlv65wreMOdEG6iit7KhU8+Z45Gs2dnwvD3y7Cs8/e397MDf1sa+r+L7xVeHi9Pq3O7LpCXEMyWDLraf35yea7I/ojT4aqEx5mWlR57arjd77dr9OwJdkt072IZcZKxh63d7v4oNes5q91t1aqD/bIxC/0PG/X71Ol//0diUzV+5Iuwt+pbYaV2E2dD9/7h7l21FmW5r94IsyEFUiiIRKirKgDhAjYOIgoqKil79P5hz5lrfau3fOytv7p3rzZotdaoYz+i9BxExFAFjvaAT1UWdmmjI1GGrGjRLMbNHtyMyswzR27yeTg2RckoJM+O5QfOFYUBeuSnh5m0AdJhgPgq4iUzVfcz8g8rdwe5VZoSTPno7bXtdobG74t9z1sjkGn93yO8uerXbHMfozeRffRETxpVKoXTfUgUCh4fo7br9VuZyM4MM+WdyVUiVHmNnCLtsUxD5PkigWdZg/tviX2GfKc9oten2npwNhszZqGu21ybohT6Y15KM4xjdOxn4fCpLceqplI56jg9Z3jImabcGlkFRwE59hEjFUUev6mCNEMUpKaW8dvuv/G5/UmUdO53FmmLWEXrH5zBgbNnOKjpN2wD8UEdve1ugV721Pnoz514pvI7x+/y39/tmSj1UGUgj9jEv7tF7z1SaYQ2qcoXtLvj3q0PsQFy9SoXtF+gdqynqsj9t0AdkDaloTdBXpNECderSw+u/5PQKO48Xpbw54Z9kavi73qOa+Zeso/in19C2IceMC0dkag2LmjYc81Bep37JV1RGdOpbc8xDE4+JVKnQi5lRANmdpIz17DCjmmVeIN8tkpKre72ln4mhQ7IrEsY244FL6zE4qDPgld9MwdvYQZQpqCtZfEavQ5Gp8Mixzitr9HreLrPxyTdOxD3SMxqWlMDuOk0IizPyw1SK3qxkwxF61eO5R0GoBnrDZoveq3ybBqT7bu+IzFBXqn0kINIMZIoZqEN+iEOS7/fo5doZ5q1HWcSoy/h69rhSlx5qM4GoZ0kiHlxB3ev2KYvdAxmsVsjU+qgWkKZ7ZGpHzg49f1BHdu4UmZ+/u3UV1wzz5eh0UIRpXlw6O6KTTpwCmSqOGupmDQGw0Ri97WuATNeezyEcGhUTxizEmpPOLbDt/Yv4u35ak15lpRDzm094O0Cd7xs8hdzf5qh7QYjMNpjqfIeX6BNG3TlXowoZXaG3ZutuX3Rj4vun9mJbsgoqZGrd1iD9c8FEvw7rP8jU6He9R7W/5TyKfzpP7SbFEnjYYt1aJIOKRkk7Bn8voGSnk45jYlnN0DspHpFo41QaTF0G/DVM0c+PFhHV5tYJAtdLsA466NUWGxzz3l3EmKe6e6Cn2nEg6e89Jm973tLkhXXWf9ap8s1U4L6ROXeXdPlN1nR1c6cQia4n9/l+5nSXmzbAAvM2glNaOGadD8TOOCyFsUOmkvJEABSJ70dG6PXKoNEhDnp7xliJRd2sXQ6ZVyBTK59G9Nx3PUhaLAlysEGv2Co8BO9sI7OXFXeoIdsYPKfFvBNfyoamdQOQOz1G+D6ZmXQbZXsQdRYSIStkVl3zBCSdxIoMbZ1T/gHU7ef6UMrjC7//OnfQOxpewHg5nqGP9awAZGIJhjUEmR7AAXU/kBXhanc/z7jaFmBQxTw1244b4k2MFMTtAIpIP+gTFik+TvkkL8XM7tYX1vEMr9+q6zU0QC/cqwDzca/bb6Y+WEFbib4CQ9tW4UeNN3QZGFcID6OCyWX7R5kaj363jsL6S9ZR/NPeb8dhBnHh4jUm3Zn82acdQWrcPMaBzCldVPj/sndE7zCeI1MDimMi+pioK+/mElGYGCWwuRUz5ozmBbX7/A2RZ8ZMrAYLi27nFL2Jgt4RMzn6usuu2ye89TG/rPjZoDK7LlDX8Cks0yW+v2JYmLErRpj/kS7tPwwbBMX/58lLQV3h2QfHZY06MWBY1y+6ZqNObCKFByG+PgkyFcK8tyfs+pnV30zFmzHmpy+meJT9MMX7RjevyRzUsRWPS3YvuUU3u6qbi94LIq0njslx1bXaiVv8PE/nZNKT3+WnI+v68z519IaTJsLvf4kJf12lQ5c94wiJ2R4YO1YDSkNhBN0a4oDw4UMr6JFXPsjjVBB2mHa9d7KHD9GblAp/XC4VHdPRD1Pe8TSuSZE2yKw6AoX3Lnj9/dBFneo7OWOHdQj0uNMIpK9nSRi/XVDEhy3mXd9CpnZACqr1M/y9FputIqd5t4Y4rC4I3Ax/7+fm8geZwnH6u/tT07+kR/bgH9YpfaLaEA/uBRH9sNsrMTcHkEzrLWPDp1DpamtSkCPYKsLfIRO9tPaBf+ouk88HEbXWzQG9RhqV/NjOI4oG5QXezopKlo0xX505R2a8o8eYdlW7veZOirqTpyXbq7pKtZE/784mQwYDq/OapJlAcEOvJCf1mdL63NgQrsZxKYQemPRqIrNi5iFT+rDr234UqGu3Zaiwd6hHdG86mGcOa8zwWaRl1LyoWKdfAVNkWVScvlxjC8HaY0R++vj+43XXs+5RxkQuL6VBkU0J2XWLec4aMk5Tg3sQrkf4/O1JIIOmkQO7g1SEUpwtml8xr3FviN93W+HjRdezwN/r3VnP3sWitOmul3lEpuYXkdE9pinwLwYy697w+ozCJerg+oLe7fbEmtZrPz956tv7BS6NISIMFPYaoXc7n2pkbJXmRNpsAVTzNlhztu4RvWu392YeZBz43U8Vfl0oBTVubgAe7Lclz5yqpg63LlgTdl0PbSOs/iBT6u96j2r2X7KO4p/WqejD+hDYw30pRl1Ps/6y0SAzxptSKAvRUPR13ZkJ6VZhszPWOYkjHriuYSafmQtOI9n1qbgxHNNnXwLdSaeBpDmEijRHsvkPpuSEoffAep6CfIxSJlSOYzqwe+hd5jiWxZzi62dN2EOdewSETW8ng4pNNoWwHyNT3tVG73XJWpBTD72XfsWMfQ+6Phx0ho+nr7lLM1V9gdzgmOMTd4ZerGgY6siblZKGKqcXu9gCX+jIiE9xTN+ZgbqxfkSl3Fgl1pCNw0Hst5zx0GEuLccRMmXTQGG+h59nggRgnjNlyZO1blFNMxhkhz5+/9FIdN+Hx5CKpCjZ8iPx79WFD2my9BV5Hs8i6unoJePZgiu8naD3vN57W5BLryS8RItLJ9vP5HveL1jq65pccycG3xiiF5/Eqkr3VzMGtr/mRFgEdWofPSwQj82RMcyHNc0tzsELj6nC3KeS0X5Ro9es2m0pxyO1ootxc4ZoxLp+v+XiTzKl/a73qEb+kjNe/um5dA/WY5CBh/njc7wAdV3jA/6ZuOhFPPQqgWkQyPUl1jnfpg09PguAbHBLSm6c0c/3xmaG/l7DMX17zx3aXq0rQOWEjJv3bi77Zs5RtxwP88xOrek7pQn4XopMzUaypbfDkkLoHyMixnfMJ9l6YYJfxT5qRINMT+YwBW86jJnchahTwq9b9FZjfD+t2x81LbI+wGYrMe+8UNd8s2hQN9c7zG/JiaJOoffhvLtnu5hzTu2FtYFcWoEi+vszjlGqepBm3bqJ85I0NIwxf8SnDTK4XRCLNlu6hZj0kKnFa9bSzy3bofdUZcmsAeYr9+P4EKTdOUhnmKEOp063syNEb3Ud6zWVBepS8kx89Iq6FlHyQO+ZE5+jzmlYUxS63EC8nhwVsXuH+PmM8wTW192LfDOlKt2ewqyGUh42akvvGxpBQqaoU8U4dOlJXCcgFDgS4SSoO45ExjkJ0Qe4FjJFB93nW8T4+yUV/2HKN07oS5bdOpc/x5T+u96jGvlL+vn+0zo1e5IBiKbeE/HMwm6PHLSw084ukXWtcSrCioDU023J0h56h2ev9YAPbGQqSAeoUyc1gUC5SrTzGo4xoO0ZhLOSOCYrzOxTrZ1jXjt5RPAFxzHmYz6IN2VKunUILT0uTujt1FdYSjNDHTBnyhiSywkwrx1PFa1f1hSg1jCvVcYRvVLQtsDGcUiYZqP3u0g+hvhxxMxflJh30gXt+jMlWSnMXWVQ94RMsVxlTJ4+qkt5024gyT7I1NBHpluPbgBcHf/erUWvFF7Qq+WlyYg4SVulamRuIWVNoPDyoLVUs7pzXVUXmdop6AWXNjLp6w1+32ks0Ls5FiqZUXY9wB8ywzFvAgSXAplqM4FeOXUwzyU3XsrjHXUs8DYu5MrnyMRDDoCumk0fNusJ5qmJOa5I0i8i4OIO+PkVrGkmRS8YZl63RjleuFTN2jFEm9UBmRsPMtrWWBOYpqSMX+9K1J1F7WN+qtDLD8ZVQRfP+oR5ke4V3u9dij/IlPG73qMa/e8D0/9vVPyvnfeLdxP0erDMS3F+YKYeuMUDf+P9uhRBpTkU6+8vnapjWmNeiFCnhk6CXk5iXTV6UQig7AUTu/yk0jKsSxATUygi7OaaZyc6g/yzQu9oa1VFR8cI665qpUSuYd7QQfGeAj8aUpGzAOv800mHEGImIjwy0bvB0rCALTzUKXoMDNqr0NtlPR3zjNqdJ8gvqgFs2O2H8p+nli4eHdPDFXofBdCr0puL3gvzEGPGCZkKd63bnZESlHxqnjGPjbIViGUi8f+nZUaDIAPUWRfz3Oxt19Qd1pvurDN8/jpGnapvPMOa0Er8PDkydbMbF/PJUCgsO2INchzLBd+HPcNnnIEGTYM16PPwSwat4HQZt1vwuIZ5LZmiTs7paQWRQw4K85Juj+TtNvleQxvojzF6v9CNoOtxwwQ7oHf2Rm0E0XK5KwX+hhi2mmwIvrxhfhuX6N3ro4E1pH9KUdfn5IeppF4gU1rIkamjewZ+CJCpy+OPMjX8Xe9RXflLeuX80zqVN5MPpNcci+7hEFrUyqobZPZqpYh1Vpk07ls2MjXY4hhao85shpYH0B8nRIxa9Ipf80xBveYlP0w0zF/zrIB8ZAnCemth0uIGM/AMbatwUdOKNgs1gp1lJApXNMxbpnW1ICmXqHNFg15zvEPdjPs9j/H7EJku79kEpKpjDttPbIOul/DEv/9GnVCOl5oeJ1wDb+EzRbbXWUW3RXfW2WCUEvZYYH74Yiq21shUvKMuvZxV1IX3Iijl0DjXVFuBA5FxFSV/vxlQksEW2DtFBgx6RO+67xhI9/j84IHMf3p1CsFqjl7T2moGzVbZEr9PhjrJ2cyh7OIuQTrXXOHa/mxRdV2j11uAj/lUPXHqZuglRXHAGjBozi1tjI2DTMwOjDladw+6835fOgXb3b0mL1mEkN4nwFgyxOuvGhHqlrbblRyGF4fajamBMNNCYfcL/h4WqAGgi8Tv71YK5sknMp0a1ZZwkaoFnZtqBbuy09EoGPxJpka/65Wjq3/JOop/WqcGYv2GKDzsCFOTuUrP77ZG3ShWROrX7kyUc/XDFPMvyMQXU1E/SAizCvwNl91ccTZ4YV7Ro1NBl8TdQRpOOBO6j3lIFsYM/Ml+q4iZjr/prgchBOyaKOJeyJqSgWECy7Y4pu8zrONpqOioGxFm6smFm/R8jSYQ7T/IFKuOKuqk80TGODL1IahTowQ1LbqcWHd+nsio/zYKzEND/HyzvOK0ehgASUAZkaxUHUq78wr9wTkoWe+J769kLeroCPMN9yhDXT1g3gqVxCesDo8RpXq1AUn1gIlRhd9noDUZ8D1HXQNVU6meZnPwnwfOJFmrJpXb7t7DjuWEHU9CpYdjhDUoyH0mdRd1rDojs16m4/OdAXrfdiDmEEymB8Leg7PxrVNzrf8i3+v9kkGFPgD9N+HvFplaSSOEvN/HvDjXUdd6K/qB5NzdC0kH+PiVVT6w2QK9dZRhJmWWCrCD6ZYIdUaRqXH9iyl39UeZGv+u96iu/iX9fP/pufS1CJ/ox+OMsYvEuh16zQmysbdUeKFhnT886RTy1kGmogt6h+M12yIjDupUha6Pzt+YD3btGOu4rWEd1hc0gbA/YyVP41lBjRp9i/QpekftzDN6y2i377VKFKkBjmnz6gzB66EX4nOCdZ5u9yrEexXHwPGATD8VdwLZJo4UcS4w32xTjt70reOY/hiYsXW7fQLYVYDextCApm6WAYuWMeOmz50fpm4LzEPGsnLoJ3BdHHO7gPHHBN//FAPBrMI5we/3MamqNGusGUMgcjo/Ap1JfH60egWEP2INx3R3tlnGbEnE9IxeE5qCQJw8sabcX1/3CsCGjI92RFpxd+YmyTwQ0K3Xg2gG1JtjfmPLHWesrPWG1j2fgjd/FYwdOer2Mvf732tov/OUmPIQwl7oKaLw0XuLkSUhGJx2jL8OyFCxd18QLZKCMP28sPD9uzXCuw1e3/xGgOYTzHtCbTeKaM0qovO8KkGetH3Jto9L9ueYMpXf9R7Vtb/lzMx/uqfb/v6AXQ1pybJWz6jbtkdIlqMlejtNjehZyaYgXxy933uITL1trLPxdBsrfIGKQ7MdjrnYOuGYQyOFGdtzImCDmBE2jpCxpHAp8HT3P5hKT7ukFFEqK7raggbhaohjGozKoPXTU8BLDhsmp53XZJYzgVS7RYpUtoFK9wv10TGMTL3rQUXbF28g26/8kofFyaHPFpnOd06EOmaWJs1GOKYzTQ8U2T9zSneTdg2+0/X8Ps70iqovrBmhUBkTdxX/vhUXnZczvJI/t4FLe4yirk30gIjZ8VTTbNEm4MeH7rzABPMj6vAUvaoToHfu4fUZXqsJ+DbLiOSXU0S7YwFBWtJnbOkJoLcAdS+OV5xwr9JrOuzPbAicPTLBV7Kg69Gy/52nYCTSmrihKSGJa0/h/QJ9wvlthRC/E/QVkYtMqUenARiYyMhRx3ymCMyD4fCZKKzbm0xTTn+YYv4Kr/98jt6YxWRfim55yh9kSv1drxxd/0v6+f7TOgU8vAND3VEY2DjolJO5h5CfnJJVdgW0BkCm3g7qxj2nPzoVT3qxIp6nhUuDtYpj8NnV4Tc9YXzxTAHxbINe6VQLh07GFoE8H6HOoYRlVJ/hmEjmdsJkuUamuNPN3Vse1nkz7dYu7YkCUO9cRegtMp1ex11vzzoq5WOKOuU/ogb810My8ZZhRWefbgWdkvtEuAF6r8+0CbFuO6HCl+vu3KB+4aGX7aHXe0PXQqAw1hDI7v7XaXzGzP5Q+uiFHsjczPw09Nijc/CGxlaRoRZYVHDHhSwLkalojHmt1LIEZDYRCvdd1KmyWvQxv/WCru8h6oC5H/Qgd+8pfr7dzKXDaXdmjb33CT+vsObMXs4G8hB1UcYz1MmFPkSmH8G+5HF3Du6M55Nvnfqeo5gfGgnxovUUdrkiU6NLLYFVe2TqGSwc2vj1FfLPYo/5cYuMTroltmG9Qm8dWZgP8z7mwRA2m67HAY3obO+UkL5W+1Kue2H0B5nSjN/c89UHf8mZmf90nvqo6RUSZ435g651h3ZHI2GdVhzCvBbH4N1QLZCtvSVsC2pGFw3HOjtv4hJN+8Wlr6pYAOQelLJdUJP2PpiRA/QpJV+MVIMePjV6o6uNOodWLaKXUSaBX8qEifN8XlFba1/A1hnW+SjGMZMPyxbinuMSseirLl1vLz3g2RyZSuOgpVdKG2BNjd7rdVkUdHqnFaToVxm/M67S6sA5+JEjFbE5ljV1VY4Z3V4FpRg8uPWtUyDnqKvX97yg+jQ0IagCZGzH7YrOB+jnWBhumSiag4HfB71gRu++wtct5sUDs2JI+3uBb1bPGrrtTcYQG92aY2+MXnOieyOIpZowtj/i9fhiCugV8xl54sUdnlQXkueDKcwZ4/cX+26OpufviTQynX7PpX+fRUaqdUWuVy6+mZL5oSpoOFV/mBLysaC0J40zhPNBjnnvjDVx1kcvnkXvpJTanbnoC5oNZP3pppSugflyFllH4O9sz4T6+KNM6b/rlaMb/9I5iuc6vEBik5jJweRk0tpqY8hmwaLkwx4xaKM3yNSDYZ3Dmv3DlE+VuBTDN3qPy8ei6DUuQNieVS29z1sPdYNiXfbm+DjNIhszf7pFa5Nw9JJqJSE73ZHhVO/O8oqhgWTdxzEOc/x/rWYvrPvauhSJWVlUyrAHKdEjJr0+6siwrRoI712fjtcLmapi9wBc9L1S9n0V8yCYPuz2F8m4cygzqo4p1mnzFJR8lKoWLax2Bbvb01dEYiNTS2sxgtDiqLNr184ouXDUZUPHMbhW3i0VCjIYDIb4/HMpChprPIb45AsmF7tTQy31NYT0ckJm+iox6SNMB5AOTKw5yktt6ThBbyz0AyjfTPFPhLpnAVPEVaJOz0DtASNdH5V7oBnfOvV9xst5s66JYVsCvKDxSrH21IIm00xA0nY9xPf7AaVpW2M+ekx3JduNpEWjM17/sJtKlYtccenzjL+X15r4fVacI1MMjph3t3vGo3rxJ5kyftd7VP+3nkexby4n8LQcdeBG0cugs8IxT/MFevGAtPTj0gnIBv04vxP0btXDxHyxtGImrpPQpZswmkKkRF7JmraqaGXULuwiBQhnO/SKXHdszPyzLeH5A+tkX+KYiD8V5jHFl5iviHEF2V/4WDcditmrP3lA8JyuFFnfFINmtteDaPOIGK+2QUMXwrpDelsJRbyyS0EfjZFDNpYe6oxbZXR8rrrenxeBddsqOVU/3fq+u49MvVVm0lt3/nrwULt1DfU8o/KwH8BOf0Ep6PgDtHCsCcS7k6vI3WBa0/6qWOHnIX4pXz3UqbYfRZC8jW4fMkGm0tlL7/YUAmPqFL1mu3up4F9khF76xCs6legd49gFRZT2zKHbBzKao8wpbGdifroE2RDEa7Ar+c4UNZ1/kglYCf01lx7NKw6ytvD6Dvt4/TXSCvD5qjunaYVMwae7d3E/74jsq6KlLa09kNcR+oCpRhz6Ut0N8AnblHxpd0xt+OFbp2SbXP4kU0P9dzr1t5xH8U/r1H4/qUDO0hDHkKkVVEtdBvk0n5ciD0hFtaqeQN5c8Td5E9QRZd7iGHHCmDGMYg6dVQPMO+SI+WM5w9/8+nQdYMbMY9xcYR7TH213vsXmF1O9ohLAXCchfKbrEY2t9ozMEBzTqkRvdlcuDWR2s0Lds1hD83aN+UTbRYStZseGRtPiF1OYJ7Bu96MUYrpHb+qF+H4b212D/wh5ybVJ6VCz16KuainmnS+mRpq7xMwe+IpsNnpGL2NkANybp/AwtPH5ejiGxKrQe25vfkH7AV9B+p6gt4u7Nbljv4kg3YwESsvoVNHLcKJAejK8bv8Sq+htPH4DFoZQYcFG5d9M5alAnbJ6GqU2L9bAdgXmx0umF+gdXQ3y6prh67t7AV/e7z/u+QqWcUjkzWMsuKD31u/IWDY/ZYxl7cWizTPLwDs+U4Uhmxm1exzzm/9KiIgr5tDP3kTvV003jDlDDpQWcADPspGprf1HmRr9rveoPvqXrqNItPERIs2SityGArVp5QLsZuVMYdGdIUNLE5l6BsjUoUEmAru7v7PNY8IfGTJl8HIMfMq2mAd8/M1GWYU1+9F2c+G2gvmKWjaIYLBRxNbE/w8rRwDE01gRU3MeUZU2R0ijg6eIpURdbLcLzHfxZck4vSoZtTxkyttsIiIGS/R+r9q9QXZeiRLfZJHRaYG6AWmOn8/K0CsqVr3A189ZyaskMKg7RqbC5IN5SSbkh6lsufUxXz3PyLThfYCNh6hz2m1q0vHoroOcKGvCLvEhoroHK+AR+ExuOI7ZxClC4H1NEJ7cZxXFS4X5b73cKuJ0xOs12q/Ru+aaRN07q5hHnwYydNhDydvxCfPc21pjvnRZiUx3e2N85wNIS1qKsX5yqJU9f9ZRfO+f+mIqe2VYox4Ua9ZAiThE+jBjwn8MLDprVPSi401KZLfahxqf9ocpqXvIlKGj1wx8fUPEzFaRqUN2gFTx0PudtZD/QabG49/NpY//pesofPuC3sEbYOY319152qBiXX/NZjgGaqzzw2bRB3l7bTBviCqi0z16O7GexESOxug9orc3wLww2TDxSjCvYHVEBpeRq/DDVKmoktRTyCT5xVS5oxz85oHejx1wTJ8bKwc+o6hzoyMp6Lz/ukDoBk7JxxMC9JJMTBDxtjsbbHesqWlWVwjPecfU6ZLR+O5y2IVHtxR7H5m0uUsgKPWgZNurXaP37NYWqQnmtSXt8s7DcX6YqlbI9DUnL5AjgTqnVH5L/WzQQr5+LxXuF2+g/Rt6xTRmyFTRaMhYXIcg9/kvnRJy3EBw7eaqAxfHcBsz1NGLKxTuDfDzxLMaGRrPoZTlVbNo0p0jxU4Hxng+xO+/CbMH7LQkwfwac/VnDe25+rXXI58ZDL3fAZmaP9SI8l3FIDDTrGsXjEx1q+wBA1SsyNhF57e+ZxuA9bLrodBXKB1RcCHpVRsiz9DpVOwUEPTInoh1cPlzTHXbp353z9f8S/Z6/NP3p072awe7lHJFXFzM1LGhOhDFZ1qy+ol1fvJKkamLtilZ6qMfPx+zNexcA5ni7wWlw82gmwvfu4yNR2VDnR56kNDfrZnUJujno1M2hfwS4piLzhSowxpk4DTEDP9565y6L55AENxRZ6qWuXS9SM/gL8xFKc7dPdgsQR0M02GoiD3/1HRYZVeIy7hjquuNcyCoq2lQrhkPVqgT6WHfhwg0n8jPxeY0G3ZnA5jLACu+xwzq+LUDiXPxSxYDvv+rd7+jZwIcc8UQvd7++LpC4ILDpLM/UPoc4/X40ilm7pGpUO/ONiMf1Kn+HJka3i81PvZdRVi6raJOhjXAw+OoiwrJaKpUa0huGrBvps77egWeMUKmNLXbL3bMavD3MiZsfUEd+spT/8HUXFHRZDtvj4jDika05ujNw3WeETE3ziZNn5UHqSwiJq9ld0/3jPnJUxX0AbHDKLWSrtfR+LYh3BaVS8mw2YP8TPaEDcUf1Kmxov6u96hu/iXrKP7pOQrbuCTAKvyNBbSYly6FSiGfJUSR+duuqHl69ZGJ9YbJcYl5paqNFew8FTN4ekCm+iMF6+xyuCY89tGrFcVFAehtlqWsJL6+17qoU+8WmWxweFNhF6hTVT8u+XYhOf18qq7PhnTRmjlHg06DV4ljYDYv5W18rKh12WO+Seyw5JP+p6InT71CdMwFY/f3IqJJ66whHS1WBLMavp7dFAN2meqVUpwC65spOZx0540PmUrLOV1AVgifiWKsA12eFt1arMda4RmgLjXT8gDCyOeKGHwKg85NwwHvMEdGlZmIqJM0EvOTyRW+2IiCVsmkhOB0Wpe88W18vFiX4AUsKHktUCdInqEueTdkajk//TDlb3eMiPKKeXKzV4/A1/OQyUeBefJr3u+Lqe99vgZ3gh+mbhy99xdTbNz1jZzVukmts4q/x+IqFXb5YF50bugjkuk4LqWOEY4SDWtgtp12zI+4081r7iFlK9Sp8WAAf5Apbfg7nZr812kUuv1vylOnO5EgHipm8M8D84+T3TG/2CNbwTGHmd0ekh4y9UTvF0rUmSxE7yI8N8L8tQ4pVcvyAhFTlwobrfA3jPfkBvIICyL0w9ugcltMYGckyNSyq5PGrjvbS//EWLcvEmi+drfdGttVyWzbzmiWTfbAw2xGuH+xUbde3g9T7BEio5/KrSHZx4KJu4IZ+xJZFHy6cEpZT484RrPxu9tr0eWr+bui6tBcg7c3kan3WGnpTDUXWEO6nt337Az0bLIjJOFpxaThgUlXS7we3HVnRN6grelkiromgfmEJfoJqN6oAhJMIiXz+Syj23Kxg7T3WCrScwJK9cN+B7lrYX5CzUNvaHdnsd0oENGW3KR4yZawO2jI1Eo7c2p2/ZF90p2n2E07UMeSk5++Ht/3fE3D787H2CqsPlJOD1ERgC+s7jzFShrUG1Eb2ODIFdZbonduzabr+dD5gO1RQabmBXpPtkCdst4dU561x5qj5YrUT4s/yZT+u96juvUvPTMznAwC9AoG+nVX7eYkpusByPI5xTHYTtHL7UITZPXEjKs66MeTHPOF4LeoZGIcYl31FwVkxsJhot5hndYXY/QWZE9LvmumDn0UlQVy5SOTlotMDcIsgPy2iIm4HOfI1KJaQLBdd+s2er5Bq9c6gzAPCGNVjO/PYzKCTM2Qqcvy88NUnq8E1u04jKgZ7k2Ij4t5yeHg13SgKVfYHe01EengbdFKUdcAbw1rhitRp0gEc0jKp9+dGyQxgYxfGeSfgcNYcIeCbqrShbBakVKM9xannlehTi0TUESfnDi9DqgAFt+RKbSjGTXOY9TZWHcIy6aHirrtXULUy7aoQ5eDSSfdWdX5K0Gmmu6MlnPIne7cp0ARxn3O6VRxfeDNJlD4M/u03/t8v3qPfnu/NFV9CF/mFnW0xprmX7kPaX5IS2bFencG6WsELDQDJprU/tEp7tFOp2ZY45Zj9BWxs8B8m/sVMpVmOQT2tOtBd7v8SaYM9Xdz6dO/ZI7in85TQ2W/gdzDPMAON7ulUbh/Akx7Vrev1nfo7IO6ld/qDWGDGpn4Yipmj19MWc09hOy+nxNWbqYGPSmvANKCTxnLH4VLg3E0AVh2cxx8rzr0+mkD2MkU8xgZnF1KfTrBfPCZl0w2U6D7dxgBzOWUCTPB9zdO4xEE9Qu90fQcFFTT4QJhVgvCbhl6v3ePKBAuW8rY6Ya+Ne7vcwgfB4fwgwrRN1Np0a3rOA5KfJrP5xCrfZ98M1WtSoH50J4zPthghM+chY2vj6YKm00LSkOUXEiyGShcvwqggtUCQnZEpsZbLaOLGwa6XTmZKaIatgY1h/ctyPUHmTbnPtDZuV2Cfws9hWF6M+hqhPnMD3JkyjGxprQxzAAOW0/hRX/6sy79S6e+5/2CY4bMzYLu7II3MsWm3b7d6SgtBZt0OlVPXpDWAw+9ZRhwqp4wv8XJNGbivSwtuq3Qe+7y3C2ZWauU2oqTQ2JscvTu9h9lajj43Xo/+1+6jkKDsOuZ9sL8c7GxripuWAK4Zp/5YXfz160GJuRnQD/OE9Wlry3WbRGeIybsbr/PXZ1sQQyBlOyQvR16IB4FqTSmEjxPE5c+3S6PYfZgcqVTZMpFLyNo12P6uNBd2l+WmL/8JSnlfNYWdNSkDNAQ9pUAx2hE94UyAillSMSrf8zoJ3fOsIs4V8T1tuDUz7p1IFpvWoqJmJj0SFF38x3qpHy6k4Y+5gXW6Vb1GUv7ZUPvvJ1DvmSoO8vl3KVbZb0Bvinw86f9SYE69lFhfj1bhD2UfYP50sX8dVdBkSf15NKmaTigWeWMrVUtoo+YYV4cPmyFva/g0Ausu3OmyKI71wiZ3kK1BGm9PUVaGlUpu2b49zIeKLK6dP2sBDNALKYukdoVvefXvB/JvZfi89e9Ia7pAjKlbEt+2PAfpjx6R50yb1Kl/ZocQdLPupSLzTujtV6vId/WMWHb+cdEvcqWwBzmlny0qZCpoNiBCIycsdnn4v5Bpka/65WjE+X/dTD/r51LZ9l6AsJ6Yp29hr5FN3IdQh5ro9J7DPc19SYler9T5irS36N3aDTLwTp4jQjzxMWi5vhCAMzAUhjjLafhPX/BUk300stWvZawsOxDFJ6QqSFFnbKTykeE3pjHNs7coXovPUHopxYT09ukpkNt76EXuw9ZAPWrpvP7fQjJIA0JhxqZ4gv3DCwyMT/U4YDT536cAFtP+qUvIo/SUT4hEKyeVomg9w1yIt0cgd+t8X2+WUNrg84gQW1QRLSXDu0X+HxxWlglfy73Ft2f9QvM22WvhMd1H9FwROcgPm/MR1ErUKf7BoPE+nD8vDNkqv/M70ACa1IyVZsA3d7mOkx3H8Lk5bXPaNj1Gko/V69kSlmpdBUUC5DRtdsT2emkPcA8munVohSfgWf+6NTt9YspDaMY+KfjtpTWFmvazs0Asp2RMuFZc5VaEV4YHuwXJZ8PioK+Cr4GBmpMOLePJpUO6mSY3FwmY121qO3z/4+YGv+uV45Opv/17//XOYp/fF062SpAxn2b8EfQ1dljuAK+dHXFu6l9FX+Z8RjyYx+9Qz7m6I0CzOzxLoqI2NjdfXxrpMB0P+/hSD69Cjpcn1PYxs6HeIQ2BSGLcQ/Y6YF5TOlxiyorHCPsmqB3XG7ODi13DPPH4Dou4XV4FuToKS5ky5tKIIueLRluPQNyJFKRbRBk9P4wTsC5id6r3oSc5v39CvOFMBS/fW1qMp4eH7AZxCPFC4abjJzWsAS+L/4HU5nboJeD9Ewx/5w12PCBSYLTuW+R7fqcw8I+jQi8Ji+HtraBXnFUApOL8cn5Ziq9pt05udYpoq+FzYD2HyMWDM8bk/QsfO5kaU2YuIy3QM4WRabskVfyYok6dXpZC/y+z6Dkkwh1eu6uBST9ASF8lOH7fenUUoGWfDMVHVqAsOlvGcvu3RzDwQSIB/OUMbc4t1Qt9+gznjFR5Ovk1bTHGvR6aoDeunBtgyZBtITos0CmhmO8/vbW7M5b33d9LFfhH2RKVX7XK0en/9K9HsIcXWAanfvMGwkvoqOwP4LJ6aQQL+8sUTz00HsdV24pwz368XUL6P3y7pyhpzibtJd9DmCPMKsEG3ga5LOyA1iICdZZpxmr30yFNeYxzPvIJBIHkO6P3XmAtaSUhRf0Qt5SJ8Fls3PJS/cw08vtqwzex0dFdIsN8RUTqYj1y44o7OkZhBggUxcbdarKzyOgha+WYA+ziqTyE4KdDFTU2cCMSM9FpsQ79gmfT0lDmYZJ32NrUNh+hUwTalfgapGugJlsOCHmOQTy6r5Pb54bxFm3sx+mUj7r1pXXDHz1wIk0ZHf+RG80gdngqrFg9MhqMir66NAO6yGD3bFnkfdAXYAnhFdKmKstna6rOew0I8D8V+H7S2U8B3lfTEoOi61D1Nd2+p9MuRp4ELTZFvNSjEwpn8ZDbzlIidDWsqXW/DmEGc2mhB31p0pOmrqC0LxGCuf8aNBSKRwIesxlTAxK1EGl2wwyHOSYR73Bn2RKHfxmjmKg/PdU+v9N0f7Xer9iF+xhUQyHiqebW5Usb6sa3LfSonods4aEeYlMHSj68fED/Xj9NhYQ70moIIS6QaNXP4SN2VdL/6A/KfHmyRbHGH8xb1anNTEPlx6OgburMLQjFu0rFkAgnlEpmgiZOuqBAdse+5DgHjQR8Q4T1MFl8WC+MjIN4r4GBvhk94up58tErxh03ut8GgBd2/IMi5P/Vjzr2FDyOPeXSL32JkE4SFvSWxsOQDVDpkZ3UmOeiwgkFxdKHJM6pad5ksBmjVfViyJkYK1uBdCNpSn+57SticMqZOo4ACLJWvwwtdtSpvDZA5+pybcCLlt9SlhOxgbKzXMN64urKV6l4HsNlGYBMKXo/aTXnRefq+g9l36AedRDpoJZoIGT6Kirry3qrHnULbDcoCXfPd2+mPKP1ZawAqqu/6/hwU5pUsJ253NDzXSL3vOsTog4FKiTSuwuIQgqvL5EsVV6PKGvyIa5Sxj++2FKpHZORHELnT/IlDb8jU4N1L9lHcU/rFMvv7+DFX8PSi+tthkR5TaH9ZC+SjAI1vkkWo8gzwl6h2fnxxc9B+vsPgwVLm9ng/JpEsByNURdO/QfDVHb7Rbcs/IiYBXrmtTBvYdRXSBTQUpM2rXNAbkkEZMy6s5AceQV7GCMY6jfu5uEDe9z4P1hQ7zPBOu+yfcDzPi+LPlwEWC+IV2P6mDdMZWGQA33loB1c5ChVLsb5GJICtuX+lK8wTmtyG7RrYOYPkCRRGcVnT+6s9XefejOYZpbdHY+Cphd8g8LphwZfmsjhp98rypwIf2MFA1q4xdTfNX1oV/rTQDeQDDMY0cNaJbOHt0EzpsFoXIvSHl9LsDW9uhd67ZxidVDXUoL1WOiaNWGrrq+j9H4hUxZck7pOAiu4FgzQ/HK3S4jXz0Ipm8Vdeqrn+/LNLbIYLvF2PRGnV8Moy34DUsUTt96Td9YWmB9PqHPmFu7mjxLE/OTMogUkRwDldYbZ4FevnUJf5ulQaekTlEnlztFrJI/ypRu/k6n1L9kr8c/rVNk8slgOgswP3nvJ5A6lzGsej3UmSFH3dihXEC+K5Cp7ZL/MBWXEJaMvqRK+TwHsDPnUwak3VXfTDmVeLHgtejWq12ZCf506SoyLRWTCo96AM8Ko/Vui2N6tduWsFo/0evtlLVBjDidgTeJGhLEelaQoSyRqcFLlmwjP5yalFeQr+NfTGlTiabq2bSl9xyhLr0/KwLrWn0xJHNdkM20cYCRAXq926qsqDx3eyS7Hk6SGcKkVrzlYE3rtxLo90Yl7hSZcns56u5l2KfEMjjFpKh2PcLTGerqqw0gZFNkajabuXR0jxuwt4dW8ZvBOiL3Us7BJiMF3SJaK/KkMMca8PCIIDtaU6Kh7gUGDYgIAXXS2CYlbMnJIKAsN+hVu7Odv5jy5sN7SwK1QobS2ZZIuaQ/TEXePVEYOc5rOl180LvOzn3iD/ReRvaV6/zSqRnq1DXF/BZaN2TqFTGDWmaRQAqHncLkbPEnmTK036yjGGj/0r0exdHOYEOlXnpgPzmxhIyAxuqLeNG44eRwxTyTpwOXicUTdaZ5mXPAIBUy0evujyyTPsDKun1Kf6T1CownTw+Ww8+L+Jp3r8lpUvYApIvecXpVDPrQ1e03U/Lz7M5xPfYP4Hgu6uJnijozXRIC0TO8KzB6IlOLhukgMwt16hAEnNr9CoHeDDgRJ/3i0mL1FOBk1S+m3K09hU2m4t9rxbggPcIXkD4VKGUUIlMZ5ahTk+0vpoZhwmBymCNTXzr1XHwCcN59lfnzfa8lB9fC5w8y1KnZS1jUn5o+ZPGelTKPNZd6G/GAiRuhV/ZgnZF2kcxhOh2iNc5ykxKxxxrEh5FH5PKk1vQpeLf2a+QrQoTSosvi2a34EgPFy/1HRJRDMAVrGbcM8uu6JZrZrd+z1Y0iXh/0Cc9c3UDm+knJxUCvKBucS3CLS0/xtu6m6yqMztc3tshUOg9a+tl1/cOa2CUCMrz+Vmkl4GmPbr/WKKR/kKnh73qPDvS/pFfOH9GpTTH8xVS5uUUwuQxRZyIX80BFJ8hUlqBOqQNkqhdwrLs3LST8Tucq7b8S/0en+nxXkN32vAW6b5Gp/XNckbo/GENU2G7JyAq9h9Pi2IvNKCJsiwOG8oVeAM2dF/PrJDWIZd6n+IzBXfH9BXq/+3CtQ/5sJBGj1Ead2sIRvEXyiyl9k3BYPvs4BrMreqWeatuwXqBOBesTMiVcHFM7q4GSud06+XdKbQi6vmkij5Fpsw34N1PeOs1U0ktvPszDjinYbDjxH40NaTLyFMZ3mkUfjHbrGggrxboS7rf3W6UaMqU/xz86NZMxMlUuMofkkYm6ZGceYW6fVzRAnwNJzLq1UjYylXz6FVgqBvZvnfrqlbPd6y371qkH4gQpv20U9jlVFkUvi4yl/aQU9eZc0XL4PILz0XpYNfgjI4+wWkA2k+itC9tu6UBt5pA987XCHypRqZU0MYi7uyul1gz+JFOj3/UeHQyG//3v3zTvd3rkKThPQyeed93CfzD1nafq9d4AmRcukaMBeoeEWzPYXe2Q8Qk7t3RrPAG2bfpR4HTEPHCffzywyhh14itP9TbKGNhzhTrXhlgnZ1G7AX4YhooM+sKgr9m5+NYpz6zHKjlZZALihEx95ymVTH6YktrhCPQyrI+QLB7IVNWdRb2m8/+hU6/b3EYv1DGVyXVFTivnhyms2+SHqYSVQKTFtB/vtzXLX0wdX88AFlauMrh+8PGQYzKSj7OnSJNrPzolzxljou7OafrSqfmAYJ47TtLsmyn3HSnMp2fUqckAmYoHB2SqfNOKkgcQCEdbX2FOD3WyEdsK8BoMlGCtIFOnsG/D9DlumZ82WGOCXu2i9zsjU/oKdSrf1xuIT/uEcd84FzS2++idr0/Uqc0Jvd/5YaAu362I8WbYnTVgY55jr3atMPdcIlM5xCDHxa4Udnj5k0yNzd+sSx8Yf0k/3396bZKr39If77fWt+i6fR3zlK2/SDA8oU41bIJM7Xr4P2Hn3YYeZmxxWYaMxY7e0qHf1XXofxQ/6vK/0e+jB/IlMimtcUNWejkGeUtdxt8G/qZ7VEWIsl6oiLLUDPo+rQ7fOgXFMFXJQF2NAFN8Q/zXvqnJsD/QoLNrRBzPNrokvzgCW62ZwkqKgcXMRuJbp76ZUldb8uP9lhK952ze3bO9XLGKiw0paK5xG6/p1FOEOevOZ+906oup7zxFNfw+yz7qlNfUZkUO99oGKUZeKZN7d/760gDY9R1kKj1ivlKnmEKdlfIm3uWNTM02wQyWZ/R+33lKWRUUdkd3q/DrUO3OsGkJZGqEOhVtUSe/dOqLKa+49VDnerfpN1OBko4NcskqF2Dz3JSyMjCPHvbgQjZcJ4xBrRc0bW9YH05rZMqdPFCXr80C5AZdpFxWyFTPxd/Lk/G6ZCubIVOkivH6VTsmosufZEpTfpunhn/JvN8/rVNfeWplHXTmuYtfOjWDMXqxgeJycl2GBuTh3iXM36J3WxiUQvyMpSI3yrz5ZupLpzwMLwVhYoVDoB8iI/fDvSHBcjICeAxRpzad90Dzs4FwegxL4eeaivnoWMA8uf1i6pGtWtTNLk89XuZ/MiVfPAA6NtwDCDJnijheujMjuzy1nkY4Bksjbb7nKNygm8tPtx1TOwPHVLEHJpYDktHDmU8hrF1P4af7SaWHNXrHbTbt5uJLZCoVn186FbZu9h9MsVyomB8HmQfe+cMI/1wEpQN5+pn382fRL52i8F86hbmFAr+XW0W2N16g9zIxL9qeXzJ1iDr9pVOO90GmdsaOfzNF9UlbBvBB3TaMyIVIHSFT0wUyZR6Qsd1xlhC2vp4zuu4fS5hNSZ/AwdkU5OVac4B9HRHerJEpu2x/mOLLC2nppDYiyGC0I8yz/2Se0tTBb9YmDYZ/yV6Pf5opZ71NYblIkakvnVql5wicZYZMxRl6v/eADUDG9lqRyRJ1ajtpKIjnTCpcC+b1d55yR6dfTM0HW4DleIg68cXU9U5GwCYb1KleWbbofSwX8sEt7PrYI1Pj+Hz4nvfzH2fMD1hka3AWccOCzQCZWn1KDcTHFYoM94FL3ao9gDfv+vEeP6FDfXaWsDY4eqVljDqlBwGFzRB1ypvo45qc/K536rkGHEMcmeI5WOB/Qq8U18Psh6nNeI9MFSsTfd7m6cOi6nSKDvD7H9cwBT9vPfbN1CizPOBXQKbuDuoUVeMHbK/PN/meo8jD1Qw2SqyU33kqvGQ/TLEMaIG6VhNIP4Nu/eFsZtDeJf+Vp7TjDvPrCvPgN1OLam2QW9SdnbbyNky+a6xpnpW5kPptrPDdRGbfOvXl/b6ZsixYAAQ0VFh/EjSUtvj9vUWnU/URr//kRiPwDp9MEWkzsP4gU9pv89ToX7qO4ouphfAwT/03U5tPjnVe901O3lE4gBx/WEWuFNSZF8UxsntkyJS3kDWlG2Toi6nvOYqxkvuwZruX4k9tHOOPWziEdEMwj0F33kRddl7GC1GnHt05P8OV/WuOYinXLdl+7B3YCwMV7gZuQyBPVUj7m65HgGk7dOfDAfNRjUwddshUtF9J2NzcFr3XHr3mqfjFVHDM8bHmFV0PhCMQrtckoo3fTP8fmBLM/dGpVZmrZTALzYwkTrencux3exzHXKW9ae1BfH8ywlw+s/5Dp4J3Pf5h6mveL1BCZIopBoFk1/UaUmy1oIeytYHvrj4TvUKolFjn0zdTwSpG73c0MQ/S1xy95PC5Nslqx1cg5u8NE3uJNe1Lp/JD9ouprzmKb6ZOI3x9fMT8hFEWvXV6C2rq7SsKyXO6ZuLUkIZOllkIaaNlWKOSxZ9kSjd/p1Pjv2SO4p/u6SZ7x+RnjmJ1QqbiRfKjU99z6Zo3QKZitlZ4fkOmsqg7H/w1kIoQg3lFn/rKh9VMVci3Tjk+MkUv/Zfiva84pqXTrS3Kr5iRFxvW0mRprUFqSsiE2519tjODAqwrRaa+dGo80dk3U3BpG3z9iqmQeL5Q+J4H6PVKXkBqfzDPHBxk6itPfenUt/e7WckMJq6GTGuyYypsfpgS7pJF9BU0FnCj6y+8Isj0F1Nf8344Ms2WOOWvufRvpoKZ0/WUW3sM5ZCqdHLhWwiTIlDkMUamAnv5w9S3Ti199H6raqSU30wZgPkpf2nbkusp1qNhz5x+65TkKTL97gcVTBVikMCxMAXtVElgelii7r3UO/JIqjXkhkSmShOvf8LwccQPsSJaMY+oFMEv7/c175eG1gx4b4g1i25sZMqqKWTLfM3kWUOm+mp3nsblhEytgz/K1O/vT5n/fdNX+zfp1NDRM5itCk3xVtnTJe9h/itPaW0GxFiVOuRJ1Z1h+VRaujQrG8R7KtGfH87Vd55aWy+F+J6L3mN5R+9kXQtkyu1WR4wZGUJw76HOOQ+l+WZqx4uQiOQlGnppnweY9AR6vzRHXROQuDDV44b4MwfHeGVNVPDlWzDmRh+HGitr/8NUUQ/oj/fLurnnfohec+kmFCYj8VLgPlh35w5husl001PkRGGcZo05Qd18e0yQaPbD1HS//ZBvpr7uT21O3VqrgeUWJAEL85fue4TTuapS2UZbQE8VKMI+UZOeq+kTYTMxT7HpuPhm6nveb+0hU/suj4XRbct4NlAjarZgA2jER93UsaYk69HpZ47iK0+lTo558HF9E9/ZmhaZluYKsmy2Ydy/dXMMQ7qCoC3ikscWMuUvuzW7StxHnxGjT+grKjLVCPTWB8OuKK8dAixo10SWgNe//ygkZDualWwxufxJpoa/zVPm37KO4k94v3m27LzfA5n6mqOws+TXHMXo5OkgZVfnBgf0btN7hEzpe8lYX84xH5AR5g+f4Bh6j3cZCcsReicbIfNYL1VJPLgYkJ+ma0WcVp33mNRr8EMeMvbyTs23TrkUMH+dZ6hT/B7MYfvodIrE6Oiaq6KAyBbI1Hx9dOhyXu0hNro+hvslZuyVY6P32z7R+30x9aVTVqmhOpgXZHSX45gSu6GHZuzc9TPVuzMxNyvUnUH+f7h7t2ZVkeyL9wP5IIgoPHLJFFBuExKQNwGv4B0V/fRnAq6u6hMnYr/sHf99up96RVSVa2H+cowxyZwTP787m6TpNepUvK8bok6EELzPf5i6HRsV4tPBJywaRQ095Y0LxUgNy56pqzh6gDLaok7dS3vX1/26PNXr1OVY6JBaKw917kRT2pzbuY8tU3FVz75MOelGZKFxRqaiz4f2OuU320IliS4uIH3LLkmWOuoUW+LPieqsyli1k4h6tffVqZ6p66I9SyXTZcmGZVjR5QczYnRzbcIOIw7z791K0LunRRmPFEH+g0xNp7+46zFW/pIeL7+7lt4xhX8W6pRFvK9OdXkqWGbI1LB+jQCjBPrxRYpMmZyqQyDYCUuCPNn1Z5M67wePAr1fpeGaJMkedcIb2TzB/4z41amiPRd+dHCfza4W6lQSzy40OWd78NQP5p8pQ692Sk8E7GNbSz/skSlXRKbY245ZHLkHSstRuoVU1DDPbJMzpXq9+eYpuJuoS7mwmaF3jBsG3haZclOVwNpWfC6aATI1DlIFiuUFmaqm+Pn/b6a2ZMp6nfJPF6cghwN6xcKe+CTmQtrQzZO64Hs+MrXdR2Lv/TqmwvmiPQs1ygwwk5wrYW85DnF13IP8oPFIItttv3igGsScizrFDWY1vT8XRyDjlcjg8xp8mTKCF/73vJ1MiWCmc2QkbvvzNeido1e9AJ8LUKcU6QT/qvsFAjx+mHrucM86p/qOFg4yDY6ATO2CEpnSeWTKZQWL9Pa85p9jSvplnlL/lhrFn3g/RdIImTKuT6tnqs9TXY1Cud2RqWiETL1n6P02D9xn45GHOhUeT0Xv/dRz0Y4F4dyiv+vhqRvUqeumrVtxuQj+vUad0k/s0usUmw4wj/3D1Lxo74Z0eYrxid7X/fytVvNk/C5/dEqiH2TIiDbAxBh1ajNB73LKvG/dz5+790vPlDZEnQoN027IEXCf3hSiX8aPCn1gpoIC6/3WJwn+dy90wQkJ6EqD3u8WOF+dUlh7hnaeFuj9xgUyqBOPS7ZcVNNAbPuPn4IQZetUif37KXO3eJfB/p5/dcobZT9M8Q9Hg/Xi4BF2fUcRes1ChTQJgYsnD/S+cpOdQJ94mKc6nQJxSMHkgncJi0lNCUdhDulz7XBsTPD5E7GeA3uN2/nGY8Ohc1Wo+nMU/TvfamZRiFx3yaIH++zo4c3rwAh6P6a45EIHghwD07mCJF5s/EGmBG70K53S/pa5Hr+ZqVeU5KBLb2QK14LV1ygcrn2/JGioU4T5I9j4bb8+s0A/PpsUuEbGUcJiZWcUdFV50DMVXFX8Tg/nUwDWrUAvV8USZmzPHwMzb3aZuE3ZzkWX57C23gmX7GbIVHfer/N+vU6JYaj3eSqUrhhi97flB/CXjknPVPlqmeKykGPrA2bsrXdLwJNPDQlez/bMrnf4MtXrVMfUyq78kilLZGpZlkNYXTAfJUF8vNBT+ozbkXAfEly3dU0mvsDQi6FO9UwxirqW35ZeyRYRX1NTdByAjxiypB5XPG3kwRPmSYl5qmPqX+f93mnhEBLKGiRbA3VqktOovSuiwhoKZGrMjS50Ww1PoJqyyPzVDHXKVRYzoMfoXYaz0MHvQ6FzWBZHZAoeZU0vQoQ/K+WKYQxEneqYMsYyer+Oqbe4wz3Eei9JpJjhl6lsri24eLDF598xlafTgsSHkcH/QaZ+/X5K/x89R9F5P12/j0qfKMhUd4bWcHRc48m8iIiZvXjYhEubRIsB7nOPGY86NckTkpx4If2X9+vz1LE2vncSw9UsF8lopYwh8wSb4X8L//3XHPfdTbFOkIkFrunu/VRXo/CdIq9JpB/It0aRHGqRDNb5BzL+hky9bqFKH+/LBnUSQi5eX8dqfy5dmw3w82Yn+0LkKeoUmaH38/fL1vstL+i9nh+fMU5Dphb5dgCZYHkcK/fHijqXMPk3U/Q8ZGDb/2HK1iKlnTnnldHJrGrqH0UH1oEesnauPU8f7rX+1ig6psTXwezzVK9Tt0ebx15Lj8SrF4WeqWA2gzIiHno/YReewd1cf5ii7gn3BLZ8c8Hh2p7DWEcmsE/hlNG5QqaMS2TBepKuSLI9C1afp/pz6Z33O80rAuzIfpg6FTsN81iFTBU5QaYKiHqmolH8R5ka/TJP6fSfxkn/l0z97p6Z/9Kpjilhq6f9/ak+Ty2iJQ9JaNgkqXj8Tm4y4D4r7ZEp9WaktFKe0Nf9QmE1+Ho/566hTkyEu0ju2/MY/KJAppYZq+iTYD5Ya3pSRuZiVPV1v8779Uydsuzr/cJlWIgkUMgHNkbbv+661pEpqSog5QzUqcIcf72fN7s1xBcGdkUU/YQ68Yzx549558kgaPOEfPdZZB1Kh85cbgDpZI9e7qXPfphqvV94fTqXvu7X6VRwvbQ6VSnDXqeSOOTRK655Gzaje0hiYRg1fY2i8359nup0qq9RgFg7JKU7FWC7crmYtL2t1w2P3jNdI1NJjH9/x1SXp3qm9NfNAHrIkalVVljEDSsLwh1xuEj1WE2HtLEgmM9WmO/WiUXJaFOBK29Rp+CzTsm5nWm+HrvI1OP4KejVAvQVioRMiUuyowOr7QO8WudctJ39UaZ+/X6K/CXnKH77ncSOqU6n9OOT9nW/OVqs0k9EGYgd+qhT/sVu71pjxp2PcY0kihFz7KwgU533s+whej8zeBSEi0IGVl0iU/H2LpO94AtQFIsfpiYy7rPp1EfvuD0ed73363Sqr/uJuw0B25/UrNcpLzDbHv2XiIvk9KBSvXVO/usZlqxo+2F0NQrlhZ/X56ldgkzpFepU4C6RqSP8N1OdTiXy1OOiWRFX9H7Sk76WHm6E4suUt9j81P247XgIof1CnZp71YUKi8gG0FlI2BydH9W2xye4RYEMdDoVzjdf79ffSeTOlQqb1Ha5xIgqoPYd8xyrFsjUa4Het6tRmDcB85SWP6DXKeUpvzkomeyQJnNMZHjilGwlos4r9cXEfGmlXFRYyFRXSyfGApnq7noYMeryete+P5zFekGf20YDXxAWZZIrHOpUSzbzBnkZH6dJ8weZEn+Zp/5X+1FMci8DhZORKWP/k6c6pnrv593HHGzQDRG2OKBOjfOdApk+j0um8Qnmg9PT75kK7cZNe6a691OgDDFP4RIUYLWd2IwFIbejxr29M2fRhEXlLt71OtWd9+vPUfQ1iva8nz9YYZ4i+/sbls4jKqOq3MtUUuQCVi8DmRonQlszNpag7XP8PJeXKvLcHQwgwahhsPORqVnkoPd5tL2Rgwdn0aMiDSAgM2SqtEa7vkbRMeVbcX0ho/fzq1N93S8X7oOeqQQOVUXRVdoQnNq+tvIoqvs7iYsDQ53q7vn+i6nO++V6ocKyebV9eB/UodG1ZTS7AIs5FXXKC5+YiiYV6lRaI1Pa/mmAp+8+BLKZg4xNkKl1pTll8tnjnvY8Viakdz5F3WMnSiU5qUCJ0iHrmRrtU2RKeyVlYh8+KRUoRe+5uy3KWPhwBZVfTgQpuKhTYvZHmfrl+ymR+0t6Zv7ucxSdTnmHcMR8be1RIm2fq3/rVFguOUicGXqHxwsz7mliKRDi11RG17kRUW/w8UDfhxzxp+Ij7WvpnfcL+CfmKVMjAixvITJZe2xHb3cR80GkJYRFyazodao/79e98+1qFP3ZpK5G0TG1upvI1CYJZOpHF0wEr6xlyknk3vt1TGHCQp3i1JsJ5PAfnXJ9ivv0XPFJFBXMom6xlSFeZqg7UMUF9YpngiuXR6Y4vq56puwGdao/Q3vnzwNYR1U7izSgFfXbd66FuEWmwinmqzgZ1MiQ/+P9Oqa6+1Phco9MiO284J4pIawcaocSeklt9cPUKhLOvU6hdK+BSPbQAPO6Rd3c1oVDJs7FAPYcOCyxbXahJ52aEB4macnq4UntvV//zrfzfiTCvLvcFUkZz856SqdurYB/Rp1inFymVL5QBuFTzFmSVkL9B5maTn9xd17khX/+97+kU8PkloF7dZApRfJUIkWn5ffuPO/jmogfCuYZJ1mguTsgE9WrUiDRRnGZNLoA9Cl5PminJYfJ+LGO+ne+fS2dmrZM1Bs3gpDPbBKp7SxQQmoT/GiAeWwJx+Jf96fChGCeWnsbHZTu7nyXp+Zu2UA82EVlPN5qMuX9OoekjkPGRpYh9u98uxpFMLTv1bfu90+eOm7b90tk5RMmsNKij81ZgiI3vDLGPyKljwy9IzkmyBRz0ft1tfROp0JhKxekdnIZcjryGPOLake3UbGAVXYLSrYNaN2fodVfl3fpu7L9rVF059L7ut/Oug+h+IguY9yBWlR3FGR0t8F9JSpQp4+e/qNT0dR10PsaJiya8sNg8MTnv7jsDAhsF5ny27rpRKwN8EUzLZP7E5nqdEp7hgMukP1BSrJPe55RmmNeVQZhRKfyRUFd19D7jZb4/GU3DWHV3HMWHf3Tn2RKkn/R40Uc/dM26f/0rsdvr1GcUJdc5/rDlK8tvncS+7NJiS19ILGVBReZJ/RukWujd5k9Y9Yz1Xk/UrgcCasKM3ZX9+trFF0tPUjOI1iNTz9M+YedCUt/hjp1UEcFPQaL712P8GLfa6LVyJSVtjo1umGeaqxlA9nhGLHkc9yLNDwhU/6TwzzDX058fzaJPN/I5F3CNf0v79fV0tcVrwJkIno9m+coXWw5uWcq2k6PaZ+n+vdTYS5X5PQQvuf9eu9XJEyG7DFv5zC2TO2ndA6pR4IyTg700nu/rkYBEweZ7t/5Hsao26KKOl8aZ9Ql1s5gWA3bXm6dTs0zfLLCGPcUeZ786FTHlEA9s9cpCAR8/iyTZ8DuG2QqijEPbYTUgCTf/jB1n3rHL1MTsi6+TAnLBHWN/0RUOWJ+i+PbAp8fx1CnzCJEL01yxsTX6fLnmBpzo1/p1Oh/tUbRMrUYTEckHH42Ku7mz+XX+3U6lX2WqFMuRe+g2eWO2rIyhI1xQ6bua8PpmbKl249O/YupLk9xG5+HePZE7/j0kans2Pa3m+xjLp4bqBPd2SSv2SPD3Ee6kFeCecoW2nu+Kx11atjOXPOVe8TiVfEW6c1NM1jdbGSK2xg8lUBYAmoM6uLqJu2IX/13jcI9tfmPPTwuVjbI1OB8lyDdix6LnjBKqZkN4/7+VCDPi11fo5hxG56F0atOSTGSJPCdCzI1cquCFh91DsFwiDrFwupCbU+7Az1pP2eTDpI3Q8fc6nZXo1i087Aw27ksuV4qSkeHNp+dbj6XGBYy9Ta9E9gZE3EPOg4sMg4XJigV+dGpSmhmEK5PDokSC3VqloszgPEmZRGbCyod3tr+hF0/CnZ0IzKbgwrJq0lYzC8PEZ21vbX9QFiQKCi4lEq3NOh1ih0rofqDTPHjX+mU8JfUKH73+6mQbpApyo+Ir5AnJe9NknzP0HKPthYsnL9MResBZtz5Jx9iep4hU7Mwcej1cPD6XmRhccM8MDwPMY+sqoaECx+9n2YqPOaxFL1jHKOfV0NqQG5kcdkz1d310I8n/Dz/kF9676ev2xoFI45MDnfly1SkRJpIx/smg/BybZliPzo1403cAzqmulp6dzYpuL7a91MtU5uz3b6PoiWl7o6T2jnwHkmYNkvpXMmS/q5HYH7qXZ+n/qVTVWDLwBrDI5GbROhdk50FmcR+mOryVOf9eqaSB+qkDglHgtUOvV8RmwPIVu3sT+dBKc0SewDpJ/G5eMkwT3bvfI3qjoo+vKJOdUxp7hGZ6nTqPGnvVA5iB//eJe5pHVNZNGtnhvsjufd+sx1FnRoIyNQkQ6byt5SQ6JmjTtE15rnQahYked64iEpNFEK44HISf/zkTzI1+mWe+lv6UfxunSLRIYX5JUCdGuxRp9QFZv7+bBITHIdsx683bOYf9A6BSQo6QfmBZOHHJF7tBYu+1NDDTE7a+1OYLIg9G/6XTtl1yUG+HqDOdUyttpgHgnocl1F2H0V93a+7P+VXjVT1OtUxBdnH4dGLvl6QkEVEYvX85ulqwa8gO9kBx95+0nx7kfnHH+/X5Sl9id6v75nZMRU5pdfel2Iqtak5hXSgeCS2BzH0db/urkfPVH8nsb3n299JrK4K6pT+cTk2k2lKrU1lwbouAxbtLnw7s86t+/N+/bl09Yo65Wr8h+t1iuUMGQqvyNTuFam0zl8ybKa6z7HdNI56phzFH6N3W68twp/Cr04F1yN6x8W7msEyudpctGVkR1fhboZeskhJIo5ikU42t69OwZWh9zbbmkRiCgmJ+esBqE3Qq6datSCxu2bIVHwJAJIs45IDf9r9QaaEX+Yp8S+56zH9zUzthE/a61Q4FQYy8dp80Z1N+hdTiTVcsDjT0buZ4ngAGytGpphsYETf6G7PlL+bu0BOQsJASUlDgqOIOuW97jwsmY7ejxJkSqmdGawfH2RK0HBN5fVzCwtpjZ8XXjCP9DWKrm/SdIpMRYPzE2K/jkjEuwFPh7a8gtURkKlGOTX9/alOp6AIkSktu311yp8pbY3ibA4hWAw9lsgRaXtk5lPYqBR1xzKR6a5GYU+W7zKU2vtS0fwAvffrmaI8er/lWHS5yGrPlXc6VWzlgLHGQ6b+8X7/OkOraJinwqkiO0T9kAH4heoSlFOUjcX0LAPYJ5+LzhXqZFdL7/r7+fbhQb956nT6MP84rIEcyGUGkZDaXHLD3EqzW0QBE+ySY7wxEynHhUeYB8KgDKTrIyW3G+4hwJsJSabHEJn64N+/WmsLwhwbmZqOU0TqPsxJ9Nomf5IpcfSLHi+i+D96jiKXkh+d6pgSyLQ9kwovEnIFrolDmKNOmWTBouiMGTcJMA9kloZM8XtkqtOpbz+KlqlBu8/3OtW9850ZjIOiOi/KeJm0vVM13HcT6RxjZndQJ4JLuIW5Lr2Ir+7avrFqqMM8ju8liAvMU1q1fMImFljJ9gHqlLahuCj2Inqv1+1U9zrVMRXsJnnR1yi09QiZThW7IfFe+TIVlZdQppx6ngIzF+j9NvMZ9N5vzrW18PcOvV7X46XTqaA8Y56qGvSKMBy5Zby9VBEN36IFMQXUKdb1lxjN7v3ZpP6eb7zVZ+gdow/Xv58Kj3fUJXXvkqhZoU5pJf7s69QvEz0+Rv1dD2X+RqYcaUBJI2++db/Q8XAXSJYWhYS+kannCJ9/aLSzYQfHJRfbOTIl7IZH0F02KEP1MgAiuuMhAMkxr/LSwaHeA/dA3xDmmF8jDuh0LfqQ1nvUqeNEKP4gUxPxF3cSxclfMtfjdzPl2tkSzPWB58Lpcy0T+vok4NXvV3tqDPNACezLFFsf2owbbXGNOIeI65lS5icXTHuCTC29R9vtNAv6ux6Bv8wxT3E2uriXit4PiQX6inFNrE/trM3RfuRQkxO+OgXvDe7zJ8fTwFmPkKnO+x33/hPWxpWViZdoPC3N/zD1lJILfe6FGIw7QabGb7sgdrT5er9epx4HZAoCC3XqOtNl6o7MCWQLAXXnyMcOJR8jBjsdvUtfOiFDnU5RbciT8GCiw3rYd9S18wy9H6uiiMbnnQn5axmQ+LTld/Q03391qu/xwtVDCnSH3q/XqY6p5Jq0Z4vafvGv2UuCzGznfEzvI6DjZXIEd5aNcec5P9Q+TznZ7KdGATuRwtJfoPd7t3f/NQWf34qYyNTnhM+yu+uhJtmg9OM3em/OOg/BH14xr64d1KmIR++ZXTdzjl1MhkxlkQ9wqDLWXsb/k0xNp7/yftN/LlCp/6dM/eYaReE+MY+YE2QK/bxM0mAR9zoVvG+yRc7WuIFkVmPGHYxIRIu2V/PGD5ApqzmpdHL/uH0/CqjOyFT3ztdQDg0JXydbJFLRzqUXXGSyY0qml3bmmxiziDhHp/d+/d15csp3/TmKTqf691OmikzlXMG4qEiDhj7maQpFaaD3e9xPF3pOwhi9koL//kK7f2vpOj/6qVE82hkIm1mKOjWZH2Q6kJUJrFIDGfEyZOri4t+7EBkyZfjo/Zzt6b96vMxoOYUY1m6ZSDkyVX1EE2AkAJdwAi3+pVOwntyLPk+ZL/bD1D5fSsA+mcMl84rJdBEyCelR/DK+7FGnuzxlBudxGQg31Knuna+h0R+dWkwvBNJ9aZfRIsA9bX3Fp+jLg2XJGmPEU6NcVPi8Z8jUcok6pZjIVHabIFO8izqV6PYAEsf8D1OtTiWilZVMj07pH2RK5n5Vo/hb+lH87rrf8J79MCVIa5GsjWcEi8H8yQUQIFO3fd7AhniYcccr9G63j4lMhWpUxvpCUCldJi7MZ69PGS5GmLG7Hi/dO9/e++2W9w+s1QiZGqELpI8bJbDKIWaxvJx9dWrmjpHhk4AZvztHYTioU32eoiF7AqQH1Kkx/65pk7c9Stbovdi9PlV9H9rO+4VSqxPdufR/3fVwjy9kap17hMmiLtLR+4w6dRy4uCbj2Ven5snjzXqdysvNV6d6pgZXf9IzFeuvCmi6toyeKZYEfEG5c3D/9qPomOp6vPRM3Z8yJfoUmcrPW9QpNitlepC3U/z91z5L1AK9Z3fer6tR+Gbjqn2e6pj66tRE1lGn7naZOBS9n3NAptbJYsni53nW9P0oOu/XMzV7M2TqYGJefQUfh27pUkZd0+ZcNLdb70ccH/c4MWPRdiX8QaZEbvQrnZL/knMUv9v7dTpF4wePeeK05sleDlnPVJ+nHo75Qj/voR8/E9Sp97z1LvEkYkwYxTKNAL1f1zMT8odrkdfs8F/eT/eXX6biSsPv1Bzgvhs+ZjFhpok60eUpEseYp6QZ6lSXp5Tx6EenNPleQ2TMGYtggExpqfrD1FX/YcrSWu+oKJhn3PrnHMU3T+1Qp1aOiUxF5kekZT4WYTk9uehlm6NFDy/0jubIRCamIyci5Trz/+393DMytZmX+M9P43b254wasKQScDHTUae8cPTVKX+xyVMSZD/er++ZWa1Ql8K56ZSxeicilQz0kstG8BkrTNSprm/SzA3GLHjNBuq/ziYFhozPnz3aufL7g82S2MM9bXet8OetgTqFgazp73qoo3zAQjJaO+S6aWv3itIyVX4sum9wDww+zbxkp5I4dDIVPQhLM2Ox356B/nNM8eKvdEr5W3pm/madOvKnH6Y4C3XqtBeQKV1/lsHrgmui4e8v9E467nO7MzIxDnDfTRIhYkk1GYl0PjJcUO5LzFNvgjr1T9+k/q6HeJTesCQfZEqM8TsNdzWB2HlGHHubuKb5xXTT6xRs25kBXZ4yNtGd9TUKxXvVsNrUjCSVq9WUa3uUbJYGMnVJ297Gdy/qvV9oeLimV8+M9kyFnN/e8z3hPl1cX+j1OqbyYCtC+NqjTi2c2ZepxfL9xvzmoi5BjkzpsPlhajRURFh5K5ewg4M6ZWwjA8JsC2V0NaMvU10fWlBP97SvUdjaB3VbP9cWERwJvePr45SJwXEifb9eUwin7ZyP0xnz5K7Q0bv5xRg/31t/mepqFH0tXahqHUL/ZrNYH6B3np3xt4scdckS5TGre++n19GA+dkCvfddL3EPuVwxr4YLZOrc9gGONrc5S/YBs+jkZHnA/CQj0eRlRH+QqdEv85TyPzrXgyTTBEhxRqZG+4FI7sssBOU8Q50CzcE1MZaevU5F6pQ51LPzKSRRFLForKBOrYaJA9rebdfQFPPAdNXe++3OpXdMfZT7G9aFhnmMQelQQxMJJLsMmYLliNJZFG5ASznUqevALr51vxt/Z733eweshvTsMcZEC3UqHdYJpNk2ID1TjrqIYP6KMU81Ca7prkah8q1Odb3IYox06IVUl4vWTOfpyRmPgQ1SlyXjto9sVYVfnQqyooiIoGQA2hl1KtDG+PNM/g9ToyN16IM0M/z7EyhjYV2ltC7nt29v506npOREQDu8P8y/vdA7yxY3hWJiOajrb46nx2Q7gaU49gnTVrindDrVMRXUrJB7pvoaRXcuvfB3X+/Hmns75TTfaZDPRkuCARSZ6mbluIfrgIQ0R6bG2nYAqNzordd6aNHjBH3FMqiQqXJUIlN24YK/yVYcE5Q/yhRS84u6n/qXzPX43Xnq1ujIlErbM6MfZIpMDiF498GzhJeIeYAbYp7Z6MK8TKYbzqGzqY/7bPaKCLtff3TKGeWYqaubS8nmIviYZwaYb7oaRcfUcrvFPBa9cZ+kiYVrhDd+mJK2n83X+81qzCO9Tr24H6ZAX9aw5BrGkvSzv9DBtYkhYxkydbomBd0bH2SKjdH7Sc49ImKW0D5PBaaHTLkjBfPMa4I6tdMOPPVW+Rhi0/9hqptBYMXXH6Y6neqYAni1jM04EZLT0OEYZZVD4XOZwbIYQJlkExpROp/cYD5xUKcuM2TqBB8KHrqtss9TZXn/MhU5VfllKlvKP0x1/f3Qf/94v+4MbZenep1igqVBPIxsEttmiTr5Qi+Yp+GSJCcxvvTez1opyNRMG6BXNxUZ2OSD3josPpR+jPMUgrSZs7isW6aKyw9T860Bf5ApUfhVLV37S2oUv7vu95I28Y/3U1qmnrhP64fPk/jNHL3LeMShTqmreRktA9Qpadu+M12KEYnTKhaRRQN3UzR3X53qmFIC+VX2vciMzb2B4kFR594ufqc3vc0DbxaV8XE8UmnyOK1BBfXZnivPC7K4IVPmLLyTUJ0UDZGv5A7rSkfvZyzeF3qNrRjSuAKOnSqjoJQ/ReC8zi8SXGQbiMG3cxIxTHB9b+dOp5LD0S3jYKA3tNzZY/SiAjJV6ch0N4Ng9lJ+mNpuQx/UzZDj/KeC+UpYn8ft/SWXRDsjcqhCeQrhZ9/Or1rxX6aIPG24UOaRadp2ClR3zec7g+CV5xOALe+wRA1Rp7bBGHVKbs/0riky1c2fsuTnmEF0Ra87Geo/3q/LU8WlUiGbtn2P5jF6P4VLNfD1IuGS8TCu6GaTHNArGwPi583AIhfthUxti5jEI3JApkblFCIfvR9T3hyl4jN1INgMViUr+eQPzvMVJ+KvdEr/H61R8MI0BkX2edbXKAoV8xBZT54MHoKjkilsUac0zLgJzZCp24BMeqYSZh1xjTjI1Awm6HWM1YP2s3KcyxR1ilR3niw2ygvW3BOZ8q74nRYPUQMYOpjHmjMyNVG9Ncw/t7YmUqH3e82HKrjnNzK1CWqe6LFyB//5DLmI84MLPdzkGMJogEwd297GBx3zX6dTPVPLBJlSHm0f2k6n1lPML9Fz4rKeqWdeChClW5fE7gU/v2OKOPGbBBNSR2Rqex64xRqZcjzUCe+0HUMehej9Gp63qD2tKMAaiUmEUQS99zP3dVMGUNmoc0V7XvHdkuV4NSVMXE6AZe3sT2FVNpS/vkRgi5dXsiQbfeckOrWNOvWoa7nXKbo8/DBlzS/I1HiJOhWFmEe13FEhrI4JF82jH6Y87SZz8N4+LLIxfQnYxYtJpEmhSsdPcwKrwWZOkrXVMnW9OJgngxUXsdXpTzI1lX5xz1ckf8ldj9/t/Zb0FoO+aHsZNzEy1enUQo6fzH8a6F1klz0g0dE7RI8Lejdu408gSfc/TPU1ipv7wTWprmk/J5FA9iqDjYt5SlCUBpLmMOfY58ko1ao2D5xz1CnucFRp5OkF5gfpWf6bqQHcuL6/X1lKdwjeq5CLp01QUVUSI8j9DJmqslNKo3Pb33zR5jGS5z86ZUQ/s3JcHr1PfHmhTpnxoaFzlQgQ5iLqzpTGKl0fDl+mQo9Dxf0EqFP2c8CVoftsawTrrp/GzOGiPKEWzTFDQnby2/m+dwr0kLlXmMOsQTI++PkdU4byQKZmJ9yTDk8iwvKxcEgsH1hDk4WE+SzMvXbeB3rPbq7H4jwaE1+zHZnIq+l/1f06plaX4Q9TxbrtXeA92z7ALVOd9yN2jDq1HuDz55o76tQcvXXifD4qFde4BxZNOidM/jD8OYi+OpUIkfEnmZK5X93zJX/JOYrfzdRdzyJQ088PUztBB5gb5oMLHsdCJcpResBacjDjNhYytbngPhvuRVayTDw2tFoJDiymbU+SjqlLGHpAj22++Tg2Tza19IJoKKF3HIqlSk93imsC5IgxZ1DJ9GV/ClCI+yz9tWanhJ3/mynI7jdIwk1YMrfWKpqGVQRL+wklq7ZCSpX9AvPffos6V5e4pruZbt38qX5G9nGA3iv3DJcx93Oo6bA6C7BOPy5J3PYNdNK6NK88oHebhMhUecc9wqrXXOlfhoVFkv1yDIkdYp46RWj1grhNWqO4vdkUIFNHX7uCp56b0h9YEtJpZTpor3aPeTyRKeoiU7k/QqYmb66mRw+9p7+xvDLeSfF3TiKxpDEJZcURico+Rq9T/rhwHHLX0BlvDtqCSxS3dOgp5VVY0xKZ4jejiu4d/QCLz0QuQ1vDPBsVbV1x70Rl4lJkShq/vjoVyVLLFKtRp2xnVUaqJ/zBeb4TTviVTtG/pEbxu8/Qkms702yh8yR83AYNuQUL3IPXswcX2tJdJkZq1piR233u7BILfZWE3m+Pbjw+t/3GaZ3ZYI+SN+dfLMxTrrxw+xnZwYNIPKnj8wuS2fGHKXWI+y47Vuj97i4yZU71HOzQQl3smBLNpwILvrlxfq06NWHW+QbLQRaWkae8K/Sa7ZRRO0OmDjshoob8DMAW7y8C/Md2vnMSD/yre19UkYfIJuDvj5ifYPepqfd4jSCteWSkukUyzVa3L1O+p6Eu3WftmeD5mmPB8uRY5Dm1Bcx/D6dM3mGk0hG9EFjS9k7hTeAdOpg9rmDEMv5Wx/PdIWaV6ECk+5uDwRD3pDfDPSh4r22OJW1/PmO7FCEZt32YnDF+fryaluAtwzEJblNkanAW/oupACMc+E2+4CLjiHmULtq+Sy1T8fsV7+hpmWGeGpjo/UYh7mnyk5vC2i2ikt0aTabqDr2nXzL0ftKVIFNuY8MqVlYsSjZ/lCle/EUtfcL9j9YoTsYQmTodkal7sG6IKQoe5pH1o/wyNSY1rIcGMjWoCKWe0a6JnYQ6NRqP6p4ppwlQp7zkgbrGDV1wuzO4YSY1JID8BYH/mJfMOuA+OXRkBUBYo3fsmMoP0wLm8enJwvMF80hxRKa0+nUrfetS1yQ/5DfI1FlYxsVT29FoWjAIbBOZ2r1PQG83zH/dO9/waEmY6Rv9y1SgGfaXqc35+cOUNJZGkF1zh0uKUyRSfmGE4Goy6szjimt4riw8mD0GHOt1akvRKwaR5ZRsUvMqbZxKh83OQO/3MCqgi3J/BYcft3cgjdwhBEIdFsX1jToZ2zIZ5JjHUDdsLp7nqFP52EedOsw9FhcWMvVwwgM4iSyUfY3CuG5m//Z+b7VSIB4nyJRgoE/YVfj8NmSaMPzh+DPPV1RlrtcpNBxTKNAgl/FGDNC8Fybmt8nN4qLpEpka82ADZNyKJJNV8ieZGkm/eOc74f9He2Z23s99bJGpy2lQk5fx9MAe8A/mzy+5SKwP92UqwW+C0kEptbXlFWOJvozrPk95N/Nd9kzZ5s3pZ2T3cz06ppJ9OGfx6IU6Vb0iFfJl1xmcoPc6jDGFLGbxkwQ7E5l6Do5DmC2eNxaysVMRa2VfYVUlyFSye+9oXl1Ye9cEGNtpSUTX0sbH/KQ9OVAvtkWy81ADO42Qqc1a2pHZ2560valdwsSRfqHB5sXDWpuj7nRM+S8dmTptmjKsDjWSwk8dUAcDjviGhzp19loGl/RHp8ZT0IGdjj4Xc4PKomp2vKDOAerUcoifnyYGfv7mhkypsoSMzNA7pj5FpooNudDbdIt5TvM8liwGvEjp8LkHnauFMjg+C77v76fBBpkCu0bvl7EhFHqwKNllhc+fv5dDyJq2t3Zkx8W/mXJdfP7Dsn3XoVP0AW7y/jK1KjfIVPoMZToW2hkQdxN1alUZf3BO4mTM/6KWPuH/lrsef0KnbIn9MKVfFu19qO2jhGtzF8m8uSNTU97i2MNllI5C9DLJ0cKvVNBQp6LjzQZL3SFT7/b9yvJ4+mGqmz91fd4fkFXunEVZxKnIIO6zLDEYl5y5iKe71MvA0cZPAsYa8wjLkSlv8kBH1s0e3W/YFfz0GrLkWgQ7SsZi+GVqMxYcaoofANVOn1xA/BzXtD/VYKFF6AWJ286dF3APiFwDmXq5hwvdnzkeEm3tlBE8KE+dZBGAmRoN6/NUsRFs0BfIVHAc4JLcsvsIWDl2yvgiEsxf+/b9UMbQTjVPatFLObqAfTVx91AKySLso2tgOPN3GVoV7kmdTvVMccBdqGG2faSU9kzvM+S/OrUITwLr89SiDGdgkMEHvw8JmQ5m5hAQl0UZn87oEw7tXfh8cU9IlOSzovd+Xd0vdM5rlfAXzE8dU7H50NqZ5Pj3Z0PJKr9MoTJD9l6nXMRNkj84K2ciCr+opU/+mn4Uv7vut9QZ2IbLceHZXX+ZMuDzYKEp2DxxV/4d1uMler+1gDoTonuBsOIZi8d22++7raU79/YcglE4MnmZHnrBXd2ewRXvF6Kp3BP3xWzO2Mv6YH54joewEg/I1GiDa3qWbTLUOevB+cHMBjKe7L9M9XPnP5r0ZSoa3N8FVbdNCJl1RfrWaeLQ6frmg/KaPrlw88wpubyRqbmJTIWzNeaz9VQRYTOTHC7W1PBC59WShzh8OCz6nPkfpsQL6kza3nea18jUIi0+XKg9MA/5j5IHkAsHf3+HyXQuRRrEpudz7ObxFhU01CndIg3xQweZHro3BTPn+c1CTcI82TxNAX//3C7ZSWEXOhm0eS6SPILGC3VyabVzIg+cQELRqfnvDIImxXy61mT0ng9uAOH8uWBROsXnn2sEmVpbCUmYFKf0fvgcQOPWyJTHyTIp+XKCebN9VyGNApG6tT2GVbqxShZrukyFoTj/MiUMj39wVg5mpF/plPCX3PX43WeTJvyTgZVJXOt9Bhci7gUXLM95kPDk5Dw6shcyNQ3QO2QS7nPm5I7e5dwwkgwl9POTRnDAqwZvAvqglol0XNhgLm7PEtSdfSHT2/YB/oibk0hiukj3Sw69TGpjHgs4vqHOK8nQuxweXDDOMeOz9WoA1tS5kXDs1W0fInKF2JJCwlJrX9DFgYbAiIlMFdzJohYv+KDehGfp2xubksQUVNRNHr2gPMhTEg9fuAesModj5jqsep3qmGK5i0xdt5jHZvEQmejyVLp72jDnZGTqPUKmxvWWh0xJkUFOYCItb6oKyX3sl8mUr2jPlGM3be+1g0TJ5HpSwNyc8HmsOGQqtlGXok1ls+i6LCuaFmfUvc3H5ZKtQr9Mqa8EdWqUtbOB2hkEnhOi7nf90iecMoQUrj9MlRV6v2KhxxwDZ5bSt7fY92doQQrw+b/PrTd/TNBbr3Z7kcYv3AOTpLJYHC4OIhVEeQ6r/RyZmpDRn2RqKv2ilj4Z/yNT/1//5P9vdcqF9rxcU6FOlQEyVY0SBxbkhExV83tD4M3dMSPzP0zBYoxMXTVGInr/YarTKahq3Ccf8nABdH39YQodyQNyZYo65xyRKWOTD2A5z1kZuRPa0Jc2XMGMbJCpI8OMr47jAejT+5WDInF2ZLC6XyDhxj9M1TkNvkxlbS24Ppx80HnnWQasvqtEmz0VMKYR/pzGqFMz8TyGXE2QKclEplaPnIN0ZbdnhTbI9OHx9EELni+u16nZ8LkASy8+ZRC07xK2d2QKqvadLak4ka6SWoMsqNH7VS9kapNNzqA0bZ+pWrtTslOeKhDPeJNgynBPmpwlAZLr+4cp7mqOYHXauFz8AtTp5y3bgunMBNy9DnVDVtMDAWc7Rp06Q03JalwOgKVme1dm3vqENf4Menvn0KvjiAqrwx5o6SJT8lgWyavcYn7Ep0sSd/rmafJcCr1ORYHWMiVFc8j3dVoyco3/JFMy/4ta+kT8W2bl/GadKsINA3OYok5tk3WF3gO9jyOaP0wlpn1DplCnknWOTL0M3Hc3t0XIRdvbaEe3AeqS3Thv5k/aPkeGOMU1WZioG9HmXrX9AWvcVyvMYzsx5Clz/QGs72P81seTqKbH9SEF8/XC/Lb5oHdiijsApahRp7ajuiAbNJBQOFnARXeqFZS8+QDWxha9V97WrU7M8ICe6JOFSyap5CMhUyaGFQ5uLjI1GG1/mPpsPztqmncO8u3VYQmbI1PDsGUy/CBTh/YOYVEf5kDC4oNr1JFkYn4YMpVNMQ8ZHjLlJ5UKS3Hjl9F7xrfXx94nsFX1VYKs2CrxtpuvToVldm9PHW5HsCYozBHmoR2dDV98r1M9U9PytAX3wo+4XqdYJVBwbg16RylFpuSXjQyNhQWLHRWZEjllAEWxjbl4Iowiyt2FPWhRMSD+7eDwZD4bixAofERiK9B4upS7OZeoUywQDzwV1tSCpCiQKeN5/IPzp6ac8Cudmvwl5yh+d2/nzvvNmIFMbdxBRarMW4A9UGvM/Fr+ZWo9SnCf20m4z1USG0H48EIOE1W8o5NRy9AwaHClfgqR3K3N/MtUGUk7wu/yGrJoYHGxf0KmxMkdmWq/4gQiWlPeDJcw49xHGe5EzEPqbSAB2V+vZVDNnIKMUvsMG38WcHG9fKc0wPgGoCbIVJollAbFxkWvKT4JbA43mawnxyHQEf5Vfh1JETk5TIA8XTllolX6ju5l8wPFY4e6Y6Gy0sks9P7N1Lj9/ZU7MhWuC2QKXJuD9SBCplZnxlN9x6uYh3Y+Y8s3Val8d0/dGWAWfMxcJYt8NQRnUOLzsA/Sl6lwfrAJEwJkSrmZPIQBuFx0ObVzQbRkC9bYGXHogOuaHJdDHczp4k18eq5VYlWcDCy6LEhyLto8urblXqeizeEIvfdzFm+ZC5Qb5rH6cBchvl8xr8qrgKfZRcE8ZzB84F6Ez3/EVRYUgZSyhAzjPzjXY8pPflVLn/wls0d/9/0pcr+FQLU1x8K8XO96ptSbXJdwuOQ1yR7nK6yFM/rxweMj0iiVRrC5X0IuOVfHgka357w9l91gplcdsb2rgT+/K1zTk9F9R3bBtoZ14CFTt/2Hp0GwHcBmzLe1+Cvq1G7T9li5BMjUR71bJPyM2tMIiyvXM4UR5YxrogrKaFUEX6Y2+ha9V+oLlIbpwQFL45GpUZbJZNjW4uk1Qt0K6D0iT9MWIBifnTKm4WFH6V35QDSmP0ytIfPBvSmvMnA3skVWXmaBVsgfFizarnu7UGp17WVz0TXm8PeXHQUKb+mTeCxzMnXd0RHmPCBT5XoqE60MhmDe9Ybz3YNdk+HT5r9McbuyoAJDpjJRwzxFA2TKKIQN2JfNqARSyxeyA+9nRvbI+GEqNJo5fr5/kGkyUmRY50J7N36MTE1Mb9+/8/UfT/SO1/14DPFmhj6g4d4NzUfo1fNRapF+TxsNeRNWD4ZMrdnxTzI1+mWe+lv6Ufxu73eaJ8jUtESmVuKgIJyhf5ny90J+IavtC3WKe1htz35kigjlCLL6iExpq1FBs3Zfdx6DpvQbqxbJ9elZ7TmAJ0MA2lmcNbtDFOXo/VLMPVQXJBniQ8BIUl+rS8+UcZLRa3Y69WTtaYaOKaOW054pZk+DMs4aLaKXWvQh1AJkKtmdVDoIhC9T4eAyFYlrIlPk3jL1KHLomdoImsNiUT7gHlCRT1vHdEjiS/j5YxA8cOfrVxm2rwZIEOHf423ydq5G8cMULgO7jOMxaejMKBQI12ufsKlTqTS7H4+gMue/mFI8vT2rFEg1KW1kiO1VZIoskKnoo/CQ7gZumXwM9J4q99nAzHyh9/ucUaf2z8WPTnUzsu0lPi//tp1zcWzrMuV888tU8rZmX6ZmhodMvSSnJtOEjAG0ipXsvtAaWt5szG/6xsLnfQ8bOrqDCSHJUxbBdfYnmRrzv9IpSfonUP0vMTVsFgyItWznUJyRKe2NXm5ubWvO13e4z24SG3WKW1hlMv2gH79MlrjvfiYhY9b8h6nZPMc1ZGxknui3hQVurf8wdRuTO4QHHpmsMvxOr1f/y1Q89OmF6m8jAf0tPkgwOCNAz2j09X7+wml7gcnjE4RpgUxFh3dEobF8WA059F7xGzM22WcuzF816pR1wzUtzlaDr051TG2s8Qii5Qrz0/2ETMm78oP//tzmkrcQXeioxn/fPo/bvkvt+6iLHlrg0JYpg9o8gZrDf95Y2Pj7H0v8/WegQLKMkCn+weSeKX12bHu35ZlItoGLOlmg9ws2b9yTLmNkaDnObFzT7QyAoO13GPEJMtW4qNOOPFzDjL+P0IEbyMRt+/wyBccjek/9WUrAgvmcS5pzKFJzxkmwyd2YxfQxcnrv1+lUQAnqlLzYCpCxDTLFMtSpc8l9mWIP/oBMBY0Ja32Rkug2jP/grJypKPzqbJL8t5yj+M1MhY9hAEqlcCSMB+uUxAS9mzNmdRkoklSRbdTWsvmFxf7F1OY1CnHfvsYp3SbeHMyh06B35OWGuAPBxLgzeKD34e2CgDa+g38orTJW4k9D/eML99l0xQgbr/gLPXNhAi4NkKn79k5J3hynYEiXa4l2So4ILqYTpNU6YEzKUKdeS+pjvql+mFpVaAbtif7gQEVPRc4lMqVXrRc8UmQqmeGaWuux057bQKZ0j71hTc/o5Y4DWtFAS1ywdvcX823ZUXumFon05sJlgUw1zfYDPqa6klEdmdJ5ZQjhaOu1dxSRqftmXsHstnxywet648nMGskwl3a4xyiBjTqf3zko5vyCi3YGKagScBywG++ySHrinlL5yRrmlYVMaaxGBomgg7Hco5e+ubZMDhyRIBdjZMoT0LutqrME0fAUk/g+mVnUPhu7/p1vMLvKNbHmLVNejY9H0PYNvbzvo977JZfDp6YjzzEgd99LLs7K459kajL51Ttf5S/pQ/u7a+md99MSG5kKc2Tqc5ta4DWPdu47d6/IQT5fYP354HeSzdq756/2HAJ/D1kyGM4iqqQfC6yJ2bDAy5EpbnkzYX5f45qudakgn/n2BvBwUedCC3XK4U0JsmuI3jGrqqpnCp0Ler9Ixjw0vzy+TPlg/zCV2auAxZYVRNS9qB4sxQEyxeSRSC+5Z4O9rh5c8Dkv+J4pTYqeJFhzkkWG9IX5DzyHxMfHoT3Hfv4yxdaTaEfv2scB41C+SKDsc8xjjWGCGeXIVJBjnkxfyFQ2dG2WsIar6enADSELbI9LxlEp0udh8GUKyAo/n7vsJaAPBfeYt4J70nR65gB2/oJjicOldOKaHwj8BpmqONRJ7SYUoKriiITXa1GR13mjAX0Z6P2SGTLFb8ZT8EsV85RUtXU77zWFfD+MSaINY6v3ft25dP9tonf8QFuTUCJ8PPdCq2lzQp3MQsnk4vMKmeJFMCC9zpdcsrBGf5Kpqfwr76f8JTWK3302aWTfAnBX/of7F1N03dQsHGbtXQnBv0D8zi0SPWS9oeOwzdycgUwlXBzR6IVMzXm9wX1WR6bS9+GrUz1Te/d+g3j6sVjMrnpNsxS9CxubIRe9KF/RRTyMYT5sayLXBXq3TqcWq/OVhXHuANEsdoQVd2v7JH0CoJHueBCPTWQqPBxF6sx1G1y7eHDhyMt4UpJA/jKlFTamJvfMQ3wN8f8dFL3omYoTu+3vsMbPrwXPAXN7fjFQQ1n9F1NBKN0x3yyW756piHORqYHU9ra2dWQqmhCR7mduBYvB4VkGO/WHKWWzaUiogl0R9VRy6HXTRZnIVxZRYcH9MGUrqFOMX+T4+Z8fpj4s0UC76A0y2p4XzOb3KaSeMy/ZNfzwNLxI+HP1itG7XZEpa5LtQE82MgvMdnbqsD2fGOUjxqL38l1TTmtnnO9DZMqMQ2SKr79MxevL6A/On5rK/K+8n/qX1Ch+9z3fydgIwF7sPmXobQcRWYmCBerTqknP1Ik3kakmRp1qCmSqOBIOElEMCRtayFQ10c1/M7U8hwY44fJRgqblKZG35AYBnVqMrUPcJ99TXCOxx4VlIkzpjppCFn2ZWuo3mTyt9QTMwESmJp/aIUTwj5Dr44CwBJMDhSl1IZo6mGcCKxbpwX4uQD23tfhtgt4r3CNTypp/lD69o5dMZjkPbF2i9xu2M87GZ7uB9fZpl4m5xc83Tk8bZust6tTWusuEE3UD1I/0ZtDYqFPaxmwg3V1s9FJj7kLdJRvAanfyyuQ9YnyvU650f3I+/7o1JEiQKXs+aAhsG9T5i7bkIAdYlBHyEvU6tcwLlyV1FlXUWgxzsH1/RPyx7BRknBtq7/3AsdtpH8CmkN3W8zK+z9D7FZWPz++8Q50KKTKlNgnmKQrI1EKXL6Q4lajLO5uRKJvuL/RzQF+xdDWTYyez1akYZhAowR9nSuLGv9Ip7Z/C3/9pjeJ319KtyQbAkWvUKWiQKcNJkBHzjt4ve2Ieut/KM8SfGve5m4p5yNExH4RiFZKYijOgUxWZmtEA11DH1EAzDPRCIq5pY35PCQwxj6WO8V9MsXuKeWw1wzVdi6cILCOrS5/7LESiqqsJ0PvxSnqmbm9yhCCcAMcWjebQ/alyIeUHyBRwMU+vy3AB2mH+aGv30+ZfTIFn55R4Oua/LOIwP3VM6eG5AdbckRFyrb5MkeXyRWB0Raaa+XQGqpe/ma+VqFPzwH5DAhP8540Tu1B1355jEJlXsrz5YcpSVs8ytDb4+fHtKMF8Lr04PzPzHZnvlu25jWhRxgZyRaWx+YZg+XZJ7I149J6nQwYLl/JcwNK6IoPmo4L2lNBLVxLmOe9ht/ef9qhTDxH3tNO2nAKGyIhjfjyjvfezG0kmgTuqd2S5ZyN8vnNGEk9HnZKJxEFkmyaXlFl4oXzKz4Ap/BL/e+noD850k/jpr8776f+09/s/rVH8bqZcfgpgSW/UKWe0Rr9hICOL2fDO+ZJp78jDXP4XU4s57rMb0Q9JUjsjdP4Vej1jaL64cKFgRo4+n1mvU/59d4+Ie5OusFzPLcLi2+FCB+UZ14RuhSw+v/ii1ym1COsyzKybSATBFUELTlcSDHTHIVw2roA9ECBGD2+HfhjqlP8+erimVjOeziaHL1PBzUGdeD9c9F5u9KNTT8/noCgOmJ/GFJmakfMLwhOPXq5pmVaq4QIU7vrkQt5AXeiYUjRkCoalfWnPzzUQrF42YeENdcry/QFEwsJjMa5j3GPKuATn1d79H54XDXE+awm0m/ziAt1HppRGwuc1lRYsSvgSqK2/2ud3dwnLgVb0rZxy0GoFmQoU9H7iVVfBInKDz0O784RfShNIF485Y5815tH4Uk6ALW1kapfP1K/3G21/mDIGbe2+ZSq2VtqFDtUXB8HcNUtGtzoypdWoU6/dskxul+MfnD8ljX6Zp/5X+1E0+gmZ2nrIlKUjU6vH0wC9PKD3m0aYh17EPMP6PcZ9TsCVT7Vxu0Ymj4CLlTAG6p9RlyxugPty46L3eFm4JmfVG3VD2aICkHd5hWgnWiTeRvidJnY+gXBZo06Nsqqgs6Tt0flEXQyq15Qnj2mATInVhQv3q7bnpMVVEL+GKEr3FTI1ccGBgMtRp7zJsaHKTZ+DzpcPhl971pCMaVPwGvYog2ve6ZTCwdL3bC5mm0NElZH0gqIZ2owZBn6+tsoW4L53z9LfHCX0joqAe0KZoU7db1JFrvL9BYFOFlyyvnAVPRuKDGA+kSm+4BqqZ6sDkHD8ZH5a3GoihfMpOGmGz4Nt2jzpjz8QXfgFiznUcvrZoe6lI9XhItNBpq2PnoEzRN4C/+TsiC6eFECf2zDfmNwbojd31KmdjkwJ+qGhWzZGph6XqEy2NjLVnffTVmcJ3XRV7MhtLvGQDsWQS7zTu6KzI+6BK1FCpg4K6hQnyxTWw3LJmCqO/iRT49GvdIr8JT0zf3tv57Pnw2y5+rDQfK8dsmGYh3qdmtC8wH2fO8G69kwuYh56t13Z6pRcBFyiFrHz/3R3bl2qKk2X/kFeCCgKlyCZyFkCEpA7AY/giYOov76Dsmp/u3u8o9fNWqNXv5e1x6pNifnEnBMyI2h/v+gfpoIkR+9iUlyTZvBGpqqJ45JU3d/R/5+QKe4aVuh9hl5cpw51juhRQeuNxmA5u7YMHmvM+BNxMQUzJzcO1KNskizuK2Ty9aNTy6B1Yds/UKe8TH/S1cK2YNm8OvJharYazVA3OLy+nDsqmVgGB/7cccpY9U9AO9XowZ9uUafsYUbbdhVaoDAD89DIQ6/F6w8KtjB/ESjeyNRr3z+hOFU2x8QcmbpLw4ztu7giSSqylm7j2QnMi/YgoErZ7cOUYc2GXmwDU6vL9fVhKmIUmQoU8oKwi1wunr9Qp6NmtQHDLnnmT05yQUw1UWB5ypAp38yfJCr2IsT1yCLRpcSaRgPUqWA59AEWIFbpMn8cwPVlCb8vhkzJ7xJ1yl2EXET6oKIGUd6QcAujjNT9qaLcmaeQRA0yRcf6H5w/JYlT8T8t6H8xRf+WHi+/malnNF6B9jTe5MNUp6DuqF3UlMHaklIiJOsLxI8pfidERJ1ZGVhnd9Iwp/D6woychcOszzAZ9iHoxY3okFCw7gnmGX/aALnJ7AY5ZnGS+Kf3N1OJswhZdIEopdo0DEFf6JjfrhP0Tl9MfekU+j+XkvHpWsHmeIYyUu6BSWU/ciHvRMwznh0/qXpZmh+m/HeeteTWIlOei0wFZVjL5DI8Z4vzk1NG3hmZGm2cB2T61SFxYfApFUtk0oPxowwMTEgfpr50KsjCpiKzOXrF3ZuhTqViefgwtZ3sVyR+jMoWKyzqlJ3mDxKyur6R6UrH69dDjxt+nKdk27In5MvcJklxJi71ZGQ02cpuyZQT1hRfs3+Y4q22IHbrjcG0h56fUY95bhoZIgQyj0wpntbSu+98MxVz6lkd9gAfQV30Uhle125B3iLB/KZnYZlcksW3TuWQ4vc3pljTuLKgsKbzNfnTTM3mv9iXPuf+kn0U09/MlGIk3jdTRBiZxE4wD5nOsyn96aJJiQgKMtU2RhkDwzxUHBTM7KMwQO8GgkmVE3o9u+P6MhBtuSLBOCTgHbuOgOmhTuU9d4Pi8UCdE0ytog+Ga2KdjVHn9hmuaVd6hGAdxZb4cYcZX+EHnbKQKTCOyFSzWZeQPowfprZi6nwz5dZCS2f2zgTD8DsSuHPUiS+mnDtDxr506qE36H161SnZWQhdql2kB8Sbu81Fkoc6tX6OLViFQ394uXZasgqQKYPLXsSfacjUW1n3sH7BD1PmKZcgXrk/TJn84vjNlGTh9V2C17fTFGuMJ+QROWT+E7bBsAeWW3MuHR+NJ4Sv2MU13+HnH/WTDVhTAZnqqjYirHuN0AtGTxJOOulGmulXL7TSIsnrgN6t3XFT2B3IMDNcpuJnX7r+yCQGqihHZPbC/LS+hJhXp9YRdeqFXp0JhsGS0Vs7UM6oCDB/jEzxZfwnmZrLv9jvN+f/krMef4Qp9Zy+uFB5jSjZijYFRw1QpyYHJyLzvD+j99sgU5cavYPrXZ+wVhdBGZkJ6pS9yyh4pwrrcjktCtLYNoHFwf1hyjhMkSnlhUx1w1mLWeKLwPI5er9Or1JqF3YAqrJqSZByc0xxXicM+yJuZdDeCpW4IjK1m5vAkkx/oS4ewIGoTZApW0WmjFdtgvUkLReOA/tG3peX+GEKzOHZ/HJVvmB9DZwyuZUnl27zdffN1LLjo49OLWv6IMF1jrogLk7o4uj8iZ9fcw4kzNkD1pvKLpPxHWs8qddz9GIrj0ucGXejrimg97L5joPNs67IeNqJQI1Jzz5M0anzxMB6tgk7jEqTvo0p5rOSQ6ZGN/z8F/6UAlng1/phar0+j8DTvZ77MKUukamU9BaJszsyZc6UKda4ZKDvyItUquZH0NZ3iQVR7qbk7pXvH6by44GG2lADbwuDMXmNTL3fPMEaYSVc8uL0PzjTTZKFX+mU8LfM9fjNTFHt/Q9T8+2/mQoFH9eEPMmRqYZhxmUcerfskiNT2jNg0U2KKT0T/PdLcdQzP9khU1oz0WDF2bimu8oxyWiaXz9MsVDH77SWGqyziyzgYoAqovl5F4C7sjC/jW3M+JO7MPkwBd4BmUpVA11kdwXGusXRpIJPHdg+uBVjpqFj3W52y38zRUxBBLtBpj7eL4mGvUjuDfPTQ0WmUq/pIPd3Dkl6htf37bcBlvl4MH/5bG7keBz6882zZ+mvw/xA7ANBXbMEu4ztBymok5I5rKUCdSpWyxvdJOdvpoLpGplKg/sPU1MZvS+MpR5YA6hTzyszqVjse4ghc8t4T1En4zBMwRTqYeaBhjoTSd0I8+gD8+nFc1B3+f0UskpFnbJt9N4hz76ZShK3Ej/PKEwaSSTskiIi290VmYoeyNShDQ40GqHX3Jwkg8QSxZr2vpkaMNlLOIb/6Q/qlMxNf6VTwl/S4+V356n5buV8mArG9x+mtMujYQG/zYEomn/GurzHOke26N1O00GnFvvgq+M5pf24JmB1j56E1nA2w7feGno5s+U+OrXvjStE3s0ok9zD71RXUKeicop5zBrmDgZHLYBlUSJT1mt+I+brNQHttbgxYMNMuJlPfpiK3SOlRxQ28K/9wNRCuNEtnxjI4KYtob/ZFTnyqFOWwbWcn81rkTy26LXWUuSw+FSfTHpb9h34JW9z7FDxQF+vzASd7h7Ez4dzyZmx08A9zp4sFI5SQU5HZCofacjUxGcFHZ+GvkTmZpiZXbMb5UP9AMvVCfOjY+D12eg8BWIJPYFLhzWpDRW8fiBZXOSW5Funim44E1nx0fAOeJKAfXhxXBjPCyDHqy6Ds29QpxhFnbos1sjU4WhycTnUtDMxphCmdUTiWkPv9/WM4oupIPWQyX7qvyE4D+ei28mioOl0/YRsnBokyqZhQd8s1VD35aRk8074g/OnZP6XeWrylzz3+9061TRzF7y5/sI85IxUcuoeBFytakgYcg2mg3iNOnVHPx6BeELvdkSm/GUckJjMMSPX57EGmuf2Q2O7YQZaf8I6v9PbMnTfEiWbdHrBjMwjU1MrPFBh3E/A91LMYzspAlr7KwBaLZCpVstaUulnAZTb8cbCteLIxFObE8RLG0iiwYtSJU+tb6aMt46Ze6oth3ODP0w9lvfphylgtc2TS+i/IHyrqEtJhEx1Vd7BtnQxH43vP0yRk4je7blzKiKNkgU4ETLlBwHmyXAudbDZb+0y6gSS0nrFYR5cTb0yHkusokWz2X+YCsGdH8idbKagZ+yBul9hTSouTQ++s7A4ximcSXu97GGjay6L+ph+M7VCZefC6OgC2XDbEai+M6SidpgZnioTiCvF5Nj5gt57epSmsJE2jIvOHH1SeO8OsDi952WQZcjkZHgfVlgxMhWnr4LmJdYUlhsGfn71jUwFqobeuUjKZHuL/yRTwi/z1N/Sj+J3v/M9TjMHvO0JmZJ9zFOvDeYJcyXXXPDOkClyayrY1ljn4uUIvdsLBu9n5shUtUem5vuVBk5Z9cT3SjklyhTXpGlVLeaR0KHE3JILxFGITEXnU0GLI9bZfMWCMpkkw0TB+u2j9+KbEuY9eieTQ6asTrkRmE4dkRgVd4Js1/lcLEwClYIhWlBUoxVhS02oqDl6LEHZ2C3z5zs0avu2m4LxRMb86DV/kkckPaGoBZuLN0QzaXxUkJFujIyUGTJtjdA7Ei1BpuaxVJFkg3//l059mJrPph3qsmizKG5ZSs/Lfng/pHllcky4ilK+24MaQsegkrPiw5R5ez84AE5Cna6u30xFhzOjdHNeYz6bHlzGxhf8/NfmkoBZ5FzpX5UW6RYWMnjmsi9902kqEj2uAkSJYZaxqqFOzY8l1iRBZBwbD32fEm+Y3QrVvATa4O+/pOYFwbJHH/DF1N7jkGE2eL+00Ar6mkSLD1Os2v5RnZr+Mk+J/6VnPT5MLZRBp6KtSloT85BDtg2BIMxdouv7Cr0f1rlockGduQhD3TW4gCTneyXT/Ry9kr4YPbggOaD3WN/G6kenglBCpvz9/gKb3DPKaGZjnfzSqXxZoXdcLHFN86QGcEciMnW7ZhWZbLc8kBSZ8tMemUrT/AhrmQGJ7/lLpUea/jCl384Hmh6GfQ8DUzDWswNx36hTBkOmQjuY8/9iit0M1KlnnLcQPkK7TNID79K6rw3QFiHmId3DNRw2K/XDVKDO0LuVKuav0H7YJAKZRNQUrjMAx0OmbhPyo1Mv54epfOpNAAn635ja7QOLS+5LZOrVlw9I7mOXxLweDefBwgRcR0SmTpxskmZylkD3yp4Fs7o5kObZTACuY7NktYNM0VYSIGk6xiViWj1pfl99MxUUF9kl7SQfnkloIYlF5VigV8brw8ZbchHvaynqcrVAnXeRqWup/8GZbrI4/cUe2vnf0o/idzOlbB4OuFWBTL0fhUhO2gUZyfKa8zkZ8xC9lMjUeYHegSwwD600o4e1YQeEOTwypYy0Beiy+OB8/Y4Z2XE0FZZvFXXDqKVvpuCUYR6bN6eUeoBrpMggwDwRUJfqW80Hsl79MNXhWgNrvLtyvjzsFZpayFTav4BERXdUafKmFkSng8d9mBLIUkfvc2iJX12Qqbl5nMByyyFj/QKZWsEUvY9NUKf8/ETptsdq7o8lm32YWkYX9I6zBXo3n0kHosyQKdsYmBpvnIgwu2xhe/VtxkSORbSviQjJLvRYbGrkW6cIp3XMP9h1QZ6jhfBhKliUqPOuhLqUKZpVRkuN4D9/TVGnpKNLksMCa0onPWLQ2hvHQk8e+rOfthKs+GPPoLbw7wmavQDBZG2yaBcMzxhWRIDdqmCMCUPvgRV9H0C153P2Yer6ctBKHPMfnTrO0GtmVfoPUxtQIXLXCUvs7flPMjWb/2Jv0nz2X/rOVzjbNtib7sWCyV2WyZyvNTB8AZmCQ24Sq5FK9PM71KnRcE7WNbHO5qYMXPS2Ipnq2XsBC894lJhiUKde/XIBVFdaFuZ3RyUbYdgDe6fIFEfClG76/QQS6fXDlDbarWCp7BsW1h0yoeBq+DAFmi7xRFecI0Dd+yUbNyDTbQsmFAcNmaKr+EC760kH9Vq1LIhHdkE2FJnSnwyvf73X6P2Kvoet+ECdisWTStVH2cBauyJTlyk1aTka9szKK9SpvkVdyGIba0I1G/r9LZApaZh96k8VZMo8chFFRkUI5a3HovRGDjQMt99MwfhVp2TNrAnQNMQaE3KOSXa98oBiNrZYPFE4ldoW10HyVhyOrab4+YNrEn0zZQ8z9CZLfQ5LVHMSJAv8eyzNEMDPhj3Irjq8XzpPBVhfKSujA8d/M2UtkzkL33HrkmXKPSE3hp44FrdAr0r9HtKRtCyTUAwj+ooOKmwn74RE6+FcwZ9jai7/Sqf+W/tRHGdvC5bp+0UCTilkIpTjBVieX5fh6oHezYv2A1N3rHOdj96Ni6QHMIcgU11ZiR+mzNf9UQbeBTPyF1N2u0OdEPq5TB5UOUO+qNDP3zeoU5w39LcrrYAx9cJjZo9OP0zJQn0gEz9A79f9w9SOsiNso4nPfZiqn7cfphZUKOijHFLJ5d1wYEtZShJ5K4DOkCn/ZSFTEz9H70N3wzvby1ulXJI3kPjTgZE3MnWydjo4kxkyQWY5/v5VU0AbzXrOl1IJiLMeetT4pU2wJqD3O2+kKWSRhTq125OCmtZxh16T70hwAbz+vnjxoEXwKD9M1Ze+g8L2LZbIZqlSIjj486hxuGRnoE4+3m9Uq3XPET9fyZS8i2AOw7RDFj5eDuaz5ZXHPHVDpqQD3v/R0REgDzzG4jem1s9zP+3Az4c9hy3+76vyCfG7CspYDI4pvcsc1sCnsCzjN/dGppSnCuvtKiGx0Z3/4OxRWRZ+pVPSX3LW43f3IlOKJTIlDHMCeyKLH6ZoHtXchym/d0rYVvMllzz7d0pP70GnPAvKGK2QSM/bUAUvhQeDbNhHHlU7BcxhS05Y7zOZKMr0m6lo7J0iWsoND3GRBCSavSKTnmG5AvfAN+SjU0FpcaDOt9cysHmpJS9heoAoSlCn3vBEnUpcA2DHeyXTbL2gE8VGpoyoJYEU2imh2kb46FSwXtgt6hR6r7Aazi9ZJ9SpWzPMMkVGWLxH2aG58bW/T0DvVoa4hl/aWIGFu+lRLZ/o3ZrGaSDoNZvEvsABPQTTKeTi2yORULGCOrt4C9o17Ig/V+bfTOmX/sF8x25MsrSmHQSiiUy575NM+Q16yWA6QaYErXLpfTP0ATZcFHF9JKsfnbKJNMxS3TspcVeMg43TmCzpePRuwXrKw26aIFNbOvSd4i97UFZkxoUTszCJv5TQ611HQRlRK0jpWyUPgNBblqwfneDDlM8lqFOv7R9kSua4X+Yp+S856/G799B+6RR5HZ5c0G4KnqxfmCe8qY065Ta5SoK5dEKm1qhT3gm9293GOsvc4w9Tuj/5Zsr37pgHvphS1awlYTSuRfImrIKNMTIIK99voPYe88AmzwKSBC7qxOSeeR+moOMwj5TS4g22P7pyH6bwN5Gpp45MteQg04fWGlCsDWRKcfT0w5QuuA0XeCf0XhzEAtA71xK4z+wb2SU+rqniiEyp0kKmZufXgPjb6GVFjENzfffNFIiAa/h+R51aeeIwZ3Fgir0VZFDvLO7DVFo5U4jvnUeS1Qx1KpX1LdjipeVCwZtHH6ZWpH/g/bMaSp6nawfxibMIuw8zAKwj6t5u2Cef6KwyqaDNv5nyN0KrktGsm8Fqmv0wFfAlD35yNUkcrlGnxjMFa1LnMmRixt/+xRReFXUuch1kKriitx7vg4iih31AdKiWZdSdQmTKSxVIRlbMJVdR/3NzEmWOn/+iH8Vc+Vv2UfxmnVrtMhPoiiBT94f8RF3BPGGGZs381RbXRMSXJ4iPc/Tjk6cW0csT14gfDn0c0Vnw/2aqT7FOtok+/mZqFiNTTUdKAMc2SNIinbRccjyEnQ8cEwOeUuP9/mYqfM6QiXYyQvKi4lqCT/OW7NrrHjax7bOIqw7I8L1YwrbQBqbUc0qP5omAUVJkqsqyb6ZIMzCVmvMbuWzYA7bZ8EzCV0L0Xj7mKXY4oJe77JApMdAomH3Xoa5N84h0kTAGTx2YWpu5S8pewn/PD+9sM564VC6VKfiT2uUipSHph6mlSZGpazVMeqvuPCiJ9yA+PaHOy9m6hXTTI1OX0VukLjfMHtJbp0w4C2vKl07Z/O7NQcdQp6i/nYG+jjGPTWL8e750akcfJkneG6xpJr/mYXN/h1z8sKMbnWjLHXgTe4b3q3ZVMt0oPdagCJmC8BVR3kWdzFbpkrFug0w9jwcF8l0Ulyw/CX9u/pTMTf7z2vs3U//s9uP/n+6jmPzufRSnsQkanyFT9bR4fnRKOy9rhiA4KklXDuaZo45MqQ16t5VHWlgHGrCkn1ZPeqAXBZaT+4OEqi+bRA8XY9CjuOH8XTvnyTJEncrC65L76JS0G/ozRFfgku6Ia1p6PBxY6Df0ml9MTbTZGxaGjN6Pd5rbh6nMvPksWR5UkfrScwl55npYhxPM2NlM08Cc7ZoyWJp2RJQT5rGFxDVcOBLrCr2fgro6sYb3S0Ug0/LY1LjYhh6UszpSP0wZ4dDLWktwDZ/c1wgcDpkKl0/MQ9SZ1pCuSquMbb0Eupysh97Wmssl5wSZmsibAqgctSUwwQbyXB0xCVZDb7TdBu/fdoZM7bjEIsmBR6ZGKXrJ1CmRqZc/9Fs3LiG4+/O7hPvQY2YpxSIs5ekPU5bjcMPceHQAFmAe3YXccHblEXIsOVcVlba7LdD5Y1YGlxSZhOE5o+8sAhbRLsD7rfkdhHMDmXIjvP/PvBxDbD7jMq7MP6pTU+FXOqX+gxT5f7uP4jfr1BdTqmc+y+Bcyy2ZjTdjWAnbmoTNolFJdpt+MxU/I8y4yc5vwYcMdUpeR09aP5eYn9o9rqHAaE0C52G/2iLBNf2lU0RxKkjKDeaxMwu/mQqPByiTvKhUylsTFzwoay64pciUuRm831y6sgB4B3Vmku+huGo+Y4c7MuWy27dOJaPJ4PLA1sDR+IYFHK5+stt5uKZTZAqEw8AU4zrYfZ1fakZHkd76dQ2bV4FMnXVepdAtNdBMruWC6a6JyH0y/P1C2jM4H5Cp1uZqKB4Lq0wshbl0p+QTCMs56tRpWaZ0H3cFeMGtZdDVmUt2j+ANq8h5kCB+oXc2Q6eFMMMrMDc7iegd+wZgEjuM7XXMcxLTQjCf5rsMxqkkE9MKRFiN2aP8MBWMrm/IsrOB3lvA+//FVKb6IZcoEFV07NhbcHfhjEE4aWSiGg56vc146N9xeAEdtxLqZCkhU7WgufRpDr3UKhOZGm/jP6lTovgrnVr8LWc9/gRTyvOMTF3doUfL4N1IuamJb6W2TIrqeoT4EKAfn0EYUek46BR7oU7dA37oa3oeg7Yc9vY0cqGS+/E8AivkmhLSqubJu9+jKzl4Sy6+8Pidzm+42teygt7PmqJOHA5jF/Q6r8tAN+2UKGqHK+GMTAGXSzcCvb/He3DwSTzX0fuV80gfJn5gnpFfmLG/dMouk6YM7R691ygbnnEIDHXrdEOmlsUwk+49Rq+X2i+ZimJ+h0xiFpc4Ewwg/8OU7xYSEDWZjcG4IVNBpUgmcZd9Dbt+bpWsejOTLsZMgGDNUKf2Ey76MKU677b0pyfbJeoh5j5MQfKs5Q9TEArIVOmFIp2Sr2f5C4dFPo9MPWEewLJ5vxlUcSMSh9NFUOvhGQdrcyDb0nnDxuwMjikW3v+3lb8hsl5hmUgH/kCh0YoPU+E4cmRyu2N+2hykgan3y6W0HPrVK+j94vvp7dJ+xEYfptjupv+5OYnD1Plf7U36W/pR/O5nFFacGLDS0icLTibq1NO00LsV3J3zb4+hr6rCkKm9gzp1GGtAXYIZex37QNhzgUzpFa5BIj86LpS5IQ8Y6J0W/hPX+LsZzhhqmIzWD4LecdGfXLrfs8G7mFAyblrK1BWXDpBuVpf+6IreLQuRKcfNkKlZ7lTkvXJ2EJgmMsWLwNPEF3UI4hkyNZ8KLhWNcAGeazfMr1aoU/VB52ARIlNha2YVWfl9B8lGsjG98y+RJpvrN1PxXWIydfy3NrT0bzlwmnzQmbsMVE97Ep6GHp40398hUGpkSrQ5kwabRoBk+3LLJF2XEZ0vvAIUVWuZ7xNk+kun3MjCGvPF1GHRNJAxw+QSctR46uZ79J6GiEx5c9TJPf7R/2bKWnsiKLr3YCF1kKnDhb3B9++oU2GOeVamQz8LPxzOHObVN1POMpsRiO+5SMKeewC7h1izOlgAXUyxpuSZsCTRfTMwxbgRQN/HLHlo5z+pUxL3q71J5L/0GUW6rpdg79QnCY5T+UY8HzO65eY1Jn+K3u2USgeIj6clS7rNCehptG8gXy+ARM6CtjR+WCPw1ktkipthHvBengzL+xvXdGFnT0Kk9QlCEZlkN+Fk0vC55yBY6ugdx1dkaqbYDiwTu2b+JqmRqej4BFOZX1mYlshUYSg7YCtuxSX9+IleszrokMcBMjVLY5cq4RyZut5+mDIoekc1QqagemYHcrmVLV4rsZFJE5kqJ8oN1rxgccxvOJne7ssFrNRTWwaq5rhkZp9l0HwRmRr7mIeq6/oO6/vCYjEblZROxwYP+cFHpmSOAE2Dcw76adQS/yZi6slsD69f1ciUucf79z9MRbPr+0mXS3SoME6cocPSMHN70KnF2H6TYOY5ImGXbgrevkad2kr49+BHeEPBrQ0ufhV4/48a6lTgnsKSndqooCx9FOgTxjPiLwz8fW9eYn58U8yrMBl6DSxYC8loh0xdh/vf3/uhP+EyZtHtdP5zs0exwAq/epZO/pKemb/7/dTVGuuYX0pkah8P/eGc+wjUhzjMAODmPKm46wG2OUXvAFfMQ3fdQKY2T59Ldsuopc9wNgLFHXUlnBaoU/l9IwOZ1w0yGg797jD2Q24v8Pffew3r/FBnv5iKsxERqZ2ebFzTYV2GaocZf/zePkGjmysJ96f88C+mIm1+eFJTKChANB6Y8lCnluOdCm68wjzVbtF73VJkStkxZOws2gV5DN7HV0XUqfRx5OkuZcjUUreGd6LItDEZmDyobQmCjTplro4SLJbigwvVHvNQe/LvsBGfFouG9s4fplItc1kUmySiNifkoE7yloTVEpmqpdELCGf9MNXM8hq2K2KW0WQatjTf9XdI12eHMLrG63ttBqizxzeBY+nwZDvxJsi0jTq1ypCpcNm8IM4qo4yy4ex/4/UvyG+HkCXTY1XQ0p7g9ZvlD1OmgPq020XI1PWycKk9G3prd96SJGR+orR3Gxm2zSImf5gpfhjc8X9n6m/pR/G7z3qk2fDcazKcgcusoiJ8iHV60Tn3MqxmqDMXLMoQbzv8TrwW81CycWrI85XPRXoe3T46ZV7jrgwuB9SpzLdksCtAnQjmdktGOjK1VpboHZMS62QdrrHuSgFqR3MqRRpgAAK6vdUseFTzb6ZMeX3hwoXtHEik77ewyfhVmdxfyNShMAmwkMc8I4qCSWckUUERlIaAyGyT0GFNe17YED8y5gXZnbEGJN0YdSnfLngagH+DKHtYLEnGBBlb7RTwlB3q1P6em0QothIocYpMfemU/HTusFulFknCKVNpYw4zGJw1MmVaJdCVec/A1Yez/+65puSynr1A1y8dC7MH1iQvRaZC8MwyllXtSbmbhN5zXttcJI6YSJl88sExnRcHxTp/kuIWTMCOLg+sSSdkfM6XyNB5/8OUQnNkzBp6uR1cZIpzxxk451zkfMoanpAn6WA7yaCMCvXoUtfoG0g9Sedi8hqY8gnmqWcYE8yH1Z+bkyjzvPSLfRQS98/pKeE/UfH/rU6tSlv/ZmojFgfSdwsZjMT7Yeq6Y8MzguOSxMkV81BfYGb3twu/TNgw0NYxOhnc9QLXkBpjnXw9XxI43AXX+CRApgy888CYiN7x1L0p9TfKC73MCUg8CZGpyf5ig3qr0Pu9GtQZkL0HuHR64eA0nF3vxXIL615ccewZovdzjQOmf6gHpu66SYuXrYK24WouWNlzkxz3AjK1faNOOn2dkmWFTGXGxUJddQKejuv8CgmLrTKZihxPrWY4mzJdtSzcTyVKXo94Dla0fpTQTW2ZnHfcFfLn8M72USNTF5Wh95MDl7G0L1163sc5UOb9MKW88Pqr6tqV4XGNeXS+N2oIDrsfnXIJMsqOxbCnV0Sd3gsPH8xs9uKC9815kiqfCUCkMzJlmo5JrC17one8Gpg/ffQJD2/9BH9ahSR5n6L0w5RXRCKHNQmZuhbTFraSizp1ExcmhWD9zVRyzPD+P4TyW6fi1BD+pE5NuF94P4n/n2O+s/8mpthu2C839D0K1jv5QGamJYHlXO+lr4c1T+4ZQaYKcUmY9ULv9qVT6+3dL+OrHVW0sT0JyLRCpuqxJBJb7uawOlxRJ85ifSMLmh9hu46RqdE9pDRfSC8IQw0IG0a6U30znLP11jUJ9VmGecS0HqBzyJR/DZqCjMZ+AVm9WJXRaKE+6UJA7nYrF/OMsD9TasxPCuiZjt4xfNt06Bz5BHf5Rsa+mNq1EurEuxz2he+PTzor+itk1xq9XKvg9RX1oYKzFVvmR6sfpuzzwJS0msskVqc3CKsFMpUcS5XaioPeb1e4JLnHzKVYhDIwRKXhwmSL19/uX99M+fYOdYrn/BriiWiyuCzew0yA6zdT0c5Cpqa35QqWWfkqg15oWnII9Ql4l7IbOkKjbq4nyhPCOW+w5HzCmjYVmyekTRCyKBtVEUJso06qhVgGzxcyeVpfkSkWQhk7e2QqyhX0FVT4h6mWDLN2IOKiaM3/SZ2aTn6lU39NP4rfvd+PW/0wFctyQeoilsCbne4sPE3qlnTadY9+Pte5ob+cSas3fkf+ae+zeKFUFT3L6JVQbToSbiyJJyO6nX90Koz382+msjXmscjk3ipdrHJcI0vmc3Hl/TC1SNkPUy0sHqBd0fvBbZEXH++3W99WJatEaGn5cDWIVjwyNZkJlM6VTAFqNDUX3u9zXOKzFzK1R53yn/uBqcH7+e0YmapuwZO2tLlCcF2j96sixlPp+lbAWj+RqfsY85P6DuZgXKYPFlgXzEPCwGCYOSYXvSI2vCNm3L+ZOj4Xmw9TkJe2Sh7B8QlWssQaEy4zntz0KeaxTWmyiDzftw9ThevZqLsMdbp5zL+ZgrWDTN30Tvgw5YvXnH6YCm6ywViwC9EnxA7q1NkICes5GlEzO21Amfgi880Wf1+aSQ3mtwPm1dMqwBq45mrIZoJexsdgYCoxJEj1Nipj4RT9uXm+Mi/OfvF+ShL+kjz1u3WqNTAdq69xzz5MjUaoM46+QKYWW2SqiTnUqfUImUpczEM2xTXi70c+S25RdKDqMcD84XA/TEm1N8PvWMc1Pp/MK1K65AD58YHecWxrlHqd/wSWKZjHBG6YOzgw5ZWrmsA4RaZKqqP3y5JL6ftiE5EulAoIuuOKRVPu2dLxVtUgN3JkinvGyGizGMMS728JT7HG/OPce7DlsB7mDtoRWZboVRPXsUq264OWRgv/Cuw6Rp2SYu5JxdXwPiq+tZjStsjU5fLDFGx2yNRofb3CxkpNLjnsTzJ9llcOtoe5S6L9pTRpa4424BSvpgyCJlOJ0Wx7cC4V3g9nO3+SZ99gHstbkyWgofe7+vhzYA9zPsIHes+sqFegXp4v5muR05LzXRBAv6kdF4xWDSWh0iNDboM6VRtvl9rrEu8fbwfch6lD/EjBvlXIlB1K30yt16iFTJkdKV0P79fYudLLaHzXVPSO3By2Uycqo4VH/0+mxtWxaf/TD/8LDeWjcQ==</prop>
			<obj name="TemperatureLog" class="TemperatureLog" version="2">
				<prop name="Times">TEFSWgAA4m0AAIDiaEMAAADkAQAAhAMAABQFAAC1BgAAVggAAPYJAACGCwAAJw0AAMgOAABoEAAA+BEAAJkTAAA6FQAA2hYAAGoYAAALGgAArBsAAEwdAADcHgAAfSAAAB4iAAC+IwAATiUAAO8mAACQKAAAICoAAMArAABhLQAAAi8AAJIwAAAyMgAA0zMAAHQ1AAAUNwAApDgAAEU6AADmOwAAhj0AABY/AAC3QAAAWEIAAPhDAACIRQAAKUcAAMpIAABqSgAA+0sAAJtNAAA8TwAA3FAAAGxSAAANVAAArlUAAE5XAADeWAAAf1oAACBcAACwXQAAUF8AAPFgAACSYgAAImQAAMJlAABjZwAABGkAAKRqAAA0bAAA1W0AAHZvAAAWcQAApnIAAEd0AADodQAAiHcAABh5AAC5egAAWnwAAOp9AACKfwAAK4EAAMyCAABchAAA/IUAAJ2HAAA+iQAA3ooAAG6MAAAPjgAAsI8AAFCRAADgkgAAgZQAACKWAADClwAAUpkAAPOaAACUnAAANJ4AAMSfAABloQAABqMAAJakAAA2pgAA16cAAHipAAAIqwAAqKwAAEmuAADqrwAAerEAABqzAAC7tAAAXLYAAPy3AACMuQAALbsAAM68AABuvgAA/r8AAJ/BAABAwwAA4MQAAHDGAAARyAAAsskAAFLLAADjzAAAg84AACTQAADE0QAAVNMAAPXUAACW1gAAJtgAAMbZAABn2wAACN0AAJjeAAA44AAA2eEAAHrjAAAK5QAAquYAAEvoAADs6QAAjOsAABztAAC97gAAXvAAAP7xAACO8wAAL/UAAND2AABw+AAAAPoAAKH7AABC/QAA4v4AAHIAAQATAgEAtAMBAEQFAQDkBgEAhQgBACYKAQC2CwEAVg0BAPcOAQCYEAEAOBIBAMgTAQBpFQEAChcBAKoYAQA6GgEA2xsBAHwdAQAcHwEArCABAE0iAQDuIwEAjiUBAB4nAQC/KAEAYCoBAPArAQCQLQEAMS8BANIwAQBiMgEAAjQBAKM1AQBENwEA1DgBAHQ6AQAVPAEAtj0BAEY/AQDmQAEAh0IBAChEAQDIRQEAWEcBAPlIAQCaSgEAOkwBAMtNAQBrTwEADFEBAKxSAQA8VAEA3VUBAH5XAQAeWQEArloBAE9cAQDwXQEAgF8BACBhAQDBYgEAYmQBAPJlAQCSZwEAM2kBANRqAQBkbAEABG4BAKVvAQBGcQEA1nIBAHZ0AQAXdgEAuHcBAFh5AQDoegEAiXwBACp+AQDKfwEAWoEBAPuCAQCchAEAPIYBAMyHAQBtiQEADosBAJ6MAQA+jgEA348BAICRAQAgkwEAsJQBAFGWAQDylwEAkpkBACKbAQDDnAEAZJ4BAASgAQCUoQEANaMBANakAQB2pgEABqgBAKepAQBIqwEA2KwBAHiuAQAZsAEAurEBAEqzAQDqtAEAi7YBACy4AQC8uQEAXLsBAP28AQCevgEALsABAM7BAQBvwwEAEMUBALDGAQBAyAEA4ckBAILLAQAizQEAs84BAFPQAQD00QEAlNMBACTVAQDF1gEAZtgBAPbZAQCW2wEAN90BANjeAQBo4AEACOIBAKnjAQBK5QEA2uYBAHroAQAb6gEAvOsBAEztAQDs7gEAjfABAC7yAQC+8wEAXvUBAP/2AQCg+AEAQPoBAND7AQBx/QEAEv8BALIAAgBCAgIA4wMCAIQFAgAUBwIAtAgCAFUKAgD2CwIAhg0CACYPAgDHEAIAaBICAPgTAgCYFQIAORcCANoYAgBqGgIAChwCAKsdAgBMHwIA3CACAHwiAgAdJAIAviUCAF4nAgDuKAIAjyoCADAsAgDQLQIAYC8CAAExAgCiMgIAMjQCANI1AgBzNwIAFDkCAKQ6AgBEPAIA5T0CAIY/AgAWQQIAtkICAFdEAgD4RQIAiEcCAChJAgDJSgIAakwCAPpNAgCbTwIAO1ECANxSAgB8VAIADFYCAK1XAgBOWQIA7loCAH5cAgAfXgIAwF8CAFBhAgDwYgIAkWQCADJmAgDCZwIAYmkCAANrAgCkbAIANG4CANRvAgB1cQIAFnMCAKZ0AgBGdgIA53cCAIh5AgAYewIAuHwCAFl+AgD6fwIAioECACqDAgDLhAIAbIYCAAyIAgCciQIAPYsCAN6MAgB+jgIADpACAK+RAgBQkwIA4JQCAICWAgAhmAIAwpkCAFKbAgDynAIAk54CADSgAgDEoQIAZKMCAAWlAgCmpgIARqgCANapAgB3qwIAGK0CALiuAgBIsAIA6bECAIqzAgAatQIAurYCAFu4AgD8uQIAjLsCACy9AgDNvgIAbsACAP7BAgCewwIAP8UCAODGAgBwyAIAEMoCALHLAgBSzQIA4s4CAIPQAgAj0gIAxNMCAFTVAgD01gIAldgCADbaAgDW2wIAZt0CAAffAgCo4AIAOOICANjjAgB55QIAGucCAKroAgBK6gIA6+sCAIztAgAc7wIAvPACAF3yAgD+8wIAjvUCAC73AgDP+AIAcPoCAAD8AgCg/QIAQf8CAOIAAwByAgMAEgQDALMFAwBUBwMA9AgDAIQKAwAlDAMAxg0DAGYPAwD2EAMAlxIDADgUAwDIFQMAaBcDAAkZAwCqGgMAOhwDANodAwB7HwMAHCEDAKwiAwBMJAMA7SUDAI4nAwAeKQMAvioDAF8sAwAALgMAkC8DADAxAwDRMgMAcjQDAAI2AwCiNwMAQzkDAOQ6AwCEPAMAFD4DALU/AwBWQQMA5kIDAIZEAwAnRgMAyEcDAFhJAwD4SgMAmUwDADpOAwDKTwMAa1EDAAtTAwCsVAMAPFYDANxXAwB9WQMAHlsDAK5cAwBOXgMA718DAJBhAwAgYwMAwGQDAGFmAwACaAMAomkDADJrAwDTbAMAdG4DAARwAwCkcQMARXMDAOZ0AwB2dgMAFngDALd5AwBYewMA6HwDAIh+AwApgAMAyoEDAFqDAwD6hAMAm4YDADyIAwDMiQMAbIsDAA2NAwCujgMAPpADAN6RAwB/kwMAIJUDALCWAwBQmAMA8ZkDAJKbAwAynQMAwp4DAGOgAwAEogMAlKMDADSlAwDVpgMAdqgDAAaqAwCmqwMAR60DAOiuAwB4sAMAGLIDALmzAwBatQMA6rYDAIq4AwArugMAzLsDAGy9AwD8vgMAncADAD7CAwDOwwMAbsUDAA/HAwCwyAMAQMoDAODLAwCBzQMAIs8DALLQAwBT0gMA89MDAJTVAwAk1wMAxNgDAGXaAwAG3AMAlt0DADbfAwDX4AMAeOIDAAjkAwCo5QMASecDAOroAwB66gMAGuwDALvtAwBc7wMA7PADAIzyAwAt9AMAzvUDAF73AwD++AMAn/oDAED8AwDQ/QMAcP8DABEBBACyAgQAQgQEAOIFBACDBwQAJAkEALQKBABUDAQA9Q0EAJYPBAAmEQQAxhIEAGcUBAAIFgQAmBcEADgZBADZGgQAehwEAAoeBACqHwQASyEEAOwiBAB8JAQAHCYEAL0nBABeKQQA7ioEAI4sBAAvLgQA0C8EAGAxBAAAMwQAoTQEAEI2BADSNwQAcjkEABM7BAC0PAQARD4EAOQ/BACFQQQAJkMEALZEBABWRgQA90cEAJhJBAAoSwQAyEwEAGlOBAAKUAQAmlEEADtTBADbVAQAfFYEAAxYBACsWQQATVsEAO5cBAB+XgQAHmAEAL9hBABgYwQA8GQEAJBmBAAxaAQA0mkEAGJrBAACbQQAo24EAERwBADUcQQAdHMEABV1BAC2dgQARngEAOZ5BACHewQAF30EALh+BABYgAQA+YEEAJqDBAAqhQQAyoYEAGuIBAAMigQAnIsEADyNBADdjgQAfpAEAA6SBACukwQAT5UEAPCWBACAmAQAIJoEAMGbBABinQQA8p4EAJKgBAAzogQA1KMEAGSlBAAEpwQApagEAEaqBADWqwQAdq0EABevBACnsAQASLIEAOizBACJtQQAKrcEALq4BABaugQA+7sEAJy9BAAsvwQAzMAEAG3CBAAOxAQAnsUEAD7HBADfyAQAgMoEABDMBACwzQQAUc8EAPLQBACC0gQAI9QEAMPVBABk1wQA9NgEAJTaBAA13AQA1t0EAGbfBAAG4QQAp+IEAEjkBADY5QQAeOcEABnpBAC66gQASuwEAOrtBACL7wQALPEEALzyBABc9AQA/fUEAI33BAAu+QQAzvoEAG/8BAAQ/gQAoP8EAEABBQDhAgUAggQFABIGBQCyBwUAUwkFAPQKBQCEDAUAJA4FAMUPBQBmEQUA9hIFAJYUBQA3FgUA2BcFAGgZBQAIGwUAqRwFAEoeBQDaHwUAeiEFABsjBQCrJAUATCYFAOwnBQCNKQUALisFAL4sBQBeLgUA/y8FAKAxBQAwMwUA0DQFAHE2BQASOAUAojkFAEI7BQDjPAUAhD4FABRABQC0QQUAVUMFAPZEBQCGRgUAJkgFAMdJBQBoSwUA+EwFAJhOBQA5UAUAyVEFAGpTBQALVQUAq1YFADtYBQDcWQUAfFsFAB1dBQC+XgUATmAFAO5hBQCPYwUAMGUFAMBmBQBgaAUAAWoFAKJrBQAybQUA0m4FAHNwBQAUcgUApHMFAER1BQDldgUAhngFABZ6BQC2ewUAV30FAPh+BQCIgAUAKIIFAMmDBQBZhQUA+oYFAJqIBQA7igUAy4sFAGyNBQAMjwUArZAFAE6SBQDekwUAfpUFAB+XBQDAmAUAUJoFAPCbBQCRnQUAMp8FAMKgBQBiogUAA6QFAKSlBQA0pwUA1KgFAHWqBQAWrAUApq0FAEavBQDnsAUAiLIFABi0BQC4tQUAWbcFAOm4BQCKugUAKrwFAMu9BQBbvwUA/MAFAJzCBQA9xAUA3sUFAG7HBQAOyQUAr8oFAFDMBQDgzQUAgM8FACHRBQDC0gUAUtQFAPPVBQCT1wUANNkFAMTaBQBk3AUABd4FAKbfBQA24QUA1uIFAHfkBQAY5gUAqOcFAEjpBQDp6gUAeewFABruBQC67wUAW/EFAPzyBQCM9AUALPYFAM33BQBu+QUA/voFAJ78BQA//gUA4P8FAHABBgAQAwYAsQQGAFIGBgDiBwYAggkGACMLBgDEDAYAVA4GAPQPBgCVEQYAJRMGAMYUBgBmFgYABxgGAJcZBgA4GwYA2BwGAHkeBgAJIAYAqiEGAEojBgDrJAYAjCYGABwoBgC8KQYAXSsGAP4sBgCOLgYALjAGAM8xBgBwMwYAADUGAKA2BgBBOAYA4jkGAHI7BgASPQYAsz4GAENABgDkQQYAhEMGACVFBgC1RgYAVkgGAPZJBgCXSwYAJ00GAMhOBgBoUAYACVIGAKpTBgA6VQYA21YGAHtYBgAcWgYArFsGAExdBgDtXgYAjmAGAB5iBgC+YwYAX2UGAABnBgCQaAYAMGoGANFrBgBybQYAAm8GAKJwBgBDcgYA03MGAHR1BgAUdwYAtXgGAEV6BgDmewYAhn0GACd/BgC3gAYAWIIGAPiDBgCZhQYAOocGAMqIBgBqigYAC4wGAKyNBgA8jwYA3JAGAH2SBgAelAYArpUGAE6XBgDvmAYAkJoGACCcBgDAnQYAYZ8GAPGgBgCSogYAMqQGANOlBgBjpwYABKkGAKSqBgBFrAYA1a0GAHavBgAWsQYAt7IGAEe0BgDotQYAiLcGACm5BgDKugYAWrwGAPq9BgCbvwYAPMEGAMzCBgBsxAYADcYGAK7HBgA+yQYA3soGAH/MBgAPzgYAsM8GAFDRBgDx0gYAgdQGACLWBgDD1wYAY9kGAPPaBgCU3AYANN4GANXfBgBl4QYABuMGAKbkBgBH5gYA6OcGAHjpBgAY6wYAuewGAFruBgDq7wYAivEGACvzBgDM9AYAXPYGAPz3BgCd+QYALfsGAM78BgBu/gYADwAHAJ8BBwBAAwcA4AQHAIEGBwAiCAcAsgkHAFILBwDzDAcAlA4HACQQBwDEEQcAZRMHAPUUBwCWFgcANhgHANcZBwBnGwcACB0HAKgeBwBJIAcA2SEHAHojBwAaJQcAuyYHAFwoBwDsKQcAjCsHAC0tBwDOLgcAXjAHAP4xBwCfMwcAQDUHANA2BwBwOAcAEToHAKE7BwBCPQcA4j4HAINABwATQgcAtEMHAFRFBwD1RgcAhUgHACZKBwDGSwcAZ00HAPdOBwCYUAcAOFIHANlTBwBpVQcAClcHAKtYBwBLWgcA7FsHAHxdBwAcXwcAvWAHAF5iBwDuYwcAjmUHAC9nBwC/aAcAYGoHAABsBwChbQcAMW8HANJwBwBycgcAE3QHAKN1BwBEdwcA5HgHAIV6BwAVfAcAtn0HAFZ/BwD3gAcAh4IHACiEBwDIhQcAaYcHAPmIBwCaigcAOowHANuNBwB8jwcADJEHAKySBwBNlAcA7pUHAH6XBwAemQcAv5oHAE+cBwDwnQcAkJ8HADGhBwDBogcAYqQHAAKmBwCjpwcAM6kHANSqBwB0rAcAFa4HAKWvBwBGsQcA5rIHAIe0BwAXtgcAuLcHAFi5BwD5ugcAmrwHACq+BwDKvwcAa8EHAAzDBwCcxAcAPMYHAN3HBwBtyQcADssHAK7MBwBPzgcA388HAIDRBwAg0wcAwdQHAFHWBwDy1wcAk9kHADPbBwDD3AcAZN4HAATgBwCl4QcANeMHANbkBwB25gcAF+gHAKfpBwBI6wcA6OwHAInuBwAq8AcAuvEHAFrzBwD79AcAi/YHACz4BwDM+QcAbfsHAP38BwCe/gcAPgAIAN8BCABvAwgAEAUIALAGCABRCAgA4QkIAIILCAAiDQgAww4IAFMQCAD0EQgAlBMIADUVCADFFggAZhgIAAYaCACnGwgANx0IANgeCAB4IAgAGSIIAKkjCABKJQgA6iYIAIsoCAAbKggAvCsIAFwtCAD9LggAjTAIAC4yCADOMwgAbzUIAP82CACgOAgAQDoIAOE7CABxPQgAEj8IALJACABTQggA9EMIAIRFCAAkRwgAxUgIAFVKCAD2SwgAlk0IADdPCADHUAgAaFIIAAhUCACpVQgAOVcIANpYCAB7WggAG1wIAKtdCABMXwgA7GAIAI1iCAAdZAgAvmUIAF5nCAD/aAgAj2oIADBsCADQbQgAcW8IABJxCACicggAQnQIAON1CABzdwgAFHkIALR6CABVfAgA5X0IAIZ/CAAmgQgAx4IIAFeECAD4hQgAmIcIADmJCADJiggAaowIAAqOCACrjwgAO5EIANySCAB8lAgAHZYIAK2XCABOmQgA7poIAI+cCAAfnggAwJ8IAGChCAABowgAkaQIADKmCADSpwgAc6kIAAOrCACkrAgARK4IAOWvCAB1sQgAFrMIALa0CABXtggA57cIAIi5CAAouwgAybwIAFm+CAD6vwgAmsEIADvDCADLxAgAbMYIAAzICACtyQgAPcsIAN7MCAB+zggAH9AIAMDRCABQ0wgA8NQIAJHWCAAh2AgAwtkIAGPbCAAD3QgAk94IADTgCADU4QgAdeMIAAXlCACm5ggARugIAOfpCAB36wgAGO0IALjuCABZ8AgA6fEIAIrzCAAq9QgAy/YIAFv4CAD8+QgAnPsIAD39CADe/ggAbgAJAA4CCQCvAwkAPwUJAOAGCQCACAkAIQoJALELCQBSDQkA8g4JAJMQCQAjEgkAxBMJAGQVCQAFFwkAlRgJADYaCQDWGwkAdx0JAAcfCQCoIAkASCIJAOkjCQB5JQkAGicJALooCQBbKgkA6ysJAIwtCQAsLwkAzTAJAF0yCQD+MwkAnjUJAD83CQDPOAkAcDoJABA8CQCxPQkAQT8JAOJACQCCQgkAI0QJALNFCQBURwkA9EgJAJVKCQAlTAkAxk0JAGZPCQAHUQkAl1IJADhUCQDYVQkAeVcJAAlZCQCqWgkAS1wJAOtdCQB7XwkAHGEJALxiCQBdZAkA7WUJAI5nCQAuaQkAz2oJAF9sCQAAbgkAoG8JAEFxCQDRcgkAcnQJABJ2CQCzdwkAQ3kJAOR6CQCEfAkAJX4JALV/CQBWgQkA9oIJAJeECQAnhgkAyIcJAGiJCQAJiwkAmYwJADqOCQDajwkAe5EJAAuTCQCslAkATJYJAO2XCQB9mQkAHpsJAL6cCQBfngkA758JAJChCQAwowkA0aQJAGGmCQACqAkAoqkJAEOrCQDTrAkAdK4JABSwCQC1sQkARbMJAOa0CQCGtgkAJ7gJALe5CQBYuwkA+LwJAJm+CQApwAkAysEJAGrDCQALxQkAm8YJADzICQDcyQkAfcsJAA3NCQCuzgkATtAJAO/RCQB/0wkAINUJAMDWCQBh2AkA8dkJAJLbCQAz3QkA094JAGPgCQAE4gkApOMJAEXlCQDV5gkAdugJABbqCQC36wkAR+0JAOjuCQCI8AkAKfIJALnzCQBa9QkA+vYJAJv4CQAr+gkAzPsJAGz9CQD8/gkAnQAKAD4CCgDeAwoAfwUKAA8HCgCwCAoAUAoKAPELCgCBDQoAIg8KAMIQCgBjEgoA8xMKAJQVCgA0FwoA1RgKAGUaCgAGHAoAph0KAEcfCgDXIAoAeCIKABgkCgC5JQoASScKAOooCgCKKgoAKywKALstCgBcLwoA/DAKAIwyCgAtNAoAzjUKAG43CgAPOQoAnzoKAEA8CgDgPQoAgT8KABFBCgCyQgoAUkQKAPNFCgCDRwoAJEkKAMRKCgBlTAoA9U0KAJZPCgA2UQoA11IKAGdUCgAIVgoAqFcKAElZCgDZWgoAelwKABteCgC7XwoAS2EKAOxiCgCMZAoAHGYKAL1nCgBeaQoA/moKAJ9sCgAvbgoA0G8KAHBxCgARcwoAoXQKAEJ2CgDidwoAg3kKABN7CgC0fAoAVH4KAPV/CgCFgQoAJoMKAMaECgBnhgoA94cKAJiJCgA4iwoAyIwKAGmOCgAKkAoAqpEKAEuTCgDblAoAfJYKAByYCgC9mQoATZsKAO6cCgCOngoAL6AKAL+hCgBgowoAAKUKAKGmCgAxqAoA0qkKAHKrCgATrQoAo64KAESwCgDksQoAhbMKABW1CgC2tgoAVrgKAOa5CgCHuwoAKL0KAMi+CgBYwAoA+cEKAJrDCgA6xQoA28YKAGvICgAMygoArMsKAE3NCgDdzgoAftAKAB7SCgC/0woAT9UKAPDWCgCQ2AoAMdoKAMHbCgBi3QoAA98KAKPgCgAz4goA1OMKAHTlCgAV5woApegKAEbqCgDm6woAh+0KACjvCgDI8AoAafIKAPnzCgCa9QoAOvcKANv4CgBr+goADPwKAKz9CgBN/woA3QALAH4CCwAeBAsArgULAE8HCwDwCAsAkAoLADEMCwDBDQsAYg8LAAIRCwCjEgsAMxQLANQVCwB0FwsAFRkLAKUaCwBGHAsA5h0LAIcfCwAXIQsAuCILAFgkCwD5JQsAiScLACopCwDKKgsAWiwLAPstCwCcLwsAPDELAMwyCwBtNAsADjYLAK43CwBPOQsA3zoLAIA8CwAgPgsAwT8LAFFBCwDyQgsAk0QLADNGCwDDRwsAZEkLAARLCwClTAsANU4LANZPCwB2UQsABlMLAKdUCwBIVgsA6FcLAHhZCwAZWwsAulwLAFpeCwDrXwsAi2ELACxjCwDMZAsAbWYLAP1nCwCeaQsAPmsLAN9sCwBvbgsAEHALALBxCwBRcwsA4XQLAIJ2CwAieAsAw3kLAFN7CwD0fAsAlH4LADWACwDFgQsAZoMLAAaFCwCnhgsAN4gLANiJCwB4iwsAGY0LAKmOCwBKkAsA6pELAIuTCwAblQsAvJYLAFyYCwDsmQsAjZsLAC6dCwDOngsAXqALAP+hCwCgowsAQKULANCmCwBxqAsAEqoLALKrCwBCrQsA464LAISwCwAksgsAtLMLAFW1CwD2tgsAlrgLADe6CwDHuwsAaL0LAAi/CwCpwAsAOcILANrDCwB7xQsAG8cLAKvICwBMygsA7MsLAI3NCwAdzwsAvtALAF7SCwD/0wsAj9ULADDXCwDQ2AsAcdoLAAHcCwCi3QsAQt8LANPgCwBz4gsAFOQLALTlCwBE5wsA5egLAIbqCwAm7AsAtu0LAFfvCwD48AsAmPILACj0CwDJ9QsAavcLAAr5CwCa+gsAO/wLANz9CwB8/wsAHQEMAK0CDABOBAwA7gUMAI8HDAAfCQwAwAoMAGAMDAABDgwAkQ8MADIRDADSEgwAcxQMAAMWDACkFwwARBkMAOUaDAB1HAwAFh4MALYfDABXIQwA5yIMAIgkDAAoJgwAuCcMAFkpDAD6KgwAmiwMACouDADLLwwAbDEMAAwzDACcNAwAPTYMAN43DAB+OQwADjsMAK88DABQPgwA8D8MAIBBDAAhQwwAwkQMAGNGDAADSAwAk0kMADRLDADUTAwAdU4MAAVQDACmUQwARlMMANZUDAB3VgwAGFgMALhZDABIWwwA6VwMAIpeDAAqYAwAu2EMAFtjDAD8ZAwAnGYMACxoDADNaQwAbmsMAA5tDACebgwAP3AMAOBxDACAcwwAEHUMALF2DABSeAwA8nkMAJN7DAAjfQwAxH4MAGSADAAFggwAlYMMADaFDADWhgwAd4gMAAeKDACoiwwASI0MAOmODAB5kAwAGpIMALqTDABKlQwA65YMAIyYDAAsmgwAvJsMAF2dDAD+ngwAnqAMAC6iDADPowwAcKUMABCnDACgqAwAQaoMAOKrDACCrQwAEq8MALOwDABUsgwA9LMMAJW1DAAltwwAxrgMAGa6DAD2uwwAl70MADi/DADYwAwAaMIMAAnEDACqxQwAS8cMANrIDAB7ygwAHMwMALzNDABMzwwA7dAMAI7SDAAu1AwAvtUMAF/XDAAA2QwAoNoMADDcDADR3QwAct8MABLhDACj4gwAQ+QMAOTlDACE5wwAJekMALXqDABW7AwA9u0MAJfvDAAn8QwAyPIMAGj0DAAJ9gwAmfcMADr5DADa+gwAavwMAAv+DACs/wwATAENANwCDQB9BA0AHgYNAL4HDQBOCQ0A7woNAJAMDQAwDg0AwA8NAGERDQACEw0AohQNADIWDQDTFw0AdBkNABQbDQCkHA0ARR4NAOYfDQCGIQ0AFiMNALckDQBYJg0A+CcNAIgpDQApKw0AyiwNAGouDQD6Lw0AmzENADwzDQDcNA0AfTYNAA04DQCuOQ0ATjsNAO88DQB/Pg0AIEANAMBBDQBQQw0A8UQNAJJGDQAzSA0AwkkNAGNLDQAETQ0ApE4NADRQDQDVUQ0AdlMNABZVDQCmVg0AR1gNAOhZDQCIWw0AGF0NALleDQBaYA0A+mENAItjDQArZQ0AzGYNAGxoDQD8aQ0AnWsNAD5tDQDebg0AbnANAA9yDQCwcw0AUHUNAOB2DQCBeA0AInoNAMJ7DQBSfQ0A834NAJSADQA0gg0AxIMNAGWFDQAGhw0ApogNADaKDQDXiw0AeI0NABiPDQC5kA0ASZINAOqTDQCKlQ0AK5cNALuYDQBcmg0A/JsNAIydDQAtnw0AzqANAG6iDQD+ow0An6UNAECnDQDgqA0AcKoNABGsDQCyrQ0AUq8NAOKwDQCDsg0AJLQNAMS1DQBUtw0A9bgNAJa6DQA2vA0Axr0NAGe/DQAIwQ0AqMINADjEDQDZxQ0AescNABvJDQC7yg0AS8wNAOzNDQCMzw0AHNENAL3SDQBe1A0A/tUNAI7XDQAv2Q0A0NoNAHDcDQAA3g0Aod8NAELhDQDi4g0Ac+QNABPmDQC05w0AVOkNAOTqDQCF7A0AJu4NAMbvDQBW8Q0A9/INAJj0DQA49g0AyPcNAGn5DQAK+w0AqvwNADr+DQDb/w0AfAEOABwDDgC9BA4ATQYOAO4HDgCOCQ4AHgsOAL8MDgBgDg4AABAOAJARDgAxEw4A0hQOAHIWDgACGA4AoxkOAEQbDgDkHA4AdB4OABUgDgC2IQ4AViMOAOYkDgCHJg4AKCgOAMgpDgBYKw4A+SwOAJouDgA6MA4AyjEOAGszDgAMNQ4ArDYOAE04DgDdOQ4AfjsOAB49DgCuPg4AT0AOAPBBDgCQQw4AIEUOAMFGDgBiSA4AA0oOAJJLDgAzTQ4A1E4OAHRQDgAEUg4ApVMOAEZVDgDmVg4AdlgOABdaDgC4Ww4AWF0OAOheDgCJYA4AKmIOAMpjDgBbZQ4A+2YOAJxoDgA8ag4AzGsOAG1tDgAObw4ArnAOAD5yDgDfcw4AgHUOACB3DgCweA4AUXoOAPJ7DgCSfQ4AIn8OAMOADgBkgg4ABIQOAJSFDgA1hw4A1ogOAHaKDgAGjA4Ap40OAEiPDgDokA4AeJIOABmUDgC6lQ4AWpcOAOqYDgCLmg4ALJwOAMydDgBcnw4A/aAOAJ6iDgA+pA4AzqUOAG+nDgAQqQ4AsKoOAECsDgDhrQ4Agq8OACKxDgCysg4AU7QOAPS1DgCUtw4AJLkOAMW6DgBmvA4ABr4OAJa/DgA3wQ4A2MIOAHjEDgAIxg4AqccOAErJDgDryg4AeswOABvODgC8zw4AXNEOAOzSDgCN1A4ALtYOAM7XDgBe2Q4A/9oOAKDcDgBA3g4A0N8OAHHhDgAS4w4AsuQOAEPmDgDj5w4AhOkOACTrDgC07A4AVe4OAPbvDgCW8Q4AJvMOAMf0DgBo9g4ACPgOAJj5DgA5+w4A2vwOAHr+DgAKAA8AqwEPAEwDDwDsBA8AfAYPAB0IDwC+CQ8AXgsPAO4MDwCPDg8AMBAPANARDwBgEw8AARUPAKIWDwBCGA8A0hkPAHMbDwAUHQ8AtB4PAEQgDwDlIQ8AhiMPACYlDwC2Jg8AVygPAPgpDwCYKw8AKC0PAMkuDwBqMA8ACjIPAJozDwA7NQ8A3DYPAGw4DwAMOg8ArTsPAE49DwDuPg8AfkAPAB9CDwDAQw8AYEUPAPBGDwCRSA8AMkoPANNLDwBiTQ8AA08PAKRQDwBEUg8A1FMPAHVVDwAWVw8AtlgPAEZaDwDnWw8AiF0PAChfDwC4YA8AWWIPAPpjDwCaZQ8AK2cPAMtoDwBsag8A/GsPAJxtDwA9bw8A3nAPAH5yDwAOdA8Ar3UPAFB3DwDweA8AgHoPACF8DwDCfQ8AYn8PAPKADwCTgg8ANIQPANSFDwBkhw8ABYkPAKaKDwBGjA8A1o0PAHePDwAYkQ8AuJIPAEiUDwDplQ8AipcPACqZDwC6mg8AW5wPAPydDwCcnw8ALKEPAM2iDwBupA8ADqYPAJ6nDwA/qQ8A4KoPAICsDwAQrg8Asa8PAFKxDwDysg8AgrQPACO2DwDEtw8AZLkPAPS6DwCVvA8ANr4PAMa/DwBmwQ8AB8MPAKjEDwBIxg8A2McPAHnJDwAayw8Au8wPAErODwDrzw8AjNEPACzTDwC81A8AXdYPAP7XDwCe2Q8ALtsPAM/cDwBw3g8AEOAPAKDhDwBB4w8A4uQPAILmDwAT6A8As+kPAFTrDwDk7A8AhO4PACXwDwDG8Q8AZvMPAPb0DwCX9g8AOPgPANj5DwBo+w8ACf0PAKr+DwBKABAA2gEQAHsDEAAcBRAAvAYQAEwIEADtCRAAjgsQAC4NEAC+DhAAXxAQAAASEACgExAAMBUQAOIWEACCGBAAEhoQALMbEABUHRAA5B4QAIQgEAAlIhAAxiMQAFYlEAD2JhAAlygQADgqEADYKxAAaC0QAAkvEACqMBAASzIQANozEAB7NRAAHDcQALw4EABMOhAA7TsQAI49EAAuPxAAvkAQAF9CEAAARBAAoEUQADBHEADRSBAAckoQABJMEACjTRAAQ08QAORQEAB0UhAAFFQQALVVEABWVxAA5lgQAIZaEAAnXBAAyF0QAGhfEAD4YBAAmWIQADpkEADaZRAAamcQAAtpEACsahAATGwQANxtEAB9bxAAHnEQAL5yEABOdBAA73UQAJB3EAAweRAAwHoQAGF8EAACfhAAon8QADKBEADTghAAdIQQAASGEACkhxAARYkQAOaKEAB2jBAAFo4QALePEABYkRAA6JIQAIiUEAAplhAAypcQAFqZEAD6mhAAm5wQADyeEADcnxAAbKEQAA2jEACupBAATqYQAN6nEAB/qRAAIKsQAMCsEABQrhAA8a8QAJKxEAAzsxAAwrQQAGO2EAAEuBAAlLkQADS7EADVvBAAdr4QAAbAEACmwRAAR8MQAOjEEAB4xhAAGMgQALnJEABayxAA+swQAIvOEAAr0BAAzNEQAGzTEAD81BAAndYQAD7YEADe2RAAbtsQAA/dEACw3hAAUOAQAODhEACB4xAAIuUQAMLmEABS6BAA8+kQAJTrEAAk7RAAxO4QAGXwEAAG8hAAlvMQADb1EADX9hAAePgQAAj6EACo+xAASf0QAOr+EACKABEAGgIRALsDEQBcBREA/AYRAIwIEQAtChEAzgsRAG4NEQD+DhEAnxARAEASEQDgExEAcBURABEXEQCyGBEAQhoRAOIbEQCDHREAJB8RALQgEQBUIhEA9SMRAJYlEQAmJxEAxigRAGcqEQAILBEAmC0RADgvEQDZMBEAejIRABs0EQCqNREASzcRAOw4EQCMOhEAHDwRAL09EQBePxEA/kARAI5CEQAvRBEA0EURAHBHEQAASREAoUoRAEJMEQDSTREAc08RABNREQC0UhEARFQRAORVEQCFVxEAJlkRALZaEQBWXBEA910RAJhfEQA4YREAyGIRAGlkEQAKZhEAqmcRADppEQDbahEAfGwRABxuEQCsbxEATXERAO5yEQCOdBEAHnYRAL93EQBgeREAAHsRAJB8EQAxfhEA0n8RAGKBEQACgxEAo4QRAESGEQDUhxEAdIkRABWLEQC2jBEARo4RAOaPEQCHkREAKJMRAMiUEQBYlhEA+ZcRAJqZEQA6mxEAypwRAGueEQAMoBEArKERADyjEQDdpBEAfqYRAA6oEQCuqREAT6sRAPCsEQCArhEAILARAMGxEQBisxEA8rQRAJK2EQAzuBEA1LkRAGS7EQAEvREApb4RAEbAEQDWwREAdsMRABfFEQC4xhEAWMgRAOjJEQCJyxEAKs0RALrOEQBb0BEA+9ERAJzTEQAs1REAzNYRAG3YEQAO2hEAntsRAD7dEQDf3hEAgOARABDiEQCw4xEAUeURAPLmEQCS6BEAIuoRAMPrEQBk7REABO8RAJTwEQA18hEA1vMRAHb1EQAG9xEAp/gRAEj6EQDY+xEAeP0RABn/EQC6ABIASgISAOoDEgCLBRIALAcSALwIEgBcChIA/QsSAJ4NEgAuDxIAzhASAG8SEgAQFBIAoBUSAEAXEgDhGBIAghoSACIcEgCyHRIAUx8SAPQgEgCUIhIAJCQSAMUlEgBmJxIABikSAJYqEgA3LBIA2C0SAGgvEgAIMRIAqTISAEo0EgDaNRIAejcSABs5EgC8OhIAXDwSAOw9EgCNPxIALkESAL5CEgBeRBIA/0USAKBHEgAwSRIA0EoSAHFMEgASThIAok8SAENREgDjUhIAhFQSABRWEgC0VxIAVVkSAPZaEgCWXBIAJl4SAMdfEgBoYRIACGMSAJhkEgA5ZhIA2mcSAGppEgAKaxIAq2wSAExuEgDcbxIAfHESAB1zEgC+dBIATnYSAO53EgCPeRIAMHsSAMB8EgBgfhIAAYASAKKBEgAygxIA0oQSAHOGEgAUiBIAtIkSAESLEgDljBIAho4SACaQEgC2kRIAV5MSAPiUEgCYlhIAKJgSAMmZEgBqmxIA+pwSAJqeEgA7oBIA3KESAGyjEgAMpRIAraYSAE6oEgDeqRIAfqsSAB+tEgDArhIAULASAPCxEgCRsxIAMrUSANO2EgBiuBIAA7oSAKS7EgA0vRIA1L4SAHXAEgAWwhIApsMSAEbFEgDnxhIAiMgSABjKEgC4yxIAWc0SAPrOEgCK0BIAK9ISAMvTEgBs1RIADNcSAJzYEgA92hIA3tsSAH7dEgAO3xIAr+ASAFDiEgDg4xIAgOUSACHnEgDC6BIAUuoSAPLrEgCT7RIANO8SAMTwEgBk8hIABfQSAKb1EgA29xIA1vgSAHf6EgAY/BIAqP0SAEj/EgDpABMAigITABoEEwC6BRMAWwcTAPwIEwCcChMALAwTAM0NEwBuDxMA/hATAJ4SEwA/FBMA4BUTAHAXEwAQGRMAsRoTAFIcEwDiHRMAgh8TACMhEwDEIhMAVCQTAPQlEwCVJxMANikTAMYqEwBmLBMABy4TAKgvEwA4MRMA2DITAHk0EwAaNhMAuzcTAEo5EwDrOhMAjDwTABw+EwC8PxMAXUETAP5CEwCORBMALkYTAM9HEwBwSRMAAEsTAKBMEwBBThMA4k8TAHJREwATUxMAs1QTAFRWEwDkVxMAhFkTACVbEwDGXBMAZl4TAPZfEwCXYRMAOGMTAMhkEwBoZhMACWgTAKppEwA6axMA2mwTAHtuEwAccBMArHETAExzEwDtdBMAjnYTAB54EwC+eRMAX3sTAAB9EwCQfhMAMIATANGBEwBygxMAAoUTAKKGEwBDiBMA5IkTAHSLEwAUjRMAtY4TAFaQEwDmkRMAhpMTACeVEwDIlhMAWJgTAPiZEwCZmxMAOp0TAMqeEwBqoBMAC6ITAKyjEwA8pRMA3KYTAH2oEwAeqhMAvqsTAE6tEwDvrhMAkLATACCyEwDAsxMAYbUTAAK3EwCSuBMAMroTANO7EwB0vRMABL8TAKTAEwBFwhMA5sMTAHbFEwAWxxMAt8gTAFjKEwDoyxMAiM0TACnPEwDK0BMAWtITAPvTEwCb1RMAPNcTANzYEwBs2hMADdwTAK7dEwA+3xMA3uATAH/iEwAg5BMAsOUTAFDnEwDx6BMAkuoTACLsEwDC7RMAY+8TAATxEwCU8hMANPQTANX1EwB29xMABvkTAKb6EwBH/BMA6P0TAHj/EwAYARQAuQIUAFoEFADqBRQAigcUACsJFADMChQAXAwUAPwNFACdDxQAPhEUAM4SFABuFBQADxYUALAXFABAGRQA4BoUAIEcFAAiHhQAsh8UAFIhFADzIhQAlCQUACQmFADEJxQAZSkUAAYrFACWLBQANi4UANcvFAB4MRQACDMUAKg0FABJNhQA6jcUAHo5FAAaOxQAuzwUAFw+FADsPxQAjEEUAC1DFADORBQAXkYUAP5HFACfSRQAQEsUANBMFABwThQAEVAUALJRFABCUxQA41QUAINWFAAkWBQAtFkUAFRbFAD1XBQAll4UACZgFADGYRQAZ2MUAAhlFACYZhQAOGgUANlpFAB6axQACm0UAKpuFABLcBQA7HEUAHxzFAAcdRQAvXYUAF54FADueRQAjnsUAC99FADQfhQAYIAUAACCFAChgxQAQoUUANKGFAByiBQAE4oUALSLFABEjRQA5I4UAIWQFAAmkhQAtpMUAFaVFAD3lhQAmJgUACiaFADImxQAaZ0UAAqfFACaoBQAOqIUANujFAB8pRQADKcUAKyoFABNqhQA7qsUAH6tFAAerxQAv7AUAGCyFADwsxQAkLUUADG3FADSuBQAYroUAAK8FACjvRQARL8UANTAFAB0whQAFcQUALbFFABGxxQA5sgUAIfKFAAozBQAuM0UAFjPFAD50BQAmtIUACrUFADL1RQAa9cUAAzZFACc2hQAPNwUAN3dFAB+3xQADuEUAK7iFABP5BQA3+UUAIDnFAAg6RQAweoUAGLsFADy7RQAku8UADPxFADU8hQAZPQUAAT2FACl9xQARvkUANb6FAB2/BQAF/4UALj/FABIARUA6AIVAIkEFQAqBhUAugcVAFoJFQD7ChUAnAwVACwOFQDMDxUAbREVAA4TFQCeFBUAPhYVAN8XFQBvGRUAEBsVALAcFQBRHhUA8h8VAIIhFQAiIxUAwyQVAGQmFQD0JxUAlCkVADUrFQDWLBUAZi4VAAYwFQCnMRUANzMVANg0FQB4NhUAGTgVALo5FQBKOxUA6jwVAIs+FQAsQBUAvEEVAFxDFQD9RBUAnkYVAC5IFQDOSRUAb0sVABBNFQCgThUAQFAVAOFRFQCCUxUAElUVALNWFQBTWBUA9FkVAIRbFQAkXRUAxV4VAGZgFQD2YRUAlmMVADdlFQDHZhUAaGgVAAhqFQCpaxUASm0VANpuFQB6cBUAG3IVALxzFQBMdRUA7HYVAI14FQAuehUAvnsVAF59FQD/fhUAoIAVADCCFQDQgxUAcYUVABKHFQCiiBUAQooVAOOLFQCEjRUAFI8VALSQFQBVkhUA9pMVAIaVFQAmlxUAx5gVAFeaFQD4mxUAmJ0VADmfFQDaoBUAaqIVAAqkFQCrpRUAO6cVANyoFQB8qhUAHawVAK2tFQBOrxUA7rAVAI+yFQAwtBUAwLUVAGC3FQABuRUAoroVADK8FQDSvRUAc78VABTBFQCkwhUARMQVAOXFFQCGxxUAFskVALbKFQBXzBUA+M0VAIjPFQAo0RUAydIVAGrUFQD61RUAm9cVADvZFQDL2hUAbNwVAAzeFQCt3xUAPeEVAN7iFQB+5BUAH+YVAMDnFQBQ6RUA8OoVAJHsFQAy7hUAwu8VAGLxFQAD8xUApPQVADT2FQDU9xUAdfkVABb7FQCm/BUARv4VAOf/FQCIARYAGAMWALgEFgBZBhYA6QcWAIoJFgAqCxYAywwWAGwOFgD8DxYAnBEWAD0TFgDeFBYAbhYWAA4YFgCvGRYAUBsWAOAcFgCAHhYAISAWAMIhFgBSIxYA8iQWAJMmFgA0KBYAxCkWAGQrFgAFLRYAlS4WADYwFgDWMRYAdzMWAAc1FgCoNhYASDgWAOk5FgCKOxYAGj0WALo+FgBbQBYA/EEWAIxDFgAsRRYAzUYWAG5IFgD+SRYAnksWAD9NFgDgThYAcFAWABBSFgCxUxYAUlUWAOJWFgCDWBYAI1oWALNbFgBUXRYA9F4WAJVgFgAlYhYAxmMWAGZlFgAHZxYAqGgWADhqFgDYaxYAeW0WABpvFgCqcBYASnIWAOtzFgCMdRYAHHcWALx4FgBdehYA/nsWAI59FgAufxYAz4AWAF+CFgAAhBYAoIUWAEGHFgDRiBYAcooWABKMFgCzjRYAQ48WAOSQFgCEkhYAJZQWAMaVFgBWlxYA9pgWAJeaFgA4nBYAyJ0WAGifFgAJoRYAqqIWADqkFgDapRYAe6cWABypFgCsqhYATKwWAO2tFgCOrxYAHrEWAL6yFgBftBYA77UWAJC3FgAwuRYA0boWAGG8FgACvhYAor8WAEPBFgDTwhYAdMQWABTGFgC1xxYAVskWAObKFgCGzBYAJ84WAMjPFgBY0RYA+NIWAJnUFgA61hYAytcWAGvZFgAL2xYArNwWADzeFgDc3xYAfeEWAA3jFgCu5BYATuYWAO/nFgCQ6RYAIOsWAMDsFgBh7hYAAvAWAJLxFgAy8xYA0/QWAHT2FgAE+BYApPkWAEX7FgDm/BYAdv4WABYAFwC3ARcAWAMXAOgEFwCIBhcAKQgXALkJFwBaCxcA+gwXAJsOFwArEBcAzBEXAGwTFwANFRcArhYXAD4YFwDeGRcAfxsXACAdFwCwHhcAUCAXAPEhFwCSIxcAIiUXAMImFwBjKBcABCoXAJQrFwA0LRcA1S4XAGUwFwAGMhcApjMXAEc1FwDXNhcAeDgXABg6FwC5OxcAST0XAOo+FwCKQBcAK0IXALtDFwBcRRcA/EYXAJ1IFwA+ShcAzksXAG5NFwAPTxcAn1AXAEBSFwDgUxcAgVUXACJXFwCyWBcAU1oXAPNbFwCUXRcAJF8XAMRgFwBlYhcABmQXAJZlFwA2ZxcA12gXAGdqFwAIbBcAqG0XAElvFwDZcBcAenIXABp0FwC7dRcAS3cXAOx4FwCMehcALXwXAL19FwBefxcA/oAXAJ+CFwBAhBcA0IUXAHCHFwARiRcAsooXAEKMFwDijRcAg48XABORFwC0khcAVJQXAPWVFwCFlxcAJpkXAMaaFwBnnBcA950XAJifFwA4oRcA2aIXAGmkFwAKphcAqqcXAEupFwDsqhcAfKwXAByuFwC9rxcAXrEXAO6yFwCOtBcAL7YXANC3FwBguRcAALsXAKG8FwAxvhcA0r8XAHLBFwATwxcAo8QXAETGFwDkxxcAhckXABXLFwC2zBcAVs4XAPfPFwCH0RcAKNMXAMjUFwBp1hcACtgXAJrZFwA72xcA29wXAHzeFwAM4BcArOEXAE3jFwDd5BcAfuYXAB7oFwC/6RcAT+sXAPDsFwCQ7hcAMfAXAMHxFwBi8xcAAvUXAKP2FwBE+BcA1PkXAHT7FwAV/RcAtv4XAEYAGADmARgAhwMYABcFGAC4BhgAWAgYAPkJGACJCxgAKg0YAMoOGABrEBgA+xEYAJwTGAA8FRgA3RYYAG0YGAAOGhgArhsYAE8dGADfHhgAgCAYACAiGADBIxgAYiUYAPImGACSKBgAMyoYANQrGABkLRgABC8YAKUwGAA1MhgA1jMYAHY1GAAXNxgApzgYAEg6GADoOxgAiT0YABk/GAC6QBgAWkIYAPtDGACLRRgALEcYAMxIGABtShgADkwYAJ5NGAA+TxgA31AYAIBSGAAQVBgAsFUYAFFXGADhWBgAgloYACNcGADDXRgAU18YAPRgGACUYhgANWQYAMVlGABmZxgABmkYAKdqGAA3bBgA2G0YAHhvGAAZcRgAqXIYAEp0GADqdRgAi3cYACx5GAC8ehgAXHwYAP19GACefxgALoEYAM6CGABvhBgA/4UYAKCHGABAiRgA4YoYAHGMGAASjhgAso8YAFORGADjkhgAhJQYACSWGADFlxgAZpkYAPaaGACWnBgAN54YANifGABooRgACKMYAKmkGAA5phgA2qcYAHqpGAAbqxgAq6wYAEyuGADsrxgAjbEYAB2zGAC+tBgAXrYYAP+3GACPuRgAMLsYANC8GABxvhgAAcAYAKLBGABCwxgA48QYAHPGGAAUyBgAtMkYAFXLGADlzBgAhs4YACbQGADH0RgAaNMYAPjUGACY1hgAOdgYAMnZGABq2xgAC90YAKveGAA74BgA3OEYAHzjGAAd5RgAreYYAE7oGADu6RgAj+sYAB/tGADA7hgAYPAYAAHyGACR8xgAMvUYANL2GABz+BgAA/oYAKT7GABE/RgA5f4YAHUAGQAWAhkAtgMZAFcFGQDnBhkAiAgZACgKGQDJCxkAWQ0ZAPoOGQCaEBkAOxIZAMsTGQBsFRkADBcZAK0YGQA9GhkA3hsZAH4dGQAfHxkAwCAZAFAiGQDwIxkAkSUZACEnGQDCKBkAYioZAAMsGQCTLRkANC8ZANQwGQB1MhkABTQZAKY1GQBGNxkA5zgZAHc6GQAYPBkAuD0ZAFk/GQDpQBkAikIZACpEGQDLRRkAW0cZAPxIGQCcShkAPUwZAM1NGQBuTxkADlEZAK9SGQA/VBkA4FUZAIBXGQAhWRkAsVoZAFJcGQDzXRkAk18ZACNhGQDEYhkAZGQZAAVmGQCVZxkANmkZANZqGQB3bBkAB24ZAKhvGQBIcRkA6XIZAHl0GQAadhkAuncZAFt5GQDrehkAjHwZACx+GQDNfxkAXYEZAP6CGQCehBkAP4YZAM+HGQBwiRkAEIsZALGMGQBBjhkA4o8ZAIKRGQAjkxkAs5QZAFSWGQD0lxkAlZkZACWbGQDGnBkAZp4ZAAegGQCXoRkAOKMZANikGQB5phkACagZAKqpGQBKqxkA66wZAHuuGQAcsBkAvLEZAF2zGQD+tBkAjrYZAC64GQDPuRkAX7sZAAC9GQCgvhkAQcAZANHBGQBywxkAEsUZALPGGQBDyBkA5MkZAITLGQAlzRkAtc4ZAFbQGQD20RkAl9MZACfVGQDI1hkAaNgZAAnaGQCZ2xkAOt0ZANveGQB74BkAC+IZAKzjGQBM5RkA7eYZAH3oGQAe6hkAvusZAF/tGQDv7hkAkPAZADDyGQDR8xkAYfUZAAL3GQCi+BkAQ/oZANP7GQB0/RkAFP8ZALUAGgBFAhoA5gMaAIYFGgAnBxoAtwgaAFgKGgD4CxoAmQ0aACkPGgDKEBoAahIaAAsUGgCbFRoAPBcaANwYGgB9GhoADRwaAK4dGgBOHxoA7yAaAH8iGgAgJBoAwCUaAGEnGgDxKBoAkioaADIsGgDTLRoAYy8aAAQxGgCkMhoARTQaANU1GgB2NxoAFjkaALc6GgBHPBoA6D0aAIg/GgApQRoAuUIaAFpEGgD6RRoAm0caACtJGgDMShoAbEwaAA1OGgCdTxoAPlEaAN5SGgB/VBoAD1YaALBXGgBQWRoA8VoaAIFcGgAiXhoAw18aAGNhGgDzYhoAlGQaADRmGgDVZxoAZWkaAAZrGgCmbBoAR24aANdvGgB4cRoAGHMaAKh0GgBJdhoA6ncaAIp5GgArexoAu3waAFx+GgD8fxoAnYEaAC2DGgDOhBoAboYaAA+IGgCfiRoAQIsaAOCMGgCBjhoAEZAaALKRGgBSkxoA85QaAIOWGgAkmBoAxJkaAGWbGgD1nBoAlp4aADagGgDXoRoAZ6MaAAilGgCophoAOKgaANmpGgB6qxoAGq0aALuuGgBLsBoA7LEaAIyzGgActRoAvbYaAF64GgD+uRoAn7saAC+9GgDQvhoAcMAaABHCGgChwxoAQsUaAOLGGgCDyBoAE8oaALTLGgBUzRoA9c4aAIXQGgAm0hoAxtMaAGfVGgD31hoAmNgaADjaGgDZ2xoAad0aAArfGgCr4BoAOuIaANvjGgB85RoAHOcaAL3oGgBN6hoA7usaAI7tGgAv7xoAv/AaAGDyGgAA9BoAofUaADH3GgDS+BoAcvoaABP8GgCj/RoARP8aAOQAGwCFAhsAFQQbALYFGwBWBxsA9wgbAIcKGwAoDBsAyA0bAGkPGwD5EBsAmhIbADoUGwDKFRsAaxcbAAwZGwCsGhsATRwbAN0dGwB+HxsAHiEbAL8iGwBPJBsA8CUbAJAnGwAxKRsAwSobAGIsGwACLhsAoy8bADMxGwDUMhsAdDQbABU2GwClNxsARjkbAOY6GwCHPBsAFz4bALg/GwBYQRsA+UIbAIlEGwAqRhsAykcbAFpJGwD7ShsAnEwbADxOGwDMTxsAbVEbAA5TGwCuVBsAT1YbAN9XGwCAWRsAIFsbAMFcGwBRXhsA8l8bAJNhGwAzYxsAw2QbAGRmGwAEaBsApWkbADVrGwDWbBsAdm4bABdwGwCncRsASHMbAOh0GwCJdhsAGXgbALp5GwBaexsA+3wbAIt+GwAsgBsAzIEbAG2DGwD9hBsAnoYbAD6IGwDfiRsAb4sbABCNGwCwjhsAUZAbAOGRGwCCkxsAIpUbALKWGwBTmBsA9JkbAJSbGwAknRsAxZ4bAGagGwAGohsAp6MbADelGwDYphsAeKgbABmqGwCpqxsASq0bAOquGwCLsBsAG7IbALyzGwBctRsA/bYbAI24GwAuuhsAzrsbAG+9GwD/vhsAoMAbAEDCGwDQwxsAccUbABLHGwCyyBsAQsobAOPLGwCEzRsAJM8bALTQGwBV0hsA9tMbAJbVGwA31xsAx9gbAGjaGwAI3BsAqd0bADnfGwDa4BsAe+IbABvkGwCr5RsATOcbAOzoGwCN6hsAHewbAL7tGwBe7xsA7vAbAI/yGwAw9BsA0PUbAGD3GwAB+RsAovobAEL8GwDj/RsAc/8bABQBHAC0AhwAVQQcAOUFHACGBxwAJgkcAMcKHABXDBwA+A0cAJgPHAA5ERwAyRIcAGoUHAAKFhwAqxccADsZHADcGhwAfBwcAAweHACtHxwATiEcAO4iHAB+JBwAHyYcAMAnHABgKRwA8CocAJEsHAAyLhwA0i8cAGIxHAADMxwApDQcAEQ2HADUNxwAdTkcABY7HAC2PBwAVz4cAOc/HACIQRwAKEMcAMlEHABZRhwA+kccAJpJHAA7SxwAy0wcAGxOHAAMUBwArVEcAD1THADeVBwAflYcAB9YHACvWRwAUFscAPBcHACRXhwAIWAcAMJhHABjYxwA8mQcAJNmHAA0aBwA1GkcAHVrHAAFbRwApm4cAEZwHADncRwAd3McABh1HAC4dhwAWXgcAOl5HACKexwAKn0cALt+HABbgBwA/IEcAJyDHAAshRwAzYYcAG6IHAAOihwAnoscAD+NHADgjhwAgJAcABCSHACxkxwAUpUcAPKWHACTmBwAI5ocAMSbHABknRwABZ8cAJWgHAA2ohwA1qMcAHelHAAHpxwAqKgcAEiqHADpqxwAea0cABqvHAC6sBwASrIcAOuzHACMtRwALLccALy4HABduhwA/rscAJ69HAAuvxwAz8AcAHDCHAAQxBwAoMUcAEHHHADiyBwAgsocABLMHACzzRwAVM8cAPTQHACV0hwAJdQcAMbVHABm1xwAB9kcAJfaHAA43BwA2N0cAHnfHAAJ4RwAquIcAEvkHADr5RwAe+ccABzpHAC86hwATOwcAO3tHACO7xwALvEcAL7yHABf9BwAAPYcAKD3HAAw+RwA0focAHL8HAAS/hwAo/8cAEMBHQDkAh0AhAQdABQGHQC1Bx0AVgkdAPYKHQCXDB0AJw4dAMgPHQBoER0ACRMdAJkUHQA6Fh0A2hcdAHsZHQALGx0ArBwdAEweHQDtHx0AfSEdAB4jHQC+JB0AXyYdAO8nHQCQKR0AMCsdAMAsHQBhLh0AAjAdAKIxHQAyMx0A0zQdAHQ2HQAUOB0ApDkdAEU7HQDmPB0Ahj4dABZAHQC3QR0AWEMdAPhEHQCIRh0AKUgdAMpJHQBqSx0A+kwdAJtOHQA8UB0A3FEdAH1THQANVR0ArlYdAE5YHQDvWR0Af1sdACBdHQDAXh0AYWAdAPFhHQCSYx0AM2UdANNmHQBjaB0ABGodAKRrHQA0bR0A1W4dAHZwHQAWch0ApnMdAEd1HQDodh0AiHgdABh6HQC5ex0AWn0dAPp+HQCLgB0AK4IdAMyDHQBshR0A/IYdAJ2IHQA+ih0A3osdAG6NHQAPjx0AsJAdAFCSHQDxkx0AgZUdACKXHQDCmB0AY5odAPObHQCUnR0ANJ8dAMSgHQBloh0ABqQdAKalHQA2px0A16gdAHiqHQAYrB0Aua0dAEmvHQDqsB0AirIdACu0HQC7tR0AXLcdAPy4HQCMuh0ALbwdAM69HQBuvx0A/sAdAJ/CHQBAxB0A4MUdAHDHHQARyR0AssodAFLMHQDzzR0Ag88dACTRHQDE0h0AZdQdAPXVHQCW1x0ANtkdAMbaHQBn3B0ACN4dAKjfHQA44R0A2eIdAHrkHQAb5h0AqucdAEvpHQDs6h0AjOwdABzuHQC97x0AXvEdAP7yHQCO9B0AL/YdAND3HQBw+R0AEfsdAKH8HQBC/h0A4v8dAIMBHgATAx4AtAQeAFQGHgDkBx4AhQkeACYLHgDGDB4AVg4eAPcPHgCYER4AOBMeAMgUHgBpFh4AChgeAKoZHgA6Gx4A2xweAHweHgAcIB4ArCEeAE0jHgDuJB4AjiYeAB4oHgC/KR4AYCseAAAtHgChLh4AMTAeANIxHgByMx4AEzUeAKM2HgBEOB4A5DkeAHQ7HgAVPR4Atj4eAFZAHgDmQR4Ah0MeAChFHgDIRh4AWEgeAPlJHgCaSx4AOk0eAMpOHgBrUB4ADFIeAKxTHgA8VR4A3VYeAH5YHgAeWh4ArlseAE9dHgDwXh4AkGAeADFiHgDBYx4AYmUeAANnHgCSaB4AM2oeANRrHgB0bR4ABG8eAKVwHgBGch4A5nMeAHZ1HgAXdx4AuHgeAFh6HgDoex4AiX0eACp/HgDKgB4AW4IeAPuDHgCchR4APIceAMyIHgBtih4ADoweAK6NHgBPjx4A35AeAICSHgAglB4AsJUeAFGXHgDymB4AkpoeACKcHgDDnR4AZJ8eAAShHgCUoh4ANaQeANalHgB2px4ABqkeAKeqHgBIrB4A6K0eAHivHgAZsR4AurIeAFq0HgDqtR4Ai7ceACy5HgDMuh4AXLweAP29HgCevx4APsEeAN/CHgBvxB4AEMYeALDHHgBAyR4A4coeAILMHgAizh4Ass8eAFPRHgD00h4AlNQeACTWHgDF1x4AZtkeAAbbHgCW3B4AN94eANjfHgB44R4ACOMeAKnkHgBK5h4A6+ceAHrpHgAb6x4AvOweAFzuHgDs7x4AjfEeAC7zHgDO9B4AXvYeAP/3HgCg+R4AQPseAND8HgBx/h4AEgAfALIBHwBDAx8A4wQfAIQGHwAkCB8AtAkfAFULHwD2DB8Alg4fACYQHwDHER8AaBMfAAgVHwCYFh8AORgfANoZHwB6Gx8ACh0fAKseHwBMIB8A7CEfAHwjHwAdJR8AviYfAF4oHwDuKR8AjysfADAtHwDQLh8AYDAfAAEyHwCiMx8AQjUfANI2HwBzOB8AFDofALQ7HwBEPR8A5T4fAIZAHwAmQh8AtkMfAFdFHwD4Rh8AmEgfAChKHwDJSx8Aak0fAApPHwCaUB8AO1IfANxTHwB8VR8ADFcfAK1YHwBOWh8A7lsfAH5dHwAfXx8AwGAfAGBiHwDwYx8AkWUfADJnHwDTaB8AYmofAANsHwCkbR8ARG8fANRwHwB1ch8AFnQfALZ1HwBGdx8A53gfAIh6HwAofB8AuH0fAFl/HwD6gB8AmoIfACuEHwDLhR8AbIcfAAyJHwCcih8APYwfAN6NHwB+jx8ADpEfAK+SHwBQlB8A8JUfAICXHwAhmR8AwpofAGKcHwDynR8Ak58fADShHwDUoh8AZKQfAAWmHwCmpx8ANqkfANaqHwB3rB8AGK4fALivHwBIsR8A6bIfAIq0HwAqth8AurcfAFu5HwD8uh8AnLwfACy+HwDNvx8AbsEfAA7DHwCexB8AP8YfAODHHwCAyR8AEMsfALHMHwBSzh8A8s8fAILRHwAj0x8AxNQfAGTWHwD01x8AldkfADbbHwDW3B8AZt4fAAfgHwCo4R8ASOMfANjkHwB55h8AGugfALvpHwBK6x8A6+wfAIzuHwAs8B8AvPEfAF3zHwD+9B8AnvYfAC74HwDP+R8AcPsfABD9HwCg/h8AQQAgAOIBIACCAyAAEwUgALMGIABUCCAA9AkgAIQLIAAlDSAAxg4gAGYQIAD2ESAAlxMgADgVIADYFiAAaBggAAkaIACqGyAASh0gANoeIAB7ICAAHCIgALwjIABMJSAA7SYgAI4oIAAeKiAAvisgAF8tIAAALyAAoDAgADAyIADRMyAAcjUgABI3IACiOCAAQzogAOQ7IACEPSAAFD8gALVAIABWQiAA9kMgAIZFIAAnRyAAyEggAGhKIAD4SyAAmU0gADpPIADaUCAAalIgAAtUIACsVSAAPFcgANxYIAB9WiAAHlwgAL5dIABOXyAA72AgAJBiIAAwZCAAwGUgAGFnIAACaSAAo2ogADJsIADTbSAAdG8gABRxIACkciAARXQgAOZ1IACGdyAAFnkgALd6IABYfCAA6H0gAIh/IAApgSAAyoIgAFqEIAD7hSAAm4cgADyJIADciiAAbIwgAA2OIACujyAATpEgAN6SIAB/lCAAIJYgAMCXIABQmSAA8ZogAJKcIAAyniAAwp8gAGOhIAAEoyAApKQgADSmIADVpyAAdqkgAAarIACmrCAAR64gAOivIACIsSAAGLMgALm0IABatiAA+rcgAIq5IAAruyAAzLwgAGy+IAD8vyAAncEgAD7DIADexCAAbsYgAA/IIACwySAAUMsgAODMIACBziAAItAgAMLRIABS0yAA89QgAJTWIAAk2CAAxNkgAGXbIAAG3SAAlt4gADbgIADX4SAAeOMgABjlIACo5iAASeggAOrpIACL6yAAGu0gALvuIABc8CAA/PEgAIzzIAAt9SAAzvYgAG74IAD++SAAn/sgAED9IADg/iAAcAAhABECIQCyAyEAQgUhAOMGIQCDCCEAJAohAMQLIQBUDSEA9Q4hAJYQIQA2EiEAxhMhAGcVIQAIFyEAqBghADgaIQDZGyEAeh0hAAofIQCqICEASyIhAOwjIQB8JSEAHCchAL0oIQBeKiEA/ishAI4tIQAvLyEA0DAhAHAyIQAANCEAoTUhAEI3IQDiOCEAcjohABM8IQC0PSEAVD8hAORAIQCFQiEAJkQhAMZFIQBWRyEA90ghAJhKIQAoTCEAyE0hAGlPIQAKUSEAmlIhADpUIQDbVSEAfFchABxZIQCsWiEATVwhAO5dIQCOXyEAHmEhAL9iIQBgZCEAAGYhAJBnIQAxaSEA0mohAHNsIQACbiEAo28hAERxIQDkciEAdHQhABV2IQC2dyEARnkhAOZ6IQCHfCEAKH4hAMh/IQBYgSEA+YIhAJqEIQAqhiEAy4chAGuJIQAMiyEAnIwhADyOIQDdjyEAfpEhAA6TIQCulCEAT5YhAPCXIQCQmSEAIJshAMGcIQBiniEAAqAhAJKhIQAzoyEA1KQhAHSmIQAEqCEApakhAEarIQDmrCEAdq4hABewIQC4sSEASLMhAOi0IQCJtiEAKrghALq5IQBauyEA+7whAJy+IQAswCEAzMEhAG3DIQAOxSEAnsYhAD7IIQDfySEAgMshACDNIQCwziEAUdAhAPLRIQCS0yEAItUhAMPWIQBk2CEABNohAJTbIQA13SEA1t4hAHbgIQAG4iEAp+MhAEjlIQDo5iEAeOghABnqIQC66yEASu0hAOruIQCL8CEALPIhALzzIQBc9SEA/fYhAJ74IQAu+iEAzvshAG/9IQAQ/yEAsAAiAEACIgDhAyIAggUiACIHIgCzCCIAUwoiAPQLIgCUDSIAJA8iAMUQIgBmEiIABhQiAJYVIgA3FyIA2BgiAGgaIgAIHCIAqR0iAEofIgDaICIAeiIiABskIgC8JSIATCciAOwoIgCNKiIALiwiAL4tIgBeLyIA/zAiAKAyIgBANCIA0DUiAHE3IgASOSIAsjoiAEI8IgDjPSIAhD8iACRBIgC0QiIAVUQiAPZFIgCWRyIAJkkiAMdKIgBoTCIA+E0iAJhPIgA5USIA2lIiAGpUIgAKViIAq1ciAExZIgDcWiIAfFwiAB1eIgC+XyIATmEiAO5iIgCPZCIAMGYiANBnIgBgaSIAAWsiAKJsIgBDbiIA0m8iAHNxIgAUcyIAtHQiAER2IgDldyIAhnkiABZ7IgC2fCIAV34iAPh/IgCIgSIAKIMiAMmEIgBqhiIA+ociAJuJIgA7iyIA3IwiAGyOIgAMkCIArZEiAE6TIgDulCIAfpYiAB+YIgDAmSIAYJsiAPCcIgCRniIAMqAiANKhIgBioyIAA6UiAKSmIgBEqCIA1KkiAHWrIgAWrSIApq4iAEawIgDnsSIAiLMiABi1IgC4tiIAWbgiAPq5IgCKuyIAKr0iAMu+IgBswCIADMIiAJzDIgA9xSIA3sYiAH7IIgAOyiIAr8siAFDNIgDgziIAgNAiACHSIgDC0yIAUtUiAPLWIgCT2CIANNoiAMTbIgBk3SIABd8iAKbgIgA24iIA1uMiAHflIgAY5yIAqOgiAEjqIgDp6yIAiu0iACvvIgC68CIAW/IiAPzzIgCc9SIALPciAM34IgBu+iIA/vsiAJ79IgA//yIA4AAjAHACIwAQBCMAsQUjAFIHIwDiCCMAgwojACMMIwDEDSMAVA8jAPQQIwCVEiMANhQjAMYVIwBmFyMABxkjAKgaIwBIHCMA2B0jAHkfIwAaISMAuiIjAEokIwDrJSMAjCcjABwpIwC8KiMAXSwjAP4tIwCOLyMALjEjAM8yIwBwNCMAADYjAKA3IwBBOSMA4jojAHI8IwASPiMAsz8jAFRBIwD0QiMAhEQjACVGIwDGRyMAZkkjAPZKIwCXTCMAOE4jAMhPIwBoUSMACVMjAKpUIwA6ViMA2lcjAHtZIwAcWyMArFwjAExeIwDtXyMAjmEjAB5jIwC+ZCMAX2YjAABoIwCQaSMAMGsjANFsIwBybiMAAnAjAKJxIwBDcyMA5HQjAIR2IwAUeCMAtXkjAFZ7IwD2fCMAhn4jACeAIwDIgSMAWIMjAPiEIwCZhiMAOogjAMqJIwBriyMAC40jAKyOIwA8kCMA3JEjAH2TIwAelSMArpYjAE6YIwDvmSMAkJsjACCdIwDAniMAYaAjAAKiIwCSoyMAMqUjANOmIwB0qCMAFKojAKSrIwBFrSMA5q4jAIawIwAWsiMAt7MjAFi1IwDotiMAiLgjACm6IwDKuyMAWr0jAPq+IwCbwCMAPMIjAMzDIwBsxSMADccjAK7IIwA+yiMA3ssjAH/NIwAgzyMAsNAjAFDSIwDx0yMAktUjACLXIwDC2CMAY9ojAATcIwCk3SMANN8jANXgIwB24iMABuQjAKblIwBH5yMA6OgjAHjqIwAY7CMAue0jAFrvIwDq8CMAivIjACv0IwDM9SMAXPcjAPz4IwCd+iMAPvwjAM79IwBu/yMADwEkALACJABABCQA4AUkAIEHJAAiCSQAsgokAFMMJADzDSQAlA8kACQRJADEEiQAZRQkAAYWJACmFyQANhkkANcaJAB4HCQACB4kAKgfJABJISQA6iIkAHokJAAaJiQAuyckAFwpJADsKiQAjCwkAC0uJADOLyQAXjEkAP4yJACfNCQAQDYkANA3JABwOSQAETskALI8JABCPiQA4j8kAINBJAAkQyQAtEQkAFRGJAD1RyQAlkkkACZLJADGTCQAZ04kAAhQJACYUSQAOFMkANlUJAB6ViQAClgkAKpZJABLWyQA7FwkAHxeJAAcYCQAvWEkAF5jJADuZCQAjmYkAC9oJADQaSQAcGskAABtJAChbiQAQnAkANJxJABycyQAE3UkALR2JABEeCQA5HkkAIV7JAAmfSQAtn4kAFaAJAD3gSQAmIMkACiFJADIhiQAaYgkAAqKJACaiyQAO40kANuOJAB8kCQAHJIkAKyTJABNlSQA7pYkAH6YJAAemiQAv5skAGCdJADwniQAkKAkADGiJADSoyQAYqUkAAKnJACjqCQARKokANSrJAB0rSQAFa8kALawJABGsiQA5rMkAIe1JAAotyQAuLgkAFi6JAD5uyQAmr0kACq/JADKwCQAa8IkAAzEJACcxSQAPMckAN3IJAB+yiQADswkAK7NJABPzyQA8NAkAIDSJAAg1CQAwdUkAGLXJADy2CQAktokADPcJADU3SQAZN8kAAThJACl4iQARuQkANblJAB25yQAF+kkALjqJABI7CQA6O0kAInvJAAq8SQAuvIkAFr0JAD79SQAnPckACz5JADM+iQAbfwkAA7+JACe/yQAPgElAN8CJQCABCUAEAYlALAHJQBRCSUA8golAIIMJQAjDiUAww8lAGQRJQD0EiUAlBQlADUWJQDWFyUAZhklAAYbJQCnHCUASB4lANgfJQB4ISUAGSMlALokJQBKJiUA6iclAIspJQAsKyUAvCwlAFwuJQD9LyUAnjElAC4zJQDONCUAbzYlABA4JQCgOSUAQDslAOE8JQCCPiUAEkAlALJBJQBTQyUA9EQlAIRGJQAkSCUAxUklAGZLJQD2TCUAlk4lADdQJQDYUSUAaFMlAAhVJQCpViUASlglANpZJQB6WyUAG10lALxeJQBMYCUA7GElAI1jJQAuZSUAvmYlAF5oJQD/aSUAoGslADBtJQDQbiUAcXAlABJyJQCicyUAQnUlAON2JQCEeCUAFHolALR7JQBVfSUA5X4lAIaAJQAmgiUAx4MlAGiFJQD4hiUAmIglADmKJQDaiyUAao0lAAuPJQCrkCUATJIlANyTJQB8lSUAHZclAL6YJQBOmiUA7pslAI+dJQAwnyUAwKAlAGCiJQABpCUAoqUlADKnJQDSqCUAc6olAAOsJQCkrSUARK8lAOWwJQCGsiUAFrQlALa1JQBXtyUA+LglAIi6JQAovCUAyb0lAGq/JQD6wCUAmsIlADvEJQDcxSUAbMclAAzJJQCtyiUATswlAN7NJQB+zyUAH9ElAMDSJQBQ1CUA8NUlAJHXJQAh2SUAwtolAGLcJQAD3iUApN8lADThJQDU4iUAdeQlABbmJQCm5yUARuklAOfqJQCI7CUAGO4lALjvJQBZ8SUA+vIlAIr0JQAq9iUAy/clAGz5JQD8+iUAnPwlAD3+JQDe/yUAbgEmAA4DJgCvBCYAPwYmAOAHJgCACSYAIQsmAMIMJgBSDiYA8w8mAJMRJgA0EyYAxBQmAGQWJgAFGCYAphkmADYbJgDWHCYAdx4mABggJgCoISYASCMmAOkkJgB5JiYAGigmALopJgBbKyYA/CwmAIwuJgAsMCYAzTEmAG4zJgD+NCYAnjYmAD84JgDgOSYAcDsmABA9JgCxPiYAUkAmAOJBJgCCQyYAI0UmAMRGJgBUSCYA9EkmAJVLJgA2TSYAxk4mAGZQJgAHUiYAl1MmADhVJgDYViYAeVgmABpaJgCqWyYASl0mAOteJgCMYCYAHGImALxjJgBdZSYA/mYmAI5oJgAuaiYAz2smAHBtJgAAbyYAoHAmAEFyJgDicyYAcnUmABJ3JgCzeCYAVHomAOR7JgCEfSYAJX8mAMaAJgBWgiYA9oMmAJeFJgA4hyYAyIgmAGiKJgAJjCYAqo0mADqPJgDbkCYAe5ImAByUJgCslSYATJcmAO2YJgCOmiYAHpwmAL6dJgBfnyYAAKEmAJCiJgAwpCYA0aUmAHKnJgACqSYAoqomAEOsJgDTrSYAdK8mABSxJgC1siYARbQmAOa1JgCGtyYAJ7kmAMi6JgBYvCYA+L0mAJm/JgA6wSYAysImAGrEJgALxiYArMcmADzJJgDcyiYAfcwmAB7OJgCuzyYATtEmAO/SJgB/1CYAINYmAMDXJgBh2SYA8domAJLcJgAy3iYA098mAHThJgAE4yYApOQmAEXmJgDm5yYAdukmABbrJgC37CYAWO4mAOjvJgCI8SYAKfMmAMr0JgBa9iYA+vcmAJv5JgA8+yYAzPwmAGz+JgANACcAnQEnAD4DJwDeBCcAfwYnAA8IJwCwCScAUAsnAPEMJwCSDicAIhAnAMMRJwBjEycABBUnAJQWJwA0GCcA1RknAHYbJwAGHScAph4nAEcgJwDoIScAeCMnABglJwC5JicASSgnAOopJwCKKycAKy0nALsuJwBcMCcA/DEnAJ0zJwAtNScAzjYnAG44JwAPOicAsDsnAEA9JwDgPicAgUAnACJCJwCyQycAUkUnAPNGJwCUSCcAJEonAMRLJwBlTScABk8nAJZQJwA2UicA11MnAGdVJwAIVycAqFgnAElaJwDZWycAel0nABpfJwC7YCcAXGInAOxjJwCMZScALWcnAM5oJwBeaicA/msnAJ9tJwBAbycA0HAnAHByJwARdCcAsnUnAEJ3JwDieCcAg3onABN8JwC0fScAVH8nAPWAJwCFgicAJoQnAMaFJwBnhycACIknAJiKJwA4jCcA2Y0nAHqPJwAKkScAq5InAEuUJwDslScAfJcnAByZJwC9micAXpwnAO6dJwCOnycAL6EnAL+iJwBgpCcAAKYnAKGnJwAxqScA0qonAHKsJwATricAo68nAESxJwDksicAhbQnACa2JwC2tycAVrknAPe6JwCYvCcAKL4nAMi/JwBpwScACsMnAJrEJwA6xicA28cnAHzJJwAMyycArMwnAE3OJwDdzycAftEnAB7TJwC/1CcAT9YnAPDXJwCQ2ScAMdsnANLcJwBi3icAAuAnAKPhJwBE4ycA1OQnAHTmJwAV6CcApeknAEbrJwDm7CcAh+4nABfwJwC48ScAWPMnAPn0JwCJ9icAKvgnAMr5JwBr+ycA+/wnAJz+JwA8ACgA3QEoAH4DKAAOBSgArgYoAE8IKADwCSgAgAsoACANKADBDigAURAoAPIRKACTEygAMxUoAMMWKABkGCgABBooAKUbKAA1HSgA1h4oAHYgKAAXIigApyMoAEglKADoJigAiSgoABkqKAC6KygAWi0oAPsuKACcMCgALDIoAMwzKABtNSgADjcoAJ44KAA+OigA3zsoAIA9KAAQPygAsEAoAFFCKADyQygAgkUoACJHKADDSCgAZEooAPRLKACUTSgANU8oAMVQKABmUigABlQoAKdVKAA3VygA2FgoAHhaKAAZXCgAqV0oAEpfKADqYCgAi2IoABtkKAC8ZSgAXGcoAP1oKACeaigALmwoAM5tKABvbygAEHEoAKByKABAdCgA4XUoAIJ3KAASeSgAsnooAFN8KADjfSgAhH8oACSBKADFgigAVYQoAPaFKACWhygAN4koAMeKKABojCgACI4oAKmPKAA5kSgA2pIoAHuUKAAbligAvJcoAEyZKADsmigAjZwoAC6eKAC+nygAXqEoAP+iKACPpCgAMKYoANCnKABxqSgAAasoAKKsKABCrigA468oAHOxKAAUsygAtLQoAFW2KADltygAhrkoACa7KADHvCgAV74oAPi/KACYwSgAOcMoANrEKABqxigACsgoAKvJKABMyygA3MwoAHzOKAAd0CgArdEoAE7TKADu1CgAj9YoAB/YKADA2SgAYNsoAAHdKACR3igAMuAoANLhKABz4ygAA+UoAKTmKABE6CgA5ekoAHXrKAAW7SgAtu4oAFfwKADn8SgAiPMoACj1KADJ9igAavgoAPr5KACa+ygAO/0oANz+KABsACkADAIpAK0DKQA9BSkA3gYpAH4IKQAfCikArwspAFANKQDwDikAkRApACESKQDCEykAYxUpAAMXKQCTGCkANBopANQbKQB1HSkABR8pAKYgKQBGIikA5yMpAIglKQAYJykAuCgpAFkqKQD6KykAii0pACovKQDLMCkAWzIpAPwzKQCcNSkAPTcpAM04KQBuOikADjwpAK89KQA/PykA4EApAIBCKQAhRCkAsUUpAFJHKQDySCkAk0opACNMKQDETSkAZE8pAAVRKQCVUikANlQpANZVKQB3VykAB1kpAKhaKQBIXCkA6V0pAHlfKQAaYSkAumIpAFtkKQDrZSkAjGcpACxpKQDNaikAbmwpAP5tKQCebykAP3EpAOByKQBwdCkAEHYpALF3KQBBeSkA4nopAIJ8KQAjfikAs38pAFSBKQD0gikAlYQpACWGKQDGhykAZokpAAeLKQCXjCkAOI4pANiPKQB5kSkAGpMpAKqUKQBLlikA65cpAHuZKQAcmykAvJwpAF2eKQDtnykAjqEpAC6jKQDPpCkAX6YpAACoKQCgqSkAQaspANGsKQByrikAErApALOxKQBDsykA5LQpAIS2KQAluCkAxrkpAFa7KQD2vCkAl74pACfAKQDIwSkAaMMpAAnFKQCZxikAOsgpANrJKQB7yykAC80pAKzOKQBM0CkA7dEpAI7TKQAe1SkAvtYpAF/YKQDv2SkAkNspADDdKQDR3ikAYeApAALiKQCi4ykAQ+UpANPmKQB06CkAFOopALXrKQBF7SkA5u4pAIbwKQAn8ikAt/MpAFj1KQD49ikAmfgpACn6KQDK+ykAav0pAAv/KQCbACoAPAIqANwDKgB9BSoADQcqAK4IKgBOCioA7wsqAH8NKgAgDyoAwBAqAGESKgDxEyoAkhUqADMXKgDTGCoAYxoqAAQcKgCkHSoARR8qANUgKgB2IioAFiQqALclKgBHJyoA6CgqAIgqKgApLCoAuS0qAFovKgD6MCoAmzIqACs0KgDMNSoAbDcqAA05KgCdOioAPjwqAN49KgB/PyoAD0EqALBCKgBQRCoA8UUqAIFHKgAiSSoAwkoqAGNMKgDzTSoAlE8qADRRKgDVUioAZVQqAAZWKgCmVyoAR1kqANdaKgB4XCoAGF4qALlfKgBJYSoA6mIqAIpkKgArZioAu2cqAFxpKgD8aioAnWwqAC1uKgDObyoAbnEqAA9zKgCfdCoAQHYqAOB3KgCBeSoAEXsqALJ8KgBSfioA838qAIOBKgAkgyoAxIQqAGWGKgD1hyoAlokqADaLKgDXjCoAZ44qAAiQKgCokSoASZMqANmUKgB6lioAG5gqALuZKgBLmyoA7JwqAIyeKgAtoCoAvaEqAF6jKgD+pCoAn6YqAC+oKgDQqSoAcKsqABGtKgChrioAQrAqAOKxKgCDsyoAE7UqALS2KgBUuCoA9bkqAIW7KgAmvSoAxr4qAGfAKgD3wSoAmMMqADjFKgDZxioAacgqAArKKgCqyyoAS80qANvOKgB80CoAHNIqAL3TKgBN1SoA7tYqAI7YKgAv2ioAv9sqAGDdKgAA3yoAoeAqADHiKgDS4yoAcuUqABPnKgCj6CoAROoqAOTrKgCF7SoAFe8qALbwKgBW8ioA9/MqAIf1KgAo9yoAyPgqAGn6KgD5+yoAmv0qADr/KgDKACsAawIrAAwEKwCsBSsATQcrAN0IKwB+CisAHgwrAL8NKwBPDysA8BArAJASKwAxFCsAwRUrAGIXKwADGSsAoxorADMcKwDUHSsAdB8rABUhKwClIisARiQrAOYlKwCHJysAFykrALgqKwBYLCsA+S0rAIkvKwAqMSsAyjIrAGs0KwD7NSsAnDcrADw5KwDdOisAbTwrAA4+KwCuPysAT0ErAN9CKwCARCsAIEYrAMFHKwBRSSsA8korAJJMKwAzTisAw08rAGRRKwAEUysApVQrADVWKwDWVysAdlkrABdbKwCnXCsASF4rAOhfKwCJYSsAGWMrALpkKwBaZisA+2crAItpKwAsaysAzGwrAG1uKwD9bysAnnErAD5zKwDfdCsAb3YrABB4KwCweSsAUXsrAOF8KwCCfisAIoArALKBKwBTgysA9IQrAJSGKwA1iCsAxYkrAGaLKwAGjSsAp44rADeQKwDYkSsAeJMrABmVKwCplisASpgrAOuZKwCLmysAG50rALyeKwBcoCsA/aErAI2jKwAupSsAzqYrAG+oKwD/qSsAoKsrAECtKwDhrisAcbArABKyKwCysysAQ7UrAOO2KwCEuCsAJLorALS7KwBVvSsA9r4rAJbAKwA3wisAx8MrAGjFKwAIxysAqcgrADnKKwDayysAes0rABvPKwCr0CsATNIrAOzTKwCN1SsAHdcrAL7YKwBe2isA/9srAI/dKwAw3ysA0OArAGDiKwAB5CsAouUrAELnKwDS6CsAc+orABTsKwC07SsAVe8rAOXwKwCG8isAJvQrAMf1KwBX9ysA+PgrAJj6KwAo/CsAyf0rAGr/KwAKASwAqwIsADsELADcBSwAfAcsAB0JLACtCiwATgwsAO4NLACPDywAHxEsAMASLABgFCwAARYsAJEXLAAyGSwA0xosAHMcLAADHiwApB8sAEQhLADlIiwAdSQsABYmLAC2JywARiksAOcqLACILCwAKC4sAMkvLABZMSwA+jIsAJo0LAA7NiwAyzcsAGw5LAAMOywArTwsAD0+LADePywAfkEsAB9DLACvRCwAUEYsAPBHLACRSSwAIUssAMJMLABiTiwA8k8sAJNRLAA0UywA1FQsAGRWLAAFWCwAplksAEZbLADnXCwAd14sABhgLAC4YSwAWWMsAOlkLACKZiwAKmgsAMtpLABbaywA/GwsAJxuLAA9cCwAzXEsAG5zLAAOdSwAr3YsAD94LADgeSwAgHssABB9LACxfiwAUoAsAPKBLACCgywAI4UsAMSGLABkiCwABYosAJWLLAA2jSwA1o4sAHeQLAAHkiwAqJMsAEiVLADpliwAeZgsABqaLAC7mywAW50sAOueLACMoCwALKIsAM2jLABdpSwA/qYsAJ6oLAA/qiwAz6ssAHCtLAAQrywAoLAsAEGyLADisywAgrUsABO3LACzuCwAVLosAPS7LACVvSwAJb8sAMbALABmwiwAB8QsAJfFLAA4xywA2MgsAHnKLAAJzCwAqs0sAErPLADr0CwAe9IsABzULAC81SwAXdcsAO3YLACO2iwALtwsAL7dLABf3ywAAOEsAKDiLAAw5CwA0eUsAHLnLAAS6SwAs+osAEPsLADk7SwAhO8sACXxLAC18iwAVvQsAPb1LACX9ywAJ/ksAMj6LABo/CwA+P0sAJn/LAA6AS0A2gItAGoELQALBi0ArActAEwJLQDtCi0AfQwtAB4OLQC+Dy0AXxEtAO8SLQCQFC0AMBYtANEXLQBhGS0AAhstAKMcLQBDHi0A0x8tAHQhLQAUIy0ApCQtAEUmLQDmJy0AhiktABYrLQC3LC0AWC4tAPgvLQCZMS0AKTMtAMo0LQBqNi0ACzgtAJs5LQA8Oy0A3DwtAH0+LQANQC0ArkEtAE5DLQDvRC0Af0YtACBILQDASS0AUEstAPFMLQCSTi0AMlAtAMJRLQBjUy0ABFUtAKRWLQA0WC0A1VktAHZbLQAWXS0Apl4tAEdgLQDoYS0AiGMtABhlLQC5Zi0AWmgtAPppLQCbay0AK20tAMxuLQBscC0ADXItAJ1zLQA+dS0A3nYtAH94LQAPei0AsHstAFB9LQDxfi0AgYAtACKCLQDCgy0AUoUtAPOGLQCUiC0ANIotAMSLLQBljS0ABo8tAKaQLQA2ki0A15MtAHiVLQAYly0AuZgtAEmaLQDqmy0Ai50tACufLQC7oC0AXKItAPyjLQCdpS0ALactAM6oLQBuqi0AD6wtAJ+tLQBAry0A4LAtAHCyLQARtC0AsrUtAFK3LQDjuC0Ag7otACS8LQDEvS0AVL8tAPXALQCWwi0ANsQtANfFLQBnxy0ACMktAKjKLQBJzC0A2c0tAHrPLQAa0S0Au9ItAEvULQDs1S0AjNctAC3ZLQC92i0AXtwtAP7dLQCO3y0AL+EtANDiLQBw5C0AAOYtAKHnLQBC6S0A4uotAHLsLQAT7i0AtO8tAFTxLQDk8i0AhfQtACb2LQDG9y0AZ/ktAPf6LQCY/C0AOP4tANn/LQBpAS4ACgMuAKoELgBLBi4A2wcuAHwJLgAcCy4AvQwuAE0OLgDuDy4AjhEuAB4TLgC/FC4AYBYuAAAYLgCQGS4AMRsuANIcLgBzHi4AAiAuAKMhLgBEIy4A5CQuAHQmLgAVKC4AtikuAFYrLgD3LC4Ahy4uACgwLgDIMS4AaTMuAPk0LgCaNi4AOjguAMs5LgBrOy4ADD0uAKw+LgA8QC4A3UEuAH5DLgAeRS4ArkYuAE9ILgDwSS4AkEsuACBNLgDBTi4AYlAuAAJSLgCSUy4AM1UuANRWLgB0WC4AFVouAKVbLgBGXS4A5l4uAIdgLgAXYi4AuGMuAFhlLgDoZi4AiWguACpqLgDKay4AWm0uAPtuLgCccC4APHIuAMxzLgBtdS4ADncuAK54LgBPei4A33suAIB9LgAgfy4AwYAuAFGCLgDygy4AkoUuACKHLgDDiC4AZIouAASMLgCUjS4ANY8uANaQLgB2ki4ABpQuAKeVLgBIly4A6JguAImaLgAZnC4Aup0uAFufLgD7oC4Ai6IuACykLgDMpS4AbacuAP2oLgCeqi4APqwuAM6tLgBvry4AELEuALCyLgBAtC4A4bUuAIK3LgAiuS4As7ouAFO8LgD0vS4AlL8uACTBLgDFwi4AZsQuAAbGLgCWxy4AN8kuANjKLgB4zC4ACM4uAKnPLgBK0S4A6tIuAHrULgAb1i4AvNcuAFzZLgDs2i4AjdwuAC7eLgDO3y4AXuEuAP/iLgCg5C4AQOYuAOHnLgBx6S4AEusuALLsLgBT7i4A4+8uAITxLgAk8y4AtPQuAFX2LgD29y4AlvkuACb7LgDH/C4AaP4uAAgALwCYAS8AOQMvANoELwB6Bi8ACggvAKsJLwBMCy8A7AwvAHwOLwAdEC8AvhEvAF4TLwDuFC8AjxYvADAYLwDQGS8AYBsvAAEdLwCiHi8AQyAvANIhLwBzIy8AFCUvALQmLwBEKC8A5SkvAIYrLwAmLS8Axy4vAFcwLwD4MS8AmDMvADk1LwDJNi8AajgvAAo6LwCbOy8AOz0vANw+LwB8QC8ADEIvAK1DLwBORS8A7kYvAH5ILwAfSi8AwEsvAGBNLwDwTi8AkVAvADJSLwDSUy8AYlUvAANXLwCkWC8ARFovAOVbLwB1XS8AFl8vALZgLwBGYi8A52MvAIhlLwAoZy8AuGgvAFlqLwD6ay8Amm0vACpvLwDLcC8AbHIvAAx0LwCcdS8APXcvAN54LwB+ei8ADnwvAK99LwBQfy8A8IAvAICCLwAhhC8AwoUvAGKHLwDyiC8Ak4ovADSMLwDUjS8AZI8vAAWRLwCmki8ARpQvAOeVLwB3ly8AGJkvALiaLwBInC8A6Z0vAIqfLwAroS8AuqIvAFukLwD8pS8AnKcvACypLwDNqi8AbqwvAA6uLwCery8AP7EvAOCyLwCAtC8AELYvALG3LwBSuS8A8rovAIO8LwAjvi8AxL8vAGTBLwAFwy8AlcQvADbGLwDWxy8AZskvAAfLLwCozC8ASM4vANjPLwB50S8AGtMvALrULwBK1i8A69cvAIzZLwAs2y8AvNwvAF3eLwD+3y8AnuEvAC7jLwDP5C8AcOYvABDoLwCg6S8AQesvAOLsLwCC7i8AEvAvALPxLwBU8y8A9PQvAIT2LwAl+C8AxvkvAGb7LwD2/C8Al/4vADgAMADYATAAaAMwAAkFMACqBjAASggwANoJMAB7CzAAHA0wALwOMABMEDAA7REwAI4TMAAuFTAAvhYwAF8YMAAAGjAAoBswADAdMADRHjAAciAwABMiMACiIzAAQyUwAOQmMACEKDAAFCowALUrMABWLTAA9i4wAIYwMAAnMjAAyDMwAGg1MAD4NjAAmTgwADo6MADaOzAAaz0wAAs/MACsQDAATEIwANxDMAB9RTAAHkcwAL5IMABOSjAA70swAJBNMAAwTzAAwFAwAGFSMAACVDAAolUwADJXMADTWDAAdFowABRcMACkXTAARV8wAOZgMACGYjAAFmQwALdlMABYZzAA+GgwAIhqMAApbDAAym0wAGpvMAD6cDAAm3IwADx0MADcdTAAbHcwAA15MACuejAATnwwAN59MAB/fzAAIIEwAMCCMABQhDAA8YUwAJKHMAAyiTAAwoowAGOMMAAEjjAApI8wADSRMADVkjAAdpQwABaWMACmlzAAR5kwAOiaMACInDAAGJ4wALmfMABaoTAA+6IwAIqkMAArpjAAzKcwAGypMAD8qjAAnawwAD6uMADerzAAbrEwAA+zMACwtDAAULYwAOC3MACBuTAAIrswAMK8MABTvjAA878wAJTBMAA0wzAAxMQwAGXGMAAGyDAApskwADbLMADXzDAAeM4wABjQMACo0TAASdMwAOrUMACK1jAAGtgwALvZMABc2zAA/NwwAIzeMAAt4DAAzuEwAG7jMAD+5DAAn+YwAEDoMADg6TAAcOswABHtMACy7jAAQvAwAOLxMACD8zAAJPUwAMT2MABU+DAA9fkwAJb7MAA2/TAAxv4wAGcAMQAIAjEAqAMxADgFMQDZBjEAeggxABoKMQCqCzEASw0xAOwOMQCMEDEAHBIxAL0TMQBeFTEA/hYxAI4YMQAvGjEA0BsxAHAdMQAAHzEAoSAxAEIiMQDjIzEAciUxABMnMQC0KDEARCoxAOQrMQCFLTEAJi8xAMYwMQBWMjEA9zMxAJg1MQA4NzEAyDgxAGk6MQAKPDEAqj0xADs/MQDbQDEAfEIxABxEMQCsRTEATUcxAO5IMQCOSjEAHkwxAL9NMQBgTzEAAFExAJBSMQAxVDEA0lUxAHJXMQACWTEAo1oxAERcMQDUXTEAdF8xABVhMQC2YjEAVmQxAOZlMQCHZzEAKGkxAMhqMQBYbDEA+W0xAJpvMQA6cTEAynIxAGt0MQAMdjEArHcxADx5MQDdejEAfnwxAB5+MQCufzEAT4ExAPCCMQCAhDEAIIYxAMGHMQBiiTEA8ooxAJKMMQAzjjEA1I8xAHSRMQAEkzEApZQxAEaWMQDmlzEAdpkxABebMQC4nDEAWJ4xAOifMQCJoTEAKqMxAMukMQBapjEA+6cxAJypMQA8qzEAzKwxAG2uMQAOsDEArrExAD6zMQDftDEAgLYxABC4MQCwuTEAUbsxAPK8MQCCvjEAI8AxAMPBMQBkwzEABMUxAJTGMQA1yDEA1skxAHbLMQAGzTEAp84xAEjQMQDo0TEAeNMxABnVMQC61jEAWtgxAOrZMQCL2zEALN0xAMzeMQBc4DEA/eExAJ7jMQAu5TEAzuYxAG/oMQAQ6jEAoOsxAEDtMQDh7jEAgvAxACLyMQCy8zEAU/UxAPT2MQCU+DEAJPoxAMX7MQBm/TEABv8xAJYAMgA3AjIA2AMyAHgFMgAIBzIAqQgyAEoKMgDqCzIAeg0yABsPMgC8EDIATBIyAOwTMgCNFTIALhcyAL4YMgBeGjIA/xsyAKAdMgBAHzIA0CAyAHEiMgASJDIAsyUyAEInMgDjKDIAhCoyACQsMgC0LTIAVS8yAPYwMgCWMjIAJjQyAMc1MgBoNzIACDkyAJg6MgA5PDIA2j0yAHo/MgALQTIAq0IyAExEMgDcRTIAfEcyAB1JMgC+SjIATkwyAO5NMgCPTzIAMFEyANBSMgBgVDIAAVYyAKJXMgBCWTIA0loyAHNcMgAUXjIAtF8yAERhMgDlYjIAhmQyACZmMgC2ZzIAV2kyAPhqMgCYbDIAKG4yAMlvMgBqcTIACnMyAJp0MgA7djIA3HcyAHx5MgAMezIArXwyAE5+MgDufzIAfoEyAB+DMgDAhDIAUIYyAPCHMgCRiTIAMosyAMKMMgBijjIAA5AyAKSRMgBEkzIA1JQyAHWWMgAWmDIAtpkyAEabMgDnnDIAiJ4yACigMgC4oTIAWaMyAPqkMgCbpjIAKqgyAMupMgBsqzIA/KwyAJyuMgA9sDIA3rEyAG6zMgAOtTIAr7YyAFC4MgDguTIAgLsyACG9MgDCvjIAYsAyAPPBMgCTwzIANMUyANTGMgBkyDIABcoyAKbLMgBGzTIA1s4yAHfQMgAY0jIAqNMyAEjVMgDp1jIAitgyABraMgC62zIAW90yAPzeMgCM4DIALOIyAM3jMgBu5TIADucyAJ7oMgA/6jIA4OsyAIDtMgAQ7zIAsfAyAFLyMgDy8zIAgvUyACP3MgDE+DIAVPoyAPT7MgCV/TIANv8yAMYAMwBmAjMABwQzAKgFMwA4BzMA2AgzAHkKMwAaDDMAqg0zAEoPMwDrEDMAjBIzACwUMwC8FTMAXRczAP4YMwCeGjMALhwzAM8dMwBwHzMAECEzAKAiMwBBJDMA4iUzAHInMwASKTMAsyozAFQsMwDkLTMAhC8zACUxMwDGMjMAVjQzAPY1MwCXNzMAODkzAMg6MwBoPDMACT4zAKo/MwBKQTMA20IzAHtEMwAcRjMAvEczAExJMwDtSjMAjkwzAB5OMwC+TzMAX1EzAABTMwCQVDMAMFYzANFXMwByWTMAAlszAKJcMwBDXjMA5F8zAHRhMwAUYzMAtWQzAFZmMwD2ZzMAhmkzACdrMwDIbDMAaG4zAPhvMwCZcTMAOnMzANp0MwBqdjMAC3gzAKx5MwA8ezMA3HwzAH1+MwAegDMAroEzAE6DMwDvhDMAkIYzACCIMwDAiTMAYYszAAKNMwCSjjMAMpAzANORMwB0kzMABJUzAKSWMwBFmDMA5pkzAIabMwAWnTMAt54zAFigMwD4oTMAiKMzACmlMwDKpjMAWqgzAPqpMwCbqzMAPK0zAMyuMwBssDMADbIzAK6zMwBOtTMA3rYzAH+4MwAgujMAsLszAFC9MwDxvjMAksAzACLCMwDDwzMAY8UzAATHMwCUyDMANMozANXLMwB2zTMABs8zAKbQMwBH0jMA6NMzAIjVMwAY1zMAudgzAFraMwD62zMAit0zACvfMwDM4DMAbOIzAPzjMwCd5TMAPuczAM7oMwBu6jMAD+wzALDtMwBA7zMA4PAzAIHyMwAi9DMAsvUzAFL3MwDz+DMAlPozACT8MwDE/TMAZf8zAAYBNACmAjQANgQ0ANcFNAB4BzQACAk0AKgKNABJDDQA6g00AHoPNAAaETQAuxI0AFwUNADsFTQAjBc0AC0ZNADOGjQAXhw0AP4dNACfHzQAQCE0ANAiNABwJDQAESY0ALInNABCKTQA4io0AIMsNAAkLjQAtC80AFQxNAD1MjQAljQ0ADY2NADGNzQAZzk0AAg7NACoPDQAOD40ANk/NAB6QTQACkM0AKtENABLRjQA7Ec0AHxJNAAcSzQAvUw0AF5ONADuTzQAjlE0AC9TNADQVDQAYFY0AABYNAChWTQAQls0ANJcNAByXjQAE2A0ALRhNABUYzQA5GQ0AIVmNAAmaDQAxmk0AFZrNAD3bDQAmG40AChwNADIcTQAaXM0AAp1NACadjQAOng0ANt5NAB8ezQADH00AKx+NABNgDQA7oE0AH6DNAAehTQAv4Y0AGCINADwiTQAkIs0ADGNNADSjjQAcpA0AAKSNACjkzQARJU0ANSWNAB0mDQAFZo0ALabNABGnTQA5p40AIegNAAoojQAuKM0AFilNAD5pjQAmqg0ACqqNADKqzQAa600AAyvNACcsDQAPLI0AN2zNAB+tTQAHrc0AK64NABPujQA8Ls0AIC9NAAgvzQAwcA0AGLCNADywzQAk8U0ADPHNADUyDQAZMo0AATMNAClzTQARs80AObQNAB20jQAF9Q0ALjVNABI1zQA6Ng0AInaNAAq3DQAut00AFrfNAD74DQAnOI0ACzkNADM5TQAbec0AA7pNACu6jQAPuw0AN/tNACA7zQAEPE0ALDyNABR9DQA8vU0AIL3NAAi+TQAw/o0AGT8NAD0/TQAlP80ADUBNQDWAjUAZgQ1AAYGNQCnBzUASAk1ANgKNQB4DDUAGQ41ALoPNQBaETUA6hI1AIsUNQAsFjUAvBc1AFwZNQD9GjUAnhw1AC4eNQDOHzUAbyE1ABAjNQCgJDUAQCY1AOEnNQCCKTUAEis1ALIsNQBTLjUA9C81AIQxNQAkMzUAxTQ1AGY2NQD2NzUAljk1ADc7NQDYPDUAeD41AAhANQCpQTUASkM1ANpENQB7RjUAG0g1ALxJNQBMSzUA7Ew1AI1ONQAuUDUAvlE1AF5TNQD/VDUAoFY1ADBYNQDQWTUAcVs1ABJdNQCiXjUAQmA1AONhNQCEYzUAFGU1ALRmNQBVaDUA9mk1AIZrNQAmbTUAx241AGhwNQD4cTUAmHM1ADl1NQDadjUAang1AAp6NQCrezUATH01ANx+NQB8gDUAHYI1AL6DNQBOhTUA7oY1AI+INQAwijUAwIs1AGCNNQABjzUAopA1AEKSNQDSkzUAc5U1ABSXNQCkmDUARJo1AOWbNQCGnTUAFp81ALagNQBXojUA+KM1AIilNQAopzUAyag1AGqqNQD6qzUAmq01ADuvNQDcsDUAbLI1AAy0NQCttTUATrc1AN64NQB+ujUAH7w1AMC9NQBQvzUA8MA1AJHCNQAyxDUAwsU1AGPHNQADyTUApMo1ADTMNQDUzTUAdc81ABbRNQCm0jUARtQ1AOfVNQCI1zUAGNk1ALjaNQBZ3DUA+t01AIrfNQAq4TUAy+I1AGzkNQD85TUAnOc1AD3pNQDe6jUAbuw1AA7uNQCv7zUAUPE1AODyNQCA9DUAIfY1AML3NQBS+TUA8vo1AJP8NQA0/jUAxP81AGQBNgAFAzYApgQ2ADYGNgDWBzYAdwk2ABgLNgCoDDYASA42AOkPNgCKETYAGhM2ALoUNgBbFjYA/Bc2AIwZNgAsGzYAzRw2AG4eNgD+HzYAniE2AD8jNgDgJDYAcCY2ABAoNgCxKTYAUis2AOIsNgCCLjYAIzA2AMQxNgBUMzYA9DQ2AJU2NgA2ODYAxjk2AGY7NgAHPTYAqD42ADhANgDYQTYAeUM2ABpFNgCqRjYAS0g2AOtJNgCMSzYAHE02ALxONgBdUDYA/lE2AI5TNgAuVTYAz1Y2AHBYNgAAWjYAoFs2AEFdNgDiXjYAcmA2ABJiNgCzYzYAVGU2AORmNgCEaDYAJWo2AMZrNgBWbTYA9m42AJdwNgA4cjYAyHM2AGh1NgAJdzYAqng2ADp6NgDaezYAe302AAt/NgCsgDYATII2AO2DNgCOhTYAHoc2AL6INgBfijYAAIw2AJCNNgAwjzYA0ZA2AHKSNgAClDYAopU2AEOXNgDkmDYAdJo2ABScNgC1nTYAVp82AOagNgCGojYAJ6Q2AMilNgBYpzYA+Kg2AJmqNgAprDYAyq02AGqvNgALsTYArLI2ADy0NgDctTYAfbc2AB65NgCuujYATrw2AO+9NgCQvzYAIME2AMDCNgBhxDYAAsY2AJLHNgAzyTYA08o2AHTMNgAEzjYApM82AEXRNgDm0jYAdtQ2ABbWNgC31zYAR9k2AOjaNgCI3DYAKd42AMrfNgBa4TYA+uI2AJvkNgA85jYAzOc2AGzpNgAN6zYAruw2AD7uNgDe7zYAf/E2ACDzNgCw9DYAUPY2APH3NgCS+TYAIvs2AML8NgBj/jYA8/82AJQBNwA0AzcA1QQ3AHYGNwAGCDcApgk3AEcLNwDoDDcAeA43ABgQNwC5ETcAWhM3AOoUNwCKFjcAKxg3ALsZNwBcGzcA/Bw3AJ0eNwA+IDcAziE3AG4jNwAPJTcAsCY3AEAoNwDgKTcAgSs3ACItNwCyLjcAUjA3APMxNwCUMzcAJDU3AMQ2NwBlODcA9Tk3AJY7NwA2PTcA1z43AHhANwAIQjcAqEM3AElFNwDqRjcAekg3ABtKNwC7SzcAXE03AOxONwCMUDcALVI3AM5TNwBeVTcA/lY3AJ9YNwAvWjcA0Fs3AHBdNwARXzcAoWA3AEJiNwDiYzcAg2U3ACRnNwC0aDcAVGo3APVrNwCWbTcAJm83AMZwNwBncjcACHQ3AJh1NwA4dzcA2Xg3AHp6NwAKfDcAqn03AEt/NwDbgDcAfII3AByENwC9hTcAXoc3AO6INwCOijcAL4w3AL+NNwBgjzcAAJE3AKGSNwBClDcA0pU3AHKXNwATmTcAtJo3AEScNwDknTcAhZ83ACahNwC2ojcAVqQ3APelNwCYpzcAKKk3AMiqNwBprDcA+a03AJqvNwA6sTcA27I3AGu0NwAMtjcArLc3AE25NwDuujcAfrw3AB6+NwC/vzcAYME3APDCNwCQxDcAMcY3ANLHNwBiyTcAA8s3AKPMNwBEzjcA1M83AHTRNwAV0zcApdQ3AEbWNwDm1zcAh9k3ABfbNwC43DcAWN43APnfNwCa4TcAKuM3AMrkNwBr5jcADOg3AJzpNwA86zcA3ew3AH7uNwAO8DcArvE3AE/zNwDw9DcAgPY3ACD4NwDB+TcAUfs3APL8NwCS/jcAMwA4AMMBOABkAzgABAU4AKUGOABGCDgA1gk4AHYLOAAXDTgAuA44AEgQOADoETgAiRM4ACoVOAC6FjgAWhg4APsZOACcGzgALB04AMweOABtIDgA/SE4AJ4jOAA+JTgA3yY4AG8oOAAQKjgAsCs4AFEtOADyLjgAgjA4ACIyOADDMzgAZDU4APQ2OACUODgANTo4ANY7OABmPTgABj84AKdAOABIQjgA2EM4AHhFOAAZRzgAqUg4AEpKOADrSzgAi004ABtPOAC8UDgAXFI4AP1TOACeVTgALlc4AM5YOABvWjgAEFw4AKBdOABAXzgA4WA4AHFiOAASZDgAsmU4AFNnOADjaDgAhGo4ACRsOADFbTgAVW84APZwOACWcjgAN3Q4ANh1OABodzgACHk4AKl6OABKfDgA2n04AHp/OAAbgTgAvII4AEyEOADshTgAjYc4AB2JOAC+ijgAXow4AP+NOACPjzgAMJE4ANCSOABxlDgAEpY4AKKXOABCmTgA45o4AIScOAAUnjgAtJ84AFWhOAD2ojgAhqQ4ACamOADHpzgAV6k4APiqOACYrDgAOa44AMmvOABqsTgACrM4AKu0OABMtjgA3Lc4AHy5OAAduzgAvrw4AE6+OADuvzgAj8E4ADDDOADAxDgAYMY4AAHIOACRyTgAMss4ANPMOABzzjgAA9A4AKTROABE0zgA5dQ4AIbWOAAW2DgAttk4AFfbOAD43DgAiN44ACjgOADJ4TgAWeM4APrkOACa5jgAO+g4AMvpOABs6zgADO04AK3uOAA98DgA3vE4AH7zOAAf9TgAr/Y4AFD4OADw+TgAkfs4ACH9OADC/jgAYgA5AAMCOQCkAzkANAU5ANQGOQB1CDkAFgo5AKYLOQBGDTkA5w45AIgQOQAYEjkAuBM5AFkVOQDpFjkAihg5ACoaOQDLGzkAWx05APweOQCcIDkAPSI5AM0jOQBuJTkADic5AK8oOQBQKjkA4Cs5AIAtOQAhLzkAwjA5AFIyOQDyMzkAkzU5ACM3OQDEODkAZDo5AAU8OQCVPTkANj85ANZAOQB3QjkAB0Q5AKhFOQBIRzkA6Ug5AHlKOQAaTDkAu005AFtPOQDrUDkAjFI5ACxUOQDNVTkAblc5AP5YOQCeWjkAP1w5AOBdOQBwXzkAEGE5ALFiOQBSZDkA4mU5AIJnOQAjaTkAs2o5AFRsOQD0bTkAlW85ACVxOQDGcjkAZnQ5AAd2OQCXdzkAOHk5ANh6OQB5fDkACX45AKp/OQBKgTkA64I5AHuEOQAchjkAvIc5AF2JOQD+ijkAjow5AC6OOQDPjzkAcJE5AACTOQCglDkAQZY5AOKXOQBymTkAEps5ALOcOQBDnjkA5J85AIShOQAlozkAtaQ5AFamOQD2pzkAl6k5ACerOQDIrDkAaK45AAmwOQCZsTkAOrM5ANq0OQB7tjkAC7g5AKy5OQBMuzkA7bw5AH2+OQAewDkAvsE5AF/DOQAAxTkAkMY5ADDIOQDRyTkAcss5AALNOQCjzjkAQ9A5ANPROQB00zkAFNU5ALXWOQBF2DkA5tk5AIbbOQAn3TkAt945AFjgOQD44TkAmeM5ACnlOQDK5jkAaug5AAvqOQCb6zkAPO05ANzuOQB98DkADfI5AK7zOQBO9TkA7/Y5AH/4OQAg+jkAwPs5AGH9OQAC/zkAkgA6ADICOgDTAzoAYwU6AAQHOgCkCDoARQo6ANULOgB2DToAFg86ALcQOgBHEjoA6BM6AIgVOgApFzoAuRg6AFoaOgD6GzoAmx06ACsfOgDMIDoAbCI6AA0kOgCdJToAPic6AN4oOgB/KjoAICw6ALAtOgBQLzoA8TA6AJIyOgAiNDoAwjU6AGM3OgDzODoAlDo6ADQ8OgDVPToAZT86AAZBOgCmQjoAR0Q6ANdFOgB4RzoAGEk6ALlKOgBJTDoA6k06AItPOgArUToAzFI6AFxUOgD8VToAnVc6AC1ZOgDOWjoAblw6AA9eOgCfXzoAQGE6AOBiOgCBZDoAEWY6ALJnOgBSaToA82o6AINsOgAkbjoAxG86AGVxOgD1cjoAlnQ6ADZ2OgDXdzoAZ3k6AAh7OgCofDoASX46AOp/OgB6gToAGoM6ALuEOgBLhjoA7Ic6AIyJOgAtizoAvYw6AF6OOgD+jzoAn5E6AC+TOgDQlDoAcJY6ABGYOgChmToAQps6AOKcOgCDnjoAE6A6ALShOgBUozoA9aQ6AIWmOgAmqDoAxqk6AGerOgAIrToAmK46ADiwOgDZsToAabM6AAq1OgCqtjoAS7g6ANu5OgB8uzoAHL06AL2+OgBNwDoA7sE6AI7DOgAvxToAv8Y6AGDIOgAAyjoAocs6ADHNOgDSzjoAc9A6ABPSOgC00zoARNU6AOTWOgCF2DoAFdo6ALbbOgBW3ToA9946AIfgOgAo4joAyOM6AGnlOgD55joAmug6ADrqOgDb6zoAa+06AAzvOgCs8DoATfI6AN3zOgB+9ToAHvc6AL/4OgBP+joA8Ps6AJD9OgAx/zoAwQA7AGICOwACBDsAowU7ADMHOwDUCDsAdAo7ABUMOwClDTsARg87AOYQOwCHEjsAFxQ7ALgVOwBYFzsA+Rg7AIkaOwAqHDsAyh07AGsfOwD7IDsAnCI7ADwkOwDdJTsAbSc7AA4pOwCuKjsATyw7AN8tOwCALzsAIDE7AMEyOwBRNDsA8jU7AJI3OwAzOTsAwzo7AGQ8OwAEPjsApT87ADVBOwDWQjsAdkQ7ABdGOwCnRzsASEk7AOhKOwCJTDsAGU47ALpPOwBbUTsA+1I7AItUOwAsVjsAzFc7AG1ZOwD9WjsAnlw7AD5eOwDfXzsAb2E7ABBjOwCwZDsAUWY7AOFnOwCCaTsAIms7AMNsOwBTbjsA9G87AJRxOwA1czsAxXQ7AGZ2OwAGeDsAp3k7ADd7OwDYfDsAeH47ABmAOwCpgTsASoM7AOqEOwCLhjsAG4g7ALyJOwBcizsA/Yw7AI2OOwAukDsAzpE7AG+TOwD/lDsAoJY7AECYOwDhmTsAcZs7ABKdOwCynjsAU6A7AOOhOwCEozsAJKU7AMWmOwBVqDsA9qk7AJarOwA3rTsAx647AGiwOwAIsjsAqbM7ADm1OwDatjsAerg7AAq6OwCruzsATL07AOy+OwCNwDsAHcI7AL7DOwBexTsA/8Y7AI/IOwAwyjsA0Ms7AHHNOwABzzsAotA7AEPSOwDj0zsAc9U7ABTXOwC02DsAVdo7AOXbOwCG3TsAJt87AMfgOwBX4jsA+OM7AJjlOwA55zsAyeg7AGrqOwAK7DsAq+07ADvvOwDc8DsAfPI7AB30OwCt9TsATvc7AO74OwCP+jsAH/w7AMD9OwBg/zsAAQE8AJECPAAyBDwA0gU8AHMHPAADCTwApAo8AEQMPADlDTwAdQ88ABYRPAC2EjwARhQ8AOcVPACIFzwAKBk8AMkaPABZHDwA+h08AJofPAA7ITwAyyI8AGwkPAAMJjwArSc8AD0pPADeKjwAfiw8AB8uPACvLzwAUDE8APAyPACRNDwAITY8AMI3PABiOTwA8jo8AJM8PAA0PjwA1D88AHVBPAAFQzwApkQ8AEZGPADnRzwAd0k8ABhLPAC4TDwAWU48AOlPPACKUTwAK1M8AMtUPABbVjwA/Fc8AJxZPAA9WzwAzVw8AG5ePAAOYDwAr2E8AD9jPADgZDwAgGY8ACFoPACxaTwAUms8APJsPACDbjwAI3A8AMRxPABkczwABXU8AJV2PAA2eDwA1nk8AHd7PAAHfTwAqH48AEiAPADpgTwAeYM8ABqFPAC6hjwAW4g8AOuJPACMizwALI08AM2OPABdkDwA/pE8AJ6TPAAulTwAz5Y8AHCYPAAQmjwAoJs8AEGdPADinjwAgqA8ACOiPACzozwAVKU8APSmPACVqDwAJao8AMarPABmrTwAB688AJewPAA4sjwA2LM8AHm1PAAJtzwAqrg8AEq6PADruzwAe708ABy/PAC8wDwATMI8AO3DPACOxTwALsc8AL7IPABfyjwAAMw8AKDNPABBzzwA0dA8AHLSPAAT1DwAs9U8AEPXPADk2DwAhNo8ACXcPAC13TwAVt88APbgPACX4jwAJ+Q8AMjlPABo5zwACek8AJnqPAA67DwA2u08AHvvPAAL8TwArPI8AEz0PADc9TwAffc8AB75PAC++jwAX/w8AO/9PACQ/zwAMAE9ANECPQBhBD0AAgY9AKIHPQBDCT0A0wo9AHQMPQAUDj0AtQ89AEURPQDmEj0AhhQ9ACcWPQC3Fz0AWBk9APgaPQCZHD0AKR49AMofPQBqIT0A+iI9AJskPQA8Jj0A3Cc9AGwpPQANKz0Ariw9AE4uPQDvLz0AfzE9ACAzPQDAND0AYTY9APE3PQCSOT0AMjs9ANM8PQBjPj0ABEA9AKRBPQBFQz0A1UQ9AHZGPQAWSD0At0k9AEdLPQDoTD0AiE49AClQPQC5UT0AWlM9APtUPQCKVj0AK1g9AMxZPQBsWz0A/Fw9AJ1ePQA+YD0A3mE9AH9jPQAPZT0AsGY9AFBoPQDxaT0AgWs9ACJtPQDCbj0AY3A9APNxPQCUcz0ANHU9ANV2PQBleD0ABno9AKZ7PQBHfT0A1349AHiAPQAYgj0AqIM9AEmFPQDqhj0Aiog9ABqKPQC7iz0AXI09APyOPQCMkD0ALZI9AM6TPQBulT0AD5c9AJ+YPQBAmj0A4Js9AIGdPQARnz0AsqA9AFKiPQDzoz0Ag6U9ACSnPQDEqD0AZao9APWrPQCWrT0ANq89ANewPQBnsj0ACLQ9AKi1PQA4tz0A2bg9AHq6PQAavD0Aqr09AEu/PQDswD0AjMI9ABzEPQC9xT0AXsc9AP7IPQCfyj0AL8w9ANDNPQBwzz0AEdE9AKHSPQBC1D0A49U9AIPXPQAT2T0AtNo9AFTcPQDk3T0Ahd89ACbhPQDG4j0AVuQ9APflPQCY5z0AOOk9AMjqPQBp7D0ACu49AKrvPQBL8T0A2/I9AHz0PQAc9j0Avfc9AE35PQDu+j0Ajvw9AC/+PQC//z0AYAE+AAADPgChBD4AMQY+ANIHPgByCT4AAgs+AKMMPgBEDj4A5A8+AHQRPgAVEz4AthQ+AFYWPgDmFz4Ahxk+ACgbPgDIHD4AWB4+APkfPgCaIT4AOiM+ANskPgBrJj4ADCg+AKwpPgBNKz4A3Sw+AH4uPgAeMD4AvzE+AE8zPgDwND4AkDY+ACA4PgDBOT4AYjs+AAI9PgCSPj4AM0A+ANRBPgB0Qz4ABEU+AKVGPgBGSD4A5kk+AHZLPgAXTT4AuE4+AFhQPgDoUT4AiVM+ACpVPgDLVj4Aa1g+APtZPgCcWz4APF0+AN1ePgBtYD4ADmI+AK5jPgBPZT4A32Y+AIBoPgAgaj4AwWs+AFFtPgDybj4AknA+ACNyPgDDcz4AZHU+AAR3PgCUeD4ANXo+ANZ7PgB2fT4ABn8+AKeAPgBIgj4A6IM+AHiFPgAZhz4Auog+AFqKPgD7iz4Ai40+ACyPPgDMkD4AbZI+AP2TPgCelT4APpc+AM6YPgBvmj4AEJw+ALCdPgBAnz4A4aA+AIKiPgAipD4AsqU+AFOnPgD0qD4AlKo+ACSsPgDFrT4AZq8+AAaxPgCWsj4AN7Q+ANi1PgB4tz4AGbk+AKm6PgBKvD4A6r0+AIu/PgAbwT4AvMI+AFzEPgDsxT4Ajcc+AC7JPgDOyj4AXsw+AP/NPgCgzz4AQNE+ANDSPgBx1D4AEtY+ALPXPgBC2T4A49o+AITcPgAk3j4Axd8+AFXhPgD24j4AluQ+ADfmPgDH5z4AaOk+AAjrPgCp7D4AOe4+ANrvPgB68T4AC/M+AKv0PgBM9j4A7Pc+AHz5PgAd+z4Avvw+AF7+PgDu/z4AjwE/ADADPwDQBD8AYAY/AAEIPwCiCT8AQgs/AOMMPwBzDj8AFBA/ALQRPwBVEz8A5RQ/AIYWPwAmGD8Axxk/AFcbPwD4HD8AmB4/ACggPwDJIT8AaiM/AAolPwCaJj8AOyg/ANwpPwB8Kz8ADC0/AK0uPwBOMD8A7jE/AH4zPwAfNT8AwDY/AGA4PwDwOT8AkTs/ADI9PwDSPj8Ac0A/AANCPwCkQz8AREU/AOVGPwB1SD8AFko/ALZLPwBXTT8A504/AIhQPwAoUj8AuFM/AFlVPwD6Vj8Am1g/ACpaPwDLWz8AbF0/AAxfPwCcYD8APWI/AN5jPwB+ZT8ADmc/AK9oPwBQaj8A8Gs/AIBtPwAhbz8AwnA/AGJyPwADdD8Ak3U/ADR3PwDUeD8AdXo/AAV8PwCmfT8ARn8/ANaAPwB3gj8AGIQ/ALiFPwBIhz8A6Yg/AIqKPwAqjD8Auo0/AFuPPwD8kD8AnJI/AD2UPwDNlT8Abpc/AA6ZPwCemj8AP5w/AOCdPwCAnz8AEKE/ALGiPwBSpD8A8qU/AIKnPwAjqT8AxKo/AGSsPwD0rT8Ala8/ADaxPwDWsj8AZrQ/AAe2PwCotz8ASLk/AOm6PwB5vD8AGr4/ALq/PwBbwT8A68I/AIzEPwAsxj8AvMc/AF3JPwD+yj8Answ/AC7OPwDPzz8AcNE/ABDTPwCg1D8AQdY/AOLXPwCD2T8AEts/ALPcPwBU3j8A9N8/AIThPwAl4z8AxuQ/AGbmPwAH6D8Al+k/ADjrPwDY7D8Aee4/AAnwPwCq8T8ASvM/ANv0PwB79j8AHPg/ALz5PwBM+z8A7fw/AI7+PwAuAEAAzwFAAF8DQAAABUAAoAZAADAIQADRCUAAcgtAABINQACiDkAAQxBAAOQRQACEE0AAFBVAALUWQABWGEAA9hlAAIYbQAAnHUAAyB5AAGggQAD4IUAAmSNAADolQADaJkAAaihAAAsqQACsK0AATC1AANwuQAB9MEAAHjJAAL4zQABfNUAA7zZAAJA4QAAwOkAAwDtAAGE9QAACP0AAokBAADJCQADTQ0AAdEVAABRHQACkSEAARUpAAOZLQACGTUAAFk9AALdQQABYUkAA+FNAAIhVQAApV0AAylhAAGtaQAD6W0AAm11AADxfQADcYEAAbGJAAA1kQACuZUAATmdAAN5oQAB/akAAIGxAAMBtQABQb0AA8XBAAJJyQAAydEAAw3VAAGN3QAAEeUAApHpAAEV8QADVfUAAdn9AABaBQACmgkAAR4RAAOiFQACIh0AAGIlAALmKQABajEAA+o1AAIqPQAArkUAAzJJAAGyUQAD8lUAAnZdAAD6ZQADemkAAbpxAAA+eQACwn0AAUKFAAOCiQACBpEAAIqZAAMKnQABSqUAA86pAAJSsQAA0rkAAxK9AAGWxQAAGs0AAprRAADa2QADXt0AAeLlAABi7QACovEAASb5AAOq/QACKwUAAGsNAALvEQABcxkAA/MdAAIzJQAAty0AAzsxAAG7OQAD+z0AAn9FAAEDTQADg1EAAcNZAABHYQACy2UAAU9tAAOLcQACD3kAAJOBAAMThQABU40AA9eRAAJbmQAA26EAAxulAAGfrQAAI7UAAqO5AADjwQADZ8UAAevNAABr1QACr9kAAS/hAAOz5QACM+0AAHP1AAL3+QABeAEEA/gFBAI4DQQAvBUEA0AZBAHAIQQAACkEAoQtBAEINQQDiDkEAchBBABMSQQC0E0EAVBVBAOQWQQCFGEEAJhpBAMYbQQBWHUEA9x5BAJggQQA4IkEAyCNBAGklQQAKJ0EAqihBADoqQQDbK0EAfC1BABwvQQCsMEEATTJBAO4zQQCONUEAHjdBAL84QQBgOkEAADxBAJA9QQAxP0EA0kBBAHJCQQACREEAo0VBAERHQQDkSEEAdEpBABVMQQC2TUEAVk9BAOZQQQCHUkEAKFRBAMhVQQBYV0EA+VhBAJpaQQA7XEEAyl1BAGtfQQAMYUEArGJBADxkQQDdZUEAfmdBAB5pQQCuakEAT2xBAPBtQQCQb0EAIHFBAMFyQQBidEEAAnZBAJN3QQAzeUEA1HpBAHR8QQAEfkEApX9BAEaBQQDmgkEAdoRBABeGQQC4h0EAWIlBAOiKQQCJjEEAKo5BAMqPQQBakUEA+5JBAJyUQQA8lkEAzJdBAG2ZQQAOm0EArpxBAD6eQQDfn0EAgKFBACCjQQCwpEEAUaZBAPKnQQCSqUEAIqtBAMOsQQBkrkEABLBBAJSxQQA1s0EA1rRBAHa2QQAGuEEAp7lBAEi7QQDovEEAeL5BABnAQQC6wUEAWsNBAOrEQQCLxkEALMhBAMzJQQBcy0EA/cxBAJ7OQQAu0EEAztFBAG/TQQAQ1UEAsNZBAEDYQQDh2UEAgttBACPdQQCy3kEAU+BBAPThQQCU40EAJOVBAMXmQQBm6EEABupBAJbrQQA37UEA2O5BAHjwQQAI8kEAqfNBAEr1QQDq9kEAe/hBABv6QQC8+0EAXP1BAOz+QQCNAEIALgJCAL4DQgBeBUIA/wZCAKAIQgBACkIA0AtCAHENQgASD0IAshBCAEISQgDjE0IAhBVCACQXQgC0GEIAVRpCAPYbQgCWHUIAJh9CAMcgQgBoIkIACCRCAJglQgA5J0IA2ihCAHoqQgAKLEIAqy1CAEwvQgDsMEIAfDJCAB00QgC+NUIATjdCAO44QgCPOkIAMDxCANA9QgBgP0IAAUFCAKJCQgBCREIA0kVCAHNHQgAUSUIAtEpCAERMQgDlTUIAhk9CACZRQgC2UkIAV1RCAPhVQgCYV0IAKFlCAMlaQgBqXEIAC15CAJpfQgA7YUIA3GJCAHxkQgAMZkIArWdCAE5pQgDeakIAfmxCAB9uQgDAb0IAUHFCAPByQgCRdEIAMnZCANJ3QgBjeUIAA3tCAKR8QgBEfkIA1H9CAHWBQgAWg0IAtoRCAEaGQgDnh0IAiIlCACiLQgC4jEIAWY5CAPqPQgCakUIAKpNCAMuUQgBslkIADJhCAJyZQgA9m0IA3pxCAG6eQgAOoEIAr6FCAFCjQgDgpEIAgKZCACGoQgDCqUIAYqtCAPKsQgCTrkIANLBCANSxQgBks0IABbVCAKa2QgBGuEIA1rlCAHe7QgAYvUIAuL5CAEjAQgDpwUIAisNCACrFQgC6xkIAW8hCAPzJQgCcy0IALM1CAM3OQgBu0EIADtJCAJ7TQgA/1UIA4NZCAIDYQgAQ2kIAsdtCAFLdQgDi3kIAguBCACPiQgDE40IAVOVCAPTmQgCV6EIANupCANbrQgBm7UIAB+9CAKjwQgBI8kIA2PNCAHn1QgAa90IAuvhCAEv6QgDr+0IAjP1CABz/QgC8AEMAXQJDAP4DQwCOBUMALgdDAM8IQwBwCkMAEAxDAKANQwBBD0MA4hBDAIISQwASFEMAsxVDAFQXQwD0GEMAhBpDACUcQwDGHUMAVh9DAPYgQwCXIkMAOCRDAMglQwBoJ0MACSlDAKoqQwA6LEMA2i1DAHsvQwAcMUMAvDJDAEw0QwDtNUMAjjdDAC45QwC+OkMAXzxDAAA+QwCgP0MAMEFDANFCQwByREMAEkZDAKJHQwBDSUMA5EpDAIRMQwAUTkMAtU9DAFZRQwD2UkMAhlRDACdWQwDIV0MAaFlDAPhaQwCZXEMAOl5DAMpfQwBqYUMAC2NDAKxkQwBMZkMA3GdDAH1pQwAea0MAvmxDAE5uQwDvb0MAkHFDACBzQwDAdEMAYXZDAAJ4QwCSeUMAM3tDANN8QwB0fkMABIBDAKSBQwBFg0MA5oRDAIaGQwAWiEMAt4lDAFiLQwD4jEMAiI5DACmQQwDKkUMAapNDAPqUQwCblkMAPJhDANyZQwBsm0MADZ1DAK6eQwBOoEMA3qFDAH+jQwAgpUMAwKZDAFCoQwDxqUMAkqtDACKtQwDCrkMAY7BDAASyQwCUs0MANLVDANW2QwB2uEMABrpDAKa7QwBHvUMA6L5DAIjAQwAYwkMAucNDAFrFQwD6xkMAishDACvKQwDMy0MAbM1DAPzOQwCd0EMAPtJDAN7TQwBu1UMAD9dDALDYQwBQ2kMA4NtDAIHdQwAi30MAsuBDAFLiQwDz40MAlOVDACTnQwDE6EMAZepDAAbsQwCW7UMANu9DANfwQwB48kMACPRDAKj1QwBJ90MA6vhDAHr6QwAb/EMAu/1DAFz/QwDsAEQAjAJEAC0ERADOBUQAbgdEAP4IRACfCkQAQAxEAOANRABwD0QAERFEALISRABSFEQA4hVEAIMXRAAkGUQAxBpEAFQcRAD1HUQAlh9EADYhRADGIkQAZyREAAgmRACYJ0QAOClEANkqRAB6LEQACi5EAKovRABLMUQA7DJEAHw0RAAcNkQAvTdEAF45RADuOkQAjjxEAC8+RADQP0QAYEFEAABDRAChREQAQkZEAOJHRABySUQAE0tEALRMRABUTkQA5E9EAIVRRAAmU0QAxlREAFZWRAD3V0QAmFlEADhbRADIXEQAaV5EAApgRACaYUQAOmNEANtkRAB8ZkQADGhEAKxpRABNa0QA7mxEAH5uRAAecEQAv3FEAGBzRADwdEQAkHZEADF4RADSeUQAYntEAAN9RACjfkQARIBEANSBRAB0g0QAFYVEALaGRABWiEQA5olEAIeLRAAojUQAyI5EAFiQRAD5kUQAmpNEADqVRADKlkQAa5hEAAyaRACsm0QAPJ1EAN2eRAB+oEQADqJEAK6jRABPpUQA8KZEAICoRAAgqkQAwatEAGKtRADyrkQAkrBEADOyRADUs0QAdLVEAAS3RACluEQARrpEAOa7RAB2vUQAF79EALjARABYwkQA6MNEAInFRAAqx0QAushEAFrKRAD7y0QAnM1EACzPRADM0EQAbdJEAA7URACe1UQAPtdEAN/YRACA2kQAENxEALDdRABR30QA8uBEAILiRAAi5EQAw+VEAGTnRAAE6UQAlOpEADXsRADW7UQAdu9EAAbxRACn8kQASPREANj1RAB490QAGflEALr6RABK/EQA6/1EAIv/RAAsAUUAvAJFAFwERQD9BUUAngdFAC4JRQDOCkUAbwxFABAORQCgD0UAQBFFAOESRQCCFEUAEhZFALIXRQBTGUUA9BpFAIQcRQAkHkUAxR9FAGYhRQAGI0UAliRFADcmRQDYJ0UAeClFAAgrRQCpLEUASi5FANovRQB6MUUAGzNFALw0RQBMNkUA7DdFAI05RQAuO0UAvjxFAF4+RQD/P0UAoEFFADBDRQDQREUAcUZFABJIRQCySUUAQktFAONMRQCETkUAJFBFALRRRQBVU0UA9lRFAIZWRQAmWEUAx1lFAGhbRQD4XEUAmF5FADlgRQDaYUUAamNFAAplRQCrZkUATGhFANxpRQB8a0UAHW1FAL5uRQBOcEUA7nFFAI9zRQAwdUUA0HZFAGB4RQABekUAontFADJ9RQDTfkUAc4BFABSCRQCkg0UARIVFAOWGRQCGiEUAFopFALaLRQBXjUUA+I5FAIiQRQAokkUAyZNFAGqVRQD6lkUAmphFADuaRQDcm0UAbJ1FAAyfRQCtoEUATqJFAO6jRQB+pUUAH6dFAMCoRQBQqkUA8KtFAJGtRQAyr0UAwrBFAGKyRQADtEUApLVFADS3RQDUuEUAdbpFABa8RQCmvUUARr9FAOfARQCIwkUAGMRFALjFRQBZx0UA+shFAJrKRQAqzEUAy81FAGzPRQD80EUAnNJFAD3URQDe1UUAbtdFAA7ZRQCv2kUAUNxFAODdRQCA30UAIeFFAMLiRQBS5EUA8uVFAJPnRQA06UUAxOpFAGTsRQAF7kUApu9FADbxRQDW8kUAd/RFABj2RQC490UASPlFAOn6RQCK/EUAGv5FALv/RQBbAUYA/AJGAIwERgAsBkYAzQdGAG4JRgD+CkYAngxGAD8ORgDgD0YAcBFGABATRgCxFEYAUhZGAOIXRgCCGUYAIxtGAMQcRgBUHkYA9B9GAJUhRgA2I0YA1iRGAGYmRgAHKEYAqClGADgrRgDYLEYAeS5GABowRgCqMUYASjNGAOs0RgCMNkYAHDhGALw5RgBdO0YA/jxGAI4+RgAuQEYAz0FGAHBDRgAARUYAoEZGAEFIRgDiSUYAcktGABJNRgCzTkYAVFBGAPRRRgCEU0YAJVVGAMZWRgBWWEYA9llGAJdbRgA4XUYAyF5GAGhgRgAJYkYAqmNGADplRgDaZkYAe2hGABxqRgCsa0YATG1GAO1uRgCOcEYAHnJGAL5zRgBfdUYAAHdGAJB4RgAwekYA0XtGAHJ9RgACf0YAo4BGAEOCRgDkg0YAdIVGABSHRgC1iEYAVopGAOaLRgCGjUYAJ49GAMiQRgBYkkYA+JNGAJmVRgA6l0YAyphGAGqaRgALnEYArJ1GADyfRgDcoEYAfaJGAB6kRgCupUYATqdGAO+oRgCQqkYAIKxGAMCtRgBhr0YAArFGAJKyRgAytEYA07VGAHS3RgAEuUYApLpGAEW8RgDmvUYAdr9GABbBRgC3wkYAWMRGAOjFRgCIx0YAKclGAMrKRgBazEYA+s1GAJvPRgA80UYAzNJGAGzURgAN1kYArtdGAD7ZRgDe2kYAf9xGACDeRgCw30YAUOFGAPHiRgCS5EYAIuZGAMLnRgBj6UYABOtGAJTsRgA07kYA1e9GAHbxRgAG80YApvRGAEf2RgDo90YAePlGABj7RgC5/EYAWv5GAOr/RgCLAUcAKwNHAMwERwBcBkcA/AdHAJ0JRwA+C0cAzgxHAG4ORwAPEEcAsBFHAEATRwDgFEcAgRZHACIYRwCyGUcAUhtHAPMcRwCUHkcAJCBHAMQhRwBlI0cABiVHAJYmRwA2KEcA1ylHAHgrRwAILUcAqC5HAEkwRwDqMUcAejNHABo1RwC7NkcAXDhHAOw5RwCMO0cALT1HAM4+RwBeQEcA/kFHAJ9DRwBARUcA0EZHAHBIRwARSkcAsktHAEJNRwDiTkcAg1BHACRSRwC0U0cAVFVHAPVWRwCWWEcAJlpHAMZbRwBnXUcACF9HAJhgRwA4YkcA2WNHAHplRwAKZ0cAqmhHAEtqRwDba0cAfG1HABxvRwC9cEcAXnJHAO5zRwCOdUcAL3dHANB4RwBgekcAAHxHAKF9RwBCf0cA0oBHAHOCRwAThEcAtIVHAESHRwDkiEcAhYpHACaMRwC2jUcAVo9HAPeQRwCYkkcAKJRHAMiVRwBpl0cA+ZhHAJqaRwA6nEcA251HAHyfRwAMoUcArKJHAE2kRwDupUcAfqdHAB6pRwC/qkcAYKxHAPCtRwCQr0cAMbFHANKyRwBitEcAArZHAKO3RwBEuUcA1LpHAHS8RwAVvkcAtr9HAEbBRwDmwkcAh8RHABfGRwC4x0cAWMlHAPnKRwCazEcAKs5HAMrPRwBr0UcADNNHAJzURwA81kcA3ddHAH7ZRwAO20cArtxHAE/eRwDw30cAgOFHACDjRwDB5EcAYuZHAPLnRwCS6UcAM+tHANTsRwBk7kcABPBHAKXxRwA180cA1vRHAHb2RwAX+EcAp/lHAEj7RwDo/EcAif5HACoASAC6AUgAWwNIAPsESACcBkgALAhIAMwJSABtC0gADg1IAJ4OSAA+EEgA3xFIAG8TSAAQFUgAsBZIAFEYSADyGUgAghtIACIdSADDHkgAZCBIAPQhSACUI0gANSVIANYmSABmKEgABipIAKcrSABILUgA2C5IAHgwSAAZMkgAujNIAEo1SADqNkgAizhIACw6SAC8O0gAXD1IAP0+SACeQEgALkJIAM5DSABvRUgA/0ZIAKBISABASkgA4UtIAIJNSAAST0gAslBIAFNSSAD0U0gAhFVIACRXSADFWEgAZlpIAPZbSACWXUgAN19IANhgSABoYkgACGRIAKllSABKZ0gA2mhIAHpqSAAbbEgAvG1IAExvSADscEgAjXJIAB10SAC+dUgAXndIAP94SACgekgAMHxIANB9SABxf0gAAYFIAKKCSABDhEgA44VIAHOHSAAUiUgAtIpIAFWMSAD2jUgAho9IACaRSADHkkgAaJRIAPiVSACYl0gAOZlIAMmaSABqnEgACp5IAKufSAA7oUgA3KJIAHykSAAdpkgAvqdIAE6pSADuqkgAj6xIADCuSADAr0gAYLFIAAGzSACitEgAMrZIANK3SABzuUgAFLtIAKS8SABEvkgA5b9IAIbBSAAWw0gAtsRIAFfGSADnx0gAiMlIACjLSADJzEgAas5IAPrPSACa0UgAO9NIANzUSABs1kgADNhIAK3ZSABO20gA3txIAH7eSAAf4EgAwOFIAFDjSADw5EgAkeZIADLoSADC6UgAYutIAAPtSACT7kgANPBIANTxSAB180gABfVIAKb2SABG+EgA5/lIAIj7SAAY/UgAuP5IAFkASQD6AUkAigNJACsFSQDLBkkAbAhJAPwJSQCcC0kAPQ1JAN4OSQBuEEkADhJJAK8TSQA/FUkA4BZJAIAYSQAhGkkAsRtJAFIdSQDyHkkAkyBJACMiSQDEI0kAZCVJAAUnSQCmKEkANipJANYrSQB3LUkAGC9JAKgwSQBIMkkA6TNJAIo1SQAaN0kAujhJAFs6SQD8O0kAjD1JACw/SQDNQEkAXUJJAP5DSQCeRUkAP0dJAM9ISQBwSkkAEExJALFNSQBBT0kA4lBJAIJSSQAjVEkAxFVJAFRXSQD0WEkAlVpJADZcSQDGXUkAZl9JAAdhSQCoYkkAOGRJANhlSQB5Z0kACWlJAKpqSQBKbEkA621JAHtvSQAccUkAvHJJAF10SQDtdUkAjndJAC55SQDPekkAcHxJAAB+SQCgf0kAQYFJAOKCSQByhEkAE4ZJALOHSQBUiUkA5IpJAISMSQAljkkAxo9JAFaRSQD2kkkAl5RJACeWSQDIl0kAaJlJAAmbSQCZnEkAOp5JANqfSQB7oUkAHKNJAKykSQBMpkkA7adJAI6pSQAeq0kAvqxJAF+uSQAAsEkAkLFJADCzSQDRtEkAYbZJAAK4SQCiuUkAQ7tJAOS8SQB0vkkAFMBJALXBSQBFw0kA5sRJAIbGSQAnyEkAt8lJAFjLSQD4zEkAmc5JACnQSQDK0UkAatNJAAvVSQCb1kkAPNhJANzZSQB920kAHt1JAK7eSQBO4EkA7+FJAJDjSQAg5UkAwOZJAGHoSQAC6kkAkutJADLtSQDT7kkAdPBJAATySQCk80kARfVJANX2SQB2+EkAFvpJALf7SQBH/UkA6P5JAIgASgApAkoAuQNKAFoFSgD7BkoAmwhKADwKSgDMC0oAbA1KAA0PSgCuEEoAPhJKAN4TSgB/FUoAIBdKALAYSgBQGkoA8RtKAIEdSgAiH0oAwiBKAGMiSgDzI0oAlCVKADQnSgDVKEoAZSpKAAYsSgCmLUoARy9KANcwSgB4MkoAGDRKALk1SgBJN0oA6jhKAIo6SgArPEoAuz1KAFw/SgD8QEoAnUJKAD5ESgDORUoAbkdKAA9JSgCwSkoAQExKAOBNSgCBT0oAEVFKALJSSgBSVEoA81VKAINXSgAkWUoAxFpKAGVcSgD1XUoAll9KADZhSgDXYkoAZ2RKAAhmSgCoZ0oASWlKANlqSgB6bEoAGm5KALtvSgBccUoA7HJKAIx0SgAtdkoAzndKAF55SgD+ekoAn3xKAEB+SgDQf0oAcIFKABGDSgChhEoAQoZKAOOHSgCDiUoAE4tKALSMSgBUjkoA9Y9KAIWRSgAmk0oAxpRKAGeWSgD3l0oAmJlKADibSgDZnEoAep5KAAqgSgCqoUoAS6NKAOykSgB8pkoAHKhKAL2pSgBeq0oA7qxKAI6uSgAvsEoAv7FKAGCzSgAAtUoAobZKADG4SgDSuUoAcrtKABO9SgCjvkoARMBKAOTBSgCFw0oAFcVKALbGSgBWyEoA98lKAJjLSgAozUoAyM5KAGnQSgD50UoAmtNKADrVSgDb1koAa9hKAAzaSgCs20oATd1KAN3eSgB+4EoAHuJKAL/jSgBP5UoA8OZKAJDoSgAx6koA0utKAGLtSgAC70oAo/BKAETySgDU80oAdPVKABX3SgCl+EoARvpKAOb7SgCH/UoAF/9KALgASwBYAksA+QNLAIkFSwAqB0sAywhLAGsKSwD7C0sAnA1LADwPSwDdEEsAfhJLAA4USwCuFUsATxdLAPAYSwCAGksAIBxLAMEdSwBRH0sA8iBLAJIiSwAzJEsAwyVLAGQnSwAEKUsApSpLADUsSwDWLUsAdi9LABcxSwCnMksASDRLAOg1SwCJN0sAGTlLALo6SwBaPEsA+z1LAIs/SwAsQUsAzEJLAG1ESwAORksAnkdLAD5JSwDfSksAgExLABBOSwCwT0sAUVFLAOFSSwCCVEsAIlZLAMNXSwBTWUsA9FpLAJRcSwA1XksAxV9LAGZhSwAGY0sAp2RLADdmSwDYZ0sAeGlLABlrSwC6bEsASm5LAOpvSwCLcUsAG3NLALx0SwBcdksA/XdLAI15SwAue0sAznxLAG9+SwD/f0sAoIFLAECDSwDhhEsAcYZLABKISwCziUsAU4tLAOOMSwCEjksAJJBLAMWRSwBmk0sA9pRLAJaWSwA3mEsAx5lLAGibSwAInUsAqZ5LADmgSwDaoUsAeqNLABulSwCrpksATKhLAOypSwCNq0sAHa1LAL6uSwBesEsA/7FLAI+zSwAwtUsA0LZLAHG4SwABuksAortLAEK9SwDjvksAhMBLABTCSwC0w0sAVcVLAOXGSwCGyEsAJspLAMfLSwBXzUsA+M5LAJjQSwA50ksAydNLAGrVSwAK10sAq9hLADvaSwDc20sAfN1LAB3fSwCt4EsATuJLAO7jSwCP5UsAH+dLAMDoSwBg6ksAAexLAJHtSwAy70sA0vBLAHPySwAD9EsApPVLAET3SwDl+EsAdfpLABb8SwC2/UsAV/9LAOcATACIAkwAKARMAMkFTABZB0wA+ghMAJsKTAA7DEwAyw1MAGwPTAAMEUwArRJMAD0UTADeFUwAfhdMAB8ZTACvGkwAUBxMAPAdTACRH0wAISFMAMIiTABiJEwAAyZMAJMnTAA0KUwA1CpMAHUsTAAFLkwApi9MAEYxTADnMkwAiDRMABg2TAC4N0wAWTlMAOk6TACKPEwAKj5MAMs/TABbQUwA/EJMAJxETAA9RkwAzUdMAG5JTAAOS0wAr0xMAD9OTADgT0wAgFFMACFTTACxVEwAUlZMAPJXTACTWUwAI1tMAMRcTABkXkwABWBMAJVhTAA2Y0wA1mRMAHdmTAAHaEwAqGlMAEhrTADpbEwAeW5MABpwTAC6cUwAW3NMAOt0TACMdkwALHhMAM15TABde0wA/nxMAJ5+TAA/gEwAz4FMAHCDTAAQhUwAsYZMAEGITADiiUwAg4tMACONTACzjkwAVJBMAPSRTACVk0wAJZVMAMaWTABmmEwAB5pMAJebTAA4nUwA2J5MAHmgTAAJokwAqqNMAEqlTADrpkwAe6hMAByqTAC8q0wAXa1MAO2uTACOsEwALrJMAM+zTABftUwAALdMAKC4TABBukwA0btMAHK9TAASv0wAs8BMAEPCTADkw0wAhMVMABTHTAC1yEwAVspMAPbLTACXzUwAJ89MAMjQTABo0kwACdRMAJnVTAA610wA2thMAHvaTAAL3EwArN1MAEzfTADt4EwAfeJMAB7kTAC+5UwAX+dMAO/oTACQ6kwAMOxMANHtTABh70wAAvFMAKLyTAAy9EwA0/VMAHT3TAAU+UwAtfpMAEX8TADm/UwAhv9MACcBTQC3Ak0AWARNAPgFTQCZB00AKQlNAMoKTQBrDE0ACw5NAJsPTQA8EU0A3BJNAH0UTQANFk0ArhdNAE4ZTQDvGk0AfxxNACAeTQDAH00AYSFNAPEiTQCSJE0AMiZNANMnTQBjKU0ABCtNAKQsTQBFLk0A1S9NAHYxTQAWM00AtzRNAEc2TQDoN00AiDlNACk7TQC5PE0AWj5NAPo/TQCbQU0AK0NNAMxETQBsRk0A/EdNAJ1JTQA+S00A3kxNAH9OTQAPUE0AsFFNAFBTTQDxVE0AgVZNACJYTQDCWU0AY1tNAPNcTQCUXk0ANGBNANVhTQBlY00ABmVNAKZmTQBHaE0A12lNAHhrTQAYbU0AuW5NAElwTQDqcU0AinNNABp1TQC7dk0AXHhNAPx5TQCde00ALX1NAM5+TQBugE0AD4JNAJ+DTQBAhU0A4IZNAIGITQARik0AsotNAFONTQDzjk0Ag5BNACSSTQDEk00AZZVNAPWWTQCWmE0ANppNANebTQBnnU0ACJ9NAKigTQBJok0A2aNNAHqlTQAap00Au6hNAEuqTQDsq00AjK1NAByvTQC9sE0AXrJNAP6zTQCftU0AL7dNANC4TQBwuk0AEbxNAKG9TQBCv00A4sBNAIPCTQATxE0AtMVNAFTHTQD1yE0AhcpNACbMTQDGzU0AZ89NAPfQTQCY0k0AONRNAMjVTQBp100ACtlNAKraTQA63E0A291NAHzfTQAc4U0AveJNAE3kTQDu5U0AjudNAC/pTQC/6k0AYOxNAADuTQCh700AMfFNANLyTQBy9E0AE/ZNAKP3TQBE+U0A5PpNAIX8TQAV/k0Atv9NAFYBTgD3Ak4AhwROACgGTgDIB04AWAlOAPkKTgCaDE4AOw5OANsPTgBrEU4ADBNOAKwUTgBNFk4A3RdOAH4ZTgAeG04AvxxOAE8eTgDwH04AkCFOADEjTgDBJE4AYiZOAAIoTgCjKU4AMytOANQsTgB0Lk4ABDBOAKUxTgBGM04A5jROAHY2TgAXOE4AuDlOAFg7TgD5PE4AiT5OACpATgDKQU4Aa0NOAPtETgCcRk4APEhOAN1JTgBtS04ADk1OAK5OTgBPUE4A31FOAIBTTgAgVU4AwVZOAFFYTgDyWU4AkltOACJdTgDDXk4AZGBOAARiTgCUY04ANWVOANZmTgB2aE4AF2pOAKdrTgBIbU4A6G5OAIlwTgAZck4AunNOAFp1TgD7dk4Ai3hOACx6TgDMe04AbX1OAP1+TgCegE4APoJOAM6DTgBvhU4AEIdOALCITgBAik4A4YtOAIKNTgAjj04Aw5BOAFOSTgD0k04AlJVOADWXTgDFmE4AZppOAAacTgCnnU4AN59OANigTgB4ok4AGaROAKmlTgBKp04A6qhOAHuqTgAbrE4AvK1OAFyvTgDssE4AjbJOAC60TgDOtU4AXrdOAP+4TgCguk4AQLxOAOG9TgBxv04AEsFOALLCTgBTxE4A48VOAITHTgAkyU4AxcpOAFXMTgD2zU4Als9OACbRTgDH0k4AaNROAAjWTgCY104AOdlOANraTgB63E4AG95OAKvfTgBM4U4A7OJOAI3kTgAd5k4AvudOAF7pTgD/6k4Aj+xOADDuTgDQ704AcfFOAAHzTgCi9E4AQvZOAOP3TgBz+U4AFPtOALT8TgBE/k4A5f9OAIYBTwAmA08AtgRPAFcGTwD4B08AmAlPACgLTwDJDE8Aag5PAAsQTwCaEU8AOxNPANwUTwB8Fk8AHRhPAK0ZTwBOG08A7hxPAI8eTwAfIE8AwCFPAGAjTwABJU8AkSZPADIoTwDSKU8AcytPAAMtTwCkLk8ARDBPAOUxTwB1M08AFjVPALY2TwBGOE8A5zlPAIg7TwAoPU8AyT5PAFlATwD6QU8AmkNPACpFTwDLRk8AbEhPAAxKTwCtS08APU1PAN5OTwB+UE8AH1JPAK9TTwBQVU8A8FZPAJFYTwAhWk8AwltPAGJdTwDyXk8Ak2BPADRiTwDUY08AZGVPAAVnTwCmaE8ARmpPANZrTwB3bU8AGG9PALhwTwBZck8A6XNPAIp1TwAqd08Ay3hPAFt6TwD8e08AnH1PAD1/TwDNgE8AboJPAA6ETwCvhU8AP4dPAOCITwCAik8AEIxPALGNTwBSj08A85BPAIKSTwAjlE8AxJVPAGSXTwD0mE8AlZpPADacTwDWnU8AZp9PAAehTwCook8ASKRPAOmlTwB5p08AGqlPALqqTwBbrE8A661PAIyvTwAssU8AvLJPAF20TwD+tU8AnrdPAC65TwDPuk8AcLxPABC+TwCgv08AQcFPAOLCTwCCxE8AEsZPALPHTwBUyU8A9MpPAJXMTwAlzk8Axs9PAGbRTwAH008Al9RPADjWTwDY108AaNlPAAnbTwCq3E8ASt5PANrfTwB74U8AHONPALzkTwBM5k8A7edPAI7pTwAu608AvuxPAF/uTwAA8E8AoPFPADDzTwDR9E8AcvZPABL4TwCz+U8AQ/tPAOT8TwCE/k8AJQBQALUBUABWA1AA9gRQAJcGUAAnCFAAyAlQAGgLUAD4DFAAmQ5QADoQUADbEVAAahNQAAsVUACsFlAATBhQANwZUAB9G1AAHh1QAL4eUABfIFAA7yFQAJAjUAAwJVAA0SZQAGEoUAACKlAAoitQAEMtUADTLlAAdDBQABQyUACkM1AARTVQAOY2UACGOFAAFjpQALc7UABYPVAA+D5QAIhAUAApQlAAykNQAGpFUAD6RlAAm0hQADxKUADcS1AAfU1QAA1PUACuUFAATlJQAN5TUAB/VVAAIFdQAMBYUABQWlAA8VtQAJJdUAAyX1AAwmBQAGNiUAAEZFAApGVQADRnUADVaFAAdmpQABZsUACmbVAAR29QAOhwUACIclAAKXRQALl1UABad1AA+nhQAJt6UAArfFAAzH1QAGx/UAD8gFAAnYJQAD6EUADehVAAbodQAA+JUACwilAAUIxQAOCNUACBj1AAIpFQAMOSUABjlFAA85VQAJSXUAA0mVAA1ZpQAGWcUAAGnlAApp9QADahUADXolAAeKRQABimUACop1AASalQAOqqUACKrFAAG65QALuvUABcsVAA/LJQAIy0UAAttlAAzrdQAG65UAD+ulAAn7xQAEC+UADgv1AAcMFQABHDUACyxFAAUsZQAOLHUACDyVAAJMtQAMTMUABUzlAA9c9QAJbRUAA201AAxtRQAGfWUAAI2FAAqNlQADjbUADZ3FAAet5QABrgUACq4VAAS+NQAOzkUACM5lAAHOhQAL3pUABe61AA/uxQAJ/uUAAv8FAA0PFQAHDzUAAA9VAAofZQAEL4UADi+VAAg/tQABP9UAC0/lAAVABRAPUBUQCFA1EAJgVRAMYGUQBWCFEA9wlRAJgLUQA4DVEAyA5RAGkQUQAKElEAqxNRADoVUQDbFlEAfBhRABwaUQCsG1EATR1RAO4eUQCOIFEAHiJRAL8jUQBgJVEAACdRAJAoUQAxKlEA0itRAHItUQATL1EAozBRAEQyUQDkM1EAdDVRABU3UQC2OFEAVjpRAOY7UQCHPVEAKD9RAMhAUQBYQlEA+UNRAJpFUQA6R1EAykhRAGtKUQAMTFEArE1RADxPUQDdUFEAflJRAB5UUQCuVVEAT1dRAPBYUQCQWlEAIFxRAMFdUQBiX1EAAmFRAKNiUQAzZFEA1GVRAHRnUQAEaVEApWpRAEZsUQDmbVEAdm9RABdxUQC4clEAWHRRAOh1UQCJd1EAKnlRAMp6UQBafFEA+31RAJx/UQA8gVEAzIJRAG2EUQAOhlEArodRAD6JUQDfilEAgIxRACCOUQCwj1EAUZFRAPKSUQCTlFEAIpZRAMOXUQBkmVEABJtRAJScUQA1nlEA1p9RAHahUQAGo1EAp6RRAEimUQDop1EAeKlRABmrUQC6rFEAWq5RAOuvUQCLsVEALLNRAMy0UQBctlEA/bdRAJ65UQA+u1EAzrxRAG++UQAQwFEAsMFRAEDDUQDhxFEAgsZRACLIUQCyyVEAU8tRAPTMUQCUzlEAJNBRAMXRUQBm01EABtVRAJbWUQA32FEA2NlRAHjbUQAI3VEAqd5RAErgUQDq4VEAeuNRABvlUQC85lEAXOhRAOzpUQCN61EALu1RAM7uUQBe8FEA//FRAKDzUQBA9VEA0PZRAHH4UQAS+lEAsvtRAEL9UQDj/lEAhABSACQCUgC0A1IAVQVSAPYGUgCWCFIAJgpSAMcLUgBoDVIACA9SAJgQUgA5ElIA2hNSAHsVUgAKF1IAqxhSAEwaUgDsG1IAfB1SAB0fUgC+IFIAXiJSAO4jUgCPJVIAMCdSANAoUgBgKlIAASxSAKItUgBCL1IA0zBSAHMyUgAUNFIAtDVSAEQ3UgDlOFIAhjpSACY8UgC2PVIAVz9SAPhAUgCYQlIAKERSAMlFUgBqR1IACklSAJpKUgA7TFIA3E1SAHxPUgAMUVIArVJSAE5UUgDuVVIAfldSAB9ZUgDAWlIAYFxSAPBdUgCRX1IAMmFSANJiUgBiZFIAA2ZSAKRnUgBEaVIA1GpSAHVsUgAWblIAtm9SAEZxUgDnclIAiHRSACh2UgC4d1IAWXlSAPp6UgCafFIAKn5SAMt/UgBsgVIADINSAJyEUgA9hlIA3odSAH6JUgAOi1IAr4xSAFCOUgDwj1IAgJFSACGTUgDClFIAY5ZSAPKXUgCTmVIANJtSANScUgBknlIABaBSAKahUgBGo1IA1qRSAHemUgAYqFIAuKlSAEirUgDprFIAiq5SACqwUgC7sVIAW7NSAPy0UgCctlIALLhSAM25UgBuu1IADr1SAJ6+UgA/wFIA4MFSAIDDUgAQxVIAscZSAFLIUgDyyVIAgstSACPNUgDEzlIAVNBSAPTRUgCV01IANtVSANbWUgBm2FIAB9pSAKjbUgBI3VIA2N5SAHngUgAa4lIAuuNSAErlUgDr5lIAjOhSACzqUgC861IAXe1SAP7uUgCe8FIALvJSAM/zUgBw9VIAEPdSAKD4UgBB+lIA4vtSAHL9UgAS/1IAswBTAFQCUwD0A1MAhAVTACUHUwDGCFMAZgpTAPYLUwCXDVMAOA9TANgQUwBoElMACRRTAKoVUwBLF1MA2hhTAHsaUwAcHFMAvB1TAEwfUwDtIFMAjiJTAC4kUwC+JVMAXydTAAApUwCgKlMAMCxTANEtUwByL1MAAjFTAKMyUwBDNFMA5DVTAIQ3UwAUOVMAtTpTAFY8UwD2PVMAhj9TACdBUwDIQlMAaERTAPhFUwCZR1MAOklTANpKUwBqTFMAC05TAKxPUwBMUVMA3FJTAH1UUwAeVlMAvldTAE5ZUwDvWlMAkFxTACBeUwDAX1MAYWFTAAJjUwCiZFMAMmZTANNnUwB0aVMAFGtTAKRsUwBFblMA5m9TAIZxUwAWc1MAt3RTAFh2UwD4d1MAiHlTACl7UwDKfFMAan5TAPp/UwCbgVMAPINTANyEUwBshlMADYhTAK6JUwA+i1MA3oxTAH+OUwAgkFMAwJFTAFCTUwDxlFMAkpZTADOYUwDCmVMAY5tTAASdUwCknlMANKBTANWhUwB2o1MAFqVTAKamUwBHqFMA6KlTAHirUwAYrVMAua5TAFqwUwDqsVMAi7NTACu1UwDMtlMAbLhTAPy5UwCdu1MAPr1TAN6+UwBuwFMAD8JTALDDUwBQxVMA4MZTAIHIUwAiylMAwstTAFLNUwDzzlMAlNBTADTSUwDE01MAZdVTAAbXUwCW2FMANtpTANfbUwB43VMACN9TAKjgUwBJ4lMA6uNTAHrlUwAa51MAu+hTAFzqUwD861MAjO1TAC3vUwDO8FMAbvJTAP7zUwCf9VMAQPdTAOD4UwBw+lMAEfxTALL9UwBS/1MA4gBUAIMCVAAkBFQAtAVUAFQHVAD1CFQAlgpUACYMVADGDVQAZw9UAAgRVACYElQAOBRUANkVVAB6F1QAGxlUAKoaVABLHFQA7B1UAIwfVAAcIVQAvSJUAF4kVAD+JVQAjidUAC8pVADQKlQAcCxUAAAuVAChL1QAQjFUAOIyVABzNFQAEzZUALQ3VABEOVQA5DpUAIU8VAAmPlQAtj9UAFZBVAD3QlQAmERUAChGVADIR1QAaUlUAApLVACqTFQAOk5UANtPVAB8UVQAHFNUAKxUVABNVlQA7ldUAI5ZVAAeW1QAv1xUAGBeVAAAYFQAkGFUADFjVADSZFQAcmZUAAJoVACjaVQARGtUAORsVAB0blQAFXBUALZxVABWc1QA5nRUAId2VAAoeFQAyHlUAFh7VAD5fFQAmn5UACqAVADKgVQAa4NUAAyFVACchlQAPIhUAN2JVAB+i1QADo1UAK6OVABPkFQA8JFUAICTVAAglVQAwZZUAGKYVAADmlQAkptUADOdVADUnlQAdKBUAASiVAClo1QARqVUAOamVAB2qFQAF6pUALirVABIrVQA6K5UAImwVAAqslQAurNUAFu1VAD7tlQAnLhUADy6VADMu1QAbb1UAA6/VACuwFQAPsJUAN/DVACAxVQAEMdUALDIVABRylQA8stUAILNVAAiz1QAw9BUAGTSVAD001QAlNVUADXXVADW2FQAZtpUAAbcVACn3VQASN9UAOjgVAB44lQAGeRUALrlVABa51QA6uhUAIvqVAAs7FQAzO1UAFzvVAD98FQAnvJUAD70VADO9VQAb/dUABD5VACg+lQAQPxUAOH9VACC/1QAEgFVALICVQBTBFUA9AVVAIQHVQAkCVUAxQpVAGYMVQAGDlUAlg9VADcRVQDYElUAeBRVAAgWVQCpF1UAShlVAOsaVQB6HFUAGx5VALwfVQBcIVUA7CJVAI0kVQAuJlUAvidVAF4pVQD/KlUAoCxVADAuVQDQL1UAcTFVABIzVQCiNFUAQzZVAOM3VQCEOVUAFDtVALQ8VQBVPlUA9j9VAIZBVQAmQ1UAx0RVAGhGVQAISFUAmElVADlLVQDaTFUAek5VAApQVQCrUVUATFNVAOxUVQB8VlUAHVhVAL5ZVQBeW1UA7lxVAI9eVQAwYFUAwGFVAGBjVQABZVUAomZVADJoVQDSaVUAc2tVABRtVQCkblUARHBVAOVxVQCGc1UAFnVVALZ2VQBXeFUA+HlVAIh7VQAofVUAyX5VAGqAVQAKglUAmoNVADuFVQDchlUAfIhVAAyKVQCti1UATo1VAO6OVQB+kFUAH5JVAMCTVQBglVUA8JZVAJGYVQAymlUAwptVAGKdVQADn1UApKBVADSiVQDUo1UAdaVVABanVQCmqFUARqpVAOerVQCIrVUAGK9VALiwVQBZslUA+rNVAJq1VQArt1UAy7hVAGy6VQAMvFUAnL1VAD2/VQDewFUAfsJVAA7EVQCvxVUAUMdVAPDIVQCAylUAIcxVAMLNVQBSz1UA8tBVAJPSVQA01FUAxNVVAGTXVQAF2VUAptpVADbcVQDW3VUAd99VABjhVQCo4lUASORVAOnlVQCK51UAKulVALrqVQBb7FUA/O1VAJzvVQAs8VUAzfJVAG70VQAO9lUAnvdVAD/5VQDg+lUAcPxVABD+VQCx/1UAUgFWAOICVgCCBFYAIwZWAMQHVgBUCVYA9ApWAJUMVgA2DlYAxg9WAGYRVgAHE1YAqBRWADgWVgDYF1YAeRlWABobVgCqHFYASh5WAOsfVgCMIVYAHCNWALwkVgBdJlYA/idWAJ4pVgAuK1YAzyxWAHAuVgAQMFYAoDFWAEEzVgDiNFYAgjZWABM4VgCzOVYAVDtWAOQ8VgCEPlYAJUBWAMZBVgBWQ1YA9kRWAJdGVgA4SFYAyElWAGhLVgAJTVYAqk5WADpQVgDaUVYAe1NWABxVVgCsVlYATFhWAO1ZVgCOW1YAHl1WAL5eVgBfYFYAAGJWAJBjVgAwZVYA0WZWAHJoVgASalYAomtWAENtVgDkblYAhHBWABRyVgC1c1YAVnVWAOZ2VgCGeFYAJ3pWAMh7VgBYfVYA+H5WAJmAVgA6glYAyoNWAGqFVgALh1YArIhWADyKVgDci1YAfY1WAB6PVgCukFYATpJWAO+TVgCQlVYAIJdWAMCYVgBhmlYAApxWAJKdVgAyn1YA06BWAHSiVgAEpFYApKVWAEWnVgDmqFYAdqpWABasVgC3rVYAWK9WAPiwVgCIslYAKbRWAMq1VgBat1YA+7hWAJu6VgA8vFYAzL1WAGy/VgANwVYArsJWAD7EVgDexVYAf8dWACDJVgCwylYAUMxWAPHNVgCSz1YAItFWAMLSVgBj1FYABNZWAJTXVgA02VYA1dpWAHbcVgAG3lYApt9WAEfhVgDo4lYAeORWABjmVgC551YAWulWAPrqVgCK7FYAK+5WAMzvVgBc8VYA/PJWAJ30VgA+9lYAzvdWAG75VgAP+1YAsPxWAED+VgDg/1YAgQFXACIDVwCyBFcAUgZXAPMHVwCUCVcANAtXAMQMVwBlDlcABhBXAJYRVwA2E1cA6BRXAHgWVwAYGFcAuRlXAFobVwDqHFcAix5XACsgVwDMIVcAbCNXAPwkVwCdJlcAPihXAM4pVwBuK1cADy1XALAuVwBAMFcA4DFXAIEzVwAiNVcAsjZXAFI4VwDzOVcAlDtXACQ9VwDEPlcAZUBXAAZCVwCWQ1cANkVXANdGVwB4SFcACEpXAKhLVwBJTVcA6k5XAHpQVwAaUlcAu1NXAFxVVwDsVlcAjFhXAD5aVwDeW1cAbl1XAA9fVwCwYFcAQGJXAOBjVwCBZVcAImdXALJoVwBSalcA82tXAKRtVwBFb1cA5nBXAJdyVwA4dFcA2HVXAHl3VwAaeVcAqnpXAEt8VwD8fVcAjH9XACyBVwDNglcAboRXAP6FVwCeh1cAP4lXAOCKVwCAjFcAIY5XAMKPVwBikVcAA5NXAKSUVwBEllcA1JdXAHWZVwAWm1cAppxXAEaeVwDnn1cAiKFXABijVwC4pFcAWaZXAPqnVwCKqVcAK6tXAMusVwBsrlcA/K9XAJyxVwA9s1cA3rRXAG62VwAOuFcAr7lXAFC7VwDgvFcAgL5XACHAVwDCwVcAUsNXAPLEVwCTxlcANMhXAMTJVwBky1cABc1XAKbOVwA20FcA1tFXAHfTVwAY1VcAqNZXAEjYVwDp2VcAittXABrdVwC63lcAW+BXAPzhVwCc41cAPeVXAN7mVwB+6FcAH+pXAMDrVwBg7VcAAe9XAKLwVwAy8lcA0vNXAHP1VwAU91cApPhXAET6VwD2+1cAhv1XACb/VwDYAFgAaAJYAAgEWACpBVgAWgdYAPsIWACsClgATQxYAO4NWACfD1gAQBFYANASWACBFFgAIhZYAMIXWAB0GVgABBtYAKQcWABWHlgA9h9YAJchWAA4I1gAyCRYAGgmWAAJKFgAqilYADorWADaLFgAey5YABwwWACsMVgATDNYAO00WACONlgAHjhYAL45WABfO1gAAD1YAJA+WAAwQFgA0UFYAHJDWAACRVgAokZYAENIWADkSVgAdEtYABRNWAC1TlgAVlBYAOZRWACGU1gAJ1VYAMhWWABYWFgA+FlYAJlbWAA6XVgAyl5YAGpgWAALYlgArGNYADxlWADcZlgAfWhYAB5qWACua1gATm1YAO9uWACQcFgAIHJYAMBzWABhdVgAAndYAJJ4WAAzelgA5HtYAHR9WAAUf1gAtYBYAFaCWADmg1gAhoVYADiHWADIiFgAaIpYAAmMWACZjVgASo9YAOuQWACMklgALJRYAN6VWABul1gAH5lYAMCaWABgnFgAAZ5YALKfWABToVgA9KJYAISkWAAkplgAxadYAGapWAD2qlgAlqxYADeuWADYr1gAaLFYABmzWAC6tFgASrZYAPu3WACcuVgALLtYAN28WAB+vlgADsBYAK7BWABPw1gA38RYAIDGWAAgyFgAwclYAGLLWADyzFgAks5YADPQWADU0VgAZNNYAATVWACl1lgANdhYANbZWAB221gAF91YALjeWABI4FgA6OFYAInjWAAq5VgAuuZYAFroWAD76VgAnOtYACztWADM7lgAbfBYAA7yWACe81gAPvVYAN/2WACA+FgAEPpYALD7WABR/VgA8v5YAIIAWQAiAlkAwwNZAGQFWQD0BlkAlAhZADUKWQDWC1kAZg1ZAAYPWQCnEFkANxJZANgTWQB4FVkAGRdZALoYWQBKGlkA6htZAIsdWQAsH1kAvCBZAG0iWQAOJFkAniVZAD4nWQDfKFkAgCpZABAsWQCwLVkAUS9ZAPIwWQCCMlkAIjRZANQ1WQBkN1kABDlZAKU6WQBGPFkA1j1ZAHY/WQAXQVkAuEJZAEhEWQDoRVkAmkdZACpJWQDKSlkAa0xZAAxOWQCcT1kAPFFZAN1SWQB+VFkADlZZAK5XWQBPWVkA8FpZAIBcWQAgXlkAwV9ZAGJhWQDyYlkAk2RZADNmWQDUZ1kAZGlZAARrWQClbFkANW5ZANZvWQB2cVkAF3NZAKd0WQBIdlkA6HdZAIl5WQAqe1kAunxZAFp+WQD7f1kAi4FZACyDWQDMhFkAbYZZAP2HWQCeiVkAPotZAN+MWQCAjlkAEJBZALCRWQBRk1kA8pRZAIKWWQAzmFkA1JlZAGSbWQAVnVkAtp5ZAEagWQD3oVkAmKNZACilWQDIplkAaahZAAqqWQCaq1kAOq1ZANuuWQB8sFkALbJZAM6zWQButVkAD7dZAJ+4WQBAulkA4LtZAIG9WQARv1kAssBZAFPCWQDzw1kAlMVZACTHWQDEyFkAZcpZAAbMWQCWzVkANs9ZANfQWQB40lkACNRZAKjVWQBJ11kA2dhZAHraWQAa3FkAu91ZAFzfWQDs4FkAjOJZAC3kWQDO5VkAXudZAP7oWQCf6lkAL+xZANDtWQBw71kAEfFZAKHyWQBC9FkA4vVZAIP3WQAk+VkAtPpZAFT8WQD1/VkAlv9ZACYBWgDGAloAZwRaAAgGWgCYB1oAOAlaANkKWgBpDFoACg5aAKoPWgBLEVoA7BJaAHwUWgAcFloAvRdaAF4ZWgDuGloAjhxaAC8eWgDQH1oAcCFaABEjWgCyJFoAQiZaAOMnWgCDKVoAEytaALQsWgBULloA9S9aAKYxWgBHM1oA6DRaAHg2WgAYOFoAuTlaAFo7WgDqPFoAij5aACtAWgDMQVoAXENaAPxEWgCdRloALUhaAM5JWgBuS1oAD01aALBOWgBAUFoA4FFaAIFTWgAiVVoAslZaAFJYWgDzWVoAlFtaACRdWgDEXloAZWBaAPVhWgCWY1oANmVaANdmWgBnaFoACGpaAKhrWgBJbVoA2W5aAHpwWgAbcloAu3NaAFx1WgDsdloAjHhaAC16WgDOe1oAXn1aAP5+WgCfgFoAQIJaANCDWgBwhVoAEYdaALKIWgBCiloA4otaAIONWgATj1oAtJBaAFSSWgD1k1oAhZVaACaXWgDGmFoAZ5paAAicWgCYnVoAOJ9aANmgWgB6oloACqRaAKqlWgBLp1oA7KhaAHyqWgAcrFoAva1aAE2vWgDusFoAjrJaAC+0WgDQtVoAYLdaAAC5WgChuloAQrxaANK9WgByv1oAE8FaALTCWgBExFoA5MVaAIXHWgAVyVoAtspaAFbMWgD3zVoAh89aACjRWgDI0loAadRaAPnVWgCa11oAOtlaANvaWgB83FoADN5aAKzfWgBN4VoA7uJaAH7kWgAe5loAv+daAGDpWgDw6loAkOxaADHuWgDB71oAYvFaAAPzWgCj9FoAM/ZaANT3WgB0+VoAFftaAKX8WgBG/loA5v9aAIcBWwAoA1sAuARbAFgGWwD5B1sAmglbACoLWwDKDFsAaw5bAAwQWwCcEVsAPBNbAN0UWwBtFlsADhhbAK4ZWwBPG1sA3xxbAIAeWwAgIFsAwSFbAFEjWwDyJFsAkiZbADMoWwDUKVsAZCtbAAQtWwClLlsARjBbANYxWwB2M1sAFzVbAAA</prop>
				<prop name="Temps">REFSWgAAZeUCAIBl4P/Xo3A9CpdAQP7u/bgehetRuED3QM3MDwBsQUAK/u7xakJA9ihcj/fCVUMdAzVEQCnuIAD1KEUFAxhGQP/hehSuRwFHQO09FgEdSBUDCklA265HPgDuSfXz10q29fO3S0UDnUwtA4i9TVUDbk5AZoYBhn1P9fM3UEDsUQYA3auUBBtRQDABXI/epAT/UUDDqAFyUr1AQADheuRSPQNx91NAM84B41NApPZgAVNUhQPGVEBItj4BN1UVA6pVnQRWbUAvAoxWFQMaV/0E3VctA/hXQAgBHmVtWIUD1lg9AzFZtQNrQlk1BFmlA89YlQPbi1gtA0hYvQMEWHtAe74B2ldAHwgBW85XBQPIVx0DxXwfiHYfgBPWAsOsF6YfsBNSIgYBwdQf5h3p8sD8Hw4vBCArRgK9NCcuL1AvOimWAsG7dCduL5Avoi+0J5qZAscgubQvvi/YL+oh/i8QPwAiPzQ/Rj32L2g/ej+MP+YlAuYCt5w/nj+wP8o/5D/2PQAOTyBP+j88T15PcE9ST4RPAI5PiE/CT8xPxk/YT+JPFF8ANl9IXyJfXF/uT3Bfkl+kXwCGX8hf2l/sX/5fsF8KbzxvAEZvWG9Cb3xvZm9wb1Jf1G8Alm/gb+pvDH8uf6hvom9cfwAef2B/in+cf65/cH9qf+R/APZ/0H8SjzyPJo84j1qPbI8A/n+Aj5qPrI/Oj9iPko8EnwAGnxifSp88n26fYJ96n4yfAJ6f4I+yn/SPzp8Ar+qfJK8AFq9Ar/qfXK9+r5Cvqq+8rwDGr2iv0q/sr+6vAL8qvzS/AF6/cL+Cv5y/lr84v7q/zL8Ahr/wv9q/BM8mzzDPQs9czwB2zwDPGs+kz57P0M/izwTfALbPKN863/TPHt+Yz3LfjN8ARt9Y32LfzN/e3/Dfqt8M7wAu7/jfSu9s7ybvgO+S76TvALbveO/C79zvHu8A//rvRP8ANv9Q/2L/fP8e/5D/sv/E/wCW/+D/2v8cD+7vGA9SDzwPAEYPcA86D4QPnv/QD7IP5A8A/g/gD2IPJB9OH0AfYh90HwCGH5gfsh8cH74f0B/yH6QfAP4fEC8iL0wv1g8wL1ovnC8Ahi+oL9Iv3C/uLwA/Cj8sPwAePyg/Sj98P24/uC+aP6w/AH4/wD/aP8w/Bk8gTxJPPE8ATk/oP2JPnE82P6hPek/UTwDmT4hPAl8cXw5fOF9SX2RfAM5PcF+KX6Rfrl/gX8Jf9F8Axl/QXyJvFG82byhvam+EbwCOb7hvmm/Mb6Zv8G/6bxR/ACZ/MH9Cf+RvZn+Af3J/lH8Atn+gf9J/7H/WfwCPGo8sjwA+j1CPao98j46PCI9aj8SPAK6PqI/6jwyf1o8gn0KfZJ8ANp+An+qPlJ+un6Cf0p/knwBmn+if+p8sr0avCK86r2yvAIavmK96r6SvRn+4r9Kv7K8AFr8IvzK/TL9ev3C/Sr+cvwC2v5C/mr/sv96/+L+ivzTPABbPQM8iz2zPZs+Qz4LPrM8Axs9wz/K/9M/Wz+jPMt9U3wBG32Dfct+E347fqN+a38zfAL7f2N/i3yTvDu847zLvdO8Abu+A71LvpO/G78Dvsu/87wAW/wj/Iv8s/17/AP96/0z/AIb/sP+a/8z/zv/Y/3L/DA8AHg8wD0IPXA9uDwAPog+0DwDm/1gPyg/cD74P+A8qHzQfABYfUB9qH0Qfhh+gH4If1B8Avh/wH7ofFC+WHxAvMi9ULwBeL3Av0h+cL54vkC+aL9QvALYv4C/yLyQ/Nj8QP1I/RD8Afj9oP5I/tD+2P8g/2j/sPwD2PxhPEk9MTwZPeE9yT6RPAJZPqE+CT9xPvk/wTwpfHF8APl84XwJfXF92X1Bfkl+EXwDGX9hf6l8Mb/5fGG8ybzxvAE5vIG9qb4xvpm/QT9JvtG8Avm/wb7JvBH8mf0B/Gn90fwBuf4h/mn+0f6Z/uH96f+R/AMZ/0H8KjzSPTo8Qj2KPhI8Ajo9Aj7KPxI/Gj9iP6o8knwDujwCfMp9cn26fSJ+Kn6SfAJ6fsJ+qj+Sf/p/wnxKvNK8A3p9Yr0qvfK+er7Cvcq/UrwCWr8Cv4q8Ev/6vIL8av1y/AGa/eL9av6y/pr+4v6K/5L8A1r8Az8K/LM9GzxjPcs9czwA+z4jPqs+0z87PmM+izwTfAObPIN8630zfLt9w31LfjN8Apt+439Lf3N/W3wjvAu8s7wA+7+jfIu9s717vWO+q77zvAIbvkO/Kz9zvFv/g7zL/TP8AXv84/4r/fP+W/3D/qv/U///2KFyPwrVXQO0pAAD1eOz0N1dA/1K4HoXr8VZA3QAeAbBWQAcBKGzvVkDsURcAK1ZA/x+F61G47lVA+8P1//CyVUB7FL+uR+FqVUDX8UfbMVWt8/lUTQPBVLYFA4hUFQNRVC0DG7dUQDN+AeNTNQOeZ1NAZo4ChAQuUwUD2/hSPQPCUkUDilK+fQNTUkDNzL8AHP9SQNejcD0K1/dRQHHJAKOgUUDWbwJoUU0EUVUEUEDeRwF6xFBAzwFwja1Q/fNVUE0DEfwEtW1PBQNIT63z2U7NA3dwTkA3AR4FTv3za5VNLQRNvQOsTI0D20ZMPQPiS/UDfUvaRQMaXBS9Sh0DgEq2PQOCStXz50ptBEvWvQPMS63zOVQUYky9QO8BFG5MQCcBXDdvTED3AT1qpBemFQI2Al7UF8Ydxh2OAwQvvhUAHi8wK64VrhU+LbYVrh22FQJ+AnOEJ34vkC+iKb4v0C8EoiFvAnjsJ+YvCD8aPyw/AP4vUD9iP0Q/hj+YP6o/vD8Azj/gP/I/BE8WTyhPOk9MTyheT3BPgk9MJQN8jE+uTwCYT7pP5E/OT/hL/k8IXyJfADRfRl9QXxpffF9uX6Bfsl8AxF/mX4hf2l8UbyZvAG9Cb9BsbzZvUG9iYaTIAYNMtsUD90z98xVOfQMTrU8lA/xPnSRQvRPqrVDNA2BRLRPV1ARIbVK9E9pSrRNOU10EbVP98zVUjQOmVL0E1VX1BFXNAwAcBJBWtj0DAletY3NXfQRX1o0DVljtBFhNAyFZ1rUTL1m1ZFgtA7tYZkUDelgVdGR09FeVFA1XHQPAV4V03Pe2dcZ9AG4T3H/mddZ/+H8KjyyPPo8AUI9iib5/cIt2j4iPmon+9Vq+EoqshElX7QMErHWWNAR+VvUDPTQH7gK02kQEejR0QFUFAwhVVh0D0FSt85lcBGF0B1ruAuSEBK5T1fN3DHS1QZwECAx00VIlA5xtUi0TVVK1Ex9ShRTW3ASxUQUEUT0DQlHWJQMMUf3z1QQUkVDWrfNZUBUDIcSU2U9WvQNsTzUD/iQUkCwU2yVOTQOhTdUDOE3SFQPRvBeOAgZUFKJLtF2UXBTdhBSHSi0Di21KrRPOSu0DNEsddAVL1QMYTBfGk/wfhq3uHwCAr7qvFC/er1gvuhluLyC/ALIvNL82v2i/er90P3ZvcD8Akr/Mv7a/6L/yvwzPLs9AzwBSzxTPXs+Iz5rPrM++z9DPAOLP9M9+b2BvGt+cbybfUN8Act+E35bfWN8636zfzt/w3wAC7+TfJu8Y7zrvTO9e70DfAHrvlO+278jvqu/s777f6ONCvhLKvGQ7EO6VdhNPrWOrU1AlA8zkZECclLi1Ub0TKgR0nlLNAxBKFHSFFHQVZAfOY1QlFNY8BOJVfZRW/fPFVsANBq7z/PSbcB5zhHQLWWxNBNz0EVlFA9pYnZObmFjFA0dYRXQEBNIArH/OfxCP6n9UDzYPaA96DwAkD56PmI/SD8QPro/gD/IP2tyEpMyEWlf98xdX2A0EPHf+gk5WtRMPVlbVY9NV/fOXJJRQdBTbF1VlI99U9WOoVGplJFS9Ezo0lAFUjXOpynT3fhNTZaRT7ZPgbVKdk6hSJaNyUj2TzTt8lAVSrXT0ZIhRan0UUS2TGaSU4lA9k1urUO1jdVD1hFDVY23zPPSDT41zGk8ls62v/JRBTvVj2Cz0cJVNHaRNPaRMbXQE9Ly1S/2DXmSk+EolpEpaNfRKNaOdSk0kSw2jCZFcpCOlQnSvxq+Yrwo/APQv1q9AP/KvBLcWv4A/kj8AhL+2P8g/2j/sP2bPAE8STwAkTz5P8O9qT3xPVk+gT7JPAMRP1k/oT/pPDP8GXzBfGl8AVF9GX2Bfil+cX47vqF+6XwDMX95fcF8SbxxvLm9Ab0pvAFRvVm+Ib5pvrG++b8hv2m8AdG/ebyh/An88f05/YHveE7VMNaNdLPRQTp2TSLBMJbyX3oOclJhR3ZMMtVINo4F8lPVSBaNobVOtk9xT/aNOVD3zq8NUDaNRBJTEdBQ3bVZdM6pW3ZMcV/2jq45X3ZP8JBRrBATytViVMy/s9BpZ/fPn2ViVFPz0Z1iVQyNYBsWD5Vf1dJwPJg9gD7KPAMSP1o+ID4qP/I8enzCfEh9gRJ/2DwAfUpnekqxXnXNTeFe19s6S8VQUoFwUzV5kFB9Wnfb+8qdVmh2DbKT0NVWN9j6it01UlSN+VG2knBQP/JSb11PFI6FTXTQkpDGtU5Uz71L987f8FIBq3HRIbPVSXTPaUT3zq6NRNYRR/fMnDCTwpVBV9FDNdET0TCwkFdY0JL1PlXRPtfPHTrZlc1xOJfP1TYX0TTZVEyBNzRO4TP10nDRb70vdI3lLlUMTnCTNuKQkgkot9KQk4kqq/XRLnXPI/KQ5JPRVABw/9i8QP1K/jL82P7C/Wj8AnD/mv/i/qj8czy7PQM9SzwCUT45PeM+Kz6zPvs/Qz5LPAOTPBt8Y3yrfPN9O32Dfct8AdH9+36jfut/M3w5/0N8C7wAU7ybvOO+S30zvXu9w74LvAJTvPu+w78Lv7O/e39jvIv8ANP9+bxj/av9c/47/oP+y/7DE/4b9RiPs9CNNxSMRLU5dkwtPnSRP9cSMpEvoUJUkUW0UbKRj3BSz2FKdpDykv1NFIzPaDKSmtBQaVd0jiVWmXZMbViWEHIT8XBRuWVeNFLSUUVj9FFgdhC1ZvRMlWdV0WI2kxASteHSENVhFI/MshMwBV/0UZJ+ejxAfIh80H+aPABCfCh/8D44foB9qn7Qfvh9YcJ/KEUaytVfNs4r0FGNJV7V07AWMBH5WfROrLVYds/AEhLTklHy1VdUkVZ1zCFXFI9FZVL109HRTVB2EVAWDW+RTxZOuU6WUU61zrUGUJAhTLQRSHYOM1tR0VVLNlFKtk+dRtq1zsVFNg3pRVSRRlvWTDFFls8asdxYiWWlQ9fSspN20pHBPxZOr/k4dtE7FdE6tc6EVTfWTPPz00QTHBgNktNumS+2TRUslg85Kts0Ti0qtk4dK7ZPFTUoFgzRLFYQMtBjMtAFKfL++P2i71j/IPwJPxL8Axr/Ysz5NzrX+vxDLDs+ITwCaT6xPvk/4z/LP5E/uT+hPAMr/PF9OXyBfWl+EX5ZfqF8Aul/MX95f8F8CbxRvJm84bwBKb9T/Xm9wb3pvhG+Wb7BvAMpv7G/mb6BvCn8kfzZ/UH8ASn9sf45/oH96f7x/rn/Qf0DqfwyPHo8wjxp/NETKRLQzlU21JDw0wU9FtJyktcwkBD58pLdRzbMqlsQkn1IVsxIkp0ayFYZkBIpU9ZaOA1Qk25VXZVa9pFbtpLSUwVdtU20z3ASjWH2jB1nFk9suWU2jEFldU9hYam0EWG00WBWzAlhFIwHU/IdmH0gfep/sB16fgJ8Aup+kn/4P4J8CrxSv3h8or2g6r/QfXlKYDCRaVxWTWxdXFbPSVt2jkIwEG05WXUMPVi0EbAfeom1Q5IQXVZ0j4VRdU2uoVF1EVM2zOlRtU7MDVPWUvISFU72kU6qlNFMdM+A8BKishHJtUh2jO1LVA/VRpQStUV1TiFGdBFEVIxm25CTiUB2jq1CNM3W2/CQxUBWT90/lM4ZlT2UET2W0PDRBTk2UtmyEbE1dQ+9MhTRMWp0jIQSEvEslBEvNhG1K3TOiSiWTgEpdU7O4SoWkdDSOS+UzBgFMnQRUT05Fzj/gM0bNJgMATM8GTxBPKk8cz05FXk/QzwDiz3RPxk8Y3yrfPN9uX2hfAGLfdN9+35DfAl+0397f8N8Aut8E7ybvOO9K71zvbu+A7wACj6Tvlu+w77rv3O/+7+DvACJ/NP9G/xj/wn90/y7/oP8Aev/E/47/0P/q/wwP7v8ADwAqD1QPLg9ID3oPhA+mDR6z1UwVM11shEw0NExP2n0kUOXDj1AV4yNRym0kUTU0Uu20vCT1UpYF42hTBcPeBLXcpN9pVPWERCTE5IQ3VtWkbVZVQxpXzYOMV42zq/pXhTRYPSRY5cMvNVmNtFkVk+dY1aQ8lGtlWPUEWI2z2lcNkwHD9J++n+Afip/0HxYvyJ8A0h88Lx6vcC+CL0yvli+oL6xqqeYCrFf9A3h0FDeqjKTi9IShnKRepKQfzVbdi6dV1YaOMjVVqrW0VL2DtdSEftSkSEo0FA/UpNi0h1ZDU40zqyVTtbRSlYRSBcN+thwUSFIVsxBSXYPapVENlFHNBJSEJzy08K1Q/QO4UPWDgYSETGZstBVQXSR8hDVP7YRNTs2DXE41tGyFTSWTYyBN9bQUx1ay2UtVsxt5SxXjE0v1tu61FrJbkErtg+dK9YRLXYMF6gzERjzHvsW+xabFPs8AsE/CT4TPhs+gz6rBjk0eXwDAz0Jf/M8G33hfil+cXxbvABDvwl/UX+Zf+F+aDyxvFm8AUG9ib3Rvhm+Yb6pvvG+mDwDIb/Jv1G/+bwh/Gn9Mfy5/AEB/gn9sf5Z/sA9iD8R/vn8A2H8CjySP5n/wf0KPNI8WjwCAj1qPlI+uj8CP6o/8j86PtAiTrjKDvLQnTT0TEZVOpaRP3bRPJbTMNOilUF3EUa2krDRjHLTY2VLdNHw0v1OtMzNUtoWzplT9AxhVhSOLVqyUG1YFxFbdI/zElGtsVyUz3gQkUFgFw7G+tBSTEK4yI1nVQ/LVWIU0WIWzdqwUM1gKrTPz1JTOBC82r0iv+h8AXK9+r5Cvoq9UL14v2K/qr6DEL/6vEL8iuT4zV20zipbMJElXpbMEbKUENH5mDDQvVn0URBS0VY0T23pV1UNCVf0DCFW2PRPRVCWzmVStM1O1VOUEVEUT5FMlM65tU+UkU0DvIUdB1LSrCFNtlFIVRFINo1bZUg00fJToUd2zsVFqjbRRlbRRZRMMUQ2jmcbsByayWVD1lETE2W1PfRNwTyUz/k7Fs22U3AQMTt2zoU1lE0s8TfUz1ZRHHrILpERbpkulE0VLjTPOZEQRh7zHtsVGEjR8RKvA3rIFITREWTRfnk/ITyLZBjMA1E9G3/hPat8sX0ZVht9IXwBqX7zfpl/w3wLvRG9GbyjvAAqfRO9u74DvWu+U77bvyO8A2u/s7/7vEP8i/zT/Rv9Y/wBq/xyf1o+g/2KPrP/W/+j/ALL//P8GDxgPQg8sD04PiP8AYg+ED5YPqA+6D8wP7g/QDwAKHyQfPh8wH1IfZB9uHW4ym8pM9TOVTV1EfMTBWvQ0Vdw0zFB9s0C8NGu3UW0zKow0nlI902kSZDf2MhWklIhUTZRhVF3ElLQbMK7CVVb9NLVWtbRXrTPDVxWro9YEpAdZdbRZbaMQWWpdNFgls4kEpEdYPdMtAoQk0lctQ8HMr76vAGCvcqFur+Av8i+sLw4/+K8AIj9MP14/IL96P4w3Jr1+0quaVwVEVwWjF1y01LVW1SOQfLRQVt2zEVVWbZRVdSRV3ZRVxTRtVY2T31SV46hUtdRtVH3TOlSl4wNURTTW/BSFU92UU5XjGFNqfbPgfJSo7BRyUmUzmztS/RP1UdUk3BSKrVE9k1FRJbMZJMTibVBFM61QrcN1UN2z2zFQpePzTw2jhk9q7ZRPZTOrfMRBTm0k1U3NlE2Vw+40lIdMVOXG1iNLZZRLTZRKPdPbokrVI4BKpeOzSjTtlLTEjtzEBkyNRHzfAG7dDt+IX5pZTt9Y33Lf3F8Ajt+g37rfJG8O70hvWm9sbwCm75Bvou+0b65vwG/Sb/xvAOZvCH8yf0R/Hn9of3p/jH8Ann+wf4ofzH+2/3gfCo8cjwD2fyiPQo9kj3aPMI9aj5yPAJ6PkI/Kj9yP7o8AmwafEJ8AMp9Mn06fcJ+Cn5Sfpp+4n1A6n9SfXkMMVGCsFFB0xLFMzEU8x15yI1HVs5jVUXXEUi1UUq1D9VJWTXNoU33T2kRFVN2z0+FUjUSEtMQERDdWmn3TqpSkGldFVKSk/paUNItYVaRYtURcJB+tWSWz6VjNQ6p0JGkWvKQlWPWz3DwnZj8QvwCyL0Q/Lr9IP0I/fL+Ov6C/gLK/xL+GP5g/oj8ExzbSrm1XXUN4V8XDN1cdJFVW9RRWNdRWzaRWHSamfiKnVe1EJCQ1DETvbVT9E7VUNdN+VH1TlUYcRA8URNj0F37TU0rtpFN1xFLVFOQUflykVUjsFVJlpFFNJFF1s7Vd1BQnfETwUNUUUKr1E4HEFEysRBWkRL1WvBQ1Ty0kTr00TvUTa/FNBSRN1SMgTU1z2bhUV/4S1UvNM3RLYl1zE4TUO1CmUoJKrRRWJFTiSo1ES+1T6kxUAUZ8V/5ddl+YX/rfDO/GXwAw70Lv3Nf+XxBvgu80b6bvALjvyu9cf15/8Ov27/DvIv8ALP9W/2j/ev+M/07/sP/C/wDU/+b/+P8KDxwPFp/YnzIPAFQPPg9QD2IPpA+WD7gP4g8A9A8GH9APIh88HyYfOB9KHwB8H2YfgB+qH7wf3h/wH5IfQAQv9h8ALyovTCfuwoNsJFsjTaXDEU6VxE8dVNlPrUZW0uhQVUNgUbatQ9VRPdNnUk0j3LbMxE5TpfPDU+3DM7YkRKpU7UMcVbWkVWp1sx3UPAD8pHNXpfPb41fl01ZYpcPBWGzNphZCKFkN0/dYzbRVWCXEWDXUWOXT9hzEA85XfUTUv0a/QL9Sv7Q/AHa/oD/SP/w/Dk8gT+K/NE9QRk8Iz3JBfsNX7VOKbETLSVeFowRsNUTEflZq7TMtVMTyhKS0VT1T23pVpVNCVQWjCFW2pcPRVG1DmVTtw1Ns5CWMxOZTndOwUz3Tm3dTdaNBU91EzCTTrVIdo4xSHTRSzaRSZj3T51GN1DykeFGFo9tEUU0jDFHl08ZQNnWjkVBtQ1lQdSSEVGvZT2XETx3jAk+d1LYcpAxOdaOhTU0jPNFNddRk52ZCC+TUpku2lSNFS23jzko904eI/Ff2VYaiNLzU61B2oiEBTIVUlO/e3xDvYm90byblACbvoG+qYW7tbu+Q7+pv/G8Anu8gfzJ/RH9G/5j/Yn90fwCOf6B/qn/Ef+Z/yH/afxyPAC6PQI9Sj2SPdo+Ij0ovrI8ADi+gj9qP5I/2jwifKp88nwAen2CfSp90n5afwI+Kn7SfAMaf4J/qnwSvJq8IrxqvXK+ATq9wr4qvlK9er7CrXuLKpixkmU2tVm7CxTzUV6VQ9VRQZVZW0rhsVCy2RFSfUsVDFFNVM6W2FFQXVM1DilTNY/7VVJ3TcMRE5FzEV1a2bUPJVv1zWFfNQ8q2jEQ6WP1zqFjtMw1ZWVU0nLQVWeUj3EQ0zYtMNEhYnUTEtNRXACU0XE/mv+A/mj8Uz+4/QM8AUs9kz3bPaEtWT5DPus+cz7RmTb6imIxEWlcl1FdaHePS/CxQVoUkVi1UrVVtQ4lV/SNQ3EQYLVW9U+FUjbRU1VTcJFs6VA2DA1Q1xFNls6uHUz3UU/1zGAxU4LVS3SRSHeNyUn3DO61SVTP1UW00Uf1ziG1RfSNRUX3DG1Ed41viUH3Dq1Bls3d8VG0x7NT3T01jhk99s7MaT+XUvFRBTv1z2LbspHBNDYPzTDVUTFaVIyVMbTRLrUNeJGS1ARxlStVDgkpVVEqqZbMX9FSOHGQG1GROAERnBnXGZU5vwO/S74xvjm8AqG8a/wx/xm/Ybxp5Xv9YfwCS/6T/tv8QjwqP5P/W//j/AAoPJA9GD1gPKg9sD44PoA8Asg/ED9YP6A/Kr7SvBh+QrwAyH1QfZh+wr3ofjB+OH6AfALof1B/mH0AfOh8ELxYvOC8ASi9cL24veC+SL7wvri/QL8DCLwQ/fi8gL/IhXlKoTFY1w11NxUNUtFRMnFTZHHxXfgIjUWWzl1HatVRS5UOBUu1T9VKWbQNoU+0j3ITVXNTf1PRFxETEZLQ3dLSoVtZFYxpXheRX/UP8VxoFZFhVs/BYHbSkt07TbVj1Q6NYfQNjWCVkLVh9s9pX9UPDLM9OTwAww6ZDbE9eT4BPok+0T/a/AMhP2k/0Tw5f4M/az8zPtlJVrHy0evQ0NwzU4hTUK6BWVeRWJWRW3dRE1NuoVVXjblXtUzVVttVT71QFY7dUVeN+VVS140a0NA9U1NisNLOgU0VkfNQnU7VUUlZls7dSTfN+nDRIpNQtEpzU2lEdRFFNNHw0rSe81PBQFbRQjTRQVu0jTFAF1FAFVE+dtLb8pMdO7SNcTrXUTba9s4hNPdMgTSXjuNlMzdTkpNlL7cN5S4Z9AxNLpWRs5+6jbOTitUrN1Esl8+pL1eNCALTnRv0m9bbvMH9Cf+TvBv8AeH8q/wx/dv12/3D7vv3efwAAjxKPfA9+DziPSo9cj26PAJCPoo98j66PuI/Kj/yPDp8AIJ8yn0SfVp9on3qfLD+OnwCgn7KfvJ/On9if6p8crwavACivMq9Ur2avID+Cr6yvdq8AwK/Sr+Sv9q+4rwq/NL8mv2Bgv0q/dL9mvb4yg0xtU1snTdWzEU4l1E8l4yv4T+2EUCXj6GxkO2BsLtMsZGNSRdPYUl1k1vxUv1O9MzPMVKZUqg3kVR1TiyzEG4RUjlqEVP6MVHFXFURXVTTVWL3UWJ1zHxREIVnU/TauUrUcRHMsRDFYCs3T8ew0zJRP9k+4T5JPANzPzs8Q3wpfxM8+3zDfat9gfN9OXY7fUFt2YrVXjXO1ipzUSVzEBFetY8G2RMR+VlXTLVZ9xFU2JXO2VWUzfFX9ZJxUWwhVrWPRVE1Tmbw1tVRlNFRVM+RTRcOurVNNY3hTbTNBVOQI1VPttFI9xFIlc1ZSbG3E/LToUW0zsVFlVLVR/WRRlbMMUSVzxm1QnXOPUE1TWVBVM7UkbGTdZDRsT01zAtlP3WRcNAxObTOhTUqVszy8tNHEd6bSCyR026ZLrVNFS6VzzkrY9TQ890YyyEpVMzRLCCX2dsO0ZFmkfx5/UH+i/wBcf2Z/iH/q/3T/ln+wfzIPACSPVg9oD3oP7I+OD+iPar8AtA/WD+gPCh8cHy4f8A8CHwBkH3YfiB+aH6wfvh/QH5KvANwfjr8ALwovLC9OLzgvWi8AbC9+L0C/si+8L94vuC/yLwAEPxY/KD/qLzw/Xj/QL2o/AKQ/nj+wP8I/hD/mPwBDjnJtyrRkmU1V85ROrVPVxXRkVVxkzMzkRFFsTWSs5CxS3WOgUlXzrRQUxKNTbVMXPOSMbVSlc/5U3WNwVUXktpxUWFZNU8lWpWNY2sTUxcTUNVh1Y6VYah30WZ1zL3TEEVllU9vaWE1TiVhNY0hYBN3UBFTU5NVU38bPOF9KXwBcXx7fgN9S36Rftl/IX6rfoNxfzl/gX/JZxjKYzNRau1dAj3EKF1et89K1Vp1jkETETlbFtFaq7bRV9URVnWNQpEQYbVWdc99UzWOoVJ10tizkOVRVEwNUnVRT1sXThVN9ZFOVYxhT2pVD4IzkqFKt83JStgVjO1LF0/VR/cRRNpVjiFG9s1FRNcSk5G3i1OStUIXDdVCVxG1QRWP3T43zhk8lxLVPnXOvNERFTpVj2NVNlURNnXPvtLSHTFaFwyVM/cRLRcNeZPS1AVz1Sv3DgEpVE7NpSkVkNPSOXPQGTA10ABQPBgXO/a7/EI/C/zSPhv0A9v8oCwYNNg+Yj0oPvI/OjwDgj6oP9I9OH0gfKp80n06fAGCfgp+Un2afeJ/Kn9yf7p8AAK8SrySvNq9Ir9o/XK9OrwBwr4KvnK+ur8Cv0q/kr+avACC/Er9Evwa/QL9qv3y/Xr8AiL+yv8S/zr/Iv0q/5L8ez6AwzwrPVM9Wxd5jTJ1TXapsdFD05Ezc5Bw0dJG1UL2TI1REmFH15FK25dOBUjVD9VKVY2gtU1XD3FMFA06cZJNgrA5zBOTGVUVjN7REqNFWhWTM157i+sTUhVhq/dRYTeMu7EQaWUVja+dYlWRYRWNnWLXEFVjtRFc148OcX25foN8Cst9X/WS8397fiN/63wxvABbvOO9K7yRvXu8Yb4Lh9uJbrFelQ3hXfUM3TGTb4lYN86FWlUNgVhpl9FadS6hVlUYO0+Tk1fCkZLmURICkZElUyuVEVO3z2nRHVsJsUzalQyhTNXPxUn3kzMdUDvNsRVLlxFHNRFHF5FpURCgMdPFQ7UO6tMTTg1DtxDx0FzR0wU/apWRPTePLTjVzYU7WJUP5TYVETXVDI020LeQkRFmMxN1LLeN9WUtN1Pz0vUp9dErNQzWVFATnvHRXS3V0pHQBRvx35n1OjRaPeA8ij5wPAF6Nvg9gj4KP9A++lQYfsI8AMh9EH1YfEJ+6n4wffh+gHwCyH2wflh/4Hwov5B8uL0AvAFIvZC92L4gvmi+sL2bPuC8A4i/0L84vAD8SPzw/Lj9gPwByP1Q/lj+IP7I/PM+eP9A/AOI/BE8WTzBPKk9MT15PaE9Aek+kTzZPmE/aSa5zTN32tm5yEE6t4wdPlWP4tU/lZFA18+hQlXRR1G1kbPRl3GTYZPRMU1rlc78k9DNUpXRUTdS1VU3ji2xUG1bFdFZa1fP8hFRsV5Vz3szUi1BYbYO+dNRT0N7zWVqFA/Jk1LdYZQN2bNQrM1jd8/OUVM7M3/ZfAAhvyt8sbz5vUG/y3yTvTu+AmG+qb7xvzm9w74LpruK3VCTXDvNXzXRXvePBxOSbgFblcy9WvVQE1LatVXXTelWFA0Lc5Ai1Vb3j0fzkmVTd81NZVKXEXFTmU0XTrjT0tXg89EE09AhTLVRSatX0Ui0EUuVzH1IlBNYsVLNRTXRRXfNEUcbNQwxRBdSsx4biW1BWveMhUO3z2aTEbBRUmwJPxeOQTv1G1sKlLU3NQzxNbfPV/AeG4m0LZASmS9XDRUvtA0POSm1UFAd2hV7yNDwEAGuAzuPs994NXg+ID+KPzI8Ang+wDyqf5A/GhfYPaJ96nwDcH56fsJ/CnxwvFi/Qn/qfAOyf3p8or1KvZK82r3Cvmq8ArK++r9Cv4q/0rwa/sE/CTwAcvz6/UL9qv3y/jr+gv1q/ALy/3r/Qv+q/9L/+vyDPsr8AVM82z3DPgs9Ezw7PkM+6zwDcz+7PAN8S3yTfrs12g+z0i5lNXfOUxPSz8K7iV6ac9M5Q5XY28rjsdCyqxHSfXPVTbfRTreMXFnx0jFTtA/4E9Ovg1urbWFbt88lWbfNVV2pt88X81DXMVKZYXYS1Wc3jMRzkEVmN89q2FOSLWDXzSFhd8wQCROTUJHWEb35tdu+I75rvAKzvbu9g7+Lv9O8G/xj/Kv/QPP/ubfZtxsKYDHRaV9ql9Fflg9JWJWOQVlaVU05WJeRWLVRV7fOriVWdVFWF9FVNA9+tVMXDqFRNBFTFgzrNVIWjA1TV5LTUhVPanVRTxcMYUzWD4FLWxYOqUhVUUkXzO1LW/fP1USVkUcXDiFG2DYNRUa2DGVHlg+I2BISrUMVTd1A1dGwEW/dP3VODT61UT2UE1nTUQU7V4938RHBNln2T70yFhEylhiZjS1QlVKSEAZyFSu1EStV0aUqF9HSEjpyEBkxNBABUn4aVxoXmj0gf8o9sHxafADCfQpmGla4dxh/YH4qf/BcA9h8YLyovPC92rwivSi9sLwDGz6gvii+8L94v8C8CPxQ/ACY/OD9KP1w/bj+AP5I/pD8Atj8439I/7D/+P+A/Gk9M3wAGT1hPEk9ETyZPaE+aT7RPAKZP0E/iT/RPDl8AXypfRF+AXl9YX4JJZl+gX3pRXnKo2swEYGzUVE4dg0xPtk2THlDNI5NQPYMlttx0mlGNcw5ShQRS2l1z+BwEalN1U9xTSk0EVKWD4XR1RHTG5NRrOFZ1U6yc9B5XlfSlVzWDADTnPnNYjXMuLVn98xVZzSPjDOc+gttlWM0jI1gdg9xXCoUDw2RkwMzvxu/QY8ZvAAB/En8kf95tRv9Yf2p/fH/ATv9o+55/sH9i8R6CrFfW5dN4V73TN4z04lbWVeOhVjWDYKT0IVbU3dYeA1XVA27E9DdV1m1j8FS907fU1IBUaq2DSTRkEeT02lOFA22jJGRsU20DJ1Olg2vxUj2EUlXjgVJNhCqs1VIlZFG11FEFhJTUrShMBPFQjQO69FSFmoTUTnwEF1B11k6COdrkVM501GFOTYP5TZrF1E2FAyNNRXRk1Fk1TKUES0VzfUv9BkZztUq9BEr985VKjXPrZUotZEu1BDyUPUz11ACEH5afkBNeH6Cf0p+cH/afAKAb5h+4H/IfBC8+L3Cvgq8AzC/OL8Avsq/Mr96v8K8CvwAkvxa/OL8qv2y/fr+Qv6K/ALS/xr/Yv+q//L+mXxjPCs8AJM9Gz1jPil90z47PsM/CzwDUz6bPgM/yzwzfHt8439rPAETfZt9435rfjN+u36Dfyt9g7N/239jbhgO8BCdNVePbEU6NcwtPFeP8T9olBFDV0+hQRXNdUWqt9FGFA2MUZNhS3YS1Ux2jv/z0NVSdZFRajQRVRXONVY1zG5z0tY6c9P6k9HFXzfRX0i1kWD0EtGQcjGQlWVp9BFhNY7hY1dRYleQVWIUD89x0zPRnjn9A+wAmf2D/cv+E/zZ/SH+6/8z/gMZ/wHu+fwAL9v8gC4aStbbsdIdXbQNHVxWDBNrc5MEEhIBWHaMvVmx9ZERktlXdg35VFYPbRFXNgwpVLePTVFqt8508hFdUXWRUXeRtUzWDsFPNg3pTVbNtQ9QEClOlY9VSNYNtkBRkWFJVEyJSzYPb6lGlY7VR3VN8UbbVk0ZRrfMNUV2DymzsV07yW1DVkyZQZWNb4E8Vg3RP1ZMGXBTTlE495sZTTWVjQE1qzYPaVKwPDKSqS92EzUv9c9FKFZRklItKmv2EStXTOEulFvZTTAKFY15UrzalDqW2nR4vMC8Awp/kn2YvEKs2pQYtHq+wLwBir/Qfzi/4Lwo/TL9GvzA/AEI/ZD9eP4g/mj+sP74/0D8A4j/0PwZPGE8qTzxPTk9gTwByTxTvfk+QX/LfxE+mT7hPAKJPDF8GXyhfMl9MX25fWF8Agl+UX6ZfyF+yX9xf5l8IbwAabzRv/l8wb1JvbG9+ZTYTxoSUlU1tFu6FLuJTULZ9Y8xQNYNAUVUDt2o0FCqE5J4EFBJT/XQ2lOQVVL2DiFRN5LwEtCuA9nNV5RNVVlWTx1lWhZREBMVXfTMzFPStpQT0CFl1BFlVhFlajRRYTYOJWFUEWD0jBQKEdNJkBQwPTv+Y+y71ALZ/4H+a/6x/Bo8YjzqPLA/ARo9QjyoPlI+udV4illdaNRNaVAQXV410VvVjNZHM5FHM5BFW7QS05MOLVW2UnASr4GZy4VTapRRULeNzVG2DO1Rm5RMFVI3mVgKHUz0j21JTNRMaU61j5FKqpRRSXRRSvQM+XJT61VFlBFF9Y4x05FNRbLXkJBTmUK0TrlD947V3PBQzXOT4TzUTirVPvQRPtSOvTuUTRbVOLYPdrGR0TX0z82VMvRRM5Ra/AsVLPSSq5BQF3BVKPSOC1BS4mUql5LQUkUtlFFQkRgVMXYNZRC9ur2AjZq+YrwBaL7yvfi8II74tji22Lxi/AOovLL9Ov2C/Ij+Eb5a/gL8Aor/Mv7a/8L8CzxTP5r84zwBKz1zPbs+Az5LPpM+2z8jPAIpvfG92b9jPCt/szxbfKN8AWt9s347foN+y3zzfvt/Y3wDi3wTv7t8A7yrvRO9W7zDvAGrvjO+W7xjvou/k79blfhNtTIUTYE3NA1BOvRNbTE+9ExxQHbOPPBRrI1FVc5gcFAxShRPbgFLlE/VS5eNoU2bV49xTrRQ0lN9U/Ya2rmLEVdVjN1alFFZaJfRXrROOV70T/KSEpHtwfgNYXXYm81ldg+m1WNUDqnx0Z1jlFFgWvRPcVx2TwyyPrn8gDwAyDwQPRg9YD2IPjA+eD7APwHqPxA/OD5CPoonOkq5XqlVzeDx0NcyE4tSEobVWFfNg3IQhVlWUVdJ9FFUVdo7zVRXz8FSq1QRUFfOAfBRJfPQR1hSU2lP986Nk9GxTtlVzKFO1Y/FS1QRS1vVjgVLdA0tklBRSqmX0UU10UUUUUQWTKrZ8lPFQBZO6UC2ThTaklE5QVXMYULVm1gJrOU/dA8u0ZGFO1QNt+RT0kE398yNNhQTWpGRVTOWUS4UDfUtsxYR8JL1KLXOHSqVktpQk50rVY1dLHbPvAUs1JGwnjq/YL4qpzi8IPwCyryw/3q8gs0Y1Hr9wPyq/AIw/pj+4P8o/JM/mP+jvEk8A9D8mT9g/Ik9ET2ZPkE96TwC0T8ZP2E/qT/xPDl+47ypfADRfPl9IX2JfjF9+X7Bfwl8AnF/OX+Bf+l8Eb/5fMG9CbwBUb2ZveG8yX4xvHm+4b6JvAOxv1m8Ifxp/LH/uX1hzHpLRg2x0YyCWE07dAwtP1k1z/E/Ng3IkJOhQ1oUDXVGtQ9OMlGNSmgXz2OQUTFM1lh6SM61UFTOmVCUkVYUDjdb0hBtWzZOORBQAV1otI3EMhOFX/YRYTfNtwMT0H1lVcyhZVfStWAXzuFhVdFgtFFg2/fPzVwWTylclhOQPAG4PkI+ij7SPZg/Ij9qJdo8ACJ8an/wPPp02n0if8gmuQrOzV5UkbJRJV+2TBFochMH8dH5WxfRWvfStVRUztlVt836E9ERtVT2jClX989NUJZNrm1RtJFQdEx5UVXNt6LwUsVNlg3pTrUNtQxSkClPt89VS/XS2vHRYUpVzIlJlg+rarHSzRPR8URUzRlHW9YMNUZXzyjT0k1C2JZNbUBUzJlBN8+CtT9WTdE8VMwacpJRpTn12BvNNTfNATWWDtdqUPA88NKpLBfNILUvNE9FKHfOM/KffEpvOSlVzOEvlpk5yHAJMNE78L0Y15i8AP2q/XL8ANj9AP1IxTj3Gv9Czvr+IPwCaPxTPJs84z1JPXM9GT/A/AFrPpM9uz5jP2s/Ez+bPEN8AIt8030bfWN9q33zfjt+g3wCy30R/xt/4b9rf9N8W7wjvAELvVO8O7zDviu+c73bvsO8AIu/c76bv8O8K/yT/Fv8o/wAC/1z/fv9A/3L/rP++9XajasQklVQlTi2jxU+lE7NTUHWmBoJAUa0jt61RvfMsUh0jnkSkEmlTPRSkFBPkdIhUjXTWhBRwVTUUVS2jVVZWnSPFVv30V6UTwywVVlSEpViFdFm1lFktI2sRWc2kWNUDiVitIytHWJVzAsQE0qSVLJ8A1o/4DwofHB8uH+iP+o9UHwB2H4gfMp+sH74f0B9ymWbyW5hXHbNaV4UkV80ErVbFo5BWDaNRHCQRqVYtpPR0i+SUU9yUGpVVFYRUHbRU/cTslDumXCQDVM12RgNTlXNSrVMdsxpT1ZPkxHSs2VKdpDSkPlJl8/hR1KWUdKSKtHRTXKQcUayVJKR0rVC9A3d8pDNVULUkT8UkT/2UT+2zba/09EVObRPdTZ2krU39w/NM/aRMPaMoVUz19EtdtEstowUctTVKlXOCFLS4SkUk9KQDkUvdpvaTDM/2tUa9XrUC/pJehLfWP2C/+j+kvx5PALC73r9IT/q/pD9Gz5hPqk8A/M/GTwDf4k/0TwZfGF8qXwBMX15fcF+CX5Rfpl+4X8pfANxf7l8AbxJvzP++/yhvQm8AVG9mb3hvim+0b5ZvwG/SbwDsb/5vEH8afzR/Rn8wb2J/AHR/Vn8wf6p/zH/mf/h/2n+oDI8mjb6jTG0TXez0UK1O/aNMT9UkUA2jkWp8pCMUBJdcpAxStaOzgVI1NLQkaFMVg9y1U8WjUHQk31S1o1Ga1JTEZAQ1Vh201IQaLVcVg4xX/aP85BS7ANK+k1idBtYjWb0D51ja/XOovARnWC2jJVgC/aPcfAduH/APYp90n4afAJifSh9Mn7afyJ/yn6QfBq+w2B/qGTatXoKsV+2jeNdXQEhOITcMJOJWajUEVu3zYBwkIVaVJKVVHbRVVQa+AjekpPCpVDWkVASAvKRJvIQRWlQk2jwEo1Pdk218JFsoU22D8VI1pFIVI9WABLRJpCQUnCTcUaqNBFGFpFFFIyq8JPFtUEUjulD184VQtbO1TuwkF2yEwU81ozm1T7WzzvT0ZU41o/ka7PVNbaMnTd2UlDcmM81L3ZN9SwUkvLS9StZto4dKNaOZ1LTnSgy9hIw070t1tJQ3Dk3+PwAoy+Y/KM9azyxPXkU2T1hPAGpJnj+IT9rP7M/+zxDfSl8ANN8+X1DfSt9s3x7fQN+y3wDE357f6N/63wzvHu8gjxqPAFTvNu9I73LvjO+u75jvuu8AzO/m7/jvCv8c/z7/UP8y/wBs/17/gP+a/7T/vv/Q/7r/AOT/5v8IDyoPTA82D0gPgg9MlA8+IoNMnbbWo06NNGlP/Sbe01BFM+hQzTS1Ud3T08wkY1JFM9hmnCRMU3UmPiIzVF3DS6ZURTMYNCdWkhsUJ9aWsgBXbYNxTBThV2alI1RYvSQElB9ZlQOtKBSU91j9lFhlpFhWlTM1WD0j8+yEzNyfALYfWJ/aH+wf/h+wHyIvNC8ARi8gr0KvdC8Wr2AvgimWMtm19IW0JElXXcMGV8xlFISkgFYFlISk8FXWXcO2VV2DfKSkQFXWRTMIVYUz0SQUmFRmFRNTVGWEHBTmU80z1a70pHj8pEH0pAhT2u0EUs0zjlJdw1ZSbG0U/AToUW2DsVFlpG1R3TNCUXUDDFFdw9nGbIeOIllQXRMkUGq1tE+lpE89wwJPXRPblE79IxBObYOhTVZ1AzxNBcPVtMwPZMRbpkslE0hLfbRKLRRsPEfOgsVK/SMwSyVGAo6jTMU0dMe2xRbNPs2eTwBAz2LPdM/mT5DPos8UVxZdAMbPGN9aX2xffl/g39rftF8Axl+gX7Jf7F8ObyBvMm9EbwBWb2hvem+Mb55vsG/Cb9RvAOZvkH96DwR/bg8YfzJ/RH8ARn9of4p/nH+2f8h/2n/sfwCufwCPGo8sj+5/OI9Cj2SPAF6PmI+qj7yPxo+Ij+KJDrNW9ETKTO00TT0zjPw0VHOwNjNQHZRQFTRRraNrt1H9QyqENJ9StUOrElN9pFMFwxUkFIiFVP2D/MSkq6B2o6ykV61WBcPFVjU0VxUTw9VXBWMznBSjjBQIWdr1JFlNExFZTbPaWNrNJFito0dYXRMEWAK1Q9LkJRQvBi84r0qvXK8Abq8YL5KvpK+2r8iv2q/sr7CWL4gvginegphX/UNaRVdltFcNpDwXljJR9CSrD1ZtNFXNJFU9E1BoHDQrEFYTVN2DqFRNFG1U/UM6VAVjA1SFpK1TfROHU320U92DGNVT/SPg/ASobJRyUrbtoztSlRP1UT0TwG1R3YOIUb0DUVEds9sZUV0T5FDto6tQ2k1Ddbw0MVAFY/NPtsVDhk/tkxpPJcROtk1DRU7dg9hNlZRNmrXD77QEh0xlRjaTS6rlBEuNlEodFEoVlEqm3YO4Sk3ENESOXEQGAUwNxMxHfk2GTY5PuE8C3wDUT0bf+E8qWXZNht+Y30pfALzfzt/g35Jf9N/+X+CPOu8AHO9G73Dvgu+U76bvuO9a7wDc7+7vAP8S/yT/Nv9I/1r/APyPdv/4j2r/rP+e/9j/6v8A/P8ODyAPMg+8/0YPWA9iDwB8D44PmA+qD8QP1g+wD+oPgAwfvv/I/xofZB9eFd6zTNqFo11sxFBOLZNMT2oVUx48xJMsxCVR7ZPbmlGVww5StZODUtZNQ/VS/URTFVPeU2Q1Ntbi4zQ1BDTGVe2T2zpWXROsVpXDHlfKVbRXLZP8zCUMpPJYtN2WPjNZtSPpWO2Tqlb8lGdYtRRYLZPcvJcAhq8or6IvtC/+s7wv3i8grwCKLxQ/Bj84PwK/XD8ev2g/bHoxnhKsV4WzeFd9w603TLTiVnWUVtWzYGZctCFWHcSEtKhVlZaaVpI35DTwVH00lJSAVvw0SVQVoxGktNrsFNujU10TbFOFsyhTVp2z8VJ9NFIVo4FERNtJUgWjFFJdE9xRqn2TpcQUXrwUKgzE8bVQ7ZO6LMSFUF0TTKFQhbQ0xDuQdjI5pBTOplzEZU71tCyVTbWTI9VNLTRMfTNZjBTdS2YtM31LRbT8RL1KfcRtSn2TlUpdM+tKpZRWxMTuS7VETH2TVTTfAFZfCN9SX4xfZl1W32jbrtUAbt2e3/hfst8cZw5vOG9KbwDU79bvCO96b6Rvtm9wb8JvAOxv1m8QfyJ/NH9Gf1h/an8ABH9WH3B/mn/Ef75/6H/6fwAMj95/GI8qjzyPVo9IH2KPAJyPro/Aj5KP3I92j/CP+o8AJJ8WnyCfCp9cny6fkJ+in2C0n06f2JPOE3zEJ00VRG1OXTMLT9WT+E/ltFakROhQjRRRbbRR/RO1Y9y02GRETFMtY78W7BQzVKXEVE3EdLcWw2lWxcQcJP5ctHFXjbStV11DVFi9M8FEJB9tWdWTKFm9s/dYhbNtuMSkeFhtQzVY/RMF8ywkzCw/9q+YLxq/LL8A9i9AvwK/dL+Gv5i/ij+sv1B2Pb693r1uQrWsNIfktGVJnKQEzCWEpH5WRSS2xDTwVV1DtFXVQ3xa5DRA3DQIVb0z0fw0ZZn8FVRNJFyk5lMdI9WuNER4PERBNEQIUzItpFLVRNQUVVKtpDykW+hRzTOxUaU0UXVTW0JRzZMMUQUkUC1jy49Q7URQ3UQkpN1PrOU0FKQCT11DlJwUDLbERKVNzZM8TW1D1VgsZwajpFSmS9UTRTRUZc4kVIsUV6ZCyEpdQxM0S2XWzjNMdUQEb75VAG5f2N/q33xfpl+4X8Jf1F8ANuX+X3DvMm+U76bvuO/K7wCEf97v2J+Cfxz/Nv9I/yr/AGz/Vv9o/6L/tP/G/9j/6v8A/P8ODyAPyp9ED1YPMA9CDwCMD54PeA+qD9QP5g+4D/IPABwfBh9AH1IfNB9eH3Afih8AnB92H7gfyh/cH/Yf6B8qL2gULxYlNuLKRFSVTQVDY5BOrUZ2w5xEzFDlxtrGo1E14ypSNVOeUtb90xJTvTRTbUMVVBalQ4hUFSP8BETrMLYzNVW9xFYVU8dWRVQExFHFBMTboG5DWAWkWc0zbTEcNBFZjUPaWG2kzVgtU0dYJdRENNJXAKWkxL8Gvzi/ij+cP3Y9bj8AwD/iP/Q/Bk/Iv+K/LE++v2xgSy4imFc141pXBVRVV000ViXDkDzEUDTEyw9WPdPVbKcmwlBV2gVUVYXj31QtI6hUao2kVDXjOtxEAVTVNNa8JIVTvURTHeMWU1bVI+BSNeOqrCRytMSbPFKF0/dRJcScJIqmNKRTUXWk5MTiJKStbVA903VQlfMzUL2krU8d44ZPZaRPXUOr1nQkQU4tI9hsJHBNmoXj7/SUh0yl1ibDS9St1KTUAZzVSiXDgEqmlfOzSmWkdNSOnNQGAkTkTlzvRuXO30BvAu9kbwAW7zDvmm+8307tdu/gb4rvAAR/Fn8of/rvRH9Of2h/Yn8AfH+Gf6B/yn/cf75/AI8SjwAkjzaPSI9aj2yPfo+Qj0IvAKyPto/Ij4qf/I/OjwifMp8AHJ8+n1Cfap+Mn56fsJ+CnwDMn+aP4J8Kr/yfFq8or/KfwEyvTq9or4qvnK9ewqhMWtUzXWwkUE5dw0iMVdVQpdORdFQjlCSYUbQ11KQkfrzE9VJ1o2gtU6Wj3FMVZFTNRnbDWkTExMREN1bVRFY141saV6WjjFdNw/xURKw7MF5i8lg1xFl9xFnWVUPpWI1Tqjw0Z1gK9aRYTcPcVD/OP3g/6r8A/L8Oz6g/Yk8sz1bPaM8iT9CEz37PkM9KT1et065X1o1TeleF0zeMROJWMrUkVq3UpEQfVt0mPjKrp1UtU2zkJDXMRO9tVGUjtVSt035UhWPVRjS0D9RE2ARUoFPaNeRTbVMlU03D7VKSPTO3DLd2okisJRxU2lZMVKNR1VRRPTMnPFRr8FCVJFC1I4FQdcM1S2xUFWRUvU8FNJRU28tOpaNcTmUj9U2axSRNPVMgTU3EZCRVbUydw9lLncN5S4VEbUt1o7hKVWOCSm0kplTk4kottARk7uRURgC8b7ZtNm+w78LvfG9+b6BvAKppzm8o/zr/TP/2dfZveP8Aiv+c/67/cH/C/+T/3v/w/wACDywPFg84D2IPdA+GD5gPAKoPvA/OD+AP8g8EH6avKB8AEh9EHx4fSB86H5Qfph+4HwByH8wfzh9gH9ofJC82L0gvABovbC9eL3gvii+kLw4vsC+g6i/UL/4vEDNOUoO8VCdtTf1DFU51wwtPDTOz/E9tVqZi6lCtU2C2vNTXUf1DZVLdo9hWjNROU8VTwfxENdRHLI5TzESPVU3DHZRH1uJrAldtVFf9Q+VX9eOrVlhFtFjFVFmlYyqtWd2j+FgFY76ctHrVWPUjOOQ09Gy0zFcAPVSkzz5PSM9ST3RPZk+ITwCqT7xPzk/gT/JPzM+ezwBftBJRPtNXpWOKV02zR9VXRbMELEVWrVOAVtqdQy1sVPBV9eO2VdrlxFXN40JV3aMIVdbV09FUHVOZPNRVVKyNtEzU5lPdxFPtw3fWjDRBU51UU00D01JWjbOMUt00Ug3UUu3DW+dR7aOxUeXEUR1DW0RRDTMMUfUjyOyn1g5SWVAdQyTs1N1PZmUzcE/FNFxkkE4FtK1OVTOlTQ0zPDw01Vhs90Yz7OSmS1UzRXTk285KJVOLSu3Dh0oW3aPISh1DNHzkq2DuMwFMBdQc9x71nu/I7yJ/1O8A7u8I/2p/9G8e/6B/sn/U/wDWf+h/+n9MDw6PQA8yjySPAD6P+C+Kj5yPro/Aj9KP5I8A9o8InxqfLJ8+n1CfCj90nwBun4Cfkp+8n8YvwJ/ynwSvAN6fGK8qrzyvPq9Qr3KvlK8Ajq+or5qv3K++r/CvAr/UnwDmr0i/Er9sv1a/aLO2YzTkW5lNfbOYTo00T+3DQ1dQtWRMZCtgztNRjdPbLlJlM6BSHUMUU7St1NRUF6Q0ilSN0/6tVDVzclUdQ+Qc1FetVh1TyVZ9s1jkxMraTFQ6DESqWJ1DDVms9dRcxBVZvVPcVMSN1VidU0jkNATkNNRXAtXTwSxfps+QT6JJzs+gTwD6zwzfHt8w3wpZRt9Y3zrfoBRfFl94066zTFRaVFQXslxU1Lw3ZjJQVsVzD21WVTPVVW3TiVW9M7VQJMQXrDTfVG1zqtVU3VNxFOQ6HOQBVFrtxFNtM4dT/dRTfbNbGFNlM+BSFeRSFcRtUnXTO1J1M/VRLUS2NGSIUaVTUVF10xttUTVz4lB106tQVTa23lIxUG0z909Vc4ZlT6U0T6XkfGRFTn2za9hNXWRNxXPvTPVULUxVMyVMjTRLNXTkZLUB3GVKvTOASnWDs6lKxdS0ZI7cZAaUdE4AfH9ufUZ9Ln84f0p/bP/O/wCAf5p/7P/2/8h7xn9ID1oPAGwPTo94D4oPpA+2D9gP6g8A/A/GDwgfMh8cH1YfaB96HwCMH54fsB/CH4y/Zr/gH/IfAPwfFi8gLwovZC/OL2Avii8AnC9mL7gv2i/0L+4vGD8CPwAMPwY/WD9qP3w/Tj+QP6I/sLw/3j/IO55SqEzV02C1TR3DVHRkTE+9VFDaTROTrOQlUb1TnFE2zVMOUqVTgVK95FzkrWpE5OBTjeRUTRPjtLRVhFTGJMQ3VhXkVsy9VGRUkFcNxKTUiVjWnfPyWD0DL2zEHFmyPePnTMc+4mdYBfRYCs1T3kRUxezP7sUWXyhfADpfTF9+4wRf7s+IX5pfrF9Avl+I33Lf5F+W3XZirDzEzXr8VDlXneTU1KBWrO1k5NQfVp3kVQVEVVYlQ2xVTRMzDOTvfETbtVT1Q35UvfNGVDLl1FTl5GREoFNdRgbzWVP15FREt1It9FLlM7VIZOQSXOTaUfW0UdZ9U11RPeMnfOTwUFo9w7osRINQzTNMrOTLFVB9VE9dxNTky05WzTNcTnXkTf3kTfWzzSOstLhMfUSktNlLtuVTeUtNExNLfVRKtp3zgkrd05BKvfPmVUpV9EvV8+ok9Ebc9wAmDXb/iP/6f6T/tv/Y/0KPAAQPxn94j4qPlA+uj8CP0o8A5I+OD1AfSh8cn+Y/OJ9KnwBcn4afmJ96n7yfPj/An/KfAASvFq/In+KfPK9Gr1iv0p8AhK9er7ivyq+kr+avqK8SvwD8rx6/ML9Kv1S/fr9Qv5q/AKy/vr/Qv3q/7L/+v4i/Gs94NM8mze5ig0xASLbhWydNlcMRTuXUTyXDa/hPZeRQJcPoUEVktVG1k9PsZGNSXWPYqVIddLxkv2xEMYxkplVUzeRVxVOL7MQbRGQ1jpxE/JxEbFf1Rv7TtVgNA77cRBpZXXRZWt3j9eREt1glxFhtZBVY7WPzFNTOZF9uX1BfAGJfpN++39Dfgl/k3wbvGO9AKu88707vCG/qWX5jV0WDrYp05ElXTfRXTUPB1Vadc4BMZC9UZPJVWmV0VQ0DflUNg0JkZNsMVe1j01T9051U6nXDV4RkHpxk6FNArnfBR7FTJWRTtZNDmhT0CrRk1VKddLzEWFVSDfMhvMTorMSzPESrfFGNZFGVZFFFg8qsLEfuwltQLYMmLHTdzU8VQ3RPneSc9JROtp1zEE7tQ6VNzWNAxU01c9Vcx5ZjTISqS7ZdY0hLTUPRSlV0SiztxKx0zkoVQzS0dOvwBO5DdHRZTI/efQaPYA8ajwCEDy6PqAtmhWaPkI/iD5yPALaV/g8gHzIfRB+un6ifWh8AbB+OH7Afwh/UH+Yf+B8KLwAcLy4vQC9SL2Qvdi+IL5ovAEzPpi9ov8Iv9C/mLxg/Kj8ABD82P0A/Uj/cL34/mD+qPwDEP449rj/gP/o/BE/WPxhPAEpPbE9mT3hPik+kT45FzmOqrATKbHSVVHVOLXtVphx0zFDV5Pxkt3T0KlVSFROf3GVT7WRTNXPbFVRdY4hUvUP8VGKdc3DU5FtgtmJVVjVz28VW7WNTV+1jw1dsVdY2cqVYXWMIWQ3zbTGcVBFZDXPaWOVTrYlE1EdYbQMCxFTSAKTl/N/W3/hfCm8cby5vAO8A+t9kb17veOuGb2jvcu+sb7R2bZ4ClozkWldF0xdVV81UVtVDkPzETrTkqw9WrcRVtVRVHdRV1kVTGFUVE98E9KhUWhUUVKUDOlSlEwPs5K29PFSFUx3UU41DGNVTrePgTPSoLFRyUlZ1YztSjcRRJdRRjUNbiFHVw1FR9cRRXVQ2hPSrUCUDdVCdVHz0rfOk9IZP5cRP5XROtg3zQU6NQ9hNVVRNmhUT73TEh0xF9NREwLVLpcRLDfMBS20DolVK1URKVfRKBXRLxQMLjkud5EzNdMwPxg1ODwDIj3IP7I+mDxCf0g+shzafAPAP+g8MH0YfmJ+qn6Qfvp8A0J+qH/SfBq+QTzqv7J8+rwBwr4KvlK+mr7ivyq/cr+6vALBPwk8Mvz5PQL8av1S/Zr8AkL9yv6y/fr/Yv7K//L/2vwAQzyLPNM+2v8i/as9Mz4bPAADPws+sz87P4M8K3/zPps2snnPURGBNFQNUtPRQtU/tQxz0dJFQFVMnbVEV85pRVYMOUvXzW4FSFVP3UhWUU8UDs95TzXRsdONUdVRVWv2DxkR0OFb9w6wcdFMeV4WE5NT+1GSLxFSz8lidVoaSH1m9Y+nVWBXzqrRUabxUJ1gK7UPchOTFXG9G7zhvcu8AhO+W70BvUu/M797v8O8C/2DUbxb/uG/CaVaCrlcNg2t6Vz2DNwx04lb18zWhHHReJHQfVl1WFlKbp1XtQ2xVhVRMdO9tVD2Dt1TtQ3xU/YPVRlx0D7z016zUoVNkndYmA1M1hJTUt1LFA61+tHRIUlVTEJzU2olRNVSE1F4UVHvQ1kLwVVBFU7j8dIPkdEt01NsXUPVLNU89g8dOtv3DXE7VU/FNRVRNltVDIE0N07iUh75i2W1LVdN0S12jE0ulBG1K3YOCSlVTkEr9g6vmSs10SxWT6oyERgD0h2adto/Yjzof9I9eHwCfAIIfDB+uhU6fwB9qn3yftp8ACC8aLywvTq9gryKvZC9uLwCYL3ovrC/OL7Avwi8EPxY/ACg/Oj9MPxbfAN9qP5Q/fj8AuD+KP8w/1j/oPxJP9D/+PwAwTyrfXE/2PyBPak+cT4ZPAMhP2k/8T95PYE/yTyxfPl/AaF96X4xfllVugzyEJ01W1VMRTiV0T7V0T6V0NVCVU+hsBF1RLXQsBK1jnHTYUlVTTPz0vzVTvdMzzPSmVEV29tOmLGQbVoWEHHT+HHRulVdNdFfNdFi9dDTkHKwM566C7lh1hFi903NqBOVYjQRXxfPMV02EAKzvvm/I465lrm3ebd5vyG8Asu+87w7/WH9qf3x/Jv+gf9Syeb7zV1VTjJR0SVeqVdMEXGTB3NR+jPQvbVYtg/BVVdO0VWX0tVVFE0LM1AhVffPRsiRkmLzVxPQcVFXT5NVTXfRTbfN3/PQ/U9odhFMF49FSxfOMUtZ1E1ZSDeRSbfPnUbYF47FRlQN4URWEUcZVUwxRxdRs10byWVCqffMhxITZZNRs1FQCtU/dBE7F8wxOBeOhSqQEOLxU0bQXNmILbBTbpkv180VLlQPISrJt84c8l+7SzkpV0zQq9ASqzAQYtBROTB9+nwAoH3qftJ9uH4gf6p+0H5YfACCv+h/sHz6vaK96r5xfjq8AoK+aX7yvzq/grwq//K8uvwBAv1K/ZL8ev3C/mr+sv0ZfAFhf4r/0vwbP0L8azzTPDs8AYM8yz3TPds+Iz6pPtM/OzwDgz/rPxM+WzwjfOt9M31bfAGjfct+U3w7fwN+q3+zfrt804NPuksq0BJlN7YZuBRo2g1Dd08xQpYYGA6yELSwMBJ5SnZMS5Pd2AtsVVJ3zh1Td0/xUth0DcFUdA+BV9fNVrVZ1A8VWnQNQ5HVXtJVm/oNYnfMHWe2TKtVZHYRZLQPThGSDWCoVhFgdAwD85NK8585vAAB/Ov8Mfyb9Xv9w/5L/pP8Arn84f7r/jH+Wff7/6Pv+0puYV+2TWldlBNx01Nq05JD8dFBWlWMRVoItk9UsZ15jHIQrYIay47VUXZRUlWNxVOXzO01UhbMDVA1mhuNTnZOrUlPtkxrEBOIEZKy1UkWDdHSEPFLNVFFq5XRR7ZOK9FRTUW1k2VFFhORUrVCF43dQooWzM9xU01AGE09Ngx6tT1Wjr04tlE7909jVTeUETVWj77RUh0zalWMhrFTAS02DXkvWlWMBSx1kSp2Tgkq2/dO4Sg2DGktFg5QVS8VUTH3jVRSvBqWWnwCok5YTDCeenaaf0J/ykdafAPifCqH+nyivmi9Ur1av0C8A4i/0L4aveL8aPyQ/Nj9gPwBKP4Q/bj+AP7o/zD+mP9g/AAJP7D8mTzhP2t9cT25PgE8AUk+cT7ZPkE8i39RP9k/ITwAiXzRfDl9YX2pfTF+OX4BfAJpfrF/WT+BPyl8MbwZvIG+gEm80b1ZvaGOGAqiMFGBaLORQ9IRMT70UUMUjrY80FCNRDYOaFBQMrVK144BSLZP19ARoZswE2lO15LQE31R9Blq2g1WF4zdWXZRWPYRszHcOgvpXfeOFWBWTU+5Y3eZmA1n1ZFg1g7WjDPRizOQhWA2D2gVXNYPDrP92/1D/gv/EfwC+f+h/+n8Mj9b/6P9Cj1SP0A4NDg8YCxYirix0eldWRZM3V9UEVnXkVhUkzVbFIx9W1QQMdKdVWp1jbIwEM1V1FFR941u1VBUjflRVI0b0ZKsPVH0T1+xkoORkai1TpeMlU3UUUlXkZOSVfvQESGzlUuVkDBSjtVEtg11U5CdRtePwbVCFA7hQdeOBUF2DxUssFBckFDvgfuI1T7Z9E8dOZWNcTnXj8a1NhQOITbXjIGwUtGlMfQTUFNXEFHRLdeNbEUsdQ7NKzWRKLeRtSn0T50qF41dLXSMD6ku1lOyXLi/4H1KpTq8AiK9CL6yvZi+IL+Kv9K/GLwAYvyq/PL9OvyBLHk8QT3q/AJS/nr+wv9q/zL/+vxDPIs8ANM9Gz1jPas98z47PoM+yzwDEz2Zv6M/6zwzfHt8w39rPAETfVt9o33rfnN+u35Dfut8A5N/G3+BfCu8k7+7fOO9K7wB0707vYO+q77zvnu/A4w4SrYPs5CNNxWROXYMLEU89FvazPBToJBR7kPayrdMMFGNShQPYTJROaDyUuwAOEjMMlKZUpWRUdAdeghvEhI7EhP5kBMtxV/VkV30EPHS+WKoVFFn15FnVZFiNlFhmpaN2WDUUXHTzV51jAczcdyaNHo8Qj9p/NA8GDwBID2KPZA+OD6APao/ED7YPyMgP8gH+g1dFFNQESVey5ZMELAXEhH5WhQMtrVaVY/BV5ZRVpYRVtmWjQlWFYwhVlZPRbVR1g5lUVfNTVHX0rVTlk+RTnYRTrYN31jyUP1NdFFNtc9FSWp1jjNRkVVLNhFIlpG1RbXOxUYVjeFFVFI1R1eMMUQV0rGfuAllZUPXkJPTdT+WET4X0YU4dpJxkA/CO8qFNveOjOE1lFMSnpqIGfKSirUttc0FLhWPIJKSHbHwnTpLOSuWTNEtd9AZsJCFMBSTUr1YqY6/FhADkJ2avmK8SP8Svzq/AK/6vAGg/ej9ctw6/qD+6P8w/7r8AwO8CTxRP7j84T0pP1D9OTwCAT5JPpE+2T8hP2k/sT/5PANDvCl8cX0ZfWF86X3xfZl8AeF+aX8Rfnl+wX/pfDG+2XwDoXypvRG9mb0hvWm+Eb45vAMBv0m/kb/ZvCH+qbxR/xl/UMHMuMsr0lJX85IxONK2WdhNQLXPMUOUWRpNVUS0zKkyUnlyVU72EVlT0E1TVlFQtc/wElFtuVT0T4FW9FFa9lFVW/YNVBBTFBBQ1zPRrplgF9FmF8y5ZFYa2VvLTWP2DhVhVFFgqPRMARITQnPTB3A8+DwAoD3qPjI+uj1APyo/Uj/aPgAifGp/kD9YN7g/YCw5ymNYMFFpXpZRX9SPSVtrdk5B89E5WnTMPVtot9FX1A4lV3ZNQVUqFlFWlI+Fc954zVC0zWzpUbUMDVO2EUy2ja4dTvZRTDXMYU910tVItM6qsdHJSJZM7rVJlc/VRnYRRDXOI1VGd9FH1AxnkFOJQtiWTq1C983VQpSMxtVBtQ/N8dINPZfRPbGWkPCRBTpUj1E09E1twTZ0z70x9JEylJlYucrxL7SRLzXRKZSRtSp2DgEptQ7NKZfStS53zkUv1IwL8JEIArCf+L9AvKr9Evx4/MD+KvwCcv0Y9njW2v4g/mj/8vw7PAGhPKk80z0bPKM9iz3zPns8AsM/Cz2zPxs/4zwrfHN/OzwDoz1LfLH9234jfat+s36bfANDf4t/E3wbv+N8a7yTvTu8AIO9a7zzvfu+Y77rvzO+u7wDw7+LvFP8m/wD/ku9c/1b/YID/av+U/6b13hKoTJ2Dq2BNlSNUNCRMHCQc2nykk2ykJVE1I5xRtj0TEFJNo4FShZP31hykalNFM960dFFUZM2WdhNV9RRcFDhWRTO1riwUHpyEkFdFM/7aTJSLPITyWPWzL1naxRRZ9QPpWE0TqljWhZNnWPX0WDUj3FcCDSPD7I/ej+AP8g/EDwYfANAPKh9MH14fcB+CH0yfnh/YUJ/KGdZyrldNA3hXqu1zN4yU4pSUoJyUXmaklB9WXaTElKdV1XZWRtIzVbWkVGVztdR0q35UjfNI3JQPTCTYZgSkoFMdBoaSJ1O1pFYUBLdS7aRSTSRSBQY2nrLaUb1zo1HtJJR0bSc8pPBQTQO4UA0EloR0TFCFlFB1dgaDT1rtdE6l81xONaRNxXRtTZ2DIE2N87hMTaS2ZHTVS12TeUtF0xPZSyU05KSCSt1zkErWdbPmSk2kS52z6ksCdbNGbLfGvZ61Nr9gs9ajAKw/Zr/gP3q/BE+uv9i/Ok8A9L/2v3BPgk+UT97PQN863wDMT9ZP6E8SX/xPHl8wX1pfAGxffl+QX6JftF/GX9hfsv8A7F/2XwhvEm80b0b/SG96bwBkbz5vgG+qb8Rvzm/gb/JvAPxvJn8gf0J/VH9ef3B/mn8ArH+Of9B/wn/0f+5/CIuGo7a8pCdN9SMVTqWUT9LdpE9tpnYzUBWjYFEWbaPVUfUjZaQljCQLoGaeosFT9SRMJKhU5fSVVT0TjayEHZSXDrNX2m2kV/Uj5Vf1M1ZY1qWjxFjFpFkNQypZ1k0D+FhVA76cBHpYWvUkWPUz9lfd88xkBAHAlB8+nzAfAh9UnzYfiJ8Amp+8n5YfuBu+H+if+p8kr9gupT4jBKSJV+UjR1eqpaMELJVWXTOADCQv2hQk8kQEtlXd83xVtuWDRFX9owpVvQPTrVStk51U/SNXRCQeWkwk6IyEsVMNlFNNU81D1KQKU22EnCSQUmZNA1hS7YT8pOhRTVOts/z0fFF9NFGtkw1lUQ1Dyuz3zpJbUPUzbSbsJN1PXTNwT8WErU/lg5ROBQROVYOllU0Ngzw8hNVkR86SC7bsNKZLVYNFS1UDzqFKdQS8t7a19nI4dDSqAqy0Jbw3Tk2eP7A/wjG+PwDIP+o/FE9uz3jDTk0mT6jPAFJPzM/Gz/DPAt8U30ZdJt8AON/6f1TfZt9436LftN/G3wDY3+rf/N8O7yDvMu9E7waPAFDvWu987wZ/iO+a78Tv5u8A+O8K/xz/nu/Y7zL/VP9e/wB4/0L5hv+A/3L/3P/G/wAPAPL/JA82D0gPGg9kD1YPeANsNrM0NJVNpYOMTo2EovQkVVyEO7BmgkC8JLe2NLQqUp3DnlI9wxK1Uy0zoZSEFVSFI4dhVE2ERCQrIGaC4FVVg6tVVv0kVr0EV60jw9VXLSRYrSRYFTMIWVp1pFn9ExBZXSRYTaRlWK20WMWE5ITUVy0zAcGsn16fuB+iES6Vvh/oHwCiHwwvpp8YL0IvVC8Grf6ftGAvii9XfQOYV3XDWkpUpBdcpNS8hy7CTnSkWw9WldPTVU2kVYWElVXFJFXlw9+ch+bDVFZ1wzpUldMDrKS9lIQzhVOFhn4CGFMdFHyEbarsBHJSVSM7Uv0Da/VRLZRRfQOIUfUDW1FRPaMZUT3D4kS0Y6tQVYZ2ozy0808thM1PnaMaT6U0tARBTqptFE1dtE3lw+80hIdadAQcdAS8Sy3ES02EbUo9w6JKvYOAShW0tUrFJEv1A5FLXcMGFkTEQkw9o1lEzw7PQM8AUs+kT1bPeM+KyZ7Fns8AXwASX0zfJl9IX1pfbF+O34APAKJfjF+2X6hf6l/8Xw5vIG8AMm9Eb1ZvaG96b4xvnm+wbwCKD8xvvm/gb/JvHH8uf0B/AAJ/VH9mf6j/cn+cf0Z/iH8Awn/cf+5/CI8ajzyPLo9QjwBij2yPdo+Ij6KPvI/Gj9iLtv6iqEwtI11NbbNUpU79o0jMNbQ0jzy0I7VR/aOYHLQMUi1EUrYlE/VS3YNoU9WD3IVT9UNOHDQTMI4zlKTE1gQ0N1bdtFatAxxXlvVDjletA/xMpYQU8mlYXRbOM1nVA+dYFTStWNUDZ1g1lFitA9wAPBcuL7AfIq80r84dprOslItsV/2jKMwnRkPsJFNtVqWjE1bVA9dVVSNrm1W1A2H0JClV1VNt4wwUrFT9k3NUrQNVPAQUBxQUzkw0mEQ0rWBklBxTbbPk5ASubVLFQ3ZSFRM+UlUUbVJds9BRzTOaUTUU1kSUHFHFQ+YslK9QVh2TeFDdNFDNMwrEBFuqT4VDIk81RE4VnFbkNJhOLRMHzDR61DRL60/dgyi0NwaiLaQ0LSvEBCpQxUMm3Le2tQDuvda1Bs3Otca1xrW2NTbNArYCMUzPVsVGE2zPdsUmEgE1jM+WxY6TrM++z9DLLhII48/txraSOQTfFt8o3zrfAEzfVtVuM1zfZt+I257fkN8Aqt+8377f+N8K7xzvLu9A7wBS72Tvzt/w35rvhO+m79DrAgaiPdTv5uXm7/DvCv80/wAm/0D/Uv9s/3b/iP+a/7T/ANb/wP/i/+z/Fg8ID0IPLA8ALg94D2oPnA+uD8AP0g/kDwDuxVbFtrXmvca1dsXuxT5StT+sNEVktEpQRTRQrDW0pDRbUH2jYfTEZ0ZktGpQ7TSsN85CelQUVYBcFIWkNItctJGsNG2VVLSYUGWjnFAlRKIUFKakN061RhK1ZLS61VAVQ77UFML0tMhQVvVDzlD9k9NcFNVktM3ahBTgUP2k9LToUKrVg+xsFPFcFPV81PlqLJT/1BQChDQIUdWDrQyMNBFRjaRR/TMXtVEVQx6cNCJRRRMlNiy0KlH1Qy5RhcSkJG03RJQ8Ue0zQFEVkxVEhDRIzCROjDc2tV5DqVENlJw0YoQ0aJQ0aVlRPVScJHNR5ZN3RJRVfOwkgLwkhTQ0iIwklYxENI/0JJQ8lxZCnqq0JKI0tKWMJKxENK9q1CSzVDS3jCS8UVWkKpwkwxw0yUSUzOwkK7Cq1lLTNDTYjCTclCThqjS05Sy06qwk7pQk8aqkJPeMJPxENP+8JAXYHLdmsxS0DlIVkxRSNuWTF1I9Ux9StSQMtLMmUhXEBLQuUn2jMUVS7cRS5QQUt7YiQgy0rUbEREtSpaNRVJRVahy0WBS0XrREYVKlE6tlUtWDbIxEb5REcqQMtw6ie0yXxqKDhESHVVJlo4wUtI4MtJakRFWaBLSeJLSgVJSlpESpqgS3xqKzhES3xES7quxEwZREwgy0xlxUzKqMRM9UlNUctNgEtN5iJLTgfEQDsLaS6VIFo6XttETxVJdmsvoUZP2tUoWjA1OdtFNltFMq7SMQ/KQU5KQY9KdOkksgU70kU22kTGQq7KRrMFP9kzNMZDpTPRStU4WjQ1PdRFOlQ0o27KRQU7UjUlM1tExkk1pTBVScZGPkpGOVbNVTpaNxfGR1hGR4U1RdNNRkgtxkhYRkiKxkVY8MdJG8ZJZklJxslGueU32joURkp1PlFGrsZK78pLTkpLhTBaQqDHTB3GTFhGTI7GTjoKq2ItLcZNXEZNpslN6qtGTjvGTmJHTs7KTwqpxk80Rk95x0/Qx0AdVUXURUZbRUbZMOVLaloxFUpRMVVLWTGabcpB5UtSTUpCe8pCxZVJVkxKQzVKVDOsynKu4jVN1EVP0kVOVEfJVqRIRVTIRZ3KReVIWjtWPUpGeEhGpUBaNt1MSnnrJ3zKR8lISAVKaFs4RUPXTMpIx0hJCqxKSTHJSY7ISdlISgqpyEpoSEqtykrrSEsVpEhLWshLtUPRO/xKRVw5yExrykzHSE0BSUVdSkhNishNs8hOHUpFXnrITr7ITtlITwxKTV80yE+byk/MSkA1XSnbRVZbSkpBG0pBNVaoVEVT20Ve0jIFWNkykjrKfGs1VFxFWVxKykLTlUpD1V1URV3UQUpJtKVRWzTlW1hAykV2lVZRRcpF9kpGVVjbNVaDSkbDykcCSkc8SkNXg0pHycpIFVpRRMpFWJXKSPHKSRZKSVrKTVm1yknySkoyykp1WsXZSUpK5VjXRVlXRVVNU0nKTBhKTGTKTJVKRVzRyk0WSk1RSk2jSkVdx8pOKEpOYUpOqUpFXuVLT0hKT2RLT6PKRbAFb1IwRWRWRWnXMrDVY9hFZFhFZNhPy0zR0ExCFWvSQUxClWKl2kVoXEVs3EVqVkPMRtP0TEQ1aFY0hWjYNVTATEUSzEVWzEWHTEW1xW7SNgVvVkVuWELVYFM25WLVRWNVRUxGt6VlWDfrzEglZ1NKVWfTRWLZSkxJPkxJim7MScVm107LSk5MSoquzErBTUscTEtlTEumq0xL4U1MH0tMdWfZNVy5zE0LzE0uTE2OzEVdz0xOC8xOJsxOjsxFXs9MTwxMT2VMT61MRt/rzEAledQwZXLYRVV/20Vz2EV4VEVzWkVVdVhFe1YyP01Cfk1G0t7NQxV6UTNVc1FK1XBTM+Vw1TQSzkRVVXPTNJPORORORRLORrVVelQ1oE5F5XLTRq9NRn3NRqBORuV/WEavTUd9zUeuzUgVdtNGp05Io85I5E5JFXjTSqdOSaPOSe7NSh1NSmqtzUqgTkrgzkszTkt2VXfZRX3TQs5MVXFSSm/NTMV/005OTURPTYqgTk3uzU4Szk5VTk6Vo85O5E5PFXhWP43NS1+jzk/oTkAlhlRFhWfZMLWJUkWJ0kWGVkVVhtZFglxFgtxFg1xLVYjYMs7PQxWC3kWKSFhOT0PCQPDuNYdRPnQuTkpHzn/tWek9TEjnzHgA7FprWOU8ynZqXmlT4yuQpchIJMhEm0hEOAFkPcZAWlnHRtxGSTYB5ltlVOVQDmRUaD9FWsNy41xiUGg8wUVbx0FIccJE7EFBj0FKvFT22kTx0kTr2kTqplJE1dVE1FpE2ddEzaFTRMPTPZSz0zeUuqlSRLxTRKtWNTxBTzrUkVU5VJJQRJtXRIas2kSCWkSFWDvkelo6tnR1VkR510RrXERlp9JEbtI7BFLTRFNYS1Rd00RA1TcUQtxES2nXPdQwVzfENNxEPS9XRCXZR8LEpsJNdDGjWEROVjGkR1ZKwvfkMBRJ0mniUmo9wnzi/oLwo/BUSlQwokPzY9XkNMPz4/EFA/gj+UN8bTQ40/nzzGPQC2P8g/2j/sPw5PME8aTyxPAEZPWE+KT5xP/jUA</prop>
			</obj>
			<obj name="Protocol" class="HTCProtocol" version="1">
				<prop name="Created">2012-04-25T13:38:57.843</prop>
				<prop name="LastModified">1899-12-30T00:00:00.000</prop>
				<obj name="Programs" class="HTCRunProgramList" version="5">
					<list name="emlist" count="4">
						<obj name="item" class="HTCRunProgram" version="1">
							<prop name="name">denaturacja</prop>
							<prop name="Cycles">1</prop>
							<prop name="AnalysisMode">None</prop>
							<obj name="Segments" class="TEMRunSegmentList" version="1">
								<list name="emlist" count="1">
									<obj name="item" class="HTCRunSegment" version="2">
										<prop name="Hold">600</prop>
										<prop name="Slope">4.4</prop>
										<prop name="StepDelay">0</prop>
										<prop name="StepSize">0</prop>
										<prop name="Target">95</prop>
										<prop name="Target2">0</prop>
										<prop name="AcquisitionMode">0</prop>
										<prop name="AcqPerDegree">5</prop>
									</obj>
								</list>
							</obj>
						</obj>
						<obj name="item" class="HTCRunProgram" version="1">
							<prop name="name">amplifikacja</prop>
							<prop name="Cycles">45</prop>
							<prop name="AnalysisMode">Quantification</prop>
							<obj name="Segments" class="TEMRunSegmentList" version="1">
								<list name="emlist" count="2">
									<obj name="item" class="HTCRunSegment" version="2">
										<prop name="Hold">15</prop>
										<prop name="Slope">4.4</prop>
										<prop name="StepDelay">0</prop>
										<prop name="StepSize">0</prop>
										<prop name="Target">95</prop>
										<prop name="Target2">0</prop>
										<prop name="AcquisitionMode">0</prop>
										<prop name="AcqPerDegree">5</prop>
									</obj>
									<obj name="item" class="HTCRunSegment" version="2">
										<prop name="Hold">60</prop>
										<prop name="Slope">2.2</prop>
										<prop name="StepDelay">0</prop>
										<prop name="StepSize">0</prop>
										<prop name="Target">57</prop>
										<prop name="Target2">0</prop>
										<prop name="AcquisitionMode">1</prop>
										<prop name="AcqPerDegree">5</prop>
									</obj>
								</list>
							</obj>
						</obj>
						<obj name="item" class="HTCRunProgram" version="1">
							<prop name="name">metling curve</prop>
							<prop name="Cycles">1</prop>
							<prop name="AnalysisMode">Melting Curves</prop>
							<obj name="Segments" class="TEMRunSegmentList" version="1">
								<list name="emlist" count="3">
									<obj name="item" class="HTCRunSegment" version="2">
										<prop name="Hold">5</prop>
										<prop name="Slope">4.4</prop>
										<prop name="StepDelay">0</prop>
										<prop name="StepSize">0</prop>
										<prop name="Target">95</prop>
										<prop name="Target2">0</prop>
										<prop name="AcquisitionMode">0</prop>
										<prop name="AcqPerDegree">5</prop>
									</obj>
									<obj name="item" class="HTCRunSegment" version="2">
										<prop name="Hold">60</prop>
										<prop name="Slope">2.2</prop>
										<prop name="StepDelay">0</prop>
										<prop name="StepSize">0</prop>
										<prop name="Target">65</prop>
										<prop name="Target2">0</prop>
										<prop name="AcquisitionMode">0</prop>
										<prop name="AcqPerDegree">5</prop>
									</obj>
									<obj name="item" class="HTCRunSegment" version="2">
										<prop name="Hold">1</prop>
										<prop name="Slope">0.114285714285714</prop>
										<prop name="StepDelay">0</prop>
										<prop name="StepSize">0</prop>
										<prop name="Target">97</prop>
										<prop name="Target2">0</prop>
										<prop name="AcquisitionMode">2</prop>
										<prop name="AcqPerDegree">5</prop>
									</obj>
								</list>
							</obj>
						</obj>
						<obj name="item" class="HTCRunProgram" version="1">
							<prop name="name">chlodzenie</prop>
							<prop name="Cycles">1</prop>
							<prop name="AnalysisMode">None</prop>
							<obj name="Segments" class="TEMRunSegmentList" version="1">
								<list name="emlist" count="1">
									<obj name="item" class="HTCRunSegment" version="2">
										<prop name="Hold">30</prop>
										<prop name="Slope">2.2</prop>
										<prop name="StepDelay">0</prop>
										<prop name="StepSize">0</prop>
										<prop name="Target">40</prop>
										<prop name="Target2">0</prop>
										<prop name="AcquisitionMode">0</prop>
										<prop name="AcqPerDegree">5</prop>
									</obj>
								</list>
							</obj>
						</obj>
					</list>
					<list name="AnalysisModes" count="4">
						<item>None</item>
						<item>Quantification</item>
						<item>Melting Curves</item>
						<item>Color Compensation</item>
					</list>
					<prop name="ChannelCount">1</prop>
					<prop name="InstrumentSubclass">HTC_VER_10</prop>
					<obj name="Container" class="HTCBlockType" version="1">
						<prop name="Id">bt96S</prop>
						<prop name="RowCount">8</prop>
						<prop name="ColCount">12</prop>
						<prop name="OvershootDnDelay">10</prop>
						<prop name="OvershootUpDelay">10</prop>
						<prop name="RampRateMaxDn">2.2</prop>
						<prop name="RampRateMaxUp">4.4</prop>
						<prop name="ReactionVolMin">10</prop>
						<prop name="ReactionVolMax">100</prop>
						<prop name="ReactionVolDefault">20</prop>
						<prop name="HorVertCrosstalkCoefficient">0.0003</prop>
						<prop name="DiagCrosstalkCoefficent">0.0001</prop>
					</obj>
					<prop name="MaxPositionsToSeek">96</prop>
					<obj name="DetectionFormats" class="DetectionFormats" version="2">
						<list name="emlist" count="1">
							<obj name="item" class="HTCDetectionFormat" version="1">
								<list name="emlist" count="1">
									<obj name="item" class="HTCChannel" version="2">
										<prop name="name">SYBR Green I / HRM Dye</prop>
										<prop name="Active">1</prop>
										<prop name="EmissionWL">510</prop>
										<prop name="ExcitationWL">465</prop>
										<prop name="IntgrTime">250</prop>
										<prop name="MaxIntgrTime">1000</prop>
										<prop name="MeltFactor">1.2</prop>
										<prop name="QuantFactor">30</prop>
									</obj>
								</list>
								<prop name="name">SYBR Green I / HRM Dye</prop>
								<prop name="Active">1</prop>
								<prop name="DefChannelNdx">0</prop>
								<prop name="DenominatorNdx">-1</prop>
								<prop name="ReadOnly">0</prop>
								<list name="EmissionWLAvail" count="6">
									<item>488</item>
									<item>510</item>
									<item>580</item>
									<item>610</item>
									<item>640</item>
									<item>660</item>
								</list>
								<list name="ExcitationWLAvail" count="5">
									<item>440</item>
									<item>465</item>
									<item>498</item>
									<item>533</item>
									<item>618</item>
								</list>
								<prop name="MeasuringMode">hmmDynamic</prop>
							</obj>
						</list>
						<prop name="DefFormatName">SYBR Green I / HRM Dye</prop>
					</obj>
					<list name="AcquisitionModes" count="4">
						<item>None</item>
						<item>Single</item>
						<item>Continuous</item>
						<item>Step</item>
					</list>
					<prop name="SeekTemp">30</prop>
					<prop name="SampleVolume">10</prop>
				</obj>
			</obj>
			<prop name="CompletedProgramNo">5</prop>
			<prop name="StopPoint">3</prop>
			<prop name="CarouselConstMoved">0</prop>
		</obj>
		<obj name="AnlsAndSampleInfo" class="AnlsAndSampleInfo" version="1">
			<obj name="AnlsPropTypes" class="PropertyTypeList" version="1">
				<list name="emlist" count="3">
					<obj name="item" class="SamplePropType" version="1">
						<prop name="name">Units</prop>
						<prop name="PropClass">QuantUnitsProp</prop>
						<prop name="IsChannelProperty">0</prop>
						<prop name="SelectorOrder">0</prop>
						<prop name="ShowInSelector">0</prop>
						<prop name="ShowInTable">0</prop>
						<prop name="TableOrder">0</prop>
					</obj>
					<obj name="item" class="SamplePropType" version="1">
						<prop name="name">ExtRef</prop>
						<prop name="PropClass">RQExtRefProp</prop>
						<prop name="IsChannelProperty">0</prop>
						<prop name="SelectorOrder">0</prop>
						<prop name="ShowInSelector">0</prop>
						<prop name="ShowInTable">0</prop>
						<prop name="TableOrder">0</prop>
					</obj>
					<obj name="item" class="SamplePropType" version="1">
						<prop name="name">Endpt External Experiment</prop>
						<prop name="PropClass">EndptGenoExtExp</prop>
						<prop name="IsChannelProperty">0</prop>
						<prop name="SelectorOrder">0</prop>
						<prop name="ShowInSelector">0</prop>
						<prop name="ShowInTable">0</prop>
						<prop name="TableOrder">0</prop>
					</obj>
				</list>
			</obj>
			<obj name="SamplePropTypes" class="PropertyTypeList" version="1">
				<list name="emlist" count="26">
					<obj name="item" class="SamplePosPropType" version="1">
						<prop name="name">Position</prop>
						<prop name="PropClass">GenSampleEditPosition</prop>
						<prop name="AnalysisClass">General</prop>
						<prop name="IsChannelProperty">0</prop>
						<prop name="SelectorOrder">0</prop>
						<prop name="ShowInSelector">0</prop>
						<prop name="ShowInTable">1</prop>
						<prop name="TableOrder">0</prop>
					</obj>
					<obj name="item" class="SamplePropType" version="1">
						<prop name="name">Color</prop>
						<prop name="PropClass">SamplePrefColor</prop>
						<prop name="AnalysisClass">General</prop>
						<prop name="IsChannelProperty">0</prop>
						<prop name="SelectorOrder">1</prop>
						<prop name="ShowInSelector">0</prop>
						<prop name="ShowInTable">1</prop>
						<prop name="TableOrder">1</prop>
					</obj>
					<obj name="item" class="SamplePropType" version="1">
						<prop name="name">Replicate of</prop>
						<prop name="PropClass">GenSampleEditReplicate</prop>
						<prop name="AnalysisClass">General</prop>
						<prop name="IsChannelProperty">0</prop>
						<prop name="SelectorOrder">2</prop>
						<prop name="ShowInSelector">0</prop>
						<prop name="ShowInTable">1</prop>
						<prop name="TableOrder">2</prop>
					</obj>
					<obj name="item" class="SamplePropType" version="1">
						<prop name="name">Sample Name</prop>
						<prop name="PropClass">GenSampleEditName</prop>
						<prop name="AnalysisClass">General</prop>
						<prop name="IsChannelProperty">0</prop>
						<prop name="SelectorOrder">3</prop>
						<prop name="ShowInSelector">1</prop>
						<prop name="ShowInTable">1</prop>
						<prop name="TableOrder">3</prop>
					</obj>
					<obj name="item" class="SamplePropType" version="1">
						<prop name="name">Subsets</prop>
						<prop name="PropClass">GenSampleEditSubset</prop>
						<prop name="AnalysisClass">General</prop>
						<prop name="IsChannelProperty">0</prop>
						<prop name="SelectorOrder">4</prop>
						<prop name="ShowInSelector">0</prop>
						<prop name="ShowInTable">0</prop>
						<prop name="TableOrder">4</prop>
					</obj>
					<obj name="item" class="SamplePropType" version="1">
						<prop name="name">Notes</prop>
						<prop name="PropClass">GenSampleEditNotes</prop>
						<prop name="AnalysisClass">General</prop>
						<prop name="IsChannelProperty">0</prop>
						<prop name="SelectorOrder">5</prop>
						<prop name="ShowInSelector">0</prop>
						<prop name="ShowInTable">0</prop>
						<prop name="TableOrder">5</prop>
					</obj>
					<obj name="item" class="SamplePropType" version="1">
						<prop name="name">Sample ID</prop>
						<prop name="PropClass">HTCSampleID</prop>
						<prop name="AnalysisClass">General</prop>
						<prop name="IsChannelProperty">0</prop>
						<prop name="SelectorOrder">6</prop>
						<prop name="ShowInSelector">0</prop>
						<prop name="ShowInTable">0</prop>
						<prop name="TableOrder">6</prop>
					</obj>
					<obj name="item" class="SamplePropType" version="1">
						<prop name="name">Sample Prep Notes</prop>
						<prop name="PropClass">HTCSamplePrepNotes</prop>
						<prop name="AnalysisClass">General</prop>
						<prop name="IsChannelProperty">0</prop>
						<prop name="SelectorOrder">7</prop>
						<prop name="ShowInSelector">0</prop>
						<prop name="ShowInTable">0</prop>
						<prop name="TableOrder">7</prop>
					</obj>
					<obj name="item" class="SamplePrefWidthType" version="1">
						<prop name="name">Width</prop>
						<prop name="PropClass">SamplePrefWidth</prop>
						<prop name="AnalysisClass">Sample preferences</prop>
						<prop name="IsChannelProperty">0</prop>
						<prop name="SelectorOrder">8</prop>
						<prop name="ShowInSelector">0</prop>
						<prop name="ShowInTable">0</prop>
						<prop name="TableOrder">8</prop>
					</obj>
					<obj name="item" class="SamplePrefLineStyleType" version="1">
						<prop name="name">Line Style</prop>
						<prop name="PropClass">SamplePrefLineStyle</prop>
						<prop name="AnalysisClass">Sample preferences</prop>
						<prop name="IsChannelProperty">0</prop>
						<prop name="SelectorOrder">9</prop>
						<prop name="ShowInSelector">0</prop>
						<prop name="ShowInTable">0</prop>
						<prop name="TableOrder">9</prop>
					</obj>
					<obj name="item" class="SamplePrefPointStyleType" version="1">
						<prop name="name">Point Style</prop>
						<prop name="PropClass">SamplePrefPointStyle</prop>
						<prop name="AnalysisClass">Sample preferences</prop>
						<prop name="IsChannelProperty">0</prop>
						<prop name="SelectorOrder">10</prop>
						<prop name="ShowInSelector">0</prop>
						<prop name="ShowInTable">0</prop>
						<prop name="TableOrder">10</prop>
					</obj>
					<obj name="item" class="SamplePropType" version="1">
						<prop name="name">Dominant Channel</prop>
						<prop name="PropClass">DominantChannelProp</prop>
						<prop name="AnalysisClass">Color Compensation Analysis</prop>
						<prop name="IsChannelProperty">0</prop>
						<prop name="SelectorOrder">11</prop>
						<prop name="ShowInSelector">0</prop>
						<prop name="ShowInTable">0</prop>
						<prop name="TableOrder">11</prop>
					</obj>
					<obj name="item" class="EndPtSampleTypePropertyType" version="1">
						<prop name="name">EndPt Sample Type</prop>
						<prop name="PropClass">GroupingSample</prop>
						<prop name="AnalysisClass">EndPtGenotyping</prop>
						<prop name="IsChannelProperty">0</prop>
						<prop name="SelectorOrder">12</prop>
						<prop name="ShowInSelector">0</prop>
						<prop name="ShowInTable">0</prop>
						<prop name="TableOrder">12</prop>
					</obj>
					<obj name="item" class="SamplePropType" version="1">
						<prop name="name">EndPt Genotype</prop>
						<prop name="PropClass">Genotype</prop>
						<prop name="AnalysisClass">EndPtGenotyping</prop>
						<prop name="IsChannelProperty">0</prop>
						<prop name="SelectorOrder">13</prop>
						<prop name="ShowInSelector">0</prop>
						<prop name="ShowInTable">0</prop>
						<prop name="TableOrder">13</prop>
					</obj>
					<obj name="item" class="SamplePropType" version="1">
						<prop name="name">Target Name</prop>
						<prop name="PropClass">TargetName</prop>
						<prop name="AnalysisClass">General</prop>
						<prop name="IsChannelProperty">1</prop>
						<prop name="SelectorOrder">14</prop>
						<prop name="ShowInSelector">0</prop>
						<prop name="ShowInTable">0</prop>
						<prop name="TableOrder">14</prop>
					</obj>
					<obj name="item" class="QuantSampleTypePropertyType" version="1">
						<prop name="name">Quantification Sample Type</prop>
						<prop name="PropClass">QuantSampleTypeProperty</prop>
						<prop name="AnalysisClass">Quantification Analysis</prop>
						<prop name="IsChannelProperty">1</prop>
						<prop name="SelectorOrder">15</prop>
						<prop name="ShowInSelector">0</prop>
						<prop name="ShowInTable">0</prop>
						<prop name="TableOrder">15</prop>
					</obj>
					<obj name="item" class="SamplePropType" version="1">
						<prop name="name">Concentration</prop>
						<prop name="PropClass">QuantConcProperty</prop>
						<prop name="AnalysisClass">Quantification Analysis</prop>
						<prop name="IsChannelProperty">1</prop>
						<prop name="SelectorOrder">16</prop>
						<prop name="ShowInSelector">0</prop>
						<prop name="ShowInTable">0</prop>
						<prop name="TableOrder">16</prop>
					</obj>
					<obj name="item" class="QuantCpType" version="1">
						<prop name="name">Cp Low</prop>
						<prop name="PropClass">QuantCpLowProp</prop>
						<prop name="AnalysisClass">Quantification Analysis</prop>
						<prop name="IsChannelProperty">1</prop>
						<prop name="SelectorOrder">17</prop>
						<prop name="ShowInSelector">0</prop>
						<prop name="ShowInTable">0</prop>
						<prop name="TableOrder">17</prop>
					</obj>
					<obj name="item" class="QuantCpType" version="1">
						<prop name="name">Cp High</prop>
						<prop name="PropClass">QuantCpHighProp</prop>
						<prop name="AnalysisClass">Quantification Analysis</prop>
						<prop name="IsChannelProperty">1</prop>
						<prop name="SelectorOrder">18</prop>
						<prop name="ShowInSelector">0</prop>
						<prop name="ShowInTable">0</prop>
						<prop name="TableOrder">18</prop>
					</obj>
					<obj name="item" class="GroupSampleTypePropertyType" version="1">
						<prop name="name">Melt Geno Sample Type</prop>
						<prop name="PropClass">GroupChannelTypeProp</prop>
						<prop name="AnalysisClass">Melt Geno</prop>
						<prop name="IsChannelProperty">1</prop>
						<prop name="SelectorOrder">19</prop>
						<prop name="ShowInSelector">0</prop>
						<prop name="ShowInTable">0</prop>
						<prop name="TableOrder">19</prop>
					</obj>
					<obj name="item" class="SamplePropType" version="1">
						<prop name="name">Melt Geno Genotype</prop>
						<prop name="PropClass">ChannelGenotype</prop>
						<prop name="AnalysisClass">Melt Geno</prop>
						<prop name="IsChannelProperty">1</prop>
						<prop name="SelectorOrder">20</prop>
						<prop name="ShowInSelector">0</prop>
						<prop name="ShowInTable">0</prop>
						<prop name="TableOrder">20</prop>
					</obj>
					<obj name="item" class="RQTargetPropertyType" version="1">
						<prop name="name">Target Type</prop>
						<prop name="PropClass">RQTargetProperty</prop>
						<prop name="AnalysisClass">Relative Quantification</prop>
						<prop name="IsChannelProperty">1</prop>
						<prop name="SelectorOrder">21</prop>
						<prop name="ShowInSelector">0</prop>
						<prop name="ShowInTable">0</prop>
						<prop name="TableOrder">21</prop>
					</obj>
					<obj name="item" class="RQSampleTargetPropertyType" version="1">
						<prop name="name">Combined Sample and Target Type</prop>
						<prop name="PropClass">RQSampleTargetProperty</prop>
						<prop name="AnalysisClass">Relative Quantification</prop>
						<prop name="IsChannelProperty">1</prop>
						<prop name="SelectorOrder">22</prop>
						<prop name="ShowInSelector">0</prop>
						<prop name="ShowInTable">0</prop>
						<prop name="TableOrder">22</prop>
					</obj>
					<obj name="item" class="SamplePropType" version="1">
						<prop name="name">Efficiency</prop>
						<prop name="PropClass">RQEffProp</prop>
						<prop name="AnalysisClass">Relative Quantification</prop>
						<prop name="IsChannelProperty">1</prop>
						<prop name="SelectorOrder">23</prop>
						<prop name="ShowInSelector">0</prop>
						<prop name="ShowInTable">0</prop>
						<prop name="TableOrder">23</prop>
					</obj>
					<obj name="item" class="GroupSampleTypePropertyTypeNoPos" version="1">
						<prop name="name">Scanning Sample Type</prop>
						<prop name="PropClass">GroupChannelTypeProp</prop>
						<prop name="AnalysisClass">Scanning</prop>
						<prop name="IsChannelProperty">1</prop>
						<prop name="SelectorOrder">24</prop>
						<prop name="ShowInSelector">0</prop>
						<prop name="ShowInTable">0</prop>
						<prop name="TableOrder">24</prop>
					</obj>
					<obj name="item" class="SamplePropType" version="1">
						<prop name="name">Scanning Genotype</prop>
						<prop name="PropClass">ChannelGenotype</prop>
						<prop name="AnalysisClass">Scanning</prop>
						<prop name="IsChannelProperty">1</prop>
						<prop name="SelectorOrder">25</prop>
						<prop name="ShowInSelector">0</prop>
						<prop name="ShowInTable">0</prop>
						<prop name="TableOrder">25</prop>
					</obj>
				</list>
			</obj>
			<obj name="SelectedChannels" class="TEMIntegerSet" version="1">
				<list name="Items" count="1">
					<prop name="Item">0</prop>
				</list>
			</obj>
			<obj name="AnalysisProperties" class="ExpPropList" version="1">
				<list name="emlist" count="3">
					<obj name="PropertyObject" class="EndptGenoExtExp" version="3">
						<prop name="PropertyTypeName">Endpt External Experiment</prop>
					</obj>
					<obj name="PropertyObject" class="RQExtRefProp" version="3">
						<prop name="PropertyTypeName">ExtRef</prop>
						<prop name="RefExpProg">-1</prop>
					</obj>
					<obj name="PropertyObject" class="QuantUnitsProp" version="3">
						<prop name="PropertyTypeName">Units</prop>
					</obj>
				</list>
			</obj>
			<obj name="SampleInfoList" class="SamplePropInfoList" version="1">
				<list name="emlist" count="96">
					<obj name="item" class="SamplePropInfo" version="1">
						<obj name="ChannelProperties" class="ChanPropList" version="2">
							<obj name="ChannelProperties" class="EMList" version="1">
								<list name="emlist" count="1">
									<obj name="item" class="PropertyList" version="1">
										<list name="emlist" count="12">
											<obj name="PropertyObject" class="RQSampleTargetProperty" version="4">
												<prop name="PropertyTypeName">Combined Sample and Target Type</prop>
												<prop name="Position">0</prop>
												<prop name="IsDefault">0</prop>
												<obj name="ChannelProp" class="ChannelProperty" version="1">
													<prop name="ChannelIdx">0</prop>
												</obj>
											</obj>
											<obj name="PropertyObject" class="QuantConcProperty" version="4">
												<prop name="PropertyTypeName">Concentration</prop>
												<prop name="Position">0</prop>
												<prop name="IsDefault">1</prop>
												<prop name="Concentration">0</prop>
												<obj name="ChannelProp" class="ChannelProperty" version="1">
													<prop name="ChannelIdx">0</prop>
												</obj>
												<prop name="ReadOnly">1</prop>
											</obj>
											<obj name="PropertyObject" class="QuantCpHighProp" version="4">
												<prop name="PropertyTypeName">Cp High</prop>
												<prop name="Position">0</prop>
												<prop name="IsDefault">1</prop>
												<prop name="CpRangeHigh">0</prop>
												<obj name="ChannelProp" class="ChannelProperty" version="1">
													<prop name="ChannelIdx">0</prop>
												</obj>
												<prop name="ReadOnly">1</prop>
											</obj>
											<obj name="PropertyObject" class="QuantCpLowProp" version="4">
												<prop name="PropertyTypeName">Cp Low</prop>
												<prop name="Position">0</prop>
												<prop name="IsDefault">1</prop>
												<prop name="CpRangeLow">0</prop>
												<obj name="ChannelProp" class="ChannelProperty" version="1">
													<prop name="ChannelIdx">0</prop>
												</obj>
												<prop name="ReadOnly">1</prop>
											</obj>
											<obj name="PropertyObject" class="RQEffProp" version="4">
												<prop name="PropertyTypeName">Efficiency</prop>
												<prop name="Position">0</prop>
												<prop name="IsDefault">1</prop>
												<prop name="Efficiency">2</prop>
												<obj name="ChannelProp" class="ChannelProperty" version="1">
													<prop name="ChannelIdx">0</prop>
												</obj>
											</obj>
											<obj name="PropertyObject" class="ChannelGenotype" version="4">
												<prop name="PropertyTypeName">Melt Geno Genotype</prop>
												<prop name="Position">0</prop>
												<prop name="IsDefault">1</prop>
												<prop name="ReadOnly">1</prop>
												<obj name="ChannelProp" class="ChannelProperty" version="1">
													<prop name="ChannelIdx">0</prop>
												</obj>
											</obj>
											<obj name="PropertyObject" class="GroupChannelTypeProp" version="4">
												<prop name="PropertyTypeName">Melt Geno Sample Type</prop>
												<prop name="Position">0</prop>
												<prop name="IsDefault">0</prop>
												<prop name="GroupSampleType">mstUnknown</prop>
												<obj name="ChannelProp" class="ChannelProperty" version="1">
													<prop name="ChannelIdx">0</prop>
												</obj>
											</obj>
											<obj name="PropertyObject" class="QuantSampleTypeProperty" version="4">
												<prop name="PropertyTypeName">Quantification Sample Type</prop>
												<prop name="Position">0</prop>
												<prop name="IsDefault">0</prop>
												<prop name="SampleType">qsUnknown</prop>
												<obj name="ChannelProp" class="ChannelProperty" version="1">
													<prop name="ChannelIdx">0</prop>
												</obj>
											</obj>
											<obj name="PropertyObject" class="ChannelGenotype" version="4">
												<prop name="PropertyTypeName">Scanning Genotype</prop>
												<prop name="Position">0</prop>
												<prop name="IsDefault">1</prop>
												<prop name="ReadOnly">1</prop>
												<obj name="ChannelProp" class="ChannelProperty" version="1">
													<prop name="ChannelIdx">0</prop>
												</obj>
											</obj>
											<obj name="PropertyObject" class="GroupChannelTypeProp" version="4">
												<prop name="PropertyTypeName">Scanning Sample Type</prop>
												<prop name="Position">0</prop>
												<prop name="IsDefault">0</prop>
												<prop name="GroupSampleType">mstUnknown</prop>
												<obj name="ChannelProp" class="ChannelProperty" version="1">
													<prop name="ChannelIdx">0</prop>
												</obj>
											</obj>
											<obj name="PropertyObject" class="TargetName" version="4">
												<prop name="PropertyTypeName">Target Name</prop>
												<prop name="Position">0</prop>
												<prop name="IsDefault">1</prop>
												<obj name="ChannelProp" class="ChannelProperty" version="1">
													<prop name="ChannelIdx">0</prop>
												</obj>
											</obj>
											<obj name="PropertyObject" class="RQTargetProperty" version="4">
												<prop name="PropertyTypeName">Target Type</prop>
												<prop name="Position">0</prop>
												<prop name="IsDefault">0</prop>
												<prop name="TargetType">dtNone</prop>
												<obj name="ChannelProp" class="ChannelProperty" version="1">
													<prop name="ChannelIdx">0</prop>
												</obj>
											</obj>
										</list>
									</obj>
								</list>
							</obj>
						</obj>
						<prop name="ChannelPropertyCount">1</prop>
						<prop name="ContainerPosition">0</prop>
						<prop name="HasSampleProperties">1</prop>
						<obj name="SampleProperties" class="PropertyList" version="1">
							<list name="emlist" count="14">
								<obj name="PropertyObject" class="SamplePrefColor" version="4">
									<prop name="PropertyTypeName">Color</prop>
									<prop name="Position">0</prop>
									<prop name="IsDefault">0</prop>
									<prop name="Color">$00FF8000</prop>
								</obj>
								<obj name="PropertyObject" class="DominantChannelProp" version="4">
									<prop name="PropertyTypeName">Dominant Channel</prop>
									<prop name="Position">0</prop>
									<prop name="IsDefault">0</prop>
									<prop name="DominantChannel">0</prop>
								</obj>
								<obj name="PropertyObject" class="Genotype" version="4">
									<prop name="PropertyTypeName">EndPt Genotype</prop>
									<prop name="Position">0</prop>
									<prop name="IsDefault">1</prop>
									<prop name="ReadOnly">1</prop>
								</obj>
								<obj name="PropertyObject" class="GroupingSample" version="4">
									<prop name="PropertyTypeName">EndPt Sample Type</prop>
									<prop name="Position">0</prop>
									<prop name="IsDefault">0</prop>
									<prop name="GroupSampleType">mstUnknown</prop>
								</obj>
								<obj name="PropertyObject" class="SamplePrefLineStyle" version="4">
									<prop name="PropertyTypeName">Line Style</prop>
									<prop name="Position">0</prop>
									<prop name="IsDefault">0</prop>
									<prop name="LineStyle">psSolid</prop>
								</obj>
								<obj name="PropertyObject" class="GenSampleEditNotes" version="4">
									<prop name="PropertyTypeName">Notes</prop>
									<prop name="Position">0</prop>
									<prop name="IsDefault">1</prop>
								</obj>
								<obj name="PropertyObject" class="SamplePrefPointStyle" version="4">
									<prop name="PropertyTypeName">Point Style</prop>
									<prop name="Position">0</prop>
									<prop name="IsDefault">0</prop>
									<prop name="PointStyle">psNothing</prop>
								</obj>
								<obj name="PropertyObject" class="GenSampleEditPosition" version="4">
									<prop name="PropertyTypeName">Position</prop>
									<prop name="Position">0</prop>
									<prop name="IsDefault">1</prop>
								</obj>
								<obj name="PropertyObject" class="GenSampleEditReplicate" version="4">
									<prop name="PropertyTypeName">Replicate of</prop>
									<prop name="Position">0</prop>
									<prop name="IsDefault">1</prop>
									<prop name="ReplicateOf">-1</prop>
								</obj>
								<obj name="PropertyObject" class="HTCSampleID" version="4">
									<prop name="PropertyTypeName">Sample ID</prop>
									<prop name="Position">0</prop>
									<prop name="IsDefault">1</prop>
								</obj>
								<obj name="PropertyObject" class="GenSampleEditName" version="4">
									<prop name="PropertyTypeName">Sample Name</prop>
									<prop name="Position">0</prop>
									<prop name="IsDefault">0</prop>
									<prop name="name">1614T</prop>
								</obj>
								<obj name="PropertyObject" class="HTCSamplePrepNotes" version="4">
									<prop name="PropertyTypeName">Sample Prep Notes</prop>
									<prop name="Position">0</prop>
									<prop name="IsDefault">1</prop>
								</obj>
								<obj name="PropertyObject" class="GenSampleEditSubset" version="4">
									<prop name="PropertyTypeName">Subsets</prop>
									<prop name="Position">0</prop>
									<prop name="IsDefault">1</prop>
								</obj>
								<obj name="PropertyObject" class="SamplePrefWidth" version="5">
									<prop name="PropertyTypeName">Width</prop>
									<prop name="Position">0</prop>
									<prop name="IsDefault">1</prop>
									<prop name="Width">1</prop>
								</obj>
							</list>
						</obj>
					</obj>
					<obj name="item" class="SamplePropInfo" version="1">
						<obj name="ChannelProperties" class="ChanPropList" version="2">
							<obj name="ChannelProperties" class="EMList" version="1">
								<list name="emlist" count="1">
									<obj name="item" class="PropertyList" version="1">
										<list name="emlist" count="12">
											<obj name="PropertyObject" class="RQSampleTargetProperty" version="4">
												<prop name="PropertyTypeName">Combined Sample and Target Type</prop>
												<prop name="Position">1</prop>
												<prop name="IsDefault">0</prop>
												<obj name="ChannelProp" class="ChannelProperty" version="1">
													<prop name="ChannelIdx">0</prop>
												</obj>
											</obj>
											<obj name="PropertyObject" class="QuantConcProperty" version="4">
												<prop name="PropertyTypeName">Concentration</prop>
												<prop name="Position">1</prop>
												<prop name="IsDefault">1</prop>
												<prop name="Concentration">0</prop>
												<obj name="ChannelProp" class="ChannelProperty" version="1">
													<prop name="ChannelIdx">0</prop>
												</obj>
												<prop name="ReadOnly">1</prop>
											</obj>
											<obj name="PropertyObject" class="QuantCpHighProp" version="4">
												<prop name="PropertyTypeName">Cp High</prop>
												<prop name="Position">1</prop>
												<prop name="IsDefault">1</prop>
												<prop name="CpRangeHigh">0</prop>
												<obj name="ChannelProp" class="ChannelProperty" version="1">
													<prop name="ChannelIdx">0</prop>
												</obj>
												<prop name="ReadOnly">1</prop>
											</obj>
											<obj name="PropertyObject" class="QuantCpLowProp" version="4">
												<prop name="PropertyTypeName">Cp Low</prop>
												<prop name="Position">1</prop>
												<prop name="IsDefault">1</prop>
												<prop name="CpRangeLow">0</prop>
												<obj name="ChannelProp" class="ChannelProperty" version="1">
													<prop name="ChannelIdx">0</prop>
												</obj>
												<prop name="ReadOnly">1</prop>
											</obj>
											<obj name="PropertyObject" class="RQEffProp" version="4">
												<prop name="PropertyTypeName">Efficiency</prop>
												<prop name="Position">1</prop>
												<prop name="IsDefault">1</prop>
												<prop name="Efficiency">2</prop>
												<obj name="ChannelProp" class="ChannelProperty" version="1">
													<prop name="ChannelIdx">0</prop>
												</obj>
											</obj>
											<obj name="PropertyObject" class="ChannelGenotype" version="4">
												<prop name="PropertyTypeName">Melt Geno Genotype</prop>
												<prop name="Position">1</prop>
												<prop name="IsDefault">1</prop>
												<prop name="ReadOnly">1</prop>
												<obj name="ChannelProp" class="ChannelProperty" version="1">
													<prop name="ChannelIdx">0</prop>
												</obj>
											</obj>
											<obj name="PropertyObject" class="GroupChannelTypeProp" version="4">
												<prop name="PropertyTypeName">Melt Geno Sample Type</prop>
												<prop name="Position">1</prop>
												<prop name="IsDefault">0</prop>
												<prop name="GroupSampleType">mstUnknown</prop>
												<obj name="ChannelProp" class="ChannelProperty" version="1">
													<prop name="ChannelIdx">0</prop>
												</obj>
											</obj>
											<obj name="PropertyObject" class="QuantSampleTypeProperty" version="4">
												<prop name="PropertyTypeName">Quantification Sample Type</prop>
												<prop name="Position">1</prop>
												<prop name="IsDefault">0</prop>
												<prop name="SampleType">qsUnknown</prop>
												<obj name="ChannelProp" class="ChannelProperty" version="1">
													<prop name="ChannelIdx">0</prop>
												</obj>
											</obj>
											<obj name="PropertyObject" class="ChannelGenotype" version="4">
												<prop name="PropertyTypeName">Scanning Genotype</prop>
												<prop name="Position">1</prop>
												<prop name="IsDefault">1</prop>
												<prop name="ReadOnly">1</prop>
												<obj name="ChannelProp" class="ChannelProperty" version="1">
													<prop name="ChannelIdx">0</prop>
												</obj>
											</obj>
											<obj name="PropertyObject" class="GroupChannelTypeProp" version="4">
												<prop name="PropertyTypeName">Scanning Sample Type</prop>
												<prop name="Position">1</prop>
												<prop name="IsDefault">0</prop>
												<prop name="GroupSampleType">mstUnknown</prop>
												<obj name="ChannelProp" class="ChannelProperty" version="1">
													<prop name="ChannelIdx">0</prop>
												</obj>
											</obj>
											<obj name="PropertyObject" class="TargetName" version="4">
												<prop name="PropertyTypeName">Target Name</prop>
												<prop name="Position">1</prop>
												<prop name="IsDefault">1</prop>
												<obj name="ChannelProp" class="ChannelProperty" version="1">
													<prop name="ChannelIdx">0</prop>
												</obj>
											</obj>
											<obj name="PropertyObject" class="RQTargetProperty" version="4">
												<prop name="PropertyTypeName">Target Type</prop>
												<prop name="Position">1</prop>
												<prop name="IsDefault">0</prop>
												<prop name="TargetType">dtNone</prop>
												<obj name="ChannelProp" class="ChannelProperty" version="1">
													<prop name="ChannelIdx">0</prop>
												</obj>
											</obj>
										</list>
									</obj>
								</list>
							</obj>
						</obj>
						<prop name="ChannelPropertyCount">1</prop>
						<prop name="ContainerPosition">1</prop>
						<prop name="HasSampleProperties">1</prop>
						<obj name="SampleProperties" class="PropertyList" version="1">
							<list name="emlist" count="14">
								<obj name="PropertyObject" class="SamplePrefColor" version="4">
									<prop name="PropertyTypeName">Color</prop>
									<prop name="Position">1</prop>
									<prop name="IsDefault">0</prop>
									<prop name="Color">clRed</prop>
								</obj>
								<obj name="PropertyObject" class="DominantChannelProp" version="4">
									<prop name="PropertyTypeName">Dominant Channel</prop>
									<prop name="Position">1</prop>
									<prop name="IsDefault">0</prop>
									<prop name="DominantChannel">0</prop>
								</obj>
								<obj name="PropertyObject" class="Genotype" version="4">
									<prop name="PropertyTypeName">EndPt Genotype</prop>
									<prop name="Position">1</prop>
									<prop name="IsDefault">1</prop>
									<prop name="ReadOnly">1</prop>
								</obj>
								<obj name="PropertyObject" class="GroupingSample" version="4">
									<prop name="PropertyTypeName">EndPt Sample Type</prop>
									<prop name="Position">1</prop>
									<prop name="IsDefault">0</prop>
									<prop name="GroupSampleType">mstUnknown</prop>
								</obj>
								<obj name="PropertyObject" class="SamplePrefLineStyle" version="4">
									<prop name="PropertyTypeName">Line Style</prop>
									<prop name="Position">1</prop>
									<prop name="IsDefault">0</prop>
									<prop name="LineStyle">psSolid</prop>
								</obj>
								<obj name="PropertyObject" class="GenSampleEditNotes" version="4">
									<prop name="PropertyTypeName">Notes</prop>
									<prop name="Position">1</prop>
									<prop name="IsDefault">1</prop>
								</obj>
								<obj name="PropertyObject" class="SamplePrefPointStyle" version="4">
									<prop name="PropertyTypeName">Point Style</prop>
									<prop name="Position">1</prop>
									<prop name="IsDefault">0</prop>
									<prop name="PointStyle">psNothing</prop>
								</obj>
								<obj name="PropertyObject" class="GenSampleEditPosition" version="4">
									<prop name="PropertyTypeName">Position</prop>
									<prop name="Position">1</prop>
									<prop name="IsDefault">1</prop>
								</obj>
								<obj name="PropertyObject" class="GenSampleEditReplicate" version="4">
									<prop name="PropertyTypeName">Replicate of</prop>
									<prop name="Position">1</prop>
									<prop name="IsDefault">1</prop>
									<prop name="ReplicateOf">-1</prop>
								</obj>
								<obj name="PropertyObject" class="HTCSampleID" version="4">
									<prop name="PropertyTypeName">Sample ID</prop>
									<prop name="Position">1</prop>
									<prop name="IsDefault">1</prop>
								</obj>
								<obj name="PropertyObject" class="GenSampleEditName" version="4">
									<prop name="PropertyTypeName">Sample Name</prop>
									<prop name="Position">1</prop>
									<prop name="IsDefault">0</prop>
									<prop name="name">1614T</prop>
								</obj>
								<obj name="PropertyObject" class="HTCSamplePrepNotes" version="4">
									<prop name="PropertyTypeName">Sample Prep Notes</prop>
									<prop name="Position">1</prop>
									<prop name="IsDefault">1</prop>
								</obj>
								<obj name="PropertyObject" class="GenSampleEditSubset" version="4">
									<prop name="PropertyTypeName">Subsets</prop>
									<prop name="Position">1</prop>
									<prop name="IsDefault">1</prop>
								</obj>
								<obj name="PropertyObject" class="SamplePrefWidth" version="5">
									<prop name="PropertyTypeName">Width</prop>
									<prop name="Position">1</prop>
									<prop name="IsDefault">1</prop>
									<prop name="Width">1</prop>
								</obj>
							</list>
						</obj>
					</obj>
					<obj name="item" class="SamplePropInfo" version="1">
						<obj name="ChannelProperties" class="ChanPropList" version="2">
							<obj name="ChannelProperties" class="EMList" version="1">
								<list name="emlist" count="1">
									<obj name="item" class="PropertyList" version="1">
										<list name="emlist" count="12">
											<obj name="PropertyObject" class="RQSampleTargetProperty" version="4">
												<prop name="PropertyTypeName">Combined Sample and Target Type</prop>
												<prop name="Position">2</prop>
												<prop name="IsDefault">0</prop>
												<obj name="ChannelProp" class="ChannelProperty" version="1">
													<prop name="ChannelIdx">0</prop>
												</obj>
											</obj>
											<obj name="PropertyObject" class="QuantConcProperty" version="4">
												<prop name="PropertyTypeName">Concentration</prop>
												<prop name="Position">2</prop>
												<prop name="IsDefault">1</prop>
												<prop name="Concentration">0</prop>
												<obj name="ChannelProp" class="ChannelProperty" version="1">
													<prop name="ChannelIdx">0</prop>
												</obj>
												<prop name="ReadOnly">1</prop>
											</obj>
											<obj name="PropertyObject" class="QuantCpHighProp" version="4">
												<prop name="PropertyTypeName">Cp High</prop>
												<prop name="Position">2</prop>
												<prop name="IsDefault">1</prop>
												<prop name="CpRangeHigh">0</prop>
												<obj name="ChannelProp" class="ChannelProperty" version="1">
													<prop name="ChannelIdx">0</prop>
												</obj>
												<prop name="ReadOnly">1</prop>
											</obj>
											<obj name="PropertyObject" class="QuantCpLowProp" version="4">
												<prop name="PropertyTypeName">Cp Low</prop>
												<prop name="Position">2</prop>
												<prop name="IsDefault">1</prop>
												<prop name="CpRangeLow">0</prop>
												<obj name="ChannelProp" class="ChannelProperty" version="1">
													<prop name="ChannelIdx">0</prop>
												</obj>
												<prop name="ReadOnly">1</prop>
											</obj>
											<obj name="PropertyObject" class="RQEffProp" version="4">
												<prop name="PropertyTypeName">Efficiency</prop>
												<prop name="Position">2</prop>
												<prop name="IsDefault">1</prop>
												<prop name="Efficiency">2</prop>
												<obj name="ChannelProp" class="ChannelProperty" version="1">
													<prop name="ChannelIdx">0</prop>
												</obj>
											</obj>
											<obj name="PropertyObject" class="ChannelGenotype" version="4">
												<prop name="PropertyTypeName">Melt Geno Genotype</prop>
												<prop name="Position">2</prop>
												<prop name="IsDefault">1</prop>
												<prop name="ReadOnly">1</prop>
												<obj name="ChannelProp" class="ChannelProperty" version="1">
													<prop name="ChannelIdx">0</prop>
												</obj>
											</obj>
											<obj name="PropertyObject" class="GroupChannelTypeProp" version="4">
												<prop name="PropertyTypeName">Melt Geno Sample Type</prop>
												<prop name="Position">2</prop>
												<prop name="IsDefault">0</prop>
												<prop name="GroupSampleType">mstUnknown</prop>
												<obj name="ChannelProp" class="ChannelProperty" version="1">
													<prop name="ChannelIdx">0</prop>
												</obj>
											</obj>
											<obj name="PropertyObject" class="QuantSampleTypeProperty" version="4">
												<prop name="PropertyTypeName">Quantification Sample Type</prop>
												<prop name="Position">2</prop>
												<prop name="IsDefault">0</prop>
												<prop name="SampleType">qsUnknown</prop>
												<obj name="ChannelProp" class="ChannelProperty" version="1">
													<prop name="ChannelIdx">0</prop>
												</obj>
											</obj>
											<obj name="PropertyObject" class="ChannelGenotype" version="4">
												<prop name="PropertyTypeName">Scanning Genotype</prop>
												<prop name="Position">2</prop>
												<prop name="IsDefault">1</prop>
												<prop name="ReadOnly">1</prop>
												<obj name="ChannelProp" class="ChannelProperty" version="1">
													<prop name="ChannelIdx">0</prop>
												</obj>
											</obj>
											<obj name="PropertyObject" class="GroupChannelTypeProp" version="4">
												<prop name="PropertyTypeName">Scanning Sample Type</prop>
												<prop name="Position">2</prop>
												<prop name="IsDefault">0</prop>
												<prop name="GroupSampleType">mstUnknown</prop>
												<obj name="ChannelProp" class="ChannelProperty" version="1">
													<prop name="ChannelIdx">0</prop>
												</obj>
											</obj>
											<obj name="PropertyObject" class="TargetName" version="4">
												<prop name="PropertyTypeName">Target Name</prop>
												<prop name="Position">2</prop>
												<prop name="IsDefault">1</prop>
												<obj name="ChannelProp" class="ChannelProperty" version="1">
													<prop name="ChannelIdx">0</prop>
												</obj>
											</obj>
											<obj name="PropertyObject" class="RQTargetProperty" version="4">
												<prop name="PropertyTypeName">Target Type</prop>
												<prop name="Position">2</prop>
												<prop name="IsDefault">0</prop>
												<prop name="TargetType">dtNone</prop>
												<obj name="ChannelProp" class="ChannelProperty" version="1">
													<prop name="ChannelIdx">0</prop>
												</obj>
											</obj>
										</list>
									</obj>
								</list>
							</obj>
						</obj>
						<prop name="ChannelPropertyCount">1</prop>
						<prop name="ContainerPosition">2</prop>
						<prop name="HasSampleProperties">1</prop>
						<obj name="SampleProperties" class="PropertyList" version="1">
							<list name="emlist" count="14">
								<obj name="PropertyObject" class="SamplePrefColor" version="4">
									<prop name="PropertyTypeName">Color</prop>
									<prop name="Position">2</prop>
									<prop name="IsDefault">0</prop>
									<prop name="Color">$0030D700</prop>
								</obj>
								<obj name="PropertyObject" class="DominantChannelProp" version="4">
									<prop name="PropertyTypeName">Dominant Channel</prop>
									<prop name="Position">2</prop>
									<prop name="IsDefault">0</prop>
									<prop name="DominantChannel">0</prop>
								</obj>
								<obj name="PropertyObject" class="Genotype" version="4">
									<prop name="PropertyTypeName">EndPt Genotype</prop>
									<prop name="Position">2</prop>
									<prop name="IsDefault">1</prop>
									<prop name="ReadOnly">1</prop>
								</obj>
								<obj name="PropertyObject" class="GroupingSample" version="4">
									<prop name="PropertyTypeName">EndPt Sample Type</prop>
									<prop name="Position">2</prop>
									<prop name="IsDefault">0</prop>
									<prop name="GroupSampleType">mstUnknown</prop>
								</obj>
								<obj name="PropertyObject" class="SamplePrefLineStyle" version="4">
									<prop name="PropertyTypeName">Line Style</prop>
									<prop name="Position">2</prop>
									<prop name="IsDefault">0</prop>
									<prop name="LineStyle">psSolid</prop>
								</obj>
								<obj name="PropertyObject" class="GenSampleEditNotes" version="4">
									<prop name="PropertyTypeName">Notes</prop>
									<prop name="Position">2</prop>
									<prop name="IsDefault">1</prop>
								</obj>
								<obj name="PropertyObject" class="SamplePrefPointStyle" version="4">
									<prop name="PropertyTypeName">Point Style</prop>
									<prop name="Position">2</prop>
									<prop name="IsDefault">0</prop>
									<prop name="PointStyle">psNothing</prop>
								</obj>
								<obj name="PropertyObject" class="GenSampleEditPosition" version="4">
									<prop name="PropertyTypeName">Position</prop>
									<prop name="Position">2</prop>
									<prop name="IsDefault">1</prop>
								</obj>
								<obj name="PropertyObject" class="GenSampleEditReplicate" version="4">
									<prop name="PropertyTypeName">Replicate of</prop>
									<prop name="Position">2</prop>
									<prop name="IsDefault">1</prop>
									<prop name="ReplicateOf">-1</prop>
								</obj>
								<obj name="PropertyObject" class="HTCSampleID" version="4">
									<prop name="PropertyTypeName">Sample ID</prop>
									<prop name="Position">2</prop>
									<prop name="IsDefault">1</prop>
								</obj>
								<obj name="PropertyObject" class="GenSampleEditName" version="4">
									<prop name="PropertyTypeName">Sample Name</prop>
									<prop name="Position">2</prop>
									<prop name="IsDefault">0</prop>
									<prop name="name">1614T</prop>
								</obj>
								<obj name="PropertyObject" class="HTCSamplePrepNotes" version="4">
									<prop name="PropertyTypeName">Sample Prep Notes</prop>
									<prop name="Position">2</prop>
									<prop name="IsDefault">1</prop>
								</obj>
								<obj name="PropertyObject" class="GenSampleEditSubset" version="4">
									<prop name="PropertyTypeName">Subsets</prop>
									<prop name="Position">2</prop>
									<prop name="IsDefault">1</prop>
								</obj>
								<obj name="PropertyObject" class="SamplePrefWidth" version="5">
									<prop name="PropertyTypeName">Width</prop>
									<prop name="Position">2</prop>
									<prop name="IsDefault">1</prop>
									<prop name="Width">1</prop>
								</obj>
							</list>
						</obj>
					</obj>
					<obj name="item" class="SamplePropInfo" version="1">
						<obj name="ChannelProperties" class="ChanPropList" version="2">
							<obj name="ChannelProperties" class="EMList" version="1">
								<list name="emlist" count="1">
									<obj name="item" class="PropertyList" version="1">
										<list name="emlist" count="12">
											<obj name="PropertyObject" class="RQSampleTargetProperty" version="4">
												<prop name="PropertyTypeName">Combined Sample and Target Type</prop>
												<prop name="Position">3</prop>
												<prop name="IsDefault">0</prop>
												<obj name="ChannelProp" class="ChannelProperty" version="1">
													<prop name="ChannelIdx">0</prop>
												</obj>
											</obj>
											<obj name="PropertyObject" class="QuantConcProperty" version="4">
												<prop name="PropertyTypeName">Concentration</prop>
												<prop name="Position">3</prop>
												<prop name="IsDefault">1</prop>
												<prop name="Concentration">0</prop>
												<obj name="ChannelProp" class="ChannelProperty" version="1">
													<prop name="ChannelIdx">0</prop>
												</obj>
												<prop name="ReadOnly">1</prop>
											</obj>
											<obj name="PropertyObject" class="QuantCpHighProp" version="4">
												<prop name="PropertyTypeName">Cp High</prop>
												<prop name="Position">3</prop>
												<prop name="IsDefault">1</prop>
												<prop name="CpRangeHigh">0</prop>
												<obj name="ChannelProp" class="ChannelProperty" version="1">
													<prop name="ChannelIdx">0</prop>
												</obj>
												<prop name="ReadOnly">1</prop>
											</obj>
											<obj name="PropertyObject" class="QuantCpLowProp" version="4">
												<prop name="PropertyTypeName">Cp Low</prop>
												<prop name="Position">3</prop>
												<prop name="IsDefault">1</prop>
												<prop name="CpRangeLow">0</prop>
												<obj name="ChannelProp" class="ChannelProperty" version="1">
													<prop name="ChannelIdx">0</prop>
												</obj>
												<prop name="ReadOnly">1</prop>
											</obj>
											<obj name="PropertyObject" class="RQEffProp" version="4">
												<prop name="PropertyTypeName">Efficiency</prop>
												<prop name="Position">3</prop>
												<prop name="IsDefault">1</prop>
												<prop name="Efficiency">2</prop>
												<obj name="ChannelProp" class="ChannelProperty" version="1">
													<prop name="ChannelIdx">0</prop>
												</obj>
											</obj>
											<obj name="PropertyObject" class="ChannelGenotype" version="4">
												<prop name="PropertyTypeName">Melt Geno Genotype</prop>
												<prop name="Position">3</prop>
												<prop name="IsDefault">1</prop>
												<prop name="ReadOnly">1</prop>
												<obj name="ChannelProp" class="ChannelProperty" version="1">
													<prop name="ChannelIdx">0</prop>
												</obj>
											</obj>
											<obj name="PropertyObject" class="GroupChannelTypeProp" version="4">
												<prop name="PropertyTypeName">Melt Geno Sample Type</prop>
												<prop name="Position">3</prop>
												<prop name="IsDefault">0</prop>
												<prop name="GroupSampleType">mstUnknown</prop>
												<obj name="ChannelProp" class="ChannelProperty" version="1">
													<prop name="ChannelIdx">0</prop>
												</obj>
											</obj>
											<obj name="PropertyObject" class="QuantSampleTypeProperty" version="4">
												<prop name="PropertyTypeName">Quantification Sample Type</prop>
												<prop name="Position">3</prop>
												<prop name="IsDefault">0</prop>
												<prop name="SampleType">qsUnknown</prop>
												<obj name="ChannelProp" class="ChannelProperty" version="1">
													<prop name="ChannelIdx">0</prop>
												</obj>
											</obj>
											<obj name="PropertyObject" class="ChannelGenotype" version="4">
												<prop name="PropertyTypeName">Scanning Genotype</prop>
												<prop name="Position">3</prop>
												<prop name="IsDefault">1</prop>
												<prop name="ReadOnly">1</prop>
												<obj name="ChannelProp" class="ChannelProperty" version="1">
													<prop name="ChannelIdx">0</prop>
												</obj>
											</obj>
											<obj name="PropertyObject" class="GroupChannelTypeProp" version="4">
												<prop name="PropertyTypeName">Scanning Sample Type</prop>
												<prop name="Position">3</prop>
												<prop name="IsDefault">0</prop>
												<prop name="GroupSampleType">mstUnknown</prop>
												<obj name="ChannelProp" class="ChannelProperty" version="1">
													<prop name="ChannelIdx">0</prop>
												</obj>
											</obj>
											<obj name="PropertyObject" class="TargetName" version="4">
												<prop name="PropertyTypeName">Target Name</prop>
												<prop name="Position">3</prop>
												<prop name="IsDefault">1</prop>
												<obj name="ChannelProp" class="ChannelProperty" version="1">
													<prop name="ChannelIdx">0</prop>
												</obj>
											</obj>
											<obj name="PropertyObject" class="RQTargetProperty" version="4">
												<prop name="PropertyTypeName">Target Type</prop>
												<prop name="Position">3</prop>
												<prop name="IsDefault">0</prop>
												<prop name="TargetType">dtNone</prop>
												<obj name="ChannelProp" class="ChannelProperty" version="1">
													<prop name="ChannelIdx">0</prop>
												</obj>
											</obj>
										</list>
									</obj>
								</list>
							</obj>
						</obj>
						<prop name="ChannelPropertyCount">1</prop>
						<prop name="ContainerPosition">3</prop>
						<prop name="HasSampleProperties">1</prop>
						<obj name="SampleProperties" class="PropertyList" version="1">
							<list name="emlist" count="14">
								<obj name="PropertyObject" class="SamplePrefColor" version="4">
									<prop name="PropertyTypeName">Color</prop>
									<prop name="Position">3</prop>
									<prop name="IsDefault">0</prop>
									<prop name="Color">clFuchsia</prop>
								</obj>
								<obj name="PropertyObject" class="DominantChannelProp" version="4">
									<prop name="PropertyTypeName">Dominant Channel</prop>
									<prop name="Position">3</prop>
									<prop name="IsDefault">0</prop>
									<prop name="DominantChannel">0</prop>
								</obj>
								<obj name="PropertyObject" class="Genotype" version="4">
									<prop name="PropertyTypeName">EndPt Genotype</prop>
									<prop name="Position">3</prop>
									<prop name="IsDefault">1</prop>
									<prop name="ReadOnly">1</prop>
								</obj>
								<obj name="PropertyObject" class="GroupingSample" version="4">
									<prop name="PropertyTypeName">EndPt Sample Type</prop>
									<prop name="Position">3</prop>
									<prop name="IsDefault">0</prop>
									<prop name="GroupSampleType">mstUnknown</prop>
								</obj>
								<obj name="PropertyObject" class="SamplePrefLineStyle" version="4">
									<prop name="PropertyTypeName">Line Style</prop>
									<prop name="Position">3</prop>
									<prop name="IsDefault">0</prop>
									<prop name="LineStyle">psSolid</prop>
								</obj>
								<obj name="PropertyObject" class="GenSampleEditNotes" version="4">
									<prop name="PropertyTypeName">Notes</prop>
									<prop name="Position">3</prop>
									<prop name="IsDefault">1</prop>
								</obj>
								<obj name="PropertyObject" class="SamplePrefPointStyle" version="4">
									<prop name="PropertyTypeName">Point Style</prop>
									<prop name="Position">3</prop>
									<prop name="IsDefault">0</prop>
									<prop name="PointStyle">psNothing</prop>
								</obj>
								<obj name="PropertyObject" class="GenSampleEditPosition" version="4">
									<prop name="PropertyTypeName">Position</prop>
									<prop name="Position">3</prop>
									<prop name="IsDefault">1</prop>
								</obj>
								<obj name="PropertyObject" class="GenSampleEditReplicate" version="4">
									<prop name="PropertyTypeName">Replicate of</prop>
									<prop name="Position">3</prop>
									<prop name="IsDefault">1</prop>
									<prop name="ReplicateOf">-1</prop>
								</obj>
								<obj name="PropertyObject" class="HTCSampleID" version="4">
									<prop name="PropertyTypeName">Sample ID</prop>
									<prop name="Position">3</prop>
									<prop name="IsDefault">1</prop>
								</obj>
								<obj name="PropertyObject" class="GenSampleEditName" version="4">
									<prop name="PropertyTypeName">Sample Name</prop>
									<prop name="Position">3</prop>
									<prop name="IsDefault">0</prop>
									<prop name="name">1544T</prop>
								</obj>
								<obj name="PropertyObject" class="HTCSamplePrepNotes" version="4">
									<prop name="PropertyTypeName">Sample Prep Notes</prop>
									<prop name="Position">3</prop>
									<prop name="IsDefault">1</prop>
								</obj>
								<obj name="PropertyObject" class="GenSampleEditSubset" version="4">
									<prop name="PropertyTypeName">Subsets</prop>
									<prop name="Position">3</prop>
									<prop name="IsDefault">1</prop>
								</obj>
								<obj name="PropertyObject" class="SamplePrefWidth" version="5">
									<prop name="PropertyTypeName">Width</prop>
									<prop name="Position">3</prop>
									<prop name="IsDefault">1</prop>
									<prop name="Width">1</prop>
								</obj>
							</list>
						</obj>
					</obj>
					<obj name="item" class="SamplePropInfo" version="1">
						<obj name="ChannelProperties" class="ChanPropList" version="2">
							<obj name="ChannelProperties" class="EMList" version="1">
								<list name="emlist" count="1">
									<obj name="item" class="PropertyList" version="1">
										<list name="emlist" count="12">
											<obj name="PropertyObject" class="RQSampleTargetProperty" version="4">
												<prop name="PropertyTypeName">Combined Sample and Target Type</prop>
												<prop name="Position">4</prop>
												<prop name="IsDefault">0</prop>
												<obj name="ChannelProp" class="ChannelProperty" version="1">
													<prop name="ChannelIdx">0</prop>
												</obj>
											</obj>
											<obj name="PropertyObject" class="QuantConcProperty" version="4">
												<prop name="PropertyTypeName">Concentration</prop>
												<prop name="Position">4</prop>
												<prop name="IsDefault">1</prop>
												<prop name="Concentration">0</prop>
												<obj name="ChannelProp" class="ChannelProperty" version="1">
													<prop name="ChannelIdx">0</prop>
												</obj>
												<prop name="ReadOnly">1</prop>
											</obj>
											<obj name="PropertyObject" class="QuantCpHighProp" version="4">
												<prop name="PropertyTypeName">Cp High</prop>
												<prop name="Position">4</prop>
												<prop name="IsDefault">1</prop>
												<prop name="CpRangeHigh">0</prop>
												<obj name="ChannelProp" class="ChannelProperty" version="1">
													<prop name="ChannelIdx">0</prop>
												</obj>
												<prop name="ReadOnly">1</prop>
											</obj>
											<obj name="PropertyObject" class="QuantCpLowProp" version="4">
												<prop name="PropertyTypeName">Cp Low</prop>
												<prop name="Position">4</prop>
												<prop name="IsDefault">1</prop>
												<prop name="CpRangeLow">0</prop>
												<obj name="ChannelProp" class="ChannelProperty" version="1">
													<prop name="ChannelIdx">0</prop>
												</obj>
												<prop name="ReadOnly">1</prop>
											</obj>
											<obj name="PropertyObject" class="RQEffProp" version="4">
												<prop name="PropertyTypeName">Efficiency</prop>
												<prop name="Position">4</prop>
												<prop name="IsDefault">1</prop>
												<prop name="Efficiency">2</prop>
												<obj name="ChannelProp" class="ChannelProperty" version="1">
													<prop name="ChannelIdx">0</prop>
												</obj>
											</obj>
											<obj name="PropertyObject" class="ChannelGenotype" version="4">
												<prop name="PropertyTypeName">Melt Geno Genotype</prop>
												<prop name="Position">4</prop>
												<prop name="IsDefault">1</prop>
												<prop name="ReadOnly">1</prop>
												<obj name="ChannelProp" class="ChannelProperty" version="1">
													<prop name="ChannelIdx">0</prop>
												</obj>
											</obj>
											<obj name="PropertyObject" class="GroupChannelTypeProp" version="4">
												<prop name="PropertyTypeName">Melt Geno Sample Type</prop>
												<prop name="Position">4</prop>
												<prop name="IsDefault">0</prop>
												<prop name="GroupSampleType">mstUnknown</prop>
												<obj name="ChannelProp" class="ChannelProperty" version="1">
													<prop name="ChannelIdx">0</prop>
												</obj>
											</obj>
											<obj name="PropertyObject" class="QuantSampleTypeProperty" version="4">
												<prop name="PropertyTypeName">Quantification Sample Type</prop>
												<prop name="Position">4</prop>
												<prop name="IsDefault">0</prop>
												<prop name="SampleType">qsUnknown</prop>
												<obj name="ChannelProp" class="ChannelProperty" version="1">
													<prop name="ChannelIdx">0</prop>
												</obj>
											</obj>
											<obj name="PropertyObject" class="ChannelGenotype" version="4">
												<prop name="PropertyTypeName">Scanning Genotype</prop>
												<prop name="Position">4</prop>
												<prop name="IsDefault">1</prop>
												<prop name="ReadOnly">1</prop>
												<obj name="ChannelProp" class="ChannelProperty" version="1">
													<prop name="ChannelIdx">0</prop>
												</obj>
											</obj>
											<obj name="PropertyObject" class="GroupChannelTypeProp" version="4">
												<prop name="PropertyTypeName">Scanning Sample Type</prop>
												<prop name="Position">4</prop>
												<prop name="IsDefault">0</prop>
												<prop name="GroupSampleType">mstUnknown</prop>
												<obj name="ChannelProp" class="ChannelProperty" version="1">
													<prop name="ChannelIdx">0</prop>
												</obj>
											</obj>
											<obj name="PropertyObject" class="TargetName" version="4">
												<prop name="PropertyTypeName">Target Name</prop>
												<prop name="Position">4</prop>
												<prop name="IsDefault">1</prop>
												<obj name="ChannelProp" class="ChannelProperty" version="1">
													<prop name="ChannelIdx">0</prop>
												</obj>
											</obj>
											<obj name="PropertyObject" class="RQTargetProperty" version="4">
												<prop name="PropertyTypeName">Target Type</prop>
												<prop name="Position">4</prop>
												<prop name="IsDefault">0</prop>
												<prop name="TargetType">dtNone</prop>
												<obj name="ChannelProp" class="ChannelProperty" version="1">
													<prop name="ChannelIdx">0</prop>
												</obj>
											</obj>
										</list>
									</obj>
								</list>
							</obj>
						</obj>
						<prop name="ChannelPropertyCount">1</prop>
						<prop name="ContainerPosition">4</prop>
						<prop name="HasSampleProperties">1</prop>
						<obj name="SampleProperties" class="PropertyList" version="1">
							<list name="emlist" count="14">
								<obj name="PropertyObject" class="SamplePrefColor" version="4">
									<prop name="PropertyTypeName">Color</prop>
									<prop name="Position">4</prop>
									<prop name="IsDefault">0</prop>
									<prop name="Color">clGray</prop>
								</obj>
								<obj name="PropertyObject" class="DominantChannelProp" version="4">
									<prop name="PropertyTypeName">Dominant Channel</prop>
									<prop name="Position">4</prop>
									<prop name="IsDefault">0</prop>
									<prop name="DominantChannel">0</prop>
								</obj>
								<obj name="PropertyObject" class="Genotype" version="4">
									<prop name="PropertyTypeName">EndPt Genotype</prop>
									<prop name="Position">4</prop>
									<prop name="IsDefault">1</prop>
									<prop name="ReadOnly">1</prop>
								</obj>
								<obj name="PropertyObject" class="GroupingSample" version="4">
									<prop name="PropertyTypeName">EndPt Sample Type</prop>
									<prop name="Position">4</prop>
									<prop name="IsDefault">0</prop>
									<prop name="GroupSampleType">mstUnknown</prop>
								</obj>
								<obj name="PropertyObject" class="SamplePrefLineStyle" version="4">
									<prop name="PropertyTypeName">Line Style</prop>
									<prop name="Position">4</prop>
									<prop name="IsDefault">0</prop>
									<prop name="LineStyle">psSolid</prop>
								</obj>
								<obj name="PropertyObject" class="GenSampleEditNotes" version="4">
									<prop name="PropertyTypeName">Notes</prop>
									<prop name="Position">4</prop>
									<prop name="IsDefault">1</prop>
								</obj>
								<obj name="PropertyObject" class="SamplePrefPointStyle" version="4">
									<prop name="PropertyTypeName">Point Style</prop>
									<prop name="Position">4</prop>
									<prop name="IsDefault">0</prop>
									<prop name="PointStyle">psNothing</prop>
								</obj>
								<obj name="PropertyObject" class="GenSampleEditPosition" version="4">
									<prop name="PropertyTypeName">Position</prop>
									<prop name="Position">4</prop>
									<prop name="IsDefault">1</prop>
								</obj>
								<obj name="PropertyObject" class="GenSampleEditReplicate" version="4">
									<prop name="PropertyTypeName">Replicate of</prop>
									<prop name="Position">4</prop>
									<prop name="IsDefault">1</prop>
									<prop name="ReplicateOf">-1</prop>
								</obj>
								<obj name="PropertyObject" class="HTCSampleID" version="4">
									<prop name="PropertyTypeName">Sample ID</prop>
									<prop name="Position">4</prop>
									<prop name="IsDefault">1</prop>
								</obj>
								<obj name="PropertyObject" class="GenSampleEditName" version="4">
									<prop name="PropertyTypeName">Sample Name</prop>
									<prop name="Position">4</prop>
									<prop name="IsDefault">0</prop>
									<prop name="name">1544T</prop>
								</obj>
								<obj name="PropertyObject" class="HTCSamplePrepNotes" version="4">
									<prop name="PropertyTypeName">Sample Prep Notes</prop>
									<prop name="Position">4</prop>
									<prop name="IsDefault">1</prop>
								</obj>
								<obj name="PropertyObject" class="GenSampleEditSubset" version="4">
									<prop name="PropertyTypeName">Subsets</prop>
									<prop name="Position">4</prop>
									<prop name="IsDefault">1</prop>
								</obj>
								<obj name="PropertyObject" class="SamplePrefWidth" version="5">
									<prop name="PropertyTypeName">Width</prop>
									<prop name="Position">4</prop>
									<prop name="IsDefault">1</prop>
									<prop name="Width">1</prop>
								</obj>
							</list>
						</obj>
					</obj>
					<obj name="item" class="SamplePropInfo" version="1">
						<obj name="ChannelProperties" class="ChanPropList" version="2">
							<obj name="ChannelProperties" class="EMList" version="1">
								<list name="emlist" count="1">
									<obj name="item" class="PropertyList" version="1">
										<list name="emlist" count="12">
											<obj name="PropertyObject" class="RQSampleTargetProperty" version="4">
												<prop name="PropertyTypeName">Combined Sample and Target Type</prop>
												<prop name="Position">5</prop>
												<prop name="IsDefault">0</prop>
												<obj name="ChannelProp" class="ChannelProperty" version="1">
													<prop name="ChannelIdx">0</prop>
												</obj>
											</obj>
											<obj name="PropertyObject" class="QuantConcProperty" version="4">
												<prop name="PropertyTypeName">Concentration</prop>
												<prop name="Position">5</prop>
												<prop name="IsDefault">1</prop>
												<prop name="Concentration">0</prop>
												<obj name="ChannelProp" class="ChannelProperty" version="1">
													<prop name="ChannelIdx">0</prop>
												</obj>
												<prop name="ReadOnly">1</prop>
											</obj>
											<obj name="PropertyObject" class="QuantCpHighProp" version="4">
												<prop name="PropertyTypeName">Cp High</prop>
												<prop name="Position">5</prop>
												<prop name="IsDefault">1</prop>
												<prop name="CpRangeHigh">0</prop>
												<obj name="ChannelProp" class="ChannelProperty" version="1">
													<prop name="ChannelIdx">0</prop>
												</obj>
												<prop name="ReadOnly">1</prop>
											</obj>
											<obj name="PropertyObject" class="QuantCpLowProp" version="4">
												<prop name="PropertyTypeName">Cp Low</prop>
												<prop name="Position">5</prop>
												<prop name="IsDefault">1</prop>
												<prop name="CpRangeLow">0</prop>
												<obj name="ChannelProp" class="ChannelProperty" version="1">
													<prop name="ChannelIdx">0</prop>
												</obj>
												<prop name="ReadOnly">1</prop>
											</obj>
											<obj name="PropertyObject" class="RQEffProp" version="4">
												<prop name="PropertyTypeName">Efficiency</prop>
												<prop name="Position">5</prop>
												<prop name="IsDefault">1</prop>
												<prop name="Efficiency">2</prop>
												<obj name="ChannelProp" class="ChannelProperty" version="1">
													<prop name="ChannelIdx">0</prop>
												</obj>
											</obj>
											<obj name="PropertyObject" class="ChannelGenotype" version="4">
												<prop name="PropertyTypeName">Melt Geno Genotype</prop>
												<prop name="Position">5</prop>
												<prop name="IsDefault">1</prop>
												<prop name="ReadOnly">1</prop>
												<obj name="ChannelProp" class="ChannelProperty" version="1">
													<prop name="ChannelIdx">0</prop>
												</obj>
											</obj>
											<obj name="PropertyObject" class="GroupChannelTypeProp" version="4">
												<prop name="PropertyTypeName">Melt Geno Sample Type</prop>
												<prop name="Position">5</prop>
												<prop name="IsDefault">0</prop>
												<prop name="GroupSampleType">mstUnknown</prop>
												<obj name="ChannelProp" class="ChannelProperty" version="1">
													<prop name="ChannelIdx">0</prop>
												</obj>
											</obj>
											<obj name="PropertyObject" class="QuantSampleTypeProperty" version="4">
												<prop name="PropertyTypeName">Quantification Sample Type</prop>
												<prop name="Position">5</prop>
												<prop name="IsDefault">0</prop>
												<prop name="SampleType">qsUnknown</prop>
												<obj name="ChannelProp" class="ChannelProperty" version="1">
													<prop name="ChannelIdx">0</prop>
												</obj>
											</obj>
											<obj name="PropertyObject" class="ChannelGenotype" version="4">
												<prop name="PropertyTypeName">Scanning Genotype</prop>
												<prop name="Position">5</prop>
												<prop name="IsDefault">1</prop>
												<prop name="ReadOnly">1</prop>
												<obj name="ChannelProp" class="ChannelProperty" version="1">
													<prop name="ChannelIdx">0</prop>
												</obj>
											</obj>
											<obj name="PropertyObject" class="GroupChannelTypeProp" version="4">
												<prop name="PropertyTypeName">Scanning Sample Type</prop>
												<prop name="Position">5</prop>
												<prop name="IsDefault">0</prop>
												<prop name="GroupSampleType">mstUnknown</prop>
												<obj name="ChannelProp" class="ChannelProperty" version="1">
													<prop name="ChannelIdx">0</prop>
												</obj>
											</obj>
											<obj name="PropertyObject" class="TargetName" version="4">
												<prop name="PropertyTypeName">Target Name</prop>
												<prop name="Position">5</prop>
												<prop name="IsDefault">1</prop>
												<obj name="ChannelProp" class="ChannelProperty" version="1">
													<prop name="ChannelIdx">0</prop>
												</obj>
											</obj>
											<obj name="PropertyObject" class="RQTargetProperty" version="4">
												<prop name="PropertyTypeName">Target Type</prop>
												<prop name="Position">5</prop>
												<prop name="IsDefault">0</prop>
												<prop name="TargetType">dtNone</prop>
												<obj name="ChannelProp" class="ChannelProperty" version="1">
													<prop name="ChannelIdx">0</prop>
												</obj>
											</obj>
										</list>
									</obj>
								</list>
							</obj>
						</obj>
						<prop name="ChannelPropertyCount">1</prop>
						<prop name="ContainerPosition">5</prop>
						<prop name="HasSampleProperties">1</prop>
						<obj name="SampleProperties" class="PropertyList" version="1">
							<list name="emlist" count="14">
								<obj name="PropertyObject" class="SamplePrefColor" version="4">
									<prop name="PropertyTypeName">Color</prop>
									<prop name="Position">5</prop>
									<prop name="IsDefault">0</prop>
									<prop name="Color">$0012D7FA</prop>
								</obj>
								<obj name="PropertyObject" class="DominantChannelProp" version="4">
									<prop name="PropertyTypeName">Dominant Channel</prop>
									<prop name="Position">5</prop>
									<prop name="IsDefault">0</prop>
									<prop name="DominantChannel">0</prop>
								</obj>
								<obj name="PropertyObject" class="Genotype" version="4">
									<prop name="PropertyTypeName">EndPt Genotype</prop>
									<prop name="Position">5</prop>
									<prop name="IsDefault">1</prop>
									<prop name="ReadOnly">1</prop>
								</obj>
								<obj name="PropertyObject" class="GroupingSample" version="4">
									<prop name="PropertyTypeName">EndPt Sample Type</prop>
									<prop name="Position">5</prop>
									<prop name="IsDefault">0</prop>
									<prop name="GroupSampleType">mstUnknown</prop>
								</obj>
								<obj name="PropertyObject" class="SamplePrefLineStyle" version="4">
									<prop name="PropertyTypeName">Line Style</prop>
									<prop name="Position">5</prop>
									<prop name="IsDefault">0</prop>
									<prop name="LineStyle">psSolid</prop>
								</obj>
								<obj name="PropertyObject" class="GenSampleEditNotes" version="4">
									<prop name="PropertyTypeName">Notes</prop>
									<prop name="Position">5</prop>
									<prop name="IsDefault">1</prop>
								</obj>
								<obj name="PropertyObject" class="SamplePrefPointStyle" version="4">
									<prop name="PropertyTypeName">Point Style</prop>
									<prop name="Position">5</prop>
									<prop name="IsDefault">0</prop>
									<prop name="PointStyle">psNothing</prop>
								</obj>
								<obj name="PropertyObject" class="GenSampleEditPosition" version="4">
									<prop name="PropertyTypeName">Position</prop>
									<prop name="Position">5</prop>
									<prop name="IsDefault">1</prop>
								</obj>
								<obj name="PropertyObject" class="GenSampleEditReplicate" version="4">
									<prop name="PropertyTypeName">Replicate of</prop>
									<prop name="Position">5</prop>
									<prop name="IsDefault">1</prop>
									<prop name="ReplicateOf">-1</prop>
								</obj>
								<obj name="PropertyObject" class="HTCSampleID" version="4">
									<prop name="PropertyTypeName">Sample ID</prop>
									<prop name="Position">5</prop>
									<prop name="IsDefault">1</prop>
								</obj>
								<obj name="PropertyObject" class="GenSampleEditName" version="4">
									<prop name="PropertyTypeName">Sample Name</prop>
									<prop name="Position">5</prop>
									<prop name="IsDefault">0</prop>
									<prop name="name">1544T</prop>
								</obj>
								<obj name="PropertyObject" class="HTCSamplePrepNotes" version="4">
									<prop name="PropertyTypeName">Sample Prep Notes</prop>
									<prop name="Position">5</prop>
									<prop name="IsDefault">1</prop>
								</obj>
								<obj name="PropertyObject" class="GenSampleEditSubset" version="4">
									<prop name="PropertyTypeName">Subsets</prop>
									<prop name="Position">5</prop>
									<prop name="IsDefault">1</prop>
								</obj>
								<obj name="PropertyObject" class="SamplePrefWidth" version="5">
									<prop name="PropertyTypeName">Width</prop>
									<prop name="Position">5</prop>
									<prop name="IsDefault">1</prop>
									<prop name="Width">1</prop>
								</obj>
							</list>
						</obj>
					</obj>
					<obj name="item" class="SamplePropInfo" version="1">
						<obj name="ChannelProperties" class="ChanPropList" version="2">
							<obj name="ChannelProperties" class="EMList" version="1">
								<list name="emlist" count="1">
									<obj name="item" class="PropertyList" version="1">
										<list name="emlist" count="12">
											<obj name="PropertyObject" class="RQSampleTargetProperty" version="4">
												<prop name="PropertyTypeName">Combined Sample and Target Type</prop>
												<prop name="Position">6</prop>
												<prop name="IsDefault">0</prop>
												<obj name="ChannelProp" class="ChannelProperty" version="1">
													<prop name="ChannelIdx">0</prop>
												</obj>
											</obj>
											<obj name="PropertyObject" class="QuantConcProperty" version="4">
												<prop name="PropertyTypeName">Concentration</prop>
												<prop name="Position">6</prop>
												<prop name="IsDefault">1</prop>
												<prop name="Concentration">0</prop>
												<obj name="ChannelProp" class="ChannelProperty" version="1">
													<prop name="ChannelIdx">0</prop>
												</obj>
												<prop name="ReadOnly">1</prop>
											</obj>
											<obj name="PropertyObject" class="QuantCpHighProp" version="4">
												<prop name="PropertyTypeName">Cp High</prop>
												<prop name="Position">6</prop>
												<prop name="IsDefault">1</prop>
												<prop name="CpRangeHigh">0</prop>
												<obj name="ChannelProp" class="ChannelProperty" version="1">
													<prop name="ChannelIdx">0</prop>
												</obj>
												<prop name="ReadOnly">1</prop>
											</obj>
											<obj name="PropertyObject" class="QuantCpLowProp" version="4">
												<prop name="PropertyTypeName">Cp Low</prop>
												<prop name="Position">6</prop>
												<prop name="IsDefault">1</prop>
												<prop name="CpRangeLow">0</prop>
												<obj name="ChannelProp" class="ChannelProperty" version="1">
													<prop name="ChannelIdx">0</prop>
												</obj>
												<prop name="ReadOnly">1</prop>
											</obj>
											<obj name="PropertyObject" class="RQEffProp" version="4">
												<prop name="PropertyTypeName">Efficiency</prop>
												<prop name="Position">6</prop>
												<prop name="IsDefault">1</prop>
												<prop name="Efficiency">2</prop>
												<obj name="ChannelProp" class="ChannelProperty" version="1">
													<prop name="ChannelIdx">0</prop>
												</obj>
											</obj>
											<obj name="PropertyObject" class="ChannelGenotype" version="4">
												<prop name="PropertyTypeName">Melt Geno Genotype</prop>
												<prop name="Position">6</prop>
												<prop name="IsDefault">1</prop>
												<prop name="ReadOnly">1</prop>
												<obj name="ChannelProp" class="ChannelProperty" version="1">
													<prop name="ChannelIdx">0</prop>
												</obj>
											</obj>
											<obj name="PropertyObject" class="GroupChannelTypeProp" version="4">
												<prop name="PropertyTypeName">Melt Geno Sample Type</prop>
												<prop name="Position">6</prop>
												<prop name="IsDefault">0</prop>
												<prop name="GroupSampleType">mstUnknown</prop>
												<obj name="ChannelProp" class="ChannelProperty" version="1">
													<prop name="ChannelIdx">0</prop>
												</obj>
											</obj>
											<obj name="PropertyObject" class="QuantSampleTypeProperty" version="4">
												<prop name="PropertyTypeName">Quantification Sample Type</prop>
												<prop name="Position">6</prop>
												<prop name="IsDefault">0</prop>
												<prop name="SampleType">qsUnknown</prop>
												<obj name="ChannelProp" class="ChannelProperty" version="1">
													<prop name="ChannelIdx">0</prop>
												</obj>
											</obj>
											<obj name="PropertyObject" class="ChannelGenotype" version="4">
												<prop name="PropertyTypeName">Scanning Genotype</prop>
												<prop name="Position">6</prop>
												<prop name="IsDefault">1</prop>
												<prop name="ReadOnly">1</prop>
												<obj name="ChannelProp" class="ChannelProperty" version="1">
													<prop name="ChannelIdx">0</prop>
												</obj>
											</obj>
											<obj name="PropertyObject" class="GroupChannelTypeProp" version="4">
												<prop name="PropertyTypeName">Scanning Sample Type</prop>
												<prop name="Position">6</prop>
												<prop name="IsDefault">0</prop>
												<prop name="GroupSampleType">mstUnknown</prop>
												<obj name="ChannelProp" class="ChannelProperty" version="1">
													<prop name="ChannelIdx">0</prop>
												</obj>
											</obj>
											<obj name="PropertyObject" class="TargetName" version="4">
												<prop name="PropertyTypeName">Target Name</prop>
												<prop name="Position">6</prop>
												<prop name="IsDefault">1</prop>
												<obj name="ChannelProp" class="ChannelProperty" version="1">
													<prop name="ChannelIdx">0</prop>
												</obj>
											</obj>
											<obj name="PropertyObject" class="RQTargetProperty" version="4">
												<prop name="PropertyTypeName">Target Type</prop>
												<prop name="Position">6</prop>
												<prop name="IsDefault">0</prop>
												<prop name="TargetType">dtNone</prop>
												<obj name="ChannelProp" class="ChannelProperty" version="1">
													<prop name="ChannelIdx">0</prop>
												</obj>
											</obj>
										</list>
									</obj>
								</list>
							</obj>
						</obj>
						<prop name="ChannelPropertyCount">1</prop>
						<prop name="ContainerPosition">6</prop>
						<prop name="HasSampleProperties">1</prop>
						<obj name="SampleProperties" class="PropertyList" version="1">
							<list name="emlist" count="14">
								<obj name="PropertyObject" class="SamplePrefColor" version="4">
									<prop name="PropertyTypeName">Color</prop>
									<prop name="Position">6</prop>
									<prop name="IsDefault">0</prop>
									<prop name="Color">$00000097</prop>
								</obj>
								<obj name="PropertyObject" class="DominantChannelProp" version="4">
									<prop name="PropertyTypeName">Dominant Channel</prop>
									<prop name="Position">6</prop>
									<prop name="IsDefault">0</prop>
									<prop name="DominantChannel">0</prop>
								</obj>
								<obj name="PropertyObject" class="Genotype" version="4">
									<prop name="PropertyTypeName">EndPt Genotype</prop>
									<prop name="Position">6</prop>
									<prop name="IsDefault">1</prop>
									<prop name="ReadOnly">1</prop>
								</obj>
								<obj name="PropertyObject" class="GroupingSample" version="4">
									<prop name="PropertyTypeName">EndPt Sample Type</prop>
									<prop name="Position">6</prop>
									<prop name="IsDefault">0</prop>
									<prop name="GroupSampleType">mstUnknown</prop>
								</obj>
								<obj name="PropertyObject" class="SamplePrefLineStyle" version="4">
									<prop name="PropertyTypeName">Line Style</prop>
									<prop name="Position">6</prop>
									<prop name="IsDefault">0</prop>
									<prop name="LineStyle">psSolid</prop>
								</obj>
								<obj name="PropertyObject" class="GenSampleEditNotes" version="4">
									<prop name="PropertyTypeName">Notes</prop>
									<prop name="Position">6</prop>
									<prop name="IsDefault">1</prop>
								</obj>
								<obj name="PropertyObject" class="SamplePrefPointStyle" version="4">
									<prop name="PropertyTypeName">Point Style</prop>
									<prop name="Position">6</prop>
									<prop name="IsDefault">0</prop>
									<prop name="PointStyle">psNothing</prop>
								</obj>
								<obj name="PropertyObject" class="GenSampleEditPosition" version="4">
									<prop name="PropertyTypeName">Position</prop>
									<prop name="Position">6</prop>
									<prop name="IsDefault">1</prop>
								</obj>
								<obj name="PropertyObject" class="GenSampleEditReplicate" version="4">
									<prop name="PropertyTypeName">Replicate of</prop>
									<prop name="Position">6</prop>
									<prop name="IsDefault">1</prop>
									<prop name="ReplicateOf">-1</prop>
								</obj>
								<obj name="PropertyObject" class="HTCSampleID" version="4">
									<prop name="PropertyTypeName">Sample ID</prop>
									<prop name="Position">6</prop>
									<prop name="IsDefault">1</prop>
								</obj>
								<obj name="PropertyObject" class="GenSampleEditName" version="4">
									<prop name="PropertyTypeName">Sample Name</prop>
									<prop name="Position">6</prop>
									<prop name="IsDefault">1</prop>
									<prop name="name">Sample 7</prop>
								</obj>
								<obj name="PropertyObject" class="HTCSamplePrepNotes" version="4">
									<prop name="PropertyTypeName">Sample Prep Notes</prop>
									<prop name="Position">6</prop>
									<prop name="IsDefault">1</prop>
								</obj>
								<obj name="PropertyObject" class="GenSampleEditSubset" version="4">
									<prop name="PropertyTypeName">Subsets</prop>
									<prop name="Position">6</prop>
									<prop name="IsDefault">1</prop>
								</obj>
								<obj name="PropertyObject" class="SamplePrefWidth" version="5">
									<prop name="PropertyTypeName">Width</prop>
									<prop name="Position">6</prop>
									<prop name="IsDefault">1</prop>
									<prop name="Width">1</prop>
								</obj>
							</list>
						</obj>
					</obj>
					<obj name="item" class="SamplePropInfo" version="1">
						<obj name="ChannelProperties" class="ChanPropList" version="2">
							<obj name="ChannelProperties" class="EMList" version="1">
								<list name="emlist" count="1">
									<obj name="item" class="PropertyList" version="1">
										<list name="emlist" count="12">
											<obj name="PropertyObject" class="RQSampleTargetProperty" version="4">
												<prop name="PropertyTypeName">Combined Sample and Target Type</prop>
												<prop name="Position">7</prop>
												<prop name="IsDefault">0</prop>
												<obj name="ChannelProp" class="ChannelProperty" version="1">
													<prop name="ChannelIdx">0</prop>
												</obj>
											</obj>
											<obj name="PropertyObject" class="QuantConcProperty" version="4">
												<prop name="PropertyTypeName">Concentration</prop>
												<prop name="Position">7</prop>
												<prop name="IsDefault">1</prop>
												<prop name="Concentration">0</prop>
												<obj name="ChannelProp" class="ChannelProperty" version="1">
													<prop name="ChannelIdx">0</prop>
												</obj>
												<prop name="ReadOnly">1</prop>
											</obj>
											<obj name="PropertyObject" class="QuantCpHighProp" version="4">
												<prop name="PropertyTypeName">Cp High</prop>
												<prop name="Position">7</prop>
												<prop name="IsDefault">1</prop>
												<prop name="CpRangeHigh">0</prop>
												<obj name="ChannelProp" class="ChannelProperty" version="1">
													<prop name="ChannelIdx">0</prop>
												</obj>
												<prop name="ReadOnly">1</prop>
											</obj>
											<obj name="PropertyObject" class="QuantCpLowProp" version="4">
												<prop name="PropertyTypeName">Cp Low</prop>
												<prop name="Position">7</prop>
												<prop name="IsDefault">1</prop>
												<prop name="CpRangeLow">0</prop>
												<obj name="ChannelProp" class="ChannelProperty" version="1">
													<prop name="ChannelIdx">0</prop>
												</obj>
												<prop name="ReadOnly">1</prop>
											</obj>
											<obj name="PropertyObject" class="RQEffProp" version="4">
												<prop name="PropertyTypeName">Efficiency</prop>
												<prop name="Position">7</prop>
												<prop name="IsDefault">1</prop>
												<prop name="Efficiency">2</prop>
												<obj name="ChannelProp" class="ChannelProperty" version="1">
													<prop name="ChannelIdx">0</prop>
												</obj>
											</obj>
											<obj name="PropertyObject" class="ChannelGenotype" version="4">
												<prop name="PropertyTypeName">Melt Geno Genotype</prop>
												<prop name="Position">7</prop>
												<prop name="IsDefault">1</prop>
												<prop name="ReadOnly">1</prop>
												<obj name="ChannelProp" class="ChannelProperty" version="1">
													<prop name="ChannelIdx">0</prop>
												</obj>
											</obj>
											<obj name="PropertyObject" class="GroupChannelTypeProp" version="4">
												<prop name="PropertyTypeName">Melt Geno Sample Type</prop>
												<prop name="Position">7</prop>
												<prop name="IsDefault">0</prop>
												<prop name="GroupSampleType">mstUnknown</prop>
												<obj name="ChannelProp" class="ChannelProperty" version="1">
													<prop name="ChannelIdx">0</prop>
												</obj>
											</obj>
											<obj name="PropertyObject" class="QuantSampleTypeProperty" version="4">
												<prop name="PropertyTypeName">Quantification Sample Type</prop>
												<prop name="Position">7</prop>
												<prop name="IsDefault">0</prop>
												<prop name="SampleType">qsUnknown</prop>
												<obj name="ChannelProp" class="ChannelProperty" version="1">
													<prop name="ChannelIdx">0</prop>
												</obj>
											</obj>
											<obj name="PropertyObject" class="ChannelGenotype" version="4">
												<prop name="PropertyTypeName">Scanning Genotype</prop>
												<prop name="Position">7</prop>
												<prop name="IsDefault">1</prop>
												<prop name="ReadOnly">1</prop>
												<obj name="ChannelProp" class="ChannelProperty" version="1">
													<prop name="ChannelIdx">0</prop>
												</obj>
											</obj>
											<obj name="PropertyObject" class="GroupChannelTypeProp" version="4">
												<prop name="PropertyTypeName">Scanning Sample Type</prop>
												<prop name="Position">7</prop>
												<prop name="IsDefault">0</prop>
												<prop name="GroupSampleType">mstUnknown</prop>
												<obj name="ChannelProp" class="ChannelProperty" version="1">
													<prop name="ChannelIdx">0</prop>
												</obj>
											</obj>
											<obj name="PropertyObject" class="TargetName" version="4">
												<prop name="PropertyTypeName">Target Name</prop>
												<prop name="Position">7</prop>
												<prop name="IsDefault">1</prop>
												<obj name="ChannelProp" class="ChannelProperty" version="1">
													<prop name="ChannelIdx">0</prop>
												</obj>
											</obj>
											<obj name="PropertyObject" class="RQTargetProperty" version="4">
												<prop name="PropertyTypeName">Target Type</prop>
												<prop name="Position">7</prop>
												<prop name="IsDefault">0</prop>
												<prop name="TargetType">dtNone</prop>
												<obj name="ChannelProp" class="ChannelProperty" version="1">
													<prop name="ChannelIdx">0</prop>
												</obj>
											</obj>
										</list>
									</obj>
								</list>
							</obj>
						</obj>
						<prop name="ChannelPropertyCount">1</prop>
						<prop name="ContainerPosition">7</prop>
						<prop name="HasSampleProperties">1</prop>
						<obj name="SampleProperties" class="PropertyList" version="1">
							<list name="emlist" count="14">
								<obj name="PropertyObject" class="SamplePrefColor" version="4">
									<prop name="PropertyTypeName">Color</prop>
									<prop name="Position">7</prop>
									<prop name="IsDefault">0</prop>
									<prop name="Color">$00FFFF0F</prop>
								</obj>
								<obj name="PropertyObject" class="DominantChannelProp" version="4">
									<prop name="PropertyTypeName">Dominant Channel</prop>
									<prop name="Position">7</prop>
									<prop name="IsDefault">0</prop>
									<prop name="DominantChannel">0</prop>
								</obj>
								<obj name="PropertyObject" class="Genotype" version="4">
									<prop name="PropertyTypeName">EndPt Genotype</prop>
									<prop name="Position">7</prop>
									<prop name="IsDefault">1</prop>
									<prop name="ReadOnly">1</prop>
								</obj>
								<obj name="PropertyObject" class="GroupingSample" version="4">
									<prop name="PropertyTypeName">EndPt Sample Type</prop>
									<prop name="Position">7</prop>
									<prop name="IsDefault">0</prop>
									<prop name="GroupSampleType">mstUnknown</prop>
								</obj>
								<obj name="PropertyObject" class="SamplePrefLineStyle" version="4">
									<prop name="PropertyTypeName">Line Style</prop>
									<prop name="Position">7</prop>
									<prop name="IsDefault">0</prop>
									<prop name="LineStyle">psSolid</prop>
								</obj>
								<obj name="PropertyObject" class="GenSampleEditNotes" version="4">
									<prop name="PropertyTypeName">Notes</prop>
									<prop name="Position">7</prop>
									<prop name="IsDefault">1</prop>
								</obj>
								<obj name="PropertyObject" class="SamplePrefPointStyle" version="4">
									<prop name="PropertyTypeName">Point Style</prop>
									<prop name="Position">7</prop>
									<prop name="IsDefault">0</prop>
									<prop name="PointStyle">psNothing</prop>
								</obj>
								<obj name="PropertyObject" class="GenSampleEditPosition" version="4">
									<prop name="PropertyTypeName">Position</prop>
									<prop name="Position">7</prop>
									<prop name="IsDefault">1</prop>
								</obj>
								<obj name="PropertyObject" class="GenSampleEditReplicate" version="4">
									<prop name="PropertyTypeName">Replicate of</prop>
									<prop name="Position">7</prop>
									<prop name="IsDefault">1</prop>
									<prop name="ReplicateOf">-1</prop>
								</obj>
								<obj name="PropertyObject" class="HTCSampleID" version="4">
									<prop name="PropertyTypeName">Sample ID</prop>
									<prop name="Position">7</prop>
									<prop name="IsDefault">1</prop>
								</obj>
								<obj name="PropertyObject" class="GenSampleEditName" version="4">
									<prop name="PropertyTypeName">Sample Name</prop>
									<prop name="Position">7</prop>
									<prop name="IsDefault">1</prop>
									<prop name="name">Sample 8</prop>
								</obj>
								<obj name="PropertyObject" class="HTCSamplePrepNotes" version="4">
									<prop name="PropertyTypeName">Sample Prep Notes</prop>
									<prop name="Position">7</prop>
									<prop name="IsDefault">1</prop>
								</obj>
								<obj name="PropertyObject" class="GenSampleEditSubset" version="4">
									<prop name="PropertyTypeName">Subsets</prop>
									<prop name="Position">7</prop>
									<prop name="IsDefault">1</prop>
								</obj>
								<obj name="PropertyObject" class="SamplePrefWidth" version="5">
									<prop name="PropertyTypeName">Width</prop>
									<prop name="Position">7</prop>
									<prop name="IsDefault">1</prop>
									<prop name="Width">1</prop>
								</obj>
							</list>
						</obj>
					</obj>
					<obj name="item" class="SamplePropInfo" version="1">
						<obj name="ChannelProperties" class="ChanPropList" version="2">
							<obj name="ChannelProperties" class="EMList" version="1">
								<list name="emlist" count="1">
									<obj name="item" class="PropertyList" version="1">
										<list name="emlist" count="12">
											<obj name="PropertyObject" class="RQSampleTargetProperty" version="4">
												<prop name="PropertyTypeName">Combined Sample and Target Type</prop>
												<prop name="Position">8</prop>
												<prop name="IsDefault">0</prop>
												<obj name="ChannelProp" class="ChannelProperty" version="1">
													<prop name="ChannelIdx">0</prop>
												</obj>
											</obj>
											<obj name="PropertyObject" class="QuantConcProperty" version="4">
												<prop name="PropertyTypeName">Concentration</prop>
												<prop name="Position">8</prop>
												<prop name="IsDefault">1</prop>
												<prop name="Concentration">0</prop>
												<obj name="ChannelProp" class="ChannelProperty" version="1">
													<prop name="ChannelIdx">0</prop>
												</obj>
												<prop name="ReadOnly">1</prop>
											</obj>
											<obj name="PropertyObject" class="QuantCpHighProp" version="4">
												<prop name="PropertyTypeName">Cp High</prop>
												<prop name="Position">8</prop>
												<prop name="IsDefault">1</prop>
												<prop name="CpRangeHigh">0</prop>
												<obj name="ChannelProp" class="ChannelProperty" version="1">
													<prop name="ChannelIdx">0</prop>
												</obj>
												<prop name="ReadOnly">1</prop>
											</obj>
											<obj name="PropertyObject" class="QuantCpLowProp" version="4">
												<prop name="PropertyTypeName">Cp Low</prop>
												<prop name="Position">8</prop>
												<prop name="IsDefault">1</prop>
												<prop name="CpRangeLow">0</prop>
												<obj name="ChannelProp" class="ChannelProperty" version="1">
													<prop name="ChannelIdx">0</prop>
												</obj>
												<prop name="ReadOnly">1</prop>
											</obj>
											<obj name="PropertyObject" class="RQEffProp" version="4">
												<prop name="PropertyTypeName">Efficiency</prop>
												<prop name="Position">8</prop>
												<prop name="IsDefault">1</prop>
												<prop name="Efficiency">2</prop>
												<obj name="ChannelProp" class="ChannelProperty" version="1">
													<prop name="ChannelIdx">0</prop>
												</obj>
											</obj>
											<obj name="PropertyObject" class="ChannelGenotype" version="4">
												<prop name="PropertyTypeName">Melt Geno Genotype</prop>
												<prop name="Position">8</prop>
												<prop name="IsDefault">1</prop>
												<prop name="ReadOnly">1</prop>
												<obj name="ChannelProp" class="ChannelProperty" version="1">
													<prop name="ChannelIdx">0</prop>
												</obj>
											</obj>
											<obj name="PropertyObject" class="GroupChannelTypeProp" version="4">
												<prop name="PropertyTypeName">Melt Geno Sample Type</prop>
												<prop name="Position">8</prop>
												<prop name="IsDefault">0</prop>
												<prop name="GroupSampleType">mstUnknown</prop>
												<obj name="ChannelProp" class="ChannelProperty" version="1">
													<prop name="ChannelIdx">0</prop>
												</obj>
											</obj>
											<obj name="PropertyObject" class="QuantSampleTypeProperty" version="4">
												<prop name="PropertyTypeName">Quantification Sample Type</prop>
												<prop name="Position">8</prop>
												<prop name="IsDefault">0</prop>
												<prop name="SampleType">qsUnknown</prop>
												<obj name="ChannelProp" class="ChannelProperty" version="1">
													<prop name="ChannelIdx">0</prop>
												</obj>
											</obj>
											<obj name="PropertyObject" class="ChannelGenotype" version="4">
												<prop name="PropertyTypeName">Scanning Genotype</prop>
												<prop name="Position">8</prop>
												<prop name="IsDefault">1</prop>
												<prop name="ReadOnly">1</prop>
												<obj name="ChannelProp" class="ChannelProperty" version="1">
													<prop name="ChannelIdx">0</prop>
												</obj>
											</obj>
											<obj name="PropertyObject" class="GroupChannelTypeProp" version="4">
												<prop name="PropertyTypeName">Scanning Sample Type</prop>
												<prop name="Position">8</prop>
												<prop name="IsDefault">0</prop>
												<prop name="GroupSampleType">mstUnknown</prop>
												<obj name="ChannelProp" class="ChannelProperty" version="1">
													<prop name="ChannelIdx">0</prop>
												</obj>
											</obj>
											<obj name="PropertyObject" class="TargetName" version="4">
												<prop name="PropertyTypeName">Target Name</prop>
												<prop name="Position">8</prop>
												<prop name="IsDefault">1</prop>
												<obj name="ChannelProp" class="ChannelProperty" version="1">
													<prop name="ChannelIdx">0</prop>
												</obj>
											</obj>
											<obj name="PropertyObject" class="RQTargetProperty" version="4">
												<prop name="PropertyTypeName">Target Type</prop>
												<prop name="Position">8</prop>
												<prop name="IsDefault">0</prop>
												<prop name="TargetType">dtNone</prop>
												<obj name="ChannelProp" class="ChannelProperty" version="1">
													<prop name="ChannelIdx">0</prop>
												</obj>
											</obj>
										</list>
									</obj>
								</list>
							</obj>
						</obj>
						<prop name="ChannelPropertyCount">1</prop>
						<prop name="ContainerPosition">8</prop>
						<prop name="HasSampleProperties">1</prop>
						<obj name="SampleProperties" class="PropertyList" version="1">
							<list name="emlist" count="14">
								<obj name="PropertyObject" class="SamplePrefColor" version="4">
									<prop name="PropertyTypeName">Color</prop>
									<prop name="Position">8</prop>
									<prop name="IsDefault">0</prop>
									<prop name="Color">$00404000</prop>
								</obj>
								<obj name="PropertyObject" class="DominantChannelProp" version="4">
									<prop name="PropertyTypeName">Dominant Channel</prop>
									<prop name="Position">8</prop>
									<prop name="IsDefault">0</prop>
									<prop name="DominantChannel">0</prop>
								</obj>
								<obj name="PropertyObject" class="Genotype" version="4">
									<prop name="PropertyTypeName">EndPt Genotype</prop>
									<prop name="Position">8</prop>
									<prop name="IsDefault">1</prop>
									<prop name="ReadOnly">1</prop>
								</obj>
								<obj name="PropertyObject" class="GroupingSample" version="4">
									<prop name="PropertyTypeName">EndPt Sample Type</prop>
									<prop name="Position">8</prop>
									<prop name="IsDefault">0</prop>
									<prop name="GroupSampleType">mstUnknown</prop>
								</obj>
								<obj name="PropertyObject" class="SamplePrefLineStyle" version="4">
									<prop name="PropertyTypeName">Line Style</prop>
									<prop name="Position">8</prop>
									<prop name="IsDefault">0</prop>
									<prop name="LineStyle">psSolid</prop>
								</obj>
								<obj name="PropertyObject" class="GenSampleEditNotes" version="4">
									<prop name="PropertyTypeName">Notes</prop>
									<prop name="Position">8</prop>
									<prop name="IsDefault">1</prop>
								</obj>
								<obj name="PropertyObject" class="SamplePrefPointStyle" version="4">
									<prop name="PropertyTypeName">Point Style</prop>
									<prop name="Position">8</prop>
									<prop name="IsDefault">0</prop>
									<prop name="PointStyle">psNothing</prop>
								</obj>
								<obj name="PropertyObject" class="GenSampleEditPosition" version="4">
									<prop name="PropertyTypeName">Position</prop>
									<prop name="Position">8</prop>
									<prop name="IsDefault">1</prop>
								</obj>
								<obj name="PropertyObject" class="GenSampleEditReplicate" version="4">
									<prop name="PropertyTypeName">Replicate of</prop>
									<prop name="Position">8</prop>
									<prop name="IsDefault">1</prop>
									<prop name="ReplicateOf">-1</prop>
								</obj>
								<obj name="PropertyObject" class="HTCSampleID" version="4">
									<prop name="PropertyTypeName">Sample ID</prop>
									<prop name="Position">8</prop>
									<prop name="IsDefault">1</prop>
								</obj>
								<obj name="PropertyObject" class="GenSampleEditName" version="4">
									<prop name="PropertyTypeName">Sample Name</prop>
									<prop name="Position">8</prop>
									<prop name="IsDefault">1</prop>
									<prop name="name">Sample 9</prop>
								</obj>
								<obj name="PropertyObject" class="HTCSamplePrepNotes" version="4">
									<prop name="PropertyTypeName">Sample Prep Notes</prop>
									<prop name="Position">8</prop>
									<prop name="IsDefault">1</prop>
								</obj>
								<obj name="PropertyObject" class="GenSampleEditSubset" version="4">
									<prop name="PropertyTypeName">Subsets</prop>
									<prop name="Position">8</prop>
									<prop name="IsDefault">1</prop>
								</obj>
								<obj name="PropertyObject" class="SamplePrefWidth" version="5">
									<prop name="PropertyTypeName">Width</prop>
									<prop name="Position">8</prop>
									<prop name="IsDefault">1</prop>
									<prop name="Width">1</prop>
								</obj>
							</list>
						</obj>
					</obj>
					<obj name="item" class="SamplePropInfo" version="1">
						<obj name="ChannelProperties" class="ChanPropList" version="2">
							<obj name="ChannelProperties" class="EMList" version="1">
								<list name="emlist" count="1">
									<obj name="item" class="PropertyList" version="1">
										<list name="emlist" count="12">
											<obj name="PropertyObject" class="RQSampleTargetProperty" version="4">
												<prop name="PropertyTypeName">Combined Sample and Target Type</prop>
												<prop name="Position">9</prop>
												<prop name="IsDefault">0</prop>
												<obj name="ChannelProp" class="ChannelProperty" version="1">
													<prop name="ChannelIdx">0</prop>
												</obj>
											</obj>
											<obj name="PropertyObject" class="QuantConcProperty" version="4">
												<prop name="PropertyTypeName">Concentration</prop>
												<prop name="Position">9</prop>
												<prop name="IsDefault">1</prop>
												<prop name="Concentration">0</prop>
												<obj name="ChannelProp" class="ChannelProperty" version="1">
													<prop name="ChannelIdx">0</prop>
												</obj>
												<prop name="ReadOnly">1</prop>
											</obj>
											<obj name="PropertyObject" class="QuantCpHighProp" version="4">
												<prop name="PropertyTypeName">Cp High</prop>
												<prop name="Position">9</prop>
												<prop name="IsDefault">1</prop>
												<prop name="CpRangeHigh">0</prop>
												<obj name="ChannelProp" class="ChannelProperty" version="1">
													<prop name="ChannelIdx">0</prop>
												</obj>
												<prop name="ReadOnly">1</prop>
											</obj>
											<obj name="PropertyObject" class="QuantCpLowProp" version="4">
												<prop name="PropertyTypeName">Cp Low</prop>
												<prop name="Position">9</prop>
												<prop name="IsDefault">1</prop>
												<prop name="CpRangeLow">0</prop>
												<obj name="ChannelProp" class="ChannelProperty" version="1">
													<prop name="ChannelIdx">0</prop>
												</obj>
												<prop name="ReadOnly">1</prop>
											</obj>
											<obj name="PropertyObject" class="RQEffProp" version="4">
												<prop name="PropertyTypeName">Efficiency</prop>
												<prop name="Position">9</prop>
												<prop name="IsDefault">1</prop>
												<prop name="Efficiency">2</prop>
												<obj name="ChannelProp" class="ChannelProperty" version="1">
													<prop name="ChannelIdx">0</prop>
												</obj>
											</obj>
											<obj name="PropertyObject" class="ChannelGenotype" version="4">
												<prop name="PropertyTypeName">Melt Geno Genotype</prop>
												<prop name="Position">9</prop>
												<prop name="IsDefault">1</prop>
												<prop name="ReadOnly">1</prop>
												<obj name="ChannelProp" class="ChannelProperty" version="1">
													<prop name="ChannelIdx">0</prop>
												</obj>
											</obj>
											<obj name="PropertyObject" class="GroupChannelTypeProp" version="4">
												<prop name="PropertyTypeName">Melt Geno Sample Type</prop>
												<prop name="Position">9</prop>
												<prop name="IsDefault">0</prop>
												<prop name="GroupSampleType">mstUnknown</prop>
												<obj name="ChannelProp" class="ChannelProperty" version="1">
													<prop name="ChannelIdx">0</prop>
												</obj>
											</obj>
											<obj name="PropertyObject" class="QuantSampleTypeProperty" version="4">
												<prop name="PropertyTypeName">Quantification Sample Type</prop>
												<prop name="Position">9</prop>
												<prop name="IsDefault">0</prop>
												<prop name="SampleType">qsUnknown</prop>
												<obj name="ChannelProp" class="ChannelProperty" version="1">
													<prop name="ChannelIdx">0</prop>
												</obj>
											</obj>
											<obj name="PropertyObject" class="ChannelGenotype" version="4">
												<prop name="PropertyTypeName">Scanning Genotype</prop>
												<prop name="Position">9</prop>
												<prop name="IsDefault">1</prop>
												<prop name="ReadOnly">1</prop>
												<obj name="ChannelProp" class="ChannelProperty" version="1">
													<prop name="ChannelIdx">0</prop>
												</obj>
											</obj>
											<obj name="PropertyObject" class="GroupChannelTypeProp" version="4">
												<prop name="PropertyTypeName">Scanning Sample Type</prop>
												<prop name="Position">9</prop>
												<prop name="IsDefault">0</prop>
												<prop name="GroupSampleType">mstUnknown</prop>
												<obj name="ChannelProp" class="ChannelProperty" version="1">
													<prop name="ChannelIdx">0</prop>
												</obj>
											</obj>
											<obj name="PropertyObject" class="TargetName" version="4">
												<prop name="PropertyTypeName">Target Name</prop>
												<prop name="Position">9</prop>
												<prop name="IsDefault">1</prop>
												<obj name="ChannelProp" class="ChannelProperty" version="1">
													<prop name="ChannelIdx">0</prop>
												</obj>
											</obj>
											<obj name="PropertyObject" class="RQTargetProperty" version="4">
												<prop name="PropertyTypeName">Target Type</prop>
												<prop name="Position">9</prop>
												<prop name="IsDefault">0</prop>
												<prop name="TargetType">dtNone</prop>
												<obj name="ChannelProp" class="ChannelProperty" version="1">
													<prop name="ChannelIdx">0</prop>
												</obj>
											</obj>
										</list>
									</obj>
								</list>
							</obj>
						</obj>
						<prop name="ChannelPropertyCount">1</prop>
						<prop name="ContainerPosition">9</prop>
						<prop name="HasSampleProperties">1</prop>
						<obj name="SampleProperties" class="PropertyList" version="1">
							<list name="emlist" count="14">
								<obj name="PropertyObject" class="SamplePrefColor" version="4">
									<prop name="PropertyTypeName">Color</prop>
									<prop name="Position">9</prop>
									<prop name="IsDefault">0</prop>
									<prop name="Color">$004080FF</prop>
								</obj>
								<obj name="PropertyObject" class="DominantChannelProp" version="4">
									<prop name="PropertyTypeName">Dominant Channel</prop>
									<prop name="Position">9</prop>
									<prop name="IsDefault">0</prop>
									<prop name="DominantChannel">0</prop>
								</obj>
								<obj name="PropertyObject" class="Genotype" version="4">
									<prop name="PropertyTypeName">EndPt Genotype</prop>
									<prop name="Position">9</prop>
									<prop name="IsDefault">1</prop>
									<prop name="ReadOnly">1</prop>
								</obj>
								<obj name="PropertyObject" class="GroupingSample" version="4">
									<prop name="PropertyTypeName">EndPt Sample Type</prop>
									<prop name="Position">9</prop>
									<prop name="IsDefault">0</prop>
									<prop name="GroupSampleType">mstUnknown</prop>
								</obj>
								<obj name="PropertyObject" class="SamplePrefLineStyle" version="4">
									<prop name="PropertyTypeName">Line Style</prop>
									<prop name="Position">9</prop>
									<prop name="IsDefault">0</prop>
									<prop name="LineStyle">psSolid</prop>
								</obj>
								<obj name="PropertyObject" class="GenSampleEditNotes" version="4">
									<prop name="PropertyTypeName">Notes</prop>
									<prop name="Position">9</prop>
									<prop name="IsDefault">1</prop>
								</obj>
								<obj name="PropertyObject" class="SamplePrefPointStyle" version="4">
									<prop name="PropertyTypeName">Point Style</prop>
									<prop name="Position">9</prop>
									<prop name="IsDefault">0</prop>
									<prop name="PointStyle">psNothing</prop>
								</obj>
								<obj name="PropertyObject" class="GenSampleEditPosition" version="4">
									<prop name="PropertyTypeName">Position</prop>
									<prop name="Position">9</prop>
									<prop name="IsDefault">1</prop>
								</obj>
								<obj name="PropertyObject" class="GenSampleEditReplicate" version="4">
									<prop name="PropertyTypeName">Replicate of</prop>
									<prop name="Position">9</prop>
									<prop name="IsDefault">1</prop>
									<prop name="ReplicateOf">-1</prop>
								</obj>
								<obj name="PropertyObject" class="HTCSampleID" version="4">
									<prop name="PropertyTypeName">Sample ID</prop>
									<prop name="Position">9</prop>
									<prop name="IsDefault">1</prop>
								</obj>
								<obj name="PropertyObject" class="GenSampleEditName" version="4">
									<prop name="PropertyTypeName">Sample Name</prop>
									<prop name="Position">9</prop>
									<prop name="IsDefault">1</prop>
									<prop name="name">Sample 10</prop>
								</obj>
								<obj name="PropertyObject" class="HTCSamplePrepNotes" version="4">
									<prop name="PropertyTypeName">Sample Prep Notes</prop>
									<prop name="Position">9</prop>
									<prop name="IsDefault">1</prop>
								</obj>
								<obj name="PropertyObject" class="GenSampleEditSubset" version="4">
									<prop name="PropertyTypeName">Subsets</prop>
									<prop name="Position">9</prop>
									<prop name="IsDefault">1</prop>
								</obj>
								<obj name="PropertyObject" class="SamplePrefWidth" version="5">
									<prop name="PropertyTypeName">Width</prop>
									<prop name="Position">9</prop>
									<prop name="IsDefault">1</prop>
									<prop name="Width">1</prop>
								</obj>
							</list>
						</obj>
					</obj>
					<obj name="item" class="SamplePropInfo" version="1">
						<obj name="ChannelProperties" class="ChanPropList" version="2">
							<obj name="ChannelProperties" class="EMList" version="1">
								<list name="emlist" count="1">
									<obj name="item" class="PropertyList" version="1">
										<list name="emlist" count="12">
											<obj name="PropertyObject" class="RQSampleTargetProperty" version="4">
												<prop name="PropertyTypeName">Combined Sample and Target Type</prop>
												<prop name="Position">10</prop>
												<prop name="IsDefault">0</prop>
												<obj name="ChannelProp" class="ChannelProperty" version="1">
													<prop name="ChannelIdx">0</prop>
												</obj>
											</obj>
											<obj name="PropertyObject" class="QuantConcProperty" version="4">
												<prop name="PropertyTypeName">Concentration</prop>
												<prop name="Position">10</prop>
												<prop name="IsDefault">1</prop>
												<prop name="Concentration">0</prop>
												<obj name="ChannelProp" class="ChannelProperty" version="1">
													<prop name="ChannelIdx">0</prop>
												</obj>
												<prop name="ReadOnly">1</prop>
											</obj>
											<obj name="PropertyObject" class="QuantCpHighProp" version="4">
												<prop name="PropertyTypeName">Cp High</prop>
												<prop name="Position">10</prop>
												<prop name="IsDefault">1</prop>
												<prop name="CpRangeHigh">0</prop>
												<obj name="ChannelProp" class="ChannelProperty" version="1">
													<prop name="ChannelIdx">0</prop>
												</obj>
												<prop name="ReadOnly">1</prop>
											</obj>
											<obj name="PropertyObject" class="QuantCpLowProp" version="4">
												<prop name="PropertyTypeName">Cp Low</prop>
												<prop name="Position">10</prop>
												<prop name="IsDefault">1</prop>
												<prop name="CpRangeLow">0</prop>
												<obj name="ChannelProp" class="ChannelProperty" version="1">
													<prop name="ChannelIdx">0</prop>
												</obj>
												<prop name="ReadOnly">1</prop>
											</obj>
											<obj name="PropertyObject" class="RQEffProp" version="4">
												<prop name="PropertyTypeName">Efficiency</prop>
												<prop name="Position">10</prop>
												<prop name="IsDefault">1</prop>
												<prop name="Efficiency">2</prop>
												<obj name="ChannelProp" class="ChannelProperty" version="1">
													<prop name="ChannelIdx">0</prop>
												</obj>
											</obj>
											<obj name="PropertyObject" class="ChannelGenotype" version="4">
												<prop name="PropertyTypeName">Melt Geno Genotype</prop>
												<prop name="Position">10</prop>
												<prop name="IsDefault">1</prop>
												<prop name="ReadOnly">1</prop>
												<obj name="ChannelProp" class="ChannelProperty" version="1">
													<prop name="ChannelIdx">0</prop>
												</obj>
											</obj>
											<obj name="PropertyObject" class="GroupChannelTypeProp" version="4">
												<prop name="PropertyTypeName">Melt Geno Sample Type</prop>
												<prop name="Position">10</prop>
												<prop name="IsDefault">0</prop>
												<prop name="GroupSampleType">mstUnknown</prop>
												<obj name="ChannelProp" class="ChannelProperty" version="1">
													<prop name="ChannelIdx">0</prop>
												</obj>
											</obj>
											<obj name="PropertyObject" class="QuantSampleTypeProperty" version="4">
												<prop name="PropertyTypeName">Quantification Sample Type</prop>
												<prop name="Position">10</prop>
												<prop name="IsDefault">0</prop>
												<prop name="SampleType">qsUnknown</prop>
												<obj name="ChannelProp" class="ChannelProperty" version="1">
													<prop name="ChannelIdx">0</prop>
												</obj>
											</obj>
											<obj name="PropertyObject" class="ChannelGenotype" version="4">
												<prop name="PropertyTypeName">Scanning Genotype</prop>
												<prop name="Position">10</prop>
												<prop name="IsDefault">1</prop>
												<prop name="ReadOnly">1</prop>
												<obj name="ChannelProp" class="ChannelProperty" version="1">
													<prop name="ChannelIdx">0</prop>
												</obj>
											</obj>
											<obj name="PropertyObject" class="GroupChannelTypeProp" version="4">
												<prop name="PropertyTypeName">Scanning Sample Type</prop>
												<prop name="Position">10</prop>
												<prop name="IsDefault">0</prop>
												<prop name="GroupSampleType">mstUnknown</prop>
												<obj name="ChannelProp" class="ChannelProperty" version="1">
													<prop name="ChannelIdx">0</prop>
												</obj>
											</obj>
											<obj name="PropertyObject" class="TargetName" version="4">
												<prop name="PropertyTypeName">Target Name</prop>
												<prop name="Position">10</prop>
												<prop name="IsDefault">1</prop>
												<obj name="ChannelProp" class="ChannelProperty" version="1">
													<prop name="ChannelIdx">0</prop>
												</obj>
											</obj>
											<obj name="PropertyObject" class="RQTargetProperty" version="4">
												<prop name="PropertyTypeName">Target Type</prop>
												<prop name="Position">10</prop>
												<prop name="IsDefault">0</prop>
												<prop name="TargetType">dtNone</prop>
												<obj name="ChannelProp" class="ChannelProperty" version="1">
													<prop name="ChannelIdx">0</prop>
												</obj>
											</obj>
										</list>
									</obj>
								</list>
							</obj>
						</obj>
						<prop name="ChannelPropertyCount">1</prop>
						<prop name="ContainerPosition">10</prop>
						<prop name="HasSampleProperties">1</prop>
						<obj name="SampleProperties" class="PropertyList" version="1">
							<list name="emlist" count="14">
								<obj name="PropertyObject" class="SamplePrefColor" version="4">
									<prop name="PropertyTypeName">Color</prop>
									<prop name="Position">10</prop>
									<prop name="IsDefault">0</prop>
									<prop name="Color">$00FD0299</prop>
								</obj>
								<obj name="PropertyObject" class="DominantChannelProp" version="4">
									<prop name="PropertyTypeName">Dominant Channel</prop>
									<prop name="Position">10</prop>
									<prop name="IsDefault">0</prop>
									<prop name="DominantChannel">0</prop>
								</obj>
								<obj name="PropertyObject" class="Genotype" version="4">
									<prop name="PropertyTypeName">EndPt Genotype</prop>
									<prop name="Position">10</prop>
									<prop name="IsDefault">1</prop>
									<prop name="ReadOnly">1</prop>
								</obj>
								<obj name="PropertyObject" class="GroupingSample" version="4">
									<prop name="PropertyTypeName">EndPt Sample Type</prop>
									<prop name="Position">10</prop>
									<prop name="IsDefault">0</prop>
									<prop name="GroupSampleType">mstUnknown</prop>
								</obj>
								<obj name="PropertyObject" class="SamplePrefLineStyle" version="4">
									<prop name="PropertyTypeName">Line Style</prop>
									<prop name="Position">10</prop>
									<prop name="IsDefault">0</prop>
									<prop name="LineStyle">psSolid</prop>
								</obj>
								<obj name="PropertyObject" class="GenSampleEditNotes" version="4">
									<prop name="PropertyTypeName">Notes</prop>
									<prop name="Position">10</prop>
									<prop name="IsDefault">1</prop>
								</obj>
								<obj name="PropertyObject" class="SamplePrefPointStyle" version="4">
									<prop name="PropertyTypeName">Point Style</prop>
									<prop name="Position">10</prop>
									<prop name="IsDefault">0</prop>
									<prop name="PointStyle">psNothing</prop>
								</obj>
								<obj name="PropertyObject" class="GenSampleEditPosition" version="4">
									<prop name="PropertyTypeName">Position</prop>
									<prop name="Position">10</prop>
									<prop name="IsDefault">1</prop>
								</obj>
								<obj name="PropertyObject" class="GenSampleEditReplicate" version="4">
									<prop name="PropertyTypeName">Replicate of</prop>
									<prop name="Position">10</prop>
									<prop name="IsDefault">1</prop>
									<prop name="ReplicateOf">-1</prop>
								</obj>
								<obj name="PropertyObject" class="HTCSampleID" version="4">
									<prop name="PropertyTypeName">Sample ID</prop>
									<prop name="Position">10</prop>
									<prop name="IsDefault">1</prop>
								</obj>
								<obj name="PropertyObject" class="GenSampleEditName" version="4">
									<prop name="PropertyTypeName">Sample Name</prop>
									<prop name="Position">10</prop>
									<prop name="IsDefault">1</prop>
									<prop name="name">Sample 11</prop>
								</obj>
								<obj name="PropertyObject" class="HTCSamplePrepNotes" version="4">
									<prop name="PropertyTypeName">Sample Prep Notes</prop>
									<prop name="Position">10</prop>
									<prop name="IsDefault">1</prop>
								</obj>
								<obj name="PropertyObject" class="GenSampleEditSubset" version="4">
									<prop name="PropertyTypeName">Subsets</prop>
									<prop name="Position">10</prop>
									<prop name="IsDefault">1</prop>
								</obj>
								<obj name="PropertyObject" class="SamplePrefWidth" version="5">
									<prop name="PropertyTypeName">Width</prop>
									<prop name="Position">10</prop>
									<prop name="IsDefault">1</prop>
									<prop name="Width">1</prop>
								</obj>
							</list>
						</obj>
					</obj>
					<obj name="item" class="SamplePropInfo" version="1">
						<obj name="ChannelProperties" class="ChanPropList" version="2">
							<obj name="ChannelProperties" class="EMList" version="1">
								<list name="emlist" count="1">
									<obj name="item" class="PropertyList" version="1">
										<list name="emlist" count="12">
											<obj name="PropertyObject" class="RQSampleTargetProperty" version="4">
												<prop name="PropertyTypeName">Combined Sample and Target Type</prop>
												<prop name="Position">11</prop>
												<prop name="IsDefault">0</prop>
												<obj name="ChannelProp" class="ChannelProperty" version="1">
													<prop name="ChannelIdx">0</prop>
												</obj>
											</obj>
											<obj name="PropertyObject" class="QuantConcProperty" version="4">
												<prop name="PropertyTypeName">Concentration</prop>
												<prop name="Position">11</prop>
												<prop name="IsDefault">1</prop>
												<prop name="Concentration">0</prop>
												<obj name="ChannelProp" class="ChannelProperty" version="1">
													<prop name="ChannelIdx">0</prop>
												</obj>
												<prop name="ReadOnly">1</prop>
											</obj>
											<obj name="PropertyObject" class="QuantCpHighProp" version="4">
												<prop name="PropertyTypeName">Cp High</prop>
												<prop name="Position">11</prop>
												<prop name="IsDefault">1</prop>
												<prop name="CpRangeHigh">0</prop>
												<obj name="ChannelProp" class="ChannelProperty" version="1">
													<prop name="ChannelIdx">0</prop>
												</obj>
												<prop name="ReadOnly">1</prop>
											</obj>
											<obj name="PropertyObject" class="QuantCpLowProp" version="4">
												<prop name="PropertyTypeName">Cp Low</prop>
												<prop name="Position">11</prop>
												<prop name="IsDefault">1</prop>
												<prop name="CpRangeLow">0</prop>
												<obj name="ChannelProp" class="ChannelProperty" version="1">
													<prop name="ChannelIdx">0</prop>
												</obj>
												<prop name="ReadOnly">1</prop>
											</obj>
											<obj name="PropertyObject" class="RQEffProp" version="4">
												<prop name="PropertyTypeName">Efficiency</prop>
												<prop name="Position">11</prop>
												<prop name="IsDefault">1</prop>
												<prop name="Efficiency">2</prop>
												<obj name="ChannelProp" class="ChannelProperty" version="1">
													<prop name="ChannelIdx">0</prop>
												</obj>
											</obj>
											<obj name="PropertyObject" class="ChannelGenotype" version="4">
												<prop name="PropertyTypeName">Melt Geno Genotype</prop>
												<prop name="Position">11</prop>
												<prop name="IsDefault">1</prop>
												<prop name="ReadOnly">1</prop>
												<obj name="ChannelProp" class="ChannelProperty" version="1">
													<prop name="ChannelIdx">0</prop>
												</obj>
											</obj>
											<obj name="PropertyObject" class="GroupChannelTypeProp" version="4">
												<prop name="PropertyTypeName">Melt Geno Sample Type</prop>
												<prop name="Position">11</prop>
												<prop name="IsDefault">0</prop>
												<prop name="GroupSampleType">mstUnknown</prop>
												<obj name="ChannelProp" class="ChannelProperty" version="1">
													<prop name="ChannelIdx">0</prop>
												</obj>
											</obj>
											<obj name="PropertyObject" class="QuantSampleTypeProperty" version="4">
												<prop name="PropertyTypeName">Quantification Sample Type</prop>
												<prop name="Position">11</prop>
												<prop name="IsDefault">0</prop>
												<prop name="SampleType">qsUnknown</prop>
												<obj name="ChannelProp" class="ChannelProperty" version="1">
													<prop name="ChannelIdx">0</prop>
												</obj>
											</obj>
											<obj name="PropertyObject" class="ChannelGenotype" version="4">
												<prop name="PropertyTypeName">Scanning Genotype</prop>
												<prop name="Position">11</prop>
												<prop name="IsDefault">1</prop>
												<prop name="ReadOnly">1</prop>
												<obj name="ChannelProp" class="ChannelProperty" version="1">
													<prop name="ChannelIdx">0</prop>
												</obj>
											</obj>
											<obj name="PropertyObject" class="GroupChannelTypeProp" version="4">
												<prop name="PropertyTypeName">Scanning Sample Type</prop>
												<prop name="Position">11</prop>
												<prop name="IsDefault">0</prop>
												<prop name="GroupSampleType">mstUnknown</prop>
												<obj name="ChannelProp" class="ChannelProperty" version="1">
													<prop name="ChannelIdx">0</prop>
												</obj>
											</obj>
											<obj name="PropertyObject" class="TargetName" version="4">
												<prop name="PropertyTypeName">Target Name</prop>
												<prop name="Position">11</prop>
												<prop name="IsDefault">1</prop>
												<obj name="ChannelProp" class="ChannelProperty" version="1">
													<prop name="ChannelIdx">0</prop>
												</obj>
											</obj>
											<obj name="PropertyObject" class="RQTargetProperty" version="4">
												<prop name="PropertyTypeName">Target Type</prop>
												<prop name="Position">11</prop>
												<prop name="IsDefault">0</prop>
												<prop name="TargetType">dtNone</prop>
												<obj name="ChannelProp" class="ChannelProperty" version="1">
													<prop name="ChannelIdx">0</prop>
												</obj>
											</obj>
										</list>
									</obj>
								</list>
							</obj>
						</obj>
						<prop name="ChannelPropertyCount">1</prop>
						<prop name="ContainerPosition">11</prop>
						<prop name="HasSampleProperties">1</prop>
						<obj name="SampleProperties" class="PropertyList" version="1">
							<list name="emlist" count="14">
								<obj name="PropertyObject" class="SamplePrefColor" version="4">
									<prop name="PropertyTypeName">Color</prop>
									<prop name="Position">11</prop>
									<prop name="IsDefault">0</prop>
									<prop name="Color">$0026C4B8</prop>
								</obj>
								<obj name="PropertyObject" class="DominantChannelProp" version="4">
									<prop name="PropertyTypeName">Dominant Channel</prop>
									<prop name="Position">11</prop>
									<prop name="IsDefault">0</prop>
									<prop name="DominantChannel">0</prop>
								</obj>
								<obj name="PropertyObject" class="Genotype" version="4">
									<prop name="PropertyTypeName">EndPt Genotype</prop>
									<prop name="Position">11</prop>
									<prop name="IsDefault">1</prop>
									<prop name="ReadOnly">1</prop>
								</obj>
								<obj name="PropertyObject" class="GroupingSample" version="4">
									<prop name="PropertyTypeName">EndPt Sample Type</prop>
									<prop name="Position">11</prop>
									<prop name="IsDefault">0</prop>
									<prop name="GroupSampleType">mstUnknown</prop>
								</obj>
								<obj name="PropertyObject" class="SamplePrefLineStyle" version="4">
									<prop name="PropertyTypeName">Line Style</prop>
									<prop name="Position">11</prop>
									<prop name="IsDefault">0</prop>
									<prop name="LineStyle">psSolid</prop>
								</obj>
								<obj name="PropertyObject" class="GenSampleEditNotes" version="4">
									<prop name="PropertyTypeName">Notes</prop>
									<prop name="Position">11</prop>
									<prop name="IsDefault">1</prop>
								</obj>
								<obj name="PropertyObject" class="SamplePrefPointStyle" version="4">
									<prop name="PropertyTypeName">Point Style</prop>
									<prop name="Position">11</prop>
									<prop name="IsDefault">0</prop>
									<prop name="PointStyle">psNothing</prop>
								</obj>
								<obj name="PropertyObject" class="GenSampleEditPosition" version="4">
									<prop name="PropertyTypeName">Position</prop>
									<prop name="Position">11</prop>
									<prop name="IsDefault">1</prop>
								</obj>
								<obj name="PropertyObject" class="GenSampleEditReplicate" version="4">
									<prop name="PropertyTypeName">Replicate of</prop>
									<prop name="Position">11</prop>
									<prop name="IsDefault">1</prop>
									<prop name="ReplicateOf">-1</prop>
								</obj>
								<obj name="PropertyObject" class="HTCSampleID" version="4">
									<prop name="PropertyTypeName">Sample ID</prop>
									<prop name="Position">11</prop>
									<prop name="IsDefault">1</prop>
								</obj>
								<obj name="PropertyObject" class="GenSampleEditName" version="4">
									<prop name="PropertyTypeName">Sample Name</prop>
									<prop name="Position">11</prop>
									<prop name="IsDefault">1</prop>
									<prop name="name">Sample 12</prop>
								</obj>
								<obj name="PropertyObject" class="HTCSamplePrepNotes" version="4">
									<prop name="PropertyTypeName">Sample Prep Notes</prop>
									<prop name="Position">11</prop>
									<prop name="IsDefault">1</prop>
								</obj>
								<obj name="PropertyObject" class="GenSampleEditSubset" version="4">
									<prop name="PropertyTypeName">Subsets</prop>
									<prop name="Position">11</prop>
									<prop name="IsDefault">1</prop>
								</obj>
								<obj name="PropertyObject" class="SamplePrefWidth" version="5">
									<prop name="PropertyTypeName">Width</prop>
									<prop name="Position">11</prop>
									<prop name="IsDefault">1</prop>
									<prop name="Width">1</prop>
								</obj>
							</list>
						</obj>
					</obj>
					<obj name="item" class="SamplePropInfo" version="1">
						<obj name="ChannelProperties" class="ChanPropList" version="2">
							<obj name="ChannelProperties" class="EMList" version="1">
								<list name="emlist" count="1">
									<obj name="item" class="PropertyList" version="1">
										<list name="emlist" count="12">
											<obj name="PropertyObject" class="RQSampleTargetProperty" version="4">
												<prop name="PropertyTypeName">Combined Sample and Target Type</prop>
												<prop name="Position">12</prop>
												<prop name="IsDefault">0</prop>
												<obj name="ChannelProp" class="ChannelProperty" version="1">
													<prop name="ChannelIdx">0</prop>
												</obj>
											</obj>
											<obj name="PropertyObject" class="QuantConcProperty" version="4">
												<prop name="PropertyTypeName">Concentration</prop>
												<prop name="Position">12</prop>
												<prop name="IsDefault">1</prop>
												<prop name="Concentration">0</prop>
												<obj name="ChannelProp" class="ChannelProperty" version="1">
													<prop name="ChannelIdx">0</prop>
												</obj>
												<prop name="ReadOnly">1</prop>
											</obj>
											<obj name="PropertyObject" class="QuantCpHighProp" version="4">
												<prop name="PropertyTypeName">Cp High</prop>
												<prop name="Position">12</prop>
												<prop name="IsDefault">1</prop>
												<prop name="CpRangeHigh">0</prop>
												<obj name="ChannelProp" class="ChannelProperty" version="1">
													<prop name="ChannelIdx">0</prop>
												</obj>
												<prop name="ReadOnly">1</prop>
											</obj>
											<obj name="PropertyObject" class="QuantCpLowProp" version="4">
												<prop name="PropertyTypeName">Cp Low</prop>
												<prop name="Position">12</prop>
												<prop name="IsDefault">1</prop>
												<prop name="CpRangeLow">0</prop>
												<obj name="ChannelProp" class="ChannelProperty" version="1">
													<prop name="ChannelIdx">0</prop>
												</obj>
												<prop name="ReadOnly">1</prop>
											</obj>
											<obj name="PropertyObject" class="RQEffProp" version="4">
												<prop name="PropertyTypeName">Efficiency</prop>
												<prop name="Position">12</prop>
												<prop name="IsDefault">1</prop>
												<prop name="Efficiency">2</prop>
												<obj name="ChannelProp" class="ChannelProperty" version="1">
													<prop name="ChannelIdx">0</prop>
												</obj>
											</obj>
											<obj name="PropertyObject" class="ChannelGenotype" version="4">
												<prop name="PropertyTypeName">Melt Geno Genotype</prop>
												<prop name="Position">12</prop>
												<prop name="IsDefault">1</prop>
												<prop name="ReadOnly">1</prop>
												<obj name="ChannelProp" class="ChannelProperty" version="1">
													<prop name="ChannelIdx">0</prop>
												</obj>
											</obj>
											<obj name="PropertyObject" class="GroupChannelTypeProp" version="4">
												<prop name="PropertyTypeName">Melt Geno Sample Type</prop>
												<prop name="Position">12</prop>
												<prop name="IsDefault">0</prop>
												<prop name="GroupSampleType">mstUnknown</prop>
												<obj name="ChannelProp" class="ChannelProperty" version="1">
													<prop name="ChannelIdx">0</prop>
												</obj>
											</obj>
											<obj name="PropertyObject" class="QuantSampleTypeProperty" version="4">
												<prop name="PropertyTypeName">Quantification Sample Type</prop>
												<prop name="Position">12</prop>
												<prop name="IsDefault">0</prop>
												<prop name="SampleType">qsUnknown</prop>
												<obj name="ChannelProp" class="ChannelProperty" version="1">
													<prop name="ChannelIdx">0</prop>
												</obj>
											</obj>
											<obj name="PropertyObject" class="ChannelGenotype" version="4">
												<prop name="PropertyTypeName">Scanning Genotype</prop>
												<prop name="Position">12</prop>
												<prop name="IsDefault">1</prop>
												<prop name="ReadOnly">1</prop>
												<obj name="ChannelProp" class="ChannelProperty" version="1">
													<prop name="ChannelIdx">0</prop>
												</obj>
											</obj>
											<obj name="PropertyObject" class="GroupChannelTypeProp" version="4">
												<prop name="PropertyTypeName">Scanning Sample Type</prop>
												<prop name="Position">12</prop>
												<prop name="IsDefault">0</prop>
												<prop name="GroupSampleType">mstUnknown</prop>
												<obj name="ChannelProp" class="ChannelProperty" version="1">
													<prop name="ChannelIdx">0</prop>
												</obj>
											</obj>
											<obj name="PropertyObject" class="TargetName" version="4">
												<prop name="PropertyTypeName">Target Name</prop>
												<prop name="Position">12</prop>
												<prop name="IsDefault">1</prop>
												<obj name="ChannelProp" class="ChannelProperty" version="1">
													<prop name="ChannelIdx">0</prop>
												</obj>
											</obj>
											<obj name="PropertyObject" class="RQTargetProperty" version="4">
												<prop name="PropertyTypeName">Target Type</prop>
												<prop name="Position">12</prop>
												<prop name="IsDefault">0</prop>
												<prop name="TargetType">dtNone</prop>
												<obj name="ChannelProp" class="ChannelProperty" version="1">
													<prop name="ChannelIdx">0</prop>
												</obj>
											</obj>
										</list>
									</obj>
								</list>
							</obj>
						</obj>
						<prop name="ChannelPropertyCount">1</prop>
						<prop name="ContainerPosition">12</prop>
						<prop name="HasSampleProperties">1</prop>
						<obj name="SampleProperties" class="PropertyList" version="1">
							<list name="emlist" count="14">
								<obj name="PropertyObject" class="SamplePrefColor" version="4">
									<prop name="PropertyTypeName">Color</prop>
									<prop name="Position">12</prop>
									<prop name="IsDefault">0</prop>
									<prop name="Color">$00FF8000</prop>
								</obj>
								<obj name="PropertyObject" class="DominantChannelProp" version="4">
									<prop name="PropertyTypeName">Dominant Channel</prop>
									<prop name="Position">12</prop>
									<prop name="IsDefault">0</prop>
									<prop name="DominantChannel">0</prop>
								</obj>
								<obj name="PropertyObject" class="Genotype" version="4">
									<prop name="PropertyTypeName">EndPt Genotype</prop>
									<prop name="Position">12</prop>
									<prop name="IsDefault">1</prop>
									<prop name="ReadOnly">1</prop>
								</obj>
								<obj name="PropertyObject" class="GroupingSample" version="4">
									<prop name="PropertyTypeName">EndPt Sample Type</prop>
									<prop name="Position">12</prop>
									<prop name="IsDefault">0</prop>
									<prop name="GroupSampleType">mstUnknown</prop>
								</obj>
								<obj name="PropertyObject" class="SamplePrefLineStyle" version="4">
									<prop name="PropertyTypeName">Line Style</prop>
									<prop name="Position">12</prop>
									<prop name="IsDefault">0</prop>
									<prop name="LineStyle">psSolid</prop>
								</obj>
								<obj name="PropertyObject" class="GenSampleEditNotes" version="4">
									<prop name="PropertyTypeName">Notes</prop>
									<prop name="Position">12</prop>
									<prop name="IsDefault">1</prop>
								</obj>
								<obj name="PropertyObject" class="SamplePrefPointStyle" version="4">
									<prop name="PropertyTypeName">Point Style</prop>
									<prop name="Position">12</prop>
									<prop name="IsDefault">0</prop>
									<prop name="PointStyle">psNothing</prop>
								</obj>
								<obj name="PropertyObject" class="GenSampleEditPosition" version="4">
									<prop name="PropertyTypeName">Position</prop>
									<prop name="Position">12</prop>
									<prop name="IsDefault">1</prop>
								</obj>
								<obj name="PropertyObject" class="GenSampleEditReplicate" version="4">
									<prop name="PropertyTypeName">Replicate of</prop>
									<prop name="Position">12</prop>
									<prop name="IsDefault">1</prop>
									<prop name="ReplicateOf">-1</prop>
								</obj>
								<obj name="PropertyObject" class="HTCSampleID" version="4">
									<prop name="PropertyTypeName">Sample ID</prop>
									<prop name="Position">12</prop>
									<prop name="IsDefault">1</prop>
								</obj>
								<obj name="PropertyObject" class="GenSampleEditName" version="4">
									<prop name="PropertyTypeName">Sample Name</prop>
									<prop name="Position">12</prop>
									<prop name="IsDefault">0</prop>
									<prop name="name">1614N</prop>
								</obj>
								<obj name="PropertyObject" class="HTCSamplePrepNotes" version="4">
									<prop name="PropertyTypeName">Sample Prep Notes</prop>
									<prop name="Position">12</prop>
									<prop name="IsDefault">1</prop>
								</obj>
								<obj name="PropertyObject" class="GenSampleEditSubset" version="4">
									<prop name="PropertyTypeName">Subsets</prop>
									<prop name="Position">12</prop>
									<prop name="IsDefault">1</prop>
								</obj>
								<obj name="PropertyObject" class="SamplePrefWidth" version="5">
									<prop name="PropertyTypeName">Width</prop>
									<prop name="Position">12</prop>
									<prop name="IsDefault">1</prop>
									<prop name="Width">1</prop>
								</obj>
							</list>
						</obj>
					</obj>
					<obj name="item" class="SamplePropInfo" version="1">
						<obj name="ChannelProperties" class="ChanPropList" version="2">
							<obj name="ChannelProperties" class="EMList" version="1">
								<list name="emlist" count="1">
									<obj name="item" class="PropertyList" version="1">
										<list name="emlist" count="12">
											<obj name="PropertyObject" class="RQSampleTargetProperty" version="4">
												<prop name="PropertyTypeName">Combined Sample and Target Type</prop>
												<prop name="Position">13</prop>
												<prop name="IsDefault">0</prop>
												<obj name="ChannelProp" class="ChannelProperty" version="1">
													<prop name="ChannelIdx">0</prop>
												</obj>
											</obj>
											<obj name="PropertyObject" class="QuantConcProperty" version="4">
												<prop name="PropertyTypeName">Concentration</prop>
												<prop name="Position">13</prop>
												<prop name="IsDefault">1</prop>
												<prop name="Concentration">0</prop>
												<obj name="ChannelProp" class="ChannelProperty" version="1">
													<prop name="ChannelIdx">0</prop>
												</obj>
												<prop name="ReadOnly">1</prop>
											</obj>
											<obj name="PropertyObject" class="QuantCpHighProp" version="4">
												<prop name="PropertyTypeName">Cp High</prop>
												<prop name="Position">13</prop>
												<prop name="IsDefault">1</prop>
												<prop name="CpRangeHigh">0</prop>
												<obj name="ChannelProp" class="ChannelProperty" version="1">
													<prop name="ChannelIdx">0</prop>
												</obj>
												<prop name="ReadOnly">1</prop>
											</obj>
											<obj name="PropertyObject" class="QuantCpLowProp" version="4">
												<prop name="PropertyTypeName">Cp Low</prop>
												<prop name="Position">13</prop>
												<prop name="IsDefault">1</prop>
												<prop name="CpRangeLow">0</prop>
												<obj name="ChannelProp" class="ChannelProperty" version="1">
													<prop name="ChannelIdx">0</prop>
												</obj>
												<prop name="ReadOnly">1</prop>
											</obj>
											<obj name="PropertyObject" class="RQEffProp" version="4">
												<prop name="PropertyTypeName">Efficiency</prop>
												<prop name="Position">13</prop>
												<prop name="IsDefault">1</prop>
												<prop name="Efficiency">2</prop>
												<obj name="ChannelProp" class="ChannelProperty" version="1">
													<prop name="ChannelIdx">0</prop>
												</obj>
											</obj>
											<obj name="PropertyObject" class="ChannelGenotype" version="4">
												<prop name="PropertyTypeName">Melt Geno Genotype</prop>
												<prop name="Position">13</prop>
												<prop name="IsDefault">1</prop>
												<prop name="ReadOnly">1</prop>
												<obj name="ChannelProp" class="ChannelProperty" version="1">
													<prop name="ChannelIdx">0</prop>
												</obj>
											</obj>
											<obj name="PropertyObject" class="GroupChannelTypeProp" version="4">
												<prop name="PropertyTypeName">Melt Geno Sample Type</prop>
												<prop name="Position">13</prop>
												<prop name="IsDefault">0</prop>
												<prop name="GroupSampleType">mstUnknown</prop>
												<obj name="ChannelProp" class="ChannelProperty" version="1">
													<prop name="ChannelIdx">0</prop>
												</obj>
											</obj>
											<obj name="PropertyObject" class="QuantSampleTypeProperty" version="4">
												<prop name="PropertyTypeName">Quantification Sample Type</prop>
												<prop name="Position">13</prop>
												<prop name="IsDefault">0</prop>
												<prop name="SampleType">qsUnknown</prop>
												<obj name="ChannelProp" class="ChannelProperty" version="1">
													<prop name="ChannelIdx">0</prop>
												</obj>
											</obj>
											<obj name="PropertyObject" class="ChannelGenotype" version="4">
												<prop name="PropertyTypeName">Scanning Genotype</prop>
												<prop name="Position">13</prop>
												<prop name="IsDefault">1</prop>
												<prop name="ReadOnly">1</prop>
												<obj name="ChannelProp" class="ChannelProperty" version="1">
													<prop name="ChannelIdx">0</prop>
												</obj>
											</obj>
											<obj name="PropertyObject" class="GroupChannelTypeProp" version="4">
												<prop name="PropertyTypeName">Scanning Sample Type</prop>
												<prop name="Position">13</prop>
												<prop name="IsDefault">0</prop>
												<prop name="GroupSampleType">mstUnknown</prop>
												<obj name="ChannelProp" class="ChannelProperty" version="1">
													<prop name="ChannelIdx">0</prop>
												</obj>
											</obj>
											<obj name="PropertyObject" class="TargetName" version="4">
												<prop name="PropertyTypeName">Target Name</prop>
												<prop name="Position">13</prop>
												<prop name="IsDefault">1</prop>
												<obj name="ChannelProp" class="ChannelProperty" version="1">
													<prop name="ChannelIdx">0</prop>
												</obj>
											</obj>
											<obj name="PropertyObject" class="RQTargetProperty" version="4">
												<prop name="PropertyTypeName">Target Type</prop>
												<prop name="Position">13</prop>
												<prop name="IsDefault">0</prop>
												<prop name="TargetType">dtNone</prop>
												<obj name="ChannelProp" class="ChannelProperty" version="1">
													<prop name="ChannelIdx">0</prop>
												</obj>
											</obj>
										</list>
									</obj>
								</list>
							</obj>
						</obj>
						<prop name="ChannelPropertyCount">1</prop>
						<prop name="ContainerPosition">13</prop>
						<prop name="HasSampleProperties">1</prop>
						<obj name="SampleProperties" class="PropertyList" version="1">
							<list name="emlist" count="14">
								<obj name="PropertyObject" class="SamplePrefColor" version="4">
									<prop name="PropertyTypeName">Color</prop>
									<prop name="Position">13</prop>
									<prop name="IsDefault">0</prop>
									<prop name="Color">clRed</prop>
								</obj>
								<obj name="PropertyObject" class="DominantChannelProp" version="4">
									<prop name="PropertyTypeName">Dominant Channel</prop>
									<prop name="Position">13</prop>
									<prop name="IsDefault">0</prop>
									<prop name="DominantChannel">0</prop>
								</obj>
								<obj name="PropertyObject" class="Genotype" version="4">
									<prop name="PropertyTypeName">EndPt Genotype</prop>
									<prop name="Position">13</prop>
									<prop name="IsDefault">1</prop>
									<prop name="ReadOnly">1</prop>
								</obj>
								<obj name="PropertyObject" class="GroupingSample" version="4">
									<prop name="PropertyTypeName">EndPt Sample Type</prop>
									<prop name="Position">13</prop>
									<prop name="IsDefault">0</prop>
									<prop name="GroupSampleType">mstUnknown</prop>
								</obj>
								<obj name="PropertyObject" class="SamplePrefLineStyle" version="4">
									<prop name="PropertyTypeName">Line Style</prop>
									<prop name="Position">13</prop>
									<prop name="IsDefault">0</prop>
									<prop name="LineStyle">psSolid</prop>
								</obj>
								<obj name="PropertyObject" class="GenSampleEditNotes" version="4">
									<prop name="PropertyTypeName">Notes</prop>
									<prop name="Position">13</prop>
									<prop name="IsDefault">1</prop>
								</obj>
								<obj name="PropertyObject" class="SamplePrefPointStyle" version="4">
									<prop name="PropertyTypeName">Point Style</prop>
									<prop name="Position">13</prop>
									<prop name="IsDefault">0</prop>
									<prop name="PointStyle">psNothing</prop>
								</obj>
								<obj name="PropertyObject" class="GenSampleEditPosition" version="4">
									<prop name="PropertyTypeName">Position</prop>
									<prop name="Position">13</prop>
									<prop name="IsDefault">1</prop>
								</obj>
								<obj name="PropertyObject" class="GenSampleEditReplicate" version="4">
									<prop name="PropertyTypeName">Replicate of</prop>
									<prop name="Position">13</prop>
									<prop name="IsDefault">1</prop>
									<prop name="ReplicateOf">-1</prop>
								</obj>
								<obj name="PropertyObject" class="HTCSampleID" version="4">
									<prop name="PropertyTypeName">Sample ID</prop>
									<prop name="Position">13</prop>
									<prop name="IsDefault">1</prop>
								</obj>
								<obj name="PropertyObject" class="GenSampleEditName" version="4">
									<prop name="PropertyTypeName">Sample Name</prop>
									<prop name="Position">13</prop>
									<prop name="IsDefault">0</prop>
									<prop name="name">1614N</prop>
								</obj>
								<obj name="PropertyObject" class="HTCSamplePrepNotes" version="4">
									<prop name="PropertyTypeName">Sample Prep Notes</prop>
									<prop name="Position">13</prop>
									<prop name="IsDefault">1</prop>
								</obj>
								<obj name="PropertyObject" class="GenSampleEditSubset" version="4">
									<prop name="PropertyTypeName">Subsets</prop>
									<prop name="Position">13</prop>
									<prop name="IsDefault">1</prop>
								</obj>
								<obj name="PropertyObject" class="SamplePrefWidth" version="5">
									<prop name="PropertyTypeName">Width</prop>
									<prop name="Position">13</prop>
									<prop name="IsDefault">1</prop>
									<prop name="Width">1</prop>
								</obj>
							</list>
						</obj>
					</obj>
					<obj name="item" class="SamplePropInfo" version="1">
						<obj name="ChannelProperties" class="ChanPropList" version="2">
							<obj name="ChannelProperties" class="EMList" version="1">
								<list name="emlist" count="1">
									<obj name="item" class="PropertyList" version="1">
										<list name="emlist" count="12">
											<obj name="PropertyObject" class="RQSampleTargetProperty" version="4">
												<prop name="PropertyTypeName">Combined Sample and Target Type</prop>
												<prop name="Position">14</prop>
												<prop name="IsDefault">0</prop>
												<obj name="ChannelProp" class="ChannelProperty" version="1">
													<prop name="ChannelIdx">0</prop>
												</obj>
											</obj>
											<obj name="PropertyObject" class="QuantConcProperty" version="4">
												<prop name="PropertyTypeName">Concentration</prop>
												<prop name="Position">14</prop>
												<prop name="IsDefault">1</prop>
												<prop name="Concentration">0</prop>
												<obj name="ChannelProp" class="ChannelProperty" version="1">
													<prop name="ChannelIdx">0</prop>
												</obj>
												<prop name="ReadOnly">1</prop>
											</obj>
											<obj name="PropertyObject" class="QuantCpHighProp" version="4">
												<prop name="PropertyTypeName">Cp High</prop>
												<prop name="Position">14</prop>
												<prop name="IsDefault">1</prop>
												<prop name="CpRangeHigh">0</prop>
												<obj name="ChannelProp" class="ChannelProperty" version="1">
													<prop name="ChannelIdx">0</prop>
												</obj>
												<prop name="ReadOnly">1</prop>
											</obj>
											<obj name="PropertyObject" class="QuantCpLowProp" version="4">
												<prop name="PropertyTypeName">Cp Low</prop>
												<prop name="Position">14</prop>
												<prop name="IsDefault">1</prop>
												<prop name="CpRangeLow">0</prop>
												<obj name="ChannelProp" class="ChannelProperty" version="1">
													<prop name="ChannelIdx">0</prop>
												</obj>
												<prop name="ReadOnly">1</prop>
											</obj>
											<obj name="PropertyObject" class="RQEffProp" version="4">
												<prop name="PropertyTypeName">Efficiency</prop>
												<prop name="Position">14</prop>
												<prop name="IsDefault">1</prop>
												<prop name="Efficiency">2</prop>
												<obj name="ChannelProp" class="ChannelProperty" version="1">
													<prop name="ChannelIdx">0</prop>
												</obj>
											</obj>
											<obj name="PropertyObject" class="ChannelGenotype" version="4">
												<prop name="PropertyTypeName">Melt Geno Genotype</prop>
												<prop name="Position">14</prop>
												<prop name="IsDefault">1</prop>
												<prop name="ReadOnly">1</prop>
												<obj name="ChannelProp" class="ChannelProperty" version="1">
													<prop name="ChannelIdx">0</prop>
												</obj>
											</obj>
											<obj name="PropertyObject" class="GroupChannelTypeProp" version="4">
												<prop name="PropertyTypeName">Melt Geno Sample Type</prop>
												<prop name="Position">14</prop>
												<prop name="IsDefault">0</prop>
												<prop name="GroupSampleType">mstUnknown</prop>
												<obj name="ChannelProp" class="ChannelProperty" version="1">
													<prop name="ChannelIdx">0</prop>
												</obj>
											</obj>
											<obj name="PropertyObject" class="QuantSampleTypeProperty" version="4">
												<prop name="PropertyTypeName">Quantification Sample Type</prop>
												<prop name="Position">14</prop>
												<prop name="IsDefault">0</prop>
												<prop name="SampleType">qsUnknown</prop>
												<obj name="ChannelProp" class="ChannelProperty" version="1">
													<prop name="ChannelIdx">0</prop>
												</obj>
											</obj>
											<obj name="PropertyObject" class="ChannelGenotype" version="4">
												<prop name="PropertyTypeName">Scanning Genotype</prop>
												<prop name="Position">14</prop>
												<prop name="IsDefault">1</prop>
												<prop name="ReadOnly">1</prop>
												<obj name="ChannelProp" class="ChannelProperty" version="1">
													<prop name="ChannelIdx">0</prop>
												</obj>
											</obj>
											<obj name="PropertyObject" class="GroupChannelTypeProp" version="4">
												<prop name="PropertyTypeName">Scanning Sample Type</prop>
												<prop name="Position">14</prop>
												<prop name="IsDefault">0</prop>
												<prop name="GroupSampleType">mstUnknown</prop>
												<obj name="ChannelProp" class="ChannelProperty" version="1">
													<prop name="ChannelIdx">0</prop>
												</obj>
											</obj>
											<obj name="PropertyObject" class="TargetName" version="4">
												<prop name="PropertyTypeName">Target Name</prop>
												<prop name="Position">14</prop>
												<prop name="IsDefault">1</prop>
												<obj name="ChannelProp" class="ChannelProperty" version="1">
													<prop name="ChannelIdx">0</prop>
												</obj>
											</obj>
											<obj name="PropertyObject" class="RQTargetProperty" version="4">
												<prop name="PropertyTypeName">Target Type</prop>
												<prop name="Position">14</prop>
												<prop name="IsDefault">0</prop>
												<prop name="TargetType">dtNone</prop>
												<obj name="ChannelProp" class="ChannelProperty" version="1">
													<prop name="ChannelIdx">0</prop>
												</obj>
											</obj>
										</list>
									</obj>
								</list>
							</obj>
						</obj>
						<prop name="ChannelPropertyCount">1</prop>
						<prop name="ContainerPosition">14</prop>
						<prop name="HasSampleProperties">1</prop>
						<obj name="SampleProperties" class="PropertyList" version="1">
							<list name="emlist" count="14">
								<obj name="PropertyObject" class="SamplePrefColor" version="4">
									<prop name="PropertyTypeName">Color</prop>
									<prop name="Position">14</prop>
									<prop name="IsDefault">0</prop>
									<prop name="Color">$0030D700</prop>
								</obj>
								<obj name="PropertyObject" class="DominantChannelProp" version="4">
									<prop name="PropertyTypeName">Dominant Channel</prop>
									<prop name="Position">14</prop>
									<prop name="IsDefault">0</prop>
									<prop name="DominantChannel">0</prop>
								</obj>
								<obj name="PropertyObject" class="Genotype" version="4">
									<prop name="PropertyTypeName">EndPt Genotype</prop>
									<prop name="Position">14</prop>
									<prop name="IsDefault">1</prop>
									<prop name="ReadOnly">1</prop>
								</obj>
								<obj name="PropertyObject" class="GroupingSample" version="4">
									<prop name="PropertyTypeName">EndPt Sample Type</prop>
									<prop name="Position">14</prop>
									<prop name="IsDefault">0</prop>
									<prop name="GroupSampleType">mstUnknown</prop>
								</obj>
								<obj name="PropertyObject" class="SamplePrefLineStyle" version="4">
									<prop name="PropertyTypeName">Line Style</prop>
									<prop name="Position">14</prop>
									<prop name="IsDefault">0</prop>
									<prop name="LineStyle">psSolid</prop>
								</obj>
								<obj name="PropertyObject" class="GenSampleEditNotes" version="4">
									<prop name="PropertyTypeName">Notes</prop>
									<prop name="Position">14</prop>
									<prop name="IsDefault">1</prop>
								</obj>
								<obj name="PropertyObject" class="SamplePrefPointStyle" version="4">
									<prop name="PropertyTypeName">Point Style</prop>
									<prop name="Position">14</prop>
									<prop name="IsDefault">0</prop>
									<prop name="PointStyle">psNothing</prop>
								</obj>
								<obj name="PropertyObject" class="GenSampleEditPosition" version="4">
									<prop name="PropertyTypeName">Position</prop>
									<prop name="Position">14</prop>
									<prop name="IsDefault">1</prop>
								</obj>
								<obj name="PropertyObject" class="GenSampleEditReplicate" version="4">
									<prop name="PropertyTypeName">Replicate of</prop>
									<prop name="Position">14</prop>
									<prop name="IsDefault">1</prop>
									<prop name="ReplicateOf">-1</prop>
								</obj>
								<obj name="PropertyObject" class="HTCSampleID" version="4">
									<prop name="PropertyTypeName">Sample ID</prop>
									<prop name="Position">14</prop>
									<prop name="IsDefault">1</prop>
								</obj>
								<obj name="PropertyObject" class="GenSampleEditName" version="4">
									<prop name="PropertyTypeName">Sample Name</prop>
									<prop name="Position">14</prop>
									<prop name="IsDefault">0</prop>
									<prop name="name">1614N</prop>
								</obj>
								<obj name="PropertyObject" class="HTCSamplePrepNotes" version="4">
									<prop name="PropertyTypeName">Sample Prep Notes</prop>
									<prop name="Position">14</prop>
									<prop name="IsDefault">1</prop>
								</obj>
								<obj name="PropertyObject" class="GenSampleEditSubset" version="4">
									<prop name="PropertyTypeName">Subsets</prop>
									<prop name="Position">14</prop>
									<prop name="IsDefault">1</prop>
								</obj>
								<obj name="PropertyObject" class="SamplePrefWidth" version="5">
									<prop name="PropertyTypeName">Width</prop>
									<prop name="Position">14</prop>
									<prop name="IsDefault">1</prop>
									<prop name="Width">1</prop>
								</obj>
							</list>
						</obj>
					</obj>
					<obj name="item" class="SamplePropInfo" version="1">
						<obj name="ChannelProperties" class="ChanPropList" version="2">
							<obj name="ChannelProperties" class="EMList" version="1">
								<list name="emlist" count="1">
									<obj name="item" class="PropertyList" version="1">
										<list name="emlist" count="12">
											<obj name="PropertyObject" class="RQSampleTargetProperty" version="4">
												<prop name="PropertyTypeName">Combined Sample and Target Type</prop>
												<prop name="Position">15</prop>
												<prop name="IsDefault">0</prop>
												<obj name="ChannelProp" class="ChannelProperty" version="1">
													<prop name="ChannelIdx">0</prop>
												</obj>
											</obj>
											<obj name="PropertyObject" class="QuantConcProperty" version="4">
												<prop name="PropertyTypeName">Concentration</prop>
												<prop name="Position">15</prop>
												<prop name="IsDefault">1</prop>
												<prop name="Concentration">0</prop>
												<obj name="ChannelProp" class="ChannelProperty" version="1">
													<prop name="ChannelIdx">0</prop>
												</obj>
												<prop name="ReadOnly">1</prop>
											</obj>
											<obj name="PropertyObject" class="QuantCpHighProp" version="4">
												<prop name="PropertyTypeName">Cp High</prop>
												<prop name="Position">15</prop>
												<prop name="IsDefault">1</prop>
												<prop name="CpRangeHigh">0</prop>
												<obj name="ChannelProp" class="ChannelProperty" version="1">
													<prop name="ChannelIdx">0</prop>
												</obj>
												<prop name="ReadOnly">1</prop>
											</obj>
											<obj name="PropertyObject" class="QuantCpLowProp" version="4">
												<prop name="PropertyTypeName">Cp Low</prop>
												<prop name="Position">15</prop>
												<prop name="IsDefault">1</prop>
												<prop name="CpRangeLow">0</prop>
												<obj name="ChannelProp" class="ChannelProperty" version="1">
													<prop name="ChannelIdx">0</prop>
												</obj>
												<prop name="ReadOnly">1</prop>
											</obj>
											<obj name="PropertyObject" class="RQEffProp" version="4">
												<prop name="PropertyTypeName">Efficiency</prop>
												<prop name="Position">15</prop>
												<prop name="IsDefault">1</prop>
												<prop name="Efficiency">2</prop>
												<obj name="ChannelProp" class="ChannelProperty" version="1">
													<prop name="ChannelIdx">0</prop>
												</obj>
											</obj>
											<obj name="PropertyObject" class="ChannelGenotype" version="4">
												<prop name="PropertyTypeName">Melt Geno Genotype</prop>
												<prop name="Position">15</prop>
												<prop name="IsDefault">1</prop>
												<prop name="ReadOnly">1</prop>
												<obj name="ChannelProp" class="ChannelProperty" version="1">
													<prop name="ChannelIdx">0</prop>
												</obj>
											</obj>
											<obj name="PropertyObject" class="GroupChannelTypeProp" version="4">
												<prop name="PropertyTypeName">Melt Geno Sample Type</prop>
												<prop name="Position">15</prop>
												<prop name="IsDefault">0</prop>
												<prop name="GroupSampleType">mstUnknown</prop>
												<obj name="ChannelProp" class="ChannelProperty" version="1">
													<prop name="ChannelIdx">0</prop>
												</obj>
											</obj>
											<obj name="PropertyObject" class="QuantSampleTypeProperty" version="4">
												<prop name="PropertyTypeName">Quantification Sample Type</prop>
												<prop name="Position">15</prop>
												<prop name="IsDefault">0</prop>
												<prop name="SampleType">qsUnknown</prop>
												<obj name="ChannelProp" class="ChannelProperty" version="1">
													<prop name="ChannelIdx">0</prop>
												</obj>
											</obj>
											<obj name="PropertyObject" class="ChannelGenotype" version="4">
												<prop name="PropertyTypeName">Scanning Genotype</prop>
												<prop name="Position">15</prop>
												<prop name="IsDefault">1</prop>
												<prop name="ReadOnly">1</prop>
												<obj name="ChannelProp" class="ChannelProperty" version="1">
													<prop name="ChannelIdx">0</prop>
												</obj>
											</obj>
											<obj name="PropertyObject" class="GroupChannelTypeProp" version="4">
												<prop name="PropertyTypeName">Scanning Sample Type</prop>
												<prop name="Position">15</prop>
												<prop name="IsDefault">0</prop>
												<prop name="GroupSampleType">mstUnknown</prop>
												<obj name="ChannelProp" class="ChannelProperty" version="1">
													<prop name="ChannelIdx">0</prop>
												</obj>
											</obj>
											<obj name="PropertyObject" class="TargetName" version="4">
												<prop name="PropertyTypeName">Target Name</prop>
												<prop name="Position">15</prop>
												<prop name="IsDefault">1</prop>
												<obj name="ChannelProp" class="ChannelProperty" version="1">
													<prop name="ChannelIdx">0</prop>
												</obj>
											</obj>
											<obj name="PropertyObject" class="RQTargetProperty" version="4">
												<prop name="PropertyTypeName">Target Type</prop>
												<prop name="Position">15</prop>
												<prop name="IsDefault">0</prop>
												<prop name="TargetType">dtNone</prop>
												<obj name="ChannelProp" class="ChannelProperty" version="1">
													<prop name="ChannelIdx">0</prop>
												</obj>
											</obj>
										</list>
									</obj>
								</list>
							</obj>
						</obj>
						<prop name="ChannelPropertyCount">1</prop>
						<prop name="ContainerPosition">15</prop>
						<prop name="HasSampleProperties">1</prop>
						<obj name="SampleProperties" class="PropertyList" version="1">
							<list name="emlist" count="14">
								<obj name="PropertyObject" class="SamplePrefColor" version="4">
									<prop name="PropertyTypeName">Color</prop>
									<prop name="Position">15</prop>
									<prop name="IsDefault">0</prop>
									<prop name="Color">clFuchsia</prop>
								</obj>
								<obj name="PropertyObject" class="DominantChannelProp" version="4">
									<prop name="PropertyTypeName">Dominant Channel</prop>
									<prop name="Position">15</prop>
									<prop name="IsDefault">0</prop>
									<prop name="DominantChannel">0</prop>
								</obj>
								<obj name="PropertyObject" class="Genotype" version="4">
									<prop name="PropertyTypeName">EndPt Genotype</prop>
									<prop name="Position">15</prop>
									<prop name="IsDefault">1</prop>
									<prop name="ReadOnly">1</prop>
								</obj>
								<obj name="PropertyObject" class="GroupingSample" version="4">
									<prop name="PropertyTypeName">EndPt Sample Type</prop>
									<prop name="Position">15</prop>
									<prop name="IsDefault">0</prop>
									<prop name="GroupSampleType">mstUnknown</prop>
								</obj>
								<obj name="PropertyObject" class="SamplePrefLineStyle" version="4">
									<prop name="PropertyTypeName">Line Style</prop>
									<prop name="Position">15</prop>
									<prop name="IsDefault">0</prop>
									<prop name="LineStyle">psSolid</prop>
								</obj>
								<obj name="PropertyObject" class="GenSampleEditNotes" version="4">
									<prop name="PropertyTypeName">Notes</prop>
									<prop name="Position">15</prop>
									<prop name="IsDefault">1</prop>
								</obj>
								<obj name="PropertyObject" class="SamplePrefPointStyle" version="4">
									<prop name="PropertyTypeName">Point Style</prop>
									<prop name="Position">15</prop>
									<prop name="IsDefault">0</prop>
									<prop name="PointStyle">psNothing</prop>
								</obj>
								<obj name="PropertyObject" class="GenSampleEditPosition" version="4">
									<prop name="PropertyTypeName">Position</prop>
									<prop name="Position">15</prop>
									<prop name="IsDefault">1</prop>
								</obj>
								<obj name="PropertyObject" class="GenSampleEditReplicate" version="4">
									<prop name="PropertyTypeName">Replicate of</prop>
									<prop name="Position">15</prop>
									<prop name="IsDefault">1</prop>
									<prop name="ReplicateOf">-1</prop>
								</obj>
								<obj name="PropertyObject" class="HTCSampleID" version="4">
									<prop name="PropertyTypeName">Sample ID</prop>
									<prop name="Position">15</prop>
									<prop name="IsDefault">1</prop>
								</obj>
								<obj name="PropertyObject" class="GenSampleEditName" version="4">
									<prop name="PropertyTypeName">Sample Name</prop>
									<prop name="Position">15</prop>
									<prop name="IsDefault">0</prop>
									<prop name="name">1544N</prop>
								</obj>
								<obj name="PropertyObject" class="HTCSamplePrepNotes" version="4">
									<prop name="PropertyTypeName">Sample Prep Notes</prop>
									<prop name="Position">15</prop>
									<prop name="IsDefault">1</prop>
								</obj>
								<obj name="PropertyObject" class="GenSampleEditSubset" version="4">
									<prop name="PropertyTypeName">Subsets</prop>
									<prop name="Position">15</prop>
									<prop name="IsDefault">1</prop>
								</obj>
								<obj name="PropertyObject" class="SamplePrefWidth" version="5">
									<prop name="PropertyTypeName">Width</prop>
									<prop name="Position">15</prop>
									<prop name="IsDefault">1</prop>
									<prop name="Width">1</prop>
								</obj>
							</list>
						</obj>
					</obj>
					<obj name="item" class="SamplePropInfo" version="1">
						<obj name="ChannelProperties" class="ChanPropList" version="2">
							<obj name="ChannelProperties" class="EMList" version="1">
								<list name="emlist" count="1">
									<obj name="item" class="PropertyList" version="1">
										<list name="emlist" count="12">
											<obj name="PropertyObject" class="RQSampleTargetProperty" version="4">
												<prop name="PropertyTypeName">Combined Sample and Target Type</prop>
												<prop name="Position">16</prop>
												<prop name="IsDefault">0</prop>
												<obj name="ChannelProp" class="ChannelProperty" version="1">
													<prop name="ChannelIdx">0</prop>
												</obj>
											</obj>
											<obj name="PropertyObject" class="QuantConcProperty" version="4">
												<prop name="PropertyTypeName">Concentration</prop>
												<prop name="Position">16</prop>
												<prop name="IsDefault">1</prop>
												<prop name="Concentration">0</prop>
												<obj name="ChannelProp" class="ChannelProperty" version="1">
													<prop name="ChannelIdx">0</prop>
												</obj>
												<prop name="ReadOnly">1</prop>
											</obj>
											<obj name="PropertyObject" class="QuantCpHighProp" version="4">
												<prop name="PropertyTypeName">Cp High</prop>
												<prop name="Position">16</prop>
												<prop name="IsDefault">1</prop>
												<prop name="CpRangeHigh">0</prop>
												<obj name="ChannelProp" class="ChannelProperty" version="1">
													<prop name="ChannelIdx">0</prop>
												</obj>
												<prop name="ReadOnly">1</prop>
											</obj>
											<obj name="PropertyObject" class="QuantCpLowProp" version="4">
												<prop name="PropertyTypeName">Cp Low</prop>
												<prop name="Position">16</prop>
												<prop name="IsDefault">1</prop>
												<prop name="CpRangeLow">0</prop>
												<obj name="ChannelProp" class="ChannelProperty" version="1">
													<prop name="ChannelIdx">0</prop>
												</obj>
												<prop name="ReadOnly">1</prop>
											</obj>
											<obj name="PropertyObject" class="RQEffProp" version="4">
												<prop name="PropertyTypeName">Efficiency</prop>
												<prop name="Position">16</prop>
												<prop name="IsDefault">1</prop>
												<prop name="Efficiency">2</prop>
												<obj name="ChannelProp" class="ChannelProperty" version="1">
													<prop name="ChannelIdx">0</prop>
												</obj>
											</obj>
											<obj name="PropertyObject" class="ChannelGenotype" version="4">
												<prop name="PropertyTypeName">Melt Geno Genotype</prop>
												<prop name="Position">16</prop>
												<prop name="IsDefault">1</prop>
												<prop name="ReadOnly">1</prop>
												<obj name="ChannelProp" class="ChannelProperty" version="1">
													<prop name="ChannelIdx">0</prop>
												</obj>
											</obj>
											<obj name="PropertyObject" class="GroupChannelTypeProp" version="4">
												<prop name="PropertyTypeName">Melt Geno Sample Type</prop>
												<prop name="Position">16</prop>
												<prop name="IsDefault">0</prop>
												<prop name="GroupSampleType">mstUnknown</prop>
												<obj name="ChannelProp" class="ChannelProperty" version="1">
													<prop name="ChannelIdx">0</prop>
												</obj>
											</obj>
											<obj name="PropertyObject" class="QuantSampleTypeProperty" version="4">
												<prop name="PropertyTypeName">Quantification Sample Type</prop>
												<prop name="Position">16</prop>
												<prop name="IsDefault">0</prop>
												<prop name="SampleType">qsUnknown</prop>
												<obj name="ChannelProp" class="ChannelProperty" version="1">
													<prop name="ChannelIdx">0</prop>
												</obj>
											</obj>
											<obj name="PropertyObject" class="ChannelGenotype" version="4">
												<prop name="PropertyTypeName">Scanning Genotype</prop>
												<prop name="Position">16</prop>
												<prop name="IsDefault">1</prop>
												<prop name="ReadOnly">1</prop>
												<obj name="ChannelProp" class="ChannelProperty" version="1">
													<prop name="ChannelIdx">0</prop>
												</obj>
											</obj>
											<obj name="PropertyObject" class="GroupChannelTypeProp" version="4">
												<prop name="PropertyTypeName">Scanning Sample Type</prop>
												<prop name="Position">16</prop>
												<prop name="IsDefault">0</prop>
												<prop name="GroupSampleType">mstUnknown</prop>
												<obj name="ChannelProp" class="ChannelProperty" version="1">
													<prop name="ChannelIdx">0</prop>
												</obj>
											</obj>
											<obj name="PropertyObject" class="TargetName" version="4">
												<prop name="PropertyTypeName">Target Name</prop>
												<prop name="Position">16</prop>
												<prop name="IsDefault">1</prop>
												<obj name="ChannelProp" class="ChannelProperty" version="1">
													<prop name="ChannelIdx">0</prop>
												</obj>
											</obj>
											<obj name="PropertyObject" class="RQTargetProperty" version="4">
												<prop name="PropertyTypeName">Target Type</prop>
												<prop name="Position">16</prop>
												<prop name="IsDefault">0</prop>
												<prop name="TargetType">dtNone</prop>
												<obj name="ChannelProp" class="ChannelProperty" version="1">
													<prop name="ChannelIdx">0</prop>
												</obj>
											</obj>
										</list>
									</obj>
								</list>
							</obj>
						</obj>
						<prop name="ChannelPropertyCount">1</prop>
						<prop name="ContainerPosition">16</prop>
						<prop name="HasSampleProperties">1</prop>
						<obj name="SampleProperties" class="PropertyList" version="1">
							<list name="emlist" count="14">
								<obj name="PropertyObject" class="SamplePrefColor" version="4">
									<prop name="PropertyTypeName">Color</prop>
									<prop name="Position">16</prop>
									<prop name="IsDefault">0</prop>
									<prop name="Color">clGray</prop>
								</obj>
								<obj name="PropertyObject" class="DominantChannelProp" version="4">
									<prop name="PropertyTypeName">Dominant Channel</prop>
									<prop name="Position">16</prop>
									<prop name="IsDefault">0</prop>
									<prop name="DominantChannel">0</prop>
								</obj>
								<obj name="PropertyObject" class="Genotype" version="4">
									<prop name="PropertyTypeName">EndPt Genotype</prop>
									<prop name="Position">16</prop>
									<prop name="IsDefault">1</prop>
									<prop name="ReadOnly">1</prop>
								</obj>
								<obj name="PropertyObject" class="GroupingSample" version="4">
									<prop name="PropertyTypeName">EndPt Sample Type</prop>
									<prop name="Position">16</prop>
									<prop name="IsDefault">0</prop>
									<prop name="GroupSampleType">mstUnknown</prop>
								</obj>
								<obj name="PropertyObject" class="SamplePrefLineStyle" version="4">
									<prop name="PropertyTypeName">Line Style</prop>
									<prop name="Position">16</prop>
									<prop name="IsDefault">0</prop>
									<prop name="LineStyle">psSolid</prop>
								</obj>
								<obj name="PropertyObject" class="GenSampleEditNotes" version="4">
									<prop name="PropertyTypeName">Notes</prop>
									<prop name="Position">16</prop>
									<prop name="IsDefault">1</prop>
								</obj>
								<obj name="PropertyObject" class="SamplePrefPointStyle" version="4">
									<prop name="PropertyTypeName">Point Style</prop>
									<prop name="Position">16</prop>
									<prop name="IsDefault">0</prop>
									<prop name="PointStyle">psNothing</prop>
								</obj>
								<obj name="PropertyObject" class="GenSampleEditPosition" version="4">
									<prop name="PropertyTypeName">Position</prop>
									<prop name="Position">16</prop>
									<prop name="IsDefault">1</prop>
								</obj>
								<obj name="PropertyObject" class="GenSampleEditReplicate" version="4">
									<prop name="PropertyTypeName">Replicate of</prop>
									<prop name="Position">16</prop>
									<prop name="IsDefault">1</prop>
									<prop name="ReplicateOf">-1</prop>
								</obj>
								<obj name="PropertyObject" class="HTCSampleID" version="4">
									<prop name="PropertyTypeName">Sample ID</prop>
									<prop name="Position">16</prop>
									<prop name="IsDefault">1</prop>
								</obj>
								<obj name="PropertyObject" class="GenSampleEditName" version="4">
									<prop name="PropertyTypeName">Sample Name</prop>
									<prop name="Position">16</prop>
									<prop name="IsDefault">0</prop>
									<prop name="name">1544N</prop>
								</obj>
								<obj name="PropertyObject" class="HTCSamplePrepNotes" version="4">
									<prop name="PropertyTypeName">Sample Prep Notes</prop>
									<prop name="Position">16</prop>
									<prop name="IsDefault">1</prop>
								</obj>
								<obj name="PropertyObject" class="GenSampleEditSubset" version="4">
									<prop name="PropertyTypeName">Subsets</prop>
									<prop name="Position">16</prop>
									<prop name="IsDefault">1</prop>
								</obj>
								<obj name="PropertyObject" class="SamplePrefWidth" version="5">
									<prop name="PropertyTypeName">Width</prop>
									<prop name="Position">16</prop>
									<prop name="IsDefault">1</prop>
									<prop name="Width">1</prop>
								</obj>
							</list>
						</obj>
					</obj>
					<obj name="item" class="SamplePropInfo" version="1">
						<obj name="ChannelProperties" class="ChanPropList" version="2">
							<obj name="ChannelProperties" class="EMList" version="1">
								<list name="emlist" count="1">
									<obj name="item" class="PropertyList" version="1">
										<list name="emlist" count="12">
											<obj name="PropertyObject" class="RQSampleTargetProperty" version="4">
												<prop name="PropertyTypeName">Combined Sample and Target Type</prop>
												<prop name="Position">17</prop>
												<prop name="IsDefault">0</prop>
												<obj name="ChannelProp" class="ChannelProperty" version="1">
													<prop name="ChannelIdx">0</prop>
												</obj>
											</obj>
											<obj name="PropertyObject" class="QuantConcProperty" version="4">
												<prop name="PropertyTypeName">Concentration</prop>
												<prop name="Position">17</prop>
												<prop name="IsDefault">1</prop>
												<prop name="Concentration">0</prop>
												<obj name="ChannelProp" class="ChannelProperty" version="1">
													<prop name="ChannelIdx">0</prop>
												</obj>
												<prop name="ReadOnly">1</prop>
											</obj>
											<obj name="PropertyObject" class="QuantCpHighProp" version="4">
												<prop name="PropertyTypeName">Cp High</prop>
												<prop name="Position">17</prop>
												<prop name="IsDefault">1</prop>
												<prop name="CpRangeHigh">0</prop>
												<obj name="ChannelProp" class="ChannelProperty" version="1">
													<prop name="ChannelIdx">0</prop>
												</obj>
												<prop name="ReadOnly">1</prop>
											</obj>
											<obj name="PropertyObject" class="QuantCpLowProp" version="4">
												<prop name="PropertyTypeName">Cp Low</prop>
												<prop name="Position">17</prop>
												<prop name="IsDefault">1</prop>
												<prop name="CpRangeLow">0</prop>
												<obj name="ChannelProp" class="ChannelProperty" version="1">
													<prop name="ChannelIdx">0</prop>
												</obj>
												<prop name="ReadOnly">1</prop>
											</obj>
[truncated: 1,270,051 more chars]
