# Supplementary material for: MicroRNAs and Their Inhibition in Modulating SLC5A8 Expression in the Context of Papillary Thyroid Carcinoma
Source: Int J Mol Sci. 2025 Aug 15;26(16):7889. doi: 10.3390/ijms26167889 (PMC12386254; doi:10.3390/ijms26167889)
Supplement: Supplementary file 1 [file ijms-26-07889-s001.zip › ijms-3558049-supplementary/Manuscript data/Fig1 data/Data/Wojtek_26-04-2012.ixo]

<objectstream signature="IXOS" version="1">
	<obj name="root" class="HTCExperiment" version="5">
		<prop name="name">Wojtek_26-04-2012</prop>
		<prop name="UID">11B53BE041C14EF8AFF331A2E1DA3357</prop>
		<prop name="OwnerUID">F404651FE01F4079BFE347D481B5105F</prop>
		<prop name="Created">2012-04-26T13:12:50.265</prop>
		<prop name="CreatedBy">F404651FE01F4079BFE347D481B5105F</prop>
		<prop name="CreatedByName">genomowa</prop>
		<prop name="LastModified">2012-04-26T14:54:19.031</prop>
		<prop name="LastModifiedBy">F404651FE01F4079BFE347D481B5105F</prop>
		<prop name="LastModifiedByName">genomowa</prop>
		<list name="AppliedTemplates" count="1">
			<item>Aneta SYBR Applied</item>
		</list>
		<list name="TemplateOwners" count="1">
			<item>genomowa</item>
		</list>
		<prop name="SWVersion">LCS480 1.5.0.39</prop>
		<obj name="AppProperty" class="TAppProperty" version="2">
			<prop name="Created">2012-04-26T13:12:50.265</prop>
			<prop name="LastModified">1899-12-30T00:00:00.000</prop>
		</obj>
		<obj name="ConProperty" class="TAppProperty" version="2">
			<prop name="Created">2012-04-26T13:12:50.265</prop>
			<prop name="LastModified">1899-12-30T00:00:00.000</prop>
		</obj>
		<obj name="run" class="HTCRun" version="7">
			<prop name="name">Run</prop>
			<prop name="Created">2012-04-26T13:12:50.250</prop>
			<prop name="LastModified">2012-04-26T14:54:06.687</prop>
			<obj name="AppProperty" class="TAppProperty" version="2">
				<prop name="Created">2012-04-26T13:12:50.250</prop>
				<prop name="LastModified">1899-12-30T00:00:00.000</prop>
			</obj>
			<obj name="ConProperty" class="TAppProperty" version="2">
				<prop name="Created">2012-04-26T13:12:50.250</prop>
				<prop name="LastModified">1899-12-30T00:00:00.000</prop>
				<prop name="HasProperties">1</prop>
				<obj name="_Properties" class="TAppProperties" version="1">
					<prop name="Created">2012-04-26T13:12:50.250</prop>
					<prop name="LastModified">1899-12-30T00:00:00.000</prop>
					<list name="emlist" count="4">
						<obj name="item" class="TAppProperty" version="2">
							<prop name="name">TopChart</prop>
							<prop name="Created">2012-04-26T13:12:51.515</prop>
							<prop name="LastModified">1899-12-30T00:00:00.000</prop>
						</obj>
						<obj name="item" class="TAppProperty" version="2">
							<prop name="name">LeftChart</prop>
							<prop name="Created">2012-04-26T13:12:51.515</prop>
							<prop name="LastModified">1899-12-30T00:00:00.000</prop>
						</obj>
						<obj name="item" class="TAppProperty" version="2">
							<prop name="name">RightChart</prop>
							<prop name="Created">2012-04-26T13:12:51.515</prop>
							<prop name="LastModified">1899-12-30T00:00:00.000</prop>
						</obj>
						<obj name="item" class="TAppProperty" version="2">
							<prop name="name">RunOverviewChart</prop>
							<prop name="Created">2012-04-26T13:12:51.515</prop>
							<prop name="LastModified">1899-12-30T00:00:00.000</prop>
						</obj>
					</list>
				</obj>
			</obj>
			<prop name="State">3</prop>
			<prop name="StartTime">2012-04-26T13:14:04.718</prop>
			<prop name="EndTime">2012-04-26T14:54:06.656</prop>
			<prop name="InstrumentID">27011</prop>
			<prop name="InstrumentVersion">HTC_VER_10</prop>
			<prop name="InstrumentName">LC480_27011</prop>
			<prop name="InstrCalibrationDate">1899.12.30 00:00:00:00</prop>
			<prop name="Technician">genomowa</prop>
			<prop name="AcqStoreClass">HTCAcquisitionStore</prop>
			<prop name="AcquisitionStore">eJzkvVmT4sqSNfpX2o7dNx6QhATIrPuYaYgACZAUrgn0BohRYhbjr/+cCHIne+jen9nN3Zl173koszqVWaliy1estXy5x3/uJuv/2I43s//613G3q/71H9NyfDr917+6kWVMD+fVaVWtdtuw2h1n//qPy+x4wt/917/kf/37P/fH3f71ndZyvN3OSmt33lb/+rf8n/Xnn/3uK8LxZl/OXl+gNz++olydqo+/4z4tZyf8+c+v+a9/qU38EZ/P5lSzzW/PFvGv/e8fJzjuFsfx5r95ktliM/vvHlP8xf+W/uL53j6Nz6eU/4eHxE+Qlru3b3t74MbvHzhabfCnthRF1fW/eKpottn/69//jyqpVqutycQUv/zV84v/EG//grc/dLbV4ih+lKz/1Rck43KV//UHA7M5/ul5xh/DkptN6bf//dVnPMW/abug4ym+N//6t/LffBl+PMFuta1O//p3fWxnrJ5WqhTs0lplazB8MKkzbhfeLQ+o3eksSugcF07MupOHSSZnpwRbjSPC9L5CyflxmbE6zRtx0GAz3daV2AC3G8ux1795uq0m0gS6+bZTRGR190iejCpwGmkQR0M71snIJg4MZqum5Gf1eWY3Gr7G2mf/GA+cdHqzm4wUEATdfhH6o5VLJvdYhr52HBRRWk9c0qn1ZVY3lmoRzObnvZ1tRgHYo8CUonHXvBE1i6fQHVlOHPUnD4+YQBZA70qPgN18ZES69LfsMbposXe3Lq7NpjsPOru9JUX1A1QkKpwLDPq5J7F4ZGlkH08PEIymvZidBvh7i4U6a50dlQzkem1pu/uBB7Z2sovw2oWEmNtCAkMduDGMrXBPlpPpBtzTvh+zxyQyyUGOCfRuqkGgxphHgvZuBO50TGJ2WIJOqD/dgXVtORIb1O85uSTOEQZw9KSov6QuiRprjV1bD1NiK5hrdnwiY+iw6SAOB3eLkvK+OMCAKh0pbOhRRjb1ogJjMU3j8BRtKPl4O+pYTfjrs+4+fvNdICB/Cwi0Gw3tb0HAUtpUE798Iwho1heDgLzuj9m91dFIsLzWSvt6mjdYbVbXC0+a1117mw720NGtXhwtES+IxNQK7G0Uk3DKOjmxr8clu/YqNQ7SSd2zD9HUBruRyUVQpDPPhsGpBL9quwVWC4KIPds1gOZuWEQTs0zIRtn1oNt22kWQduuVbc43TVarwVESILBtDQ7QtQeeBCdq5WTAWB3IaRoU0cVNNKKPJyq71zMtDlruxbRnk+kQ7B0jJNz2woQ09OkW6Jb1pKhdRHuyv46O4NeVAYHyJGERkvWG3S67JvFkZ57YM/eaAD0cSQzGbJURdi5kMHuNoADz/lgSWYlV6BXEi0NqrhOS3ns11thUajGY7WY3u660YyAzmRTh2rvJZHJQW+A4J/x53mqdE92YStC31wgqWfEoSYstOuArhVFEo2gBJHic5kCrbieOPG+VE1UbPcCFA4KGxCIg0kZVoC+dmBT2nSQn++m8hSCoWSTqJXXdVhJjAx3n4sehqq5KspEGV7DrR0eKvO3jRiq90KC3WY9ISPdp8hNBQPkWENBVtfmLMAGNtr8WBLzGcYonmaVJwW1Wk+2V0mox2XZ1yatVl9y2VqczdJ20H4fxAV8i51o8wGZSUoT3back5/12ydRjjEyCLi+JDcPCBr8slHjARj7Y+oIcwR02EUSmPhaRwaZt6B+iSGJlIpekOV/0wEiNdhz0L3iSlfVUY61FeCKeqg40+1I8mUO0YDH0b6uKeNdbD7xOyaSocU0pWQz6GmuGRpP44M1duzPdLcCqQYeEj8m9JI3R7gpBdz6IIRxHGnFy4w4DrAg86R/Fntw60ZbJDbUZDxa9JxOZtXMwVudOAdlypRGfTVvQSy0gkeHECYnYqA60swlIdJDXNzJjD4tpkwKZxNBHJlRIizFQvU6l6N6wlkS5agaQyc0jzGzGJpk3CxUG92VQsMMVQYiDgCdlHyAw7rECKFGdglGERKImjgZGQxvEUXlbV2Snjprg1ZNQCrMO3QsmIG+mViyYwCO+XqFTD1kROj38/sNyp8Cg13YlWBeFS+5BaUCwHWdSONsr1U8Egca3gIAsaVrrl0GBL6YCy3IyYTdj24yDaly7CRRQH2Wt8I3rfGnPm+oduqmP/Nuh+BYv13ETbDpLY+geOrJAAeU208jANfAoddQRxaP/3iACBaYN4wLBPOgXkVLZN+LPchPMxiwhrFGTNTIaqH3wm8u2hKVwNUkv6KmCCgSt4UmzkzS+gV8zQ8IOM3yr/b0ZgJuWgFV8wqOsnG9brG2rmjTYAiqBslpswapCJ4YiD2Uy9Hd4lIcnPHpXj9gl29WggSgRByTcnIkm9EDNGLVIoByDzHamxQ76s6sjhYX1cMmpkxngNY+AfFqV9kR/JATo48QI7DdSJlBAZm6TDK6Xs27L49MKnHWvi0fzBFHEsBMK3kPz8WiPEUXW+qIF9uWEVTr3pIp0wlMXjGbLkNh9aCSEhnEF+JS9GOqPNRB3eq2BM+56RWR21zqRT0UdeqaGKmJ1VExS29ebrJEniAIzda7bs/nuAZ1HiVRr3bCBKKu4BZ3+sU+iy1FKiNQq8XnG1bgIDwckgD8QBdTvQQHU2u1fRRCQL0aBptvIXyggGTXN7l3q7XcU0G3SgO5qh2/hef48C8muDla7MSRhMBxSYre2K3brt/Es9GZ1EChAzLMiCRQwPHbHqh8iilTbwiR9Bh2w5G0qRd0dqlLXdjyg15Ye++0mogDnAtIuPsXBJfNM25AcGbqSGpHomiAhDgCQsF8nUcFcfVMKLiCTUbMIvBv+/LuuHqA3Dt2YNeqRS9L6VQWqHbDqpWaREQilFnijPXKLY0IpsVaXA7t2li3ir6ogt1OZnMAN7j3kPvEjJ71IxqrfdsM4PO8TE3+Q7oLla1CE+3lcEb2/tdk9NTTJ2ycX15YWuwN4+4UrMWv+8MhdlR0YaM2noFgj9zhGmQWdk4d/3/YhaQIFerO+SaJJB1EgJNc7eLrcj7Fqo5LoE93GKga/ANuMPbKwbgTsro8omkcKCEEguIDmMeQa1ydKlw5+PjvZLom3InUwnDF+/rV9URJ1XPbBrVYTKWRGN/uJKKB9DwoorfZfV8v/D7jANazPmLSoYxVxRVA5kc4k81CTfCrX9/auQhnZPRx8ZJxNsiTt+d4E62SPCFwujYTYy/lGoMCgXVwy+75od8F/aA38fXZObP00beBb+JTBhz2eRYmCjN5pWUMpGsEmJ/XZbgCDY6wXA3tqUMJtAbUTnUggj6a6bd2mWMXdXhwz0opyUszcMVjGJC5YrG40ku7mbVZvXpqSr8f48zvK4gLWNOoV0DKijKSHQR08MmaE9a5YhdeoMmHQRekOVUPOSN197Jky0FpFMBggCpw06Qbd9aNPWL0TVWRvyF3wohUycMmiCVnFlQ9ufY+/921qkvv9aDM1DJsk6I3nyH0oO4Hv73sSO4WIIpMscYHsrqyIvERGBXDBs9hqFCFW6SnBKu4OumDVwSShs70m5LgqFOiN4oEESYxnv9WgDv68FBWEZ8VLMruUyB0qD1E0bypLsqe2yh6XtRULW+BkF085dMXPh+mo4PT+EhVArz2QmLctZKJdSx+6C3lahLkxLH8iCvxVA+N/AQUabV36VRSB+cW+AOcCyrCPKMAVAUeB+vBckwYm1Et7dcCzpVv5vhQ6FjLi8lARsA6jURxVk21OzvF6zfRRoL18AV3adQQX8LYTP7N7e0MFu3HzJHB70pJM5ZuHB1t9VES9jfJCAQK5LgWLPqOCC8gKOxbeXW3r9rKHungwJEnMpBLPxvrFnUFvcMbfz2Zbj0idCyqYwkFdzxVBY9V+QNeK+gTKW7REFNCx6ptdhjq9Ld3IpY5ncR/5iMTolFYowO0dk3q3Viy4QOcwlVExyIOCdbfIA3buzQW3f0Uusj8leJZuMwC7opEEu13iCRTgiiBY3OqmfahNUZf7974UUQVRRK+0HnRCm0nhFhKX0K3nQiBlMQk9PcmJoeHn1Z+mZhxSmQGxigJ1f1ghamq7mJKxQXvQZxUj4ZLh579pVEgMaDEsoqO6qUgtXDeYNvKtGJTHRbM7PTDBuyRJHN6NtUbmPbDBmRy9OMzOiELtoRyCUe9OJaYchz/SF2h9DwpokiS3G78ECjS1L+YC0zKYM5UOm1LQ3NR0+z6q15jcUutk4IyDm203SQ26DRLEUUuNNeLLNzy7Nv1RETbybknO83nBWpsMGfHVqS/trCRdcPNGI/bC5iyx93W1DZ1I9SVWp/GNrKUbA1frZwVblUpFmlnsv7jA9rSgJNrOXlxAuINSn7SAeq00hjLAquq0yhX4M5YSth0jCh3Wdu2dC3QnUwUMKx7E0Wr52BOFuRQ6yNKLaOzGOtHubgcVg4qMPDc6Jun0twfWnkBL8rxLsLQXE0MDM1S8mF1HsUm6nbwPfd2MiuhCqYYnvhuDS7bI3ccrrOJuvCWsQY2mNMhGgWefjlMJdXlrIIV1Dc9yxzY9MFoyFOBt6ZLohjyA3sHDszqQZVlwAVPHJ4nm6iIhwdBA7mJZiLqPM3InJ3Q96J4WTIJ1FxXJ0sk9CGqbkRRpSqqRx/HxQgHBBSSqdaAz6qdSeFOfCkw1KXiGhaiyrGSX1G15CGSt5XGoGA39J6JA+3tQoCnLyi/iCzSbX8wFNtPujNV73VYc1A94ljX2xzpr7h+IAiS+7G3twurQlRnq2pWJb2Fi5aiLsyKLw4fUuAkUEFxApfXc7rfVDrjrWqPw9FYtsx2H6WDeWBCzllVoZDsFwLN8PyaR0UQRvrlOfbDkei0WXICjgHAHuS+w7k7bEFyqIYlW2/WN+F19A719kkpPN+MmFEF7Vm8R7x7WEzt9qE3oxDGeffs7oobiUqyyshMS1l/i8xddZNiWl4QFREzxSGvR2jM1Mj8UgRss2kDShh+DpEqUbMOkD4MTnt0MzqVOorqZgpUvkjjypkklUODmnJuFz6Q5tVvFTgND6vhxNJ0ULlHmiQdOZIAEJpUrsgNARREfYilsXjeUnBfMQe40RS7AFcFapzbYXhgUUR6jjkc17wG+doCoo5UueUw0Br3skhUQ9xommc0iVaCA8AV6rZuD338eFqzMiUv89Q1RkN38ONydSiAGyzLwz1lewNLY/ci0gP49KNBSlMavwgXkL+YCTmO+YK39pUUECnimYUD33qkXg85wXtn65lp/cYFLAxnltbdELpDfMiJQgPsCnAsIX2BbsS6Qrtwgwhcw3B2ebf42KEKzR7CKQIuhF4/GMTSLjU6uhepDb9qtFX40M1wyrd9b+M4mp1j0CFoFq4Hb1Ydx1JyuZTLaZHvondmQsEcdUUDr9XVWGzRaRHCB2oK0wXFir4B5iKiReqUDxtALsX63CSXr+w05891HXX/GU1P0CAQXaPjIBcyhWode1PALNt4XHukEmYdn9wIZfNRUKEnNfATGQk6k6DGUNYECza7blDxTqbv22mUt6EiDgMAoj4GMHnoAXXMYxjDeowLxchrA4BYgYz8naUbWZ6cD1N6ayF2ORkaCGaWIouNAYusNKoD2Og/weXyIWeUkCalOe2T0Az+TQi1HReQajya7SQerECgQ+14fjFU2KphfSYgaM68LwXKO3OKSJRkxW+4EPGjNSBQn6o9EAfl7koMoBxp/Hx38IWRA+WIYqF3XS6Y11igJVIKSgJOB9sKsF779CEpb3t4QFlpSIEH7XFKiMiwjaxRlSJkXDY2ce5Pf2YMcBtzJVZEEGXh4KCnMZI0wsDhSSlp1PX5S2nEBJ015wUC/VeqSsAenQ0sVgQFhD3IY6KvT0YsMbFLtCL1GfxgzNdzqwhjgMCDIgKEO2tCPYk+Cq/WQEQZ0FzozLMNQmVIXyw4pvlscIhKyweYVHaxlWfvVJDg7rgkdT0XYq2kSkE0fi4aTgWgjbzyyrcMIuos5ShIvQSK/218sVvOLZixgYHjAf+9ADQMpUvUCyGFbouR5BEhGzBm9kXlTZxCMsKDDUdzJSb91fdmDoknQPeQdsNpbVkTmLkYyU7gMPH2IkqIRlAgbyyRCidIbE8buDU+0CnmTQEgCtYGwNUiOCNOZiTBUKZUDbuOIMHDT8fvtQZZDdzSdxeycOu6PhIHvyQ7Kuqpqf8sGfgYMaNYXawIOA4INKKuaJtgAfToDfle9VPYewIJue8DicDXF0zRLSoSBdIfKPlliGY7UecnqIdUKAQN/dAbaYzDAudTxdPMz/P7b/ZaC0UnHEhtpQ0p8iwVCEwhngPuD99FTE7zBwMQeFRFdRxrxr94J/GYDOe/8rpp/YgOuOsWvP8U+YZu1jTDQWfbB2p3w9N+vEk/AgDnsRiQ6Skou/MH78tCOhTMQXDMbumOEAdbOnjAQUQ9h5BzH4bal4OkeaRkY8iiNo4HeocIflHqNZiFgYBEO6mCoQxazji9lpOUsGTiHQ4hsyE90QpRbCOZ6lBSRXnb2AgYGq+WHP7hraS4MsgdqgHNPkgUb6C9K1BRnSnNC61kE5KqO48iadhPRJWhF3Y/w4Hguo4ZYaajZbldkMxwGusYtIIIN2Ik2e/YqZ0Xk90fej4SB70kPKpKm/X188KfAwD8hCvRJC2GAs4HLPjbA9PR6LAxCAQN6yGK4nKlHJnMXYWCgj/G12o4okt7JljWUqkne2MBbs5DDACkJI5Hty66Agd6jRBjo+VuXkFxCqXwa1STv4i1cAQPNND0Vwho4XFFUuKfu6JmgfWhkuqjOYNWKocSWz5/PYaABw1bhnxvz3GZsb4A/i1Ganx8IG4qVYdmPHyGSbIrS2J4mgxcM5LPNUsDAdb5qEwEDG2NJgJ41fF7BBuwc2UqmxgV0RggD/bE+hq5mpQWrBygq/mgQKunSAC+bMIkptSIRMNBfbsIiktqlJmCA9GYoCgaqUhHJjR0RGRDBobWEn68bXvD7u83iRkonYS8YmF7pkrQkPOPtORkXUWcyzIQo4MEhAQM1zQwgiCcouqIHspFVo3KBuI2AsOsR2QCShAVYwwGKgu1i9zPZwPfkBxW52Wz9It6A1v4nYOCqxq1CsIFa4vyODVSjmwldtcmIgIHhwHTBwiOxYGl7ZGJZIQxIXbMZC4fQX44cAQOCDbipbILDEEYEDIyZNgQjkyZYpmrDfYmCvlIjXl//EAUaC46FV29MZcEGHNofSWF1jmRSreECPbXzZxgINA3L2HcKPI0viV+E0ZM9yPfbADpY1DEshhTIuud6YLSNqAivE2UvHEJpe/9gA32pJGDjEyBwNfE0p5eb/2IDWYQiolVfjoGuJWQDm2bHI5tgQgUMiOSQHeLn5bTnEINcj19sgD7OyAbGt1InwMwIer6bFIz2U030CUS3cDBmGZkayF6CRQO/f34gN+LpHsBAbocIu6ZckvxOE7BcNiFw7SAMcFHAMwPCGxAw0Fj/DgYcxUd201zg95PrfgnmRp/F0TJ14EfCwPcECBWl1fr7AOEPgYGvHiuUtOdEEIeBS7t2s+Pb8HeNAsEGmgYjYTKRPdKOtL5gA7ACFdnAebhj2mndJAIGhDfwKQrG4d4EY+YijKik9EiqZckLBtprZANCFHRYrRBsgI8VclEgYEBxRjUIlBlqXXawdWI2dIQB3RwRtpqormgUcFEwcNJLboe7CtmMk/hSNLVtjaR+1QfDaeLpv3ng849mNw886xbFYf3eKd9EgfAGhoM9AYdoyH7KnpSTsrV/wUCkKQgDLJCnMFjP0iLcrNJEeAMcBnw1CqjdPJSGgIGwvJCMdK7JSxRg8W1MwQYsqYUw0HgoumADvFEg2MASuQG4feQdoZohG7BYBRCEZ5AQP7CM484tATdZjSXQSGMpGgXCG1jPEAYGpyd76Z/HBWuTOBEw4E+tIA7lDrIJzgaEKGgdf6go+J4EodJot/VfhQ18dWrgzSLkMBBcjzWRHRIJwqUFqJXreJ6GbRfLOB9hWVnRCXXzsINsgMMAFwUiNTDNig82wLND27mLbEIqWcGqJmpzeQwvNhAqXgPI8VIEolMg2MAfpwky3aiDTfDci2ajSCfpoLxAYFSjmBVURZHSatWYZget2FvLKEriK57GAgY+RYHfMj5goJKXLxhgahe1ObcIhSjgnQLOBvpHhIEXGxjqeLouDwgDbtnJyFkpp3ias7SI7urmJQq4NyD6hdmQWkDzAkk8ZwODtheAYSrPBGKsmGSta9HLG5g4W/PdG+D9wiBxBxDkNSjCsk1kwQY4DEB/Qvfk5OYoqto6wigXBRwG3ryB9QrgBQNeKSVk0ddd6O8dZANcFKDeWcJgefrJbOB7IoTKs7R+FRhQv9giXPZbqxcb4N7Am0XotuYvb8AxD6yIEkUGUsvzFxuIkrtD3xqGgg3I5dQRQ0V+ND3ntjrWX6JAwACWRQpUiiZFtPC7nvAGhEXIOwUcBjgb8KlyutnX6aIGg8Umi4VFWCvl68sbKMcIAx551Nnjtm1JXjSaL+2hgyLEmj9hoL5+DuG0Eg8GEx9FQZwnCVGnpf9iA+ElrYQo4Gwg0K710m4v9hR8U2MFWOPiJQqcYvshCrwqmwgYCO8LJSNxt2Gy1mDSjAUbODQSG8t0iWVss3gp2ICl3kMJxq5CSb+fhUIUhPEM2QDEkvMSBRwGUvWGn++ljaIgncQyybIqhM7FRFEQr5KKKOSWgtccTGKQ6DZ/hwHOBmgP2cNg35nEAgbGRd4ToiBsHJIloWP3BQNs29/9TBj4ngyh0pTlv88Q/hCLsPFPiAJhEfJ5gk9RILwBwQZqI9T27aKElyjw/Q9RwBuGb0nit04BZwNcFAwmHoqCZPHhDdBdgacZUbcfMMBFwac3IDoFnA345dNifEQjiR07D520otsN+rSNbKC8IAxwb+ANBtTBBww8p+t0ovTKPlCr/+ENeI/smVk8RAXIliILNsBhYLBmQWlHhtwBF5ANhGYTSTVtlB+i4OinS5I7twmYXiuVBAx8sgHhDawCzwKvhmwgKi4oKi7GDcDraQgDUtWhZH9fxtDd2okEh+mQClHAYUDkBrpLZCuDtIkwQHRJI21IwhcbsFhZkZXvpsIbYKtLI3+3CDkMcDZgSuQDBnZzzwFaj5ENKKMnDKjZCgzlPCvgbKg/Ewa+J0SotBRF+VXYgPzFbOBoPVbvDUM+UPAGA1uKQOAYBZ6O3CIUMPAUBYINcFHAG4YCBj7jQyI3IBqGnA30UhQVW7lEGGhbEyncrfErly0nADNdogjh8aFPNiC2jZTkWhdsQMCAalZ38Ot3ZAObYAQCBppVtxWLToHwBsrfvAG5qQ+EKBANQ+4NuO4a2cCSbioBA8q+2S4EG7DbegcGErIBIQrKqYnPty1iwg5OmpMa6FPw1VMqsZGEv+cNw7fcwKCnoQjKN3h6PwyyJPJgz4QoiDy1Y5JhvI9e3sDqjqKAW4S8UyDYQDzVXmwgkqYfMGC11ZAIGOBsYBDexpKAAd4w1HvGhyjYrGkIXdtEmCgT8oIBwQa4N0DX+xX0b/msiLqG+iO3jcjfkyJECGj8KilCTfoncgMiS8xnjHmnwCb9+ssb4DDQrc/wdLy4NHmJgicbYMuu6opOgRAFHAZ4p+CNDXBRYN8OH97AMacj6HftD2+Aw8Bbw/AzPjSwhgNZeAN+f/XhDWwD9/qyCLcFwgD3BuT1/KNTgGXye1HwhAHeKWDDvpwIGOANw5BkndtrrujZKQh8wH9vNb1RMCbN38GAaBiOMyUXbGCgmsNYwADvFFztaes1XbhZI3vy2yXCABcF68yElyj4ZAN+G1IS3jpdV3gDbxZhU6H+CwZqx0ImB3kZAs0OyC42Eq3IyJKH0Nk3JwXbXLqv6cK3hiGHAc/xUXTNuiR7EwVMbZcoUjx3heygNitYMx39SBhQvidFqOiqqjabvwQMqF+9dog3DAUMHNRaJVKEYrzwrVPwFAVsFaIoWB7lwatTcM5HrsgNiDAxXzhi56eXNyBgQOQG3CHCSG2ApLw+fFpc9XhCBAzIhcFeIwXjuvHnTgHPDXAYEGyAw0DXYggD3Bu4bncGdHluYDZGUt+MNeslCnjDkHcKBAzw3ACHASL7URG1K+UFA1d1rb9EQUDNrvAG3kSBsAi5KOBsgIsCuLudpVg18CYKHpfcFmwgMp95iVClL4sw2k5SSpTJLQZH3SRSOCUNFDWrkfuCAbWNosDK8PkGAxPwz6tYI2XHi4QoiGb78kaaTB6Bu3UnBeikWwoY4AsIBQyEZ8qeuQAUBZwNfDYMX2yAZkvRKYD4+DO9AeV7UoQNSdN+mRThV3sDXBQIb4CLAj5f+NYw5N6AY13xdOQw8NkpEGyAiwLuDfimHeDpn7Xdl0VYn/lLO40SC/r1xQcM8E6BYANcFLiDNgOnvceft1owjxiK0niJAj85VYINuP75QxSEzeX13RsYF20T/G2tTQZyXq/s/GbaYFm/dQo4G+ANQ2ERVksvEDAgLEIOA81zry15TMLvn420zp/YALcIhSgwijx/hwEuCsRMwac3ENSeMHA3pFJ0CnhuQMAAZwMGyInEvNuQio0jHAbEfCEXBbRhQCFEQVfXQnC7D5CY1qE3YhjuR6eAZb9rGIrcgNNH9mAn04kUKUr8OxjgFmEn3a8FGwjHi5/pDSjfkyJsyM3n/34NGPhqUcBh4K1TsPQWL1EgUoRr33yJAlhVeL4IbyCY/44N8PjQGwy4G6q+YOAzPiRyA8Ii5J0CbhFyGOjm/TqepiYDcj43G+9sYD56jvrIhywGu/VhEdr4fxO201AUnC8LC9xx2i4EDAiLsJ0E5AUDz/iQt+9GcZjvEMZ4p4BbhG9sgMOAX9xRFKiF3AGzaDIpouOP3AAZySgK2vZz6eKzYUjV4ZCE/U5nLyxC3QxbxAtrQSJEAYcBCBfFUsSHuEUoGoZt9sxNPGEgWp/x3/9Hb4DSvSfiQwIGuCjg8SHBBrhFyDsFL1Hw2+KhaAFXKmDAO6b4+XaHCGM58z5EAbcIhSgILjPp58LA96QIG0qr9aukCNWv3j/2lhvgnYLPhqFgA6V7e80UCDYgRoviTlZAN9y5xB4O96xZ3ZFNbPuX0p7PCJLcsKfGnrVCkcFzAxwG3kSBsVxPCsEGyHAXgnWoG4RNY9TGfXY02NX5bSs5jw+9dQrWOr29GobbDF9jMBmB/jbRC3+/vpqEewM8N/AmCt7iQ7Zj+oINsPH4wyKsKWOdBC3lchPeAO8UsMXhKQqeuQH6SCMpbLWV/B0G6nNkB1CtifAGBAzkR9eCzrz86BRwUcC9AQED3CLkuQEhCjgM8NwAk91FJmDAJfpzO8Gg0ERugIeJw/5QvpFeP0+AduYTImBgVl7arN2vWUU0o8x9sQGpmBLhDSQDvSfiQy9vwNTWolMQmv3dz/QGvidF2Gi02+1fhQ18dafgzSLkooB7Aw9uEX6OFjmWxSTWrssJmePZJNhAGO8chAEvOLGHP0Y2MYR5ZV+a1z6417EWD6aHi/mn+JBVN1/xIaitGgnxqZqCYzbxNLQ0lpPNtWG+7yXnnYLu+o5sYGHYGgl2+e0VH+KdgsHNcKEjSfU4SI4GkIx9eANMjT5EQXepf3QKPhuG0dxMNbGAjMOAv1UvsmADga+xIlr2YhQFa/klCgQMcIuQw4CwCLNB32HSfYqipL1BGGRn3RRsgK2u0is30M1MFCWfFqGID/nVEP5kEf6xYTh/Wox/ZANvomC/btWZOh5YErtvry7BZwIBA3BcSSDYgEgRClHwZAMcBpivjH4mG/ieFOFzyvhXSRGq+j+RGxANQ54ifBs05p0CPlPw1jAUo0U8RcjZgHW2b0y1kzaKgmcZGdsFnma1SzMOGvfgNVNgdKYf8aHPMHE4VrEMIl+agONEVhEmpSGTy2JcF3eUiPgQtwjNfPJhEXIYEBbh9oxsoJ4bDIKVZBI2J9c9ecsNiJmC3xqGbxYhjw8JUcBhoGG19CKAIT4/zw1wi1DAQGfoeaJhKMLE84n3ahhGg1xZEiuo99gt3NRIkDw3g3NvgHcKWDxHNsBhgFuEbLzquCJFyC1CIQreYICzgZ6X/TlFKGYKOBt4yw0cz8OSlDaKIroEu4iSiCUiN8C9gbeGoWADQhR8soEfKwq+J0XYaMqy9IuwAdX4JyxC4Q1wUcC9Ab52RMCA6BQ8vQGRIhSDxk8YEGzgVB2b7DG3dMnfEjyNVoYK0Jtv9dg7LRcm4fEhzgbCyXNxH88NCBjgoqAexRswVyciQTKEjGjOxXhZhLxhyFOE3BsQE4YH8H5rGD5hIDuzCVi9lh2HUuP2zgZeMwXPQWMuCl6Dxs/RIpEb4BZhHHRPrF5M67F/MAxKOBuwbk1kP0IUPDsFb7kBniLkDUMBA+1WBKw1Ko1n2JihfHl2CoQ38DlaxEUBM2sKFaKgkyxSgp8CioLppu2KtSOiU8BhgHcKRMPwc6bgjQ1wUSA6BYugoEBHHYIwc0AY5ClC115OpLeGoZnqARFsgGzd10zBz2UD35MibLSU55DhL8IGvlgUcDYgRMGnNzDgbOAzTMwbhmK06BMGRHxocSY2mKqLr/GtsViSa3c0BNtCAIjMlVGR4yx/DRoLb4APGosUYbgeYhmcnRsY9UtXgtb5Ton1POr5JkLBBrg3IDoFHAbe4kN7f5SQ2zbeQ2947cRhdLqbgg28jRbxmYK3hiGfKRAThjw+VB7nFyY7tlGEFb0+byORX50CwQY+w8QiN8AbhlwUCBg4PCYT9rjFSMqLMbIZPlNgtHdh/MYG3sLEHAZEmLhrbwFh0+hBUFqmFIZ1FEWDPYouLgqERchFAQ8Ts2urfO5gWw4hGBgIA3y0KGmcPOgpk44U7kqEwU9RINgAh4E3UcBnCn44G/ieFGGj3WgovwoMfPWgMfcG7udF67WWWGoaJvTygUHYYH7R7GNummLfgLAIm+MEYQB6CAOttkrJwSSAp/2WoLbd4muoRgN8zWolkcKrY+7JZ5hYsAE+U8AbhnBVuwlxrVMbvMm0V0T7bSgLb4CvJRbeAGcDHAbETAHPDbwswmd8aJ9KD+iefZcAvYc3AQMkSvD0+xw05vsGhEXI2cBbbqDRbdxZ/XGySOjc2Z68dQoEDDzZAF9CJkaLPicMXw1DuFSsVq4oknAKJfm0CEWKkMOAP1p9TBjW7s+UHw8TJ5OuSwLl1AfrWFgkushGSeq6/PIGRG4gOiGbEBOGvGH4OVok2ICinTIwgk2PREPDckljCCG4q/2HRcgbhrYzDor3huGzU/BzcwPfkyJs6Kra+FVgQPsnRotay2n7lSL0GswGy8iNgnkjwyWfa0f+CAOiYfiQyAyc/rpbhO5xRcnVwtPZXS0cAnn/ngsY4N6AaBiKToFPP+JDzU7iIMmee1JotB85iXd1U3QK/L7crt4GjUGV8XTnuQGxb4BbhE5raYC1VvtS2Do89uQv40PcIoQTk18WoXOefuQGtlK/yW6bB4nD4mF6hOcG3iYMecOQLyF7swg5DAiL8DLs1tgjmzsF+EGIp/tvMwVi0JjnBvigsQgTc4vwzRtoBwP8c2ljE4gYsonPCUMhCq6SDK9dhBwGuCgwHtNJLLyBra4WQIurV0R16UGFKPD3G2QDfND42NOdlyh4LOVczBSIJWQ/dbSo8T0pQlXStF8mRfjV+wam/cuGSXGmE7GePPaf67KtGpL8ZI1a9RMGxKCxsAg/cwOOtTuCRzs9KZpfQjx997sbDO6LfhEejXVCRMPwuYRMsIE/wsAmrlIg9hG1+ECTEuENvHUKTDaoiUFjIQpEmJjDAGcD9JwPwLXkgEB1xdP7zRvohw/5bfvQ20yBEAUcBs7xDkXE9d4tmO3gAcsbhmKmgHsDfCWp8AbU6yYRosDeuqkkGoa7pE2he7j3C9Zz7rpgA858+xcW4dZOX/sGOAwINrA0iiF4xysp4JYuQYgCqmsQi4Yh30VoXpZQCBjgDcO33MDMmz73LyB7AX1UUCLCxM/cwJtFKAaN/zBa9GMHjRvfkyJU5WZT+1Uswq8WBVqnccIS7NTiQHfqpj1PJA+6xcWSwnV8lQkXBX85WiRgoD0rVHCqiV8w5RFVRN4wHRxaPPeRDyUgPEX4NmjMG4bcGxCdgulwiefooB8XUbmWXSEK+EyB8Ab49qE3i5CzAbGLkHsDh81yCsHyHsagncpMiAI7Q1EgdhEqPa/3ShFyNqAutJcoEN5Ar3/Cspeft5Ov/HtF9gu9KxqGAgY4G7D3+UenQFiEnA2Ud2VJBtTxod+mvgRH9XEjn/sG3kaLxC5Cvn2Idwr4aJHIDWxH8RLcg9ONI+XwvL38mRt4gwHOBvhMgRg0fts3wBuGWvHcxPxYxHGkO6VJkpoGL1HwGR966xR8wsCP9QYa35MiVJVW6+9ThD+EDXz1ZuKxepHZvaYYMXMegWu7y10G9q1P8bWc3jLyxyVkIkwcTj7CxB1z3wHXGIYkgqTAsuglXXB2a9TivfNzW9FvK0n/JAp4p2A6u92BbHdDKVRNhQpR8MftQ3zCUIgCvn2ooyVPNvDsFEB620Og9lMCykPx3hqGLxj4AxvgFiE9TvH3nA1srFMP6KM+kGBIUJR01dtr38DbStKuHESSYANcFPBdhFD2NjnZj3cj6LjHkITXRCoFDPCZAiBBkQtRIDoFnA3wfQMCBvhoUTwvLjBoVT0pHDTv2qthyJeQ8X0DHAa6yhQK0TDkE4Zv8SE5zXsQmMtRDM1TohM+U+D3Zh8NQ76SlLOBt30DvFMQSorzI7cPNb4nRag22u3WrwIDX719aGYsbPDmRytmYzvI7RKKErrThhOHwXSF2v9kfiwod4zkwxt47iIUbGDcMVNw4lFSsOE8ycmwtw+hs9ulRRTIG1d0CsQuws29fO0b4CtJRZh4OUnq4F+dSRHp+UYTnQIhCnjD8HMX4Z8bhs8UYZS7DaALL4ujadD1CN8+ZCvPMLHoFDzZQD/aoTb/3D4kGoZ8FyFd7QJwzR6yFS+XXp0CniIUK0nfvAG+duRUuK+1I6JTsJycVvj1JyT5tbTMhSh4CxN/WoRvg8Z8JamID3kNPM07K8uP4RDa1VunQLABbhHyBeViwpDPFLwtIZustRS6/nRKoFc2XmxA5AY+l5CJlaT34OkNPGGADxr/WIuw8T0pQlXV9b9PEf4QGFC+2CJU+tMBdOpI41ltHeh2RY0rGLdNP4ZVx7q92ABfQsYbhiJMzC1CHh9aa+YarE4Dy9BW8LQc2OX8GR8ax+G2ia8lZwMDpRlIYt9AMaPJSxQINqCOO899AzMJ5npDFmFivpn4zRsQ+wb+5A082UDopRYM7N40hrY0MgnfN8BFwVvD0Hk8tfmlnrh/ahheKicBP84jKRwNEaa4Rdib/QYDnA1wUSByA7xTYPubNBYzBdKOnWDQTrM4VLdKQuKH+eoUCDbAryt5CxPne4igvz4hDHCLsHsuHRRVUyT96xPCBrcIRaeAx4c4DBCkWoXYN8C9gTcYuKflBmzXnUtspg71N4swtJ6M5HPtiLin4HPfwM+1CL8nRag2ZUlXf42VpF8OA5uxiqT2HLgxax8XGdkMdi3wpcCPoxZdL19sgC8oTwzU7krXc8FKhlkhGobDun6HwZXlcSid8LUeO9kRrOI+I6zPtjq5eNe6yA2wm06pSBH2jsq4ELmBzXWG2lqpLQkUspMIUdDeZBV5iw+JfQP81qI3GOCdAlrOXAi0CMtg293l5NH+WEkqbi1SLLMHdrMMC9B65QsGxK1FfCXpedqeY7HIwxjWC6oLUcAtQgEDnYs5EDMFQhRwb0DAALcIlTtrYME/pjHLRshG+NqRt5kCLHws494kjEXDUK1yeLEB9dJwycDxUCQNJ7HE5B6yCT5h2DFQKAkY4BYhFwUiPsRhQGwm5jDg6XAHZz5cFlF/OVoKUcDjQ29swBqNfek1aPxkA3wz8c+Fge9JEaotRfllUoRfPWhsQ7zC8/o0KCCLFzLpeokD/q0LBYsK4pEbg4/cwCWi7is+9GQDwhvoo5AGujku4ui0HlEyGMgKeLt8SSK95WTES93f3VPA2QC/rkQsKG/o4xjs7WJVhCdtV5Gr27fYI1yfC9EwHGzbuggTv+UGhEXIYeCQjhkMVqtlHOorVRaigG8fYsn9cSNpx32JAnFr0ac3wPZXFAXH3bPBqTpjKaSnVCOfo0XQ0p6Xlz3DxJwNCFHA7yl4g4G4+4wrTVYIQ3rhmMIb4KJANAxnF9kHM5qHsRAFvFPgd+4JEZ0CLUB5Rct0JIGK6CdmCqy7/LGZmLMB4Q1wi5BvJubxodf2obVWh96htcZ/31XVialpHzDwuYRMNAwFG3juG+ANw5/rDXxPilBtNxq/TIrwqy3Cx+J0Bt/fMAK33hK1s79PwZ604iKqktIk4vIy3jDkokCwgbGMIoCzgUVU64LvbVYkHFI8je6rgwmkyFYFu3QcTbABQ1MC6a9hgF1CLKtKK0i0ljVK8tGqzrR74/baN/AJA2GiRbfXgnJ+eRnfN+A0mqiVrclKYq3OHsit2Btg+In/cYfhEwb4rUVvbMDL1YgIGJDuVxk6ZiMvwsAeVuQ2Kj8WlM96JCGbezV4XV429NKEHMzqdU+BgIG8n/eg01WXcSQtVSxjBWFh0F4jG0hmUkasoeu9Li/znmyDswGeIhSbiZ83poLJzGkRNs/b7JUb4IPGPDfA2QCfMHzLDYgwMWcDh01KwVr3yxj8mZsJGHAW2UQStxZdV/nH5WX81iLOBsQdhj+2Yfg9KUJVV1Xlb0XBD2EDX94pcFkT+uEEtXLkLCtCCq8EV2qPYugfS+2VG3h6A6JT8CkKhDdQv/tIsj0FT6PbZaeRrOx0YdBQi+c55ibvnQK+kvQtTMw3E/t2uoT+bFwWrGZpy9eEoTZuFAIGhvVT+9UpcPq2LCxC0Sng+wZC6zwFchkVcdg8uHvCby0SMMDvMOSiQKQI71Xpvm4teooCAQOGWZngBMGiCO2NCkIUcG8gzPdPUaDIL1EgUoSfogDq3U1J9mcUOf15fSXBeDWS30SBuLzskw2Iy8u4N8CvMhWiQC/PyLasyeJZ1vh5clEgLi/jbMAxzJc3EF1q5V6wgTdRUN2bA/DdwZZEq1GmkQWgCOHegJgwfLu8TLCBZ5iYs4Efe09B43tShJqkaY1fBQa+etDYWMpdMOLuEE8Pa+USGCU36NgGksr1eLN/iYLndSXMKRP3ZRF+egN7pYakPujhGVo3NDw9zdSD4JaUUti47ysRHxIzBfwqU54beOsUTK/nLQRZA19jf5e9OgWt0jXikIsCDgPingLuDXA2IEQB7xT41mwJ1vJYSrDRx6YQBfzWIiEKeKeAewOsreHP5zAgrjLlFmGjjto5iHorAru+82IDb52Cz4ahYANvKUKUPxmxyX4GhtotivChuZ5gAwIGeHyIW4SuGoWxaBjeRzK8bjTmuYH6ZOaCp7VWJLr5oz1yMvMjPsQbhlwUiH0DnwvKOQyI3IB9SQG6arKTWLkeIxuieyY6BeLWIi4K3u4w5BYh9wZ+7GZi9XtShNr/VXzoh4iCr77YfDXTIujvL/hapY/Vnqwrtwb9ojmPoVZtc6JdWP3VMOQWYWLlr8vLxGhR0bMyoIPZRoJB6GIZRWkIhnnfxlCtx1SIAs4GhCjgFiHNOuPXZuL7vXbC136zi8Nja+yJToF8v3WwjOP23u60iQ6dcTCS2DW1bySb7c9gyfunN9DE08xReluEgRhhJO+MM3KZflxexojFLzZ/XtfBG4acDfjd6nWHoWgY2v4enye11gWofkYJv6eAs4GXKHjCgCENPtgAFwXi1iIuCsxLsgFzfULYm9ezkvDLy/q1FRSwPccJcWzTExebCzawCUoGnapIiGAD7cAPwH7AGmFjobningJ+h6G40ZizAZ4iFGzgzSLk9xRsFr3hc6bgQGCzPFRitIjHh/54ozGTJJqLCUN+h+GPjQ+p35Mi1J7xoV+FDXx1p+Aa6jPoSrNZETUWaxcVeqcD9KotYzjmOyzjePlqGAqLUIiCTxiojVdzsKftHWHt8EBJ2loNwdKcXRGFLSxLnhtw+6egEDBA9eeKzefF5q9OwWpzh257iQQcC2wpOgXaZTSQGO8UcDbArzIVFiHtmWfoSGOEAe4N7KLDCcwDlkzUvI4rIQq4RfjyBvzk5Q28sQFPrePv+a1FrQGe5v1YQw6gZ1r+J1GwOWjIHloOiiZ+ozG3CHluQIwWaVdkT/Rkb+NQKjKd8LUj3BsQouAa5b6AAXGVKY8PcTbwGi2qpSkYNC2LaLRGUZQV+1engDE3vpFjdx9AZ0kBRYRLkZ2pVQydUTSWBAzUe/4UzFV0LJgxmVCxb4CHiQUb4N7A4Fz+5g38ZhH+XDbwPSlC7Rkf+mVg4IvZQFfzjjA4qEvCNgfU0mPaG4DRiVBXqmcnfxMFgg2I+NDTIhQ3GttZrwAnMvdYBqyXkcU6nELg1LCEfGl8IzNT/12KsFXXY6AL+WOmYHg/NMB27YMU7bdjWXQK6lMNT08eJn6zCPlVpnwXoX9rD1/bhwp7fHuGY/dFiHTdFA1DzgZeMwWu/GIDwiLkE4bcIhSiQHXMHZhqtCnCE8lkwQbEaBFPEXZ9LEtuEYqGoesss9eNxlwUFK6rAg3UHT7P9QDCG3gbLVLmiScahsIi/GOnwNg1c/CyEmFknu11YRHyOwzFVaZ/nCngYWJ+T4GAgUK9L4FctJMUjuNWLq4ydUyYFCI3oMpV990beGMDP7VToH5PilB7xod+ldyA+tUw0NMVMNbLVQG9Hp5eek0BIOdDEYdWS729RMEzTCy8AcEG0t0HG/DK2f45WoRl3Kk3UWs7tQV49cuhCLu9FhUw8NYp4BZhcG+MsWyKLiV132+B0esepXC9b71mCuqLEZY5twjzSdF+XWXKOwX8RmPhDZQlioL5o6cARRgpor11fBcFwiLknYKeefnoFPCZAi4KoJOnJVk3zAvYSnNb4Ondw9P5mtnv8SGeG+DegGADWkUzMORRGkf1RichAzpD9rEv9kXkk+ZeiAI+U/DGBjgMvFmEdGomsQgTq/ZqDcZgvJPCZnVIBBt4gwHOBviEobjDkLOBNxjwqLVBWJqfY6ZM+jchCjgbEDDARUGwnKMoOHc/OgWOc/zJMPA9KULtV4oPffUdhjv3bkDnoBYxPM6STmS5MwJTKjckPK/27p9mCiJHc8RKUmERep3wDPSgHiVYnFom8WbnAuyZcSzg5rSSV8OQ32jMOwXcGxCigHcKGo++Ab2VVpFofsczn4uCRkfC15izAZ4i5CtJhUXIYeDlDRAktUk0boI9lo5SBKvjnnzeWhTu71H1ZhEKGBCigLMBHh+ae7oKjlTtCUsARcnnjcZsvC88su0t+2A1aVREG3njCVHw1jA8XzY2uOMKYY/5B02wAe4NhMMZSUSnQMSHtkeqCTYgRAHfPpS3ajuw6v6BoFbqVX+aKfiMD4kUIb/YXMwU8NyAJZ8PQI3iQthhejJJUEEgGoaiU/DJBl4w8BQFHAb+cVGg/E8w8Fd/+IKB/3uHsNn4UhxoyS1V/h89Qk1q2C3JeP3y/wIH9L+8Qf0bJ40H654Dc8vaFEOLbVw6gs4KRuPrtoi752xPL204QHaYjovhsDcy6ehaSTC5VCsp6U0ymXaIIsN41a2kJNQmy+d1ZidIraIi6S7uV7SaJXgA5sdxnDqzoUZNzTJhZJN1MTyPXY/WmN2HSSe9kPR2aun02GnkEHjrSRFX8WxPXM3cwKjWXxUJxJuM6loTYGgXyyIpnLFJzf7FhumsXRXpxBm4tCmZ+LylO5LS1E0zOrm5Cn6GTl6kt+ZWp4upqUK+7ufScC+PZArRUoMhoUcyXCGO0YasX4FBZyylm3Kj0b6TaJCw3ZwklKgVHagbAhM1W+LzPo2EPh33YBRpJzKcJ/2EDk3zBFFWn+LP87qUNrW8BSzUcjJcnEc5na+zOoxgv4iT1sV1qaasHjDcNU/PrHEf6CNIVIg6i4k07GvDJe1VSRuyZX8aD/XOCP/+kWJCLmvrIpFqWkLXi/ABqe5di2ElDTKa3twahEqvKOLrNdXoPb09YEL1jAzrseNSVrccmE1mZREbk0ynv8eBr6ypdvN/XvCpSYrxWVXfWVNfvcRj4a8cSMrBRhp28w4StllvBRNvtpUSY+xW+N9Ex3e0qGFNUHtn0n1EsabO05U0rCJXpotipUAaH88kVslxT9W5coK46lZxcoMjvnN3bQ+T43JM0nXW0Kjx6KEMTMN18bxx16NSp9+H4VK6xPG4ftSpxOozsIfpREouxN+TxLhtYFx2VwVq205GH9sNwGzdWRbDouXqtGXXCdZ8Vkmpo59cunP1PYzSbFQkhtdJ6ON2kwHUW17Emd/QKW1pDUibG6wxfYc1lS7kJoSP9hFP9fGE0tLGmpq35bEUzzVFo5MZVYEls5k0fNQc/PclHYL/TXYLaZisRxXtM6sPqTI9xemifUyoedSPEE5q0zg9qw2TGnLWgtljnJMkJLucNutaDZg6WcSxvMKaqs83D4BBHzGoaWBNTuvP54vziZTOzG1J01Brw9CcTMlw5+wSqpIzYlJziJ/fZoA1NdKwJpN5eMUayQc5zQ+yDuFcKuKkO0dMaMyTOySem+EnmY+wplozB6ZroyyGh777T9aU/jd8FWvq/6PnlEFrLsz7Hawpt441BV2UUZPguJViaGQVlc39E/eX4zhezoY6vRyqB8xvc6ypYVO7UWieFWCHAmuqvWzt6TyqVTDtjLCmmt3JjUY02UGuymOSuPWuTDf1jQFhUeI5VTb2Lr1OLn1gTf8SDzvx4HkOPnJwjM4Uz4FHrST5uCxheryv4nhx2ACdhzWAac7wnFpn+E5AbU0A7lBJcS+eevRsYQ0Pu/tRnHQWKGjXrb0E2b6Rx2lKuhpNJL0BE/2YF0nedm50vyubkHSSY5x65xalNJQvgHoWz+W2izg/0Svkjks2K5LghjV1vKQ2RKvuQkoOCzy3GnaKmNAdneLkIE2wpgbVAcb6AM+VcTzEmgpuGoyj/lSKBy01o+W80mHc1xckrZcapd5ekWA2UysyhN6zJkfVR02lrUZOHwXgOdcwJ1I82u+AXpa+CUA3eE5d63ug7DqTINKGV2TQajun8gj//uHmhpB1tfD5mwfzDuOmPpKSmoXn1HWHNRW2D3hOja977Z+rKUWW//Jdf+d+H3Yw/vKdNfXVVtCB+C5AlTxrqovvbKtTW0O8v2yldL/bV1S/lDuAcjImsXnFc6bt6neY3PerYnhv4jm2jsYKzEE9k6Rq9ksaGs0KhjSo4nhkY0211t4OIqSJUpKHQ5nWD6EB01Wwxj8fY0092GWA52SI51Q/nZqC+5HWBt8hKTqXz3UWBczO+SpOHpsOUHccMhjWi2WcLC+uRlnv+KqpoVXHcypfYE2lY3cUD29F6tH2AB4Qj9Z5HE+XWNPRCBQYJlWOXCrY3WjX1JswnqyOJCmneE41e9UZRqtyjH8/7ch4rJUNCGGJNbVyd3sqbRUbmBEupFRP8ZzqXjd9yOsBnlNbmGS0rZYHiDZ4rsRkoujU0isNQtWYSkn94Lxqan5WsaZ2R5fSFelJkE+rj3Pq1EWuGsvSJE7nvW1OszltippKur0R0K52MBDzuus4PTEXqHlpIsaRA9aUsceaWkZVG6YFHmNpu6/IlDTdG0z741Ex9PYOpdf83sVzfl3Gcd3T/smaUtS/O6fehqP/6i3936upL+Z+rckBuYA6xJpy7vgO7k/WCpJiitwPNlhT9UG2g2ylY00Ua6yJdZrdIb+tkIu121pFpVNHhondwHPi0sOawno7QT6RK5JMrq2KuhN9C6xsZMWwFXSRC0ZYU+FUwXfCsbCmRuqkD/PG8YJfv3pyP7KdgjeUJkWajWtLsljIBXIjFWsqWSsePdpYU4l2XsbD5TDTBPfLey7qqd349NQLty3E2X5EhoracenA1e6o7+ZTKbXl58/PNRlY5SAX6w2xpqKurgHzQqyprnmkVCqXFUT3ckyG7KTc6JQuGzCfBrM4rbVHJW0nKxuyurco4scWa+yxD3sQSdEpjpMcz5mNBMh18T8ASUd1PCfaA1eFsZtOi+HVwJo6Dsw2xCRckHgsZSY9e+kDmH1DPbUKWkCjvizDSF1N4uGm3Ga0V881mC/3+HmsNzsP9WJqQKadEZMGTgZ0cd88MWN0LdLR8ZTRWai1YJrWC5L6kCJmlNoNQA5GRdz3nzXlWl1I9kOsKVRl8j9YU43m351Tzd+cSu0vbZb/NT31xedU9DijZi3nm2JoH/AdVIfKCrIk3xbJpa3tqaPCFmuqzIpYmuM7uY3zG0SN+Soedl2suYA1ZdQL66qIR5vjkipsdoIM30dpeDKPFV0ePNRD+xi/P8CfSJsNr/58B9ZxsguR+4S1SQ+S0RVrantqabRzuEzB0q1JnMwOM3zzbxly0fl4RRK7jc+nrDcBxOoDz6lFcy/Tcadvw0wyq2IYTtuUxov9FqL1figlwyl+PWoyxOnlaSoNjy4+/82rJIBmHX9/ODoVrZxMhdnxeJDi02OsU2+cnyCaJaj/EnVT0elJl/EcWM9IvJ7sSrq8+BaEt9WiGB6N0Z4qtY4LyeF0Qu52PAI9aBTP9fN2UsTrTSpTebxvQJQ3kQtetmpCpd4euVx9OC8SZ6+ZtGdgTcFif5IS+dz36CgqZYiG/bGU3nfdhFoditxx38W/L5hgTW2XCX5+NluT4X6x9+hjNb7DyO9d4yFtTxN66y+bACwrSOJs8fnToLwA8+/Ihd27atJLfdWBmT0rSWI99fA/V1Oq/j9nAzXpU021/rKD8avqqUc7RNyyy008NO4Kpbo3XsI0uG3juCT7PfXO1QayaYbnTDdp3OjjUV0hUUaobzwN/9zqI06y/gG5nmH3l3R8PxwhaecnKR09WiXtOe4GwCyyeMjsbkWPm1sNouKxRq44cU3aNuY9yHfpWRp2VhOZ6mw9hc5pMSHDSe+8JOsGXcEsW69IfItTl65mNR/YpLskw3mONZWM1xbArkT9pstt81VTFtZU2mv8H+7OZVtVLOvWD2RBUFEpijJUVNSB8wI1rqJcBEVFn/4MYu/I/At/a7tw9j4ZJ6OQ2VbEWoo4vtF7n8wLfZ5wRT0g1F5hxp1INvBEQ8GkJ0m3wm6MoVhSzYfVlZhanMc6lIVHOmubpMvftSCmlJZ0Y3WOFBbfXbKDt/EcpTI7Z/z2HuXwUgoLHVneFTnaBAhfQ7+hfyCmxNAi73VpvSF6hw95wdC+cWgGxoR0Nk0yZszo85ul88FELB4ZC+qJBYZiKehual/hSjDkMKjSEQZvg7yg+Lqkuy+jh04zpPtXGJYNm+myxWigvk0WDacIzPWIqd2MmBoulw34I+uFQeG7pJtex1RFDtod74kpfeb9SabGg1+NpU9MdTSZ/fif/ybv577FCsm0FKaYDoUBiV+fMXCi0pTbfpXC0fKIicjzGKvpc4A7oL4nRzPSqcuadOzaXD6I13djslV792Bm9SijTxLyQptnkIJ2i3I8itIzhTUpc7iplo5iZFxN4Zyoplb5aY18oj8Zn1wof6W9a1eZez+TZvv0zMdRu1Ce6KWU8U1i5NDz9xiofmryqKhaEEVpoFggeSdDBjpsVjldb+lJyj+LAmC64C0mXhoSc8mwgl4NX9IxPWRi9iDvNo1t0qHRrc7Ye+dr0Hh4J13MvEwY52XXUyiP+YtrlAmnGKWw2NYGevvbmbGzRUzNyj1558fxTvnqRkwczw3pOu/y0Dsl7zU+agNEpSQvqGs3BMewqea3XmKy2dXVIfRq8mbG9sF48+rGSHT9i051os8v/BVCP9CH5FUhMEXHB6gK6Mjn5UXhXqzR+1XzNzrb6pUJdRki7ByuYZCOr3Q9p0FFXlB9YaK0rslvpzUxdaqXeLztiKnj2Wv/IFOTX+yEqynTf8gYxe8eSx9cP0tMjhExpfJcB878M55eZaHwuWulEDhGjl60Ip3JmlUFx9yjvjdZXEz5mXg5HMdxi85kQDX9fVCeeM9FhdHEIS8UP+4RjFmVoXgOXIV0sGPqgFOMB9ZFEdb7psM2ea0w5M6TCa0IyCtetj4aVehTXrJ6kTkWeYon4RJTJ2cJUFmbPZ6YTkyFKdXEcbWaoZsBeafpKdDgo/MMj2tLZmx8oB7xAOONQbwMTZl9hzl4cU75qg5CxiqHmHJUVcFwVtVMysm4Bfdt35H+mLyquA5yUBv7i9w5RMQoJ51qImEgTvUzE9F4ncKmHq8wuW/upMNWAOBqHdP9RWBy4z1ooBxWlDetTaDwJB8hzPNKQykhMcVmMdJhXfhvpLb2MJl+Cwx4Pyiv4qqlzz/erWx4T/kAw97EJx3vni/9YMoziSnTozwq8t4L/dmWmDoEOwtO3fM3PtoTUwdP5JCvqSuwrUW6XXsrHQ7bHqDrW5nC3JHX/EGmppPhL55P6f+KU+p/lqnf7P20zRLQs4e5Ir5DVYPrp06IKbvIuHuzIogDYgK9zDNl3Uj6jsj2k3dhlG/6gZXDsN68Mfx6j0zGLmXs5215w/iiU9+enCcerG3KQ+HddRXRXlYpFKd0isLsnm+dzsRUZk+W6Dzk02RuuKXMP15Q8n56HtXELOZmlnhnDNswVUSZEiOD5mKjbJ9nRfqZ1oD+Fn0MTxn1eRZMVLBuxFSyX0vGZQk6TB3SVVzEVNNpJVMwQ6vFo1L8zVSupOS9Ts9KYWJTtzDqGxWeTPKq/BqIFPKe9kGnViLGrqUbQW9xMZCPlbPJ5tEthRn2Vug9R3dTbOWddNfjOQrZ+gobd94xXZKXY+kzyORtSUx9N1Tz7u2WmPKorDXYDy6kI9vFXWHH8UaH0dH4YDR9dM/I59KC7yglHQ0aPxPWjJiyxu0UT82eetJDqQBGhXhi3BtTHtXdB8C5T16Te8trJgq/SOHlYoPO+UFMFcdSg9dmA3g6apkih2frTzL1q0MdNWWm/+uf/+gz39+dp+L9xsT4M8gz8fqqKsRpL8ZouygYF7nnQcqRmPIdl77zgJhqVWjw1NdS6psbLYdgMqea7bdU04WgjL30PiXG7euecf074XA4qBd00XYzUWvDCPTuGai76l0yOXKJKZZNqG9uN03GBs97DlO176H1ElTT9vHJzVRrE3SfkzTjRo8Y+YJvU75Izgr3L9RnF7dlD4+D2YN09jNpgCC+YoQjafJvj3pEGKfUp71loLBMDlPwLhrp6jwKKaNP1jkxmbbIrZiYuuzHDdBl/83UVhJTvVVDTJ3WkSm//BYB39UzjKv12RTHCf18VCjz4wspj70fxMRfTCX9GTH1Tch7wRUoH609ylej98iG6gsjFJjFiiwcYmrHL08UvfCeMbXeaNBTG/KClKdMcc1LAO/LVRTt3M/Y0V0DJJ49Qefj0P1TSw/AF58Go3L+VMRsGxogTW2IyXRLTB10EYEyUxt092fywrBYafBU9oAif2eZfLh/kqmh+ovdDDTF+Lf5+99+8/8ZU5PfzBR+hYlSlDkTVay2sFHjCN3wWTBmFhqHekE16vHIVXg0oJocTpsHBv0jebGo8VLgzph06xVRTZ9wa8Fi/iwwWC46LyTvCI3CL+hfUpcJv5IeXFNtgqwyqCY2PaqpLZ+YVFOyYSKzKX/Vr4mL2zHp4g+dopydID4xpZq7kje9fZc2Ht87YspbU028mniKQc/qdLGeVHByLNLFYCTI2zyJqalD3ud0PZJOWLqMoJrob/R3M2LqsyOm/pqq7N6UKuPD3biCZUCpJ759PdLhzSCCZ+W16I6SyGR8M4pgLcYzlMk+Ufg5JabSknQ+3h7qTDwjYkLVDPK6QZ/yULspcih25OWcURCQd+6RzmhLPkR/vosz7o3WKsjlvkGxPN+ZWL02KmSP6I3RXvEUVnZzmy55SzrHWtIpZ3MD2M+JKQy1S8Y+I8qj1mb5oBoxnvR62kQDe+MN0BfJlfHzm66/f1DvGOJQMjnflSo8zzWgtMdZxncXysN/jqmB9qsxivnvmff7j8tTm1NvgUcxyU2RObwhHfqEKIpxYcqFUiHcz8YVkSkudfmGdMYMjTuedElMrTjlrcbt+uQtvyvyMqE88H3vc5RGTF5orwYWRFmTYpyHLpN4JqYmi3aM3qS9MDYuXA3mUznHGB+NKXarbQTf+5CY2rcu6dbwaZts55Fu3l8pk2aea7AeLXcYNf6ZvGlDNWHuxAQTTyNd3MWTHAjTC+WXtVDk4sNVMCOLrs8FYkovianHQ38hP8+7fFOSdzPPNunuvFeZvBj4KcybtsTwuiBdjscDD/a6RQy+L904YTzyoDlfZsg3s0SRpIYRZJOxiclc6Y4fWBMTPUMjXbdiYsAWlMeief5FOc4oX82dtQ0RpgMUUREzOX0TU0zdP9BR33dT3nebFvY2MX4MPx7l2bc0gALcFxk6PmPPs2uAl/MxChZQT4KoMuB66d3RLQPKo1GxVWFx0MgrRosrY5+B8MCYVHfkRkFMzW6yhadLPdR5K8TUdG39SaaGv9iYW1MW/57uN/qPer/fzNR126OaXm+JqWTPK1CsT4DBMcgVti4rysgiuiA64DIWBcTUdNPeMV6U5MWelRYBXdsDj5Ek73KZjnXYHsSVvNKqzti4vAP1xTTF5L10GYmZ5IB9dYQscoip92KkAbuvDDx+G8pjXje3p0ZKABtMSNd4n5iyQj1CebmmjCEDDZSrv0Pv8DxTXtp75K3W/hhPj4J0UdmQzvGNnqIfuILe3++YYjnpauYFjDuPkkM4It3yFBlkzElGKchYqymvHG4KU0d1BNhWJYrxyc24KQoPhgutG0PYh6QLhxsx1m0k7szsJJPyQz+fqniBSR7VJo91n/Ldpboiv+yIgcBZphCGekt5aewrcvweWXAcoYpYRrEpou1NhYSPiYkjqxWpZ5sGnKX6Qs/pe5n8HogpZVNR3uNH3+Qv72bAsEQNvV52YXzRW+vgH0SFycegPNotqQHlCCqy5HA1RXmk6980ao2eqUtThplsYD+ryRcY9HXxw43y8J9jSlN+pVPmvxer/m/J6/9b73c4FnMMSKQUEb3zHJ7a0sfIUnOqGUOzQYmoRvH0JCbqIelM+yadco1RmgnVqyIweHzHJB3cKU8Fvg6Xd++K8T6tGXODiQH3yDsj0x8uMftYIcRxRXkiVKgmJt+RCofldYaRcntQnssnlOGTROBiYUvyVvvYMkdtHqGvBKRT5RBaWNzHWzzekZgST8pzd7HUULpAuhgMth4ECy1F93UTTE5S8rLZMXogO4nAZN/rkIOsu3w1vxBju8U6hVjmFfo4uWU8zTYevCZNiSzsmDo9BYfhNX2hf5iFjMNtzeH84L0fTHE9It3a9akncTuvFLmziKnlNievO5r4jPdhkMIurSgfnda+InyTmLraqoJHb0JMhc9RC33N7+YHFtSDtJi8pxvS9TlarxvLh4KYgagbp8xJt+p3N99y0c0fRONvpji/VOjlEXlsbRUQk8NGweSQEFNHoOtnMeXDSDLS7b+YasbLBbJWZkw8Gu9PMjX+xRmzxNQ/5PnU7/Z+h/RjoOuZWSbcDFJ4Ti4eer6dM5ZPLIBxaqfo7bhrylVFoXjuROTPZ92YQWVapFvhs8LwPqkV/rDGGpyTOTG457XJ3ivSLW0JZ6pJJEama4kQ6MYQo9XxYnLfJO9jpb0+uvr8QV7otLVh33/Rb13HVAV98TdTwW5DOvV0eQuz02eL0SY5M8mRmArlptO9QU1eaEQ6Nz8SU976JjKxsYkp5vM76VJD3mv6IqYvXHtiIq7EmLySd7uP9ALd0/fGxL32OXyHaYGYfkknK2fJocxz8orpI6Tr657ZitDWiVmWmCyz1h7AZGCgrz6qTOa9OofH3Lugc7ZIVxRrGYFbeW8MpE/5aj2/WTDiVPNhc4pN3oQ3+jxnYkI+BjUT1ob+PhT8iW6+8pgIbgMNxhbpXFDePPIFvNShJgeOuBnS/UsLV4fxorjhiWkN6e40yMFLPQW90+CiiFIp6H6bvEJX04XCh3tZQZNtFugXg8xkl/Uf1anJL/MU/Gso3fy/2VXhH+f9JgMxoz44or4ltDyC1WzpYbJUc1NeKZuAvtXOiLvSNdn4u+LwKqIaHdMinfKDiryQMibvET6IqeRDeSAxPynKb0OZv9z4GmgXTNAjAhS2/KxsuAXqEGN/ejFZ3KM+bbeDHobJ6a6w6rC1QOqkU4duOTUzlsRUMo0o3zXj1BTGiRhpvpstyvvobEq+oj77mi/p9VZUk3KUkM6V0J5RhiNBOqmpDSixUZOuGqQTb4+Y8oO0QeEfSZpv6TqC3rDK8HQ3btTXww1CJL0c0b7+5VUH9HoqeUXpvUJTOD0XYb5udcpHr1j5wZTy7Rko8V6Rjo43KZQ9nmK4dcleOozyzPxjvxHh5GfcuY66MYf0izxcRor47OjzV/nmhoHS1qZ8+/T355lFOrVbeoyP+gMVnlH0Ru7tialdVmqAtj1A+TxcTKFM6QtaucuSdBAak820SQp45x/yxtFF4Wm30Dy82BWeDOtvpuyonpMX32ZkTeoq/YNM/eqgI01V/inrp36z98vmaR/98Z7u8fHMPUhHhUReb8kLGvpIp4wPCelOQDoz+5KCmIK8hANlykS9tzzQ0/2N0s+qG/cKyfvMEydB/pRUY5ex38LmacXoKCqZDR+kDb6BQ3Sn0aWbd0F92jM2Onpejww+ricA58mB4ywcUA1YamyY36cRYKy3xNTU5w3Yt80Gj4U4m5zlHnmrsz9Ab2JTTZp8YoP6auj9byNh8i3PG8gk5SXWD/2MuQ29f3/CH5i03dwfXBFT0dSjvHd5l6Sj2sYGIjTDsP2QV230woa1qzfoPAJiapGOEN6+NkVvJWKFt4nL4ZCNZ3hq6spkw+GYdO9qEVOnghiod8RUf58/8TQ9+JloVuufTIU679ZIvtcNvMEp8RRNyDv2+7UHnwXS9YHhmVIvlz+Z8lYjj0mZlipcH8YAXWl1z8AVV4PsWefobM2Hwr0giGA2tD54St2LwsJ0aUO2TOn7UfaUL52RTKFZO3P0n5OrwnLb+4NMjZRf5SlV/dv4qaP/7Ljf72bK1HQMnserIqwBEDMnX6LvaVnGCo364OJpEVNbS2ZcboipeeTd0DUVYkr1NQ73/abAaDElr2dkmwr82TjBU2VUptg/6gYeeRtjaHPSHSdaWdBerQF5GTVVpGERU+k2niCPqzsTxxd5xX2+5bjWqItK4E9CWqgB4ixKTX5FYmSRD/5m6rS1UnAPHwWj4lEp/PUks7qq8xi56wrS1bwbc2mqCoXNqabjDenkaKY/0G17xFT9unmADU8wiM9lxge+b8HRJab8qUO67GjCgvereaDDXoEixY10ajjKp3janWJF8jl5wccc+6QrvZvCb8XYg7jQz+i8uznHH4W847khpo6T2CfmtZEBNnRrBLMVMfU+uQ3INi4woDuWCf28+clUoOmuwr7NoIX9xSCd4i/SrUgrWxheqgEeL26q8FU60uBk9PLu/JGHIj9HypP7Om3xtJ1fMn4JBzbUO71E96oLxo/RipiC8RzdT3RV+KamPPznmFIHv3jmqw7+IWMUv5sp/+hN0VkLYmrd7TR5+2wEHvsheUHbpO9sF0JMTHXPN94G9fnyaN/wuJmkJvusLd7t5FbQd3ioFBa44xzapBehzF3K/Jc7MaanVOOJVVA+Gs6JqXeDKvXRHjF1UKimPuP9GNkhJ+9YzXwdpocFQ/tw5gqzzZ5htmvPx9hanxXSBGIk3w8sPC4HicKdO9VEPX52c3hTqkltvwUoijRGBi79/S7qmMojYip3fcYl0vuPW/2Ox92HGJu75N2QYYRiNikZm2RjgFqxM+TlR5KOVEsLZmpKNS7vQSY/zZq869ubYLi7xRmrRsTYy1B1RGNPn/d0q+l+NGqCYmGSrsxeS4T82j1zfV+JqXl6M4C0mXTEXkSM2b1bBa/rIMeT+agYvyzo7+XYuCM/T11FsMeyARhVLwxfC89kB3vVQry2VHTCe6qIbste+LA6Q3buPagnDLYIxdrr5tR2z69gQUy9soi84ewhmNhFZQS79jNHpqf0fS+l9ieZGmi/mJuk/o9zZP6j66d+9zyKzI3GeHInV6qxI3VRpTdgyJ5H8oLb+VoFZ+bF6G3nxMTpQH3+248o028cYip8ad043SDDOIiopgch5YHLcRkh2+c3xtvUz6FBnX4OdpLyS1sawHqGgv67e2bcD2/kffxaQ/82rhW5VscqVKM+MXXuc0U8p41uBobto7zZZ0V6cZ4DxRQL/WX3zJXaeQQDf/nB0OcVY99NYMBpGkXoFGue8fCo0u/ncPvBFPP7ZbeMN7pjfNxQvpFbYurt6j763CxNcbiMDQh6xuUHU/wWEVPkB++I+iLIGLu4NsRvHGN4q2PGdyfygveynaKo+I2xAa9Jx9I8Qfdw8UyhLQuEzaxtqMYf3fozm3QqXOekI9yMTDHL3Arc0YUYVrvnYwlSnjP8vEbZW7sZ805FA9duc05xruj1RDZs4Dxs6f7dNcqzfzE17jsXdJa7h8n3vYC+n0n7Rte2iSlFEQDDYVOgeJ5Jt6v70INdFRvEaHzt9h/7ozo1nPxi/ZQ6nP/rn//o2vnfPS99tLQ1ZGv9yng/5RY44sIQJ5dOt/qkI8cr6YwHnmR8EUn4wRRbN5RvrNqj8O34GSbfa8XEim8iaK7dM+NtQ/mkeRBjvK+F6N1aacrkRkzdfeOLJ/+QZvzTp5qaeL0RnpQP5bG4pPx11kmnYDHlJmOmrZuFq3vEUHnOWG8OlLGdpYWJPk4yfig9D1btvqXM3u1cUbZjDcaaR0xZxJSspznlrYa8D2sfpBPfwwpAv+g1Hu+a3+3xTN7twiMXRSsKhRkTTQdrR0w5uUM6dRgNAIwH/X7Cy4DxsUFMHZg2Rv8UxqYYCtKp010lxogykz893wYzpvv1F1OyGggb7p13lOO+R3lzJHW6ns7Lva3I5LfdqOoW61+RPhp5Rx/o7y9WWiO/qy6TwYp06rzUnhh4D1eRTUBMXZL8iwH7phkznJFKeXF/QTf8PqhnJeR9s6nxQjkYXkj3nG7tTmLnGLpMmGKjSQ8ex26+YvOmHspyysN/jilN+cXcJHX0rzg1Mf6TTE1/s07p9JrU9+ZXSvi5CnDz4hPGW+2ayfWTdITfSGdw6RETM73bB2gFpFOHN+nGeVchufPlFZ2s0wn2oow9YuMARZxQPvk+6gjCDw+pRnPSKbCHBjjdKSLoN8RU8FlXcBOXITqfY82E5o+php7DE24nY6bw746Ysk+qh46TEFPnvpqSd4stDOb7jqlH5cFWnb/xhIObIp8zX4OkR+93HLucscjtmMrbEoMjMSTrkph++92eM+evTz0gXHNYB7pAR5NFJtampUO/1i94PDjUQx7rAgBPcMdw1K2RnC1uNqS5ppGO7GOTx8aNmBK5hpFllIqEe21Bzbt5HwWSVxPO0gZ7/zdT0ryvdOB38nLO4RpmvFePcuoenwuGrX/LpMHGFsxvxFQcz13GlMGgAiyx+cEUX49kBcTpF+MsIZ3iI7cFLXumyMLlXeH8OgF4j/UXRqdufRuUXU9wtRw93+eKLHuS8t9+M8OTtf7zTI0Hv9Ip7d9LPf630Yz/b73fX1uTsnNITCkmGKCIjUNeZkH3vPGo5qOhTjqzmgjKzEvyTnOXF+jvq7MiTkPLhvB7uSDrC+qz7D3uxsHmPrqPc8k4nimzey87QHc/FJk8uksdFq36pe9cSymfOfT6rrscoA95bTL3WFfwGbxOeJgOWcb5V9dM9567lOklMeV/iBHH3a8Re4OEyf2GdAryywt5sqM8E9abFp5rUo2klNwUfMZTMOu0QG69PEXOh0KHpmd3e86kpFOnKXm3sesxjGengslPW6lgr9QUo2NL+XHxEAZU36b+wRQ7UICExZxTD3rFkSIfCTF2TmBIulCWGbNZDVANrIg4PLgKO1SFBYHiPbr5fV7Gx+2QdPQAL0zeUdiNKdxyuK4+KR5fqxuTvRv9/cMziHmn55rs3i5zGDoGMeXbbsanPZmD86ae5D30NJPxfd1CrT7PeFTkPeNNfifvaqTErKeTTo3Z0oCd1LIfTPHiQUzt9p8Zht8r+ZJQpzz855ia/OIMEE0d/0PGKH73Hi/+qFGRTSYX0pU60wGbASJOU7rn93KdQ8LakDJ4TEzVb2Ji9zQy0in9TH021mzo8Zhq0KeMLtinywPLp4eSTbs1jUdibHdpfjIlkGIrlJ/0g1wbpYzxDXk/YLWK6E4qhTlOnYNkxNTGUZkpB/dGM9czdDFJNmcmKiX/a63FGp3xIDGl/aaauH/3T8S5QvltW/sNkEQQU/uSm1LNIAJ2o38T3KaeIq7PQodvN0cWFzPKN1ZNOnNZ8BP6O1aYXBtbLWyPbYp+kUqTzXfE1GYVVejORgF5ud3Ngs3bGKEw5pEiajnq1jd5Kib2qmTSutQGNGPqQX62J6+GN9I5K7DuyAZ7j/IcDLuxb/JykeeFmVwEdH8rOT6je0lupshy34DhILoh03TX5O6tmy8Yqg8MRDePxbeJqW3WfNBf+F1PatcN3KoiwWR1vptyRf0Rrv2qQcecEVPbVWHA4ZNneLw+OOWvXUn3Sx3M0J/AlcmqrP4kU9Ppr8bSx/+QNYm/+5mvOFTkJVpGTD0vTINRb3Mk7wdXk3m3Wwq5a3Rj2Z1OnbwV5aHKzjA8zUg3WsujvHDxz+hcCuqz7Et5oMXaxVB/Uz7ZWT7Cchf56PFUdPMAlhqEVv7BYH2jmjCG1Kfv6VPB43FdZfJ+GacA+7uDm4zClJBXYuoRWfIHU3yBPIJlOvgXU2ePA3efDYYbnWrSHYwrqEZWgHFv9TdTZm2R91GPXsa284EOxUK9YbJ0/2Zq8m1JlxnPFdYzqxZednNGeWqFIoeJqsNlTUyF4uwrvKe7AKlGunS6K1HGr938vdBPu7lGVWny4uLpMDipIcbTKelKdSamtFdbd/vzEVPGpVQh9vFJjFXdXmXaOoUrSS6GhV8qYqjT348dfkOnrKXC1P4g7RYgPtD5XigRvU1iip+ND0qX7h8ff0cNbOo55d1sREx9JeVJT7Uaun5xMfnOy3U4LKoMo6jtpJ58JN3v5Yx0+35l5AT+pE5pyi/OsdbUyT9ljOI369RzSEwxwaiv1XdThX3bMbW/XxR5fK8juKVVgJ4xJu/2vZN3+osp3xmQTlGmt8A7iBiPm4AyulX7Flh8LDHKgyLjij22YbNtSbeuY0F9VQgV5LSbV7A6pKaMbOrTM97t+VhPKpONjj4x8E4cnK/wxLi2jTTTW2gSHc6IqY/OOWzL3gp9xSWmdkuqiW0bP/C43JXE/HeTgzo2fIz2K6awJ0UxCMctXa998ujvBenk00lLxHhF+eZzdBHMs07xbjvNKf7MqwZ6Rn5GsSSmeG9LTNWBdaP7cfUzOS+JqdlLG6AzOUSMKzHpVnU1vkj/vlDEa2tpP5iKehPKQ2pITO3Ro3w0PnumLPurFpqo25epWhFTb0lMHbdFN64alJls40qDVBp0fR9NKrxeihTkq6oxkAfXFGpVprDPeIvyBanJ9h7l3UftR+jas7pbF1C3YG4pv2FTE1PjEWjANeOKp21B+bI/Wdkghmkfw8mNeuZCt/APMqUOfzWWPv0vnUeBsm0xfhyJqXKWqXAqngfkzfqiCGG6ETwqUpsfTC1K0plNFpFO4YuYcp6eBS/1E2N86lNGH33HAM1o/iPzM/nS6eePV3mYNG/BhJYQU/qteiNfnlKTTw+U0eto3qJ/eN4Utjcof1UxyeLK759MEV101YS6EsiC/tlk+QE8GJ6cFYr3I1b4VqOaWPHBHZ3Fl2oyvo3/0lVialgSU8aWmNpN1Qzjc+sxCVahQWxFJdXkgnRjq627MQQ4YDwqc/JmW6uC8TVK0DmQroq8zDWYZwbpxnnnZyKYrwH8Z64ivyXElGl2TNl0/6JmV2RSVJoKh6alD2AHpCuHE3kv37IqPO0mnsnbs2whW+YNxh89NLmdEFNG68eUL0VJ7294GlwUvcTEzUmnmvEygmobkc7lS2LKGZUR9AHemIzp/omh6TbQbHvEsHqvM3b8jBsYhcSUUMqLKV8OJ19wiC7kfRlnMrQ6pj5tn7z3mJjqdeO2f46pgfarZ7766N8TKf6bxtK/A6pxN+/62uWlNDAu53vyegV5QRNGHrSH3MNjT5I9Wq6EBvtPekVfLijfnOg/A64+lMldWVKNTyhPQPXkyPZKYbJoQ0zN5p6H3hIF9c3ZUoWNTN8ovH53bJruplB/YmKqH90yvgPKX5PihGiqkaOw87xRzZFtc4yf6bnzViqH675eotuUcSY3WCFcZ/saI3kvGZ83pHPnoeZRpl+Rs9necw7Kl/IE6/c9kz2igQrphvLVX0zJ5E55aLnje9I9mZvSyrUc2nnHlGKQ95tsqSbv87zEoFz7TDbrG308TVdRqMuIscV0BLBQqMbjrKUe8k66POZ1+fHhk06VW2LKTLt54Wi7Cn++hg28V+kD6R4EipyZoxSKPI6Qjc4lE2JuqVBtqgJFhd0eNbMigiu3awzTm0v59Dr0fjDlNS7p/KykPIr1MkDZg5ryZllXYGy0Owb9barw8YZ0KnOaC/LhmZs8GK4sEM+/9l1aX005GVv2H2RqOP2VTs3+IeunfjdTqyx6YVzu6DtIgDXQDwsbfb+6MLnIXA6vS+ujOyHRYrMHMaH2tAuy04C8WNNUAMapCNG7VlQTfq7pgIcew2DQ7W/RX20MiAeai64kpyT2J9EC3+QvpBhONfHXnil4KF4oZ+tbJt865bG/mFrN7k4mE4eYGk8sjm7KiSl/Td7PnYolsmoSM251NRGzosLjMCxJx4IN9QCPmPKVIcuk+gIk79fth9EAMbXn3b6yPS1Hf9l61Pcz0qlrXu0x0U6ZIp6ySsEaeqS70zflP+fF1R9MsfDgM6EP1wZonHdjOuNQYY8hMSbv0RPdW9Kt4SytBpbC8/Eob+Tdjg55x6GS3vD0USlfsV3ZwNdSKR9du312wb1FsLLmIR5xRdevux2T3b5Px+Pxb6YWXluhO0zo9WxRemAo7Yt02qL7p7BRBeFxEBCzn9rks4Gf/2Sq2tP3uTvkKtxCniKzF5QvR9AxNbd6eNydSaeW8z+qU5ryq7H02T9kjOJ3r/UQRUuZed0xFezNCnhS7IiRy4UYwjWCOjA8dMdfYkosqCa/arcWnn/OTNY+MXW0/QBD5pN3GS8rHYJt79Q9EyamGFTd/hGqi17U4wr/ykELjDUvTO7fs8JNh/r04/N5YRhPbqacrmobziYxZR00x5TGOGrN16Rh6FrF30wlxWWJx/smZtKaVjYs9jHVfDyhPJPIDQcRd+9XrBjj4kRMTQd4xQjWrsKwFJSXXhrp1nFKXox9yLvtVMPG4JhmGVPPVgSIPMbQOVP+OzzVFu6+V2DgdetsN/bNACVCBZ3Lg5gqXMpR1ihq0DubOeW5TKsgY9xHfzpyydv1yDvq725+pNHtA7s5yQrmkXXHuNcPMq4FlFfrrAjQT090/de9RzrWw7y7n5IJuVp6gJ+oouvr1sroQ8lhEeZPxFFJTMWHWwWzXo90WRtXCl/Mxznse1jj8ftNM2lUdP1FkqbUU1qmyMF5CMAvjY6s6fLy3v+jOjUe/uqZr/F7TtD8x41RrEbGA7nK0m6OrJlDoyx3KMs0Vdj7S95Ii3PSmVFJTDXU3mG806nvMfJ+vFxpZEQOYx8DNi5NEQ7Ju3xnG2Lq4eaZ8JaU2VeMalykDTF1XVFNPx7U13nhE1PVhpjqpZcnJqsdeccd21AfnfQPaO8GqIilpbfmJeYnlM8gUfi+URFGrbNE50b6JNcR1YRKUQTFDQuF+SefeoDfElOzIWPMWXVMqaSr6JauIs734idTHuvmfS/UtQXwxV13bke3v/jN8+Cc25T5gyN51d0zbyB4QI5Javqm/JjE1OUVfTG4GmHGre/IgOzZ3PE0euYZr4ZWDpvA9jBcrToGnuQdDxmQd7yPXSZ9fUU1v4f6J1Ob9Yi83Xfuozxei0xs0KtglJKO8r4nTfGpBYfdzqY8lxcyk9FoiFB8vBcyS55J57qx+GO79BCLospIhesItk03v3FxSTPhRLwFZYNndIqCmGpdaQA/cx1FbV0Uxg7Vn2Rqov1Kp+b/kH2Tfrf36y0i8gqDQcq4o7EIlut6i0fzTkz1dOrjegEuHscbTv7/SDozWngp1dzybAo38eg7Ou59TMyCanoOxFQ7+ziY+Dxn/GlWKiRXkOhnN/J+J7Ek/3+Fn0zJXt3t59CrH3i6zUpF6Ej5yz4vjnhorsStVTWNmRw9huH9kGTiYOQIWxxTnrq2kcLX3LOhMP2C8t27IMaTsQ1W00h035J0Ci6qDeZbvXR7XrqZrLp5CcU0yjDJunMuHgEx1WujLcZU0iYLYo/D7WCFKPfEFFNqYkrZNRn61dhT2KEe6kAR7SdTQhm4BliRXiNLKI8JTSHveFXBw8gWxNTcUH8y5VjdWDguhjmsrahGt88C8pLPbl6863h4UjPKY+2Z8pxeVRnGM1WSl9UFQhWR96SmQh/I9oip6mPQ/Wv/mv94dHM4f/fUQ5J1xWRsbiJQDulPpthqqDYweeYJBlvGMvZJS/q+fG+KnjOgvHycatYfZGo6/dVY+uLfW7xo/1Xjfi15BRx5HVN6RiYprDfdvqjkHRQqAOinascU6YzUOfV5ua/OGPun7lwK1Ay4rQV5j/ZcZN3+5y28Tj1EVmPeneFMXmZtGFTjpskzWayLCuqN2mC4G1CfvV7J+7z03h1Z8CoZP1u1AdWcmDJGHzTlHe3GtDz7hMGwTTJ55Jx0ydvAT6ZWd8+C8XVPXumhFox9+dgC/9AxlZTMFNNNbsPuS94HH7WbCWkuG4g/kOHxr3xj7Onz+YVHn9fZXBVhDy3KX0MIkR3epKufDW9gemgzPI0bTxHha6WTLlRfFErenSkQk07NPZXy3ERkCj8kVQSjMeVH58ZkxshpqQBKVVANkxdkfr5K4TiCCsPXNOj2qiamBjtBv6/fClM8b1b6g6kwOQmFvXZLhMPaK9Ft5pRIb4OVDY+0ajB2RudMvvgtB8fc0+ddHSuTDfo1h/zQ3sh7duuwbaCeMI3SBPnqTLp9HA10YG9tiu68O0NiW1t/kKmxov5qjML8h5xB8Lt1KtD4DQN+SMnrnE0PFkHPIj/fPZPd5iOA1Vmj72xQ8EwMxqKC75u8hHD9s8n4rjIgdGKX+jKZCx5MrArY+nkk3QDK/LygfHFYRIIydMUZf39EDsEZG4os93PGp/rIA8Ue1Chns5KJfp+84g+duj2PxGhLOjXSVQfZMk4Yk4PcAnfgACZnN1LkMqaa8HI/Q/c1ofwm/Q3A85JLFMHqpIi7zy1ggzxFKQyXikorctCK9IqhVpBu1V/6fJ+PZ6FYqlcKQn3yQhkaIR5nR66wqscrMJ00Q/55exl1FKlBf9Gt1RDvkMlTX+oQvoFquF5lGXdfmgf3JzEdB1/Slb+Y2j8j8o7vhPLV8Fym8BJahd6CB6aYqGtOwlzT7/t7uv5aJSarAVzx9OqLjM/OBcKOY4l8rklTPu2hDf0Z5Tcs8nPGtDUxlbi1QH+wvpE3NnwOAccbHlfnbp7Fg64fDm2MckxxkO80oQHrzt6RvnvJmMv+pE6N1eGvvJ/5D9mH9ncz5Zhqid7mTPmGmhl9J+fYQj9WiDGtJG+zNMm7HRWLZ2zRebepEZ0xHDiJIq3BSIfhivpkVLeFyWXU7Q02cA7U190sE5pOXqbOVI6SrzgTibHMwebNA32jq4nb3fWgH226PSrvlMdWK0+DZDg54OzUHE25H+mVObm3DvLGT5gYnYkRM62B7kkUZRIWVBOPo6AaVCBX+KubG/Q5EcNiX54Upi07pnreGf1Xd3aOLAc5HGx+QblqXcYPmQugL/Q1+svmykS40mw4DPWAZGv2N1NZYV8xvg88xlN9pYLYaS2GEkK6P3Wp0+tBQZlfzZhUX+QdrQcxdfpcSVeyc96SDto5noIteUHlvSJm5khMbYWvyKq+cTgOBnT/Lg7lMX3lRbDhxJR3PAhFfL+CdHlhUR6zFGkSf92aSrN9UA+sumfu9xsx6n84RlrvlnFH2djw+Vo3TNRJysTpRNe/yyDG6LtnTNSXgpjaNWM8ujXp1KLbc/PPMTUY/2qMAv5LxyjCHWViMWnpOzLJ5cDLGKxRvHbkzV4T6sOHI7n6v5jig4R0ZrTvxsVUg5ha4FoHb0R9MrTTvNs7ucphYcV7PI7iLJNBQvnCqwyOYfHgJluulinZkW790i2h9wv2aw+mekF9dSGKjAWcbrNovnvcJd4h4883MbX85g7lBSMxubshRopNbWISRBGToFgA72xzwahRun10w0qHWRNxZC95yqRK8QyoeyfoqV/yXr0pvb+h4gVPmyvlm5NHOjVf4xKF87yabH8mRm+h6mNc9EmXC13NIfx2e3DO/ppb5BNTaKotHnd6aIpwSV4w5HmOzsjOTNHqFYKyIp0M8CKZ1ExoYW4A3V9nJRWx+kgPvEFzQ6ffrd1Xu32YNtwReOrPc5LRfeXBZ1hR/pvWpFNGNwf3evYKdK7dfhL7Q2lBnusPjOSUzNwsGFF+s2LKm5cluc3+kLzvD6YaK2Vs1dD1r+soxmRxJy+81gYqnD7GmPIlXJi0wupPMjWc/kKnBv/zsJz/prH0wtQzdEpJNT4/EFOH7XKFyZpTBp46Q/JiiiXQ/exJZ5YD0pn9yCOmJu8kE9HS1WEUPImZ+kE1vc+IIeO1tzHZzahvy5r67qFfMZRvhZi6zIsUims3f+2enZkcHylP8GBQYjz9FpnYnaoWTPna43xWHtiPPHWIPCSv5CSmSO7Uqn3mmOj5A2LKfGoA7Xmf4tGpciaLlnSu+XJiarMipiY2xZl8q/9kShRHYmq8UVNMkIwPm4e37vUQEKvpRZG37tnAfERMhTtiivGcalLddms/rmPPFN+DbOE07vaJnTy7s0GLbp451zKUvfCaycuDvONo5wlkow/pVDSCBqqgO+dxPKF8VS7/ZorHL9Kpmz3iULh70vHRM2d8cCGdc9bNBVlZCcbefGlBNLa6sfUn5avZtVtro3h38gXemQlmdGcivPeMdPVzM+XjsLEgW1D+YsqK8rFd5eQLTkaMfrerMHnlojsnMtWQ8fuFseJi/UmmNPUXYxQD9Z8yj+I365TkxhWTJKW+1w8zGyb77swve3/uzmgrW+CAHN13zqnv9rs9+S/ElDsJianVc62B+3QYng6vnIlJl9F3Z2FjoFLflsWZ+m7/pZ8wmntM4YgiglfdnQ+sDYip95P6tDN1CjzelIKY5VUDk4CY2j0We4UdbqRTvY+BeBwfY0XYixzgcrmYGHklMbUYewboSZFgUKe5KXm3VuMvpk4u6RR7ViqJxDanHsBz8l4bdRDB49MSg8mOdGvaH5FXPCK9HvoXylelZcDp2/oYjF7dPG6bapKvtAs638ojnQzpfnxS+03MKgF5t5Dy1T7qvGTfvpoSunM2UHBBuvWWphgveAPi053hMLdkJgzywJBcjZJ0duFnsmzXCI+bYBhZC7r+Vekh9DikKHYmMRXPSKcejko6t2EiE9WdEpo78GqMpnT/WFmuI0ifY8qb50epMBMpT9Y6eVGvd09NNtjxHFzHiFCe/X8xZasj6nk+6dS11Yw/yNR49It56YP/1v0opLAvyM2OKQpBFozfvSUeN1WXrZbdeVONyvDYzElnjoJ05l7TdxTqAeWbv5iaJPUJ8ZPkJq8rzwP97O8QwboqrPAsDrbb/GRK9PuCvJ4X1RhoLr2fKFwOajymPkxfoMkmvKrgcyDvZ8zPe5NQbirzKZrjD6Zk0BIjZlAs8Ci7ExQXQ6oJNtgndI/MjP57RTo3jbqdkHF4YuyrZzrou24/jK9NNf2xiKlViWcM6GeFrc43A9ZDbY7JaXMxmdLcdFjfGw/55EWfl/4/hchpL+gdNq7CNs6qgfmuemESykBh71Opgj0iBuKXesn4NiGd8/o2R27tKQ8NX1DBasWvGCwDSfd3XXIY99MCxajbm8wMXYTy4JzQ78WZwsEg75i+9DN6sSFMvhkJgIIcAHpKT2TS25UA926u0g+m9IcbwaTYO3gs+yVjoTM2YO/pBSbWjZhKXkDXv8lD9AN2UoTZCtLZXfWTKVaV3p9kajL+xXy/weAfsmfmb38+1ecpuqvufNlhpVBmN3uAsu72z3Oe3XlN924eQ3uiGhuYpFNmVBFT0003ZgA3DZLj5YTJiPos398qDsL6bNF/BOSFnK2FEJvpCYP1h1HNd/uP89KqkX8X9PrzE2V02RbdmW8G5bFVouUwsa82Lt4PO/uhU61ZHZEnPM4kz/LuzDl/gXiKQ4XPP5UBvaCOEV9Lym+TJTF1PNsMMVydmHy1TAfV4D+ZYhcoInCc6kyMnki3hte1QV6KzxDTXaqItjsTQdUqYkke/mZKvXopsnu3zrYwhw15u+iJjn0LMu7tpQrqFBI8RdaFvFZ37uMk1Tkm4wfpytdXK7hn9hXdQ0L5auWvOFgftUCWdnOdhpTlYPv1T3jqYZaxh9nNCwm1M55gJkw5kcTUotfNK38uREZ5SxowGPEKg1V5NsVkd4ug9i70caeHkgkrsnT43u0ck9kgNcV9lEeQDLp11qPFSeHX7nxi59yO8NQWF5N73bjtn2Nqqv9iLH0w/KfsmfmbdUrdUYbnypWY+n4yA55BYZIf39DP59uK+tyVavT4Ip1hsz71+eocRejN88Rk+czV4OsuHfJ0y0wR6ZsYGi8/G4yN7lx0TbUseM041YxfMcprM2LKUdOqe0Z6NvnTIO9n9jbUx2M/z+RdeikkGnm/5UjulB86NQ29A/rfUUy6NiLdiQqxQHcHoSKNI/XZu9IjZbpWFH+cEenc3rVIN+XwZPLCY51O2Z33YTKT+ZfeHzbdM9BZ9LdOPfNjD9nplTLx3VCP+GxTF08p6ZQcntUIxMo6o7i+3IxrkawgmHBiKq8DJs7UECA3KZ3FjUwVudutdfhona6PKP/I6AI5DAPKY65RkxeslxJh+Sad8hLP784J6byfIO/mB5Q/+cnWLDDHKjH/bLjCxHhgwGysXckz7skL6t9Ch36gVohaRPdPm448OKXUUo6jbq3JBSyNPo+eI1sFZ4XvE2KqVnmATJ5PmTg3ogHs6YOfTO3NP8nURFF/pVOj8b//+a/KU7Uek/fTkoy96pMOz/18gd59TD8/XisPysQgb1HHLBPegGryNYIQ+TImL1ZF3Vkvbg/Rf16yTFjd/hTOdm5RPur2t3hGlIFxTX+fvHzG5K6baxM/oxsGTUU1MStuZBL38wvGyztldPthUV+9k06tLGOrMH6zc7NaWAcMFxAzLnfEyGEynqNnz0inZt1+4dp6H6K7XVN+s5Vu3LEPdL28PJmkTIoG0UEPkcUvyYTxWXLwU56gcBNi7GSQTj3D3QT5LiCv9ApcFRZLYgrfnU5FU9X7ydRu4ZJOHlcVPHe8wWSlBCYfbChfxTOry2tDYvKl0f148pYRowExsNHVFN51RD6g9aTJx29pg7cE0uVR5ZMO0QeETzlHZGU3bnhMu/mTLjEaTGyuyOmZk87GlNfYSBdMROpSA63Ub+iGKvU8+3LzINwtD5TX1pRHJ0uNvKjdeUW73515J4F6oIwCDML2lHHdLIgp1AboijZV+Dcd6X+QKXX0K53S/iHzKH6390uvlI+CSy9hrPGIqbdDTDF9Sz9bJ8rUt1CjGn1lLJOzrPC6czO6BU5BrIgdpxoa3uMjhstbxqRlazYMHccib9Z050sNKJ+gYpM3eVmM8fZQcFh0e4PJ5Yu83yrozuJUiKloZuVUMyPKYzZPbDTt7UaRbPQ3U8d1GDM5HJgauP5mTnmFhRmfjagmztogQGdXUk0WupWCxnVieDlwFEaZomMqD1AqkpgSJ2K6rr0YfWxkRl5Vko59ZhrK/bZbt1x2ZwLcuERnlhBTMCKmilBLfjJ1u5U57L5Wg8djGDDZBJQ37+sqxCRvUlOOUvr7iBFT0bgmppZVnsL3Rt4xWnwF6eJ8RT2njXKMo6tvitVpbcPGo/t3+uKV7ueLvKPSkm9w31a3f0SW6+AKg+5PWJMXfC0HOoxmVqfzSqLIVJJOTeLPHk/uvDBFT6saWK95Rq/PSafyM13/x6t8lAv/xPjkLCrADLu9oUvyutfV+k8yNfhlnvofnus/ur/f7x6jsIddTfCWvFxdnDS4jvdzjKJxrJAukFe5TVRiqnLJu2mW8GCntQHytRVn/PhZU+Z9PQ8oxTAzeY6eBQdxWSNOXMoX0nE7BqJuLHzCTF6XAiH8NNRn70eqiUe3P97g1TsjXh6U0QdrjXQBAxvXl4/FfjCl+NoeGf/E5g+mqmU9R7k5hEx0ZxfAtfr4yMPbVZFLn5hyvE4XD0tHEcmadErfUp/2NkfyXvZ9gKDyNsZTtSbGUmWlwSi4qXi8IuWT58htYDUnpsLpnrzu6Zh7MLhUVOM4dbsjCyQxIvMHotqdWW2XZQUjtAJMLvGZvOt3VEF/RfmRe8SUdHLKY/OYdA79vaC8WA0tWHRj78lr6SnM+XbnfJA+4Uk7X0k3PlTjgz35hqC35PR63TrjiV2leCoL0q0RCg0WV0496XtOFJ6MXA5cbPbojR45eeuEvG/j5ZS/Guh0agIc2rr5yRRzn0UO3Zkt5F2788Nmu9ufZGqo/+KZ72C8+PcDqv+mPGUa5I1O+TpWWDlbEFOP2sCgfMRM5N3+5g+IfjIlBnvyTsGc+j5uZJyJZkxMfZzPAd2nTjVhNxpAMdqsMBkYF5MlOfXt4V4nHZvtGGP3dTd/LTZKZOcoUVgyGNnQMwdn+s67szAXA8pjtyHp1PLqrX7qVP9S7VG8d7HJIcs0GC9Ip+jXQsZ6CuWfbeB7eLTYNRP0fxFcJsRU9B04GWsURQV1loeIrU3e63ld/mTKfduSsVsiKQ/C8YPi23nfu7VuQDmiJB3r0ef1p5y8akpMnc43YipeU768V9oDk+ugO9NgQV5w/dfYe5WeGd+KW/6DKfdmdWtFEFJY+0Y3l0v+zVSqNMTUcOVlP5jKF+MDeTX1msnlsXveV6uko5TeMh7HqvaDKTHr9tU1wqUKbtuW6IJOPYmpN2JmsiEj0Hcoz76PVg7XF1B+G1bd3m1DYmpwok9z7Bcnk42+S2JqZasYnZeU/+Juv/U/x5T2yzw1+YfMS//tY+lvzUcxcWPGruZVhYYLA/niSrpguEOA911DdCuF8lA4oT7fTnPShZ2g369Ll7zObLBHngypJkStGdCPx0t0zAX59Sy+VfC+NUd0WY+Z7JoMbDAW3V7DjUgyeW1dGyxznyAeNPKO36P2k6nddL9kwllHlbnepTYGHCOFnblJeWX3MSh/DULzB1Pwf7h7ly5FmW5r+wfZEFRUmqIRKirKgjhAj6MoqKio6K//VmRW7edpvGNUp3Ls+vbdqzszFXFda84ZxGE9DCAyukfG07kd4vvj9abxHJn6LEvMF6B2I5/NhSbz7AT0jXYQvGEgiazqs0Fvw+QB6YnlhEsNmXgdbAGR9UCmLgxrMsd3g+RcqnNNRouUmkPjBunqgkxdj/2KUpIG6C1LzIf6a5DS/ZB7gHdMoP64PKXpusohMTqi5NF9Qem5UOdOLm9hKY1ErTU5Z6gzBx+vf6LOIj3WPIUA7S2TWlQZlEzUmQZrH3UroiedRmF1Aq5f8P4tfPUsYhVtgE22ZcnsdV1QubePEFxRN8V9UnE6fTkhpMbNJ7wvexV174UG4WJSlGwbDn6SqeHgTzo1/kfmUfztfZP8hR5AMtMywvZwbGn1mU8gurUp5g1LWhR7m1p+RJGJWY1M9VY1fke7Bn+f7VCn6GTqQMbyY8lmJ/Quz3pIgQmixtGcZUFPT76DrHF89BrjuU3fF/0EcjJHXRAMmepNHtiX41dJZHmukdlqt4H5aEaYjPppQbSP46AXc5ApNixbehCRBSkdIVNmhH32cF1JyFYT9FC+OhNhlusu6uzcwzyj9tfgiY09I3io50UP4dBXEibY93tqrzEhdQrnwRV7SpSV7HlYVqiDyJR4dDD/LQgy9dw5KbiGg0ylU2Rq8NZvkD0hKtmJyYomlYG6psu85PUU882QOKiTlKJXa5+YZ5jV7oF9COpWqc7nne8MlY9mYcmbKTJVXCMHvMP8SFjNgl9MeZnFGRvpuk69i76HIF3xkq1Op5a6GZzAH73Qq8McmVrJzhrcEXpHdgzRO4dldQDfMZEpfuSYVy0IIZFbT+PsOS+oyxwNm84Smep0l/oPMjUa/mlukvmvPPP9y0wFJMWaNAus2SRCH35s7A7W2DMl7FadDKoX2HXd6qHWTmwxD80bGuL/2WdEFGqf2lx7byANUCfkuVLnIb0eFKJugn7eUPtZeG6IeeE49zVRFchUB9oTBJtZjsxs0ftZk3kK2fhYYmbPQ4fmjdyAvZ1PGfZ9lacUUx5Dxr+Z+kyHFiTWBJkaDwc6fTaRgLC5HDQReqhzo22LTK2QKblYEmQ+1UOI7ht1vu8F31+/0gQi9GmafLbnlq4ackIdmaK3fLwuBU1fyBTvqTmnbFQ59CmtVOmcmgNLziH9DNsruP4owtffoxesHyEH5js5EZtlgPen/c2UMG/I1OXDUYcHS1GyUp+bNKAperNqGDLxfgeUauPtBlxZHDRWqTGOs2+nELtqLtjURaZKUu9Rp5AIph/mLY3b8AQiO+RMDNU8DGO9XYEMVseSI/ro9RbNAbyB2ivOvulAV6wIkCqGTL13Aply6Ae8JilK2ViXn9Sp8R/zlPmvrJ3/y97Pj7EmovEJaza8HWvMP4UJ3BqlRNqR0GnftNC7lQJ1qvs4ObQx0hA4oK7Jgav2lzv01shUhH32fLro9GY+ZhBvt/uSD3sXh7bEwLww4n7JNuc5pebNQOGrzlgT7Ix9eseiBLK7dUQdGdo2vdT+BtaVPWFysGsqMh2YG/CXO9RNvmUtHRUrC9j0GGtY8sjUZqTmG86bA+oq2Kh7j3oHsSeQKc1FplKBuipeLXqvi9Ozsc9jHvR5jvmGHxYtzRdLrPFZFz//PlimNLEpB/+lHofdu8iUFGpuD3v8ZmoUpKhrx0nE+Od6LijfFGrsvIM6ZzT4eeTBBOAPhnlofUad6xtWBmHrCMacKer+euwUEJNuyPi9QqZ4/l4DixO8/iIJGvqctwm+X8gJWww45lV1lg97om4J6Ai838OwgswCZHinnkWcHwcbwhB1TtyD2qHwKPaQRvc9Y4MV6tSyV/9iSj6DXkp3WvuBeHEsGJ+S4Ad1aqzpf9Kpyb+yF9lf1qmzbTOQsxvqEhPHip6H1giih52UXEx7Le3i1wBuYaDObFZzh2oW6lTon1JNrAXWwJ28V5AEw4PG/eLS0v6sMwO/19sTOXlizYi82UJ8H6P3uxxOlGJ1VOg1AzWuWGBGfxymMepQiX12Wdf4+z56v6kdjUv/i6l722Afb3Ss+W2DTLVZbwKsc4xLMdyq/LGNGIhPeGBstgttOj5XyLCYe0S8iNIprvZCixvBRNJXe/IP2hjCU4y6sZ/28XpXJAN3cEzRmx2CkO5sk6l1wNhD4rPSqV6NXtGcyhK945nTKIcaoqSPOlUmMqWsDz7E4UGd8+FcKNUxFEKyIOjV5BGZmu11fH1PF2oPUGFifqowH0XqjIL+4aLOODisUMf3B2RUC2rKzCJGXRowTfAHb+h5oueYF8dc7Rnaa2i700uQqZETGYSoi5vkuoTcfB1K2d4wnhkvfP3UXu6ZjFvqUOfpoA/pLjFfOobAz/fQ3xCuaYHGVZ1T+XNM6X/MU9Y/kqf+uk49TA9czUo0tvOO6H1OzhD8lZEQeWrwO+yOLWRq//HRy/nI1MTFbxJ4k2ryMLjUNHWnNrBBgEy1H/SCOjlhwD6ote5i3zfpXgfM4MsAdWo/FBYdDqEERl3MA2QX2GqtQ4T5wjwy9jqG+PN2vYFNcRho/lee8sfVGqJzmhIhDgS9qRZNIDNGiqlO0FJvrTZaemoHwme2mibR/mZK1p+ypo5bhJAVfcF4fhKU+nkVQXycom6VA3UOu0kiiJxLoolOgvlk1hoMkmGDPQBG3KaBkyLz/kMyuV4sOOXSqSF03Qgz40Wit+vUaIWNHfYYfSHRzfDGhWgxRQZIpwL6sKtUjZULwp3r3KAFoQXIfYhMLV2116Z7Qqb6nQNhtDuoaHDmyHxbMU02qd7QXafNgJsRZ/LV7dV0fDBLyK7rTJN9dQbC7jZcAFN78vBePzDpS52fnDpqHPI01G3qz5tfTAn0CciUpdZUpjc1b33zozrVG/1pDu30/+i89N4OvR32zYSxtfdJqZ3YA0hOXJ1hpvUqbKSp0qnCL6W9Re90vrcSUtFLS+nssa9uNtECcud2KEUI6t/WSuWdfaaJ7hZrNj3YW2Bi72MfvvfU3tD6EcT9gkx5wyWlXn4KIHFXRyL1DdaEs0DvN9Ueeul/jaXPd84KUoOjjrYdrabccbogB2GMXqtFppLF3AN+nhaYB9Va/jAuthDsTqCxSR9/PxVqv/XPC3XCd5GpY1BH4Jk9weTQONf0gmoDeaeLPYQH2PdfXd2H9KjGVPqS2nS5UDU+HUnGTli99EmNC4R3LyKiOS5Cmk1S9MadT8r4PEQv+WqQ6ZQXal1zpPaY6QJ627rg2jdT66OxB+/qBprMHoFFy91pCe55W2jyWgcFDXWIQeao3N9MLWiYIQNXTuR2i0zNH/wI3Cnx/uot5lFvtJpDPhjg5zePyIjvqXMamTpDPOZ4/dLlEgSJvFLeXNSp7bBuwXUNZCoOLz+pU39+PjX7r8Ue/5tM9f+y9zuU+g74m2M+ma+OISWO0QM0F5HGuylm2uWablGnOqgzcx+9U6OFEsJggvkmmixr2htG+J06c/Quxgdr4uU+JhAOZ5j5tzp6I/0VOpDvzz4Ti8ncovlarS3pNZg/9qVaEwgr1L1H51CyYhkY395vdcw/xDW6TUGuCV2B289RR28t6o7phl3I9EmMeWGDNWG/IgDPOhUl3xn4989eusW804NSPhespnpO8XovJ9QJ0UGmB90whMg6/GbqyYgPoXaONX4OMP/BtvHQ6zV+KTpT7PP7s4k6GhxRp8KndOha0gsk4SHUuGkjU4Meelu2m+L1OZ9FReNl8Ysp1mvQO8YuTyHBu6Px4o759PQKUUde80Dj19vAoovbFnuSsS9KUckgpYeeHgEnXWRqpek1HV30FFwT85XsPE8V7R6qI4SrVVbyPEGmup5HwTu3BWPWFL2cfUlzkNF1j/lqWdk002oB3Ig8JpbZidNt2bQgxb0gSNyPMmX0/qRTs39kne/fzlPp2NzgdxBijU59n9NiFWrgwSsq2S1Br/DFVJApnUko6tSmi99RGrDfTN39Dn6n+azQxKQYpHQ21zsQ5Wfs25O9mjN6hw34t6NPxGFUmTSj9m+mHjvME7P7VEBeGZiHrh/8jr+Ycvpay77zVLOyVsDGeqLxt4dMkVWNr9/bxUwMbKyhtui4WMMZ1lT8xD49XnIH5KQHWPMfVtGUGxI4X6JO5StkuuOofY2GL/SCcdyv6AgmLnhGEjPMj2rPlycyFUQmMqUJlOkvpkS8l0S4fIH5ZNyo86xGIXqzYR+o1g83wN4J6hzb9FMUQtT1NH1yIlIdmaKGnahhUjUOeO7plHlFDq6/CUqZwsWiTymwJ+0+BZGrBea5Ra6eVYw2mG6NPa9p4dcpeEufaTzczCu60tsD9owA85tJl/j6O28G0jkUhKX9oKIDzUGmBOwJG3gcvWVgcojPW/TC50UPmZqnr2+mZDpeNj/I1HDwpzWJ5B955tv/y95vl4c2uFBHmhztfYdOh/QN6ekUakzfC6whF/t+kPSRKf+JecjrA/a93EAvlqXLipb3CL9T+4o68VktQ1qY4RAw/yZMugv1PEYxlelXZCr2sQzqpXMAT0isCZqgTi0LwSEL5wciExY0VNDZGhbr21P7ZuoQVTbEy15S8v1Vq2hmpB3wHv1IE/1KnRUTPbbI8G6vsavSrc8ZmRJzpVOpJBU1Ab0qb9YcdTjD9x9hlMHPMxVEWhvUlcV2gj1lOIlK4VToxQ52jTrFHfS60ZtbNCiNCHL3hEyNe9KmaUDPkHbWYSnYCb3gdGeuIDw+45JX2RkZO4Q7SPIHMnCwqUOjaxNDOtnykqcjtWeoYiowTHXux25poQj3KMjZZq9J1CSg61CNq45rxnhwoxW1AieB2Bww/PsWfYPRaQrwT3bG5KI/sGltiilkyRL/vr8eFNiz1ER1rbMn3LWwJ5xPOgdIZh7mK70H1OnYT8hJjTqVZ4OfZGr0xzxF/5E5tH97jII2MAc52kWYZxYzm0LUviCt3iEy4WH+2JrggJucfMaSK3qnwqXIVHZJCWcR9sWk7E0hn7+xT95zrAk3rgbg9T8xkyw96fRyNDaQjGfI1GaqG1Rr7QMkoz56w+KNNTxO1Zq8GL0P725Q976e+Vqf5ZN54QKZumrIfLBtkpJNGDK1KlEHeXuJCeulyOD2kiFD0/6+5NptUNN6iwxz/Eyl3Jy0gjYx6mrGFlyT9gZ18ng3MV8dH+q84PO5oKwb2OpcSPRy4/Bs0A+pPPC7js/ku4dMFYsq/GZKdvfIVOBaZ3CfCd6fc6wYWtRLkAR1k6XqbNPnkzrgd5Apdnuhd+z0qxi/wztnYlWIltZqDm/uXAO8v6XaI6bOZuCqddWi3qDu8AteX7w3UKfIQa9oYyNTkgpWstFErbMe0AP4gxP2pNdBzW2q5hZEqxTz07gchN9MeZ1prn0z1Ww5g6BgHvnFVB0+Id2sCyJeyY/q1Nj8g071tf5//vu/5P0yWROIghC9zKvzsWi/azYQ6gK9ifnmaj+4ApmKIp+wjTp3zzUbDmnRRZ1aEjVONTpNsO+fUCfeW6yJx9vGlC189I6iEDX2xWYN6EY8Tc4MHfOEqArwVpeMiNsBmcJP54G376F32yaX4tc8Clo+NDc5pwX5bJ0lABskjC91ZCQueAdEc4k01m+wJoZNbw2Jr9Z77SjqpvHCHsDGAkp27pOCmkUoQFDUCWn2KoN2ijCAsDYw3yz7sqD5YjAHNuQh467WR51skSkvNbGHrIeVRcFGL5bUa6GxoEamDkd1TmQiwpJpb/SC/YUzB3/fVWdub4VJSWk6AL2MaXLCOCqVySPwpgFnPFojU4MGvdwXUyLXkeHnuDOFuONh/jmcl5T2FkYAfD1gRDhtVVB9VMeQXw6sFNAXKb30Uaeid4w9iQSBTU89pws53eyJvD8GQJcJTSH1x3kpPxfsCc8hZRCOW4+w4/KETHH9CTJr1dmxVvCDTJla7w9rPfr6f4bS/1fHKP72Wo++71jgy1qdj9R7G/SSGlcIzFhqXL6rlvI83YAbbH3C7UA3afWwGfAD5hu5KZCBUhgdiB+HPeOLCvNR1S1eAPSONXpz1f4TPb4G7LLIFCZ8NQfUKCCbaamGQbxv0kh4LrBVhUzKBeaxr7H0mV48mNfLzYoMhnQJXlfDvKINkZFJko4hv1P0fj0XmXoeHitw7VmOXjVapnQ7czDfHAX6zy+d+mLKN3L0XtUKdfI2qiW4jZrnnamzZ3b5eAZB6GMPOUfI2POUAmSnO+rqYEot2qY8QB3vqzPp1H4QljojLj9pIWOrPn6iBasI6nqKXtnt9BqscWSKzcfIAD3rlA7mNIJkdcV8pQnRUEevUsgmy4BxCxYGtR+dCeTikTPxoQuTBkTNFQuOjLCOqxeUv5zfTInklNJwWeyBe1GqycBE70xzcwRwEDl6a5RcGpMmBfmu81I0ndKkw5XtAz9GoLEC7S3daNYD3HSGTK3aoP5BpvTBH+bQ9vV/ZYziL3s/K72b4N07WFOHq6fTHlgXSJ4xVsB0p9dUxlijQRwiE5sB1iSpQ4bfYZFogrbo38vCGkHe++Sa8JsvL6PfgXkr9DbD/hy9jGWvQeZbrxR7gUx1HnwPyX2ZERavMKOvHW8LLunuSzm3L2q/BrmBhdw/iPuZpDWZd/UFeCXFfPa4IyO9iI6BPd+og70l9tmeyJaoI3WmiWWGf882+H5sjkyJ8l2mlJY2B7c/RO/1UO8/Jo2E5CXV+qRjP6WMbdC7xl2pySjpc9q5cheS/RiZ2neISa0YmYp2J2QK3n2LNvO6guC4CgnP7n2HZm47Ra95Cwl73ObFN1OSx8iALtF7hRUyFRy7nLAzQeYWexOZIrY6+6ZF6HZTswNsccpKUY0WDc2iQq3f0hiRfR11atDXUecox3xFVr2ULq1CnVU6x57kjNT+hLtwAJw6WcnXO2TMSAC94uqZM0kazVT7xfsQCAYaz211ZrdtPiDfPPaY98rlTzLVG/3J+/2HqN7/i4r//zJ1SIYQLHRZyngybWm3sFQffgjCG1NPabor1hCwxW+mjmXFID2p82gTtiwoGag9Q1qSEzYPzi2dn50L1oiO+SPqnSy6JPUKGfp4JddXtKWHLs3VfLoUdWGFDHazK+YtI0Dvk4zQO7bn2RpWbf4gfusiU82wXoCAe0JY/UFGVkEzAn57R0zoJ6wJLXpjHnRrZNR4Xhw6uyJT/gT9HO9fFVM3E6/3zZCpHfoeOt/bEiI6QS/YbJEp2ygn4J9bqc66Odt0vwcX4kGCTGHmMikUFL3iVe1jVBTSonGgzoh775ApvDKbDopXF69/gD1EJ72QLut2gz0GmeKdLnov7EshiJWJ+copTjU9OmkC7nmHDA/PC50242IIPMxSVDHZL+goRx1l2cTXWHzG+58damRy46pteLN5SKO96knZPS35JESv+LacHrhmhX+fA97PibASgMc2Ry/bV2tjDOpDcrkhUyM6t+kmKhpIB+oMiA37UaYG2h/GKPr9f+Tc+b/9zNc9L/uA5gJryhtMMY/ozgFCq+VMDo6c07JbrdAbOciUZ2Cfnz51H+CyQabmI+XVpFqPo+eYmb0e1kRR2kesyaNg8jDlBuUmtwE6oceY6SNTYgJ7kPYwLdlyiDWQg9oTxk6wr+pv9I5fz3xJkv/WKU6LBYRrPdYkcUlKewR1MTupPVI0wJpIUfHAO/RSwr031tgitlZq/3JX7QdBQtpcDQbZSqJOaB/1/oaDGuav8fONq0VI7eWxC0tMLyUfaieDjjbODoL67qm15ViTRU+XkNkHwQRPUKeO86KEoLsJNNkOF5TuOpPx91p8bpU9m3bbagO+rdY1z8/0F1Ns9mKakFNkaiTrBMLtBJnav/stjSfqHPsVT4l4yQXQ09YWIJ+mX/Kl2k9i4VYR5FWJV2jFgtNkaeeQtHZaIkP4ed2r+YbA26ZEdt+yoeGAx5BMlshUVxDMj+8GvZ8dYb4cjeeUbkjVgN8O96Xony7VDzJl9P7k/Qb/yBjF316T+IhfOriaKUrpPN8Fneqg1oon2Fc/Dnewoq01uOLllSxnuk5XrYV56rJHpkxDnZ90oW9INB115/ZYcHqI0Nv4iz3WcDlXe0aO4RdTcjGuGvRaRQ7wjNXzqwozuhhsbfD0LjJ5UM9rLrfFGhbDrNG+dUp+0gUkaRNrLA2RqUtdDTG/sIixj4E1sWrfM0h5mTDmcvz7fYZMgTsH8s1UWrYMvLSHeaZ8YD60C6xZF0lnbD06c9q/L8awmfmYt4LFqaXTEzLFbxv8vDeumOpaEsJkKxgfHHuYJ8eqZ9yTQOPntaR0yS5DyK6l0NjXWaOjBnU9uiyRqZmnW9RM0DuG7YXh799PFb2NaQzu00VfYA8WLV1vHA3cE0Md3p9RB2/cEABi7JdiO6xCeg2cEL1fD72g38w59cs6h7BIsSd9egOL5lPMry7TklK89XNB1amOqFuHHO9cxtCro3MEb71HLxzbJ5uuzfQOPn2h1w46P8rU0PjDPIr+f3mu/9218395jIL32QdgEWBmJ+d3SD++jX20k/iacBz0LucIsO/zq1fK6QG901btocLrDuYbSyBTB716QvxaJ5oUMeaL4Ig1IM8HxhihmAdo2iwhXe5Rp3pX/RdTOZmqeeB6X6dgzBfAyAiZdEfoHb/WeqxZ+pupS5/OkZl1rImBXoZ0MuFDrKlLRNi7VucBdzHjC92ISzHb4OuhrtiQG9TV+G37xVToA6srZHwz1VvKkoIDHNW+uOMNMrW69ocwmWpqzqorCuoXNjIlxvh5VxRrMjqGyOAuQS/8+aCOQdD8Yoq13sKipGID8DsF/jz58Jb27XSNXnHBCL9HmMd2EyuANPCxR2knzFuPThjj/YtkKUIbmRrkZgsM1LyQcbfX0u2+RR3dG37Jpg4y9dqmIXpxit/HazwHOgIjA99MUib9zkUx69whmxDsOeMI86BN7BjErMF8+dBKnW6aAiC9LoGxgexRujaMOyTEUnt5Q/CTTI1Gf9Ip439m+42s/0tMRfqyxb7moheaeYeQvodqM+U99Zlc9olOb68GvZ+okYldB71TKg0PwsZCXVjMkal4Ru8AoZ0QAdOzRbejlIFoD1gTWlpxutxjjbNd42HmXvOGepc2g8jcqX1kJ5jRy9SjENMUmeyW5+qbqe07aUrvtW/Q+6XIHT8PYiYNm4V0fi0MiLNjiDW9wppYOep8Wl+PSnl64N/fc8MG10LvJ0KBTDmnFDO6OUOGZjG+v5bVDHUDvaB4+ei1FlZ3CAtrj3nl+Dxx+nDoFnzjjjq1rJhOo7gSED9NQZicoE5doD0CdA9BKdYn9IIr465DqHHUOSJ5hd43XKv99VBX2AGZ+tzVPA4IMV8NH72CJm6BOtIHyaQ2VPMNb/oDomCP1x915hX92Mi8tz3h/X8NdE47ZzsE332p/fl2J6B7NITgNi+8f/MksGjfCGvI79OYcbrp2/R8ayLUwU6m8QsmGupR6xdTQlro/dZH8w5Rv9kzmcwGP8mUqf1Jp4bj/zz0/b+Up/L3+AnB3GfqHI63Q9kdayjRRl4p/A1paJMWWKPuU+nMDfs8nzcepM0hIbIYLUO6v5oXABnFhF9HoqF5rbvgPXqYR7ZMt+mohCW4+9wjIn1VNXVNKwXRSzD/rHrYp4PHYwb8ekAdquxz+J2nljuz+TWHNrYbqvaUQR06ORoyz3UDWDFWOrVD7xKNAfOVFoeaOD5Rd/JHu4R8wd2SCczlqFOWBzCeoQ6dJ2qet28ziLpqDxc+OwPtxM8BbDyOXqu36jn00zUd8C6KKWGSlg6fSIS4mqjjh46aW7RFj+rv18gUWWAPeV+SN/agI77euuUhdY/IlLyirjDiIVNTr5YQz1AmxJmhDmpDrPkwU+dJnffIlDuvbvgONWK5OZ/w8091oeYwI1N5iXl2UdcBeNMB5qsvptTTJ2BXgfmLblCnhnldQS42mC/LBnV0SDgyxS+ZJrUp+8VUsrgB5smdwB7Qba/A3+meieFtUPwYU9j6e39YP9Uf/SPzKP72HNo9ZQ3IwRoz8Fu+1Z6NhQ/e/gXoJZakoO2c2hDAEZka31U+OmM8gjd6DfluLiH1r02F+amIiAyX2IfNGDaQbipkyDliRt7s7SXEjxNoctPFPj49pClAbCaamtvT0tLPpuAhM0RkIfbZr/l+Xzrlfu1Du9inFNQKKCYLdfZhOQoH4MVqbtDrskSvltp9COM40AQ40qa9EL1mxitkSp13SpvC9CB5PBj+O9VrGm3x80FnxDRZlAuHvoJdD7b3nafJS6ybFJF1IGtjNaYSaJiv3hZ6RaNGpihFpoYHNd/OiQPGWXMyqeuXLwg3L/R6p2Hl0O6MriAeVujVeIHecZkV4r+Zcoipxhwekom726/p42VfgG0bvH6fzx2aDjCvZt7LJ/y4Rp0ybFNC5j5Q910Tmb+9mxTyOUtQp9U8jP0hRcYDGpZsHs9ram0p3q2myUoha4Y9K05dNeYEhL81atLVzbpiz3RRmNv55SeZ0v+Yp8b/yNr5v61T+0Dtx6CZPhO39o0Z2bNRZ44HF/v4SQOqO9USmVp75Jup6bUF7HNBrPFnNAhpsXMKkK+OWgtuYR8dnMMV4FUAEceK1DS9mQtIULs0lr9pRXcW9tnsVaZEjm7nhvb61wlweY6ICNRaiO+9yJROfTP1GAGB5Cxj7LMu4XRepr+YYq0eFHTHWw34yw8IW53x71Oh8pvPXSYf6EJp9TAA3KVkpXxtaE3HjdoXV+01LUI11+i2GukwQe3T2CupGuwpqFPpbIQ9wR+XDV3plENwVGPvuhQ61a8YUNypCBgrfWSq9ZMGXH+ODMxt3aLrFzIVDUpfk1OsK3q/YR7L+Q37QRrPU5osMW+Gp5nE10/Qq151pwRxeAVENGpabFHoDPy5i6/XeVKgRV+dqTdnPuO3CJk75k4C3HcTjctn36D2wcwg1UrUzfEVdW7Rb0NgHyNj/JJgT4gXjgvQ7vH7APX6q4s6A+KW7QlfiB9lSm2L9Aem/pG183973G863JzB7T6whg5VYeBP2g3wKN5pIrNLSvsX5d12AJqwF1hzeRJi3+upMQF9hToVFi0ysoGAyZ2aZ9HpOwuAg+8S4UXo1W6sXoA73mDNSluvqHWvsCZ2XlJyrScbuknbMXilGRLWB+yzX0zRRdqUsArThvCeTSDb+ugtRy0BenHSPuaPBpl6xahTYaXmbeiJRJ14iIpWZ2Qq6VQuY5htgDpVA+A7al7DxEXvWdaGD5yGqFPPITLV7cw+QE8b7OOHpkppO0CdSkvUqW+m1hsD82G64BozrBNmu5uBof/URQbiUnmt+6WGeE89JgcV6kL9sGwQF4I6tVV5JpqqsXGvZYSxohdSs+a/mbpKiffDafboEy6SseiNzJdp42MeMj2NzUQFlDzRi7P4il5w0RM2baIi+dYpPr2eDXo6qHn25hO95OrSozS4mfj6PZIxmfbRu1c9Zwfueob58qlVBl1t2hp477AnYjr7Ue83+GOeMv+RtfN/2/t1/KQEVmJvE+JjNdRcWEu1hm9bMr3nt3TUbZGJ7RqZyjOsyd4cmUr7TlyyT3/AqTWiAbDnRGiy1KuKpqk+w3zV2Wqs+2AWHbvpAmt6D+hdiqqgm2cdQ2pHScmkhUy9C2sA7ruUGgvjOf8vpryN7TQky80Z+LtlpLEkRqa6JXo9T7ioi88Z6tRmbtzAuz+5JtxA7ZVmVKiLPdQpllTIlNkt8HrnLWMyQxWg3Qf3QKYL9ILPok/p59FtYTbq7TQpT5RSv6NvIFzePCL3Gurs6KH261uj0+P5+9TQZIefRfZIQORliF7QMUr0vu8xELlao1eut5jnvOMbdUXuS52SSJ1JMEIvyOVwrsZA2gC4mQqNDy+yoPuH2s+8FQLzUQ/z04qkPv7+2tPEAZ0iNWaWwLw5Q6bW8clG3cff9+4ZeufuCnXK1ZHBOKOCsPbAMf/aFn4f4RF1CgB7wqUwd/jvCH2Hk1HUNQQX3FbNLzTbZfqDTBl/zFOT/yzz/V8do/jb8yiuo8sefDlDXdpEFnqzg0Mg8D2HibHwC2qUyFjgYN5nhw7qzOaF/jwd3OKSz64Bp29heeBfzqrm9tyhy0OIXu7zdhgzqllNnYTPv5mSWqUXtOyHMeSvN+rUM1nUlK7TN+YPXTAGRvXL+20Ts9H8hdE0ZHo3MIxkXM3v65cOLVKnB9ydh4w9ekFKnV1YgQgqzCt9gTXjVshUfK7QJzJOHErfgF72YiNTY4rXvzunHqSPGf7bbjEikdp/grVJthrvJGVLlyfUaSlVD8H8pvaRUvlrq/bbm/BTSxc39FEZtVGntqc5ekGfFBDWhUtkFZY2nV5UnkN7ybi/Ycgcazmkk5oRWa7Rm2Vv5xdTUvjI1GaJ99a9GehNrQ8xqT/H+8ket99MlRrekmCObyN3k94vptLMSJi4UtSp1SjdgNiit5TLO/6+Nm0CCGmQETbUWE3PjO4guLVuKa53qlP7AzVAmKh5K+GPMvXn51PWP7J2/m8zNbskCbgvsi15x8IvYztzO5gn1muNpcGMUovZqFMrgUwkR15Rf4nfER+7MWOLBTK1njhrzPQS+ygdlDX9nAZjYHqJfy/co02fM3MOXnbEkN598ZS+9lgTeT1LGLesc01fxLoDG85YyWsHvZd4nh1Y12P0fl9nZN95PYN4SqOSH8fIyNtuepjhj1/z6wYpNbmVQ9LsPMxXmNSp6BRziFKKNW4QzaGOaavzhacMvc4BmZY9G1AXXowx57yg1Itud1gZPvaQM7pM9LLNBvwXMsUypnTqxH8ztTV7NS2iNAc+GKCu6oD5il/2MYjqti3lwEddL6/IVDRt8X6UMTL6xZR75qhT17GAb6akPxGo851zSq0V7CDfr5GZ3korqBvZqKPrPn4erlGbWnrBIXNePuatHXq7UQMRRMU1wR4RS53OTmpdQfhAr9pvkaFqakrwYz/VuHfE7+MxCLfohZduKWu1t5l9ty+QsDXmqaH1o0yNxn+amzT9R9bO/22m9CwQIJ7thvFmCjaFcNCHeDVaEel4h4qStJ1jxl8B5ifl7eIQayDsYr75ZuqUgQVZ+UTvw030enFvjH//XtulvINX0EvTUKy5DJlKNoqZux6BXy6RqVQuMKPPwxLyyvVKXgxVX1dnEHzrVAVmS8JNOAUxeEYax5dwqH9oe5jv8kATDUGdMlZUQrQ/u0w4C/Ra30w1qFMi0zQbvd9vpuS1p6fUC9S889EQ840d9C1kUtbgbFN0d7di1tAZVGtglxFo/LxHppKVesYtZpyI+fFU0/De5sDugEw93vOWXqIBwx503ZTcQUWjxqtY4vXukan0g3kmWaX488PRL9nwhEy9+q2EIDkITZxKidfPOPoA5oBiZGbST2l6EHeFhwyMkanStBm41yPmK+3cs9Sziwi99kbtwSMWOq2jvQEZ//Kue9+k45cuIW2cVJP6Chl76c4WspXKl2ddRx3um2eIjW2uCf0RhD/IlKn9aQ7t9D///a/ul/63mXqNXBcz/3OF/n+21ymtkQ9RvJZErOTUossK5hCsCKBXi1CnBitjC2lHxEROJDIFw3sP4vS8JdJ3ZpzOisEboudzQeRRs1oaFw5yWj2xZqy2Cr+ZkmesCeadkalDSSMI+xHWxKXP7O/zp9bTTqPB4Z22BBP3FHXIQp1aL1CnxtTUge/WyNRdu4R045gOJNnYKdlRaJRueDqH0OM7jUcXZKoxLNSBzsnX2LKLTB2KAsDvThjhD3th0Ss5nmC9ntuEt/ujRa2oWIHnjTD/felUmbQACXU5kYUQqkb1HDJdnbs4PaMXHA4mGwg0fVXynf9uaBljfsyLh0/49IxMzVGhQb5uvprLhHlv5oQCZGypfZyG55CuFuMOsEOK+fOw+wBNFhVe32aKPab/5pT2ApNBMBOeJguOTLmjNgRoTWTqgMpEn9N7A6FxdAj3pW/T+0btbbClKd6PmlT07au9DxL0fr+YGhVnCIiXf52B8INM6Vr/Tzo1+z86RhGYY+yT0WlR8snhldLrwT1BGJ1pyedBG1L7aKNO2Zij+e6O3mmrmVsIO1NkKhYXoPu0vID3qFdMiM40pJfAvQHsbcJY77U3KfR1AnF/hjpmXJCpIjdCiLYlMjU5LAp6bAvso6PVpmSn4vNrv/TvuUnWEJkqmT0F8BYRw7yHjHQDS4N491ZMGWqfW6+dQriZrBjT7x+bBhI5D2bVruT7cUlp+jZ24K0E1vTLR6a671rVrItMOercQT/qH2BqyHkp48fbRp1NV6CmAJXsftMqxbAH3iDjhNdXNV/PbLNvprhezxtq8wG+v/QXmtBKMOllAr+YEod52dDCVeN44R51qq/3MB89CgFJuP7NVHa9vEGmww2Rt62X0jBukOH+RO3JMtdtelhZDEAbo04NHLWfRoL3L1+vYo3ZB9nQwe2O12O3tsb9yHOo8DGfBYtlWko9YRXtDysHuN9HL1wueavmtZwBHo8crweWP8mUbvxpbhL5R850+9tj6bvDeALu5oPFe24nlE7m+wjcuT/VeJq6NV1N6W+m9EiN241CB8QM65t5bAmUbMoAfMjmjI1SC3XnNcbObD4tIlpjgjXxQb/PJkMgfB3z30zNdTU/7YwZXdyCLshVuESGF2/4Ps93u1NzaHOv0ck71C3w78Vvpvw7Kphvc8WUWise315v1JHLnAkZTSld6L+ZYoMlo9TRqi1ErYc6tfYwb02PjYu6+kHGzFyYmA+fKVidasZENAKHuo/QhnwwxPz47rOCjivUDbmdM3w/hkyZnTYFqR8l45cresFJNHvCrOeSUoiThfnn6swxLyoGNIE6l3mtD2IdoBeU9smh10jn30yxxltw2jXLEtJ+tSzF04KKdqcoQ14OyFTHQZ1anVGn4kfhlaJb6iZdql1l41EWa+LtLBo6NpgL4MzmmuyyAuikxvwmS7WvlbcosSccbQe8xETvd2x4Q5cH64z51lR7a68vP8kUhoA/MEX/M42i939pvt8+VuNeZmqVLO3tUuJeJw5m/M2EiEfYNYlzrbFGlydg4p3zlPozC5myRsjUYY46dTBfS8iXxRTzxnqCNVYuQ8j815i4fLI1yRdT8XKOTI2ulNO5KELM6I+4lE3SR130Nw/wLIMwvn+2NiUSvZ8lu8hU79YYRJxaC1j3ERGuVejtXFJp4K7UM86rOivmaJMCmb9NmTzsCot2S6AgHX1XCj9ApqjSQX7s+CUfqzmp6QXzVZhukKnlZG7Sw+MYARm9J2pPzX1IFw4ylVhX/Lz17TdT7FUwjeereUETtU43GViSYZOZY94arQPYnD4Whj3pcjp4W3PMb6mn8ZJqNb2uCu+bKb4azNU5HiHW/HEqyDdTjf1C3epolPDBZII6QtRe2iP1jP2CiFGD2/43U1ytL6T+KAzAaxj2JHJc1LSY3glkvSPev93CTelTjWkkp3XKuBeWBR1pDn5fT4b50hIVMjW3T8BnVc74uYfe/eeYGmh/Gkun/8gz37+dp07hcw/kXneYOxnvLFI4+wl4fjAqXdvu6MTPTALBHOtO2j3UmS+mPCIijU9v6uxMeuyDPSnNEi4zxeCwxJ8PTwPiBscOJfm+IOBz09V4MOec3lIaQOy945Kfzme1FlxLQAZswpgbTBxaz/o7sGqlU4GfGmT4qS2I189Qk84DvdxAth+Qi3XAxPWFNTEJlzuATWIyz7tPMA859gzEC5mSh7Vm/WJqYPmlgAdqmOuqseVHgl7M3/cMGsxGISw/R/y8zaJbkS+mIneFumwckSl9aqOuhWrfok17KmhrqzMJ1gtJ+GGN+eoezgislnSsQWp3gZxbZEoS1CkR2MjUh3APYsNFphaLk02nFeUAuVpnTDZ91Kk4QYZHL0tDIl2brrroVcV+4BG5SCh602voQ7htPUQ4rQw61ZCp1PFizHMzWdOTlAOYNsUMGXSfLbm+AJli55QJa0BSOid8A34doffL4qqmi1FaAX9qOeHz7EeZMv7fq6L+wxTW878xRvG3vV+6fUpwtGzE/Pc508l6fHzAclgPSvedPmwiRYpMkS1gPlhWyEBUbyBaDyPG7n7g0M9lfcI+fzEI0DJ3SG/jqrXkpMegrdOaWBdnBi6//2bqelZjyetuzLjmyZTSy92BkCOKnr97OmQUjna/1iT2Y9SpolNMINx/InU2D+rU/ma9IZ80yFS9R52KyrEF6XuB1/sab7GmDjYBkVBk6jMmFno/7NPuo/GZePUrZHBhYb4anH8z1WoyAGr1Bsx/hNhD1razBFmhVxWLEdZkRRwX0vqMTC0stYeoZ6fg6oYkQp/0arqtp33YDaxB6efzByfjnk4hrYbqTLkGvZcswAN/fvYJszpqrcWxYRAM1H4Y40Mf6G45QW8733SZm7zyitigzsCzl6hT+7VuqfVqmMfOlcekq/bIGbp6AO5HnX0aBsjUbdZvYfY8TplgAu9ctKHoFfU8JVKfYE+YBdUG3Nt+h+830iu6ODUVZHSUEzEeDOAHmRoaf9Cpgf6vPPP9y97v1ekz2KwqQ/PvXtaSzkAeYOZ3+8y/7FOdBEyts1ksXU0YOXonsNMNZGQblfwzW6KuuKM9LK60r7nj5xYt3H2mwTzzdQYscwqSGNUUvNvELbmbUaBq1A/ixQyZOjgypHm2nEHwlH3i5qtORUi5cL/3o/DkEZk6X0PMe3s/1PhOMIuKS/PGfBYFjNU+MnVw1g/Ybv0eAZtkQOwMdYq/qx3jbf9jfjMVqwVMMhri+8frVJ3V6aMXnBxPLd2l2FM2415PA73eFiQd/WaKaVMtpeiKUQe7au260TuF1N3pCYS9rUAWE1FRvfFaWNebHvMrYeL1QkuxR0To1UKbVPQkTPSOB+oTCZcTpaeXw8B7DVGnXktkKrn6Q9Rl1yTe+5UD8fxiB/y1QCtgrYhJxanyIApXyBTPqY73q5CoozPUKd+WFQ2S8wNW8xV63/aaU1KNLAbicUCmsiP2hI3RrLEnVDuNmZSiTjF1BoR+zgnb9oKfZGo0/sMz30Hv/+gZBHf68cEq0GX510GnIZ89Zvb5+t7TXKo5DYlcSsC1tmpOrcr4Tw11StgkYnJVBTZlbJbC8tjrE2/iPAwi/dEVVkGro4OnTUFajFqQ6gu3lNGiAjq1bQlBfkOm0s8CqGEcOzDZLXTNP063nIjh2v3WKf91T03s7vYEQLZhyW0bdSf1jDf4szwg4mItOWVRtwLns9E06CeOSTq6NQOm/Q9Tpq7j9boEmQIP33/Jmy2k6pmsuB7m+i+daqMec229E5KE2EsQJnpd0Qhkij7bLUSawPjEa2TKCI0YgvoskPHmpLzh+wkTCTrz6cmpiXPB/BimF/RqX0w9Jy1APLt7Grt+euhFc+qDKA685JKdHaoPPz2gl2iMnavZOUTeAK9PPwJ6Q1MzqHpUABG/IWMLtY/VQa2th0Tg/fOMc0Gb66KBqbxNCV92nxZxrQqZml8SjY22LKW7ebEGN0GdEuGKVnTetEfwu+qM8x/WKVP7w7jfoP+PjFH87XnprbXzYfdxB5p/s1CnouMxhgXt9kogx7QheZWid7Natcbvrc6H3cAaxA69GH+kyJRR+gms1V56PrlvdeLc1xVs4x0msfyRFkT4fAruPMFGDx3doV2ZCoi6LEYmjsjUOPdH4Bh7pWsTdJhfOjVprAeDzwYZmfQHXeDpIiyFe52ZdF+aLWTdt9TEpUUaloPZASafXCv9yxt14uEjU36l7wjPF0eTpm27QS8Uo/c6UmTqRjBfRTLyMQ9loqVe7xwA8bUe8VfnbUo0w1qA50T4edenMqS8UfuhW2puU9H0Qpou2xigVnsNjPu9AvPd6QG79V4nLj+aFYFxgz1ojEzJMyFqXLPGPPaMMV+lh7lFB3qLXo73eCk+3bNNr4ObDivyGZXebY3eWaQc819/AiV/6aVBl3PUOWlEyFTf5y2923j/Yj+KiazyRUHfet4A2ZZTIvJHbpHD0PGB60Tt325hT0hdZwXy1SJTUs0Nm9/CI4SvYabJQix/kKme1v+TTvX/Byn9f3eM4i97v+3xiDpFhqhTdZ41pKw/MWzLuFd6xGsactxaUwimL9SZysE84jvmCrztNiIykmpv4dssgUmXIVNP3jGIncZH2L0/qFPPhYP5QOjWN1PyESFTJ1sXkJ7uWBPCPAN1l7sx2KzRSxi4DyC1mgPvlPsHc2/pFmtEaF0QrApLmQU+eiGvbiEcz1Gnzifss58Wvaq1NbUSQhuZ0mITveaY74ic3HyDZna1hrC+I1NRRh0aZK0D2eai9sQkyJTI8wDziIdM5eKRkmOHLsBdXPHzDrcspKaW/tIpEfqoU8uKx+CmQpQimSFT0/3pCVP7ip/36GB+HMwKzHNSeoSv1RgB9iQX89vb07gMxS+mPG2ETEVradMXPHvfTAEfPm2iP5Cp0HgAvn7DDCqeyCRPbWTq/aAt7VxAgGe7MWGb6xm9abK7w8w6TxlfVV38IgPUQX73Ek32Srx+OWhWAHcT8+Xgwwu1b1QJbu+RlT/NlD78wzPfweAf2S/9b49R/Jf3+2LKbfwIZkL2GFRj1Kk9CVGnJj7moQFBpkhlryHyZ6HGLLW3sN2cY1iF9z5RI9Y6kfxcfuepb53a1KaFNay5mKEnWNOvhcUhwZfQ2DNApmbaboQ1lfzWqZE6TmoSH1CnbD2zSEVeXYjSUchYmM8M6g2LFwTdtdTYaYU1MUpGxX/r1HqumIrpVuNbiUyJLV+Bfzqg9/pi6rS2UbcKUIxFp+bb+02dOzJVb7OU7Hfm/Jsptr8yTpueGjc0NoywweuEPWVZR/hJFWTjXQ91IJk/wAkX+HkbYtbk80Rdjx9zj7AsKQvqDdQ441Xt59FvqElR85Gp8Zgz0c4X6nwovweO5qJOXYKuTY7LxgHvOQYm+i7q1IE7Lkh9BJo8abRBO41MJV6LmOtcpng/P6hTg/2UiT1D79dHi/ubqR5ef7azbQjM7a5kmkZTOreMI7B1laFvGF2cH2SqN/7D3KSB8Y+MUfxtpr50apuef3s/7vUjWGkfzNxlZDbkTDEPBZPSLcUuVnnoVqm5O3GoSQyh9Jup7zx1GCNTI74+qhMv9dLXd6hT3SacgCdfLhHPUWXTMqMcvVSETE06C4deTvEI6LHGPr/Jtw6pM7RWX97PrxvUqVHpdiAZ8JBJekRGtCMyxUa5LMVpgd7P9c+oU9cYdeppNQYJXWMK0FTIVBXj7582sIKMO8jUs8ttul00G2Bp5RPhPUVDYbr+xdR3nmpXxhyyYY2f9ywIp48tdyA5HH1NdAkylcZmCPHb+M3Ul/dbXirVQ+K0Iv0SZpBoHHXqIbSQxoWxg1ybeCUrPR29q6/2MVJMyflC0m+d2vbiUel3atQpSmsMUKM1MH55avo3U/G+QqZuIW9o/15xcHdBVLKP3g/pYNJvYO0v0Pt9MdWouVT5rZcw7hclp3lq2SCjdsd+MTVpjgAnM2MyVOO2P8fUH59PDYb/yNr5H9EprF1k6muMwmpzZKRT6ZpX3dD71QBTkKbnMv58YJ+fHCxkSlzCkk/vyFR46sdgDXe/xyj4SB5hoffRy107ZkHGEUyAVcQlckh1+1unolsPa+LaQe/jXG4jmJ0Xv5nae7kHq1WBOrXfZjbJ200H89MkJHLzOhq0r/ZpyoZ9WbJTF/tsFe1+5alvpppji17zybelsD4znWaW2u9vb2KekT4y9eoVG5CXGeap7qrXUD3dYZ56Cewh2hzz1NPX55DaNno/p9WAZoHjgA+tr8lr1QPKOxBCtreRqY2u8pXSqfX18XuMArbOFOKe2veV7Mr0myk/umO+Su3fTMXnhpNvpsZqnfG0MlCnylNOyWWSOhCue0C4iJlOk4e5g+TdwXw1dauG8qxiEDEjKkUrFiHVj+vfTB2KrUnenuVBOOgmTLw2yNSh39gAhblj0j/xlNK+c4Dg/kKmtusfZcro/0mnhv/IM9+/vV96cI092HiDQemfzawm/dEadWrU1X+NUVw71IJ8nLqMXTzMQ2c1d0eIMeab3SbArvpaxDC/TvrMxQL8xdQ2FahTpwC90Ns1JpBdCtQp8qwoXWL1AXj+b6a+8tTaUafUTvsdZMq9+bCYqjGKaW+LVhMdFXiuERK26Ps6DbP6AexdSsaqpzq3/p4fYEqN33kqtRRTnwqZylYfnZ4IRe83eaL3Wpuc0uBDN+A/dLUHqDjVv3Tqse0RuNweXPV5CkFoYw+5F8hU52ZswNU2yJSXzoEGvhFCKg+CsCeIkFI9enznKa8/bipyIpg/wwcBjfU6WNObeYXesTKQqXZDDarf1H4eo5hpovEXap/etQ5UrkcM3EeXkuuYI/MnhkzlV9LSrqh26FXnyNS75TWtucNAWk5UyqCQ/DtPfY37fesUZlrUqchLmMxvBOg90JcQObcdek2zwuuVbQG8VGfutfPlTzI1HP7pme/oH3nmO/rLTNmXhQ/rN1dM0c6vPGXlHGvka4yideEXU3w3qRx6G6dLECxCpvadgUW7i0UEi3LUZ/4pzn55vy+mvp/5jntJF3VuutPYNsSavhk1duqqizUxPp5t+r72f+kUnJYZkPp+9mDmHR+lF3c6NvFmmonhR4ZENA9kiq7UHvr9DzJ17C3tb+/3xZSXto5OSNZOIE/KbcnuvU9LtyvDhvh285jY3vDPH6G+hnzeQ8Y0UPPMdyP5PUYBS5KFpFz/ZkrcrBJor7BQN0ZLv8SPNHdoP6oDEHLANVa/5/y/mPoeo7gGFL2ng0zx67QM6U6NM2ZbtReb1aM6dfQQINzUnDC7I8xvptbzDurU0dlRsuOY9xiTmKc2hdaq53E7zK9b9IJD9cx26xmoU+YnYuyK2elbpybBG/NUMeyY5HhAZJm8J4TfDtgTnkTtJ3Lb/n/cvVm3qjzXtfuDPDCoqByKJJZUAxKKMxGsQEVFRX79HlHn+z5f27vtdbJm+1Z7Du92TytWrvTek5ERhwagMmTK0DFMTpOUBLcmmv8iU4Phn9bSh/9Iv/S/rVOnRejD/HSUdQTX1jdPzXW5v/TenyILbQRhe4Lebd9F70Ss8suUSG8z/aNTb6ag69sK5TA9wCLrKbk3XeDrr/1zG/z+1ME8oAidTRq5z9/FMSFE64SMsfbws5buhxP0fkNUPJgfkCk/vd/nVM3OQ1gdiigP++uDwrqPXQVBswkpPwxwTAQH/LzxLvxhqvRLZMqUZyw33qHGPCTH1HHicf6S9XNur1oCGBky9TRkP71z811Ld8vUjqkykee9/Bh/r8GQqbtSmxBXno9e8Nb5MpUtjyIP1bAjWBC2KpgTgbr89n5RV9EBhAd52D5iHlNTsGB1HntcWFNFZT02dyHmF05CxEBjOjE6H6bAHG50GvTqJXhjCjQQz7xiTZ/ZkGo9ZOyyLvAHtGUP0CxZ8bA8IVNvnfow9dapIqhcyHw3IeFGoxZ7NLsZ8HkXmbK5gkxRawfuvpH92Q+/ypSm/GktXftH1ij+9p7ve39qvjSQqbOdVXS5PsVgXxrUjbf3641THKODPTLRs5Epf6YiU9Ep5qLKzjojyWn18X6fdb9Dc8jBWqrI1GtZ1bTgURvWU83JhTfgmCdGFQe/HuI8S+zul6nlsCXziIa6VPba6Po0eifeK2wBTZN8COujG+VBMkGmyDSuAJompMHhcJ4zZ3r4MuXvolSh3SpvQ/okNuf491+m1sYddeIWIdPHTbqAjE9+mLJKP/x4P2/mtQTdotZAcCrRq6oxt5gz3y0haZayh+hQ9oNoz0PwOoYg4asne1hu+/fPnq9bd9DrmgtVB2+zQ62YWkSwQ4ehzt0z1K3dAnXqf5kSpjJRP/tT7zWKD1PigjqaddouCYw1rdg5LSyAszwnXZNix0hP+JCdhisa+vvpV6c+635vnbokmgvpNUhywcPcYn2jmIJ3WtmEW2NkioK1BTFtpbmgx9kvMtUlvT+tpY/+S3uRtZuDB4v1Db3fkbTKD1Pj+KzQz1q6+nDbsOm3kalIHlmMXZz3sqQVUzH10ftRPljBaBSj93vv+dbXR/5Zo3A7dVXSxqKtD1PhDAqduU9M/JvrbEXFWD3pn3W/91q6OzpgfmKJwWG0MND7vZkyn+4Q0vSOTM0z9HKbV12hbgjUqb2JY+JaPg5gdGvCvZud1jTrI1NZQJEpOkamshl6VS8bepSXF6azeBovIMoAdSOfd3bsnmxC0GfnH6bU8Y6Cd5M61VXpnE0nslezOPo88PsdxpJ1FYDHMpHLAjv4eD87l2syscDfW2mok2HHRaZGBcc85u9MCLp7ZCqNi5qdVcxHvtvmuVDrifJhaiIC9H6bFeoMPt0FeFRzCT8cSflhKmzQFYv1k+1Y3NF9EE9nhXNKFFqfOoq3TgnzlWk0WVsOzikz1Klui8+ZftImEIFtk3AphPgwFZ6PKRGZvGvn95hS/r9PRf0HU/o/cqfb39apjnn1YHbfok7lHjJ1Jk4M1uOm0E+e6lczzEPq2SGBx9B6THI576U15hvbQJ3azK/xZy394/3eaxRv7+eHe3y9tj+3cN6fOVwsfKqxdWl5EBaAYyLhsue+1CnnNUamvGvGPjpl3gzUKWeUCXrfmAOAFok4T+9+xZ5tuMH6Ku8t3E96qBut688axflk1XS936JOOblN+SLAv584MIVk3vOoeCmok+tZPAdeyPttoQjST73fW6d8L7bRBWY7A9y+inPItP5hip+9H6ZMXYTg9roiD4btwGKzvv31fp88Vb9Q1yHdIlO1oMBeV+kdxw9kipiiZrqhOBAtZzwPTsejgnmtq8A02f3o1KYvFpA8Bm4uXlP0fsSYo04V0gv2TLFjiaV4sL5Q2bfWQKbG3evto1Nhz0Gd2gsV339hJDm3KzJnLcuaQKDUyNQJBDCalhsI6U7eGVH0fpOpjvanNQrd+N+Cv/+mOgr/3vYATVKP+gcdmepujRiYPf9hqsVuqFPdCnXmgVGBVU9tCtl6iTq1hlD7rFG8mXJnC/R+T9jk4JC+QvzKQN3Ya2sN4kPs8KCnI1NGImtCzXJF+ZPIPq5y3e+zlv5mqjGm4nP3qH+fIVMJGw7At/WIh4vXoWJlW79CcnEDEuzUM2O5vTwgCQ7h4D3w8y7DNepim/4w1TLw+4rxHcf0m6njoZ5DsLv8MHV5yVTi9jr8P5kaz/ENGSBT4c1aQHBf+pQ3soe/ksQCvddZ8KCznVhscFtVYHYynEPee74F240goQ/MPxogU/unrDl+ngDHdL/A76OnX50KWrtA+axRvJnymx4yUYzZAvh+7uZcW9CSxZpmfpmCDkvZcat5sDn5MQksX/bRlXu+S8340SnS2tngVfskD7vuj04ldGYTcT4UwIy63oB711L+2zrVU/60RjH+V/ql/2Wm3jr1Yao4/DC1GCzR+43lHQBfpnoO56JApuhVn2BecCLC3UFXZc4oWQF9jDrko1OL7vWbp1xtjboRU6rhmGqhTo0vRGXyKh3wg0ec85Y8Z0v6yTdPfZgK2774T51qe2QA4pZEyOSiqdjyzK6QnSeoU9v9jH2835spNy3Qq57zqAXJmFgkeEyMinVG6hTS8gIkSLv4+dzWZxA+dh4NxKqTftYoDPuJOlWP0GENW2IM6ybCOWS5zhlrv7QFpP7eQ6+kTnSmzdmXKW50MF+1atSpz/7Um6lywdF7+kinsLeYZ6wYluCFPuRBqouK+XMk149H+Dg3ww562c6BfGqT/Hpz1+iip8whm8ua43HNC3aNUefSft8l4rJRUqYfhAf+XN51umxO888ahdUdjmlw6uPzzxfChtSQZ0FmBurU1JG9sdOrnfOiI+Sdd2UGGKtSHrTYr+qUrD36/2fK+EfOzv+KTrHFDJnKk6ykQ3GKwCkmqFN72VuZKaSFTAlk4hVhHrl2Y2TqsI5yEV5P6n94P29Q32s6bVA39EUk522pU//LFN9MqcqOxxhAtGRN7MwJvjr1ZsoTdabTYZLI7kLsQeF6xnwzvd366GWUiHLwkSlvDFcIj3mQB9vVD1NssvzRqa0vmfK5hWOwb5TsnioT2NQxEH4bcpXZTzHH9zujbj2gE3/XKGQdBUxa9zndDiRTi56T8/kw19mpRqaiJ5W9m5+BzuZ3VUCSKoLyWx3MWe1nFdDdQsE5IMXnpXQxf3pXzENB54xMkZwtQdgOMjW1UafuhYo64mScBkU1qdn4OiUfnfJi5a5Se1/OwVt2XB7Ua1Kwc1B+meKtXKRsi48MguYY52JG5T2Nso5iHtmoU1aETI53mg3rcpLwYNXljLl6+WUqOM7Q+xlnyAA2ZkrFbnT+Tab6/T/pFP1H7nT7FZ36MHVYIFO8+4hgPqQKdY0a88HUwzwUkoWTB+0m19h4l/4wBQx1qlSW8Uen/HQr1+L/J0+554HszbwdahC0FLmWq1CFFdsdQGJ2kak876hsYjTDzxqFZ5S2TlmBXmxuy3W/sd7Cf/lX1Jf96CIqvNOhZF0/vkJ02iBTmz7mudE2yWESFcjUgmsVbW+4BqtC6lQmmpJ1omoC4V72wT1w1Kn1uprCZsGRses6+DL11il3MGlZNCMg6yDOqFP6k+ssHChyj3uDOhXPOjp7+kIAH88FFcFtMv+spb+Z+uYp30SdStayl/KIWkyr1AWs3AhyUV1FyQxNwXykDzkVqRHUTNPbBPTTfcBBXyJTzTKeQWDnsuZYOkkUHRP8VujmQVYoMdNCy4XMEzHnVfuks37rcAPnroxpOBzj62utwvcfdhLObSCM8SU60HBg2zwcUyHzV5lCtsrWRCyf+Px+j6mB9iedov9IHcXfXqN411GM950u8TeTrPjo1HykEfJhauZuUac6L9SpXoR5ZITaBEFhR3nQW52Uj069a5Pcffte0X3sf2uTPmvpRKyHsDZXyNTEJAp7bYTsY+sgUy/nqH50apxx9Jqb6K7T3RSZMlf5D1N1sUamHv2QhO0rMlKetQtkB9kjZaNFOsNRmAO9V8jUznz32HQxvxFqkRDqQ8Em2Y5BorRQJxZn/HziyvNRCx11SjtPBJsl7QBG50mHesyy59S/WTqsNNSpwD1zee+i7Nc3Kz0S0AvTWNJWOcBtIGuLUsxXb+83Y0P8vaVvFfR8pS1I4wR1xdkQ2fdIWUC2f2G+qo2iZOuZbgG/H5Cpyez4Zco40wHxy12GT0F+Xthpu6gjQ7rD72ctYaMTNxdLzmLmdFCnVjcTn98q7rLPWrq1GCEwTmGrdOkyZOq4TSjX5Jzw1imucJsH+kDM2biTphCMwpTyMvpVpjTlT/V+7H+OetD/q/fO//Wz86LrgUE2P2sU53iKY/pZoE7tppinFjcco2+mQrFAndocGMM8wSMexu1TzfJT8mXKF8es+uz5TrYrhcC+sSo6y5Epb6Y5OI8eUKcWp7kr7wWJeUCVifI5P2XeKvSaLdvS6MU/hN81it0cmerqvA9uukemKopeTuvuSvD3vYAH2aWnf9Yo3mc9vKJB72WMfpgKzAKZuqcyT9zRe/Feh36ZylDbcn6ykalT/AjAuer4fQcim9NHG5kKLMyPYrbGMTlapTNYv0ZeHkTjQmP9o7wTjp5Qp5pzwJjjd26fdT9PJ2lB83DUgpW/cPMPU51hPAeIZX9D+u4tfcd8xF+5T8SLHit2fTyaT72ff/NbKlVOIOseZM1x/5rv2DjXlpA2Q5d/mHp7P+htYh4Gl1Bn+ya8f3QqOMrXv5kKkumK8COqPuN9CzkdbmzOR6Vkaq+mwJ8GOoCn1ftFpnrkT3lKJf/Inu/f7u9H2wZ8mXrr1GGGeWa0tdGLbY8475rnETL1POIYi+QaQwioU145jTjfPuRdoVKnTH/fIR5M0ftt8mb/rU16M3WKhgPgGdiYb3C+ZLNB7AA8ipiGlz7O02r70cc8VBAC/rpSabS8hp893w9TLKQquAr8MHUb6CVsNsuA8izFMTEdtA9gRD7JwejjmJ7PzSF6HWJxUdT+jgVrhgroH3FMv4akZhjbpuBnF8hDV56wLe1lABYNMQ+9dSoJ5jrw29nhQZdS9HryTrp1vvBygb9WlbVR/kengsBAnepWk+tn3e/D1CLtaRCOri4Rz7bs27Sfz0GMVvKiGnkHwnmmmRBtlj4JeqRTsuPk2ny830ensrk6hUStkCl2l+evOgK9I2tkrZQoBPOUygHPHsaoM6MfpiZNjDrl1XeFho5uQhJ7KxKsEtkX+FEYkLQKm4bZSDJFyzVwp7XORdAJtV9kSun/QadU5R+pS//baxRvnfp4v0xr7TB5n4Lv/tSbqcAnQ2SqRp1JFsgUkWfuvEsR0UDPThVTW0n0yVPugGAe622v+29des/Xapo+8j54+cVGJrwcx3QuHLnOjGMiFoHCdnAY/qdODcv/0/vdoKeibpAw5/fIKNjTYmdw11P0fpmP3q8/6n7XKD57vs9gNoSoT61cDBTJFAcGm1MJ+H11ZHp4l3XnZ4L5JtxM8JWnQ/Dd833cbEa1tT4C34nQq36YGrLphyk+tZEpbQ0+uCiThHcczFfr+nj7MPXJU4fuU4Ps2nM5V0+oEztmzWE1PgCGmRP+V/KolpBMwM9F7AYlPo+kwcQzGnCPly2Faitkyq0sl/KqladslsOXKREbimAF3zmwgRs+vxbDPDWat28f7xdqZ3y9J9cJ3U22ysVt26CvWIABKz6zaZD4iPgYvzLwobXOefv4q0x1/pSn1M4/suf7t3XqXUcxbsfI1DrPvkxN5q7CYZRqBfXL2ZcpsbnK+31fgkJwCyPKlfm0Yu31MpL9xjsEjpldUWZfd7B8ohcC00srqujnAfgPbueiO+QV26ZgQ9ZLYxoMt5OaZXV7ADrsML8tB0iW3X78eL/23k5pPDv3YPVSQx7OyWHHlkvtDFFaok71uzgm3nXpTJsS7k4rzFO0pAMIM9SpQJ8bO2a7mFE4aQHnxxOtmSn3a9zGR904KoHF9JUjYLGrkAl6yXQ6qdgIdRGZEvkSx+Scyv24i+Hx8MGQqcOz9iFdbXkeNKOJzk6L/e1TR/E5P+V1kCn3+T4rssgZuzj67MtUHis71rd3S4hOpp/zchcUH50yX2zA3f7xXtPxvprCyl1injow1Kn7Rp/Dei/7v5MtA/bYKDZ4g05EgmHR0T7rfqNBo5OPTuWv2ITV+bjKw7mK3z/f1QZk9cbG5yX37PVjnOC/h7wXZJKcfpOpXucPtUlq5x/JU3+7NukWLQFGzwsytRojU04yEGCXbYK65VU7Gg+jAWyqjU145GDGL3v4b7S6XVGn9gbqlCM2X6b8rrhXtMyc7eec76eGtn0y+5i5HbmWu6QV629r9C7dfUT4vuhU7Ln0+2CoL5L7Yo9M7UQTfXVqu0KmxvW6B3E7CTlfP1F3ms38BCuchWWv41D71KXPdUxQvndAnbh2RgMQ7dyi4sJ+mProlDXAz3cijQFoC2TMSZCpt04t9CUyperyDCTXRrA5h6jL1+5BZbWhyj1uy+MicwuFZb3KA8A4iTpzFRojZ+8Gk76pcFcbVwUl5XYIcRyiruzl/VtKR94v/EyQqb5Z7FilwBLi3sPPA6J3Cla3uy+YjVJkqkvec1IxAU+cHbmGwmPWp8UcslYHmbLmCrDjUNgQpG18fovhUWHpqX0Hlux0wkcJeu/uVV+Ca/WlTr0a9cvUZWMRoV6EznRVSyAYPtc8NN3ubzKl9v5Qm6R2/5Gz83+9htY4ATjJqJv70Rm9VjZ9CJguD8jU8KylNNrkyNTDR53BHKywOIgN8O4vzDfj86lktGxHMMk7mKcuw3tJx6vlFqbNU6Gut0LduEbulynx4DimvV5hA0RTHBPjjuzj6iV9sM0lyb2XZ311yiGHO4Hh+L6j7BF1IQU/5CKlyEjyik/gx2Nkqns+qR+dmt7byFSZWF+mApNinop5k7KWh0ytVgIwMjk/TEXDDurU/jSZM632BcyGU9RV+1lp1LCHbXzmIea/1wGZeutUuFl4NFAN8WXK27Z5zg8v1C3vfLl+1igg36U7eq2jIfDx2eVhF4jOWs9iBn4ydQlfbYuUzXVlCd5h5/Nw3w12bFudXmB4yoC6jY5z0mmZTmBjHxxkwicx6+rpHBlxUbcukWIxS0edWq2KCHU/6Kjf/amBo5Pg6ts1HcXWAgQOR5wzYmTqNmFjcHXNIkHXYcjUBlYQWXTN+S3B5/d7TPUHf9Kp3j9SR6H87fNT/c0PU3GdpfSktQVMzPWPTiW92ZepYBmjdzq1rTEEzzwkQdCTd90snBBm2a2Tu+4CmbKq7ubTi+zj/XZ3zEOeWNlcmE9esm5b9u9+NDgmBiN576BkanrvIFO2jjp1gUf02fP1tBd+H5jOkKlyHPIgC5GRhaKiTolS5FxpnZRPj5d5TxDqBgtZx1AN+8AVatHAfB5idoTUAO4vcUwvnjnml07JQEzPgHll2pmzodnFxBXFqKtRR1Op55E2rBkyxacnX2FqgLoRF4ZHRV2ymmkPecV3yjkXz5n4MsWmzY9ODV/IVODLszFvpg7pDvNYI/tbIL0pO21LNAai7fMgsY479uoMahiblwH1zCsy5WSMIZOGg/lxmsdsuUWmsnbokFB3kKnhoraAb6f4/F4h6tSbKTvQ0PtFz1ZFD0cdNRiUFQ1eI5wTSCx0EI/aysNOQzQ2auIVZK9XQkInmP4mUwPtD3u+KFT/U/D3f/VOt7/t/d5rFGZz73I/mKBODTYhhxnDMf7Rqax+Yj65b36Y6kT6GLynizoVjZGpR9gOYXqoOzm0ZQ1uM71uQKey391QrUq66p1VgMXTRib2pGRlXlgQjQ9RzrPl8atT82tEMOO7Vk1Zg97vrVNu32vtqK/QLojBIyBiufZTNq3qI2yEQKZIHv4wJb0fpi6roIVFVOA3gt5v7L51CpkSO4pM+RHq1IoK9H72Cr2YMz7OWbK6cnl3FqZ7q22p9AXnFiSzk02C0QCZ0nc79GL5CHXqsVcqlhsaYOavOA/8g6Kw7WR1/fb3e+cpsnAHwBfo1cJn6WvsweQ9H5ejm4u0p8Ssc1AXELhzn/NhOUlZQg8vsHcm6tTTsUvq3nQGoTly8pAa6P1GhjaD6Kk5OIdxYTFXTy0IFyoytfYC5dOLzNiexzSo1KyitoleMe7OVjRcPBr8/+buyxTvaBSZukEMYhaucc45TpVfZErr/KGGVu3/I3e6/e01itP6Af/JVB1POYwOqx+mtvccvVsZI1P7J45JulVRp7pb9GLX6alg8RO931unfFpnBa2rJINxjGnZSy9aRcFxe5AedjYNwn5esBWfmxAvthEPdxP0fvGrq+LrC8K9boa61lTX7xrFx/vl51sHwtYqIOF1YqRsQ9MjxO5dMhV3FTY+H3ZgNYcmd4uztaMn0euDf89NImY56lRrBWPgV9vNg5gg0+YQKHgckKOe3F/qtA8+jJWHQv2QpSrVylsLQrVr52G4MWR+BAbuIgESbomo2LUuAdxTw2loaIo8d9y/gtEzUOfMEX6+lZsDWD8pejV3bmjM31tT4OcnMrWaiZhVa20Oief7NJzOjylzx0kN5rrTJ34SZiUVTc3w/98dHgy1HFjfKqfgkwR1aqKwObsaPzoVxPtO/e1H8ZqhTsUh5rHiInWtJecOcTooTDlZOkTHK+pU4+TIVKkiU70j6lSwPdW/x5RKen9aS+//I2fn/3Zt0oi13a/3C0Nkyj+GOMbQ+uV+/2jFtDiglwovFxv9ucplDWilQ0ZmYf7Rqbf3Gz9HyJR5RZ06KE4GRu39eL/9kvYwIy9tytmZFKzZyftyO/Lsxq0TFB+mJkeDcPe8lmfPpfcbX4sfpmbKuQOr3gGZKnpNzJKb7E3s5YLzl9wxyvoPZIqzhrjDjbajg95T/TKVD33Bsruug19H8uwERe+XMkHxmY5dIrKow1jv0Oagu3NkaizQ++0CZCp6neSaSohMqR3ry5Rw2krJZmMFrdsFkKljjPnqkNiXT89M363x848t2gd3nDuEb2PUqVFP1oUvQpcHXQN16hSJOaxo7VNxLiYxo3OnBqoN+8Qbc7ugoV59derDVJ2jzoUH2f/daReMVU1sQvKMcU4a3SfVp4bWOfT1XCQH9N50zJAp9BQkXOioUwO7GoG371qyby1V2ehcxbDSOsjU7fmrTCmDP+nU/275DvT/pv2p6Na4sOyfUaf8dRbTPpHnfttoldykncb0sohU2JSKzcNMzvNlg0ytOgfMNzc47Vh+24Qwj0/I1HF7L+h+1U4/3u+z7mcNZ1+mwtaIF4yEsjd0Ekdyd3JSMGV0UsEyIvRuTw2Zaq7dn3W/eNX6MpW+bkGOrBvona7zAmQLO2TKDWs2J9Md2I7e5FA66Y6ucsnUnpqEdwkyZbuY0ZNFgjpV3FEn27m8o+B2dElAXsjUe41Cf14VzGPcUujghd6Pn6Y4h1QGMrW38McExRDyMKGsYote6kJo9318QByZep5bF1isWgqFVlBh/otHfYjLxiHCIo3Kzn49gchPXB7210ywVZvNwHUzn/L+44hzxOD0BN3eoE4FS3x+gwu+h9tpO1zoBQU5B0zBO8o1i96sQK/KCxM8/xXRj0596v0kU5zJM6VvpmLHjgk/VUbNuozpsL6MkalnzFXW7ukRPrxdkgeB0i1/kanu//fY+w+mhv9b7vdfVZeenh0X5g9V1hbJ/nbtsvFg0Q9/vF9pbpGp0wS921muMVw10D/ej/vHU8ryWq5F830n9wYduWfsNSmwCXop77qzSlqm2y7ExLfRCzV0x4qptQT/pqNOxXWwY+fbqYt54I5MZQr+fdM34u9ZjzdTyo0rsD5sgpxv2wfBNIY65TumoPz57FZsGLW3MGo6DXczC8d0vbn1cMxxMw/Z1kCmTirOAWbh5mEcIVPaVPa0bK5uzkv1qLN28RD4+hMh7m6pKVQvcg34IESmDgH6sL2sROSzEPLg+ipK1uGaC8HY90lg0UJhQssu375JJMPn9QhQ19c9D71aRg2VkeWOwSaqEcBqUQjWzGVdxqnjkeAugvizRjEpjX4OrR3q8kFjBoSB6lCRzDiwrl9MIOvFyNSwQqtZbNQlMuYgU5dzp/r2djZK1Kn1HJm6R8UM4sk6JkGTH2qmLXey583wf5i670L0tvMkF+7oVP0iU73On/Z8tX+kLv1vr6UPFpsfpqBuCXq8nVyYOGeZ+e9VTKvX8MsUx3GI3qeljWDVf4aYB9xuypwVMrX00w734inOs/7ssIa5jjO+r+uYp46LqAubp4Kvrxy+Y0ujQqZyL6Ii3yFTWW/ZhWWnaIj/Mn6833uNwlf3P0xBzwhyca8agd+8yCGZ3ZGpe3dasmrX3YF+eSFTCksx/1XIFPRzZGrZNPBhKsky9F7rKS1YQWU/dc2R+WZx1D97vraJM5U30qsardh2CO7mhN9XPx5Ql3xkKl3KPeKFg0yNzsL5MBX6g6Ji8dj7MuV6EyulxztR0Su+0LsdQtmTZp4y8BsT8xU/CfjolNfNPVl/OBEfnRopbp+75cXGPHhUDYB76aCOJxR951mZQLg5Opw3x0JnGcc5KTAjZGpw75TfnpnU1ElQe5jHzKc1g7TYxHlAI9Qp+ui1ITEKuQ4quMLaexZBrN4S/ts6pap/WkvX/pG69L+97nfaTB2YvRpkyupk8GGKuTtkCgN7TB8tHKOb4wi9W6HgmOx4yJQ37CJTJ9kHlff8H6ZcC8cEG4Vr9HJXHKPBCBnZd90u6sTIwnwzQaYWlrKAwLmERMA6SFk3CDvgXEtkynlpxWeN4t2L7FNHYeypgl6uHXA+W0idcuAA7iyRTK1xTERXZ/thyhv6+H270RmZSiVTuy4ydb8WI+BMeq/Cw8/37vLObW2POlXIPdv3WvqHqcu2qmhSbzVwlyHq8laeE16VhQGB7QJ6waAo2ObBbAgyIfsorWVf2PGxhLlj4+vDJX4+XSNTK+KirnSG6B0NHRjEO9kzNJXnl2aAY95db5Gp2RSZok//CfZS63PfPd7TD1Pxk6FOFSEyNWsjk+uoRKZMV+iMqhU+v70SkmBZoHd+n523lZaeB68ezmlvprzrNeb81DYqZreHLXCrlUWFaUqm4jr8MBVOkulvMtUf/EmnRv+ld2QzPUFdWu46aM+mmaDrY+jCQj38MPWKox6ExQOZGpjIlKmN2pC1ISDi8ZD3/IETgmlHHe7zK46JcjNYgT5eEPLpmRlbvQ6E/sPCPBDnKWb6dAFuvcQxceliRpdRFmb6DpnaDayCDrtN9Onx4q77+H7N5EYgOjQB5XaIOmUNlAPEix4n/H4KS+Yljw3QB20oLDUrplaDTLkPYvLwJLtMH8/ofdZPWdeACWrHKq8aY+bhyFSjF9pn3c+8BiT3RC17p7FoCGkdoFeNFsjU+IxM+c8r6tRzhEwZqTzzV638PEjHyFRrcv/JU88KP3+Qn1HX6RN1amv4CrNVzGNpkzmE9ykDNjaL6YepwDsdgZ3y5gns0kOm/BjnpItXf5kKBx6x2LUrzwGQvsPDLS9+mFK9kIT7PjLFRHgDE51BHuCHFdTOyynOGUXMw71Appx778tUcFHymrU0Vd5Lf0ioqJJp8YtMDf+Yp/R/ZM/3r5/1kHnqP3RqpnYd1I0Mx3i4SAVV/BHqVHG2CN/3MQ+ReYRAaREydVlMxcf72dRGprqrFs6zynUFzqXAMfrOU14o1+2kToX3B0nZcwELCJNTmIuq7sRs9ngoMEriJofRU9t96ijmyvieQ3bJvkylo15Aw8vMADaC+ABrekembuew+OQpth811DuucUwbqxy9ZnkweTA5oU517i5+39JyabCQ92yshhpmdvuFjHW7TP0wNdm2CPc3XdTVHUGmVtkRfy/zjJL1Fcxfq0MPaEAuBeqcKmxwT5jYwmdXKXFKQp0a39AhunSNXjn2kClRPBz0mg/0XirUFDatK+YrnJEs1lOQqYwlHucTC5ly1c0DaF6h9zsw1GV3vkMdtWQd//hO58xu4evdKXcoH9ZUY82+xOdHyjAPuo9jwSK2vILZZv8HU97sgDrl7hrUKcA5MH1sTPz3ukmm1HkA/shIZK/t028ypXX+VJs0/kfOzv9t77c/XH+YckupU4ljf3TK6xFL0N7tjGP0BOjdWjf0Tm+dCkfTgASifxKsPzsImBxkD/94gQyM6tP/oVP6lXRgveNWHhoHgl5xqc/Bd0mYhxPzGLNYNRSY1W6Tu/dztfvqlLzX46NTHXr+MhUsXobFCm93AD4B/u4NvWOd+Wbz8X7+xUhjqo+3XcgGjUnDlvPWqdkPUyM3/zLFowC9IEYLlQVW6APNOoT6iynmv43GB5BMJ8hUGiBT/mQ+BiFv4+IH2WPFquWda2ztc1GdxZcp8zkiBHYGMvUabtF7Cgd1xZS904abygAxUpCpVahYLOTpV6c4Rao+3m/GFz9MQZiOwXVHyNQa+JepTEl+mFIW6Rx/vIZz0naFTL3X0heBq+diJ/PnS8f3D7RFTHl7hDoL1xvq1H6FTE0Ngkz1RQAbZ7IiIlj+pk71ifqntXTjX1mj+A3vR5Ueer9lgTr1Zkrfqo3sfGwBHUw5MrVX0btlLdSZRbNuw2ZsBXkYUGSK9BsBI3Ukz56r95gOX7IOQuqU7/bQyzl02wE3d62cvzwas92jmoNbrsOcw7Aj2EHbKGBML8jEcZp+mZrc9qhT7/2pFeQE8EujTj2FDywZWQcQU1MyZeA8a5pOBpNoiN4vWaGunjfrDmxM1KkwSHyLZQWV/f58hwSbmKcsrTAPiiMyFi7GisqU5RTf9dBHpi4P1NXghkytXh2cQ457ZOpAGepGMsBZoJH9INyjaoG3HPiyywArPut+E2CYp9qXStALRa/shrYjz2rIPk9HqXPjlpOH1YrNWXnRJxDcLNQpYuDr9svHAyY+UQmQhR3TVazrsNnYNurOiMzZfCbP1qwn6AWnd6qy21HuGWevkPOn29mh9dtcYXTr6Tm3Rvi8aH8+AdiWyJTbNCUTCm9BukWdCk8dil51XgnwNq1VHnTEafeLTCmDP9UmGf/Inu/fzlN2z3fAGL6QqbmBTCXPqQXWWzdCVQParp6Yhw5LKw+EgTpVts4t8CePgAeLxxRY++gLWNq+QtxX2xYfptjojDr1viunryBTq2tl8WA4yMVHp6JTHnJhjTFPDZMrAaMbIxMDoaWfuvTPXTnJAsfIpMcb2LR1QXhdIiOjpdhBYJic8zPppkwTxubj/fz9Gb/vPYo6OIZQp3i37c9ZsEdd9cqXI2tMkenDUva03BPUrW4mFOYsTx6MozuhLrflnd6NOwB8D/SqA3lO2E/l/VkpceV9Vj9MpancX6odpWD9un9Fr9pFr1vrqOv8gXNQ3EodKlYrzDOvLRiw0acO6ojcX/JVhYFvHD0aXjfHOett2qh8T7VP3UxFnzBkqg7hVvZkQQ4ZW8n7lJNpY+fhq8xVljy0GSS1E/IwHhxRN7Pky5TYzzGP9dsF+zAVMBvnhGTw1IA/a2QqB4JMZamAUJ+v8tC94PP7Paa65E9rFPQfWaP423UUtWgjU4asLbJaLaCtKLFQZ1A3oDvGMaKXOTK12yNT7Ibe6aTQFoSUB1K3ThZb6F0B9HxTiBeZss9R5xDCaGiQ/HNP4qXoKbBRPYuL3ZYIRmk1A1BinGfNPeaJrBU2YM5dZKKVaPF/MvVe9/NGtAG+ngr0nuHBYsPDfAfuuECmyhjn2UfZRp0iq4a62gx19TiVTGnIlLAMZPB4euL31V30XouEfJlKunNkLFeV+sOU0zEwP7Yz2XtN0D7mFXkKsrJwnn8zhbro5qLfK2LMI7oJYHAfmVkUxWct3fCGyNQhrICWxawL3ulmk2Axxzyj3K0xZCJy8sC6M8ZeUckg0p/IFM87c6apxgv0vaninKajzq+J7A1dmXYu+BKZsruKAWE8Ry9I1lxlmKFmsKmUkIpwPZF3ix6uMK2TH6b0UtYzLvyIiPuzKVh22mqYDwsz/zClveT9VY8CWU3F6TeZ6nX+VJvE/pE89bf3p+bDrgPjxRGZWiyRKVC7Jno/hl5MTOVuYoBjNNy2kanrCr1T60E1CNkr4GFtdIE99lOO3ukkzyA2+PrKDUMYwxYz/9zCfBQEQwXHoGZR7ty5YL0EmdqMJZYDDb3Pkm0aoIfZi7iqnOfffZPe985/vJ+66r2A0wh1aqMjU25X2YEYw49OseEjhanfexEvPFkWTe5yj7h9WBK+HUidKkkLEn7/0SlLNdsQ9/cOEVuKOsWjgQ+mJ5ocMl4VdBXN+sCtAPNfJM8JX4/1l6lA2yNTF1GY4N9ynwbViH2ZYkyQHNxhOqfLrtmFtT1ABvz6ULJNVx+Dn+wdLshCYWy6RR1JOhEQoYyCORPXTQ3Le6Tm/vSMOrW9VyNwA9VGHXoRnZkU89jak4ypOurUmKUziLd9fH7CDDAf7rtfnQrUDOeg7UiV73+ISLB2/IIdtu9ecEMzF8aAl0zTFA6RSFc5XxWn+BeZUtU/rFH0yf+W0P5X1aVH7SXmp7uBTE2ilkVblr+EiY1eCvgxtSjzZphP1j2Lh+cNjslrM9PAXwwDGmxmqFPtK2Z8W2srubtb2JjHmqsA46gRClaDmb3ucQKbhbCo8Fykb73GDC3O95CGrrzPSTHR+0yd+JV73gXz0Lu/35upz9l5ur+9IKzbIhe3RzNnfK5ukZkGE/6pmKasfk3XMDt6LwKH1JrTQ1sy5RlLEu7G+PedCufp6GTK/hKY09nzLL1gv4O61WFFze7zUPa2PqEu+2utoISgTvnnDua/nY7eL3mWOrhxT9aVtwvMj2d1Ce6llnftdFn6YWo0WGMeW3bweRkOxeeVrpApJ/VR5+b4+vWN4ecvtELH+KpR2GRtZIpBwNgiDp8wXs5UDs0TRfLsiRGkw8LGv/eozu5DnECi0x6Z8q5cYQbOIOCH7YAEpVw3LeLTBaxsonPuWMjUS8X85e5j2X/Rx+9/7D+HkC42Jg/SNS2YVjIOwnyiTm1X3d9kqj/8w55vn/wje75/O08NzK4NZk/voJu5Z3NqlssfppphNaez5KlAmFY/TCUu+vNk4Qc0HFWnOVsEA/+jUz5/IpOueMi6BJn5tRV6uWHaa8AVI4uG7TRHhi5sCp5yCgg/9yYWCx/XJ1jn+yt3jXMK9MLCAPQxMuWWKuYzc7itIdZNkQeVcZgzd1dvIVbHyNRhOBWsnS7XsOAL1KkTTeW9IK4CieajTl33DWP3vatBsEkd1LUZ5rkoz9sg7BzzzbrDKnbjA2RqgboMZzMtaNAfqeAtj+hVtzvUKc7i0YepYFsiU1uRLsFrt71cdCfK7rPut2jPZR2IQJ1UXqQD3qOPeahb/DCVLQ8yX52QqdcI81E0rwG9oX78MjUtbir1x+s70Nt6hjo6n9ic2+pBY0Dk2Zp4hu+3CPKa2c/43a8Cn98wPMYf7zc+1Tr/6NRe1giviB/lHMoGdfbAhwBR1+Rhq5S1WceK4xwVrTg3xK/q1JD8SaeUf6Rf+t9m6p2nLLT2X6by53QBTtl5ER/GOO9bMEOmNjv0braFTPWT4RASp8Z8c3+FjDn5Fb0TpQp3+/IOtri99IH2VqhTrwXqlP8cEViXmJG5X1OLrbYVjgnbwXlWi5CpV5U8Yfk0UaeiToW6GMtaISeriDfT7ZiKgNewfjWCc73tMzZ5pBtIFM0n/HBCpvKpkeD3XyOT+qFitFJnBJIcvZ8YH5GpLOcarEcEdeIu79lo4lELonjsYEYfFiUbDw8usInaUG/WoFc9Wr0ebOoC5xBb9rMwx6gbrjlGnRpNkKnlS19CoHaQKd0qUmarQQlmtW8IjD1tTiPa64BoybMx1Rl1ImY7HdKEOJRf5L0m0xkY4D4Psn/67aizpmo/YHLa9Ygb8uzLFF9vbRr4skdLf6eOIRlxfL9JzWt2Xe0mH6bCwRSZOnX9C0ziAzI1vGAeqwj6d9eASN6B3aTsYcteAlfbpEHSJTs27DAfssFyhXNiEYpfZErr/kmnOv/I2fm/7f385uHAsjXo0K9OZcYcln37JdcYNPZhapPNLRrsDMz4o8N5CBuZmMXsdGJs5S6/THnlFKmrtw0y1fExn6xLTdB559yA2BcmCdcqsdgxLieQ3Zsg50EzmTPr6jxhBKMXh32KqWs7QKamfWQKLPcuqNNf1+D2FoKHgxoZyZ9iA9ApkKn9+iTYdX9KUGdbrxxe/VSnvINMreb+Up71P6BO9ekQRHHCPOMt6ZepTXRHpl5dUTK6bQPQY4hMpQdrR2sxVMFlHWRKyXFMvplK3K7Lw9xHprrZbgGicpCpy0ykH52yD4Mm97YqPi9njbq+3sgaXFgjU9o+1iGZvGxZB59rGBeZAZ49BS5qK9BZO1w+YNTce7mvy3XXJ5Nn94lj0/Dq+hpzRshUGCzRC3Y8+mUqdIuACFX2/PysUUw3OhfHQSum57ZuwMqUZ0EODyNlTSf/fzPlR+GK8u5o+otMDYj6h7X0fve/tBfZO099mBoNMvZhSj8A6saztBj1pjnmoeyGTEFFBQvT8wBC2xSEr7tTHBPPxAO2TxXqG4MWo+Hi6sEyfeEYG/QqoJPDtvnoVDDeoE5FRJtAcB4GeXD1kSlve3jA7NJ9USBH9E5Dx0A1maYVMt3DMVbPoxq8aSiQ6dJgzL1WGXCSSKZCnGdnT3n/FX+8uH8AS6fenTYQkwMyNQh8nbXaZIDff+3QMDoh08G014J4r6JumVP0fm+dGhsVeseX7BXQa6NOrWKGv5fLfha8wPwV6zOX80EggF3Otby/auNhPsuKmDXaq4R5Eze5P4ukTi5uqOv0bOfcmvkFm6+s0YepsLsgGlusChQR6wV5OKwUjZ2v3Ts49b6Xe+0Lzkn8/myBN7EsIujIkOeEkcmNKhkdXmjF3MjCOanhAQ+XWgef/HVwgeXJ+mHq0sheAcNLxEXYPaSsC+4AvJKblPcvHJkiqg+b0yomfPucwi8ypQz/sOfb7/0je76dv33Od7dBppjSoV4rRqamVjiDOateuV+JSqcwvyFT0daiYncmwJ66OQTfPAkSurtQZ4sE5/mFhdnena7ujN6HPsCoq/wwdb7OXsC7ZzMPrZLPWV6pso8tjthA1TqM6aHzAGdmvqjvJ5jf3ne6LXlafe/KOdxGT/CDXNBwP2x0NonjDLxX4ed8G4XAjht5x/We4eutGHWqi38F8dJYct5ZIFNZg17Vrwc/TF3vZw3CoyfrHO4CdeSxdMAebtHrnso0pa39swfxU9ZxL86HmJFtrw3p6unS8DVQLKaYbA4wbn6Y6oer84cpt2hrOh2PcgVigXko2F8xzwjQfpiaEtkf8SLGkDpD4MHELjSWxo8Kpm6KTGku5tH4uG2ht7xZJFQ2hsqO736D+djmoaGTisFTn0ByOEvi4wmwyrt+mQrw9THt7GMD4o4R0YDskSmFr+W54w0y1ZtQZGpleV+mciX8xTuyB13yh7X0fu9/VEr5v7pG8beZSi8nG+ZhqRBvcG/pVJsaMzDJDr2YleG8L7bopTZJYeacdXJg1rg3gATWIg+v26PGNi9karlsk9xfP+/491K3prGFmV+0U4uqx+ELXP2Jr6fbfM6egcIgHJ7R+20MzOjV3b8DK/Y15oAY5/kXGXCwX+sq98kUM7s7fj5x3l8KKjRMDWx10lLMIw9katOcLDbeJTHmCb8mXuSsNVrGowail7/E/PQaa2zSfw4g2x4dfL2VW2zizzSAZ4o6FTqsYIM+el+rjXnMH0ZaSp3q2YXYRJ0SL3n2/laRFoC8N5F3jsxiYMEcsir3OL8/FMHEuHWGMb3LPfIAmb5d15jn0gB1pesccAzfnsikdke3rA1yhcWpMsZJp/hhamT7FSyNfo+77gO9d1+skSk6sEiwTJCpbVGPIBgR9IJ3jZeso8n9rV5H1unbR9TNvP3NU6K8o1deOTCGeDUIMe/Kc9Ha6dYHL+NLEnaiPGWDXgywmQrZb93p/iZTve4f9nz76j9SR/G3mRrNQhsmN9nbuH/MdLq6P6awGGG+8a/eUENX32s+TAnwMI8cbr0+JEEf881igEwVo8eXKa+vo85tyq4Ls/ulodAPkKnFnryQiSEyNQiRqXm+++oUB3l2/WrjPK0/M2Ti4CDDb6ZmO8lU8MgsGt3yB6zXd466KAzUKV/8MJVlP0xRX6uJOz+uVeoeJVOW1KlhJpl65fKeRQfH9IaiTi23RIO4NXJoMOspBSO9Nuq0KjuYv3bWl6nwrphE6GtkinZuLVhpS5cGl12BZjjczWHDZB1ES/Zanir2GRbBuOHelaGuHxpOwCWTH6bal1sb//uKn4+oqOzqxzjmrwFQUa2EyszppoKJ7fX4x/tlLVeDbBFaOR/2fYWZE2UEoS+9YP2kJeOPkoL3GAQ4e5VH67NG8R86dTupcvPuiTo1ORsxa03OffDVGpnqDQkyNcApJarqWN4Zd/pNplT1TzrV/0f2fH+HKYcoudfZpxptRs0MJm6E+eZS31Qaz24NZuTazAOcnS3WD5ApjOAC/XoSaEyZt12wek+SQ3VGJmF3dYHezIb7D6bJPdhzDetgZ6JXeXDGBPorgMk9oMGx19HZboXztNWO69x9QcpkH1sPxiYyBd0TMpVFa2Rq1OZEXOuXxnbjeQr+vfA5T8lpjnP2IQK2UFHn+pqpUEXuEQc7f0nDHuDfBz3eBz5v2YQbF2S60Tj6rr70gpeVsvvo1AyOqMsQWjENp7cvU6Hq+jET5lqDVSMcwmtFmbP2Jp6hl4o8Gly3TLDlYnwCoztFptK1qdHn1kVd71CbiquPTF2MbRtWPQ3zVfdFFHmHAeaj7hgohwcydZm3rzBr5z0KxbE1/zCVPCkyFQMy9dKLEWTnEb7fIiYlU9FPw+Z1DWhYzTsWezzDr05xv90SdLIAuXa/D3PxWDSy79K2DwLsJeEc/zXZoKMD8J7y+zrVH/5pLX3wjzDV/cvrfrfbwAKqM2RKQY9Cy9VhCsamWxO/dE2VrmsXmUq6qDN1jky9GHqJUAjBOdtOVNY/PVwwNUXeAdCqNNpdbpyPTrmlps1pGfIahC+QqaghjD22GgNvtUKmyOGoM7W3uQGbZTX/6FTIHz448arisHLsr065R8blfgvqTu+srOX5KJ/y9SOcM6PaYKrSFNQ5IEOFaldkKhz/n0xlvRLzTH8sa1Kp7FWty/NJsy3bsdqd2jCt6Yt7blEJekzyDvhdqcuO7Gdh6XkL88zaIYF1LubsVZZfpkJ7UMA3Ty28hvqsP1QpO84ayIiBXo0uMM+EK7f1YSrUfWRqb6Zybb0l79JRFIU9DsYNJgO7S7zutcVo4Q818LSulQs2NxT0brKuXhfoBXcuMjVgTJ47VjHPjtsBfp+7UX7X0ltdW9DopeoQDZowx9/rywsRZyps1vGSBDDOkalMdcE/72LMt/3wF+90GwyVP62lD/+Re+f/NlN1FFowfsg71boXTaMv5ToB60Vw3p9HqFObBPPQRsQ4xlryjjIYDdH7JVNBw41AplYX3wH9nBLuLweVSscbeVZkNJX7PWY1p0dq1pCmS5ML54JMqfe57Im/Dyi3Wpgnlnr3Bos+rTm0Wzdk+nbywHT7FXqhQN5dY9I7uIuA56LI91+mwipAnUoWqFPxdhnCXDXq3L/6yJTJpE7xZinrNPaY8VtUhWzc2Kiz55wxo7MeyjvRULeWQvkyxe7Dl7y/FGeXdR+Z8i7v+jh5TljcKP79QNbAUlugLm7TGURsCCScrQXSfLNPsBhe0etGF/Seni/XHXd7i4R6B8d0GsxasOYJfv7pmdeMeLLufGC4RPAjU9jg5lzBifwe/TB1Lc9DEIlhobd++jXb3jHPZfkOmSoTXrBgKvvI9CzUqbbTmX+8n+6ouqxVyr5M+RsPmTKVBnW0Xss+UvUyF66KnA4S4YJ7IqjI2ub0m0xp3T/p1PC/dI3irVNW1FWoV2epSpdhM8GRBMjU+Y5j9PCKkKlgavIwefE5u49zFZKoEJRvN4HCLoeDA6b+JBTWDb7e8gY2OHz8In5rKI8HlXKNYVvi6xUHmfJ3FYXMP+I821fR+1T55gpT8qipyy30ToOjDzCP1Yq6+gSZsrTZHfzRhufBy0PdmViQQFQGqFNxgvPsbvkIYPFo19wdL/H7Op0n6uLBWJAPU7aGTAXlU96B0OM6GwzlHmgwlj0x1yJlpmIgSVaATD2SFGhibDuQ2fKc8HCATGnX0ZcpfhKCse1AmYJ7cZGpPMJ81TlPjqBvTvh7syd6zwNHpvzZS57BBPRe0zvqTkhMzFc1kJrdrXgEUaGgTllDUTOlWV5hzI5dAtvEZvTO3v3Wa4sLO2zw/1tP1Ll+hF6Qyf0ljVQGAN3i8/MZ6pSyfJRgTmxkalWgV7Z7+P7pqhPy8NA14MOUe+4u8xCWUqcM3YWwPMVUkH74i/dPDUn/Tzql/SN16X9bp6L6YIEeN6hTtexvtzJOE6CrBc77E7KuafFAndkEF5MHIqRzNumYX6bCPkemnjrqlDU4NsSdbjTUidnVAiPYvXJvGGs6nS17TwiUm0nDhUF0tlmVBoS7RBBecqax7nlwBcMf1tQrE5zn6euHKf9Q4bw91m4VRDrKUrC9jlWWHrQE1uepZMrtMmayaQCmKtA7Llb4fbeRZMr2kamb4iksexEVdXJkc2HYXP79bADpoUDdeDM1PT1M0C839LqrqwZ0X60VcF25znkIkSmrHMm9A3kW3pgxxs7lbgqb9AyEt6ofptgofhHvfEKmTxHqZHTYWXkwmSNT1oV8mRJTmst7TJQRcNV2SRCulZo9V9MLzI6im3uNinnUJsiUP3paco/5ULPX4tyC+LxFLxjO84LtX7EBKWkECTzlyD46NY466JoN1wa6uWH+SmXVe5DJqjFnPetBEFyXPKymqFP9cudAEPu/z5Qy/NOe7+gfyVPkb9f7bRzzq1M3QCaqvM1g4uc4RosEx+jpMqwh9HKTBgOKeaSVyz5KWchJaB86NVt00DuZwyuhH6YKiowu/fTF/S5UOvUwfMDmvsHX32eoE8Y1HsNmcxDoTTJFZS2tuQDrWTWFXX+tUKvluDA59m44RjUcY92id4fk3uc0sAxPZT6UCcRF4BEeDbo6W90cActlijrVjm4Vte63J/jHZpGHokam7OENx9RUk/0lHrnOiLy7Z/1UMN+QvRIjIwP8/bpa56660ywaFpECicnRq6qDg/XVKVE4/MNUY8o+RiKEPMxU9IL8nBVg2CNkatXC5wUNeUHal2cwMx2ZWrvbL1MhFHnFGvXWBm8v71FcjpGpmXnAPLRrd7n32qLaNKk7gI16lfWRHXknuGNqsGkSWX/I6Y65/09357alqrJs7QfywsQjXIJkKmcJSEDvFFQUVBTk4NP/QVm15tp/222PmzHaHntdzjZHlYeKL3rvSWaGn6NOtbsgC51RqHyeTy0nGTK1XAxsmqaKDB53Ix5s4ALMfcgTSI4ieuEPUwZzgGezDQlWuz/K1Fj41TNf5S/Zl/67derfmHpOkpaK7vuHKbrAGilW2Pcjt8Eac+bo3cjOmoB/KH+YYpsI88hGR6aKtS3QyIos0Adyl/lpI0pUu9MajuoZM/IXUxRAhXApB/j3LfIpEw/rAmTn1hD3mZYC7ZL+PNdhg0wZOdZYOYoriI3ihykdv45vnYqsm8ImxpHDWrqhzqlDsfhmauwjU52+ENhy2t+j1BwdHqazt8TaDPPgoYqRKe/OMMM7YxOsNEKm1gvUqbbt97VL6P0C/Y1M5S1B3VjM1pzPKkFh14gt8edVyEJT7WcCtK8cZH/cZRBYZUufSdmCu0CdCtbtJfgwdVTODr7fFzLVjDdDcM2ly7mmBxUTfdSZtUrH3GX9Gs8kQG+6PT2QqdfZr1BnqAQx7WcIXJ8kYb7fn8dKqyDj133IPut+6FtlEtQVMnXfIbPRcxjRQCG+zXYzOgaftyYPrRkFNnOVNewGhw3hu1n4B2fliJPxr3RqQf7HYv4/m6dul7EF5qO/O+xxQ6YqHV24pg2w72czq6LlCXNABAfUGVPGjL+40AlEF5tnfDQZVYxVewvkcvMmXmuh2gTdygIrm3Xc3d+RqZOh1cBBQ6ZU0Z+yeKqgTkWY0KPRETO6fetnQ713Tea9bliTp+XKBfkWlZn7TJCpYnJCpgYrTvn9hIz4+3wL3oV4GQ87rIlhqHJQt5uG+CQsC6o7WQ3+Dpniuu19M+WL/dz1g4VMlyt3BvGCYb7JCQvYYrdHpmShzTznKOnUH7sEtjti0Q9ToX+ag/fsz8ILUiYxye3Pph848PAuM51FkpeBxaSOQzay8PNP7i34ICNTZuIHmNcsEby749AwXf8wFXqdy6Odn1eMi+8brJz5CHVZq6Z0X09msKmnFonMqV8wtc4wX+WKzUO+owmbuMICgugScJ7GS+Vz1kN5zZCpdob5c9nxIcTpJqLRfNLfHcCb/n6OrUm5rhJgU6I7EO/EDY8efPwndWo6+9Uz3wX9ZwjB/ypTv3stvfZNMB3th6mxvMJuxtFLQXrFGm02mIe+mOKvPo9sE+x7+6/5S48qLD5MGcvmnX2YeklDE2g6xsxvupZEq47UEOw7MwvuMurErWQK8GuOTN1JP8+pmRewVt7IlBFhTYbzfp+8Hv3o1MSxSoCL7ZNIFc/tvzMVJD9MKc8T6tx4YOUUjsiUZ14Mzp100bJX09+lFoxQJ/S1KrGV2aB31S7ImLMVAjbf3AwwhihP/gJbxIepjY1M8dvXOWGI57CfyP2ZwjGfstU7ZbA7YB+IzH3OGOamDOTRqeuHg2MPOufZN1NhKWIe08cuMsGEfnrqjRRMnPABHKSLi7o/zQumvW93MMXLmELwSKb0YDbI/OtmkdCu1IJ1filB4vdesB7xLbttBQXim4B51liOlE+estK1THiycXRql3K/7yNEndpcsCccz/cxhOYTvV8xpDabbsCG3a4/X5WR0R+clSPOxF8981X/krvIfvdZj9HV/GEqvyQVOpS3CnQbttQ/r8SKtgJ6qaO7RJ1KI8wjxTAe9/clIFOGFlYsuD4tYOHwzb07VBX1baxRexZ11MWsIOF/318fpsLj+D1lizxdAAxt7LPUQJ3yyvkN2FFvuHvMMQ/RYL4GeTJCneLUlmhYuyX4hv7D1MvYbuEQr5ApPrlOmWOvfVgKWpP5IY1/mPLfBg9jq2vZcKmNIR7aNuG3CJkuHtkUduyATCUNAxbvxgYswyF+3i+mxplFIBgTkwT5RdXZK+YzzHPGmgbpgUgMUxSF/c0FGmgW5it5ef1myt97MeY5+dQCuAObc7dBpjaliPntfkKmZrusYJYvDiFgLnq/5Voo2HWt3sAphBHx51fMo4ssm0GQCRbh5fids9rNfpiis/7eqbmiwEYqsSe1HpM+eUqOFnIWGcKLUW3UDCCc+yEJlCX2hNzQRrAXjiYNtTZDpqJ+Ln2eIFMDY/knmRKFX+kU/ef41Pw/6awH144mLPmKZN65SQrK5kMVlEz4YYq4m6bfh441thd9ic2ATP5dp3YEdYpu6Dvzq8YuKFwiA1TDb4nLB7FAJ5vNC+LDAJmK1pcpu45sBXWCBTyI8VVY9XjeQL3eGu4vRaugnXJzwG6CEvPJW5pS+U5LCGPFx7ygoPf7Yso7TD3OuYR9NiaRD2xg/TD1UvvhPy/UqWAj/zC1edY2CddPZJrW6F233suh/cp4wKaZaQAboUL7YzvBmqytN0Ryr1PCHply7ugVk0ZFpr50ap3aDGDU7y2aXJEpQbpegO497CFqGxf0vOQNbN79asd2g+9M0gl6x90W85DRzxX50qmkUZApgQUF02fPK6jHww9TdHGaAW/6GQqyjDpVJrEIEQO7f0ZNt+yeFgr42yfq1N4SpM9+P907IFPWwmF0fer3C/rbMAuUja+z82EzAnc1Nkh4BWKzyUyxULfLDQ+j/lnIn2NKmvxqLZ39c9Rj9J+0RnGevQ2g+Zxw7zyRkCl3vABTfmI+Ge6xRgXJqr+ZMvOLxHKRj+CYnziPtu0oZ3k9R50Tr/35oQiZGtumDmzMW+IdnXJKde6+YFdEyJTbzx00xX4t+TDq72Y2gpYN3sMb0DBsqHd+otcM65sNihOU3N/46IUqp3nCtp36WTQRuoq1cbIBvicexQBzFViYjb0PU25zKVOad8jUsfMM+mFqpaBX9U456lSg/TAFJw+ZglF/35590WHxhoaA4ktKfybwDX5H8fO+Z/2Zxqs1g6MgOoQ/Ezplc7uisBs9XRIsSkFh7tRApqQ59pCna30z5acxMhBQFZjW3ufg+hZ6wV0/V+SxiyVw1yuXBjMhz1k39HOwn49RBjDu110v8hQO+4WVheEcdUp/Teaom1uLBLN3FrDoUciwlVRk6kunvs56LOZjOQvG05dCw50mQTBVwyyax8jUa+4KELRPgwSXLNPZRAALNlcZ89SBX/8gUxL571fI/2FqTv5D585zY4wMLA7IVFImOeXWU4HFBb0UDGZWSmf+vWdqZqLXSjGPlKqITD0GnIbdbZkzU16bsLIE9H5RXOV0H781ULoaM79eiehlBnKFNXE0efg8vwXWFiDDxjM5erlHULE0xD4tp15DXb8oc3p8Xmygd15yd6cmvc8qn7DfCMjUQMV8lKyEfzFVjAT2fB490G4yekcP4oQmKTLlRheD8p12rj5MhURFnZq+kGl+1yawi/Mfprpur4PaBC39MHUxkSlP4CYJzQEytV5NprDX7k5//ivDnxcTFQ78BJR7HjLF7cEZ9FfSEl9YYU9IOvebKT66vG3mSKg7UdzfOxUNaMrYTZbw80gu5W9TyJlrvHNQ9hoyZZWYR9sYfQAUspXxrFNTpk7682qsQ93KRGTqYjdD2Pkn/P6UfvbpF1PLqkCdchxkaiBaEoTGDXVqu7p8M+W9WyPjl33PVK9Tx/q9oQGvwz84f0oSpF+spc/JX3J2/nd7P8MfolcrBWTqFKJOfTFlsAy9lLTBvi/W6N2ODkOd2SjI1OIlC5gn5pzyYzr6Zkp+Om/6YepLp0xz3WY+zctvpryxg0xpQ7X9MBU83pyEfC1ULDqvr301IVNKiro4G0YWKBdSUhgaFXrH8PSEZL72eQAD1Kl1tY2wj1s/TH3plHVwGurnaZnQGeP4fgPvh6mjUo7gYC+RqX1+EViWWuj9qn7NYB7nNqvylQZypTfEM3eY/7q13AGImUmi8/nC2FBHpsIjdzJ+K4nAWMooeN7GJaGjMoUtT84FZHuLTF0PVk7Vab/O+XwiA3V/b9N7t5lBqFBkqmpIylL1JAFX6zUJJiL+suAyvoJ54yMO+hTz6JdOBc+XhXkvRJ2ar1Env5j66NR2kciQTAtkynMCgUn0XYBx3Ms8WhNJ+tapcxVy7ptvfP0LEWBHF6hTqcyRqVFiQWKaf56p8egX3m8u/Gu73+i/o+L/OFOWh0zF/TzaL++3stUfpoaF/ILIBjOLyNufss7MBDjeY04j+xqmTOa1CYaYvqm7zO2cXt2jBmu9ajM4lHFLhw9SwUEJTGRCUwWmm9bwo1N8z1Cn7vNLDsb7WRPvNhZTGsIeX8x5I1N0h317zmNk6njyeZQ7i4rdKIsAtioy5ZywJsrbpR8XHGIeWxdiQuUDr8A9vg0a3olXfJja2U87C/QOdRJNF+bBR2yT4GQzm1nnOb7fkiJTwtSa0nE76fDnOX7ezchX2HhJkCk4OFk02lOBpWebQsRHLon2Wy6x1/RwBmXYoS43gZhTayHXcPBmFolWb8xjw4WGeWym2yjzR56ySMxEgHt/fzq/IVNpouZA6Q51anVKKiqEd9TRo23xQEwvKbs27hz8qLCySLrSgHlL1KmNamKeLS65wI6D9QNWs6vMOVpzicqnUoLdaRLyyE5RZ0lb4t9LHBkkWtgEmdrlJvTPx2k0LkZ/kqnJ5Ffeb/SXnJ3/3UxdbBP7dC4T6u2mSUpl2VRAN5KGe/Mr9n31lCFT2qtfCxexJmGJfe9YFj6JXiYy9ZWnVutnl32YypfrFchHs+WeNLcqelhvSgjo2eS8ynzMN0fM0MnW4llUPfKCHcYr9D6g1AROITI1a03rw5S/6vu2+uIPcLcPn4cW8yo2eLQh7KITEO6YyJTbI2be0Dt66t3a0tRDnTpczjrhoxMytVabESS+299NzZFpMnPHH6Z4HKFO6Ya6gvX6jD3EuGP+s56oU4dtf/YeDNSpep9N4Mh3ThZINW/Z3J2qEKh3N+P1mkosO53PsFbuqMtdz/Tw60BZ2t9PHoeoE5rV64556s/i21nKRvuNCEHgrQkGGpawm2RmsKAUdeqLqXF3mgBfWhYPI/pOv3Vq4VtZEN8IMHnYn63XKp6Fos6wR8xvd/TeD9QpT0kk2jYTEb0hD7Hnvd8Kmz5cAqBz9H4HnzI2wbQMx7kUZaG2Hf3BmW4S6tAvmBr/JWfnf/cahVyjrjg79028TT8Pt/RvMsj3Gfb9nShu6UJt0EsZb5NHnGHGvzU9U9XMJ8H8uUzY3BzqsHSbjvi+XKU0cvpbwOsl5pPyXFa0Nq0S4vXLpFFN399MxeyETM2DoGDj3O+n1pI680luJdTWVyaYJ6+k3uWMOlXd6AP8+uzTUH50yEgUhLAN856p5bJl143qgt3cGwrhpNxSrUadOkzQ+0V7d1GwehWjV71kqBOLKb5+tNXG4E/6OSOjfp/5F1PWfdJkrjGO+8nekxb2y/7zOoaqsGiHTPkP1eFBfu3nYizTBWymR2TqXpMps/VRCpZ6bLl77zDP8Ue/l0or+vwzQCadPo9tXqZNA4PzhF37+zG2bLbOgsTp74puxxmoGK2I/4rRe88OG3x//e6osLurCVOcrF+zuPWzfzJiMz7aDGCfc54F7kto2eK0LsC8b5Ap/1ZNP0wdb2pIuV8jUxIVCRyvI4NH4oOi7s51A/xyFhH+5Nc/ydRM+sU+ivm/6cN/1D6Ku3bTwJYqZCpcok756UUGbR1ivpkxrBGdTyo46hXWGK2xz0eHmEBUKqhTl+Foy9j5+K1TsJekLW0zcwVKeUeduuG7oOoOmUrCjUmD5K1WH6Z2LVZcwJsgZxdxfwF16v0wFTLVBHZqn8Sz9H6NjcgP2Fg3n/ITR6ZCJQ1hEzyQKeuKNUGG5hrkZl4TXyYi0Ges4evxTifR+NblbG1a+H5P6L1CLby0bPx0MV8tDDuLlJox9rBQV7XTHXvIYy1O6fBJWtgGPupq2N8RsxJR1/rAxrkQ0JaNNsI3U8E85+iFHS+FVSi1/KNT6haZOuw1Kwut5QWVxCu/mQpva5IwcVXOIbwK6yycToMti58q5jH1JRAv6GfaJQW+nmtEFg3I/p2wjduf0+UG/j6x4DarJ+UAgm7EeWDWecWYPb+DvrrI9MOUVCOzvFOQqccRe8LgTAi4A45MDfpn9l9MBVWCOjUZLv/gTDdJHP1qjWKy+OcA1X+STh3oagW2fEOmogiZGmaDIZgDA2t04qOXModZiRn5ZtIwUzDjl05/lr4Z+eh9gmvC5O1bB11Ju8wvhWRL0Ysw0Kuspd7ILQv6Nk5PiG97g3B141fs0HKsiSjgnEdPlrP+VB5oB1ZzT3+jzsyytwFrv3lm/hOQqV1CCtjKzMcac9HLxfMqgNjdI1NmhzVxnFzWoG7rOgPRLoN+3Q51cdzpWXS6IFP1ihIINjsba5CpLbMXdISMBj9Myf54CatLhjpXVFZLJdK0sHP6s/dSf5+FRvv9crHt8KicZRVL7ECBYP9weYSFLbBddE2BcoJMXWTsQZtjWYH3HqPOsIPKGN3EE0jk/s4YaZElbGjIc9hnw3XGyyMyJYfPMzjSGXWqAPTO51bG19twi4brobpl65uL3rERLc4Hcb8Pgsio8x4iHlpDzKO7/f4GlhDINBiyZEpvo80cDkM9IJHDUKcW5ekNgfs0eO+sUacyxYAkCpCpOQ3/JFPS5Bf7KObTv2UfxW9mart5rsB8Dd6Z5y2ShJ6TcAgrd401NiNY45YUfzPFwcA8lfd7d76YCoFet8xkvg7myOs4+P38pzPUS7DLRUvdpxwXdBPwJ3iXgUGCdolMPU8a6tSVIVN5IHwzRQsFmaoo6tTRHaJOjdxnBkLT19jtXsCuVjwSvFT0ctXdDuDoAWTciEYF85KjA4tVUGeez+KAWq5VQVyf9SyMI2RqpWkE+CHr7/x8XypWN5MRhP4LdUs6CVhzmr+E5XCBn5dLZUtv/N5AdHnj581eyNSJIVOwuDuUb2JasXJTKeBWDjK1iJGpRTNLwRjX/eQ1wPe/OvyLqW56UZhBOTLVcGRq1s8K4iCiTr1G/V3TQyFgJNmfYVHJqFN8W+WUVuIIov3CJB+mUpVOMU+RH6a6SX8H6FDjNEiJ8O9MhUp/ruDVUPSW53tAwuPUk5gxbDpIxC0yNRXfEhublQ4wSaMsIOs/qFMSIb+aPTqf/SVrFL/b+81HEXof5/rmnntCJoTBawDKza6JN06tgNpzjkzRFL3b4eq37CKVb9i/0Y7wzFhu2XP11kDdCR33F2a1pcv+ob/+TJrso1POU3z0Xg91qrupBYP4LkGC7oxzdmUpu7f1GV+vfBF/1iITs/Cmwzpfo07xfn5VI/E7xIHkYf4Zd5jZrZxDYu2h3yOLfVYK3w4gv3XmtiZ6P1ehJezGns75Q0Wmxnrzhn5zEg1GK2RqOO1nItyaXjd6pmKtZsCSuKHeQRVbak3KBsKhj5933p+9dx2s8eD8NSOcZAVTU0GBZL1xKQ88KrCnYZzAemj9860b9qBRcq9gY1wx/1wlZGq13EzA6w4WCQ2RBqws+xkHUbfG5DnLAwb3+Rk0MxO458lJTlUXdcq1XZME8sHfssNanMD2eLVoJPBMZwMzFmGnTDkNNZmhbuqrGxiDGL1fQGwBdU5DnYrWQcbRjUpsFfTnji8LzJc7haNOQWFAmJQRD1Ia/rmZbhIRfpmn5v9sof1ffeb72+94SccrWBIJmVpHmIeek8MA5Puyxu4eWkDXY6zRaIU6wyMTvdPWE/t9BoXPo8k2DJjw9jVwnmpH3fu2CihbrSislWNDPGNt5R+mgqFoZEFxQKbiYylCwl6c8nSeJx+mzGVYU9eaiv396LUOVlw/Mze4/zAFYedloZAtkJEs4eA6HnCuT7AmxivfhqVwrLm/9iybjg/yE/aup2MfvpxTtjbIG/joZhE+HfWzRGP3mymuhLnChKmJNAgv9Lo3w6qovstq4MIFdWqnYE1utgTzV75waLi68W+mwvVrTTBoZi3TjfMRltWo+do3gt51EWP+zHNk6lxgHkvfZAybU2iRyMYMxAZt+c1UsN0HAbPW4xR0uxYydyLZCX3w+whiJ+33gimXLVNWd2Ry0c99dAaYhx68P+OI/4wGqyZA73t938ApHdQpRquWZkI2gwN7Blkkjrwps8SsgwDRpzxcqBIblaCBSzVkCqXwz810k8h49Cudmv8tMwh+s/erlvvlN1P6QgrocDuSwFTVfs3ALoFCR3qmMA8FRELvpjUZ6hSpfR62xTVgTLytQD7NOurv5SSgj9OcgiHOmsxnSzGnV0d+wN5OkSnnfCkYucXfTAXPJzKlDi8pqLFT049OWa+LBsvEeXJvu6q+mfLS/s5//Y2MDA6FD3snR6ZWg2vKLHtow6rco3ec7mKb2lNkalcvdB4FKw+ZWtzfcNhvUSfM+7tgt9FJgM0N/yXWM1NYsBxSWOz6W2M6Raxok6P38++XrztisCY1vxyBT1PUqStFpmonkJEREXVK85GpU+ucQHbmDfFrC3W93aGubxyCeegJqsIO+CeDeNT0d4b2TCVyX/MaW/NoNsqBKXZ9AmMyErh/8qSEWpCNYEscLPh3qwZsDugd3WaOv+92p4y5D47f3+DoE77PhYI9kkt/zngxJN7yIVV0EE2m6PWmQRbs0vOUre+8g2iSGzQQnv6UjQJdA174EY02h9GfZGryyzwl/iVrFL/7nO+XTrELf9MPU4J/lYDtFPRSRLL6FJI9IZJL1KnXWa1YtN10sB/3cwI3A/xrNjkyYDVqSzznlmAyWj5VYNdJw+Fglyk93poHHPTOyMJt+c6ZLWgi7B++T6LuJCRsZqrYp6eXF3G9JeriXb7ooKrrJ/cna2QqMNw7+K2FTKnXnhHT9rEm98jU8rhMWRGvLdAPfo1qU1g6zS4iMuUhU+Ft6CVsFeH7TZILMjV6+jnTtJJA+BBsGlljKjF4rVRY+9hDXFHD/FetTjXA9W2Q6GQjU+4rE/CThDYJd0OSsykUMnjVdE1C1s/H/WLKGRrYQ05n7EHTt1VCuMwsyocEda6ZnkbgZYWVBZGQAatDDWt+mTnko1NfTOmjp0A9a4959h1aAv5/08yCzPUDllraGPaTzQ9T2UkUgScTn4Sq/MPUcjYfovc9JxVNSTPFZMv6RaC8m7JonrWw5b338/kFmXKU1YcprtE/qlOYl37xfEr6S87O/27v1ynj5Q9TM2QiTs8SKI9tzV0/Q6YCK37CcdGizvD1+5upaDr1sSbRpbDmcVuCxmLUKY9JQBfeTYXFdNxwn0uY2QuJF7CNZgYPRrqas90FayKWhsgUXQYJGz+P2Od301fmvwRUD+vU3y2dv1CnlFeV0MtavEFYBx6PDgvMU4Gw9cEzbaCcDq8JG3hjG4xgXVNvryFTnTR5fJiK2uPim6logd6LNw7q5ON2IrBdIGOBf+ZY88+xCk6X1v0eVtTVwaLfg2t1qMtDyRPYZto/35JuNolYSnOWO9YQ4sMbmaoHWcXaS3cEw7s3GRAPe0KUIlO7o4c6c+Ieeq18MwLQTdQp40K+mQoHk/5utF6n/Eg9ghJckSntjt57rhMCG6/s9xxrqFOKW44/OsWLHWFMMfu8dNv6WRSGec4iqb6B1hJkqtOqik77ufcbZ4FMPYPFlPmq3MFRGemoe66KTJnFCoLtOSThczD6c3MSJTInv3rmK/8ld5H9bp1iwyd2eH3UEY+tkClNWIigawLmE2hFvb/z8oF/kycyNZewJkcc/fl+IiJTlY1MzcPVEkwB/6respRsKk+iBdg30u9ryMqErjWtgH3uGDw0Yj/9MBWuiZ8Fgsgwj5nz4zdTcYUMt46P+a6rntS/CVhjr6i8wVavPc7HJjI1Pmw92NG6Z0pYJmx4mJtgN8MXAXcZM3pSyQM2h4VOg2LVM3W0WnDnlpXxBG0mS44xesHJBnVK0lCnXuO92u/bQO94FcSUsjJ+wUHtddUOFgJrOsxfvHvZGSdlljJVkIcQ3po15hVOKpYtF8ePTrmagjrlTOkTYIBMRXyDTImpO4Jwrvb7967UZsq+mcBhs0KdKi/MZptmdQJVrgjxdxX6hP5JKLhcNzOu4jtj8x0yGU4i/H37F1VYkrtzCIwOvz9/zFLWhbcryMF2yD1TlQpqmf06Ix8GPHLmHfaERz+/S1/oJGj6PcwjI1lB8i7CLBgc/ihT4uhXaxTKX7Iv/Xef893uVQZy4SNTC57YlEwOc1hkJXop1y11ehxpPVMa1hhwZKrUSQuRKHgkUpLQZm5lMnDyrztSfGRqS9YLMGbvhrpvC3XKFOQC+Hnxw5Ts9utWxsTPwlYJtmznmJjxifPK4PiOdWp55goMq0SmTiPUqWkdXyHxmYf+Xzgn7JpOfdgspy7hqolMXawamQrSF/F4VSr0zpGp6O7pNJRNZOq4kVvwd4P+HtzTO2VnSXtDrCsWiR6XDDO8+1ZBL+yaw/UW57SbbV6wL/7FVLG2CHjnoZ0FJ5ukrIbTEIKjjkxZM1KwdWYcQG6zH6buZ9QpvjwjAyjaErsZVPhmaqxzYINtvw5I6x+mRt3tAKwaksx99Xd2Hjh6036GKY+WzuXfmQqbLlNY+5zMIEjWfsbvZZ4yUYpyWG3FIXeFwC5oNHMnEAvjgPLnDd9/0uHnP4xGehbV7kVgwitffpji89foz810k4g0/dUzX+Uv2Zf+u73fITz+MKWYyEQc7uZgLnov1WxQp46RhTUqj7HGFAnzkB+6LRxFy+tneyJTS+W5hPWJtJlfzipkwlIVcKaAOnWfl1u6MO93OJa6waPYwZqOOj4Htw3Qu4gt5oll4B+BDssX9yZxadOmWa1ATlCnYDmwt3S45/3x9dCjfKsjU2aiAESsv8dVdcOE7fv9gY6VYB6zjhajr6QpIDp2Gon0R7dl4y3W1K5RUKfEfnaNlGZv8K0XesFqy3+Y0p6oU/M8TuntzJEpxTOQGdK1TNEoMmX6No+4zlO2d+gA9i8HmapDXjBvMkhgcZHQ69I1vn8y7L1n7/2imYl5rJjIAhwvY8xDUcJt1ska1ryiOqgzL0FnGp0fPjrlqYkd0MH7TiDKiMk/OmWo2ggO8ETd6nKusNspm0NcpD4PZosgRZuh5uBIpyH1zxspp4/zBJmV+7P1jo06dXJIA1C0+vf5NYGkK9gOKmQqP/xJpgQy/5VOLf6S+/2EP+H91lHRZSCtJJ1q29kM6GGJXqq+ioymLdZIOOifw3/p1LaaNLAf3LwsKMSQsdCYf+tUv7NTpwP1rfR7i5ApbyduadyQAnYzMCj3lyrqhLCZgccU1Klhid5PFeoD6szlxd1ih7p4u72R8bf1IGBJSUADL7uB58+ABNcxMtK8dACu2m7GlXS5ZdP13gDFal6Z98hjhQaPnqlJh97vtcN/f/MmqKuv2OIBFOj9vphKwknPWJ0J7CY8F6AufNS5purPNM7dCjbDM35e9Y5Mpb6IupEMbB7skyxhU0IGEKndmkdsnxVsLO2SrzOV3C9fqLMGJkzgTmNiftqfp6xriQBef2cMN0xis20uTsAPPWTqUeQ6O479BPQkRp0qtphH2Xbzhl3XmpRbxdtmtTRBnZtMMF/B9S0x5mUz2G6F/lnGOUdvm5k/TF2G/Uy6OBtDXDH85tq+J9xbuYFA1PSM263aMmGvoE6ts35+1eH652a6ScKI/GotXf1b1ih+s/fr6JqCM1/+MPXonPmHKc+WLIXmu7iAg9gYnM/Pl5xp81MDG7X1eFCflzob2XsKhqC2/MNUv/UM9Mu6Jl4KVkAz1UWdUiyDBtfJJWHhEmtiv176lF9bAdjhfTzA6ia9qO+2qDO3fLgEWzQexK8E7NtfOuUfV8iUs0BG3o0NsFMJMiWPlwGTn+o3U6gGT4mWrCwgTM4a4dvDOfgwtZ31d0tfDdTJ/KVhHtzBD1Pne6TA8qrU1K9F9KqjkfXNVJBOzhWbcmQqPM1Rp2Yzvv0wtZsWyFQxpjmrskMCzk5t8FsIsCdImx+mQnOHOnGlMQHfuCBTiUN1dp9aY3CHjsO5yZjO2u0lAct5EcyvdWVTI+3vW5f7PcfrxLfZuosFCJ6yyYOHe5FY1GJPSsJ9v0a0YQmzhpcM6NUakA9TknkaA7yBk2h9RKYq415DYm3R+1Wlj0yF8MPUXB39SabGo1+tpdO/5Jnvb9+XPrphRt+9Og4zLjGat+fZvzOVxRkyJfnI1NNE73cblQ1EA/9Hp9wOmdRnGjJVSolC50dvCHZa1Zi0J5gvhDW9QSzPkSm1nzuopZgH4nPn0/AoBsDG6TOBtURe1NNcZCpQagYKfT6Ia9rVlhZUu2I+SoCE1QaZqpbo/Y7qyc2i4Q2ZWi9MA9TdEr3jxZhLdFaj1wyaBXq/6+K8ZUMfe0Difz0zPeDrs4Z3cDjV/4UpJa7QO9aGmNAqQKairmdKI8jU9l6iri09G9/vCnWKiI0EiTdeI6O3LGen8IU6U6Soy1sf3//xgXkuHg9M/mEqOjTo5TbSD1O+Lo9gN04dHtwbxtizOSYgixHJPkwVHTJ1vLom5kHxojNPyATYt/P+HllVldjDtWbgXyL8/sx+9ulOHWZgPuoBcacvZOoNMjK1mXMS7KLzt07tc1HnXL9fKkZmWwY82IQ86A7XPzcnURIm01/pFCP/YzH/3/V+naqCVscdhXEnKRSExRTsqYheqvTRS+XTDfZ9yUYmxjc/ZctWbCBeEI+HdH5VmDwZUjDfg5a6xwyZOk2NISzaos5c+WQBfd3JDft2p5OwXWBNr0R5Cm4y9mkwsHJg8WWewHJv9DOxe6YOCXrR1dN4ZOCLFVBRKHPY+lvIPjql0MLFPDB1eSTdl8Ayrb9PAxYv7ruz/ZR2h56paKFlURl6AVsd4hqCQWPR4E0v30wdX1eLhwfIWiYrtQLqWUCvOwVrS3cXZCrgPVO161Usffde0dVszq97smWmMJEwT65Qp+JJlrL5wklAmY1q4q/3MaPe4V4A0CN6v9o5C6yUOYHDwzdJKKWkv8vtPoJj+3T411I4k6bvPWhHINy9EPQJ/+hUqJu+zg5PDXVS2PZrFuV7ypazzRR2Wwt1nryDLatRnmElLweZ56+rhIbVZARgRjzjQdVVrCqyGjZZ/2yhuLyRKXfKYL83Q8qfRfgnmZrOf6VT7F+30M6V/6Q1im2FSdhI76hT4wcyoerOFNbvEGu0XJQKrYr4jnnKN2jEt5hHXg6vwaW3H6b2Va1+mPKavfTNlEzvP0xFy+YGQRDrJIj6GWMntX8mqa+xJtL+TOBl8o7BaZWK+DeGr9fkF2RKLB6Z/yaYVNpKzLFPvyEL0wEyMl6AC9FURaYGK8wDym2lAzMHqHNs8hRopGZ34MX5hyn0jjV4UxN1YvTG169E0kLY+T9MbewX6uomRu+4LTD/bUStBH/e3xHzxZQyPCGDmmnTj/d7iHcR/OlwTcPFhaQstLsYzP0MmRrPUNdDH73y5nYw+33sXn8foYVMGoJJ+C7JMH/u+QiS3c2h0T4QGDu9oj04Exm9n3VBpohy7yA+WgaJ3mtkqpv1++q/vJ92vEzZdmthT5rkqFMrnW3ZeHc5A2P2IHOlk5TQIjyNwG0VnkXXdFGx7qzVAH6r0/C+65nCzAfJ8B3S8KyO/iRTc/KLZ74i+UvOzv9u72dIxwVo3rSfUa0l3zpFE+/F3WdnSrRdyMjUXNEJby01ZSQQa+Crh0fD/IRMNQSZWjIPmbqlsUQnj24ARpfX3OeH/vagnqltHOkkYiHW9BSwz0bUxzwQ3QKb7WgUAz3fkSlVwNcLVGRK87QH93ZP9ELp4p5DLMmAXm2/CJhTKGtkJEKmxA32Wa176qDdXhWBWp5P6cA9IVOpp2X82HnAVqFbQ+i9+3uQep26Lr7m2B8sznORVGx/vclgRRvsIZulGNBTSEuA9ow95DBZFGynoa7FqGuEOz5F3wSaCDsdU2h4HfKEbb1rDLbh18StFiWjMNzcYS9I6P1oh0zNRjJ6ubDfZz5rucLyA3o5/8odGkhtoLCJW+/RFwiEwvtUMTqqTi3sH3tkSuzPitySfi/YK+7z1dgXmOZ9zYC4eCTaHgTsGf7tDGoVDLjH++d51nszgj0/8izo+jOco2fzAq92dMrzrN8bttpSCIM5MmW+R39uppskiONfPPMVhX+2+/3vznT73fsowtsCaJe2BLorMjH1ZlNwyBprrBhijX4zlfU6M0XvZsoy6pRGPBoMg5HCntfhN1MgjsspxSIfgFOpP0zZ9uaKGX+JP/+c+wFjxmYCQTbxSLg7M5u56/kemBdVGYgcmWqiSAWm3x/cj/eJTdkxy+DwFIF/mApUew3uPHVpNB8sbVae9jroqoXe8X03BZrEpxu6xt777a4LzGsuxR5gUqxpcf3esqertRBYX/nqnGFe6kxkajzr81jT78PPkCneLDA/xhtk6qxaHUDeYnfYAA2YsBbnwD3FIR+miLPcw8rp93J9MXWR0Stv6tKkgb1bYJ6Jmw68yQt1Kqqowu4uejNv0yFT1uKHKfmmvYl7XCQ6neobfH+wM0iYvS6MDer7f2FKCU/4/a3vXsZZ0c8+jev0w5RftnZAx/pEgOC14+iNe53FrPACbjxRp64jZOrdFRSCdhSQyCuWf5IpafornRr9JWsUv/2Zb/3GPLGZIFOvhzilk3E3Bn1tv6ivX5GpKf7BIZxu9P5OE2RqVmUviE2nP2cr5NJHp+TDtSG+ElpTeqCPb6a83bW0qT5zr+BeMj0Lzx0yddjIE9i4rke4chN0dh+sdrA+NcjURn1KlAvIlFmufnTKmMcZHI87ZOrxRt1pFqhTfOQhUzP9arODEGkfnfp4vz2Nv5nizgKZinh/P+GpxJp2FsiUs+7Xlr+YahJefbyfIXSoy3YiAr1q4hPAXhg0vKhdfz6LtuCnxCLBMefAROk+h8Ni7pDAemQJU56zPZiDCzLl1vj+D2W/j57PkSk0bpjXWvGNhNB+/lOGTB31/qzJ2rVJ0E9mZ934uYPVavzO3HgtMToAZN4brvrngQyZEkZuz5RkEP7w3wKbGc0YgjPzMrTnQcD02T7F7z8bUP9poE4F6UkAV+63+5U19oRZvnlhHs6RKWq/kakhU8EHJyDBpFjqf46pERF/pVOj/9AZ2ffz6oepCuIpzcPd5MMUaOyJjHX0BodpoZOQDy5brGnsexvN9CivdsgU4NcNqh81mX9h+PML7klgB8eaepSJNuVHksOm3elZ5ClqwIp9f4el0GKf/WKqO1++dcp1z/h65nO9AEVC7+fOL8iUZp8y8LMWeOQ+kKmymDqQkLpnykHvcnXnGhjBFb3f4GC2dKEgU17caZzPDWSqTuQX7Ilh9ndcvgO2pPdvprhj0IJ1jjH4MAVWibrqh8hUoqSoq7txl7PdTUSmooGVfZg6lac5bNYTJwuWJupUIRjo3RqxznxLwvdvP5EpPzGRqVGKOmEVZQfbXWBmAfUyhXlNKcBevdgkku9UYsZjtYV1Jr6JvxxgHj3KyNTmEhlZ5F79f3k/ZCpsnpeWLV58DKEx9Hj0QBf50SnTnQ4ofjcV0Hjf30299ji66INXsIFM0fud0PtF57Gas/e1VWG7rIIsqtXr/8/UMD+X1X/3H/8PS1K/bg==</prop>
			<obj name="TemperatureLog" class="TemperatureLog" version="2">
				<prop name="Times">TEFSWgAA4pUAAIDikMcAAABXAgAA+AMAAJkFAAA5BwAA2ggAAGoKAAALDAAAqw0AAEwPAADcEAAAfRIAAB0UAACtFQAAThcAAO8YAACPGgAAHxwAAMAdAABhHwAAASEAAJEiAAAyJAAA0yUAAHMnAAADKQAApCoAAEUsAADlLQAAdS8AABYxAAC3MgAAVzQAAOc1AACINwAAKTkAAMk6AABqPAAA+j0AAJs/AAA7QQAAy0IAAGxEAAANRgAArUcAAD1JAADeSgAAf0wAACBOAACvTwAAUFEAAPFSAACRVAAAIVYAAMJXAABjWQAAA1sAAJNcAAA0XgAA1V8AAHVhAAAFYwAApmQAAEdmAADnZwAAeGkAABhrAAC5bAAAWW4AAOlvAACKcQAAK3MAAMt0AABsdgAA/HcAAJ15AAA9ewAAzXwAAG5+AAAPgAAAr4EAAD+DAADghAAAgYYAACGIAACxiQAAUosAAPOMAACTjgAAI5AAAMSRAABlkwAABZUAAJWWAAA2mAAA15kAAHebAAAHnQAAqJ4AAEmgAADpoQAAeaMAABqlAAC7pgAAW6gAAOupAACMqwAALa0AAM2uAABdsAAA/rEAAJ+zAAA/tQAAz7YAAHC4AAARugAAsbsAAEG9AADivgAAg8AAACPCAACzwwAAVMUAAPXGAACVyAAAJcoAAMbLAABnzQAACM8AAJfQAAA40gAA2dMAAHnVAAAJ1wAAqtgAAEvaAADr2wAAjN0AABzfAAC94AAAXeIAAO3jAACO5QAAL+cAAM/oAABg6gAAAOwAAKHtAABB7wAA0fAAAHLyAAAT9AAAs/UAAEP3AADk+AAAhfoAACX8AAC1/QAAVv8AAPcAAQCXAgEAJwQBAMgFAQBpBwEACQkBAJkKAQA6DAEA2w0BAHsPAQALEQEArBIBAE0UAQDtFQEAfRcBAB4ZAQC/GgEAXxwBAO8dAQCQHwEAMSEBANEiAQBhJAEAAiYBAKMnAQBDKQEA0yoBAHQsAQAVLgEAtS8BAEUxAQDmMgEAhzQBACc2AQC3NwEAWDkBAPk6AQCZPAEAKT4BAMo/AQBrQQEAC0MBAJtEAQA8RgEA3UcBAH1JAQANSwEArkwBAE9OAQDwTwEAf1EBACBTAQDBVAEAYVYBAPFXAQCSWQEAM1sBAMNcAQBjXgEABGABAKVhAQBFYwEA1WQBAHZmAQAXaAEAt2kBAEhrAQDobAEAiW4BAClwAQC5cQEAWnMBAPt0AQCbdgEAK3gBAMx5AQBtewEADX0BAJ1+AQA+gAEA34EBAH+DAQAPhQEAsIYBAFGIAQDxiQEAgYsBACKNAQDDjgEAU5ABAPORAQCUkwEANZUBANWWAQBlmAEABpoBAKebAQBHnQEA154BAHigAQAZogEAuaMBAEmlAQDqpgEAi6gBACuqAQC7qwEAXK0BAP2uAQCNsAEALbIBAM6zAQBvtQEAD7cBAJ+4AQBAugEA4bsBAIG9AQARvwEAssABAFPCAQDzwwEAg8UBACTHAQDFyAEAZcoBAPXLAQCWzQEAN88BANjQAQBn0gEACNQBAKnVAQBJ1wEA2dgBAHraAQAb3AEAq90BAEvfAQDs4AEAjeIBAC3kAQC95QEAXucBAP/oAQCf6gEAMOwBANDtAQBx7wEAEfEBAKHyAQBC9AEA4/UBAIP3AQAT+QEAtPoBAFX8AQD1/QEAhf8BACYBAgDHAgIAZwQCAPcFAgCYBwIAOQkCAMkKAgBpDAIACg4CAKsPAgA7EQIA2xICAHwUAgAdFgIAvRcCAE0ZAgDuGgIAjxwCAC8eAgC/HwIAYCECAAEjAgChJAIAMSYCANInAgBzKQIAEysCAKMsAgBELgIA5S8CAIUxAgAVMwIAtjQCAFc2AgDnNwIAhzkCACg7AgDJPAIAWT4CAPk/AgCaQQIAO0MCANtEAgBrRgIADEgCAK1JAgBNSwIA3UwCAH5OAgAfUAIAwFECAE9TAgDwVAIAkVYCADFYAgDBWQIAYlsCAANdAgCjXgIAM2ACANRhAgB1YwIAFWUCAKVmAgBGaAIA52kCAHdrAgAYbQIAuG4CAFlwAgDpcQIAiXMCACp1AgDLdgIAa3gCAPt5AgCcewIAPX0CAN1+AgBtgAIADoICAK+DAgBPhQIA34YCAICIAgAhigIAwYsCAFGNAgDyjgIAk5ACADOSAgDDkwIAZJUCAAWXAgCVmAIANZoCANabAgB3nQIAB58CAKegAgBIogIA6aMCAHmlAgAZpwIAuqgCAFuqAgD7qwIAi60CACyvAgDNsAIAbbICAP2zAgCetQIAP7cCAN+4AgBvugIAELwCALG9AgBRvwIA4cACAILCAgAjxAIAw8UCAFPHAgD0yAIAlcoCACXMAgDFzQIAZs8CAAfRAgCo0gIAN9QCANjVAgB51wIAGdkCAKnaAgBK3AIA690CAIvfAgAb4QIAvOICAF3kAgD95QIAjecCAC7pAgDP6gIAX+wCAADuAgCg7wIAQfECANHyAgBx9AIAEvYCALP3AgBD+QIA4/oCAIT8AgAl/gIAxf8CAFUBAwD2AgMAlwQDADcGAwDHBwMAaAkDAAkLAwCpDAMAOQ4DANoPAwB7EQMAGxMDAKsUAwBMFgMA7RcDAH0ZAwAdGwMAvhwDAF8eAwDvHwMAjyEDADAjAwDRJAMAcSYDAAEoAwCiKQMAQysDAOMsAwBzLgMAFDADALUxAwBVMwMA5TQDAIY2AwAnOAMAxzkDAFc7AwD4PAMAmT4DAClAAwDJQQMAakMDAAtFAwCbRgMAO0gDANxJAwB9SwMADU0DAK1OAwBOUAMA71EDAH9TAwAfVQMAwFYDAGFYAwABWgMAkVsDADJdAwDTXgMAc2ADAANiAwCkYwMARWUDAOVmAwB1aAMAFmoDALdrAwBXbQMA6G4DAIhwAwApcgMAuXMDAFl1AwD6dgMAm3gDACt6AwDLewMAbH0DAA1/AwCdgAMAPYIDAN6DAwB/hQMAD4cDAK+IAwBQigMA8YsDAJGNAwAhjwMAwpADAGOSAwADlAMAk5UDADSXAwDVmAMAdZoDAAWcAwCmnQMAR58DANegAwB3ogMAGKQDALmlAwBJpwMA6agDAIqqAwArrAMAu60DAFuvAwD8sAMAnbIDAD20AwDNtQMAbrcDAA+5AwCvugMAP7wDAOC9AwCBvwMAIcEDALHCAwBSxAMA88UDAJPHAwAjyQMAxMoDAGXMAwD1zQMAlc8DADbRAwDX0gMAZ9QDAAfWAwCo1wMASdkDANnaAwB53AMAGt4DALvfAwBL4QMA6+IDAIzkAwAt5gMAzecDAF3pAwD+6gMAn+wDAD/uAwDQ7wMAcPEDABHzAwCh9AMAQfYDAOL3AwCD+QMAE/sDALP8AwBU/gMA9f8DAIUBBAAlAwQAxgQEAGcGBAD3BwQAlwkEADgLBADZDAQAaQ4EAAkQBACqEQQASxMEAOsUBAB7FgQAHBgEAL0ZBABdGwQA7RwEAI4eBAAvIAQAvyEEAF8jBAAAJQQAoSYEADEoBADRKQQAcisEABMtBACjLgQAQzAEAOQxBACFMwQAFTUEALU2BABWOAQA9zkEAIc7BAAnPQQAyD4EAGlABAAJQgQAmUMEADpFBADbRgQAe0gEAAtKBACsSwQATU0EAN1OBAB9UAQAHlIEAL9TBABPVQQA71YEAJBYBAAxWgQAwVsEAGFdBAACXwQAo2AEADNiBADTYwQAdGUEABVnBAClaAQARWoEAOZrBACHbQQAF28EALhwBABYcgQA+XMEAJl1BAApdwQAyngEAGt6BAALfAQAm30EADx/BADdgAQAbYIEAA2EBACuhQQAT4cEAN+IBAB/igQAIIwEAMGNBABRjwQA8ZAEAJKSBAAzlAQAw5UEAGOXBAAEmQQApZoEADWcBADVnQQAdp8EABehBAC3ogQAR6QEAOilBACJpwQAGakEALmqBABarAQA+60EAIuvBAArsQQAzLIEAG20BAD9tQQAnbcEAD65BADfugQAb7wEAA++BACwvwQAUcEEAOHCBACBxAQAIsYEAMPHBABTyQQA88oEAJTMBAA1zgQA1c8EAGXRBAAG0wQAp9QEADfWBADX1wQAeNkEABnbBACp3AQASd4EAOrfBACL4QQAG+MEALvkBABc5gQA/ecEAI3pBAAt6wQAzuwEAG/uBAD/7wQAoPEEAEDzBADh9AQAcfYEABH4BACy+QQAU/sEAOP8BACD/gQAJAAFAMUBBQBlAwUA9QQFAJYGBQA3CAUAxwkFAGcLBQAIDQUAqQ4FADkQBQDZEQUAehMFABsVBQCrFgUASxgFAOwZBQCNGwUAHR0FAL0eBQBeIAUA/yEFAI8jBQAvJQUA0CYFAHEoBQABKgUAoSsFAEItBQDjLgUAczAFABMyBQC0MwUAVTUFAOU2BQCFOAUAJjoFAMc7BQBXPQUA9z4FAJhABQA5QgUAyUMFAGlFBQAKRwUAq0gFADtKBQDbSwUAfE0FAB1PBQCtUAUATVIFAO5TBQCPVQUAH1cFAL9YBQBgWgUAAVwFAJFdBQAxXwUA0mAFAHNiBQADZAUAo2UFAERnBQDlaAUAdWoFABVsBQC2bQUAV28FAOdwBQCIcgUAKHQFAMl1BQBZdwUA+XgFAJp6BQA7fAUAy30FAGt/BQAMgQUArYIFAD2EBQDdhQUAfocFAB+JBQCvigUAT4wFAPCNBQCRjwUAIZEFAMGSBQBilAUAA5YFAJOXBQAzmQUA1JoFAHWcBQAFngUApZ8FAEahBQDnogUAd6QFABemBQC4pwUAWakFAOmqBQCJrAUAKq4FAMuvBQBbsQUA+7IFAJy0BQA9tgUAzbcFAG25BQAOuwUAr7wFAD++BQDfvwUAgMEFACHDBQCxxAUAUcYFAPLHBQCTyQUAI8sFAMPMBQBkzgUABdAFAJXRBQA10wUA1tQFAHfWBQAH2AUAp9kFAEjbBQDp3AUAed4FABngBQC64QUAW+MFAOvkBQCL5gUALOgFAM3pBQBd6wUA/ewFAJ7uBQA/8AUAz/EFAHDzBQAQ9QUAsfYFAEH4BQDh+QUAgvsFACP9BQCz/gUAUwAGAPQBBgCVAwYAJQUGAMUGBgBmCAYABwoGAJcLBgA3DQYA2A4GAHkQBgAJEgYAqRMGAEoVBgDrFgYAexgGABsaBgC8GwYAXR0GAO0eBgCNIAYALiIGAM8jBgBfJQYA/yYGAKAoBgBBKgYA0SsGAHEtBgASLwYAszAGAEMyBgDjMwYAhDUGACU3BgC1OAYAVToGAPY7BgCXPQYAJz8GAMdABgBoQgYACUQGAJlFBgA5RwYA2kgGAGpKBgALTAYAq00GAExPBgDtUAYAfVIGAB1UBgC+VQYAX1cGAO9YBgCPWgYAMFwGANFdBgBhXwYAAWEGAKJiBgBDZAYA02UGAHNnBgAUaQYAtWoGAEVsBgDlbQYAhm8GACdxBgC3cgYAWHQGAPh1BgCIdwYAKXkGAMl6BgBqfAYAC34GAJt/BgA7gQYA3IIGAH2EBgANhgYArYcGAE6JBgDvigYAf4wGAB+OBgDAjwYAYZEGAPGSBgCRlAYAMpYGANOXBgBjmQYAA5sGAKScBgBFngYA1Z8GAHWhBgAWowYApqQGAEemBgDnpwYAiKkGACmrBgC5rAYAWa4GAPqvBgCbsQYAK7MGAMu0BgBstgYADbgGAJ25BgA9uwYA3rwGAH++BgAPwAYAr8EGAFDDBgDxxAYAgcYGACHIBgDCyQYAUssGAPPMBgCTzgYANNAGAMTRBgBl0wYABdUGAKbWBgBH2AYA19kGAHfbBgAY3QYAud4GAEngBgDp4QYAiuMGACvlBgC75gYAW+gGAPzpBgCd6wYALe0GAM3uBgBu8AYA/vEGAJ/zBgBA9QYA4PYGAHD4BgAR+gYAsfsGAFL9BgDz/gYAgwAHACMCBwDEAwcAZQUHAPUGBwCVCAcANgoHANcLBwBnDQcABw8HAKgQBwBJEgcA2RMHAHkVBwAaFwcAuxgHAEsaBwDrGwcAjB0HABwfBwC9IAcAXSIHAP4jBwCOJQcALycHAM8oBwBwKgcAESwHAKEtBwBBLwcA4jAHAIMyBwATNAcAszUHAFQ3BwDkOAcAhToHACU8BwDGPQcAVj8HAPdABwCXQgcAOEQHANlFBwBpRwcACUkHAKpKBwBLTAcA200HAHtPBwAcUQcAvVIHAE1UBwDtVQcAjlcHAC9ZBwC/WgcAX1wHAABeBwChXwcAMWEHANFiBwByZAcAAmYHAKNnBwBDaQcA5GoHAHRsBwAVbgcAtW8HAFZxBwD3cgcAh3QHACh2BwDIdwcAaXkHAPl6BwCZfAcAOn4HANt/BwBrgQcAC4MHAKyEBwBNhgcA3YcHAH2JBwAeiwcArowHAE+OBwDvjwcAkJEHACCTBwDBlAcAYZYHAAKYBwCSmQcAM5sHANOcBwB0ngcAFaAHAKWhBwBFowcA5qQHAIemBwAXqAcAt6kHAFirBwD5rAcAia4HACmwBwDKsQcAWrMHAPu0BwCbtgcAPLgHAMy5BwBtuwcADb0HAK6+BwA+wAcA38EHAH/DBwAgxQcAwcYHAFHIBwDxyQcAkssHADPNBwDDzgcAY9AHAATSBwCl0wcANdUHANXWBwB22AcABtoHAKfbBwBH3QcA6N4HAHjgBwAZ4gcAueMHAFrlBwDq5gcAi+gHACvqBwDM6wcAbe0HAP3uBwCd8AcAPvIHAN/zBwBv9QcAEPcHALD4BwBR+gcA4fsHAIH9BwAi/wcAsgAIAFMCCADzAwgAlAUIACQHCADFCAgAZQoIAAYMCACWDQgANw8IANcQCAB4EggACBQIAKkVCABJFwgA6hgIAIsaCAAbHAgAux0IAFwfCAD9IAgAjSIIAC0kCADOJQgAbycIAP8oCACfKggAQCwIANAtCABxLwgAETEIALIyCABCNAgA4zUIAIM3CAAkOQgAtDoIAFU8CAD1PQgAlj8IADdBCADHQggAZ0QIAAhGCACpRwgAOUkIANlKCAB6TAgACk4IAKtPCABLUQgA7FIIAHxUCAAdVggAvVcIAF5ZCADuWggAj1wIAC9eCADQXwgAcWEIAAFjCAChZAgAQmYIAONnCABzaQgAE2sIALRsCABVbggA5W8IAIVxCAAmcwgAtnQIAFd2CAD4dwgAmHkIACh7CADJfAgAaX4IAAqACACagQgAO4MIANuECAB8hggAHYgIAK2JCABNiwgA7owIAI+OCAAfkAgAv5EIAGCTCAABlQgAkZYIADGYCADSmQgAYpsIAAOdCACjnggARKAIANShCAB1owgAFaUIALamCABGqAgA56kIAIerCAAorQgAuK4IAFmwCAD5sQgAmrMIADu1CADLtggAa7gIAAy6CACcuwgAPb0IAN2+CAB+wAgADsIIAK/DCABPxQgA8MYIAIDICAAhyggAwcsIAGLNCADyzggAk9AIADPSCADU0wgAZNUIAAXXCACl2AgARtoIAOfbCAB33QgAF98IALjgCABI4ggA6eMIAInlCAAq5wgAuugIAFvqCAD76wgAnO0IACzvCADN8AgAbfIIAA70CACe9QgAP/cIAOD4CACA+ggAEPwIALH9CABR/wgA8gAJAJMCCQAjBAkAwwUJAGQHCQAFCQkAlQoJADUMCQDWDQkAZg8JAAcRCQCnEgkASBQJANgVCQB5FwkAGRkJALoaCQBKHAkA6x0JAIsfCQAsIQkAvCIJAF0kCQD9JQkAnicJAC4pCQDPKgkAbywJABAuCQCxLwkAQTEJAOEyCQCCNAkAEjYJALM3CQBTOQkA9DoJAIQ8CQAlPgkAxT8JAGZBCQD2QgkAl0QJADdGCQDYRwkAaEkJAAlLCQCpTAkASk4JANpPCQB7UQkAG1MJALxUCQBdVgkA7VcJAI1ZCQAuWwkAvlwJAF9eCQD/XwkAoGEJADBjCQDRZAkAcWYJABJoCQCiaQkAQ2sJAONsCQCEbgkAJXAJALVxCQBVcwkA9nQJAIZ2CQAneAkAyHkJAGh7CQD4fAkAmX4JADmACQDagQkAaoMJAAuFCQCrhgkATIgJANyJCQB9iwkAHY0JAL6OCQBOkAkA75EJAI+TCQAwlQkA0ZYJAGGYCQABmgkAopsJADKdCQDTngkAc6AJABSiCQCkowkARaUJAOWmCQCGqAkAFqoJALerCQBXrQkA+K4JAIiwCQApsgkAybMJAGq1CQD6tgkAm7gJADu6CQDcuwkAbL0JAA2/CQCtwAkATsIJAO/DCQB/xQkAH8cJAMDICQBQygkA8csJAJHNCQAyzwkAwtAJAGPSCQAD1AkApNUJADTXCQDV2AkAddoJABbcCQCm3QkAR98JAOfgCQCI4gkAGOQJALnlCQBZ5wkA+ugJAIrqCQAr7AkAy+0JAGzvCQD88AkAnfIJAD30CQDe9QkAbvcJAA/5CQCw+gkAUPwJAOD9CQCB/wkAIQEKAMICCgBSBAoA8wUKAJMHCgA0CQoAxAoKAGUMCgAFDgoApg8KADYRCgDXEgoAdxQKABgWCgC5FwoASRkKAOkaCgCKHAoAGh4KALsfCgBbIQoA/CIKAIwkCgAtJgoAzScKAG4pCgD+KgoAnywKAD8uCgDgLwoAcDEKABEzCgCxNAoAUjYKAOI3CgCDOQoAIzsKAMQ8CgBUPgoA9T8KAJVBCgA2QwoAxkQKAGdGCgAHSAoAqEkKADhLCgDZTAoAeU4KABpQCgCqUQoAS1MKAOtUCgCMVgoAHFgKAL1ZCgBdWwoA/lwKAI5eCgAvYAoAz2EKAHBjCgAAZQoAoWYKAEFoCgDiaQoAcmsKABNtCgCzbgoAVHAKAORxCgCFcwoAJXUKAMZ2CgBWeAoA93kKAJh7CgA4fQoAyH4KAGmACgAJggoAqoMKADqFCgDbhgoAe4gKAByKCgCsiwoATY0KAO2OCgCOkAoAHpIKAL+TCgBflQoAAJcKAJCYCgAxmgoA0ZsKAHKdCgACnwoAo6AKAEOiCgDkowoAdKUKABWnCgC1qAoAVqoKAOarCgCHrQoAJ68KAMiwCgBYsgoA+bMKAJm1CgA6twoAyrgKAGu6CgALvAoArL0KADy/CgDdwAoAfcIKAB7ECgCuxQoAT8cKAO/ICgCQygoAIMwKAMHNCgBhzwoA8dAKAJLSCgAz1AoA09UKAHTXCgAE2QoApdoKAEXcCgDm3QoAdt8KABfhCgC34goAWOQKAOjlCgCJ5woAKekKAMrqCgBa7AoA++0KAJvvCgAr8QoAzPIKAG30CgAN9goArvcKAD75CgDf+goAgPwKACD+CgCw/woAUQELAPECCwCSBAsAMwYLANMHCwB0CQsABAsLAKUMCwBFDgsA5g8LAHYRCwAXEwsAtxQLAFgWCwDoFwsAiRkLACkbCwC5HAsAWh4LAPsfCwCbIQsAPCMLAMwkCwBtJgsADSgLAK4pCwA+KwsA3ywLAH8uCwAgMAsAsDELAFEzCwDxNAsAkjYLACI4CwDDOQsAYzsLAAQ9CwCUPgsANUALANVBCwB2QwsABkULAKdGCwBHSAsA10kLAHhLCwAZTQsAuU4LAFpQCwDqUQsAi1MLACtVCwDMVgsAXFgLAP1ZCwCdWwsAPl0LAM5eCwBvYAsAEGILALBjCwBAZQsA4WYLAIFoCwAiagsAsmsLAFNtCwDzbgsAg3ALACRyCwDFcwsAZXULAPV2CwCWeAsAN3oLANd7CwBofQsACH8LAKmACwBJggsA6oMLAHqFCwAbhwsAu4gLAFyKCwDsiwsAjY0LAC2PCwDOkAsAXpILAP+TCwCflQsAQJcLANCYCwBxmgsAEZwLALKdCwBCnwsA46ALAIOiCwATpAsAtKULAFWnCwD1qAsAlqoLACasCwDHrQsAZ68LAAixCwCYsgsAObQLANm1CwB6twsACrkLAKu6CwBLvAsA7L0LAHy/CwAdwQsAvcILAF7ECwDuxQsAj8cLAC/JCwDQygsAYMwLAAHOCwChzwsAMdELANLSCwBz1AsAE9YLAKPXCwBE2QsA5doLAIXcCwAm3gsAtt8LAFfhCwD44gsAmOQLACjmCwDJ5wsAaekLAArrCwCa7AsAO+4LANvvCwB88QsADPMLAK30CwBN9gsA3fcLAH75CwAf+wsAv/wLAFD+CwDw/wsAkQEMADEDDADSBAwAYgYMAAMIDACjCQwARAsMANQMDAB1DgwAFRAMALYRDABGEwwA5xQMAIcWDAAoGAwAuBkMAFkbDAD5HAwAmh4MACogDADLIQwAayMMAAwlDACcJgwAPSgMAN0pDABtKwwADi0MAK8uDABPMAwA3zEMAIAzDAAhNQwAwTYMAFE4DADyOQwAkzsMADM9DADUPgwAZEAMAAVCDAClQwwARkUMANZGDAB3SAwAF0oMALhLDABITQwA6U4MAIlQDAAqUgwAulMMAFtVDAD7VgwAnFgMACxaDADNWwwAbV0MAP1eDACeYAwAP2IMAOBjDABvZQwAEGcMALFoDABRagwA4WsMAIJtDAAjbwwAw3AMAFNyDAD0cwwAlXUMADV3DADWeAwAZnoMAAd8DACnfQwASH8MANiADAB5ggwAGYQMALqFDABKhwwA64gMAIuKDAAbjAwAvI0MAF2PDAD9kAwAjZIMAC6UDADPlQwAb5cMAP+YDACgmgwAQZwMAOGdDACCnwwAEqEMALOiDABTpAwA9KUMAISnDAAlqQwAxaoMAGasDAD2rQwAl68MADexDADYsgwAaLQMAAm2DACptwwAObkMANq6DAB7vAwAG74MAKu/DABMwQwA7cIMAI3EDAAuxgwAvscMAF/JDAD/ygwAoMwMADDODADRzwwAcdEMABLTDACi1AwAQ9YMAOPXDACE2QwAFNsMALXcDABV3gwA5d8MAIbhDAAn4wwAyOQMAFfmDAD45wwAmekMADnrDADa7AwAau4MAAvwDACr8QwATPMMANz0DAB99gwAHfgMAL75DABO+wwA7/wMAI/+DAAwAA0AwAENAGEDDQABBQ0AkQYNADIIDQDTCQ0AcwsNAAMNDQCkDg0ARRANAOURDQB1Ew0AFhUNALcWDQBXGA0A5xkNAIgbDQApHQ0AyR4NAGogDQD6IQ0AmyMNADslDQDcJg0AbCgNAA0qDQCtKw0ATi0NAN4uDQB/MA0AHzINAMAzDQBQNQ0A8TYNAJE4DQAyOg0AwjsNAGM9DQADPw0Ak0ANADRCDQDVQw0AdUUNAAVHDQCmSA0AR0oNAOdLDQB3TQ0AGE8NALlQDQBZUg0A6VMNAIpVDQArVw0Ay1gNAFtaDQD8Ww0AnV0NAD1fDQDeYA0AbmINAA9kDQCwZQ0AUGcNAOBoDQCBag0AIWwNAMJtDQBSbw0A83ANAJNyDQAjdA0AxHUNAGV3DQAFeQ0AlXoNADZ8DQDXfQ0Ad38NAAiBDQCogg0ASYQNAOmFDQCKhw0AGokNALuKDQBbjA0A/I0NAIyPDQAtkQ0AzZINAG6UDQD+lQ0An5cNAD+ZDQDgmg0AcJwNABGeDQCxnw0AQaENAOKiDQCDpA0AI6YNALOnDQBUqQ0A9aoNAJWsDQAlrg0Axq8NAGexDQAHsw0Al7QNADi2DQDZtw0AebkNAAm7DQCqvA0AS74NAOu/DQB7wQ0AHMMNAL3EDQBdxg0A7ccNAI7JDQAvyw0Az8wNAHDODQAA0A0AodENAEHTDQDi1A0ActYNABPYDQCz2Q0AVNsNAOTcDQCF3g0AJeANALXhDQBW4w0A9+QNAJjmDQAn6A0AyOkNAGnrDQAJ7Q0Ame4NADrwDQDb8Q0Ae/MNAAv1DQCs9g0ATfgNAO35DQB9+w0AHv0NAL/+DQBfAA4A8AEOAJADDgAxBQ4A0QYOAHIIDgACCg4AowsOAEMNDgDkDg4AdBAOABUSDgC1Ew4ARRUOAOYWDgCHGA4AJxoOALcbDgBYHQ4A+R4OAJkgDgApIg4AyiMOAGslDgALJw4AmygOADwqDgDdKw4AfS0OAA0vDgCuMA4ATzIOAO8zDgB/NQ4AIDcOAME4DgBhOg4A8TsOAJI9DgAzPw4A00AOAGNCDgAERA4ApUUOAEVHDgDmSA4AdkoOABdMDgC3TQ4AR08OAOhQDgCJUg4AKVQOALlVDgBaVw4A+1gOAJtaDgArXA4AzF0OAG1fDgANYQ4AnWIOAD5kDgDfZQ4AgGcOAA9pDgCwag4AUWwOAPFtDgCSbw4AInEOAMNyDgBjdA4A83UOAJR3DgA1eQ4A1XoOAGV8DgAGfg4Ap38OAEeBDgDYgg4AeIQOABmGDgC5hw4ASYkOAOqKDgCLjA4AK44OALuPDgBckQ4A/ZIOAJ2UDgAtlg4AzpcOAG+ZDgAPmw4AsJwOAECeDgDhnw4AgaEOABGjDgCypA4AU6YOAPOnDgCDqQ4AJKsOAMWsDgBlrg4A9a8OAJaxDgA3sw4A17QOAHi2DgAIuA4AqbkOAEm7DgDZvA4Aer4OABvADgC7wQ4AS8MOAOzEDgCNxg4ALcgOAL3JDgBeyw4A/8wOAJ/ODgAv0A4A0NEOAHHTDgAR1Q4AodYOAELYDgDj2Q4Ag9sOABPdDgC03g4AVeAOAPXhDgCF4w4AJuUOAMfmDgBo6A4ACOoOAJjrDgA57Q4A2e4OAGnwDgAK8g4Aq/MOAEv1DgDb9g4AfPgOAB36DgC9+w4ATf0OAO7+DgCPAA8ALwIPAMADDwBgBQ8AAQcPAKEIDwAxCg8A0gsPAHMNDwATDw8AoxAPAEQSDwDlEw8AhRUPACYXDwC2GA8AVxoPAPcbDwCHHQ8AKB8PAMkgDwBpIg8A+SMPAJolDwA7Jw8A2ygPAGsqDwAMLA8ArS0PAE0vDwDdMA8AfjIPAB80DwC/NQ8ATzcPAPA4DwCROg8AMTwPAME9DwBiPw8AA0EPAKNCDwAzRA8A1EUPAHVHDwAVSQ8ApUoPAEZMDwDnTQ8Ah08PABdRDwC4Ug8AWVQPAPlVDwCJVw8AKlkPAMtaDwBrXA8A+10PAJxfDwA9YQ8A3WIPAG1kDwAOZg8Ar2cPAFBpDwDfag8AgGwPACFuDwDBbw8AUXEPAPJyDwCTdA8AM3YPAMN3DwBkeQ8ABXsPAKV8DwA1fg8A1n8PAHeBDwAXgw8AqIQPAEiGDwDphw8AiYkPABmLDwC6jA8AW44PAPuPDwCLkQ8ALJMPAM2UDwBtlg8A/ZcPAJ6ZDwA/mw8A35wPAG+eDwAQoA8AsaEPAFGjDwDhpA8AgqYPACOoDwDDqQ8AU6sPAPSsDwCVrg8ANbAPAMWxDwBmsw8AB7UPAKe2DwA3uA8A2LkPAHm7DwAZvQ8Aqb4PAErADwDrwQ8Ai8MPABvFDwC8xg8AXcgPAP3JDwCNyw8ALs0PAM/ODwBv0A8A/9EPAKDTDwBB1Q8A4dYPAHHYDwAS2g8As9sPAFPdDwDj3g8AhOAPACXiDwDF4w8AVeUPAPbmDwCX6A8AOOoPAMfrDwBo7Q8ACe8PAKnwDwA58g8A2vMPAHv1DwAb9w8Aq/gPAEz6DwDt+w8Ajf0PAB3/DwC+ABAAXwIQAP8DEACQBRAAMAcQANEIEABxChAAAQwQAKINEABDDxAA4xAQAHMSEAAUFBAAtRUQAFUXEADlGBAAhhoQACccEADHHRAAVx8QAPggEACZIhAAOSQQAMklEABqJxAACykQAKsqEAA7LBAA3C0QAH0vEAAdMRAArTIQAE40EADvNRAAfzcQAB85EADAOhAAYTwQAAE+EACRPxAAMkEQANNCEABzRBAAA0YQAKRHEABFSRAA5UoQAHVMEAAWThAAt08QAFdREADnUhAAiFQQAClWEADJVxAAWVkQAPpaEACbXBAAO14QAMtfEABsYRAADWMQAK1kEAA9ZhAA3mcQAH9pEAAPaxAAr2wQAFBuEADxbxAAgXEQACFzEADCdBAAY3YQAAN4EACTeRAANHsQANV8EAB1fhAABYAQAKaBEABHgxAA54QQAHiGEAAYiBAAuYkQAFmLEADpjBAAio4QACuQEADLkRAAW5MQAPyUEACdlhAAPZgQAM2ZEABumxAAD50QAK+eEAA/oBAA4KEQAIGjEAARpRAAsaYQAFKoEADzqRAAg6sQACOtEADErhAAZbAQAAWyEACVsxAANrUQANe2EAB3uBAAB7oQAKi7EABJvRAA6b4QAHnAEAAawhAAu8MQAFvFEADrxhAAjMgQAC3KEADNyxAAXc0QAP7OEACf0BAAL9IQAM/TEABw1RAAEdcQALHYEABB2hAA4tsQAIPdEAAj3xAAs+AQAFTiEAD14xAAleUQACXnEADG6BAAZ+oQAAjsEACX7RAAOO8QANnwEAB58hAACfQQAKr1EABL9xAA2/gQAHv6EAAc/BAAvf0QAE3/EADtABEAjgIRAC8EEQDPBREAYAcRAAAJEQChChEAQQwRANENEQByDxEAExERALMSEQBDFBEA5BURAIUXEQAlGREAtRoRAFYcEQD3HREAlx8RACchEQDIIhEAaSQRAPklEQCZJxEAOikRANsqEQBrLBEACy4RAKwvEQBNMREA7TIRAH00EQAeNhEAvzcRAF85EQDvOhEAkDwRADE+EQDRPxEAYUERAAJDEQCjRBEAQ0YRANNHEQB0SREAFUsRAKVMEQBFThEA5k8RAIdREQAXUxEAt1QRAFhWEQD5VxEAmVkRAClbEQDKXBEAa14RAAtgEQCbYREAPGMRAN1kEQB9ZhEADWgRAK5pEQBPaxEA8GwRAH9uEQAgcBEAwXERAGFzEQDxdBEAknYRADN4EQDDeREAY3sRAAR9EQClfhEANYARANWBEQB2gxEAF4URALeGEQBIiBEA6IkRAImLEQApjREAuY4RAFqQEQD7kREAm5MRACuVEQDMlhEAbZgRAA2aEQCdmxEAPp0RAN+eEQBvoBEAD6IRALCjEQBRpREA4aYRAIGoEQAiqhEAw6sRAFOtEQDzrhEAlLARADWyEQDVsxEAZbURAAa3EQCnuBEAR7oRANe7EQB4vREAGb8RALnAEQBJwhEA6sMRAIvFEQArxxEAu8gRAFzKEQD9yxEAjc0RAC3PEQDO0BEAb9IRAP/TEQCf1REAQNcRAOHYEQCB2hEAEdwRALLdEQBT3xEA8+ARAIPiEQAk5BEAxeURAGXnEQD16BEAluoRADfsEQDY7REAZ+8RAAjxEQCp8hEASfQRANn1EQB69xEAG/kRAKv6EQBL/BEA7P0RAI3/EQAdARIAvQISAF4EEgD/BRIAnwcSADAJEgDQChIAcQwSABEOEgChDxIAQhESAOMSEgCDFBIAExYSALQXEgBVGRIA9RoSAIUcEgAmHhIAxx8SAFchEgD3IhIAmCQSADkmEgDJJxIAaSkSAAorEgCrLBIAOy4SANsvEgB8MRIAHTMSAK00EgBNNhIA7jcSAI85EgAfOxIAvzwSAGA+EgABQBIAkUESADFDEgDSRBIAc0YSAANIEgCjSRIAREsSAOVMEgCFThIAFVASALZREgBXUxIA91QSAIdWEgAoWBIAyVkSAGlbEgD5XBIAml4SADtgEgDLYRIAa2MSAAxlEgCtZhIAPWgSAN1pEgB+axIAH20SAK9uEgBPcBIA8HESAJFzEgAhdRIAwXYSAGJ4EgADehIAk3sSADN9EgDUfhIAdYASABWCEgClgxIARoUSAOeGEgCHiBIAGIoSALiLEgBZjRIA+Y4SAImQEgAqkhIAy5MSAFuVEgD7lhIAnJgSAD2aEgDNmxIAbZ0SAA6fEgCvoBIAP6ISAN+jEgCApRIAIacSALGoEgBRqhIA8qsSAJOtEgAjrxIAw7ASAGSyEgAFtBIApbUSADW3EgDWuBIAd7oSABe8EgCnvRIASL8SAOnAEgCJwhIAGcQSALrFEgBbxxIA68gSAIvKEgAszBIAzc0SAF3PEgD90BIAntISAD/UEgDP1RIAb9cSABDZEgCx2hIAQdwSAOHdEgCC3xIAI+ESALPiEgBT5BIA9OUSAJXnEgA16RIAxeoSAGbsEgAH7hIAqO8SADfxEgDY8hIAefQSAAn2EgCp9xIASvkSAOv6EgB7/BIAG/4SALz/EgBdARMA7QITAI0EEwAuBhMAzwcTAF8JEwAACxMAoAwTAEEOEwDhDxMAcRETABITEwCzFBMAUxYTAOMXEwCEGRMAJRsTALUcEwBVHhMA9h8TAJchEwAnIxMAxyQTAGgmEwAJKBMAmSkTADkrEwDaLBMAey4TAAswEwCrMRMATDMTAO00EwB9NhMAHTgTAL45EwBfOxMA/zwTAI8+EwAwQBMA0UETAHFDEwABRRMAokYTAENIEwDjSRMAc0sTABRNEwC1ThMARVATAOVREwCGUxMAJ1UTALdWEwBXWBMA+FkTAJlbEwApXRMAyV4TAGpgEwALYhMAm2MTADtlEwDcZhMAfWgTAA1qEwCtaxMATm0TAO9uEwB/cBMAH3ITAMBzEwBhdRMAAXcTAJF4EwAyehMA03sTAHN9EwADfxMApIATAEWCEwDVgxMAdYUTABaHEwC3iBMAR4oTAOiLEwCIjRMAKY8TALmQEwBZkhMA+pMTAJuVEwArlxMAy5gTAGyaEwANnBMArZ0TAD2fEwDeoBMAf6ITAA+kEwCvpRMAUKcTAPGoEwCBqhMAIawTAMKtEwBjrxMA87ATAJOyEwA0tBMA1bUTAGW3EwAFuRMAproTAEe8EwDXvRMAd78TABjBEwC5whMAScQTAOnFEwCKxxMAK8kTAMvKEwBbzBMA/M0TAJ3PEwAt0RMAzdITAG7UEwAP1hMAn9cTAD/ZEwDg2hMAgdwTABHeEwCx3xMAUuETAPPiEwCD5BMAI+YTAMTnEwBl6RMA9eoTAJXsEwA27hMA1+8TAGfxEwAH8xMAqPQTAEn2EwDZ9xMAefkTABr7EwC7/BMAS/4TAOv/EwCMARQALQMUAM0EFABdBhQA/gcUAJ8JFAAvCxQA0AwUAHAOFAAREBQAoREUAEETFADiFBQAgxYUABMYFACzGRQAVBsUAPUcFACFHhQAJSAUAMYhFABnIxQA9yQUAJcmFAA4KBQA2SkUAGkrFAAJLRQAqi4UAEswFADbMRQAezMUABw1FAC9NhQATTgUAO05FACOOxQALz0UAL8+FABfQBQAAEIUAKFDFAAxRRQA0UYUAHJIFAATShQAo0sUAENNFADkThQAhVAUABVSFAC1UxQAVlUUAPdWFACHWBQAJ1oUAMhbFABpXRQACV8UAJlgFAA6YhQA22MUAGtlFAALZxQArGgUAE1qFADdaxQAfW0UAB5vFAC/cBQAT3IUAO9zFACQdRQAMXcUAMF4FABhehQAAnwUAKN9FAAzfxQA04AUAHSCFAAVhBQApYUUAEWHFADmiBQAh4oUABeMFAC4jRQAWI8UAPmQFACZkhQAKZQUAMqVFABrlxQA+5gUAJuaFAA8nBQA3Z0UAG2fFAANoRQArqIUAE+kFADfpRQAf6cUACCpFADBqhQAUawUAPGtFACSrxQAM7EUAMOyFABjtBQABLYUAKW3FAA1uRQA1boUAHa8FAAXvhQAp78UAEfBFADowhQAicQUABnGFAC5xxQAWskUAPvKFACLzBQAK84UAMzPFABt0RQA/dIUAJ3UFAA+1hQA39cUAG/ZFAAP2xQAsNwUAFHeFADh3xQAgeEUACLjFADD5BQAU+YUAPPnFACU6RQANesUAMXsFABl7hQABvAUAKfxFAA38xQA1/QUAHj2FAAZ+BQAqfkUAEn7FADq/BQAi/4UABsAFQC7ARUAXAMVAP0EFQCNBhUALQgVAM4JFQBvCxUA/wwVAKAOFQBAEBUA4REVAHETFQARFRUAshYVAFMYFQDjGRUAgxsVACQdFQDFHhUAVSAVAPUhFQCWIxUANyUVAMcmFQBnKBUACCoVAKkrFQA5LRUA2S4VAHowFQAbMhUAqzMVAEs1FQDsNhUAjTgVAB06FQC9OxUAXj0VAP8+FQCPQBUAL0IVANBDFQBxRRUAAUcVAKFIFQBCShUA40sVAHNNFQATTxUAtFAVAFVSFQDlUxUAhVUVACZXFQC2WBUAV1oVAPdbFQCYXRUAKF8VAMlgFQBpYhUACmQVAKtlFQA7ZxUA22gVAHxqFQAdbBUArW0VAE1vFQDucBUAj3IVAB90FQC/dRUAYHcVAAF5FQCRehUAMXwVANJ9FQBzfxUAA4EVAKOCFQBEhBUA5YUVAHWHFQAViRUAtooVAFeMFQDnjRUAiI8VACiRFQDJkhUAWZQVAPmVFQCalxUAKpkVAMuaFQBrnBUADJ4VAJyfFQA9oRUA3aIVAH6kFQAOphUAr6cVAE+pFQDwqhUAkawVACGuFQDBrxUAYrEVAAOzFQCTtBUAM7YVANS3FQB1uRUABbsVAKW8FQBGvhUA578VAHfBFQAXwxUAuMQVAFnGFQDpxxUAickVACrLFQDLzBUAW84VAPvPFQCc0RUALNMVAM3UFQBt1hUADtgVAK/ZFQA/2xUA39wVAIDeFQAh4BUAseEVAFHjFQDy5BUAk+YVACPoFQDD6RUAZOsVAAXtFQCV7hUANfAVANbxFQB38xUAB/UVAKf2FQBI+BUA6fkVAHn7FQAZ/RUAuv4VAEoAFgDrARYAiwMWACwFFgC8BhYAXQgWAP0JFgCeCxYAPw0WAM8OFgBwEBYAEBIWALETFgBBFRYA4RYWAIIYFgAjGhYAsxsWAFMdFgD0HhYAlSAWACUiFgDFIxYAZiUWAAcnFgCXKBYANyoWANgrFgBoLRYACS8WAKkwFgBKMhYA2jMWAHs1FgAbNxYAvDgWAF06FgDtOxYAjT0WAC4/FgDPQBYAX0IWAP9DFgCgRRYAQUcWANFIFgBxShYAEkwWALNNFgBDTxYA41AWAIRSFgAlVBYAtVUWAFVXFgD2WBYAl1oWACdcFgDHXRYAaF8WAAlhFgCZYhYAOWQWANplFgB7ZxYAC2kWAKtqFgBMbBYA7W0WAH1vFgAdcRYAvnIWAF90FgDvdRYAj3cWADB5FgDAehYAYXwWAAF+FgCifxYAMoEWANOCFgBzhBYAFIYWALWHFgBFiRYA5YoWAIaMFgAnjhYAt48WAFiRFgD4khYAmZQWACmWFgDJlxYAapkWAAubFgCbnBYAO54WANyfFgBsoRYADaMWAK2kFgBOphYA3qcWAH+pFgAfqxYAwKwWAFCuFgDxrxYAkbEWADKzFgDTtBYAY7YWAAO4FgCkuRYARbsWANW8FgB1vhYAFsAWALfBFgBHwxYA58QWAIjGFgApyBYAuckWAFnLFgD6zBYAm84WACvQFgDL0RYAbNMWAPzUFgCd1hYAPdgWAN7ZFgBu2xYAD90WAK/eFgBQ4BYA8eEWAIHjFgAh5RYAwuYWAGPoFgDz6RYAk+sWADTtFgDE7hYAZfAWAAXyFgCm8xYANvUWANf2FgB3+BYAGPoWALn7FgBJ/RYA6f4WAIoAFwArAhcAuwMXAFsFFwD8BhcAnQgXAC0KFwDNCxcAbg0XAP4OFwCfEBcAQBIXAOATFwBwFRcAERcXALEYFwBSGhcA4hsXAIMdFwAjHxcAxCAXAGUiFwD1IxcAlSUXADYnFwDXKBcAZyoXAAcsFwCoLRcASS8XANkwFwB5MhcAGjQXAKo1FwBLNxcA6zgXAIw6FwAcPBcAvT0XAF0/FwD+QBcAjkIXAC9EFwDPRRcAcEcXABFJFwChShcAQUwXAOJNFwCDTxcAE1EXALNSFwBUVBcA9VUXAIVXFwAlWRcAxloXAGdcFwD3XRcAl18XADhhFwDIYhcAaWQXAAlmFwCqZxcAOmkXANtqFwB7bBcAHG4XAKxvFwBNcRcA7XIXAI50FwAvdhcAv3cXAF95FwAAexcAkHwXADF+FwDRfxcAcoEXAAKDFwCjhBcAQ4YXAOSHFwB0iRcAFYsXALWMFwBWjhcA5o8XAIeRFwAokxcAyJQXAGmWFwD5lxcAmZkXADqbFwDbnBcAa54XAAugFwCsoRcAPKMXAN2kFwB9phcAHqgXAK6pFwBPqxcA76wXAJCuFwAgsBcAwbEXAGGzFwACtRcAo7YXADO4FwDTuRcAdLsXABW9FwClvhcARcAXAObBFwB2wxcAF8UXALfGFwBYyBcA6MkXAInLFwApzRcAys4XAFrQFwD70RcAm9MXADzVFwDd1hcAbdgXAA3aFwCu2xcAT90XAN/eFwB/4BcAIOIXALDjFwBR5RcA8eYXAJLoFwAi6hcAw+sXAGPtFwAE7xcAlPAXADXyFwDV8xcAdvUXABf3FwCn+BcAR/oXAOj7FwCJ/RcAGf8XALkAGABaAhgA6gMYAIsFGAArBxgAzAgYAFwKGAD9CxgAnQ0YAD4PGADOEBgAbxIYABAUGACwFRgAQBcYAOEYGACBGhgAIhwYAMMdGABTHxgA8yAYAJQiGAAkJBgAxSUYAGUnGAAGKRgAlioYADcsGADXLRgAeC8YAAgxGACpMhgASTQYAOo1GAB6NxgAGzkYALs6GABcPBgA7D0YAI0/GAAtQRgAzkIYAG9EGAD/RRgAn0cYAEBJGADhShgAcUwYABFOGACyTxgAQlEYAONSGACDVBgAJFYYALRXGABVWRgA9VoYAJZcGAAmXhgAx18YAGdhGAAIYxgAmGQYADlmGADZZxgAemkYABtrGACrbBgAS24YAOxvGAB8cRgAHXMYAL10GABedhgA7ncYAI95GAAvexgA0HwYAGB+GAABgBgAoYEYAEKDGADShBgAc4YYABOIGAC0iRgAVYsYAOWMGACFjhgAJpAYALaRGABXkxgA+JQYAJiWGAAomBgAyZkYAGmbGAAKnRgAmp4YADugGADboRgAfKMYAB2lGACtphgATagYAO6pGACPqxgAH60YAL+uGABgsBgA8LEYAJGzGAAxtRgA0rYYAGK4GAADuhgAo7sYAES9GADUvhgAdcAYABXCGAC2wxgARsUYAOfGGACHyBgAKMoYALjLGABZzRgA+c4YAJrQGAAq0hgAy9MYAGvVGAAM1xgAnNgYAD3aGADd2xgAft0YAB/fGACv4BgAT+IYAPDjGACR5RgAIecYAMHoGABi6hgA8usYAJPtGAAz7xgA1PAYAGTyGAAF9BgApfUYAEb3GADW+BgAd/oYABf8GAC4/RgASP8YAOkAGQCJAhkAKgQZALoFGQBbBxkA+wgZAJwKGQAsDBkAzQ0ZAG0PGQAOERkAnhIZAD8UGQDgFRkAgBcZABAZGQCxGhkAURwZAPIdGQCCHxkAIyEZAMMiGQBkJBkA9CUZAJUnGQA1KRkA1ioZAGYsGQAHLhkApy8ZAEgxGQDYMhkAeTQZABk2GQC6NxkASjkZAOs6GQCLPBkALD4ZALw/GQBdQRkA/UIZAJ5EGQAuRhkAz0cZAG9JGQAQSxkAoEwZAEFOGQDhTxkAglEZABJTGQCzVBkAU1YZAPRXGQCEWRkAJVsZAMVcGQBmXhkA9l8ZAJdhGQA3YxkA2GQZAGhmGQAJaBkAqWkZAEprGQDrbBkAe24ZABtwGQC8cRkATHMZAO10GQCNdhkALngZAL55GQBfexkA/3wZAKB+GQAwgBkA0YEZAHGDGQAShRkAooYZAEOIGQDjiRkAhIsZABSNGQC1jhkAVZAZAPaRGQCGkxkAJ5UZAMiWGQBomBkA+JkZAJmbGQA5nRkA2p4ZAGqgGQALohkAq6MZAEylGQDcphkAfagZAB2qGQC+qxkATq0ZAO+uGQCPsBkAMLIZAMCzGQBhtRkAAbcZAKK4GQAyuhkA07sZAHO9GQAUvxkApMAZAEXCGQDlwxkAhsUZABbHGQC3yBkAV8oZAPjLGQCIzRkAKc8ZAMnQGQBq0hkA+tMZAJvVGQA71xkA3NgZAGzaGQAN3BkArd0ZAE7fGQDe4BkAf+IZAB/kGQDA5RkAUOcZAPHoGQCR6hkAMuwZAMLtGQBj7xkAA/EZAKTyGQA09BkA1fUZAHX3GQAW+RkApvoZAEf8GQDn/RkAiP8ZABgBGgC5AhoAWQQaAPoFGgCKBxoAKwkaAMsKGgBsDBoA/A0aAJ0PGgA9ERoA3hIaAG4UGgAPFhoAsBcaAFAZGgDgGhoAgRwaACEeGgDCHxoAUiEaAPMiGgCTJBoANCYaAMQnGgBlKRoABSsaAKYsGgA2LhoA1y8aAHcxGgAYMxoAqDQaAEk2GgDpNxoAijkaABo7GgC7PBoAWz4aAPw/GgCMQRoALUMaAM1EGgBuRhoA/kcaAJ9JGgA/SxoA4EwaAHBOGgARUBoAsVEaAFJTGgDiVBoAg1YaACNYGgDEWRoAVFsaAPVcGgCVXhoANmAaAMZhGgBnYxoAB2UaAKhmGgA4aBoA2WkaAHlrGgAabRoAqm4aAEtwGgDrcRoAjHMaABx1GgC9dhoAXXgaAP55GgCOexoAL30aAM9+GgBwgBoAAIIaAKGDGgBBhRoA4oYaAHKIGgATihoAs4saAFSNGgDkjhoAhZAaACWSGgDGkxoAVpUaAPeWGgCYmBoAJ5oaAMibGgBpnRoACZ8aAKqgGgA6ohoA26MaAHulGgAcpxoArKgaAE2qGgDtqxoAjq0aAB6vGgC/sBoAX7IaAAC0GgCQtRoAMbcaANG4GgByuhoAArwaAKO9GgBDvxoA5MAaAHTCGgAVxBoAtcUaAFbHGgDmyBoAh8oaACfMGgDIzRoAWM8aAPnQGgCZ0hoAOtQaAMrVGgBr1xoAC9kaAKzaGgA83BoA3d0aAH3fGgAe4RoAruIaAE/kGgDv5RoAkOcaACDpGgDB6hoAYewaAALuGgCS7xoAM/EaANPyGgB09BoABPYaAKX3GgBF+RoA1foaAHb8GgAX/hoAt/8aAFgBGwDoAhsAiQQbACkGGwDKBxsAWgkbAPsKGwCbDBsAPA4bAMwPGwBtERsADRMbAK4UGwA+FhsA3xcbAIAZGwAgGxsAsBwbAFEeGwDxHxsAkiEbACIjGwDDJBsAYyYbAAQoGwCUKRsANSsbANUsGwBlLhsABjAbAKcxGwBHMxsA6DQbAHg2GwAZOBsAuTkbAFo7GwDqPBsAiz4bACtAGwDMQRsAXEMbAP1EGwCdRhsAPkgbAM5JGwBvSxsAD00bALBOGwBAUBsA4VEbAIFTGwAiVRsAslYbAFNYGwDzWRsAg1sbACRdGwDFXhsAZWAbAPVhGwCWYxsAN2UbANdmGwB4aBsACGobAKlrGwBJbRsA6m4bAHpwGwAbchsAu3MbAFx1GwDsdhsAjXgbAC16GwDOexsAXn0bAP9+GwCfgBsAQIIbANCDGwBxhRsAEYcbALKIGwBCihsA44sbAIONGwAkjxsAtJAbAFWSGwD1kxsAlpUbACaXGwDHmBsAaJobAAicGwCYnRsAOZ8bANmgGwB6ohsACqQbAKulGwBLpxsA26gbAHyqGwAdrBsAva0bAE2vGwDusBsAj7IbAC+0GwDQtRsAYLcbAAG5GwChuhsAQrwbANK9GwBzvxsAE8EbALTCGwBExBsA5cUbAIXHGwAmyRsAtsobAFfMGwD3zRsAmM8bACjRGwDJ0hsAadQbAPnVGwCa1xsAO9kbANvaGwB83BsADN4bAK3fGwBN4RsA7uIbAH7kGwAf5hsAv+cbAGDpGwDw6hsAkewbADHuGwDS7xsAYvEbAAPzGwCj9BsAM/YbANT3GwB1+RsAFfsbALb8GwBG/hsA5/8bAIcBHAAoAxwAuAQcAFkGHAD5BxwAmgkcACoLHADLDBwAaw4cAAwQHACcERwAPRMcAN0UHABtFhwADhgcAK8ZHABQGxwA3xwcAIAeHAAhIBwAwSEcAFEjHADyJBwAkyYcADMoHADUKRwAZCscAAUtHAClLhwARjAcANYxHAB3MxwAFzUcALg2HABIOBwA6TkcAIk7HAAqPRwAuj4cAFtAHAD7QRwAi0McACxFHADNRhwAbUgcAP1JHACeSxwAP00cAN9OHACAUBwAEFIcALFTHABRVRwA8lYcAIJYHAAjWhwAw1scAGRdHAD0XhwAlWAcADViHADWYxwAZmUcAAdnHACnaBwAN2ocANhrHAB5bRwAGW8cALpwHABKchwA63McAIt1HAAbdxwAvHgcAF16HAD9exwAjX0cAC5/HADPgBwAb4IcABCEHACghRwAQYccAOGIHACCihwAEowcALONHABTjxwA9JAcAISSHAAllBwAxZUcAGaXHAD2mBwAl5ocADicHADHnRwAaJ8cAAmhHACpohwAOaQcANqlHAB7pxwAG6kcAKuqHABMrBwA7a0cAI2vHAAdsRwAvrIcAF+0HAD/tRwAoLccADC5HADRuhwAcbwcABK+HACivxwAQ8EcAOPCHACExBwAFMYcALXHHABVyRwA9socAIbMHAAnzhwAx88cAFfRHAD40hwAmdQcADnWHADJ1xwAatkcAAvbHACr3BwAO94cANzfHAB94RwAHeMcAL7kHABO5hwA7+ccAI/pHAAw6xwAwOwcAGHuHAAB8BwAovEcADLzHADT9BwAc/YcAAP4HACk+RwARfscAOX8HAB1/hwAFgAdALcBHQBXAx0A+AQdAIgGHQApCB0AyQkdAGoLHQD6DB0Amw4dADsQHQDcER0AbBMdAA0VHQCtFh0APRgdAN4ZHQB/Gx0AIB0dAK8eHQBQIB0A8SEdAJEjHQAhJR0AwiYdAGMoHQADKh0AkysdADQtHQDVLh0AdTAdABYyHQCmMx0ARzUdAOc2HQCIOB0AGDodALk7HQBZPR0A+j4dAIpAHQArQh0Ay0MdAFtFHQD8Rh0AnUgdAD1KHQDNSx0Abk0dAA9PHQCvUB0AP1IdAOBTHQCBVR0AIVcdALFYHQBSWh0A81sdAJNdHQA0Xx0AxGAdAGViHQAFZB0ApmUdADZnHQDXaB0Ad2odABhsHQCobR0ASW8dAOlwHQB5ch0AGnQdALt1HQBbdx0A63gdAIx6HQAtfB0AzX0dAF1/HQD+gB0An4IdAD+EHQDPhR0AcIcdABGJHQCxih0AQYwdAOKNHQCDjx0AI5EdALOSHQBUlB0A9ZUdAJWXHQA2mR0AxpodAGecHQAInh0AqJ8dADihHQDZoh0AeaQdAAmmHQCqpx0AS6kdAOuqHQB7rB0AHK4dAL2vHQBdsR0A7bIdAI60HQAvth0Az7cdAHC5HQAAux0AobwdAEG+HQDivx0AcsEdABPDHQCzxB0AQ8YdAOTHHQCFyR0AJcsdALXMHQBWzh0A988dAJfRHQAn0x0AyNQdAGnWHQAJ2B0AmdkdADrbHQDb3B0Ae94dAAvgHQCs4R0ATeMdAO3kHQCO5h0AHugdAL/pHQBf6x0A7+wdAJDuHQAx8B0A0fEdAGHzHQAC9R0Ao/YdAEP4HQDT+R0AdPsdABX9HQC1/h0ARQAeAOYBHgCHAx4AJwUeALcGHgBYCB4A+QkeAJkLHgApDR4Ayg4eAGsQHgALEh4AmxMeADwVHgDdFh4AfRgeAA0aHgCuGx4ATx0eAPAeHgB/IB4AICIeAMEjHgBhJR4A8SYeAJIoHgAzKh4A0yseAHQtHgAELx4ApTAeAEUyHgDmMx4AdjUeABc3HgC3OB4ASDoeAOg7HgCJPR4AKT8eALlAHgBaQh4A+0MeAJtFHgArRx4AzEgeAG1KHgANTB4AnU0eAD5PHgDfUB4Af1IeAA9UHgCwVR4AUVceAPFYHgCSWh4AIlweAMNdHgBjXx4A82AeAJRiHgA1ZB4A1WUeAGVnHgAGaR4Ap2oeAEdsHgDXbR4AeG8eABlxHgC5ch4ASXQeAOp1HgCLdx4AK3keALt6HgBcfB4A/X0eAJ1/HgAtgR4AzoIeAG+EHgAPhh4AsIceAECJHgDhih4AgYweACKOHgCyjx4AU5EeAPOSHgCDlB4AJJYeAMWXHgBlmR4A9ZoeAJacHgA3nh4A2J8eAGehHgAIox4AqaQeAEmmHgDZpx4AeqkeABurHgC7rB4AS64eAOyvHgCNsR4ALbMeAM60HgBeth4A/7ceAJ+5HgAwux4A0LweAHG+HgARwB4AocEeAELDHgDjxB4Ag8YeABPIHgC0yR4AVcseAPXMHgCFzh4AJtAeAMfRHgBn0x4A99QeAJjWHgA52B4A2dkeAGnbHgAK3R4Aq94eAEvgHgDb4R4AfOMeAB3lHgC95h4AXugeAO7pHgCP6x4AL+0eAL/uHgBg8B4AAfIeAKHzHgAx9R4A0vYeAHP4HgAT+h4Ao/seAET9HgDl/h4AhQAfABUCHwC2Ax8AVwUfAPcGHwCHCB8AKAofAMkLHwBpDR8A+Q4fAJoQHwA7Eh8A2xMfAGsVHwAMFx8ArRgfAE0aHwDuGx8Afh0fAB8fHwDAIB8ATyIfAPAjHwCRJR8AMScfAMEoHwBiKh8AAywfAKMtHwAzLx8A1DAfAHUyHwAVNB8ApTUfAEY3HwDnOB8AhzofABg8HwC4PR8AWT8fAPlAHwCJQh8AKkQfAMtFHwBrRx8A+0gfAJxKHwA9TB8A3U0fAG1PHwAOUR8Ar1IfAE9UHwDfVR8AgFcfACFZHwDBWh8AUVwfAPJdHwCTXx8AM2EfAMNiHwBkZB8ABWYfAKVnHwA1aR8A1mofAHdsHwAXbh8Ap28fAEhxHwDpch8AiXQfABl2HwC6dx8AW3kfAPt6HwCLfB8ALH4fAM1/HwBtgR8A/YIfAJ6EHwA/hh8A34cfAG+JHwAQix8AsYwfAFGOHwDhjx8AgpEfACOTHwDDlB8AU5YfAPSXHwCVmR8ANZsfAMWcHwBmnh8AB6AfAKihHwA3ox8A2KQfAHmmHwAZqB8AqakfAEqrHwDrrB8Ai64fABuwHwC8sR8AXbMfAP20HwCNth8ALrgfAM+5HwBfux8AAL0fAKC+HwBBwB8A4cEfAHHDHwASxR8As8YfAFPIHwDjyR8AhMsfACXNHwDFzh8AVdAfAPbRHwCX0x8AN9UfAMfWHwBo2B8ACdofAKnbHwA53R8A2t4fAHvgHwAb4h8Aq+MfAEzlHwDt5h8AjegfAB3qHwC+6x8AX+0fAP/uHwCP8B8AMPIfANHzHwBx9R8AAfcfAKL4HwBD+h8A0/sfAHP9HwAU/x8AtQAgAFUCIADlAyAAhgUgACcHIADHCCAAVwogAPgLIACZDSAAOQ8gAMkQIABqEiAACxQgAKsVIAA7FyAA3BggAH0aIAAdHCAArR0gAE4fIADvICAAkCIgAB8kIADAJSAAYScgAAEpIACRKiAAMiwgANMtIABjLyAAAzEgAKQyIABFNCAA5TUgAHU3IAAWOSAAtzogAFc8IADoPSAAiD8gAClBIADJQiAAWUQgAPpFIACbRyAAO0kgAMtKIABsTCAADU4gAK1PIAA9USAA3lIgAH9UIAAfViAAr1cgAFBZIADxWiAAgVwgACFeIADCXyAAY2EgAPNiIACTZCAANGYgANVnIAB1aSAABWsgAKZsIABHbiAA528gAHdxIAAYcyAAuXQgAFl2IADpdyAAinkgACt7IADLfCAAW34gAPx/IACdgSAAPYMgAM2EIABuhiAAD4ggAK+JIAA/iyAA4IwgAIGOIAAhkCAAsZEgAFKTIADzlCAAg5YgACOYIADEmSAAZZsgAPWcIACVniAANqAgANehIAB4oyAAB6UgAKimIABJqCAA6akgAHmrIAAarSAAu64gAFuwIADrsSAAjLMgAC21IADNtiAAXbggAP65IACfuyAAP70gANC+IABwwCAAEcIgALHDIABBxSAA4sYgAIPIIAAjyiAAs8sgAFTNIAD1ziAAhdAgACXSIADG0yAAZ9UgAPfWIACX2CAAONogANnbIABp3SAACd8gAKrgIABL4iAA6+MgAHvlIAAc5yAAveggAF3qIADt6yAAju0gAC/vIADP8CAAX/IgAAD0IACh9SAAQfcgANH4IABy+iAAE/wgALP9IABD/yAA5AAhAIUCIQAlBCEAtQUhAFYHIQD3CCEAlwohACcMIQDIDSEAaQ8hAPkQIQCZEiEAOhQhANsVIQB7FyEACxkhAKwaIQBNHCEA7R0hAH0fIQAeISEAvyIhAGAkIQDvJSEAkCchADEpIQDRKiEAYSwhAAIuIQCjLyEAQzEhANMyIQB0NCEAFTYhAKU3IQBFOSEA5johAIc8IQAXPiEAuD8hAFhBIQD5QiEAmUQhAClGIQDKRyEAa0khAAtLIQCbTCEAPE4hAN1PIQB9USEADVMhAK5UIQBPViEA71chAH9ZIQAgWyEAwVwhAFFeIQDxXyEAkmEhADNjIQDTZCEAY2YhAARoIQClaSEARWshANVsIQB2biEAF3AhALdxIQBHcyEA6HQhAIl2IQApeCEAuXkhAFp7IQD7fCEAm34hACuAIQDMgSEAbYMhAA2FIQCdhiEAPoghAN+JIQB/iyEAD40hALCOIQBRkCEA4ZEhAIGTIQAilSEAw5YhAFOYIQDzmSEAlJshADWdIQDFniEAZaAhAAaiIQCnoyEASKUhANemIQB4qCEAGaohALmrIQBJrSEA6q4hAIuwIQArsiEAu7MhAFy1IQD9tiEAnbghAC26IQDOuyEAb70hAA+/IQCgwCEAQMIhAOHDIQBxxSEAEcchALLIIQBTyiEA48shAIPNIQAkzyEAxdAhAGXSIQD10yEAltUhADfXIQDX2CEAZ9ohAAjcIQCp3SEASd8hANngIQB64iEAG+QhALvlIQBL5yEA7OghAI3qIQAt7CEAve0hAF7vIQD/8CEAj/IhAC/0IQDQ9SEAcfchAAH5IQCh+iEAQvwhAOP9IQBz/yEAEwEiALQCIgBVBCIA9QUiAIUHIgAmCSIAxwoiAGcMIgD3DSIAmA8iADkRIgDZEiIAaRQiAAoWIgCrFyIASxkiANsaIgB8HCIAHR4iAK0fIgBNISIA7iIiAI8kIgAfJiIAvyciAGApIgABKyIAkSwiADEuIgDSLyIAczEiAAMzIgCjNCIARDYiAOU3IgCFOSIAFTsiALY8IgBXPiIA9z8iAIhBIgAoQyIAyUQiAGlGIgD5RyIAmkkiADtLIgDbTCIAa04iAAxQIgCtUSIATVMiAN1UIgB+ViIAH1giAK9ZIgBPWyIA8FwiAJFeIgAhYCIAwWEiAGJjIgADZSIAk2YiADNoIgDUaSIAdWsiAAVtIgClbiIARnAiAOdxIgCHcyIAF3UiALh2IgBZeCIA+XkiAIl7IgAqfSIAy34iAGuAIgD7gSIAnIMiAD2FIgDNhiIAbYgiAA6KIgCviyIAP40iAN+OIgCAkCIAIZIiALGTIgBRlSIA8pYiAJOYIgAzmiIAw5siAGSdIgAFnyIApaAiADWiIgDWoyIAd6UiAAenIgCnqCIASKoiAOmrIgB5rSIAGa8iALqwIgBbsiIA67MiAIu1IgAstyIAzbgiAF26IgD9uyIAnr0iAD+/IgDPwCIAcMIiABDEIgCxxSIAUcciAOHIIgCCyiIAI8wiALPNIgBTzyIA9NAiAJXSIgAl1CIAxdUiAGbXIgAH2SIAl9oiADfcIgDY3SIAed8iABnhIgCp4iIASuQiAOvlIgCL5yIAG+kiALzqIgBd7CIA/e0iAI3vIgAu8SIAz/IiAF/0IgD/9SIAoPciAEH5IgDR+iIAcfwiABL+IgCz/yIAQwEjAOMCIwCEBCMAJQYjALUHIwBVCSMA9gojAJcMIwA3DiMAxw8jAGgRIwAJEyMAqRQjADkWIwDaFyMAexkjABsbIwCrHCMATB4jAO0fIwB9ISMAHSMjAL4kIwBfJiMA7ycjAI8pIwAwKyMA0SwjAGEuIwABMCMAojEjAEMzIwDTNCMAczYjABQ4IwC1OSMARTsjAOU8IwCGPiMAJ0AjALdBIwBYQyMA+EQjAJlGIwApSCMAyUkjAGpLIwALTSMAm04jADtQIwDcUSMAfVMjAB1VIwCtViMATlgjAO9ZIwCPWyMAH10jAMBeIwBhYCMA8WEjAJFjIwAyZSMA02YjAGNoIwADaiMApGsjAEVtIwDVbiMAdXAjABZyIwC3cyMAR3UjAOd2IwCIeCMAKXojAMl7IwBZfSMA+n4jAJuAIwA7giMAy4MjAGyFIwANhyMAnYgjAD2KIwDeiyMAf40jAA+PIwCvkCMAUJIjAPGTIwCBlSMAIZcjAMKYIwBjmiMAA5wjAJOdIwA0nyMA1aAjAHWiIwAFpCMApqUjAEenIwDXqCMAd6ojABisIwC5rSMASa8jAOmwIwCKsiMAK7QjALu1IwBbtyMA/LgjAJ26IwAtvCMAzb0jAG6/IwAPwSMAn8IjAEDEIwDgxSMAgccjACHJIwCxyiMAUswjAPPNIwCDzyMAI9EjAMTSIwBl1CMA9dUjAJXXIwA22SMA19ojAGfcIwAH3iMAqN8jAEnhIwDZ4iMAeeQjABrmIwC75yMAS+kjAOvqIwCM7CMALe4jAL3vIwBd8SMA/vIjAJ/0IwA/9iMAz/cjAHD5IwAR+yMAofwjAEH+IwDi/yMAgwEkABMDJACzBCQAVAYkAPUHJACFCSQAJQskAMYMJABnDiQA9w8kAJcRJAA4EyQA2RQkAGkWJAAJGCQAqhkkAEsbJADbHCQAex4kABwgJAC9ISQAXSMkAO0kJACOJiQALygkAL8pJABfKyQAAC0kAKEuJAAxMCQA0TEkAHIzJAATNSQAozYkAEM4JADkOSQAhTskABU9JAC1PiQAVkAkAPdBJACHQyQAKEUkAMhGJABpSCQA+UkkAJlLJAA6TSQA204kAGtQJAALUiQArFMkAE1VJADdViQAfVgkAB5aJAC/WyQAT10kAO9eJACQYCQAMWIkAMFjJABhZSQAAmckAKNoJAAzaiQA02skAHRtJAAVbyQApXAkAEVyJADmcyQAh3UkABd3JAC3eCQAWHokAPl7JACJfSQAKX8kAMqAJABrgiQA+4MkAJuFJAA8hyQA3YgkAG2KJAANjCQAro0kAE+PJADfkCQAf5IkACCUJADBlSQAUZckAPGYJACSmiQAM5wkAMOdJABjnyQABKEkAKWiJAA1pCQA1aUkAHanJAAXqSQAp6okAEesJADorSQAia8kABmxJAC5siQAWrQkAPu1JACLtyQAK7kkAMy6JABtvCQA/b0kAJ2/JAA+wSQA38IkAG/EJAAQxiQAsMckAFHJJADhyiQAgcwkACLOJADDzyQAU9EkAPPSJACU1CQANdYkAMXXJABl2SQABtskAKfcJAA33iQA198kAHjhJAAZ4yQAqeQkAEnmJADq5yQAi+kkABvrJAC77CQAXO4kAP3vJACN8SQALfMkAM70JABv9iQA//ckAJ/5JABA+yQA4fwkAHH+JAARACUAsgElAFMDJQDjBCUAgwYlACQIJQDFCSUAVQslAPUMJQCWDiUANxAlAMcRJQBnEyUACBUlAKkWJQA5GCUA2RklAHobJQAbHSUAqx4lAEsgJQDsISUAjSMlAB0lJQC9JiUAXiglAP8pJQCPKyUALy0lANAuJQBxMCUAATIlAKEzJQBCNSUA4zYlAHM4JQATOiUAtDslAFU9JQDlPiUAhUAlACZCJQDHQyUAV0UlAPhGJQCYSCUAOUolAMlLJQBpTSUACk8lAKtQJQA7UiUA21MlAHxVJQAdVyUArVglAE1aJQDuWyUAj10lAB9fJQC/YCUAYGIlAAFkJQCRZSUAMWclANJoJQBzaiUAA2wlAKNtJQBEbyUA5XAlAHVyJQAVdCUAtnUlAFd3JQDneCUAh3olACh8JQDJfSUAWX8lAPmAJQCagiUAO4QlAMuFJQBrhyUADIklAK2KJQA9jCUA3Y0lAH6PJQAfkSUAr5IlAE+UJQDwlSUAkZclACGZJQDBmiUAYpwlAAOeJQCTnyUAM6ElANSiJQB1pCUABaYlAKWnJQBGqSUA56olAHesJQAXriUAuK8lAFmxJQDpsiUAibQlACq2JQDLtyUAW7klAPu6JQCcvCUAPb4lAM2/JQBtwSUADsMlAK/EJQA/xiUA4MclAIDJJQAhyyUAscwlAFHOJQDyzyUAk9ElACPTJQDD1CUAZNYlAAXYJQCV2SUANdslANbcJQB33iUAB+AlAKfhJQBI4yUA6eQlAHnmJQAZ6CUAuuklAErrJQDr7CUAi+4lACzwJQDN8SUAXfMlAP30JQCe9iUAP/glAM/5JQBv+yUAEP0lALH+JQBBACYA4QEmAIIDJgAjBSYAswYmAFMIJgD0CSYAlQsmACUNJgDFDiYAZhAmAAcSJgCXEyYANxUmANgWJgB5GCYACRomAKkbJgBKHSYA2h4mAHsgJgAbIiYAvCMmAF0lJgDtJiYAjSgmAC4qJgDPKyYAXy0mAP8uJgCgMCYAQTImANEzJgBxNSYAEjcmALM4JgBDOiYA4zsmAIQ9JgAUPyYAtUAmAFVCJgD2QyYAl0UmACdHJgDISCYAaEomAAlMJgCZTSYAOU8mANpQJgB7UiYAC1QmAKtVJgBMVyYA7VgmAH1aJgAdXCYAvl0mAE5fJgDvYCYAj2ImADBkJgDAZSYAYWcmAAFpJgCiaiYAQ2wmANNtJgBzbyYAFHEmALVyJgBFdCYA5XUmAIZ3JgAneSYAt3omAFd8JgD4fSYAmX8mACmBJgDJgiYAaoQmAAuGJgCbhyYAO4kmANyKJgBsjCYADY4mAK2PJgBOkSYA3pImAH+UJgAfliYAwJcmAFCZJgDxmiYAkZwmADKeJgDTnyYAY6EmAAOjJgCkpCYARaYmANWnJgB1qSYAFqsmALesJgBHriYA568mAIixJgApsyYAubQmAFm2JgD6tyYAm7kmACu7JgDLvCYAbL4mAA3AJgCdwSYAPcMmAN7EJgBuxiYAD8gmALDJJgBQyyYA4MwmAIHOJgAh0CYAwtEmAGPTJgDz1CYAk9YmADTYJgDV2SYAZdsmAAXdJgCm3iYAR+AmANfhJgB34yYAGOUmAKjmJgBJ6CYA6ekmAIrrJgAr7SYAu+4mAFvwJgD88SYAnfMmAC31JgDN9iYAbvgmAA/6JgCf+yYAP/0mAOD+JgCBACcAEQInALEDJwBSBScA8wYnAIMIJwAjCicAxAsnAFQNJwD1DicAlRAnADYSJwDGEycAZxUnAAcXJwCoGCcASRonANkbJwB5HScAGh8nALsgJwBLIicA6yMnAIwlJwAtJycAvSgnAF0qJwD+KycAny0nAC8vJwDPMCcAcDInABE0JwChNScAQTcnAOI4JwByOicAEzwnALM9JwBUPycA5EAnAIVCJwAlRCcAxkUnAFZHJwD3SCcAmEonADhMJwDZTScAaU8nAAlRJwCqUicAS1QnANtVJwB7VycAHFknAL1aJwBNXCcA7V0nAI5fJwAvYScAv2InAF9kJwAAZicAoWcnADFpJwDRaicAcmwnABNuJwCjbycAQ3EnAORyJwB0dCcAFXYnALV3JwBWeScA5nonAId8JwAnficAyH8nAFiBJwD5gicAmYQnADqGJwDbhycAa4knAAuLJwCsjCcATY4nAN2PJwB9kScAHpMnAL+UJwBPlicA75cnAJCZJwAxmycAwZwnAGGeJwACoCcAo6EnADOjJwDTpCcAdKYnAASoJwClqScARasnAOasJwB2ricAF7AnALexJwBYsycA6LQnAIm2JwApuCcAyrknAFq7JwD7vCcAm74nADzAJwDdwScAbcMnAA3FJwCuxicAT8gnAN/JJwCAyycAIM0nAMHOJwBR0CcA8dEnAJLTJwAi1ScAw9YnAGPYJwAE2icAlNsnADXdJwDV3icAduAnABfiJwCn4ycAR+UnAOjmJwCJ6CcAGeonALnrJwBa7ScA++4nAIvwJwAr8icAzPMnAFz1JwD99icAnfgnAD76JwDO+ycAb/0nAA//JwCwACgAUQIoAOEDKACBBSgAIgcoALIIKABTCigA8wsoAJQNKAAkDygAxRAoAGUSKAAGFCgAlhUoADcXKADXGCgAeBooAAgcKACpHSgASR8oAOogKACLIigAGyQoALslKABcJygA/SgoAI0qKAAtLCgAzi0oAF4vKAD/MCgAnzIoAEA0KADQNSgAcTcoABE5KACyOigAQjwoAOM9KACDPygAJEEoALRCKABVRCgA9UUoAJZHKAAmSSgAx0ooAGhMKAAITigAmE8oADlRKADZUigAelQoABtWKACrVygAS1koAOxaKACNXCgAHV4oAL1fKABeYSgA7mIoAI9kKAAvZigA0GcoAGBpKAABaygAoWwoAEJuKADSbygAc3EoABNzKAC0dCgARHYoAOV3KACFeSgAJnsoAMd8KABXfigA938oAJiBKAA5gygAyYQoAGmGKAAKiCgAmokoADuLKADbjCgAfI4oAAyQKACtkSgATZMoAO6UKAB+ligAH5goAL+ZKABgmygA8JwoAJGeKAAxoCgA0qEoAGKjKAADpSgAo6YoAESoKADlqSgAdasoABWtKAC2rigAV7AoAOexKACHsygAKLUoALi2KABZuCgA+bkoAJq7KAAqvSgAy74oAGvAKAAMwigAnMMoAD3FKADdxigAfsgoAA7KKACvyygAUM0oAPDOKACR0CgAIdIoAMHTKABi1SgA8tYoAJPYKAAz2igA1NsoAGTdKAAF3ygApeAoAEbiKADW4ygAd+UoABfnKAC46CgASOooAOnrKACJ7SgAKu8oALrwKABb8igA+/MoAJz1KAA99ygAzfgoAG36KAAO/CgAr/0oAD//KADfACkAgAIpABAEKQCxBSkAUQcpAPIIKQCCCikAIwwpAMMNKQBkDykA9BApAJUSKQA1FCkA1hUpAGYXKQAHGSkApxopAEgcKQDpHSkAeR8pABkhKQC6IikASiQpAOslKQCLJykALCkpALwqKQBdLCkA/S0pAJ4vKQAuMSkAzzIpAG80KQAQNikAoDcpAEE5KQDhOikAgjwpABI+KQCzPykAU0EpAPRCKQCERCkAJUYpAMVHKQBmSSkAB0spAJdMKQA4TikA2E8pAGhRKQAJUykAqVQpAEpWKQDaVykAe1kpABtbKQC8XCkATF4pAO1fKQCNYSkALmMpAL5kKQBfZikA/2cpAKBpKQAwaykA0WwpAHFuKQAScCkAonEpAENzKQDjdCkAhHYpABR4KQC1eSkAVXspAPZ8KQCXfikAJ4ApAMeBKQBogykA+IQpAJmGKQA5iCkA2okpAGqLKQALjSkAq44pAEyQKQDckSkAfZMpAB2VKQC+likATpgpAO+ZKQCPmykAMJ0pAMCeKQBhoCkAAaIpAKKjKQAypSkA06YpAHOoKQAUqikAtaspAEWtKQDlrikAhrApABayKQC3sykAV7UpAPi2KQCIuCkAKbopAMm7KQBqvSkA+r4pAJvAKQA7wikA3MMpAGzFKQANxykArcgpAE7KKQDeyykAf80pACDPKQDA0CkAUNIpAPHTKQCR1SkAMtcpANPYKQBj2ikAA9wpAKTdKQA03ykA1eApAHXiKQAW5CkApuUpAEfnKQDn6CkAiOopABjsKQC57SkAWe8pAPrwKQCK8ikAK/QpAMv1KQBs9ykA/PgpAJ36KQA9/CkA3v0pAG7/KQAPASoArwIqAFAEKgDgBSoAgQcqACEJKgDCCioAUgwqAPMNKgCTDyoANBEqAMQSKgBlFCoABRYqAKYXKgA2GSoA1xoqAHccKgAYHioAqB8qAEkhKgDpIioAiiQqABomKgC7JyoAWykqAPwqKgCMLCoALS4qAM0vKgBuMSoA/jIqAJ80KgA/NioA4DcqAHA5KgAROyoAsTwqAFI+KgDiPyoAg0EqACNDKgDERCoAVEYqAPVHKgCVSSoANksqAMZMKgBnTioACFAqAKhRKgA4UyoA2VQqAHlWKgAaWCoAqlkqAEtbKgDrXCoAjF4qABxgKgC9YSoAXWMqAP5kKgCOZioAL2gqAM9pKgBwayoAAG0qAKFuKgBBcCoA4nEqAHJzKgATdSoAs3YqAFR4KgDkeSoAhXsqACV9KgDGfioAVoAqAPeBKgCXgyoAOIUqAMiGKgBpiCoACYoqAKqLKgA6jSoA244qAHuQKgAckioArJMqAE2VKgDtlioAjpgqAB6aKgC/myoAX50qAACfKgCQoCoAMaIqANGjKgBypSoAAqcqAKOoKgBDqioA5KsqAHStKgAVryoAtbAqAFayKgDmsyoAh7UqACe3KgDIuCoAWLoqAPm7KgCZvSoAOr8qAMrAKgBrwioAC8QqAKzFKgA8xyoA3cgqAH3KKgAezCoArs0qAE/PKgDw0CoAkNIqACDUKgDB1SoAYdcqAALZKgCS2ioAM9wqANPdKgBj3yoABOEqAKXiKgBF5CoA5uUqAHbnKgAX6SoAt+oqAFjsKgDo7SoAie8qACnxKgDK8ioAWvQqAPv1KgCb9yoAPPkqAMz6KgBt/CoADf4qAK7/KgA+ASsA3wIrAH8EKwAgBisAsAcrAFEJKwDxCisAkgwrACIOKwDDDysAYxErAAQTKwCUFCsANRYrANUXKwB2GSsABhsrAKccKwBHHisA6B8rAHghKwAZIysAuSQrAFomKwDqJysAiykrACsrKwDMLCsAXC4rAP0vKwCdMSsAPjMrAM40KwBvNisADzgrAJ85KwBAOysA4TwrAIE+KwAiQCsAskErAFNDKwDzRCsAlEYrACRIKwDFSSsAZUsrAAZNKwCWTisAN1ArANhRKwB4UysACFUrAKlWKwBJWCsA6lkrAHpbKwAbXSsAu14rAFxgKwDsYSsAjWMrAC1lKwDOZisAXmgrAP9pKwCfaysAQG0rANBuKwBxcCsAEXIrAKFzKwBCdSsA43YrAIN4KwAkeisAtHsrAFV9KwD1fisAloArACaCKwDHgysAZ4UrAAiHKwCYiCsAOYorANmLKwB6jSsACo8rAKuQKwBLkisA7JMrAHyVKwAdlysAvZgrAF6aKwDumysAj50rAC+fKwC/oCsAYKIrAAGkKwChpSsAQqcrANKoKwBzqisAE6wrALStKwBErysA5bArAIWyKwAmtCsAtrUrAFe3KwD3uCsAmLorACi8KwDJvSsAab8rAArBKwCawisAO8QrANvFKwB8xysADMkrAK3KKwBNzCsA7s0rAH7PKwAf0SsAwNIrAE/UKwDw1SsAkdcrADHZKwDS2isAYtwrAAPeKwCj3ysAROErANTiKwB15CsAFeYrALbnKwBG6SsA5+orAIfsKwAo7isAuO8rAFnxKwD58isAifQrACr2KwDL9ysAa/krAPv6KwCc/CsAPf4rAN3/KwB+ASwADgMsAK8ELABPBiwA8AcsAIAJLAAhCywAwQwsAGIOLADyDywAkxEsADMTLADUFCwAZBYsAAUYLAClGSwARhssANYcLAB3HiwAFyAsAKchLABIIywA6SQsAIkmLAAqKCwAuiksAFsrLAD7LCwAnC4sACwwLADNMSwAbTMsAA41LACeNiwAPzgsAN85LACAOywAED0sALE+LABRQCwA8kEsAIJDLAAjRSwAw0YsAFNILAD0SSwAlUssADVNLADFTiwAZlAsAAdSLACoUywASFUsANhWLAB5WCwAGVosALpbLABKXSwA614sAItgLAAsYiwAvGMsAF1lLAD9ZiwAjWgsAC5qLADPaywAb20sAABvLACgcCwAQXIsAOFzLACCdSwAEncsALN4LABTeiwA9HssAIR9LAAlfywAxYAsAGaCLAD2gywAl4UsADeHLADYiCwAaIosAAmMLACpjSwASo8sANqQLAB7kiwAG5QsAKuVLABMlywA7ZgsAI2aLAAdnCwAvp0sAF+fLAD/oCwAj6IsADCkLADRpSwAcacsABKpLACiqiwAQ6wsAOOtLACErywAFLEsALWyLABVtCwA9rUsAIa3LAAnuSwAx7osAGi8LAD4vSwAmb8sADnBLADawiwAasQsAAvGLACrxywAO8ksANzKLAB9zCwAHc4sAK3PLABO0SwA79IsAJDULAAf1iwAwNcsAGHZLAAB2ywAkdwsADLeLADT3ywAc+EsABTjLACk5CwAReYsAOXnLACG6SwAFussALfsLABX7iwA6O8sAIjxLAAp8ywAyfQsAFn2LAD69ywAm/ksADv7LADL/CwAbP4sAA0ALQCtAS0APQMtAN4ELQB/Bi0AHwgtAK8JLQBQCy0A8QwtAJEOLQAyEC0AwhEtAGMTLQADFS0ApBYtADQYLQDVGS0AdRstABYdLQCmHi0ARyAtAOchLQCIIy0AGCUtALkmLQBZKC0A+iktAIorLQArLS0Ayy4tAFswLQD8MS0AnTMtAD01LQDNNi0AbjgtAA86LQCvOy0APz0tAOA+LQCBQC0AIUItALFDLQBSRS0A80YtAJNILQAjSi0AxEstAGVNLQAFTy0AplAtADZSLQDXUy0AeFUtABhXLQCoWC0ASVotAOlbLQCKXS0AGl8tALtgLQBbYi0A/GMtAIxlLQAtZy0AzWgtAG5qLQD+ay0An20tAD9vLQDgcC0AcHItABF0LQCxdS0AQXctAOJ4LQCDei0AI3wtALN9LQBUfy0A9YAtAJWCLQAlhC0AxoUtAGeHLQAHiS0AqIotADiMLQDZjS0AeY8tABqRLQCqki0AS5QtAOuVLQCMly0AHJktAL2aLQBdnC0A7Z0tAI6fLQAvoS0Az6ItAF+kLQAApi0AoactAEGpLQDRqi0AcqwtABOuLQCzry0AVLEtAOSyLQCFtC0AJbYtAMa3LQBWuS0A97otAJe8LQA4vi0AyL8tAGnBLQAJwy0AqsQtADrGLQDbxy0Ae8ktAAvLLQCszC0ATc4tAO3PLQB90S0AHtMtAL/ULQBg1i0A79ctAJDZLQAx2y0A0dwtAGHeLQAC4C0Ao+EtAEPjLQDT5C0AdOYtABXoLQC16S0AVustAObsLQCH7i0AJ/AtAMjxLQBY8y0A+fQtAJn2LQA6+C0AyvktAGv7LQAL/S0Am/4tADwALgDdAS4AfQMuAA0FLgCuBi4ATwguAO8JLgB/Cy4AIA0uAMEOLgBhEC4A8REuAJITLgAzFS4A0xYuAHQYLgAEGi4ApRsuAEUdLgDmHi4AdiAuABciLgC3Iy4AWCUuAOgmLgCJKC4AKSouALkrLgBaLS4A+y4uAJswLgArMi4AzDMuAG01LgANNy4AnTguAD46LgDfOy4Afz0uAA8/LgCwQC4AUUIuAPFDLgCBRS4AIkcuAMNILgBjSi4ABEwuAJRNLgA1Ty4A1VAuAHZSLgAGVC4Ap1UuAEhXLgDoWC4AeFouABlcLgC5XS4ASV8uAOpgLgCLYi4AK2QuALtlLgBcZy4A/WguAJ1qLgAtbC4Azm0uAG9vLgAPcS4AoHIuAEB0LgDhdS4AgXcuABF5LgCyei4AU3wuAPN9LgCDfy4AJIEuAMWCLgBlhC4ABoYuAJaHLgA3iS4A14ouAHiMLgAIji4AqY8uAEmRLgDqki4AepQuABuWLgC7ly4AS5kuAOyaLgCNnC4ALZ4uAM6fLgBeoS4A/6IuAJ+kLgAvpi4A0KcuAHGpLgARqy4AoawuAEKuLgDjry4Ag7EuABOzLgC0tC4AVbYuAPW3LgCFuS4AJrsuAMe8LgBnvi4A978uAJjBLgA5wy4A2cQuAGnGLgAKyC4Aq8kuAEvLLgDszC4AfM4uAB3QLgC90S4AXtMuAO7ULgCP1i4AMNguAL/ZLgBg2y4AAd0uAKHeLgAx4C4A0uEuAHPjLgAT5S4Ao+YuAEToLgDl6S4AhesuABXtLgC27i4AV/AuAPfxLgCI8y4AKPUuAMn2LgBp+C4A+fkuAJr7LgA7/S4A2/4uAHwALwAMAi8ArQMvAE0FLwDdBi8AfggvAB8KLwC/Cy8ATw0vAPAOLwCREC8AMRIvAMETLwBiFS8AAxcvAKMYLwAzGi8A1BsvAHUdLwAVHy8ApSAvAEYiLwDnIy8AhyUvABcnLwC4KC8AWSovAPkrLwCJLS8AKi8vAMswLwBrMi8A+zMvAJw1LwA9Ny8A3TgvAH46LwAOPC8Arz0vAE8/LwDfQC8AgEIvACFELwDBRS8AUUcvAPJILwCTSi8AM0wvAMNNLwBkTy8ABVEvAKVSLwA1VC8A1lUvAHdXLwAYWS8Ap1ovAEhcLwDpXS8AiV8vABlhLwC6Yi8AW2QvAPtlLwCLZy8ALGkvAM1qLwBtbC8ADm4vAJ5vLwA/cS8A33IvAHB0LwAQdi8AsXcvAFF5LwDhei8AgnwvACN+LwDDfy8AU4EvAPSCLwCVhC8ANYYvAMWHLwBmiS8AB4svAKeMLwA3ji8A2I8vAHmRLwAZky8AqZQvAEqWLwDrly8Ai5kvACybLwC8nC8AXZ4vAP2fLwCNoS8ALqMvAM+kLwBvpi8A/6cvAKCpLwBBqy8A4awvAHGuLwASsC8As7EvAFOzLwDjtC8AhLYvACW4LwDFuS8AVbsvAPa8LwCXvi8AN8AvAMfBLwBowy8ACcUvAKnGLwA5yC8A2skvAHvLLwAbzS8Aq84vAEzQLwDt0S8AjdMvAB3VLwC+1i8AX9gvAADaLwCP2y8AMN0vANHeLwBx4C8AAeIvAKLjLwBD5S8A4+YvAHPoLwAU6i8AtesvAFXtLwD27i8AhvAvACfyLwDH8y8AWPUvAPj2LwCZ+C8AOfovAMn7LwBq/S8AC/8vAKsAMAA7AjAA3AMwAH0FMAAdBzAArQgwAE4KMADvCzAAjw0wAB8PMADAEDAAYRIwAAEUMACRFTAAMhcwANMYMABzGjAAAxwwAKQdMABFHzAA5SAwAHUiMAAWJDAAtyUwAFcnMADnKDAAiCowACksMADJLTAAWS8wAPowMACbMjAAOzQwAMs1MABsNzAADTkwAK06MAA9PDAA3j0wAH8/MAAfQTAAr0IwAFBEMADxRTAAkUcwACFJMADCSjAAY0wwAANOMACTTzAANFEwANVSMAB1VDAABVYwAKZXMABHWTAA6FowAHdcMAAYXjAAuV8wAFlhMADpYjAAimQwACtmMADLZzAAW2kwAPxqMACdbDAAPW4wAM1vMABucTAAD3MwAK90MABAdjAA4HcwAIF5MAAhezAAsXwwAFJ+MADzfzAAk4EwACODMADEhDAAZYYwAAWIMACViTAANoswANeMMAB3jjAAB5AwAKiRMABJkzAA6ZQwAHmWMAAamDAAu5kwAFubMADrnDAAjJ4wAC2gMADNoTAAXaMwAP6kMACfpjAAP6gwAM+pMABwqzAAEa0wALGuMABBsDAA4rEwAIOzMAAjtTAAs7YwAFS4MAD1uTAAlbswACW9MADGvjAAZ8AwAAfCMACXwzAAOMUwANnGMAB5yDAACcowAKrLMABLzTAA684wAHvQMAAc0jAAvdMwAF3VMADt1jAAjtgwAC/aMADQ2zAAX90wAADfMACh4DAAQeIwANHjMABy5TAAE+cwALPoMABD6jAA5OswAIXtMAAl7zAAtfAwAFbyMAD38zAAl/UwACj3MADI+DAAafowAAn8MACZ/TAAOv8wANsAMQB7AjEACwQxAKwFMQBNBzEA7QgxAH0KMQAeDDEAvw0xAF8PMQDvEDEAkBIxADEUMQDRFTEAYRcxAAIZMQCjGjEAQxwxANMdMQB0HzEAFSExALUiMQBFJDEA5iUxAIcnMQAnKTEAtyoxAFgsMQD5LTEAmS8xACkxMQDKMjEAazQxAPs1MQCbNzEAPDkxAN06MQB9PDEADT4xAK4/MQBPQTEA70IxAH9EMQAgRjEAwUcxAGFJMQDxSjEAkkwxADNOMQDTTzEAY1ExAARTMQClVDEARVYxANVXMQB2WTEAF1sxALhcMQBHXjEA6F8xAIlhMQApYzEAuWQxAFpmMQD7ZzEAm2kxACtrMQDMbDEAbW4xAP1vMQCdcTEAPnMxAN90MQBvdjEAEHgxALB5MQBRezEA8XwxAIF+MQAigDEAw4ExAGODMQDzhDEAlIYxADWIMQDViTEAZYsxAAaNMQCnjjEAR5AxANeRMQB4kzEAGZUxALmWMQBJmDEA6pkxAIubMQArnTEAu54xAFygMQD9oTEAnaMxAC2lMQDOpjEAb6gxAA+qMQCfqzEAQK0xAOGuMQBxsDEAEbIxALKzMQBTtTEA47YxAIO4MQAkujEAxbsxAGW9MQD1vjEAlsAxADfCMQDXwzEAZ8UxAAjHMQCpyDEAScoxANnLMQB6zTEAG88xALvQMQBL0jEA7NMxAI3VMQAt1zEAvdgxAF7aMQD/2zEAoN0xAC/fMQDQ4DEAceIxABHkMQCh5TEAQucxAOPoMQCD6jEAE+wxALTtMQBV7zEA9fAxAIXyMQAm9DEAx/UxAGf3MQD4+DEAmPoxADn8MQDZ/TEAaf8xAAoBMgCrAjIAOwQyANsFMgB8BzIAHQkyAK0KMgBNDDIA7g0yAI8PMgAvETIAvxIyAGAUMgABFjIAoRcyADEZMgDSGjIAcxwyABMeMgCjHzIARCEyAOUiMgCFJDIAFSYyALYnMgBXKTIA5yoyAIcsMgAoLjIAyS8yAFkxMgD5MjIAmjQyADs2MgDbNzIAazkyAAw7MgCtPDIATT4yAN0/MgB+QTIAH0MyAL9EMgBPRjIA8EcyAJFJMgAxSzIAwUwyAGJOMgADUDIAo1EyADNTMgDUVDIAdVYyAAVYMgClWTIARlsyAOdcMgB3XjIAF2AyALhhMgBZYzIA+WQyAIlmMgAqaDIAy2kyAGtrMgD7bDIAnG4yAD1wMgDdcTIAbXMyAA51MgCvdjIAT3gyAOB5MgCAezIAIX0yAMF+MgBRgDIA8oEyAJODMgAzhTIAw4YyAGSIMgAFijIAlYsyADWNMgDWjjIAd5AyAAeSMgCnkzIASJUyAOmWMgB5mDIAGZoyALqbMgBbnTIA654yAIugMgAsojIAzaMyAG2lMgD9pjIAnqgyAD+qMgDfqzIAb60yABCvMgCxsDIAUbIyAOGzMgCCtTIAI7cyAMO4MgBTujIA9LsyAJW9MgA1vzIAxcAyAGbCMgAHxDIAp8UyADfHMgDYyDIAecoyAAnMMgCpzTIASs8yAOvQMgB70jIAG9QyALzVMgBd1zIA7dgyAI3aMgAu3DIAz90yAHDfMgD/4DIAoOIyAEHkMgDh5TIAcecyABLpMgCz6jIAU+wyAOPtMgCE7zIAJfEyAMXyMgBV9DIA9vUyAJf3MgA3+TIAyPoyAGj8MgAJ/jIAmf8yADkBMwDaAjMAewQzAAsGMwCrBzMATAkzAO0KMwCNDDMAHQ4zAL4PMwBfETMA/xIzAI8UMwAwFjMA0RczAHEZMwABGzMAohwzAEMeMwDjHzMAcyEzABQjMwC1JDMARSYzAOUnMwCGKTMAJyszALcsMwBXLjMA+C8zAJkxMwApMzMAyTQzAGo2MwALODMAmzkzADs7MwDcPDMAfT4zAB1AMwCtQTMATkMzAO9EMwCPRjMAH0gzAMBJMwBhSzMAAU0zAJFOMwAyUDMA01EzAHNTMwADVTMApFYzAEVYMwDlWTMAdVszABZdMwC3XjMAR2AzAOdhMwCIYzMAKWUzALlmMwBZaDMA+mkzAJtrMwArbTMAy24zAGxwMwANcjMArXMzAD11MwDedjMAf3gzAB96MwCwezMAUH0zAPF+MwCRgDMAIYIzAMKDMwBjhTMA84YzAJOIMwA0ijMA1YszAGWNMwAFjzMAppAzAEeSMwDXkzMAd5UzABiXMwC5mDMASZozAOmbMwCKnTMAK58zALugMwBbojMA/KMzAJ2lMwA9pzMAzagzAG6qMwAPrDMAr60zAD+vMwDgsDMAgbIzACG0MwCxtTMAUrczAPO4MwCDujMAI7wzAMS9MwBlvzMABcEzAJXCMwA2xDMA18UzAHfHMwAHyTMAqMozAEnMMwDZzTMAec8zABrRMwC70jMAS9QzAOvVMwCM1zMALdkzAL3aMwBd3DMA/t0zAJ/fMwAv4TMAz+IzAHDkMwAR5jMAseczAEHpMwDi6jMAg+wzACPuMwCz7zMAVPEzAPXyMwCV9DMAJfYzAMb3MwBn+TMA9/ozAJj8MwA4/jMA2f8zAGkBNAAJAzQAqgQ0AEsGNADbBzQAewk0ABwLNAC9DDQATQ40AO0PNACOETQALxM0AM8UNABfFjQAABg0AKEZNABBGzQA0Rw0AHIeNAATIDQAoyE0AEMjNADkJDQAhSY0ABUoNAC1KTQAVis0APcsNACHLjQAJzA0AMgxNABpMzQA+TQ0AJk2NAA6ODQA2zk0AGs7NAALPTQArD40AE1ANADtQTQAfUM0AB5FNAC/RjQAX0g0AO9JNACQSzQAMU00AMFONABhUDQAAlI0AKNTNAAzVTQA01Y0AHRYNAAVWjQApVs0AEVdNADmXjQAh2A0ABdiNAC3YzQAWGU0APlmNACZaDQAKWo0AMprNABrbTQAC280AJtwNAA8cjQA3XM0AG11NAANdzQArng0AE96NADfezQAgH00ACB/NADBgDQAUYI0APGDNACShTQAM4c0AMOINABjijQABIw0AKWNNABFjzQA1ZA0AHaSNAAXlDQAt5U0AEeXNADomDQAiZo0ABmcNAC5nTQAWp80APugNACLojQAK6Q0AMylNABtpzQA/ag0AJ2qNAA+rDQA3600AG+vNAAPsTQAsLI0AFG0NADxtTQAgbc0ACK5NADDujQAY7w0APO9NACUvzQANcE0ANXCNABlxDQABsY0AKfHNAA3yTQA18o0AHjMNAAZzjQAqc80AEnRNADq0jQAi9Q0ABvWNAC71zQAXNk0AP3aNACN3DQALd40AM7fNABv4TQA/+I0AJ/kNABA5jQA4ec0AIHpNAAR6zQAsuw0AFPuNADz7zQAg/E0ACTzNADF9DQAVfY0APX3NACW+TQAN/s0AMf8NABo/jQACAA1AKkBNQA5AzUA2QQ1AHoGNQAbCDUAqwk1AEsLNQDsDDUAjQ41AB0QNQC9ETUAXhM1AP8UNQCfFjUALxg1ANAZNQBxGzUAAR01AKEeNQBCIDUA4yE1AHMjNQATJTUAtCY1AFUoNQDlKTUAhSs1ACYtNQDHLjUAVzA1APcxNQCYMzUAOTU1ANk2NQBpODUACjo1AKs7NQA7PTUA2z41AHxANQAdQjUArUM1AE1FNQDuRjUAj0g1AB9KNQC/SzUAYE01AAFPNQChUDUAMVI1ANJTNQBzVTUAA1c1AKNYNQBEWjUA5Vs1AHVdNQAVXzUAtmA1AFdiNQDnYzUAh2U1AChnNQDJaDUAaWo1APlrNQCabTUAO281AMtwNQBrcjUADHQ1AK11NQA9dzUA3Xg1AH56NQAffDUAr301AFB/NQDwgDUAkYI1ACGENQDBhTUAYoc1AAOJNQCTijUAM4w1ANSNNQB1jzUABZE1AKWSNQBGlDUA55U1AHeXNQAXmTUAuJo1AFmcNQDpnTUAiZ81ACqhNQDLojUAW6Q1APulNQCcpzUAPak1AM2qNQBtrDUADq41AK+vNQA/sTUA37I1AIC0NQAhtjUAsbc1AFG5NQDyujUAk7w1ACO+NQDDvzUAZME1AAXDNQCVxDUANcY1ANbHNQB3yTUAF8s1AKfMNQBIzjUA6c81AHnRNQAZ0zUAutQ1AFvWNQDr1zUAi9k1ACzbNQDN3DUAXd41AP3fNQCe4TUAP+M1AM/kNQBv5jUAEOg1ALHpNQBB6zUA4ew1AILuNQAj8DUAs/E1AFPzNQD09DUAlfY1ACX4NQDF+TUAZvs1AAf9NQCX/jUAOAA2ANgBNgB5AzYACQU2AKkGNgBKCDYA6wk2AHsLNgAbDTYAvA42AF0QNgDtETYAjRM2AC4VNgDPFjYAXxg2AP8ZNgCgGzYAQR02ANEeNgBxIDYAEiI2ALMjNgBDJTYA4yY2AIQoNgAlKjYAtSs2AFUtNgD2LjYAlzA2ACcyNgDHMzYAaDU2AAk3NgCZODYAOTo2ANo7NgB7PTYACz82AKtANgBMQjYA7UM2AH1FNgAdRzYAvkg2AF9KNgDvSzYAj002ADBPNgDRUDYAYVI2AAFUNgCiVTYAQ1c2ANNYNgBzWjYAFFw2ALVdNgBFXzYA5WA2AIZiNgAnZDYAt2U2AFdnNgD4aDYAmWo2AClsNgDJbTYAam82AAtxNgCbcjYAO3Q2ANx1NgB9dzYADXk2AK16NgBOfDYA7302AH9/NgAggTYAwII2AGGENgDxhTYAkYc2ADKJNgDTijYAY4w2AAOONgCkjzYARZE2ANWSNgB1lDYAFpY2ALeXNgBHmTYA55o2AIicNgApnjYAuZ82AFmhNgD6ojYAm6Q2ACumNgDLpzYAbKk2AA2rNgCdrDYAPa42AN6vNgB/sTYAD7M2AK+0NgBQtjYA4Lc2AIG5NgAhuzYAwrw2AGO+NgDzvzYAk8E2ADTDNgDVxDYAZcY2AAXINgCmyTYAR8s2ANfMNgB3zjYAGNA2ALnRNgBJ0zYA6dQ2AIrWNgAr2DYAu9k2AFvbNgD83DYAnd42AC3gNgDN4TYAbuM2AP7kNgCf5jYAP+g2AODpNgCB6zYAEe02ALHuNgBS8DYA8/E2AIPzNgAj9TYAxPY2AGX4NgD1+TYAlfs2ADb9NgDX/jYAZwA3AAgCNwCoAzcASQU3ANkGNwB5CDcAGgo3ALsLNwBLDTcA6w43AIwQNwAcEjcAvRM3AF0VNwD+FjcAnxg3AC8aNwDPGzcAcB03ABEfNwChIDcAQSI3AOIjNwCDJTcAEyc3ALMoNwBUKjcA9Ss3AIUtNwAlLzcAxjA3AFYyNwD3MzcAlzU3ADg3NwDZODcAaTo3AAk8NwCqPTcASz83ANtANwB7QjcAHEQ3AL1FNwBNRzcA7Ug3AI5KNwAvTDcAv003AF9PNwAAUTcAoVI3ADFUNwDRVTcAclc3AAJZNwCjWjcAQ1w3AORdNwCFXzcAFWE3ALViNwBWZDcA92U3AIdnNwAnaTcAyGo3AGlsNwD5bTcAmW83ADpxNwDKcjcAa3Q3AAt2NwCsdzcATXk3AN16NwB9fDcAHn43AL9/NwBPgTcA8II3AJCENwAxhjcAwYc3AGGJNwACizcAo4w3ADOONwDTjzcAdJE3ABWTNwCllDcARZY3AOaXNwCHmTcAF5s3ALecNwBYnjcA6J83AImhNwApozcAyqQ3AGumNwD7pzcAm6k3ADyrNwDdrDcAba43AA2wNwCusTcAT7M3AN+0NwB/tjcAILg3AMG5NwBRuzcA8bw3AJK+NwAzwDcAw8E3AGPDNwAExTcAlMY3ADXINwDVyTcAdss3ABfNNwCnzjcAR9A3AOjRNwCJ0zcAGdU3ALnWNwBa2DcA+9k3AIvbNwAr3TcAzN43AG3gNwD94TcAneM3AD7lNwDO5jcAb+g3AA/qNwCw6zcAQO03AOHuNwCB8DcAIvI3AMPzNwBT9TcA8/Y3AJT4NwA1+jcAxfs3AGX9NwAG/zcApwA4ADcCOADYAzgAeAU4ABkHOACpCDgASQo4AOoLOAB6DTgAGw84ALsQOABcEjgA7BM4AI0VOAAtFzgAzhg4AG8aOAD/GzgAnx04AEAfOADhIDgAcSI4ABEkOACyJTgAUyc4AOMoOACDKjgAJCw4AMUtOABVLzgA9TA4AJYyOAAmNDgAxzU4AGc3OAAIOTgAmDo4ADk8OADZPTgAej84ABtBOACrQjgAS0Q4AOxFOACNRzgAHUk4AL1KOABeTDgA/004AI9POAAvUTgA0FI4AGBUOAABVjgAoVc4AEJZOADSWjgAc1w4ABNeOAC0XzgARGE4AOViOACFZDgAJmY4AMdnOABXaTgA92o4AJhsOAA5bjgAyW84AGlxOAAKczgAq3Q4ADt2OADbdzgAfHk4AAx7OACtfDgATX44AO5/OAB+gTgAH4M4AMCEOABghjgAAYg4AJGJOAAxizgA0ow4AHOOOAADkDgAo5E4AESTOADllDgAdZY4ABWYOAC2mTgARps4AOecOACHnjgAKKA4ALihOABZozgA+aQ4AJqmOAAqqDgAy6k4AGurOAAMrTgAra44AD2wOADdsTgAfrM4AB+1OACvtjgAT7g4APC5OACRuzgAIb04AMG+OABiwDgAA8I4AJPDOAAzxTgA1MY4AGTIOAAFyjgApcs4AEbNOADnzjgAd9A4ABfSOAC40zgAWdU4AOnWOACJ2DgAKto4AMvbOABb3TgA+944AJzgOAAs4jgAzeM4AG3lOAAO5zgAnug4AD/qOADf6zgAgO04ABDvOACx8DgAUfI4APLzOACT9TgAI/c4AMP4OABk+jgABfw4AJX9OAA1/zgA1gA5AHcCOQAHBDkAqAU5AEgHOQDYCDkAeQo5ABkMOQC6DTkASg85AOsQOQCLEjkALBQ5ALwVOQBdFzkA/Rg5AJ4aOQA/HDkAzx05AG8fOQAQITkAsSI5AEEkOQDhJTkAgic5ACMpOQCzKjkAUyw5APQtOQCVLzkAJTE5AMUyOQBmNDkA9jU5AJc3OQA3OTkA2Do5AHk8OQAJPjkAqT85AEpBOQDaQjkAe0Q5ABtGOQC8RzkATEk5AO1KOQCNTDkALk45AL5POQBfUTkA/1I5AKBUOQBBVjkA0Vc5AHFZOQASWzkAs1w5AENeOQDjXzkAhGE5ABRjOQC1ZDkAVWY5APZnOQCGaTkAJ2s5AMdsOQBobjkA+G85AJlxOQA5czkA2nQ5AGp2OQALeDkAq3k5AEx7OQDtfDkAfX45AB2AOQC+gTkAX4M5AO+EOQCQhjkAMIg5AMCJOQBhizkAAY05AKKOOQAykDkA05E5AHOTOQAUlTkApJY5AEWYOQDlmTkAhps5ACedOQC3njkAV6A5APihOQCZozkAKaU5AMmmOQBqqDkA+qk5AJurOQA7rTkA3K45AGywOQANsjkArbM5AE61OQDetjkAf7g5AB+6OQDAuzkAYb05APG+OQCRwDkAMsI5ANPDOQBjxTkAA8c5AKTIOQA0yjkA1cs5AHXNOQAWzzkAptA5AEfSOQDn0zkAiNU5ABjXOQC52DkAWdo5APrbOQCK3TkAK985AMvgOQBs4jkA/OM5AJ3lOQA95zkA3ug5AH/qOQAP7DkAr+05AFDvOQDx8DkAgfI5ACH0OQDC9TkAUvc5APP4OQCT+jkANPw5AMT9OQBl/zkABQE6AKYCOgA2BDoA1wU6AHgHOgAYCToAqAo6AEkMOgDpDToAig86ACsROgC7EjoAWxQ6APwVOgCMFzoALRk6AM0aOgBuHDoA/h06AJ8fOgA/IToA4CI6AHAkOgARJjoAsSc6AFIpOgDiKjoAgyw6ACMuOgDELzoAVDE6APUyOgCVNDoANjY6ANc3OgBnOToABzs6AKg8OgBJPjoA2T86AHlBOgAaQzoAqkQ6AEtGOgDrRzoAjEk6ABxLOgC9TDoAXU46AP5POgCOUToAL1M6AM9UOgBwVjoAAFg6AKFZOgBBWzoA4lw6AINeOgATYDoAs2E6AFRjOgD1ZDoAhWY6ACVoOgDGaToAVms6APdsOgCXbjoAOHA6AMhxOgBpczoACXU6AKp2OgA6eDoA23k6AHt7OgAcfToAvX46AE2AOgDtgToAjoM6AC+FOgC/hjoAYIg6AACKOgCQizoAMY06ANGOOgBykDoAApI6AKOTOgBDlToA5JY6AHSYOgAVmjoAtZs6AFadOgDmnjoAh6A6ACeiOgDIozoAWKU6APmmOgCZqDoAOqo6ANurOgBrrToAC686AKywOgA8sjoA3bM6AH21OgAetzoArrg6AE+6OgDvuzoAkL06ADG/OgDBwDoAYcI6AALEOgCSxToAM8c6ANPIOgB0yjoABMw6AKXNOgBFzzoA5tA6AHbSOgAX1DoAt9U6AFjXOgDo2DoAido6ACncOgDK3ToAWt86APvgOgCb4joAPOQ6AN3lOgBt5zoADek6AK7qOgA+7DoA3+06AH/vOgAg8ToAsPI6AFH0OgDx9ToAkvc6ACL5OgDD+joAY/w6AAT+OgCU/zoANQE7ANUCOwB2BDsABgY7AKcHOwBICTsA6Ao7AHgMOwAZDjsAuQ87AFoROwDqEjsAixQ7ACsWOwDMFzsAbRk7AP0aOwCdHDsAPh47AM4fOwBvITsADyM7ALAkOwBAJjsA4Sc7AIEpOwAiKzsAsiw7AFMuOwDzLzsAlDE7ACQzOwDFNDsAZTY7AAY4OwCWOTsANzs7ANc8OwB4PjsAGUA7AKlBOwBJQzsA6kQ7AHpGOwAbSDsAu0k7AFxLOwDsTDsAjU47AC1QOwDOUTsAXlM7AP9UOwCfVjsAQFg7ANBZOwBxWzsAEV07ALJeOwBCYDsA42E7AINjOwAkZTsAtGY7AFVoOwD1aTsAlms7ADdtOwDHbjsAZ3A7AAhyOwCYczsAOXU7ANl2OwB6eDsACno7AKt7OwBLfTsA7H47AHyAOwAdgjsAvYM7AF6FOwDuhjsAj4g7ADCKOwDQizsAYI07AAGPOwChkDsAQpI7ANKTOwBzlTsAE5c7ALSYOwBEmjsA5Zs7AIWdOwAmnzsAtqA7AFeiOwD3ozsAmKU7ACinOwDJqDsAaao7AAqsOwCarTsAO687ANuwOwB8sjsADLQ7AK21OwBNtzsA7rg7AH66OwAfvDsAv707AGC/OwDwwDsAkcI7ADHEOwDSxTsAYsc7AAPJOwCjyjsARMw7ANTNOwB1zzsAFdE7ALbSOwBG1DsA59U7AIfXOwAo2TsAuNo7AFncOwD53TsAmt87ACrhOwDL4jsAa+Q7AAzmOwCc5zsAPek7AN3qOwB+7DsADu47AK/vOwBP8TsA8PI7AID0OwAh9jsAwfc7AGL5OwDy+jsAk/w7ADP+OwDU/zsAZAE8AAUDPAClBDwARgY8ANYHPAB3CTwAGAs8ALgMPABIDjwA6Q88AIkRPAAqEzwAuhQ8AFsWPAD7FzwAnBk8ACwbPADNHDwAbR48AA4gPACeITwAPyM8AN8kPACAJjwAECg8ALEpPABRKzwA8iw8AIIuPAAjMDwAwzE8AGQzPAD0NDwAlTY8ADU4PADWOTwAZjs8AAc9PACnPjwASEA8ANhBPAB5QzwAGUU8ALpGPABKSDwA60k8AItLPAAsTTwAvE48AF1QPAD9UTwAnlM8AC5VPADPVjwAb1g8ABBaPACgWzwAQV08AOFePACCYDwAEmI8ALNjPABTZTwA9GY8AIRoPAAlajwAxWs8AGZtPAD2bjwAl3A8ADdyPADYczwAaHU8AAl3PACpeDwASno8ANp7PAB7fTwAG388ALyAPABMgjwA7YM8AI2FPAAuhzwAvog8AF+KPAAAjDwAoI08ADCPPADRkDwAcZI8ABKUPACilTwAQ5c8AOOYPACEmjwAFJw8ALWdPABVnzwA9qA8AIaiPAAnpDwAx6U8AGinPAD4qDwAmao8ADmsPADarTwAaq88AAuxPACrsjwATLQ8ANy1PAB9tzwAHbk8AL66PABOvDwA7708AI+/PAAwwTwAwMI8AGHEPAABxjwAosc8ADLJPADTyjwAc8w8ABTOPACkzzwARdE8AOXSPAB11DwAFtY8ALfXPABX2TwA+No8AIjcPAAp3jwAyd88AGrhPAD64jwAm+Q8ADvmPADc5zwAbOk8AA3rPACt7DwATu48AN7vPAB/8TwAH/M8AMD0PABQ9jwA8fc8AJH5PAAy+zwAwvw8AGP+PAADAD0ApAE9ADQDPQDVBD0AdQY9ABYIPQCmCT0ARws9AOgMPQCIDj0AGBA9ALkRPQBZEz0A+hQ9AIoWPQArGD0Ayxk9AFsbPQD8HD0AnR49AD0gPQDNIT0AbiM9AA8lPQCvJj0AUCg9AOApPQCBKz0AIS09AMIuPQBSMD0A8zE9AJMzPQA0NT0AxDY9AGU4PQAFOj0Apjs9ADY9PQDXPj0Ad0A9ABhCPQCoQz0ASUU9AOlGPQCKSD0AGko9ALtLPQBbTT0A6049AIxQPQAtUj0AzVM9AF1VPQD+Vj0An1g9AD9aPQDgWz0AcF09ABFfPQCxYD0AUmI9AOJjPQCDZT0AI2c9AMRoPQBUaj0A9Ws9AJVtPQA2bz0AxnA9AGdyPQAHdD0AqHU9ADh3PQDZeD0AeXo9ABp8PQCqfT0AS389AOuAPQCMgj0AHIQ9AL2FPQBdhz0A7Yg9AI6KPQAvjD0A0I09AF+PPQAAkT0AoZI9AEGUPQDilT0Acpc9ABOZPQCzmj0AVJw9AOSdPQCFnz0AJaE9AMaiPQBWpD0A96U9AJenPQA4qT0AyKo9AGmsPQAJrj0Aqq89ADqxPQDbsj0Ae7Q9ABy2PQCstz0ATbk9AO26PQB9vD0AHr49AL+/PQBfwT0A78I9AJDEPQAxxj0A0cc9AHLJPQACyz0Ao8w9AEPOPQDkzz0AdNE9ABXTPQC11D0AVtY9AObXPQCH2T0AJ9s9AMjcPQBY3j0A+d89AJnhPQA64z0A2+Q9AHvmPQAL6D0ArOk9AE3rPQDt7D0Afe49AB7wPQC/8T0AYPM9AAD1PQCQ9j0AMfg9ANH5PQBy+z0AAv09AKP+PQBDAD4A5AE+AHQDPgAVBT4AtQY+AFYIPgDmCT4Ahws+ACcNPgDIDj4AWBA+APkRPgCZEz4AKRU+AMoWPgBrGD4ACxo+AJsbPgA8HT4A3R4+AH0gPgANIj4AriM+AE8lPgDvJj4AkCg+ACAqPgDBKz4AYS0+AAIvPgCSMD4AMzI+ANMzPgB0NT4ABDc+AKU4PgBFOj4A5js+AHY9PgAXPz4At0A+AFhCPgDoQz4AiUU+AClHPgDKSD4AWko+APtLPgCbTT4APE8+AMxQPgBtUj4ADVQ+AK5VPgA+Vz4A31g+AH9aPgAgXD4AsF0+AFFfPgDxYD4AgWI+ACJkPgDDZT4AY2c+APNoPgCUaj4ANWw+ANVtPgBlbz4ABnE+AKdyPgBIdD4A6HU+AHh3PgAZeT4AuXo+AFp8PgDqfT4Ai38+ACuBPgDMgj4AXIQ+AP2FPgCdhz4APok+AM6KPgBvjD4AD44+ALCPPgBAkT4A4ZI+AIGUPgAilj4Aspc+AFOZPgDzmj4Ag5w+ACSePgDFnz4AZaE+APWiPgCWpD4AN6Y+ANenPgBnqT4ACKs+AKmsPgBJrj4A2a8+AHqxPgAbsz4Au7Q+AFy2PgDstz4Ajbk+AC27PgDOvD4AXr4+AP+/PgCfwT4AQMM+ANDEPgBxxj4AEcg+ALLJPgBCyz4A48w+AIPOPgAk0D4AtNE+AFXTPgD11D4AhdY+ACbYPgDH2T4AZ9s+APfcPgCY3j4AOeA+ANnhPgBp4z4ACuU+AKvmPgBL6D4A7Ok+AHzrPgAd7T4Ave4+AF7wPgDu8T4Aj/M+ADD1PgC/9j4AYPg+AAH6PgCh+z4AMf0+ANL+PgBzAD8AEwI/AKMDPwBEBT8A5QY/AIUIPwAmCj8Atgs/AFcNPwD3Dj8AmBA/ACgSPwDJEz8AaRU/AAoXPwCaGD8AOxo/ANsbPwB8HT8ADB8/AK0gPwBNIj8A3SM/AH4lPwAfJz8Avyg/AE8qPwDwKz8AkS0/ADEvPwDBMD8AYjI/AAM0PwCjNT8AMzc/ANQ4PwB1Oj8AFTw/ALY9PwBGPz8A50A/AIdCPwAoRD8AuEU/AFlHPwD5SD8Amko/ACpMPwDLTT8Aa08/AAxRPwCcUj8APVQ/AN1VPwBtVz8ADlk/AK9aPwBPXD8A310/AIBfPwAhYT8AwWI/AFFkPwDyZT8Ak2c/ADNpPwDDaj8AZGw/AAVuPwClbz8ANXE/ANZyPwB3dD8AGHY/AKd3PwBIeT8A6Xo/AIl8PwAqfj8Aun8/AFuBPwD7gj8AnIQ/ACyGPwDNhz8AbYk/AA6LPwCejD8AP44/AN+PPwCAkT8AEJM/ALGUPwBRlj8A4Zc/AIKZPwAjmz8Aw5w/AFOePwD0nz8AlaE/ADWjPwDWpD8AZqY/AAeoPwCnqT8ASKs/ANisPwB5rj8AGbA/ALqxPwBKsz8A67Q/AIu2PwAsuD8AvLk/AF27PwD9vD8Ajb4/AC7APwDPwT8Ab8M/AP/EPwCgxj8AQcg/AOHJPwBxyz8AEs0/ALPOPwBT0D8A49E/AITTPwAl1T8AxdY/AFXYPwD22T8Al9s/ADfdPwDY3j8AaOA/AAniPwCp4z8ASuU/ANrmPwB76D8AG+o/ALzrPwBM7T8A7e4/AI3wPwAd8j8AvvM/AF/1PwAA9z8Aj/g/ADD6PwDR+z8Acf0/AAH/PwCiAEAAQwJAAOMDQABzBUAAFAdAALUIQABVCkAA9gtAAIYNQAAnD0AAxxBAAGgSQAD4E0AAmRVAADkXQADaGEAAahpAAAscQACrHUAAOx9AANwgQAB9IkAAHSRAAK0lQABOJ0AA7yhAAI8qQAAfLEAAwC1AAGEvQAABMUAAkTJAADI0QADTNUAAczdAAAM5QACkOkAARTxAAOU9QAB1P0AAFkFAALdCQABXREAA+EVAAIhHQAApSUAAyUpAAGpMQAD6TUAAm09AADtRQADcUkAAbFRAAA1WQACtV0AAPVlAAN5aQAB/XEAAH15AAK9fQABQYUAA8WJAAJFkQAAhZkAAwmdAAGNpQAADa0AAk2xAADRuQADVb0AAdXFAAAVzQACmdEAAR3ZAAOh3QACIeUAAGHtAALl8QABZfkAA6X9AAIqBQAArg0AAy4RAAFuGQAD8h0AAnYlAAD2LQADNjEAAbo5AAA+QQACvkUAAQJNAAOCUQACBlkAAIZhAALGZQABSm0AA85xAAJOeQAAjoEAAxKFAAGWjQAAFpUAAlaZAADaoQADXqUAAd6tAAAetQACorkAASbBAAOmxQACKs0AAGrVAALu2QABbuEAA/LlAAIy7QAAtvUAAzb5AAF3AQAD+wUAAn8NAAD/FQADPxkAAcMhAABHKQACxy0AAQc1AAOLOQACD0EAAI9JAALPTQABU1UAA9dZAAJXYQAAl2kAAxttAAGfdQAAH30AAl+BAADjiQADZ40AAeeVAAAnnQACq6EAAS+pAAOvrQACM7UAAHO9AAL3wQABd8kAA7fNAAI71QAAv90AA0PhAAF/6QAAA/EAAof1AAEH/QADRAEEAcgJBABMEQQCzBUEAQwdBAOQIQQCFCkEAJQxBALUNQQBWD0EA9xBBAJcSQQAoFEEAyBVBAGkXQQAJGUEAmRpBADocQQDbHUEAex9BABwhQQCsIkEATSRBAO0lQQB9J0EAHilBAL8qQQBfLEEA7y1BAJAvQQAxMUEA0TJBAGE0QQACNkEAozdBAEM5QQDTOkEAdDxBABU+QQC1P0EARUFBAOZCQQCHREEAJ0ZBALdHQQBYSUEA+UpBAJlMQQA6TkEAyk9BAGtRQQALU0EAm1RBADxWQQDdV0EAfVlBAA1bQQCuXEEAT15BAO9fQQB/YUEAIGNBAMFkQQBhZkEA8WdBAJJpQQAza0EA02xBAGNuQQAEcEEApXFBAEVzQQDVdEEAdnZBABd4QQC4eUEAR3tBAOh8QQCJfkEAKYBBAMqBQQBag0EA+4RBAJuGQQAriEEAzIlBAG2LQQANjUEAnY5BAD6QQQDfkUEAf5NBABCVQQCwlkEAUZhBAPGZQQCBm0EAIp1BAMOeQQBjoEEA86FBAJSjQQA1pUEA1aZBAGWoQQAGqkEAp6tBAEetQQDXrkEAeLBBABmyQQC5s0EASbVBAOq2QQCLuEEAK7pBALu7QQBcvUEA/b5BAJ3AQQAtwkEAzsNBAG/FQQAPx0EAn8hBAEDKQQDhy0EAgc1BABHPQQCy0EEAU9JBAPPTQQCD1UEAJNdBAMXYQQBl2kEA9dtBAJbdQQA330EA1+BBAGfiQQAI5EEAqeVBAEnnQQDZ6EEAeupBABvsQQC77UEAS+9BAOzwQQCN8kEALfRBAL31QQBe90EA//hBAKD6QQAv/EEA0P1BAHH/QQARAUIAoQJCAEIEQgDjBUIAgwdCABMJQgC0CkIAVQxCAPUNQgCFD0IAJhFCAMcSQgBnFEIA+BVCAJgXQgA5GUIA2RpCAGkcQgAKHkIAqx9CAEshQgDbIkIAfCRCAB0mQgC9J0IATSlCAO4qQgCPLEIALy5CAL8vQgBgMUIAATNCAKE0QgAxNkIA0jdCAHM5QgATO0IAozxCAEQ+QgDlP0IAhUFCABVDQgC2REIAV0ZCAPdHQgCHSUIAKEtCAMlMQgBpTkIA+U9CAJpRQgA7U0IA21RCAGtWQgAMWEIArVlCAE1bQgDdXEIAfl5CAB9gQgC/YUIAT2NCAPBkQgCRZkIAMWhCAMFpQgBia0IAA21CAKNuQgAzcEIA1HFCAHVzQgAVdUIApXZCAEZ4QgDneUIAiHtCABd9QgC4fkIAWYBCAPmBQgCJg0IAKoVCAMuGQgBriEIA+4lCAJyLQgA9jUIA3Y5CAG2QQgAOkkIAr5NCAE+VQgDglkIAgJhCACGaQgDBm0IAUZ1CAPKeQgCToEIAM6JCAMOjQgBkpUIABadCAKWoQgA1qkIA1qtCAHetQgAXr0IAp7BCAEiyQgDps0IAebVCABm3QgC6uEIAW7pCAPu7QgCLvUIALL9CAM3AQgBtwkIA/cNCAJ7FQgA/x0IA38hCAG/KQgAQzEIAsc1CAFHPQgDh0EIAgtJCACPUQgDD1UIAU9dCAPTYQgCV2kIANdxCAMXdQgBm30IAB+FCAKfiQgA35EIA2OVCAHnnQgAJ6UIAqepCAErsQgDr7UIAi+9CABvxQgC88kIAXfRCAP31QgCN90IALvlCAM/6QgBw/EIA//1CAKD/QgBBAUMA0QJDAHEEQwASBkMAswdDAFMJQwDjCkMAhAxDACUOQwDFD0MAVRFDAPYSQwCXFEMANxZDAMgXQwBoGUMACRtDAKkcQwA5HkMA2h9DAHshQwAbI0MAqyRDAEwmQwDtJ0MAjSlDAB0rQwC+LEMAXy5DAO8vQwCPMUMAMDNDANE0QwBhNkMAAThDAKI5QwBDO0MA4zxDAHM+QwAUQEMAtUFDAFVDQwDlREMAhkZDACdIQwDHSUMAV0tDAPhMQwCZTkMAOVBDAMlRQwBqU0MAC1VDAKtWQwA7WEMA3FlDAH1bQwAdXUMArV5DAE5gQwDvYUMAf2NDAB9lQwDAZkMAYWhDAPFpQwCRa0MAMm1DANNuQwBjcEMAA3JDAKRzQwBFdUMA5XZDAHV4QwAWekMAt3tDAFh9QwDnfkMAiIBDACmCQwDJg0MAWYVDAPqGQwCbiEMAO4pDAMuLQwBsjUMADY9DAK2QQwA9kkMA3pNDAH+VQwAfl0MAsJhDAFCaQwDxm0MAgZ1DACGfQwDCoEMAY6JDAPOjQwCTpUMANKdDANWoQwBlqkMABaxDAKatQwBHr0MA57BDAHeyQwAYtEMAubVDAFm3QwDpuEMAirpDACu8QwDLvUMAW79DAPzAQwCdwkMAPcRDAM3FQwBux0MAD8lDAK/KQwA/zEMA4M1DAIHPQwAh0UMAsdJDAFLUQwDz1UMAk9dDACPZQwDE2kMAZdxDAPXdQwCV30MANuFDANfiQwBn5EMAB+ZDAKjnQwBJ6UMA2epDAHnsQwAa7kMAu+9DAFvxQwDr8kMAjPRDAC32QwDN90MAXflDAP76QwCf/EMAQP5DAM//QwBwAUQAEQNEALEERABBBkQA4gdEAIMJRAAjC0QAswxEAFQORAD1D0QAlRFEACUTRADGFEQAZxZEAAcYRACYGUQAOBtEANkcRAB5HkQACSBEAKohRABLI0QA2yREAHsmRAAcKEQAvSlEAE0rRADtLEQAji5EAC8wRAC/MUQAXzNEAAA1RAChNkQAMThEANE5RAByO0QAEz1EALM+RABDQEQA5EFEAIVDRAAlRUQAtUZEAFZIRAD3SUQAl0tEACdNRADITkQAaVBEAAlSRACZU0QAOlVEANtWRAB7WEQAC1pEAKxbRABNXUQA7V5EAH1gRAAeYkQAv2NEAF9lRADvZkQAkGhEADFqRADBa0QAYW1EAAJvRACjcEQAQ3JEANNzRAB0dUQAFXdEALV4RABFekQA5ntEAId9RAAof0QAt4BEAFiCRAD5g0QAmYVEACmHRADKiEQAa4pEAAuMRACbjUQAPI9EAN2QRAB9kkQADZREAK6VRABPl0QA35hEAICaRAAgnEQAwZ1EAFGfRADxoEQAkqJEADOkRADDpUQAY6dEAASpRAClqkQARaxEANWtRAB2r0QAF7FEALeyRABHtEQA6LVEAIm3RAAZuUQAubpEAFq8RAD7vUQAi79EACvBRADMwkQAbcREAP3FRACdx0QAPslEAN/KRABvzEQAD85EALDPRABR0UQA8dJEAIHURAAi1kQAw9dEAGPZRADz2kQAlNxEADXeRADV30QAZeFEAAbjRACn5EQAR+ZEANfnRAB46UQAGetEALnsRABJ7kQA6u9EAIvxRAAb80QAu/REAFz2RAD990QAjflEAC37RADO/EQAb/5EAP//RACfAUUAQANFAOEERQBxBkUAEQhFALIJRQBTC0UA4wxFAIMORQAkEEUAxRFFAGUTRQD1FEUAlhZFADcYRQDXGUUAaBtFAAgdRQCpHkUASSBFANkhRQB6I0UAGyVFALsmRQBLKEUA7ClFAI0rRQAtLUUAvS5FAF4wRQD/MUUAjzNFAC81RQDQNkUAcThFAAE6RQChO0UAQj1FAOM+RQBzQEUAE0JFALRDRQBVRUUA9UZFAIVIRQAmSkUAx0tFAGdNRQD3TkUAmFBFADlSRQDZU0UAaVVFAApXRQCrWEUAO1pFANtbRQB8XUUAHV9FAK1gRQBNYkUA7mNFAI9lRQAfZ0UAv2hFAGBqRQABbEUAkW1FADFvRQDScEUAc3JFABN0RQCjdUUARHdFAOV4RQCFekUAFXxFALZ9RQBXf0UA54BFAIeCRQAohEUAyYVFAFmHRQD5iEUAmopFADuMRQDLjUUAa49FAAyRRQCtkkUATZRFAN2VRQB+l0UAH5lFAL+aRQBQnEUA8J1FAJGfRQAhoUUAwaJFAGKkRQADpkUAk6dFADOpRQDUqkUAdaxFAAWuRQClr0UARrFFAOeyRQB3tEUAF7ZFALi3RQBZuUUA+bpFAIm8RQAqvkUAy79FAGvBRQD7wkUAnMRFAD3GRQDNx0UAbclFAA7LRQCvzEUAP85FAN/PRQCA0UUAIdNFALHURQBR1kUA8tdFAJPZRQAj20UAw9xFAGTeRQAF4EUAleFFADXjRQDW5EUAd+ZFABfoRQCn6UUASOtFAOnsRQCJ7kUAGfBFALrxRQBb80UA+/RFAIv2RQAs+EUAzflFAF37RQD9/EUAnv5FAD8ARgDPAUYAbwNGABAFRgCxBkYAQQhGAOEJRgCCC0YAIw1GALMORgBTEEYA9BFGAJUTRgA1FUYAxRZGAGYYRgAHGkYApxtGADgdRgDYHkYAeSBGAAkiRgCpI0YASiVGAOsmRgB7KEYAGypGALwrRgBdLUYA7S5GAI0wRgAuMkYAzzNGAF81RgD/NkYAoDhGAEE6RgDRO0YAcT1GABI/RgCzQEYAQ0JGAONDRgCERUYAJUdGAMVIRgBVSkYA9ktGAJdNRgA3T0YAx1BGAGhSRgAJVEYAmVVGADlXRgDaWEYAe1pGAAtcRgCrXUYATF9GAO1gRgB9YkYAHWRGAL5lRgBfZ0YA72hGAI9qRgAwbEYA0W1GAHFvRgABcUYAonJGAEN0RgDjdUYAc3dGABR5RgC1ekYAVXxGAOV9RgCGf0YAJ4FGALeCRgBXhEYA+IVGAJmHRgApiUYAyYpGAGqMRgALjkYAm49GADuRRgDckkYAfZRGAA2WRgCtl0YATplGAO+aRgB/nEYAIJ5GAMCfRgBhoUYAAaNGAJGkRgAypkYA06dGAHOpRgADq0YApKxGAEWuRgDVr0YAdbFGABazRgC3tEYAR7ZGAOe3RgCIuUYAKbtGALm8RgBZvkYA+r9GAJvBRgArw0YAy8RGAGzGRgANyEYAnclGAD3LRgDezEYAf85GAB/QRgCv0UYAUNNGAPHURgCB1kYAIdhGAMLZRgBj20YA89xGAJPeRgA04EYA1eFGAGXjRgAF5UYApuZGAEfoRgDX6UYAd+tGABjtRgC57kYASfBGAOnxRgCK80YAK/VGALv2RgBb+EYA/PlGAJ37RgAt/UYAzf5GAG4ARwAPAkcAsANHAD8FRwDgBkcAgQhHABEKRwCxC0cAUg1HAPMORwCDEEcAIxJHAMQTRwBlFUcA9RZHAJUYRwA2GkcA1xtHAGcdRwAIH0cAqCBHAEkiRwDZI0cAeSVHABonRwC7KEcASypHAOsrRwCMLUcALS9HAM0wRwBdMkcA/jNHAJ81RwAvN0cAzzhHAHA6RwARPEcAoT1HAEE/RwDiQEcAg0JHABNERwCzRUcAVEdHAPVIRwCFSkcAJUxHAMZNRwBnT0cA91BHAJdSRwA4VEcA2VVHAGlXRwAJWUcAqlpHAEtcRwDbXUcAe19HABxhRwC9YkcATWRHAO1lRwCOZ0cAL2lHAL9qRwBfbEcAAG5HAKFvRwAxcUcA0XJHAHJ0RwATdkcAo3dHAEN5RwDkekcAhXxHABV+RwC1f0cAVoFHAPeCRwCHhEcAJ4ZHAMiHRwBpiUcA+YpHAJmMRwA6jkcA249HAGuRRwALk0cArJRHAE2WRwDtl0cAfZlHAB6bRwC/nEcAT55HAPCfRwCQoUcAMaNHAMGkRwBhpkcAAqhHAKOpRwAzq0cA06xHAHSuRwAVsEcApbFHAEWzRwDmtEcAh7ZHABe4RwC3uUcAWLtHAPm8RwCZvkcAKcBHAMrBRwBrw0cA+8RHAJvGRwA8yEcA3clHAG3LRwANzUcArs5HAE/QRwDf0UcAf9NHACDVRwDB1kcAUdhHAPHZRwCS20cAM91HAMPeRwBj4EcABOJHAKXjRwA15UcA1eZHAHboRwAX6kcAp+tHAEftRwDo7kcAifBHABnyRwC580cAWvVHAPv2RwCL+EcAK/pHAMz7RwBt/UcA/f5HAJ0ASAA+AkgA3wNIAG8FSAAPB0gAsAhIAFEKSADhC0gAgQ1IACIPSADDEEgAUxJIAPMTSACUFUgANRdIAMUYSABlGkgABhxIAKcdSAA3H0gA2CBIAHgiSAAZJEgAqSVIAEknSADqKEgAiypIABssSAC7LUgAXC9IAP0wSACNMkgALTRIAM41SABvN0gA/zhIAJ86SABAPEgA4T1IAHE/SAARQUgAskJIAFNESADjRUgAg0dIACRJSADFSkgAVUxIAPVNSACWT0gAJlFIAMdSSABnVEgACFZIAKlXSAA5WUgA2VpIAHpcSAAbXkgAq19IAEthSADsYkgAjWRIAB1mSAC9Z0gAXmlIAP9qSACPbEgAL25IANBvSABxcUgAAXNIAKF0SABCdkgA43dIAHN5SAATe0gAtHxIAFV+SADlf0gAhYFIACaDSADHhEgAV4ZIAPeHSACYiUgAOYtIAMmMSABpjkgACpBIAKuRSAA7k0gA25RIAHyWSAAdmEgArZlIAE2bSADunEgAfp5IAB+gSADAoUgAYKNIAAGlSACRpkgAMahIANKpSABzq0gAA61IAKOuSABEsEgA5bFIAHWzSAAVtUgAtrZIAFe4SADnuUgAh7tIACi9SADJvkgAWcBIAPnBSACaw0gAO8VIAMvGSABryEgADMpIAK3LSAA9zUgA3c5IAH7QSAAf0kgAr9NIAE/VSADw1kgAkdhIACHaSADB20gAYt1IAPLeSACT4EgAM+JIANTjSAB15UgABedIAKXoSABG6kgA5+tIAHftSAAX70gAuPBIAFnySADp80gAifVIACr3SADL+EgAW/pIAPv7SACc/UgAPf9IAM0ASQBtAkkADgRJAK8FSQA/B0kA3whJAIAKSQAhDEkAsQ1JAFEPSQDyEEkAghJJACMUSQDDFUkAZBdJAAUZSQCVGkkANRxJANYdSQB3H0kAByFJAKgiSQBIJEkA6SVJAHknSQAZKUkAuipJAFssSQDrLUkAiy9JACwxSQDNMkkAXTRJAP01SQCeN0kAPzlJAM86SQBvPEkAED5JALE/SQBBQUkA4UJJAIJESQASRkkAs0dJAFNJSQD0SkkAhExJACVOSQDFT0kAZlFJAAdTSQCXVEkAN1ZJANhXSQB5WUkACVtJAKlcSQBKXkkA619JAHthSQAbY0kAvGRJAF1mSQDtZ0kAjWlJAC5rSQDPbEkAX25JAP9vSQCgcUkAQXNJANF0SQBxdkkAEnhJAKJ5SQBDe0kA43xJAIR+SQAUgEkAtYFJAFWDSQD2hEkAl4ZJACeISQDHiUkAaItJAAmNSQCZjkkAOZBJANqRSQB7k0kAC5VJAKuWSQBMmEkA7ZlJAH2bSQAdnUkAvp5JAF+gSQDvoUkAkKNJADClSQDRpkkAYahJAAGqSQCiq0kAMq1JANOuSQBzsEkAFLJJAKSzSQBFtUkA5bZJAIa4SQAWukkAt7tJAFe9SQD4vkkAmcBJACnCSQDJw0kAasVJAAvHSQCbyEkAO8pJANzLSQBszUkADc9JAK3QSQBO0kkA3tNJAH/VSQAf10kAwNhJAGHaSQDx20kAkd1JADLfSQDT4EkAY+JJAAPkSQCk5UkARedJANXoSQB16kkAFuxJALftSQBH70kA5/BJAIjySQAY9EkAufVJAFn3SQD6+EkAm/pJACv8SQDL/UkAbP9JAA0BSgCdAkoAPQRKAN4FSgB/B0oADwlKAK8KSgBQDEoA8Q1KAIEPSgAhEUoAwhJKAGMUSgDzFUoAkxdKADQZSgDEGkoAZRxKAAUeSgCmH0oANiFKANciSgB4JEoAGCZKAKgnSgBJKUoA6SpKAIosSgArLkoAuy9KAFsxSgD8MkoAjDRKAC02SgDNN0oAbjlKAA87SgCfPEoAPz5KAOA/SgCBQUoAEUNKALFESgBSRkoA80dKAINJSgAjS0oAxExKAGVOSgD1T0oAlVFKADZTSgDXVEoAZ1ZKAAdYSgCoWUoASVtKANlcSgB5XkoAGmBKAKphSgBLY0oA62RKAIxmSgAcaEoAvWlKAF1rSgD+bEoAn25KAC9wSgDPcUoAcHNKABF1SgChdkoAQXhKAOJ5SgCDe0oAE31KALN+SgBUgEoA9YFKAIWDSgAlhUoAxoZKAFaISgD3iUoAl4tKADiNSgDIjkoAaZBKAAmSSgCqk0oAOpVKANuWSgB7mEoAHJpKAL2bSgBNnUoA7Z5KAI6gSgAvokoAv6NKAGClSgAAp0oAoahKADGqSgDRq0oAcq1KAAKvSgCjsEoAQ7JKAOSzSgB0tUoAFbdKALW4SgBWukoA5rtKAIe9SgAnv0oAyMBKAGnCSgD5w0oAmcVKADrHSgDbyEoAa8pKAAvMSgCszUoATc9KAN3QSgB90koAHtRKAK7VSgBP10oA79hKAJDaSgAg3EoAwd1KAGHfSgAC4UoAkuJKADPkSgDT5UoAdOdKAATpSgCl6koARexKAObtSgCH70oAF/FKALfySgBY9EoA+fVKAIn3SgAp+UoAyvpKAFr8SgD7/UoAm/9KADwBSwDMAksAbQRLAA0GSwCuB0sAPglLAN8KSwB/DEsAIA5LALAPSwBREUsA8RJLAJIUSwAzFksAwxdLAGMZSwAEG0sAlBxLADUeSwDVH0sAdiFLAAYjSwCnJEsASCZLAOgnSwB4KUsAGStLALksSwBaLksA6i9LAIsxSwArM0sAzDRLAFw2SwD9N0sAnTlLAD47SwDfPEsAbz5LAA9ASwCwQUsAUUNLAOFESwCBRksAIkhLAMNJSwBTS0sA80xLAJROSwAkUEsAxVFLAGVTSwAGVUsAllZLADdYSwDXWUsAeFtLAAhdSwCpXksASWBLAOphSwCLY0sAG2VLALtmSwBcaEsA/WlLAI1rSwAtbUsAzm5LAG9wSwD/cUsAn3NLAEB1SwDQdksAcXhLABF6SwCye0sAQn1LAON+SwCDgEsAJIJLAMWDSwBVhUsA9YZLAJaISwA3iksAx4tLAGeNSwAIj0sAmJBLADmSSwDZk0sAepVLAAqXSwCrmEsAS5pLAOybSwB8nUsAHZ9LAL2gSwBeoksA7qNLAI+lSwAwp0sA0KhLAHGqSwABrEsAoa1LAEKvSwDjsEsAc7JLABO0SwC0tUsARLdLAOW4SwCFuksAJrxLALa9SwBXv0sA98BLAJjCSwAoxEsAycVLAGnHSwAKyUsAmspLADvMSwDbzUsAfM9LAB3RSwCt0ksATdRLAO7VSwB+10sAH9lLAL/aSwBg3EsA8N1LAJHfSwAx4UsA0uJLAGLkSwAD5ksAo+dLAETpSwDU6ksAdexLABXuSwC270sARvFLAOfySwCH9EsAKPZLALj3SwBZ+UsA+fpLAJr8SwA7/ksAy/9LAGsBTAAMA0wArQRMAD0GTADdB0wAfglMAB8LTACvDEwATw5MAPAPTACAEUwAIRNMAMEUTABiFkwA8hdMAJMZTAAzG0wA1BxMAGQeTAAFIEwApSFMAEYjTADnJEwAdyZMABgoTAC4KUwAWStMAOksTACJLkwAKjBMALoxTABbM0wA+zRMAJw2TAAsOEwAzTlMAG07TAAOPUwAnj5MAD9ATADfQUwAgENMABBFTACxRkwAUUhMAPJJTACTS0wAI01MAMNOTABkUEwABVJMAJVTTAA1VUwA1lZMAGZYTAAHWkwAp1tMAEhdTADYXkwAeWBMABliTAC6Y0wASmVMAOtmTACLaEwALGpMALxrTABdbUwA/W5MAJ5wTAAuckwAz3NMAG91TAAQd0wAoHhMAEF6TADhe0wAgn1MABJ/TACzgEwAU4JMAPSDTACVhUwAJYdMAMWITABmikwAB4xMAJeNTAA3j0wA2JBMAGiSTAAJlEwAqZVMAEqXTADamEwAe5pMABucTAC8nUwATJ9MAO2gTACNokwALqRMAL6lTABfp0wAAKlMAKCqTAAwrEwA0a1MAHGvTAASsUwAorJMAEO0TADjtUwAhLdMABS5TAC1ukwAVbxMAPa9TACGv0wAJ8FMAMfCTABoxEwACcZMAJnHTAA5yUwA2spMAGrMTAALzkwAq89MAEzRTADc0kwAfdRMAB3WTAC+10wATtlMAO/aTACP3EwAMN5MAMDfTABh4UwAAeNMAKLkTAAy5kwA0+dMAHPpTAAU60wApOxMAEXuTADl70wAhvFMABbzTAC39EwAV/ZMAPj3TACI+UwAKftMAMn8TABq/kwA+v9MAJsBTQA7A00A3ARNAH0GTQANCE0ArQlNAE4LTQDeDE0Afw5NAB8QTQDAEU0AUBNNAPEUTQCRFk0AMhhNAMIZTQBjG00AAx1NAKQeTQA0IE0A1SFNAHUjTQAWJU0AtyZNAEcoTQDoKU0AiCtNABgtTQC5Lk0AWTBNAPoxTQCKM00AKzVNAMs2TQBsOE0A/DlNAJ07TQA9PU0A3j5NAG5ATQAPQk0Ar0NNAFBFTQDgRk0AgUhNACFKTQDCS00AUk1NAPNOTQCTUE0ANFJNAMRTTQBlVU0ABVdNAKZYTQA2Wk0A11tNAHddTQAYX00AqGBNAEliTQDpY00AimVNABpnTQC7aE0AW2pNAPxrTQCdbU0ALW9NAM1wTQBuck0A/nNNAJ91TQA/d00A4HhNAHB6TQARfE0AsX1NAFJ/TQDigE0Ag4JNACOETQDEhU0AVIdNAPWITQCVik0ANoxNAMaNTQBnj00AB5FNAKiSTQBJlE0A2ZVNAHmXTQAamU0AqppNAEucTQDrnU0AjJ9NAByhTQC9ok0AXaRNAP6lTQCOp00AL6lNANCqTQBwrE0AAK5NAKGvTQBBsU0A4rJNAHK0TQATtk0As7dNAFS5TQDkuk0AhbxNACW+TQDGv00AVsFNAPfCTQCXxE0AOMZNAMjHTQBpyU0ACctNAKrMTQA6zk0A289NAHvRTQAc000ArNRNAE3WTQDt100AjtlNAB7bTQC/3E0AX95NAADgTQCQ4U0AMeNNANHkTQBy5k0AAuhNAKPpTQBD600A5OxNAHTuTQAV8E0AtfFNAFbzTQDm9E0Ah/ZNACf4TQDI+U0AWPtNAPn8TQCZ/k0AOgBOAMoBTgBrA04ACwVOAKwGTgA8CE4A3QlOAH0LTgAeDU4Arg5OAE8QTgDvEU4AkBNOACAVTgDBFk4AYRhOAPEZTgCSG04AMx1OANMeTgB0IE4ABCJOAKUjTgBFJU4A5iZOAHYoTgAXKk4AuCtOAFgtTgDoLk4AiTBOACkyTgDKM04AWjVOAPs2TgCbOE4APDpOAMw7TgBtPU4ADT9OAK5ATgA+Qk4A30NOAH9FTgAgR04AsEhOAFFKTgDxS04Akk1OACJPTgDDUE4AY1JOAARUTgCUVU4ANVdOANVYTgB2Wk4ABlxOAKddTgBHX04A6GBOAHhiTgAZZE4AuWVOAFpnTgDqaE4Ai2pOACtsTgC7bU4AXG9OAP1wTgCdck4APnROAM51TgBvd04AD3lOALB6TgBAfE4A4X1OAIF/TgAigU4AsoJOAFOETgDzhU4AlIdOACSJTgDFik4AZYxOAAaOTgCWj04AN5FOANeSTgB4lE4ACJZOAKmXTgBJmU4A6ppOAHqcTgAbnk4Au59OAEuhTgDsok4AjaROAC2mTgDOp04AXqlOAP+qTgCgrE4AQK5OANCvTgBxsU4AEbNOALK0TgBCtk4A47dOAIO5TgAku04AtLxOAFW+TgD1v04AlsFOACbDTgDHxE4AZ8ZOAAjITgCYyU4AOctOANnMTgB6zk4ACtBOAKvRTgBL004A29ROAHzWTgAd2E4AvdlOAF7bTgDu3E4Aj95OAC/gTgDQ4U4AYONOAAHlTgCh5k4AQuhOANLpTgBz604AE+1OAKPuTgBE8E4A5fFOAIXzTgAm9U4AtvZOAFf4TgD3+U4AmPtOACj9TgDJ/k4AaQBPAAoCTwCaA08AOwVPANsGTwB8CE8ADApPAK0LTwBNDU8A7g5PAH4QTwAfEk8AvxNPAGAVTwDwFk8AkRhPADEaTwDBG08AYh1PAAMfTwCjIE8ARCJPANQjTwB1JU8AFSdPALYoTwBGKk8A5ytPAIgtTwAoL08AuDBPAFkyTwD5M08AmjVPACo3TwDLOE8AazpPAAw8TwCcPU8APT9PAN1ATwBtQk8ADkRPAK9FTwBPR08A8EhPAIBKTwAhTE8AwU1PAGJPTwDyUE8Ak1JPADNUTwDDVU8AZFdPAAVZTwClWk8ANVxPANZdTwB3X08AF2FPAKdiTwBIZE8A6WVPAIlnTwAqaU8AumpPAFtsTwD7bU8AnG9PACxxTwDNck8AbXRPAA52TwCed08AP3lPAN96TwCAfE8AEH5PALF/TwBRgU8A4YJPAIKETwAjhk8Aw4dPAFOJTwD0ik8AlYxPADWOTwDWj08AZpFPAAeTTwCnlE8ASJZPANiXTwB5mU8AGZtPALqcTwBKnk8A659PAIuhTwAso08AvKRPAF2mTwD9p08AnqlPAC6rTwDPrE8AcK5PABCwTwCgsU8AQbNPAOG0TwBxtk8AErhPALO5TwBTu08A47xPAIS+TwAlwE8AxcFPAGbDTwD2xE8Al8ZPADfITwDYyU8AaMtPAAnNTwCpzk8AStBPANrRTwB7008AG9VPALzWTwBM2E8A7dlPAI3bTwAu3U8Avt5PAF/gTwD/4U8AoONPADDlTwDR5k8AcehPAAHqTwCi608AQ+1PAOPuTwBz8E8AFPJPALXzTwBV9U8A5fZPAIb4TwAn+k8Ax/tPAGj9TwD4/k8AmQBQADkCUADaA1AAagVQAAsHUACrCFAATApQANwLUAB9DVAAHQ9QAL4QUABOElAA7xNQAI8VUAAwF1AAwBhQAGEaUAABHFAAkR1QADIfUADTIFAAcyJQAAMkUACkJVAARSdQAOUoUACGKlAAFixQALctUABYL1AA+DBQAIgyUAApNFAAyTVQAGo3UAD6OFAAmzpQADs8UADcPVAAbD9QAA1BUACtQlAATkRQAN5FUAB/R1AAH0lQAMBKUABQTFAA8U1QAJFPUAAhUVAAwlJQAGNUUAADVlAAk1dQADRZUADVWlAAdVxQAAVeUACmX1AAR2FQAOdiUACIZFAAGGZQALlnUABZaVAA+mpQAIpsUAArblAAy29QAGxxUAD8clAAnXRQAD12UADed1AAbnlQAA97UACvfFAAUH5QAOB/UACBgVAAIYNQALGEUABShlAA84dQAJOJUAAji1AAxIxQAGWOUAAFkFAAppFQADaTUADXlFAAd5ZQABiYUAComVAASZtQAOmcUAB5nlAAGqBQALuhUABbo1AA66RQAIymUAAtqFAAzalQAF2rUAD+rFAAn65QAECwUADgsVAAcLNQABG1UACxtlAAUrhQAOK5UACDu1AAI71QAMS+UABUwFAA9cFQAJXDUAA2xVAAxsZQAGfIUAAHylAAmMtQADjNUADZzlAAedBQAAnSUACq01AAS9VQAOvWUAB72FAAHNpQAL3bUABd3VAA/t5QAI7gUAAv4lAAz+NQAHDlUAAA51AAoehQAEHqUADi61AAcu1QABPvUACz8FAAVPJQAOTzUACF9VAAJfdQAMb4UABW+lAA9/tQAJf9UAAn/1AAyABRAGkCUQAJBFEAmQVRADoHUQDbCFEAewpRAAsMUQCsDVEATQ9RAO0QUQB9ElEAHhRRAL8VUQBfF1EA7xhRAJAaUQAxHFEA0R1RAGEfUQACIVEAoyJRAEMkUQDkJVEAdCdRABUpUQC1KlEAVixRAOYtUQCHL1EAKDFRAMgyUQBYNFEA+TVRAJk3UQApOVEAyjpRAGs8UQALPlEAmz9RADxBUQDdQlEAfURRAA1GUQCuR1EAT0lRAO9KUQCATFEAIE5RAMFPUQBhUVEA8VJRAJJUUQAzVlEA01dRAGNZUQAEW1EApVxRAEVeUQDmX1EAdmFRABdjUQC3ZFEAWGZRAOhnUQCJaVEAKWtRAMpsUQBablEA+29RAJtxUQA8c1EAzHRRAG12UQANeFEAnXlRAD57UQDffFEAf35RAA+AUQCwgVEAUYNRAPGEUQCBhlEAIohRAMOJUQBji1EA84xRAJSOUQA1kFEA1ZFRAGWTUQAGlVEAp5ZRAEeYUQDomVEAeJtRABmdUQC5nlEAWqBRAOqhUQCLo1EAK6VRALumUQBcqFEA/alRAJ2rUQAtrVEAzq5RAG+wUQAQslEAsLNRAEC1UQDhtlEAgbhRACK6UQCyu1EAU71RAPO+UQCDwFEAJMJRAMXDUQBlxVEA9cZRAJbIUQA3ylEA18tRAGjNUQAIz1EAqdBRAEnSUQDq01EAetVRABvXUQC72FEAXNpRAOzbUQCN3VEALd9RAM7gUQBe4lEA/+NRAJ/lUQAv51EA0OhRAHHqUQAR7FEAoe1RAELvUQDj8FEAg/JRABP0UQC09VEAVfdRAPX4UQCF+lEAJvxRAMf9UQBn/1EA9wBSAJgCUgA5BFIA2QVSAHoHUgAKCVIAqwpSAEsMUgDsDVIAfA9SAB0RUgC9ElIATRRSAO4VUgCPF1IALxlSAL8aUgBgHFIAAR5SAKEfUgAxIVIA0iJSAHMkUgATJlIAoydSAEQpUgDlKlIAhSxSABUuUgC2L1IAVzFSAPgyUgCHNFIAKDZSAMk3UgBpOVIA+TpSAJo8UgA7PlIA2z9SAGtBUgAMQ1IArURSAE1GUgDdR1IAfklSAB9LUgC/TFIAUE5SAPBPUgCRUVIAMVNSAMFUUgBiVlIAA1hSAKNZUgAzW1IA1FxSAHVeUgAVYFIApWFSAEZjUgDnZFIAh2ZSABdoUgC4aVIAWWtSAPlsUgCablIAKnBSAMtxUgBrc1IADHVSAJx2UgA9eFIA3XlSAG17UgAOfVIAr35SAE+AUgDfgVIAgINSACGFUgDBhlIAUYhSAPKJUgCTi1IAM41SAMOOUgBkkFIABZJSAKWTUgA1lVIA1pZSAHeYUgAXmlIAp5tSAEidUgDpnlIAiaBSABmiUgC6o1IAW6VSAPumUgCLqFIALKpSAM2rUgBtrVIA/a5SAJ6wUgA/slIA4LNSAG+1UgAQt1IAsbhSAFG6UgDhu1IAgr1SACO/UgDDwFIAZMJSAPTDUgCVxVIANcdSAMXIUgBmylIAB8xSAKfNUgA4z1IA2NBSAHnSUgAZ1FIAqdVSAErXUgDr2FIAi9pSABvcUgC83VIAXd9SAP3gUgCN4lIALuRSAM/lUgBv51IAEOlSAKDqUgBB7FIA4e1SAHHvUgAS8VIAs/JSAFP0UgDj9VIAhPdSACX5UgDF+lIAVfxSAPb9UgCX/1IANwFTAMcCUwBoBFMACQZTAKkHUwA5CVMA2gpTAHsMUwAbDlMAqw9TAEwRUwDtElMAjRRTAB0WUwC+F1MAXxlTAP8aUwCPHFMAMB5TANEfUwBxIVMAASNTAKIkUwBDJlMA4ydTAHMpUwAUK1MAtSxTAFUuUwDlL1MAhjFTACczUwDINFMAVzZTAPg3UwCZOVMAOTtTAMk8UwBqPlMAC0BTAKtBUwA7Q1MA3ERTAH1GUwAdSFMArUlTAE5LUwDvTFMAj05TACBQUwDAUVMAYVNTAAFVUwCRVlMAMlhTANNZUwBzW1MAA11TAKReUwBFYFMA5WFTAHVjUwAWZVMAt2ZTAFdoUwDnaVMAiGtTACltUwDJblMAWXBTAPpxUwCbc1MAO3VTAMt2UwBseFMADXpTAK17UwA9fVMA3n5TAH+AUwAfglMAr4NTAFCFUwDxhlMAkYhTACGKUwDCi1MAY41TAAOPUwCTkFMANJJTANWTUwB1lVMABZdTAKaYUwBHmlMA55tTAHedUwAYn1MAuaBTAFmiUwDpo1MAiqVTACunUwDLqFMAW6pTAPyrUwCdrVMAPa9TAM2wUwBuslMAD7RTALC1UwA/t1MA4LhTAIG6UwAhvFMAsb1TAFK/UwDzwFMAk8JTACPEUwDExVMAZcdTAAXJUwCVylMANsxTANfNUwB3z1MACNFTAKjSUwBJ1FMA6dVTAHnXUwAa2VMAu9pTAFvcUwDr3VMAjN9TAC3hUwDN4lMAXeRTAP7lUwCf51MAP+lTAM/qUwBw7FMAEe5TALHvUwBB8VMA4vJTAIP0UwAj9lMAs/dTAFT5UwD1+lMAlfxTACX+UwDG/1MAZwFUAAcDVACXBFQAOAZUANkHVAB5CVQACQtUAKoMVABLDlQA6w9UAHsRVAAcE1QAvRRUAF0WVADtF1QAjhlUAC8bVADPHFQAXx5UAAAgVAChIVQAQSNUANEkVAByJlQAEyhUALMpVABDK1QA5CxUAIUuVAAlMFQAtTFUAFYzVAD3NFQAmDZUACc4VADIOVQAaTtUAAk9VACZPlQAOkBUANtBVAB7Q1QAC0VUAKxGVABNSFQA7UlUAH1LVAAeTVQAv05UAF9QVADwUVQAkFNUADFVVADRVlQAYVhUAAJaVACjW1QAQ11UANNeVAB0YFQAFWJUALVjVABFZVQA5mZUAIdoVAAnalQAt2tUAFhtVAD5blQAmXBUAClyVADKc1QAa3VUAAt3VACbeFQAPHpUAN17VAB9fVQADX9UAK6AVABPglQA74NUAH+FVAAgh1QAwYhUAGGKVADxi1QAko1UADOPVADTkFQAY5JUAASUVACllVQARZdUANWYVAB2mlQAF5xUAKedVABHn1QA6KBUAImiVAAppFQAuaVUAFqnVAD7qFQAm6pUACusVADMrVQAba9UAA2xVACdslQAPrRUAN+1VACAt1QAD7lUALC6VABRvFQA8b1UAIG/VAAiwVQAw8JUAGPEVADzxVQAlMdUADXJVADVylQAZcxUAAbOVACnz1QAR9FUANjSVAB41FQAGdZUAKnXVABJ2VQA6tpUAIvcVAAr3lQAu99UAFzhVAD94lQAneRUAC3mVADO51QAb+lUAA/rVACf7FQAQO5UAOHvVACB8VQAEfNUALL0VABT9lQA8/dUAIP5VAAk+1QAxfxUAGX+VAD1/1QAlgFVADcDVQDXBFUAZwZVAAgIVQCpCVUASQtVANkMVQB6DlUAGxBVAKsRVQBLE1UA7BRVAI0WVQAdGFUAvRlVAF4bVQD/HFUAnx5VAC8gVQDQIVUAcSNVABElVQChJlUAQihVAOMpVQCDK1UAEy1VALQuVQBVMFUA9TFVAIUzVQAmNVUAxzZVAGg4VQD3OVUAmDtVADk9VQDJPlUAaUBVAApCVQCrQ1UAS0VVANtGVQB8SFUAHUpVAL1LVQBNTVUA7k5VAI9QVQAvUlUAwFNVAGBVVQABV1UAoVhVADFaVQDSW1UAc11VABNfVQCjYFUARGJVAOVjVQB1ZVUAFWdVALZoVQBXalUA52tVAIdtVQAob1UAyXBVAGlyVQD5c1UAmnVVADt3VQDbeFUAa3pVAAx8VQCtfVUATX9VAN2AVQB+glUAH4RVAL+FVQBPh1UA8IhVAJGKVQAxjFUAwY1VAGKPVQADkVUAo5JVADOUVQDUlVUAdZdVAAWZVQClmlUARpxVAOedVQCHn1UAF6FVALiiVQBZpFUA+aVVAImnVQAqqVUAy6pVAGusVQD7rVUAnK9VAD2xVQDdslUAbbRVAA62VQCvt1UAULlVAN+6VQCAvFUAIb5VAMG/VQBRwVUA8sJVAJPEVQAzxlUAw8dVAGTJVQAFy1UAlcxVADXOVQDWz1UAd9FVAAfTVQCo1FUASNZVAOnXVQB52VUAGdtVALrcVQBb3lUA699VAIvhVQAs41UAzeRVAG3mVQD951UAnulVAD/rVQDP7FUAb+5VABDwVQCx8VUAQfNVAOH0VQCC9lUAI/hVAMP5VQBT+1UA9PxVAJX+VQA1AFYAxQFWAGYDVgAHBVYApwZWADcIVgDYCVYAeQtWABkNVgCpDlYAShBWAOsRVgCLE1YAGxVWALwWVgBdGFYA/RlWAI0bVgAuHVYAzx5WAF8gVgD/IVYAoCNWAEElVgDRJlYAcShWABIqVgCzK1YAQy1WAOMuVgCEMFYAJTJWAMUzVgBVNVYA9jZWAJc4VgA4OlYAxztWAGg9VgAJP1YAqUBWADlCVgDaQ1YAe0VWABtHVgCrSFYATEpWAO1LVgCNTVYAHU9WAL5QVgBfUlYA/1NWAJBVVgAwV1YA0VhWAHFaVgABXFYAol1WAENfVgDTYFYAc2JWABRkVgC1ZVYARWdWAOVoVgCGalYAJ2xWALdtVgBXb1YA+HBWAJlyVgApdFYAyXVWAGp3VgALeVYAq3pWADt8VgDcfVYAfX9WAB2BVgCtglYAToRWAO+FVgCPh1YAH4lWAMCKVgBhjFYAAY5WAJGPVgAykVYA05JWAHOUVgADllYApJdWAEWZVgDlmlYAdZxWABaeVgC3n1YAV6FWAOeiVgCIpFYAKaZWALmnVgBZqVYA+qpWAJusVgArrlYAy69WAGyxVgANs1YAnbRWAD22VgDet1YAf7lWAA+7VgCvvFYAUL5WAPG/VgCBwVYAIcNWAMLEVgBjxlYA88dWAJPJVgA0y1YA1cxWAHXOVgAF0FYAptFWAEfTVgDn1FYAeNZWABjYVgC52VYAWdtWAOncVgCK3lYAK+BWAMvhVgBb41YA/ORWAJ3mVgA96FYAzelWAG7rVgAP7VYAr+5WAD/wVgDg8VYAgfNWABH1VgCx9lYAUvhWAPP5VgCD+1YAI/1WAMT+VgBlAFcA9QFXAJUDVwA2BVcA1wZXAGcIVwAHClcAqAtXAEkNVwDZDlcAeRBXABoSVwC7E1cASxVXAOsWVwCMGFcALRpXAM0bVwBdHVcA/h5XAJ8gVwA/IlcA4CNXAHAlVwARJ1cAsShXAEEqVwDiK1cAgy1XABMvVwCzMFcAVDJXAPUzVwCVNVcAJTdXAMY4VwBnOlcACDxXAKg9VwBJP1cA6UBXAIpCVwArRFcAy0VXAH1HVwAdSVcArUpXAE5MVwDvTVcAkE9XADBRVwDhUlcAcVRXACNWVwCzV1cAU1lXAAVbVwCVXFcANV5XAPdfVwCHYVcAKGNXANlkVwB6ZlcAG2hXALtpVwBca1cA/WxXAJ1uVwA+cFcA33FXAH9zVwAPdVcAsHZXAFF4VwDheVcAgXtXACJ9VwDDflcAY4BXAASCVwClg1cANYVXANWGVwB2iFcAF4pXAKeLVwBHjVcA6I5XAImQVwApklcAuZNXAFqVVwD7llcAm5hXACuaVwDMm1cAbZ1XAA2fVwCdoFcAPqJXAN+jVwBvpVcAD6dXALCoVwBRqlcA4atXAIGtVwAir1cAw7BXAFOyVwDzs1cAlLVXADW3VwDFuFcAZbpXAAa8VwCnvVcAN79XANjAVwB4wlcAGcRXAKnFVwBJx1cA6shXAIvKVwAbzFcAu81XAFzPVwD90FcAndJXAD7UVwDf1VcAb9dXAA/ZVwCw2lcAUdxXAOHdVwCB31cAIuFXAMPiVwBj5FcABOZXAKXnVwBF6VcA1epXAHbsVwAX7lcAp+9XAEfxVwDo8lcAifRXACn2VwC591cAa/lXAPv6VwCb/FcAPP5XAN3/VwBtAVgADQNYAK4EWABPBlgA7wdYAH8JWAAgC1gAwQxYAGEOWADxD1gAkhFYADMTWADTFFgAYxZYAAQYWAClGVgANRtYANUcWAB2HlgAFyBYAKchWABHI1gA6CRYAIkmWAAZKFgAuSlYAForWAD7LFgAiy5YACswWADMMVgAbTNYAP00WACdNlgAPjhYAN85WABvO1gADz1YALA+WABRQFgA4UFYAIFDWAAiRVgAw0ZYAFNIWADzSVgAlEtYADVNWADFTlgAZVBYAAZSWACnU1gASFVYAOhWWACJWFgAGVpYALlbWABaXVgA+15YAJtgWAArYlgAzGNYAH1lWAAeZ1gA0GhYAF9qWAAAbFgAoW1YADFvWADRcFgAcnJYABN0WACjdVgAQ3dYAOR4WACFelgAFXxYAMZ9WABnf1gA94BYAJeCWAA4hFgA2YVYAHmHWAAJiVgAqopYAEuMWADbjVgAe49YAByRWAC9klgATZRYAO2VWACOl1gAL5lYAL+aWABfnFgAAJ5YAKGfWAAxoVgA0aJYAHKkWAATplgAo6dYAEOpWADkqlgAhaxYABWuWAC1r1gAVrFYAPeyWACHtFgAJ7ZYAMi3WABpuVgA+bpYAJm8WAA6vlgA279YAGvBWAALw1gArMRYAE3GWADdx1gAfclYAB7LWAC/zFgAYM5YAO/PWACQ0VgAMdNYAMHUWABh1lgAAthYAKPZWAAz21gA09xYAHTeWAAV4FgApeFYAEXjWADm5FgAh+ZYADjoWADZ6VgAeetYABrtWAC77lgAS/BYAOvxWACd81gALfVYAM32WABu+FgAD/pYAK/7WABA/VgA4P5YAIEAWQAhAlkAwgNZAGMFWQDzBlkAkwhZADQKWQDVC1kAZQ1ZAAUPWQCmEFkARxJZANcTWQB3FVkAGBdZALkYWQBJGlkA6RtZAIodWQArH1kAuyBZAFsiWQD8I1kAnSVZAD0nWQDNKFkAbipZAA8sWQCfLVkAPy9ZAOAwWQCBMlkAETRZALE1WQBSN1kA8zhZAIM6WQAjPFkAxD1ZAGU/WQAFQVkAlUJZADZEWQDXRVkAZ0dZAAdJWQCoSlkASUxZAOlNWQB5T1kAGlFZALtSWQBLVFkA61VZAIxXWQAtWVkAvVpZAF1cWQD+XVkAn19ZAD9hWQDQYlkAgWRZABFmWQCxZ1kAUmlZAPNqWQCTbFkANG5ZANVvWQBlcVkAFnNZALd0WQBHdlkA53dZAIh5WQApe1kAuXxZAFl+WQD6f1kAm4FZADuDWQDchFkAfYZZAB2IWQC+iVkAX4tZAP+MWQCgjlkAQZBZANGRWQBxk1kAEpVZALOWWQBTmFkA45lZAISbWQAlnVkAtZ5ZAFWgWQD2oVkAl6NZACelWQDHplkAaKhZAAmqWQCZq1kAOa1ZANquWQB7sFkAG7JZAKuzWQBMtVkA7bZZAI24WQAdulkAvrtZAF+9WQDvvlkAkMBZADDCWQDRw1kAYcVZAAHHWQCiyFkAQ8pZANPLWQBzzVkAFM9ZALXQWQBF0lkA5dNZAIbVWQAn11kAt9hZAFfaWQD421kAmd1ZACnfWQDJ4FkAauJZAAvkWQCb5VkATOdZAO3oWQB96lkAHexZAL7tWQBf71kA7/BZAI/yWQAw9FkA0fVZAHH3WQAB+VkAovpZAEP8WQDj/VkAhP9ZACUBWgC1AloAVQRaAPYFWgCXB1oAJwlaAMgKWgBoDFoACQ5aAJkPWgA5EVoA2hJaAHsUWgALFloAqxdaAEwZWgDtGloAfRxaAB0eWgC+H1oAXyFaAO8iWgCPJFoAMCZaANEnWgBhKVoAAStaAKIsWgBDLloA0y9aAHMxWgAUM1oAtTRaAEU2WgDlN1oAhjlaACc7WgC3PFoAVz5aAPg/WgCZQVoAKUNaAMlEWgBqRloAC0haAKtJWgBMS1oA7UxaAI1OWgAuUFoAz1FaAG9TWgAQVVoAsVZaAFFYWgDyWVoAk1taACNdWgDDXloAZGBaAAViWgCVY1oANWVaANZmWgB3aFoAB2paAKdrWgBIbVoA6W5aAHlwWgAZcloAunNaAFt1WgDrdloAi3haACx6WgDNe1oAXX1aAP1+WgCegFoAP4JaAM+DWgBvhVoAEIdaALGIWgBBiloA4YtaAIKNWgAjj1oAs5BaAFOSWgD0k1oAlZVaACWXWgDFmFoAZppaAAecWgCXnVoAOJ9aANigWgB5oloACaRaAKmlWgBKp1oA66haAHuqWgAbrFoAvK1aAEyvWgDtsFoAjbJaAC60WgDPtVoAX7daAP+4WgCguloAQbxaANG9WgBxv1oAEsFaALPCWgBDxFoA48VaAITHWgAlyVoAtcpaAFXMWgD2zVoAl89aACfRWgDH0loAaNRaAPjVWgCZ11oAOdlaANraWgB73FoAC95aAKvfWgBM4VoA7eJaAH3kWgAd5loAvudaAF/pWgDv6loAj+xaADDuWgDR71oAYfFaAAHzWgCi9FoAMvZaANP3WgBz+VoAFPtaALX8WgBF/loA5f9aAIYBWwAnA1sAtwRbAFcGWwD4B1sAmQlbACkLWwDJDFsAag5bAAsQWwCbEVsAOxNbANwUWwB9FlsADRhbAK0ZWwBOG1sA3hxbAH8eWwAgIFsAwCFbAGEjWwDxJFsAkSZbADIoWwDTKVsAYytbAAMtWwCkLlsARTBbANUxWwB1M1sAFjVbAKY2WwBHOFsA5zlbAIg7WwApPVsAuT5bAFlAWwD6QVsAm0NbACtFWwAA</prop>
				<prop name="Temps">REFSWgAAZsMCAIBmvv89CtejcD04QP7p8oA4QPYoXI//wnU6QLgehevfUXg8QDMOAj5A+8P1//ACQEDsUXYGAUBA8PEK10ElA3u3QvXzoENAHwgA/7i+REDhehSu70ehRUBIAOF6lL1G9fRHQM3MXwBsd0hAUgYCSUBx7vFbMEolAxdLbQRMdQTbTUDu8v1NFQPiTvtAKQAA9chPQKS2KAFTUE0DxFD98zW9Uf3zxVFASEYBN91SnQOoUkDv8hpT5h0Di1ONBOQEbVRAXqAAKFzfVF0EVT0D7d4EFE5WXQO8VkDde04BKldAnwEonO1XnQMIWKUDc1hAbj8BHvVYFQNCWT0Dez5ZRQMRWUBmXhFb1lglA5dYTQNUNBTbE1gdE9pXbQPQVxZdA8xXHRPKlB/v8qsYggYCyLwfxhW+A9wfpgLDsOwfBi/4E2YCwVf188AQJC8+LzAj7vK9VC9eL3gvBHIpHgK7nC+mL7gr1i/oL176L1dAmpkXMLkUNwAOPQ4/QD9SP2Q/dj+IP5o/BKw3xgK3rD/OP7A/wj/0PwD2NQ5PKE8iTzxPNk9QT3pPAGRP3j+gT6pP1E+uT+hPAl8AHF8+XxBfGl9sX3ZfiF9yXwC0X2ZfSF+iX9xfzl/gXzpvACxvFm8ob2pvXG+Wb6hvum8AzG+Ob+hvAn8kf+5vSH/6bwBcf35/GH9yf5x/nn+4f+p/APx/zn+wf9p/NI9GjyiPao8AdI+Oj2CPso/Ej56P+I+ajwAcnwafGJ86n1yfbp9Yn4qfAOSP5o+on9KfxJ/unwCvGq8ALK82rxCvYq+Er0avQK+yrwDEr3av8K/ar+SvJr/Irzq/AFS/Tr9gvxq/nL+uv8C/Er8A1L9uv8i/Es8czybP8L86zwB0z07PcM+Cz7TPvs+4z/LPAPzPFt8Q3+K/LN9W3zjfYt8AjN+u35jfqt/U3/bf6N8K7wAs7w7vKO8a72TvXu+I75rvAKzvZu/g73Lv/O8W/9jvAv8ARP8O/0j/cv+M/6b/YP+i/wDE/+b/gP8CDyQPNg8QD+L/AFQPXg94D6IPlA9uD7AP2g8A/A/eD0gPMh8cH1YfSB/yDwB0H44faB+qH7wfXh/AH8ofAPwflh8ILxovVC9uL1gvmi8ATC9OL6gv0i/cL/4v8C8SPwA8P64vOD8yP1w/Zj+IP6I/AMw/tj/YP4I/FE/2PwhPGk8ALE9WT9A/Ok90T5ZPqE/KTwDkT35PkE8CXxxfDl8gX0pfAFxf7k+YX5JfrF/GX1BP2l8A/F/+X+hfKm9Eb15vQG9SbwCMb35vsG+ib8xv3m/wX8JvABx/Pn+Yb1J/dH8uf0h/Wn8AtH+Of6B/qn8Ej8Z/4H8CjwA8jzaPUI96j4yP7n9oj6qPAMSP7o9Ij+KPDJ8unyifOp8ATJ/Wjxifgp90n56fsJ/KnwDsn/6PCK8qr9yfRq9QryKvAHyvjq+Yr3KvxK+er/Cvsq8ABL8mv+CvGr9kvw6/WL86vwCMv2a/0L/iv7S/vr/4vwrPADTPJs9IzxLPdM+Oz3jPqs8AxM9ez9DPus8E3+bPEN8q3wBE31bfaN+K3xzfHt+Y36rfANzfbt/Q33rf/N8m7xjvWu8AbO9+74jv8t+878bv4O+63wCk76bvEP8q/zT/Lv9o/3r/AIz/pv9Y/7L/xP/W/wAPQv8AFA/m/wgPOg9MD4YPaA9iDwCsD84PmA/KD7wP3g8IHxofADQfPh9IH2ofXB+OH6gfmh8AvB++H8gf6h8EL94fMC9CLwBUL/4fkC96L1wvni/AL9IvAOQvBj8AP5ovRD8WP2A/cj8ATD/WH5A/oj+8P+Y/+D/CPwAcT84/iD8aT1RPDk8wT3pPAJRPbk+oT7pP3E++T/BPKl8AHF/+T0hfQl98X45PaF+KXwC8X85fkF+iX/xfHm8wb+pfAExvDm9wb4JvlG+mb7hvym8A7G/mb2Bvam8sfwZ/GH9SfwBsf15/iH+Cf5x/pn+4f/JvAAyPHo8wj/J/TI9ej3CP+n8AhI/Wf6CPgo/Uj96P2I/yjwAcnwafKJ+yj1yflo+An2KfAKSftp+In6Kf9J/Onxiv2p8ATK82r1ivEq+Er5avgK/CrwDUr66veK/6rwy/Fr9wr+KvAGy/Pr94v4q/tL9ev8i/qr8A9L8OzwDPKs9Ez+6/SM86zwCEz47PWM9iz8TPps/wz6LPAATfDt8o30LfXN9G3xjfct8ArN9+39Dfet/k3/bfCO+q3wAk707vMO+i31zvlu+o72rvALTvzu/g78LvFP/m7/jvOv8ARP9W/2j/Qv+U/67vsP/K/9TU/879MxYBs/T0h1f/QNejcD0KR1f/QBSuR+F6BFe7QAA2AcBWQC8BFP9uVkCPwvUoXP8vVkBxPQrXo+/wVUBmVgG2VUB7zcxfAHxVQMNIAN+PQlVAey4BClX/QFK4HoXr0VTeXQOMVECkKADXU/Z8BBxUVQPmU0Af/4XrUbiuU0Ap3VxGAHhTQPfxR0G2pAQIUy0DxFJ9BFK2VQNWUkUDH1L18+etUa0DsVGlBFFlBFHdQE8BcP1QVQPGULZFA49Q9fNXUHUDIW1QvfPZT10DbE+dA1v+Tk0DcE61BE79A7udTRUDM01A/wE9W8pMZQNiTDUUS20D25pLNQMgS60DwUq2NQOASmUDgkqlA8i7SkB3AVE4S0UDr7tLQJ8BHiVMVQNmJUxFA2/EF14SarwXZhUCZhpe5B/mHb4VHi/AE9YVAD4v2BM+A1wvxh1+L5AvyhmCFgJztC/GL9gv4iGmEngA9CfmL/gvEj8cPy4/WD9CPwB8P3Y/oD+yP8Q/1j/oP/o/MAxPHk+IM6cBKHwsT05PADBPQk9sT35PqE+6T4xPxk8A8E8CXxRfJl/QT+JBTl/gTwBKX2xfhl2eX4hful/UX75fAPBfAm8kbxZvOG9ab0xvbm+wIG96b7RnhgKDTCUD961MLQPUTXUEToUUT9qFBFClE+hQ/QNdUbYVA9NRVQNGUv0DvW1SnQMuU3UDoVOFA+0TlASmVKUDGFVAXey4EIWLVTUUVTUDW3BWtRPlVoUEV4UDW8NXdQNRWDUEWI0E1VkddFktBFltA8pY1r3ziVglBFgtA/RXKl0DzDQFV0Vzu8x/1nUAFnPsf/5/EI8ageZ91n9IjwBaj2yPfo2+9YaPmIuuj8D/LNKBphKYV10TWiwPTgK1gEQEP0wEAFa9BFWMpXRUdFBVtQR0B86Cma1UFQNjVF0TKoQE891TFXRTQPZoAMKFtKwPBnNSpWOcUoUDY21SPQMuUm2T9VE1BG1RbQN6US0DRFGlY9sMUW2T1VBNA6BQtqUDaFCtAzFQzWRPtD0UNByQRBQoTqVjvG1NLQNUTUUD70x9BNVMRXML1BSqtBRFS0rdBEptk5WUFxYDSiUDqxdLNXRLpRMY1BRKAPQXJi+gr7KpFi/Qrzov9K8AVi3GHRa/OL9KvwQ/br+AvwCSv4w/hj+gv7Jv7L++v9i/ACLPNM9GzwjPGs98z47PoM8Ass/Ez35vqG/iz+zPHt8w3wBC3xTfZt9431LfjN+O36DfANLf5N++3wDvEu8k7y7v8N8AYu9E707veO8q75zvnu+I72DS7+zv3u8Q8z4CzkxFlLYcpJROXROKT82DOaoMFK/slCe0lJrElCy21ASfUi0DFFMlA4e1U0Vz+2SUbVStA+FtVG2TVVUtA+RVJQNbV1b188dWDfM8vHRbrFc9Ax5Y/QONrHRr91jllFk1AxBZpRPb2FilA5hYpRNYWAptkxWEdNxsd36P6H9SDwBkD8Z1Zg8ojzqPtA/GD9gPwOoP/A+WjxAfKh/0hKRX1nUTaldl9Fddo+JWWiV0VvUTTlb18xFcdG3VNJSYVSWzX1Vtk1UllBTvrPS1pPRxVJStOkyUA1SddFNF9FO2hXNcU11zJVMlpFK23ZOoUl2jclJFczvVUl1zBRx0zgx0llFijaRRZfa28/xkrVBdc9V1XPQ/7JQH5JShT7ZtkzVPRXPLTkWkTtalA91N9ZRNLbMOTWo1dEylAz2cJN1LpQMbfUv18wFLPaRcp8aim6JKDfP8SvWUvCTqAnSkRgS3Tr0Gtb6tHj8wOwDWr+CvAr90P/4viD+qP8y3AL4/YL/qP/w/Dk9wzzJPRE8AVk9oT2rPjE+GT7BPwk/UTwDmT/hPCl8cXxb/EP9SX2RfAK7vgF/q76xfll+QX6pf5F8A9l+4XypvPG8Ob0hvWm90bwBmb5Bvsm/Mb8Zv8G8CfxR/AM5fIH8yf0R/Zn9gf4JxBqOtTE2jJ009kxEEpFC1T930UGWjk1AFAwi1UQWUUT2T8VFNo2e1UgWz2ux0alMts95tUz2TUVSFE8VUTaOrN1U9pFWlAx1sFJFqDJQf/ISQ3PT+VyW0WiQFWI2jLllVlFndk634XISuWAUja+z0JxVYzYPp7ITKpA+mj0APAIoPnI/Wj+CP8o8MnzafOB+AUp9kl3afGB9in9T3VhJ62VcVhEwU9FY9g7BWrC20NIQvVmUT8owUqG1VjaNuVYUTNVWV9KwMh94SjFQtA1McpByaFITXBIShU/V2bhIxaVPVJIT0xBQkjlK99Gr8FBLsdVEtA6NRfYRVUQWkUS2T/cx0yFwkq5FQfXNMRCQVXCTBbU9F81RPlSPmTn102rR0EHQkpU0tAyNNbC2UPPRZTK3z9UtF9LYUtDRLZfPXSh2kStqt85XMJOJK3fNOSwINhEtlJDw33pOUP049Lj8AQD+qv1w/zr+AM2a99r8IzwAazxxPLs9Qz2LPdM8eTxh/AKJPrM+ez+DP8s/MzxbfKN8AOt9M317fcN+C35TfRn+AfwCq39Tfzt+42+7fIO8y7xTvAFbvaO9K73zv/t8Q75LvzO8Atu/I7/LvHP8W/yj/Ov9k/wDW7xD/cv+c/6b/wP/S/+T3ai4Cg+T0/Oz02E1lI63VdCTFTzWjV7Sk7LVQnXNgLCTXUaWjSLVSLZRSPYMwU2UjpS1TNaMXVKWjqCylpBRbj1WdcwBWFbN0hBSL5Valo1hUFJuApgNY1pUjxlj1pFnl8yxZqmUTAmyEyIyEiYSERya8BPZXFSQ8hMCUnw6fACCfOh9MH14fMJ8aH5Qfph+AuB/KH6Sfhp/wHxIpviKatpSEWleVIwZXPaPBaVbVdDSEP+yUAla9BNVV5QRVPYNQ9JQIVbY9o9FUBbOZVMVzY5lUzQQkpPNTjRRkBIWtU62jQVN1JFPFc9NtUuXznFJVs2VSvXNbLlI1o/dRBRRRvZQ1UT2zQpykDVEdBDwEq6BQbYNorKQxxHTztU+dc3DUpAZPpaOYzU5VgyxOxaT8pF1NaC00nHfGchMkxK9LRbbWHsLvSo0TnTy0gkq2xXOzSkUDF0s9s6IFS+XzHAS31rUexWa1dr0Alr+4vxJP3L82T+i/crkezwB4T0rPjE+uT8BP0k8M3w7fAPhPuv/kTx5fUF9iX3RfDl8AgF+qX7xfzl/gX/JfBG8WbwDw/+r/TG8+b2Bvem+Eb05vAKBvsm/Eb47/2G/qbwR/Hn8AOH/q70x/Tn8Yf5p/hH9mfwDIf7p//H++f/B/Mo8kjz6PWFCDloMMtJVNFbROfaObik8FszlQfTS8pCUtUbWTnFHNBFIVNFykzRS8JIhTDaSkJG1Uaq2j4SSlVc2T5FVtpK1WzRPLVk2DPKwEqq1X3ZMeWI0TjewE97VYVbRZVbMVWX1D321YfUOfWE2DXFilo1sYWGWj3ldVs8WMHwD+HSYfoJ9yH5Sfzh/on/qfAAyv9h8YrwIvRK9Wr0CrtjPVVx00V0UDJ4yk4la2fSOhVrUjUVZ1NFaaRQRVDaObVY0kZCQpVVU9s/KEJLmcJHN8BGs8VCUDBXwEzFPtM2uWU20jYLwkKFN9I7XxzCSsxIR0Uv0DPtlSdSS8hNBR3QOYUWw9BvYiKlHtM+ZQ7bPVrhw0eCQ0QRw0CFC27TOmT9WTPU99JE5a3QNIVDThTYVUTX0jqxFNrYOsHERGHETmLUslA4VLdSRLpTYOoquLSp20Sg0ESjU0SwZ1g+pL3bZmT2BLFk32PwAYT4LPRE+mz1BLxs1+T+jPAKpJpk8Y3yrfPN/uT5hfYt8AhN9+35jfit/M37bf8N8C7wAU7ybvOO9K70yPbu+A72LvAKTv5n+w78Lv7O/W7xD/2n8AJP8+/+jvWv98/27/iP+S/wC0/y7/6P/K//T/Bg8gDyoPAEQPZg9QDxIPdA+GD7gPogGqhoNM5SMnzLVObTNQWU8dlCw0k1B1gwpktEOAUZ0kDDTbIDay3Mwkq2xTVUPeHLRQBLTFrVTlIzdVNbRV1ZMdaqykkUwkHzwkkVdtM1sAWH0jcVitg9xMlMsvWZUkWdWEZJSuWGYNo2tY3aTEFOlXRTMByNSf5h/4H5qfBC8OLyAvANKfZC92L4gvQq+cL26voC9o2im2ExSUetwkOVcdFNaspLFWRRNwdBQvVtrlpFVds6hVRbNuVartszXMpPv0pMP8pIy1VD2TVfykHFTFs9jWLLShU63EUx0TM1O0FcTEhMREtI5SXcNWrVKNoxJSdYPaHBSj2VHdhCQUNVHtw/9QbNUUjLSRUBXDTFD9g20XjLTBT/WDVE91tGVOnQRO7QbusqVN5QbaBkNMBTNZTG2z+ktafYRLxbM4S22z2hzEWZBsR14i3Uodk07stAvFSxUTMGzHxs1OzWbPAFjP0k+UzwZfwM8qX9TPTl8AEN9yX4Rfll9Q3+LZ5t/Y3wDSX+xf9l8IbzJvRG8mb2hvAHpvjG+eb7Bvwm/ED54P0G8Amg8Efx5/4G/y/zR/Zn94fwCSf6R/Xn+If9J/5H/2fwiPABqPLI82j0iPwn9sj16PoI8Amo/Ej9aPeI+6jxSfBp8Yk1ZGEoBMnaP3NJTYzLSws7AGRWYzlLToUEWzXm1RXWPTUcWzSFKNJNpEtC6MNKNTVUMVVGqdtFRtsxrMpItV/QNt/uSkclbts+VWZTRNV1VDxVcNRIwUwZwUsx9ZnRaeogdZXSPNVrwUi1i1tFidM/T0JAvOV0UTwKwvTi9AL2qvAHyvXi+Yr6qv1K/mr7Avyi9gHL8OvyC/2im+QpZXhTO1WmS0BnwUwVYVFFaavbNBLDQCVtUUZBSNbVUdE1NVXTMMVZ0za9RUxaOdTBRlVP0DbS5UFPdTVVO/Uy2jW4hTXWNDU7W0U82z29VSVVOfUlUTZ1JqRRMwvDT6HBTDUZ2T2X6Mldw0D1Eto9hQVtWTolC9k2oEFDP0NLX8DER0FEQGTxWTmLVOXTMsLETFTUUTYGFNTZbeBf4zxFSzS/2Tq1FLNaRKVcRKJaRKVhWTuEr9NEu1lEtlkwMhTH2UZF9WVbZPyEvGTwDwT/pPdN+G3VZdNl9IX2pfAMzf7t8A7xLvXG8m7xifWm8AXO9O73jvmu+078bv2O/q7wAkn/7vEP8y/0T/Fv8o/2r/AIz/hv+g/7r/zP/W/5D/Cg8AHA8uD/D/Sg9cD2YP+I9yDwCMD74P0A+aD+wP9g8QHyIfADQfPh9QH2IfbB92H4AThjLVyqzFTV00Ti3Thk/WNUM3UK3TrmTEI1G2vZOaUR1DLFKt055atDVT/TOHU000U800zVRlk+FUxcTUlOJV1v0zV1Y1Q8dEJDdXln0TqFcdQxwkp86y9dVYjTRZrZRZXTPcWKrFtFhttFitlFidk94CDDTDTL++L7iv4i/Er8avANAv+i80P04/YD9Sv3w/dj+omD8yuVbDV13EV/0zJ6lX3ZYuIqGMtFGMtBG23JTVVS2jmFVlk2FVVTVEVeWz79y0tyQk23FUHVM6VK3jA1SWxRPMU70UU32UDCQnauS07yTEqgQkclLFE2s8Us2zBZyUzlFltGg0xIOQ3jNRvRPkUEUzW61QtcN3UOWzP3SUawhQzbOlbJQ1T20zbcuUxEVORTPdTX0UrU2t0w5NLaOoTNRCWkzU4vzEgUvVREvls82v1MSCSsW05MT4ShrFE2z0xOZLHVaW3yDfAGLZRt9g38JfjN/mX3hTvt0Avt8gb8rfPG9Wb2hvem+kHwCOb5hvim/Ub85v+G8Kf+RvAB5/MH9Sf2R/dn+If5p/nB8Avn/Qf7J/9H/ufxiPCo8sjwA+j5gfWo90jzYfaI8ij6SPANaP0I/yjxSfpo8InzKfRJ8ATp9gnwKfnJ+mn8Cfep/cn9hmnwijhrKQTC3DI022fbMRTtVDSE/FExytUC1TkVB1tFHFE3xtUYWz8FHlQ2VSTcTWJMRqU63T3nykTlRaLcRUtcM3VXVEVW0zWxtWrdOOVj2kVx3DW5BXrdP+VzVkWOWztd+kJC58JCVZfUPymVhVJGwkZVjlFJwk5QVX5UPFRD8mPzi/Sr9cvwBuvzg/gr+cv7a/yL/av+y/UKY/AM8SyV5CrtQ0eiTEszlXzcTsNLFWncNwzVY9Uy9W7aQMRKhVtl1DblX1QzVV/ZP81IynxhNU5UNVTEQcVJYFo9hT7TRTdaYuIjHVU43EUvXDxpREjlK0PSQEJVL9k9xRdSOjrVH1s2tRTSRRPVP/tVAFo8jkFJNQ/ZNM2sREF0SkwU+9E1RPamVUTv2UTi2rqE0dRNVNRdRMXURM7RP6S7blQ5VLBaM4S+0T2mVKHaRKldRMVN1KNaQaLFTBNFQoTC0krF/uXQDGXxDv0l8070btDm12X3jvAFJvnO9Gb6jv0u88f+bv+O8ACq8E/zb/KP9K/3T/hv+Y/wBq/7z/zv+4nwKv9P8WDwgPACIPTA8uD2gPeg+UD44PuA8Aqg/UD+afwA/iDxQfLh8IHwBCH1wfZh9gH1IfnB+uH4AfANIf5B/uHwgvIi9ELzYv+B9UQiEmooNkJPxUJNgMVK3O9ETFTw3DWTTU7G1QXaNgUbXz01ENw9tJUj1Tv1K9ozBTVuVDpVMtQxc8RKqsxa1VrbONVV2jAGzEco1WxUPnVqXEFLdO01i27TPBWC1TIVk9Iyy27KQCWdVDyFgNw4mtWMVDR1idQ/Y0xM4hVz00rL+Ovb6iwJS/rj8AwD96v5w/jj8YTypPPE9OT2BgTyLJDs0OzU4imFc9I6tcV02kV42kVl2jgJpkxD9sxAJW3cSkpIvVVd3UVT3DCuxE0VRWZUObVLXzY/QkKoyka/NTDURT7cOHU0Uzy0FT9URTxST8xJxSbGWmrqIuUk0j+FHdNLVRPcRRTdNEUQ1DDVpkpNW8JKBQNaNoRKRtMTzU909do3BPVTRaTNSUbNQoTkXUTQ1Do11NrVQcp7byEwz0s2VL3dRLTcS81J1K5dOzgkr9VCRkE0vl06INSz0jHEytJGzv9t8g6wDm3ebdLu0u77hvwmFm5VZtAH7viO/a7xx/Ln9Af1J/tP8Atv+If6r/nH+uf8B/mn/0fwDWfwCPKo88j06PYI9yj4SPAF4vmI+qj8yPro9oL8KP/I8AFp8ALxKfRJ9un4CfOp+MnwD2j6Cbnp/In+qfBK8er6ifAEKvFK9Wr2iveq8sr46viK9owq/Up+ZiykRkmU3FVrYe4oZP7cM3UA1DrTYs1CNRxdOYURVU1CTLn1JN0xQsVw7C+VOaDdRURTPhVO1G5tLiNVXtxFYV08dWRcZOoq2orEQcWOVEWIXD9bZENDFZlcMTWf0j3LVYFWRY5WNaWCUzFQVYfTPevEVsT/6/AE8izwAMTzbPEM9az3zPjs+gz3JPYLTPhk+AT7LJNjKkV43T22pXbTMnV6Uj5VbWbbOhVkUzUTTUEVbWpSPVVS20VUUzYVVaddRVXePvVO0jt2S01XH0JDoMVAP8JMxTasVUU30zXixUJ1Nl1NlS9SREtHRS/SM8UtalIwVSfTRRHeOWUYyd1Cy0KFF1tBy3bjJ3aVDNRKxUB6RUoU8lM9s1T50rRU5tw91NrE2knCQOTc1TqJRkRraMZOJLpSOFS81TCK1L9WOvSu0jhxxkolVKZVRKXbRLlWPmpOQAY+Dmb1hrlm2GbY5vmG/CbwAk/9Zt/mU+/2D/Cn+E/5b/AKj/uv/M/2Z/CI/y/xQPJg8AOA/6/0wPTg9gD5IPpA+2DwDID9Kv3A/ODxAfIh/0Dz4fADAfOh90H1YfcB+aH6wfzh8AiB+6Hwwv7h8AL+IfRC9WLwDoHzIvhC+WL8Av0i+sL94vQPgvGj8MPy4/IDPGU0y9s2sjTW2zEcxUSE/Fs60cpFSRULVEUcWzfEVRbbPxjFRbULbi2mRUW2hTXVPeU90zUBxU08NUFbRM1KjkRBtWVm1TkFZ9NFddU478NEv+V2X0WMW2NjIsvLRbI1l1s/JYlbRYFbOrZ1gltFiFs+ekRMgATM9Oz0jPckFuU4RPpk9wTwBqz9xP1k8AX9LPFF/uzzhfKkpfV9XTrhTUelxUk7C0DmMs1LHsNHBWZfMvEVYtRNw37lJwfLTbMDYya/xUbePFjNSMVCXjbVWM1BxUlePYUy3UrVM1M2xTvbMzBGT82kS0xNTUjlIF81ZSanWzEqw1Ub2zo1H1Q9ttUYWzN1Fl8/9QqFVEhDc2MkwE5Bcc5MGtT0WzVE+l5E41NE5mbTuoTWU27uLCTJ3UbUwV0/pLFdOaS5XjbTjUZNpKvVOQSv2kNozk4kpN405LhWRs5AUlzORKxGcO/9DvCv9cfwBuf4B/uu+kf7Z/eP/af+x/AP5/EI+KCYYPMI9Cj0yPRo8AID+aj4SPvo/Qj7KP9I8GnwAYnyqfTD82n4AvKq9Un1afAICfYp+8n86fuJ+yn/yfDq8AIK9KrzSvNq/4n4qvnK9erwDIr3qv3K9Or6ivGr8sv+6vgDC/2q9Ev26/YL+auc4yg9VMHdP3tLTYbDTRTjSFZuZTUHXj6FDl1u6Cm9NRleNIUg1U1NQubPxXbtIXVE1zplQV0y0a5DSLVQVEVZ1W9tPVVuVUVyXjxQzUVFjaHWRYPdMhWT3TMVnadeRZvXPPWPVDjVgqdTRYTXP2dFTOlEcuXwAoX4JP5M8O3yDfMt9E31bfAGjf0s98315fWF+i38zXlrJbmFeVc1pXjTRXpWNtwaxUglaFM0FWXTOrBFZVRFWlxFXNM1NtVd1TDFVNc9ZUdVNtntQ0Z1T9My5UheNr91OFZFOtw4hTFXOzRVM15HTk1VK9c5+tUlVjZ1LtMzCsNPrSRGTDlDdOckZcZA9Rtq3D2FD9Y6JQPcNqVVAVczV0ZPyMZHSUZKsGT+XUTr1TMKxkyA1N7TNgTc1UXDd+Y2SEq7NLfWNX3GT4/GSitUpFxEr1U7hKfWRLWtXkS62zHEzN01mUfxDGdT5/UHs2YmK0/05/iH8E+vkGQm6U/x4PMA/Kf1QHAE4PcA+CD+SP3o+QD7IPzA8A3g8AH/IPJB82H0gfWh9sHwB+H5Afoh+sv7YfqB+Cv+QfAOYfAC8yL0QvHi9QL1ovhC8Aji9oL7IvxC/OL/gv4i8EPwAGPyA/Oj9cPw4/GD9aP6Q/AE4/uD/KP9w/fj+QP+oxjvKtyoT0mU3tZE7d84a1T1VkUP3DrVAdEyOWzOSYUf0zLIzn9uIUrVNlw4VTddP7lERrbVRtY+FUpWNRVf1kVsRUV1ZVY8dkxDX01G2m5NQYWM3TiVitVDVYHcRZ/cMNWT3krMRtmLTEVlit4xNY3VMB3GzH9s0+XwDTxsVGX3BfAIJflF/2z+jPsl/cX+5fAG+wst8kb87d9uKkV93kV1Z9YydXFXPlXMSiDOTNUQzkEVaF5ETEm1W2DeNhVV3jJ1UN8/DaXOS3pERxVAVjO1RaHRMDPMTKUy30U/201VNdZFM9A++k5KpSWm1jchTEO1J14wUcxM3OvOSWUf22rsIoUbL14+RcRzbyd1A9Az+29LQIUA3joU/N0zmtTwVjy0515E7VU921TeU0TQ0DDk2tw6ja3PRG3PTmS3XjhUtajXRLPQOvSl3jh1T3DO7jxHRnS6V2DvOE9+b/AAiL1v8AjzqPTI9ejT4PgI8Ako9kD14PiA/ajxwfHh8AnwDqPzSfRp8Yn1KffJ+On6CfALKfxJ9Wn2if+p8MrwZPsD8AOq9ErxZPYK+CrySvnq+orwC6r+Sv9q/Ir3KvFL8uv0C/ANKvbL92v4i/cr+8v7a/mL8A8r8Ez56/6L8iz0TPPs9gz6pyz0xFREydZE390xGtTrXjTE+14xxkRJPRUP3ktOemY1HNQ2VS2s3kUh3jaFN1w9xTZh3zUFSt5EzkN1X1ZLaMZBtWHfOQVr3EV5oNA4481P5XnYQkVViadURZreMjWe1GNsKotVhN5Fh14yVYXePnAuTUyFxfvl+oX1JfzN/u3wCo2/7fEOsGb0DvEm9U71bv1DBvmu9X3WOuVGR6V6xVRNRE9latQ7Es1HBafGQxbGTyVZV0Vd1jW25VdXM1VSX0VHVzW8VUtcOMVM1DVRz0WxxUZfPYU61DofzEW2xTZdMzUy3j/YRETcQUdI5SFVT8ZBL0ZFvaUWXTo1Et423kxJs1UZ2D/1CV1Fx0kdVQdcNMRHQXXHTBT1qFQ1RsdOtOdcROrcay9uNNpcb+YsJM3WRMts1j+kvNY5pLddM4FUt9dErNQ5UsByYFLnKtSKx0xUvNRExtY2IAxI+mhRaPKINeBV4FJo9gjwrCD0yNc27MD56PAB8SHwBkD76P6I9aH+yf5p+IHzrPAJwfth+oH+of/B/OHwgvMi8ARC9WL2gvei+Mz5YveM/CLwDUL4Yv4L/qL/QvHj+oL8K/AEw/Zj+APzI/dD+mP5A/2j8A5D8GT+A/Ik88Ty5PUE9aPwBkT1ZPcE+CT6xPjk/YSx5Sa4NMRXP37ETYTZXzbdXs9MhPjdNXUO0D2+pQpWNgUUVz11G2ddNIUh0Tv1KtwzFWTPSjU43TFzT0qCz1VVUt442kZABsZHKEZKRrYOZCWJTXbvNYXfRY1GXW5uNZVXRZHRPPWNot1FjNY0pYLXP4VwKlY9Dc13bvGG8S7zxvLu8AYG8q74Rvlm+ob2LvpO+2b7Cg7+JvBHemApZX7QNaVszkBletw8GUVILk5CtBVs3zBKRUyIRXZtLbU1VV0wxVpQPWVNoFA54U9GVUtXMuVNaN0/dTxfRT1VOIU1YdI0NTdXRTBfPVVFRbn1KN02dSzVRSDfTRUT101MdOU1EF0xBRWu3EUEVzolAVA2rExNUzpPT4zPR0LFQHT1Z105hO3cMwJFVNBdNTYE0N9OxEmOxEGAxUa7dLfdNXHAT4SqUD26ZKrWOLSnXTuEpSvfRLFYSEhBd8BEoEBwCuD4AP8o/cjwafKJ/SDyQfAF6fKB9CGUYfoJ+yn8SfDi8A2J/qnwyvzp8Qr0KvVK9mrwB4r4qvnK+ur8Cv0q/kr+5PAOBPGr8Mvw6/QL+yT0y/hr8AmL9qv3S/dr/gv7K/1L8GzwAYz9q/TM/+vyjPcs+Ez07PANC/ms/Ez+bPqM8S3/zPBt9YMN/6zxSUykwtBE39U2uQTv2DhixUN1BNk1uuUAXzJVEVBFHtA7Uq5HScXPQUU4WDh21T9WP5U61ja1TNU9PhVG12lgLiBPRVVsLVc8cE5MvgdlMsdBpYWp2EWAXz9ViV9FmV81sVWR3z3FjNdFgtdLVYdYRYBQPeV5XzxQAMf25vSG+i74zvtu+Ab+rvAPzvDv8Qfwp/NP/+b0D/avlaFoNX1VNoV4WDJ4z0q+JW5fOhTHRRTHQRtpxU1VUd85tVzVNhqVX19IxU8Jx0t+TUca1UHfM7VC2jA3xUzM1TxdOUU82ErHQoU9Ztk+9S7QOqxNR0Urb1czxSpdMFUs2DzmVRJXRRzYQMhChRxdNr5FDd462k1HVQbZNrP1DVVFDNU6FP9WNrOU9Nk84kVEhO5dS1TR3UTU2TDk3VU6ja/IRG/ITmS6XThUvazQRLLaOzStVzh0oyFYRK5XQEFGdL5QZOgwVM9WNZHJ8On/iPQh98HwCOH1gTjpVOlbYdbp+Qn4qZAMafCC8aLywv/p8grzKvdC8AZi+YL6ovvC+OL+Av8i8EPwAWPyg/Oj9MP17fWN9SP5Q/AFY/eD+yP8w/3j/oP8I/JE8AHk84TxJPRE9+T1BPkk+kTwDGT7BPYk/UT95PEF8iXzRfgD5fUF/yT3RfZl+oX6JfTKoVBEzd9E095E71c0zarAQeJISTUFUTClE2hdOAUW1z81HVdlYSbdo0BGpTBYPgUz1zbVGMdMVUhYM3VTUE2mR0Haz0kVbNgx5XtgWDkFeF0wBYPXNx2kzk30zkL1lFgyhZbC3mHoKqWPVjaVid9FVY1XPnLHTKfGTAbP8Apu8AfxJ/JH/e7+hvOn9sfwB+f5B/on98/2b/sH/Scc6Cta6U9HjMdDlXxdP0rVbF07RWpfNyvPQxVhSE9FW9U6zk9HDc9GxbYD5iAFVlE8ZUfWS27PRXVIXTIFS9U9xtU+3To1Nlc21TNeS2hIT9UhXjyFKF1FKmlQNYUj3kvNTcJGSn2VHVFCRkN1G98wFRqr1TzKTUlZzUTpQEGLak1MVPZXNdTy0ETrY9Y4BOvWMZTp3UTdKdZE111o7yYkSUAky2dWOeS73zQUul9EqCfdRKhdQMFGuQRmPsBMUALBdGlcYdTh9gH9Kf5J9mHwCYG8Ydvh/YH0qv7B8uL4CvAJKv1C+ur6ivyi/Ur7avmF8AAr8kvy6/QL9qv3y/jr+gvwCyv4Rfvr/Yv+q/DM8GzyDPADLPPM82zxDPas+Mz07PsF8Aos/Uz77P6M/izxTfFt8o3wBK31Tfdt9g34LfvN+W37jfwNLf/N/23xjv8tEeYoNMWlVj9zTk2E2t89G8BGvBT7WDVZQE6FBlBppWstNcBEZS1XRUBC40fIe2g1T9k6ZU/YRkZJuNVTWj/lUdhk4C5a1WxQNYV7WDxQyEVDaMZMFYvfMhWZ1mD2JbB1llc81YxeRYtQQVWP2T9vR0ztxvTv9YfwBqeS5/kP9y/7T/Xv+w/+r/gPz/xn8YDyoPNA8+Be7SmLbUZFpX/ZMGV/3kVrQVZCSEQRyEAlZVhFXWBQOLVUVkVbVjClW2HWPTVAUDm1RVs2NmdIQsVB1khIS9U1Vjq4dTXZRTtQRTheRSWjWjnrSEZVI9YzCchGv4UUX0UbVjelHdU9tEUd3zDVFVY9dQanWToPyEaARkM1AlFJVPPYRPTZRP3VT0VCwVTk1kTQ2UTU3m3lUPYm0X7KSzS1VjV0sNhDZ8lKJKJWOHSr0U5BSzE0tVli7iHEy9Y1kAvJdWrb6fAKNGlfafUC8KrwB0LzavKKueL1ivoq/cL+4vAAA/8q8UPyY/OD9av1Q/Zj8AcD+CP5w/rj/YP+o//D8OTwAgT9rfRE8mTyjvOk9kT3ZPAJBPgk/ET15P+E/KTwxfBl8AMF9CX1RfXl9oX3pflF+2XwDIX7Jf5F/uX5hfol8sb/5fgBBvQm9cb25viGM+lW6TTUp1lE5F5E9FhPSErmQUayNRrYOY5IQsUk2jy59SZZMS7AdGgvdTNgUDa1Tdg+FUrQZmk1VVxRRWZYPHRHQ3ZARtqGwEGlgFI4lYZZPT8lgN9kYTWV0j1ljatROXNPRWWN0DE1gCjRPc7Oee/8B/qvFG9d59AM5/8H8SjySP1v/Q/0qPbI9gRg9AD6KPtI/24qRXXRStV7UTJ1dllFatA6GmjARRVu0U3OTVpASbbVVdk2FVTXMnVXWTq/BUTXO3JHRxxAQ7tswEA1SNE8xTXSOW2VN95OwEJ1NNo+9StiUjqlLNE3RSjRM81VKVEwWc5M5MFJdRtH3mvuIoPBTkUF2DrU1QlRN1UI0EdOQIzJTboU8FIzlPtSPOTswt9GTk4U1VZFzkEU1qjROsXCRGJCTqS5UTG4VLtSMOS+UW3hXWFSwmE9wUZ0s1dEuNBAwvAB4tJi+gr7KvZC/Wr4gvsi8ADL/GLzC/Qr9Uv2a/eL9KPwCUv56/sL/Cv8y/3r8Iz+q/ABzPlm84z2LPdM+Gz5jPqs8ARM++z4Bvus/czwbfoG8a3wA8397PWN9S34zfbt+A37rfAMzf1t/o3wLvFO/u3zDvQu8AbO9W73jvKm+U737vwO/K76jU7+blxmNMHZRNFRMVrU6FA1BPjRMcZBSTrVCVowpRhQRRrQPxtVEFI2l0lNpSBfNsLVMFs95TrQRUlRQslNs3VQXzrFVdgx1WVh0TkFYdsx98BJHkhGsCWK0DcXR031ilk1suWRUTJVmlFFhVdKpkdGmMdCdkdOlsBMoAXI8eDyiPSg9cD24PYI9SjwCED7YPyA+Kj9wP3g/wA+4NmO4FFqPUhHhXTXbOYvNq7ISxrPRw9IQxVs0UxJz3VvJwHJSb8AaCAFVm5ePIVK30LJRXVFXz2yBUBfPcU+XzpVNqrQNtvBQ1bJT/UpUU1VLFZFL1k1h8lBRSqn30Ub0UUR20UU10UabdkwFRtWTElJXcZE5q1JQYxJTF5JRZT22UTU4Fg4BOLfZWE039A9MrTbVmBnJihCQCTNKlk55spWSlSuWTmUrQvWRMpKsg9pNL9ZPISwDNFIQnJr2GrcathiW+r8ivAOKvTD92rwC7Br+QP+ovjL8Axj/YP+o/JM8ezxBPMk9ETwBWT2hPIk+MT55PsE/CT9RPAOZP+E8KXxxf7u8I/1JfRF8AXl+g33JfnF++X7Bf0l/kXwCOXwD/Cm80bz5vUG9ib3RvABZvOG+Sb6Rvtm/IXwJ/7G/AJn8Yfzp/TH9WfZ5yg0yq7fRMtZPULPTV9JTIWU+lFEz06lCFJFEFlK1RZXNIUq0EUoXzMW1TTROjU+WTGVR1lJpMlByk9I1VxfRsFHRtVp2T51Zlc1hXlRRqzIRUzPTB1PQfWZ0ztS/s9AdMhM9YBYRY20B7AKFKWPWT+FcWVfPQV63zwKwPlg8wDwB6D6yPxo+Qj6qPFJ8OnzifwAofVJ9OnxgbFh3+IppXal1zXCyECEwUw1bF88WCZBRBxJQTgC4yxlXWRZOLVYX0VW2DClW2TRPTVEWTm1SFQ2PWtBQsVOXz9cQUvVNWBQOHU22kU/WUU4VDrdP8FJ5STRNj/BQu1twU+FGFhFFtg3pRti0zRlEtkw1RBQPXaVCVJDwkaET0M1BlpLVPFYRPLTMGT2VzmK1OPfMsTo30TS2TXVVNXXP8lHSUjHQXjHSbt0sFA1dLZaS8JKK2vCSCSp0zr0qF8xEZS5UmZnIYTE0kZD+ePQD+L3i/ir80P66/cLOGPX4/ANi7tj8Iy/6/KM86z0zPhk8AeE9iz4zPls9wz6rPzM/WzwDozxLfJN8230jfWt9s325/AKjvYn+M357fuN/a3+Tf/t8AEO8i7zzvJu9o7zLvfO+G7wCg71LvxO+u77jv8u/U7w7/ABj/Ov9U/17/cP+C/5z/nv/YKP8y+YYyzkwtk51Nau2kTp2zhkwkOVAltDYsJCVRNROcURWk5BS1oPQVU8UjiFNFk/u0xBUMpOMcpFVVlXPktVUFtFbtc8lWrfM8pDQXrhNYnRR0hVhNEzOtWU0TE1ltg9pshJqtWG2zWlg9tFiVI94FV2UjxSyfHp/wjxIfNB8AJp8AHwofbB+OH6Afep+0H7COndYfyBuWcqRXbYNqbVf1oydXxXPlVt1zbaHMlFFW/cMTVsV0tuSUm1WdI2FV7XMpbVWdA/BUrXO3VFUjrXEEpDtUxXMF/HTM1VPtpFM1s14spCdTZp0z71L1dEQEdFItA6s8UlWEUjWzznyklrVRnSRRnaMoUXUEUFZ9E61Q9aN3HAQ/nKSVCCQEpRQFT/X0pHRIrU5VI+FNvfRNLbRNap2jqGy0Smy06kvFc9uFS/WzDkv9w7NKyuWUSv30Sg22rnJnSxYVs+JLnQMwRLe+c7y/AM49nr/QPwJP3L9Ovfa9Rk8AWE8iz3xPjk+Iz4LPxP+2TwDIT/pPDF/uTzBfIl9UX0ZfAGBfil+cX65fwF/SX8z/5l8A+F8Kb+T/Pm8QbyJvdG9ObwB4b2pvtG+Wb6hvym/kb+ZvAAh/Kn9Ef45vGH9if4R/ln8ASG9yf7R/3n/wfwKPHI8Gj9g4i+6lbiInTW0DFU6qnQNQLDQepKSTrKQIbVGdA4BRTTPxUW0DbWW0JNpSPYNsU/WzW95T/ZNTVN2UVPWjWzdVPYOsVX0THSwkW5FWNbMeV6UEV/Wzq/5XXbRYLQPc5AQuzVndMypZVQTkBK5Ypq0Ta1hdJDyU6xQkygL8hMDMH26fKB9KH5yfjp8AgJ/Kn+yf/p/QH+ofFK/uH9BYrzqhNpMUJHo0pDlXWuUz9iwksValA3A0JJsxVg0j9FW1JGQkcJVVHTM13IT8zIcuAozKbAVU9YRUrYTEhKNTNLWGTjIxXAT9Us2E1CStjswkV1K9MxK0hNxmpISlUV0EpIQ1UW1DS/9Q3TPKhIc+gkwENNsXUFUjwU8NI1RPmk2UTqUDgE5NNDQ0qGFNZYbOg7w3vjICTJ0ja55L3ZM93LTdSm0DEZXst+a1NjNLhbSsN54jADxPbkXWP+g7Vs/oPwpPjM8AJs+wz2pPxM+eT/jPCt8c3wB2X3BfQt9U317fcN+a33zfAKbf0N+63zyPBu/43xrvLO8ATu8472LvbO9274jvmu+07wDW77jvyu8E/w7/IP8q/zT/AFb/6O9q/4z/nv/I/3r/1P8A7v/g/4r/DA8uD0APSg9sD7AmD4APsgnGgoNMzSP32rQE2Ew00U4dM8VPbMWEFDToUJWDYFG9003T3CRGUj2k1CQuDLRroVNtIxfMhKZUFSMtGuSEjVUFlFW9JEQkbCsgrgJYV+WjxVdNM2tRWF2UWOXDH1kdltYOIgRZ3ZPNPJSLWBI1NFiNpHSkzlyfzp+4nwDyH9yfBi/YHyIvTC9eL3AvgIIvlC9erS6vwC+aIUbCmrVXpQNcjKQGV8WDw9VWvTOCpKRBBDQCVqrNhFWFNFV1FFVVkwq2LDTRVJUjm1RtM2XVVKUDLOSk9RS0vVNWLbOHUw00UzU0UwUUrVIlQ55SZYNnjDQutVKtA/ichMFRfaRRWl2DREy0DVEts9f8BKugUFWTaoSEM4yE+FVPvaRP9SRPrQOYdIQ1MOQFTf2DYE3NpLQEtZi0BBjMBLdLLbRLaqU0SjUUSmWDh0rlwyuvSqW0S1WTmkxEO0AA5qPczy7PSM+6T8xPds+YzwCqwZ7POMuWT9DP6s9cX25fADDf6tmOX6Bf4t/EX+ZfsF8A2l8cby5vQG9Sb2Rvdm+IbwCab6xvvm8YD6oP1G/Wb+hvAPpvLH8+f1B/En9sf3Z/kH8Aan/Mf25/qH/ifwSP9n/QfwAij0yPPo+Aj1KPjI+2j2iPQMqP1I/Wj+CP8olms0w1o9uZTVUTlE6No4ZPtrWzN1CdM65QTTMlrVEFw5hRVTRSTVOfpVJVExRsNzai+RS0ba1UpaPhVO0EVTWz4tbEpFVWtbPHxJQ3V8oNk6jkJBqkF04y9Vi27QMzWe0DE1ndo9xtWEUjnVitQ1pYNUQFWB3D3vwlnC8uLwAvYq8AdK8+L1CvSi+cr7av4K/yr2DUL64tDr8ouxYyolfdNI1XBcMoV10WJhMMNFFmDDQRVs00JDSbVQ3Da2FVtbRV9TPwVC0T1beklHFENDtMNAVUNgWjzFMdM5ZTHcRsNFsnU01T71KtQ6qElFt0UgWjPFLNAwccFE3OzDSXUd20bJQovDTb5FDNo61QzQN3UKwNNPQECFA1FE8tszmtT/Wjy06tFE6llE2sDZTcBBFNBaOsrERKNqxE6kutQ4pLbUYOkkm4XEcOo0pNRpYzSx0zA+ZLDTTcRz5fqE/aTyzfAN5P8E/6T2zfLl+Y3zpfrN8Afl/g3/LfFJ/2XwjvOu8k7wBG71jvau+U737vuO/K79zvAO7vAP8S/yT/Fp8In0L/XP8AHp/4j5r/tP+e/4D/wv/8/wDe//D/Eg8sD0YPWA/K/3wPAGYPiA+aD6wPvg/gD/IPHB+ALh/QD0IfTB9mH0gb9jKQ1UydtE2FQxUMRFBPqp0zHmSUlew0CCTEfq1R9ZPzUYVDZfS02m1STRNsU50z3lMtNFpMNMWstDdV9bRVzaNtHWy0kVbN0x9XLSS2TLQCWC0zcVjN0982VCQvWTUTKFntljYym6pYLbNpWOW0fCTpAtSUyMyvnq+4L8ov3C+uLwDoL8qvJD82P0g/Wj88v14/qGg/MrkWwq5UtHqkNDm1V13D9my0sVa1k3KWfLQxVv2z9BwnthJwkVWFsxsgvhL+DCe+Eo5ZVIVEzLQcVDUT2AQkY6FT9Rb2k0RE/FJdw7XGFMSODMRXUrWTElr0FNzkFKVRjTNr5BRrNVHN0//MFMhQreOrk1BNE0xExBdMxMH1T/2zVGzE605AAGbeQYBOjcR0xKhNjTNrK01dREy1k2JMFcPb/ku9M5pLHTM9S1q1lEqtE5VKBaOMzMSz3Up1xOzEwUu1EzACDFRezN8O30Dfkl+kX17fAMhfat90X8bfcFv23zBvQm8AVG/+36jrru+o75pvrG+2bwDIb/JvBH8Wfyh/On+MH05/AGB/gn90f34fiH+af8x/rn8A4H+ifxSPNo8Qj0KPVI9ujwBgjyKPpI++j6CP2o/kj8aPABif8n8sn06f+I96nzyffp/AsJ+Kn8SfVp/Yk05Cg0xqhbP33JTYjMTRTg0ktU+ts1e0ROxQtRNgthzE11Ets0lSHTRSVgUjMVOFRFOtsxc0RCmoLEUkJI2ktADcNwZCq+dWJURXrRPFzDRWbVj9s8RYTUMjWeU0bVmNMwtZHWPPWN1D25BYHTNNWF2z+FcKtRPQPCTBlD+mLwA/Or8AJL9Wv2i/er+Uv6a/uL/Kv2B0P86/4L/quX5SmlfVk61czDQGV01Dw9w0glrkNEHcNAJWXURV9bNri1UFJFV1IwpVTUPb01T1s5tU3WNjVNrVkywkRPVTHWO/UzZFo4dT3WNDU3XEtMSb01K9E55S5Ra+Ei6tUr2T+FEFtFE1U3wtUc1DRFHVkwxEpTykq6BQRVNorEQzzBT41sxEdE81xE+9k5hOajVTLCSlTd1DYE1VRNVMzUOU3JQYhGSzS2ptREtVREqlU6ZKZcTVSn3USuVESw1TnksAddYmQ/xfBm1+X7BbBlWuXwDYXzLv3N9W72jvCm+M7xZvAJjvim/Ub76fgG/q7/zvHv8ACP8a/zz/3p+Yn2L/rP++/wDQ/+L/9P9+/5j/Gg80D04PAEAPYg9sD24PmA9aD7QPfg8A2A8CH/QPHh/wDwofPB9OHwBgHzIflB82n7Afch/cH+YfgMgfAi8MLx4vQC9SId7Czq1MjbOdTW3UTvXThlVPxTRQreOvvEQn9MTTnFHdxhbTUs1DFFNWRVOIU/Wz+6TEb4zEteMkRVXNQ+RVRVNYbVb1s8tWTSM8VzVTa6xX3cMe7KSNWA2kZViVRFm91Nyk31it40ufWC3EWL3UTDTfrKcAjr8gv0q/jD9+P7A/wj/sPwDGP9g/As8kTy5PCM/qv3xHts5CpFcVU2pXRVMotVclo+WUpKJWdfNTrVZ9wxNWJaPVZMSbrVXNo2FVLaMnjKTwrVQto7dUzaNxhMQ72ozEA3ykzFP105ZTbF1UrMQnU82j8VLt022qxCR0UvXDPFJFo1sHUrXTzlEVVFE9pqyeQ/zE5FAVQ62kJHdanCQ/HNQIUM2joZQltU91JE6dQ0hOzaPhmU0tJBykEU0VNOzUSjbs1OpL7dOKS63WLiJbuEoto4dKfSRK5cS2BGRnS61D4ksVQz0AFOd27+jb7t9ob3pvVG9eZQLewm6sZ6ZtPm/Yb7Lv/G8ADn8gfzJ/RH9u/zAvav98fwCOf7B/wn/Uf+Z/+H8KjxyPAC6PQI9Sj2SPVi/QH1IvnI8Apo+4j9KP9I/ujxifCp80nwAmnzifap9Un4afmJ9Sn7SfAL4fuJ/in/yfBq8Yr9KfTK8ALq9wr4qvnK92r1irbtXeQ7VN7SMVTNRMT/XDHEacVJFQNcT0x+ZDUdXGWp5C2DRUalPdw948tGtOVO3EVA3TN1U1VDZkxBtWXdOQVv2kLMTVjJRE+nxEa1w02FiaXWMqPDQoWS02FjNY1I22piNYbUPplETKVwJd08B8T5Y9/r8Qz5ox3rUAFs+YP+q/TM9ez3DPms+sz1BOT7jPYkm20q6cRHjMxFs5V31j9lbFI7SsRCtyVi1TMaxE8ly3ttKzblVVtrYi/lR9Y8bVVLUjjuwlVLXTHlRalbRTvUOjU1WjbHzUTTOE1PxSVdS8JJAstKtYUq1DEjRU2iS0pW1RjcNtUd1DN1HtY9v/UB2jyFClc5NQalWjTKQkF5xUwU8do9tYT9XD605ts4BObO2mtiKuTdXDK01V1LVMrUNiROQCTJVDmiwsZSxk3UrtI5Vs52blVqZCRUsF5EtlUzBE5wDubU5tfm/Q7+LvnG+eb7BrAO5lHv/gb+pvZP9e/4j/Un8AnH8er7j/yv/0/97/GA8CDwAsD04PMA9CD4QPlg+oD7oPAMwPXq/Ir7KvDB9Wr+gPMh8ATB9eHzgfeh+UH4YfsB/yDwDcH74f+B8KLxQv7h8gLzovAGwvbi+AL6IvvC/GL9gv6i8w9C8OPyA7vkKDTK20JDSF2MxU0bxUC+B2A5RU6NVQHVRRxURRBTNIUixtRFRULlPNU6GM1VTUq6ZUlUMazESLPNT+UVUd1qZFDuNXdQPjjERrVFhNtFgtUyFZHTNrLFlN5FmdQ8hYBWStWGXTNViNQ/T0xM4ALM92z0DPck+ET5ZPiM9aTwC8T8ZP2E8CXxRfzs8oX+rJ1O7FBjKYfLRMZFQIV6p908Mc1IIk1EEc1AKxVlXUxDcW0kRVvTMKtqxU1FQVU5tU3TNl2VQNRGTU9VN9879Tqv3EU41UU7VUU3UD081SLeOeUiW2PrIuUrYFM/hRdQOzUb0zetlRrVTM1A1RRdPXUGqV46B0NGjs1DNQZeRNT92jdE8NtAzkmPSk2yxO3TPFTW2zYE2wldQ0N/7TnPSzS0XTV7VLJWRKHdOiSiVESqotZEqNZEs9057MZBgBTGXUPP9W/b7vOH9Kf/TvAG5/MHNW/Q5/qH+6f3z/3n8A8H8CjyQ/Fo8ojzqPTI9WjwBoj5KPdI+ej8iP2o/sj/6PADA/Cp80n74vIJ9qn0Qvbp8AeJ+Sn8Sfhp/Qn+qf9J8GrwAQryKvRK/Wn2Cvaq+Ur36vAJivqq/Mr76v8K8Kvxy/zq+AQL9Svyy/Hr9ov3qxLuLObUztw5lNdWOUTi1zq4pPBdRQ1XOv/NQnTVEtc7pRHWbWY1J1Y20U7FSIUxVT+1PN1GVU7TRUHdSsVORVrdRtVu3DyVZ1szxXvTPNqmxUHFjFNGTEC1lsjdR0xBNZjWPcWO1DW51YdbNcWP1kWNVzAd98VexPts+oT+LPzM/eTwAI3xrfPN9O32Dfct+E3zZfaFhbLl3GsqRUxGpX5bRpV902pjKRjFRRVrWDsxNWTWTENJtVtYNjbVUlQydVlePwVC1zq6pUZTNxxFQ7JMQDbVSNY8xTVXOWU300tVPltFPVM+JSdbOstvy0clKNYzxS5bMH2pw0zkxkl1FVY2BRWpXTGzxk5FANY67ktFN3UI1UdDQIzOSh1LVWbDSzTu1TSGQ04aRkrXxcNBFNjWOsLHRKtix06ktVY3BLDfRLYOVmxjPUZ85lJkJnS23kBUsNY04sd7aFHn8wf6L/AGR/xv/Y/4J//P8OD9B/Co8ARA9WD2gPEo+sj44PoA/CDwDUD+YP+A8KHxwfLh+wDzofAGQfjr+AH5IfrB+mH6C/cr8A9B++H9gf8h8sL94fKC86LwB0L34vUC+6L6wvji/YL+ovAPwvxi8IPxI/TD9uP1g/gj8AlD+2P6A/yj/kP9Y/wDPGs2lMHeTEtFSMZExPjWNtHMzkkVB1YwRRjWNbfFHt0/FRdcNjjORt9yRkaFMFQ9xTnWNrUFR9VFTlszdVLeRWpFQbVi3kVj1EVw1ja45XjWP8NNRtWLVTbdqUxCxZlfMqWQVDs+xYFfRkxGtYvbMptgRU6VeV88pXnWPAAJzfJt/oz1JfZF92Xzjfml8APF+mX6jfwtm+3dZfEG8iaWr2Yq5UxHr0VDlXrfPN9uzUsVYtxPTUMVaYNcaeRfZiblWVRqZjVJbl08VUvURUBXQ05BGtVL0z2FPt06F8RGxZU3XEfET8Uq3zxpTk1Y50REj8tBJ05NxR1qVjpVEdxFFd8zdRti0D/1C9M8hQTRODWrzkTuS0F1CVZE+9M9tYT8VT606FQ4BO1qVjFU7FtE3FUytN2N1ktPcuwgJMleOeS9rN5Eut8+ZKtUOMSrYl45BKvVPdSvXkS1YFQ7xLtUMslHReLA+Ajv2W/xCPIo/8fwaFvkJuAFSHHg9wjyoPlI+mjY6PyI8Agg/sj+aPAJsGnxCfKp88nwBOn2Cfcp98n5af4D/yP8SfAN6f+J/anwyvPq8QryKvZK8AVq94r4qvnK9er7Cv2q/8rwAGv+ivIr9Evya/OL9qv4S/AJ6/yK+Sv9S/br+4v+K/HM9gDs8wz/K/bM8e4odMbURWHETUTb1DzvzkwezkrXPU5OhQXeRRrZPTkVHtZr5TlOQuvGemYjW2tGSoVNXTGlW9U402fGT+VYVDcFbl1qZjWVf95BxUUFi9Q770RFEc7ETjQE5DWdXTyvxEm4tYbcM4WE1kNGTOBVft08G8X35fqN+KWR5VALbf4N/y34zfvl8o7zrvTO+gXu8Ab+JfjOduwpiM5EmmTGQGV41EXGSCZGRBRVa15FYldATXLoJGfGStDuzk1lQd452URGdtVIVDMFRd8/dTpcTVU1VEU62TQyz0DFO2PXPXUr2Dn1JFY2m1UhX0UgWD+lGVY7XVUTVjfszFUYVDEFG2xXPYUPVjolD9w2q2RHQ1UM1j408tQ3StTxVzB09dw5xsdDStTsVzyE1lRE2FQwAK5PSAXMQcXMTTcN5zzHSr/EqtREpl1Eqtk7NCtHQwBASbcD5zBIRK3HcAPo8AjzKPhA+WD3ADvoVWhQCuDc4P6H/CjwQfFh8oH7KfADwfTh9wz4IfZB+OH7gfyh8A3B/uHwAvEi8kLzYvSC9aLwBsLx7PgC+SL1TPri9Iz8ovALwv/i8QP/IvND9GP2A/Wj8AfD9mP5A/sj/EP3Yv4D/6PwAMTxZPME8iP1xPVk94T4JPoJxPRk+YT7pJFlNMRWOZVU1tdE7NY4O89Dc0dG2uRHQlUT1zt1FN1NhM9/ZjRPSHU23j+1OsDXSsZOFUXWRV9WPiNVWVY1Uk1MVWFXSk5MuoV20DGmTXHuINWVb1Ay9ZhfRZtWRYxXNNmGzUWFhldETU3LzlABzvlt8QbyJvxN8G7whv+l8AbG9+b3Dvsm+M775vkO/yadZucqRXnfRXPXMnV6wd1ubCkValE1Mk1BXZVo30BNSdVaUTY1VsdXR0VPJUvUOsVK3za3NUPfM8DPQHVH3UtVOl5FMV82BTxXMorVPN8+RSHVRSJYN2rVItA0BSpXMIxHTQNoz0mFHF42JRRdTMxLS7wPYCr7TEeFA19FBqPfRQFQRPnWM9TyVDW7hOPfNMTh3UTb1EVU09BE0tA7C8BE7cBGvvS7X0S6UTE0udZMwcB3YCpkoNBr7yZ0smdQPmS83k/ERZfA/GjwBwD8KP/I8Onb4FvgW2Dd4PAPAPMh90n4afmJ+qn6Qfnh8A0J/in/SfFq8IryKvTK8urwBYr4KvlK+mr8hPwk/cr7ZPAOCvEr8kv/6vML/6r2y/Zr8AkL96v4S/pr/Av+q/3L/+vwDwvxLPNM+mT7i/Us98z47PAGjPqs+8z87P6M/yzxzfFt/YMN8C0S4CkEwVUydNWtVUTi0DUE+9Ax6k9G2VHIQKUS0DgFGt89PzUVX2pnL4ZPRqU7a9A95TrfNTVG3zxdYc9DdVbXRVXZMfVmptdFY1Ax5EZJBXLQNbAFgtc3FYXZPfFORsu1AG0ihZhePpWJ3zS6pYVfRYHXQ85OkUdAHKRGfWb2Bvgu+U72ZvaO8Amm/c78bv2O8S//RvLv9A+1hG/2DzFoKsVwWEV41WWrby9Cx0sVZtVFatg4MxVqWE3NduVdbV5vNVVgXTyFT91FS1hFSV81URbHTcxNSjXFVTFVTNU12T/1LV9NR0kFJmHfNLUt1UtHTeURVTs6dRXZSk1DlRrYMBtjRUzFDdU4VQvVNQtVAVcxokVMVPtYRPtGWEDFVO/UMZTt1TlWVNtVRN9UbmigZMbVPbokuF00VLFVPnSipd1EqtBEp1VEpdhNwEK8VLBeMw1ARiXJ9elQDWj+iLVh/ojxKfjB8+nzibAKYfSJ+6n/QfBi8YL3Kpbq8AOC9SL2wvXi94L4IvpC/GLwDYL+ov/C8OPyA/Mj9EPzbfAEjfAt+MP54/eD+6P8Q/1j8AwD8i3+w/9j8oTzpPZE9OTwAAT2JPlE+eT7hPyk/kT/ZPAAhfGl/cTz5fUF8yX3Rfll9ogF+SUWbSh4xU/EwNc4vUTZXz0TyEiwCG0nVtUI1T7FAF42BRhXOt1/R0SFIF9FLN8zC1Uz1zpSRkNVSlU6hpVH0ETHSNvPQCVm2ErVaFc+dWbdRXtSPjbVdtE1ZYDXPEWP3zqyNZpfRZHfMLjGTRNVhFZFhFEzpYrdQE5AvQV5XzwST/9u+o7wr5AO5vAH8K/zx/Tn9gf3J/hH9AJv9Y+7Z/YP/ScaZSmMx0rUnkdAhX/fPDnPSCVVa1I0NUZARkZMhEZ9ZuEkZV9dMOLITWVLb1055UReNnVAUTLrbk9PlTrYPBU3XzfFlT3QRshAxTBWRS3RNbn1Jl02dSlfMxtNSt+gRkt1H1034MZVE2zfMQUX3z2FDVBHwEa2pQtSMzdATgT1VkrU9l0wdPjVOcdNQwbU5988hN/fNjTc30aiSUgIxUHIxUvEs9Y2taS81USkUTqkqVc2uLSrUjs+wEMEvVBhaOYiFM9dNe3B+2JT4fAGgfwp/Un44f+J+yka4fyBsAxh/YHyIvZK92r4ivui+srwCuL7iv4q/0r86vGL8qvzy/AP6vEL9yv4S/hl+Qv6K/zL8AXl/Qv9q/DM8ezwDPMs9MzwBez+i/as+cz3bPoM+Kz9TPAObPyM+6zxTfzs9I31rfbN8Abt943zrftN++39jfqt/032z+3QYSzkzl85lNVWNrlE6tk4qMBDlQTaNbr1AFYydRrZO6ZARtLCQEoFJVYxRTffO1iAQE/RQEb1SNY+HZVL32FoLkVQVjV1aWlXPLVgXjPHT3BhIe1KRnxoNZ/fMzjGQRWdY9Y9pYPWOarGRaWAo1BFg1g97EZy5/CH8aeQLO8sBU/3b/GH9K/5z/Pv8AwP/i/8R/7v8ADxIPLAfWA61XtWNoV2XkV+1T5bVWnYORDIRTVh30Vtr9g9dEZJ1VZbNjVdrl8ytMZPJUBeOsVFYtY3VUbYM8TIQHRISrzlPldFMlk2CM5Ci1U7XkUlWDrlLdk3atUjWDPlK1Ywh85NC2zISYUU0DYlFtgxytUd2T5lD1BFC1Y3hW5IRDUH2EUFWUT9XzWz1PzdO4Tm2DTORU2+VNjWOBTV1jF01q/VOwvBROvBTuS1VkjUtlsxNL1fRcl04DSiRNlpaDSzUUfJRBhJfmnQBOpf6fsJsWL7CTJqVGL1grAD6vgC9Kr6Qvti/IL9ov7C8AXr8IO2a/GD8qP1Q/Rj94PwCKP5w/rj/AP9I/5D/e3wBPAPI/LE8+TxBPUk9sT15PcE8Agk+UTx7vqE/iTwRfxk8AXwDyTzxfVl8YXzpfjF9GX4BfAMpf3F+WX6hfEm/8XzZvuF+gWm8sb2ZviGNG40ydBE2ahWNYDJRQT93kTBSTMlwUCrSHHpLzUZWGroKr91J9Y2zcBODcBFA1VHWDxVyEOVWtBCSEqx1W9QRWnSMfZPSQbVcNkwBYnYNxWJ0jtd8k9C705CNZZQRY1t2TplhNhFh1gyVYFv2D51etk8pk/6Z/WP8AonHOfbZ/8H8CjxSP5v84jwBKj1yPHg9wjyoPlIfW5UYTrVf9gzdX9YP0bASxGVat5HQEM1Y1FBx3ruVqxoNVJZRV3ZPGVD10rVSNc1dULfMRrATcVVMd86WU5G08lDWc5Gv/UoVjyBQUkFJdg2lLhOX0BN7kZKdRRZTVURV0Uf3jAWzkylBmHfOFUAV0RBQYUA10tlTkWU+dI+9O9eODbU4VcxlOHfOVTaVmaJZzLCeu4gIMpKJLhXNrRUuNdEp1E4xK7ZRmzBTiSp0UHKTFS0VzBTAMpGKcLw4t/hWGr5ivAKqpNi9AL3Ih3q/wq44vEL8Aoi80v0a/WL9CP3S/Xj94vwByv8S/lr/Av/q/DM8ezzDPAELPdG9mz3jPgm+cz4bPqM8Ags/Ez8bP4M/6zwTfJt8w3wAqb3TfTt+Y31rftN+G37DfANLf7N/e3wjvwt9E707vGO8Agu9s747vuO+a78zvdt/g47T+lRZymZQUkE79E4ZtT30DVVDd48xQTQNtQhwUuFHd4yxSJbPVn3SVU31zhzyUFVRrQHuuEYqsBPxURXNtcKQE4lWFc1VWFXOtyZz0OVddlFdNlFiqPZRYXYMLZHQzZHQTrVl1E9xYjQRYHRNItnx0B1itE9RX1YPBAJyPFo8gjxoPTA8+D2APcg8AlA+mD7gPyg/cD36PkI8CGbauEqRX3eNcV40UV9r9E9bUhJFWnZNRVtrV9FaNc9dV3QObVdbVg1FVvZRVnZPhVLYlI6pUnZNxVN0DO5YMdAVUtYPMZPcGc1O2JSMaU13z5FKFFFJa3YRStYM8Up0UUgUE2qSUitxkU1HdAxtR2sUUUI0DrVB9c3dQtiWzP1DF4/hP9RRPttVjHk/ts7NO7fROzH0UrGR4TS2UrGSYTLRVpk5y0VSkcEstlEvWxeO4St0DizykokpsjSaGcoVL1WP+S0WkALSnbq12rX6vAD+6ryQ/zq8A8K/6r2w/Jr+QP6I/tD/GPwCov/K/7D/uPyBP+j8UT1ZPAGhPek+MT55PsE/CT9zv1k8A6E/6TxxfLl8AX/rvRF9mXwB4X5JfpF9OX2Bfyl/0X9ZfALBfIm8Mby5vWG9qb4Rvfm8AmG+Kb0Rvzm+4b8pvDH8Gf7DwbwJ/PH++gqhMjQNdahz0UEwlT7WDHFBNQ9uTUBUzBlF185pRWj0jDuwUgVI1E/dclFNoUzWWbhNU3ZPD5HS1UxSVVTUTN1aFFFZqlXRXHZRXZZMAWNWDTXH09PdYzfaWc1mVk9vpWE1zqFiVk2lYFp0TJVglpFfldIwPDg8AeA9SD7SPlo/Qj+KPhI/uj4AAn/IPPJ/+DwgfYpkuoqytV+3zeFclozckFPTZVhWkRBRhVk1DI1bWFTPmVUVzrIz0clVanZRVtRMAVW2UVI3zDYKUFEtUZSR89Ntw1vKro1Mlk21s9DXcdPG1Um2UUu1zg1L9lFLabfRSVTPeUV0Tp1G0hTSsdCr8FPNQ3RO8rVBt84VQxSRQdRRQVp0TxU99dE99JE49NLZUJAFObfOVTYUzL2lNDfYGOgZkNI5L3RNtLMQkzkrdE4xKxaStSiWT3UrFJEvt88gFSxUzRvQnzj3mL/grPvIBYmy3Bj8YP5q/ZD9+PV4/AMC/ij/0vxbPKM86z1R/Rs8AWM9yz4TPls9Qf8rP3M+uzwDozxLfJN8231h/Gn9M337fAGB/Yt+s377fmN9y3/zfzt8AEO/q3yzvBu8w79rfZO9+7wAIb8LvpO/O7+Dvku8M/w7/ABj/Ov/07yb/gP+S/6T/dv9UQPM+o0wthExNpE4Nw6sPT1Xz/EQkc5Sk6G1QPSNeUZ0T1VE989tIUo1z2FJV80xTWk0TwRSkM1RNhFRto60aZBSLVVUz/uSUkKVWHYRXjRR8BOEkFFTaJITBNIQjWVXzLFnanRP1LIS3WI2zdlgyJaRYpZSMlMxX7RTEjwjuD8iLthLABB8mHzgfSh8AVJ9eH4Afkh98n6YfuB/CH81XTaO1VzUkzBRJV2ildGyFrJSCvJRDVqWU1VWls7rklID0dEZV2tUDDPR01lS1c55U1i2DZ1SFIyBMBOhTtq2TslPVA3xTtSNFtVO1dFMtg9dSDcOfrVKtc1pSrZMirCTqWhwEtbR0flEttFHlk7MQUS0EnKSVUH10ULY98yhQ7XPjTz30T9pdowf89JxOjQM0Tla9c7FNjXRNxZRMPSRazPQczPS8SxUES/300hS0nQS3JrNKhXMwSxqtlEuFAyFMFQQMz069AH6/0Dt2v5C/Ak8UT66/6L8A8r9UT25PgE+ST6RPPv/ITwDaT/TP7k8AXxJfJF/mT1hfAEJffF+OX6Bfsl/M/1b/wF8A4l8Mb/ZfIG/SX0RvLm9obwAab3xvhm/Ab4Jv5G+ub/BvAAp//G8Wf0h/6m9Uf15/gH8AUn+sf8Z/wH9yfwSP5n8Qj1Qiif6jTG00TQWDmLSktYoUNFeMpM5QjQNE1VE1JFGlBFKFM6BSto0DFFM1M4hTXaMXBVQFtFRlBPSU25DGlTYym1hWbZPJVp2WBoLIVuyEOFhNBFjdJFklpFYMlBVZhQRYpSRYdRMrTVg1Mwj8hNgUJdwfAG4dVh9gn3KfjJ9On6Cfsp8AxJ/en8gbzh0WrR6v0B8CocyOM/wUWleVpAwk1lZalQORJCRTVkUDE+SEq9dVpSRVRQNTTCQcbVWNI+VUJYOsVO3zVXW0hDxkJAdcJM6kh2quo1NNNFONA+RS1bOrrlK9BFJdIz4sBAhZUpUEjISMUa2kUbWk2tQk5nSErlAlQ3pQZoUDQVD99tayjk/1M20mDDS4TtUDTE69pLVNJYRN5fMXTQUjmdrs9DXs9NVLjQN0S1Z1UxNL9ZRKXQRKjTRRSs22/hOMNAI0RE68NwBmRTZFJk3OP0DPUs8kzw7NAE5NNk+oz1JPzM/Gz/DPelkAdl9oXxrf/M8e3zDfat983wCG35jfwt/U3+bf+N8K7zSPABbvQO9S72TvLu9w74LvnO8Anu+o7yKP3O/27wj/Ev80/wDm7zj/av9U/y7/gP+y/7z/ALb/yP/a/wQPBg84DyoPXA+gHg8AD2oPjAc2MqhENGCVTX2DVIy1T7WkZLSRVvwkCFGtI5rMJA4stFuBUp0j91JdA2j8pBvcUz0jUFQVJCQUs6C2ZsLGVZ0jN1YlQ6rNVl0jHld1tFQU/ldq5cRYBRRYZbMxWa0jSxpZnSPn/IdmI1iNIyslWG2D5/QUxcyfvh8I0B/SmT4iwPQX3h8QL9KfAOyf/p9AL1IvfC8Grzivoi+tV50zrld9E3qsJDmmfKT2Vo00hKRhjKQjVVYFtFVFFFWdM248FbVVZTRUbYO3VIUzgG1UXQNIVGWzEVQlQ6vaUy2zoRQUbPSkM61TZbPxUi00Ur0DgG1STaNJUuWzElIVFG1RFZOlUWUjbVF1o9soUS2z8VB9E7pQmq3Tg2y0TFCltGS0wVqEtFh0tM5OZcROZSNt/cQElE3lwy9NdcMLykzls2IcRAPA9rW2omssS3WESpWDkEoVk22V5LTiSp0TRUv1FAFLZbRkx9bP6MMmz1jPsk8AlE92zZ7F7k8AXxJZts/ozwBCX1RfTt+o36LfhF9+X2APALpf5F/WX/BfGm8sbz5vUG8AYm+MD4ZvmG+qb6QPtm/QbwDib/RvBn94D8pvRH8ef1h/AGp/hH+mf7h/On/Ef9Z/kH8A8n8Uj95/SI8yj2yPVo+AjwBij6SPno/Ij9qP9I/ehZais4NMBRS0tBVOzbRP1i2zAVCdE3VctOpQNjUzYFGVE9dRhTZOM1ostFFsNMFTnaM3TDSxqtSku6A2Uo9VNTMAzISnBrIEVwVkvJTjV7LFBFgttHQUIVndgyzVWZ0T9WwUt4wUeFgytbRY5STMJM5XLbQkL2Aur+gfAi9kJzYysFfNA9t8V92DPFcls/hWWsVDtpSkdladEzVEFK3qFDSuVUWUVWUjPVVVJRMDJDTMJBSTlJRtXCw0F1S9A+BTrSPVqWw0cfykOWQ0A1O2ZSPNUsVDllI1U0+1Uq0zGPwE4VHdg6y2nDR1Uc0DPFHFQwZtUb0D0FCtI4lQLRRtUB1THlBVM9FPbUNLYU8FFE7dtMwFTi0zG4dONVPvTo22hrW+ArUg3AQxxDQzUA1EUIqNIyvkBCj0v/61dsIqEBTH7rXutWYiLTTP5rXmtQDWtV7N3rV2z4jLpqOcz6bFAD4TvM/Oz+DLhpP0z94jDN8gBt8w30LfVNeOIjtc32bdAG7fgN+S36zfvt/Q3+LfBO8AFu8o7zrvTO9e73Dv8tHGowB8757viO+q77Tvzu/Y7+rpAA7/6O8C/0T/Vv84/0L/hP8Apv+I/5r/xP/m//j/4v8MDwAODzgP2v9UD34PIA8yD4wPAMYPkA+6D/wP7tWmxRbF/r1QNsXWtfbFNlI/RJRFvDStSny0TlAtk1XstFtqhLRhdBRlvDRqUBU0KsQ0c0yUeny0fsQ3brVqZiKNxDST1DSXUKWzrZxUlKBQxUOmbLSpqny0rsQ0s9Q0t+QUvDTcNfQUxkyUylBltnay1dPUNNe8NNpUlOBQFAU0LBTofLTuhLS7MC4yNffstPvktP9QJURct6reggy0NBGcNBVklBm2VLQcUXWjIFG9oyVUrDc2Q1HVtFGFlFHt1K1RFaM+UR1DQly0RppEtExktFBRdbT8JFe1Ub0zWgw0XlEFQ2RVUU2DaAQ0a7Q0cUy3qq4yeAw0fhQ0gly0hqVRLURRzRT0JJFctJaqRDSa1CSgNDSj/CSnTES3NlKvUQ0kfDS4RLRVvGS0wDQ0w2SUyVS01czUJNDcJNWcNNpRoh1T3mw0Q7AukuV8NOiqVLTsNDTz/CT3nDT6WuQ0/+w0A1LdwwdslFsKUhWjDlJVMxSMRJsXUpUTGlLdlKREJGVS/bRS5ZQ8tDFSBaTVUg20UlW0UnWjQFJa3aNDzERIUm2jTbxEVVEktFa0RFqcRF48tJthUq2zZ1JlNBRUbdVSFTNyJLR2TFR7UlS1FARUg4xEh7REipxEVY6kRJTMRJjURJwstKufUr2jpTS0qNRErFVSzbOwvFS1RFS3FFRVvbxEwaRExGyUyhRUlCOwfpLRjETXbJe2ot6qXFTi5ETl7ETpFFTtqjy08YxE99RE/Cy0/9lShUSElAdTlRMKU9Z1oxBTpURTTYMYU1bdgxxTzbRT3SRT5SQVU+0kU91EUwWkDLfGo6Z8lEFTHTSkZEysZFBqFLRT1GRVhGRaU000asxkYfRkZqRkbFMts1NvU72UvGR4xGR8jGRNgJRkhFOFVBy0jXyUtZGUZJScZJhTbROeyqxkoBS0o/ynbqKtU6oVM7L0ZLb8pLlEdL9UfJfewseEZMokdM7EdA3S1GTVU22UrGT7oMaTqvRk5sRk7Mxk8RS082r8pPkctP18lAFUvaPbBVQ1swhUbRMOVJr1IxHcpBNUxSSUlVSq1SRU3cMnjJQqdIQuotykM+yki5Du01QNNFRSFTRUHTSMhEl0hE7cpE1T7KRXVEU01IReZIS1ZWyEaMyEa1RFdFRUTbSMhHmUlHychIDkhDWGbISIdISOVK2UPJStlcyEm1Rto53chKKq5ISmrISqnISw3KSzquykt8yEuzSUv9ykw8bkhMZU1aZms9yk01SqXTPYzITbfIThZITlqmyE6IyU7ZyE8Nyk82rspPfklPx0lAFV1WNrBVVthFWlswxV3bPLE1WtRFW1RLSkHlW2dZMhVa2zJ1XttFVU5bRspDN0pDecpDuEpJs+VVUzRFUNVGSkTGVVLTRVdbSUpFdV7VNLXVWNtFUdlFykaGSkq2xVrZNwDLR1fKR6qVW1FOSkgJSkh5yki6qkpI+spJN0pJecpJtqpKSfrKSjdKSnVaWUZoSkrlXFdNSkuFX9NKbkpMBVLSTUpMicpMuqBLTRDLTVXKTYZKTcqqS04sS05pS06oSk7qoktPDEtPaUtPoktADVVp0kVqUkVm1TC1ZWVRMPVoWEVkVTF0zErRtUxB9WlcMjZMQnVkzEK1b1JFa1xFZdo9M4VuVklMRBnMRFVmplFFb9c06UxFFWpYO1V8TEWszEXlaFFFZaVTRWJRNqVm0TbjzEq3JWXTN4xMR6zMR+2vzEhETEhlY9c4xWqi0zkPTEkRzUmAzUnqpM1KA8xKIc1KhE1KxqTNSw/MS0xMS6Vh0kNkzUwFbVY8VWFUQM1FXOPMTSRMTWBNTaDNRV3jzE4tzE58TE6gzU1e70xPFExPak1PxW2jXEV1UzBFddMwhXVu1TDVdVxFdtpFddo1MYV5WEROQfTOQjVOS1KDzkLUzkM1fVZFc2PXM8V20TPlcFVIzks0VX7YSc5E5XdZNRtozkVVclE1pXTTRXNhUzYlelg2dXlRTc5NVuTORzVOR4XOR8V5r1I4FM5INXTbSU5IypV03ULOSUNOSYnOSeqhz0oSzkpDTkqNzkrqlXrZSM5LW05Lk85L2qpOTDjOTF9OTK3OTOpuTk0lfV1PTk2tzk3lpM5OMs9OdXbVPrPPRV8KTk81Tk+Fzk/Hz0qwBYLeRYXaRYPeRYarUkWL0kWCUTGlhtE6seWL1EWN0kWLVzKVVYpaRYraRYXTM4RASDOliV5IwPRgWu9R6SharE5EHc5P4M1L4k5IA0vMfGEgn0xMFVxRSMpAFRfKcWpd4zPJfWhU6FrqIDw1NVtAx3TgMMhENg1lWkHtMEVDNkZXQ0xeQ0j0A8N4ajXDRzIOYzHCRsTCSrN1BFpE9tlE8dMya1T/00Tq2TUE4dpE22fVNjTS0zAE2lVEy2rZMwTHWT0UsltEuqtSRL5TRK3WRKDaRJan1USeUkSX3D00h1NK1IFTMiSB1ER+0UR6qNZEftVEYN1EbtUx1VRtW0RR3URbWERV2jq8hEjTRE1WREBeRDWr1UQ7VzWUOlREOtJKVCzfRCjTTUJPncJUQCrWREXQQMNwY1Jj84PwoxAG6jVDd2g2Q/bjWWQ4Q3fj8AoD+KOWaDxDeuP7g/yjHGAwDMJMs4Dk8gT/o5Pk8ATzpPAFRPZk+YT6pPvE92T5BP4k8DQ0AA</prop>
			</obj>
			<obj name="Protocol" class="HTCProtocol" version="1">
				<prop name="Created">2012-04-26T13:12:50.250</prop>
				<prop name="LastModified">1899-12-30T00:00:00.000</prop>
				<obj name="Programs" class="HTCRunProgramList" version="5">
					<list name="emlist" count="4">
						<obj name="item" class="HTCRunProgram" version="1">
							<prop name="name">denaturacja</prop>
							<prop name="Cycles">1</prop>
							<prop name="AnalysisMode">None</prop>
							<obj name="Segments" class="TEMRunSegmentList" version="1">
								<list name="emlist" count="1">
									<obj name="item" class="HTCRunSegment" version="2">
										<prop name="Hold">600</prop>
										<prop name="Slope">4.4</prop>
										<prop name="StepDelay">0</prop>
										<prop name="StepSize">0</prop>
										<prop name="Target">95</prop>
										<prop name="Target2">0</prop>
										<prop name="AcquisitionMode">0</prop>
										<prop name="AcqPerDegree">5</prop>
									</obj>
								</list>
							</obj>
						</obj>
						<obj name="item" class="HTCRunProgram" version="1">
							<prop name="name">amplifikacja</prop>
							<prop name="Cycles">45</prop>
							<prop name="AnalysisMode">Quantification</prop>
							<obj name="Segments" class="TEMRunSegmentList" version="1">
								<list name="emlist" count="2">
									<obj name="item" class="HTCRunSegment" version="2">
										<prop name="Hold">15</prop>
										<prop name="Slope">4.4</prop>
										<prop name="StepDelay">0</prop>
										<prop name="StepSize">0</prop>
										<prop name="Target">95</prop>
										<prop name="Target2">0</prop>
										<prop name="AcquisitionMode">0</prop>
										<prop name="AcqPerDegree">5</prop>
									</obj>
									<obj name="item" class="HTCRunSegment" version="2">
										<prop name="Hold">60</prop>
										<prop name="Slope">2.2</prop>
										<prop name="StepDelay">0</prop>
										<prop name="StepSize">0</prop>
										<prop name="Target">57</prop>
										<prop name="Target2">0</prop>
										<prop name="AcquisitionMode">1</prop>
										<prop name="AcqPerDegree">5</prop>
									</obj>
								</list>
							</obj>
						</obj>
						<obj name="item" class="HTCRunProgram" version="1">
							<prop name="name">metling curve</prop>
							<prop name="Cycles">1</prop>
							<prop name="AnalysisMode">Melting Curves</prop>
							<obj name="Segments" class="TEMRunSegmentList" version="1">
								<list name="emlist" count="3">
									<obj name="item" class="HTCRunSegment" version="2">
										<prop name="Hold">5</prop>
										<prop name="Slope">4.4</prop>
										<prop name="StepDelay">0</prop>
										<prop name="StepSize">0</prop>
										<prop name="Target">95</prop>
										<prop name="Target2">0</prop>
										<prop name="AcquisitionMode">0</prop>
										<prop name="AcqPerDegree">5</prop>
									</obj>
									<obj name="item" class="HTCRunSegment" version="2">
										<prop name="Hold">60</prop>
										<prop name="Slope">2.2</prop>
										<prop name="StepDelay">0</prop>
										<prop name="StepSize">0</prop>
										<prop name="Target">65</prop>
										<prop name="Target2">0</prop>
										<prop name="AcquisitionMode">0</prop>
										<prop name="AcqPerDegree">5</prop>
									</obj>
									<obj name="item" class="HTCRunSegment" version="2">
										<prop name="Hold">1</prop>
										<prop name="Slope">0.114285714285714</prop>
										<prop name="StepDelay">0</prop>
										<prop name="StepSize">0</prop>
										<prop name="Target">97</prop>
										<prop name="Target2">0</prop>
										<prop name="AcquisitionMode">2</prop>
										<prop name="AcqPerDegree">5</prop>
									</obj>
								</list>
							</obj>
						</obj>
						<obj name="item" class="HTCRunProgram" version="1">
							<prop name="name">chlodzenie</prop>
							<prop name="Cycles">1</prop>
							<prop name="AnalysisMode">None</prop>
							<obj name="Segments" class="TEMRunSegmentList" version="1">
								<list name="emlist" count="1">
									<obj name="item" class="HTCRunSegment" version="2">
										<prop name="Hold">30</prop>
										<prop name="Slope">2.2</prop>
										<prop name="StepDelay">0</prop>
										<prop name="StepSize">0</prop>
										<prop name="Target">40</prop>
										<prop name="Target2">0</prop>
										<prop name="AcquisitionMode">0</prop>
										<prop name="AcqPerDegree">5</prop>
									</obj>
								</list>
							</obj>
						</obj>
					</list>
					<list name="AnalysisModes" count="4">
						<item>None</item>
						<item>Quantification</item>
						<item>Melting Curves</item>
						<item>Color Compensation</item>
					</list>
					<prop name="ChannelCount">1</prop>
					<prop name="InstrumentSubclass">HTC_VER_10</prop>
					<obj name="Container" class="HTCBlockType" version="1">
						<prop name="Id">bt96S</prop>
						<prop name="RowCount">8</prop>
						<prop name="ColCount">12</prop>
						<prop name="OvershootDnDelay">10</prop>
						<prop name="OvershootUpDelay">10</prop>
						<prop name="RampRateMaxDn">2.2</prop>
						<prop name="RampRateMaxUp">4.4</prop>
						<prop name="ReactionVolMin">10</prop>
						<prop name="ReactionVolMax">100</prop>
						<prop name="ReactionVolDefault">20</prop>
						<prop name="HorVertCrosstalkCoefficient">0.0003</prop>
						<prop name="DiagCrosstalkCoefficent">0.0001</prop>
					</obj>
					<prop name="MaxPositionsToSeek">96</prop>
					<obj name="DetectionFormats" class="DetectionFormats" version="2">
						<list name="emlist" count="8">
							<obj name="item" class="HTCDetectionFormat" version="1">
								<list name="emlist" count="1">
									<obj name="item" class="HTCChannel" version="2">
										<prop name="name">SimpleProbe</prop>
										<prop name="Active">1</prop>
										<prop name="EmissionWL">510</prop>
										<prop name="ExcitationWL">465</prop>
										<prop name="IntgrTime">250</prop>
										<prop name="MaxIntgrTime">2000</prop>
										<prop name="MeltFactor">1.2</prop>
										<prop name="QuantFactor">2</prop>
									</obj>
								</list>
								<prop name="name">SimpleProbe</prop>
								<prop name="Active">1</prop>
								<prop name="DefChannelNdx">0</prop>
								<prop name="DenominatorNdx">-1</prop>
								<prop name="ReadOnly">0</prop>
								<list name="EmissionWLAvail" count="6">
									<item>488</item>
									<item>510</item>
									<item>580</item>
									<item>610</item>
									<item>640</item>
									<item>660</item>
								</list>
								<list name="ExcitationWLAvail" count="5">
									<item>440</item>
									<item>465</item>
									<item>498</item>
									<item>533</item>
									<item>618</item>
								</list>
								<prop name="MeasuringMode">hmmDynamic</prop>
							</obj>
							<obj name="item" class="HTCDetectionFormat" version="1">
								<list name="emlist" count="1">
									<obj name="item" class="HTCChannel" version="2">
										<prop name="name">FAM</prop>
										<prop name="Active">1</prop>
										<prop name="EmissionWL">510</prop>
										<prop name="ExcitationWL">465</prop>
										<prop name="IntgrTime">250</prop>
										<prop name="MaxIntgrTime">2000</prop>
										<prop name="MeltFactor">1</prop>
										<prop name="QuantFactor">10</prop>
									</obj>
								</list>
								<prop name="name">Mono Color Hydrolysis Probe / UPL Probe</prop>
								<prop name="Active">1</prop>
								<prop name="DefChannelNdx">0</prop>
								<prop name="DenominatorNdx">-1</prop>
								<prop name="ReadOnly">0</prop>
								<list name="EmissionWLAvail" count="6">
									<item>488</item>
									<item>510</item>
									<item>580</item>
									<item>610</item>
									<item>640</item>
									<item>660</item>
								</list>
								<list name="ExcitationWLAvail" count="5">
									<item>440</item>
									<item>465</item>
									<item>498</item>
									<item>533</item>
									<item>618</item>
								</list>
								<prop name="MeasuringMode">hmmDynamic</prop>
							</obj>
							<obj name="item" class="HTCDetectionFormat" version="1">
								<list name="emlist" count="2">
									<obj name="item" class="HTCChannel" version="2">
										<prop name="name">FAM</prop>
										<prop name="Active">1</prop>
										<prop name="EmissionWL">510</prop>
										<prop name="ExcitationWL">465</prop>
										<prop name="IntgrTime">250</prop>
										<prop name="MaxIntgrTime">2000</prop>
										<prop name="MeltFactor">1</prop>
										<prop name="QuantFactor">10</prop>
									</obj>
									<obj name="item" class="HTCChannel" version="2">
										<prop name="name">VIC / HEX / Yellow555</prop>
										<prop name="Active">1</prop>
										<prop name="EmissionWL">580</prop>
										<prop name="ExcitationWL">533</prop>
										<prop name="IntgrTime">250</prop>
										<prop name="MaxIntgrTime">2000</prop>
										<prop name="MeltFactor">1</prop>
										<prop name="QuantFactor">10</prop>
									</obj>
								</list>
								<prop name="name">Dual Color Hydrolysis Probe / UPL Probe</prop>
								<prop name="Active">1</prop>
								<prop name="DefChannelNdx">0</prop>
								<prop name="DenominatorNdx">-1</prop>
								<prop name="ReadOnly">0</prop>
								<list name="EmissionWLAvail" count="6">
									<item>488</item>
									<item>510</item>
									<item>580</item>
									<item>610</item>
									<item>640</item>
									<item>660</item>
								</list>
								<list name="ExcitationWLAvail" count="5">
									<item>440</item>
									<item>465</item>
									<item>498</item>
									<item>533</item>
									<item>618</item>
								</list>
								<prop name="MeasuringMode">hmmDynamic</prop>
							</obj>
							<obj name="item" class="HTCDetectionFormat" version="1">
								<list name="emlist" count="3">
									<obj name="item" class="HTCChannel" version="2">
										<prop name="name">FAM</prop>
										<prop name="Active">1</prop>
										<prop name="EmissionWL">510</prop>
										<prop name="ExcitationWL">465</prop>
										<prop name="IntgrTime">250</prop>
										<prop name="MaxIntgrTime">2000</prop>
										<prop name="MeltFactor">1</prop>
										<prop name="QuantFactor">10</prop>
									</obj>
									<obj name="item" class="HTCChannel" version="2">
										<prop name="name">VIC / HEX / Yellow555</prop>
										<prop name="Active">1</prop>
										<prop name="EmissionWL">580</prop>
										<prop name="ExcitationWL">533</prop>
										<prop name="IntgrTime">250</prop>
										<prop name="MaxIntgrTime">2000</prop>
										<prop name="MeltFactor">1</prop>
										<prop name="QuantFactor">10</prop>
									</obj>
									<obj name="item" class="HTCChannel" version="2">
										<prop name="name">Cy 5 / Cy 5.5</prop>
										<prop name="Active">1</prop>
										<prop name="EmissionWL">660</prop>
										<prop name="ExcitationWL">618</prop>
										<prop name="IntgrTime">250</prop>
										<prop name="MaxIntgrTime">2000</prop>
										<prop name="MeltFactor">1</prop>
										<prop name="QuantFactor">10</prop>
									</obj>
								</list>
								<prop name="name">3 Color Hydrolysis Probe</prop>
								<prop name="Active">1</prop>
								<prop name="DefChannelNdx">0</prop>
								<prop name="DenominatorNdx">-1</prop>
								<prop name="ReadOnly">0</prop>
								<list name="EmissionWLAvail" count="6">
									<item>488</item>
									<item>510</item>
									<item>580</item>
									<item>610</item>
									<item>640</item>
									<item>660</item>
								</list>
								<list name="ExcitationWLAvail" count="5">
									<item>440</item>
									<item>465</item>
									<item>498</item>
									<item>533</item>
									<item>618</item>
								</list>
								<prop name="MeasuringMode">hmmDynamic</prop>
							</obj>
							<obj name="item" class="HTCDetectionFormat" version="1">
								<list name="emlist" count="4">
									<obj name="item" class="HTCChannel" version="2">
										<prop name="name">Cyan 500</prop>
										<prop name="Active">1</prop>
										<prop name="EmissionWL">488</prop>
										<prop name="ExcitationWL">440</prop>
										<prop name="IntgrTime">250</prop>
										<prop name="MaxIntgrTime">2000</prop>
										<prop name="MeltFactor">1</prop>
										<prop name="QuantFactor">10</prop>
									</obj>
									<obj name="item" class="HTCChannel" version="2">
										<prop name="name">FAM</prop>
										<prop name="Active">1</prop>
										<prop name="EmissionWL">580</prop>
										<prop name="ExcitationWL">498</prop>
										<prop name="IntgrTime">250</prop>
										<prop name="MaxIntgrTime">2000</prop>
										<prop name="MeltFactor">1</prop>
										<prop name="QuantFactor">10</prop>
									</obj>
									<obj name="item" class="HTCChannel" version="2">
										<prop name="name">Red 610</prop>
										<prop name="Active">1</prop>
										<prop name="EmissionWL">610</prop>
										<prop name="ExcitationWL">533</prop>
										<prop name="IntgrTime">250</prop>
										<prop name="MaxIntgrTime">2000</prop>
										<prop name="MeltFactor">1</prop>
										<prop name="QuantFactor">10</prop>
									</obj>
									<obj name="item" class="HTCChannel" version="2">
										<prop name="name">Cy 5 / Cy 5.5</prop>
										<prop name="Active">1</prop>
										<prop name="EmissionWL">660</prop>
										<prop name="ExcitationWL">618</prop>
										<prop name="IntgrTime">250</prop>
										<prop name="MaxIntgrTime">2000</prop>
										<prop name="MeltFactor">1</prop>
										<prop name="QuantFactor">10</prop>
									</obj>
								</list>
								<prop name="name">4 Color Hydrolysis Probe</prop>
								<prop name="Active">1</prop>
								<prop name="DefChannelNdx">0</prop>
								<prop name="DenominatorNdx">-1</prop>
								<prop name="ReadOnly">0</prop>
								<list name="EmissionWLAvail" count="6">
									<item>488</item>
									<item>510</item>
									<item>580</item>
									<item>610</item>
									<item>640</item>
									<item>660</item>
								</list>
								<list name="ExcitationWLAvail" count="5">
									<item>440</item>
									<item>465</item>
									<item>498</item>
									<item>533</item>
									<item>618</item>
								</list>
								<prop name="MeasuringMode">hmmDynamic</prop>
							</obj>
							<obj name="item" class="HTCDetectionFormat" version="1">
								<list name="emlist" count="1">
									<obj name="item" class="HTCChannel" version="2">
										<prop name="name">Red 640</prop>
										<prop name="Active">1</prop>
										<prop name="EmissionWL">640</prop>
										<prop name="ExcitationWL">498</prop>
										<prop name="IntgrTime">250</prop>
										<prop name="MaxIntgrTime">2000</prop>
										<prop name="MeltFactor">1.2</prop>
										<prop name="QuantFactor">5</prop>
									</obj>
								</list>
								<prop name="name">Mono Color HybProbe</prop>
								<prop name="Active">1</prop>
								<prop name="DefChannelNdx">0</prop>
								<prop name="DenominatorNdx">-1</prop>
								<prop name="ReadOnly">0</prop>
								<list name="EmissionWLAvail" count="6">
									<item>488</item>
									<item>510</item>
									<item>580</item>
									<item>610</item>
									<item>640</item>
									<item>660</item>
								</list>
								<list name="ExcitationWLAvail" count="5">
									<item>440</item>
									<item>465</item>
									<item>498</item>
									<item>533</item>
									<item>618</item>
								</list>
								<prop name="MeasuringMode">hmmDynamic</prop>
							</obj>
							<obj name="item" class="HTCDetectionFormat" version="1">
								<list name="emlist" count="4">
									<obj name="item" class="HTCChannel" version="2">
										<prop name="name">Fluos</prop>
										<prop name="Active">1</prop>
										<prop name="EmissionWL">510</prop>
										<prop name="ExcitationWL">465</prop>
										<prop name="IntgrTime">250</prop>
										<prop name="MaxIntgrTime">2000</prop>
										<prop name="MeltFactor">2</prop>
										<prop name="QuantFactor">1.5</prop>
									</obj>
									<obj name="item" class="HTCChannel" version="2">
										<prop name="name">Red 610</prop>
										<prop name="Active">1</prop>
										<prop name="EmissionWL">610</prop>
										<prop name="ExcitationWL">498</prop>
										<prop name="IntgrTime">250</prop>
										<prop name="MaxIntgrTime">2000</prop>
										<prop name="MeltFactor">1.2</prop>
										<prop name="QuantFactor">5</prop>
									</obj>
									<obj name="item" class="HTCChannel" version="2">
										<prop name="name">Red 640</prop>
										<prop name="Active">1</prop>
										<prop name="EmissionWL">640</prop>
										<prop name="ExcitationWL">498</prop>
										<prop name="IntgrTime">250</prop>
										<prop name="MaxIntgrTime">2000</prop>
										<prop name="MeltFactor">1.2</prop>
										<prop name="QuantFactor">5</prop>
									</obj>
									<obj name="item" class="HTCChannel" version="2">
										<prop name="name">Cy 5 / Cy 5.5</prop>
										<prop name="Active">1</prop>
										<prop name="EmissionWL">660</prop>
										<prop name="ExcitationWL">498</prop>
										<prop name="IntgrTime">250</prop>
										<prop name="MaxIntgrTime">2000</prop>
										<prop name="MeltFactor">1.2</prop>
										<prop name="QuantFactor">5</prop>
									</obj>
								</list>
								<prop name="name">Multi Color HybProbe</prop>
								<prop name="Active">1</prop>
								<prop name="DefChannelNdx">0</prop>
								<prop name="DenominatorNdx">-1</prop>
								<prop name="ReadOnly">0</prop>
								<list name="EmissionWLAvail" count="6">
									<item>488</item>
									<item>510</item>
									<item>580</item>
									<item>610</item>
									<item>640</item>
									<item>660</item>
								</list>
								<list name="ExcitationWLAvail" count="5">
									<item>440</item>
									<item>465</item>
									<item>498</item>
									<item>533</item>
									<item>618</item>
								</list>
								<prop name="MeasuringMode">hmmDynamic</prop>
							</obj>
							<obj name="item" class="HTCDetectionFormat" version="1">
								<list name="emlist" count="1">
									<obj name="item" class="HTCChannel" version="2">
										<prop name="name">SYBR Green I / HRM Dye</prop>
										<prop name="Active">1</prop>
										<prop name="EmissionWL">510</prop>
										<prop name="ExcitationWL">465</prop>
										<prop name="IntgrTime">250</prop>
										<prop name="MaxIntgrTime">1000</prop>
										<prop name="MeltFactor">1.2</prop>
										<prop name="QuantFactor">30</prop>
									</obj>
								</list>
								<prop name="name">SYBR Green I / HRM Dye</prop>
								<prop name="Active">1</prop>
								<prop name="DefChannelNdx">0</prop>
								<prop name="DenominatorNdx">-1</prop>
								<prop name="ReadOnly">0</prop>
								<list name="EmissionWLAvail" count="6">
									<item>488</item>
									<item>510</item>
									<item>580</item>
									<item>610</item>
									<item>640</item>
									<item>660</item>
								</list>
								<list name="ExcitationWLAvail" count="5">
									<item>440</item>
									<item>465</item>
									<item>498</item>
									<item>533</item>
									<item>618</item>
								</list>
								<prop name="MeasuringMode">hmmDynamic</prop>
							</obj>
						</list>
						<prop name="DefFormatName">SYBR Green I / HRM Dye</prop>
					</obj>
					<list name="AcquisitionModes" count="4">
						<item>None</item>
						<item>Single</item>
						<item>Continuous</item>
						<item>Step</item>
					</list>
					<prop name="SeekTemp">30</prop>
					<prop name="SampleVolume">10</prop>
				</obj>
			</obj>
			<prop name="CompletedProgramNo">5</prop>
			<prop name="StopPoint">3</prop>
			<prop name="CarouselConstMoved">0</prop>
		</obj>
		<obj name="AnlsAndSampleInfo" class="AnlsAndSampleInfo" version="1">
			<obj name="AnlsPropTypes" class="PropertyTypeList" version="1">
				<list name="emlist" count="3">
					<obj name="item" class="SamplePropType" version="1">
						<prop name="name">Units</prop>
						<prop name="PropClass">QuantUnitsProp</prop>
						<prop name="IsChannelProperty">0</prop>
						<prop name="SelectorOrder">0</prop>
						<prop name="ShowInSelector">0</prop>
						<prop name="ShowInTable">0</prop>
						<prop name="TableOrder">0</prop>
					</obj>
					<obj name="item" class="SamplePropType" version="1">
						<prop name="name">ExtRef</prop>
						<prop name="PropClass">RQExtRefProp</prop>
						<prop name="IsChannelProperty">0</prop>
						<prop name="SelectorOrder">0</prop>
						<prop name="ShowInSelector">0</prop>
						<prop name="ShowInTable">0</prop>
						<prop name="TableOrder">0</prop>
					</obj>
					<obj name="item" class="SamplePropType" version="1">
						<prop name="name">Endpt External Experiment</prop>
						<prop name="PropClass">EndptGenoExtExp</prop>
						<prop name="IsChannelProperty">0</prop>
						<prop name="SelectorOrder">0</prop>
						<prop name="ShowInSelector">0</prop>
						<prop name="ShowInTable">0</prop>
						<prop name="TableOrder">0</prop>
					</obj>
				</list>
			</obj>
			<obj name="SamplePropTypes" class="PropertyTypeList" version="1">
				<list name="emlist" count="26">
					<obj name="item" class="SamplePosPropType" version="1">
						<prop name="name">Position</prop>
						<prop name="PropClass">GenSampleEditPosition</prop>
						<prop name="AnalysisClass">General</prop>
						<prop name="IsChannelProperty">0</prop>
						<prop name="SelectorOrder">0</prop>
						<prop name="ShowInSelector">0</prop>
						<prop name="ShowInTable">1</prop>
						<prop name="TableOrder">0</prop>
					</obj>
					<obj name="item" class="SamplePropType" version="1">
						<prop name="name">Color</prop>
						<prop name="PropClass">SamplePrefColor</prop>
						<prop name="AnalysisClass">General</prop>
						<prop name="IsChannelProperty">0</prop>
						<prop name="SelectorOrder">1</prop>
						<prop name="ShowInSelector">0</prop>
						<prop name="ShowInTable">1</prop>
						<prop name="TableOrder">1</prop>
					</obj>
					<obj name="item" class="SamplePropType" version="1">
						<prop name="name">Replicate of</prop>
						<prop name="PropClass">GenSampleEditReplicate</prop>
						<prop name="AnalysisClass">General</prop>
						<prop name="IsChannelProperty">0</prop>
						<prop name="SelectorOrder">2</prop>
						<prop name="ShowInSelector">0</prop>
						<prop name="ShowInTable">1</prop>
						<prop name="TableOrder">2</prop>
					</obj>
					<obj name="item" class="SamplePropType" version="1">
						<prop name="name">Sample Name</prop>
						<prop name="PropClass">GenSampleEditName</prop>
						<prop name="AnalysisClass">General</prop>
						<prop name="IsChannelProperty">0</prop>
						<prop name="SelectorOrder">3</prop>
						<prop name="ShowInSelector">1</prop>
						<prop name="ShowInTable">1</prop>
						<prop name="TableOrder">3</prop>
					</obj>
					<obj name="item" class="SamplePropType" version="1">
						<prop name="name">Subsets</prop>
						<prop name="PropClass">GenSampleEditSubset</prop>
						<prop name="AnalysisClass">General</prop>
						<prop name="IsChannelProperty">0</prop>
						<prop name="SelectorOrder">4</prop>
						<prop name="ShowInSelector">0</prop>
						<prop name="ShowInTable">0</prop>
						<prop name="TableOrder">4</prop>
					</obj>
					<obj name="item" class="SamplePropType" version="1">
						<prop name="name">Notes</prop>
						<prop name="PropClass">GenSampleEditNotes</prop>
						<prop name="AnalysisClass">General</prop>
						<prop name="IsChannelProperty">0</prop>
						<prop name="SelectorOrder">5</prop>
						<prop name="ShowInSelector">0</prop>
						<prop name="ShowInTable">0</prop>
						<prop name="TableOrder">5</prop>
					</obj>
					<obj name="item" class="SamplePropType" version="1">
						<prop name="name">Sample ID</prop>
						<prop name="PropClass">HTCSampleID</prop>
						<prop name="AnalysisClass">General</prop>
						<prop name="IsChannelProperty">0</prop>
						<prop name="SelectorOrder">6</prop>
						<prop name="ShowInSelector">0</prop>
						<prop name="ShowInTable">0</prop>
						<prop name="TableOrder">6</prop>
					</obj>
					<obj name="item" class="SamplePropType" version="1">
						<prop name="name">Sample Prep Notes</prop>
						<prop name="PropClass">HTCSamplePrepNotes</prop>
						<prop name="AnalysisClass">General</prop>
						<prop name="IsChannelProperty">0</prop>
						<prop name="SelectorOrder">7</prop>
						<prop name="ShowInSelector">0</prop>
						<prop name="ShowInTable">0</prop>
						<prop name="TableOrder">7</prop>
					</obj>
					<obj name="item" class="SamplePrefWidthType" version="1">
						<prop name="name">Width</prop>
						<prop name="PropClass">SamplePrefWidth</prop>
						<prop name="AnalysisClass">Sample preferences</prop>
						<prop name="IsChannelProperty">0</prop>
						<prop name="SelectorOrder">8</prop>
						<prop name="ShowInSelector">0</prop>
						<prop name="ShowInTable">0</prop>
						<prop name="TableOrder">8</prop>
					</obj>
					<obj name="item" class="SamplePrefLineStyleType" version="1">
						<prop name="name">Line Style</prop>
						<prop name="PropClass">SamplePrefLineStyle</prop>
						<prop name="AnalysisClass">Sample preferences</prop>
						<prop name="IsChannelProperty">0</prop>
						<prop name="SelectorOrder">9</prop>
						<prop name="ShowInSelector">0</prop>
						<prop name="ShowInTable">0</prop>
						<prop name="TableOrder">9</prop>
					</obj>
					<obj name="item" class="SamplePrefPointStyleType" version="1">
						<prop name="name">Point Style</prop>
						<prop name="PropClass">SamplePrefPointStyle</prop>
						<prop name="AnalysisClass">Sample preferences</prop>
						<prop name="IsChannelProperty">0</prop>
						<prop name="SelectorOrder">10</prop>
						<prop name="ShowInSelector">0</prop>
						<prop name="ShowInTable">0</prop>
						<prop name="TableOrder">10</prop>
					</obj>
					<obj name="item" class="SamplePropType" version="1">
						<prop name="name">Dominant Channel</prop>
						<prop name="PropClass">DominantChannelProp</prop>
						<prop name="AnalysisClass">Color Compensation Analysis</prop>
						<prop name="IsChannelProperty">0</prop>
						<prop name="SelectorOrder">11</prop>
						<prop name="ShowInSelector">0</prop>
						<prop name="ShowInTable">0</prop>
						<prop name="TableOrder">11</prop>
					</obj>
					<obj name="item" class="EndPtSampleTypePropertyType" version="1">
						<prop name="name">EndPt Sample Type</prop>
						<prop name="PropClass">GroupingSample</prop>
						<prop name="AnalysisClass">EndPtGenotyping</prop>
						<prop name="IsChannelProperty">0</prop>
						<prop name="SelectorOrder">12</prop>
						<prop name="ShowInSelector">0</prop>
						<prop name="ShowInTable">0</prop>
						<prop name="TableOrder">12</prop>
					</obj>
					<obj name="item" class="SamplePropType" version="1">
						<prop name="name">EndPt Genotype</prop>
						<prop name="PropClass">Genotype</prop>
						<prop name="AnalysisClass">EndPtGenotyping</prop>
						<prop name="IsChannelProperty">0</prop>
						<prop name="SelectorOrder">13</prop>
						<prop name="ShowInSelector">0</prop>
						<prop name="ShowInTable">0</prop>
						<prop name="TableOrder">13</prop>
					</obj>
					<obj name="item" class="SamplePropType" version="1">
						<prop name="name">Target Name</prop>
						<prop name="PropClass">TargetName</prop>
						<prop name="AnalysisClass">General</prop>
						<prop name="IsChannelProperty">1</prop>
						<prop name="SelectorOrder">14</prop>
						<prop name="ShowInSelector">0</prop>
						<prop name="ShowInTable">0</prop>
						<prop name="TableOrder">14</prop>
					</obj>
					<obj name="item" class="QuantSampleTypePropertyType" version="1">
						<prop name="name">Quantification Sample Type</prop>
						<prop name="PropClass">QuantSampleTypeProperty</prop>
						<prop name="AnalysisClass">Quantification Analysis</prop>
						<prop name="IsChannelProperty">1</prop>
						<prop name="SelectorOrder">15</prop>
						<prop name="ShowInSelector">0</prop>
						<prop name="ShowInTable">0</prop>
						<prop name="TableOrder">15</prop>
					</obj>
					<obj name="item" class="SamplePropType" version="1">
						<prop name="name">Concentration</prop>
						<prop name="PropClass">QuantConcProperty</prop>
						<prop name="AnalysisClass">Quantification Analysis</prop>
						<prop name="IsChannelProperty">1</prop>
						<prop name="SelectorOrder">16</prop>
						<prop name="ShowInSelector">0</prop>
						<prop name="ShowInTable">0</prop>
						<prop name="TableOrder">16</prop>
					</obj>
					<obj name="item" class="QuantCpType" version="1">
						<prop name="name">Cp Low</prop>
						<prop name="PropClass">QuantCpLowProp</prop>
						<prop name="AnalysisClass">Quantification Analysis</prop>
						<prop name="IsChannelProperty">1</prop>
						<prop name="SelectorOrder">17</prop>
						<prop name="ShowInSelector">0</prop>
						<prop name="ShowInTable">0</prop>
						<prop name="TableOrder">17</prop>
					</obj>
					<obj name="item" class="QuantCpType" version="1">
						<prop name="name">Cp High</prop>
						<prop name="PropClass">QuantCpHighProp</prop>
						<prop name="AnalysisClass">Quantification Analysis</prop>
						<prop name="IsChannelProperty">1</prop>
						<prop name="SelectorOrder">18</prop>
						<prop name="ShowInSelector">0</prop>
						<prop name="ShowInTable">0</prop>
						<prop name="TableOrder">18</prop>
					</obj>
					<obj name="item" class="GroupSampleTypePropertyType" version="1">
						<prop name="name">Melt Geno Sample Type</prop>
						<prop name="PropClass">GroupChannelTypeProp</prop>
						<prop name="AnalysisClass">Melt Geno</prop>
						<prop name="IsChannelProperty">1</prop>
						<prop name="SelectorOrder">19</prop>
						<prop name="ShowInSelector">0</prop>
						<prop name="ShowInTable">0</prop>
						<prop name="TableOrder">19</prop>
					</obj>
					<obj name="item" class="SamplePropType" version="1">
						<prop name="name">Melt Geno Genotype</prop>
						<prop name="PropClass">ChannelGenotype</prop>
						<prop name="AnalysisClass">Melt Geno</prop>
						<prop name="IsChannelProperty">1</prop>
						<prop name="SelectorOrder">20</prop>
						<prop name="ShowInSelector">0</prop>
						<prop name="ShowInTable">0</prop>
						<prop name="TableOrder">20</prop>
					</obj>
					<obj name="item" class="RQTargetPropertyType" version="1">
						<prop name="name">Target Type</prop>
						<prop name="PropClass">RQTargetProperty</prop>
						<prop name="AnalysisClass">Relative Quantification</prop>
						<prop name="IsChannelProperty">1</prop>
						<prop name="SelectorOrder">21</prop>
						<prop name="ShowInSelector">0</prop>
						<prop name="ShowInTable">0</prop>
						<prop name="TableOrder">21</prop>
					</obj>
					<obj name="item" class="RQSampleTargetPropertyType" version="1">
						<prop name="name">Combined Sample and Target Type</prop>
						<prop name="PropClass">RQSampleTargetProperty</prop>
						<prop name="AnalysisClass">Relative Quantification</prop>
						<prop name="IsChannelProperty">1</prop>
						<prop name="SelectorOrder">22</prop>
						<prop name="ShowInSelector">0</prop>
						<prop name="ShowInTable">0</prop>
						<prop name="TableOrder">22</prop>
					</obj>
					<obj name="item" class="SamplePropType" version="1">
						<prop name="name">Efficiency</prop>
						<prop name="PropClass">RQEffProp</prop>
						<prop name="AnalysisClass">Relative Quantification</prop>
						<prop name="IsChannelProperty">1</prop>
						<prop name="SelectorOrder">23</prop>
						<prop name="ShowInSelector">0</prop>
						<prop name="ShowInTable">0</prop>
						<prop name="TableOrder">23</prop>
					</obj>
					<obj name="item" class="GroupSampleTypePropertyTypeNoPos" version="1">
						<prop name="name">Scanning Sample Type</prop>
						<prop name="PropClass">GroupChannelTypeProp</prop>
						<prop name="AnalysisClass">Scanning</prop>
						<prop name="IsChannelProperty">1</prop>
						<prop name="SelectorOrder">24</prop>
						<prop name="ShowInSelector">0</prop>
						<prop name="ShowInTable">0</prop>
						<prop name="TableOrder">24</prop>
					</obj>
					<obj name="item" class="SamplePropType" version="1">
						<prop name="name">Scanning Genotype</prop>
						<prop name="PropClass">ChannelGenotype</prop>
						<prop name="AnalysisClass">Scanning</prop>
						<prop name="IsChannelProperty">1</prop>
						<prop name="SelectorOrder">25</prop>
						<prop name="ShowInSelector">0</prop>
						<prop name="ShowInTable">0</prop>
						<prop name="TableOrder">25</prop>
					</obj>
				</list>
			</obj>
			<obj name="SelectedChannels" class="TEMIntegerSet" version="1">
				<list name="Items" count="1">
					<prop name="Item">0</prop>
				</list>
			</obj>
			<obj name="AnalysisProperties" class="ExpPropList" version="1">
				<list name="emlist" count="3">
					<obj name="PropertyObject" class="EndptGenoExtExp" version="3">
						<prop name="PropertyTypeName">Endpt External Experiment</prop>
					</obj>
					<obj name="PropertyObject" class="RQExtRefProp" version="3">
						<prop name="PropertyTypeName">ExtRef</prop>
						<prop name="RefExpProg">-1</prop>
					</obj>
					<obj name="PropertyObject" class="QuantUnitsProp" version="3">
						<prop name="PropertyTypeName">Units</prop>
					</obj>
				</list>
			</obj>
			<obj name="SampleInfoList" class="SamplePropInfoList" version="1">
				<list name="emlist" count="96">
					<obj name="item" class="SamplePropInfo" version="1">
						<obj name="ChannelProperties" class="ChanPropList" version="2">
							<obj name="ChannelProperties" class="EMList" version="1">
								<list name="emlist" count="1">
									<obj name="item" class="PropertyList" version="1">
										<list name="emlist" count="12">
											<obj name="PropertyObject" class="RQSampleTargetProperty" version="4">
												<prop name="PropertyTypeName">Combined Sample and Target Type</prop>
												<prop name="Position">0</prop>
												<prop name="IsDefault">0</prop>
												<obj name="ChannelProp" class="ChannelProperty" version="1">
													<prop name="ChannelIdx">0</prop>
												</obj>
											</obj>
											<obj name="PropertyObject" class="QuantConcProperty" version="4">
												<prop name="PropertyTypeName">Concentration</prop>
												<prop name="Position">0</prop>
												<prop name="IsDefault">1</prop>
												<prop name="Concentration">0</prop>
												<obj name="ChannelProp" class="ChannelProperty" version="1">
													<prop name="ChannelIdx">0</prop>
												</obj>
												<prop name="ReadOnly">1</prop>
											</obj>
											<obj name="PropertyObject" class="QuantCpHighProp" version="4">
												<prop name="PropertyTypeName">Cp High</prop>
												<prop name="Position">0</prop>
												<prop name="IsDefault">1</prop>
												<prop name="CpRangeHigh">0</prop>
												<obj name="ChannelProp" class="ChannelProperty" version="1">
													<prop name="ChannelIdx">0</prop>
												</obj>
												<prop name="ReadOnly">1</prop>
											</obj>
											<obj name="PropertyObject" class="QuantCpLowProp" version="4">
												<prop name="PropertyTypeName">Cp Low</prop>
												<prop name="Position">0</prop>
												<prop name="IsDefault">1</prop>
												<prop name="CpRangeLow">0</prop>
												<obj name="ChannelProp" class="ChannelProperty" version="1">
													<prop name="ChannelIdx">0</prop>
												</obj>
												<prop name="ReadOnly">1</prop>
											</obj>
											<obj name="PropertyObject" class="RQEffProp" version="4">
												<prop name="PropertyTypeName">Efficiency</prop>
												<prop name="Position">0</prop>
												<prop name="IsDefault">1</prop>
												<prop name="Efficiency">2</prop>
												<obj name="ChannelProp" class="ChannelProperty" version="1">
													<prop name="ChannelIdx">0</prop>
												</obj>
											</obj>
											<obj name="PropertyObject" class="ChannelGenotype" version="4">
												<prop name="PropertyTypeName">Melt Geno Genotype</prop>
												<prop name="Position">0</prop>
												<prop name="IsDefault">1</prop>
												<prop name="ReadOnly">1</prop>
												<obj name="ChannelProp" class="ChannelProperty" version="1">
													<prop name="ChannelIdx">0</prop>
												</obj>
											</obj>
											<obj name="PropertyObject" class="GroupChannelTypeProp" version="4">
												<prop name="PropertyTypeName">Melt Geno Sample Type</prop>
												<prop name="Position">0</prop>
												<prop name="IsDefault">0</prop>
												<prop name="GroupSampleType">mstUnknown</prop>
												<obj name="ChannelProp" class="ChannelProperty" version="1">
													<prop name="ChannelIdx">0</prop>
												</obj>
											</obj>
											<obj name="PropertyObject" class="QuantSampleTypeProperty" version="4">
												<prop name="PropertyTypeName">Quantification Sample Type</prop>
												<prop name="Position">0</prop>
												<prop name="IsDefault">0</prop>
												<prop name="SampleType">qsUnknown</prop>
												<obj name="ChannelProp" class="ChannelProperty" version="1">
													<prop name="ChannelIdx">0</prop>
												</obj>
											</obj>
											<obj name="PropertyObject" class="ChannelGenotype" version="4">
												<prop name="PropertyTypeName">Scanning Genotype</prop>
												<prop name="Position">0</prop>
												<prop name="IsDefault">1</prop>
												<prop name="ReadOnly">1</prop>
												<obj name="ChannelProp" class="ChannelProperty" version="1">
													<prop name="ChannelIdx">0</prop>
												</obj>
											</obj>
											<obj name="PropertyObject" class="GroupChannelTypeProp" version="4">
												<prop name="PropertyTypeName">Scanning Sample Type</prop>
												<prop name="Position">0</prop>
												<prop name="IsDefault">0</prop>
												<prop name="GroupSampleType">mstUnknown</prop>
												<obj name="ChannelProp" class="ChannelProperty" version="1">
													<prop name="ChannelIdx">0</prop>
												</obj>
											</obj>
											<obj name="PropertyObject" class="TargetName" version="4">
												<prop name="PropertyTypeName">Target Name</prop>
												<prop name="Position">0</prop>
												<prop name="IsDefault">1</prop>
												<obj name="ChannelProp" class="ChannelProperty" version="1">
													<prop name="ChannelIdx">0</prop>
												</obj>
											</obj>
											<obj name="PropertyObject" class="RQTargetProperty" version="4">
												<prop name="PropertyTypeName">Target Type</prop>
												<prop name="Position">0</prop>
												<prop name="IsDefault">0</prop>
												<prop name="TargetType">dtNone</prop>
												<obj name="ChannelProp" class="ChannelProperty" version="1">
													<prop name="ChannelIdx">0</prop>
												</obj>
											</obj>
										</list>
									</obj>
								</list>
							</obj>
						</obj>
						<prop name="ChannelPropertyCount">1</prop>
						<prop name="ContainerPosition">0</prop>
						<prop name="HasSampleProperties">1</prop>
						<obj name="SampleProperties" class="PropertyList" version="1">
							<list name="emlist" count="14">
								<obj name="PropertyObject" class="SamplePrefColor" version="4">
									<prop name="PropertyTypeName">Color</prop>
									<prop name="Position">0</prop>
									<prop name="IsDefault">0</prop>
									<prop name="Color">$00FF8000</prop>
								</obj>
								<obj name="PropertyObject" class="DominantChannelProp" version="4">
									<prop name="PropertyTypeName">Dominant Channel</prop>
									<prop name="Position">0</prop>
									<prop name="IsDefault">0</prop>
									<prop name="DominantChannel">0</prop>
								</obj>
								<obj name="PropertyObject" class="Genotype" version="4">
									<prop name="PropertyTypeName">EndPt Genotype</prop>
									<prop name="Position">0</prop>
									<prop name="IsDefault">1</prop>
									<prop name="ReadOnly">1</prop>
								</obj>
								<obj name="PropertyObject" class="GroupingSample" version="4">
									<prop name="PropertyTypeName">EndPt Sample Type</prop>
									<prop name="Position">0</prop>
									<prop name="IsDefault">0</prop>
									<prop name="GroupSampleType">mstUnknown</prop>
								</obj>
								<obj name="PropertyObject" class="SamplePrefLineStyle" version="4">
									<prop name="PropertyTypeName">Line Style</prop>
									<prop name="Position">0</prop>
									<prop name="IsDefault">0</prop>
									<prop name="LineStyle">psSolid</prop>
								</obj>
								<obj name="PropertyObject" class="GenSampleEditNotes" version="4">
									<prop name="PropertyTypeName">Notes</prop>
									<prop name="Position">0</prop>
									<prop name="IsDefault">1</prop>
								</obj>
								<obj name="PropertyObject" class="SamplePrefPointStyle" version="4">
									<prop name="PropertyTypeName">Point Style</prop>
									<prop name="Position">0</prop>
									<prop name="IsDefault">0</prop>
									<prop name="PointStyle">psNothing</prop>
								</obj>
								<obj name="PropertyObject" class="GenSampleEditPosition" version="4">
									<prop name="PropertyTypeName">Position</prop>
									<prop name="Position">0</prop>
									<prop name="IsDefault">1</prop>
								</obj>
								<obj name="PropertyObject" class="GenSampleEditReplicate" version="4">
									<prop name="PropertyTypeName">Replicate of</prop>
									<prop name="Position">0</prop>
									<prop name="IsDefault">1</prop>
									<prop name="ReplicateOf">-1</prop>
								</obj>
								<obj name="PropertyObject" class="HTCSampleID" version="4">
									<prop name="PropertyTypeName">Sample ID</prop>
									<prop name="Position">0</prop>
									<prop name="IsDefault">1</prop>
								</obj>
								<obj name="PropertyObject" class="GenSampleEditName" version="4">
									<prop name="PropertyTypeName">Sample Name</prop>
									<prop name="Position">0</prop>
									<prop name="IsDefault">1</prop>
									<prop name="name">Sample 1</prop>
								</obj>
								<obj name="PropertyObject" class="HTCSamplePrepNotes" version="4">
									<prop name="PropertyTypeName">Sample Prep Notes</prop>
									<prop name="Position">0</prop>
									<prop name="IsDefault">1</prop>
								</obj>
								<obj name="PropertyObject" class="GenSampleEditSubset" version="4">
									<prop name="PropertyTypeName">Subsets</prop>
									<prop name="Position">0</prop>
									<prop name="IsDefault">1</prop>
								</obj>
								<obj name="PropertyObject" class="SamplePrefWidth" version="5">
									<prop name="PropertyTypeName">Width</prop>
									<prop name="Position">0</prop>
									<prop name="IsDefault">1</prop>
									<prop name="Width">1</prop>
								</obj>
							</list>
						</obj>
					</obj>
					<obj name="item" class="SamplePropInfo" version="1">
						<obj name="ChannelProperties" class="ChanPropList" version="2">
							<obj name="ChannelProperties" class="EMList" version="1">
								<list name="emlist" count="1">
									<obj name="item" class="PropertyList" version="1">
										<list name="emlist" count="12">
											<obj name="PropertyObject" class="RQSampleTargetProperty" version="4">
												<prop name="PropertyTypeName">Combined Sample and Target Type</prop>
												<prop name="Position">1</prop>
												<prop name="IsDefault">0</prop>
												<obj name="ChannelProp" class="ChannelProperty" version="1">
													<prop name="ChannelIdx">0</prop>
												</obj>
											</obj>
											<obj name="PropertyObject" class="QuantConcProperty" version="4">
												<prop name="PropertyTypeName">Concentration</prop>
												<prop name="Position">1</prop>
												<prop name="IsDefault">1</prop>
												<prop name="Concentration">0</prop>
												<obj name="ChannelProp" class="ChannelProperty" version="1">
													<prop name="ChannelIdx">0</prop>
												</obj>
												<prop name="ReadOnly">1</prop>
											</obj>
											<obj name="PropertyObject" class="QuantCpHighProp" version="4">
												<prop name="PropertyTypeName">Cp High</prop>
												<prop name="Position">1</prop>
												<prop name="IsDefault">1</prop>
												<prop name="CpRangeHigh">0</prop>
												<obj name="ChannelProp" class="ChannelProperty" version="1">
													<prop name="ChannelIdx">0</prop>
												</obj>
												<prop name="ReadOnly">1</prop>
											</obj>
											<obj name="PropertyObject" class="QuantCpLowProp" version="4">
												<prop name="PropertyTypeName">Cp Low</prop>
												<prop name="Position">1</prop>
												<prop name="IsDefault">1</prop>
												<prop name="CpRangeLow">0</prop>
												<obj name="ChannelProp" class="ChannelProperty" version="1">
													<prop name="ChannelIdx">0</prop>
												</obj>
												<prop name="ReadOnly">1</prop>
											</obj>
											<obj name="PropertyObject" class="RQEffProp" version="4">
												<prop name="PropertyTypeName">Efficiency</prop>
												<prop name="Position">1</prop>
												<prop name="IsDefault">1</prop>
												<prop name="Efficiency">2</prop>
												<obj name="ChannelProp" class="ChannelProperty" version="1">
													<prop name="ChannelIdx">0</prop>
												</obj>
											</obj>
											<obj name="PropertyObject" class="ChannelGenotype" version="4">
												<prop name="PropertyTypeName">Melt Geno Genotype</prop>
												<prop name="Position">1</prop>
												<prop name="IsDefault">1</prop>
												<prop name="ReadOnly">1</prop>
												<obj name="ChannelProp" class="ChannelProperty" version="1">
													<prop name="ChannelIdx">0</prop>
												</obj>
											</obj>
											<obj name="PropertyObject" class="GroupChannelTypeProp" version="4">
												<prop name="PropertyTypeName">Melt Geno Sample Type</prop>
												<prop name="Position">1</prop>
												<prop name="IsDefault">0</prop>
												<prop name="GroupSampleType">mstUnknown</prop>
												<obj name="ChannelProp" class="ChannelProperty" version="1">
													<prop name="ChannelIdx">0</prop>
												</obj>
											</obj>
											<obj name="PropertyObject" class="QuantSampleTypeProperty" version="4">
												<prop name="PropertyTypeName">Quantification Sample Type</prop>
												<prop name="Position">1</prop>
												<prop name="IsDefault">0</prop>
												<prop name="SampleType">qsUnknown</prop>
												<obj name="ChannelProp" class="ChannelProperty" version="1">
													<prop name="ChannelIdx">0</prop>
												</obj>
											</obj>
											<obj name="PropertyObject" class="ChannelGenotype" version="4">
												<prop name="PropertyTypeName">Scanning Genotype</prop>
												<prop name="Position">1</prop>
												<prop name="IsDefault">1</prop>
												<prop name="ReadOnly">1</prop>
												<obj name="ChannelProp" class="ChannelProperty" version="1">
													<prop name="ChannelIdx">0</prop>
												</obj>
											</obj>
											<obj name="PropertyObject" class="GroupChannelTypeProp" version="4">
												<prop name="PropertyTypeName">Scanning Sample Type</prop>
												<prop name="Position">1</prop>
												<prop name="IsDefault">0</prop>
												<prop name="GroupSampleType">mstUnknown</prop>
												<obj name="ChannelProp" class="ChannelProperty" version="1">
													<prop name="ChannelIdx">0</prop>
												</obj>
											</obj>
											<obj name="PropertyObject" class="TargetName" version="4">
												<prop name="PropertyTypeName">Target Name</prop>
												<prop name="Position">1</prop>
												<prop name="IsDefault">1</prop>
												<obj name="ChannelProp" class="ChannelProperty" version="1">
													<prop name="ChannelIdx">0</prop>
												</obj>
											</obj>
											<obj name="PropertyObject" class="RQTargetProperty" version="4">
												<prop name="PropertyTypeName">Target Type</prop>
												<prop name="Position">1</prop>
												<prop name="IsDefault">0</prop>
												<prop name="TargetType">dtNone</prop>
												<obj name="ChannelProp" class="ChannelProperty" version="1">
													<prop name="ChannelIdx">0</prop>
												</obj>
											</obj>
										</list>
									</obj>
								</list>
							</obj>
						</obj>
						<prop name="ChannelPropertyCount">1</prop>
						<prop name="ContainerPosition">1</prop>
						<prop name="HasSampleProperties">1</prop>
						<obj name="SampleProperties" class="PropertyList" version="1">
							<list name="emlist" count="14">
								<obj name="PropertyObject" class="SamplePrefColor" version="4">
									<prop name="PropertyTypeName">Color</prop>
									<prop name="Position">1</prop>
									<prop name="IsDefault">0</prop>
									<prop name="Color">clRed</prop>
								</obj>
								<obj name="PropertyObject" class="DominantChannelProp" version="4">
									<prop name="PropertyTypeName">Dominant Channel</prop>
									<prop name="Position">1</prop>
									<prop name="IsDefault">0</prop>
									<prop name="DominantChannel">0</prop>
								</obj>
								<obj name="PropertyObject" class="Genotype" version="4">
									<prop name="PropertyTypeName">EndPt Genotype</prop>
									<prop name="Position">1</prop>
									<prop name="IsDefault">1</prop>
									<prop name="ReadOnly">1</prop>
								</obj>
								<obj name="PropertyObject" class="GroupingSample" version="4">
									<prop name="PropertyTypeName">EndPt Sample Type</prop>
									<prop name="Position">1</prop>
									<prop name="IsDefault">0</prop>
									<prop name="GroupSampleType">mstUnknown</prop>
								</obj>
								<obj name="PropertyObject" class="SamplePrefLineStyle" version="4">
									<prop name="PropertyTypeName">Line Style</prop>
									<prop name="Position">1</prop>
									<prop name="IsDefault">0</prop>
									<prop name="LineStyle">psSolid</prop>
								</obj>
								<obj name="PropertyObject" class="GenSampleEditNotes" version="4">
									<prop name="PropertyTypeName">Notes</prop>
									<prop name="Position">1</prop>
									<prop name="IsDefault">1</prop>
								</obj>
								<obj name="PropertyObject" class="SamplePrefPointStyle" version="4">
									<prop name="PropertyTypeName">Point Style</prop>
									<prop name="Position">1</prop>
									<prop name="IsDefault">0</prop>
									<prop name="PointStyle">psNothing</prop>
								</obj>
								<obj name="PropertyObject" class="GenSampleEditPosition" version="4">
									<prop name="PropertyTypeName">Position</prop>
									<prop name="Position">1</prop>
									<prop name="IsDefault">1</prop>
								</obj>
								<obj name="PropertyObject" class="GenSampleEditReplicate" version="4">
									<prop name="PropertyTypeName">Replicate of</prop>
									<prop name="Position">1</prop>
									<prop name="IsDefault">1</prop>
									<prop name="ReplicateOf">-1</prop>
								</obj>
								<obj name="PropertyObject" class="HTCSampleID" version="4">
									<prop name="PropertyTypeName">Sample ID</prop>
									<prop name="Position">1</prop>
									<prop name="IsDefault">1</prop>
								</obj>
								<obj name="PropertyObject" class="GenSampleEditName" version="4">
									<prop name="PropertyTypeName">Sample Name</prop>
									<prop name="Position">1</prop>
									<prop name="IsDefault">1</prop>
									<prop name="name">Sample 2</prop>
								</obj>
								<obj name="PropertyObject" class="HTCSamplePrepNotes" version="4">
									<prop name="PropertyTypeName">Sample Prep Notes</prop>
									<prop name="Position">1</prop>
									<prop name="IsDefault">1</prop>
								</obj>
								<obj name="PropertyObject" class="GenSampleEditSubset" version="4">
									<prop name="PropertyTypeName">Subsets</prop>
									<prop name="Position">1</prop>
									<prop name="IsDefault">1</prop>
								</obj>
								<obj name="PropertyObject" class="SamplePrefWidth" version="5">
									<prop name="PropertyTypeName">Width</prop>
									<prop name="Position">1</prop>
									<prop name="IsDefault">1</prop>
									<prop name="Width">1</prop>
								</obj>
							</list>
						</obj>
					</obj>
					<obj name="item" class="SamplePropInfo" version="1">
						<obj name="ChannelProperties" class="ChanPropList" version="2">
							<obj name="ChannelProperties" class="EMList" version="1">
								<list name="emlist" count="1">
									<obj name="item" class="PropertyList" version="1">
										<list name="emlist" count="12">
											<obj name="PropertyObject" class="RQSampleTargetProperty" version="4">
												<prop name="PropertyTypeName">Combined Sample and Target Type</prop>
												<prop name="Position">2</prop>
												<prop name="IsDefault">0</prop>
												<obj name="ChannelProp" class="ChannelProperty" version="1">
													<prop name="ChannelIdx">0</prop>
												</obj>
											</obj>
											<obj name="PropertyObject" class="QuantConcProperty" version="4">
												<prop name="PropertyTypeName">Concentration</prop>
												<prop name="Position">2</prop>
												<prop name="IsDefault">1</prop>
												<prop name="Concentration">0</prop>
												<obj name="ChannelProp" class="ChannelProperty" version="1">
													<prop name="ChannelIdx">0</prop>
												</obj>
												<prop name="ReadOnly">1</prop>
											</obj>
											<obj name="PropertyObject" class="QuantCpHighProp" version="4">
												<prop name="PropertyTypeName">Cp High</prop>
												<prop name="Position">2</prop>
												<prop name="IsDefault">1</prop>
												<prop name="CpRangeHigh">0</prop>
												<obj name="ChannelProp" class="ChannelProperty" version="1">
													<prop name="ChannelIdx">0</prop>
												</obj>
												<prop name="ReadOnly">1</prop>
											</obj>
											<obj name="PropertyObject" class="QuantCpLowProp" version="4">
												<prop name="PropertyTypeName">Cp Low</prop>
												<prop name="Position">2</prop>
												<prop name="IsDefault">1</prop>
												<prop name="CpRangeLow">0</prop>
												<obj name="ChannelProp" class="ChannelProperty" version="1">
													<prop name="ChannelIdx">0</prop>
												</obj>
												<prop name="ReadOnly">1</prop>
											</obj>
											<obj name="PropertyObject" class="RQEffProp" version="4">
												<prop name="PropertyTypeName">Efficiency</prop>
												<prop name="Position">2</prop>
												<prop name="IsDefault">1</prop>
												<prop name="Efficiency">2</prop>
												<obj name="ChannelProp" class="ChannelProperty" version="1">
													<prop name="ChannelIdx">0</prop>
												</obj>
											</obj>
											<obj name="PropertyObject" class="ChannelGenotype" version="4">
												<prop name="PropertyTypeName">Melt Geno Genotype</prop>
												<prop name="Position">2</prop>
												<prop name="IsDefault">1</prop>
												<prop name="ReadOnly">1</prop>
												<obj name="ChannelProp" class="ChannelProperty" version="1">
													<prop name="ChannelIdx">0</prop>
												</obj>
											</obj>
											<obj name="PropertyObject" class="GroupChannelTypeProp" version="4">
												<prop name="PropertyTypeName">Melt Geno Sample Type</prop>
												<prop name="Position">2</prop>
												<prop name="IsDefault">0</prop>
												<prop name="GroupSampleType">mstUnknown</prop>
												<obj name="ChannelProp" class="ChannelProperty" version="1">
													<prop name="ChannelIdx">0</prop>
												</obj>
											</obj>
											<obj name="PropertyObject" class="QuantSampleTypeProperty" version="4">
												<prop name="PropertyTypeName">Quantification Sample Type</prop>
												<prop name="Position">2</prop>
												<prop name="IsDefault">0</prop>
												<prop name="SampleType">qsUnknown</prop>
												<obj name="ChannelProp" class="ChannelProperty" version="1">
													<prop name="ChannelIdx">0</prop>
												</obj>
											</obj>
											<obj name="PropertyObject" class="ChannelGenotype" version="4">
												<prop name="PropertyTypeName">Scanning Genotype</prop>
												<prop name="Position">2</prop>
												<prop name="IsDefault">1</prop>
												<prop name="ReadOnly">1</prop>
												<obj name="ChannelProp" class="ChannelProperty" version="1">
													<prop name="ChannelIdx">0</prop>
												</obj>
											</obj>
											<obj name="PropertyObject" class="GroupChannelTypeProp" version="4">
												<prop name="PropertyTypeName">Scanning Sample Type</prop>
												<prop name="Position">2</prop>
												<prop name="IsDefault">0</prop>
												<prop name="GroupSampleType">mstUnknown</prop>
												<obj name="ChannelProp" class="ChannelProperty" version="1">
													<prop name="ChannelIdx">0</prop>
												</obj>
											</obj>
											<obj name="PropertyObject" class="TargetName" version="4">
												<prop name="PropertyTypeName">Target Name</prop>
												<prop name="Position">2</prop>
												<prop name="IsDefault">1</prop>
												<obj name="ChannelProp" class="ChannelProperty" version="1">
													<prop name="ChannelIdx">0</prop>
												</obj>
											</obj>
											<obj name="PropertyObject" class="RQTargetProperty" version="4">
												<prop name="PropertyTypeName">Target Type</prop>
												<prop name="Position">2</prop>
												<prop name="IsDefault">0</prop>
												<prop name="TargetType">dtNone</prop>
												<obj name="ChannelProp" class="ChannelProperty" version="1">
													<prop name="ChannelIdx">0</prop>
												</obj>
											</obj>
										</list>
									</obj>
								</list>
							</obj>
						</obj>
						<prop name="ChannelPropertyCount">1</prop>
						<prop name="ContainerPosition">2</prop>
						<prop name="HasSampleProperties">1</prop>
						<obj name="SampleProperties" class="PropertyList" version="1">
							<list name="emlist" count="14">
								<obj name="PropertyObject" class="SamplePrefColor" version="4">
									<prop name="PropertyTypeName">Color</prop>
									<prop name="Position">2</prop>
									<prop name="IsDefault">0</prop>
									<prop name="Color">$0030D700</prop>
								</obj>
								<obj name="PropertyObject" class="DominantChannelProp" version="4">
									<prop name="PropertyTypeName">Dominant Channel</prop>
									<prop name="Position">2</prop>
									<prop name="IsDefault">0</prop>
									<prop name="DominantChannel">0</prop>
								</obj>
								<obj name="PropertyObject" class="Genotype" version="4">
									<prop name="PropertyTypeName">EndPt Genotype</prop>
									<prop name="Position">2</prop>
									<prop name="IsDefault">1</prop>
									<prop name="ReadOnly">1</prop>
								</obj>
								<obj name="PropertyObject" class="GroupingSample" version="4">
									<prop name="PropertyTypeName">EndPt Sample Type</prop>
									<prop name="Position">2</prop>
									<prop name="IsDefault">0</prop>
									<prop name="GroupSampleType">mstUnknown</prop>
								</obj>
								<obj name="PropertyObject" class="SamplePrefLineStyle" version="4">
									<prop name="PropertyTypeName">Line Style</prop>
									<prop name="Position">2</prop>
									<prop name="IsDefault">0</prop>
									<prop name="LineStyle">psSolid</prop>
								</obj>
								<obj name="PropertyObject" class="GenSampleEditNotes" version="4">
									<prop name="PropertyTypeName">Notes</prop>
									<prop name="Position">2</prop>
									<prop name="IsDefault">1</prop>
								</obj>
								<obj name="PropertyObject" class="SamplePrefPointStyle" version="4">
									<prop name="PropertyTypeName">Point Style</prop>
									<prop name="Position">2</prop>
									<prop name="IsDefault">0</prop>
									<prop name="PointStyle">psNothing</prop>
								</obj>
								<obj name="PropertyObject" class="GenSampleEditPosition" version="4">
									<prop name="PropertyTypeName">Position</prop>
									<prop name="Position">2</prop>
									<prop name="IsDefault">1</prop>
								</obj>
								<obj name="PropertyObject" class="GenSampleEditReplicate" version="4">
									<prop name="PropertyTypeName">Replicate of</prop>
									<prop name="Position">2</prop>
									<prop name="IsDefault">1</prop>
									<prop name="ReplicateOf">-1</prop>
								</obj>
								<obj name="PropertyObject" class="HTCSampleID" version="4">
									<prop name="PropertyTypeName">Sample ID</prop>
									<prop name="Position">2</prop>
									<prop name="IsDefault">1</prop>
								</obj>
								<obj name="PropertyObject" class="GenSampleEditName" version="4">
									<prop name="PropertyTypeName">Sample Name</prop>
									<prop name="Position">2</prop>
									<prop name="IsDefault">1</prop>
									<prop name="name">Sample 3</prop>
								</obj>
								<obj name="PropertyObject" class="HTCSamplePrepNotes" version="4">
									<prop name="PropertyTypeName">Sample Prep Notes</prop>
									<prop name="Position">2</prop>
									<prop name="IsDefault">1</prop>
								</obj>
								<obj name="PropertyObject" class="GenSampleEditSubset" version="4">
									<prop name="PropertyTypeName">Subsets</prop>
									<prop name="Position">2</prop>
									<prop name="IsDefault">1</prop>
								</obj>
								<obj name="PropertyObject" class="SamplePrefWidth" version="5">
									<prop name="PropertyTypeName">Width</prop>
									<prop name="Position">2</prop>
									<prop name="IsDefault">1</prop>
									<prop name="Width">1</prop>
								</obj>
							</list>
						</obj>
					</obj>
					<obj name="item" class="SamplePropInfo" version="1">
						<obj name="ChannelProperties" class="ChanPropList" version="2">
							<obj name="ChannelProperties" class="EMList" version="1">
								<list name="emlist" count="1">
									<obj name="item" class="PropertyList" version="1">
										<list name="emlist" count="12">
											<obj name="PropertyObject" class="RQSampleTargetProperty" version="4">
												<prop name="PropertyTypeName">Combined Sample and Target Type</prop>
												<prop name="Position">3</prop>
												<prop name="IsDefault">0</prop>
												<obj name="ChannelProp" class="ChannelProperty" version="1">
													<prop name="ChannelIdx">0</prop>
												</obj>
											</obj>
											<obj name="PropertyObject" class="QuantConcProperty" version="4">
												<prop name="PropertyTypeName">Concentration</prop>
												<prop name="Position">3</prop>
												<prop name="IsDefault">1</prop>
												<prop name="Concentration">0</prop>
												<obj name="ChannelProp" class="ChannelProperty" version="1">
													<prop name="ChannelIdx">0</prop>
												</obj>
												<prop name="ReadOnly">1</prop>
											</obj>
											<obj name="PropertyObject" class="QuantCpHighProp" version="4">
												<prop name="PropertyTypeName">Cp High</prop>
												<prop name="Position">3</prop>
												<prop name="IsDefault">1</prop>
												<prop name="CpRangeHigh">0</prop>
												<obj name="ChannelProp" class="ChannelProperty" version="1">
													<prop name="ChannelIdx">0</prop>
												</obj>
												<prop name="ReadOnly">1</prop>
											</obj>
											<obj name="PropertyObject" class="QuantCpLowProp" version="4">
												<prop name="PropertyTypeName">Cp Low</prop>
												<prop name="Position">3</prop>
												<prop name="IsDefault">1</prop>
												<prop name="CpRangeLow">0</prop>
												<obj name="ChannelProp" class="ChannelProperty" version="1">
													<prop name="ChannelIdx">0</prop>
												</obj>
												<prop name="ReadOnly">1</prop>
											</obj>
											<obj name="PropertyObject" class="RQEffProp" version="4">
												<prop name="PropertyTypeName">Efficiency</prop>
												<prop name="Position">3</prop>
												<prop name="IsDefault">1</prop>
												<prop name="Efficiency">2</prop>
												<obj name="ChannelProp" class="ChannelProperty" version="1">
													<prop name="ChannelIdx">0</prop>
												</obj>
											</obj>
											<obj name="PropertyObject" class="ChannelGenotype" version="4">
												<prop name="PropertyTypeName">Melt Geno Genotype</prop>
												<prop name="Position">3</prop>
												<prop name="IsDefault">1</prop>
												<prop name="ReadOnly">1</prop>
												<obj name="ChannelProp" class="ChannelProperty" version="1">
													<prop name="ChannelIdx">0</prop>
												</obj>
											</obj>
											<obj name="PropertyObject" class="GroupChannelTypeProp" version="4">
												<prop name="PropertyTypeName">Melt Geno Sample Type</prop>
												<prop name="Position">3</prop>
												<prop name="IsDefault">0</prop>
												<prop name="GroupSampleType">mstUnknown</prop>
												<obj name="ChannelProp" class="ChannelProperty" version="1">
													<prop name="ChannelIdx">0</prop>
												</obj>
											</obj>
											<obj name="PropertyObject" class="QuantSampleTypeProperty" version="4">
												<prop name="PropertyTypeName">Quantification Sample Type</prop>
												<prop name="Position">3</prop>
												<prop name="IsDefault">0</prop>
												<prop name="SampleType">qsUnknown</prop>
												<obj name="ChannelProp" class="ChannelProperty" version="1">
													<prop name="ChannelIdx">0</prop>
												</obj>
											</obj>
											<obj name="PropertyObject" class="ChannelGenotype" version="4">
												<prop name="PropertyTypeName">Scanning Genotype</prop>
												<prop name="Position">3</prop>
												<prop name="IsDefault">1</prop>
												<prop name="ReadOnly">1</prop>
												<obj name="ChannelProp" class="ChannelProperty" version="1">
													<prop name="ChannelIdx">0</prop>
												</obj>
											</obj>
											<obj name="PropertyObject" class="GroupChannelTypeProp" version="4">
												<prop name="PropertyTypeName">Scanning Sample Type</prop>
												<prop name="Position">3</prop>
												<prop name="IsDefault">0</prop>
												<prop name="GroupSampleType">mstUnknown</prop>
												<obj name="ChannelProp" class="ChannelProperty" version="1">
													<prop name="ChannelIdx">0</prop>
												</obj>
											</obj>
											<obj name="PropertyObject" class="TargetName" version="4">
												<prop name="PropertyTypeName">Target Name</prop>
												<prop name="Position">3</prop>
												<prop name="IsDefault">1</prop>
												<obj name="ChannelProp" class="ChannelProperty" version="1">
													<prop name="ChannelIdx">0</prop>
												</obj>
											</obj>
											<obj name="PropertyObject" class="RQTargetProperty" version="4">
												<prop name="PropertyTypeName">Target Type</prop>
												<prop name="Position">3</prop>
												<prop name="IsDefault">0</prop>
												<prop name="TargetType">dtNone</prop>
												<obj name="ChannelProp" class="ChannelProperty" version="1">
													<prop name="ChannelIdx">0</prop>
												</obj>
											</obj>
										</list>
									</obj>
								</list>
							</obj>
						</obj>
						<prop name="ChannelPropertyCount">1</prop>
						<prop name="ContainerPosition">3</prop>
						<prop name="HasSampleProperties">1</prop>
						<obj name="SampleProperties" class="PropertyList" version="1">
							<list name="emlist" count="14">
								<obj name="PropertyObject" class="SamplePrefColor" version="4">
									<prop name="PropertyTypeName">Color</prop>
									<prop name="Position">3</prop>
									<prop name="IsDefault">0</prop>
									<prop name="Color">clFuchsia</prop>
								</obj>
								<obj name="PropertyObject" class="DominantChannelProp" version="4">
									<prop name="PropertyTypeName">Dominant Channel</prop>
									<prop name="Position">3</prop>
									<prop name="IsDefault">0</prop>
									<prop name="DominantChannel">0</prop>
								</obj>
								<obj name="PropertyObject" class="Genotype" version="4">
									<prop name="PropertyTypeName">EndPt Genotype</prop>
									<prop name="Position">3</prop>
									<prop name="IsDefault">1</prop>
									<prop name="ReadOnly">1</prop>
								</obj>
								<obj name="PropertyObject" class="GroupingSample" version="4">
									<prop name="PropertyTypeName">EndPt Sample Type</prop>
									<prop name="Position">3</prop>
									<prop name="IsDefault">0</prop>
									<prop name="GroupSampleType">mstUnknown</prop>
								</obj>
								<obj name="PropertyObject" class="SamplePrefLineStyle" version="4">
									<prop name="PropertyTypeName">Line Style</prop>
									<prop name="Position">3</prop>
									<prop name="IsDefault">0</prop>
									<prop name="LineStyle">psSolid</prop>
								</obj>
								<obj name="PropertyObject" class="GenSampleEditNotes" version="4">
									<prop name="PropertyTypeName">Notes</prop>
									<prop name="Position">3</prop>
									<prop name="IsDefault">1</prop>
								</obj>
								<obj name="PropertyObject" class="SamplePrefPointStyle" version="4">
									<prop name="PropertyTypeName">Point Style</prop>
									<prop name="Position">3</prop>
									<prop name="IsDefault">0</prop>
									<prop name="PointStyle">psNothing</prop>
								</obj>
								<obj name="PropertyObject" class="GenSampleEditPosition" version="4">
									<prop name="PropertyTypeName">Position</prop>
									<prop name="Position">3</prop>
									<prop name="IsDefault">1</prop>
								</obj>
								<obj name="PropertyObject" class="GenSampleEditReplicate" version="4">
									<prop name="PropertyTypeName">Replicate of</prop>
									<prop name="Position">3</prop>
									<prop name="IsDefault">1</prop>
									<prop name="ReplicateOf">-1</prop>
								</obj>
								<obj name="PropertyObject" class="HTCSampleID" version="4">
									<prop name="PropertyTypeName">Sample ID</prop>
									<prop name="Position">3</prop>
									<prop name="IsDefault">1</prop>
								</obj>
								<obj name="PropertyObject" class="GenSampleEditName" version="4">
									<prop name="PropertyTypeName">Sample Name</prop>
									<prop name="Position">3</prop>
									<prop name="IsDefault">1</prop>
									<prop name="name">Sample 4</prop>
								</obj>
								<obj name="PropertyObject" class="HTCSamplePrepNotes" version="4">
									<prop name="PropertyTypeName">Sample Prep Notes</prop>
									<prop name="Position">3</prop>
									<prop name="IsDefault">1</prop>
								</obj>
								<obj name="PropertyObject" class="GenSampleEditSubset" version="4">
									<prop name="PropertyTypeName">Subsets</prop>
									<prop name="Position">3</prop>
									<prop name="IsDefault">1</prop>
								</obj>
								<obj name="PropertyObject" class="SamplePrefWidth" version="5">
									<prop name="PropertyTypeName">Width</prop>
									<prop name="Position">3</prop>
									<prop name="IsDefault">1</prop>
									<prop name="Width">1</prop>
								</obj>
							</list>
						</obj>
					</obj>
					<obj name="item" class="SamplePropInfo" version="1">
						<obj name="ChannelProperties" class="ChanPropList" version="2">
							<obj name="ChannelProperties" class="EMList" version="1">
								<list name="emlist" count="1">
									<obj name="item" class="PropertyList" version="1">
										<list name="emlist" count="12">
											<obj name="PropertyObject" class="RQSampleTargetProperty" version="4">
												<prop name="PropertyTypeName">Combined Sample and Target Type</prop>
												<prop name="Position">4</prop>
												<prop name="IsDefault">0</prop>
												<obj name="ChannelProp" class="ChannelProperty" version="1">
													<prop name="ChannelIdx">0</prop>
												</obj>
											</obj>
											<obj name="PropertyObject" class="QuantConcProperty" version="4">
												<prop name="PropertyTypeName">Concentration</prop>
												<prop name="Position">4</prop>
												<prop name="IsDefault">1</prop>
												<prop name="Concentration">0</prop>
												<obj name="ChannelProp" class="ChannelProperty" version="1">
													<prop name="ChannelIdx">0</prop>
												</obj>
												<prop name="ReadOnly">1</prop>
											</obj>
											<obj name="PropertyObject" class="QuantCpHighProp" version="4">
												<prop name="PropertyTypeName">Cp High</prop>
												<prop name="Position">4</prop>
												<prop name="IsDefault">1</prop>
												<prop name="CpRangeHigh">0</prop>
												<obj name="ChannelProp" class="ChannelProperty" version="1">
													<prop name="ChannelIdx">0</prop>
												</obj>
												<prop name="ReadOnly">1</prop>
											</obj>
											<obj name="PropertyObject" class="QuantCpLowProp" version="4">
												<prop name="PropertyTypeName">Cp Low</prop>
												<prop name="Position">4</prop>
												<prop name="IsDefault">1</prop>
												<prop name="CpRangeLow">0</prop>
												<obj name="ChannelProp" class="ChannelProperty" version="1">
													<prop name="ChannelIdx">0</prop>
												</obj>
												<prop name="ReadOnly">1</prop>
											</obj>
											<obj name="PropertyObject" class="RQEffProp" version="4">
												<prop name="PropertyTypeName">Efficiency</prop>
												<prop name="Position">4</prop>
												<prop name="IsDefault">1</prop>
												<prop name="Efficiency">2</prop>
												<obj name="ChannelProp" class="ChannelProperty" version="1">
													<prop name="ChannelIdx">0</prop>
												</obj>
											</obj>
											<obj name="PropertyObject" class="ChannelGenotype" version="4">
												<prop name="PropertyTypeName">Melt Geno Genotype</prop>
												<prop name="Position">4</prop>
												<prop name="IsDefault">1</prop>
												<prop name="ReadOnly">1</prop>
												<obj name="ChannelProp" class="ChannelProperty" version="1">
													<prop name="ChannelIdx">0</prop>
												</obj>
											</obj>
											<obj name="PropertyObject" class="GroupChannelTypeProp" version="4">
												<prop name="PropertyTypeName">Melt Geno Sample Type</prop>
												<prop name="Position">4</prop>
												<prop name="IsDefault">0</prop>
												<prop name="GroupSampleType">mstUnknown</prop>
												<obj name="ChannelProp" class="ChannelProperty" version="1">
													<prop name="ChannelIdx">0</prop>
												</obj>
											</obj>
											<obj name="PropertyObject" class="QuantSampleTypeProperty" version="4">
												<prop name="PropertyTypeName">Quantification Sample Type</prop>
												<prop name="Position">4</prop>
												<prop name="IsDefault">0</prop>
												<prop name="SampleType">qsUnknown</prop>
												<obj name="ChannelProp" class="ChannelProperty" version="1">
													<prop name="ChannelIdx">0</prop>
												</obj>
											</obj>
											<obj name="PropertyObject" class="ChannelGenotype" version="4">
												<prop name="PropertyTypeName">Scanning Genotype</prop>
												<prop name="Position">4</prop>
												<prop name="IsDefault">1</prop>
												<prop name="ReadOnly">1</prop>
												<obj name="ChannelProp" class="ChannelProperty" version="1">
													<prop name="ChannelIdx">0</prop>
												</obj>
											</obj>
											<obj name="PropertyObject" class="GroupChannelTypeProp" version="4">
												<prop name="PropertyTypeName">Scanning Sample Type</prop>
												<prop name="Position">4</prop>
												<prop name="IsDefault">0</prop>
												<prop name="GroupSampleType">mstUnknown</prop>
												<obj name="ChannelProp" class="ChannelProperty" version="1">
													<prop name="ChannelIdx">0</prop>
												</obj>
											</obj>
											<obj name="PropertyObject" class="TargetName" version="4">
												<prop name="PropertyTypeName">Target Name</prop>
												<prop name="Position">4</prop>
												<prop name="IsDefault">1</prop>
												<obj name="ChannelProp" class="ChannelProperty" version="1">
													<prop name="ChannelIdx">0</prop>
												</obj>
											</obj>
											<obj name="PropertyObject" class="RQTargetProperty" version="4">
												<prop name="PropertyTypeName">Target Type</prop>
												<prop name="Position">4</prop>
												<prop name="IsDefault">0</prop>
												<prop name="TargetType">dtNone</prop>
												<obj name="ChannelProp" class="ChannelProperty" version="1">
													<prop name="ChannelIdx">0</prop>
												</obj>
											</obj>
										</list>
									</obj>
								</list>
							</obj>
						</obj>
						<prop name="ChannelPropertyCount">1</prop>
						<prop name="ContainerPosition">4</prop>
						<prop name="HasSampleProperties">1</prop>
						<obj name="SampleProperties" class="PropertyList" version="1">
							<list name="emlist" count="14">
								<obj name="PropertyObject" class="SamplePrefColor" version="4">
									<prop name="PropertyTypeName">Color</prop>
									<prop name="Position">4</prop>
									<prop name="IsDefault">0</prop>
									<prop name="Color">clGray</prop>
								</obj>
								<obj name="PropertyObject" class="DominantChannelProp" version="4">
									<prop name="PropertyTypeName">Dominant Channel</prop>
									<prop name="Position">4</prop>
									<prop name="IsDefault">0</prop>
									<prop name="DominantChannel">0</prop>
								</obj>
								<obj name="PropertyObject" class="Genotype" version="4">
									<prop name="PropertyTypeName">EndPt Genotype</prop>
									<prop name="Position">4</prop>
									<prop name="IsDefault">1</prop>
									<prop name="ReadOnly">1</prop>
								</obj>
								<obj name="PropertyObject" class="GroupingSample" version="4">
									<prop name="PropertyTypeName">EndPt Sample Type</prop>
									<prop name="Position">4</prop>
									<prop name="IsDefault">0</prop>
									<prop name="GroupSampleType">mstUnknown</prop>
								</obj>
								<obj name="PropertyObject" class="SamplePrefLineStyle" version="4">
									<prop name="PropertyTypeName">Line Style</prop>
									<prop name="Position">4</prop>
									<prop name="IsDefault">0</prop>
									<prop name="LineStyle">psSolid</prop>
								</obj>
								<obj name="PropertyObject" class="GenSampleEditNotes" version="4">
									<prop name="PropertyTypeName">Notes</prop>
									<prop name="Position">4</prop>
									<prop name="IsDefault">1</prop>
								</obj>
								<obj name="PropertyObject" class="SamplePrefPointStyle" version="4">
									<prop name="PropertyTypeName">Point Style</prop>
									<prop name="Position">4</prop>
									<prop name="IsDefault">0</prop>
									<prop name="PointStyle">psNothing</prop>
								</obj>
								<obj name="PropertyObject" class="GenSampleEditPosition" version="4">
									<prop name="PropertyTypeName">Position</prop>
									<prop name="Position">4</prop>
									<prop name="IsDefault">1</prop>
								</obj>
								<obj name="PropertyObject" class="GenSampleEditReplicate" version="4">
									<prop name="PropertyTypeName">Replicate of</prop>
									<prop name="Position">4</prop>
									<prop name="IsDefault">1</prop>
									<prop name="ReplicateOf">-1</prop>
								</obj>
								<obj name="PropertyObject" class="HTCSampleID" version="4">
									<prop name="PropertyTypeName">Sample ID</prop>
									<prop name="Position">4</prop>
									<prop name="IsDefault">1</prop>
								</obj>
								<obj name="PropertyObject" class="GenSampleEditName" version="4">
									<prop name="PropertyTypeName">Sample Name</prop>
									<prop name="Position">4</prop>
									<prop name="IsDefault">1</prop>
									<prop name="name">Sample 5</prop>
								</obj>
								<obj name="PropertyObject" class="HTCSamplePrepNotes" version="4">
									<prop name="PropertyTypeName">Sample Prep Notes</prop>
									<prop name="Position">4</prop>
									<prop name="IsDefault">1</prop>
								</obj>
								<obj name="PropertyObject" class="GenSampleEditSubset" version="4">
									<prop name="PropertyTypeName">Subsets</prop>
									<prop name="Position">4</prop>
									<prop name="IsDefault">1</prop>
								</obj>
								<obj name="PropertyObject" class="SamplePrefWidth" version="5">
									<prop name="PropertyTypeName">Width</prop>
									<prop name="Position">4</prop>
									<prop name="IsDefault">1</prop>
									<prop name="Width">1</prop>
								</obj>
							</list>
						</obj>
					</obj>
					<obj name="item" class="SamplePropInfo" version="1">
						<obj name="ChannelProperties" class="ChanPropList" version="2">
							<obj name="ChannelProperties" class="EMList" version="1">
								<list name="emlist" count="1">
									<obj name="item" class="PropertyList" version="1">
										<list name="emlist" count="12">
											<obj name="PropertyObject" class="RQSampleTargetProperty" version="4">
												<prop name="PropertyTypeName">Combined Sample and Target Type</prop>
												<prop name="Position">5</prop>
												<prop name="IsDefault">0</prop>
												<obj name="ChannelProp" class="ChannelProperty" version="1">
													<prop name="ChannelIdx">0</prop>
												</obj>
											</obj>
											<obj name="PropertyObject" class="QuantConcProperty" version="4">
												<prop name="PropertyTypeName">Concentration</prop>
												<prop name="Position">5</prop>
												<prop name="IsDefault">1</prop>
												<prop name="Concentration">0</prop>
												<obj name="ChannelProp" class="ChannelProperty" version="1">
													<prop name="ChannelIdx">0</prop>
												</obj>
												<prop name="ReadOnly">1</prop>
											</obj>
											<obj name="PropertyObject" class="QuantCpHighProp" version="4">
												<prop name="PropertyTypeName">Cp High</prop>
												<prop name="Position">5</prop>
												<prop name="IsDefault">1</prop>
												<prop name="CpRangeHigh">0</prop>
												<obj name="ChannelProp" class="ChannelProperty" version="1">
													<prop name="ChannelIdx">0</prop>
												</obj>
												<prop name="ReadOnly">1</prop>
											</obj>
											<obj name="PropertyObject" class="QuantCpLowProp" version="4">
												<prop name="PropertyTypeName">Cp Low</prop>
												<prop name="Position">5</prop>
												<prop name="IsDefault">1</prop>
												<prop name="CpRangeLow">0</prop>
												<obj name="ChannelProp" class="ChannelProperty" version="1">
													<prop name="ChannelIdx">0</prop>
												</obj>
												<prop name="ReadOnly">1</prop>
											</obj>
											<obj name="PropertyObject" class="RQEffProp" version="4">
												<prop name="PropertyTypeName">Efficiency</prop>
												<prop name="Position">5</prop>
												<prop name="IsDefault">1</prop>
												<prop name="Efficiency">2</prop>
												<obj name="ChannelProp" class="ChannelProperty" version="1">
													<prop name="ChannelIdx">0</prop>
												</obj>
											</obj>
											<obj name="PropertyObject" class="ChannelGenotype" version="4">
												<prop name="PropertyTypeName">Melt Geno Genotype</prop>
												<prop name="Position">5</prop>
												<prop name="IsDefault">1</prop>
												<prop name="ReadOnly">1</prop>
												<obj name="ChannelProp" class="ChannelProperty" version="1">
													<prop name="ChannelIdx">0</prop>
												</obj>
											</obj>
											<obj name="PropertyObject" class="GroupChannelTypeProp" version="4">
												<prop name="PropertyTypeName">Melt Geno Sample Type</prop>
												<prop name="Position">5</prop>
												<prop name="IsDefault">0</prop>
												<prop name="GroupSampleType">mstUnknown</prop>
												<obj name="ChannelProp" class="ChannelProperty" version="1">
													<prop name="ChannelIdx">0</prop>
												</obj>
											</obj>
											<obj name="PropertyObject" class="QuantSampleTypeProperty" version="4">
												<prop name="PropertyTypeName">Quantification Sample Type</prop>
												<prop name="Position">5</prop>
												<prop name="IsDefault">0</prop>
												<prop name="SampleType">qsUnknown</prop>
												<obj name="ChannelProp" class="ChannelProperty" version="1">
													<prop name="ChannelIdx">0</prop>
												</obj>
											</obj>
											<obj name="PropertyObject" class="ChannelGenotype" version="4">
												<prop name="PropertyTypeName">Scanning Genotype</prop>
												<prop name="Position">5</prop>
												<prop name="IsDefault">1</prop>
												<prop name="ReadOnly">1</prop>
												<obj name="ChannelProp" class="ChannelProperty" version="1">
													<prop name="ChannelIdx">0</prop>
												</obj>
											</obj>
											<obj name="PropertyObject" class="GroupChannelTypeProp" version="4">
												<prop name="PropertyTypeName">Scanning Sample Type</prop>
												<prop name="Position">5</prop>
												<prop name="IsDefault">0</prop>
												<prop name="GroupSampleType">mstUnknown</prop>
												<obj name="ChannelProp" class="ChannelProperty" version="1">
													<prop name="ChannelIdx">0</prop>
												</obj>
											</obj>
											<obj name="PropertyObject" class="TargetName" version="4">
												<prop name="PropertyTypeName">Target Name</prop>
												<prop name="Position">5</prop>
												<prop name="IsDefault">1</prop>
												<obj name="ChannelProp" class="ChannelProperty" version="1">
													<prop name="ChannelIdx">0</prop>
												</obj>
											</obj>
											<obj name="PropertyObject" class="RQTargetProperty" version="4">
												<prop name="PropertyTypeName">Target Type</prop>
												<prop name="Position">5</prop>
												<prop name="IsDefault">0</prop>
												<prop name="TargetType">dtNone</prop>
												<obj name="ChannelProp" class="ChannelProperty" version="1">
													<prop name="ChannelIdx">0</prop>
												</obj>
											</obj>
										</list>
									</obj>
								</list>
							</obj>
						</obj>
						<prop name="ChannelPropertyCount">1</prop>
						<prop name="ContainerPosition">5</prop>
						<prop name="HasSampleProperties">1</prop>
						<obj name="SampleProperties" class="PropertyList" version="1">
							<list name="emlist" count="14">
								<obj name="PropertyObject" class="SamplePrefColor" version="4">
									<prop name="PropertyTypeName">Color</prop>
									<prop name="Position">5</prop>
									<prop name="IsDefault">0</prop>
									<prop name="Color">$0012D7FA</prop>
								</obj>
								<obj name="PropertyObject" class="DominantChannelProp" version="4">
									<prop name="PropertyTypeName">Dominant Channel</prop>
									<prop name="Position">5</prop>
									<prop name="IsDefault">0</prop>
									<prop name="DominantChannel">0</prop>
								</obj>
								<obj name="PropertyObject" class="Genotype" version="4">
									<prop name="PropertyTypeName">EndPt Genotype</prop>
									<prop name="Position">5</prop>
									<prop name="IsDefault">1</prop>
									<prop name="ReadOnly">1</prop>
								</obj>
								<obj name="PropertyObject" class="GroupingSample" version="4">
									<prop name="PropertyTypeName">EndPt Sample Type</prop>
									<prop name="Position">5</prop>
									<prop name="IsDefault">0</prop>
									<prop name="GroupSampleType">mstUnknown</prop>
								</obj>
								<obj name="PropertyObject" class="SamplePrefLineStyle" version="4">
									<prop name="PropertyTypeName">Line Style</prop>
									<prop name="Position">5</prop>
									<prop name="IsDefault">0</prop>
									<prop name="LineStyle">psSolid</prop>
								</obj>
								<obj name="PropertyObject" class="GenSampleEditNotes" version="4">
									<prop name="PropertyTypeName">Notes</prop>
									<prop name="Position">5</prop>
									<prop name="IsDefault">1</prop>
								</obj>
								<obj name="PropertyObject" class="SamplePrefPointStyle" version="4">
									<prop name="PropertyTypeName">Point Style</prop>
									<prop name="Position">5</prop>
									<prop name="IsDefault">0</prop>
									<prop name="PointStyle">psNothing</prop>
								</obj>
								<obj name="PropertyObject" class="GenSampleEditPosition" version="4">
									<prop name="PropertyTypeName">Position</prop>
									<prop name="Position">5</prop>
									<prop name="IsDefault">1</prop>
								</obj>
								<obj name="PropertyObject" class="GenSampleEditReplicate" version="4">
									<prop name="PropertyTypeName">Replicate of</prop>
									<prop name="Position">5</prop>
									<prop name="IsDefault">1</prop>
									<prop name="ReplicateOf">-1</prop>
								</obj>
								<obj name="PropertyObject" class="HTCSampleID" version="4">
									<prop name="PropertyTypeName">Sample ID</prop>
									<prop name="Position">5</prop>
									<prop name="IsDefault">1</prop>
								</obj>
								<obj name="PropertyObject" class="GenSampleEditName" version="4">
									<prop name="PropertyTypeName">Sample Name</prop>
									<prop name="Position">5</prop>
									<prop name="IsDefault">1</prop>
									<prop name="name">Sample 6</prop>
								</obj>
								<obj name="PropertyObject" class="HTCSamplePrepNotes" version="4">
									<prop name="PropertyTypeName">Sample Prep Notes</prop>
									<prop name="Position">5</prop>
									<prop name="IsDefault">1</prop>
								</obj>
								<obj name="PropertyObject" class="GenSampleEditSubset" version="4">
									<prop name="PropertyTypeName">Subsets</prop>
									<prop name="Position">5</prop>
									<prop name="IsDefault">1</prop>
								</obj>
								<obj name="PropertyObject" class="SamplePrefWidth" version="5">
									<prop name="PropertyTypeName">Width</prop>
									<prop name="Position">5</prop>
									<prop name="IsDefault">1</prop>
									<prop name="Width">1</prop>
								</obj>
							</list>
						</obj>
					</obj>
					<obj name="item" class="SamplePropInfo" version="1">
						<obj name="ChannelProperties" class="ChanPropList" version="2">
							<obj name="ChannelProperties" class="EMList" version="1">
								<list name="emlist" count="1">
									<obj name="item" class="PropertyList" version="1">
										<list name="emlist" count="12">
											<obj name="PropertyObject" class="RQSampleTargetProperty" version="4">
												<prop name="PropertyTypeName">Combined Sample and Target Type</prop>
												<prop name="Position">6</prop>
												<prop name="IsDefault">0</prop>
												<obj name="ChannelProp" class="ChannelProperty" version="1">
													<prop name="ChannelIdx">0</prop>
												</obj>
											</obj>
											<obj name="PropertyObject" class="QuantConcProperty" version="4">
												<prop name="PropertyTypeName">Concentration</prop>
												<prop name="Position">6</prop>
												<prop name="IsDefault">1</prop>
												<prop name="Concentration">0</prop>
												<obj name="ChannelProp" class="ChannelProperty" version="1">
													<prop name="ChannelIdx">0</prop>
												</obj>
												<prop name="ReadOnly">1</prop>
											</obj>
											<obj name="PropertyObject" class="QuantCpHighProp" version="4">
												<prop name="PropertyTypeName">Cp High</prop>
												<prop name="Position">6</prop>
												<prop name="IsDefault">1</prop>
												<prop name="CpRangeHigh">0</prop>
												<obj name="ChannelProp" class="ChannelProperty" version="1">
													<prop name="ChannelIdx">0</prop>
												</obj>
												<prop name="ReadOnly">1</prop>
											</obj>
											<obj name="PropertyObject" class="QuantCpLowProp" version="4">
												<prop name="PropertyTypeName">Cp Low</prop>
												<prop name="Position">6</prop>
												<prop name="IsDefault">1</prop>
												<prop name="CpRangeLow">0</prop>
												<obj name="ChannelProp" class="ChannelProperty" version="1">
													<prop name="ChannelIdx">0</prop>
												</obj>
												<prop name="ReadOnly">1</prop>
											</obj>
											<obj name="PropertyObject" class="RQEffProp" version="4">
												<prop name="PropertyTypeName">Efficiency</prop>
												<prop name="Position">6</prop>
												<prop name="IsDefault">1</prop>
												<prop name="Efficiency">2</prop>
												<obj name="ChannelProp" class="ChannelProperty" version="1">
													<prop name="ChannelIdx">0</prop>
												</obj>
											</obj>
											<obj name="PropertyObject" class="ChannelGenotype" version="4">
												<prop name="PropertyTypeName">Melt Geno Genotype</prop>
												<prop name="Position">6</prop>
												<prop name="IsDefault">1</prop>
												<prop name="ReadOnly">1</prop>
												<obj name="ChannelProp" class="ChannelProperty" version="1">
													<prop name="ChannelIdx">0</prop>
												</obj>
											</obj>
											<obj name="PropertyObject" class="GroupChannelTypeProp" version="4">
												<prop name="PropertyTypeName">Melt Geno Sample Type</prop>
												<prop name="Position">6</prop>
												<prop name="IsDefault">0</prop>
												<prop name="GroupSampleType">mstUnknown</prop>
												<obj name="ChannelProp" class="ChannelProperty" version="1">
													<prop name="ChannelIdx">0</prop>
												</obj>
											</obj>
											<obj name="PropertyObject" class="QuantSampleTypeProperty" version="4">
												<prop name="PropertyTypeName">Quantification Sample Type</prop>
												<prop name="Position">6</prop>
												<prop name="IsDefault">0</prop>
												<prop name="SampleType">qsUnknown</prop>
												<obj name="ChannelProp" class="ChannelProperty" version="1">
													<prop name="ChannelIdx">0</prop>
												</obj>
											</obj>
											<obj name="PropertyObject" class="ChannelGenotype" version="4">
												<prop name="PropertyTypeName">Scanning Genotype</prop>
												<prop name="Position">6</prop>
												<prop name="IsDefault">1</prop>
												<prop name="ReadOnly">1</prop>
												<obj name="ChannelProp" class="ChannelProperty" version="1">
													<prop name="ChannelIdx">0</prop>
												</obj>
											</obj>
											<obj name="PropertyObject" class="GroupChannelTypeProp" version="4">
												<prop name="PropertyTypeName">Scanning Sample Type</prop>
												<prop name="Position">6</prop>
												<prop name="IsDefault">0</prop>
												<prop name="GroupSampleType">mstUnknown</prop>
												<obj name="ChannelProp" class="ChannelProperty" version="1">
													<prop name="ChannelIdx">0</prop>
												</obj>
											</obj>
											<obj name="PropertyObject" class="TargetName" version="4">
												<prop name="PropertyTypeName">Target Name</prop>
												<prop name="Position">6</prop>
												<prop name="IsDefault">1</prop>
												<obj name="ChannelProp" class="ChannelProperty" version="1">
													<prop name="ChannelIdx">0</prop>
												</obj>
											</obj>
											<obj name="PropertyObject" class="RQTargetProperty" version="4">
												<prop name="PropertyTypeName">Target Type</prop>
												<prop name="Position">6</prop>
												<prop name="IsDefault">0</prop>
												<prop name="TargetType">dtNone</prop>
												<obj name="ChannelProp" class="ChannelProperty" version="1">
													<prop name="ChannelIdx">0</prop>
												</obj>
											</obj>
										</list>
									</obj>
								</list>
							</obj>
						</obj>
						<prop name="ChannelPropertyCount">1</prop>
						<prop name="ContainerPosition">6</prop>
						<prop name="HasSampleProperties">1</prop>
						<obj name="SampleProperties" class="PropertyList" version="1">
							<list name="emlist" count="14">
								<obj name="PropertyObject" class="SamplePrefColor" version="4">
									<prop name="PropertyTypeName">Color</prop>
									<prop name="Position">6</prop>
									<prop name="IsDefault">0</prop>
									<prop name="Color">$00000097</prop>
								</obj>
								<obj name="PropertyObject" class="DominantChannelProp" version="4">
									<prop name="PropertyTypeName">Dominant Channel</prop>
									<prop name="Position">6</prop>
									<prop name="IsDefault">0</prop>
									<prop name="DominantChannel">0</prop>
								</obj>
								<obj name="PropertyObject" class="Genotype" version="4">
									<prop name="PropertyTypeName">EndPt Genotype</prop>
									<prop name="Position">6</prop>
									<prop name="IsDefault">1</prop>
									<prop name="ReadOnly">1</prop>
								</obj>
								<obj name="PropertyObject" class="GroupingSample" version="4">
									<prop name="PropertyTypeName">EndPt Sample Type</prop>
									<prop name="Position">6</prop>
									<prop name="IsDefault">0</prop>
									<prop name="GroupSampleType">mstUnknown</prop>
								</obj>
								<obj name="PropertyObject" class="SamplePrefLineStyle" version="4">
									<prop name="PropertyTypeName">Line Style</prop>
									<prop name="Position">6</prop>
									<prop name="IsDefault">0</prop>
									<prop name="LineStyle">psSolid</prop>
								</obj>
								<obj name="PropertyObject" class="GenSampleEditNotes" version="4">
									<prop name="PropertyTypeName">Notes</prop>
									<prop name="Position">6</prop>
									<prop name="IsDefault">1</prop>
								</obj>
								<obj name="PropertyObject" class="SamplePrefPointStyle" version="4">
									<prop name="PropertyTypeName">Point Style</prop>
									<prop name="Position">6</prop>
									<prop name="IsDefault">0</prop>
									<prop name="PointStyle">psNothing</prop>
								</obj>
								<obj name="PropertyObject" class="GenSampleEditPosition" version="4">
									<prop name="PropertyTypeName">Position</prop>
									<prop name="Position">6</prop>
									<prop name="IsDefault">1</prop>
								</obj>
								<obj name="PropertyObject" class="GenSampleEditReplicate" version="4">
									<prop name="PropertyTypeName">Replicate of</prop>
									<prop name="Position">6</prop>
									<prop name="IsDefault">1</prop>
									<prop name="ReplicateOf">-1</prop>
								</obj>
								<obj name="PropertyObject" class="HTCSampleID" version="4">
									<prop name="PropertyTypeName">Sample ID</prop>
									<prop name="Position">6</prop>
									<prop name="IsDefault">1</prop>
								</obj>
								<obj name="PropertyObject" class="GenSampleEditName" version="4">
									<prop name="PropertyTypeName">Sample Name</prop>
									<prop name="Position">6</prop>
									<prop name="IsDefault">1</prop>
									<prop name="name">Sample 7</prop>
								</obj>
								<obj name="PropertyObject" class="HTCSamplePrepNotes" version="4">
									<prop name="PropertyTypeName">Sample Prep Notes</prop>
									<prop name="Position">6</prop>
									<prop name="IsDefault">1</prop>
								</obj>
								<obj name="PropertyObject" class="GenSampleEditSubset" version="4">
									<prop name="PropertyTypeName">Subsets</prop>
									<prop name="Position">6</prop>
									<prop name="IsDefault">1</prop>
								</obj>
								<obj name="PropertyObject" class="SamplePrefWidth" version="5">
									<prop name="PropertyTypeName">Width</prop>
									<prop name="Position">6</prop>
									<prop name="IsDefault">1</prop>
									<prop name="Width">1</prop>
								</obj>
							</list>
						</obj>
					</obj>
					<obj name="item" class="SamplePropInfo" version="1">
						<obj name="ChannelProperties" class="ChanPropList" version="2">
							<obj name="ChannelProperties" class="EMList" version="1">
								<list name="emlist" count="1">
									<obj name="item" class="PropertyList" version="1">
										<list name="emlist" count="12">
											<obj name="PropertyObject" class="RQSampleTargetProperty" version="4">
												<prop name="PropertyTypeName">Combined Sample and Target Type</prop>
												<prop name="Position">7</prop>
												<prop name="IsDefault">0</prop>
												<obj name="ChannelProp" class="ChannelProperty" version="1">
													<prop name="ChannelIdx">0</prop>
												</obj>
											</obj>
											<obj name="PropertyObject" class="QuantConcProperty" version="4">
												<prop name="PropertyTypeName">Concentration</prop>
												<prop name="Position">7</prop>
												<prop name="IsDefault">1</prop>
												<prop name="Concentration">0</prop>
												<obj name="ChannelProp" class="ChannelProperty" version="1">
													<prop name="ChannelIdx">0</prop>
												</obj>
												<prop name="ReadOnly">1</prop>
											</obj>
											<obj name="PropertyObject" class="QuantCpHighProp" version="4">
												<prop name="PropertyTypeName">Cp High</prop>
												<prop name="Position">7</prop>
												<prop name="IsDefault">1</prop>
												<prop name="CpRangeHigh">0</prop>
												<obj name="ChannelProp" class="ChannelProperty" version="1">
													<prop name="ChannelIdx">0</prop>
												</obj>
												<prop name="ReadOnly">1</prop>
											</obj>
											<obj name="PropertyObject" class="QuantCpLowProp" version="4">
												<prop name="PropertyTypeName">Cp Low</prop>
												<prop name="Position">7</prop>
												<prop name="IsDefault">1</prop>
												<prop name="CpRangeLow">0</prop>
												<obj name="ChannelProp" class="ChannelProperty" version="1">
													<prop name="ChannelIdx">0</prop>
												</obj>
												<prop name="ReadOnly">1</prop>
											</obj>
											<obj name="PropertyObject" class="RQEffProp" version="4">
												<prop name="PropertyTypeName">Efficiency</prop>
												<prop name="Position">7</prop>
												<prop name="IsDefault">1</prop>
												<prop name="Efficiency">2</prop>
												<obj name="ChannelProp" class="ChannelProperty" version="1">
													<prop name="ChannelIdx">0</prop>
												</obj>
											</obj>
											<obj name="PropertyObject" class="ChannelGenotype" version="4">
												<prop name="PropertyTypeName">Melt Geno Genotype</prop>
												<prop name="Position">7</prop>
												<prop name="IsDefault">1</prop>
												<prop name="ReadOnly">1</prop>
												<obj name="ChannelProp" class="ChannelProperty" version="1">
													<prop name="ChannelIdx">0</prop>
												</obj>
											</obj>
											<obj name="PropertyObject" class="GroupChannelTypeProp" version="4">
												<prop name="PropertyTypeName">Melt Geno Sample Type</prop>
												<prop name="Position">7</prop>
												<prop name="IsDefault">0</prop>
												<prop name="GroupSampleType">mstUnknown</prop>
												<obj name="ChannelProp" class="ChannelProperty" version="1">
													<prop name="ChannelIdx">0</prop>
												</obj>
											</obj>
											<obj name="PropertyObject" class="QuantSampleTypeProperty" version="4">
												<prop name="PropertyTypeName">Quantification Sample Type</prop>
												<prop name="Position">7</prop>
												<prop name="IsDefault">0</prop>
												<prop name="SampleType">qsUnknown</prop>
												<obj name="ChannelProp" class="ChannelProperty" version="1">
													<prop name="ChannelIdx">0</prop>
												</obj>
											</obj>
											<obj name="PropertyObject" class="ChannelGenotype" version="4">
												<prop name="PropertyTypeName">Scanning Genotype</prop>
												<prop name="Position">7</prop>
												<prop name="IsDefault">1</prop>
												<prop name="ReadOnly">1</prop>
												<obj name="ChannelProp" class="ChannelProperty" version="1">
													<prop name="ChannelIdx">0</prop>
												</obj>
											</obj>
											<obj name="PropertyObject" class="GroupChannelTypeProp" version="4">
												<prop name="PropertyTypeName">Scanning Sample Type</prop>
												<prop name="Position">7</prop>
												<prop name="IsDefault">0</prop>
												<prop name="GroupSampleType">mstUnknown</prop>
												<obj name="ChannelProp" class="ChannelProperty" version="1">
													<prop name="ChannelIdx">0</prop>
												</obj>
											</obj>
											<obj name="PropertyObject" class="TargetName" version="4">
												<prop name="PropertyTypeName">Target Name</prop>
												<prop name="Position">7</prop>
												<prop name="IsDefault">1</prop>
												<obj name="ChannelProp" class="ChannelProperty" version="1">
													<prop name="ChannelIdx">0</prop>
												</obj>
											</obj>
											<obj name="PropertyObject" class="RQTargetProperty" version="4">
												<prop name="PropertyTypeName">Target Type</prop>
												<prop name="Position">7</prop>
												<prop name="IsDefault">0</prop>
												<prop name="TargetType">dtNone</prop>
												<obj name="ChannelProp" class="ChannelProperty" version="1">
													<prop name="ChannelIdx">0</prop>
												</obj>
											</obj>
										</list>
									</obj>
								</list>
							</obj>
						</obj>
						<prop name="ChannelPropertyCount">1</prop>
						<prop name="ContainerPosition">7</prop>
						<prop name="HasSampleProperties">1</prop>
						<obj name="SampleProperties" class="PropertyList" version="1">
							<list name="emlist" count="14">
								<obj name="PropertyObject" class="SamplePrefColor" version="4">
									<prop name="PropertyTypeName">Color</prop>
									<prop name="Position">7</prop>
									<prop name="IsDefault">0</prop>
									<prop name="Color">$00FFFF0F</prop>
								</obj>
								<obj name="PropertyObject" class="DominantChannelProp" version="4">
									<prop name="PropertyTypeName">Dominant Channel</prop>
									<prop name="Position">7</prop>
									<prop name="IsDefault">0</prop>
									<prop name="DominantChannel">0</prop>
								</obj>
								<obj name="PropertyObject" class="Genotype" version="4">
									<prop name="PropertyTypeName">EndPt Genotype</prop>
									<prop name="Position">7</prop>
									<prop name="IsDefault">1</prop>
									<prop name="ReadOnly">1</prop>
								</obj>
								<obj name="PropertyObject" class="GroupingSample" version="4">
									<prop name="PropertyTypeName">EndPt Sample Type</prop>
									<prop name="Position">7</prop>
									<prop name="IsDefault">0</prop>
									<prop name="GroupSampleType">mstUnknown</prop>
								</obj>
								<obj name="PropertyObject" class="SamplePrefLineStyle" version="4">
									<prop name="PropertyTypeName">Line Style</prop>
									<prop name="Position">7</prop>
									<prop name="IsDefault">0</prop>
									<prop name="LineStyle">psSolid</prop>
								</obj>
								<obj name="PropertyObject" class="GenSampleEditNotes" version="4">
									<prop name="PropertyTypeName">Notes</prop>
									<prop name="Position">7</prop>
									<prop name="IsDefault">1</prop>
								</obj>
								<obj name="PropertyObject" class="SamplePrefPointStyle" version="4">
									<prop name="PropertyTypeName">Point Style</prop>
									<prop name="Position">7</prop>
									<prop name="IsDefault">0</prop>
									<prop name="PointStyle">psNothing</prop>
								</obj>
								<obj name="PropertyObject" class="GenSampleEditPosition" version="4">
									<prop name="PropertyTypeName">Position</prop>
									<prop name="Position">7</prop>
									<prop name="IsDefault">1</prop>
								</obj>
								<obj name="PropertyObject" class="GenSampleEditReplicate" version="4">
									<prop name="PropertyTypeName">Replicate of</prop>
									<prop name="Position">7</prop>
									<prop name="IsDefault">1</prop>
									<prop name="ReplicateOf">-1</prop>
								</obj>
								<obj name="PropertyObject" class="HTCSampleID" version="4">
									<prop name="PropertyTypeName">Sample ID</prop>
									<prop name="Position">7</prop>
									<prop name="IsDefault">1</prop>
								</obj>
								<obj name="PropertyObject" class="GenSampleEditName" version="4">
									<prop name="PropertyTypeName">Sample Name</prop>
									<prop name="Position">7</prop>
									<prop name="IsDefault">1</prop>
									<prop name="name">Sample 8</prop>
								</obj>
								<obj name="PropertyObject" class="HTCSamplePrepNotes" version="4">
									<prop name="PropertyTypeName">Sample Prep Notes</prop>
									<prop name="Position">7</prop>
									<prop name="IsDefault">1</prop>
								</obj>
								<obj name="PropertyObject" class="GenSampleEditSubset" version="4">
									<prop name="PropertyTypeName">Subsets</prop>
									<prop name="Position">7</prop>
									<prop name="IsDefault">1</prop>
								</obj>
								<obj name="PropertyObject" class="SamplePrefWidth" version="5">
									<prop name="PropertyTypeName">Width</prop>
									<prop name="Position">7</prop>
									<prop name="IsDefault">1</prop>
									<prop name="Width">1</prop>
								</obj>
							</list>
						</obj>
					</obj>
					<obj name="item" class="SamplePropInfo" version="1">
						<obj name="ChannelProperties" class="ChanPropList" version="2">
							<obj name="ChannelProperties" class="EMList" version="1">
								<list name="emlist" count="1">
									<obj name="item" class="PropertyList" version="1">
										<list name="emlist" count="12">
											<obj name="PropertyObject" class="RQSampleTargetProperty" version="4">
												<prop name="PropertyTypeName">Combined Sample and Target Type</prop>
												<prop name="Position">8</prop>
												<prop name="IsDefault">0</prop>
												<obj name="ChannelProp" class="ChannelProperty" version="1">
													<prop name="ChannelIdx">0</prop>
												</obj>
											</obj>
											<obj name="PropertyObject" class="QuantConcProperty" version="4">
												<prop name="PropertyTypeName">Concentration</prop>
												<prop name="Position">8</prop>
												<prop name="IsDefault">1</prop>
												<prop name="Concentration">0</prop>
												<obj name="ChannelProp" class="ChannelProperty" version="1">
													<prop name="ChannelIdx">0</prop>
												</obj>
												<prop name="ReadOnly">1</prop>
											</obj>
											<obj name="PropertyObject" class="QuantCpHighProp" version="4">
												<prop name="PropertyTypeName">Cp High</prop>
												<prop name="Position">8</prop>
												<prop name="IsDefault">1</prop>
												<prop name="CpRangeHigh">0</prop>
												<obj name="ChannelProp" class="ChannelProperty" version="1">
													<prop name="ChannelIdx">0</prop>
												</obj>
												<prop name="ReadOnly">1</prop>
											</obj>
											<obj name="PropertyObject" class="QuantCpLowProp" version="4">
												<prop name="PropertyTypeName">Cp Low</prop>
												<prop name="Position">8</prop>
												<prop name="IsDefault">1</prop>
												<prop name="CpRangeLow">0</prop>
												<obj name="ChannelProp" class="ChannelProperty" version="1">
													<prop name="ChannelIdx">0</prop>
												</obj>
												<prop name="ReadOnly">1</prop>
											</obj>
											<obj name="PropertyObject" class="RQEffProp" version="4">
												<prop name="PropertyTypeName">Efficiency</prop>
												<prop name="Position">8</prop>
												<prop name="IsDefault">1</prop>
												<prop name="Efficiency">2</prop>
												<obj name="ChannelProp" class="ChannelProperty" version="1">
													<prop name="ChannelIdx">0</prop>
												</obj>
											</obj>
											<obj name="PropertyObject" class="ChannelGenotype" version="4">
												<prop name="PropertyTypeName">Melt Geno Genotype</prop>
												<prop name="Position">8</prop>
												<prop name="IsDefault">1</prop>
												<prop name="ReadOnly">1</prop>
												<obj name="ChannelProp" class="ChannelProperty" version="1">
													<prop name="ChannelIdx">0</prop>
												</obj>
											</obj>
											<obj name="PropertyObject" class="GroupChannelTypeProp" version="4">
												<prop name="PropertyTypeName">Melt Geno Sample Type</prop>
												<prop name="Position">8</prop>
												<prop name="IsDefault">0</prop>
												<prop name="GroupSampleType">mstUnknown</prop>
												<obj name="ChannelProp" class="ChannelProperty" version="1">
													<prop name="ChannelIdx">0</prop>
												</obj>
											</obj>
											<obj name="PropertyObject" class="QuantSampleTypeProperty" version="4">
												<prop name="PropertyTypeName">Quantification Sample Type</prop>
												<prop name="Position">8</prop>
												<prop name="IsDefault">0</prop>
												<prop name="SampleType">qsUnknown</prop>
												<obj name="ChannelProp" class="ChannelProperty" version="1">
													<prop name="ChannelIdx">0</prop>
												</obj>
											</obj>
											<obj name="PropertyObject" class="ChannelGenotype" version="4">
												<prop name="PropertyTypeName">Scanning Genotype</prop>
												<prop name="Position">8</prop>
												<prop name="IsDefault">1</prop>
												<prop name="ReadOnly">1</prop>
												<obj name="ChannelProp" class="ChannelProperty" version="1">
													<prop name="ChannelIdx">0</prop>
												</obj>
											</obj>
											<obj name="PropertyObject" class="GroupChannelTypeProp" version="4">
												<prop name="PropertyTypeName">Scanning Sample Type</prop>
												<prop name="Position">8</prop>
												<prop name="IsDefault">0</prop>
												<prop name="GroupSampleType">mstUnknown</prop>
												<obj name="ChannelProp" class="ChannelProperty" version="1">
													<prop name="ChannelIdx">0</prop>
												</obj>
											</obj>
											<obj name="PropertyObject" class="TargetName" version="4">
												<prop name="PropertyTypeName">Target Name</prop>
												<prop name="Position">8</prop>
												<prop name="IsDefault">1</prop>
												<obj name="ChannelProp" class="ChannelProperty" version="1">
													<prop name="ChannelIdx">0</prop>
												</obj>
											</obj>
											<obj name="PropertyObject" class="RQTargetProperty" version="4">
												<prop name="PropertyTypeName">Target Type</prop>
												<prop name="Position">8</prop>
												<prop name="IsDefault">0</prop>
												<prop name="TargetType">dtNone</prop>
												<obj name="ChannelProp" class="ChannelProperty" version="1">
													<prop name="ChannelIdx">0</prop>
												</obj>
											</obj>
										</list>
									</obj>
								</list>
							</obj>
						</obj>
						<prop name="ChannelPropertyCount">1</prop>
						<prop name="ContainerPosition">8</prop>
						<prop name="HasSampleProperties">1</prop>
						<obj name="SampleProperties" class="PropertyList" version="1">
							<list name="emlist" count="14">
								<obj name="PropertyObject" class="SamplePrefColor" version="4">
									<prop name="PropertyTypeName">Color</prop>
									<prop name="Position">8</prop>
									<prop name="IsDefault">0</prop>
									<prop name="Color">$00404000</prop>
								</obj>
								<obj name="PropertyObject" class="DominantChannelProp" version="4">
									<prop name="PropertyTypeName">Dominant Channel</prop>
									<prop name="Position">8</prop>
									<prop name="IsDefault">0</prop>
									<prop name="DominantChannel">0</prop>
								</obj>
								<obj name="PropertyObject" class="Genotype" version="4">
									<prop name="PropertyTypeName">EndPt Genotype</prop>
									<prop name="Position">8</prop>
									<prop name="IsDefault">1</prop>
									<prop name="ReadOnly">1</prop>
								</obj>
								<obj name="PropertyObject" class="GroupingSample" version="4">
									<prop name="PropertyTypeName">EndPt Sample Type</prop>
									<prop name="Position">8</prop>
									<prop name="IsDefault">0</prop>
									<prop name="GroupSampleType">mstUnknown</prop>
								</obj>
								<obj name="PropertyObject" class="SamplePrefLineStyle" version="4">
									<prop name="PropertyTypeName">Line Style</prop>
									<prop name="Position">8</prop>
									<prop name="IsDefault">0</prop>
									<prop name="LineStyle">psSolid</prop>
								</obj>
								<obj name="PropertyObject" class="GenSampleEditNotes" version="4">
									<prop name="PropertyTypeName">Notes</prop>
									<prop name="Position">8</prop>
									<prop name="IsDefault">1</prop>
								</obj>
								<obj name="PropertyObject" class="SamplePrefPointStyle" version="4">
									<prop name="PropertyTypeName">Point Style</prop>
									<prop name="Position">8</prop>
									<prop name="IsDefault">0</prop>
									<prop name="PointStyle">psNothing</prop>
								</obj>
								<obj name="PropertyObject" class="GenSampleEditPosition" version="4">
									<prop name="PropertyTypeName">Position</prop>
									<prop name="Position">8</prop>
									<prop name="IsDefault">1</prop>
								</obj>
								<obj name="PropertyObject" class="GenSampleEditReplicate" version="4">
									<prop name="PropertyTypeName">Replicate of</prop>
									<prop name="Position">8</prop>
									<prop name="IsDefault">1</prop>
									<prop name="ReplicateOf">-1</prop>
								</obj>
								<obj name="PropertyObject" class="HTCSampleID" version="4">
									<prop name="PropertyTypeName">Sample ID</prop>
									<prop name="Position">8</prop>
									<prop name="IsDefault">1</prop>
								</obj>
								<obj name="PropertyObject" class="GenSampleEditName" version="4">
									<prop name="PropertyTypeName">Sample Name</prop>
									<prop name="Position">8</prop>
									<prop name="IsDefault">1</prop>
									<prop name="name">Sample 9</prop>
								</obj>
								<obj name="PropertyObject" class="HTCSamplePrepNotes" version="4">
									<prop name="PropertyTypeName">Sample Prep Notes</prop>
									<prop name="Position">8</prop>
									<prop name="IsDefault">1</prop>
								</obj>
								<obj name="PropertyObject" class="GenSampleEditSubset" version="4">
									<prop name="PropertyTypeName">Subsets</prop>
									<prop name="Position">8</prop>
									<prop name="IsDefault">1</prop>
								</obj>
								<obj name="PropertyObject" class="SamplePrefWidth" version="5">
									<prop name="PropertyTypeName">Width</prop>
									<prop name="Position">8</prop>
									<prop name="IsDefault">1</prop>
									<prop name="Width">1</prop>
								</obj>
							</list>
						</obj>
					</obj>
					<obj name="item" class="SamplePropInfo" version="1">
						<obj name="ChannelProperties" class="ChanPropList" version="2">
							<obj name="ChannelProperties" class="EMList" version="1">
								<list name="emlist" count="1">
									<obj name="item" class="PropertyList" version="1">
										<list name="emlist" count="12">
											<obj name="PropertyObject" class="RQSampleTargetProperty" version="4">
												<prop name="PropertyTypeName">Combined Sample and Target Type</prop>
												<prop name="Position">9</prop>
												<prop name="IsDefault">0</prop>
												<obj name="ChannelProp" class="ChannelProperty" version="1">
													<prop name="ChannelIdx">0</prop>
												</obj>
											</obj>
											<obj name="PropertyObject" class="QuantConcProperty" version="4">
												<prop name="PropertyTypeName">Concentration</prop>
												<prop name="Position">9</prop>
												<prop name="IsDefault">1</prop>
												<prop name="Concentration">0</prop>
												<obj name="ChannelProp" class="ChannelProperty" version="1">
													<prop name="ChannelIdx">0</prop>
												</obj>
												<prop name="ReadOnly">1</prop>
											</obj>
											<obj name="PropertyObject" class="QuantCpHighProp" version="4">
												<prop name="PropertyTypeName">Cp High</prop>
												<prop name="Position">9</prop>
												<prop name="IsDefault">1</prop>
												<prop name="CpRangeHigh">0</prop>
												<obj name="ChannelProp" class="ChannelProperty" version="1">
													<prop name="ChannelIdx">0</prop>
												</obj>
												<prop name="ReadOnly">1</prop>
											</obj>
											<obj name="PropertyObject" class="QuantCpLowProp" version="4">
												<prop name="PropertyTypeName">Cp Low</prop>
												<prop name="Position">9</prop>
												<prop name="IsDefault">1</prop>
												<prop name="CpRangeLow">0</prop>
												<obj name="ChannelProp" class="ChannelProperty" version="1">
													<prop name="ChannelIdx">0</prop>
												</obj>
												<prop name="ReadOnly">1</prop>
											</obj>
											<obj name="PropertyObject" class="RQEffProp" version="4">
												<prop name="PropertyTypeName">Efficiency</prop>
												<prop name="Position">9</prop>
												<prop name="IsDefault">1</prop>
												<prop name="Efficiency">2</prop>
												<obj name="ChannelProp" class="ChannelProperty" version="1">
													<prop name="ChannelIdx">0</prop>
												</obj>
											</obj>
											<obj name="PropertyObject" class="ChannelGenotype" version="4">
												<prop name="PropertyTypeName">Melt Geno Genotype</prop>
												<prop name="Position">9</prop>
												<prop name="IsDefault">1</prop>
												<prop name="ReadOnly">1</prop>
												<obj name="ChannelProp" class="ChannelProperty" version="1">
													<prop name="ChannelIdx">0</prop>
												</obj>
											</obj>
											<obj name="PropertyObject" class="GroupChannelTypeProp" version="4">
												<prop name="PropertyTypeName">Melt Geno Sample Type</prop>
												<prop name="Position">9</prop>
												<prop name="IsDefault">0</prop>
												<prop name="GroupSampleType">mstUnknown</prop>
												<obj name="ChannelProp" class="ChannelProperty" version="1">
													<prop name="ChannelIdx">0</prop>
												</obj>
											</obj>
											<obj name="PropertyObject" class="QuantSampleTypeProperty" version="4">
												<prop name="PropertyTypeName">Quantification Sample Type</prop>
												<prop name="Position">9</prop>
												<prop name="IsDefault">0</prop>
												<prop name="SampleType">qsUnknown</prop>
												<obj name="ChannelProp" class="ChannelProperty" version="1">
													<prop name="ChannelIdx">0</prop>
												</obj>
											</obj>
											<obj name="PropertyObject" class="ChannelGenotype" version="4">
												<prop name="PropertyTypeName">Scanning Genotype</prop>
												<prop name="Position">9</prop>
												<prop name="IsDefault">1</prop>
												<prop name="ReadOnly">1</prop>
												<obj name="ChannelProp" class="ChannelProperty" version="1">
													<prop name="ChannelIdx">0</prop>
												</obj>
											</obj>
											<obj name="PropertyObject" class="GroupChannelTypeProp" version="4">
												<prop name="PropertyTypeName">Scanning Sample Type</prop>
												<prop name="Position">9</prop>
												<prop name="IsDefault">0</prop>
												<prop name="GroupSampleType">mstUnknown</prop>
												<obj name="ChannelProp" class="ChannelProperty" version="1">
													<prop name="ChannelIdx">0</prop>
												</obj>
											</obj>
											<obj name="PropertyObject" class="TargetName" version="4">
												<prop name="PropertyTypeName">Target Name</prop>
												<prop name="Position">9</prop>
												<prop name="IsDefault">1</prop>
												<obj name="ChannelProp" class="ChannelProperty" version="1">
													<prop name="ChannelIdx">0</prop>
												</obj>
											</obj>
											<obj name="PropertyObject" class="RQTargetProperty" version="4">
												<prop name="PropertyTypeName">Target Type</prop>
												<prop name="Position">9</prop>
												<prop name="IsDefault">0</prop>
												<prop name="TargetType">dtNone</prop>
												<obj name="ChannelProp" class="ChannelProperty" version="1">
													<prop name="ChannelIdx">0</prop>
												</obj>
											</obj>
										</list>
									</obj>
								</list>
							</obj>
						</obj>
						<prop name="ChannelPropertyCount">1</prop>
						<prop name="ContainerPosition">9</prop>
						<prop name="HasSampleProperties">1</prop>
						<obj name="SampleProperties" class="PropertyList" version="1">
							<list name="emlist" count="14">
								<obj name="PropertyObject" class="SamplePrefColor" version="4">
									<prop name="PropertyTypeName">Color</prop>
									<prop name="Position">9</prop>
									<prop name="IsDefault">0</prop>
									<prop name="Color">$004080FF</prop>
								</obj>
								<obj name="PropertyObject" class="DominantChannelProp" version="4">
									<prop name="PropertyTypeName">Dominant Channel</prop>
									<prop name="Position">9</prop>
									<prop name="IsDefault">0</prop>
									<prop name="DominantChannel">0</prop>
								</obj>
								<obj name="PropertyObject" class="Genotype" version="4">
									<prop name="PropertyTypeName">EndPt Genotype</prop>
									<prop name="Position">9</prop>
									<prop name="IsDefault">1</prop>
									<prop name="ReadOnly">1</prop>
								</obj>
								<obj name="PropertyObject" class="GroupingSample" version="4">
									<prop name="PropertyTypeName">EndPt Sample Type</prop>
									<prop name="Position">9</prop>
									<prop name="IsDefault">0</prop>
									<prop name="GroupSampleType">mstUnknown</prop>
								</obj>
								<obj name="PropertyObject" class="SamplePrefLineStyle" version="4">
									<prop name="PropertyTypeName">Line Style</prop>
									<prop name="Position">9</prop>
									<prop name="IsDefault">0</prop>
									<prop name="LineStyle">psSolid</prop>
								</obj>
								<obj name="PropertyObject" class="GenSampleEditNotes" version="4">
									<prop name="PropertyTypeName">Notes</prop>
									<prop name="Position">9</prop>
									<prop name="IsDefault">1</prop>
								</obj>
								<obj name="PropertyObject" class="SamplePrefPointStyle" version="4">
									<prop name="PropertyTypeName">Point Style</prop>
									<prop name="Position">9</prop>
									<prop name="IsDefault">0</prop>
									<prop name="PointStyle">psNothing</prop>
								</obj>
								<obj name="PropertyObject" class="GenSampleEditPosition" version="4">
									<prop name="PropertyTypeName">Position</prop>
									<prop name="Position">9</prop>
									<prop name="IsDefault">1</prop>
								</obj>
								<obj name="PropertyObject" class="GenSampleEditReplicate" version="4">
									<prop name="PropertyTypeName">Replicate of</prop>
									<prop name="Position">9</prop>
									<prop name="IsDefault">1</prop>
									<prop name="ReplicateOf">-1</prop>
								</obj>
								<obj name="PropertyObject" class="HTCSampleID" version="4">
									<prop name="PropertyTypeName">Sample ID</prop>
									<prop name="Position">9</prop>
									<prop name="IsDefault">1</prop>
								</obj>
								<obj name="PropertyObject" class="GenSampleEditName" version="4">
									<prop name="PropertyTypeName">Sample Name</prop>
									<prop name="Position">9</prop>
									<prop name="IsDefault">1</prop>
									<prop name="name">Sample 10</prop>
								</obj>
								<obj name="PropertyObject" class="HTCSamplePrepNotes" version="4">
									<prop name="PropertyTypeName">Sample Prep Notes</prop>
									<prop name="Position">9</prop>
									<prop name="IsDefault">1</prop>
								</obj>
								<obj name="PropertyObject" class="GenSampleEditSubset" version="4">
									<prop name="PropertyTypeName">Subsets</prop>
									<prop name="Position">9</prop>
									<prop name="IsDefault">1</prop>
								</obj>
								<obj name="PropertyObject" class="SamplePrefWidth" version="5">
									<prop name="PropertyTypeName">Width</prop>
									<prop name="Position">9</prop>
									<prop name="IsDefault">1</prop>
									<prop name="Width">1</prop>
								</obj>
							</list>
						</obj>
					</obj>
					<obj name="item" class="SamplePropInfo" version="1">
						<obj name="ChannelProperties" class="ChanPropList" version="2">
							<obj name="ChannelProperties" class="EMList" version="1">
								<list name="emlist" count="1">
									<obj name="item" class="PropertyList" version="1">
										<list name="emlist" count="12">
											<obj name="PropertyObject" class="RQSampleTargetProperty" version="4">
												<prop name="PropertyTypeName">Combined Sample and Target Type</prop>
												<prop name="Position">10</prop>
												<prop name="IsDefault">0</prop>
												<obj name="ChannelProp" class="ChannelProperty" version="1">
													<prop name="ChannelIdx">0</prop>
												</obj>
											</obj>
											<obj name="PropertyObject" class="QuantConcProperty" version="4">
												<prop name="PropertyTypeName">Concentration</prop>
												<prop name="Position">10</prop>
												<prop name="IsDefault">1</prop>
												<prop name="Concentration">0</prop>
												<obj name="ChannelProp" class="ChannelProperty" version="1">
													<prop name="ChannelIdx">0</prop>
												</obj>
												<prop name="ReadOnly">1</prop>
											</obj>
											<obj name="PropertyObject" class="QuantCpHighProp" version="4">
												<prop name="PropertyTypeName">Cp High</prop>
												<prop name="Position">10</prop>
												<prop name="IsDefault">1</prop>
												<prop name="CpRangeHigh">0</prop>
												<obj name="ChannelProp" class="ChannelProperty" version="1">
													<prop name="ChannelIdx">0</prop>
												</obj>
												<prop name="ReadOnly">1</prop>
											</obj>
											<obj name="PropertyObject" class="QuantCpLowProp" version="4">
												<prop name="PropertyTypeName">Cp Low</prop>
												<prop name="Position">10</prop>
												<prop name="IsDefault">1</prop>
												<prop name="CpRangeLow">0</prop>
												<obj name="ChannelProp" class="ChannelProperty" version="1">
													<prop name="ChannelIdx">0</prop>
												</obj>
												<prop name="ReadOnly">1</prop>
											</obj>
											<obj name="PropertyObject" class="RQEffProp" version="4">
												<prop name="PropertyTypeName">Efficiency</prop>
												<prop name="Position">10</prop>
												<prop name="IsDefault">1</prop>
												<prop name="Efficiency">2</prop>
												<obj name="ChannelProp" class="ChannelProperty" version="1">
													<prop name="ChannelIdx">0</prop>
												</obj>
											</obj>
											<obj name="PropertyObject" class="ChannelGenotype" version="4">
												<prop name="PropertyTypeName">Melt Geno Genotype</prop>
												<prop name="Position">10</prop>
												<prop name="IsDefault">1</prop>
												<prop name="ReadOnly">1</prop>
												<obj name="ChannelProp" class="ChannelProperty" version="1">
													<prop name="ChannelIdx">0</prop>
												</obj>
											</obj>
											<obj name="PropertyObject" class="GroupChannelTypeProp" version="4">
												<prop name="PropertyTypeName">Melt Geno Sample Type</prop>
												<prop name="Position">10</prop>
												<prop name="IsDefault">0</prop>
												<prop name="GroupSampleType">mstUnknown</prop>
												<obj name="ChannelProp" class="ChannelProperty" version="1">
													<prop name="ChannelIdx">0</prop>
												</obj>
											</obj>
											<obj name="PropertyObject" class="QuantSampleTypeProperty" version="4">
												<prop name="PropertyTypeName">Quantification Sample Type</prop>
												<prop name="Position">10</prop>
												<prop name="IsDefault">0</prop>
												<prop name="SampleType">qsUnknown</prop>
												<obj name="ChannelProp" class="ChannelProperty" version="1">
													<prop name="ChannelIdx">0</prop>
												</obj>
											</obj>
											<obj name="PropertyObject" class="ChannelGenotype" version="4">
												<prop name="PropertyTypeName">Scanning Genotype</prop>
												<prop name="Position">10</prop>
												<prop name="IsDefault">1</prop>
												<prop name="ReadOnly">1</prop>
												<obj name="ChannelProp" class="ChannelProperty" version="1">
													<prop name="ChannelIdx">0</prop>
												</obj>
											</obj>
											<obj name="PropertyObject" class="GroupChannelTypeProp" version="4">
												<prop name="PropertyTypeName">Scanning Sample Type</prop>
												<prop name="Position">10</prop>
												<prop name="IsDefault">0</prop>
												<prop name="GroupSampleType">mstUnknown</prop>
												<obj name="ChannelProp" class="ChannelProperty" version="1">
													<prop name="ChannelIdx">0</prop>
												</obj>
											</obj>
											<obj name="PropertyObject" class="TargetName" version="4">
												<prop name="PropertyTypeName">Target Name</prop>
												<prop name="Position">10</prop>
												<prop name="IsDefault">1</prop>
												<obj name="ChannelProp" class="ChannelProperty" version="1">
													<prop name="ChannelIdx">0</prop>
												</obj>
											</obj>
											<obj name="PropertyObject" class="RQTargetProperty" version="4">
												<prop name="PropertyTypeName">Target Type</prop>
												<prop name="Position">10</prop>
												<prop name="IsDefault">0</prop>
												<prop name="TargetType">dtNone</prop>
												<obj name="ChannelProp" class="ChannelProperty" version="1">
													<prop name="ChannelIdx">0</prop>
												</obj>
											</obj>
										</list>
									</obj>
								</list>
							</obj>
						</obj>
						<prop name="ChannelPropertyCount">1</prop>
						<prop name="ContainerPosition">10</prop>
						<prop name="HasSampleProperties">1</prop>
						<obj name="SampleProperties" class="PropertyList" version="1">
							<list name="emlist" count="14">
								<obj name="PropertyObject" class="SamplePrefColor" version="4">
									<prop name="PropertyTypeName">Color</prop>
									<prop name="Position">10</prop>
									<prop name="IsDefault">0</prop>
									<prop name="Color">$00FD0299</prop>
								</obj>
								<obj name="PropertyObject" class="DominantChannelProp" version="4">
									<prop name="PropertyTypeName">Dominant Channel</prop>
									<prop name="Position">10</prop>
									<prop name="IsDefault">0</prop>
									<prop name="DominantChannel">0</prop>
								</obj>
								<obj name="PropertyObject" class="Genotype" version="4">
									<prop name="PropertyTypeName">EndPt Genotype</prop>
									<prop name="Position">10</prop>
									<prop name="IsDefault">1</prop>
									<prop name="ReadOnly">1</prop>
								</obj>
								<obj name="PropertyObject" class="GroupingSample" version="4">
									<prop name="PropertyTypeName">EndPt Sample Type</prop>
									<prop name="Position">10</prop>
									<prop name="IsDefault">0</prop>
									<prop name="GroupSampleType">mstUnknown</prop>
								</obj>
								<obj name="PropertyObject" class="SamplePrefLineStyle" version="4">
									<prop name="PropertyTypeName">Line Style</prop>
									<prop name="Position">10</prop>
									<prop name="IsDefault">0</prop>
									<prop name="LineStyle">psSolid</prop>
								</obj>
								<obj name="PropertyObject" class="GenSampleEditNotes" version="4">
									<prop name="PropertyTypeName">Notes</prop>
									<prop name="Position">10</prop>
									<prop name="IsDefault">1</prop>
								</obj>
								<obj name="PropertyObject" class="SamplePrefPointStyle" version="4">
									<prop name="PropertyTypeName">Point Style</prop>
									<prop name="Position">10</prop>
									<prop name="IsDefault">0</prop>
									<prop name="PointStyle">psNothing</prop>
								</obj>
								<obj name="PropertyObject" class="GenSampleEditPosition" version="4">
									<prop name="PropertyTypeName">Position</prop>
									<prop name="Position">10</prop>
									<prop name="IsDefault">1</prop>
								</obj>
								<obj name="PropertyObject" class="GenSampleEditReplicate" version="4">
									<prop name="PropertyTypeName">Replicate of</prop>
									<prop name="Position">10</prop>
									<prop name="IsDefault">1</prop>
									<prop name="ReplicateOf">-1</prop>
								</obj>
								<obj name="PropertyObject" class="HTCSampleID" version="4">
									<prop name="PropertyTypeName">Sample ID</prop>
									<prop name="Position">10</prop>
									<prop name="IsDefault">1</prop>
								</obj>
								<obj name="PropertyObject" class="GenSampleEditName" version="4">
									<prop name="PropertyTypeName">Sample Name</prop>
									<prop name="Position">10</prop>
									<prop name="IsDefault">1</prop>
									<prop name="name">Sample 11</prop>
								</obj>
								<obj name="PropertyObject" class="HTCSamplePrepNotes" version="4">
									<prop name="PropertyTypeName">Sample Prep Notes</prop>
									<prop name="Position">10</prop>
									<prop name="IsDefault">1</prop>
								</obj>
								<obj name="PropertyObject" class="GenSampleEditSubset" version="4">
									<prop name="PropertyTypeName">Subsets</prop>
									<prop name="Position">10</prop>
									<prop name="IsDefault">1</prop>
								</obj>
								<obj name="PropertyObject" class="SamplePrefWidth" version="5">
									<prop name="PropertyTypeName">Width</prop>
									<prop name="Position">10</prop>
									<prop name="IsDefault">1</prop>
									<prop name="Width">1</prop>
								</obj>
							</list>
						</obj>
					</obj>
					<obj name="item" class="SamplePropInfo" version="1">
						<obj name="ChannelProperties" class="ChanPropList" version="2">
							<obj name="ChannelProperties" class="EMList" version="1">
								<list name="emlist" count="1">
									<obj name="item" class="PropertyList" version="1">
										<list name="emlist" count="12">
											<obj name="PropertyObject" class="RQSampleTargetProperty" version="4">
												<prop name="PropertyTypeName">Combined Sample and Target Type</prop>
												<prop name="Position">11</prop>
												<prop name="IsDefault">0</prop>
												<obj name="ChannelProp" class="ChannelProperty" version="1">
													<prop name="ChannelIdx">0</prop>
												</obj>
											</obj>
											<obj name="PropertyObject" class="QuantConcProperty" version="4">
												<prop name="PropertyTypeName">Concentration</prop>
												<prop name="Position">11</prop>
												<prop name="IsDefault">1</prop>
												<prop name="Concentration">0</prop>
												<obj name="ChannelProp" class="ChannelProperty" version="1">
													<prop name="ChannelIdx">0</prop>
												</obj>
												<prop name="ReadOnly">1</prop>
											</obj>
											<obj name="PropertyObject" class="QuantCpHighProp" version="4">
												<prop name="PropertyTypeName">Cp High</prop>
												<prop name="Position">11</prop>
												<prop name="IsDefault">1</prop>
												<prop name="CpRangeHigh">0</prop>
												<obj name="ChannelProp" class="ChannelProperty" version="1">
													<prop name="ChannelIdx">0</prop>
												</obj>
												<prop name="ReadOnly">1</prop>
											</obj>
											<obj name="PropertyObject" class="QuantCpLowProp" version="4">
												<prop name="PropertyTypeName">Cp Low</prop>
												<prop name="Position">11</prop>
												<prop name="IsDefault">1</prop>
												<prop name="CpRangeLow">0</prop>
												<obj name="ChannelProp" class="ChannelProperty" version="1">
													<prop name="ChannelIdx">0</prop>
												</obj>
												<prop name="ReadOnly">1</prop>
											</obj>
											<obj name="PropertyObject" class="RQEffProp" version="4">
												<prop name="PropertyTypeName">Efficiency</prop>
												<prop name="Position">11</prop>
												<prop name="IsDefault">1</prop>
												<prop name="Efficiency">2</prop>
												<obj name="ChannelProp" class="ChannelProperty" version="1">
													<prop name="ChannelIdx">0</prop>
												</obj>
											</obj>
											<obj name="PropertyObject" class="ChannelGenotype" version="4">
												<prop name="PropertyTypeName">Melt Geno Genotype</prop>
												<prop name="Position">11</prop>
												<prop name="IsDefault">1</prop>
												<prop name="ReadOnly">1</prop>
												<obj name="ChannelProp" class="ChannelProperty" version="1">
													<prop name="ChannelIdx">0</prop>
												</obj>
											</obj>
											<obj name="PropertyObject" class="GroupChannelTypeProp" version="4">
												<prop name="PropertyTypeName">Melt Geno Sample Type</prop>
												<prop name="Position">11</prop>
												<prop name="IsDefault">0</prop>
												<prop name="GroupSampleType">mstUnknown</prop>
												<obj name="ChannelProp" class="ChannelProperty" version="1">
													<prop name="ChannelIdx">0</prop>
												</obj>
											</obj>
											<obj name="PropertyObject" class="QuantSampleTypeProperty" version="4">
												<prop name="PropertyTypeName">Quantification Sample Type</prop>
												<prop name="Position">11</prop>
												<prop name="IsDefault">0</prop>
												<prop name="SampleType">qsUnknown</prop>
												<obj name="ChannelProp" class="ChannelProperty" version="1">
													<prop name="ChannelIdx">0</prop>
												</obj>
											</obj>
											<obj name="PropertyObject" class="ChannelGenotype" version="4">
												<prop name="PropertyTypeName">Scanning Genotype</prop>
												<prop name="Position">11</prop>
												<prop name="IsDefault">1</prop>
												<prop name="ReadOnly">1</prop>
												<obj name="ChannelProp" class="ChannelProperty" version="1">
													<prop name="ChannelIdx">0</prop>
												</obj>
											</obj>
											<obj name="PropertyObject" class="GroupChannelTypeProp" version="4">
												<prop name="PropertyTypeName">Scanning Sample Type</prop>
												<prop name="Position">11</prop>
												<prop name="IsDefault">0</prop>
												<prop name="GroupSampleType">mstUnknown</prop>
												<obj name="ChannelProp" class="ChannelProperty" version="1">
													<prop name="ChannelIdx">0</prop>
												</obj>
											</obj>
											<obj name="PropertyObject" class="TargetName" version="4">
												<prop name="PropertyTypeName">Target Name</prop>
												<prop name="Position">11</prop>
												<prop name="IsDefault">1</prop>
												<obj name="ChannelProp" class="ChannelProperty" version="1">
													<prop name="ChannelIdx">0</prop>
												</obj>
											</obj>
											<obj name="PropertyObject" class="RQTargetProperty" version="4">
												<prop name="PropertyTypeName">Target Type</prop>
												<prop name="Position">11</prop>
												<prop name="IsDefault">0</prop>
												<prop name="TargetType">dtNone</prop>
												<obj name="ChannelProp" class="ChannelProperty" version="1">
													<prop name="ChannelIdx">0</prop>
												</obj>
											</obj>
										</list>
									</obj>
								</list>
							</obj>
						</obj>
						<prop name="ChannelPropertyCount">1</prop>
						<prop name="ContainerPosition">11</prop>
						<prop name="HasSampleProperties">1</prop>
						<obj name="SampleProperties" class="PropertyList" version="1">
							<list name="emlist" count="14">
								<obj name="PropertyObject" class="SamplePrefColor" version="4">
									<prop name="PropertyTypeName">Color</prop>
									<prop name="Position">11</prop>
									<prop name="IsDefault">0</prop>
									<prop name="Color">$0026C4B8</prop>
								</obj>
								<obj name="PropertyObject" class="DominantChannelProp" version="4">
									<prop name="PropertyTypeName">Dominant Channel</prop>
									<prop name="Position">11</prop>
									<prop name="IsDefault">0</prop>
									<prop name="DominantChannel">0</prop>
								</obj>
								<obj name="PropertyObject" class="Genotype" version="4">
									<prop name="PropertyTypeName">EndPt Genotype</prop>
									<prop name="Position">11</prop>
									<prop name="IsDefault">1</prop>
									<prop name="ReadOnly">1</prop>
								</obj>
								<obj name="PropertyObject" class="GroupingSample" version="4">
									<prop name="PropertyTypeName">EndPt Sample Type</prop>
									<prop name="Position">11</prop>
									<prop name="IsDefault">0</prop>
									<prop name="GroupSampleType">mstUnknown</prop>
								</obj>
								<obj name="PropertyObject" class="SamplePrefLineStyle" version="4">
									<prop name="PropertyTypeName">Line Style</prop>
									<prop name="Position">11</prop>
									<prop name="IsDefault">0</prop>
									<prop name="LineStyle">psSolid</prop>
								</obj>
								<obj name="PropertyObject" class="GenSampleEditNotes" version="4">
									<prop name="PropertyTypeName">Notes</prop>
									<prop name="Position">11</prop>
									<prop name="IsDefault">1</prop>
								</obj>
								<obj name="PropertyObject" class="SamplePrefPointStyle" version="4">
									<prop name="PropertyTypeName">Point Style</prop>
									<prop name="Position">11</prop>
									<prop name="IsDefault">0</prop>
									<prop name="PointStyle">psNothing</prop>
								</obj>
								<obj name="PropertyObject" class="GenSampleEditPosition" version="4">
									<prop name="PropertyTypeName">Position</prop>
									<prop name="Position">11</prop>
									<prop name="IsDefault">1</prop>
								</obj>
								<obj name="PropertyObject" class="GenSampleEditReplicate" version="4">
									<prop name="PropertyTypeName">Replicate of</prop>
									<prop name="Position">11</prop>
									<prop name="IsDefault">1</prop>
									<prop name="ReplicateOf">-1</prop>
								</obj>
								<obj name="PropertyObject" class="HTCSampleID" version="4">
									<prop name="PropertyTypeName">Sample ID</prop>
									<prop name="Position">11</prop>
									<prop name="IsDefault">1</prop>
								</obj>
								<obj name="PropertyObject" class="GenSampleEditName" version="4">
									<prop name="PropertyTypeName">Sample Name</prop>
									<prop name="Position">11</prop>
									<prop name="IsDefault">1</prop>
									<prop name="name">Sample 12</prop>
								</obj>
								<obj name="PropertyObject" class="HTCSamplePrepNotes" version="4">
									<prop name="PropertyTypeName">Sample Prep Notes</prop>
									<prop name="Position">11</prop>
									<prop name="IsDefault">1</prop>
								</obj>
								<obj name="PropertyObject" class="GenSampleEditSubset" version="4">
									<prop name="PropertyTypeName">Subsets</prop>
									<prop name="Position">11</prop>
									<prop name="IsDefault">1</prop>
								</obj>
								<obj name="PropertyObject" class="SamplePrefWidth" version="5">
									<prop name="PropertyTypeName">Width</prop>
									<prop name="Position">11</prop>
									<prop name="IsDefault">1</prop>
									<prop name="Width">1</prop>
								</obj>
							</list>
						</obj>
					</obj>
					<obj name="item" class="SamplePropInfo" version="1">
						<obj name="ChannelProperties" class="ChanPropList" version="2">
							<obj name="ChannelProperties" class="EMList" version="1">
								<list name="emlist" count="1">
									<obj name="item" class="PropertyList" version="1">
										<list name="emlist" count="12">
											<obj name="PropertyObject" class="RQSampleTargetProperty" version="4">
												<prop name="PropertyTypeName">Combined Sample and Target Type</prop>
												<prop name="Position">12</prop>
												<prop name="IsDefault">0</prop>
												<obj name="ChannelProp" class="ChannelProperty" version="1">
													<prop name="ChannelIdx">0</prop>
												</obj>
											</obj>
											<obj name="PropertyObject" class="QuantConcProperty" version="4">
												<prop name="PropertyTypeName">Concentration</prop>
												<prop name="Position">12</prop>
												<prop name="IsDefault">1</prop>
												<prop name="Concentration">0</prop>
												<obj name="ChannelProp" class="ChannelProperty" version="1">
													<prop name="ChannelIdx">0</prop>
												</obj>
												<prop name="ReadOnly">1</prop>
											</obj>
											<obj name="PropertyObject" class="QuantCpHighProp" version="4">
												<prop name="PropertyTypeName">Cp High</prop>
												<prop name="Position">12</prop>
												<prop name="IsDefault">1</prop>
												<prop name="CpRangeHigh">0</prop>
												<obj name="ChannelProp" class="ChannelProperty" version="1">
													<prop name="ChannelIdx">0</prop>
												</obj>
												<prop name="ReadOnly">1</prop>
											</obj>
											<obj name="PropertyObject" class="QuantCpLowProp" version="4">
												<prop name="PropertyTypeName">Cp Low</prop>
												<prop name="Position">12</prop>
												<prop name="IsDefault">1</prop>
												<prop name="CpRangeLow">0</prop>
												<obj name="ChannelProp" class="ChannelProperty" version="1">
													<prop name="ChannelIdx">0</prop>
												</obj>
												<prop name="ReadOnly">1</prop>
											</obj>
											<obj name="PropertyObject" class="RQEffProp" version="4">
												<prop name="PropertyTypeName">Efficiency</prop>
												<prop name="Position">12</prop>
												<prop name="IsDefault">1</prop>
												<prop name="Efficiency">2</prop>
												<obj name="ChannelProp" class="ChannelProperty" version="1">
													<prop name="ChannelIdx">0</prop>
												</obj>
											</obj>
											<obj name="PropertyObject" class="ChannelGenotype" version="4">
												<prop name="PropertyTypeName">Melt Geno Genotype</prop>
												<prop name="Position">12</prop>
												<prop name="IsDefault">1</prop>
												<prop name="ReadOnly">1</prop>
												<obj name="ChannelProp" class="ChannelProperty" version="1">
													<prop name="ChannelIdx">0</prop>
												</obj>
											</obj>
											<obj name="PropertyObject" class="GroupChannelTypeProp" version="4">
												<prop name="PropertyTypeName">Melt Geno Sample Type</prop>
												<prop name="Position">12</prop>
												<prop name="IsDefault">0</prop>
												<prop name="GroupSampleType">mstUnknown</prop>
												<obj name="ChannelProp" class="ChannelProperty" version="1">
													<prop name="ChannelIdx">0</prop>
												</obj>
											</obj>
											<obj name="PropertyObject" class="QuantSampleTypeProperty" version="4">
												<prop name="PropertyTypeName">Quantification Sample Type</prop>
												<prop name="Position">12</prop>
												<prop name="IsDefault">0</prop>
												<prop name="SampleType">qsUnknown</prop>
												<obj name="ChannelProp" class="ChannelProperty" version="1">
													<prop name="ChannelIdx">0</prop>
												</obj>
											</obj>
											<obj name="PropertyObject" class="ChannelGenotype" version="4">
												<prop name="PropertyTypeName">Scanning Genotype</prop>
												<prop name="Position">12</prop>
												<prop name="IsDefault">1</prop>
												<prop name="ReadOnly">1</prop>
												<obj name="ChannelProp" class="ChannelProperty" version="1">
													<prop name="ChannelIdx">0</prop>
												</obj>
											</obj>
											<obj name="PropertyObject" class="GroupChannelTypeProp" version="4">
												<prop name="PropertyTypeName">Scanning Sample Type</prop>
												<prop name="Position">12</prop>
												<prop name="IsDefault">0</prop>
												<prop name="GroupSampleType">mstUnknown</prop>
												<obj name="ChannelProp" class="ChannelProperty" version="1">
													<prop name="ChannelIdx">0</prop>
												</obj>
											</obj>
											<obj name="PropertyObject" class="TargetName" version="4">
												<prop name="PropertyTypeName">Target Name</prop>
												<prop name="Position">12</prop>
												<prop name="IsDefault">1</prop>
												<obj name="ChannelProp" class="ChannelProperty" version="1">
													<prop name="ChannelIdx">0</prop>
												</obj>
											</obj>
											<obj name="PropertyObject" class="RQTargetProperty" version="4">
												<prop name="PropertyTypeName">Target Type</prop>
												<prop name="Position">12</prop>
												<prop name="IsDefault">0</prop>
												<prop name="TargetType">dtNone</prop>
												<obj name="ChannelProp" class="ChannelProperty" version="1">
													<prop name="ChannelIdx">0</prop>
												</obj>
											</obj>
										</list>
									</obj>
								</list>
							</obj>
						</obj>
						<prop name="ChannelPropertyCount">1</prop>
						<prop name="ContainerPosition">12</prop>
						<prop name="HasSampleProperties">1</prop>
						<obj name="SampleProperties" class="PropertyList" version="1">
							<list name="emlist" count="14">
								<obj name="PropertyObject" class="SamplePrefColor" version="4">
									<prop name="PropertyTypeName">Color</prop>
									<prop name="Position">12</prop>
									<prop name="IsDefault">0</prop>
									<prop name="Color">$00FF8000</prop>
								</obj>
								<obj name="PropertyObject" class="DominantChannelProp" version="4">
									<prop name="PropertyTypeName">Dominant Channel</prop>
									<prop name="Position">12</prop>
									<prop name="IsDefault">0</prop>
									<prop name="DominantChannel">0</prop>
								</obj>
								<obj name="PropertyObject" class="Genotype" version="4">
									<prop name="PropertyTypeName">EndPt Genotype</prop>
									<prop name="Position">12</prop>
									<prop name="IsDefault">1</prop>
									<prop name="ReadOnly">1</prop>
								</obj>
								<obj name="PropertyObject" class="GroupingSample" version="4">
									<prop name="PropertyTypeName">EndPt Sample Type</prop>
									<prop name="Position">12</prop>
									<prop name="IsDefault">0</prop>
									<prop name="GroupSampleType">mstUnknown</prop>
								</obj>
								<obj name="PropertyObject" class="SamplePrefLineStyle" version="4">
									<prop name="PropertyTypeName">Line Style</prop>
									<prop name="Position">12</prop>
									<prop name="IsDefault">0</prop>
									<prop name="LineStyle">psSolid</prop>
								</obj>
								<obj name="PropertyObject" class="GenSampleEditNotes" version="4">
									<prop name="PropertyTypeName">Notes</prop>
									<prop name="Position">12</prop>
									<prop name="IsDefault">1</prop>
								</obj>
								<obj name="PropertyObject" class="SamplePrefPointStyle" version="4">
									<prop name="PropertyTypeName">Point Style</prop>
									<prop name="Position">12</prop>
									<prop name="IsDefault">0</prop>
									<prop name="PointStyle">psNothing</prop>
								</obj>
								<obj name="PropertyObject" class="GenSampleEditPosition" version="4">
									<prop name="PropertyTypeName">Position</prop>
									<prop name="Position">12</prop>
									<prop name="IsDefault">1</prop>
								</obj>
								<obj name="PropertyObject" class="GenSampleEditReplicate" version="4">
									<prop name="PropertyTypeName">Replicate of</prop>
									<prop name="Position">12</prop>
									<prop name="IsDefault">1</prop>
									<prop name="ReplicateOf">-1</prop>
								</obj>
								<obj name="PropertyObject" class="HTCSampleID" version="4">
									<prop name="PropertyTypeName">Sample ID</prop>
									<prop name="Position">12</prop>
									<prop name="IsDefault">1</prop>
								</obj>
								<obj name="PropertyObject" class="GenSampleEditName" version="4">
									<prop name="PropertyTypeName">Sample Name</prop>
									<prop name="Position">12</prop>
									<prop name="IsDefault">1</prop>
									<prop name="name">Sample 13</prop>
								</obj>
								<obj name="PropertyObject" class="HTCSamplePrepNotes" version="4">
									<prop name="PropertyTypeName">Sample Prep Notes</prop>
									<prop name="Position">12</prop>
									<prop name="IsDefault">1</prop>
								</obj>
								<obj name="PropertyObject" class="GenSampleEditSubset" version="4">
									<prop name="PropertyTypeName">Subsets</prop>
									<prop name="Position">12</prop>
									<prop name="IsDefault">1</prop>
								</obj>
								<obj name="PropertyObject" class="SamplePrefWidth" version="5">
									<prop name="PropertyTypeName">Width</prop>
									<prop name="Position">12</prop>
									<prop name="IsDefault">1</prop>
									<prop name="Width">1</prop>
								</obj>
							</list>
						</obj>
					</obj>
					<obj name="item" class="SamplePropInfo" version="1">
						<obj name="ChannelProperties" class="ChanPropList" version="2">
							<obj name="ChannelProperties" class="EMList" version="1">
								<list name="emlist" count="1">
									<obj name="item" class="PropertyList" version="1">
										<list name="emlist" count="12">
											<obj name="PropertyObject" class="RQSampleTargetProperty" version="4">
												<prop name="PropertyTypeName">Combined Sample and Target Type</prop>
												<prop name="Position">13</prop>
												<prop name="IsDefault">0</prop>
												<obj name="ChannelProp" class="ChannelProperty" version="1">
													<prop name="ChannelIdx">0</prop>
												</obj>
											</obj>
											<obj name="PropertyObject" class="QuantConcProperty" version="4">
												<prop name="PropertyTypeName">Concentration</prop>
												<prop name="Position">13</prop>
												<prop name="IsDefault">1</prop>
												<prop name="Concentration">0</prop>
												<obj name="ChannelProp" class="ChannelProperty" version="1">
													<prop name="ChannelIdx">0</prop>
												</obj>
												<prop name="ReadOnly">1</prop>
											</obj>
											<obj name="PropertyObject" class="QuantCpHighProp" version="4">
												<prop name="PropertyTypeName">Cp High</prop>
												<prop name="Position">13</prop>
												<prop name="IsDefault">1</prop>
												<prop name="CpRangeHigh">0</prop>
												<obj name="ChannelProp" class="ChannelProperty" version="1">
													<prop name="ChannelIdx">0</prop>
												</obj>
												<prop name="ReadOnly">1</prop>
											</obj>
											<obj name="PropertyObject" class="QuantCpLowProp" version="4">
												<prop name="PropertyTypeName">Cp Low</prop>
												<prop name="Position">13</prop>
												<prop name="IsDefault">1</prop>
												<prop name="CpRangeLow">0</prop>
												<obj name="ChannelProp" class="ChannelProperty" version="1">
													<prop name="ChannelIdx">0</prop>
												</obj>
												<prop name="ReadOnly">1</prop>
											</obj>
											<obj name="PropertyObject" class="RQEffProp" version="4">
												<prop name="PropertyTypeName">Efficiency</prop>
												<prop name="Position">13</prop>
												<prop name="IsDefault">1</prop>
												<prop name="Efficiency">2</prop>
												<obj name="ChannelProp" class="ChannelProperty" version="1">
													<prop name="ChannelIdx">0</prop>
												</obj>
											</obj>
											<obj name="PropertyObject" class="ChannelGenotype" version="4">
												<prop name="PropertyTypeName">Melt Geno Genotype</prop>
												<prop name="Position">13</prop>
												<prop name="IsDefault">1</prop>
												<prop name="ReadOnly">1</prop>
												<obj name="ChannelProp" class="ChannelProperty" version="1">
													<prop name="ChannelIdx">0</prop>
												</obj>
											</obj>
											<obj name="PropertyObject" class="GroupChannelTypeProp" version="4">
												<prop name="PropertyTypeName">Melt Geno Sample Type</prop>
												<prop name="Position">13</prop>
												<prop name="IsDefault">0</prop>
												<prop name="GroupSampleType">mstUnknown</prop>
												<obj name="ChannelProp" class="ChannelProperty" version="1">
													<prop name="ChannelIdx">0</prop>
												</obj>
											</obj>
											<obj name="PropertyObject" class="QuantSampleTypeProperty" version="4">
												<prop name="PropertyTypeName">Quantification Sample Type</prop>
												<prop name="Position">13</prop>
												<prop name="IsDefault">0</prop>
												<prop name="SampleType">qsUnknown</prop>
												<obj name="ChannelProp" class="ChannelProperty" version="1">
													<prop name="ChannelIdx">0</prop>
												</obj>
											</obj>
											<obj name="PropertyObject" class="ChannelGenotype" version="4">
												<prop name="PropertyTypeName">Scanning Genotype</prop>
												<prop name="Position">13</prop>
												<prop name="IsDefault">1</prop>
												<prop name="ReadOnly">1</prop>
												<obj name="ChannelProp" class="ChannelProperty" version="1">
													<prop name="ChannelIdx">0</prop>
												</obj>
											</obj>
											<obj name="PropertyObject" class="GroupChannelTypeProp" version="4">
												<prop name="PropertyTypeName">Scanning Sample Type</prop>
												<prop name="Position">13</prop>
												<prop name="IsDefault">0</prop>
												<prop name="GroupSampleType">mstUnknown</prop>
												<obj name="ChannelProp" class="ChannelProperty" version="1">
													<prop name="ChannelIdx">0</prop>
												</obj>
											</obj>
											<obj name="PropertyObject" class="TargetName" version="4">
												<prop name="PropertyTypeName">Target Name</prop>
												<prop name="Position">13</prop>
												<prop name="IsDefault">1</prop>
												<obj name="ChannelProp" class="ChannelProperty" version="1">
													<prop name="ChannelIdx">0</prop>
												</obj>
											</obj>
											<obj name="PropertyObject" class="RQTargetProperty" version="4">
												<prop name="PropertyTypeName">Target Type</prop>
												<prop name="Position">13</prop>
												<prop name="IsDefault">0</prop>
												<prop name="TargetType">dtNone</prop>
												<obj name="ChannelProp" class="ChannelProperty" version="1">
													<prop name="ChannelIdx">0</prop>
												</obj>
											</obj>
										</list>
									</obj>
								</list>
							</obj>
						</obj>
						<prop name="ChannelPropertyCount">1</prop>
						<prop name="ContainerPosition">13</prop>
						<prop name="HasSampleProperties">1</prop>
						<obj name="SampleProperties" class="PropertyList" version="1">
							<list name="emlist" count="14">
								<obj name="PropertyObject" class="SamplePrefColor" version="4">
									<prop name="PropertyTypeName">Color</prop>
									<prop name="Position">13</prop>
									<prop name="IsDefault">0</prop>
									<prop name="Color">clRed</prop>
								</obj>
								<obj name="PropertyObject" class="DominantChannelProp" version="4">
									<prop name="PropertyTypeName">Dominant Channel</prop>
									<prop name="Position">13</prop>
									<prop name="IsDefault">0</prop>
									<prop name="DominantChannel">0</prop>
								</obj>
								<obj name="PropertyObject" class="Genotype" version="4">
									<prop name="PropertyTypeName">EndPt Genotype</prop>
									<prop name="Position">13</prop>
									<prop name="IsDefault">1</prop>
									<prop name="ReadOnly">1</prop>
								</obj>
								<obj name="PropertyObject" class="GroupingSample" version="4">
									<prop name="PropertyTypeName">EndPt Sample Type</prop>
									<prop name="Position">13</prop>
									<prop name="IsDefault">0</prop>
									<prop name="GroupSampleType">mstUnknown</prop>
								</obj>
								<obj name="PropertyObject" class="SamplePrefLineStyle" version="4">
									<prop name="PropertyTypeName">Line Style</prop>
									<prop name="Position">13</prop>
									<prop name="IsDefault">0</prop>
									<prop name="LineStyle">psSolid</prop>
								</obj>
								<obj name="PropertyObject" class="GenSampleEditNotes" version="4">
									<prop name="PropertyTypeName">Notes</prop>
									<prop name="Position">13</prop>
									<prop name="IsDefault">1</prop>
								</obj>
								<obj name="PropertyObject" class="SamplePrefPointStyle" version="4">
									<prop name="PropertyTypeName">Point Style</prop>
									<prop name="Position">13</prop>
									<prop name="IsDefault">0</prop>
									<prop name="PointStyle">psNothing</prop>
								</obj>
								<obj name="PropertyObject" class="GenSampleEditPosition" version="4">
									<prop name="PropertyTypeName">Position</prop>
									<prop name="Position">13</prop>
									<prop name="IsDefault">1</prop>
								</obj>
								<obj name="PropertyObject" class="GenSampleEditReplicate" version="4">
									<prop name="PropertyTypeName">Replicate of</prop>
									<prop name="Position">13</prop>
									<prop name="IsDefault">1</prop>
									<prop name="ReplicateOf">-1</prop>
								</obj>
								<obj name="PropertyObject" class="HTCSampleID" version="4">
									<prop name="PropertyTypeName">Sample ID</prop>
									<prop name="Position">13</prop>
									<prop name="IsDefault">1</prop>
								</obj>
								<obj name="PropertyObject" class="GenSampleEditName" version="4">
									<prop name="PropertyTypeName">Sample Name</prop>
									<prop name="Position">13</prop>
									<prop name="IsDefault">1</prop>
									<prop name="name">Sample 14</prop>
								</obj>
								<obj name="PropertyObject" class="HTCSamplePrepNotes" version="4">
									<prop name="PropertyTypeName">Sample Prep Notes</prop>
									<prop name="Position">13</prop>
									<prop name="IsDefault">1</prop>
								</obj>
								<obj name="PropertyObject" class="GenSampleEditSubset" version="4">
									<prop name="PropertyTypeName">Subsets</prop>
									<prop name="Position">13</prop>
									<prop name="IsDefault">1</prop>
								</obj>
								<obj name="PropertyObject" class="SamplePrefWidth" version="5">
									<prop name="PropertyTypeName">Width</prop>
									<prop name="Position">13</prop>
									<prop name="IsDefault">1</prop>
									<prop name="Width">1</prop>
								</obj>
							</list>
						</obj>
					</obj>
					<obj name="item" class="SamplePropInfo" version="1">
						<obj name="ChannelProperties" class="ChanPropList" version="2">
							<obj name="ChannelProperties" class="EMList" version="1">
								<list name="emlist" count="1">
									<obj name="item" class="PropertyList" version="1">
										<list name="emlist" count="12">
											<obj name="PropertyObject" class="RQSampleTargetProperty" version="4">
												<prop name="PropertyTypeName">Combined Sample and Target Type</prop>
												<prop name="Position">14</prop>
												<prop name="IsDefault">0</prop>
												<obj name="ChannelProp" class="ChannelProperty" version="1">
													<prop name="ChannelIdx">0</prop>
												</obj>
											</obj>
											<obj name="PropertyObject" class="QuantConcProperty" version="4">
												<prop name="PropertyTypeName">Concentration</prop>
												<prop name="Position">14</prop>
												<prop name="IsDefault">1</prop>
												<prop name="Concentration">0</prop>
												<obj name="ChannelProp" class="ChannelProperty" version="1">
													<prop name="ChannelIdx">0</prop>
												</obj>
												<prop name="ReadOnly">1</prop>
											</obj>
											<obj name="PropertyObject" class="QuantCpHighProp" version="4">
												<prop name="PropertyTypeName">Cp High</prop>
												<prop name="Position">14</prop>
												<prop name="IsDefault">1</prop>
												<prop name="CpRangeHigh">0</prop>
												<obj name="ChannelProp" class="ChannelProperty" version="1">
													<prop name="ChannelIdx">0</prop>
												</obj>
												<prop name="ReadOnly">1</prop>
											</obj>
											<obj name="PropertyObject" class="QuantCpLowProp" version="4">
												<prop name="PropertyTypeName">Cp Low</prop>
												<prop name="Position">14</prop>
												<prop name="IsDefault">1</prop>
												<prop name="CpRangeLow">0</prop>
												<obj name="ChannelProp" class="ChannelProperty" version="1">
													<prop name="ChannelIdx">0</prop>
												</obj>
												<prop name="ReadOnly">1</prop>
											</obj>
											<obj name="PropertyObject" class="RQEffProp" version="4">
												<prop name="PropertyTypeName">Efficiency</prop>
												<prop name="Position">14</prop>
												<prop name="IsDefault">1</prop>
												<prop name="Efficiency">2</prop>
												<obj name="ChannelProp" class="ChannelProperty" version="1">
													<prop name="ChannelIdx">0</prop>
												</obj>
											</obj>
											<obj name="PropertyObject" class="ChannelGenotype" version="4">
												<prop name="PropertyTypeName">Melt Geno Genotype</prop>
												<prop name="Position">14</prop>
												<prop name="IsDefault">1</prop>
												<prop name="ReadOnly">1</prop>
												<obj name="ChannelProp" class="ChannelProperty" version="1">
													<prop name="ChannelIdx">0</prop>
												</obj>
											</obj>
											<obj name="PropertyObject" class="GroupChannelTypeProp" version="4">
												<prop name="PropertyTypeName">Melt Geno Sample Type</prop>
												<prop name="Position">14</prop>
												<prop name="IsDefault">0</prop>
												<prop name="GroupSampleType">mstUnknown</prop>
												<obj name="ChannelProp" class="ChannelProperty" version="1">
													<prop name="ChannelIdx">0</prop>
												</obj>
											</obj>
											<obj name="PropertyObject" class="QuantSampleTypeProperty" version="4">
												<prop name="PropertyTypeName">Quantification Sample Type</prop>
												<prop name="Position">14</prop>
												<prop name="IsDefault">0</prop>
												<prop name="SampleType">qsUnknown</prop>
												<obj name="ChannelProp" class="ChannelProperty" version="1">
													<prop name="ChannelIdx">0</prop>
												</obj>
											</obj>
											<obj name="PropertyObject" class="ChannelGenotype" version="4">
												<prop name="PropertyTypeName">Scanning Genotype</prop>
												<prop name="Position">14</prop>
												<prop name="IsDefault">1</prop>
												<prop name="ReadOnly">1</prop>
												<obj name="ChannelProp" class="ChannelProperty" version="1">
													<prop name="ChannelIdx">0</prop>
												</obj>
											</obj>
											<obj name="PropertyObject" class="GroupChannelTypeProp" version="4">
												<prop name="PropertyTypeName">Scanning Sample Type</prop>
												<prop name="Position">14</prop>
												<prop name="IsDefault">0</prop>
												<prop name="GroupSampleType">mstUnknown</prop>
												<obj name="ChannelProp" class="ChannelProperty" version="1">
													<prop name="ChannelIdx">0</prop>
												</obj>
											</obj>
											<obj name="PropertyObject" class="TargetName" version="4">
												<prop name="PropertyTypeName">Target Name</prop>
												<prop name="Position">14</prop>
												<prop name="IsDefault">1</prop>
												<obj name="ChannelProp" class="ChannelProperty" version="1">
													<prop name="ChannelIdx">0</prop>
												</obj>
											</obj>
											<obj name="PropertyObject" class="RQTargetProperty" version="4">
												<prop name="PropertyTypeName">Target Type</prop>
												<prop name="Position">14</prop>
												<prop name="IsDefault">0</prop>
												<prop name="TargetType">dtNone</prop>
												<obj name="ChannelProp" class="ChannelProperty" version="1">
													<prop name="ChannelIdx">0</prop>
												</obj>
											</obj>
										</list>
									</obj>
								</list>
							</obj>
						</obj>
						<prop name="ChannelPropertyCount">1</prop>
						<prop name="ContainerPosition">14</prop>
						<prop name="HasSampleProperties">1</prop>
						<obj name="SampleProperties" class="PropertyList" version="1">
							<list name="emlist" count="14">
								<obj name="PropertyObject" class="SamplePrefColor" version="4">
									<prop name="PropertyTypeName">Color</prop>
									<prop name="Position">14</prop>
									<prop name="IsDefault">0</prop>
									<prop name="Color">$0030D700</prop>
								</obj>
								<obj name="PropertyObject" class="DominantChannelProp" version="4">
									<prop name="PropertyTypeName">Dominant Channel</prop>
									<prop name="Position">14</prop>
									<prop name="IsDefault">0</prop>
									<prop name="DominantChannel">0</prop>
								</obj>
								<obj name="PropertyObject" class="Genotype" version="4">
									<prop name="PropertyTypeName">EndPt Genotype</prop>
									<prop name="Position">14</prop>
									<prop name="IsDefault">1</prop>
									<prop name="ReadOnly">1</prop>
								</obj>
								<obj name="PropertyObject" class="GroupingSample" version="4">
									<prop name="PropertyTypeName">EndPt Sample Type</prop>
									<prop name="Position">14</prop>
									<prop name="IsDefault">0</prop>
									<prop name="GroupSampleType">mstUnknown</prop>
								</obj>
								<obj name="PropertyObject" class="SamplePrefLineStyle" version="4">
									<prop name="PropertyTypeName">Line Style</prop>
									<prop name="Position">14</prop>
									<prop name="IsDefault">0</prop>
									<prop name="LineStyle">psSolid</prop>
								</obj>
								<obj name="PropertyObject" class="GenSampleEditNotes" version="4">
									<prop name="PropertyTypeName">Notes</prop>
									<prop name="Position">14</prop>
									<prop name="IsDefault">1</prop>
								</obj>
								<obj name="PropertyObject" class="SamplePrefPointStyle" version="4">
									<prop name="PropertyTypeName">Point Style</prop>
									<prop name="Position">14</prop>
									<prop name="IsDefault">0</prop>
									<prop name="PointStyle">psNothing</prop>
								</obj>
								<obj name="PropertyObject" class="GenSampleEditPosition" version="4">
									<prop name="PropertyTypeName">Position</prop>
									<prop name="Position">14</prop>
									<prop name="IsDefault">1</prop>
								</obj>
								<obj name="PropertyObject" class="GenSampleEditReplicate" version="4">
									<prop name="PropertyTypeName">Replicate of</prop>
									<prop name="Position">14</prop>
									<prop name="IsDefault">1</prop>
									<prop name="ReplicateOf">-1</prop>
								</obj>
								<obj name="PropertyObject" class="HTCSampleID" version="4">
									<prop name="PropertyTypeName">Sample ID</prop>
									<prop name="Position">14</prop>
									<prop name="IsDefault">1</prop>
								</obj>
								<obj name="PropertyObject" class="GenSampleEditName" version="4">
									<prop name="PropertyTypeName">Sample Name</prop>
									<prop name="Position">14</prop>
									<prop name="IsDefault">1</prop>
									<prop name="name">Sample 15</prop>
								</obj>
								<obj name="PropertyObject" class="HTCSamplePrepNotes" version="4">
									<prop name="PropertyTypeName">Sample Prep Notes</prop>
									<prop name="Position">14</prop>
									<prop name="IsDefault">1</prop>
								</obj>
								<obj name="PropertyObject" class="GenSampleEditSubset" version="4">
									<prop name="PropertyTypeName">Subsets</prop>
									<prop name="Position">14</prop>
									<prop name="IsDefault">1</prop>
								</obj>
								<obj name="PropertyObject" class="SamplePrefWidth" version="5">
									<prop name="PropertyTypeName">Width</prop>
									<prop name="Position">14</prop>
									<prop name="IsDefault">1</prop>
									<prop name="Width">1</prop>
								</obj>
							</list>
						</obj>
					</obj>
					<obj name="item" class="SamplePropInfo" version="1">
						<obj name="ChannelProperties" class="ChanPropList" version="2">
							<obj name="ChannelProperties" class="EMList" version="1">
								<list name="emlist" count="1">
									<obj name="item" class="PropertyList" version="1">
										<list name="emlist" count="12">
											<obj name="PropertyObject" class="RQSampleTargetProperty" version="4">
												<prop name="PropertyTypeName">Combined Sample and Target Type</prop>
												<prop name="Position">15</prop>
												<prop name="IsDefault">0</prop>
												<obj name="ChannelProp" class="ChannelProperty" version="1">
													<prop name="ChannelIdx">0</prop>
												</obj>
											</obj>
											<obj name="PropertyObject" class="QuantConcProperty" version="4">
												<prop name="PropertyTypeName">Concentration</prop>
												<prop name="Position">15</prop>
												<prop name="IsDefault">1</prop>
												<prop name="Concentration">0</prop>
												<obj name="ChannelProp" class="ChannelProperty" version="1">
													<prop name="ChannelIdx">0</prop>
												</obj>
												<prop name="ReadOnly">1</prop>
											</obj>
											<obj name="PropertyObject" class="QuantCpHighProp" version="4">
												<prop name="PropertyTypeName">Cp High</prop>
												<prop name="Position">15</prop>
												<prop name="IsDefault">1</prop>
												<prop name="CpRangeHigh">0</prop>
												<obj name="ChannelProp" class="ChannelProperty" version="1">
													<prop name="ChannelIdx">0</prop>
												</obj>
												<prop name="ReadOnly">1</prop>
											</obj>
											<obj name="PropertyObject" class="QuantCpLowProp" version="4">
												<prop name="PropertyTypeName">Cp Low</prop>
												<prop name="Position">15</prop>
												<prop name="IsDefault">1</prop>
												<prop name="CpRangeLow">0</prop>
												<obj name="ChannelProp" class="ChannelProperty" version="1">
													<prop name="ChannelIdx">0</prop>
												</obj>
												<prop name="ReadOnly">1</prop>
											</obj>
											<obj name="PropertyObject" class="RQEffProp" version="4">
												<prop name="PropertyTypeName">Efficiency</prop>
												<prop name="Position">15</prop>
												<prop name="IsDefault">1</prop>
												<prop name="Efficiency">2</prop>
												<obj name="ChannelProp" class="ChannelProperty" version="1">
													<prop name="ChannelIdx">0</prop>
												</obj>
											</obj>
											<obj name="PropertyObject" class="ChannelGenotype" version="4">
												<prop name="PropertyTypeName">Melt Geno Genotype</prop>
												<prop name="Position">15</prop>
												<prop name="IsDefault">1</prop>
												<prop name="ReadOnly">1</prop>
												<obj name="ChannelProp" class="ChannelProperty" version="1">
													<prop name="ChannelIdx">0</prop>
												</obj>
											</obj>
											<obj name="PropertyObject" class="GroupChannelTypeProp" version="4">
												<prop name="PropertyTypeName">Melt Geno Sample Type</prop>
												<prop name="Position">15</prop>
												<prop name="IsDefault">0</prop>
												<prop name="GroupSampleType">mstUnknown</prop>
												<obj name="ChannelProp" class="ChannelProperty" version="1">
													<prop name="ChannelIdx">0</prop>
												</obj>
											</obj>
											<obj name="PropertyObject" class="QuantSampleTypeProperty" version="4">
												<prop name="PropertyTypeName">Quantification Sample Type</prop>
												<prop name="Position">15</prop>
												<prop name="IsDefault">0</prop>
												<prop name="SampleType">qsUnknown</prop>
												<obj name="ChannelProp" class="ChannelProperty" version="1">
													<prop name="ChannelIdx">0</prop>
												</obj>
											</obj>
											<obj name="PropertyObject" class="ChannelGenotype" version="4">
												<prop name="PropertyTypeName">Scanning Genotype</prop>
												<prop name="Position">15</prop>
												<prop name="IsDefault">1</prop>
												<prop name="ReadOnly">1</prop>
												<obj name="ChannelProp" class="ChannelProperty" version="1">
													<prop name="ChannelIdx">0</prop>
												</obj>
											</obj>
											<obj name="PropertyObject" class="GroupChannelTypeProp" version="4">
												<prop name="PropertyTypeName">Scanning Sample Type</prop>
												<prop name="Position">15</prop>
												<prop name="IsDefault">0</prop>
												<prop name="GroupSampleType">mstUnknown</prop>
												<obj name="ChannelProp" class="ChannelProperty" version="1">
													<prop name="ChannelIdx">0</prop>
												</obj>
											</obj>
											<obj name="PropertyObject" class="TargetName" version="4">
												<prop name="PropertyTypeName">Target Name</prop>
												<prop name="Position">15</prop>
												<prop name="IsDefault">1</prop>
												<obj name="ChannelProp" class="ChannelProperty" version="1">
													<prop name="ChannelIdx">0</prop>
												</obj>
											</obj>
											<obj name="PropertyObject" class="RQTargetProperty" version="4">
												<prop name="PropertyTypeName">Target Type</prop>
												<prop name="Position">15</prop>
												<prop name="IsDefault">0</prop>
												<prop name="TargetType">dtNone</prop>
												<obj name="ChannelProp" class="ChannelProperty" version="1">
													<prop name="ChannelIdx">0</prop>
												</obj>
											</obj>
										</list>
									</obj>
								</list>
							</obj>
						</obj>
						<prop name="ChannelPropertyCount">1</prop>
						<prop name="ContainerPosition">15</prop>
[truncated: 1,090,183 more chars]
