# Supplementary material for: MicroRNAs and Their Inhibition in Modulating SLC5A8 Expression in the Context of Papillary Thyroid Carcinoma
Source: Int J Mol Sci. 2025 Aug 15;26(16):7889. doi: 10.3390/ijms26167889 (PMC12386254; doi:10.3390/ijms26167889)
Supplement: Supplementary file 1 [file ijms-26-07889-s001.zip › ijms-3558049-supplementary/Manuscript data/Fig1 data/Data/Wojtek_27-04-2012.ixo]

<objectstream signature="IXOS" version="1">
	<obj name="root" class="HTCExperiment" version="5">
		<prop name="name">Wojtek_27-04-2012</prop>
		<prop name="UID">F319BA38872E478EBAE890DE6058C2E7</prop>
		<prop name="OwnerUID">F404651FE01F4079BFE347D481B5105F</prop>
		<prop name="Created">2012-04-27T12:25:58.765</prop>
		<prop name="CreatedBy">F404651FE01F4079BFE347D481B5105F</prop>
		<prop name="CreatedByName">genomowa</prop>
		<prop name="LastModified">2012-04-27T14:07:55.640</prop>
		<prop name="LastModifiedBy">F404651FE01F4079BFE347D481B5105F</prop>
		<prop name="LastModifiedByName">genomowa</prop>
		<list name="AppliedTemplates" count="1">
			<item>Aneta SYBR Applied</item>
		</list>
		<list name="TemplateOwners" count="1">
			<item>genomowa</item>
		</list>
		<prop name="SWVersion">LCS480 1.5.0.39</prop>
		<obj name="AppProperty" class="TAppProperty" version="2">
			<prop name="Created">2012-04-27T12:25:58.765</prop>
			<prop name="LastModified">1899-12-30T00:00:00.000</prop>
		</obj>
		<obj name="ConProperty" class="TAppProperty" version="2">
			<prop name="Created">2012-04-27T12:25:58.765</prop>
			<prop name="LastModified">1899-12-30T00:00:00.000</prop>
		</obj>
		<obj name="run" class="HTCRun" version="7">
			<prop name="name">Run</prop>
			<prop name="Created">2012-04-27T12:25:58.750</prop>
			<prop name="LastModified">2012-04-27T14:07:43.750</prop>
			<obj name="AppProperty" class="TAppProperty" version="2">
				<prop name="Created">2012-04-27T12:25:58.750</prop>
				<prop name="LastModified">1899-12-30T00:00:00.000</prop>
			</obj>
			<obj name="ConProperty" class="TAppProperty" version="2">
				<prop name="Created">2012-04-27T12:25:58.750</prop>
				<prop name="LastModified">1899-12-30T00:00:00.000</prop>
				<prop name="HasProperties">1</prop>
				<obj name="_Properties" class="TAppProperties" version="1">
					<prop name="Created">2012-04-27T12:25:58.750</prop>
					<prop name="LastModified">1899-12-30T00:00:00.000</prop>
					<list name="emlist" count="4">
						<obj name="item" class="TAppProperty" version="2">
							<prop name="name">TopChart</prop>
							<prop name="Created">2012-04-27T12:26:00.093</prop>
							<prop name="LastModified">1899-12-30T00:00:00.000</prop>
						</obj>
						<obj name="item" class="TAppProperty" version="2">
							<prop name="name">LeftChart</prop>
							<prop name="Created">2012-04-27T12:26:00.093</prop>
							<prop name="LastModified">1899-12-30T00:00:00.000</prop>
						</obj>
						<obj name="item" class="TAppProperty" version="2">
							<prop name="name">RightChart</prop>
							<prop name="Created">2012-04-27T12:26:00.093</prop>
							<prop name="LastModified">1899-12-30T00:00:00.000</prop>
						</obj>
						<obj name="item" class="TAppProperty" version="2">
							<prop name="name">RunOverviewChart</prop>
							<prop name="Created">2012-04-27T12:26:00.093</prop>
							<prop name="LastModified">1899-12-30T00:00:00.000</prop>
						</obj>
					</list>
				</obj>
			</obj>
			<prop name="State">3</prop>
			<prop name="StartTime">2012-04-27T12:27:40.125</prop>
			<prop name="EndTime">2012-04-27T14:07:43.734</prop>
			<prop name="InstrumentID">27011</prop>
			<prop name="InstrumentVersion">HTC_VER_10</prop>
			<prop name="InstrumentName">LC480_27011</prop>
			<prop name="InstrCalibrationDate">1899.12.30 00:00:00:00</prop>
			<prop name="Technician">genomowa</prop>
			<prop name="AcqStoreClass">HTCAcquisitionStore</prop>
			<prop name="AcquisitionStore">eJzkvduS6kqyLfgrx8r6jQckQIDMzt5muoRu6IJcCgn0BggQSIAAcf36diLImqw6tc9qs567M2efelhl0zIBQeLDxxg+PPQ/D/Pt/9jPdsv/+MfpcGj+8T8W1ex8/o9/WLGmLI6XzXnTbA77qDmclv/4H9fl6Yz/+o9/iP/4z/9Znw71+5FaMdvvl5V2uOybf/yn+D/br5/95Tei2a6ulu9fkPtfv1Ftzs3XczwW1fKMr//6nf/4R6+PL/Hr2uxmufvntcXsd//ryxmfDuvTbPdfXMlyvVv+V5fJn/g/hX9zfR+fxq+rFP83F4mfoFEdPh72ccHdv15wvNnhqw46nW5/8G+uKl7u6n/85//VE3raYCiJROX/+XfXz/8QH+/g44f2vlmf+Et1evK/+YVkVm3yf//BwHKFP70s2WVooqQMha///bvPeIHPtF8bswV+b/DV/otfw49nfNjsm/M//vPUFkKw3ItO4p3QqnX6GBih3LldSRBpZ1/vlzQFU09JGfUHIJOjSo5AciMsw/2eNERRFzZ4t1CmwWS0BuKsrDwUFiup9ANRccj5tAZwjmOthEYrakImZQ6mkrkkovlWIn6/vILf7IkQeXFxJ03WPYVDyRPpWM9CmYTbcgZKdTeEaG5CTaLcW4NNbj6NjnEsk2SprGFstjUaKqNQJPeV+wj7YqCUYblXG9LbC1NQepEjRIML5ETb0AwM1wwptOInkIE19MGpqSqEwfrukETUW/h4t116rc06I9kqLMArS0LjQUvLSHS/7cFWxk4J8e5Rky15TsKnlbcEP3KUjMTzqQmuuNXKMPHCnITkfIGRRE0SzqRHQur71ANbfFplOMpBIpkz3IHdN/wyPKy1huBVuDDamgqNrYXqEGNz3oK7WalC7D3XIrHE6QrsQBnRcJOVKnHDYQCOXJo0rlxVJE/iVaBdOmYZn9pqTdL8fAftrOk0SqRIJNmNTMHfriYEiojI5Ovb0cZqwv++6u7rH98FAuK3gMCw25W63f8zQSD3X0XaVXQay3Zb1feSq4X3vX8VgtT2El0ktxWYk4dJw37+KIivnwXQB3okxKCIDhl1ew7oK00WfO1+y0jLOZWhIDoDwaetsCCgYNGNumNCYd7dGKRZDrfg5aonwPomJMQXpk/Qhcgow1COVBIN3Ht4T+IOHa/8IiFOukBo2T5NIdbhYZC1f96AN/cDGj361CFun25Bk7v4JRfWqkrW9lYOn+IYizqrNw7pZeccAl1yy6g8FTLxwtsS1EcQCWEVxAVx3PUYiKRi0Q4MfL32WNFAbfaKAGcaNiTNzgewxNooYy3X7mSrCVcY39ojAVZV1BC1fZqGraHaLv3LQslJs73ZoAxqncD1qtTkUNEe+DCwhEi4aBJRojCE8UO2segJfh4MBAJlGNB4leHPJb0MwF9MVRonSVGQ9orUoD4nWhkdnMIgQZ/uQJ0kLo28U4kgtrwF4N2pKYRSU4ikK57P+H4V/LwOe80nz045AEsbIog/hWdC5iqdgacdMgqxbDg/EQQ63wICcq83kP5dsXyCgNYZGhL/z3eCwC8M+D0gMNVIBKOzqZdxZ9OS9MdsS7ATw414k/qc6Pf18ADmcWZjZ1I2MmmV+EN9b1Ia3oykIKON4AJZQJv48e5WkOYUH8J+cZGFcTW5ycRcD7GIq6chgH3eVPglXRywk5+wiBVSNiTC9gbB9moI4eiuYdEu5t2wJc265VgB7PzrSDmAct5YQhwdopyUtrIHr3cNadT1aULI5bYFNW7ryAQ2qkH6ylqFoB7r+CVvsGgnt0UF/in2aRgZj5wo1MZOGZUJjefLZ4P8xwZwrUxDUJvcMwLbqQHa/KCW8TBFUImG5xvo5gWLql7pDik6pANal7pCfBY0BBV7n+H1ThQSd9vrguQ37OTu9KSXoaStZUIXtAVO7+gIsR89a7Loniloz9WIxAdlA8S8HQ6gu0IgxFULn2+vLEJQ8hP+WW6zoiEkGSLoBscXTq4KIPJifYbRtPbKaLMXKmIaCBoWqS0S2Z27TKaBcgdjtLTKqHvb3Im2NRQwmxV+/nT3lEi+Ijm4gTKnYSxX+U8Ege63gIAoSJL8p1AB9TejQDD3ItBqmZC4fUQqwPRAb5zeCKcCq37vAWarMyKR1dILcvHOMujLMxVCT6xkshJuHmi7+RcK6O3JI+yNfKwK5fWt7UUeVvH0jq3vvnz65ALI/51oG5KwmFQ+KfakCx7dmALc0ighSeC2w0G8k6g/3WkqOYnCDUxY2wIM5huRDNPhGdTQBiE277QhcmyX4N8CXQB3i3zevRMDnH5IEHWuW590d7cT6pdlSCB/bA2yvJ0bGAXjKfL7iy4TuJ8BfKN46SELMnKKhw6ovRpb78XGf/s3YQjW7GqT8Dna1kQXlTaMSoJ65LyIDY4C90GB73e8vlXkXJ/HoE4fhEabDvhkMDOQWjiuV8b7bpkQd0AycAcnRJFFFRVEnZR7CK6zMQVzt0X+3yEx+OoAUcnePFSSOGEbPHNsINWxoCC3mSCAL5kBBdHDVn7rKWMYF8SiHAUib9gHt/O0CaCE8InjgYFUoWOVcAQKZN0iWzBvu4UQr1rGj9QDve9BAbE/EP8WBX4IF5B/syBwVrcICexdF0L9Oja4IHjm8xvlKKCn0w5Y4dRDqj7d3rFXFwroo2FK4sbvABk1iALesIcqemyH2Js2bj8cWEe1hP0MVflTOT+w9z+RwPoq9t5SPosw3i+gBClNciKuhl2wnldTiOgOVbPm9nTwkqZf+oc5CpB8vH6CKR6xdwolVrECFHvdbR6XcXxKDDKtaQVOviEkzAVwSF6UDoxG2B7DUYGEf5Kv8fVbTkSiebUVySMvO2Cb5wxRbI9VMXlRjrH7IvCHI+TkeCh9sLdHvYR1H3uxu2lU8Ga2I8BQFAxEocqFYL7EqjXqZ0acS7zgKBDtNRQA1aWMwFn0DRrP+li1i7NqwqgnB2Xk+/ROdoGwBv2S+EIseZvm7QpEp3EZXxNEgXo7TcHZxtj7wxGiou74BphqiILs3Cnu5FSAgnhnjIX4NBcrjgKGf8P3extsVOLNJR2CdO4QlDzbgqxd2QHFog6FwZMWpMxRYHjFeUnjZZ1mPxEFpO9Bgc5g2P1TuID8m7lAe4pUeOyUXyjAuEDfKG9lQI0F6NPVS1bOdp4QX57YO802Sn1tkE1IqFdmRo5zzwdrnraF4NBHFJA7FL+l0NaE0LSxqm/XYQeMVoQMVh/GErFWixa4xzgWoj0V8Vs9X3eR8Q7xW7yttYwkds/G7tUflkFPjVWy2ykSBEbpknDd3ibY6+wujGZlIsSbEhUJMugKrOuREOjFiAKdURiAo0dYBf0NolZahDLYz04kxNO94JPbAXu5OQvnJCpdWpHZvheBHvdRQTAUGBch/rt1Nkgo5KhQnHNmwHh+cLGXpoJIdlIVggW9iIZHf9uQdoIoIIhHhcKErBtyah9SULaaSSL1qkqkamUuaKfnGFHwYhjEnISosKIHKprQxPcXWAKiWNgZC9F2EQMZDw9T8PLX649Aw+tTjBEY+h17+cjBdyU4mQ5jfQNldNINiZwWhzH4Rxe5gHmMVNK3Chvckzki0PQRde+lE4DXH47K0FmROznM6A1soViV4Ynump+IAv9ugPH/AQp0h/IfYw6qv3tCcCIU9K3+pQiYL3CrLzchmPnnXG8/1m2wthe/DAsfq+hBDBu/1Z0piUs5rTkKKP0+9kKGAgPFNvD5ptibezHq0ntr3QdydX0aH0rBIXaE32o7NCck3rZMlSyKmwQj8cVoHyctJ/0cuYV6MFvluFPrNTGHBKvYaHklVOO4IXkkIsqETUbjo5vcifPwdtgrkYFzLuAdhzG4euxi7yWlQ1Lft4B0e5TA6UpzUhFVB9sdLMr4oWBVTp+LNwqEh/m9IO6ITMB9NCaNmptWE0uWkFuoZUAgXhlAllVBERVcSuIwowZJYTsLW+nlCwU8x16Aoo1Qp/efGl7CqQmAHG5hiTiUJGRKkBt5EyGmIbSeCVlulT2o4hB7u9ToQHatcgHGNkFu1J49ZNIpnRACNUJFtgqimtASbAg2W/z//ck0yE4NQ3B6mYUomz8Msn/6PoztllvG6wlRSbqsQzBGAX4e8xjfb7OiPRiHz3UJy+NE/YkoMPgeFJAEYfCnKILf7QswFFC0ky7wEcF4M36jgJfshqBXzl0D63QLaGh7Qk6wn2NvSyZZGcXtnUjajy8UiJsp6mJIXiODp2CUqCA01N3GAlHEjV4W+IpmKHolCkFSTAk8DybqVrvXA23lWzRuT6OM3I8lfmtDB6vKCl6oIWUKKEPRL+PNHnv7ZCdb4DZ0JsS3ZyIRbXfYcS4QpVXhk717zkB3KHKXyEAd3tGwF9uenGDVD4U7GZPaAm0HOerutVGQpXKLQfEuLzexf8/JTTsvwNlfLQGwMBPs3VhVvk7GAky7YkGmsZQBeVwSGi96ZcEVAeMCMUmUhqStcA3KPrZJ1EjI+LeZCmDHCgjRLBRrcjNvQ3AHN0rj60ZvyG1I31wgllfIdZ6FsgFNafDxj4Oek85KShA1XU8As4odUti5D866jygaymZC5sd1yLlAnHkbgyQtCcC6C54QDglNyBW1Cf79TsjFGtFIyCMzVDCWQUHibmL5PxEFht+DAn1R/Ht38IegwO+eERRY7aDeuti7fykC5gvwGYFZFyZYYjguYZOQmpAjVoXmyTMS7rW9Q0bTc8BRIGS+gL5QAtTxK5sAlVHnRhR7r5psx2XkjsuGhAgW2FHPGY2iQafgKOD3sZfBaYRcYNBTJmCmoUqj5ROrbLstDDCGszGNOz5VyfPmAyikWdC4N0sdshJ6Fdi7HV7/wCyAbJX1GpwV9VHX71AEi0MDdfOml5ZxMK6QgS9UZNjBaCnEdWQ6HAVI2NJLjgK+ftuCn9wdIV51kIuQUIrAmw9CIVylooTvUlyAt12mZXRQDIesj6s3Fwjj6FaTIp5WoNtLp4yuoCekaRkxGM9LVMazDFHLO6Out3u7RIBFRh0Sr3u7Nwp0+lufaO3pDtxR4ghRNBEMcgurCWixhyhY3VGBrCoAGB/ayMU2fbMi4fOGVS+vkQswRXAViwSU5TEgYemTgmxWSYKoTH0SiSaiXneYjECXb0UJujIpfiIKyN+DAoNO949xBwf/HYqAo4Dq/8Ud5Cjw0GUHrNY0RC4goa7kKEC2szJsZXvgikAVRVQEpqvURJ9RCo6oj0g4Lbc5KVuZCW57HVLY1vj4Wd9fwOjUmZWx0k9FEsnIUNXra7IVzDY5OVZhDn79Go8bnfJOpu7dANNygcQqJQbqeDkHpaDYy9uTNOG+gDHqEBpV2t0hJFvvQbkmQRn29qj7xaaKQdfNVIhnfWT0/gpRwYbRqoTn2szJdon0hLuDcoYosByea7B9wSPxqbuViA41RZQ6gRATD1HHC2tEibCcCJFaIcMXvck87HafyAVOT0SBWl00YF/PLolnRK/IYw8pmO40pjBzOgbZ+gYBspcmBCYlouopDivQBCskXBFE+fkEysD2SLQGVDDioJ6DoqQBKgYJUaFD7in4USsrwfVSiSsC09xbJXcHzVM2gVHZDQlE27ImTlVNwXFPAYm1VdUQ6ST6MBpkhRDVyv7+E1FA/J7koDjs9rriHxIdlP47yEAQLlESMGNgVGz196iQ2YOro4+UWhliM9zsqETsJglAbQ/nJCpMC7+m6mEM43ZLIVDOsQzM3J4DaVIsA+uIzWvRvtug9UNsuPGCoNA9Sxsw4/WCgCbtVT4qNNYbS+AwkC17JZbBBin+/ohCtlqLNnhhHJcwKbC9mYNqA4o0WNHQrHcFHxIwMhDfCEqCy+N8R9hIxjRUukJNkvk9A3d1nZQoOYyceJ0cYSGarGnokvROFgsaQTCqdBJFDuTkLAl3sKcdHyWAgy1U22QpWEY3prHzskPbVo3Xl0pTIRJWSYXEepyHQqwqJZcELfcsgnNv+TRSe0+JjBV1CvrBRAkg5CmWuZKPQC2v0zL2VKTounEu38bA09bx9eT1E8nIDpu/eqANoq6KsNisUJL0nyhx7ClkMPaUOYFsZBn4eSsA7jNCSbDINJVELYQNdz6LaDSp6Z10YpjBuFgFAgR7QyLDiRiBetc3FAZJ70caA+L3ZAdFuSf9Mf5g9zfDwESmydsZ6O9aMoeB1nOFbIA5A8kq98BGdUki+4plHPTV8A0Di7xbk1X77IPnRVgGzBmY2PYWRu7ORQ7dPEVSD8FBTbsEGq1PWNbkKB9A3Z9zZMMBKlM2K/RHR0uI0wHCQEcpG3APB3xFlPMJafm1A1pLTEg4ejHb58rZg3bwsIyDcHfnmsDsXb78wdyyBfBvSVjC3BIakhhGDubUnb4Sx0ZFUsnHsh5XaxqHJ1PiMMD9QdmFgpyDhQhjvYvd15gJOdkEdQoeShgSztcmcuxtsoPgccsEUC6JSI7P+fxTEzyG6x64iR2U8fGMsKXb8IYBUK00Iwtb9cEl7YyGZddAdtQj209NYISLPui5jI/PbqhhlstsBWpRhQKsKXL8XoNlbraLBYWTZSVcE3z4g+5CWsJ4sMHr3chEJM99MQO7E4wph4HWwkDYX7ibMlQ7tvEjYeB70oMdQer/MQah8JtFAWMDbFjIDUI2JmAwwCMDMJF9sEfY6+NrV1RJ7DsAqqTMsbuOJiK3BhgMcFFw3B/OMEoGPgkbDUmsHxU+OHkUEeiRyie3dXECb9BdEqCbfcbZAIcBZhA2CCYwWp4NIZTaVUH0unpFAK4piYZEQOlPxDNoD20thGl3J5PLWSm5QcjZgP889ECLsO+GcCAvGBBX4MICu+/4bjTElYopluHLJu9We4cPC5koiIYHyAhYdh80SxoLYTikKPXbKkrzdEjLKCTmnSRHlEJjN57R2JNNg8PAnfYQBpkokOEgI3jCuIyeCpbtnVbIRnRANrAfIptoPQxkH0WZCXH1NGRS9b3yEwa8gd0GZzsbC9HUSTJS96U1WJ0FlOEJJQh5tDIURUonL0Ei3YKkYzt8B4cYDNxMYw2+5yc0NtqCRNYVLECB9bgEGndUopF6Af5zuCkjK7V/pEEofk9+sCP2B/IfIgp62u9ODrlKCm7l6SWHgcbp6m9vIC49X3dJE3AYgOS1OvCwE4SBprsgseN2ZZIQLwDf9VEbj+p19crv3cAajFGLbmnpkOvI8UAdLyIS6wE+HpXxBbSluSzD42aSk8nj8IYB7hBGDyqCRh+mEO5U8U56cB/B+Nqglr6mJaA+zx5gipcCu/MIy5h5A4wN8PxgMfSGQIYpXq98QFJMW9maw0BkVvh8KZWmQLrddRku1xbCUH14ewN8WjjfCm3wkj5Q6CJXIapeZDDSJwleWZMi7D2lI5J4Y07idtdMeGaAwwATBfSpakB6cxRRrQjZSHUWMyD6jb4yEmlB6kdBkV2JMyx+kvrkMVugyHneETZW9Stf6VUaipoTspn1TazJIG0QBobTqIxb68QgmV2swRmNlsgWppOaewMcBphDSK9JAc7mkAjx4kokpBrqAqzbHWEmVncq0T2EEWsUbPHvoPTgR8LA9wQIOx1Egb+FgZ/BBnr6bxYF0b2Xgj+ZIgz0CIoCNi78sAgNNR+DHR6wmzMYmCgQg/pM5kJ8u09V0m7sAALTVihnA72l/QCtnqMWvVTEIaeZiGxArVCrtjwDu3nl3ECT4hWN02JffViEHAaqNpVAn0mWEOUbUSSLNHNBr2/T10YTRRIcNl1Q+lpBw421T/4XNtAhdxVsNwWBw4AwUDefMHDaJxnYjYFs4ppZDbcIVf/xNS4UaabDqB7g+5V9QSbKoMnw/T6TMqYpso/ZCmpwfXlOw+rRKbhFyMeFjA04W9EAK9/h472tcCdx7c/A7J+pEKvdXUEaMUd2MagRRtZyJyc9fY0iaqJ+sYGnm9n4+ekgxGeK7z9a3bGs4RoJYSmjNNqvpALM5WZFI1ft3jkMMG+AswFzIOP7VZS0jJ8pwgaDAfNKQxJPR8heTFXaQiCYWxqp7iH5kTDwPQnCTlcW/j5B+ENg4Hdnhxa9W/LeKfqVHfrYJtCNBmFgvAEhtKvEIf2gesNAdN1PDQ4DH2xgFZYS+KvdmEY3iwLZz4sAyFKOSgiXCAPH0nmC7t1XQqQVWIYMBkZGYpXxwnpkpDekLTD0ll2GMz2RiBvdPXCCS/bSwjQndK4OwNLLogyrG4oKBgOcDbAE4doxdHAGKbKP+lCKCAP3EvzdAOn+5YHPJ7ayGXjHGGFg7dgqqbQ15RYhTxD2StEEdzKMhFi7JCpRzgaW8VFOhJAcUpmcfeMIZNOZl9GU7JoPUcCzQ+bwZYluHzGyifQlol4wYG/bCYmFlomfz+jFLrzuHH/e3d3J+T7d8BwxOJnuk37HQPZ1z/D1rQxJvLfOt+C1exF+3qqIwNq8ylz3Viiaztb9wxvgqYFhlpSgXXYTGo4M0SDTSM3BqLvILvKy4xBrL1XgXDpbEtF0+iNzxOL3RAg7kiD+KRZhb/Cb2QCDAVt+WWQsNrDprdRPUdBqOQgDcT8i4SaqgHTcPAL1OFjQsLB679iAC5Mvi1DpK0Ps9t3wDQPbhT/mMBAaMXazni0iDKjaqoTpGrvZr0kBDxJrYGgwuigOCbG1q5wN2HUyI3FzERIibXwZfMUthLDO9gVfLXTHM13gq4VekpvgLNPX9U5fbOBZlVhWx6kQ3tciwooioVbebtYCBIeJ/DkwZGzAdXwb7Jkcl7BfvWIBe3kGShalNBSkjkzkvnQCd7eeC+E0MSUOA3xgyETBoClccAqJ0mhvVirp+Pc5lqGeUPCdtCKZIWWghFuEkbtpOYRsheIdJGaigMZyBMZ0G9Mw7X/BQADjmMY7wWhIe1NtgfiPNY2oMpE+REH4sDWVzG4yAkpHn5J4vjcMsvPY6yMMxOu56RPbdHY/HQa+J0PY6YudwZ/iDfzu3ADzBjgbYJMCJgo+BoadthN+wkDPUJENnLMFhUs+dbg3wGGAsYFNnCn4+1JI43tdoqIOM3z8yMVuNqmqhAzWiQhetlqTcC12RdIm0x4o7euXRZiojQFa+crDO2KK3dhVPTALZSbE4bHMyagUWzA2VYSBq7pv+MCQ7xMwb6BX3B3wzTRCrW0LEqGHfAek3c6QXo9MlRxbDZLkZFKQ+Gna7/TQBxsoJWQfyr1FyRsG7GQOwWSa0sgS9gYZH+5nzgbgXnckniEcTKsvGNinfgAjS0toJE4qgyyXsIDxYJTQcE86DSEmPp/fLBBGlNTKyH5KCz4w5DDQ3O8pBMNDXIZ6njpkQLDsjXoTl3GyMkRy7akV+McMOYx23EtkLfZCnh7ibOC+u+9A20gZXk8X2UAY3HMYD7VQiJcdZAPOJDuAmbe3NLROvZ8JA98TIuwMUBb8Kd7A744SM2+AnTbC2YARdr+WC9mRQ72+9IYBuF4M/y0KdpdFGZ7jqc8Hhs68+GID+2GmgZ0q+LVjMKCWVQje+RmVcd4YGUnruwiWeV0TGHWQ1DIYYN4AFwX3ACywJYSB2KOdNwwY7f38LQpqZaeC7lw2JHwc93cOA1wUHDqqT9qOPAJ/mEYCJDWRiFA2e3AtB0XFplfJZDSsctAWTkGioo8w9uENsPjQqBE9GEGLfrGB0JnDaLxDrb2f7B1yK+QGyCBbkLgc7NX3cuFLFIS36taQXicfg+I6KYGNg5/X0Kmx7JUgKTkMjGbyHLy5NBcgrLqvSUS4BjfxULuz3ABcnSmo0oAijLZ3PjELB0VPS4qF6C4ijPmvtU1lX69pWNGD+rFQEE8UzSHGSdwjB8tmJDrblcNhwFohl4nLLQKiO69PEFhdhAHB7f3IgwbE70kRdoZd6e8twh/CBoa/mQ20CZl8ioJ/TRFyNgBKRKOrYyRkHmNBfcAAiw8xGOB7RSYkBocB2GX0zQaIFaLWZTDQtsTOJxtg24UfMOBdCiTlkT2i0ajCr/22Xfmgak8k0T2xzDgMWP5sQ8NnG2HgwyKMHmAQ/ei4HAY4GxDOxe7tDaQthJXklUJkMPAyAvyPSQEXBWtZ9sHdvGDAvVY+hwEPVmnJ2cAHDLR6CAu/JgUcBuIAYXN0cNMy1Gp8fDlz/sIGFj1xAdqqWpBwt53c/xc2YK3qDGxPp0J8uHWATD15C0q3hTAwSRAW5vcMSf08XZcAK1vlGwXcImSTgnjl78B1L7MySrLkDQPqfQ0EVg6KArdyzmC39lsKxelnwkDne1KEHbnX/1NShL/dG2DxIX72GDt2iLEBdvYY9waGj+zNBuKkI36Jgn17UUK8tP1Pb4CJgpsjmeAaNiDpHGHZzpsKOAyEhy6KAu9cIQwUAXYzskZtewuFDpjIa0suChgMEN8dCaFl7AzU9r4PejfCsskzkpP5OVDBtV2EAYHuRe4NsKMG+KTgFwzE/elLFKzrPXiJltEwa14iQ/WXCGutLxj4lSLkokDb+WPOBsK6jWWkbKUZGOHiiw0ofnYGf3BBUt8KERYYDLD4EJ8UTDYygHv0EDYKBz8vJgqYNxDNnmZNas3IQb/bCxKNhIlM2qPzmh84wo8a6Jf+/M0Glhsz4aKAsYH4cUdSLz2TCrRua42wKyAMsNwAEwU8TMxgwFZh/oaBZAc5jKIA2cCmnSIMhHj9SrneltG+sH8mDHxPirArSAPpTxEFvf8OUcDYQCwoCAOMDXQS+wsGhG0GnzDARcHBQxiQDlhGbFLA2QAbGG6gMUHB3ks4G7gdmvBtETIYOPl5Dxyps6bxfrSXid/yOnyziMNAaoqjNwyoJmpjNinQ7HTxFgV9faS9YUBsfcHAiC6/zhpoLpkPQf8FA9PeyyJ8sQHmDXA2sNaTnE8KYkufAjmuBPreL2Qw0DomIYeBaDRO/P9FFDBvwAr3eD0Tf++/zxp4hYn5pICxAcsJJ4TDABMFH2xAFerlmw0MMiT1QMkKxvdqXHJR8LhVC1C7GsLQRTczDgOjWqMkrvdYxswb8Gi1RtGznL63jNl+IYcB5g04ejEXOAyM9rAE37GRnRVN+mYDRnNDGPDd3o/cLOp8T4qwK/aHf28R/hAY6P5mURCYiy8YYBahgmKcwwD3BrgooFFUwqbBMuYwsCkWAizrA5DVEUWBVZwUgcNAZfqo7acWvC1CNingFmH/lYqbqdDlooDDQD8JO3xgGPW6UUIOJ8OF0QZhICJVxyDpscDuPi4WNDRKkn2ygf4QHz8rFlt+2ACHgTpACu9v/2oRmn7vCwYYGyDTW0FCV0I282tSEMZnKMgzghAlUJsK0Rn1CGcDHxZhkVYNuAP9LzAg3wx8/4tO2JD13ABwnGhC4TYz3jDABoacDTAYUEcaPp76PWQ7drlCWHml/MKWDihK8vwtChgbqA/3LZCNhTAwidKEewPu6YQw1nZs45MNNFcNn69b7WGk3hefFiHzBjgMeHqG178db+nPhYHvSRF2OwNZ/rfl8gNhQPzdG4Ypnb7jQyxFyETBx07Bucyi96Rg2BYT0oImAXWJfTkiAnZTYfg6HeAkKkLc8lEb7/sNavtlACUM++RtEY6H+KUEd44wkB/uPex27S8YYAPDj9zAauW8YYCLAp4bkOpFyWHgfHlooNpPhIFl3lM/cwNsUhA88gDGk5dFSHqCiKIA/sIGjsfsLQrCu2Yn5A5lyncK4tpXK+I8cgBdxLINr4qREIXCHPRg+8UGlgJ20yCERRnJ6y6W+bG9Cm+XsSKEtqXcSWeFn5fr0EnJYYANDJlFGO8XnTtZn+4rhIUQYaDRbIeYMFy+cwOeiwV/8mQUEZpJBc4GGAzYXogiYWx1Mu4NjEH4YgNstSjYaq+zWl8HEHOLsCPg8+/6okP8WF2+vYFjC2HE62QXfL0psoH+6YfCwPekCLtdWRT/FBgQfrcoaOyMLxp/nEvOjiTmA0MuCiIzojCciTnJHPEtCjgMrJIStfD8pJYcBlqaYYH/cL7YAPMGPDC/2ACDAQu/DW9RwMLEzBvgxxAil/DAuwQujdopigI2KQgSkhMOA5vzUntbhLmNMMDOJWcwwL2BawdhgImC96TgJQr+1RvgA8PhBtmM6pRTGM1TXQhPRdF8woA/RlLPYIB5A6GjWsBFgREPEZYmIsJAdXkW4dO5qhRq9yZxGNCPCcKAckzgMzegHsyGewOMDUTCqYeiZ6AswZtPQsIPIMsyEcv25iSEswFmETIYCKfjNOcwYBubgkTn5wsGykUC2vhoC7Ejahnp9rIDqM4YP6/eAkVN1C9ycLw7oOiZ4fP5D+kGumNvkT2o0+pHwsD3pAi7ktD5e4vwZ8BA93fvFPjnYQ5GMibv2xPk+6cSDnT9WnJv4NekgLMBbhG+4kMcBurOkCKbEDWEAXstE/EhOaATD8oomgkZCQokyZwNXNtGRuJTJXEYCCPXkviGIT9vgMFAv514WEa+S0DrmAapT7kPOkiLd26gczd1GI+GG8LZAN8wZKKAsYFHUCAbuKX4ejxM/BoYskkBzw2s2tgdg11/LYTtKV5/NjkvYCRMkD5Pu3eJJKMCYNRuY9leVl8wMDZvqQA9b+JzGHAqEbvtfbRPSDed7MK2FqtCPAoL9YMNfHgD7myQEB4fsp2XVocpvp9BcvC5N2D0DyENlSjGbi82eH0bF2EgidOMw4DRXVIKz9MOOU3H2EFQ9hHGpjKKioLeJmD0YERgbz0aLgrcFnzBgDUoUASVMyDcIvTH0oUPDMFKDz+TDXxPirDbF7t/jEXY+c1swLaVCsikY7xhgHkDPDfA2MDtJCEbSJdRGSYRljEXBYWekzh0eglp68IE1HBEUKvq4BP95DjgCyEIXBRwi/A1KeAwsK/kLp8UxCvDVvnAkKUIuSj4VzYAQe0ijChfbMA1Hjo4owRhYPVAGEjBO8BY9okQmTZg8WjVmMNAhL357Q0wNhCHRccgYnJ/w0BUp3j9I4qiwinBIrFjYDddR1UEntdGksNggMWHbKNJhaj7Sv2xgSGzCMNSmCBnGO4v4aPU9DKkLTUhVruJwRu/2ED7hKLiaKoL0B5Wgt0/TRsS+NLr9QfIplZHhIFUtlcIay6KqNzWCzIeJSsgAx/fiUd2OYcBzUgojeRHJydH+46kf5V9sQFtPF2BooZeGeXWNiNZKNZg03MuQOtovAeGDAY4Gwis+osN0LP9M9nA96QIu4POaw73R8DAb2cDFzFErVirWAZsUvBrYMhhgMeHXhbh56Rg+1gI0biNZdSarVcwUjOrDJFj15wNuO4YSi4KPmCAeQO9jfNmA3G26socBvgZZJa0yTgb8BPPJbGR7AwuCtSjvBAgiujr1GJkA36gflmEW8U7grmQjDIqZ0VGhPQLBt4bhi8Y0C8mwsBivlN5fIjBAAhdFAWZe7thmQwdITzMYoP0L8gGnMc/2QCbFPhKd0KiOu/63CJk3kB4e3QzYm4nw7Btu0YJdnyXiT6vYy4K4tWoSjgb+BgYMjbAvAEOAyOvV8BoacTIbqZPkXjLfAU24hz5sAg5GzgW5qcoCK+x7RD7dQc5T26Ny7DMqcPZgDcs8pLDABMF3CLkoqDOrnxS8HNFwfekCLvDrvT3FuHPyA10f/eGoSoIPVA2FWpLlhv4V2+Aw8Cv+NBw6lCeGwjz1QE1Oy3PQI6vWxCckk1CVqdiBMbdh5LnBhgMKFPtiw18eAOuaMn8KEJye91Yg20YMhgwOqFbcouQwQAXBYdVWRDludTf3sA6wm5oy+EV7KpnljC9FRWBEYoCHh8Kpq/Von+KgrDaGzIPE3/AwCOwW0iiJz4WSpeoyD6aCKzpX0WBah//wga4KJAdC2HJIQ4Yt7ZDYjN9SKS/zWMwLpOJwL0BVazeMMAHhuIpeecGYn9t+0Q+l1twNq2URMkGYdN5VGsgAkU28kxeh6TVWND4x6JlJBzSglj9V1h4TF4bki8YWJ5pB0wyiJCNJUTmuQG/df9iAwwGuCjYW523N8BEwc+dFHxPirAr9wZ/SoqwS34zDNBVZYCrz0YCXzRmbIDftYx5AxwGXhYh9wbyhYwwUIXYnfXjFBWveOiBbkmBEJb20yG9ffaGAe4NrM7Se6cgVMDIiTiqu+9JARMFfk/pA8FyppETRBVJr5XPRQEPE7P40IcoqBeXLzawslAbS6rdB2dhIv11l5HBvQE2MAyfNsIAYwOBIHzBAEsRstWiuPHw+oM692FkBiG+q1hUidGpo7c3wFOEr9UiNingMPAk2YUPDONJjmygmtMUjFbXK2NhEb9hgJzTiRBdZ/h53VTpLynC2d5BESAsFyX3BiYnoQbvts0E6J1fmPKCAcYGwnmFooCtFrHcQHTKOxURiLEHw46/2IA0WLdhPO4mQkSWyZ3DgJMOl4TDANsw5KJg+5qZ+C3n+sMtwu73pAh7gjTs/ils4HfvFOQHH0n7aeQJH6LgwyLkMDDxIvqZG2AwUIt2QgYn1O/meBeRsPOMG+4NsIEhZwMMBlh8iIeJf4kCGFUIA8Xx3ALjOHBe8ZhIJGTSBKBNwRW4RWjsJO+1WJuTd5j4BQOGW768gRcMDF635lA6ikeiED8fDgNB9s8wMT2IXxZhHKYGZwM8PsRg4JHmOajzYyzEG9kQPyzCOLi+2MBr0fiDDTCLkOcGGBs4lYcteKoaljBS8PXCvUjBucynlHsD0yjL+cCQewMsN8C9gVE9BRJ01lfwpQe+v+1QvJP2Vi1QPll/yQ1wb4CxAbmdfVmECxlhYDTI8fPBT7qE2eumEUwUfMCARtXV58AwWGRvbyDeu72fCQPfkyLsiX1Z+mO8gd8MA6dJsQTtPB1TzgbY6UMcBlhugIeJXzAQ2fPkEwa4N1ApDYD26CRCmAg0J03cuJ+5gQ9RwLyBkBg91N7WmsB03FPJblsjkU+tEY2n2tYnh+7rFP5w7JbcG2C5AauhOeWTgg82sF4gDMzOfgLjzXqMJHip37koYDDwwQaYRcgnBR8pwmUHYcydSicIBjmS+LmfylwU+Fkby5bFh5hF+JEiZGFirXV5lbG1z8lEW9xg7Gio3RdP7MaMDViXbEo4G2ADw4/4EPMG+MCwt0Q5JFbDJ2jhE9nRtMRu321nBdgaIBuRt53sY2AYt667ilTDpuIwALP84JD5IMlgXJzzMp6uuzUfGJKTtcTPpzF8HiZmMBDX5y+LkG8Y/lg28D0pwl5nKPy9RfhD2ID+my1CyRTPMO6t4H360IrGFoeBYDoaZnq/U79FQTwsK3iLgl/egDRDkmsOHjMSl/3XQPElCphF+MEGPkTBR3wIZlOVLM6v3N/D9GgUH7YiuT+zNwzwMDHzBrTbOi/5TsEnDLy8AbMtlaA8OzGFQUWrtyhgG4Z8YPhrtWhkoHT4ZRFyGBB0H8HOaV639j1bMlH7YswnBTw38AsG+MDwI0XI2MC9OchADuW0hO3MFPmkYOxPp4RbhGy1iE0KeG5gcEVR4prpgiBsIAyMPLsH3uBWCFC+RAbpi2s+MIzMxy75CBND5pkV9waYKOADw/1VRBEwnOH7iczee1JgjMbL904Biw9xb4DDADh3vlr0Y+ND3e9JEfa6svinpAi7xm+GAXkMfTC0JX3vFOi1G7wtwmq+uL9FQfI6C+9a/nNg+JoUhIeTnZGNWF3B65fLV7zltRi7qhEG/DQi0WGAMMAXjV/xoY9JwdjbfQ0MRe1lRErRGEnzU6jxa4uwwGAAWrudwzcMnWmYUy4KVrOZ/g4TMzYwabIHKJN4QqAeJwUfGDIY+GAD1uo+FfikgMWHmDfAB4bgL00I9tMVSpulXXx4Ax/xIVMXUiHOrggDjA0wi5B7Aye98cE/dJEdXB57iU8KGBvgKULmDQTQxbJmouDp1Os3G2CiwGz3WqDowlYId7upQ6zX2YOunyTlR4rQbWX49xErZBMsN6BuRl+iYGmKIqhJvRFgvz+InA2MBLoUeIqQDQz5TgEfGLazO58U/FxR8D0pwp4kdP+UFGHX+M2iQDn1yYv6p+/7FNDudfreKbjVvvEWBa+BIRcFfFLwgoF4kUwzco6LFuj3dkFCx9gbHAaYRchFAYsPfZw+xHcKWG6ApQgXkBzAGmdRCYaMMLM6FW+LkB87wrwBNjDkbOB51fR3mJixgYOiaaBty1kJorsrPiYFcO6RBtmAU3EYeE8KXmFifiTp5oQwoDmPAEx1V5Rhry0ZHAbs6uUN2Nev04c4G7D7XYfAwH8PDDkMjLvSHFTaW5eRe0UYYWzAPs++vAGWG2CigLMBZhF+wMDp7ptgSasdibJyWnGL0GpPv2CAnUXIRAFYXYSBD2+AsYHrMVLx86GlEPcHdcItwvHCWZYwdlHUzP374s0G2HkDH7kBpZj+TDbwPSnCXl/s/TEW4e9mA4FwccHYTLN3fGhYbRueGxgH44v6ThG+RMGnN/ASBRwGZp3AAm9JUGvurYPKYYB5A3xSwFaLXDH72ilg8SG2Yci9gdbAF5G0i+nr3oYdIIN5E7wnBb9yA+Pl/ksUyEVKvnYKDigqOq3IAVMQVjS0U9TqjA0wb+C9YfgaGLKdAh4mZqJgVJ+/REHn0k9Bvy2wLNa11JDOo/mLKPhlEXJv4LIqTu+dAuYNtIl8BM88bMpY8B2H0IFEwTyjKAjDPoooBgOqLXyxAQYD7NgRDgNS6AQQ3NoHEg07tcHZABsY8vjQLzbwYRHyMLFxQDZQbWYOWKTeIwC4ksxFgSJvVoR7A0wUBK8riU9hmpGgX99Bm0pbAWbFD/UGvidF2Bt0pD/GIvzd3sCt14/ASB7z98DwnggWuMwb0J/j6uMsQrCVBN7HjrBFYzYpKHuzMZJSWtFwYqNIYN7Ax6TgXL92El7ewKdFyGCATQpOvVTFbmlkNDJjZBMsN/DBBvorw/sUBcwb4KKATQo64gy7t9vBbn4bvVadXvEhdgjZV5g42YEyukwFfvoQYwP8LMKJi9d7FMwVaOu0QvYijXxyOtbv3ACfFPzyBviGIYMBJgqiiWkVJL8WEti7R1mGM6muORtQxjMUBSw3wEQBjw8xGPiID23zQ0Ims2QC3mZ5pPFMdgoOA8wi/PAG2KSAW4TMG2CiILo/Dg659bTxa6fgIIRLuZ8R+1wfUISdV+/VImYRetbpKzfwSxT82BRh93tShL1ht/+npAh7v/t2JZPDLgOXdpbvuxatZoc1BK8NQ/98KwzyK0XIcwNcFNT5ouTeQNY7pmCbGXYjt5yKPD7Ejh3hokCuXncefV5fN9N6nUWoXbPu2xtg8SFxPXvFbwY5jR/xweCigHsDDAbYpMA0p/l70ZilCDkMFK+TkePlYwbBaYRf64lmi29R8MoN8JOJ2YbhhzfA2AA7oJx7A3nZ2YN7xOsPN0G/4aKAsYH3wPB1QPm/bhiySQEXBZfrTkeSruyE6NSZvRZ57xTLcjGlHxuGbKcgUsedmoeJWW6ATwq8jrQGd0DOFMAaGUQL5HdugE8KGBsIXndR57mBX6KAswE1MxNkC49jCfn1KJE0VA9g2qsV4YvG/5ob+DUw/LmTgu9JEfbk3uCPsQh/d25Ajy9IQsPV+n0k6XwQSqCzQ8iqbCOSX/EhniL8V1FwSVP8Wj+yw2unIPM/JgWxeSDwPoTs17EjLD5EVpM14TDQni5DcIopanUYHAoeH2K5AX7ewK/cAA8Ts50CniJkbGBWLLegT/eVEAldCfiGIV80Zjcvo69JgjrdT4WPgSHzBt7xoWJ0BetZHwSgbdfnMGCO/7loXFjVGwb4pODX6UMcBoLrcgRef3sowW6Par5axETBx2oRswh5fIixActvvnIDcVAfYaxbFwpPZVTxnYJgFSEbYaKAxYfYeQNRZuPjf6UIOQyMvdkc1J5zLuNnZ55wGLBGV2QDzBtgKUIuCrg38JoUjHvhVvi5MPA9KUJJkOS/twh/iDfwu3MDMNzsQI9NJNXsjsbT+es+3mxSsF8Skfw6fYivFv06kpTDwHPVwQLIkiNqWVpX70nBCwYg7JXAJwWkf4wotwjZ6UN8YMhg4LZJM/Aa86X1547KJwUMBsLh6yTdq5X4bxhgpw9Zzwt5s4GN2XOIUbSQpCvtvRB6Zv2OD3FRwC3Clyj4YAMsRchgAHYFwkBfMTswnprHMgzJvOGigHsD7BAytlPAVosg3VrvswiVao3vv1xMclKmKYC5KLEbr9SBz2GAhYm5N/AxKfiVG2BsIFRsZCMBBZRLl/mtjKvWSOYDQyYK+Ibh9WBs+FmEfFLAdgrYsSMcBlbNrACyu1yQFxkDkcOA+yhXhIuCj50CzgZeMMAPIfupA8Pe96QIJXEgdIZ/xu1KuspvFgX1MECSmzSb905BXmR7zgb8hYrd6CNMzA4o53ctei0ac29ganbOoKjpmca7liRzGOAbhgwGmEXI4kP/ygb4kaTJNFjD2DFK7IbzuuC5AeYNfBw7wuJD0Vop32zAN8wN4ZOCrZU+kHMsaxq1hdGbDXCL0LLJ/YMN8NuVKEmx4DDARUE5Og7BHJZnEq97Q4NvGDI2EB9Xic/vYciOJI077a7K71PAvAG+YShr2uR1IPuZwOx+qkjbKl4nHc+n9MMi5BuGTBSw3AA/hIzBAFFEGbyO/UCYXLo5oZrxl9WipQdfMMC8AXYWoXH3v3YKxOyxB2M2uwrQzRb+Jxv4FSZmZxHy04fYTgE/fejHwsD3pAilzlD8e4vwh7CB371alHTTJ2j+rCRcFPRlUULS718F3wu6Ennsa3gPDD9EAbMI2U7B4oaPV91rg93bnyUcBvRRDAK3CDkbeIkCfuwIO5KUpQj5hiHRNgdQK2NH4fpAGGGTArZahD2zkvmi8QcbYDDADyhnMLBotSRw/fBEYXEc3d+LxpN/xofowXgPDLlFyGCAWYRhnBwycjt1dVC0Q1PGRu4VfFLAUoQcBtghZNwiZGFi5g0wNsAtwtR/LMCV9vj+G+1skPsgiXh86AMGmDfARQGNihWPD8UQI4wexZSA3tQCBUmcS+9JwWvRGJQ1du/toCreB5Rv4vTNBj5gIB5HZ7BL5U6hFBcVHxh+wEAu4ftluYGPFCGDARA6P/O8gd73pAilrtzp/y0b+CEwoPxuGAgDCcb9SfWGAbIYEc4GgrnTq4giyeP36UNsp4CfPsTOG2CiYG/tJFBi+0pCtURtzMLEzCLki8bpit0K9TUpYDcv+3UyMY8PmdXlBmaTHAhY0vEzN8APKGdswDvaf/EG+E4Biw9V/lUBw04aEt+Nuf8pCpg3IGzlCkb6doplLFci3ynQBuG65IeQwW3sgO3uryRWbkOJXHc5gKH9kw2s2/eM37XoY1LAUoScDZxGozWocL3SeKsscm4R8jAx8wbYhiEbGIZ+sfs8izC8tF6TDSe1wW9PRISdmffeMGQpwo/cwAcbYEeS2pcFwoBuHxxyqpENjZXJQ4AIcpUfQsZEAbcI2V2L+O1K2F2LmChgYeKfywa+J0UoSUJ3+H+qKBhGQes1YNoR7g10zw+XswGvUTOH/Fo05mFizgZekwIuCtznsQ1kFKG2PdR9mVuE7PQhzgaYRfghClh86CNFiN/7DvgXq8ZutZ+J/NgRM/8nDDQjdcTjQ1wUBJOOBhZZvVaL5KlKhvHeAuUeXcrIXA8qLgrYpIB7A0wUsIFhfEgSmYhH4w0D3CIUeu0ArG15QxiMffiYFPDblfw6kpSLgkXRvG9exi3C0WqDokOmNyE0x574YRHygaF1z+dYeQcqcBhgooAvGjM2sIY+wl7r0iUhtpqanzfghkFC3/cpWBnrNxtgkwIGAx/eAEz6XfCVWCDx9XUHBX6fghcM8NuVMDbAb1fCF41fG4YqvSIMrNPDj7QIe9+TIpT6qAn+T2UDXU3XwPaWe8JThOm6Fb1zA4uFVJF/vYch9wZeooDvFNzaJwIk3N2RZAcnJMFX3/lcLWJsgA0M4amKb29APYdfi8aH9k5GWKmQ1O/JAD7OG+DxoeIBLoeBj0PI3qLgxQY2ysl/rRahNl5tTzKHAc9+LRrD4QUD3abkbIB7A/y8gZa6Lvl5A/3pnIKniPcydNKm5seOsLMI+QHlbGDI2ACHAd9MTu9JAbMI3ZG2h1Hff5BwJvgOqXU/At9PJwK/XQljA+yOxtwbYGyAwQBnA7XYB/y8+z38fNaNwb0BdhZh2AUsW3GSvdkAFwVstYiJAp4iPK+OQ4QpRaT4ZfXfG4YsN8DvYchyA/86KWCi4L89N9D538HAv/vhGwb+nzuE/d+LA4OO2O//bw8cQMKg/hMI/t/QAVn+YXSgGR4n2JeqpTCxiqVPjka1hCV+W0mUP3e5cX3mKkzOdiAkLggJ0nAU7FFDpyRZDa3cKEDLIbP0vUDHsqQaD+8wgKjwAzKx3Sf+vDIUCCdpIEyejzIxbpZfQVhs5yU1w/Ru6FVnBvOJtBHosZrKRj6jLVidZjZJ24mhIiKcZZhtq2mZTkfb3Jgp4hMSab+iNIk6stE9LUug2XhHJ+u2UxhY9m2IBGNMaLjSRUM+iBTmC5EK9DykkhEnmQdZ8liUae+6z4zAaO2B7pt9Sd2ofzeeTaLB8toHSmd16RuWLDkQF0FUpvlDlI1ZJ5nBJC8mJR2Lpm/k0UaDVAnw/V/2x8JYjjId0m0nFiZKRcE4DPFzmwxSRFBhLuKH8VI9cZBMysm+2CcGdaQtLOXqLFA5PmZG02/GkA3xmuiujRU/hCSCdH4MSfrcG4XhxpAAHT5zQmtlohqzSyeBSW0dKV1pR8l4dJIUwkabCcnJFHyDdHJ8v0/bp5OyMXxDr/MlrITeWpicb/u78Vcc+J011fmbOwJKQuf/pzUVZsEUkmf3q6akQF7CZLaqKa+p51lVYHUog5IanRI16Pn1nTlPpoT6Sjc3VneUptO6dyBpWteG0eqXA1iNMl/gNRUPMwVms2cg0I2KNdUnWYl/48mcTgTXbIxREs1Q2q63JN2vHNVQe1hTk8XJpnSZJ6qxtRZDyMUca2o5weczhv4DQBysCI0vpmSsBOwb0Wmyo8n1kFWGvFtjTc2NQEjF4Cka1WubPklOtEzWO6ypwGo8gH26oNQd4Hd68xgdIK3FvTAR0qNojG/4/hb9GdBkdMea6rZfNTWZRjSh00o27u0sg1k7nZTJ9rjzDa9KNVh1sKbSnnmsjOscHx9nVSwk0xxr6tRHbpClApD0uKkKQ4h8H1ZFgzUVNBMw5k8Zr38nnIU0kbGmrnY9hsSx8fWVjQjGKlMBQu8a0qTqV7nRX/gUplK2ECaHWyobZamlkFoe1tTzNJOMvZXhv6NkJqSzijqGVtcezIPKp7TqJFhTibSE2fWwLidK+N9aUz3x7/pU50uz4n++s6Z+d7LF7h2nkG9ffcqwWj6Z75MVwD2vKawtszI6ZoM1dZwGNLVTrCkwfB2iy2OCuFx1MyPaBznMtO2B0GkvM4zRdjGAxLZ8IX2c9Iz3qdVhin0qxF5nxJFRQqx6c0pbg7Q2LhttDtlJ2pLJbIp97ijbMu9TiSYIsrHO1kNYkeO0nJxMPTfue2SwM2H6qqllKhlyv1VBdt7uymTYlyrj6S9aEGkJvtZNw5pKioZCil2IJmpeSsZSuXuw7LYWJBnfrcQ4FrsDhHqMNXVc9kXjkICGz38EOlmJxDF6q8LGPoCynZaWgX10LmcQquKkTE0T+5S21zRAUrwXEukyqgyCbBfoFtls6vgEDKE0XFhIKyBJ38OaGl/w9SPliTWZBda7piZ00WBflmaZIYTZGBbZEwi9BgkY6bUOIR5k2KeGd6wpeS7GsJreF0I6rLBPh7aZAu2Pj2XyaGGfMq5qghjpz8r0TkvH8GZ3F6JJ1ydU9yusKdVZwrQ7Wpe0c5o0/401JfX+rk91f0hN/e4+tRqlU1gcV1hTZoh9ShNhBdlEQu7X8naFMfBIGyaHOCjT160fjMlCRG50ySdCcr12E879YG9in6qv+CfdGKQPaV76ZSK09ARx+tCGxcHCPjXP8PGsT33UVHuQIvdbjrCm7LBWjemeyK8aswRqESobc2M4gLR9mJJUSbaZscVWAaunsyxpODNFo5g+sKYWAtZUpTu1IZlT5I53in31MdreDXmNmjVpLhS5XENFoxVJLsRtsiBpMewiRlw6r9s4zbHPkNFMNOapg1y36mNfuTZYU3aONRW1zxFJd0dRNIYRasIVjCc0Cb2OY4TkoUG0XWBNXlFq8ZrKHS0uExCQezlJM4KJ+ggFeo+T3HCODtb01JtQCuXEN2JNRC6s37FP1Zd+ZgyJGsBMX+Pv93LkaraihjAPmxDVdyrmRtZRYwgfuwWd+KeOZBSdNIV83RxL3qdWapIgVxZmyIWfxDA8qXEBW66Pj18b2Ld6Yg7LQ401Jd329X9jTfX/Vk/9clWkfysJ/9SaKtbYp6agLkteU7JQIN8eBAcBXpkLQ5/byMV2YkAS5D++UVU16odnjDirt5G7HBtzAXlCDiQxnplq2OVXTaVZgjU1PyktyC0B+1ylCWD0pvUWspU0Q33TSSvDPKKeyorDV00VW0UG6NSWMJkqRDY6kjKATIuRa84ecWKsS/kOeRNjTQVr1GOGuasg3sRf3M9av2qKYk1NmlbcGMbJj7CP9CiZ5PNSNO4jcQTTOJsLk8jHmursd6hdJot9mdz3s7txBuNdU0mQY00dCh95WPcKAq+pVM2nELvWhKRbLcXv6GKmwux2wz4Vj7CmsomhQfKAmKZXhfjGs5U7sHTtsJzQCfaZaIp9Y7n2JyRJ5pZj/N/cvUkXotyyrf2DbAgKKk3RFSoqSsAqoEelKKhYo7/+C3ZmnrMbZ9xsfJn3vHdnI8fIkdbEE3POxSrsd1UhyviuifOWdCo9ElMZZh55t0Q48LZM0q3dbKspPdUj6I2dAFXHSBnX5+R9/5Wn4tPgyqUTL02Y5OQNBZUj5TGbmAq6sKQeMHKZ7Ax1gElcpZi+V8SUpferv8jU8Ld5avBPYeoPe79Z+VSY+8ecK2dA3m/tUx/7F1Pe8HIiMycNYqqsN4wbpebAh5k25tqCmCpLYmpynKSkM/W5rVFi4hG+TQxmjculdZ8ibJ57i5gdbbh6u1Rj+tk+YHzrxSVfEQ6QPE8RylN50MR9EVqQdt9DzK8LYirvkq4sr5cBZqua0s7LPgroVPob/QvkhM1s1kBqLUtMjfJEureqKzJanoX5lxHDdmdag9hbPub3B2fiaJQNHD8N6ca+TjT+fVNNx6vOCYPJ/FyqZ3/wgO+Q8iPyq6ep474EaKbmHCNXoSbGqmpgVJkKMz4lprzyZMMTZjaG8yO5y876WsC8p9Pvk+wCJi+KvNeCxAHV8e5x2Z8SE2vurDCTN6kp49V3QMuiA+LTuJfS4LGAWVC5KOTAK6XeqQAWEWwwHxrbkk/WugD6DXzKRyUx1dB7wXXfEehtT1fG9xfyruduFiBHPSaRf3MbkiBaIn83a00mAQDl1SYh3Qr2xFz1V5myfpunhv99F/B/ulPw/2yemlUDSc4Hc6amVcdhu9JNMR/NSafC0Qxh3pStTmWuxi8b6tsDSX08Nn3yPt3j2YV0IRMMV1RTcqyICd/dG+hFb2JK7L4IByslpmpiUl1aJs9pVuCucyK/vz+Rt7z3BxGV8OSg8d7rYv5gyjsa81IeN5oOebo2Mf9U5DWTGeme3bdeGFfnnPE1nh4QVXGJu1HvxORhaxYQHFqmZMuUFn2JqTfJQFgdA03ep1oD8vpwMGuqpBT96uzAfU15bLeZn0lF1tcH7NCi/NePvJIfxsSUHT1mKK0Ltt9fbyDswy+mzJ20wRlfbZTD75mLnhdn4G0pf2ZRHjBqVRpAHDwWGF1Nj/JcBQLEhJjm36EsVa+n6P9j6jF5YNy5KnoDhK0gb6jeM4+8bEa6slq7G2L89ospUZOMi+uRegJYpNPsIjnGSbemHlAMGhiEEFD+2kWanHamFuSdlunbbV3y2P7FVNz97JnsiXPx95jqa0b//3hPzfy3tW//Y5X+P6tTXZkLlI2XaWqS5Q4bdZC8mIJL6el76cL6Ql5MHZ/k5W5P8hJGWowxtnaKanpKeWAwjGOq0Sv1+cEtNIEJbuBusnKZ6HanLtRdY0S6syKdC79UY027QU28nxNTm4K85eK2JC9VbA8lXxcLHSprPyCvMpuXnE9+MSXroyrVdUG6J2fFE2UxzDS+PhFTx/3giL7lVJpEz8mgt2NDTIERwx3zWIHVLTyM+inlm+Gd1TBatmMOzjjhcjbsA4wneYWJXJwZT9/LCmxlUP7ziCmx31Ofx1cGyH0XS/k66A+4GkD55Q5S4+93ZcHVi+n3WNVn+r77awSDazVGNX4GjH86pQ3uScwxmGYek/EbSLc7jkM1fZaUty5zG+oEC8RVfGdy/r260EzsNSYfzeMcLpUNo3vhYm5E21K6jk7Pz9HDncaIqfviRLo7nAQYCag1WWmks/6M8lbOzhHpYBhYcGoEec/3aE0MfzUL7BxiDJPlninv2s/+IlP6b2atmZqlG8Mx+/HXfxJTm0WPY7SJM/4jT100N/rBlD+JKC94r3bcbb90S/7ccIBRXHYxHm2oT8cH8i7FbUk68zWoJlk/1CG9sz6inZB/LyUxlX7DEfqPOTF1nxOT5VXfY9CMYi7TtczgOfmEGHXKA5djy6B81EsHiMvenKvQZw1ow7uB8cdUXKr1EeGtiydm+SErubOY1eQ9ZwfKV1pVKp1HEXT2bIRJUrqa2GXEVPalGuTXRVAqN9dqWAf1AkPZTygPXZQN3dX1iDkfnTR1+ywL8JI3dZWcdEXuxswGuyhmGHQKylzfNTGlJ5GgmjclV95ImDA9Nh3kW0XPf96vAgYr3sUI1+1q9g8xGRxcYuq7Jqaadmwczq6DftgnnfpM6f0793qHfq+4aTysBg7wtB1Dme498nIr3YbNIiKmtMGWvPS1cmHuVx4G91tSyqo+1RCr2EcxjWsu+G5ZQ2dMXtc3t1HJT/2pCc+Kvi/PmzX9f8aJKWhixCjdMz721N9kqmf9Tqes/4pT+v/quJ/1h8co7M6kvYu4y5hiT9KprVaFKA8lMbXZk7cJd+39ph1zuRjWmg3Lb9pFNelRTQyR+vwiHtDjKZRocj+4NLCNxsRUPSP/3rOPLmgiHWGw0FxNPc7Utx8HZ4fxuia/31Uygttxo9Dn6YGLS//ygKrLTVQPMef8/tAekJfkJbN6ojivNl8X3l2802+SEVPzjazgZhzaM2Kqiou3VwtoOqMBJkd6P1lbQQH6t834ySbgXP+yCjTPWWCSiYTxQd2zwOzIAwbX5Ym81ZO8Wz2+dDDqRR5Xt/7RhObrAIaeg5zPqqqGfd8SyBOXmFpmYEJXi+j78SN9/8Op3TsrWHeRJNAv1dc6WtBZWjNMLkhMPT6CPv/MWqB0d5KLUy0tiM5OjsGmeytFV49JN2uxRFJCr11or5kAO9Kt7Ew+WNlbnX7P78NDJbWEiy0npppi4lOe82om7degguKhI/rvjJg6O8SUMWvmZH77xNTHKk0YC4fy6/y1o+sBKvqLTBn673Rq/E+55/uHdepf+7CEq3Va/mBqeRISc3tM3m/V9uF/MaXyr0u6kVLfjlKvgwm5ePISd/Iu38VAIV1g6tP7ofEAe6/10evydSm8ReBASUqDPMjdUoxj/pMpFR0ijU/9WQT19ErvF80OjG824QPSav2TKfly+QMCvdW9+KqYuL+ovtNrfaf80GSczzuUx/rnwR6Tnlcxos5EKFJiKnpp9H6bR8vU8EF5ZHQKuKyeZQXR255j/KxiTXrTPmX4p1+gN0tPXKh7HAFXpYXBuCadqBUxFTsWw91UIhP6W69gnmacdHkrmQyOug7GG4eUPK8n8mbngQtJZ9HBUEU+52ebelAl9Bn6+mWrce0IDjwY6UbQSyQT5atnwu2dZRg87jfOh6OrDVNwlxgdY3r8p27vUWO2Rm+qbzS5y3V6vmFvMalane2/ThUERY4oX+FFU5CSzuYP20N/2kRMfsb0+U1ez1HcNmsm3hG93nhjh/T5k53Gv4O++ItMmb/NU/Yv42cM7f+ksfS6HXaKLzLlCrrEVK+9T6/S/oW3B23qEHb2xNROElPPL2Xe8eXewR0btc5uRTU5Hx8Uiq1JNfmQxIQbXXoYnSaUicevL+Uv/qZ8U3DKY88FMZXjI8ckPJHfn3wkwk67CvTtutCkXhr1D6aSFZ9Tnw7Jq70uiz7yy4GYOh2OVFPKuVNmj4gp2MoCLmFnh7ITl5ryzrULm4NBTC3b+2OBPS2g0qsN6WBN+ea2IqbsUTXDTJ/GGteTkwnWZklMPgYnpoLRQIDB9sSUGZFOXPqBDstbPcVg63iaLHyoYMIjTqLzJab6XdGAkdjUA96DE5fbY+yAtTeo51QGMbWPKM/0KeOh75hbTQxuxMT+Fs0xHyExtRyedJj6Zoqe/7gx1btGFpwfloPBMtpq8mFT/pmU1grl8r3RhLGoyBtmxYa864p0drfsVWBsD1vM/dGlVFk2oHz6JW+YnrcRU8aGPv84BmK65mvGn3emQ9cgpiJ+Iqay619l6ncbBZna5M/M+/3Heb/uPfbQc2XKfoxRHF6PANPl58J83QDyXj7pzC6/u4zzgpgyVEpMzWLyLsaYvMvdIzL8/pNq8uAuaogmaQ+lZRNTfjt4+7yFAxTxgmqcP8gLeZadocJvVArlnxC2vQ1HvwmLUkTppYLvdGRgkn6JKcnKGsrLnRh1z1JTw4YYtUVzQ0G+i/GpOGXApnGOsXkpS1EkNenYSDMxXBDDanX5ZtTX26N+vz1fE3LDCmCPCjCWbZ6zZsRU3pmRbprDSuPjyxXBM8mrepJqms/PVJOHOzEVdaRHmZ9XBcxftY/pyRLU5196Q/HI6mMyfp+YmKaDdux9RDq1O/tMMpd+r+QUASZ5ui1FfygANi7lM3WeCk2JdKbD8EL5RjzwqslPU5tA2uxQT9Hp8SYjXRl16iXiZkNMCVXR8+vaRfGKSGc/b+opvWm8JSmbXEq+EssIknYNtrSWpFPf8tiQ7pFOipR0Sj0OGjF1d8hr59aOi3Ol8C8yNbTM3zA1/e9pFIP/JJ0afJbkFZ77pPwxlp7ZmY+yeF8YNlNBNT1fDFAl97UmsPqSV/m2c4dWhmRqJ2YmYDMTGHgm1dQiWVSwrBY6iipbc+rERxu8IxtgduuQzn2ugQnJG4ipJYu4GmTSBe92DZBnYcHFWIYFjHZGHxUcZtTXU8o/7zExurNN8pqX5RRAcHGlvn5MNW6fKI9tD58MM/9RcrnKKH6Y+7uJcq9R/nuHxJTVc6kGn+hr8jLWCjin0S+mrod2Hoa32VEPYVVJru/qQqGFI0qX5NXkSU11WK1wgl5TElPzKRQwdHQf/R4xIbw79Rx/BD30725FzMmlDe/ybpEOVcTUUR114JrJEA22LXnzae83LUxi6kXOT+xGvYaahB3hzsyupYoGlNW1SCzQTwtiSiZch/RLXpCb0abkhAdAfbNcjG7duFSvca+AqRpsMB/bF67Iewowvw0x9TqFmkznQQPzLekkTvorTd06ZQPdqa4wKt87rrJu3/2LTFm9393zZf897Gf8J+Wp+jHboMyChKsJJ6beAj26RusLC547qqHL5kLeJj6tNblomQi2JWVy50bex1xKE/RmwDFbpJUm1+algMPQ0FAOBuTfUyewwWl1I5/eSOfqgvy92y4aDzPy9sI3JOV/exagDOqCifX+kkEaUh4LzMlMU5t+SXnozil0p5yYSl/E6KDKrpiv7y1TkjRgejvR660WJRPus53blN4NVHbL1O5yjMh8WmtMgotfyrFXZjBqxxxk9oy5eijyXnbyzNDrvCsuNvOBA+ezN8TEX2xLVfW+DXyX7gTFfO2VauLrGX3fxsdgA6Lke5+YErdaQ9QjYvJN2QuS7WWEKjv5TLyCX0xFurPl/DEB+jgPJC+oDUUpB0/5gBU6IdIPfeWi26/JSwbOAuPM2nLlPBkxMNAdzPbVphTHubDBOlQuBk0Rk7eezzKYmrmL8ZyfNTH0lwhvBzeYqCQs5bd3fMD6ZAFG52pVygvyBjrDgvIrDHdMxtu/yZShGb+75wv/kHkUf9r7GbuYrok3S5hiPWIqTdwNesaTvN/1KiK4ndsxg6S/LkV4or69XafkBR1JKjS/Up9PC9KZneVWpTw9wwyGfnu3uOcQU0/tY4Gq9iZ6YkxMWdpXh2iTJZgikDcxrR713a5PGbsb7jVeNYsInM+7j9nFnmlynPACxhrpXnDoSs7fN2J0U0KNu8U9pZpqegLc8yzBJHGOmnQvFwv0cWmggNJl0mdBBKJnrjF/eMSUbLQINKNhKA09ZuKQywYmTpxiCveKcd+PSTa+xJTqhlTTSTtfcHrWbfTWE68UA6OKwDhHiKIrBFdzC2pYudkHo71ecdnbmSZQMB1ieNZR+8HUCrIppmO55cJmxISru9DebxP8B1PYkBMOnOzKFI7qB5xX2ewHU9xziIHVPiOmstmGy86xJD5qXCNfdUhnu/1ZBMf1co3hrZ1bFcSxCzuyhxhrQViKx/r7AD5wGXr9/qrkVcIe0Dk1kvKf2jGhdn3nLzKlD3+nU/AfOoeWja5rFIMLeYl53XHZ1czc9p7gWfOUqSO8OtT3d+GCdEoLKV+o7EJMuUfyPoe6rUm742P0birOvwsjg/1o/6VrOCOvcSx9C8zHwsCMP10mtBsx1ZzcBMVhEGq8zHoOHCtiaie2e/Jm/YWAalb2UHyaGfXlKeWf66jVPa3f3g8SU9KpXXTBxB2mpeoqKeCqyxiz9+aoqU43JB0dlX3ke04MO/dAwKydh57cbj6Xt4CRbtmkG5lRxExWAXmvo+kn6A3CUhNpeLUh3a0HyNmCarp5Up9fxaaNsok8LqtI/8lUuomJqWtY1ZBreoPeUJaa3Bd1O/GBmOK7I5bKaZm8l9GUvGqzZTLrahawJ5JuLS7EVDGY1XAcVIJ+v6TWxHHhPGD6rufkRcMt4yObdGrxIC8YlJNN6425Baf+Y4X8bcScjxTp9OQ5WGF0TM6c3xeks3eDrp/YfUKuDud2blbtsHZWNDF17Gk1dBaFwDA95Zqcw/xvMtWzfjOWrmt/ZouC//869Ye9X7I90DVZ0zVSs7BlKhcr0p3TWfPLA7jwMTh5KV6tS8mv5IX+xZQKruRdJhti6jT5kM5kt4opPbxEP5gSR7nS+GJ4MKEXjw30T7z1jt1pA07HjjFc+uT3l0cJ4BU9D+Wl2pd8cLogwHav0+d5E1P6UyPd2+81jL5jym9scLBgtyzOmDrDlCvrIREmt06EoREeKdMPLzoc5J68Y09ba+p7mQroQLbCxDF8piwKK7DriSlG3jHS+LxHNb2xZsTkLCxLNZuRd8M2PwokpuTzSTV561RjTFa2x/jZoh7zPJM3Fpu3YLz/ggo+I/fVumVi8s7NBkbBYojtOsJSQS94gJE6E8o/fKOp/pKYMpjFMDU9QZ+novfv6DZHebzV5FVFXcMsLWYoGrVlKl2VD4iddi1VL9kwtQq4CfaA7GKY2NQTys9JgI+TFQayf2Yi7g5sOLrkdXeJDJl45N8aMpd0Mjg2K2LsUdZg1cBxd4rykj9gDn+RKaP3m7F0Xbf+68/4f5Op0R9mCraTJUpnGrMfOmUdnCWqdHrWgmJTOZQfRqRTPFhThl8RE8e7McCErwT14c6M+uop9yij61RTz7tBuiDDL3K9XGlyK4mplViTl3snxFTqU2Y2+3WEcT0MS9VcejbkveUW89lqz3nVDV2oFqGO6fU14zKa8Qyqmn9JV1qv6Y8+JhwO9QVjBsTU8CnJ6wzaNZUr98h4cQ4b6NVhj7wUMaxW3y8SU7BET7k+k/21JkANrQmmiR2V8p30ajg7swi96lVyufRqE0b52ER8Lqim+wNi6mtmY8TB1mNqvdQF1C93i3ziEBNZTEwVL+dBn2dbluLpRQ9wxsQUPzdIXs0l78UC6xdTWkxMVGcgpte1YGKcziqIXoWPHGc1V+xTF7AqcYb5uaTHVzGvoR8Xc5RjbcOEaZcmqLBY4s7rxYx/oxnCNd04mGyjE/WI6S+m+GsWtmcpTyvYmS4xxVumOnXZrtls15Pd3bwU81jZf5Ep0/idTvX+bbHHf5JOjdlniRhMolItVx1kk6W7QOzb5xKffbB/MKW895orfJEX+sB9QF7NEpRvAmLqrk+2mE0W1OdtLUTIH4sP7nYFeY27T0wd+l4fk4FGOtd3SefmaRRhJLe/mLIXvQ0GZ29PfVgYLnkzTvkJt8SUG5GuXJT3RT9KyWuOxaRdp2ud0Jt+Ek0N65kL0fWpSEePR6r58aKBrEdMYUXvJyYJMdWb2EvMVxnp1K2nIYwXxQQxnxNTWV9WEKpBiPmUlUzVs0iHszYyMev1NxrPJDHFIRrjzv9uNflC0qmFtLcYsTMxYZ2ggPhm3zEp7sTkNo5qYCM2wKizR853j2MN2qWyEfcxvd7SJaasBqnGFx2uyc9CFrDf1oi+964ZF30zA+9uA6roQ49vb6vBs3DmGL1yVxPujJnAzAcxZb4j8ppf0umgXDqoRhdiyrmSzpafiJjadpTGu2VQQVk0U1TnxYrx3ZMTU1z8X2JqMPydTvX/7c//JlPDP5ynGv5xKN+E0c+1HvaI/HwYyzPHQYeuoTVl/dbrrZlccfIyi+7bxCSZCyY7n1NN+SbeID/MSs4vE2Kqb44/mH72xFS3M9EhxXEfRccnnTuNpsSgb0WYIWVolR91i/LC00Xvst5TfggMBz63tYbpaDOj/GCVAsSGXk+upqSL5/WkPX6uPiGOHsSUsTs50OEHibEzO2hy4xkPmAzbcUJkxFT+PbogoaE+ng2RdDMtEYwN2MjLinrIZkFMHepcUVEvj5poNuTdxpFBujwlpkSqfysgy9nFVN9sNT6UAuGcNhuU34hrYrMmpkonu2LgOsTkPHcqyGHU9hzSMnWrA/Jah+gnU8IaljrY0/Z+F79y8oLGKYPBADzEULtoYvh0IhikBeWtmbsp1aQhBo6snrVj527JWUejnlQLh7zcgHoCPHv0/b4x5a3u8MRV3yWd7XDKW4F+IaYuc9Kp+wwmP5iSWXtvwnLdAOVikRPC3ZP1F5ka/jZPGdq4Px3+66//1Tm0f3rcr3I6C/S2WqgpZ5oj280eM8rcA2Lq8tR0qgliYufrayaYSX17V7froxLKEypXxFTl5i4m80XJuJeTzuj1pcGUPVeUb/SPDqdT2cNwe1qT7tjkhaaaGWKiGyEX6llZEDwma8RvteOqPRwG9mKhYa5bMyabhgv69/tDr9+nTD/vEaPJXVQoR+2awl7VA3jXucDUTw8kFLsLebn9Wkdvx+n9LkHgQs+uHcyPe6QafpcuxCOrXatSRFRTT9KJwPAlqjIhpsS4fkA50wyMg/6m5LcHMTU6jrq4YxbplB/q7g+m1Crh1OfvegYNWjUmh4yeX2ZmASLTTFQD+iXFyKDnbyWMMcp27RpJkzfgzcwJBl6Xl3zT7vfhTrMtBvPhhav11xEQPSqGQWbR++uMmIoTBMxk7ZZy1tDzsaTvE/RUVAq6Vi6U894cEy07cTFwSWc/VbvmcXVQpMNFUMCz0UmXj3ypyaSvFTDSzACjtJszMWC9v8mU1fvNPV/d+IeMUfxpnZpfBnOM0zvpxpJTJcwc6pOp0zmXga5YA4RKj/x7TUzdTpR5Z721Sd7uQn02anoVTN8nF/3b7Kgp/3lxYDNOG7JW1oqL/e7TkDdj5OWiJ3nH4Yue7wWPEFNLJ79fc7Bg1J1RDTy3Oya0yLDh8xhTfsLHjInemPKPXbZMDQV5zcuemLKAmEpGQEz19RPA9nalzC2fBy5kdKF8c/Z03GXTNef7YeDAaVUs2kUgWKrwrLngf8iL7dxexGRUzwqQcSzQ382PnENS14CcmIpmxJSYZ1STmnHvYBCftiUfl8IBt0HyqvWJl4plkEH6hguqen8sufOJMuiPSxPFIPU0+R4RU+vQIe84nG24ui5IZ8Y3YdP3eXMu7UhmIG/tvIjGvXDeS4kpdqe8hfPrhgvvXBY/mEpZQzo1ujLKa7ZDXu9jUU8Y73oO+MPljFR/cmLSCiJizo2WGBaZKvnlNs3gM8xs9Ob9pSb6Vy2DkdIpv6lXRjpb9sy/x5Sp/WajclM3/yFjFIM/zNTeI6a8fBvyH3nq4ejkTURGeerzZTVMFvuWqRkxtTLJn7PRxcAgv1MemPdOBZybeI3+qTiW8syMn0yFjyFl4umRmNq+7zpm2Yp0Y+RRvpg4jvrBlIqdygT8DFaYlINc4+OFskCtWqbOa9Bkezow3B775odOiZdNTFWXqkRlREmptOJkQ8f4BBhP4wOTx9OiALUh75gfp/R5AzV14Llx55jbDyz52mcueMIcY57MQk2KuJdBT/QoX/jPI6P/MCu4vd8Ghps56YRjHQuAzd5C1WHbUhqO7oCZNdRD9qQzkk+Jqe8ISTez95GLd11HMITQ+MGUihl5r3BrdDEoPsSI1jKxWzrkPU8HzlW67EWwwMzFYDg7axLmJsIptKbIxXnDpZoQU7c+AHnxi8vV6aM94BKb9H0uH/Lq3S0x9XF7pGP7pJ1bFZHO+o2+RH+0VCWJZUCMU0Jt12ySTqkXJ6bGDx8l9zONr7Se/heZ0oe/ueerD/7tz/+qTv3hMQp5jwHFckE17naIqaYgr/AjT73f5D1WGuUTtXmtNJF45P2WmmegSnPSqW9Dfd5vT8SKVkeqqSs3AMYL743p5Lxi4rPyGxgWxFSgJ2vGrx3q25uzpcgrxeT3P2Wlg5x8lpixMOdKW891qH3ji+EgBY0PPGJKSN4g30wE48uMGMXAKhE//YSp75qYcl8dv72fVWjKvYQZfbPWO8ojvd92RUzNtjjHbN6nOtVO7T5IfjTG4LD+xdT4nAeks+ODJhZTp4D95d5HyRR5tXTfzhd0UwuDSbt+aWEIgHjgrjFazDjnz5cu4ORgicHu3DJpmuIHU95t6JXycPtSz4Gyi+FxuGH8UfAHaL5tY0iegPGCAhq8AFYoEvIFMtyZLiybf40plPT4JblJiLlgqBZvl4vmTT2O6UBe73WMmDjfZkA61yFfsThW9PxNVEM0LBz0+6HivLamEViDbIzpYLQsVS+k1xuaFWJUO1kp1U7+Tab62m/u+erDX2lKG/+vzk3602Pp8nFi6L2vSlPbMBcs6JL/D+7JufRGC1aAiwvyUmuN2GI59d3i6VG+KgLyPs8V5ZFaDJaYDrdHxrMhebf1af0mXegRU+n18IDZnGsYG2fSDashnTtvHxJz56Mos3NiinITeZmlR30zq+fkbRLtg+IxAk15CeWfkHsN+nNFTHm3SQOXQX3EtL9smZpLG66dDaLXGRalcoaLCOqo1bn9d81UJz4CdNbOHDGRyHm/3ZvrtuRU4xVSfjyfThF8r1e/Xdx00PhdMyNYLij/cdnfcO7W5J2sVWihWHyJqcTTAV5ZvUbv/CUmqLwFWCI7kLer6PnSrNu1JvT7BIPYK3l/Szq3Ouy7GL8WxIh6lpTXeu3YvD2i5y/H9P6h05BXc8jnqbo0HUCVUf7p8g0TUY905eg+GD1ed7lMb2UNA/MxR7k6hBr3JDFlzZYMd5WquIKdUwHvYbtWvquYWiH1BFsj7xmzyVLjmlWSjhaImOWQlYK/5F/c3880fnNWlamP/iH7UfxppprhgLzGOVP8h06xy6JLeSg8cy+68wi2d0ND5WqrUvTPlC/qbtpHVYwoo4s95QE76TmYN0BMtcfZw2o1eqE/FiumzoMPMRKnGvIRrCm/3EmnyhwE7sSL/L6v6Q2YcW+B+bmXlRwO/Rpqdv+gPxhCyY997sDxPn6j0DqCGJkSUy+uHzFueMvUZGbD47n0MODjol0DGApYQMtUSDolousXYJabM0y8FXGSX0oAXb+365S7YclvqYwAhk9EfnkfSnWaRxGUJXndXPSIgenoG0H2WoxIp+/t/SpqKWDurTWKK3KSsmGFsMztPYrjg57vz4mpebCg32dheqVafYnJTC46iMaOGIln5N2scU35SouIqZ3do/wki3Zt++bM5enuADS9aIJR0HU1OdSIgdu7nQdxz1x6/7nW3hOm75PZinR2NxIWFJo/xdzdVUxm56gANgEH8S4V/btu55G47y6mr9GSK1y1TMVOu74KMy4ZP/1NpujPb/LU6L9kqj/9TxqjiGA2Re90oL7m1aRTJ5130G84MTXPmAD/tP/JlCrfxNR7zkin9hPKEyN9RjXobhbkx7KDpvR8bsLypL0wvk2pLzb1pIZRRl4umo9XmrIDev6/mErimyrFdVs1MC0/C9zNpxlTQs4L6PUpP+WbJZSKvcir3XSNvOS4S16zuZDuoWseUD4uMf07BAs2bONh5rwKzq8+MZV3Rx9M9OlKk+bm2E5+a9dL7QbIlO8TU665phpb9kIunAXV9O5OTKKuH7iI9pGAzrudB9+fbZgcvI8RVI02Qs+tial8oNtg548VxvcXp3x5BwR9BDvK/NaBqw/WLnSuox7KpeFxGb6IKfvLOhg17Vp+JTnpzIZ0EsEKNFF+ZgiBahYo1p0z40a/tiFaUf7xZ66rqd2pFJB5BXlB+tpMdHYa5bPh4ydTajnr2bAzlhNMm3Op8WVjZrAc0uvJYSA1Xm/J+22fRgfFjuRZvW4aedNpu2bxtaffe7Od/cU9M802+f+fmbL+S6Z6/xMV//d06k+PUZx6E8rsH6kpf9KJ2C3jI8q0H8pT1Mkoz9iU+XcruaLc7JGXyW6LHqrSoIydxcTU5C0X6FsW9emZojz0SvZPzLqvZSki3a+hHGpf5Lj4xdTiqXOMhh7pYsNIp1j3OqN8Mkw15cTzCGTn0mCUxaRTaqk5EN7LF+bHiJf8OzrUUK2zAr2HTUy9v8IEy5Zb3H2OBVOL8IKwBoOYun+JKYwDG05xu7YjFsh4CcSUN1hTjY/DsFR2dhJQW88tZllwYBJWJjHySnVMbieXajIkpp7r+xCT53JLNa30dk/PZoVeVycm2FpH6F6LjAKKRkx6Bnm3kBk9jCLlccXa/d1r17AwGTXESNGnfPruh8R08A1Kni0kQu8r5iiq9KQJfRXZkGomMdXrEIP6oWzzmjn9oVP8fCGmuujMyB/KsBT5vaKekuQ2Ro5RlrKv1+QlX63XdTd0Pdf6V4Boe6TX4UsuNzkXMCgb+r7XLTE1fP1Vpkba78Yoxv+91OM/ak3iFD50TYpGlioIiKnrZz1E7Lln5r9Dqmm1Hn1xt/RWnNtz8uerLVWSOp+pT1d8JqD0/TlGh+6B4kRXPUBciako2FEm3pSfdr6cR/ko+axKOdGob+97FdGaNoqL5U5/wNN+zpCvWMplE/QFXAz+/sGUGnw4wOngvTBIN6SL4yu9njrYBYbXY7t+KNBNMKrnBv1Otdfk83txgcuWqX1ADH86Ewt6pF3or9pxOOfGbJge2j1AcyNk6vM8IZT7eIv+wSs0vuaRC+zYzo3ySKfEViPvdKKwiLJebjT1ODILumt3iQlriKnLRbgwHLoJ8vp6YGKyjRzYpm9istY9pvRBEIEOFwvzVcctZVMQU1N3TD6APmApDsbJbXdcmWFQzE6lnC0XFuSTdh78/kZMOVfSlfjResHDdE0655QVBNS3MFerkHqSTzp9fRNT0iPPSsHTETBaWXNMjgtZirB7xB9MZaNoSflw/YupsOySB2F17y/uQ2ta/d+NUdj/kHkUfzpP9QaDMYaXGzGFDaWW17W9/2TfzgwfJdVg1l18KB+QTkneObbzoMfE1FVSnjAiKUC/dmYYnncHpszx+QGD1/qB2NkQU9/hp4LRgH0wqy6UxwbtmQT78YNjMnfJ788qeMBl/gQUQ5YydTf6Lsh9Sjr1MYHz4YGYysP0hd5Skk7tOTE1zaI9Ym0TU4923LCWHxfl5rSnfGYsSCfm7wZjJyCGnx9iapa3R2Hdv8TUt11nHBqtbnxdpcnFe+bCLphtcLebFqUM0toBM/E0jAYz0pVnORXQ24UDlLt2X1sRcwsGzFkip9hUcv7RXegPzQiDbEBMwofi2X8zJQcu5bFdnlIeSw9uyfs+K6A7uBBTxyLglKjo/QefDDDdGycu1cIwobwUY8yXyi1VeyIJjEO3Zapcl/JTaQWMyR9SfstDyosP0umTvI7RL2XJhd93EE5+8ZMpqV+JKTUlXY47uyXjt3uJMFjhBtMTpKW61ae/uGfmQDN/p1OTf8j6qT+dpzxhdTEBXVLeWOURo2I2MArrMwvce7t/hDUmplbfFVPLKenMuCRvFFwnxNTnS30+jYmJaNz2aWt/rqhGRw9UwyF5jfXkUMF8d28wedtU482EmLqZdUDeZ0l+34j1GnrrCdW8PCTtOTpngEXjvTG5XEhwOrYGEETjJ4qDybm46MSoVzR7FLdPu6Ywbhe+2ps17qLFvpTvTgjQ5fR+0b1lSj2JqVNsM8zXY0+TvXT6kyn+LRQx0+5f6BUDF5MzK7hafNulIEBMEXDE1Gj4RZA3PsCwcDdUtguNvNa5/smUvIzBgSNrFEYzuyhVb1ED3G+phtkg2Gpi2xwFOH1vhMnUdblAnRfgjz3KN5N2z5mNdnLA+Tb0+ez3qb0HHurg2IIYcWbt3ticGNinD9KtYUhMrbZlAfxVM9yNgXTKXhBToi467d7cJVNXqBGcVzRDYU6JqVk+petzbc8aaplSi0HpgqmLDXrJhJgS0V9lSh/9br7f5L///K+OUfxp77e6mxZ6G19oSnaIKbmljP6DqegbmLA33h/cgVgxsTmSl3lPSKeSy4IzOQ4oD7wmPcBdfW/7dNYv4H4eP1BsBuQ1VDCpoBe0Y+P9HXnHfUOZGU9OQO+3Jb/vDnTKF5OWqWW7h2XvqWwYjtux+GYBXD2BmDovywdKqYipNPF/MpVVnJi6vaGBpUGd18+SPRcbZlBNXy9vDD/BiuKY8yHvt2soj2SmV8rt7duuGVyPMOqdlCYCr+eCNiMmvdWO8tiYZO4HU+J5oprWXi1T38WAavLTzlXKqOM4u8pB/JqkMzYRA/UzErjz2nHHydCwILBL8o6Gv9XkRP/FVKxyl5OgEFPXOCWdXPr0/Lc3c6DTVFOMr02lidHn0sDj2s4vLHW3FA+iE4478oKZuyGmhm+eQX5tz/86bUPGuxddp/xI14/X/lHjdkHe9TWuianbTnJOov6TqXQ5ckiX27N/zIftYmxnaSkMLv8mU/3fnO1o6tPxf9+g+k+al+7VxQh5dhGlkrNOxr6rkYb+e3/SvFm7TvUHU/P7UpNxhzLv1qWa271C8j7ul7yLV/aoz17X5J3ey3kGxk67Y36OSad2z0kBbF026C+QahwkMTVNKh+ldiOdqgQxtZ+epigsN2Eyv8yIgWTxwpiFxBTY5D3z/fuJyXNA+W07Jp26LLIdesdVzNRN6A1Y7meJVH57Jv37wgZtSExFq+mKi5dJFnKWEVN+/+CRN4qpRxTzkpia91TJ84Z0Ql1PK8yYXzCBi8iGbr74Ii+IKX5UxNSZDBniZ0zer5cwSkdSOJhBGnCFA5LJzSIKMGjHHWUWXkjHrD0xGbU6tcooj03hPSTdclzOs3Y9GJzbfX2re8CEPpYORCOwMXHyqlTHyaKBb/fdwUAv6PHrMzHwgshGNdHWXI3be8CaE00xShl5P+/Zfn+pjzDA+NjukUPeNU/JS8akgkzqm6MLe41bKP2FQ/nvwYgpX5BXHr0pv2J9+ot7Ow+M/zkl/RtT7B8yRvGn5yZZ44y8zb0juFKKmFr5o+9PpvZlUMPlojWoZmKpKftOfTc7MQ2D14OYWrjknV7zQbuvUEI1ZU/nEbDwfkc05ksu+sWngP543GAmwxXj95Tyifa2fEznCXmT+woq6Azbs2aGRkyvd5npQEGN8tPVACYW+68FrzJ8UJ+tyWv2+vR6z0+7b2s6I6YudrsvbBw76HW7u1Ju+Jnyjla+URYB6eocDiY8eTElr5Z4XM4YMRVl6yGmG05MPeY9B+ass8RoHezJC44XFqgv+2Ku6eTVij7VZD+/GJiPnvSM3Oc6bAb6Anc9YkL9ay3MaIiIwT0sGIWuhQn+h2uYT9o9WrSS8swj3w9Ip7cuE8WcZTDyfjEll/YJYFWYNsZ4qLjYTRcPUEvKW2E9JqbOS82FrWON23sFxJQx1iKwtMcUg4p0Vh25aGCqRwP0N/sjl+mBvOebOMfovZZMvP0vXZ/NeIjqUZFOlY+S8uLWWmOw0ii/2pve32TKNEf/0+yIf2MK/iHzKP703CTLrk3craaCqXiSF2zZJ4bC7HDS0GVBBfWJ8okak06JAQY/mVLvDeWJYZ/6/HR3mGDYGRaMv9Z9AblDTIleRf59CqRTh4ZRnkqbFZOdB+ncZlNju96HQnXg6QWUxsDG1M5j8oajUzsv3HhS3qJ3UepOTBEDxOg8DzQxpfwNH/bISVftSFPnvqiB2SeHdELsSjXqtGNiu/L170xtvGyKSZ57XIX9qQ7DEdWYDHfEVNyuM7b7Vwdz3O5LsY+ICRLHLyYD4TI5b+e1b+dGewaCsWFSGqwB59P8ZEos1gDw/NpbzNutQqknGTrc1+svxppHTI33v5iSh47LeNzhEZy6GjF97vnaD6bW4aiL8Wlc0efdhTXEWtrBZLamx4sed0DTHmMU79Ga83JEmXP+bufYTjT6/P8aN+1rNn2+0/vIhHOqiXHNbvd3NwXlx/3RgWe7f3yWRE4pbaY5YAzdX0wl5ewv7u08GIx+d8/3n7IfxZ8e9/tmTh9jMeGaCvd5xra+98JslZ1KL4woP933nJianpaliI/khdiHvE2ghwEXjiLvsj8uJ5h873tNavezC/qN3zA+6EsmE+OTwUOSF8uzCTEVL0mnykHt4W7wJr9fDKsMLkdpY7A5Rpp4tGO7u/2YvN9LMo27b9KVwWhBjK61gDxMRIy60ypHGY2iUp38imqQkbFMVvtco9ClGuhU6QvFaEpMuZGvQ/60bdINz2NilH510OzLEMO3254GNe0BzDabBTE8pzzWFwsdTKO9Z9wyxc9TYkrFpYGpCDaM64KYutTFHKNu7Wt86FY27AfNGneHfF/KeGBQvlv+Ykr5L9KJbxwOcDcs1sTQiAl4z96Ur9Yfev49m5G3PXgd5D231HiojApGTTv2fQzXmuhrJUB2qMcY7U5r9oMpHEYTYmZPTPWu4gGuXRkYscWR8X5JOnteVuTFuw7lY3f7dX7q1KFySl70OYCxL9ao7t2UCb/T+4t7O5Oh+k2e6mn/oWMURmzp6H0XvFS7WV6x4E46k8/Kk+Z/VwHCazV+485e/GJqcL5/MfgOyLG/7zOAb+ITE01MTDmTvgsJrG+UZ9DR1HhLTK2Ga6rx/ZZqfPyi11ueHQ+FW0iuPns9g7AcjLE9trYUpjarYIfak2qgxzTRKacmnA8GMXU5ElP9FXm/wGoyxNhrmVpAey5iPEfPifNSKfI4UH1apuRxqfGeIKbk1aKMz2Ji6qsHDRQ3Y/DvTC32coHhsr9n5HzDBvqN8ZMpUR2nlLcOoYGBr4gpmJYNJN9mjmF/8oupRUdfEpPRnhLM6PIA50pMetvxlnPQpi5MxosBcne01vhjXEaguDf8wZQaPXTKj/xioVjeylLdJ5cKUj+kPLWqiUF9TLpinRddzJbemvKkQUxWH3vyU6f27b0I6TZ0/Ua3AzGYUZ67dO0p5uWXmBo9A7o+vXKIfH8jnTo4pHvGS6xQLFTKZKjN/iZTVv83OtXT/yHzKP40U/O8+KLY2e28CJ28n+O+6x95yk97Rxs+/PKTKZVPiamJQXkr0Oa/mFLpcoyh2ZB3Gt3mABqyG8rcczSudw8RREeDdO8J5B3fHaqxfzFF34n8/u1GOqWk2UVx9SMukleP8vWemIpHOtPkYdju5dXViNHGDErRuROj55FIMQ4fxFQ10WvYG5MZis8+Z8o6qQq0dfhEbn2JKcpdP5kSL7XVhLgfG+CBRl7se1KMG9ueDaXYzDFL2Z683NEgJrcGed8prNu9n4mpneX1Kd+NXE3xRnvAbefMMNn7xMTBKC14f3QH/XW253w5IaaMiJiMR/mWy/xGOrVYj03k5o10pwk18s4XY0heVPil1BhY1Ez4CL2jX3LR2SwKOPbacyIPc3r8ac8AjgV5Q/HI1kxeORdwjnQbk2arOG9u1FOW60xD/sna+Yob8q7aw6K8de2K8gdTZs4oz40WDl0/RyOdmtsrDFQnKYVgf5OpoTb4zdykXu+fsrfzH/Z+61Q06Ks1Zz90ykwuJ9yN+6cyENlBh166eFGe4stSnrvtullefnDX/wSMK5uYKnuHMXrDHdUUa8+eOR8XN/L/dP1UdfpEcH3dn5gYOdW4ONLzj1rjYXLZSMorNmTADLO9f6KF5N04eZHLrrxj2itZqWYB5Z/P4HLDRCuJqTtM2jPTqgSVGEVcUVqo4LnyKZPXz0yTqnvOYACcmPKCpSaf1qSB08X8yZQy/WkD9pOZKMc9xZTfnslWTQYzDNJ0VwprcKnhbrZjMnFFNT39fAG2/UW/3cPGpX9bvAbZzrfzro1fqiTiFoQ9c47B67vTRMGNGkb5vZ2vaG3J66qjC4Z3ofeLHGKUZ8TEYnEn3XLmv5jCXrv32dktmaqySwbX5E7eMGz3mTreyavN6vYe8ZSvNBXrDH8wlT9zxeV3WT3gHNhfxOXzwJVfhXS9DtEUM21OTJU4BejoJenyd+JwYY24DYbdHiXZl0nJL+XsL+6XPtR/l6d6/X/KGMUf1qlkp1Omd7qBpo7LvGaTfHH4yVS2m1TQjynfyNFuyZUWU9/tVO3Y+uDpa6IrqM+nMXZQpcWek5c5WbA+G1dMd5ZDXlEefjKFS7YseZO3fRuKLUbjHjElbnoEY6ehzH7VQnp8Z4awtogpbwqslJfBt4FI399wZ5HXFHHmRzBzMUHPi4mpQ7tP7hw+7Zq8UVaK3UJF8Lp7Dwz6AfWA2eLTQP6gPJLLYKvxzbfdlzVKTfKmXGqq0CsLvNmTnm9/doxvB5RntOBNOqUowfHbk5gKJ2PSqWzmtuc0skc7CZcevxj6pVit2j1bPB3Qa647jUMdVj+YCqrHlilt01LfJ++4e9zXpeBATHQaYsrvVj5XDggTtu2ZC7i/H8m71YsI1uFlhHnSnuHQHEobxsf2fOLjcVXyQU9z4VLUNvo3UKRba+opo33RznNRBxKx26WBeIsTDKUmOCfS7R9MqUXlcD7YMhv6Q2eJft9MuHi182D+HlN9/Xc69U/Zj+JPz6E1WUZ9PfkG1NcSYupyWecYPL8njsHng0Cd7Yn5yCWmSkbe7e60fXyofjG1ZZaFsrApj7inkwnV8X3FCJbk3/mGGCidlF5/Jsg7frqBA/NtvSHvtBMaN3q6gJUDdM0vVsil+T250F3v7ygr0ilhtHsrH3b8iv74RExxbxLB08sSlMJumWrPBOj5A4bBcpox8fH75I0SYspfHZec34zPA57HiHR0MNuWUnjBA8wv6YZ3WshSZWeq6WGcM1RGnmvKcYmJ3fX+Rp6S91OHwxHgHWs9zKd7t1RLJJ0yQgDMHyUxsY01Ez6feoqpbew45bWwAGFciMlRSjo16pH3uh09g3T3TYxYPkfY++1ebifpc356Vzp8x28Dvcv7WAqtdxHwzShv+VGzLpUm27lh2tvCbOoTU8G+/MWUdSDvaheigvfOfWNcrQ5M2KPwAR5rJqj6d8HUyA9smLf31+LpziGve/1a0F+1Zxxsxgn9PrX8i2cQDI3f5injH3L+1J/2fuZMv2PiJ8RUvcsf7Cy1qN3/+1T6C44W2CXlG2lNfjEVSI/6sEUZW5hv8i52tx6iSIfUp19K6lB2LnU7z4C8RudxoPxwXD8xUgN6vpySThWBs8VUWwlNzIpKgFxE5I3SZcjktppRfoH0TjowJZ0anCj/VK53RX4cB+wHU9JsEkzXj4j90KlLvzfF6NrOX3PYmXRg1s43fBJT6kSXHzqF+MmUmGSkU8W7PYvnOJGljBrdBFLHKfr+JefCE0YBz075Ip2rqKbHH6pJwzV6mFRDYqr3KamGrxGgQsNvz1Ekpi48Iy8mB7km8v4ig5e/b9A7XzclL67EVLBpvWNZt4yEpDPzfUg1Hmr0/DeCDhNzoWO6rY5MzbkhQPXYEMOJvS5lz9Fs2PcNC3O8rUpxVcRUZ9zuGdNXpLNSVhX4jftCP3sWmgiV8Yup50AwMdm0+9Vr1EPEaeEwEb3as3uwXmJQLkinPvnpbzJl/jZPmf+Q86f+NFNTW9Qowzjg6myRTl2H4+Cn9xtVdgXWwyOmutGSKf4gnUnOaYO70ZqYcruVCc0wGpDXGe64xHmvgeVlX2PWxKRTZuULmNmLJwZJSDX+L53anaPNT6b4Wgj4FLZBmTxQpZKc8k28D0mnhlPGRbc3fcDjzEj3xhAwmTQTQTpmxRhv+qGm9pXIwMkGE0wHs5TzSakA2La9n3UKllx2DL+GTr3ootxlW87fm2MN/LIwMK/3shSlT59/dz9MMFmtMk1c0MigehBTvhSkK1JSTXrPUsfsprmcb4bEVD6qGEpA0pm04TqsO2kHA7bJSxUoev61k77pmkUb6lFI3lGuWR/lqt3HqRmXCPdpe5aP/faZymekU6fyrmFSGAeNT7YXhHz1HlCPSNdcWSXpyvRVjnCXshX1AIM7EE2yMQbXlNxdPRIF7EVNv+/1VpSiiSgPHqyIdCxZkU5V+sQCt0M6yZc3YkqupsTUzHIw2xwTJitn9hfPIBj+9v5Ub/APmUfxp8f9tENxRu7eAqZudt6w2L+7GCU6eb9NjM4v7zckpgbtOFj0MN6YdA3KE/9i6jrVyUvdxzsmDuPeg/y9V6N6nEinhoaP7VqRB8Z5SV5s5n8duHmCmLqklKH7ChDkptIxDy3F+dHWLbhfvBv6y4Bxbs2CBrLVu8Y48InhhU66dzVEjOnqE5ZqN64yYAd/gnjBlKmhc7ahZozyWDklhu9j/wHyMO6iqM5brvKEmHql7X7qg0xyNQh0HZZvOUF+P2TkfQ9hBJ62f9FvzoiB3mz6kym0MperyCwLKA4uecV64JO3s1gDULERKr3ImdytKA8hcPJiG5N0Sj6ONjyGZQ+94Lz+/7g7u25Feaxd/yAPDAoKh6KJgoIyIeHjDEFEwW8U9NfvmVqrup937HfsOqkaXbv7qGs8S0HNlfu+QzInjVKlstlp46gQrM5A+LhTOnaZopcuenDg4qHGLgsv1hgK/4HXz15HjamziY7e7yP3dn2IzRqb9gE1H3XWW6D33Y0Z+gx1hUztMDax50OYEG3enIhkc0CmNrJn+SGwiFDugcYGTW7JOsBbGoln+AfrpY915RdnPQbjv+Ts/O/WKctvKkg3rk++mMq3LWbukX/iwfo9uWImjxvYGbsl5fBGL7OZWfLcLfOr8PXEeZZ3mqxTm+M8fTMG+Jte6OWLKY4GB5jdZg3EFwOZUkrMJ9M3uMBPNWZoktWA3jBXIDpUOO+2L/RCCnHugBKCOlXmn4aZ8eObqVAc34I5ZZKCWHqy5ua9TtDLHXAMQbStwnYxMNjSspCpB+qUcCvUqfld7aGO3VCngH2uLEosWcOFh6gza2RKmCMTGfRzzhMtFmwRSKY+XO5bkPva21uGTH3OLhUWoz/OWsygYLIXzuHCOzYqKw296iOXvTwxD/WJ18r68+tKjErUuZlPhiCgdWjIH8hEMapU9MIBEOF9WMPmLH5ByhvMQ/44xv9+fYwgb5YOF3SCujK/t2NI4IZMrXucsede7QOkC2RqKHv3DE5wh1SBknNna5XsemYmwK3gJBxckCn/RFCX5wNLrjt+kCm/s/DzvFISPXp/lClj+IuzHoN/7F/430bp/7frflGUlBBPdsjU897r6PLV12Em1yi8vNrbbH7DfLIbOTYRuYteJr/rL+BTB71POEOmCEkwL+wfO86f2almr9y5gBcLZGoaHICluodjfEBQ54bTGWPZRnOgsJjgoTMULjNO5Qd4vgmrSHb9YKmPTPnFm1L+TpCpOamukAkD78+7IaPPZZKg10qRqTxEphxtNIG0WWx5uLYwz7na5I7e9bCk6I2mNQvLSw+2y96GhtHhWLNHH/NR5K9CKtwCdaJXricQb7usCu9ajHlsmr1g2xLUiXvyls+fPAXCiLmUZ0dSMnUMM8jaGHXKOaJOFSvUofB0yNE7f1RgVu68IF4P11zMbNQ5vfQGX0yJ5UeeM0ZfDaG+ARJ1a4H5h18eUGj7ssJPc7HZ2eUaJJ3Av3fXyICheTrwxFpx/MaQqdqI8fMcL2iUVxZ630DX8PuZr0sqji3mudbrTNg+FY5esPfWWLzmQ/CMzsLryV5Fg8CwQExOKeHvz+APMqWT0a90Sv8v3UeB6rIDPjv6PGrZTqEXbfaAjcxTnjrYALU/pIFQ9W0S0jF6mdqwXuDRM2ZsW/aIfqfo3YSn5iR862HOSjG5QDKb2eh1FlNgl0p/YOZnP5kydVnPezfADL3LFMzcXfKGwMtwjAx3OMaEYd2giACZUpPZlbUGv0BxV9BrDktk9PbGWTu1dWQq0zGPTcu8D8UI591w0aD3ZBdkatdOkSlfRaZ6+6oHMUs2NFo5yNSByr4fsRHS8O0hw0fLwDzk5xkXtWMBe4/iJ6RRhV7NVw4aS2xKIFMzl4bHIcnZ5+PO8P101BlxJQ2L3g7B7yPOKbd6lsv6tXz2MD+vOe/L/lvbKUeGYwN16vyijL0nmOeSLYfqi6n0qF7RW85Lysv0gsz042+m+GaK3m+i7MeQ7mcrnKMoMvmSNTz9mYnf1zvAOWVDrheA50j275ohU/d7OcH8OJdMechUcbgMIcsSi4Se7KWqyOdpu7uZVqHfC/9gXw9d0X+lU8bfctbjNzN1v7MtRIMQM/P71VOocernsGYtej+l7bl01a8eEGqxTaKy+Zhse0Cvwm0L5+nqiGNy9IAPjjGK87TTzROmjdszBFcTmervpi6DqfpAfz9DJrMzeiGnn68gaU6C8tcUdWoQKS3kYSBIaNzqmjnHyQ3Q9yFTlkCmNrv4AiKzfjLVa5UYhCliHm1dJljSugbmwSxFL1icrmzV6siU6iNT5uJds/WzMiC/tbKnQP9YMl3VB7A97QWJBqzu2PCBfKTC3iKTfdVmq4I3mJc4MnXTkKkOVAKx7CIkULtz9hzbU4jzHlS83iBT/b3egWfaWSUKD/PQ4IH5c5uHyJS+R++1m6BOQemt8POVhLGFRTHP1SuoxFqrr6xIaQ1+C/sqVPqWyeylp+H3yyTTA9lD7+mMMH95K8qbCTI53hIDimyNTC0w3bLi1J3R+cpeQwZVMQ/qpA/eZfM/mMrHA6vibYI6pRzFAvi+xO8rUwd/sAeBPlR+cdZjMPl32aT/jb7/b3uPtjcWQ9Z7oxf5wdTJLDYwkXnKH3Q50GDyQKZGV7vijX38ydQ8wTyRfwR6tafyhi1pcyrGI1mHSFzOIC6ejfnLfrts+bjcAfwSmeJ9zCefUu45nYSoU6tIsdnYtZ+Q252QtcBEyRaGjvlJnVAaJR7mn95n8s0Uh57vMmcrZB+Ot6xjO60FI/NmDLF1S7k4mPOamZF6g100xTlg8zmU6P08A6C3WZNoWs9KNrzjGPdvLjL8lGdFJgmMIUh6Wy5IhkzVYw+ZmhBZy6yUTF0fH8ieJ4dEoxFP2IElU0iHDuqMolRX5nAPGRpvMirKFb6e35Apj8i+hvkEP2+0awn46hOZqnqVycjNQi84eAKPzEJc2fZllZBZ5R512z3LHuKqijqKTIczgbpin/UR7FbrJQlJREzZD8wA0T+jzmZrkTA6yGtISbKvognFPJjd2z6IIcbBcP/yFXa6TAaQP5CpqHkEHVMO9gKywSXl0dsa/EmdUoe/2kNr/iX7KH43U3GoCPAXGxwjrYtMJXk0hfmZnzjowyyn8CbfTAkq591RUz0hW63R+/hnHJMxMzsIuJynr2wATIX9GXxM7SS6Gr7NJh/vDt6xks+AJVMViBWEPczQPDcEY/d108B20sgeA3ucdxf99vLFlMha9GqLTD1DYrg+ejMNGWV3FoE/rZCpJK6BiYuiAZjvpAoLd5AzdUBukC19u/piqqdOdPlMFHVq1R5zdrgQBfLeWlShEbMrq7agQfaZoXf83GPGKor5UQRyL5Bl+xoz5Z5hFG5kankhCbOumgnZVkEm2BaZOu4z/H72SkZ5nlqYl+byed5aWdMwuaNOKH1kisfOivA0R+/WnQkyvUatCPu1UrPna7+DVKsKyuky0li7RqaEskcGnWrWsd1cHQEo2pJElXo0GIscWRc3lsssL/z8c7s+wvYS73kYY5Jl0WmPOmUvOBcpOyjsPEddLqzAQl0c4fspUT4H/2HhHLRZ/1Hvp41+pVPmX3LW43ev+40GWgBiNMUxMrjvNOpUISbti4vej5bbjop7jF5qyGzM4HIdTOWTJ8T2FQhnPuaB29t9wQ6NBOeD8mSjl4pPwL0HMhVkB5sdRqgbSRbZRHRb32BLV1mCwBFU8TvGB/bp5XfZP5cTkQPqjsPJFbZuMSNR4c1qtlySM2Rj9KbhfoI6dbwbIWSaHpEo7qF3NJ+AXkqbJDy8Gch09JZM+Qdk6rHyUadaVYfd9LOuxGn5KdmyjhWIxzYytc1xGjjNr0MIeYr54sBVkzUCmeI3gkw966nCuk72Uh0kThXl5k+dCvdv9Kf2nV/ZtcL7LTIzo+HqhN4tLh4N5I3swVaf35LJisAu3q2qyLBRpwIbdYNfHelvTVEztdduoehpO8ov5aJjcblXUUezVRXm6rFjIt9rkOZyD/JhTk027+MckaguMnXH2YHptXaAgsleQ68tes/OIj1IH/VPpp5jT4GITJGpRyp1amMzCPQMdUpZz/+k9xvpv9Kpv6Uexe/WqfWQeRC8AqDR8NPT6KXYtV/rfoFibIGGV9SZcBjZnBNZ32Gzpg1ktoE69XZQpy5x0kCxs7aIVXsy2XDhnQDud/wN2xiZGto4xrfNHb3jW59q7FDXSwjfLa/CGQ5Z5p7rKwSNh15FXzBgR7P9ZorvJ8jUM3qc0dvcfR5pNuazpgcheMYVdSqqmMvacTKAdH6JCX8WIeqYJV/foE6FMPZzNn/rOAZfYl2FbSj7XJSqAimbCGSsx3BMK0LBedxIaahuFga7P60HFL6sEWPkeINL33kjEx+ca9IImXqt5b6M5gWU+29as0lH8f7m8ZbzVTLUGF9dGgiDmdwfeMfXuy+OOhdsV/yLKfGZ4PWGU/xmNwOlZH1FT0BMNjkXqjNsmFAuKgAdIYP9wadhmzPmq0wL0fsZh8Bgyhk/TwRbzIOiQJ2anLo9JEVbVOJdxjbb80sPCvx+aWhX0449Ha7AzggsLhZu0DByUhjwxz2lfHOs/2CvHF1XfvXM96+pR/Gb1ygmlljjmHl6JDKsvomW633/YgosJdXodvO4QaisbB6WPjKVn1RkarNFrziaY8Y2COpM2ry3NOosZrArcU6Q+omFzNCpzSyGr8+IQN3Y26hTz11pQ4Y/fSWUWOqUXLfaveKAcN5DxpTkcoHtoTeruAiOOOa2HBmdNJjf5kNktJuIEPxehTrF09pm9J0TgKkdyz2i6GWORD7P6h9sLpwXMjXQW8xbXbGu+OAzS5jwWgU82edRBElds6ubvCHK+ugdFTvq2D6kD1lvfVWJe/Xu2HTB3+DrPupUDFSw1aacoPcy8P8XFq/ZYEpq8E4MveNsgDpTGfED0nvn4vezQu94ncbkiylhHmYG6wp5prO4IVPGA/OjclNDiN/jjIvpPirZbugMAbT7quLeCnXqpHH0toN0KftKBhrL3GwM0V3FOaG3lM/3GrGD4p4VNBy4sn+XZCrpa/L73OL9typVIKHFv5jyNFkfcJ6QyJE1R/8cU4b6q7V0+m/r9x/t6/G7vV+uGw4kBxSKaPzaGbS3e59g01+eKPST25VmboWZn2ioU1SeRRcCvY3nrqES8wy90x0SZOY8SysxuMgKkYleg69ZyJR4HRhLzD16P5ViHlsP8fWjRW5D1Gs45ydXMVn+cE+Qh7MAveeIY0ZvMI/F6W5WRfUmKJmeo5cUpVxDKTkyeuqZAoSa/mTqmsEbUmMcVXwqaz0nW2QyHfrI1HUxzdH7ybXoRbzmYsWDhI1a9GJZ9sT8ptmYZx6N20LWyLMmQRbVbGVM7l9M8SXHMZl61ht1rpA94voVsO5jTHCMh6jrmVrh/T2yI+TVI+X80EVX1qX8AfGxdKtwvDx861QoqhUP6QiZeLoOAT+1PRK6hsD7U/YcYONtK745RQnrn6whpC8VGSyV4MreT5mvcopMzR8fjeW1N8bfY4lMXZgAtmvzHOJtD+23GlxMttlnqFPBJUAfMcf7VzNkOrpOLR5aoWSqaCgU5xSZ0uP6DzJlkNGv1tLZX1Lf73d7v+6uoRfbqR790qmn/jyClT1P3IvtZU6LgYU69TnYlI+W6N1WS/3xzVS5xXk+ENczJI8jeomRjflqO1e/mYoO/psxs8iuX0yFeo1MPQ6yF6jRodcrYmGytXqtIDgNfRLNG6KwRMvO4DPJVHr4YI44WieInCd6zXGL79fjjYBIEVH1xZQRQAuQ9yLKx8O6Y5YmmdqhTkXD9ztBBrMRRObnJ1NuiGNM5FPUqcMLvddoXTcg/EXMo/sHx/Sk0u+QzY4rWT/v0LFlOulg28UOjx54p8zcxH0IdYLe7/giObsXcQmwlOeOt+U5Z5sYmUquray75L8VNhpMPvj5NyvOwUGdsq8tgeQTeUTMgzpnI6CYZ/XFloptcQZ2upEBBIc5Xn+lIVPmQvb7mnyWFS9tZHI1lzrVE3KdtK5dxqeQQtitdjRaP4cKm+wf8tnCFHVKNO+GaTeP4O/VWZSz/ezKiN1RyIeyR3gR/EmdMhTjVzr1t9Sj+N06xW6aBd6r26B//xQmTet5Cbbc7+d9EvzBi8hBpt6ZTcVw/Zb7qNsHZMEFcN5eYcbu1qKC+LHD32hzYCVzd48KoKwszl8D38TfUUem3AXqnNVivrg/8Hr+fo06Nd9Rgy2uRgm+e/AxT6xJh7E6PoM45jMeWUPMP2KEjCYvC72m0FD3xk7NUYdWEY+CE3pHxWINRP4nrML6o1zZ5IJMJcHbppF9Q6ZClY8wfQAy1e8Fgl2W5IN5S/YJUTuWM7uS3nWaRlVIwiGw4Uz9ZorHcl/74UA64EQ4+HkCAsy7tX1IB3f0yhpBpqbbSwHb9pRQ8fhEwKJS7uG1kCnhpjLPWJc35IfRivJqLWuhfZBHcM4/mRJb/LpivkwxL+ZDxlazi6xHT34ydZ7GKuyot6wE3GYKO++rMRQlxTnhOGc/ntDFsLNJzvm0Rp1c3GIddgc9qCLD8xs2SlAXt22CTB0n+H6fRzPDz8twDujnyh/sP2UMlV/o1PCvqUfxm5kaGMAg1a8bHvVvqFOr3bL4ej4F7Tx16WnoXWH36VlEQIlMTFocMzFmDB69xsjQ5w1HCMbHuOItZzjPt20N6YhaPHLeU5NNV1I3os6mYWK+NXYbmhYkyxvHMR9XmLlXWgHQ7oDw4FrV7Jx5Jyj8bIZxwEed6hr0klkNUPEsRZ06DQ0OUZtKpnBIsFFk3FHXDoKIzQ291LysLhDvpni9yQq9X69PNRDrxZqG7wsylb7bD97vgaPXm6BOXa72BYppD4l6w4Ixay3XKbUPMtW2yNTNeLTo1VqHRmeNu4wkFeqUtfnJlK/qOWR8gjq30M/IeGHdITwWLv9iyr63b/CSITK1vCMTseytmoW5h3mxqhPWzice+KqCXowtTwa7cWQKdPSKUZ3JPb9E7hfM6yWPejG+nvnVCIphiXPCqmS2POEp5BoiRtZCQ50cj38yJd4x6lS/fRDYnYMFEWU9q9nH0GawO3oJF9lR/Emm1F/lqaHyt6xR/GamkkaetU4+6+81il3/sPt6PuU94MboKeaSqa1F+JK9v5nKIgW9z2aPGTu8dHvw+7J+99FAL3LeoE4F+w8yVeQHk92ueznGl6hzgx0y+YMpPy44Da8Xgpn7qOXAHVc+r3F4zh4mP0PQd2dcvJ7o1Y5tVcPuruO4eYU+esmT8pMpPxQ4ry/gAttlLKiYKJgv8gzzWKSiTvFgiTq1NpCp+P5yCVfRqLI22b9BEBvH5AyUnFFm1sD3LOScLEKNzSNyA/EOkIEfOnVn+xa2ycOh3NCpzc5H0odgaHqVeM0p6sxlv4XtU5NnVfqhwiITveN2tHY5FybmmXLrdRD7+pJ8MdUOHdRJa4yvb0NUmc6la9jNtzERp/Gpw/vNFNT1zYpGr3tQs8VcH8K22i+5EJtAYXp/okHYRIKGSxA2I283gLycZVRc7+gd1RvqWEyGQRXuh/6V2SD7Tj6LBeFlJpla51OI3QcyNVDrP9h/ytBGv1hLHw7+XY5C+08yNf3NTC17VxPixQbN2HS3YfTtjb6ZgsdkxOjDQZ0JH8hUNHriGBmI+C5rc8m+6inO8+sB5OitnIiLNq0ZM3TnCBFGMsoTgUx1Y/2MXiXEMT7syf6+xnUB21sQoNMKKo1deiyFrfOStZf76K12U8xPsYE6Fe0Ps4RZ7h7N0WGOzBkUvR9x8Nq8uUY0ggfmsSvUJxzjMp+dKY6xLcU8Fts+Xm+aHgTbjeUYzCZrKtano9zjOkHdmCJBohkqCXttmhLiopY1Q6vTlY03jyuI3QzHNCPTK7vn/AXc/6zIF1P5Ue63u6VeFT0GPGF0myUQlV1IuNcbNGwpJrImTQ91alCi99o1spbb2V2SqFsccU45VB8I/bfHI71Fpvjl4YJwZJ6Lq0HN/KGnwE4pVjRkZ2Rqo8XyTKS5pGF7P+L3l6vfTAk2xTllligebHvelotFEjFWyt4+QVQFnD9eeP/LPupkauv/0ilPmYF3JgkNT7nyJ5kaGb945jsc/i1rFL+7p9tH9hibFjiPT+iLUdN5f+/38+/t0qTdXkemXqpVicUSM3v9wTETb5+YB7oNeq3+ApnIbTWsojbHfFStkCk+8Cwq1AqMfzAVqYXfsSzLF+BpNCBivOYacwdlhHnK35AolD3clI3c//ZApsKAfRL2nnuoe+4UOKf122R+Dj7sGhOZ2jiKyZxNd4BMPSOj0wi9pG4hU1HxRl1NdshUr/dQ8bWATB0XH/jSqdyXfR71NXrVM9F2kKGKVFGBo4xp8eUKfnFcknC8eF/ZNpL7zN+ATGkrYrMa4h7kfcPj4noiCbuyOIKgV4aUK/1ByYxY1g4YOS6NUjH9Zird2XiFoYdM9UfZG3bG0cN76mpg/uLhQH7ZRpi/JnIfSIN5a6fGeP1ieUQvvMoG4BuyXqItgo4d+V4DL8t+MuWE5hq9tqw5Wu8HGqNX1Kl8/wi42LqHK1s9H2+Ij8WiinqfWcneaok6pY0x/2mG8gf7Txn64BfnfIfDv2WN4jczlc5VHQLdcSs+T142Hc53+dcaBdx6tkFftSOfH82sKkpNZEJv5B5X1CrKa02RvWCaCLbrAPPMueYdw5RyBN/e/GQqTdQzeA8T882OIpPnopxDulSDij8oVVg6aTAPXM0N56uQm0wTmJ8SXx70DeujQLuGTPkdapNYzZGptkKvAzc1JNH6ggxPHkoB4jAJaDi0ScesND5BWCJT0SP0BXuqlQrbVelWX0x590cH4TNCXcstvP/TItnimPUw33WTEJizRJ0KKOoUz2Kc52chMgXKekXENec2o5ZjAGgKMmG/iWD1nArwXwfUuWJ+Emw7R6YgkUwFDxzT0NdbKPb+kohqMOu+mIL4ikz+8H49Hq9+7IsgPOJ4fT1qCer4FpkaNbLHtmQKXoasQ9UdMR/15DNhO8Q82OSo0/kdVhDFb8xj8RF18tBZY7yfWyDXEQ81Wy8zWeeqXVRhXh+RqYE9BW/2ikl4PbI/yZSh/uKZ71Cd/vtQ4n+Sqd9d46Vayz2a17NL+eyEOtVM1t869cXUD53aPYbI1FL2vJ4S+Qw37TwSOutaPk/BjBxHH0H5fV5dmWjUA+wGW/QaXmwaLJq3qBsTD3XDeWNmdh3zmykxILRjTb8DCMl6XYmJgXlhWiJTO1jOUNfcGc7Fmn5ELzcAGtVHZJS+FR/y8wp10cXfhdltmYNnT3yZx6qaZY1XQ0glU+lpKvsQZioUuz7OGWNZG0xoMXqxfMEr7m9qwWZRE4OYawHl68PcZEOorqirU/RqthyT45GsNd2brVDXFMLY8BAbEFsjZCK7cMF030PG90dOouwysNmxQJ3ztiuH8DF5y15ApAXPkT2qU/3TMH9C0YstUg+9XYT5T5/FSwBTkz0D/BNjY5ugTq3Osu5TG+Tstrgo4O2YTcKIzRp2opYKqZ6idw0tZOoz1iyIU/RyXKWok8q1HUEeWPh5GtlXRfTaDvjcWlQ8feH7vSPN/GIqesXizzGFw3T8K53S/pJ96b9bp7xaxzGnWE7F6WRj0055Z+A44anybEUz6PtJzl9MhaMAmSBbzPB8F2Ke0ORZg0PW+bBdoPUI7zYtUSfIAXhrYya+rDqDlRk/fTEVhhnmi/e0nkO07WTniR3qSvx2N5hfNJeIY4ZjJtmhvCVVijq11GaYf2pyhO2s7xH+AXw/f+ECBPePZMpCrzc0jRSS6QKqaKVXCTM67yT7U+Ec0N2Qqb48k/dDp6LV9uOil6MdeESW7kLnJJjflAK215mP3hYUjS2Dy0+myiMytSrpCwr3jUxVDWVspciaK9u+J70kXk/1dYDc8DkVBTCDkf0FdapMHRJ5sf/NVEwGyyq6nVBnmqzC628W+Hoh+yxmJ92G4raTec6TNXNemLf8ZbisxN1FrxbLXX1hPbEJF/7xm6mdNkGvGlzw8x/fYg7hXPajui8GgrmRrHW2aGU99t60ZN7AQZ3K2wUPtfKITFFhQpomcRXNVPHn+iTqRDF+tZY++sf//puYMhxVQasydr51aqxPs++9ST90ajDgZwivQ4sLoqKXKfvqFeLEwTFeyLXzaZV4mGfmcs3hhB6fq+0BkixBnXIPncaUu9z/t3gik+8ImawajUF2k30Ckz5tZLk8B8Je5PJwPkKvQ1oVI8tE6lRK0KtVsXqE9OKhTiUWMrXKTcDMLiRTPaqxctWE4D9XeD/RibiMZ6hTYn5ApvZyH3t/bg0hvwcujllxtFk8ilt5VoJTXtYKsPEH5wQYGUAiclKuzMqqizxLsqy41T+UjLqXBoQxWVX8dUdvOrImOnot4eH3hVrLGtJuMO9tAh4dNPRS6Xl/ha11RZ0iDjKlW48Wkn2NjCwOQcNuqdfh/TqoU7NccVmKfwEFbDh+nzLfTI39B0Qc4PWX0Sdn42OmQPYa21W4vQXXL6ZEnPAq7B25wdauXLfdPaMq+vEU9f6S+wPva59EvdgvWWJnHQRjC5mKVJlPTcNEb9nEVfi4/FGmhr/MU+P/0t6jP57XxCfZr/dHnjravW+d8q9NYlCtr59gdyksHqYnHCOtrA/Bj8Tj0ecoz9n2SgeyQeQTbpWY4ReT6gBpN1hUoliDxiYT9QSJqHCMz++YT8JAIFOHt6wpU/GGnQ/2ElJbcZCR2yxhWtRWEHbJlIgdPwJbm48jePHRI2L0RkY/LeoUP35CHmHk0di8u3LI/ALHKG8qk/nUqTGfIVMhuyJTC5MOwVcvrtShwGaTAeab7fSBulJt0XuN5oBMzA7IJFg1ei0/u0D+OqCu9AKc58kGmYqn2oqHx5PsmQGWDvFeR53xrgRYoe8dSLXMr8JDT5SYn+IL/n2Mn0eT3lGRaxzb13vJo/NghowVqFv+wN0QXmnClvsLF+D58nldvatLdrL4j99jycPxABnYXiYERGTZlSAcXz9atkPU5YPc29WrNJZVyIi/PoZE+KTWmObLurcq/h7R+Yr3XxQq6qRdLLgYkiBhXaVNYLcRyFSS13+up5tOVPVXOqX/JTUzf7dOwSZrIT0N0e//8H7J7Jl9PfP98n6maZ3k8yGLcvf1rr+YyvYyY49zHJNqzmxI+kOfRjf+MVhT7EvML3P078Opib/xraohSKY4xhcrzBf6pqNfTIUTWmG+IPUCkkfn0EgPZi5LPPl8q9KmJOxa/HcWxYdvpkhdauzaaB542QKZWlZEYbLFN/CHvanCz2WmMPOATAVnH3XVzJGpaCPPVixLF+93HDB2+eDnjewdMvXpapf5Nmb8RDE8zjdT1K3PB5lKY9SpyF3hmHw4VQPZKVqhDHrIVLtQxxAM9hsiPowDM83HCuJDA5VIn4pgaexdIOhU9NLXDTIVqN4LfDv9yVSkS50U/kbmLWYz50Dm4N+agIukxDnKdSdvCKaTpYTmiLoyogTg0kemXONTMyp1t1Bl30iV45yS9IkBQJqQRllSN2ySxSpAMUDGtechZ5UlP2+vWNBQcHy/bqf3Ybu8xJzrsfiTTGnjXz3z1f9La2ZOQWbw9Rh/Q2uMOsV3y+yrHkVwya7fTIWXzuLRhKPOiC16I16ZyFSqIlPjkM0h8ErgIu/Lmizb7CdTZQmy5goyBcetxTlJUOfKeUIxH+E8Guo2aZhZ5rL36HVFo7l1NDGfXY6wUy3UKf+CTBWMYz5bLjG/LUpkFDrbAz+f4hhakkphwwW4UPTEuoqqZlazfkqRyancM6qyAzI1JwOI9jYy9UOnShvzUeYcfzLlHDDjp/Zrw0U5pgbTTuh147uPOqEskCkexA1EygyZ0q6Bwfi8HUPKamQiaSuXTc6OBWBwj4R72VHJvfMLwPXiVOHyJXWinbxA9mdDxk30bu28aiHXZ8jk7Vrb7Nx4FPxaRwYKpWasuetv8N0NXn+hoabHlUqgsBq7ivqAn2+/91Cn7pnscSc/v3InI8xHgaDcz2RPh5GnQujlmA8zgUydiNNC4bcL+q1Tnj0B38liLsKm/nM93XQy+mWeMv6WHgS/Wac+xLtD0B7sb51i7zCHZaj/XKOYbiY17OrWooISH+ddf4LeZi/kWrLBXBac7CkEa/kMs9ExAw+fdA+7+WHBoyMxO7Y8yY1FfQtfX12mNdOe9gyS1x2ZWr/4la0yNoH8R//fgdwHrtnVEfJInVZhPTu6bKXTEkQ393CMtKXCTjgqAOJFKHs+k45dstqGbJSit9vN0SsRWZnSb6ROzbuD9KKPAWZ6x+XcjFGnfjCV5E5AuP1BnYAnm0Falmse+SnqZh4gUwnxl1UYhO/8i6nUeq+4aOqZwfpHbwzcP6AuhntZv1zoDHYh2VRcmeIYP5QWMtUNHB6uZ/h9/WAq2hxlLTe5L2LqoBdM2GhTiUvLGAtGkxnslAZI6BSou+/P4w3evcG/n/rohVUt/qDXC2zMm9cZ6uYsHkDWl/2UFanTL20yhK2dyjniiHPEOKLfTPEwwftvBX9969SHfATrUqcPwb7980zpg1/p1OQvOTtv/mameuvHGQpnbBHOrJ/Pp+h1hDq1nKcmpcu2hrAukInbAZk4EswL2UmuW20emLHX58qAaHjb0LA3+tjstp3sIUl9zMTjc9exuLAqyImDY/wHU3PXnIEXWj4RcKPIlO8ZsMsHOA+PHKkLTYZ5bBNPq+j8QV35wVQ07FAXbavDMWtcNyAlkkTWnXbsVdWYz15Th/MoPTJkVD4fUw54PQeNHXstMOMH1dOlEZ3jfw86WdeoU4KK3xvFZj1q9SBi3KU8kD3T+olzgsB/L2n0OeGYpI33gKSno44q2kxjo7szgvDcIkOGQ112a70pbEMXdXI24JjHRhNk0lEcLpDJkrnz9onfR4vvtzwgU32bfDMVNnu5t6qvm7BNDI9Ezobi528vbyjmyyUVdjNDL2ghU150sekXU/3RRAFY45wgPoIqTJf73vla9sN6vpHp6YSosPUvPhdM9RPWLC8vyC/BgkaB1L22v+9BEm5iGrkW+5NMGb/MU+ZfUjPzd++jIE/9gGNouSDc+vxPnbqtRyad16gz4aldkMiIMU+NnvEZsmog170i4bLFUq7t+rFLQrP0u/+LqdOCVLDrDSwaPQHzxcPOUafO0uvcKLmym+wlk7xv6A2fJno1bYX5Kd0Pp5WIz8hUa+klJPOex8PrDpn63OyNzGfI1HyM3vEKJWZu87Oi4cCedqwqkCl4TfF6aTdl6P3kutnm5pBwXMxMNijIE+JnJvtZaei1+qdMA39RripxfCEz8w8yJSh6P7FcSqYU+oColAsi6jHQmD24jCCavTc8/OTUZrvlTIfV2HaIOC4J+2KK63If+7aH3mtY7BsoSLSkYeogU6vAasE7Ljec7+fIFGUqerFlioyxE2WsB1YHAdWQqcpDBha+9YGo3aJOLddByay8UiBqKtTZN+MKM7rHE/JO1poywypnnayz651in0d9HZn6mNLregNkatPKfSTBpQf5WJ4/Mxrx53qP6goZ/2pvkjn79wOq/yadum+cHL3OYf69j2LH0xxc2XvUd5IRo6utikyczQUJJxrqyDt3cMxUa4+G3gDnedrfdyBeuYN+/ngA5lF1D0G4Q6/hb8uOjcK2Qu/CLcptF70QKAbq1DpBb9Kvac1eDo6Z5ALo98NR17DpApmK1TPqlP2jp1pz2UPajJCpI6D3W020DcTxE5nCrNCwarlHJnR5PutxPQhW9NQDeKsDzhGKiTq1WTkE0sUYx3zPxbw2v+hP8PRJUEU8kOevQtJBuETvK4YP9Fo/mArOU/Re6RSZYo48+zFRkFnTOGqsUbIRgMbRu53m6P3i+0buZ7+jjp0dzDu3tD1BVsi6Rw8XX29s0TsG+ElIlFfHkq1d6wnhc4D57TSoTUaH4zHMFrM15ePl8frFVKTGyFT/cwQmRuSNDMj9kiRCplI9/snUQnpflNELiE2BjD+Uj8G2R0v29jmhTn3C90+dyoM5Ed5s9q1T3FhHJNQM8ed6uumKYvxqD+3fUo/id++jUHIngvx1oeSLqc3llMPKn53I17701UjqTB2jTn2mfskmA4pMXR8bEqkrHJP+x7mC/6Q4D3+K7so2RVsABghkavguG9Y28RGSHTIZ7Uxk8hopU4hpiRl6O6pKxmAi10hshnnl3gFLKD+AaBeYp9Y39Grzy34P3sH1aLSLMZ99OFuj16pEFdFhhTrnqzjmVvqCi5uPOgaVfgSPo06FzRV16rWgBLyx41RfTF0X6MV2/TjgkfnCPDN88gvwKFtUvJdPZb8rZMqbSKY82T+LfyYP8E9yD2xrfTS2AVWDbO4hE8YRden0+ZyB1hv0zu/zQWNWjEwFPVkfcA/IFCp6A5H5RGYhQO92vV6QqcFwQ4UzFSbTl2MFlvutU4XG9ijPxkxaEAe5byIJUVfUd/aG6KGj99t8MK9OtR9nNxLU2ZdApvYtfj/BQZf1B2cB6hJgviqqhY//vrwFG9zx88LnPq9CZ4aMvgbo1dNBE1XRKf+jOjUc/EqnZn9JD4Lf7f1Gb8uD3UGb0X94v7Xs5+ut1JtJN0GMTB1fi+qfTF22GxLeBzgmu4m1h+2YLCqxoHucJ62qAP/y+MlUs/SOIKL5gggeHUo2rcsphK2C3i/qk5I5b+8EoRbNMH94XsN44aHXW8+nPNyHAXopJd6Db9uoi6sMda/Y5C6EoSqZmtKGnfnkCttbySgvy9L90qlCMiwuOTJ1phMC0E3lvoZJgN6PWA14thdwMbrjmG4tjjp9nOKcMrPAYMWF1pCLDhno9XzBcva4Q66qS9kvd6awbIFeNdqSDY1GHL2a9fmkwG4hI2HuvF02XDzkueQP6tRVkz3t3ni9xBojI80adcr8yJqazWTDo2deGYyI2RPszllWfCP7oMwuegu843h98xwACxaPNwjvbtPodEOmHAU/T7LAOSFkW8yTXaiGyFS05Lzvyed/jToAYW99/L7iqWCKjl43Y4M5CR/WDL2fR3uQLcyoCo/NH9UpVfvVM1+q/huq/yRTv7te+iTZzwHC94RwOnwxuvxMd186FaxXI9StN68gPIwXmKnP05wNtsjAD6ZEn2Ee0VqHQ7Cc0EoU9sRmZzMuoOjf5vh+odkwqqNOxVGE3pGe/Fz2qzLBv03R7/cYL1n7sDIoiv2EhLf33mT3tcxjP5ia9jD/YPjAeZigp4zmR3y/wcl2IfGeyNTsgDrV7qsd+JE5pfh+k5LVQ/LNVPjW3yaLXPUDYn1DnQpz32BJMGkg3DkBFcxhJmvCyoNomJtVVI7bn0ydTBzTpxGO8Sa43MGzLkvCn9OPwpYJUUHMT6gzruyPi0K2BBoZeL+rFND7lhf8fuaHFQnrGvPM4Ko+YMstWTP0HuRMfagNxFa6oZzJM5mb4HUGJ16hrk4DE3WsQK/2gynuXD+YV7dOB/FYWHKOCL6Zyq5yH8p1LmtLL8kKwrRBZowAOhYf+AAK9Mkk6u/x/nsTiro4naK3vw9mLnspsQGgllHFU4v9Saa08a/WKP6WehS/+/mUuBw1mE1bnXiLg3zm+xzkQG/PM/XW45RRKKwj6tRIro3fMXNTYqE3aupNxTWhyJ5lFwYwriYkOm13Cq3P1g7iW4L+XWOoU3u3xXxTrjHfrD1k8jRwTYj0t4/z7IjkbBPqAMXN0yt4bp8KNTgtIbuwqewD8kFdca1C9vDeEF5r0LDHUUGdAgNVz9zxmp2mFU4JSdOjvr18CSoEMrUrOpwDltbBZIWFyVycGoeLRw+92a59/A+m9qljgqgGehUsz57JVAfvJL2XmM/cUB6myPaY/w/eUu6TkPXxBlyFrbgjE/mLmGxUnjSYFqrBA7v2gD0L+YyblisShWKasHL6eICIt3YVdadPzqJVi7qVGGsilhYx2G2KHnF1WTHUZRt1urGzF8QzkDU/88Bl4UzFvLetrUqwh6xRE1oEilOL3tXvcE6hztCAifWY0eg6aZV/MMXDDXo/quwb2I4G6P1uR2T01REDQqOLKrE3xJ/rPaorY/KrtfS/pR7F7/Z+s3NQweot1Mr7t0457vJM/eY9QkcVt8jUPkdvNzz8ZCprPGTKrdE7Rf3+G1bn44gHU9PVaNLjO8wTNs6bq868fjGVVvefTH2EaaLO7H4yNWN7htw+htS7ZPmVzvf/Yuo4mH0zFbca6uL7jIyuHc0BD0JkapLQWvaUnoHYVyoNyjhXaBk9SsjfgPkoIaXBhrY8K5/2HB4FPjIFl4vsTxUFFPNPJc+KrCpUF3XA/Xy6E3SrIVNf3i9bI1NG53wzJd6PT8euk0oFqDrUqcWtMlkWza+wcbIhDdLBrqFvHtfg6bAi4qbimEbhk+d+pzaPmgEycTX5N1PRo5L7FettCvQ1Qp1bHl4GhYP3gsyU+yYCigx4+aWFnMSoU0s4opc86R/ZOzVAXdbplT3GmxNMHb/Pg/Wzr9ChrSpQuB2QUBscgE3GqvS66Ob5FSRTt4cO24MecZ67f5QpffALnVLJf2mfRPq4B2AOQoV7P55PNfdwh/92kalNdrO/mAoPxwUPP2f0MqtVW0P8Tjc8TKlisl3/mMGkORDurSsjof0YdWrbZzgv7rLyypLz/gCZ0kcmmawN1l1hIvclYIZ+K7JW8uulgJl/3hVs3o5CNw/p/Y71FK8s67Pn1qSAbRBsZB1V1CnYGSvYbQpBv3Tqkt1fYC3Jm/jJ8HGlyRyZyvQSmbpV6P1ea3lWXurUF1Mkyh6QVLeAhpqPTEXFfQ2rLOgqv1m4NvVKtYJ4YKJOrJQ3sObo3SCs7CV6Q3XWfDEV3jdrEqZ7ajK2XedgP/OOeP7czWnf5DWk572seZmh93qp8R1Ca2mj18pmCXsJvQHRhKhTxRKZIvUngrU1nOD3ue4ZlK+tJ4hLD/++3X5spq32LXo/2UPgOA4ES176G7J+L5B9P/iVecoLU1epacQf3HclXZ+JAjseQCXICO9/MUWGt6/BnIvFe2bL6+uwG35kj+2h8ud6j+qKof1Cp1TlL1mj+N3rfp2xsMGdnD/kS6cuyruAjf4+c9g0qU23V3keKn8uON+3mLlHVxwzXltuOF/0cUz2lcKDuaG9iKcFhktX5mQHIjjhvBg4cGVnzzlAoDk4xufnd8IM351AvvigNxm0VcLuq8UJ5r3ziwSjLhPUEOoetgnHfDTqpga7FO0O8qaRz0ifqHuPvFuBsBbI1CQgNXOczQ42Rg+v/yYrgxabyx6yLSy4IBS9X597b/BL6ydT5w2Oca4+fBLdjpXGJubLBDfOnlWQOo+SLjxkKroiU+H0imPSPceoU0vZ59G4I1OLYTyEtJwjU8b4aDBjOo1gfhm9aLD1s4auepg/k7pApiyKOscFv0NWd6hTPECmeonzgPS1X1fcrCuFjZRxiOTqRgXj1zqng9XkCUWg25wXi+AnUyRC79eLjuj/1u0bInuP3rWMUafT08qCZTYbEO8ljI4an0qB+DMBHsHw7TLnStB7DqdzHp0rfL/n8DGGoppGlA8O9R9kakB+lafUv6Uexe/el5402xmwefehX3nqrU8LcC04f9dNys7o3cIsQqa8BJkodKcC/qnQ+7xwmDGlt7Fhpu8bEjxGjU2XWzWHyFeQqXrY1Uyx1BK2k3hRRceZrA32UvvgpxV6k8kemRKbWQ7m8vLk/nSmu9RYPAqcRwOT8J31NpiY73ewszPUqXWMTLkDZQXJUuVENjIo2WHxETBJyLPy7+69o2v5PCsLTMx//ALGF1NFcXAoX+hvhfHkItfx+siUJWvMKHw0gnVpNpU3PTlA32epyytkQPY6ddmO6lfI7f2Sh7Hs21hMsiHsdgYy4XWBwV72mwNLHw3xVkWW0NFucoT4vFtxfjkik+aD3v7J1NPA6wehv65CZ04VtoOjAHd/1Cvf8HouHU9b1KnX0KbRZ4MMDKy4hWLaWcg4uj62XSBTEMh9EwO3qtmwDmbgZAul8oNNgzqpTgh63QKZupynLtuQ/QOiRTHH/Oii7j0rawzbzzwk0ect/lw/X30wIL9YS1f/lnoUv3vdr9mupjCd6m/izQGZ+lGLbPbYnit420ug+fyBTO2eCxrOjjjvfjE1CDY03Ggc5/nncAGscxoaLFe5S1tUEshO7Zxz9Qg4jwYy38ADvaMH6B0PMenLPhSoU2KC3i+qPltYM/9Joeo/THpK2wLS5dEkETx8jX3OyBTv3A3/YqrOyyUES0CmjD7msbAa+jBP4yf15/txTZVRhTpXlzgHKA4ydQ6QKTEZOTR0k4PC9NC6Q+KafiU2HL3X4/lUYTFYNBQewQPvv30cQYxLZCBxMY/Mt+0Fsk72eaT92ZUZQ2cAqWEhEzfZy/MHU1Z/h0x+eo6g8zEy5c2RKZHIPpEnS7+Bpzr4fnBAnQmPmazllv1kyrE2ISx3Ux0/v/u0ab6RPQyeKTK96s8Yq+rLC6JTYXHOXkdgw1J9w3Y690m4u1Ql89cbE+jsoVBfZG5CI6ETyB8JcDH3fZehl7x/MRUdth/GnvlkBD69RzTKD3+UqeHgF8981eF/6TPf5PUxwTwl7+91v+d8t/9iyvPx26eH8aT8v5iKlRCZanfIFNPPC7Bq4/GtUyFHpgJVrt3+YCqaVCXqSodMVdUB88Xi0ofYmCBTxztmLKvbJLB01sjU5OWYVD1cCiist0nCjY5eTTf5DmB22vDoZXZXtpjXS9guPlzWta1y5rEIwN7dGuLn8b2mn8N+D+mwW1ABlamxKLc68JrMwfw1Q6Zea9SNyEv9Kor6OKZvI/+bKX810m3qzlCngk7q1BNwTPYm5AqB/kTv95H7HMoBHXzpVNgaM41V7QB1yhBNFewPD6Cxg0ylQ7k/0NwiU4szMiXWJ9Sds5A1O2VvVKFE60rII8dMnmaEyeg9JnAgO0aPddxA8q7xmzTZkTE3qF4gluufTC0n7U+mSENQpyeRCZPHGJkKp3lCd8XlA7kLQPkklPvyY4Je16znNDz4kqkkGwG31yHh7kL5k0yp2q+8n/qXnPX43d5vTrf4mzgtMmXTjUuH+nMPjt1Dpn7UoT2q6N3C/PKTKdqnOA8rfWRqKWuJ3bPhHOYPHJNfTPFRlkGw9lCnyNMsmbtw9gDxBb3Ydiv3Dg2dHkRlDRWfjWVd1/kihklToXfUXN2k5vOygyg4mBWftMhUr++hl7wjw8Ja/mRqZ14lU1uas+Z49mApTvj6sj8uqf/co86lyFQYtsjU0JN7j37UEgsGh445L+8GsKt9HtWCK8z1ehrMuiHOCRN42LS+XA4Ai1LODs3UZvNjdQFxk89sN0Yg9yvGCvjtcM0jVwsU9t6dgi+mYJvpglaqfoRMd1Y86lY+sKCQtc0kU8LcIxOHCvNcsAvw9aehPD92iQTgfDLm/kfboU6bct9F7NuyN+vRZJ8df0J0nsi9XRy9H3doJ/dZ+BXv1uh9s6pvwursEeIna0PQVvU+4L9roKGzx/vPWsxzoSq9n8kChskt1sAnI/R+y6j+c/189YEsSfH/Zkr7W9YofjNTy/5wApvW+en9ivS2B1vk6P2C9790Kg3nRBwVnHf1huCYGVqY0amsbz4OFz+ZOk7cb6a8coOZGK5dybwb30NxnKBuLO33N1NF0aA30edcMLR5MTA/wjHpDzOTboqfTAnuTDV2UWkOqd1uaJSlZs1mz9z+Zmo8xjxmK0MPXKHi6/vzbUkXSlZAopR4vWjYKSzK2hZ22kvW59OmDcNBfwNez3we7qDq2IalyJQrHsQTG51RWyBTRTjBMe2UOCbXz+z8xRTfmp8rO5tcgazE8Rx1/KOwC7sFsPavDfdq/hA0OCNTot6uaDj6YJ4ZjfZXiJIPMkrWyMSoV93A9zpZ3LrhDVuEGw4u8caV/96vTbq8yT27kqmwMQKTmUP6xDmJyX393cxlY423kG1HPhdxgjpd+Hf0GRudVMEzygXt3S9yXbDxSHjc+DZLarmWvxww8g+mYFLK2gOZ8ud6uumDMfmVTo3+kjWK352njif8TZxH9K6+mPKegz3Q+wGZCpWboLetPA+V0jnheYrz7qjyMIOrPjJV+chUezvPwdRDnOdNz7Dpfm1tZc8A1KmdCyWLHpiPktMOx/gunwK7760ehFMMRGIbVsAuJIhgJhRkYj7eatSwZX5aTZEpq0Cvtnnr30zxm1XWbDAzbBCy3F84KnnypVNrh+DrL+t7SYdBjNebdXi/1xcyVRTZC5LHdkWi+3zasUcZyzqzI59yteQdu7KBCvQ9xvu/tQ9Gib4vYZegaEdMkX1Eht4Z811ik8iXNSz9RiWQWsc1F3R5VL683488Be4nA6r12gNseyv0frfD22WTQYbesQ4sZFqeW/7BFCw2ayramMv6FC8O9vwy5h7rNQa11s4D8i7A2WnvIVPnkjwhIEOLimsYuOz2RqaK+wnnhOTKc5YuAhN/lRq93w+durydN0RHR56Lnr5ttpM9x4U/ZYT/0L2moqhTXAmrMB/Wf5Ip/X+vMvEPpsbKvzcn/Tcx1eRH1KnoikzNXhv21YNgtbmfSaA0S0EfIdlDGDeoUyNH9n03MSbxcQ/zQGzgmPy39wPjnds02DsZ8GODXiNh6P3K0NqDP+rjGD/J2mA5qwwQoy36/UanLluF/fBLp4JeutJonMc5YMRBptKVrzA9uWRQjKZrwqM96t77rljg61tkSpPnnf7NlB/2VjkNi3gH8a6ck2hdlArrB3vUqZm2qkR3RJ3SRzjGo1eJTM2mmGd+rFFMHUCd6j/Rex6We/l8C3UqXE5wTC5mzhkCN0Tvx7JPyQaPB0HvtVhTzttj98XUZpf8zFM/mOLndEnCzxLzjL33rhBmco+tmyJT5Ir5io+HLhHPHbl+5akf3u+LqdeUPCC94d+HA2dmMvche8QJC72fX/xkKnBbZErcaMKq52wC7s4m5EunSGkhU5R6hE9GB8aOst6gv7VQpwz2QabgoUG85CEXbfRHmTI0/X/bxfdPpv6lUsp/dB/F+Dd7v3fcn3zr1I9nvp/FsgRruzwTb1ikCX0eKmRqS+eVuCk478JOnmWXTHHnTLp/eD8/PLuM+mO6hbRMfzKlDzHfeNe7PMtB8PXUIAak5hqF5gdT7uAYwer1aPiXTuljjrrUlJinbgtkSrs/Msi3lzX6/zfq3rwtbUgMA5lSD/ybKbcLUSfU+zihRsaRKVvq1GuGTA1juS/BcZGpy/hwZaSlV4i12KfR+oB5pl2cNDBfr0flkaFj0muVlZAeJhYRqfpmbKfHZ/A+nexJtzmWjKkWgUz7oM40LJB93NMAls3wJ1PbsjqAF46WRIzf6L00omIea/cWiYZnZOoeTG4QhbqLOvqU+xVvwwBWn9GY+g3PDRrc0aslkwYZvBZTgxVW1oB/6i8ID+nx/3D3Ll2KMlsX7g+yISoqNgEjFAWUBcGtx1UULwh4wV9/Vmjm3u8e44yTncrx1XmrVTVKlEzjiTlnELEWMjm73CFaHm3isgh1+q1T7zz1YSqdWx14fdsqfbvF+y/Z5QqWUCNTqYK6164CEYLJwcM57Xz8vd6j0kiQfqiZKUp/yT6KP/58qtO/mXrXIlOz9R62s9N/mJpfkCk3XpTebmKbVLw2yJSko069JByTb6bea+l2XrSYx0L5iymmNUVKYYFMxaNuwevzYb5QDUPCvJMD8S1+/uitU4SWLXPiVT0m6wZ1KtN3CvswtXxiPmPD0ab0ej7q1Fo9ahCNZ4x4Ykq+mNouHy2zm8E0JZFsYR6bw6L06xE86cgid2Cjtc78cKRW1L/xWtVrBYQPU9r8KoJ8rZsSVqdGIfMHMhW6yJQXBDjP+wGvG+XpK8x3ulPQpilf6Ft3G+KXnvOk6nPjfLyfY48N88OUcwyRKTFD7xgc8fP8aauVfjp/oRe8ShUk7sIUvJSx6pOn5vZgSiy5m43JINjVkNhXrfRuC3tGyctqwV1aS3x94qz+wZSP/xl+8tTWVQXBjuMUiKM9ngBh3yq9iYX3X5kG7xs5pKUXn5DRdl1+MeWS0a8yNRz8tEYx+0vWKP703qTt1EGmHKFjH+/3Zmrebi/EGd0nIXmt5BzzVIdjdNagl9ky9DapImPGXnDvZLU6BRNuLfnkKdKJMd6ziP69nSNT5gvzDVMq9GLBEMfYRbtIEJs6ENeXGOYVdvdgE8+QSWUXD8j1yNf5JpwpRd0/qZmyGLzxHpkS10VBoz5dQj6ukKnhDPNYJuUWqL0+Xr851CFBD5WBN1XwfnmRzQ9T1qFBpkb97kunUrMFwZ1XOKb/wZRAkandHJkKEgt1ShVwnr+H30yxcvxKqRUnL7BGNerMBpApc73+WvezeisJyMJA72jF2rr8MKX2Hqhzu71Wskn/sKI3U75AJujo/dxrefzo1Jupj06Nbb5Od4vw9cF6P6PWBb2gB9VScPU1Xj+kmA+jR47e1V6XIfXDswJqjd8z0KYFcq/5ntv2hkwdXrZCaxEZtqlGS3+yRUYbXpc3jW8uemn/V5kajX7SKflfetZjxGIZ9OiGTC2v6P2qRt0DuXgXZofXKCXDokSm3BWO0dZF73bLpQJAPW2YN2kYr4uKTBneqyUWvbeUDN1d9MUUHUFIl6mWQRrh9d5ssl/Rs/qQwFkyS/CzZ7miin3wYNEO8PpJP36SItaSfzIVHNFLeguyKf0XKCnNlNUSYHh0BG+QEaBB09+CHOmoc/Yavd/SM1LwrsWiZAMfmVpm5AZpttAZm4+7I+3XvNbY3oPSb7akogdxP/rkKdtppjOiXwPU5b6sla5l4Dw/ai5H9LqHFfOCgZPSc7l7gR0wZGrZzdvPWjrZSN9rFI9zgN5R9delV/IedNewPENO599MPbfsAum1Mkuvc7+ZWj/v3zo12Vk15Lsz6tqq2o+pKmvthynvdHpRGs811N0zzgDuNkadfnu/RXhC7/dcm0BWG+sBMK8s5ld3VaGv1rpw741M+Sfep7JhI4imC1dwR3vyez2ypZE4+UmnlH/pPgopH/ZhGb46Yr3rJi1vwwOsIbgwJwyvKRndkwzn6dmCsQmvQyT4/BnuPEbvMx2y6sPUVi9xTIpeSskWkghYekKm/P0zpPJQzMA1HNSpZoX54vUsJfQ+GmbooYFM2fXIBdnatczybtMnuRvIVJb0kSnnxvv8Ee4ltxEyvHNR94oKluAOvP9hSj0UqJP9SeyS7ZkztefeL1oqT7oNpBskpaUzV9btitKVcQEnuwJ61wk7/kOn7KysZ+Q4ZMjUwtJ4f2Kc5z9Mte2KuZcD6pSjkBfAtjVLNzof2o9OvZlyJr6E3k9lBcTaaV0yGtqUvua87+O+1hgbbecrWg7JBVhfNEt/RIUvplTjijp1uqc4vhaYt0L9pDHvJPP9iROxAX+nYp5S5g6lyRV/nqyl30y9n08ZCxDKD1OuaTwgzlyLeYaHTAlT7Yspzx2jl2743ioHNsjUWv1VpsY/5qm/pR7Fn/Z+b51aKxR16n3O97pc44xLxxdmTctJQUYy5qGMzXHev0bdihZTzFeuHOAYFxaYR/Q8pqDHIo7pmTBTSFKiTuXLA4bjN1P73i6FKBQXpbsskaleeZmC3T9a5YepZOd4oIpP9G4SRZ0SNZKAV98V4h+uakurSxNBvBA3yES/CD86xYQYmRJumMcAYguUy7Fl+Cm1S+gGmXTjJ58DaqWl5xDHoLs1deKtvP2Rjp44pq0X7xPyZuq9j2JbnZrS0ebI1GBtoFe1HphnBA3HZP5KjhDfHnyv0PXF68MnHXi2jkz4/qv9rFG8vZ+dPJApc6jtwKnO6P0qU6U0bYwT3uIBmUpr1Jl63WCeQ/dbso2MTLFFboOyyScCwGj2xRTMBHy9Rboxba8GekF7vSy9+eCl0PuK7wc8TXFOGJ4YfJjSrBzzVKKg97OWvM6u8bRQ5x/FjE6VEnXx/KDMHYUq6pTN+y7C0y1/W6emg5/2pat/SZ/EP73up6ubPmj3hOsU35f+Zmo7iVCn4iQqyDSQUafYZoFj+on5AkJrB+lSwjyw11GnZLFPPmsU0MxShVxSFkKUO7R0y4USUhy4mI/SM3q/0EMmA9GYQnhS0O/XkqDQdnx2gQwcvP6Q6C0JFDmBuOopxLuM99WHqeyRb5gfJ/h+izJcQNqJDnqnPjKpXh0LCITIpCDWQOIx4WsaBTJVTZ4V7V/L9oupmYxMmUvxDPHFhJL1YnKku/w6hM1lj0xdrtMxgdTKATwLdYLIyNRIQKbSR7VibCmjTm1WcgdJYSFTk5dT0TrK7H+uUdiRsYMspmvmRfyc8XIgnyAqkRHf3yNTQSOcwT/1TMakISuoOfQdMHNlIjiikD4J6QsVeE9HYy7lzxKco1xDNvC+mTqdLNTdhYP3j+zDJ0+t9eBbp17s8QD3nlnEtw/PGZXy5AzhOqTso1P1ZDcESAYuenmp/L0e2dJIGv30zHf+t9TM/MNMXcqsD4uZ1X3tS9816hG0uIdMpfn6SGZd882Upe2/dAqWsil4Bxfn+WmtEyBD+GbKHBkhOAsVvUY+e7oYsNCL5XW6YP6xwHn7uZUmkJgh6lTXMYVaiYMj46g2ghVP9YqsLWQqKDKFsLB9r32jl7TiZEPYpMN85ohPCvFT5UwNyIpK0X0L9PxC7/lmSh0iU44AC2Ri/WzpvUxaSNSU9ym87gt6MdgJkiEB5i8WyNQ7T8nrVVNa3TMekAVFnbK3MurE4aHM6P0ZoPfzFN530TqEdLeWn5j3BJP57/rlorixv/YmnS6NSVZ7gnNOSJAph/Ee4VdeG3u60chHp7IC89ybKffSsZRKbP7FlH2QZiii60sF6B004vp5N6BeoNUQ3KQlY5uXOqOPorxBuCKAP/8Qdfq97vdmCla0NYmuNg+IhrFFvNKHGZUr7QzRcYg6ZRu8R7moDSEcSi5DqthvMjWb/KRT5F+6j+KtU8TtPQXrXTdpOe4dQe0kZKonIlP9HL3bmym2bjEf+DsRvd96jhl9GKF3eeuUKsUtszdNqxC51EKwQgV1anMEl4ZUSyG8TZGp1REzu7coJ+DmG8zQF5VQGsl3F5Yp5jFHvMYVufUfETiPG+rU5Ij5Z5Kg7r2Z8hQHmVoNUwr56+Uw73lk/8NUJk9dovUxfzHy/NYpv7YayDYGr9Gy/GYqm0+B+G6COvFmakPkb6bMu4ZzSN3XiD/PcZ5/gFxCvNrw/Xe8LlGQMN4TzkSmyGSOc8pMha89tO88BRMpB6su13g9QZ0zHyJ+np4jU8/bXKF2YJzRr9om87yzkOI3cf/yfnbiz1pSC0kF0UNBndrd9k+6N5sr6tRoyfzMxusl0rSQNwl6v6RApt5rFJ+9ScODuSKTLLljfvUs4i57MKb9CTLlAJpMH8bdk9YxGUCwvyBT5vI3mRIF6Sedon9LD4I/rFPuatGDBVl/r1G8dYqe0wuDfnitiCoiE549WhDPNJEpeYhMhauFKfiPKzIVt/c5zKfet07JWzkAn+xQp54VMmVnIupGF6LO3dfoHVfnxwS8jvdEk1Oi0Mskd2C9GvA1AgV1ykmRqSg2ZcE3QP1iymnZhrgDEXWvxLuDpFU5UzvUqVMwt2AJNerccYs61THUOadRuC7eCmTq8K1T7jz9ZsrRFUDdM4SC9tNoCMYpahhIo/r5YSrZb5EpGBVjKjJSQrpdagJrny+XnkfNE9zihEz0oteR3hAJUIwXMkW2qFOSK+SQFvaauLmFOhWKlyNYXovvdz0iE2X7wHzln0zitfsypTN9CZ81Cuc+NKsPU9nwjjo1BWRA03aYr+zVkrkFQe/3AqMF72Sjdr51itVTBahyE0o7Pc9M8nCkO+TiySJMUTFPUWjQa54lSvx7pCJTh+BLp9jaZ7/Xd14Sh4Of9iZR8t/NSf8mprra64F66J5f+/18eXKGjSJfSrunTSoyH8rIlHOkvC8fMtGbYd5ItRV6v2CFY7I+9eefNQo4qDOFBO4jgFTFL9v3ZGRKFy+Yb8ZzHOPKDMfY1NTGkLUq6pQ7m8/oXHQcMFS/KQGcaUto8+BrHDNZcPtCh8xOkSn31Udd3M+A1zouCEBzR6YeFurUe91v2a5Qp+RbbZL2JcbgqMWCsGCNTJ0LuYE8oWvBE0Je83PUnCAF/nysp6JOZfUGmaIiMgVBPSAXnWQQE9QppvSfYxpYqFMgJuj9KoX3QmXWN1Pi9FB8mFrtl1ynl4lJsrOYY+bs1oSVPM+8mXLGAb6fv0YmVop1Bst9msSdvfgeYGQX1PFpUtrhMa3wVeSCvwne03rDGejnfN9HnS6Jf072M1qowTdTQYc///v8lPbaCcwuonZFuiC4QUTvW8HNWpwTVjHOIWyvUsIeB/tLp9Il72v5y0yNfspT47+lHsWfPj818roezu4Fer+3TgnB/oRerL4IH6YWygOZgg2O0WGMTAwbgmNGH5glq7c4JnfT/H+Y6qZiAHDLKGMiKVy6W5bI1Aazi5eFe4UuhsiUfVmiTl1TZ0bzBeaJBXs2pcPCaUV2jzIC/C9Z8GC3P1J1iPnMnxvIlOXi+90KZCq/ig7x7nVJqdDXtx+d+jC1OEkx3/e9IO4r+mbK7fMeaQtej/06Y0eIWYk6RVvUiamwH4IuCw2zTx7qlLyTv5hygwOOycdFOKAXzTXBI4IDdCw2vP6egjrzZqr0vC/vZz12yT91yjNqZCovd0fwHrwOrxygTmUhr5FTrXgP7QyZGu3nALLB0Pu53exI7LF2gRB4jVKH90/2CuMK3tZYEnc+Vse0J7AG/K2Bc4LC+wu/z0+9dcoZrVJ0qEfrBmwob/H6Jc4JxlA+gUVqSrym6Vpaz6UB+FnGBM9XhN9kSpz8oFPjwV/Se/RP701S0tsM5oGITMnSViFH6XYCQz9dSshk9H6auUvQ++WoU23eKbRRGI4ZwzNLt+uTlMq9ufp55mvTzpiR8tWg92t0zMRpXKCLjDDf+GsfmfKevCZlKoqQmmf0+2+m3jpF9V5DrG1fL4gvXCJILAm9XympvBayFEDkEmSKcJdTr3hfwErlTMUCpfOTvwW9RJ2ztFm8+uiUraFOufoJY0TeSjXg8FuXvmx3KT2o0hH83LMExuaYZ4bnzQDnkEVDnMUMdXKUSSkE/e1SYFsfmQrOAq9PONNKL5nNgW4S4wHu7IJMacU3U7Iyb5nT3FDN5KhB73gAXne2j3nGWhmYx9a3peCNMtSZR9YcAWpmCG7ZZy495S8L1sEOderNlHvk+yzGF/z8laa2NOe9UINzbyG4y8we00OHcwSwG84Jni2s6Dm+y2AcbYGBYWOeIk+CTHnitnSzfjGgm05AXV48iMBufXy/64UIkJxvyNSTn4n8PabG0g/nfMfDv6Svx59malStpS/v91+mlEd1EUC+RhVZr6wEMnNJBW8+xHkX8072YcqzS2TqIWCe+uyj8CppRh7Nzv8w5QUOzuCOzvfUri/I1MTFzJ4F8hdTfn/mjKm9n9uwHpQNs4plfCTOtgz5SSq5dAnhvXnGQgDJKON940FxP0z5lxiZuhmEfrzf2p2hzmECQUclI1PW+IlzQE9VkKnjo4Z4d0WdQui/mIJjYQl+pyFT7kAdwOqwQabiNm5JTxSRqWsfvVevDwNqCY8vppiuHYCmo/IBThmZhF3aQ0o98fTFlOWYyNQ9vGQQhjLfxz7HOeR2RaYsTUTdmQy7Mb1G5Ai2OEKmdJ33ap0dLDBpN2FOBeaR4K/ngvlR+2ZKJ00FltwtUeddZKqdsRrSjuvsOcA55b1Gsb6GyNSWzChZ8Hp+YTrYll45xfvfzPEG3S4ngtscUKeutiZA0HVMYJuk/E2mpj/lqfHwL6nv98fXKPRMAmWzepZO/9pXiLm+noAc18jUe41iIz++mPJ3lTKjkytmeNisTOZPRCGkgL/uzz6KD1PrtPQhVC6YiUd7xaQraHCM7997lXLMzDA2RIiy3VZg5gWZ6vOtRmYxwDE9G9YFSeJdCPltikxd4q6g3hnzWTZZIcPXDnWqWOJQdU84MXtNIijUTvMN6MYYdSob6CtyiIQILDSl+P9rZKpfXGrIBb7/7ijuQ9re0PfZr8AqmZKzkD7DifDRKete1+h1bV6jxrzzPDPCMVlR3mck5LXA8mLOe5k2d9SRmSH4vQ6ZepYLgPncwDx1lhpKRntek+Z1X5X+kfczjh9SCc7rsCzZbItMqCV6z9zafjMVp/UWNvpswmzrbBZkGvM1hTvv3doZyNRrX1boRbfo/axLN6Bav6mB9UaW4LEXzilv7/fWKWe6TxWiT3hNzmW+Zb4TPgfU87XjhynPuNjIVMZ7cIcbhj5AKX+x77zIn1D9fzM1+kv2UfzpZ75vndrOwyd+J/dsRorl+vxhyt5130x5myuanGuJTKzmmDdSEL6Zivcv9fN8yllZDerUMkCdUkNK3AaeJt29HjF4eYRMVjyzz7PLCCf2GWboIECmtNkZM37zbIgtS9OUyGNkyh/UcukvD8jUbF8GYEmY33xxh7ontk8VgjLmTJlEobc7r8/HvR+MGTJVqA9k6qggw4dOKeiyKa+QdAde92iPTLkTEZmSL99MCV03ADJJasGZsLolu56A+e91X5ae4SuoU1K5h+yeacyf35ApY/W4Q/r0kKlNgEyd67X1pVPTxqCE8GcPQdRflSw8K2Oa9cQDuJMHvl+0/tapkByQqT1qKW3u0y2sPHfCLOneFqSULMxbBxdfb97tinpX6wKJfUHvN+qrA2pPeT0L4PslpQ0y9fZ+qtkTiH0OMc++dSrotVvmDmVkKlTFI2SOSUrvUuL7XRPjBVkJyNQEfpWp2Y95SvxL9lH8ae8nlSdkKpeQqbHbm33W/cxFexEcRb9iSgqsGHVqgEy9vd+bKddBl+Utg/KLqbdOfZjabw0P3OsA50WWoU756yCCrLJw/AQ26tyAyCNwZV6reXQ5DPDfNc7zfb1Gl9/EKXGUIETvxHVqwp8nlW3iA7smJmNjAU3SLU5V8A87+123aPbRKdPbond869T6zHVKQ6Zc33wWdHQKrmD70zXxDQOZEkOkL5SZhdfzsxJ6FL2ATne1YEWSXn2Yslc56kSyRaZWwPZg9Tcac/c6MjU68fNY5d0QWLFxUiqIky+mHOUpKeTqsRRsdbvC+1/wPPaSS4jE8TdTxRx1g20io2SdJwAlNubB7YhMiG0KbUoWY97/KkRd89kaGaj5/sS0UBaCP/NQp7INP7d7flqlW1ZMoXf2kkFfRQIBZ4S//6eBeSvIj7xOrgBPGm/x5/VViZT+eaUiU5QgU7LBSsbO5Bf7zo+F2Q97aPHPf6zf5N/ElGVH0y+mRPLN1Ha6+dYpZ8D3hW+nlLmHFeYDvxZSSG2+7rX3cZ59rl7K56zHZ91vqhMP51WGTI0HyopeFkYE3nRJSwZrHGMbaEYQ2c9t+WHKP/sWGK6KOpF3cUg2CeP5aSIzN7nbKd2crC+mPNlFprxeq4BV9L6Z0hWc599MffLUaNaEvJ44Py8UfjMV9UZrwoRd51InMw4Qy1PUqVzH+zc3wxeoAqsFm1T1kagC6rIz6fN+xNHzSavUKMB6BsjUxHmhlz2zG+Ru3yh9JZqHNDIjCxaHHur0Nk4o6fpGAmGxQZ3qR8jk+dLwevPlEu//vB/QccprahqlUbqjJfliaj2HsWC9nmlIzoF2Amdu8d4/C2TKEuQLwLZZlL4v4/VzXbhC/rSRqcHdmdFqHMuwmD9egtO7ofcOb1oDznaITOWH4knTaYKipKmYpy4xvl/14H3texJjv83UcPDDHtoxCtl//vyf5qk/vJb+ZmqzdpCpQZSNSS/rTrCRlhfBKti6Je5DQJ3aVpT5Q1n5YsplGmb06Rzn+YU1Uj46BZGWzMiyQqas3vGbKWdkRRCOAmQq7DBfCBttCM7utC396WE+oEX9skA79OrSeU7qkMg1MpUFa/R+M95HRBeZD+5C/9YpowkVcHLBZh+mZt5rA9v+vCEf7+dVyFT2lCnmmXGR0n5FeD0I4ZupoEYvFgeqxVxlwc/eP1UBFPtWl/bBmh6JQZEpMLj36zpkKuS9e/zyiN4PPGdF25N2Ays7o86421dIr/ce5qGBjUyNJoZCQpefU67TFfN2YxzTr11ygLyvLplP+h0y+nyUYFWCwdgjZSZtvf7mw5S9Vs2UNHf0asl1gww+C/tIk6o8f5jyyA2vJ4fLFRyZnzncjfHnf+uUPFy8hI9OaZXUgN2zt8S/xsqT1y4o0YuGBH/Wbn+kVV12kLxExlxisN9kaiT+pFPTv2UfxW8wZVYPZKq79wZkXG3OQHdQEVtJopYEMT8PZdxx3l+PMB/cXK5Tfo554tbyteCMn9/hZ+ctMTRmpFVFD2yL93O6lc8VLXIpBN6MrfSWO/685CgN0btd0e87vfmTusvXFhZ1UpcgyFNkqtV8sAB1ys83vEe1iv/23ADzm2M9v3QqyHfI1KXCPEb2MTJFlg2zt/p0RZQz5q/swnVq1yJTo5NcQWI8eH9cVXXpNELdiCqb9yNO0Hud+nb3xdSmiI8klZsE8nUPdWI3KVq62kmoU+e9Rvwqn6Pu3kgLYSYZzAMZdert/ebHATJVWQ3qNN9Xb6+RKd+quPfS0Tvaa4vXxp7un/h5yFhoHXkPbQU//82U2d3GghMvzZBcifytU3u+55f6uzPYEf1m6tWU+PMIc9TZLEKdGqXDPqyee9Spvou//7nQoE4tyZawcPxs6THn65bbkDB3vkFGq8rowD4GyNQSyuMvMiVOfnrmO/1Lamb+6f1+OblNvph6ZsjUW6fe3g92c2QqVST0bisDdaqtigFtDCsB1xthnlihNlG9d8aMPIWmtPOTNCa29HA/TLmyBSt61y7oxciM71OfoRfq7GAIrDlsGTseDk9qi9vNx/vZi5UekrjPmTqHMmGvK+YfNJgexLZhEn85xPeL5Cd6v5TXErtgBKROeDBhHgl4/Wler8gr5Uwtd+hVaYpMLUtkypmNVsKHKbEn7yE5ji3ij9USvVdw7UDuDNTJQx4XH6ZSN/tmqhg/dmBPAZk63l6UPuJHC+yxM5h7wQ//MEXZhs8pm3hGhoKMOqclqFPJEZnqBwZ+3nq/JGx0s5808rj3fF0NZPTFVpSuYhNUXRszx5umQEBrjuCZJjI41PgZysI4Q3afLhjbNmpLF3pSgTc7Wqhj/deYPrtcBvPAXqV9NVCnaMXrzo7qjeDXrdLS0wbnEDs6EoahivepNLQnJNsXI+yp/CpT4x/zlDT7z5//27Mef5ipUl5PYNmrHoJzE7Lnh6l/6FS2FULw9AMlnsXXlg9TwmuuNOh9roBMedHyfU64KR3FM8aECKULkdHDTJwZ6P1AZiEw74BjPGG83l4oD8AJRrx3Z8/B7xyWW1g5bc2c0WLqEkpk9HrWSsaJ1LZDvjvWg6wkmN+mMeoelVYyZLFhE+88Qe8YHZcmKBepIZa8nyIi9i4AXp6WueMxP2fMmYKhhkzJ0R7oy2IHSF+PrcCiWWl+mDI3KX7+XNQLMhiUMaQKei+/f4WWTtQSmWpjjXgJO3wxlRgGerfOmGM+W9nbD1Owa/Ux6XIphmSKiumbLsrzJkWdi+bukrilgzoDW2sPeQJ4/e0grOjY0jcfpqzbsXWJJyOK+TJaEm/y4M+8V9IJ8gn7ZipS+dn/V4RzwpLOZ3Q83feBnMVXaSkFzmlvppLxcCN4G4ZMVVVwAKdTCfP2oz0yZbIn+OvD7zM1HfykU7O/ZB/Fn2Zq0U7GoOfKkzht1Hv+Y43CKcprS3bXHeaT9Q2ZGh65zjgi6lTg8ucrfA/nm6m3Tn2Yquc7FwK4o38/oomkl30QQrr1UOduJ9S5IBMHENRnzNBvprQX5qEPU8deDeSoEx9svZKJrw0w/xjyBfPZ9YG6yLiXRMcnA4RzZOqUvwYfnVJJhEz5UU3J9vnNlH818S/nUXOB7LFfCf4264DGCe+hPdkiU8uQfDFlmGHNLLNXp+TVQ68bn3tL4g96SkWfo2YH2UpCpoiOOqUmAuaV3DaI29s7QLdC9qVTdo99M5X21sjUjGAea3rI1Fun/sEU9H28PglRp16j5f/o1LAflOBMJqhrfd6rVV8IJ/AdbcHcE6+l1t/izxNNdPSu9Hj40qk3Ux+d2vjWFZKL/T9MWQ++3fDtJS9i+QR3smXEFYdC8YtM8R1//99MyX/JGsUfP+tReWNYrwJkqlZQp+773hnU+wO9n9quv5milBI258879OUOmQpfqFNlg2MyHo2+dAqEmTEg6SNxwRIzgjp2LyjNxnIAQcj3/42fOG8/TpcBsFLYEk+v5jjvmjim9GmvJnaaIlNyJnng3Mcy8YInMvXS8f2c3fibKWG864PrCyB4p+gwQDk6G7CYXzCPxQrqlDAMfIhPMsUxbyohzYXLBSw1WZWsAGRqepcL8GfTreC2K2bSvm4/Qdfcb6amlwSZcm44pmdr1Km9wnXqcFwKbjOfUzpjzRdTfjCaw0enzGrfCM6pmw5IMhFRp6QVMjV5oHdUdmUBYDT4fuTctXQp8h7g974usObKKAX1jDqrzcYMZqJpkulIKyFpl6hT3dVOabK/nNBL3r6ZsofBBWC5tIjnT50B5kmvD/olfgkQpfj7v06CK/iL/qb0pK6o6APnE0i8ByFuf9MV9BLvHuBhCha8S0J+k6nZ5KdnvvJfUt/vT++hbUfqt069mbJj72uNwlJnk5aUexm932pCiZ+++7rnWgyQbL6Zem4wI5PnEpmyTfQeVhswYBOJMHaegEKXnhRAWGqoG/OoeNL74zEA68jryu5QnqjfHgzYlFtk6n6cAtlskamg02Ti6u7epeyKTNnQoC5aNepeOGn6EHpHZOro4piqkq0BtFxjntKesUJokPiQxA9kCigyte1hxo+ey1XpL0a2SQ81jnFPYchUVKL3ylaLJ6zrV02s/U1PSe4iU2GX4ZhuOtSpdRDkYG2HS4EdLi+Fhq7YgGvskampfcAbqvdbWK7PjWA/rvWAHOePGIJ7pQluIT5bulM4U2KM7zfLOq4byR7YPv1mqr9zTNiSE/7mys03U7Ho4esX3T6laNBOEN4nC+Ivyn1FW5HrbvdEnb0W6H0V4doHuhi/mKVq6BNWtow6Fd2Qqc0J7/8G0gHCfEhQ9+g3U5l0dAQXv79f7Ds/EWY/raUr/3k8Nf4/7UEw+dPPfMeeCMtsgXnq2GTVR6c+axRvnTrexQA86iNTrwq9jH/CMZPmY4N5i5isqP7C73Sj5w2zziXOk+rAYLxGJXq/olMUas6MAPxbgd7xjORSTSsFiHVrIzApe1W0KPomyElXE0e56V865a9EZCpVbJdOj5YLXqzyHtciL1mplz2w3Tlnajp/funUsKxLy5J1hVxT5kFc/Iep84idwV7ryNSkQKaqFe9rr3fbks3XPM/Meg9Y61AT8Mk0JQ8riMA73Hg9wgzH5L4wckjLCJka8pqTaP5Qp0ZMF3xdPJgfnVIjijrlr+IB6bUXZHIgaoL/0tB7WZ61A//q4Ps9TLulgygowBoM8XqT8n31N12HzSIWBesit0ByVS6BdSW+/jjDPNm/Wkf0ftWCuPNOrehpJuPPE0y/mXrr1HuNAu1uMyBNT6ggWa03pTvSnhXmNWkP/jhEnUpPakov3uMB4dR1Sg/nvt9kajj84ZzvWP2XrlFUZm/0xdRhjUz9d2/SJ09VQYJMkT4RfEdCLzQsMC+4/EG8b/IxOZ3gdypL0DCbjpKWDPaEQVpcMROve6hTs3bnAzz7OMarPp+3d0zAeXewKT9MKcelDopRXAUgQmwS2XqgTlW3vmAbFJlaTWWGY3KLTM2t5xdTvnVHpg7664upJf5+S7jm6xlaTvR+kWDhHDAUni7dDpEpK8pXmPHVDvOfsysgPuy2zH+c+Dnjx+YJq4WJTDVCHJLRhKEub7OF4Haz55F2PsshF1fI1OLezWii72qI87MuuFo1N6n28LawvvPdGek2fpJgWaJ37Gma4OkyMuUwY4eM7RaCV/I6uNZQ+mLKDU4MGX3kxhdTp3NqkmImHpDhJ75+q6D3Gz7EI7BXgDr13CFTLDPOkOf1tvSZjnkShl0P5oaMeaoLEszDNKgAmIZMaRIc6eQmFGDLR0K8eN19MeUUT6dkovGrOjUSf1qjmP8lNTP/tE5F8VXEZCw8Sqe4ZMfP86n33qSP96tGAdepPV8bp+jdei/0fuGhMwib0HJFASL0fvcZeq83U0okORBsLzgvGoBM5UfDB1dE7+iRKTK5SITXhykfeq8jbSV9/WHK2sT8TOHk4n6YsqyjCnTriah79Zw/D+orvCaM1YPAuEPp7c+Yx66Bo8NqPqmZ07XXMbmgMkA4lPF+MZC59N7hGGTtbMU8N+f1NDYi6sbJ/mbK3U8eMJfGV2Q4rkNy1JApW0SdcpUBZ4qf+81vzrJkT1Bn9DA2amDxTC8/TD1Xpw0oG7cpbXrjNWo4U8BQp7xljToxevIeDtNqUfpWgUys95jr8ouD3u8ycvD99CnOKYOxKDjGYbYiZfg4QPKQUadUhjpFqwvmK61ZEO/w2h/pQ8Q5ItknqLPSGXV6Kavf3m9ZGF9MxVd1w7zjGZmSF6iLoYXez40VZOp80u6QagYydVRY+ItMidOf1ijIf63f/+kaxZ9mShGG30zlm97xs+73XqOwDt7kSRqbcJ1KUKfGV5x3pTGOmTdTH51aHCd90PIKdSIym5bIR8GBZL3AefHmIlN7vg/CFivUqcLHzE5533RP5H7/UDpHWi7va1hWw2tpQ1GvyGhRuhB3m77gqNoeqKs+UPfUDnUx2CFTV9B6kIGHTBXJoaXJbLsGrUzQ+62OyFQuIFORusP71Rpkyh/LmEemgDpVlrz3TaXtwK1qZGpTY55JyusTloRinvMc1KlZi14V7rdF6T3SAuf5iYxM7dJl6Y2P6piu0+b6Ycpz+86KGnS9QZ20UKe2xynmT4E/I9+ctNJv8qKiuS7lYGcuMnV2Ovw1tM0OUr7zxPWa14zKfqzD0krF0joIyNT1jnnLi/qL8sOUnosl5COPCq4hIVN+Kpwg7zR+lkNFplazWw+2sw0ypS2/dcrT7hvm7mZFQXtiUoATqIT44rZDLzxu7hDVpcN8bSr8Yt/5yXj20xrF31KP4k/vS1/sbGQqAmQqm/WKfzzz/Xi/m/TwISNrnPdPL9QZx8G8AMXYIO50i3ngzZRh5Q0BSZKqD1NhSvE7VOSnQslD9iHsD/D6N1Npr+kg3C2Qqed2fqQDZb6GudBdS4udp5RULjKVhEa/tLwS84//aBjmF8rX2ThT1JL/o1ON09Ll8LyG9bOrGUykaED8A9cp64Gf93rwM5FD6QTB8rgiLJb2lA6PvP77aL8lfqrg/dtr9Q6kiK+C4xVT9x9MsdEKmYoGUgZw8pfMr4b7MT3dhCtYE00v2fR6WNHe2dsAeS0xT+qCXpHECEIIJKqVHvGRqdBCnfowVR7s40enwssFmWrPhy+m9PlEZM7qib82TJx7YDLfixRaaki9QVKCb/AeAu5SPdJKupzAq3tb5o2XzpdOLWbdC2eerfQkSixdwO3CDWGRgjo7i8oC2CWfCyxge2Qql29gpQSZEgvym0xNhz+tUdC/ZI3ij++hPa9HIIfegzmxkxX/fD713pf+IpYPnvoivF/Rk9cyFkJwzzXmAZcIlMbSpAerqPyPTsmNA55AUKfmzmNGW1PkY1wkgiesUefmU+OLKfeUI1N1cl7BophfmXV86DiNSwmDcK/32Yep3nTnAJzR+7M6RkY9YzcDR9OAebvugHnsvFyB2RHUGUtYD0jvYWAeO1t4vyc0n/T+xHkdLsGK+dILmVrcHjnAI90y9jBLhfq+9wB53KJOFroeEuojU9b+P0wdZCGDZMz360lb1KnZWfxiytvu5l9MrfKqYY60jivSmnxffW+hle7srhzpTbnk4IxfKL9yjkzspR2vVWbpzF/ZyNSdYp6kxhIdrjCeUXIfGV9MsXS0d+nxph2QQYkK7KqjTgVHZMrSTtvSNVv0vu889WbKfvXw91/vE2SqOm+IO2qeBVU7rYA0MJGpodC59PTSbuCqW4e4N96n8veYksY/7KOYCP/SNYq391PshDO1Rp16n/N9ez9nvomepFtg5s+UHindBUWm5FETYoZ2UDfUPmbs/zLlyHFSkX68s8HWBfwOd1tkakvLL6Z8LQXM6JHcQUBq3ruzPBSUrEcarFbsSuxJL1bIarP7Yso57VSTLt3AAesRGYzlCnrJnfaQwF+PgXi71qmo196/mLIUHZlyY8MFjPOkZAq6HrqcNEd+xnBF/OzKa35GWo5earAlnjtD7+X0sjvOKToyNZzULskPWgC5kuKYblMoaOyW6UenGAuQqUenXSGcpDrzuukBrezjuoH5wW+Q6fH0iL8mKwR2x1iG8vr8YiqYSgvGrg3qlJXhv8Om0pnLXs6YpvuRDptIGwnwXKJOvQp5D7Hr4+vfTOmBdADb4kW1k6wr0KMmJ/4MHb3rzkbvu+V1r+hxgnPfqkWmtlvMW9HYQ6ZWO7x/LeS6vJTm5Yep86K5QbTMHVRR+FWdmk1/0KnJ4C856/Gnz/m+mTK7+YM44TNLP7XI/vHMdyDLXKdw3mfyFb3MShO/dMrzNoJC6+G6B2s3/2bqZaNOQabOhY9OubWA+Sbe4/W9F2Z2dcA6HGxTzNCN8ErpZOH/D1PVMkAXI6/7zK7v+xWt95YDzvWAXrO572ZUFzQJXDpHpnJnXlGtq1cgD/0rzrkdzgHrTnMhUGVS+uFFMT9Mef5Yw+zQVxU69nBMg9Ki95ve5qgTjneHzai8sg9Tc4sz5bbIlBvimHTWTQrR0VkyV+Z1XJNbUwEb9ZGJgPcEuNLMBNU/14It8h7dsz5eD0f2zVQcBBmktsdreI7sgg5U9ILJ9qYTfxnOxx+dWkw3I8FZ9GbKhym4hQvMe943U27vRUs3gz1ev30cISrLLXOzF/7877X0f+jUCIIL5P3CFNjzqRR07SW7L50SrP0XU3Z6dohH9d/MU9OB8MNa+mT4l+yj+NNMvb2fkUTIlJNkIRlvFsfPWY+PTg1ukgfZfEvQv2+VivoF6lR4uukCm6/QOynpZobz5K1G79NPClIOAvvDFOum1pgmPcuFvFriGJcH6IXOU97L5dH/1qkHTDVQDkYlWDNSK2QoIlPO6dondjjvzA9TnhSjLsq1PPvoVLLmPaAz8XWk6kHXQCVPzEMHEb1qh3cKPuM6JeBkQbeD8gjJa6EJ7Dy0FVo4Rg4ef5mnhg5609vkBrozvBJnx+uts5j4EHct6sR0oKTUsXfpx/ux7bkb0NIIKkgFht6tD8iUIm1MoO4Ddep61wuyTr6Zcjveg248RqYcebtgrg8det0p6qQdx8jUYHMYU2WTo876s1H50anQxxSYM7rg+/ZVoP5mt4do6qLcbzo7paWGTPmzjvcMb/mzCP7Md/0qUad0R2rJ2BVQp+rOFHzG+3Vtdsiwz8J56bmZit6vz2tdd5kt+L26/MW+89Ph8Ie19MnoL+k9+qf3UbzIcAT6+nnHjL7opSQeZqdPfb8vnXozpTaEsVOA3u0WNwGkl50u+H6A3mlx7c2AXF/fTD0dZkNEHnPB3+93Y6rdmQv2McR8s+ohU69SeEJ2X27IR6cG/nbxT6bKPU7wVrbuE5jWqFNuTGzwds23TrWtNv3SqTQ7IKNJf/Fhyjrv8H6rHjLl1TJhbi9AndrOghLCttAEX4953adNmYHrqRvBvQuvMV3eoxbHJOqkJSu6S8SAr6k0M9SJqHymVD/zGjdPuiTsIKNOTd2kAnvy0lEn05fy0Sltsq9xDirjlNgDOcDvTNWI751471XeD8ud6gvUpS3qzHLZoE6aY7z+Vr4GdOBu12C43ah0yLFVyJRdCrDIaMHbQ9lAL1e2h4TeaImBU00pVNIRsk37zZRRRz0wrumLwP4iVUSwSmRqLpq8N1GR4s8v5cDSHL0fMzhTTGzBMYe24GlAfjFPTUfjn3Tq31qPwt2fUKfmI2TK1lGn3rWd37XIPmcSxQvmoUw5EfTvEnqZ03oXgFuLeskyDZmSttGXToGcGahTsmVDttzMS/z+HmPaG4guOM0cg4a9RJ37MHUITMGL7q+Qag99CURPq9K+qdGM5DPUJete9QR7FtsrutsLNs6za4N4goVMCUs2Re/mW4KXHlCnIHKWoPbba+lMHlFLNgf5mynLQqb6I4NXVesjU9dyr1DJv2QQhUtkypyg9yrFW/vRKWstToHYJTIVbNsFYbKMTB0u30z5Ha+1nBNWQZwvdML2Le85HdkGkLWM3i+mdUGajehD4nUaYdMImXotRcxjuyevN//oUhqmyJgl+3j92poPaBZO+RpNf8Qs9yrxnx+9WtAnC+JFIepU/pD2yCTjD7cTZOpeiyW48gGZuo/nRypVvIeEWL+YZUyMilyKyxnyxdwsWXTE+3cC9LpZeJ0z9wH4fidgLSQC2Oj7CvKbOiVOf1hLn4j/0pqZ0vQ2hBU7IlPmMANyhNPxS6fedZMkRfvWKU/BPNXYGtepVi/90Qzn+SK/SaBFeU0sV0hSIp1lgDRMcF68L+Qx3T4fLqSvHeFnG+BIu570AHc1QL/vTA4hlZolhcXoVjE4FdGYmGfDAZYve6Wdz9UvphLWQ+/PJqh77iOYApubVunF5augtucvgJbFtfzo1H2ETLkMmfLz6XNFR4JWQm6LWuk+FGSKxbzH3OG4KX1VRu9FJ70Wlo2GTO0uMZChJfngn80FcccMx2Q8ML6YwlCjPqnp7S4QrkTUmbC3n9GJqBpgxKwurftAT8l5IvgfnXLrFXqv64ak4J0m+H7nwz6lSY46mRbwzdT06K9A7fYjBue7NCbKJECm1g4y/XCRAX2P+YpVCTJV830V65uFTMXyRvDb0Dl+1v3kxPr2fndedzbcPZCpuYY65du8T0l+nDO8rT0yZWno/TahXXrikP0mUxPhh2e+k/FfctbjV9bSNVW6l85213OJcd+Xn3rp+F1EFeklqDNu70QIm92RCfeCTIWXEJkyTGdMT7NMgpUbIVPZTSrI7SZYwLob6pTy3OGY2SNTYXPEPPWYo84ZxuUBznBlCu62jzplDnIK60tXldZTu45JuyMORI8l6pTK1+nW9QUZ7U90ZChGpk6NOIFQHXOmcsxjs7xGJofTK5K0xTzVkyX8W2B9M7WdyQfwxwOtZC/ep8M3tBSyNtmU3o7inKDai2+mBj7qVG8teuCa5rdOTZ8kAf+hovcbBt2T4m/oApnh6agTc/R+Gh0aeP9T9H7jpk7J2kCdskfPpcBkfs54SIUU4mqO3i8C1Cmh4vURj/Za8Fzet/5x2Gqw2sKIQLUyZoTw/YHuQ8bPNxvV/OhUyng9D3eNTJ019LLxJECmfIY65avrHmwKD5naLJqKNNHuiHNOajIWj54h9UiQg9tKyNSW92M+DpIG0nJnl369E1a/yNR0+JNOTf6WPol/mClRtkdA+ss7c9YMdQrcRQm6kX/rlBw0qDOzJzKV8GeI/9Upr+b1+YZD1Cl9a10F+1RLKdnLIkDQGpiJh4U8oM9xwDBf2YR5boVeqHcWH+A/TWSqdp2Q5htMAm+dcvx8PSB5H/OTP170Souu95Q+TwmATYHvW9hYYzoKgwlYUoJMRdQp6JAsv3TKWZxwDjCuEuocPPB+K36G0X+QEpho/Q9T7GwjU2bhDKjcXhtY1KQSIB9OTbKMMT+yC3o/934pQpqYcozeKVwI7qZA75c8xQtEt2It+J3jKFSPrjqQpqpL20xQpxT28HmfRWTqkUJKJaVJUWc7ZEq+7UP6PCfo/UiwFtjImD+pSg8abBt5RCzIjTGhpfE/TF0OQYFjQKHEJbWKc1AqHsBa8TlB7s+LT57S7WMnfJgKCxF1yjFM5q4Ifn625DU8JQe9X6Ptkakbq3GOvNjMd61fZUoa/7SW/o+x/P/2yv/fMqWMNkMgWYlMaV1mkp08+eqT+Ok/RTPM/K4U4QS6K9DLFKPAB/cm6MxvOhyT3tiewkZWroI1OjQpaUlpQaRW+B06KTLlE4OBrymYbyZtUdD95XIHmKvoTZTBwaVEmVOYd2FFoDeYPD9MsccJmfL5Ot3IZgDuUNQZG4rWgJKZMIawN7aYF+4OKSW1Q2GV36/kw9QzR6/oCMiUb+rFil6ogGOw7LTSD9xihvfP1/FUuuE1W14Dmg57DRASVYL9EqYrUoHg4QdicPOWDTKFeMbgB95C8Ga83rg/Fs4QFhNkqhF4P6j7QodVqtelk4Z1SFbtxQOnJy8FLzjimF6OdzgpRBJFXSlsnENWZfphyleaQ0uHL38J8zwbCtaWovdbT/mawibDz+/p30wlKt9nv7LweveJOpW854TzGueU9z6KVdx0gj0pjSPZ1eWXTnknBUK6Y8hwMjLnyGjOdeq+q4Fdmc3cqSXQX2SKV075gam/pB7Fr+Sp+TH7Zmp22R9gmYwuDGbe5EgWsfTFlDu/IxOYj30I25HOvGiE8yzU+ynqRPmtU2yG3i9RxDljc4Ler3Y0BtnWRCYrCcfYDco7+FVmoo7xeg6PYEnAhHnF7P0iGhAzlL90ytauqkIdikPSYRl6TW8vfzHlzeaoU2E9x8xenilo5Qu937S8Hol9EFGnIhl1yq8LSoNtswcY1hpzpSlgvuM9FTCmbBhjxmFAo2xRg6raVWmveC0zJvJ6GpsWx7RHcEyylYRMbXaLkj0v+5ZOL5cz+EaD3s3O7RkNxEiHzcOrmeXs9ZAI2s4Da3Rflm4qovc6JLwHw+yMTLUMdWbeYr7KJoN16Ue71xPzZLyEhfYYCrYoSAPSDh855FEPP1/udSt6fFgF5qkZJSxlXUgrEb2s1wiYBx2GefK93+/t/eByMQpCNN7Xsa+YxHdN/Pxij+4j21znxDNM9UunMnZHnbrzPcS/xpQ0EH7SKelf2idR7y0GIPeMO/kwVQ6zA8zb7YV8eo8uRb6HtX+cC95QxHzxsPg+85eCGbuVMA80FurUMovQe+23UkjsXrIF1pzRv8ei/KRF+HDASvaoG3SE19/95I6MTdDvv3Wqr4zmsJ0x1KmmvaJO7UQb/SftMSehe4VOZAuA9SNkeH5CRt0rG+O/TdQpf3gI6X51IKBX9EqgbHAOWNvIlKNbc8GlOOSotir3vEe3xpgafDPladaGeckI7z+orjXI8roqncxBndJ9ZMrCGxXcmYxMGaddBOF+uyg9rVYrqhNyhjR/rktvsevGVOGnvvTOrIkjL2qXSBB4vG7tsvQpz2ONFyQQWgoyxR6d+9EpZywjU8HZaemxWC6Bro/DEvb8/BnwfRd+EiNTA2p/MWX1HUp8ZtounfUue7CGHurseIdzyvuZL9moqFOzR1MQcYVMBQ9iorfLny69nNF7xsYDmcLUiu/HhBr8vm6T32ZqOPpJp2Z/yT6KP71GkYfZEJSRjUzRZe+LqUXxuBBbWqD3Wx1LZGrKn+EeVMxD+Qy9Ufhyv5kaTrsJrLc66sRr2YSkuSNT3n2IXuMS757UXPM9taGLTEm399qucQNnX6M3KWXniynNNy6CpUjrlkCf57EdQaZa3gdEvWoW5oENer/SQqZs20CdEjVkKlg4KWVZPgdjmleCdd9PCnIaPtD7OTucA04+r4dBkz1E6RmZKgplTKVaQt3YVhvingPnSb3BpgYzzSveI1ynRDw2X0z5rFRcKl2QKdZ7fjNljpsTWKaKTISePabVtbf+MAVsiMlqtQncL6Y6hImGrRZDsp7RkkVjZEqABHWykNbMNUxkanN8LUCbqMPSfgyblnhhkOGcotHS389USqkg7MBem0TwLoDXNyNkKqoi1NnpA5l6r1GYl7wrLUalgu8jOYKjmKi4pClcel4J6HUv3PuteD/lo5rUkD6uGHBzvfxNpkY/5in5L1mj+OO9cnieMsPXTXBoP8M80ah7kMXbhXz6zht3w4FUHM4xP8zQu6X8LAU8dJ34xQm9i3L2JqC8bujQRyfDJfaKoU6pA5wXUx11KnrtHIgOfbw+1JWUtnXD+yP5OI/eUMHo4sTrrWfaRYDneFIRz3sgU4NDDxWvRabMp4j57NUgw9kc85RbWiL+/9zCVxaoU48djuY3U5DaqKv3JTJl31Cn2GIKCtWUYA9eZmjEZToytfRRN7LwhUwNb5hn7srmCnrsV8Syr9MvptJ1Qkv3xZAp4ZhEYBfGovSl076iqAwncJ3dGnUPkKmJuV8BWe7R+3YpMiWazAVHNr+Zyis5hhw/uHSXOerMWTQScDcHvH7A9+u9mZovtkNm0VvSkmDAnxFP8PW+ddlTGs0fO2CnjAiM3Gy+f1He874pqLMmfaWf/X7r8NYxy7OTlDg7q4R0iGbbFReoU03BUghPjiq4yym+X1kIV4Dj2SaeeyLKLzIlSj8981X+pWsUUaYOYWOPkSmV9VYEVr09aPH6LDiT7pqS7QV1xhVRp9wHr5d3ognq1Gi/5utgqFOwO01AFl7o/aakccnooG0h98o5cQe9R0sXZfnFlDfb4vXNUbiBn97R+60Xc6BWvFXBGPUvpT1XUacIb6+UByoytamQqcZGppLogkzpXPceDhHBFhJkylXnIUUg5rAxx5VgrxWcA5o+Xg/nx7z8MCXqRvFhyh8/igFNeqgbTjLe4DzNvpkyxNm3TrW862rcGrT0lPoJ1OixEPLxY8G8eI5Mld3jBOnohUycmm5Am3u3AiMYXgW41bFJMmJ8MeWN7tx77YUY2KujzBUI6sxMJglEWrtm3mx8ONLo1qew9Z5D9tGpaG5kEI7PqGuTpqN0pgc5pOaVCH7Q7YHetkkBgXrB+x8+Xpivit4MtGzwP0zZoWMInjVU8PU3LQGnzVWBLbtvpmJLRZ0Sd8JvMjURftqbpPwlaxSTP12LrLsOwdi1N/TjVo+S5fy2Ry+onEs7vEYp2RgyZ4rnKU9HnaJy44E72mBG39Y4JotqOP54P/v0NEyyHUsbyC4d6tTyarW07jMbwgH3jvUMMzM0SQvsdvl/ujuTNVWVNm0fkAOxQxjSRCggKC8E3QxBQFFBsUGPvt7INL/mv+qqNVnrr1Xfnu29M9VU7rifB6PBcXS5Qk+95IkKSyv5YWpcNO43U/4wVz9M7Wi9IsGxdnu6AmkKkWAgU76DfWy9HmqwKX3Mfp6LYwCzOVMC71PuVkWmdKWCZC4shSg99yO6X+E1Hh8GjhCoG569Nlr78dTLQ6bA4kzFEnri6VdAnYWBTH3tsVLc9kcq7DBbeaKH2W3D9z//8tR6tcExJZ3PHfIIkClmZUvGtgdkyps3KQSHirLQmiATiwiZCrOFxaLrQz/ScrgkYJTvMYHt0L6RwVXC/nPSKIuk0sM+2CvYr3Q+h3kqeA5V7uzDVGgs0NPFai2DHqxezFfNDj+vq3L4V6bGWoZeNCRNiBYtPl69c1sAugchaBZ/1FPzya88pf0la+d/t6fcdj8Cm1jI1PCyoyQY7ivYaMW5hhn2EOLtM8x+4lKvg3KBNUNfGgEEIxmZerjI1NKypmBT9cLcYNY5hKjoqS+mgmKn3OieSh7E9/iHKbLk5yPJMeb9+Pl2qKg9PkzBuk0x+8U1ekks5RpUh593FdcbgG2Oz9dRZCpbZxPYjmcbIWR7ZKqXHhqo7aVFT8bIlOo1yJTFPXXwkSnFkUpwtxoy9TT5/oSE7xUm+A72reGhxWv23oIh3FriwXKuEvqqP0yFyQM9NaIkgTxboadC3zvSVeQeIQ0G6KnCQaaW1/DjKS+wVg659Pj+RPF8yaJ6BQENvtZFL2zK14q8gMZdg89/fVkknCvIlH64UlD0+0jwrhepJbms5JBj02FhdtVUWuqkQNpepA4Oj5dDWS0hUziWfJg6E09GpssXgds5S8hrKRwgajVbiG4VMvUyhAwKd4meOnrovbpsLuCfLMB/D3X5DzLFd/j7n5nSxX/+85/ElLxeCGC9qnvtSZOd+s3UMtPPghedLwkmJNeDfFbrdSjN1OSbqXzE+DnuoX6jkZ5OQXm36IlJI6GnmLAGdinxM6x6paWKWALkcxmv8SHg77dr1n0zFRxKZCpwDyqsHnbDvOHZOpKClS64jDPlT/sZ3R1LZOpt4/Ml5rOn+2kzgaTXkSlf1wNaq1cN9InSYnYKxYSAgEy5L0Wvo92iV2m8/mEqKAl6anMimP2miiOw++Xd0tNWa4D2VSN485Mok1DG/hdVHXoi3qCnAlX5MBWlslfR9NUcYSueLRLordbTt5kaQC4r9NS7X5nknfI9aThTgTFEIegKSyGPT8jUZYWeEp0nMvV+mwJTnqivL09ZG3FUu8q+a0mRoqd27yEl/8KUK4x/mHqc3Qq2TY998K36CR0Md3PQYtZjH02xzwaM7+WsyXYdWHxNphTzMSR38PM43PcqPQzwDfIXFOrwpRz+JFOy9Kvs97fsR/FHmDKWmzvzxvtcJhPpXoIZ5OfanzzwGg1yw8Osd9H5GQDIBBQSg0TcWXXUpzjOfzG1TNwL+WYqO0/XkHhP7MS9WaLH3KcH6bBDpjD0Bd9MFS4/F0RY+A6tLW/4Ycpcp0dyo8iU/ypk5l4E9Eoru2vwRxP01GmK3lvXygSy+2xTh94Os+P1tlGB3CTsQ9bYCshMrbGPnTf4er+YakhXwta8oaeMuO9p8TBSKAa9U0ezld/SyrmfsTUNf5jSGHo5nKFXwo2OTNGUn/ndC3xuEWdqX7IjBNe9RVjC9z+3npYJaqddau8x3FJyH+H7w7zLkrBow++73ewEx4A5Pt5yqQG97O0t5HKATBqpf6SuP9dBvY9G+LLPfAqX1+XgnwtMDI7lqTRKuh0UlwyzH+y0j6e2wzV6liz9gErwksB+N8jUS8kCQsrygAy1dh3d3qpD562EfU6WtDqofHy8QzNtoAAD6iCY+7M/x5Q8+tXZoyIh/1zs8b/K1G/uU/ed9QYzm6KnxBN6yr2PS1gv4zP7ZioOkYl8EuuMPbUqoc+twQDmSwvHzbneUhhdpmD6C/SUPbRN0rjdGuJ6gExtm2dLRYajZaBb6A0N4aTqyejwGud7Qw/HvvnN1FI0sMUcZbEih3m8Abcd/jC1ypCpkAEyxVzsZ6pZjyG4RcgUEB2oMT8ooEmkrb89FcmYHV2jxKx6ez3lb6b85wU9NT6pH6YCOnHqcBSgpwaRdgb9gdnTP1Fkanf+YSo6ncGho5qvbSEFn1ObIlNre1qDKy8wu2EhuNHj9WLA+jbF7Lt10VOTtcA9Zy5J2O4wO9YPNwHXP1DC3Ab7kKmiJ+E2MIUg36KnqtPq35hq7DKDfJ1TEkFfyVTm8yC+PBXpvWfSuRWXkMEVPaue39jPpqePp3zjYQO5T/gZC0vfZozsK4eqaonPJ2lazSrO6EFuGsglATA3XP8oU+NfnT0q0r/kHsXsNzMVTML3x1OCgp5a7awCs8z9TPzRDcf9PDOQiclIJ9FMxs49eOM4nA+G2NEHIo6zar+b4DVRtwIGNMkkjlg7EM1trY7c2G3xGlZc2G4T9MYXU0rpdhCHaxxHj/M3dnBpPwSjnTTEF22rIn2HTLHlQCaeKSFTU01C711Mq2aCiI/XCdMxpDcdmXKxFdGj81DAVBrsQ62UAglG6LliXeAYEI3LGX1u6uKbKQY1YFYVnilk9OAgcx72mS+m1Baa2nWP1oyYg9gDf9Bh9sq3nCmpjKCwYopZ7b7PqVCxGuIY+1BwIvsee83AAEsNkSnndEW72MiU93VWqBoiU94CsyPoHv6fyxuZ2MX4KrcnMIVwtkCmZvFBg6WZjBistK4i972dQahcf5g6vuIdsENJWNDzvdQofeIYkQ/w9euTAxpWH8zB8dq+9s0gA+L50z1Aw8/HyvjZr0OC/S1cJxoL1PXr46ndTQcWFqP36A8yNfnV2aNz4S+ZR/G79yL7Yorq6Z1492s+Ii9JK0Dr2Zl5QS0GZJcqyJSAnooSF5kY7/m8CinHjv6q30e63PD5goegrV1COpOkcelgNtwiUwcdPbU+oKcg4vOicweZTOTpFZKbaNdhOz5QOvJPQ9Cm0BDvdbVyklbuBtIL0u1KBfYf8YlZcgsUmRKXmCUzIx6D/6g2LHQfOmYbZauAYWIT8cOrCGTL53Hssgc+3+XuIlPLuEDPZcv6mymr4+uUUz7H9IspaX/6eArqgzUiEDMPoORM0QiZOvL919OLSIVwyrQPU0yUkYl3+rpR5bw2YPV+XAjMJitKqvbpg++2SxLcX/j74/0Un69Z8DPDCfah8QE96euVWYdmdMhpJqzUb6b8sSVV5PE0MnzDbPx584p9crHAfhXcZsiUZSKT0t7Gfrj2kKmhgZ6GRyiCQYZ9DeO37RAjiSsI3cxmEUrdoXSFz8fwU2Vh7vcyPRTxGaLlCgjrysOfZGr6q7Ny5qN/IjX7T2JquUxfoM6PN8Hrd/nsmyl17Jyx7a+QqfL4BMjfio7ZJVADelJi7FNyikwtBL+idjcYg6O92houXkbJ8MU+TLF8/jzSlUsA4q2hs1B/q0DffB9X141wHN2rmP1cvufm4hYgU2tEiegC/8444Eztlvz7pGLqQFZ6P54q0mzE105wpgr0VLS/oqfmdSO4qY+euhjouXz40El43CNThpEVkF7FJQsjVb3RjRgnkNa6w8LdQa9okXhnUBoHPXVklxm5Cq4HXo5/STC/qugFET0Vb1foqW7zyulKzA7g30NTiLJgf6PNc2eA0Z+QqaxeqWSuNz6Ae0ZPfTE1c4UEsgM/j+vLU19M7czoh6lhc1XBORkj4gt9l397ys2wmYV3Az31xVS+dAj5Zqp6TAtw5zgmhIGDfTIU7ziSRE5fu3tX+jAFys3G96fD179oFWTYLjTGhhd8vP1oega2P+DvDBX/TzIl/urs0fn4L1k7P/vd99IHXg/kNEFPPd4yDhmR+JP93he8Rg/8iLK8j3QSdEv0lNDaPgTDEXb0jq81qN7IlOlILfswlds2FFMDO/GlUI70tuxcvjZEZwHxMQsNhOwKO+li14GY6R9POdblLHjlXsxJNzPWEL0zSXCfb+ip0gkOFFpnsWjbI1N4cY/AP502JFw/dZPG9/sA7PkY+9CXp6oJZ2peIFObHTKlOPYOdsP4h6kgJgn/TtghQXrD7BVH+xNsFqeGecRKR+S941798pRo9ciAbYT8OwUqRA1+SPTRugdw7Qr7ULLAPjU7aEvQRqwVPKLNVVKlpQeuFfP91ilmr9OkjiGN+P6Grsv37JSRabfJTcy+2o+nKNV/mNoAXwO5WBKBr02ZUV0XcmClSlh4PO7x/QpLvva+dViEQ51DkyYVYTXuewazI2bvcsnnB14im3wzZeldCtBr6Km5gI93MNwzZNPLn/fU/Fdnj87H9J8T/v6T7lHULT8n8Cihp55E/jdPvUwLyF6rOVMieurU4afv19mHqcCpkanusRvBIlm1te+WtvovTIUTzT3Sww694x9dzGJrGcftw5xcIF4XmE2wC1AqNbsB0HJ/FlwoxYSIF2QqJvhnetVZ7elKwH7mdQy9GE6R0e2LjYCdK2TKKdFzwpPv2ZnFjQDCK3WISX48FbgnZUTjNTK1nb2XjOX8TAEn7+JvTzHdR6ZG5fgEa7pvGIjeZURGAXqq2M2RAXXcU7pIkSk/XNE6WnX83MY3v692vyIT4djDfke9JWxYdSFeV11kYpPOh/h9WtTRmveZw6yJoUgGyMiEz4v48tQXU+FypydU3JyVb0952RKZmhz4vfbySIRodKhm9LTKMvB0vnbFrTRKU2ajd+8uvv7mjdl3936JsGkOPXMPE9sk17H9YSq6RcjUcjxNIaH+P5gyszO4tzNvnlu9/4NMSeKvPDX5S/bM/N33KO7lHiPKoL3V3uUh9+R2DXewXtQnwffgx1PBO9eEUN8B0C5WfEi1qUVC339XVFvsR9+ecif3lUz6QLHBF88ai16iUmEfil3YvhfojZeKngpDfg78aGLjNX7WVbryPBnM4IRMHVorIYXBmUpTqfYPYd/TS4BMsdcQGX4ovJ9FUwHy44AzFbxNqjeLAazXLnpKUkSHFA+2hmy00UmUDJAp15N2EAv83ENNr1pKDywGrz/ze/k1euIV8f039LQhvh6LPbk46Km83RIhrBboqXtCQsj2fA7suUCmVJGfH+UNkakZvFq6VMbI1NzC7LsWkalsnHnADotFHfpHMOno5kbguZzRs/Yyaf5ssF/5a5NFBxOZauQIs+v4ik2O5F1CYo+v17otkMFq+8PUdsTnIAcLj9J7KuyATV4OiaYteroz1jMgrzV6SrSRqVlbY99yVfTU0KrQi5KbQCz62leWndH9nc+tajCSssfx/SeZkuVfzKOYT/+StfO/e27SNEp7sO0cmboqPPvZrxw7+/kkADwth5xaBbPbq9GE4L2sgL4eDbKmni0SlS32Kam5j0C583ndbDCXvz2V7heY37sXMjW5udiPHug5vnEE0GeLuYMtO/zM0Xgqza4nCWx1cq79m4tMHR4KeslEpoBZ/Gwem9kQXHJkeFJhP3s8kanoGCFTtoJMeQXX3+vV1NiKUr4zJmfKH2rCN1NKoOA1WD5/POVd4xiyeW8LQVj4Ob0PFzWY2ROZuk/EG5kbBkBmr5CpKK3od/bzjQCZ2oSvhI5IuccsZZl1MNbQU5UULkAv+HxByxBlItb8vmFF0VPTBD0xvdoRpJZC6m9PreaYPf3VHpmy135CF8ZEgbVPhNq/28jUjp8plw51UkfqSR1RoTbQUwogU8l1r1I/LnFoEw+YXTcD/8PU4rbsme+KEiU0RqaCHd+/Y9/j6/dGU8ya1hGZ2p6Q0X1vnP9/MCULo1+dPTqf/SVrPX773CTep6wUbsy7TvOeJPdxDka+P2GfiZCppn66EPSgCUzSMfuZZodMKSEyxfJ3TpfMG4F+cFviXxgyZS66FWRVgEwN8rKig2G3Bk/00RuXKWYhdmla2LW2TYKx+v4wtXABmcqW/DvmATIVnBOJeecT3Oh069oQQYJM9aw8UlG3BciOOvfUyv8wtW7vTe16U9Ek9shdw9bkc0btFJkqY752HcZLgrLje8zIJT6adrCFcL5BT22q8AjGtkNP6ufLjZwK4mK2mpP6m6mv7JfM95QxcaoF1HaaCnY+QyY6PlfpqFoLMOyird3DwBqRW4OeY1d+/m5jIlPlguDzofDrSHGQqVluxIDm5GdoF35A7+EW39XbEJm68HkQAxOZCsI3/vzgBSPaLpstxCubz+vnTGmATAVZ5+AYk+DfL1nhFPQ07AnMX9hn80WGTIX2SgjBVSmNNmUMcNI0EiYrQKYwEkOoq24dbp7+7Q8yNZ7+ylPiX3IGwe/2lE3XT1j5ETL1lf0mi10Om+HgVHuP0cUkDcWiE3Qr9NThiUxMz9g3QlqaQmgYOM5H+V4AW25a/Eztq0z2E2RqOznwQ5nB/TAVrM6YHa9J5dB5JrXgNcD3wOxfMr0JogRk+zgz2K2tgIzGU/RUOpOYu7xXN1qcDBvi8oQMT0fIaBc/3xBX0VoIV/weR7UIZVAmlN9j2Fx+mNpv0FOj4ImeYk0O3o3w83lv1fE7++1og57yALPX87BHpqR1Q9z9Gj31eBKANL2iV8YWMjW4CwHstgplYXh5BZQUUgVsnyITSf5CRu8ihfUjRU99MYVFDSCeC8jUUcA+5scdZkdw8PGWId9b+oyezJdjNGq1OQRUOB0UsNd3gfnHdYb9de+msHPQa8GLIlNyWG9h5y11IXwFnkrZkyGRTz5fshAOlAqqN4OlbSBTwyP2Wdvje8Q46Upg2RKfP01tfD7jwj+PAL1XzZ9H2AqlWwez8o8yNRF/5SnxLzl79HcztTRfyNRbRKbaHTJFX2EO5nZ0Yt4mw2v0JhobCB5Uq6PxGZkY3zqA3YKf476Xv9bZagKQ3aol7v19nZGgblbgHXTMGgehzOmlfG6g2BBkajnCfrLfsBZcZYbZj3S8pig7Ca/p/Zm5c/kCxD4gU8V5IhH3ulA/TKWYlQRGXPdIY2K8scMbyJS1RKZIbcmglXLD4Bahp8SV4cA2wewX9iYyVbplDjBZL4TAKJGp6RazWOEXds2eIWavm3WpgbISPXVboKcsGz2VjFd4TecnUOl92gXgYZFjwax/AV3S+uMpNmtf1ben6DpsmTe5pSNy3CBTbopMhbMYKD32Ema/2QO9w1xNpesjiSG4N8iUxd4BjbZLBTYY1Zhfj2yH0JuRfDMVbU1k6gAxemp502t8Z3uZzmT+fdXEtPn3Y/j3LyprCut396xhMJBUkowavvZ+v6qDvY5jQi5McQypl/9gSqyPEL5dl0UP8d3+Qaamv+xT879kf7/f/f3UtH09wGgoMnUS8hu5KescFNE7MX+9wmv0PlU2kD9CrWb2AJn4yn675cnEcdzBcf6leQLQZIHZr0q3M7LsMuubqXDXuZit5vUa8iDHLHbb8u9LXNJCekrwIjpP9jN6DcI5LBUFmaK1CARhsSEJkSl/JfctvchT9N54h17cdc+KrlXhjX3htK5Dc499bGJqEujbGfah3f1CiTewHUjuG3y9cHv21CjK7OMpDIkVNRg/DysZ2PW3p85yyL+ryc71t6eGuuRCFCNTrNshU+EEmQqUGJly+H7j67dbQbjUTbxG15j9Ru87hY2n499f2OgpMcA+ligaMqUp6sdT/r4m7Juptq9jcIXCJGF6fAN9OLshrIyDwFxxYQM5X5QEvM0DH34nqz21NyzF/rXic4LdFz6gauQ4JjyRqZzxvaWD1xRs4f0U3EvWqYQ9Y2TKGKxqliW9Sg9ZHAFzJFUIA61Hpqb2EeCiuIwVpf8nmRJ/2aekv+Rcj9/N1J2fE7jIwxvxDqZ8IwdzkIF+f58Y3HX01D0h6KnbED0VisjEHeM6hIuBWUeXCfaBL6aWntRgHzHnM2JAvYJirGokimslp3mNWezLU0Ht4e/vzkID0VzFDn2QXjNaleIcNsnkjEwyC4iePG0oZqFEvGyGTLETZsl8ZiJTnodZUjnHL4gzvheX4R0+TFGzx+w2dURKJm/iQKrh6w06GZmKAzeD2NsuBDaYqRW96gb2m/yCnsp79ARd3A+gj8VzDc5NbMloj0yFhy0ygK9XpadRE+Dz7/h+EPUe6G7XlBD5+M6ETuFVdChdKCi5gJ5Sj8jUCEMYeFdvQb49FYZNiNe4if3MWWJ2Ky9NBPlqYghBx9c5x5o1BHtyeQueU2cO6fpnAuE6x+c/xsjU+pVtIVc22KdOW5Bp9JAy8O3IFthTxL8/UQYT0KriWfuhuJKJuzJ2wI7lqg5hj68/OysxpIsnMjVaoveqjNWQRFNkynT/KFPzX/Yp+Z9f+f53q0L+z95LL14D9NRmj0wVVG7JXNIyWMEGPXXbW5S8dxl65lFpjB0C9NRqZ+M1Z97QU/0ZmdqvFy+wlremdvPBtSdVjp5Ki6EqfDOVAv8ON55jFtvyzj4ZZQ2ExQnH0dHem9FI2omgr6Uz8YyL6HwzFRbjueArAC1di8IKdt0ZmbKp8mEqjw3OlKGr1Fm95kCPm4Z4fieqRCGY/RLgnrrTsqdKlmXgzvh3sOq5wt9P+P7v5cOuo8bjr7/UDqC67rn2bCk9Etmebr49FdlrvCaH64yBGxFKwtrX4NtTqYIGj0qG2c99eAQw8TUCGEOrJdYYmYw1FZkaE9TKnu9PEdENMuIWlUxXVhZ+MxUZW2TKjgdDUFtfIJ7VSya5+kICKd+mlilz7JNpo6TAklqvmezh7wvW15pGHftgb/mf7EfiGJmKF9hnu7uLTG2sFQv2QYVjgoFjCFtIas2EEfS0wp+ELdu6LNjQw59kShJ/MYd2rvyHzqP4Yoqsz53wzdT4Gm6/mfLsBMf917BEprqzxueXIRO6o7jYbwrs6HmF4/z5On4BydWm9ueb1YjMatsCWBXIlKZj9rtmkgO7bImeylvszJNNfQZfWK+E8N69fpgaXE+Cl74thxy8xgY/CueCdz9WLZ2+0XtuVKMXkzc+3hdT3na0ZuEifsmUlmsJFtkKs1/ELJWED2JDXBQai9qZe6ONb2eQlGwhRNNhj96ckxBY39ksrDN8/bl334Oysc/MH7diRYJe2ADLr3hN71+KTDc2P2MuVNBTjcz38pIYeuraGZhlr15OF3zLMjsS+TkoM+tGogPfP8OCBWHpFJlsLDeAxM2QKeehzujryfedGrfI1KJ6O9RRtMGHKSPuTAIpZsMkSzH7hRN+/nFCPkxF5AIzumjQU3kwxex6W+GYor93U1j48GTubbOVyRvfUEh2sxULQcDXf0zw+bxrodYR6Jype1eDfz/w/TzE9/EPMiXLv5pDq/yH3qOoB+kd9BdBpnaCfCQ0Wm9Be3cnTBHTi0rGJnomeLjoqVmHTJiswWtmvTZZEL30gEqv8cdT/ouhp24L98NUUA7dhPri1IHtYYxMqnfMQpsoPsP2HmI2kSLsU8/0MoO1Q06Ca/WWSZZPZCpaCPMaXvxsnX0XW+ADejEQc2Rq17g9pEnEmfL3Mt3uMTsax+osuNt5K5NsqmAfUx6YVf0RZ2rL91gxr4s6SidqTuM8DsEbUZtFwQ37zDdT7zv2OaXie9q4yJQXzQkJKnjKdOLbDMLplhJ2PXsOZeuygFjwTRKEJw3HjMuLgDYeo6cGy/RGRiC4UFTKggTzCD1htsjUdtsSEp09vr/GFUNZ7k+N+pupehUOgIRHzH70ZGMfbMofpgp+j6Y8swS2rwiZEvgeNQed72cRt8iUqmD2Cw/eBFZD6Unc5xaztwjNDnYVWTEmbJGpdi9EsI0c9NSz6/HxJH6uPRu4JFqU+h9kajQa/cpT6j+QIv+r8yh+N1PtbHwHcrV+mGK69mHKvxapSqZkikxdbsiU3iATlyT+MMWu6iGgkyNmP2eSNAyqfNWTDgwLErJFT51TZGo6ahxw+wyZmh7x97Up91RTrOrI0jD7reLdDJbvx0nwz2VqktGlxP4UIVPuMe6PdOPj47Fpi55SB/h4+izrIY6qNcFSh0yul2MRn1I/Y/a6mjK5pchUvB6ipx6OcqOKP92Cn1s/TL2xWEAwPNiEJYcDUMnd/TC1Si4V0YbCGsCa8z0+c2RqCciUt1kSIcimL4duJbuAXOyxD4nqPqfm1dJhvfCxT5YlMrVtOmTyXVKB+Rtk6imQAJiyQ0ZTpcdrvOVneD/fhhDGne/QuXyXQWfpW3Cf9w77oOrGEAYhIcy00FOTWcy/I+50FlYz7EPpo95C1E/Qs+0Wx5TK0sZA5gky9V5f8QpdxTnEw35FokjF19/JZQhx4KOnHgfMkuUzq6EIqo3AJPFd/UGmxtNfzU3S/pa1Hr97btLIu4OWbZGpuJAr0h0XW7BC44cpubUdCFqCTLUh9oNi0GwgdETMfl7I+4Bk9YAJrmEuI8jUVVJMCLcpjoub0zOho33pAMMgyM9d5/vtHZUzZqfDikWCth9Rop9EvGz3yFQQo6fsCJlim/eceaTkZxYcMUsmoxwZrlj58dQ3U/SO2XEheSKYWf7jqbcnfZhiC0BPPQO+dpwskKlHDDktO7zGv5gKskQHOtGtCmxrfibok7Qi+fb5YSqYBfzs1I742CcbIoRa+zLpsnkW4LoKeuqLqfvjpH/61DMXW9I7zw34o8cPU7tUQCaPfF9cNv3Jfn5xNOqgkX2Tao4ogTVhb+xDJKNEnPMz5YwR/vxIQ08tPCMBFlKdBeJBHdFk+eT7E965Z0+aTA+T+/jbU54RYfZeKNxT1v2HqWdsh5B0T7UOniPuqYafD1xq6Kli5P9Jpvj0hP+ZKf0vuUfxu+dRhOvdDVTr1dVeFOUV2Q/GKWwUHZlqMrxGpStzIL92GubvApnaZHx9k7c1STit8JqMzpcelGbVMC9TVzeyayQTireIn+F9VAZU/5oHQa8aC+0pXmOqLZw+TNFG66lpiFNwCJxqd08vlOwemPV2LsyZOyHVkT5fxIJtmSBT6w4ZXa7KJ0ThCZkihcbPYRzMwIqSc+1e4tmMlM10BRHjTM1uSktjhky52+OCMTLrE3oyn+gNTUJPsQA9wbp9CfY1R6ZG00tOrBaZKqiF1/Q6KWf0MXx6UJyvpI7GR8+kI3GKfcUOsA+N+1dCeyHVwRYPTe2dTlb77ak8GyBT9hmzFz12DGAG6L3lCfvQnH+HHCcPo2Zm/DZpkYQSOOXpXXuYDlQyuxkRFKuDLgQVv++pXKcxsq7o2MeEfkTNBj0VGww9haOaTHvbGsES/IfgFx2OaU9+bHI+s1bo2ZE7o2/965zLpcrCR8o95dkHiB7tpo7M4x9lair/6l46+UvuUfzue+lbU7zBuig65gWdnJNznaagzHZHwTNYIpNhLSFTzQaz1AyQieWKIFNg8XvJz4ND5aX4/DDFFlesDZqATC0MZCqzlISyiNiwnR/wGn/lvUpPenwCz+F5X7vt/5UpmN/FD1MQv5ApQ0Gm3qViQRZNTPLNlHPsnhB7J0cI9ZE2omoznoKdPc413BVzRuIImQp3Q418M6VsuxRSN0Wm0q2a0N2Gn23q2jYJMwWZ8qaLEswlZk9QnmlOjH23hlxPdSFc3pCpohd88GeMn0kXI1N3vnZkK6NnwjzXEmoPBxooRYh/fyxdjuR5L9fgTe60DusdesI4YCoO5/h47CxidvtianfcIlOlfzBxsNlLYO+3b+a2JjKFfRA9Znn48wMXmYpkKYZY4Wss5aAa0fqCY8Q2VtBTpw7HlC+mrJqgp0x525Niz9db7QVLYPnmiV4MlA9TQXeDlpYrsodgpW7q4HH08z/IlDj+1b10KvyPF/P/2eynHRbIlCZxpkb5hym9Hx4F39DRU4qOTAXXLV6jw5uqfnvKg/cPU+dS7MGSdw2BV4RV/AJPE6Jugvm9PioBjS42ZrGhp7GgZcjUuyEniN/40YaRg0xdt/sJ0NQ8Mbic0FOjjCFTd5gTT6zViuYxZ7R98HsCDjKlH+In+J74w5TorJHJt3lm30z1FmfqsMHXu2+RqbLg65W4p6Jlg0wpA5cB2+krIRzMdZO+L94PU0WEnho9mzWkR2QgGgfux1NsaZE6DLQfTwX3kt9jiF4fplb3N2bfrrOORN5ma4jImgrBM0WmVlXNIHmFyOhzi0y5Y/RkZDuY/eTBgX5nPwVmb+a7ixW+3xo/vyqp0FNSrn6Ycq+SjpEwxex3fHXI1D3H7Frb2CcH7mmE71/6ENzxlmdvmObgjWtLiCIfmZpZMT+nUkKm7Kbn74fwYSp8B3/UU/PprzxF/5J5FL99rcfk0oE1XHbE8zRkShy9ElC06Fj7pwSzlDZobAhqUyPBKe359/jlBnaehNlHoDjOTy7WE9TzApla3q5HMrZq45upUK2QqVkl4O+72MfCcoW/n7D6BNvdlO8NLe+xL7ThBEzfOTE/rbG/LWv3w5Q70PuKzrZTE3YaZ/gRlgkdG9MHoNiQKVXBPnZcnKawvtAz9q8Jtt1TJawgiB/4egPybKmxQ6Z25+mChAOl+jDlP/xVHd1tZAr0CzJVw5l47J4mRL7UDiSGhQzczK+197UHqRjxc+w7j1I5rncQ+abBmH/3Ajoy1x9PwV5Ij2Q6iZEpO6N1FKxL7DPrzAfXH+h1tFwjE6c1/iQYewOv8Q0yVSrpHFRZeRO3luczsojr8OMplVQt3ZA6xj510vHvb9WezmYsBa/2kSkRsE/OX+IIbHnwqD3bnPekOsd83sjLEsJ2ia9/es0CHAMLlUWrEB+veEt7yFwBPZUEf9RT0vwXnpKEf6yeGv93VPyf/X5qOthfwehiZMq+5QHZ+/cEluUbmaIKMkW2mY3ZT8Y+ZRuY/WqbzzMPFUNg7ILZxdsNHrC0m7PwzVS7LA1INKYyZkgu0PGOz6m1T+ipRa/w7zyVI7Du9sNUdV5MQK/OJ+apc1P+Zip2n3PiP8+QU2uDjPpRZAhBtlU+TO34fgyhcvL67+y3Xp/PzDcKc0TCjWB9sl8jPY/fTHnz6Iepr+yX3oerOhhPfOyHxboAPZmdat+kVkJeHt9PI+ae8o98TeMCmQqGDtavUYFMXS/PHIp5ZrBQTDz+/dZew/fv0jD/LFoVOXgM35+hhKHXOSkzmkauD96Wzy3KFexD1t4IILQ6A/sOnwfRmScRFvfmh6kmyEJw9bVeh/TaH2nO11/55I6eSuuqp30gpJBto5UQTV7o6dVxIQCOPI/anTnzGyGCm0Geaj9MDV3MmgFJkKl2jI9XvJ78fGB3w0KTn/3655iS5V/cS5dGf8laj9+d/crl/QqmPUemnAEy1SWDBKyAHWuXPpMRWYwN9MxRVoWoFTHLvI7YF3bB1UBPHHGcz63dA5zXhu+vzrZHIjyZAcXtjVnjqrgBbT17hR27RSbjAx+3lfoIyZDvK/s+aDca+IsxOE8FmfJ19NQObAu8YCMKOLj+MOUZ2N+i8aQM6NGOH+CZBJlSn6+evuX7BDb0cObzwpOeZMbTAjZ8qEI4bsojdVs3gWg9QqbKCd/3CUqGWVZEppiEnrgIiwLIsECmdsIl+DDVXfiZCy0yNU1dgGIzJCw4Pl/IYNvk4PcMmbKGHlCXvDTQJePfmAqIjZ4aBM8PU74l/jClbm0GWRgbhGUlMpXyMxysHX2T7+z35ankws+ZXItVRVPRiGBnrNBThtf3tNwJCST4HwR2kF4juvZeAqyW9IepuYnZMBNFq2aLVzmimo1eZLNEJUFTc6Y6oYKium5Y8L78SabGo/EvvvOV/pb9KH77PYrMu8IyfVwFb5X9eGqz3BzZN1Pm8LmC/LRWMd/3vB8kBvYNtkBvSEMc58+jH0+5g/eqIu+QLKFQVGRKvj7hm6k8F3m/cVyZSo+Yn1ntWEIQ3rWWEvM1BiXzTsRtYCaTQUpMyJS1KMB7qea0t+KPp0JgyGizy+4QGU++b5CKfWxuehPQ6PhM4Hxse3LxOmTqwudGtYTPY6+NBOLsjkypDzWg+gOvcXh1P0x1zb4AdeojU4OtGBA9L20I75ZeByn8MJXur8jU1ERPLed8P3NH+WGqPIcqWAcds+9NQaaeG9cBd9LxPTePLjL0MnwIb0c+DyJHz8xDZHpLxj9MBWtvBnqzfAnuob7OSLdxsf8Aei2cv6CigY79qghrTWAWrT5MheUMPZXzezxfntIulwfza8rvu/K1IdF5ZdWBaPO1LoMnMuxcVBI2N85UTCoIr8WG8PmCwR9kajz9lafGf8n+fr9936RS/AdTvhyQs+nFoM77I35GEWapJY652KcmqsDGIXpGXccOpEmNHTvk63du+v0Bm4Zi9iv324qcb+4SossTx8WgKIGKO8X6ZiqEOWaR/XVaQ1zybOK9vZa2q8EYCITI1Cw1P0x9eco/in1CBQO9x041MrVa8n6WSnfwKXFYMLS1np60C2bH2D2Tb0/BozOBeZsfppo9SSB72gsSJIMe6GlHfBy3rZ/sdzy9dqCEtxNz5csFyNnCrMua9Iep+GQD7ASfsNCuXiq1qjqHrG+Ricvqh6m1PsIxZZMgU2Fo4Puzm1PGrvyMcGc29SA2dXw8Z9DfaD+sfcjP86UQVO5bpXqnzWAzbV+CvxK3IxxZSAAxueDPyye1onL/jCCo+F7ZIl+juYmQKTca4Ou3DMx+Oya+YRNNH8SVlWtLnH28BY9OrTpSDHz+xcj+MMWOE/TeF1Pe+LAh4WHz/n89NTzuu9t/9y//Bdw899I=</prop>
			<obj name="TemperatureLog" class="TemperatureLog" version="2">
				<prop name="Times">TEFSWgAA4qkAAIDipLcAAABYAgAA6AMAAIkFAAApBwAAyggAAFoKAAD7CwAAmw0AADwPAADMEAAAbRIAAA0UAACuFQAAPhcAAN8YAAB/GgAAIBwAALAdAABRHwAA8SAAAJIiAAAiJAAAwyUAAGMnAAAEKQAAlCoAADUsAADVLQAAZS8AAAYxAACnMgAARzQAAOg1AAB4NwAAGTkAALk6AABaPAAA6j0AAIs/AAArQQAAzEIAAFxEAAD9RQAAnUcAAD5JAADOSgAAb0wAAA9OAACwTwAAQFEAAOFSAACBVAAAIlYAALJXAABTWQAA81oAAJRcAAAkXgAAxV8AAGVhAAAGYwAAlmQAADdmAADYZwAAeGkAAAhrAACpbAAASW4AAOpvAAB6cQAAG3MAALt0AABcdgAA7HcAAI15AAAtewAAznwAAF5+AAD/fwAAn4EAAECDAADQhAAAcYYAABGIAAChiQAAQosAAOOMAACDjgAAJJAAALSRAABVkwAA9ZQAAJaWAAAmmAAAx5kAAGebAAAInQAAmJ4AADmgAADZoQAAeqMAAAqlAACrpgAAS6gAAOypAAB8qwAAHa0AAL2uAABesAAA7rEAAI+zAAAvtQAA0LYAAGC4AAABugAAobsAAEK9AADSvgAAc8AAABPCAAC0wwAARMUAAOXGAACFyAAAJsoAALbLAABXzQAA984AAJjQAAAo0gAAydMAAGnVAAAK1wAAmtgAADvaAADb2wAAa90AAAzfAACt4AAATeIAAN3jAAB+5QAAH+cAAMDoAABg6gAA8OsAAJHtAAAx7wAA0vAAAGLyAAAD9AAAo/UAAET3AADU+AAAdfoAABX8AAC2/QAARv8AAOcAAQCHAgEAKAQBALgFAQBZBwEA+QgBAJoKAQAqDAEAyw0BAGsPAQAMEQEAnBIBAD0UAQDdFQEAfhcBAA4ZAQCvGgEATxwBAPAdAQCAHwEAISEBAMEiAQBRJAEA8iUBAJMnAQAzKQEA1CoBAGQsAQAFLgEApS8BAEYxAQDWMgEAdzQBABc2AQC4NwEASDkBAOk6AQCJPAEAKj4BALo/AQBbQQEA+0IBAJxEAQAsRgEAzUcBAG1JAQAOSwEAnkwBAD9OAQDfTwEAgFEBABBTAQCxVAEAUVYBAPJXAQCCWQEAI1sBAMNcAQBTXgEA9F8BAJVhAQA1YwEAxWQBAGZmAQAHaAEAqGkBADdrAQDYbAEAeW4BABlwAQCpcQEASnMBAOt0AQCLdgEALHgBALx5AQBdewEA/XwBAJ5+AQAugAEAz4EBAG+DAQAQhQEAoIYBAEGIAQDhiQEAgosBABKNAQCzjgEAU5ABAPSRAQCEkwEAJZUBAMWWAQBmmAEA9pkBAJebAQA3nQEA2J4BAGigAQAJogEAqaMBAEqlAQDapgEAe6gBABuqAQC8qwEATK0BAO2uAQCNsAEALrIBAL6zAQBftQEA/7YBAKC4AQAwugEA0bsBAHG9AQABvwEAosABAEPCAQDjwwEAc8UBABTHAQC1yAEAVcoBAOXLAQCGzQEAJ88BAMfQAQBX0gEA+NMBAJnVAQA51wEAydgBAGraAQAL3AEAq90BAEzfAQDc4AEAfeIBAB3kAQC+5QEATucBAO/oAQCQ6gEAMOwBAMDtAQBh7wEAAfEBAKLyAQAy9AEA0/UBAHP3AQAU+QEApPoBAEX8AQDl/QEAhv8BABYBAgC3AgIAVwQCAPgFAgCIBwIAKQkCAMkKAgBqDAIA+g0CAJsPAgA7EQIA3BICAGwUAgANFgIArRcCAE4ZAgDeGgIAfxwCAB8eAgCvHwIAUCECAPEiAgCRJAIAISYCAMInAgBjKQIAAysCAJMsAgA0LgIA1S8CAHUxAgAFMwIApjQCAEc2AgDnNwIAdzkCABg7AgC5PAIAWT4CAOk/AgCKQQIAK0MCAMtEAgBbRgIA/EcCAJ1JAgA9SwIAzUwCAG5OAgAPUAIAr1ECAFBTAgDgVAIAgVYCACFYAgDCWQIAUlsCAPNcAgCTXgIANGACAMRhAgBlYwIABWUCAKZmAgA2aAIA12kCAHhrAgAYbQIAqG4CAElwAgDpcQIAinMCABp1AgC7dgIAW3gCAPx5AgCMewIALX0CAM1+AgBdgAIA/oECAJ+DAgA/hQIA0IYCAHCIAgARigIAsYsCAEGNAgDijgIAg5ACACOSAgCzkwIAVJUCAPWWAgCVmAIAJZoCAMabAgBnnQIAB58CAJegAgA4ogIA2aMCAHmlAgAJpwIAqqgCAEuqAgDrqwIAe60CAByvAgC9sAIAXbICAO2zAgCOtQIAL7cCAM+4AgBwugIAALwCAKG9AgBBvwIA4sACAHLCAgATxAIAs8UCAFTHAgDkyAIAhcoCACXMAgDGzQIAVs8CAPfQAgCX0gIAJ9QCAMjVAgBp1wIACdkCAJnaAgA63AIA290CAHvfAgAL4QIArOICAE3kAgDt5QIAfecCAB7pAgC/6gIAYOwCAO/tAgCQ7wIAMfECANHyAgBh9AIAAvYCAKP3AgBD+QIA0/oCAHT8AgAV/gIAtf8CAEUBAwDmAgMAhwQDACcGAwC4BwMAWAkDAPkKAwCZDAMAKQ4DAMoPAwBrEQMACxMDAKwUAwA8FgMA3RcDAH0ZAwAeGwMArhwDAE8eAwDvHwMAkCEDACAjAwDBJAMAYSYDAAIoAwCSKQMAMysDANMsAwB0LgMABDADAKUxAwBFMwMA1TQDAHY2AwAXOAMAtzkDAEc7AwDoPAMAiT4DAClAAwC5QQMAWkMDAPtEAwCbRgMAK0gDAMxJAwBtSwMADU0DAJ1OAwA+UAMA31EDAH9TAwAPVQMAsFYDAFFYAwDxWQMAgVsDACJdAwDDXgMAY2ADAARiAwCUYwMANWUDANVmAwB2aAMABmoDAKdrAwBIbQMA6G4DAHhwAwAZcgMAuXMDAEl1AwDqdgMAi3gDACt6AwC7ewMAXH0DAP1+AwCdgAMALYIDAM6DAwBvhQMAD4cDAKCIAwBAigMA4YsDAIGNAwARjwMAspADAFOSAwDzkwMAg5UDACSXAwDFmAMAZZoDAPWbAwCWnQMAN58DANegAwBnogMACKQDAKmlAwBJpwMA2agDAHqqAwAbrAMAu60DAEuvAwDssAMAjbIDAC20AwDOtQMAXrcDAP+4AwCfugMAQLwDANC9AwBxvwMAEcEDAKHCAwBCxAMA48UDAIPHAwATyQMAtMoDAFXMAwD1zQMAhc8DACbRAwDH0gMAZ9QDAPfVAwCY1wMAOdkDANnaAwBp3AMACt4DAKvfAwBL4QMA2+IDAHzkAwAd5gMAvecDAE3pAwDu6gMAj+wDADDuAwC/7wMAYPEDAAHzAwCh9AMAMfYDANL3AwBz+QMAE/sDAKP8AwBE/gMA5f8DAIUBBAAVAwQAtgQEAFcGBAD3BwQAiAkEACgLBADJDAQAaQ4EAAoQBACaEQQAOxMEANsUBAB8FgQADBgEAK0ZBABNGwQA3RwEAH4eBAAfIAQAvyEEAE8jBADwJAQAkSYEADEoBADBKQQAYisEAAMtBACjLgQAMzAEANQxBAB1MwQAFTUEAKU2BABGOAQA5zkEAIc7BAAXPQQAuD4EAFlABAD5QQQAiUMEACpFBADLRgQAa0gEAPtJBACcSwQAPU0EAN1OBABtUAQADlIEAK9TBABPVQQA31YEAIBYBAAhWgQAwVsEAFFdBADyXgQAk2AEADNiBADDYwQAZGUEAAVnBAClaAQANWoEANZrBAB3bQQAGG8EAKdwBABIcgQA6XMEAIl1BAAZdwQAungEAFt6BAD7ewQAi30EACx/BADNgAQAbYIEAP2DBACehQQAP4cEAN+IBABwigQAEIwEALGNBABRjwQA4ZAEAIKSBAAjlAQAw5UEAFOXBAD0mAQAlZoEADWcBADFnQQAZp8EAAehBACnogQAN6QEANilBAB5pwQAGakEAKmqBABKrAQA660EAIuvBAAbsQQAvLIEAF20BAD9tQQAjbcEAC65BADPugQAb7wEAP+9BACgvwQAQcEEAOHCBABxxAQAEsYEALPHBABTyQQA48oEAITMBAAlzgQAxc8EAFXRBAD20gQAl9QEADfWBADH1wQAaNkEAAnbBACp3AQAOd4EANrfBAB74QQAG+MEAKvkBABM5gQA7ecEAI3pBAAd6wQAvuwEAF/uBAAA8AQAj/EEADDzBADR9AQAcfYEAAH4BACi+QQAQ/sEAOP8BABz/gQAFAAFALUBBQBFAwUA5QQFAIYGBQAnCAUAxwkFAFgLBQD4DAUAmQ4FADkQBQDJEQUAahMFAAsVBQCrFgUAOxgFANwZBQB9GwUAHR0FAK0eBQBOIAUA7yEFAI8jBQAfJQUAwCYFAGEoBQABKgUAkSsFADItBQDTLgUAczAFAAMyBQCkMwUARTUFAOU2BQB1OAUAFjoFALc7BQBXPQUA5z4FAIhABQApQgUAyUMFAFlFBQD6RgUAm0gFADtKBQDLSwUAbE0FAA1PBQCtUAUAPVIFAN5TBQB/VQUAH1cFAK9YBQBQWgUA8VsFAIFdBQAhXwUAwmAFAGNiBQADZAUAk2UFADRnBQDVaAUAdWoFAAVsBQCmbQUAR28FAOhwBQB3cgUAGHQFALl1BQBZdwUA6XgFAIp6BQArfAUAy30FAFt/BQD8gAUAnYIFAD2EBQDNhQUAbocFAA+JBQCvigUAQIwFAOCNBQCBjwUAIZEFALGSBQBSlAUA85UFAIOXBQAjmQUAxJoFAGWcBQD1nQUAlZ8FADahBQDXogUAd6QFAAemBQCopwUASakFAOmqBQB5rAUAGq4FALuvBQBbsQUA67IFAIy0BQAttgUAzbcFAF25BQD+ugUAn7wFAD++BQDPvwUAcMEFABHDBQCxxAUAQcYFAOLHBQCDyQUAI8sFALPMBQBUzgUA9c8FAJXRBQAl0wUAxtQFAGfWBQAH2AUAl9kFADjbBQDZ3AUAad4FAAngBQCq4QUAS+MFANvkBQB75gUAHOgFAL3pBQBN6wUA7ewFAI7uBQAv8AUAv/EFAF/zBQAA9QUAofYFAEH4BQDR+QUAcvsFABP9BQCz/gUAQwAGAOQBBgCFAwYAJQUGALUGBgBWCAYA9wkGAJcLBgAoDQYAyA4GAGkQBgAJEgYAmRMGADoVBgDbFgYAexgGAAsaBgCsGwYATR0GAO0eBgB9IAYAHiIGAL8jBgBfJQYA7yYGAJAoBgAxKgYAwSsGAGEtBgACLwYAozAGADMyBgDTMwYAdDUGABU3BgClOAYARToGAOY7BgCHPQYAFz8GALdABgBYQgYA+UMGAJlFBgApRwYAykgGAGtKBgALTAYAm00GADxPBgDdUAYAfVIGAA1UBgCuVQYAT1cGAO9YBgB/WgYAIFwGAMFdBgBhXwYA8WAGAJJiBgAzZAYA02UGAGNnBgAEaQYApWoGAEVsBgDVbQYAdm8GABdxBgC4cgYAR3QGAOh1BgCJdwYAKXkGALl6BgBafAYA+30GAJt/BgArgQYAzIIGAG2EBgD9hQYAnYcGAD6JBgDfigYAf4wGABCOBgCwjwYAUZEGAPGSBgCBlAYAIpYGAMOXBgBjmQYA85oGAJScBgA1ngYA1Z8GAGWhBgAGowYAp6QGAEemBgDXpwYAeKkGABmrBgC5rAYASa4GAOqvBgCLsQYAK7MGALu0BgBctgYA/bcGAJ25BgAtuwYAzrwGAG++BgD/vwYAn8EGAEDDBgDhxAYAccYGABHIBgCyyQYAU8sGAOPMBgCDzgYAJNAGAMXRBgBV0wYA9dQGAJbWBgA32AYAx9kGAGfbBgAI3QYAqd4GADngBgDZ4QYAeuMGABvlBgC75gYAS+gGAOzpBgCN6wYALe0GAL3uBgBe8AYA//EGAKDzBgAv9QYA0PYGAHH4BgAR+gYAofsGAEL9BgDj/gYAgwAHABMCBwC0AwcAVQUHAOUGBwCFCAcAJgoHAMcLBwBXDQcA+A4HAJgQBwA5EgcAyRMHAGkVBwAKFwcAqxgHADsaBwDbGwcAfB0HAB0fBwCtIAcATSIHAO4jBwCPJQcAHycHAL8oBwBgKgcAASwHAJEtBwAxLwcA0jAHAHMyBwADNAcAozUHAEQ3BwDlOAcAdToHABU8BwC2PQcAVz8HAPdABwCHQgcAKEQHAMlFBwBpRwcA+UgHAJpKBwA7TAcA200HAGtPBwAMUQcArVIHAE1UBwDdVQcAflcHAB9ZBwC/WgcAT1wHAPBdBwCRXwcAIWEHAMFiBwBiZAcAA2YHAJNnBwAzaQcA1GoHAHVsBwAFbgcApW8HAEZxBwDncgcAd3QHABd2BwC4dwcAWXkHAOl6BwCJfAcAKn4HAMt/BwBbgQcA+4IHAJyEBwA9hgcAzYcHAG2JBwAOiwcAr4wHAD+OBwDgjwcAgJEHACGTBwCxlAcAUZYHAPKXBwCTmQcAI5sHAMOcBwBkngcABaAHAJWhBwA1owcA1qQHAHemBwAHqAcAp6kHAEirBwDprAcAia4HABmwBwC6sQcAW7MHAOu0BwCLtgcALLgHAM25BwBduwcA/bwHAJ6+BwA/wAcAz8EHAG/DBwAQxQcAscYHAEHIBwDhyQcAgssHACPNBwCzzgcAU9AHAPTRBwCV0wcAJdUHAMXWBwBm2AcAB9oHAJfbBwA33QcA2N4HAHngBwAJ4gcAqeMHAErlBwDr5gcAe+gHABvqBwC86wcAXe0HAO3uBwCN8AcALvIHAM/zBwBf9QcA//YHAKD4BwBB+gcA4fsHAHH9BwAS/wcAswAIAFMCCADjAwgAhAUIACUHCADFCAgAVQoIAPYLCACXDQgAJw8IAMgQCABoEggACRQIAJkVCAA5FwgA2hgIAHsaCAALHAgAqx0IAEwfCADtIAgAfSIIAB0kCAC+JQgAXycIAO8oCACPKggAMCwIANEtCABhLwgAATEIAKIyCABDNAgA0zUIAHM3CAAUOQgAtToIAEU8CADlPQgAhj8IACdBCAC3QggAV0QIAPhFCACZRwgAKUkIAMlKCABqTAgAC04IAKtPCAA7UQgA3FIIAH1UCAAdVggArVcIAE5ZCADvWggAj1wIAB9eCADAXwgAYWEIAPFiCACRZAgAMmYIANNnCABjaQgAA2sIAKRsCABFbggA1W8IAHVxCAAWcwgAt3QIAEd2CADndwgAiHkIACl7CAC5fAgAWX4IAPp/CACbgQgAK4MIAMuECABshggADYgIAJ2JCAA9iwgA3owIAH+OCAAPkAgAsJEIAFCTCADxlAgAgZYIACGYCADCmQgAY5sIAPOcCACTnggANKAIANWhCABlowgABaUIAKamCABHqAgA16kIAHerCAAYrQgAua4IAEmwCADpsQgAirMIACu1CADLtggAW7gIAPy5CACduwgALb0IAM2+CABuwAgAD8IIAJ/DCAA/xQgA4MYIAIHICAARyggAscsIAFLNCADzzggAg9AIACPSCADE0wgAZdUIAPXWCACV2AgANtoIANfbCABn3QgAB98IAKjgCABJ4ggA2eMIAHnlCAAa5wgAu+gIAEvqCADr6wgAjO0IAC3vCAC98AgAXfIIAP7zCACf9QgAL/cIAM/4CABw+ggAEfwIAKH9CABB/wgA4gAJAIMCCQATBAkAswUJAFQHCQD1CAkAhQoJACUMCQDGDQkAZw8JAPcQCQCYEgkAOBQJANkVCQBpFwkACRkJAKoaCQBLHAkA2x0JAHsfCQAcIQkAvSIJAE0kCQDtJQkAjicJAC8pCQC/KgkAXywJAAAuCQChLwkAMTEJANEyCQByNAkAEzYJAKM3CQBDOQkA5DoJAIU8CQAVPgkAtT8JAFZBCQD3QgkAh0QJACdGCQDIRwkAaUkJAPlKCQCZTAkAOk4JANtPCQBrUQkAC1MJAKxUCQBNVgkA3VcJAH1ZCQAeWwkAv1wJAE9eCQDvXwkAkGEJADFjCQDBZAkAYWYJAAJoCQCjaQkAM2sJANNsCQB0bgkAFXAJAKVxCQBFcwkA5nQJAId2CQAXeAkAt3kJAFh7CQD5fAkAiX4JACmACQDKgQkAa4MJAPuECQCbhgkAPIgJAN2JCQBtiwkADY0JAK6OCQBPkAkA35EJAICTCQAglQkAwZYJAFGYCQDxmQkAkpsJADOdCQDDngkAY6AJAASiCQClowkANaUJANWmCQB2qAkAF6oJAKerCQBHrQkA6K4JAHiwCQAZsgkAubMJAFq1CQD7tgkAi7gJACu6CQDMuwkAXL0JAP2+CQCdwAkAPsIJAN/DCQBvxQkAD8cJALDICQBRygkA4csJAIHNCQAizwkAw9AJAFPSCQDz0wkAlNUJADXXCQDF2AkAZdoJAAbcCQCn3QkAR98JANfgCQB44gkAGeQJAKnlCQBJ5wkA6ugJAIvqCQAb7AkAu+0JAFzvCQD98AkAjfIJAC30CQDO9QkAb/cJAP/4CQCf+gkAQPwJAOH9CQBx/wkAEQEKALICCgBTBAoA4wUKAIMHCgAkCQoAxQoKAFUMCgD1DQoAlg8KACYRCgDHEgoAaBQKAAgWCgCpFwoAORkKANkaCgB6HAoAGx4KAKsfCgBLIQoA7CIKAI0kCgAdJgoAvScKAF4pCgD/KgoAjywKAC8uCgDQLwoAcTEKAAEzCgChNAoAQjYKAOM3CgBzOQoAEzsKALQ8CgBVPgoA5T8KAIVBCgAmQwoAx0QKAFdGCgD3RwoAmEkKAChLCgDJTAoAaU4KAApQCgCaUQoAO1MKANtUCgB8VgoAHVgKAK1ZCgBNWwoA7lwKAI9eCgAfYAoAv2EKAGBjCgABZQoAkWYKADFoCgDSaQoAc2sKAANtCgCjbgoARHAKAOVxCgB1cwoAFXUKALZ2CgBXeAoA53kKAId7CgAofQoAuH4KAFmACgD5gQoAmoMKACqFCgDLhgoAa4gKAAyKCgCtiwoAPY0KAN2OCgB+kAoAH5IKAK+TCgBQlQoA8JYKAJGYCgAhmgoAwZsKAGKdCgADnwoAk6AKADOiCgDUowoAdaUKAAWnCgClqAoARqoKAOerCgB3rQoAF68KALiwCgBZsgoA6bMKAIm1CgAqtwoAurgKAFu6CgD7uwoAnL0KACy/CgDNwAoAbcIKAA7ECgCvxQoAP8cKAN/ICgCAygoAIcwKALHNCgBRzwoA8tAKAJPSCgAj1AoAw9UKAGTXCgAF2QoAldoKADXcCgDW3QoAd98KAAfhCgCn4goASOQKAOnlCgB55woAGekKALrqCgBK7AoA6+0KAIvvCgAs8QoAzfIKAF30CgD99QoAnvcKAD/5CgDP+goAb/wKABD+CgCx/woAQQELAOECCwCCBAsAEgYLALMHCwBTCQsA9AoLAJUMCwAlDgsAxQ8LAGYRCwAHEwsAlxQLADgWCwDYFwsAeRkLAAkbCwCpHAsASh4LAOsfCwB7IQsAGyMLALwkCwBMJgsA7ScLAI0pCwAuKwsAviwLAF8uCwD/LwsAoDELAEEzCwDRNAsAcTYLABI4CwCzOQsAQzsLAOM8CwCEPgsAJUALALVBCwBVQwsA9kQLAJdGCwAnSAsAx0kLAGhLCwAJTQsAmU4LADlQCwDaUQsAalMLAAtVCwCrVgsATFgLANxZCwB9WwsAHV0LAL5eCwBOYAsA72ELAI9jCwAwZQsA0WYLAGFoCwABagsAomsLAENtCwDTbgsAc3ALABRyCwC1cwsARXULAOV2CwCGeAsAJ3oLALd7CwBXfQsA+H4LAJmACwApggsAyYMLAGqFCwD6hgsAm4gLADuKCwDciwsAbI0LAA2PCwCtkAsATpILAN6TCwB/lQsAIJcLAMCYCwBQmgsA8ZsLAJGdCwAynwsA06ALAGOiCwADpAsApKULAEWnCwDVqAsAdaoLABasCwC3rQsAR68LAOewCwCIsgsAKbQLALm1CwBZtwsA+rgLAJu6CwArvAsAy70LAGy/CwD8wAsAncILAD3ECwDexQsAbscLAA/JCwCvygsAUMwLAODNCwCBzwsAIdELAMLSCwBS1AsA89ULAJPXCwA02QsA1doLAGXcCwAF3gsApt8LAEfhCwDX4gsAd+QLABjmCwC55wsASekLAOnqCwCK7AsAGu4LALvvCwBb8QsA/PILAIz0CwAt9gsAzfcLAG75CwD++gsAn/wLAD/+CwDg/wsAcAEMABEDDACxBAwAUgYMAOIHDACDCQwAIwsMAMQMDABlDgwA9Q8MAJURDAA2EwwAxhQMAGcWDAAIGAwAqBkMADgbDADZHAwAeR4MABogDACqIQwASyMMAOskDACMJgwALSgMAL0pDABdKwwA/iwMAJ8uDAAvMAwAzzEMAHAzDAARNQwAoTYMAEE4DADiOQwAcjsMABM9DACzPgwAVEAMAORBDACFQwwAJUUMAMZGDABWSAwA90kMAJdLDAA4TQwA2U4MAGlQDAAJUgwAqlMMAEtVDADbVgwAe1gMABxaDAC9WwwATV0MAO1eDACOYAwAHmIMAL9jDABfZQwAAGcMAJBoDAAxagwA0WsMAHJtDAACbwwAo3AMAENyDADkcwwAdHUMABV3DAC1eAwAVnoMAOZ7DACHfQwAJ38MAMiADABpggwA+YMMAJmFDAA6hwwA24gMAGuKDAALjAwArI0MADyPDADdkAwAfZIMAB6UDACulQwAT5cMAPCYDACQmgwAIJwMAMGdDABhnwwAAqEMAJKiDAAzpAwA06UMAHSnDAAEqQwApaoMAEWsDADmrQwAdq8MABexDAC3sgwAWLQMAPm1DACJtwwAKbkMAMq6DABavAwA+70MAJu/DAA8wQwAzMIMAG3EDAANxgwArscMAD7JDADfygwAf8wMACDODACwzwwAUdEMAPHSDACS1AwAItYMAMPXDABj2QwABNsMAJTcDAA13gwA1d8MAHbhDAAG4wwAp+QMAEfmDADo5wwAiekMABnrDAC57AwAWu4MAPvvDACL8QwAK/MMAMz0DABc9gwA/fcMAJ35DAA++wwAzvwMAG/+DAAPAA0AsAENAEADDQDhBA0AgQYNACIIDQCyCQ0AUwsNAPMMDQCUDg0AJBANAMURDQBlEw0ABhUNAJYWDQA3GA0A2BkNAHgbDQAIHQ0AqR4NAEkgDQDqIQ0AiyMNABslDQC7Jg0AXCgNAOwpDQCNKw0ALS0NAM4uDQBvMA0A/zENAJ8zDQBANQ0A0DYNAHE4DQAROg0AsjsNAEI9DQDjPg0Ag0ANACRCDQC0Qw0AVUUNAPVGDQCWSA0AJkoNAMdLDQBnTQ0ACE8NAKlQDQA5Ug0A2VMNAHpVDQAKVw0Aq1gNAEtaDQDsWw0AfF0NAB1fDQC9YA0AXmINAO5jDQCPZQ0AL2cNANBoDQBgag0AAWwNAKFtDQBCbw0A0nANAHNyDQATdA0AtHUNAER3DQDleA0AhXoNACZ8DQC2fQ0AV38NAPeADQCYgg0AKIQNAMmFDQBphw0ACokNAKuKDQA7jA0A240NAHyPDQAMkQ0ArZINAE2UDQDulQ0AfpcNAB+ZDQDAmg0AYJwNAPCdDQCRnw0AMaENANKiDQBipA0AA6YNAKOnDQBEqQ0A1KoNAHWsDQAVrg0Atq8NAEaxDQDnsg0Ah7QNACi2DQC4tw0AWbkNAPm6DQCavA0AKr4NAMu/DQBrwQ0ADMMNAK3EDQA9xg0A3ccNAH7JDQAOyw0Ar8wNAE/ODQDwzw0AgNENACHTDQDB1A0AYtYNAPLXDQCT2Q0AM9sNANTcDQBk3g0ABeANAKXhDQBG4w0A1uQNAHfmDQAX6A0AuOkNAEjrDQDp7A0Aie4NACrwDQC68Q0AW/MNAPv0DQCc9g0ALPgNAM35DQBt+w0ADv0NAJ7+DQA/AA4A3wEOAIADDgAQBQ4AsQYOAFEIDgDyCQ4AggsOACMNDgDDDg4AZBAOAPQRDgCVEw4ANRUOANYWDgBmGA4ABxoOAKgbDgBIHQ4A2B4OAHkgDgAZIg4AuiMOAEolDgDrJg4AiygOACwqDgC8Kw4AXS0OAP0uDgCeMA4ALjIOAM8zDgBvNQ4AEDcOAKA4DgBBOg4A4TsOAII9DgASPw4As0AOAFNCDgD0Qw4AhEUOACVHDgDFSA4AZkoOAPZLDgCXTQ4AN08OANhQDgBoUg4ACVQOAKlVDgBKVw4A2lgOAHtaDgAbXA4AvF0OAExfDgDtYA4AjWIOAC5kDgC+ZQ4AX2cOAP9oDgCgag4AQWwOANFtDgBxbw4AEnEOAKJyDgBDdA4A43UOAIR3DgAUeQ4AtXoOAFV8DgD2fQ4Ahn8OACeBDgDHgg4AaIQOAPiFDgCZhw4AOYkOANqKDgBqjA4AC44OAKuPDgBMkQ4A3JIOAH2UDgAdlg4AvpcOAE6ZDgDvmg4AkJwOADCeDgDAnw4AYaEOAAGjDgCipA4AMqYOANOnDgBzqQ4AFKsOAKSsDgBFrg4A5a8OAIaxDgAWsw4At7QOAFe2DgD4tw4AiLkOACm7DgDJvA4Aar4OAPq/DgCbwQ4AO8MOANzEDgBsxg4ADcgOAK3JDgBOyw4A3swOAH/ODgAf0A4AwNEOAFDTDgDx1A4AkdYOACHYDgDC2Q4AY9sOABTdDgCk3g4AReAOAOXhDgCG4w4AFuUOALfmDgBX6A4A+OkOAIjrDgAp7Q4Aye4OAGrwDgD68Q4Am/MOADv1DgDc9g4AbPgOAA36DgCt+w4APf0OAN7+DgB/AA8AIAIPAMADDwBQBQ8A8QYPAJEIDwAyCg8AwgsPAGMNDwADDw8ApBAPADQSDwDVEw8AdRUPABYXDwCmGA8ARxoPAOcbDwCIHQ8AGB8PALkgDwBZIg8A+iMPAIolDwArJw8AyygPAFsqDwD8Kw8AnS0PAD0vDwDeMA8AbjIPAA80DwCvNQ8AUDcPAOA4DwCBOg8AITwPAMI9DwBSPw8A80APAJNCDwA0RA8AxEUPAGVHDwAFSQ8ApkoPADZMDwDXTQ8Ad08PAAdRDwCoUg8ASVQPAOlVDwCKVw8AGlkPALtaDwBbXA8A/F0PAIxfDwAtYQ8AzWIPAG5kDwD+ZQ8An2cPAD9pDwDgag8AcGwPABFuDwCxbw8AUnEPAOJyDwCDdA8AI3YPAMR3DwBUeQ8A9XoPAJV8DwA2fg8Axn8PAGeBDwAIgw8Al4QPADiGDwDZhw8AeYkPAAmLDwCqjA8AS44PAOuPDwCMkQ8AHJMPAL2UDwBdlg8A/pcPAI6ZDwAvmw8Az5wPAHCeDwAAoA8AoaEPAEGjDwDipA8AcqYPABOoDwCzqQ8AVKsPAOSsDwCFrg8AJbAPAMaxDwBWsw8A97QPAJe2DwAnuA8AyLkPAGm7DwAJvQ8Amb4PADrADwDbwQ8Ae8MPAAvFDwCsxg8ATcgPAO3JDwCOyw8AHs0PAL/ODwBf0A8AANIPAJDTDwAx1Q8A0dYPAHLYDwAC2g8Ao9sPAEPdDwDk3g8AdOAPABXiDwC14w8AVuUPAObmDwCH6A8AJ+oPAMjrDwBY7Q8A+e4PAJnwDwA68g8AyvMPAGv1DwAL9w8Am/gPADz6DwDd+w8Aff0PAA3/DwCuABAATwIQAPADEAB/BRAAIAcQAMEIEABhChAAAgwQAJINEAAzDxAA0xAQAHQSEAAEFBAApRUQAEUXEADmGBAAdhoQABccEAC3HRAASB8QAOggEACJIhAAKSQQALklEABaJxAA+ygQAJsqEAArLBAAzC0QAG0vEAANMRAAnTIQAD40EADfNRAAfzcQACA5EACwOhAAUTwQAPE9EACSPxAAIkEQAMNCEABjRBAABEYQAJRHEAA1SRAA1UoQAHZMEAAGThAAp08QAEdREADoUhAAeFQQABlWEAC5VxAASVkQAOpaEACLXBAAK14QALtfEABcYRAA/WIQAJ1kEAAtZhAAzmcQAG9pEAAPaxAAn2wQAEBuEADhbxAAgXEQABFzEACydBAAU3YQAPN3EACUeRAAJHsQAMV8EABlfhAABoAQAJaBEAA3gxAA2IQQAHiGEAAIiBAAqYkQAEmLEADqjBAAeo4QABuQEAC7kRAAXJMQAOyUEACNlhAALZgQAM6ZEABemxAA/5wQAJ+eEABAoBAA0KEQAHGjEAARpRAAsqYQAEKoEADjqRAAg6sQABOtEAC0rhAAVbAQAPWxEACFsxAAJrUQAMe2EABnuBAA97kQAJi7EAA5vRAA2b4QAGnAEAAKwhAAq8MQAEvFEADbxhAAfMgQAB3KEAC9yxAAXs0QAO7OEACP0BAAL9IQANDTEABg1RAAAdcQAKHYEABC2hAA0tsQAHPdEAAT3xAAtOAQAETiEADl4xAAheUQACbnEAC26BAAV+oQAPfrEACY7RAAKO8QAMnwEABp8hAA+fMQAJr1EAA79xAA2/gQAGv6EAAM/BAArf0QAE3/EADdABEAfgIRAB8EEQDABREATwcRAPAIEQCRChEAMQwRAMENEQBiDxEAAxERAKMSEQBEFBEA1BURAHUXEQAVGREAthoRAEYcEQDnHREAhx8RACghEQC4IhEAWSQRAPklEQCaJxEAKikRAMsqEQBrLBEADC4RAJwvEQA9MREA3TIRAG00EQAONhEArzcRAE85EQDfOhEAgDwRACE+EQDBPxEAUUERAPJCEQCTRBEAM0YRAMNHEQBkSREABUsRAKVMEQBGThEA1k8RAHdREQAXUxEAuFQRAEhWEQDpVxEAiVkRACpbEQC6XBEAW14RAPtfEQCLYREALGMRAM1kEQBtZhEA/WcRAJ5pEQA/axEA32wRAG9uEQAQcBEAsXERAFFzEQDhdBEAgnYRACN4EQDDeREAU3sRAPR8EQCVfhEANYARAMWBEQBmgxEAB4URAKiGEQBIiBEA2IkRAHmLEQAZjREAuo4RAEqQEQDrkREAi5MRACyVEQC8lhEAXZgRAP2ZEQCemxEALp0RAM+eEQBvoBEAEKIRAKCjEQBBpREA4aYRAHGoEQASqhEAs6sRAFOtEQDjrhEAhLARACWyEQDFsxEAVbURAPa2EQCXuBEAN7oRAMe7EQBovREACb8RAKnAEQA5whEA2sMRAHvFEQAbxxEAq8gRAEzKEQDtyxEAjc0RAC7PEQDP0BEAb9IRAP/TEQCg1REAQdcRAOHYEQCC2hEAEtwRALPdEQBT3xEA4+ARAITiEQAl5BEAxeURAFXnEQD26BEAl+oRADjsEQDH7REAaO8RAAnxEQCp8hEAOfQRANr1EQB79xEAG/kRAKv6EQBM/BEA7f0RAI3/EQAdARIAvgISAF8EEgD/BRIAkAcSADAJEgDRChIAcQwSAAEOEgCiDxIAQxESAOMSEgBzFBIAFBYSALUXEgBVGRIA9hoSAIYcEgAnHhIAxx8SAGghEgD4IhIAmSQSADkmEgDJJxIAaikSAAsrEgCrLBIAOy4SANwvEgB9MRIAHTMSAK00EgBONhIA7zcSAI85EgAfOxIAwDwSAGE+EgABQBIAkUESADJDEgDTRBIAc0YSAANIEgCkSRIARUsSAOVMEgB1ThIAFlASALdREgBXUxIA51QSAIhWEgApWBIAyVkSAFlbEgD6XBIAm14SADtgEgDLYRIAbGMSAA1lEgCtZhIATmgSAN5pEgB/axIAIG0SAMBuEgBQcBIA8XESAJFzEgAhdRIAwnYSAGN4EgADehIAk3sSADR9EgDVfhIAdYASAAWCEgCmgxIAR4USAOeGEgB4iBIAGIoSALmLEgBZjRIA6Y4SAIqQEgArkhIAy5MSAFuVEgD8lhIAnZgSAD2aEgDNmxIAbp0SAA+fEgCvoBIAP6ISAOCjEgCBpRIAIacSAMKoEgBSqhIA86sSAJOtEgA0rxIAxLASAGWyEgAFtBIAlbUSADa3EgDXuBIAd7oSAAe8EgCovRIASb8SAOnAEgB5whIAGsQSALvFEgBbxxIA68gSAIzKEgAtzBIAzc0SAF3PEgD+0BIAn9ISAD/UEgDP1RIAcNcSABHZEgCx2hIAQdwSAOLdEgCD3xIAI+ESAMTiEgBU5BIA9eUSAJXnEgAl6RIAxuoSAGfsEgAI7hIAl+8SADjxEgDZ8hIAefQSAAn2EgCq9xIAS/kSAOv6EgB7/BIAHP4SAL3/EgBdARMA7QITAI4EEwAvBhMAzwcTAGAJEwAACxMAoQwTAEEOEwDRDxMAchETABMTEwCzFBMAQxYTAOQXEwCFGRMAJRsTAMYcEwBWHhMA9x8TAJchEwAnIxMAyCQTAGkmEwAJKBMAmSkTADorEwDbLBMAey4TAAswEwCsMRMATTMTAO00EwB9NhMAHjgTAL85EwBfOxMA7zwTAJA+EwAxQBMA0UETAGFDEwACRRMAo0YTAENIEwDTSRMAdEsTABVNEwC1ThMAVlATAOZREwCHUxMAJ1UTALdWEwBYWBMA+VkTAJlbEwApXRMAyl4TAGtgEwALYhMAm2MTADxlEwDdZhMAfWgTAA1qEwCuaxMAT20TAPBuEwB/cBMAIHITAMFzEwBhdRMA8XYTAJJ4EwAzehMA03sTAGN9EwAEfxMApYATAEWCEwDVgxMAdoUTABeHEwC3iBMASIoTAOiLEwCJjRMAKY8TALmQEwBakhMA+5MTAJuVEwArlxMAzJgTAG2aEwANnBMAnZ0TAD6fEwDfoBMAf6ITAA+kEwCwpRMAUacTAPGoEwCBqhMAIqwTAMOtEwBjrxMA87ATAJSyEwA1tBMA1bUTAGW3EwAGuRMAp7oTAEe8EwDXvRMAeL8TABnBEwC5whMAScQTAOrFEwCLxxMAK8kTALvKEwBczBMA/c0TAJ3PEwAt0RMAztITAG/UEwAP1hMAn9cTAEDZEwDh2hMAgdwTABHeEwCy3xMAU+ETAPPiEwCD5BMAJOYTAMXnEwBl6RMA9eoTAJbsEwA37hMA2O8TAGfxEwAI8xMAqfQTAEn2EwDZ9xMAevkTABv7EwC7/BMAS/4TAOz/EwCNARQALQMUAL0EFABeBhQA/wcUAI8JFAAwCxQA0AwUAHEOFAAREBQAoREUAEITFADjFBQAgxYUABMYFAC0GRQAVRsUAPUcFACFHhQAJiAUAMchFABnIxQA9yQUAJgmFAA5KBQA2SkUAGkrFAAKLRQAqy4UAEswFADbMRQAfDMUAB01FAC9NhQATTgUAO45FACPOxQALz0UAL8+FABgQBQAAUIUAKFDFAAxRRQA0kYUAHNIFAADShQAo0sUAERNFADlThQAhVAUABVSFAC2UxQAV1UUAPdWFACHWBQAKFoUAMlbFABpXRQA+V4UAJpgFAA7YhQA22MUAGtlFAAMZxQArWgUAE1qFADdaxQAfm0UAB9vFADAcBQAT3IUAPBzFACRdRQAMXcUAMF4FABiehQAA3wUAKN9FAAzfxQA1IAUAHWCFAAVhBQApYUUAEaHFADniBQAh4oUABiMFAC4jRQAWY8UAOmQFACJkhQAKpQUAMuVFABblxQA+5gUAJyaFAA9nBQA3Z0UAG2fFAAOoRQAr6IUAE+kFADfpRQAgKcUACGpFADBqhQAUawUAPKtFACTrxQAM7EUAMOyFABktBQABbYUAKW3FAA1uRQA1roUAHe8FAAXvhQAp78UAEjBFADpwhQAicQUABnGFAC6xxQAW8kUAOvKFACLzBQALM4UAM3PFABd0RQA/dIUAJ7UFAA/1hQA39cUAG/ZFAAQ2xQAsdwUAFHeFADh3xQAguEUACPjFADD5BQAU+YUAPTnFACV6RQANesUAMXsFABm7hQAB/AUAKjxFAA38xQA2PQUAHn2FAAZ+BQAqfkUAEr7FADr/BQAi/4UABsAFQC8ARUAXQMVAP0EFQCNBhUALggVAM8JFQBfCxUAAA0VAKAOFQBBEBUA0REVAHETFQASFRUAsxYVAEMYFQDjGRUAhBsVACUdFQDFHhUAVSAVAPYhFQCXIxUANyUVAMcmFQBoKBUACSoVAKkrFQA5LRUA2i4VAHswFQAbMhUAvDMVAF01FQD9NhUAjTgVAC46FQDPOxUAXz0VAP8+FQCgQBUAQUIVANFDFQBxRRUAEkcVALNIFQBTShUA40sVAIRNFQAlTxUAxVAVAFVSFQD2UxUAl1UVADhXFQDHWBUAaFoVAAlcFQCpXRUAOV8VANpgFQB7YhUAC2QVAKtlFQBMZxUA7WgVAH1qFQAdbBUAvm0VAF9vFQDvcBUAkHIVADB0FQDRdRUAcXcVAAF5FQCiehUAQ3wVAON9FQBzfxUAFIEVALWCFQBVhBUA5YUVAIaHFQAniRUAx4oVAFeMFQD4jRUAmY8VADmRFQDJkhUAapQVAAuWFQCrlxUAO5kVANyaFQB9nBUAHZ4VAK2fFQBOoRUA76IVAI+kFQAfphUAwKcVAGGpFQABqxUAkawVADKuFQDTrxUAc7EVAAOzFQCktBUARbYVAOW3FQB1uRUAFrsVALe8FQBHvhUA578VAIjBFQApwxUAucQVAFnGFQD6xxUAm8kVACvLFQDLzBUAbM4VAA3QFQCd0RUAPdMVAN7UFQB/1hUAINgVAK/ZFQBQ2xUA8dwVAJHeFQAh4BUAwuEVAGPjFQAD5RUAk+YVADToFQDV6RUAdesVAAXtFQCm7hUAR/AVAOfxFQB48xUAGPUVALn2FQBZ+BUA6fkVAIr7FQAr/RUAu/4VAFsAFgD8ARYAnQMWAC0FFgDNBhYAbggWAA8KFgCfCxYAPw0WAOAOFgCBEBYAERIWALETFgBSFRYA8xYWAIMYFgAjGhYAxBsWAGUdFgD1HhYAlSAWADYiFgDXIxYAdyUWAAcnFgCoKBYASSoWAOkrFgB5LRYAGi8WALswFgBbMhYA6zMWAIw1FgAtNxYAzTgWAF06FgD+OxYAnz0WAD8/FgDPQBYAcEIWABFEFgChRRYAQUcWAOJIFgCDShYAE0wWALNNFgBUTxYA9VAWAIVSFgAlVBYAxlUWAGdXFgAIWRYAl1oWADhcFgDZXRYAeV8WAAlhFgCqYhYAS2QWAOtlFgB7ZxYAHGkWAL1qFgBNbBYA7W0WAI5vFgAvcRYAv3IWAGB0FgAAdhYAoXcWADF5FgDRehYAcnwWABN+FgCjfxYAQ4EWAOSCFgCFhBYAFYYWALWHFgBWiRYA94oWAJeMFgAnjhYAyI8WAGmRFgAJkxYAmZQWADqWFgDblxYAe5kWAAubFgCsnBYATZ4WAN2fFgB9oRYAHqMWAL+kFgBPphYA76cWAJCpFgAxqxYAwawWAGGuFgACsBYAo7EWADOzFgDTtBYAdLYWABW4FgCluRYARbsWAOa8FgCHvhYAF8AWALfBFgBYwxYA+cQWAJnGFgApyBYAyskWAGvLFgALzRYAm84WADzQFgDd0RYAfdMWAA3VFgCu1hYAT9gWAN/ZFgB/2xYAIN0WAMHeFgBR4BYA8eEWAJLjFgAz5RYAw+YWAGPoFgAE6hYApesWADXtFgDV7hYAdvAWABfyFgC38xYASPUWAOj2FgCJ+BYAKfoWALn7FgBa/RYA+/4WAJsAFwArAhcAzAMXAG0FFwANBxcAnQgXAD4KFwDfCxcAbw0XAA8PFwCwEBcAURIXAOETFwCBFRcAIhcXAMMYFwBTGhcA8xsXAJQdFwA1HxcAxSAXAGUiFwAGJBcApyUXADcnFwDXKBcAeCoXABksFwCpLRcASS8XAOowFwCLMhcAKzQXALs1FwBcNxcA/TgXAJ06FwAtPBcAzj0XAG8/FwAPQRcAn0IXAEBEFwDhRRcAgUcXABFJFwCyShcAU0wXAONNFwCDTxcAJFEXAMVSFwBVVBcA9VUXAJZXFwA3WRcAx1oXAGdcFwAIXhcAqV8XADlhFwDZYhcAemQXABtmFwCrZxcAS2kXAOxqFwCNbBcAHW4XAL1vFwBecRcA/3IXAI90FwAwdhcA0HcXAHF5FwARexcAoXwXAEJ+FwDjfxcAg4EXABODFwC0hBcAVYYXAOWHFwCFiRcAJosXAMeMFwBXjhcA948XAJiRFwA5kxcAyZQXAGmWFwAKmBcAq5kXADubFwDbnBcAfJ4XAB2gFwCtoRcATaMXAO6kFwCPphcAL6gXAL+pFwBgqxcAAa0XAKGuFwAxsBcA0rEXAHOzFwADtRcAo7YXAES4FwDluRcAdbsXABW9FwC2vhcAV8AXAOfBFwCHwxcAKMUXAMnGFwBZyBcA+ckXAJrLFwA7zRcAy84XAGvQFwAM0hcArdMXAD3VFwDd1hcAftgXAB/aFwCv2xcAT90XAPDeFwCR4BcAMeIXAMHjFwBi5RcAA+cXAJPoFwAz6hcA1OsXAHXtFwAF7xcApfAXAEbyFwDn8xcAd/UXABj3FwC4+BcAWfoXAOn7FwCJ/RcAKv8XAMsAGABbAhgA+wMYAJwFGAA9BxgAzQgYAG0KGAAODBgArw0YAD8PGADfEBgAgBIYACEUGACxFRgAURcYAPIYGACTGhgAMxwYAMMdGABkHxgABSEYAJUiGAA1JBgA1iUYAHcnGAAHKRgApyoYAEgsGADpLRgAeS8YABkxGAC6MhgAWzQYAOs1GACLNxgALDkYAM06GABdPBgA/T0YAJ4/GAA/QRgAz0IYAG9EGAAQRhgAsUcYAEFJGADhShgAgkwYACNOGACzTxgAU1EYAPRSGACVVBgAJVYYAMVXGABmWRgAB1sYAJdcGAA3XhgA2F8YAHlhGAAJYxgAqWQYAEpmGADrZxgAe2kYABtrGAC8bBgAXW4YAO1vGACNcRgALnMYAM90GABfdhgAAHgYAKB5GABBexgA0XwYAHF+GAASgBgAs4EYAEODGADjhBgAhIYYACWIGAC1iRgAVYsYAPaMGACXjhgAJ5AYAMeRGABokxgACZUYAJmWGAA5mBgA2pkYAHubGAALnRgAq54YAEygGADtoRgAfaMYAB2lGAC+phgAX6gYAO+pGACPqxgAMK0YANGuGABhsBgAAbIYAKKzGABDtRgA07YYAHO4GAAUuhgAtbsYAEW9GADlvhgAhsAYACfCGAC3wxgAV8UYAPjGGACZyBgAKcoYAMnLGABqzRgAC88YAJvQGAA70hgA3NMYAH3VGAAN1xgArdgYAE7aGADv2xgAf90YAB/fGADA4BgAYeIYAPHjGACR5RgAMucYANPoGABj6hgAA+wYAKTtGABF7xgA1fAYAHXyGAAW9BgAt/UYAEf3GADo+BgAiPoYACn8GAC5/RgAWf8YAPoAGQCbAhkAKwQZAMsFGQBsBxkADQkZAJ0KGQA9DBkA3g0ZAH8PGQAPERkArxIZAFAUGQDxFRkAgRcZACEZGQDCGhkAYxwZAPMdGQCTHxkANCEZANUiGQBlJBkABSYZAKYnGQBHKRkA1yoZAHcsGQAYLhkAuS8ZAEkxGQDpMhkAijQZACs2GQC7NxkAWzkZAPw6GQCdPBkALT4ZAM0/GQBuQRkAD0MZAJ9EGQA/RhkA4EcZAIFJGQARSxkAsUwZAFJOGQDzTxkAg1EZACNTGQDEVBkAZVYZAPVXGQCVWRkANlsZANdcGQBnXhkAB2AZAKhhGQBJYxkA2WQZAHlmGQAaaBkAu2kZAEtrGQDrbBkAjG4ZAC1wGQC9cRkAXXMZAP50GQCfdhkAL3gZANB5GQBwexkAAH0ZAKF+GQBBgBkA4oEZAIODGQAThRkAs4YZAFSIGQD1iRkAhYsZACWNGQDGjhkAZ5AZAPeRGQCXkxkAOJUZANmWGQBpmBkACZoZAKqbGQBLnRkA254ZAHugGQAcohkAvaMZAE2lGQDtphkAjqgZAC+qGQC/qxkAX60ZAACvGQChsBkAMbIZANGzGQBytRkAE7cZAKO4GQBDuhkA5LsZAIW9GQAVvxkAtcAZAFbCGQD3wxkAh8UZACfHGQDIyBkAWMoZAPnLGQCZzRkAOs8ZANvQGQBr0hkAC9QZAKzVGQBN1xkA3dgZAH3aGQAe3BkAv90ZAE/fGQDv4BkAkOIZADHkGQDB5RkAYecZAALpGQCj6hkAM+wZANPtGQB07xkAFfEZAKXyGQBF9BkA5vUZAIf3GQAX+RkAuPoZAFj8GQDo/RkAif8ZACkBGgDKAhoAawQaAPsFGgCbBxoAPAkaAN0KGgBtDBoADQ4aAK4PGgBPERoA3xIaAH8UGgAgFhoAwRcaAFEZGgDxGhoAkhwaADMeGgDDHxoAYyEaAAQjGgClJBoANSYaANUnGgB2KRoAFysaAKcsGgBHLhoA6C8aAHgxGgAZMxoAuTQaAFo2GgDqNxoAizkaACs7GgDMPBoAbT4aAP0/GgCdQRoAPkMaAN9EGgBvRhoAD0gaALBJGgBRSxoA4UwaAIFOGgAzUBoA01EaAHRTGgAVVRoApVYaAEVYGgDmWRoAh1saABddGgC3XhoAWGAaAPlhGgCJYxoAKWUaAMpmGgBraBoA+2kaAJtrGgA8bRoA3W4aAG1wGgANchoArnMaAE91GgDfdhoAf3gaACB6GgCwexoAUX0aAPF+GgCSgBoAIoIaAMODGgBjhRoABIcaAKWIGgA1ihoA1YsaAHaNGgAXjxoAp5AaAEeSGgDokxoAiZUaABmXGgC5mBoAWpoaAPubGgCLnRoAK58aAMygGgBtohoA/aMaAJ2lGgA+pxoAzqgaAG+qGgAPrBoAsK0aAECvGgDhsBoAgbIaACK0GgDDtRoAU7caAPO4GgCUuhoAJLwaAMW9GgBlvxoABsEaAKfCGgA3xBoA2MUaAHjHGgAZyRoAqcoaAEnMGgDqzRoAi88aABvRGgC70hoAXNQaAP3VGgCN1xoALdkaAM7aGgBv3BoA/90aAJ/fGgBA4RoA4eIaAHHkGgAR5hoAsucaAFPpGgDj6hoAg+waACTuGgDF7xoAVfEaAPXyGgCW9BoAJvYaAMf3GgBn+RoACPsaAJj8GgA5/hoA2f8aAHoBGwAKAxsAqwQbAEsGGwDsBxsAjQkbAB0LGwC9DBsAXg4bAP8PGwCPERsALxMbANAUGwBxFhsAARgbAKEZGwBCGxsA4xwbAHMeGwATIBsAtCEbAFUjGwDlJBsAhSYbACYoGwDHKRsAVysbAPcsGwCYLhsAKDAbAMkxGwBpMxsACjUbAJo2GwA7OBsA2zkbAHw7GwAMPRsArT4bAE1AGwDuQRsAfkMbAB9FGwDARhsAYEgbAAFKGwCRSxsAMU0bANJOGwBzUBsAA1IbAKNTGwBEVRsA5VYbAHVYGwAVWhsAtlsbAFddGwDnXhsAh2AbAChiGwDJYxsAWWUbAPlmGwCaaBsAO2obAMtrGwBrbRsADG8bAK1wGwA9chsA3XMbAH51GwAfdxsAr3gbAE96GwDwexsAgH0bACF/GwDBgBsAYoIbAPKDGwCThRsAM4cbANSIGwBkihsABYwbAKWNGwBGjxsA1pAbAHeSGwAXlBsAuJUbAEiXGwDpmBsAiZobACqcGwDLnRsAW58bAPugGwCcohsAPaQbAM2lGwBtpxsADqkbAK+qGwA/rBsA360bAICvGwAhsRsAsbIbAFG0GwDytRsAk7cbACO5GwDDuhsAZLwbAPS9GwCVvxsANcEbANbCGwBmxBsAB8YbAKjHGwBIyRsA2MobAHnMGwAZzhsAus8bAErRGwDr0hsAi9QbACzWGwC81xsAXdkbAP3aGwCe3BsALt4bAM/fGwBv4RsAEOMbALHkGwBB5hsA4ecbAILpGwAj6xsAs+wbAFPuGwD07xsAlfEbACXzGwDF9BsAZvYbAAf4GwCX+RsAN/sbANj8GwB5/hsACQAcAKkBHABKAxwA6wQcAHsGHAAbCBwAvAkcAF0LHADtDBwAjQ4cAC4QHADPERwAXxMcAP8UHACgFhwAMBgcANEZHABxGxwAEh0cAKIeHABDIBwA4yEcAIQjHAAUJRwAtSYcAFUoHAD2KRwAhiscACctHADHLhwAaDAcAPgxHACZMxwAOTUcANo2HABqOBwACzocAKs7HABMPRwA7T4cAH1AHAAdQhwAvkMcAF9FHADvRhwAkEgcADBKHADRSxwAYU0cAAFPHACiUBwAQ1IcANNTHABzVRwAFFccAKRYHABFWhwA5VscAIZdHAAWXxwAt2AcAFdiHAD4YxwAiGUcAClnHADJaBwAamocAPprHACbbRwAO28cANxwHABschwADXQcAK11HABOdxwA3ngcAH96HAAffBwAwH0cAFB/HADxgBwAkYIcADKEHADChRwAY4ccAAOJHACkihwANIwcANWNHAB1jxwAFpEcALeSHABHlBwA55UcAIiXHAAYmRwAuZocAFmcHAD6nRwAip8cACuhHADLohwAbKQcAPylHACdpxwAPakcAN6qHABurBwAD64cAK+vHABQsRwA4LIcAIG0HAAhthwAwrccAFK5HADzuhwAk7wcADS+HADEvxwAZcEcAAXDHACmxBwANsYcANfHHAB4yRwAGMscALnMHABJzhwA6c8cAIrRHAAr0xwAu9QcAFvWHAD81xwAjNkcAC3bHADN3BwAbt4cAP7fHACf4RwAP+McAODkHABw5hwAEegcALHpHABS6xwA4uwcAIPuHAAj8BwAxPEcAFTzHAD19BwAlfYcADb4HADG+RwAZ/scAAf9HACo/hwASQAdANkBHQB5Ax0AGgUdALsGHQBLCB0A6wkdAIwLHQAcDR0AvQ4dAF0QHQD+ER0AjhMdAC8VHQDPFh0AcBgdAAAaHQChGx0AQR0dAOIeHQByIB0AEyIdALMjHQBUJR0A5CYdAIUoHQAlKh0AxisdAFYtHQD3Lh0AlzAdADgyHQDIMx0AaTUdAAk3HQCqOB0ASzodANs7HQB7PR0AHD8dAKxAHQBNQh0A7UMdAI5FHQAeRx0Av0gdAGBKHQAATB0AkE0dADFPHQDRUB0AclIdAAJUHQCjVR0AQ1cdAORYHQB0Wh0AFVwdALVdHQBWXx0A5mAdAIdiHQAnZB0AyGUdAFhnHQD5aB0AmWodADpsHQDKbR0Aa28dAAtxHQCsch0APHQdAN11HQB9dx0AHnkdAK56HQBPfB0A730dAJB/HQAggR0AwYIdAGGEHQAChh0AkocdADOJHQDTih0AdIwdAASOHQCljx0ARZEdAOaSHQB2lB0AF5YdALeXHQBYmR0A6JodAImcHQApnh0Ayp8dAFqhHQD7oh0Am6QdADymHQDMpx0AbakdAA2rHQCurB0APq4dAN+vHQB/sR0AILMdALC0HQBRth0A8bcdAJK5HQAiux0Aw7wdAGO+HQAEwB0ApcEdADXDHQDVxB0AdsYdAAbIHQCnyR0ASMsdAOjMHQB4zh0AGdAdALnRHQBa0x0A6tQdAIvWHQAr2B0AzNkdAFzbHQD93B0And4dAD7gHQDO4R0Ab+MdAA/lHQCw5h0AQOgdAOHpHQCB6x0AIu0dALLuHQBT8B0A8/EdAJTzHQAk9R0AxfYdAGX4HQAG+h0Ap/sdADf9HQDX/h0AeAAeAAgCHgCpAx4ASQUeAOoGHgB6CB4AGwoeALsLHgBcDR4A7A4eAI0QHgAtEh4AzhMeAF4VHgD/Fh4AnxgeAEAaHgDQGx4AcR0eABEfHgCyIB4AQiIeAOMjHgCDJR4AJCceALQoHgBVKh4A9SseAJYtHgAmLx4AxzAeAGcyHgAINB4AmDUeADk3HgDZOB4AejoeAAo8HgCrPR4ASz8eAOxAHgB8Qh4AHUQeAL1FHgBeRx4A7kgeAI9KHgAwTB4A0E0eAGBPHgABUR4AoVIeAEJUHgDSVR4Ac1ceABNZHgC0Wh4ARFweAOVdHgCFXx4AJmEeALZiHgBXZB4A92UeAJhnHgAoaR4AyWoeAGlsHgAKbh4Amm8eADtxHgDbch4AfHQeAAx2HgCtdx4ATXkeAO56HgB+fB4AH34eAL9/HgBggR4A8IIeAJGEHgAxhh4A0oceAGKJHgADix4Ao4weAESOHgDUjx4AdZEeABWTHgC2lB4ARpYeAOeXHgCHmR4AKJseALicHgBZnh4A+Z8eAJqhHgAqox4Ay6QeAGumHgAMqB4AnKkeAD2rHgDdrB4Afq4eAA6wHgCvsR4AT7MeAPC0HgCAth4AIbgeAMG5HgBiux4A8rweAJO+HgAzwB4A1MEeAGTDHgAFxR4ApcYeAEbIHgDWyR4Ad8seABjNHgC4zh4ASNAeAOnRHgCJ0x4AGdUeALrWHgBb2B4A+9keAJzbHgAs3R4Azd4eAG3gHgAO4h4AnuMeAD/lHgDf5h4AgOgeABDqHgCx6x4AUe0eAPLuHgCC8B4AI/IeAMPzHgBk9R4A9PYeAJX4HgA1+h4A1vseAGb9HgAH/x4ApwAfAEgCHwDYAx8AeQUfABkHHwC6CB8ASgofAOsLHwCLDR8AGw8fALwQHwBdEh8A/RMfAJ4VHwAuFx8AzxgfAG8aHwAQHB8AoB0fAEEfHwDhIB8AgiIfABIkHwCzJR8AUycfAPQoHwCEKh8AJSwfAMUtHwBmLx8A9jAfAJcyHwA3NB8A2DUfAGg3HwAJOR8AqTofAEo8HwDaPR8Aez8fABtBHwCrQh8ATEQfAO1FHwCNRx8AHUkfAL5KHwBfTB8AAE4fAKBPHwAwUR8A0VIfAHFUHwASVh8AolcfAENZHwDjWh8AhFwfABReHwC1Xx8AVWEfAPZiHwCGZB8AJ2YfAMdnHwBoaR8A+GofAJlsHwA5bh8A2m8fAGpxHwALcx8Aq3QfADt2HwDcdx8AfXkfAB17HwCtfB8ATn4fAO9/HwCPgR8AMIMfAMCEHwBhhh8AAYgfAKKJHwAyix8A04wfAHOOHwAUkB8ApJEfAEWTHwDllB8AhpYfABaYHwC3mR8AV5sfAPicHwCInh8AKaAfAMmhHwBqox8A+qQfAJumHwA7qB8A3KkfAGyrHwANrR8Ara4fAE6wHwDesR8Af7MfAB+1HwDAth8AULgfAPG5HwCRux8AIb0fAMK+HwBjwB8AA8IfAJPDHwA0xR8A1cYfAHXIHwAWyh8ApssfAEfNHwDozh8AiNAfABjSHwC50x8AWdUfAPrWHwCK2B8AK9ofAMvbHwBs3R8A/N4fAJ3gHwA94h8A3uMfAG7lHwAP5x8Ar+gfAFDqHwDg6x8Age0fACHvHwDC8B8AUvIfAPPzHwCT9R8ANPcfAMT4HwBl+h8ABfwfAKb9HwA2/x8A1wAgAHcCIAAHBCAAqAUgAEkHIADpCCAAeQogABoMIAC7DSAAWw8gAOsQIACMEiAALRQgAM0VIABuFyAA/hggAJ8aIAA/HCAA4B0gAHAfIAARISAAsSIgAFIkIADiJSAAgycgACMpIADEKiAAVCwgAPUtIACVLyAANjEgAMYyIABnNCAABzYgAKg3IAA4OSAA2TogAHk8IAAaPiAAqj8gAEtBIADrQiAAe0QgABxGIAC9RyAAXUkgAO1KIACOTCAAL04gANBPIABfUSAAAFMgAKFUIABBViAA4lcgAHJZIAATWyAAs1wgAFReIADkXyAAhWEgACVjIADGZCAAVmYgAPdnIACXaSAAOGsgAMhsIABpbiAACXAgAKpxIAA6cyAA23QgAHt2IAALeCAArHkgAE17IADtfCAAfX4gAB6AIAC/gSAAX4MgAO+EIACQhiAAMYggANGJIABhiyAAAo0gAKOOIABDkCAA5JEgAHSTIAAVlSAAtZYgAFaYIADmmSAAh5sgACedIADIniAAWKAgAPmhIACZoyAAOqUgAMqmIABrqCAAC6ogAKyrIAA8rSAA3a4gAH2wIAAesiAArrMgAE+1IADvtiAAkLggACC6IADBuyAAYb0gAPG+IACSwCAAM8IgANPDIABjxSAABMcgAKXIIABFyiAA1csgAHbNIAAXzyAAuNAgAFjSIADo0yAAidUgACnXIADK2CAAWtogAPvbIACb3SAAPN8gAMzgIABt4iAADeQgAK7lIAA+5yAA3+ggAH/qIAAg7CAAsO0gAFHvIADx8CAAkvIgACL0IADD9SAAY/cgAAT5IACU+iAANfwgANX9IAB2/yAABgEhAKcCIQBHBCEA6AUhAHgHIQAZCSEAuQohAFoMIQDqDSEAiw8hACsRIQC7EiEAXBQhAP0VIQCdFyEAPhkhAN8aIQB/HCEADx4hALAfIQBRISEA8SIhAIEkIQAiJiEAwychAGMpIQDzKiEAlCwhADUuIQDVLyEAZTEhAAYzIQCnNCEASDYhAOg3IQB4OSEAGTshALk8IQBaPiEA6j8hAItBIQArQyEAzEQhAFxGIQD9RyEAnUkhAD5LIQDOTCEAb04hAA9QIQCwUSEAQFMhAOFUIQCBViEAEVghALJZIQBTWyEA81whAINeIQAkYCEAxWEhAGVjIQD1ZCEAlmYhADdoIQDXaSEAZ2shAAhtIQCpbiEASXAhANlxIQB6cyEAG3UhALt2IQBceCEA7HkhAI17IQAtfSEAzn4hAF6AIQD/gSEAn4MhAECFIQDQhiEAcYghABGKIQCyiyEAQo0hAOOOIQCDkCEAJJIhALSTIQBVlSEA9ZYhAJaYIQAmmiEAx5shAGedIQAInyEAmKAhADmiIQDZoyEAaaUhAAqnIQCrqCEAS6ohANurIQB8rSEAHa8hAL2wIQBNsiEA7rMhAI+1IQAwtyEAv7ghAGC6IQABvCEAob0hADG/IQDSwCEAc8IhABPEIQC0xSEARMchAOXIIQCFyiEAJswhALbNIQBXzyEA99AhAJjSIQAo1CEAydUhAGnXIQAK2SEAmtohADvcIQDb3SEAa98hAAzhIQCt4iEATeQhAN3lIQB+5yEAH+khAL/qIQBP7CEA8O0hAJHvIQAx8SEAwfIhAGL0IQAD9iEAo/chAET5IQDU+iEAdfwhABX+IQC2/yEARgEiAOcCIgCHBCIAKAYiALgHIgBZCSIA+QoiAIkMIgAqDiIAyw8iAGsRIgD7EiIAnBQiAD0WIgDdFyIAbRkiAA4bIgCvHCIATx4iAN8fIgCAISIAISMiAMEkIgBRJiIA8iciAJMpIgAzKyIAwywiAGQuIgAFMCIApTEiAEYzIgDWNCIAdzYiABg4IgC4OSIASDsiAOk8IgCJPiIAKkAiALpBIgBbQyIA+0QiAItGIgAsSCIAzUkiAG1LIgD9TCIAnk4iAD9QIgDfUSIAcFMiABBVIgCxViIAUVgiAOFZIgCCWyIAI10iAMNeIgBTYCIA9GEiAJVjIgA1ZSIAxWYiAGZoIgAHaiIAp2siAEhtIgDYbiIAeXAiABlyIgC6cyIASnUiAOt2IgCLeCIAG3oiALx7IgBdfSIA/X4iAI2AIgAugiIAz4MiAG+FIgD/hiIAoIgiAEGKIgDhiyIAcY0iABKPIgCzkCIAU5IiAOOTIgCElSIAJZciAMWYIgBVmiIA9psiAJedIgA3nyIAx6AiAGiiIgAJpCIAqaUiAEqnIgDaqCIAe6oiABusIgC8rSIATK8iAO2wIgCNsiIAHbQiAL61IgBftyIAALkiAI+6IgAwvCIA0b0iAHG/IgABwSIAosIiAEPEIgDjxSIAc8ciABTJIgC1yiIAVcwiAPbNIgCGzyIAJ9EiAMfSIgBo1CIA+NUiAJnXIgA52SIAydoiAGrcIgAL3iIAq98iADvhIgDc4iIAfeQiAB3mIgCt5yIATukiAO/qIgCP7CIAH+4iAMDvIgBh8SIAAfMiAKL0IgAy9iIA0/ciAHP5IgAU+yIApPwiAEX+IgDl/yIAdQEjABYDIwC3BCMAVwYjAOcHIwCICSMAKQsjAMkMIwBZDiMA+g8jAJsRIwA7EyMAyxQjAGwWIwANGCMArRkjAD0bIwDeHCMAfx4jAB8gIwCvISMAUCMjAPEkIwCRJiMAMigjAMIpIwBjKyMAAy0jAJMuIwA0MCMA1TEjAHUzIwAFNSMApjYjAEc4IwDoOSMAdzsjABg9IwC5PiMAWUAjAOlBIwCKQyMAK0UjAMtGIwBbSCMA/EkjAJ1LIwA9TSMAzU4jAG5QIwAPUiMAr1MjAEBVIwDgViMAgVgjACFaIwCxWyMAUl0jAPNeIwCTYCMAI2IjAMRjIwBlZSMABWcjAJVoIwA2aiMA12sjAHdtIwAHbyMAqHAjAElyIwDpcyMAeXUjABp3IwC7eCMAW3ojAOt7IwCMfSMALX8jAM2AIwBdgiMA/oMjAJ+FIwA/hyMAz4gjAHCKIwARjCMAsY0jAEGPIwDikCMAg5IjACOUIwCzlSMAVJcjAPWYIwCVmiMANpwjAMadIwBnnyMAB6EjAJeiIwA4pCMA2aUjAHmnIwAJqSMAqqojAEusIwDrrSMAe68jAByxIwC9siMAXbQjAO21IwCOtyMAL7kjANC6IwBfvCMAAL4jAKG/IwBBwSMA0cIjAHLEIwATxiMAs8cjAEPJIwDkyiMAhcwjACXOIwC1zyMAVtEjAPfSIwCX1CMAKNYjAMjXIwBp2SMACdsjAJncIwA63iMA298jAHvhIwAL4yMArOQjAE3mIwDt5yMAfekjAB7rIwC/7CMAX+4jAO/vIwCQ8SMAMfMjANH0IwBh9iMAAvgjAKP5IwBD+yMA0/wjAHT+IwAVACQAtQEkAEUDJADmBCQAhwYkACcIJAC3CSQAWAskAPkMJACZDiQAKRAkAMoRJABrEyQACxUkAJsWJAA8GCQA3RkkAH0bJAANHSQArh4kAE8gJADvISQAfyMkACAlJADBJiQAYSgkAPEpJACSKyQAMy0kANMuJABjMCQABDIkAKUzJABFNSQA1TYkAHY4JAAXOiQAuDskAEc9JADoPiQAiUAkAClCJAC5QyQAWkUkAPtGJACbSCQAK0okAMxLJABtTSQADU8kAJ1QJAA+UiQA31MkAH9VJAAQVyQAsFgkAFFaJADxWyQAgV0kACJfJADDYCQAY2IkAPNjJACUZSQANWckANVoJABlaiQABmwkAKdtJABHbyQA13AkAHhyJAAZdCQAuXUkAEl3JADqeCQAi3okACt8JAC7fSQAXH8kAP2AJACdgiQALYQkAM6FJABvhyQAD4kkAJ+KJABAjCQA4Y0kAIGPJAARkSQAspIkAFOUJADzlSQAg5ckACSZJADFmiQAZZwkAPWdJACWnyQAN6EkANeiJABnpCQACKYkAKmnJABJqSQA2aokAHqsJAAbriQAu68kAEuxJADssiQAjbQkAC22JAC9tyQAXrkkAP+6JACgvCQAL74kANC/JABxwSQAAcMkAKHEJABCxiQA48ckAIPJJAATyyQAtMwkAFXOJAD1zyQAhdEkACbTJADH1CQAZ9YkAPjXJACY2SQAOdskANncJABp3iQACuAkAKvhJABL4yQA2+QkAHzmJAAd6CQAvekkAE3rJADu7CQAj+4kAC/wJAC/8SQAYPMkAAH1JACh9iQAMfgkANL5JABz+yQAE/0kAKP+JABEACUA5QElAHUDJQAVBSUAtgYlAFcIJQD3CSUAhwslACgNJQDJDiUAaRAlAPkRJQCaEyUAOxUlANsWJQBrGCUADBolAK0bJQBNHSUA3R4lAH4gJQAfIiUAryMlAE8lJQDwJiUAkSglACEqJQDBKyUAYi0lAAMvJQCjMCUAMzIlANQzJQB1NSUAFTclAKU4JQBGOiUA5zslAIg9JQAXPyUAuEAlAFlCJQD5QyUAiUUlACpHJQDLSCUAa0olAPtLJQCcTSUAPU8lAN1QJQBtUiUADlQlAK9VJQA/VyUA4FglAIBaJQAhXCUAsV0lAFFfJQDyYCUAk2IlADNkJQDDZSUAZGclAAVpJQClaiUANWwlANZtJQB3byUAF3ElAKdyJQBIdCUA6XUlAIl3JQAZeSUAunolAFt8JQD7fSUAi38lACyBJQDNgiUAbYQlAP2FJQCehyUAP4klAM+KJQBvjCUAEI4lALGPJQBBkSUA4ZIlAIKUJQAjliUAw5clAFOZJQD0miUAlZwlADWeJQDFnyUAZqElAAejJQCnpCUAN6YlANinJQB5qSUAGaslAKmsJQBKriUA668lAIuxJQAbsyUAvLQlAF22JQD9tyUAjbklAC67JQDPvCUAcL4lAP+/JQCgwSUAQcMlANHEJQBxxiUAEsglALPJJQBDyyUA48wlAITOJQAl0CUAxdElAFXTJQD21CUAl9YlADfYJQDI2SUAaNslAAndJQCp3iUAOeAlANrhJQB74yUAG+UlAKvmJQBM6CUA7eklAI3rJQAd7SUAvu4lAF/wJQD/8SUAj/MlADD1JQDR9iUAYfglAAH6JQCi+yUAQ/0lANP+JQBzACYAFAImALUDJgBFBSYA5QYmAIYIJgAnCiYAxwsmAFcNJgD4DiYAmRAmADkSJgDJEyYAahUmAAsXJgCrGCYAOxomANwbJgB9HSYAHR8mAK0gJgBOIiYA7yMmAI8lJgAfJyYAwCgmAGEqJgDxKyYAkS0mADIvJgDTMCYAczImAAM0JgCkNSYARTcmAOU4JgB1OiYAFjwmALc9JgBHPyYA50AmAIhCJgApRCYAuUUmAFlHJgD6SCYAm0omACtMJgDLTSYAbE8mAA1RJgCtUiYAPVQmAN5VJgB/VyYAH1kmALBaJgBQXCYA8V0mAJFfJgAhYSYAwmImAGNkJgADZiYAk2cmADRpJgDVaiYAdWwmAAVuJgCmbyYAR3EmANdyJgB3dCYAGHYmALl3JgBJeSYA6XomAIp8JgArfiYAu38mAFuBJgD8giYAnYQmAC2GJgDNhyYAbokmAA+LJgCvjCYAP44mAOCPJgCBkSYAIZMmALGUJgBSliYA85cmAJOZJgAjmyYAxJwmAGWeJgAFoCYAlaEmADajJgDXpCYAd6YmAAeoJgCoqSYASasmAOmsJgB5riYAGrAmALuxJgBbsyYA67QmAIy2JgAtuCYAvbkmAF27JgD+vCYAn74mAC/AJgDPwSYAcMMmABHFJgChxiYAQcgmAOLJJgCDyyYAE80mALPOJgBU0CYA9dEmAJXTJgAl1SYAxtYmAGfYJgAH2iYAmNsmADjdJgDZ3iYAeeAmAAniJgCq4yYAS+UmANvmJgB76CYAHOomAL3rJgBN7SYA7e4mAI7wJgAv8iYAv/MmAF/1JgAA9yYAofgmADH6JgDR+yYAcv0mABP/JgCjACcAQwInAOQDJwCFBScAJQcnALUIJwBWCicA9wsnAJcNJwAnDycAyBAnAGkSJwAJFCcAmRUnADoXJwDbGCcAexonAAscJwCsHScATR8nAN0gJwB9IicAHiQnAL8lJwBPJycA7ygnAJAqJwAxLCcAwS0nAGEvJwACMScAozInADM0JwDTNScAdDcnABU5JwClOicARTwnAOY9JwCHPycAKEEnALdCJwBYRCcA+UUnAJlHJwApSScAykonAGtMJwALTicAm08nADxRJwDdUicAfVQnAA1WJwCuVycAT1knAN9aJwCAXCcAIF4nAMFfJwBRYScA8WInAJJkJwAzZicA02cnAGNpJwAEaycApWwnAEVuJwDVbycAdnEnABdzJwC3dCcAR3YnAOh3JwCJeScAGXsnALl8JwBaficA+38nAIuBJwArgycAzIQnAG2GJwD9hycAnYknAD6LJwDfjCcAb44nAA+QJwCwkScAUZMnAOGUJwCBlicAIpgnAMOZJwBjmycA85wnAJSeJwA1oCcA1aEnAGWjJwAGpScAp6YnAEeoJwDXqScAeKsnABmtJwCpricASbAnAOqxJwCLsycAG7UnALu2JwBcuCcA/bknAI27JwAtvScAzr4nAG/AJwD/wScAn8MnAEDFJwDhxicAccgnABHKJwCyyycAU80nAPPOJwCD0CcAJNInAMXTJwBl1ScA9dYnAJbYJwA32icA19snAGjdJwAI3ycAqeAnADniJwDZ4ycAeuUnABvnJwCr6CcAS+onAOzrJwCN7ScAHe8nAL3wJwBe8icA//MnAI/1JwAv9ycA0PgnAHH6JwAB/CcAof0nAEL/JwDjACgAgwIoABMEKAC0BSgAVQcoAPUIKACFCigAJgwoAMcNKABXDygA9xAoAJgSKAA5FCgAyRUoAGkXKAAKGSgAqxooADscKADbHSgAfB8oAB0hKACtIigATSQoAO4lKACPJygAHykoAL8qKABgLCgAAS4oAJEvKAAxMSgA0jIoAHM0KAATNigAozcoAEQ5KADlOigAhTwoABU+KAC2PygAV0EoAOdCKACHRCgAKEYoAMlHKABZSSgA+UooAJpMKAA7TigA208oAGtRKAAMUygArVQoAD1WKADdVygAflkoAB9bKACvXCgAUF4oAPBfKACRYSgAIWMoAMFkKABiZigAA2goAJNpKAAzaygA1GwoAHVuKAAFcCgApXEoAEZzKADndCgAh3YoABd4KAC4eSgAWXsoAPl8KACJfigAKoAoAMuBKABbgygA+4QoAJyGKAA9iCgAzYkoAG2LKAAOjSgAr44oAD+QKADfkSgAgJMoACGVKACxligAUZgoAPKZKACTmygAI50oAMOeKABkoCgABaIoAJWjKAA1pSgA1qYoAHeoKAAXqigAp6soAEitKADprigAebAoABmyKAC6sygAW7UoAOu2KACLuCgALLooAM27KABdvSgA/b4oAJ7AKAA/wigAz8MoAG/FKAAQxygAscgoAEHKKADhyygAgs0oACPPKACz0CgAU9IoAPTTKACV1SgANdcoAMXYKABm2igAB9woAJfdKAA43ygA2OAoAHniKAAJ5CgAqeUoAErnKADr6CgAe+ooABvsKAC87SgAXe8oAO3wKACN8igALvQoAM/1KABf9ygA//goAKD6KABB/CgA0f0oAHH/KAASASkAswIpAEMEKQDjBSkAhAcpACUJKQC1CikAVQwpAPYNKQCXDykANxEpAMcSKQBoFCkACRYpAJkXKQA5GSkA2hopAHscKQALHikAqx8pAEwhKQDtIikAfSQpAB0mKQC+JykAXykpAO8qKQCPLCkAMC4pANEvKQBhMSkAATMpAKI0KQBDNikA0zcpAHM5KQAUOykAtTwpAEU+KQDlPykAhkEpACdDKQC3RCkAV0YpAPhHKQCZSSkAKUspAMlMKQBqTikAC1ApAJtRKQA7UykA3FQpAH1WKQANWCkArVkpAE5bKQDvXCkAf14pACBgKQDAYSkAYWMpAPFkKQCRZikAMmgpANNpKQBjaykAA20pAKRuKQBFcCkA1XEpAHVzKQAWdSkAt3YpAEd4KQDneSkAiHspACl9KQC5fikAWYApAPqBKQCbgykAK4UpAMuGKQBsiCkADYopAJ2LKQA9jSkA3o4pAH+QKQAfkikAr5MpAFCVKQDxlikAgZgpACGaKQDCmykAY50pAPOeKQCToCkANKIpANWjKQBlpSkABacpAKaoKQBHqikA16spAHetKQAYrykAubApAEmyKQDpsykAirUpACu3KQC7uCkAW7opAPy7KQCdvSkALb8pAM3AKQBuwikAD8QpAJ/FKQA/xykA4MgpAIHKKQARzCkAsc0pAFLPKQDz0CkAg9IpACPUKQDE1SkAZdcpAPXYKQCV2ikANtwpANfdKQBn3ykACOEpAKjiKQBJ5CkA2eUpAHnnKQAa6SkAu+opAEvsKQDr7SkAjO8pAC3xKQC98ikAXfQpAP71KQCf9ykAL/kpAM/6KQBw/CkAEf4pAKH/KQBBASoA4gIqAIMEKgATBioAswcqAFQJKgD1CioAhQwqACUOKgDGDyoAZxEqAPcSKgCXFCoAOBYqANkXKgBpGSoACRsqAKocKgBLHioA2x8qAHshKgAcIyoAvSQqAE0mKgDtJyoAjikqAC8rKgC/LCoAXy4qAAAwKgChMSoAMTMqANE0KgByNioAEzgqAKM5KgBDOyoA5DwqAIU+KgAVQCoAtUEqAFZDKgD3RCoAh0YqACdIKgDISSoAaUsqAPlMKgCZTioAOlAqANtRKgBrUyoAC1UqAKxWKgA8WCoA3VkqAH1bKgAeXSoAv14qAE9gKgDwYSoAkGMqADFlKgDBZioAYWgqAAJqKgCjayoAM20qANNuKgB0cCoAFXIqAKVzKgBFdSoA5nYqAId4KgAXeioAt3sqAFh9KgD5fioAiYAqACmCKgDKgyoAWoUqAPuGKgCbiCoAPIoqAN2LKgBtjSoADY8qAK6QKgBPkioA35MqAH+VKgAglyoAwZgqAFGaKgDxmyoAkp0qADOfKgDDoCoAY6IqAASkKgClpSoANacqANWoKgB2qioAF6wqAKetKgBHryoA6LAqAImyKgAZtCoAubUqAFq3KgD7uCoAi7oqACu8KgDMvSoAbb8qAP3AKgCdwioAPsQqAM7FKgBvxyoAD8kqALDKKgBRzCoA4c0qAIHPKgAi0SoAw9IqAFPUKgDz1SoAlNcqADXZKgDF2ioAZdwqAAbeKgCn3yoAN+EqANjiKgB45CoAGeYqAKnnKgBJ6SoA6uoqAIvsKgAb7ioAu+8qAFzxKgDs8ioAjfQqAC32KgDO9yoAb/kqAP/6KgCf/CoAQP4qAOH/KgBxASsAEQMrALIEKwBTBisA4wcrAIMJKwAkCysAxQwrAFUOKwD1DysAlhErADcTKwDHFCsAZxYrAAgYKwCpGSsAORsrANkcKwB6HisACiArAKshKwBLIysA7CQrAI0mKwAdKCsAvSkrAF4rKwD/LCsAjy4rAC8wKwDQMSsAcTMrAAE1KwChNisAQjgrAOM5KwBzOysAEz0rALQ+KwBVQCsA5UErAIVDKwAmRSsAtkYrAFdIKwD3SSsAmEsrADlNKwDJTisAaVArAApSKwCrUysAO1UrANtWKwB8WCsAHVorAK1bKwBNXSsA7l4rAI9gKwAfYisAwGMrAGBlKwABZysAkWgrADFqKwDSaysAYm0rAANvKwCjcCsARHIrANRzKwB1dSsAFXcrALZ4KwBXeisA53srAId9KwAofysAyYArAFmCKwD5gysAmoUrADuHKwDLiCsAa4orAAyMKwCtjSsAPY8rAN2QKwB+kisAH5QrAK+VKwBPlysA8JgrAJGaKwAhnCsAwZ0rAGKfKwDyoCsAk6IrADOkKwDUpSsAZKcrAAWpKwClqisARqwrAOetKwB3rysAF7ErALiyKwBItCsA6bUrAIm3KwAquSsAy7orAFu8KwD7vSsAnL8rAD3BKwDNwisAbcQrAA7GKwCexysAP8krAN/KKwCAzCsAEM4rALHPKwBR0SsA8tIrAJPUKwAj1isAw9crAGTZKwAF2ysAldwrADXeKwDW3ysAd+ErAAfjKwCo5CsASOYrAOnnKwB56SsAGesrALrsKwBK7isA6+8rAIvxKwAs8ysAvPQrAF32KwD99ysAnvkrAD/7KwDP/CsAb/4rABAALACxASwAQQMsAOEELACCBiwAIwgsALMJLABTCywA9AwsAJUOLAAlECwAxREsAGYTLAD2FCwAlxYsADcYLADYGSwAaBssAAkdLACpHiwASiAsANohLAB7IywAGyUsALwmLABdKCwA7SksAI0rLAAuLSwAzy4sAF8wLAD/MSwAoDMsAEE1LADRNiwAcTgsABI6LACzOywAQz0sAOM+LACEQCwAFEIsALVDLABVRSwA9kYsAIZILAAnSiwAx0ssAGhNLAAJTywAmVAsADlSLADaUywAe1UsAAtXLACrWCwATFosAO1bLAB9XSwAHV8sAL5gLABfYiwA72MsAJBlLAAwZywAwGgsAGFqLAABbCwAom0sADJvLADTcCwAc3IsABR0LACkdSwARXcsAOV4LACGeiwAJ3wsALd9LABXfywA+IAsAJmCLAAphCwAyYUsAGqHLAALiSwAm4osADuMLADcjSwAbI8sAA2RLACtkiwATpQsAN6VLAB/lywAH5ksAMCaLABQnCwA8Z0sAJGfLAAyoSwAwqIsAGOkLAADpiwApKcsAEWpLADVqiwAdawsABauLAC3rywAR7EsAOeyLACItCwAKbYsALm3LABZuSwA+rosAJu8LAArviwAy78sAGzBLAD8wiwAncQsAD3GLADexywAbsksAA/LLACvzCwAUM4sAODPLACB0SwAIdMsAMLULABj1iwA89csAJPZLAA02ywA1dwsAGXeLAAF4CwApuEsAEfjLADX5CwAeOYsABjoLACo6SwASessAOnsLACK7iwAGvAsALvxLABb8ywA/PQsAIz2LAAt+CwAzfksAG77LAD+/CwAn/4sAD8ALQDgAS0AcAMtABEFLQCxBi0AUggtAOIJLQCDCy0AIw0tAMQOLQBlEC0A9REtAJUTLQA2FS0A1xYtAGcYLQAHGi0AqBstAEkdLQDZHi0AeSAtABoiLQCqIy0ASyUtAOsmLQCMKC0AHCotAL0rLQBdLS0A/i4tAI4wLQAvMi0AzzMtAHA1LQAANy0AoTgtAEE6LQDiOy0Agz0tABM/LQCzQC0AVEItAPVDLQCFRS0AJUctAMZILQBWSi0A90stAJdNLQA4Ty0AyFAtAGlSLQAJVC0AqlUtADpXLQDbWC0Ae1otABxcLQCsXS0ATV8tAO1gLQCOYi0AHmQtAL9lLQBgZy0AAGktAJBqLQAxbC0A0W0tAHJvLQACcS0Ao3ItAEN0LQDkdS0AhXctABV5LQC1ei0AVnwtAPd9LQCHfy0AJ4EtAMiCLQBYhC0A+YUtAJmHLQA6iS0AyootAGuMLQALji0ArI8tADyRLQDdki0AfZQtAB6WLQCuly0AT5ktAO+aLQCQnC0AMZ4tAMGfLQBhoS0AAqMtAKOkLQAzpi0A06ctAHSpLQAEqy0ApawtAEWuLQDmry0AdrEtABezLQC3tC0AWLYtAPm3LQCJuS0AKbstAMq8LQBrvi0A+78tAJvBLQA8wy0AzMQtAG3GLQANyC0ArsktAD7LLQDfzC0Af84tACDQLQCw0S0AUdMtAPHULQCS1i0AItgtAMPZLQBj2y0ABN0tAJTeLQA14C0A1eEtAHbjLQAG5S0Ap+YtAEjoLQDo6S0AiestABntLQC57i0AWvAtAOrxLQCL8y0AK/UtAMz2LQBc+C0A/fktAJ37LQA+/S0Azv4tAG8ALgAPAi4AsAMuAFEFLgDhBi4AgQguACIKLgDDCy4AUw0uAPMOLgCUEC4AJBIuAMUTLgBlFS4ABhcuAJYYLgA3Gi4A1xsuAHgdLgAIHy4AqSAuAEkiLgDqIy4AeiUuABsnLgC7KC4AXCouAOwrLgCNLS4ALS8uAM4wLgBvMi4A/zMuAJ81LgBANy4A0DguAHE6LgARPC4Asj0uAEI/LgDjQC4Ag0IuACRELgC0RS4AVUcuAPVILgCWSi4AJkwuAMdNLgBnTy4ACFEuAJhSLgA5VC4A2VUuAHpXLgAKWS4Aq1ouAEtcLgDsXS4AjV8uAB1hLgC9Yi4AXmQuAO5lLgCPZy4AMGkuANBqLgBgbC4AAW4uAKFvLgBCcS4A0nIuAHN0LgATdi4AtHcuAER5LgDlei4AhXwuACZ+LgC2fy4AV4EuAPeCLgCYhC4AKIYuAMmHLgBpiS4ACosuAKuMLgA7ji4A248uAHyRLgAMky4ArZQuAE2WLgDuly4AfpkuAB+bLgC/nC4AYJ4uAPCfLgCRoS4AMaMuANKkLgBipi4AA6guAKOpLgBEqy4A5awuAHWuLgAVsC4AtrEuAEazLgDntC4Ah7YuACi4LgC4uS4AWbsuAPm8LgCavi4AKsAuAMvBLgBrwy4ADMUuAJzGLgA9yC4A3ckuAH7LLgAOzS4Ar84uAE/QLgDw0S4AgNMuACHVLgDB1i4AYtguAPLZLgCT2y4AM90uANTeLgBk4C4ABeIuAKXjLgBG5S4A5+YuAHfoLgAY6i4AuOsuAEjtLgDp7i4AifAuACryLgC68y4AW/UuAPv2LgCc+C4ALPouAM37LgBt/S4ADv8uAJ4ALwA/Ai8A3wMvAIAFLwAQBy8AsQgvAFEKLwDyCy8Agg0vACMPLwDDEC8AZBIvAPQTLwCVFS8ANRcvANYYLwBmGi8ABxwvAKcdLwBIHy8A2CAvAHkiLwAZJC8AuiUvAEonLwDrKC8AiyovACwsLwC8LS8AXS8vAP0wLwCeMi8ALjQvAM81LwBvNy8AEDkvAKA6LwBBPC8A4T0vAII/LwASQS8As0IvAFNELwD0RS8AhEcvACVJLwDFSi8AZkwvAPZNLwCXTy8AN1EvANhSLwBoVC8ACVYvAKlXLwBKWS8A2lovAHtcLwAbXi8AvF8vAExhLwDtYi8AjWQvAC5mLwC+Zy8AX2kvAABrLwCgbC8AMG4vANFvLwBxcS8AEnMvAKJ0LwBDdi8A43cvAIR5LwAUey8AtXwvAFV+LwD2fy8AhoEvACeDLwDHhC8AaIYvAPiHLwCZiS8AOYsvANqMLwBqji8AC5AvAKuRLwBMky8A3JQvAH2WLwAdmC8AvpkvAE6bLwDvnC8Aj54vADCgLwDAoS8AYaMvAAGlLwCipi8AMqgvANOpLwBzqy8AFK0vAKSuLwBFsC8A5bEvAIazLwAWtS8At7YvAFe4LwD4uS8AiLsvACm9LwDJvi8AasAvAPrBLwCbwy8AO8UvANzGLwBsyC8ADcovAK3LLwBOzS8A3s4vAH/QLwAf0i8Ar9MvAFDVLwDx1i8AkdgvADLaLwDC2y8AY90vAAPfLwCk4C8ANOIvANXjLwB15S8AFucvAKboLwBH6i8A6OsvAIjtLwAY7y8AufAvAFnyLwD68y8AivUvACv3LwDL+C8AbPovAPz7LwCd/S8APf8vAN4AMABuAjAADwQwAK8FMABQBzAA4AgwAIEKMAAhDDAAwg0wAFIPMADzEDAAkxIwADQUMADEFTAAZRcwAAUZMACmGjAANhwwANcdMAB3HzAAGCEwAKgiMABJJDAA6SUwAIonMAAaKTAAuyowAFssMAD8LTAAjC8wAC0xMADNMjAAXTQwAP41MACfNzAAPzkwAOA6MABwPDAAET4wALE/MABSQTAA4kIwAINEMAAjRjAAxEcwAFRJMAD1SjAAlUwwADZOMADGTzAAZ1EwAAdTMACoVDAAOFYwANlXMAB5WTAAGlswAKpcMABLXjAA618wAIxhMAAcYzAAvWQwAF1mMAD+ZzAAjmkwAC9rMADQbDAAcG4wAABwMAChcTAAQXMwAOJ0MABydjAAE3gwALN5MABUezAA5HwwAIV+MAAlgDAAxoEwAFaDMAD3hDAAl4YwACiIMADIiTAAaYswAAmNMACqjjAAOpAwANuRMAB7kzAAHJUwAKyWMABNmDAA7ZkwAI6bMAAenTAAv54wAF+gMAAAojAAkKMwADGlMADRpjAAcqgwAAKqMACjqzAAQ60wAOSuMAB0sDAAFbIwALWzMABWtTAA5rYwAIe4MAAnujAAyLswAFi9MAD5vjAAmcAwACnCMADKwzAAa8UwAAvHMACsyDAAPMowAN3LMAB9zTAADc8wAK7QMABP0jAA79MwAJDVMAAg1zAAwdgwAGHaMAAC3DAAkt0wADPfMADT4DAAdOIwAATkMACl5TAARecwAOboMAB26jAAF+wwALjtMABY7zAA6PAwAInyMAAp9DAAyvUwAFr3MAD7+DAAm/owACv8MADM/TAAbf8wAA0BMQCdAjEAPgQxAN8FMQB/BzEAIAkxALAKMQBRDDEA8Q0xAJIPMQAiETEAwxIxAGMUMQAEFjEAlBcxADUZMQDVGjEAdhwxAAYeMQCnHzEARyExAOgiMQB4JDEAGSYxALknMQBaKTEA6ioxAIssMQArLjEAzC8xAFwxMQD9MjEAnTQxAD42MQDONzEAbzkxAA87MQCfPDEAQD4xAOE/MQCBQTEAEUMxALJEMQBTRjEA80cxAJRJMQAkSzEAxUwxAGVOMQAGUDEAllExADdTMQDXVDEAeFYxAAhYMQCpWTEASVsxAOpcMQB6XjEAG2AxALthMQBLYzEA7GQxAI1mMQAtaDEAvWkxAF5rMQD/bDEAoG4xAEBwMQDQcTEAcXMxABF1MQCydjEAQngxAON5MQCDezEAJH0xALR+MQBVgDEA9YExAJaDMQAmhTEAx4YxAGeIMQAIijEAmIsxADmNMQDZjjEAepAxAAqSMQCrkzEAS5UxANuWMQB8mDEAHZoxAL2bMQBNnTEA7p4xAI+gMQAvojEAv6MxAGClMQABpzEAoagxAEKqMQDSqzEAc60xABOvMQC0sDEARLIxAOWzMQCFtTEAJrcxALa4MQBXujEA97sxAJi9MQAovzEAycAxAGnCMQD5wzEAmsUxADvHMQDbyDEAa8oxAAzMMQCtzTEATc8xAN3QMQB+0jEAH9QxAL/VMQBP1zEA8NgxAJHaMQAx3DEA0t0xAGLfMQAD4TEAo+IxAETkMQDU5TEAdecxABXpMQC26jEARuwxAOftMQCI7zEAKPExALjyMQBZ9DEA+fUxAJr3MQAq+TEAy/oxAGv8MQD7/TEAnP8xAD0BMgDdAjIAbQQyAA4GMgCvBzIATwkyAOAKMgCADDIAIQ4yAMEPMgBiETIA8hIyAJMUMgAzFjIA1BcyAGQZMgAFGzIApRwyAEYeMgDWHzIAdyEyABcjMgCnJDIASCYyAOknMgCJKTIAGSsyALosMgBbLjIA+y8yAIsxMgAsMzIAzTQyAG02MgD9NzIAnjkyAD87MgDfPDIAbz4yABBAMgCxQTIAUUMyAPJEMgCCRjIAI0gyAMNJMgBkSzIA9EwyAJVOMgA1UDIA1lEyAGZTMgAHVTIAp1YyAEhYMgDYWTIAeVsyABldMgC6XjIASmAyAOthMgCLYzIALGUyALxmMgBdaDIA/WkyAI1rMgAubTIAz24yAHBwMgD/cTIAoHMyAEF1MgDhdjIAcXgyABJ6MgCzezIAU30yAPR+MgCEgDIAJYIyAMWDMgBVhTIA9oYyAJeIMgA3ijIAyIsyAGiNMgAJjzIAqZAyADmSMgDakzIAe5UyABuXMgCrmDIATJoyAO2bMgCNnTIAHZ8yAL6gMgBfojIA/6MyAI+lMgAwpzIA0agyAHGqMgASrDIAoq0yAEOvMgDjsDIAhLIyABS0MgC1tTIAVbcyAPa4MgCGujIAJ7wyAMe9MgBovzIA+MAyAJnCMgA5xDIA2sUyAGrHMgALyTIAq8oyADvMMgDczTIAfc8yAB3RMgCt0jIATtQyAO/VMgCP1zIAH9kyAMDaMgBh3DIAAd4yAJHfMgAy4TIA0+IyAHPkMgAD5jIApOcyAEXpMgDl6jIAdewyABbuMgC37zIAWPEyAOfyMgCI9DIAKfYyAMn3MgBZ+TIA+voyAJv8MgA7/jIA3P8yAGwBMwANAzMArQQzAE4GMwDeBzMAfwkzAB8LMwDADDMAUA4zAPEPMwCRETMAMhMzAMIUMwBjFjMAAxgzAKQZMwA0GzMA1RwzAHUeMwAFIDMApiEzAEcjMwDnJDMAdyYzABgoMwC5KTMAWSszAOksMwCKLjMAKzAzAMsxMwBbMzMA/DQzAJ02MwA9ODMAzTkzAG47MwAPPTMArz4zAD9AMwDgQTMAgUMzACFFMwCxRjMAUkgzAPNJMwCTSzMANE0zAMROMwBlUDMABVIzAKZTMwA2VTMA11YzAHdYMwAYWjMAqFszAEldMwDpXjMAimAzABpiMwC7YzMAW2UzAOtmMwCMaDMALWozAM1rMwBdbTMA/m4zAJ9wMwBAcjMAz3MzAHB1MwARdzMAsXgzAEF6MwDiezMAg30zACN/MwDEgDMAVIIzAPWDMwCVhTMANoczAMaIMwBnijMAB4wzAKiNMwA4jzMA2ZAzAHmSMwAalDMAqpUzAEuXMwDrmDMAe5ozABycMwC9nTMAXZ8zAO2gMwCOojMAL6QzAM+lMwBfpzMAAKkzAKGqMwBBrDMA0a0zAHKvMwATsTMAs7IzAEO0MwDktTMAhbczACW5MwC1ujMAVrwzAPe9MwCXvzMAOMEzAMjCMwBpxDMACcYzAKrHMwA6yTMA28ozAHvMMwALzjMArM8zAE3RMwDt0jMAfdQzAB7WMwC/1zMAX9kzAO/aMwCQ3DMAMd4zANHfMwBh4TMAAuMzAKPkMwBD5jMA0+czAHTpMwAV6zMAtewzAEXuMwDm7zMAh/EzACjzMwC39DMAWPYzAPn3MwCZ+TMAKfszAMr8MwBr/jMACwA0AJsBNAA8AzQA3QQ0AH0GNAANCDQArgk0AE8LNADvDDQAkA40ACAQNADBETQAYRM0AAIVNACSFjQAMxg0ANMZNABjGzQABB00AKUeNABFIDQA1SE0AHYjNAAXJTQAtyY0AEcoNADoKTQAiSs0ACktNAC5LjQAWjA0APsxNACbMzQAKzU0AMw2NABtODQADTo0AJ07NAA+PTQA3z40AH9ANAAPQjQAsEM0AFFFNADxRjQAgUg0ACJKNADDSzQAY000APNONACUUDQANVI0ANVTNABlVTQABlc0AKdYNABHWjQA6Fs0AHhdNAAZXzQAuWA0AEliNADqYzQAi2U0ACtnNAC7aDQAXGo0AP1rNACdbTQALW80AM5wNABvcjQAEHQ0AJ91NABAdzQA4Xg0AIF6NAARfDQAsn00AFN/NADzgDQAg4I0ACSENADFhTQAZYc0APWINACWijQAN4w0ANeNNAB4jzQACJE0AKmSNABJlDQA6pU0AHqXNAAbmTQAu5o0AEucNADsnTQAjZ80AC2hNAC9ojQAXqQ0AP+lNACfpzQAL6k0ANCqNABxrDQAEa40AKGvNABCsTQA47I0AIO0NAATtjQAtLc0AFW5NAD1ujQAhbw0ACa+NADHvzQAZ8E0APfCNACYxDQAOcY0ANnHNABpyTQACss0AKvMNABLzjQA2880AHzRNAAd0zQAvdQ0AE3WNADu1zQAj9k0AC/bNAC/3DQAYN40AAHgNACh4TQAMeM0ANLkNABz5jQAE+g0ALTpNABE6zQA5ew0AIXuNAAV8DQAtvE0AFfzNAD49DQAh/Y0ACj4NADJ+TQAafs0APn8NACa/jQAOwA1ANsBNQBrAzUADAU1AK0GNQBNCDUA3Qk1AH4LNQAfDTUAvw41AFAQNQDwETUAkRM1ADEVNQDBFjUAYhg1AAMaNQCjGzUARB01ANQeNQB1IDUAFSI1AKUjNQBGJTUA5yY1AIcoNQAXKjUAuCs1AFktNQD5LjUAiTA1ACoyNQDLMzUAazU1APs2NQCcODUAPTo1AN07NQBtPTUADj81AK9ANQBPQjUA30M1AIBFNQAhRzUAwUg1AFFKNQDySzUAk001ADNPNQDDUDUAZFI1AAVUNQClVTUANVc1ANZYNQB3WjUAF1w1AKddNQBIXzUA6WA1AIliNQAZZDUAumU1AFtnNQD7aDUAi2o1ACxsNQDNbTUAbW81AA5xNQCvcjUAT3Q1AOB1NQCAdzUAIXk1AMF6NQBRfDUA8n01AJN/NQAzgTUAw4I1AGSENQAFhjUApYc1ADWJNQDWijUAd4w1ABeONQCnjzUASJE1AOmSNQCJlDUAGZY1ALqXNQBbmTUA+5o1AIucNQAsnjUAzZ81AG2hNQD9ojUAnqQ1AD+mNQDfpzUAb6k1ABCrNQCxrDUAUa41AOGvNQCCsTUAI7M1AMO0NQBTtjUA9Lc1AJW5NQAluzUAxbw1AGa+NQAHwDUAp8E1ADfDNQDYxDUAecY1ABnINQCpyTUASss1AOvMNQCLzjUAG9A1ALzRNQBd0zUA/dQ1AI3WNQAu2DUAz9k1AHDbNQD/3DUAoN41AEHgNQDh4TUAceM1ABLlNQCz5jUAU+g1AOPpNQCE6zUAJe01AMXuNQBV8DUA9vE1AJfzNQA39TUAyPY1AGj4NQAJ+jUAqfs1ADn9NQDa/jUAewA2ABsCNgCrAzYATAU2AO0GNgCNCDYAHQo2AL4LNgBfDTYA/w42AI8QNgAwEjYA0RM2AHEVNgABFzYAohg2AEMaNgDjGzYAcx02ABQfNgC1IDYAVSI2AOUjNgCGJTYAJyc2AMcoNgBXKjYA+Cs2AJktNgA5LzYAyTA2AGoyNgALNDYAqzU2ADs3NgDcODYAfTo2AB08NgCtPTYATj82AO9ANgCPQjYAH0Q2AMBFNgBhRzYAAUk2AJFKNgAyTDYA0002AHNPNgADUTYApFI2AEVUNgDlVTYAdVc2ABZZNgC3WjYAWFw2AOddNgCIXzYAKWE2AMliNgBZZDYA+mU2AJtnNgA7aTYAy2o2AGxsNgANbjYArW82AD1xNgDecjYAf3Q2AB92NgCwdzYAUHk2APF6NgCRfDYAIX42AMJ/NgBjgTYAA4M2AJOENgA0hjYA1Yc2AHWJNgAFizYApow2AEeONgDXjzYAd5E2ABiTNgC5lDYAWZY2AOmXNgCKmTYAK5s2AMucNgBbnjYA/J82AJ2hNgA9ozYAzaQ2AG6mNgAPqDYAr6k2AD+rNgDgrDYAga42ACGwNgCxsTYAUrM2APO0NgCDtjYAI7g2AMS5NgBluzYA9bw2AJW+NgA2wDYA18E2AHfDNgAHxTYAqMY2AEnINgDpyTYAecs2ABrNNgC7zjYAW9A2AOvRNgCM0zYALdU2AM3WNgBd2DYA/tk2AJ/bNgBA3TYAz942AHDgNgAR4jYAseM2AEHlNgDi5jYAg+g2ACPqNgCz6zYAVO02APXuNgCV8DYAJfI2AMbzNgBn9TYA9/Y2AJj4NgA4+jYA2fs2AGn9NgAJ/zYAqgA3AEsCNwDrAzcAewU3ABwHNwC9CDcAXQo3AO0LNwCODTcALw83AM8QNwBfEjcAABQ3AKEVNwBBFzcA0Rg3AHIaNwATHDcAsx03AEMfNwDkIDcAhSI3ABUkNwC1JTcAVic3APcoNwCXKjcAJyw3AMgtNwBpLzcACTE3AJkyNwA6NDcA2zU3AHs3NwALOTcArDo3AE08NwDtPTcAfT83AB5BNwC/QjcAX0Q3AO9FNwCQRzcAMUk3AMFKNwBhTDcAAk43AKNPNwAzUTcA01I3AHRUNwAVVjcAtVc3AEVZNwDmWjcAh1w3ACheNwC3XzcAWGE3APliNwCZZDcAKWY3AMpnNwBraTcAC2s3AJtsNwA8bjcA3W83AH1xNwANczcArnQ3AE92NwDvdzcAgHk3ACB7NwDBfDcAUX43APF/NwCSgTcAM4M3AMOENwBjhjcABIg3AKWJNwA1izcA1Yw3AHaONwAXkDcAt5E3AEeTNwDolDcAiZY3ABmYNwC5mTcAWps3APucNwCbnjcAK6A3AMyhNwBtozcADaU3AJ2mNwA+qDcA36k3AH+rNwAPrTcAsK43AFGwNwDxsTcAgbM3ACK1NwDDtjcAY7g3APO5NwCUuzcANb03AMW+NwBlwDcABsI3AKfDNwA3xTcA18Y3AHjINwAZyjcAqcs3AEnNNwDqzjcAi9A3ACvSNwC70zcAXNU3AP3WNwCd2DcALdo3AM7bNwBv3TcAEN83AJ/gNwBA4jcA4eM3AIHlNwAR5zcAsug3AFPqNwDz6zcAg+03ACTvNwDF8DcAVfI3APXzNwCW9TcAN/c3AMf4NwBo+jcACPw3AKn9NwA5/zcA2QA4AHoCOAAbBDgAqwU4AEsHOADsCDgAjQo4AB0MOAC9DTgAXg84AP8QOACfEjgALxQ4ANAVOABxFzgAERk4AKEaOABCHDgA4x04AIMfOAATITgAtCI4AFUkOAD1JTgAhSc4ACYpOADHKjgAVyw4APctOACYLzgAOTE4AMkyOABpNDgACjY4AKs3OAA7OTgA2zo4AHw8OAAdPjgArT84AE1BOADuQjgAj0Q4AC9GOAC/RzgAYEk4AAFLOAChTDgAMU44ANJPOABzUTgAE1M4AKNUOABEVjgA5Vc4AIVZOAAVWzgAtlw4AFdeOAD4XzgAh2E4AChjOADJZDgAWWY4APlnOACaaTgAO2s4AMtsOABrbjgADHA4AK1xOAA9czgA3XQ4AH52OAAfeDgAr3k4AFB7OADwfDgAkX44ADGAOADBgTgAYoM4AAOFOACjhjgAM4g4ANSJOAB1izgAFY04AKWOOABGkDgA55E4AIeTOAAXlTgAuJY4AFmYOAD5mTgAiZs4ACqdOADLnjgAW6A4APuhOACcozgAPaU4AM2mOABtqDgADqo4AK+rOAA/rTgA3644AICwOAAhsjgAsbM4AFG1OADytjgAk7g4ACO6OADDuzgAZL04AAW/OAClwDgANcI4ANbDOAB3xTgAB8c4AKfIOABIyjgA6cs4AHnNOAAZzzgAutA4AFvSOADr0zgAi9U4ACzXOADN2DgAXdo4AP3bOACe3TgAP984AM/gOABv4jgAEOQ4ALHlOABR5zgA4eg4AILqOAAj7DgAw+04AFPvOAD08DgAlfI4ADX0OADF9TgAZvc4AAf5OACn+jgAOPw4ANj9OAB5/zgACQE5AKkCOQBKBDkA6wU5AHsHOQAbCTkAvAo5AF0MOQDtDTkAjQ85AC4ROQDPEjkAXxQ5AP8VOQCgFzkAQRk5ANEaOQBxHDkAEh45ALMfOQBDITkA4yI5AIQkOQAlJjkAtSc5AFUpOQD2KjkAlyw5ADcuOQDHLzkAaDE5AAkzOQCpNDkAOTY5ANo3OQB7OTkAGzs5AKs8OQBMPjkA7T85AI1BOQAdQzkAvkQ5AF9GOQD/RzkAj0k5ADBLOQDRTDkAcU45AAFQOQCiUTkAQ1M5AONUOQBzVjkAFFg5ALVZOQBFWzkA5Vw5AIZeOQAnYDkAt2E5AFdjOQD4ZDkAmWY5ACloOQDJaTkAams5AAttOQCbbjkAO3A5ANxxOQB9czkADXU5AK12OQBOeDkA73k5AH97OQAgfTkAwH45AGGAOQDxgTkAkYM5ADKFOQDThjkAc4g5AAOKOQCkizkARY05AOWOOQB1kDkAFpI5ALeTOQBHlTkA55Y5AIiYOQApmjkAuZs5AFmdOQD6njkAm6A5ACuiOQDLozkAbKU5AA2nOQCdqDkAPao5AN6rOQB/rTkAD685AK+wOQBQsjkA8bM5AJG1OQAhtzkAwrg5AGO6OQADvDkAk705ADS/OQDVwDkAZcI5AAXEOQCmxTkAR8c5ANfIOQB3yjkAGMw5ALnNOQBJzzkA6dA5AIrSOQAr1DkAu9U5AFvXOQD82DkAndo5AC3cOQDN3TkAbt85AA/hOQCf4jkAP+Q5AODlOQCB5zkAIek5ALHqOQBS7DkA8+05AJPvOQAj8TkAxPI5AGX0OQD19TkAlfc5ADb5OQDX+jkAZ/w5AAj+OQCo/zkASQE6ANkCOgB5BDoAGgY6ALsHOgBLCToA6wo6AIwMOgAtDjoAvQ86AF0ROgD+EjoAnxQ6AC8WOgDPFzoAcBk6ABEbOgCxHDoAQR46AOIfOgCDIToAIyM6ALMkOgBUJjoA9Sc6AIUpOgAlKzoAxiw6AGcuOgD3LzoAlzE6ADgzOgDZNDoAaTY6AAk4OgCqOToASzs6ANs8OgB7PjoAHEA6AL1BOgBNQzoA7UQ6AI5GOgAvSDoAz0k6AF9LOgAATToAoU46AEFQOgDRUToAclM6ABNVOgCjVjoAQ1g6AORZOgCFWzoAFV06ALVeOgBWYDoA92E6AIdjOgAnZToAyGY6AGloOgD5aToAmWs6ADptOgDbbjoAa3A6AAtyOgCsczoATXU6AN12OgB9eDoAHno6AL97OgBffToA8H46AJCAOgAxgjoA0YM6AGGFOgAChzoAo4g6ADOKOgDTizoAdI06ABWPOgClkDoARZI6AOaTOgCHlToAF5c6ALeYOgBYmjoA+Zs6AImdOgApnzoAyqA6AGuiOgD7ozoAm6U6ADynOgDdqDoAfao6AA2sOgCurToAT686AN+wOgB/sjoAILQ6AMG1OgBRtzoA8bg6AJK6OgAzvDoAw706AGO/OgAEwToApcI6ADXEOgDVxToAdsc6ABfJOgCnyjoAR8w6AOjNOgCJzzoAGdE6ALnSOgBa1DoA+9U6AIvXOgAr2ToAzNo6AG3cOgAN3joAnd86AD7hOgDf4joAb+Q6AA/mOgCw5zoAUek6AOHqOgCB7DoAIu46AMPvOgBT8ToA8/I6AJT0OgA19joAxfc6AGX5OgAG+zoAp/w6ADf+OgDY/zoAeAE7ABkDOwCpBDsASQY7AOoHOwCLCTsAGws7ALsMOwBcDjsA/Q87AJ0ROwAtEzsAzhQ7AG8WOwD/FzsAnxk7AEAbOwDhHDsAcR47ABEgOwCyITsAUyM7AOMkOwCDJjsAJCg7AMUpOwBVKzsA9Sw7AJYuOwA3MDsAxzE7AGczOwAINTsAqTY7ADk4OwDZOTsAejs7ABs9OwCrPjsAS0A7AOxBOwCNQzsALUU7AL1GOwBeSDsA/0k7AI9LOwAvTTsA0E47AHFQOwABUjsAoVM7AEJVOwDjVjsAc1g7ABNaOwC0WzsAVV07AOVeOwCFYDsAJmI7AMdjOwBXZTsA92Y7AJhoOwA5ajsAyWs7AGltOwAKbzsAq3A7ADtyOwDbczsAfHU7AB13OwCteDsATXo7AO57OwCPfTsAH387AMCAOwBggjsAAYQ7AJGFOwAxhzsA0og7AHOKOwADjDsAo407AESPOwDlkDsAdZI7ABWUOwC2lTsAV5c7AOeYOwCHmjsAKJw7AMmdOwBZnzsA+aA7AJqiOwA7pDsAy6U7AGunOwAMqTsArao7AD2sOwDdrTsAfq87AB+xOwCvsjsAT7Q7APC1OwCRtzsAIbk7AMG6OwBivDsAA747AJO/OwAzwTsA1MI7AHXEOwAFxjsApcc7AEbJOwDnyjsAd8w7ABfOOwC4zzsAWdE7AOnSOwCJ1DsAKtY7AMvXOwBb2TsA+9o7AJzcOwA93jsAzd87AG3hOwAO4zsAr+Q7AD/mOwDf5zsAgOk7ABDrOwCx7DsAUe47APLvOwCT8TsAI/M7AMP0OwBk9jsABfg7AJX5OwA1+zsA1vw7AHf+OwAHADwAqAE8AEgDPADpBDwAeQY8ABkIPAC6CTwAWws8AOsMPACLDjwALBA8AM0RPABdEzwA/RQ8AJ4WPAA/GDwAzxk8AG8bPAAQHTwAsR48AEEgPADhITwAgiM8ACMlPACzJjwAUyg8APQpPACEKzwAJS08AMUuPABmMDwABzI8AJczPAA3NTwA2DY8AHk4PAAJOjwAqTs8AEo9PADrPjwAe0A8ABtCPAC8QzwAXUU8AO1GPACNSDwALko8AM9LPABfTTwA/048AKBQPAAwUjwA0VM8AHFVPAASVzwAs1g8AENaPADjWzwAhF08ACVfPAC1YDwAVWI8APZjPACXZTwAJ2c8AMdoPABoajwACWw8AJltPAA5bzwA2nA8AHtyPAALdDwAq3U8AEx3PADteDwAfXo8AB18PAC+fTwAX388AO+APACQgjwAMIQ8AMCFPABhhzwAAYk8AKKKPABDjDwA0408AHOPPAAUkTwAtZI8AEWUPADllTwAhpc8ACeZPAC3mjwAV5w8APidPACZnzwAKaE8AMmiPABqpDwAC6Y8AJunPAA7qTwA3Ko8AH2sPAANrjwAra88AE6xPADvsjwAf7Q8AB+2PADAtzwAYbk8APG6PACRvDwAMr48ANO/PABjwTwAA8M8AKTEPABFxjwA1cc8AHXJPAAWyzwApsw8AEfOPADnzzwAiNE8ACnTPAC51DwAWdY8APrXPACb2TwAK9s8AMvcPABs3jwADeA8AJ3hPAA94zwA3uQ8AH/mPAAP6DwAr+k8AFDrPADx7DwAge48ACHwPADC8TwAY/M8APP0PACT9jwANPg8AMT5PABl+zwABf08AKb+PAA2AD0A1wE9AHgDPQAYBT0AuQY9AEkIPQDpCT0Aigs9ACsNPQC7Dj0AWxA9APwRPQCdEz0ALRU9AM0WPQBuGD0ADxo9AJ8bPQA/HT0A4B49AIEgPQARIj0AsSM9AFIlPQDzJj0Agyg9ACMqPQDEKz0AVC09APUuPQCVMD0ANjI9AMYzPQBnNT0ABzc9AKg4PQBJOj0A2Ts9AHk9PQAaPz0Au0A9AEtCPQDrQz0AjEU9AC1HPQC9SD0AXUo9AP5LPQCfTT0AL089AM9QPQBwUj0AEVQ9AKFVPQBBVz0A4lg9AHJaPQATXD0As109AFRfPQDkYD0AhWI9ACVkPQDGZT0AZ2c9APdoPQCXaj0AOGw9ANltPQBpbz0ACXE9AKpyPQBLdD0A23U9AHt3PQAceT0AvXo9AE18PQDtfT0Ajn89AC+BPQC/gj0AYIQ9AACGPQCQhz0AMYk9ANGKPQByjD0AAo49AKOPPQBDkT0A5JI9AIWUPQAVlj0AtZc9AFaZPQD3mj0Ah5w9ACeePQDInz0AaaE9APmiPQCZpD0AOqY9ANunPQBrqT0AC6s9AKysPQBNrj0A3a89AH2xPQAesz0ArrQ9AE+2PQDvtz0AkLk9ACC7PQDBvD0AYb49AALAPQCSwT0AM8M9ANPEPQB0xj0AFcg9AKXJPQBFyz0A5sw9AIfOPQAX0D0At9E9AFjTPQD51D0AidY9ACnYPQDK2T0Aa9s9APvcPQCb3j0APOA9AN3hPQBt4z0ADeU9AK7mPQA+6D0A3+k9AH/rPQAg7T0Awe49AFHwPQDx8T0AkvM9ADP1PQDD9j0AY/g9AAT6PQCl+z0ANf09ANX+PQB2AD4ABgI+AKcDPgBIBT4A6AY+AHgIPgAZCj4AuQs+AFoNPgDqDj4AixA+ACsSPgDMEz4AbRU+AP0WPgCdGD4APho+AN8bPgBvHT4ADx8+ALAgPgBRIj4A4SM+AIElPgAiJz4Awyg+AFMqPgDzKz4AlC0+ACQvPgDFMD4AZTI+AAY0PgCWNT4ANzc+ANc4PgB4Oj4ACDw+AKk9PgBJPz4A6kA+AItCPgAbRD4Au0U+AFxHPgD9SD4AjUo+AC1MPgDOTT4AXk8+AP9QPgCfUj4AQFQ+ANBVPgBxVz4AEVk+ALJaPgBCXD4A410+AINfPgAkYT4AtGI+AFVkPgD1ZT4Almc+ACZpPgDHaj4AZ2w+AAhuPgCpbz4AOXE+ANlyPgB6dD4AG3Y+AKt3PgBLeT4A7Ho+AI18PgAdfj4AvX8+AF6BPgDugj4Aj4Q+ADCGPgDQhz4AYIk+AAGLPgChjD4AQo4+ANKPPgBzkT4AE5M+ALSUPgBElj4A5Zc+AIWZPgAmmz4Ax5w+AFeePgD3nz4AmKE+ADmjPgDJpD4AaaY+AAqoPgCrqT4AO6s+ANusPgB8rj4AHbA+AK2xPgBNsz4A7rQ+AH62PgAfuD4Av7k+AGC7PgDwvD4Akb4+ADHAPgDSwT4AYsM+AAPFPgCjxj4ARMg+AOXJPgB1yz4AFc0+ALbOPgBX0D4A59E+AIfTPgAo1T4AydY+AFnYPgD52T4Amts+ACrdPgDL3j4Aa+A+AAziPgCc4z4APeU+AN3mPgB+6D4ADuo+AK/rPgBP7T4A8O4+AIDwPgAh8j4AwfM+AGL1PgDy9j4Ak/g+ADP6PgDU+z4Adf0+AAX/PgClAD8ARgI/AOcDPwB3BT8AGAc/ALgIPwBICj8A6Qs/AIkNPwAqDz8AuhA/AFsSPwD7Ez8AnBU/ACwXPwDNGD8AbRo/AA4cPwCeHT8APx8/AN8gPwCAIj8AECQ/ALElPwBRJz8A8ig/AJMqPwAjLD8Awy0/AGQvPwAFMT8AlTI/ADU0PwDWNT8AZjc/AAc5PwCnOj8ASDw/ANg9PwB5Pz8AGUE/ALpCPwBKRD8A60U/AItHPwAsST8AvEo/AF1MPwD9TT8Ank8/AC5RPwDPUj8Ab1Q/ABBWPwCxVz8AQVk/AOFaPwCCXD8AI14/ALNfPwBTYT8A9GI/AIRkPwAlZj8AxWc/AGZpPwD2aj8Al2w/ADduPwDYbz8AaHE/AAlzPwCpdD8ASnY/ANp3PwB7eT8AG3s/ALx8PwBdfj8A7X8/AI2BPwAugz8Az4Q/AF+GPwAAiD8AoIk/ADCLPwDRjD8AcY4/ABKQPwCikT8AQ5M/AOOUPwCElj8AFJg/ALWZPwBVmz8A9pw/AIaePwAnoD8Ax6E/AGijPwAJpT8AmaY/ADmoPwDaqT8Ae6s/AAutPwCrrj8ATLA/ANyxPwB9sz8AHbU/AL62PwBOuD8A77k/AI+7PwAwvT8AwL4/AGHAPwABwj8AosM/ADLFPwDTxj8Ac8g/ABTKPwCkyz8ARc0/AOXOPwCG0D8AJ9I/ALfTPwBX1T8A+NY/AJnYPwAp2j8Ayds/AGrdPwD63j8Am+A/ADviPwDc4z8AbOU/AA3nPwCt6D8ATuo/AN7rPwB/7T8AH+8/AMDwPwBQ8j8A8fM/AJH1PwAy9z8Awvg/AGP6PwAD/D8ApP0/ADT/PwDVAEAAdQJAABYEQACmBUAARwdAAOgIQACICkAAKQxAALkNQABZD0AA+hBAAIoSQAArFEAAyxVAAGwXQAANGUAAnRpAAD0cQADeHUAAfx9AAA8hQACvIkAAUCRAAOAlQACBJ0AAISlAAMIqQABSLEAA8y1AAJMvQAA0MUAAxDJAAGU0QAAFNkAApjdAADY5QADXOkAAdzxAABg+QACoP0AASUFAAOlCQACKREAAGkZAALtHQABbSUAA/EpAAIxMQAAtTkAAzU9AAG5RQAAPU0AAn1RAAD9WQADgV0AAcFlAABFbQACxXEAAUl5AAOJfQACDYUAAI2NAAMRkQABUZkAA9WdAAJVpQAA2a0AAxmxAAGduQAAHcEAAqHFAADhzQADZdEAAeXZAABp4QACqeUAAS3tAAOt8QACMfkAAHIBAAL2BQABdg0AA/oRAAJ+GQAAviEAA0IlAAHCLQAAAjUAAoY5AAEGQQADikUAAcpNAABOVQACzlkAAVJhAAOSZQACFm0AAJZ1AAMaeQABWoEAA96FAAJejQAA4pUAAyKZAAGmoQAAJqkAAqqtAADqtQADbrkAAe7BAAByyQAC9s0AATbVAAO22QACOuEAAHrpAAL+7QABfvUAAAL9AAJDAQAAxwkAA0cNAAHLFQAACx0AAo8hAAEPKQADky0AAdM1AABXPQAC10EAAVtJAAObTQACH1UAAJ9dAAMjYQABY2kAA+dtAAJndQAA630AAyuBAAGviQAAL5EAArOVAADznQADd6EAAfepAAB7sQACu7UAAT+9AAO/wQACQ8kAAIPRAAMH1QABh90AAAvlAAJL6QAAz/EAA0/1AAHT/QAAEAUEApQJBAEUEQQDmBUEAdgdBABcJQQC4CkEAWAxBAOgNQQCJD0EAKRFBAMoSQQBaFEEA+xVBAJsXQQA8GUEAzBpBAG0cQQANHkEArh9BAD4hQQDfIkEAfyRBACAmQQCwJ0EAUSlBAPEqQQCSLEEAIi5BAMMvQQBjMUEABDNBAJQ0QQA1NkEA1TdBAHY5QQAGO0EApzxBAEc+QQDoP0EAeEFBABlDQQC5REEAWkZBAOpHQQCLSUEAK0tBAMxMQQBcTkEA/U9BAJ1RQQA+U0EAzlRBAG9WQQAPWEEAsFlBAEBbQQDhXEEAgV5BACJgQQCyYUEAU2NBAPNkQQCUZkEAJGhBAMVpQQBla0EABm1BAJZuQQA3cEEA13FBAHhzQQAIdUEAqXZBAEl4QQDqeUEAentBABt9QQC7fkEAXIBBAOyBQQCNg0EALYVBAM6GQQBeiEEA/4lBAKCLQQBAjUEA0I5BAHGQQQARkkEAspNBAEKVQQDjlkEAg5hBACSaQQC0m0EAVZ1BAPWeQQCWoEEAJqJBAMejQQBnpUEACKdBAJioQQA5qkEA2atBAHqtQQAKr0EAq7BBAEuyQQDss0EAfLVBAB23QQC9uEEAXrpBAO67QQCPvUEAL79BANDAQQBgwkEAAcRBAKHFQQBCx0EA0shBAHPKQQATzEEAtM1BAETPQQDl0EEAhdJBACbUQQC21UEAV9dBAPfYQQCY2kEAKNxBAMndQQBp30EACuFBAJriQQA75EEA2+VBAHznQQAM6UEArepBAE3sQQDu7UEAfu9BAB/xQQC/8kEAYPRBAPD1QQCR90EAMflBANL6QQBi/EEAA/5BAKP/QQBEAUIA1AJCAHUEQgAVBkIAtgdCAEYJQgDnCkIAiAxCACgOQgC4D0IAWRFCAPkSQgCaFEIAKhZCAMsXQgBrGUIADBtCAJwcQgA9HkIA3R9CAH4hQgAOI0IAryRCAE8mQgDgJ0IAgClCACErQgDBLEIAYi5CAPIvQgCTMUIAMzNCANQ0QgBkNkIABThCAKU5QgBGO0IA1jxCAHc+QgAXQEIAuEFCAEhDQgDpREIAiUZCACpIQgC6SUIAW0tCAPtMQgCcTkIALFBCAM1RQgBtU0IADlVCAJ5WQgA/WEIA31lCAIBbQgAQXUIAsV5CAFFgQgDyYUIAgmNCACNlQgDDZkIAU2hCAPRpQgCVa0IANW1CANZuQgBmcEIAB3JCAKdzQgBIdUIA2HZCAHl4QgAZekIAuntCAEp9QgDrfkIAi4BCACyCQgC8g0IAXYVCAP2GQgCeiEIALopCAM+LQgBwjUIAEI9CAKCQQgBBkkIA4ZNCAIKVQgASl0IAs5hCAFOaQgD0m0IAhJ1CACWfQgDFoEIAVaJCAPajQgCXpUIAN6dCAMioQgBoqkIACaxCAKmtQgBKr0IA2rBCAHuyQgAbtEIAvLVCAEy3QgDtuEIAjbpCAC68QgC+vUIAX79CAP/AQgCgwkIAMMRCANHFQgBxx0IAEslCAKLKQgBDzEIA481CAITPQgAU0UIAtdJCAFXUQgD21UIAhtdCACfZQgDH2kIAV9xCAPjdQgCZ30IAOeFCANriQgBq5EIAC+ZCAKvnQgBM6UIA3OpCAH3sQgAd7kIAvu9CAE7xQgDv8kIAj/RCADD2QgDA90IAYflCAAH7QgCi/EIAMv5CANP/QgBzAUMAFANDAKQEQwBFBkMA5QdDAIYJQwAWC0MAtwxDAFgOQwD4D0MAiBFDACkTQwDJFEMAahZDAPoXQwCbGUMAOxtDANwcQwBsHkMADSBDAK0hQwBOI0MA3iRDAH8mQwAfKEMAsClDAFArQwDxLEMAkS5DACEwQwDCMUMAYzNDAAM1QwCkNkMANDhDANU5QwB1O0MAFj1DAKY+QwBHQEMA50FDAIhDQwAYRUMAuUZDAFlIQwD6SUMAiktDACtNQwDLTkMAbFBDAPxRQwCdU0MAPVVDAN5WQwBuWEMAD1pDAK9bQwBQXUMA4F5DAIFgQwAhYkMAsWNDAFJlQwDzZkMAk2hDACNqQwDEa0MAZW1DAAVvQwCmcEMANnJDANdzQwB3dUMAB3dDAKh4QwBJekMA6XtDAHl9QwAaf0MAu4BDAFuCQwD8g0MAjIVDAC2HQwDNiEMAbopDAP6LQwCfjUMAQI9DAOCQQwBwkkMAEZRDALGVQwBSl0MA4phDAIOaQwAjnEMAxJ1DAFSfQwD1oEMAlaJDADakQwDGpUMAZ6dDAAepQwCYqkMAOKxDANmtQwB5r0MACbFDAKqyQwBLtEMA67VDAHu3QwAcuUMAvbpDAF28QwDtvUMAjr9DAC/BQwDPwkMAcMRDAADGQwChx0MAQclDAOLKQwByzEMAE85DALPPQwBD0UMA5NJDAIXUQwAl1kMAtddDAFbZQwD32kMAl9xDACfeQwDI30MAaeFDAAnjQwCZ5EMAOuZDANvnQwB76UMAC+tDAKzsQwBN7kMA7e9DAH3xQwAe80MAv/RDAF/2QwAA+EMAkPlDADH7QwDR/EMAcv5DAAIARACjAUQAQwNEAOQERAB0BkQAFQhEALUJRABWC0QA5gxEAIcORAAoEEQAyBFEAFgTRAD5FEQAmRZEACkYRADKGUQAaxtEAAsdRACbHkQAPCBEAN0hRAB9I0QADSVEAK4mRABPKEQA7ylEAIArRAAgLUQAwS5EAGEwRAACMkQAkjNEADM1RADTNkQAdDhEAAQ6RAClO0QART1EAOY+RAB2QEQAF0JEALdDRABYRUQA6EZEAIlIRAApSkQAyktEAFpNRAD7TkQAm1BEACtSRADMU0QAbVVEAA1XRACdWEQAPlpEAN9bRAB/XUQAD19EALBgRABRYkQA8WNEAIFlRAAiZ0QAw2hEAGNqRADza0QAlG1EADVvRADVcEQAdnJEAAZ0RACndUQAR3dEAOh4RAB4ekQAGXxEALl9RABaf0QA6oBEAIuCRAArhEQAzIVEAFyHRAD9iEQAnYpEAD6MRADOjUQAb49EABCRRACfkkQAQJREAOGVRACBl0QAEZlEALKaRABTnEQA851EAIOfRAAkoUQAxaJEAGWkRAD1pUQAlqdEADepRADXqkQAeKxEAAiuRACpr0QASbFEAOqyRAB6tEQAG7ZEAMy3RABcuUQA/bpEAJ28RAA+vkQAzr9EAG/BRAAPw0QAn8REAEDGRADhx0QAgclEABHLRACyzEQAU85EAPPPRACD0UQAJNNEAMXURABl1kQA9ddEAJbZRAA320QA19xEAGfeRAAI4EQAqeFEAEnjRADq5EQAeuZEABvoRAC76UQAXOtEAOzsRACN7kQALfBEAM7xRABe80QA//REAKD2RABA+EQA0PlEAHH7RAAR/UQAof5EAEIARQDjAUUAgwNFABMFRQC0BkUAVQhFAPUJRQCFC0UAJg1FAMcORQBnEEUA+BFFAJgTRQA5FUUA2RZFAHoYRQAKGkUAqxtFAEsdRQDsHkUAfCBFAB0iRQC9I0UAXiVFAO4mRQCPKEUALypFANArRQBgLUUAAS9FAKEwRQBCMkUA0jNFAHM1RQATN0UAozhFAEQ6RQDlO0UAhT1FABU/RQC2QEUAV0JFAPdDRQCHRUUAKEdFAMlIRQBpSkUA+UtFAJpNRQA7T0UA21BFAGtSRQAMVEUArVVFAE1XRQDdWEUAflpFAB9cRQC/XUUAT19FAPBgRQCRYkUAMWRFANJlRQBiZ0UAA2lFAKNqRQBEbEUA1G1FAHVvRQAVcUUAtnJFAEZ0RQDndUUAiHdFABd5RQC4ekUAWXxFAPl9RQCJf0UAKoFFAMuCRQBrhEUA+4VFAJyHRQA9iUUA3YpFAG2MRQAOjkUAr49FAE+RRQDgkkUAgJRFACGWRQDBl0UAUZlFAPKaRQCTnEUAM55FANSfRQBkoUUABaNFAKWkRQBGpkUA1qdFAHepRQAXq0UAuKxFAEiuRQDpr0UAibFFACqzRQC6tEUAW7ZFAPu3RQCLuUUALLtFAM28RQBtvkUA/b9FAJ7BRQA/w0UA38RFAG/GRQAQyEUAsclFAFHLRQDyzEUAgs5FACPQRQDD0UUAZNNFAPTURQCV1kUANdhFANbZRQBm20UAB91FAKfeRQA34EUA2OFFAHnjRQAZ5UUAqeZFAEroRQDr6UUAi+tFABvtRQC87kUAXfBFAP3xRQCN80UALvVFAM/2RQBw+EUA//lFAKD7RQBB/UUA4f5FAHEARgASAkYAswNGAFMFRgD0BkYAhAhGACUKRgDFC0YAZg1GAPYORgCXEEYANxJGAMgTRgBoFUYACRdGAKkYRgA5GkYA2htGAHsdRgAbH0YAqyBGAEwiRgDtI0YAjSVGAB0nRgC+KEYAXypGAP8rRgCPLUYAMC9GANEwRgBxMkYAATRGAKI1RgBDN0YA4zhGAHM6RgAUPEYAtT1GAFU/RgD2QEYAhkJGACdERgDHRUYAV0dGAPhIRgCZSkYAOUxGAMlNRgBqT0YAC1FGAKtSRgA7VEYA3FVGAH1XRgAdWUYArVpGAE5cRgDvXUYAj19GAB9hRgDAYkYAYWRGAAFmRgCRZ0YAMmlGANNqRgBzbEYAFG5GAKRvRgBFcUYA5XJGAHV0RgAWdkYAt3dGAFh5RgDnekYAiHxGACl+RgDJf0YAWYFGAPqCRgCbhEYAO4ZGAMuHRgBsiUYADYtGAK2MRgA9jkYA3o9GAH+RRgAfk0YAsJRGAFCWRgDxl0YAkZlGACGbRgDCnEYAY55GAAOgRgCToUYANKNGANWkRgB1pkYABahGAKapRgBHq0YA56xGAIiuRgAYsEYAubFGAFmzRgDptEYAirZGACu4RgDLuUYAW7tGAPy8RgCdvkYAPcBGAM3BRgBuw0YAD8VGAK/GRgA/yEYA4MlGAIHLRgAhzUYAsc5GAFLQRgDz0UYAk9NGACPVRgDE1kYAZdhGAAXaRgCV20YANt1GANfeRgB34EYAB+JGAKjjRgBJ5UYA6eZGAHnoRgAa6kYAu+tGAFvtRgDr7kYAjPBGAC3yRgDN80YAXfVGAP72RgCf+EYAQPpGAOD7RgBw/UYAEf9GALEARwBBAkcA4gNHAIMFRwAjB0cAswhHAFQKRwD1C0cAlQ1HACUPRwDGEEcAZxJHAAcURwCYFUcAOBdHANkYRwB5GkcACRxHAKodRwBLH0cA6yBHAHsiRwAcJEcAvSVHAF0nRwDtKEcAjipHAC8sRwDPLUcAXy9HAAAxRwChMkcAQTRHANE1RwByN0cAEzlHALM6RwBDPEcA5D1HAIU/RwAlQUcAtUJHAFZERwD3RUcAl0dHACdJRwDISkcAaUxHAAlORwCZT0cAOlFHANtSRwB7VEcAC1ZHAKxXRwBNWUcA7VpHAH1cRwAeXkcAv19HAF9hRwDvYkcAkGRHADFmRwDRZ0cAYWlHAAJrRwCjbEcAQ25HANNvRwB0cUcAFXNHALV0RwBFdkcA5ndHAId5RwAoe0cAt3xHAFh+RwD5f0cAmYFHACmDRwDKhEcAa4ZHAAuIRwCbiUcAPItHAN2MRwB9jkcADZBHAK6RRwBPk0cA75RHAICWRwAgmEcAwZlHAGGbRwDxnEcAkp5HADOgRwDToUcAY6NHAASlRwClpkcARahHANWpRwB2q0cAF61HALeuRwBHsEcA6LFHAImzRwAptUcAubZHAFq4RwD7uUcAm7tHACu9RwDMvkcAbcBHAA3CRwCdw0cAPsVHAN/GRwB/yEcAD8pHALDLRwBRzUcA8c5HAIHQRwAi0kcAw9NHAGPVRwDz1kcAlNhHADXaRwDV20cAZd1HAAbfRwCn4EcAN+JHANfjRwB45UcAGedHALnoRwBJ6kcA6utHAIvtRwAr70cAu/BHAFzyRwD980cAnfVHAC33RwDO+EcAb/pHABD8RwCf/UcAQP9HAOEASACBAkgAEQRIALIFSABTB0gA8whIAIMKSAAkDEgAxQ1IAGUPSAD1EEgAlhJIADcUSADHFUgAaBdIAAgZSACpGkgASRxIANkdSAB6H0gAGyFIALsiSABLJEgA7CVIAI0nSAAtKUgAvSpIAF4sSAD/LUgAny9IAC8xSADQMkgAcTRIABE2SAChN0gAQjlIAOM6SABzPEgAEz5IALQ/SABVQUgA9UJIAIVESAAmRkgAx0dIAGdJSAD3SkgAmExIADlOSADZT0gAaVFIAApTSACrVEgAS1ZIANtXSAB8WUgAHVtIAL1cSABNXkgA7l9IAI9hSAAvY0gAv2RIAGBmSAABaEgAkWlIADFrSADSbEgAc25IABNwSACjcUgARHNIAOV0SACFdkgAFXhIALZ5SABXe0gA+HxIAId+SAAogEgAyYFIAGmDSAD5hEgAmoZIADuISADbiUgAa4tIAAyNSACtjkgATZBIAN2RSAB+k0gAH5VIAL+WSABQmEgA8JlIAJGbSAAxnUgAwZ5IAGKgSAADokgAo6NIADOlSADUpkgAdahIABWqSAClq0gARq1IAOeuSAB3sEgAF7JIALizSABZtUgA+bZIAIm4SAAqukgAy7tIAGu9SAD7vkgAnMBIAD3CSADdw0gAbcVIAA7HSACvyEgAT8pIAN/LSACAzUgAIc9IAMHQSABR0kgA8tNIAJPVSAAz10gAw9hIAGTaSAAF3EgAld1IADXfSADW4EgAd+JIABfkSACn5UgASOdIAOnoSACJ6kgAGexIALrtSABb70gA+/BIAIvySAAs9EgAzfVIAG33SAD9+EgAnvpIAD/8SADg/UgAb/9IABABSQCxAkkAUQRJAOEFSQCCB0kAIwlJAMMKSQBTDEkA9A1JAJUPSQAlEUkAxRJJAGYUSQAHFkkApxdJADgZSQDYGkkAeRxJAAkeSQCpH0kASiFJAOsiSQB7JEkAGyZJALwnSQBdKUkA/SpJAI0sSQAuLkkAzy9JAG8xSQD/MkkAoDRJAEE2SQDhN0kAcTlJABI7SQCzPEkAUz5JAOM/SQCEQUkAJUNJAMVESQBVRkkA9kdJAJdJSQA3S0kAx0xJAGhOSQAJUEkAmVFJADlTSQDaVEkAe1ZJAAtYSQCrWUkATFtJAO1cSQCNXkkAHWBJAL5hSQBfY0kA/2RJAI9mSQAwaEkA0WlJAHFrSQABbUkAom5JAENwSQDjcUkAc3NJABR1SQC1dkkAVXhJAOV5SQCGe0kAJ31JALd+SQBXgEkA+IFJAJmDSQAphUkAyYZJAGqISQALikkAq4tJADuNSQDcjkkAfZBJAB2SSQCtk0kATpVJAO+WSQCPmEkAIJpJAMCbSQBhnUkAAZ9JAJGgSQAyokkA06NJAHOlSQADp0kApKhJAEWqSQDlq0kAda1JABavSQC3sEkAR7JJAOezSQCItUkAKbdJALm4SQBZukkA+rtJAJu9SQArv0kAy8BJAGzCSQANxEkArcVJAD3HSQDeyEkAf8pJAB/MSQCvzUkAUM9JAPHQSQCR0kkAIdRJAMLVSQBj10kA89hJAJPaSQA03EkA1d1JAGXfSQAF4UkApuJJAEfkSQDX5UkAd+dJABjpSQC56kkAWexJAOntSQCK70kAK/FJAMvySQBb9EkA/PVJAJ33SQA9+UkAzfpJAG78SQAP/kkAsP9JAD8BSgDgAkoAgQRKACEGSgCxB0oAUglKAPMKSgCTDEoAIw5KAMQPSgBlEUoA9RJKAJUUSgA2FkoA1xdKAGcZSgAIG0oAqBxKAEkeSgDZH0oAeSFKABojSgC7JEoASyZKAOsnSgCMKUoALStKAL0sSgBdLkoA/i9KAJ8xSgAvM0oAzzRKAHA2SgAROEoAsTlKAEE7SgDiPEoAgz5KACNASgCzQUoAVENKAPVESgCVRkoAJUhKAMZJSgBnS0oAB01KAJdOSgA4UEoA2VFKAHlTSgAJVUoAqlZKAEtYSgDbWUoAe1tKABxdSgC9XkoATWBKAO1hSgCOY0oAL2VKAL9mSgBfaEoAAGpKAKFrSgAxbUoA0W5KAHJwSgATckoAs3NKAEN1SgDkdkoAhXhKACV6SgC1e0oAVn1KAPd+SgCYgEoAJ4JKAMiDSgBphUoACYdKAJmISgA6ikoA24tKAHuNSgALj0oArJBKAE2SSgDdk0oAfZVKAB6XSgC/mEoAT5pKAPCbSgCQnUoAMZ9KAMGgSgBhokoAAqRKAKOlSgAzp0oA06hKAHSqSgAVrEoApa1KAEWvSgDmsEoAh7JKACe0SgC3tUoAWLdKAPm4SgCZukoAKbxKAMq9SgBrv0oAC8FKAJvCSgA8xEoA3cVKAH3HSgANyUoArspKAE/MSgDvzUoAf89KACDRSgDB0koAUdRKAPHVSgCS10oAM9lKAMPaSgBj3EoABN5KAKXfSgA14UoA1eJKAHbkSgAX5koAp+dKAEfpSgDo6koAiexKABnuSgC570oAWvFKAPvySgCL9EoAK/ZKAMz3SgBt+UoADftKAJ38SgA+/koA3/9KAIABSwAPA0sAsARLAFEGSwDxB0sAgQlLACILSwDDDEsAYw5LAPMPSwCUEUsANRNLAMUUSwBlFksABhhLAKcZSwA3G0sA2BxLAHgeSwAZIEsAqSFLAEkjSwDqJEsAiyZLABsoSwC7KUsAXCtLAP0sSwCNLksALTBLAM4xSwBvM0sA/zRLAJ82SwBAOEsA4TlLAHE7SwARPUsAsj5LAFNASwDzQUsAg0NLACRFSwDFRksAVUhLAPVJSwCWS0sAN01LAMdOSwBnUEsACFJLAKlTSwA5VUsA2VZLAHpYSwAbWksAq1tLAEtdSwDsXksAjWBLAB1iSwC9Y0sAXmVLAP9mSwCPaEsAL2pLANBrSwBxbUsAEW9LAKFwSwBCcksA43NLAIN1SwATd0sAtHhLAFV6SwD1e0sAhX1LACZ/SwDHgEsAV4JLAPeDSwCYhUsAOYdLAMmISwBpiksACoxLAKuNSwA7j0sA25BLAHySSwAdlEsArZVLAE2XSwDumEsAj5pLAC+cSwDAnUsAYJ9LAAGhSwChoksAMaRLANKlSwBzp0sAE6lLAKOqSwBErEsA5a1LAHWvSwAVsUsAtrJLAFe0SwDntUsAh7dLACi5SwDJuksAWbxLAPm9SwCav0sAO8FLAMvCSwBrxEsADMZLAK3HSwA9yUsA3cpLAH7MSwAfzksAr89LAE/RSwDw0ksAkdRLADHWSwDB10sAYtlLAAPbSwCj3EsAM95LANTfSwB14UsABeNLAKXkSwBG5ksA5+dLAHfpSwAX60sAuOxLAFnuSwDp70sAifFLACrzSwDL9EsAa/ZLAPv3SwCc+UsAPftLAM38SwBt/ksADgBMAK8BTAA/A0wA3wRMAIAGTAAhCEwAsQlMAFELTADyDEwAkw5MACMQTADDEUwAZBNMAAUVTACVFkwANRhMANYZTAB3G0wABx1MAKgeTABIIEwA6SFMAHkjTAAZJUwAuiZMAFsoTADrKUwAiytMACwtTADNLkwAXTBMAP0xTACeM0wAPzVMAM82TABvOEwAEDpMALE7TABRPUwA4T5MAIJATAAjQkwAw0NMAFNFTAD0RkwAlUhMADVKTADFS0wAZk1MAAdPTACXUEwAN1JMANhTTAB5VUwACVdMAKlYTABKWkwA61tMAHtdTAAbX0wAvGBMAF1iTADtY0wAjWVMAC5nTADPaEwAX2pMAP9rTACgbUwAQW9MANFwTABxckwAEnRMALN1TABDd0wA43hMAIR6TAAlfEwAtX1MAFV/TAD2gEwAl4JMACeETADHhUwAaIdMAAmJTACpikwAOYxMANqNTAB7j0wAG5FMAKuSTABMlEwA7ZVMAH2XTAAdmUwAvppMAF+cTADvnUwAkJ9MADChTADRokwAYaRMAAGmTACip0wAQ6lMANOqTABzrEwAFK5MALWvTABFsUwA5bJMAIa0TAAntkwAt7dMAFe5TAD4ukwAmbxMACm+TADJv0wAasFMAAvDTACbxEwAO8ZMANzHTAB9yUwADctMAK3MTABOzkwA789MAH/RTAAf00wAwNRMAGHWTAAB2EwAkdlMADLbTADT3EwAY95MAAPgTACk4UwAReNMANXkTAB15kwAFuhMALfpTABH60wA5+xMAIjuTAAp8EwAufFMAFnzTAD69EwAm/ZMACv4TADL+UwAbPtMAA39TACd/kwAPQBNAN4BTQB/A00ADwVNAK8GTQBQCE0A8QlNAIELTQAhDU0Awg5NAGMQTQDzEU0AkxNNADQVTQDVFk0AZRhNAAUaTQCmG00ARx1NANceTQB4IE0AGCJNALkjTQBZJU0A6SZNAIooTQArKk0AuytNAFstTQD8Lk0AnTBNAD0yTQDeM00AfzVNAA83TQCvOE0AUDpNAPE7TQCBPU0AIT9NAMJATQBjQk0A80NNAJNFTQA0R00A1UhNAGVKTQAFTE0Apk1NAEdPTQDnUE0Ad1JNABhUTQC5VU0ASVdNAOlYTQCKWk0AK1xNALtdTQBbX00A/GBNAJ1iTQAtZE0AzWVNAG5nTQAPaU0An2pNAD9sTQDgbU0AgW9NABFxTQCxck0AUnRNAPN1TQCDd00AI3lNAMR6TQBlfE0A9X1NAJV/TQA2gU0A14JNAGeETQAIhk0AqIdNAEmJTQDZik0AeYxNABqOTQC7j00AS5FNAOuSTQCMlE0ALZZNAL2XTQBdmU0A/ppNAJ+cTQAvnk0Az59NAHChTQARo00AoaRNAEGmTQDip00Ag6lNABOrTQCzrE0AVK5NAPWvTQCFsU0AJbNNAMa0TQBntk0A97dNAJe5TQA4u00A2bxNAGm+TQAJwE0AqsFNAEvDTQDbxE0Ae8ZNABzITQC9yU0ATctNAO3MTQCOzk0AL9BNAL/RTQBf000AANVNAKHWTQAx2E0A0dlNAHLbTQAT3U0Ao95NAEPgTQDk4U0AheNNABXlTQC15k0AVuhNAPfpTQCH600AJ+1NAMjuTQBp8E0A+fFNAJnzTQA69U0A2/ZNAGv4TQAL+k0ArPtNAE39TQDd/k0AfQBOAB4CTgCuA04ATwVOAPAGTgCQCE4AMQpOAMELTgBhDU4AAg9OAKMQTgAzEk4A0xNOAHQVTgAVF04ApRhOAEUaTgDmG04Ahx1OABcfTgC3IE4AWCJOAPkjTgCJJU4AKSdOAMooTgBrKk4A+ytOAJstTgA8L04A3TBOAG0yTgANNE4ArjVOAE83TgDfOE4AfzpOACA8TgCwPU4AUT9OAPFATgCSQk4AM0ROAMNFTgBjR04ABElOAKVKTgA1TE4A1U1OAHZPTgAXUU4Ap1JOAEdUTgDoVU4AiVdOABlZTgC5Wk4AWlxOAPtdTgCLX04AK2FOAMxiTgBtZE4A/WVOAJ1nTgA+aU4A32pOAG9sTgAPbk4AsG9OAEBxTgDhck4AgXROACJ2TgDDd04AU3lOAPN6TgCUfE4ANX5OAMV/TgBlgU4ABoNOAKeETgA3hk4A2IdOAHiJTgAZi04AqYxOAEmOTgDqj04Ai5FOABuTTgC7lE4AXJZOAP2XTgCNmU4ALZtOAM6cTgBvnk4A/59OAJ+hTgBAo04A0KROAHGmTgARqE4AsqlOAFOrTgDjrE4Ag65OACSwTgDFsU4AVbNOAPW0TgCWtk4AN7hOAMe5TgBnu04ACL1OAKm+TgA5wE4A2cFOAHrDTgAbxU4Aq8ZOAEvITgDsyU4AjctOAB3NTgC9zk4AXtBOAP/RTgCP004AL9VOANDWTgBg2E4AAdpOAKHbTgBC3U4A495OAHPgTgAT4k4AtONOAFXlTgDl5k4AhehOACbqTgDH604AV+1OAPfuTgCY8E4AOfJOAMnzTgBp9U4ACvdOAKv4TgA7+k4A2/tOAHz9TgAd/04ArQBPAE0CTwDuA08AjwVPAB8HTwDACE8AYApPAPALTwCRDU8AMQ9PANIQTwBiEk8AAxRPAKMVTwBEF08A5RhPAHUaTwAVHE8Ath1PAFcfTwDnIE8AhyJPACgkTwDJJU8AWSdPAPkoTwCaKk8AOyxPAMstTwBrL08ADDFPAK0yTwA9NE8A3TVPAH43TwAfOU8ArzpPAE88TwDwPU8AkT9PACFBTwDBQk8AYkRPAANGTwCTR08AM0lPANRKTwB1TE8ABU5PAKVPTwBGUU8A51JPAHdUTwAXVk8AuFdPAFlZTwDpWk8AiVxPACpeTwDLX08AW2FPAPtiTwCcZE8APWZPAM1nTwBtaU8ADmtPAJ5sTwA/bk8A329PAIBxTwAQc08AsXRPAFF2TwDyd08Ak3lPACN7TwDDfE8AZH5PAAWATwCVgU8ANYNPANaETwB3hk8AB4hPAKiJTwBIi08A6YxPAHmOTwAZkE8AupFPAFuTTwDrlE8Ai5ZPACyYTwC8mU8AXZtPAP2cTwCenk8ALqBPAM+hTwBvo08AEKVPAKCmTwBBqE8A4alPAIKrTwAjrU8As65PAFOwTwD0sU8AlbNPACW1TwDFtk8AZrhPAAe6TwCXu08AN71PANi+TwB5wE8ACcJPAKnDTwBKxU8A68ZPAHvITwAbyk8AvMtPAEzNTwDtzk8AjdBPAC7STwC+008AX9VPAP/WTwCg2E8AQdpPANHbTwBx3U8AEt9PALPgTwBD4k8A4+NPAITlTwAl508AtehPAFXqTwD2608Al+1PACfvTwDH8E8AaPJPAAn0TwCZ9U8AOfdPANr4TwB7+k8AC/xPAKv9TwBM/08A3ABQAH0CUAAdBFAAvgVQAE4HUADvCFAAkApQADAMUADADVAAYQ9QAAERUACiElAAQxRQANMVUABzF1AAFBlQALUaUABFHFAA5R1QAIYfUAAnIVAAtyJQAFckUAD4JVAAmSdQACkpUADJKlAAaixQAAsuUACbL1AAOzFQANwyUAB9NFAADTZQAK03UABOOVAA3jpQAH88UAAfPlAAwD9QAFBBUADxQlAAkURQADJGUADCR1AAY0lQAANLUACkTFAARU5QANVPUAB1UVAAFlNQALdUUABHVlAA51dQAIhZUAApW1AAuVxQAFleUAD6X1AAm2FQACtjUADLZFAAbGZQAA1oUACdaVAAPWtQAN5sUABublAAD3BQAK9xUABQc1AA4HRQAIF2UAAheFAAwnlQAFJ7UADzfFAAk35QADSAUADEgVAAZYNQAAWFUACmhlAAR4hQANeJUAB4i1AAGI1QALmOUABJkFAA6ZFQAIqTUAAalVAAu5ZQAFuYUAD8mVAAnZtQAC2dUADNnlAAbqBQAP6hUACfo1AAP6VQAOCmUABwqFAAEapQALGrUABSrVAA4q5QAIOwUAAjslAAxLNQAFS1UAD1tlAAlbhQADa6UADXu1AAZ71QAAe/UACowFAAScJQANnDUAB5xVAAGsdQALvIUABLylAA68tQAIzNUAAcz1AAvdBQAF3SUAD+01AAjtVQAC/XUADP2FAAcNpQAADcUACh3VAAQd9QAOLgUACD4lAAE+RQALPlUABU51AA9ehQAIXqUAAl7FAAxu1QAGfvUAD38FAAl/JQADj0UADI9VAAafdQAAn5UACq+lAAOvxQANv9UAB7/1AAHAFRAKwCUQBNBFEA7QVRAI4HUQAeCVEAvwpRAGAMUQAADlEAkA9RADERUQDRElEAchRRABMWUQCjF1EAQxlRAOQaUQCFHFEAFR5RALUfUQBWIVEA9yJRAIckUQAnJlEAyCdRAFgpUQD5KlEAmSxRADouUQDKL1EAazFRAAszUQCsNFEAPDZRAN03UQB9OVEAHjtRAK48UQBPPlEA7z9RAJBBUQAxQ1EAwURRAGFGUQACSFEAo0lRADNLUQDTTFEAdE5RABVQUQClUVEARVNRAOZUUQB2VlEAF1hRALdZUQBYW1EA6FxRAIleUQApYFEAymFRAFpjUQD7ZFEAm2ZRADxoUQDMaVEAbWtRAA1tUQCublEAPnBRAN9xUQB/c1EAIHVRAMF2UQBReFEA8XlRAJJ7UQAzfVEAw35RAGOAUQAEglEAlINRADWFUQDVhlEAdohRAAaKUQCni1EASI1RAOiOUQB4kFEAGZJRALmTUQBalVEA6pZRAIuYUQArmlEAzJtRAFydUQD9nlEAnaBRAD6iUQDfo1EAb6VRAA+nUQCwqFEAQKpRAOGrUQCBrVEAIq9RALKwUQBTslEA87NRAJS1UQAkt1EAxbhRAGW6UQAGvFEAlr1RADe/UQDXwFEAeMJRAAjEUQCpxVEAScdRAOrIUQCLylEAG8xRALvNUQBcz1EA/dBRAI3SUQAt1FEAztVRAF7XUQD/2FEAn9pRAEDcUQDQ3VEAcd9RABHhUQCy4lEAQuRRAOPlUQCD51EAJOlRALTqUQBV7FEA9e1RAJbvUQA38VEAx/JRAGf0UQAI9lEAqfdRADn5UQDZ+lEAevxRAAr+UQCr/1EASwFSAOwCUgB8BFIAHQZSAL0HUgBeCVIA7gpSAI8MUgAwDlIA0A9SAGARUgABE1IAoRRSAEIWUgDSF1IAcxlSABMbUgC0HFIAVR5SAOUfUgCFIVIAJiNSALYkUgBXJlIA9ydSAJgpUgAoK1IAySxSAGkuUgAKMFIAmjFSADszUgDbNFIAfDZSAAw4UgCtOVIATTtSAO48UgB+PlIAH0BSAL9BUgBgQ1IA8ERSAJFGUgAxSFIA0klSAGJLUgADTVIAo05SAERQUgDUUVIAdVNSABVVUgC2VlIARlhSAOdZUgCHW1IAKF1SALheUgBZYFIA+WFSAJpjUgAqZVIAy2ZSAGtoUgAMalIArWtSAD1tUgDdblIAfnBSAA5yUgCvc1IAT3VSAPB2UgCAeFIAIXpSAMF7UgBifVIA8n5SAJOAUgAzglIA1INSAGSFUgAFh1IApYhSAEaKUgDWi1IAd41SABiPUgC4kFIASJJSAOmTUgCJlVIAKpdSAMuYUgBbmlIA+5tSAJydUgA9n1IAzaBSAG2iUgAOpFIAnqVSAD+nUgDfqFIAgKpSABCsUgCxrVIAUa9SAPKwUgCCslIAI7RSAMO1UgBkt1IA9LhSAJW6UgA1vFIA1r1SAGa/UgAHwVIAp8JSAEjEUgDYxVIAecdSABnJUgC6ylIASsxSAOvNUgCLz1IALNFSAM3SUgBd1FIA/dVSAJ7XUgAu2VIAz9pSAG/cUgAQ3lIAoN9SAEHhUgDh4lIAguRSABLmUgCz51IAU+lSAPTqUgCE7FIAJe5SAMXvUgBm8VIA9vJSAJf0UgA39lIA2PdSAHn5UgAJ+1IAqfxSAEr+UgDa/1IAewFTABsDUwC8BFMATAZTAO0HUwCNCVMALgtTAL4MUwBfDlMAABBTAKARUwAwE1MA0RRTAHEWUwASGFMAohlTAEMbUwDjHFMAhB5TABQgUwC1IVMAVSNTAPYkUwCGJlMAJyhTAMcpUwBoK1MA+CxTAJkuUwA5MFMA2jFTAGozUwALNVMAqzZTAEw4UwDcOVMAfTtTAB09UwC+PlMATkBTAO9BUwCPQ1MAMEVTAMBGUwBhSFMAAUpTAKJLUwAyTVMA005TAHNQUwAUUlMApFNTAEVVUwDlVlMAhlhTACdaUwC3W1MAV11TAPheUwCIYFMAKWJTAMljUwBqZVMA+mZTAJtoUwA7alMA3GtTAGxtUwANb1MArXBTAE5yUwDec1MAf3VTAB93UwDAeFMAUHpTAPF7UwCRfVMAMn9TAMKAUwBjglMAA4RTAKSFUwA0h1MA1YhTAHWKUwAWjFMApo1TAEePUwDokFMAiJJTABiUUwC5lVMAWZdTAPqYUwCKmlMAK5xTAMudUwBsn1MA/KBTAJ2iUwA9pFMA3qVTAG6nUwAPqVMAr6pTAFCsUwDgrVMAga9TACGxUwDCslMAUrRTAPO1UwCTt1MANLlTAMS6UwBlvFMABb5TAKa/UwA2wVMA18JTAHfEUwAYxlMAqMdTAEnJUwDpylMAisxTABrOUwC7z1MAW9FTAPzSUwCM1FMALdZTAM3XUwBu2VMA/tpTAJ/cUwA/3lMA4N9TAHDhUwAR41MAseRTAFLmUwDi51MAg+lTACPrUwDE7FMAVO5TAPXvUwCV8VMANvNTAMb0UwBn9lMAB/hTAKj5UwA4+1MA2fxTAHn+UwAaAFQAqgFUAEsDVADrBFQAjAZUABwIVAC9CVQAXQtUAP4MVACODlQALxBUANARVABwE1QAABVUAKEWVABBGFQA4hlUAHIbVAATHVQAsx5UAFQgVADkIVQAhSNUACUlVADGJlQAVihUAPcpVACXK1QAOC1UAMguVABpMFQACTJUAKozVAA6NVQA2zZUAHs4VAALOlQArDtUAE09VADtPlQAjkBUAB5CVAC/Q1QAX0VUAABHVACQSFQAMUpUANFLVAByTVQAAk9UAKNQVABDUlQA5FNUAHRVVAAVV1QAtVhUAFZaVADmW1QAh11UACdfVADIYFQAWGJUAPljVACZZVQAOmdUAMpoVABralQAC2xUAKxtVAA8b1QA3XBUAH1yVAAedFQArnVUAE93VADveFQAf3pUACB8VADBfVQAYX9UAAKBVACSglQAM4RUANOFVAB0h1QABIlUAKWKVABFjFQA5o1UAHaPVAAXkVQAuJJUAFiUVADolVQAiZdUACmZVADKmlQAWpxUAPudVACbn1QAPKFUAMyiVABtpFQADaZUAK6nVAA+qVQA36pUAH+sVAAgrlQAsK9UAFGxVADxslQAkrRUACK2VADDt1QAY7lUAPO6VACUvFQANb5UANW/VAB2wVQABsNUAKfEVABHxlQA6MdUAHjJVAAZy1QAucxUAFrOVADqz1QAi9FUACvTVADM1FQAXNZUAP3XVACd2VQAPttUAM7cVABv3lQAD+BUALDhVABA41QA4eRUAIHmVAAi6FQAsulUAFPrVADz7FQAg+5UACTwVADF8VQAZfNUAAb1VACW9lQAN/hUANf5VAB4+1QACP1UAKn+VABJAFUA6gFVAHoDVQAbBVUAuwZVAFwIVQDsCVUAjQtVAC0NVQDODlUAXhBVAP8RVQCgE1UAQBVVANAWVQBxGFUAERpVAKEbVQBCHVUA4x5VAIMgVQATIlUAtCNVAFUlVQD1JlUAlihVACYqVQDHK1UAZy1VAAgvVQCYMFUAOTJVANkzVQB6NVUACjdVAKs4VQBLOlUA7DtVAHw9VQAdP1UAvUBVAF5CVQDuQ1UAj0VVAC9HVQDQSFUAYEpVAAFMVQChTVUAMU9VANJQVQBzUlUAE1RVAKNVVQBEV1UA5VhVAIVaVQAmXFUAtl1VAFdfVQD3YFUAmGJVAChkVQDJZVUAaWdVAAppVQCaalUAO2xVANttVQB8b1UADHFVAK1yVQBNdFUA7nVVAH53VQAfeVUAv3pVAGB8VQDwfVUAkX9VADGBVQDBglUAYoRVAAOGVQCjh1UAM4lVANSKVQB1jFUAFY5VAKWPVQBGkVUA55JVAIiUVQAollUAuJdVAFmZVQD5mlUAmpxVACqeVQDLn1UAa6FVAAyjVQCcpFUAPaZVAN2nVQB+qVUADqtVAK+sVQBPrlUA4K9VAICxVQAhs1UAwbRVAGK2VQDyt1UAk7lVADO7VQDUvFUAZL5VAAXAVQClwVUARsNVANbEVQB3xlUAF8hVALjJVQBIy1UA6cxVAInOVQAq0FUAutFVAFvTVQD71FUAi9ZVACzYVQDN2VUAbdtVAP3cVQCe3lUAP+BVAN/hVQBv41UAEOVVALHmVQBR6FUA8ulVAILrVQAj7VUAw+5VAGTwVQD08VUAlfNVADX1VQDW9lUAZvhVAAf6VQCn+1UASP1VANj+VQB5AFYAGQJWALoDVgBKBVYA6wZWAIsIVgAsClYAvAtWAF0NVgD9DlYAnhBWAC4SVgDPE1YAcBVWABAXVgCgGFYAQRpWAOEbVgCCHVYAEh9WALMgVgBTIlYA4yNWAIQlVgAlJ1YAxShWAFUqVgD2K1YAly1WADcvVgDIMFYAaDJWAAk0VgCpNVYASjdWANo4VgB7OlYAGzxWALw9VgBMP1YA7UBWAI1CVgAuRFYAvkVWAF9HVgD/SFYAoEpWADBMVgDRTVYAcU9WABJRVgCiUlYAQ1RWAONVVgCEV1YAFFlWALVaVgBVXFYA5V1WAIZfVgAnYVYAx2JWAFdkVgD4ZVYAmWdWADlpVgDaalYAamxWAAtuVgCrb1YATHFWANxyVgB9dFYAHXZWAL53VgBOeVYA73pWAI98VgAwflYAwH9WAGGBVgABg1YAooRWADKGVgDTh1YAc4lWABSLVgCkjFYARY5WAOWPVgB1kVYAFpNWALeUVgBYllYA55dWAIiZVgApm1YAyZxWAFmeVgD6n1YAm6FWADujVgDLpFYAbKZWAA2oVgCtqVYATqtWAN6sVgB/rlYAH7BWAMCxVgBQs1YA8bRWAJG2VgAyuFYAwrlWAGO7VgADvVYApL5WADTAVgDVwVYAdcNWABbFVgCmxlYAR8hWAOfJVgB3y1YAGM1WALnOVgBZ0FYA6dFWAIrTVgAr1VYAy9ZWAFvYVgD82VYAndtWAD3dVgDN3lYAbuBWAA/iVgCv41YAP+VWAODmVgCB6FYAIepWAMLrVgBS7VYA8+5WAJPwVgA08lYAxPNWAGX1VgAF91YApvhWADb6VgDX+1YAd/1WABj/VgCoAFcASQJXAOkDVwCKBVcAGgdXALsIVwBbClcA/AtXAIwNVwAtD1cAzRBXAF0SVwD+E1cAnxVXAEAXVwDPGFcAcBpXABEcVwCxHVcAQR9XAOIgVwCDIlcAIyRXALMlVwBUJ1cA9ShXAJUqVwA2LFcAxi1XAGcvVwAHMVcAmDJXADg0VwDZNVcAeTdXAAk5VwC7OlcASzxXAOs9VwB7P1cAHEFXAL1CVwBdRFcA/kVXAI5HVwAvSVcAz0pXAHBMVwAATlcAoU9XAEFRVwDRUlcAclRXABNWVwCzV1cAVFlXAORaVwCFXFcAJV5XAMZfVwBnYVcAB2NXAKhkVwBJZlcA6WdXAHlpVwAaa1cAu2xXAFtuVwDrb1cAjHFXAC1zVwDNdFcAbnZXAP53VwCfeVcAP3tXAOB8VwBwflcAEYBXALGBVwBSg1cA4oRXAIOGVwAjiFcAs4lXAFSLVwD1jFcAlY5XACWQVwDGkVcAZ5NXAAeVVwCXllcAOJhXANmZVwB5m1cACZ1XAKqeVwBLoFcA66FXAHujVwAcpVcAvaZXAF2oVwDtqVcAjqtXAC+tVwDPrlcAcLBXAACyVwChs1cAQbVXAOK2VwByuFcAE7pXALO7VwBUvVcA5L5XAIXAVwAlwlcAtcNXAFbFVwD3xlcAqMhXADjKVwDZy1cAec1XACvPVwDL0FcAfdJXAB3UVwC+1VcATtdXAO/YVwCQ2lcAMNxXAMDdVwBh31cAAeFXAJHiVwAy5FcA0+VXAHPnVwAD6VcApOpXAEXsVwDl7VcAde9XABbxVwC38lcAV/RXAPj1VwCI91cAKflXAMn6VwBq/FcA+v1XAJv/VwA7AVgA3AJYAGwEWAANBlgArQdYAD0JWADeClgAfwxYAB8OWACvD1gAUBFYAPESWACRFFgAIRZYAMIXWABjGVgAAxtYAJMcWAA0HlgA1R9YAHUhWAAFI1gApiRYAEcmWADnJ1gAdylYABgrWAC5LFgAWS5YAPovWACKMVgAKzNYAMs0WABsNlgA/DdYAJ05WAA9O1gA3jxYAH8+WAAgQFgAwEFYAGFDWAABRVgAkUZYAENIWADjSVgAc0tYABRNWAC1TlgAVVBYAPZRWACGU1gAJ1VYAMdWWABoWFgACVpYALpbWABKXVgA615YAItgWAAsYlgAzWNYAG1lWAAOZ1gAr2hYAE9qWADwa1gAkW1YADFvWADScFgAYnJYAAN0WACjdVgAM3dYANR4WAB1elgAFXxYAKV9WABXf1gA94BYAIiCWAAohFgAyYVYAGmHWAD5iFgAmopYADuMWADbjVgAa49YAAyRWACtklgATZRYAN2VWAB+l1gAH5lYAL+aWABPnFgA8J1YAJGfWAAxoVgAwaJYAGKkWAADplgAo6dYADOpWADUqlgAdaxYABWuWAC2r1gARrFYAOeyWACHtFgAF7ZYALi3WABZuVgA+bpYAIm8WAAqvlgAy79YAGvBWAD7wlgAnMRYAD3GWADdx1gAbclYAA7LWACvzFgAT85YAN/PWACA0VgAIdNYAMHUWABi1lgA8tdYAJPZWAAz21gAw9xYAGTeWAAF4FgApeFYAEbjWADn5FgAmOZYACjoWADJ6VgAaetYAArtWACr7lgAS/BYANvxWAB881gAHfVYAL32WABN+FgA//lYAKD7WAAv/VgA0P5YAHEAWQARAlkAoQNZAEIFWQDjBlkAgwhZABMKWQC0C1kAVQ1ZAPUOWQCFEFkAJhJZAMcTWQBnFVkA+BZZAJgYWQA5GlkA2RtZAGkdWQAKH1kAqyBZAEsiWQDbI1kAfCVZAB0nWQC9KFkATSpZAO4rWQCPLVkALy9ZAL8wWQBgMlkAATRZAKE1WQAxN1kA0jhZAHM6WQATPFkAoz1ZAEQ/WQDlQFkAhUJZABVEWQC2RVkAV0dZAPdIWQCHSlkAKExZAMlNWQBpT1kAClFZAKtSWQBLVFkA7FVZAI1XWQAtWVkAvVpZAF5cWQD/XVkAn19ZADBhWQDQYlkAcWRZABFmWQChZ1kAU2lZAPNqWQCDbFkAJG5ZANVvWQBlcVkABnNZAKd0WQBHdlkA13dZAHh5WQAZe1kAuXxZAFp+WQD7f1kAm4FZADyDWQDdhFkAfYZZAA2IWQCuiVkAT4tZAO+MWQB/jlkAIJBZAMGRWQBhk1kA8ZRZAJKWWQAzmFkA05lZAGObWQAEnVkApZ5ZAEWgWQDVoVkAdqNZABelWQC3plkAR6hZAOipWQCJq1kAKa1ZALmuWQBasFkA+7FZAJuzWQArtVkAzLZZAG24WQANulkAnbtZAD69WQDfvlkAf8BZAA/CWQCww1kAUcVZAPHGWQCByFkAIspZAMPLWQBjzVkA885ZAJTQWQA10lkA1dNZAGXVWQAG11kAp9hZAEjaWQDX21kAeN1ZACnfWQDK4FkAa+JZABzkWQC95VkAXedZAP7oWQCf6lkAP+xZAODtWQCB71kAIfFZALHyWQBS9FkA8/VZAJP3WQAj+VkAxPpZAGX8WQAF/lkAlf9ZADYBWgDXAloAdwRaABgGWgC5B1oAWQlaAOkKWgCKDFoAKw5aAMsPWgBbEVoA/BJaAJ0UWgA9FloAzRdaAG4ZWgAPG1oAsBxaAD8eWgDgH1oAgSFaACEjWgCxJFoAUiZaAPMnWgCTKVoAIytaAMQsWgBlLloABTBaAJUxWgA2M1oA1zRaAHc2WgAIOFoAqDlaAEk7WgDpPFoAeT5aABpAWgC7QVoAW0NaAOtEWgCMRloALUhaAM1JWgBdS1oA/kxaAJ9OWgA/UFoAz1FaAHBTWgARVVoAsVZaAEFYWgDiWVoAg1taACNdWgCzXloAVGBaAPVhWgCVY1oAJWVaANdmWgB3aFoAGGpaALlrWgBZbVoA6W5aAIpwWgArcloAy3NaAFt1WgD8dloAnXhaAD16WgDNe1oAbn1aAA9/WgCvgFoAQIJaAOCDWgCBhVoAIYdaALGIWgBSiloA84taAJONWgAjj1oAxJBaAGWSWgAFlFoAlZVaADaXWgDXmFoAd5paAAecWgConVoASZ9aAOmgWgB5oloAGqRaALulWgBbp1oA66haAIyqWgAtrFoAza1aAF2vWgD+sFoAn7JaAC+0WgDPtVoAcLdaABG5WgCxuloAQbxaAOK9WgCDv1oAI8FaALPCWgBUxFoA9cVaAJXHWgAlyVoAxspaAGfMWgAHzloAl89aADjRWgDZ0loAedRaAAnWWgCq11oAS9laAOvaWgB73FoAHN5aAL3fWgBd4VoA7eJaAI7kWgAv5loA0OdaAF/pWgAA61oAoexaAEHuWgDR71oAcvFaABPzWgCj9FoAQ/ZaAOT3WgCF+VoAFftaALX8WgBW/loA9/9aAJcBWwAoA1sAyARbAGkGWwAJCFsAmQlbADoLWwDbDFsAew5bAAsQWwCsEVsATRNbAO0UWwB9FlsAHhhbAL8ZWwBfG1sA7xxbAJAeWwAxIFsA0SFbAGEjWwACJVsAoyZbAEMoWwDTKVsAdCtbABUtWwClLlsARTBbAOYxWwCHM1sAFzVbALc2WwBYOFsA+TlbAJk7WwApPVsAyj5bAGtAWwALQlsAm0NbADxFWwDdRlsAfUhbAA1KWwCuS1sAT01bAAA</prop>
				<prop name="Temps">REFSWgAAZtsCAIBm1v9SuB6F65E4QPuamffwGTlApHD/PQrX4zpAw/X/KFyPwjxAzczuDwCMPkDu8jFAQNvsUe/wS0H18zlC/0B7FK5H4RpDt0CF6x8ABUT99ET7QPYIAdVFQOF6di8AwUYdA6tHQDAAv3oUzkhAcQAAo7uwSUUDlUpAZwFw231L9fNZTE0DQU3eNQMlTkBITgEHT9tAM54BE1A1A4VQdkUD9VD182lRQHcB1z3aUR0EUnUDvVLbQB82AS5THQO7U7ZdAy5UZQOgVE0DEdtVQOnygFUFA/JVthUDYVYFA9JWXQNebVcNA8xXvQM6WEUD26VYHQMLWTUDRVm2TQMxWV0D/lhNA7FtWHUDbVgNAyxY/QMj8FcVFCQXLgLKjBfv8UNRyIwfnhW2HUYCxcwfJN4d/vLD9B/u8sEMLxYlAunywCwvPi3OA1QvZi1OLwCIL5Ih3gOcL7YvyC+qIfbyAbnUL+Yt5iUOPwA/Gj9EP0AePzA/ej+MP549lgK3pD8Axj/YP+o/rD/2PwhPIk88TwBOTxhPYk98T55PiE+aT7xPAH5P4E/qTxRfDl/QTwpfPF8AZl9IX2JfjF++XyBf2l/0XwCmXwhv8l8kb/ZfOG9Kb2xvAHZviG+ib7RvXm/QbxpvFH8AJn/gbxJ/RH9Gf2B/gn+UfwBuf1B/un/cf+Z/CH8ajwSPAM5/KI86j2yPTo+Ij5qPrI8Avo/Yj8qP9I/2jxCfQp8EnwBWnzifMp+Un3afSJ/Sn6yfAKafAK9CjwyvJq9QrzqvbK8Adq+Ir+qftK+ur6Cvyq/krwD2rwi/Kr88v86vcL+Cv0y/AJa/aL9iv9S/xr/Yv+q/tL8AJs8YzxLPbM9mz3jPSs+0zwCuz8jP2s/sz/bPoM8C3yzfABbfQN9a32zfjt+g30rf1N8Att/w3wLv3N8O7zjvSu9U7wBm73jrpiXW33jvgu+0787vANjv6u8E/x7/wO8y/0z/Vv8AaP+K75z/bv+A/yr/9P8GDwDg/8r/HA8+DygPOg+ED2YPAIAPog+sD7YPuP/KD/wP3g8AIB8CHzQfBh9gH0IfpB9+HwCwH8of1B9GHwAv6h8ULzYvAEgveh8sL14vmC96L7Qvhi8A0C/iL/QvBj/ALzI/VD82PwBQP0I/jD+mP4g/mj/MP9Y/APA/4j8UTy5PUE8iT2RPZk8AiE9aP5xPxk9IT+JP9E8OXwAIX8JPRF8mX2Bfel+MXz5fAHBfol+8X65f6F8CbyRv7l8AGG8Sb2Rvfm+Qb6JvdG+2bwDIb2pv9G8Gfxh/qm9EbyZ/AGB/cn+Mf3Z/UH+yf8R/xn8A0H/yfwSP3n8Qj0KPVI8WjwAoj3qPnI+Of7iP0o/0j+aPAACf2o80n0af+I8Kn2yfVp8AmJ+Cn7yfpp+gn/Kf/J8WrwAIryKvPK8ur1ivaq+cr7avAMiv2q+Ur96v8K8ivxS/Pr8ACL9qv1S/jr8Yv4q/pL/GvwCwv+q//L/Wv+C/Ks9Uzx7PAGDPKr98z57PiM+6z8TP1s8A6M/6zyTfDt843xrfXN9u3wCA35rfpN++39Df2t/k3wbvAPjfIu80707vYO8673zvjs8AmO/K77Tvbu/Y7/LvFP8u/wAA/1r/RP92/2j/Iv+M/47/AKj/uv/0//7/mP8aDzQPTg8AYA/i/0QPng+wD4IPvA/ODwDgD/oPDB/uD7gPMh9MH2YfAFgfKh+kH4YfsB/CH/Qf5h8AkB+aHxwvLi9ILzovhC9mLwB4L6IvvC+2L+Avwi/8L+4vACg/Ui80Py4/SD9iP4Q/pj8AuD+KP9Q/1j/wP+I/JE8WTwAgT5I/ZE9WT2hPkk+sT75PANBP4k/8T35PEF8aXzRfZl8AeF8yX1Rfll+4X2JfrF/eXwDwXwpv/F8Wb0hvMm8kb25vAIBvkm+kb15v2G/Sb+xvDn8AIH8yfzx/7m9gf3p/lH9+fwBQf6J/xH+mf/B/Ao8Uj6ZfAEiPMo8cj1aPeI+Kj6yPpo8AuI/ij8yPjo+YjxKfLJ8unwBAn0qffJ9mn6Cfsp+Un9afAOifAq8Ur76feJ8ir1yvbq8AOK9Sr6Svvq+Yr6Kv1K/WrwAIvyK/9K8Ov2C/Mr90vz6/AFC/or+0v36/4L9qv/y/xr8A0L8az0zPRs84z1rPlM+ezwB4z9LP3M/WzwDfEt/szybfADjf4s90307fWN+S37zfxt8A2N/C3+zf/t9A30LvJO9O7wB472LvFO+G75jvsu+k76bvAODvCv/8737vMP9C/1z/hv+AyO+i/6z/bv/I/7r/9PfN/cwXAKxXQClcj//C9WhXQNejcP89CidXQMP1KL9cj+JWQAA2AaD/VkAfhetRuF57VkAgAChcH1YtBH1VJQOnVUA9CiYAb11VQPYwAMIlXATv7VRApCgA17NU/hUDfFRAFK5H4e96RFRAhwEUDlTu9fPXU0D38UeRU3tAe4YBWlNAM64B2yNTbQRSQD8BHrW9Ul0DfVJAZs4BRm1SPQMOUqUDylGtA9uTURUDXFG9AyVR1o0D7lC9BFA1A4BQth0DSFCtAwNQjfOZbU+NAy5PNQPAToUDa1RO/QRNnQOBTSUD3xdNQLgePwCYTNtAcV4BMEwVA8xLdhUDbEsdAwhLQF8B7z2qSkAfASh8SloVA4yMFPxKZRNwhBRr6kvNBEzNA2ZMRQNJb8QXhhJqvBcuAmLkHwD2Hb4VDi/AE9YVLi9AK44CQW5UJ8YVXi3GHa4Cc4wvIJ4vsC/CL9QvXhJ47CfmLwDwLwI5Hj8AP0o/ND9WP4A/AGI/lD+2P8g/2j/sP/4/mDMAjhMMTy5PQE8aT2RPXk1eTwCIS45PiE+6T8xP1k/4T6JPAOxPHl0OX1BfKl9sX45fgF8Aml+sX8Zf2F/qXwxv/l84XwBiX0RvVm8wb3pvhG+ObXYC24NMJQP3TIUD1E27QOzAAIULT50UT8zVJBQU6FBdBOQE01FszQbeYrtSjRNMU0UD279TdQMzVM0DplS2pQMaVd1ji1WNA/5tVTUDcFZlEwBXnQPbcVetA+NXzQNWWLaFA8RYdQMjWZ0DMbVZfRRZjQO+WKUDeq1YXRM4WM0D9hQEzIFXNRT8/xZz3H/mdV4CvQD0f+Z/8H8Sj0SPVo9oi9Z/wHiPkonOf6CPyolmArVX2oUTiiQER1eFAwRXq0BSXhHBXHSARAQ/Wlx1VoUDtFV9BFUtA2tCVX0UVf2D0VQlFK1UrQNjVIUTKjR05q1TPQOuU/Xzd5wEQWlTfRSsBNMcdJxSdQPLY1JFBFL1ZOQEs1FqpXRRLZRRXQMNUWUDa9VQPQOeJBRZUIUDrST8ZN1PpRRPLQMCbU+FA5ROHQMoTp0DG8FNjRM8Tc2U3CdGArUP1BSqfBRIS91j67VKJRRK9fOHSo0Dzm1KhQM0Sy0DokudAwMhTD0EhC/OH+AfCikGLwDYryov/K+mpWYtbi84v0q/ANwvXr+Av5K/nG+WP6C/wr8A1L/+v+C/+r80zybPWM9qzwB8z47PoM+yz8TP1s/oz/rPALRvDt8o3zrfVN9m3yDfQl8AfN+u38Df0t+U397f+N8K7wAk7w7vGO/y32zvZu9Q71rvALTvru/Q74rv5O/27xDzHgKbqEw1A2BNPRYWAkzVTxUDHPxkrRwUI1GmHQOYUdUGDhNSzWRS1l0TaFONE9y0BG1UtkUD31T9g1FVzQPGZlQEN1aFFDwEHleNA62O5IQaWEV0WL0D9alYjXY+c1klA+esdKja7PRlhHQTWJUT3FcCdQPDNI8ujU4PYA8CgcZ1AGYPAI+aD6wPZo/YD+oPzI+w9g/Ij7qPvHSsV0WjeLbshCdXFQPlVv2DoWYElGBWfaQclORVPaRVVfWUVSUTKSyU8kSUq7lUdaOCRJRJrPQRmlSU2ix0o1M99HyUKFZ0lPFSJRRS/YOB9BRrSVLdgxWMlNxR7YOzl1F1FLSUKlH9g/FtUP3zulAVA4VQZaOtTvRkGFDF9E8lEznVT2WkTt2kTiUT+U1aXXOQ3GQrTXWjwsSkrUa0pOJLRSRLffMgZqwkxUpFdFSs50olkxtsS+WD6kudJt6lTr0AJrXer8ivKj9EPwa/aD+qoQAmvyC7Tr+Qr3q/1D/mP/g/APK/FE8OT6jvUk9kTx5PcE8Amk98T6ZP0E/iT/RP3u8AXwAqXyT/Ll84X1JfdF92X6hfAJpfxF+2X9hfAm/0XxZvCG8AMm9Mb1ZvaG9yb5Rvfm+gbwCyb+xvzm8If+JvHH82f5BvUBp/bH9GdZaSg4R0/Ex01dgkpU69JE9do1dQZn3z0FC9lu6C11EFJmS2A3z0MNQXXqIXVP3zW4pUffMAVcWTjZQU1huVdFYFBFbtY1hXZv3zylcdpCQErFjdg1slWZ2TL1n1hFnFk0nN5PdGo1j1hIyE1HwHAO4PsI/CD4wPto/Aj+qPDJ8ALp9An1KfZJ92nyAfmp+slyp+MppMhFxUFBgsBXQU24BWNaM/VnWjAla0tfbm81V981BVzZRVWjUj0bwUmVS9Q2PMFGsqVB0D85z0vVNdg7WF3BRQ5BQIU71D01VS1fOeDCRlZKQujPRr+FF9BFF9M4pRbYNbRFF1gw1RtXRQJYO1oFQkaGT0M1CF9E9qjaRP7ZRPbYOUTuUUbU7188FNpZNZTYX0aUyFJDT0KKw0r0tNJG1LtTPvSnWDnUq1FNVKFbRKvUMTHLSOSwJ9FEz1pMQ/ZrV+NR4/QD8Aor+0v24/eD+KP/S/Ds9ovwDKP0TPVs9oz3rPtE+Wz/BvAKrPxM+2z/jPCt8c3y7fQN8AUt9k33bfiN9Sf5zfpt/A3wCKf9Tfdn/43wrvHO9G7yDvADrvdO9m76jvYu+878bvwO8Asu/079bvAP8a/1T/Nv9Q/wB6/4z/jv+4/8r/1P9G9d6jtUzdFE2FE1RO3SNMbU9FgxpQfRORULWzqwZR3SN8JCTwhKSAtVJlE/V8pGhTTbPeWmwETjSkw1RdEzeMFzqGA1aNFFZAH2YSnISbkFdNs/5XJcRUhNwpWGWGfhNZFSPsVId+gmtrWF0UWKWT6VdF8wHIJJcuH5Cb1o/gjyKfVB8AXh+IH5ofrB+mnyAf2h+0H2jmH8gTpgKuRIR6V8VzrTfUlPNWFQOwRCRwaVZVtCyE5AykqFWlA1tuVb1zNVWldFS9dG1U3SOMVEXzSFQlw20PlCTYUxWjoVPl87Vs/HQztCT8UpWDxGj0dFsAliNSNbMSUuXz09xR/XScpG2kpDVRaiXD/7SkuLykg1Dl89VMxKQXNATB3KRUT9a1s+ZO5fROxRP5TdoFtE3FcydNNbPCTLalA15MRYP6S0WDmq1LRfM4S710Sn2ESppdg5U0tOJKhYSUNUsADbYes5S31r+Av/o/7D/ePwAwT+q5/r3uvxjPIs+UT6ZPALhPyk/kz+bP8E9K/yRfBl8AOF9KX2xffl+QX6JfVF+uXwDYX9r/5F/mXwBvGm80b+5fAPhfUm+Mb3ZvsG/Cb6Rvzm8AaG/ib/RvHn/Q/wp/VH82fwB4f4p/rH9mf3B/on/0f+5/gMh/4n88jyaPCItWA2REzlZctJlNFaROvTRPNSOzV1B9hDwERlEVNFGmDYMsUq2k1CQwRKSlbVM1IxdUhTOKVLUEbVQ1s3JVXStYVpUDq+dW9XNYLCTKvJQ6bViFM6pYVbMRWb0ksNQEO5Aek/wEiVi1NFhazSMEZJTUVxWjwXwfAGYfQB+qn7yfTh/Qn4qfBK8AFq8orzqvTK++HxAveqmmIluYVw2DXFctNFdtlNVWjYORVCRRVCQRVlZFM8ZVnTRVFQNQZCRrGFVVs+GUJKhUVbNrcVRVozt8BPNT7ZS1U5UDh6wkUVOdAxplU600Up0E5CRyUl1Day5SNSP3VATAUZ0DbYr0JFNRVaMbUV0kVVDtk60UNGg0BDEsNFX3RDSGLAVPDTOvlIRrRU7tpE3tk11NnbS1TF00TCUDLEzFM8i1SyUDbMQ0CEu1tErWNSOHSsVTsxTEE0sKZbRLPQRMJbQ8R8ZVjkUA7j9gy9Y11jVezyBPos+0zwB+TWZPgE+SSY5PGN8K3zzfALZf6E9S33Tfft+Q36LfvN8A3t/w3wLvFO8m7zjvSu9c7wA2jxCPku+k7waPuO/K79TvAO7vAP8S/yT/Pv9472r/NP8AVv94/+rvxP+u/+j/2v+k/wDu/wAPEg8sDzYPaA9SD5QPMJ4PYA/SCS8ilExlNq4iqxFOnSRPfSRPNZORbVDNAwhR5bN8UY2DrfEENGVSxTPYTLROzVMNM79T3aQMtMNUpqWjN1U9tNSkG0QkkK1WXTMAV/2kV+2EV9o11Fjls9xYJSMuWbY9sypZxTP4WF1DvrYslHpYpaMnWDUj5wKUpMjsn+4fkJ/anyQvHi8A6B9aL2wvfi+QL2qvtC+eL6jAL5oppjK1nKSM3CQ5aqyk9LSksXQUcFZFE9svVvWD8lXNo7ZVWh0UVb0zNVUFFFS9NK1U5bOMVKUzVWQ0HG1UzaPmU6UTrlO9A7NsUz2UjDT8UuUDxLVSZTRSpaNXUjWTIao0FOhstKN0tGssFDUVUUUT/xQUyJS0ExAGsrVbrIQmlLTBT+UDVC1PlSPrTr0ETvUG5qJrqE29tE2lE95MpRNtXkxE/kvlg5pLzQNbOEtNI91K3bRK1aSZSu20hERIS5WElEQlAtzETnzPvs2Gz7hP6k/cTwDGxd7N5s3mz/jPMt9sX35fAJBfol/UD8ZfyN/SX9xf9l8ACG8abyRvPm9ob3pvjG+ebwCwb8JvvA/mb9hv+m8UfwZ/ABB/In9Ef2Z/iH96f6x/nn8AKH+qf9R/7n/4f3L/HI8ujwBAj1KPdI+Gj2iPqo+Uj7aPgNiPGo/sjw6f8I8qkSZSzi1MDTOZTeUETqW2BrNpULW0BERGZLS6USWTayxS3bOgpDQUU+WjG4hTlSP7U/2mVjXesqtwVX20VbU0Vg0zyW1WJZM8V+WzrFfds20gxBSqWG2zE1mVNLVZxaRZxRPaWE0jnW1YPbNaWC0TFVitpAVXHTPBTC9WrygvSileswCEr6avSC9ir9yv7q8Av9IvYCS/Fr8wv0q5DhKhV420aVfNFBQ01Bw0kVZVY6tTVg2kVtWz12wUm61VVWNjVQ0zKbS046rElKxsNHVkNDxcNAWtVFVDzlM9M5ZMFGBWjDQcU9WUUs20Uj0zq3ZSVUM+tDQHnJTQ1VE1Q5gsFFUcFBxRti2T6FAlU65QpbN3tvQ0QVDFEwpQZRRPaq1DIhREtDRESE49Q2vlTSWUTaWzF031lLYMVEpMdTPMS82US9r1BEtVY7NK7QOHStatQ6JKVTRKdTNsSxY9MwZMHTNRJFdeXSZVAM5PONOuRa5NXt8IX4LfTF8ANl+g38rfHN+mXwDvEu9UbwAm7zjvWm9M72bvkO+i77TvAH7v2O/q7/zvDv8g/zL/RP8AJp9o/1L/fP9+/5D/wv+0/wDO/+D/Qp8EDx4PMA9CD1QPABYPeA+KD6wPlg9wD9IP3A8A9g8IHxofNB+mD2Afyg98H9iWH4gbFqKDTOXDJ01aPaROfZMPT1U0Tz1D23VQjRPsUHVDYFHapbRR5cNnUhVT2lK2JTNQU83jw1PdNFRanROo7LQeVW1DjTwkNR0kNJA0NAJX5RT8JFvlV50TWFg9M8Y8pNslWZ0TKFmls/dYzA20BKR6WGVEdCT2VwDttJSnDr/QK7av8C8CP9QvAMavGD9KP1w/Xr12P3A/Ur9YnD9mNebCt1eNE4ykNK1JbCQIVxWjw1QkgrVWvZMxVCTyVfWztrVVTcN81JREVXXEVaaNs9FUXZTUtFXctBytVPWz5lO1I66slHhmvJRBU3XEHCTTUk3DbYwsxFdSvZMhUj3DW+hRvZOxUZ0kUSVE1VE9Mw1UxMhsxJFQtmUzW1ClkyRQPTPdBozEdE8F1IzEa5DWw5TEW6hN5bNFTbUj3owXrK7DVOSzS92US+VESrZFw5VKZTOLSj3DyDb8xCxLtSOeSwXEXJQBWezfrtWG3WbfuF9y39RfAO5fmNO21bbfsN/a3zxvVm8AaG96b4xvvu+Yb8rv1G/GbwDgbwp/HH8uf0B/Un+MH3Z/AIh/Yn+kf5Z/0H9aH9x/Bo8A4H/6fySP7n84jyqPhI9ujwCAj6qPxI9Wj9CPuo/8jwafAPCPGp9cn0afWJ9yn5Sftp+AeJ9Cn8Sf1p/4nxKhDlNM2v20Tc3DUE71s4ZP0uXDN1zH5rIlrESaUba1Iw5SjbOBUuWz9bYsxIdTvbP5U2Uza61UbUPhVJ2zUxRExq1VpbM3Vn3EVr2zOW1XdcOqVy1jHlg9JG1YPcP4WJ2zM1lNYxUfjCTnnCSapCRzIJ6zBVhNw9z0NTw/Hj8IPxI/AES/Zr+Qvzo/tL/Gv9i/oj+g7L/uvxDPIsmOwqTMpGq1V/0TJ1wk5VZ1o6FZVvUUBEQhVkXD5CxEW5pVbUNhVcUUVSVjq+9U1TRUzcOALCRImpykEUxEzFP9RFxEXpVTVcRTncRS1TQUJIBZUuU0jEQHUrUkUUWjbZZspF5RZUMoUTWj2/BQzaO6UPVjg1DWJWM/UGVDCFykpU9axaRPLWPOTo3ETo2kVjykkE0FVE1lU6zMVG1GzFTmS10jhUvFFLFLXVZWVVYiokq9k/gmVFRrS53WViJCzFdObRAuZaZfyFNWImIU7zbv6F8AolkebwjrNm2W71Bvuu/M7wDe77hvsm8Ur+5vMP9C/1T/AG7/gP+S/1z/nv/I/9r/7P8A/v8QDxqvJA82D0AP4p9cDwAGr4gPmg+sD74P6A/KD9wPAB4fCB8aH1QfTo9AH3oPfB8ARh+QH8If1B/eH/gfsh8sL0AOLygvGi9cL3YlpqKDdCS1/Hwk2ITU0U41owBtUIWjd1C9o+pQJeQ1UYWj18RESFKttHSkbTF8RMNTRUM1VL2krExFnMSPVW3DAAxEctVW/aRWtfRXtfPjV7ZFo1ZYRcPEWEVDJWlZ7abesgtcNNNYJWNrf1i9ozoEtPpXbcML0Fd1o8Hkvy7NVr/IPwCyv9Q/nj8QTyJPNE8Gz0BPoFJPNM92T5BLDuKKpERJUkQ0BiS1bMSAdMRBJDQzAlatpmZSfFXl1ITEawpVrSRUXUObVLXz22NUdSMsVP0j9VO2bcOwUyXTeFPdRFNsBVT0JNNSLWOeUv0jbWX0xDBSJdPoUbXzbbNkpHpRRcNEUf0z1Q3UJVBtw6BM1GhQtkWjJlD9M91PbcNw1U/FRE/NxE4NMyxOJl2jxU01pm6i3nQntqJtFwz0s0uFo1dLzdasxtUmMoJK5VRK3VRLYg3TnhRkC2AO4kpM1cQATO9ubUbveG+Sb7RvfuXObQCe77Dr9m+w7xJ/NH9GfxD/AEIvZH92f4h/mn+0f9Z/6H8A+n8Mjx6PMI9SL0yPXo94LwB6j5yPbi+oj8KPzI/Wj/CPAAKfHJ+mHzifWp8knz6fUJ8Acp+8n7af0J/in+yfFq8ArwASr0yvNq9Qr+qfZK92r7ivMJqvxK+GrSbSqEztVkbCTVTcVExPDTQ81JO8JGsnUQ0znBzUDlKVJLYE1PdS3aNsU+1T4NpktFAcVONUXTNTVdrN08iExDpWfeOuVlp14x+UNJFX5URY/TObjVgl0/hYXTYOM1lajUPphDSqWL0jZ+S0KydY9VRX/SPF9D/+PQAGzzDPQs9Uzx7NXk9wz5LPgKzPvs9wT8rPpE+OTUZirtlXhVQM1DlX5VPlVmrtI6HURGA0NCNW1VNr5FUFNFVFY25V5VNtNRQ071St07dURWOrflTdJFTdQxGM1NhVUz3UU31kUzW0U3XUWVJ91GxUgFK9RFItY1sSUgUz2lFdM6NEtNteUXVTKFHtU/BQWoVTuiy0g1Ddo0y8JFsXUN1DwU8t1E99423O5FRlTqXD/U0dM1uQTeXDK03tREzNJNaEZOZLtURLbTMjS7Z1U8hK5cOLSlXkShq9VEp1U0hLdebeQ4RnAAZ/6GOWb4hr/u+Ib7pvNP8A3m/oY07/8G9af9Tvjv+4/wBif8z/tn/w/xIP/P8GD0gPAFoPbA/+/3gPog+0D8YP8K8Amp/cD/4PEB/aD/QPLh9oHwBCH1wffh+Qr5ofxB/OH1AfAAov9B/eH/AfMi9kL14vcC8AWi+kL34vkC+iL/Qv7i8IP0DiLyQ/Dj/4I87TBGT3XDSr2E0NVE6N5E9901e1UO1T0LRURlG1Q7ppUdXWpsNSDVMxU+3UbVN90xdUJbOMVO1TrQD8RHJVNVMAVNR0rVbls+dWtUNaJNTK0rREOty3ltNZRWMuWZblswdZFURYleS8tEhW5LQHWLXj1qS0wezPAIbPWM+iT7RPXs+IT9JP9E8ADl/wz+LPRF8G3S5fWFv2IrGYHEQTQAayGFdlRFZqzTOTTNRDVNQEVgXTS8lVtbRVfbYms1V1tlZWMqxU5bRUzWMufNRr91Mt5FONM4hT7TOtUqzUGlNV1FJt85/SxNRnxDXk1Prs1MNRVlUzjFH9s1U8tBz81GvYUO0zogzkalBt1Noc5Pw85I5P7TMiT1ad07hORdMwjDVNzTOrY03lNE2NVEy1ZEyqhTRL/TRLlWRKteOmbUp904dKjQOzSiXkFHznFvIG5GRRpP+OBebvABD/an98fzb/oH+qcVb/aPMAZv/gfzp/9H8WjyiPOo+MDwCGD2CPUo+Uj3aPkI/Kj9yPAL6PAJ8SnySfNp9QP1KfbJ8ARp9AP4qfnJ/Gn6ifwp/knwDun+if+p9EryavYK9ar4SvAJ6veK/Cr7Sv1q/wrwK/DL8AFr8Qv0K/TL9uv6ivar+kv5iuv8ij/jKUTF3mBtIZ1U7dM0w85B4U5JNQ1p3TCFFV44Ds1PNRoD1m5tPk1LPQ5zLgpNRRNVRF48V81DdV7VR01M0fPNSRVmXEbESRV9r1NFiFM3FY5XPfWJQ1RsaiKDxE9yRHBtJp1lxEJ1h90+eMVMhXAuUzwARf5k8A3xLfJN/uTwAAX0pfbN9+35Dfot90X15daL7fOFM2Qq4URHpXtbNrPFf9M/RsxLFW5TO1cHTEL/w09FV946pNVTVDblX1U1vF/EzHMp5jVGVk3DQcVC3EzDdqtrJszDQzhOT8UrXj28ZSNUOOUvVTV1LW7TMSUrWz3FRko1HaVdNtZGQ1US1DAVFY1cQEx7ayTFAVdFANZG1P/TNUT6XT6061tDVOhTMRjDSoTeW2VnJrykztM2JE9AJMNUPbnktV0z1L7TPiStZlY5VK3TRKVdPdSgpVREsNZEvdZkb1Do3mdQBOf4B/2v+Mf/7/yPPOfdZ/ADgPSg+Ej24PgA+SD6QP5o8AuAvOD7gPgo/sDx4fMB/6DwBEH04fYB+KH5wfnr+oH6q/ANQfxh+Yv+ofBC/2HzgvUi8AXC9+L2Avci+cL7YvwC/SLwD0L0YvqC8aPzQ/Tj/gL2I/AIQ/pj9wP6I/vD/ePwg/Ck/YHE8uTS4CzkxV051Nyt20Th10T2VklGTMUFrtY0R0ZLhRHXMqNGe27mIUU/VTh1NlYxW1VLXDivxU/lRF83K1VRXD4ETkV1YFc8fW3EQ3V2VjxYxUOFg21cOoWM1jEFnV5AxUqxVZ3ePhlMSftMRKVsTEB1jtY9R8xMFU1wDe3V5f8M8633xfbl+4X8pfANxf7l8Ab7LfJG8ebzBvEmFa7mKkBORcV71jGAzkadRsx3YSU4xkE1bVQ9vXVQ1jm1XF41NVZrXDGlUdVHTkqlTd41txVA1jO1R1EwNs5NnMpEcGUlBTHXMaU7Rl9DTEqpxEdFJ18zymrOQHUt3EjESKxORTbVENYxtRDfPkUKVT1a385HcE9EH85PdPrGVGnsIeT3UTsyz0SFVOHVRN7TRNJfRN1cOzmEyV9iby0UsVdEtaJfRL1cO4SiXDh3z0s51KzXZOwoVLncP+BUstA04MB679LgXG/ziPAPL/XI8ODyiLJg9QD7KPFI8ABh/oj/qPbB92HzCfGp88nwBWn3ifip+cn66fwJ/Sn+SfAPafCK8yTyyvPq/AP8o/dK8Ahq8gr1qvlK+Wr7iv0q/krwAGvxC/Ar88v16/IL9Sv3S/AKa/iL9Kv7S/jr/Iv7K/BM8A1r8oz0rPbM8Oz2jPosleQ1lMNfY2YhlOlWRPRVPbAVD1c3VQjYPqULaV84BRRVPxUeVDZ9C85Sx0+2BuksOsRDVUsv1EVOVETOSsVaVTHaSEZ07zV93E7ETl9ERYbVgdWy9Z5eMoWW10iVgNZCxUevxE+0BOgvYBVz30pF92X4hfkl/k37bfAKBfGu8s707vYO8ab3zvdu+oSG9SaeZCt6zUimxkTLVXRYMGRFSxVi1zcG1WjfMxVn1D9FVFg5u2VZ2DflV9RLRkCrVV9XPFvESOVG1EVNp9dFRFg+ZTlfOwU1qFQ3gU1ENTPeP9FHTbxFJ9c45ShUNYUlrNYyGE9OhRhXRRHXNtfPzEN1G1g/9Q1XPbyFBtk5NQbeNbUFpFgyZUdN1PFXRPbeNb604tc4BOFVROnYNbrk31c0VNBXRM9fS2pMQYTE3ToktldEvaBXRKleOZSh1zjEq0LfRMBCz8dJ5LXQRMAn1zXpyPtoVujUaPUI9yjwDUD46PgA8KH9SPzo8An1IfAGQfDp94H2KfnB+mH7gf4h8A9B/OHxgvKi88L04vYC+CzwB8L4bPmM+SL7wvxi/wLwI/AOQv5i/YLzI/TD9GP2A/Cj8AjD+uP5A/yj/kP+4/AE/qPwAUT0ZPWE8yT3Q/Zk+IT5pPwMRPpk+4T+JP9E92YqhM1h3TlU21xE6tA4ZPsi3UUAUE3MQlUV3zmG1RtXMQUv0DnlJN02kS7Gdu4vts9G1UFROr31Tt41Ec9MQs9FW1VpXjybRUOVeV06o2bGQcWD3jjViF1v7jrVnNYxFZldPalNSaqJzUa9D+81gdc9xc1MUAPO/230BvUm9kbwbvOO9y7wCsb75v0G/ib5Tvtu3ubxh7WgbypMRUaleF0ydU1LXlTNSiRNRhVv30Vtot09c81J1VDSNjVe69xFVApIBQ1/NU2uVkVE3TglQVYzxU2oXTB0T0zlMl05hTWg3TYFz0KFP1xFIVdNVSrQN2fPQ+hPQIUlplU9BcXGBRldMq9MXNUBUTr1Bd9MT0Q1BaFWMM5MSqT5VjPdTEq9FO7QROVXRNBVRNpoXTF01V9PwETuQE6olLNfRsBUuVZEwHtgKmrUo1AwFL/cRLTfRLBB3ULFRVvA/2j6ALBp8YnwDqDxwX9g8YH3qfjB+On7CfAMKf1J/+H4Af6p8Mrx6vYE8AMq9Ur3aviK+ar6yvDl8IXwDKr+Sv9q8Ivxq/JL8mv2C/AFK/fL82v5C/or+0v96/wL8A0r8Uz/a/gL86z0zPBs+IvwCCz5TPls9Yz2rPzM/uz8DPgOrPDN8e30Dfys9815Zyg7VM3VRMBfPUTd2D1c1OddP8T2WkNIToUNp1BFGtU9VRvfNIUtrlZFL14zBTNQPBU1qVczNM9KZURXMajHSri1VlUwBcdHJcdOLVVmWkV2Wj4+TkVljarQPGBGQoWX2TL1mqBfME9FTKBGR4DGQ1VkTk9le9dFf148AcfwAub3hvwu+Ub45v8O/q7wz/AB7/QP8qf1z/Zv8If4r5dtJtjMxUTFfFcwhXlXOtwyTkglY1BFZd5FZqReRVFWN8pFREVUVztQqUdNOcdJtUhXRUNnXTLFTdg/VThYTUdEt4Uz2EU/30PATTbFdq3oJlbFQu/HToUWWjq7NR7fRR9fRRNfMNbVHdU9dQZVOgUEV0bVAtkyZQNfPdT53TW3RPLZMGT8V0TmVTLTBshMVNzXRNJeR03G0YdNS8S0VzWkut1Ay8h0ZSh0rdBLSEq4DG0gOeS/0G5oUmlZafgJMmnQB+H5AbJp84n7oRbh1Wn2ifAPofZB/WnzAvQi9kr1YvWK8Aci+EL7bPoC+yL+Qv9i8IPwDSLyw/Zt9Y30I/XD9+P1g/AGo/pD/GP6A/sj/kP/4/2D8AMk8cTw5PSE/6P2RPfk+4TwB6T8xPlk/wTwpf3E8eXzBfADpfbF9eX3hfWl+MX65fwF/M4lk2gqhM5Qae0lRO1rWDTE8F5FDFg5FQalVzJRyEmhSEEFJlc2uBUpXUUsVzaFPFU23czHRQVMWD4VRlc21R9PTEVZXTN1ZNhE1WtYMcV52EnGT+dPTTi1iV1HTlWcWDIVm2xVPsWL1zrlhF82sKtGQn1GTexPU0/wZ/sO8A+u88fxZ/SH8y/3x/ln+of0CS/7x/bv+A/9p51mNXpQNtetx0OVeV0+dWdWPVoTSEYdT0Idz05FVkjWQU5HCEZRTk8FTNg5u3VBXjgFTV1GxkEc1URZPaUzWEXGRsUxrlZFP9E+9SdYREZ9bV1s7yElJdZFFNE6VRrMXWNgIoUXVj8aQEuq1QJTODULX0UJXTF9YsZMVPJYRP7RPOTmqtFE6Nc/0MZJRNrXNrK03VE8qsHOpL1RObikslEydLNZQ0FIytShXjkEq1BEq900i1SyXkS41zPUzN82IABC9uHXYf8J+yHxSvphXmHwDIn1KvZK8WL4CvUi8cPxY/AMCv4q/0r8avqK8Svzy/Br8AYL9yv4S/Tr+ov7q/zL9uXwCYX+K/1L/eXzDPIs9Ez1bPABDPcs+Mz6bPgM/Kz9zPvs8AAN8S3yTf7s843zLfZN9e3wCQ36LftN+233jf0t/83wbvUADvMu887xYTTLUETU0T29VO/VPITyUTV1BsNZSsBEZR1RO6Uc2GWo5zUuUDMFMlE6fE5GsXVI2UVOUDAFXN8zVyXIQATIR0Vi2GphJtWhyEylfVEzpYpQNrqliNhFlloy9Z3fTBWQ303GSzYKaTtGQHWBbl89ZXdWPB7H9+f0B/AJr/rP9mf4j/kn/0/+b/GA8A2n8kD/5/OAs2Dc4DFPQL8FZO8hhXfWPUNISRRIRtQUyEBFYdE8ZVrWRJVXVmHmNVbWaOY1Qlk9tlVE3jLFRNE/VT1A0ErISHZGVT1RMaU1qtlFI9o55STRNlvOW2VGT4UQVjwFFN44y2/IRRUR0DG1Etg9etUJWToFD9U2gMlDPVUEUUT3WUT+1jHk8qnbOzFGQshOVNBWZu5dqGA0yVkzBMdWPRS2r15Ett5Eo9k6ZK5ePbgkplo69KdWMRSyolk4WslAI8pE4kpz69ANaf6J9iLwSvhi8wrzqvvC8Azi+Yr/IvBD8WP0i/kr88PwBOP2A/ms98P44/oD/KP9w/AO4/AE8STyRP1t8wTzpPXE8Abk94TzrvlE/GT7BPQu/UTwDeTwhfEl8cXzZf8L9SX3xfAIZf6E9yX7xfvl+YX6pfDG8A7l8gb1JvPG8Wb2Bvcm+sb6SmbU6TTH2UfOQVrBRM1U/VBFDdA5GMFAhRuq0TfPyFUUCkcBFjTVJ9E9hSVSSkhNwUFUVUHXPDdIRrgE7yqMQEWxtWFROQVp0UV2V0rVe1I/5X1SRY1SPfbVgVgy5ZrWMoWSWT2fUc91YCaVglkyVYCo3j54QEyAwP/v/A/wKPAOx/Fo8wj9p/TI9uj4CPko+gpI9WD8CPOgmeEq4M9Hpq3IQ5nAT0pASxVuXkyqwEMfTk9FR3nhJuVbD941NwbuPsBMVUtSOOZvwEVVSdFOQE2lMdc9WjNHRsdJQzNHT8Utq9BFKVc45S/eNXUmbl4xJSNXQcdKNRZYNrbVFNdFHVI/9QVSNtyoQUk1ClY0xQ/eNtF/xkwU+tY1hPpYOb604VE4BO5Wa2Iq5VTS30Tb0ETOXjYjykzCMgnhKeS60EHCTiSrY9A5lKNROVSnXkSkpN9EtNFEutFEykXuQvAEYvWC/Kr3wv7q+gL7IvJL8ANr/oL6qpJj94v4q/vD+uPwCov9K/vL/mv/i/Gs8Mzz7PAFDPYs90z4bPuG96b5zPvs8A4M/Kz/TP/s8g3zLfTN9G3wBY32rfnG+O3zjfot/E397fAPDf+t8E7zbvGO/KX2zv/t8ASO+i74Tvtu/I79Lv7O/u76hw73rp3pNMZaRN1WROZtWjhk9NdOyUzFA9o9tCUX0TuFG9oypSlj2zn1LVYxQMF86C+bVT1QOKVJT+VNUTcNlVJRQ8lFdWTXPHVsj9hq5zjAQ6rHcechNZWoWUWd0DEVnVA9qsdEuaWAWkWLUELATUdHQBwKyPHo9gD3IPhA9ej1APAJoPrA/eD/APAh/cj8aPMB+0Ghk+oqL0hGpXfaMYbVfVo9ZWHXOTVjXDq1NW5WRWJXRVzQOdtVU1w2M0lB5VFSPltVT946xclHVUjaM8tVSd8wdklM5TDfOYWnSUUzR0HFPVY+S0lK2slJR2Ur3zQCR0CFoUJNDElI1RXZRRbXRtUdWj5lA9s69QfaNtePyUQVD1YwpQVZS1Tz2jIgSkuE6981C1TrUUTf2TgU0N8xjWVPS0TF2TNawk1UvWRRN5SzXDE1SkwUo2jaOMSr2jqkpFlNwkW4pL1aMGTA2TUWS/AKavwK8yP0Q/5q9oPwq/HL8AHr9Iv2K/1D/mP/g/Ck8szwA2z0BPMs9kT15PiE+aT3xPAL5P0E/iT/RPBl8YXxr//O8A9u9YXzpfhF8+Xyhful+kXwDOX8Bf4l8Eb5ZfcF86b0RvAD5vWG+Cb2xvpm+Ib5Jv3G8A7m8Af9pvxG8uf0B/Gn9cf2hOf5BzVvNM1fMnTR2mWsYjTw2TAVC1E3XclNXqdPRivJTzzJRnUtptlFI9A1BTtUPDU9TNlGyUqswUHESUrFVqrTMfDJSRFJQCV9V0zVddk+VXJQZ+oshYWi2kWV2TJVm1E/VkhLW4ZIR4JAQ4WE0z9gLshM48B74PiA/Sj6yP9o8ACJ/SDxSfBh9Qn2KfdJ9GHVAWHyAfepE2IrXs9IqslK1JdBQGV+0Tw0SEctaEFDNWnYRVJTO6VbY9A4BVTTNGVY2jDLYUpNZUPQOQVEUTWVq89CAchOpTdfOyrPSbelO1E0VTHaTkFMg2FCSQUmUjWlJ1JHyka+pRtRO1PCR+USVzm0hRDQMBUW32thKVbVA9k11QJXMoUO0TbeN8JHhPdZMLT+0T24NORRMZTj2DsU1WJYNMTUUkTO2kTA0DayFMPQRLbRNIS3WTY+tKnRTUJ6Yyzkq981swS60Tnkud8xekNANOTOV0fD9uP5i/qr+8vwCGP6g/8r8Ez84/KM86z0zPALZPsE9yz4TPls+4z6rP3M8A7s8A3xLfJN8230jfWt9s3wB+35Dfot+Ef7bfyN+Sf9TfAPbfEO8i7wTvpt8472rvfO8Ahu9I75LvtO/G7/jvqu8M/wAe/+jvQv9k/yb/OP96/5z/QLb/sP+S/+T/1v1uEqgUtG1jnCSYTk0zhk9FE205XCSxUGWzJ1FlI5uaUYUjEFLtpAwkFm1TbROIUz2T/VOto2txVNXD48QUVVVtpG1VdZM7VnWTy1b189s8VyWDrFflsx5YrC2kZIT4WK0kWTWEWVYlg9xYnRRYRaNalIQLGFitE97klTyfJp8QnwC6j1wfbh9IHzIflB+2H8gfQNoftJ+un+gfEimmIqS8BFNsV00ERCTnRISiPIStYfSUI1b1c9ekBJutVa2jYVW1dFV1o/DNVPVzt1SdpDSkSVTalaMFnCTOU00zllNmDRNeU00EhATxUpUkbVI9g4FSJYM8Uq0kZVKlhFG9JJykXlGNg1soUT2D8VBVo7pMBFt3UA3DP1CNgwi8pKulT6UTPcx00TQEZlVOfQRN9fRNZbRNdaPZsGy3DsLvS+WzjktWJYMsS1U0St0Tizy31v7i+ErldEuFo+JLBq2jQUxdNFzPDsXGvd41AA5P4DO+v4C/MkEOxd6/WEsADs8gz/I5Vs+4T8pP3E/WzwDIz/pPDF8eXzBfQl9sX1ZfAJBfol+0X8Zf2F/qX/xf7v8AGG8KbwwPJm9Ab1JvfG+ObwCYb3JvvG/Gb9hv6m/0bx5/ALBvAn9cfz5/cH9qf5x/fn8AiH+yf+x/3n/ofxKPPI/2f6gIj1KJhiKHbIT8RITYbU3dA9VOLbPITy02akajUHWjYJSk1VHVlLVSfUO/5CQxU2UDo21ThSM3VD2DqFQdo6scVX1Dj4wkAPyUdrFWTSb+A8SU5Vc9g1jVWBWjxtwEJeQEL1k2NSMEWVWjylitNAQUrTg8lPZXtSRX5SPBABQvVh+on7qfzJ+mH/Cfop8A/J8mrzivSq8cL/YfEC9qqaouA1ctg0w0lAgslMXNVjUjhFbVNBSUBla2baPJVRWjjVVtA0a1VQ0TDuyk1lQ9tFRWZbNnVM0DMJQk94QEW8FTPSN8U4VTQyy0qwxTxYRSvYOg3CRnqtyFUrWD+sSEtQw0ftYENEZRFaMNFDTYULRVJCQ0akwEN1BlA+O1Tz2ET1WjC08tg5xtTjUjNE7tA8xNVbStTc0zAk1lBEyFAyFi9LTBzDTLMEYCAUt9Q5mvrDc+grhKnTaeIp4ZS3U0NERKTMUkNE9GTQBuz4DPks9cz15PgE/az6RPAKZPEN8i3zTf7k+AX3pfbN8Ajt+g37LfxN/W3+jf+t8M7wAe70iPMo9U7zbvcI9qj5zvAJbvsO/C78zv1u/w7wr/LP8A5u8w/zr/ZP8+/4Dvmv+s/wCG/7j/yv/8/+7/EA8KDzwPAEYPQA9aD4QPhg+oD7oPxA+2FjKoTBWzYE01lE7WvYNQT/2EUH0jkVBa1aRRXZOaUT20UhWza4BSTSP3ZLRqU9UD29xT5SNRVO2zw1TMXRTspMZVpbQklKpWWv2EVxWzkFfFw/4UpJttWEWz9VhNlp6yGplZTSRslKhYDbSsFCUlWIUj57yllBTABK8GLwAYo/YVFi8oL0ovXC9WrwCvAHIvpC+2L2iveq/sL74ldrJrrlc9M3j0JDlXdZS1VpW0Vu2zY1Z90yO2FJTmVdUDrFXNM3K1Ve2EVRWzAFW9JFTWzTOCVL0jS2QUE1RMVRZGkqVTpRSUNDVcFKvxUvUkUu20Un00UrZFkxVSxcPeUZU0UWzlxCwUKlHts/NQ1bNrvFCFhFAVs1BQjbOxGBREq4CWIl1PbRPR1U7FxE4NxE71I5lNln3TM03Fw86kx76zTLZtE5FLvYMwSy1ESra9g5BKRZOVSpUj3W1KjbNIS0WzxUulNC1MRZNVTNWjZqzPns8AqMO+Rb5N/k+oz8LPNF9GXwD4zwrffF+OX6BfWt/cD27fAMhf6l8Mbx5vMG/6X0RvZm8AeG+Kb5xvrm/gD9IP3G/GbwDgb9pvLH8Wfyh/Yn9Uf4Z/AJh/en+sfw5/uH/Kf/R/5n8A8H8ajzyPRo8gj3KPjI9ejwCAj7qPxI/ej/CP+o8cnwafNBifOpb8TJTYTS1GHkXaVrJXDETQUMWjRFG2hRO6UfUjSVJNU7/aXLVT7bOjU1WzF1QG1bOMVJ0UdDRbMOazxKSbdFZFs+VWBRSkpMi2pKQ4WJ2zqljNoxFpWbUWPsIHvBTKWB3EWhSkStQUB1j9pFdlFADEL/4fgK8yL5Svtq+YL3qvANSv/q8QvyK/9C8mvzC/4ilWFlKaVz2TXBQ0GCQ0K9ZWbURW9bNBLDTrkKR2FR7DVW0WvhNV9bPh1VSFFFSlQ2WMNCxU2s0z9Zw0vVPVE4dTVi0zUlOFExoMxOLUNLWezDRl1DQuUkWT+FVRbRPBnJSK9DRTNBTbHFHVE9dQDROgULZFo2pQpUM1UD3ET1pNxE8NMx5P7ZO0DBRVMHyVTTU0TWU0TUVErLREs0XVS+2US2WUSqKFFEoFROzHbhIRpESFLUsNM/5LLVNObF9mXQDeT/BL7k9I33LfLF/OTU5fAFhfal/s3/7fEO+yXzTvRu8AUGsu71jvcu+c767vgO+S7wDk7/bvCP8a/yz/Pv9YnzqfAHT/bv+I/3r/pP/O/8D/4v8A9P9m/xgPIg9MD0YPcA8yDwCED2YPoA+yD8QPXg/YDwIfABQfNg/oDzofbB9WH4Afeg+0nB+GQ0yFkydNzTRO1v0zTE9dxFAdo5FQKl3TBlzEfETE8dw0M8AajtLaPMRoU402xrOENMPDVC2jYzDes2w0G1bWZTOQVl3EVy1Tjle2pcMAWLWTcVjF098ohCQroI7SKiyk9xSnPrKtaUykJ1iFk+d8tMoA7K/WL+Cv+i8MP84v8C8qPwBUP2Y/eD9iv2y/pj+gP4o5pqbCsFcFJMQ0OZS09qqctLGstHKktDHslPQMTCemwnBVRSbWlaZD1JQtjvS0VVSVxFRtlDQk1aEsJGy8lDP8tP1S2rW0UpXDjlJ9k1hSst2TEhwlVMSjUYUza9YUJDVRxdP/hMTIULbV45NQZZNMUC2jF7b0FMFPxTNZT4Uz681OvcOATt0WrtKuTYaFMytNxSSE166zPFSitgzURUtd0+ZKxcRKms0USkUz3UpNVqajSwSlxDxUYuTfpt9Q38JfjN8A5l+43wpprtWe3c7f4N8i7wBkb3ZviG9q76xvxu+ob9JvAOxv3m8AfxJ/LH9Of2B/cn8AhH+Wf7Afoh/Mf7Z/4H96HwDsfyaPOI8Cj0SPRo9gj4KPAJSPbo/Ij7KP3I/Oj/iPEp8AHJ82nwifGp9snz6fkJ+CnwC8n6afuJ/in/Sf9p8Io67S285MRTOdTd3DlE7axVOGBFQ7UL3D0FCa3cNETMS6UTXGbsNSUt3DFATHhkNTpSOKTES0Q0AOQ1Xdw+RVnURWosUzycyk+zCmI1ddkzhtWF2TqFilsxFZFURY/KT7oF7C3FhFpFjdsy1atCQHWJW0Vz0kPD8APj84P1KxflNsv0a/mL9SvwBcv7a/4L/yvwTPzj/AP8o/WVdFVNykaletwxj8NG3WBESRVj1zU1a1w1sTVq3D2FUVtFU9c2tjVe0UVQ3T5VTlw62sPCRzVO0zPEQkB7ZcRM5TXZOYU41TUpYsJBxTvaRSHVSMRHZqlEQ+nEQIhKTQUS0jtYy0RFMEJBxRVVRQ1i1jr1DFo3j0FEFQ1qUjClBtJE+NUyJPql2TuOQVTq3ETQWkTZZdkxhN5TRMxUSk1NVtS22jdEs9cxNL1bStSu0zjEpNJEr9owHNS/1Tiks9VtayPUwA/UTUX65d9l3WX0Dv+lkmbQAmb3DvMm9Eb5ZvyO/a7zx/AD5/AP8S/xz/Jv9A/2r/fP8AXv+g/7L/xP/W/+j/+v8krwAGrxivMg9UDx6vcA+CD0QPAK4PmA/KD9wPvg9oDwIfJB8AFh8oH1IfdB9uH4gfeh9kHwC+H9Af4h/0H54fIC8KLzwvIEYvuB9SL4wnTqNMJVYWVaq+009lowDsRHfkROztUIVTYFEFQ/FRQG1IIFFnUrXD3FJloytQU/VEU8VEVCVExMS0q8AeU1WV4x9WZaOQtgxEAldNU3VXFVPliuSkWCy0xvSkA7D2UiqtWcWj+FgFxFjdo3oI7KTroP4zV9XEhLcGz8i/AMo/3D++P9i/uj8kTw5PSE/AWk9sTx7PkE8yz0w0tVeS5dRX5URsxAY0tTw0cjVW/aRWbaP0VXXUpMRbfFWNU0JVXdRVhcOt06ykjlS1I1XUxB5VVD3UU53UU03UU5XzzUOkpApTXTQM1I5S1pWjV1L9oyEU1OhRZpXzs1GFNDzURlGV49v/UP1TylCV85NQtpVDW1CVMyZQNUPdzU/dI3BP1UTEJIBOtLUm/sNNxaNITeXD4tlM5VRkJBhMlaO3S2pV1Es91Eo9w5lKlUPbi0pFM8VK7SMnSybVw55LFWYO0l6c73ZtAC7tNu+ob7pvzG8W7Y7vAH8Aou+s7+bvSH9af2Qvhv9wfwCif7R/ln/Af9J//H8OjyCPADKPRI9Wj2iPeo90L1YvsI8Aio/Ej86P4I/yjxSfBp+gjwA6n0yfZp94n4KfjJ+un8CfANKfnJ8Grxiv2p/0nzavQK8AKq9sr26vgK+Sr8Svrq/gr7T6qf5SqAxkYE2lJE5WlTOGTz3DOWTUrrRUrSOUVJpR1cMO/CSAbVL1wxRTzSOHU5VDW/tTNUNtVGUz4bzEa1NVXTRVzSM3Vu0jU8dWNbRcxKrMRBx8NEuLWM0j92Q3psNZXaOL2Fj9U5iMNFswtiNYCn3T3Ew0xSxP7j8gy6Y1ABbPQM9Sz3zPJs84T7LPxM9A1s+oT4pJ/s+IS6YipLS0q2pX/VMoRDTlPDSi1VblI2HsRCGktNdVNt3Dm1VlM2FVTWQsNNvvVKWzt1TdI4BU1jVjSVRFMwUcNMxT0iW0U2VkbLQnBDTxUpiN1Fy33rI8UqXUbFTOtVHNI5dUtF5RPdRRlh1T81CFM7rMJw5yP1Yc5ApQRTOlNLVP5SNt0Sy0Zk6lw/1N5aRNTc0jF01FVPRkTtRka+pLJVRL3bMsS03ktkxkh0qlw51KXaP4BkxkZ0sFZCRlnGc2fYZtAI5voGuebyj/OvkOf1Dz9m8AcP+C/9zvpv+4/8r/3P/efwDw//r/FA8mDSYPSA8SD2QPAI4PoA+yD8QP1g/oD/Kv/A8ADh8YH6qvVB/+r1Afih9EHwCOH3gfyh+kH74f4B/6HxQvAB4vOC9KL2Qvfi9gL3IvrC8Avi/IL9ovnC8GP/gvAj88P2gWP1AzjrKDZDT8TM1ULU39s9VORWRPJeaG47VQ1VNg/NTXUZ3UUqylxFy0MFP9s6XcNDW1VDUzqKzUHFWlw43aDFQC9ER0VnVT51ZM9bQMxOVX9bb+Usj0tFsoWY3zL1l1UwdERNnPxLc2MjhYPVP2VxbVU9BXTePB5M+OTzDPAJLPtE+mz6DP8k8MXx5fMF9AQl8U3/bPYF96WTbymry0q0xX3VRXfTPDTNSCGlzUQQxEBFaVtj5jBERrQlU15FV9M9NUbdS2pNRlVE0zLFT9s/VtU43zv1M903hThQNrQ1M15FOl09VSZfPLnlL9s2XUNUxk9VG2hQOzUd2zfFEls0SlUQVTDbw1tDSgHORqVkS0M1CNNE8NRE+tVK1PNTOYTrUzMJw1TdAdtoY13tNkNBxkNLxLJjXTWku15h7ypqTnjvJjr0qV5k6zBHQYTJ3TAVmc/4YFZvX27wj7Dv8g/wCieWb1tn2O/+Dv2n/8f/Z/ACCPMo9EjzY/aI96j4yPfg0AVo/Aj4IP5I/2jwifGp8snwA+n9iPWj9kn3afiJ9Kn6SfAL6fsJ/yn9SfDq8gryI/BK8ANq9or1KvfK+Or6Cvwq/crwDOr/CvSq8Mvx6/SL8yv1y/gF6/gL9Cv5y/pr+gu/YyrNjkZNtgzlJUTvUzTE+a9TRQXdORUK1UDOSYsgTkDtzXptL1Uq2zaK1TxXPeU03jUaTUxW1UfTNTVQ1DxFXF01s3Vj3zqlb1NFeN5NaMxP5XzXRYxdP3WNZd0zFZNdMaTETnWNo106qkxGdYpdMlWAqN0+ckRMUEX85PCN/aSQLe0sAc3z7f2E8CX1TfTl+AmN9q33xffl/Q3+LZLsKuVVeVY3r01DmsVPa8VKuiVk3jYcRUIdRU5rVVfcRVLcNuVQVjNbVVhTRUFXO3VLUzgFbsNEhUxVMR7DTYVMRboVPNs2xTfTMzHGRr71Jl5FJ9Q4FSxTa2BkISUj3z2lF9M6NafGRtJMQoUX1D8ZRkbbqcZINQxXNOUCVjtRgUxMG8ZFhPxXPO1U6VdE610/38tJRNFp3TK01lc8qUdwZDxHRbjksVcydLJfRKtTNbkErdM5VKjTRKJWMLSEst1EvFVJR33n/QcwCef3B/6v/U/6Z/YHvGf0APAPJ/XA92D4gPmg+sD06fuA8Asr/0DwYfGB8qHzwfTh9gHwByH8wPfh+oH7ofzB+Wv9C/AMK/9B/uHygvOi9ML14v0B8Aki8UL3YvoC/KL9Qv3i/wLwAKPxw/Nj9IP1o/dD/2L6A/AAI/xD+OP8A/4j8MT/Y/6D9QMk8UBFPwhuNNjePRzGVtT4XzVVA9Q8xQ5VRWJMS4UQ1kUp3UUi3D2S6M54byFVSVY4pU1JXEbORw5FTi5FRyVlYFY+VWHfRXJUPI/ETbOFglQ6hYNcMQWdoFVFklYwhZTQPPWGq1043ExEqkxAdY1VML1leN48Hs357fqN9S3wCcX7bfwF/SX+Rf9l8Ib/LfYBxvNm8QbyJp/vKWV9Xzq1pXpcMXHOTWLOSRrVaVE1NW/bME9ETIxVU1VFVlxg7DVOTlVLY9Q6xUhfN1VDXDMK1UFeP5UxX0U5XziGqc5FOU5By8ROVSNQNVrrzkabTkMczk+tTkzcOcRIxRfUQsxB5RND3kjESi9ORqUHXEhESt/CT0jk91YyYc9Li1Tn3zUATEzE1lw2O1TV30TbVTnUwV5Ey2hfPVSxXjeUuFZEtafcRKDcOMSpV0SpUTbRPkdIpLLcP+S7VTBT3EdFkUDy6P4Ps2j2CPAHKPNA+Wj6iPcg9kD8aP8I8AAp+UHxafiB8yn1yfjh9onwCSn6Sftp/In9qf7J/+nxCvACKvTE8+rwhPQk9sr26vkK8AYq/Er66v2K+qrwS/Dr8gvwAyv0S/Xr9Iv+qvhL+Ov8C/ANK/rL/ev6i/er8sz/6/IM+gQs80z17PeM9qz0w99EzaBXMjbEQRTq2DD09sxWQU9JFQLcMIUe1zW3xRffPwUW3zZ8zl1hx0TlONg94k1E5UYj10VHV0ROe2Uh1WBeNtjlTU/lblY5BXzUS1V62EWO1z3FitRFnanURZVWP7WI2DvlhaVWNrRFQnWBXj6fxHALZf0N+KX+Tf/t/o38rfHO8ANu9g72JvdO8mbT5vsO/C6VaG8rVXPVN6pOQ5jGRN9pRksVblRqbyMaRk2/RVdWO2VVXTblVUPdZ+c1R1Y8bMRI7cZJNVVFV0PPTmtEeewmw2BHQzU03j/VI99KxE245SJVNYUg3zIVJancPcTHSlUU3jbQzUazdRrYP/9MTIUH2Tq5NQbeNbdHQX7MTBtU8dhE9t4+tO5WOArU7FcxlOHXRNJVNIYU1dRk6FtnM0BKJLDfNrQUtddErFc5lKbePbi0pN491KdUNFS1blY8BL1UMwNARi3I8AroU+j1CDtg9Qj9oP7AeujQCOhYaPsI+6j0Qf1o9QH4KfAIwfdp+gH7If1B++H+AfCi8AHC8uL0AvUi9kL3YviC+aLwCsL67PcM/CL+Qvxi/4Lyo/ABw/Pj8wP3I/FD9WP6A/ej8AjD/GP9g/8j8ET74/IE86TwBMTwZPYE96T4RPVk+4T6pPANxPzk8AX2pBBgPsBCsAxsNtTQXTkE51Y4ZPvfS2fHTMUKVjRFH9Y7htUaUDKlItE59SpWObFFN1c4dT7WZucopY1GQ78J5ycFVlc+LMZJtVVg3Tx1bt5m5yqra81DhYZUOoWA3zEWVZdfRZ7VZuctpY5ePNmuRUWFilZBxk1FcClWPBjO8m7U5vYG9yb4RvABbvkG9S78xv3m+Q74rvBH9opu/waxbypOTkaleV820Y9OTWVvVTk1b1E21TDPQRVm0D1VXtY1ubVfUTY1VddFUN86vhVOVUVPUUVO1jO7a0dANU7XPMU8XEUzZl01BTpQMaU7VUFNRtqoRUdFL9wzxSrdO1B4z0znRUilH1U1OtUe1jG1FNBFC9Y63a5PR37MRBUJXzCFBqHYRPVfRPxcO0Th0ELU5tA+VNFVRN5fREVGuwTE3zNZyE1Uv9dK1L9RMTS71kSg3Th9ZkBJ1KZUP4bASFSwA1Bh7T7AdWH6ALvg8on8oPAEyf7g8AHyIRHh84HwKfrJ8Azp/gn/ofBK/uHfaf8B8SrwBcr26vgK+Sr6Svtq/Ir9qvAOyv/q8QvyK/DF8WX0C/6k8AVL9mv4i/mr+0v6a/2L/qvwD8vw7PIM8yz0zPVs9wzzK/AMy/js+gz7LPxM92z9jP6s+ALN8O31DfKt9c33bdPlNMtsVTJ01N8xVOlZMPZU819E9FpFSE6FCVg6tgUf3j8az0ZfR02jak9ExTlZO/U52EXPStpsx0HFX1dFW9Yx01VgUDkAT0AldFpDzkYePcVBtgPvPsVDFZVdObKFmV8/hY7WQMZHoZWJ2EJGT0VxWEvG+m7wCob8rv3O+2b7jvAv8U/zb/gEj/En9k/1b/eP+K+YbitWlXHYQsdElkdAZX9VM1wzTkcnR0M1aN5Bzka7pVLVRVTVNGVQWDrQwEBNZULeRUxVNX1qxUIFSlA+rsdLJTZgWDfFNtBEQEDFNV01vIUt3zklJVc1r8dG0kbATqUb1TtVEVg21+NIRGUe1TAVFdVlq+UpU8hF1QZeRQ9VOz409V1FRUB0/1U4NtTm3zGU4tY7FNBYNLTE01hEzdBIzUHIzUK7xLTQRLhfPrzIcGgq2M3ITFSpWDMOSEogVL7VMhRJe+nQ6dFp+QHwBKn7Qfxh2Gn5if+h8ML+afADAvQi9Er2YveC9Cr5Qvhi8AqC+6L9Qv1i/oLxo/LD8+PwBQP2I/dD+GP5g/at+kP6Y/AADfuj/8P9Y/+D8qTxxPPk8AOE9yT3xPnk+wT4JPlE823wDgT8JPJF/GTwBfMl9kX25fAIhfml+sX1ZfsF/aX+RXdoItqAQUY02d1E5dhm7yazlQDSOvzNQoUQWDW5xRlYMQUt0EUl0TWxZTdYOIUy3z/fzUVW+0dOMkBVVdBFVVc9s6Vp3zyVblUzxXtgWDrFflEx5YLeRYtG3mhuNZDSMfWQWD3LVYzYRYxRNaWCVTGBVYFYPetPTFLP8e//DvADp/DH9Of2B/an+Mfw5/kP/Acv/Uf57/2H+6eW6CpFc2dYNoV42DJ1d9hDTka6JW7QNh5PQjVk0D29VVtXObVZ0DYVWapdRVlYPwVA2ELASA1VQlU0h8ZAMU5MxTWp3UU40DXlM1hFOdA9vxUoVjt1LtA4FSthXjPFI1gwdSleRRQjWDl0xk29A+Zd7TUG0DW7pQNYN3UJ0DQczUVQisBKUsZU/tA9EkZKtqTp0ETuVUTTWDF9VN1dOw5BROFCTvS7blE45LFeMsS0WUSpa1c4tKTRRKjeSklGIKTBTiVBRBpBdOLXYfiB8Aoh/0n9YfOK/qH1yvbq8gLwCSr6SvVi8IPypf7K/+rxC/ANKvNL9Gv1i/Ir9sv46/oL8Asr/Ev9a/6L/yXwTPDs8ozwDqX0TPTs8gz3LPlM+Oz7DPAMLP1M9mz3jP+s8U3ybfQN8AMt9k33bfkN/6T6TfVt+Y3wDi3/zfBu8g77LfLO9O7QYa2/xMrXPdTc1j1U4mPWPITx2WNgNQ/YZeg7VRxfRSdaO/Uh0DMK1TVWOjU4VjNzQEqlakhBxVrXONfIQA7PSbdFY1g+dW7WS09OWtV/3DWFhdE8b0ZCjW1GQvWeWEWa1zzVhUnZT0ZDjEZVfthFcdAwHAFI9+f5j/qv+E/87/4P8Awv98/xYPKA8CjwyPBo9oD6w6Cf7CmFft00wk9AhVV1Vjw0SEglSEQwT0sQScZfTnDqJGVd1jDNbcBNZU5WRUNYNnVLTN5ISE+cSEwVOVY3pNU12DRVPlBLyE18TktZ/MhGfUhDFSxRP6trTktVG1g35RlYRRWs3jEASU2FBFhFDdY21sNJQ1UFVj40/9xG1PNQMLT83joE4lg6s0TqWETUUUTbWTAlbMFIdMVZMh5BTBvJSMu5BeggVLNWScl36ys5lKjZa2gp5LZZQUpEoBTLWEFKd2rRatZi94LxqpAE6lRi+wL8IvvK/OL7ivCj8AdL/+zyg/Oj9MP3Y/YD9yPwCsP54/0D/iP7w/7j/431LvACRPPk8wTxpPXE9+T2BPWu8AzE+OT8hP8k+kTw5fIF8yXwBcX/5PYF9qX6RfTl+YX8pfANxf3l/oXwpvrF8ebzBvWm+AbG+Gb0Bvkm+8b25lBpKozUzN42BNJfTEFExPrO3kJJSRUKUEURWTmtJkFA7Uh16C9VQUalM2TaPeU83jUFStBFR021NVJYPEVQWTOFbWbWOsVrWDHnT0kFfWTaP+V8UkWDWD91jWdeMzWe3kWX0D6Vi2FZOqWH0DaVhdgyUFWN3j56wFBA/G/wCPEo8AJI/mfwAPOg9Uj36PkI9iD2B8D6aPuI96CY4SrFcdFNbkhDlX/ZP2tASiVlotc2G8BCNW/ZPmbHRtqPzkcFWdczdVjXTWDBS5VP3jgAwUSVTaxZMR5OTaUy1zoVOqbWNs1OQzFBTxRBS3ZszkgFK95gbyFFJtY1vcUY3jpVF1g20cdFsqUS1z8VC9c7qUFJuFUE2jTlAtJJQUxW1PvYNZT02jzk6FJG1O5RMBTo3jlU099FVNHaRM3QNmTKQGnCSzjksdJi5y0Ur945BVSjWkSoXkSiUUS3X0BUt1gz1Mp/Yv6CuGLU6lAIYv8K+aLwy3Hr3GL0C/Ur8AtK92v4i/Gj/8Px4/qL/ivwDMv+6/GM8qzzzPTs9gz3LPAITPdm9wb7rPrM/ez/DP0s8ABN8W3yjfMt88317fcN+C3wCU37bfUN+q39Tflt8I7wLvACzvPu/o31rvbO9274DvUu8ApO+O79Dv6u8M//7v2O/i6cyecyz02E1tpCykwU+qzZNV/JTOhBRCfBS40mwVUnWErJQwlJSjU7bNkxVUfROIVCXz/GhklEuQRpIAtARyVg2js+VWdfSUBMhXNSM6rLx3XnITWT2kWcUEWWZ1g81YDSScdEdYxQQWPATUVy1zwcyPXg/4fwCCD3SPdo+oD2oP3A/uDwAfwBIf7I++jygfOhkO8phXViXzXFeN8xgUlNYklJuRVuUTQVYdBDSUxtVVDSRVLXNRPJQYVVoFw+N8lKpUDaNlxPRbLFTNk/VTxQRTnXNth4SUUVM1IxpThfOr4lKdI56klGek9VLaDfP45JTBUf3zilFqXXRRrXRRnXPXUEWTW6BQjfNoUAXDMxR0q/hPPSRPfXRPvZO0bU5FkzBOjfPITV1za2NNpfMA9GSYTM2TbTW8JNVLPRN5Sy2k1UvNFEotBEoFw7NKWi1zEdQkgUt9c/7cJAFK/Ke2r1izDr1OquOvXT8AB7wuPVa/oD+yPyQ/lr/oPwD6PwxP/r8Q/ypPVE9mT3hPAEpPnE+uT8BPkk/kTx7/AF8A8k8sXz5fUF/6T2Rfdl+YXwCKX0T/zl/gX/JfpF++XwhvALJfRG9WbyhvEm9sb45vcG8Aqm/Mb+Zv0G8Cf8Rvrm8of6Aif2R/bn+Af0J/TL2TlK1MpZMnTbX0Tv2DTNVPTSRQdZORdCQIUdaFI35RRZPwRCRjUmaN89hSZTSMlNxTpfMbUFRFI8NUpZNTkM4T1qwUG1aFI45MhB5XVqXzkFdVlFe1NFi1M9vfWIUjLllFIyNZ1oXz8lilc6g0BGdYFg2jJVilk+f095ajxA8Ajg+YC76Fvo3ujd6PmA/SjwBMH16fcJ+Cn5SfPh+gn2oRVoYirlcFA3qslDmEFKX2nBS03Pdu8jGcFPRAPIfO9TYCO4DG9aYTVF2kpuQUVVSFJMwU2vwUoWochGys9DMchPxSpRS1Uk2EUlXzV1KF8xK1Uh2EUe3zpVFNk22lUTWEUdUkPCTKbCSTtVCdc0xkJBhQ1RPFbU+tk1lPtTPvTi2Ds4NOzXa2ErFNFQRNtMWkRDwGTDSmS9UTRW1LtZPrSk2TnUrt81uVSgUD2kqVFEu9hBVLlSRMhfNi1D/eRTY9AD4/UD/Kv9y/Nj2GP7g/Is8AhL9Gz1jPas98z6Z/0E+KzwDEz77P0M/izwzfHt8w30LfAFTfZn+Qf5p/jN9e38Dfct8A1N+W3+Df8t8U7ybvQO9S7wBs71bviO8y76Tvnu/Q78LvAPzv9u8Y/yL/RP9O/zD/Qv8AhP+G35j/kv/U/97/8P+y/7b0tM5MrZOZTb10TtqFE4bspDlQJSPQUNqdE0Q8JLpRFSMuUlpdJFKdExRTZSOI7BRb/VPVc4xUrSRV/ZS1VZ0T5LwUWFb988xtVhUjPlfVc6xXBSNbOljdk6pYLYMThITbM1nVIxFZ1XPcWGpNtFgFI1qchAdYhRQBVy2ETJ82H0CfWh9sH0afAEgfkh+0H8Yf2B+qn/wf7h9oEC8iKZaioswEbFfdpLbslNZW9SORVv3DU9VW5QRWNYPXRISbVVbVI2FV3ZMajCThVKTbqlTVI3FUBSM7VLY9swVU1XPMUzWjlq1TlaNSU92zGtQk4lqcpKx8BHRS1XM8jKStB4SkzlH984wEhFPVUd10Ua0EUKUTrVDWnYN3UC3DP9ykCFC23bOKT5WjIk9987ha1HVOPbPlTf30TX3zrRg8BLRMRaM1NATZbUsdI3lLnYMXS6UUrUoFI4tKRSRKDaRKtj2zhUv1c/5LPaNOAOS3fs0uxaa/uL/ivzxP7r0ADs0Oz4BPQsmWT0DPus/MTwD+z+hP+k8MXx5fQF8yX2RfAHZfWF+CX6xfvl/QX+Jf/P8ABm8QD9r/PG/+Xzhvcm9cbwBebzBvgm/Eb3Zv2G/6bwx/AJ5v8G8if1R/Ln/ob0J/fH8Ann+wf8J/3H/ufwCPWn80j6DWfxiPUo9sjz4DTH0jJxlNBbaGQg9PnQQ8N1aCq+xQdbNgHDTztKRntVJVpFJVA1BTlVPDVVOVNFRtc6jEJBwspMusVYVDH2QnlqICV7Y9s3VXRaPlV21zWNYcFMZYFbRZbXMoWda1A/hYPaO+3AR6WNptczgcFPZXdbPQVwBttCQvTh+4n8qf3J+eH6ifAAKvJK82r0ivWq80L2aveKM0lq3+grXUBIpX1aRElGkIJBUslHJsJDNWhZS1VWUEVVUDgFU1s0ZqHJQP/KTWnASQVHWjq1lUdbMgpCTq1CSy1pQEfFO9I0WUBAxTtm1zyFItk5JSlSNa2ly0ImS06lGtM7dRVg0zflH9pFGtIwEUNGvMUL0jlTQ0XVBdlLVQHTPjZDR4T32jC21PHTODTnWjGU6tpFVNbTRNLbRM1bRMrSNtIQTEwUu1A0hLhUNZ78Q3JrKQSi0ESm0zbSzcNJ5LVYMcTC2TAWLET/4/EE8iT5zPrs/AywCGT+DP8s9sz7ZPKN8630zfAMZPcH+KX4TfZt+A36LfzN8A7t/Y3/rfJO8270jvWu9s7wAej4jveu+0747v0O+i74SPAPbvCP8i/xT/Rv9Q/zL/fP8Adv+o/7r/jP/W/5j/8v8MDwAODwAPKg9UDz4PcA+CD6wPqFYPyA/aD0z1pEwVw6ha/ARgjDSUTl1Djsy01TtENK88NCckNJxRZiWzEFLVtPQkFFMVw1uIUxWj/VP1xFQN48vjVB00VVW0lCQ6VtZ1o8lWpQM8TCSsVzZdQx5YFaONWGWWdiKrM1klNFmVI9q0FJ21WL3DWnyUGFgNM94CPJTFFK/enyAvMi9EL+afAICvEq98L24vsC/CL4yvzi/Y2C/qKZaCpFd1s2pXWhXDKDSU5VYdNFbFE21j3KQjVq0z11X1I1ubVQXDYVWdhFUls6vwVN2DtyS0gASUSLVU1TMFDJTMU43Dls1T3TNeUzUUbBTvUtp9NFIlk4FS7bM8Ula9gwdS9RPOjLSWhLRrXlEtNFElk/FQ7bPZvLyHBsJBUHWzClC2jcOmT50jPU81xE6qvcROZRRNpQRNvYMXbU0ls7BMrRNOTAVE1UsllEslszB8RNFK0vUjiyTHloL0JMRiSwadI91LHUSUx17fEOM2wgFuhM/2T5jPGl8U1+ZFPl8A6EP2zVZfIN+KX5xfrl+w3wAK7+Rfpt/QX+JfFG8mb1BvAGJvdG+Gb5hvqm+8b74PqA8Akg/kb+5v4A8Cfxx/Rn9YfwAyf4R/jn+If6J/tH/Wf/B/AOJ/FI8OjyCPQo9cjyaPiI8Aco+cj8aPqI/Cj+yP9o8In6AanySfPp3+tX6y90SU2G1NraPVTkWzxU89ZGVQLbRQ9TZGstVRjTRZUvUk5DQuU8UTo8yUqzNULURUFcMYXDSLYnQ0ANSnNjWuglhXdRS2HDRUWH1DwVgFxFm2PZMsWR0zBFkVw8htWOUjiVitozVYpUQVV+U0VxWzwPwvVi+Qr0BiIW6lXi3mJR4TrBQ+LDSr+FYFU7Y8NHQEpDW25KT2VT2TvFXNNFWq5SM5DLQBhBVUfURUsmW0VG20nDTsUx0ztFpsFVNtMzdTlbRT1ROrylJVw5LUNFxUFCRW1DTsUeUjqQREcZS0WzlRVcMCUT2TzDQUU5dQDRSclCoMRMw0RG1dlJTzTm0zh04VxBYcFG5O9SPLTEQ7QEajrU/VExpQnSMtLBQvBCzH9iIrzLdGz1jP0rE+xRAmxX7NLsVmsjGcz6bFPmKBM7zPzs32o+TP9s0WQjcADN8e3yjTXrM83xazVN9O3wB434rfnNcmFSYVlt+o37rfANTf1t/w3yLvNO9G71jvau8AfO+O76Dvsu/E7zZDzO/W7wDo7/LvFP8W/yj/Sv9s/1b/AGjzZv+I/6L/zP++//D/2v8ADA8GDygPSg80Dz4PaA96DwCMD54PGA+6D9wP/g+oD9IPACwf9g8I6/bFJsVmz0DDzsVYPtVOFfaiRVD1tFBtRLVQ1ZNTPMRbUH1DYVVQVaNltBRopJRu1MRUm5AuMnjEtIDUxIPk1JWJjMSN1MSTvLfWMpylUPWToCxF5NSpvBSuStTEsxREtwxHZrLBLERVxpyUysS00MQU0xREtdfUtNw8JOBQHTPkirQU6LwU7tQUC0DeEvWaPMT7NMT/UK22roIIWrS0DAREEVFVoxWUtFsZUdUzHFH1kyCslNslUW2zKlHNoy5Rys3EUV20US0UJDRAUbLto0S0lbS0TFHFs1CqDDRVlLRZHDRcJDRg2uw0ZlQ0a1G9o21RptWTc1EVRBw0fCQ0gGpkNIS0lIi0NI1RZbNVkdw0lMQ0lxw0nKy0taJMNKe0tKxRdVOvWkQ0s8Q0t1EdU7o8NFW+vDTDlLTJHDTMJDRV0EQ007SU2LS03Jy0reEMNOVRvSRRZaPuqpy08Qw09bS0/LQ0/bZENANSdZMHUh1TCmrElA6EtBTURBdSHcTZUi2kdLQiUq2DKFJaPTRSDbMxUlWkUhW0poy0PFJdNIS0RDRUSa1SvaNNUj1jU9REV9r8RFrElF5S1ZNjUlbts2dSPZNsBFRxhLQ1dBRUeLyUe1IFJCxUK4VS5ZOIjLSMdLenMlWW3ESaHFSeRFSg1ERVp9xEqrxUsIRUs9REqbe8lzbCv4S0xBRUyJqMtMw0ZM9SrZTMVNiqHFTedLTiLFTlNFTpqlxU7SRU8Vxk9fxE+qpcVP2EVANctAdstAq1U/WTEEy0FFOtgxhtUz2THFPFsyBTLTTVU+WTKGy0KuxkMFO0VaRstDpUtD9TZVNDNVPlo0bkZExTvRTMlEtTU21UU3207GRgzJSVY9xkaORkbFS39qJ1tvxkeFNlo35TPbOCmhR0hfxkiFMdJKR0kmY0dJZT7VScdJ5TDbOtoVy0p1N1o6ucdK6qpHSy3GS49HS7ZLTBqhR0xfxkyFx0zMxk0KoUdNVctNdEdN4sdOOqTLTkbLTqnHTu5HTxqly09/R0+1S0/yx0A1rklAg0tApUNcMPLLTbEVTtsxdUdaMbVColNFQtNFRtxFQ9NCy0UzFUVaTkhDpEtDw8tE1C3JRGVFVU7IROLLRlUcSEVzS3ZrJhVGVTVWPklGjMhGu0hG/8hM11JJR5VJ10PLSCVJTdNOSUiOyEjiy33hKVasyEm4SUnjy0olR1c1OoVCVE1ISwLLSxxIQzt1S9pEyUwVRVRNSUqCuwtrMstNGUlNQklNla/JTdTJThVCXT58yEVeu0hO88tPIMpPPMhFv7VMWzAFW1ZFW9ZNVVxWRVtYRV9aMVVar1RFUdNFUlNFX9gyWWFLQpVT3EVaXEpKQ1lBS3DsNVFZRVNXSUpEpVVf1zToSkU8SkVdSkLVucpF9VVZRV5RS0pFVsvKRwpKR1RLR4tKSrfFWds4EEtIbspImq9KSN3KSRrKSX1KSbapyknzy0o6ykp1UNZFlVVST8pLJVDYRVfXOrvFV9M8AEtMbctMiq1KTL3KTRrKTXlKTaqhS03vyk4gS05sS06qoUtO78pPLctPjktPy2vKQAVqVTBFa9ZFa2FYMLVqXDEVYNNFZqFTRW/ZMdhMQhVi00anTEJ5zELYTEMVYl1JVWHXRWJXRWLXTMxEem1MRKVhW0rMRVzMRXVtTEWladNFaFVFalNFVWfXRWfTNwLNR21MTNevzEflaldGzEhFaahROK/MSOVq2UjMSVqjTUnDzUoFzUoizUpmps1Ko81LBsxLRWpYNTuFZtJDzUwCTUw3TEq8dWpZPOXNTSLNTWqVZ9ROzU3hzU4MzE56rUxOrs1O4k1PPE1PiqzNT8/MT+bMVX9SRXVv2TDVeFxFelpFelg2sYVx00V52jH1dNo7UnfOQojOQvV7VjM1VXTTRX7aRXfTNArORNQ5TkR1d1NMTkUKzkNVNc5Fjc5FxXfVR05FVlfORohORsbORxdORVdXzkeITkfGzkgbTks4dXbdTE5JBXrZRXNOVUVPSaBPSeVxVEXOStqITkrFfllFf9g7WmvOS5VxWEZPTBpPTFVVdFk8oE9M6E9NJs9FXWXOTYBPTebOThtORV57zk6cTk8Kzk83zktfjM9Pqc9ABYbcRYqqWEWGXkWJ2kWA00WKrdZFjlZFgFVFgtNFiazaRYHTMsWJUUZAQ4iVgFlGwEPKwHngV+w1gIzfZO9dYSQQT0U+BOQxzUVYCsxDVs1Pp0tMGEtxQ2k5SkGjy049yXXpUOc6oklPksdMP0dIsUdFWKRHQevGTn/FeuM4RUM0CUVMNAVkXuNT6TpEQeNDRF2rQkpOwXzsOMJADMJFuRT30jJk8NhE6lU6s0TmVETY1UTX2kTWZNI5lM/YQkJNVLpVS1S71ESv2TnUoVlEqqNcRJTfRJ7YRJnSRIsp10SJ2kdCS+RxX0R2oNNEcdhEYdE3FGBVS1RkWERaWTbkW1YyNVRXVERNVURB10RE0UlUPllEMN9EOlhPwkyJVCRaRCTfRD5SYmE0RQ7WQsNyY11mNEZVMTTDcQRjVGP1AzppIOfDfeQ3w/II41pj2eP5AzfgIFxD/mPwjIP9oxTuNDFUbWNSZPOE8AEkk+TxBPWk9sT3ZPmE+CTwCUT+ZPwE/aTxw3HlUA</prop>
			</obj>
			<obj name="Protocol" class="HTCProtocol" version="1">
				<prop name="Created">2012-04-27T12:25:58.750</prop>
				<prop name="LastModified">1899-12-30T00:00:00.000</prop>
				<obj name="Programs" class="HTCRunProgramList" version="5">
					<list name="emlist" count="4">
						<obj name="item" class="HTCRunProgram" version="1">
							<prop name="name">denaturacja</prop>
							<prop name="Cycles">1</prop>
							<prop name="AnalysisMode">None</prop>
							<obj name="Segments" class="TEMRunSegmentList" version="1">
								<list name="emlist" count="1">
									<obj name="item" class="HTCRunSegment" version="2">
										<prop name="Hold">600</prop>
										<prop name="Slope">4.4</prop>
										<prop name="StepDelay">0</prop>
										<prop name="StepSize">0</prop>
										<prop name="Target">95</prop>
										<prop name="Target2">0</prop>
										<prop name="AcquisitionMode">0</prop>
										<prop name="AcqPerDegree">5</prop>
									</obj>
								</list>
							</obj>
						</obj>
						<obj name="item" class="HTCRunProgram" version="1">
							<prop name="name">amplifikacja</prop>
							<prop name="Cycles">45</prop>
							<prop name="AnalysisMode">Quantification</prop>
							<obj name="Segments" class="TEMRunSegmentList" version="1">
								<list name="emlist" count="2">
									<obj name="item" class="HTCRunSegment" version="2">
										<prop name="Hold">15</prop>
										<prop name="Slope">4.4</prop>
										<prop name="StepDelay">0</prop>
										<prop name="StepSize">0</prop>
										<prop name="Target">95</prop>
										<prop name="Target2">0</prop>
										<prop name="AcquisitionMode">0</prop>
										<prop name="AcqPerDegree">5</prop>
									</obj>
									<obj name="item" class="HTCRunSegment" version="2">
										<prop name="Hold">60</prop>
										<prop name="Slope">2.2</prop>
										<prop name="StepDelay">0</prop>
										<prop name="StepSize">0</prop>
										<prop name="Target">57</prop>
										<prop name="Target2">0</prop>
										<prop name="AcquisitionMode">1</prop>
										<prop name="AcqPerDegree">5</prop>
									</obj>
								</list>
							</obj>
						</obj>
						<obj name="item" class="HTCRunProgram" version="1">
							<prop name="name">metling curve</prop>
							<prop name="Cycles">1</prop>
							<prop name="AnalysisMode">Melting Curves</prop>
							<obj name="Segments" class="TEMRunSegmentList" version="1">
								<list name="emlist" count="3">
									<obj name="item" class="HTCRunSegment" version="2">
										<prop name="Hold">5</prop>
										<prop name="Slope">4.4</prop>
										<prop name="StepDelay">0</prop>
										<prop name="StepSize">0</prop>
										<prop name="Target">95</prop>
										<prop name="Target2">0</prop>
										<prop name="AcquisitionMode">0</prop>
										<prop name="AcqPerDegree">5</prop>
									</obj>
									<obj name="item" class="HTCRunSegment" version="2">
										<prop name="Hold">60</prop>
										<prop name="Slope">2.2</prop>
										<prop name="StepDelay">0</prop>
										<prop name="StepSize">0</prop>
										<prop name="Target">65</prop>
										<prop name="Target2">0</prop>
										<prop name="AcquisitionMode">0</prop>
										<prop name="AcqPerDegree">5</prop>
									</obj>
									<obj name="item" class="HTCRunSegment" version="2">
										<prop name="Hold">1</prop>
										<prop name="Slope">0.114285714285714</prop>
										<prop name="StepDelay">0</prop>
										<prop name="StepSize">0</prop>
										<prop name="Target">97</prop>
										<prop name="Target2">0</prop>
										<prop name="AcquisitionMode">2</prop>
										<prop name="AcqPerDegree">5</prop>
									</obj>
								</list>
							</obj>
						</obj>
						<obj name="item" class="HTCRunProgram" version="1">
							<prop name="name">chlodzenie</prop>
							<prop name="Cycles">1</prop>
							<prop name="AnalysisMode">None</prop>
							<obj name="Segments" class="TEMRunSegmentList" version="1">
								<list name="emlist" count="1">
									<obj name="item" class="HTCRunSegment" version="2">
										<prop name="Hold">30</prop>
										<prop name="Slope">2.2</prop>
										<prop name="StepDelay">0</prop>
										<prop name="StepSize">0</prop>
										<prop name="Target">40</prop>
										<prop name="Target2">0</prop>
										<prop name="AcquisitionMode">0</prop>
										<prop name="AcqPerDegree">5</prop>
									</obj>
								</list>
							</obj>
						</obj>
					</list>
					<list name="AnalysisModes" count="4">
						<item>None</item>
						<item>Quantification</item>
						<item>Melting Curves</item>
						<item>Color Compensation</item>
					</list>
					<prop name="ChannelCount">1</prop>
					<prop name="InstrumentSubclass">HTC_VER_10</prop>
					<obj name="Container" class="HTCBlockType" version="1">
						<prop name="Id">bt96S</prop>
						<prop name="RowCount">8</prop>
						<prop name="ColCount">12</prop>
						<prop name="OvershootDnDelay">10</prop>
						<prop name="OvershootUpDelay">10</prop>
						<prop name="RampRateMaxDn">2.2</prop>
						<prop name="RampRateMaxUp">4.4</prop>
						<prop name="ReactionVolMin">10</prop>
						<prop name="ReactionVolMax">100</prop>
						<prop name="ReactionVolDefault">20</prop>
						<prop name="HorVertCrosstalkCoefficient">0.0003</prop>
						<prop name="DiagCrosstalkCoefficent">0.0001</prop>
					</obj>
					<prop name="MaxPositionsToSeek">96</prop>
					<obj name="DetectionFormats" class="DetectionFormats" version="2">
						<list name="emlist" count="8">
							<obj name="item" class="HTCDetectionFormat" version="1">
								<list name="emlist" count="1">
									<obj name="item" class="HTCChannel" version="2">
										<prop name="name">SimpleProbe</prop>
										<prop name="Active">1</prop>
										<prop name="EmissionWL">510</prop>
										<prop name="ExcitationWL">465</prop>
										<prop name="IntgrTime">250</prop>
										<prop name="MaxIntgrTime">2000</prop>
										<prop name="MeltFactor">1.2</prop>
										<prop name="QuantFactor">2</prop>
									</obj>
								</list>
								<prop name="name">SimpleProbe</prop>
								<prop name="Active">1</prop>
								<prop name="DefChannelNdx">0</prop>
								<prop name="DenominatorNdx">-1</prop>
								<prop name="ReadOnly">0</prop>
								<list name="EmissionWLAvail" count="6">
									<item>488</item>
									<item>510</item>
									<item>580</item>
									<item>610</item>
									<item>640</item>
									<item>660</item>
								</list>
								<list name="ExcitationWLAvail" count="5">
									<item>440</item>
									<item>465</item>
									<item>498</item>
									<item>533</item>
									<item>618</item>
								</list>
								<prop name="MeasuringMode">hmmDynamic</prop>
							</obj>
							<obj name="item" class="HTCDetectionFormat" version="1">
								<list name="emlist" count="1">
									<obj name="item" class="HTCChannel" version="2">
										<prop name="name">FAM</prop>
										<prop name="Active">1</prop>
										<prop name="EmissionWL">510</prop>
										<prop name="ExcitationWL">465</prop>
										<prop name="IntgrTime">250</prop>
										<prop name="MaxIntgrTime">2000</prop>
										<prop name="MeltFactor">1</prop>
										<prop name="QuantFactor">10</prop>
									</obj>
								</list>
								<prop name="name">Mono Color Hydrolysis Probe / UPL Probe</prop>
								<prop name="Active">1</prop>
								<prop name="DefChannelNdx">0</prop>
								<prop name="DenominatorNdx">-1</prop>
								<prop name="ReadOnly">0</prop>
								<list name="EmissionWLAvail" count="6">
									<item>488</item>
									<item>510</item>
									<item>580</item>
									<item>610</item>
									<item>640</item>
									<item>660</item>
								</list>
								<list name="ExcitationWLAvail" count="5">
									<item>440</item>
									<item>465</item>
									<item>498</item>
									<item>533</item>
									<item>618</item>
								</list>
								<prop name="MeasuringMode">hmmDynamic</prop>
							</obj>
							<obj name="item" class="HTCDetectionFormat" version="1">
								<list name="emlist" count="2">
									<obj name="item" class="HTCChannel" version="2">
										<prop name="name">FAM</prop>
										<prop name="Active">1</prop>
										<prop name="EmissionWL">510</prop>
										<prop name="ExcitationWL">465</prop>
										<prop name="IntgrTime">250</prop>
										<prop name="MaxIntgrTime">2000</prop>
										<prop name="MeltFactor">1</prop>
										<prop name="QuantFactor">10</prop>
									</obj>
									<obj name="item" class="HTCChannel" version="2">
										<prop name="name">VIC / HEX / Yellow555</prop>
										<prop name="Active">1</prop>
										<prop name="EmissionWL">580</prop>
										<prop name="ExcitationWL">533</prop>
										<prop name="IntgrTime">250</prop>
										<prop name="MaxIntgrTime">2000</prop>
										<prop name="MeltFactor">1</prop>
										<prop name="QuantFactor">10</prop>
									</obj>
								</list>
								<prop name="name">Dual Color Hydrolysis Probe / UPL Probe</prop>
								<prop name="Active">1</prop>
								<prop name="DefChannelNdx">0</prop>
								<prop name="DenominatorNdx">-1</prop>
								<prop name="ReadOnly">0</prop>
								<list name="EmissionWLAvail" count="6">
									<item>488</item>
									<item>510</item>
									<item>580</item>
									<item>610</item>
									<item>640</item>
									<item>660</item>
								</list>
								<list name="ExcitationWLAvail" count="5">
									<item>440</item>
									<item>465</item>
									<item>498</item>
									<item>533</item>
									<item>618</item>
								</list>
								<prop name="MeasuringMode">hmmDynamic</prop>
							</obj>
							<obj name="item" class="HTCDetectionFormat" version="1">
								<list name="emlist" count="3">
									<obj name="item" class="HTCChannel" version="2">
										<prop name="name">FAM</prop>
										<prop name="Active">1</prop>
										<prop name="EmissionWL">510</prop>
										<prop name="ExcitationWL">465</prop>
										<prop name="IntgrTime">250</prop>
										<prop name="MaxIntgrTime">2000</prop>
										<prop name="MeltFactor">1</prop>
										<prop name="QuantFactor">10</prop>
									</obj>
									<obj name="item" class="HTCChannel" version="2">
										<prop name="name">VIC / HEX / Yellow555</prop>
										<prop name="Active">1</prop>
										<prop name="EmissionWL">580</prop>
										<prop name="ExcitationWL">533</prop>
										<prop name="IntgrTime">250</prop>
										<prop name="MaxIntgrTime">2000</prop>
										<prop name="MeltFactor">1</prop>
										<prop name="QuantFactor">10</prop>
									</obj>
									<obj name="item" class="HTCChannel" version="2">
										<prop name="name">Cy 5 / Cy 5.5</prop>
										<prop name="Active">1</prop>
										<prop name="EmissionWL">660</prop>
										<prop name="ExcitationWL">618</prop>
										<prop name="IntgrTime">250</prop>
										<prop name="MaxIntgrTime">2000</prop>
										<prop name="MeltFactor">1</prop>
										<prop name="QuantFactor">10</prop>
									</obj>
								</list>
								<prop name="name">3 Color Hydrolysis Probe</prop>
								<prop name="Active">1</prop>
								<prop name="DefChannelNdx">0</prop>
								<prop name="DenominatorNdx">-1</prop>
								<prop name="ReadOnly">0</prop>
								<list name="EmissionWLAvail" count="6">
									<item>488</item>
									<item>510</item>
									<item>580</item>
									<item>610</item>
									<item>640</item>
									<item>660</item>
								</list>
								<list name="ExcitationWLAvail" count="5">
									<item>440</item>
									<item>465</item>
									<item>498</item>
									<item>533</item>
									<item>618</item>
								</list>
								<prop name="MeasuringMode">hmmDynamic</prop>
							</obj>
							<obj name="item" class="HTCDetectionFormat" version="1">
								<list name="emlist" count="4">
									<obj name="item" class="HTCChannel" version="2">
										<prop name="name">Cyan 500</prop>
										<prop name="Active">1</prop>
										<prop name="EmissionWL">488</prop>
										<prop name="ExcitationWL">440</prop>
										<prop name="IntgrTime">250</prop>
										<prop name="MaxIntgrTime">2000</prop>
										<prop name="MeltFactor">1</prop>
										<prop name="QuantFactor">10</prop>
									</obj>
									<obj name="item" class="HTCChannel" version="2">
										<prop name="name">FAM</prop>
										<prop name="Active">1</prop>
										<prop name="EmissionWL">580</prop>
										<prop name="ExcitationWL">498</prop>
										<prop name="IntgrTime">250</prop>
										<prop name="MaxIntgrTime">2000</prop>
										<prop name="MeltFactor">1</prop>
										<prop name="QuantFactor">10</prop>
									</obj>
									<obj name="item" class="HTCChannel" version="2">
										<prop name="name">Red 610</prop>
										<prop name="Active">1</prop>
										<prop name="EmissionWL">610</prop>
										<prop name="ExcitationWL">533</prop>
										<prop name="IntgrTime">250</prop>
										<prop name="MaxIntgrTime">2000</prop>
										<prop name="MeltFactor">1</prop>
										<prop name="QuantFactor">10</prop>
									</obj>
									<obj name="item" class="HTCChannel" version="2">
										<prop name="name">Cy 5 / Cy 5.5</prop>
										<prop name="Active">1</prop>
										<prop name="EmissionWL">660</prop>
										<prop name="ExcitationWL">618</prop>
										<prop name="IntgrTime">250</prop>
										<prop name="MaxIntgrTime">2000</prop>
										<prop name="MeltFactor">1</prop>
										<prop name="QuantFactor">10</prop>
									</obj>
								</list>
								<prop name="name">4 Color Hydrolysis Probe</prop>
								<prop name="Active">1</prop>
								<prop name="DefChannelNdx">0</prop>
								<prop name="DenominatorNdx">-1</prop>
								<prop name="ReadOnly">0</prop>
								<list name="EmissionWLAvail" count="6">
									<item>488</item>
									<item>510</item>
									<item>580</item>
									<item>610</item>
									<item>640</item>
									<item>660</item>
								</list>
								<list name="ExcitationWLAvail" count="5">
									<item>440</item>
									<item>465</item>
									<item>498</item>
									<item>533</item>
									<item>618</item>
								</list>
								<prop name="MeasuringMode">hmmDynamic</prop>
							</obj>
							<obj name="item" class="HTCDetectionFormat" version="1">
								<list name="emlist" count="1">
									<obj name="item" class="HTCChannel" version="2">
										<prop name="name">Red 640</prop>
										<prop name="Active">1</prop>
										<prop name="EmissionWL">640</prop>
										<prop name="ExcitationWL">498</prop>
										<prop name="IntgrTime">250</prop>
										<prop name="MaxIntgrTime">2000</prop>
										<prop name="MeltFactor">1.2</prop>
										<prop name="QuantFactor">5</prop>
									</obj>
								</list>
								<prop name="name">Mono Color HybProbe</prop>
								<prop name="Active">1</prop>
								<prop name="DefChannelNdx">0</prop>
								<prop name="DenominatorNdx">-1</prop>
								<prop name="ReadOnly">0</prop>
								<list name="EmissionWLAvail" count="6">
									<item>488</item>
									<item>510</item>
									<item>580</item>
									<item>610</item>
									<item>640</item>
									<item>660</item>
								</list>
								<list name="ExcitationWLAvail" count="5">
									<item>440</item>
									<item>465</item>
									<item>498</item>
									<item>533</item>
									<item>618</item>
								</list>
								<prop name="MeasuringMode">hmmDynamic</prop>
							</obj>
							<obj name="item" class="HTCDetectionFormat" version="1">
								<list name="emlist" count="4">
									<obj name="item" class="HTCChannel" version="2">
										<prop name="name">Fluos</prop>
										<prop name="Active">1</prop>
										<prop name="EmissionWL">510</prop>
										<prop name="ExcitationWL">465</prop>
										<prop name="IntgrTime">250</prop>
										<prop name="MaxIntgrTime">2000</prop>
										<prop name="MeltFactor">2</prop>
										<prop name="QuantFactor">1.5</prop>
									</obj>
									<obj name="item" class="HTCChannel" version="2">
										<prop name="name">Red 610</prop>
										<prop name="Active">1</prop>
										<prop name="EmissionWL">610</prop>
										<prop name="ExcitationWL">498</prop>
										<prop name="IntgrTime">250</prop>
										<prop name="MaxIntgrTime">2000</prop>
										<prop name="MeltFactor">1.2</prop>
										<prop name="QuantFactor">5</prop>
									</obj>
									<obj name="item" class="HTCChannel" version="2">
										<prop name="name">Red 640</prop>
										<prop name="Active">1</prop>
										<prop name="EmissionWL">640</prop>
										<prop name="ExcitationWL">498</prop>
										<prop name="IntgrTime">250</prop>
										<prop name="MaxIntgrTime">2000</prop>
										<prop name="MeltFactor">1.2</prop>
										<prop name="QuantFactor">5</prop>
									</obj>
									<obj name="item" class="HTCChannel" version="2">
										<prop name="name">Cy 5 / Cy 5.5</prop>
										<prop name="Active">1</prop>
										<prop name="EmissionWL">660</prop>
										<prop name="ExcitationWL">498</prop>
										<prop name="IntgrTime">250</prop>
										<prop name="MaxIntgrTime">2000</prop>
										<prop name="MeltFactor">1.2</prop>
										<prop name="QuantFactor">5</prop>
									</obj>
								</list>
								<prop name="name">Multi Color HybProbe</prop>
								<prop name="Active">1</prop>
								<prop name="DefChannelNdx">0</prop>
								<prop name="DenominatorNdx">-1</prop>
								<prop name="ReadOnly">0</prop>
								<list name="EmissionWLAvail" count="6">
									<item>488</item>
									<item>510</item>
									<item>580</item>
									<item>610</item>
									<item>640</item>
									<item>660</item>
								</list>
								<list name="ExcitationWLAvail" count="5">
									<item>440</item>
									<item>465</item>
									<item>498</item>
									<item>533</item>
									<item>618</item>
								</list>
								<prop name="MeasuringMode">hmmDynamic</prop>
							</obj>
							<obj name="item" class="HTCDetectionFormat" version="1">
								<list name="emlist" count="1">
									<obj name="item" class="HTCChannel" version="2">
										<prop name="name">SYBR Green I / HRM Dye</prop>
										<prop name="Active">1</prop>
										<prop name="EmissionWL">510</prop>
										<prop name="ExcitationWL">465</prop>
										<prop name="IntgrTime">250</prop>
										<prop name="MaxIntgrTime">1000</prop>
										<prop name="MeltFactor">1.2</prop>
										<prop name="QuantFactor">30</prop>
									</obj>
								</list>
								<prop name="name">SYBR Green I / HRM Dye</prop>
								<prop name="Active">1</prop>
								<prop name="DefChannelNdx">0</prop>
								<prop name="DenominatorNdx">-1</prop>
								<prop name="ReadOnly">0</prop>
								<list name="EmissionWLAvail" count="6">
									<item>488</item>
									<item>510</item>
									<item>580</item>
									<item>610</item>
									<item>640</item>
									<item>660</item>
								</list>
								<list name="ExcitationWLAvail" count="5">
									<item>440</item>
									<item>465</item>
									<item>498</item>
									<item>533</item>
									<item>618</item>
								</list>
								<prop name="MeasuringMode">hmmDynamic</prop>
							</obj>
						</list>
						<prop name="DefFormatName">SYBR Green I / HRM Dye</prop>
					</obj>
					<list name="AcquisitionModes" count="4">
						<item>None</item>
						<item>Single</item>
						<item>Continuous</item>
						<item>Step</item>
					</list>
					<prop name="SeekTemp">30</prop>
					<prop name="SampleVolume">10</prop>
				</obj>
			</obj>
			<prop name="CompletedProgramNo">5</prop>
			<prop name="StopPoint">3</prop>
			<prop name="CarouselConstMoved">0</prop>
		</obj>
		<obj name="AnlsAndSampleInfo" class="AnlsAndSampleInfo" version="1">
			<obj name="AnlsPropTypes" class="PropertyTypeList" version="1">
				<list name="emlist" count="3">
					<obj name="item" class="SamplePropType" version="1">
						<prop name="name">Units</prop>
						<prop name="PropClass">QuantUnitsProp</prop>
						<prop name="IsChannelProperty">0</prop>
						<prop name="SelectorOrder">0</prop>
						<prop name="ShowInSelector">0</prop>
						<prop name="ShowInTable">0</prop>
						<prop name="TableOrder">0</prop>
					</obj>
					<obj name="item" class="SamplePropType" version="1">
						<prop name="name">ExtRef</prop>
						<prop name="PropClass">RQExtRefProp</prop>
						<prop name="IsChannelProperty">0</prop>
						<prop name="SelectorOrder">0</prop>
						<prop name="ShowInSelector">0</prop>
						<prop name="ShowInTable">0</prop>
						<prop name="TableOrder">0</prop>
					</obj>
					<obj name="item" class="SamplePropType" version="1">
						<prop name="name">Endpt External Experiment</prop>
						<prop name="PropClass">EndptGenoExtExp</prop>
						<prop name="IsChannelProperty">0</prop>
						<prop name="SelectorOrder">0</prop>
						<prop name="ShowInSelector">0</prop>
						<prop name="ShowInTable">0</prop>
						<prop name="TableOrder">0</prop>
					</obj>
				</list>
			</obj>
			<obj name="SamplePropTypes" class="PropertyTypeList" version="1">
				<list name="emlist" count="26">
					<obj name="item" class="SamplePosPropType" version="1">
						<prop name="name">Position</prop>
						<prop name="PropClass">GenSampleEditPosition</prop>
						<prop name="AnalysisClass">General</prop>
						<prop name="IsChannelProperty">0</prop>
						<prop name="SelectorOrder">0</prop>
						<prop name="ShowInSelector">0</prop>
						<prop name="ShowInTable">1</prop>
						<prop name="TableOrder">0</prop>
					</obj>
					<obj name="item" class="SamplePropType" version="1">
						<prop name="name">Color</prop>
						<prop name="PropClass">SamplePrefColor</prop>
						<prop name="AnalysisClass">General</prop>
						<prop name="IsChannelProperty">0</prop>
						<prop name="SelectorOrder">1</prop>
						<prop name="ShowInSelector">0</prop>
						<prop name="ShowInTable">1</prop>
						<prop name="TableOrder">1</prop>
					</obj>
					<obj name="item" class="SamplePropType" version="1">
						<prop name="name">Replicate of</prop>
						<prop name="PropClass">GenSampleEditReplicate</prop>
						<prop name="AnalysisClass">General</prop>
						<prop name="IsChannelProperty">0</prop>
						<prop name="SelectorOrder">2</prop>
						<prop name="ShowInSelector">0</prop>
						<prop name="ShowInTable">1</prop>
						<prop name="TableOrder">2</prop>
					</obj>
					<obj name="item" class="SamplePropType" version="1">
						<prop name="name">Sample Name</prop>
						<prop name="PropClass">GenSampleEditName</prop>
						<prop name="AnalysisClass">General</prop>
						<prop name="IsChannelProperty">0</prop>
						<prop name="SelectorOrder">3</prop>
						<prop name="ShowInSelector">1</prop>
						<prop name="ShowInTable">1</prop>
						<prop name="TableOrder">3</prop>
					</obj>
					<obj name="item" class="SamplePropType" version="1">
						<prop name="name">Subsets</prop>
						<prop name="PropClass">GenSampleEditSubset</prop>
						<prop name="AnalysisClass">General</prop>
						<prop name="IsChannelProperty">0</prop>
						<prop name="SelectorOrder">4</prop>
						<prop name="ShowInSelector">0</prop>
						<prop name="ShowInTable">0</prop>
						<prop name="TableOrder">4</prop>
					</obj>
					<obj name="item" class="SamplePropType" version="1">
						<prop name="name">Notes</prop>
						<prop name="PropClass">GenSampleEditNotes</prop>
						<prop name="AnalysisClass">General</prop>
						<prop name="IsChannelProperty">0</prop>
						<prop name="SelectorOrder">5</prop>
						<prop name="ShowInSelector">0</prop>
						<prop name="ShowInTable">0</prop>
						<prop name="TableOrder">5</prop>
					</obj>
					<obj name="item" class="SamplePropType" version="1">
						<prop name="name">Sample ID</prop>
						<prop name="PropClass">HTCSampleID</prop>
						<prop name="AnalysisClass">General</prop>
						<prop name="IsChannelProperty">0</prop>
						<prop name="SelectorOrder">6</prop>
						<prop name="ShowInSelector">0</prop>
						<prop name="ShowInTable">0</prop>
						<prop name="TableOrder">6</prop>
					</obj>
					<obj name="item" class="SamplePropType" version="1">
						<prop name="name">Sample Prep Notes</prop>
						<prop name="PropClass">HTCSamplePrepNotes</prop>
						<prop name="AnalysisClass">General</prop>
						<prop name="IsChannelProperty">0</prop>
						<prop name="SelectorOrder">7</prop>
						<prop name="ShowInSelector">0</prop>
						<prop name="ShowInTable">0</prop>
						<prop name="TableOrder">7</prop>
					</obj>
					<obj name="item" class="SamplePrefWidthType" version="1">
						<prop name="name">Width</prop>
						<prop name="PropClass">SamplePrefWidth</prop>
						<prop name="AnalysisClass">Sample preferences</prop>
						<prop name="IsChannelProperty">0</prop>
						<prop name="SelectorOrder">8</prop>
						<prop name="ShowInSelector">0</prop>
						<prop name="ShowInTable">0</prop>
						<prop name="TableOrder">8</prop>
					</obj>
					<obj name="item" class="SamplePrefLineStyleType" version="1">
						<prop name="name">Line Style</prop>
						<prop name="PropClass">SamplePrefLineStyle</prop>
						<prop name="AnalysisClass">Sample preferences</prop>
						<prop name="IsChannelProperty">0</prop>
						<prop name="SelectorOrder">9</prop>
						<prop name="ShowInSelector">0</prop>
						<prop name="ShowInTable">0</prop>
						<prop name="TableOrder">9</prop>
					</obj>
					<obj name="item" class="SamplePrefPointStyleType" version="1">
						<prop name="name">Point Style</prop>
						<prop name="PropClass">SamplePrefPointStyle</prop>
						<prop name="AnalysisClass">Sample preferences</prop>
						<prop name="IsChannelProperty">0</prop>
						<prop name="SelectorOrder">10</prop>
						<prop name="ShowInSelector">0</prop>
						<prop name="ShowInTable">0</prop>
						<prop name="TableOrder">10</prop>
					</obj>
					<obj name="item" class="SamplePropType" version="1">
						<prop name="name">Dominant Channel</prop>
						<prop name="PropClass">DominantChannelProp</prop>
						<prop name="AnalysisClass">Color Compensation Analysis</prop>
						<prop name="IsChannelProperty">0</prop>
						<prop name="SelectorOrder">11</prop>
						<prop name="ShowInSelector">0</prop>
						<prop name="ShowInTable">0</prop>
						<prop name="TableOrder">11</prop>
					</obj>
					<obj name="item" class="EndPtSampleTypePropertyType" version="1">
						<prop name="name">EndPt Sample Type</prop>
						<prop name="PropClass">GroupingSample</prop>
						<prop name="AnalysisClass">EndPtGenotyping</prop>
						<prop name="IsChannelProperty">0</prop>
						<prop name="SelectorOrder">12</prop>
						<prop name="ShowInSelector">0</prop>
						<prop name="ShowInTable">0</prop>
						<prop name="TableOrder">12</prop>
					</obj>
					<obj name="item" class="SamplePropType" version="1">
						<prop name="name">EndPt Genotype</prop>
						<prop name="PropClass">Genotype</prop>
						<prop name="AnalysisClass">EndPtGenotyping</prop>
						<prop name="IsChannelProperty">0</prop>
						<prop name="SelectorOrder">13</prop>
						<prop name="ShowInSelector">0</prop>
						<prop name="ShowInTable">0</prop>
						<prop name="TableOrder">13</prop>
					</obj>
					<obj name="item" class="SamplePropType" version="1">
						<prop name="name">Target Name</prop>
						<prop name="PropClass">TargetName</prop>
						<prop name="AnalysisClass">General</prop>
						<prop name="IsChannelProperty">1</prop>
						<prop name="SelectorOrder">14</prop>
						<prop name="ShowInSelector">0</prop>
						<prop name="ShowInTable">0</prop>
						<prop name="TableOrder">14</prop>
					</obj>
					<obj name="item" class="QuantSampleTypePropertyType" version="1">
						<prop name="name">Quantification Sample Type</prop>
						<prop name="PropClass">QuantSampleTypeProperty</prop>
						<prop name="AnalysisClass">Quantification Analysis</prop>
						<prop name="IsChannelProperty">1</prop>
						<prop name="SelectorOrder">15</prop>
						<prop name="ShowInSelector">0</prop>
						<prop name="ShowInTable">0</prop>
						<prop name="TableOrder">15</prop>
					</obj>
					<obj name="item" class="SamplePropType" version="1">
						<prop name="name">Concentration</prop>
						<prop name="PropClass">QuantConcProperty</prop>
						<prop name="AnalysisClass">Quantification Analysis</prop>
						<prop name="IsChannelProperty">1</prop>
						<prop name="SelectorOrder">16</prop>
						<prop name="ShowInSelector">0</prop>
						<prop name="ShowInTable">0</prop>
						<prop name="TableOrder">16</prop>
					</obj>
					<obj name="item" class="QuantCpType" version="1">
						<prop name="name">Cp Low</prop>
						<prop name="PropClass">QuantCpLowProp</prop>
						<prop name="AnalysisClass">Quantification Analysis</prop>
						<prop name="IsChannelProperty">1</prop>
						<prop name="SelectorOrder">17</prop>
						<prop name="ShowInSelector">0</prop>
						<prop name="ShowInTable">0</prop>
						<prop name="TableOrder">17</prop>
					</obj>
					<obj name="item" class="QuantCpType" version="1">
						<prop name="name">Cp High</prop>
						<prop name="PropClass">QuantCpHighProp</prop>
						<prop name="AnalysisClass">Quantification Analysis</prop>
						<prop name="IsChannelProperty">1</prop>
						<prop name="SelectorOrder">18</prop>
						<prop name="ShowInSelector">0</prop>
						<prop name="ShowInTable">0</prop>
						<prop name="TableOrder">18</prop>
					</obj>
					<obj name="item" class="GroupSampleTypePropertyType" version="1">
						<prop name="name">Melt Geno Sample Type</prop>
						<prop name="PropClass">GroupChannelTypeProp</prop>
						<prop name="AnalysisClass">Melt Geno</prop>
						<prop name="IsChannelProperty">1</prop>
						<prop name="SelectorOrder">19</prop>
						<prop name="ShowInSelector">0</prop>
						<prop name="ShowInTable">0</prop>
						<prop name="TableOrder">19</prop>
					</obj>
					<obj name="item" class="SamplePropType" version="1">
						<prop name="name">Melt Geno Genotype</prop>
						<prop name="PropClass">ChannelGenotype</prop>
						<prop name="AnalysisClass">Melt Geno</prop>
						<prop name="IsChannelProperty">1</prop>
						<prop name="SelectorOrder">20</prop>
						<prop name="ShowInSelector">0</prop>
						<prop name="ShowInTable">0</prop>
						<prop name="TableOrder">20</prop>
					</obj>
					<obj name="item" class="RQTargetPropertyType" version="1">
						<prop name="name">Target Type</prop>
						<prop name="PropClass">RQTargetProperty</prop>
						<prop name="AnalysisClass">Relative Quantification</prop>
						<prop name="IsChannelProperty">1</prop>
						<prop name="SelectorOrder">21</prop>
						<prop name="ShowInSelector">0</prop>
						<prop name="ShowInTable">0</prop>
						<prop name="TableOrder">21</prop>
					</obj>
					<obj name="item" class="RQSampleTargetPropertyType" version="1">
						<prop name="name">Combined Sample and Target Type</prop>
						<prop name="PropClass">RQSampleTargetProperty</prop>
						<prop name="AnalysisClass">Relative Quantification</prop>
						<prop name="IsChannelProperty">1</prop>
						<prop name="SelectorOrder">22</prop>
						<prop name="ShowInSelector">0</prop>
						<prop name="ShowInTable">0</prop>
						<prop name="TableOrder">22</prop>
					</obj>
					<obj name="item" class="SamplePropType" version="1">
						<prop name="name">Efficiency</prop>
						<prop name="PropClass">RQEffProp</prop>
						<prop name="AnalysisClass">Relative Quantification</prop>
						<prop name="IsChannelProperty">1</prop>
						<prop name="SelectorOrder">23</prop>
						<prop name="ShowInSelector">0</prop>
						<prop name="ShowInTable">0</prop>
						<prop name="TableOrder">23</prop>
					</obj>
					<obj name="item" class="GroupSampleTypePropertyTypeNoPos" version="1">
						<prop name="name">Scanning Sample Type</prop>
						<prop name="PropClass">GroupChannelTypeProp</prop>
						<prop name="AnalysisClass">Scanning</prop>
						<prop name="IsChannelProperty">1</prop>
						<prop name="SelectorOrder">24</prop>
						<prop name="ShowInSelector">0</prop>
						<prop name="ShowInTable">0</prop>
						<prop name="TableOrder">24</prop>
					</obj>
					<obj name="item" class="SamplePropType" version="1">
						<prop name="name">Scanning Genotype</prop>
						<prop name="PropClass">ChannelGenotype</prop>
						<prop name="AnalysisClass">Scanning</prop>
						<prop name="IsChannelProperty">1</prop>
						<prop name="SelectorOrder">25</prop>
						<prop name="ShowInSelector">0</prop>
						<prop name="ShowInTable">0</prop>
						<prop name="TableOrder">25</prop>
					</obj>
				</list>
			</obj>
			<obj name="SelectedChannels" class="TEMIntegerSet" version="1">
				<list name="Items" count="1">
					<prop name="Item">0</prop>
				</list>
			</obj>
			<obj name="AnalysisProperties" class="ExpPropList" version="1">
				<list name="emlist" count="3">
					<obj name="PropertyObject" class="EndptGenoExtExp" version="3">
						<prop name="PropertyTypeName">Endpt External Experiment</prop>
					</obj>
					<obj name="PropertyObject" class="RQExtRefProp" version="3">
						<prop name="PropertyTypeName">ExtRef</prop>
						<prop name="RefExpProg">-1</prop>
					</obj>
					<obj name="PropertyObject" class="QuantUnitsProp" version="3">
						<prop name="PropertyTypeName">Units</prop>
					</obj>
				</list>
			</obj>
			<obj name="SampleInfoList" class="SamplePropInfoList" version="1">
				<list name="emlist" count="96">
					<obj name="item" class="SamplePropInfo" version="1">
						<obj name="ChannelProperties" class="ChanPropList" version="2">
							<obj name="ChannelProperties" class="EMList" version="1">
								<list name="emlist" count="1">
									<obj name="item" class="PropertyList" version="1">
										<list name="emlist" count="12">
											<obj name="PropertyObject" class="RQSampleTargetProperty" version="4">
												<prop name="PropertyTypeName">Combined Sample and Target Type</prop>
												<prop name="Position">0</prop>
												<prop name="IsDefault">0</prop>
												<obj name="ChannelProp" class="ChannelProperty" version="1">
													<prop name="ChannelIdx">0</prop>
												</obj>
											</obj>
											<obj name="PropertyObject" class="QuantConcProperty" version="4">
												<prop name="PropertyTypeName">Concentration</prop>
												<prop name="Position">0</prop>
												<prop name="IsDefault">1</prop>
												<prop name="Concentration">0</prop>
												<obj name="ChannelProp" class="ChannelProperty" version="1">
													<prop name="ChannelIdx">0</prop>
												</obj>
												<prop name="ReadOnly">1</prop>
											</obj>
											<obj name="PropertyObject" class="QuantCpHighProp" version="4">
												<prop name="PropertyTypeName">Cp High</prop>
												<prop name="Position">0</prop>
												<prop name="IsDefault">1</prop>
												<prop name="CpRangeHigh">0</prop>
												<obj name="ChannelProp" class="ChannelProperty" version="1">
													<prop name="ChannelIdx">0</prop>
												</obj>
												<prop name="ReadOnly">1</prop>
											</obj>
											<obj name="PropertyObject" class="QuantCpLowProp" version="4">
												<prop name="PropertyTypeName">Cp Low</prop>
												<prop name="Position">0</prop>
												<prop name="IsDefault">1</prop>
												<prop name="CpRangeLow">0</prop>
												<obj name="ChannelProp" class="ChannelProperty" version="1">
													<prop name="ChannelIdx">0</prop>
												</obj>
												<prop name="ReadOnly">1</prop>
											</obj>
											<obj name="PropertyObject" class="RQEffProp" version="4">
												<prop name="PropertyTypeName">Efficiency</prop>
												<prop name="Position">0</prop>
												<prop name="IsDefault">1</prop>
												<prop name="Efficiency">2</prop>
												<obj name="ChannelProp" class="ChannelProperty" version="1">
													<prop name="ChannelIdx">0</prop>
												</obj>
											</obj>
											<obj name="PropertyObject" class="ChannelGenotype" version="4">
												<prop name="PropertyTypeName">Melt Geno Genotype</prop>
												<prop name="Position">0</prop>
												<prop name="IsDefault">1</prop>
												<prop name="ReadOnly">1</prop>
												<obj name="ChannelProp" class="ChannelProperty" version="1">
													<prop name="ChannelIdx">0</prop>
												</obj>
											</obj>
											<obj name="PropertyObject" class="GroupChannelTypeProp" version="4">
												<prop name="PropertyTypeName">Melt Geno Sample Type</prop>
												<prop name="Position">0</prop>
												<prop name="IsDefault">0</prop>
												<prop name="GroupSampleType">mstUnknown</prop>
												<obj name="ChannelProp" class="ChannelProperty" version="1">
													<prop name="ChannelIdx">0</prop>
												</obj>
											</obj>
											<obj name="PropertyObject" class="QuantSampleTypeProperty" version="4">
												<prop name="PropertyTypeName">Quantification Sample Type</prop>
												<prop name="Position">0</prop>
												<prop name="IsDefault">0</prop>
												<prop name="SampleType">qsUnknown</prop>
												<obj name="ChannelProp" class="ChannelProperty" version="1">
													<prop name="ChannelIdx">0</prop>
												</obj>
											</obj>
											<obj name="PropertyObject" class="ChannelGenotype" version="4">
												<prop name="PropertyTypeName">Scanning Genotype</prop>
												<prop name="Position">0</prop>
												<prop name="IsDefault">1</prop>
												<prop name="ReadOnly">1</prop>
												<obj name="ChannelProp" class="ChannelProperty" version="1">
													<prop name="ChannelIdx">0</prop>
												</obj>
											</obj>
											<obj name="PropertyObject" class="GroupChannelTypeProp" version="4">
												<prop name="PropertyTypeName">Scanning Sample Type</prop>
												<prop name="Position">0</prop>
												<prop name="IsDefault">0</prop>
												<prop name="GroupSampleType">mstUnknown</prop>
												<obj name="ChannelProp" class="ChannelProperty" version="1">
													<prop name="ChannelIdx">0</prop>
												</obj>
											</obj>
											<obj name="PropertyObject" class="TargetName" version="4">
												<prop name="PropertyTypeName">Target Name</prop>
												<prop name="Position">0</prop>
												<prop name="IsDefault">1</prop>
												<obj name="ChannelProp" class="ChannelProperty" version="1">
													<prop name="ChannelIdx">0</prop>
												</obj>
											</obj>
											<obj name="PropertyObject" class="RQTargetProperty" version="4">
												<prop name="PropertyTypeName">Target Type</prop>
												<prop name="Position">0</prop>
												<prop name="IsDefault">0</prop>
												<prop name="TargetType">dtNone</prop>
												<obj name="ChannelProp" class="ChannelProperty" version="1">
													<prop name="ChannelIdx">0</prop>
												</obj>
											</obj>
										</list>
									</obj>
								</list>
							</obj>
						</obj>
						<prop name="ChannelPropertyCount">1</prop>
						<prop name="ContainerPosition">0</prop>
						<prop name="HasSampleProperties">1</prop>
						<obj name="SampleProperties" class="PropertyList" version="1">
							<list name="emlist" count="14">
								<obj name="PropertyObject" class="SamplePrefColor" version="4">
									<prop name="PropertyTypeName">Color</prop>
									<prop name="Position">0</prop>
									<prop name="IsDefault">0</prop>
									<prop name="Color">$00FF8000</prop>
								</obj>
								<obj name="PropertyObject" class="DominantChannelProp" version="4">
									<prop name="PropertyTypeName">Dominant Channel</prop>
									<prop name="Position">0</prop>
									<prop name="IsDefault">0</prop>
									<prop name="DominantChannel">0</prop>
								</obj>
								<obj name="PropertyObject" class="Genotype" version="4">
									<prop name="PropertyTypeName">EndPt Genotype</prop>
									<prop name="Position">0</prop>
									<prop name="IsDefault">1</prop>
									<prop name="ReadOnly">1</prop>
								</obj>
								<obj name="PropertyObject" class="GroupingSample" version="4">
									<prop name="PropertyTypeName">EndPt Sample Type</prop>
									<prop name="Position">0</prop>
									<prop name="IsDefault">0</prop>
									<prop name="GroupSampleType">mstUnknown</prop>
								</obj>
								<obj name="PropertyObject" class="SamplePrefLineStyle" version="4">
									<prop name="PropertyTypeName">Line Style</prop>
									<prop name="Position">0</prop>
									<prop name="IsDefault">0</prop>
									<prop name="LineStyle">psSolid</prop>
								</obj>
								<obj name="PropertyObject" class="GenSampleEditNotes" version="4">
									<prop name="PropertyTypeName">Notes</prop>
									<prop name="Position">0</prop>
									<prop name="IsDefault">1</prop>
								</obj>
								<obj name="PropertyObject" class="SamplePrefPointStyle" version="4">
									<prop name="PropertyTypeName">Point Style</prop>
									<prop name="Position">0</prop>
									<prop name="IsDefault">0</prop>
									<prop name="PointStyle">psNothing</prop>
								</obj>
								<obj name="PropertyObject" class="GenSampleEditPosition" version="4">
									<prop name="PropertyTypeName">Position</prop>
									<prop name="Position">0</prop>
									<prop name="IsDefault">1</prop>
								</obj>
								<obj name="PropertyObject" class="GenSampleEditReplicate" version="4">
									<prop name="PropertyTypeName">Replicate of</prop>
									<prop name="Position">0</prop>
									<prop name="IsDefault">1</prop>
									<prop name="ReplicateOf">-1</prop>
								</obj>
								<obj name="PropertyObject" class="HTCSampleID" version="4">
									<prop name="PropertyTypeName">Sample ID</prop>
									<prop name="Position">0</prop>
									<prop name="IsDefault">1</prop>
								</obj>
								<obj name="PropertyObject" class="GenSampleEditName" version="4">
									<prop name="PropertyTypeName">Sample Name</prop>
									<prop name="Position">0</prop>
									<prop name="IsDefault">1</prop>
									<prop name="name">Sample 1</prop>
								</obj>
								<obj name="PropertyObject" class="HTCSamplePrepNotes" version="4">
									<prop name="PropertyTypeName">Sample Prep Notes</prop>
									<prop name="Position">0</prop>
									<prop name="IsDefault">1</prop>
								</obj>
								<obj name="PropertyObject" class="GenSampleEditSubset" version="4">
									<prop name="PropertyTypeName">Subsets</prop>
									<prop name="Position">0</prop>
									<prop name="IsDefault">1</prop>
								</obj>
								<obj name="PropertyObject" class="SamplePrefWidth" version="5">
									<prop name="PropertyTypeName">Width</prop>
									<prop name="Position">0</prop>
									<prop name="IsDefault">1</prop>
									<prop name="Width">1</prop>
								</obj>
							</list>
						</obj>
					</obj>
					<obj name="item" class="SamplePropInfo" version="1">
						<obj name="ChannelProperties" class="ChanPropList" version="2">
							<obj name="ChannelProperties" class="EMList" version="1">
								<list name="emlist" count="1">
									<obj name="item" class="PropertyList" version="1">
										<list name="emlist" count="12">
											<obj name="PropertyObject" class="RQSampleTargetProperty" version="4">
												<prop name="PropertyTypeName">Combined Sample and Target Type</prop>
												<prop name="Position">1</prop>
												<prop name="IsDefault">0</prop>
												<obj name="ChannelProp" class="ChannelProperty" version="1">
													<prop name="ChannelIdx">0</prop>
												</obj>
											</obj>
											<obj name="PropertyObject" class="QuantConcProperty" version="4">
												<prop name="PropertyTypeName">Concentration</prop>
												<prop name="Position">1</prop>
												<prop name="IsDefault">1</prop>
												<prop name="Concentration">0</prop>
												<obj name="ChannelProp" class="ChannelProperty" version="1">
													<prop name="ChannelIdx">0</prop>
												</obj>
												<prop name="ReadOnly">1</prop>
											</obj>
											<obj name="PropertyObject" class="QuantCpHighProp" version="4">
												<prop name="PropertyTypeName">Cp High</prop>
												<prop name="Position">1</prop>
												<prop name="IsDefault">1</prop>
												<prop name="CpRangeHigh">0</prop>
												<obj name="ChannelProp" class="ChannelProperty" version="1">
													<prop name="ChannelIdx">0</prop>
												</obj>
												<prop name="ReadOnly">1</prop>
											</obj>
											<obj name="PropertyObject" class="QuantCpLowProp" version="4">
												<prop name="PropertyTypeName">Cp Low</prop>
												<prop name="Position">1</prop>
												<prop name="IsDefault">1</prop>
												<prop name="CpRangeLow">0</prop>
												<obj name="ChannelProp" class="ChannelProperty" version="1">
													<prop name="ChannelIdx">0</prop>
												</obj>
												<prop name="ReadOnly">1</prop>
											</obj>
											<obj name="PropertyObject" class="RQEffProp" version="4">
												<prop name="PropertyTypeName">Efficiency</prop>
												<prop name="Position">1</prop>
												<prop name="IsDefault">1</prop>
												<prop name="Efficiency">2</prop>
												<obj name="ChannelProp" class="ChannelProperty" version="1">
													<prop name="ChannelIdx">0</prop>
												</obj>
											</obj>
											<obj name="PropertyObject" class="ChannelGenotype" version="4">
												<prop name="PropertyTypeName">Melt Geno Genotype</prop>
												<prop name="Position">1</prop>
												<prop name="IsDefault">1</prop>
												<prop name="ReadOnly">1</prop>
												<obj name="ChannelProp" class="ChannelProperty" version="1">
													<prop name="ChannelIdx">0</prop>
												</obj>
											</obj>
											<obj name="PropertyObject" class="GroupChannelTypeProp" version="4">
												<prop name="PropertyTypeName">Melt Geno Sample Type</prop>
												<prop name="Position">1</prop>
												<prop name="IsDefault">0</prop>
												<prop name="GroupSampleType">mstUnknown</prop>
												<obj name="ChannelProp" class="ChannelProperty" version="1">
													<prop name="ChannelIdx">0</prop>
												</obj>
											</obj>
											<obj name="PropertyObject" class="QuantSampleTypeProperty" version="4">
												<prop name="PropertyTypeName">Quantification Sample Type</prop>
												<prop name="Position">1</prop>
												<prop name="IsDefault">0</prop>
												<prop name="SampleType">qsUnknown</prop>
												<obj name="ChannelProp" class="ChannelProperty" version="1">
													<prop name="ChannelIdx">0</prop>
												</obj>
											</obj>
											<obj name="PropertyObject" class="ChannelGenotype" version="4">
												<prop name="PropertyTypeName">Scanning Genotype</prop>
												<prop name="Position">1</prop>
												<prop name="IsDefault">1</prop>
												<prop name="ReadOnly">1</prop>
												<obj name="ChannelProp" class="ChannelProperty" version="1">
													<prop name="ChannelIdx">0</prop>
												</obj>
											</obj>
											<obj name="PropertyObject" class="GroupChannelTypeProp" version="4">
												<prop name="PropertyTypeName">Scanning Sample Type</prop>
												<prop name="Position">1</prop>
												<prop name="IsDefault">0</prop>
												<prop name="GroupSampleType">mstUnknown</prop>
												<obj name="ChannelProp" class="ChannelProperty" version="1">
													<prop name="ChannelIdx">0</prop>
												</obj>
											</obj>
											<obj name="PropertyObject" class="TargetName" version="4">
												<prop name="PropertyTypeName">Target Name</prop>
												<prop name="Position">1</prop>
												<prop name="IsDefault">1</prop>
												<obj name="ChannelProp" class="ChannelProperty" version="1">
													<prop name="ChannelIdx">0</prop>
												</obj>
											</obj>
											<obj name="PropertyObject" class="RQTargetProperty" version="4">
												<prop name="PropertyTypeName">Target Type</prop>
												<prop name="Position">1</prop>
												<prop name="IsDefault">0</prop>
												<prop name="TargetType">dtNone</prop>
												<obj name="ChannelProp" class="ChannelProperty" version="1">
													<prop name="ChannelIdx">0</prop>
												</obj>
											</obj>
										</list>
									</obj>
								</list>
							</obj>
						</obj>
						<prop name="ChannelPropertyCount">1</prop>
						<prop name="ContainerPosition">1</prop>
						<prop name="HasSampleProperties">1</prop>
						<obj name="SampleProperties" class="PropertyList" version="1">
							<list name="emlist" count="14">
								<obj name="PropertyObject" class="SamplePrefColor" version="4">
									<prop name="PropertyTypeName">Color</prop>
									<prop name="Position">1</prop>
									<prop name="IsDefault">0</prop>
									<prop name="Color">clRed</prop>
								</obj>
								<obj name="PropertyObject" class="DominantChannelProp" version="4">
									<prop name="PropertyTypeName">Dominant Channel</prop>
									<prop name="Position">1</prop>
									<prop name="IsDefault">0</prop>
									<prop name="DominantChannel">0</prop>
								</obj>
								<obj name="PropertyObject" class="Genotype" version="4">
									<prop name="PropertyTypeName">EndPt Genotype</prop>
									<prop name="Position">1</prop>
									<prop name="IsDefault">1</prop>
									<prop name="ReadOnly">1</prop>
								</obj>
								<obj name="PropertyObject" class="GroupingSample" version="4">
									<prop name="PropertyTypeName">EndPt Sample Type</prop>
									<prop name="Position">1</prop>
									<prop name="IsDefault">0</prop>
									<prop name="GroupSampleType">mstUnknown</prop>
								</obj>
								<obj name="PropertyObject" class="SamplePrefLineStyle" version="4">
									<prop name="PropertyTypeName">Line Style</prop>
									<prop name="Position">1</prop>
									<prop name="IsDefault">0</prop>
									<prop name="LineStyle">psSolid</prop>
								</obj>
								<obj name="PropertyObject" class="GenSampleEditNotes" version="4">
									<prop name="PropertyTypeName">Notes</prop>
									<prop name="Position">1</prop>
									<prop name="IsDefault">1</prop>
								</obj>
								<obj name="PropertyObject" class="SamplePrefPointStyle" version="4">
									<prop name="PropertyTypeName">Point Style</prop>
									<prop name="Position">1</prop>
									<prop name="IsDefault">0</prop>
									<prop name="PointStyle">psNothing</prop>
								</obj>
								<obj name="PropertyObject" class="GenSampleEditPosition" version="4">
									<prop name="PropertyTypeName">Position</prop>
									<prop name="Position">1</prop>
									<prop name="IsDefault">1</prop>
								</obj>
								<obj name="PropertyObject" class="GenSampleEditReplicate" version="4">
									<prop name="PropertyTypeName">Replicate of</prop>
									<prop name="Position">1</prop>
									<prop name="IsDefault">1</prop>
									<prop name="ReplicateOf">-1</prop>
								</obj>
								<obj name="PropertyObject" class="HTCSampleID" version="4">
									<prop name="PropertyTypeName">Sample ID</prop>
									<prop name="Position">1</prop>
									<prop name="IsDefault">1</prop>
								</obj>
								<obj name="PropertyObject" class="GenSampleEditName" version="4">
									<prop name="PropertyTypeName">Sample Name</prop>
									<prop name="Position">1</prop>
									<prop name="IsDefault">1</prop>
									<prop name="name">Sample 2</prop>
								</obj>
								<obj name="PropertyObject" class="HTCSamplePrepNotes" version="4">
									<prop name="PropertyTypeName">Sample Prep Notes</prop>
									<prop name="Position">1</prop>
									<prop name="IsDefault">1</prop>
								</obj>
								<obj name="PropertyObject" class="GenSampleEditSubset" version="4">
									<prop name="PropertyTypeName">Subsets</prop>
									<prop name="Position">1</prop>
									<prop name="IsDefault">1</prop>
								</obj>
								<obj name="PropertyObject" class="SamplePrefWidth" version="5">
									<prop name="PropertyTypeName">Width</prop>
									<prop name="Position">1</prop>
									<prop name="IsDefault">1</prop>
									<prop name="Width">1</prop>
								</obj>
							</list>
						</obj>
					</obj>
					<obj name="item" class="SamplePropInfo" version="1">
						<obj name="ChannelProperties" class="ChanPropList" version="2">
							<obj name="ChannelProperties" class="EMList" version="1">
								<list name="emlist" count="1">
									<obj name="item" class="PropertyList" version="1">
										<list name="emlist" count="12">
											<obj name="PropertyObject" class="RQSampleTargetProperty" version="4">
												<prop name="PropertyTypeName">Combined Sample and Target Type</prop>
												<prop name="Position">2</prop>
												<prop name="IsDefault">0</prop>
												<obj name="ChannelProp" class="ChannelProperty" version="1">
													<prop name="ChannelIdx">0</prop>
												</obj>
											</obj>
											<obj name="PropertyObject" class="QuantConcProperty" version="4">
												<prop name="PropertyTypeName">Concentration</prop>
												<prop name="Position">2</prop>
												<prop name="IsDefault">1</prop>
												<prop name="Concentration">0</prop>
												<obj name="ChannelProp" class="ChannelProperty" version="1">
													<prop name="ChannelIdx">0</prop>
												</obj>
												<prop name="ReadOnly">1</prop>
											</obj>
											<obj name="PropertyObject" class="QuantCpHighProp" version="4">
												<prop name="PropertyTypeName">Cp High</prop>
												<prop name="Position">2</prop>
												<prop name="IsDefault">1</prop>
												<prop name="CpRangeHigh">0</prop>
												<obj name="ChannelProp" class="ChannelProperty" version="1">
													<prop name="ChannelIdx">0</prop>
												</obj>
												<prop name="ReadOnly">1</prop>
											</obj>
											<obj name="PropertyObject" class="QuantCpLowProp" version="4">
												<prop name="PropertyTypeName">Cp Low</prop>
												<prop name="Position">2</prop>
												<prop name="IsDefault">1</prop>
												<prop name="CpRangeLow">0</prop>
												<obj name="ChannelProp" class="ChannelProperty" version="1">
													<prop name="ChannelIdx">0</prop>
												</obj>
												<prop name="ReadOnly">1</prop>
											</obj>
											<obj name="PropertyObject" class="RQEffProp" version="4">
												<prop name="PropertyTypeName">Efficiency</prop>
												<prop name="Position">2</prop>
												<prop name="IsDefault">1</prop>
												<prop name="Efficiency">2</prop>
												<obj name="ChannelProp" class="ChannelProperty" version="1">
													<prop name="ChannelIdx">0</prop>
												</obj>
											</obj>
											<obj name="PropertyObject" class="ChannelGenotype" version="4">
												<prop name="PropertyTypeName">Melt Geno Genotype</prop>
												<prop name="Position">2</prop>
												<prop name="IsDefault">1</prop>
												<prop name="ReadOnly">1</prop>
												<obj name="ChannelProp" class="ChannelProperty" version="1">
													<prop name="ChannelIdx">0</prop>
												</obj>
											</obj>
											<obj name="PropertyObject" class="GroupChannelTypeProp" version="4">
												<prop name="PropertyTypeName">Melt Geno Sample Type</prop>
												<prop name="Position">2</prop>
												<prop name="IsDefault">0</prop>
												<prop name="GroupSampleType">mstUnknown</prop>
												<obj name="ChannelProp" class="ChannelProperty" version="1">
													<prop name="ChannelIdx">0</prop>
												</obj>
											</obj>
											<obj name="PropertyObject" class="QuantSampleTypeProperty" version="4">
												<prop name="PropertyTypeName">Quantification Sample Type</prop>
												<prop name="Position">2</prop>
												<prop name="IsDefault">0</prop>
												<prop name="SampleType">qsUnknown</prop>
												<obj name="ChannelProp" class="ChannelProperty" version="1">
													<prop name="ChannelIdx">0</prop>
												</obj>
											</obj>
											<obj name="PropertyObject" class="ChannelGenotype" version="4">
												<prop name="PropertyTypeName">Scanning Genotype</prop>
												<prop name="Position">2</prop>
												<prop name="IsDefault">1</prop>
												<prop name="ReadOnly">1</prop>
												<obj name="ChannelProp" class="ChannelProperty" version="1">
													<prop name="ChannelIdx">0</prop>
												</obj>
											</obj>
											<obj name="PropertyObject" class="GroupChannelTypeProp" version="4">
												<prop name="PropertyTypeName">Scanning Sample Type</prop>
												<prop name="Position">2</prop>
												<prop name="IsDefault">0</prop>
												<prop name="GroupSampleType">mstUnknown</prop>
												<obj name="ChannelProp" class="ChannelProperty" version="1">
													<prop name="ChannelIdx">0</prop>
												</obj>
											</obj>
											<obj name="PropertyObject" class="TargetName" version="4">
												<prop name="PropertyTypeName">Target Name</prop>
												<prop name="Position">2</prop>
												<prop name="IsDefault">1</prop>
												<obj name="ChannelProp" class="ChannelProperty" version="1">
													<prop name="ChannelIdx">0</prop>
												</obj>
											</obj>
											<obj name="PropertyObject" class="RQTargetProperty" version="4">
												<prop name="PropertyTypeName">Target Type</prop>
												<prop name="Position">2</prop>
												<prop name="IsDefault">0</prop>
												<prop name="TargetType">dtNone</prop>
												<obj name="ChannelProp" class="ChannelProperty" version="1">
													<prop name="ChannelIdx">0</prop>
												</obj>
											</obj>
										</list>
									</obj>
								</list>
							</obj>
						</obj>
						<prop name="ChannelPropertyCount">1</prop>
						<prop name="ContainerPosition">2</prop>
						<prop name="HasSampleProperties">1</prop>
						<obj name="SampleProperties" class="PropertyList" version="1">
							<list name="emlist" count="14">
								<obj name="PropertyObject" class="SamplePrefColor" version="4">
									<prop name="PropertyTypeName">Color</prop>
									<prop name="Position">2</prop>
									<prop name="IsDefault">0</prop>
									<prop name="Color">$0030D700</prop>
								</obj>
								<obj name="PropertyObject" class="DominantChannelProp" version="4">
									<prop name="PropertyTypeName">Dominant Channel</prop>
									<prop name="Position">2</prop>
									<prop name="IsDefault">0</prop>
									<prop name="DominantChannel">0</prop>
								</obj>
								<obj name="PropertyObject" class="Genotype" version="4">
									<prop name="PropertyTypeName">EndPt Genotype</prop>
									<prop name="Position">2</prop>
									<prop name="IsDefault">1</prop>
									<prop name="ReadOnly">1</prop>
								</obj>
								<obj name="PropertyObject" class="GroupingSample" version="4">
									<prop name="PropertyTypeName">EndPt Sample Type</prop>
									<prop name="Position">2</prop>
									<prop name="IsDefault">0</prop>
									<prop name="GroupSampleType">mstUnknown</prop>
								</obj>
								<obj name="PropertyObject" class="SamplePrefLineStyle" version="4">
									<prop name="PropertyTypeName">Line Style</prop>
									<prop name="Position">2</prop>
									<prop name="IsDefault">0</prop>
									<prop name="LineStyle">psSolid</prop>
								</obj>
								<obj name="PropertyObject" class="GenSampleEditNotes" version="4">
									<prop name="PropertyTypeName">Notes</prop>
									<prop name="Position">2</prop>
									<prop name="IsDefault">1</prop>
								</obj>
								<obj name="PropertyObject" class="SamplePrefPointStyle" version="4">
									<prop name="PropertyTypeName">Point Style</prop>
									<prop name="Position">2</prop>
									<prop name="IsDefault">0</prop>
									<prop name="PointStyle">psNothing</prop>
								</obj>
								<obj name="PropertyObject" class="GenSampleEditPosition" version="4">
									<prop name="PropertyTypeName">Position</prop>
									<prop name="Position">2</prop>
									<prop name="IsDefault">1</prop>
								</obj>
								<obj name="PropertyObject" class="GenSampleEditReplicate" version="4">
									<prop name="PropertyTypeName">Replicate of</prop>
									<prop name="Position">2</prop>
									<prop name="IsDefault">1</prop>
									<prop name="ReplicateOf">-1</prop>
								</obj>
								<obj name="PropertyObject" class="HTCSampleID" version="4">
									<prop name="PropertyTypeName">Sample ID</prop>
									<prop name="Position">2</prop>
									<prop name="IsDefault">1</prop>
								</obj>
								<obj name="PropertyObject" class="GenSampleEditName" version="4">
									<prop name="PropertyTypeName">Sample Name</prop>
									<prop name="Position">2</prop>
									<prop name="IsDefault">1</prop>
									<prop name="name">Sample 3</prop>
								</obj>
								<obj name="PropertyObject" class="HTCSamplePrepNotes" version="4">
									<prop name="PropertyTypeName">Sample Prep Notes</prop>
									<prop name="Position">2</prop>
									<prop name="IsDefault">1</prop>
								</obj>
								<obj name="PropertyObject" class="GenSampleEditSubset" version="4">
									<prop name="PropertyTypeName">Subsets</prop>
									<prop name="Position">2</prop>
									<prop name="IsDefault">1</prop>
								</obj>
								<obj name="PropertyObject" class="SamplePrefWidth" version="5">
									<prop name="PropertyTypeName">Width</prop>
									<prop name="Position">2</prop>
									<prop name="IsDefault">1</prop>
									<prop name="Width">1</prop>
								</obj>
							</list>
						</obj>
					</obj>
					<obj name="item" class="SamplePropInfo" version="1">
						<obj name="ChannelProperties" class="ChanPropList" version="2">
							<obj name="ChannelProperties" class="EMList" version="1">
								<list name="emlist" count="1">
									<obj name="item" class="PropertyList" version="1">
										<list name="emlist" count="12">
											<obj name="PropertyObject" class="RQSampleTargetProperty" version="4">
												<prop name="PropertyTypeName">Combined Sample and Target Type</prop>
												<prop name="Position">3</prop>
												<prop name="IsDefault">0</prop>
												<obj name="ChannelProp" class="ChannelProperty" version="1">
													<prop name="ChannelIdx">0</prop>
												</obj>
											</obj>
											<obj name="PropertyObject" class="QuantConcProperty" version="4">
												<prop name="PropertyTypeName">Concentration</prop>
												<prop name="Position">3</prop>
												<prop name="IsDefault">1</prop>
												<prop name="Concentration">0</prop>
												<obj name="ChannelProp" class="ChannelProperty" version="1">
													<prop name="ChannelIdx">0</prop>
												</obj>
												<prop name="ReadOnly">1</prop>
											</obj>
											<obj name="PropertyObject" class="QuantCpHighProp" version="4">
												<prop name="PropertyTypeName">Cp High</prop>
												<prop name="Position">3</prop>
												<prop name="IsDefault">1</prop>
												<prop name="CpRangeHigh">0</prop>
												<obj name="ChannelProp" class="ChannelProperty" version="1">
													<prop name="ChannelIdx">0</prop>
												</obj>
												<prop name="ReadOnly">1</prop>
											</obj>
											<obj name="PropertyObject" class="QuantCpLowProp" version="4">
												<prop name="PropertyTypeName">Cp Low</prop>
												<prop name="Position">3</prop>
												<prop name="IsDefault">1</prop>
												<prop name="CpRangeLow">0</prop>
												<obj name="ChannelProp" class="ChannelProperty" version="1">
													<prop name="ChannelIdx">0</prop>
												</obj>
												<prop name="ReadOnly">1</prop>
											</obj>
											<obj name="PropertyObject" class="RQEffProp" version="4">
												<prop name="PropertyTypeName">Efficiency</prop>
												<prop name="Position">3</prop>
												<prop name="IsDefault">1</prop>
												<prop name="Efficiency">2</prop>
												<obj name="ChannelProp" class="ChannelProperty" version="1">
													<prop name="ChannelIdx">0</prop>
												</obj>
											</obj>
											<obj name="PropertyObject" class="ChannelGenotype" version="4">
												<prop name="PropertyTypeName">Melt Geno Genotype</prop>
												<prop name="Position">3</prop>
												<prop name="IsDefault">1</prop>
												<prop name="ReadOnly">1</prop>
												<obj name="ChannelProp" class="ChannelProperty" version="1">
													<prop name="ChannelIdx">0</prop>
												</obj>
											</obj>
											<obj name="PropertyObject" class="GroupChannelTypeProp" version="4">
												<prop name="PropertyTypeName">Melt Geno Sample Type</prop>
												<prop name="Position">3</prop>
												<prop name="IsDefault">0</prop>
												<prop name="GroupSampleType">mstUnknown</prop>
												<obj name="ChannelProp" class="ChannelProperty" version="1">
													<prop name="ChannelIdx">0</prop>
												</obj>
											</obj>
											<obj name="PropertyObject" class="QuantSampleTypeProperty" version="4">
												<prop name="PropertyTypeName">Quantification Sample Type</prop>
												<prop name="Position">3</prop>
												<prop name="IsDefault">0</prop>
												<prop name="SampleType">qsUnknown</prop>
												<obj name="ChannelProp" class="ChannelProperty" version="1">
													<prop name="ChannelIdx">0</prop>
												</obj>
											</obj>
											<obj name="PropertyObject" class="ChannelGenotype" version="4">
												<prop name="PropertyTypeName">Scanning Genotype</prop>
												<prop name="Position">3</prop>
												<prop name="IsDefault">1</prop>
												<prop name="ReadOnly">1</prop>
												<obj name="ChannelProp" class="ChannelProperty" version="1">
													<prop name="ChannelIdx">0</prop>
												</obj>
											</obj>
											<obj name="PropertyObject" class="GroupChannelTypeProp" version="4">
												<prop name="PropertyTypeName">Scanning Sample Type</prop>
												<prop name="Position">3</prop>
												<prop name="IsDefault">0</prop>
												<prop name="GroupSampleType">mstUnknown</prop>
												<obj name="ChannelProp" class="ChannelProperty" version="1">
													<prop name="ChannelIdx">0</prop>
												</obj>
											</obj>
											<obj name="PropertyObject" class="TargetName" version="4">
												<prop name="PropertyTypeName">Target Name</prop>
												<prop name="Position">3</prop>
												<prop name="IsDefault">1</prop>
												<obj name="ChannelProp" class="ChannelProperty" version="1">
													<prop name="ChannelIdx">0</prop>
												</obj>
											</obj>
											<obj name="PropertyObject" class="RQTargetProperty" version="4">
												<prop name="PropertyTypeName">Target Type</prop>
												<prop name="Position">3</prop>
												<prop name="IsDefault">0</prop>
												<prop name="TargetType">dtNone</prop>
												<obj name="ChannelProp" class="ChannelProperty" version="1">
													<prop name="ChannelIdx">0</prop>
												</obj>
											</obj>
										</list>
									</obj>
								</list>
							</obj>
						</obj>
						<prop name="ChannelPropertyCount">1</prop>
						<prop name="ContainerPosition">3</prop>
						<prop name="HasSampleProperties">1</prop>
						<obj name="SampleProperties" class="PropertyList" version="1">
							<list name="emlist" count="14">
								<obj name="PropertyObject" class="SamplePrefColor" version="4">
									<prop name="PropertyTypeName">Color</prop>
									<prop name="Position">3</prop>
									<prop name="IsDefault">0</prop>
									<prop name="Color">clFuchsia</prop>
								</obj>
								<obj name="PropertyObject" class="DominantChannelProp" version="4">
									<prop name="PropertyTypeName">Dominant Channel</prop>
									<prop name="Position">3</prop>
									<prop name="IsDefault">0</prop>
									<prop name="DominantChannel">0</prop>
								</obj>
								<obj name="PropertyObject" class="Genotype" version="4">
									<prop name="PropertyTypeName">EndPt Genotype</prop>
									<prop name="Position">3</prop>
									<prop name="IsDefault">1</prop>
									<prop name="ReadOnly">1</prop>
								</obj>
								<obj name="PropertyObject" class="GroupingSample" version="4">
									<prop name="PropertyTypeName">EndPt Sample Type</prop>
									<prop name="Position">3</prop>
									<prop name="IsDefault">0</prop>
									<prop name="GroupSampleType">mstUnknown</prop>
								</obj>
								<obj name="PropertyObject" class="SamplePrefLineStyle" version="4">
									<prop name="PropertyTypeName">Line Style</prop>
									<prop name="Position">3</prop>
									<prop name="IsDefault">0</prop>
									<prop name="LineStyle">psSolid</prop>
								</obj>
								<obj name="PropertyObject" class="GenSampleEditNotes" version="4">
									<prop name="PropertyTypeName">Notes</prop>
									<prop name="Position">3</prop>
									<prop name="IsDefault">1</prop>
								</obj>
								<obj name="PropertyObject" class="SamplePrefPointStyle" version="4">
									<prop name="PropertyTypeName">Point Style</prop>
									<prop name="Position">3</prop>
									<prop name="IsDefault">0</prop>
									<prop name="PointStyle">psNothing</prop>
								</obj>
								<obj name="PropertyObject" class="GenSampleEditPosition" version="4">
									<prop name="PropertyTypeName">Position</prop>
									<prop name="Position">3</prop>
									<prop name="IsDefault">1</prop>
								</obj>
								<obj name="PropertyObject" class="GenSampleEditReplicate" version="4">
									<prop name="PropertyTypeName">Replicate of</prop>
									<prop name="Position">3</prop>
									<prop name="IsDefault">1</prop>
									<prop name="ReplicateOf">-1</prop>
								</obj>
								<obj name="PropertyObject" class="HTCSampleID" version="4">
									<prop name="PropertyTypeName">Sample ID</prop>
									<prop name="Position">3</prop>
									<prop name="IsDefault">1</prop>
								</obj>
								<obj name="PropertyObject" class="GenSampleEditName" version="4">
									<prop name="PropertyTypeName">Sample Name</prop>
									<prop name="Position">3</prop>
									<prop name="IsDefault">1</prop>
									<prop name="name">Sample 4</prop>
								</obj>
								<obj name="PropertyObject" class="HTCSamplePrepNotes" version="4">
									<prop name="PropertyTypeName">Sample Prep Notes</prop>
									<prop name="Position">3</prop>
									<prop name="IsDefault">1</prop>
								</obj>
								<obj name="PropertyObject" class="GenSampleEditSubset" version="4">
									<prop name="PropertyTypeName">Subsets</prop>
									<prop name="Position">3</prop>
									<prop name="IsDefault">1</prop>
								</obj>
								<obj name="PropertyObject" class="SamplePrefWidth" version="5">
									<prop name="PropertyTypeName">Width</prop>
									<prop name="Position">3</prop>
									<prop name="IsDefault">1</prop>
									<prop name="Width">1</prop>
								</obj>
							</list>
						</obj>
					</obj>
					<obj name="item" class="SamplePropInfo" version="1">
						<obj name="ChannelProperties" class="ChanPropList" version="2">
							<obj name="ChannelProperties" class="EMList" version="1">
								<list name="emlist" count="1">
									<obj name="item" class="PropertyList" version="1">
										<list name="emlist" count="12">
											<obj name="PropertyObject" class="RQSampleTargetProperty" version="4">
												<prop name="PropertyTypeName">Combined Sample and Target Type</prop>
												<prop name="Position">4</prop>
												<prop name="IsDefault">0</prop>
												<obj name="ChannelProp" class="ChannelProperty" version="1">
													<prop name="ChannelIdx">0</prop>
												</obj>
											</obj>
											<obj name="PropertyObject" class="QuantConcProperty" version="4">
												<prop name="PropertyTypeName">Concentration</prop>
												<prop name="Position">4</prop>
												<prop name="IsDefault">1</prop>
												<prop name="Concentration">0</prop>
												<obj name="ChannelProp" class="ChannelProperty" version="1">
													<prop name="ChannelIdx">0</prop>
												</obj>
												<prop name="ReadOnly">1</prop>
											</obj>
											<obj name="PropertyObject" class="QuantCpHighProp" version="4">
												<prop name="PropertyTypeName">Cp High</prop>
												<prop name="Position">4</prop>
												<prop name="IsDefault">1</prop>
												<prop name="CpRangeHigh">0</prop>
												<obj name="ChannelProp" class="ChannelProperty" version="1">
													<prop name="ChannelIdx">0</prop>
												</obj>
												<prop name="ReadOnly">1</prop>
											</obj>
											<obj name="PropertyObject" class="QuantCpLowProp" version="4">
												<prop name="PropertyTypeName">Cp Low</prop>
												<prop name="Position">4</prop>
												<prop name="IsDefault">1</prop>
												<prop name="CpRangeLow">0</prop>
												<obj name="ChannelProp" class="ChannelProperty" version="1">
													<prop name="ChannelIdx">0</prop>
												</obj>
												<prop name="ReadOnly">1</prop>
											</obj>
											<obj name="PropertyObject" class="RQEffProp" version="4">
												<prop name="PropertyTypeName">Efficiency</prop>
												<prop name="Position">4</prop>
												<prop name="IsDefault">1</prop>
												<prop name="Efficiency">2</prop>
												<obj name="ChannelProp" class="ChannelProperty" version="1">
													<prop name="ChannelIdx">0</prop>
												</obj>
											</obj>
											<obj name="PropertyObject" class="ChannelGenotype" version="4">
												<prop name="PropertyTypeName">Melt Geno Genotype</prop>
												<prop name="Position">4</prop>
												<prop name="IsDefault">1</prop>
												<prop name="ReadOnly">1</prop>
												<obj name="ChannelProp" class="ChannelProperty" version="1">
													<prop name="ChannelIdx">0</prop>
												</obj>
											</obj>
											<obj name="PropertyObject" class="GroupChannelTypeProp" version="4">
												<prop name="PropertyTypeName">Melt Geno Sample Type</prop>
												<prop name="Position">4</prop>
												<prop name="IsDefault">0</prop>
												<prop name="GroupSampleType">mstUnknown</prop>
												<obj name="ChannelProp" class="ChannelProperty" version="1">
													<prop name="ChannelIdx">0</prop>
												</obj>
											</obj>
											<obj name="PropertyObject" class="QuantSampleTypeProperty" version="4">
												<prop name="PropertyTypeName">Quantification Sample Type</prop>
												<prop name="Position">4</prop>
												<prop name="IsDefault">0</prop>
												<prop name="SampleType">qsUnknown</prop>
												<obj name="ChannelProp" class="ChannelProperty" version="1">
													<prop name="ChannelIdx">0</prop>
												</obj>
											</obj>
											<obj name="PropertyObject" class="ChannelGenotype" version="4">
												<prop name="PropertyTypeName">Scanning Genotype</prop>
												<prop name="Position">4</prop>
												<prop name="IsDefault">1</prop>
												<prop name="ReadOnly">1</prop>
												<obj name="ChannelProp" class="ChannelProperty" version="1">
													<prop name="ChannelIdx">0</prop>
												</obj>
											</obj>
											<obj name="PropertyObject" class="GroupChannelTypeProp" version="4">
												<prop name="PropertyTypeName">Scanning Sample Type</prop>
												<prop name="Position">4</prop>
												<prop name="IsDefault">0</prop>
												<prop name="GroupSampleType">mstUnknown</prop>
												<obj name="ChannelProp" class="ChannelProperty" version="1">
													<prop name="ChannelIdx">0</prop>
												</obj>
											</obj>
											<obj name="PropertyObject" class="TargetName" version="4">
												<prop name="PropertyTypeName">Target Name</prop>
												<prop name="Position">4</prop>
												<prop name="IsDefault">1</prop>
												<obj name="ChannelProp" class="ChannelProperty" version="1">
													<prop name="ChannelIdx">0</prop>
												</obj>
											</obj>
											<obj name="PropertyObject" class="RQTargetProperty" version="4">
												<prop name="PropertyTypeName">Target Type</prop>
												<prop name="Position">4</prop>
												<prop name="IsDefault">0</prop>
												<prop name="TargetType">dtNone</prop>
												<obj name="ChannelProp" class="ChannelProperty" version="1">
													<prop name="ChannelIdx">0</prop>
												</obj>
											</obj>
										</list>
									</obj>
								</list>
							</obj>
						</obj>
						<prop name="ChannelPropertyCount">1</prop>
						<prop name="ContainerPosition">4</prop>
						<prop name="HasSampleProperties">1</prop>
						<obj name="SampleProperties" class="PropertyList" version="1">
							<list name="emlist" count="14">
								<obj name="PropertyObject" class="SamplePrefColor" version="4">
									<prop name="PropertyTypeName">Color</prop>
									<prop name="Position">4</prop>
									<prop name="IsDefault">0</prop>
									<prop name="Color">clGray</prop>
								</obj>
								<obj name="PropertyObject" class="DominantChannelProp" version="4">
									<prop name="PropertyTypeName">Dominant Channel</prop>
									<prop name="Position">4</prop>
									<prop name="IsDefault">0</prop>
									<prop name="DominantChannel">0</prop>
								</obj>
								<obj name="PropertyObject" class="Genotype" version="4">
									<prop name="PropertyTypeName">EndPt Genotype</prop>
									<prop name="Position">4</prop>
									<prop name="IsDefault">1</prop>
									<prop name="ReadOnly">1</prop>
								</obj>
								<obj name="PropertyObject" class="GroupingSample" version="4">
									<prop name="PropertyTypeName">EndPt Sample Type</prop>
									<prop name="Position">4</prop>
									<prop name="IsDefault">0</prop>
									<prop name="GroupSampleType">mstUnknown</prop>
								</obj>
								<obj name="PropertyObject" class="SamplePrefLineStyle" version="4">
									<prop name="PropertyTypeName">Line Style</prop>
									<prop name="Position">4</prop>
									<prop name="IsDefault">0</prop>
									<prop name="LineStyle">psSolid</prop>
								</obj>
								<obj name="PropertyObject" class="GenSampleEditNotes" version="4">
									<prop name="PropertyTypeName">Notes</prop>
									<prop name="Position">4</prop>
									<prop name="IsDefault">1</prop>
								</obj>
								<obj name="PropertyObject" class="SamplePrefPointStyle" version="4">
									<prop name="PropertyTypeName">Point Style</prop>
									<prop name="Position">4</prop>
									<prop name="IsDefault">0</prop>
									<prop name="PointStyle">psNothing</prop>
								</obj>
								<obj name="PropertyObject" class="GenSampleEditPosition" version="4">
									<prop name="PropertyTypeName">Position</prop>
									<prop name="Position">4</prop>
									<prop name="IsDefault">1</prop>
								</obj>
								<obj name="PropertyObject" class="GenSampleEditReplicate" version="4">
									<prop name="PropertyTypeName">Replicate of</prop>
									<prop name="Position">4</prop>
									<prop name="IsDefault">1</prop>
									<prop name="ReplicateOf">-1</prop>
								</obj>
								<obj name="PropertyObject" class="HTCSampleID" version="4">
									<prop name="PropertyTypeName">Sample ID</prop>
									<prop name="Position">4</prop>
									<prop name="IsDefault">1</prop>
								</obj>
								<obj name="PropertyObject" class="GenSampleEditName" version="4">
									<prop name="PropertyTypeName">Sample Name</prop>
									<prop name="Position">4</prop>
									<prop name="IsDefault">1</prop>
									<prop name="name">Sample 5</prop>
								</obj>
								<obj name="PropertyObject" class="HTCSamplePrepNotes" version="4">
									<prop name="PropertyTypeName">Sample Prep Notes</prop>
									<prop name="Position">4</prop>
									<prop name="IsDefault">1</prop>
								</obj>
								<obj name="PropertyObject" class="GenSampleEditSubset" version="4">
									<prop name="PropertyTypeName">Subsets</prop>
									<prop name="Position">4</prop>
									<prop name="IsDefault">1</prop>
								</obj>
								<obj name="PropertyObject" class="SamplePrefWidth" version="5">
									<prop name="PropertyTypeName">Width</prop>
									<prop name="Position">4</prop>
									<prop name="IsDefault">1</prop>
									<prop name="Width">1</prop>
								</obj>
							</list>
						</obj>
					</obj>
					<obj name="item" class="SamplePropInfo" version="1">
						<obj name="ChannelProperties" class="ChanPropList" version="2">
							<obj name="ChannelProperties" class="EMList" version="1">
								<list name="emlist" count="1">
									<obj name="item" class="PropertyList" version="1">
										<list name="emlist" count="12">
											<obj name="PropertyObject" class="RQSampleTargetProperty" version="4">
												<prop name="PropertyTypeName">Combined Sample and Target Type</prop>
												<prop name="Position">5</prop>
												<prop name="IsDefault">0</prop>
												<obj name="ChannelProp" class="ChannelProperty" version="1">
													<prop name="ChannelIdx">0</prop>
												</obj>
											</obj>
											<obj name="PropertyObject" class="QuantConcProperty" version="4">
												<prop name="PropertyTypeName">Concentration</prop>
												<prop name="Position">5</prop>
												<prop name="IsDefault">1</prop>
												<prop name="Concentration">0</prop>
												<obj name="ChannelProp" class="ChannelProperty" version="1">
													<prop name="ChannelIdx">0</prop>
												</obj>
												<prop name="ReadOnly">1</prop>
											</obj>
											<obj name="PropertyObject" class="QuantCpHighProp" version="4">
												<prop name="PropertyTypeName">Cp High</prop>
												<prop name="Position">5</prop>
												<prop name="IsDefault">1</prop>
												<prop name="CpRangeHigh">0</prop>
												<obj name="ChannelProp" class="ChannelProperty" version="1">
													<prop name="ChannelIdx">0</prop>
												</obj>
												<prop name="ReadOnly">1</prop>
											</obj>
											<obj name="PropertyObject" class="QuantCpLowProp" version="4">
												<prop name="PropertyTypeName">Cp Low</prop>
												<prop name="Position">5</prop>
												<prop name="IsDefault">1</prop>
												<prop name="CpRangeLow">0</prop>
												<obj name="ChannelProp" class="ChannelProperty" version="1">
													<prop name="ChannelIdx">0</prop>
												</obj>
												<prop name="ReadOnly">1</prop>
											</obj>
											<obj name="PropertyObject" class="RQEffProp" version="4">
												<prop name="PropertyTypeName">Efficiency</prop>
												<prop name="Position">5</prop>
												<prop name="IsDefault">1</prop>
												<prop name="Efficiency">2</prop>
												<obj name="ChannelProp" class="ChannelProperty" version="1">
													<prop name="ChannelIdx">0</prop>
												</obj>
											</obj>
											<obj name="PropertyObject" class="ChannelGenotype" version="4">
												<prop name="PropertyTypeName">Melt Geno Genotype</prop>
												<prop name="Position">5</prop>
												<prop name="IsDefault">1</prop>
												<prop name="ReadOnly">1</prop>
												<obj name="ChannelProp" class="ChannelProperty" version="1">
													<prop name="ChannelIdx">0</prop>
												</obj>
											</obj>
											<obj name="PropertyObject" class="GroupChannelTypeProp" version="4">
												<prop name="PropertyTypeName">Melt Geno Sample Type</prop>
												<prop name="Position">5</prop>
												<prop name="IsDefault">0</prop>
												<prop name="GroupSampleType">mstUnknown</prop>
												<obj name="ChannelProp" class="ChannelProperty" version="1">
													<prop name="ChannelIdx">0</prop>
												</obj>
											</obj>
											<obj name="PropertyObject" class="QuantSampleTypeProperty" version="4">
												<prop name="PropertyTypeName">Quantification Sample Type</prop>
												<prop name="Position">5</prop>
												<prop name="IsDefault">0</prop>
												<prop name="SampleType">qsUnknown</prop>
												<obj name="ChannelProp" class="ChannelProperty" version="1">
													<prop name="ChannelIdx">0</prop>
												</obj>
											</obj>
											<obj name="PropertyObject" class="ChannelGenotype" version="4">
												<prop name="PropertyTypeName">Scanning Genotype</prop>
												<prop name="Position">5</prop>
												<prop name="IsDefault">1</prop>
												<prop name="ReadOnly">1</prop>
												<obj name="ChannelProp" class="ChannelProperty" version="1">
													<prop name="ChannelIdx">0</prop>
												</obj>
											</obj>
											<obj name="PropertyObject" class="GroupChannelTypeProp" version="4">
												<prop name="PropertyTypeName">Scanning Sample Type</prop>
												<prop name="Position">5</prop>
												<prop name="IsDefault">0</prop>
												<prop name="GroupSampleType">mstUnknown</prop>
												<obj name="ChannelProp" class="ChannelProperty" version="1">
													<prop name="ChannelIdx">0</prop>
												</obj>
											</obj>
											<obj name="PropertyObject" class="TargetName" version="4">
												<prop name="PropertyTypeName">Target Name</prop>
												<prop name="Position">5</prop>
												<prop name="IsDefault">1</prop>
												<obj name="ChannelProp" class="ChannelProperty" version="1">
													<prop name="ChannelIdx">0</prop>
												</obj>
											</obj>
											<obj name="PropertyObject" class="RQTargetProperty" version="4">
												<prop name="PropertyTypeName">Target Type</prop>
												<prop name="Position">5</prop>
												<prop name="IsDefault">0</prop>
												<prop name="TargetType">dtNone</prop>
												<obj name="ChannelProp" class="ChannelProperty" version="1">
													<prop name="ChannelIdx">0</prop>
												</obj>
											</obj>
										</list>
									</obj>
								</list>
							</obj>
						</obj>
						<prop name="ChannelPropertyCount">1</prop>
						<prop name="ContainerPosition">5</prop>
						<prop name="HasSampleProperties">1</prop>
						<obj name="SampleProperties" class="PropertyList" version="1">
							<list name="emlist" count="14">
								<obj name="PropertyObject" class="SamplePrefColor" version="4">
									<prop name="PropertyTypeName">Color</prop>
									<prop name="Position">5</prop>
									<prop name="IsDefault">0</prop>
									<prop name="Color">$0012D7FA</prop>
								</obj>
								<obj name="PropertyObject" class="DominantChannelProp" version="4">
									<prop name="PropertyTypeName">Dominant Channel</prop>
									<prop name="Position">5</prop>
									<prop name="IsDefault">0</prop>
									<prop name="DominantChannel">0</prop>
								</obj>
								<obj name="PropertyObject" class="Genotype" version="4">
									<prop name="PropertyTypeName">EndPt Genotype</prop>
									<prop name="Position">5</prop>
									<prop name="IsDefault">1</prop>
									<prop name="ReadOnly">1</prop>
								</obj>
								<obj name="PropertyObject" class="GroupingSample" version="4">
									<prop name="PropertyTypeName">EndPt Sample Type</prop>
									<prop name="Position">5</prop>
									<prop name="IsDefault">0</prop>
									<prop name="GroupSampleType">mstUnknown</prop>
								</obj>
								<obj name="PropertyObject" class="SamplePrefLineStyle" version="4">
									<prop name="PropertyTypeName">Line Style</prop>
									<prop name="Position">5</prop>
									<prop name="IsDefault">0</prop>
									<prop name="LineStyle">psSolid</prop>
								</obj>
								<obj name="PropertyObject" class="GenSampleEditNotes" version="4">
									<prop name="PropertyTypeName">Notes</prop>
									<prop name="Position">5</prop>
									<prop name="IsDefault">1</prop>
								</obj>
								<obj name="PropertyObject" class="SamplePrefPointStyle" version="4">
									<prop name="PropertyTypeName">Point Style</prop>
									<prop name="Position">5</prop>
									<prop name="IsDefault">0</prop>
									<prop name="PointStyle">psNothing</prop>
								</obj>
								<obj name="PropertyObject" class="GenSampleEditPosition" version="4">
									<prop name="PropertyTypeName">Position</prop>
									<prop name="Position">5</prop>
									<prop name="IsDefault">1</prop>
								</obj>
								<obj name="PropertyObject" class="GenSampleEditReplicate" version="4">
									<prop name="PropertyTypeName">Replicate of</prop>
									<prop name="Position">5</prop>
									<prop name="IsDefault">1</prop>
									<prop name="ReplicateOf">-1</prop>
								</obj>
								<obj name="PropertyObject" class="HTCSampleID" version="4">
									<prop name="PropertyTypeName">Sample ID</prop>
									<prop name="Position">5</prop>
									<prop name="IsDefault">1</prop>
								</obj>
								<obj name="PropertyObject" class="GenSampleEditName" version="4">
									<prop name="PropertyTypeName">Sample Name</prop>
									<prop name="Position">5</prop>
									<prop name="IsDefault">1</prop>
									<prop name="name">Sample 6</prop>
								</obj>
								<obj name="PropertyObject" class="HTCSamplePrepNotes" version="4">
									<prop name="PropertyTypeName">Sample Prep Notes</prop>
									<prop name="Position">5</prop>
									<prop name="IsDefault">1</prop>
								</obj>
								<obj name="PropertyObject" class="GenSampleEditSubset" version="4">
									<prop name="PropertyTypeName">Subsets</prop>
									<prop name="Position">5</prop>
									<prop name="IsDefault">1</prop>
								</obj>
								<obj name="PropertyObject" class="SamplePrefWidth" version="5">
									<prop name="PropertyTypeName">Width</prop>
									<prop name="Position">5</prop>
									<prop name="IsDefault">1</prop>
									<prop name="Width">1</prop>
								</obj>
							</list>
						</obj>
					</obj>
					<obj name="item" class="SamplePropInfo" version="1">
						<obj name="ChannelProperties" class="ChanPropList" version="2">
							<obj name="ChannelProperties" class="EMList" version="1">
								<list name="emlist" count="1">
									<obj name="item" class="PropertyList" version="1">
										<list name="emlist" count="12">
											<obj name="PropertyObject" class="RQSampleTargetProperty" version="4">
												<prop name="PropertyTypeName">Combined Sample and Target Type</prop>
												<prop name="Position">6</prop>
												<prop name="IsDefault">0</prop>
												<obj name="ChannelProp" class="ChannelProperty" version="1">
													<prop name="ChannelIdx">0</prop>
												</obj>
											</obj>
											<obj name="PropertyObject" class="QuantConcProperty" version="4">
												<prop name="PropertyTypeName">Concentration</prop>
												<prop name="Position">6</prop>
												<prop name="IsDefault">1</prop>
												<prop name="Concentration">0</prop>
												<obj name="ChannelProp" class="ChannelProperty" version="1">
													<prop name="ChannelIdx">0</prop>
												</obj>
												<prop name="ReadOnly">1</prop>
											</obj>
											<obj name="PropertyObject" class="QuantCpHighProp" version="4">
												<prop name="PropertyTypeName">Cp High</prop>
												<prop name="Position">6</prop>
												<prop name="IsDefault">1</prop>
												<prop name="CpRangeHigh">0</prop>
												<obj name="ChannelProp" class="ChannelProperty" version="1">
													<prop name="ChannelIdx">0</prop>
												</obj>
												<prop name="ReadOnly">1</prop>
											</obj>
											<obj name="PropertyObject" class="QuantCpLowProp" version="4">
												<prop name="PropertyTypeName">Cp Low</prop>
												<prop name="Position">6</prop>
												<prop name="IsDefault">1</prop>
												<prop name="CpRangeLow">0</prop>
												<obj name="ChannelProp" class="ChannelProperty" version="1">
													<prop name="ChannelIdx">0</prop>
												</obj>
												<prop name="ReadOnly">1</prop>
											</obj>
											<obj name="PropertyObject" class="RQEffProp" version="4">
												<prop name="PropertyTypeName">Efficiency</prop>
												<prop name="Position">6</prop>
												<prop name="IsDefault">1</prop>
												<prop name="Efficiency">2</prop>
												<obj name="ChannelProp" class="ChannelProperty" version="1">
													<prop name="ChannelIdx">0</prop>
												</obj>
											</obj>
											<obj name="PropertyObject" class="ChannelGenotype" version="4">
												<prop name="PropertyTypeName">Melt Geno Genotype</prop>
												<prop name="Position">6</prop>
												<prop name="IsDefault">1</prop>
												<prop name="ReadOnly">1</prop>
												<obj name="ChannelProp" class="ChannelProperty" version="1">
													<prop name="ChannelIdx">0</prop>
												</obj>
											</obj>
											<obj name="PropertyObject" class="GroupChannelTypeProp" version="4">
												<prop name="PropertyTypeName">Melt Geno Sample Type</prop>
												<prop name="Position">6</prop>
												<prop name="IsDefault">0</prop>
												<prop name="GroupSampleType">mstUnknown</prop>
												<obj name="ChannelProp" class="ChannelProperty" version="1">
													<prop name="ChannelIdx">0</prop>
												</obj>
											</obj>
											<obj name="PropertyObject" class="QuantSampleTypeProperty" version="4">
												<prop name="PropertyTypeName">Quantification Sample Type</prop>
												<prop name="Position">6</prop>
												<prop name="IsDefault">0</prop>
												<prop name="SampleType">qsUnknown</prop>
												<obj name="ChannelProp" class="ChannelProperty" version="1">
													<prop name="ChannelIdx">0</prop>
												</obj>
											</obj>
											<obj name="PropertyObject" class="ChannelGenotype" version="4">
												<prop name="PropertyTypeName">Scanning Genotype</prop>
												<prop name="Position">6</prop>
												<prop name="IsDefault">1</prop>
												<prop name="ReadOnly">1</prop>
												<obj name="ChannelProp" class="ChannelProperty" version="1">
													<prop name="ChannelIdx">0</prop>
												</obj>
											</obj>
											<obj name="PropertyObject" class="GroupChannelTypeProp" version="4">
												<prop name="PropertyTypeName">Scanning Sample Type</prop>
												<prop name="Position">6</prop>
												<prop name="IsDefault">0</prop>
												<prop name="GroupSampleType">mstUnknown</prop>
												<obj name="ChannelProp" class="ChannelProperty" version="1">
													<prop name="ChannelIdx">0</prop>
												</obj>
											</obj>
											<obj name="PropertyObject" class="TargetName" version="4">
												<prop name="PropertyTypeName">Target Name</prop>
												<prop name="Position">6</prop>
												<prop name="IsDefault">1</prop>
												<obj name="ChannelProp" class="ChannelProperty" version="1">
													<prop name="ChannelIdx">0</prop>
												</obj>
											</obj>
											<obj name="PropertyObject" class="RQTargetProperty" version="4">
												<prop name="PropertyTypeName">Target Type</prop>
												<prop name="Position">6</prop>
												<prop name="IsDefault">0</prop>
												<prop name="TargetType">dtNone</prop>
												<obj name="ChannelProp" class="ChannelProperty" version="1">
													<prop name="ChannelIdx">0</prop>
												</obj>
											</obj>
										</list>
									</obj>
								</list>
							</obj>
						</obj>
						<prop name="ChannelPropertyCount">1</prop>
						<prop name="ContainerPosition">6</prop>
						<prop name="HasSampleProperties">1</prop>
						<obj name="SampleProperties" class="PropertyList" version="1">
							<list name="emlist" count="14">
								<obj name="PropertyObject" class="SamplePrefColor" version="4">
									<prop name="PropertyTypeName">Color</prop>
									<prop name="Position">6</prop>
									<prop name="IsDefault">0</prop>
									<prop name="Color">$00000097</prop>
								</obj>
								<obj name="PropertyObject" class="DominantChannelProp" version="4">
									<prop name="PropertyTypeName">Dominant Channel</prop>
									<prop name="Position">6</prop>
									<prop name="IsDefault">0</prop>
									<prop name="DominantChannel">0</prop>
								</obj>
								<obj name="PropertyObject" class="Genotype" version="4">
									<prop name="PropertyTypeName">EndPt Genotype</prop>
									<prop name="Position">6</prop>
									<prop name="IsDefault">1</prop>
									<prop name="ReadOnly">1</prop>
								</obj>
								<obj name="PropertyObject" class="GroupingSample" version="4">
									<prop name="PropertyTypeName">EndPt Sample Type</prop>
									<prop name="Position">6</prop>
									<prop name="IsDefault">0</prop>
									<prop name="GroupSampleType">mstUnknown</prop>
								</obj>
								<obj name="PropertyObject" class="SamplePrefLineStyle" version="4">
									<prop name="PropertyTypeName">Line Style</prop>
									<prop name="Position">6</prop>
									<prop name="IsDefault">0</prop>
									<prop name="LineStyle">psSolid</prop>
								</obj>
								<obj name="PropertyObject" class="GenSampleEditNotes" version="4">
									<prop name="PropertyTypeName">Notes</prop>
									<prop name="Position">6</prop>
									<prop name="IsDefault">1</prop>
								</obj>
								<obj name="PropertyObject" class="SamplePrefPointStyle" version="4">
									<prop name="PropertyTypeName">Point Style</prop>
									<prop name="Position">6</prop>
									<prop name="IsDefault">0</prop>
									<prop name="PointStyle">psNothing</prop>
								</obj>
								<obj name="PropertyObject" class="GenSampleEditPosition" version="4">
									<prop name="PropertyTypeName">Position</prop>
									<prop name="Position">6</prop>
									<prop name="IsDefault">1</prop>
								</obj>
								<obj name="PropertyObject" class="GenSampleEditReplicate" version="4">
									<prop name="PropertyTypeName">Replicate of</prop>
									<prop name="Position">6</prop>
									<prop name="IsDefault">1</prop>
									<prop name="ReplicateOf">-1</prop>
								</obj>
								<obj name="PropertyObject" class="HTCSampleID" version="4">
									<prop name="PropertyTypeName">Sample ID</prop>
									<prop name="Position">6</prop>
									<prop name="IsDefault">1</prop>
								</obj>
								<obj name="PropertyObject" class="GenSampleEditName" version="4">
									<prop name="PropertyTypeName">Sample Name</prop>
									<prop name="Position">6</prop>
									<prop name="IsDefault">1</prop>
									<prop name="name">Sample 7</prop>
								</obj>
								<obj name="PropertyObject" class="HTCSamplePrepNotes" version="4">
									<prop name="PropertyTypeName">Sample Prep Notes</prop>
									<prop name="Position">6</prop>
									<prop name="IsDefault">1</prop>
								</obj>
								<obj name="PropertyObject" class="GenSampleEditSubset" version="4">
									<prop name="PropertyTypeName">Subsets</prop>
									<prop name="Position">6</prop>
									<prop name="IsDefault">1</prop>
								</obj>
								<obj name="PropertyObject" class="SamplePrefWidth" version="5">
									<prop name="PropertyTypeName">Width</prop>
									<prop name="Position">6</prop>
									<prop name="IsDefault">1</prop>
									<prop name="Width">1</prop>
								</obj>
							</list>
						</obj>
					</obj>
					<obj name="item" class="SamplePropInfo" version="1">
						<obj name="ChannelProperties" class="ChanPropList" version="2">
							<obj name="ChannelProperties" class="EMList" version="1">
								<list name="emlist" count="1">
									<obj name="item" class="PropertyList" version="1">
										<list name="emlist" count="12">
											<obj name="PropertyObject" class="RQSampleTargetProperty" version="4">
												<prop name="PropertyTypeName">Combined Sample and Target Type</prop>
												<prop name="Position">7</prop>
												<prop name="IsDefault">0</prop>
												<obj name="ChannelProp" class="ChannelProperty" version="1">
													<prop name="ChannelIdx">0</prop>
												</obj>
											</obj>
											<obj name="PropertyObject" class="QuantConcProperty" version="4">
												<prop name="PropertyTypeName">Concentration</prop>
												<prop name="Position">7</prop>
												<prop name="IsDefault">1</prop>
												<prop name="Concentration">0</prop>
												<obj name="ChannelProp" class="ChannelProperty" version="1">
													<prop name="ChannelIdx">0</prop>
												</obj>
												<prop name="ReadOnly">1</prop>
											</obj>
											<obj name="PropertyObject" class="QuantCpHighProp" version="4">
												<prop name="PropertyTypeName">Cp High</prop>
												<prop name="Position">7</prop>
												<prop name="IsDefault">1</prop>
												<prop name="CpRangeHigh">0</prop>
												<obj name="ChannelProp" class="ChannelProperty" version="1">
													<prop name="ChannelIdx">0</prop>
												</obj>
												<prop name="ReadOnly">1</prop>
											</obj>
											<obj name="PropertyObject" class="QuantCpLowProp" version="4">
												<prop name="PropertyTypeName">Cp Low</prop>
												<prop name="Position">7</prop>
												<prop name="IsDefault">1</prop>
												<prop name="CpRangeLow">0</prop>
												<obj name="ChannelProp" class="ChannelProperty" version="1">
													<prop name="ChannelIdx">0</prop>
												</obj>
												<prop name="ReadOnly">1</prop>
											</obj>
											<obj name="PropertyObject" class="RQEffProp" version="4">
												<prop name="PropertyTypeName">Efficiency</prop>
												<prop name="Position">7</prop>
												<prop name="IsDefault">1</prop>
												<prop name="Efficiency">2</prop>
												<obj name="ChannelProp" class="ChannelProperty" version="1">
													<prop name="ChannelIdx">0</prop>
												</obj>
											</obj>
											<obj name="PropertyObject" class="ChannelGenotype" version="4">
												<prop name="PropertyTypeName">Melt Geno Genotype</prop>
												<prop name="Position">7</prop>
												<prop name="IsDefault">1</prop>
												<prop name="ReadOnly">1</prop>
												<obj name="ChannelProp" class="ChannelProperty" version="1">
													<prop name="ChannelIdx">0</prop>
												</obj>
											</obj>
											<obj name="PropertyObject" class="GroupChannelTypeProp" version="4">
												<prop name="PropertyTypeName">Melt Geno Sample Type</prop>
												<prop name="Position">7</prop>
												<prop name="IsDefault">0</prop>
												<prop name="GroupSampleType">mstUnknown</prop>
												<obj name="ChannelProp" class="ChannelProperty" version="1">
													<prop name="ChannelIdx">0</prop>
												</obj>
											</obj>
											<obj name="PropertyObject" class="QuantSampleTypeProperty" version="4">
												<prop name="PropertyTypeName">Quantification Sample Type</prop>
												<prop name="Position">7</prop>
												<prop name="IsDefault">0</prop>
												<prop name="SampleType">qsUnknown</prop>
												<obj name="ChannelProp" class="ChannelProperty" version="1">
													<prop name="ChannelIdx">0</prop>
												</obj>
											</obj>
											<obj name="PropertyObject" class="ChannelGenotype" version="4">
												<prop name="PropertyTypeName">Scanning Genotype</prop>
												<prop name="Position">7</prop>
												<prop name="IsDefault">1</prop>
												<prop name="ReadOnly">1</prop>
												<obj name="ChannelProp" class="ChannelProperty" version="1">
													<prop name="ChannelIdx">0</prop>
												</obj>
											</obj>
											<obj name="PropertyObject" class="GroupChannelTypeProp" version="4">
												<prop name="PropertyTypeName">Scanning Sample Type</prop>
												<prop name="Position">7</prop>
												<prop name="IsDefault">0</prop>
												<prop name="GroupSampleType">mstUnknown</prop>
												<obj name="ChannelProp" class="ChannelProperty" version="1">
													<prop name="ChannelIdx">0</prop>
												</obj>
											</obj>
											<obj name="PropertyObject" class="TargetName" version="4">
												<prop name="PropertyTypeName">Target Name</prop>
												<prop name="Position">7</prop>
												<prop name="IsDefault">1</prop>
												<obj name="ChannelProp" class="ChannelProperty" version="1">
													<prop name="ChannelIdx">0</prop>
												</obj>
											</obj>
											<obj name="PropertyObject" class="RQTargetProperty" version="4">
												<prop name="PropertyTypeName">Target Type</prop>
												<prop name="Position">7</prop>
												<prop name="IsDefault">0</prop>
												<prop name="TargetType">dtNone</prop>
												<obj name="ChannelProp" class="ChannelProperty" version="1">
													<prop name="ChannelIdx">0</prop>
												</obj>
											</obj>
										</list>
									</obj>
								</list>
							</obj>
						</obj>
						<prop name="ChannelPropertyCount">1</prop>
						<prop name="ContainerPosition">7</prop>
						<prop name="HasSampleProperties">1</prop>
						<obj name="SampleProperties" class="PropertyList" version="1">
							<list name="emlist" count="14">
								<obj name="PropertyObject" class="SamplePrefColor" version="4">
									<prop name="PropertyTypeName">Color</prop>
									<prop name="Position">7</prop>
									<prop name="IsDefault">0</prop>
									<prop name="Color">$00FFFF0F</prop>
								</obj>
								<obj name="PropertyObject" class="DominantChannelProp" version="4">
									<prop name="PropertyTypeName">Dominant Channel</prop>
									<prop name="Position">7</prop>
									<prop name="IsDefault">0</prop>
									<prop name="DominantChannel">0</prop>
								</obj>
								<obj name="PropertyObject" class="Genotype" version="4">
									<prop name="PropertyTypeName">EndPt Genotype</prop>
									<prop name="Position">7</prop>
									<prop name="IsDefault">1</prop>
									<prop name="ReadOnly">1</prop>
								</obj>
								<obj name="PropertyObject" class="GroupingSample" version="4">
									<prop name="PropertyTypeName">EndPt Sample Type</prop>
									<prop name="Position">7</prop>
									<prop name="IsDefault">0</prop>
									<prop name="GroupSampleType">mstUnknown</prop>
								</obj>
								<obj name="PropertyObject" class="SamplePrefLineStyle" version="4">
									<prop name="PropertyTypeName">Line Style</prop>
									<prop name="Position">7</prop>
									<prop name="IsDefault">0</prop>
									<prop name="LineStyle">psSolid</prop>
								</obj>
								<obj name="PropertyObject" class="GenSampleEditNotes" version="4">
									<prop name="PropertyTypeName">Notes</prop>
									<prop name="Position">7</prop>
									<prop name="IsDefault">1</prop>
								</obj>
								<obj name="PropertyObject" class="SamplePrefPointStyle" version="4">
									<prop name="PropertyTypeName">Point Style</prop>
									<prop name="Position">7</prop>
									<prop name="IsDefault">0</prop>
									<prop name="PointStyle">psNothing</prop>
								</obj>
								<obj name="PropertyObject" class="GenSampleEditPosition" version="4">
									<prop name="PropertyTypeName">Position</prop>
									<prop name="Position">7</prop>
									<prop name="IsDefault">1</prop>
								</obj>
								<obj name="PropertyObject" class="GenSampleEditReplicate" version="4">
									<prop name="PropertyTypeName">Replicate of</prop>
									<prop name="Position">7</prop>
									<prop name="IsDefault">1</prop>
									<prop name="ReplicateOf">-1</prop>
								</obj>
								<obj name="PropertyObject" class="HTCSampleID" version="4">
									<prop name="PropertyTypeName">Sample ID</prop>
									<prop name="Position">7</prop>
									<prop name="IsDefault">1</prop>
								</obj>
								<obj name="PropertyObject" class="GenSampleEditName" version="4">
									<prop name="PropertyTypeName">Sample Name</prop>
									<prop name="Position">7</prop>
									<prop name="IsDefault">1</prop>
									<prop name="name">Sample 8</prop>
								</obj>
								<obj name="PropertyObject" class="HTCSamplePrepNotes" version="4">
									<prop name="PropertyTypeName">Sample Prep Notes</prop>
									<prop name="Position">7</prop>
									<prop name="IsDefault">1</prop>
								</obj>
								<obj name="PropertyObject" class="GenSampleEditSubset" version="4">
									<prop name="PropertyTypeName">Subsets</prop>
									<prop name="Position">7</prop>
									<prop name="IsDefault">1</prop>
								</obj>
								<obj name="PropertyObject" class="SamplePrefWidth" version="5">
									<prop name="PropertyTypeName">Width</prop>
									<prop name="Position">7</prop>
									<prop name="IsDefault">1</prop>
									<prop name="Width">1</prop>
								</obj>
							</list>
						</obj>
					</obj>
					<obj name="item" class="SamplePropInfo" version="1">
						<obj name="ChannelProperties" class="ChanPropList" version="2">
							<obj name="ChannelProperties" class="EMList" version="1">
								<list name="emlist" count="1">
									<obj name="item" class="PropertyList" version="1">
										<list name="emlist" count="12">
											<obj name="PropertyObject" class="RQSampleTargetProperty" version="4">
												<prop name="PropertyTypeName">Combined Sample and Target Type</prop>
												<prop name="Position">8</prop>
												<prop name="IsDefault">0</prop>
												<obj name="ChannelProp" class="ChannelProperty" version="1">
													<prop name="ChannelIdx">0</prop>
												</obj>
											</obj>
											<obj name="PropertyObject" class="QuantConcProperty" version="4">
												<prop name="PropertyTypeName">Concentration</prop>
												<prop name="Position">8</prop>
												<prop name="IsDefault">1</prop>
												<prop name="Concentration">0</prop>
												<obj name="ChannelProp" class="ChannelProperty" version="1">
													<prop name="ChannelIdx">0</prop>
												</obj>
												<prop name="ReadOnly">1</prop>
											</obj>
											<obj name="PropertyObject" class="QuantCpHighProp" version="4">
												<prop name="PropertyTypeName">Cp High</prop>
												<prop name="Position">8</prop>
												<prop name="IsDefault">1</prop>
												<prop name="CpRangeHigh">0</prop>
												<obj name="ChannelProp" class="ChannelProperty" version="1">
													<prop name="ChannelIdx">0</prop>
												</obj>
												<prop name="ReadOnly">1</prop>
											</obj>
											<obj name="PropertyObject" class="QuantCpLowProp" version="4">
												<prop name="PropertyTypeName">Cp Low</prop>
												<prop name="Position">8</prop>
												<prop name="IsDefault">1</prop>
												<prop name="CpRangeLow">0</prop>
												<obj name="ChannelProp" class="ChannelProperty" version="1">
													<prop name="ChannelIdx">0</prop>
												</obj>
												<prop name="ReadOnly">1</prop>
											</obj>
											<obj name="PropertyObject" class="RQEffProp" version="4">
												<prop name="PropertyTypeName">Efficiency</prop>
												<prop name="Position">8</prop>
												<prop name="IsDefault">1</prop>
												<prop name="Efficiency">2</prop>
												<obj name="ChannelProp" class="ChannelProperty" version="1">
													<prop name="ChannelIdx">0</prop>
												</obj>
											</obj>
											<obj name="PropertyObject" class="ChannelGenotype" version="4">
												<prop name="PropertyTypeName">Melt Geno Genotype</prop>
												<prop name="Position">8</prop>
												<prop name="IsDefault">1</prop>
												<prop name="ReadOnly">1</prop>
												<obj name="ChannelProp" class="ChannelProperty" version="1">
													<prop name="ChannelIdx">0</prop>
												</obj>
											</obj>
											<obj name="PropertyObject" class="GroupChannelTypeProp" version="4">
												<prop name="PropertyTypeName">Melt Geno Sample Type</prop>
												<prop name="Position">8</prop>
												<prop name="IsDefault">0</prop>
												<prop name="GroupSampleType">mstUnknown</prop>
												<obj name="ChannelProp" class="ChannelProperty" version="1">
													<prop name="ChannelIdx">0</prop>
												</obj>
											</obj>
											<obj name="PropertyObject" class="QuantSampleTypeProperty" version="4">
												<prop name="PropertyTypeName">Quantification Sample Type</prop>
												<prop name="Position">8</prop>
												<prop name="IsDefault">0</prop>
												<prop name="SampleType">qsUnknown</prop>
												<obj name="ChannelProp" class="ChannelProperty" version="1">
													<prop name="ChannelIdx">0</prop>
												</obj>
											</obj>
											<obj name="PropertyObject" class="ChannelGenotype" version="4">
												<prop name="PropertyTypeName">Scanning Genotype</prop>
												<prop name="Position">8</prop>
												<prop name="IsDefault">1</prop>
												<prop name="ReadOnly">1</prop>
												<obj name="ChannelProp" class="ChannelProperty" version="1">
													<prop name="ChannelIdx">0</prop>
												</obj>
											</obj>
											<obj name="PropertyObject" class="GroupChannelTypeProp" version="4">
												<prop name="PropertyTypeName">Scanning Sample Type</prop>
												<prop name="Position">8</prop>
												<prop name="IsDefault">0</prop>
												<prop name="GroupSampleType">mstUnknown</prop>
												<obj name="ChannelProp" class="ChannelProperty" version="1">
													<prop name="ChannelIdx">0</prop>
												</obj>
											</obj>
											<obj name="PropertyObject" class="TargetName" version="4">
												<prop name="PropertyTypeName">Target Name</prop>
												<prop name="Position">8</prop>
												<prop name="IsDefault">1</prop>
												<obj name="ChannelProp" class="ChannelProperty" version="1">
													<prop name="ChannelIdx">0</prop>
												</obj>
											</obj>
											<obj name="PropertyObject" class="RQTargetProperty" version="4">
												<prop name="PropertyTypeName">Target Type</prop>
												<prop name="Position">8</prop>
												<prop name="IsDefault">0</prop>
												<prop name="TargetType">dtNone</prop>
												<obj name="ChannelProp" class="ChannelProperty" version="1">
													<prop name="ChannelIdx">0</prop>
												</obj>
											</obj>
										</list>
									</obj>
								</list>
							</obj>
						</obj>
						<prop name="ChannelPropertyCount">1</prop>
						<prop name="ContainerPosition">8</prop>
						<prop name="HasSampleProperties">1</prop>
						<obj name="SampleProperties" class="PropertyList" version="1">
							<list name="emlist" count="14">
								<obj name="PropertyObject" class="SamplePrefColor" version="4">
									<prop name="PropertyTypeName">Color</prop>
									<prop name="Position">8</prop>
									<prop name="IsDefault">0</prop>
									<prop name="Color">$00404000</prop>
								</obj>
								<obj name="PropertyObject" class="DominantChannelProp" version="4">
									<prop name="PropertyTypeName">Dominant Channel</prop>
									<prop name="Position">8</prop>
									<prop name="IsDefault">0</prop>
									<prop name="DominantChannel">0</prop>
								</obj>
								<obj name="PropertyObject" class="Genotype" version="4">
									<prop name="PropertyTypeName">EndPt Genotype</prop>
									<prop name="Position">8</prop>
									<prop name="IsDefault">1</prop>
									<prop name="ReadOnly">1</prop>
								</obj>
								<obj name="PropertyObject" class="GroupingSample" version="4">
									<prop name="PropertyTypeName">EndPt Sample Type</prop>
									<prop name="Position">8</prop>
									<prop name="IsDefault">0</prop>
									<prop name="GroupSampleType">mstUnknown</prop>
								</obj>
								<obj name="PropertyObject" class="SamplePrefLineStyle" version="4">
									<prop name="PropertyTypeName">Line Style</prop>
									<prop name="Position">8</prop>
									<prop name="IsDefault">0</prop>
									<prop name="LineStyle">psSolid</prop>
								</obj>
								<obj name="PropertyObject" class="GenSampleEditNotes" version="4">
									<prop name="PropertyTypeName">Notes</prop>
									<prop name="Position">8</prop>
									<prop name="IsDefault">1</prop>
								</obj>
								<obj name="PropertyObject" class="SamplePrefPointStyle" version="4">
									<prop name="PropertyTypeName">Point Style</prop>
									<prop name="Position">8</prop>
									<prop name="IsDefault">0</prop>
									<prop name="PointStyle">psNothing</prop>
								</obj>
								<obj name="PropertyObject" class="GenSampleEditPosition" version="4">
									<prop name="PropertyTypeName">Position</prop>
									<prop name="Position">8</prop>
									<prop name="IsDefault">1</prop>
								</obj>
								<obj name="PropertyObject" class="GenSampleEditReplicate" version="4">
									<prop name="PropertyTypeName">Replicate of</prop>
									<prop name="Position">8</prop>
									<prop name="IsDefault">1</prop>
									<prop name="ReplicateOf">-1</prop>
								</obj>
								<obj name="PropertyObject" class="HTCSampleID" version="4">
									<prop name="PropertyTypeName">Sample ID</prop>
									<prop name="Position">8</prop>
									<prop name="IsDefault">1</prop>
								</obj>
								<obj name="PropertyObject" class="GenSampleEditName" version="4">
									<prop name="PropertyTypeName">Sample Name</prop>
									<prop name="Position">8</prop>
									<prop name="IsDefault">1</prop>
									<prop name="name">Sample 9</prop>
								</obj>
								<obj name="PropertyObject" class="HTCSamplePrepNotes" version="4">
									<prop name="PropertyTypeName">Sample Prep Notes</prop>
									<prop name="Position">8</prop>
									<prop name="IsDefault">1</prop>
								</obj>
								<obj name="PropertyObject" class="GenSampleEditSubset" version="4">
									<prop name="PropertyTypeName">Subsets</prop>
									<prop name="Position">8</prop>
									<prop name="IsDefault">1</prop>
								</obj>
								<obj name="PropertyObject" class="SamplePrefWidth" version="5">
									<prop name="PropertyTypeName">Width</prop>
									<prop name="Position">8</prop>
									<prop name="IsDefault">1</prop>
									<prop name="Width">1</prop>
								</obj>
							</list>
						</obj>
					</obj>
					<obj name="item" class="SamplePropInfo" version="1">
						<obj name="ChannelProperties" class="ChanPropList" version="2">
							<obj name="ChannelProperties" class="EMList" version="1">
								<list name="emlist" count="1">
									<obj name="item" class="PropertyList" version="1">
										<list name="emlist" count="12">
											<obj name="PropertyObject" class="RQSampleTargetProperty" version="4">
												<prop name="PropertyTypeName">Combined Sample and Target Type</prop>
												<prop name="Position">9</prop>
												<prop name="IsDefault">0</prop>
												<obj name="ChannelProp" class="ChannelProperty" version="1">
													<prop name="ChannelIdx">0</prop>
												</obj>
											</obj>
											<obj name="PropertyObject" class="QuantConcProperty" version="4">
												<prop name="PropertyTypeName">Concentration</prop>
												<prop name="Position">9</prop>
												<prop name="IsDefault">1</prop>
												<prop name="Concentration">0</prop>
												<obj name="ChannelProp" class="ChannelProperty" version="1">
													<prop name="ChannelIdx">0</prop>
												</obj>
												<prop name="ReadOnly">1</prop>
											</obj>
											<obj name="PropertyObject" class="QuantCpHighProp" version="4">
												<prop name="PropertyTypeName">Cp High</prop>
												<prop name="Position">9</prop>
												<prop name="IsDefault">1</prop>
												<prop name="CpRangeHigh">0</prop>
												<obj name="ChannelProp" class="ChannelProperty" version="1">
													<prop name="ChannelIdx">0</prop>
												</obj>
												<prop name="ReadOnly">1</prop>
											</obj>
											<obj name="PropertyObject" class="QuantCpLowProp" version="4">
												<prop name="PropertyTypeName">Cp Low</prop>
												<prop name="Position">9</prop>
												<prop name="IsDefault">1</prop>
												<prop name="CpRangeLow">0</prop>
												<obj name="ChannelProp" class="ChannelProperty" version="1">
													<prop name="ChannelIdx">0</prop>
												</obj>
												<prop name="ReadOnly">1</prop>
											</obj>
											<obj name="PropertyObject" class="RQEffProp" version="4">
												<prop name="PropertyTypeName">Efficiency</prop>
												<prop name="Position">9</prop>
												<prop name="IsDefault">1</prop>
												<prop name="Efficiency">2</prop>
												<obj name="ChannelProp" class="ChannelProperty" version="1">
													<prop name="ChannelIdx">0</prop>
												</obj>
											</obj>
											<obj name="PropertyObject" class="ChannelGenotype" version="4">
												<prop name="PropertyTypeName">Melt Geno Genotype</prop>
												<prop name="Position">9</prop>
												<prop name="IsDefault">1</prop>
												<prop name="ReadOnly">1</prop>
												<obj name="ChannelProp" class="ChannelProperty" version="1">
													<prop name="ChannelIdx">0</prop>
												</obj>
											</obj>
											<obj name="PropertyObject" class="GroupChannelTypeProp" version="4">
												<prop name="PropertyTypeName">Melt Geno Sample Type</prop>
												<prop name="Position">9</prop>
												<prop name="IsDefault">0</prop>
												<prop name="GroupSampleType">mstUnknown</prop>
												<obj name="ChannelProp" class="ChannelProperty" version="1">
													<prop name="ChannelIdx">0</prop>
												</obj>
											</obj>
											<obj name="PropertyObject" class="QuantSampleTypeProperty" version="4">
												<prop name="PropertyTypeName">Quantification Sample Type</prop>
												<prop name="Position">9</prop>
												<prop name="IsDefault">0</prop>
												<prop name="SampleType">qsUnknown</prop>
												<obj name="ChannelProp" class="ChannelProperty" version="1">
													<prop name="ChannelIdx">0</prop>
												</obj>
											</obj>
											<obj name="PropertyObject" class="ChannelGenotype" version="4">
												<prop name="PropertyTypeName">Scanning Genotype</prop>
												<prop name="Position">9</prop>
												<prop name="IsDefault">1</prop>
												<prop name="ReadOnly">1</prop>
												<obj name="ChannelProp" class="ChannelProperty" version="1">
													<prop name="ChannelIdx">0</prop>
												</obj>
											</obj>
											<obj name="PropertyObject" class="GroupChannelTypeProp" version="4">
												<prop name="PropertyTypeName">Scanning Sample Type</prop>
												<prop name="Position">9</prop>
												<prop name="IsDefault">0</prop>
												<prop name="GroupSampleType">mstUnknown</prop>
												<obj name="ChannelProp" class="ChannelProperty" version="1">
													<prop name="ChannelIdx">0</prop>
												</obj>
											</obj>
											<obj name="PropertyObject" class="TargetName" version="4">
												<prop name="PropertyTypeName">Target Name</prop>
												<prop name="Position">9</prop>
												<prop name="IsDefault">1</prop>
												<obj name="ChannelProp" class="ChannelProperty" version="1">
													<prop name="ChannelIdx">0</prop>
												</obj>
											</obj>
											<obj name="PropertyObject" class="RQTargetProperty" version="4">
												<prop name="PropertyTypeName">Target Type</prop>
												<prop name="Position">9</prop>
												<prop name="IsDefault">0</prop>
												<prop name="TargetType">dtNone</prop>
												<obj name="ChannelProp" class="ChannelProperty" version="1">
													<prop name="ChannelIdx">0</prop>
												</obj>
											</obj>
										</list>
									</obj>
								</list>
							</obj>
						</obj>
						<prop name="ChannelPropertyCount">1</prop>
						<prop name="ContainerPosition">9</prop>
						<prop name="HasSampleProperties">1</prop>
						<obj name="SampleProperties" class="PropertyList" version="1">
							<list name="emlist" count="14">
								<obj name="PropertyObject" class="SamplePrefColor" version="4">
									<prop name="PropertyTypeName">Color</prop>
									<prop name="Position">9</prop>
									<prop name="IsDefault">0</prop>
									<prop name="Color">$004080FF</prop>
								</obj>
								<obj name="PropertyObject" class="DominantChannelProp" version="4">
									<prop name="PropertyTypeName">Dominant Channel</prop>
									<prop name="Position">9</prop>
									<prop name="IsDefault">0</prop>
									<prop name="DominantChannel">0</prop>
								</obj>
								<obj name="PropertyObject" class="Genotype" version="4">
									<prop name="PropertyTypeName">EndPt Genotype</prop>
									<prop name="Position">9</prop>
									<prop name="IsDefault">1</prop>
									<prop name="ReadOnly">1</prop>
								</obj>
								<obj name="PropertyObject" class="GroupingSample" version="4">
									<prop name="PropertyTypeName">EndPt Sample Type</prop>
									<prop name="Position">9</prop>
									<prop name="IsDefault">0</prop>
									<prop name="GroupSampleType">mstUnknown</prop>
								</obj>
								<obj name="PropertyObject" class="SamplePrefLineStyle" version="4">
									<prop name="PropertyTypeName">Line Style</prop>
									<prop name="Position">9</prop>
									<prop name="IsDefault">0</prop>
									<prop name="LineStyle">psSolid</prop>
								</obj>
								<obj name="PropertyObject" class="GenSampleEditNotes" version="4">
									<prop name="PropertyTypeName">Notes</prop>
									<prop name="Position">9</prop>
									<prop name="IsDefault">1</prop>
								</obj>
								<obj name="PropertyObject" class="SamplePrefPointStyle" version="4">
									<prop name="PropertyTypeName">Point Style</prop>
									<prop name="Position">9</prop>
									<prop name="IsDefault">0</prop>
									<prop name="PointStyle">psNothing</prop>
								</obj>
								<obj name="PropertyObject" class="GenSampleEditPosition" version="4">
									<prop name="PropertyTypeName">Position</prop>
									<prop name="Position">9</prop>
									<prop name="IsDefault">1</prop>
								</obj>
								<obj name="PropertyObject" class="GenSampleEditReplicate" version="4">
									<prop name="PropertyTypeName">Replicate of</prop>
									<prop name="Position">9</prop>
									<prop name="IsDefault">1</prop>
									<prop name="ReplicateOf">-1</prop>
								</obj>
								<obj name="PropertyObject" class="HTCSampleID" version="4">
									<prop name="PropertyTypeName">Sample ID</prop>
									<prop name="Position">9</prop>
									<prop name="IsDefault">1</prop>
								</obj>
								<obj name="PropertyObject" class="GenSampleEditName" version="4">
									<prop name="PropertyTypeName">Sample Name</prop>
									<prop name="Position">9</prop>
									<prop name="IsDefault">1</prop>
									<prop name="name">Sample 10</prop>
								</obj>
								<obj name="PropertyObject" class="HTCSamplePrepNotes" version="4">
									<prop name="PropertyTypeName">Sample Prep Notes</prop>
									<prop name="Position">9</prop>
									<prop name="IsDefault">1</prop>
								</obj>
								<obj name="PropertyObject" class="GenSampleEditSubset" version="4">
									<prop name="PropertyTypeName">Subsets</prop>
									<prop name="Position">9</prop>
									<prop name="IsDefault">1</prop>
								</obj>
								<obj name="PropertyObject" class="SamplePrefWidth" version="5">
									<prop name="PropertyTypeName">Width</prop>
									<prop name="Position">9</prop>
									<prop name="IsDefault">1</prop>
									<prop name="Width">1</prop>
								</obj>
							</list>
						</obj>
					</obj>
					<obj name="item" class="SamplePropInfo" version="1">
						<obj name="ChannelProperties" class="ChanPropList" version="2">
							<obj name="ChannelProperties" class="EMList" version="1">
								<list name="emlist" count="1">
									<obj name="item" class="PropertyList" version="1">
										<list name="emlist" count="12">
											<obj name="PropertyObject" class="RQSampleTargetProperty" version="4">
												<prop name="PropertyTypeName">Combined Sample and Target Type</prop>
												<prop name="Position">10</prop>
												<prop name="IsDefault">0</prop>
												<obj name="ChannelProp" class="ChannelProperty" version="1">
													<prop name="ChannelIdx">0</prop>
												</obj>
											</obj>
											<obj name="PropertyObject" class="QuantConcProperty" version="4">
												<prop name="PropertyTypeName">Concentration</prop>
												<prop name="Position">10</prop>
												<prop name="IsDefault">1</prop>
												<prop name="Concentration">0</prop>
												<obj name="ChannelProp" class="ChannelProperty" version="1">
													<prop name="ChannelIdx">0</prop>
												</obj>
												<prop name="ReadOnly">1</prop>
											</obj>
											<obj name="PropertyObject" class="QuantCpHighProp" version="4">
												<prop name="PropertyTypeName">Cp High</prop>
												<prop name="Position">10</prop>
												<prop name="IsDefault">1</prop>
												<prop name="CpRangeHigh">0</prop>
												<obj name="ChannelProp" class="ChannelProperty" version="1">
													<prop name="ChannelIdx">0</prop>
												</obj>
												<prop name="ReadOnly">1</prop>
											</obj>
											<obj name="PropertyObject" class="QuantCpLowProp" version="4">
												<prop name="PropertyTypeName">Cp Low</prop>
												<prop name="Position">10</prop>
												<prop name="IsDefault">1</prop>
												<prop name="CpRangeLow">0</prop>
												<obj name="ChannelProp" class="ChannelProperty" version="1">
													<prop name="ChannelIdx">0</prop>
												</obj>
												<prop name="ReadOnly">1</prop>
											</obj>
											<obj name="PropertyObject" class="RQEffProp" version="4">
												<prop name="PropertyTypeName">Efficiency</prop>
												<prop name="Position">10</prop>
												<prop name="IsDefault">1</prop>
												<prop name="Efficiency">2</prop>
												<obj name="ChannelProp" class="ChannelProperty" version="1">
													<prop name="ChannelIdx">0</prop>
												</obj>
											</obj>
											<obj name="PropertyObject" class="ChannelGenotype" version="4">
												<prop name="PropertyTypeName">Melt Geno Genotype</prop>
												<prop name="Position">10</prop>
												<prop name="IsDefault">1</prop>
												<prop name="ReadOnly">1</prop>
												<obj name="ChannelProp" class="ChannelProperty" version="1">
													<prop name="ChannelIdx">0</prop>
												</obj>
											</obj>
											<obj name="PropertyObject" class="GroupChannelTypeProp" version="4">
												<prop name="PropertyTypeName">Melt Geno Sample Type</prop>
												<prop name="Position">10</prop>
												<prop name="IsDefault">0</prop>
												<prop name="GroupSampleType">mstUnknown</prop>
												<obj name="ChannelProp" class="ChannelProperty" version="1">
													<prop name="ChannelIdx">0</prop>
												</obj>
											</obj>
											<obj name="PropertyObject" class="QuantSampleTypeProperty" version="4">
												<prop name="PropertyTypeName">Quantification Sample Type</prop>
												<prop name="Position">10</prop>
												<prop name="IsDefault">0</prop>
												<prop name="SampleType">qsUnknown</prop>
												<obj name="ChannelProp" class="ChannelProperty" version="1">
													<prop name="ChannelIdx">0</prop>
												</obj>
											</obj>
											<obj name="PropertyObject" class="ChannelGenotype" version="4">
												<prop name="PropertyTypeName">Scanning Genotype</prop>
												<prop name="Position">10</prop>
												<prop name="IsDefault">1</prop>
												<prop name="ReadOnly">1</prop>
												<obj name="ChannelProp" class="ChannelProperty" version="1">
													<prop name="ChannelIdx">0</prop>
												</obj>
											</obj>
											<obj name="PropertyObject" class="GroupChannelTypeProp" version="4">
												<prop name="PropertyTypeName">Scanning Sample Type</prop>
												<prop name="Position">10</prop>
												<prop name="IsDefault">0</prop>
												<prop name="GroupSampleType">mstUnknown</prop>
												<obj name="ChannelProp" class="ChannelProperty" version="1">
													<prop name="ChannelIdx">0</prop>
												</obj>
											</obj>
											<obj name="PropertyObject" class="TargetName" version="4">
												<prop name="PropertyTypeName">Target Name</prop>
												<prop name="Position">10</prop>
												<prop name="IsDefault">1</prop>
												<obj name="ChannelProp" class="ChannelProperty" version="1">
													<prop name="ChannelIdx">0</prop>
												</obj>
											</obj>
											<obj name="PropertyObject" class="RQTargetProperty" version="4">
												<prop name="PropertyTypeName">Target Type</prop>
												<prop name="Position">10</prop>
												<prop name="IsDefault">0</prop>
												<prop name="TargetType">dtNone</prop>
												<obj name="ChannelProp" class="ChannelProperty" version="1">
													<prop name="ChannelIdx">0</prop>
												</obj>
											</obj>
										</list>
									</obj>
								</list>
							</obj>
						</obj>
						<prop name="ChannelPropertyCount">1</prop>
						<prop name="ContainerPosition">10</prop>
						<prop name="HasSampleProperties">1</prop>
						<obj name="SampleProperties" class="PropertyList" version="1">
							<list name="emlist" count="14">
								<obj name="PropertyObject" class="SamplePrefColor" version="4">
									<prop name="PropertyTypeName">Color</prop>
									<prop name="Position">10</prop>
									<prop name="IsDefault">0</prop>
									<prop name="Color">$00FD0299</prop>
								</obj>
								<obj name="PropertyObject" class="DominantChannelProp" version="4">
									<prop name="PropertyTypeName">Dominant Channel</prop>
									<prop name="Position">10</prop>
									<prop name="IsDefault">0</prop>
									<prop name="DominantChannel">0</prop>
								</obj>
								<obj name="PropertyObject" class="Genotype" version="4">
									<prop name="PropertyTypeName">EndPt Genotype</prop>
									<prop name="Position">10</prop>
									<prop name="IsDefault">1</prop>
									<prop name="ReadOnly">1</prop>
								</obj>
								<obj name="PropertyObject" class="GroupingSample" version="4">
									<prop name="PropertyTypeName">EndPt Sample Type</prop>
									<prop name="Position">10</prop>
									<prop name="IsDefault">0</prop>
									<prop name="GroupSampleType">mstUnknown</prop>
								</obj>
								<obj name="PropertyObject" class="SamplePrefLineStyle" version="4">
									<prop name="PropertyTypeName">Line Style</prop>
									<prop name="Position">10</prop>
									<prop name="IsDefault">0</prop>
									<prop name="LineStyle">psSolid</prop>
								</obj>
								<obj name="PropertyObject" class="GenSampleEditNotes" version="4">
									<prop name="PropertyTypeName">Notes</prop>
									<prop name="Position">10</prop>
									<prop name="IsDefault">1</prop>
								</obj>
								<obj name="PropertyObject" class="SamplePrefPointStyle" version="4">
									<prop name="PropertyTypeName">Point Style</prop>
									<prop name="Position">10</prop>
									<prop name="IsDefault">0</prop>
									<prop name="PointStyle">psNothing</prop>
								</obj>
								<obj name="PropertyObject" class="GenSampleEditPosition" version="4">
									<prop name="PropertyTypeName">Position</prop>
									<prop name="Position">10</prop>
									<prop name="IsDefault">1</prop>
								</obj>
								<obj name="PropertyObject" class="GenSampleEditReplicate" version="4">
									<prop name="PropertyTypeName">Replicate of</prop>
									<prop name="Position">10</prop>
									<prop name="IsDefault">1</prop>
									<prop name="ReplicateOf">-1</prop>
								</obj>
								<obj name="PropertyObject" class="HTCSampleID" version="4">
									<prop name="PropertyTypeName">Sample ID</prop>
									<prop name="Position">10</prop>
									<prop name="IsDefault">1</prop>
								</obj>
								<obj name="PropertyObject" class="GenSampleEditName" version="4">
									<prop name="PropertyTypeName">Sample Name</prop>
									<prop name="Position">10</prop>
									<prop name="IsDefault">1</prop>
									<prop name="name">Sample 11</prop>
								</obj>
								<obj name="PropertyObject" class="HTCSamplePrepNotes" version="4">
									<prop name="PropertyTypeName">Sample Prep Notes</prop>
									<prop name="Position">10</prop>
									<prop name="IsDefault">1</prop>
								</obj>
								<obj name="PropertyObject" class="GenSampleEditSubset" version="4">
									<prop name="PropertyTypeName">Subsets</prop>
									<prop name="Position">10</prop>
									<prop name="IsDefault">1</prop>
								</obj>
								<obj name="PropertyObject" class="SamplePrefWidth" version="5">
									<prop name="PropertyTypeName">Width</prop>
									<prop name="Position">10</prop>
									<prop name="IsDefault">1</prop>
									<prop name="Width">1</prop>
								</obj>
							</list>
						</obj>
					</obj>
					<obj name="item" class="SamplePropInfo" version="1">
						<obj name="ChannelProperties" class="ChanPropList" version="2">
							<obj name="ChannelProperties" class="EMList" version="1">
								<list name="emlist" count="1">
									<obj name="item" class="PropertyList" version="1">
										<list name="emlist" count="12">
											<obj name="PropertyObject" class="RQSampleTargetProperty" version="4">
												<prop name="PropertyTypeName">Combined Sample and Target Type</prop>
												<prop name="Position">11</prop>
												<prop name="IsDefault">0</prop>
												<obj name="ChannelProp" class="ChannelProperty" version="1">
													<prop name="ChannelIdx">0</prop>
												</obj>
											</obj>
											<obj name="PropertyObject" class="QuantConcProperty" version="4">
												<prop name="PropertyTypeName">Concentration</prop>
												<prop name="Position">11</prop>
												<prop name="IsDefault">1</prop>
												<prop name="Concentration">0</prop>
												<obj name="ChannelProp" class="ChannelProperty" version="1">
													<prop name="ChannelIdx">0</prop>
												</obj>
												<prop name="ReadOnly">1</prop>
											</obj>
											<obj name="PropertyObject" class="QuantCpHighProp" version="4">
												<prop name="PropertyTypeName">Cp High</prop>
												<prop name="Position">11</prop>
												<prop name="IsDefault">1</prop>
												<prop name="CpRangeHigh">0</prop>
												<obj name="ChannelProp" class="ChannelProperty" version="1">
													<prop name="ChannelIdx">0</prop>
												</obj>
												<prop name="ReadOnly">1</prop>
											</obj>
											<obj name="PropertyObject" class="QuantCpLowProp" version="4">
												<prop name="PropertyTypeName">Cp Low</prop>
												<prop name="Position">11</prop>
												<prop name="IsDefault">1</prop>
												<prop name="CpRangeLow">0</prop>
												<obj name="ChannelProp" class="ChannelProperty" version="1">
													<prop name="ChannelIdx">0</prop>
												</obj>
												<prop name="ReadOnly">1</prop>
											</obj>
											<obj name="PropertyObject" class="RQEffProp" version="4">
												<prop name="PropertyTypeName">Efficiency</prop>
												<prop name="Position">11</prop>
												<prop name="IsDefault">1</prop>
												<prop name="Efficiency">2</prop>
												<obj name="ChannelProp" class="ChannelProperty" version="1">
													<prop name="ChannelIdx">0</prop>
												</obj>
											</obj>
											<obj name="PropertyObject" class="ChannelGenotype" version="4">
												<prop name="PropertyTypeName">Melt Geno Genotype</prop>
												<prop name="Position">11</prop>
												<prop name="IsDefault">1</prop>
												<prop name="ReadOnly">1</prop>
												<obj name="ChannelProp" class="ChannelProperty" version="1">
													<prop name="ChannelIdx">0</prop>
												</obj>
											</obj>
											<obj name="PropertyObject" class="GroupChannelTypeProp" version="4">
												<prop name="PropertyTypeName">Melt Geno Sample Type</prop>
												<prop name="Position">11</prop>
												<prop name="IsDefault">0</prop>
												<prop name="GroupSampleType">mstUnknown</prop>
												<obj name="ChannelProp" class="ChannelProperty" version="1">
													<prop name="ChannelIdx">0</prop>
												</obj>
											</obj>
											<obj name="PropertyObject" class="QuantSampleTypeProperty" version="4">
												<prop name="PropertyTypeName">Quantification Sample Type</prop>
												<prop name="Position">11</prop>
												<prop name="IsDefault">0</prop>
												<prop name="SampleType">qsUnknown</prop>
												<obj name="ChannelProp" class="ChannelProperty" version="1">
													<prop name="ChannelIdx">0</prop>
												</obj>
											</obj>
											<obj name="PropertyObject" class="ChannelGenotype" version="4">
												<prop name="PropertyTypeName">Scanning Genotype</prop>
												<prop name="Position">11</prop>
												<prop name="IsDefault">1</prop>
												<prop name="ReadOnly">1</prop>
												<obj name="ChannelProp" class="ChannelProperty" version="1">
													<prop name="ChannelIdx">0</prop>
												</obj>
											</obj>
											<obj name="PropertyObject" class="GroupChannelTypeProp" version="4">
												<prop name="PropertyTypeName">Scanning Sample Type</prop>
												<prop name="Position">11</prop>
												<prop name="IsDefault">0</prop>
												<prop name="GroupSampleType">mstUnknown</prop>
												<obj name="ChannelProp" class="ChannelProperty" version="1">
													<prop name="ChannelIdx">0</prop>
												</obj>
											</obj>
											<obj name="PropertyObject" class="TargetName" version="4">
												<prop name="PropertyTypeName">Target Name</prop>
												<prop name="Position">11</prop>
												<prop name="IsDefault">1</prop>
												<obj name="ChannelProp" class="ChannelProperty" version="1">
													<prop name="ChannelIdx">0</prop>
												</obj>
											</obj>
											<obj name="PropertyObject" class="RQTargetProperty" version="4">
												<prop name="PropertyTypeName">Target Type</prop>
												<prop name="Position">11</prop>
												<prop name="IsDefault">0</prop>
												<prop name="TargetType">dtNone</prop>
												<obj name="ChannelProp" class="ChannelProperty" version="1">
													<prop name="ChannelIdx">0</prop>
												</obj>
											</obj>
										</list>
									</obj>
								</list>
							</obj>
						</obj>
						<prop name="ChannelPropertyCount">1</prop>
						<prop name="ContainerPosition">11</prop>
						<prop name="HasSampleProperties">1</prop>
						<obj name="SampleProperties" class="PropertyList" version="1">
							<list name="emlist" count="14">
								<obj name="PropertyObject" class="SamplePrefColor" version="4">
									<prop name="PropertyTypeName">Color</prop>
									<prop name="Position">11</prop>
									<prop name="IsDefault">0</prop>
									<prop name="Color">$0026C4B8</prop>
								</obj>
								<obj name="PropertyObject" class="DominantChannelProp" version="4">
									<prop name="PropertyTypeName">Dominant Channel</prop>
									<prop name="Position">11</prop>
									<prop name="IsDefault">0</prop>
									<prop name="DominantChannel">0</prop>
								</obj>
								<obj name="PropertyObject" class="Genotype" version="4">
									<prop name="PropertyTypeName">EndPt Genotype</prop>
									<prop name="Position">11</prop>
									<prop name="IsDefault">1</prop>
									<prop name="ReadOnly">1</prop>
								</obj>
								<obj name="PropertyObject" class="GroupingSample" version="4">
									<prop name="PropertyTypeName">EndPt Sample Type</prop>
									<prop name="Position">11</prop>
									<prop name="IsDefault">0</prop>
									<prop name="GroupSampleType">mstUnknown</prop>
								</obj>
								<obj name="PropertyObject" class="SamplePrefLineStyle" version="4">
									<prop name="PropertyTypeName">Line Style</prop>
									<prop name="Position">11</prop>
									<prop name="IsDefault">0</prop>
									<prop name="LineStyle">psSolid</prop>
								</obj>
								<obj name="PropertyObject" class="GenSampleEditNotes" version="4">
									<prop name="PropertyTypeName">Notes</prop>
									<prop name="Position">11</prop>
									<prop name="IsDefault">1</prop>
								</obj>
								<obj name="PropertyObject" class="SamplePrefPointStyle" version="4">
									<prop name="PropertyTypeName">Point Style</prop>
									<prop name="Position">11</prop>
									<prop name="IsDefault">0</prop>
									<prop name="PointStyle">psNothing</prop>
								</obj>
								<obj name="PropertyObject" class="GenSampleEditPosition" version="4">
									<prop name="PropertyTypeName">Position</prop>
									<prop name="Position">11</prop>
									<prop name="IsDefault">1</prop>
								</obj>
								<obj name="PropertyObject" class="GenSampleEditReplicate" version="4">
									<prop name="PropertyTypeName">Replicate of</prop>
									<prop name="Position">11</prop>
									<prop name="IsDefault">1</prop>
									<prop name="ReplicateOf">-1</prop>
								</obj>
								<obj name="PropertyObject" class="HTCSampleID" version="4">
									<prop name="PropertyTypeName">Sample ID</prop>
									<prop name="Position">11</prop>
									<prop name="IsDefault">1</prop>
								</obj>
								<obj name="PropertyObject" class="GenSampleEditName" version="4">
									<prop name="PropertyTypeName">Sample Name</prop>
									<prop name="Position">11</prop>
									<prop name="IsDefault">1</prop>
									<prop name="name">Sample 12</prop>
								</obj>
								<obj name="PropertyObject" class="HTCSamplePrepNotes" version="4">
									<prop name="PropertyTypeName">Sample Prep Notes</prop>
									<prop name="Position">11</prop>
									<prop name="IsDefault">1</prop>
								</obj>
								<obj name="PropertyObject" class="GenSampleEditSubset" version="4">
									<prop name="PropertyTypeName">Subsets</prop>
									<prop name="Position">11</prop>
									<prop name="IsDefault">1</prop>
								</obj>
								<obj name="PropertyObject" class="SamplePrefWidth" version="5">
									<prop name="PropertyTypeName">Width</prop>
									<prop name="Position">11</prop>
									<prop name="IsDefault">1</prop>
									<prop name="Width">1</prop>
								</obj>
							</list>
						</obj>
					</obj>
					<obj name="item" class="SamplePropInfo" version="1">
						<obj name="ChannelProperties" class="ChanPropList" version="2">
							<obj name="ChannelProperties" class="EMList" version="1">
								<list name="emlist" count="1">
									<obj name="item" class="PropertyList" version="1">
										<list name="emlist" count="12">
											<obj name="PropertyObject" class="RQSampleTargetProperty" version="4">
												<prop name="PropertyTypeName">Combined Sample and Target Type</prop>
												<prop name="Position">12</prop>
												<prop name="IsDefault">0</prop>
												<obj name="ChannelProp" class="ChannelProperty" version="1">
													<prop name="ChannelIdx">0</prop>
												</obj>
											</obj>
											<obj name="PropertyObject" class="QuantConcProperty" version="4">
												<prop name="PropertyTypeName">Concentration</prop>
												<prop name="Position">12</prop>
												<prop name="IsDefault">1</prop>
												<prop name="Concentration">0</prop>
												<obj name="ChannelProp" class="ChannelProperty" version="1">
													<prop name="ChannelIdx">0</prop>
												</obj>
												<prop name="ReadOnly">1</prop>
											</obj>
											<obj name="PropertyObject" class="QuantCpHighProp" version="4">
												<prop name="PropertyTypeName">Cp High</prop>
												<prop name="Position">12</prop>
												<prop name="IsDefault">1</prop>
												<prop name="CpRangeHigh">0</prop>
												<obj name="ChannelProp" class="ChannelProperty" version="1">
													<prop name="ChannelIdx">0</prop>
												</obj>
												<prop name="ReadOnly">1</prop>
											</obj>
											<obj name="PropertyObject" class="QuantCpLowProp" version="4">
												<prop name="PropertyTypeName">Cp Low</prop>
												<prop name="Position">12</prop>
												<prop name="IsDefault">1</prop>
												<prop name="CpRangeLow">0</prop>
												<obj name="ChannelProp" class="ChannelProperty" version="1">
													<prop name="ChannelIdx">0</prop>
												</obj>
												<prop name="ReadOnly">1</prop>
											</obj>
											<obj name="PropertyObject" class="RQEffProp" version="4">
												<prop name="PropertyTypeName">Efficiency</prop>
												<prop name="Position">12</prop>
												<prop name="IsDefault">1</prop>
												<prop name="Efficiency">2</prop>
												<obj name="ChannelProp" class="ChannelProperty" version="1">
													<prop name="ChannelIdx">0</prop>
												</obj>
											</obj>
											<obj name="PropertyObject" class="ChannelGenotype" version="4">
												<prop name="PropertyTypeName">Melt Geno Genotype</prop>
												<prop name="Position">12</prop>
												<prop name="IsDefault">1</prop>
												<prop name="ReadOnly">1</prop>
												<obj name="ChannelProp" class="ChannelProperty" version="1">
													<prop name="ChannelIdx">0</prop>
												</obj>
											</obj>
											<obj name="PropertyObject" class="GroupChannelTypeProp" version="4">
												<prop name="PropertyTypeName">Melt Geno Sample Type</prop>
												<prop name="Position">12</prop>
												<prop name="IsDefault">0</prop>
												<prop name="GroupSampleType">mstUnknown</prop>
												<obj name="ChannelProp" class="ChannelProperty" version="1">
													<prop name="ChannelIdx">0</prop>
												</obj>
											</obj>
											<obj name="PropertyObject" class="QuantSampleTypeProperty" version="4">
												<prop name="PropertyTypeName">Quantification Sample Type</prop>
												<prop name="Position">12</prop>
												<prop name="IsDefault">0</prop>
												<prop name="SampleType">qsUnknown</prop>
												<obj name="ChannelProp" class="ChannelProperty" version="1">
													<prop name="ChannelIdx">0</prop>
												</obj>
											</obj>
											<obj name="PropertyObject" class="ChannelGenotype" version="4">
												<prop name="PropertyTypeName">Scanning Genotype</prop>
												<prop name="Position">12</prop>
												<prop name="IsDefault">1</prop>
												<prop name="ReadOnly">1</prop>
												<obj name="ChannelProp" class="ChannelProperty" version="1">
													<prop name="ChannelIdx">0</prop>
												</obj>
											</obj>
											<obj name="PropertyObject" class="GroupChannelTypeProp" version="4">
												<prop name="PropertyTypeName">Scanning Sample Type</prop>
												<prop name="Position">12</prop>
												<prop name="IsDefault">0</prop>
												<prop name="GroupSampleType">mstUnknown</prop>
												<obj name="ChannelProp" class="ChannelProperty" version="1">
													<prop name="ChannelIdx">0</prop>
												</obj>
											</obj>
											<obj name="PropertyObject" class="TargetName" version="4">
												<prop name="PropertyTypeName">Target Name</prop>
												<prop name="Position">12</prop>
												<prop name="IsDefault">1</prop>
												<obj name="ChannelProp" class="ChannelProperty" version="1">
													<prop name="ChannelIdx">0</prop>
												</obj>
											</obj>
											<obj name="PropertyObject" class="RQTargetProperty" version="4">
												<prop name="PropertyTypeName">Target Type</prop>
												<prop name="Position">12</prop>
												<prop name="IsDefault">0</prop>
												<prop name="TargetType">dtNone</prop>
												<obj name="ChannelProp" class="ChannelProperty" version="1">
													<prop name="ChannelIdx">0</prop>
												</obj>
											</obj>
										</list>
									</obj>
								</list>
							</obj>
						</obj>
						<prop name="ChannelPropertyCount">1</prop>
						<prop name="ContainerPosition">12</prop>
						<prop name="HasSampleProperties">1</prop>
						<obj name="SampleProperties" class="PropertyList" version="1">
							<list name="emlist" count="14">
								<obj name="PropertyObject" class="SamplePrefColor" version="4">
									<prop name="PropertyTypeName">Color</prop>
									<prop name="Position">12</prop>
									<prop name="IsDefault">0</prop>
									<prop name="Color">$00FF8000</prop>
								</obj>
								<obj name="PropertyObject" class="DominantChannelProp" version="4">
									<prop name="PropertyTypeName">Dominant Channel</prop>
									<prop name="Position">12</prop>
									<prop name="IsDefault">0</prop>
									<prop name="DominantChannel">0</prop>
								</obj>
								<obj name="PropertyObject" class="Genotype" version="4">
									<prop name="PropertyTypeName">EndPt Genotype</prop>
									<prop name="Position">12</prop>
									<prop name="IsDefault">1</prop>
									<prop name="ReadOnly">1</prop>
								</obj>
								<obj name="PropertyObject" class="GroupingSample" version="4">
									<prop name="PropertyTypeName">EndPt Sample Type</prop>
									<prop name="Position">12</prop>
									<prop name="IsDefault">0</prop>
									<prop name="GroupSampleType">mstUnknown</prop>
								</obj>
								<obj name="PropertyObject" class="SamplePrefLineStyle" version="4">
									<prop name="PropertyTypeName">Line Style</prop>
									<prop name="Position">12</prop>
									<prop name="IsDefault">0</prop>
									<prop name="LineStyle">psSolid</prop>
								</obj>
								<obj name="PropertyObject" class="GenSampleEditNotes" version="4">
									<prop name="PropertyTypeName">Notes</prop>
									<prop name="Position">12</prop>
									<prop name="IsDefault">1</prop>
								</obj>
								<obj name="PropertyObject" class="SamplePrefPointStyle" version="4">
									<prop name="PropertyTypeName">Point Style</prop>
									<prop name="Position">12</prop>
									<prop name="IsDefault">0</prop>
									<prop name="PointStyle">psNothing</prop>
								</obj>
								<obj name="PropertyObject" class="GenSampleEditPosition" version="4">
									<prop name="PropertyTypeName">Position</prop>
									<prop name="Position">12</prop>
									<prop name="IsDefault">1</prop>
								</obj>
								<obj name="PropertyObject" class="GenSampleEditReplicate" version="4">
									<prop name="PropertyTypeName">Replicate of</prop>
									<prop name="Position">12</prop>
									<prop name="IsDefault">1</prop>
									<prop name="ReplicateOf">-1</prop>
								</obj>
								<obj name="PropertyObject" class="HTCSampleID" version="4">
									<prop name="PropertyTypeName">Sample ID</prop>
									<prop name="Position">12</prop>
									<prop name="IsDefault">1</prop>
								</obj>
								<obj name="PropertyObject" class="GenSampleEditName" version="4">
									<prop name="PropertyTypeName">Sample Name</prop>
									<prop name="Position">12</prop>
									<prop name="IsDefault">1</prop>
									<prop name="name">Sample 13</prop>
								</obj>
								<obj name="PropertyObject" class="HTCSamplePrepNotes" version="4">
									<prop name="PropertyTypeName">Sample Prep Notes</prop>
									<prop name="Position">12</prop>
									<prop name="IsDefault">1</prop>
								</obj>
								<obj name="PropertyObject" class="GenSampleEditSubset" version="4">
									<prop name="PropertyTypeName">Subsets</prop>
									<prop name="Position">12</prop>
									<prop name="IsDefault">1</prop>
								</obj>
								<obj name="PropertyObject" class="SamplePrefWidth" version="5">
									<prop name="PropertyTypeName">Width</prop>
									<prop name="Position">12</prop>
									<prop name="IsDefault">1</prop>
									<prop name="Width">1</prop>
								</obj>
							</list>
						</obj>
					</obj>
					<obj name="item" class="SamplePropInfo" version="1">
						<obj name="ChannelProperties" class="ChanPropList" version="2">
							<obj name="ChannelProperties" class="EMList" version="1">
								<list name="emlist" count="1">
									<obj name="item" class="PropertyList" version="1">
										<list name="emlist" count="12">
											<obj name="PropertyObject" class="RQSampleTargetProperty" version="4">
												<prop name="PropertyTypeName">Combined Sample and Target Type</prop>
												<prop name="Position">13</prop>
												<prop name="IsDefault">0</prop>
												<obj name="ChannelProp" class="ChannelProperty" version="1">
													<prop name="ChannelIdx">0</prop>
												</obj>
											</obj>
											<obj name="PropertyObject" class="QuantConcProperty" version="4">
												<prop name="PropertyTypeName">Concentration</prop>
												<prop name="Position">13</prop>
												<prop name="IsDefault">1</prop>
												<prop name="Concentration">0</prop>
												<obj name="ChannelProp" class="ChannelProperty" version="1">
													<prop name="ChannelIdx">0</prop>
												</obj>
												<prop name="ReadOnly">1</prop>
											</obj>
											<obj name="PropertyObject" class="QuantCpHighProp" version="4">
												<prop name="PropertyTypeName">Cp High</prop>
												<prop name="Position">13</prop>
												<prop name="IsDefault">1</prop>
												<prop name="CpRangeHigh">0</prop>
												<obj name="ChannelProp" class="ChannelProperty" version="1">
													<prop name="ChannelIdx">0</prop>
												</obj>
												<prop name="ReadOnly">1</prop>
											</obj>
											<obj name="PropertyObject" class="QuantCpLowProp" version="4">
												<prop name="PropertyTypeName">Cp Low</prop>
												<prop name="Position">13</prop>
												<prop name="IsDefault">1</prop>
												<prop name="CpRangeLow">0</prop>
												<obj name="ChannelProp" class="ChannelProperty" version="1">
													<prop name="ChannelIdx">0</prop>
												</obj>
												<prop name="ReadOnly">1</prop>
											</obj>
											<obj name="PropertyObject" class="RQEffProp" version="4">
												<prop name="PropertyTypeName">Efficiency</prop>
												<prop name="Position">13</prop>
												<prop name="IsDefault">1</prop>
												<prop name="Efficiency">2</prop>
												<obj name="ChannelProp" class="ChannelProperty" version="1">
													<prop name="ChannelIdx">0</prop>
												</obj>
											</obj>
											<obj name="PropertyObject" class="ChannelGenotype" version="4">
												<prop name="PropertyTypeName">Melt Geno Genotype</prop>
												<prop name="Position">13</prop>
												<prop name="IsDefault">1</prop>
												<prop name="ReadOnly">1</prop>
												<obj name="ChannelProp" class="ChannelProperty" version="1">
													<prop name="ChannelIdx">0</prop>
												</obj>
											</obj>
											<obj name="PropertyObject" class="GroupChannelTypeProp" version="4">
												<prop name="PropertyTypeName">Melt Geno Sample Type</prop>
												<prop name="Position">13</prop>
												<prop name="IsDefault">0</prop>
												<prop name="GroupSampleType">mstUnknown</prop>
												<obj name="ChannelProp" class="ChannelProperty" version="1">
													<prop name="ChannelIdx">0</prop>
												</obj>
											</obj>
											<obj name="PropertyObject" class="QuantSampleTypeProperty" version="4">
												<prop name="PropertyTypeName">Quantification Sample Type</prop>
												<prop name="Position">13</prop>
												<prop name="IsDefault">0</prop>
												<prop name="SampleType">qsUnknown</prop>
												<obj name="ChannelProp" class="ChannelProperty" version="1">
													<prop name="ChannelIdx">0</prop>
												</obj>
											</obj>
											<obj name="PropertyObject" class="ChannelGenotype" version="4">
												<prop name="PropertyTypeName">Scanning Genotype</prop>
												<prop name="Position">13</prop>
												<prop name="IsDefault">1</prop>
												<prop name="ReadOnly">1</prop>
												<obj name="ChannelProp" class="ChannelProperty" version="1">
													<prop name="ChannelIdx">0</prop>
												</obj>
											</obj>
											<obj name="PropertyObject" class="GroupChannelTypeProp" version="4">
												<prop name="PropertyTypeName">Scanning Sample Type</prop>
												<prop name="Position">13</prop>
												<prop name="IsDefault">0</prop>
												<prop name="GroupSampleType">mstUnknown</prop>
												<obj name="ChannelProp" class="ChannelProperty" version="1">
													<prop name="ChannelIdx">0</prop>
												</obj>
											</obj>
											<obj name="PropertyObject" class="TargetName" version="4">
												<prop name="PropertyTypeName">Target Name</prop>
												<prop name="Position">13</prop>
												<prop name="IsDefault">1</prop>
												<obj name="ChannelProp" class="ChannelProperty" version="1">
													<prop name="ChannelIdx">0</prop>
												</obj>
											</obj>
											<obj name="PropertyObject" class="RQTargetProperty" version="4">
												<prop name="PropertyTypeName">Target Type</prop>
												<prop name="Position">13</prop>
												<prop name="IsDefault">0</prop>
												<prop name="TargetType">dtNone</prop>
												<obj name="ChannelProp" class="ChannelProperty" version="1">
													<prop name="ChannelIdx">0</prop>
												</obj>
											</obj>
										</list>
									</obj>
								</list>
							</obj>
						</obj>
						<prop name="ChannelPropertyCount">1</prop>
						<prop name="ContainerPosition">13</prop>
						<prop name="HasSampleProperties">1</prop>
						<obj name="SampleProperties" class="PropertyList" version="1">
							<list name="emlist" count="14">
								<obj name="PropertyObject" class="SamplePrefColor" version="4">
									<prop name="PropertyTypeName">Color</prop>
									<prop name="Position">13</prop>
									<prop name="IsDefault">0</prop>
									<prop name="Color">clRed</prop>
								</obj>
								<obj name="PropertyObject" class="DominantChannelProp" version="4">
									<prop name="PropertyTypeName">Dominant Channel</prop>
									<prop name="Position">13</prop>
									<prop name="IsDefault">0</prop>
									<prop name="DominantChannel">0</prop>
								</obj>
								<obj name="PropertyObject" class="Genotype" version="4">
									<prop name="PropertyTypeName">EndPt Genotype</prop>
									<prop name="Position">13</prop>
									<prop name="IsDefault">1</prop>
									<prop name="ReadOnly">1</prop>
								</obj>
								<obj name="PropertyObject" class="GroupingSample" version="4">
									<prop name="PropertyTypeName">EndPt Sample Type</prop>
									<prop name="Position">13</prop>
									<prop name="IsDefault">0</prop>
									<prop name="GroupSampleType">mstUnknown</prop>
								</obj>
								<obj name="PropertyObject" class="SamplePrefLineStyle" version="4">
									<prop name="PropertyTypeName">Line Style</prop>
									<prop name="Position">13</prop>
									<prop name="IsDefault">0</prop>
									<prop name="LineStyle">psSolid</prop>
								</obj>
								<obj name="PropertyObject" class="GenSampleEditNotes" version="4">
									<prop name="PropertyTypeName">Notes</prop>
									<prop name="Position">13</prop>
									<prop name="IsDefault">1</prop>
								</obj>
								<obj name="PropertyObject" class="SamplePrefPointStyle" version="4">
									<prop name="PropertyTypeName">Point Style</prop>
									<prop name="Position">13</prop>
									<prop name="IsDefault">0</prop>
									<prop name="PointStyle">psNothing</prop>
								</obj>
								<obj name="PropertyObject" class="GenSampleEditPosition" version="4">
									<prop name="PropertyTypeName">Position</prop>
									<prop name="Position">13</prop>
									<prop name="IsDefault">1</prop>
								</obj>
								<obj name="PropertyObject" class="GenSampleEditReplicate" version="4">
									<prop name="PropertyTypeName">Replicate of</prop>
									<prop name="Position">13</prop>
									<prop name="IsDefault">1</prop>
									<prop name="ReplicateOf">-1</prop>
								</obj>
								<obj name="PropertyObject" class="HTCSampleID" version="4">
									<prop name="PropertyTypeName">Sample ID</prop>
									<prop name="Position">13</prop>
									<prop name="IsDefault">1</prop>
								</obj>
								<obj name="PropertyObject" class="GenSampleEditName" version="4">
									<prop name="PropertyTypeName">Sample Name</prop>
									<prop name="Position">13</prop>
									<prop name="IsDefault">1</prop>
									<prop name="name">Sample 14</prop>
								</obj>
								<obj name="PropertyObject" class="HTCSamplePrepNotes" version="4">
									<prop name="PropertyTypeName">Sample Prep Notes</prop>
									<prop name="Position">13</prop>
									<prop name="IsDefault">1</prop>
								</obj>
								<obj name="PropertyObject" class="GenSampleEditSubset" version="4">
									<prop name="PropertyTypeName">Subsets</prop>
									<prop name="Position">13</prop>
									<prop name="IsDefault">1</prop>
								</obj>
								<obj name="PropertyObject" class="SamplePrefWidth" version="5">
									<prop name="PropertyTypeName">Width</prop>
									<prop name="Position">13</prop>
									<prop name="IsDefault">1</prop>
									<prop name="Width">1</prop>
								</obj>
							</list>
						</obj>
					</obj>
					<obj name="item" class="SamplePropInfo" version="1">
						<obj name="ChannelProperties" class="ChanPropList" version="2">
							<obj name="ChannelProperties" class="EMList" version="1">
								<list name="emlist" count="1">
									<obj name="item" class="PropertyList" version="1">
										<list name="emlist" count="12">
											<obj name="PropertyObject" class="RQSampleTargetProperty" version="4">
												<prop name="PropertyTypeName">Combined Sample and Target Type</prop>
												<prop name="Position">14</prop>
												<prop name="IsDefault">0</prop>
												<obj name="ChannelProp" class="ChannelProperty" version="1">
													<prop name="ChannelIdx">0</prop>
												</obj>
											</obj>
											<obj name="PropertyObject" class="QuantConcProperty" version="4">
												<prop name="PropertyTypeName">Concentration</prop>
												<prop name="Position">14</prop>
												<prop name="IsDefault">1</prop>
												<prop name="Concentration">0</prop>
												<obj name="ChannelProp" class="ChannelProperty" version="1">
													<prop name="ChannelIdx">0</prop>
												</obj>
												<prop name="ReadOnly">1</prop>
											</obj>
											<obj name="PropertyObject" class="QuantCpHighProp" version="4">
												<prop name="PropertyTypeName">Cp High</prop>
												<prop name="Position">14</prop>
												<prop name="IsDefault">1</prop>
												<prop name="CpRangeHigh">0</prop>
												<obj name="ChannelProp" class="ChannelProperty" version="1">
													<prop name="ChannelIdx">0</prop>
												</obj>
												<prop name="ReadOnly">1</prop>
											</obj>
											<obj name="PropertyObject" class="QuantCpLowProp" version="4">
												<prop name="PropertyTypeName">Cp Low</prop>
												<prop name="Position">14</prop>
												<prop name="IsDefault">1</prop>
												<prop name="CpRangeLow">0</prop>
												<obj name="ChannelProp" class="ChannelProperty" version="1">
													<prop name="ChannelIdx">0</prop>
												</obj>
												<prop name="ReadOnly">1</prop>
											</obj>
											<obj name="PropertyObject" class="RQEffProp" version="4">
												<prop name="PropertyTypeName">Efficiency</prop>
												<prop name="Position">14</prop>
												<prop name="IsDefault">1</prop>
												<prop name="Efficiency">2</prop>
												<obj name="ChannelProp" class="ChannelProperty" version="1">
													<prop name="ChannelIdx">0</prop>
												</obj>
											</obj>
											<obj name="PropertyObject" class="ChannelGenotype" version="4">
												<prop name="PropertyTypeName">Melt Geno Genotype</prop>
												<prop name="Position">14</prop>
												<prop name="IsDefault">1</prop>
												<prop name="ReadOnly">1</prop>
												<obj name="ChannelProp" class="ChannelProperty" version="1">
													<prop name="ChannelIdx">0</prop>
												</obj>
											</obj>
											<obj name="PropertyObject" class="GroupChannelTypeProp" version="4">
												<prop name="PropertyTypeName">Melt Geno Sample Type</prop>
												<prop name="Position">14</prop>
												<prop name="IsDefault">0</prop>
												<prop name="GroupSampleType">mstUnknown</prop>
												<obj name="ChannelProp" class="ChannelProperty" version="1">
													<prop name="ChannelIdx">0</prop>
												</obj>
											</obj>
											<obj name="PropertyObject" class="QuantSampleTypeProperty" version="4">
												<prop name="PropertyTypeName">Quantification Sample Type</prop>
												<prop name="Position">14</prop>
												<prop name="IsDefault">0</prop>
												<prop name="SampleType">qsUnknown</prop>
												<obj name="ChannelProp" class="ChannelProperty" version="1">
													<prop name="ChannelIdx">0</prop>
												</obj>
											</obj>
											<obj name="PropertyObject" class="ChannelGenotype" version="4">
												<prop name="PropertyTypeName">Scanning Genotype</prop>
												<prop name="Position">14</prop>
												<prop name="IsDefault">1</prop>
												<prop name="ReadOnly">1</prop>
												<obj name="ChannelProp" class="ChannelProperty" version="1">
													<prop name="ChannelIdx">0</prop>
												</obj>
											</obj>
											<obj name="PropertyObject" class="GroupChannelTypeProp" version="4">
												<prop name="PropertyTypeName">Scanning Sample Type</prop>
												<prop name="Position">14</prop>
												<prop name="IsDefault">0</prop>
												<prop name="GroupSampleType">mstUnknown</prop>
												<obj name="ChannelProp" class="ChannelProperty" version="1">
													<prop name="ChannelIdx">0</prop>
												</obj>
											</obj>
											<obj name="PropertyObject" class="TargetName" version="4">
												<prop name="PropertyTypeName">Target Name</prop>
												<prop name="Position">14</prop>
												<prop name="IsDefault">1</prop>
												<obj name="ChannelProp" class="ChannelProperty" version="1">
													<prop name="ChannelIdx">0</prop>
												</obj>
											</obj>
											<obj name="PropertyObject" class="RQTargetProperty" version="4">
												<prop name="PropertyTypeName">Target Type</prop>
												<prop name="Position">14</prop>
												<prop name="IsDefault">0</prop>
												<prop name="TargetType">dtNone</prop>
												<obj name="ChannelProp" class="ChannelProperty" version="1">
													<prop name="ChannelIdx">0</prop>
												</obj>
											</obj>
										</list>
									</obj>
								</list>
							</obj>
						</obj>
						<prop name="ChannelPropertyCount">1</prop>
						<prop name="ContainerPosition">14</prop>
						<prop name="HasSampleProperties">1</prop>
						<obj name="SampleProperties" class="PropertyList" version="1">
							<list name="emlist" count="14">
								<obj name="PropertyObject" class="SamplePrefColor" version="4">
									<prop name="PropertyTypeName">Color</prop>
									<prop name="Position">14</prop>
									<prop name="IsDefault">0</prop>
									<prop name="Color">$0030D700</prop>
								</obj>
								<obj name="PropertyObject" class="DominantChannelProp" version="4">
									<prop name="PropertyTypeName">Dominant Channel</prop>
									<prop name="Position">14</prop>
									<prop name="IsDefault">0</prop>
									<prop name="DominantChannel">0</prop>
								</obj>
								<obj name="PropertyObject" class="Genotype" version="4">
									<prop name="PropertyTypeName">EndPt Genotype</prop>
									<prop name="Position">14</prop>
									<prop name="IsDefault">1</prop>
									<prop name="ReadOnly">1</prop>
								</obj>
								<obj name="PropertyObject" class="GroupingSample" version="4">
									<prop name="PropertyTypeName">EndPt Sample Type</prop>
									<prop name="Position">14</prop>
									<prop name="IsDefault">0</prop>
									<prop name="GroupSampleType">mstUnknown</prop>
								</obj>
								<obj name="PropertyObject" class="SamplePrefLineStyle" version="4">
									<prop name="PropertyTypeName">Line Style</prop>
									<prop name="Position">14</prop>
									<prop name="IsDefault">0</prop>
									<prop name="LineStyle">psSolid</prop>
								</obj>
								<obj name="PropertyObject" class="GenSampleEditNotes" version="4">
									<prop name="PropertyTypeName">Notes</prop>
									<prop name="Position">14</prop>
									<prop name="IsDefault">1</prop>
								</obj>
								<obj name="PropertyObject" class="SamplePrefPointStyle" version="4">
									<prop name="PropertyTypeName">Point Style</prop>
									<prop name="Position">14</prop>
									<prop name="IsDefault">0</prop>
									<prop name="PointStyle">psNothing</prop>
								</obj>
								<obj name="PropertyObject" class="GenSampleEditPosition" version="4">
									<prop name="PropertyTypeName">Position</prop>
									<prop name="Position">14</prop>
									<prop name="IsDefault">1</prop>
								</obj>
								<obj name="PropertyObject" class="GenSampleEditReplicate" version="4">
									<prop name="PropertyTypeName">Replicate of</prop>
									<prop name="Position">14</prop>
									<prop name="IsDefault">1</prop>
									<prop name="ReplicateOf">-1</prop>
								</obj>
								<obj name="PropertyObject" class="HTCSampleID" version="4">
									<prop name="PropertyTypeName">Sample ID</prop>
									<prop name="Position">14</prop>
									<prop name="IsDefault">1</prop>
								</obj>
								<obj name="PropertyObject" class="GenSampleEditName" version="4">
									<prop name="PropertyTypeName">Sample Name</prop>
									<prop name="Position">14</prop>
									<prop name="IsDefault">1</prop>
									<prop name="name">Sample 15</prop>
								</obj>
								<obj name="PropertyObject" class="HTCSamplePrepNotes" version="4">
									<prop name="PropertyTypeName">Sample Prep Notes</prop>
									<prop name="Position">14</prop>
									<prop name="IsDefault">1</prop>
								</obj>
								<obj name="PropertyObject" class="GenSampleEditSubset" version="4">
									<prop name="PropertyTypeName">Subsets</prop>
									<prop name="Position">14</prop>
									<prop name="IsDefault">1</prop>
								</obj>
								<obj name="PropertyObject" class="SamplePrefWidth" version="5">
									<prop name="PropertyTypeName">Width</prop>
									<prop name="Position">14</prop>
									<prop name="IsDefault">1</prop>
									<prop name="Width">1</prop>
								</obj>
							</list>
						</obj>
					</obj>
					<obj name="item" class="SamplePropInfo" version="1">
						<obj name="ChannelProperties" class="ChanPropList" version="2">
							<obj name="ChannelProperties" class="EMList" version="1">
								<list name="emlist" count="1">
									<obj name="item" class="PropertyList" version="1">
										<list name="emlist" count="12">
											<obj name="PropertyObject" class="RQSampleTargetProperty" version="4">
												<prop name="PropertyTypeName">Combined Sample and Target Type</prop>
												<prop name="Position">15</prop>
												<prop name="IsDefault">0</prop>
												<obj name="ChannelProp" class="ChannelProperty" version="1">
													<prop name="ChannelIdx">0</prop>
												</obj>
											</obj>
											<obj name="PropertyObject" class="QuantConcProperty" version="4">
												<prop name="PropertyTypeName">Concentration</prop>
												<prop name="Position">15</prop>
												<prop name="IsDefault">1</prop>
												<prop name="Concentration">0</prop>
												<obj name="ChannelProp" class="ChannelProperty" version="1">
													<prop name="ChannelIdx">0</prop>
												</obj>
												<prop name="ReadOnly">1</prop>
											</obj>
											<obj name="PropertyObject" class="QuantCpHighProp" version="4">
												<prop name="PropertyTypeName">Cp High</prop>
												<prop name="Position">15</prop>
												<prop name="IsDefault">1</prop>
												<prop name="CpRangeHigh">0</prop>
												<obj name="ChannelProp" class="ChannelProperty" version="1">
													<prop name="ChannelIdx">0</prop>
												</obj>
												<prop name="ReadOnly">1</prop>
											</obj>
											<obj name="PropertyObject" class="QuantCpLowProp" version="4">
												<prop name="PropertyTypeName">Cp Low</prop>
												<prop name="Position">15</prop>
												<prop name="IsDefault">1</prop>
												<prop name="CpRangeLow">0</prop>
												<obj name="ChannelProp" class="ChannelProperty" version="1">
													<prop name="ChannelIdx">0</prop>
												</obj>
												<prop name="ReadOnly">1</prop>
											</obj>
											<obj name="PropertyObject" class="RQEffProp" version="4">
												<prop name="PropertyTypeName">Efficiency</prop>
												<prop name="Position">15</prop>
												<prop name="IsDefault">1</prop>
												<prop name="Efficiency">2</prop>
												<obj name="ChannelProp" class="ChannelProperty" version="1">
													<prop name="ChannelIdx">0</prop>
												</obj>
											</obj>
											<obj name="PropertyObject" class="ChannelGenotype" version="4">
												<prop name="PropertyTypeName">Melt Geno Genotype</prop>
												<prop name="Position">15</prop>
												<prop name="IsDefault">1</prop>
												<prop name="ReadOnly">1</prop>
												<obj name="ChannelProp" class="ChannelProperty" version="1">
													<prop name="ChannelIdx">0</prop>
												</obj>
											</obj>
											<obj name="PropertyObject" class="GroupChannelTypeProp" version="4">
												<prop name="PropertyTypeName">Melt Geno Sample Type</prop>
												<prop name="Position">15</prop>
												<prop name="IsDefault">0</prop>
												<prop name="GroupSampleType">mstUnknown</prop>
												<obj name="ChannelProp" class="ChannelProperty" version="1">
													<prop name="ChannelIdx">0</prop>
												</obj>
											</obj>
											<obj name="PropertyObject" class="QuantSampleTypeProperty" version="4">
												<prop name="PropertyTypeName">Quantification Sample Type</prop>
												<prop name="Position">15</prop>
												<prop name="IsDefault">0</prop>
												<prop name="SampleType">qsUnknown</prop>
												<obj name="ChannelProp" class="ChannelProperty" version="1">
													<prop name="ChannelIdx">0</prop>
												</obj>
											</obj>
											<obj name="PropertyObject" class="ChannelGenotype" version="4">
												<prop name="PropertyTypeName">Scanning Genotype</prop>
												<prop name="Position">15</prop>
												<prop name="IsDefault">1</prop>
												<prop name="ReadOnly">1</prop>
												<obj name="ChannelProp" class="ChannelProperty" version="1">
													<prop name="ChannelIdx">0</prop>
												</obj>
											</obj>
											<obj name="PropertyObject" class="GroupChannelTypeProp" version="4">
												<prop name="PropertyTypeName">Scanning Sample Type</prop>
												<prop name="Position">15</prop>
												<prop name="IsDefault">0</prop>
												<prop name="GroupSampleType">mstUnknown</prop>
												<obj name="ChannelProp" class="ChannelProperty" version="1">
													<prop name="ChannelIdx">0</prop>
												</obj>
											</obj>
											<obj name="PropertyObject" class="TargetName" version="4">
												<prop name="PropertyTypeName">Target Name</prop>
												<prop name="Position">15</prop>
												<prop name="IsDefault">1</prop>
												<obj name="ChannelProp" class="ChannelProperty" version="1">
													<prop name="ChannelIdx">0</prop>
												</obj>
											</obj>
											<obj name="PropertyObject" class="RQTargetProperty" version="4">
												<prop name="PropertyTypeName">Target Type</prop>
												<prop name="Position">15</prop>
												<prop name="IsDefault">0</prop>
												<prop name="TargetType">dtNone</prop>
												<obj name="ChannelProp" class="ChannelProperty" version="1">
													<prop name="ChannelIdx">0</prop>
												</obj>
											</obj>
										</list>
									</obj>
								</list>
							</obj>
						</obj>
						<prop name="ChannelPropertyCount">1</prop>
						<prop name="ContainerPosition">15</prop>
						<prop name="HasSampleProperties">1</prop>
						<obj name="SampleProperties" class="PropertyList" version="1">
							<list name="emlist" count="14">
								<obj name="PropertyObject" class="SamplePrefColor" version="4">
									<prop name="PropertyTypeName">Color</prop>
									<prop name="Position">15</prop>
									<prop name="IsDefault">0</prop>
									<prop name="Color">clFuchsia</prop>
								</obj>
								<obj name="PropertyObject" class="DominantChannelProp" version="4">
									<prop name="PropertyTypeName">Dominant Channel</prop>
									<prop name="Position">15</prop>
									<prop name="IsDefault">0</prop>
									<prop name="DominantChannel">0</prop>
								</obj>
								<obj name="PropertyObject" class="Genotype" version="4">
									<prop name="PropertyTypeName">EndPt Genotype</prop>
									<prop name="Position">15</prop>
[truncated: 1,089,335 more chars]
