# Supplementary material for: MicroRNAs and Their Inhibition in Modulating SLC5A8 Expression in the Context of Papillary Thyroid Carcinoma
Source: Int J Mol Sci. 2025 Aug 15;26(16):7889. doi: 10.3390/ijms26167889 (PMC12386254; doi:10.3390/ijms26167889)
Supplement: Supplementary file 1 [file ijms-26-07889-s001.zip › ijms-3558049-supplementary/Manuscript data/Fig3 data/2015-07-08 Lucyferaza (2024-08-10 edit).xlsx]

## Sheet: All mimics
12,5pmol	neg-miR mimic		miR-29a-3p mimic	miR-92b-5p mimic	miR-181a-5p mimic	miR-182-5p mimic		neg-miR mimic	miR-29a-3p mimic	miR-92b-5p mimic	miR-181a-5p mimic	miR-182-5p mimic
	ratio 1/2	śr
2013-02-06	0.00235756	0.00454166		0.00210929	0.00242323	0.00246684		0.519097		0.464431	0.533556	0.543157
	0.00478162			0.00247278	0.0024639	0.00255516		1.05283		0.544467	0.542511	0.562605
	0.0064858			0.00253704	0.00253406	0.00318919		1.42807		0.558615	0.557959	0.702208
2013-02-27	0.00410665	0.00480625		0.00427795	0.0039532	0.00392152		0.854441		0.89008	0.822513	0.81592
	0.00478518			0.00453605	0.00403348	0.00516906		0.995615		0.943781	0.839215	1.07549
	0.00552692			0.00466407	0.00411628	0.00520475		1.14994		0.970417	0.856444	1.08291
2013-03-16	0.00305907	0.00371157		0.00257642	0.00284052	0.00253275		0.824196		0.694158	0.765314	0.682392
	0.00375846			0.00265932	0.00288819	0.00276051		1.01263		0.716493	0.778157	0.743758
	0.0043172			0.00318141	0.00337914	0.00290552		1.16317		0.857158	0.910434	0.782827
2013-03-24	0.00659151	0.00716285		0.00700478	0.00674276	0.00646208		0.920236		0.977933	0.941352	0.902167
	0.00727799			0.00746651	0.00678354	0.00711053		1.01608		1.04239	0.947046	0.992696
	0.00761904			0.00765085	0.00764886	0.00719679		1.06369		1.06813	1.06785	1.00474
2013-07-10	0.00521306	0.00558113	0.00495249					0.934051	0.887364
	0.00571297		0.00560764					1.02362	1.00475
	0.00581736		0.00572152					1.04233	1.02515
2013-07-17	0.00617689	0.00661717	0.00552388					0.933464	0.834779
	0.0067808		0.0059495					1.02473	0.8991
	0.00689383		0.00611377					1.04181	0.923925
2013-07-24	0.00453324	0.00482578	0.00425374					0.939381	0.881463
	0.00495545		0.00495325					1.02687	1.02642
	0.00498863		0.00512115					1.03375	1.06121

## Sheet: pre-miR-494 12,5pmol
12,5pmol	pre-miR-494-3p
		ratio 1/2	śr	%neg	%neg śr		neg	miR-494-3p
2012-08-01	NegmiR	0.00802141	0.0082586	1	0.971281		0.971281	0.741309
	NegmiR	0.0082855		1	1.00326		1.00326	0.836885
	NegmiR	0.00846887		1	1.02546		1.02546	0.899536
	pre-miR-494	0.00612217		0.763229	0.741309		0.860616	0.851451
	pre-miR-494	0.00691149		0.834167	0.836885		0.873378	0.944097
	pre-miR-494	0.00742891		0.877201	0.899536		1.26601	0.96454
2013-07-17	NegmiR	0.00473153	0.00549784	1	0.860616		0.966539	0.737289
	NegmiR	0.00480169		1	0.873378		0.976355	0.78536
	NegmiR	0.0069603		1	1.26601		1.05711	0.893845
	pre-miR-494	0.00468114		0.98935	0.851451
	pre-miR-494	0.00519049		1.08097	0.944097
	pre-miR-494	0.00530289		0.761876	0.96454
2013-07-24	NegmiR	0.00281742	0.00291496	1	0.966539
	NegmiR	0.00284604		1	0.976355
	NegmiR	0.00308142		1	1.05711
	pre-miR-494	0.00214917		0.762814	0.737289
	pre-miR-494	0.00228929		0.80438	0.78536
	pre-miR-494	0.00260552		0.845559	0.893845
			średnia	0.857727	0.850479

## Sheet: miR-29a-3p
12,5pmol		miR-29a-3p mimic
				% neg	% neg śr			Neg	miR-29a-3p
2013-07-10	neg	0.00521306	0.00558113	1	0.934051			0.934051	0.887364
	neg	0.00571297		1	1.02362			1.02362	1.00475
	neg	0.00581736		1	1.04233			1.04233	1.02515
	miR-29a-3p	0.00495249		0.950017	0.887364			0.933464	0.834779
	miR-29a-3p	0.00560764		0.981563	1.00475			1.02473	0.8991
	miR-29a-3p	0.00572152		0.983524	1.02515			1.04181	0.923925
2013-07-17	neg	0.00617689	0.00661717	1	0.933464			0.939381	0.881463
	neg	0.0067808		1	1.02473			1.02687	1.02642
	neg	0.00689383		1	1.04181			1.03375	1.06121
	miR-29a-3p	0.00552388		0.894282	0.834779
	miR-29a-3p	0.0059495		0.877404	0.8991
	miR-29a-3p	0.00611377		0.886846	0.923925
2013-07-24	neg	0.00453324	0.00482578	1	0.939381
	neg	0.00495545		1	1.02687
	neg	0.00498863		1	1.03375
	miR-29a-3p	0.00425374		0.938345	0.881463
	miR-29a-3p	0.00495325		0.999557	1.02642
	miR-29a-3p	0.00512115		1.02656	1.06121
				0.948678	0.949351

## Sheet: miR-92b-5p
12,5pmol	To prawdopodobnie są wyniki dla miR-92b-5p mimic
		ratio 1/2	śr	% neg	% neg śr			% neg	% neg śr			% neg	% neg śr			% neg	% neg śr
2013-02-06	NegmiR	0.00235756	0.00454166	1	0.519097		NegmiR	1	0.519097		NegmiR	1	0.519097		miR-92b	0.89469	0.464431
	NegmiR	0.00478162		1	1.05283		NegmiR	1	1.05283		NegmiR	1	1.05283		miR-92b	0.517144	0.544467
	NegmiR	0.0064858		1	1.42807		NegmiR	1	1.42807		NegmiR	1	1.42807		miR-92b	0.391168	0.558615
	miR-92b	0.00210929		0.89469	0.464431		miR-92b	0.89469	0.464431		NegmiR	1	0.854441		miR-92b	1.04171	0.89008
	miR-92b	0.00247278		0.517144	0.544467		miR-92b	0.517144	0.544467		NegmiR	1	0.995615		miR-92b	0.947938	0.943781
	miR-92b	0.00253704		0.391168	0.558615		miR-92b	0.391168	0.558615		NegmiR	1	1.14994		miR-92b	0.843882	0.970417
2013-02-27	NegmiR	0.00410665	0.00480625	1	0.854441		NegmiR	1	0.854441		NegmiR	1	0.824196		miR-92b	0.842224	0.694158
	NegmiR	0.00478518		1	0.995615		NegmiR	1	0.995615		NegmiR	1	1.01263		miR-92b	0.707555	0.716493
	NegmiR	0.00552692		1	1.14994		NegmiR	1	1.14994		NegmiR	1	1.16317		miR-92b	0.736914	0.857158
	miR-92b	0.00427795		1.04171	0.89008		miR-92b	1.04171	0.89008		NegmiR	1	0.920236		miR-92b	1.0627	0.977933
	miR-92b	0.00453605		0.947938	0.943781		miR-92b	0.947938	0.943781		NegmiR	1	1.01608		miR-92b	1.0259	1.04239
	miR-92b	0.00466407		0.843882	0.970417		miR-92b	0.843882	0.970417		NegmiR	1	1.06369		miR-92b	1.00417	1.06813
2013-03-16	NegmiR	0.00305907	0.00371157	1	0.824196		NegmiR	1	0.824196
	NegmiR	0.00375846		1	1.01263		NegmiR	1	1.01263
	NegmiR	0.0043172		1	1.16317		NegmiR	1	1.16317
	miR-92b	0.00257642		0.842224	0.694158		miR-92b	0.842224	0.694158
	miR-92b	0.00265932		0.707555	0.716493		miR-92b	0.707555	0.716493
	miR-92b	0.00318141		0.736914	0.857158		miR-92b	0.736914	0.857158
2013-06-24	NegmiR	0.00659151	0.00716285	1	0.920236		NegmiR	1	0.920236
	NegmiR	0.00727799		1	1.01608		NegmiR	1	1.01608
	NegmiR	0.00761904		1	1.06369		NegmiR	1	1.06369
	miR-92b	0.00700478		1.0627	0.977933		miR-92b	1.0627	0.977933
	miR-92b	0.00746651		1.0259	1.04239		miR-92b	1.0259	1.04239
	miR-92b	0.00765085		1.00417	1.06813		miR-92b	1.00417	1.06813
			średnia	0.834667	0.810671

## Sheet: miR-181a-5p
12,5pmol
		ratio 1/2	śr	% neg	% neg śr			% neg	% neg śr			% neg	% neg śr			% neg	% neg śr
2013-02-06	NegmiR	0.00235756	0.00454166	1	0.519097		NegmiR	1	0.519097		NegmiR	1	0.519097		miR-181a	1.02785	0.533556
	NegmiR	0.00478162		1	1.05283		NegmiR	1	1.05283		NegmiR	1	1.05283		miR-181a	0.515287	0.542511
	NegmiR	0.0064858		1	1.42807		NegmiR	1	1.42807		NegmiR	1	1.42807		miR-181a	0.390709	0.557959
	miR-181a	0.00242323		1.02785	0.533556		miR-181a	1.02785	0.533556		NegmiR	1	0.854441		miR-181a	0.962634	0.822513
	miR-181a	0.0024639		0.515287	0.542511		miR-181a	0.515287	0.542511		NegmiR	1	0.995615		miR-181a	0.842911	0.839215
	miR-181a	0.00253406		0.390709	0.557959		miR-181a	0.390709	0.557959		NegmiR	1	1.14994		miR-181a	0.74477	0.856444
2013-02-27	NegmiR	0.00410665	0.00480625	1	0.854441		NegmiR	1	0.854441		NegmiR	1	0.824196		miR-181a	0.928558	0.765314
	NegmiR	0.00478518		1	0.995615		NegmiR	1	0.995615		NegmiR	1	1.01263		miR-181a	0.76845	0.778157
	NegmiR	0.00552692		1	1.14994		NegmiR	1	1.14994		NegmiR	1	1.16317		miR-181a	0.782717	0.910434
	miR-181a	0.0039532		0.962634	0.822513		miR-181a	0.962634	0.822513		NegmiR	1	0.920236		miR-181a	1.02295	0.941352
	miR-181a	0.00403348		0.842911	0.839215		miR-181a	0.842911	0.839215		NegmiR	1	1.01608		miR-181a	0.932063	0.947046
	miR-181a	0.00411628		0.74477	0.856444		miR-181a	0.74477	0.856444		NegmiR	1	1.06369		miR-181a	1.00391	1.06785
2013-03-16	NegmiR	0.00305907	0.00371157	1	0.824196		NegmiR	1	0.824196
	NegmiR	0.00375846		1	1.01263		NegmiR	1	1.01263
	NegmiR	0.0043172		1	1.16317		NegmiR	1	1.16317
	miR-181a	0.00284052		0.928558	0.765314		miR-181a	0.928558	0.765314
	miR-181a	0.00288819		0.76845	0.778157		miR-181a	0.76845	0.778157
	miR-181a	0.00337914		0.782717	0.910434		miR-181a	0.782717	0.910434
2013-06-24	NegmiR	0.00659151	0.00716285	1	0.920236		NegmiR	1	0.920236
	NegmiR	0.00727799		1	1.01608		NegmiR	1	1.01608
	NegmiR	0.00761904		1	1.06369		NegmiR	1	1.06369
	miR-181a	0.00674276		1.02295	0.941352		miR-181a	1.02295	0.941352
	miR-181a	0.00678354		0.932063	0.947046		miR-181a	0.932063	0.947046
	miR-181a	0.00764886		1.00391	1.06785		miR-181a	1.00391	1.06785
			średnia	0.826901	0.796863

## Sheet: miR-182-5p
12,5pmol
		ratio 1/2	śr	% neg	% neg śr			% neg	% neg śr			% neg	% neg śr			% neg	% neg śr
2013-02-06	NegmiR	0.00235756	0.00454166	1	0.519097		NegmiR	1	0.519097		NegmiR	1	0.519097		miR-182	1.04635	0.543157
	NegmiR	0.00478162		1	1.05283		NegmiR	1	1.05283		NegmiR	1	1.05283		miR-182	0.534372	0.562605
	NegmiR	0.0064858		1	1.42807		NegmiR	1	1.42807		NegmiR	1	1.42807		miR-182	0.491719	0.702208
	miR-182	0.00246684		1.04635	0.543157		miR-182	1.04635	0.543157		NegmiR	1	0.854441		miR-182	0.954918	0.81592
	miR-182	0.00255516		0.534372	0.562605		miR-182	0.534372	0.562605		NegmiR	1	0.995615		miR-182	1.08022	1.07549
	miR-182	0.00318919		0.491719	0.702208		miR-182	0.491719	0.702208		NegmiR	1	1.14994		miR-182	0.94171	1.08291
2013-02-27	NegmiR	0.00410665	0.00480625	1	0.854441		NegmiR	1	0.854441		NegmiR	1	0.824196		miR-182	0.827948	0.682392
	NegmiR	0.00478518		1	0.995615		NegmiR	1	0.995615		NegmiR	1	1.01263		miR-182	0.734481	0.743758
	NegmiR	0.00552692		1	1.14994		NegmiR	1	1.14994		NegmiR	1	1.16317		miR-182	0.673011	0.782827
	miR-182	0.00392152		0.954918	0.81592		miR-182	0.954918	0.81592		NegmiR	1	0.920236		miR-182	0.980364	0.902167
	miR-182	0.00516906		1.08022	1.07549		miR-182	1.08022	1.07549		NegmiR	1	1.01608		miR-182	0.976991	0.992696
	miR-182	0.00520475		0.94171	1.08291		miR-182	0.94171	1.08291		NegmiR	1	1.06369		miR-182	0.94458	1.00474
2013-03-16	NegmiR	0.00305907	0.00371157	1	0.824196		NegmiR	1	0.824196
	NegmiR	0.00375846		1	1.01263		NegmiR	1	1.01263
	NegmiR	0.0043172		1	1.16317		NegmiR	1	1.16317
	miR-182	0.00253275		0.827948	0.682392		miR-182	0.827948	0.682392
	miR-182	0.00276051		0.734481	0.743758		miR-182	0.734481	0.743758
	miR-182	0.00290552		0.673011	0.782827		miR-182	0.673011	0.782827
2013-06-24	NegmiR	0.00659151	0.00716285	1	0.920236		NegmiR	1	0.920236
	NegmiR	0.00727799		1	1.01608		NegmiR	1	1.01608
	NegmiR	0.00761904		1	1.06369		NegmiR	1	1.06369
	miR-182	0.00646208		0.980364	0.902167		miR-182	0.980364	0.902167
	miR-182	0.00711053		0.976991	0.992696		miR-182	0.976991	0.992696
	miR-182	0.00719679		0.94458	1.00474		miR-182	0.94458	1.00474
			średnia	0.848889	0.824239
