# Supplementary material for: MicroRNAs and Their Inhibition in Modulating SLC5A8 Expression in the Context of Papillary Thyroid Carcinoma
Source: Int J Mol Sci. 2025 Aug 15;26(16):7889. doi: 10.3390/ijms26167889 (PMC12386254; doi:10.3390/ijms26167889)
Supplement: Supplementary file 1 [file ijms-26-07889-s001.zip › ijms-3558049-supplementary/Manuscript data/Fig3 data/miR-181/Exp_1/2013-02-27 Luminescencja mimics.xls]

## Sheet: 20130227_Dual-Luciferase 2 inje
ProtocolHeader
	Version	1	Label	Dual-Luciferase
	Result	0	Prefix	20130227	WellMap	FFFFFFFFF000000000000000	RunCount	1	Kinetics	False	KineticCount	10
Steps
	Injector	0	1	Inject	True	True	Read	True	True	WavelengthCount	1	1
PlateResults
	Read
		1	2	3	4	5	6	7	8	9	10	11	12
	A	3906.36	3035.36	2914.12	4132.45	3614.75	3515.62	3405.78	3313.05	3430.09	2935.53	4212.39	4507.52
	B	5093.8	3165.5	3356.66	3981.59	3497.51	3365.47	3117.39	2629.75	3305.65	2685.46	2829.6	3181.21
	C	3633.96	3868.95	3201.21	69.7003	36.6001	35.4001	32.2001	36.3001	30.2	34.0001	36.9001	44.7001
	Read
		1	2	3	4	5	6	7	8	9	10	11	12
	A	706788	739132	608989	886019	796894	821801	844378	838067	833298	748570	814924	866039
	B	869391	588307	794401	1025620	1013380	960227	922657	705942	1086410	963709	879924	911867
	C	1042140	1103800	1122590	78.2003	52.7001	47.3001	43.9001	48.7001	259.903	42.5001	51.5001	56.1002
	Ratio
		1	2	3	4	5	6	7	8	9	10	11	12
	12,5pmol	neg	mimic	12,5pmol	miR-92b	mimic	12,5pmol	miR-181a	mimic	12,5pmol	miR-182	mimic	12,5pmol
	A	0.00552692	0.00410665	0.00478518	0.00466407	0.00453605	0.00427795	0.00403348	0.0039532	0.00411628	0.00392152	0.00516906	0.00520475
	Średnia	0.00480625			0.00449269			0.00403432			0.00476511
	SD	0.000710366			0.000196678			8.15428e-05			0.000730791
	CV%	0.147801			0.0437773			0.0202123			0.153363
	% neg	1			0.934759			0.839391			0.99144
	6,25pmol	neg	mimic	6,25pmol	miR-92b	mimic	6,25pmol	miR-181a	mimic	6,25pmol	miR-182	mimic	6,25pmol
	B	0.00585904	0.00538069	0.0042254	0.00388213	0.00345133	0.00350487	0.00337871	0.00372516	0.00304273	0.00278659	0.00321573	0.00348868
	Średnia	0.00515504			0.00361278			0.0033822			0.00316367
	SD	0.000839874			0.000234798			0.000341231			0.000353929
	CV%	0.162923			0.0649909			0.10089			0.111873
	% neg	1			0.700824			0.656095			0.613703
		plazmid			NT
	C	0.00348702	0.00350512	0.00285163	0.891305	0.694498	0.748415

## Sheet: Arkusz1
		mimic	12,5pmol		mimic	12,5pmol		mimic	12,5pmol		mimic	12,5pmol
A	0.00552692	0.00410665	0.00478518	0.00466407	0.00453605	0.00427795	0.00403348	0.0039532	0.00411628	0.00392152	0.00516906	0.00520475
Średnia	0.00480625			0.00449269			0.00403432			0.00476511
SD	0.000710366			0.000196678			8.15428e-05			0.000730791
CV%	0.147801			0.0437773			0.0202123			0.153363
% neg
	neg	mimic	6,25pmol	miR-92b	mimic	6,25pmol	miR-181a	mimic	6,25pmol	miR-182	mimic	6,25pmol
B	0.00585904	0.00538069	0.0042254	0.00388213	0.00345133	0.00350487	0.00337871	0.00372516	0.00304273	0.00278659	0.00321573	0.00348868
Średnia	0.00515504			0.00361278			0.0033822			0.00316367
SD	0.000839874			0.000234798			0.000341231			0.000353929
CV%	0.162923			0.0649909			0.10089			0.111873
% neg
Ilość miR mimic	neg	miR-92b	miR-181a	miR-182
12,5pmol	1	0.934759	0.839391	0.99144
6,25pmol	1	0.700824	0.656095	0.613703

## Sheet: Arkusz2
	Ratio
		1	2	3	4	5	6	7	8	9	10	11	12
	12,5pmol	neg	mimic	12,5pmol	miR-92b	mimic	12,5pmol	miR-181a	mimic	12,5pmol	miR-182	mimic	12,5pmol
	A	0.00552692	0.00410665	0.00478518	0.00466407	0.00453605	0.00427795	0.00403348	0.0039532	0.00411628	0.00392152	0.00516906	0.00520475
	Średnia	0.00480625			0.00449269			0.00403432			0.00476511
	SD	0.000710366			0.000196678			8.15428e-05			0.000730791
	CV%	0.147801			0.0437773			0.0202123			0.153363
	% neg	1			0.934759			0.839391			0.99144
	6,25pmol	neg	mimic	6,25pmol	miR-92b	mimic	6,25pmol	miR-181a	mimic	6,25pmol	miR-182	mimic	6,25pmol
	B	0.00585904	0.00538069	0.0042254	0.00388213	0.00345133	0.00350487	0.00337871	0.00372516	0.00304273	0.00278659	0.00321573	0.00348868
	Średnia	0.00515504			0.00361278			0.0033822			0.00316367
	SD	0.000839874			0.000234798			0.000341231			0.000353929
	CV%	0.162923			0.0649909			0.10089			0.111873
	% neg	1			0.700824			0.656095			0.613703
															neg	miR-92b mimic	miR-181a mimic	miR-182 mimic
														12,5pmol	1	0.934759	0.839391	0.99144
														6,25pmol	1	0.700824	0.656095	0.613703
