# Supplementary material for: MicroRNAs and Their Inhibition in Modulating SLC5A8 Expression in the Context of Papillary Thyroid Carcinoma
Source: Int J Mol Sci. 2025 Aug 15;26(16):7889. doi: 10.3390/ijms26167889 (PMC12386254; doi:10.3390/ijms26167889)
Supplement: Supplementary file 1 [file ijms-26-07889-s001.zip › ijms-3558049-supplementary/Manuscript data/Fig3 data/miR-181/Exp_2/2013-03-16 Luminescencja mimics.xls]

## Sheet:  test -nowa _Dual-Luciferase 2 
ProtocolHeader
	Version	1.0	Label	Dual-Luciferase 2 injectors	ReaderType	1	DateRead	3/16/2013 4:32:41 PM	InstrumentSN	SN: 511511002
	Result	0	Prefix	test -nowa	WellMap	FFFFFFFFFFFFFFFFFF000000	RunCount	1	Kinetics	False	KineticCount	10
Steps
	Injector	0	1	Inject	True	True	Read	True	True	WavelengthCount	1	1
PlateResults
	Read 1
		1	2	3	4	5	6	7	8	9	10	11	12
	A	102.101	76.2003	52.1001	44.4001	64.5002	51.2001	48.5001	45.5001	34.3001	1462.71	2068.01	1833.57
	B	1230.98	2549.53	1172.57	1079.56	2197.14	1658.84	1082.76	1134.06	1388	1254.28	1431	1554.12
	C	1438.2	1352.09	1102.06	1317.49	1544.42	1093.86	1368.49	1329.69	1268.88	1030.05	1328.09	1069.46
	D	1223.27	1560.82	1272.48	1065.26	1641.94	1340.99	1277.48	1377.89	1393	955.046	1266.08	1269.78
	E	1375.29	1375.39	1385.9	1322.29	1149.37	1831.27	913.542	1108.16	984.448	1208.37	1336.49	1478.51
	F	2293.16	1909.98	1873.68	2712.37	2204.84	2227.45	1202.47	1930.99	1682.84	1847.87	1617.63	1750.95
	Read 2
		1	2	3	4	5	6	7	8	9	10	11	12
	A	98.2005	84.3004	71.1002	70.9003	69.1002	58.6002	67.7002	63.1002	60.7002	487015	621385	609418
	B	292176	650829	403241	538250	625818	535385	407520	437191	508945	448846	455283	532360
	C	299509	398964	451447	427647	583616	458966	476167	424257	472356	370115	408470	374319
	D	283348	415282	415970	413465	516105	504261	442312	407763	490403	377079	458639	437023
	E	331708	362830	441519	410399	360652	594715	360441	386753	391721	339172	402396	453322
	F	503548	615947	591216	551948	601139	546597	422650	529303	529358	583117	535167	588088
	Ratio 1 / 2
		1	2	3	4	5	6	7	8	9	10	11	12
	A	1.03972	0.903914	0.73277	0.626233	0.93343	0.873719	0.716395	0.721077	0.565074	0.00300342	0.00332807	0.00300872
	B	0.00421314	0.00391736	0.00290786	0.00200569	0.00351083	0.00309841	0.00265695	0.00259397	0.00272721	0.00279445	0.0031431	0.0029193
	C	0.00480186	0.003389	0.00244117	0.00308079	0.00264629	0.00238331	0.00287397	0.00313416	0.00268628	0.00278305	0.00325138	0.00285708
	D	0.0043172	0.00375846	0.00305907	0.00257642	0.00318141	0.00265932	0.00288819	0.00337914	0.00284052	0.00253275	0.00276051	0.00290552
	E	0.00414609	0.00379073	0.00313894	0.00322196	0.00318692	0.00307924	0.00253451	0.00286529	0.00251314	0.00356271	0.00332133	0.0032615
	F	0.004554	0.00310088	0.0031692	0.00491418	0.00366777	0.00407512	0.00284507	0.00364818	0.00317902	0.00316895	0.00302266	0.00297736
Results
	A1		A2		A3		A4		A5		A6		A7		A8		A9		A10		A11		A12		B1		B2		B3		B4		B5		B6		B7		B8		B9		B10		B11		B12		C1
	102.101	98.2005	76.2003	84.3004	52.1001	71.1002	44.4001	70.9003	64.5002	69.1002	51.2001	58.6002	48.5001	67.7002	45.5001	63.1002	34.3001	60.7002	1462.71	487015	2068.01	621385	1833.57	609418	1230.98	292176	2549.53	650829	1172.57	403241	1079.56	538250	2197.14	625818	1658.84	535385	1082.76	407520	1134.06	437191	1388	508945	1254.28	448846	1431	455283	1554.12	532360	1438.2
[truncated: 95 more columns]

## Sheet: Arkusz1
	w pożywce						nietransfekowane			plazmid
A	1.03972	0.903914	0.73277	0.626233	0.93343	0.873719	0.716395	0.721077	0.565074	0.00300342	0.00332807	0.00300872
37,5pmol	neg mimic			miR-92b mimic			miR-181a mimic			miR-182 mimic
B	0.00421314	0.00391736	0.00290786	0.00200569	0.00351083	0.00309841	0.00265695	0.00259397	0.00272721	0.00279445	0.0031431	0.0029193
Średnia	0.00367946			0.00287164			0.00265938			0.00295229
SD	0.000684389			0.000777774			6.66536e-05			0.000176647
CV%	0.186003			0.270846			0.0250636			0.059834
25pmol	neg mimic			miR-92b mimic			miR-181a mimic			miR-182 mimic
C	0.00480186	0.003389	0.00244117	0.00308079	0.00264629	0.00238331	0.00287397	0.00313416	0.00268628	0.00278305	0.00325138	0.00285708
Średnia	0.00354401			0.00270347			0.00289814			0.00296384
SD	0.00118795			0.000352235			0.000224917			0.000251752
CV%	0.3352			0.13029			0.0776074			0.0849413
12,5pmol	neg mimic			miR-92b mimic			miR-181a mimic			miR-182 mimic
D	0.0043172	0.00375846	0.00305907	0.00257642	0.00318141	0.00265932	0.00288819	0.00337914	0.00284052	0.00253275	0.00276051	0.00290552
Średnia	0.00371157			0.00280571			0.00303595			0.00273293
SD	0.000630375			0.000327988			0.000298168			0.000187912
CV%	0.16984			0.1169			0.0982124			0.0687584
6,25pmol	neg mimic			miR-92b mimic			miR-181a mimic			miR-182 mimic
E	0.00414609	0.00379073	0.00313894	0.00322196	0.00318692	0.00307924	0.00253451	0.00286529	0.00251314	0.00356271	0.00332133	0.0032615
Średnia	0.00369192			0.00316271			0.00263765			0.00338185
SD	0.000510795			7.43785e-05			0.000197436			0.000159461
CV%	0.138355			0.0235173			0.0748529			0.047152
3,125pmol	neg mimic			miR-92b mimic			miR-181a mimic			miR-182 mimic
F	0.004554	0.00310088	0.0031692	0.00491418	0.00366777	0.00407512	0.00284507	0.00364818	0.00317902	0.00316895	0.00302266	0.00297736
Średnia	0.00360803			0.00421902			0.00322409			0.00305633
SD	0.000819951			0.000635541			0.000403443			0.000100133
CV%	0.227257			0.150637			0.125134			0.0327625

## Sheet: Arkusz2
37,5pmol	neg mimic			miR-92b mimic			miR-181a mimic			miR-182 mimic
B	0.00421314	0.00391736	0.00290786	0.00200569	0.00351083	0.00309841	0.00265695	0.00259397	0.00272721	0.00279445	0.0031431	0.0029193
Średnia	0.00367946			0.00287164			0.00265938			0.00295229
SD	0.000684389			0.000777774			6.66536e-05			0.000176647
CV%	0.186003			0.270846			0.0250636			0.059834
25pmol	neg mimic			miR-92b mimic			miR-181a mimic			miR-182 mimic
C	0.00480186	0.003389	0.00244117	0.00308079	0.00264629	0.00238331	0.00287397	0.00313416	0.00268628	0.00278305	0.00325138	0.00285708
Średnia	0.00354401			0.00270347			0.00289814			0.00296384
SD	0.00118795			0.000352235			0.000224917			0.000251752
CV%	0.3352			0.13029			0.0776074			0.0849413
12,5pmol	neg mimic			miR-92b mimic			miR-181a mimic			miR-182 mimic
D	0.0043172	0.00375846	0.00305907	0.00257642	0.00318141	0.00265932	0.00288819	0.00337914	0.00284052	0.00253275	0.00276051	0.00290552
Średnia	0.00371157			0.00280571			0.00303595			0.00273293
SD	0.000630375			0.000327988			0.000298168			0.000187912
CV%	0.16984			0.1169			0.0982124			0.0687584
6,25pmol	neg mimic			miR-92b mimic			miR-181a mimic			miR-182 mimic
E	0.00414609	0.00379073	0.00313894	0.00322196	0.00318692	0.00307924	0.00253451	0.00286529	0.00251314	0.00356271	0.00332133	0.0032615
Średnia	0.00369192			0.00316271			0.00263765			0.00338185
SD	0.000510795			7.43785e-05			0.000197436			0.000159461
CV%	0.138355			0.0235173			0.0748529			0.047152
3,125pmol	neg mimic			miR-92b mimic			miR-181a mimic			miR-182 mimic
F	0.004554	0.00310088	0.0031692	0.00491418	0.00366777	0.00407512	0.00284507	0.00364818	0.00317902	0.00316895	0.00302266	0.00297736
Średnia	0.00360803			0.00421902			0.00322409			0.00305633
SD	0.000819951			0.000635541			0.000403443			0.000100133
CV%	0.227257			0.150637			0.125134			0.0327625
		neg mimic	miR-92b mimic	miR-181a mimic	miR-182 mimic
	37,5pmol	1	0.780452	0.722763	0.80237
	25pmol	1	0.762826	0.817756	0.836295
	12,5pmol	1	0.755936	0.817968	0.736326
	6,125pmol	1	0.856657	0.714438	0.916013
	3,125pmol	1	1.16934	0.893588	0.84709

## Sheet: Do wydruku
Read 1
	1	2	3	4	5	6	7	8	9	10	11	12
A	102.101	76.2003	52.1001	44.4001	64.5002	51.2001	48.5001	45.5001	34.3001	1462.71	2068.01	1833.57
B	1230.98	2549.53	1172.57	1079.56	2197.14	1658.84	1082.76	1134.06	1388	1254.28	1431	1554.12
C	1438.2	1352.09	1102.06	1317.49	1544.42	1093.86	1368.49	1329.69	1268.88	1030.05	1328.09	1069.46
D	1223.27	1560.82	1272.48	1065.26	1641.94	1340.99	1277.48	1377.89	1393	955.046	1266.08	1269.78
E	1375.29	1375.39	1385.9	1322.29	1149.37	1831.27	913.542	1108.16	984.448	1208.37	1336.49	1478.51
F	2293.16	1909.98	1873.68	2712.37	2204.84	2227.45	1202.47	1930.99	1682.84	1847.87	1617.63	1750.95
															neg mimic	miR-92b mimic	miR-181a mimic	miR-182 mimic
Read 2														37,5pmol	1	0.780452	0.722763	0.80237
	1	2	3	4	5	6	7	8	9	10	11	12		25pmol	1	0.762826	0.817756	0.836295
A	98.2005	84.3004	71.1002	70.9003	69.1002	58.6002	67.7002	63.1002	60.7002	487015	621385	609418		12,5pmol	1	0.755936	0.817968	0.736326
B	292176	650829	403241	538250	625818	535385	407520	437191	508945	448846	455283	532360		6,125pmol	1	0.856657	0.714438	0.916013
C	299509	398964	451447	427647	583616	458966	476167	424257	472356	370115	408470	374319		3,125pmol	1	1.16934	0.893588	0.84709
D	283348	415282	415970	413465	516105	504261	442312	407763	490403	377079	458639	437023
E	331708	362830	441519	410399	360652	594715	360441	386753	391721	339172	402396	453322
F	503548	615947	591216	551948	601139	546597	422650	529303	529358	583117	535167	588088
Ratio 1 / 2
37,5pmol	neg mimic			miR-92b mimic			miR-181a mimic			miR-182 mimic
B	0.00421314	0.00391736	0.00290786	0.00200569	0.00351083	0.00309841	0.00265695	0.00259397	0.00272721	0.00279445	0.0031431	0.0029193
Średnia	0.00367946			0.00287164			0.00265938			0.00295229
SD	0.000684389			0.000777774			6.66536e-05			0.000176647
CV%	0.186003			0.270846			0.0250636			0.059834
25pmol	neg mimic			miR-92b mimic			miR-181a mimic			miR-182 mimic
C	0.00480186	0.003389	0.00244117	0.00308079	0.00264629	0.00238331	0.00287397	0.00313416	0.00268628	0.00278305	0.00325138	0.00285708
Średnia	0.00354401			0.00270347			0.00289814			0.00296384
SD	0.00118795			0.000352235			0.000224917			0.000251752
CV%	0.3352			0.13029			0.0776074			0.0849413
12,5pmol	neg mimic			miR-92b mimic			miR-181a mimic			miR-182 mimic
D	0.0043172	0.00375846	0.00305907	0.00257642	0.00318141	0.00265932	0.00288819	0.00337914	0.00284052	0.00253275	0.00276051	0.00290552
Średnia	0.00371157			0.00280571			0.00303595			0.00273293
SD	0.000630375			0.000327988			0.000298168			0.000187912
CV%	0.16984			0.1169			0.0982124			0.0687584
6,25pmol	neg mimic			miR-92b mimic			miR-181a mimic			miR-182 mimic
E	0.00414609	0.00379073	0.00313894	0.00322196	0.00318692	0.00307924	0.00253451	0.00286529	0.00251314	0.00356271	0.00332133	0.0032615
Średnia	0.00369192			0.00316271			0.00263765			0.00338185
SD	0.000510795			7.43785e-05			0.000197436			0.000159461
CV%	0.138355			0.0235173			0.0748529			0.047152
3,125pmol	neg mimic			miR-92b mimic			miR-181a mimic			miR-182 mimic
F	0.004554	0.00310088	0.0031692	0.00491418	0.00366777	0.00407512	0.00284507	0.00364818	0.00317902	0.00316895	0.00302266	0.00297736
Średnia	0.00360803			0.00421902			0.00322409			0.00305633
SD	0.000819951			0.000635541			0.000403443			0.000100133
CV%	0.227257			0.150637			0.125134			0.0327625
