# Supplementary material for: MicroRNAs and Their Inhibition in Modulating SLC5A8 Expression in the Context of Papillary Thyroid Carcinoma
Source: Int J Mol Sci. 2025 Aug 15;26(16):7889. doi: 10.3390/ijms26167889 (PMC12386254; doi:10.3390/ijms26167889)
Supplement: Supplementary file 1 [file ijms-26-07889-s001.zip › ijms-3558049-supplementary/Manuscript data/Fig3 data/miR-181/Exp_3/2013-03-24 Luminescencja mimics.xls]

## Sheet: mimics_Dual-Luciferase 2 inject
ProtocolHeader
	Version	1.0	Label	Dual-Luciferase 2 injectors	ReaderType	1	DateRead	3/24/2013 3:05:05 PM	InstrumentSN	SN: 511511002
	Result	0	Prefix	mimics	WellMap	FC0FFFFFFFFF000000000000	RunCount	1	Kinetics	False	KineticCount	10
Steps
	Injector	0	1	Inject	True	True	Read	True	True	WavelengthCount	1	1
PlateResults
	Read 1
		1	2	3	4	5	6	7	8	9	10	11	12
	A	64.0002	56.2002	56.2002	37604.8	39859.6	39344.5	X	X	X	X	X	X
	B	38955.6	37264.6	31014.6	35460.8	38483	36400.6	38651.8	33580.9	38495.3	30394.3	37680.6	39442.7
	C	32823.9	31939	20505.7	35731.5	38144.6	34403.5	39474.5	40588.3	36892.7	33292	38798.8	40100.5
	D	41297.8	42816.1	38174.2	44680.8	39817.8	40457.8	44212	37209.5	37626.3	35919.2	39918.3	34994.5
	E	X	X	X	X	X	X	X	X	X	X	X	X
	F	X	X	X	X	X	X	X	X	X	X	X	X
	G	X	X	X	X	X	X	X	X	X	X	X	X
	H	X	X	X	X	X	X	X	X	X	X	X	X
	Read 2
		1	2	3	4	5	6	7	8	9	10	11	12
	A	74.2003	68.4002	64.1002	6144900	6200310	5945600	X	X	X	X	X	X
	B	5605330	5986530	5334450	5941360	5781170	6304730	5663760	5079020	5979080	5269070	5341920	5154520
	C	4971360	5041230	4172700	5175400	5453050	5265570	5154950	5586180	5125360	4893320	5151750	4963490
	D	5674340	5619620	5791420	5839980	5332850	5775740	5780210	5485260	5580250	5051550	5546680	5415360
	E	X	X	X	X	X	X	X	X	X	X	X	X
	F	X	X	X	X	X	X	X	X	X	X	X	X
	G	X	X	X	X	X	X	X	X	X	X	X	X
	H	X	X	X	X	X	X	X	X	X	X	X	X
	Ratio 1 / 2
		1	2	3	4	5	6	7	8	9	10	11	12
	A	0.8625329	0.8216379	0.8767555	0.006119676	0.006428646	0.006617415	X	X	X	X	X	X
	B	0.006949743	0.006224742	0.00581402	0.005968465	0.006656611	0.005773539	0.006824406	0.006611689	0.006438332	0.005768437	0.007053756	0.007652061
	C	0.006602599	0.006335557	0.004914252	0.006904104	0.006995095	0.006533671	0.007657591	0.007265842	0.00719807	0.006803561	0.007531188	0.008079094
	D	0.007277992	0.007619039	0.00659151	0.007650848	0.007466514	0.007004782	0.007648857	0.006783544	0.006742762	0.00711053	0.007196792	0.006462082
	E	X	X	X	X	X	X	X	X	X	X	X	X
	F	X	X	X	X	X	X	X	X	X	X	X	X
	G	X	X	X	X	X	X	X	X	X	X	X	X
	H	X	X	X	X	X	X	X	X	X	X	X	X
Results
	A1		A2		A3		A4		A5		A6		A7		A8		A9		A10		A11		A12		B1		B2		B3		B4		B5		B6		B7		B8		B9		B10		B11		B12		C1
	64.0002	74.2003	56.2002	68.4002	56.2002	64.1002	37604.8	6144900	39859.6	6200310	39344.5	5945600													38955.6	5605330	37264.6	5986530	31014.6	5334450	35460.8	5941360	38483	5781170	36400.6	6304730	38651.8	5663760	33580.9	5079020	38495.3	5979080	30394.3	5269070	37680.6	5341920	39442.7	5154520	32823.9
[truncated: 47 more columns]

## Sheet: Arkusz1
PlateResults
	Read 1
		1	2	3	4	5	6	7	8	9	10	11	12
	A	64.0002	56.2002	56.2002	37604.8	39859.6	39344.5	X	X	X	X	X	X
	B	38955.6	37264.6	31014.6	35460.8	38483	36400.6	38651.8	33580.9	38495.3	30394.3	37680.6	39442.7
	C	32823.9	31939	20505.7	35731.5	38144.6	34403.5	39474.5	40588.3	36892.7	33292	38798.8	40100.5
	D	41297.8	42816.1	38174.2	44680.8	39817.8	40457.8	44212	37209.5	37626.3	35919.2	39918.3	34994.5
	Read 2
		1	2	3	4	5	6	7	8	9	10	11	12
	A	74.2003	68.4002	64.1002	6144900	6200310	5945600	X	X	X	X	X	X
	B	5605330	5986530	5334450	5941360	5781170	6304730	5663760	5079020	5979080	5269070	5341920	5154520
	C	4971360	5041230	4172700	5175400	5453050	5265570	5154950	5586180	5125360	4893320	5151750	4963490
	D	5674340	5619620	5791420	5839980	5332850	5775740	5780210	5485260	5580250	5051550	5546680	5415360
	Ratio 1 / 2
		nietransfekowane			plazmid
	A	0.862533	0.821638	0.876756	0.00611968	0.00642865	0.00661741	X	X	X	X	X	X
	Średnia	0.853642			0.00638858
	SD	0.0286142			0.000251277
	CV%	0.0335201			0.0393322
	37,5pmol	neg mimic			miR-92 mimic			mir-181a mimic			mir-182 mimic
	B	0.00694974	0.00622474	0.00581402	0.00596847	0.00665661	0.00577354	0.00682441	0.00661169	0.00643833	0.00576844	0.00705376	0.00765206
	Średnia	0.0063295			0.00613287			0.00662481			0.00682475
	SD	0.000575063			0.000463925			0.000193371			0.000962467
	CV%	0.0908544			0.0756456			0.0291889			0.141026
	25pmol	neg mimic			miR-92 mimic			mir-181a mimic			mir-182 mimic
	C	0.0066026	0.00633556	0.00491425	0.0069041	0.00699509	0.00653367	0.00765759	0.00726584	0.00719807	0.00680356	0.00753119	0.00807909
	Średnia	0.0059508			0.00681096			0.00737383			0.00747128
	SD	0.000907555			0.000244408			0.000248066			0.000639873
	CV%	0.15251			0.0358846			0.0336414			0.0856444
	12,5pmol	neg mimic			miR-92 mimic			mir-181a mimic			mir-182 mimic
	D	0.00727799	0.00761904	0.00659151	0.00765085	0.00746651	0.00700478	0.00764886	0.00678354	0.00674276	0.00711053	0.00719679	0.00646208
	Średnia	0.00716285			0.00737405			0.00705839			0.00692313
	SD	0.000523352			0.00033281			0.000511768			0.000401606
	CV%	0.0730649			0.0451327			0.0725049			0.0580093

## Sheet: Arkusz2
	nietransfekowane			plazmid
A	0.862533	0.821638	0.876756	0.00611968	0.00642865	0.00661741	X	X	X	X	X	X
Średnia	0.853642			0.00638858
SD	0.0286142			0.000251277
CV%	0.0335201			0.0393322
37,5pmol	neg mimic			miR-92 mimic			mir-181a mimic			mir-182 mimic
B	0.00694974	0.00622474	0.00581402	0.00596847	0.00665661	0.00577354	0.00682441	0.00661169	0.00643833	0.00576844	0.00705376	0.00765206
Średnia	0.0063295			0.00613287			0.00662481			0.00682475
SD	0.000575063			0.000463925			0.000193371			0.000962467
CV%	0.0908544			0.0756456			0.0291889			0.141026
25pmol	neg mimic			miR-92 mimic			mir-181a mimic			mir-182 mimic
C	0.0066026	0.00633556	0.00491425	0.0069041	0.00699509	0.00653367	0.00765759	0.00726584	0.00719807	0.00680356	0.00753119	0.00807909
Średnia	0.0059508			0.00681096			0.00737383			0.00747128
SD	0.000907555			0.000244408			0.000248066			0.000639873
CV%	0.15251			0.0358846			0.0336414			0.0856444
12,5pmol	neg mimic			miR-92 mimic			mir-181a mimic			mir-182 mimic
D	0.00727799	0.00761904	0.00659151	0.00765085	0.00746651	0.00700478	0.00764886	0.00678354	0.00674276	0.00711053	0.00719679	0.00646208
Średnia	0.00716285			0.00737405			0.00705839			0.00692313
SD	0.000523352			0.00033281			0.000511768			0.000401606
CV%	0.0730649			0.0451327			0.0725049			0.0580093
		neg mimic	miR-92b mimic	miR-181a mimic	miR-182 mimic
	37,5pmol	1	0.968934	1.04666	1.07824
	25pmol	1	1.14454	1.23913	1.25551
	12,5pmol	1	1.02949	0.985417	0.966534

## Sheet: Do wydruku
PlateResults
	Read 1
		1	2	3	4	5	6	7	8	9	10	11	12			neg mimic	miR-92b mimic	miR-181a mimic	miR-182 mimic
	A	64.0002	56.2002	56.2002	37604.8	39859.6	39344.5	X	X	X	X	X	X		37,5pmol	1	0.968934	1.04666	1.07824
	B	38955.6	37264.6	31014.6	35460.8	38483	36400.6	38651.8	33580.9	38495.3	30394.3	37680.6	39442.7		25pmol	1	1.14454	1.23913	1.25551
	C	32823.9	31939	20505.7	35731.5	38144.6	34403.5	39474.5	40588.3	36892.7	33292	38798.8	40100.5		12,5pmol	1	1.02949	0.985417	0.966534
	D	41297.8	42816.1	38174.2	44680.8	39817.8	40457.8	44212	37209.5	37626.3	35919.2	39918.3	34994.5
	Read 2
		1	2	3	4	5	6	7	8	9	10	11	12
	A	74.2003	68.4002	64.1002	6144900	6200310	5945600	X	X	X	X	X	X
	B	5605330	5986530	5334450	5941360	5781170	6304730	5663760	5079020	5979080	5269070	5341920	5154520
	C	4971360	5041230	4172700	5175400	5453050	5265570	5154950	5586180	5125360	4893320	5151750	4963490
	D	5674340	5619620	5791420	5839980	5332850	5775740	5780210	5485260	5580250	5051550	5546680	5415360
	Ratio 1 / 2
		nietransfekowane			plazmid
	A	0.862533	0.821638	0.876756	0.00611968	0.00642865	0.00661741	X	X	X	X	X	X
	Średnia	0.853642			0.00638858
	SD	0.0286142			0.000251277
	CV%	0.0335201			0.0393322
	37,5pmol	neg mimic			miR-92 mimic			mir-181a mimic			mir-182 mimic
	B	0.00694974	0.00622474	0.00581402	0.00596847	0.00665661	0.00577354	0.00682441	0.00661169	0.00643833	0.00576844	0.00705376	0.00765206
	Średnia	0.0063295			0.00613287			0.00662481			0.00682475
	SD	0.000575063			0.000463925			0.000193371			0.000962467
	CV%	0.0908544			0.0756456			0.0291889			0.141026
	25pmol	neg mimic			miR-92 mimic			mir-181a mimic			mir-182 mimic
	C	0.0066026	0.00633556	0.00491425	0.0069041	0.00699509	0.00653367	0.00765759	0.00726584	0.00719807	0.00680356	0.00753119	0.00807909
	Średnia	0.0059508			0.00681096			0.00737383			0.00747128
	SD	0.000907555			0.000244408			0.000248066			0.000639873
	CV%	0.15251			0.0358846			0.0336414			0.0856444
	12,5pmol	neg mimic			miR-92 mimic			mir-181a mimic			mir-182 mimic
	D	0.00727799	0.00761904	0.00659151	0.00765085	0.00746651	0.00700478	0.00764886	0.00678354	0.00674276	0.00711053	0.00719679	0.00646208
	Średnia	0.00716285			0.00737405			0.00705839			0.00692313
	SD	0.000523352			0.00033281			0.000511768			0.000401606
	CV%	0.0730649			0.0451327			0.0725049			0.0580093
