# Supplementary material for: MicroRNAs and Their Inhibition in Modulating SLC5A8 Expression in the Context of Papillary Thyroid Carcinoma
Source: Int J Mol Sci. 2025 Aug 15;26(16):7889. doi: 10.3390/ijms26167889 (PMC12386254; doi:10.3390/ijms26167889)
Supplement: Supplementary file 1 [file ijms-26-07889-s001.zip › ijms-3558049-supplementary/Manuscript data/Fig3 data/miR-182/Exp_1/2013-02-06 Luminescencja mimics.xls]

## Sheet: 130206_Dual-Luciferase 2 inject
ProtocolHeader
	Version		1	Label	Dual-Luciferase 2 injectors	ReaderType	1	DateRead	2/6/2013 8:46:33 AM	InstrumentSN	SN: 511511002
	Result		0	Prefix	130206	WellMap	000000000000000FFF000000	RunCount	1	Kinetics	False	KineticCount	10
Steps
	Injector		0	1	Inject	True	True	Read	True	True	WavelengthCount	1	1
PlateResults
	Read 1
			Neg			miR-92b			miR-181			miR-182
	65		17879.5	5736.74	1706.65	18325.8	16990.6	3759.81	17175.5	11774.1	1659.74	5327.62	3203.21	2119.52
		Średnia	8440.96			13025.4			10203.1			3550.12
		SEM	6292.36			6177.06			5695.58			1185
	50		19706.6	8280.53	12415.3	17401.9	17856.7	15266.9	13844.8	15110	9543.55	11862.6	16245.7	6458.89
		Średnia	13467.5			16841.8			12832.8			11522.4
		SEM	4159.42			1049.96			2192.82			3375.67
	37.5		20552	17607.4	12469.9	16093.5	11457.8	10761.8	12592.3	10864.8	7597.78	9976.37	13242.5	4262.81
		Średnia	16876.4			12771			10351.6			9160.56
		SEM	2937.69			2214.98			1835.9			3265.17
	25		20290.2	14035.6	12610.5	13987.8	14108.9	13085.9	11416.3	11607.3	12735.3	11004.1	11314.9	13716.9
		Średnia	15645.4			13727.5			11919.6			12012
		SEM	3096.51			427.756			543.778			1136.62
	12.5		20506.1	17788.1	11439.8	12789.5	12554.3	11294.6	12137.5	14078.8	12987.2	9503.81	11703.8	13311.4
		Średnia	16578			12212.8			13067.8			11506.3
		SEM	3425.47			612.133			673.978			1335.02
			miR-494 50pmol			miR-191 37,5pmol			bez miR			nietransekowane
	F		26780.8	19401.1	13693.5	11550.4	13437.1	13474.9	12201.2	13952.6	10449.7	206.502	46.8001	50.6001
		Średnia	19958.5			12820.8			12201.2			101.301
		SEM	4548.22			846.933			1167.64			70.1342
	Read 2
			Neg			miR-92b			miR-181			miR-182
	65		4399060	1929430	608567	5839140	5256400	1484020	5168400	3671710	803636	2262570	1111790	676302
		Średnia	2.31235e+06			4.19319e+06			3214582			1.35022e+06
		SEM	1.39114e+06			1.80611e+06			1.6073e+06			608233
	50		4881770	2845460	4460330	6284530	6310530	X	6331190	6231690	3909080	4858560	5398450	2372390
		Średnia	4062520			6297530			5.49065e+06			4209800
		SEM	811373			13000			1.05438e+06			1224940
	37.5		4423920	5501640	4626830	5631290	4567340	4653670	5465650	4309100	3661550	4426930	4698780	1719740
		Średnia	4.8508e+06			4.95077e+06			4.47877e+06			3615150
		SEM	433896			453682			657922			1.26361e+06
	25		3348010	4826460	4518970	5346600	4924070	5822080	5083750	5373900	5581200	4459440	5102080	4228830
		Średnia	4.23115e+06			5364250			5.34628e+06			4.59678e+06
		SEM	588758			305220			175022			336864
	12.5		3161690	3720100	4852380	5041110	5076990	5354690	5008810	5714020	5125050	3852630	4580450	4173910
		Średnia	3911390			5.1576e+06			5.28263e+06			4202330
		SEM	627327			131396			287596			252080
			miR-494 50pmol			miR-191 37,5pmol			bez miR			nietransekowane
	F		3463930	4204000	6062100	5481070	5882100	5394970	4187060	3735050	3900520	274.904	105.901	119.201
		Średnia	4.57668e+06			5.58605e+06			3.94088e+06			166.669
		SEM	990282			197369			164122			72.1569
	Ratio 1 / 2
			Neg			miR-92b			miR-181			miR-182
	65		0.00406439	0.00297328	0.00280438	0.00313844	0.00323236	0.00253353	0.00332317	0.00320671	0.00206529	0.00235468	0.00288113	0.00313399
		Średnia	0.00328068			0.00296811			0.00286506			0.00278993
		SEM	0.000522472			0.000289721			0.000533179			0.000290169
	50		0.00403677	0.00291009	0.00278349	0.00276901	0.00282967	X	0.00218676	0.0024247	0.00244138	0.00244159	0.00300933	0.00272252
		Średnia	0.00324345			0.00279934			0.00235095			0.00272448
		SEM	0.000528882			3.03305e-05			0.000109458			0.000189898
	37.5		0.00464565	0.00320039	0.00269513	0.00285787	0.00250864	0.00231254	0.0023039	0.00252136	0.00207502	0.00225356	0.00281828	0.00247875
		Średnia	0.00351372			0.00255968			0.00230009			0.00251687
		SEM	0.00075462			0.000198792			0.00015005			0.000200945
	25		0.00606038	0.00290805	0.00279057	0.0026162	0.00286529	0.00224763	0.00224565	0.00215994	0.00228182	0.0024676	0.0022177	0.00324366
		Średnia	0.00391967			0.00257638			0.00222914			0.00264299
		SEM	0.00142714			0.000219162			4.61304e-05			0.00040045
	12.5		0.0064858	0.00478162	0.00235756	0.00253704	0.00247278	0.00210929	0.00242323	0.0024639	0.00253406	0.00246684	0.00255516	0.00318919
		Średnia	0.00454166			0.00237304			0.00247373			0.00273706
		SEM	0.00145607			0.000175832			4.02204e-05			0.000301418
			miR-494 50pmol			miR-191 37,5pmol			bez miR			nietransekowane
	F		0.00773133	0.00461491	0.00225887	0.00210733	0.00228441	0.00249768	0.00291403	0.00373559	0.00267905	0.751179	0.441923	0.424494
		Średnia	0.00486837			0.00229647			0.00310955			0.539199
		SEM	0.00190864			0.000134139			0.000417354			0.14132
Results
	A1			A2		A3		A4		A5		A6		A7		A8		A9		A10		A11		A12		B1		B2		B3		B4		B5		B6		B7		B8		B9		B10		B11		B12
	17879.5		4399060	5736.74	1929430	1706.65	608567	18325.8	5839140	16990.6	5256400	3759.81	1484020	17175.5	5168400	11774.1	3671710	1659.74	803636	5327.62	2262570	3203.21	1111790	2119.52	676302	19706.6	4881770	8280.53	2845460	12415.3	4460330	17401.9	6284530	17856.7	6310530	15266.9		13844.8	6331190	15110	6231690	9543.55	3909080	11862.6	4858560	16245.7	5398450	6458.89	2372390
[truncated: 96 more columns]

## Sheet: Arkusz1
		Neg			miR-92b			miR-181			miR-182
65		0.00406439	0.00297328	0.00280438	0.00313844	0.00323236	0.00253353	0.00332317	0.00320671	0.00206529	0.00235468	0.00288113	0.00313399
	Średnia	0.00328068			0.00296811			0.00286506			0.00278993
	SEM	0.000522472			0.000289721			0.000533179			0.000290169
		1			0.904724			0.873311			0.850411
50		0.00403677	0.00291009	0.00278349	0.00276901	0.00282967	X	0.00218676	0.0024247	0.00244138	0.00244159	0.00300933	0.00272252
	Średnia	0.00324345			0.00279934			0.00235095			0.00272448
	SEM	0.000528882			3.03305e-05			0.000109458			0.000189898
		1			0.863074			0.724829			0.839994
37.5		0.00464565	0.00320039	0.00269513	0.00285787	0.00250864	0.00231254	0.0023039	0.00252136	0.00207502	0.00225356	0.00281828	0.00247875
	Średnia	0.00351372			0.00255968			0.00230009			0.00251687
	SEM	0.00075462			0.000198792			0.00015005			0.000200945
		1			0.728481			0.654602			0.716296
25		0.00606038	0.00290805	0.00279057	0.0026162	0.00286529	0.00224763	0.00224565	0.00215994	0.00228182	0.0024676	0.0022177	0.00324366
	Średnia	0.00391967			0.00257638			0.00222914			0.00264299
	SEM	0.00142714			0.000219162			4.61304e-05			0.00040045
		1			0.657295			0.568705			0.674289
12.5		0.0064858	0.00478162	0.00235756	0.00253704	0.00247278	0.00210929	0.00242323	0.0024639	0.00253406	0.00246684	0.00255516	0.00318919
	Średnia	0.00454166			0.00237304			0.00247373			0.00273706
	SEM	0.00145607			0.000175832			4.02204e-05			0.000301418
		1			0.522504			0.544675			0.602657
		miR-494 50pmol			miR-191 37,5pmol			bez miR			nietransekowane
F		0.00773133	0.00461491	0.00225887	0.00210733	0.00228441	0.00249768	0.00291403	0.00373559	0.00267905	0.751179	0.441923	0.424494
	Średnia	0.00486837			0.00229647			0.00310955			0.539199
	SEM	0.00190864			0.000134139			0.000417354			0.14132

## Sheet: Arkusz2
	Ilość użytego do transfekcji miRa [pmol]	neg	miR-92b	miR-181a	miR-182
	65	1	0.904724	0.873311	0.850411
	50	1	0.863074	0.724829	0.839994
	37.5	1	0.728481	0.654602	0.716296
	25	1	0.657295	0.568705	0.674289
	12.5	1	0.522504	0.544675	0.602657

## Sheet: Zbiorcze
	Ilość użytego do transfekcji miRa [pmol]	neg	miR-92b	miR-181a	miR-182
	65	1	0.904724	0.873311	0.850411
	50	1	0.863074	0.724829	0.839994
	37.5	1	0.728481	0.654602	0.716296
	25	1	0.657295	0.568705	0.674289
	12.5	1	0.522504	0.544675	0.602657
	6.25	1	1.0778	0.91011	0.962218
	3.125	1	0.84055	0.717442	0.749077
	1.569	1	0.967659	0.981957	1.02264
