# Supplementary material for: MicroRNAs and Their Inhibition in Modulating SLC5A8 Expression in the Context of Papillary Thyroid Carcinoma
Source: Int J Mol Sci. 2025 Aug 15;26(16):7889. doi: 10.3390/ijms26167889 (PMC12386254; doi:10.3390/ijms26167889)
Supplement: Supplementary file 1 [file ijms-26-07889-s001.zip › ijms-3558049-supplementary/Manuscript data/Fig3 data/miR-494/Exp_1/luminescencja 01-08-2012.xls]

## Sheet: pdi sk_Dual-Luciferase 2 inject
ProtocolHeader
	Version	1.0	Label	Dual-Luciferase 2 injectors	ReaderType	1	DateRead	8/1/2012 9:12:45 AM	InstrumentSN	SN: 511511002
	Result	0	Prefix	pdi sk	WellMap	FFFFFFFFFFFFFFF000000000	RunCount	1	Kinetics	False	KineticCount	10
Steps
	Injector	0	1	Inject	True	True	Read	True	True	WavelengthCount	1	1
PlateResults
	Read 1
		1	2	3	4	5	6	7	8	9	10	11	12
	A	720172	788129	324721	287983	70092.7	89523.4	36846.9	33282.6	4780.74	2849.71	41.6001	33.5001
	B	344466	193203	232807	213587	42414.4	39040	38837.1	41345.1	17323.5	17449.6	229.703	27.2
	C	78679.8	83048.5	100329	99323.6	87029.1	80441.8	69097.2	62159.7	60197.3	67430.8	80434.4	75956.2
	D	71550.3	77926.5	78809.1	90234.3	60089.8	89464.6	47490.3	61123.5	54219.2	79473.1	24778.1	20919.2
	E	77115	78649.7	84955.8	739.627	74.7003	75.8003	66.4002	66.9002	72.5003	71.2002	57.3002	59.0002
	F	X	X	X	X	X	X	X	X	X	X	X	X
	G	X	X	X	X	X	X	X	X	X	X	X	X
	H	X	X	X	X	X	X	X	X	X	X	X	X
	Read 2
		1	2	3	4	5	6	7	8	9	10	11	12
	A	3523.42	5831.6	1935.19	1607.43	417.209	957.846	133.801	328.805	195.502	70.6003	67.6002	73.8003
	B	5.89244E+07	3.49621E+07	4.34349E+07	3.92034E+07	8642870	8280160	8861850	8692410	3815380	4016490	233.803	58.6002
	C	9280130	9058380	1.10866E+07	1.01563E+07	9584490	8094730	8465260	8714380	8477620	8467030	8646920	8862080
	D	8919910	9201520	9511690	1.02749E+07	8696700	1.04431E+07	7757100	8843750	7298410	8470980	2289510	1815000
	E	1.02667E+07	9357310	9716830	636.32	99.5005	89.8004	86.9004	83.6004	244.803	94.0004	80.8003	78.8003
	F	X	X	X	X	X	X	X	X	X	X	X	X
	G	X	X	X	X	X	X	X	X	X	X	X	X
	H	X	X	X	X	X	X	X	X	X	X	X	X
	Ratio 1 / 2
		1	2	3	4	5	6	7	8	9	10	11	12
	A	204.3957	135.148	167.798	179.1574	168.0038	93.46325	275.3858	101.2229	24.45366	40.36399	0.6153843	0.453929
	B	0.005845897	0.00552607	0.005359906	0.005448176	0.004907444	0.004714885	0.004382505	0.00475646	0.004540439	0.00434449	0.9824639	0.4641623
	C	0.008478307	0.009168141	0.009049573	0.009779506	0.009080201	0.009937552	0.008162444	0.007133003	0.007100731	0.007963926	0.009302086	0.008570923
	D	0.008021414	0.008468873	0.008285499	0.008782012	0.006909494	0.008566863	0.006122172	0.006911491	0.007428905	0.009381807	0.01082245	0.01152573
	E	0.007511177	0.008405162	0.008743159	1.162351	0.750753	0.8440976	0.7640955	0.8002378	0.2961577	0.7574458	0.7091582	0.7487306
	F	X	X	X	X	X	X	X	X	X	X	X	X
	G	X	X	X	X	X	X	X	X	X	X	X	X
	H	X	X	X	X	X	X	X	X	X	X	X	X
Results
	A1		A2		A3		A4		A5		A6		A7		A8		A9		A10		A11		A12		B1		B2		B3		B4		B5		B6		B7		B8		B9		B10		B11		B12		C1
	720172	3523.42	788129	5831.6	324721	1935.19	287983	1607.43	70092.7	417.209	89523.4	957.846	36846.9	133.801	33282.6	328.805	4780.74	195.502	2849.71	70.6003	41.6001	67.6002	33.5001	73.8003	344466	5.89244E+07	193203	3.49621E+07	232807	4.34349E+07	213587	3.92034E+07	42414.4	8642870	39040	8280160	38837.1	8861850	41345.1	8692410	17323.5	3815380	17449.6	4016490	229.703	233.803	27.2	58.6002	78679.8
[truncated: 71 more columns]

## Sheet: Arkusz1
PlateResults
	Read 1	firefly
		negmiR-43,75pmol	negmiR-43,75pmol	negmiR-43,75pmol	miR-181-43,75pmol	miR-181-43,75pmol	miR-181-43,75pmol	miR-494-43,75pmol	miR-494-43,75pmol	miR-494-43,75pmol	miR-29b-43,75pmol	miR-29b-43,75pmol	miR-29b-43,75pmol
	C	78679.8	83048.5	100329	99323.6	87029.1	80441.8	69097.2	62159.7	60197.3	67430.8	80434.4	75956.2
	średnia		87352.4			88931.5			63818.1			74607.1
	SUM		8651.04			6928.07			3519.42			4784.22
		negmiR-12,5pmol	negmiR-12,5pmol	negmiR-12,5pmol	miR-181-12,5pmol	miR-181-12,5pmol	miR-181-12,5pmol	miR-494-12,5pmol	miR-494-12,5pmol	miR-494-12,5pmol	miR-29b-12,5pmol	miR-29b-12,5pmol	miR-29b-12,5pmol
	D	71550.3	77926.5	78809.1	90234.3	60089.8	89464.6	47490.3	61123.5	54219.2	79473.1	24778.1	20919.2
	średnia		76095.3			79929.6			54277.7			41723.5
	SUM		3030			13226.5			4563.89			25166.4
		bezmiR	bezmiR	bezmiR	bez plazmidu	bez plazmidu	bez plazmidu	nietransfekowane	nietransfekowane	nietransfekowane	nietransfekowane	nietransfekowane	nietransfekowane
	E	77115	78649.7	84955.8	739.627	74.7003	75.8003	66.4002	66.9002	72.5003	71.2002	57.3002	59.0002
	średnia		80240.2			296.709			68.6002			62.5002
	SUM		3143.76			295.279			2.60004			5.8
	Read 2	renilla
		negmiR-43,75pmol	negmiR-43,75pmol	negmiR-43,75pmol	miR-181-43,75pmol	miR-181-43,75pmol	miR-181-43,75pmol	miR-494-43,75pmol	miR-494-43,75pmol	miR-494-43,75pmol	miR-29b-43,75pmol	miR-29b-43,75pmol	miR-29b-43,75pmol
	C	9280130	9058380	11086600	10156300	9584490	8094730	8465260	8714380	8477620	8467030	8646920	8862080
	średnia		9808370			9.27851e+06			8552420			8.65868e+06
	SUM		852153			789184			107973			135602
		negmiR-12,5pmol	negmiR-12,5pmol	negmiR-12,5pmol	miR-181-12,5pmol	miR-181-12,5pmol	miR-181-12,5pmol	miR-494-12,5pmol	miR-494-12,5pmol	miR-494-12,5pmol	miR-29b-12,5pmol	miR-29b-12,5pmol	miR-29b-12,5pmol
	D	8919910	9201520	9511690	10274900	8696700	10443100	7757100	8843750	7298410	8470980	2289510	1815000
	średnia		9211040			9804900			7966420			4191830
	SUM		200433			738800			584887			2.85277e+06
		bezmiR	bezmiR	bezmiR	bez plazmidu	bez plazmidu	bez plazmidu	nietransfekowane	nietransfekowane	nietransfekowane	nietransfekowane	nietransfekowane	nietransfekowane
	E	10266700	9357310	9716830	636.32	99.5005	89.8004	86.9004	83.6004	244.803	94.0004	80.8003	78.8003
	średnia		9780280			275.207			138.435			84.5337
	SUM		324280			240.742			70.9123			6.31116
	Ratio 1 / 2	firefly/renilla
		negmiR-43,75pmol	negmiR-43,75pmol	negmiR-43,75pmol	miR-181-43,75pmol	miR-181-43,75pmol	miR-181-43,75pmol	miR-494-43,75pmol	miR-494-43,75pmol	miR-494-43,75pmol	miR-29b-43,75pmol	miR-29b-43,75pmol	miR-29b-43,75pmol
	C	0.00847831	0.00916814	0.00904957	0.00977951	0.0090802	0.00993755	0.00816244	0.007133	0.00710073	0.00796393	0.00930209	0.00857092
	średnia		0.00889867			0.00959909			0.00746539			0.00861231
	SUM		0.000280244			0.000345924			0.000464701			0.00045985
		negmiR-12,5pmol	negmiR-12,5pmol	negmiR-12,5pmol	miR-181-12,5pmol	miR-181-12,5pmol	miR-181-12,5pmol	miR-494-12,5pmol	miR-494-12,5pmol	miR-494-12,5pmol	miR-29b-12,5pmol	miR-29b-12,5pmol	miR-29b-12,5pmol
	D	0.00802141	0.00846887	0.0082855	0.00878201	0.00690949	0.00856686	0.00612217	0.00691149	0.00742891	0.00938181	0.0108225	0.0115257
	średnia		0.0082586			0.00808612			0.00682086			0.0105767
	SUM		0.000158121			0.000784419			0.000465789			0.00079657
		bezmiR	bezmiR	bezmiR	bez plazmidu	bez plazmidu	bez plazmidu	nietransfekowane	nietransfekowane	nietransfekowane	nietransfekowane	nietransfekowane	nietransfekowane
	E	0.00751118	0.00840516	0.00874316	1.16235	0.750753	0.844098	0.764096	0.800238	0.296158	0.757446	0.709158	0.748731
	średnia		0.00821983			0.919067			0.620164			0.738445
	SUM		0.000472437			0.162189			0.216004			0.0195244

## Sheet: Arkusz2
	Ratio 1 / 2	firefly/renilla
		negmiR-43,75pmol	negmiR-43,75pmol	negmiR-43,75pmol	miR-181-43,75pmol	miR-181-43,75pmol	miR-181-43,75pmol	miR-494-43,75pmol	miR-494-43,75pmol	miR-494-43,75pmol	miR-29b-43,75pmol	miR-29b-43,75pmol	miR-29b-43,75pmol
	C	0.00847831	0.00916814	0.00904957	0.00977951	0.0090802	0.00993755	0.00816244	0.007133	0.00710073	0.00796393	0.00930209	0.00857092
	średnia		0.00889867			0.00959909			0.00746539			0.00861231
	SUM		0.000280244			0.000345924			0.000464701			0.00045985
		negmiR-12,5pmol	negmiR-12,5pmol	negmiR-12,5pmol	miR-181-12,5pmol	miR-181-12,5pmol	miR-181-12,5pmol	miR-494-12,5pmol	miR-494-12,5pmol	miR-494-12,5pmol	miR-29b-12,5pmol	miR-29b-12,5pmol	miR-29b-12,5pmol
	D	0.00802141	0.00846887	0.0082855	0.00878201	0.00690949	0.00856686	0.00612217	0.00691149	0.00742891	0.00938181	0.0108225	0.0115257
	średnia		0.0082586			0.00808612			0.00682086			0.0105767
	SUM		0.000158121			0.000784419			0.000465789			0.00079657
		bezmiR	bezmiR	bezmiR	bez plazmidu	bez plazmidu	bez plazmidu	nietransfekowane	nietransfekowane	nietransfekowane	nietransfekowane	nietransfekowane	nietransfekowane
	E	0.00751118	0.00840516	0.00874316	1.16235	0.750753	0.844098	0.764096	0.800238	0.296158	0.757446	0.709158	0.748731
	średnia		0.00821983			0.919067				0.679304
	SUM		0.000472437			0.162189				0.127716
			negmiR	miR-181	miR-494	miR-29b
		43,75pmol	1	1.07871	0.838933	0.96782
		12,5pmol	1	0.979116	0.82591	1.28069
