# Supplementary material for: MicroRNAs and Their Inhibition in Modulating SLC5A8 Expression in the Context of Papillary Thyroid Carcinoma
Source: Int J Mol Sci. 2025 Aug 15;26(16):7889. doi: 10.3390/ijms26167889 (PMC12386254; doi:10.3390/ijms26167889)
Supplement: Supplementary file 1 [file ijms-26-07889-s001.zip › ijms-3558049-supplementary/Manuscript data/Fig3 data/miR-494/Exp_2/12july13 mm_Dual-Luciferase 2 injectors_7-17-2013_9-37-57 AM.csv]

version	4
ProtocolHeader
	Version	1	Label	Dual-Luciferase 2 injectors	ReaderType	1	DateRead	7/17/2013 9:37:57 AM	InstrumentSN	SN: 511511002
	Result	0	Prefix	12july13 mm	WellMap	FFFFFFFFFFFF000000000000	RunCount	1	Kinetics	False	KineticCount	10
Steps
	Injector	0	1	Inject	True	True	Read	True	True	WavelengthCount	1	1
PlateResults
	Read 1
		1	2	3	4	5	6	7	8	9	10	11	12
	A	15425,7	20874,6	15521	33094,5	37495,8	38082,5	37866,3	32323,6	35280	160,301	37,1001	37,6001
	B	15831,9	13117,4	12103,3	16272,3	14033,1	11052,2	16073,5	11679,5	5004,05	11154,6	9398,11	5293,2
	C	21574,8	20919,7	15742,8	11184,9	11631,5	14199,5	13797,8	13364,5	11170,3	14754,5	15062,3	9004,25
	D	16041,3	16446,1	11173,1	17174,4	19127,1	18611,3	21183,5	18552,1	18775,4	11485,5	12683,6	12080,2
	Read 2
		1	2	3	4	5	6	7	8	9	10	11	12
	A	2655820	3012700	2751650	4060040	4004590	4614800	4222090	3921470	4035330	169,701	71,0003	77,8003
	B	2897460	2724970	2233990	2898480	2287400	1573540	2646620	1808010	824778	1235740	1203740	674821
	C	2526620	2803880	2242420	2644060	2671100	2641320	2916140	2783290	1604860	1871200	2308270	1141540
	D	2807970	2874810	2667080	2968070	3385350	3037190	3000770	3143590	2981590	2453570	2391830	2327370
	Ratio 1 / 2
		pre-neg-37,5			pre-miR-29-5p-37,5pmol			pre-miR-29-3p-37,5pmol			pre-miR-181a-37,5pmol
	A	0,005808263	0,006928868	0,005640616	0,008151274	0,009363206	0,008252254	0,008968615	0,008242725	0,008742779	0,9446084	0,5225344	0,4832899
	œrednia	0,006125916			0,008588911			0,008651373			0,650144233
	SD	0,000700411			0,000672457			0,000371477			0,255767261
	CV%	11%			8%			4%			39%
		pre-miR-181b-37,5pmol			pre-miR-494-37,5pmol			pre-neg-12,5			pre-miR-29-5p-12,5pmol
	B	0,005464062	0,004813778	0,005417795	0,00561408	0,006134957	0,007023781	0,006073218	0,006459865	0,006067147	0,009026656	0,007807426	0,007843859
	œrednia	0,005231878			0,006257606			0,006200077			0,00822598
	SD	0,000362824			0,000712809			0,000225004			0,000693645
	CV%	7%			11%			4%			8%
		pre-miR-29-3p-12,5pmol			pre-miR-181a-12,5pmol			pre-miR-181b-12,5pmol			pre-miR-494-12,5pmol
	C	0,008538997	0,007460983	0,007020451	0,004230199	0,004354573	0,005375911	0,004731528	0,004801692	0,006960296	0,007885047	0,006525363	0,00788781
	œrednia	0,007673477			0,004653561			0,005497839			0,00743274
	SD	0,000781256			0,000628657			0,001267011			0,000785813
	CV%	10%			14%			23%			11%
		bezmiR			plazmid						NT
	D	0,005712775	0,005720761	0,004189263	0,005786387	0,005649962	0,006127803	0,007059355	0,005901565	0,00629711	0,004681138	0,005302885	0,005190494
	œrednia	0,0052076			0,005854717			0,006419343			0,005058172
	SD	0,000881914			0,00024614			0,000588494			0,000331322
	CV%	17%			4%			9%			7%
