# Supplementary material for: MicroRNAs and Their Inhibition in Modulating SLC5A8 Expression in the Context of Papillary Thyroid Carcinoma
Source: Int J Mol Sci. 2025 Aug 15;26(16):7889. doi: 10.3390/ijms26167889 (PMC12386254; doi:10.3390/ijms26167889)
Supplement: Supplementary file 1 [file ijms-26-07889-s001.zip › ijms-3558049-supplementary/Manuscript data/Fig3 data/miR-494/Exp_2/2013-07-17 luminescencja pre-miRy.xls]

## Sheet: 12july13 mm_Dual-Luciferase 2 i
version	4
ProtocolHeader
	Version	1	Label	Dual-Luciferase 2 injectors	ReaderType	1	DateRead	7/17/2013 9:37:57 AM	InstrumentSN	SN: 511511002
	Result	0	Prefix	12july13 mm	WellMap	FFFFFFFFFFFF000000000000	RunCount	1	Kinetics	False	KineticCount	10
Steps
	Injector	0	1	Inject	True	True	Read	True	True	WavelengthCount	1	1
PlateResults
	Read 1
		1	2	3	4	5	6	7	8	9	10	11	12
	A	15425.7	20874.6	15521	33094.5	37495.8	38082.5	37866.3	32323.6	35280	160.301	37.1001	37.6001
	B	15831.9	13117.4	12103.3	16272.3	14033.1	11052.2	16073.5	11679.5	5004.05	11154.6	9398.11	5293.2
	C	21574.8	20919.7	15742.8	11184.9	11631.5	14199.5	13797.8	13364.5	11170.3	14754.5	15062.3	9004.25
	D	16041.3	16446.1	11173.1	17174.4	19127.1	18611.3	21183.5	18552.1	18775.4	11485.5	12683.6	12080.2
	Read 2
		1	2	3	4	5	6	7	8	9	10	11	12
	A	2655820	3012700	2751650	4060040	4004590	4614800	4222090	3921470	4035330	169.701	71.0003	77.8003
	B	2897460	2724970	2233990	2898480	2287400	1573540	2646620	1808010	824778	1235740	1203740	674821
	C	2526620	2803880	2242420	2644060	2671100	2641320	2916140	2783290	1604860	1871200	2308270	1141540
	D	2807970	2874810	2667080	2968070	3385350	3037190	3000770	3143590	2981590	2453570	2391830	2327370
	Ratio 1 / 2
		bezmiR			plazmid						NT
	A	0.00580826	0.00692887	0.00564062	0.00815127	0.00936321	0.00825225	0.00896861	0.00824272	0.00874278	0.944608	0.522534	0.48329
	średnia	0.00612592			0.00862014						0.650144
	SD	0.000700411			0.000487081						0.255767
	CV%	0.114336			0.056505						0.393401
		pre-neg-37,5			pre-miR-29-5p-37,5pmol			pre-miR-29-3p-37,5pmol			pre-miR-181a-37,5pmol
	B	0.00546406	0.00481378	0.0054178	0.00561408	0.00613496	0.00702378	0.00607322	0.00645987	0.00606715	0.00902666	0.00780743	0.00784386
	średnia	0.00523188			0.00625761			0.00620008			0.00822598
	SD	0.000362824			0.000712809			0.000225004			0.000693645
	CV%	0.0693487			0.113911			0.0362905			0.0843237
		pre-miR-181b-37,5pmol			pre-miR-494-3p-37,5pmol			pre-neg-12,5			pre-miR-29-5p-12,5pmol
	C	0.008539	0.00746098	0.00702045	0.0042302	0.00435457	0.00537591	0.00473153	0.00480169	0.0069603	0.00788505	0.00652536	0.00788781
	średnia	0.00767348			0.00465356			0.00549784			0.00743274
	SD	0.000781256			0.000628657			0.00126701			0.000785813
	CV%	0.101813			0.135092			0.230456			0.105723
		pre-miR-29-3p-12,5pmol			pre-miR-181a-12,5pmol			pre-miR-181b-12,5pmol			pre-miR-494-3p-12,5pmol
	D	0.00571277	0.00572076	0.00418926	0.00578639	0.00564996	0.0061278	0.00705935	0.00590157	0.00629711	0.00468114	0.00530289	0.00519049
	średnia	0.0052076			0.00585472			0.00641934			0.00505817
	SD	0.000881914			0.00024614			0.000588494			0.000331322
	CV%	0.169351			0.0420413			0.0916751			0.0655023
		37,5pmol	12,5pmol
pre-neg		1	1
pre-miR-29a-5p		1.19605	1.35194
pre-miR-29a-3p		1.18506	0.947209
pre-miR-181a-5p		1.57228	1.06491
pre-miR-181b-5p		1.46668	1.16761
pre-miR-494-3p		0.889463	0.920029
