# Supplementary material for: MicroRNAs and Their Inhibition in Modulating SLC5A8 Expression in the Context of Papillary Thyroid Carcinoma
Source: Int J Mol Sci. 2025 Aug 15;26(16):7889. doi: 10.3390/ijms26167889 (PMC12386254; doi:10.3390/ijms26167889)
Supplement: Supplementary file 1 [file ijms-26-07889-s001.zip › ijms-3558049-supplementary/Manuscript data/Fig3 data/miR-494/Exp_3/12july13 mm_Dual-Luciferase 2 injectors_7-24-2013_10-34-43 AM.csv]

;version	4
ProtocolHeader
	Version	1.0	Label	Dual-Luciferase 2 injectors	ReaderType	1	DateRead	7/24/2013 10:34:43 AM	InstrumentSN	SN: 511511002
	Result	0	Prefix	12july13 mm	WellMap	FFFFFFFFFFFFFFF000000000	RunCount	1	Kinetics	False	KineticCount	10
Steps
	Injector	0	1	Inject	True	True	Read	True	True	WavelengthCount	1	1
PlateResults
	Read 1
		1	2	3	4	5	6	7	8	9	10	11	12
	A	55.9002	42.3001	41.4001	12647.6	11664.5	10508.3	10242.9	7370.12	4718.11	6303.49	7776.92	6135.28
	B	8516.53	9064.11	8934.99	11105.3	11233	11925.9	12447.8	12439.4	12844	7472.99	8428.65	7150.36
	C	7202.49	7250.13	7934.65	8041.03	7034.27	8941.3	8652.34	9210.34	9411.13	10637.1	11455.2	9806.1
	D	11453.6	8997.75	9851.65	5417.87	5363.74	7183.88	7080.71	5628.79	7208.7	9245.67	8820.09	7904.92
	E	9521.23	9142.68	9656.56	12859.2	11210.8	10781.1	10649.8	10510.8	10545	7920.74	7543.64	7184.18
	F	X	X	X	X	X	X	X	X	X	X	X	X
	G	X	X	X	X	X	X	X	X	X	X	X	X
	H	X	X	X	X	X	X	X	X	X	X	X	X
	Read 2
		1	2	3	4	5	6	7	8	9	10	11	12
	A	68.0002	66.0002	65.4002	1460480	1475100	912796	1995530	1571760	1035450	1129570	1403880	1126860
	B	1570750	1859450	1780680	1828900	2079760	2053650	2177340	2080150	2059610	2001190	2107770	1886560
	C	1893440	2211710	2329250	1927440	1855860	2205950	1946340	2104640	2080890	2256360	2064520	1413220
	D	2133180	2227080	2395140	1824110	1973950	2549630	2297870	1997850	2532890	2712260	2743710	2497160
	E	2846160	2870680	3144380	3206620	2993520	3159400	3076590	3043320	3208140	3039980	3295180	3342770
	F	X	X	X	X	X	X	X	X	X	X	X	X
	G	X	X	X	X	X	X	X	X	X	X	X	X
	H	X	X	X	X	X	X	X	X	X	X	X	X
	Ratio 1 / 2
		1	2	3	4	5	6	7	8	9	10	11	12
	A	0.8220594	0.6409087	0.6330271	0.008659893	0.007907599	0.01151221	0.005132922	0.004689088	0.004556579	0.005580434	0.00553959	0.00544458
	B	0.005421951	0.004874619	0.005017741	0.00607212	0.005401104	0.005807173	0.005716976	0.00598005	0.006236132	0.003734273	0.003998847	0.003790158
	C	0.003803918	0.003278065	0.003406526	0.00417187	0.003790302	0.004053265	0.004445441	0.004376207	0.004522646	0.004714274	0.005548602	0.006938834
	D	0.005369261	0.004040156	0.004113183	0.002970144	0.002717262	0.002817617	0.003081423	0.002817424	0.002846038	0.003408843	0.003214658	0.003165564
	E	0.00334529	0.003184848	0.003071054	0.004010204	0.003745022	0.003412388	0.00346156	0.003453728	0.003286951	0.002605524	0.002289295	0.00214917
	F	X	X	X	X	X	X	X	X	X	X	X	X
	G	X	X	X	X	X	X	X	X	X	X	X	X
	H	X	X	X	X	X	X	X	X	X	X	X	X
Results
	A1		A2		A3		A4		A5		A6		A7		A8		A9		A10		A11		A12		B1		B2		B3		B4		B5		B6		B7		B8		B9		B10		B11		B12		C1
	55.9002	68.0002	42.3001	66.0002	41.4001	65.4002	12647.6	1460480	11664.5	1475100	10508.3	912796	10242.9	1995530	7370.12	1571760	4718.11	1035450	6303.49	1129570	7776.92	1403880	6135.28	1126860	8516.53	1570750	9064.11	1859450	8934.99	1780680	11105.3	1828900	11233	2079760	11925.9	2053650	12447.8	2177340	12439.4	2080150	12844	2059610	7472.99	2001190	8428.65	2107770	7150.36	1886560	7202.49
[truncated: 71 more columns]
