# Supplementary material for: MicroRNAs and Their Inhibition in Modulating SLC5A8 Expression in the Context of Papillary Thyroid Carcinoma
Source: Int J Mol Sci. 2025 Aug 15;26(16):7889. doi: 10.3390/ijms26167889 (PMC12386254; doi:10.3390/ijms26167889)
Supplement: Supplementary file 1 [file ijms-26-07889-s001.zip › ijms-3558049-supplementary/Manuscript data/Fig3 data/miR-494/Exp_3/2013-07-24 Luminescencja.xls]

## Sheet: 12july13 mm_Dual-Luciferase 2 i
version	4
ProtocolHeader
	Version	1	Label	Dual-Luciferase 2 injectors	ReaderType	1	DateRead	7/24/2013 10:34:43 AM	InstrumentSN	SN: 511511002
	Result	0	Prefix	12july13 mm	WellMap	FFFFFFFFFFFFFFF000000000	RunCount	1	Kinetics	False	KineticCount	10
Steps
	Injector	0	1	Inject	True	True	Read	True	True	WavelengthCount	1	1
PlateResults
	Read 1
		1	2	3	4	5	6	7	8	9	10	11	12
	A	55.9002	42.3001	41.4001	12647.6	11664.5	10508.3	10242.9	7370.12	4718.11	6303.49	7776.92	6135.28
	B	8516.53	9064.11	8934.99	11105.3	11233	11925.9	12447.8	12439.4	12844	7472.99	8428.65	7150.36
	C	7202.49	7250.13	7934.65	8041.03	7034.27	8941.3	8652.34	9210.34	9411.13	10637.1	11455.2	9806.1
	D	11453.6	8997.75	9851.65	5417.87	5363.74	7183.88	7080.71	5628.79	7208.7	9245.67	8820.09	7904.92
	E	9521.23	9142.68	9656.56	12859.2	11210.8	10781.1	10649.8	10510.8	10545	7920.74	7543.64	7184.18
	Read 2
		1	2	3	4	5	6	7	8	9	10	11	12
	A	68.0002	66.0002	65.4002	1460480	1475100	912796	1995530	1571760	1035450	1129570	1403880	1126860
	B	1570750	1859450	1780680	1828900	2079760	2053650	2177340	2080150	2059610	2001190	2107770	1886560
	C	1893440	2211710	2329250	1927440	1855860	2205950	1946340	2104640	2080890	2256360	2064520	1413220
	D	2133180	2227080	2395140	1824110	1973950	2549630	2297870	1997850	2532890	2712260	2743710	2497160
	E	2846160	2870680	3144380	3206620	2993520	3159400	3076590	3043320	3208140	3039980	3295180	3342770
	Ratio 1 / 2
		NT			bezmiR			pre-negmiR 37,5pmol			pre-miR-29a-5p 37,5mol
	A	0.822059	0.640909	0.633027	0.00865989	0.0079076	0.0115122	0.00513292	0.00468909	0.00455658	0.00558043	0.00553959	0.00544458
	średnia	0.698665			0.0093599			0.00479286			0.00552153
	SD	0.106935			0.00190153			0.00030186			6.97035e-05
	CV%	0.153057			0.203157			0.0629812			0.0126239
		pre-miR-29a-3p 37,5mol			pre-miR-181a-5p 37,5mol			pre-miR-181b-5p 37,5mol			pre-miR-494-3p 37,5mol
	B	0.00542195	0.00487462	0.00501774	0.00607212	0.0054011	0.00580717	0.00571698	0.00598005	0.00623613	0.00373427	0.00399885	0.00379016
	średnia	0.00510477			0.00576013			0.00597772			0.00384109
	SD	0.000283855			0.000337972			0.000259586			0.000139448
	CV%	0.0556058			0.0586744			0.0434256			0.0363041
		pre-negmiR 25pmol			pre-miR-29a-5p 25mol			pre-miR-29a-3p 25mol			pre-miR-181a-5p 25mol
	C	0.00380392	0.00327807	0.00340653	0.00417187	0.0037903	0.00405327	0.00444544	0.00437621	0.00452265	0.00471427	0.0055486	0.00693883
	średnia	0.00349617			0.00400515			0.0044481			0.0057339
	SD	0.000274148			0.000195282			7.32556e-05			0.0011238
	CV%	0.0784139			0.0487578			0.016469			0.195992
		pre-miR-181b-5p 25mol			pre-miR-494-3p 25mol			pre-negmiR 12,5pmol			pre-miR-29a-5p 12,5mol
	D	0.00536926	0.00404016	0.00411318	0.00297014	0.00271726	0.00281762	0.00308142	0.00281742	0.00284604	0.00340884	0.00321466	0.00316556
	średnia	0.00450753			0.00283501			0.00291496			0.00326302
	SD	0.000747171			0.000127335			0.000144868			0.000128649
	CV%	0.16576			0.0449152			0.0496981			0.0394262
		pre-miR-29a-3p 12,5mol			pre-miR-181a-5p 12,5mol			pre-miR-181b-5p 12,5mol			pre-miR-494-3p 12,5mol
	E	0.00334529	0.00318485	0.00307105	0.0040102	0.00374502	0.00341239	0.00346156	0.00345373	0.00328695	0.00260552	0.00228929	0.00214917
	średnia	0.0032004			0.00372254			0.00340075			0.002348
	SD	0.000137778			0.000299542			9.86274e-05			0.000233772
	CV%	0.0430502			0.080467			0.0290017			0.0995621
		37,5pmol	25pmol	12,5pmol
pre-neg		1	1	1
pre-miR-29a-5p		1.15203	1.14558	1.1194
pre-miR-29a-3p		1.06508	1.27228	1.09792
pre-miR-181a-5p		1.20181	1.64005	1.27705
pre-miR-181b-5p		1.24721	1.28928	1.16665
pre-miR-494-3p		0.801419	0.81089	0.805498
