# Supplementary material for: MicroRNAs and Their Inhibition in Modulating SLC5A8 Expression in the Context of Papillary Thyroid Carcinoma
Source: Int J Mol Sci. 2025 Aug 15;26(16):7889. doi: 10.3390/ijms26167889 (PMC12386254; doi:10.3390/ijms26167889)
Supplement: Supplementary file 1 [file ijms-26-07889-s001.zip › ijms-3558049-supplementary/Manuscript data/Fig4 data/2013-10-03 miRy(2024-05-13 edit).xlsx]

## Sheet: 2013-10-03
U44		Cp	Cp śr	SD	CV%		miR-181a		Cp	Cp śr	SD	CV%		delta Cp	delta RNA	T/N
A1	1501T	25.81					G1	1501T	29.79
A2	1501T	25.57	25.75	0.158745	0.00616486		G2	1501T	29.73	29.88	0.21	0.00702811		-4.13	0.0571145
B1	1501T	25.87					H1	1501T	30.12
A3	1501N	24.63					G3	1501N	28.52
A4	1501N	25.14	25.0167	0.342101	0.0136749		G4	1501N	28.59	28.67	0.202237	0.00705398		-3.65333	0.0794762	0.718636
B3	1501N	25.28					H3	1501N	28.9
A5	1510T	24.06					G5	1510T	28.19
A6	1510T	24.51	24.4467	0.359212	0.0146937		G6	1510T	28.28	28.38	0.255147	0.00899038		-3.93333	0.0654559
B5	1510T	24.77					H5	1510T	28.67
A7	1510N	25.49					G7	1510N	29.85
A8	1510N	26.09	25.94	0.396863	0.0152993		G8	1510N	30.06	30.2733	0.561278	0.0185404		-4.33333	0.0496063	1.31951
B7	1510N	26.24					H7	1510N	30.91
A10	1529T	27.34					G10	1529T	30.16
A9	1529T	27.28	27.4867	0.307463	0.0111859		G9	1529T	30.25	30.3633	0.277909	0.00915278		-2.87667	0.136156
B9	1529T	27.84					H9	1529T	30.68
A11	1529N	26.32					G11	1529N	29.61
A12	1529N	26.27	26.4033	0.189297	0.00716943		G12	1529N	29.54	29.7233	0.259294	0.00872358		-3.32	0.100134	1.35974
B11	1529N	26.62					H11	1529N	30.02
A13	1532T	26.51					G13	1532T	29.79
A14	1532T	26.93	26.8667	0.329596	0.0122678		G14	1532T	29.96	30.03	0.281603	0.00937737		-3.16333	0.11162
B13	1532T	27.16					H13	1532T	30.34
A15	1532N	25.33					G15	1532N	29.72
A16	1532N	25.57	25.5833	0.260256	0.0101729		G16	1532N	29.84	29.8533	0.140475	0.00470552		-4.27	0.0518325	2.15348
B15	1532N	25.85					H15	1532N	30
A17	1541T	25.87					G17	1541T	27.95
A18	1541T	25.55	25.71	0.226274	0.00880102		G18	1541T	27.66	28.0067	0.378197	0.0135038		-2.29667	0.203533
B17	1541T	26.54					H17	1541T	28.41
A19	1541N	28.16					G19	1541N	31.27
A20	1541N	28.12	28.14	0.0282843	0.00100513		G20	1541N	30.39	31.16	0.721318	0.0231489		-3.02	0.123279	1.65099
B19	1541N	28.93					H19	1541N	31.82
A21	1543T	27.96					G21	1543T	30.83
A22	1543T	27.4	27.8167	0.366652	0.013181		G22	1543T	30.22	30.7133	0.44658	0.0145403		-2.89667	0.134282
B21	1543T	28.09					H21	1543T	31.09
A23	1543N	27.67					G23	1543N	31.03
A24	1543N	27.41	27.6733	0.265016	0.00957657		G24	1543N	30.74	30.9333	0.167432	0.00541266		-3.26	0.104386	1.28639
B23	1543N	27.94					H23	1543N	31.03
B2	1547T	25.4					H2	1547T	28.67
C1	1547T	24.78	24.725	0.0777817	0.00314587		I1	1547T	28.41	28.49	0.156205	0.0054828		-3.765	0.0735567
C2	1547T	24.67					I2	1547T	28.39
B4	1547N	26.4					H4	1547N	28.74
C3	1547N	25.78	26.0433	0.320364	0.0123012		I3	1547N	28.24	28.44	0.264575	0.00930292		-2.39667	0.189903	0.387338
C4	1547N	25.95					I4	1547N	28.34
B6	1596T	26.18					H6	1596T	29.31
C5	1596T	25.94	26.1067	0.144684	0.00554202		I5	1596T	29.54	29.4267	0.115036	0.00390925		-3.32	0.100134
C6	1596T	26.2					I6	1596T	29.43
B8	1596N	27.72					H8	1596N	30.21
C7	1596N	26.78	27.22	0.472864	0.0173719		I7	1596N	29.51	29.77	0.383145	0.0128702		-2.55	0.170755	0.586417
C8	1596N	27.16					I8	1596N	29.59
B10	1614T	26.47					H10	1614T	28.15
C10	1614T	25.82	25.69	0.183848	0.00715639		I10	1614T	28.3	28.225	0.106066	0.00375787		-2.535	0.17254
C9	1614T	25.56					I9	1614T	27.29
B12	1614N	25.67					H12	1614N	29.51
C11	1614N	24.62	24.64	0.0282843	0.0011479		I11	1614N	29.02	29.2033	0.26727	0.00915204		-4.56333	0.042296	4.07933
C12	1614N	24.66					I12	1614N	29.08
B14	1634T	25.79					H14	1634T	29.55
C13	1634T	25.13	25.3667	0.367469	0.0144863		I13	1634T	29.03	29.2733	0.261598	0.00893638		-3.90667	0.066677
C14	1634T	25.18					I14	1634T	29.24
B16	1634N	25.7					H16	1634N	29.67
C15	1634N	25.6	25.7033	0.10504	0.00408662		I15	1634N	28.39	28.52	0.183848	0.00644628		-2.81667	0.141938	0.469761
C16	1634N	25.81					I16	1634N	28.65
B18	1653T	27.1					H18	1653T	30.67
C17	1653T	26.03	26.5867	0.536315	0.0201723		I17	1653T	30	29.9267	0.782581	0.02615		-3.34	0.0987552
C18	1653T	26.63					I18	1653T	29.11
B20	1653N	26.32					H20	1653N	29.76
C19	1653N	25.63	25.9533	0.347035	0.0133715		I19	1653N	29.42	29.3267	0.486758	0.0165978		-3.37333	0.0964996	1.02337
C20	1653N	25.91					I20	1653N	28.8
B22	1684T	25.33					H22	1684T	28.32
C21	1684T	24.32	24.345	0.0353553	0.00145226		I21	1684T	28.02	27.96	0.393446	0.0140718		-3.615	0.0816162
C22	1684T	24.37					I22	1684T	27.54
B24	1684N	26.17					H24	1684N	28.82
C23	1684N	25.59	25.8433	0.296873	0.0114874		I23	1684N	28.61	28.5067	0.37581	0.0131832		-2.66333	0.157854	0.517035
C24	1684N	25.77					I24	1684N	28.09
U44		Cp	Cp śr	SD	CV%		miR-182		Cp	Cp śr	SD	CV%		delta Cp	delta RNA	T/N
A1	1501T	25.81					J1	1501T	35.05
A2	1501T	25.57	25.75	0.158745	0.00616486		J2	1501T	34.65	34.85	0.2	0.00573888		-9.1	0.00182233
B1	1501T	25.87					K1	1501T	34.85
A3	1501N	24.63					J3	1501N	35.52
A4	1501N	25.14	25.0167	0.342101	0.0136749		J4	1501N	35.51	35.4333	0.141539	0.00399452		-10.4167	0.000731595	2.4909
B3	1501N	25.28					K3	1501N	35.27
A5	1510T	24.06					J5	1510T	31.34
A6	1510T	24.51	24.4467	0.359212	0.0146937		J6	1510T	31.61	31.62	0.285132	0.00901744		-7.17333	0.00692806
B5	1510T	24.77					K5	1510T	31.91
A7	1510N	25.49					J7	1510N	34.97
A8	1510N	26.09	25.94	0.396863	0.0152993		J8	1510N	34.92	35.0067	0.109697	0.00313359		-9.06667	0.00186493	3.71493
B7	1510N	26.24					K7	1510N	35.13
A10	1529T	27.34					J10	1529T	34.31
A9	1529T	27.28	27.4867	0.307463	0.0111859		J9	1529T	34.63	34.5567	0.219393	0.00634879		-7.07	0.00744248
B9	1529T	27.84					K9	1529T	34.73
A11	1529N	26.32					J11	1529N	35.77
A12	1529N	26.27	26.4033	0.189297	0.00716943		J12	1529N	36.01	35.9433	0.151438	0.00421323		-9.54	0.0013433	5.54044
B11	1529N	26.62					K11	1529N	36.05
A13	1532T	26.51					J13	1532T	34.9
A14	1532T	26.93	26.8667	0.329596	0.0122678		J14	1532T	34.58	34.8633	0.266896	0.00765549		-7.99667	0.00391529
B13	1532T	27.16					K13	1532T	35.11
A15	1532N	25.33					J15	1532N	35.46
A16	1532N	25.57	25.5833	0.260256	0.0101729		J16	1532N	34.75	35.2567	0.441626	0.012526		-9.67333	0.00122472	3.19688
B15	1532N	25.85					K15	1532N	35.56
A17	1541T	25.87					J17	1541T	33.75
A18	1541T	25.55	25.71	0.226274	0.00880102		J18	1541T	33.33	33.7433	0.410041	0.0121518		-8.03333	0.00381703
B17	1541T	26.54					K17	1541T	34.15
A19	1541N	28.16					J19	1541N	36.24
A20	1541N	28.12	28.14	0.0282843	0.00100513		J20	1541N	35.86	36.05	0.19	0.00527046		-7.91	0.0041577	0.918064
B19	1541N	28.93					K19	1541N	36.05
A21	1543T	27.96					J21	1543T	35.35
A22	1543T	27.4	27.8167	0.366652	0.013181		J22	1543T	35.12	35.04	0.356791	0.0101824		-7.22333	0.00669206
B21	1543T	28.09					K21	1543T	34.65
A23	1543N	27.67					J23	1543N	36.66
A24	1543N	27.41	27.6733	0.265016	0.00957657		J24	1543N	36.03	36.49	0.402865	0.0110404		-8.81667	0.00221778	3.01746
B23	1543N	27.94					K23	1543N	36.78
B2	1547T	25.4					K2	1547T	33.78
C1	1547T	24.78	24.725	0.0777817	0.00314587		L1	1547T	33.24	33.4067	0.323934	0.00969669		-8.68167	0.00243533
C2	1547T	24.67					L2	1547T	33.2
B4	1547N	26.4					K4	1547N	34.23
C3	1547N	25.78	26.0433	0.320364	0.0123012		L3	1547N	34.35	34.3833	0.172434	0.00501503		-8.34	0.0030861	0.789129
C4	1547N	25.95					L4	1547N	34.57
B6	1596T	26.18					K6	1596T	36.13
C5	1596T	25.94	26.1067	0.144684	0.00554202		L5	1596T	35.3	35.6833	0.418609	0.0117312		-9.57667	0.00130959
C6	1596T	26.2					L6	1596T	35.62
B8	1596N	27.72					K8	1596N	36.32
C7	1596N	26.78	27.22	0.472864	0.0173719		L7	1596N	35.6	36.07	0.407308	0.0112922		-8.85	0.00216713	0.604299
C8	1596N	27.16					L8	1596N	36.29
B10	1614T	26.47					K10	1614T	33.05
C10	1614T	25.82	25.69	0.183848	0.00715639		L10	1614T	32.47	32.69	0.314325	0.00961532		-7	0.0078125
C9	1614T	25.56					L9	1614T	32.55
B12	1614N	25.67					K12	1614N	35.67
C11	1614N	24.62	24.64	0.0282843	0.0011479		L11	1614N	34.53	34.415	0.162635	0.00472569		-9.775	0.00114138	6.84476
C12	1614N	24.66					L12	1614N	34.3
B14	1634T	25.79					K14	1634T	33.83
C13	1634T	25.13	25.3667	0.367469	0.0144863		L13	1634T	33.21	33.5133	0.310215	0.00925646		-8.14667	0.00352865
C14	1634T	25.18					L14	1634T	33.5
B16	1634N	25.7					K16	1634N	33.67
C15	1634N	25.6	25.7033	0.10504	0.00408662		L15	1634N	33.55	33.6333	0.0723418	0.0021509		-7.93	0.00410046	0.860551
C16	1634N	25.81					L16	1634N	33.68
B18	1653T	27.1					K18	1653T	36.75
C17	1653T	26.03	26.5867	0.536315	0.0201723		L17	1653T	36.24	36.2433	0.505008	0.0139338		-9.65667	0.00123895
C18	1653T	26.63					L18	1653T	35.74
B20	1653N	26.32					K20	1653N	35.63
C19	1653N	25.63	25.9533	0.347035	0.0133715		L19	1653N	35.91	35.8267	0.170978	0.00477236		-9.87333	0.00106618	1.16205
C20	1653N	25.91					L20	1653N	35.94
B22	1684T	25.33					K22	1684T	34.19
C21	1684T	24.32	24.345	0.0353553	0.00145226		L21	1684T	33.86	33.8567	0.335012	0.00989502		-9.51167	0.00136994
C22	1684T	24.37					L22	1684T	33.52
B24	1684N	26.17					K24	1684N	33.74
C23	1684N	25.59	25.8433	0.296873	0.0114874		L23	1684N	33.49	33.5067	0.225462	0.00672888		-7.66333	0.00493295	0.277713
C24	1684N	25.77					L24	1684N	33.29
U44		Cp	Cp śr	SD	CV%		miR-494		Cp	Cp śr	SD	CV%		delta Cp	delta RNA	T/N
A1	1501T	25.81					M1	1501T	31.77
A2	1501T	25.57	25.75	0.158745	0.00616486		M2	1501T	31.76	31.8233	0.10116	0.0031788		-6.07333	0.0148506
B1	1501T	25.87					N1	1501T	31.94
A3	1501N	24.63					M3	1501N	31.55
A4	1501N	25.14	25.0167	0.342101	0.0136749		M4	1501N	31.56	31.64	0.147309	0.00465579		-6.62333	0.0101433	1.46409
B3	1501N	25.28					N3	1501N	31.81
A5	1510T	24.06					M5	1510T	31.3
A6	1510T	24.51	24.4467	0.359212	0.0146937		M6	1510T	31.31	31.5667	0.453248	0.0143584		-7.12	0.00718897
B5	1510T	24.77					N5	1510T	32.09
A7	1510N	25.49					M7	1510N	34.1
A8	1510N	26.09	25.94	0.396863	0.0152993		M8	1510N	34.71	34.6167	0.4769	0.0137766		-8.67667	0.00244379	2.94173
B7	1510N	26.24					N7	1510N	35.04
A10	1529T	27.34					M10	1529T	33.5
A9	1529T	27.28	27.4867	0.307463	0.0111859		M9	1529T	33.31	33.5967	0.345302	0.0102779		-6.11	0.0144779
B9	1529T	27.84					N9	1529T	33.98
A11	1529N	26.32					M11	1529N	34.11
A12	1529N	26.27	26.4033	0.189297	0.00716943		M12	1529N	33.87	34.15	0.301993	0.00884314		-7.74667	0.00465609	3.10947
B11	1529N	26.62					N11	1529N	34.47
A13	1532T	26.51					M13	1532T	34.44
A14	1532T	26.93	26.8667	0.329596	0.0122678		M14	1532T	34.1	34.17	0.242693	0.00710252		-7.30333	0.00633108
B13	1532T	27.16					N13	1532T	33.97
A15	1532N	25.33					M15	1532N	34.61
A16	1532N	25.57	25.5833	0.260256	0.0101729		M16	1532N	34.94	34.8567	0.217332	0.00623503		-9.27333	0.00161603	3.91768
B15	1532N	25.85					N15	1532N	35.02
A17	1541T	25.87					M17	1541T	33.13
A18	1541T	25.55	25.71	0.226274	0.00880102		M18	1541T	32.91	33.1167	0.200333	0.00604931		-7.40667	0.00589347
B17	1541T	26.54					N17	1541T	33.31
A19	1541N	28.16					M19	1541N	33.68
A20	1541N	28.12	28.14	0.0282843	0.00100513		M20	1541N	33.51	33.7	0.200749	0.00595693		-5.56	0.0211969	0.278034
B19	1541N	28.93					N19	1541N	33.91
A21	1543T	27.96					M21	1543T	29.74
A22	1543T	27.4	27.8167	0.366652	0.013181		M22	1543T	29.59	29.7567	0.175594	0.005901		-1.94	0.260616
B21	1543T	28.09					N21	1543T	29.94
A23	1543N	27.67					M23	1543N	31.62
A24	1543N	27.41	27.6733	0.265016	0.00957657		M24	1543N	31.48	31.7267	0.3139	0.00989389		-4.05333	0.0602317	4.3269
B23	1543N	27.94					N23	1543N	32.08
B2	1547T	25.4					N2	1547T	33.27
C1	1547T	24.78	24.725	0.0777817	0.00314587		O1	1547T	32.96	32.9933	0.261598	0.0079288		-8.26833	0.00324327
C2	1547T	24.67					O2	1547T	32.75
B4	1547N	26.4					N4	1547N	31.81
C3	1547N	25.78	26.0433	0.320364	0.0123012		O3	1547N	32.28	32.1833	0.335609	0.010428		-6.14	0.01418	0.228722
C4	1547N	25.95					O4	1547N	32.46
B6	1596T	26.18					N6	1596T	31.55
C5	1596T	25.94	26.1067	0.144684	0.00554202		O5	1596T	31.15	31.2833	0.23094	0.00738221		-5.17667	0.0276483
C6	1596T	26.2					O6	1596T	31.15
B8	1596N	27.72					N8	1596N	31.51
C7	1596N	26.78	27.22	0.472864	0.0173719		O7	1596N	30.81	31.2533	0.38553	0.0123356		-4.03333	0.0610725	0.452712
C8	1596N	27.16					O8	1596N	31.44
B10	1614T	26.47					N10	1614T	33.45
C10	1614T	25.82	25.69	0.183848	0.00715639		O10	1614T	33.29	33.37	0.08	0.00239736		-7.68	0.00487629
C9	1614T	25.56					O9	1614T	33.37
B12	1614N	25.67					N12	1614N	34.04
C11	1614N	24.62	24.64	0.0282843	0.0011479		O11	1614N	33.76	33.8733	0.147422	0.00435216		-9.23333	0.00166146	2.93494
C12	1614N	24.66					O12	1614N	33.82
B14	1634T	25.79					N14	1634T	32.34
C13	1634T	25.13	25.3667	0.367469	0.0144863		O13	1634T	31.49	31.8167	0.457857	0.0143905		-6.45	0.0114382
C14	1634T	25.18					O14	1634T	31.62
B16	1634N	25.7					N16	1634N	34.26
C15	1634N	25.6	25.7033	0.10504	0.00408662		O15	1634N	33.66	34.0833	0.368284	0.0108054		-8.38	0.00300171	3.81055
C16	1634N	25.81					O16	1634N	34.33
B18	1653T	27.1					N18	1653T	35.5
C17	1653T	26.03	26.5867	0.536315	0.0201723		O17	1653T	34.76	35.17	0.376431	0.0107032		-8.58333	0.00260711
C18	1653T	26.63					O18	1653T	35.25
B20	1653N	26.32					N20	1653N	33.89
C19	1653N	25.63	25.9533	0.347035	0.0133715		O19	1653N	33.67	33.7633	0.113725	0.00336829		-7.81	0.00445611	0.585064
C20	1653N	25.91					O20	1653N	33.73
B22	1684T	25.33					N22	1684T	32.93
C21	1684T	24.32	24.345	0.0353553	0.00145226		O21	1684T	32.86	32.8533	0.0802081	0.0024414		-8.50833	0.00274623
C22	1684T	24.37					O22	1684T	32.77
B24	1684N	26.17					N24	1684N	32.53
C23	1684N	25.59	25.8433	0.296873	0.0114874		O23	1684N	31.63	31.675	0.0636396	0.00200914		-5.83167	0.0175587	0.156402
C24	1684N	25.77					O24	1684N	31.72
miR-29a
D1	1501T	25.32
D2	1501T	25.52	25.5667	0.273008	0.0106783
E1	1501T	25.86
D3	1501N	24.28
D4	1501N	24.51	24.55	0.292062	0.0118966
E3	1501N	24.86
D5	1510T	24.27
D6	1510T	24.53	24.5467	0.285365	0.0116254
E5	1510T	24.84
D7	1510N	24.71
D8	1510N	24.88	24.9167	0.22723	0.00911959
E7	1510N	25.16
D10	1529T	27.07
D9	1529T	26.98	27.1867	0.283608	0.0104319
E9	1529T	27.51
D11	1529N	24.07
D12	1529N	24.2	24.28	0.259422	0.0106846
E11	1529N	24.57
D13	1532T	25.69
D14	1532T	25.82	25.8933	0.248261	0.00958782
E13	1532T	26.17
D15	1532N	23.89
D16	1532N	24.08	24.0633	0.16563	0.00688309
E15	1532N	24.22
D17	1541T	24.3
D18	1541T	23.8	24.3067	0.510033	0.0209832
E17	1541T	24.82
D19	1541N	25.45
D20	1541N	24.65	25.2867	0.572742	0.02265
E19	1541N	25.76
D21	1543T	25.71
D22	1543T	24.83	25.3833	0.481802	0.018981
E21	1543T	25.61
D23	1543N	26.04
D24	1543N	25.7	26.03	0.325115	0.01249
E23	1543N	26.35
E2	1547T	24.17
F1	1547T	23.2	23.7833	0.514036	0.0216133
F2	1547T	23.98
E4	1547N	23.85
F3	1547N	23.36	23.59	0.246374	0.010444
F4	1547N	23.56
E6	1596T	24.95
F5	1596T	24.29	24.5833	0.336056	0.0136701
F6	1596T	24.51
E8	1596N	24.62
F7	1596N	24.1	24.2767	0.297377	0.0122495
F8	1596N	24.11
E10	1614T	24.73
F10	1614T	24.46	24.4633	0.265016	0.0108332
F9	1614T	24.2
E12	1614N	24.54
F11	1614N	23.79	24.2567	0.407226	0.0167882
F12	1614N	24.44
E14	1634T	24.75
F13	1634T	24.31	24.5	0.226053	0.00922666
F14	1634T	24.44
E16	1634N	23.97
F15	1634N	23.28	23.5833	0.352467	0.0149456
F16	1634N	23.5
E18	1653T	25.99
F17	1653T	25.63	25.7533	0.20502	0.00796092
F18	1653T	25.64
E20	1653N	24.72
F19	1653N	24.17	24.37	0.304138	0.01248
F20	1653N	24.22
E22	1684T	22.88
F21	1684T	22.61	22.6667	0.191398	0.00844405
F22	1684T	22.51
E24	1684N	23.59
F23	1684N	23.08	23.25	0.294449	0.0126645
F24	1684N	23.08

## Sheet: 2013-10-07
U44		Cp	Cp śr	SD	CV%		miR-181a		Cp	Cp śr	SD	CV%		delta Cp	delta RNA	T/N
B2	537T	25.1					H2	537T	27.31
C1	537T	25.54	25.42	0.28	0.0110149		I1	537T	27.28	27.5233	0.395769	0.0143794		-2.10333	0.23272
C2	537T	25.62					I2	537T	27.98
B4	537N	25.9					H4	537N	28.28
C3	537N	25.84	25.87	0.0424264	0.00163998		I3	537N	28.43	28.4533	0.1861	0.00654055		-2.58333	0.166855	1.39474
C4	537N	26.56					I4	537N	28.65
B6	1571T	25.73					H6	1571T	27.14
C5	1571T	26.2	25.8867	0.271355	0.0104824		I5	1571T	26.65	26.8467	0.258908	0.00964395		-0.96	0.514057
C6	1571T	25.73					I6	1571T	26.75
B8	1571N	30.7					H8	1571N	31.29
C7	1571N	30.85	30.7733	0.0750555	0.00243898		I7	1571N	31.25	31.31	0.072111	0.00230313		-0.536667	0.689362	0.7457
C8	1571N	30.77					I8	1571N	31.39
B10	1584T	25.63					H10	1584T	26.86
C10	1584T	25.91	25.8933	0.255408	0.00986386		I10	1584T	26.78	26.8567	0.0750555	0.00279467		-0.963333	0.512871
C9	1584T	26.14					I9	1584T	26.93
B12	1584N	26.23					H12	1584N	28.36
C11	1584N	26.64	26.4133	0.208407	0.00789021		I11	1584N	29.35	28.8433	0.495412	0.017176		-2.43	0.185565	2.76383
C12	1584N	26.37					I12	1584N	28.82
B14	1629T	25.97					H14	1629T	26.81
C13	1629T	25.99	25.98	0.0141421	0.000544347		I13	1629T	27.35	27.19	0.330454	0.0121535		-1.21	0.432269
C14	1629T	26.84					I14	1629T	27.41
B16	1629N	24.95					H16	1629N	28.7
C15	1629N	25.48	25.3333	0.335012	0.0132242		I15	1629N	28.15	28.3267	0.323471	0.0114193		-2.99333	0.125579	3.44221
C16	1629N	25.57					I16	1629N	28.13
B18	1632T	25.8					H18	1632T	26.91
C17	1632T	25.28	25.4967	0.270617	0.0106138		I17	1632T	26.99	27.0033	0.100664	0.00372785		-1.50667	0.351923
C18	1632T	25.41					I18	1632T	27.11
B20	1632N	25.33					H20	1632N	27.06
C19	1632N	25.4	25.4167	0.0960902	0.0037806		I19	1632N	27.08	26.9833	0.150444	0.00557543		-1.56667	0.337587	1.04247
C20	1632N	25.52					I20	1632N	26.81
B22	1644T	25.61					H22	1644T	27.52
C21	1644T	25.83	25.73	0.111355	0.00432784		I21	1644T	28.22	27.8	0.370405	0.0133239		-2.07	0.238159
C22	1644T	25.75					I22	1644T	27.66
B24	1644N	24.71					H24	1644N	27.64
C23	1644N	24.42	24.75	0.35171	0.0142105		I23	1644N	28.08	27.9033	0.232451	0.00833057		-3.15333	0.112396	2.11893
C24	1644N	25.12					I24	1644N	27.99
A1	1778T	27.68					G1	1778T	30.99
A2	1778T	28.12	27.86	0.230651	0.00827894		G2	1778T	30.88	31.0567	0.217792	0.00701273		-3.19667	0.109071
B1	1778T	27.78					H1	1778T	31.3
A3	1778N	26.29					G3	1778N	28.07
A4	1778N	26.38	26.44	0.18735	0.00708585		G4	1778N	28.2	28.135	0.0919239	0.00326724		-1.695	0.308855	0.353145
B3	1778N	26.65					H3	1778N	29.22
A5	1928T	26.57					G5	1928T	27.96
A6	1928T	26.58	26.6333	0.10116	0.00379825		G6	1928T	28.27	28.1467	0.164418	0.00584148		-1.51333	0.350301
B5	1928T	26.75					H5	1928T	28.21
A7	1928N	26.62					G7	1928N	28.62
A8	1928N	26.63	26.7067	0.141539	0.00529977		G8	1928N	28.82	28.8333	0.220303	0.00764056		-2.12667	0.228986	1.52979
B7	1928N	26.87					H7	1928N	29.06
A10	1982T	27.18					G10	1982T	28.51
A9	1982T	26.69	26.91	0.248797	0.00924553		G9	1982T	28.19	28.44	0.223383	0.00785454		-1.53	0.346277
B9	1982T	26.86					H9	1982T	28.62
A11	1982N	26.02					G11	1982N	29.56
A12	1982N	26.07	26.045	0.0353553	0.00135747		G12	1982N	29.18	29.27	0.257099	0.00878371		-3.225	0.106949	3.23777
B11	1982N	26.84					H11	1982N	29.07
A13	10029T	26.98					G13	10029T	30.22
A14	10029T	27.15	27.15	0.17	0.00626151		G14	10029T	30.63	30.3933	0.212211	0.00698214		-3.24333	0.105599
B13	10029T	27.32					H13	10029T	30.33
A15	10029N	26.84					G15	10029N	31.26
A16	10029N	26.91	26.8767	0.0351188	0.00130667		G16	10029N	31.21	31.23	0.0264575	0.000847183		-4.35333	0.0489233	2.15846
B15	10029N	26.88					H15	10029N	31.22
A17	10043T	26.05					G17	10043T	29.1
A18	10043T	26.1	26.14	0.115326	0.00441184		G18	10043T	29.4	29.4133	0.320208	0.0108865		-3.27333	0.103426
B17	10043T	26.27					H17	10043T	29.74
A19	10043N	27.61					G19	10043N	31.09
A20	10043N	27.26	27.3867	0.193993	0.00708349		G20	10043N	31.21	31.21	0.12	0.00384492		-3.82333	0.0706418	1.46409
B19	10043N	27.29					H19	10043N	31.33
A21	10468T	26.99					G21	10468T	29.82
A22	10468T	27.06	27.05	0.0556776	0.00205832		G22	10468T	29.59	29.5767	0.250267	0.00846162		-2.52667	0.173539
B21	10468T	27.1					H21	10468T	29.32
A23	10468N	27.81					G23	10468N	32.12
A24	10468N	27.84	27.8967	0.125033	0.00448202		G24	10468N	32.03	32.1233	0.0950438	0.00295872		-4.22667	0.0534129	3.24901
B23	10468N	28.04					H23	10468N	32.22
U44		Cp	Cp śr	SD	CV%		miR-182		Cp	Cp śr	SD	CV%		delta Cp	delta RNA	T/N
B2	537T	25.1					K2	537T	35.71
C1	537T	25.54	25.42	0.28	0.0110149		L1	537T	35.59	35.8767	0.397157	0.0110701		-10.4567	0.00071159
C2	537T	25.62					L2	537T	36.33
B4	537N	25.9					K4	537N
C3	537N	25.84	25.87	0.0424264	0.00163998		L3	537N	39.26	38.71	0.777817	0.0200935		-12.84	0.000136388	5.21741
C4	537N	26.56					L4	537N	38.16
B6	1571T	25.73					K6	1571T	34.98
C5	1571T	26.2	25.8867	0.271355	0.0104824		L5	1571T	35.79	35.46	0.425323	0.0119945		-9.57333	0.00131262
C6	1571T	25.73					L6	1571T	35.61
B8	1571N	30.7					K8	1571N	40
C7	1571N	30.85	30.7733	0.0750555	0.00243898		L7	1571N		40	#DIV/0!	#DIV/0!		-9.22667	0.00166915	0.786399
C8	1571N	30.77					L8	1571N
B10	1584T	25.63					K10	1584T	35.24
C10	1584T	25.91	25.8933	0.255408	0.00986386		L10	1584T	35.7	35.3367	0.325935	0.00922369		-9.44333	0.00143639
C9	1584T	26.14					L9	1584T	35.07
B12	1584N	26.23					K12	1584N	34.56
C11	1584N	26.64	26.4133	0.208407	0.00789021		L11	1584N	34.54	34.7533	0.352326	0.0101379		-8.34	0.0030861	0.46544
C12	1584N	26.37					L12	1584N	35.16
B14	1629T	25.97					K14	1629T	34.73
C13	1629T	25.99	25.98	0.0141421	0.000544347		L13	1629T	34.73	34.8967	0.288675	0.00827228		-8.91667	0.00206926
C14	1629T	26.84					L14	1629T	35.23
B16	1629N	24.95					K16	1629N	35.62
C15	1629N	25.48	25.3333	0.335012	0.0132242		L15	1629N	35.62	35.5233	0.167432	0.00471328		-10.19	0.00085606	2.41719
C16	1629N	25.57					L16	1629N	35.33
B18	1632T	25.8					K18	1632T	35.37
C17	1632T	25.28	25.4967	0.270617	0.0106138		L17	1632T	34.5	35.0133	0.455668	0.0130141		-9.51667	0.00136521
C18	1632T	25.41					L18	1632T	35.17
B20	1632N	25.33					K20	1632N	34.3
C19	1632N	25.4	25.4167	0.0960902	0.0037806		L19	1632N	34.7	34.5433	0.21362	0.0061841		-9.12667	0.00178896	0.76313
C20	1632N	25.52					L20	1632N	34.63
B22	1644T	25.61					K22	1644T	35.32
C21	1644T	25.83	25.73	0.111355	0.00432784		L21	1644T	35.18	35.2867	0.0945163	0.00267853		-9.55667	0.00132787
C22	1644T	25.75					L22	1644T	35.36
B24	1644N	24.71					K24	1644N	34.94
C23	1644N	24.42	24.75	0.35171	0.0142105		L23	1644N	34.62	34.9267	0.300222	0.00859579		-10.1767	0.000864009	1.53688
C24	1644N	25.12					L24	1644N	35.22
A1	1778T	27.68					J1	1778T	37.82
A2	1778T	28.12	27.86	0.230651	0.00827894		J2	1778T	37.63	37.7033	0.102144	0.00270914		-9.84333	0.00108858
B1	1778T	27.78					K1	1778T	37.66
A3	1778N	26.29					J3	1778N	34.81
A4	1778N	26.38	26.44	0.18735	0.00708585		J4	1778N	34.88	34.9633	0.207926	0.00594698		-8.52333	0.00271782	0.400535
B3	1778N	26.65					K3	1778N	35.2
A5	1928T	26.57					J5	1928T	34.55
A6	1928T	26.58	26.6333	0.10116	0.00379825		J6	1928T	34.5	34.62	0.166433	0.00480743		-7.98667	0.00394252
B5	1928T	26.75					K5	1928T	34.81
A7	1928N	26.62					J7	1928N	34.57
A8	1928N	26.63	26.7067	0.141539	0.00529977		J8	1928N	35.11	34.78	0.28931	0.00831827		-8.07333	0.00371265	1.06191
B7	1928N	26.87					K7	1928N	34.66
A10	1982T	27.18					J10	1982T	34.46
A9	1982T	26.69	26.91	0.248797	0.00924553		J9	1982T	34.28	34.3733	0.090185	0.00262369		-7.46333	0.00566647
B9	1982T	26.86					K9	1982T	34.38
A11	1982N	26.02					J11	1982N	33.68
A12	1982N	26.07	26.045	0.0353553	0.00135747		J12	1982N	34.87	34.25	0.596574	0.0174182		-8.205	0.00338882	1.67211
B11	1982N	26.84					K11	1982N	34.2
A13	10029T	26.98					J13	10029T	36.3
A14	10029T	27.15	27.15	0.17	0.00626151		J14	10029T	36.88	36.7167	0.363639	0.00990392		-9.56667	0.0013187
B13	10029T	27.32					K13	10029T	36.97
A15	10029N	26.84					J15	10029N	36.63
A16	10029N	26.91	26.8767	0.0351188	0.00130667		J16	10029N	38.13	38.495	0.516188	0.0134092		-11.6183	0.000318078	4.14585
B15	10029N	26.88					K15	10029N	38.86
A17	10043T	26.05					J17	10043T	34.16
A18	10043T	26.1	26.14	0.115326	0.00441184		J18	10043T	34.25	34.1233	0.148436	0.00434999		-7.98333	0.00395164
B17	10043T	26.27					K17	10043T	33.96
A19	10043N	27.61					J19	10043N	34.37
A20	10043N	27.26	27.3867	0.193993	0.00708349		J20	10043N	34.56	34.65	0.334215	0.00964547		-7.26333	0.00650907	0.607097
B19	10043N	27.29					K19	10043N	35.02
A21	10468T	26.99					J21	10468T	33.49
A22	10468T	27.06	27.05	0.0556776	0.00205832		J22	10468T	34.17	33.81	0.34176	0.0101083		-6.76	0.00922651
B21	10468T	27.1					K21	10468T	33.77
A23	10468N	27.81					J23	10468N	36.15
A24	10468N	27.84	27.8967	0.125033	0.00448202		J24	10468N	35.78	35.71	0.478853	0.0134095		-7.81333	0.00444582	2.07532
B23	10468N	28.04					K23	10468N	35.2
U44		Cp	Cp śr	SD	CV%		miR-494			Cp śr	SD	CV%		delta Cp	delta RNA	T/N
B2	537T	25.1					N2	537T	31.74
C1	537T	25.54	25.42	0.28	0.0110149		O1	537T	31.68	31.72	0.034641	0.00109209		-6.3	0.0126914
C2	537T	25.62					O2	537T	31.74
B4	537N	25.9					N4	537N
C3	537N	25.84	26.1	0.3995	0.0153065		O3	537N		#DIV/0!	#DIV/0!	#DIV/0!		#DIV/0!	#DIV/0!	#DIV/0!
C4	537N	26.56					O4	537N
B6	1571T	25.73					N6	1571T	31.83
C5	1571T	26.2	25.8867	0.271355	0.0104824		O5	1571T	32.01	31.98	0.137477	0.00429885		-6.09333	0.0146462
C6	1571T	25.73					O6	1571T	32.1
B8	1571N	30.7					N8	1571N	30.97
C7	1571N	30.85	30.7733	0.0750555	0.00243898		O7	1571N	30.53	30.6733	0.25697	0.00837762		0.1	1.07177	0.0136654
C8	1571N	30.77					O8	1571N	30.52
B10	1584T	25.63					N10	1584T	32.28
C10	1584T	25.91	25.8933	0.255408	0.00986386		O10	1584T	32.5	32.46	0.163707	0.00504335		-6.56667	0.0105496
C9	1584T	26.14					O9	1584T	32.6
B12	1584N	26.23					N12	1584N	32.63
C11	1584N	26.64	26.4133	0.208407	0.00789021		O11	1584N	32.89	32.72	0.147309	0.00450211		-6.30667	0.0126329	0.835088
C12	1584N	26.37					O12	1584N	32.64
B14	1629T	25.97					N14	1629T	29.32
C13	1629T	25.99	25.98	0.0141421	0.000544347		O13	1629T	29.11	29.3833	0.309892	0.0105465		-3.40333	0.0945137
C14	1629T	26.84					O14	1629T	29.72
B16	1629N	24.95					N16	1629N	30.49
C15	1629N	25.48	25.3333	0.335012	0.0132242		O15	1629N	30.5	30.5067	0.0208167	0.000682364		-5.17333	0.0277122	3.41054
C16	1629N	25.57					O16	1629N	30.53
B18	1632T	25.8					N18	1632T	33.25
C17	1632T	25.28	25.4967	0.270617	0.0106138		O17	1632T	32.94	33.08	0.157162	0.00475098		-7.58333	0.00521422
C18	1632T	25.41					O18	1632T	33.05
B20	1632N	25.33					N20	1632N	32.56
C19	1632N	25.4	25.4167	0.0960902	0.0037806		O19	1632N	32.45	32.45	0.11	0.00338983		-7.03333	0.00763406	0.68302
C20	1632N	25.52					O20	1632N	32.34
B22	1644T	25.61					N22	1644T	30.65
C21	1644T	25.83	25.73	0.111355	0.00432784		O21	1644T	30.73	30.6867	0.0404145	0.00131701		-4.95667	0.0322029
C22	1644T	25.75					O22	1644T	30.68
B24	1644N	24.71					N24	1644N	30.33
C23	1644N	24.42	24.75	0.35171	0.0142105		O23	1644N	30.76	30.53	0.216564	0.00709348		-5.78	0.018199	1.76949
C24	1644N	25.12					O24	1644N	30.5
A1	1778T	27.68					M1	1778T	35.09
A2	1778T	28.12	27.86	0.230651	0.00827894		M2	1778T	35.36	35.43	0.379868	0.0107217		-7.57	0.00526263
B1	1778T	27.78					N1	1778T	35.84
A3	1778N	26.29					M3	1778N	32.32
A4	1778N	26.38	26.44	0.18735	0.00708585		M4	1778N	32.64	32.5167	0.172143	0.005294		-6.07667	0.0148163	0.355191
B3	1778N	26.65					N3	1778N	32.59
A5	1928T	26.57					M5	1928T	35.29
A6	1928T	26.58	26.6333	0.10116	0.00379825		M6	1928T	35.54	35.42	0.1253	0.00353754		-8.78667	0.00226438
B5	1928T	26.75					N5	1928T	35.43
A7	1928N	26.62					M7	1928N	33.77
A8	1928N	26.63	26.7067	0.141539	0.00529977		M8	1928N	33.7	33.7267	0.0378594	0.00112254		-7.02	0.00770494	0.293887
B7	1928N	26.87					N7	1928N	33.71
A10	1982T	27.18					M10	1982T	34.58
A9	1982T	26.69	26.91	0.248797	0.00924553		M9	1982T	34.12	34.4267	0.265581	0.0077144		-7.51667	0.00546082
B9	1982T	26.86					N9	1982T	34.58
A11	1982N	26.02					M11	1982N	35.53
A12	1982N	26.07	26.045	0.0353553	0.00135747		M12	1982N	36.59	36.65	0.0848528	0.00231522		-10.605	0.000642062	8.50513
B11	1982N	26.84					N11	1982N	36.71
A13	10029T	26.98					M13	10029T	35.65
A14	10029T	27.15	27.15	0.17	0.00626151		M14	10029T	35.74	35.7167	0.0585947	0.00164054		-8.56667	0.0026374
B13	10029T	27.32					N13	10029T	35.76
A15	10029N	26.84					M15	10029N	35.54
A16	10029N	26.91	26.8767	0.0351188	0.00130667		M16	10029N	35.25	35.4667	0.190875	0.00538182		-8.59	0.00259509	1.0163
B15	10029N	26.88					N15	10029N	35.61
A17	10043T	26.05					M17	10043T	34.22
A18	10043T	26.1	26.14	0.115326	0.00441184		M18	10043T	34.67	34.46	0.226495	0.00657269		-8.32	0.00312918
B17	10043T	26.27					N17	10043T	34.49
A19	10043N	27.61					M19	10043N	34.75
A20	10043N	27.26	27.3867	0.193993	0.00708349		M20	10043N	34.87	34.72	0.167033	0.00481086		-7.33333	0.00620079	0.504642
B19	10043N	27.29					N19	10043N	34.54
A21	10468T	26.99					M21	10468T	34.28
A22	10468T	27.06	27.05	0.0556776	0.00205832		M22	10468T	34.82	34.7167	0.395264	0.0113854		-7.66667	0.00492157
B21	10468T	27.1					N21	10468T	35.05
A23	10468N	27.81					M23	10468N	34.24
A24	10468N	27.84	27.8967	0.125033	0.00448202		M24	10468N	34.67	34.47	0.216564	0.00628268		-6.57333	0.010501	0.468677
B23	10468N	28.04					N23	10468N	34.5
miR-29a
E2	537T	24.45
F1	537T	24.33
F2	537T	25.21
E4	537N	25.66
F3	537N	25.82
F4	537N	25.8
E6	1571T	22.57
F5	1571T	23.14
F6	1571T	23.09
E8	1571N	26.41
F7	1571N	26.24
F8	1571N	26.88
E10	1584T	23.72
F10	1584T	23.68
F9	1584T	23.81
E12	1584N	24.3
F11	1584N	24.46
F12	1584N	25.33
E14	1629T	23.62
F13	1629T	23.95
F14	1629T	23.99
E16	1629N	22.96
F15	1629N	23.6
F16	1629N	23.71
E18	1632T	25
F17	1632T	24.97
F18	1632T	25.19
E20	1632N	23.22
F19	1632N	23.28
F20	1632N	23.19
E22	1644T	23.45
F21	1644T	23.04
F22	1644T	23.85
E24	1644N	23.36
F23	1644N	23.7
F24	1644N	23.71
D1	1778T	26.92
D2	1778T	26.88
E1	1778T	26.91
D3	1778N	23.54
D4	1778N	23.89
E3	1778N	23.78
D5	1928T	25.1
D6	1928T	25.14
E5	1928T	25.25
D7	1928N	23.71
D8	1928N	23.93
E7	1928N	24.83
D10	1982T	24.87
D9	1982T	24.72
E9	1982T	25.29
D11	1982N	24.36
D12	1982N	24.08
E11	1982N	24.03
D13	10029T	26.35
D14	10029T	26.59
E13	10029T	26.56
D15	10029N	26.97
D16	10029N	27.23
E15	10029N	27.18
D17	10043T	25.6
D18	10043T	25.82
E17	10043T	26.99
D19	10043N	27.2
D20	10043N	27.45
E19	10043N	27.88
D21	10468T	25.58
D22	10468T	25.3
E21	10468T	25.47
D23	10468N	26.54
D24	10468N	26.77
E23	10468N	26.76

## Sheet: 2013-10-15
U44		Cp	Cp śr	SD	CV%		miR-181a		Cp	Cp śr	SD	CV%		delta Cp	delta RNA	T/N
A1	1673T	26.59					D1	1673T	29.13
A2	1673T	26.21	26.4333	0.198578	0.00751242		D2	1673T	28.81	29.0167	0.179258	0.00617775		-2.58333	0.166855
B1	1673T	26.5					E1	1673T	29.11
A3	1673N	25.64					D3	1673N	27.96
A4	1673N	25.71	25.7333	0.106927	0.00415519		D4	1673N	27.89	28.0433	0.207926	0.00741446		-2.31	0.20166	0.827406
B3	1673N	25.85					E3	1673N	28.28
A5	1680T	25.07					D5	1680T	28.68
A6	1680T	25.29	25.2933	0.225019	0.00889636		D6	1680T	28.72	28.81	0.191572	0.00664951		-3.51667	0.0873731
B5	1680T	25.52					E5	1680T	29.03
A7	1680N	23.76					D7	1680N	27.62
A8	1680N	23.71	23.7967	0.109697	0.00460974		D8	1680N	27.76	27.8233	0.241316	0.00867315		-4.02667	0.0613554	1.42405
B7	1680N	23.92					E7	1680N	28.09
A10	1693T	24.54					D10	1693T	28.74
A9	1693T	24.61	24.6867	0.196554	0.00796194		D9	1693T	28.7	28.8167	0.168622	0.00585154		-4.13	0.0571145
B9	1693T	24.91					E9	1693T	29.01
A11	1693N	24.69					D11	1693N	28.08
A12	1693N	24.78	24.74	0.0458258	0.00185229		D12	1693N	28.7	28.4533	0.328836	0.011557		-3.71333	0.0762387	0.749154
B11	1693N	24.75					E11	1693N	28.58
A13	1700T	25.97					D13	1700T	28.06
A14	1700T	25.86	26.0233	0.195533	0.00751377		D14	1700T	28.11	28.1833	0.172143	0.00610798		-2.16	0.223756
B13	1700T	26.24					E13	1700T	28.38
A15	1700N	25.61					D15	1700N	28.91
A16	1700N	25.55	25.6	0.0458258	0.00179007		D16	1700N	29.04	29.0467	0.140119	0.00482393		-3.44667	0.091717	2.43964
B15	1700N	25.64					E15	1700N	29.19
A17	1705T	24.76					D17	1705T	27.11
A18	1705T	25.55	25.62	0.0989949	0.00386397		D18	1705T	27.17	27.14	0.0424264	0.00156324		-1.52	0.348686
B17	1705T	25.69					E17	1705T	27.96
A19	1705N	25.29					D19	1705N	28.17
A20	1705N	25.17	25.3633	0.238607	0.00940756		D20	1705N	27.9	28.1567	0.250267	0.00888836		-2.79333	0.144252	2.41719
B19	1705N	25.63					E19	1705N	28.4
A21	1711T	23.37					D21	1711T	27.35
A22	1711T	23.13	23.28	0.130767	0.00561714		D22	1711T	26.38	27.505	0.219203	0.00796957		-4.225	0.0534747
B21	1711T	23.34					E21	1711T	27.66
A23	1711N	24.03					D23	1711N	28.82
A24	1711N	24.13	24.1	0.0608276	0.00252397		D24	1711N	28.34	28.64	0.261534	0.00913177		-4.54	0.0429857	1.24401
B23	1711N	24.14					E23	1711N	28.76
U44		Cp	Cp śr	SD	CV%		miR-182		Cp	Cp śr	SD	CV%		delta Cp	delta RNA	T/N
A1	1673T	26.59					E2	1673T	34.75
A2	1673T	26.21	26.4333	0.198578	0.00751242		F1	1673T	34.48	34.5267	0.204042	0.00590971		-8.09333	0.00366154
B1	1673T	26.5					F2	1673T	34.35
A3	1673N	25.64					E4	1673N	33.77
A4	1673N	25.71	25.7333	0.106927	0.00415519		F3	1673N	33.67	33.8	0.147309	0.00435826		-8.06667	0.00372985	0.981686
B3	1673N	25.85					F4	1673N	33.96
A5	1680T	25.07					E6	1680T	35.25
A6	1680T	25.29	25.2933	0.225019	0.00889636		F5	1680T	34.91	35.04	0.183576	0.00523903		-9.74667	0.00116402
B5	1680T	25.52					F6	1680T	34.96
A7	1680N	23.76					E8	1680N	35.13
A8	1680N	23.71	23.7967	0.109697	0.00460974		F7	1680N	34.66	34.8667	0.240069	0.00688536		-11.07	0.000465155	2.50244
B7	1680N	23.92					F8	1680N	34.81
A10	1693T	24.54					E10	1693T	33.82
A9	1693T	24.61	24.6867	0.196554	0.00796194		F10	1693T	32.78	33.2167	0.53966	0.0162467		-8.53	0.00270529
B9	1693T	24.91					F9	1693T	33.05
A11	1693N	24.69					E12	1693N	33.22
A12	1693N	24.78	24.74	0.0458258	0.00185229		F11	1693N	33.06	33.0933	0.113725	0.00343649		-8.35333	0.00305771	0.884745
B11	1693N	24.75					F12	1693N	33
A13	1700T	25.97					E14	1700T	34.89
A14	1700T	25.86	26.0233	0.195533	0.00751377		F13	1700T	34.78	34.9367	0.184481	0.00528045		-8.91333	0.00207405
B13	1700T	26.24					F14	1700T	35.14
A15	1700N	25.61					E16	1700N	34.96
A16	1700N	25.55	25.6	0.0458258	0.00179007		F15	1700N	34.5	34.66	0.26	0.00750144		-9.06	0.00187356	1.10701
B15	1700N	25.64					F16	1700N	34.52
A17	1705T	24.76					E18	1705T	35.52
A18	1705T	25.55	25.62	0.0989949	0.00386397		F17	1705T	34.88	34.8167	0.737044	0.0211693		-9.19667	0.00170423
B17	1705T	25.69					F18	1705T	34.05
A19	1705N	25.29					E20	1705N	35.14
A20	1705N	25.17	25.3633	0.238607	0.00940756		F19	1705N	34.32	34.18	0.19799	0.00579257		-8.81667	0.00221778	0.768438
B19	1705N	25.63					F20	1705N	34.04
A21	1711T	23.37					E22	1711T	35.52
A22	1711T	23.13	23.28	0.130767	0.00561714		F21	1711T	34.26	34.8133	0.643843	0.0184941		-11.5333	0.000337381
B21	1711T	23.34					F22	1711T	34.66
A23	1711N	24.03					E24	1711N	35.91
A24	1711N	24.13	24.1	0.0608276	0.00252397		F23	1711N	34.72	35.1867	0.635164	0.0180513		-11.0867	0.000459813	0.733736
B23	1711N	24.14					F24	1711N	34.93
							I22	537N
							I23	537N
							I24	537N
U44		Cp	Cp śr	SD	CV%		miR-494		Cp	Cp śr	SD	CV%		delta Cp	delta RNA	T/N
A1	1673T	26.59					G1	1673T	33.74
A2	1673T	26.21	26.4333	0.198578	0.00751242		G2	1673T	33.63	33.7033	0.0635085	0.00188434		-7.27	0.00647906
B1	1673T	26.5					H1	1673T	33.74
A3	1673N	25.64					G3	1673N	31.17
A4	1673N	25.71	25.7333	0.106927	0.00415519		G4	1673N	31.4	31.3533	0.165025	0.0052634		-5.62	0.0203335	0.31864
B3	1673N	25.85					H3	1673N	31.49
A5	1680T	25.07					G5	1680T	33.94
A6	1680T	25.29	25.2933	0.225019	0.00889636		G6	1680T	34.1	34.1667	0.266333	0.00779512		-8.87333	0.00213236
B5	1680T	25.52					H5	1680T	34.46
A7	1680N	23.76					G7	1680N	33.02
A8	1680N	23.71	23.7967	0.109697	0.00460974		G8	1680N	32.96	33.1667	0.307463	0.00927023		-9.37	0.00151129	1.41095
B7	1680N	23.92					H7	1680N	33.52
A10	1693T	24.54					G10	1693T	31.53
A9	1693T	24.61	24.6867	0.196554	0.00796194		G9	1693T	31.45	31.5367	0.090185	0.00285969		-6.85	0.00866851
B9	1693T	24.91					H9	1693T	31.63
A11	1693N	24.69					G11	1693N	27.95
A12	1693N	24.78	24.74	0.0458258	0.00185229		G12	1693N	28.2	28.1167	0.144338	0.00513352		-3.37667	0.0962769	0.0900373
B11	1693N	24.75					H11	1693N	28.2
A13	1700T	25.97					G13	1700T	31.24
A14	1700T	25.86	26.0233	0.195533	0.00751377		G14	1700T	31.12	31.2167	0.0873689	0.00279879		-5.19333	0.0273307
B13	1700T	26.24					H13	1700T	31.29
A15	1700N	25.61					G15	1700N	32.17
A16	1700N	25.55	25.6	0.0458258	0.00179007		G16	1700N	32.62	32.4467	0.242143	0.00746281		-6.84667	0.00868856	3.1456
B15	1700N	25.64					H15	1700N	32.55
A17	1705T	24.76					G17	1705T	32.84
A18	1705T	25.55	25.62	0.0989949	0.00386397		G18	1705T	32.79	33	0.321403	0.00973949		-7.38	0.00600342
B17	1705T	25.69					H17	1705T	33.37
A19	1705N	25.29					G19	1705N	32.79
A20	1705N	25.17	25.3633	0.238607	0.00940756		G20	1705N	32.72	32.7967	0.0802081	0.00244562		-7.43333	0.00578554	1.03766
B19	1705N	25.63					H19	1705N	32.88
A21	1711T	23.37					G21	1711T	31.8
A22	1711T	23.13	23.28	0.130767	0.00561714		G22	1711T	31.62	31.8167	0.205508	0.00645911		-8.53667	0.00269282
B21	1711T	23.34					H21	1711T	32.03
A23	1711N	24.03					G23	1711N	33.24
A24	1711N	24.13	24.1	0.0608276	0.00252397		G24	1711N	33.25	33.3133	0.118462	0.003556		-9.21333	0.00168465	1.59844
B23	1711N	24.14					H23	1711N	33.45
miR-29a
B2	1673T	25.23
C1	1673T	24.72
C2	1673T	24.77
B4	1673N	23.72
C3	1673N	23.36
C4	1673N	23.46
B6	1680T	25.68
C5	1680T	25.22
C6	1680T	25.23
B8	1680N	30.93
C7	1680N	36.59
C8	1680N	37.33
B10	1693T	24.54
C10	1693T	24.1
C9	1693T	24.26
B12	1693N	24.51
C11	1693N	24.09
C12	1693N	24.14
B14	1700T	24.95
C13	1700T	24.63
C14	1700T	24.71
B16	1700N	24.89
C15	1700N	24.52
C16	1700N	24.56
B18	1705T	23.47
C17	1705T	23.18
C18	1705T	23.14
B20	1705N	23.35
C19	1705N	23.28
C20	1705N	23.07
B22	1711T	24.05
C21	1711T	23.78
C22	1711T	23.6
B24	1711N	24.22
C23	1711N	23.84
C24	1711N	23.77

## Sheet: 2013-10-24
U44		Cp	Cp śr	SD	CV%		miR-181a		Cp	Cp śr	SD	CV%		delta Cp	delta RNA	T/N
A1	1534T	27.38					A4	1534T	28.41
A2	1534T	27.29	27.3467	0.0493288	0.00180383		A5	1534T	28.19	28.38	0.176918	0.0062339		-1.03333	0.48858
A3	1534T	27.37					A6	1534T	28.54
C1	1534N	27.23					C4	1534N	30
C2	1534N	27.25	27.3067	0.115902	0.00424447		C5	1534N	29.95	30.1833	0.361709	0.0119837		-2.87667	0.136156	3.58838
C3	1534N	27.44					C6	1534N	30.6
E1	1544T	25.8					E4	1544T	27.97
E2	1544T	26.12	26.0067	0.179258	0.00689276		E5	1544T	27.96	28.0533	0.15308	0.00545673		-2.04667	0.242043
E3	1544T	26.1					E6	1544T	28.23
G1	1544N	26.81					G4	1544N	27.99
G2	1544N	26.31	26.5967	0.257941	0.00969823		G5	1544N	27.92	27.99	0.07	0.00250089		-1.39333	0.380684	0.63581
G3	1544N	26.67					G6	1544N	28.06
I1	1557T	26.18					I4	1557T	27.78
I2	1557T	26.33	26.37	0.212838	0.00807122		I5	1557T	27.76	27.75	0.0360555	0.0012993		-1.38	0.384219
I3	1557T	26.6					I6	1557T	27.71
K1	1557N	25.48					K4	1557N	27.95
K2	1557N	25.64	25.6133	0.122202	0.00477103		K5	1557N	27.89	27.9633	0.080829	0.00289054		-2.35	0.196146	1.95884
K3	1557N	25.72					K6	1557N	28.05
M1	1579T	26.73					M4	1579T	29.75
M2	1579T	26.58	26.68	0.0866025	0.00324597		M5	1579T	29.68	29.7467	0.0650641	0.00218727		-3.06667	0.119355
M3	1579T	26.73					M6	1579T	29.81
O1	1579N	28.67					O4	1579N	29.24
O2	1579N	27	27.21	1.36715	0.0502444		O5	1579N	29.24	29.3433	0.178979	0.00609946		-2.13333	0.227931	0.523647
O3	1579N	25.96					O6	1579N	29.55
A7	RT-	Control					E7	RT-	Control
B7	K-	Control					F7	K-	Control
U44		Cp	Cp śr	SD	CV%		miR-182		Cp	Cp śr	SD	CV%		delta Cp	delta RNA	T/N
A1	1534T	27.38					B1	1534T	34.32
A2	1534T	27.29	27.3467	0.0493288	0.00180383		B2	1534T	34.01	34.0833	0.209841	0.00615671		-6.73667	0.00937694
A3	1534T	27.37					B3	1534T	33.92
C1	1534N	27.23					D1	1534N	37.06
C2	1534N	27.25	27.3067	0.115902	0.00424447		D2	1534N	37.11	37.07	0.0360555	0.000972633		-9.76333	0.00115065	8.14925
C3	1534N	27.44					D3	1534N	37.04
E1	1544T	25.8					F1	1544T	34.79
E2	1544T	26.12	26.0067	0.179258	0.00689276		F2	1544T	34.86	34.7367	0.15695	0.00451828		-8.73	0.00235509
E3	1544T	26.1					F3	1544T	34.56
G1	1544N	26.81					H1	1544N	35.87
G2	1544N	26.31	26.5967	0.257941	0.00969823		H2	1544N	36.12	36.0967	0.215948	0.00598248		-9.5	0.00138107	1.70527
G3	1544N	26.67					H3	1544N	36.3
I1	1557T	26.18					J1	1557T	34.92
I2	1557T	26.33	26.37	0.212838	0.00807122		J2	1557T	34.74	34.97	0.25865	0.00739635		-8.6	0.00257716
I3	1557T	26.6					J3	1557T	35.25
K1	1557N	25.48					L1	1557N	36.42
K2	1557N	25.64	25.6133	0.122202	0.00477103		L2	1557N	35.58	35.9133	0.446019	0.0124193		-10.3	0.000793215	3.24901
K3	1557N	25.72					L3	1557N	35.74
M1	1579T	26.73					N1	1579T	37.69
M2	1579T	26.58	26.68	0.0866025	0.00324597		N2	1579T	36.29	37.0267	0.702875	0.0189829		-10.3467	0.000767968
M3	1579T	26.73					N3	1579T	37.1
O1	1579N	28.67					P1	1579N	36.81
O2	1579N	27	27.21	1.36715	0.0502444		P2	1579N	35.93	36.4133	0.446356	0.012258		-9.20333	0.00169637	0.452712
O3	1579N	25.96					P3	1579N	36.5
A7	RT-	Control					C7	RT-	Control	46.69
B7	K-	Control					D7	K-	Control
U44		Cp	Cp śr	SD	CV%		miR-494		Cp	Cp śr	SD	CV%		delta Cp	delta RNA	T/N
A1	1534T	27.38					B4	1534T	32.59
A2	1534T	27.29	27.3467	0.0493288	0.00180383		B5	1534T	32.63	32.7	0.157162	0.00480619		-5.35333	0.0244617
A3	1534T	27.37					B6	1534T	32.88
C1	1534N	27.23					D4	1534N	34.46
C2	1534N	27.25	27.3067	0.115902	0.00424447		D5	1534N	34.45	34.49	0.0608276	0.00176363		-7.18333	0.0068802	3.55537
C3	1534N	27.44					D6	1534N	34.56
E1	1544T	25.8					F4	1544T	34.45
E2	1544T	26.12	26.0067	0.179258	0.00689276		F5	1544T	34.51	34.38	0.175784	0.00511297		-8.37333	0.00301561
E3	1544T	26.1					F6	1544T	34.18
G1	1544N	26.81					H4	1544N	35.84
G2	1544N	26.31	26.5967	0.257941	0.00969823		H5	1544N	35.6	35.7267	0.120554	0.00337435		-9.13	0.00178483	1.68958
G3	1544N	26.67					H6	1544N	35.74
I1	1557T	26.18					J4	1557T	34.33
I2	1557T	26.33	26.37	0.212838	0.00807122		J5	1557T	34.63	34.4367	0.16773	0.00487068		-8.06667	0.00372985
I3	1557T	26.6					J6	1557T	34.35
K1	1557N	25.48					L4	1557N	34.36
K2	1557N	25.64	25.6133	0.122202	0.00477103		L5	1557N	33.94	34.0867	0.236925	0.00695066		-8.47333	0.00281367	1.32562
K3	1557N	25.72					L6	1557N	33.96
M1	1579T	26.73					N4	1579T	36.13
M2	1579T	26.58	26.68	0.0866025	0.00324597		N5	1579T	35.54	35.8	0.301164	0.00841241		-9.12	0.00179724
M3	1579T	26.73					N6	1579T	35.73
O1	1579N	28.67					P4	1579N	35.37
O2	1579N	27	27.21	1.36715	0.0502444		P5	1579N	35.54	35.39	0.141067	0.00398608		-8.18	0.00344806	0.521233
O3	1579N	25.96					P6	1579N	35.26
A7	RT-	Control					G7	RT-	Control
B7	K-	Control					H7	K-	Control

## Sheet: miR-29a
U44		Cp	Cp śr	SD	CV%		miR-29a		Cp	Cp śr	SD	CV%		delta Cp	delta RNA	T/N
A1	1501T	25.81					D1	1501T	25.32
A2	1501T	25.57	25.75	0.158745	0.00616486		D2	1501T	25.52	25.5667	0.273008	0.0106783		0.183333	1.1355
B1	1501T	25.87					E1	1501T	25.86
A3	1501N	24.63					D3	1501N	24.28
A4	1501N	25.14	25.0167	0.342101	0.0136749		D4	1501N	24.51	24.55	0.292062	0.0118966		0.466667	1.38191	0.82169
B3	1501N	25.28					E3	1501N	24.86
A5	1510T	24.06					D5	1510T	24.27
A6	1510T	24.51	24.4467	0.359212	0.0146937		D6	1510T	24.53	24.5467	0.285365	0.0116254		-0.1	0.933033
B5	1510T	24.77					E5	1510T	24.84
A7	1510N	25.49					D7	1510N	24.71
A8	1510N	26.09	25.94	0.396863	0.0152993		D8	1510N	24.88	24.9167	0.22723	0.00911959		1.02333	2.03261	0.459032
B7	1510N	26.24					E7	1510N	25.16
A10	1529T	27.34					D10	1529T	27.07
A9	1529T	27.28	27.4867	0.307463	0.0111859		D9	1529T	26.98	27.1867	0.283608	0.0104319		0.3	1.23114
B9	1529T	27.84					E9	1529T	27.51
A11	1529N	26.32					D11	1529N	24.07
A12	1529N	26.27	26.4033	0.189297	0.00716943		D12	1529N	24.2	24.28	0.259422	0.0106846		2.12333	4.35699	0.282567
B11	1529N	26.62					E11	1529N	24.57
A13	1532T	26.51					D13	1532T	25.69
A14	1532T	26.93	26.8667	0.329596	0.0122678		D14	1532T	25.82	25.8933	0.248261	0.00958782		0.973333	1.96337
B13	1532T	27.16					E13	1532T	26.17
A15	1532N	25.33					D15	1532N	23.89
A16	1532N	25.57	25.5833	0.260256	0.0101729		D16	1532N	24.08	24.0633	0.16563	0.00688309		1.52	2.86791	0.6846
B15	1532N	25.85					E15	1532N	24.22
A17	1541T	25.87					D17	1541T	24.3
A18	1541T	25.55	25.71	0.226274	0.00880102		D18	1541T	23.8	24.3067	0.510033	0.0209832		1.40333	2.64512
B17	1541T						E17	1541T	24.82
A19	1541N	28.16					D19	1541N	25.45
A20	1541N	28.12	28.14	0.0282843	0.00100513		D20	1541N	24.65	25.2867	0.572742	0.02265		2.85333	7.22668	0.366021
B19	1541N						E19	1541N	25.76
A21	1543T	27.96					D21	1543T	25.71
A22	1543T	27.4	27.8167	0.366652	0.013181		D22	1543T		25.66	0.0707107	0.00275568		2.15667	4.45883
B21	1543T	28.09					E21	1543T	25.61
A23	1543N	27.67					D23	1543N	26.04
A24	1543N	27.41	27.6733	0.265016	0.00957657		D24	1543N	25.7	26.03	0.325115	0.01249		1.64333	3.12387	1.42734
B23	1543N	27.94					E23	1543N	26.35
B2	1547T						E2	1547T	24.17
C1	1547T	24.78	24.725	0.0777817	0.00314587		F1	1547T		24.075	0.13435	0.00558049		0.65	1.56917
C2	1547T	24.67					F2	1547T	23.98
B4	1547N	26.4					E4	1547N	23.85
C3	1547N	25.78	26.0433	0.320364	0.0123012		F3	1547N	23.36	23.59	0.246374	0.010444		2.45333	5.4768	0.286512
C4	1547N	25.95					F4	1547N	23.56
B6	1596T	26.18					E6	1596T	24.95
C5	1596T	25.94	26.1067	0.144684	0.00554202		F5	1596T	24.29	24.5833	0.336056	0.0136701		1.52333	2.87454
C6	1596T	26.2					F6	1596T	24.51
B8	1596N	27.72					E8	1596N	24.62
C7	1596N	26.78	27.22	0.472864	0.0173719		F7	1596N	24.1	24.2767	0.297377	0.0122495		2.94333	7.69186	0.373712
C8	1596N	27.16					F8	1596N	24.11
B10	1614T	26.47					E10	1614T	24.73
C10	1614T	25.82	25.95	0.468722	0.0180625		F10	1614T	24.46	24.4633	0.265016	0.0108332		1.48667	2.80241
C9	1614T	25.56					F9	1614T	24.2
B12	1614N						E12	1614N	24.54
C11	1614N	24.62	24.64	0.0282843	0.0011479		F11	1614N		24.49	0.0707107	0.00288733		0.15	1.10957	2.52567
C12	1614N	24.66					F12	1614N	24.44
B14	1634T	25.79					E14	1634T	24.75
C13	1634T	25.13	25.3667	0.367469	0.0144863		F13	1634T	24.31	24.5	0.226053	0.00922666		0.866667	1.82344
C14	1634T	25.18					F14	1634T	24.44
B16	1634N	25.7					E16	1634N	23.97
C15	1634N	25.6	25.7033	0.10504	0.00408662		F15	1634N	23.28	23.5833	0.352467	0.0149456		2.12	4.34694	0.419478
C16	1634N	25.81					F16	1634N	23.5
B18	1653T	27.1					E18	1653T	25.99
C17	1653T	26.03	26.5867	0.536315	0.0201723		F17	1653T	25.63	25.7533	0.20502	0.00796092		0.833333	1.7818
C18	1653T	26.63					F18	1653T	25.64
B20	1653N	26.32					E20	1653N	24.72
C19	1653N	25.63	25.9533	0.347035	0.0133715		F19	1653N	24.17	24.37	0.304138	0.01248		1.58333	2.99661	0.594604
C20	1653N	25.91					F20	1653N	24.22
B22	1684T						E22	1684T	22.88
C21	1684T	24.32	24.345	0.0353553	0.00145226		F21	1684T	22.61	22.6667	0.191398	0.00844405		1.67833	3.20058
C22	1684T	24.37					F22	1684T	22.51
B24	1684N	26.17					E24	1684N	23.59
C23	1684N	25.59	25.8433	0.296873	0.0114874		F23	1684N	23.08	23.25	0.294449	0.0126645		2.59333	6.03491	0.530344
C24	1684N	25.77					F24	1684N	23.08
B2	537T	25.1					E2	537T	24.45
C1	537T	25.54	25.42	0.28	0.0110149		F1	537T	24.33	24.39	0.0848528	0.003479		1.03	2.04202
C2	537T	25.62					F2	537T
B4	537N	25.9					E4	537N	25.66
C3	537N	25.84	25.87	0.0424264	0.00163998		F3	537N	25.82	25.76	0.087178	0.00338424		0.11	1.07923	1.89212
C4	537N						F4	537N	25.8
B6	1571T	25.73					E6	1571T	22.57
C5	1571T	26.2	25.8867	0.271355	0.0104824		F5	1571T	23.14	22.9333	0.315647	0.0137637		2.95333	7.74537
C6	1571T	25.73					F6	1571T	23.09
B8	1571N	30.7					E8	1571N	26.41
C7	1571N	30.85	30.7733	0.0750555	0.00243898		F7	1571N	26.24	26.51	0.331512	0.0125052		4.26333	19.204	0.403321
C8	1571N	30.77					F8	1571N	26.88
B10	1584T	25.63					E10	1584T	23.72
C10	1584T	25.91	25.8933	0.255408	0.00986386		F10	1584T	23.68	23.7367	0.0665833	0.00280508		2.15667	4.45883
C9	1584T	26.14					F9	1584T	23.81
B12	1584N	26.23					E12	1584N	24.3
C11	1584N	26.64	26.4133	0.208407	0.00789021		F11	1584N	24.46	24.38	0.113137	0.00464057		2.03333	4.0935	1.08925
C12	1584N	26.37					F12	1584N
B14	1629T	25.97					E14	1629T	23.62
C13	1629T	25.99	25.98	0.0141421	0.000544347		F13	1629T	23.95	23.8533	0.20306	0.00851285		2.12667	4.36707
C14	1629T						F14	1629T	23.99
B16	1629N	24.95					E16	1629N
C15	1629N	25.48	25.3333	0.335012	0.0132242		F15	1629N	23.6	23.655	0.0777817	0.00328817		1.67833	3.20058	1.36446
C16	1629N	25.57					F16	1629N	23.71
B18	1632T	25.8					E18	1632T	25
C17	1632T	25.28	25.4967	0.270617	0.0106138		F17	1632T	24.97	25.0533	0.119304	0.00476198		0.443333	1.35974
C18	1632T	25.41					F18	1632T	25.19
B20	1632N	25.33					E20	1632N	23.22
C19	1632N	25.4	25.4167	0.0960902	0.0037806		F19	1632N	23.28	23.23	0.0458258	0.0019727		2.18667	4.55252	0.298679
C20	1632N	25.52					F20	1632N	23.19
B22	1644T	25.61					E22	1644T	23.45
C21	1644T	25.83	25.73	0.111355	0.00432784		F21	1644T	23.04	23.4467	0.40501	0.0172737		2.28333	4.86801
C22	1644T	25.75					F22	1644T	23.85
B24	1644N	24.71					E24	1644N	23.36
C23	1644N	24.42	24.75	0.35171	0.0142105		F23	1644N	23.7	23.59	0.199249	0.00844632		1.16	2.23457	2.1785
C24	1644N	25.12					F24	1644N	23.71
A1	1778T	27.68					D1	1778T	26.92
A2	1778T	28.12	27.86	0.230651	0.00827894		D2	1778T	26.88	26.9033	0.0208167	0.000773758		0.956667	1.94082
B1	1778T	27.78					E1	1778T	26.91
A3	1778N	26.29					D3	1778N	23.54
A4	1778N	26.38	26.44	0.18735	0.00708585		D4	1778N	23.89	23.7367	0.178979	0.00754017		2.70333	6.51305	0.297989
B3	1778N	26.65					E3	1778N	23.78
A5	1928T	26.57					D5	1928T	25.1
A6	1928T	26.58	26.6333	0.10116	0.00379825		D6	1928T	25.14	25.1633	0.0776745	0.00308681		1.47	2.77022
B5	1928T	26.75					E5	1928T	25.25
A7	1928N	26.62					D7	1928N	23.71
A8	1928N	26.63	26.7067	0.141539	0.00529977		D8	1928N	23.93	23.82	0.155563	0.00653079		2.88667	7.3956	0.374577
B7	1928N	26.87					E7	1928N
A10	1982T	27.18					D10	1982T	24.87
A9	1982T	26.69	26.91	0.248797	0.00924553		D9	1982T	24.72	24.96	0.295466	0.0118376		1.95	3.86375
B9	1982T	26.86					E9	1982T	25.29
A11	1982N	26.02					D11	1982N	24.36
A12	1982N	26.07	26.045	0.0353553	0.00135747		D12	1982N	24.08	24.1567	0.177858	0.00736267		1.88833	3.70207	1.04367
B11	1982N						E11	1982N	24.03
A13	10029T	26.98					D13	10029T	26.35
A14	10029T	27.15	27.15	0.17	0.00626151		D14	10029T	26.59	26.5	0.130767	0.0049346		0.65	1.56917
B13	10029T	27.32					E13	10029T	26.56
A15	10029N	26.84					D15	10029N	26.97
A16	10029N	26.91	26.8767	0.0351188	0.00130667		D16	10029N	27.23	27.1267	0.137961	0.00508582		-0.25	0.840896	1.86607
B15	10029N	26.88					E15	10029N	27.18
A17	10043T	26.05					D17	10043T	25.6
A18	10043T	26.1	26.14	0.115326	0.00441184		D18	10043T	25.82	25.71	0.155563	0.0060507		0.43	1.34723
B17	10043T	26.27					E17	10043T
A19	10043N	27.61					D19	10043N	27.2
A20	10043N	27.26	27.3867	0.193993	0.00708349		D20	10043N	27.45	27.51	0.343948	0.0125026		-0.123333	0.918064	1.46747
B19	10043N	27.29					E19	10043N	27.88
A21	10468T	26.99					D21	10468T	25.58
A22	10468T	27.06	27.05	0.0556776	0.00205832		D22	10468T	25.3	25.45	0.141067	0.00554292		1.6	3.03143
B21	10468T	27.1					E21	10468T	25.47
A23	10468N	27.81					D23	10468N	26.54
A24	10468N	27.84	27.8967	0.125033	0.00448202		D24	10468N	26.77	26.69	0.13	0.00487074		1.20667	2.30804	1.31342
B23	10468N	28.04					E23	10468N	26.76
A1	1673T	26.59					B2	1673T	25.23
A2	1673T	26.21	26.4333	0.198578	0.00751242		C1	1673T	24.72	24.9067	0.281129	0.0112873		1.52667	2.88119
B1	1673T	26.5					C2	1673T	24.77
A3	1673N	25.64					B4	1673N	23.72
A4	1673N	25.71	25.7333	0.106927	0.00415519		C3	1673N	23.36	23.5133	0.185831	0.00790324		2.22	4.65893	0.618423
B3	1673N	25.85					C4	1673N	23.46
A5	1680T	25.07					B6	1680T	25.68
A6	1680T	25.29	25.2933	0.225019	0.00889636		C5	1680T	25.22	25.3767	0.262742	0.0103537		-0.0833333	0.943874
B5	1680T	25.52					C6	1680T	25.23
A7	1680N	23.76					B8	1680N	30.93
A8	1680N	23.71	23.7967	0.109697	0.00460974		C7	1680N	36.59	34.95	3.50103	0.100172		-11.1533	0.000439048	2149.82
B7	1680N	23.92					C8	1680N	37.33
A10	1693T	24.54					B10	1693T	24.54
A9	1693T	24.61	24.6867	0.196554	0.00796194		C10	1693T	24.1	24.3	0.222711	0.00916504		0.386667	1.30737
B9	1693T	24.91					C9	1693T	24.26
A11	1693N	24.69					B12	1693N	24.51
A12	1693N	24.78	24.74	0.0458258	0.00185229		C11	1693N	24.09	24.2467	0.22942	0.0094619		0.493333	1.40769	0.928731
B11	1693N	24.75					C12	1693N	24.14
A13	1700T	25.97					B14	1700T	24.95
A14	1700T	25.86	26.0233	0.195533	0.00751377		C13	1700T	24.63	24.7633	0.166533	0.00672499		1.26	2.39496
B13	1700T	26.24					C14	1700T	24.71
A15	1700N	25.61					B16	1700N	24.89
A16	1700N	25.55	25.6	0.0458258	0.00179007		C15	1700N	24.52	24.6567	0.20306	0.0082355		0.943333	1.92297	1.24545
B15	1700N	25.64					C16	1700N	24.56
A17	1705T						B18	1705T	23.47
A18	1705T	25.55	25.62	0.0989949	0.00386397		C17	1705T	23.18	23.2633	0.180093	0.00774148		2.35667	5.12186
B17	1705T	25.69					C18	1705T	23.14
A19	1705N	25.29					B20	1705N	23.35
A20	1705N	25.17	25.3633	0.238607	0.00940756		C19	1705N	23.28	23.2333	0.145717	0.00627188		2.13	4.37717	1.17013
B19	1705N	25.63					C20	1705N	23.07
A21	1711T	23.37					B22	1711T	24.05
A22	1711T	23.13	23.28	0.130767	0.00561714		C21	1711T	23.78	23.81	0.226495	0.0095126		-0.53	0.692555
B21	1711T	23.34					C22	1711T	23.6
A23	1711N	24.03					B24	1711N	24.22
A24	1711N	24.13	24.1	0.0608276	0.00252397		C23	1711N	23.84	23.9433	0.242143	0.0101132		0.156667	1.11471	0.621288
B23	1711N	24.14					C24	1711N	23.77

## Sheet: miR-181a
U44		Cp	Cp śr	SD	CV%		miR-181a		Cp	Cp śr	SD	CV%		delta Cp	delta RNA	T/N
A1	1501T	25.81					G1	1501T	29.79
A2	1501T	25.57	25.75	0.158745	0.00616486		G2	1501T	29.73	29.88	0.21	0.00702811		-4.13	0.0571145
B1	1501T	25.87					H1	1501T	30.12
A3	1501N	24.63					G3	1501N	28.52
A4	1501N	25.14	25.0167	0.342101	0.0136749		G4	1501N	28.59	28.67	0.202237	0.00705398		-3.65333	0.0794762	0.718636
B3	1501N	25.28					H3	1501N	28.9
A5	1510T	24.06					G5	1510T	28.19
A6	1510T	24.51	24.4467	0.359212	0.0146937		G6	1510T	28.28	28.38	0.255147	0.00899038		-3.93333	0.0654559
B5	1510T	24.77					H5	1510T	28.67
A7	1510N	25.49					G7	1510N	29.85
A8	1510N	26.09	25.94	0.396863	0.0152993		G8	1510N	30.06	29.955	0.148492	0.00495718		-4.015	0.0618535	1.05824
B7	1510N	26.24					H7	1510N
A10	1529T	27.34					G10	1529T	30.16
A9	1529T	27.28	27.4867	0.307463	0.0111859		G9	1529T	30.25	30.3633	0.277909	0.00915278		-2.87667	0.136156
B9	1529T	27.84					H9	1529T	30.68
A11	1529N	26.32					G11	1529N	29.61
A12	1529N	26.27	26.4033	0.189297	0.00716943		G12	1529N	29.54	29.7233	0.259294	0.00872358		-3.32	0.100134	1.35974
B11	1529N	26.62					H11	1529N	30.02
A13	1532T	26.51					G13	1532T	29.79
A14	1532T	26.93	26.8667	0.329596	0.0122678		G14	1532T	29.96	30.03	0.281603	0.00937737		-3.16333	0.11162
B13	1532T	27.16					H13	1532T	30.34
A15	1532N	25.33					G15	1532N	29.72
A16	1532N	25.57	25.5833	0.260256	0.0101729		G16	1532N	29.84	29.8533	0.140475	0.00470552		-4.27	0.0518325	2.15348
B15	1532N	25.85					H15	1532N	30
A17	1541T	25.87					G17	1541T	27.95
A18	1541T	25.55	25.71	0.226274	0.00880102		G18	1541T	27.66	28.0067	0.378197	0.0135038		-2.29667	0.203533
B17	1541T						H17	1541T	28.41
A19	1541N	28.16					G19	1541N	31.27
A20	1541N	28.12	28.14	0.0282843	0.00100513		G20	1541N		31.545	0.388909	0.0123287		-3.405	0.0944045	2.15596
B19	1541N						H19	1541N	31.82
A21	1543T	27.96					G21	1543T	30.83
A22	1543T	27.4	27.8167	0.366652	0.013181		G22	1543T	30.22	30.7133	0.44658	0.0145403		-2.89667	0.134282
B21	1543T	28.09					H21	1543T	31.09
A23	1543N	27.67					G23	1543N	31.03
A24	1543N	27.41	27.6733	0.265016	0.00957657		G24	1543N	30.74	30.9333	0.167432	0.00541266		-3.26	0.104386	1.28639
B23	1543N	27.94					H23	1543N	31.03
B2	1547T						H2	1547T	28.67
C1	1547T	24.78	24.725	0.0777817	0.00314587		I1	1547T	28.41	28.49	0.156205	0.0054828		-3.765	0.0735567
C2	1547T	24.67					I2	1547T	28.39
B4	1547N	26.4					H4	1547N	28.74
C3	1547N	25.78	26.0433	0.320364	0.0123012		I3	1547N	28.24	28.44	0.264575	0.00930292		-2.39667	0.189903	0.387338
C4	1547N	25.95					I4	1547N	28.34
B6	1596T	26.18					H6	1596T	29.31
C5	1596T	25.94	26.1067	0.144684	0.00554202		I5	1596T	29.54	29.4267	0.115036	0.00390925		-3.32	0.100134
C6	1596T	26.2					I6	1596T	29.43
B8	1596N	27.72					H8	1596N	30.21
C7	1596N	26.78	27.22	0.472864	0.0173719		I7	1596N	29.51	29.77	0.383145	0.0128702		-2.55	0.170755	0.586417
C8	1596N	27.16					I8	1596N	29.59
B10	1614T	26.47					H10	1614T	28.15
C10	1614T	25.82	25.95	0.468722	0.0180625		I10	1614T	28.3	28.225	0.106066	0.00375787		-2.275	0.206613
C9	1614T	25.56					I9	1614T
B12	1614N						H12	1614N	29.51
C11	1614N	24.62	24.64	0.0282843	0.0011479		I11	1614N	29.02	29.2033	0.26727	0.00915204		-4.56333	0.042296	4.88491
C12	1614N	24.66					I12	1614N	29.08
B14	1634T	25.79					H14	1634T	29.55
C13	1634T	25.13	25.3667	0.367469	0.0144863		I13	1634T	29.03	29.2733	0.261598	0.00893638		-3.90667	0.066677
C14	1634T	25.18					I14	1634T	29.24
B16	1634N	25.7					H16	1634N
C15	1634N	25.6	25.7033	0.10504	0.00408662		I15	1634N	28.39	28.52	0.183848	0.00644628		-2.81667	0.141938	0.469761
C16	1634N	25.81					I16	1634N	28.65
B18	1653T	27.1					H18	1653T	30.67
C17	1653T	26.03	26.5867	0.536315	0.0201723		I17	1653T	30	29.9267	0.782581	0.02615		-3.34	0.0987552
C18	1653T	26.63					I18	1653T	29.11
B20	1653N	26.32					H20	1653N	29.76
C19	1653N	25.63	25.9533	0.347035	0.0133715		I19	1653N	29.42	29.3267	0.486758	0.0165978		-3.37333	0.0964996	1.02337
C20	1653N	25.91					I20	1653N	28.8
B22	1684T						H22	1684T	28.32
C21	1684T	24.32	24.345	0.0353553	0.00145226		I21	1684T	28.02	27.96	0.393446	0.0140718		-3.615	0.0816162
C22	1684T	24.37					I22	1684T	27.54
B24	1684N	26.17					H24	1684N	28.82
C23	1684N	25.59	25.8433	0.296873	0.0114874		I23	1684N	28.61	28.5067	0.37581	0.0131832		-2.66333	0.157854	0.517035
C24	1684N	25.77					I24	1684N	28.09
B2	537T	25.1					H2	537T	27.31
C1	537T	25.54	25.42	0.28	0.0110149		I1	537T	27.28	27.295	0.0212132	0.000777183		-1.875	0.272627
C2	537T	25.62					I2	537T
B4	537N	25.9					H4	537N	28.28
C3	537N	25.84	25.87	0.0424264	0.00163998		I3	537N	28.43	28.4533	0.1861	0.00654055		-2.58333	0.166855	1.63392
C4	537N						I4	537N	28.65
B6	1571T	25.73					H6	1571T	27.14
C5	1571T	26.2	25.8867	0.271355	0.0104824		I5	1571T	26.65	26.8467	0.258908	0.00964395		-0.96	0.514057
C6	1571T	25.73					I6	1571T	26.75
B8	1571N	30.7					H8	1571N	31.29
C7	1571N	30.85	30.7733	0.0750555	0.00243898		I7	1571N	31.25	31.31	0.072111	0.00230313		-0.536667	0.689362	0.7457
C8	1571N	30.77					I8	1571N	31.39
B10	1584T	25.63					H10	1584T	26.86
C10	1584T	25.91	25.8933	0.255408	0.00986386		I10	1584T	26.78	26.8567	0.0750555	0.00279467		-0.963333	0.512871
C9	1584T	26.14					I9	1584T	26.93
B12	1584N	26.23					H12	1584N	28.36
C11	1584N	26.64	26.4133	0.208407	0.00789021		I11	1584N	29.35	28.8433	0.495412	0.017176		-2.43	0.185565	2.76383
C12	1584N	26.37					I12	1584N	28.82
B14	1629T	25.97					H14	1629T	26.81
C13	1629T	25.99	25.98	0.0141421	0.000544347		I13	1629T	27.35	27.19	0.330454	0.0121535		-1.21	0.432269
C14	1629T						I14	1629T	27.41
B16	1629N	24.95					H16	1629N	28.7
C15	1629N	25.48	25.3333	0.335012	0.0132242		I15	1629N	28.15	28.3267	0.323471	0.0114193		-2.99333	0.125579	3.44221
C16	1629N	25.57					I16	1629N	28.13
B18	1632T	25.8					H18	1632T	26.91
C17	1632T	25.28	25.4967	0.270617	0.0106138		I17	1632T	26.99	27.0033	0.100664	0.00372785		-1.50667	0.351923
C18	1632T	25.41					I18	1632T	27.11
B20	1632N	25.33					H20	1632N	27.06
C19	1632N	25.4	25.4167	0.0960902	0.0037806		I19	1632N	27.08	26.9833	0.150444	0.00557543		-1.56667	0.337587	1.04247
C20	1632N	25.52					I20	1632N	26.81
B22	1644T	25.61					H22	1644T	27.52
C21	1644T	25.83	25.73	0.111355	0.00432784		I21	1644T	28.22	27.8	0.370405	0.0133239		-2.07	0.238159
C22	1644T	25.75					I22	1644T	27.66
B24	1644N	24.71					H24	1644N	27.64
C23	1644N	24.42	24.75	0.35171	0.0142105		I23	1644N	28.08	27.9033	0.232451	0.00833057		-3.15333	0.112396	2.11893
C24	1644N	25.12					I24	1644N	27.99
A1	1778T	27.68					G1	1778T	30.99
A2	1778T	28.12	27.86	0.230651	0.00827894		G2	1778T	30.88	31.0567	0.217792	0.00701273		-3.19667	0.109071
B1	1778T	27.78					H1	1778T	31.3
A3	1778N	26.29					G3	1778N	28.07
A4	1778N	26.38	26.44	0.18735	0.00708585		G4	1778N	28.2	28.135	0.0919239	0.00326724		-1.695	0.308855	0.353145
B3	1778N	26.65					H3	1778N
A5	1928T	26.57					G5	1928T	27.96
A6	1928T	26.58	26.6333	0.10116	0.00379825		G6	1928T	28.27	28.1467	0.164418	0.00584148		-1.51333	0.350301
B5	1928T	26.75					H5	1928T	28.21
A7	1928N	26.62					G7	1928N	28.62
A8	1928N	26.63	26.7067	0.141539	0.00529977		G8	1928N	28.82	28.8333	0.220303	0.00764056		-2.12667	0.228986	1.52979
B7	1928N	26.87					H7	1928N	29.06
A10	1982T	27.18					G10	1982T	28.51
A9	1982T	26.69	26.91	0.248797	0.00924553		G9	1982T	28.19	28.44	0.223383	0.00785454		-1.53	0.346277
B9	1982T	26.86					H9	1982T	28.62
A11	1982N	26.02					G11	1982N	29.56
A12	1982N	26.07	26.045	0.0353553	0.00135747		G12	1982N	29.18	29.27	0.257099	0.00878371		-3.225	0.106949	3.23777
B11	1982N						H11	1982N	29.07
A13	10029T	26.98					G13	10029T	30.22
A14	10029T	27.15	27.15	0.17	0.00626151		G14	10029T	30.63	30.3933	0.212211	0.00698214		-3.24333	0.105599
B13	10029T	27.32					H13	10029T	30.33
A15	10029N	26.84					G15	10029N	31.26
A16	10029N	26.91	26.8767	0.0351188	0.00130667		G16	10029N	31.21	31.23	0.0264575	0.000847183		-4.35333	0.0489233	2.15846
B15	10029N	26.88					H15	10029N	31.22
A17	10043T	26.05					G17	10043T	29.1
A18	10043T	26.1	26.14	0.115326	0.00441184		G18	10043T	29.4	29.4133	0.320208	0.0108865		-3.27333	0.103426
B17	10043T	26.27					H17	10043T	29.74
A19	10043N	27.61					G19	10043N	31.09
A20	10043N	27.26	27.3867	0.193993	0.00708349		G20	10043N	31.21	31.21	0.12	0.00384492		-3.82333	0.0706418	1.46409
B19	10043N	27.29					H19	10043N	31.33
A21	10468T	26.99					G21	10468T	29.82
A22	10468T	27.06	27.05	0.0556776	0.00205832		G22	10468T	29.59	29.5767	0.250267	0.00846162		-2.52667	0.173539
B21	10468T	27.1					H21	10468T	29.32
A23	10468N	27.81					G23	10468N	32.12
A24	10468N	27.84	27.8967	0.125033	0.00448202		G24	10468N	32.03	32.1233	0.0950438	0.00295872		-4.22667	0.0534129	3.24901
B23	10468N	28.04					H23	10468N	32.22
A1	1673T	26.59					D1	1673T	29.13
A2	1673T	26.21	26.4333	0.198578	0.00751242		D2	1673T	28.81	29.0167	0.179258	0.00617775		-2.58333	0.166855
B1	1673T	26.5					E1	1673T	29.11
A3	1673N	25.64					D3	1673N	27.96
A4	1673N	25.71	25.7333	0.106927	0.00415519		D4	1673N	27.89	28.0433	0.207926	0.00741446		-2.31	0.20166	0.827406
B3	1673N	25.85					E3	1673N	28.28
A5	1680T	25.07					D5	1680T	28.68
A6	1680T	25.29	25.2933	0.225019	0.00889636		D6	1680T	28.72	28.81	0.191572	0.00664951		-3.51667	0.0873731
B5	1680T	25.52					E5	1680T	29.03
A7	1680N	23.76					D7	1680N	27.62
A8	1680N	23.71	23.7967	0.109697	0.00460974		D8	1680N	27.76	27.8233	0.241316	0.00867315		-4.02667	0.0613554	1.42405
B7	1680N	23.92					E7	1680N	28.09
A10	1693T	24.54					D10	1693T	28.74
A9	1693T	24.61	24.6867	0.196554	0.00796194		D9	1693T	28.7	28.8167	0.168622	0.00585154		-4.13	0.0571145
B9	1693T	24.91					E9	1693T	29.01
A11	1693N	24.69					D11	1693N	28.08
A12	1693N	24.78	24.74	0.0458258	0.00185229		D12	1693N	28.7	28.4533	0.328836	0.011557		-3.71333	0.0762387	0.749154
B11	1693N	24.75					E11	1693N	28.58
A13	1700T	25.97					D13	1700T	28.06
A14	1700T	25.86	26.0233	0.195533	0.00751377		D14	1700T	28.11	28.1833	0.172143	0.00610798		-2.16	0.223756
B13	1700T	26.24					E13	1700T	28.38
A15	1700N	25.61					D15	1700N	28.91
A16	1700N	25.55	25.6	0.0458258	0.00179007		D16	1700N	29.04	29.0467	0.140119	0.00482393		-3.44667	0.091717	2.43964
B15	1700N	25.64					E15	1700N	29.19
A17	1705T						D17	1705T	27.11
A18	1705T	25.55	25.62	0.0989949	0.00386397		D18	1705T	27.17	27.4133	0.474377	0.0173046		-1.79333	0.288505
B17	1705T	25.69					E17	1705T	27.96
A19	1705N	25.29					D19	1705N	28.17
A20	1705N	25.17	25.3633	0.238607	0.00940756		D20	1705N	27.9	28.1567	0.250267	0.00888836		-2.79333	0.144252	2
B19	1705N	25.63					E19	1705N	28.4
A21	1711T	23.37					D21	1711T	27.35
A22	1711T	23.13	23.28	0.130767	0.00561714		D22	1711T	26.38	27.13	0.667757	0.0246132		-3.85	0.0693481
B21	1711T	23.34					E21	1711T	27.66
A23	1711N	24.03					D23	1711N	28.82
A24	1711N	24.13	24.1	0.0608276	0.00252397		D24	1711N	28.34	28.64	0.261534	0.00913177		-4.54	0.0429857	1.61328
B23	1711N	24.14					E23	1711N	28.76
A1	1534T	27.38					A4	1534T	28.41
A2	1534T	27.29	27.3467	0.0493288	0.00180383		A5	1534T	28.19	28.38	0.176918	0.0062339		-1.03333	0.48858
A3	1534T	27.37					A6	1534T	28.54
C1	1534N	27.23					C4	1534N	30
C2	1534N	27.25	27.3067	0.115902	0.00424447		C5	1534N	29.95	30.1833	0.361709	0.0119837		-2.87667	0.136156	3.58838
C3	1534N	27.44					C6	1534N	30.6
E1	1544T	25.8					E4	1544T	27.97
E2	1544T	26.12	26.0067	0.179258	0.00689276		E5	1544T	27.96	28.0533	0.15308	0.00545673		-2.04667	0.242043
E3	1544T	26.1					E6	1544T	28.23
G1	1544N	26.81					G4	1544N	27.99
G2	1544N	26.31	26.5967	0.257941	0.00969823		G5	1544N	27.92	27.99	0.07	0.00250089		-1.39333	0.380684	0.63581
G3	1544N	26.67					G6	1544N	28.06
I1	1557T	26.18					I4	1557T	27.78
I2	1557T	26.33	26.37	0.212838	0.00807122		I5	1557T	27.76	27.75	0.0360555	0.0012993		-1.38	0.384219
I3	1557T	26.6					I6	1557T	27.71
K1	1557N	25.48					K4	1557N	27.95
K2	1557N	25.64	25.6133	0.122202	0.00477103		K5	1557N	27.89	27.9633	0.080829	0.00289054		-2.35	0.196146	1.95884
K3	1557N	25.72					K6	1557N	28.05
M1	1579T	26.73					M4	1579T	29.75
M2	1579T	26.58	26.68	0.0866025	0.00324597		M5	1579T	29.68	29.7467	0.0650641	0.00218727		-3.06667	0.119355
M3	1579T	26.73					M6	1579T	29.81
O1	1579N	28.67					O4	1579N	29.24
O2	1579N	27	27.21	1.36715	0.0502444		O5	1579N	29.24	29.3433	0.178979	0.00609946		-2.13333	0.227931	0.523647
O3	1579N	25.96					O6	1579N	29.55

## Sheet: miR-182
U44		Cp	Cp śr	SD	CV%		miR-182		Cp	Cp śr	SD	CV%		delta Cp	delta RNA	T/N
A1	1501T	25.81					J1	1501T	35.05
A2	1501T	25.57	25.75	0.158745	0.00616486		J2	1501T	34.65	34.85	0.2	0.00573888		-9.1	0.00182233
B1	1501T	25.87					K1	1501T	34.85
A3	1501N	24.63					J3	1501N	35.52
A4	1501N	25.14	25.0167	0.342101	0.0136749		J4	1501N	35.51	35.4333	0.141539	0.00399452		-10.4167	0.000731595	2.4909
B3	1501N	25.28					K3	1501N	35.27
A5	1510T	24.06					J5	1510T	31.34
A6	1510T	24.51	24.4467	0.359212	0.0146937		J6	1510T	31.61	31.62	0.285132	0.00901744		-7.17333	0.00692806
B5	1510T	24.77					K5	1510T	31.91
A7	1510N	25.49					J7	1510N	34.97
A8	1510N	26.09	25.94	0.396863	0.0152993		J8	1510N	34.92	35.0067	0.109697	0.00313359		-9.06667	0.00186493	3.71493
B7	1510N	26.24					K7	1510N	35.13
A10	1529T	27.34					J10	1529T	34.31
A9	1529T	27.28	27.4867	0.307463	0.0111859		J9	1529T	34.63	34.5567	0.219393	0.00634879		-7.07	0.00744248
B9	1529T	27.84					K9	1529T	34.73
A11	1529N	26.32					J11	1529N	35.77
A12	1529N	26.27	26.4033	0.189297	0.00716943		J12	1529N	36.01	35.9433	0.151438	0.00421323		-9.54	0.0013433	5.54044
B11	1529N	26.62					K11	1529N	36.05
A13	1532T	26.51					J13	1532T	34.9
A14	1532T	26.93	26.8667	0.329596	0.0122678		J14	1532T	34.58	34.8633	0.266896	0.00765549		-7.99667	0.00391529
B13	1532T	27.16					K13	1532T	35.11
A15	1532N	25.33					J15	1532N	35.46
A16	1532N	25.57	25.5833	0.260256	0.0101729		J16	1532N	34.75	35.2567	0.441626	0.012526		-9.67333	0.00122472	3.19688
B15	1532N	25.85					K15	1532N	35.56
A17	1541T	25.87					J17	1541T	33.75
A18	1541T	25.55	25.71	0.226274	0.00880102		J18	1541T	33.33	33.7433	0.410041	0.0121518		-8.03333	0.00381703
B17	1541T						K17	1541T	34.15
A19	1541N	28.16					J19	1541N	36.24
A20	1541N	28.12	28.14	0.0282843	0.00100513		J20	1541N	35.86	36.05	0.19	0.00527046		-7.91	0.0041577	0.918064
B19	1541N						K19	1541N	36.05
A21	1543T	27.96					J21	1543T	35.35
A22	1543T	27.4	27.8167	0.366652	0.013181		J22	1543T	35.12	35.04	0.356791	0.0101824		-7.22333	0.00669206
B21	1543T	28.09					K21	1543T	34.65
A23	1543N	27.67					J23	1543N	36.66
A24	1543N	27.41	27.6733	0.265016	0.00957657		J24	1543N	36.03	36.49	0.402865	0.0110404		-8.81667	0.00221778	3.01746
B23	1543N	27.94					K23	1543N	36.78
B2	1547T						K2	1547T	33.78
C1	1547T	24.78	24.725	0.0777817	0.00314587		L1	1547T	33.24	33.4067	0.323934	0.00969669		-8.68167	0.00243533
C2	1547T	24.67					L2	1547T	33.2
B4	1547N	26.4					K4	1547N	34.23
C3	1547N	25.78	26.0433	0.320364	0.0123012		L3	1547N	34.35	34.3833	0.172434	0.00501503		-8.34	0.0030861	0.789129
C4	1547N	25.95					L4	1547N	34.57
B6	1596T	26.18					K6	1596T	36.13
C5	1596T	25.94	26.1067	0.144684	0.00554202		L5	1596T	35.3	35.6833	0.418609	0.0117312		-9.57667	0.00130959
C6	1596T	26.2					L6	1596T	35.62
B8	1596N	27.72					K8	1596N	36.32
C7	1596N	26.78	27.22	0.472864	0.0173719		L7	1596N	35.6	36.07	0.407308	0.0112922		-8.85	0.00216713	0.604299
C8	1596N	27.16					L8	1596N	36.29
B10	1614T	26.47					K10	1614T	33.05
C10	1614T	25.82	25.95	0.468722	0.0180625		L10	1614T	32.47	32.69	0.314325	0.00961532		-6.74	0.0093553
C9	1614T	25.56					L9	1614T	32.55
B12	1614N						K12	1614N
C11	1614N	24.62	24.64	0.0282843	0.0011479		L11	1614N	34.53	34.415	0.162635	0.00472569		-9.775	0.00114138	8.19645
C12	1614N	24.66					L12	1614N	34.3
B14	1634T	25.79					K14	1634T	33.83
C13	1634T	25.13	25.3667	0.367469	0.0144863		L13	1634T	33.21	33.5133	0.310215	0.00925646		-8.14667	0.00352865
C14	1634T	25.18					L14	1634T	33.5
B16	1634N	25.7					K16	1634N	33.67
C15	1634N	25.6	25.7033	0.10504	0.00408662		L15	1634N	33.55	33.6333	0.0723418	0.0021509		-7.93	0.00410046	0.860551
C16	1634N	25.81					L16	1634N	33.68
B18	1653T	27.1					K18	1653T	36.75
C17	1653T	26.03	26.5867	0.536315	0.0201723		L17	1653T	36.24	36.2433	0.505008	0.0139338		-9.65667	0.00123895
C18	1653T	26.63					L18	1653T	35.74
B20	1653N	26.32					K20	1653N	35.63
C19	1653N	25.63	25.9533	0.347035	0.0133715		L19	1653N	35.91	35.8267	0.170978	0.00477236		-9.87333	0.00106618	1.16205
C20	1653N	25.91					L20	1653N	35.94
B22	1684T						K22	1684T	34.19
C21	1684T	24.32	24.345	0.0353553	0.00145226		L21	1684T	33.86	33.8567	0.335012	0.00989502		-9.51167	0.00136994
C22	1684T	24.37					L22	1684T	33.52
B24	1684N	26.17					K24	1684N	33.74
C23	1684N	25.59	25.8433	0.296873	0.0114874		L23	1684N	33.49	33.5067	0.225462	0.00672888		-7.66333	0.00493295	0.277713
C24	1684N	25.77					L24	1684N	33.29
B2	537T	25.1					K2	537T	35.71
C1	537T	25.54	25.42	0.28	0.0110149		L1	537T	35.59	35.65	0.0848528	0.00238016		-10.23	0.000832651
C2	537T	25.62					L2	537T
B4	537N	25.9					K4	537N	36.63
C3	537N	25.84	25.87	0.0424264	0.00163998		L3	537N	39.26	38.0167	1.32085	0.0347439		-12.1467	0.000220541	3.7755
C4	537N						L4	537N	38.16
B6	1571T	25.73					K6	1571T	34.98
C5	1571T	26.2	25.8867	0.271355	0.0104824		L5	1571T	35.79	35.46	0.425323	0.0119945		-9.57333	0.00131262
C6	1571T	25.73					L6	1571T	35.61
B8	1571N	30.7					K8	1571N	40
C7	1571N	30.85	30.7733	0.0750555	0.00243898		L7	1571N		40	#DIV/0!	#DIV/0!		-9.22667	0.00166915	0.786399
C8	1571N	30.77					L8	1571N
B10	1584T	25.63					K10	1584T	35.24
C10	1584T	25.91	25.8933	0.255408	0.00986386		L10	1584T	35.7	35.3367	0.325935	0.00922369		-9.44333	0.00143639
C9	1584T	26.14					L9	1584T	35.07
B12	1584N	26.23					K12	1584N	34.56
C11	1584N	26.64	26.4133	0.208407	0.00789021		L11	1584N	34.54	34.7533	0.352326	0.0101379		-8.34	0.0030861	0.46544
C12	1584N	26.37					L12	1584N	35.16
B14	1629T	25.97					K14	1629T	34.73
C13	1629T	25.99	25.98	0.0141421	0.000544347		L13	1629T	34.73	34.8967	0.288675	0.00827228		-8.91667	0.00206926
C14	1629T						L14	1629T	35.23
B16	1629N	24.95					K16	1629N	35.62
C15	1629N	25.48	25.3333	0.335012	0.0132242		L15	1629N	35.62	35.5233	0.167432	0.00471328		-10.19	0.00085606	2.41719
C16	1629N	25.57					L16	1629N	35.33
B18	1632T	25.8					K18	1632T	35.37
C17	1632T	25.28	25.4967	0.270617	0.0106138		L17	1632T		35.27	0.141421	0.00400968		-9.77333	0.0011427
C18	1632T	25.41					L18	1632T	35.17
B20	1632N	25.33					K20	1632N	34.3
C19	1632N	25.4	25.4167	0.0960902	0.0037806		L19	1632N	34.7	34.5433	0.21362	0.0061841		-9.12667	0.00178896	0.638754
C20	1632N	25.52					L20	1632N	34.63
B22	1644T	25.61					K22	1644T	35.32
C21	1644T	25.83	25.73	0.111355	0.00432784		L21	1644T	35.18	35.2867	0.0945163	0.00267853		-9.55667	0.00132787
C22	1644T	25.75					L22	1644T	35.36
B24	1644N	24.71					K24	1644N	34.94
C23	1644N	24.42	24.75	0.35171	0.0142105		L23	1644N	34.62	34.9267	0.300222	0.00859579		-10.1767	0.000864009	1.53688
C24	1644N	25.12					L24	1644N	35.22
A1	1778T	27.68					J1	1778T	37.82
A2	1778T	28.12	27.86	0.230651	0.00827894		J2	1778T	37.63	37.7033	0.102144	0.00270914		-9.84333	0.00108858
B1	1778T	27.78					K1	1778T	37.66
A3	1778N	26.29					J3	1778N	34.81
A4	1778N	26.38	26.44	0.18735	0.00708585		J4	1778N	34.88	34.9633	0.207926	0.00594698		-8.52333	0.00271782	0.400535
B3	1778N	26.65					K3	1778N	35.2
A5	1928T	26.57					J5	1928T	34.55
A6	1928T	26.58	26.6333	0.10116	0.00379825		J6	1928T	34.5	34.62	0.166433	0.00480743		-7.98667	0.00394252
B5	1928T	26.75					K5	1928T	34.81
A7	1928N	26.62					J7	1928N	34.57
A8	1928N	26.63	26.7067	0.141539	0.00529977		J8	1928N	35.11	34.78	0.28931	0.00831827		-8.07333	0.00371265	1.06191
B7	1928N	26.87					K7	1928N	34.66
A10	1982T	27.18					J10	1982T	34.46
A9	1982T	26.69	26.91	0.248797	0.00924553		J9	1982T	34.28	34.3733	0.090185	0.00262369		-7.46333	0.00566647
B9	1982T	26.86					K9	1982T	34.38
A11	1982N	26.02					J11	1982N	33.68
A12	1982N	26.07	26.045	0.0353553	0.00135747		J12	1982N	34.87	34.25	0.596574	0.0174182		-8.205	0.00338882	1.67211
B11	1982N						K11	1982N	34.2
A13	10029T	26.98					J13	10029T	36.3
A14	10029T	27.15	27.15	0.17	0.00626151		J14	10029T	36.88	36.7167	0.363639	0.00990392		-9.56667	0.0013187
B13	10029T	27.32					K13	10029T	36.97
A15	10029N	26.84					J15	10029N
A16	10029N	26.91	26.8767	0.0351188	0.00130667		J16	10029N	38.13	38.495	0.516188	0.0134092		-11.6183	0.000318078	4.14585
B15	10029N	26.88					K15	10029N	38.86
A17	10043T	26.05					J17	10043T	34.16
A18	10043T	26.1	26.14	0.115326	0.00441184		J18	10043T	34.25	34.1233	0.148436	0.00434999		-7.98333	0.00395164
B17	10043T	26.27					K17	10043T	33.96
A19	10043N	27.61					J19	10043N	34.37
A20	10043N	27.26	27.3867	0.193993	0.00708349		J20	10043N	34.56	34.65	0.334215	0.00964547		-7.26333	0.00650907	0.607097
B19	10043N	27.29					K19	10043N	35.02
A21	10468T	26.99					J21	10468T	33.49
A22	10468T	27.06	27.05	0.0556776	0.00205832		J22	10468T	34.17	33.81	0.34176	0.0101083		-6.76	0.00922651
B21	10468T	27.1					K21	10468T	33.77
A23	10468N	27.81					J23	10468N	36.15
A24	10468N	27.84	27.8967	0.125033	0.00448202		J24	10468N	35.78	35.71	0.478853	0.0134095		-7.81333	0.00444582	2.07532
B23	10468N	28.04					K23	10468N	35.2
A1	1673T	26.59					E2	1673T	34.75
A2	1673T	26.21	26.4333	0.198578	0.00751242		F1	1673T	34.48	34.5267	0.204042	0.00590971		-8.09333	0.00366154
B1	1673T	26.5					F2	1673T	34.35
A3	1673N	25.64					E4	1673N	33.77
A4	1673N	25.71	25.7333	0.106927	0.00415519		F3	1673N	33.67	33.8	0.147309	0.00435826		-8.06667	0.00372985	0.981686
B3	1673N	25.85					F4	1673N	33.96
A5	1680T	25.07					E6	1680T	35.25
A6	1680T	25.29	25.2933	0.225019	0.00889636		F5	1680T	34.91	35.04	0.183576	0.00523903		-9.74667	0.00116402
B5	1680T	25.52					F6	1680T	34.96
A7	1680N	23.76					E8	1680N	35.13
A8	1680N	23.71	23.7967	0.109697	0.00460974		F7	1680N	34.66	34.8667	0.240069	0.00688536		-11.07	0.000465155	2.50244
B7	1680N	23.92					F8	1680N	34.81
A10	1693T	24.54					E10	1693T	33.82
A9	1693T	24.61	24.6867	0.196554	0.00796194		F10	1693T	32.78	33.2167	0.53966	0.0162467		-8.53	0.00270529
B9	1693T	24.91					F9	1693T	33.05
A11	1693N	24.69					E12	1693N	33.22
A12	1693N	24.78	24.74	0.0458258	0.00185229		F11	1693N	33.06	33.0933	0.113725	0.00343649		-8.35333	0.00305771	0.884745
B11	1693N	24.75					F12	1693N	33
A13	1700T	25.97					E14	1700T	34.89
A14	1700T	25.86	26.0233	0.195533	0.00751377		F13	1700T	34.78	34.9367	0.184481	0.00528045		-8.91333	0.00207405
B13	1700T	26.24					F14	1700T	35.14
A15	1700N	25.61					E16	1700N	34.96
A16	1700N	25.55	25.6	0.0458258	0.00179007		F15	1700N	34.5	34.66	0.26	0.00750144		-9.06	0.00187356	1.10701
B15	1700N	25.64					F16	1700N	34.52
A17	1705T						E18	1705T	35.52
A18	1705T	25.55	25.62	0.0989949	0.00386397		F17	1705T	34.88	34.8167	0.737044	0.0211693		-9.19667	0.00170423
B17	1705T	25.69					F18	1705T	34.05
A19	1705N	25.29					E20	1705N	35.14
A20	1705N	25.17	25.3633	0.238607	0.00940756		F19	1705N	34.32	34.5	0.571664	0.01657		-9.13667	0.0017766	0.959264
B19	1705N	25.63					F20	1705N	34.04
A21	1711T	23.37					E22	1711T	35.52
A22	1711T	23.13	23.28	0.130767	0.00561714		F21	1711T	34.26	34.8133	0.643843	0.0184941		-11.5333	0.000337381
B21	1711T	23.34					F22	1711T	34.66
A23	1711N	24.03					E24	1711N	35.91
A24	1711N	24.13	24.1	0.0608276	0.00252397		F23	1711N	34.72	35.1867	0.635164	0.0180513		-11.0867	0.000459813	0.733736
B23	1711N	24.14					F24	1711N	34.93
A1	1534T	27.38					B1	1534T	34.32
A2	1534T	27.29	27.3467	0.0493288	0.00180383		B2	1534T	34.01	34.0833	0.209841	0.00615671		-6.73667	0.00937694
A3	1534T	27.37					B3	1534T	33.92
C1	1534N	27.23					D1	1534N	37.06
C2	1534N	27.25	27.3067	0.115902	0.00424447		D2	1534N	37.11	37.07	0.0360555	0.000972633		-9.76333	0.00115065	8.14925
C3	1534N	27.44					D3	1534N	37.04
E1	1544T	25.8					F1	1544T	34.79
E2	1544T	26.12	26.0067	0.179258	0.00689276		F2	1544T	34.86	34.7367	0.15695	0.00451828		-8.73	0.00235509
E3	1544T	26.1					F3	1544T	34.56
G1	1544N	26.81					H1	1544N	35.87
G2	1544N	26.31	26.5967	0.257941	0.00969823		H2	1544N	36.12	36.0967	0.215948	0.00598248		-9.5	0.00138107	1.70527
G3	1544N	26.67					H3	1544N	36.3
I1	1557T	26.18					J1	1557T	34.92
I2	1557T	26.33	26.37	0.212838	0.00807122		J2	1557T	34.74	34.97	0.25865	0.00739635		-8.6	0.00257716
I3	1557T	26.6					J3	1557T	35.25
K1	1557N	25.48					L1	1557N	36.42
K2	1557N	25.64	25.6133	0.122202	0.00477103		L2	1557N	35.58	35.9133	0.446019	0.0124193		-10.3	0.000793215	3.24901
K3	1557N	25.72					L3	1557N	35.74
M1	1579T	26.73					N1	1579T	37.69
M2	1579T	26.58	26.68	0.0866025	0.00324597		N2	1579T	36.29	37.0267	0.702875	0.0189829		-10.3467	0.000767968
M3	1579T	26.73					N3	1579T	37.1
O1	1579N	28.67					P1	1579N	36.81
O2	1579N	27	27.21	1.36715	0.0502444		P2	1579N	35.93	36.4133	0.446356	0.012258		-9.20333	0.00169637	0.452712
O3	1579N	25.96					P3	1579N	36.5

## Sheet: miR-494
U44		Cp	Cp śr	SD	CV%		miR-494		Cp	Cp śr	SD	CV%		delta Cp	delta RNA	T/N
A1	1501T	25.81					M1	1501T	31.77
A2	1501T	25.57	25.75	0.158745	0.00616486		M2	1501T	31.76	31.8233	0.10116	0.0031788		-6.07333	0.0148506
B1	1501T	25.87					N1	1501T	31.94
A3	1501N	24.63					M3	1501N	31.55
A4	1501N	25.14	25.0167	0.342101	0.0136749		M4	1501N	31.56	31.64	0.147309	0.00465579		-6.62333	0.0101433	1.46409
B3	1501N	25.28					N3	1501N	31.81
A5	1510T	24.06					M5	1510T	31.3
A6	1510T	24.51	24.4467	0.359212	0.0146937		M6	1510T	31.31	31.5667	0.453248	0.0143584		-7.12	0.00718897
B5	1510T	24.77					N5	1510T	32.09
A7	1510N	25.49					M7	1510N	34.1
A8	1510N	26.09	25.94	0.396863	0.0152993		M8	1510N	34.71	34.6167	0.4769	0.0137766		-8.67667	0.00244379	2.94173
B7	1510N	26.24					N7	1510N	35.04
A10	1529T	27.34					M10	1529T	33.5
A9	1529T	27.28	27.4867	0.307463	0.0111859		M9	1529T	33.31	33.5967	0.345302	0.0102779		-6.11	0.0144779
B9	1529T	27.84					N9	1529T	33.98
A11	1529N	26.32					M11	1529N	34.11
A12	1529N	26.27	26.4033	0.189297	0.00716943		M12	1529N	33.87	34.15	0.301993	0.00884314		-7.74667	0.00465609	3.10947
B11	1529N	26.62					N11	1529N	34.47
A13	1532T	26.51					M13	1532T	34.44
A14	1532T	26.93	26.8667	0.329596	0.0122678		M14	1532T	34.1	34.17	0.242693	0.00710252		-7.30333	0.00633108
B13	1532T	27.16					N13	1532T	33.97
A15	1532N	25.33					M15	1532N	34.61
A16	1532N	25.57	25.5833	0.260256	0.0101729		M16	1532N	34.94	34.8567	0.217332	0.00623503		-9.27333	0.00161603	3.91768
B15	1532N	25.85					N15	1532N	35.02
A17	1541T	25.87					M17	1541T	33.13
A18	1541T	25.55	25.71	0.226274	0.00880102		M18	1541T	32.91	33.1167	0.200333	0.00604931		-7.40667	0.00589347
B17	1541T						N17	1541T	33.31
A19	1541N	28.16					M19	1541N	33.68
A20	1541N	28.12	28.14	0.0282843	0.00100513		M20	1541N	33.51	33.7	0.200749	0.00595693		-5.56	0.0211969	0.278034
B19	1541N						N19	1541N	33.91
A21	1543T	27.96					M21	1543T	29.74
A22	1543T	27.4	27.8167	0.366652	0.013181		M22	1543T	29.59	29.7567	0.175594	0.005901		-1.94	0.260616
B21	1543T	28.09					N21	1543T	29.94
A23	1543N	27.67					M23	1543N	31.62
A24	1543N	27.41	27.6733	0.265016	0.00957657		M24	1543N	31.48	31.7267	0.3139	0.00989389		-4.05333	0.0602317	4.3269
B23	1543N	27.94					N23	1543N	32.08
B2	1547T						N2	1547T	33.27
C1	1547T	24.78	24.725	0.0777817	0.00314587		O1	1547T	32.96	32.9933	0.261598	0.0079288		-8.26833	0.00324327
C2	1547T	24.67					O2	1547T	32.75
B4	1547N	26.4					N4	1547N	31.81
C3	1547N	25.78	26.0433	0.320364	0.0123012		O3	1547N	32.28	32.1833	0.335609	0.010428		-6.14	0.01418	0.228722
C4	1547N	25.95					O4	1547N	32.46
B6	1596T	26.18					N6	1596T	31.55
C5	1596T	25.94	26.1067	0.144684	0.00554202		O5	1596T	31.15	31.2833	0.23094	0.00738221		-5.17667	0.0276483
C6	1596T	26.2					O6	1596T	31.15
B8	1596N	27.72					N8	1596N	31.51
C7	1596N	26.78	27.22	0.472864	0.0173719		O7	1596N	30.81	31.2533	0.38553	0.0123356		-4.03333	0.0610725	0.452712
C8	1596N	27.16					O8	1596N	31.44
B10	1614T	26.47					N10	1614T	33.45
C10	1614T	25.82	25.95	0.468722	0.0180625		O10	1614T	33.29	33.37	0.08	0.00239736		-7.42	0.00583925
C9	1614T	25.56					O9	1614T	33.37
B12	1614N						N12	1614N	34.04
C11	1614N	24.62	24.64	0.0282843	0.0011479		O11	1614N	33.76	33.8733	0.147422	0.00435216		-9.23333	0.00166146	3.51453
C12	1614N	24.66					O12	1614N	33.82
B14	1634T	25.79					N14	1634T	32.34
C13	1634T	25.13	25.3667	0.367469	0.0144863		O13	1634T	31.49	31.8167	0.457857	0.0143905		-6.45	0.0114382
C14	1634T	25.18					O14	1634T	31.62
B16	1634N	25.7					N16	1634N	34.26
C15	1634N	25.6	25.7033	0.10504	0.00408662		O15	1634N	33.66	34.0833	0.368284	0.0108054		-8.38	0.00300171	3.81055
C16	1634N	25.81					O16	1634N	34.33
B18	1653T	27.1					N18	1653T	35.5
C17	1653T	26.03	26.5867	0.536315	0.0201723		O17	1653T	34.76	35.17	0.376431	0.0107032		-8.58333	0.00260711
C18	1653T	26.63					O18	1653T	35.25
B20	1653N	26.32					N20	1653N	33.89
C19	1653N	25.63	25.9533	0.347035	0.0133715		O19	1653N	33.67	33.7633	0.113725	0.00336829		-7.81	0.00445611	0.585064
C20	1653N	25.91					O20	1653N	33.73
B22	1684T						N22	1684T	32.93
C21	1684T	24.32	24.345	0.0353553	0.00145226		O21	1684T	32.86	32.8533	0.0802081	0.0024414		-8.50833	0.00274623
C22	1684T	24.37					O22	1684T	32.77
B24	1684N	26.17					N24	1684N
C23	1684N	25.59	25.8433	0.296873	0.0114874		O23	1684N	31.63	31.675	0.0636396	0.00200914		-5.83167	0.0175587	0.156402
C24	1684N	25.77					O24	1684N	31.72
B2	537T	25.1					N2	537T	31.74
C1	537T	25.54	25.42	0.28	0.0110149		O1	537T	31.68	31.72	0.034641	0.00109209		-6.3	0.0126914
C2	537T	25.62					O2	537T	31.74
B4	537N	25.9					N4	537N
C3	537N	25.84	25.87	0.0424264	0.00163998		O3	537N		#DIV/0!	#DIV/0!	#DIV/0!		#DIV/0!	#DIV/0!	#DIV/0!
C4	537N						O4	537N
B6	1571T	25.73					N6	1571T	31.83
C5	1571T	26.2	25.8867	0.271355	0.0104824		O5	1571T	32.01	31.98	0.137477	0.00429885		-6.09333	0.0146462
C6	1571T	25.73					O6	1571T	32.1
B8	1571N	30.7					N8	1571N	30.97
C7	1571N	30.85	30.7733	0.0750555	0.00243898		O7	1571N	30.53	30.6733	0.25697	0.00837762		0.1	1.07177	0.0136654
C8	1571N	30.77					O8	1571N	30.52
B10	1584T	25.63					N10	1584T	32.28
C10	1584T	25.91	25.8933	0.255408	0.00986386		O10	1584T	32.5	32.46	0.163707	0.00504335		-6.56667	0.0105496
C9	1584T	26.14					O9	1584T	32.6
B12	1584N	26.23					N12	1584N	32.63
C11	1584N	26.64	26.4133	0.208407	0.00789021		O11	1584N	32.89	32.72	0.147309	0.00450211		-6.30667	0.0126329	0.835088
C12	1584N	26.37					O12	1584N	32.64
B14	1629T	25.97					N14	1629T	29.32
C13	1629T	25.99	25.98	0.0141421	0.000544347		O13	1629T	29.11	29.3833	0.309892	0.0105465		-3.40333	0.0945137
C14	1629T						O14	1629T	29.72
B16	1629N	24.95					N16	1629N	30.49
C15	1629N	25.48	25.3333	0.335012	0.0132242		O15	1629N	30.5	30.5067	0.0208167	0.000682364		-5.17333	0.0277122	3.41054
C16	1629N	25.57					O16	1629N	30.53
B18	1632T	25.8					N18	1632T	33.25
C17	1632T	25.28	25.4967	0.270617	0.0106138		O17	1632T	32.94	33.08	0.157162	0.00475098		-7.58333	0.00521422
C18	1632T	25.41					O18	1632T	33.05
B20	1632N	25.33					N20	1632N	32.56
C19	1632N	25.4	25.4167	0.0960902	0.0037806		O19	1632N	32.45	32.45	0.11	0.00338983		-7.03333	0.00763406	0.68302
C20	1632N	25.52					O20	1632N	32.34
B22	1644T	25.61					N22	1644T	30.65
C21	1644T	25.83	25.73	0.111355	0.00432784		O21	1644T	30.73	30.6867	0.0404145	0.00131701		-4.95667	0.0322029
C22	1644T	25.75					O22	1644T	30.68
B24	1644N	24.71					N24	1644N	30.33
C23	1644N	24.42	24.75	0.35171	0.0142105		O23	1644N	30.76	30.53	0.216564	0.00709348		-5.78	0.018199	1.76949
C24	1644N	25.12					O24	1644N	30.5
A1	1778T	27.68					M1	1778T	35.09
A2	1778T	28.12	27.86	0.230651	0.00827894		M2	1778T	35.36	35.43	0.379868	0.0107217		-7.57	0.00526263
B1	1778T	27.78					N1	1778T	35.84
A3	1778N	26.29					M3	1778N	32.32
A4	1778N	26.38	26.44	0.18735	0.00708585		M4	1778N	32.64	32.5167	0.172143	0.005294		-6.07667	0.0148163	0.355191
B3	1778N	26.65					N3	1778N	32.59
A5	1928T	26.57					M5	1928T	35.29
A6	1928T	26.58	26.6333	0.10116	0.00379825		M6	1928T	35.54	35.42	0.1253	0.00353754		-8.78667	0.00226438
B5	1928T	26.75					N5	1928T	35.43
A7	1928N	26.62					M7	1928N	33.77
A8	1928N	26.63	26.7067	0.141539	0.00529977		M8	1928N	33.7	33.7267	0.0378594	0.00112254		-7.02	0.00770494	0.293887
B7	1928N	26.87					N7	1928N	33.71
A10	1982T	27.18					M10	1982T	34.58
A9	1982T	26.69	26.91	0.248797	0.00924553		M9	1982T	34.12	34.4267	0.265581	0.0077144		-7.51667	0.00546082
B9	1982T	26.86					N9	1982T	34.58
A11	1982N	26.02					M11	1982N
A12	1982N	26.07	26.045	0.0353553	0.00135747		M12	1982N	36.59	36.65	0.0848528	0.00231522		-10.605	0.000642062	8.50513
B11	1982N						N11	1982N	36.71
A13	10029T	26.98					M13	10029T	35.65
A14	10029T	27.15	27.15	0.17	0.00626151		M14	10029T	35.74	35.7167	0.0585947	0.00164054		-8.56667	0.0026374
B13	10029T	27.32					N13	10029T	35.76
A15	10029N	26.84					M15	10029N	35.54
A16	10029N	26.91	26.8767	0.0351188	0.00130667		M16	10029N	35.25	35.4667	0.190875	0.00538182		-8.59	0.00259509	1.0163
B15	10029N	26.88					N15	10029N	35.61
A17	10043T	26.05					M17	10043T	34.22
A18	10043T	26.1	26.14	0.115326	0.00441184		M18	10043T	34.67	34.46	0.226495	0.00657269		-8.32	0.00312918
B17	10043T	26.27					N17	10043T	34.49
A19	10043N	27.61					M19	10043N	34.75
A20	10043N	27.26	27.3867	0.193993	0.00708349		M20	10043N	34.87	34.72	0.167033	0.00481086		-7.33333	0.00620079	0.504642
B19	10043N	27.29					N19	10043N	34.54
A21	10468T	26.99					M21	10468T	34.28
A22	10468T	27.06	27.05	0.0556776	0.00205832		M22	10468T	34.82	34.7167	0.395264	0.0113854		-7.66667	0.00492157
B21	10468T	27.1					N21	10468T	35.05
A23	10468N	27.81					M23	10468N	34.24
A24	10468N	27.84	27.8967	0.125033	0.00448202		M24	10468N	34.67	34.47	0.216564	0.00628268		-6.57333	0.010501	0.468677
B23	10468N	28.04					N23	10468N	34.5
A1	1673T	26.59					G1	1673T	33.74
A2	1673T	26.21	26.4333	0.198578	0.00751242		G2	1673T	33.63	33.7033	0.0635085	0.00188434		-7.27	0.00647906
B1	1673T	26.5					H1	1673T	33.74
A3	1673N	25.64					G3	1673N	31.17
A4	1673N	25.71	25.7333	0.106927	0.00415519		G4	1673N	31.4	31.3533	0.165025	0.0052634		-5.62	0.0203335	0.31864
B3	1673N	25.85					H3	1673N	31.49
A5	1680T	25.07					G5	1680T	33.94
A6	1680T	25.29	25.2933	0.225019	0.00889636		G6	1680T	34.1	34.1667	0.266333	0.00779512		-8.87333	0.00213236
B5	1680T	25.52					H5	1680T	34.46
A7	1680N	23.76					G7	1680N	33.02
A8	1680N	23.71	23.7967	0.109697	0.00460974		G8	1680N	32.96	33.1667	0.307463	0.00927023		-9.37	0.00151129	1.41095
B7	1680N	23.92					H7	1680N	33.52
A10	1693T	24.54					G10	1693T	31.53
A9	1693T	24.61	24.6867	0.196554	0.00796194		G9	1693T	31.45	31.5367	0.090185	0.00285969		-6.85	0.00866851
B9	1693T	24.91					H9	1693T	31.63
A11	1693N	24.69					G11	1693N	27.95
A12	1693N	24.78	24.74	0.0458258	0.00185229		G12	1693N	28.2	28.1167	0.144338	0.00513352		-3.37667	0.0962769	0.0900373
B11	1693N	24.75					H11	1693N	28.2
A13	1700T	25.97					G13	1700T	31.24
A14	1700T	25.86	26.0233	0.195533	0.00751377		G14	1700T	31.12	31.2167	0.0873689	0.00279879		-5.19333	0.0273307
B13	1700T	26.24					H13	1700T	31.29
A15	1700N	25.61					G15	1700N	32.17
A16	1700N	25.55	25.6	0.0458258	0.00179007		G16	1700N	32.62	32.4467	0.242143	0.00746281		-6.84667	0.00868856	3.1456
B15	1700N	25.64					H15	1700N	32.55
A17	1705T						G17	1705T	32.84
A18	1705T	25.55	25.62	0.0989949	0.00386397		G18	1705T	32.79	33	0.321403	0.00973949		-7.38	0.00600342
B17	1705T	25.69					H17	1705T	33.37
A19	1705N	25.29					G19	1705N	32.79
A20	1705N	25.17	25.3633	0.238607	0.00940756		G20	1705N	32.72	32.7967	0.0802081	0.00244562		-7.43333	0.00578554	1.03766
B19	1705N	25.63					H19	1705N	32.88
A21	1711T	23.37					G21	1711T	31.8
A22	1711T	23.13	23.28	0.130767	0.00561714		G22	1711T	31.62	31.8167	0.205508	0.00645911		-8.53667	0.00269282
B21	1711T	23.34					H21	1711T	32.03
A23	1711N	24.03					G23	1711N	33.24
A24	1711N	24.13	24.1	0.0608276	0.00252397		G24	1711N	33.25	33.3133	0.118462	0.003556		-9.21333	0.00168465	1.59844
B23	1711N	24.14					H23	1711N	33.45
A1	1534T	27.38					B4	1534T	32.59
A2	1534T	27.29	27.3467	0.0493288	0.00180383		B5	1534T	32.63	32.7	0.157162	0.00480619		-5.35333	0.0244617
A3	1534T	27.37					B6	1534T	32.88
C1	1534N	27.23					D4	1534N	34.46
C2	1534N	27.25	27.3067	0.115902	0.00424447		D5	1534N	34.45	34.49	0.0608276	0.00176363		-7.18333	0.0068802	3.55537
C3	1534N	27.44					D6	1534N	34.56
E1	1544T	25.8					F4	1544T	34.45
E2	1544T	26.12	26.0067	0.179258	0.00689276		F5	1544T	34.51	34.38	0.175784	0.00511297		-8.37333	0.00301561
E3	1544T	26.1					F6	1544T	34.18
G1	1544N	26.81					H4	1544N	35.84
G2	1544N	26.31	26.5967	0.257941	0.00969823		H5	1544N	35.6	35.7267	0.120554	0.00337435		-9.13	0.00178483	1.68958
G3	1544N	26.67					H6	1544N	35.74
I1	1557T	26.18					J4	1557T	34.33
I2	1557T	26.33	26.37	0.212838	0.00807122		J5	1557T	34.63	34.4367	0.16773	0.00487068		-8.06667	0.00372985
I3	1557T	26.6					J6	1557T	34.35
K1	1557N	25.48					L4	1557N	34.36
K2	1557N	25.64	25.6133	0.122202	0.00477103		L5	1557N	33.94	34.0867	0.236925	0.00695066		-8.47333	0.00281367	1.32562
K3	1557N	25.72					L6	1557N	33.96
M1	1579T	26.73					N4	1579T	36.13
M2	1579T	26.58	26.68	0.0866025	0.00324597		N5	1579T	35.54	35.8	0.301164	0.00841241		-9.12	0.00179724
M3	1579T	26.73					N6	1579T	35.73
O1	1579N	28.67					P4	1579N	35.37
O2	1579N	27	27.21	1.36715	0.0502444		P5	1579N	35.54	35.39	0.141067	0.00398608		-8.18	0.00344806	0.521233
O3	1579N	25.96					P6	1579N	35.26

## Sheet: Zestawienie 15-10
Para	Stosunek T/N
	AIT	AIT N/T	BIRC5	miR-29a	miR-181a	miR-182	miR-494
537	0.552227	1.81085	5.2537	1.89212	1.63392	3.7755
1501	0.0365665	27.3474	1.31342	0.82169	0.718636	2.4909	1.46409
1510	0.0665231	15.0324	21.2099	0.459032	1.05824	3.71493	2.94173
1529	1.20303	0.831238	1.20581	0.282567	1.35974	5.54044	3.10947
1532	0.036906	27.0958	5.42642	0.6846	2.15348	3.19688	3.91768
1534	2.06098	0.485205	1.03288		3.58838	8.14925	3.55537
1541	0.098073	10.1965	0.12385	0.366021	2.15596	0.918064	0.278034
1543	1.04729	0.954842	0.195693	1.42734	1.28639	3.01746	4.3269
1544	0.0529216	18.8959	10.6541		0.63581	1.70527	1.68958
1547	0.00273673	365.4	0.354371	0.286512	0.387338	0.789129	0.228722
1557	0.211686	4.72397	0.167241		1.95884	3.24901	1.32562
1571	0.0179899	55.5867	2.7384	0.403321	0.7457		0.0136654
1584	0.438303	2.28153	12.1257	1.08925	2.76383	0.46544	0.835088
1596	0.39685	2.51984		0.373712	0.586417	0.604299	0.452712
1614	0.320856	3.11666	0.773782	2.52567	4.88491	8.19645	3.51453
1629	0.0540336	18.507	3.16748	1.36446	3.44221	2.41719	3.41054
1632	0.0464987	21.506	2.28153	0.298679	1.04247	0.638754	0.68302
1634	0.0490365	20.393	16.2985	0.419478	0.469761	0.860551	3.81055
1673				0.618423	0.827406	0.981686	0.31864
1644	0.0324269	30.8386	0.127922	2.1785	2.11893	1.53688	1.76949
1653	0.375443	2.66352	0.107073	0.594604	1.02337	1.16205	0.585064
1680	0.13742	7.27695	0.750886		1.42405	2.50244	1.41095
1684	0.535887	1.86607	0.799221	0.530344	0.517035	0.277713	0.156402
1693	1.78592	0.559936	0.347078	0.928731	0.749154	0.884745	0.0900373
1700	0.0418102	23.9176		1.24545	2.43964	1.10701	3.1456
1705	0.549681	1.81924	1.72508	1.17013	2	0.959264	1.03766
1711	0.00264962	377.413	4.36707	0.621288	1.61328	0.733736	1.59844
1778	1.2283	0.814131	2.94173	0.297989	0.353145	0.400535	0.355191
1928	0.111878	8.9383	2.12383	0.374577	1.52979	1.06191	0.293887
1982	0.00673861	148.399	0.733736	1.04367	3.23777	1.67211	8.50513
10029	0.000759147	1317.27	0.33371	1.86607	2.15846	4.14585	1.0163
10043	0.0102374	97.6806	1.76541	1.46747	1.46409	0.607097	0.504642
10468	0.95705	1.04488	1.00231	1.31342	3.24901	2.07532	0.468677
śr	0.389647	81.787	3.38159	0.929142	1.68416	2.18243	1.77542

## Sheet: Arkusz3
Para	AIT			miR-29a					miR-181a	Para				miR-182	Para				miR-494	Para
537	0.552227	24	3	1.89212	537	21		12	1.63392	537	12		4	3.7755	537	20		30		537	-6
1501	0.0365665	8	14	0.82169	1501	-6		25	0.718636	1501	-17		9	2.4909	1501	-1		12	1.46409	1501	-4
1510	0.0665231	14	20	0.459032	1510	-6		19	1.05824	1510	-5		5	3.71493	1510	9		9	2.94173	1510	5
1529	1.20303	27	29	0.282567	1529	-2		17	1.35974	1529	10		2	5.54044	1529	25		8	3.10947	1529	19
1532	0.036906	9	15	0.6846	1532	-6		9	2.15348	1532	0		6	3.19688	1532	3		3	3.91768	1532	6
1541	0.098073	15	25	0.366021	1541	-10		8	2.15596	1541	7		19	0.918064	1541	-4		25	0.278034	1541	-10
1543	1.04729	26	6	1.42734	1543	20		18	1.28639	1543	8		7	3.01746	1543	19		2	4.3269	1543	24
1547	0.00273673	3	28	0.286512	1547	-25		29	0.387338	1547	-26		22	0.789129	1547	-19		26	0.228722	1547	-23
1571	0.0179899	6	22	0.403321	1571	-16		24	0.7457	1571	-18		30		1571	-24		29	0.0136654	1571	-23
1584	0.438303	21	11	1.08925	1584	10		5	2.76383	1584	16		27	0.46544	1584	-6		16	0.835088	1584	5
1596	0.39685	20	24	0.373712	1596	-4		26	0.586417	1596	-6		26	0.604299	1596	-6		21	0.452712	1596	-1
1614	0.320856	18	1	2.52567	1614	17		1	4.88491	1614	17		1	8.19645	1614	17		5	3.51453	1614	13
1629	0.0540336	13	7	1.36446	1629	6		2	3.44221	1629	11		10	2.41719	1629	3		6	3.41054	1629	7
1632	0.0464987	11	26	0.298679	1632	-15		20	1.04247	1632	-9		24	0.638754	1632	-13		17	0.68302	1632	-6
1634	0.0490365	12	21	0.419478	1634	-9		28	0.469761	1634	-16		21	0.860551	1634	-9		4	3.81055	1634	8
1637			17	0.618423	1637	-17		22	0.827406	1637	-22		17	0.981686	1637	-17		23	0.31864	1637	-23
1644	0.0324269	7	2	2.1785	1644	5		10	2.11893	1644	-3		13	1.53688	1644	-6		10	1.76949	1644	-3
1653	0.375443	19	18	0.594604	1653	1		21	1.02337	1653	-2		14	1.16205	1653	5		18	0.585064	1653	1
1680	0.13742	17			1680	17		16	1.42405	1680	1		8	2.50244	1680	9		13	1.41095	1680	4
1684	0.535887	22	19	0.530344	1684	3		27	0.517035	1684	-5		29	0.277713	1684	-7		27	0.156402	1684	-5
1693	1.78592	29	13	0.928731	1693	16		23	0.749154	1693	6		20	0.884745	1693	9		28	0.0900373	1693	1
1700	0.0418102	10	9	1.24545	1700	1		6	2.43964	1700	4		15	1.10701	1700	-5		7	3.1456	1700	3
1705	0.549681	23	10	1.17013	1705	13		11	2	1705	12		18	0.959264	1705	5		14	1.03766	1705	9
1711	0.00264962	2	16	0.621288	1711	-14		13	1.61328	1711	-11		23	0.733736	1711	-21		11	1.59844	1711	-9
1778	1.2283	28	27	0.297989	1778	1		30	0.353145	1778	-2		28	0.400535	1778	0		22	0.355191	1778	6
1928	0.111878	16	23	0.374577	1928	-7		14	1.52979	1928	2		16	1.06191	1928	0		24	0.293887	1928	-8
1982	0.00673861	4	12	1.04367	1982	-8		4	3.23777	1982	0		12	1.67211	1982	-8		1	8.50513	1982	3
10029	0.000759147	1	4	1.86607	10029	-3		7	2.15846	10029	-6		3	4.14585	10029	-2		15	1.0163	10029	-14
10043	0.0102374	5	5	1.46747	10043	0		15	1.46409	10043	-10		25	0.607097	10043	-20		19	0.504642	10043	-14
10468	0.95705	25	8	1.31342	10468	17		3	3.24901	10468	22		11	2.07532	10468	14		20	0.468677	10468	5
	Para	Stosunek T/N
		AIT	AIT N/T	BIRC5	miR-29a	miR-181a	miR-182	miR-494
	537	0.552227	1.81085	5.2537	1.89212	1.63392	3.7755
	1501	0.0365665	27.3474	1.31342	0.82169	0.718636	2.4909	1.46409
	1510	0.0665231	15.0324	21.2099	0.459032	1.05824	3.71493	2.94173
	1529	1.20303	0.831238	1.20581	0.282567	1.35974	5.54044	3.10947
	1532	0.036906	27.0958	5.42642	0.6846	2.15348	3.19688	3.91768
	1541	0.098073	10.1965	0.12385	0.366021	2.15596	0.918064	0.278034
	1543	1.04729	0.954842	0.195693	1.42734	1.28639	3.01746	4.3269
	1584	0.438303	2.28153	12.1257	1.08925	2.76383	0.46544	0.835088
	1596	0.39685	2.51984		0.373712	0.586417	0.604299	0.452712
	1614	0.320856	3.11666	0.773782	2.52567	4.88491	8.19645	3.51453
	1629	0.0540336	18.507	3.16748	1.36446	3.44221	2.41719	3.41054
	1632	0.0464987	21.506	2.28153	0.298679	1.04247	0.638754	0.68302
	1634	0.0490365	20.393	16.2985	0.419478	0.469761	0.860551	3.81055
	1644	0.0324269	30.8386	0.127922	2.1785	2.11893	1.53688	1.76949
	1653	0.375443	2.66352	0.107073	0.594604	1.02337	1.16205	0.585064
	1680	0.13742	7.27695	0.750886		1.42405	2.50244	1.41095
	1684	0.535887	1.86607	0.799221	0.530344	0.517035	0.277713	0.156402
	1693	1.78592	0.559936	0.347078	0.928731	0.749154	0.884745	0.0900373
	1700	0.0418102	23.9176		1.24545	2.43964	1.10701	3.1456
	1705	0.549681	1.81924	1.72508	1.17013	2	0.959264	1.03766
	1711	0.00264962	377.413	4.36707	0.621288	1.61328	0.733736	1.59844
	1778	1.2283	0.814131	2.94173	0.297989	0.353145	0.400535	0.355191
	1928	0.111878	8.9383	2.12383	0.374577	1.52979	1.06191	0.293887
	1982	0.00673861	148.399	0.733736	1.04367	3.23777	1.67211	8.50513
	10029	0.000759147	1317.27	0.33371	1.86607	2.15846	4.14585	1.0163
	10043	0.0102374	97.6806	1.76541	1.46747	1.46409	0.607097	0.504642
	10468	0.95705	1.04488	1.00231	1.31342	3.24901	2.07532	0.468677
	śr	0.374904	80.4479	3.46004	0.986033	1.7568	2.03569	1.91084

[truncated: 3 more sheets: Arkusz1, Arkusz2, Arkusz4]
