# Supplementary material for: MicroRNAs and Their Inhibition in Modulating SLC5A8 Expression in the Context of Papillary Thyroid Carcinoma
Source: Int J Mol Sci. 2025 Aug 15;26(16):7889. doi: 10.3390/ijms26167889 (PMC12386254; doi:10.3390/ijms26167889)
Supplement: Supplementary file 1 [file ijms-26-07889-s001.zip › ijms-3558049-supplementary/Manuscript data/Fig4 data/2013-10-31 miRy (odtworzony 2024-06-04).xlsx]

## Sheet: 2013-10-31
U44		Cp	Cp śr	SD	CV%		miR-181a		Cp	Cp śr	SD	CV%		delta Cp	delta RNA	T/N
A1	1507T	24.89					A4	1507T	28.97
A2	1507T	25.09	25.2267	0.42194	0.0167259		A5	1507T	28.51	28.7833	0.241937	0.00840544		-3.55667	0.0849839
A3	1507T	25.7					A6	1507T	28.87
C1	1507N	27.13					C4	1507N	31.6
C2	1507N	27.48	27.5133	0.40104	0.0145762		C5	1507N	31.53	31.6133	0.0907377	0.00287024		-4.1	0.0583146	1.45734
C3	1507N	27.93					C6	1507N	31.71
E1	1521T	26.49					E4	1521T	29.71
E2	1521T	26.89	26.9233	0.450925	0.0167485		E5	1521T	29.86	29.8867	0.191398	0.00640414		-2.96333	0.128218
E3	1521T	27.39					E6	1521T	30.09
G1	1521N	27.57					G4	1521N	31.21
G2	1521N	27.75	27.84	0.3245	0.0116559		G5	1521N	30.89	31.22	0.335112	0.0107339		-3.38	0.0960547	1.33484
G3	1521N	28.2					G6	1521N	31.56
I1	1546T	25.68					I4	1546T	29.94
I2	1546T	25.91	26.0267	0.417413	0.0160379		I5	1546T	29.97	29.9767	0.0404145	0.0013482		-3.95	0.0647041
I3	1546T	26.49					I6	1546T	30.02
K1	1546N	24.85					K4	1546N	29.17
K2	1546N	25.21	25.2833	0.474271	0.0187583		K5	1546N	29.41	29.46	0.317962	0.010793		-4.17667	0.0552966	1.17013
K3	1546N	25.79					K6	1546N	29.8
M1	1579T	28.13					M4	1579T	32.45
M2	1579T	28.12	28.24	0.199249	0.00705554		M5	1579T	32.07	32.3433	0.238607	0.00737732		-4.10333	0.05818
M3	1579T	28.47					M6	1579T	32.51
O1	1579N	26.33					O4	1579N	31.4
O2	1579N	26.77	26.7867	0.465224	0.0173677		O5	1579N	31.58	31.56	0.150997	0.00478443		-4.77333	0.0365665	1.59107
O3	1579N	27.26					O6	1579N	31.7
B1	1580T	27.71					B4	1580T	30.7
B2	1580T	27.77	27.8633	0.215716	0.00774193		B5	1580T	30.55	30.7967	0.306649	0.0099572		-2.93333	0.130912
B3	1580T	28.11					B6	1580T	31.14
D1	1580N	27.23					D4	1580N	29.95
D2	1580N	27.19	27.2733	0.111505	0.00408842		D5	1580N	29.74	29.9367	0.190351	0.00635844		-2.66333	0.157854	0.82932
D3	1580N	27.4					D6	1580N	30.12
F1	1643T	27.97					F4	1643T	31.85
F2	1643T	28.1	28.13	0.176918	0.0062893		F5	1643T	31.98	32.0733	0.281839	0.00878734		-3.94333	0.0650037
F3	1643T	28.32					F6	1643T	32.39
H1	1643N	26.28					H4	1643N	31.66
H2	1643N	26.7	26.6567	0.356978	0.0133917		H5	1643N	31.79	31.9067	0.321299	0.01007		-5.25	0.026278	2.47369
H3	1643N	26.99					H6	1643N	32.27
J1	10598T	26.56					J4	10598T	34.43
J2	10598T	26.55	26.6667	0.193477	0.00725539		J5	10598T	33.91	34.2167	0.272274	0.00795736		-7.55	0.00533609
J3	10598T	26.89					J6	10598T	34.31
L1	10598N	26.14					L4	10598N	30.31
L2	10598N	26.2	26.38	0.364966	0.0138349		L5	10598N	30.31	30.39	0.138564	0.00455953		-4.01	0.0620683	0.0859714
L3	10598N	26.8					L6	10598N	30.55
N1	10919T	24.58					N4	10919T	27.22
N2	10919T	24.74	24.88	0.389358	0.0156495		N5	10919T	27.35	27.4733	0.332616	0.0121069		-2.59333	0.165702
N3	10919T	25.32					N6	10919T	27.85
P1	10919N	25.81					P4	10919N	28.88
P2	10919N	25.57	25.53	0.301993	0.011829		P5	10919N	29.25	29.2333	0.345302	0.0118119		-3.70333	0.0767689	2.15846
P3	10919N	25.21					P6	10919N	29.57
U44		Cp	Cp śr	SD	CV%		miR-182		Cp	Cp śr	SD	CV%		delta Cp	delta RNA	T/N
A1	1507T	24.89					A7	1507T	32.83
A2	1507T	25.09	25.2267	0.42194	0.0167259		A8	1507T	32.63	32.7633	0.11547	0.00352437		-7.53667	0.00538564
A3	1507T	25.7					A9	1507T	32.83
C1	1507N	27.13					C7	1507N	35.79
C2	1507N	27.48	27.5133	0.40104	0.0145762		C8	1507N	36.27	36.2233	0.411987	0.0113735		-8.71	0.00238797	2.25532
C3	1507N	27.93					C9	1507N	36.61
E1	1521T	26.49					E7	1521T	34.63
E2	1521T	26.89	26.9233	0.450925	0.0167485		E8	1521T	35.07	35.2633	0.748955	0.0212389		-8.34	0.0030861
E3	1521T	27.39					E9	1521T	36.09
G1	1521N	27.57					G7	1521N	36.52
G2	1521N	27.75	27.84	0.3245	0.0116559		G8	1521N	36.15	36.3567	0.188768	0.00519211		-8.51667	0.00273041	1.13027
G3	1521N	28.2					G9	1521N	36.4
I1	1546T	25.68					I7	1546T	34.57
I2	1546T	25.91	26.0267	0.417413	0.0160379		I8	1546T	34.78	34.54	0.25632	0.00742096		-8.51333	0.00273673
I3	1546T	26.49					I9	1546T	34.27
K1	1546N	24.85					K7	1546N	34.1
K2	1546N	25.21	25.2833	0.474271	0.0187583		K8	1546N	34.32	34.48	0.480416	0.0139332		-9.19667	0.00170423	1.60585
K3	1546N	25.79					K9	1546N	35.02
M1	1579T	28.13					M7	1579T	36.48
M2	1579T	28.12	28.24	0.199249	0.00705554		M8	1579T	37.37	36.93	0.445084	0.0120521		-8.69	0.0024213
M3	1579T	28.47					M9	1579T	36.94
O1	1579N	26.33					O7	1579N	36.32
O2	1579N	26.77	26.7867	0.465224	0.0173677		O8	1579N	36.94	36.6033	0.313422	0.00856266		-9.81667	0.00110889	2.18354
O3	1579N	27.26					O9	1579N	36.55
B1	1580T	27.71					B7	1580T	34.82
B2	1580T	27.77	27.8633	0.215716	0.00774193		B8	1580T	34.98	35.0567	0.282902	0.00806984		-7.19333	0.00683268
B3	1580T	28.11					B9	1580T	35.37
D1	1580N	27.23					D7	1580N	35.77
D2	1580N	27.19	27.2733	0.111505	0.00408842		D8	1580N	35.17	35.64	0.420357	0.0117945		-8.36667	0.00302958	2.25532
D3	1580N	27.4					D9	1580N	35.98
F1	1643T	27.97					F7	1643T	37.55
F2	1643T	28.1	28.13	0.176918	0.0062893		F8	1643T	38.36	37.96	0.405093	0.0106716		-9.83	0.00109869
F3	1643T	28.32					F9	1643T	37.97
H1	1643N	26.28					H7	1643N	36.73
H2	1643N	26.7	26.6567	0.356978	0.0133917		H8	1643N	36.37	36.56	0.180831	0.00494615		-9.90333	0.00104424	1.05214
H3	1643N	26.99					H9	1643N	36.58
J1	10598T	26.56					J7	10598T	38.86
J2	10598T	26.55	26.6667	0.193477	0.00725539		J8	10598T	40.51	38.905	0.0636396	0.00163577		-12.2383	0.000206964
J3	10598T	26.89					J9	10598T	38.95
L1	10598N	26.14					L7	10598N	34.57
L2	10598N	26.2	26.38	0.364966	0.0138349		L8	10598N	34.24	34.5767	0.340049	0.00983464		-8.19667	0.00340845	0.0607207
L3	10598N	26.8					L9	10598N	34.92
N1	10919T	24.58					N7	10919T	31.56
N2	10919T	24.74	24.88	0.389358	0.0156495		N8	10919T	31.72	31.7867	0.266333	0.00837877		-6.90667	0.00833463
N3	10919T	25.32					N9	10919T	32.08
P1	10919N	25.81					P7	10919N	33.72
P2	10919N	25.57	25.53	0.301993	0.011829		P8	10919N	33.65	33.66	0.0556776	0.00165412		-8.13	0.00356965	2.33486
P3	10919N	25.21					P9	10919N	33.61
U44		Cp	Cp śr	SD	CV%		miR-494		Cp	Cp śr	SD	CV%		delta Cp	delta RNA	T/N
A1	1507T	24.89					A10	1507T	35.34
A2	1507T	25.09	25.2267	0.42194	0.0167259		A11	1507T	34.83	35.1733	0.297377	0.00845463		-9.94667	0.00101334
A3	1507T	25.7					A12	1507T	35.35
C1	1507N	27.13					C10	1507N	34.62
C2	1507N	27.48	27.5133	0.40104	0.0145762		C11	1507N	34.66	34.6133	0.0503322	0.00145413		-7.1	0.00728932	0.139017
C3	1507N	27.93					C12	1507N	34.56
E1	1521T	26.49					E10	1521T	34.55
E2	1521T	26.89	26.9233	0.450925	0.0167485		E11	1521T	34.83	34.8567	0.320832	0.00920433		-7.93333	0.00409099
E3	1521T	27.39					E12	1521T	35.19
G1	1521N	27.57					G10	1521N	35.98
G2	1521N	27.75	27.84	0.3245	0.0116559		G11	1521N	35.76	35.97	0.205183	0.00570428		-8.13	0.00356965	1.14605
G3	1521N	28.2					G12	1521N	36.17
I1	1546T	25.68					I10	1546T	34.29
I2	1546T	25.91	26.0267	0.417413	0.0160379		I11	1546T	34.7	34.65	0.337787	0.00974854		-8.62333	0.00253582
I3	1546T	26.49					I12	1546T	34.96
K1	1546N	24.85					K10	1546N	34.55
K2	1546N	25.21	25.2833	0.474271	0.0187583		K11	1546N	34.65	34.8333	0.407226	0.0116907		-9.55	0.00133402	1.90088
K3	1546N	25.79					K12	1546N	35.3
M1	1579T	28.13					M10	1579T	36.24
M2	1579T	28.12	28.24	0.199249	0.00705554		M11	1579T	37.14	36.7167	0.452364	0.0123204		-8.47667	0.00280717
M3	1579T	28.47					M12	1579T	36.77
O1	1579N	26.33					O10	1579N	35.91
O2	1579N	26.77	26.7867	0.465224	0.0173677		O11	1579N	35.69	35.7533	0.136504	0.00381794		-8.96667	0.00199878	1.40444
O3	1579N	27.26					O12	1579N	35.66
B1	1580T	27.71					B10	1580T	34.17
B2	1580T	27.77	27.8633	0.215716	0.00774193		B11	1580T	34.2	34.3067	0.211266	0.00615816		-6.44333	0.0114911
B3	1580T	28.11					B12	1580T	34.55
D1	1580N	27.23					D10	1580N	35.23
D2	1580N	27.19	27.2733	0.111505	0.00408842		D11	1580N	35.96	35.7467	0.449704	0.0125803		-8.47333	0.00281367	4.08405
D3	1580N	27.4					D12	1580N	36.05
F1	1643T	27.97					F10	1643T	34.33
F2	1643T	28.1	28.13	0.176918	0.0062893		F11	1643T	34.23	34.37	0.163707	0.00476308		-6.24	0.0132304
F3	1643T	28.32					F12	1643T	34.55
H1	1643N	26.28					H10	1643N	35.25
H2	1643N	26.7	26.6567	0.356978	0.0133917		H11	1643N	35.57	35.5	0.223383	0.00629248		-8.84333	0.00217717	6.07689
H3	1643N	26.99					H12	1643N	35.68
J1	10598T	26.56					J10	10598T	36.73
J2	10598T	26.55	26.6667	0.193477	0.00725539		J11	10598T	36.46	36.7233	0.260064	0.00708171		-10.0567	0.000938948
J3	10598T	26.89					J12	10598T	36.98
L1	10598N	26.14					L10	10598N	32.5
L2	10598N	26.2	26.38	0.364966	0.0138349		L11	10598N	32.69	32.6933	0.195021	0.00596517		-6.31333	0.0125747	0.0746697
L3	10598N	26.8					L12	10598N	32.89
N1	10919T	24.58					N10	10919T	32.83
N2	10919T	24.74	24.88	0.389358	0.0156495		N11	10919T	32.89	33.0633	0.353459	0.0106904		-8.18333	0.0034401
N3	10919T	25.32					N12	10919T	33.47
P1	10919N	25.81					P10	10919N	35
P2	10919N	25.57	25.53	0.301993	0.011829		P11	10919N	34.81	35.1033	0.356417	0.0101534		-9.57333	0.00131262	2.62079
P3	10919N	25.21					P12	10919N	35.5
