# Supplementary material for: MicroRNAs and Their Inhibition in Modulating SLC5A8 Expression in the Context of Papillary Thyroid Carcinoma
Source: Int J Mol Sci. 2025 Aug 15;26(16):7889. doi: 10.3390/ijms26167889 (PMC12386254; doi:10.3390/ijms26167889)
Supplement: Supplementary file 1 [file ijms-26-07889-s001.zip › ijms-3558049-supplementary/Manuscript data/Fig4 data/2013-11-13 miRy w tkankach (odtworzony 2024-09-17).xlsx]

## Sheet: Arkusz1
U44		Cp	Cp śr	SD	CV%		miR-181a		Cp	Cp śr	SD	CV%		delta Cp	delta RNA	T/N
A1	548T	25.47					K16	548T	26.98
A2	548T	25.81	25.64	0.240416	0.00937661		L16	548T	27.81	27.4667	0.433167	0.0157706		-1.82667	0.281915
A3	548T						M16	548T	27.61
C1	548N	24.91					N16	548N	27.89
C2	548N	25.3	25.105	0.275772	0.0109847		O16	548N	27.73	27.8433	0.0986577	0.00354331		-2.73833	0.149858	1.88122
C3	548N						P16	548N	27.91
E1	1508T	24.17					E4	1508T	26.14
E2	1508T	24.49	24.33	0.226274	0.00930021		E5	1508T	26.32	26.23	0.127279	0.00485243		-1.9	0.267943
E3	1508T						E6	1508T
G1	1508N	26.46					G4	1508N	28.76
G2	1508N	26.75	26.605	0.205061	0.00770761		G5	1508N	28.95	28.855	0.13435	0.00465605		-2.25	0.210224	1.27456
G3	1508N						G6	1508N
I1	1510T	24.65					I4	1510T	27.71
I2	1510T	25.07	24.86	0.296985	0.0119463		I5	1510T	27.75	27.73	0.0282843	0.00101999		-2.87	0.136787
I3	1510T						I6	1510T
K1	1510N	25.69					K4	1510N	28.69
K2	1510N	26.01	25.85	0.226274	0.00875335		K5	1510N	28.77	28.73	0.0565685	0.00196897		-2.88	0.135842	1.00696
K3	1510N						K6	1510N
M1	1531T	26.53					M4	1531T	28.03
M2	1531T	26.47	26.5	0.0424264	0.001601		M5	1531T	28	28.015	0.0212132	0.000757209		-1.515	0.349896
M3	1531T						M6	1531T
O1	1531N	25.69					O4	1531N	27.87
O2	1531N	26.07	25.88	0.268701	0.0103826		O5	1531N	28.04	27.955	0.120208	0.00430006		-2.075	0.237336	1.47427
O3	1531N						O6	1531N
B1	1556T	25.97					B4	1556T	27.35
B2	1556T	26.04	26.005	0.0494975	0.00190338		B5	1556T	27.54	27.445	0.13435	0.00489526		-1.44	0.368567
B3	1556T						B6	1556T
D1	1556N	26.26					D4	1556N	28.97
D2	1556N	26.31	26.285	0.0353553	0.00134508		D5	1556N	28.85	28.91	0.0848528	0.00293507		-2.625	0.162105	2.27363
D3	1556N						D6	1556N
F1	1691T	27.41					F4	1691T	28.68
F2	1691T	27.8	27.605	0.275772	0.00998992		F5	1691T	28.98	28.83	0.212132	0.00735803		-1.225	0.427798
F3	1691T						F6	1691T
H1	1691N	25.39					H4	1691N	27.18
H2	1691N	25.54	25.465	0.106066	0.00416517		H5	1691N	27.31	27.245	0.0919239	0.00337397		-1.78	0.291183	1.46917
H3	1691N						H6	1691N
J1	1697T	26.52					J4	1697T	27.35
J2	1697T	26.5	26.51	0.0141421	0.000533464		J5	1697T	27.33	27.34	0.0141421	0.000517269		-0.83	0.562529
J3	1697T						J6	1697T
L1	1697N	25.71					L4	1697N	27.22
L2	1697N	26.02	25.865	0.219203	0.00847489		L5	1697N	27.44	27.33	0.155563	0.00569204		-1.465	0.362236	1.55294
L3	1697N						L6	1697N
N1	1719T	27.13					N4	1719T	27.56
N2	1719T	27.34	27.235	0.148492	0.00545226		N5	1719T	27.7	27.63	0.0989949	0.00358288		-0.395	0.760489
N3	1719T						N6	1719T
P1	1719N	27.54					P4	1719N	29.52
P2	1719N	27.9	27.72	0.254558	0.0091832		P5	1719N	29.42	29.47	0.0707107	0.00239941		-1.75	0.297302	2.55797
P3	1719N						P6	1719N
A13	10598T	26.08					A16	10598T	30.1
A14	10598T	26.3	26.19	0.155563	0.0059398		A17	10598T	31.25	30.9533	0.750355	0.0242415		-4.76333	0.0368208
A15	10598T						A18	10598T	31.51
C13	10598N	26.4					C16	10598N	28.47
C14	10598N	26.4	26.4	0	0		C17	10598N	28.71	28.59	0.169706	0.00593584		-2.19	0.219151
C15	10598N						C18	10598N
E13	10001001T	24.46					E16	10001001T	27.41
E14	10001001T	24.83	24.645	0.26163	0.0106159		E17	10001001T	27.25	27.33	0.113137	0.00413967		-2.685	0.155501
E15	10001001T						E18	10001001T
G13	10001001N	25.98					G16	10001001N	28.69
G14	10001001N	26.33	26.155	0.247487	0.00946234		G17	10001001N	29.28	28.985	0.417193	0.0143934		-2.83	0.140632	1.10573
G15	10001001N						G18	10001001N
I13	10001002T	25.73					I16	10001002T	28.13
I14	10001002T	25.82	25.775	0.0636396	0.00246904		I17	10001002T	28.3	28.215	0.120208	0.00426043		-2.44	0.184284
I15	10001002T						I18	10001002T
K13	10001002N	26.01					K16	10001002N	27.84
K14	10001002N	26.23	26.12	0.155563	0.00595572		K17	10001002N	28.29	28.065	0.318198	0.0113379		-1.945	0.259715	0.709562
K15	10001002N						K18	10001002N
M13	10001004T	28.34					M16	10001004T	29.65
M14	10001004T	28.74	28.54	0.282843	0.0099104		M17	10001004T	29.74	29.695	0.0636396	0.00214311		-1.155	0.449066
M15	10001004T						M18	10001004T
O13	10001004N	27.03					O16	10001004N	28.38
O14	10001004N	27.26	27.145	0.162635	0.00599133		O17	10001004N	28.56	28.47	0.127279	0.00447064		-1.325	0.399149	1.12506
O15	10001004N						O18	10001004N
J13	10001047T	26.3					J16	10001047T	29.22
J14	10001047T	26.73	26.515	0.304056	0.0114673		J17	10001047T	29.6	29.41	0.268701	0.00913637		-2.895	0.134437
J15	10001047T						J18	10001047T
L13	10001047N	25.78					L16	10001047N	29.52
L14	10001047N	26.17	25.975	0.275772	0.0106168		L17	10001047N	29.56	29.54	0.0282843	0.000957491		-3.565	0.0844944	1.59107
L15	10001047N						L18	10001047N
B13	10001142T	25.8					B16	10001142T	29.19
B14	10001142T	26.12	25.96	0.226274	0.00871626		B17	10001142T	29.86	29.525	0.473762	0.0160461		-3.565	0.0844944
B15	10001142T						B18	10001142T
D13	10001142N						D16	10001142N	28.99
D14	10001142N	26.45	26.65	0.282843	0.0106132		D17	10001142N	29.27	29.13	0.19799	0.00679677		-2.48	0.179244
D15	10001142N	26.85					D18	10001142N
F13	10001143T						F16	10001143T	29.41
F14	10001143T	25.93	26.155	0.318198	0.0121659		F17	10001143T	29.61	29.51	0.141421	0.00479232		-3.355	0.0977337
F15	10001143T	26.38					F18	10001143T
H13	10001143N						H16	10001143N	29.78
H14	10001143N	25.93	25.985	0.0777817	0.00299333		H17	10001143N	29.92	29.85	0.0989949	0.00331641		-3.865	0.0686308	1.42405
H15	10001143N	26.04					H18	10001143N
U44		Cp	Cp śr	SD	CV%		miR-182		Cp	Cp śr	SD	CV%		delta Cp	delta RNA	T/N
A1	548T	25.47					A7	548T	34.02
A2	548T	25.81	25.64	0.240416	0.00937661		A8	548T	33.72	33.95	0.204206	0.0060149		-8.31	0.00315094
A3	548T						A9	548T	34.11
C1	548N	24.91					C7	548N	34.97
C2	548N	25.3	25.105	0.275772	0.0109847		C8	548N	35.58	35.3867	0.361156	0.010206		-10.2817	0.000803359	3.92221
C3	548N						C9	548N	35.61
E1	1508T	24.17					E7	1508T	31.83
E2	1508T	24.49	24.33	0.226274	0.00930021		E8	1508T	32	32.0733	0.287112	0.00895174		-7.74333	0.00466686
E3	1508T						E9	1508T	32.39
G1	1508N	26.46					G7	1508N	34.33
G2	1508N	26.75	26.605	0.205061	0.00770761		G8	1508N	34.56	34.69	0.439659	0.0126739		-8.085	0.00368275	1.26722
G3	1508N						G9	1508N	35.18
I1	1510T	24.65					I7	1510T	31.92
I2	1510T	25.07	24.86	0.296985	0.0119463		I8	1510T	32.14	32.2933	0.469184	0.0145288		-7.43333	0.00578554
I3	1510T						I9	1510T	32.82
K1	1510N	25.69					K7	1510N	35.07
K2	1510N	26.01	25.85	0.226274	0.00875335		K8	1510N	34.63	35.0433	0.400666	0.0114334		-9.19333	0.00170817	3.38698
K3	1510N						K9	1510N	35.43
M1	1531T	26.53					M7	1531T	33.3
M2	1531T	26.47	26.5	0.0424264	0.001601		M8	1531T	33.79	33.7267	0.39879	0.0118242		-7.22667	0.00667662
M3	1531T						M9	1531T	34.09
O1	1531N	25.69					O7	1531N	34.15
O2	1531N	26.07	25.88	0.268701	0.0103826		O8	1531N	34.22	34.4	0.374032	0.010873		-8.52	0.00272411	2.45094
O3	1531N						O9	1531N	34.83
B1	1556T	25.97					B7	1556T	34.23
B2	1556T	26.04	26.005	0.0494975	0.00190338		B8	1556T	34.4	34.4633	0.270617	0.0078523		-8.45833	0.00284307
B3	1556T						B9	1556T	34.76
D1	1556N	26.26					D7	1556N	34.8
D2	1556N	26.31	26.285	0.0353553	0.00134508		D8	1556N	34.9	34.9433	0.169214	0.00484252		-8.65833	0.00247504	1.1487
D3	1556N						D9	1556N	35.13
F1	1691T	27.41					F7	1691T	35.34
F2	1691T	27.8	27.605	0.275772	0.00998992		F8	1691T	35.96	35.8833	0.509346	0.0141945		-8.27833	0.00322087
F3	1691T						F9	1691T	36.35
H1	1691N	25.39					H7	1691N	33.34
H2	1691N	25.54	25.465	0.106066	0.00416517		H8	1691N	33.78	33.5867	0.224796	0.00669302		-8.12167	0.00359033	0.897095
H3	1691N						H9	1691N	33.64
J1	1697T	26.52					J7	1697T	34.16
J2	1697T	26.5	26.51	0.0141421	0.000533464		J8	1697T	34.16	34.3267	0.288675	0.00840965		-7.81667	0.00443556
J3	1697T						J9	1697T	34.66
L1	1697N	25.71					L7	1697N	33.53
L2	1697N	26.02	25.865	0.219203	0.00847489		L8	1697N	33.76	33.73	0.186815	0.00553855		-7.865	0.00428943	1.03407
L3	1697N						L9	1697N	33.9
N1	1719T	27.13					N7	1719T	34.82
N2	1719T	27.34	27.235	0.148492	0.00545226		N8	1719T	34.76	34.9167	0.221435	0.00634181		-7.68167	0.00487066
N3	1719T						N9	1719T	35.17
P1	1719N	27.54					P7	1719N	35.31
P2	1719N	27.9	27.72	0.254558	0.0091832		P8	1719N	35.59	35.58	0.265141	0.00745198		-7.86	0.00430432	1.13158
P3	1719N						P9	1719N	35.84
A13	10598T	26.08					A19	10598T	38.33
A14	10598T	26.3	26.19	0.155563	0.0059398		A20	10598T	40.49	39.9067	1.38074	0.0345991		-13.7167	7.428e-05
A15	10598T						A21	10598T	40.9
C13	10598N	26.4					C19	10598N	34.68
C14	10598N	26.4	26.4	0	0		C20	10598N	34.86	34.87	0.195192	0.00559771		-8.47	0.00282017
C15	10598N						C21	10598N	35.07
E13	10001001T	24.46					E19	10001001T	30.34
E14	10001001T	24.83	24.645	0.26163	0.0106159		E20	10001001T	30.56	30.6167	0.308923	0.01009		-5.97167	0.0159349
E15	10001001T						E21	10001001T	30.95
G13	10001001N	25.98					G19	10001001N	35.4
G14	10001001N	26.33	26.155	0.247487	0.00946234		G20	10001001N	35.57	35.6033	0.221886	0.00623217		-9.44833	0.00143142	11.1322
G15	10001001N						G21	10001001N	35.84
I13	10001002T	25.73					I19	10001002T	33.41
I14	10001002T	25.82	25.775	0.0636396	0.00246904		I20	10001002T	33.5	33.51	0.105357	0.00314403		-7.735	0.00469389
I15	10001002T						I21	10001002T	33.62
K13	10001002N	26.01					K19	10001002N	34.33
K14	10001002N	26.23	26.12	0.155563	0.00595572		K20	10001002N	34.26	34.4033	0.190875	0.00554816		-8.28333	0.00320973	1.4624
K15	10001002N						K21	10001002N	34.62
M13	10001004T	28.34					M19	10001004T	35.94
M14	10001004T	28.74	28.54	0.282843	0.0099104		M20	10001004T	35.64	35.72	0.192873	0.00539958		-7.18	0.00689612
M15	10001004T						M21	10001004T	35.58
O13	10001004N	27.03					O19	10001004N	34.53
O14	10001004N	27.26	27.145	0.162635	0.00599133		O20	10001004N	34.64	34.7967	0.37072	0.0106539		-7.65167	0.004973	1.38671
O15	10001004N						O21	10001004N	35.22
J13	10001047T	26.3					J19	10001047T	33.61
J14	10001047T	26.73	26.515	0.304056	0.0114673		J20	10001047T	33.76	33.87	0.32909	0.00971626		-7.355	0.00610836
J15	10001047T						J21	10001047T	34.24
L13	10001047N	25.78					L19	10001047N	33.64
L14	10001047N	26.17	25.975	0.275772	0.0106168		L20	10001047N	33.66	33.85	0.346554	0.0102379		-7.875	0.0042598	1.43396
L15	10001047N						L21	10001047N	34.25
B13	10001142T	25.8					B19	10001142T	34.26
B14	10001142T	26.12	25.96	0.226274	0.00871626		B20	10001142T	34.58	34.42	0.226274	0.00657392		-8.46	0.00283979
B15	10001142T						B21	10001142T
D13	10001142N						D19	10001142N	34.71
D14	10001142N	26.45	26.65	0.282843	0.0106132		D20	10001142N	35.57	35.3267	0.53799	0.015229		-8.67667	0.00244379	1.16205
D15	10001142N	26.85					D21	10001142N	35.7
F13	10001143T						F19	10001143T	34.51
F14	10001143T	25.93	26.155	0.318198	0.0121659		F20	10001143T	34.4	34.7167	0.456545	0.0131506		-8.56167	0.00264656
F15	10001143T	26.38					F21	10001143T	35.24
H13	10001143N						H19	10001143N	35.84
H14	10001143N	25.93	25.985	0.0777817	0.00299333		H20	10001143N	36.15	36.05	0.181934	0.00504671		-10.065	0.00093354	2.83497
H15	10001143N	26.04					H21	10001143N	36.16
U44		Cp	Cp śr	SD	CV%		miR-494		Cp	Cp śr	SD	CV%		delta Cp	delta RNA	T/N
A1	548T	25.47					A10	548T	33.02
A2	548T	25.81	25.64	0.240416	0.00937661		A11	548T	33.1	33.1567	0.172143	0.00519182		-7.51667	0.00546082
A3	548T						A12	548T	33.35
C1	548N	24.91					C10	548N	34.54
C2	548N	25.3	25.105	0.275772	0.0109847		C11	548N	34.39	34.6033	0.251064	0.0072555		-9.49833	0.00138266	3.94949
C3	548N						C12	548N	34.88
E1	1508T	24.17					E10	1508T	34.24
E2	1508T	24.49	24.33	0.226274	0.00930021		E11	1508T	34.52	34.3833	0.140119	0.0040752		-10.0533	0.00094112
E3	1508T						E12	1508T	34.39
G1	1508N	26.46					G10	1508N	33.7
G2	1508N	26.75	26.605	0.205061	0.00770761		G11	1508N	33.93	33.93	0.23	0.00677866		-7.325	0.00623671	0.1509
G3	1508N						G12	1508N	34.16
I1	1510T	24.65					I10	1510T	32.34
I2	1510T	25.07	24.86	0.296985	0.0119463		I11	1510T	32.51	32.6	0.314802	0.00965649		-7.74	0.00467765
I3	1510T						I12	1510T	32.95
K1	1510N	25.69					K10	1510N	34.68
K2	1510N	26.01	25.85	0.226274	0.00875335		K11	1510N	35.34	35.0767	0.349619	0.00996728		-9.22667	0.00166915	2.80241
K3	1510N						K12	1510N	35.21
M1	1531T	26.53					M10	1531T	33.49
M2	1531T	26.47	26.5	0.0424264	0.001601		M11	1531T	33.22	33.43	0.18735	0.00560425		-6.93	0.00820091
M3	1531T						M12	1531T	33.58
O1	1531N	25.69					O10	1531N	33.86
O2	1531N	26.07	25.88	0.268701	0.0103826		O11	1531N	33.99	34.04	0.209523	0.00615521		-8.16	0.00349619	2.34567
O3	1531N						O12	1531N	34.27
B1	1556T	25.97					B10	1556T	33.93
B2	1556T	26.04	26.005	0.0494975	0.00190338		B11	1556T	34.08	34.1	0.180831	0.00530297		-8.095	0.00365731
B3	1556T						B12	1556T	34.29
D1	1556N	26.26					D10	1556N	33.96
D2	1556N	26.31	26.285	0.0353553	0.00134508		D11	1556N	33.86	34.0567	0.258908	0.00760227		-7.77167	0.0045761	0.799221
D3	1556N						D12	1556N	34.35
F1	1691T	27.41					F10	1691T	31.75
F2	1691T	27.8	27.605	0.275772	0.00998992		F11	1691T	31.89	31.9133	0.176163	0.00552004		-4.30833	0.0504734
F3	1691T						F12	1691T	32.1
H1	1691N	25.39					H10	1691N	33.66
H2	1691N	25.54	25.465	0.106066	0.00416517		H11	1691N	33.73	33.77	0.134536	0.0039839		-8.305	0.00316188	15.9631
H3	1691N						H12	1691N	33.92
J1	1697T	26.52					J10	1697T	32.13
J2	1697T	26.5	26.51	0.0141421	0.000533464		J11	1697T	32.37	32.3667	0.235018	0.0072611		-5.85667	0.0172571
J3	1697T						J12	1697T	32.6
L1	1697N	25.71					L10	1697N	33.82
L2	1697N	26.02	25.865	0.219203	0.00847489		L11	1697N	34.39	34.1933	0.323471	0.00946005		-8.32833	0.00311116	5.54684
L3	1697N						L12	1697N	34.37
N1	1719T	27.13					N10	1719T	31.99
N2	1719T	27.34	27.235	0.148492	0.00545226		N11	1719T	32.08	32.2233	0.329292	0.0102191		-4.98833	0.0315037
N3	1719T						N12	1719T	32.6
P1	1719N	27.54					P10	1719N	31.73
P2	1719N	27.9	27.72	0.254558	0.0091832		P11	1719N	31.8	31.85	0.151327	0.00475125		-4.13	0.0571145	0.551589
P3	1719N						P12	1719N	32.02
A13	10598T	26.08					A22	10598T	36.21
A14	10598T	26.3	26.19	0.155563	0.0059398		A23	10598T	36.06	36.135	0.106066	0.00293527		-9.945	0.00101451
A15	10598T						A24	10598T
C13	10598N	26.4					C22	10598N	32.5
C14	10598N	26.4	26.4	0	0		C23	10598N	32.38	32.5567	0.210792	0.00647462		-6.15667	0.0140171
C15	10598N						C24	10598N	32.79
E13	10001001T	24.46					E22	10001001T	32.58
E14	10001001T	24.83	24.645	0.26163	0.0106159		E23	10001001T	32.89	32.8	0.191572	0.00584062		-8.155	0.00350833
E15	10001001T						E24	10001001T	32.93
G13	10001001N	25.98					G22	10001001N	33.21
G14	10001001N	26.33	26.155	0.247487	0.00946234		G23	10001001N	33.98	33.7833	0.504612	0.0149367		-7.62833	0.00505409	0.694157
G15	10001001N						G24	10001001N	34.16
I13	10001002T	25.73					I22	10001002T	35.13
I14	10001002T	25.82	25.775	0.0636396	0.00246904		I23	10001002T	35.2	35.4033	0.414287	0.0117019		-9.62833	0.00126352
I15	10001002T						I24	10001002T	35.88
K13	10001002N	26.01					K22	10001002N	34.94
K14	10001002N	26.23	26.12	0.155563	0.00595572		K23	10001002N	35.23	35.1733	0.210792	0.00599295		-9.05333	0.00188224	0.671286
K15	10001002N						K24	10001002N	35.35
M13	10001004T	28.34					M22	10001004T	31.1
M14	10001004T	28.74	28.54	0.282843	0.0099104		M23	10001004T	31.26	31.29	0.20664	0.00660402		-2.75	0.148651
M15	10001004T						M24	10001004T	31.51
O13	10001004N	27.03					O22	10001004N	35.25
O14	10001004N	27.26	27.145	0.162635	0.00599133		O23	10001004N	36.09	35.8533	0.52653	0.0146857		-8.70833	0.00239073	62.178
O15	10001004N						O24	10001004N	36.22
J13	10001047T	26.3					J22	10001047T	33.93
J14	10001047T	26.73	26.515	0.304056	0.0114673		J23	10001047T	34.06	34.1867	0.33828	0.00989508		-7.67167	0.00490454
J15	10001047T						J24	10001047T	34.57
L13	10001047N	25.78					L22	10001047N	34.94
L14	10001047N	26.17	25.975	0.275772	0.0106168		L23	10001047N	35.11	35.0533	0.0981495	0.00280001		-9.07833	0.0018499	2.65124
L15	10001047N						L24	10001047N	35.11
B13	10001142T	25.8					B22	10001142T	35.5
B14	10001142T	26.12	25.96	0.226274	0.00871626		B23	10001142T	35.9	35.9067	0.410041	0.0114196		-9.94667	0.00101334
B15	10001142T						B24	10001142T	36.32
D13	10001142N						D22	10001142N	35.66
D14	10001142N	26.45	26.65	0.282843	0.0106132		D23	10001142N	35.93	35.85	0.165227	0.00460885		-9.2	0.00170029	0.595979
D15	10001142N	26.85					D24	10001142N	35.96
F13	10001143T						F22	10001143T	34.08
F14	10001143T	25.93	26.155	0.318198	0.0121659		F23	10001143T	34.38	34.3467	0.251661	0.00732709		-8.19167	0.00342029
F15	10001143T	26.38					F24	10001143T	34.58
H13	10001143N						H22	10001143N	35.35
H14	10001143N	25.93	25.985	0.0777817	0.00299333		H23	10001143N	35.29	35.46	0.244336	0.00689046		-9.475	0.00140521	2.43401
H15	10001143N	26.04					H24	10001143N	35.74
