# Supplementary material for: MicroRNAs and Their Inhibition in Modulating SLC5A8 Expression in the Context of Papillary Thyroid Carcinoma
Source: Int J Mol Sci. 2025 Aug 15;26(16):7889. doi: 10.3390/ijms26167889 (PMC12386254; doi:10.3390/ijms26167889)
Supplement: Supplementary file 1 [file ijms-26-07889-s001.zip › ijms-3558049-supplementary/Manuscript data/Fig4 data/2013-11-19 miRy (odtworzony 2024-09-11).xlsx]

## Sheet: Arkusz1
U44		Cp	Cp śr	SD	CV%		miR-181a		Cp	Cp śr	SD	CV%		delta Cp	delta RNA	T/N
G1	10598T	24.01					G4	10598T
G2	10598T	24.08	24.1467	0.179536	0.00743525		G5	10598T	30.2	30.085	0.162635	0.00540584		-5.93833	0.0163074
G3	10598T	24.35					G6	10598T	29.97
H1	10598N	24.39					H4	10598N	27.72
H2	10598N	24.64	24.5933	0.184481	0.00750127		H5	10598N	27.74	27.8467	0.20232	0.0072655		-3.25333	0.104869	0.155501
H3	10598N	24.75					H6	10598N	28.08
I1	10001142T	24.98					I4	10001142T	29.12
I2	10001142T	24.99	25.0533	0.118462	0.00472841		I5	10001142T	29.02	29.1333	0.120554	0.00413802		-4.08	0.0591286
I3	10001142T	25.19					I6	10001142T	29.26
J1	10001142N	25.52					J4	10001142N	29.03
J2	10001142N	25.59	25.57	0.043589	0.00170469		J5	10001142N	29.3	29.1967	0.145717	0.00499086		-3.62667	0.0809589	0.730353
J3	10001142N	25.6					J6	10001142N	29.26
U44		Cp	Cp śr	SD	CV%		miR-182		Cp	Cp śr	SD	CV%		delta Cp	delta RNA	T/N
G1	10598T	24.01					G7	10598T	37.09
G2	10598T	24.08	24.1467	0.179536	0.00743525		G8	10598T	37.86	37.65	0.49	0.0130146		-13.5033	8.61175e-05
G3	10598T	24.35					G9	10598T	38
H1	10598N	24.39					H7	10598N	32.78
H2	10598N	24.64	24.5933	0.184481	0.00750127		H8	10598N	33.14	33.07	0.262107	0.00792582		-8.47667	0.00280717	0.0306777
H3	10598N	24.75					H9	10598N	33.29
I1	10001142T	24.98					I7	10001142T	33.63
I2	10001142T	24.99	25.0533	0.118462	0.00472841		I8	10001142T	33.49	33.7067	0.263502	0.00781751		-8.65333	0.00248363
I3	10001142T	25.19					I9	10001142T	34
J1	10001142N	25.52					J7	10001142N	35.24
J2	10001142N	25.59	25.57	0.043589	0.00170469		J8	10001142N	34.12	34.76	0.576888	0.0165963		-9.19	0.00171212	1.45062
J3	10001142N	25.6					J9	10001142N	34.92
U44		Cp	Cp śr	SD	CV%		miR-494		Cp	Cp śr	SD	CV%		delta Cp	delta RNA	T/N
G1	10598T	24.01					G10	10598T	35.11
G2	10598T	24.08	24.1467	0.179536	0.00743525		G11	10598T	34.55	34.85	0.282135	0.00809569		-10.7033	0.000599757
G3	10598T	24.35					G12	10598T	34.89
H1	10598N	24.39					H10	10598N	30.77
H2	10598N	24.64	24.5933	0.184481	0.00750127		H11	10598N	30.87	30.9	0.147309	0.00476729		-6.30667	0.0126329	0.0474757
H3	10598N	24.75					H12	10598N	31.06
I1	10001142T	24.98					I10	10001142T	34.86
I2	10001142T	24.99	25.0533	0.118462	0.00472841		I11	10001142T	34.82	34.9433	0.180093	0.00515385		-9.89	0.00105393
I3	10001142T	25.19					I12	10001142T	35.15
J1	10001142N	25.52					J10	10001142N	35.37
J2	10001142N	25.59	25.57	0.043589	0.00170469		J11	10001142N	35.16	35.35	0.180831	0.00511546		-9.78	0.00113744	0.926588
J3	10001142N	25.6					J12	10001142N	35.52
