# Supplementary material for: MicroRNAs and Their Inhibition in Modulating SLC5A8 Expression in the Context of Papillary Thyroid Carcinoma
Source: Int J Mol Sci. 2025 Aug 15;26(16):7889. doi: 10.3390/ijms26167889 (PMC12386254; doi:10.3390/ijms26167889)
Supplement: Supplementary file 1 [file ijms-26-07889-s001.zip › ijms-3558049-supplementary/Manuscript data/Fig4 data/2013-12-04 miRy (odtworzony 2024-09-04).xlsx]

## Sheet: miR-181a
U44		Cp	Cp śr	SD	CV%		miR-181a		Cp	Cp śr	SD	CV%		delta Cp	delta RNA	T/N
A13	538T	27.24					A16	538T	31.49
A14	538T	27.09	27.21	0.108167	0.00397525		A17	538T	31.17	31.2433	0.219393	0.00702208		-4.03333	0.0610725
A15	538T	27.3					A18	538T	31.07
B13	538N	25.92					B16	538N	28.49
B14	538N	25.93	25.9533	0.0493288	0.00190067		B17	538N	28.51	28.4367	0.110151	0.00387357		-2.48333	0.178831	0.34151
B15	538N	26.01					B18	538N	28.31
C13	1560T	25.8					C16	1560T	27.76
C14	1560T	25.7	25.74	0.052915	0.00205575		C17	1560T	27.61	27.7	0.0793725	0.00286543		-1.96	0.257028
C15	1560T	25.72					C18	1560T	27.73
D13	1560N	25.78					D16	1560N	28.67
D14	1560N	25.48	25.58	0.173205	0.00677111		D17	1560N	28.43	28.66	0.225167	0.00785648		-3.08	0.118257	2.17347
D15	1560N	25.48					D18	1560N	28.88
E13	1604T	26.61					E16	1604T	28.52
E14	1604T	26.66	26.6	0.0655744	0.0024652		E17	1604T	28.59	28.4733	0.145717	0.00511765		-1.87333	0.272942
E15	1604T	26.53					E18	1604T	28.31
F13	1604N	25.99					F16	1604N	28.48
F14	1604N	26.1	26.13	0.157162	0.00601463		F17	1604N	28.54	28.4533	0.102632	0.00360703		-2.32333	0.199805	1.36604
F15	1604N	26.3					F18	1604N	28.34
G13	1622T	26.85					G16	1622T	27.36
G14	1622T	26.51	26.6167	0.20232	0.00760125		G17	1622T	27.3	27.3133	0.0416333	0.00152429		-0.696667	0.616996
G15	1622T	26.49					G18	1622T	27.28
H13	1622N	27.94					H16	1622N	30.29
H14	1622N	27.98	28.17	0.36428	0.0129315		H17	1622N	30.28	30.2333	0.0896289	0.00296457		-2.06333	0.239263	2.57874
H15	1622N	28.59					H18	1622N	30.13

## Sheet: miR-182
U44		Cp	Cp śr	SD	CV%		miR-182		Cp	Cp śr	SD	CV%		delta Cp	delta RNA	T/N
A13	538T	27.24					A19	538T	33.9
A14	538T	27.09	27.21	0.108167	0.00397525		A20	538T	33.89	33.8933	0.0057735	0.000170343		-6.68333	0.00973008
A15	538T	27.3					A21	538T	33.89
B13	538N	25.92					B19	538N	34.77
B14	538N	25.93	25.9533	0.0493288	0.00190067		B20	538N	35.07	35.0933	0.335609	0.00956332		-9.14	0.0017725	5.48947
B15	538N	26.01					B21	538N	35.44
C13	1560T	25.8					C19	1560T	33.86
C14	1560T	25.7	25.74	0.052915	0.00205575		C20	1560T	33.54	33.5467	0.310054	0.00924246		-7.80667	0.00446642
C15	1560T	25.72					C21	1560T	33.24
D13	1560N	25.78					D19	1560N	33.77
D14	1560N	25.48	25.58	0.173205	0.00677111		D20	1560N	33.81	33.8767	0.151438	0.00447026		-8.29667	0.0031802	1.40444
D15	1560N	25.48					D21	1560N	34.05
E13	1604T	26.61					E19	1604T	33.95
E14	1604T	26.66	26.6	0.0655744	0.0024652		E20	1604T	33.97	33.99	0.052915	0.00155678		-7.39	0.00596195
E15	1604T	26.53					E21	1604T	34.05
F13	1604N	25.99					F19	1604N	33.8
F14	1604N	26.1	26.13	0.157162	0.00601463		F20	1604N	34.14	33.9933	0.174738	0.00514036		-7.86333	0.00429438	1.38831
F15	1604N	26.3					F21	1604N	34.04
G13	1622T	26.85					G19	1622T	34.41
G14	1622T	26.51	26.6167	0.20232	0.00760125		G20	1622T	34.79	34.47	0.294618	0.0085471		-7.85333	0.00432425
G15	1622T	26.49					G21	1622T	34.21
H13	1622N	27.94					H19	1622N	34.85
H14	1622N	27.98	28.17	0.36428	0.0129315		H20	1622N	35.13	35.1067	0.245832	0.00700243		-6.93667	0.0081631	0.529732
H15	1622N	28.59					H21	1622N	35.34

## Sheet: miR-494
U44		Cp	Cp śr	SD	CV%		miR-494		Cp	Cp śr	SD	CV%		delta Cp	delta RNA	T/N
A13	538T	27.24					A22	538T	32.64
A14	538T	27.09	27.21	0.108167	0.00397525		A23	538T	32.65	32.6433	0.0057735	0.000176866		-5.43333	0.0231421
A15	538T	27.3					A24	538T	32.64
B13	538N	25.92					B22	538N	34.12
B14	538N	25.93	25.9533	0.0493288	0.00190067		B23	538N	34.26	34.1533	0.0945163	0.00276741		-8.2	0.00340059	6.80534
B15	538N	26.01					B24	538N	34.08
C13	1560T	25.8					C22	1560T	34.48
C14	1560T	25.7	25.74	0.052915	0.00205575		C23	1560T	34.84	34.6633	0.180093	0.00519548		-8.92333	0.00205972
C15	1560T	25.72					C24	1560T	34.67
D13	1560N	25.78					D22	1560N	33.96
D14	1560N	25.48	25.58	0.173205	0.00677111		D23	1560N	33.69	33.82	0.135277	0.00399993		-8.24	0.0033076	0.622725
D15	1560N	25.48					D24	1560N	33.81
E13	1604T	26.61					E22	1604T	34.31
E14	1604T	26.66	26.6	0.0655744	0.0024652		E23	1604T	34.27	34.5033	0.370045	0.0107249		-7.90333	0.00417695
E15	1604T	26.53					E24	1604T	34.93
F13	1604N	25.99					F22	1604N	32.94
F14	1604N	26.1	26.13	0.157162	0.00601463		F23	1604N	33.04	33.05	0.115326	0.00348943		-6.92	0.00825795	0.50581
F15	1604N	26.3					F24	1604N	33.17
G13	1622T	26.85					G22	1622T	32.3
G14	1622T	26.51	26.6167	0.20232	0.00760125		G23	1622T	32.07	32.2	0.117898	0.00366144		-5.58333	0.0208569
G15	1622T	26.49					G24	1622T	32.23
H13	1622N	27.94					H22	1622N	33.73
H14	1622N	27.98	28.17	0.36428	0.0129315		H23	1622N	33.69	33.7133	0.0208167	0.000617461		-5.54333	0.0214432	0.972655
H15	1622N	28.59					H24	1622N	33.72
