# Supplementary material for: MicroRNAs and Their Inhibition in Modulating SLC5A8 Expression in the Context of Papillary Thyroid Carcinoma
Source: Int J Mol Sci. 2025 Aug 15;26(16):7889. doi: 10.3390/ijms26167889 (PMC12386254; doi:10.3390/ijms26167889)
Supplement: Supplementary file 1 [file ijms-26-07889-s001.zip › ijms-3558049-supplementary/Manuscript data/Fig4 data/Wojtek_2013-10-03 miRy w parach 1-2.ixo]

<objectstream signature="IXOS" version="1">
	<obj name="root" class="HTCExperiment" version="5">
		<prop name="name">Wojtek_2013-10-03 miRy w parach 1-2</prop>
		<prop name="UID">78E1A367D7D04FB595C92DE2E0DF846C</prop>
		<prop name="OwnerUID">A9EA9C3B14954DEF92F3E150867A7E6C</prop>
		<prop name="Created">2013-10-03T14:36:04.979</prop>
		<prop name="CreatedBy">5F4C4EE0E777457C81D27C781FE69519</prop>
		<prop name="CreatedByName">Genomowa</prop>
		<prop name="LastModified">2013-10-03T15:57:47.734</prop>
		<prop name="LastModifiedBy">A9EA9C3B14954DEF92F3E150867A7E6C</prop>
		<prop name="LastModifiedByName">System Admin</prop>
		<list name="AppliedTemplates" count="1">
			<item>Mono Color Hydrolysis Probe - UPL Probe 384-II</item>
		</list>
		<list name="TemplateOwners" count="1">
			<item>Roche</item>
		</list>
		<prop name="SWVersion">LCS480 1.5.1.62</prop>
		<obj name="AppProperty" class="TAppProperty" version="2">
			<prop name="Created">2013-10-03T14:36:04.979</prop>
			<prop name="LastModified">1899-12-30T00:00:00.000</prop>
		</obj>
		<obj name="ConProperty" class="TAppProperty" version="2">
			<prop name="Created">2013-10-03T14:36:04.979</prop>
			<prop name="LastModified">1899-12-30T00:00:00.000</prop>
		</obj>
		<obj name="run" class="HTCRun" version="7">
			<prop name="name">Run</prop>
			<prop name="Created">2013-10-03T14:36:04.967</prop>
			<prop name="LastModified">2013-10-03T15:37:05.653</prop>
			<obj name="AppProperty" class="TAppProperty" version="2">
				<prop name="Created">2013-10-03T14:36:04.965</prop>
				<prop name="LastModified">1899-12-30T00:00:00.000</prop>
			</obj>
			<obj name="ConProperty" class="TAppProperty" version="2">
				<prop name="Created">2013-10-03T14:36:04.967</prop>
				<prop name="LastModified">1899-12-30T00:00:00.000</prop>
				<prop name="HasProperties">1</prop>
				<obj name="_Properties" class="TAppProperties" version="1">
					<prop name="Created">2013-10-03T14:36:04.967</prop>
					<prop name="LastModified">1899-12-30T00:00:00.000</prop>
					<list name="emlist" count="4">
						<obj name="item" class="TAppProperty" version="2">
							<prop name="name">TopChart</prop>
							<prop name="Created">2013-10-03T14:36:05.622</prop>
							<prop name="LastModified">2013-10-03T14:36:05.622</prop>
						</obj>
						<obj name="item" class="TAppProperty" version="2">
							<prop name="name">LeftChart</prop>
							<prop name="Created">2013-10-03T14:36:05.624</prop>
							<prop name="LastModified">2013-10-03T14:36:05.624</prop>
						</obj>
						<obj name="item" class="TAppProperty" version="2">
							<prop name="name">RightChart</prop>
							<prop name="Created">2013-10-03T14:36:05.633</prop>
							<prop name="LastModified">2013-10-03T14:36:05.633</prop>
						</obj>
						<obj name="item" class="TAppProperty" version="2">
							<prop name="name">RunOverviewChart</prop>
							<prop name="Created">2013-10-03T14:36:05.648</prop>
							<prop name="LastModified">2013-10-03T14:36:05.648</prop>
						</obj>
					</list>
				</obj>
			</obj>
			<prop name="State">3</prop>
			<prop name="StartTime">2013-10-03T14:37:02.419</prop>
			<prop name="EndTime">2013-10-03T15:37:05.652</prop>
			<prop name="InstrumentID">28976</prop>
			<prop name="InstrumentVersion">HTC_VER_10</prop>
			<prop name="InstrumentName">LC480_28976</prop>
			<prop name="InstrCalibrationDate">1899.12.30 00:00:00:00</prop>
			<prop name="Technician">Genomowa</prop>
			<prop name="AcqStoreClass">HTCAcquisitionStore</prop>
			<prop name="AcquisitionStore">eJzknVvTskiy77/Kio5954UcBCRizUSAJiBnkoOHOxSPoCKiop9+p6DdT8/q2XMzK7rX2u/FG0GAUBRVlb/8Z2Y9/3leHv7jlB7Xf/ulOp/rX/5jVaTX699+MaKRsrrc9td9vT+fwvpcrX/5j/u6utLR335hf/n7f5bVufz8crRLT6d1MTrfTvUvf2f/s/8+97srwvRYFuvPBfxw8L2k2F/r702eq2J9pQa8L/rbLwOBnvFb4yb1+vhr46L22n/eHr86b6v0+E+ast4e1/+snd2N/878Qft+dMdvrWT/H42kLtSK84+f/Wgw//sGR/sjPVWUhgLH/EGrovWx/OXv/2fADMbaUGBB7f77o/Z3X+LHG/w4OTnV26p7lMT+0QVJWuyzP+4YXG/o7G3dNkMVRYH59d8f9fGK7nTaaumKBs4vf+f+yWXUPf55f6qvv/x9IFUlqqdagGAt3xLoD6ULGleNi6M9s5bhZG0YVJW7kk81VWk00d/kOJpqAoP80xVg/jgVaJnJgIlA7snwCPobNJuAB2yO7gL28/4KjeeVzSNm+tC0ovRztCexGIeF2VPhHB58NAOOZUK16e/A2UdHNGYOG4ci1hr0D0aFY1UR8oh7eDJUNZ3X7aEIkdrzFoBZdUY3RzYPF0xdwuM5m9L5hwDYY7wMGogK9AYZH0f+y9uB+Ozv0VdsLo/WnCOAcJamqLEvJo6uXNYAdxtnOLoeeAYvV1mAZDCe4/jxEPMQd7cdVK50QHN3kfJg9PBM0OT+A508GuaRMpVZqJ5GjrCUBhBk4jqDW3S/o6NNRQh343UCV8FYoh4vBCYQbj7Czn6e0FntLhD68rKGAC5XtEa9ax7dOFuDe+yJ6JvZFSLDqBIIpqMXWtv1jQmX5dKE4iHW1P7BJY/OU1GA16bX4NhuKgZPfIVwmfeeaOSbCsLHviphohkGGrx3ZcLBuHIhW3N9dKYuw+BiZjfAXq0D6lO45Th4rjJY53sW1VF9zdE42S6cVdtAP7vQ79GXSqCxRufPXB1TL1UC9Kr1EyfCic7HStWAO/ckdEL7BmHI2SowzJRF+25WcXg9LTUI2ekMR6sVvbnysKi/9X2Bysy9xME5lARgBpyMrrG9MOH5RL/fr58v9HOZ3l+phhoEJ+uGI3Ncx0Gvfy1hMxcH6Pct6q95aGcgFdQfRhTR/e+HSoOzwl3RX/UuDLqlzYLhGwWOXH4QB4PbbQG14j/QhoEUB/qtT8fJysLlMhLjYGP7DfSP0YXG61XJZ67ZL2C5magYMLkCs93s0Wh4VxScPlZ9CG92vwROyVUMsyuNBxADU5sjnV9lVh9QLv0SBHd5RHM04fNwHt4KmCVSjaNgP4yjRslkeCZ2H0f3cx8C3+sLMDj7fZo/+x6EjUfPZy99GbVNKcc0fqh9z3yi4bzv0Xx1zUDVVt64j+5opkCSnun3jtsfIBTJMMeet9W0U+pX6Igiz0SWTe+L9+qBVuEOmegwpvsz57GAjuOrzHQKCmo339Ex0069OHQmfRZGqj9Ac5qpcSwe7yUMlJmIo/G5z4R+KWvwDB4KxnrQAxy++jVcnQOPTi+SmWjveAKkcmbQ+2khE+4vcQJWlIQIN4tGunosMthV7hadZhszodxPBLDdhUddqKyZSJW1HfTH9Q7BtmY5rmvdhVe8WKMRP0MmGsQJCzdDOKAiWgmtTxsDaRZpU5yAOIVQd7UEmuEC0bnrqzjSS6aA8xMT9K3nEiJmyC5oVjYzNIxgFmNwSgpwYrNBXzwt6E58IcCRc9do9aZL6q/zRIVimSF6t0MKgXXQBFAM+uTj8W4dh4N0qkG+EFbob8opfe/rtIQDW27QZe5hHBxuiQYiX29Q6fcSJlwMdROCkt2gJcRTCJyU+uPRLEo09N6cCZ8Oy8KwMO9oMtE8RhmNDIyCren+TAKhs6T+OYnCEh1dXUL45GYIOpbUvzq7oJ+spwmUMVZoRvd5HsRzzoX5cUfr6/CWMpG7ONL677q0vl0n1D/yRl/ASSlT9KbbTRzMBYMFYJ4aWi97FQe5MtBgTC1FdRyvYlwe+ARUne2TfWgyBq2Yz+DguTUqN3OdB0X/mEFlsyVq7iaNI/U1leHFOHRcn7M8PI11ASY1/dKbD6h/bf1swo1XB6hk04xWjrmxg+iZPdEeiJs86Hk8C/l9d6fxvlsxUTo8mTDJ6gHa/WgTh3eLjvsj4Y5agmsmkBKjBtmj8eOwh0UcHl+GC+VdY9FYmwsmnJocfV+3pyAEcsZEw8BYwEpbMOjzfsaEpXVegLFVZZwMfGrv7jbdwbxoeHR1ls7X7sQExSpofZa29Dybm8kA/ZJDI7FmDOYhsDC1li7aQ57swxglEx7ndIiukPbJSpa0/gaZukV/8KSZOQkhg716GaE6G4Z5wDKxCbG4mCBMzw4TVjBmweSYAvUkdSB86SDAJp9Te6e8HWMzGO9AnT5u6LlTM48GuJPhSwd9oin6/81d34M/CwLZPwUCpQE/4P8VBCrADqT2P/V/EwQGT6lEfU7mIbgPeghZ3z4TJF1ZBpX5WqBFuyKoKAIyevk1qLWR0z+gsVsJeRg/XBrEfLRH2KQDBtcmXb8dSSvUzCmXdxDY1OMUIQGWjM71LoNwk3Y4ehZiHEnKjRbN5kWT4F6xEPa2dwRuSffTDmuCsmNIkLY5vy5oC4dBHp5f6wYcoOV+IjtCjs/QQ3g6ryNakkIQozD0PHtMw72FwEjybwhYSwRlpzsHgZDfMhiErzVBL3A06XOHha14iNHt+a84XN8IImF+XxDEXQli137dvKFxiuqCEWI8vW4uNLpERokmLS3iK5cWrfpEkMeOJCYIRnINmPpbgpqMjPrkSZAI10OF7uE8YMJX7amwmFdz9AueoPly76swO61PON70S4KMWipgpF8IykdqRUZLvMiwYZ4cmuMnQZNVLVXQsxt9D3N1y8MxL6kwCte0iLtlyUTZNSXktcQ7QSJfxZEFBD2MZTWoPfoXiJwJQaAsbmgR2V6uccTt6P5Ha99HYCQGgpdI54dja4+KurzFAXe+LuA1CRnU2fM1RsklaKvPL0DtblxpUZWlBVxs/YXj+bOG0PboK3pLvUEHZILG094mSApDAfX+q4ZowFxofIT6E1XZvjBBM0tluO+4GC33eWWC81GsId7oexxf7mUcEok1ZARF+n0sXOLwcqT2TlfHBt1mUDNhT7JlmAujGu1GvOahaK0I2vpHhqBCrghiQ4m+/+t4o/GlUXvVKUHk05qe0TnVJRlZdlkCX9KVulzzeXDg1ipMYv+KIKbkZEjWxgVeeRi4AV8kKGk2C6hS+0TjYajEM1Q3GawWdxm906ZPPW8+Sk1k+B7aS+hBUN83CD1nLKN9WHJ5UNqKqa1cX6T+eshMWDg03i/9Q46qw/NxuBfICUujV4njvUMQus9pPE2Vl0z9r/UYXOp+DeOpLxOEqHIcjLl7AqjfBVT98ZDm42tTwvpFELgZadQ+53Inp6a3EdE5j/p5uD4RpN0OEUG4fZVidIL7e36Rk6VO5zRf2ZCcrL16rwn67lIeMuzdhDXOWNRKgrxkeNqqWu0SBC4jg6Dz+LgXcPGkJyqTSoXEGW0SqB1yn1Sm7DHh43UVwDsvJRyFGbWPz+47YLeHFyr8aEhG217vwDVdAx1pEwIq1ViGQar66OyuERMFKutCcDC3BEGrGML9uihAa94QOCYIxNjVMjgfdhmOe/qM3MH0SE6GUSxRiQuCKmudEGTnBGm2NY7zQDFPLqR7OUL9GCU5irdCBal0PZwM8yVDKJvv4BEnBHHzkiBIl9gEjv1iSk6sPc3xPCOoyh8aQcbrRKbVnCU030fqEsd+sszD3tog6LuV3gcCF/2iAcVsyMkUvTWEOVD7KilL6Tf8lJxMhStAPDcpaqeAkOApxDKUe3oft5rFMV5Lun7gCClBj5/QfFskLvQKPNL6LBFEMCt6vwqEK7pbj46lHkHMXXDJab4f4xxXEbUfHu4cjZedQnSuCKpGSuKhlY3oeB8lMmjnokILjDkEl7nGgsWzBEWvgqAsPeoNDF4y3e+oLONoOuRU8OY1tXdCEBj5xqmEJlyP0SD/FYKJPGNBex1pfRn3lnnQXxkmsEdBJHuxy3LcDGcarEuW1vPXnY6nm6ML7LAk6NTYRR7F9pGFgp+c0Ha3WUzQo5N9mbBPtDYNQfkwJYiq9B2D476/gnB7PCXwQoK6UfVcM6Ejngrqv+aGE8NcQeQnJxXYG0HbyDHWBJk5R+/HluT0HI90nDIEdRcj2aNxMeZMpOGRnOiz2xBErQmKjf20IKshKuREX1dMsMvofcwzQaYx0gnPBibhV70hKNUZeZWHm4KgPW1KHi0jpfN7g5yC/pye5/dmhLLrIUFq9tReOHn45FQ8zbyBmRQ56MwCIQ6WK3LiRW8vEKTNZQb38ZDm93KxQkdYzwGvHlmy9GEBfU8jimn9zxNYXGoTaeF146ieRgKs5tszavrZiaPFICf73Uxo/ka2naNwJFe4KM4PHDu+mQeT61P9K0Ig96dA4JAZklH+n6EESv9mCJS9DQ2au0XQNEGCnIUlnQnSCNrI8V2zUCcGQY6wVfJ44W4bzX3ae5ycU4LA5aZm4XyZbdEYSwQ5N7wJIA9P5HmKNpl2GwjKjvyLju89Nn4rDUIHgbb0EhgMbgSBF//koGnMGCZQON8FKKItTrwHAyH3GLIwOFUEpSyZlijzvRKu1Yw8f20nvD3btUb353McJTyTh5xVk7/U8CEtSiOC0sDxXNAGpwJVZctBpElkZE2PINVLVgSFvQndf172Q/ScM0FgxLslhFdjTovqiIcoPro17OGUoL216Xn6haCOuZJp17mrwIS7VyaAuSQINAKOjOrzmO2gz0hrdKMHD4FZ0fv5D+mC5v41yIN1P2MhuI6nqOzrAWCYEQQOF8fTW8kqIajGVQHc4XnGMcNWeVhyIgv9R8iik1gVhNM3FM6N9EGQLRCksRsyvf2eXqJ9NkomyNNLDYfJ9IYj9CvyxwWCrPNIfKApjso8Go2XBdmhOy3SB71iAr8iKItivY+jxn0RFM2lEpTHeodun78BHTsfCDT94xUikAmisv1pjHpVXMn8ycsEno/eC3X9StAXvggiY+f2QL126byiL3cAypFHU19fGRTlVIAq7zWohuGFiWqdRh2X9yJU+yZBXNmkBQipuEd7NikBFwZBoFeveRytWYK2m0aLpA7rBxoyX+e4qAgC/YF4RUMfEORhSYvmqPZeCIe4ioPibpuwqsMaPa6oGGQrSwbrmZ4I4nclQc6q2kE5Iwjz2DVP0Ou79D2jqkJveqRFWZ74GvSNs46r3KXv/QwI6rLtuEAvl5Q4XiNB4YE9DdE6L3tMcBk8dtqw7EuoX2RaxGeSb8I1GEvoWDU5Vd7yoWmK0idoW/pyjOqOzo+McU44UXBMMEnIaTnNpRNB/1DMo/lLJiPrHCQ09qNeHFR1v4DB1CCj+twNmUDjCFKfwWmArrcf5tE97JeQzoeAUQZKnIxn/Rpk4SCQqeoTRFbmhn5vjF/oj3sife+V38D4dijRks/c28kgJ0u7nmi8TiVyckbjvgazNd9Q/5D7MTuu+zJcJgSBqWUMGVycCermUzrvDyYKM5PPGxNO6quh9WFI7WWnK/p+izEZtVgaQnjK/AWcz7SeTPiYjnl5jZCvFjqaTBJCGKeRDI2581BfFVEe2buE7tfXNqjNf4VAhV245KQoG8L7miBwvsyWSJ04zQNuoQlwsLUFOv3XLA+ul2QHqi1kqJrHGIIdnjTYbF1EZz5PIFqsCAJ7A9NFl5kucwzuTNJBoCYXaR6kE83sIFDvTaYQiAZBoA4aOR1XgsCIP2klPEyZnFzbJ2i8urwAF5Z10HC2BIHnlVaD4hDOOCc+y8OBlLAgJvWCIOAxZaL7iVBi5BOkuYsexoFRUXvmWZKiTS5FHh3PBGlRns1xMnpDoDJnqf0lFjh5ijMIDyutIG+LJYhbu7M8dFOenMJ5UeKk2cd5BA+NoPBQkLfCzdI45HmCrJktu2iEKUFXC4HxKbsguPacnhRSe6f2gtbfJF4wkfDiSthWJa0vc5Heb3Sl669QLNCL1msmGur8DnxvqqK/YKm/5qJRAsd6KjmxV4K27YKg785pAmrHJIujfkzta3ThjNaynwEW2tGEQNdy1JT9glz3k17Dtr+i8c/tMxqPd66G8owPVIJrygSLBUHm+UaQBplHkKeyBPUTLGpUUnZD9sAkCBQLgtrxYLhkOghcCMkLLbW3hoir6H7MMqH3MTfrOCgPPALLCFtUog29v3c9NnD23fsHAofb4w4OfbWHyuZA0OmLnAzCimap6/RXeeTN5y6MLjuO7CW3AnK9OK1TAlsIRAYI+u4roaJRfqf3n/KzBta58ET7diEnoIXASXSw0bzcaL2R+mIDffM4QG1FKzduixVB3l1bdhAYbapcg9tgr+H4qkQQSnMgiL01JmpTstwdBFr5/Ez2rHZy5E8MQT+34sjpW9sEuTG54nE/v1F/aoSSE3av/RUhkP9zIFDiuX8JgRKj8OPuvz8TAof/Zgi0x4dzpwSGsO+5EOsEXVapsHnY3AgC1ZNPk8JslHxmXIIPBJr8XIjpvNsAVtKmUwLDeUFGRGR88sRdj4zeOSMo6y2kJaolsnFwPfdZYF6vHeqWITCdEvhc+gSBjxXhEbEbLQpje4uOob3IUz5fWbAX/gmBM3gy2rN1Cbe5RIuUqggQ5EdPA95YHshIBkwc9hQ3gVUyQ2rfbECm/XjTYKWQ0bZtnaB23iMje9gZWQeBkd6/NmCNNyFdj08mLI8EgcVkNkXHETkGjxpB4OP0Ikh5Ad1vFhB07qzlGke1LuTBciGzwNs+eZ4XgSCQexH0enx/RUbtTBBpnV1axOfLEtXCHMAPCAShIqh9Jp7chYO16fzMBEt3mXUQqHl+FUcP90IQ2Bdf6KSnC7WvJIh62d6dFrXkBjj1yTSvNyJdnyplHG0HFhn5zfGKlna8MAEbEzTJ3uWO6uZMeDvo2Rnk5UlB29KqHE8Ti9q/EwkCJ+aLIJwnSIRxj/p3dq+ZoO5fE8hzj0ElN64xJitJhZeyHFH78ysZxSstb5UlPgmabIK4W7X8QODEvNH5dU3vc1rqXwh8mASdrDV6oLMIL3k0rej5KIYh6uWBIPLVt3YQMLc96os+9cf2XBFEaFOePPukZKKbS+/DOQSB6pOtIbiIkgC+dbmg68+vcTCdrBCSEUHpuJ5XeQeB7NIiIzFO6X1bCDyIadFBYAQRQeA5jg40/m70vTYsfU9rbFxwEhxoUdZ5gnQwtxqu55WQR1u+T1By7x9wwkkKTM3ST+A+W4q06M/f4dFVsNPC6i4SdDFyHqw2BFGnihdpPkxY+t6brarN8T4gHJzJEHjVRoP6ec9R9chpCBOy5cDcaLz6PVHMg9eyLkF0ZiI6e6UHWLIEXc8RQeBE+j0EavZuGGMl9Ok8R+7ForlR+4THvYZzalP/M9deHsyAzrcQaN2XBIGOcCenivwH9OWUnKJ14xG0cEuCwNVAzFF63Wl8TU8PdG8pQd6Ju7PQhoMXO2OYozGn9ujr1x3H6ZzWh+RI/eW8CAonLk/ttd9B/kNu0Pt6YymPjFEfqX/penjOJCYqGYJA6V6QUbupmIfIRSxBYemgdjsTBCnbRIMpr27QExZRHuC62AEjJHYXDkaQtQXsq8VbSVOncXgdFCwoa2GOhvsgCLQKlpzQp7pEt/KjHNcSGfG9x/pobqwYosiNBdCmmo2GES3jqPLiBMIo8VHzVwRxv0Gg42sJOTkc3U9eqVecDE7zPDzyBGEtBDpXO81Da2jUMHtqLtrL9YIJcZYQtPpCRE7rIyOovBAEBirdTxFNaq81nmbA7nBGkCth3CmBxtwk6EvNiMHtKRFgF7gzcnJpZYuyAZ2fF+YeR1vhDb0Vm4F9bi70JRx633Khk5N1dmn9Xif0fi0E7liCUHN3XuRY2QRBVbqj/q30RRy5AvXXyhNK9EJvTk6jn5TQm5bU3xObILGFwNOs+EBgOBoSZPfPBIFGtiHo2nN8RuOXoM9Y8mmOA56g8MSJCjnd5yWEKn07yOOMRz1aZHGwGNOx1nPf63m2YvDmH2k9vSZ7hLFPUO1HegmTg3JCA45ZHvGOXsA6MMmp1I4EsanB1zBJ3xAouUsmeBVfCFRNZgNR73TKoD9nSzRZdplHD2vaQD6tab3YFFmOE5iSk7SqT6jIw3Ue3ouZCeGExpd/TAmyZsaxBra3u6Fm+e/jd7hatAoZnXW2ZELmcpRhsJSv5ORJBKHWfWCCd3RZnLyeSwajmmU7CNQ9WOXBXeUb8IvFFUdpTO/LHI0GNrO6QVe7T+PotiQI7HmRjU7OkT1rIVBpwgEdN+RkrXoOObUjGt8tBAZ3JzbB1QkCR7teyESzc7yAta1aqA94Nw93PEHgbrk9ojF9fSFQkAcsWqj+TgmE6GiSk9n7ayqBf5Sz+N8PgTI/ZP+nQOC/Wwn0pzPyvMSTANFQ8xC2GJW0iAgEbQzXY2E7PdzQk8nTj4/Jo9EcPdqjvWOFmDwngiSjuJOnrkQDhpYGrwFe4skz7vtcjOuEoChNpRTd7MXGIQ19Fi7iZodm338rge9wqjjlHbQWO5YWLZaMpixWtAhlNgMdBM4zap912fJxWB29AnaDw4bMy2LARIFLUJbg24ir3hcC7/zyA4FBfidIfM7eOYzHnCUjYNH79ed3Mgq6QkbvtnRYcNIXIqjyC7pwMDs8TFFtVgSBN7EuOghU0t4gxh3fUzsINFn1Ld+/IZBtZne07zeR6SCwd3itUFn1OVo0e64A075Enpn8zrkqDFmA/HpKcCIbPBNap7UMl61OENe3z3kHgWCEtEhl2wvgY3yhRcF4vtB0CerCZkIQ5Pn6DZ1BfIOgPIoyyCVBo73blHEw9tMPBLp7g67nMkuApXS50aKgEgQqT5uMdu/Sx8nIqeIfEOgVj1dM3WkX8EymBPWsVTO44ckTvbzeEHo9ENQ9ruSf9gabEY6NQ8WEBkMQuPKeDerDy5WMdih9INBOoGJQeEoLaPYXHsf5lCCQv1J7Runzji7YlzzsB/R8kEL6XtcN/f7CXXZkZLwdGbmE+sMO7Aau6x6Lhsl8IXA9IQiESVwD7tKK7hfcyPMXYmpf/zxEENdrao/hVOQZX5cajO9pjSMzJ6iOJhcZltcjQdazX0JwzqQM7vZ9j5ObxjHBNK5ZCJlTSYs4jS/c6AQ1uRvDTwi8YT/vIDC+I0HgLCIIdIZTgsCNo+w0ebcR0fVucoxW4hNERXRs1imb/4BAN3YI4nYHgixpMqbxa4p8HJ38ngmDwDiSk/ES4/AYZSU8tr6InrmWmWisbXbAwlsJDFUyEvGavlTeO3CdEhguyjeUnYaACcgEgeF5U4N1kHj0xudeHNR3fwH5iSdoP9V0/6vnFx0E2smQe+fgeSVcys0Z1ZoR40gTbgIwzwNBfVgq+XQxpfl73BMEzl/GEAJne8+g0u/kJN6mSjw792g8B+Y7p3CKMo3/y5Ugok/PBzeSyGnc3l1o1uMaHT6TmMAN30o9zelOCQyGxliAGtFDTztGZKR7jAxZKqw7CIwea4I+qUycjxLYQuDDJyNp6v0p3cVIGriH5AUaDDtjOghcrosljZ8J/b55HlkYNwSB1iaP4w4CJwUZUc0bLSEYKTk5cXfXo++TpXHEzzQN8FDO0NvrCdNBYDVUKzTWpzlB3IkgkBxZMtKilca4cmYNLJvG6cLB0WpRlB0Ejt1dFkevrBA6CGyVwPCicfShjDJBd0Z99AMCnWIYxaGQEFQ8huYUNcOKc8Q5necbk8ZLPiCITKViAYu8JCczsGYx4oDeTwm0MyrTjN5vmxYaaFaWoHG8LvJAnBME9UuCXkeLFnloNmzTKYF+fzyj+ZzR+5gXXKPtEiQGPZgSdEXJGcc+S1A8XhI0RqtygZq5XjMdBF5HuoLj1VsJHBrGFwLVfUr9xRI0SdUbkjyCsBB6hDppkp1ovWky6CBwVLk7gsZoQa5Lf7rrILANBwduddyBe5DJyVhWBNkD/VR0SqB3Ngny5Jw3QdGyK3oDbhPjPeYTWMfUXq0iCMV0eGxgnMo0fldiRk7XjivAXrpH9FfMmqA1+kKgB+Ebso4EoWa6IKee287JagynCYi9ZNhBYLQ4c2SPcq1GU5ZXcSTwE7I/F5VBzziTE8GsWbKiPZXmW6kSBGYNOQWtEqhtFwSN9fZEkOkJj58Q2O/bFvrunH5JKNrANpoOyIk1yclqITBcNDQepil9n8AGDcznmpwmvR8yaM8ggfExmaB7opnV5QQGzLDswsFBMgMBeuGEo/k2tGn+868apMZ5oOmtzTwYpPu/JAQKfwoEsgzDM/+SAoURN+z+E/9MChT/zRRYr6QPBYbr4c2F06kiK1jv2TzMHaLA04VWbWXDfePBcXTfdUmBHQXK/c36Ew9upcB53U9xctxw5FpKdQLJ1Vh2SYEBbP0PBX7iwZGngtWzbXLV6LWi7ehOq8JtvEaoTi8m1P0vBY5tk6dZn9wK2Fr9La0K80GOEkNUZszGexxrUyYP5l6NcDzzAeoN0nlhTRR4Ymc5upxPVHtgewhMZpNVwB3LRNN61UC1McjuNOkLogTcEtzLhijQHnB5EF3JCh+0KMTJvU8UyOn0vFdqZB0FhmMkamBOmzua61CCSBCyBG6bit63GnI5lu/Kl5YCx3OOZ3DK0fWD2o47CoymD7KaL42oz5xszzkGQFSSZXt636lKFBjHVgMP9fjCkZRfyPV/XFhwt+KtkwKjYY+oarW50O8NtYxx0BN3oGpTclUL7Z1090pZeG6fDxzLm3d8VZd2YJ9vPfTmaZWHx/TtemaXHqrh4ZVH7ovOZ4dwQ+2d1Exk+cNPPLijQLe21Y4C/dO2yoMDSAlE87cU2FhXoliLKNDynh8K7KTAVyRy6K/v1xzrAbVnQnYWdTa9xOGjR+/XUqDfm13jkIF0B+k13dGqyH8p0GF1Dk2hKfOw0ej3F4so0LtHVyYyR8uPFKjoyRXCbbBCOJT6CzWpJgocaUsThiL1h+INqL0SEsVWA+9DgZiOqL+3wmlP36tH3xvNrIHL5Z2UdxMHb8ry5B8UGFpz3wXn9E6KXS+JAtt4cN+fCTRfZr0Y/cM20yJ/I+BkiHIeqjp5Nc95X0CXZ2j8La1A1R77DY/KHGQIZ8ZGg+PhdSAKGBOFuqVnwsI/5aitKhGiIM0KGA19ul/YJ6o6y5usiwdrQBQYFPo76TA/8OhOdmQ1BvsNWbl8ALiUXQVmjOH/pMBwnr0rPyZVg1rvJJLVdKgXelJ0JpYUaL7qw3UB9011Rl1zRcDZnsanqJCX442JAuP8eG/gNH5T4MAYxsFNIercPKob2kOWKJAoUoZoQ/NhBHdqr3sdfqTAlgIjvqT+G9lSTRRUfylwhQ1Qf0yQifLXoXlH+4nylusIOgo89JqM5ss8iiPHI+prsJMCN2Tl3K8UqMq/UqB+2b2zNWuioscoSTopUKnUKMb+mChEDzLvpxR4lHcWGpWUMlG0irGjQJAXRHFbrlBhOCMKHMVEgeF9ymawZ4gCx/JpDpHD0XHGCkRFtplCyFd8DUfOdFF3TilRlM5+pEDrtSAK+U0K1K3DNMeXe6TvYcvJTymQ3bAzdAOG3r+lQJ/RpuicrZjpKNAp3QN6+psCk4re7+oU5AXSMgiYn6csxLxw6qTAwKpZkz4EG6OaLRZEhTe9hkudfSlwsCEKrNyGfv8YfimQ57Q1atPhnAmqMVHRamaSV3rkiYqh0pouKXDEZus81KazBQzjNwWe7yk9/3T6UuBoRVS4j6cyrA8l18WDsQx0mk877YSjV75iQuVQyHDNzA1RlTFn8BHoRZcUqJTUX50UGE3ULwVeWKLOVgr0rckyDotk9pECWwoMjnD6UKC+er2TNJd6A9poRxTI2u8kw7cUeH0WZScFdhS4PNREgex0DuGY40oY10LdUWDY96ZZR4HmdLHMsVocBTg/3FsnBQbViShwJbMvVOcXotKWArNsx3UUiAfGaD7xYC4gimzjwbZukpdkjxMmOvWZTzwYqmDABMra+lDgSB2QL9dS4B7lBXmlySwPFmmswtM5figw3BjMoksK1FPGjQOBPZBXfWBOONkVTtxVhrQU6F4WNhOx/rjsKPCvLQWKfxIFipL8LylQ/vWf8r+JAnc9u0ArXwmAr9PtXWn0OqO3npHV8kOiusFodiMrPVSYjgKxlHbomLEQR8awrsE2Xhs0cqLoiI9vDXCziijwceTijgJhu1yhIq1oLSqGfaKaSbVFZbUUmLC4ZR8t0F9dGCYURV8FXjE2OMLdiyhiu6JRzb9T8bc2UVNLgTCs6HlT/kuB99uLfEk/fzGRxtZuR4Fa3af2+P2eBmFjfCmwDQhH4maF4437ztLirg3U0yUSO96fRKFSXcA1HH8CwmFhExXOhGWI4206iKPF0ZVhtetnqAxl8t2Ybd3ALoveq4Ij0io9rjPwjOUSvVfK5T+0QEvW+Dz0a5mFGZ5o1TdWRLVtQLgtDdFPvTNZoPu7ntU/filQX719w/HlGxBmBkSB0rn30QJDlyMKHLrvrML+/qsF9mdfCgyvJlFTaK2JUvnBmekosBxf+ggvvoqDlKNVJ5fWRIVi+Iojxf0DLbANCGvBmCirySUVtuulil41qmgVWhHvHnLuib5jXvMoFJcFcCOOKOOkVHnE4XIBuspxaOP7/E0RBXDryw215Zko8MzS85nwQhSeCtc4kB2i2Kdu7VBJZuc8YvllDbVBFNhmBWIjU3/svfTeaYGRdqkEUBiPrJ7AfwPCp8HtiSCG9H7zqNK6gLA6u9Kxu78QdXOjAh1FL+PQOUkLSEf2JyAcTmhFhxGOiSqdKa3KJ+4mwwLnWpcVGPCzvgkDlD4B4aTa+WR1+tEAaXT1APdRQBR4IGpT1FqOo03akzsK9O2Qxr95JgrsLe0PBeI4vatdQFiLDR6CfX+tdRRo7G/vUhTJLSAIDQHtaiMz0cbd7OB8pWMYq8M8Ko5EVS0Fms6YqDAbEdVtEqLAoOwTpa78ew3mxOBRKx69PHAn/QzGh8NHC4z4pv/RAl2eZel7wq0E8UbH3sgjCnVMav9guiQrfL0ozKz0NkQN6TsgbL0pMHvcM/Bvdxr/uabEsV/fBFA3rweakiPnXUB46WwGaJ9qCUJV3LiQ7N5aYBNIb22459J6Y+rktdnIhD5E5HUygouqu/wdBXprosBQWSfZRwscvbXAQ6ZlHQUaiTKNo+hUNJDty3mXFRhpCVHibVEStaROlAdnfiqAZppepwUGcfPVAlsKDImREHRO9tCJccEEHs9qMHw1c5wsiAIjQy8WcJoTBerNaR4Ho3epyG1BFOgcHaKe2+rUgCAIDpqHa0rUXRS7Litw8pAyBhOnEKCwiSp/UOB8n8To4tsy+wUjwNWuZ6iwD/K9Li+thOxOI6fVAgN7QhR417QdatZgCh0FipOMrP5InzKhbXAslPf6iC5BLwRjgSi2pUB/vSIKBJYroNwubHTLfAHRySUKNEKt7LRAfNRErWOzzog6yV8I2cORvOAxURs4A6IwTWTrjgLN21sLbClw+SAK9AuiwECZzt65fth/Z2ETVcO71ML1MxYhdr8B4btD7esCwqJxJK96VJDX1+vP8x8BYT98l1a0WuCBcR+o7y/UvyuOKPOsmx8tMJhrRIEHs6T5PXjReGi1wMFqR1Sb75bQBYRbLdDp+fT8VgtsA8LeuF7HxFpEgVbPzciru82IkvfHoqNArzebx50WKO21DwUG+8mRBZrDNVGpQFQH64EGc01mEJRiGUdmRpTfUqCyGqziwNnOarhJ8qXTAkPbp+OtnLwTdHbktVQ189ECzdfuGxBWZZ28trU6jLuswLTOyKsJ5vR91Euugn4j3vbzQZj/oEDPfBIFZuGr+UGBiGzMAlueWRxdA5sJcHyoYb8fNGghazJ4noR/SQqU/hwKZHluKPwP0QL/3QXCM6lfdGmBmLo97GpDvPOazcMqu5Ev2vNrdKWpCtN68fikBerTtZCHwyRrIJb7G/SnswETHh2iRua1+VJgWxuyGh1WaIZTWov4id/ASh/vyApxQh5J/E2FZbIk3958EAXGzf1DgW1aYJQCUVqzlYiKemc+D47uH2iBxZbfo+eeGOgiwtkl8olavEEe5pO12VGgvn6ycTgEzwULZsuOAruIcKsF+saLKNByvhFhfcQSxYWDjFadl/+hwNBOZBkeEK3ROCtfLdC+EyW3WmC42tcLmJqbdwQq4fIgFYgaWwrU99bvKNCdExUGl3VP6GpD2ohw1FRETW1EWB2eLjH2pbSGh5k+ccQZF4ZYj1aJlgLdJ3eDaOmlMsja7YxgZCVE5owo8L4Q648WWKPIwhB7d7RuhxKCnUgUqB339JW5qILg1RfrjgJ9i/lS4Mrcf7XA0XGYwLmXMmjvcqJAh6HntRRobIkKEWOiwFYLNDblNe4oUFGIAolkiRIHe3sBkujRqsiHRIHVnSi2jQj7E+6rBT4EHdGO5C8FjkeXPY4r5hz/oMA2Ihw8Evr91CEKNL23Fji0lgKst9apiwhHa5V850V4fKKmNV8KbGtDflAgqLcCR5NLGUf3Rko6CrTLA8eg+3IbYvvxGSf1gMbzdOZ/IsKby5XGO3cnCkzt/oGeZysw0wSiQO4VCTixOaLAVgs8RwcRdTOS87Ap7u9V+zAgihiyOTLXraodzBeH1sKSoYsIH7Zv7S/0iALDIc0H9606gPEuSG7TAg/W7BMRxqTYZFCkRIHj9Vv7ayPC0eXAoaopZDXs573oKHDtXIlSe7dNCcYw4lHPdl8tUL3wDcIjFeNAHxJVbkfk9YFM8yHind6HAvXIEpiOAt3J5o7OaaHksaBvaLysHQ3nwxNRYHwmCmSmFXmJRaLEU831BIDi9IkIR5rklCCnswGOxIkEAdYbs6PACSdKTLRMiQJrKdHwnZrLhF4YEeXPdw4a3p6or77lMlxGZdZFhMlrJAq814n1jgh/C4RbCnT2csL80ALH8XAOIROyCVxqNiWwfxKTjN+7nhRM46F6RaLAp5SznRaoiAMa5acdWVWeW7hEdTFR4HDAftICxy9IaDxOi09EWHVPMyYQeKJA6rk5ut7kTUFX/kOB1qZIIao4Ot9qgcbgmuXRxmA/WqDl+9P4hxbouvuA6bTAlgJbLRA59h3hfp9vtcAuLRBcc9dFhIPnktrTUqDVWLM43PBHGr9SefypBZ6FMqb5nCziwMyJgpSp69D4ehIFDk8FC32xKFGtBKLmPKX2btVF1mmBUdxMyWu8q0cavw31R3ohCoRrMUe7/6sWmFzVHq2PzzTuKLAxE6LA8ZQoWMw5GYx1+U7gxCyOYlsnKuyXRRcRDo0+UTE1kLx+eTjPUb0R9bFrh+anMvtS4JCvyeud5dS/AkvPaylQsYwldFpgkSVVlxb4QwtsI8Kh8E7zO3p4/0mB03PyocBoMiIqbbVAd+a9tdC3VvgYqTe04L3rDi8Sr7ZaoGWky/xHRNgW+CUThvdvRNhYHL8U2BYItxQYSW/q8167S6cFBmPLKMEeyO9awjN9/3aXmOLpW+hDIcSdFthn0wE69+UQcOFdF11E2Ojv5kBz8iAT1RI//ogIF71sgq52daGjwDYtsI0I/9glpi0QDt1rVPxIC8TBIfxL1oYM/yQKlCXpX1LgX0QL/HdToCu8iq5CuIsIL+vxRwsM5++KwdXwdUPtLKrxbC8SBXoPg6x0NhaYjgJV9bT5RIRbCmy1QOcKRIGJU/+sEA6blV+D0BDFTfTqXRyy8j7FIbZOXhaGq40GBs7WaImjF4PT26oBlKJPRDi0N7cSzsr9Q4EheyWr+VpSe9q8wE4L7OdVQFbpOcgjgV+TLy+cPnmBoXsiClyI/SXZy5yDTgssjRdR3it/AQ4nbg168JqhI66/eYHhcvNfI8Ja+qbmWM0+FOgvXZFWTVNedFpgR4H7DVHjrCYra5pzngmUFVFjmxfYUiD117c4BMarc4ziscpg3hDVudveBSI9tGoItNtHCwyeby0NcqJA/xXVDNlaoppWC3Qe7wrglgKf7LPuKoS74hDjeryjJz/KOFzN7U9E2PajKu4iwm1eYBsRxmNSFV1EWPecmgngMSSrGK5ZVF/6NyKsjzYjtLx9xUTJsMIfEeFwciGKbPMCPUsnCpRzKQPnKPIIwwFR2zOkUQYTak+rBUb6wmJBxVv4qRBuI8JtcYinz895cJtKNTi7EYfOMy6Z6F5fPhHhlgIxG0n0/iv9iKMNRxT4RPKdi634Qi0JqjhC29bgNO198gK7iLC97ZFVQ5f6o+dIC3h4RHXa7cQx0VivBdif75+8wHDf76vQuxMF4sYm6rdPXwrUb0SByaDcLLq8QC9lexBmsyDTQvYkdhHhYOrQ70vlJCDM9mweWayiatOq/94rLBoyyAY03h+sdEAXrfe2RLebBtvXvUDl9CAKTG1i+0q0hU9xyKMmCmyLQ0Y99b0tTI8o0B+ceDSt97YrVUXU1+UFpg8FpgV3L7uIsD2wvlogo1VE7eL7/i0FtlpgGxGOUrX3iQj/0AK951cL7CiwCH6NCPeD+67TAidzosCY1+j6y4wo0B9Zct5FhB9HSUD93HzzArfbdzHVmwKDuNf7RIT/kQInz1UE4dPX1C4vENL0mxf40t4R4bGyicPQJWoxXkSBFtObQtg/EqU4R3P6oUByEX8Wh4TsZCqDGrkBmvIsjqNmRhTIqY2N5s5ZxsHOZj5aoKun34hwu1dgqwUGhyO7IK/jrQXCOy/wcWQz8FFOPxHhtjiEFV0XVfWREtsnbwocJ0SBSpbFnRb4KoRvRHg14xKI+2aMmnckCpxyuQC9SJ5/IsJ1VNRdRPhHXmBgattOC4xMKUkgmRfnn1qgbGPRaYFhT2K1jgLtbb7IOy0w2bHOf9EC2wrhkJWKHXn1bPbe5mXOBAuVrm+1QFdh0xgXS60BdlsvcTTYbCDaHInK2IfaJy+QofPBbLaDOS1TqI5iOi58nf1ogW8K7PICx/mbKhP9XQFcU38cLur2ExFu8wIfOlFMqwV2EeHRkr11xSGdFqg/1ff6Yn21wDYvcJw25BW0WmAYN2UXEca41OtPccg4pueNjlzZUWCbFxhNM0MDNdyt0SzFWf4jL9CokKiLcYjSWwo0rrOvFthSoCMwdNxGhC9s9uzyAsM40GTYa8jhRBWJAuc1X0KPry/o2jFRYBjzn4iwfVkQy7UVwurWsFBlJbInB9d6F4/sB2gJW/LqlvqKKHAgT1HlVzMGzyKjwuyqj8k+c2EcFmzsws4zDfLSSocJueBVw9QYfiPCbkTj+7wafPcKbItD2grhLi/wr7pNjPznUCAncuK/pMC/yD4x/24KZJ+HY0eBARx6ZEW1Q4mjk/zOY3r1PhFhb45qPhvaAatZ6XKPqm18KbCtDtEPI6LINi/wtYkW6ELI5V11SO35SxyffLKCt/2mgV5tbDstsMsL7OWVQ1RnfqtD2rzA8fod4b31hg1UhwP5duWRz6M4IyvVUaCZEOXd8rUK8mJMFPiombjLC7Qmvo/juz2Iw0NCVvW4t4suIvzHFNhqgWa4eZEVSdwShpxPVgRynqx6Uteg7qoIzfWInuf3ahmqil+Rb/+OoFsX91MdMh7VIhOsSzcB+eV/IsLRSKX2tSXCbV5gtBfqBib+MkYzLvkcb6O7Cn4Y0ip+qL95gf0qPaEe7r95gV1EeAW/iwi3FBhMeOujBbYR4Y4C2+qQLiL8uIhsVyLc5gUG8lb6SYGBw321QPWkvfIgBelTItxqgXja0ipkc+R1ggZEWWJcqXDViQK154go8JovEewn96HAHxHhMWPT9fFgmXR5gXqSEgWe1ylLVKUTlWbyhVblye8iwh0FutZ0h+5IOOchnuwa3OytJR5eZR482bT5kRfYbRaInEcUPHvnBbLbK3YUaMDpWx3SUqDa078U2OYFtlpgoJR2Aj008k4LDA8Ofc+Uq8pPRPi52ajgKHMN492FfHVvc9cgW0h7tO/viHC6Iwp8ubOvFthGhE/910cLjM6zdwlw/hLQGK3ZPMhy5aMF2sstUWASEjV1WuA7IhwN3yXvOUteme+9d6huI8JtdYj16MlMqMlEXfv5NyIcsB5R4M4hCuz2iZGlzSci3FJgFxFuKRCm416MXkLtbSlQvYAYY3/mF6Bnm3MXEQ7KZr2DHP0zWpOrCCG/8GhVuNL8VxhLYWajHlHgmXtHhLXTMI52A7pf6FT1f6FAuHoyg9f8Wnf7xGjJUQK8zr95gW2JcFgeiALNsaCjYi5CutOWrFRLgV1EmN0kahcRHkuLKO4okKs/FAjhSNYyEO/JoosIYzbRWAi94qMFRsKBKGmTLpb0PkIUdxHhw9T0cXSu4rzTAtuI8Ohh0qxs94np0yzuKBCj9+Z8p2X9ocBwzhUJPBT1isrqrQVmJ6K8TUEU2GqBXV5gWyLcUuCPEuE2L7CjQPH2LjlmV9M88Mtfq0PeWmBUnfOPFjh+vUImeMVEaW1EWFfNb0RYKLWPFhjJdrKAQ5yRF1lOZtBpgZdKPn0iwq0W2FaHjHNmwXRaYJwT9frBYBEH1TvvsC0RbjcLjJwLu4MjymvUucmC+jMkCmurQ6zlOy/wblF72h2jWy0wuk1PGUxj7XcU2GmBv1WH3HmWqIgvs7zLC2xLhNt9YsIxFnJHga0WGG6b4ycvsNsnZiRxu65E+B/zAlsKjHjOwC4v0KkE8gr4wvhEhD358PvqkDYvsEiOnxLhlgLDrU0U2A+KbVcdEi0T/aMFjmp3DrioiQKDo/vVAuU5UeDkbNZEaeIKuoiwES44tG6nb3VIWyLcaYF6ZryrcYprpwV2EeHd1ryjothE8W1eYEuBbXVI8EwuDYwG5DWPH2uiwE4LfFNgVx0yWMYaxPPRGP0x/6XAtjrE0Y4OE60Umj8+PyeK3mwcCKoRw0KjzT8RYcye4/Id0bl/doyeHJq/5o7Rf87fDWF5ThL+p2Ag/9+RGDjC/XenmB9iYJjeGpi995AF3VXjWagqghYlr133h0OiMcjv7cD4DToNNyAzX9++IeG2PKQVA9udYroi4VYMdPFEZv4xEwEDi8xeu2d0Wx6Ct9JX4ZEc1uhL6SvHZ7IibCzGn51iIvt62wF3qzY4Kv1B3GHgci99QsJYnTKExpn5HzHQc+n+WeR/QsIYhj2E+95YdjvF4Dqn+68GJ+zEwK48pN0pRtnHhHHqu0jTqQ8hOVtrep42I2zdGq8VTcv1VwwU1n3CjPPlWyTchoRVh/liYEJzD0eGz+dhOaLrj69Xgio2XzGwxcAf5SG/FQkH5VX8lId0YmBbHtKKgab3qplIny3VrjxE2QFhUpsY2IqB/nX0xcA2MbANCXdi4AHXfeolrYqjY32pu/KQNiTcYeAo9baoHAlffmBgmxhIcEwYaG1PY1QWhIVhL5YSkI6EgYo+ucZB/SQMvMZi8xEDp+Y3JOyN3G9iYCsG6tbuGxLeBnvsdoqJ9MT6JAb+Y0i4xcCuPOSmpISBcXhlgltYCR0GqqdXxWAkOAjLNG3eIXjCwFYMfCqXLwa2IeHhmPuUh3RiYJTev4mBLQZK3uyMqr8kF/pyJ0wnPqCR/KoIAx2/b8JFpvHW7RTDCIRB0uL3YmC0ICz0Df4rBrYYOBoCy3SJgXIQ8egk3JCJetfNp0hYne45JlK4ntaFhMfrVCSMvNRFJwaqu75MWFrcfyYGovZO4TSmhIGafyAs9NNNAa/FeYyhsFZg5vboLfVgM0DrmvXiYOz8LiTcFQnzpn1G+xawTJhUNxo/1NVIplCErki4LQ+xbVPJk9eaMLArEuZPQwjG8zthwPZO48splHhaFzQrOjFw58tMFMirjxj4IzHwcDrQetLIUo4PhdyydqcY1/K+iYHbfPEtD7ms40+RsDl/Fwm35SHddoHv8pAfGNgWCXdioMgtCNs24ozWo52GHQa25SFhetQ/5SEtBoZYEgamA9dES2O+5SEtBjrMLIWgORcm0BibdyHhrjykxcDRiTCwKw9pEwO1jbFgOjHwvyQGTjD+J+UhrRh45Yq4w0DMDHrfvqFOPxhIPk0Dw9P7T/JEzrc8RCs0mp/XX8XAXk7Y02FgKwa25SEtBuLT0j5ioHZ6LHL0ouMHA9udYsKDrtW/2y7wHRJuit0nMTA6Pen6RHI/YuCPxMAOA1WNT7qQsL97h4TjI2FhIGf9TgyMXk9O6IqE/zEx0A/EVR66S8JiWkS35CbZc6bDwPBJGNMWCUc76hsw+sLvxMDfMLDbKSZsFtcOAzsxsN0ppg0Jd4mB+zthpDaZZ3lQvQhrS889dxgYOPeZ1oWEbUEnrB+odH4q1DWOByvCUr+i70PLTg91aUqY14aEB0PCwMmFpeff/LMJKQrfxMB1j9yQVgxU09cKuiLhzc4kDATj15DwWwwciTxhfIuBA+lufkLC5oTWt33a48lNng4Bpydaf/eNOetCwuG+jGTgLMJAx3qGEJCNQoJ97SMG4qV51V1iYIuB0T2PWZhKgxeqwsuOw3JLVuA8n38w8C8bEmb/nL8cwvIyNxD/P8XAlUfA1VYJd3865GK+zcCCI2xbD70GpKtRv6sS1Txurlu2qxJWTmeBCev331tbM+8N/hyZDPIU6HohGBMGjRsuDnsXN+syAxXz9FUDj/5si2qxff9phndMePfquzhZh4SBv8WEu71iWgysPP5I097jmW6vmDYz0A6ngzwwtbXWZQa668kXA1s1UNW5b5XwbxgYqnfCXGHur9A/DzgIvP6Vpsm+inBsPV9xOOnXZVcfYiTytz5Een3VwODM1TKM4nH2NtOECaJIWGclmzu6ZiMB5lK2gPXy8FEDcTF8YyDYJbrkujKRURBmlFafln3lwDPBXrh9NwxsMwOLpMrgWFhfNXBvv6t4jW9mYNBr91b5x5jw7kLYwp8IkwolLeGi6LfPhoEvsAR4ZetPlXCXGYip2PtZH8KFXA8VWH7VwId03KAv7Os8Ghrkjd56+gtdaU+Y9YcbBrb1IT/2ijlPjrTMbS50/WxBmPVDDWwzA5VV744T37lAiCk9f3XsIU5M9RsTZrf7PdpS+q0PaauEbeb1rQ8JdXofffei+zGpJHf1Ia0a2O0VM5henl1MODzmhIGH4ZrMdjKi91X5i9BtGNjGhKONSBhrPwjD/PuFvndbH9KqgebjPZ7ZOY3HFgOjvivkXUy4rRKGYqlAYu4Ig6J6I3ZqYBBvtlm3V4yZSTKNj1dPBlV8Z8a9MTDYyo9PTHgUP74Y6CzsHNWg5KHDwMlkeaTvw4lxILFuDcnki4Ho1V81sI0JB0mPsKq8EQaqLgyZLiZsWNcxriKF2tfuGg1MNaDxGvbyTg1MrPFXDVQTwkTPP51RSe6EgSOB3KzfqoSjvUjjs+/ZNZo3gTDQ8d5qYPLFwG7X6IVX1R0GJk+WsFFQNw80nk/C1nbXaPUdI1ePMrlJU5b6z38ub119SJcZGO5ZDcfOIaT3TcafDQO7mHCrBoZc/VEDceUl2WfDwHdMOGBqwsJ/jAm3e8V4rjyH4NoQgLR7xajSKaTx5xCGtGqgJTQxuV0a81ED28zArj5Euuy+mYHFPPlgoFGMkziwee1TJdxh4Elnd12VcLtXTJcZ2KmBcpnGn5iwUibo7anl3V4x5kRIOgyM5s100amBWkBo3KmBbZWwWQnfzEBvTNe7x7caKM5B6DYM9DZ8wkSCpGGHgcbdnBGATQi7+uOGMGCLNGoHPWp/VGtRVyWMfUMvu5jwRKwI89oNAweReemqhDs1sI0Jt2pguH//6Yw2JtxVCbdqYBsT7vaKifTTO+fDUjoM7KqEu5hwmxloj4+fKuEWA+mqqdzFhHVhuvq/1J1Jt6rItoV/kA0pRKUJGICICEEh0lOxBBURsfj1bxELz/bkvWPcTr5xMjs5xk73sdoQ8cVaa87JIQYuBWlP9WFvkX31hJlK2F+sDHi+m96qhL1ZLqbEfFmfauA6ahx2GgycWSJcDwp/hvt5kV7oNLmtQn9aCk+cDGReMUGyPFUkL/jGlX+y4VAlfC/1DbXHGmAg9wYMZT1hdbtchP45NRJy2qgDOt4vVpnvWXOJJITeqXntAdaxnjDDwLFxg8eLBy+TbZEIdDzg1wT1IduXXqE+hOaruEB9yPjdmYeoD3mYK4uSQyqRwBhOKrLfTkSquDLcX4v5MCETngIGLlLA9JfFqYD1Lw2rgfD5AUA7vGziZCAdacHzCwMp/DWeWA1kXjGIgawaiCrhf2w18M9kh/A9aSD+WzCQ/5sxMC3jE53el1Loi/NNKxNmTWHEwPG1Gf25z9UsekcPSffK7h5HA7EayEYDrcsaLmMmEx4uVnD6ro9Nta1pCkulucamMGBUXaFAhFkGIgay8BC0DBy4sC1mYrmhOnflGl/S2xN9o121Amx6dDo5GbnmDmXC3nkNmEXDJhb4lnNwm4/TViAyU+oGA72OhZaBOq34kAq9u0O2g+2SmkMPMFWgQ9gGpnY7GogYyAQiTCbsiVcn/2oK+2oja2YYyGTC/nVSSegbPYnK36qBbDTQl5Z3lYRG0GIgVgOZWYy+6YhhoD06EgH2uaBM2Dsf7QSbwt+Wge4JMGs0vnL+cDFpm8KsGugv7n2ZpPHr8j0aWJUdWHaej5L43HTZjgZ+NYW7md80gTslbONjwMzJYvkZDVzeAQNrKuxamTCrBi6Xc1jmlPMtpBf+MxrIqoH0MQWMGk07L8DE6ccsZpFozxYDmWXgTtA+GMiqgQwDnTe5hmgZyDBw1pveuCaceE/KnnCgZrq5cIH/KFuzGDYaSB8pYOSJzGsKNArP9xhNVRSIYFOYmcUIswZL/fJTDWQCka/RwEHkw7EieXwwcHoMMjq9TT8yYVs7FlgNDBLP1cm98AiN1ZuUYVNY5wED7VEJmHUuAANH+XFAScX/EohUK4kqx1jOqNOpVWL79acaKBqejmYx47gYZjSnH4EIGw30dfNuoW80kwnTaSkXpGMA9lnWDjCTVQPLzq+mMMPAfAiYp9MMsFI7ugWaxQRASi0GMt/o2SDpkEBT3JToNxeOFcComb8eNdXCpils3DcCwWpgbzgq4FjiwetvXvfWLIYJRLApjAKR2XnA0WsP3o+9bJrChxNg4CTdSOgbzUYDg5fe+LI7bjsaiGYx04EJGMhfhwRHA1k1cHp5+Flwjo8SyoTHyjYIv2TC1mD5EYhgU1gFDESZcGVHCR3VnYjzBCOvUCAy47VFiE3hH7MYHA1kGMgEIjgaiDLhxjfaT7dwaOM0+GswsxiUCTPLQEVtfKNZghwKRPq/MBCrgc1oIFoGvnVngtXAFgObaiAbDfTuii5jNRBjhJlvNDaFG5kwVgMZBiqzHmDwdBRVpHMGDLTvdsj5ygUwkMmEsRrImsIMA2eTcUzQMrBj7k/U7MYfDBQ1NcLRQG+zA6xiAhGGgXQ54nlyPDVhGg0GetedXqBMeDQYJQTNYuQDf6Ju8V6Sr6YwGw2kwsmE78uV5LYayAQi7WhgtuS8m2q01UDWFEaBCGsKGzPAQn+eA4YymTCrBqJMeLQKz22MMMNAZhnoWLclR18RYOf4RWG9udiAYWw08AcDqaWLsC6t5QIxEI7ZQvXVFPaH1rwiG1W/wDF0CxjIZMK5m2wwPAQFIkwmzHyjUSCS92nbFEazGKuJ+MFq4KVzUUmw0VvLQNqpo7YpbJrdz2igS9KSOlIKWMhGA3eTfWsZiAKRTec9ptP1CPbfkFybIYB+r20Ks9HAvqzOsRqIMuHJSmgxkFYh58D++DQwRhibwrcuyWF9suBwyTAwG1+41jdald85jgaiQOSfGh7C/5n0EF4SBOHfgoHc34yBQWH/hoFf1UDmGcgUIiNlpXKIgdZ6+5kNPBmwbbJqoDpXPrOBUX5e0nGnEkKMD5kI4ho9A7EpzDDQjKdNU7jJkIuux09TuJd1dcTAL4UIqwYql5sIj8uzPUkO798UIuWrcaJuZgP9gyhTVIhMt7de6GX7TqsTnhYTHjAgg89HRvB+2GwgYiCLD5kd1c9s4GZWts7RWA1kTWGnm31mAwF5AGudzmc2kGEgawr71vWjEHFU4VMNZBhoik8x85ZP5/kfTeGFcILT6bK4ZL4xXCWkvr1OVBX6DfY0GOg5h1ebIceco2Nb+zSFz2aT6dZgIGbIsabw0xQ+ChHmGcgwkLnF+Kd0lRPpYLSzgYiBa/fVoe6793GOjg4HOJ3vy098SDU+8d8ZcqwayHTCqBA5RNqbGvvyUw1kQcJMJxwsB4C1s8VEaJ2jmWcgYmDjHB2k3Mc5Wjf0j3P0ZbbZYzWQ3nerNj4EnaN/FCKsGogKkfoAGMgUIp6xH0ZkzF1bDPzWCTdNYT9L+r8pRNabj0KEYSClnbR1jjYpAA1myDEMTCfNbKCtAMbs5CY+ZAIYGJYJYCBrCuNsYDZunKOduk/1YCNzqBM+iGWfWtvnBwMxPmTezPKteTj29IiYfStEHmWj27f8PmAKcSpsCqNOmFUDUSGS7H+rBlo++bjFsAw5phOOdz3AQM0Z9VAnHEyHgIGXwn1T99nvZ+gZyKqB1jT+YOBtdWxnA4PldSMTOXM/s4HXE2DmSW2qgXnTFM57zecfl61CJL5EMwkz5JhOGGcDGQZaYxcwcG90HZJeBvB8T+6jEGGzgQwDsSmcTi0bq4GBrvAWGSyrVifshffooxBpmsKoE/5pCqNbDM4GDtVFiNVA1hTWE/kzG8jcYlhTOHA6pML4EKYQwdlAFh9C0uCjE74EcoKzgYiBNFSvGB/yhYFE/uUczTBw+nous7Yp3ChEDDJLie/deYmMd+oC40OwGnh5J+1soJc1HkLMORoVIrEOmMQw8Gs2cEatA7X5X7OB592+me2045D2FkbrFqOZXsChczRzi2EY+FUNZLOBX/EhDAPRLYY5R7sZ+cwGsqawzjUYuBjA77NqIOqEmXM0b8qd1jmaNYVbDFwvM2wKM4WI0Us/GDg4wPu1FHfNIQZKPfWAztH+eCfk6BbDqoHetSMUqBNmbjHBcW62bjH6wP6tKeyWTYZc2GTCMQzU/NOKYDWQKURYUxgxkDWFmWcgNoVZhhyLD/GnVGibwtN9BNfP1TYixEBWDcSmMMNAVg1EnTCLD2E6YY9T5yrqhFk1MCg65wLjQ1g10Cs6ZoHxIUwnHOwywEDnZI+xKYwYiG4xrCn8oxD5agqzaqC9f/qwXpHMwWogw0BsCjMM1PrplHi6Fz7JyhtzdKpubbhfrWP+VQ38xypE+D+TH8JLwwH/L8FASfubMbB8xIBZ45GUoWng07OvbYrcj1BYOx5ULjQPnoR2MTN+AtuE4gDWrA4mYFmnifZlQuHYei9RIuLvvSolu30My7AhwWLkdbcVWkd/YSBrCrNqINrFzOzBxzqaVQNzdXuh06P3qQayFDlWDUQMZBIRNhsYDA04x5PO1qVWcuqFQb+J/i3GxyP83wu8vrmCz5cJxxVWAzFKmFUDx0PjHX4FiHw1hU337FP9dOxl9LYFrBO6HwwMkqUsoVCYVQMRA1k1UJsdBQ6jhJPk2NrFfDeFZyFg4awP2+Zh0ofTPM0+s4E/TeGg08zCsQARVg1EoXCxN2o0DcTZQIaBX7OBDAOn1xdgI5sNDN7CE06r+mc2EK2jk8tnNlC93bvU3c7fIVpHs9lAJhTGKGE2GziZ5x8MFO9HjWqufiP+ubLbKGFmGogpcv65aWI31UBvcS0TUqznv1UDn5vlgxJV+A0DMUWOVQPZbCBxVTjDjurPbKAxDj4YyFLkmFAYJSK9g39p7WKYUNi4Ca1pIDaFZ4lRYVMYU+Te8eYEAC9+hMIsRY41hb8wkKXIYTWQCYVZUxgDRBgGOuOVEuJsIGsKK8sFYNZi5aX68C0OqNoXPhIRJhSevF0erufJTkfTQCvqfqqBDAMtevtUA39mA6k8TVsMVJ5aI/FoMJAFiBjOrwCRcVhLWA2k3A2OWawaiBKR2qqfiIGKbcL7O57g/fbd+k0nwaQP29Z7u29nA5sAEdrb3fc4Gzgb259qIBMK6+P+BwPP3EcoHAy8bUqq7GMdjbOB/KBsm8I4G3hxgw8GshS5cgt3IYsS9jrWrMVAI6j8EDGwKFQHo4S/JCJEWgUcYuBPNfBrNpBZRweDef4RCjMMlDk9IvHhuUaJCNrFMKEwixL26zf3xNlANA1k1UDWFGYBIl8YaBi/p8iR+3lB0DSQNYW/MJA6yYQSj19yX6aBX0JhVg0kFxITxMBcceYoFEYMRNPAphqIEhFmFzMezpoo4cunKcyqgR7cftFXNdCbF4C5bDaQBYj4q1Rvq4EsQCSobvMUraO/msKsGqiI+0WI1tEsRY4FiGBTmElE1HN/CceyEn5/P6yWGCWMTWGGgfbhDd/XpcHCHhGapvBpyQXD7Yn/so7G2UBmHY12MWv1Uw1kQmHEwHLGnVAiQpUNYCsTCk+0aslhUxgDRH6awnyeV61QeBqcKQqFR+ZzFaJ1dHfwfLbVQCYUZhIRVg0McvG3FLkvoTCrBmJTmGHgX62jWTWQpvOPRESpM8DOLj2paBpo8Q/AQCYR2SpOWw38ChD5wsAi6I6pqU1hvRHfsB7ns6VAJ0P+l13MLwxE62jhuFRxNhCrgXwU6dRWd9PMu2yPBekE01Oz3k6Jf+yGFc4GGt3ig4Hq/HFvJSL/VOto/g8liPQlgfu3YKD6/1ENJPFOCunYv0dEIKsPBjLXwCoya9r0Ubhw/3oABhL3g4GsKcxcA2fPzacauNTsVYuBbDaQKYVn9gU2WFYNHAerA3WUXj9EiQjDQI104XHmHc2qgWw20OubH+9oZ15/MJAphdlsILoGMonIdDThCMAMYGD5Ord+MdSbNgkFTZgwVgNZgkixP6/bHDmGgWdlG9DxKnyHdLWvWr8YphRGvxiWIMIw0H+M4f2ypjDzi0EMPJztO+bIBarvJMTQG+xdPQEzVdLR29nAiQObM0sQYa6B1qQHGNjZbGRiyMYHA5lfDGsKu4p+DYNDBBjH/GKsyQ2w7qcpbE7md+Jn5xJewhEulMz0IsMwYdYU/vKLYQkiDANxNvBHIuJ3M1h2sCk8OL8zrAbeZnPA7HL28YvxlI9fDGJgNgQMNErAQqrJq0+CyE+YMLzYi4724i1EpTDLkXM8UpGgx10lVAqjX0xlTCQSHYXWL8bbFfD+mWug0suaxBNz8CTO3hcRA9E1kElE7E5TDUxKwEB97X+qgbUGp+efprAfb1YW5sip5wlg7+bd5MjNtBN15zZ8X6wpLBZlRpVXCBh2iVO4inU4BtmiCafz6lLrgK2Agav59DMbyHLkWFN4fpTqlKyk46CtBorio50NHIlN4gfvAkaKToNxTZgwYuCzitumcHCv7q1SmGEgJogMfbgf7RfXD/35umpnA41y34FvOqpzYj7sATaFfW62jcjUKHvUapwq/MOqC79/f4wQA6PrDu633QgwzKxmnQybwlZ1/mBgVrg5qeNRqxQOsiXcX7w4aDEwCJYzmZzHwR0xMNrN4RiHCSLrphrIXAPZbCDpG0oYh/K9bQqzBBEqnoZPYqir/neO3NBx75gjh0rhbiaZiIGYI8eqgW6xC0K/V+fqd1N4dAesw9nAn6awfExWbVN4FufPr6YwugaypjBi4E+Y8KjQQ+5rNpBJRLye/PGLwWogk4gwDGRhwkHa+MOwpvDIaxJEWDWQ+cVgmHDmmDzpWLmNSuHWNdBS29lAbAr/d6VwUHgcekd7a7qgo/EgCIPZkYdjkP0MAYscwFaGgctKh/tzBRhI9yvAQG+4B6za63MOlcJ/TRBhEhHMkWNK4VucO22Y8I9rIPrFbKZRjkrhsa8mBKuBbDaQYaCf2BFP+lmxpEoGGOhdjThBpbC9FD7VwLEmtE1hujrMv6uB6BfzhYFJAK9/3aZ7VAp7RSrsEQOZROQ/msKm0eTU3fXHd4LIJKeAWcveZzYw94qCuvf7KkSJSIc4L8RAnA3c8ykce6xqS7AayJTCbDYQE0QOflWjX0yrFNZSmdrVesXhbCCrBrpj6aMUnk4oD69/WBFazADz4WZuvaOp4p+fX01hxEDWFEaJiH/LJNK/ndtqIGIgSxD5koiUhJ/T2f26yNA1sB74ClYDPZ4LLdLXC4Pax+M0w6awJXA5YiAcI7kKVsFLi4H02RvtMUFkNHWtzF8I6j9zNvAPRYgM+L78L1EKS/L/h1LYmr6kECUih/eqDZLzztGmbQor26FGYs/dyWgY4y6KPkGJCKsGsqawd3VnPGKg6vQEwLR7lWCEiN2x+AzNo/11vYfbLmziUhXAJLquWwwMoia+lRnGmGrFkcCPAdNe+vmCGEgT4Z6ToSB+JCLTQSWTWDi3TeGA96oIJSL2YtlEiLzuFhrGmGeRD+lV3VDiuqsV1YSdANusAJgp5WefzqaXDwaeCzumzk4DDDzpTmsYw5rCGCd8f5ZrOj31m9mxBgNZhMhIMPoZBsmxaqCR7ATY5hqlMr01wXwKnJKxGoizgU2EyFdTmElE/Hpjt7aB5rMATHo4gD07W3hT92AD1rFqIMNAEsd3WAa2gIHpADBQ310KzteKZUFO2axpGlP4fTEH7JIH8xYDgwsc50mtC22cMEpETpNDl2pj680hBlYXo60G0oe1Tsmhc+epm5q3kA6clY7VQJvogHkcb8PmZBnv1jAmuJUVudanF52uKGAjawozpbBlbADb+vJSIif78ETDGO/amF8Xeceno8MZMFJ3+zmRlv0DfH/dSzMLaT9JVcO/H5sRYGDN99umsLribpzfP65VMls3s5Uz/oOBrCls1uTK0e1qoJOt+ILrd/goM39QD1RyqAAbRzpgMzaFVzqc601REgnaBr7XAVxvQWPpT3eAgWq41mmyv0scKoW1yyhDiUi8seo9zgYyDAz0spGINE3hsbEGpPAugIHnUuxjNZDOVg9dz0gpthIR1hTGOGFWDSx3cL1OJ9sWA7EaaN9GvdY2kFUDO1cTsOq8B4wkc8DA67CWMELED9/b7wiRufSoG9u0GjCRu3Xg+m0iSFbEhA11zMH1yiJEWFN4Il/gfrD9e4uBVqf+SESO2cc2cL66AwYW519KYRYkx2wDp6bxqQayCBFmGONtPbi/Viv4/Mrm+lEK3+fw+0R4DgliIJsNdPvFb9VANIxhGMiawl9K4Z7aRIg0hjHYFPaDKGmavhHnE1FvJSLWnfyX2UCmFGazgQwDUSmsmda0tQ1kGDgpm1D1ep5wdGzBoZfZBmKQXNwYxHCZekPbQDSP7shSAsda6yMR2ampjbOBQXZuguSaaqC7yQBregPAqI0mw/Op4pxDDGTVQIaBVJrogL1m3ppHo1KYSUSYebR/FwFbNf0TJPfVFGbm0dgUZhioSatPNZAZxlj7y8c2UIXVDIPkqFI3tn1NNRDjhBkG/khEvjCQxQljU5hVA9lsIFYDWYTIKGzMt/9iGPMVIcLihFEi8jSkC0aIYFPY3kS7tinc0xrz5h/bQKYU/okTRgz8mQ30iRFHiIF2r7/NcDYQLoYr2gbibOBOzJ+tbeC2ZxTYFGbVQMRANhvIzKPRMOanKYxKYRYhwuKEvzAQI0RYnDBrCn/ZBjIMdA/DT4RILfM3xEA0jOGf1QMlIkEyDiWyq0uTzoSulGGcMGwLIjUXIWBgvJ1+MNA8LUKcDSyCiUIncE9yQSfIrK/ZQH95H+Wkp11ySizX5hAD2WwgawrDfvXOSWmP77De96zwHxsnzP+hDJHBkB/+W6qBg78ZA8/V8USdhfvBwN7p+KkGMonIbn68A3ZJgIFp/JB1c3c+UseoAAMPrtPOBuodC/49w8A+5wIGHgwBbqtRtcc8YXf7hOezAthGYlM8fJrC+V0nySV2KFFmgGlsNpA1hVk1sJWIyAO4bRO+R9A9mlajDwYyiYg9io8tBn41hcX4t2og8w1EwxjWFGazgZghwpTCrBqIEpFeGjOBPmCc5sA2LER1QLXU7HGIgcwwZqI3daP9G/7LlMJj4sI2h7OBYhcez1KBw9lAf3mE0/Y9BYzlEvh9vee2SXL+5LyRye0+L6jihBcOM0ReZufSVgP105InD+v1wUBmGKOPJvB6Su8Oy8ICsIxVA7+Uwhd/cqemMi9Df+gCZl26J9iWuUkRBn13tSf8WOtiUxhOlf3fMFARVzmRb/09naT+nQTZZAinx9v1NwykfcDAqWDAz6wayJTC+vQOmNfjGrfnvHm/XgCYOAwBa6VeR6T24HDjsBq4Pm1ebTVwuJjA9ydOAqqsyltG+8N+QYa8f8RqoLe7lO1sIMNAbAp3FoCRrhFWBKuBfraB7/cZw+uJA1g2MU8YFtfQ4zjAQNPqtxhICxnev3qG37fPfpF5UjhIyVNzc8C0GDCw32A6awrP5qdPNfAnSQ6rgQwDv6qB5X47wDxh7+x6gIHxuVUKe+stXM9JHUjUuPECwWpg1wCsYxkiwbRJqmNNYZYhElDp3lYD3U4zu5cNnQIxkPS3gCgFD9jF8oRZU9gnwpYSagAGqoE+5Dw7c6sv30CUiLBqoK0kHc4TSxc2VzV+4WwgVgMZBgIfCiTwLp09qWT4mRnGUM+ftU1hU15+3KOxKfwzG8gyRJhEBDNE2GzgVHrA5w9m0yc5vrd99A3EpjDDQIVT4d/r+cYi2ToxWqWwdBw9USmMGNjv8q1SmDWFUSKCecLqL/fo7bnxDbSHUYbVQIaBzDAGm8JHw/kNA7Xr/rdqIJsN1GfaiuBs4EjjZ9ThjssMlcLBWE0QA2lXBEz6qQZiU/hhNb6BDQb+RzUQMfBXNTCY0k810JEnMXx/21NCnMWzbQpjhki5KJJvicjWawxkfgxjmG/gV5IcqwaqHmCgVyTw+dR1k6GxSMIQJSJsNpAZxgQADPuvaiD6BrI84Zk/ayQSv/KEte0EHmfu0Ww2kPkGevdB1CqFzbRxj/YEMyJC71c1kDWFzVJrm8JYDWRN4a9qoGfxH4mIZwGGDviqxcDgfBSKr6Ywukf/KIX9nnHOEQOnN2dNsCm8lPc3rAaiYcw7oVfqTMRPnjCbDWTVQO8xOz3RPdp4LTacX+e/NYWDuMkcYRIRZhiD1UDMEOmtVhw2hZlvIGsKIwayaiDzDfSsLt9WA9E9GpvCjWHMrDz9Fwy0PU5GDFSzSMowQ0R5+p9q4OR5S7EpPLpcFm2e8ISffaqBy4xYX01hynWOOTaFZxvDznypJAWxavjGsClsRcEeDWNcr7K4f2418A+FiAx7/cG/BQOF/w+lMMPAQOE60X+fDZxJMy2c2xxg4Ph+PFC7WwMGbuOUJ7QcbOnMa4razDeQVQMt0vjmjV9VSt5huaYmEZvAUq/7xKaw9sr7IUbJpYLtULsueRLsNNh2dyTeYjXQm5ym37OBQerOCvQNBP78GMaY8egAt/XzUw388g1ks4E/GIgSEdYUNm6cEKJhDJOIOFH6zhADf6qBwbqJ8nqc361SGDGQBQozDETDmP5FrHA2MDipVSsRYdVAnA1kISKTTVfkvE334xvIQkQwUDjh74AlxL1wXi8BTAuj/oWag/kVXm8HmFQ/OxzVezPANpSIFDO4jVf9e+hNnqVFuh0DTvPJuODoxl9WTRg5PB50yjDQ1FIFAJwANnErwMRJg3ksUHi2WJYZ2kf3Hl04zev1u5kFHBTEXTWGLdb73ihfb3syW3YEOO03EpB5BBi1FN4EtoEx/HxqqpesGjg1vRssqylgWzHxOWq5A8DE9bpMyXlliFQ/0ooE3Rjgp1fD59EuTbWu81ypZLgT4PsQ1Ip4ffFakUIHANL5qgj9uhg0PmsviTpvvuD8uw6ff6kBBpL+vAKMLYeAdQfAOtPoNdiZAbYOoztPR3P4fHDzwvczCZc1LMNm2ZjwlxQ2305J7cnmSrw6K3MiCKsjVgPpsydL6BtocBYsy6wayJrCqBSWzvDzuW6Uwo19NFYDz4NPNdBT6keqB+5Wwmqg3+vB73vGQKLTScVztL9TvquBGCh8Or6P34HCzD7a4UTAtEnYDCnw3R5ggPoJEcGm8PlXlNxh0mBgYxiDs4EqACqNTy5gqn/ZthjIAoV97V23SmEn2cH9Z/W7rW8gwLsQfmGgA282xGogUwrPRoWSYVP4WDVK4aYaiLOBTCLCmsLzxOnAtja3X+1soGwOecC0sk8n3uFjH80wcMybQ+I/vGZWt8FAt+z7GRrGMN9AnA2UPV3/agp7gDXf1UB/nwKGkW60wKYwSkQYBn7NBnq2tW6j5KSNqZLRk3ep3bdDzpsdCGDqHbBttuisCM4G3q7qtFUKMww8i/yinQ1kEhFWDcSm8JdvIAsRYRj4Uw1slcINBjKJCDaF82wffVcDWZQcw8AvpTBGyVkHvsAQEaYUDowekRADvyQi2BT+mQ2MOOvybR/NDGOwKcyUwkwigr6B1pN/ksegumKUHGLgapZsmqGAJMNAYdelrW+gN1rlsEqvAVNZNdCThHMbIuJGv6qBiIFNUxglIgwDrXWVcl4Wn3g0jNHe2ZpDDGRRcjgbyHwDWZScM1h/ouQAwz+GMegb2GAggRMpFxzI2cJqoLLk4f2wprCz35ffGKgekydGyWFT+EcigoYxTCLC7KNxNnB9cu7/ESiMSmGjENrZQLISAANNc2EhBqqL6ypDicjckkTEQGwKM8OY8U5ew/opxk+UiOj8cc75wySC9S/dmtS63qUQQ0SYbyDOBo616R6VwtpmtyAYIsKqgdbrTuF6eBMdq4Ej/wAYOHNHBTnddxk1s6nN0XgZFigRQd9AFiV3d3rwflzTCv+5GPiHUkRknu8P/hcG9mDl5/E/fxADe/rfjIGD/eDcNoVZigjDQGNQAAaK3RlPZvn7Qc3LScvCm7VXUSIyPc4AAxdnmSeXa7yj9oXAZXx7bHiSTo4rqsZdIfO5PWAgawozwxiUiNT8ua0G+iexmZ1rlMLai8CGb9iNT9viDJh3nXGEXi+AaYs0Pn9XA7EpvG6yvn6y5MyDx4XebZ9GpL8ctLOB3skE7KPVoPUN9BZNO5UphbEpbIxvcHoW3JA6pfAO/UB0CqKKgwVWAxEDS0sMqNEpenBbebBNMwxEiYg3qmSUiJD1Y0C8W+ik5JSeP03hRfeuYzWQNYUxUfgQrebfKSKsGqjPF5cGnsqCzJ/GlerkUJLAfy1l0n1cBarXYpn5e6svY1NYL7SaBOEEsGaXza6wzF0BA9fGVSLCQHjS8ctpfPsaTIzS2Ytqi/QK2+4Bnv9avpVWKXweT3hyTs6wrIQSB1horAD7p8yUdH/PfFqt4fRt+yIdvemNQwzchoPm9Dm5cd5AtGGZirU31UweAHT0KJuJSUOg6lu7ZYiBPfPeo4Z1rTLEQL3UeigR8eK8dIjPz2Hb3mpV5lu9pUQWj/6JTgShyLxOuZLIS5kN6CgbAhafu4CNr/n9TZVDUnFUGq4tspi8SqpSBTDTea6fRFtfAbNqGb4vcwHPb/VnsA3cVrfQj46AuTLdABYrkzL0hi+bJ2Hazajz4gHDllvAwNdaLKgiGHA9W49Gud4kCi+J/UkUHvDw+9a5SRRWVcBANhvIqoEoEWGJwtgU7qRbFTFQj2KBBL1AaZXC6nw55HxzDH//5L49tr6BZ7djoVJ4kiz6mV/f5LYpzAxjgm3T1GXVQJYojE1hNhuoBzk8X022T/ISfjeMYRIRdckBBh6SbopNYWU47nN0f4Xn45Zu0WJg9e7k5KnWrWEMKoVZNVDzlgo3vwufamCiNllywhg+P6sGOk9dCaPNppkl/FUNhGMMYGCsjAbUtTd9DmcDLxezxtlA2Aw/SmFrLvpwrMiPrW8gzgb+GMboi3VIsBr4yz46w2ogM4z5so9ms4HOqRdzAWBYghKRcXIPCPoGdsme0tGk97GPZonC02O1zL5SRNA3cHTOdWwKzw6/msLnxcc38CtLjvkGBv5QBAzV92010OsY/HeKCFYD1XNTrXw8AAOYYcxPojBKRBIvSf5jNlCLnIgEnMm1EhFMEWH20bdpDhg/t+MwWCWCjNVANIyZb3OHdAwnou5mDdgXavOcNCBElZ4DmNfbAgYy30DWFKaqGxXkdthvUSmMhjGT/jOnBi98suTYbOBUawxjxicxxWogawrjbOBZ6AMGKpcV+U4RaZrCvrSet4YxGlmlGWIgk4iw2cDgUML3waqBDAPpXJ631UCrKH6liPxqCgcqf24ThVlT2PfnZkJ2VXKlk7Oy4ryLM+exGjjNOx/fQDYbyOyjEQPHt2jbzgYywxjWFGYSEcyS+zGMCRbLuYwYyLLkUCnMJCLkWQIGbnd52xRGwximFGZNYcM/rOFY/TKrb8OYaJnB39OOTVhvRSnD2UCmFLZmLtwfzn6aYlPY2R0WIc4G2nenS83NlWY0fhGV+LJDqPbYTjPvfQv22BRGwxiGgfqy96LWJrPhN0/HPWLgP7spLPyhFBF50Jf+JdXA3t8tEanWgIGsGkiHxiwh2ta8UjMQeS6wGuGHIA0e1F1agIFal6r6qCceWwx83p0nWSijVilM3QP8vsG/U5wNDLKps0f7aE1awvOZSf0knWVTvTtXTTWwMci4ebELp1f+0xQ+2OcdLGsrLvSX1lAi/rbbVCuWPcDMZFZ92UcHngNYVlmwjY5pzcE2tnIScrqIXmsfzZrCbDZQmS75zKurWTsbqMQXIaQmvclk1z+GWA304P0+ya7eNvazp9/C5Nz42uMC7tGkPPTMlCq3PXxfz6MDy1h1rqnypICBXVuGZXBmNykjKmCklDa/Hwdw2s4twMDHRpbJUzzPqUoUkUOJiJr7N6oM0iYMLgLs2QU+LEPxsARMVFYOqctrj9rS4RZ6Wx8wauYadzj9OjVso84qJYdsU9LJlbuGgcbZOpnUcC53A/uWBcMzPC6uYcMnw801C3aB/ST7czmCZWtVcn7hXmVCJqJKR+IOvp/pHTBuLAoFLJPPmnjb6/RJivTUGJwMqoxeTyuL7E3XBIz3Aes63qoii3oOC9akC1h2zabw+muhT60uB1iWKWVOEqr1qfoI76G33DezhZ2BRl1uWxIvmA32JNWFlE60y53z+pNBRPbZ4QZboweYGO1ugLGi0WmU4GXmbRKbktcZlsnxbleHgR3dErKXJnfqzgx4f90HLInzAn5fvR9Kzns2mDy9HjhqULkKA6Wxw+50jSEd5yfA2Nl1Tb8kIsFRdeTWN5AH7AuyHlyPa2Otw4bqSpzHj12nrQYy30Du2d2TI38eUpUTOyFKRJhv4PR17BBvZ20tEg4au+frSiBoGDOMVgKmiCAGolI4zuHYEE02DlHCoLHXlT5KYckb/eYbaGv2gJq+OuSC7AQYyKqB1tyQCQ2z7pNEa4XAgevVRAo3du3K3pXQPhqbwrfrmfv2DUwDwF43N+BYxAxjxKRbYKQwKoXZbCBrCiMGXsdNU/htDgk1F/B+tEl9p8Z9/qkG1sro9T0byGvmAH0DvX3VpYiBhMvg34s3wMDnozDb2UAqBC0GmrMDYNCPYcxk+UspLKdNNfBHKcyqgWgfzWYDWYoIORufaiBrCjPDGMRAZSV5gG15RL6awnZXB2zpBlyKTWFMEWFK4Z/ZwEBvZgFZishI/tUUZhjImsJ0XJ15MpUrm062+ZK0TWHCR4BxPmBNcYhkkttF/B9NYScW4cCqEsCCQ7hvMRAjhZlSWEndj1I4e+p7lIh8p4g0GIgpIj/VwC/fQFYNpKUtVIiBGCnMlMJFSEtsCgcDK9qTnZqk1HoCJgbSWyjIYymfEAOxGshmA5lhDPoGstnAL4kIKoVZmBxrCl9NlW+rgVZjuLKuC3h//cYXcFvnT5SIkJG74HA2cNddn78xkNs11bzbBTA9nIt5axiTTAEDWZhcVaQfwxgWJseqgcqxD9hG7iceZwPJw0xDL5DnFbm98gIlItgUviVO05Q+Amb9NIWd9xiOEQwDWTWQRQrjbCCLFLYlccWhUpj5BtqrCh7/S6QwPXLmEw1j2Gwg5U5mWw2cuOE8o+YRsP9d2B8MZLOBx/lLhGP+HTDQmKz3mCLCIoUxTG68tLp0PCpphk3hv2Igk4ioEml8Au9Z9dUURgwkye4fj4F/JkVE4Hp8T/6XYKDyN2OguDXP1J4/4DIcGp09mZrnEk6HLmCSWLuwbM7gdD929hoX3V9PVde5JnyrePdDxMDX7rjH2cDg8eoARljdFLCyaYoOFjLctvVqTY1Y4zlPqboV3Nbw76c06WdYDXzc7VlTDWtm95oUEW9k76hyMLgMMXBxGBVYDfSkx6xADDR3/R7nGe7MIqq+OlKnN+Q42u3DmTm2z5TONrteY08N2wyrBtq2AZijeLOIvOM6xWogPVVTiXQ7Ygi3SfwGrHo12NdUAy2/AAxks4GsKcww0OslHYtM/GADp70xfF/3fKMSAzZ/qsaDQUi39wq2hcUxRcOYYKHB6486ZYlKYc8yAVu72jmm00LtwTJsuzrZPjZw2g2mV+IlZA2ne+/6ovZzC5hVvgCTaqcPGHRZVJnnBbZKhnkj+RheXoCVU1smJ0mr6Gi1BMzjx2VBNhVgDlk/7xnVnkOV5Md+j2qnAWCRWNsSeXKrMWzGTXgbmQE2doYBofpGFOG0OwDs8hedJzUK7kF8W5F1YnAdGTCC1oTKndIiwdp2qGKkgG2XbK2Tmh4E+Hs/4PFUv+XkPo9HcHrW75nvyk2qyHo5oLZQ1pk3cAaUOFU3oHZtlYAdo3XTpL1fqBG4D8CS+qaTXPMFak0HNxJcKDzfhh8ZdKIsK4D1zIbTtXqAzxc2NZJ6DJjRmWs8XD/rOvQe5kwny3hkUWcY3jI6UcuURPl1QKfZrib+flXBtnMf+VQ3jUcYXI2Ukm4Y59TtmWLm9ZepTCYjOAYxDPTOL9cip9dCp1viwrGn1611nA10uFIJw2UCGLhzyyEdBfNPiohf1n2qdSad0Du+uhaGybFqIEpEFKUrYaawH5tN5vCrbmcDEQPd4fFEZ/mmz2GKCFd0e6gURgwkHbtPbXUvE1QKM8MYdWV+lMKsKbyMQnh/zDCmG8W/YeBwDBvYOFY/GHi7mAU15pNG2X6C+8uclVdqXflPU7g3Bww08glgoDGreXJ3m2rgxByGiIEZqWuqbsVGIjJrwvc2o7Ya6Cc1HCMum3KAYXJBPGoyiO3yQacCgX/vHD5NYQ1++7sayMLkEAM5gd9QsmyUwsrmtxSRQJUBwxardIWZwjgbyPWfC6qYziLzJjmfYFMYlcKsKcyqgcT2Qw7to1k1kGUKe5oCcMQMY1AigpnCTVNY4cfzxrngg4FMIoJNYZYp/F+rgf72DY8z+2gmEUEMZNVAGwiHQwyUwnQO1y8c1b5mA78kIqwpPHlMm/Z24xsYO87xO1N4o1RXxEBsCpcX54JKYawG7stGglJ2Ew4lIpoSzdA3kNZNqomjqCVmCtNFJ28lIgwD6SMALFvH1vkbA9ls4FdTmGGguRIB01iKCFYDtdunGmhOJRExEDOFGQYSu5FslGfAXK109tTtdOHvNdcBw5hE5CtTmElElOqxIugbyMLkmG/gV6Ywmw0MUg5+ZhIRZ6it20xh1hTGTOHr03iSx0kucDYwmKemjtVAZh+NGMiUwkwigrOBLEzOCTYrzjv0DYkUXgLvZyx+UkRYNRB9A1k1kNlHM99ASo9NE7iZDTSVch36jxH8bO32L2wK42wgM4wxpOQzG8gwUFN7cExSS8BAliLCmsK+ZxM4RvPwfhgG0rcGWJipVIdjdjKF46Mzysno5GXf1cDZaPGms93yN8MYx+pa4T82RUT4MykiAs/1/3eYnCYMdQn/8ycxcPg3Y+D8EMBts2hGwsvpvSJ3Pa7gHOGKGfUOLizA9uBNDWswIvPHGiiQ2UePgk0/o519JZG5GBzo5OTDZdxPYJucTeoNNUYSbGuZkBZEUc8ptb0QMHBebmEbPgO2jde0D9iZ3y1iZiOvKeLznL9YwOvVu/pAbXfPE29myIAxffGK1UDvuOw8ibSCx91i0ON8r2gkIFKDedctx3lSp/EpnDSpIPpVgtvwCduMt6xzOg1teP755p4Apm43dHztCplnLiuVjB7iAk5nE8DOa5HyJN+bsKwfUsCCAZV5cj4cIzriHQnezwCwLj80TWnF74de0bz+dXaG2/pE4PRWJRVgyuO9oRMhFkPEQFne3qi2uPYyL3jNKFlt6xUlk3MPlvEaMGBSwbnZmSpl5tl55RBtKchwOqaARVsVsHAzisfU4bcAC+/pALbF6PWiymQF3+dWmfLk0ZnDaY8+Si6g+3VBplo8hX9vPjM6rVKLwB9VpurMuRPfqNcO4QemT8m5rACQT6uIuNpqQifZc8B5jxCwSrTeGrUGu1fo+RQwpDsbjCi5C0/AULekxNLrBR1fhCdsY2/Y5rVs3qeTMoHHH3c5IUN7FFBrf380SZulDNtOrVI3UV/N7FyZk6F45uH5XMC8fZjuSad3kKmxmfGE8ts0Jflja1MSb+rQr/tyRB67wbxRusH3cR5M92RIyjEdR7kAnyeH77u7r+H93uH9Bj0CmDLmaziWjPYVFwQyfMqJFE+oOXy/AHsqRdfD/btPx4e5CBiewjGndxvA9dErxMyH1UImj6pbUjt5SZz3WnYdrAZGzuwjESnJCLARroAwmheAgWO7wUAuAcy6EGWPGKjY004Y6AD4ZBNs+ygRoZT/SEQQA1k1UDMBKy2rD9eLc2o0qs4IjmXCaQB/nwiw9UzM1jAGlcKZZg9hm9kPOe9o1Ek7G5iM5WYbdCvyysY6De6AZWgfzTCQNYW9GL4ssp/ZPNWMqM8F53NdkEM8utLpXRIyf+jC/e+nJhxb7iFgoFhuVSLcth+JyGHWlcht3WDg7DwM/dOjzomxeddUV2IlQwyktwCuR73JMLYma4lsxdGwzRSm/W5EYF2CbVm8w783jE30ZRiDKSIYJtekiHxhoDtYBRxNOvmeSHw7G5ghBjLfwNkGMNBfiHw7G8iqgb5vAIYRsUpRIvJVDfxrU5hVA3E2kNlHo2/gT5gcawpjNdAgetX6BqZNk5jNBn5JRBgG2kJvybWGMU2YnF1e0jDYnQQV7aNHTh6H9O2cPr6BTZgcKoUZBhqVABjMmsJpDQdkdQUHWD++AAZW1SdMznut8oRoj6L4Vgovps3PDQYG5KE7aBjDlMKYKcwkIm4wACxkhjGsKcww0IeP/8SmMKaIdMi8QokIhskxpXDM8Wv0DUQM/O8SEWYYwzAwC1ORTqwnYCBTChd6eoX71wDMY4YxrCnMqoGw65z2mCKCGMjfAUP7Yfqkzgkw0CvMuCDWK3m3EpGfauBXU5jZR6uRDhi28wDbmGGMRddp5pvanMdq4PTEbclXUxjto5lhDGsKG9EGsHTa+fgGamq+hvV6ceIxTA6Vwmw20OpEfFsN/GuYHGYKN7OBrCmMs4EMA1k1MBjxRCZuPDIRA/303m8lIqwa6L2NaYFNYeLe4P3U09AiT6eQv5vCRpHqbTVwOnw39vIkw2pgIFifpvCXUvhnNvAf6xso/JkUEYEf8OLwf2HggFPEEf7nT2Jg/2/GwGA4utHxedDn6OEJGDdyxSdVrkspo707bCPF6i3Asi6Psnm4VC29L69g29rNBiG1o5lKBk6TsRpvYNuEbZES3S5hmXouRM5X+w6cHqdBSieHLWBLh3OfZKzEGdUfsz7nn3PAJH5b+tTcGkLo8TvYprbb46E5bQKmGUtHJ0vSGNb0Nx8M1Ic2vN772swi5oB102XcpC4AFgVvTS7IIBIjqgyMpprTh221H7gneD1OCOl6sklJ/9UFzHRE2PbipWOR2ixTOB1uABPLZtZQ88o1dcdVj/h7OYXb6QbPN/Ni+D4OZiclcnUGDO3RIfG67j0nj5stUmciDzl6VAAWk1uwo87+Cp+/VmHxLjpxTdX1RmrCjTYFeYguYLTzkkhAFTcieu8ImBQ/77DsDzZP4lfwfThhLBLv9QSMvnlneD+U44h3f64SYmmCSPV1R8782fa+JyTsyBT+KvDvXaVTENOsL9Q8AtYEVNxS0jPrCWwx4Rsel4cSCS37RJ0OVxPfbcLYrH0ZUsXLVS6+j2SZOMlxT6f2S+D8VeMbeU9XPp3ODwJH0/0gJfvTuwLszuH98b2NRRIZMM+67uH7nTepG0ezhmXHb2ZBAwVOs0Y+gG3bSuFYYOxvgIZ8OKdzfV9lnnyvZRKe4z0duYdhM8unqLpRb+HvPWpmRe3X7Emec/tN7ekVMGm3AOyejLs7wM5nhwQVfLNE1t4JHR8twGp+TFNdolPAtvP9EXq9ZJgSIQLMcvtTCbBS1lQ9Wk5XNLn31DBOnL2ul5vRiY46cOwJbnGT4tFgoNLZAwYlNjx/TC4GDU/PPsGmcHf5wcC4t3QLQqJahr93g4Fattvrw6I7AKzUuqG/z7sp/P1GAzpJT3B9F7Zi6VzVlai+OMsEM4V3sIFQXbvCsaO+35uM0OBCp2cH7i++hvvnyz76IHdzEihuB55PlQl93wEDzxPAWj25yKHvynB/JQJ8ft/oKFm8ywCLh2mDifdHl1D17O5JcjR71B114H53e1vYpi6AfaNRIXCBq96fZCXBscWZpnB/aqOmKX4rH7DtrRQ4fxx3qs5ZU5Mmb3OYBQOlrppj1JPqk0sTNterLbLxuzzV7UCGY9FxKhFe3crUvucDwNDrNiXbZjZx2hxnvcezkyAGsqYw+gaelKeDTWGUiLCmsLtYfprCKBFRflUDmW+gMv1VDWSzgawaiLOBLFOYNYXRPvrHN9ALn6FE6qPkUGXurcJgOiIpYqAu58sMDWOCzFq2voFvU89RIqKvfjWFn30VjnVvGzBwMoRtn2Hg+Pj+VQ1smsJMIoIYyJTCVm8Tw/UhGSnh9zSm+lajYSN0UL+VwqwprCysOc4GolJYfFpHxEB6KgEDzWlVtErhn2qgaU3h+3orcOBiSmGGgegbuLDUGTX9ZZJhU3jZNC2Zb6AXPPiCnOv9jqrwJ868jXB6on00SkQWN715fsDAr0zhYdgYxniDFQluOmBg3Os0s4GPVeg/eqZK1LUuACZJKYf20fMLvB4qhX8yhW1t+VEKS3YPrv/d5mMfXU8juP4e9YqgYUxxj16UpLMmnG3e+AQ2s4FjvbvlguUphvuhqD5NYUszZJIu0lcrEdkIgMncKiq+7aNZU3gU1IsQJSLhO3m0mcKWZ8Cx48R36IzfAcbJE3i+4pE/sBqISmENlj6q6Y8VR62DoX6FybW+gc33q9jSOvSXSzgmjOXqBffDdc5hU5hhIFMKo0SEzQYyiYjXXw9zsprCMWKkZvB+WDVQfalduN9OcL38zAbCIXBKaNcO9lgNHNmCTfywl+WkNyNPCkvchEOlcHwI79S0HxbxLt299I/EwD+TIiIIYl/4t2Cg9Ddj4ILCtj2yXrAs6/ctT9yBK8E2MwHMSE4PqsODXToLU5LFhrUHoDIae1vdGJLgQACzQv0Np8Wx38+CuQv/XnPic+Ny3uPofAWPJ3a8ocQ6CqHfU2DbX61FuCZfqwEJhjU8vr8HjcGD1SPBaw2P86ftibrDQCJ0PoLF7x7GT0o2U3i+y2kjkRV9X+hM6/eJ/7o31cF8daGwBwGmkJkDy2Q8WlJzP+qHNKo3sO0V5YkawUAkiIHlvoTTct5kuCaynBC7UUqTgQsYkY8BK6POaken265EPOUNWLCKugs66wAWe5sasCR5iGeqwnbNebMhYIE2E7uAxVf4OX3dHbLumjkdzWzAvnwPi788BYx2lnKfUH0O23BglRWdylafC3YubMNOYsPp/1a8M9pRd5IukqMEsCTDtqu9FF2fXohCtzlcfoHWs3kS7fwOtbO3HoYSp1S6Zb89aibOKwyMnSfrwWoxpWFyAMwZyftE10+A1YpzGWQ+78D3PUpDQr1q/CYedVldo0mNOI7HWRyedrpuVOGELvxJNwvigbfXB/vznU6dhRLOrRO8Ph3C46nfVbKws3sk+mpqzmAZunczb3Ggqh6elJBusmuH0FM/TQk5r7ZU7WyVMNR66R4wK+zQdew/OL9rPGU9CuH9rrs24cKZDpjmiZeQJicfXt/UvKeuz0KfxmGmhtF7C+/nsFvoNElnBonuY3h4C/hFY+2kZvPUfT/1/mN8otG14jNvm1bNrNzFohF8eVnUk8NCX1JJp/S4trjIVo6RnnbtM7W0LmC71hxL5glgqJPFgzDIasA4UXmYdLUK+qE/Hm8bLITfN7kpfH79ABgUyiJg2WXVgW35uct1qgD2kHGlkPjmNU1Z7z2kbsELcHovAANVW5QAqwYy8TZX1yKZBPeT8r7A9X8v4fpbcCJgWdGB+2vxaI4Vd7gf4XTWgetD7xbwecYKDXQN7k9VaGYTF+KAOpeqQzyj6jaSLU+nqfxSuPDOw/0YZu8B1TppNwy2nJsT2O0GgBnTAfFcdwvb2n1bUac8iKF3OnRkorsAv0pvNCD+hnQtEvS7LzoW4cAQ1Zzi6JOtZ9HVxJQBS3fdJxFfgzdgURM2Nz/UEZGTWIBj27YTBhcl1Yl0Kzt0HN2GIVxF8H08nSYTubuUucBoZn15Xh5/ZwozDNTvlyALPJV3UCLCqoHYFMbZQE3Zcv6z+mCgflbnYXC+RDxRNtKC6pK34LzVRU+xKawtpwEcK+tYJama+zgbGAQOYCDzDWSZwjgbmAxylzqnXTPr12Dg5QGXjNEZzwlioLprlJ/uGbZlJhGh2gcDg5sjwuHulQBmnfu/qoG/msJ+Rk4qNoXZbCANbMAM/ZXA+10MaIhNYSPSm9k7wE9UCjOJCDOMwWrgj2+gJ5Tw+tgUHs3iDDGwesDPqBRmGLh8stdvJCKP/gme71m5LQYegggOI458o+6kXGS+8AbsfL31ZtZ7nnDelJ9XiIHWklsSXxsCBmI1cL7bhv7zDFiGs4GzIWDguCfmxHjPVKqqrw8GLvZ6j84UaxN6kiRSInWLO7XfdZpRMYHvg4XJjUebhFB+DNjZGWWAncd3ytHNc/7E2UDV4FYhVgPtZc5hNRB9AxkGTubDbYYY2M9zwELTauydm9nA1U56Y5hcYCjw9+9e0ivVVnQbeivr7JCEAoirz6bJ7/eNiqgxYN508wQsjbunlPTeOmCXU6wzn7vCMUIa7mtqyfI6xGpgOYKTp2GLzezf8aQjBjq1sc6wKewZUYVNYboZijxJX/obMRCrgZ1ZbFDjcZIA08ZL/ksp7ImNRI8phVk1MNiWmY7VQGwKMwxkTWHrGE/JX6uB3uvM5UQRLq1EBDGQzQZiisg/tin8Z1JEBJHj/zUYKP7NGJjXA9hGNNh2feEO6/ZrzhGaGE81DKmzk/X7uWdQf/vSuegwoIk+7w7gNLVWYNvZN9Utzz7eAWMaAwijr0R6eSs5au93A7jMiq5K1tfznjrGU+ACtfZUnXpbwA7ZGnD+JQRMO+rljuqz84A0rT3ACku8wdLKwQJlvuWKPHaNAYfal0J/Vm71pknWTBQNBhnt1XVKOpe6pFpwBuzSbvecaINjRm1/ALeRZm+eRNuOzrDtdAEj5ccmh2WwFqj7GMK2P5rJEslGJQ+Ytx+GQbqEbTBR6oJO1eb93/r3PSDTKKXaaNnnvPBc58QLzRe83kPlwncK2+LGGZp07gCmzHkD/n15esMyQt/wefys8VHcZgpNrfMQtqEQvl9xRFSaOLycedXuYenaiGg0fa8AC27jEfwsZmsa7lQrjLbcS9etd7ili/mccPF4MZVI77h1qDrYz7h5PRqpOhDIG5axcT8M1p0g0lfz25MG2WVCYpEGsk6WgDFzYUCy6LHewR4j3Y40OWwBa3SmHD1eDJpcuj43z/K9pGvh+EGTR9ckYSUcEn29Dz1Kk+WYRM8ZLEvpalzS9VwfZ2H+eKW6Zq7g9B0X8PsxN2rqXGRAt0pihOEDjpvEThcq9QpvTEJuBH///Jg+6JYIgOG1l+X6cpnVdPE8zbLYFsNcN8PekG76b5OLTtVB0l0969H59DSBf8+9AHuTdU7XFfFIdBJggb/rlyPdyjY8nmRzXq/O1KdLK+oCtjmerh+H6xsN9nA6nivnuNIv2fNNw70YcvORcYJ/b75h26RNWGDKwfU4mTSZu8JwmNHArCUyseHvG79i+PvfLRc2h5N7gWNGBdjjH12JHAaKQr2zBpj12iiFLslxl6rTRIUNc+BZ+ik2h3TiykLmkT787HsjWMYXG8AodQ8YuHnBsUaZN9fvS+gUZOK9a2onsEH7Z7tjkeXyOIBt6AxgMDm5FSmPcO5fbDTAKCWGny/jwRCuh6CTecNQUXXhwpnUt0Q1i4ZPOFZJpyaDmI4UOOCocOzI+KFC15EE1/eueuh6/xa8qXbUenB9WtuIiE+bg2NYOOBodwc/20nAAbbcAbNXyiPXT1sPsH1vwv1fkZ2qi7YpUPPgwLGDGN2K3GewnmjBHbD4mMoOWVynCqVUk8PAWsAxo57s4PofLeDxhwGYuZRTs5FU+ZwfXODwx+yjJ/IrJIG9j1qJiC42h5fOLM+/lMLevYoAi+Nk2TaFb738GwP9owUYFgjymo57AWBkfTjrZCfuW4mIz49gG369+CklxXKVec8sS0laAyYZweWXb2BTDZzczDmsBOcoJ7MhYKC5abBhHetFOxt4msLvL2XY5iVJmlItGQG2oFLYcSJq9m5pBtgx18mNRPD+xNenGmjleVsNDMpLJhM3cZbUUtUgw2og8w1kTeGA6+UqVgOZb6CnrQADOa7BviZTOKgtwBTWFLa9XZghBjKlMKsGIgYuBN2l+rUxuHnncJURFz7PKHwDNl8XOk8mImDReHFeZkH3cpIIV6eNRK+3zBADu2vAQKYUDu7zT5gcqwb607GZE2BRwEClt8oQA/0HFemscDZhQK7invAvwDjXX2wAm0rAQLEfZVTTT4Cpw77wJG9uWiAG+vQoSERfF086nvRXHBrGMAwcdV3AwIEhJkR+VneqDfc74rvjeA+rFl/S2dNZh37sCzJioFVU8HzcyaRkwhcltZx6Rzz1ZkbEuDYSlUpcZPSpNIYwrlNTNRSS0DObML2T01GooV3XjcQGPs+SFA/MFPbu7sUiWzPptxi41QSdmK9CwhQRtI/evWV4vou9hvt1ZkrkNSo4OsvnMdzvLq+jRGSqXyUOm8L77aTNFPZu4q0gcPnH6BuI1UBuX3WoIRWf2UBVsgidHNNpiBIRZhgzdQZ2iBjIUkRQKbx/BSnOBrIUkX+uROTPpIgIYv/fUw3k/2YMvAQPg4aurMENFD2p3gunLt0OXMAGK1OfOnfmKJ0fJ+MwDJf7p35yXcCcB1G4efKGbd59w7JvkyZTteb3qr5dXGCbygXAyp2mWHoUnnPqnkcibAvk4eh2YtbUnMOC5V+lDk+C6aqmSsR1M++R7HWdNAYbxoKoWcylnZzshmRE46LbzwKPuCm56KMBtXpKJ/NN6xHplrDiqBLkckbHJ8C08c0FrJNGXeJNpJqSdCBeqSsPh6GXCnc4bd2akX+hA9u+2GQgm6se/GzcVRIW04eqz5dij447AWy7gwQwc+Z0c2pODg0WXLxEn5lrFbBgrJN44j5VOOr2QrqlNxJGQaToOrxFhYblrkv842hbECFe2EDPqhLOl1tK9eFl6tDIuqlhtLIeT32lKge6Td4Gif3wpOrBJtfpelmHJLrmhNdPxtOiK3UKmPSaA1aacX2F095sRWJhyUt6eQ3nNPUWhMzLqQEbxJvu6XqziEiU24asrzfrgvpKbxbOt30/0vN7BK9fDkZhOJo8Uz3xYYFb7A47EsImuNfJJd/QlXGnYTguc/j7pQuOJteez4XW3IFtQ+MTGthmkIXdmqf6jp/OaMTblJtvb3Oqq7lza37fy6Kg80z0frrb0SU9BGTeC/eyrvUESjc7WeFCdyIWemwkczrfw7Y73xzNXL+YTkEXB80Pw8tFf+oj3jnT1HcB2/pllOsCl/t0y0drEk0KwLjylbqUGnwUhnHX0vWd8dLgnnkBlubOAbAzgfdL8948jI0gSXRrvfToSq53YZzcx4XeG7p3amVzKfMKHo4Z9sOF6yvQASP7SwU2aG49obG4AWzyrm4OmL+6UbXfhWOS4APWHVdTjSamDpjV5bzm/ggBe+VK4+bGeVcB1m47sPm8xcxzAUB0q6q7cH2fO4AhNmBW5ZXXxjevzwVHCV4/TAORGqYF119yuSewbZ6H1KA3ePK5UfNkUIcWjTrHThY427pRJsIxYzlfd+GY1cw+wvdt0SAewuvHp+bYJduAZZemepvO6icptopOKXcFzJO6cGwbpfGQzuIcji3LVRewsb9qtpkLHFvMCK5fOKA1BjcvjcQjgzp6APxKvfgC78f04H7uDFZD6mx8jUT37s7S88VDo9E4V0h4mKRwbNDh/g2CCu6HxNnt9VwmE7q+LpVs7nS2EjaFtVr3OawGVpTOqJX0wjC4hE14XDMbOJHWgIXVLNq31UAmEenKek4OJWAgM4zBamBhVAuqvHzAmtsVfn+6jdbUKV3AKoaBbDYQvgXAQDYb2OlZDmKgD9CUtBi4L5etRCRU6IqOxtY8DFYxYGec6XfEQC8Q4eefpjBWAw+ndEZnE/ILA63nHDHQ7y0BA/tRlVB33Ivh57uwJ5rrABbuLZp5x3ukE9mTWgykAh+1EhGWKUyppVsk0mkO2CLNsyBYNWF2HGCPqbsxh/bRTCnM7KNxNpA1he1qtCQBX8wLkrwtDzHQO63mKnmfALMmZNoYxHgGHF4W8rG5q1ck2C5FFTFQdwbwfcRrwMb+WErbauChmQWUp5O2Goi+gVgNHHXg+zzbsUVqQZeo2402odcrxipx7KSplr+2hD5lwMBO/czpyJASOCZVc/j7Zdy16U5sMk86NQY/vT3sSuumyXo4nwsyXVb8Nwa+/4+8c+lWVWnW9A+yIaCoNEUzuCgoAZlcetwUBRUVFf31Fc65vnN2nWqcanxj7H2qVmONwcBJ3iOeNy+RSFbefi8IA+UoIsyptDsuVh79vjmSl5EfiYT67nuLSb+PZBYu+jvOK2fPaBTS76+mOKCVram/cGFozGTQo+77VD/JiLBUNd5LXB5n1H7bCWHlDwYa12nOgtmOMHAwdwe4GrFc8lcstNl8qKuEvTpZ1Z9F4R8MXH1iwsBmYX5ne1FGS9rHzPteI8jklIaVnViq9BswZjGejNB5vKaSN26c5jd8tHVqYv57UvjniMjifUAWXF4fjWlWv/ydDQzWV8K8n9nA7X285n/ZG/izKIxi+fmzKPxzROQfGzdQ+XtuEVHGI1n+H4KBo3933MArvyCKeAw1N2Uf4HG3cnJrN4vc2snvQRb1Dov7fC2JoD8IMOzPAJ1ALHl4HMwTCHTPwnjckls8peTm2ytDzNlkIQnh7DVIbtMO2e2iEgbOXuQUmp2G8+OWsI+9hw07ZuQ2kmS9kHh+0zU4qTMDc7LXktDIRDDzzLcYLq4a85oDuTW/jE0Uu1SvhVXqNugfpmPaT3UpinSvgXS6N74R88htOd9F1eg2feB68d3CHkVbwSbkDzBplEntdQq50Y1N/iCWxoxzFcmNJ+e5iTv9viCqmOwFQLBV0LS/AUI+Ri9gN/U2WL5cm4UPqVfBcudHjHXDIhsALw2Wp5mL4fy2qEPrTvUTvq0Ug+5M9UUd0wVd4xmWcsjqaCBjA90ncTFaPT0eWYywRFE1GTHY7ll47U0N7LiaYXLu01o8iT8g4dYG8RLULCrh0oBZ8AEG/tGtuf6MW7jfShvD5XovhcGt1YGcYIR+pX+nygjRQBMTHTF7O1Iklx8NZnbrYRKcz0wQsnYQPhSqfwlKJi4pOajDWG9wd17vGLer13eXVWqiH/M9tfdnTO/F/IM8f5Q191bjHpznZouF1BeEXRV9XwtVBwuF7yTuerwFAt4L9be9zcNHZAswS3mC3D4daz52E5e64XuNca4VkmgVq4KhNXCxaBPCtuttLOCaG5T/B69ZiEksw3NfzjF5bSoWbl9pB+/6TfVLprqOSFz0MBAPQBGQYIlAXDuYHdIai8WzqfmrnwBU0x2ZZWc85Z6Q9iRjnBrQG8mENfNqLlN78g16p07jwXo11yGbP9/omu9FHYk1ta/VX0wsVqXOwu+tXbDJ6O/FQoM6TF7UvmdpPsfiMxxLXnmg3+ejeIlJEQwkaoRty9pp9iJsGBDWtfZQZWvISfaMDjoPX987fefBfY7RMaP+ezy+AMz0u2j+WRBmrdm3f05p/GQnU2didvEEOJ60wcS9AQ+dPWHacrQkrLssdInrCeV/UNQ0nrTnTAquh70MrJgbiNWB8qOvaPys5btF7c1IRg2PNH7U9qVjmCUkG1z+tuE5iTMMCum7CO/OG4gYAyyf7rIONxOvA2fgfDFvRjJR+R6herxzCxN7SbJucdVdGB+dBOPeJPuwmtDfX7CzcJGHAfd5GmhMqvotLlee4B5ahHnDTN/9YqCHZVORc062ONf3e+aVBWHYz0nhpbwI69/ZQH/TRH8wcFXS+5+AMT8nhb0K/zcMDEYnSfvdG7hOi6z+3RvYmBolzOckLsu2cZk205M/J4VX56ZlbweeaI3P8TfSAeXvBwOdzSYlLN6Rm2cDklk/GPgnYIzxPRn8PSKC2pgwa3v5Yuo5jpivK6eGDTItQTh7WPvCoeaIC5Hi4rAMau/D5Z59F//QWmwJA1ubsDToxAmNwRcD4zulX9h6h6u1F0nBKz8Tdqnu7c9lcgckzHgeqT5+A8aE3qlnr4uKhCFkT/zHVbGZcdUlXPdGynH5DMV3b2GLbH3IqXySWbDuU7W4GRAGBuFM0dnNhR06UO3qYGsSlm1CX8etoVP95bbZMtEfFqgvFt+TtIuzYHoqVFwcTyWNulPcskIpLVxb9Z57l+5UMP9lX9FcW8n3MsvIZcJghGlqTpgfDCLBsplK4y1yC3q+mB17lNoI9WGQ10FvEsbtG8KsdXrd117VmoTF16bDeVYTdk37UGUjoUm4cMyS+9iNEzYtqwca0ZN+301GDRtPtAa37JnU/nV+dlmcNB+0H0vC2LVP+dkPBwZaq4iwV8pNYBnob5zni1zy5P3FZcbqraN53Zccxchw2SCAye+isB+dCDsrpr7IX14L5u3TC7CHaMZoFveEB+JEGP8zG/hzmRzeR+mf2cDfReGf2cBF1cS4xcf3CM33MrmfReGfvYE+ny81dpO6Ja701OF/wUDg+rr2HJlXbHbg79+Twr93Cv9nwJhgjNU/EwP/nltElLE2+e8x8D+CR0/1/5cwEFpeoPBtm0UVP2jwfr6u5KDq9Xc2aNnC8GI9yA1cthINxcAF1R3bGAjfZDwdk04TOy7Q8xPGQ9sg7zcgpYPp/mgQ9kClQnBazlC/g1Z79qzS4ZIzwsbrhNzSC18JFJmzRTFRDBa6qa/Cx/ECzF9kifn0Mu/g0koFEgP9BKyYt4Q1F4G4V4GJlB8ADiPmIm+vUEfdHgsYWRbH3ZRBLRb2XIX3Y03Dzk0ZYY0/d+Hy5Hsshw9N8o+FJ8PYdkpMd7LJw86pWhgokkCRXciND7PKhVcwMzEde0sW3QvCOGtcFxjID6eO1rpPGJJLb4w8cBivl7oMckIYHZ7JmnFJ0xHe432LfrAw6rB9fnQIpcsFy8WYMPsaHSpgBzFDzl45GcDZ1YbuoPiYfqxGitQoqWByPUS4c4tjLVo4FnAPHQmD6fpK9bVKAeZbcgOeLRIeeZOrDu6u3KNI1JPEp9dJAu7WB8yL/sDDhRa7APqVMP9xi+tolCkqHOC9IGysOonHKaUX3o0M4+7VcOJF+v7jlbqUX5vyM28XAmZicsRglp1qESkqld9Sjxid5k0dHnCFcDeUMxakZFn43I5siMLNHPlRP/Fw+Bj1UDZvwr67yWvet9cWdqJ0kD+Clos1uybQ1WGJxW5XcwHP1IZ0NWgIe4eNFK6DVoZ9Hibo3/W2jkozLWAlGxFmz54w9mQ7AM/r6onpfFCycFiZKhQrI8dUMc8sHNXTHobTwQeLq6D6S8UU4TK+L9BPy4HkpceXDMFxHNB7BlIYj7CHtzYPMdsv5zycOYRxEwg0tKWYSfzmUn+miics/3gLKQpUvYVyZbm4m8xWjHf6QoYm3S8RjWRae75K/bdJPJuwNZ9zbj4Js+abD+ViqhJ2Ohm9v+1iwrh2SDIBv9ip3/kS+YGwNAo8wr6VPycwuEo0fgokjDsUzESepUseNcq8p/bfh4ThX5ly3noV1BNHxzJ1CNO07+xmm7126E3bAfeVkPIbh3sq71kj2fKaVxUQ+0YoNj5h28vct3CKCOuS+wmkKA8+BSya+oaxWtN4TxMa/0/p4mGkzQ3ObaXqYDSxYoyIy3jY57uCzR/f2cNjQOU5VgeEmzXuMDN7g0dMpvTNZ2Pjwj0HdXCbHjU22dhb3E4nEcOC6IKttrhHfbTnVOqHTJghEu8PBm5cwrzLsSpwLlgoBcEENIbZd5F4fU7qYMyFzPS1WuA2TQPJ36TfvWBZG+BmlAhy02PCwKQn7LSyWc7QDuuKjWbU3Raf7523RDDIrrzIf/cGonYmLEv29hvX93MsBaMzEGaGkONS8Kz2BuZYZ+ujTvkrMJP8xYTy+zMbOA+losalpLjsLdkZ6h8jqoOZZ3RsGVD+Qf74PNj4hHmzTs6Q9RvOfPV72dt/BowJjJUoWN0UV1zHaigh5E3HNppNWJN978BViJbYS/6enP1ZFJ7IQNLu3Eeot+NEwrelqCxPhY+rHAjr3u+TyyahPkPzZuc15sZJZa9BQcBRtDvuqZUFrOTuHd1snnEveJwIKxs84Prj75n/HJ97NpTCBS51RuWtb6OewZrsic4UKm/tE7bpcTND++YTRsWgEtYKJUPzmVTcn8gRsLWdEFZ5E8JoKabv5VX+Rqt+7iXvc4+0XwycD4s9/f31rDHviBM0X1HBPUM1CcM37gvn0riqvTKLWhaeVKoPyywZ3kYkjs6VquJmWpd1cJUTwZ43+Y2OlVQSvnpLZzEjDKVqp/THGFXMSe0JWYUBlX+8pPZ8XN9bdF5VxYL4MUI201qZsIrUt3/43o68Ha9MtE8G5e82MQSTPg2NZ88mDO0mpsqWui3jdhBRrQ5ywsZAqzSc+4vse9kf9dcbG5m/ewN/MfAnYMym1Gfce5az9jdgzO+dwoO7ZDMyroSBzzNyb6lzne086vM/GPi7KPyDgdZ7sOaBF0rNb8CY9XqxqoNu/yl+MfBnNhAvlv/PXBT+e24RUdSJLP3/ioGv4f6KO0kjrBkePuSmN9YIS3274dFUkgrYqXcN88ODMy6utYB3NI4xvvcrcsvLtwtLfqmRD1tT4tHpI8NmzR6YTqd2LVb5uwNsaxu97VPn4t31MhiNFSJXHSZFJVED7E4euWnR24zLx6CDpxtXmKR8zcNHQG7JaO535NZwKQl1qRdQzeMGy9PRkrhiE7b2oZPjTpnR8858J5BleYWZUducT7CSYfp6AfLmYNZhL14qLJL4gbvk9J09xJ6wz2YtRm224oLAsYDbPD4i6sHP8osPsL6MORbHA2HtZ/mxiT7JDfr5eftN79hAHFQ6Jmd1y6Nrs+jgdJWuGLlDWwrnz4ML/MXGGBxvKxZJ60AGreHfwKPrdR1NB8sEbKMUmL7WRylaGtMCtPnmRJimXevIm656mHePDhO1aRnnMyMBSyUDmzbpk/HDcY1QzyYb9HbjQ80fjzVA124+uHt5NykajNcFHIdlidH6eGZ89mxVIO8gIV8fD7WY2GMNkvpRYHTcfTjn7KbDQB/cUdwvN6qP5tbCWb82GK/NG+PMk22oL+WU+od9k0Jte3PBOKzW6D8Kep/GtwpSJ1XRX2+vdXgHG7+zbxkm4ebOojBqC5CnmYlxMN/zcJ3T9wdFGGFgnR7kyM9Unkl96r7zMOTw7xPK/za5Uv3l7ZVH9mqqg9I/qH89IsLF242wbicb1H+z5s74xSDKnYzTIWZN3zCe1yph7Sd8Ysk6ep9EswqabzjqeNF0nK+r3Ib3tnaxcJ0vtjSVBpcHOcSiMFaSUKaBDt34ckTOk4XE1Yywr2KWhZgFJFMW814FLOsMxcohTIpXiwaubycl2ZBtJbF4EMpm8t3G3fozlPz9tSes9V4co8mWsE9p9w0MX3sLw7VF/WuQIMmuON5jPNrSeFDvhKXHZ0zjhwlW8/ubsE94exVFe2bUfiZh6u718lHcFIOwcKZX8Hl/F/lvyYaF9VXXYZh+F4HVvclCWSass4UjY14N5xJfjg4yXK19g6m2o/fJ89BBWc1oPEDHpFBSqwKKfRxjIV9tHp6PtQb6+jUkTgIq/z4iWVBb+z1GUrkiWWSTzJkd9zeMKON19LlT+Rb2hWTJwLJ5lDw/LbimMLAoPZKZ2vuoQ2Lba7RO16D24wG5tXGqb3E1XaV1kE6+4XxvSYVOv+dSsCzljh0h8X8x0J9oomdl0JRoCzOiUZqedHaI1BxBmaTcu38XPR/zfocwPhBWtbMRYY+JhIHCEXWQ5I3+i4H2vSkYVlbdsCrVORIP7yR/cmsIL+d9idvQDjk2Y5DZJHZH6H4IA30lovRHK7fERZLmPDheCCuGgRqgLtXUCpP796TvdzbQzY0vluzDhIlhW6D7SCLJb0RI2EVGjty870s4Vhpk7xO9152Ac7Ja0LOgLmI0Vkj5le9CZdARxljvLyav7oSlDFoJt8sy4aihWbBRqb3Q2NT/wsC1lMSoK1HKg+fFBOYUECFbDjLJ6+dGxSaXh4kWfPYcTeWisw0zlrg2dwfCrKfVM0nAi7APMinYzk/fO93bE5qevJfwJGJg1fiwxM3VyyVkD8Ke437DUDf2peS97TGw/eGgozOe7mvs37ee1afHAN3Iqhm+1IvNjkY4R/t4yeugWsYJk881Yak9OPDAbeKWkc1ScFVNDxKmBmHp9LKYo1tlhRRMskhl2wxkhNPryLAuCENP4+ZNWDXbEZZnkc2oNmboPOWdFDzyqc3epGTR9h7H2jt2lmCDEZVvsaNRE+CE8vu4nxYkE7QDx/Zy6ZliD3ZU3udR8l0R9Ww76affTSRl7d8/VsLc/dWn4SAOkjcKlJ7FAqh8hkz52+kXYJIKKprZe/eN82pVzJg/lmhvV7vaP2iRztCcGn/iBr7FtWf7IByjGfMZ83Yrp/8NH/2DgZ45+1fcwF8MnFaS/rso/Bs38Gc2MC3iw1/3Bj5F3f85IqJuj38w8CdgzD/2pPDo77lFRJkok/8eA/8hi8Ls34yBC38+wug53NZh8eIF2PeKFNtk4klROJVd2Pi4Ru4cYi50uamgtUiQhHy+qUPrvdRBus3eGJ5361q8XdaBpdVT3LGry6LheVkBFF6EyftIbqXR/B7YnbAxUT4Wi46oq/C26gv644HD+FKSKiCR/MTd4upKYXRYIJwvzgSLYWryELVFAhd7/8ZY5g4XrRv0YB/5Dcvu6rAwuh5tmLbjDoV/dST+SRc9vJ9jxHCgEbamO8LQVTKboOfnZN+MNWGf7JMB815LRxL+Z+nCWHzTn8y/38OFCuP3+IDxTrElEY4DFczdfoyx7fqSmNWkyLNFt0ERW74UPaZBAcOQVGWZD13OhxZ9T33Z5PamLj1PYyqfP3sNMNHrDWHsjCFsff+ChR5caq4d8wQk15Aw2IYPwsbXuocnkNksRruOR9bk0sNMfjiI5uRdcyeaEWauTkcM7ejCeDW4yUB6XUd+nT85z4aOC8fu9MFo6F+lqBtkAtxsS/kxxxceLuWJC088yci7w6gW2/pug6uVI/TE+ikJ8z7T4OcWkfB+o++V74sNF7HdUHsCvVf6uwvDz6ZGbJJnHTVzp4L3nNRtvDaeLMySlOrf8N8YDKxXHan+pIeBbHqEzacTj5pqJuA+IzObH149D63rTYXEOIwwMfi95qP0XoH5fBoYzKEjSD+tVcKwq4a7VfSqwynPZbDyBan4rfJi4WTZ9bAKpyssz8WVsNZbqfCqNgOM+uop8QUrdFAnZ8J7V37WIUn/Hq72uPwusht1SO0vQC9mU0xV5kmhPmcNzF6XEYr92pAiQZ4WtGBGWPR6uTxcqAHJmJw/MH6bKx4++48Kn5N1x+JUhnWYlCfq/lVNgLIfLeuIj+nv+9elwfz4+va/vC8ADBair1/XdRi9FxpIBsmwIAjJkb/nBx1uwy8QlEOLR2vEDqLM9jF/3qw60pBkkGlJFUbpzmGi8hctVGE9xu9V3jXfDWh8CfPiYno7riWxWekJrFftFv3r5Ds7+CYfT0Q0Jcx8OJy/LObCemLrGDgrknGR8DsYefUdv7F6KH+B0kEbazHmC3ClaOyRbGvzi4z4GXmMD1FqwZq0S8z7xqbx8B1vzjWWMd7MtkzEDgjgWzxgqnsoiVFVt1BsCgfZh7DHLzh3GRgaolHNKhZMVrHLjtF30c5phISbYaOxqZuI70nh/fcOcyGzZNpX6K7dmAXcOblsMC5KNBcPwjJ4nhrWzwgTF+OeeoMwzIQFJoRonjpBbvom28xR9ADNEghbnDnr2X3WJGi/vUMdFLlI2KL9BhSZOSFhRHwCVkgbHVn/jcOXjhqZ3Q3CVGtxKZlfJYQ1p6ZPCKi2hH2fkjBx7nwXlS2pJEx6Ky3r24rc9HZC+dXPkWDlSG0pv4ZgmO1Fxc62OOBqkfM6OF2ExsaOmuJ6FAjJm73Cni2fvo5rTYtr71IowLZpoaHz/nzDKV/OGuv0lrBDmVBnvc7oe9Vco/xMr98jLOm5+d4hUiLTzZIFpFyA+f0gxvkBa+5fdq3NkvoQ4ha2Z4m08Mplm29AlCUGBfd6MUrY2igIK4jNay8xCYMu84FJYu9cSv6L7AOlNzBw3qwqHow1wp6lFxq4OnqVFCT+zmWJPVXQ3R0uhMGnRDBFhBuEgUdYZC3ahBlv2OA6shrCLt1Wmb3WJ6ivZmfJP73GVEtXxcCNdNnVaA/HNru8qm8ApdmJ+av3d3ZvIxOmR5uK+TpQe/fDVMeN11WETcOHy3aTAZBskM4c952tM+XTD9F28n3tDTvC3uH66uJqX144bvcrZBCTrFzv7Zb71ZP64+d+ZWil8Z77gRkThifvM2Esnmu/mY8Ec0kM4maTUnvHI8tmd04YvF4HhM1bqwX22R7WuLrohJWH8ELlPTxNNG6ff80GavpA/XNEZK/P/k8M/FkUZlXzr9nAn0Xh+T1wGCbZ50/AGOP0+VfAmJ9F4R8M/J0N/EvcwH/qovDob7pFZKJJ2n97i8g/ZDbw342B6yLRMXzP/Dqa3wFgkGrk5ld9wPj2JKtg11qE0cbJmXi+jRauT+rQcbzCOlryZQ9TKx+i38RbFhkPSECQdsX0qm8lGjfkVoYRP31nSyzO8+Gng2btvNHbO2se+rnfQp2wN2HXhtxMuxIIhU9uKbI7j4tJ+ya3OJQNjGrCuMjSjuRGCK8wHS63dTQKWQEXf65iKc82UrR7BzLsrs4I84FPbknoQUsyzauQX0jl8vuaMDQLEDBvN4Shqzqw4aO/NOSzivK/PpEbT8eXCeZOuZHEuVg2MNjfO8RtQm5/cOMtZCOZBty4FTyc7rkKzrRIEKVM1FyechsmCEsMwzGl70hLDW6vxEchNR7nTkb16z5sE8mOUf0ZF3oOtwMFMw3uXNwqV4fo+hhiudm8atEo9wIq9UlYoxkvKXIUwrZ09jji7okyE+PPrAffOnyw+Bh3Fu2/GOmt1yv0D7te4unqTtiVbJcYP99dHV1zwrTRcssxb5qOCbu5udB8nhYWynrCxdyk9Bf3w5DaOyREWM40FfrV0kRvGL4ZPx5scvu+mWFua4ShB/+ugb2ZjDB1h/ScvjqimnTkYbm8v5lwjKlGnHReol+OPrU47LOeZMUyxCDqbjwM8rsM2+2iRu/TfOowTnMBPaYDFJg9mdg4HYKfEjbi6EGYaQ+oPuarm4mh6r9rMb5oFTB7tEC+795SOBwPbNDOGWF/Gj54VE2mKjw1MrPRN3w0nw80AWDfVsiLcc/EdKTZoL+9D4ZxsJbC0KD2lNyCEzZ3EePnq2LDQnRbxIG5lnj1OSI4DrtTfpdBHc5GrIXPvDExKJ8eE34hKnCPGqP+3xR1JI0jGcbpvcZIHlg8/Eypv92O+xmWgWqzcKYcWnhx64pRmyIXw+V39t2TPfTq7zJnllF/D/34hOFp7vLIln0Z2m1/x/SsU3/O7/T7wcNRvgF0fManjWSD+iDMS6ZFxqN5Qek9DSnF5G74nF8XhwqkTXHDzJcsFsY1Yep6Rf0zTJ8+E6Yj93ABNUPve6k3z73ahscOF5i9Mi4J92S5sN+6JMO2RiCFiQEI8NKpfvpTKInGDwUsP6Kk9pC2XGzWgQu73t1i7C8EYa8c6VBNiiHG+20sCWl0EuCvXURbuYUsUJJasIOlfeOkvc91oC7sjt3G33C/q2tY49k7FUwWhHlfDJR8Ujg6y3I440LLUuYdt0rBLMWtces/CUvmutkwJywqhFUlmDccmh07J01GbrsKuW+4INg1BsKkM5JVu1lMYy2Tv7MpK8Kg91NuGFSEoabpRdxbpEbFbC9d49q4pMw3zorOJKU74cYa7mt/Mxm77NpAjW5u7jnWuqyy+QpydJxiz7D7zv44VXdHPRdx7UfVGNjUayY4P80J6/YfWWPzXUvf0ydC8idOSMK6r0rU92HIqVXp++eb4iFIeso9Z2cUbMAWFlrT7961SWAVbG8ay+9llIJ7FicMfQwhw8VaZN9ICxaww77r0HWpvP7wNab8WKcROvn5JvmRlLlMuiojtLVtz33VuXfMVZQFGtfzjnveMxZsrCs6Okw/1p6pjmUy3g8XjaglbH8p44Ta67TCefuqa/+wtglL/I2Hpl+TZL48DwCj3aXCMiL75F3O64ql58PlG/fyUPt2uLbZ47uv12qVu+RvJQdY/J1NXBl9z/yrG8ssdzZI9bEnrBt9Lg2TdiXg2lbuzI8Glstupb/A9VapWWAvoo6ZnrHCzWRxJFlR9wnsnTJAe/d+sEBafS8myN8OUq+ua7zyq8t0sTggO8TvOvDujsyihnqC3b0+3HP3F5UEANX/9vQ+1N7ZaAWbsukGF3v+4r6sEfYFxcpCMx7t60ByCVvHK2WFpl4fv7FbU2CPpMxxPjpca89N6PknbiBboioF1WQi/+4NXL7KGf+dDZwUcvwbMOb3pPBRS2a/R0R+A8b8LAr/5YjIRpWOfxaF/0v46N8jImnD/vEY+DfdIjJV1dl/i4H/kNnAxb8ZA7W8XeMuCMjMn0LRgnxrSO0bqWBkV5QE5Jl9wLCtdhI/1VEHXtHpmD+IagShYgVnVqwxqySfhfncAHCW6GE6f/p1eH/xHsbNRcJcd9d1tPgGBOEVYVysiQ2LbuVSgFvUU+SvlydFaQAy9MMKCJsin0eZThhWVr2P5clzCSOo68NxWZAbXzY+F+NWBhgfNEC+uZAbbea8gsMcdIw+qi+F8rZOYGK+nhiPD14dqumngZ+TfN79umZRciaMnS3o7/2C0g+jjH3duM3Qn9M3RXaSXBi86jGisfN4xEbgQmJ0G4yIFOqw8ZsCunlf425uxCzUTamHxuxdDGbCl4ROIw7OCeaYZT1hdmtS/TZOv8VsFHDGa7npYEwgSlhlPiQ+G7uEAf3TQF4CYRSf3lXQ1msfg+X0XUfvfJrAYb1RMJSfiiS6XUeYnb8HmKibJws/w3sHs+nQwzApCav2K6KwR7AjuxlWT8LWxBWQv6cF8q31ovIENw2mh1GCQtxnhDEPt4IwPAOGzowws5TKCk4+YVVQriQWOd5Nh+knI6y5hxK57FRLYPVZGpicI6mOrEVRwbZZh5g2gcQjw3NkOPKlh4EWylL4eBHGXTe3BLNbR/lN0LXhgukFy8tI5vxV5g08xXRBmDp81WH91jqwy1uIxcntGdUf1Ud3eG7Qn33zk6idBubyaWOWZpS+sMsCgrkZYizinvNTO2uh2m+3WBSlRJi9LRo45yMX46J/s/AwovznnbYmWXHFmrdUb3A9iQdm71NRc7xHKjywuWOZ2CiFk2Mtg6sKMqjnU8oj6Al7+jtU1J6vUIrC1yiBbWTvUXjygbDrEsvwkvkUd5vZhotjyTsoWznC9PT5yqYxyYa5L3QMmBTVURwqOhyT4koyQst4SIqvh5OYTbBULgHJiLCm9EYbhnEb85pXMxpvn4FK/WkMCRPne6OCsbVvGDuPikc8lqj/pfsOs1hPuKjsQIM4fhOmnoZuHWWnkQpeIN8wP5xixi97yr9eNBL61AycjzaEhddTVWAwqDMpCogKQbpuTBTXc1pHwVrR4BgmLXq5XTIxWlj0flJNMBkeaAifllTe27a/YrYsc0nIEyuBZrtwv3sDd3V41EkHjYYiQeatE+7NQWpZXPcFruvDm33vlAZmbuCNm2SS1EF9iJBdoXl+F4UrKZi4SsKWdfdBZ6oUkneUFJlJ5LJxYazJTTtS3LP5xD6RW8aQMDCNbfZ5ESaybUu9v0+ahj1aOKC7sr+Lfuo3jIwkU3pO8ZLQqQnjqqx6EPZF5IYNhxx25D1KNJdtxnz9Qlh6HOIDV2ZMWBQbcUVY4X5PmvcHCcU3IMtcxwrZsSFMvGVnjS0m6gxX5TXh/j6NVXbXDw7qY7ZnXr496+z8kCV0+yaq/dlCaVgbdjWa6T6qgzQlLL5fB3c0JnYh+W0/EkyX3xnCFil97JOEZdpqS8+7sA5waOhs5msVOucyJ4x+EUbtdpMlrt5NXXvJIgFWzc0O7XY65sh2ZccMy3whe83mNT89PEG1fdqgs2wryVPmlP5XRX3D358ZqudWZafnJqb6Q/re+EDfQ6EE3zvWr4SVdSZY8zIOuOb2lbBVrTXIp9UGi6GYk33odjrz2m2I5vp+IYAiS8bG7iFAdxeOa3+iD1UWfY+ULNt4zqLrqe0ZfhYXNC5yzXw8Enyut4MAV+tEkbzyPO7YZKC46MqilYLpk7DsM55Q/3oszsw7uOQ/DtX1hSSWp8zn8aylN+UZrTW/UflUeoaIZLERTnQeqcKrQE68PRamo9fRPF25DJbGGbfT6lQTPKcJ+/g/RwovA8mXHonL6pnC0Rh4B8kf6SQ2R/kkR3O7OnN/J+c6M+7pFBeuo/BgXxNm/sYNPM4nzMvyicp20WGMc+d7Ut/r6P27FX9mA/2Txuy/hI/2diQ0/nJS+Hc28Gdv4E/4aLSCuvqNG/h7UvjniIjpePd/+BGR0d90i8hMkab/UzDw3703UIxdjpkbRDwUpWGDdRd79JomlPhmYKigpv0NvZ1acbEwLQHlBV0sjwWp/yd5bXive4H+9MBrsRkoDWwlOUF/JJGb2hcyqf1lP8eie2/qEBIo4LHAFWaXN2FX2h012DkugeO88SVOmleAt6y2uLtuOIvcAweozoRR3uHq1UJyGh2yrR2gn264FCbPpoXRS0b0Xq+AR9FU6KDswcbyPBRcDA+EiYnjaRhLz4AwbSAJMGs7wvgcu1yYsxphbqGDYl0RppkL+r0aVQ6mLCa3OxzXHRiTYo6RUwQsYlvC1OkJIyyD5fdIxrLR4DwlTNjdZilh7UbQAJWaEINNIlg4NajED6NqyG3OuBThVgGIsIowmx9CHoW9gaBcdxam+pywxzSKHuxqu0YxMz6cyxJh3kwaUXq7krDH+sxcCC9fXdfdR1I007/YtZiaGESXnvG4yzUYMlNgvjQJ00pG2Hf4LAUKf/WqI7vXZJiNtkcU5GYlvmKzAkbVuiZM1LQv1ncq2KOlhcK8Kjx6qKVG2Es+lKpb5oIPpxr45rPF4KPKpAluhGmXceZh6R0VwtZAI6zW1ymGmS7X4e5EmHV/Efalp3jEQkOdqbDIz9Sex76vRaFS/k5SeEN/N1BY2JL6BdMKAONL20tREZYAymKd4S6qCNuKSrOh1b5YnA4lKYRsQOULtoTduzmll8aDFvTPJ0HCqw+PzJx+P5J23yMfilzz7uJ2cNo+tyg2u7ckDrXWgLGWa0wWw0gSTmAR5k4GpNsnqwMT1W7cQ1+GX1lQxVyo91MFTtaVGKO2l4TpE/ZMyk7DfNGULCofcQuntz3DAOxGCq0y6SC/dYKwG7jEl7VSwF3RJIxny5BFxYL6z2fRpBjX76IO8XJu4aMuFpihVbHwmNF40DfCx10bJJK4cdBgcF8g5u0241F5jmTARr6j74/3TEznUQ+1r1D+r1EtUfsrJIsk3cByw/Y8WpTQQqlvAkT1QjJuvbBUuA9XOibNrWT8U48rqGepSe8Nwr5aPlP7zTUV8RBVdfRQbBUkFgrEW72vw9lkLGARlwsULDpIfH6LCcu5ssawOOVS9AhPCJuMsKP0mgPjhbARkrmSYyrvj7VYz2JKnxU3dDZ8V6N0g4otmH1HexoPObX6tmLn/WGJ6+y7F6uZWgUrBhPjOxt4rFEtCZui0wAQLvxQ40cfaWxkGUt07MmFYeVfG1ae1A6NVIoJmxSrZacCR7iq/YT5bhm6zDHkMWESI2wYzk+E+PPQRif+3om8uRuEWdNwTqN6971j+BIn7LkM6Nm4EYYtkpHLktNmTt8/t7XXFbbO3nnqEyAklH4jnxI2X8pXdO73Q+2f34Rhr7bc4rxeZAwjKUVWvSdnAk7vxD35RN9/84WJ882QMNPCc0IwbPeoDx8JD74R+9jYof5tb+8HHjyPl4rtDtcZOu8XYdbuPbWZWF9b1Ns8lvChnWRWltoN1wdtx/3V4IpMNd85utLlxv1tdJVZfXsVNB5a4KJe9x2MPvEOi/y5ksT489Ehdwl73L4/sYBtCWPuavrE5bvvpKDxbyp7bIwnbhfxtfb0+Sphwyw94FwLv7c27QcFcxWT2g92EvOWylmG+6hTMWlX9H2CE2r/2tsg10e95AtVT8j+pTO0dgh1FG4PFXgTP8TNYrriXPXWDTtpow3q2a7lqKQZgd3p9MDF9cPIXh/aln0umxptM5ZYsLxfZNaLwwjXcfqofRadyS7UwR63amuyCGdzFxavrUDzao4lb3Z9ff3DbEky97iWoku3dOFgNVv0hx+n5pdj3jKUnh46/vwhUX04FVvt8jfubGbXYXei/Lg9YTpzIsK+o9c2TETX7/UCxVPy/W74vez0+CIPuFxyUfSvBH4WhTf5acIxHFxVlteGitbsG15+tXFUdm3aGG27jetALmr3N27gz6Iwjp8fldFvlqhvQof95YjIT/jo30Xhn9lA62KuJF87Hau/HBH5x8YNHP1Nt4jMZur/GAz8d88GnhOX1L5XJZyz5tSAiLoLliScefhZRAksPJAwtCcHGrbRmNzaow8xv38STrTTNNAHTUFqKIxYuKpGQOqfMLLYJGEtRn1D2KF3X7dgIwtPTWhDeO0J4+5kVMJizArQfXuN6WJL2DjtTzKEHsQYZ62oxV5nDUi+Sl3+Kvt1mBeihb4mLEwPx4iJ8eBEWLVKEgz2K8F5oYgC2KDYYlKVkcQtGkJwW6orFKc7YVjVgw6Xu10Qxk6/i1ZK3cPogd9FsYYzEu9yBRNbDzBrJcHEshNkJgqwsCwehHXN5fQN/FrtvnvNMiYOA3qegv6d7WxzUqsBdHAUSYEcGGF1sG5UGK+xwzQ8EzYLblQQ9qJAn18JKwauIQNbRw4mxZGwaIiuBtvz1MXMsT5S9OJaAePLMUXByaBHyzrvobubLnJtMK7FeNe1EN2Xa4yy45txS+kAXudbhF7tyjx6+kUBUrhOsOjbnodvvXShl8wzRouW3Hkj6HuD6bFFL+ADFnLpQe03Hq0wfB5GPBrvn+RgD88ck25DmJdr9xbS5/aO0XOrcOLUQoYhEQ2WvqVIkeIWGjw2oxxxdVDqcNS7PRw3JtX3zh8zwVTXJWxel1g89oRpK5XyxzIym/5VVqTwcXRUmOemiV42ePNQyR8I6mFaYjiM3nV0vmsI30BwGMqVzMOm21SwaW4e5oNY4WKyHshQfXYZeoJLdfQpXKq/4ZGwxXQVHsonwuAzHyK5Of/DwycUVGFhNcD4uixZ6NqEfYfJATG42g2LsshuIErTAHnbllKY+WMbTM+eYD4c1ZzPXMKey2hD7eXWh5rLudpCW6YO7rYEHDz+pITpH/FBL71mNY+fFxvepmFjkkoFpXcedbC5FR/MTIUwa3gZN2CX6Qa97aNm0UIfqbDPuxuWqxFhXmaYHQzbkDC0Jt0f9lncA2tThmm5Jqyafq9VuY9XPuZ2Rpx3DWMbZq/+gJGl14TheK7AHk72GI7sjIfrpdrD+qBsMBoqlRSqkxbh0L7JgatdxcQMCQuL/WqF0fLWsFA5rTp4zwYHjD1eM9F/VBdWyXWLvOxPXMC2lcE6X2OSAdtKEtPbqAe3Kgljq1HDuT2+AiyCkmSEfT8TNjtJD1qxIfQSRsMDlYUaq+7v7xGFhSGJS1w1UK5LgcaIHSWSGq3G4o9x+IaPJjd7245thhsjxU0yv0g4rGOVLQYhuU0vIqw4OlrCSucwx83tU3D0zbZn65fv4nZe5nVw6EcJ28uph+7w8ZHwyQkjBwqNaru+GzWpnhGy2j9wNIpJyf0JT2TWbtZvhGpUcT81LMHSHWEf7ELCC8NSNaasBjLOTfaq/feNMHVuk0zQr+aJ4yq/JmwbhB1ucEsYqQwdmbGHGeCcBjsLLiIFdnv4JQ2fccX8++lSsHmzMtAZrQvuN7Nty6zmssbdOb1I3tybAAuS7RPX84TEjL10NeayoY9b0s6Sl06oflqZ7IpOmMz902XWsed2BLgUM4UHQ6b1LFsVa4y7ucfD5ZIlYErtGr18SDLlIkimXIxngO7le+D7Zj1ldtotS7TxrEo4KnYuI4eR4Nb8XsZ53OTfO3DPOmEHLKXok+oNONPv5YqnbkHygQwAXGCzxVzMyR6qHa+AT5lKsj6cS2KnSDZsTqMrrrUP1vx0I3vuaT5h0/wZMpE+Ht8jQiTcy3714Tj63oq0O9F4N42jx8S+vpHVTgIX3fq4+O49pvqxn1mLtmROuR9fLjLckpqj974GjB9fB8JS2XHQP5tQ8+PsoJGsk+4kmyGUwvQY6uBtkxmW73UshZ+ZhwBqbSPuhjMefE5zHaKPesTU+wguTsqDsLAffuNEXp6EdZvpNw4p9SIDdI36x5Z6ijbfl+hnqcP5M1508BMwRsfZhAXP29pmQ/s0RhAvrfYcmKnsgFqC8x311MB1+R8MXM7qfx0R+dkb+JdF4Vu//7Mo/Je9gQY4hIE/4aN/FoV/wkf/Y+MGjv6mW0Q09f9iNlD7j3/zvxMD5//uIyI3/YgJvlLClKOiwVyIB5bjPpFEbIxk6AYJuT1PrrkI7BbgcOh2mGtWxsJ7ZnxP0ooaPe4kLEwHZgHPRjtj8g2vyuOj4kKpfQ1wPgh4dLWMHtK2zQjjJMIy+VZrYEkJIp+8aZjv1hECV4odYU4SsWjicA1ypb9j8oy5FE5n9D2HUXrJ6BFLQq5PFWiJfsD0UtLvexlUMHURYhGENNrrSrFB8TWO8VEP6+jUQgPvlUvD1taQc+clu5BVaowi6gkjpwOhApFnhvmkJDOgjQkjkxVsEUcVYe6eEWddkqTBeDfJeVTlSgveG6foyctCCm9Tqo+s046I0TWWuJ+cEnB5IWFxv1F+h09FBtuwD5jP9ZSFMDIRTOu5xWisEva8ww1Ausq2uFu8JM7vt6IB5i9JrWuWXEftwSWMmIwIU2ekw0XsEma5Q1LHQrQfcrO3woV2MSTsK6ifRVNFq2B0meYYPNxeCrv+kQBxX4vxviGM2swLHaxu22Gxng1qca42CA2OHCw+15EkXGNYwOJ92yE+L0rNrQlR01k9PzF+5SPGm3CgA4vJDPvaa8RFfCWMvCjDEsXSGbEQvVKHeXyusLi4Y0rfIewr1O0e0+GdypenVL7lPnxgYFkjzq2Ro0FQPC3qL+JDmHCj/B67EaU/YCT3F283AT2nXlLMj1S+oTxo4XL+IGbXDWGo4wxUqBUq727WEwbrQ43eZ9MI+WBH+X2+XBUWo6OPhX371FE0ofprrQW51ZV+YOFRsgs4jUuSNZPLhYlTPklAkYkLAyM+1OFTT3ToVg+b8p+cJZ4uvgFsKoPq1x+eGJ8erg3sRkqKyW54Z3xwmApwdwMLg8SqGA89FcDwBjGWtnXgkZ0Tdt7xZGA0S2uqf11N4KP4Gcaafea8dq0W+PuxxLD+xlWU9lYHWn29oX960ni8DwlT001I5bkohFW13nbwagnzym56q8mttjoMzG6IcSuf6zCYxx082eaBqTOuuLie0gZaLSUZhXothWisAOJcIRk3/WKo5ajf0/LviL4XXSRx3awr6J7GE8sXO/NIMwjr4plC9R0frizcyCuSkeWhwbQdNzxSS6uBQh7sv+OT/j5ProS1iiKTbDGvPMqyK43fsNyjE90eNU4/l5aF57RAwxi4Nd8VxwQCP5WRCf/OsWJ5w5ZZ5n5nAzuGS9sWbKoOhmil7qfGx2rVsTC+zhDmnyHzi+GrIhn28HD9PBx5MBpkDfO2gw7dTqtYsKjHhDW18UF7OicSs5QkYXx9Jiwb7DdMYHdpmBpcP7hJPwfJi9e5y0ZtHWOkThrJM7y2Y35VflCHk87DwyhrmT36nHBlZwPKz9ly2Xw12OK8NOmXm7emU/6OGer5N2CJ+5jbQD3gewe0NmNec7u37PA2AVfF+FwHcmVrTGveO1y5i0PtnzZ6B9vh7IY7kjGSd7/cC+au9mS/zOOCiSdQB1P9mYFhMz5wb5KoLVNzxUdjCyfJY+6e7Md4OsPFZ0pY5m5eLZwXHWEYiZ1vQCZDhe9uQIwX1Z7s+8USsLMkGh/ie3loxw80HnbjDe4epcHFxXrbUI/oucxHSylcTV8uFPaTMFh5bSSxGkoJ8Fw6YXrMXR5u/asLSmCQrFOOFcmc5YjGA+hkzw19zYW1DEmmpZ6D+G5JltkFyS47Xu5xmzf7WrghCXloawm9/UGvw+umJxkZcg/9wi54eMVBwhZ3bpJ9ylwu+CUvWHSfpYjt1mSh/53NHny0OWYxGXMxnso9BOeXQrK/9MhfcJBhUssZJhXs67D6XBBu1YTs7UI6MH5nC/JX6UtGUS4sFo3ebxrvsmJhXtd7LuaWTjKw8VzE42VW+6woerYpnSOGwd6qeRsKsvd7mWT/IhU88u+1CktvaOPm4aiSr26zhA3c9xjd2Tdu53J4VxmJQsLs8TthXvEgyP+v4aN/ZwO/J4V/ZwM1cTn+WRR+GOzPbKC+DFfS7xGR/7xT+B97mdzo77lFZCTJ/xezgepCmf3+N/k7MVD/N2Ng0mpXzMxDzsW4GAlQny0NM3mcMfGuLcK84WCOyXrXcBGuyU052+KEhVvkUlh7YQJzVbuh17qpxB+FqYFrf7Ft76QswpvRwGOl5yheD8Ks7WaEcEH5iF6hh1I0ujcCmhlEKHbHiEe3xaiF9altsBglMY/2exCw+SQfDFdpWPPPwOhgOa+uhBlRWkfNhMzWwetaDEfvmPHd4iRgpdophp9rRvnlhGlRWxUYLuaEpekgpPJstBaFgwEPB8+mgfvru6Xd0UKJd0h/j7a9x0z+ztYpqy/m3mWB2X6dsEh1zkRRPt4pPVZIgkqgAx8bVD+jYUlmsDAK2FXiivn4ltbc3ys9nGp9glESpzxie9MGSU7OWM4XWR2eYdQTZowQC3Z5U/1NH6SG86eHeH1LdZQMuxYc91Zi2ugK46t7kcDiMCKzr8Qqj3ZG9437l5E4TbMPufGpizDoowy9paWw8JQULeSPXYlx4hNmnsJNA0GW3QibFoRRW1OzwT9mL0y23pCFWrFJoMKdi97tNub8MxxWMH2tK8zN4YhFnUnp6+WuxzQYE7YttAHA0aDvR6uYsHGtbGwIy/MOQ0hGdeg5Gxeia0Bm8PRUWaR/CEvNV1ShyF4yE17ktrBMDw9qz9uoFofvXsby9rRRXNaEaScxqKB+U/rlZ/fh4jHvKhhkn4SeJVkKs/2jh8oht402Jww1Hw8Nrs9hgdnnROXbLTQZ1m2UYDp26PujYacBKkuOySr+SCIc0vsCQsLK8aRhQpO+cRsX729/8q9SKG2mNkSR8kJPeTd19DQJ+x5OGhJ23248Km6EUUmjtLgrdm3Nu+W0grX2OH/Hz5Nz33cAtHQVYeRdCdsGT1WDSbw44Q6w+S6KtS0EysLHrDcIq/w6BXgpgzPmREycPz+tAGn/v7p7l65VgaRt8wcxkKPIUJRQUVECkgRmHEVBRQVFf30He9e7qrp70N+g1qp6e+2RGx7IY8R1J5kRgovFRL/WobjRGnhCoWB6TG51uPw8YogF74TeMDwYT1MqTzYveozh3IvBL7cNWD0XB+Jk8SEGnUPYOKTnKbKOnCl7ZrsYeLKtCUOdWx2gvx1AkhYvGp8BlWf3I8y7LniNqZAQ1vb+zIHy28+QfZwHYajxIJnYC3dE79cxpp31GPTz4otB/b2T0Lu2CNX60WFAWCpyR05b4HpoYnYXuzro3B3C8uFv0ClEXfSM7NFa4tEnDBJ1X+RSGZiwg+eFsM1Xmauv5iasdXWJrjlXak/Vd7nlFoqE++QxApZnxJbnvjtcx+T2g290rmAqyR0ew/mT4ac7VJZ5ehe4Cq2riMr9MVheu76i9TxvRNYKz84S0vuasGdDbnr1TQLrrSk1LuWiFf0NHFurOG4U9G6nTsSMpQbh8OWCB/tu03zaj1mPVtYB3Xe0FvnyZefWfJV8cK3nqoXC/BRAlGy2hOG3G/PW6gKgdF9nwsrQqvk+OJlwSEMNN4/iO558JnFdlCmJxZK1Ft6qH41WdHaEJZppsel20lqtl03R16sto7FCmDLdumQ/T1Zb+x95PGKRXb+4NOZvy1ufFg7U+zE9QFZsrfCgnxuI7AeNr74/WyGbbAjLk56Mo1XWNJ4PJIsObkb1vfpUH/MgkX1S7l8sCtmr2eQADmw3tY7h+UnYVzcLDd5OdsbYxEQMl/6aMPI4MGSlHItM+T0MWCweDxqvO5JNJ49kTnbkgNGkIJl+nqkNXNwZyeSJSLJIOtD4f3jjSfszAXnQ6qyDfN81iE64r/nhRXUGT9Sx0JW6DjOrauD23n+RPf3YCtZPwuxZ2tno7Z8e2Vvp0YHysHvMjFUj8naM7uJvmzNyW0jrIFU2DojxaolREVD9sx/JoLXOLxh8F1eRe+PedfdG/inTpr4YWiFB/G1xJhloUvmY4dVkH6W9TvZf2LDwfjUBMoWKm3tXxvjrGtngzByVsN0nIOPByvgHBjbx1PLzZG9a+pZT/1eMZIn+mRnWlmwpwkyNGVoCc6xd70z+JpP7uzfQfjWLf90b+Gc18F8w0H5v/rEa+Den8D9XA/97MfA/k0VEEWdkhf6XYODs34yByiUeMN2fSH29F2EHodlM0U3NzOJr8e5A7xcWZq5wrbkVxS2UYt5hfMgKFognPsDHHwaM94+s5rPt3QaDSV9E60QYtvjKGnzi7oKec6BJc1neBliHdjtuISfMOrbBADNwMsSDEJEWqwgjNzA8kTxMXDNyGi18TrmGgR5FVB4tJMxQmzf6Ec+sYJPcSF1F8RvdT0v3azS5IZxUJSa7gTB1dQ5NSGZSg+73G9f85fAGuizu0d2R9gt3h2YM0KGdyaxFocgXEW9BkBpSrzuP7m++qxieR0iwNFzCTjiuCYMzY8DsqJdWWMa3AGRRWJJb1EkN8jWpWX0bvLFcLVMxeJY3G8x3PMG0aNI6nF3XOXwPQNjsSBmZSTUyQRXXPjI7+1nBdVkgWNbPw/L6EMkNFvkAd+t5wsicyITJ4xEOy0kTTJJUq9llSVizn/kecv0rWvww7QK4PncpYfV53NsXOR2sVj79vbT91tyXihbmqFP/GRu6bhk5YVp9/KKvTCcs/JyKHNbf3QG9z14V+SC+qf0vlzNhe0zYN42NBthhTWY2eyrk5uaFAzdlV5JbXqoWR+gJ83cpYfTDV0T2XR4CMG2dzOZaJ2xVroR9V0bPoyJLNT9JXUd9Pn1jMlnT/bLukNgfT0Z7Qf+r2a3sG5CX6RnTWifM3YFD/ddT/Zn3lgmzoNBgsiYHj96dsNPDowliRNicVzHVjz8MDR7xLUFXa6m8Si+YYJJAQDeoRSss5gb1f8/PWEriTeTB7EHj8XD9YXzZdjV54Z0EoXE1EJX6Xof6ckrlj87kNkSxr3nopTE474VEmHd4icGr3pObv8si+pf2a4XOOpOg6B8N+oFJWHWRthJc88MPs6XTkltbJhXgVCCZ0nWtyCbudIAyfHwxjfadFfTe1ISObzNML+uW3FQ4jWHCjwt0M4Ew9dfvbNjuCLMyHTvGxZgw7DfhU8xmm0EM+jHu5Pa1yNA9OT0L4/00h2BdrsaTwneL776ZDYG/pfFaVPT+uUj1ObUPBQuuPaxAbgjzfuL3g8ls9mZhcsw0OJzCDSbXoCN7sacZWikEVGjhp+atkgFoE2GM+CI+ReauWxqfqkz2pHv0hJ3mLAZ5SPfI1P2nZtF8b8IvLKdozxbAgsfEcSz5dZyh+dZIdtXaNYYvWg56TbVkbPOoDPBvVoXu3F1agX0tOmv2tFLM3hfb4v583oDYZh56r9+h5tJHDCAtbikuLjfqlWdR2TBNx3DzgvCpvcetG6zDeU9umt1dMbxKh8ba/yKyF9sJyTQBDNNaHOcu+q+TKLr7CAc4B22A2WYzZfiuCs3aOWNWn23mMdbpJskqbX7HxItdkdz5s7Xmu1uB64+5FPnLPwfwOr3umMn5R/TnC2sMfx/NaH7dtnWYeNU43jYRRqdiYrlNWHbW9q1P0O5AtDyxlgBMHlyRNU/bCuerKodTjjFGv4dnceUkGnAcA37Ft04Uvefp3Vg326/wOE91C50vc2B2VFX0JjSHw++HxdC+hBP6h10jhmFrx3A/XhNMNxaNj/K7JZmeVDX678G3eKfcWmCmwzDRPiULCpPsvb00emTpbcxyFMgkiy8Vw+y2P9d8t7kboOiCiX4/fv+5vJ4NTBarH73v+7C4eybMZOtFgIFwPNVBnLQNvP2XiNFebEn2GQ8HLp69xPw5v49ZaUIJrPhgU3msqA4uShjDbtXcMLR8Gr/tRBwjCZhnRHF2tliIZwmUyaCSvW8Ki8pH43s98cYzLvNHHW71Nh8DcFmEeXBmYSUR9nnnB0d3ldxEtnG3Dngn/sECb6Tjqp2K1F7JBovtiep/Du45xKvtEzO/vdN8e5C/kT2NZM9jTTJmHlomPOfGBL2lV9ac2XEFSb4aj6xNK5KBQoR/MdA+nqeWdzcNx8rfUxWPfr+0wu+jM//uDdyGQyTi61Cj1frbOZr3E1r+/nQx/uYU/rsaaGjL2Dp1s8vfLCIYJv+3ZHJ/9wb+ySl8cPh/80fh/0wWEUVStf9vDPwv+Sj878ZA16lkUoO3QuRJfDOgWuQC+l2VW8RzpJZ+89UKXYa3mrlKq4FqkGWmX2VNk0AhNdu1MsbzD02z5jQe/a/zUS2XGePLo+LAUXYemD/6qCbQUgECj7DNa76JFeonGUDVgczQbIjFsOWqDcqxe2Oh2knN01+gwXfpUHnEkrDssbs10OuViJwcWs1LoN9ybkikPtd0/+O5IjVqxzWmuUXl2QNhV13HHTJpk4g85VcDkmDci7WVucXUOXfArs0bFod3JIaCyQ0YtsYY/vmbiMw/8Q7cMigx8M1UDJN+3cHrhjJG09vJYr2mVHAQSM3yA55EdhPIDPCFJGIs+zkL5s81XX/JC4zylrBPvd46OFnNByO6LoZnppL6NPwxa8rxV4fUDwGEdukhi07SeMQll2AnEFbl1VOug8OdMMrSfhmpS66JId8UJribN8M4rkXGq8TIIUqfGZmli1wzf+4MEEvjR1myKSJ7cIHUK9/1GHGJrhcHIwB3ffshfxkTkX22fQWf7eSAuXBSqT7z9wDGs7ygq08UUtsxYaWvv38YfHLCvh0eEJ73ZUVYWKgsLDdCAFY5qRDxp1rsPekDuBzLK47fFwmLd90A7cW/YGlNZYsb4Xgk5nUgjF9JqhWe5o4DqfrbYayfCPsey76DCdtdaDyMRxPidUeY/pyk6FZzmcrTEAZaBz3AUv8R5nWTiQkfe1li+l3INUeL2ie4KymGVUnleZ77cfWS7vdaU2SBIBJGW8tVh/lk+2BBs9EJkzZTAfN39rG49n3lMBGWNnrJuPrnA2HW477t0RNgqMNHvrdhUzxNjAT2FrkgOjY0uTLHaLiIYrhb5OQm+OKHxQRbMQhnhE1CtJxjMVu8atYqOkIle3f0f7MXuXFnRxhmrgxMh/Rdh5q+beAG3zt6dvqqw0WW2uBclg5iP3R1EMJTg2dQTDGcah/G8/hlQ/ldrmkcZWId8HLXwOn2fWDqPAfyih96X9v8kMZL9GQs3xPWuYuFNsYNfDH+2MwAttHaRG+mvERuF8+K/v6qo7dYfRkrK5IhKtN9LNWO6ns+EvYK9naC8YewPRx+rwEe1mSDqbh/W0zcEebK9WWF+LoPdQCdY4LmlBzRnv5YEGpZA/FUDTA1xL3FcuVtWK/jnfr3s6b5K8VrkiHHjOp/vG8Zg+9PgnjpCiQ7PjvG7p2JIB+oVuFzSxinhN8KBM0lN8yVgAXqYcSScL5DLzouWFjYvgPDd4wrqgcC8+pk3kEQsh7T5ZNkZlfMJWhv+Zis0DzV7Lr6OLBv9h8M071ZB1Pz0oLswgfjrrXqQFIIK6NxdSWP1onFirOPIOXBnGTigzC2z/vWco/uDsOdu2fM/DGEnWJaGG0dwfLkhySBMWaWLcSbawWT56WCzf4+2jdhRfY2rFpwX68CsQ5NwtyzTNgHSPbw8nJr7pZnA7KnJCPO9dgKLoLcgWJJhMlCaop8PxkGeK2sPWZxatWhsl/ZMASGR7KFRYw3+yuQxj10WH7XhFkP5WFCvi0aTGX/UQfqT6f+Mr4rjFK3IBldqxqYZvUd69dQ+5aEcUEuHJBp9plkKbtX8DpPxwBVw83iszk9T6m3hM0/6yaGr2hmkiz7ahirQcdYMX/YsOgSsh9crkdZMw0gKPMFstWRZFW+exiwTTVC1sR/1uH9rZHSFK4ZJtsVYd7ebAH2i36Nbt+TbLMchcZ7IZDMOTVXMdAHGEABGn68pssMIl2CZNOnyLdiT1hYkCxireATMJlXiz+SqQP6Va6R3yuyB+sfybKJOtWQrUsq776MYxA+3xRzokKSGWI7QP+SZfST+CmGcL23JCsXND/ruGRs91VsqE5fH90Fr8Xg85lS+WaLEqOeVFDo7cmZqvrbRtO2SVYspTf+PSJiI1+J5A9IhvxzNdC/TMYVwVwTcOXe/2c18M/ewD9HRHCy8ysr2Eb/SCb3Lx+F/8QN/Ls38PO5/08yuf/a1cD/TBYRRZb+D1YD/3+Kge230zGwy5MVRmfCtFhKTAy9TWHxwzGqIHZI/eSedie1tN3agGtJJWz8nlj46ZQAbn03RT4cSB21r00Mnt3oWM7UvGb7F2HS7RN/MLlpsRgcLqR+ZrtYxOJ2Sa3QeMikRtcVmZ3blLDr9CW1JZggYXkWUxZO+NUB3pKaTO2O7idPqBH5oYahciwY7x36rerGFCNNJvX+VNc2tN/2jukbSsavNWEXyO0PI71IRd7DbcxhWymI7Spk4YGvKnicjSdNyzoW+S4nbH0kZk9u7ZdZYZYRNvbXMatnaxAWw2ZDbqVvplju5qc6TKfhAN7nTOpw2lSMp0VIWHUxVWrPtGAMZ7cBToJnYaZouciOuqLBvbIJE7eb0gqTlxrA9BsSxjxOv5qVP8LAAXYMC8+QGFN3nQa6ShgX5CdZ5PmbMOxVXnL09d+U2m95ACpvGYwf4Qk7TmujovJOcixvS7pf/RAGbqXyjJHV/ixerQoJirtOGOjGisWO40deUH0Rw8KbiPxT9A2Y6e6I6VTTyI0LxwG+hVJjIn0UMXBZJ0H1UEQMZmuVsQs9CRrDPyNznmoddm/CvvgdnjEbA1CEQnzIoTocbxiVX424y6S/dz6TGn1fkq2wWdFvsU8+yBeossDrc4cwcrnDJNiJVnAk4w73K91fFhOR1L1KGBw91xkG80EWg8tFIIzjhBWZ4IxHUOBoA3ePJywqVxaZFYx7Fbe7DHmUqIxnu8KGrUHt5b9bkbHbhQbb/nlW0L31L5EpX92A5fGyJmy/fGsukNiHga05pudvb4Xn6kXPW/Qaep5E2L0cCHvi9ZHMfrQhzI46RwODLfdYNF+FcS4dTNgKhwn6rf2qg2+1z0EK/D0GKbwZn4h7E/zn4YuxovcseNFYhpeSkt/yjEHk1uXpQNh6hOl7483CwdXJDU98jqX0JOybCLMKLs1vDE+ujP2bEtaV77WH3tOn/uXTWQBnuVCQf3XRCqsJvW+ej3EfnZzeF1tdA4eNvqDysnF1s3u1cF7qO0x7/81YdHw5MNsfAaMPl1i4/hYA2bAskKnjER57bZigV+8tuvcZyQqno/EkP0nGxJ/9IAbTMAU4mk9SBYVNGH8UCOPb25pkH59JhAVng7A/ygjL4otXc7+qYggzkexLejqJXFE2AXzqZom+vUeSpX1TkY7MQ3KrJ78Oi+RH9sLBCNnxFYpMWLKc2lMjLLgPKePJg2TgKvg8MLb3NmG9JdmQL6Qd8tBaifxWLhqYu4NNWNMVdWjJZ4S1XVH7tNuLFUTryoBnYx/Ql/Z2HTyuTQDzy3eJxe9A2PpKzhrsrsYWSWCeGPcsur5qNI6hejoxRqYEYO68Wsz3GyYGC4ewywugQI/Pyc0LbB3DlXVP9NQxYNfwAIAljx0MnqJjhdu5X8E2ZzPEh7up2ZCFHcw2C5vmvx4SBkcshvp9XiPLRbIne31jgwUwRf8u23V47Zdkf2T1jvln/P5xDskeqcv4ju5SLazQk0PCIPMqI3eMhximwraCdcw7zKojGdtNRzLA2Aghlt61tth6RdjzwQdgoU0eNB80uv9iCGd0lfHE/9yh6wlfxBh9Zw+S/fiQ4H4SyL4f9k+Rt0iy4ah7Bs2f9XsMh/9o4F32DyzmcGd8OE81+BM+mqNKMuhepTnsb6sDYWVAsif2HjFUmfDEsn0Q5lVGYkMdnEOM52OkhejRUv/uOI0HYfpgTErJnyyuXyrfbrgz1lUk2x7h9Y7x+vcRA9Ol+XUF74RlHY9pCl8P8ieb8xv90B7jsNokmzRlN6frm3fNs5Qw9exeaTydzLsYyA8qr7RJJpjf295iwaptwNCLCj19Utehc7BN+OmPM9V/dxeZehxlJsovTHffKwuOSy2HjX/Z/T0p7MsHDCB5FRoemt3eCts6h79HRHaVFjNMPiywttJhjsv0gtbf8NFqRNj8ZzXwLwb+c2/g32Ryfz4K/8kp7MfJr7GEy+z9X55MTv3PZBFRZH1MJ/e/AwOn/2YMLK7SBLEaTjUnUUtm2XuQmQsmhchm4xZ1eH+3WCo5TZNVm5Bau3YzsuqTygrvF1Lr9yPS3/uLk8ViidTg+hpMMCg5mdVyPAk5OQwipjSjGX+BOh4RCMiNHq8ZC9ji2oHgYkvTKiTsamPCyEiPFYzkW2YF7oQw0XK25Aas8SSurEYAjuwI6C1eZR2+B8IywRsmmOAlq4PkFZJZTDXCOjiSGd7O6XqXg4px0mQ0bZ2whVtLkzsN9IixsiD1vEODpv3pOx6R2d1yeN/NL6YPN7c4yGsH7uv2hmhKZDbTljBZLToBk81kDOixpudra4HcSLyuxGD+CSty7w6Z7SAgNbgc7uTm3wdS0xUvrQC2d3IDcaCgN19SexUutUfPQ07YyH5iqFZ9DKV8ZOj1V6nm7ERYcVEmZ+SbGbn1+5aw6eocCwwbNmVhpwkAT/lJWPCdiIRF566C30Up0NUeisWFcTWxYL8LYaz8s0L9KGjA9s835qsPPW8+MWJYr0OJ5PJ8bkVzv2jhsUhdZN5GY4S0R8LQZtIgflLV4ps816CKSomwyVbH5GJCACHXL5hajioyfzjE1L63C7riVK35di5U4OxScjvfCWFrWlL5mR6S2v7JMmOnPWHuYukNhPkCYWQqdw7Ywm2P+bAlavz4xQB3fVljbhO2hdwlDJamzxyzs02YW/AjmdnLJcSg0Ag7le5twywMTxhHB8UKrSm1z/I9IWwsLSrvXSYMFG8/GuiZKtZhtieM3k+ecypv9iazHL0q0K0LDedfKtb8fiPslC9hRVj4/tSBKO1pvFbvJcYvUbECol/C3Ms7wnTYELZPJkUD8n5c7ZrWWh2Y6aGBXU9mnlufN8kIoPoNrU9uq0q/LDi8Xx0sF94MPaH41OF0lzXgP55HJCInzLQ3+gCHWy8gKkfCwryk6y+pPFH5V9Sf1spxoNGovGXv0XjZ7p0Gfq2fo9vNtJpXZ1JBsf1cYnS/EhYr6n6AVD42mI35EgLrJtjweR+3JOPGj7R5TeVjmwvD8v6j9y3fdL93ovHgt914ZGg8kqMKtxvGv36MG8kJ69Tw6KMLxFgscXvCwuU7Q29lU/k3kt6A/XqmGEs/ueZ61zuwe+uEJacH9Rd4+QCE/Ass+Ttiwf30bWEf5h7JAvVck5uMNBg/saJfzLgYiI5iQiY33YiBqcXYiHV/4ga6xSoXOWQrqs+hoflhvEmmxiLJrCaQNlim9ZHctLKS4HKOSYasswPjF0IvsFI8IV/dz4Spr0sD5x8OmEy6xgqu02UF32t+R9/ZuCLvClmC92LqYLld+ozNwIphnzcX5LV0YUHCQhvYzCbZsx1/a8p5IAw0LRrPK7J3qXVrIb7nJLtu/aEmDIsImwPDQPb+RSK3pVUOx6dxwdgIfItLdwng+gxC9C/SkTB1S/dL7ZQwn6k544cxzbgfCITdB+9shZqxkWAlHTbolltXDNZ508D3LY1xKQWPsfdEbaC6k0xn0b4Smby9x7B5JGSvopawz3IJa7wrtUBm3Alr9vsnyQ5HIBnswd3ijy1hWLpNDpjnUScG8VKPIVkmX/Qf/YPx82lKmKhtn8iGVcdCb7XLCcNWA7rnrBf5dTtrIJCeJob2cbC4401J9iQJtbeqEoZutmkAmt2GiGI81AGfPiUI5+Pe1wfNH368ErapR1lGlN1HzXmvmxDPDhdM5t5X5Lh5IGxXiyu6sdxRfw+EWcvNiuxdCOORKSOj8XCn8sRbTrJtWqdkX2ZCi9Hr8mTcHOvzm3oKBqu4I5m72DUwmYaEvUL4Efm6TU14GlcRE6N7iuwc0/ycxQogbgkT2Re2CIFy/mDseHcxZLuHA5mR9OjVxxfJ7iQDYDf5T9ammxieHU0CTyUZ9eejsPvhywbiz2OK1EseC+9kHiycNslfDHS/J5qzm8Se4MKp0PobMCY5tcsxwM5O/Ls38J+rgX8x8M9q4B8M9JyX31hsUvdo2pVtuZvX978TA/8zWUQURRX/12Dgv3s1cGpdF+iyF2HNcXUPYDquXgW5Qpi1saIB7E7YY2I3D4vcwqOC5F7M0WfLasQURQJRWJlYPM6nOpBm6hjAZDsmM4vo7ye3tQGCbmoYSFrGQv9xb0DllYEpq/I6CNayAanYvdDTkDCuuG4qGOxmhpF7JAzzJN7CcPJWWKKak5lT7g5U28cc0TgT5n3vpH4Huzcx0Ya8ZvbpNsYRJKzLt/ZJZPsoIreQgUFYts1J7U7WGjyLwcDICWMWzM5XA26W8UVWdCmZyRf9PU1hGV15yMWgnSo5XN7tE4P2XLJQvxMmv7+c6subirF9tyEzPfF2WBi7Mwt6Yd0Bjlt46b8I81bPuw0wHGxMIKbf055+V89cwzRsTuQm5aiBw2NHGFguf2RWln0OnvcLML6fJTHQ/c4A5fIes4ZMCDvKtyNB9EhLLG4wZUyue1L/n5DUuuxLFn/CeLK4oevp7DQe4RiPQMyqSY3BbkLYgDJhoKFPPmPcO4WFN8nIga9LGfNvP7fi2fgR1tj7LpZZRhiz6yfjERT/OmIVYdRXIWy75DsZU29L2LaUCVu/bMS0fUUYUIVCDslXIbdBGCjy0BYaWOyOLWFBM2XBLSOszS+XBt1LLtfsldDvz2QxYLF70fOCbjziYj4dTIqOMMJVDwMMynuMu5iMq2+rboCV6o97/zzCvN++BLiZO1L/LyoPF65vB9zNr8LwwxXG2VpwYPN+54S1rloH2pow5ASTELN1S5h3fvYAwnDbIobdwNjt2Zlw3lxiDH5rKt+e+hKc4/qJ3p79LPZxO3LbynuPqagTZhF9AGym7zPmrUuY1GQThKm/JEx7HXUx8GYTkg1j3Edk+sBoMBNGq9KIldOYsJ3t6Hkv9MnNrO5fcmuKYUIxSUMsFl/C5Oa+R3gt9A0y+01Y3DwJ01buu0V+MCUWSBfCqI97zDC7r1UW/GZUX1Ve3jG8VroYvrSug+83PNL4GPdmdhfSRAMse/SP5q/m8ufQwfqc+oRN8rcOm2feQfcljMyHuWiFq1kegHEZw4trFxpvnXS04Xh+U3+FskxuzjjQ+3LCviLlOgvDJWHv/aI0yEM2Yme3B3jd0obGD3F3MBQ0vhT/SNjfz6Z1EJ8KhNpA4umGZFfYzJcS7IamRebSdGavn+1AH1Vv9FKSgby903x+Xzhh+/wzyrDFeLJ0k1iYNkFFslNTGnCnwReL7+JcM/e8IZnxHfcmK1NWs6tI8/e06aaYs2/AeLEFDVaTWMTssKnrwJiyASZNsUCsTzcrfLTMgP2FZG6+d8OaT54kQxfaNSAZdo/FUNQDas2LOcUschuRKqHGcKhtFaOfe7WClySOH/mhwGRdkr3YpBua3yXJbJYIAcnSxDYBx2RsbvjISNY2tw7uT1Qwhns0ro5fKyjm2gfL5y8Quc8jsrfNIcH4gZXFvGw1kEzp0zHrUc3422lzKJ5fUnWKFDIWPkKA3alL0K1fEdnfr+ZA0clAGHmsWeDuIgMqWSH7GTw7kkXPnU2YShgU0ai2QnXcZJBo1x7zu/YkgBimEkxXBUc/kki2VN3OgOtvSjLlaL0Iq5y0gv35oZH9DAnbjCTVoDdXOskWebDCiTjrYJulS8y9hGRQ0eqESepWxnB7edVBtdBbkqlBjuFzR5i27Gn8LGreYSrUHyu8WboG4W86weLddGRvX2kL0yVdz/9s8jg2TwDnMP2gFyPJLj4jbO0egobhhBPWLnDfwIZMBXreimSlqO5tkN3iQ/2tvkS+m6ZUvnhroPu0esZ6kTDxdrnYyHc4iEw87yr4HFcz9DOltzh5qhhiv9xiYfOPyGb9doB8DA+dRD/CxPtkB7CqPRXdVqbn5RbJuNO9mGH5Zy/htN0CnN1y/4+9gdszd0Dz+ikeVvOY7LNogLVYxAmaC/1/VgP/YOCf1cD/Jwa6+xlh4D+ziLjpzGotL7z//mLg3ywif/YG/v0oHAn/pRj4n8kiQhSoaf9bMFD/N2Pg0AtLzF4GYd1M3MQwS88rDENSHvyekdnRksUB011K6mvPph2RhrxAL1qcrSB4bEywvh79/WJJOmTBCBuLYTxp9e1PVsjnhElKY5LaVS85C8/6vYPzmjDOq7Vxr0m3dsDfx2/Muozs/tQljJS8KZn5ZJLXvLavGgjaao3onwnLdg6p18+GLzB7JqeaX08qwl7wFoQ5fmEx/7KW4LAgrItnOzK7F42wMeOEqe6T7GRwDO5kFpMzYewQJowPi7UNUTXIWEqvzGLl7CZBKQWEaWpdiNw9hS1MJuMWaPtCSswfT5Yd7t8F5qpIatraq4QJl97BeDojt7NPbho4J8LSompPdbjQye1ksrDFSBEIW9P9htx66ZAZ0RaEqc+G2uN6f4cYwlK0gmt1yOH0fAboXkuJ7JRTmLCs/QtmeUXY1k0Jm8TH7YS+8ZySG7LI7R/yZUjqvJSofWddA+/nshzj7I2Y9yRse7wI0+J0/yOMEgoD1hAO6CcXpQ7DPq/gXOsKqXN3zuLJreigvvtImOoR5qzjiQFcfY5xBl3CjGzbm/BgbwVpwBDmPQ+EfXm3I8ysHY0F0byvYJ7eakR9rYqhdOhbsO/6A5N4mNZcanID7i1hYJGMH3Wr2CGZED8G9O6aSthedgHc87WDKV+KdWC+CwnOZ/2KqSTS7/PZGCDVfwXGu5SwmFkTclPCL8JQsQgDD9+JA2GqVJhuTcLAT0uYst8eC3JbLZV3uzkQpi2PISaElWKwLAsb2o3uYbrUfyxcsq4CLSJM86qYsDSOCZNQXkoYJb1khZ/dWP70TdjSfgnznLpoQDSWT0z049QKwX5rUNzXLca5bohh+XiPq3tlhaXYjQF9oqICx3o/qX8Jw4OspufF09IhDG3Jjb1so4Grtx7jbm5Vxhw3G0C7LRHjL5fr0M87CbikE4Ydd9R/Pi8C6GrCLha7U/J6HrWXZO4GDHEpWIEiCQF85rdkjDetizw/E7Z+0reMLLrLFk/OR6T5ridYrB3C7HxF2JskFxovy4VsMaMjbH2lxwrjw2dWc1s4NlAv/Sl6zZuwf4/CAKZ4pPe/jlTf2WRcnb29O+SCrBHWWbMK7Pmkx8RZTen9zhuhTJ4q5sp2Vgf2m7Awu+Q3TJ4nms+/pTgGPIkNDJNbQ+N1alcwmZG9SDT3RBhs0ny5r6YbdM1NbQV6rgKUx8RBLkoXMYhuhFnWqSdZq1o12atLHMB6kKaY3oO45kN51wAqj+zJqkkZV+31+NE7Ifux1ccjcCuJ5ldT0Hy9X+51WAdXh2ROTxjALbJfaJF9so6HDPntVTKmxzcTTOexIlnwuYnstBw/nmzPCyx+zZ0FYzI5OM0lEUvHJqy9S60J2+N0h9w+kyyOeUvYtP9S/993pRiexA31p+GNZz6fmchcOyTM9cjehtM+JftYEBbXKJww0oQLC/lUaSF+jIEuy+pK2L7XDGC7JEbUrrnFDgHZp+Ms6BATi2S3uG4HUOG7xyycEKZOzm0MuqiQ9K38ntGwfgaw2QhTTNLXm2RCmAVQ7bYS+aBrR8/XdZK1SpJiaB6+deDbsxzM/rIimXvuRT4/zAD8MwFHJH4/deBFM5Jlw43s5e/1rVkT7SXI2HGF3lImWTXJ9Rj8wKP31fPeCn6DLsHDHi4YWTPRYjv1heB/C8JSd00YCcv9mEVnB5jVzbsOZy/CVPO6FTGIxzii1ocw7llxFVNXH1e334SFpHLmSK6EMHLCXh28ZgsDy9eMZNSGvXL4HQqSARJ0YjhkL+pPk8qLx74XGT4Jc9/VhNrLPXzF4PEjrA2c92LMOvSugzKnv2PwdkhWrQfi8BGjS2tCsqTdEfYdnqkE740nYDp/fywW5nuyDyJhd3z+tTVnNDNBiic73L1xylwtpPEbifIU9/vyxMJT4dhW9R1SXO/mcf33pPBb9+b/r5zC/xI38M9q4J+Pwv8SPvrv3sB/HhH5c1IY1YsH/5UY+J/JIqKouqj+b8FA9d+MgYdtAaSe9Uocj3BUIHvJBv3PuLr3ElQN+EdwMRCyJ+PrUQ1eusWS3FB4Jre1Um1gpwMgd+2qDt7pRoJ6kC101zBmLSjHuE/ado7l702Ylj5VUpNnwrikfpeMd6VCampqDIRpOmHe7aN2UKpXE5kwZmWwCI9gbwo2qcu+IHXVj2ZeSJY0zb+khp36HsDPovcXbUDYNpRrA05juGtsUypP0qkBbPdklvnxSma7YYRlt8nZpGn7TMkNEoDBRG5VDGbbTORpGJlA0neG7scvay4+CStPHpUvWe6oPvxMmJxVvUVu93G2uDohzPzp2wOGcXGxgvOXsLh+rhZYltFJ5L8Hvf9XyDssO+skBvaNMNLZDgKG6a6i+onqAEfND5EPE6K+m32oQMjf/8DA8NUIIwY+a0ybXqmDjdsZMHfJLachYVXo3AoH1uwZYX6xJcYykTAw+bxPmPaFUvPHnO6PrusG/dPvV4fK+WCAPpsMyB+o1AxnTgXpxleRqz1h4Moit67tdPIq50gT+eRTEqZtCQNjeBJm5Vcqj31QFPTFq2ZxsyFsfWl+g+Ep0BivXKEC66Y3iINBGNBtCsJo9J/k9ldTcmMTwh6596+YGJtxdZMbBmTh6ou5UBCmtXkeQO0rh78YyFhHWONJkyvmHxrJHG2Hxp+ilMgIflioFoSBph/G6OKKMPK1KxEuj90ZC9eh+gkaYbLpXkp6n0TPn5k9wlNPQ3S/gigyZ9bbUC0Jg3zVovZ7GITZvri8IyrbKQs35duGVPgZhJUKlfczLXLw/nyULlzB4u/TEeAWKCIm83Q2rt7MnZXKyy9Gs2RSB2l0Mlfp0X8QphNG8oM+Afh27x/SyCPMHu7UXgC/AKN6LTMePAmLfeFG7ROWUyswfMMBSXsmyNd7av9V3MdgR2sV/aDXxNAJqX2oej364NL71/AeV6PKKWbZfW5FxqY3oIDjhTCfGYQpb6GFWi6FMYCTysJ5NemAH5aEeftQtgJLPjTk9i9PZBdTpfFdHmIw5+sHlu1LEIMx2f1K/txNvMJ7Kgbmmdr71K9fmD8PEzF87t8VNBNdRNcpdRbchpcGkbIk2WBlM5Ff22MHWnqZYDwfBBpPL+o/b7Bl5BfzTJi1lgZY9/IKS/12ZbwX7AE2/tlGf7M8Mx4XrQ1+KhzGIyLXOiy8qINh/Q0wv22bmvmxZgJPEhvLlXK1eH+KO5hIJCN9YU8YpElxDqErHzEwOpJl1RBR/8eEedk6vDMuKVfClDVRQI7fVgyTlYKwGJOnoRCTzJXUGOCx92h86cezFf4ckpXN5XHEMu9bkg1228FP8TaIm9WDcfFFMvO0OSzRO12vNL7XdgOXPPGRpx3JwE0dkwwQBJ9k0oSeH+7IPtprwrRyV5C98ZMoh2+cbDHr1RNhOcQVtP22xjEyvsXjjGTwXDm3GD0ntzqY61vCOLieCLPI/jB9viHsqwqyv59NRZi/fTiQP3qSeX14E4PVhLDQPCtrTDaPN2HeVc+BTVcz9H6ETfwXEubxOdfHcPy9GO52T5J9Rl8iRo1o8Sh4DcDU0MHkfvrQfA6yHB6qskOmbQeyN8YrBmeir9Dt2p/IazYzQNSfa8w+wo9kcLCr4O4UM8Sioecz3Jska4wbRtF3PGK1JkyTN4lAWM8Js+R9RpytvW30RBwsdjuSzJgFhUb2YC9boTTJbGj2PcmI7WYgGXlIW1g25YpkeDFQeRczCb7JxETvGdP9xfBq4e49yP63ck8y5713YPL6WZgd+zcLlOMLqP3WB5I5Y8CqU5WRzDyMJ+1/848YVkZH9md1PGJ62XwtrulpDKrlbzEuPm8xFNYzmj+b35LG922wgu/RIHui3Sz0ChofwSKY5nDkk3+sBvpiZ7egpCvCwNn2QuNvnTv/shro7o7iP/YG/j0i8s+9gVsz2bN/SSb3N4uI9rRa67CMfv/IKfwnmdw/Twr/9+4N/M9kEVE0+ve/BQP/3XsDF+vrGmNfPFvB+35vwOEPmmaOeSJ11MQmiDcZkanPlxXEeWpCoAuAabc9i8G8VcePUFNSd61ciUxVCRt/bAvoNglhUDuuhvUXYYFpNJRWsL6qBgwPb4ms9cisWYewhY1iShg8PoUYdJuIVNnvTGZzsSass/jNgaUz3dK0D0tSZ5HaAFl/wEj4kVnTA8JCoyE17i1WhJWsisgsZ5KMwXieOBiOdL1nZyDsHPdVVPIdISqvpP73SmaFx4OSw1VvphgfjZzcQKMCHGUks3PVT1ZYPkMDZj6SWiTaJXV+uecj9hH2+pszqT2b1PvR27roBuNeoMl0A/BOVkt089HsSrWaQysfHOrDdtxLORBG1gVhcartqpp/u40GrppG5Hb3IguCTd/AIUs5Bou1bPGQqgq/K2FgLJSEgacfYUKzDytSo9lUDKdHgdzA3o/Qnc+kOty7XQeL5HLCZLZVRHYYV5uyiLAiaq6/mmfy24RZu/yiHxO8hJur0cCHCoPRSp6zSCsOA0i7i4dlw6cWT4u5uQqyyx39da7WwfTWA7irVMVc6jWLmTfCGPcVNuj5G42xp0G/N9uywWiyJkzEhdDBZjkZ9woNVN7C6wlrvd0N06dDWCW+CVN/4fZHz3M1K1igEcPvSWa3YCFh2qQotHF14Ybu9iSKQXnJJXDs8oTZYaYwdj2WDrw2hIG4KgkD+aoMICn9M8b8odTh/UnY95iWJf3mhKX6h9pLj8oIQ8EmLJOevQPRdF1hYUaKxYr8EIB+S9+Y3VAXw0M8aSAmc4uP05vKdzseTRjkJWGuWhJm3c7HBhbb5wyLfSGwYLWaV6t8pmsYfPm8jq0bYeHxsfthunjLYqjK7xaMz5Hur0l58nZBWCh0foZ8dlLEoJ73OdjHY4dFOq42Sl/qH214XpDNEmq/nTQGyHm9iazVOZVvn1B9V7eLjN4QCSzU2FEDDTIT39nBtJJbecxhuS9fWBj5RORFeXRgxk8LrMQLYe7zeYKVYu/umPsHZdxrOxnDid8Iy71BE5l3PGhQGbsPetsPyYT7QPVJJzMLW3U9E4PtdjLA7TQh7Jue52JiGhMNlHeqY6G2Bgtqw0FAh0Zp6b0Fxs6ia67WH2rP+2o6t1LLovar9gcTs9OlJtlw5Q3sasK8YDnGUSStY8L+sSDMMn7kFo2SMEjXBIbucn4Xw9NZI7fsb6n9FLhZXK7GOHf3xEX+JSzievswgRXbI4b3gGTtodjS87Z9gP6Y3C24yFELv+h6xCyaPqxxE0sH56AIMavhafH1nDDPVL4RpsmB5vehaUnmCNMb8n1LKuUn3wnLviuO/v1B9/82Wwdc9nUwPb7GvWM1yeDT4bBD3CutFV7frQFftiLZMYvoecptGoD2ucZU/piw8nmk+myKlYeF8iWZmczJXua5hxhkZG/4axsPIOe8xbzIrzWTNuPe7VvRYyZn9Pxq8yBZORRXDPQx61PV0PPcrF9j5DkXxmwnacB4bDnJkGnLeHJ92JDdf4TBt/jNQumaNrCGhYDF7ESYY08Is57ZQxjrR1hYn8aAL6pwwdJpJSvcLwwT3HeKGCs+3c+fsw7q6dvFTP18WSDp+waydMSiXS7WfHGn+6023GDczUXGuKu3cMnofbzX3oSx25kNU8N8YCCO4d/bZNaAZ+6WWITPQWQym9Hont326B2mX4u9NHrfKydsjUOQCROvrwoSJzWRz5Uv44vxZHIeXmyMGX4Zm3j09+KvHHOC9/IYeWJPMgq+OrKj97YCf3gFIGyWa2RyRxjXCYSVyqU8YnGRyX5+kbD2Ja+3mGQPKs/hS/ZKIurFvHx86zDUdRrP8u+A4VUl7FtWVD7rclmj1xdjMkyzo/kaHteYD7fHGDnh0YA1/Bxc3tVp7R77bft3NXB1/d2s0LVztDShTXD/MmPRa10x/hsw5k/4aO/j+sbfj8J/Tgp7zfSX/w0YcyhWu9rdS6z6l/DRaBq/5m/46M1x/X+QTO5ff/xfq3z8YQ==</prop>
			<obj name="TemperatureLog" class="TemperatureLog" version="2">
				<prop name="Times">TEFSWgAAh7kAAICHtKoAAABEAgAA6AMAAIIFAAAcBwAAtggAAFoKAAD0CwAAjg0AACgPAADMEAAAZhIAAAAUAACkFQAAPhcAANgYAAByGgAAFhwAALAdAABKHwAA5CAAAIgiAAAiJAAAvCUAAGAnAAD6KAAAlCoAAC4sAADILQAAbC8AAAYxAACgMgAAOjQAAN41AAB4NwAAEjkAAKw6AABQPAAA6j0AAIQ/AAAeQQAAuEIAAFxEAAD2RQAAkEcAACpJAADOSgAAaEwAAAJOAACcTwAAQFEAANpSAAB0VAAAGFYAALJXAABMWQAA5loAAIpcAAAkXgAAvl8AAFhhAAD8YgAAlmQAADBmAADKZwAAbmkAAAhrAACibAAAPG4AAOBvAAB6cQAAFHMAALh0AABSdgAA7HcAAIZ5AAAqewAAxHwAAF5+AAD4fwAAkoEAADaDAADQhAAAaoYAAASIAACoiQAAQosAANyMAAB2jgAAGpAAALSRAABOkwAA6JQAAIKWAAAmmAAAwJkAAFqbAAD+nAAAmJ4AADKgAADMoQAAcKMAAAqlAACkpgAAPqgAAOKpAAB8qwAAFq0AALCuAABUsAAA7rEAAIizAAAitQAAxrYAAGC4AAD6uQAAnrsAADi9AADSvgAAbMAAABDCAACqwwAARMUAAN7GAACCyAAAHMoAALbLAABQzQAA6s4AAI7QAAAo0gAAwtMAAFzVAAAA1wAAmtgAADTaAADO2wAAct0AAAzfAACm4AAAQOIAANrjAAB+5QAAGOcAALLoAABW6gAA8OsAAIrtAAAk7wAAyPAAAGLyAAD88wAAlvUAADr3AADU+AAAbvoAAAj8AACs/QAARv8AAOAAAQB6AgEAHgQBALgFAQBSBwEA9ggBAJAKAQAqDAEAxA0BAGgPAQACEQEAnBIBADYUAQDaFQEAdBcBAA4ZAQCoGgEATBwBAOYdAQCAHwEAGiEBALQiAQBYJAEA8iUBAIwnAQAmKQEAyioBAGQsAQD+LQEAmC8BADwxAQDWMgEAcDQBAAo2AQCuNwEASDkBAOI6AQB8PAEAID4BALo/AQBUQQEA7kIBAJJEAQAsRgEAxkcBAGBJAQAESwEAnkwBADhOAQDSTwEAdlEBABBTAQCqVAEATlYBAOhXAQCCWQEAHFsBAMBcAQBaXgEA9F8BAI5hAQAyYwEAzGQBAGZmAQAAaAEApGkBAD5rAQDYbAEAcm4BABZwAQCwcQEASnMBAOR0AQCIdgEAIngBALx5AQBWewEA8HwBAJR+AQAugAEAyIEBAGKDAQAGhQEAoIYBADqIAQDUiQEAeIsBABKNAQCsjgEARpABAOqRAQCEkwEAHpUBALiWAQBcmAEA9pkBAJCbAQAqnQEAzp4BAGigAQACogEApqMBAEClAQDapgEAdKgBABiqAQCyqwEATK0BAOauAQCKsAEAJLIBAL6zAQBYtQEA/LYBAJa4AQAwugEAyrsBAG69AQAIvwEAosABADzCAQDgwwEAesUBABTHAQCuyAEAUsoBAOzLAQCGzQEAIM8BAMTQAQBe0gEA+NMBAJLVAQAs1wEA0NgBAGraAQAE3AEAnt0BAELfAQDc4AEAduIBABDkAQC05QEATucBAOjoAQCC6gEAJuwBAMDtAQBa7wEA/vABAJjyAQAy9AEAzPUBAHD3AQAK+QEApPoBAD78AQDi/QEAfP8BABYBAgCwAgIAVAQCAO4FAgCIBwIALAkCAMYKAgBgDAIA+g0CAJQPAgA4EQIA0hICAGwUAgAGFgIAqhcCAEQZAgDeGgIAeBwCABweAgC2HwIAUCECAOoiAgCEJAIAKCYCAMInAgBcKQIA9ioCAJosAgA0LgIAzi8CAHIxAgAMMwIApjQCAEA2AgDkNwIAfjkCABg7AgCyPAIAVj4CAPA/AgCKQQIAJEMCAMhEAgBiRgIA/EcCAJZJAgA6SwIA1EwCAG5OAgASUAIArFECAEZTAgDgVAIAhFYCAB5YAgC4WQIAUlsCAPZcAgCQXgIAKmACAMRhAgBeYwIAAmUCAJxmAgA2aAIA0GkCAHRrAgAObQIAqG4CAEJwAgDmcQIAgHMCABp1AgC0dgIATngCAPJ5AgCMewIAJn0CAMp+AgBkgAIA/oECAJiDAgA8hQIA1oYCAHCIAgAKigIArosCAEiNAgDijgIAfJACACCSAgC6kwIAVJUCAO6WAgCSmAIALJoCAMabAgBqnQIABJ8CAJ6gAgA4ogIA3KMCAHalAgAQpwIAqqgCAE6qAgDoqwIAgq0CAByvAgDAsAIAWrICAPSzAgCOtQIAMrcCAMy4AgBmugIAALwCAJq9AgA+vwIA2MACAHLCAgAMxAIAsMUCAErHAgDkyAIAfsoCACLMAgC8zQIAVs8CAPDQAgCU0gIALtQCAMjVAgBi1wIABtkCAKDaAgA63AIA1N0CAHjfAgAS4QIArOICAEbkAgDq5QIAhOcCAB7pAgDC6gIAXOwCAPbtAgCQ7wIANPECAM7yAgBo9AIAAvYCAKb3AgBA+QIA2voCAHT8AgAY/gIAsv8CAEwBAwDmAgMAigQDACQGAwC+BwMAWAkDAPwKAwCWDAMAMA4DAMoPAwBuEQMACBMDAKIUAwA8FgMA1hcDAHoZAwAUGwMArhwDAEgeAwDsHwMAhiEDACAjAwC6JAMAXiYDAPgnAwCSKQMALCsDANAsAwBqLgMABDADAJ4xAwBCMwMA3DQDAHY2AwAQOAMAtDkDAE47AwDoPAMAjD4DACZAAwDAQQMAWkMDAP5EAwCYRgMAMkgDAMxJAwBwSwMACk0DAKROAwA+UAMA4lEDAHxTAwAWVQMAsFYDAFRYAwDuWQMAiFsDACJdAwDGXgMAYGADAPphAwCUYwMAOGUDANJmAwBsaAMABmoDAKprAwBEbQMA3m4DAHhwAwAScgMAtnMDAFB1AwDqdgMAhHgDACh6AwDCewMAXH0DAPZ+AwCagAMANIIDAM6DAwBohQMADIcDAKaIAwBAigMA5IsDAH6NAwAYjwMAspADAFaSAwDwkwMAipUDACSXAwDImAMAYpoDAPybAwCWnQMAOp8DANSgAwBuogMACKQDAKylAwBGpwMA4KgDAISqAwAerAMAuK0DAFKvAwD2sAMAkLIDACq0AwDEtQMAXrcDAAK5AwCcugMANrwDANC9AwB0vwMADsEDAKjCAwBCxAMA5sUDAIDHAwAayQMAtMoDAFjMAwDyzQMAjM8DACbRAwDA0gMAZNQDAP7VAwCY1wMAPNkDANbaAwBw3AMACt4DAK7fAwBI4QMA4uIDAHzkAwAg5gMAuucDAFTpAwDu6gMAkuwDACzuAwDG7wMAYPEDAATzAwCe9AMAOPYDANz3AwB2+QMAEPsDAKr8AwBO/gMA6P8DAIIBBAAcAwQAwAQEAFoGBAD0BwQAjgkEADILBADMDAQAZg4EAAAQBACaEQQAPhMEANgUBAByFgQADBgEALAZBABKGwQA5BwEAH4eBAAiIAQAvCEEAFYjBADwJAQAiiYEAC4oBADIKQQAYisEAAYtBACgLgQAOjAEANQxBAB4MwQAEjUEAKw2BABGOAQA6jkEAIQ7BAAePQQAuD4EAFxABAD2QQQAkEMEACpFBADORgQAaEgEAAJKBACmSwQAQE0EANpOBAB0UAQAGFIEALJTBABMVQQA5lYEAIpYBAAkWgQAvlsEAFhdBAD8XgQAlmAEADBiBADKYwQAZGUEAAhnBACiaAQAPGoEANZrBAB6bQQAFG8EAK5wBABIcgQA7HMEAIZ1BAAgdwQAungEAF56BAD4ewQAkn0EACx/BADQgAQAaoIEAASEBACehQQAQocEANyIBAB2igQAEIwEALSNBABOjwQA6JAEAIySBAAmlAQAwJUEAFqXBAD+mAQAmJoEADKcBADMnQQAcJ8EAAqhBACkogQAPqQEAOKlBAB8pwQAFqkEALCqBABUrAQA7q0EAIivBAAisQQAxrIEAGC0BAD6tQQAlLcEADi5BADSugQAbLwEAAa+BACgvwQARMEEAN7CBAB4xAQAEsYEALbHBABQyQQA6soEAITMBAAozgQAws8EAFzRBAD20gQAmtQEADTWBADO1wQAaNkEAAzbBACm3AQAQN4EAOTfBAB+4QQAGOMEALLkBABW5gQA8OcEAIrpBAAk6wQAyOwEAGLuBAD87wQAlvEEADrzBADU9AQAbvYEAAj4BACs+QQARvsEAOD8BACE/gQAHgAFALgBBQBSAwUA7AQFAJAGBQAqCAUAxAkFAF4LBQACDQUAnA4FADYQBQDQEQUAdBMFAA4VBQCoFgUAQhgFANwZBQCAGwUAGh0FALQeBQBOIAUA8iEFAIwjBQAmJQUAwCYFAGQoBQD+KQUAmCsFADItBQDWLgUAcDAFAAoyBQCuMwUASDUFAOI2BQB8OAUAIDoFALo7BQBUPQUA7j4FAJJABQAsQgUAxkMFAGBFBQAERwUAnkgFADhKBQDSSwUAdk0FABBPBQCqUAUATlIFAOhTBQCCVQUAHFcFAMBYBQBaWgUA9FsFAI5dBQAoXwUAzGAFAGZiBQAAZAUAmmUFAD5nBQDYaAUAcmoFAAxsBQCwbQUASm8FAORwBQB+cgUAGHQFALx1BQBWdwUA8HgFAIp6BQAufAUAyH0FAGJ/BQAGgQUAoIIFADqEBQDUhQUAeIcFABKJBQCsigUARowFAOqNBQCEjwUAHpEFALiSBQBclAUA9pUFAJCXBQAqmQUAzpoFAGicBQACngUApp8FAEChBQDaogUAdKQFABimBQCypwUATKkFAOaqBQCKrAUAJK4FAL6vBQBYsQUA/LIFAJa0BQAwtgUAyrcFAGS5BQAIuwUAorwFADy+BQDWvwUAesEFABTDBQCuxAUASMYFAOzHBQCGyQUAIMsFALrMBQBezgUA+M8FAJLRBQAs0wUA0NQFAGrWBQAE2AUAntkFAELbBQDc3AUAdt4FABrgBQC04QUATuMFAOjkBQCM5gUAJugFAMDpBQBa6wUA/uwFAJjuBQAy8AUAzPEFAHDzBQAK9QUApPYFAD74BQDi+QUAfPsFABb9BQCw/gUAVAAGAO4BBgCIAwYAIgUGALwGBgBgCAYA+gkGAJQLBgAuDQYA0g4GAGwQBgAGEgYAoBMGAEQVBgDeFgYAeBgGABIaBgC2GwYAUB0GAOoeBgCEIAYAKCIGAMIjBgBcJQYA9iYGAJooBgA0KgYAzisGAHItBgAMLwYApjAGAEAyBgDkMwYAfjUGABg3BgCyOAYAVjoGAPA7BgCKPQYAJD8GAMhABgBiQgYA/EMGAJZFBgA6RwYA1EgGAG5KBgAITAYArE0GAEZPBgDgUAYAelIGAB5UBgC4VQYAUlcGAOxYBgCQWgYAKlwGAMRdBgBeXwYA+GAGAJxiBgA2ZAYA0GUGAGpnBgAOaQYAqGoGAEJsBgDcbQYAgG8GABpxBgC0cgYATnQGAPJ1BgCMdwYAJnkGAMB6BgBkfAYA/n0GAJh/BgA8gQYA1oIGAHCEBgAKhgYArocGAEiJBgDiigYAfIwGACCOBgC6jwYAVJEGAO6SBgCSlAYALJYGAMaXBgBqmQYABJsGAJ6cBgA4ngYA3J8GAHahBgAQowYAqqQGAESmBgDopwYAgqkGAByrBgC2rAYAWq4GAPSvBgCOsQYAKLMGAMy0BgBmtgYAALgGAJq5BgA0uwYA2LwGAHK+BgAMwAYApsEGAErDBgDkxAYAfsYGACLIBgC8yQYAVssGAPDMBgCUzgYALtAGAMjRBgBi0wYABtUGAKDWBgA62AYA1NkGAHjbBgAS3QYArN4GAEbgBgDq4QYAhOMGAB7lBgDC5gYAXOgGAPbpBgCQ6wYANO0GAM7uBgBo8AYAAvIGAJzzBgBA9QYA2vYGAHT4BgAO+gYAsvsGAEz9BgDm/gYAgAAHACQCBwC+AwcAWAUHAPIGBwCMCAcAMAoHAMoLBwBkDQcACA8HAKIQBwA8EgcA1hMHAHoVBwAUFwcArhgHAEgaBwDsGwcAhh0HACAfBwC6IAcAXiIHAPgjBwCSJQcALCcHANAoBwBqKgcABCwHAKgtBwBCLwcA3DAHAHYyBwAaNAcAtDUHAE43BwDoOAcAjDoHACY8BwDAPQcAWj8HAP5ABwCYQgcAMkQHAMxFBwBmRwcACkkHAKRKBwA+TAcA2E0HAHxPBwAWUQcAsFIHAEpUBwDuVQcAiFcHACJZBwC8WgcAYFwHAPpdBwCUXwcALmEHANJiBwBsZAcABmYHAKBnBwBEaQcA3moHAHhsBwASbgcAtm8HAFBxBwDqcgcAjnQHACh2BwDCdwcAXHkHAAB7BwCafAcANH4HAM5/BwBygQcADIMHAKaEBwBAhgcA5IcHAH6JBwAYiwcAsowHAFaOBwDwjwcAipEHACSTBwDIlAcAYpYHAPyXBwCWmQcAOpsHANScBwBungcACKAHAKKhBwBGowcA4KQHAHqmBwAUqAcAuKkHAFKrBwDsrAcAhq4HACqwBwDEsQcAXrMHAPi0BwCctgcANrgHANC5BwBquwcADr0HAKi+BwBCwAcA3MEHAIDDBwAaxQcAtMYHAFjIBwDyyQcAjMsHACbNBwDKzgcAZNAHAP7RBwCY0wcAPNUHANbWBwBw2AcACtoHAK7bBwBI3QcA4t4HAHzgBwAg4gcAuuMHAFTlBwD45gcAkugHACzqBwDG6wcAYO0HAATvBwCe8AcAOPIHANLzBwB29QcAEPcHAKr4BwBE+gcA3vsHAIL9BwAc/wcAtgAIAFACCAD0AwgAjgUIACgHCADCCAgAZgoIAAAMCACaDQgANA8IANgQCAByEggADBQIALAVCABKFwgA5BgIAH4aCAAiHAgAvB0IAFYfCADwIAgAlCIIAC4kCADIJQgAYicIAAYpCACgKggAOiwIANQtCAB4LwgAEjEIAKwyCABQNAgA6jUIAIQ3CAAeOQgAuDoIAFw8CAD2PQgAkD8IACpBCADOQggAaEQIAAJGCACcRwgAQEkIANpKCAB0TAgADk4IALJPCABMUQgA5lIIAIBUCAAaVggAvlcIAFhZCADyWggAjFwIADBeCADKXwgAZGEIAAhjCACiZAgAPGYIANZnCAB6aQgAFGsIAK5sCABIbggA7G8IAIZxCAAgcwgAunQIAF52CAD4dwgAknkIACx7CADQfAgAan4IAASACACogQgAQoMIANyECAB2hggAGogIALSJCABOiwgA6IwIAIyOCAAmkAgAwJEIAFqTCAD+lAgAmJYIADKYCADMmQgAZpsIAAqdCACknggAPqAIANihCAB8owgAFqUIALCmCABKqAgA7qkIAIirCAAirQgAvK4IAGCwCAD6sQgAlLMIAC61CADStggAbLgIAAa6CACguwgARL0IAN6+CAB4wAgAEsIIALbDCABQxQgA6sYIAITICAAoyggAwssIAFzNCAAAzwgAmtAIADTSCADO0wgActUIAAzXCACm2AgAQNoIAOTbCAB+3QgAGN8IALLgCABW4ggA8OMIAIrlCAAk5wgAyOgIAGLqCAD86wgAlu0IADrvCADU8AgAbvIIAAj0CACi9QgARvcIAOD4CAB6+ggAFPwIALj9CABS/wgA7AAJAIYCCQAqBAkAxAUJAF4HCQD4CAkAnAoJADYMCQDQDQkAag8JAA4RCQCoEgkAQhQJANwVCQCAFwkAGhkJALQaCQBYHAkA8h0JAIwfCQAmIQkAyiIJAGQkCQD+JQkAmCcJADwpCQDWKgkAcCwJAAouCQCuLwkASDEJAOIyCQB8NAkAIDYJALo3CQBUOQkA7joJAJI8CQAsPgkAxj8JAGBBCQAEQwkAnkQJADhGCQDSRwkAdkkJABBLCQCqTAkARE4JAN5PCQCCUQkAHFMJALZUCQBQVgkA9FcJAI5ZCQAoWwkAwlwJAGZeCQAAYAkAmmEJAD5jCQDYZAkAcmYJAAxoCQCwaQkASmsJAORsCQB+bgkAInAJALxxCQBWcwkA8HQJAJR2CQAueAkAyHkJAGx7CQAGfQkAoH4JADqACQDegQkAeIMJABKFCQCshgkARogJAOqJCQCEiwkAHo0JALiOCQBckAkA9pEJAJCTCQAqlQkAzpYJAGiYCQACmgkAnJsJAECdCQDangkAdKAJAA6iCQCoowkATKUJAOamCQCAqAkAGqoJAL6rCQBYrQkA8q4JAIywCQAwsgkAyrMJAGS1CQAItwkAorgJADy6CQDWuwkAer0JABS/CQCuwAkASMIJAOzDCQCGxQkAIMcJALrICQBeygkA+MsJAJLNCQA2zwkA0NAJAGrSCQAE1AkAqNUJAELXCQDc2AkAdtoJABrcCQC03QkATt8JAOjgCQCC4gkAJuQJAMDlCQBa5wkA9OgJAJjqCQAy7AkAzO0JAGbvCQAK8QkApPIJAD70CQDY9QkAcvcJABb5CQCw+gkASvwJAOT9CQCI/wkAIgEKALwCCgBgBAoA+gUKAJQHCgAuCQoA0goKAGwMCgAGDgoAoA8KAEQRCgDeEgoAeBQKABIWCgC2FwoAUBkKAOoaCgCOHAoAKB4KAMIfCgBcIQoAACMKAJokCgA0JgoAzicKAHIpCgAMKwoApiwKAEAuCgDkLwoAfjEKABgzCgCyNAoATDYKAPA3CgCKOQoAJDsKAL48CgBiPgoA/D8KAJZBCgAwQwoA1EQKAG5GCgAISAoArEkKAEZLCgDgTAoAhE4KAChQCgDCUQoAXFMKAPZUCgCaVgoANFgKAM5ZCgBoWwoADF0KAKZeCgBAYAoA2mEKAH5jCgAYZQoAsmYKAExoCgDwaQoAimsKACRtCgC+bgoAYnAKAPxxCgCWcwoAMHUKANR2CgBueAoACHoKAKx7CgBGfQoA4H4KAHqACgAeggoAuIMKAFKFCgDshgoAkIgKACqKCgDEiwoAXo0KAAKPCgCckAoANpIKANCTCgB0lQoADpcKAKiYCgBCmgoA5psKAICdCgAanwoAtKAKAFiiCgDyowoAjKUKACanCgDKqAoAZKoKAP6rCgCYrQoAMq8KANawCgBwsgoACrQKAKS1CgBItwoA4rgKAHy6CgAWvAoAur0KAFS/CgDuwAoAiMIKACzECgDGxQoAYMcKAPrICgCeygoAOMwKANLNCgB2zwoAENEKAKrSCgBE1AoA6NUKAILXCgAc2QoAttoKAFrcCgD03QoAjt8KACjhCgDM4goAZuQKAADmCgCk5woAPukKANjqCgBy7AoADO4KALDvCgBK8QoA5PIKAH70CgAi9goAvPcKAFb5CgDw+goAlPwKAC7+CgDI/woAYgELAPwCCwCgBAsAOgYLANQHCwBuCQsAEgsLAKwMCwBGDgsA4A8LAIQRCwAeEwsAuBQLAFwWCwD2FwsAkBkLACobCwDOHAsAaB4LAAIgCwCcIQsAQCMLANokCwB0JgsADigLALIpCwBMKwsA5iwLAIAuCwAkMAsAvjELAFgzCwD8NAsAljYLADA4CwDKOQsAbjsLAAg9CwCiPgsAPEALAOBBCwB6QwsAFEULAK5GCwBISAsA7EkLAIZLCwAgTQsAuk4LAF5QCwD4UQsAklMLACxVCwDQVgsAalgLAARaCwCyWwsATF0LAPpeCwCeYAsAOGILANJjCwB2ZQsAEGcLAKpoCwBEagsA3msLAIJtCwAcbwsAtnALAFByCwD0cwsAjnULACh3CwDMeAsAZnoLAAB8CwCafQsAPn8LANiACwByggsADIQLALCFCwBKhwsA5IgLAH6KCwAijAsAvI0LAFaPCwD6kAsAlJILAC6UCwDIlQsAbJcLAAaZCwCgmgsAOpwLAN6dCwB4nwsAEqELAKyiCwBQpAsA6qULAI6nCwAoqQsAzKoLAGasCwAArgsAmq8LAD6xCwDYsgsAcrQLAAy2CwCwtwsASrkLAOS6CwB+vAsAIr4LALy/CwBWwQsA8MILAJTECwAuxgsAyMcLAGLJCwAGywsAoMwLADrOCwDezwsAeNELABLTCwCs1AsAUNYLAOrXCwCE2QsAHtsLAMLcCwBc3gsA9t8LAJDhCwA04wsAzuQLAGjmCwAC6AsApukLAEDrCwDa7AsAdO4LABjwCwCy8QsATPMLAOb0CwCA9gsAJPgLAL75CwBY+wsA8vwLAJb+CwAwAAwAygEMAGQDDAAIBQwAogYMADwIDADWCQwAegsMABQNDACuDgwASBAMAOwRDACGEwwAIBUMALoWDABeGAwA+BkMAJIbDAA2HQwA0B4MAGogDAAEIgwAqCMMAEIlDADcJgwAdigMABoqDAC0KwwATi0MAOguDACMMAwAJjIMAMAzDABaNQwA/jYMAJg4DAAyOgwAzDsMAHA9DAAKPwwApEAMAD5CDADiQwwAfEUMABZHDACwSAwASkoMAO5LDACITQwAIk8MALxQDABgUgwA+lMMAJ5VDABCVwwA3FgMAHZaDAAaXAwAtF0MAE5fDADoYAwAjGIMACZkDADAZQwAWmcMAP5oDACYagwAMmwMAMxtDABwbwwACnEMAKRyDAA+dAwA4nUMAHx3DAAWeQwAsHoMAFR8DADufQwAiH8MACyBDADGggwAYIQMAPqFDACehwwAOIkMANKKDABsjAwABo4MAKqPDABEkQwA3pIMAHiUDAAclgwAtpcMAFCZDADqmgwAhJwMACieDADCnwwAXKEMAPaiDACapAwANKYMAM6nDABoqQwADKsMAKasDABArgwA2q8MAH6xDAAYswwAsrQMAFa2DADwtwwAirkMACS7DADIvAwAYr4MAPy/DACWwQwAOsMMANTEDABuxgwACMgMAKzJDABGywwA4MwMAITODAAe0AwAuNEMAFLTDAD21AwAkNYMACrYDADE2QwAaNsMAALdDACc3gwANuAMANDhDAB04wwADuUMAKjmDABC6AwA5ukMAIDrDAAa7QwAtO4MAFjwDADy8QwAjPMMACb1DADK9gwAZPgMAP75DACY+wwAPP0MANb+DABwAA0ACgINAK4DDQBIBQ0A4gYNAHwIDQAgCg0AugsNAFQNDQDuDg0AkhANACwSDQDGEw0AYBUNAAQXDQCeGA0AOBoNANwbDQB2HQ0AEB8NAKogDQBOIg0A6CMNAIIlDQAcJw0AwCgNAFoqDQD0Kw0Aji0NADIvDQDMMA0AZjINAAA0DQCkNQ0APjcNANg4DQByOg0ADDwNALA9DQBKPw0A5EANAH5CDQAiRA0AvEUNAFZHDQDwSA0AlEoNAC5MDQDITQ0AYk8NAAZRDQCgUg0AOlQNANRVDQB4Vw0AElkNAKxaDQBQXA0A6l0NAIRfDQAeYQ0AwmINAFxkDQD2ZQ0AkGcNADRpDQDOag0AaGwNAAJuDQCmbw0AQHENANpyDQB0dA0AGHYNALJ3DQBMeQ0A5noNAIB8DQAkfg0Avn8NAFiBDQDygg0AloQNADCGDQDKhw0AZIkNAAiLDQCijA0API4NANaPDQB6kQ0AFJMNAK6UDQBIlg0A7JcNAIaZDQAgmw0AxJwNAF6eDQD4nw0AkqENADajDQDQpA0AaqYNAASoDQCoqQ0AQqsNANysDQB2rg0AGrANALSxDQBOsw0A6LQNAIy2DQAmuA0AwLkNAFq7DQD+vA0AmL4NADLADQDMwQ0AcMMNAArFDQCkxg0APsgNAOLJDQB8yw0AFs0NALDODQBK0A0A7tENAIjTDQAi1Q0AvNYNAGDYDQD62Q0AlNsNAC7dDQDS3g0AbOANAAbiDQCq4w0AROUNAN7mDQB46A0AHOoNALbrDQBQ7Q0A6u4NAI7wDQAo8g0AwvMNAFz1DQAA9w0AmvgNADT6DQDO+w0Acv0NAAz/DQCmAA4ASgIOAOQDDgB+BQ4AGAcOALIIDgBWCg4A8AsOAIoNDgAkDw4AyBAOAGISDgD8Ew4AlhUOADAXDgDUGA4AbhoOAAgcDgCiHQ4ARh8OAOAgDgB6Ig4AHiQOALglDgBSJw4A7CgOAJAqDgAqLA4AxC0OAF4vDgACMQ4AnDIOADY0DgDaNQ4AdDcOAA45DgCoOg4ATDwOAOY9DgCAPw4AGkEOAL5CDgBYRA4A8kUOAIxHDgAmSQ4AykoOAGRMDgD+TQ4AmE8OADxRDgDWUg4AcFQOABRWDgCuVw4ASFkOAOJaDgCGXA4AIF4OALpfDgBUYQ4A+GIOAJJkDgAsZg4AxmcOAGppDgAEaw4AnmwOADhuDgDcbw4AdnEOABBzDgCqdA4ATnYOAOh3DgCCeQ4AHHsOALZ8DgBafg4A9H8OAI6BDgAogw4AzIQOAGaGDgAAiA4AmokOAD6LDgDYjA4Aco4OAAyQDgCwkQ4ASpMOAOSUDgB+lg4AIpgOALyZDgBWmw4A8JwOAJSeDgAuoA4AyKEOAGKjDgAGpQ4AoKYOADqoDgDUqQ4AeKsOABKtDgCsrg4AULAOAOqxDgCEsw4AHrUOAMK2DgBcuA4A9rkOAJC7DgA0vQ4Azr4OAGjADgACwg4ApsMOAEDFDgDaxg4AdMgOABjKDgCyyw4ATM0OAObODgCK0A4AJNIOAL7TDgBY1Q4A8tYOAJbYDgAw2g4AytsOAGTdDgAI3w4AouAOADziDgDW4w4AeuUOABTnDgCu6A4ASOoOAOzrDgCG7Q4AIO8OALrwDgBe8g4A+PMOAJL1DgAs9w4A0PgOAGr6DgAE/A4AqP0OAEL/DgDcAA8AdgIPABoEDwC0BQ8ATgcPAOgIDwCMCg8AJgwPAMANDwBaDw8A/hAPAJgSDwAyFA8AzBUPAHAXDwAKGQ8ApBoPAD4cDwDiHQ8AfB8PABYhDwCwIg8AVCQPAO4lDwCIJw8AIikPAMYqDwBgLA8A+i0PAJQvDwAuMQ8A0jIPAGw0DwAGNg8AoDcPAEQ5DwDeOg8AeDwPABI+DwC2Pw8AUEEPAOpCDwCERA8AKEYPAMJHDwBcSQ8AAEsPAJpMDwA+Tg8A4k8PAHxRDwAWUw8AsFQPAEpWDwDuVw8AiFkPACJbDwC8XA8AYF4PAPpfDwCUYQ8ALmMPANJkDwBsZg8ABmgPAKBpDwBEaw8A3mwPAHhuDwAccA8AtnEPAFBzDwDqdA8AjnYPACh4DwDCeQ8AXHsPAAB9DwCafg8ANIAPAM6BDwBygw8ADIUPAKaGDwBKiA8A5IkPAH6LDwAYjQ8AvI4PAFaQDwDwkQ8AipMPAC6VDwDIlg8AYpgPAPyZDwCWmw8AOp0PANSeDwBuoA8ACKIPAKyjDwBGpQ8A4KYPAHqoDwAeqg8AuKsPAFKtDwDsrg8AkLAPACqyDwDEsw8AXrUPAPi2DwCcuA8ANroPANC7DwB0vQ8ADr8PAKjADwBCwg8A5sMPAIDFDwAaxw8AtMgPAFjKDwDyyw8AjM0PACbPDwDK0A8AZNIPAP7TDwCY1Q8APNcPANbYDwBw2g8AFNwPAK7dDwBI3w8A4uAPAIbiDwAg5A8AuuUPAFTnDwD46A8AkuoPACzsDwDG7Q8Aau8PAATxDwCe8g8AOPQPANL1DwB29w8AEPkPAKr6DwBE/A8A6P0PAIL/DwAcARAAtgIQAFoEEAD0BRAAjgcQACgJEADMChAAZgwQAAAOEACaDxAAPhEQANgSEAByFBAADBYQALAXEABKGRAA5BoQAH4cEAAiHhAAvB8QAFYhEADwIhAAlCQQAC4mEADIJxAAbCkQAAYrEACgLBAAOi4QAN4vEAB4MRAAEjMQAKw0EABQNhAA6jcQAIQ5EAAeOxAAwjwQAFw+EAD2PxAAkEEQADRDEADORBAAaEYQAAJIEACcSRAAQEsQANpMEAB0ThAAGFAQALJREABMUxAA5lQQAIpWEAAkWBAAvlkQAFhbEAD8XBAAll4QADBgEADKYRAAbmMQAAhlEACiZhAAPGgQAOBpEAB6axAAFG0QAK5uEABScBAA7HEQAIZzEAAgdRAAxHYQAF54EAD4eRAAknsQACx9EADQfhAAaoAQAASCEACegxAAQoUQANyGEAB2iBAAEIoQALSLEABOjRAA6I4QAIKQEAAmkhAAwJMQAFqVEAD+lhAAmJgQADKaEADMmxAAcJ0QAAqfEACkoBAAPqIQAOKjEAB8pRAAFqcQALCoEABUqhAA7qsQAIitEAAirxAAxrAQAGCyEAD6sxAAlLUQADi3EADSuBAAbLoQABC8EACqvRAARL8QAN7AEACCwhAAHMQQALbFEABQxxAA6sgQAI7KEAAozBAAws0QAFzPEAAA0RAAmtIQADTUEADO1RAActcQAAzZEACm2hAAQNwQANrdEAB+3xAAGOEQALLiEABM5BAA8OUQAIrnEAAk6RAAyOoQAGLsEAD87RAAlu8QADrxEADU8hAAbvQQAAj2EACs9xAARvkQAOD6EAB6/BAAHv4QALj/EABSAREA7AIRAJAEEQAqBhEAxAcRAGgJEQACCxEAnAwRADYOEQDaDxEAdBERAA4TEQCoFBEATBYRAOYXEQCAGREAGhsRALQcEQBYHhEA8h8RAIwhEQAmIxEAyiQRAGQmEQD+JxEAmCkRADwrEQDWLBEAcC4RAAowEQCkMREASDMRAOI0EQB8NhEAIDgRALo5EQBUOxEA7jwRAJI+EQAsQBEAxkERAGBDEQAERREAnkYRADhIEQDSSREAdksRABBNEQCqThEARFARAOhREQCCUxEAHFURALZWEQBaWBEA9FkRAI5bEQAoXREAzF4RAGZgEQAAYhEAmmMRAD5lEQDYZhEAcmgRAAxqEQCwaxEASm0RAORuEQCIcBEAInIRALxzEQBWdREA+nYRAJR4EQAuehEAyHsRAGx9EQAGfxEAoIARADqCEQDegxEAeIURABKHEQCsiBEAUIoRAOqLEQCEjREAHo8RALiQEQBckhEA9pMRAJCVEQAqlxEAzpgRAGiaEQACnBEAnJ0RAECfEQDaoBEAdKIRAA6kEQCypREATKcRAOaoEQCAqhEAJKwRAL6tEQBYrxEA8rARAJayEQAwtBEAyrURAGS3EQAIuREAoroRADy8EQDgvREAer8RABTBEQCuwhEAUsQRAOzFEQCGxxEAIMkRAMTKEQBezBEA+M0RAJLPEQA20REA0NIRAGrUEQAE1hEAqNcRAELZEQDc2hEAdtwRABreEQC03xEATuERAOjiEQCC5BEAJuYRAMDnEQBa6REA9OoRAJjsEQAy7hEAzO8RAGbxEQAK8xEApPQRAD72EQDY9xEAfPkRABb7EQCw/BEAVP4RAO7/EQCIARIAIgMSAMYEEgBgBhIA+gcSAJQJEgA4CxIA0gwSAGwOEgAGEBIAqhESAEQTEgDeFBIAghYSABwYEgC2GRIAUBsSAOocEgCOHhIAKCASAMIhEgBcIxIAACUSAJomEgA0KBIAzikSAHIrEgAMLRIApi4SAEAwEgDaMRIAfjMSABg1EgCyNhIATDgSAPA5EgCKOxIAJD0SAL4+EgBiQBIA/EESAJZDEgA6RRIA3kYSAHhIEgAcShIAtksSAFBNEgDqThIAjlASAChSEgDCUxIAXFUSAPZWEgCaWBIANFoSAM5bEgBoXRIADF8SAKZgEgBAYhIA5GMSAH5lEgAYZxIAsmgSAFZqEgDwaxIAim0SACRvEgDIcBIAYnISAPxzEgCWdRIAOncSANR4EgBuehIAEnwSAKx9EgBGfxIA4IASAISCEgAehBIAuIUSAFKHEgD2iBIAkIoSACqMEgDEjRIAXo8SAAKREgCckhIANpQSANCVEgB0lxIADpkSAKiaEgBCnBIA5p0SAICfEgAaoRIAtKISAFikEgDypRIAjKcSACapEgDAqhIAZKwSAP6tEgCYrxIAPLESANayEgBwtBIACrYSAK63EgBIuRIA4roSAHy8EgAgvhIAur8SAFTBEgDuwhIAksQSACzGEgDGxxIAaskSAATLEgCezBIAOM4SANzPEgB20RIAENMSAKrUEgBO1hIA6NcSAILZEgAc2xIAwNwSAFreEgD03xIAjuESADLjEgDM5BIAZuYSAADoEgCa6RIAPusSANjsEgBy7hIADPASALDxEgBK8xIA5PQSAH72EgAi+BIAvPkSAFb7EgDw/BIAlP4SAC4AEwDIARMAYgMTAAYFEwCgBhMAOggTAN4JEwB4CxMAEg0TAKwOEwBQEBMA6hETAIQTEwAeFRMAwhYTAFwYEwD2GRMAkBsTADQdEwDOHhMAaCATAAIiEwCmIxMAQCUTANomEwB0KBMAGCoTALIrEwBMLRMA5i4TAIowEwAkMhMAvjMTAFg1EwDyNhMAljgTADA6EwDKOxMAZD0TAAg/EwCiQBMAPEITANZDEwB6RRMAFEcTAK5IEwBIShMA7EsTAIZNEwAgTxMAxFATAF5SEwD4UxMAklUTACxXEwDQWBMAaloTAARcEwCoXRMAQl8TANxgEwB2YhMAEGQTALRlEwBOZxMA6GgTAIJqEwAmbBMAwG0TAFpvEwD0cBMAmHITADJ0EwDMdRMAZncTAAp5EwCkehMAPnwTAOJ9EwB8fxMAFoETALCCEwBUhBMA7oUTAIiHEwAiiRMAxooTAGCMEwD6jRMAlI8TADiREwDSkhMAbJQTAAaWEwCqlxMARJkTAN6aEwB4nBMAHJ4TALafEwBQoRMA9KITAI6kEwAophMAwqcTAGapEwAAqxMAmqwTADSuEwDOrxMAcrETAAyzEwCmtBMAQLYTAOS3EwB+uRMAGLsTALK8EwBWvhMA8L8TAIrBEwAkwxMAvsQTAGLGEwD8xxMAlskTADDLEwDUzBMAbs4TAAjQEwCs0RMARtMTAODUEwB61hMAHtgTALjZEwBS2xMA7NwTAJDeEwAq4BMAxOETAF7jEwAC5RMAnOYTADboEwDa6RMAdOsTAA7tEwCo7hMATPATAObxEwCA8xMAGvUTAL72EwBY+BMA8vkTAIz7EwAw/RMAyv4TAGQAFAD+ARQAmAMUADwFFADWBhQAcAgUAAoKFACuCxQASA0UAOIOFAB8EBQAIBIUALoTFABUFRQA7hYUAJIYFAAsGhQAxhsUAGAdFAAEHxQAniAUADgiFADSIxQAdiUUABAnFACqKBQARCoUAOgrFACCLRQAHC8UALYwFABaMhQA9DMUAI41FAAyNxQAzDgUAGY6FAAAPBQApD0UAD4/FADYQBQAckIUAAxEFACwRRQASkcUAORIFAB+ShQAIkwUALxNFABWTxQA8FAUAJRSFAAuVBQAyFUUAGJXFAAGWRQAoFoUADpcFADeXRQAeF8UABJhFACsYhQAUGQUAOplFACEZxQAHmkUAMJqFABcbBQA9m0UAJBvFAA0cRQAznIUAGh0FAACdhQApncUAEB5FADaehQAdHwUABh+FACyfxQATIEUAOaCFACAhBQAJIYUAL6HFABYiRQA8ooUAJaMFAAwjhQAyo8UAGSRFAAIkxQAopQUADyWFADWlxQAepkUABSbFACunBQASJ4UAOyfFACGoRQAIKMUALqkFABephQA+KcUAJKpFAA2qxQA0KwUAGquFAAEsBQAqLEUAEKzFADctBQAdrYUABq4FAC0uRQATrsUAOi8FACMvhQAJsAUAMDBFABkwxQA/sQUAJjGFAAyyBQAzMkUAHDLFAAKzRQApM4UAD7QFADi0RQAfNMUABbVFACw1hQAVNgUAO7ZFACI2xQAIt0UALzeFABg4BQA+uEUAJTjFAAu5RQA0uYUAGzoFAAG6hQAqusUAETtFADe7hQAePAUABzyFAC28xQAUPUUAOr2FACO+BQAKPoUAML7FABc/RQAAP8UAJoAFQA0AhUAzgMVAHIFFQAMBxUApggVAEoKFQDkCxUAfg0VABgPFQCyEBUAVhIVAPATFQCKFRUAJBcVAMgYFQBiGhUA/BsVAJYdFQAwHxUA1CAVAG4iFQAIJBUAoiUVAEYnFQDgKBUAeioVABQsFQC4LRUAUi8VAOwwFQCQMhUAKjQVAMQ1FQBeNxUAAjkVAJw6FQA2PBUA0D0VAHQ/FQAOQRUAqEIVAExEFQDmRRUAgEcVABpJFQC0ShUAWEwVAPJNFQCMTxUAJlEVAMpSFQBkVBUA/lUVAJhXFQA8WRUA1loVAHBcFQAKXhUArl8VAEhhFQDiYhUAfGQVACBmFQC6ZxUAVGkVAPhqFQCSbBUALG4VAMZvFQBqcRUABHMVAJ50FQA4dhUA3HcVAHZ5FQAQexUAqnwVAE5+FQDofxUAgoEVAByDFQDAhBUAWoYVAPSHFQCOiRUAKIsVAMyMFQBmjhUAAJAVAJqRFQA+kxUA2JQVAHKWFQAMmBUAsJkVAEqbFQDknBUAfp4VACKgFQC8oRUAVqMVAPCkFQCUphUALqgVAMipFQBiqxUABq0VAKCuFQA6sBUA1LEVAHizFQAStRUArLYVAEa4FQDquRUAhLsVAB69FQC4vhUAXMAVAPbBFQCQwxUANMUVAM7GFQBoyBUAAsoVAKbLFQBAzRUA2s4VAHTQFQAY0hUAstMVAEzVFQDm1hUAitgVACTaFQC+2xUAWN0VAPzeFQCW4BUAMOIVAMrjFQBu5RUACOcVAKLoFQA86hUA1usVAHrtFQAU7xUArvAVAEjyFQDs8xUAhvUVACD3FQC6+BUAXvoVAPj7FQCS/RUALP8VANAAFgBqAhYABAQWAJ4FFgBCBxYA3AgWAHYKFgAaDBYAtA0WAE4PFgDoEBYAjBIWACYUFgDAFRYAWhcWAP4YFgCYGhYAMhwWAMwdFgBwHxYACiEWAKQiFgA+JBYA4iUWAHwnFgAWKRYAsCoWAFQsFgDuLRYAiC8WACIxFgDGMhYAYDQWAPo1FgCUNxYAODkWANI6FgBsPBYABj4WAKo/FgBEQRYA3kIWAHhEFgAcRhYAtkcWAFBJFgDqShYAjkwWAChOFgDCTxYAXFEWAABTFgCaVBYANFYWAM5XFgByWRYADFsWAKZcFgBAXhYA5F8WAH5hFgAYYxYAsmQWAFZmFgDwZxYAimkWACRrFgC+bBYAYm4WAPxvFgCWcRYAMHMWANR0FgBudhYACHgWAKx5FgBGexYA4HwWAHp+FgAegBYAuIEWAFKDFgDshBYAkIYWACqIFgDEiRYAXosWAAKNFgCcjhYANpAWANCRFgB0kxYADpUWAKiWFgBMmBYA5pkWAICbFgAanRYAvp4WAFigFgDyoRYAjKMWADClFgDKphYAZKgWAP6pFgCYqxYAPK0WANauFgBwsBYACrIWAK6zFgBItRYA4rYWAHy4FgAguhYAursWAFS9FgDuvhYAiMAWACzCFgDGwxYAYMUWAATHFgCeyBYAOMoWANLLFgB2zRYAEM8WAKrQFgBE0hYA6NMWAILVFgAc1xYAttgWAFraFgD02xYAjt0WACjfFgDM4BYAZuIWAADkFgCk5RYAPucWANjoFgBy6hYAFuwWALDtFgBK7xYA5PAWAIjyFgAi9BYAvPUWAFb3FgDw+BYAlPoWAC78FgDI/RYAYv8WAAYBFwCgAhcAOgQXANQFFwB4BxcAEgkXAKwKFwBGDBcA6g0XAIQPFwAeERcAuBIXAFwUFwD2FRcAkBcXACoZFwDOGhcAaBwXAAIeFwCcHxcAQCEXANoiFwB0JBcADiYXALInFwBMKRcA5ioXAIosFwAkLhcAvi8XAFgxFwD8MhcAljQXADA2FwDKNxcAbjkXAAg7FwCiPBcAPD4XAOA/FwB6QRcAFEMXAK5EFwBIRhcA7EcXAIZJFwAgSxcAxEwXAF5OFwD4TxcAklEXADZTFwDQVBcAalYXAARYFwCoWRcAQlsXANxcFwB2XhcAGmAXALRhFwBOYxcA6GQXAIxmFwAmaBcAwGkXAFprFwD+bBcAmG4XADJwFwDMcRcAcHMXAAp1FwCkdhcAPngXANh5FwB8excAFn0XALB+FwBKgBcA7oEXAIiDFwAihRcAvIYXAGCIFwD6iRcAlIsXAC6NFwDSjhcAbJAXAAaSFwCgkxcARJUXAN6WFwB4mBcAEpoXALabFwBQnRcA6p4XAI6gFwAoohcAwqMXAFylFwAApxcAmqgXADSqFwDOqxcAcq0XAAyvFwCmsBcAQLIXAOSzFwB+tRcAGLcXALy4FwBWuhcA8LsXAIq9FwAkvxcAyMAXAGLCFwD8wxcAlsUXADrHFwDUyBcAbsoXAAjMFwCszRcARs8XAODQFwB60hcAHtQXALjVFwBS1xcA7NgXAIbaFwAq3BcAxN0XAF7fFwD44BcAnOIXADbkFwDQ5RcAdOcXAA7pFwCo6hcAQuwXAObtFwCA7xcAGvEXALTyFwBY9BcA8vUXAIz3FwAm+RcAyvoXAGT8FwD+/RcAov8XADwBGADWAhgAcAQYABQGGACuBxgASAkYAOIKGACGDBgAIA4YALoPGABUERgA7hIYAJIUGAAsFhgAxhcYAGAZGAAEGxgAnhwYADgeGADSHxgAdiEYABAjGACqJBgARCYYAOgnGACCKRgAHCsYALYsGABQLhgA9C8YAI4xGAAoMxgAzDQYAGY2GAAAOBgAmjkYAD47GADYPBgAcj4YABZAGACwQRgASkMYAOREGACIRhgAIkgYALxJGABWSxgA+kwYAJROGAAuUBgAyFEYAGJTGAAGVRgAoFYYADpYGADUWRgAeFsYABJdGACsXhgARmAYAOphGACEYxgAHmUYALhmGABcaBgA9mkYAJBrGAAqbRgAzm4YAGhwGAACchgAnHMYAEB1GADadhgAdHgYAA56GACyexgATH0YAOZ+GACKgBgAJIIYAL6DGABYhRgA/IYYAJaIGAAwihgAyosYAG6NGAAIjxgAopAYADySGADgkxgAepUYABSXGACumBgAUpoYAOybGACGnRgAIJ8YAMSgGABeohgA+KMYAJKlGAAspxgA0KgYAGqqGAAErBgAnq0YAEKvGADcsBgAdrIYABC0GAC0tRgATrcYAOi4GACCuhgAJrwYAMC9GABavxgA9MAYAJjCGAAyxBgAzMUYAHDHGAAKyRgApMoYAD7MGADizRgAfM8YABbRGACw0hgAVNQYAO7VGACI1xgAItkYAMbaGABg3BgA+t0YAJTfGAA44RgA0uIYAGzkGAAG5hgAqucYAETpGADe6hgAeOwYABzuGAC27xgAUPEYAOryGACO9BgAKPYYAML3GABc+RgAAPsYAJr8GAA0/hgAzv8YAGgBGQAMAxkApgQZAEAGGQDaBxkAfgkZABgLGQCyDBkATA4ZAPAPGQCKERkAJBMZAL4UGQBiFhkA/BcZAJYZGQA6GxkA1BwZAG4eGQAIIBkArCEZAEYjGQDgJBkAeiYZAB4oGQC4KRkAUisZAOwsGQCQLhkAKjAZAMQxGQBoMxkAAjUZAJw2GQA2OBkA0DkZAHQ7GQAOPRkAqD4ZAEJAGQDmQRkAgEMZABpFGQC0RhkAWEgZAPJJGQCMSxkAJk0ZAMpOGQBkUBkA/lEZAJhTGQA8VRkA1lYZAHBYGQAKWhkArlsZAEhdGQDiXhkAfGAZACBiGQC6YxkAVGUZAPhmGQCSaBkALGoZAMZrGQBqbRkABG8ZAJ5wGQA4chkA0nMZAHZ1GQAQdxkAqngZAER6GQDoexkAgn0ZABx/GQC2gBkAWoIZAPSDGQCOhRkAKIcZAMyIGQBmihkAAIwZAJqNGQA0jxkA2JAZAHKSGQAMlBkAppUZAEqXGQDkmBkAfpoZACKcGQC8nRkAVp8ZAPCgGQCUohkALqQZAMilGQBipxkABqkZAKCqGQA6rBkA1K0ZAHivGQASsRkArLIZAFC0GQDqtRkAhLcZAB65GQDCuhkAXLwZAPa9GQCQvxkANMEZAM7CGQBoxBkAAsYZAKbHGQBAyRkA2soZAHTMGQAOzhkAss8ZAEzRGQDm0hkAgNQZACTWGQC+1xkAWNkZAPLaGQCW3BkAMN4ZAMrfGQBk4RkACOMZAKLkGQA85hkA1ucZAHrpGQAU6xkAruwZAEjuGQDs7xkAhvEZACDzGQC69BkAXvYZAPj3GQCS+RkALPsZAND8GQBq/hkABAAaAKgBGgBCAxoA3AQaAHYGGgAaCBoAtAkaAE4LGgDoDBoAjA4aACYQGgDAERoAWhMaAP4UGgCYFhoAMhgaAMwZGgBwGxoACh0aAKQeGgA+IBoA4iEaAHwjGgAWJRoAsCYaAFQoGgDuKRoAiCsaACItGgDGLhoAYDAaAPoxGgCUMxoAODUaANI2GgBsOBoABjoaAKo7GgBEPRoA3j4aAHhAGgAcQhoAtkMaAFBFGgDqRhoAjkgaAChKGgDCSxoAXE0aAABPGgCaUBoANFIaAM5TGgByVRoADFcaAKZYGgBAWhoA5FsaAH5dGgAYXxoAsmAaAExiGgDwYxoAimUaACRnGgC+aBoAYmoaAPxrGgCWbRoAMG8aANRwGgBuchoACHQaAKJ1GgBGdxoA4HgaAHp6GgAUfBoAuH0aAFJ/GgDsgBoAhoIaACqEGgDEhRoAXocaAAKJGgCcihoANowaANCNGgB0jxoADpEaAKiSGgBClBoA5pUaAICXGgAamRoAtJoaAFicGgDynRoAjJ8aACahGgDKohoAZKQaAP6lGgCipxoAPKkaANaqGgBwrBoACq4aAK6vGgBIsRoA4rIaAHy0GgAgthoAurcaAFS5GgDuuhoAkrwaACy+GgDGvxoAYMEaAATDGgCexBoAOMYaANLHGgBsyRoAEMsaAKrMGgBEzhoA3s8aAILRGgAc0xoAttQaAFDWGgD01xoAjtkaACjbGgDC3BoAZt4aAADgGgCa4RoAPuMaANjkGgBy5hoADOgaALDpGgBK6xoA5OwaAH7uGgAi8BoAvPEaAFbzGgDw9BoAlPYaAC74GgDI+RoAYvsaAAb9GgCg/hoAOgAbAN4BGwB4AxsAEgUbAKwGGwBQCBsA6gkbAIQLGwAeDRsAwg4bAFwQGwD2ERsAkBMbADQVGwDOFhsAaBgbAAIaGwCcGxsAQB0bANoeGwB0IBsADiIbALIjGwBMJRsA5iYbAIAoGwAkKhsAvisbAFgtGwDyLhsAljAbADAyGwDKMxsAbjUbAAg3GwCiOBsAPDobAOA7GwB6PRsAFD8bAK5AGwBIQhsA7EMbAIZFGwAgRxsAukgbAF5KGwD4SxsAkk0bACxPGwDQUBsAalIbAARUGwCeVRsAQlcbANxYGwB2WhsAEFwbALRdGwBOXxsA6GAbAIJiGwAmZBsAwGUbAFpnGwD0aBsAmGobADJsGwDMbRsAZm8bAApxGwCkchsAPnQbAOJ1GwB8dxsAFnkbALB6GwBUfBsA7n0bAIh/GwAigRsAxoIbAGCEGwD6hRsAlIcbADiJGwDSihsAbIwbAAaOGwCqjxsARJEbAN6SGwB4lBsAHJYbALaXGwBQmRsA6pobAI6cGwAonhsAwp8bAFyhGwAAoxsAmqQbADSmGwDOpxsAaKkbAAyrGwCmrBsAQK4bANqvGwB+sRsAGLMbALK0GwBMthsA8LcbAIq5GwAkuxsAvrwbAGK+GwD8vxsAlsEbADrDGwDUxBsAbsYbAAjIGwCsyRsARssbAODMGwB6zhsAHtAbALjRGwBS0xsA7NQbAJDWGwAq2BsAxNkbAGjbGwAC3RsAnN4bADbgGwDQ4RsAdOMbAA7lGwCo5hsAQugbAObpGwCA6xsAGu0bALTuGwBY8BsA8vEbAIzzGwAm9RsAwPYbAGT4GwD++RsAmPsbADL9GwDW/hsAcAAcAAoCHACkAxwASAUcAOIGHAB8CBwAFgocALoLHABUDRwA7g4cAJIQHAAsEhwAxhMcAGAVHAAEFxwAnhgcADgaHADSGxwAdh0cABAfHACqIBwARCIcAOgjHACCJRwAHCccAMAoHABaKhwA9CscAI4tHAAoLxwAzDAcAGYyHAAANBwAmjUcAD43HADYOBwAcjocAAw8HACwPRwASj8cAORAHACIQhwAIkQcALxFHABWRxwA+kgcAJRKHAAuTBwAyE0cAGxPHAAGURwAoFIcADpUHADUVRwAeFccABJZHACsWhwARlwcAOpdHACEXxwAHmEcALhiHABcZBwA9mUcAJBnHAAqaRwAxGocAGhsHAACbhwAnG8cADZxHADachwAdHQcAA52HACydxwATHkcAOZ6HACAfBwAJH4cAL5/HABYgRwA8oIcAJaEHAAwhhwAyoccAGSJHAAIixwAoowcADyOHADgjxwAepEcABSTHACulBwAUpYcAOyXHACGmRwAIJscAMScHABenhwA+J8cAJKhHAA2oxwA0KQcAGqmHAAEqBwAqKkcAEKrHADcrBwAdq4cABCwHAC0sRwATrMcAOi0HACCthwAJrgcAMC5HABauxwA9LwcAJi+HAAywBwAzMEcAGbDHAAKxRwApMYcAD7IHADYyRwAfMscABbNHACwzhwAStAcAO7RHACI0xwAItUcALzWHABg2BwA+tkcAJTbHAA43RwA0t4cAGzgHAAG4hwAquMcAETlHADe5hwAeOgcABzqHAC26xwAUO0cAOruHACO8BwAKPIcAMLzHABc9RwAAPccAJr4HAA0+hwAzvscAHL9HAAM/xwApgAdAEACHQDaAx0AfgUdABgHHQCyCB0ATAodAPALHQCKDR0AJA8dAL4QHQBiEh0A/BMdAJYVHQAwFx0A1BgdAG4aHQAIHB0Aoh0dAEYfHQDgIB0AeiIdAB4kHQC4JR0AUicdAOwoHQCQKh0AKiwdAMQtHQBeLx0AAjEdAKYyHQBANB0A5DUdAH43HQAYOR0AsjodAFY8HQDwPR0Aij8dACRBHQDIQh0AYkQdAPxFHQCWRx0AOkkdANRKHQBuTB0ACE4dAKxPHQBGUR0A4FIdAHpUHQAeVh0AuFcdAFJZHQDsWh0AkFwdACpeHQDEXx0AXmEdAAJjHQCcZB0ANmYdANBnHQB0aR0ADmsdAKhsHQBCbh0A3G8dAIBxHQAacx0AtHQdAE52HQDydx0AjHkdACZ7HQDAfB0AZH4dAP5/HQCYgR0APIMdANaEHQBwhh0ACogdAK6JHQBIix0A4owdAHyOHQAgkB0AupEdAFSTHQDulB0AkpYdACyYHQDGmR0AYJsdAASdHQCenh0AOKAdANyhHQB2ox0AEKUdAKqmHQBOqB0A6KkdAIKrHQAcrR0Atq4dAFqwHQD0sR0AjrMdACi1HQDMth0AZrgdAAC6HQCaux0APr0dANi+HQBywB0ADMIdAKbDHQBKxR0A5MYdAH7IHQAiyh0AvMsdAFbNHQDwzh0AlNAdAC7SHQDI0x0AYtUdAAbXHQCg2B0AOtodANTbHQB43R0AEt8dAKzgHQBQ4h0A6uMdAITlHQAe5x0AwugdAFzqHQD26x0AkO0dADTvHQDO8B0AaPIdAAL0HQCm9R0AQPcdANr4HQB0+h0ADvwdALL9HQBM/x0A5gAeAIACHgAkBB4AvgUeAFgHHgDyCB4AlgoeADAMHgDKDR4AZA8eAAgRHgCiEh4APBQeANYVHgB6Fx4AFBkeAK4aHgBIHB4A7B0eAIYfHgAgIR4AuiIeAF4kHgD4JR4AkiceACwpHgDQKh4AdCweACwuHgDGLx4AYDEeAAQzHgCeNB4AODYeANw3HgB2OR4AEDseAKo8HgBOPh4A6D8eAIJBHgAcQx4AwEQeAFpGHgD0Rx4AjkkeADJLHgDMTB4AZk4eAABQHgCkUR4APlMeANhUHgByVh4AFlgeALBZHgBKWx4A5FweAH5eHgAiYB4AvGEeAFZjHgDwZB4AlGYeAC5oHgDIaR4AYmseAAZtHgCgbh4AOnAeANRxHgB4cx4AEnUeAKx2HgBGeB4A6nkeAIR7HgAefR4AuH4eAFyAHgD2gR4AkIMeADSFHgDOhh4AaIgeAAKKHgCmix4AQI0eANqOHgB0kB4AGJIeALKTHgBMlR4A5pYeAIqYHgAkmh4AvpseAFidHgD8nh4AlqAeADCiHgDKox4AbqUeAAinHgCiqB4APKoeAOCrHgB6rR4AFK8eAK6wHgBSsh4A7LMeAIa1HgAgtx4AurgeAF66HgD4ux4Akr0eACy/HgDQwB4AasIeAATEHgCexR4AQsceANzIHgB2yh4AEMweALTNHgBOzx4A6NAeAIzSHgAm1B4AwNUeAFrXHgD+2B4AmNoeADLcHgDM3R4AcN8eAArhHgCk4h4APuQeAOLlHgB85x4AFukeALrqHgBU7B4A7u0eAIjvHgAs8R4AxvIeAGD0HgD69R4AlPceADj5HgDS+h4AbPweAAb+HgCq/x4ARAEfAN4CHwB4BB8AHAYfALYHHwBQCR8A6gofAIQMHwAoDh8Awg8fAFwRHwD2Eh8AmhQfADQWHwDOFx8AaBkfAAwbHwCmHB8AQB4fAOQfHwB+IR8AGCMfALIkHwBWJh8A8CcfAIopHwAkKx8AyCwfAGIuHwD8Lx8AljEfADAzHwDUNB8AbjYfAAg4HwCiOR8ARjsfAOA8HwB6Ph8AHkAfALhBHwBSQx8A7EQfAJBGHwAqSB8AxEkfAF5LHwACTR8AnE4fADZQHwDQUR8AdFMfAA5VHwCoVh8AQlgfAOZZHwCAWx8AGl0fAL5eHwBYYB8A8mEfAIxjHwAwZR8AymYfAGRoHwD+aR8AomsfADxtHwDWbh8AcHAfABRyHwCucx8ASHUfAOJ2HwCGeB8AIHofALp7HwBUfR8A+H4fAJKAHwAsgh8AxoMfAGCFHwAEhx8AnogfADiKHwDSix8Ado0fABCPHwCqkB8ARJIfAOiTHwCClR8AHJcfALaYHwBamh8A9JsfAI6dHwAonx8AzKAfAGaiHwAApB8AmqUfAD6nHwDYqB8AcqofAAysHwCwrR8ASq8fAOSwHwB+sh8AIrQfALy1HwBWtx8A+rgfAJS6HwAuvB8AyL0fAGy/HwAGwR8AoMIfADrEHwDexR8AeMcfABLJHwCsyh8AUMwfAOrNHwCEzx8AHtEfAMLSHwBc1B8A9tUfAJDXHwA02R8AztofAGjcHwAC3h8AnN8fAEDhHwDa4h8AdOQfAA7mHwCy5x8ATOkfAObqHwCA7B8AJO4fAL7vHwBY8R8A8vIfAJb0HwAw9h8AyvcfAGT5HwAI+x8AovwfADz+HwDg/x8AegEgABQDIACuBCAAUgYgAOwHIACGCSAAIAsgAMQMIABeDiAA+A8gAJIRIAA2EyAA0BQgAGoWIAAEGCAAqBkgAEIbIADcHCAAdh4gABogIAC0ISAATiMgAPIkIACMJiAAJiggAMApIABaKyAA/iwgAJguIAAyMCAAzDEgAHAzIAAKNSAApDYgAD44IADiOSAAfDsgABY9IACwPiAAVEAgAO5BIACIQyAALEUgAMZGIABgSCAA+kkgAJRLIAA4TSAA0k4gAGxQIAAGUiAAqlMgAERVIADeViAAeFggABxaIAC2WyAAUF0gAOpeIACEYCAAKGIgAMJjIABcZSAA9mYgAJpoIAA0aiAAzmsgAGhtIAAMbyAApnAgAEpyIADucyAAiHUgACJ3IADGeCAAYHogAPp7IACUfSAAOH8gANKAIABsgiAAEIQgAKqFIABEhyAA3oggAIKKIAAcjCAAto0gAFCPIAD0kCAAjpIgACiUIADClSAAXJcgAACZIACamiAANJwgAM6dIABynyAADKEgAKaiIABApCAA5KUgAH6nIAAYqSAAsqogAEysIADwrSAAiq8gACSxIAC+siAAYrQgAPy1IACWtyAAOrkgANS6IABuvCAACL4gAKy/IABGwSAA4MIgAHrEIAAexiAAuMcgAFLJIADsyiAAkMwgACrOIADEzyAAXtEgAALTIACc1CAANtYgANrXIAB02SAADtsgAKjcIABM3iAA5t8gAIDhIAAa4yAAvuQgAFjmIADy5yAAjOkgACbrIADK7CAAZO4gAP7vIACY8SAAPPMgANb0IABw9iAACvggAK75IABI+yAA4vwgAHz+IAAgACEAugEhAFQDIQDuBCEAkgYhACwIIQDGCSEAYAshAAQNIQCeDiEAOBAhANIRIQB2EyEAEBUhAKoWIQBEGCEA6BkhAIIbIQAcHSEAwB4hAFogIQD0ISEAmCMhADwlIQDWJiEAcCghABQqIQCuKyEASC0hAOIuIQCGMCEAIDIhALozIQBUNSEA7jYhAJI4IQAsOiEAxjshAGA9IQAEPyEAnkAhADhCIQDSQyEAdkUhABBHIQCqSCEAREohAOhLIQCCTSEAHE8hALZQIQBaUiEA9FMhAI5VIQAoVyEAzFghAGZaIQAAXCEAml0hAD5fIQDYYCEAcmIhABZkIQCwZSEASmchAORoIQCIaiEAImwhALxtIQBWbyEA+nAhAJRyIQAudCEAyHUhAGx3IQAGeSEAoHohADp8IQDefSEAeH8hABKBIQCsgiEAUIQhAOqFIQCEhyEAHokhAMKKIQBcjCEA9o0hAJCPIQAqkSEAzpIhAGiUIQACliEAnJchAECZIQDamiEAdJwhAA6eIQCynyEATKEhAOaiIQCApCEAJKYhAL6nIQBYqSEA/KohAJasIQAwriEAyq8hAG6xIQAIsyEAorQhADy2IQDgtyEAerkhABS7IQCuvCEAUr4hAOy/IQCGwSEAKsMhAMTEIQBexiEA+MchAJLJIQA2yyEA0MwhAGrOIQAE0CEAqNEhAELTIQDc1CEAdtYhABrYIQC02SEATtshAOjcIQCC3iEAJuAhAMDhIQBa4yEA9OQhAJjmIQAy6CEAzOkhAGbrIQAK7SEApO4hAD7wIQDi8SEAfPMhABb1IQCw9iEAVPghAO75IQCI+yEAIv0hAMb+IQBgACIA+gEiAJQDIgA4BSIA0gYiAGwIIgAQCiIAqgsiAEQNIgDeDiIAghAiABwSIgC2EyIAUBUiAPQWIgCOGCIAKBoiAMIbIgBcHSIAAB8iAJogIgA0IiIAziMiAHIlIgAMJyIApigiAEoqIgDkKyIAfi0iABgvIgC8MCIAVjIiAPAzIgCKNSIALjciAMg4IgBiOiIA/DsiAKA9IgA6PyIA1EAiAG5CIgASRCIArEUiAEZHIgDgSCIAhEoiAB5MIgC4TSIAUk8iAOxQIgCQUiIAKlQiAMRVIgBeVyIAAlkiAJxaIgA2XCIA0F0iAHRfIgAOYSIAqGIiAEJkIgDmZSIAgGciABppIgC0aiIAWGwiAPJtIgCMbyIAJnEiAMpyIgBkdCIA/nUiAJh3IgA8eSIA1noiAHB8IgAKfiIArn8iAEiBIgDigiIAhoQiACCGIgC6hyIAVIkiAPiKIgCSjCIALI4iAMaPIgBqkSIABJMiAJ6UIgA4liIA3JciAHaZIgAQmyIAqpwiAESeIgDonyIAgqEiAByjIgC2pCIAWqYiAPSnIgCOqSIAKKsiAMysIgBmriIAALAiAJqxIgA+syIA2LQiAHK2IgAMuCIAsLkiAEq7IgDkvCIAfr4iACLAIgC8wSIAVsMiAPrEIgCUxiIALsgiAMjJIgBsyyIABs0iAKDOIgA60CIA3tEiAHjTIgAS1SIArNYiAFDYIgDq2SIAhNsiAB7dIgDC3iIAXOAiAPbhIgCQ4yIANOUiAM7mIgBo6CIAAuoiAJzrIgBA7SIA2u4iAHTwIgAO8iIAsvMiAEz1IgDm9iIAgPgiACT6IgC++yIAWP0iAPL+IgCWACMAMAIjAMoDIwBkBSMACAcjAKIIIwA8CiMA4AsjAHoNIwAUDyMArhAjAFISIwDsEyMAhhUjACAXIwDEGCMAXhojAPgbIwCSHSMANh8jANAgIwB0IiMABCQjAJ4lIwBCJyMA3CgjAHYqIwAQLCMAtC0jAE4vIwDoMCMAgjIjACY0IwDANSMAWjcjAP44IwCYOiMAMjwjAMw9IwBwPyMACkEjAKRCIwA+RCMA4kUjAHxHIwAWSSMAsEojAFRMIwDuTSMAiE8jACJRIwDGUiMAYFQjAPpVIwCeVyMAOFkjANJaIwBsXCMAEF4jAKpfIwBEYSMA3mIjAHhkIwAcZiMAtmcjAFBpIwDqaiMAjmwjAChuIwDCbyMAXHEjAABzIwCadCMANHYjAM53IwByeSMADHsjAKZ8IwBAfiMA5H8jAH6BIwAYgyMAsoQjAEyGIwDwhyMAiokjACSLIwDIjCMAYo4jAPyPIwCWkSMAOpMjANSUIwBuliMACJgjAKyZIwBGmyMA4JwjAHqeIwAeoCMAuKEjAFKjIwD2pCMAkKYjACqoIwDEqSMAaKsjAAKtIwCcriMANrAjANqxIwB0syMADrUjAKi2IwBCuCMA5rkjAIC7IwAavSMAtL4jAFjAIwDywSMAjMMjACbFIwDKxiMAZMgjAP7JIwCYyyMAPM0jANbOIwBw0CMACtIjAK7TIwBI1SMA4tYjAHzYIwAg2iMAutsjAFTdIwDu3iMAkuAjACziIwDG4yMAYOUjAATnIwCe6CMAOOojANzrIwB27SMAEO8jAKrwIwBO8iMA6PMjAIL1IwAc9yMAwPgjAFr6IwD0+yMAjv0jADL/IwDMACQAZgIkAAAEJACkBSQAPgckANgIJAByCiQAFgwkALANJABKDyQA5BAkAH4SJAAiFCQAvBUkAFYXJADwGCQAlBokAC4cJADIHSQAbB8kAAYhJACgIiQAOiQkAN4lJAB4JyQAEikkAKwqJABQLCQA6i0kAIQvJAAeMSQAwjIkAFw0JAD2NSQAkDckADQ5JADOOiQAaDwkAAI+JACmPyQAQEEkANpCJAB0RCQADkYkALJHJABMSSQA5kokAIBMJAAkTiQAvk8kAFhRJADyUiQAllQkADBWJADKVyQAZFkkAAhbJACiXCQAPF4kANZfJAB6YSQAFGMkAK5kJABSZiQA7GckAIZpJAAgayQAxGwkAF5uJAD4byQAknEkADZzJADQdCQAanYkAAR4JACoeSQAQnskANx8JAB2fiQAGoAkALSBJABOgyQA8oQkAIyGJAAmiCQAwIkkAFqLJAD+jCQAmI4kADKQJADMkSQAcJMkAAqVJACkliQAPpgkAOKZJAB8myQAFp0kALCeJABKoCQA7qEkAIijJAAipSQAvKYkAGCoJAD6qSQAlKskAC6tJADSriQAbLAkAAayJACqsyQARLUkAN62JAB4uCQAHLokALa7JABQvSQA6r4kAI7AJAAowiQAwsMkAFzFJAAAxyQAmsgkADTKJADYyyQAcs0kAAzPJACm0CQAStIkAOTTJAB+1SQAGNckALLYJABW2iQA8NskAIrdJAAk3yQAyOAkAGLiJAD84yQAluUkADrnJADU6CQAbuokAAjsJACs7SQARu8kAODwJAB68iQAFPQkALj1JABS9yQA7PgkAJD6JAAq/CQAxP0kAF7/JAACASUAnAIlADYEJQDQBSUAdAclAA4JJQCoCiUAQgwlAOYNJQCADyUAGhElAL4SJQBYFCUA8hUlAIwXJQAmGSUAyholAG4cJQAIHiUArB8lAEYhJQDgIiUAhCQlAB4mJQC4JyUAUiklAPYqJQCQLCUAKi4lAMQvJQBoMSUAAjMlAJw0JQA2NiUA2jclAHQ5JQAOOyUAqDwlAEI+JQDmPyUAgEElABpDJQC0RCUAWEYlAPJHJQCMSSUAJkslAMpMJQBkTiUA/k8lAJhRJQA8UyUA1lQlAHBWJQAKWCUArlklAEhbJQDiXCUAfF4lACBgJQC6YSUAVGMlAO5kJQCSZiUALGglAMZpJQBgayUABG0lAJ5uJQA4cCUA0nElAHZzJQAQdSUAqnYlAE54JQDoeSUAgnslABx9JQDAfiUAWoAlAPSBJQCOgyUAMoUlAMyGJQBmiCUAAIolAKSLJQA+jSUA2I4lAHKQJQAWkiUAsJMlAEqVJQDkliUAiJglACKaJQC8myUAVp0lAPqeJQCUoCUALqIlAMijJQBipSUABqclAKCoJQA6qiUA1KslAHitJQASryUArLAlAEayJQDqsyUAhLUlAB63JQC4uCUAXLolAPa7JQCQvSUAKr8lAM7AJQBowiUAAsQlAKbFJQBAxyUA2sglAHTKJQAYzCUAss0lAEzPJQDm0CUAitIlACTUJQC+1SUAWNclAPzYJQCW2iUAMNwlANTdJQBu3yUACOElAKLiJQA85CUA4OUlAHrnJQAU6SUAruolAFLsJQDs7SUAhu8lACDxJQDE8iUAXvQlAPj1JQCS9yUALPklAND6JQBq/CUABP4lAJ7/JQBCASYA3AImAHYEJgAQBiYAtAcmAE4JJgDoCiYAjAwmACYOJgDADyYAWhEmAP4SJgCYFCYAMhYmAMwXJgBwGSYAChsmAKQcJgA+HiYA2B8mAHwhJgAWIyYAsCQmAEomJgDuJyYAiCkmACIrJgC8LCYAYC4mAPovJgCUMSYALjMmANI0JgBsNiYABjgmAKo5JgBEOyYA3jwmAHg+JgAcQCYAtkEmAFBDJgDqRCYAjkYmAChIJgDCSSYAXEsmAABNJgCaTiYANFAmANhRJgByUyYADFUmAKZWJgBKWCYA5FkmAH5bJgAYXSYAvF4mAFZgJgDwYSYAimMmAC5lJgDIZiYAYmgmAPxpJgCWayYAOm0mANRuJgBucCYACHImAKxzJgBGdSYA4HYmAHp4JgAeeiYAuHsmAFJ9JgDsfiYAkIAmACqCJgDEgyYAXoUmAPiGJgCciCYANoomANCLJgB0jSYADo8mAKiQJgBCkiYA5pMmAICVJgAalyYAtJgmAFiaJgDymyYAjJ0mACafJgDKoCYAZKImAP6jJgCipSYAPKcmANaoJgBwqiYAFKwmAK6tJgBIryYA4rAmAIayJgAgtCYAurUmAFS3JgD4uCYAkromACy8JgDGvSYAar8mAATBJgCewiYAOMQmANzFJgB2xyYAEMkmAKrKJgBEzCYA6M0mAILPJgAc0SYAttImAFrUJgD01SYAjtcmACjZJgDM2iYAZtwmAADeJgCa3yYAPuEmANjiJgBy5CYADOYmALDnJgBK6SYA5OomAH7sJgAi7iYAvO8mAFbxJgDw8iYAlPQmAC72JgDI9yYAbPkmAAb7JgCg/CYAOv4mAN7/JgB4AScAEgMnAKwEJwBQBicA6gcnAIQJJwAeCycAwgwnAFwOJwD2DycAkBEnADQTJwDOFCcAaBYnAAIYJwCmGScAQBsnANocJwB0HicAGCAnALIhJwBMIycA5iQnAIomJwAkKCcAviknAFgrJwD8LCcAli4nADAwJwDKMScAbjMnAAg1JwCiNicAPDgnAOA5JwB6OycAFD0nALg+JwBSQCcA7EEnAIZDJwAgRScAxEYnAF5IJwD4SScAkksnADZNJwDQTicAalAnAARSJwCoUycAQlUnANxWJwB2WCcAEFonALRbJwBOXScA6F4nAIJgJwAmYicAwGMnAFplJwD0ZicAmGgnADJqJwDMaycAZm0nAApvJwCkcCcAPnInAOJzJwB8dScAFncnALB4JwBUeicA7nsnAIh9JwAifycAxoAnAGCCJwD6gycAlIUnADiHJwDSiCcAbIonABCMJwCqjScARI8nAN6QJwCCkicAHJQnALaVJwBQlycA6pgnAI6aJwAonCcAwp0nAFyfJwAAoScAmqInADSkJwDOpScAcqcnAAypJwCmqicAQKwnANqtJwB+rycAGLEnALKyJwBMtCcA8LUnAIq3JwAkuScAyLonAGK8JwD8vScAlr8nADrBJwDUwicAbsQnAAjGJwCsxycARsknAODKJwB6zCcAHs4nALjPJwBS0ScA7NInAJDUJwAq1icAxNcnAGjZJwAC2ycAnNwnADbeJwDa3ycAdOEnAA7jJwCo5CcATOYnAObnJwCA6ScAGusnALTsJwBY7icA8u8nAIzxJwAm8ycAyvQnAGT2JwD+9ycAmPknADz7JwDW/CcAcP4nAAoAKACuASgASAMoAOIEKAB8BigAIAgoALoJKABUCygA7gwoAJIOKAAsECgAxhEoAGATKAAEFSgAnhYoADgYKADSGSgAdhsoABAdKACqHigARCAoAOghKACCIygAHCUoALYmKABaKCgA9CkoAI4rKAAoLSgAzC4oAGYwKAAAMigAmjMoAD41KADYNigAcjgoAAw6KACwOygASj0oAOQ+KAB+QCgAIkIoALxDKABWRSgA8EYoAJRIKAAuSigAyEsoAGxNKAAGTygAoFAoADpSKADeUygAeFUoABJXKACsWCgAUFooAOpbKACEXSgAHl8oAMJgKABcYigA9mMoAJBlKAA0ZygAzmgoAGhqKAACbCgApm0oAEBvKADacCgAdHIoAA50KACydSgATHcoAOZ4KACAeigAJHwoAL59KABYfygA8oAoAJaCKAAwhCgAyoUoAGSHKAAIiSgAooooADyMKADWjSgAeo8oABSRKACukigAUpQoAOyVKACGlygAIJkoAMSaKABenCgA+J0oAJKfKAA2oSgA0KIoAGqkKAAEpigAqKcoAEKpKADcqigAdqwoABquKAC0rygATrEoAOiyKACMtCgAJrYoAMC3KABauSgA/rooAJi8KAAyvigAzL8oAHDBKAAKwygApMQoAD7GKADYxygAfMkoABbLKACwzCgASs4oAO7PKACI0SgAItMoALzUKABg1igA+tcoAJTZKAAu2ygA0twoAGzeKAAG4CgAquEoAETjKADe5CgAeOYoABzoKAC26SgAUOsoAOrsKACO7igAKPAoAMLxKABc8ygAAPUoAJr2KAA0+CgA2PkoAHL7KAAM/SgApv4oAEoAKQDkASkAfgMpABgFKQCyBikAVggpAPAJKQCKCykAJA0pAMgOKQBiECkA/BEpAJYTKQA6FSkA1BYpAG4YKQASGikArBspAEYdKQDgHikAhCApAB4iKQC4IykAUiUpAPYmKQCQKCkAKiopAMQrKQBoLSkAAi8pAJwwKQA2MikA0DMpAHQ1KQAONykAqDgpAEI6KQDmOykAgD0pABo/KQC0QCkAWEIpAPJDKQCMRSkAJkcpAMBIKQBkSikA/kspAJhNKQA8TykA1lApAHBSKQAKVCkArlUpAEhXKQDiWCkAfFopACBcKQC6XSkAVF8pAO5gKQCSYikALGQpAMZlKQBgZykABGkpAJ5qKQA4bCkA3G0pAHZvKQAQcSkAqnIpAE50KQDodSkAgncpABx5KQDAeikAWnwpAPR9KQCOfykAMoEpAMyCKQBmhCkAAIYpAJqHKQA+iSkA2IopAHKMKQAMjikAsI8pAEqRKQDkkikAfpQpACKWKQC8lykAVpkpAPCaKQCUnCkALp4pAMifKQBioSkABqMpAKCkKQA6pikA1KcpAHipKQASqykArKwpAEauKQDqrykAhLEpAB6zKQDCtCkAXLYpAPa3KQCQuSkANLspAM68KQBovikAAsApAKbBKQBAwykA2sQpAHTGKQAYyCkAsskpAEzLKQDmzCkAis4pACTQKQC+0SkAWNMpAPzUKQCW1ikAMNgpAMrZKQBu2ykACN0pAKLeKQA84CkA1uEpAHrjKQAU5SkAruYpAEjoKQDs6SkAhuspACDtKQC67ikAXvApAPjxKQCS8ykALPUpAND2KQBq+CkABPopAJ77KQBC/SkA3P4pAHYAKgAaAioAtAMqAE4FKgDoBioAjAgqACYKKgDACyoAWg0qAP4OKgCYECoAPBIqAMwTKgBmFSoAChcqAKQYKgA+GioA2BsqAHwdKgAWHyoAsCAqAEoiKgDuIyoAiCUqACInKgC8KCoAYCoqAPorKgCULSoAOC8qANIwKgBsMioABjQqAKo1KgBENyoA3jgqAHg6KgAcPCoAtj0qAFA/KgDqQCoAjkIqAChEKgDCRSoAXEcqAABJKgCaSioANEwqANhNKgByTyoADFEqAKZSKgBAVCoA5FUqAH5XKgAYWSoAsloqAFZcKgDwXSoAil8qACRhKgDIYioAYmQqAPxlKgCWZyoAOmkqANRqKgBubCoACG4qAKxvKgBGcSoA4HIqAHp0KgAUdioAuHcqAFJ5KgDseioAhnwqACp+KgDEfyoAXoEqAAKDKgCchCoANoYqANCHKgB0iSoADosqAKiMKgBCjioA5o8qAICRKgAakyoAtJQqAFiWKgDylyoAjJkqACabKgDKnCoAZJ4qAP6fKgCioSoAPKMqANakKgBwpioAFKgqAK6pKgBIqyoA4qwqAIauKgAgsCoAurEqAFSzKgD4tCoAkrYqACy4KgDGuSoAYLsqAAS9KgCevioAOMAqANLBKgB2wyoAEMUqAKrGKgBEyCoA6MkqAILLKgAczSoAts4qAFDQKgD00SoAjtMqACjVKgDM1ioAZtgqAADaKgCa2yoAPt0qANjeKgBy4CoADOIqALDjKgBK5SoA5OYqAH7oKgAi6ioAvOsqAFbtKgDw7ioAlPAqAC7yKgDI8yoAbPUqAAb3KgCg+CoAOvoqAN77KgB4/SoAEv8qAKwAKwBQAisA6gMrAIQFKwAeBysAwggrAFwKKwD2CysAkA0rACoPKwDOECsAaBIrAAIUKwCcFSsAQBcrANoYKwB0GisAGBwrALIdKwBMHysA5iArAIoiKwAkJCsAviUrAFgnKwD8KCsAliorADAsKwDKLSsAbi8rAAgxKwCiMisAPDQrAOA1KwB6NysAFDkrAK46KwBSPCsA7D0rAIY/KwAgQSsAukIrAF5EKwD4RSsAkkcrACxJKwDQSisAakwrAAROKwCeTysAQlErANxSKwB2VCsAEFYrALRXKwBOWSsA6ForAIJcKwAmXisAwF8rAFphKwD+YisAmGQrADJmKwDMZysAcGkrAAprKwCkbCsAPm4rAOJvKwB8cSsAFnMrALB0KwBUdisA7ncrAIh5KwAieysAxnwrAGB+KwD6fysAlIErADiDKwDShCsAbIYrAAaIKwCqiSsARIsrAN6MKwB4jisAEpArALaRKwBQkysA6pQrAISWKwAomCsAwpkrAFybKwD2nCsAmp4rADSgKwDOoSsAaKMrAAylKwCmpisAQKgrANqpKwB+qysAGK0rALKuKwBWsCsA8LErAIqzKwAktSsAyLYrAGK4KwD8uSsAlrsrADq9KwDUvisAbsArAAjCKwCswysARsUrAODGKwCEyCsAHsorALjLKwBSzSsA7M4rAJDQKwAq0isAxNMrAF7VKwAC1ysAnNgrADbaKwDQ2ysAdN0rAA7fKwCo4CsAQuIrANzjKwCA5SsAGucrALToKwBO6isA8usrAIztKwAm7ysAyvArAGTyKwD+8ysAmPUrADz3KwDW+CsAcPorAAr8KwCu/SsASP8rAOIALAB8AiwAIAQsALoFLABUBywA7ggsAJIKLAAsDCwA2g0sAH4PLAAYESwAshIsAFYULADwFSwAihcsAC4ZLADIGiwAYhwsAPwdLACgHywAOiEsANQiLABuJCwAEiYsAKwnLABGKSwA4CosAIQsLAAeLiwAuC8sAFIxLAD2MiwAkDQsACo2LADENywAXjksAAI7LACcPCwANj4sANA/LAB0QSwADkMsAKhELABCRiwA5kcsAIBJLAAaSywAtEwsAFhOLADyTywAjFEsACZTLADKVCwAZFYsAP5XLACYWSwAPFssANZcLABwXiwACmAsAK5hLABIYywA4mQsAHxmLAAgaCwAumksAFRrLADubCwAkm4sACxwLADGcSwAYHMsAAR1LACediwAOHgsANx5LAB2eywAEH0sAKp+LABOgCwA6IEsAIKDLAAchSwAwIYsAFqILAD0iSwAjossADKNLADMjiwAZpAsAACSLACkkywAPpUsANiWLABymCwAFposALCbLABKnSwA5J4sAH6gLAAioiwAvKMsAFalLADwpiwAlKgsAC6qLADIqywAYq0sAAavLACgsCwAOrIsANSzLAB4tSwAErcsAKy4LABGuiwA6rssAIS9LAAevywAuMAsAFzCLAD2wywAkMUsADTHLADOyCwAaMosAALMLACmzSwAQM8sANrQLAB00iwAGNQsALLVLABM1ywA5tgsAIraLAAk3CwAvt0sAFjfLAD84CwAluIsADDkLADK5SwAbucsAAjpLACi6iwAPOwsAODtLAB67ywAFPEsAK7yLABI9CwA7PUsAIb3LAAg+SwAuvosAF78LAD4/SwAkv8sACwBLQDQAi0AagQtAAQGLQCoBy0AQgktANwKLQB2DC0AGg4tALQPLQBOES0A6BItAIwULQAmFi0AwBctAFoZLQD+Gi0AmBwtADIeLQDMHy0AcCEtAAojLQCkJC0APiYtAOInLQB8KS0AFistALAsLQBKLi0A7i8tAIgxLQAiMy0AvDQtAGA2LQD6Ny0AlDktADg7LQDSPC0AbD4tAAZALQCqQS0AREMtAN5ELQB4Ri0AHEgtALZJLQBQSy0A6kwtAI5OLQAoUC0AwlEtAFxTLQAAVS0AmlYtADRYLQDOWS0AclstAAxdLQCmXi0ASmAtAORhLQB+Yy0AGGUtALxmLQBWaC0A8GktAIprLQAubS0AyG4tAGJwLQD8cS0AlnMtADp1LQDUdi0AbngtAAh6LQCsey0ARn0tAOB+LQB6gC0AHoItALiDLQBShS0A7IYtAIaILQAqii0AxIstAF6NLQACjy0AnJAtADaSLQDQky0AdJUtAA6XLQComC0AQpotAOabLQCAnS0AGp8tALSgLQBYoi0A8qMtAIylLQAwpy0AyqgtAGSqLQD+qy0Aoq0tADyvLQDWsC0AcLItABS0LQCutS0ASLctAOK4LQCGui0AILwtALq9LQBUvy0A+MAtAJLCLQAsxC0AxsUtAGDHLQAEyS0AnsotADjMLQDSzS0Ads8tABDRLQCq0i0ARNQtAOjVLQCC1y0AHNktALbaLQBa3C0A9N0tAI7fLQAo4S0AzOItAGbkLQAA5i0AmuctAD7pLQDY6i0AcuwtABbuLQCw7y0ASvEtAOTyLQCI9C0AIvYtALz3LQBW+S0A+votAJT8LQAu/i0AyP8tAGwBLgAGAy4AoAQuADoGLgDeBy4AeAkuABILLgCsDC4AUA4uAOoPLgCEES4AHhMuAMIULgBcFi4A9hcuAJAZLgA0Gy4AzhwuAGgeLgACIC4ApiEuAEAjLgDaJC4AdCYuABgoLgCyKS4ATCsuAOYsLgCKLi4AJDAuAL4xLgBYMy4A/DQuAJY2LgAwOC4AyjkuAGQ7LgAIPS4Aoj4uADxALgDWQS4AekMuABRFLgCuRi4ASEguAOxJLgCGSy4AIE0uAMROLgBeUC4A+FEuAJJTLgA2VS4A0FYuAGpYLgAEWi4AqFsuAEJdLgDcXi4AdmAuABpiLgC0Yy4ATmUuAOhmLgCMaC4AJmouAMBrLgBabS4A/m4uAJhwLgAyci4AzHMuAHB1LgAKdy4ApHguAD56LgDiey4AfH0uABZ/LgCwgC4AVIIuAO6DLgCIhS4AIocuAMaILgBgii4A+osuAJSNLgAujy4A0pAuAGySLgAGlC4AoJUuAESXLgDemC4AeJouABKcLgC2nS4AUJ8uAOqgLgCOoi4AKKQuAMKlLgBcpy4AAKkuAJqqLgA0rC4Azq0uAHKvLgAMsS4AprIuAEC0LgDktS4AfrcuABi5LgC8ui4AVrwuAPC9LgCKvy4ALsEuAMjCLgBixC4A/MUuAKDHLgA6yS4A1MouAG7MLgAIzi4ArM8uAEbRLgDg0i4AetQuAB7WLgC41y4AUtkuAOzaLgCQ3C4AKt4uAMTfLgBe4S4A+OIuAJzkLgA25i4A0OcuAHTpLgAO6y4AqOwuAELuLgDm7y4AgPEuABrzLgC09C4AWPYuAPL3LgCM+S4AJvsuAMr8LgBk/i4A/v8uAKIBLwA8Ay8A1gQvAHAGLwAKCC8ArgkvAEgLLwDiDC8AfA4vACAQLwC6ES8AVBMvAO4ULwCSFi8ALBgvAMYZLwBgGy8ABB0vAJ4eLwA4IC8A0iEvAHYjLwAQJS8AqiYvAEQoLwDoKS8AgisvABwtLwDALi8AWjAvAPQxLwCOMy8AMjUvAMw2LwBmOC8AADovAKQ7LwA+PS8A2D4vAHJALwAWQi8AsEMvAEpFLwDkRi8AiEgvACJKLwC8Sy8AVk0vAPBOLwCUUC8ALlIvAMhTLwBiVS8ABlcvAKBYLwA6Wi8A1FsvAHhdLwASXy8ArGAvAEZiLwDqYy8AhGUvAB5nLwC4aC8AXGovAPZrLwCQbS8AKm8vAM5wLwBoci8AAnQvAJx1LwBAdy8A2ngvAHR6LwAYfC8Asn0vAEx/LwDmgC8AioIvACSELwC+hS8AWIcvAPyILwCWii8AMIwvAMqNLwBujy8ACJEvAKKSLwA8lC8A4JUvAHqXLwAUmS8ArpovAFKcLwDsnS8Ahp8vACChLwDEoi8AXqQvAPilLwCSpy8ALKkvANCqLwBqrC8ABK4vAJ6vLwBCsS8A3LIvAHa0LwAQti8AtLcvAE65LwDoui8AgrwvACa+LwDAvy8AWsEvAPTCLwCYxC8AMsYvAMzHLwBwyS8ACssvAKTMLwA+zi8A4s8vAHzRLwAW0y8AsNQvAFTWLwDu1y8AiNkvACLbLwDG3C8AYN4vAPrfLwCe4S8AOOMvANLkLwBs5i8ABugvAKrpLwBE6y8A3uwvAHjuLwAc8C8AtvEvAFDzLwDq9C8AjvYvACj4LwDC+S8AXPsvAAD9LwCa/i8ANAAwAM4BMACGAzAAIAUwAMQGMABeCDAA+AkwAJILMAAsDTAA0A4wAGoQMAAEEjAAnhMwAEIVMADcFjAAdhgwABAaMAC0GzAATh0wAOgeMACMIDAAJiIwAMAjMABaJTAA/iYwAJgoMAAyKjAAzCswAHAtMAAKLzAApDAwAD4yMADiMzAAfDUwABY3MAC6ODAAVDowAO47MACIPTAALD8wAMZAMABgQjAA+kMwAJ5FMAA4RzAA0kgwAGxKMAAGTDAAqk0wAERPMADeUDAAeFIwABxUMAC2VTAAUFcwAOpYMACOWjAAKFwwAMJdMABcXzAAAGEwAJpiMAA0ZDAAzmUwAGhnMAAMaTAApmowAEBsMADkbTAAfm8wABhxMACycjAAVnQwAPB1MACKdzAAJHkwAMh6MABifDAA/H0wAJZ/MAA6gTAA1IIwAG6EMAAIhjAArIcwAEaJMADgijAAhIwwAB6OMAC4jzAAUpEwAPaSMACQlDAAKpYwAMSXMABomTAAApswAJycMAA2njAA2p8wAHShMAAOozAAqKQwAEKmMADmpzAAgKkwABqrMAC0rDAAWK4wAPKvMACMsTAAJrMwAMq0MABktjAA/rcwAJi5MAA8uzAA1rwwAHC+MAAKwDAArsEwAEjDMADixDAAfMYwACDIMAC6yTAAVMswAPjMMACSzjAALNAwAMbRMABq0zAABNUwAJ7WMAA42DAA3NkwAHbbMAAQ3TAAqt4wAE7gMADo4TAAguMwABzlMADA5jAAWugwAPTpMACO6zAAMu0wAMzuMABm8DAAAPIwAKTzMAA+9TAA2PYwAHL4MAAM+jAAsPswAEr9MADk/jAAiAAxACICMQC8AzEAVgUxAPoGMQCUCDEALgoxAMgLMQBsDTEABg8xAKAQMQA6EjEA3hMxAHgVMQASFzEArBgxAFAaMQDqGzEAhB0xAB4fMQDCIDEAXCIxAPYjMQCQJTEANCcxAM4oMQBoKjEAAiwxAJwtMQBALzEA2jAxAHQyMQAONDEAsjUxAEw3MQDmODEAgDoxACQ8MQC+PTEAWD8xAPJAMQCWQjEAMEQxAMpFMQBuRzEACEkxAKJKMQA8TDEA4E0xAHpPMQAUUTEArlIxAFJUMQDsVTEAhlcxACBZMQDEWjEAXlwxAPhdMQCcXzEANmExANBiMQBqZDEADmYxAKhnMQBCaTEA3GoxAIBsMQAabjEAtG8xAE5xMQDocjEAjHQxACZ2MQDAdzEAWnkxAP56MQCYfDEAMn4xAMx/MQBwgTEACoMxAKSEMQA+hjEA2IcxAHyJMQAWizEAsIwxAEqOMQDujzEAiJExACKTMQC8lDEAYJYxAPqXMQCUmTEAOJsxANKcMQBsnjEABqAxAKqhMQBEozEA3qQxAHimMQAcqDEAtqkxAFCrMQDqrDEAjq4xACiwMQDCsTEAZrMxAAC1MQCatjEANLgxANi5MQByuzEADL0xAKa+MQBKwDEA5MExAH7DMQAYxTEAssYxAFbIMQDwyTEAissxACTNMQDIzjEAYtAxAPzRMQCW0zEAOtUxANTWMQBu2DEACNoxAKzbMQBG3TEA4N4xAHrgMQAe4jEAuOMxAFLlMQDs5jEAkOgxACrqMQDE6zEAXu0xAALvMQCc8DEANvIxANDzMQB09TEADvcxAKj4MQBM+jEA5vsxAID9MQAa/zEAvgAyAFgCMgD8AzIAlgUyADoHMgDUCDIAbgoyAAgMMgCsDTIARg8yAOAQMgCEEjIAHhQyALgVMgBSFzIA9hgyAJAaMgAqHDIAxB0yAGgfMgACITIAnCIyADYkMgDaJTIAdCcyAA4pMgCoKjIATCwyAOYtMgCALzIAGjEyAL4yMgBYNDIA8jUyAIw3MgAmOTIAyjoyAGQ8MgD+PTIAmD8yADxBMgDWQjIAcEQyAApGMgCuRzIASEkyAOJKMgB8TDIAIE4yALpPMgBUUTIA7lIyAJJUMgAsVjIAxlcyAGBZMgAEWzIAnlwyADheMgDSXzIAdmEyABBjMgCqZDIATmYyAOhnMgCCaTIAHGsyAMBsMgBabjIA9G8yAI5xMgAyczIAzHQyAGZ2MgAAeDIApHkyAD57MgDYfDIAcn4yABaAMgCwgTIASoMyAOSEMgCIhjIAIogyALyJMgBWizIA+owyAJSOMgAukDIAyJEyAGKTMgAGlTIAoJYyADqYMgDUmTIAeJsyABKdMgCsnjIARqAyAOqhMgCEozIAHqUyALimMgBcqDIA9qkyAJCrMgA0rTIAzq4yAGiwMgACsjIAprMyAEC1MgDatjIAdLgyABi6MgCyuzIATL0yAOa+MgCKwDIAJMIyAL7DMgBYxTIA/MYyAJbIMgAwyjIA1MsyAG7NMgAIzzIAotAyADzSMgDg0zIAetUyABTXMgCu2DIAUtoyAOzbMgCG3TIAIN8yALrgMgBe4jIA+OMyAJLlMgAs5zIA0OgyAGrqMgAE7DIAnu0yAELvMgDc8DIAdvIyABr0MgC09TIATvcyAOj4MgCC+jIAJvwyAMD9MgBa/zIA/gAzAJgCMwAyBDMAzAUzAHAHMwAKCTMApAozAD4MMwDiDTMAfA8zABYRMwCwEjMAVBQzAO4VMwCIFzMAIhkzALwaMwBgHDMA+h0zAJQfMwAuITMA0iIzAGwkMwAGJjMAqiczAEQpMwDeKjMAeCwzABwuMwC2LzMAUDEzAOoyMwCONDMAKDYzAMI3MwBcOTMAADszAJo8MwA0PjMA2D8zAHJBMwAMQzMApkQzAEpGMwDkRzMAfkkzABhLMwC8TDMAVk4zAPBPMwCKUTMALlMzAMhUMwBiVjMA/FczAJZZMwA6WzMA1FwzAG5eMwAIYDMArGEzAEZjMwDgZDMAemYzAB5oMwC4aTMAUmszAOxsMwCQbjMAKnAzAMRxMwBeczMAAnUzAJx2MwA2eDMA0HkzAHR7MwAOfTMAqH4zAEKAMwDmgTMAgIMzABqFMwC+hjMAWIgzAPKJMwCMizMAMI0zAMqOMwBkkDMA/pEzAKKTMwA8lTMA1pYzAHCYMwAUmjMArpszAEidMwDinjMAhqAzACCiMwC6ozMAVKUzAPimMwCSqDMALKozAMarMwBgrTMABK8zAJ6wMwA4sjMA0rMzAHa1MwAQtzMAqrgzAES6MwDouzMAgr0zABy/MwC2wDMAWsIzAPTDMwCOxTMAKMczAMzIMwBmyjMAAMwzAJrNMwA+zzMA2NAzAHLSMwAM1DMAsNUzAErXMwDk2DMAiNozACLcMwC83TMAVt8zAPrgMwCU4jMALuQzAMjlMwBs5zMABukzAKDqMwA67DMA3u0zAHjvMwAS8TMArPIzAFD0MwDq9TMAhPczAB75MwC4+jMAXPwzAPb9MwCQ/zMANAE0AM4CNABoBDQAAgY0AKYHNABACTQA2go0AHQMNAAYDjQAsg80AEwRNADmEjQAihQ0ACQWNAC+FzQAWBk0APwaNACWHDQAMB40ANQfNABuITQACCM0AKIkNAA8JjQA4Cc0AHopNAAUKzQAriw0AFIuNADsLzQAhjE0ACAzNADENDQAXjY0APg3NACSOTQALDs0ANA8NABqPjQABEA0AJ5BNABCQzQA3EQ0AHZGNAAQSDQAtEk0AE5LNADoTDQAgk40ACZQNADAUTQAWlM0AP5UNACYVjQAMlg0AMxZNABwWzQACl00AKReNAA+YDQA4mE0AHxjNAAWZTQAsGY0AFRoNADuaTQAiGs0ACxtNADGbjQAYHA0APpxNACeczQAOHU0ANJ2NABseDQAEHo0AKp7NABEfTQA3n40AHiANAAcgjQAtoM0AFCFNADqhjQAjog0ACiKNADCizQAXI00AACPNACakDQANJI0AM6TNABolTQADJc0AKaYNABAmjQA5Js0AH6dNAAYnzQAsqA0AFaiNADwozQAiqU0ACSnNADIqDQAYqo0APyrNACWrTQAOq80ANSwNABusjQAErQ0AKy1NABGtzQA4Lg0AIS6NAAevDQAuL00AFK/NAD2wDQAkMI0ACrENADExTQAaMc0AALJNACcyjQANsw0ANDNNAB0zzQADtE0AKjSNABC1DQA5tU0AIDXNAAa2TQAtNo0AFjcNADy3TQAjN80ACbhNADK4jQAZOQ0AP7lNACY5zQAPOk0ANbqNABw7DQACu40AK7vNABI8TQA4vI0AHz0NAAg9jQAuvc0AFT5NADu+jQAkvw0ACz+NADG/zQAYAE1AAQDNQCeBDUAOAY1ANIHNQB2CTUAEAs1AKoMNQBEDjUA6A81AIIRNQAcEzUAthQ1AFoWNQD0FzUAjhk1ACgbNQDMHDUAZh41AAAgNQCaITUAPiM1ANgkNQByJjUADCg1ALApNQBKKzUA5Cw1AIguNQAiMDUAvDE1AFYzNQD6NDUAlDY1AC44NQDIOTUAbDs1AAY9NQCgPjUAOkA1AN5BNQB4QzUAEkU1AKxGNQBQSDUA6kk1AIRLNQAeTTUAwk41AFxQNQD2UTUAkFM1ADRVNQDOVjUAaFg1AAJaNQCmWzUAQF01ANpeNQB0YDUADmI1ALJjNQBMZTUA5mY1AIBoNQAkajUAvms1AFhtNQDybjUAlnA1ADByNQDKczUAZHU1AAh3NQCieDUAPHo1ANZ7NQB6fTUAFH81AK6ANQBSgjUA7IM1AIaFNQAghzUAxIg1AF6KNQD4izUAko01ADaPNQDQkDUAapI1AASUNQColTUAQpc1ANyYNQB2mjUAGpw1ALSdNQBOnzUA8qA1AIyiNQAmpDUAwKU1AFqnNQD+qDUAmKo1ADKsNQDMrTUAcK81AAqxNQCksjUAPrQ1AOK1NQB8tzUAFrk1ALC6NQBUvDUA7r01AIi/NQAiwTUAvMI1AGDENQD6xTUAlMc1AC7JNQDSyjUAbMw1AAbONQCqzzUARNE1AN7SNQB41DUAHNY1ALbXNQBQ2TUA6to1AI7cNQAo3jUAwt81AFzhNQAA4zUAmuQ1ADTmNQDY5zUAcuk1AAzrNQCm7DUASu41AOTvNQB+8TUAGPM1ALz0NQBW9jUA8Pc1AIr5NQAk+zUAyPw1AGL+NQD8/zUAlgE2ADoDNgDUBDYAbgY2ABIINgCsCTYARgs2AOAMNgCEDjYAHhA2ALgRNgBSEzYA7BQ2AJAWNgAqGDYAxBk2AF4bNgACHTYAnB42ADYgNgDQITYAdCM2AA4lNgCoJjYAQig2AOYpNgCAKzYAGi02ALQuNgBYMDYA8jE2AIwzNgAmNTYAyjY2AGQ4NgD+OTYAmDs2ADw9NgDWPjYAcEA2AApCNgCuQzYASEU2AOJGNgCGSDYAIEo2ALpLNgBUTTYA+E42AJJQNgAsUjYAxlM2AGpVNgAEVzYAnlg2ADhaNgDcWzYAdl02ABBfNgCqYDYATmI2AOhjNgCCZTYAHGc2ALZoNgBaajYA9Gs2AI5tNgAobzYAzHA2AGZyNgAAdDYAmnU2AD53NgDYeDYAcno2AAx8NgCwfTYASn82AOSANgB+gjYAIoQ2ALyFNgBWhzYA8Ig2AJSKNgAujDYAyI02AGyPNgAGkTYAoJI2ADqUNgDelTYAeJc2ABKZNgCsmjYAUJw2AOqdNgCEnzYAHqE2AMKiNgBcpDYA9qU2AJCnNgA0qTYAzqo2AAA</prop>
				<prop name="Temps">REFSWgAAPaICAH2efWbu8eY4QJqZ9/D/GTlAhetRuB7/BTpA9ihcj8L/9TtA4XoUrkf7IT8FA9VAQMP1dgcAAkL99ENAexAA9+H6Qw0D4URAuL0e/vDYRUAzRgHT90ZAUj4BEUhAcX89CtejEElACQC/KFwPSkDsAACF7wtLQCkIAQhMQP7o801A16NwPQrb901lA+tOVQRQQG0f/vGOUPXzCVFtA7uIUU0DAVJAMAB6dxR+UvXz+VJALwG3enRTtQMOVPXzidtUQO7yBlVVA4BVtmUD+1X983VWlQPuzVZtA2hXvQQMFElYtkUDY1gtA1pYVQNA7iwUIFhAVwFw/VfWtQPeV8UDxEQUvleydQPATBc+AshXLQPKj1dAzcx/EXQX7vLGxVcdA8KUF14VPhK9V4JdA7+0F64Vxh+wE2YCu4TkF/byufQX7h/4G24CuAVXfQO3LCcmJSYtJi9gLyByL1Qvli+AI+7ytrQvxi0APgKTIMYv8C8CPxQ/Jj84OxIGArVMP1Y1SA4BgyBuNQBmPVY/mD9qP6Q/tj+gP+oxAJ4vCE+CKf7y+z8dTy9ELk8AaE9KT4xPNj+wT8JP1E/mTwD4TwpfHF/OL+AvUl9kX0ZdAOY/0D/aP5xfxl/YX6Jf9F8Atl/AXwpvPG8mZV5PeG+KTwCEbyZPsG/Cb+Rvlm/Qb/JvABx/Pn+wL2J/dF9GX5h/en8ArH+uf8B/8n8EjxaPKI+KXwBMj0ZvQG9yj4yPlo+Aj8qPAKSPvo/Yj+qPBJ+2jzifSp8AHJ9Wn4ib/m9Ifyp/1J/2bwDQnwqv7J8erzCvUq88r2avAHivgq+cr76voK+yr+SvBr8EgCPGArQ0jza/2H/qf2y/AH6/kL+asSa/UL9iv8y/7r8AAM8SzyTP3r8wz1rJZpVGxQBmnxifYp+cz47PoM+qz9TPAMbPAN8i3yzfNt9I31rfZN8AJt/gz5rfvN/O3+Df+t8U7wB+3xDvIul+JZ6fAL+C7/SvAI7vuO+i79zvxu/Y7xL/JP8ANv9I//rvXP9+/5D/ov+0/wBu/9j/yv/8/+6f+P8yD0QPAE5/WM9yAWYPkA+iCY4lng8AyA/aD+wP/g8QHyIfNB9GHwBYH2oftA+OH6Afsh/EHz4tAMYf+B8KLxwvLi9AL1Iv5B8A1h9wL5ovrC++L9Av4i/0LwCGLY4vOI8y4f4vGDMu72AzAIZ9Xj9wP3o/tD+WPcY/oD8A2jn2P8A/Ck8UTyZPSE9yTwA8T3ZPqE+KT7RP3k/wT7pPAMxPzk8IXxpfRF9OXyhfOl8ApF+2X2hfkl/sX9Zf8F8ibwA0bw5vSG86b2Rvjm+gb7JvAHxvBm/Ab9Jv5G8Of/Bv+m8ALH8eDR7tdn1uf0jvgn+kfwDOf4h/+n8Ej+Z/uH8ij0SPAG6PUI9ij4yP/n+Yj6qP1I8A3o/Aj/KPHJ8mn1ifQp9knwB2n4ifop+0n76fmJ/an+yfAP6fCK8ir1SvPq9wr2KvFK8Ajq+Yr6qv5K/2r8iveq8cvwAWvwi/Sr90v16/ML+Kv5S/ALa/4L/yv8S/zr8ozzrPDM8AHs9Qz2LPlM9+z5DPys/czwCmz8DP+s8U3ybfSN+yz1TfAH7fYN9y37Tfpt/Y3+rfnN8A/t/Q3zLvHO8272jveu9E7wCG75Dvou/E70bvEO/i7wT/AA7/QP8i/zT/dv+I/5r/ZP8Apv+wj8L/9P/O/+j/Cg88DwAeD2APCv90D4YPUA9qD6QPAK4P0A/qD/wPFh8IH8oPNB8AVh+AH5IfPB+eH7gfyh/cHwD2H6gf6h8ULxYvIC8yL0wvAGYvQC+qL7wvxi94L/ovDD8A3i8YP0I/VD8mP2g/ki+UPwB2P8A/sj/UP94/6D/6PyxPAFYvKE/aP2xPhk9AT4JPnE8Atk/AT6pPBF/GTxBfIl9MXwD2T1hfcl+UX25PiF/KX9xfAJ5fwF9iXwxvDm+wXyJvbG8AZm94b4pvpG9Wb8Bvum/8bwD2bwh/Gn80fz5/2G9af4x/AHZ/oH9qf6x/tn/If9p//H8AFo8oj0KPVI9ej4CPco+MjwCmj9CP4o+0j+6PAJ8SnwSHPxSuR+F6tDSfXp8+AIvXo3A9CnOYTp8AoJ+Sn4Sfxp+4n6qf9JfmnQDmleaVRk0urR6v0J8in2ynABatpq+4r8qvlK/WrwC/Er8AJL82v0i/Wr9sv+6vkL/qkT8pXI/C9bist5a/AHi/ir/sv7a/EM/aud6/QM8AUs9kz3bP+L8Kz6zPHs84zwDiz/TP1s8Y3yrfPN/+zxDfAHLfhN+W32Dfqt+8397f8N8Awt8E7ybvOO9K71zvbu+A7wCS7wzvnu/I7yrP1O/+7xD/dCL/NP8fRkGuV0CwsL8oXH9XQOxIQIX3O1dAd6FH8VZA7veRFJ5WTfNOVkD7zcx/8PxVQD0K3uaQrVVAw1jwj1K7VUCvsSgMVeWTx21U5ZOHVP1zR1Rd8+8LVEAAvvHQU0B9UmDw65FTQPaQ8LfCRVOtswhTlfPMbVJV849SxfNRUo3zuxJSRUPVUUDv8pitUV3zS1GV9FF988y3UEBxhvGQUO30UNtAMzYBE1Bd86tP9lXzL0/1k5ROQHu29pEaTv1zp01t807dTTUETUCk6JDXA7VNJQMQZAQuTVUDWtVN5ZN3ZASOjASaTdhdBj4DbASzTQUDuE1WvfPATY3zwqwEx7QEtctsBNPEBNhNlfPcZPwHvvLgDBdGQuVNrbOJ6CQfbvLuPB9OHcby8YhkH3YdzvL1jB+eHeaS9wS0FzYC87wfth3mH/gfCi8gHC8uL0AvuhHv8vhcL24vEIAvki+kL/aS9Kwvri/AI4DmLc4v2C/6Lyw/Hj9QO5plmWcw+Vw/RkIFTiUEbU6V83xPVQNKUOWTW+dQRUOFUWUzGfT0q3JSpfRSvfOAxDSwbVL9cxdTRUOVU1UE+1RAh/E9qlRAZtb2MTZVdQPDjPRyVrZd8/tWZfOBV4Xz/W1XvfNQWCUDcFiV82tsWGUEWH3zHFgdRlrG8uFk9NFXVQPKZEeEHgNM9M58T3ZFZkVmMsmWPKTFVzUDw7RHJgLAUkz0vsxHlvK89JSUPKTVVaRECay1VnUDU1a2jfMCVs3ztVVVA2q1Vc3zJfw041RN856tVCUDYFT1kxT0NNa25DSaU23zXlNl8yG1U/WT5NQ0p1IdVFK2XfMbUm3z3lG986C1UT1UUTUDI1EdFFDWBQOoUGUzabxUGVC2VQO6T5XzPE/VBE5WrbNITvWT1HwEcHQErSPUBAJN7TMKrAQnVrQES01982ysBIdENKuUTfUzpmQErnwUsVaMBLpNzURNZfPBHBRVxSwUyHwE0KQU1WQ0C9lNhfPdlGcuU6RndqJJ57RvXvLrzG9W8u/kbwjGFeYtJgLwBH8mfzh/Sj8ARH9OfWY1nhWGfY59ln+QfwCqf9R/vn/ge2Y1Ri+4E1YC0fosjzaNTvL+PGRmTjZlMzlPrbMoUGVkJAS0o1A+g1GN82JSzfOFbVJ983xShfOdUu0zW/pS9ZN0U72EU/UzNYb0NBb8NKNVNQMLUKyWYwxUYlctVFeN80K1WF3za0xEbVjt9Fg2jfMiWDUDA1gdFASURdNc9MukR06VhvLNJERh0GyXZpVOle/yyFfN84izQP4zVETBpJfOAxxEvUy8lyYCoFdthHREHKREW7lWrbNoVtU0VqVENVWthFWFozVVFXQ0VJuuVFXzX1RlVERU5FrU9KjkNGpTvfMwZFRN8fz0tVK9VLyEKqyEs+xRRWScVHBRxfMxVVFNdFD1M7a0VGi8VG0pvFTZT4XzXU8NFCFObYbmZdaDZGQhdAd2BaqG8h1kZEGsBGfUBIJKbASTdASjtAdW8q90dIW0/AS8XGf+M9wHVvLPIHR081D2DwATZvLhHBceHwQoE+4y6lQfxr9gH4If/LcA9r+wH9IfLM9Gj2DPcs+EzwBWL6jPus9sf77P8M8C3xTfsCbfON9C0V6iJU5l8wFpT3UEzFSatFQ4UUXzW9dRVfNPUhVEUjUDS4NSTfOOjFX09FLUhChTUJ6DLKTxNFR+lPX8lMzrkDYCQ1fdBGT0MVhqpaRYdQNzFJRbWPU0KkREDERE7OzU15RPbk0AXkVmszTvdmPs165NZmNU9Km/nO+W8qzUlHZM9C40BJXk1JN89CxWDRTshKuTVe0zSgykBeyEw6Y8VIBUDZSs9PfMhLrVU4XzfWRUQWxUBFOq3QRSBQOIhFRL5PT/qpRUwJSkhKxURaxUBVZ81MdQ7TOKPARLvFRt+bykfU/1MwZPJeNbjE4lkxFOrdOirAShR3wHBmVGU2wEM2Q0WSpkNHkMZIpkNJk8b74yIbdUZ76TZG+eAs7sB37TCowE2lxk3gwXpm+4a3ajAJwPrg0WdcYNZn/gw54fAB8AEh8kH/5/4H86H0wfPo84jwCSz7Qfnh/YH+of/B8+3yArst5C/NT11KSPTk3zeLbUVExQJaMPUbWDralRddSEVHvEhIRc9H9WjNSxUv1DGET0tzT1MjxU0CSl1NTsVf30BFRVAzzkijzkGkxEXSxHVsbSYViVMzo8lBUU5AX2HETd3ER7QO4yQ+AeNQB+RX5jPDd+RR41jpWG8+REhcQMlMJ0N8ZFxk32orNqlJSF5EREZDT3VoXzi6dW7URWrfTc1dTUXNYkVBVVXURUDcORVCrthFQFkxMc9NfMhFtQlraSUFM1kxO01Uz0mFaUJFhS3UMcXPTfhNRVn6RUU6xUFXzVUP1DK5hQJeNcfEQczFf2om1DrPSmTg3zME5Ftiq2kmB0BCA8BAEMZ/5Vog7yUPRXLm3G0qEkZKyC1ASwJAc2D3BjNuPstNFQhG+WZW4FrtLiFATmjA8Axm/gb6JfTMf+b9Bf4l/0XwAeLxhr5n9YH2ofTG8ub1AfAIJvpG9eb3Brzh/ob8oZBn2wPsWu88yn5jI1T4XzJ6pcJL98RVE9o/iMpHHITPeGJefynryPtvL8UxaF84dU/SRVdeTkNMswVE5D9JRn7NTnhORFFJemhvJnWM30NJQj9CQBEVjlM0OQrtLSJDcmPzg7AE49FoVeP3A7hj+YM+fymzDUVkOE5GVE5Aq05LxWmkWkVo3zGlYdNBSkgFVV7UM35DT1LKShLKStYQREI1RN8+hEpKpFU82zbkynlqOUJKh8dK1qdKQsUi3z7WT0sNVRrdNylKQ0dPT1UGrtQ6ds1GqU9CtQFTRlT/UkT5W01KRvTj3LlXcstCuctAXER4byFyoUdDpMtF4UdHr0Tz6jFAxX5jK1tGS5RLdWtZbyAcs8X05VTlVeXWZdblW2tQC2v9Czrl/AW6avuK/CXxxvAPZf4K8SvwS/Nr8oa75vyG8Akm98v4a/sL/Cv5S/dh8Qf1RCwRbzTp3T/sT0Apz025lQhfM3Uc3j01GGfaNOUiWjk9DO01z0j1VS5eRShfNX/ITatNSzZlQttPw0g1VNlFZEbYS8dEcUh/bVvtNYBZRW/NRYWJ3zKeR0B+R0CMtwBoXWssns1x6jhIQ7MEBm8jOAFtUO1fbNzjLGzOQAk+BG1b7ym+Bm81zXhoX+g6pUhHcU1DCsNOScxIBlVi3zLbR15DSVVS3zo01VzTQE947DVBXkVCxVdIx0vFOFJFMlozvwqv7jU02EUp3ziTSUPWZkxABSbYR09IVR5TMMe/A+sghR9cRklJPwtvJtPGSU+k9l84BPHZNJCLT3vpNOXZSMpE+klE0LVFT9TF0kJKQx9GQlV+z0c+xHhvKX7ESL4JD2nwirZvPsRMccp/ZC1ApEtNgMpNxEr06vaK9yrwRs/77y8YT3xq+g/7L/9G8ABi8gvwK/DA8eD/D/Cg9UDwDWv2i/6r+cD24PgA+SD+QPWn6iDqREkE7FJE+95G1Q/eMQUVXDrlHNhEVS1ZRSpTRUxw5TUs2EFVMdk7gkREP0NPMwvsMlVaVUVdWUxDQFdNdGQ6VY3TRYjZTExF7UdDta5HQX5HT3Vx2T2CTfAPbFBt3+HQbV9sU+3VbVVt+EaNuWgrWUhKswlkNMhPhVVlUDqHwkWHwkCLx0Uad8FLsgHpIYlMTU/DRNk4TEVFTlNNzU2ASUq45T7TNRLEQWlHTXqjQUmkREXExEHyTk4IpElJJMlFQ05GtAHvNQqhVEUN00UFXDHhwUwFqcRCZ05KxOjcMzJMTVwhSkY7wEGQyk/EyKPcMDLFQljOeOkyR0hpTM53Yyo6SUq9znVgK4gAyvFq0ugxT/VlVWVSZS4QBcr1b/aP9aT4T/jv/A/9r5AJZPsEvW/+D/+v9cDz4PEF8AOl8kX15fKG96v4Rftg+YX9SqX6yVTpWETqUTPE9mZVMoUG2EHBRgUW2TIxtSRZQM52bjUt2ENJS1/VQUdwyUAFQ9lFTWfaM+VSWEVbVTWVYojdZmk/QU69QUSKwXfsOFWN2TRKQUoxB+cySE3gI8JNHsHw7dxmUe3zDfKi+oPC9m3caCoIzUVByEDKrUZLu8hGy8hByc1M1ZVU3EhBQ6VbUz5+yEbaOExGRUtTMnVLVTrekElK5TLYNwZBQz2uwk5ySUqlJtk2tSWn2jLjRk8VElo7E8xDVzNOQ1LBTnUB2UZJesLpMcFOBPdTRPhWROpiWjcU5lxLRUeUxEKlDsNJMwHuO8VBW0VDnMlyoWwoK0RJP85KDU5/8iJa9UVLTUN1bCvkT0czCA9j8Y/yrxHk0mRYaT7JToAERPXk9In3JPbJfGD4CTfkUA3k+wT7pPzJ/en+hPal8UrwAmr/hPWl9cr26vaA+Sr7RfiLatnuMkREEcx44zVOScljQ0OlHtJFGN5GzEh2pcxH8k5JA0ZOFSLUOjVlNlg3vAxiJlxCT1IVSVJtbTnMemokkMJ2YzrJxnttJtWCWDSpxkJhFYjRTkx+6DV310dNSzwIS2tf8iz7TE82+9th6CyAVXxSPFdLRL0AbFJkIzcEQWxf8ivyTH3nMUdHZ0tcrUtVaFdFaF1JzE4FVY7VOz0FbiTFXdxFVtNBqcdHPEJDVUdSTk11biMXzcJPvQpnIEU/3E3HQQOxAW7RbDFDSCLOQ74H7DpVH1tFANFFzkOgzU+UVPlYRPfcR058YjTi1DIaaEh27jhDf+A00thLykVVW8pHU0lIos9J6sj0S+jSaCusyHFnOc1M+8lIHT9I8GnxibHp0mlVbi7ABUn35NNu9wn5KZtq+I6+6fAKjvuu/M797v8O8CoYYzfK8AHv8w/0L/VP9m/3j/gq+c/4SmpSZyEQQXbjMUFyZCESlRvXQE1Dj8JHwMtyZCTYEkZMlS7fQ0tLq8xLVEtCTTnHRjVeWD8K1VLeN+Vh2DKAwkrhLctCC0F06DWA1kvBd2MhUTjLTq/LTVtL/Gv9izANa1zrXuvbYyE3D+vxDLJs3UvoPkBIdcJEUMdPdWVN10lCRXdGT0pCSonCdAhvKrIHYyMwW7IHYyU5x0qxNUpQRT1cONxHRQJjy0FVMNRBQEmPwn1sJTHVJlZPx0kQSEUyQ32n7C1wzUmVDVw11QiC3jSzBuMqJUN8YzPNQ1KU4VxCxEZuzUHXSHVtVUljW2Ykos5G6UNIWM5AWV1ISixDem37jfytG2YhHK1NfW1SaC2vTf/t8I7wAi6Q49Vu8wP0I/dO9mP3g/AJLvnD+uP8A/0j/kP/afiPMADv8gTzJPTK9WT2hPek+U/8TmVR6CaPRf1oMkhIpRoMUWToMMt0YDFLSf5HT7tVJ91FPNsx9U1cOtVVR9BFW9E8xkFFhUxCHhPBSDYI4F7lJVlG8OIlVCfAQbfAT7THTg1LcApgWmBbYPwAueDeYN7g0Wz1Qow9bCvRx0k9xUVVx3MgZjVuV0LGQbVs20hHfapqIpbMTlVE1TpVRahcNiXGQlVCWUU4UkkVOlg8twDiIi1HeGQqg05He+EizMFO5RBQMDiABWI/ykG4CeY/SkK489hjaTCjzUVdyk3lyHbtVujb7zEISHNiUGA1Q0kYzX3nOc1wCWJcaP2IO2Jc7d/qPk11aFAOYvEO8a7/x3PgNUPx6PWD8Aij9Uj2aPmD+Kj5yPro/AjwTSiY6y+hRP9o8InxqfLJ8gPp9Qn2KflE++AgEsJNugqM6j5KeOsprcZDj0xNWFUc0TTgy/Hr1GE3xk29rExGdMtPdUraOpVZSVxDRUwSxkS6wHTlI1QHy3VlUGs5S3vsOUtOYMZAHT1A+WXY6tng3eDfYP8F+sKsm+EqxXncN4rFQxLEzHhmKAVs0TLmTPdsWiphIFhM+WzZ4jU80TfhC0z+4DzM+/Ev+8ZOvPpUTMBNcW0npQtUT8FP1PCG20LNd+Yos839bDVN9m3wB4024DhN+W35Avoi+kf7Z9AO7f0H/ifyTvTu8A3xLfPI8ANt94j9KPbN9+35Dfot+03wBun9jfQk9MTw7vIO8y70TvoKb/aOsmw8T3hsNPJRN3BVDV8xPUFMNg7v1uI+xH1Ia1JhI3rBS4jGRCVJq9BFTVE2FVtWQkVHwFVlWkVzWz+6AGI2QHVlVs9uN0BEBYhZMZWLVkAvyk2KwHfq2uDZ6vsK/qDxDUrw4fIBsuAkM0F55jRB+CJhKnXB9uH4ATphMcVMuslBcOIlJThQRThcPWAVKtlLwfzh/gG64T5GSzkAD+HU7DFC8mLWZjPC9OL2AvBHIpfhKjhC9uz6gvuim2dQCuE6zPvs/Qz9rPJN/eFfbPAAAvMt8kL07fuN9aL2wvfi8AkC+iL0zvxi/YL+ov9N/2L4AgPzI/bO+eT7BPwkluMogBUW1U3EeOM9SX9k8IXxpfUCxfbvJDUE4y6cSkU1RXIl6iZGRXRvWecvp8X27/AKBfqlGG/Z7/sPu2/8j/8qFoDm8ga34CbPw0GlaN9BhEb1ZllsKjVB1EbGfusgHnfGcmE4xvbnOkbw6DvG+EzmWmAuWMNONv9W5+YusFTl2jVBR/Jn84c6YDRH8EVn2GYqBEF17PiH+af3wfAJYfoB+yH/x/1h/wHwov9G8ANi8Yf0ovPH9Of2B/cn+EfwC2L6h/un/Mfw4/8H8CjxSPgEY/OIuek4xkm5+tnnZjUQBNpMyXFmPcn+6fAK8SrySnCu7CzpxEMzyvTq1mM2SnAJYCS0h+r5Cviv+ET671rk0otk/wo15TV4XDdgS/FrUyfwIvJL9Owk5V7bREvxBWv2i/ernusseMvwYTXKSBwKy/7rPEv9a/6Lt/Ao9A/L8GZRbPKM86yYbChkzPADZvWBtWZYbPmM+qz5xvth8AsG/CaXZT/G/OvwB/In8EzwAmf5B/Os9Mz17PcM+Cz5x/AKbPuM/if9zP7s8A3xLfJN9ovqWG5WYTT53jc1AVYysRUcXjrnyEN7TvrjUARqXW7+jv+u8M934CG/CGA9gk954zPPRgWE1DOlgSneRYtbSURNVkn0afYEsAXkVun5BPok+kn979dqMEREH5/PfuNQ4FnlO81F4kDwJuopI8B3aiSwBOQ1QPZg0SbjKYfAeuUhyMD54PsAOWNoKZUN0DW8QHbqKiANQP5g/4DwofHB8uHY7zRB+gVh9oH2JpdmVOQtrE9OAAjG9+v6hvqr+8v64PwA/yvwDkD/YPIM+SzywfPh9QH2IZAk5C+mQfbh0m36gfuh/MHyDeH/AfAi8UJ2aDTr2EdD9EhjVOQoqUP46F3mJ+tD9Ixj/YP+o/VqVUXOTorORZVRRPPqJEWN3b/pzkAeQsny7vID9in2Tvdu+YnyDCT9RP5k1WI9yUzwRXTkIxKhRftvMkVCRUhQQ8V0L3UnBMV3YDXF++8i10X4CGXTZTdISjX7Vfx1SeglAE1F9eYirsX/5fEG8iYQ61BAYFnoKwDA9Ob2BvWr9UDwBuD5C/ig+kB6YPoF/SD8RfAL5f6F8SHwxvHm8wb4ofRG8ATm2WH4hvmm/Uz75v0G/ib0j0b96jrERDXI9uQpxkRKE6fIf2k3zfDrKOdCTfVVI9o1Sc1Ngk9GMMpDXzFKSl7OQzVqU2joKhRxQ39o8Imz7SJezUAQDcJAM4Zp1mlUblDo1O72DvAFo5bj+Q69bVvpW2c8yXbqMs3J9mIpdVbUNM/J8OrYKuovckrzatVjNMp25CPFp0JP88RMFRPaOEdK8A9mKLr52mbqOsrz7VHkNstAE91K/mr/ivCrF280S0y6AAHr8wv0K/LF9ODVYFXl9wWwB2X4Bfkl+Mr9ZfqK/6X9SvAP5fYG8Kvxy/Lr9Av1K/ZL8A9m+Iv5q/rG+mv9C/An+8tAMUTnWWnnNU32bdDpV+3wiQ36LRVvJBrNf207zXDpMYzN/e1Z6CX1gdw/PQvvJZXfzXZiIXWDVEVzUDAdokjxY/+M8qjzyPTo9gj4ya71w0Q1fdhLznbpJXAMzv3u/w625zBP8W/X6TLPcKFtKaJERbRP9W/cbDVESh13T3tsOE9+ZDT83zKACc/671zkW+/9D/4v/0/4aVAi5Ss+yfJg8gUy5VLlVOBQA+XTatTq9gr3KvZP+Grc5fAJiv6q+8/87/4P/q8XZtZr8AGA9qbywPTg8wD4JpDnXevyCYD6oPvA/ODQaiBiwnXnIrPk814yk05OlML14vrHAjfuKdUjXj+YQklQiML54lXuLLrC++JeYD5HSpVKzHzgJovHRG1CQfFVi1RFjFg+IM3/5/GI8AOjke31g/OtlO3d7jjD+eNcpuQry0NGu0P45CcFUq/QRVBaPmxNSlzISDcKTuPwBIYAxHJhLnPBSpUVKtNCxPPkpjLJQkLMSkW08N4y50R75zTyXDzo1ONeNZTr0UnEde4iupTW2UFFQC1AQYTFRBCnTsfaTkjuRH1pUmw8znAp5CueTvHl8wX0JRPl0e4gHjFEdWQ0T/Nk9g/1pPfPcA5v+IT5pPrE++T8hDPhPcRwDu/wAPYg9sDwZfQF8iX1RfQM4PiF+aX6xftlWG406F46FAHHfuMitwFuLBHMRhiVGdlCyUZCQXRsWGIpDVUh3D4UzEd0wU/1OqNeOJXBQbjCSpvIQ3KnQUwXQkS+zE6nyEqxCAJjO8xINgRnPUd/6DvHTmAOwXzh/gE/7P+BsW1Q4lDi+wON8yKZ5z7HShV50UV2pF5FeFI9B0FIFWHcOpMaSH7jKDhMQ6lCT2hsyEs1QVxMTU24iekrxZU6Xk3NQyU00j80zEhbc8FHkUnyaVFsM0lDWJUcVEHDS4TJe+wxw0+G1PHcOBT90z6k69s8F03FWcN1aTjOfugv5MKq2TDLxUOMw0Xlw3njUAzp22P8gzDsPUP+Y/IKMepQAe/RZPKEsuT0hPak9Mn761AGadxk+In5qfrJ/eT7Cf8q8AXF9OX/ifCq8kr0avOKuGD7CAr5KvfA+GIhBOFeROCv0zfEQ0TgQXxoITEG6DouQkfAxv/iM0xBpcxJhgzCWMdLPQpiOEJPBVLRTWfNQIVw3jjjx0CFjSleNVrMf+01iN4zhYKu0zE2S09ZTE3MQf7s0A7h0O3wgvCn8cfz4vUCNu1UQ2o4TUp3zUcxBOMgl0JFm7hCfWsipV3ZPVjHRlk6QkU8TXTjLZU6U0xMQvbsNSHbT8157SHlIENTQU5KEEPy7vQON+4zQ0q8BPTSNDLITKZORVVU6V48WU5GUERBx0NwB2NT7V1lM0167vwO/S4SYSAbesjy7Vzo/gixb/+I8KmQQmRV7i6zSfHu8w71qfVO8AbpXOn4Dvku/En57vuOu27wDwnypfXK8e//jvGv88/25foKCviv90p+4FFoNPbTMnKgzVUM1jXxQU+9zFtMRRiMTEMxCGIqDUdPwkFAQzYF6DUw0URG9WgnMQluJj5VblJGxnjvJIWGWDGWx8Z/4yTFgF1LQfxqIAs2/Fb9dv6WrevR4vAM8qeSrWUqB0ZGa8BB1kJ+YjLVbFAxpWzTPObH+W4xKcJLWkJ76CJrQvrnXGooMxU420xHfmL/gjtnKyYvR0dfR3nnP0xLlQpRSK5BQsLDTePDcujbaqkEhkP16FbpIUbIf+MlyU9IF4nD+Wj6iPuoHuAxyUyBJcJM7M18YC2tTf5t/43wAK6Q7vQO8aP2TnTu9IP2rvANzvdj9wP5rvlD+eP7g7Zv8A+D9a/wxPHk8wTwpPdP+W/8R4oxbSIxQl5FfGgppQWlVkUb2D1lGNZFJ906GCzEfWUiNgfgNSLQRTamWD3DxkaXQU+FTl9LZsxBVWbZPEVp0DTZSsB/6iN5RkZVQHbpJUUoxkLpxn/qLnJMTTvA8Arr2uD8AP4r/kDw7NFsW+IsusVy1kV7V03ATjVlKFw5Vcd8ai4Xx0lkS0W05VXUMHVV1kVFV0pVRtk0Scf+7zU13DQKa8dANTvVQUtIqkFExWxMT+UV3DwNzEg7xEs0ZRPWTspMhQVcOLNVBlg0zkFPxPbdQEJNsKT41Tj051QxhOCmWDrCQ0ULylTEVkhyYlBE5TXDR0bNeOhX7Vdi2W3QCWJa7VpiWGA8zfxi3OLwibCPYt/iWOUu8kPyY/WD8qjwA8j3afYI9yj4SPfj+Yj8I/AOQ/Tk9IT2JP9I/+jzifGp9gTJ+2r8iv2qEmshJRjVNZr+yndrJ7Um0jhuz3WA69ntN8ZENUfQPSLLSgO7Be0kO/VbaOUh9sBF2CVFRuJKd+v5C7ngXGY1cEHdRUtM68t3alnl22X8hbqKZjvK/GQr4kxLMUFIYpV1VknKT4TMSpRMeeolMIViUUXMRgJAQZPGSt14TElVQl1FRFkxfSHATblMeGklGEZBdTVO3E/PScrBRdtBQgtBS008AW0qPMFFVRnaMYRVGNxFCtU7NAdiJezPRbH1Alw8NPnaNI9GStr/xkOE4tI8ecJGigPNc2JU7d1rMENGzEdIMCTISUfN9mf3h/stGeJZZ1AK7DtC+2f8h/6i/sf/Z/EI8ASo80Pw7fUI+6j0zfjo+A3wCS32zfxo9w00afWJ/a3wTvIB6f8N8a7yzvdgNO5ZScTySuTT7S1Nz/xpqR5E+Ow6z8RyZyHFUt46o8ZDdgHF8uX0BTXg2W0iVYbSMhBmRfbqVmpSZyzHSnHrKh0HSnpl+go24ixgRkwgCc976v0Kt+E/xXHhXukyRkS4FWHbMwJG/GQ1UNpKhUFGMQ72J3RLQ3TLT72oQUvnRkgFN9A0JTUpXTBdyVdLR8nGQ+3EQtALzkwlGV04W0Zw6ztVF9E7vcZHxQdVM9ZVBl5FDlZnYiDk/lA02TdOQcTh0mZuJAnCRRCBx/JiUOenCcJIhMdwBuJUbPWMOOL6Arfs2WxZbNAK7PwM/if+TP1h8o3/ofDC8APt+o3zovTC9u36DfWt+cLwDG3zjv0i/kLy7t/i8w7/IvMGyfNvOEl2bigE9dtNRkteysBI3ERB5SzVNzqKTvzpWms1MtZFNl4yC1VJ1jrtzkPFVdpFUojZQMpyZyjGSkCExcM6AoPlXmk0ykFUSk81SndqUATvVO9XZVfqWWX3hblvVuw1CER6b/0Ks2ErqERJWERLVVbEQNXPS8Vo3jV2VWPWRWnQQctHBVnaOrKFUlI+RUZKRMZGHWNLQVVFXz2MzkmlNajVNfXLQhUwVUUo3ja6dSHTNqdLQcUo1Tq99RhZOhbFRhlOQkNrxk51BV86hQ1eSsBM0dtATAT+WU7GTKTlo1dE59o+FNVfN4LHdEDsWO4gcUx+YFTqJljBQBgOQU4wBWszQfVs1OFW7PAIDLnn+gz5ofrB++Hd4f6B8AIi/sb/5vKCuWLzB/Qn+0LwAmf2gvgn+cd07vKD8yP8x/oO5/2H/6fwSPVvL4hGQjUU5FZHznbmKclFQ5jAQr1lENFFIlI4R8h76V2EZVxuUmwtxTtZNrVKr1pFSN44cstBf89KFFVl1DT3ynDv0mw1i9461S9IQsWA2DCjT05gC0pEv4Pk12pT6fOEtW9X5NoJZP0KvG/9jzDsIytKTjFVY1tFbllFZ9ZAQH/uPWLLQHVV0zwRRUgVRqTQRUNfRUDYO6U900VkQEQFMtwwNktMeUN6qG8kp0tAyMtMCUtIOalOREhFQHUVX0hOSKWrS0Sry0DlBlw4G0VLUKxASO5LQYTo3zqEIMHBD0DwYfGBtW8pgsFwK+sq4kb04dRmVmH4jLdm8AiG+ab4y/3s/Ya7a/0G8SfwD0vz6Fln94f4p/RM8uzyjPAGrPfMeufyCPKo/Mz7bPCI9I+s9EPyYiFFw3zlNPJfRojOSLUG5CrXSkOFJtQ7F9jIdGA4w0s1IdYxppU/2kVARFDFTUVCVjLWP0lPFVZTRWnaSElNGQdEQTkDZTWFUTcVhWbUNdWI3zOCREExxEAfUsTz5NXvVeRW71Zk1mnyB4m36fqE+6QY6DV2WkjPQL+FYlE6ncR5YD7E/mUrMXVR2UFFSRVFUTUaAcXx5iM1j201QE1YTUmgVSrYNbnDSLMGZfeFPGg61R5VPXUK2Dm3Q0XNScX+ZSR8QEzrxUNE5iFUPD/FfuVW4C/ky19lTuXV4SaGy0gywklNxUAaIcby5vQGs+vUa1VrVubwBou36/kL/KH5QP3r8oK64PANgPKi98zw4fQM8yHxwfNh8AQB+ifwTfDt/wz6of1B+eH7DYGz6FVjXmUmdO9RM6DU+VUylQ9ZSUpHtQroKF+1ykYzynZtUWY1RU+k1S1RN3U730LFSKFKSJGtQ3TuJYzJTDkI6ibip0ROpU5EYMlGrEJxZFCp5TWEUkV9WUNOcW7yjjADblNuUO5SblXp9Y73LvfO8mXkKfVw1ETEQdlJXE5KtrVl1UVjXkVUVjhbVVrYM71OT3VBUTtWrMNGUkVCgUpOpTDbSpU93URFQ0NKT3TFS3WVKtJDz0L1Kt1FFl42uyUUVjdYRUN1F1FGqUVLlk9GuMpC5QZeOr4k/dk2akpO5UhHOBTr30DGfWXbb1LtP0BDRSJLRdzFcGkowstKH09wIu4q8EDya9Tm9Qs06/UA8Acr9sD56/eF+SAeYPoF+yXwDEX+4PGB8CHwRvZh94HyJvADRvPm9Ya44f+B/iH5xvvm9YmG/qaS7iD07F1E599lreUnRkRBJRlaOxXNcSroJ7fIc28n50JDug3pJrNlMNBFP9k0FUNeRm7ORhVXVE5JR9Vt00ikTkrSzkH9Tf5t0u01gEdUSslNcM7yblDuUWP1ifIEI5Rj9YO5ad1iKzlO+m7yi442ZjnCSohHRe1Oc+gpXVpNSTpNRT9Oceg1OKzURT1ZNQFP+O00SkWtVSxfRS1ZPQLHSRUVjFhFT3LiLZUA1TmGz/KtZDT8WTJaSkrpT/pv9UuPO24gdEVCMMVEjU/wDm9dZN/v8QAy69Dl8oUzaTArT03jxfTl9YX2pfZK+mtQLWkvPcX5avqK+6rwTPDs0AXm8AvxJvFL8evzC/Gm9Ev4Dub6Bvor+Mv66/2Ls+ggW1Tm1ETi0jOU/VsydYPCQ7IM6SilGNJFK1dFhUJ051zgKgUm3z/HQnWk7yIXR0sFTlcz6UJ7bOklpWtTPlVpUjbUoE5Ow8hFW0d04jWG101swkGlhFxFdN8+FXArVz0ex//n8Iiy49No9o70hqP0TXPoKVlMVE5A0k5KG8hMWkNw7j3OSDdMQqrVUFs+VU3VOk5ORh1qTUJFRtg+aEJKpTpIXEVMVTvdQMRKck9GqaRMQsFJTwUV3EJJRzFVG11FG91FDl1FRHRgKjLFAdpGxHpjLsbJRUFU61c+FEBHyUT1azrE+kfpUmooCMR5YinfyUqADUl9aVDg8gDzIJJl0epS6tADavUK9ar1T/hqVu/cavkP8Aov/Ur96tRr9wv+L/7P/m/wAoDwoPVA82Dda/iA/Cv6wPqL4NhkWeQkIUdAAcdASqTJSdTJQ9NHTYBORQqlx0hjzEgBSUkDzE4Gp0JFdkdNkERGdUvQRlVLXkVT1EpCTDVqUDWUoUh9YiM1h9lFjlc7Vu5CRLhBQlWPXzBRVYPTPoHNTVBN8GNebNQCY/II8a3yzfVo1WQqvcdLV3FCQyFCTSVrVzgVasNDBWxcRVbYOWlCRNTVwUB1V1lMSEc6TU1TRMFVPNk7rsNH5Tat0EU30TA9zUxlL9k9V4DJQ8THT+BOTAUbS1lBTkRBzkBlGNg8dqFMR6VEQ7NOT8T10k2lyUBWSUjk79ExhOir3DrGTkPDT0m5Buwv1VTFVDC8yUKuRUVORUJXT8lIis5z6CpcxEUzAAxu8AW97tHl8I+x6lZkMk/wA2/0j/Wv90/3b/sP+CT5RPALb/yP/a+VYPaA/qTwxfNg8A+E8yX1Rfhm/AD4pf1G+OXdgGfxhzfhJzUK3DEVE25XOuUc2TOlKNdBQXWE51/pP8hDhTLeO79IS1RaTU1MSEY1Wtw/FNVT1Df1aV1KR0r8zErSGMFF5Y/cNwtMRaAKwUy3/df9fP6c/jH/0fDy+gMd8rKGaPeI+Kj1VFdFVWJaNgVS3jG1wU18yEq5VUjYRURTRULePLqVOl5MQkU0QUF0QU12rcJJw0xF4UlCBS7eRpUVXU3HRVHOQWUf2TzdhElJxQpYRUlCFQtn0To0+NgydPrcOxpU7dJE4NNBxEZ/w0HqhkNwYzdOQiHERHpDRsILSfxpW25SaDHFS15J/e7wD47/I/BEcGRRZPKE86TyyfAF5PUJ9yT8RPbp+Im36fqJsAXl9IX9qf7J8mXxivAq9Er8BWr3gPeq+sX46tLnImTrJlFE515Czkm1BdFFHY3TQMF6aShFL9Y4JSghVThSwfBvNEH/6jjNQTlVYtk5981EykZy5yNmCEF+bikxCmc5RkLlhl1ASsF64y0+wftm2+bbZl3m8A8G8KfywvPi9QI37FVtNUdAlFbCcWUpV8L44lXiOs1A1BLLQFVK0vvySuMssoJl4yh1KVFAxkDgS08yhKfhJDBBQIDDfO4on8dK1MBIQOUJ3kT1UTCCIkhJFEN+bTPJRPxFV855RuPa4yU6w0c4w3rpKYKJw/loWukrhk5LyshxZjQLyPzo0G/e6NHuN0NOoUnwAenxjvQp88707vWOOun6hPAKqfnO+u73DrXq8IryJf9O8ANq8I/yL/TP82/3Bfgq+sNFkTzFduEnpPVcRQVROz6FDtVl4yN1LFs3yoFBcG0/SksrTEGzwUmVFThRMzaIYTVf1j8kxnKkZyCby0kPQUCmxnZrVofmVWtcZTWNVT8Fc9FACkb7ZvyGu+vYYF3r8Af/q/kvQUuix/buNWVRREdFklVt3EVpXUNLRzbH9+g2CkJItwjoKTcI4C3FPVU2ugU3XDYcwkFlP1dFC8f851BrP0JKPcdGXsd1jWg/x/xlIfUNUET7XEgU/FZCyHxgM8j2Y1Z4IBqnz0GtTUPgTkawREggB8j46PoIOO1dZTtI+23c6PANjf6tnu3wjvIu8s7x4/MD8AapGG/XbvkO9y73w/nj/ITwBC/1z/Zv/QP9o/9D8eTwhPkDJPZEd+/R5y/jwlrPT6BMSvZiI43KfWUuugrsXm9WrGUo/UdOEcZFhTBSPUcxB+8mqMdPhsFKxVLK1EVHTFVn0DTqwHVr1WBiJsWFVDSVy0JWy0CwNYXUPljLeGBYYPsLsA1m12Vda/6L/qCf69Fs12wm0x/FTRVj0Tg1YFswMwVmVjS89dxj4Sa8COMlV0DAQ0JLVTtcO7jMeihiJAnM+u85QUPJwU/oC8RMvADmPUx1aD5MdO0nqWzKQ7UH30TwXWjgIMLU+Nw45OrXROFcR0RAU6BJQHJCdG31jbrsMkJAmddNeOwq6E35bVhiU2hQCeL8Dfui/ML94t5iUGPxA/ADo/FI8mj0g/Wj+MP26PgI8Ako+kjy6vUE8qT8yP3o/wj4AinwyfLp9wr4rxVlMMJGa0rP9+8urMpItRBSMcwvSkcqzHjsPs9/7yGVPWzfOXUy0jIXTEsVRaPSRVLSPRVQUjXCwPZD4FZoJUZLc+EmNYLSMNQVQEGlgdBHQPdl+YDwAqUZZfwA/SD9Rf1lX+BTbD2VcNtGSkDFeNw75WxlXDbVY9BDQXLiJxVSwldCRk5VS1FFQtpHzEayVUzfPX7EScU0UEStyVU11UUmUktMRr1PRNLNRE31FdJKRkY9TE1SPEFObsxKmkRGtQWlXDLcT0vk/N80fsZK3O9GRXTmXD43REeqAkdy4lLi9AI9bCY6x0fkL8dI9cL24vkNvWwsN81APMTSVUlH+uda5/uH/SfwKUJO70fy6P8MvezxDfQo8ANN9Wj1jfao9s347fuD86TwDE377f6N/639TfBu9YTyLvpDTnPsIoDCUMJAa8tJ1K1GQ6zPTXvEeuYoOc5yJeQoXcT+5FPsJo/Ec/ApOHVYUUHGShHF920jjRWBUkTAeuYlM8VCxYgD0G5rNkVwYia6BG9ZYjV0CFIytQXv1W9Ub1vmNXFVQKDBTE/FTBnPeGI6z/BlOY5KT7WIbS5FbdpOT0RVYMZONV1ZRVHVRVLRRVVaWkVL0ThTy0RfxEWwhULWO9U+1zf3wUm0FTvRMFU61UdLSLKpQUTJwUDrTkwaRnJgPVUS0UUTXjydRkilAMZQTkFA9QneTkZw6jhJQTGk4FVCx8EzTlHH/uclVPBNRvdJSDPNSXdJQBo2zE2wBOz3B/gnFuxYbSAdR8z47PqM/Kf8zHzs/YzwAa3+wf/h8o3yIvpN+G31gvAEovfC+OL8A/Mu+0LzbvyC/A2i/8LwY/GD8iMf5SEU42NXOTTi1jfU8FFJSXKiZSsJQEOXy0fKznzkVsxpXOYhtT3SOZUyUjrUc8tNVUfZRVLbPzxvSUgVb1BAynJvIMWGhVtCSndkJaVFQzWE00BESnPsLYVPeWA0z/Zv94+wA2RYb1lvWW/a7/mENeY4z004VXrWSsVPjcNKtWkj3DWAS/NnNVDcTk5NZqRGSUVGRXxDQWVCVEVVNFdFP942B8ZBbM5FXYZAScbARevJQelDSt4KRko1Ht82WktBapUZ10xGSavLRdxLQeUVCtpMy3xhLPhJQ6bOUKfHRnhBQeFHcGzQZ1drMqjBSCLHSTTBSgLBdGzwBAE04fcMtmFXYfiB+aH6wfAJ5vuBP+zc4fCC8SL/xv9m8AAHN2L1DfMnkuf2h/en+0jwAePzA/qn/Uf8Z/CJ/ifxyPtNZTNMRBhJT6TtXzAdaclJtQ/WM3hATVUQJFc2S0l5Y1LsO078bllpLTalRVVPyUrBy0OlaC/WPH9Of2kwT/DvV+MkmKNKQhNKQBLKQ78K6i0gBkT0ZFdq1WT4D/kvmGT5hLSvajV20zqsz3xmIf1PQt0fT0g1Y1YzD0/wYFqj5iBxQEtcQ0dsQ0NjYcVPhTZaO8U5U0RA+m/mK3Uu20VFQ+lDQA0HQHHgOEDz7CuLS0e1AabcM8xLT+T7UPxwwGZYAWxeaT1Ff2DwgbXgNEFJyAJB82H0gfQmF2xXbFNnLYAFxvbm2Gb8DLlm+4H9pvvL8Azr/wbwJ/BM9G30h/in9MzwBez3DPkn+Uz/Z/oM+qz8zPkP5/EI/qyZ6yDmznPmNPas30UO3zFWyEtFGlM6E7hD+e5VYFPmI3PFS4rVPts0NUtZRUnVNittQ08VX946BW/cMpAqyUr9SEA5D2PwhL5pP0hAXpzPTXTJ8+T1BPYk9knwB2n4ifmpHuk7RPxk3u9Q7DLVX9w6lV1fNh9E8GXVQuBW4yyhSkkIzUUzRfREZVlqJcbAeuU2yElGyEEVR0VyZDfKScjFeuBZ5SK6JPpTMrnKSwtF/GXQTuBccyBsxXplP0XwZtzkMgHGcWvzhvSm/8xNlUv3ZvEHC/ir98DxZC8eS/pg+4DwDKDxTP7g84LxIfJB8uzygfAFofbB/Gz+jPEt+cH64fwB/Y4h/sFw5CA07VQ2hOVg0DQE/tMyxUhOt8pJOMUVVWPpJwdIeesn7WVFSeUt1D+ow0lVNsrZSshK5U7TM8VR0EtrzkWVY9E+RWHQNsRVfdRFhF9NTXjtJjDJQ1Q9TUHszU/lcNli7lACaVJp0e7TbvcEtO7WbvWDtqttK5RDSUpJRXV5WkUhTkvKQl5EQcxJTQ1DStcbyEKlX1A+cMVKc1VG1UVBUDJ1T11CRUq61TrTNhjNQjDPTm1mQkqlLVU21UVC5SoqXUUR1kbFfmEiVkpOiVUL3kUKWEUBVERNTlqqRUZ6xcWjTU50QEfgKktC48hONQ1lVu87SnDgKhYIRHhoP0pxYCpzy0sAgMvw4F5tLDHA9WZUa1Ng0ATg9gD4K/hA+WD4hfml/cDwDeD9Bf4l8EH1Z/cB8SbzxvADZveB/SH4Rv9h+Yb7JvzG9YJo84i3byAk+1YwWEpAueUIUkUTUEbI9+j5CPaKKBFiOEJBy8hKpV3YQGrOTFVtXT04AWNd6NttJraVjNo0u0JCRYJaQK7ITnRDTUJD8W7yjv+nEA9i0+P1AzTj+Qn6KftJfW8wVW9fMxzJ+Oc+Sf9pV+0wFUZSQMr5bjJKduozSnDkIFPUR0/yREU6jG82SnTrIBunSvhq3Oo5yvrq/Ao671AM6v4K/yrwS3TtP8/w4PCF8EMgkOQt00Xz5dVl9oX3JfAHxffq+wX/JfvF+ur/hfYm+A/K9Gb0AfEr9Evxa13pL8APRn3m+ob8pvlL+Wv7i/yrHS9vIRLNf+Q09F03VQgsWjEyRHVtVWJTZ1FrJoVVL9wzlEJAAs9L4kdK15TNQ0UTXz7zSUq6FQVXRE1XT3DvIm/LSlxU599E7Nlv6DTKSqTFp9dEwV88hL3dRLLSS1SoVEStWjF0rFlEnaffRJTaPKSA3zZkisDST8xKZHHSRHFfPorUZNo4pG5bRG3ZRFVr2TY0Vt9EXlREQ91LVEjZREnUO9Q62zVVlDtfRs1LVCZURCzbOrGUIlpEHtlEE19EFaFTMAlNRCQoVEQn3W1ubS40KNlEMV8yhDqsX0Q+XkQz3UQyWzdFVDPXRDXZRDtZRDrTPLoUPFlEMtlATkwEOqhXRDjZPLDOTQ7NTXKizk2gTk4HTU5mznXqMBQ8WkhO9+5X7tFrO078azQvzU9Mzn3u/w667TRAX/EA/0zu/w65ZDREX2</prop>
			</obj>
			<obj name="Protocol" class="HTCProtocol" version="1">
				<prop name="Created">2013-10-03T14:36:04.965</prop>
				<prop name="LastModified">2013-10-03T14:36:22.021</prop>
				<obj name="Programs" class="HTCRunProgramList" version="5">
					<list name="emlist" count="3">
						<obj name="item" class="HTCRunProgram" version="1">
							<prop name="name">pre-incubation</prop>
							<prop name="Cycles">1</prop>
							<prop name="AnalysisMode">None</prop>
							<obj name="Segments" class="TEMRunSegmentList" version="1">
								<list name="emlist" count="1">
									<obj name="item" class="HTCRunSegment" version="2">
										<prop name="Hold">600</prop>
										<prop name="Slope">4.8</prop>
										<prop name="StepDelay">0</prop>
										<prop name="StepSize">0</prop>
										<prop name="Target">95</prop>
										<prop name="Target2">0</prop>
										<prop name="AcquisitionMode">0</prop>
										<prop name="AcqPerDegree">5</prop>
									</obj>
								</list>
							</obj>
						</obj>
						<obj name="item" class="HTCRunProgram" version="1">
							<prop name="name">amplification</prop>
							<prop name="Cycles">45</prop>
							<prop name="AnalysisMode">Quantification</prop>
							<obj name="Segments" class="TEMRunSegmentList" version="1">
								<list name="emlist" count="3">
									<obj name="item" class="HTCRunSegment" version="2">
										<prop name="Hold">10</prop>
										<prop name="Slope">4.8</prop>
										<prop name="StepDelay">0</prop>
										<prop name="StepSize">0</prop>
										<prop name="Target">95</prop>
										<prop name="Target2">0</prop>
										<prop name="AcquisitionMode">0</prop>
										<prop name="AcqPerDegree">5</prop>
									</obj>
									<obj name="item" class="HTCRunSegment" version="2">
										<prop name="Hold">30</prop>
										<prop name="Slope">2.5</prop>
										<prop name="StepDelay">0</prop>
										<prop name="StepSize">0</prop>
										<prop name="Target">60</prop>
										<prop name="Target2">0</prop>
										<prop name="AcquisitionMode">1</prop>
										<prop name="AcqPerDegree">5</prop>
									</obj>
									<obj name="item" class="HTCRunSegment" version="2">
										<prop name="Hold">1</prop>
										<prop name="Slope">4.8</prop>
										<prop name="StepDelay">0</prop>
										<prop name="StepSize">0</prop>
										<prop name="Target">72</prop>
										<prop name="Target2">0</prop>
										<prop name="AcquisitionMode">0</prop>
										<prop name="AcqPerDegree">5</prop>
									</obj>
								</list>
							</obj>
						</obj>
						<obj name="item" class="HTCRunProgram" version="1">
							<prop name="name">cooling</prop>
							<prop name="Cycles">1</prop>
							<prop name="AnalysisMode">None</prop>
							<obj name="Segments" class="TEMRunSegmentList" version="1">
								<list name="emlist" count="1">
									<obj name="item" class="HTCRunSegment" version="2">
										<prop name="Hold">30</prop>
										<prop name="Slope">2.5</prop>
										<prop name="StepDelay">0</prop>
										<prop name="StepSize">0</prop>
										<prop name="Target">40</prop>
										<prop name="Target2">0</prop>
										<prop name="AcquisitionMode">0</prop>
										<prop name="AcqPerDegree">5</prop>
									</obj>
								</list>
							</obj>
						</obj>
					</list>
					<list name="AnalysisModes" count="4">
						<item>None</item>
						<item>Quantification</item>
						<item>Melting Curves</item>
						<item>Color Compensation</item>
					</list>
					<prop name="ChannelCount">1</prop>
					<prop name="InstrumentSubclass">HTC_VER_10</prop>
					<obj name="Container" class="HTCBlockType" version="1">
						<prop name="Id">bt384TC5</prop>
						<prop name="RowCount">16</prop>
						<prop name="ColCount">24</prop>
						<prop name="OvershootDnDelay">0</prop>
						<prop name="OvershootUpDelay">2</prop>
						<prop name="RampRateMaxDn">2.5</prop>
						<prop name="RampRateMaxUp">4.8</prop>
						<prop name="ReactionVolMin">3</prop>
						<prop name="ReactionVolMax">20</prop>
						<prop name="ReactionVolDefault">20</prop>
						<prop name="HorVertCrosstalkCoefficient">0.0008</prop>
						<prop name="DiagCrosstalkCoefficent">0.0004</prop>
					</obj>
					<prop name="MaxPositionsToSeek">384</prop>
					<obj name="DetectionFormats" class="DetectionFormats" version="2">
						<list name="emlist" count="1">
							<obj name="item" class="HTCDetectionFormat" version="1">
								<list name="emlist" count="1">
									<obj name="item" class="HTCChannel" version="2">
										<prop name="name">FAM</prop>
										<prop name="Active">1</prop>
										<prop name="EmissionWL">510</prop>
										<prop name="ExcitationWL">465</prop>
										<prop name="IntgrTime">250</prop>
										<prop name="MaxIntgrTime">2000</prop>
										<prop name="MeltFactor">1</prop>
										<prop name="QuantFactor">10</prop>
									</obj>
								</list>
								<prop name="name">Mono Color Hydrolysis Probe / UPL Probe</prop>
								<prop name="Active">1</prop>
								<prop name="DefChannelNdx">0</prop>
								<prop name="DenominatorNdx">-1</prop>
								<prop name="ReadOnly">0</prop>
								<list name="EmissionWLAvail" count="6">
									<item>488</item>
									<item>510</item>
									<item>580</item>
									<item>610</item>
									<item>640</item>
									<item>660</item>
								</list>
								<list name="ExcitationWLAvail" count="5">
									<item>440</item>
									<item>465</item>
									<item>498</item>
									<item>533</item>
									<item>618</item>
								</list>
								<prop name="MeasuringMode">hmmDynamic</prop>
							</obj>
						</list>
						<prop name="DefFormatName">Mono Color Hydrolysis Probe / UPL Probe</prop>
					</obj>
					<list name="AcquisitionModes" count="4">
						<item>None</item>
						<item>Single</item>
						<item>Continuous</item>
						<item>Step</item>
					</list>
					<prop name="SeekTemp">30</prop>
					<prop name="SampleVolume">10</prop>
					<prop name="PlateID">01602340</prop>
				</obj>
			</obj>
			<prop name="CompletedProgramNo">4</prop>
			<prop name="StopPoint">3</prop>
			<prop name="CarouselConstMoved">0</prop>
		</obj>
		<obj name="AnlsAndSampleInfo" class="AnlsAndSampleInfo" version="1">
			<obj name="AnlsPropTypes" class="PropertyTypeList" version="1">
				<list name="emlist" count="3">
					<obj name="item" class="SamplePropType" version="1">
						<prop name="name">Units</prop>
						<prop name="PropClass">QuantUnitsProp</prop>
						<prop name="IsChannelProperty">0</prop>
						<prop name="SelectorOrder">0</prop>
						<prop name="ShowInSelector">0</prop>
						<prop name="ShowInTable">0</prop>
						<prop name="TableOrder">0</prop>
					</obj>
					<obj name="item" class="SamplePropType" version="1">
						<prop name="name">ExtRef</prop>
						<prop name="PropClass">RQExtRefProp</prop>
						<prop name="IsChannelProperty">0</prop>
						<prop name="SelectorOrder">0</prop>
						<prop name="ShowInSelector">0</prop>
						<prop name="ShowInTable">0</prop>
						<prop name="TableOrder">0</prop>
					</obj>
					<obj name="item" class="SamplePropType" version="1">
						<prop name="name">Endpt External Experiment</prop>
						<prop name="PropClass">EndptGenoExtExp</prop>
						<prop name="IsChannelProperty">0</prop>
						<prop name="SelectorOrder">0</prop>
						<prop name="ShowInSelector">0</prop>
						<prop name="ShowInTable">0</prop>
						<prop name="TableOrder">0</prop>
					</obj>
				</list>
			</obj>
			<obj name="SamplePropTypes" class="PropertyTypeList" version="1">
				<list name="emlist" count="26">
					<obj name="item" class="SamplePosPropType" version="1">
						<prop name="name">Position</prop>
						<prop name="PropClass">GenSampleEditPosition</prop>
						<prop name="AnalysisClass">General</prop>
						<prop name="IsChannelProperty">0</prop>
						<prop name="SelectorOrder">0</prop>
						<prop name="ShowInSelector">0</prop>
						<prop name="ShowInTable">1</prop>
						<prop name="TableOrder">0</prop>
					</obj>
					<obj name="item" class="SamplePropType" version="1">
						<prop name="name">Color</prop>
						<prop name="PropClass">SamplePrefColor</prop>
						<prop name="AnalysisClass">General</prop>
						<prop name="IsChannelProperty">0</prop>
						<prop name="SelectorOrder">1</prop>
						<prop name="ShowInSelector">0</prop>
						<prop name="ShowInTable">1</prop>
						<prop name="TableOrder">1</prop>
					</obj>
					<obj name="item" class="SamplePropType" version="1">
						<prop name="name">Replicate of</prop>
						<prop name="PropClass">GenSampleEditReplicate</prop>
						<prop name="AnalysisClass">General</prop>
						<prop name="IsChannelProperty">0</prop>
						<prop name="SelectorOrder">2</prop>
						<prop name="ShowInSelector">0</prop>
						<prop name="ShowInTable">1</prop>
						<prop name="TableOrder">2</prop>
					</obj>
					<obj name="item" class="SamplePropType" version="1">
						<prop name="name">Sample Name</prop>
						<prop name="PropClass">GenSampleEditName</prop>
						<prop name="AnalysisClass">General</prop>
						<prop name="IsChannelProperty">0</prop>
						<prop name="SelectorOrder">3</prop>
						<prop name="ShowInSelector">1</prop>
						<prop name="ShowInTable">1</prop>
						<prop name="TableOrder">3</prop>
					</obj>
					<obj name="item" class="SamplePropType" version="1">
						<prop name="name">Subsets</prop>
						<prop name="PropClass">GenSampleEditSubset</prop>
						<prop name="AnalysisClass">General</prop>
						<prop name="IsChannelProperty">0</prop>
						<prop name="SelectorOrder">4</prop>
						<prop name="ShowInSelector">0</prop>
						<prop name="ShowInTable">0</prop>
						<prop name="TableOrder">4</prop>
					</obj>
					<obj name="item" class="SamplePropType" version="1">
						<prop name="name">Notes</prop>
						<prop name="PropClass">GenSampleEditNotes</prop>
						<prop name="AnalysisClass">General</prop>
						<prop name="IsChannelProperty">0</prop>
						<prop name="SelectorOrder">5</prop>
						<prop name="ShowInSelector">0</prop>
						<prop name="ShowInTable">0</prop>
						<prop name="TableOrder">5</prop>
					</obj>
					<obj name="item" class="SamplePropType" version="1">
						<prop name="name">Sample ID</prop>
						<prop name="PropClass">HTCSampleID</prop>
						<prop name="AnalysisClass">General</prop>
						<prop name="IsChannelProperty">0</prop>
						<prop name="SelectorOrder">6</prop>
						<prop name="ShowInSelector">0</prop>
						<prop name="ShowInTable">0</prop>
						<prop name="TableOrder">6</prop>
					</obj>
					<obj name="item" class="SamplePropType" version="1">
						<prop name="name">Sample Prep Notes</prop>
						<prop name="PropClass">HTCSamplePrepNotes</prop>
						<prop name="AnalysisClass">General</prop>
						<prop name="IsChannelProperty">0</prop>
						<prop name="SelectorOrder">7</prop>
						<prop name="ShowInSelector">0</prop>
						<prop name="ShowInTable">0</prop>
						<prop name="TableOrder">7</prop>
					</obj>
					<obj name="item" class="SamplePrefWidthType" version="1">
						<prop name="name">Width</prop>
						<prop name="PropClass">SamplePrefWidth</prop>
						<prop name="AnalysisClass">Sample preferences</prop>
						<prop name="IsChannelProperty">0</prop>
						<prop name="SelectorOrder">8</prop>
						<prop name="ShowInSelector">0</prop>
						<prop name="ShowInTable">0</prop>
						<prop name="TableOrder">8</prop>
					</obj>
					<obj name="item" class="SamplePrefLineStyleType" version="1">
						<prop name="name">Line Style</prop>
						<prop name="PropClass">SamplePrefLineStyle</prop>
						<prop name="AnalysisClass">Sample preferences</prop>
						<prop name="IsChannelProperty">0</prop>
						<prop name="SelectorOrder">9</prop>
						<prop name="ShowInSelector">0</prop>
						<prop name="ShowInTable">0</prop>
						<prop name="TableOrder">9</prop>
					</obj>
					<obj name="item" class="SamplePrefPointStyleType" version="1">
						<prop name="name">Point Style</prop>
						<prop name="PropClass">SamplePrefPointStyle</prop>
						<prop name="AnalysisClass">Sample preferences</prop>
						<prop name="IsChannelProperty">0</prop>
						<prop name="SelectorOrder">10</prop>
						<prop name="ShowInSelector">0</prop>
						<prop name="ShowInTable">0</prop>
						<prop name="TableOrder">10</prop>
					</obj>
					<obj name="item" class="SamplePropType" version="1">
						<prop name="name">Dominant Channel</prop>
						<prop name="PropClass">DominantChannelProp</prop>
						<prop name="AnalysisClass">Color Compensation Analysis</prop>
						<prop name="IsChannelProperty">0</prop>
						<prop name="SelectorOrder">11</prop>
						<prop name="ShowInSelector">0</prop>
						<prop name="ShowInTable">0</prop>
						<prop name="TableOrder">11</prop>
					</obj>
					<obj name="item" class="EndPtSampleTypePropertyType" version="1">
						<prop name="name">EndPt Sample Type</prop>
						<prop name="PropClass">GroupingSample</prop>
						<prop name="AnalysisClass">EndPtGenotyping</prop>
						<prop name="IsChannelProperty">0</prop>
						<prop name="SelectorOrder">12</prop>
						<prop name="ShowInSelector">0</prop>
						<prop name="ShowInTable">0</prop>
						<prop name="TableOrder">12</prop>
					</obj>
					<obj name="item" class="SamplePropType" version="1">
						<prop name="name">EndPt Genotype</prop>
						<prop name="PropClass">Genotype</prop>
						<prop name="AnalysisClass">EndPtGenotyping</prop>
						<prop name="IsChannelProperty">0</prop>
						<prop name="SelectorOrder">13</prop>
						<prop name="ShowInSelector">0</prop>
						<prop name="ShowInTable">0</prop>
						<prop name="TableOrder">13</prop>
					</obj>
					<obj name="item" class="SamplePropType" version="1">
						<prop name="name">Target Name</prop>
						<prop name="PropClass">TargetName</prop>
						<prop name="AnalysisClass">General</prop>
						<prop name="IsChannelProperty">1</prop>
						<prop name="SelectorOrder">22</prop>
						<prop name="ShowInSelector">1</prop>
						<prop name="ShowInTable">1</prop>
						<prop name="TableOrder">22</prop>
					</obj>
					<obj name="item" class="QuantSampleTypePropertyType" version="1">
						<prop name="name">Quantification Sample Type</prop>
						<prop name="PropClass">QuantSampleTypeProperty</prop>
						<prop name="AnalysisClass">Quantification Analysis</prop>
						<prop name="IsChannelProperty">1</prop>
						<prop name="SelectorOrder">15</prop>
						<prop name="ShowInSelector">0</prop>
						<prop name="ShowInTable">0</prop>
						<prop name="TableOrder">15</prop>
					</obj>
					<obj name="item" class="SamplePropType" version="1">
						<prop name="name">Concentration</prop>
						<prop name="PropClass">QuantConcProperty</prop>
						<prop name="AnalysisClass">Quantification Analysis</prop>
						<prop name="IsChannelProperty">1</prop>
						<prop name="SelectorOrder">16</prop>
						<prop name="ShowInSelector">1</prop>
						<prop name="ShowInTable">1</prop>
						<prop name="TableOrder">16</prop>
					</obj>
					<obj name="item" class="QuantCpType" version="1">
						<prop name="name">Cp Low</prop>
						<prop name="PropClass">QuantCpLowProp</prop>
						<prop name="AnalysisClass">Quantification Analysis</prop>
						<prop name="IsChannelProperty">1</prop>
						<prop name="SelectorOrder">17</prop>
						<prop name="ShowInSelector">0</prop>
						<prop name="ShowInTable">0</prop>
						<prop name="TableOrder">17</prop>
					</obj>
					<obj name="item" class="QuantCpType" version="1">
						<prop name="name">Cp High</prop>
						<prop name="PropClass">QuantCpHighProp</prop>
						<prop name="AnalysisClass">Quantification Analysis</prop>
						<prop name="IsChannelProperty">1</prop>
						<prop name="SelectorOrder">18</prop>
						<prop name="ShowInSelector">0</prop>
						<prop name="ShowInTable">0</prop>
						<prop name="TableOrder">18</prop>
					</obj>
					<obj name="item" class="GroupSampleTypePropertyType" version="1">
						<prop name="name">Melt Geno Sample Type</prop>
						<prop name="PropClass">GroupChannelTypeProp</prop>
						<prop name="AnalysisClass">Melt Geno</prop>
						<prop name="IsChannelProperty">1</prop>
						<prop name="SelectorOrder">19</prop>
						<prop name="ShowInSelector">0</prop>
						<prop name="ShowInTable">0</prop>
						<prop name="TableOrder">19</prop>
					</obj>
					<obj name="item" class="SamplePropType" version="1">
						<prop name="name">Melt Geno Genotype</prop>
						<prop name="PropClass">ChannelGenotype</prop>
						<prop name="AnalysisClass">Melt Geno</prop>
						<prop name="IsChannelProperty">1</prop>
						<prop name="SelectorOrder">20</prop>
						<prop name="ShowInSelector">0</prop>
						<prop name="ShowInTable">0</prop>
						<prop name="TableOrder">20</prop>
					</obj>
					<obj name="item" class="RQTargetPropertyType" version="1">
						<prop name="name">Target Type</prop>
						<prop name="PropClass">RQTargetProperty</prop>
						<prop name="AnalysisClass">Relative Quantification</prop>
						<prop name="IsChannelProperty">1</prop>
						<prop name="SelectorOrder">21</prop>
						<prop name="ShowInSelector">0</prop>
						<prop name="ShowInTable">0</prop>
						<prop name="TableOrder">21</prop>
					</obj>
					<obj name="item" class="RQSampleTargetPropertyType" version="1">
						<prop name="name">Combined Sample and Target Type</prop>
						<prop name="PropClass">RQSampleTargetProperty</prop>
						<prop name="AnalysisClass">Relative Quantification</prop>
						<prop name="IsChannelProperty">1</prop>
						<prop name="SelectorOrder">15</prop>
						<prop name="ShowInSelector">1</prop>
						<prop name="ShowInTable">1</prop>
						<prop name="TableOrder">15</prop>
					</obj>
					<obj name="item" class="SamplePropType" version="1">
						<prop name="name">Efficiency</prop>
						<prop name="PropClass">RQEffProp</prop>
						<prop name="AnalysisClass">Relative Quantification</prop>
						<prop name="IsChannelProperty">1</prop>
						<prop name="SelectorOrder">23</prop>
						<prop name="ShowInSelector">0</prop>
						<prop name="ShowInTable">1</prop>
						<prop name="TableOrder">23</prop>
					</obj>
					<obj name="item" class="GroupSampleTypePropertyTypeNoPos" version="1">
						<prop name="name">Scanning Sample Type</prop>
						<prop name="PropClass">GroupChannelTypeProp</prop>
						<prop name="AnalysisClass">Scanning</prop>
						<prop name="IsChannelProperty">1</prop>
						<prop name="SelectorOrder">24</prop>
						<prop name="ShowInSelector">0</prop>
						<prop name="ShowInTable">0</prop>
						<prop name="TableOrder">24</prop>
					</obj>
					<obj name="item" class="SamplePropType" version="1">
						<prop name="name">Scanning Genotype</prop>
						<prop name="PropClass">ChannelGenotype</prop>
						<prop name="AnalysisClass">Scanning</prop>
						<prop name="IsChannelProperty">1</prop>
						<prop name="SelectorOrder">25</prop>
						<prop name="ShowInSelector">0</prop>
						<prop name="ShowInTable">0</prop>
						<prop name="TableOrder">25</prop>
					</obj>
				</list>
			</obj>
			<obj name="SelectedChannels" class="TEMIntegerSet" version="1">
				<list name="Items" count="1">
					<prop name="Item">0</prop>
				</list>
			</obj>
			<obj name="AnalysisProperties" class="ExpPropList" version="1">
				<list name="emlist" count="3">
					<obj name="PropertyObject" class="EndptGenoExtExp" version="3">
						<prop name="PropertyTypeName">Endpt External Experiment</prop>
					</obj>
					<obj name="PropertyObject" class="RQExtRefProp" version="3">
						<prop name="PropertyTypeName">ExtRef</prop>
						<prop name="RefExpProg">-1</prop>
					</obj>
					<obj name="PropertyObject" class="QuantUnitsProp" version="3">
						<prop name="PropertyTypeName">Units</prop>
					</obj>
				</list>
			</obj>
			<obj name="SampleInfoList" class="SamplePropInfoList" version="1">
				<list name="emlist" count="384">
					<obj name="item" class="SamplePropInfo" version="1">
						<obj name="ChannelProperties" class="ChanPropList" version="2">
							<obj name="ChannelProperties" class="EMList" version="1">
								<list name="emlist" count="1">
									<obj name="item" class="PropertyList" version="1">
										<list name="emlist" count="12">
											<obj name="PropertyObject" class="RQSampleTargetProperty" version="4">
												<prop name="PropertyTypeName">Combined Sample and Target Type</prop>
												<prop name="Position">0</prop>
												<prop name="IsDefault">0</prop>
												<obj name="ChannelProp" class="ChannelProperty" version="1">
													<prop name="ChannelIdx">0</prop>
												</obj>
											</obj>
											<obj name="PropertyObject" class="QuantConcProperty" version="4">
												<prop name="PropertyTypeName">Concentration</prop>
												<prop name="Position">0</prop>
												<prop name="IsDefault">1</prop>
												<prop name="Concentration">0</prop>
												<obj name="ChannelProp" class="ChannelProperty" version="1">
													<prop name="ChannelIdx">0</prop>
												</obj>
												<prop name="ReadOnly">1</prop>
											</obj>
											<obj name="PropertyObject" class="QuantCpHighProp" version="4">
												<prop name="PropertyTypeName">Cp High</prop>
												<prop name="Position">0</prop>
												<prop name="IsDefault">1</prop>
												<prop name="CpRangeHigh">0</prop>
												<obj name="ChannelProp" class="ChannelProperty" version="1">
													<prop name="ChannelIdx">0</prop>
												</obj>
												<prop name="ReadOnly">1</prop>
											</obj>
											<obj name="PropertyObject" class="QuantCpLowProp" version="4">
												<prop name="PropertyTypeName">Cp Low</prop>
												<prop name="Position">0</prop>
												<prop name="IsDefault">1</prop>
												<prop name="CpRangeLow">0</prop>
												<obj name="ChannelProp" class="ChannelProperty" version="1">
													<prop name="ChannelIdx">0</prop>
												</obj>
												<prop name="ReadOnly">1</prop>
											</obj>
											<obj name="PropertyObject" class="RQEffProp" version="4">
												<prop name="PropertyTypeName">Efficiency</prop>
												<prop name="Position">0</prop>
												<prop name="IsDefault">1</prop>
												<prop name="Efficiency">2</prop>
												<obj name="ChannelProp" class="ChannelProperty" version="1">
													<prop name="ChannelIdx">0</prop>
												</obj>
											</obj>
											<obj name="PropertyObject" class="ChannelGenotype" version="4">
												<prop name="PropertyTypeName">Melt Geno Genotype</prop>
												<prop name="Position">0</prop>
												<prop name="IsDefault">1</prop>
												<prop name="ReadOnly">1</prop>
												<obj name="ChannelProp" class="ChannelProperty" version="1">
													<prop name="ChannelIdx">0</prop>
												</obj>
											</obj>
											<obj name="PropertyObject" class="GroupChannelTypeProp" version="4">
												<prop name="PropertyTypeName">Melt Geno Sample Type</prop>
												<prop name="Position">0</prop>
												<prop name="IsDefault">0</prop>
												<prop name="GroupSampleType">mstUnknown</prop>
												<obj name="ChannelProp" class="ChannelProperty" version="1">
													<prop name="ChannelIdx">0</prop>
												</obj>
											</obj>
											<obj name="PropertyObject" class="QuantSampleTypeProperty" version="4">
												<prop name="PropertyTypeName">Quantification Sample Type</prop>
												<prop name="Position">0</prop>
												<prop name="IsDefault">0</prop>
												<prop name="SampleType">qsUnknown</prop>
												<obj name="ChannelProp" class="ChannelProperty" version="1">
													<prop name="ChannelIdx">0</prop>
												</obj>
											</obj>
											<obj name="PropertyObject" class="ChannelGenotype" version="4">
												<prop name="PropertyTypeName">Scanning Genotype</prop>
												<prop name="Position">0</prop>
												<prop name="IsDefault">1</prop>
												<prop name="ReadOnly">1</prop>
												<obj name="ChannelProp" class="ChannelProperty" version="1">
													<prop name="ChannelIdx">0</prop>
												</obj>
											</obj>
											<obj name="PropertyObject" class="GroupChannelTypeProp" version="4">
												<prop name="PropertyTypeName">Scanning Sample Type</prop>
												<prop name="Position">0</prop>
												<prop name="IsDefault">0</prop>
												<prop name="GroupSampleType">mstUnknown</prop>
												<obj name="ChannelProp" class="ChannelProperty" version="1">
													<prop name="ChannelIdx">0</prop>
												</obj>
											</obj>
											<obj name="PropertyObject" class="TargetName" version="4">
												<prop name="PropertyTypeName">Target Name</prop>
												<prop name="Position">0</prop>
												<prop name="IsDefault">0</prop>
												<prop name="name">U44</prop>
												<obj name="ChannelProp" class="ChannelProperty" version="1">
													<prop name="ChannelIdx">0</prop>
												</obj>
											</obj>
											<obj name="PropertyObject" class="RQTargetProperty" version="4">
												<prop name="PropertyTypeName">Target Type</prop>
												<prop name="Position">0</prop>
												<prop name="IsDefault">0</prop>
												<prop name="TargetType">dtReference</prop>
												<obj name="ChannelProp" class="ChannelProperty" version="1">
													<prop name="ChannelIdx">0</prop>
												</obj>
											</obj>
										</list>
									</obj>
								</list>
							</obj>
						</obj>
						<prop name="ChannelPropertyCount">1</prop>
						<prop name="ContainerPosition">0</prop>
						<prop name="HasSampleProperties">1</prop>
						<obj name="SampleProperties" class="PropertyList" version="1">
							<list name="emlist" count="14">
								<obj name="PropertyObject" class="SamplePrefColor" version="4">
									<prop name="PropertyTypeName">Color</prop>
									<prop name="Position">0</prop>
									<prop name="IsDefault">0</prop>
									<prop name="Color">$00FF8000</prop>
								</obj>
								<obj name="PropertyObject" class="DominantChannelProp" version="4">
									<prop name="PropertyTypeName">Dominant Channel</prop>
									<prop name="Position">0</prop>
									<prop name="IsDefault">0</prop>
									<prop name="DominantChannel">0</prop>
								</obj>
								<obj name="PropertyObject" class="Genotype" version="4">
									<prop name="PropertyTypeName">EndPt Genotype</prop>
									<prop name="Position">0</prop>
									<prop name="IsDefault">1</prop>
									<prop name="ReadOnly">1</prop>
								</obj>
								<obj name="PropertyObject" class="GroupingSample" version="4">
									<prop name="PropertyTypeName">EndPt Sample Type</prop>
									<prop name="Position">0</prop>
									<prop name="IsDefault">0</prop>
									<prop name="GroupSampleType">mstUnknown</prop>
								</obj>
								<obj name="PropertyObject" class="SamplePrefLineStyle" version="4">
									<prop name="PropertyTypeName">Line Style</prop>
									<prop name="Position">0</prop>
									<prop name="IsDefault">0</prop>
									<prop name="LineStyle">psSolid</prop>
								</obj>
								<obj name="PropertyObject" class="GenSampleEditNotes" version="4">
									<prop name="PropertyTypeName">Notes</prop>
									<prop name="Position">0</prop>
									<prop name="IsDefault">1</prop>
								</obj>
								<obj name="PropertyObject" class="SamplePrefPointStyle" version="4">
									<prop name="PropertyTypeName">Point Style</prop>
									<prop name="Position">0</prop>
									<prop name="IsDefault">0</prop>
									<prop name="PointStyle">psNothing</prop>
								</obj>
								<obj name="PropertyObject" class="GenSampleEditPosition" version="4">
									<prop name="PropertyTypeName">Position</prop>
									<prop name="Position">0</prop>
									<prop name="IsDefault">1</prop>
								</obj>
								<obj name="PropertyObject" class="GenSampleEditReplicate" version="4">
									<prop name="PropertyTypeName">Replicate of</prop>
									<prop name="Position">0</prop>
									<prop name="IsDefault">0</prop>
									<prop name="ReplicateOf">0</prop>
								</obj>
								<obj name="PropertyObject" class="HTCSampleID" version="4">
									<prop name="PropertyTypeName">Sample ID</prop>
									<prop name="Position">0</prop>
									<prop name="IsDefault">1</prop>
								</obj>
								<obj name="PropertyObject" class="GenSampleEditName" version="4">
									<prop name="PropertyTypeName">Sample Name</prop>
									<prop name="Position">0</prop>
									<prop name="IsDefault">0</prop>
									<prop name="name">1501T</prop>
								</obj>
								<obj name="PropertyObject" class="HTCSamplePrepNotes" version="4">
									<prop name="PropertyTypeName">Sample Prep Notes</prop>
									<prop name="Position">0</prop>
									<prop name="IsDefault">1</prop>
								</obj>
								<obj name="PropertyObject" class="GenSampleEditSubset" version="4">
									<prop name="PropertyTypeName">Subsets</prop>
									<prop name="Position">0</prop>
									<prop name="IsDefault">1</prop>
								</obj>
								<obj name="PropertyObject" class="SamplePrefWidth" version="5">
									<prop name="PropertyTypeName">Width</prop>
									<prop name="Position">0</prop>
									<prop name="IsDefault">1</prop>
									<prop name="Width">1</prop>
								</obj>
							</list>
						</obj>
					</obj>
					<obj name="item" class="SamplePropInfo" version="1">
						<obj name="ChannelProperties" class="ChanPropList" version="2">
							<obj name="ChannelProperties" class="EMList" version="1">
								<list name="emlist" count="1">
									<obj name="item" class="PropertyList" version="1">
										<list name="emlist" count="12">
											<obj name="PropertyObject" class="RQSampleTargetProperty" version="4">
												<prop name="PropertyTypeName">Combined Sample and Target Type</prop>
												<prop name="Position">1</prop>
												<prop name="IsDefault">0</prop>
												<obj name="ChannelProp" class="ChannelProperty" version="1">
													<prop name="ChannelIdx">0</prop>
												</obj>
											</obj>
											<obj name="PropertyObject" class="QuantConcProperty" version="4">
												<prop name="PropertyTypeName">Concentration</prop>
												<prop name="Position">1</prop>
												<prop name="IsDefault">1</prop>
												<prop name="Concentration">0</prop>
												<obj name="ChannelProp" class="ChannelProperty" version="1">
													<prop name="ChannelIdx">0</prop>
												</obj>
												<prop name="ReadOnly">1</prop>
											</obj>
											<obj name="PropertyObject" class="QuantCpHighProp" version="4">
												<prop name="PropertyTypeName">Cp High</prop>
												<prop name="Position">1</prop>
												<prop name="IsDefault">1</prop>
												<prop name="CpRangeHigh">0</prop>
												<obj name="ChannelProp" class="ChannelProperty" version="1">
													<prop name="ChannelIdx">0</prop>
												</obj>
												<prop name="ReadOnly">1</prop>
											</obj>
											<obj name="PropertyObject" class="QuantCpLowProp" version="4">
												<prop name="PropertyTypeName">Cp Low</prop>
												<prop name="Position">1</prop>
												<prop name="IsDefault">1</prop>
												<prop name="CpRangeLow">0</prop>
												<obj name="ChannelProp" class="ChannelProperty" version="1">
													<prop name="ChannelIdx">0</prop>
												</obj>
												<prop name="ReadOnly">1</prop>
											</obj>
											<obj name="PropertyObject" class="RQEffProp" version="4">
												<prop name="PropertyTypeName">Efficiency</prop>
												<prop name="Position">1</prop>
												<prop name="IsDefault">1</prop>
												<prop name="Efficiency">2</prop>
												<obj name="ChannelProp" class="ChannelProperty" version="1">
													<prop name="ChannelIdx">0</prop>
												</obj>
											</obj>
											<obj name="PropertyObject" class="ChannelGenotype" version="4">
												<prop name="PropertyTypeName">Melt Geno Genotype</prop>
												<prop name="Position">1</prop>
												<prop name="IsDefault">1</prop>
												<prop name="ReadOnly">1</prop>
												<obj name="ChannelProp" class="ChannelProperty" version="1">
													<prop name="ChannelIdx">0</prop>
												</obj>
											</obj>
											<obj name="PropertyObject" class="GroupChannelTypeProp" version="4">
												<prop name="PropertyTypeName">Melt Geno Sample Type</prop>
												<prop name="Position">1</prop>
												<prop name="IsDefault">0</prop>
												<prop name="GroupSampleType">mstUnknown</prop>
												<obj name="ChannelProp" class="ChannelProperty" version="1">
													<prop name="ChannelIdx">0</prop>
												</obj>
											</obj>
											<obj name="PropertyObject" class="QuantSampleTypeProperty" version="4">
												<prop name="PropertyTypeName">Quantification Sample Type</prop>
												<prop name="Position">1</prop>
												<prop name="IsDefault">0</prop>
												<prop name="SampleType">qsUnknown</prop>
												<obj name="ChannelProp" class="ChannelProperty" version="1">
													<prop name="ChannelIdx">0</prop>
												</obj>
											</obj>
											<obj name="PropertyObject" class="ChannelGenotype" version="4">
												<prop name="PropertyTypeName">Scanning Genotype</prop>
												<prop name="Position">1</prop>
												<prop name="IsDefault">1</prop>
												<prop name="ReadOnly">1</prop>
												<obj name="ChannelProp" class="ChannelProperty" version="1">
													<prop name="ChannelIdx">0</prop>
												</obj>
											</obj>
											<obj name="PropertyObject" class="GroupChannelTypeProp" version="4">
												<prop name="PropertyTypeName">Scanning Sample Type</prop>
												<prop name="Position">1</prop>
												<prop name="IsDefault">0</prop>
												<prop name="GroupSampleType">mstUnknown</prop>
												<obj name="ChannelProp" class="ChannelProperty" version="1">
													<prop name="ChannelIdx">0</prop>
												</obj>
											</obj>
											<obj name="PropertyObject" class="TargetName" version="4">
												<prop name="PropertyTypeName">Target Name</prop>
												<prop name="Position">1</prop>
												<prop name="IsDefault">0</prop>
												<prop name="name">U44</prop>
												<obj name="ChannelProp" class="ChannelProperty" version="1">
													<prop name="ChannelIdx">0</prop>
												</obj>
											</obj>
											<obj name="PropertyObject" class="RQTargetProperty" version="4">
												<prop name="PropertyTypeName">Target Type</prop>
												<prop name="Position">1</prop>
												<prop name="IsDefault">0</prop>
												<prop name="TargetType">dtReference</prop>
												<obj name="ChannelProp" class="ChannelProperty" version="1">
													<prop name="ChannelIdx">0</prop>
												</obj>
											</obj>
										</list>
									</obj>
								</list>
							</obj>
						</obj>
						<prop name="ChannelPropertyCount">1</prop>
						<prop name="ContainerPosition">1</prop>
						<prop name="HasSampleProperties">1</prop>
						<obj name="SampleProperties" class="PropertyList" version="1">
							<list name="emlist" count="14">
								<obj name="PropertyObject" class="SamplePrefColor" version="4">
									<prop name="PropertyTypeName">Color</prop>
									<prop name="Position">1</prop>
									<prop name="IsDefault">0</prop>
									<prop name="Color">clRed</prop>
								</obj>
								<obj name="PropertyObject" class="DominantChannelProp" version="4">
									<prop name="PropertyTypeName">Dominant Channel</prop>
									<prop name="Position">1</prop>
									<prop name="IsDefault">0</prop>
									<prop name="DominantChannel">0</prop>
								</obj>
								<obj name="PropertyObject" class="Genotype" version="4">
									<prop name="PropertyTypeName">EndPt Genotype</prop>
									<prop name="Position">1</prop>
									<prop name="IsDefault">1</prop>
									<prop name="ReadOnly">1</prop>
								</obj>
								<obj name="PropertyObject" class="GroupingSample" version="4">
									<prop name="PropertyTypeName">EndPt Sample Type</prop>
									<prop name="Position">1</prop>
									<prop name="IsDefault">0</prop>
									<prop name="GroupSampleType">mstUnknown</prop>
								</obj>
								<obj name="PropertyObject" class="SamplePrefLineStyle" version="4">
									<prop name="PropertyTypeName">Line Style</prop>
									<prop name="Position">1</prop>
									<prop name="IsDefault">0</prop>
									<prop name="LineStyle">psSolid</prop>
								</obj>
								<obj name="PropertyObject" class="GenSampleEditNotes" version="4">
									<prop name="PropertyTypeName">Notes</prop>
									<prop name="Position">1</prop>
									<prop name="IsDefault">1</prop>
								</obj>
								<obj name="PropertyObject" class="SamplePrefPointStyle" version="4">
									<prop name="PropertyTypeName">Point Style</prop>
									<prop name="Position">1</prop>
									<prop name="IsDefault">0</prop>
									<prop name="PointStyle">psNothing</prop>
								</obj>
								<obj name="PropertyObject" class="GenSampleEditPosition" version="4">
									<prop name="PropertyTypeName">Position</prop>
									<prop name="Position">1</prop>
									<prop name="IsDefault">1</prop>
								</obj>
								<obj name="PropertyObject" class="GenSampleEditReplicate" version="4">
									<prop name="PropertyTypeName">Replicate of</prop>
									<prop name="Position">1</prop>
									<prop name="IsDefault">0</prop>
									<prop name="ReplicateOf">0</prop>
								</obj>
								<obj name="PropertyObject" class="HTCSampleID" version="4">
									<prop name="PropertyTypeName">Sample ID</prop>
									<prop name="Position">1</prop>
									<prop name="IsDefault">1</prop>
								</obj>
								<obj name="PropertyObject" class="GenSampleEditName" version="4">
									<prop name="PropertyTypeName">Sample Name</prop>
									<prop name="Position">1</prop>
									<prop name="IsDefault">0</prop>
									<prop name="name">1501T</prop>
								</obj>
								<obj name="PropertyObject" class="HTCSamplePrepNotes" version="4">
									<prop name="PropertyTypeName">Sample Prep Notes</prop>
									<prop name="Position">1</prop>
									<prop name="IsDefault">1</prop>
								</obj>
								<obj name="PropertyObject" class="GenSampleEditSubset" version="4">
									<prop name="PropertyTypeName">Subsets</prop>
									<prop name="Position">1</prop>
									<prop name="IsDefault">1</prop>
								</obj>
								<obj name="PropertyObject" class="SamplePrefWidth" version="5">
									<prop name="PropertyTypeName">Width</prop>
									<prop name="Position">1</prop>
									<prop name="IsDefault">1</prop>
									<prop name="Width">1</prop>
								</obj>
							</list>
						</obj>
					</obj>
					<obj name="item" class="SamplePropInfo" version="1">
						<obj name="ChannelProperties" class="ChanPropList" version="2">
							<obj name="ChannelProperties" class="EMList" version="1">
								<list name="emlist" count="1">
									<obj name="item" class="PropertyList" version="1">
										<list name="emlist" count="12">
											<obj name="PropertyObject" class="RQSampleTargetProperty" version="4">
												<prop name="PropertyTypeName">Combined Sample and Target Type</prop>
												<prop name="Position">2</prop>
												<prop name="IsDefault">0</prop>
												<obj name="ChannelProp" class="ChannelProperty" version="1">
													<prop name="ChannelIdx">0</prop>
												</obj>
											</obj>
											<obj name="PropertyObject" class="QuantConcProperty" version="4">
												<prop name="PropertyTypeName">Concentration</prop>
												<prop name="Position">2</prop>
												<prop name="IsDefault">1</prop>
												<prop name="Concentration">0</prop>
												<obj name="ChannelProp" class="ChannelProperty" version="1">
													<prop name="ChannelIdx">0</prop>
												</obj>
												<prop name="ReadOnly">1</prop>
											</obj>
											<obj name="PropertyObject" class="QuantCpHighProp" version="4">
												<prop name="PropertyTypeName">Cp High</prop>
												<prop name="Position">2</prop>
												<prop name="IsDefault">1</prop>
												<prop name="CpRangeHigh">0</prop>
												<obj name="ChannelProp" class="ChannelProperty" version="1">
													<prop name="ChannelIdx">0</prop>
												</obj>
												<prop name="ReadOnly">1</prop>
											</obj>
											<obj name="PropertyObject" class="QuantCpLowProp" version="4">
												<prop name="PropertyTypeName">Cp Low</prop>
												<prop name="Position">2</prop>
												<prop name="IsDefault">1</prop>
												<prop name="CpRangeLow">0</prop>
												<obj name="ChannelProp" class="ChannelProperty" version="1">
													<prop name="ChannelIdx">0</prop>
												</obj>
												<prop name="ReadOnly">1</prop>
											</obj>
											<obj name="PropertyObject" class="RQEffProp" version="4">
												<prop name="PropertyTypeName">Efficiency</prop>
												<prop name="Position">2</prop>
												<prop name="IsDefault">1</prop>
												<prop name="Efficiency">2</prop>
												<obj name="ChannelProp" class="ChannelProperty" version="1">
													<prop name="ChannelIdx">0</prop>
												</obj>
											</obj>
											<obj name="PropertyObject" class="ChannelGenotype" version="4">
												<prop name="PropertyTypeName">Melt Geno Genotype</prop>
												<prop name="Position">2</prop>
												<prop name="IsDefault">1</prop>
												<prop name="ReadOnly">1</prop>
												<obj name="ChannelProp" class="ChannelProperty" version="1">
													<prop name="ChannelIdx">0</prop>
												</obj>
											</obj>
											<obj name="PropertyObject" class="GroupChannelTypeProp" version="4">
												<prop name="PropertyTypeName">Melt Geno Sample Type</prop>
												<prop name="Position">2</prop>
												<prop name="IsDefault">0</prop>
												<prop name="GroupSampleType">mstUnknown</prop>
												<obj name="ChannelProp" class="ChannelProperty" version="1">
													<prop name="ChannelIdx">0</prop>
												</obj>
											</obj>
											<obj name="PropertyObject" class="QuantSampleTypeProperty" version="4">
												<prop name="PropertyTypeName">Quantification Sample Type</prop>
												<prop name="Position">2</prop>
												<prop name="IsDefault">0</prop>
												<prop name="SampleType">qsUnknown</prop>
												<obj name="ChannelProp" class="ChannelProperty" version="1">
													<prop name="ChannelIdx">0</prop>
												</obj>
											</obj>
											<obj name="PropertyObject" class="ChannelGenotype" version="4">
												<prop name="PropertyTypeName">Scanning Genotype</prop>
												<prop name="Position">2</prop>
												<prop name="IsDefault">1</prop>
												<prop name="ReadOnly">1</prop>
												<obj name="ChannelProp" class="ChannelProperty" version="1">
													<prop name="ChannelIdx">0</prop>
												</obj>
											</obj>
											<obj name="PropertyObject" class="GroupChannelTypeProp" version="4">
												<prop name="PropertyTypeName">Scanning Sample Type</prop>
												<prop name="Position">2</prop>
												<prop name="IsDefault">0</prop>
												<prop name="GroupSampleType">mstUnknown</prop>
												<obj name="ChannelProp" class="ChannelProperty" version="1">
													<prop name="ChannelIdx">0</prop>
												</obj>
											</obj>
											<obj name="PropertyObject" class="TargetName" version="4">
												<prop name="PropertyTypeName">Target Name</prop>
												<prop name="Position">2</prop>
												<prop name="IsDefault">0</prop>
												<prop name="name">U44</prop>
												<obj name="ChannelProp" class="ChannelProperty" version="1">
													<prop name="ChannelIdx">0</prop>
												</obj>
											</obj>
											<obj name="PropertyObject" class="RQTargetProperty" version="4">
												<prop name="PropertyTypeName">Target Type</prop>
												<prop name="Position">2</prop>
												<prop name="IsDefault">0</prop>
												<prop name="TargetType">dtReference</prop>
												<obj name="ChannelProp" class="ChannelProperty" version="1">
													<prop name="ChannelIdx">0</prop>
												</obj>
											</obj>
										</list>
									</obj>
								</list>
							</obj>
						</obj>
						<prop name="ChannelPropertyCount">1</prop>
						<prop name="ContainerPosition">2</prop>
						<prop name="HasSampleProperties">1</prop>
						<obj name="SampleProperties" class="PropertyList" version="1">
							<list name="emlist" count="14">
								<obj name="PropertyObject" class="SamplePrefColor" version="4">
									<prop name="PropertyTypeName">Color</prop>
									<prop name="Position">2</prop>
									<prop name="IsDefault">0</prop>
									<prop name="Color">$0030D700</prop>
								</obj>
								<obj name="PropertyObject" class="DominantChannelProp" version="4">
									<prop name="PropertyTypeName">Dominant Channel</prop>
									<prop name="Position">2</prop>
									<prop name="IsDefault">0</prop>
									<prop name="DominantChannel">0</prop>
								</obj>
								<obj name="PropertyObject" class="Genotype" version="4">
									<prop name="PropertyTypeName">EndPt Genotype</prop>
									<prop name="Position">2</prop>
									<prop name="IsDefault">1</prop>
									<prop name="ReadOnly">1</prop>
								</obj>
								<obj name="PropertyObject" class="GroupingSample" version="4">
									<prop name="PropertyTypeName">EndPt Sample Type</prop>
									<prop name="Position">2</prop>
									<prop name="IsDefault">0</prop>
									<prop name="GroupSampleType">mstUnknown</prop>
								</obj>
								<obj name="PropertyObject" class="SamplePrefLineStyle" version="4">
									<prop name="PropertyTypeName">Line Style</prop>
									<prop name="Position">2</prop>
									<prop name="IsDefault">0</prop>
									<prop name="LineStyle">psSolid</prop>
								</obj>
								<obj name="PropertyObject" class="GenSampleEditNotes" version="4">
									<prop name="PropertyTypeName">Notes</prop>
									<prop name="Position">2</prop>
									<prop name="IsDefault">1</prop>
								</obj>
								<obj name="PropertyObject" class="SamplePrefPointStyle" version="4">
									<prop name="PropertyTypeName">Point Style</prop>
									<prop name="Position">2</prop>
									<prop name="IsDefault">0</prop>
									<prop name="PointStyle">psNothing</prop>
								</obj>
								<obj name="PropertyObject" class="GenSampleEditPosition" version="4">
									<prop name="PropertyTypeName">Position</prop>
									<prop name="Position">2</prop>
									<prop name="IsDefault">1</prop>
								</obj>
								<obj name="PropertyObject" class="GenSampleEditReplicate" version="4">
									<prop name="PropertyTypeName">Replicate of</prop>
									<prop name="Position">2</prop>
									<prop name="IsDefault">0</prop>
									<prop name="ReplicateOf">2</prop>
								</obj>
								<obj name="PropertyObject" class="HTCSampleID" version="4">
									<prop name="PropertyTypeName">Sample ID</prop>
									<prop name="Position">2</prop>
									<prop name="IsDefault">1</prop>
								</obj>
								<obj name="PropertyObject" class="GenSampleEditName" version="4">
									<prop name="PropertyTypeName">Sample Name</prop>
									<prop name="Position">2</prop>
									<prop name="IsDefault">0</prop>
									<prop name="name">1501N</prop>
								</obj>
								<obj name="PropertyObject" class="HTCSamplePrepNotes" version="4">
									<prop name="PropertyTypeName">Sample Prep Notes</prop>
									<prop name="Position">2</prop>
									<prop name="IsDefault">1</prop>
								</obj>
								<obj name="PropertyObject" class="GenSampleEditSubset" version="4">
									<prop name="PropertyTypeName">Subsets</prop>
									<prop name="Position">2</prop>
									<prop name="IsDefault">1</prop>
								</obj>
								<obj name="PropertyObject" class="SamplePrefWidth" version="5">
									<prop name="PropertyTypeName">Width</prop>
									<prop name="Position">2</prop>
									<prop name="IsDefault">1</prop>
									<prop name="Width">1</prop>
								</obj>
							</list>
						</obj>
					</obj>
					<obj name="item" class="SamplePropInfo" version="1">
						<obj name="ChannelProperties" class="ChanPropList" version="2">
							<obj name="ChannelProperties" class="EMList" version="1">
								<list name="emlist" count="1">
									<obj name="item" class="PropertyList" version="1">
										<list name="emlist" count="12">
											<obj name="PropertyObject" class="RQSampleTargetProperty" version="4">
												<prop name="PropertyTypeName">Combined Sample and Target Type</prop>
												<prop name="Position">3</prop>
												<prop name="IsDefault">0</prop>
												<obj name="ChannelProp" class="ChannelProperty" version="1">
													<prop name="ChannelIdx">0</prop>
												</obj>
											</obj>
											<obj name="PropertyObject" class="QuantConcProperty" version="4">
												<prop name="PropertyTypeName">Concentration</prop>
												<prop name="Position">3</prop>
												<prop name="IsDefault">1</prop>
												<prop name="Concentration">0</prop>
												<obj name="ChannelProp" class="ChannelProperty" version="1">
													<prop name="ChannelIdx">0</prop>
												</obj>
												<prop name="ReadOnly">1</prop>
											</obj>
											<obj name="PropertyObject" class="QuantCpHighProp" version="4">
												<prop name="PropertyTypeName">Cp High</prop>
												<prop name="Position">3</prop>
												<prop name="IsDefault">1</prop>
												<prop name="CpRangeHigh">0</prop>
												<obj name="ChannelProp" class="ChannelProperty" version="1">
													<prop name="ChannelIdx">0</prop>
												</obj>
												<prop name="ReadOnly">1</prop>
											</obj>
											<obj name="PropertyObject" class="QuantCpLowProp" version="4">
												<prop name="PropertyTypeName">Cp Low</prop>
												<prop name="Position">3</prop>
												<prop name="IsDefault">1</prop>
												<prop name="CpRangeLow">0</prop>
												<obj name="ChannelProp" class="ChannelProperty" version="1">
													<prop name="ChannelIdx">0</prop>
												</obj>
												<prop name="ReadOnly">1</prop>
											</obj>
											<obj name="PropertyObject" class="RQEffProp" version="4">
												<prop name="PropertyTypeName">Efficiency</prop>
												<prop name="Position">3</prop>
												<prop name="IsDefault">1</prop>
												<prop name="Efficiency">2</prop>
												<obj name="ChannelProp" class="ChannelProperty" version="1">
													<prop name="ChannelIdx">0</prop>
												</obj>
											</obj>
											<obj name="PropertyObject" class="ChannelGenotype" version="4">
												<prop name="PropertyTypeName">Melt Geno Genotype</prop>
												<prop name="Position">3</prop>
												<prop name="IsDefault">1</prop>
												<prop name="ReadOnly">1</prop>
												<obj name="ChannelProp" class="ChannelProperty" version="1">
													<prop name="ChannelIdx">0</prop>
												</obj>
											</obj>
											<obj name="PropertyObject" class="GroupChannelTypeProp" version="4">
												<prop name="PropertyTypeName">Melt Geno Sample Type</prop>
												<prop name="Position">3</prop>
												<prop name="IsDefault">0</prop>
												<prop name="GroupSampleType">mstUnknown</prop>
												<obj name="ChannelProp" class="ChannelProperty" version="1">
													<prop name="ChannelIdx">0</prop>
												</obj>
											</obj>
											<obj name="PropertyObject" class="QuantSampleTypeProperty" version="4">
												<prop name="PropertyTypeName">Quantification Sample Type</prop>
												<prop name="Position">3</prop>
												<prop name="IsDefault">0</prop>
												<prop name="SampleType">qsUnknown</prop>
												<obj name="ChannelProp" class="ChannelProperty" version="1">
													<prop name="ChannelIdx">0</prop>
												</obj>
											</obj>
											<obj name="PropertyObject" class="ChannelGenotype" version="4">
												<prop name="PropertyTypeName">Scanning Genotype</prop>
												<prop name="Position">3</prop>
												<prop name="IsDefault">1</prop>
												<prop name="ReadOnly">1</prop>
												<obj name="ChannelProp" class="ChannelProperty" version="1">
													<prop name="ChannelIdx">0</prop>
												</obj>
											</obj>
											<obj name="PropertyObject" class="GroupChannelTypeProp" version="4">
												<prop name="PropertyTypeName">Scanning Sample Type</prop>
												<prop name="Position">3</prop>
												<prop name="IsDefault">0</prop>
												<prop name="GroupSampleType">mstUnknown</prop>
												<obj name="ChannelProp" class="ChannelProperty" version="1">
													<prop name="ChannelIdx">0</prop>
												</obj>
											</obj>
											<obj name="PropertyObject" class="TargetName" version="4">
												<prop name="PropertyTypeName">Target Name</prop>
												<prop name="Position">3</prop>
												<prop name="IsDefault">0</prop>
												<prop name="name">U44</prop>
												<obj name="ChannelProp" class="ChannelProperty" version="1">
													<prop name="ChannelIdx">0</prop>
												</obj>
											</obj>
											<obj name="PropertyObject" class="RQTargetProperty" version="4">
												<prop name="PropertyTypeName">Target Type</prop>
												<prop name="Position">3</prop>
												<prop name="IsDefault">0</prop>
												<prop name="TargetType">dtReference</prop>
												<obj name="ChannelProp" class="ChannelProperty" version="1">
													<prop name="ChannelIdx">0</prop>
												</obj>
											</obj>
										</list>
									</obj>
								</list>
							</obj>
						</obj>
						<prop name="ChannelPropertyCount">1</prop>
						<prop name="ContainerPosition">3</prop>
						<prop name="HasSampleProperties">1</prop>
						<obj name="SampleProperties" class="PropertyList" version="1">
							<list name="emlist" count="14">
								<obj name="PropertyObject" class="SamplePrefColor" version="4">
									<prop name="PropertyTypeName">Color</prop>
									<prop name="Position">3</prop>
									<prop name="IsDefault">0</prop>
									<prop name="Color">clFuchsia</prop>
								</obj>
								<obj name="PropertyObject" class="DominantChannelProp" version="4">
									<prop name="PropertyTypeName">Dominant Channel</prop>
									<prop name="Position">3</prop>
									<prop name="IsDefault">0</prop>
									<prop name="DominantChannel">0</prop>
								</obj>
								<obj name="PropertyObject" class="Genotype" version="4">
									<prop name="PropertyTypeName">EndPt Genotype</prop>
									<prop name="Position">3</prop>
									<prop name="IsDefault">1</prop>
									<prop name="ReadOnly">1</prop>
								</obj>
								<obj name="PropertyObject" class="GroupingSample" version="4">
									<prop name="PropertyTypeName">EndPt Sample Type</prop>
									<prop name="Position">3</prop>
									<prop name="IsDefault">0</prop>
									<prop name="GroupSampleType">mstUnknown</prop>
								</obj>
								<obj name="PropertyObject" class="SamplePrefLineStyle" version="4">
									<prop name="PropertyTypeName">Line Style</prop>
									<prop name="Position">3</prop>
									<prop name="IsDefault">0</prop>
									<prop name="LineStyle">psSolid</prop>
								</obj>
								<obj name="PropertyObject" class="GenSampleEditNotes" version="4">
									<prop name="PropertyTypeName">Notes</prop>
									<prop name="Position">3</prop>
									<prop name="IsDefault">1</prop>
								</obj>
								<obj name="PropertyObject" class="SamplePrefPointStyle" version="4">
									<prop name="PropertyTypeName">Point Style</prop>
									<prop name="Position">3</prop>
									<prop name="IsDefault">0</prop>
									<prop name="PointStyle">psNothing</prop>
								</obj>
								<obj name="PropertyObject" class="GenSampleEditPosition" version="4">
									<prop name="PropertyTypeName">Position</prop>
									<prop name="Position">3</prop>
									<prop name="IsDefault">1</prop>
								</obj>
								<obj name="PropertyObject" class="GenSampleEditReplicate" version="4">
									<prop name="PropertyTypeName">Replicate of</prop>
									<prop name="Position">3</prop>
									<prop name="IsDefault">0</prop>
									<prop name="ReplicateOf">2</prop>
								</obj>
								<obj name="PropertyObject" class="HTCSampleID" version="4">
									<prop name="PropertyTypeName">Sample ID</prop>
									<prop name="Position">3</prop>
									<prop name="IsDefault">1</prop>
								</obj>
								<obj name="PropertyObject" class="GenSampleEditName" version="4">
									<prop name="PropertyTypeName">Sample Name</prop>
									<prop name="Position">3</prop>
									<prop name="IsDefault">0</prop>
									<prop name="name">1501N</prop>
								</obj>
								<obj name="PropertyObject" class="HTCSamplePrepNotes" version="4">
									<prop name="PropertyTypeName">Sample Prep Notes</prop>
									<prop name="Position">3</prop>
									<prop name="IsDefault">1</prop>
								</obj>
								<obj name="PropertyObject" class="GenSampleEditSubset" version="4">
									<prop name="PropertyTypeName">Subsets</prop>
									<prop name="Position">3</prop>
									<prop name="IsDefault">1</prop>
								</obj>
								<obj name="PropertyObject" class="SamplePrefWidth" version="5">
									<prop name="PropertyTypeName">Width</prop>
									<prop name="Position">3</prop>
									<prop name="IsDefault">1</prop>
									<prop name="Width">1</prop>
								</obj>
							</list>
						</obj>
					</obj>
					<obj name="item" class="SamplePropInfo" version="1">
						<obj name="ChannelProperties" class="ChanPropList" version="2">
							<obj name="ChannelProperties" class="EMList" version="1">
								<list name="emlist" count="1">
									<obj name="item" class="PropertyList" version="1">
										<list name="emlist" count="12">
											<obj name="PropertyObject" class="RQSampleTargetProperty" version="4">
												<prop name="PropertyTypeName">Combined Sample and Target Type</prop>
												<prop name="Position">4</prop>
												<prop name="IsDefault">0</prop>
												<obj name="ChannelProp" class="ChannelProperty" version="1">
													<prop name="ChannelIdx">0</prop>
												</obj>
											</obj>
											<obj name="PropertyObject" class="QuantConcProperty" version="4">
												<prop name="PropertyTypeName">Concentration</prop>
												<prop name="Position">4</prop>
												<prop name="IsDefault">1</prop>
												<prop name="Concentration">0</prop>
												<obj name="ChannelProp" class="ChannelProperty" version="1">
													<prop name="ChannelIdx">0</prop>
												</obj>
												<prop name="ReadOnly">1</prop>
											</obj>
											<obj name="PropertyObject" class="QuantCpHighProp" version="4">
												<prop name="PropertyTypeName">Cp High</prop>
												<prop name="Position">4</prop>
												<prop name="IsDefault">1</prop>
												<prop name="CpRangeHigh">0</prop>
												<obj name="ChannelProp" class="ChannelProperty" version="1">
													<prop name="ChannelIdx">0</prop>
												</obj>
												<prop name="ReadOnly">1</prop>
											</obj>
											<obj name="PropertyObject" class="QuantCpLowProp" version="4">
												<prop name="PropertyTypeName">Cp Low</prop>
												<prop name="Position">4</prop>
												<prop name="IsDefault">1</prop>
												<prop name="CpRangeLow">0</prop>
												<obj name="ChannelProp" class="ChannelProperty" version="1">
													<prop name="ChannelIdx">0</prop>
												</obj>
												<prop name="ReadOnly">1</prop>
											</obj>
											<obj name="PropertyObject" class="RQEffProp" version="4">
												<prop name="PropertyTypeName">Efficiency</prop>
												<prop name="Position">4</prop>
												<prop name="IsDefault">1</prop>
												<prop name="Efficiency">2</prop>
												<obj name="ChannelProp" class="ChannelProperty" version="1">
													<prop name="ChannelIdx">0</prop>
												</obj>
											</obj>
											<obj name="PropertyObject" class="ChannelGenotype" version="4">
												<prop name="PropertyTypeName">Melt Geno Genotype</prop>
												<prop name="Position">4</prop>
												<prop name="IsDefault">1</prop>
												<prop name="ReadOnly">1</prop>
												<obj name="ChannelProp" class="ChannelProperty" version="1">
													<prop name="ChannelIdx">0</prop>
												</obj>
											</obj>
											<obj name="PropertyObject" class="GroupChannelTypeProp" version="4">
												<prop name="PropertyTypeName">Melt Geno Sample Type</prop>
												<prop name="Position">4</prop>
												<prop name="IsDefault">0</prop>
												<prop name="GroupSampleType">mstUnknown</prop>
												<obj name="ChannelProp" class="ChannelProperty" version="1">
													<prop name="ChannelIdx">0</prop>
												</obj>
											</obj>
											<obj name="PropertyObject" class="QuantSampleTypeProperty" version="4">
												<prop name="PropertyTypeName">Quantification Sample Type</prop>
												<prop name="Position">4</prop>
												<prop name="IsDefault">0</prop>
												<prop name="SampleType">qsUnknown</prop>
												<obj name="ChannelProp" class="ChannelProperty" version="1">
													<prop name="ChannelIdx">0</prop>
												</obj>
											</obj>
											<obj name="PropertyObject" class="ChannelGenotype" version="4">
												<prop name="PropertyTypeName">Scanning Genotype</prop>
												<prop name="Position">4</prop>
												<prop name="IsDefault">1</prop>
												<prop name="ReadOnly">1</prop>
												<obj name="ChannelProp" class="ChannelProperty" version="1">
													<prop name="ChannelIdx">0</prop>
												</obj>
											</obj>
											<obj name="PropertyObject" class="GroupChannelTypeProp" version="4">
												<prop name="PropertyTypeName">Scanning Sample Type</prop>
												<prop name="Position">4</prop>
												<prop name="IsDefault">0</prop>
												<prop name="GroupSampleType">mstUnknown</prop>
												<obj name="ChannelProp" class="ChannelProperty" version="1">
													<prop name="ChannelIdx">0</prop>
												</obj>
											</obj>
											<obj name="PropertyObject" class="TargetName" version="4">
												<prop name="PropertyTypeName">Target Name</prop>
												<prop name="Position">4</prop>
												<prop name="IsDefault">0</prop>
												<prop name="name">U44</prop>
												<obj name="ChannelProp" class="ChannelProperty" version="1">
													<prop name="ChannelIdx">0</prop>
												</obj>
											</obj>
											<obj name="PropertyObject" class="RQTargetProperty" version="4">
												<prop name="PropertyTypeName">Target Type</prop>
												<prop name="Position">4</prop>
												<prop name="IsDefault">0</prop>
												<prop name="TargetType">dtReference</prop>
												<obj name="ChannelProp" class="ChannelProperty" version="1">
													<prop name="ChannelIdx">0</prop>
												</obj>
											</obj>
										</list>
									</obj>
								</list>
							</obj>
						</obj>
						<prop name="ChannelPropertyCount">1</prop>
						<prop name="ContainerPosition">4</prop>
						<prop name="HasSampleProperties">1</prop>
						<obj name="SampleProperties" class="PropertyList" version="1">
							<list name="emlist" count="14">
								<obj name="PropertyObject" class="SamplePrefColor" version="4">
									<prop name="PropertyTypeName">Color</prop>
									<prop name="Position">4</prop>
									<prop name="IsDefault">0</prop>
									<prop name="Color">clGray</prop>
								</obj>
								<obj name="PropertyObject" class="DominantChannelProp" version="4">
									<prop name="PropertyTypeName">Dominant Channel</prop>
									<prop name="Position">4</prop>
									<prop name="IsDefault">0</prop>
									<prop name="DominantChannel">0</prop>
								</obj>
								<obj name="PropertyObject" class="Genotype" version="4">
									<prop name="PropertyTypeName">EndPt Genotype</prop>
									<prop name="Position">4</prop>
									<prop name="IsDefault">1</prop>
									<prop name="ReadOnly">1</prop>
								</obj>
								<obj name="PropertyObject" class="GroupingSample" version="4">
									<prop name="PropertyTypeName">EndPt Sample Type</prop>
									<prop name="Position">4</prop>
									<prop name="IsDefault">0</prop>
									<prop name="GroupSampleType">mstUnknown</prop>
								</obj>
								<obj name="PropertyObject" class="SamplePrefLineStyle" version="4">
									<prop name="PropertyTypeName">Line Style</prop>
									<prop name="Position">4</prop>
									<prop name="IsDefault">0</prop>
									<prop name="LineStyle">psSolid</prop>
								</obj>
								<obj name="PropertyObject" class="GenSampleEditNotes" version="4">
									<prop name="PropertyTypeName">Notes</prop>
									<prop name="Position">4</prop>
									<prop name="IsDefault">1</prop>
								</obj>
								<obj name="PropertyObject" class="SamplePrefPointStyle" version="4">
									<prop name="PropertyTypeName">Point Style</prop>
									<prop name="Position">4</prop>
									<prop name="IsDefault">0</prop>
									<prop name="PointStyle">psNothing</prop>
								</obj>
								<obj name="PropertyObject" class="GenSampleEditPosition" version="4">
									<prop name="PropertyTypeName">Position</prop>
									<prop name="Position">4</prop>
									<prop name="IsDefault">1</prop>
								</obj>
								<obj name="PropertyObject" class="GenSampleEditReplicate" version="4">
									<prop name="PropertyTypeName">Replicate of</prop>
									<prop name="Position">4</prop>
									<prop name="IsDefault">0</prop>
									<prop name="ReplicateOf">4</prop>
								</obj>
								<obj name="PropertyObject" class="HTCSampleID" version="4">
									<prop name="PropertyTypeName">Sample ID</prop>
									<prop name="Position">4</prop>
									<prop name="IsDefault">1</prop>
								</obj>
								<obj name="PropertyObject" class="GenSampleEditName" version="4">
									<prop name="PropertyTypeName">Sample Name</prop>
									<prop name="Position">4</prop>
									<prop name="IsDefault">0</prop>
									<prop name="name">1510T</prop>
								</obj>
								<obj name="PropertyObject" class="HTCSamplePrepNotes" version="4">
									<prop name="PropertyTypeName">Sample Prep Notes</prop>
									<prop name="Position">4</prop>
									<prop name="IsDefault">1</prop>
								</obj>
								<obj name="PropertyObject" class="GenSampleEditSubset" version="4">
									<prop name="PropertyTypeName">Subsets</prop>
									<prop name="Position">4</prop>
									<prop name="IsDefault">1</prop>
								</obj>
								<obj name="PropertyObject" class="SamplePrefWidth" version="5">
									<prop name="PropertyTypeName">Width</prop>
									<prop name="Position">4</prop>
									<prop name="IsDefault">1</prop>
									<prop name="Width">1</prop>
								</obj>
							</list>
						</obj>
					</obj>
					<obj name="item" class="SamplePropInfo" version="1">
						<obj name="ChannelProperties" class="ChanPropList" version="2">
							<obj name="ChannelProperties" class="EMList" version="1">
								<list name="emlist" count="1">
									<obj name="item" class="PropertyList" version="1">
										<list name="emlist" count="12">
											<obj name="PropertyObject" class="RQSampleTargetProperty" version="4">
												<prop name="PropertyTypeName">Combined Sample and Target Type</prop>
												<prop name="Position">5</prop>
												<prop name="IsDefault">0</prop>
												<obj name="ChannelProp" class="ChannelProperty" version="1">
													<prop name="ChannelIdx">0</prop>
												</obj>
											</obj>
											<obj name="PropertyObject" class="QuantConcProperty" version="4">
												<prop name="PropertyTypeName">Concentration</prop>
												<prop name="Position">5</prop>
												<prop name="IsDefault">1</prop>
												<prop name="Concentration">0</prop>
												<obj name="ChannelProp" class="ChannelProperty" version="1">
													<prop name="ChannelIdx">0</prop>
												</obj>
												<prop name="ReadOnly">1</prop>
											</obj>
											<obj name="PropertyObject" class="QuantCpHighProp" version="4">
												<prop name="PropertyTypeName">Cp High</prop>
												<prop name="Position">5</prop>
												<prop name="IsDefault">1</prop>
												<prop name="CpRangeHigh">0</prop>
												<obj name="ChannelProp" class="ChannelProperty" version="1">
													<prop name="ChannelIdx">0</prop>
												</obj>
												<prop name="ReadOnly">1</prop>
											</obj>
											<obj name="PropertyObject" class="QuantCpLowProp" version="4">
												<prop name="PropertyTypeName">Cp Low</prop>
												<prop name="Position">5</prop>
												<prop name="IsDefault">1</prop>
												<prop name="CpRangeLow">0</prop>
												<obj name="ChannelProp" class="ChannelProperty" version="1">
													<prop name="ChannelIdx">0</prop>
												</obj>
												<prop name="ReadOnly">1</prop>
											</obj>
											<obj name="PropertyObject" class="RQEffProp" version="4">
												<prop name="PropertyTypeName">Efficiency</prop>
												<prop name="Position">5</prop>
												<prop name="IsDefault">1</prop>
												<prop name="Efficiency">2</prop>
												<obj name="ChannelProp" class="ChannelProperty" version="1">
													<prop name="ChannelIdx">0</prop>
												</obj>
											</obj>
											<obj name="PropertyObject" class="ChannelGenotype" version="4">
												<prop name="PropertyTypeName">Melt Geno Genotype</prop>
												<prop name="Position">5</prop>
												<prop name="IsDefault">1</prop>
												<prop name="ReadOnly">1</prop>
												<obj name="ChannelProp" class="ChannelProperty" version="1">
													<prop name="ChannelIdx">0</prop>
												</obj>
											</obj>
											<obj name="PropertyObject" class="GroupChannelTypeProp" version="4">
												<prop name="PropertyTypeName">Melt Geno Sample Type</prop>
												<prop name="Position">5</prop>
												<prop name="IsDefault">0</prop>
												<prop name="GroupSampleType">mstUnknown</prop>
												<obj name="ChannelProp" class="ChannelProperty" version="1">
													<prop name="ChannelIdx">0</prop>
												</obj>
											</obj>
											<obj name="PropertyObject" class="QuantSampleTypeProperty" version="4">
												<prop name="PropertyTypeName">Quantification Sample Type</prop>
												<prop name="Position">5</prop>
												<prop name="IsDefault">0</prop>
												<prop name="SampleType">qsUnknown</prop>
												<obj name="ChannelProp" class="ChannelProperty" version="1">
													<prop name="ChannelIdx">0</prop>
												</obj>
											</obj>
											<obj name="PropertyObject" class="ChannelGenotype" version="4">
												<prop name="PropertyTypeName">Scanning Genotype</prop>
												<prop name="Position">5</prop>
												<prop name="IsDefault">1</prop>
												<prop name="ReadOnly">1</prop>
												<obj name="ChannelProp" class="ChannelProperty" version="1">
													<prop name="ChannelIdx">0</prop>
												</obj>
											</obj>
											<obj name="PropertyObject" class="GroupChannelTypeProp" version="4">
												<prop name="PropertyTypeName">Scanning Sample Type</prop>
												<prop name="Position">5</prop>
												<prop name="IsDefault">0</prop>
												<prop name="GroupSampleType">mstUnknown</prop>
												<obj name="ChannelProp" class="ChannelProperty" version="1">
													<prop name="ChannelIdx">0</prop>
												</obj>
											</obj>
											<obj name="PropertyObject" class="TargetName" version="4">
												<prop name="PropertyTypeName">Target Name</prop>
												<prop name="Position">5</prop>
												<prop name="IsDefault">0</prop>
												<prop name="name">U44</prop>
												<obj name="ChannelProp" class="ChannelProperty" version="1">
													<prop name="ChannelIdx">0</prop>
												</obj>
											</obj>
											<obj name="PropertyObject" class="RQTargetProperty" version="4">
												<prop name="PropertyTypeName">Target Type</prop>
												<prop name="Position">5</prop>
												<prop name="IsDefault">0</prop>
												<prop name="TargetType">dtReference</prop>
												<obj name="ChannelProp" class="ChannelProperty" version="1">
													<prop name="ChannelIdx">0</prop>
												</obj>
											</obj>
										</list>
									</obj>
								</list>
							</obj>
						</obj>
						<prop name="ChannelPropertyCount">1</prop>
						<prop name="ContainerPosition">5</prop>
						<prop name="HasSampleProperties">1</prop>
						<obj name="SampleProperties" class="PropertyList" version="1">
							<list name="emlist" count="14">
								<obj name="PropertyObject" class="SamplePrefColor" version="4">
									<prop name="PropertyTypeName">Color</prop>
									<prop name="Position">5</prop>
									<prop name="IsDefault">0</prop>
									<prop name="Color">$0012D7FA</prop>
								</obj>
								<obj name="PropertyObject" class="DominantChannelProp" version="4">
									<prop name="PropertyTypeName">Dominant Channel</prop>
									<prop name="Position">5</prop>
									<prop name="IsDefault">0</prop>
									<prop name="DominantChannel">0</prop>
								</obj>
								<obj name="PropertyObject" class="Genotype" version="4">
									<prop name="PropertyTypeName">EndPt Genotype</prop>
									<prop name="Position">5</prop>
									<prop name="IsDefault">1</prop>
									<prop name="ReadOnly">1</prop>
								</obj>
								<obj name="PropertyObject" class="GroupingSample" version="4">
									<prop name="PropertyTypeName">EndPt Sample Type</prop>
									<prop name="Position">5</prop>
									<prop name="IsDefault">0</prop>
									<prop name="GroupSampleType">mstUnknown</prop>
								</obj>
								<obj name="PropertyObject" class="SamplePrefLineStyle" version="4">
									<prop name="PropertyTypeName">Line Style</prop>
									<prop name="Position">5</prop>
									<prop name="IsDefault">0</prop>
									<prop name="LineStyle">psSolid</prop>
								</obj>
								<obj name="PropertyObject" class="GenSampleEditNotes" version="4">
									<prop name="PropertyTypeName">Notes</prop>
									<prop name="Position">5</prop>
									<prop name="IsDefault">1</prop>
								</obj>
								<obj name="PropertyObject" class="SamplePrefPointStyle" version="4">
									<prop name="PropertyTypeName">Point Style</prop>
									<prop name="Position">5</prop>
									<prop name="IsDefault">0</prop>
									<prop name="PointStyle">psNothing</prop>
								</obj>
								<obj name="PropertyObject" class="GenSampleEditPosition" version="4">
									<prop name="PropertyTypeName">Position</prop>
									<prop name="Position">5</prop>
									<prop name="IsDefault">1</prop>
								</obj>
								<obj name="PropertyObject" class="GenSampleEditReplicate" version="4">
									<prop name="PropertyTypeName">Replicate of</prop>
									<prop name="Position">5</prop>
									<prop name="IsDefault">0</prop>
									<prop name="ReplicateOf">4</prop>
								</obj>
								<obj name="PropertyObject" class="HTCSampleID" version="4">
									<prop name="PropertyTypeName">Sample ID</prop>
									<prop name="Position">5</prop>
									<prop name="IsDefault">1</prop>
								</obj>
								<obj name="PropertyObject" class="GenSampleEditName" version="4">
									<prop name="PropertyTypeName">Sample Name</prop>
									<prop name="Position">5</prop>
									<prop name="IsDefault">0</prop>
									<prop name="name">1510T</prop>
								</obj>
								<obj name="PropertyObject" class="HTCSamplePrepNotes" version="4">
									<prop name="PropertyTypeName">Sample Prep Notes</prop>
									<prop name="Position">5</prop>
									<prop name="IsDefault">1</prop>
								</obj>
								<obj name="PropertyObject" class="GenSampleEditSubset" version="4">
									<prop name="PropertyTypeName">Subsets</prop>
									<prop name="Position">5</prop>
									<prop name="IsDefault">1</prop>
								</obj>
								<obj name="PropertyObject" class="SamplePrefWidth" version="5">
									<prop name="PropertyTypeName">Width</prop>
									<prop name="Position">5</prop>
									<prop name="IsDefault">1</prop>
									<prop name="Width">1</prop>
								</obj>
							</list>
						</obj>
					</obj>
					<obj name="item" class="SamplePropInfo" version="1">
						<obj name="ChannelProperties" class="ChanPropList" version="2">
							<obj name="ChannelProperties" class="EMList" version="1">
								<list name="emlist" count="1">
									<obj name="item" class="PropertyList" version="1">
										<list name="emlist" count="12">
											<obj name="PropertyObject" class="RQSampleTargetProperty" version="4">
												<prop name="PropertyTypeName">Combined Sample and Target Type</prop>
												<prop name="Position">6</prop>
												<prop name="IsDefault">0</prop>
												<obj name="ChannelProp" class="ChannelProperty" version="1">
													<prop name="ChannelIdx">0</prop>
												</obj>
											</obj>
											<obj name="PropertyObject" class="QuantConcProperty" version="4">
												<prop name="PropertyTypeName">Concentration</prop>
												<prop name="Position">6</prop>
												<prop name="IsDefault">1</prop>
												<prop name="Concentration">0</prop>
												<obj name="ChannelProp" class="ChannelProperty" version="1">
													<prop name="ChannelIdx">0</prop>
												</obj>
												<prop name="ReadOnly">1</prop>
											</obj>
											<obj name="PropertyObject" class="QuantCpHighProp" version="4">
												<prop name="PropertyTypeName">Cp High</prop>
												<prop name="Position">6</prop>
												<prop name="IsDefault">1</prop>
												<prop name="CpRangeHigh">0</prop>
												<obj name="ChannelProp" class="ChannelProperty" version="1">
													<prop name="ChannelIdx">0</prop>
												</obj>
												<prop name="ReadOnly">1</prop>
											</obj>
											<obj name="PropertyObject" class="QuantCpLowProp" version="4">
												<prop name="PropertyTypeName">Cp Low</prop>
												<prop name="Position">6</prop>
												<prop name="IsDefault">1</prop>
												<prop name="CpRangeLow">0</prop>
												<obj name="ChannelProp" class="ChannelProperty" version="1">
													<prop name="ChannelIdx">0</prop>
												</obj>
												<prop name="ReadOnly">1</prop>
											</obj>
											<obj name="PropertyObject" class="RQEffProp" version="4">
												<prop name="PropertyTypeName">Efficiency</prop>
												<prop name="Position">6</prop>
												<prop name="IsDefault">1</prop>
												<prop name="Efficiency">2</prop>
												<obj name="ChannelProp" class="ChannelProperty" version="1">
													<prop name="ChannelIdx">0</prop>
												</obj>
											</obj>
											<obj name="PropertyObject" class="ChannelGenotype" version="4">
												<prop name="PropertyTypeName">Melt Geno Genotype</prop>
												<prop name="Position">6</prop>
												<prop name="IsDefault">1</prop>
												<prop name="ReadOnly">1</prop>
												<obj name="ChannelProp" class="ChannelProperty" version="1">
													<prop name="ChannelIdx">0</prop>
												</obj>
											</obj>
											<obj name="PropertyObject" class="GroupChannelTypeProp" version="4">
												<prop name="PropertyTypeName">Melt Geno Sample Type</prop>
												<prop name="Position">6</prop>
												<prop name="IsDefault">0</prop>
												<prop name="GroupSampleType">mstUnknown</prop>
												<obj name="ChannelProp" class="ChannelProperty" version="1">
													<prop name="ChannelIdx">0</prop>
												</obj>
											</obj>
											<obj name="PropertyObject" class="QuantSampleTypeProperty" version="4">
												<prop name="PropertyTypeName">Quantification Sample Type</prop>
												<prop name="Position">6</prop>
												<prop name="IsDefault">0</prop>
												<prop name="SampleType">qsUnknown</prop>
												<obj name="ChannelProp" class="ChannelProperty" version="1">
													<prop name="ChannelIdx">0</prop>
												</obj>
											</obj>
											<obj name="PropertyObject" class="ChannelGenotype" version="4">
												<prop name="PropertyTypeName">Scanning Genotype</prop>
												<prop name="Position">6</prop>
												<prop name="IsDefault">1</prop>
												<prop name="ReadOnly">1</prop>
												<obj name="ChannelProp" class="ChannelProperty" version="1">
													<prop name="ChannelIdx">0</prop>
												</obj>
											</obj>
											<obj name="PropertyObject" class="GroupChannelTypeProp" version="4">
												<prop name="PropertyTypeName">Scanning Sample Type</prop>
												<prop name="Position">6</prop>
												<prop name="IsDefault">0</prop>
												<prop name="GroupSampleType">mstUnknown</prop>
												<obj name="ChannelProp" class="ChannelProperty" version="1">
													<prop name="ChannelIdx">0</prop>
												</obj>
											</obj>
											<obj name="PropertyObject" class="TargetName" version="4">
												<prop name="PropertyTypeName">Target Name</prop>
												<prop name="Position">6</prop>
												<prop name="IsDefault">0</prop>
												<prop name="name">U44</prop>
												<obj name="ChannelProp" class="ChannelProperty" version="1">
													<prop name="ChannelIdx">0</prop>
												</obj>
											</obj>
											<obj name="PropertyObject" class="RQTargetProperty" version="4">
												<prop name="PropertyTypeName">Target Type</prop>
												<prop name="Position">6</prop>
												<prop name="IsDefault">0</prop>
												<prop name="TargetType">dtReference</prop>
												<obj name="ChannelProp" class="ChannelProperty" version="1">
													<prop name="ChannelIdx">0</prop>
												</obj>
											</obj>
										</list>
									</obj>
								</list>
							</obj>
						</obj>
						<prop name="ChannelPropertyCount">1</prop>
						<prop name="ContainerPosition">6</prop>
						<prop name="HasSampleProperties">1</prop>
						<obj name="SampleProperties" class="PropertyList" version="1">
							<list name="emlist" count="14">
								<obj name="PropertyObject" class="SamplePrefColor" version="4">
									<prop name="PropertyTypeName">Color</prop>
									<prop name="Position">6</prop>
									<prop name="IsDefault">0</prop>
									<prop name="Color">$00000097</prop>
								</obj>
								<obj name="PropertyObject" class="DominantChannelProp" version="4">
									<prop name="PropertyTypeName">Dominant Channel</prop>
									<prop name="Position">6</prop>
									<prop name="IsDefault">0</prop>
									<prop name="DominantChannel">0</prop>
								</obj>
								<obj name="PropertyObject" class="Genotype" version="4">
									<prop name="PropertyTypeName">EndPt Genotype</prop>
									<prop name="Position">6</prop>
									<prop name="IsDefault">1</prop>
									<prop name="ReadOnly">1</prop>
								</obj>
								<obj name="PropertyObject" class="GroupingSample" version="4">
									<prop name="PropertyTypeName">EndPt Sample Type</prop>
									<prop name="Position">6</prop>
									<prop name="IsDefault">0</prop>
									<prop name="GroupSampleType">mstUnknown</prop>
								</obj>
								<obj name="PropertyObject" class="SamplePrefLineStyle" version="4">
									<prop name="PropertyTypeName">Line Style</prop>
									<prop name="Position">6</prop>
									<prop name="IsDefault">0</prop>
									<prop name="LineStyle">psSolid</prop>
								</obj>
								<obj name="PropertyObject" class="GenSampleEditNotes" version="4">
									<prop name="PropertyTypeName">Notes</prop>
									<prop name="Position">6</prop>
									<prop name="IsDefault">1</prop>
								</obj>
								<obj name="PropertyObject" class="SamplePrefPointStyle" version="4">
									<prop name="PropertyTypeName">Point Style</prop>
									<prop name="Position">6</prop>
									<prop name="IsDefault">0</prop>
									<prop name="PointStyle">psNothing</prop>
								</obj>
								<obj name="PropertyObject" class="GenSampleEditPosition" version="4">
									<prop name="PropertyTypeName">Position</prop>
									<prop name="Position">6</prop>
									<prop name="IsDefault">1</prop>
								</obj>
								<obj name="PropertyObject" class="GenSampleEditReplicate" version="4">
									<prop name="PropertyTypeName">Replicate of</prop>
									<prop name="Position">6</prop>
									<prop name="IsDefault">0</prop>
									<prop name="ReplicateOf">6</prop>
								</obj>
								<obj name="PropertyObject" class="HTCSampleID" version="4">
									<prop name="PropertyTypeName">Sample ID</prop>
									<prop name="Position">6</prop>
									<prop name="IsDefault">1</prop>
								</obj>
								<obj name="PropertyObject" class="GenSampleEditName" version="4">
									<prop name="PropertyTypeName">Sample Name</prop>
									<prop name="Position">6</prop>
									<prop name="IsDefault">0</prop>
									<prop name="name">1510N</prop>
								</obj>
								<obj name="PropertyObject" class="HTCSamplePrepNotes" version="4">
									<prop name="PropertyTypeName">Sample Prep Notes</prop>
									<prop name="Position">6</prop>
									<prop name="IsDefault">1</prop>
								</obj>
								<obj name="PropertyObject" class="GenSampleEditSubset" version="4">
									<prop name="PropertyTypeName">Subsets</prop>
									<prop name="Position">6</prop>
									<prop name="IsDefault">1</prop>
								</obj>
								<obj name="PropertyObject" class="SamplePrefWidth" version="5">
									<prop name="PropertyTypeName">Width</prop>
									<prop name="Position">6</prop>
									<prop name="IsDefault">1</prop>
									<prop name="Width">1</prop>
								</obj>
							</list>
						</obj>
					</obj>
					<obj name="item" class="SamplePropInfo" version="1">
						<obj name="ChannelProperties" class="ChanPropList" version="2">
							<obj name="ChannelProperties" class="EMList" version="1">
								<list name="emlist" count="1">
									<obj name="item" class="PropertyList" version="1">
										<list name="emlist" count="12">
											<obj name="PropertyObject" class="RQSampleTargetProperty" version="4">
												<prop name="PropertyTypeName">Combined Sample and Target Type</prop>
												<prop name="Position">7</prop>
												<prop name="IsDefault">0</prop>
												<obj name="ChannelProp" class="ChannelProperty" version="1">
													<prop name="ChannelIdx">0</prop>
												</obj>
											</obj>
											<obj name="PropertyObject" class="QuantConcProperty" version="4">
												<prop name="PropertyTypeName">Concentration</prop>
												<prop name="Position">7</prop>
												<prop name="IsDefault">1</prop>
												<prop name="Concentration">0</prop>
												<obj name="ChannelProp" class="ChannelProperty" version="1">
													<prop name="ChannelIdx">0</prop>
												</obj>
												<prop name="ReadOnly">1</prop>
											</obj>
											<obj name="PropertyObject" class="QuantCpHighProp" version="4">
												<prop name="PropertyTypeName">Cp High</prop>
												<prop name="Position">7</prop>
												<prop name="IsDefault">1</prop>
												<prop name="CpRangeHigh">0</prop>
												<obj name="ChannelProp" class="ChannelProperty" version="1">
													<prop name="ChannelIdx">0</prop>
												</obj>
												<prop name="ReadOnly">1</prop>
											</obj>
											<obj name="PropertyObject" class="QuantCpLowProp" version="4">
												<prop name="PropertyTypeName">Cp Low</prop>
												<prop name="Position">7</prop>
												<prop name="IsDefault">1</prop>
												<prop name="CpRangeLow">0</prop>
												<obj name="ChannelProp" class="ChannelProperty" version="1">
													<prop name="ChannelIdx">0</prop>
												</obj>
												<prop name="ReadOnly">1</prop>
											</obj>
											<obj name="PropertyObject" class="RQEffProp" version="4">
												<prop name="PropertyTypeName">Efficiency</prop>
												<prop name="Position">7</prop>
												<prop name="IsDefault">1</prop>
												<prop name="Efficiency">2</prop>
												<obj name="ChannelProp" class="ChannelProperty" version="1">
													<prop name="ChannelIdx">0</prop>
												</obj>
											</obj>
											<obj name="PropertyObject" class="ChannelGenotype" version="4">
												<prop name="PropertyTypeName">Melt Geno Genotype</prop>
												<prop name="Position">7</prop>
												<prop name="IsDefault">1</prop>
												<prop name="ReadOnly">1</prop>
												<obj name="ChannelProp" class="ChannelProperty" version="1">
													<prop name="ChannelIdx">0</prop>
												</obj>
											</obj>
											<obj name="PropertyObject" class="GroupChannelTypeProp" version="4">
												<prop name="PropertyTypeName">Melt Geno Sample Type</prop>
												<prop name="Position">7</prop>
												<prop name="IsDefault">0</prop>
												<prop name="GroupSampleType">mstUnknown</prop>
												<obj name="ChannelProp" class="ChannelProperty" version="1">
													<prop name="ChannelIdx">0</prop>
												</obj>
											</obj>
											<obj name="PropertyObject" class="QuantSampleTypeProperty" version="4">
												<prop name="PropertyTypeName">Quantification Sample Type</prop>
												<prop name="Position">7</prop>
												<prop name="IsDefault">0</prop>
												<prop name="SampleType">qsUnknown</prop>
												<obj name="ChannelProp" class="ChannelProperty" version="1">
													<prop name="ChannelIdx">0</prop>
												</obj>
											</obj>
											<obj name="PropertyObject" class="ChannelGenotype" version="4">
												<prop name="PropertyTypeName">Scanning Genotype</prop>
												<prop name="Position">7</prop>
												<prop name="IsDefault">1</prop>
												<prop name="ReadOnly">1</prop>
												<obj name="ChannelProp" class="ChannelProperty" version="1">
													<prop name="ChannelIdx">0</prop>
												</obj>
											</obj>
											<obj name="PropertyObject" class="GroupChannelTypeProp" version="4">
												<prop name="PropertyTypeName">Scanning Sample Type</prop>
												<prop name="Position">7</prop>
												<prop name="IsDefault">0</prop>
												<prop name="GroupSampleType">mstUnknown</prop>
												<obj name="ChannelProp" class="ChannelProperty" version="1">
													<prop name="ChannelIdx">0</prop>
												</obj>
											</obj>
											<obj name="PropertyObject" class="TargetName" version="4">
												<prop name="PropertyTypeName">Target Name</prop>
												<prop name="Position">7</prop>
												<prop name="IsDefault">0</prop>
												<prop name="name">U44</prop>
												<obj name="ChannelProp" class="ChannelProperty" version="1">
													<prop name="ChannelIdx">0</prop>
												</obj>
											</obj>
											<obj name="PropertyObject" class="RQTargetProperty" version="4">
												<prop name="PropertyTypeName">Target Type</prop>
												<prop name="Position">7</prop>
												<prop name="IsDefault">0</prop>
												<prop name="TargetType">dtReference</prop>
												<obj name="ChannelProp" class="ChannelProperty" version="1">
													<prop name="ChannelIdx">0</prop>
												</obj>
											</obj>
										</list>
									</obj>
								</list>
							</obj>
						</obj>
						<prop name="ChannelPropertyCount">1</prop>
						<prop name="ContainerPosition">7</prop>
						<prop name="HasSampleProperties">1</prop>
						<obj name="SampleProperties" class="PropertyList" version="1">
							<list name="emlist" count="14">
								<obj name="PropertyObject" class="SamplePrefColor" version="4">
									<prop name="PropertyTypeName">Color</prop>
									<prop name="Position">7</prop>
									<prop name="IsDefault">0</prop>
									<prop name="Color">$00FFFF0F</prop>
								</obj>
								<obj name="PropertyObject" class="DominantChannelProp" version="4">
									<prop name="PropertyTypeName">Dominant Channel</prop>
									<prop name="Position">7</prop>
									<prop name="IsDefault">0</prop>
									<prop name="DominantChannel">0</prop>
								</obj>
								<obj name="PropertyObject" class="Genotype" version="4">
									<prop name="PropertyTypeName">EndPt Genotype</prop>
									<prop name="Position">7</prop>
									<prop name="IsDefault">1</prop>
									<prop name="ReadOnly">1</prop>
								</obj>
								<obj name="PropertyObject" class="GroupingSample" version="4">
									<prop name="PropertyTypeName">EndPt Sample Type</prop>
									<prop name="Position">7</prop>
									<prop name="IsDefault">0</prop>
									<prop name="GroupSampleType">mstUnknown</prop>
								</obj>
								<obj name="PropertyObject" class="SamplePrefLineStyle" version="4">
									<prop name="PropertyTypeName">Line Style</prop>
									<prop name="Position">7</prop>
									<prop name="IsDefault">0</prop>
									<prop name="LineStyle">psSolid</prop>
								</obj>
								<obj name="PropertyObject" class="GenSampleEditNotes" version="4">
									<prop name="PropertyTypeName">Notes</prop>
									<prop name="Position">7</prop>
									<prop name="IsDefault">1</prop>
								</obj>
								<obj name="PropertyObject" class="SamplePrefPointStyle" version="4">
									<prop name="PropertyTypeName">Point Style</prop>
									<prop name="Position">7</prop>
									<prop name="IsDefault">0</prop>
									<prop name="PointStyle">psNothing</prop>
								</obj>
								<obj name="PropertyObject" class="GenSampleEditPosition" version="4">
									<prop name="PropertyTypeName">Position</prop>
									<prop name="Position">7</prop>
									<prop name="IsDefault">1</prop>
								</obj>
								<obj name="PropertyObject" class="GenSampleEditReplicate" version="4">
									<prop name="PropertyTypeName">Replicate of</prop>
									<prop name="Position">7</prop>
									<prop name="IsDefault">0</prop>
									<prop name="ReplicateOf">6</prop>
								</obj>
								<obj name="PropertyObject" class="HTCSampleID" version="4">
									<prop name="PropertyTypeName">Sample ID</prop>
									<prop name="Position">7</prop>
									<prop name="IsDefault">1</prop>
								</obj>
								<obj name="PropertyObject" class="GenSampleEditName" version="4">
									<prop name="PropertyTypeName">Sample Name</prop>
									<prop name="Position">7</prop>
									<prop name="IsDefault">0</prop>
									<prop name="name">1510N</prop>
								</obj>
								<obj name="PropertyObject" class="HTCSamplePrepNotes" version="4">
									<prop name="PropertyTypeName">Sample Prep Notes</prop>
									<prop name="Position">7</prop>
									<prop name="IsDefault">1</prop>
								</obj>
								<obj name="PropertyObject" class="GenSampleEditSubset" version="4">
									<prop name="PropertyTypeName">Subsets</prop>
									<prop name="Position">7</prop>
									<prop name="IsDefault">1</prop>
								</obj>
								<obj name="PropertyObject" class="SamplePrefWidth" version="5">
									<prop name="PropertyTypeName">Width</prop>
									<prop name="Position">7</prop>
									<prop name="IsDefault">1</prop>
									<prop name="Width">1</prop>
								</obj>
							</list>
						</obj>
					</obj>
					<obj name="item" class="SamplePropInfo" version="1">
						<obj name="ChannelProperties" class="ChanPropList" version="2">
							<obj name="ChannelProperties" class="EMList" version="1">
								<list name="emlist" count="1">
									<obj name="item" class="PropertyList" version="1">
										<list name="emlist" count="12">
											<obj name="PropertyObject" class="RQSampleTargetProperty" version="4">
												<prop name="PropertyTypeName">Combined Sample and Target Type</prop>
												<prop name="Position">8</prop>
												<prop name="IsDefault">0</prop>
												<obj name="ChannelProp" class="ChannelProperty" version="1">
													<prop name="ChannelIdx">0</prop>
												</obj>
											</obj>
											<obj name="PropertyObject" class="QuantConcProperty" version="4">
												<prop name="PropertyTypeName">Concentration</prop>
												<prop name="Position">8</prop>
												<prop name="IsDefault">1</prop>
												<prop name="Concentration">0</prop>
												<obj name="ChannelProp" class="ChannelProperty" version="1">
													<prop name="ChannelIdx">0</prop>
												</obj>
												<prop name="ReadOnly">1</prop>
											</obj>
											<obj name="PropertyObject" class="QuantCpHighProp" version="4">
												<prop name="PropertyTypeName">Cp High</prop>
												<prop name="Position">8</prop>
												<prop name="IsDefault">1</prop>
												<prop name="CpRangeHigh">0</prop>
												<obj name="ChannelProp" class="ChannelProperty" version="1">
													<prop name="ChannelIdx">0</prop>
												</obj>
												<prop name="ReadOnly">1</prop>
											</obj>
											<obj name="PropertyObject" class="QuantCpLowProp" version="4">
												<prop name="PropertyTypeName">Cp Low</prop>
												<prop name="Position">8</prop>
												<prop name="IsDefault">1</prop>
												<prop name="CpRangeLow">0</prop>
												<obj name="ChannelProp" class="ChannelProperty" version="1">
													<prop name="ChannelIdx">0</prop>
												</obj>
												<prop name="ReadOnly">1</prop>
											</obj>
											<obj name="PropertyObject" class="RQEffProp" version="4">
												<prop name="PropertyTypeName">Efficiency</prop>
												<prop name="Position">8</prop>
												<prop name="IsDefault">1</prop>
												<prop name="Efficiency">2</prop>
												<obj name="ChannelProp" class="ChannelProperty" version="1">
													<prop name="ChannelIdx">0</prop>
												</obj>
											</obj>
											<obj name="PropertyObject" class="ChannelGenotype" version="4">
												<prop name="PropertyTypeName">Melt Geno Genotype</prop>
												<prop name="Position">8</prop>
												<prop name="IsDefault">1</prop>
												<prop name="ReadOnly">1</prop>
												<obj name="ChannelProp" class="ChannelProperty" version="1">
													<prop name="ChannelIdx">0</prop>
												</obj>
											</obj>
											<obj name="PropertyObject" class="GroupChannelTypeProp" version="4">
												<prop name="PropertyTypeName">Melt Geno Sample Type</prop>
												<prop name="Position">8</prop>
												<prop name="IsDefault">0</prop>
												<prop name="GroupSampleType">mstUnknown</prop>
												<obj name="ChannelProp" class="ChannelProperty" version="1">
													<prop name="ChannelIdx">0</prop>
												</obj>
											</obj>
											<obj name="PropertyObject" class="QuantSampleTypeProperty" version="4">
												<prop name="PropertyTypeName">Quantification Sample Type</prop>
												<prop name="Position">8</prop>
												<prop name="IsDefault">0</prop>
												<prop name="SampleType">qsUnknown</prop>
												<obj name="ChannelProp" class="ChannelProperty" version="1">
													<prop name="ChannelIdx">0</prop>
												</obj>
											</obj>
											<obj name="PropertyObject" class="ChannelGenotype" version="4">
												<prop name="PropertyTypeName">Scanning Genotype</prop>
												<prop name="Position">8</prop>
												<prop name="IsDefault">1</prop>
												<prop name="ReadOnly">1</prop>
												<obj name="ChannelProp" class="ChannelProperty" version="1">
													<prop name="ChannelIdx">0</prop>
												</obj>
											</obj>
											<obj name="PropertyObject" class="GroupChannelTypeProp" version="4">
												<prop name="PropertyTypeName">Scanning Sample Type</prop>
												<prop name="Position">8</prop>
												<prop name="IsDefault">0</prop>
												<prop name="GroupSampleType">mstUnknown</prop>
												<obj name="ChannelProp" class="ChannelProperty" version="1">
													<prop name="ChannelIdx">0</prop>
												</obj>
											</obj>
											<obj name="PropertyObject" class="TargetName" version="4">
												<prop name="PropertyTypeName">Target Name</prop>
												<prop name="Position">8</prop>
												<prop name="IsDefault">0</prop>
												<prop name="name">U44</prop>
												<obj name="ChannelProp" class="ChannelProperty" version="1">
													<prop name="ChannelIdx">0</prop>
												</obj>
											</obj>
											<obj name="PropertyObject" class="RQTargetProperty" version="4">
												<prop name="PropertyTypeName">Target Type</prop>
												<prop name="Position">8</prop>
												<prop name="IsDefault">0</prop>
												<prop name="TargetType">dtReference</prop>
												<obj name="ChannelProp" class="ChannelProperty" version="1">
													<prop name="ChannelIdx">0</prop>
												</obj>
											</obj>
										</list>
									</obj>
								</list>
							</obj>
						</obj>
						<prop name="ChannelPropertyCount">1</prop>
						<prop name="ContainerPosition">8</prop>
						<prop name="HasSampleProperties">1</prop>
						<obj name="SampleProperties" class="PropertyList" version="1">
							<list name="emlist" count="14">
								<obj name="PropertyObject" class="SamplePrefColor" version="4">
									<prop name="PropertyTypeName">Color</prop>
									<prop name="Position">8</prop>
									<prop name="IsDefault">0</prop>
									<prop name="Color">$00404000</prop>
								</obj>
								<obj name="PropertyObject" class="DominantChannelProp" version="4">
									<prop name="PropertyTypeName">Dominant Channel</prop>
									<prop name="Position">8</prop>
									<prop name="IsDefault">0</prop>
									<prop name="DominantChannel">0</prop>
								</obj>
								<obj name="PropertyObject" class="Genotype" version="4">
									<prop name="PropertyTypeName">EndPt Genotype</prop>
									<prop name="Position">8</prop>
									<prop name="IsDefault">1</prop>
									<prop name="ReadOnly">1</prop>
								</obj>
								<obj name="PropertyObject" class="GroupingSample" version="4">
									<prop name="PropertyTypeName">EndPt Sample Type</prop>
									<prop name="Position">8</prop>
									<prop name="IsDefault">0</prop>
									<prop name="GroupSampleType">mstUnknown</prop>
								</obj>
								<obj name="PropertyObject" class="SamplePrefLineStyle" version="4">
									<prop name="PropertyTypeName">Line Style</prop>
									<prop name="Position">8</prop>
									<prop name="IsDefault">0</prop>
									<prop name="LineStyle">psSolid</prop>
								</obj>
								<obj name="PropertyObject" class="GenSampleEditNotes" version="4">
									<prop name="PropertyTypeName">Notes</prop>
									<prop name="Position">8</prop>
									<prop name="IsDefault">1</prop>
								</obj>
								<obj name="PropertyObject" class="SamplePrefPointStyle" version="4">
									<prop name="PropertyTypeName">Point Style</prop>
									<prop name="Position">8</prop>
									<prop name="IsDefault">0</prop>
									<prop name="PointStyle">psNothing</prop>
								</obj>
								<obj name="PropertyObject" class="GenSampleEditPosition" version="4">
									<prop name="PropertyTypeName">Position</prop>
									<prop name="Position">8</prop>
									<prop name="IsDefault">1</prop>
								</obj>
								<obj name="PropertyObject" class="GenSampleEditReplicate" version="4">
									<prop name="PropertyTypeName">Replicate of</prop>
									<prop name="Position">8</prop>
									<prop name="IsDefault">0</prop>
									<prop name="ReplicateOf">8</prop>
								</obj>
								<obj name="PropertyObject" class="HTCSampleID" version="4">
									<prop name="PropertyTypeName">Sample ID</prop>
									<prop name="Position">8</prop>
									<prop name="IsDefault">1</prop>
								</obj>
								<obj name="PropertyObject" class="GenSampleEditName" version="4">
									<prop name="PropertyTypeName">Sample Name</prop>
									<prop name="Position">8</prop>
									<prop name="IsDefault">0</prop>
									<prop name="name">1529T</prop>
								</obj>
								<obj name="PropertyObject" class="HTCSamplePrepNotes" version="4">
									<prop name="PropertyTypeName">Sample Prep Notes</prop>
									<prop name="Position">8</prop>
									<prop name="IsDefault">1</prop>
								</obj>
								<obj name="PropertyObject" class="GenSampleEditSubset" version="4">
									<prop name="PropertyTypeName">Subsets</prop>
									<prop name="Position">8</prop>
									<prop name="IsDefault">1</prop>
								</obj>
								<obj name="PropertyObject" class="SamplePrefWidth" version="5">
									<prop name="PropertyTypeName">Width</prop>
									<prop name="Position">8</prop>
									<prop name="IsDefault">1</prop>
									<prop name="Width">1</prop>
								</obj>
							</list>
						</obj>
					</obj>
					<obj name="item" class="SamplePropInfo" version="1">
						<obj name="ChannelProperties" class="ChanPropList" version="2">
							<obj name="ChannelProperties" class="EMList" version="1">
								<list name="emlist" count="1">
									<obj name="item" class="PropertyList" version="1">
										<list name="emlist" count="12">
											<obj name="PropertyObject" class="RQSampleTargetProperty" version="4">
												<prop name="PropertyTypeName">Combined Sample and Target Type</prop>
												<prop name="Position">9</prop>
												<prop name="IsDefault">0</prop>
												<obj name="ChannelProp" class="ChannelProperty" version="1">
													<prop name="ChannelIdx">0</prop>
												</obj>
											</obj>
											<obj name="PropertyObject" class="QuantConcProperty" version="4">
												<prop name="PropertyTypeName">Concentration</prop>
												<prop name="Position">9</prop>
												<prop name="IsDefault">1</prop>
												<prop name="Concentration">0</prop>
												<obj name="ChannelProp" class="ChannelProperty" version="1">
													<prop name="ChannelIdx">0</prop>
												</obj>
												<prop name="ReadOnly">1</prop>
											</obj>
											<obj name="PropertyObject" class="QuantCpHighProp" version="4">
												<prop name="PropertyTypeName">Cp High</prop>
												<prop name="Position">9</prop>
												<prop name="IsDefault">1</prop>
												<prop name="CpRangeHigh">0</prop>
												<obj name="ChannelProp" class="ChannelProperty" version="1">
													<prop name="ChannelIdx">0</prop>
												</obj>
												<prop name="ReadOnly">1</prop>
											</obj>
											<obj name="PropertyObject" class="QuantCpLowProp" version="4">
												<prop name="PropertyTypeName">Cp Low</prop>
												<prop name="Position">9</prop>
												<prop name="IsDefault">1</prop>
												<prop name="CpRangeLow">0</prop>
												<obj name="ChannelProp" class="ChannelProperty" version="1">
													<prop name="ChannelIdx">0</prop>
												</obj>
												<prop name="ReadOnly">1</prop>
											</obj>
											<obj name="PropertyObject" class="RQEffProp" version="4">
												<prop name="PropertyTypeName">Efficiency</prop>
												<prop name="Position">9</prop>
												<prop name="IsDefault">1</prop>
												<prop name="Efficiency">2</prop>
												<obj name="ChannelProp" class="ChannelProperty" version="1">
													<prop name="ChannelIdx">0</prop>
												</obj>
											</obj>
											<obj name="PropertyObject" class="ChannelGenotype" version="4">
												<prop name="PropertyTypeName">Melt Geno Genotype</prop>
												<prop name="Position">9</prop>
												<prop name="IsDefault">1</prop>
												<prop name="ReadOnly">1</prop>
												<obj name="ChannelProp" class="ChannelProperty" version="1">
													<prop name="ChannelIdx">0</prop>
												</obj>
											</obj>
											<obj name="PropertyObject" class="GroupChannelTypeProp" version="4">
												<prop name="PropertyTypeName">Melt Geno Sample Type</prop>
												<prop name="Position">9</prop>
												<prop name="IsDefault">0</prop>
												<prop name="GroupSampleType">mstUnknown</prop>
												<obj name="ChannelProp" class="ChannelProperty" version="1">
													<prop name="ChannelIdx">0</prop>
												</obj>
											</obj>
											<obj name="PropertyObject" class="QuantSampleTypeProperty" version="4">
												<prop name="PropertyTypeName">Quantification Sample Type</prop>
												<prop name="Position">9</prop>
												<prop name="IsDefault">0</prop>
												<prop name="SampleType">qsUnknown</prop>
												<obj name="ChannelProp" class="ChannelProperty" version="1">
													<prop name="ChannelIdx">0</prop>
												</obj>
											</obj>
											<obj name="PropertyObject" class="ChannelGenotype" version="4">
												<prop name="PropertyTypeName">Scanning Genotype</prop>
												<prop name="Position">9</prop>
												<prop name="IsDefault">1</prop>
												<prop name="ReadOnly">1</prop>
												<obj name="ChannelProp" class="ChannelProperty" version="1">
													<prop name="ChannelIdx">0</prop>
												</obj>
											</obj>
											<obj name="PropertyObject" class="GroupChannelTypeProp" version="4">
												<prop name="PropertyTypeName">Scanning Sample Type</prop>
												<prop name="Position">9</prop>
												<prop name="IsDefault">0</prop>
												<prop name="GroupSampleType">mstUnknown</prop>
												<obj name="ChannelProp" class="ChannelProperty" version="1">
													<prop name="ChannelIdx">0</prop>
												</obj>
											</obj>
											<obj name="PropertyObject" class="TargetName" version="4">
												<prop name="PropertyTypeName">Target Name</prop>
												<prop name="Position">9</prop>
												<prop name="IsDefault">0</prop>
												<prop name="name">U44</prop>
												<obj name="ChannelProp" class="ChannelProperty" version="1">
													<prop name="ChannelIdx">0</prop>
												</obj>
											</obj>
											<obj name="PropertyObject" class="RQTargetProperty" version="4">
												<prop name="PropertyTypeName">Target Type</prop>
												<prop name="Position">9</prop>
												<prop name="IsDefault">0</prop>
												<prop name="TargetType">dtReference</prop>
												<obj name="ChannelProp" class="ChannelProperty" version="1">
													<prop name="ChannelIdx">0</prop>
												</obj>
											</obj>
										</list>
									</obj>
								</list>
							</obj>
						</obj>
						<prop name="ChannelPropertyCount">1</prop>
						<prop name="ContainerPosition">9</prop>
						<prop name="HasSampleProperties">1</prop>
						<obj name="SampleProperties" class="PropertyList" version="1">
							<list name="emlist" count="14">
								<obj name="PropertyObject" class="SamplePrefColor" version="4">
									<prop name="PropertyTypeName">Color</prop>
									<prop name="Position">9</prop>
									<prop name="IsDefault">0</prop>
									<prop name="Color">$004080FF</prop>
								</obj>
								<obj name="PropertyObject" class="DominantChannelProp" version="4">
									<prop name="PropertyTypeName">Dominant Channel</prop>
									<prop name="Position">9</prop>
									<prop name="IsDefault">0</prop>
									<prop name="DominantChannel">0</prop>
								</obj>
								<obj name="PropertyObject" class="Genotype" version="4">
									<prop name="PropertyTypeName">EndPt Genotype</prop>
									<prop name="Position">9</prop>
									<prop name="IsDefault">1</prop>
									<prop name="ReadOnly">1</prop>
								</obj>
								<obj name="PropertyObject" class="GroupingSample" version="4">
									<prop name="PropertyTypeName">EndPt Sample Type</prop>
									<prop name="Position">9</prop>
									<prop name="IsDefault">0</prop>
									<prop name="GroupSampleType">mstUnknown</prop>
								</obj>
								<obj name="PropertyObject" class="SamplePrefLineStyle" version="4">
									<prop name="PropertyTypeName">Line Style</prop>
									<prop name="Position">9</prop>
									<prop name="IsDefault">0</prop>
									<prop name="LineStyle">psSolid</prop>
								</obj>
								<obj name="PropertyObject" class="GenSampleEditNotes" version="4">
									<prop name="PropertyTypeName">Notes</prop>
									<prop name="Position">9</prop>
									<prop name="IsDefault">1</prop>
								</obj>
								<obj name="PropertyObject" class="SamplePrefPointStyle" version="4">
									<prop name="PropertyTypeName">Point Style</prop>
									<prop name="Position">9</prop>
									<prop name="IsDefault">0</prop>
									<prop name="PointStyle">psNothing</prop>
								</obj>
								<obj name="PropertyObject" class="GenSampleEditPosition" version="4">
									<prop name="PropertyTypeName">Position</prop>
									<prop name="Position">9</prop>
									<prop name="IsDefault">1</prop>
								</obj>
								<obj name="PropertyObject" class="GenSampleEditReplicate" version="4">
									<prop name="PropertyTypeName">Replicate of</prop>
									<prop name="Position">9</prop>
									<prop name="IsDefault">0</prop>
									<prop name="ReplicateOf">8</prop>
								</obj>
								<obj name="PropertyObject" class="HTCSampleID" version="4">
									<prop name="PropertyTypeName">Sample ID</prop>
									<prop name="Position">9</prop>
									<prop name="IsDefault">1</prop>
								</obj>
								<obj name="PropertyObject" class="GenSampleEditName" version="4">
									<prop name="PropertyTypeName">Sample Name</prop>
									<prop name="Position">9</prop>
									<prop name="IsDefault">0</prop>
									<prop name="name">1529T</prop>
								</obj>
								<obj name="PropertyObject" class="HTCSamplePrepNotes" version="4">
									<prop name="PropertyTypeName">Sample Prep Notes</prop>
									<prop name="Position">9</prop>
									<prop name="IsDefault">1</prop>
								</obj>
								<obj name="PropertyObject" class="GenSampleEditSubset" version="4">
									<prop name="PropertyTypeName">Subsets</prop>
									<prop name="Position">9</prop>
									<prop name="IsDefault">1</prop>
								</obj>
								<obj name="PropertyObject" class="SamplePrefWidth" version="5">
									<prop name="PropertyTypeName">Width</prop>
									<prop name="Position">9</prop>
									<prop name="IsDefault">1</prop>
									<prop name="Width">1</prop>
								</obj>
							</list>
						</obj>
					</obj>
					<obj name="item" class="SamplePropInfo" version="1">
						<obj name="ChannelProperties" class="ChanPropList" version="2">
							<obj name="ChannelProperties" class="EMList" version="1">
								<list name="emlist" count="1">
									<obj name="item" class="PropertyList" version="1">
										<list name="emlist" count="12">
											<obj name="PropertyObject" class="RQSampleTargetProperty" version="4">
												<prop name="PropertyTypeName">Combined Sample and Target Type</prop>
												<prop name="Position">10</prop>
												<prop name="IsDefault">0</prop>
												<obj name="ChannelProp" class="ChannelProperty" version="1">
													<prop name="ChannelIdx">0</prop>
												</obj>
											</obj>
											<obj name="PropertyObject" class="QuantConcProperty" version="4">
												<prop name="PropertyTypeName">Concentration</prop>
												<prop name="Position">10</prop>
												<prop name="IsDefault">1</prop>
												<prop name="Concentration">0</prop>
												<obj name="ChannelProp" class="ChannelProperty" version="1">
													<prop name="ChannelIdx">0</prop>
												</obj>
												<prop name="ReadOnly">1</prop>
											</obj>
											<obj name="PropertyObject" class="QuantCpHighProp" version="4">
												<prop name="PropertyTypeName">Cp High</prop>
												<prop name="Position">10</prop>
												<prop name="IsDefault">1</prop>
												<prop name="CpRangeHigh">0</prop>
												<obj name="ChannelProp" class="ChannelProperty" version="1">
													<prop name="ChannelIdx">0</prop>
												</obj>
												<prop name="ReadOnly">1</prop>
											</obj>
											<obj name="PropertyObject" class="QuantCpLowProp" version="4">
												<prop name="PropertyTypeName">Cp Low</prop>
												<prop name="Position">10</prop>
												<prop name="IsDefault">1</prop>
												<prop name="CpRangeLow">0</prop>
												<obj name="ChannelProp" class="ChannelProperty" version="1">
													<prop name="ChannelIdx">0</prop>
												</obj>
												<prop name="ReadOnly">1</prop>
											</obj>
											<obj name="PropertyObject" class="RQEffProp" version="4">
												<prop name="PropertyTypeName">Efficiency</prop>
												<prop name="Position">10</prop>
												<prop name="IsDefault">1</prop>
												<prop name="Efficiency">2</prop>
												<obj name="ChannelProp" class="ChannelProperty" version="1">
													<prop name="ChannelIdx">0</prop>
												</obj>
											</obj>
											<obj name="PropertyObject" class="ChannelGenotype" version="4">
												<prop name="PropertyTypeName">Melt Geno Genotype</prop>
												<prop name="Position">10</prop>
												<prop name="IsDefault">1</prop>
												<prop name="ReadOnly">1</prop>
												<obj name="ChannelProp" class="ChannelProperty" version="1">
													<prop name="ChannelIdx">0</prop>
												</obj>
											</obj>
											<obj name="PropertyObject" class="GroupChannelTypeProp" version="4">
												<prop name="PropertyTypeName">Melt Geno Sample Type</prop>
												<prop name="Position">10</prop>
												<prop name="IsDefault">0</prop>
												<prop name="GroupSampleType">mstUnknown</prop>
												<obj name="ChannelProp" class="ChannelProperty" version="1">
													<prop name="ChannelIdx">0</prop>
												</obj>
											</obj>
											<obj name="PropertyObject" class="QuantSampleTypeProperty" version="4">
												<prop name="PropertyTypeName">Quantification Sample Type</prop>
												<prop name="Position">10</prop>
												<prop name="IsDefault">0</prop>
												<prop name="SampleType">qsUnknown</prop>
												<obj name="ChannelProp" class="ChannelProperty" version="1">
													<prop name="ChannelIdx">0</prop>
												</obj>
											</obj>
											<obj name="PropertyObject" class="ChannelGenotype" version="4">
												<prop name="PropertyTypeName">Scanning Genotype</prop>
												<prop name="Position">10</prop>
												<prop name="IsDefault">1</prop>
												<prop name="ReadOnly">1</prop>
												<obj name="ChannelProp" class="ChannelProperty" version="1">
													<prop name="ChannelIdx">0</prop>
												</obj>
											</obj>
											<obj name="PropertyObject" class="GroupChannelTypeProp" version="4">
												<prop name="PropertyTypeName">Scanning Sample Type</prop>
												<prop name="Position">10</prop>
												<prop name="IsDefault">0</prop>
												<prop name="GroupSampleType">mstUnknown</prop>
												<obj name="ChannelProp" class="ChannelProperty" version="1">
													<prop name="ChannelIdx">0</prop>
												</obj>
											</obj>
											<obj name="PropertyObject" class="TargetName" version="4">
												<prop name="PropertyTypeName">Target Name</prop>
												<prop name="Position">10</prop>
												<prop name="IsDefault">0</prop>
												<prop name="name">U44</prop>
												<obj name="ChannelProp" class="ChannelProperty" version="1">
													<prop name="ChannelIdx">0</prop>
												</obj>
											</obj>
											<obj name="PropertyObject" class="RQTargetProperty" version="4">
												<prop name="PropertyTypeName">Target Type</prop>
												<prop name="Position">10</prop>
												<prop name="IsDefault">0</prop>
												<prop name="TargetType">dtReference</prop>
												<obj name="ChannelProp" class="ChannelProperty" version="1">
													<prop name="ChannelIdx">0</prop>
												</obj>
											</obj>
										</list>
									</obj>
								</list>
							</obj>
						</obj>
						<prop name="ChannelPropertyCount">1</prop>
						<prop name="ContainerPosition">10</prop>
						<prop name="HasSampleProperties">1</prop>
						<obj name="SampleProperties" class="PropertyList" version="1">
							<list name="emlist" count="14">
								<obj name="PropertyObject" class="SamplePrefColor" version="4">
									<prop name="PropertyTypeName">Color</prop>
									<prop name="Position">10</prop>
									<prop name="IsDefault">0</prop>
									<prop name="Color">$00FD0299</prop>
								</obj>
								<obj name="PropertyObject" class="DominantChannelProp" version="4">
									<prop name="PropertyTypeName">Dominant Channel</prop>
									<prop name="Position">10</prop>
									<prop name="IsDefault">0</prop>
									<prop name="DominantChannel">0</prop>
								</obj>
								<obj name="PropertyObject" class="Genotype" version="4">
									<prop name="PropertyTypeName">EndPt Genotype</prop>
									<prop name="Position">10</prop>
									<prop name="IsDefault">1</prop>
									<prop name="ReadOnly">1</prop>
								</obj>
								<obj name="PropertyObject" class="GroupingSample" version="4">
									<prop name="PropertyTypeName">EndPt Sample Type</prop>
									<prop name="Position">10</prop>
									<prop name="IsDefault">0</prop>
									<prop name="GroupSampleType">mstUnknown</prop>
								</obj>
								<obj name="PropertyObject" class="SamplePrefLineStyle" version="4">
									<prop name="PropertyTypeName">Line Style</prop>
									<prop name="Position">10</prop>
									<prop name="IsDefault">0</prop>
									<prop name="LineStyle">psSolid</prop>
								</obj>
								<obj name="PropertyObject" class="GenSampleEditNotes" version="4">
									<prop name="PropertyTypeName">Notes</prop>
									<prop name="Position">10</prop>
									<prop name="IsDefault">1</prop>
								</obj>
								<obj name="PropertyObject" class="SamplePrefPointStyle" version="4">
									<prop name="PropertyTypeName">Point Style</prop>
									<prop name="Position">10</prop>
									<prop name="IsDefault">0</prop>
									<prop name="PointStyle">psNothing</prop>
								</obj>
								<obj name="PropertyObject" class="GenSampleEditPosition" version="4">
									<prop name="PropertyTypeName">Position</prop>
									<prop name="Position">10</prop>
									<prop name="IsDefault">1</prop>
								</obj>
								<obj name="PropertyObject" class="GenSampleEditReplicate" version="4">
									<prop name="PropertyTypeName">Replicate of</prop>
									<prop name="Position">10</prop>
									<prop name="IsDefault">0</prop>
									<prop name="ReplicateOf">10</prop>
								</obj>
								<obj name="PropertyObject" class="HTCSampleID" version="4">
									<prop name="PropertyTypeName">Sample ID</prop>
									<prop name="Position">10</prop>
									<prop name="IsDefault">1</prop>
								</obj>
								<obj name="PropertyObject" class="GenSampleEditName" version="4">
									<prop name="PropertyTypeName">Sample Name</prop>
									<prop name="Position">10</prop>
									<prop name="IsDefault">0</prop>
									<prop name="name">1529N</prop>
								</obj>
								<obj name="PropertyObject" class="HTCSamplePrepNotes" version="4">
									<prop name="PropertyTypeName">Sample Prep Notes</prop>
									<prop name="Position">10</prop>
									<prop name="IsDefault">1</prop>
								</obj>
								<obj name="PropertyObject" class="GenSampleEditSubset" version="4">
									<prop name="PropertyTypeName">Subsets</prop>
									<prop name="Position">10</prop>
									<prop name="IsDefault">1</prop>
								</obj>
								<obj name="PropertyObject" class="SamplePrefWidth" version="5">
									<prop name="PropertyTypeName">Width</prop>
									<prop name="Position">10</prop>
									<prop name="IsDefault">1</prop>
									<prop name="Width">1</prop>
								</obj>
							</list>
						</obj>
					</obj>
					<obj name="item" class="SamplePropInfo" version="1">
						<obj name="ChannelProperties" class="ChanPropList" version="2">
							<obj name="ChannelProperties" class="EMList" version="1">
								<list name="emlist" count="1">
									<obj name="item" class="PropertyList" version="1">
										<list name="emlist" count="12">
											<obj name="PropertyObject" class="RQSampleTargetProperty" version="4">
												<prop name="PropertyTypeName">Combined Sample and Target Type</prop>
												<prop name="Position">11</prop>
												<prop name="IsDefault">0</prop>
												<obj name="ChannelProp" class="ChannelProperty" version="1">
													<prop name="ChannelIdx">0</prop>
												</obj>
											</obj>
											<obj name="PropertyObject" class="QuantConcProperty" version="4">
												<prop name="PropertyTypeName">Concentration</prop>
												<prop name="Position">11</prop>
												<prop name="IsDefault">1</prop>
												<prop name="Concentration">0</prop>
												<obj name="ChannelProp" class="ChannelProperty" version="1">
													<prop name="ChannelIdx">0</prop>
												</obj>
												<prop name="ReadOnly">1</prop>
											</obj>
											<obj name="PropertyObject" class="QuantCpHighProp" version="4">
												<prop name="PropertyTypeName">Cp High</prop>
												<prop name="Position">11</prop>
												<prop name="IsDefault">1</prop>
												<prop name="CpRangeHigh">0</prop>
												<obj name="ChannelProp" class="ChannelProperty" version="1">
													<prop name="ChannelIdx">0</prop>
												</obj>
												<prop name="ReadOnly">1</prop>
											</obj>
											<obj name="PropertyObject" class="QuantCpLowProp" version="4">
												<prop name="PropertyTypeName">Cp Low</prop>
												<prop name="Position">11</prop>
												<prop name="IsDefault">1</prop>
												<prop name="CpRangeLow">0</prop>
												<obj name="ChannelProp" class="ChannelProperty" version="1">
													<prop name="ChannelIdx">0</prop>
												</obj>
												<prop name="ReadOnly">1</prop>
											</obj>
											<obj name="PropertyObject" class="RQEffProp" version="4">
												<prop name="PropertyTypeName">Efficiency</prop>
												<prop name="Position">11</prop>
												<prop name="IsDefault">1</prop>
												<prop name="Efficiency">2</prop>
												<obj name="ChannelProp" class="ChannelProperty" version="1">
													<prop name="ChannelIdx">0</prop>
												</obj>
											</obj>
											<obj name="PropertyObject" class="ChannelGenotype" version="4">
												<prop name="PropertyTypeName">Melt Geno Genotype</prop>
												<prop name="Position">11</prop>
												<prop name="IsDefault">1</prop>
												<prop name="ReadOnly">1</prop>
												<obj name="ChannelProp" class="ChannelProperty" version="1">
													<prop name="ChannelIdx">0</prop>
												</obj>
											</obj>
											<obj name="PropertyObject" class="GroupChannelTypeProp" version="4">
												<prop name="PropertyTypeName">Melt Geno Sample Type</prop>
												<prop name="Position">11</prop>
												<prop name="IsDefault">0</prop>
												<prop name="GroupSampleType">mstUnknown</prop>
												<obj name="ChannelProp" class="ChannelProperty" version="1">
													<prop name="ChannelIdx">0</prop>
												</obj>
											</obj>
											<obj name="PropertyObject" class="QuantSampleTypeProperty" version="4">
												<prop name="PropertyTypeName">Quantification Sample Type</prop>
												<prop name="Position">11</prop>
												<prop name="IsDefault">0</prop>
												<prop name="SampleType">qsUnknown</prop>
												<obj name="ChannelProp" class="ChannelProperty" version="1">
													<prop name="ChannelIdx">0</prop>
												</obj>
											</obj>
											<obj name="PropertyObject" class="ChannelGenotype" version="4">
												<prop name="PropertyTypeName">Scanning Genotype</prop>
												<prop name="Position">11</prop>
												<prop name="IsDefault">1</prop>
												<prop name="ReadOnly">1</prop>
												<obj name="ChannelProp" class="ChannelProperty" version="1">
													<prop name="ChannelIdx">0</prop>
												</obj>
											</obj>
											<obj name="PropertyObject" class="GroupChannelTypeProp" version="4">
												<prop name="PropertyTypeName">Scanning Sample Type</prop>
												<prop name="Position">11</prop>
												<prop name="IsDefault">0</prop>
												<prop name="GroupSampleType">mstUnknown</prop>
												<obj name="ChannelProp" class="ChannelProperty" version="1">
													<prop name="ChannelIdx">0</prop>
												</obj>
											</obj>
											<obj name="PropertyObject" class="TargetName" version="4">
												<prop name="PropertyTypeName">Target Name</prop>
												<prop name="Position">11</prop>
												<prop name="IsDefault">0</prop>
												<prop name="name">U44</prop>
												<obj name="ChannelProp" class="ChannelProperty" version="1">
													<prop name="ChannelIdx">0</prop>
												</obj>
											</obj>
											<obj name="PropertyObject" class="RQTargetProperty" version="4">
												<prop name="PropertyTypeName">Target Type</prop>
												<prop name="Position">11</prop>
												<prop name="IsDefault">0</prop>
												<prop name="TargetType">dtReference</prop>
												<obj name="ChannelProp" class="ChannelProperty" version="1">
													<prop name="ChannelIdx">0</prop>
												</obj>
											</obj>
										</list>
									</obj>
								</list>
							</obj>
						</obj>
						<prop name="ChannelPropertyCount">1</prop>
						<prop name="ContainerPosition">11</prop>
						<prop name="HasSampleProperties">1</prop>
						<obj name="SampleProperties" class="PropertyList" version="1">
							<list name="emlist" count="14">
								<obj name="PropertyObject" class="SamplePrefColor" version="4">
									<prop name="PropertyTypeName">Color</prop>
									<prop name="Position">11</prop>
									<prop name="IsDefault">0</prop>
									<prop name="Color">$0026C4B8</prop>
								</obj>
								<obj name="PropertyObject" class="DominantChannelProp" version="4">
									<prop name="PropertyTypeName">Dominant Channel</prop>
									<prop name="Position">11</prop>
									<prop name="IsDefault">0</prop>
									<prop name="DominantChannel">0</prop>
								</obj>
								<obj name="PropertyObject" class="Genotype" version="4">
									<prop name="PropertyTypeName">EndPt Genotype</prop>
									<prop name="Position">11</prop>
									<prop name="IsDefault">1</prop>
									<prop name="ReadOnly">1</prop>
								</obj>
								<obj name="PropertyObject" class="GroupingSample" version="4">
									<prop name="PropertyTypeName">EndPt Sample Type</prop>
									<prop name="Position">11</prop>
									<prop name="IsDefault">0</prop>
									<prop name="GroupSampleType">mstUnknown</prop>
								</obj>
								<obj name="PropertyObject" class="SamplePrefLineStyle" version="4">
									<prop name="PropertyTypeName">Line Style</prop>
									<prop name="Position">11</prop>
									<prop name="IsDefault">0</prop>
									<prop name="LineStyle">psSolid</prop>
								</obj>
								<obj name="PropertyObject" class="GenSampleEditNotes" version="4">
									<prop name="PropertyTypeName">Notes</prop>
									<prop name="Position">11</prop>
									<prop name="IsDefault">1</prop>
								</obj>
								<obj name="PropertyObject" class="SamplePrefPointStyle" version="4">
									<prop name="PropertyTypeName">Point Style</prop>
									<prop name="Position">11</prop>
									<prop name="IsDefault">0</prop>
									<prop name="PointStyle">psNothing</prop>
								</obj>
								<obj name="PropertyObject" class="GenSampleEditPosition" version="4">
									<prop name="PropertyTypeName">Position</prop>
									<prop name="Position">11</prop>
									<prop name="IsDefault">1</prop>
								</obj>
								<obj name="PropertyObject" class="GenSampleEditReplicate" version="4">
									<prop name="PropertyTypeName">Replicate of</prop>
									<prop name="Position">11</prop>
									<prop name="IsDefault">0</prop>
									<prop name="ReplicateOf">10</prop>
								</obj>
								<obj name="PropertyObject" class="HTCSampleID" version="4">
									<prop name="PropertyTypeName">Sample ID</prop>
									<prop name="Position">11</prop>
									<prop name="IsDefault">1</prop>
								</obj>
								<obj name="PropertyObject" class="GenSampleEditName" version="4">
									<prop name="PropertyTypeName">Sample Name</prop>
									<prop name="Position">11</prop>
									<prop name="IsDefault">0</prop>
									<prop name="name">1529N</prop>
								</obj>
								<obj name="PropertyObject" class="HTCSamplePrepNotes" version="4">
									<prop name="PropertyTypeName">Sample Prep Notes</prop>
									<prop name="Position">11</prop>
									<prop name="IsDefault">1</prop>
								</obj>
								<obj name="PropertyObject" class="GenSampleEditSubset" version="4">
									<prop name="PropertyTypeName">Subsets</prop>
									<prop name="Position">11</prop>
									<prop name="IsDefault">1</prop>
								</obj>
								<obj name="PropertyObject" class="SamplePrefWidth" version="5">
									<prop name="PropertyTypeName">Width</prop>
									<prop name="Position">11</prop>
									<prop name="IsDefault">1</prop>
									<prop name="Width">1</prop>
								</obj>
							</list>
						</obj>
					</obj>
					<obj name="item" class="SamplePropInfo" version="1">
						<obj name="ChannelProperties" class="ChanPropList" version="2">
							<obj name="ChannelProperties" class="EMList" version="1">
								<list name="emlist" count="1">
									<obj name="item" class="PropertyList" version="1">
										<list name="emlist" count="12">
											<obj name="PropertyObject" class="RQSampleTargetProperty" version="4">
												<prop name="PropertyTypeName">Combined Sample and Target Type</prop>
												<prop name="Position">12</prop>
												<prop name="IsDefault">0</prop>
												<obj name="ChannelProp" class="ChannelProperty" version="1">
													<prop name="ChannelIdx">0</prop>
												</obj>
											</obj>
											<obj name="PropertyObject" class="QuantConcProperty" version="4">
												<prop name="PropertyTypeName">Concentration</prop>
												<prop name="Position">12</prop>
												<prop name="IsDefault">1</prop>
												<prop name="Concentration">0</prop>
												<obj name="ChannelProp" class="ChannelProperty" version="1">
													<prop name="ChannelIdx">0</prop>
												</obj>
												<prop name="ReadOnly">1</prop>
											</obj>
											<obj name="PropertyObject" class="QuantCpHighProp" version="4">
												<prop name="PropertyTypeName">Cp High</prop>
												<prop name="Position">12</prop>
												<prop name="IsDefault">1</prop>
												<prop name="CpRangeHigh">0</prop>
												<obj name="ChannelProp" class="ChannelProperty" version="1">
													<prop name="ChannelIdx">0</prop>
												</obj>
												<prop name="ReadOnly">1</prop>
											</obj>
											<obj name="PropertyObject" class="QuantCpLowProp" version="4">
												<prop name="PropertyTypeName">Cp Low</prop>
												<prop name="Position">12</prop>
												<prop name="IsDefault">1</prop>
												<prop name="CpRangeLow">0</prop>
												<obj name="ChannelProp" class="ChannelProperty" version="1">
													<prop name="ChannelIdx">0</prop>
												</obj>
												<prop name="ReadOnly">1</prop>
											</obj>
											<obj name="PropertyObject" class="RQEffProp" version="4">
												<prop name="PropertyTypeName">Efficiency</prop>
												<prop name="Position">12</prop>
												<prop name="IsDefault">1</prop>
												<prop name="Efficiency">2</prop>
												<obj name="ChannelProp" class="ChannelProperty" version="1">
													<prop name="ChannelIdx">0</prop>
												</obj>
											</obj>
											<obj name="PropertyObject" class="ChannelGenotype" version="4">
												<prop name="PropertyTypeName">Melt Geno Genotype</prop>
												<prop name="Position">12</prop>
												<prop name="IsDefault">1</prop>
												<prop name="ReadOnly">1</prop>
												<obj name="ChannelProp" class="ChannelProperty" version="1">
													<prop name="ChannelIdx">0</prop>
												</obj>
											</obj>
											<obj name="PropertyObject" class="GroupChannelTypeProp" version="4">
												<prop name="PropertyTypeName">Melt Geno Sample Type</prop>
												<prop name="Position">12</prop>
												<prop name="IsDefault">0</prop>
												<prop name="GroupSampleType">mstUnknown</prop>
												<obj name="ChannelProp" class="ChannelProperty" version="1">
													<prop name="ChannelIdx">0</prop>
												</obj>
											</obj>
											<obj name="PropertyObject" class="QuantSampleTypeProperty" version="4">
												<prop name="PropertyTypeName">Quantification Sample Type</prop>
												<prop name="Position">12</prop>
												<prop name="IsDefault">0</prop>
												<prop name="SampleType">qsUnknown</prop>
												<obj name="ChannelProp" class="ChannelProperty" version="1">
													<prop name="ChannelIdx">0</prop>
												</obj>
											</obj>
											<obj name="PropertyObject" class="ChannelGenotype" version="4">
												<prop name="PropertyTypeName">Scanning Genotype</prop>
												<prop name="Position">12</prop>
												<prop name="IsDefault">1</prop>
												<prop name="ReadOnly">1</prop>
												<obj name="ChannelProp" class="ChannelProperty" version="1">
													<prop name="ChannelIdx">0</prop>
												</obj>
											</obj>
											<obj name="PropertyObject" class="GroupChannelTypeProp" version="4">
												<prop name="PropertyTypeName">Scanning Sample Type</prop>
												<prop name="Position">12</prop>
												<prop name="IsDefault">0</prop>
												<prop name="GroupSampleType">mstUnknown</prop>
												<obj name="ChannelProp" class="ChannelProperty" version="1">
													<prop name="ChannelIdx">0</prop>
												</obj>
											</obj>
											<obj name="PropertyObject" class="TargetName" version="4">
												<prop name="PropertyTypeName">Target Name</prop>
												<prop name="Position">12</prop>
												<prop name="IsDefault">0</prop>
												<prop name="name">U44</prop>
												<obj name="ChannelProp" class="ChannelProperty" version="1">
													<prop name="ChannelIdx">0</prop>
												</obj>
											</obj>
											<obj name="PropertyObject" class="RQTargetProperty" version="4">
												<prop name="PropertyTypeName">Target Type</prop>
												<prop name="Position">12</prop>
												<prop name="IsDefault">0</prop>
												<prop name="TargetType">dtReference</prop>
												<obj name="ChannelProp" class="ChannelProperty" version="1">
													<prop name="ChannelIdx">0</prop>
												</obj>
											</obj>
										</list>
									</obj>
								</list>
							</obj>
						</obj>
						<prop name="ChannelPropertyCount">1</prop>
						<prop name="ContainerPosition">12</prop>
						<prop name="HasSampleProperties">1</prop>
						<obj name="SampleProperties" class="PropertyList" version="1">
							<list name="emlist" count="14">
								<obj name="PropertyObject" class="SamplePrefColor" version="4">
									<prop name="PropertyTypeName">Color</prop>
									<prop name="Position">12</prop>
									<prop name="IsDefault">0</prop>
									<prop name="Color">$00FF8000</prop>
								</obj>
								<obj name="PropertyObject" class="DominantChannelProp" version="4">
									<prop name="PropertyTypeName">Dominant Channel</prop>
									<prop name="Position">12</prop>
									<prop name="IsDefault">0</prop>
									<prop name="DominantChannel">0</prop>
								</obj>
								<obj name="PropertyObject" class="Genotype" version="4">
									<prop name="PropertyTypeName">EndPt Genotype</prop>
									<prop name="Position">12</prop>
									<prop name="IsDefault">1</prop>
									<prop name="ReadOnly">1</prop>
								</obj>
								<obj name="PropertyObject" class="GroupingSample" version="4">
									<prop name="PropertyTypeName">EndPt Sample Type</prop>
									<prop name="Position">12</prop>
									<prop name="IsDefault">0</prop>
									<prop name="GroupSampleType">mstUnknown</prop>
								</obj>
								<obj name="PropertyObject" class="SamplePrefLineStyle" version="4">
									<prop name="PropertyTypeName">Line Style</prop>
									<prop name="Position">12</prop>
									<prop name="IsDefault">0</prop>
									<prop name="LineStyle">psSolid</prop>
								</obj>
								<obj name="PropertyObject" class="GenSampleEditNotes" version="4">
									<prop name="PropertyTypeName">Notes</prop>
									<prop name="Position">12</prop>
									<prop name="IsDefault">1</prop>
								</obj>
								<obj name="PropertyObject" class="SamplePrefPointStyle" version="4">
									<prop name="PropertyTypeName">Point Style</prop>
									<prop name="Position">12</prop>
									<prop name="IsDefault">0</prop>
									<prop name="PointStyle">psNothing</prop>
								</obj>
								<obj name="PropertyObject" class="GenSampleEditPosition" version="4">
									<prop name="PropertyTypeName">Position</prop>
									<prop name="Position">12</prop>
									<prop name="IsDefault">1</prop>
								</obj>
								<obj name="PropertyObject" class="GenSampleEditReplicate" version="4">
									<prop name="PropertyTypeName">Replicate of</prop>
									<prop name="Position">12</prop>
									<prop name="IsDefault">0</prop>
									<prop name="ReplicateOf">12</prop>
								</obj>
								<obj name="PropertyObject" class="HTCSampleID" version="4">
									<prop name="PropertyTypeName">Sample ID</prop>
									<prop name="Position">12</prop>
									<prop name="IsDefault">1</prop>
								</obj>
								<obj name="PropertyObject" class="GenSampleEditName" version="4">
									<prop name="PropertyTypeName">Sample Name</prop>
									<prop name="Position">12</prop>
									<prop name="IsDefault">0</prop>
									<prop name="name">1532T</prop>
								</obj>
								<obj name="PropertyObject" class="HTCSamplePrepNotes" version="4">
									<prop name="PropertyTypeName">Sample Prep Notes</prop>
									<prop name="Position">12</prop>
									<prop name="IsDefault">1</prop>
								</obj>
								<obj name="PropertyObject" class="GenSampleEditSubset" version="4">
									<prop name="PropertyTypeName">Subsets</prop>
									<prop name="Position">12</prop>
									<prop name="IsDefault">1</prop>
								</obj>
								<obj name="PropertyObject" class="SamplePrefWidth" version="5">
									<prop name="PropertyTypeName">Width</prop>
									<prop name="Position">12</prop>
									<prop name="IsDefault">1</prop>
									<prop name="Width">1</prop>
								</obj>
							</list>
						</obj>
					</obj>
					<obj name="item" class="SamplePropInfo" version="1">
						<obj name="ChannelProperties" class="ChanPropList" version="2">
							<obj name="ChannelProperties" class="EMList" version="1">
								<list name="emlist" count="1">
									<obj name="item" class="PropertyList" version="1">
										<list name="emlist" count="12">
											<obj name="PropertyObject" class="RQSampleTargetProperty" version="4">
												<prop name="PropertyTypeName">Combined Sample and Target Type</prop>
												<prop name="Position">13</prop>
												<prop name="IsDefault">0</prop>
												<obj name="ChannelProp" class="ChannelProperty" version="1">
													<prop name="ChannelIdx">0</prop>
												</obj>
											</obj>
											<obj name="PropertyObject" class="QuantConcProperty" version="4">
												<prop name="PropertyTypeName">Concentration</prop>
												<prop name="Position">13</prop>
												<prop name="IsDefault">1</prop>
												<prop name="Concentration">0</prop>
												<obj name="ChannelProp" class="ChannelProperty" version="1">
													<prop name="ChannelIdx">0</prop>
												</obj>
												<prop name="ReadOnly">1</prop>
											</obj>
											<obj name="PropertyObject" class="QuantCpHighProp" version="4">
												<prop name="PropertyTypeName">Cp High</prop>
												<prop name="Position">13</prop>
												<prop name="IsDefault">1</prop>
												<prop name="CpRangeHigh">0</prop>
												<obj name="ChannelProp" class="ChannelProperty" version="1">
													<prop name="ChannelIdx">0</prop>
												</obj>
												<prop name="ReadOnly">1</prop>
											</obj>
											<obj name="PropertyObject" class="QuantCpLowProp" version="4">
												<prop name="PropertyTypeName">Cp Low</prop>
												<prop name="Position">13</prop>
												<prop name="IsDefault">1</prop>
												<prop name="CpRangeLow">0</prop>
												<obj name="ChannelProp" class="ChannelProperty" version="1">
													<prop name="ChannelIdx">0</prop>
												</obj>
												<prop name="ReadOnly">1</prop>
											</obj>
											<obj name="PropertyObject" class="RQEffProp" version="4">
												<prop name="PropertyTypeName">Efficiency</prop>
												<prop name="Position">13</prop>
												<prop name="IsDefault">1</prop>
												<prop name="Efficiency">2</prop>
												<obj name="ChannelProp" class="ChannelProperty" version="1">
													<prop name="ChannelIdx">0</prop>
												</obj>
											</obj>
											<obj name="PropertyObject" class="ChannelGenotype" version="4">
												<prop name="PropertyTypeName">Melt Geno Genotype</prop>
												<prop name="Position">13</prop>
												<prop name="IsDefault">1</prop>
												<prop name="ReadOnly">1</prop>
												<obj name="ChannelProp" class="ChannelProperty" version="1">
													<prop name="ChannelIdx">0</prop>
												</obj>
											</obj>
											<obj name="PropertyObject" class="GroupChannelTypeProp" version="4">
												<prop name="PropertyTypeName">Melt Geno Sample Type</prop>
												<prop name="Position">13</prop>
												<prop name="IsDefault">0</prop>
												<prop name="GroupSampleType">mstUnknown</prop>
												<obj name="ChannelProp" class="ChannelProperty" version="1">
													<prop name="ChannelIdx">0</prop>
												</obj>
											</obj>
											<obj name="PropertyObject" class="QuantSampleTypeProperty" version="4">
												<prop name="PropertyTypeName">Quantification Sample Type</prop>
												<prop name="Position">13</prop>
												<prop name="IsDefault">0</prop>
												<prop name="SampleType">qsUnknown</prop>
												<obj name="ChannelProp" class="ChannelProperty" version="1">
													<prop name="ChannelIdx">0</prop>
												</obj>
											</obj>
											<obj name="PropertyObject" class="ChannelGenotype" version="4">
												<prop name="PropertyTypeName">Scanning Genotype</prop>
												<prop name="Position">13</prop>
												<prop name="IsDefault">1</prop>
												<prop name="ReadOnly">1</prop>
												<obj name="ChannelProp" class="ChannelProperty" version="1">
													<prop name="ChannelIdx">0</prop>
												</obj>
											</obj>
											<obj name="PropertyObject" class="GroupChannelTypeProp" version="4">
												<prop name="PropertyTypeName">Scanning Sample Type</prop>
												<prop name="Position">13</prop>
												<prop name="IsDefault">0</prop>
												<prop name="GroupSampleType">mstUnknown</prop>
												<obj name="ChannelProp" class="ChannelProperty" version="1">
													<prop name="ChannelIdx">0</prop>
												</obj>
											</obj>
											<obj name="PropertyObject" class="TargetName" version="4">
												<prop name="PropertyTypeName">Target Name</prop>
												<prop name="Position">13</prop>
												<prop name="IsDefault">0</prop>
												<prop name="name">U44</prop>
												<obj name="ChannelProp" class="ChannelProperty" version="1">
													<prop name="ChannelIdx">0</prop>
												</obj>
											</obj>
											<obj name="PropertyObject" class="RQTargetProperty" version="4">
												<prop name="PropertyTypeName">Target Type</prop>
												<prop name="Position">13</prop>
												<prop name="IsDefault">0</prop>
												<prop name="TargetType">dtReference</prop>
												<obj name="ChannelProp" class="ChannelProperty" version="1">
													<prop name="ChannelIdx">0</prop>
												</obj>
											</obj>
										</list>
									</obj>
								</list>
							</obj>
						</obj>
						<prop name="ChannelPropertyCount">1</prop>
						<prop name="ContainerPosition">13</prop>
						<prop name="HasSampleProperties">1</prop>
						<obj name="SampleProperties" class="PropertyList" version="1">
							<list name="emlist" count="14">
								<obj name="PropertyObject" class="SamplePrefColor" version="4">
									<prop name="PropertyTypeName">Color</prop>
									<prop name="Position">13</prop>
									<prop name="IsDefault">0</prop>
									<prop name="Color">clRed</prop>
								</obj>
								<obj name="PropertyObject" class="DominantChannelProp" version="4">
									<prop name="PropertyTypeName">Dominant Channel</prop>
									<prop name="Position">13</prop>
									<prop name="IsDefault">0</prop>
									<prop name="DominantChannel">0</prop>
								</obj>
								<obj name="PropertyObject" class="Genotype" version="4">
									<prop name="PropertyTypeName">EndPt Genotype</prop>
									<prop name="Position">13</prop>
									<prop name="IsDefault">1</prop>
									<prop name="ReadOnly">1</prop>
								</obj>
								<obj name="PropertyObject" class="GroupingSample" version="4">
									<prop name="PropertyTypeName">EndPt Sample Type</prop>
									<prop name="Position">13</prop>
									<prop name="IsDefault">0</prop>
									<prop name="GroupSampleType">mstUnknown</prop>
								</obj>
								<obj name="PropertyObject" class="SamplePrefLineStyle" version="4">
									<prop name="PropertyTypeName">Line Style</prop>
									<prop name="Position">13</prop>
									<prop name="IsDefault">0</prop>
									<prop name="LineStyle">psSolid</prop>
								</obj>
								<obj name="PropertyObject" class="GenSampleEditNotes" version="4">
									<prop name="PropertyTypeName">Notes</prop>
									<prop name="Position">13</prop>
									<prop name="IsDefault">1</prop>
								</obj>
								<obj name="PropertyObject" class="SamplePrefPointStyle" version="4">
									<prop name="PropertyTypeName">Point Style</prop>
									<prop name="Position">13</prop>
									<prop name="IsDefault">0</prop>
									<prop name="PointStyle">psNothing</prop>
								</obj>
								<obj name="PropertyObject" class="GenSampleEditPosition" version="4">
									<prop name="PropertyTypeName">Position</prop>
									<prop name="Position">13</prop>
									<prop name="IsDefault">1</prop>
								</obj>
								<obj name="PropertyObject" class="GenSampleEditReplicate" version="4">
									<prop name="PropertyTypeName">Replicate of</prop>
									<prop name="Position">13</prop>
									<prop name="IsDefault">0</prop>
									<prop name="ReplicateOf">12</prop>
								</obj>
								<obj name="PropertyObject" class="HTCSampleID" version="4">
									<prop name="PropertyTypeName">Sample ID</prop>
									<prop name="Position">13</prop>
									<prop name="IsDefault">1</prop>
								</obj>
								<obj name="PropertyObject" class="GenSampleEditName" version="4">
									<prop name="PropertyTypeName">Sample Name</prop>
									<prop name="Position">13</prop>
									<prop name="IsDefault">0</prop>
									<prop name="name">1532T</prop>
								</obj>
								<obj name="PropertyObject" class="HTCSamplePrepNotes" version="4">
									<prop name="PropertyTypeName">Sample Prep Notes</prop>
									<prop name="Position">13</prop>
									<prop name="IsDefault">1</prop>
								</obj>
								<obj name="PropertyObject" class="GenSampleEditSubset" version="4">
									<prop name="PropertyTypeName">Subsets</prop>
									<prop name="Position">13</prop>
									<prop name="IsDefault">1</prop>
								</obj>
								<obj name="PropertyObject" class="SamplePrefWidth" version="5">
									<prop name="PropertyTypeName">Width</prop>
									<prop name="Position">13</prop>
									<prop name="IsDefault">1</prop>
									<prop name="Width">1</prop>
								</obj>
							</list>
						</obj>
					</obj>
					<obj name="item" class="SamplePropInfo" version="1">
						<obj name="ChannelProperties" class="ChanPropList" version="2">
							<obj name="ChannelProperties" class="EMList" version="1">
								<list name="emlist" count="1">
									<obj name="item" class="PropertyList" version="1">
										<list name="emlist" count="12">
											<obj name="PropertyObject" class="RQSampleTargetProperty" version="4">
												<prop name="PropertyTypeName">Combined Sample and Target Type</prop>
												<prop name="Position">14</prop>
												<prop name="IsDefault">0</prop>
												<obj name="ChannelProp" class="ChannelProperty" version="1">
													<prop name="ChannelIdx">0</prop>
												</obj>
											</obj>
											<obj name="PropertyObject" class="QuantConcProperty" version="4">
												<prop name="PropertyTypeName">Concentration</prop>
												<prop name="Position">14</prop>
												<prop name="IsDefault">1</prop>
												<prop name="Concentration">0</prop>
												<obj name="ChannelProp" class="ChannelProperty" version="1">
													<prop name="ChannelIdx">0</prop>
												</obj>
												<prop name="ReadOnly">1</prop>
											</obj>
											<obj name="PropertyObject" class="QuantCpHighProp" version="4">
												<prop name="PropertyTypeName">Cp High</prop>
												<prop name="Position">14</prop>
												<prop name="IsDefault">1</prop>
												<prop name="CpRangeHigh">0</prop>
												<obj name="ChannelProp" class="ChannelProperty" version="1">
													<prop name="ChannelIdx">0</prop>
												</obj>
												<prop name="ReadOnly">1</prop>
											</obj>
											<obj name="PropertyObject" class="QuantCpLowProp" version="4">
												<prop name="PropertyTypeName">Cp Low</prop>
												<prop name="Position">14</prop>
												<prop name="IsDefault">1</prop>
												<prop name="CpRangeLow">0</prop>
												<obj name="ChannelProp" class="ChannelProperty" version="1">
													<prop name="ChannelIdx">0</prop>
												</obj>
												<prop name="ReadOnly">1</prop>
											</obj>
											<obj name="PropertyObject" class="RQEffProp" version="4">
												<prop name="PropertyTypeName">Efficiency</prop>
												<prop name="Position">14</prop>
												<prop name="IsDefault">1</prop>
												<prop name="Efficiency">2</prop>
												<obj name="ChannelProp" class="ChannelProperty" version="1">
													<prop name="ChannelIdx">0</prop>
												</obj>
											</obj>
											<obj name="PropertyObject" class="ChannelGenotype" version="4">
												<prop name="PropertyTypeName">Melt Geno Genotype</prop>
												<prop name="Position">14</prop>
												<prop name="IsDefault">1</prop>
												<prop name="ReadOnly">1</prop>
												<obj name="ChannelProp" class="ChannelProperty" version="1">
													<prop name="ChannelIdx">0</prop>
												</obj>
											</obj>
											<obj name="PropertyObject" class="GroupChannelTypeProp" version="4">
												<prop name="PropertyTypeName">Melt Geno Sample Type</prop>
												<prop name="Position">14</prop>
												<prop name="IsDefault">0</prop>
												<prop name="GroupSampleType">mstUnknown</prop>
												<obj name="ChannelProp" class="ChannelProperty" version="1">
													<prop name="ChannelIdx">0</prop>
												</obj>
											</obj>
											<obj name="PropertyObject" class="QuantSampleTypeProperty" version="4">
												<prop name="PropertyTypeName">Quantification Sample Type</prop>
												<prop name="Position">14</prop>
												<prop name="IsDefault">0</prop>
												<prop name="SampleType">qsUnknown</prop>
												<obj name="ChannelProp" class="ChannelProperty" version="1">
													<prop name="ChannelIdx">0</prop>
												</obj>
											</obj>
											<obj name="PropertyObject" class="ChannelGenotype" version="4">
												<prop name="PropertyTypeName">Scanning Genotype</prop>
												<prop name="Position">14</prop>
												<prop name="IsDefault">1</prop>
												<prop name="ReadOnly">1</prop>
												<obj name="ChannelProp" class="ChannelProperty" version="1">
													<prop name="ChannelIdx">0</prop>
												</obj>
											</obj>
											<obj name="PropertyObject" class="GroupChannelTypeProp" version="4">
												<prop name="PropertyTypeName">Scanning Sample Type</prop>
												<prop name="Position">14</prop>
												<prop name="IsDefault">0</prop>
												<prop name="GroupSampleType">mstUnknown</prop>
												<obj name="ChannelProp" class="ChannelProperty" version="1">
													<prop name="ChannelIdx">0</prop>
												</obj>
											</obj>
											<obj name="PropertyObject" class="TargetName" version="4">
												<prop name="PropertyTypeName">Target Name</prop>
												<prop name="Position">14</prop>
												<prop name="IsDefault">0</prop>
												<prop name="name">U44</prop>
												<obj name="ChannelProp" class="ChannelProperty" version="1">
													<prop name="ChannelIdx">0</prop>
												</obj>
											</obj>
											<obj name="PropertyObject" class="RQTargetProperty" version="4">
												<prop name="PropertyTypeName">Target Type</prop>
												<prop name="Position">14</prop>
												<prop name="IsDefault">0</prop>
												<prop name="TargetType">dtReference</prop>
												<obj name="ChannelProp" class="ChannelProperty" version="1">
													<prop name="ChannelIdx">0</prop>
												</obj>
											</obj>
										</list>
									</obj>
								</list>
							</obj>
						</obj>
						<prop name="ChannelPropertyCount">1</prop>
						<prop name="ContainerPosition">14</prop>
						<prop name="HasSampleProperties">1</prop>
						<obj name="SampleProperties" class="PropertyList" version="1">
							<list name="emlist" count="14">
								<obj name="PropertyObject" class="SamplePrefColor" version="4">
									<prop name="PropertyTypeName">Color</prop>
									<prop name="Position">14</prop>
									<prop name="IsDefault">0</prop>
									<prop name="Color">$0030D700</prop>
								</obj>
								<obj name="PropertyObject" class="DominantChannelProp" version="4">
									<prop name="PropertyTypeName">Dominant Channel</prop>
									<prop name="Position">14</prop>
									<prop name="IsDefault">0</prop>
									<prop name="DominantChannel">0</prop>
								</obj>
								<obj name="PropertyObject" class="Genotype" version="4">
									<prop name="PropertyTypeName">EndPt Genotype</prop>
									<prop name="Position">14</prop>
									<prop name="IsDefault">1</prop>
									<prop name="ReadOnly">1</prop>
								</obj>
								<obj name="PropertyObject" class="GroupingSample" version="4">
									<prop name="PropertyTypeName">EndPt Sample Type</prop>
									<prop name="Position">14</prop>
									<prop name="IsDefault">0</prop>
									<prop name="GroupSampleType">mstUnknown</prop>
								</obj>
								<obj name="PropertyObject" class="SamplePrefLineStyle" version="4">
									<prop name="PropertyTypeName">Line Style</prop>
									<prop name="Position">14</prop>
									<prop name="IsDefault">0</prop>
									<prop name="LineStyle">psSolid</prop>
								</obj>
								<obj name="PropertyObject" class="GenSampleEditNotes" version="4">
									<prop name="PropertyTypeName">Notes</prop>
									<prop name="Position">14</prop>
									<prop name="IsDefault">1</prop>
								</obj>
								<obj name="PropertyObject" class="SamplePrefPointStyle" version="4">
									<prop name="PropertyTypeName">Point Style</prop>
									<prop name="Position">14</prop>
									<prop name="IsDefault">0</prop>
									<prop name="PointStyle">psNothing</prop>
								</obj>
								<obj name="PropertyObject" class="GenSampleEditPosition" version="4">
									<prop name="PropertyTypeName">Position</prop>
									<prop name="Position">14</prop>
									<prop name="IsDefault">1</prop>
								</obj>
								<obj name="PropertyObject" class="GenSampleEditReplicate" version="4">
									<prop name="PropertyTypeName">Replicate of</prop>
									<prop name="Position">14</prop>
									<prop name="IsDefault">0</prop>
									<prop name="ReplicateOf">14</prop>
								</obj>
								<obj name="PropertyObject" class="HTCSampleID" version="4">
									<prop name="PropertyTypeName">Sample ID</prop>
									<prop name="Position">14</prop>
									<prop name="IsDefault">1</prop>
								</obj>
								<obj name="PropertyObject" class="GenSampleEditName" version="4">
									<prop name="PropertyTypeName">Sample Name</prop>
									<prop name="Position">14</prop>
									<prop name="IsDefault">0</prop>
									<prop name="name">1532N</prop>
								</obj>
								<obj name="PropertyObject" class="HTCSamplePrepNotes" version="4">
									<prop name="PropertyTypeName">Sample Prep Notes</prop>
									<prop name="Position">14</prop>
									<prop name="IsDefault">1</prop>
								</obj>
								<obj name="PropertyObject" class="GenSampleEditSubset" version="4">
									<prop name="PropertyTypeName">Subsets</prop>
									<prop name="Position">14</prop>
									<prop name="IsDefault">1</prop>
								</obj>
								<obj name="PropertyObject" class="SamplePrefWidth" version="5">
									<prop name="PropertyTypeName">Width</prop>
									<prop name="Position">14</prop>
									<prop name="IsDefault">1</prop>
									<prop name="Width">1</prop>
								</obj>
							</list>
						</obj>
					</obj>
					<obj name="item" class="SamplePropInfo" version="1">
						<obj name="ChannelProperties" class="ChanPropList" version="2">
							<obj name="ChannelProperties" class="EMList" version="1">
								<list name="emlist" count="1">
									<obj name="item" class="PropertyList" version="1">
										<list name="emlist" count="12">
											<obj name="PropertyObject" class="RQSampleTargetProperty" version="4">
												<prop name="PropertyTypeName">Combined Sample and Target Type</prop>
												<prop name="Position">15</prop>
												<prop name="IsDefault">0</prop>
												<obj name="ChannelProp" class="ChannelProperty" version="1">
													<prop name="ChannelIdx">0</prop>
												</obj>
											</obj>
											<obj name="PropertyObject" class="QuantConcProperty" version="4">
												<prop name="PropertyTypeName">Concentration</prop>
												<prop name="Position">15</prop>
												<prop name="IsDefault">1</prop>
												<prop name="Concentration">0</prop>
												<obj name="ChannelProp" class="ChannelProperty" version="1">
													<prop name="ChannelIdx">0</prop>
												</obj>
												<prop name="ReadOnly">1</prop>
											</obj>
											<obj name="PropertyObject" class="QuantCpHighProp" version="4">
												<prop name="PropertyTypeName">Cp High</prop>
												<prop name="Position">15</prop>
												<prop name="IsDefault">1</prop>
												<prop name="CpRangeHigh">0</prop>
												<obj name="ChannelProp" class="ChannelProperty" version="1">
													<prop name="ChannelIdx">0</prop>
												</obj>
												<prop name="ReadOnly">1</prop>
											</obj>
											<obj name="PropertyObject" class="QuantCpLowProp" version="4">
												<prop name="PropertyTypeName">Cp Low</prop>
												<prop name="Position">15</prop>
												<prop name="IsDefault">1</prop>
												<prop name="CpRangeLow">0</prop>
												<obj name="ChannelProp" class="ChannelProperty" version="1">
													<prop name="ChannelIdx">0</prop>
												</obj>
												<prop name="ReadOnly">1</prop>
											</obj>
											<obj name="PropertyObject" class="RQEffProp" version="4">
												<prop name="PropertyTypeName">Efficiency</prop>
												<prop name="Position">15</prop>
												<prop name="IsDefault">1</prop>
												<prop name="Efficiency">2</prop>
												<obj name="ChannelProp" class="ChannelProperty" version="1">
													<prop name="ChannelIdx">0</prop>
												</obj>
											</obj>
											<obj name="PropertyObject" class="ChannelGenotype" version="4">
												<prop name="PropertyTypeName">Melt Geno Genotype</prop>
												<prop name="Position">15</prop>
												<prop name="IsDefault">1</prop>
												<prop name="ReadOnly">1</prop>
												<obj name="ChannelProp" class="ChannelProperty" version="1">
													<prop name="ChannelIdx">0</prop>
												</obj>
											</obj>
											<obj name="PropertyObject" class="GroupChannelTypeProp" version="4">
												<prop name="PropertyTypeName">Melt Geno Sample Type</prop>
												<prop name="Position">15</prop>
												<prop name="IsDefault">0</prop>
												<prop name="GroupSampleType">mstUnknown</prop>
												<obj name="ChannelProp" class="ChannelProperty" version="1">
													<prop name="ChannelIdx">0</prop>
												</obj>
											</obj>
											<obj name="PropertyObject" class="QuantSampleTypeProperty" version="4">
												<prop name="PropertyTypeName">Quantification Sample Type</prop>
												<prop name="Position">15</prop>
												<prop name="IsDefault">0</prop>
												<prop name="SampleType">qsUnknown</prop>
												<obj name="ChannelProp" class="ChannelProperty" version="1">
													<prop name="ChannelIdx">0</prop>
												</obj>
											</obj>
											<obj name="PropertyObject" class="ChannelGenotype" version="4">
												<prop name="PropertyTypeName">Scanning Genotype</prop>
												<prop name="Position">15</prop>
												<prop name="IsDefault">1</prop>
												<prop name="ReadOnly">1</prop>
												<obj name="ChannelProp" class="ChannelProperty" version="1">
													<prop name="ChannelIdx">0</prop>
												</obj>
											</obj>
											<obj name="PropertyObject" class="GroupChannelTypeProp" version="4">
												<prop name="PropertyTypeName">Scanning Sample Type</prop>
												<prop name="Position">15</prop>
												<prop name="IsDefault">0</prop>
												<prop name="GroupSampleType">mstUnknown</prop>
												<obj name="ChannelProp" class="ChannelProperty" version="1">
													<prop name="ChannelIdx">0</prop>
												</obj>
											</obj>
											<obj name="PropertyObject" class="TargetName" version="4">
												<prop name="PropertyTypeName">Target Name</prop>
												<prop name="Position">15</prop>
												<prop name="IsDefault">0</prop>
												<prop name="name">U44</prop>
												<obj name="ChannelProp" class="ChannelProperty" version="1">
													<prop name="ChannelIdx">0</prop>
												</obj>
											</obj>
											<obj name="PropertyObject" class="RQTargetProperty" version="4">
												<prop name="PropertyTypeName">Target Type</prop>
												<prop name="Position">15</prop>
												<prop name="IsDefault">0</prop>
												<prop name="TargetType">dtReference</prop>
												<obj name="ChannelProp" class="ChannelProperty" version="1">
													<prop name="ChannelIdx">0</prop>
												</obj>
											</obj>
										</list>
									</obj>
								</list>
							</obj>
						</obj>
						<prop name="ChannelPropertyCount">1</prop>
						<prop name="ContainerPosition">15</prop>
						<prop name="HasSampleProperties">1</prop>
						<obj name="SampleProperties" class="PropertyList" version="1">
							<list name="emlist" count="14">
								<obj name="PropertyObject" class="SamplePrefColor" version="4">
									<prop name="PropertyTypeName">Color</prop>
									<prop name="Position">15</prop>
									<prop name="IsDefault">0</prop>
									<prop name="Color">clFuchsia</prop>
								</obj>
								<obj name="PropertyObject" class="DominantChannelProp" version="4">
									<prop name="PropertyTypeName">Dominant Channel</prop>
									<prop name="Position">15</prop>
									<prop name="IsDefault">0</prop>
									<prop name="DominantChannel">0</prop>
								</obj>
								<obj name="PropertyObject" class="Genotype" version="4">
									<prop name="PropertyTypeName">EndPt Genotype</prop>
									<prop name="Position">15</prop>
									<prop name="IsDefault">1</prop>
									<prop name="ReadOnly">1</prop>
								</obj>
								<obj name="PropertyObject" class="GroupingSample" version="4">
									<prop name="PropertyTypeName">EndPt Sample Type</prop>
									<prop name="Position">15</prop>
									<prop name="IsDefault">0</prop>
									<prop name="GroupSampleType">mstUnknown</prop>
								</obj>
								<obj name="PropertyObject" class="SamplePrefLineStyle" version="4">
									<prop name="PropertyTypeName">Line Style</prop>
									<prop name="Position">15</prop>
									<prop name="IsDefault">0</prop>
									<prop name="LineStyle">psSolid</prop>
								</obj>
								<obj name="PropertyObject" class="GenSampleEditNotes" version="4">
									<prop name="PropertyTypeName">Notes</prop>
									<prop name="Position">15</prop>
									<prop name="IsDefault">1</prop>
								</obj>
								<obj name="PropertyObject" class="SamplePrefPointStyle" version="4">
									<prop name="PropertyTypeName">Point Style</prop>
									<prop name="Position">15</prop>
									<prop name="IsDefault">0</prop>
									<prop name="PointStyle">psNothing</prop>
								</obj>
								<obj name="PropertyObject" class="GenSampleEditPosition" version="4">
									<prop name="PropertyTypeName">Position</prop>
									<prop name="Position">15</prop>
									<prop name="IsDefault">1</prop>
								</obj>
								<obj name="PropertyObject" class="GenSampleEditReplicate" version="4">
									<prop name="PropertyTypeName">Replicate of</prop>
									<prop name="Position">15</prop>
									<prop name="IsDefault">0</prop>
									<prop name="ReplicateOf">14</prop>
								</obj>
								<obj name="PropertyObject" class="HTCSampleID" version="4">
									<prop name="PropertyTypeName">Sample ID</prop>
									<prop name="Position">15</prop>
									<prop name="IsDefault">1</prop>
								</obj>
								<obj name="PropertyObject" class="GenSampleEditName" version="4">
									<prop name="PropertyTypeName">Sample Name</prop>
									<prop name="Position">15</prop>
									<prop name="IsDefault">0</prop>
									<prop name="name">1532N</prop>
								</obj>
								<obj name="PropertyObject" class="HTCSamplePrepNotes" version="4">
									<prop name="PropertyTypeName">Sample Prep Notes</prop>
									<prop name="Position">15</prop>
									<prop name="IsDefault">1</prop>
								</obj>
								<obj name="PropertyObject" class="GenSampleEditSubset" version="4">
									<prop name="PropertyTypeName">Subsets</prop>
									<prop name="Position">15</prop>
									<prop name="IsDefault">1</prop>
								</obj>
								<obj name="PropertyObject" class="SamplePrefWidth" version="5">
									<prop name="PropertyTypeName">Width</prop>
									<prop name="Position">15</prop>
									<prop name="IsDefault">1</prop>
									<prop name="Width">1</prop>
								</obj>
							</list>
						</obj>
					</obj>
					<obj name="item" class="SamplePropInfo" version="1">
						<obj name="ChannelProperties" class="ChanPropList" version="2">
							<obj name="ChannelProperties" class="EMList" version="1">
								<list name="emlist" count="1">
									<obj name="item" class="PropertyList" version="1">
										<list name="emlist" count="12">
											<obj name="PropertyObject" class="RQSampleTargetProperty" version="4">
												<prop name="PropertyTypeName">Combined Sample and Target Type</prop>
												<prop name="Position">16</prop>
												<prop name="IsDefault">0</prop>
												<obj name="ChannelProp" class="ChannelProperty" version="1">
													<prop name="ChannelIdx">0</prop>
												</obj>
											</obj>
											<obj name="PropertyObject" class="QuantConcProperty" version="4">
												<prop name="PropertyTypeName">Concentration</prop>
												<prop name="Position">16</prop>
												<prop name="IsDefault">1</prop>
												<prop name="Concentration">0</prop>
												<obj name="ChannelProp" class="ChannelProperty" version="1">
													<prop name="ChannelIdx">0</prop>
												</obj>
												<prop name="ReadOnly">1</prop>
											</obj>
											<obj name="PropertyObject" class="QuantCpHighProp" version="4">
												<prop name="PropertyTypeName">Cp High</prop>
												<prop name="Position">16</prop>
												<prop name="IsDefault">1</prop>
												<prop name="CpRangeHigh">0</prop>
												<obj name="ChannelProp" class="ChannelProperty" version="1">
													<prop name="ChannelIdx">0</prop>
												</obj>
												<prop name="ReadOnly">1</prop>
											</obj>
											<obj name="PropertyObject" class="QuantCpLowProp" version="4">
												<prop name="PropertyTypeName">Cp Low</prop>
												<prop name="Position">16</prop>
												<prop name="IsDefault">1</prop>
												<prop name="CpRangeLow">0</prop>
												<obj name="ChannelProp" class="ChannelProperty" version="1">
													<prop name="ChannelIdx">0</prop>
												</obj>
												<prop name="ReadOnly">1</prop>
											</obj>
											<obj name="PropertyObject" class="RQEffProp" version="4">
												<prop name="PropertyTypeName">Efficiency</prop>
												<prop name="Position">16</prop>
												<prop name="IsDefault">1</prop>
												<prop name="Efficiency">2</prop>
												<obj name="ChannelProp" class="ChannelProperty" version="1">
													<prop name="ChannelIdx">0</prop>
												</obj>
											</obj>
											<obj name="PropertyObject" class="ChannelGenotype" version="4">
												<prop name="PropertyTypeName">Melt Geno Genotype</prop>
												<prop name="Position">16</prop>
												<prop name="IsDefault">1</prop>
												<prop name="ReadOnly">1</prop>
												<obj name="ChannelProp" class="ChannelProperty" version="1">
													<prop name="ChannelIdx">0</prop>
												</obj>
											</obj>
											<obj name="PropertyObject" class="GroupChannelTypeProp" version="4">
												<prop name="PropertyTypeName">Melt Geno Sample Type</prop>
												<prop name="Position">16</prop>
												<prop name="IsDefault">0</prop>
												<prop name="GroupSampleType">mstUnknown</prop>
												<obj name="ChannelProp" class="ChannelProperty" version="1">
													<prop name="ChannelIdx">0</prop>
												</obj>
											</obj>
											<obj name="PropertyObject" class="QuantSampleTypeProperty" version="4">
												<prop name="PropertyTypeName">Quantification Sample Type</prop>
												<prop name="Position">16</prop>
												<prop name="IsDefault">0</prop>
												<prop name="SampleType">qsUnknown</prop>
												<obj name="ChannelProp" class="ChannelProperty" version="1">
													<prop name="ChannelIdx">0</prop>
												</obj>
											</obj>
											<obj name="PropertyObject" class="ChannelGenotype" version="4">
												<prop name="PropertyTypeName">Scanning Genotype</prop>
												<prop name="Position">16</prop>
												<prop name="IsDefault">1</prop>
												<prop name="ReadOnly">1</prop>
												<obj name="ChannelProp" class="ChannelProperty" version="1">
													<prop name="ChannelIdx">0</prop>
												</obj>
											</obj>
											<obj name="PropertyObject" class="GroupChannelTypeProp" version="4">
												<prop name="PropertyTypeName">Scanning Sample Type</prop>
												<prop name="Position">16</prop>
												<prop name="IsDefault">0</prop>
												<prop name="GroupSampleType">mstUnknown</prop>
												<obj name="ChannelProp" class="ChannelProperty" version="1">
													<prop name="ChannelIdx">0</prop>
												</obj>
											</obj>
											<obj name="PropertyObject" class="TargetName" version="4">
												<prop name="PropertyTypeName">Target Name</prop>
												<prop name="Position">16</prop>
												<prop name="IsDefault">0</prop>
												<prop name="name">U44</prop>
												<obj name="ChannelProp" class="ChannelProperty" version="1">
													<prop name="ChannelIdx">0</prop>
												</obj>
											</obj>
											<obj name="PropertyObject" class="RQTargetProperty" version="4">
												<prop name="PropertyTypeName">Target Type</prop>
												<prop name="Position">16</prop>
												<prop name="IsDefault">0</prop>
												<prop name="TargetType">dtReference</prop>
												<obj name="ChannelProp" class="ChannelProperty" version="1">
													<prop name="ChannelIdx">0</prop>
												</obj>
											</obj>
										</list>
									</obj>
								</list>
							</obj>
						</obj>
						<prop name="ChannelPropertyCount">1</prop>
						<prop name="ContainerPosition">16</prop>
						<prop name="HasSampleProperties">1</prop>
						<obj name="SampleProperties" class="PropertyList" version="1">
							<list name="emlist" count="14">
								<obj name="PropertyObject" class="SamplePrefColor" version="4">
									<prop name="PropertyTypeName">Color</prop>
									<prop name="Position">16</prop>
									<prop name="IsDefault">0</prop>
									<prop name="Color">clGray</prop>
								</obj>
								<obj name="PropertyObject" class="DominantChannelProp" version="4">
									<prop name="PropertyTypeName">Dominant Channel</prop>
									<prop name="Position">16</prop>
									<prop name="IsDefault">0</prop>
									<prop name="DominantChannel">0</prop>
								</obj>
								<obj name="PropertyObject" class="Genotype" version="4">
									<prop name="PropertyTypeName">EndPt Genotype</prop>
									<prop name="Position">16</prop>
									<prop name="IsDefault">1</prop>
									<prop name="ReadOnly">1</prop>
								</obj>
								<obj name="PropertyObject" class="GroupingSample" version="4">
									<prop name="PropertyTypeName">EndPt Sample Type</prop>
									<prop name="Position">16</prop>
									<prop name="IsDefault">0</prop>
									<prop name="GroupSampleType">mstUnknown</prop>
								</obj>
								<obj name="PropertyObject" class="SamplePrefLineStyle" version="4">
									<prop name="PropertyTypeName">Line Style</prop>
									<prop name="Position">16</prop>
									<prop name="IsDefault">0</prop>
									<prop name="LineStyle">psSolid</prop>
								</obj>
								<obj name="PropertyObject" class="GenSampleEditNotes" version="4">
									<prop name="PropertyTypeName">Notes</prop>
									<prop name="Position">16</prop>
									<prop name="IsDefault">1</prop>
								</obj>
								<obj name="PropertyObject" class="SamplePrefPointStyle" version="4">
									<prop name="PropertyTypeName">Point Style</prop>
									<prop name="Position">16</prop>
									<prop name="IsDefault">0</prop>
									<prop name="PointStyle">psNothing</prop>
								</obj>
								<obj name="PropertyObject" class="GenSampleEditPosition" version="4">
									<prop name="PropertyTypeName">Position</prop>
									<prop name="Position">16</prop>
									<prop name="IsDefault">1</prop>
								</obj>
								<obj name="PropertyObject" class="GenSampleEditReplicate" version="4">
									<prop name="PropertyTypeName">Replicate of</prop>
									<prop name="Position">16</prop>
									<prop name="IsDefault">0</prop>
									<prop name="ReplicateOf">16</prop>
								</obj>
								<obj name="PropertyObject" class="HTCSampleID" version="4">
									<prop name="PropertyTypeName">Sample ID</prop>
									<prop name="Position">16</prop>
									<prop name="IsDefault">1</prop>
								</obj>
								<obj name="PropertyObject" class="GenSampleEditName" version="4">
									<prop name="PropertyTypeName">Sample Name</prop>
									<prop name="Position">16</prop>
									<prop name="IsDefault">0</prop>
									<prop name="name">1541T</prop>
								</obj>
								<obj name="PropertyObject" class="HTCSamplePrepNotes" version="4">
									<prop name="PropertyTypeName">Sample Prep Notes</prop>
									<prop name="Position">16</prop>
									<prop name="IsDefault">1</prop>
								</obj>
								<obj name="PropertyObject" class="GenSampleEditSubset" version="4">
									<prop name="PropertyTypeName">Subsets</prop>
									<prop name="Position">16</prop>
									<prop name="IsDefault">1</prop>
								</obj>
								<obj name="PropertyObject" class="SamplePrefWidth" version="5">
									<prop name="PropertyTypeName">Width</prop>
									<prop name="Position">16</prop>
									<prop name="IsDefault">1</prop>
									<prop name="Width">1</prop>
								</obj>
							</list>
						</obj>
					</obj>
					<obj name="item" class="SamplePropInfo" version="1">
						<obj name="ChannelProperties" class="ChanPropList" version="2">
							<obj name="ChannelProperties" class="EMList" version="1">
								<list name="emlist" count="1">
									<obj name="item" class="PropertyList" version="1">
										<list name="emlist" count="12">
											<obj name="PropertyObject" class="RQSampleTargetProperty" version="4">
												<prop name="PropertyTypeName">Combined Sample and Target Type</prop>
												<prop name="Position">17</prop>
												<prop name="IsDefault">0</prop>
												<obj name="ChannelProp" class="ChannelProperty" version="1">
													<prop name="ChannelIdx">0</prop>
												</obj>
											</obj>
											<obj name="PropertyObject" class="QuantConcProperty" version="4">
												<prop name="PropertyTypeName">Concentration</prop>
												<prop name="Position">17</prop>
												<prop name="IsDefault">1</prop>
												<prop name="Concentration">0</prop>
												<obj name="ChannelProp" class="ChannelProperty" version="1">
													<prop name="ChannelIdx">0</prop>
												</obj>
												<prop name="ReadOnly">1</prop>
											</obj>
											<obj name="PropertyObject" class="QuantCpHighProp" version="4">
												<prop name="PropertyTypeName">Cp High</prop>
												<prop name="Position">17</prop>
												<prop name="IsDefault">1</prop>
												<prop name="CpRangeHigh">0</prop>
												<obj name="ChannelProp" class="ChannelProperty" version="1">
													<prop name="ChannelIdx">0</prop>
												</obj>
												<prop name="ReadOnly">1</prop>
											</obj>
											<obj name="PropertyObject" class="QuantCpLowProp" version="4">
												<prop name="PropertyTypeName">Cp Low</prop>
												<prop name="Position">17</prop>
												<prop name="IsDefault">1</prop>
												<prop name="CpRangeLow">0</prop>
												<obj name="ChannelProp" class="ChannelProperty" version="1">
													<prop name="ChannelIdx">0</prop>
												</obj>
												<prop name="ReadOnly">1</prop>
											</obj>
											<obj name="PropertyObject" class="RQEffProp" version="4">
												<prop name="PropertyTypeName">Efficiency</prop>
												<prop name="Position">17</prop>
												<prop name="IsDefault">1</prop>
												<prop name="Efficiency">2</prop>
												<obj name="ChannelProp" class="ChannelProperty" version="1">
													<prop name="ChannelIdx">0</prop>
												</obj>
											</obj>
											<obj name="PropertyObject" class="ChannelGenotype" version="4">
												<prop name="PropertyTypeName">Melt Geno Genotype</prop>
												<prop name="Position">17</prop>
												<prop name="IsDefault">1</prop>
												<prop name="ReadOnly">1</prop>
												<obj name="ChannelProp" class="ChannelProperty" version="1">
													<prop name="ChannelIdx">0</prop>
												</obj>
											</obj>
											<obj name="PropertyObject" class="GroupChannelTypeProp" version="4">
												<prop name="PropertyTypeName">Melt Geno Sample Type</prop>
												<prop name="Position">17</prop>
												<prop name="IsDefault">0</prop>
												<prop name="GroupSampleType">mstUnknown</prop>
												<obj name="ChannelProp" class="ChannelProperty" version="1">
													<prop name="ChannelIdx">0</prop>
												</obj>
											</obj>
											<obj name="PropertyObject" class="QuantSampleTypeProperty" version="4">
												<prop name="PropertyTypeName">Quantification Sample Type</prop>
												<prop name="Position">17</prop>
												<prop name="IsDefault">0</prop>
												<prop name="SampleType">qsUnknown</prop>
												<obj name="ChannelProp" class="ChannelProperty" version="1">
													<prop name="ChannelIdx">0</prop>
												</obj>
											</obj>
											<obj name="PropertyObject" class="ChannelGenotype" version="4">
												<prop name="PropertyTypeName">Scanning Genotype</prop>
												<prop name="Position">17</prop>
												<prop name="IsDefault">1</prop>
												<prop name="ReadOnly">1</prop>
												<obj name="ChannelProp" class="ChannelProperty" version="1">
													<prop name="ChannelIdx">0</prop>
												</obj>
											</obj>
											<obj name="PropertyObject" class="GroupChannelTypeProp" version="4">
												<prop name="PropertyTypeName">Scanning Sample Type</prop>
												<prop name="Position">17</prop>
												<prop name="IsDefault">0</prop>
												<prop name="GroupSampleType">mstUnknown</prop>
												<obj name="ChannelProp" class="ChannelProperty" version="1">
													<prop name="ChannelIdx">0</prop>
												</obj>
											</obj>
											<obj name="PropertyObject" class="TargetName" version="4">
												<prop name="PropertyTypeName">Target Name</prop>
												<prop name="Position">17</prop>
												<prop name="IsDefault">0</prop>
												<prop name="name">U44</prop>
												<obj name="ChannelProp" class="ChannelProperty" version="1">
													<prop name="ChannelIdx">0</prop>
												</obj>
											</obj>
											<obj name="PropertyObject" class="RQTargetProperty" version="4">
												<prop name="PropertyTypeName">Target Type</prop>
												<prop name="Position">17</prop>
												<prop name="IsDefault">0</prop>
												<prop name="TargetType">dtReference</prop>
												<obj name="ChannelProp" class="ChannelProperty" version="1">
													<prop name="ChannelIdx">0</prop>
												</obj>
											</obj>
										</list>
									</obj>
								</list>
							</obj>
						</obj>
						<prop name="ChannelPropertyCount">1</prop>
						<prop name="ContainerPosition">17</prop>
						<prop name="HasSampleProperties">1</prop>
						<obj name="SampleProperties" class="PropertyList" version="1">
							<list name="emlist" count="14">
								<obj name="PropertyObject" class="SamplePrefColor" version="4">
									<prop name="PropertyTypeName">Color</prop>
									<prop name="Position">17</prop>
									<prop name="IsDefault">0</prop>
									<prop name="Color">$0012D7FA</prop>
								</obj>
								<obj name="PropertyObject" class="DominantChannelProp" version="4">
									<prop name="PropertyTypeName">Dominant Channel</prop>
									<prop name="Position">17</prop>
									<prop name="IsDefault">0</prop>
									<prop name="DominantChannel">0</prop>
								</obj>
								<obj name="PropertyObject" class="Genotype" version="4">
									<prop name="PropertyTypeName">EndPt Genotype</prop>
									<prop name="Position">17</prop>
									<prop name="IsDefault">1</prop>
									<prop name="ReadOnly">1</prop>
								</obj>
								<obj name="PropertyObject" class="GroupingSample" version="4">
									<prop name="PropertyTypeName">EndPt Sample Type</prop>
									<prop name="Position">17</prop>
									<prop name="IsDefault">0</prop>
									<prop name="GroupSampleType">mstUnknown</prop>
								</obj>
								<obj name="PropertyObject" class="SamplePrefLineStyle" version="4">
									<prop name="PropertyTypeName">Line Style</prop>
									<prop name="Position">17</prop>
									<prop name="IsDefault">0</prop>
									<prop name="LineStyle">psSolid</prop>
								</obj>
								<obj name="PropertyObject" class="GenSampleEditNotes" version="4">
									<prop name="PropertyTypeName">Notes</prop>
									<prop name="Position">17</prop>
									<prop name="IsDefault">1</prop>
								</obj>
								<obj name="PropertyObject" class="SamplePrefPointStyle" version="4">
									<prop name="PropertyTypeName">Point Style</prop>
									<prop name="Position">17</prop>
									<prop name="IsDefault">0</prop>
									<prop name="PointStyle">psNothing</prop>
								</obj>
								<obj name="PropertyObject" class="GenSampleEditPosition" version="4">
									<prop name="PropertyTypeName">Position</prop>
									<prop name="Position">17</prop>
									<prop name="IsDefault">1</prop>
								</obj>
								<obj name="PropertyObject" class="GenSampleEditReplicate" version="4">
									<prop name="PropertyTypeName">Replicate of</prop>
									<prop name="Position">17</prop>
									<prop name="IsDefault">0</prop>
									<prop name="ReplicateOf">16</prop>
								</obj>
								<obj name="PropertyObject" class="HTCSampleID" version="4">
									<prop name="PropertyTypeName">Sample ID</prop>
									<prop name="Position">17</prop>
									<prop name="IsDefault">1</prop>
								</obj>
								<obj name="PropertyObject" class="GenSampleEditName" version="4">
									<prop name="PropertyTypeName">Sample Name</prop>
									<prop name="Position">17</prop>
									<prop name="IsDefault">0</prop>
									<prop name="name">1541T</prop>
								</obj>
								<obj name="PropertyObject" class="HTCSamplePrepNotes" version="4">
									<prop name="PropertyTypeName">Sample Prep Notes</prop>
									<prop name="Position">17</prop>
									<prop name="IsDefault">1</prop>
								</obj>
								<obj name="PropertyObject" class="GenSampleEditSubset" version="4">
									<prop name="PropertyTypeName">Subsets</prop>
									<prop name="Position">17</prop>
									<prop name="IsDefault">1</prop>
								</obj>
								<obj name="PropertyObject" class="SamplePrefWidth" version="5">
									<prop name="PropertyTypeName">Width</prop>
									<prop name="Position">17</prop>
									<prop name="IsDefault">1</prop>
									<prop name="Width">1</prop>
								</obj>
							</list>
						</obj>
					</obj>
					<obj name="item" class="SamplePropInfo" version="1">
						<obj name="ChannelProperties" class="ChanPropList" version="2">
							<obj name="ChannelProperties" class="EMList" version="1">
								<list name="emlist" count="1">
									<obj name="item" class="PropertyList" version="1">
										<list name="emlist" count="12">
											<obj name="PropertyObject" class="RQSampleTargetProperty" version="4">
												<prop name="PropertyTypeName">Combined Sample and Target Type</prop>
												<prop name="Position">18</prop>
												<prop name="IsDefault">0</prop>
												<obj name="ChannelProp" class="ChannelProperty" version="1">
													<prop name="ChannelIdx">0</prop>
												</obj>
											</obj>
											<obj name="PropertyObject" class="QuantConcProperty" version="4">
												<prop name="PropertyTypeName">Concentration</prop>
												<prop name="Position">18</prop>
												<prop name="IsDefault">1</prop>
												<prop name="Concentration">0</prop>
												<obj name="ChannelProp" class="ChannelProperty" version="1">
													<prop name="ChannelIdx">0</prop>
												</obj>
												<prop name="ReadOnly">1</prop>
											</obj>
											<obj name="PropertyObject" class="QuantCpHighProp" version="4">
												<prop name="PropertyTypeName">Cp High</prop>
												<prop name="Position">18</prop>
												<prop name="IsDefault">1</prop>
												<prop name="CpRangeHigh">0</prop>
												<obj name="ChannelProp" class="ChannelProperty" version="1">
													<prop name="ChannelIdx">0</prop>
												</obj>
												<prop name="ReadOnly">1</prop>
											</obj>
											<obj name="PropertyObject" class="QuantCpLowProp" version="4">
												<prop name="PropertyTypeName">Cp Low</prop>
												<prop name="Position">18</prop>
												<prop name="IsDefault">1</prop>
												<prop name="CpRangeLow">0</prop>
												<obj name="ChannelProp" class="ChannelProperty" version="1">
													<prop name="ChannelIdx">0</prop>
												</obj>
												<prop name="ReadOnly">1</prop>
											</obj>
											<obj name="PropertyObject" class="RQEffProp" version="4">
												<prop name="PropertyTypeName">Efficiency</prop>
												<prop name="Position">18</prop>
												<prop name="IsDefault">1</prop>
												<prop name="Efficiency">2</prop>
												<obj name="ChannelProp" class="ChannelProperty" version="1">
													<prop name="ChannelIdx">0</prop>
												</obj>
											</obj>
											<obj name="PropertyObject" class="ChannelGenotype" version="4">
												<prop name="PropertyTypeName">Melt Geno Genotype</prop>
												<prop name="Position">18</prop>
												<prop name="IsDefault">1</prop>
												<prop name="ReadOnly">1</prop>
												<obj name="ChannelProp" class="ChannelProperty" version="1">
													<prop name="ChannelIdx">0</prop>
												</obj>
											</obj>
											<obj name="PropertyObject" class="GroupChannelTypeProp" version="4">
												<prop name="PropertyTypeName">Melt Geno Sample Type</prop>
												<prop name="Position">18</prop>
												<prop name="IsDefault">0</prop>
												<prop name="GroupSampleType">mstUnknown</prop>
												<obj name="ChannelProp" class="ChannelProperty" version="1">
													<prop name="ChannelIdx">0</prop>
												</obj>
											</obj>
											<obj name="PropertyObject" class="QuantSampleTypeProperty" version="4">
												<prop name="PropertyTypeName">Quantification Sample Type</prop>
												<prop name="Position">18</prop>
												<prop name="IsDefault">0</prop>
												<prop name="SampleType">qsUnknown</prop>
												<obj name="ChannelProp" class="ChannelProperty" version="1">
													<prop name="ChannelIdx">0</prop>
												</obj>
											</obj>
											<obj name="PropertyObject" class="ChannelGenotype" version="4">
												<prop name="PropertyTypeName">Scanning Genotype</prop>
												<prop name="Position">18</prop>
												<prop name="IsDefault">1</prop>
												<prop name="ReadOnly">1</prop>
												<obj name="ChannelProp" class="ChannelProperty" version="1">
													<prop name="ChannelIdx">0</prop>
												</obj>
											</obj>
											<obj name="PropertyObject" class="GroupChannelTypeProp" version="4">
												<prop name="PropertyTypeName">Scanning Sample Type</prop>
												<prop name="Position">18</prop>
												<prop name="IsDefault">0</prop>
												<prop name="GroupSampleType">mstUnknown</prop>
												<obj name="ChannelProp" class="ChannelProperty" version="1">
													<prop name="ChannelIdx">0</prop>
												</obj>
											</obj>
											<obj name="PropertyObject" class="TargetName" version="4">
												<prop name="PropertyTypeName">Target Name</prop>
												<prop name="Position">18</prop>
												<prop name="IsDefault">0</prop>
												<prop name="name">U44</prop>
												<obj name="ChannelProp" class="ChannelProperty" version="1">
													<prop name="ChannelIdx">0</prop>
												</obj>
											</obj>
											<obj name="PropertyObject" class="RQTargetProperty" version="4">
												<prop name="PropertyTypeName">Target Type</prop>
												<prop name="Position">18</prop>
												<prop name="IsDefault">0</prop>
												<prop name="TargetType">dtReference</prop>
												<obj name="ChannelProp" class="ChannelProperty" version="1">
													<prop name="ChannelIdx">0</prop>
												</obj>
											</obj>
										</list>
									</obj>
								</list>
							</obj>
						</obj>
						<prop name="ChannelPropertyCount">1</prop>
						<prop name="ContainerPosition">18</prop>
						<prop name="HasSampleProperties">1</prop>
						<obj name="SampleProperties" class="PropertyList" version="1">
							<list name="emlist" count="14">
								<obj name="PropertyObject" class="SamplePrefColor" version="4">
									<prop name="PropertyTypeName">Color</prop>
									<prop name="Position">18</prop>
									<prop name="IsDefault">0</prop>
									<prop name="Color">$00000097</prop>
								</obj>
								<obj name="PropertyObject" class="DominantChannelProp" version="4">
									<prop name="PropertyTypeName">Dominant Channel</prop>
									<prop name="Position">18</prop>
									<prop name="IsDefault">0</prop>
									<prop name="DominantChannel">0</prop>
								</obj>
								<obj name="PropertyObject" class="Genotype" version="4">
									<prop name="PropertyTypeName">EndPt Genotype</prop>
									<prop name="Position">18</prop>
									<prop name="IsDefault">1</prop>
									<prop name="ReadOnly">1</prop>
								</obj>
								<obj name="PropertyObject" class="GroupingSample" version="4">
									<prop name="PropertyTypeName">EndPt Sample Type</prop>
									<prop name="Position">18</prop>
									<prop name="IsDefault">0</prop>
									<prop name="GroupSampleType">mstUnknown</prop>
								</obj>
								<obj name="PropertyObject" class="SamplePrefLineStyle" version="4">
									<prop name="PropertyTypeName">Line Style</prop>
									<prop name="Position">18</prop>
									<prop name="IsDefault">0</prop>
									<prop name="LineStyle">psSolid</prop>
								</obj>
								<obj name="PropertyObject" class="GenSampleEditNotes" version="4">
									<prop name="PropertyTypeName">Notes</prop>
									<prop name="Position">18</prop>
									<prop name="IsDefault">1</prop>
								</obj>
								<obj name="PropertyObject" class="SamplePrefPointStyle" version="4">
									<prop name="PropertyTypeName">Point Style</prop>
									<prop name="Position">18</prop>
									<prop name="IsDefault">0</prop>
									<prop name="PointStyle">psNothing</prop>
								</obj>
								<obj name="PropertyObject" class="GenSampleEditPosition" version="4">
									<prop name="PropertyTypeName">Position</prop>
									<prop name="Position">18</prop>
									<prop name="IsDefault">1</prop>
								</obj>
								<obj name="PropertyObject" class="GenSampleEditReplicate" version="4">
									<prop name="PropertyTypeName">Replicate of</prop>
									<prop name="Position">18</prop>
									<prop name="IsDefault">0</prop>
									<prop name="ReplicateOf">18</prop>
								</obj>
								<obj name="PropertyObject" class="HTCSampleID" version="4">
									<prop name="PropertyTypeName">Sample ID</prop>
									<prop name="Position">18</prop>
									<prop name="IsDefault">1</prop>
								</obj>
								<obj name="PropertyObject" class="GenSampleEditName" version="4">
									<prop name="PropertyTypeName">Sample Name</prop>
									<prop name="Position">18</prop>
									<prop name="IsDefault">0</prop>
									<prop name="name">1541N</prop>
								</obj>
								<obj name="PropertyObject" class="HTCSamplePrepNotes" version="4">
									<prop name="PropertyTypeName">Sample Prep Notes</prop>
									<prop name="Position">18</prop>
									<prop name="IsDefault">1</prop>
								</obj>
								<obj name="PropertyObject" class="GenSampleEditSubset" version="4">
									<prop name="PropertyTypeName">Subsets</prop>
									<prop name="Position">18</prop>
									<prop name="IsDefault">1</prop>
								</obj>
								<obj name="PropertyObject" class="SamplePrefWidth" version="5">
									<prop name="PropertyTypeName">Width</prop>
									<prop name="Position">18</prop>
									<prop name="IsDefault">1</prop>
									<prop name="Width">1</prop>
								</obj>
							</list>
						</obj>
					</obj>
					<obj name="item" class="SamplePropInfo" version="1">
						<obj name="ChannelProperties" class="ChanPropList" version="2">
							<obj name="ChannelProperties" class="EMList" version="1">
								<list name="emlist" count="1">
									<obj name="item" class="PropertyList" version="1">
										<list name="emlist" count="12">
											<obj name="PropertyObject" class="RQSampleTargetProperty" version="4">
												<prop name="PropertyTypeName">Combined Sample and Target Type</prop>
												<prop name="Position">19</prop>
												<prop name="IsDefault">0</prop>
												<obj name="ChannelProp" class="ChannelProperty" version="1">
													<prop name="ChannelIdx">0</prop>
												</obj>
											</obj>
											<obj name="PropertyObject" class="QuantConcProperty" version="4">
												<prop name="PropertyTypeName">Concentration</prop>
												<prop name="Position">19</prop>
												<prop name="IsDefault">1</prop>
												<prop name="Concentration">0</prop>
												<obj name="ChannelProp" class="ChannelProperty" version="1">
													<prop name="ChannelIdx">0</prop>
												</obj>
												<prop name="ReadOnly">1</prop>
											</obj>
											<obj name="PropertyObject" class="QuantCpHighProp" version="4">
												<prop name="PropertyTypeName">Cp High</prop>
												<prop name="Position">19</prop>
												<prop name="IsDefault">1</prop>
												<prop name="CpRangeHigh">0</prop>
												<obj name="ChannelProp" class="ChannelProperty" version="1">
													<prop name="ChannelIdx">0</prop>
												</obj>
												<prop name="ReadOnly">1</prop>
											</obj>
											<obj name="PropertyObject" class="QuantCpLowProp" version="4">
												<prop name="PropertyTypeName">Cp Low</prop>
												<prop name="Position">19</prop>
												<prop name="IsDefault">1</prop>
												<prop name="CpRangeLow">0</prop>
												<obj name="ChannelProp" class="ChannelProperty" version="1">
													<prop name="ChannelIdx">0</prop>
												</obj>
												<prop name="ReadOnly">1</prop>
											</obj>
											<obj name="PropertyObject" class="RQEffProp" version="4">
												<prop name="PropertyTypeName">Efficiency</prop>
												<prop name="Position">19</prop>
												<prop name="IsDefault">1</prop>
												<prop name="Efficiency">2</prop>
												<obj name="ChannelProp" class="ChannelProperty" version="1">
													<prop name="ChannelIdx">0</prop>
												</obj>
											</obj>
											<obj name="PropertyObject" class="ChannelGenotype" version="4">
												<prop name="PropertyTypeName">Melt Geno Genotype</prop>
												<prop name="Position">19</prop>
												<prop name="IsDefault">1</prop>
												<prop name="ReadOnly">1</prop>
												<obj name="ChannelProp" class="ChannelProperty" version="1">
													<prop name="ChannelIdx">0</prop>
												</obj>
											</obj>
											<obj name="PropertyObject" class="GroupChannelTypeProp" version="4">
												<prop name="PropertyTypeName">Melt Geno Sample Type</prop>
												<prop name="Position">19</prop>
												<prop name="IsDefault">0</prop>
												<prop name="GroupSampleType">mstUnknown</prop>
												<obj name="ChannelProp" class="ChannelProperty" version="1">
													<prop name="ChannelIdx">0</prop>
												</obj>
											</obj>
											<obj name="PropertyObject" class="QuantSampleTypeProperty" version="4">
												<prop name="PropertyTypeName">Quantification Sample Type</prop>
												<prop name="Position">19</prop>
												<prop name="IsDefault">0</prop>
												<prop name="SampleType">qsUnknown</prop>
												<obj name="ChannelProp" class="ChannelProperty" version="1">
													<prop name="ChannelIdx">0</prop>
												</obj>
											</obj>
											<obj name="PropertyObject" class="ChannelGenotype" version="4">
												<prop name="PropertyTypeName">Scanning Genotype</prop>
												<prop name="Position">19</prop>
												<prop name="IsDefault">1</prop>
												<prop name="ReadOnly">1</prop>
												<obj name="ChannelProp" class="ChannelProperty" version="1">
													<prop name="ChannelIdx">0</prop>
												</obj>
											</obj>
											<obj name="PropertyObject" class="GroupChannelTypeProp" version="4">
												<prop name="PropertyTypeName">Scanning Sample Type</prop>
												<prop name="Position">19</prop>
												<prop name="IsDefault">0</prop>
												<prop name="GroupSampleType">mstUnknown</prop>
												<obj name="ChannelProp" class="ChannelProperty" version="1">
													<prop name="ChannelIdx">0</prop>
												</obj>
											</obj>
											<obj name="PropertyObject" class="TargetName" version="4">
												<prop name="PropertyTypeName">Target Name</prop>
												<prop name="Position">19</prop>
												<prop name="IsDefault">0</prop>
												<prop name="name">U44</prop>
												<obj name="ChannelProp" class="ChannelProperty" version="1">
													<prop name="ChannelIdx">0</prop>
												</obj>
											</obj>
											<obj name="PropertyObject" class="RQTargetProperty" version="4">
												<prop name="PropertyTypeName">Target Type</prop>
												<prop name="Position">19</prop>
												<prop name="IsDefault">0</prop>
												<prop name="TargetType">dtReference</prop>
												<obj name="ChannelProp" class="ChannelProperty" version="1">
													<prop name="ChannelIdx">0</prop>
												</obj>
											</obj>
										</list>
									</obj>
								</list>
							</obj>
						</obj>
						<prop name="ChannelPropertyCount">1</prop>
						<prop name="ContainerPosition">19</prop>
						<prop name="HasSampleProperties">1</prop>
						<obj name="SampleProperties" class="PropertyList" version="1">
							<list name="emlist" count="14">
								<obj name="PropertyObject" class="SamplePrefColor" version="4">
									<prop name="PropertyTypeName">Color</prop>
									<prop name="Position">19</prop>
									<prop name="IsDefault">0</prop>
									<prop name="Color">$00FFFF0F</prop>
								</obj>
								<obj name="PropertyObject" class="DominantChannelProp" version="4">
									<prop name="PropertyTypeName">Dominant Channel</prop>
									<prop name="Position">19</prop>
									<prop name="IsDefault">0</prop>
									<prop name="DominantChannel">0</prop>
								</obj>
								<obj name="PropertyObject" class="Genotype" version="4">
									<prop name="PropertyTypeName">EndPt Genotype</prop>
									<prop name="Position">19</prop>
									<prop name="IsDefault">1</prop>
									<prop name="ReadOnly">1</prop>
								</obj>
								<obj name="PropertyObject" class="GroupingSample" version="4">
									<prop name="PropertyTypeName">EndPt Sample Type</prop>
									<prop name="Position">19</prop>
									<prop name="IsDefault">0</prop>
									<prop name="GroupSampleType">mstUnknown</prop>
								</obj>
								<obj name="PropertyObject" class="SamplePrefLineStyle" version="4">
									<prop name="PropertyTypeName">Line Style</prop>
									<prop name="Position">19</prop>
									<prop name="IsDefault">0</prop>
									<prop name="LineStyle">psSolid</prop>
								</obj>
								<obj name="PropertyObject" class="GenSampleEditNotes" version="4">
									<prop name="PropertyTypeName">Notes</prop>
									<prop name="Position">19</prop>
									<prop name="IsDefault">1</prop>
								</obj>
								<obj name="PropertyObject" class="SamplePrefPointStyle" version="4">
									<prop name="PropertyTypeName">Point Style</prop>
									<prop name="Position">19</prop>
									<prop name="IsDefault">0</prop>
									<prop name="PointStyle">psNothing</prop>
								</obj>
								<obj name="PropertyObject" class="GenSampleEditPosition" version="4">
									<prop name="PropertyTypeName">Position</prop>
									<prop name="Position">19</prop>
									<prop name="IsDefault">1</prop>
								</obj>
								<obj name="PropertyObject" class="GenSampleEditReplicate" version="4">
									<prop name="PropertyTypeName">Replicate of</prop>
									<prop name="Position">19</prop>
									<prop name="IsDefault">0</prop>
									<prop name="ReplicateOf">18</prop>
								</obj>
								<obj name="PropertyObject" class="HTCSampleID" version="4">
									<prop name="PropertyTypeName">Sample ID</prop>
									<prop name="Position">19</prop>
									<prop name="IsDefault">1</prop>
								</obj>
								<obj name="PropertyObject" class="GenSampleEditName" version="4">
									<prop name="PropertyTypeName">Sample Name</prop>
									<prop name="Position">19</prop>
									<prop name="IsDefault">0</prop>
									<prop name="name">1541N</prop>
								</obj>
								<obj name="PropertyObject" class="HTCSamplePrepNotes" version="4">
									<prop name="PropertyTypeName">Sample Prep Notes</prop>
									<prop name="Position">19</prop>
									<prop name="IsDefault">1</prop>
								</obj>
								<obj name="PropertyObject" class="GenSampleEditSubset" version="4">
									<prop name="PropertyTypeName">Subsets</prop>
									<prop name="Position">19</prop>
									<prop name="IsDefault">1</prop>
								</obj>
								<obj name="PropertyObject" class="SamplePrefWidth" version="5">
									<prop name="PropertyTypeName">Width</prop>
									<prop name="Position">19</prop>
									<prop name="IsDefault">1</prop>
									<prop name="Width">1</prop>
								</obj>
							</list>
						</obj>
					</obj>
					<obj name="item" class="SamplePropInfo" version="1">
						<obj name="ChannelProperties" class="ChanPropList" version="2">
							<obj name="ChannelProperties" class="EMList" version="1">
								<list name="emlist" count="1">
									<obj name="item" class="PropertyList" version="1">
										<list name="emlist" count="12">
											<obj name="PropertyObject" class="RQSampleTargetProperty" version="4">
												<prop name="PropertyTypeName">Combined Sample and Target Type</prop>
												<prop name="Position">20</prop>
												<prop name="IsDefault">0</prop>
												<obj name="ChannelProp" class="ChannelProperty" version="1">
													<prop name="ChannelIdx">0</prop>
												</obj>
											</obj>
											<obj name="PropertyObject" class="QuantConcProperty" version="4">
												<prop name="PropertyTypeName">Concentration</prop>
												<prop name="Position">20</prop>
												<prop name="IsDefault">1</prop>
												<prop name="Concentration">0</prop>
												<obj name="ChannelProp" class="ChannelProperty" version="1">
													<prop name="ChannelIdx">0</prop>
												</obj>
												<prop name="ReadOnly">1</prop>
											</obj>
											<obj name="PropertyObject" class="QuantCpHighProp" version="4">
												<prop name="PropertyTypeName">Cp High</prop>
												<prop name="Position">20</prop>
												<prop name="IsDefault">1</prop>
												<prop name="CpRangeHigh">0</prop>
												<obj name="ChannelProp" class="ChannelProperty" version="1">
													<prop name="ChannelIdx">0</prop>
												</obj>
												<prop name="ReadOnly">1</prop>
											</obj>
											<obj name="PropertyObject" class="QuantCpLowProp" version="4">
												<prop name="PropertyTypeName">Cp Low</prop>
												<prop name="Position">20</prop>
												<prop name="IsDefault">1</prop>
												<prop name="CpRangeLow">0</prop>
												<obj name="ChannelProp" class="ChannelProperty" version="1">
													<prop name="ChannelIdx">0</prop>
												</obj>
												<prop name="ReadOnly">1</prop>
											</obj>
											<obj name="PropertyObject" class="RQEffProp" version="4">
												<prop name="PropertyTypeName">Efficiency</prop>
												<prop name="Position">20</prop>
												<prop name="IsDefault">1</prop>
												<prop name="Efficiency">2</prop>
												<obj name="ChannelProp" class="ChannelProperty" version="1">
													<prop name="ChannelIdx">0</prop>
												</obj>
											</obj>
											<obj name="PropertyObject" class="ChannelGenotype" version="4">
												<prop name="PropertyTypeName">Melt Geno Genotype</prop>
												<prop name="Position">20</prop>
												<prop name="IsDefault">1</prop>
												<prop name="ReadOnly">1</prop>
												<obj name="ChannelProp" class="ChannelProperty" version="1">
													<prop name="ChannelIdx">0</prop>
												</obj>
											</obj>
											<obj name="PropertyObject" class="GroupChannelTypeProp" version="4">
												<prop name="PropertyTypeName">Melt Geno Sample Type</prop>
												<prop name="Position">20</prop>
												<prop name="IsDefault">0</prop>
												<prop name="GroupSampleType">mstUnknown</prop>
												<obj name="ChannelProp" class="ChannelProperty" version="1">
													<prop name="ChannelIdx">0</prop>
												</obj>
											</obj>
											<obj name="PropertyObject" class="QuantSampleTypeProperty" version="4">
												<prop name="PropertyTypeName">Quantification Sample Type</prop>
												<prop name="Position">20</prop>
												<prop name="IsDefault">0</prop>
												<prop name="SampleType">qsUnknown</prop>
												<obj name="ChannelProp" class="ChannelProperty" version="1">
													<prop name="ChannelIdx">0</prop>
												</obj>
											</obj>
											<obj name="PropertyObject" class="ChannelGenotype" version="4">
												<prop name="PropertyTypeName">Scanning Genotype</prop>
												<prop name="Position">20</prop>
												<prop name="IsDefault">1</prop>
												<prop name="ReadOnly">1</prop>
												<obj name="ChannelProp" class="ChannelProperty" version="1">
													<prop name="ChannelIdx">0</prop>
												</obj>
											</obj>
											<obj name="PropertyObject" class="GroupChannelTypeProp" version="4">
												<prop name="PropertyTypeName">Scanning Sample Type</prop>
												<prop name="Position">20</prop>
												<prop name="IsDefault">0</prop>
												<prop name="GroupSampleType">mstUnknown</prop>
												<obj name="ChannelProp" class="ChannelProperty" version="1">
													<prop name="ChannelIdx">0</prop>
												</obj>
											</obj>
											<obj name="PropertyObject" class="TargetName" version="4">
												<prop name="PropertyTypeName">Target Name</prop>
												<prop name="Position">20</prop>
												<prop name="IsDefault">0</prop>
												<prop name="name">U44</prop>
												<obj name="ChannelProp" class="ChannelProperty" version="1">
													<prop name="ChannelIdx">0</prop>
												</obj>
											</obj>
											<obj name="PropertyObject" class="RQTargetProperty" version="4">
												<prop name="PropertyTypeName">Target Type</prop>
												<prop name="Position">20</prop>
												<prop name="IsDefault">0</prop>
												<prop name="TargetType">dtReference</prop>
												<obj name="ChannelProp" class="ChannelProperty" version="1">
													<prop name="ChannelIdx">0</prop>
												</obj>
											</obj>
										</list>
									</obj>
								</list>
							</obj>
						</obj>
						<prop name="ChannelPropertyCount">1</prop>
						<prop name="ContainerPosition">20</prop>
						<prop name="HasSampleProperties">1</prop>
						<obj name="SampleProperties" class="PropertyList" version="1">
							<list name="emlist" count="14">
								<obj name="PropertyObject" class="SamplePrefColor" version="4">
									<prop name="PropertyTypeName">Color</prop>
									<prop name="Position">20</prop>
									<prop name="IsDefault">0</prop>
									<prop name="Color">$00404000</prop>
								</obj>
								<obj name="PropertyObject" class="DominantChannelProp" version="4">
									<prop name="PropertyTypeName">Dominant Channel</prop>
									<prop name="Position">20</prop>
									<prop name="IsDefault">0</prop>
									<prop name="DominantChannel">0</prop>
								</obj>
								<obj name="PropertyObject" class="Genotype" version="4">
									<prop name="PropertyTypeName">EndPt Genotype</prop>
									<prop name="Position">20</prop>
									<prop name="IsDefault">1</prop>
									<prop name="ReadOnly">1</prop>
								</obj>
								<obj name="PropertyObject" class="GroupingSample" version="4">
									<prop name="PropertyTypeName">EndPt Sample Type</prop>
									<prop name="Position">20</prop>
									<prop name="IsDefault">0</prop>
									<prop name="GroupSampleType">mstUnknown</prop>
								</obj>
								<obj name="PropertyObject" class="SamplePrefLineStyle" version="4">
									<prop name="PropertyTypeName">Line Style</prop>
									<prop name="Position">20</prop>
									<prop name="IsDefault">0</prop>
									<prop name="LineStyle">psSolid</prop>
								</obj>
								<obj name="PropertyObject" class="GenSampleEditNotes" version="4">
									<prop name="PropertyTypeName">Notes</prop>
									<prop name="Position">20</prop>
									<prop name="IsDefault">1</prop>
								</obj>
								<obj name="PropertyObject" class="SamplePrefPointStyle" version="4">
									<prop name="PropertyTypeName">Point Style</prop>
									<prop name="Position">20</prop>
									<prop name="IsDefault">0</prop>
									<prop name="PointStyle">psNothing</prop>
								</obj>
								<obj name="PropertyObject" class="GenSampleEditPosition" version="4">
									<prop name="PropertyTypeName">Position</prop>
									<prop name="Position">20</prop>
									<prop name="IsDefault">1</prop>
								</obj>
								<obj name="PropertyObject" class="GenSampleEditReplicate" version="4">
									<prop name="PropertyTypeName">Replicate of</prop>
									<prop name="Position">20</prop>
									<prop name="IsDefault">0</prop>
									<prop name="ReplicateOf">20</prop>
								</obj>
								<obj name="PropertyObject" class="HTCSampleID" version="4">
									<prop name="PropertyTypeName">Sample ID</prop>
									<prop name="Position">20</prop>
									<prop name="IsDefault">1</prop>
								</obj>
								<obj name="PropertyObject" class="GenSampleEditName" version="4">
									<prop name="PropertyTypeName">Sample Name</prop>
									<prop name="Position">20</prop>
									<prop name="IsDefault">0</prop>
									<prop name="name">1543T</prop>
								</obj>
								<obj name="PropertyObject" class="HTCSamplePrepNotes" version="4">
									<prop name="PropertyTypeName">Sample Prep Notes</prop>
									<prop name="Position">20</prop>
									<prop name="IsDefault">1</prop>
								</obj>
								<obj name="PropertyObject" class="GenSampleEditSubset" version="4">
									<prop name="PropertyTypeName">Subsets</prop>
									<prop name="Position">20</prop>
									<prop name="IsDefault">1</prop>
								</obj>
								<obj name="PropertyObject" class="SamplePrefWidth" version="5">
									<prop name="PropertyTypeName">Width</prop>
									<prop name="Position">20</prop>
									<prop name="IsDefault">1</prop>
									<prop name="Width">1</prop>
								</obj>
							</list>
						</obj>
					</obj>
					<obj name="item" class="SamplePropInfo" version="1">
						<obj name="ChannelProperties" class="ChanPropList" version="2">
							<obj name="ChannelProperties" class="EMList" version="1">
								<list name="emlist" count="1">
									<obj name="item" class="PropertyList" version="1">
										<list name="emlist" count="12">
											<obj name="PropertyObject" class="RQSampleTargetProperty" version="4">
												<prop name="PropertyTypeName">Combined Sample and Target Type</prop>
												<prop name="Position">21</prop>
												<prop name="IsDefault">0</prop>
												<obj name="ChannelProp" class="ChannelProperty" version="1">
													<prop name="ChannelIdx">0</prop>
												</obj>
											</obj>
											<obj name="PropertyObject" class="QuantConcProperty" version="4">
												<prop name="PropertyTypeName">Concentration</prop>
												<prop name="Position">21</prop>
												<prop name="IsDefault">1</prop>
												<prop name="Concentration">0</prop>
												<obj name="ChannelProp" class="ChannelProperty" version="1">
													<prop name="ChannelIdx">0</prop>
												</obj>
												<prop name="ReadOnly">1</prop>
											</obj>
											<obj name="PropertyObject" class="QuantCpHighProp" version="4">
												<prop name="PropertyTypeName">Cp High</prop>
												<prop name="Position">21</prop>
												<prop name="IsDefault">1</prop>
												<prop name="CpRangeHigh">0</prop>
												<obj name="ChannelProp" class="ChannelProperty" version="1">
													<prop name="ChannelIdx">0</prop>
												</obj>
												<prop name="ReadOnly">1</prop>
											</obj>
											<obj name="PropertyObject" class="QuantCpLowProp" version="4">
												<prop name="PropertyTypeName">Cp Low</prop>
												<prop name="Position">21</prop>
												<prop name="IsDefault">1</prop>
												<prop name="CpRangeLow">0</prop>
												<obj name="ChannelProp" class="ChannelProperty" version="1">
													<prop name="ChannelIdx">0</prop>
												</obj>
												<prop name="ReadOnly">1</prop>
											</obj>
											<obj name="PropertyObject" class="RQEffProp" version="4">
												<prop name="PropertyTypeName">Efficiency</prop>
												<prop name="Position">21</prop>
												<prop name="IsDefault">1</prop>
												<prop name="Efficiency">2</prop>
												<obj name="ChannelProp" class="ChannelProperty" version="1">
													<prop name="ChannelIdx">0</prop>
												</obj>
											</obj>
											<obj name="PropertyObject" class="ChannelGenotype" version="4">
												<prop name="PropertyTypeName">Melt Geno Genotype</prop>
												<prop name="Position">21</prop>
												<prop name="IsDefault">1</prop>
												<prop name="ReadOnly">1</prop>
												<obj name="ChannelProp" class="ChannelProperty" version="1">
													<prop name="ChannelIdx">0</prop>
												</obj>
											</obj>
											<obj name="PropertyObject" class="GroupChannelTypeProp" version="4">
												<prop name="PropertyTypeName">Melt Geno Sample Type</prop>
												<prop name="Position">21</prop>
												<prop name="IsDefault">0</prop>
												<prop name="GroupSampleType">mstUnknown</prop>
												<obj name="ChannelProp" class="ChannelProperty" version="1">
													<prop name="ChannelIdx">0</prop>
												</obj>
											</obj>
											<obj name="PropertyObject" class="QuantSampleTypeProperty" version="4">
												<prop name="PropertyTypeName">Quantification Sample Type</prop>
												<prop name="Position">21</prop>
												<prop name="IsDefault">0</prop>
												<prop name="SampleType">qsUnknown</prop>
												<obj name="ChannelProp" class="ChannelProperty" version="1">
													<prop name="ChannelIdx">0</prop>
												</obj>
											</obj>
											<obj name="PropertyObject" class="ChannelGenotype" version="4">
												<prop name="PropertyTypeName">Scanning Genotype</prop>
												<prop name="Position">21</prop>
												<prop name="IsDefault">1</prop>
												<prop name="ReadOnly">1</prop>
												<obj name="ChannelProp" class="ChannelProperty" version="1">
													<prop name="ChannelIdx">0</prop>
												</obj>
											</obj>
											<obj name="PropertyObject" class="GroupChannelTypeProp" version="4">
												<prop name="PropertyTypeName">Scanning Sample Type</prop>
												<prop name="Position">21</prop>
												<prop name="IsDefault">0</prop>
												<prop name="GroupSampleType">mstUnknown</prop>
												<obj name="ChannelProp" class="ChannelProperty" version="1">
													<prop name="ChannelIdx">0</prop>
												</obj>
											</obj>
											<obj name="PropertyObject" class="TargetName" version="4">
												<prop name="PropertyTypeName">Target Name</prop>
												<prop name="Position">21</prop>
												<prop name="IsDefault">0</prop>
												<prop name="name">U44</prop>
												<obj name="ChannelProp" class="ChannelProperty" version="1">
													<prop name="ChannelIdx">0</prop>
												</obj>
											</obj>
											<obj name="PropertyObject" class="RQTargetProperty" version="4">
												<prop name="PropertyTypeName">Target Type</prop>
												<prop name="Position">21</prop>
												<prop name="IsDefault">0</prop>
												<prop name="TargetType">dtReference</prop>
												<obj name="ChannelProp" class="ChannelProperty" version="1">
													<prop name="ChannelIdx">0</prop>
												</obj>
											</obj>
										</list>
									</obj>
								</list>
							</obj>
						</obj>
						<prop name="ChannelPropertyCount">1</prop>
						<prop name="ContainerPosition">21</prop>
						<prop name="HasSampleProperties">1</prop>
						<obj name="SampleProperties" class="PropertyList" version="1">
							<list name="emlist" count="14">
								<obj name="PropertyObject" class="SamplePrefColor" version="4">
									<prop name="PropertyTypeName">Color</prop>
									<prop name="Position">21</prop>
									<prop name="IsDefault">0</prop>
									<prop name="Color">$004080FF</prop>
								</obj>
								<obj name="PropertyObject" class="DominantChannelProp" version="4">
									<prop name="PropertyTypeName">Dominant Channel</prop>
									<prop name="Position">21</prop>
									<prop name="IsDefault">0</prop>
									<prop name="DominantChannel">0</prop>
								</obj>
								<obj name="PropertyObject" class="Genotype" version="4">
									<prop name="PropertyTypeName">EndPt Genotype</prop>
									<prop name="Position">21</prop>
									<prop name="IsDefault">1</prop>
									<prop name="ReadOnly">1</prop>
								</obj>
								<obj name="PropertyObject" class="GroupingSample" version="4">
									<prop name="PropertyTypeName">EndPt Sample Type</prop>
									<prop name="Position">21</prop>
									<prop name="IsDefault">0</prop>
									<prop name="GroupSampleType">mstUnknown</prop>
								</obj>
								<obj name="PropertyObject" class="SamplePrefLineStyle" version="4">
									<prop name="PropertyTypeName">Line Style</prop>
									<prop name="Position">21</prop>
									<prop name="IsDefault">0</prop>
									<prop name="LineStyle">psSolid</prop>
								</obj>
								<obj name="PropertyObject" class="GenSampleEditNotes" version="4">
									<prop name="PropertyTypeName">Notes</prop>
									<prop name="Position">21</prop>
									<prop name="IsDefault">1</prop>
								</obj>
								<obj name="PropertyObject" class="SamplePrefPointStyle" version="4">
									<prop name="PropertyTypeName">Point Style</prop>
									<prop name="Position">21</prop>
									<prop name="IsDefault">0</prop>
									<prop name="PointStyle">psNothing</prop>
								</obj>
								<obj name="PropertyObject" class="GenSampleEditPosition" version="4">
									<prop name="PropertyTypeName">Position</prop>
									<prop name="Position">21</prop>
									<prop name="IsDefault">1</prop>
								</obj>
								<obj name="PropertyObject" class="GenSampleEditReplicate" version="4">
									<prop name="PropertyTypeName">Replicate of</prop>
									<prop name="Position">21</prop>
									<prop name="IsDefault">0</prop>
									<prop name="ReplicateOf">20</prop>
								</obj>
								<obj name="PropertyObject" class="HTCSampleID" version="4">
									<prop name="PropertyTypeName">Sample ID</prop>
									<prop name="Position">21</prop>
									<prop name="IsDefault">1</prop>
								</obj>
								<obj name="PropertyObject" class="GenSampleEditName" version="4">
									<prop name="PropertyTypeName">Sample Name</prop>
									<prop name="Position">21</prop>
									<prop name="IsDefault">0</prop>
									<prop name="name">1543T</prop>
								</obj>
								<obj name="PropertyObject" class="HTCSamplePrepNotes" version="4">
									<prop name="PropertyTypeName">Sample Prep Notes</prop>
									<prop name="Position">21</prop>
									<prop name="IsDefault">1</prop>
								</obj>
								<obj name="PropertyObject" class="GenSampleEditSubset" version="4">
									<prop name="PropertyTypeName">Subsets</prop>
									<prop name="Position">21</prop>
									<prop name="IsDefault">1</prop>
								</obj>
								<obj name="PropertyObject" class="SamplePrefWidth" version="5">
									<prop name="PropertyTypeName">Width</prop>
									<prop name="Position">21</prop>
									<prop name="IsDefault">1</prop>
									<prop name="Width">1</prop>
								</obj>
							</list>
						</obj>
					</obj>
					<obj name="item" class="SamplePropInfo" version="1">
						<obj name="ChannelProperties" class="ChanPropList" version="2">
							<obj name="ChannelProperties" class="EMList" version="1">
								<list name="emlist" count="1">
									<obj name="item" class="PropertyList" version="1">
										<list name="emlist" count="12">
											<obj name="PropertyObject" class="RQSampleTargetProperty" version="4">
												<prop name="PropertyTypeName">Combined Sample and Target Type</prop>
												<prop name="Position">22</prop>
												<prop name="IsDefault">0</prop>
												<obj name="ChannelProp" class="ChannelProperty" version="1">
													<prop name="ChannelIdx">0</prop>
												</obj>
											</obj>
											<obj name="PropertyObject" class="QuantConcProperty" version="4">
												<prop name="PropertyTypeName">Concentration</prop>
												<prop name="Position">22</prop>
												<prop name="IsDefault">1</prop>
												<prop name="Concentration">0</prop>
												<obj name="ChannelProp" class="ChannelProperty" version="1">
													<prop name="ChannelIdx">0</prop>
												</obj>
												<prop name="ReadOnly">1</prop>
											</obj>
											<obj name="PropertyObject" class="QuantCpHighProp" version="4">
												<prop name="PropertyTypeName">Cp High</prop>
												<prop name="Position">22</prop>
												<prop name="IsDefault">1</prop>
												<prop name="CpRangeHigh">0</prop>
												<obj name="ChannelProp" class="ChannelProperty" version="1">
													<prop name="ChannelIdx">0</prop>
												</obj>
												<prop name="ReadOnly">1</prop>
											</obj>
											<obj name="PropertyObject" class="QuantCpLowProp" version="4">
												<prop name="PropertyTypeName">Cp Low</prop>
												<prop name="Position">22</prop>
												<prop name="IsDefault">1</prop>
												<prop name="CpRangeLow">0</prop>
												<obj name="ChannelProp" class="ChannelProperty" version="1">
													<prop name="ChannelIdx">0</prop>
												</obj>
												<prop name="ReadOnly">1</prop>
											</obj>
											<obj name="PropertyObject" class="RQEffProp" version="4">
												<prop name="PropertyTypeName">Efficiency</prop>
												<prop name="Position">22</prop>
												<prop name="IsDefault">1</prop>
												<prop name="Efficiency">2</prop>
												<obj name="ChannelProp" class="ChannelProperty" version="1">
													<prop name="ChannelIdx">0</prop>
												</obj>
											</obj>
											<obj name="PropertyObject" class="ChannelGenotype" version="4">
												<prop name="PropertyTypeName">Melt Geno Genotype</prop>
												<prop name="Position">22</prop>
												<prop name="IsDefault">1</prop>
												<prop name="ReadOnly">1</prop>
												<obj name="ChannelProp" class="ChannelProperty" version="1">
													<prop name="ChannelIdx">0</prop>
												</obj>
											</obj>
											<obj name="PropertyObject" class="GroupChannelTypeProp" version="4">
												<prop name="PropertyTypeName">Melt Geno Sample Type</prop>
												<prop name="Position">22</prop>
												<prop name="IsDefault">0</prop>
												<prop name="GroupSampleType">mstUnknown</prop>
												<obj name="ChannelProp" class="ChannelProperty" version="1">
													<prop name="ChannelIdx">0</prop>
												</obj>
											</obj>
											<obj name="PropertyObject" class="QuantSampleTypeProperty" version="4">
												<prop name="PropertyTypeName">Quantification Sample Type</prop>
												<prop name="Position">22</prop>
												<prop name="IsDefault">0</prop>
												<prop name="SampleType">qsUnknown</prop>
												<obj name="ChannelProp" class="ChannelProperty" version="1">
													<prop name="ChannelIdx">0</prop>
												</obj>
											</obj>
											<obj name="PropertyObject" class="ChannelGenotype" version="4">
												<prop name="PropertyTypeName">Scanning Genotype</prop>
												<prop name="Position">22</prop>
												<prop name="IsDefault">1</prop>
												<prop name="ReadOnly">1</prop>
												<obj name="ChannelProp" class="ChannelProperty" version="1">
													<prop name="ChannelIdx">0</prop>
												</obj>
											</obj>
											<obj name="PropertyObject" class="GroupChannelTypeProp" version="4">
												<prop name="PropertyTypeName">Scanning Sample Type</prop>
												<prop name="Position">22</prop>
												<prop name="IsDefault">0</prop>
												<prop name="GroupSampleType">mstUnknown</prop>
												<obj name="ChannelProp" class="ChannelProperty" version="1">
													<prop name="ChannelIdx">0</prop>
												</obj>
											</obj>
											<obj name="PropertyObject" class="TargetName" version="4">
												<prop name="PropertyTypeName">Target Name</prop>
												<prop name="Position">22</prop>
												<prop name="IsDefault">0</prop>
												<prop name="name">U44</prop>
												<obj name="ChannelProp" class="ChannelProperty" version="1">
													<prop name="ChannelIdx">0</prop>
												</obj>
											</obj>
											<obj name="PropertyObject" class="RQTargetProperty" version="4">
												<prop name="PropertyTypeName">Target Type</prop>
												<prop name="Position">22</prop>
												<prop name="IsDefault">0</prop>
												<prop name="TargetType">dtReference</prop>
												<obj name="ChannelProp" class="ChannelProperty" version="1">
													<prop name="ChannelIdx">0</prop>
												</obj>
											</obj>
										</list>
									</obj>
								</list>
							</obj>
						</obj>
						<prop name="ChannelPropertyCount">1</prop>
						<prop name="ContainerPosition">22</prop>
						<prop name="HasSampleProperties">1</prop>
						<obj name="SampleProperties" class="PropertyList" version="1">
							<list name="emlist" count="14">
								<obj name="PropertyObject" class="SamplePrefColor" version="4">
									<prop name="PropertyTypeName">Color</prop>
									<prop name="Position">22</prop>
									<prop name="IsDefault">0</prop>
									<prop name="Color">$00FD0299</prop>
								</obj>
								<obj name="PropertyObject" class="DominantChannelProp" version="4">
									<prop name="PropertyTypeName">Dominant Channel</prop>
									<prop name="Position">22</prop>
									<prop name="IsDefault">0</prop>
									<prop name="DominantChannel">0</prop>
								</obj>
								<obj name="PropertyObject" class="Genotype" version="4">
									<prop name="PropertyTypeName">EndPt Genotype</prop>
									<prop name="Position">22</prop>
									<prop name="IsDefault">1</prop>
									<prop name="ReadOnly">1</prop>
								</obj>
								<obj name="PropertyObject" class="GroupingSample" version="4">
									<prop name="PropertyTypeName">EndPt Sample Type</prop>
									<prop name="Position">22</prop>
									<prop name="IsDefault">0</prop>
									<prop name="GroupSampleType">mstUnknown</prop>
								</obj>
								<obj name="PropertyObject" class="SamplePrefLineStyle" version="4">
									<prop name="PropertyTypeName">Line Style</prop>
									<prop name="Position">22</prop>
									<prop name="IsDefault">0</prop>
									<prop name="LineStyle">psSolid</prop>
								</obj>
								<obj name="PropertyObject" class="GenSampleEditNotes" version="4">
									<prop name="PropertyTypeName">Notes</prop>
									<prop name="Position">22</prop>
									<prop name="IsDefault">1</prop>
								</obj>
								<obj name="PropertyObject" class="SamplePrefPointStyle" version="4">
									<prop name="PropertyTypeName">Point Style</prop>
									<prop name="Position">22</prop>
									<prop name="IsDefault">0</prop>
									<prop name="PointStyle">psNothing</prop>
								</obj>
								<obj name="PropertyObject" class="GenSampleEditPosition" version="4">
									<prop name="PropertyTypeName">Position</prop>
									<prop name="Position">22</prop>
									<prop name="IsDefault">1</prop>
								</obj>
								<obj name="PropertyObject" class="GenSampleEditReplicate" version="4">
									<prop name="PropertyTypeName">Replicate of</prop>
									<prop name="Position">22</prop>
									<prop name="IsDefault">0</prop>
									<prop name="ReplicateOf">22</prop>
								</obj>
								<obj name="PropertyObject" class="HTCSampleID" version="4">
									<prop name="PropertyTypeName">Sample ID</prop>
									<prop name="Position">22</prop>
									<prop name="IsDefault">1</prop>
								</obj>
								<obj name="PropertyObject" class="GenSampleEditName" version="4">
									<prop name="PropertyTypeName">Sample Name</prop>
									<prop name="Position">22</prop>
									<prop name="IsDefault">0</prop>
									<prop name="name">1543N</prop>
								</obj>
								<obj name="PropertyObject" class="HTCSamplePrepNotes" version="4">
									<prop name="PropertyTypeName">Sample Prep Notes</prop>
									<prop name="Position">22</prop>
									<prop name="IsDefault">1</prop>
								</obj>
								<obj name="PropertyObject" class="GenSampleEditSubset" version="4">
									<prop name="PropertyTypeName">Subsets</prop>
									<prop name="Position">22</prop>
									<prop name="IsDefault">1</prop>
								</obj>
								<obj name="PropertyObject" class="SamplePrefWidth" version="5">
									<prop name="PropertyTypeName">Width</prop>
									<prop name="Position">22</prop>
									<prop name="IsDefault">1</prop>
									<prop name="Width">1</prop>
								</obj>
							</list>
						</obj>
					</obj>
					<obj name="item" class="SamplePropInfo" version="1">
						<obj name="ChannelProperties" class="ChanPropList" version="2">
							<obj name="ChannelProperties" class="EMList" version="1">
								<list name="emlist" count="1">
									<obj name="item" class="PropertyList" version="1">
										<list name="emlist" count="12">
											<obj name="PropertyObject" class="RQSampleTargetProperty" version="4">
												<prop name="PropertyTypeName">Combined Sample and Target Type</prop>
												<prop name="Position">23</prop>
												<prop name="IsDefault">0</prop>
												<obj name="ChannelProp" class="ChannelProperty" version="1">
													<prop name="ChannelIdx">0</prop>
												</obj>
											</obj>
											<obj name="PropertyObject" class="QuantConcProperty" version="4">
												<prop name="PropertyTypeName">Concentration</prop>
												<prop name="Position">23</prop>
												<prop name="IsDefault">1</prop>
												<prop name="Concentration">0</prop>
												<obj name="ChannelProp" class="ChannelProperty" version="1">
													<prop name="ChannelIdx">0</prop>
												</obj>
												<prop name="ReadOnly">1</prop>
											</obj>
											<obj name="PropertyObject" class="QuantCpHighProp" version="4">
												<prop name="PropertyTypeName">Cp High</prop>
												<prop name="Position">23</prop>
												<prop name="IsDefault">1</prop>
												<prop name="CpRangeHigh">0</prop>
												<obj name="ChannelProp" class="ChannelProperty" version="1">
													<prop name="ChannelIdx">0</prop>
												</obj>
												<prop name="ReadOnly">1</prop>
											</obj>
											<obj name="PropertyObject" class="QuantCpLowProp" version="4">
												<prop name="PropertyTypeName">Cp Low</prop>
												<prop name="Position">23</prop>
												<prop name="IsDefault">1</prop>
												<prop name="CpRangeLow">0</prop>
												<obj name="ChannelProp" class="ChannelProperty" version="1">
													<prop name="ChannelIdx">0</prop>
												</obj>
												<prop name="ReadOnly">1</prop>
											</obj>
											<obj name="PropertyObject" class="RQEffProp" version="4">
												<prop name="PropertyTypeName">Efficiency</prop>
												<prop name="Position">23</prop>
												<prop name="IsDefault">1</prop>
												<prop name="Efficiency">2</prop>
												<obj name="ChannelProp" class="ChannelProperty" version="1">
													<prop name="ChannelIdx">0</prop>
												</obj>
											</obj>
											<obj name="PropertyObject" class="ChannelGenotype" version="4">
												<prop name="PropertyTypeName">Melt Geno Genotype</prop>
												<prop name="Position">23</prop>
												<prop name="IsDefault">1</prop>
												<prop name="ReadOnly">1</prop>
												<obj name="ChannelProp" class="ChannelProperty" version="1">
													<prop name="ChannelIdx">0</prop>
												</obj>
											</obj>
											<obj name="PropertyObject" class="GroupChannelTypeProp" version="4">
												<prop name="PropertyTypeName">Melt Geno Sample Type</prop>
												<prop name="Position">23</prop>
												<prop name="IsDefault">0</prop>
												<prop name="GroupSampleType">mstUnknown</prop>
												<obj name="ChannelProp" class="ChannelProperty" version="1">
													<prop name="ChannelIdx">0</prop>
												</obj>
											</obj>
											<obj name="PropertyObject" class="QuantSampleTypeProperty" version="4">
												<prop name="PropertyTypeName">Quantification Sample Type</prop>
												<prop name="Position">23</prop>
												<prop name="IsDefault">0</prop>
												<prop name="SampleType">qsUnknown</prop>
												<obj name="ChannelProp" class="ChannelProperty" version="1">
													<prop name="ChannelIdx">0</prop>
												</obj>
											</obj>
											<obj name="PropertyObject" class="ChannelGenotype" version="4">
												<prop name="PropertyTypeName">Scanning Genotype</prop>
												<prop name="Position">23</prop>
												<prop name="IsDefault">1</prop>
												<prop name="ReadOnly">1</prop>
												<obj name="ChannelProp" class="ChannelProperty" version="1">
													<prop name="ChannelIdx">0</prop>
												</obj>
											</obj>
											<obj name="PropertyObject" class="GroupChannelTypeProp" version="4">
												<prop name="PropertyTypeName">Scanning Sample Type</prop>
												<prop name="Position">23</prop>
												<prop name="IsDefault">0</prop>
												<prop name="GroupSampleType">mstUnknown</prop>
												<obj name="ChannelProp" class="ChannelProperty" version="1">
													<prop name="ChannelIdx">0</prop>
												</obj>
											</obj>
											<obj name="PropertyObject" class="TargetName" version="4">
												<prop name="PropertyTypeName">Target Name</prop>
												<prop name="Position">23</prop>
												<prop name="IsDefault">0</prop>
												<prop name="name">U44</prop>
												<obj name="ChannelProp" class="ChannelProperty" version="1">
[truncated: 4,129,735 more chars]
