# Supplementary material for: MicroRNAs and Their Inhibition in Modulating SLC5A8 Expression in the Context of Papillary Thyroid Carcinoma
Source: Int J Mol Sci. 2025 Aug 15;26(16):7889. doi: 10.3390/ijms26167889 (PMC12386254; doi:10.3390/ijms26167889)
Supplement: Supplementary file 1 [file ijms-26-07889-s001.zip › ijms-3558049-supplementary/Manuscript data/Fig4 data/Wojtek_2013-10-07 miRy plytki 3-4.ixo]

<objectstream signature="IXOS" version="1">
	<obj name="root" class="HTCExperiment" version="5">
		<prop name="name">Wojtek_2013-10-07 miRy plytki 3-4</prop>
		<prop name="UID">C5EBABDEA31641C3BE40418A7638FACD</prop>
		<prop name="OwnerUID">A9EA9C3B14954DEF92F3E150867A7E6C</prop>
		<prop name="Created">2013-10-07T12:49:05.104</prop>
		<prop name="CreatedBy">CB33E39807F84CBA85CD60F4D5153064</prop>
		<prop name="CreatedByName">Genomowa</prop>
		<prop name="LastModified">2013-10-08T16:20:56.281</prop>
		<prop name="LastModifiedBy">A9EA9C3B14954DEF92F3E150867A7E6C</prop>
		<prop name="LastModifiedByName">System Admin</prop>
		<list name="AppliedTemplates" count="1">
			<item>Mono Color Hydrolysis Probe - UPL Probe 384-II</item>
		</list>
		<list name="TemplateOwners" count="1">
			<item>Roche</item>
		</list>
		<prop name="SWVersion">LCS480 1.5.1.62</prop>
		<obj name="AppProperty" class="TAppProperty" version="2">
			<prop name="Created">2013-10-07T12:49:05.104</prop>
			<prop name="LastModified">1899-12-30T00:00:00.000</prop>
		</obj>
		<obj name="ConProperty" class="TAppProperty" version="2">
			<prop name="Created">2013-10-07T12:49:05.104</prop>
			<prop name="LastModified">1899-12-30T00:00:00.000</prop>
		</obj>
		<obj name="run" class="HTCRun" version="7">
			<prop name="name">Run</prop>
			<prop name="Created">2013-10-07T12:49:05.093</prop>
			<prop name="LastModified">2013-10-07T13:49:50.207</prop>
			<obj name="AppProperty" class="TAppProperty" version="2">
				<prop name="Created">2013-10-07T12:49:05.090</prop>
				<prop name="LastModified">1899-12-30T00:00:00.000</prop>
			</obj>
			<obj name="ConProperty" class="TAppProperty" version="2">
				<prop name="Created">2013-10-07T12:49:05.093</prop>
				<prop name="LastModified">1899-12-30T00:00:00.000</prop>
				<prop name="HasProperties">1</prop>
				<obj name="_Properties" class="TAppProperties" version="1">
					<prop name="Created">2013-10-07T12:49:05.093</prop>
					<prop name="LastModified">1899-12-30T00:00:00.000</prop>
					<list name="emlist" count="4">
						<obj name="item" class="TAppProperty" version="2">
							<prop name="name">TopChart</prop>
							<prop name="Created">2013-10-07T12:49:05.738</prop>
							<prop name="LastModified">2013-10-07T12:49:05.738</prop>
						</obj>
						<obj name="item" class="TAppProperty" version="2">
							<prop name="name">LeftChart</prop>
							<prop name="Created">2013-10-07T12:49:05.738</prop>
							<prop name="LastModified">2013-10-07T12:49:05.738</prop>
						</obj>
						<obj name="item" class="TAppProperty" version="2">
							<prop name="name">RightChart</prop>
							<prop name="Created">2013-10-07T12:49:05.747</prop>
							<prop name="LastModified">2013-10-07T12:49:05.747</prop>
						</obj>
						<obj name="item" class="TAppProperty" version="2">
							<prop name="name">RunOverviewChart</prop>
							<prop name="Created">2013-10-07T12:49:05.764</prop>
							<prop name="LastModified">2013-10-07T12:49:05.764</prop>
						</obj>
					</list>
				</obj>
			</obj>
			<prop name="State">3</prop>
			<prop name="StartTime">2013-10-07T12:49:58.642</prop>
			<prop name="EndTime">2013-10-07T13:49:50.206</prop>
			<prop name="InstrumentID">29385</prop>
			<prop name="InstrumentVersion">HTC_VER_10</prop>
			<prop name="InstrumentName">LC480new</prop>
			<prop name="InstrCalibrationDate">1899.12.30 00:00:00:00</prop>
			<prop name="Technician">Genomowa</prop>
			<prop name="AcqStoreClass">HTCAcquisitionStore</prop>
			<prop name="AcquisitionStore">eJzcvdmuq8qWrf0qR1v/nS8c2MYGKTMlisCmJgJwdee6wAU22BRPf7oj8BrMuXaefbNTa+U/L6ZkjTEwdXzRWm89/uO+Pv+f2+q6+89/PO/3/B//Z3NZZdl//mMSacrm8Tplp/x0v4X5/bn7x/95754ZfPrPfwj/+K//SJ/3tPlL7bi63XYX7f665f/4L+E/up+f/fIb4eqaXnbNL/SlwfdXLqcs/26k2lx2GezA55f+8x8DEb7jZ+fMfHf9Y+ci9rv//f4Ez/vhubr+N7uyO1x3/91+8g3/F/on+9c6HT97Kfw/dhJOoXG5t/6stcP9X3c4Ol3hW4cjURigf7JX0e6a/uO//r8BGujGCCl9nf/3z/afX4nWEbR+aN7yw5N/1eCffs90dTlt//mJobs9/PS1Y7uhDgZDCX3//bNzvIEt3Q7GagM3zj/+q/ff/BqcnuB+uuXZP/5r5A5lqp+mVRzez56Hr91zSLHwrmLqj30P367dA/UG/UFMI3u/xffVO6PmxUMJSaeyiiVV31IncwYI/t5f4pEXJdR9GAIiysBL8fHg3Cj2szqmhbKbYnEE2x972x6mi3l2xD28Kqh1v72TaNV7WxiP9mc6GV6LJHw4mYDznb6mescaYjJ/dqaYztcuDdJdB0eK2bHwOdpfqffqCjFd7l0Ry94T9u+g9nE4DfdTHC/7a2qrJ4QIyvMpnpOzS+2+UyfRW8lUvLD2GvXeYZVQTGULzwXYnrVcwN9bSV5iEY3g73E6iCMr24pYoc8FNcL3ICYnPRewft2fqBIkXUxur1zEA21+pK5pCwkhI/hM1/sLxcmyn4SWuD3iTHUCqnWqF6aqKE9xucMVtcrQieGv6iWeRoc7NeTYTaJjHspY7Cxe1C8uLg7P91DE42JwocYoITi0Y93Am87mTcf3qYfCuBNN8WpFEA0s1UrCFYo8XCVmSvFLNREtisTC5t0UqLN0HRwqg9MSSzfLoMHGjmPacest1oXsRI2842B6S2IDu55gUn1sw/a7WnTEycYzKe6dfRQGRaxidX2oqeqYsD17jjzcWy5SqpZBhKNLql/wsLpL1BbefkLuw1rF5vn+ot7QtxGB4xNw8I7PVH1oAQ4n+Gxhq492VN/D95PrPFriys4kuD+Qm4TaEo6/ekpHOlZu8PujyDhivY9Lqge2k4Q3D+XYvbl9Olku3Jg8BNje5CL16GR18xK6OFdL2HMlo17Pd2Lyrs5L/ETJnY4FZ4KjuDrKeDZ391Q9eXD+zEFYYnMkqnQidGxMArma4q6XrKkfnQJMFkv9iI1OVlF811wcPZ3kgqMVGlBN8NyYTpLzFBM3gf2TKish5jFRsRy5cL3rnh1HwbRK8fONltTSfAPRSIAtRVGWUDOdm3HYobGFc0Ryank+XP84he3BZayobSg+DgUxzLFawM/1+8KO6cOB67NeqAZ1X7sgiW4B3A/0ViBqR7UD9/tY3+LLAGVUeRtmTBZ+eMSdqXmgdnqykmgbqiJ+4cORGg9k4lBXTlPslMUTrn8R4EgaViLeXhZ3qvkRQdHjcM5xb5D1qaakHiIH/QzvB9cUqZZo8P1nG/bnfche1Cz6Vhw+6qiE65cV8L7Q4Pr34aWHjyv7Svra9Y78+cUq9XM93JBirj5w8NSGgr57jSuCUvGJ3Vm0VvXz276T+pQU2AsGTq6Pw55ISrGfIV/prHP9PHhOSBkpOQ4W3ojqNB6OSI3Wj9jVL5tUl/3OgAzk0zP2Br2hBY9w+CC9SZwn7v69lPX60UuJGD/yxNu+noZ+6AxLIj8K2H6n85zqy/dTI/3D+pV41/pp6df6NSDFQypir1S2oh71dn3Sr+8v5EbyxtCd2UomA9wRkqDeOKkee6uMlHaQx25aOBd9UpzepFdEt8RNLuJFXyidHhG3+QO5b+ch6sNpLydD23okQVdcybpb7iek3kR5EgT2ZqsP8ytsv3YLFOSKl+sHqQ5JkcYZ8og0EvWnPxsSSdlVSYCOa1E333ZFOucXbC8nzlG/XBRMjdWsg/xieLDwaaZoVKFDNYm04rDFi1XiUePewZisn4cUX47KhqqzuZaE+oge8UaVdtTq34wkFJC6xPmEXOF5G44xDXya4lA7TKm5PuE4dLaU4q6NN9SdOhhHo3ORYi82dTp29gqO1rICT9I+G1PV3CkonEpkiqVX4lNtmo8TeqSliC+6OadB1YMHYbkoj9g7x1OqrDU9ifCtFHD8dKd0LJ8NHKGCyli+SFMaGKMJJpVJDWzLmQ33s45xaNyoipNtgEhvKXdxEE0OJX5nh4i627GGQnFRqlg/4CN1dk84/m1dTnF1kWZU2XfGmGzIiWIVYYda6wqel+noCOPlCy3ouD7Cz9NMlfE+LZawPQL7M3DVHGdDTKknXyaIrK+BoJ+EN7x/6bmMiTHXjlhZDjKqXg0vIW5ZybiaDyW4H4+v2BNT2P/3pIhogO7D2D0sd1u9ek5upK9cKxRMSrj/UDKWSN+B6+11M/+iP3oRIUO4TRNvfMtLfWV2CRHmvTfyF/vnUf/SQRdoCv7/cNf3w18FgcJfAoGjviz1/xUEilpP4v8N/0oI7KN/MwTedxLVznmJ6LHaWnhLJ5TqI6/ChL5eHq7N85baUtRHUbYMKJ4Nn0/qnj4QSLcbAS+6ky11F88Bos7Tp/hZRyfqzAwBfyDwCC955wqDhlshIt13Hp5aZ0K9w0ZA0aLrTjkETozzO6bHWWDhQRSdqbPfF5hD4PXWXVOT2MOYWsOOhwejyKFASzIOZwpA4OM2B+i8rxAO5ztJwIP6BoNWpPRikp72FI9v9ZJO5ocaRW4OkOvO1hb1nLTGYVdZyxwCLRhZE+K/AWqL8/pKx8Gsh8jN2eYcAp3dZIDJyZVlnL9vc2oKPkDgfOTlmCQf6FtoXRxlslzizj3Y0/H7jlA4P3sCnjjzM9WKfh+TrPRg0Ns7PtXtd55Eh4HstSHwYtSUQyBOfDcOCxdeAtrnpcAgkL4GJxH7uXKhk82JYKpFZxXvrgc4f9cYIOeew99fQxdR7alaMUVY9/D9jgEqla6ZkEIBqDj3B/BbQ8tOInUCg7zly5iathKhsLcGKJrmAAXOegSDdB1jA29XqgWvOngpRasKIIJOyjFAwsFPwnEQyRwC3asFUBXdsYcFNU6ppvsh3E9idMHH8WZIdZz78JITASKi+QJecrUH3482AFl0lpzg/BkBQEkFxxMUyp5O1hqcj/IG+3N4uUOKDwWcj7GliXg/MOH+Uh5BzCHQvw7g+LsBQJi5S0rsOosBNTcbOAtCD46f+kqP+sbVS0I5Auh9vtAD7ifvC4E3ZXOnds8YIxKcYNAY7xUY1Na+ldCrDd/HIFAJRxYie1+DSc6y2MAgdAQIje7RFr+1QwOBpD9KjjjuSSL1ageu11k/Uw6BQfCyMCWHWsbdz/5ao9rG4QXDS//0zAACD7aBSDoOp3j43JxpcJ+acbQtEgPPs00Og7AH2wstvYFAZ9wB6HrfwxTvEAaonS3tmOxWAPEptsbUjPYB3M8+XOne+w7XZyg4sP0e/PwdJ086nnQnKEIZQHHlxjtqKwc43kcMgxaDQIv0AUL9Xehh3Tg8qDOogjjyH3D/UY/c2hB43sQwqdCfXwg89gEKvaQL13MqwvndxklOJwtkYQ6B033y5hAYiWe4/xgEduPlPQkOZyvXu85jTYbRBKBte1mJeu29SjIQOs/Yn9SjBgLFxaMANpk/c91fAYT1zxLgv7AblfqQnCekk2OAJAaB/U1nBNC2eyTeBkupXr1XQ1IZ12fCIbC69J4EoW6OPTdfAnRVsH1BKXMUzMunxyFwkNQAlYoM09HsEBikUuYwKDMIfD6v/TYEDmd+jwyi3QtzCBTHtkQqaSTE8JKCQbfe2k8iaZMMuVLwvOir2wMg7zW/JV6giUc9O676pFsXXwgUdlpO+pL6iH1j5aj6vnTGRETzHHmPyYa2INC97uVUx5sbJbDLWcIhcLazAZLH2yr2tl2A5MvuA7WTc4qCXQH781okehsCc9FVqP9CakxeB7LFp5XrUsvp6wmHQB0hmAS5MUCg4xwv+CAUW2re7waKXtFxiYUxSqgzrAEKr3l5wfUYppfe5YDh/twAJBWau6VaNtER2Z6VCz47BJ4v2+2g4JIdfoHA3lYBqLRND6DxNo7D0wEgz+gBhDnPGsO33NUtXgVKRJ3TUIdJo3BMsbSSYKQoTgamEVEbCFSC/jgJ8/lR5RCoSCOAxr1wEPFJmlRkmGadxNVmJMfSfRFRzVC0hEwmioyXOt5R31/rMVFOALEMAu28D8/rTgkp9m8Dmzp+aeKolx4NPNvd51Svd3A+9g8q4PU0nlNl7uIkHDoAxU+YtcGotJngsAMcrqv3GiB4HxRJiM7wfnLw4EGDRPJiYr8qmCTfriMibOB6B2R2kLH1XsD4XAgjDLOtzla3o31KapLXMTyuL1XfSTDpgDdRjd2x4x91pxMEpLKeCHMI7JY6JYI1KuJg3nW2f0cI7P0lECihgdj7VxAoiQJW+X9/JQT2/s1K4H11kih+OQCB1smz8KQaEWqf8wqH/StA22EMEOg/UB9uetL18HMHEIjvAIHRCcGrV8gn8JCsnAEiq6cPvy9EABGTC0JEuX+g5wUQqAIEJtFo4BtYF88BNWpJiCO9DxDYtW0YFIbLFwp3172F95F+orqrFHEYPzbw6jUAAq3gJMbho3zBo50HNrWquYTI3dypuLYAAtVErOGlNM5KbB1vD+ofugCBRggQiPbw1KiWUiMqItnAT3duwkzVrBA8So6AM2GuwW/5sH+XqwsPmQoQGIxoLyHZyINBVgMIHL+NPqJ5LQu4WK9nFNv5AEfbSs5xfxYcqFGoHRQFRl5inzgfJeuK4ug5BChElgOQGAi9JOoV+RK7wcSjE/eVJ3S+AOjuLKWKGvPAwdE7Pns4eCpwviYw6IdzCQZdU948qLZLYBBf9TWATJQlAJHHAEXxGaBp0YlfVFNDLw6zPPLwu6dUVN92ATr8qLbwNJAAwheSiQFtExUb3XtBfRHbmER9Db5vJWB4SclREl2laIkHqXJolEB4Lal4vCxNive6F1OjhJ9f1ssPWO0+yl7nLMBLPP58H0AgDfsAjeXSvDVKoHA/H7GmfSEwVFI4Hm8fP6m5cu0kfEkaQPQcn6mfDXxE7ye9gUDlpTpxtB7XS2zN8BcCY1MTWhAYWZFw4UqgZxE3pvcXKvEyIP0GAoNp7eFsKfVoQM5eHGVn7QO9WQrQbAHkHtQIPnuLtA2BvpbtqHq3rYSMRXgJMwg0n30riV5b+Hv1clg3EDha6A0EGuuuk5CNg49cCWQQGMo1XA89I2+KaWHFEVIAmu1x8aYazQC6yjj8QmBtGgntXD6Dynxxpt4rhEFFClADgW4FkEuCO0Blt1Jq6s/7cDzXRZXj+0HJqO2s7DgKH/oSv3UAa3eyDDCHQGUP++fCrR6HvSlA2QMvYJBxpQkKn+tqii8Lt4HASDkdRfzG+NAogStJg+u5ke50si8DTFfrk4w7RwWurxD+AoGWCpAdbTTYvv1MelSNuvD7YQr3i+RuMuque3A/CjrcL9fIfdHJuAPQ+tABerXj8EoE04IJhK8sU53U2or0VkOAFFtdlRwCh+feA3kAN6KuvIY3GBSvAF2bKUDUTLs2EBg8u06ppwPAATTS89jruWuANLcaNkrg4iRtddR79Il8mT+SIJ6uDH2c7e4NBJ7cLwR2/TxPXNVdq7pwnRWkPvUAMrs7Z6q/5rVOULV8xa5UPlWuBMqSDFD66OS5vspfNVcCvddGMvSrABA6gDkhcgNxvdRPSe9BkKsBpPVfMAgzCKx6wS32dkdx2yiB3c0Dcwi08tmTCIII54MpgdZSN0gxo3nsu+ZmqsvCTiYjwwYIPI7kKYdA4R3C9sP1U+BK4Gi2rHDgKo7QgkD37sP+KPtChetVyEngDA4GHlywQvVLDRBodg9LDoFeifSEhsPDBe4fFybViGgxh8DTMdtS3YG/JLYOEJjZg4T628pIonALP5/MkilA5g7jsFofLbwRB/A+PWLY3qIEyOxWkkrdzaSDXHVEPNydb8ZUsZZKwpXA+igBBKInQNx5fyxx6RdTmAQXOCGvMXzfM0xCqo77GqK3qZrifnWP6KTewc+TAzzPW9gR6tyARelwDBCVyRuY1GoiQN0+OQjw/ZM3Ea1IRh4ccsqVQAaBIZ0TGU96CI5vvtXj6EwAYoXlBt6EAzg+cntrFl47mUXHbgaTKl8sDSyGmzn1DmsDhbpYlhiL7ozqkwAjgGj1gl1PIjAp3U1iml8CIDI70miw6xQ4umoAgeLikFL9pgAEmk94vhkElokH93PVU0Qs9d0vBDIlcP6c30ln9apjd1T7Xwg8HysUSO4u1dPZHp6bSVqjIJjIgu4co5AMb2KBvaXiXP6OENj/ayBwKPf/JQQORgoW+H9/JQSi/wkI1J17mRCt3MKj3HsHdPxyKxwZnZeHVXe/4Upg2C8CgyuBtpChODRiePUedYBApgRGp1MHHvJltKf20EDMDl7i4wYgUFllVRzdFwCB3cs+oF53/VEKg80SLwanglrr6SuJdA/QRZtOThQXcgG4N8xyvC8BwrBwFGMaWDsDT2oHZnKdmQSDzkSW8VH4QiCtO/D7U+98p+ptL6DoqAUUL2qAwInbhZ8zCCQJQKAz/xUCXdWqYuLFmYiP3fmF6mrcQxwC+7P3ikMgiaP8FwgUwjzH2A8AWiZqJwnXOUDf/jrZwkvhAhBoVfB5dgS2cDcxQKBSbKc4s3SPqsErj0l49wyuBAYHAtAj1ABt4mxwpeO7BRDBlEDnSB6NHTwahyVONoAC6uVMcDTQa4NDoH2gAAW+p3u4o+GajrsdE0XjKDJwfpZu1MlkMybrN2ogcOyOYRBWZ1UDgeZF/AUCx++enXAIpKVocQgkD/W8xXlt6FQLdn78OwTC9cAWh0Br4H/tYOmRjABaMx9zJTCJ3Ce1thZ8v5t9INBxz9Q1hj7iSmCV4D1Apu4kIemdp/i6RCI1hBIgcDeH419mLkDg6QK/b+gAgUwJ1NahC/vjJyW+9OMBxfPdVwk8lYMeNdPE+9j38JItq+xB3d3YTjgEFoPsTr2NOkbhQtfUBgI/djC5PGB/B5NSpV4uWijautUHGs0lVSlAIFXNurGDPU0BSGcQSF9Zn+rhH0qgslgUgG6ZiUgVRAJ+7+4vDoHRsq62eNyNF9TWxjBWRRgg0FrjE4dAuF6xirX7olECo9dCp1wJ9AYDgK6OecrxqD94tpVABoG6tQ7i8PQCCM3rj1L7gcBoYHyu7yF+UGcjTpJwnAHUuoG0hedvZ8XhuVZFXOj3fQOBp+FJxWRzvzV2MFMCOQQ6hCRRrMJ39Q6mQIM09RCHQKYEjiMVIN37lDekRZy1lcCBvgAoLkQb0/WpoviaaglXAl1DWwJERbt1A4HMDr4Lw4pUA/WZ+JfqIeuoH6YNBC57MIh1HkORyGM1T7gdzCBwZKgwaBavNUzH3KvIIdC7nbMjt4MZBPqCMGwgcLirssQfmcuSQ6B8P+dx0Avh74Ey31wJ9NQN3MnMDu4N/By50RsgjSmBo7BbJO5lu005BMqjeZ4EtrRRde0C3y8XfQF728VoqVebV9qGwN5+lpGepN2wlykAgdrS75GCHmB/p9lK1H3BfnIlMEADW9THyg0T2fTh+MzxxtP7l1eHK4HeYOttOQR2+34WB8OtI+vqFo6XQyCzg+cT7aN8XQDm+vloqq9vG7i/vecXAsvy3CWDRanG4UguptgXCoe6j0KP6UQkR2wulEUDgYlEL/A+iwHq7jByUEk7TvFJS87UzN8GEJVMj3jXMwHK5C1AoPcsLTxM7yvq2x0d0wktjhwCzUrvJO5NJBaHwLGzURIaD+HJYRA4mT8A4pKAlnh0QjM6nrwxQNy0nOJzpwipduxpiNzr8ohXPoqofd3iJKzeMKn5HQITerDpBPcBAp8xEXBH6eZEXmpy7AdqccFyjULqwgWJOQQq2mIDT/ESINDoqkYbAgU5VPGsW3wh8GhStYHAem7ApPVe5vjlKVNqw4HBePVQjzg+wmEwJZCQ8z7VpVjXqEeWBSaLI7xfcJTA+/oqejg0P5PkXbAakuEpgOutXwp4PveYwPu0HiKuBF70oIFAT6g7hr5wfYkUx7ROvGHW+UKgkyHs1lc5b5TAjx38t4XAf1az+D8PgXJ/8K9rAv8uEPhvtoOFcCZRK5h8IdDu9ANuB4d33/ewh89b6vhhP6G031Vx9/TMqF8BBBKaSSm+GH9A4P0BELi+fSAwYxBofpTAnnOjiuoCZGFzZ2H03PtU3W4EgK63S7kdHCSzFyKJ0W2UQAaB5Hba5Lh/Bgic4I6IOQR2LB2g5DCVABImuYhfVgQQESzqmGovgMCHcU6p1ev2cBQMA49DoHXb1TiqcG7g+Qwg0JvfKxQ+g5GAn5auUmUHkEpWuSvipxhcGiWQ2cEMAgGv+ihSzwCB9TyY0mDjDDDxqjzFVAkOHAKj9RR+v1oBBKr9C8IhPn2VwMko7sX0fPcodvU/IHA4AShlSqBjew7mEOh2iguHwMjcajJ2czeFl8zJQRwC+ya8ZFlNIFcCR0MYVN0NHGl4ls4GHuVSyZVAcj/D5/5BudNA+0MJPEX3slECGQSe/K1OlboXxWS2jbZ4nUgHqumlHXMIvFeWTTHBXkICWn/sPgtmr+nGj0N1V8N23ouK+pLtJLTfTywc5PjKlUBaDgCSuB1Mnj7mSqC6dx9UwQCBNF1XbSUwHFA4nund3VNnNgYIfBkAgVMv7jcQyJRAJdvA8Z+yIOYQmO6kgrpS6CYtCHS07RcC0aUQ4Hyd4fxM6nCKgzBJqZoDBEZLChDYneK0DYFXP9lyJTDEI03Ew4GhUccdWCiUMoA0YxmvqOMlAFnMDo4e94pap86flUDaOZ0tnEoAgbaRAwQtDrqINRsgcEyeFkxdotO2rQSymkDhbTYQGLpduF5MCfR3Nlx/5wZQN7QGMGmAIR+u1+CU4sqRnlwJDGdDgDyxMMbUfwAEkp6v/xkCJ5s4peZyOEkiNILj6RSbfdsO7u4lmNTcO2YS7tYh3D+Dw43ilxDEbSXwQAmK9gWgEQmkmiuB4UKtp7gOFgJXAkOy1Jc4Kw6w/68KIHgWATTq7wVA8HEIEKjVWgOBUm96j93HcZlyCBwt5AcOpPOjgUBmBweHwha4ElgmpwJ7O8E5ciVwKA+/drC8CAxuB7vd/OnpBn4N/zkEujR+qLrshFfSV14Agb69FPSzvbqTIhu8sA/w5OnSzn7zmkBuBzMIZHawC89towRyCMz2XtlA4PoIP2d28DN/iFwJDPpzgK4WBJ7951Gn/XFGhp0xQKB6Fo8cAut0CZBmPQCCWxDIlEAGgawm0FteJU9Hea8D32cW8Hm9nepbrAdE7DoZDjqrZ6nPjd6ACKdZiYK8s051u2e/iOit0phDYHgeAIRYKxm37GDzBwKzJXKoNq8AgrwlQNKugEnQOAo0zCHwkS/W1NjCm5keQoCy5RgmqV4f3rRcCTQ7BKAs2WBM75Jq4XqbfSGQKYH+5tYlvfVLbpRAu140EMiVQDLD8L6MLmOYvnfVnEMgfr0AAlcGQGfeOVBqREhLolusXnDeyyKquBugveJVCjhVD18IpLNCBohbWABdNXy/URcwaV/2X6Smjpx4RC9SfDrcYw6B3A7urQ4balmrrxJ4LuMvBOYdeD7CM7I5BBITbixcd9wpVwLpTvzs70BqIJCObDgf9vQecCUwnOF3qR+eNUCw5r0TrgSOE3hfe4kKz5O1qUoOgd37BO7veHoAqD0NCMW7/gh7ZLFb6vfH80LETVEn3A5mEMiUQF4T+E8hsCv3C+yuDs+/JQSKfw0EypL8vwQC+8a/OxjyqQlkEBg9DwAl2aYO6OT++gZDTuF8Q8cl+iiB+7eKtevzCfNjuKlCQ8rgoVsCBFqv5yCJpiFA4Er4QODzghKiFB8lcOFcaXBzKhy5d1/FVQoQ6CwBv6ILfDMuMv9N/Rl6JVF3F/wCgUoFUKem/RWF2SZAJhbh7x/JCCZca0GK6bULUDbpzs/w+32APHEG0GjMzwA9/k5AoVx9IdBcdWocAiOqWOpEExi0b1USGhPYC2HWhYfwnVdx+MIAgV2pm9BA731rAiOzXlFNGg8wt4P17X5GFc0b4Ch6bFO8HTiNEkj0bZ7j+cnZATRjhGl1gs/7KDhRRZ72ktAuAAJng65LzdDL4aXah/35sYNpRwMI3D7iBGbOtY2o61QiDqiSUjw9fyHQQgCBzusPJZBBoCH7AD17WbfwMQUIZEog0etIbdvB5TuCl9po86bBXLcQHYxPHp5ec0w9s4hiXhN4zIo9dZe1ndCTCr+vXHKT6r0xvJTKAqDJGKkaVwIjJz+XeNnfNDWB9DKPLfy2lCtXAkN1AJDE7GDHAwiMpE+wY7c2H40SmIwAYshJOtPxpfYTDoFMCWQ1gWR+0SmWL2af6tHbxVwJZHawWV99RDvnKUBmiJqaQA6B1cjt08BZAxSyYAiDQAvB6zu6hh/osTd3OLPYjqMe+dw5HyXQtfQxopvo1CiBAGVWHCVOKOMH/hxvLX2VQK3cNMGQlh3MlUBllWx5TSBTAklSwfWcoRgg8J0CVDEIvGmHF7XnDyumPT3c8mAIYPbXDmZKIKsJpNkhNngwhNcEpnOAunKblTDxQB7mNYE/EMiVQO8pNnYwXXQ+6PvcVB8IA0iXLvoUz0ySciUQ0EH7QuAnGEIiA46f2cFuZ2jGZPOsDKwgdKfKFAEElp8aycocXNsQKLsYUTy/ewlNQ9i+P48bCIS3CEB8R7rnVM8FmJRYiS7gYB2/qOKPYBLC7ODU3J1J/+XdMYfAzK6WRNrVacKVwJ+aQA6B4US7k+51/0beMX42ENjZDzLEIXB26+sAfSOAtt1zZOgDtBNJYS4AKu2jtNSD63BA0DYGKAyiVNbV0fDGIZDbwSwYwiDQjWuAPmYH82DIqDta8ppArgT+QOAgVQsUwBib6pMpvDkYBHIlkNnBtQ9vYq4E6sb4STqF8QluvAFimR3MlcDRXlzqL/MlEHk+TRFXAnfuNSVlIH3t4KroN3YwVwKZHdzb+iVuQWBXtTLs30dOA4E9d13F/mU3yvX9bvcmo+cixV71BMi19FiF9/9NjoPF/GBgmBE2djD1fbLEliw1SiCHwPU8m8Mk2VZRuMkAugrZXHE7OFxWlOKnfzhxJZBOc/XIIZArgcwOTqZoTZ2Losf0cFS2eJLpHVJuR53YtR+Fh48j04BJ8UpJiJEpcL/KA5c61XmMo/O7bOxgfZrjOJLPpYeL1YZS06i0hJrn4xGrnXtIvSVAYAjAI2Ikb0KqTqtxHJ57ROQQ6ORIx2SAlUYJZBDolglAoJXEEdXo6AuBF5/A896d65grgdbFjCjWCiOGie3J4jWBVu8Bz9P7rnwh8L9XAhkEjo31tybwtR/B+S/oG9FzAc8/g0BmB4eTZZW2IJDbwb2zSanaew8TDoHeY3TlSiCHQC0+dUh3uq+Qj5+7o2776yYY4ksTmKQwO/jvDYHDvwQCBTTsj/5lMuTvURTYN/7NUqDaeUjUU8wScSmQFQXCYFjF3A+eraI1ndCqD5QYdA1eFKi9cxRHwyRLsZtOttTLP1LgZgUUGEfRDkYlA8VEOXwocPyhwMGz+kylfANf8r1H/T7wVyj5EuVFgaZVvxJeFPi+94+wPxugQEuUUrx0gAK1CiidS4GHYX9C7XwqJZGy3wpcCoSnDijQGn8p0Fc7AjxVNlBgTD9+sP2RAtcSUJdOPkWB10mV0H13VGL1GGnUvblfP3iYRxeKH593+eYp59jO4PtNfO4jMn8CBc72QIE4ew1iToHMD3ajfScmQQ6fmRTIKDCMH0CBzA9mUmD0DmSKjyugwCDOvhS4OBYVUKL7pcDJjCTUmonwmVGgl5owagt7J4kmAoz6m8PhDC/qC4lpCqcF9zT3BWcxcBFB2dngFIhd+esHMwpkUiAZ73+lwHisWfh19RopkFNg54AOVL0KdhLO6FnG84tscSkQ3tr6Eu80UaPj1dYH6tgCBVb6oqHAsDdODOxPgQLthRsiToGKfWikwKgWNQG/x1JKvXACFCA5WsqTIeq8DxS4egNlXGugMLeSHMwp8HBcDGiweQIFptcTvAtxfOYUyJMho+GvfjCjQKMHFBjOL5HVkgI5BVY9cgPq1IECnQNQ1Y8fTB1ayjivyJZaogEUaKyAWpd7WYXnAVlJmG2AmmAAa/xgLgUuZouSS4HRJUVL7gebpQ3761a68ScKLE/xR9q7AhWFYfWR5siK2rUCo8r9DFTOKFARnAkiQz9RWxTIpUDmBzMpsOUHT5T153p9pEAWD275weboXtNxnsH5rHp6IwUas9GXAhcI79rx4OA52NNxLZkxLwpkUiBLhpA4PQn4ciiuPBlCnEJPuRTovRMYtZgUuK6JQN1YCjCxB/B5lSyaokDSjWoBrp6SN1Ig84Nt4p9J9TBuiBcFnh6zBekfCqDA9ckuuRTI4sGcArev65XI9y1QICsK3Nm7fjsenHXfGqdAXhSYweyC9GazT5HhhwIf87FI+qPwgb28tkQ4gldK6usjA0pKlyWXAlk8mCdDbK/3ImjR+UiLn6LA+eATNGVSICsKLCL4/hYFHnqaQCrhAD+/bFxVJ/74l6LA8yXM2n7wxnukjRTIKFAvTgKXAr2RZ8t6JHUejRSY9oCKmRTIKNAdXCRL14VQ4lJgYK8+5Xkb5xcKzPJXn1MgULKT6tLOf5HiPL1/KHMEvGcqWkOB+4nSLgqM1s8C7g9hYXMKJMGDNBSoblwN83hwLgAl2dYKbkzmBzMKVFa5gVsUGFQrHUVzh1r4WRZrqmSyjjkFtqTArQUUONsTgxcFErRSKFaOd5eO0fVDcZ+iQLhSv1DgdZWF1O4XWswp0HkkDQUSGlARK+KXAiNhWoi8KJBJgZwCZbLOSD8ZytjrhnB8RV/6xQ+OTsqa4nwKFNgJYP+vCYLtOXB8RJaojJ+jjUlN/TlJwksfKPP0UmJOgZGzOOZAlZ9kytDEML6svn6way/GiFOgc7mp1Ny93gm1FZhl9k38pUBzCLPkrO8PyeBq59g/jmF/Ho5CeFGgr8x3Uy4FymZa43Yy5BMP5hTo7XSfVOq9RpwCEemThgJnu9HfMhky+msoUID5+/8aCvw3a4HmYfaLFugN618MYWkHFBjYQIFkO3mreNm5PeApcVEcIhcoUK2d/ScfOEiiwAYKnMsfCiTGRwskHwpEH0PYyqo4FE1fxec1UKB1Bwokx75LcURmBfWM8FsVKEgjoMDz+o1IkcL2zf1oRSf97ZcCZ8MuUJzzqQp83IACHQoUqLuDOg7LzibFdgoUaG92AuL54NMEKBCnQIHhIgHq6rnRhDpnoMAovz1LPNs6MMor7yrhWiCjQEdAPRTuz0BxifL8aoHPdS4AlUZTGNXyrxaIYzh+e6d0krCz9RoK9HW9RtFIy0uuBeoroEAiHb6GsBPmeUyLQG6qApkhzCnwrKGPdteHz5cNUBFdDO7cEI6ki9ZQoDc/Bohe67qJhni7P7TAyQUo0N4CBYZ2fW6qAo21bOKo9M8ip8AJ/sMQZhTItEBuCON7tqcTt/pSIM8HCyq8lZgW2LNLtaHAs6/DqK6Tqk2BTAvUgPMQFRfnY0OBs4eHOAUuIvzgFBjt1nA8QbRJ2obwT1Ugp8BKxV9D+DTRmqpAnd6/TWKYFqjZMVCf2Ylzng9mFBidLnW7KjBUTyeKr6/DL1qgkKE7tfaTbzRkZw9+0QJZNGRs96yEFLtwiX13sKBucQ5iXhXItEB1IMP+Mi2ws0ODthZYJOabGuQBVH7YRwLejxdAgbMUtr87AQX+aIEtCnSKAKidUSAzhLWJ6yBaL+H8v9J7CcOb4MV0soDzNzXNX6IhdmbAKHpdBjiy87OFL5NF9THo4H7SERxvkrjptypwCN/HoiGTZGHF4Vg/yrwqkGuBcR5aeDZwr5wCqfaJynAt8KcqsAC6oOPXzUui3jGiXAvEnc5XC2RVgcwQjg7nryHsdf/QAhkFsmgIrwqUq3FDgf7w8IDPl1OjBXqv4NFogZwCn+FzyfPBjAK5FqhPnlpTFcgokBnCLS3w5FdAjXBDxr4bpqKexPadSI9j1kRDnBCojEVDOAX+VAXyJjEsGlLGNlDhTzSE5YNbVYGMArkWKMu9IemMK5RwCmRaYG+oZDE3hK3x6Uk6A/sW83zwjxbIoyFLXD2IdOnA/rOqwM39jUmvACrwRjeJci2wm46/hjCjQNEaP1HLEJZe5wpxLZD0rkWjBTIKzEeJ2qbAzbLukuLTJIZrgcwQ5hSIU+XIKRA/fA3T4ROohlUFArsBFd1q2jaEW/ngFgVOt9Kaql1JQ7wqkFGgMOl2Yk6BP9GQ6OIoTTRE7aVAgZcdzbkWqEoZUJUbw3z33ruH1NqUX0P4dwpkhjCnQPeqiFgWYovavgAU+FMVyCmwOBUXfJZwCHeuCFTZ6R1ErgWyqkAa7Y6NFqirn6rHfq6peD+/N1WBtDM5/FkL/KFA+hKPW5ymG7+hQGYI4/rcaIGkpPA8/GiBZPKAWb/VG4qcArkhzKoCtU05RO5g0Fnqiq7fmmiIWm1l3iSmMK7wmeWDWZMYRoHcEC6X87+7Fij9RRQo9/91NuTv0Sqwj//NFDi92yNqzMZAgRGBZzeFuQIPCPMuMekGKFCfhv0k1Ce+jF/arcmG0BfKLlg+TvbUU50BitAQKHCWfiiQO8Lmr9kQ5ggfl0CBzBHmZYHHTviLI8wo0NV2BeYU+JjUKzqe7UVMLBUo8JJ9KPAuSAmJ3kBlLBtiqH+UBTItEAYEoEAWEB4/3/OGApkjPOlEY5jL3itExP6oxE43UKlnBUCF3ZEkYKGeXHirwJYjrFwv32xIqu7n1BGzPyjwowVq3SNQoGV8ywKxYsD5YY6w1w2O1F5EvZg7wkwL9KOPIyzMtyp2LoOKjgvbwaGjRgbuPe6XRgvsZKHIywKV58VB5HrVcp4NYQHhFgX6C+8XLZBnQzIdKIBRIHOEw3EXqXg1/2iBpWah6N2DUZ6VBbpZP0rIzokaR5hlQ8ir1EXeKpBlQyL3oE/h/S+oVNfXPqbSK2qyIbwsUJkhg5cFtihwe01GcL1TD9GBBccTOspXC+SOcAcB9dRvPw7TA1AXCwjj1HCSyI3PDQVyR/jSq3I8HnwCtHUKlEHQ9IKRXwDVXiI3oZMdzrkWyALCZDIGKmGtAt0T8A6nwOlsc6fqDCgwxEXk8YCwYnXGSThRP63Fhpstp8DwnGkyz4awLjFRJ4e3tFtIy6YskDnCLBti9lUHhejxpUBv5rlxZGtAoTLeAJWvnnA9HkEtYrEDVDde3L8USPQNbO82NDCVNdjL7Vg6UatyYVRZ5rXcpsDfHGGuBf5eFih1YeagnWY+4mWBLCCshUCBRMWfsj1ipvD89CYx1wIv9WFLjRLuBE6BTAvkXWKYFvh2yZWXBZLnh4oHGwmeZ+wBBZo0alNgqyxQ0SUf8YAwKwtk2RAeED7spIxOJgMLqDaE6+F2H0euBf7JEWZaIHOEZU1/Jq2AMHeEz8jZtiiQB4SZI9zfdODJYxTIsiFcC5wq2ZSXBba0wP35eiPyoPdxfP/IhrS6xDAtkAWEWxTIHeEtseUWBXItUJFPFalul1fiq6OnrMdCBRS4yFHMHeHwo+3B1C9LfNt7bvX8VT3b2RBj3qsbCmRlgT8U6L3mHypUIp2IHReOj5UFMi2w7BpwHbSh5+mv0cgnwODPhGuBLBvCWgV6sgyjPqPAjjH7OsI8G/IpC+QUyBxh1iWGlwWOKGm0wEhdHI5Y1mEWpBveL1qgKh2NmJcFInvTaIE8G7L1NzHFgN+IPmygKEaBwVL+ZkOeOOqSAcuGsLJApgXacK1imC4SirfTzOVlgVHyOuZ4M7s3WiCnQJgFRlwLDE0dqJQFhFlZIM+GuMIi5GWBLS3QrysNEZg/CngzcJ5tCnSCgnIKjNCHGlk2xNhRDbUcYa4FMgpkAWHt9Jog7gh3H+aU2ocFzOo086sFYm8C+ytb5RHvvYNPTXM1wdFNf//ZEb6si1vTJYZRINMC5UyD+zsxvo6wsnsOY06BTAsc+M8auzC7FnlZIHOEXWK9lnp2nQQ8IOwerl7KtUDWJeZvmw2R/xoK7ImS8C+1wL8JBer/bgp0rxINwmuZkJWaWxj3uqRpGP3s/UGBk+jPFBidNkBpsfyHI2xpQIGL94cCg8vHESafcAijwE84JOwQoMC03PvUPq4FHInwzTwhzCiQh0OWfvfIewVGJ0tqwiGutRNxVB86KhZnI5PaUU9KQjHI4al4fh3hUHltUjys93d4ljpCEi5PAYyq0/eC+ju5gqcYAQWu0bcukGuBh+fkqwVKm0zkFGiTuofIaZ03FIinyTccwhLCevKhwKf9SRCfJo0WyB1hw3eAItQEYZJ/EsTJp/ch0wJbdYFMCwznb9ifS34v245wqZlfR5hpgf4nvMDrArfodMH0kCVcC+ThELGK30AhjhvzcEirLpCFQ5gjbOZAgdH4BRSCn4sXp0BeF3hfTRtHmDeMzjeLHXeEI7nSv47wp1dgOFPOS7zapQpvE0MrDyiARAmipuE4CVEnwCYFxTfuCEe5WV+4FujM/9AChT1Q4Php2rA/DlAM0wL1jvCtCxxkZM8bRkfitG7CIUqeAwVmszDn4RBGgS0tkIdDJjJKeTiEaYE8HDJeZuhPFMi0QE6BeElSeMvDa5oMiSri63uxp2pv8tUCWwlhRoH2Ei+busCfcMjvFGjGrhtzLZC3ifkkhDkFMkdYW6bfukAWDrEP2jchzNrEjN8xUPtzB9SeHQ6vpi6QaYEsHNJqE8Mo0Dtv7YSu7POWO8JWMg9whHc1hecHKN1xn0CBQwH+XnPNO/XPg0lMT3ZFuRZo9jZwvEMVRk0WDtEt8VsXeD9k96ZXIGsY/UToqwWyNjGsLpAlhDkF9kYmarTAnzYxrYbR8hPnPCEcJpXmtbVARoGsTYycpGncahPDHWH5NSy5Izx6rd8JrwtkCeGBWGdNQvjdX6tEfkjfusBQWg3IUFt+tUDWJqZT+yniFMjqApkj7A2eS4FrgcMe+lIgC4e0KJCFQ5Dt5gmnwJ+EMKfA/HKtST1Zw9+36gIPJUo4BbJegVwLZI4wo8Ba7VwRbxOzvIcwUKvhVwtkjjCnwOFi2NQFsoSwezM2jSPM2sT49NP6n2mBjAIDaTQSOAWW6FQh7ghru1fROMJjbz3lbWI4BbKE8NmLFWrgwVcLvIVK0yaG1wUyCuQJ4WhdXvCbur9ogSwhzLRAToGsYTQLh/zJEQ7UQ0OBrbrAepSMeV0gp8CJtXGausAfCmRaIHeEWZsYN3xrMQX8a+oCsbTHiGuBrC4Qm+U/ocCfusDhqSNjnhBmjjCrC+QUaA3dryPMKFAp8S9a4O19gFnyNJ8g7ggzLRDT2VcLvLgobhxhRoFmHntcC+QUyMIhjAKjbqVN8SwY3BotcGxqF14X2Ht86khZQvinLpC3iVlr9ZU3jPa9Ihf0vB6OuCPsOjb8nPUKbIVDGAUOc/RGwVoZpX9HChT+mmVDhH6v969bRst//FP+/4SBfm/XdAsMrxZgoDrSCbNwMY+HDLX9lgaLsg+v/VdH5Bg4vucoiZwYMJDFQ4LxBwNZPIQ3iln+Gg/hlrCgAAZuhL1HdXsjxBwDb9fdNyMsvd4WlpTuiepVt8DhpoTtF/KnMFABDCQnEzDQNLvw2Gm9ryXc3QJmmct+jbkYuJ7vb3Tc+WDg8wEYqFnvOfX8bYXIPpYNPHwE4wYD+/uR0GoZzS1hlhFmLaO5JdytnivAPNxH3BLm8ZDk0zKaZ4THDmCDdAAMHAj/pDDQ2AZHjoG8MFCNAQN5Rljvym0MjEaR3sRDuCXMxEDy6dbGugXywkAWD2EYGBZ61IiBE9F1k98xkIuBKwddqLsSJwnHwNAheYOB6gWG+XV1+cZDXvm5yQgzS5iLga1ugawwkGGgJewBA/tyXfKMcKtbICsM5C2jWUa4Ex5GvDCQi4HMEmbxEG4J/8RDyO1cG614CMdAFg/hGMgKAxkGKqePGMjiISwjzMRAjoHdM/nFEj5e7ojq3umbEc6qxS9iIMsI+73uOOEZ4VcE388ywrwwkGGgngpWwltGMzGwZQlvHqim44nkxNwSvo+LJiNMZmfY/sp03+1GMQwDmRjIMRDV0oq3jI46deXxjDC3hE0Jrtdskb24GBh5k5r+qTCQYWCrMJA1ipncV4BtDANZPIQVBoadGM4nDH4NBrYKA3mjGCYG+ll84IWBHAOZJTxeDYOEN4phYqBOZ7Bl+XhuxEC+bsiFRrC9yaHHG8XwltE/YiCPh5RdsykMjI51NeVi4Egf3GLeMpqJga3CQGYJt7oFtuIhLCPMCgNZRjhwtqMcMO2sNhnhIBs13QLlx+YRu2c1+yUe8iMGtjCQFQb+UwzkjWKAq78YaAa2yAsD63j4ixgop5sXDjZrR24s4Y8Y6IfAQdwSFp+dDPu73Fk2YuBn3ZAWBrYywr9bwqwwkFnC7iyRDN4oplUYyDPCP5bws6eJHAO5JZz3Zm/SqzdpzDGQWcKqswcMZPGQVstozS2mOJITux0PuT6LeSMGMgz8aRTDuwUGfnyk5uSBUahsAHuiodtkhFuNYsxZX2u6BbbEwN/jIaww8CwffsFAWiXTJiPMxECWEfbSlxbzRjHnYdE0iqFqVxW4GGgWaJyQnVE0ljDuvuH79xEp8XbwbgoD/dehOPKMMMNAbgnT131Dg3uk49B9lZ8QjPuNh5Tbz/PxaRTTwsDNNZ41lvAwPZZ4Tga/iIGsMJDFQzgG6jMHxp958U54oxgTbVJ4n+kevM+sUxMPGb3lrN0ohomBfjHbUR4P+V0M7IibKvH9tLNsWkb/WMKX1Gkywv72uP57YuBfs3CI0JdGw/8lK4f09X9zPuSEVxJVRLtEtJ96BsdAb5Z9PWEhnm+oP6j7iGz3OxknCmAgXz7ujqQGA7kaONI6XpMSPjWe8BYfT5/KwNWvlYGe/WtlIMuHUCuHOeVz5DRNo6kfuk3TaIaBPCX8g4Gkd5PhsRM+rWK0PzCQecJcDZysAANZ02il26kA4+JvZWCwmVSIp4TF4KZRzRTgM8NAH57BBgPflZzi6w4wVJU+rWL0kSzgbbpu8iHkEn5TwkwN5K1iWNNohoG8MvAm/JEP6ZjeFPc6XwzklYGVeCibptGsVcxhllz+hIFMDeSeMMPAVqsYpga2MHBafZtG88rA8UL5esLrQJfxMVgANkofT9gWPmrPRw3EQxTFvF8gUwN5qxiWEuZq4EP7No1mlYGsVQzHQJYPYWpgZF2RgT1XunA1sNUqhqmBvFUMSwkzTzhUn4C1rFWMZZaAlcvis1zSBwNt3P02jW7lQ5gaOCSbpEkJa/WlWT6u5QkzNbC1cgjLh7Cm0WFPq74Y+GkVQ0ICPx8epJSapjXBPB/CPGHWL5Dq66pRA1mrGL58XLBAC2pUO/j+x+Dc5EN+bxrNlo9rqYGB8Edl4E8+hGMgy4c4sWTELQzEOTUx94RZv0CGgWHWP3u8aTTHQKYGOpmbUeW4BKw+Peot3s0/TcA/lYE8H8IqA4Pnw0YtNbBVGchSwi0M/D0lzDzhVkqYYaB2iwnilYE/rWIofKY43cOZ90UtSHirGGexyXhKmHvC/30+pKUGck+YtYphamDnPfqqgS0M/PGEWxjIPGFWGcgxkHnCLTXwxxP2n5Ul8HwIbxXD8iE/amCrVQyrDOT5EKYGig/y9YSZGsiaRgeHkXxsqYE8H8IwkKmB/mMA2MWaRktLCTCQecKsMpCrgcwT/j0lzJpGs5Qw94S1u6M1rWJ+UsK8aTTzhBkGoon5hDtkuM5bKWHuCbdSwqwysL8xNWoYoYQCev/mQ9jyceF0qzSeMFMDeT6E9QtstYphaiBvGs3UQOYJa3L2zYcwDGSVgRwDWUpY90ca+hMG/rSKYRjI+wWylHCrXyDLh/Cm0RN8pDwfwioDuRrIKgNbTaMZBrYqA1lKmKmBNDwfSryZ3B5cDfy9MpCsb0U7JUyLQrW4GsgxkKmBLB/CPGFeGXjXyIyq2h/5EIaB+sOB/WEYyCoDmSfMm0azfoGsVQzPh6D+/Rc1kHnCLCXMPWGGgWz5OJ4P6WnnC1cDOQbSjTZqYyDLh7CUMMdAf1EHXA3823rCwl+zdIgwEHt98X9JQET7n2sbXX1W0T0vuk1MmOizXRMQ4aZw79oROQaO4xdCMIZlKd6UgIHqB6D42iE8IBJfeEAEMHAAGMjWDuGm8H4CGGgWawGHk707xfj0WUBOG74QfcVdg5vCtnQo4lZMWKXdLwaygIgnCF8MJMd5QoPbBwPXPcBA4bi/czWQjB57yk1hzdzVmKuB7wdgICsN5G2jT7d1owbSZyKJ+BboSYOBww/mLWfnJVcDyWazFXFfmM+oKwMG0v1q23QMnFwOXwxkbaPt9GOKM1M4N76mMA+IZO63NJBjIFMDTc+wEV87hJUGTsIOYNBQPskcAx3t5mK6mcKwz0xhPLuSOKLxR+3rLRoM5G2jrSGuqOd2flk7hLWN5mpgoR+atUO4GsgWkLPU6hsTnhFzx9XAdrOYjekhrgZq418DIv1+gqhR2181kJcGnt0w4abwfndomsVwDGSmsH0YfwMiTA1kMeHI1L5qIOsYyNXAbLoZNGuHMAxE+JBQrZ9/AgsfDNy9zZK69WfV5Z8F5FjHwHA1gxf2cokaDORto5kpzGLCRFbOlJcGMgzkqwj/tI3mHQNn71ShRizbuBUQmdCtj6Ii1b8BEe+PttEMA5kpHC3CyMI5IUUbA114NKl9S0zEOwYyNdAxOkbcKg3kHQOZKczUwFZM2Bi6NfV7vU+b8PTTVpYtIPcxhbkamOmyAcP64msK/6iBvDRwvdg8YJrUn8R87ZDuutjScXcG9wvrGPiDgbw0sJPgBgO5GshMYaUKSBLeNLj+mz5qMDCalOcGA81U/prCPzFhjoHP4aApDSRhdJriyWfpRtYsxpewVerC01/xjoGuhz9rZ3R2NW8bHWglYBFbQI53DGSm8O8LyLGASGvtENYshi0g18JAFhDhHQNZQKTA119iwqxZTEsNbLWNZmpgqzQQjWa9P7eN/qiBrZgwaxbDAyKsYyDDQB4QYW2jeUyYYSBbO+T/URr4vq/1dkyYYSBTA93hMvd05dxvSgP52iHMFG5h4E9poLt8jZZ6r2sqjRrIMJC1ja4/MWFeGsiaxbCOgaFtHS647KJ5Ywqz0kDWLIabwj9qYCsmfLcXMfWctY4iaaQaWDPuK2oUImDYjyncUgPZAnKtgAgrDWQY2GoWw9VAhoFMDQyU/GsKs46BzBTmzWJYTJipgbxZDFMDuSnMAiKsNBA9ehLiGPhjCvNmMT9qII8JvxeDkLqzG0atgAhTA38vDeSmsJIUMZ0cxl818CcgQkStm/5JDWQBEevS+ZQGftRAFhBpYSA3hc382yzmxxT2ordcNhh4XFYxLw18C2+vaRYzM/JUB0QL/uZto4W/ZvEQQRRG/2tqA9V/sxrITGGGgVwNPGx10uSE2RJyvGfgGc4PN4UH8ac28JKjhCdEyBOwRzcyALIJgAie9n9ywp9uMYfiawpH+uKbEAmy9bdxNKsN9JwRYCBbR5itHmJvj4CBrGfgVNLX1L4fRHjMSUflCRH9OJdQaPUBA1nPQE361AayJeQO6f4GjxVgYFTbAcVPBzCQmcI8IcIwkC0hR7Z3p1EDx9c5YKG23ghcDeQ9A1m3mHXybRzNTWFJ38+peoeRIRzZgHk7/2OKf3JuvDZwvAl2fPUQnhBZl4CBqoUAA2eLT054/K0N5N1ifkxhYlLAIKYGuv3htzYwUopGDeQ5YdY4mvcMFBBg3nxMXjRYfTDQ2EQGzwkrrz9WD2FqoKuPJohjIFMDlUCzEq4GCpqhtzGQLOJGDeQ5Yb56CFMDGQb6Ya62l5BjpjDDQJL3EpXnhG3bCxFfPeSnWww3hVm3GNUZW4jXBrLVQ7gp/LN6CKsN5OsIW0vy54QIM4V54+jZWSl5Tji6vz4JkT1goFoCBnJTmNUGqp3LVw3E/uLWVgNZTrilBrZywj+mMKsN5KYwUwN5t5ifhAjDQF4bmJ4GYtMthi0hFx2+CZHQf8P5mg1JxmsDw0cN22MYyHsGRpHWVgNbtYHKnH57BsqeVPGcMDeFf9YRprZVL3nPQJ4TZhjIGkczNZD3DGTdYlqm8I8aSGYlFf7ULeZK4Hp6h36QcDWQdYtp1QZaSEHthAjDQP01+iZEmBrIagOjGOmNGmjN+nA+f3oGstpAbgozNbDc9H9ZPYSrgaxbDMPA33sGttRA1i2GmcL+zXM8rgaWs8Mj+eem8O89A39MYX9VOFYrJ9xqHN1SA5kpzDDQv++8XEfeELW7xTA1cNB5ozjQls9tOyfMagNZ42ieEGGm8E+3GI6BGIbCZgm531YP4aYwW0eYYyBTA8M1DPscA5kaqBmPPl9HmNcG1r2q5LWBvHE0qw00vPM3J8xMYa4GMgxkprCp1DA5ZquHRBn+pTbwBwOpflYbNZA3jpY9esFyRRoMbPUM5Dlh1i1mUC0UvoRc8NoolNcGssbR3BRmGMjWEeZqYCshwjCQJUR+rw1kaiBfR5jlhFumMKsNVGZ/qIGjd5Q2GHioCbxPCjdq1MCfnoEsJ8xNYZYQ0fDLiPnqISwh4hkFPK8/3WKYGsgbR/8kRKJgqW5xLSwaNZDnhNkScq2cMFMDjQSm3WRyry54tNdEgl4K3J+/mcI8IaI/9gkRescq5rWBPxjI1cCXMfJJKV++auDK7Da1gX/bbjHCX7N8iCBKwr+uDfybYKDyP9EuxlleyiT0xS289uMRoT79qIH7cQcewzhYc1OYktdL4Bio7H2UhNsNzMGZKaxmHwyMzoCBPCLyVQOXzfohzz9MYYaBvF3Mz/ohiiB+VxL+wUBuCrOgcEsN/ImItNRA79oDjGOLyCnGt2kgbx39lgEDDbFTY2K5soFPM8BA7/xpHc3WD3kdn4BB/Ro+H59ZGwPDZS03tYEcAwvXE7F9W8+oagd/NA38tIthGNgyhYMn/q4fIlrBqcFApgb+bgozDLTK0AFsxIANtna4UL2UnZivH8JaR7viFbCCGjDsMwy0rctXDfw9KMww0Hp1LcxrA38iIqTs6nAW94dvUHg705qgcAsDxY2ype7wbcek1ADrzr5htVcSZk0DGQZG8af9DGsdbRMT9p8FhTkG/kRE2CJyPCLCWkczNbDVLoZhIGsXw9XAbAQYpnZNJ+EYyNRATXt9MZCpgSZ9ftcPYWqgKs9cxNvFMFOYtY7mGPj0AAN947O+hRydlnj9iG9NbeDhDeeH1QaylYSjzoHCbHtcNBjIF5FLzkulMYUZBtIiazCQm8L2Y/M1hX/axTA1kBaR3tQGMgzktYFMDdSOfzQNZBERZgrzdjEMA1lEhIqeLrcwkJvCP+uH0P2katrFtGoDj/NU52ogbx3NTGEWEaHoUjeLyKlXFhGRYNip3LiJiLTUQF4byNrFCDd0adRAFhHhtYGPOcVhVdYlx8DW+iE/KwmH62W95RERvojcDkciX0mYRUQ4Bj5vw1O7dTRTA1sY+NMupoWB9SkpsHevnWXbFGZB4XEwV7gayE3h3yMiTA0cTckDt9rFtNTA3yMiLCj8Owby2kDWOpph4O9BYV4byCIiLCjMMPD3oHCrXQxXA1m7mB8MDM4WHD+LiPDW0axpIFMDOQYyNfCfYiA3hZkayExhVhvI1w9hGMhMYa4GMgy0nJmEgmvvoOLJct7h7WJ4bWBJ705jCrN2MUwNZO1iWrWBbP2QlinMagP5+iGsXUyrdTQLCreaBjI1cGhUHczVwHyuGO1F5Jgp3Fo/5Kd1NJkKtDGFWevoVlCYLyLH1EBmChuiME54RGRMY4vqi0JDfP0QZgpzDGTrh3A18LOSMK8NbC0ix9TAtUe+GChuKng/npOvGsjWD2GmcKtdzO+1gXz9EGv+jYgwNdB2q29EhDUN5OuHjBdhYwqziEirXQxvHX3vd6a8Xcyok1RJCwN5UJi1i2GmMMNAb3zLS24KF079TvzFHu6/vyMG/jULiAjDwfBfdw38m2Cg9j+hBvqP57d3NDOFWxhoztYbqglxH4W92U7gvaPxwkcoRAlgYLkGDORqoOr8YQrz2kDF2+LT/yXvzbqUVZao3R/khYmKyiVNoCBt0Njc2aPYd6C//gsyrV2sd31n7Js9zl77nJs1Vo23ShGQfHJGzBnrf/UGcosILwqLMXItAiLo3Y/fovCfGCiKwrw3MChVORF5MWzdtNCdTRUQTmFYLb5F4ThZ30vRG+icGz95Mbw30JgSBqKb/xSFeW+gyIsRvYHPDmHk2l0SJjnxXzBQVyuncvvwg4H5ZzIWaqDoDbxeq9TEmdZgmCn0cwbOWhSF41n38QCtF+/Ql/+VF8NTA43R65HHy83PGDmeFxPvxgaKorCPKmEQ7w0U2dFVUVhYRO7TIhfZ0dEoMUxYNpbfCSJh5FZF4Ko3cOCptKz/FoVrY+R+s6NFXgy3iAin8KBhENaE2803O3q6hy8GGoORxwQG8rwYz818Fj5ehJUiO/rhOUwUheM0PH/VQMWKs29ReHj3IbLttyJ6A2tj5LhTeNBuEAYeq6xnPkaOY2CtN7A2QYRbRBz1SlgySQ4XOC7Ct8BAoQYeFltZqIG1WcLO5OAl8edD2MV7A/ks4T9TA8UEkfHE/TqFRW8gTw38syjMMTD02hVW6fePcArHwYKuPp8gwnsDBQbyojBPDQz7zc/fMVCogZVTWKiB3VvlhP4dI3dzi78Uhdsp+1EDeVFYK8IH2o0xYTVPDWw2H4awiAgM5HkxHAOjVrr/ZkdzDAxntwgh73c2AgNFb2AjnGZfNTBSqgkJTv8g1MAaBvLsaFEU5hjIs6ND573/ZkeLCSLrq/HFQNPs0Pk8J7Rt+HUK1zCwG+LPGDmuBtbGyP1OEPFdf17W1cA/ewM5Bv5ZFOYYWEsN5BhYcwpzDBTZ0XyMHJ8gUsuLQfP6/E4Q+c2LERh4Lq4/eTGnYQk1DOxo+2cu1MBfp3CtKFzLjuYYWLOI1NRA7hTmauBnDNdEOIU5BtZ6A/kYOT5BRFhEeF4Mx0BhEeHZ0TUMrOXF/DqFhRrIi8LcKaz+pgZyNfBPp3CtN5DnxXAMjCSmzURqoBM+f2YJc6ew/tn8OIWXcuerBoatd5jBcn5X0WBhE4KFoqJIDdSdvcpEUViMkatSA3EXZpIYIyd6A8OD9k0NNDrSzyzhwaCfYDDfEoaaKn2fuVOY58WIonAtO3qTb7/Z0a0gUHKhBr7u27ieHf07Rk70BvJZwjWnMMdA9fX6mSXMncK8KBwXMyxp82oRFp4sSGoTRPTh6meCCO8NdBcTwkAv1r9j5Oyj4zHRG6g23z2RFyMmiPTbLn57A6etBoreQJ4dHQzL1dciIpzCv3kxpbT7JCIvhquBUlb+kzHwvzRCpCdJrX+Lgf+QQXLwH8bA5/aq4Ei6/gUD+SC5aHjyUfQG+lOpA6IozDHQ95+MoZq6hF0SYZA5rHoD7wb9/gwri0jJpwmrXvbtDRzf33mMha/VRojU1ECnO/spCr+D4IuBUXJdPoRT2G5ocoKN0v8Whe2wo0B4ttYa7aEJA0f+v4rCPDBGO20kWqbmmxSS1Wf2VQNbS6U+TVhgoGn3DMKutLKQVL2Bv4PkhFOYTxO24fgzSI4HxpjRq5OErzlhYnv5g4Hh/UC/fx0TBhqbI0ui1vunKMwtIlHZqdTAHmHgwAkeOVqF95fw6PuBsIGHR3MMrKmBPDZQYODszugv81OY4z4nzPsdJCcwkE8TFr2BDOj1ahjIB8nx3sDhjjAwGh3fnsBAERvovwjbeHi0ZsojFn4SwjqBgbfhzwiRtFoaobX3WeQ0P4roDRwtXMJWjoEfmTBQOIVns/1FYKDeePpJaMqEEb0JXNENRoSB6BLWcTWQB8YIpzCPDRTThNfnz0oExriNi8PENOFHJ89FYEwYA2Fg6UCJ7o4wMLSaUML0s5SFGigw8D7rt3A4P9HxT/eEXXyaMMdA4RSOpPNVBMbEelHK0FiEm29vII8N5BjIB8nVisIiMGZt7w90vYuPKArjucu+g+R4bGD02n/wO02Yxwby3kAeG8gtIt/YwO10IaYJi8CYnUFwal0mViLCoy+y+hJqYFh06PWEGlhhYLSyd6WwiPDeQGERmU697zTh+BTEqRghYk+fTiLUwCtMr2KESDS466nAQD5NOFZ3mSwwUPQG8mnCq7j4wUDeGyjCo6UoZCI20JgCq/cG/k4TrhWFxSC5T/6RRVFYDJLjvYHP4TgLm8nsnIvewD+nCSeD6CNiA4VFpKYG8hEiz96oK3oDvVR15FpR2CueCzQw6faEU/hvvYEFsxWBgd31+6cozNXA1q730xv4qwYKDKz1BvLwaHnvt+qBMbVpwn9YRDypS9jHA2P+xMA/w6Pl5vJHDeQYyEeIiN7A3xEiIjaQO4W5RcT7yJ79txEioij86xQ+rLtlPTDG3ibG35zCg5NCGCi9VNr2SIWDxrpl5KI3kBeFfTfRc6EGHuR8iaq0IyziauBAn35jA4Ua+BsYg4aLngiMEUVh3hs4OuYqWlVvoCgKLz9siK69UZkoCvPwaF4UDvcqSsIiMhi+IAnpJby/qYG8KMwxUFhEHmmRiKJwbZpwLTyaY6CwiGhErt9pwleNXk+elhosxsuvGhhdVHq/+2Ga1J3CvCjMMVCogXK0nHxjA082YeAWYYwD2kV+LSLS4/51CoeLYyAZIyv49gaKacI8NpBjYDSUCQOD07EnwqNrg+R4UVj0BnI18D2g9UxgIFcDxQgR+/r8CYz5HSQnMPCf3Rv4X5oh0uvJ/36e8D/DItJh/2k1cN5V0NeLN8SP7sqGySxA1Onnrxp4Ujcr1NNxByJj/YOBA/UlQWQ+CAPtdoWBr0oNbC4IA0VgzMn8cQrvQoewTHHfTKRH342Nj+anLyXCKTyaH7+9geFkGHjQqXL2NBeKPOrN3YeYIRLomZyEnQv9/fZg2Bg0J32G062ngP3YHERuYGg++2UtPTpevQkDHfuvGLjqVJPkqt5AvHQceqyoVY6pNf9APJIIZm1tccQhm7QhsvNHCTLrLb4YKPUfspgk59/KTh5LlQXkmgdbwraswbAh0c+7qJosh0eCNbbwJHink1xgIH62qxTuNmHgyPMJAydTOt+Kv/2IonC8bNEyL49pmTWDaoZG7BuaSI+2nbMLcdHSvxYRjoHR9VAFnlwJ6zgGxsWdMDBedYqvU7jY08+8N5DPEKlNkhtczRGI3EBuEYF17y8YOOo2HYjmLP/BQLQ9Fs/fxgrsF/2k3nKfxbOqyLy5nRmaXZ8wlTuFuRrIMTBOL4SBPDBGZy8/FxaR/p4wyJCrojBbEgZyNTAwDMKGwYA+T3amp7cthS5Ej4VxEL2BwiLCMXABhCUqPIM8cnPzAM/J9IOD7oyAzm7mEjRu5y5657UHoiic+9U84tWFjp9WMjp+//7FQHTKTwq+tr2K3kCRHs0x0F74dh7q/Z0Cp/ih4VBq0PnCxvsvRWFp9jmIwBg464Rp7V6e1YrCAgO5U1hgIFPp/L/W56eYIfJnb6AoCscxXV8+T7hmETH6kZtgZBupcAp7M9nLBQZyNbBmEbmAPRCT5LD7Mr4WEZ4eXVMDOQbGgUMYNnkst2KSnCgKrzsu/bxqWnnoPmmbMAynJ5EeHVm3ysldYSB3CovAmN/eQFpMCTsP++VPUZg7hXlgDFcDRW8gVwN5b2As73d1NVD0Bjad6+JbFP5NjxYWkd95wvL0WuRCDeS5gUxrPJJaenRnP/jpDeRqYK03cNL0v5PkBAZyp3ANA2ndvwoMFPOEn89dEcrz3iMRGGgETSNs+skTPHzfTGO3aH3nCdd6AzkG+u0Vfdm5RYTPEBG9gRwDRVH4FwNrRWEeGNOdOZdcTJKrqYG/FhFeFBZqYC0wZt/xTKEGcgwUuYHj9Uj+pkevmlWvYJUb2MyyC6s5hcUMEZ4b6KW5hs669+MU5rmBo6hnMIy6hIHqfToTvYHxeFU+IPfOS/Q3ezMRaiCfJMd7A7HX0A4wHOfptyjMncK8KOyPGoRhh6g4CAxUR26DBZG3pW0B4RRa9lEDoQbyorCePga0zSk1ieBJHaNz+xBWzc0sFb2BZsz0XKiBod75qoGiN5BbRGgrOWACAxdSPvpioFlZLrhFpJgMlUQUhXlvIMdA4RS+7+4rtFtj+v1lpnn1ovDH25nCIuJ3XhYIiwgPjBnizMwjQy6/GMidwn+qgQIDeVFYqIG8KCxPtxdhEYkG7V0megNrGMjVQK+1k9mfamCtKCww8NcpLHoDuRrIi8L/8MCY/9IQkX6H/a8MFO6w/3BvIB8orGLwg4EruocxCAgD4+xFWPccLZa0+592EqEGjrvVQOHhq3IKS4SBvk0YaM3uMi1TH/r97BRvf9TAyim8cys18E4YGBUdwrZiQhg4OC+lHNeBm4qisL9avQCTyYa+Zmll+SAuTWoYaCR7ORe9gQ2bMFCoga8pvR4vCnMMRH/Ql2CT7S/f3kB5RxgY9AgDvaTxSXB/Jwy8uYSBzsT6cQpzDPTbUzo+Hh8Np+BA2NRrQ4ju6ouBvDcwHiSeDMPbaYKDOWGgUANXd/q8oij8i4EjbcDy6HRVSrjsCQNVJW3l0exMGMiHiPCicBidPRPSboeh76QO7UGtzwy03p0w1jMdJjBwYJ9v6CkPN4/MMS37DDoHwuRryHCbEmbworChhAQQHANd3/1gYGt2ThhHWHU+w1lgoBgiclnkRX2ISBHMTIIVPWa0+NGiKIaI+N0qYMTKU2AVpHA1MAzwswLJOZgYtI+0zAdFon17A3eEbdhu5zZMTcIqrQxiiD3784DF89zDUcwCCM/djyYwkOcGYmNFWOf1Xfo8V/0HA+F+p/M5mBD2lNUifZwxGYeDN/3c42qirBKmt4sgF0Xh/SknDHksvCR2MpPuj4D1aPdNd1J4P+4RFu9ERj99+AnexvoF9C67ov6schrP+n4legPBCQgDeW4gLwrbiDbDnUvH+1sUjvTXbiVyA7kaKHIDuRrojg3CQO4UHsfQ/fYG7o39Vw0UuYG8KPw7RAQH1e6fj5LjuYECA09B/o2PjvsBYbWqdn7UwOC8r6KSrC8GiqJw3p8+cDRd0/Vaz+n6cKdwTQ3MjTsTamD8GhirGgYKp7BjJ18MDGNzp9E26Zx9MTD0dU/kBgqLyHxBWNzIaFvB1UCBga2tJSFMzl6OjT1hH8dAxzfo93+HiHAMFLmBvDeQj5ITGMgDY3hvoMDAmhrIMXD9HLzrQ0RqgTFcDWzt9W4dA7kayDFQFIXby8bf1UDeG+gF8UUxBvf1uZ4byIeI9KcNwrhfiwgvCgdGn7CyNkSE9wb+qoF+tlwdhBrYideEkZ1uTxYYqBRtCf4sCovAmJpFRNv/9AYWuL0Sdl7o8zcf13vYKAa03fwdJSezyYMJNZAXhUVgDHcK/46SE72BPDew1d0SFnA1kPcGstn6kge9F70/HyjM46N9Zba1axgoisJcDfRpAWSiKMwx0D3FeiKKwqd0u8TgujOTGPdlvSgsMLBcn1M052sAPPe1v2BgUhVhuUVEYCAvCpt9GNI3a62y8OAWM3iMLA+HrecPBpqt/hgtuawCYY5aCst5/4uB8TCn43lv1ATtggBNqIErM48FBtYsIs6D0fvzISJcDeQY6JY5YeATIf2qgYcOYd2wxVZoLde0h+RqYMPbJvR9LgkDb/6ONtt7NkKzZBY9X2RNg7A7HdO3dE4YyHMDeVHYGAbAonsXM9hKLPwbBtJ+jDCQq4GnvnsWFhGBgVwNrMVH84HCoijMcwO5U1iogUXoSWKUnHAK897A8HFzvwOFL4PV/0ZgzH9piojC5H/fG/jPKAp3pP8wBi6ip1Kld71p9x4pHiSrGNEs8J3Hjc0zBQ/2K7ptJx2IL4Pn39VAXhQeLVzCQOdGGChyA6XDDwaKorBZFYXnqm+K3EA97UtJtDgRBqbzRomjz/YHAzE+5Wj18yKPZ/q9hMasuUAvIwwUReHFY2iL3kBRFH6dFgcclJ1PEq5a/VJgIO8NjIzRDwZyNVD0BnbCCWHkvAqM8c4LWRSFh8/VhzAp7SvQHG6O6OgzwkBN8UpY64SBgVdNFP7kKxkCcz9B3yx+1MC2Gmdo5f9SA7lTmGMg7uaEgcalKloHrEWYNyUMHJdD/4uB25Cwe9cqvhgYFUsjA+YmV8Jk24VYbX5M6O9o2VQ7zIPoNYkkcC7JCQfXApNIO1W9YJUayDFQTBR+tVRanm6VE3icGB44lnsRGIiLLZiwi8+lmCgs1MD+yTZxpMRJHvkSLeuNLdui6el0PLcX0GNRV+h63V0fwtX+c4DibFuEba+AEezR6w2Dyol7mrpMYKCmq0+0RxjTw3huPIRFRDv3Qgi3870GSpO9vrPkBsHeFBjoTk3CltZ4/8VAc/70EjQwlul+KmQxURgvDmHxyN6eUWu3Q4jzNH3A9tNpocq2HgvvUWrDnhZN+vudlwgM1BudPmqLVlVEHr5pE9cOH2i8IiePWx/COK4GDiTnBwN/1UBRFL7SJxJF4RoGcjVQBMb8qoHxzclpmXRUwta2/9MbyJ3CHAOj6daQ4aRvnzjanGwQGNiw4C9qIO8N5EVh0RvIi8LDLHYTER/NMZBPEYnM2bteFA6fi30GcmEORG9gWDbjr1OY9wbGHZOw7HeisFADeVHY6R1/1ECOgUMFCFunLi1zvCgcuISkQg0UU0S2+NMb+FsUFhio9qYSenkzSERvIMdAkRvIewNrFhFeFP61iNSKwq1598ciwjGwlhvIi8LS8lgkf/YGiikivDew5hTm8dE8MMbrZ25qDNfH1lcN5IExNafwH1NERG6gdBwXdHw3wrbf3kCuBrrx61qPj/b2feUgcgM5BgqLyO1xlYUaKIrC3Cn85yw5URTmGMjVQI6Btd7A7sim4/9VAzkG1iwinY9bMP82fdgiMOZPiwjHQDfZ9EqhBsre/JK4o2CxMqJ950cNBFu1Qb/ctXpRmAfG2E77pyjMcwM5Bsael33VQC/JK9qqMJBPEeG5gcIpfIzu43pRmPcG8llyojfwz8AY7hTmvYHCIiJmyVW9gcIiwjGwFhjDewM5BqK1z75qIHcKx6zAr1PYGLR+LCK/TmHRG8iniCgz/UcNtHPi2eGm8ZMbuOt2/oKBIj76DwwUTuHoXGpCDeROYYGBv0XhaH3BlSgKcwyk7/zrWxR2Gq0fNZDHR2vHamoTx0AeHy1myYXjLX0/dx3CwNGxC4ElNTyBgdwi4vX9x0NMEWm9Fj+BMRwD5d7+pzdQ75z8f3hR+Hes7//LGNhjrX9bFP6HYGD7P4yBCeoNURQOYfSDgfbh/c5xemqk8LEIA+3prJOHq7b/DYzR2rSPCs+HKmClUgOdYaUGmvsfNdAxuBpYeBl9jaqi8MYlDEw7P/HRoBMGxtMmYeBA0UsMns0XxF676cHZ2+xRvZhFHm4W7hcD9SPIeUQLiwnXDWGghV0liVa054R1TBgYsOknFxiYmKfrtzcwjX56A2tqYNRZ2KIoHC9CR4bFm76QPDBGYGCxXxyFGhgBI4xLj/T+ZnrqQLhzFQWYXGHg7V9q4HX9owbGHe9REmwSBnvyiT7/1iBs7LZ/1EBchI8ZuI7jo26GDyYwsLcHCd3n3MlxY34IQ1fJA93m2M3xWX48uDYrp+fB9JOwY9Ey/PQIg9RxJwLs2cYFjOu9RG0YE/YsFMKohg4ECzcgbIEqJ05bWrS7VJtWHhVbgsl9u/NB8z0cJdFyqKNQA7XFPU3CxpKZYEj3HQYDy8kjt58Str5WdLyZ5wNmafwAJ7U99KqtQzj4MPr3YRXPfNz5EC07tGmI532J7pcwTqL8RpjQfZ/7qHo2sqjpxDZcknsLfcUhbFE/hA0jjV3Q7S9CwMO5KorPkh0OrElAx3ehfbdS9rvoLdpuHhIYziAe5w902kpIcD08yLCfnrsYpA/CvHBwOMBuKunouQePxVCNNGbNh44uszCJ/Rudn73BSnQmG5dFynSvwEQurnU10N9vt6iNYpuJYXLdjvmDgfScXtUCYwQGfsZ9VlcDeWCMngR0/bgayDGQ5wYKNTA55k9hERG5gdwpzHsDsXGIUKiBo9PcSoQamEL/hbbnE2Y+pwaKorDAQEmOHsIpDIPtjxrIh8mNguVPUXgxyT9Vke4vTmFr1iUMZD16P14Udpdnm7ZFeaYAgfsOtffAqno/dU9YREafXpALDPyNj44Gb/o8K3Xaou/7zWMCA7lTWM/1II/3oziDbVI8cbDq0bZkaBoKzNvhk7Zp/VFCN4M+qwXGuKY+e9QsIn53e32IwJiaU1gUhYvZK/eOMWEUD4xpbDp3JjCQTxF5pxZhEncK89zAD1tcE4GBPDDm7XkXVisK/zlMjucGCgzkaiCfIlJTAwUGcjWQ5wZKTaNgAgP/r7mBNTWw1hsYvpys3hvIMZDnBnKLSC0+mquBwiLCewOFReRXDeQYKJzCch6E9dxAMUWkCoypqYEcA+vx0cgUJnoDuRrIh8mJwBhoWa7AQKEGrguL7tcZ3eLR8q4d4Fwul2KksMgNVAbTXV0N5LmBtSkigyMsvxj40Akrnz4juvq0GhB0nG09MEYUhbt24eKAHSuLx4awqmYR4UXhfaP4YmB8Suj95j6LhRooisJcDRxlnQHD7mD7LQrX1EA+RUSogZFZPAhzCSO5Uzh8WZkmcgMFBvoaYSe3iATe1aTjb0SmiI/mGFhzCvOisLCIcAxUJy5h4K8aWAuM4RYR/9AvoKYGit7AwfidCYsILwr72aCyrFS9gbwoLDBwPQ/2YbfYEPbNXlVTAlcDeXx0fPFTkRtYlpsPiNxArgZyDPzHBsa0/jtTRFqsLbP/FQxs/Yd7Ay14K+iw6J2g03t48G7+Sw0shusUZu6pmjzf6SQiPnptve5oXwopCXFFGMjVQI6Bkd3zU9hghUWWSZionisMPFYYyO6EXcPtT2/gqNGX8vg+dGegJa0SvSh/JXhTA9r99V45DrvHIo9f+74kcgN5b6DAQF4U1o8zBWL/vCasjDeEbdr0k8SbFv2+nREGBv5aYtjsvmh3alSBM/qG/v26VGzQxpsRauHlQ/u44kaPieeC0O2pf5KwtXa/auCg328n+JQUCZ5d+nv1eGgzgYGu/ZriaI//KgqHC8KWj04YmD09CRb9CX3zNxZjsXsjDNy9Nge0m4SBcasgDGx9HNoNNt5PAoQOYXd2SyR0cOMQlkrJAdjZbeHIrVruu62qF08jjHK7i4BF6wct6+nVvaPu2zGLV32mwXnN3mhex7QMD3wjFUXhwanCvMTcr4QaaM0bVoJFSdg2uYctdF/2KBcWkZBpQ8Lg2QRCqZdfIB1Ze/QGUzfBcNwiDJ4qCar7iZ9j0t7TVW3iBI1+HEM8G7ISFr1+C1W3R1jwqpqn0y2hsFrGcR7TQ9eEWeveR2+Wpwl2VnR83XFKu1/LI2zZjQhLTRceBCAl/X3c389oG8D26LSWdLVvDROh3Up66I5abh5tL4YM5n0p4dCOoiRqdMcmvDOFsM/SCLg6ysAD2B18HFplAHT9aZGfKY+Qzsw5ycNxTsdTlG4XR1aHMMltsJWIj+YYKOKjW6d8i5Y8GUGsrYy/FIU5Bv4WheOhHNcxUOQGcjXQlQgDQzsmrD2et4SBwdMGkRvIMbA2RUQMk/vFwLvTydHIl1YePjNmi97AWlGYx0d7nY6XCwzEfPtEr8gqp/n1L0Xh8FbQ+eRO4WFe0jbjFwP1uD/Mw+nyPYMyU7e0jF0Jc/cfTRZqoG/phK1V1JEIjOG9geGtwuKR7J6+TmEeGMMxkA+TExjILSJiiggPjEGLfTEwbMaEjcZr+hRTRKJpvvtiYK038E81kGOg6A3kaiBrR5dvfDQfJjeIWj+9gb+5gWWs0rLJ1UCTvsHf+OhUvac1i0jwZt1vfDRXA92WX9HJv3oDa/HRjWXnkbjdLWEnx0CRG8gx8HeKSC0+mjuFhRr42xsoAmO4Gigw8DcwppYb+DtFpDZTuNYbOFPjvziFf9XAP4fJCYsIdwrz3kCRG/hnfDTHQGER+e0N/FMN5EVhMUXkSn/3dQrf3exSVwOfcVbvDYyOj/IAK3+ZCKdwbYqI22v+YKC/PDUJ0yunMO8N5PHRw1Gm0ja+H6ZimBxXA0V89P/VIjJ4fn4sIv15/1sUjt6vTP5bUXik3Eff+OjforBwCnOLyC8GCqcw7w3kGBjvw8yD4EDvL9RAbhH5syj8OG4noihccwrbtLAy7I2yg1ADfXM9TOL3YFM5eyc/vYEcA6/u+YLGyfvJDeRFYR4fXcsN5EVhF5OnbZyvt0PYvK7eUFMDRVGYzxTmGMjVQN8A2qYINbByCgeTpvPPxMD/zhSRFlOU/5WZwh3pP4yBPberEPZ93kkU0Q0Px+Y+wtE2ebNwHq5nAgO9K2GgUAObu9sdzWkp5dHKW8pgxEGG6uIh56jcCAPXr5iw8HEgTFQt7wD7uXNBvbh/IG6qvg1KvAnQaS8JA422m0JudUtatl70NVBlwsCgHx/rGNjtOkscPnN6fXdHf+8eYgeHbKHQ12z7NEGZEbb57uzDBAYOs9eDMGzbot3otZlBRyGMg9aWnjSTh2eDfyUM5E7hqJW5JkjvXrX7HH1yvKueKTAQttt2Tr+1UqCc/qiB8fjw1GCSfWbo3OIOQ3ZblXDVCQPVIG9C3DgS9h37i4zOny0l0X3R0CrLCh1fXDmPM5uw2B0GAVov6ZnHQ21F54stO+hMy2oKxnhAmExXg86fFSRRoXxkgKvto9ecJBBp1TKKVS+c2b9NkrA4SBp8mq5E53fmJ1HTp2V3+aRleDAKCStn7fhBu/fkhtpLJayYM8I2s9/v46hZOZOf02gGTpmOCIPUOQtzmeBdf91PaNmqT6+fWRkM99KGrv+BlvXZijDPuF0e6A8HkyQabKUDtO7TCnvOKcPCTmYwZt4Gh4NZQntmLX/AZ9dp4PC4XuZ4Kuh4HumKzl+ROHn0PNPfd7yOjNr1FNH1zo0HdOPlGQm+Znm8Dk8aHPfLJrpnIOx5yUwBhWUWqutemsSv8Fj1MsoRYeSTMPPcp4flXj7scJhU5gi7URXBH7MrQuOyyGNaqyonuewQNj2SJHZXaVnDwHCb69rfMNC5ezoGM42wmm2jTKiB9vNAGMktIhwD/ywKcwwURWHeG8gxUDiFeVG4NlOYO4WHjfEAonPyRigt94Dqqpoy0owIkxsKfIvCYbdnVL2EagudTKFlIp+/JbAswkptdqHzeewRBLS2OETNWwd0/2bVz6/zh7YRksPwdqRtwSvJbz9q4J0wcKJbO4GBcSt9a+DdC/o+r2M6vnblZOZTRPhM4fDW2JuwOkzPXwzkaqAC5zYajadPn8Sg108WRRu9px1CVC7iA8Tc6bxU6XyWJm1bOkY19WbQGNH9kdLn/1UDRVG4NkxupM3L+jC539zA9vz8UxTmFhHuFPa3m5skisJ8mFwtPpr3Bgo1kFtEeHy0KArX1MBfpzDvDRQYyIvCtcCYmkVkGDnmNzewCowRGCiKwjwwJlaWpiEPRv3vFJHznLBvf4juIj66Nkzu3Qp+nMK8N5A7hf8WGMMx8F20zXpvYJk2ml81kPcG/lpE/iwKC4sIdwoLDORF4SUsDREY47evqg1tpdBQK5pa5bzfzoQaCIeuQVg2Ki4gTcPZ1ynMluVFOIU5BkZTwJUoCluPl0nX18eLsIiIwBj5ThhV6O4KnYNqJMIi0nz3NREY498Dej+c9IcCA1FabL9qIO8NFIExPD7an0nAwksLU5gHaozBq62z6MQIszgGgp//qIHZjCVfi8ivGigsIhwDm3SpwrK3bUBNDdQ6pk7beDnTYGbAGl3nZLB4iCXCdFakdDzMzIUaKIWui/qwZSVx65LR82aUT+q9gaIoPPd/MHA864To6hvCQPvYlI0POxnotjs/gTHcIiJmCpuDXVbPDVRPqiIsIv4279L3IV17xu093H+HyXE1UGCgPX6DPz2v8asGPpZvJjDwNzfwn1sU/u9MEWlVwYH/Vg38/ygG8qKwFrcJA29jj3bzs16C1q1NGDjUnrS7Yp8NWtdlh8XX00sDWlUeaJWfFsSudFdgohAGjjZeF6Ldwp9Bvom36JqmxKeIXGB/Jww0IsLAcNtZ26Cd9gEGuJSYKAovjNGbMKxf0LJ4DQiLup8zeqdRwfA68DTYdCYrHPRNmUV4rTBws3HRuCsKCyVce3De70/osh592bWJS7uly+eFo7HaysPVJ6Dd6KO9QO+csRxLz/Og2zh5aPuVGri8LglDm7chqqOUAUI1TK+RNc9oRoM2i14FYR+3iFiwp5+9cRXD0nUWqKaSDNF26ckQtG45YYLZzOPOa01Y2q16G993iY4f6PM+ldcFB+d5m+H78jjA3ZwgmvHilcfOfLUCdT7tI4QjL48f0ykBaHw5EOaOIkaLVU7L/BsL9BRtwcKXkdLDbb0CDAaPFWHAeFCV5l0FB4NDwFBV9w9I1/cODhprWpaVawUo2/sLQTVtwqjLgbB4lNpofmZuHuYL/QFJ8+DTbnq8zSP9cVKAtdUSHbWBCV4fXVrWZfygve+GLNxfTBPizdWm671eVxgw8QBmCWHaq7dmcXmDA2SsMUD3sUvzeDaVLhA26bUCr59DeG0BYYezVtHarwhrrnPLhp1R+uhmwTiJJjpdg1a0LFANV7s8NltTBTr2YUCP+cRP4utsQveDU55xsBgs6Hf7pwO8fbvA0VNeJtF7X/mFjbVB99M1JYyTEhn8tOWgalz2SbTzz3S8pn1HPbSWLBrFZ00UhXVG5IiNiU7Xvw+EQbsNYd/m+TEhpK3FNzfwFEUX0MvlAgf3E2FR3iXMGRmWhEbfdBMRGMMtIu6Ubsn4wfbptyi8vf+ogcs3XY/aFBE+U3joLQffmcIcA+31wWJRZCb095lbCKdwJMmfFJo92ja4jS4tExwDaXtG30f75X7VwANLh8IpHG5jghyOgfa4R8e3O8UZ3Gz1ITAwGgT6AYoA9qhNZfq8xuRtgqu4OwxGG5vh5hQdBAYKi4ixjT0YXvM7wmNO90fPMGS4qqyDfk/yc+ykdD44BhpKEBKGKoT9DY3e3wqsUR4fqnjxxZ6VtMzDiMXPsZ4JiwjHQO8zsCURHy3UQB4Yw9VAdpH/n6aI/DqFBQb+WkTc5uNWx0BhEdn577bIDRRqIO8NFPHRPDeQTxGpOYV5YMz7/qRlmM8U/sVAMUWE5wbWisIiPrpyCgs1kOcG8qKw6A3kM4WFRWT9cGbCItIcysdvbiDvDeQYKIrCv2qgsIj8zhQWvYG8KFwbJseLwh80/loU/s0N5L2BIj6aY+CfTmHeG+g21L9joFADfzGw1hvILSI1p7AoCnMM5L2B3CISJ/3SqxeFXWN7EUVhx502E6EGcouIZ+UaRK2VOoPjLvG/U0QyLGVRFBZqIMfAdGglaDYahJXcKXyOIUVjejFzkRvIA2NqRWEdCwfNQ8dI4o20lYUaKNuxwoQayHMDh7Hx4xRmE2uNGl1YJorCNTXw9dRNkO+Wg1a/a7FwNSMMHK/PE/q+LExWdwpzi0jXofPhev2wrgZ2WzcDvXBWQMT2uxlMw+RC21qfnt+DU/TFwM82ouv9aocKBJ9lVO8N5EVhPkVEYOBo0ep+1cDUavwUhavcwNowOW4R+eeqgf+dKSKtVktp//8VA0/GvImDz+KdY2h5GazH1czcVfOTRxe9Qbu9hZOhk2pyHq7DpgfOqPdE7zVuMXy1HoROdrxHdfPsJqGyXx+gY8a0ADQOLR4YI0Hed25oLu4f2s3R7gQ2nz3i0FRatCwOlytYrd4f9LrzkuEn3WRgb5p31N7vMok8bYXQLU4boQbG18qCon2aiM5RbSRR872mZZQ+FtrymhbryfBBu7PWsI1mtmsn8fz2kiFJe/QqowNh2eVA/2e5bURbv34STNxlCf5n4aI7uxFQ3SYrej16RuKgjDo5rnM6Xq4GisAYN2wQtnZeG1SHS5l2o8paA2ndPKHfAhXGI6sxgyAzrqiOY3r/vtfIYK4PCUv1ZoeFbkzYmL1uCWGVSZ/PcBUJjKNnIhxVwornc+TBwx85BLTJjIXx7LgCWR+lhGVKnodzv42QBPKedre04IauTJg0OxwsWma7UR43c/DAjlcqYXMjTvCSHWZwniUS6ndvxFDfnzRQNW+PbvAMkkgJDHosD7MJOmZ4THD6kUuwtNRAddGcJOEyVTQYHLoeBu9bAvHHr9S3T/eCYDSOgDP1YsJ7LtnonLIji8INYWo2HJ1Q1aUJQ+ycLrR7vQA60uGRxImeKnCYvbfoh4WfR09vbtJuX/rQWd6sKow2U/h0Liq67/6NsMu9IbwzL8aRJBNWNAYyHe/tTdjKrnt6bM46JejOM0J1pee0bE16CCztZuhuH0u6X8zxA1bR+4l+f3nPo+JN5/cJ15AwNDgkEai2JHIDaRtAj+XlSK8e8xZhfes6YpGy+dgCA42DQ+fvEkcP6M2KJerBlbBo6hDmHG4qo/tx4CZCDeQYqCqpB6GcGjO6SnmJcK2KwncNNMgb7CXUwHj2ea9glm8XqOfqMA8vF8LCO4aVU7xl59i9sQMEUv9N5yOo4rNvhHkmkRWOTJWWiVKpcg0rNdAOKvWAW0Qii+4HrgaGwfGjCKewdx/SNmM93B+gZ+fFVw0McFdCdlFPOOjS5wsfdmRDd2cdaNukOXR/KDup1hsYN4afC5Sve4GD9hbzcJIm9HkGqoLqTKP3UyfGA1wWdlFvbpGF/ZAW8/Y4bOEAxw4L29Pcg6U6pfP19J088iaEodwi0m+l50RgIA+M6cZDwh6Ogb8WEfcTEXYNNuvL1yLCi8LHT0SYNdAeuZgpzDFQ9AZyDPwtCnulvlwZ18mAsPAwueY1i0gtMKY2TO7XIsJ7A2u5gbwoLNRAjoHcKVzrDRROYa4G/s4UruUGNopK3RmHt4uYKcx7A903yAeBga39/kpY++gqojeQW0SCpjxXjE3pDMLCXT6h1htYi48+9Sd/6Q0UReHnnjDQVR2p1hvonv3FtyjseTcl93eLrScw0EiAtmS8KNxshK4oCovAGI6BQZnqeaQ8tAsstf5aBMZgP8lWAgNraiDHQO+wJWxbLzMPmiPCQOEU5hjI46P97pIw8HAnZvoNjMHBgzCUx0dbrDWEMNMyGQ6GNfkGxvTbOBNO4UDVK7WucgqPXmGKVuNkJsIiYmfVMLd2d8DiZltVYNJSCWt12aBt3qDUhBr4QeenKMwxkKuBIjew18s36KxvhLFcDRQYyHMDD036vkzds4fGXrEYzq6ZDZ95MUXjs/7BwLbn/gUDp7ob0d/vaRsWJ6EGh2JjfJ3Cv2pgcBj7iZgiwnsDy9x7JAIDjUWCAgOFUzh8T3LhFPZbwepnpnDVGygsIr/D5IRTWMwUrorC/1w18L8zRYQosMPk/xEM/E8HxtyVJmGDs32zMFRWJYy8xRyd/MZyTI6+DOv264C2MermkTzfrECaDUv0ev1OErub1QHybHHGofXq5XE7JhgbKJMjqsGxXVlECNuOHeeJw4vLkji31oRFsxPtzqDRYtGlfc/AiSIJXcNlEDbmmxLSTfuDo4H6TuJV06PHSDWFgzuFo+VjXY0q/0zRKY/NBPO+/4D+53NDfQQtWtaqmb1Gkei4VMwOi+/v0DNljZYk+zIijCtWygoULZijXzgfFjaGjxWo0wV97aHbhthQCVsfJ8Jcf/foAj3MGyV4jvEtCmM7aTxgke0PCPu8y+LL5Em71dvtibo7UfPx/tZQwJnd3jgsVjKLzenGhP7z1aHHqNUDzDw/hewcL9EbSwyiuCBsbDzStMpdi/Pw6PRl2E2PJVrD5Y7FVqPzAEgbCmG6+mCYeDPCuuncQdd/PSE6jRcptLePDAfybgrRxqmGrndKeiwVrWUSzdZteow0LjoGjzVhwlXvyHC09SHqh3GSh11CXVhuDmc0guBF19d1Z+AulT2O0mcGqEpN2g2Pn090uuE8x1VM2JXuXnS8n4h2rzPrlsLFn23Rea1LiK7DgQbgLmi3m8yXrCpN0fUOJR/9JT3Ao+Bz9iB47EcIn2VM5zPoE6Zlgwlh/zpn8fIwnIETy/RwaxQtoAW0YUPjfLijf1AThnendwDl1P2g5bZuSfT0uxmd33EHzfXgmUTtZcOD+9wYVb2uhIV91ZLAXDlzHLHq+p139xL2rWsLVbP/ymP34aZwHFs39NvjId2VTXoMb33riINo6AKyKmDFmWsWuu2xk+B2GCnwfE9pW3ItQojVRyzBpbls4ahru3nUdZMLzG5JD4Pj3MvxMo4zcDv3N9rFi7BP3YEJ13b4xtHk+lMUlsLOks4vAScmPfrZXHduqDadURIN24TVnr/8VPcXvX5ZFdVbPcI8s2sTRie0fAEk/QJhmoWAXdc4gCmntMwtDiFElwdkcG8yhsGUsDD27ArTfNb69gb2T4YN9EV/0vm4OixO/HcKVjA9odnuegm+K+zkgTGW3gxYOA4TE5ynJeMw2yGLcErbDqhCT8zWuDLDXGO6X0y1gd6wU/WuDuEATYc10H+/CVs33TyFQXbuoj+cuQmay50i1EDeG1jDwGKiXcF9Dgj7OAZyi4j3DAgLOQaK3MBZi5axP9VAXhTuOzZhHC8Kc4uI6A38Iz46SNK5WY+P5haRaNY4CYtI0IoWKDCwFh/NewPf6uSZiN5AjoGiN/C+8UqRG1grCnM1sHOm57Cn9noH0RsoJzZdiX5wO9RzA/9wCovcQF8a/cUiwtXAPzGwlKMyqU0RqfUG8txAXhQWauBkqL+/GMhnCov46LggDCy6Wxt2Y1VH+zr8wcBVRE9V89wACBc3wrbO9r74OoV5buBmxlYCA8OjiVktMEb0BoZXNkZHzyARRWHvrS7FMLlwtVcPAgP1bdbM/eZzm8J+OrXo/rhoEI+V4ouBftoeggiM8T/LqQiMQW1I2LludWJ0ZR++gTH33nSMfn4gDD1mugYy3hPU+j3CyHNVVJVaricsIriZarRtHTWLsKEsGiACY0R8dOjQv1+vpQmpm2QY2Kx6/QoDL2VnTN/nlsnCfbCjzV52jlCLBrRtezr07+9Tsvhi4LmbSbBIkwl9nyITosk9e8BzN43RlC8WhFOpMEE7fwzapnULEBj42xso4qPtFt3fvDdQOIV/cwMDmTVsQ541d8IiInoDf9VAYREJvLZXx8CVuvFFUfifaxH570wRabXlfv/fqoGy3uqL/3T/qxj4H1YDO8aQFvz185NHjeczpX3SZo+DJrSSWFoGK8jf7Qeam2k/CXfeS4Hwc+sgXE89CONs7UGZnp5oHUoF0HWaCNJj8kTTPtLDUJ0SRl7B+aC7cqU8foVPBdqb24ywqNnO48/WLaGHtIy7naRNGDJWbTPa5Sou3gvCwp22XkH7ur+gOj7JDO3MV8CaVsPe5Kmap432awaLPKAvX+zLSdyXvQPcZucRputbD6LlJLyYhe4c0Lx8erRsjhXCVLN3rNQwlkSLTyOFtx1vaJnSuxA3Aj+Dxa5N2NZg/SSan18HgYFe+0wYcfs06ff3cYn6faLQMr4n7NtvP120RistT6/bl1wVEFVMB56SxA9f1UyvpL8c96aNJO5aTRtaSnxGq3Vt52GjReerNbQlVK9skUc7nX6/Nfts0HCsG2HmoGeCtFjc0WxUn//lLRS4jroFDuJbN4mysIHw2AxMdA9jwjZTHnpwm8xOGDj2IafHEGHYqtTosftsRnkYaQsT7ufulR6j2TqJPhdavEe3t4meVfRyDC50vf277uLIp2UCj8dyZfrwoc/fkXd55BsLDS6nbdV1c+iz2BnS+9vjCHB4u/QZxoOTBM6q3SMMfBHGRp+bDPOussGBmhsw3iy7KRSFQf8+vtLnnR5eF2DNeR+N8/WZhO0NYe7ssLZwOO1rMEmVbWb6ydNFpzlY0v3T8WdgbRYr1AqbsH/39EzowOaE+iPr0lneq6V5Oiz6OMzp9XD06SqQhO4Qo72nw0T7NGdwGhgHHCWdXhIW22AGxrNP53edD1k0WRGWlJ3igc5FImwB9aOAAlqAwaLKbdS2hIWeCkc0j72QxXv69NBrsg6ORq7LQmcNpcDAIZ58FtvTTwm005HQd5nNwnKfe7SbvzMcWE+bCTWQY6DW05wcU/X9gHXGPnQPddwk3DhHDV4qrWTD69plMTA6ns9emtE2bEZYd6/Ut1MGJY5mSQLxoL8/wOc6i9AYPKrjsw4H2KsqYV/pVduM+16BzQMNHAybQ4bbJh2fOoEuav6esLV9ftP1MN07Wucjsvhj5FnVVHBG+0VnI1R3pgbzXTZC7/iJWPRZsgw2Yzo//lhLkjjQCDtPz8cAvfJK2xI/Tg+w0Esf7fkxSuJmBjLYsWyi77f9anjefgXD4p2H76t5Yp5/+isGenCV/5YbOGkfr181kBeFuUWk2KqPvDZMrtl2n1ALjBHx0dNdf1XrDfQlqWvWewPdx197AzkG8vhorgaKojCfKdxfRn+Jj+ZFYdEbOExb3/ho77nsf3sDO3NZAoGBvCjM1UDhFOaBMbw30B2e5IvoDfxTDZS27pUJNZD3Bir67MG83om+ORwDmROW4GY9JTXGsMF6fLS2IuzlaqAIjOG9gTw+ulYU5k5h31pt6XmidXSEtv2DgdM5nXhtSPs70Ru4s/K5cArXisKjxtHMUZe0FYSj+x7tCaOfuVN4MS6+GCjUwPbTWn4tIkZMr8d7A/XVQqVtZbGlbWh4roZXnjUgeA8zkRvoLEcWiKLw/pZPhRqIzpnej/cGGs51kAincBcIw5zySFg61HamKAoP8saQsHVI+/3hvB/iENpGEpl3LYVdf/gOi0xqMDeTfiwig3tkJKG11GwIpfyA7hjo9VafMgXwrR8MXKsRQtSbznC03Tp5uGvS8ZSfzhrV7WYAWI7KahjodIKBFxOWblTC0qjpjun78bFYfLhUTmheFP7FQAc61/owud/AmFpRuNYb+IuBtd7A1mT6BlEU5hgot7cfEL2BLGyHoij8jx0m1/rvTBFpdQgE/2cw8D+sBu6cyQgD7SJBfMg3NhTqpMDgdpMJg/ytbcbddpewJ2oyHF62M/MpuRrOvbTBoq1BWPPGJv27KjVZlPQ3CrzjhYz0rWzkoVoEEhS500dz77VZpGnBBaRXO6fHxo6A6aF5NjT21wYto1YvicNReDDTXsfCcQr0MO1vCEt6oz1Do2F3IcpfL9oTNQw6kuleTyZ5l7CRNej4zFWfsCy/VTONPUgwLFmDxVeWeaZ+3FcBFUqTxd75uYK09WphEH4kFh8twkhJXjwxaK8UhmOzeYCmO9VxcXRUSMfTbWriibBDP946STR50fvJVS/LemupyeRtNyV4nV0TUTsZyaS/VzPTvqk2jhuFyibXfHsw1c/Ww8VsQJhon1TTdNeE0bqT9egxFKueebs3aLc6PeR5uNK0zCyl85AwyyRM3qkrBTI793GRdAyY5Dph9Ax6a/TyGUAS9dSH+dqvz6iPPheIddVOQd0OHDRWw1cehV3XhlvjaFTq15J24/Ckx+CjWeUeOkeG14UlQTjRdxjMHUjG7rqkBaE3KtEP5gwip/F+mC3tbuOiMjTH+yo+e7Vma5w9QhPGAW0z6fONchzM55CkqMoZLLtTxPHxcc3jbrzRYH04aqg5aTXt2FFsOO/p+kyVcc7iaVF65vD1OaKz3RLWppuFBPt+64bDzm3AEnONimnrrRd67/EBoqJbXMyVQxgaOS3ijjQo0NxOchc328xI0omzW5ltRo/dRTTpQrhteBLYxnaNibu3IMl2qmKCwkY4kRwjn+xTzTO37fsTveXLSsKTEdNiesllHJQusuj1AtpW9A5zwszEp929Ah5kvvtEvRFGSbhs5wfYFGcFjd7Yy6PLJpHhQ/cafVP6IQv9fm7CTlq20dA6Iwi75+QCE+veRX/wIixsS7vKOchWGIwwTHDy3NugDJYE12MjSGLjNpxBJ5qptNicvSRsbRld5XH6Rk/qIsPNDlbVlAVG1/88z3G9+jygSLI12uteBPFsQdsCc0ufx/VwlkelRnfP8aJNaBnWLIiMkLBuY5pe1auKSZjeYoT5owr0kZoTgpmjWRXV4ILOxKbjazeqzUZeZjg8hUkeyqZpwvBa5mj3jVkSzVaHFTRWswS9XXtNyyicNLjvzQNa+8cUwpaSSrDZrGgZlS50/vRtkgqLCMfAWm6ghFUv3G9uYBsGNyZ6A7ka2PSL4hsfzTFQWET+DIyx/F4qMLBnZVcmLCLvFy2rwiLyGxhTznuEZbwovDQG17Bjms9c9AbO2vT+fIqIcApr54Up1ECBgTN3IIcE7j8WETFFxDs+mVADnfFcqWMgLwr39SG9H58iwovCtSkiPDCmLx2vucBAbhHhaqBvzh1NBMYIi8h1uMRaUdibLVapcApLr+ie/4mBwiLC1cDWZ/lTFD4cVEAP+w3wjgVhieZUCX9VUTh8bkPaFs77Pt1fJiRxvgwfQg3UxhM9F2rgSumscLi6EBZxNfA+6uSoqW8zD9dN+vfurjNBa7H7wUBuERmNNcIsjoF7J9TQOvDJ1GybCTWQHltaEsl7wrL+k55/tpbZgJtYU2C7XC5Q38om4H1WHgQGWvrC/lpENPme4ah5o/efRTsbyquaon4G2uY9JpkGLhDGBbOeQfdvhCUc/UkrbHfHTSYsImlO2Kg+97TKjDcaAbFT3HDwzAe0XrQI81675RTVTWMAoRvtZnCf5yfURq6fx02WyaBVUVYq7gdJeLnT8aLCZqitFybDIz3iwFDDJXpra5TExwa938Zf/GWm8LcobBMGcovI70zh4N4hjOVFYcefy4nAQF4U5k5hgYG8KCw105IJi0h52Lt1DPxfcAr/d6aItDr9/r/PDfyHFIX/0/HRo20vRW8xaSdRu8KU0x5UXA51JQ9dc1uaU+ds4vI91yFVaFtoSsBsDMNEYwndXKY5TEMTk7WisbGrE/ZYvQIIE2ItT9QtYdFKAxNj8Hs59pdFarL+8IOGfe4ncX/+KCG5BEN03F0zj2QPbXOxyCMMp6tuHgbNEM2jXeiYRn43xy7tFs3jSTVwmmqQj98SYUh/3aH3Y0cN0pNHWBpI2w2m8ya9/66Lspkuhg0MTEbY2NhvqpmrDHCyWHeScOYXnilpIWGdCloyue/o+EwpIaywEj2fqGPCBrVZxWdj2GGhdSlKM+2EI5xuF3o+dtIwMwerMMANgsnGPq2/prEuYoy7DmGhSfxiTlx3gsk4ImybzQnbigIGuF62mwkaN7U0n06jR78mPwF7xk4yL4d8iZPUofNdDouDOa56bfDZtvKx62aauXvkA4ymi1GeKpbumX0lpsecbbE8HJQ9CdB+v9COwl4S7g8BQqNsHdF/3Q5JOD8UD7M7LExcqY0yj5TA8cCb76tU18IhgH5EFzPvvFbovueEwUtpT8e7nB5wOopalTObPm/Cti1c7toOpKtIT83Zo7pKqW3nafPQU+BmTzPcdMwWhEt6fpttTafToq38ZDJZF7aJOTsjdpMni5a2vjJ99z7EdUhwPzZaDQlyxxijO8icZPzsfmyzsXgt0Dounyy0hzvNvNv3Ca794zCf9Cf0+f1Pvse1t7Zh4it7yTQe5zvGZ4nO/3BGx+u1p29cO6HLEnR1jfjX3eJ4sbPyZFbsMvOjdAirViubxdZEMmGWzrzKLzLJo8HoQFiXKi/CsnXEIh/TFXjrpInDs5LmEV2uFcxahM7B7RTQNmpn0v1HiyA9fPcJ3a95LkNn5/bRuYCTxNiUUmCRPESvJY2S8DnZldDssQyhuRyzEA5VjuFaiVC9KEmCo3nnAqOT6eMglP0k9tODBE30bTSMd5qEnepn6zXtodG0sgR3paHAyJAKdHCZQmzJ5wtsWL+HqtPa5vjumwiqf6Ft1G5o5WFnMnhANlBOOGir4zw2noSVi+IwRH8PmzzajjoaPHS4owU5EtzIlgfP6VUlbLenSTxuHxEk/6gSJrNtEub0WnB52w/aRrz2CXbW5wxS9WrQz+ctYeernUIpa28c0VUBXOUSLcMXPQ/L7vqcB5ktK4Z1Hy1Fb6C7OsxlQ/LfLCx9+8ZEbyBXAz8j+ktvPL5djI0z74VybhD2jbY3WaiBCn1jcoGBfIpIg+U38KV8eTC67Wc/7Dqzn97A0KPXY6xJG8xPOdKMz7V1CZWe9cw9ZPT3HAOFGtjOepnAwO54Rf++jB1bYGAvGJVJ8GiuSmPb0iXC0OsL/LzR974YCA0p9xurXmlAunuEH1b1el0K5yAwUKiB+UE+iMAYrgYGA/+mCQzsh0jHzzHQnhlmKL93hKEcAw+DjRY2TzG9/3npzYx3fqP9XxlWuYT9nmyo/rEX0n6FMAC2lXO4wkAxReQROpnAQC3RGknALMIuVmwtVFVHT7CXFRk098uQnh8O5OH7qZZQSLDEgT3XWdxelyVMu7BG63wmDLTT7IuB7rYzgHi41Uow2u4UnekRqt/Xqvv/vEG/ZxssDiX1Aaw51dDJljrE+YWwaNKn9wfzoSXhytU02L2SEEevqUPbnCTS4G0uN7St7NALNZ+aBNHNTQib6NsTDkzCTh2KAi3rbrJIlQi7Zu8K+8aRRd9fW7Ph07rv0J0oRh7Fz/cBTi16f2tL60VMB1xCb1k5jXtNev1ojAeg552M0L+OkqhwCBtPkz49H2VnCHEp0d931IuO/n2eJKHdfD9gZKlv1NvPIeCuQRgqPXP6/fVpQJs1z9Cgq29PCN2XR/A9w5VQA4PehlbNkCAA5tviisND6ENtigjvDfS9CW3kqryyvxWFuUXEi19KKdRAgYG8KPwbHy2KwhwDeVH4n6sG/nemiLRkuaV0/0cw8D+dG3jzTjvUbhPCrANtRExfd21cFkRv4+VZS82kVANMVA/yySnDi/k+n2PE1YqwRvXChzko8wAn8haSdD7RbLMZFj6ueh+DJWpfM829Cx7OraEKk/eKsAq7ro7T9anCjHvjALfjIsXR0tVYepe0h5k2kiWmnUaDhadGIZn90dTBSOr08lgf0OspVYvvklZiGKcsm5nphXaLG/tJy37shqaZ+R3CjLkJMHkGu4PZs6ro4HxOxx8YKpq3cejhmLl9iO4pYdl7S4+ddDekv0/XhWxumm6K0XsNLGVtzEy2b24xcDtyHruJNjONJX3+ta6aML5KmWkajXCGac6sfNJBLE3ts11jtEvNPLmsNckc3DoZhsVjkE90KFPzuGY+LlVJS8avK6KZdRb0tb/bXYhXR6M0L/3kgZFlDdl4kLw1c64vPzhREg+Sp1dhl+UucLqgx97kNf7MzMOTGbg+6GqeXKtcR7exWVVFeCNPtE6VBDIeRrT43155vD+/Z+ZnvlzhcjZTkuhKz2VaXAiDaaMc5hOYfkqzSVcKp2VossRZJCvTsgh7krKn5ek9ikyzn5sWLj01hPR8jy+mO2UaTveul0ysU1MDa9R/YLwnjJ00zN3FVLqOhb7ajSA5NbOLqTZYC8eh3mVRL9rPzMVWneFM3Y5g8tipdP7jQsPJxfNZOgqYZqZndYA4tLsMN72PZuqmesSNMXXzyV1KNHO5PDNcXNcend97rpgTOgM4NmYWm1x9On+f/UpDPMZhnjq798OcvllJ24yGy9JzEh/MpOX2UG8tHBb77UEJmyZhkblVNxCN4mFJd5lv4vA6mOYxvIYeTCqrtx/3ZywcHAcy+B0pQuNiRxC3hukFLGlloTnZzpOYvQf0tXFKE+15VPUOLo4rUCP8P+S9XbOqurbv/YG8MKioXPKSyIsgaRDe7hRUNKioqOinP83ex95r1nmeqnWz6sx5zh4Xo6oXAklI0n7/JK21NQTx1wXDnH2zoizIGeyluUUz0iZfF6ziAYtyt6GxXro9bQbGEaywCAncraym5WJVgtvYG8qvwbmmJ89As303TzS2FJlQul4z8A5BIRDrVIWOHihijGjZCDBvaUPX3mkJi4dwJd/Uk4K6g4UFy+GpInF5GxmUPJs92OZT0igjLfuawQ94YxYjGa+K4uu5CN8sJZWIvGGm4P1rAGuFdA+DLq/oMPcWsIzv2LhXqXa0K9MU9FyXJPZmFxzvysBDTN7vCA+f4/avZwN/NoV/MFB14UpWRjtj1nJ4GP1i4Mr+zAzrqUcdn0+GPQn8/NZb4eY6/z0b+IuBPzmFX2ryIKs14oVldas5f+8vN7Hanea9lZwH2l/PBnZKdOWT2PovDPxZDfzBwNVqtEHmCq8fTvLB1wXliNh234eIgYPrUwQzcgt+MVCZrdBSXwddZwUPDzHQfuL1zcB3fzFQCwyFBK/B5q8YGD5h01n26/Dk00d2ln8JHz38vLD+P6uBytbsfl1EVpvy5v4JGHPvEDN9p0ysenA2EHsTfP/PaiAtz8D7Y4H1mQxKwxqmI40PFt1HIlTONOuGs8bvpvAvBj4UyYClbCDQELw0GqVzlEFqjHC++mb5GDo439HVnn1dinQNZYjc4vyytWg8fCLm8UGOWHZ9IPZxpa9pZ/MTyobhQiJF1So1d/sCBS/yJV8P628cS/oNaRRSEZ0WXKGz5xz7Z9khZnoNsF8MXJqKIUGujYYaEx6DX0+54JsFYlU8nJ9/MZCn0dulSztPwOrWG8lPSt3SYaA4YLw+CxFNLlFDp9E+B/3SoOyK1R5/v6EjsBYWpZGdkoDubOEB3Xw9jX9WA+sE53/HIYhx2cdktNOKCML5HjHT+77PDF5HMIZHR0Tq1wFJswBl12e8E7F/xFna470Hy8vMEfHYQKwjuzli8XHgyHg2EAk9PcgM2HsWyVj3zZ7+BIz5CR/NxyOz+q8sItHXU/i/N4V/wkf/ng38xUBnjxj4sxr44yn8m0XEDLTWsm7frDX/Chjzi4Hf1UA/aKrm10XkBY+n+MeuBv4rdt//WQycKrPpv3UR+YeEj/5Pnw1E5fMG9+gOSFROEGv8kQOw676bkId1rzFbybHfLV4LkoFqBmy6RYwoSLIQIj/1AaPlJAd+oTZNaFj3bGoQ/L0q8bruI9ZdjzSHaH35rm51dcOumVjChi1NmajPXUPjeyjBtReWTDMtSphTkxNUwcuQ6arqC+a/nAS2Kzon/GUbLZtfUK1tK8MlyfiDZv6wRwzblCmT2dp9NWxv8DeU4orY9dKsgB0WfgTlEaelNL8jVl6rewKb0QOx9BIjtl69Swj54cyECKO+YqfL93DNJrWpmJzfjJ3GdgP6ATEkmlxBY0NBSoi0xpZid8D6Gcw/QryxloiFeyz/1nLOsNUGNhGjyaFg+9P+BuUmdWSCVktli0JmsFMeJkkfBbbXodcRCz+aSbKKIXbdHkKF3Ah9kdXtMWA7nw+gBOAiuWgxsEXs3GHt7wS2T0qAGfW8hBxiLK+3wO/nuoi9PFs6IjHyd8uejTBgs4qmhBvXo4KYd+khPtyoTHn2qpjZXzawrteCpLeNrJlPXxlEUeiJzNepxkK1iyGVZ1smk3ucsKfs8Hu4RSzT3Vs0bJrINXD7wkW2M2tg0/FEwfZmrkye5kdhz9FRA99YCSlWa1Nj6ss1IPXXlsz2k6PGgsX+BImlhDRdHSJgo1wXEIeIrokypw3b3l8VZIMKsdb0EFO9fd7j3yViHSdJw/hAQ2wc15yI9TzpkDwND9s7CkSqMWw/f68uEZPbmKZj6wPMnhM0mnwWynQkSMKiUnPAd/VQRMnzUtAhWVNwfetIOJk4Kh0v3hnQU7unUZRPWspsUMDL7ntU80/EKDUJWli+pqmI53Va0+0wiGCV5jXlfDox6PINaFYe3+R3xtlhdLnVCCBoByIq+KemFhdvBDX7KKNZPlLRrJo2uOqnltHz7Gn0mJoGmuFNLLj5ddGB2nxCeN7VgrfnXKXOgG2+4aNvlG/2LKAP5ZShuAj2lFts49Jo0nEIdvSKZkvNgd78NZpt74YYakPbULdaCPD3n+M3i8oZzQwvht+cwhfJ3fAK9EIQq1cvM5Ux2riG0sXiCPaaHWj83jkavT1OEuzhu5WRcm9bqp2vOdirZSfju78xKLssrmBN1q2EsdkqtDiZWwindyki3WnxupE2fzyFV8GUWa7y2POR2tzkXzBQe+d3GfijjWtlvffi85q/SWCuEfsy64CYd7EfNEj0pWrpu6HF31aFZm4Js8ZaJTOdq+RxIwG5aa412e/039XAVZqu3V8MVOu8I78YeD8eblyJ0ycNl+NZZbX7dPTHU/hubxQrNjYuoo/6EiHL0Ywu6XbGZ8sEze5lG3TWevue8P6mvqg/0u+FZYwtHbFMjGlwN++ulXwD0Axy3slfDLw77ycfXDZn8usp/HM28AcD/XG/ZNY0GXW/m8L+XsP6+/3O5p8VwfqFXllZURZSPtpsevK7GqiVw5hPghrr84OBg6c34ESOiPA35tyw+udb4YrSXsXq8L611jOSNhh7MiS+N697GsQv7CXN2iTR5XtWjjz8DOxkaNPIHH0Dvpj7GhZWg9jEw16hdvqqwa3IAr/3GDGs3Lwu4B8CW8aHz8Gguw/OT/5DYSR+SMRGzdofgTo41/FJURvU5JJif0EZDZdp3/96CptDy6SAmq+jR2WO5ekmhYBk8y4om+H8srjNGY0H2zeOzwwNE52sTiiM7Vqh+GlHYHqGjeNriJg2iwXKpisPJPDvWcDBESoIZMho9ORjg/oTnP/cbGWT+DjW/8QNdPPNkvJK/Ri0LUc6OLfBWuLoO6jUNcoerJ3jScD563v2d7sG/zrB8RLbKAsfCzYB61Dgdebg/f37/kE1fvEpjwYnLN+22kP4dEoS01Xj0vA+syA0qxeFNkEM/Dkb+IOBf8ki8hM38C+rgUtSqtJvyYr9YuBfNoXP1mPKlWPU/8ki8q9N4VCVVf0ni8h3U/gf6yIy/puyiEzno8n/VE/hd0h1SNoHYpemGA27T/QCysWH0UQ2Uc3K8LL/7p64VEyDSGXbjp8hPlYOza4XxKCeOweI+rMrBBNmwm7qZA9JQRzEQN0E1u9oDevBhYpsqb1dRkd7AWm8ozK70lfCXsb5A85E/cZIe5kqy2P+BKQNxISFbqiMF/cK8q0+lHCYRwG7txPEnqfu00RLv6t908kBksHWllliAWNr4zKD8vR0ZLZ5xD2j/XeTdSscKS5mXTGjdfB5UWaK9KMaNfPmMoX0fLBpdmwRezt93kLVrl2RDLnZsuwy7iD8UI3yIznU7HjxG1irZ5dkZXcI2FLSO8qzKCAifZoKK2avJ1Rm5hKxX701pgAlUH2enkwGi6hivefvIH5828Px38DOQ3mEcj7D8p2WRGW97A2oSB+SLMEmZdbCXUCW7yOZWSvCWNs5YyhH80wIZU8VptTlCyK/9GXa8XfDEo3vIT1ZvkiVzbFnswbVcPnyTCKUKWJdlSY68MZwEZPfdcfm/PIBUc4yknyKBttvO28gHl0CkuRWkjDpdgdI32N8/qTHqa1fN1ts/yQhqZokwE7B5Inlu0QiE5NIYReJ7Z++ZlxmS5Ads/M99qdjl34ddD5Yv8R1YLt2sb55LSt29PUn8DZGTCvhk7DiOTlC9CRY3+YpNNa6/gvKqnBpChG+32b6BJJbHYtsvVr0bLypPEhiFe9/tSdgzxpi2I1f+P4RSMY6qkawO16ETFhsNezjGQy2wEEmzkoq7Gx1W/DIURBuDd2aXtgpBduGi+C7ds3oOn/gtLwspYTFvEAM609L8O+ulNE8LWoKxcECfe5WlPt1jmZlq14gCL2GwP6hBvTtJQ+E90ci+OIb13D1PvmwqAxOYkWjeFejUNA/qzOJ/WhS0+h4WoMzGzQktr17QJl6jUCPvpuofu1qdGwuLVgtJT7/ol9dupuACt5Ne0rOIG3p9bO6oVnfY3nFZ17Qud+cvp7CeH22c7+elSgezE2yklyLrgo9iPSEKk8/y1jjhUG14MDBqq53wnV1k9Ct16MKNJ8bwieHWU8TPlLAHt9OAgxn6tLFezoBx0oekhuap9J38e7Aotdv3NHlHWh1fA/ArN4PCpPl0qVXd/r1p+St4FXtudSspydOysOFBJ8YgfE53kr++Ya5CVpyq62wv2p8cOg66V+rZW0dDxHhyk5ThH/Z3QNrfBwM+NBzHt9Tw6VrtShged++EWh4XjIrO9sLPuyNTvhn0SnW/Bo7fKIdbiLcFl7yi4HzYdmR1VrxXEvM3jc+ywYvuTLniElqcVL/bApvH/j8kzFc8vkMeul31ab/g4HW7SN/MdBeTFU+0+O3CLrDvbY+wxnls1hORKh5PprpxenNZ2n1EP49RUxbXA9vPt1eLn88hVP1OuaT4dczWk9vye9q4GsaXklwpIi1V2/nISZGWL9JeO8t9bJ0+HDTfah/2mmtVSXDnCvN+4nSwUQMjXTL4vOdo8gVnO5gjferCdfq2U0GebJUrHOrLxGjnrqM3cUHZQTxbxB8vllDDt5epYsDP2LPU10S4cTc0sz/ugxZb0rhE70Rc0LsaV6m2yK+bepvuP1XB97h4qK4b6OKdkl+BH1Pbcqf7jug5gXn1xDGNoXHDgpaK2QBno1lwH58ZL8YaEwKi8beSXbfs9EHMPJSCggQbuhgowAYF8ZI1DGZ0OIiv+kBRm8B5hWxU7dWO1jUGQogrxQupfP7ARjfxyRud0ZDy2i9ArNsFyQu2rajo4E/A3pcc8rNlHf0gfoTjNc2knw7Iiotbo8GvJA3JMr87/vuiQvL+Jvs8vBSEpqFZ4aCcKXIeKcWLX2c0j24ZRpKXiyIS2Hc+mBfBxEB5YDzS2NfQ1iwzRlHuoVi8cdT+AcD+fZ7FvAHA38CxvyuBv5sCv8mk/sXBqIWVkVgxA/219XAH0/hn9XAXxeRf+UU/okb+JtTeO0MUZ/Onv/k1cC/KYvIbDIb/dtN4f9HXUQiUzpQasKS6RNMxm4pYl/8vC1IYn0sg5E5qjtO+JJm2etYMLbXe9h6xKNJzBCD1kZ5g/jgLWV6uCAG7BgO8/wivB8MRDOt0Buadfe7OrjCkcuzSwnifFyQNN7qeF3b6xB75YJk78OxYs1AjGB7uDLEnNMhYe3VQSypDobMyv27Z/PufkTMGaxEejdil+Xn/Q3ASRBrqjtiXrbWTOAb6YlsPkbT7z4nEjLu4N+HJWLecr9voPwMEcNUE/9uWoFYeJw7RAyG74JpI1R7kTdciqwcx4yNjFiFxXGkU2HC0WAOFx1sO9enog0OPQvHEwJbfcdFMnXjhIWJGEO+3i2lcC+fgqUhYlG+veAUMs8RC9OOnIAjH5NsNj60bBPkCmR965OMnpuA9WG7wN8PI5paA9IyqL8nvY4kJtlZiJq9ZvshrPt3IbN6iL8/vfMhpOoasaeefzo2HXLEzuC9Ikl1x993F34FcXNsIeQx6dlkjtgUN9tAZP3H7Ni+6BAzB1ZBkrhuCtYmlxfkiyUXWTVtKvY5J3fYXik+f2xKjRHSSYjukwwxLlV6FkOB388Vscz8o3CZefaHUHRpSrP7CjFy4uc9VKdFJrPIpg3rFCWAbApY335DOrZp8Xtz94BYCSfK2OSFWJiLW4wY3SnAuhfWL+FNIDP2JA2r3Pkccu+c0KQUdsOCR8MhJ60giJGLlu0Hbg7xOkMszG6IoctBk2J/pgnJ5vsPfi+mLYHHFWLm4JG4TOm7KXiz90ZyWXktdczoDK49u5No3d8CGg/TISzDoKWx85iqVC9OG1gk9oUgHU17uiKDBPxydCDcoyqj6nNkgj7eXRG2ZtOKruOpA85+VhJoX/j3YWDuYLmnqYR2mKjUencV6HJ5p9gr2paeh48OFvriKuJBUBV0qr4bYMp8R/l5dHMpM8cJuOoTn7/1bgUdDh8BeNeciDgpHaCn12gIzFdbyVPoWnq7DEwIigSvu9t1T7N06cDSSGPCM6tEs5ttx6Cny9s3buDapSRO0Wx3815EU6+s6G2m3sG9WzXhz6Gv0OKzW+D9xU3wMdl8s9CgCTei/CNjXZsHdJOMTYSN01jyblk19NmeIzDp5S1hcPMLqo1nDJgePUQct2j867V34mPzdCErjU1VazYz77wfm08aLiRiHlqqBdca70n9qV8mVhREA/6po6n02eneWo54Gnyaxg+y+hznrjXlR5uT047IoLZ8zeLGOeYT1rxo8HSflfXR4pS/hs87DV1t3VjjdH3n00/3ECuuTxtr0XkP/h70bxlGjW9YlD7NP8nkzLmvWLsjqpb5wyIyvJ6wPJr/nnNt6ykk6PVKteLxYc4nM12R/uF8V63aWC7557SayaBTg96a7t5jPp4rL+o/54hp7f094iOhXGQ4cdruFwNneXGX4X64bH9XA8dXcaP+vVtqVnW7rbhqT79mHVWSxcwYyzN1Fbqa0odhFWjb+WstEFO1i99bx/az5KPNdYJA4SOGuv1pwPtp1ZHQKrC99m0Zo3o+mBTFRYLCRHQoA/LngsbPGIG9rC5jWB5vIY3Nwxv7p+8QsGackXihRC51mXODcJs4iI19lND1qFRg2ZWBjNbHD9D7bd9BMD263zikH0ZNWxDwZOvJuJ+ajBZP4uL4sbckfl+b6tdT2OnmVPBpdWF0wwn2zw8KQ5han5Yq9sqElbFaiNgfnlT6rCTKOOybIir1d03H8RlVeTr0v2kMRwZ92f4TlspoJ+LZ6O3SczvF8e7HX5eSpGzpa1s/YWFPSvKLgb+rgWeyk3zdfmXdLswQEy2UwAueGXTcGGMwoy4X0WXhMPrSZm/E1NAUyUa9t3T1WHLQ6dfFasNPAQ06Yw66FW2xPbYoy8R+i++/HD+Cn/nsT8AYXRgvHA/jd/1fnsL5N27g92zgcb/Q+PQQdiLM3d6l5ffs/K+n8M/ZwB8M/Mki8ouBvzmFf8JH/yVu4A8G/mwK/3gK/waMWe9v/8i4geO/KYvIXBn9+7iB/49ioGrfV5AIj0lxdw41q/b+GdYzcGTyeB1rJj6TF2zMlU+S9fmjstS4qFBZyyUR/fvdsD3cP8DPWiCF8vogdhU6/r6niEn63XKZdqUfKLTWEWJ8OAYsiV4S1qcRYpd3hIBVn7kNvFg6IjXHR5XVl3wACRM2TU6zd8ccJjsc1wtLZrNvhDL9UbaQljcuxTn7NCwL8PmJs1yKJJoaKgsM8KA4XXwhtJIoLEm+m6jjEst76yLEMkJukGX2AodtiTqx1SZH2E2PnhQ7gRjr9kQFEaBBE2wa12yUUgvi192kYjJCTPXP/AOQX1c0ZRTrsz5c5rB5LCOR1tmxZ6MZGUB0zQKRDkZHhZlv14KdFq5E8hpg+4z2+QPy83hBxGwQG+y4ZSZiFAtJMtURuwat4kFplbEUG7dhzHoEKygHPWLOl4yZ9AoKSTtck2xoKDVrT9/ff8JYpPsHYpIjewsiNJVSTHeJwdTbfgzlxvdkMjmdgMEnAMRwMyRi3VkFE9IQsH5mGwSEgdKw4WYyAgFTICJ5sJZZHXtDMutjkd0KVrD3sjhDtmS5FCN1ZLD3WPMALGzujFmNy8asMCDBzkLFgyUdUxYthZjOc4F2VDEQO90QiuMylOm0Jiobn5wpFFWcyfQ4pTVb8/sIytdGyHRUsIpFonAhe1+5TNdv0jOtugyhgjQVSWHkjCmbAMufW/jK7SdV2LzqUGY09LsJbSHm0adRwPrqpTLz0qPGSr0OYecoiK0ZaRJ2ew8C8D31QOF1mbWUx+YErKJGDJLxHLEtPgtYDradjPjlptHIXt/Ab2+d5PpublAyn7YQ8OAs4+thmtBtORJAA/GisZvPempsViWE5+tBRnS47OlDS99grQ9bAak9VukkTWZgrMzn13MbMW13vw7A1n9caM7bmvbBY4yD8XkkPIj9hMbx7vwNGPOU0WyKmJaPRzXoEz4hkajVgrbyGGN9Xg8RNactPm+/TsF5enj94GN5w+VtDczs1yS6XAOXrl+xA675xvKaziag1DIVWD1LhcYDt6voTF0vwNgXJ8TgaafSPLIyWCzO+Htxmrf0o4UVBHT0DbNx6mqatGfEYn0/l5DWq44ul5aEEOYjEpFjhX8bzxzs5vUmkAG2rxYNLnyiWC0JD8NZZ3WvtcqHW+Uj/XsdFJZ5/Ky5Quw39b1jV1s5zhr8vXwaIvqMqtY6rEKbv/X9kwQz515b43zs8EnYTkU4ISuwePK58Je/RSwcNLpGO3Pc84H8BpjZ0plrFY/HnU/m6ousBtiXrP3o8ebD9DSmQZzcOyv6WOIXA8MgXQXW3N5t+Xj3mpLgONEqqw4OQ64wG83yj4tIYGSMDyZ7jQbtR1MsKnYb/vYfOomsJFQtPbJM/pkdPzTYOEFgPesU71eyVvrJQm0tvZ9O+JiZDxoc7ojB/1oN9G8bLM8t2GB5xssJDepB11rNytrz3ptORHhYbTurasdX/lKLEUFcwvZaVFnJFe+pCf+QdpUVz3YLPqujXga7BjF1zOQBwr3BKL+NC0abh7kAaz5xSBwqtUatA2xgtVJzEhsKQdkRFgEsmoEjo7GPWDh84nwR3mZLlBkzxLyo0hjY9znC3mchOrrfKCiLRL2icNYoyhBbdcF6LXGOefrHBGVELr7h6i8kto6X/vds4CrhtkSYXjd0mXQou4xU+54FVAJazrct6NurTSJ9reL7JcpcFm2ZTN6bI9BdlltQznD0Rk0+QZlGDRvMIMLnH4nl0ufqdodFdQ2xfiLsKT2hrFvu+wv9dRH5WQ0075uWxHW3rmkT5Q5sUncgOFu3HbXlew+BmR5JBC2OdxJOVmjvHJdktjbUqE5Q0EV1dRSRtchV6lanA7jb6iLBWeP7+v0H359LnST8Hai/ZwN/XET48Ra1dDaZ/zcG/vem8A8G+hunZzS199H/52zga3J8y9/w0b8BY54bxMC1s/rjKfyXLCI/m8L/7Cwi478pi8h8Np3937IpPPpPYyCfJ1CoA1uk5xNi0JSTB2wfZ0+Io4Jm8zknI9is5yuZjFakYBkHA3YUAplq1sdg9mE+BXEdhiJRAqtn/UIfwzahiIX6xWrQ4Dgz4PHUJYkz+rTM8VHt5EWBWHIooWXpxw8gO0xcmdRcFuxeMQplN3Nk+rwfGVtUrw9kscpE+vWDYgfLeYHwR4hdxwdFDJlKfD6rfZLmRxNYjI8BYZUBSRdMSdhZyxETbzwQYv04KGx7cXpAneTQ5HUyG3YJRAvVxPJpesjjgNkF0yFurisiyP2jsXRy8SC6C0rTwcdSWZnyKaSncyiz/eyInPZITMj0kxCCGyRgpzRhkPjbkGazi4DvCpYH22oUkhRr0rMlcjxsjit8/708Fix6MR/Wryqimfywmr2utQ9RXgsiNt/yr0kPkA7yRIh7hq97DTQbKrPdkOQyblr2Yg2HYjv47iBfFZeZGwU5jypA0nfXFGz9dZHYVMuApkdn1DKE4QQi5QkyjSqsz8dBqIohLGm2OCg9Cy+XGQCPYpoM96xn5isYQ65eE4pYrbQsbrQrbEddgd97OEKsBzeC8rzH8uZGo7DjocVpOPdKki2OicaqDWD5n7tcptuOAbOjOvreDzK7DRFTxavUoNw6ORGIQiq7bMopZJdxQpPjDrF0wo0Q+CaIsD+oRGNBBiasl++MJlfjAizZ9BkI5qfY3+jYYI+BsQUx3SYyNQOsfxgnJSSHMKPZc0cYu2QqVs+dC5rEb8ToQT/YwYKQk+Cnat7RO9s4wEZMkfFxGlT0YR/PYD+7nsT9tDPoqVpMIfAfbxH7dhDQav3WIOzZXcRZsWlptV+1YImGEL7U7hpVX6c3+OP5WcSzrnMpiWY2hGJxJLEWIaUOh6cArKT7CP58bxTq7LIVeI/PW8b7dNjQ2N65EBwd7EtmhuWJw88YaDgkNNrOqpam2pSAdT7MZVQY647qwjqBQW8fCcvDTqGfZHAFW6oIsKGo0Oz6zysY4lWTyBwPXLqqPymEk5gIaIZlQJP6wyAkpYoYmw0KujHSHNzZ/ErihG01Omtn35zHH6xf0AcKNQ37CS4P55J7yral07N1/sbF1EVCRmj25qtQgSD1ppKb6kChi1ncgre8jfH5fVVTUQ5ufPi8XMmqGGuNBbcl8MH1qtHVKH22Vv7czfBvDzHH4U/VyoPdhE+d3hXcy3a9RV6fmI8Gg56sDhC4Vl/sllwLLUsA8V8ttW/CA/udaCTI+49LxeAFYIz6b5y/z51Z59f6xV+HCWJiObtXlhYtpnw87AYyOFfbb9aQ5Ygr4aIjARG8oMeTpXBNySwUY9Wzt7Br23xWSkNy9fAwrCGZpVzTTozG8jwsrPxgj7nS6DblJ2koNFiMc440qMrVhO1ca29+OO/17CZ/4wYOrweVE+/Sk8A4dfCXuIGr+XoLlvq2G64OpzrhjdgZ1mM111Ecb4c4J+5fBn0/pQH66amjpj3tmHWIhxp/T8Q3Dt49NKzGCUs+ciYTGcJ0AJai6ANYFVNPRptuqdL7YtCDrlchjZVvfp+ULnzw2EqSiCXnlt4nKBGD7WkluTL5JPRcdyEErcsREw3S0bFsGvBNsifRO7eRqcY9fm9dpNjxT7ZCu32HMmijVhTWoPTUWyEg+eoV+3NSbapfDDRudxR3ybxr6NR9+7CciQVNbnRi0NYcl0D72EOMrP2aovIZwKJXPSJ2OO3RynpVwI1The1Dl4hxjvoB6/lRKGerBMeftl/B+m2jDGp5XbCTdsP+rndv8ouBdlAmsMrfCoknW3x/k06OAPGYiexw81tKL8evYx88Kc+9qqL3rb4HuB+5yHq7b9gnn2+Bv84ow8w9yko5jFEWngiRPzmF2cRGewfVyCaJ678SVtXYk8yh/RKgWpH2i4HGdYft+7Mp/M6m89+zgb8BY37iBvqHrSp/k8n95BT+wcC/bAr/uIj8xg383z2Ff1YDh9r4Rf+5q4F/UxYRbaL8/+PZP3A18D8dMIafyBri8uqQJJIfxKCZ/4Hi5ixlWm5pwTb8pcE2nHCaQiN65oeKDevsvELM2H8SluauDhu7B5ohaiEWXKkGYCYhFfrE0pj9cU3EpvVSillGGRtF8x6y/d1HbAkig51PTgTVxvJQTTlEYeFCRTuwjT2aQXesGI5nFQr9ZotsJ6TLyuKlAKgGmnE0hQU7DA0DqjNb0ez6PctX3/sUeM9DKbqT0rF1dpnCLjqucNjdjgGbbfMRlk8gdgbHg8pUXzwglzZia1Mi1nk6qkdhn7hIPg+ZsGtEOOzOChNifqbAqBfoAFoCIrm9Y41pNarbbG6kIjl8ZM0OSb+EPKN4f3GiiE2pgfd7GuA08sbyz0ZChZ2krhBNiNisfHqsf7CKRZIw1rKD465w1tkmIhtSxBTlxvB69UhIOiGNy66nwoM4DkuRjcukZ8YWJ8zN4IwYpBmIkaFXC4huRSTEKsTnLT7aAn8/WslMG6QKu82NHJ93imQytWXAHrKQkOqHkqSexrCak/sAMVaLZbppEoUFqvrlpi7F9n8i5vlWcoe8NQuS5EFasNVATaHElhLZeY9YuDorOMGTy1amymWEnFMVa0irQ0FFMlIqNkrbGNbMiUi6o8xl7zkfwHruFTK5TbF+2vaC/cf3EWuVNmnZimN9RDkRIq2WDKl7U1sA+TQj2Wc0SZhtswLi/pmSrDDG2D7DZA/r2SelIr9he9iPpgIRR5nIlBe2/+blxt+zgUIm/hKxdjZYP0Ef86uIygyx6tgtU3Due1XyyFnVSAFLFTEsUQhMPluDat7NBbcJR2j2tih3jqMNB+82fxGEE8REeDzGECwTFc2YOwio87bQGH4edxpr5qOg83JZ4PuGiHXL/opmcp5ugY61EeHVZK7S1W28BWf4GqEZH6KBX7rWGiir7oTH1+/q4JVYsDaaCYka9dHSmfVErJxNdCruOZrxzNpheT/mRHD/8SrY0rgOYeFKXabBGu/fDT9TYMQ/SSjZE8unZBIodBMaz7+rg6vRM0FMm35X84JnQquneQG3qJ5YvvFQpXn3+YB5QTPErXqg0Rc/D2HFIzT0Swuxb3rfTMAPP6bIrEYv0GBeLNghUQrI99xgL3Kegn+1ZiI6jgYVPV5Obz4pbx0NV0u9oL31zSrhRYzwoQodnbLJBtztCDELO4ZCpzNnDWx8FyJWF31L182w5crtpYiQ62j2/OUSsTAd+SI+T95flxSnA/d1W8h47aQu1VbzCegpG5EgeFSqRePRiM+d11z4W3OlWE84L7kyOnzj4A31iqoNyWH1XQ0M9sG7pidnHsJycl8SUG6A2H84J3xugEvj5Qnf32zsD3+fm5WEaGy4lD3yBIxwzgWcF6Si1xvRwZ2/TRntz7pKn2L34jP99kIgX7WqdXiEBh8mMBGrtHrWf9kUDuPLC7FmK1CDd4aD/aF6ddSBfQmGesXyiiMk1OP7Aox34Qhkir2KGCILsH1j+U3GidMX83MDDPtj0kiv9xWdvqoXGEQXMnq4+D2Zt6tBl8FaxiOiKDRLRhNwBu5LxhymAZXO9ACGsikovCOp0ViHGfhxuhbx3c1q6kfeCpbl+kYRCwuV6uSdQrB5HEg0uE0TOm2va1gs5ZlE2/Si0DTsLAiM9RDHi7JtaDufu+Dkdi745bEHhtMfvn858CV2sGtBbx53oaz7EDHtuVOpZxoS3HoU4kganWsUO/sPlK/2QvmrfRp0eD5VYO+YIYX/cBAUfV8CTPcn7O9l1LHzbfYAc3/VZExzvacC9S34H9+g4uHui2/kgRlUsY2YKVLdYFpxtyAJVnPBX9+AVCe/fKJ9e6Ds3HmRxnLvogC/+jPxXYM1aORMGKSf7rv6t7UYO23IEcRVQ3uVsL5m6WP4Z1OYnz7Hipa9f/vFwN9kcj+bwj9nA39XA5/2K/49G/iXgDE/GPiXuIH/u6fw72rgv+IG/mwK/2OTyY3/niwiY0Kmyr/FwBnRx9bvf38rBv6HPYVXudzBTrE9kSrvuGbzm5iAOLY+SeqR7Nny3JiwcSiQxEZwY/NVskIq6BBz6ubTsqZKFlD2VkSyq4oYNMOpBuJVwoXQHZowf++6sDmvfSKmS1EzsaaIYeUwIGk1NRP2WOgZpKrv05Tsm4A1eQ2wbpSlyBb9p2eP2WQI29HtB1MpPj/JZ8C9WyKFc6U9u+SVAxv9GsrMTEztm068BPGMOcl86+QyZazoIPY2qjWHHltmBPcZ7AbFkib3yQev78oPwMlcyXTtILbuMy2AjA2AZC8iOgaWk0L+ym0q4plo2WStMiwPYH1HF5Iw59KEACM/p1nZCZUdRl+x5xUgU5o1BltWRQJFZkUy6y5Y/8WdDKBoZh5icC0YezpBAvmKCJpaO4bvu+PzYuXrgnEfKQ2DqkBsqRXEsLJSgD20dok6OSpJFjaNykZWk0MxCzKcpFZKz9KFmiMldd/VvB3+3Q/BhSiahzKJhqnGPpNgDduHH4v0aCBGZyt2huzioA6Xc6axtQnYXvoZMTv0mMrscTGDbadm+H20RmN03z2g6po1TQ6PtGLtLikgDzP8Hll8qlldaAzECUk3myYnYNOVtoPtShYiS29Nw4SjIKYu+1hmSq4E+FtDx2lVFiQL2gTYLqrx/d4OMdB5I8aTMElBDBYJTYI8cVmw6L5xKYMcJ2x1UqAwSzaAwh/rf/XOARNeVSMWj1OZPpykY/dXt0P5PkJsXNQ0+G6qC8AOLkjGX8o3CXVogKfcHjLyXoh9MYQnsGepRiNlNiyoEugUqjpD7EFDqdHyNkazlt9mlA/9XUFZOzyAPQdFRuEOsZD71hKC8VAT0VQJgZr9poRAr14EwH422KpWC7pXdhLOk1tFz+ngCc5rPaXgW5pKu+TrktTb0y+f6D17TsMrOCz+5tiOnzWaAekBfBw0wMQOW5oNdzkYi61Bku5cudTccYptimoxulsvlfmbOAb/4JgiiZ7DlhZzvF7p7EYjt9yjWTNRwjnPxYxwen64dDKMJZr965DA5vMycLwspuCdLYIYHCNWluMLyr7JaUDjlOL9wWO+AK498fltyQvGyDcC2miD1P957xWWzqgHFX/qRDBLb1i1IRRykQ8FV2Ns323+Pdt3zV4irAdmQ8uRPIB7LDmNzycKVHJEaz94eJKX36jpis0Y+PpwL/ltSF16Pb9c8Fk2J6t7yL/Zw487TvIAMWI4YD09hl0F/uzFCVfUvKVJVV8hOEVooE+PfU3NZWhxsu2ohDFBM2vul3f+rs4hgdRAM7yf9Caw72pg+GBKQb0hfYNTvDMR61IEiMHPJ58OR0LA6/U0rGVMBbD9YoNCcHxsaWvuB8DcuqLR7m23VItIDUtT8ynUl5jR0TfLhV3OJsLv0qtr0TViKDmHpoDOR8y9rdYPrpLyJlf9+a3Sy9g5go2iisZydqhptjQsCN9qKIEcPg19670OttLHBA5fl4vq2BqwqrOUxKdNXNHuiRNsIJ4eifkrqugw9Cqw/P4gI5bvVfYTNzAPu4ZEm13L6EJYN7CP1wGNirQDevquHjuLQ0P59jnuqGGb2P9tq/kGCLoa1CxOU7C2bEzAPWj493rHvpvCD8oVrStoMT374PE1kWAWt5aaHGWmmayoTLyM9+xnNdD3918XrHfdsOlydwO/siKR3OPv6vduf4D1AGmN35K+Ya/1FsAdMbzexx6jn02xgG8YUOxftVGwYHZcAbvPHJFaE0+h2lUfQfx0esLHFGX4yrygjE9NS6aJu1d+MdAc9N+z8Sg7WNQZK/ju54vkWUHLtsdJBWV6piTBTwos8hATM+bg/HVWqcHapMD289ZUCPPRB+x5nqB9tWc2TXIX7YW52CuQ2yOU/dk8qtg7Cynor8O3F3Ba0Z1xuYPdXkPKbfeA/dWJ/pwNRJFQf7NKkfjPpvC/zgb+xA38xcCfZHK/LiI/m8K/WUS+q4G/ZwN/PYWz0ZP8czHw78kiMiYzMv+3m8L/EAz8T58N9NdCQizEkmTx7KOwMroMIB36KyEuHprdwbdbb6NhTDM3Shp2gB7NuHcAKejpo7HdpfahVJnAf1OqsvUYsS+ZJUCEfqctwykQMclc4vP8j1TY1HHmkB2NkGaL6TegSXDfIEZmgUh2303RiLIMzbjqy8z1hMvEArGCpzdPZMrm+/wRYiHsFTT70U5xWWcqK9ishpwkV89CBk1w+iuU76bxjJ4aFtpsASmaIpkOuqPG+FPTcViHPorLlVWxtJcqxBsjJMLc4ATebeoIGW+MTbLoE4O9dAfLt3NxGvEHUmPRrvMgSn1BRfNELDyvmIDyQAqZjGeIyQenSWFLd2gNrJoh5g76DWyVFn8fPqjCfBMQkwNjie2biYIpeZ1DtXkLKeYO69n1rnKIdhpC5IEiFgZdKyAz1FSKyUFJmAwUH7LpqKJidk00Jh5KAdsDz0g6uykqM5RgAxs/RMySNFFZvGp8EBeDy3S8GTO240UJ5YB/XTBOiO2o9a/AW7VCbMpHBmu2qgH58iVEBjZiYex1c8jHn0xmxXrE2CHVnrB5qGsUx3baMMXuSojvXkrTRbLo2OFgLCC53vY0M99pwupRLaGY2AUR6y92Pd5GiupaQey9VA2w57gxYLPfrxEbZFOwW4Tvj7o2Idlmju1xXvRfl49dIjMdvjJkg/2heB1zKVaTS8Xmk2ID1WGM5VtbNrAXtEdIxuuUiG2b9Gz4UvbYP3LExmVFgK3nTQLiMU4Q6wO83t6HHBzFeEtI2S6hq2jzAbeLdZFsdD1gdnQJIKpLxLqtPlTotLckMIUNaew1eJ33GYGFflQJTxTEvP3H3oJfNDpJ17eXy95e9gA9uSmIbcU+YefcnoHxhjeNFpnf0om4DiBYfeYEwvmjoyYM5xD4I03EGzTgLHmGKjilo5D48MD3nX2fw3pf6zJZRNgi9tG+4vB6WyKV/gPo/PwKENPeX0aZ98Dm/vmE71tbJJHVK2FrTy4R0+un5M6CV2zwyOZgn4MhjSbGkFF5tt5gnTeGEC7g9dPruIQVCg7ExBuaadfyF1D4sUGzMdWx/xR5AGvSUJqd0KQzzXOWUDxeCyoOuoEycMg5FNQwBQoUw2BY/CVUawuf7+u6y6YhIh8aLlWEfNckNHQMD1x3vhFR2Z7R7J3ZE5ZlmMi47/Hv9m58sL6Lk+RkaAd0Y19uQJdLRuPEjQIaWZs57/vRQcD0OqloMpk6ECpeRbmhTQPaizVHzI88GqWmqdEgHK75mKQBtv86LmhUvtC4u2Ij4vRONeoqSf8HAzdOHlBKjD1YpMJeHb5GGt318xDYYbKX0eTFGT1O7xNYfuOHg2Hg9YK3L1gMzg2Fc1MkdJAHPtDVAzF1vWcd9Z90Cv6wM79nK9ettVgO93w6eS8pnHbf6AmL1eM3fLSfDJSWXobdCkvKd4RrFWnp7O2+8fsppYju+kilz2P7AWf5DWg0x6JTwdsO3M2ulnE6WiC85ShzEU2F5MdzY9DkGAeIIVEnImN1cFnO9Ao2/bkn0XP0DQc/1FeIMTqTyXb87e+eY0MZ3FHWkNUU6D4JUbyVHGXKAYKANtaHgEf2Fs201x5Ybd/m4A2fKJvKDmXEi+8ttAdr7J9Lc6DSPXsfwe+mDsmMTcRwPiQuuOKJYsJbvXs2Xu5X2F9WqczK/tWyUY3ttS0USWJZflBmP7dDMFotoam60ICWbp1AOtkaON9SK2Cvb5za+K6uRHr7rBi1W2AAi3pA4t5F+4TdPweAoy1TttaV301he1MtZXa4xzh+m2KLmnYb09TIPwy7mSBQBKslzXb6UWEjHFNQ7TKU0TsF7YPgKMvjb8CYLF1ECjvrfASb4cuX6XH7PaRU1zj/R69MpvHtA+yW4Jc2AuslovkFxe7PaqDdjsM/q4E/m8JKmXXEH11rl14+9z8YiNP6w7Ws605yzWk/9Dd8tCkOgz9nA39cRJ7KM/jr2cBfT+Gfs4Ebfdb+IzHw78kiMlbGqvo/FQNf53kLG/E9FRR01GWnTWdCdZmGUvirpmZD2w2guhVCJPLeqOxeBgVkrzQi6eeGBjHoOoD17JxIcUhxQlBv7gqyQYMYpOfMYEJzBSTdLJTZ6esJG57BQDPx4SL14gNilbrfQ36brWiaFogx76wqcZjPApJpBUEsaBQPzfpkKUXjKgFbWt9TJaaWy6Tum4r1WhBDSmgkxBU1KeOf6gwZuLFMki5VWLoFNHsHLZKIZFjeSeoyEJQGJOmzuGMnyjVIBZqSDCdRxNBpksPWnwuZbN6IcVnr7EDcWlcKZuLfkVNzSHMb6zvqcdj766YAvgo2OKHmSsNM0ygBxg1iTvxIEHMvbg0lYoxIbsPGZXe9dQH4GDF0XAl8fx+sIZJ9IrIOGoVlE7wcq1Yq06WLmHLdKAlAOUesee4QkwLNQLN7UyuR+enJYNHCQOyTcS4yWuLfLC4qqIY8lilqWQ3VLpqNam5ykr3zM2JUhe1bXY74PemZNmxQJXeA3b1CjDqcGCueYEI5VoRMJ9/Vwec0GEC+GiFmnncjl70C4wl5sV2TZDEboSzYaRXeX6ZUmINFz4iP2A1esBdY/1HBxm/lDMXdXdPkoWJ9wspNIStzIbNOU9DActWEpJ+upfickoo9uhr/vs0TksQB9oelSNawPuaIme8IRUV7cRewK8Y5yRbfQJdi02J9QM1QxoTjhOm6ImGndpkQ+wHimptreyjaay6SYYsYKC5dCrs2T0SavROF0fK4A2PvjChvPR3NENhDNPCKQUSq8IYN24kAni91kZkrDsxYzp7ArK0hksEazdL8g2Zm3UYaiW6uXuDIs57gXS+mFE6rt2zmXXTYzmOVRu5GV5hz5RR2m8VIxpu51lH6ygKwiuFQxJftrqWxUVLYpKFOhdv1LcMxTyHVxiqJPx2+T48mGaC9NRHT5vh8k+ymsIAjJalSPNEYVo6AXVKYMk0J3t/bzwmw3ZyJhAwR48YcMQfq8YdwJ94rzLrrFkRD16Dp5rnraT+yB8Cc0iRIHfj7eHcuYJHMBhSGJ8NlkX9fAi+lRcXryDXW7EgMkPnfcOkcEjZCIQliE9tSnEXfsa2eZ7C9vi0p+LuumPXYY3cuPLx/EuxrvI0y8O2xJWBmTwwaI8OB/7gdaXTdXBS64YMA3HO1F5wPJx1td9MVULq702ifFS49GVoO4SQPRfR4UJWWDyHAiasz4UHn4oheXvewTN0jgTZcNnRwjs6wWOJ4A+vatHRuOjoEjzan8cxoemou7jNY1cMvxrnjmi630xB01/26bAi1pUScbMTAzRm/YjBR6PbN37CIwxOK6bAO6H3n7oFqkwvh0aUFqsZrpI4iv4no85x29DINpsBmykHC9TZxaV73EqzAWdLocJg11hZyhH93JEg8ImP3FwMH6+ImfLaZAOX6QAe/cRvJB8xmNB+kK8Q8TRI4t21A59oJ63/5uvR4mgN0dFl7CEevM4FJP9Ho9WbMYOloleDkNe4olLcBhHtFpfG6Orrs5nGc0OtoIEANhgGFSJygXO2WKCPzb5zUoThCcYuxP8SIFfROSxvWp2xA+J0jEnV7H+fPceKK5JFFBvNGeQHp8okyIX/3GlqEOc73q34hU35/ocx8zQBWOfg0CTcfl/1uCk8mcxkn8tiy68JHgdZmOH+MrKhgC+wdsHvpiKGFjvN5+QgVMLZehjJ0zgt23qDsK6WJWLcfI+btfY4yvrrGImPjV8dgg900nk2ZTMkKZShp5g1UWeiRXwzs2CWFMBOhTGcuDVhU1yiTnUtCUgf7EDOtFuu7+HCa0rxhjMeGD3x428lk+FZaNlGUI5RHJ5SJxJHI7jPVAbFUgYoLQRldT9QQtna3JmK2/6hMLWLEwFYiBs68SU8Hbn6D5R2/zu/ZwJ/VwMG26MgqWRrBLwb+xVP4J5ncj6fwXzaFfzHw52zgDwb+ng38l4vIz2rgPzaLyPjvySIyRloa/U/FwO0072BzPaxocnVJxSKztxEL15wkZdv0bPFWI6iSdyIzf3AKmNx1O8j9maCizGXDtI+SQda6GRXgNQ1Lr4hlBfmuDuoOYlOxdNGMVzNO0uap1Gx/SBawHrDv6lweA3tpVEIS8pAm2hyfD89uj2azXREx1EjLdn339SwVPkn2BO93HJzcqvVoTdMsQzPeSsSw3f/q7myaldW1tf2DbAgqKk3ABARFGJAE6PEhoqCioqK//h3M+ew6q/bbWJ1dZ686nVll6YQkJPe47pCMXKYh4cvyK9OD0T6ArbdMEv7ecun6UfjAJodQEkHGEHto4kARXHdSNNuGKk0bVYcyaAISzV61TA3eFxAkJxz28rFpqdJpJ2CB5WBYpIh1lzFibWAbQhLGAjGmLuke/Mskr5kzwfJEGT9AKBzEjOWpUenpWZ0BgUbUPFRoQXW0fgBzxG7xvhCVyo6SQXBLec21iCv0deQBZM0Vr6+2ck/joypA5K+IRP0DMena0B2Eo6yohX4SlI43dg6BdYnryHURcXfrag/h5IP1ZTZi3bZXfPCv5nCg3Xvq0qfaFBDj86nF2JM6Ouf6EyLHLyS2jk3EPJQGEOOU4WdA2Xo1yRhEOY4ZG1MBdGu7b+AzDbHXJeeOehusf3pzBWLReaJQenYtxPLRoWb71bmi1w9tETvblDAyvGQ+jBEDA+eB1//uOae7VbGCKKsRK2GNGD269itILhpi5fKDtuOedoi54Vaw6HlGm/GdcAtC6ZYQsYmwMXILn1d5fsT4/NkloeNabYBNxxHjtyO2Z27oFfi3bMDkM+O0efcRBI879uf3GTHzfPReYJ9eCvPd3TvB/rWkwG/ZivHW7XWanLUMCu2sS3zfIHZt0tMcDBLj96kGlFrpw4Yh91EdfTzEovPzNYbNTCGMWW1FaV3PsL8eCpUgXCEmzbQDhjE3mktwT3YdedyzFC9z0iShCc2l6eRqQ2JRvRbL3YfSUbR0wKelWkOA1aevu4/Y69GVFGFBKf3c3miLSmYScXu+MYzmcQZ+MCaMX/OPTjHEEmDjzpSYrVWI3WcJMdK+TaVg7FU2XWyva4hUYtTRrPNdasVvCqIrCOHKdSgYya7g3bF80ZVARdON5kPyGZE6MnmFmM+2yDnuyyI8cn9OAXrHEI+5TcTFNrD8XZ5DfAqQn15bUGlpXyPUlyepmW28FWpUszOWSnNrf7lKXFLUpoPtayDGLV+2SliblmCpl6YOpnkrI3yOKrDS6xupcjuvSL9/EiDZJhvSkMQ6MT/rBZiL+aP2fZLZ5Dicnk0uzlUK6XbZEmF/luDC8yD55xgxrC23EZB2SPfNCbaDP+qxvs/TlfnqCzGP8s8JNtYGMbBfzmWyPM8L0KcbtMAixvIZb7UEpK8H/ufta5MbP67A1HhXg7tzVPJq5hdYtYgtYWFmMob8SQibyLqywO8UvCWCJ7jbKWPhLXDtlUlJhvCg7qXgLSG2HUafl/+uj3dpR1W7IrY6iWD9KG+1P/+uK3IKRkdYXSd3xLhkrpLre/QE/arcJOgmSUPW5nEPViE64oOKoyZ+OyGsz8qx9pUHYnQczFBfnJVBmFBOCpWO/gKiuKaEXQj2j226nEE0pT7ajsJQqVRuF2jDh7QF5+DQo8LnNTBvbJLoVh91KvRYBiRMj0Tr8tugTYh7CCTPYbyCFafrsJ6DWO03EqsdxDpWxRoITUU99gOCtlbeOkDDGLFxsmOIdffHBIrXHvX1ZK5U6jZoC4F/RvhUH9ylIUG/65sH1D+/Nmx6Em0L5eHmEp7fUW82DvlCOUaw4zUaNjofY7xIs9mGsN0Z45u0Xj4hbohbi0bRejLXDwKcRRDU3Jwxlc5p94XixNAGZx/qUvXVcUhAYUxQDW2xlQAgFreod1SfuPQw6x6QnwvU36aROc0i1Ju0RayPVrFAyJS7GIraR/1el4TTOrRQGezHu0asHcCzYXew32745zC5n53CPxi4tVKwf18K/2LgzxaRHwz8S97An53Cv1tEfl4K//spIj9bRH5mA/+xGPg/iPS/jIHzmbr4OwxcKjLRf//8X1obeCqkHsQS3TTXj3VH1XbY4kBjkMQuRgzg1wrD9k0VEt89MKy7F1pDNvdQwCLslLQIhtkvhmGWBQLDai+7MaCN5z8YiGH6aZdQ0k1AOM8pYtuAYXl3CSTuFauK3j3/ApGQfRKNPgI/v/QG9k3iSfzj4jBM1lUIfnNATJ2v8P+3ZbEF6J4ZY7TG8s2Pyh5yacEYn+c1pdFMfkP5eXKJL27TivaThgN/fVgdTX2i0Hbb7mB/2noSMk3t0lFdUcSmUUjETuWUag0cwa9niLXpB+tTb2cXCNzvRhIHDbHuduoTSPo8JmzqIrbko+YE0XyLGKWfUBZE16G7dEaIRRsJZYEOK8lTtx1eWu55T5drDhBp/Y5Eh5k87EzmOcrEjiOWalSl1rb5g4H8/ML6nh8IX6x5R4T7Ba3o4uh6ULAl3i/8IubpK0CsO19jKdI53u92aA/AaqSQXwwUnepDsb5AzT9KBJS03R6CTcRqxBjW00uVvCC7r/dD+maB5ZliqBLSBp/vq8D2fayEBsWoiutfDNSnSY/tr2dEnOtJRxFqS4DDSyAW3IVKxzKsIYgPB4l1a7Oh3cq9QXRaIAZOd9h+9Q4i2EOH17fNYXZz2iB2zucZYTMDMTux7J+1pYL9YmDzojn4ESBG718Np05eWMCSRUIiRZ411HF1fP5TFZ9Hk0QFNZa0AZ5VEcq4kFUalnYFabKNa15Oak75HVuhKBADxcjjKuWPywJ2ymrJwj70O5TtmQOxESPmTBTENl2eVcAu2oqI2fygUlj7OkSznpIo7vuCzuWlD1kWGIyBqxc0kmoLgvJOJaaqVUHv160P+5unYf8Fvadn+RpAEhkjHC6d1xJ1u7nAWp8bhB+XWkW/oxliPiwNxKTPJ6ElneH/f18aE9zD+xlBjlirlrTmhoGfdX+9gcw1LMa17aGlrnU9QizriIXH4VQbnr234O8X6+EwR72lRHpje2rJog5GNZZ3e1i6wNxuJWGHPTT0U2oODmcb6xeWMOS9XMlgvB6GJNoRlv9Trhliwd1EzJz2PX29/RLEnaxrISmIAbNYwv6VyQ4TVWHg890N5U00xARj/eHU9N+I7eMRln9UVi7dW8NLzniU1OHtmto4KkYpmOx2l8Cz7jqZgvkG4hs3AiZPO+LexRtc8/iVQv5ctGSpflL0n1lN/L2fVCQ/0Afo5PmWgm+f28TpVybQZPmQIEmKhhj3zAW7XpxZcE4TTp4vIsGqChsp7MexQuRebMCdfx81jGYJYqB3+8JGDZ81GqyNQr7+7g364v3CSO4j5vXhxATdrxDzJJ2q5NyYDLHP6lnoznJOtqfRAozlQma+zLYyCZVJAyT5dLXvFvOEWKtRDO5pgzCVvkt7Nb4dFNC3wUkKVg7CzM/aQHlX3usdPc5bsi7mD1gvrGcd6qlSEXU3+sDKJG+UA3eZkIy+yJDX7yn5Lb/1RJZHL8TaoK9De3fvSLEPGjAsu5H88XLuEvaSWkjkMdqEfSZV9PVCySrJ1SFM7T4FDRSwIFcCtP2HFjHM9HQP8vrkSFGvHdEWbdkSUu+8Rf2svwXNWOVCIuyQ8b2EtnrYRgb7XekRoRNS0NkYUL+sjU9EecbfP7UZB/Z6+DU/uqSlCzVGDMwe2BPqlaTSN6Imjidpz/hZoF7e7KqBvNRMJm5vHL/uY92hLXkmdcTdsKOzh/qC0ES9YxvrrFDx7k0I9yJlouwx3jhHFfUxHuLLYlg7zodTSXIp9P6sDfyZDdwywlk0C+WW9ld3DkUWJjj+LoiVqSZXEI6L4W2DO1EpRkEO6WJTYfy8i4ZyR/1AuhMYPwLFdKmt6Scoq2tUM09YNnWfaJv5ti1Z1MWs+50NJN3mXQd3RZXJE1EBrFknJN+6fv7MBr7TEm1IM+9tsnjNwj87hX8Sxvz7bOBf8gb+YOBP3sC/rA38eSn8Mxv4j00YM/vvnCIynU7Uxd9uEflnYOCU/qdnA69EhkDs0O11H8Sks9fsgM1FIEXa2sQh/LBTYH0dSZH3MXuqbIoWsudJkGjrypR+FvYBcpLjMHx+EIPWEuRQXIYwrkmIMYetXaMbXIZotZcmpdK92KEbahm6x+bU07k0e0DRrQEDwMGUaQX2Dfbt2peEWDcufW0RG/gqQ3f5VhBreKf4gGYsx2F5Q4mRly6GPSg5E6uCISYUugTRohcSMzYXmW5sxLZiSbgk/CWWtwzlAPy3DoR3ok5ooFEbIjkc1vptaEKjY3eB8n5B9zeLcBibmvSA+H7YSlHrISb5clKAODYJ4dVLlikn+hWy0bckkW+bBfUq/Qa+CNF9SjezoujwXsBuO3Sr6eWsU3OCbjK6iZ0kXoIXNLl0BWTpAbEVGjrMDsohxM4eZUS9ouxQw40gqFYRixqVV/Sx5B5EhVpI0XrATgn4HkDHgCLKCZY3ePcoUxjUCW+EaVO21gH2jynU4tNeOE15j9H9GDOJ3Thi/PLavCC5tHvCr8kZMfCEYSC7lEOCGAevz5S9BknBYombuyEZzqX5gJDrjIk7Fz1NTX4AscX2jtaXqU7t/bBEegUHSTgMMfCUwg141KEML/aIgY8xPs9i90abcF9h/bdflUCi7/B68QlNgo/oAalkiZqJF2JcRF3EhslKYH9g+HzaqFnDfoEBj3+1dUuvtorYsd6jDeH9paCxbJ8hvxmRxNee0KmzRKyH7xMx8BlICU1aPQb/MML+UPmmTlf1gUDZjMYsKFeVTm85gmpc1FTixaVv0cbUZ0icM2Hiea+Arie5CfsVBnuRPnuZittWQKxQQpi37zFMsjeOnyKxWDTqdGzfaI0Yb7/0mitNYNMXXGPIH2ediMh6AxX15gvbe21IPE7eCj1tUOaFhXoubOQ8eqPoV0Q/NkjUDGdW7+n7DFhbizD9pWPYm6ELC4S2ZqLHr2mQvq9oDAKr5q8VhmlwtRBgPLXx94CYdj8/Ktg7q5EUWIseMd7E4VRuh0W1ijas7VOJB/Hmi9gW9FVLT3mOz98bk5otLke0FZqfoB7wNfaXDuvTygPAiN6uuS4Q+9LPsMc4OG1qQcixo/sbO0OxcUxJrO3hc/8+IlZ7psQnXl9RpasmQPvvkfmqkqrEmKVnsIT2Iv48zGQiqcclrK/vTgp2bFGRaW+MwFbDieQb1rYj95l4gnO02zroP6lM0mTvw8qVv1IQrFSdXKdTBrszfZOQOiNO5rsoA73e3wnI2pyTAkcrbCzA/79Vdk9K3ylhm4RvFkw6xM7nNdN/MdDDvtGTSzDVADXwS/zhFBESi1sK3jmW6sAo1w0JtbQGEj8l5t/KriJ1Fm5gHdxmkq9OuobYViADnW/7GvrTBshLDC+piXlkMN5pMqkOagrksrjU/vK0cP86G+h094a8T84YDI1+WDC/pQWxfCzfdkgfDYuZ25KanwRsQP2wsP1sOuJtRyoas4tcB8V32aJQP2XYvvprDfPs7hL1QBTwU9WpOXcanb5cewtpyoe8qOzb0MuqZ7DX+ohE8+UASasEbZ/wPMJjRHW64hXamvVhyJyww+8lFW1oXkxRf9+cy3S2RL2LpXPIRMMopxvXraBcOIiJzgP1eqc+zlBaeUC4PmQOeOuHzbDW00Wbb3NOR0Xj4f1vB9RXB/VtupE7yLfxz1o71Bf91WkQveYpi9QjYuNCUSXw24gz7j2mDbWfw1r2TYXxohIS6tFNqSH35iFhhiYQc7thi8dBxngwuSEGziYkAm80ZB6AM9pgmSpjCJUsrSNlP6koXwLGv4YlEgpaVFGv6yKIX0aF47cUCjW/dAZ7aVgr7oGpUGnX3YGzOpGE5Fwqqo7pCcShOGB75ESlO+9EwDie38xfW++EagnGwy355H+2iJiH/eh3NvA3ffSwqfv/O0zuZ23gLwb+zAbKY95L29JCTPzLFpGfU0TG/Qr+4TuFZ/+dU0SmU3X292sD/xlnCk/pf3g20KxjBSKMvuhO5tymh2kbAtONIZHYSbTULXsMs/0DMeBeW5S+rj0Ow9KKUAaeDVADOIanfI/DBCLEIBxQByhtjm5JY4h9px6xTvQ5I+JWI7aNSpSNYdOwhNiI7jJYDadGpA5IwlQvlJpd8YSoFIgtt1eT0BVTMygZHxK4MMRSZQoMwF4WNS+ic0uzQ3WBeGwglkYVulloXQXi5IQYYM/WOl0IZQ/hBrFCrGy83uOoC4hsCaRIjVhDM7fdQnzccvRdpwZB7KzeIQhdxKpmNynod3p4IbgsXElYZ5SNTlZRxjZuivfjglJtWjwgnbkHxtZ7bK95D0/IvAixRNogNifL5AtC+yS1KGsMeJOlniB2Ol7NvzHtKD8Nee6ciyAizBF7diiAiMWA2Lfwh525Jt49mgURE28Xy9dGhQ/5y0dsGzHE0sur2EPh3hMWPc4CqBahW/UfZzasxRI2zfZ2AHBOsb7W3EpoOFEOsFdsTgRUiIGGY7+BBeM9EwwDCN2/hryHl2E29wcDH7ujBnEbY3vsz2dOH/v2DwYyvTj3dNoiBhZWgLJ/3E5tOieJDf4srYiY5fh8BGD7/GAg8y6IZROzSCBe6rzmyw1i4GOqEwiWBWLgdozuWyQNhbxvRc0rDTHtoiV7EI/BXbOcJ1Rgh4IiLBPEyPra0rqhiLV9j5jHYVpRw4cLtiePEfNfiN1Y5hP4nhZLw+7UhC6oGoMwxxyxfozt3SNzQ/ElmhSdHMQ8uz2E4I9fiC1LG7Hu/N0+gFUPWvPdGkH9NM8dGPZsEG6sApd+djHanhWnjI+sIKHrOQ6c7HVZ1yxoDJey0C9grz5XhOVJUFEnuRZoYxKj5k6ntdRT7ypoLwR3nhi6S3NTiiEJGyKx9v3V6bFkKWKrs6qZWwaUzvrHDfJuvWZ8GxrYv0fDYYhubjPumlDQ8/PRAXQ1Yl+5MBBPjXUKOT05LPp2AaeTPm6Af7km8eNLx/F3O3BAX2YSFjGw6UebMYiD1CJiInrE0oaZaEM8k7HQ+3BKdywHJqG542MD66Pe4ivALnAQ+3vETukyYKjkbyV+fhgqneTkBqFjWvj9cAqPRq6I1UG5JpE3RoydGPMd2Ca/MF+SFy2ZKU4PjmH1UlhnS8QoL7PAQ8YjwWGY3Vvdvxasi0Jhwah2K2KawRg88XgykKpMJeu1c4HdRZnUwVV2O8LVxR6x8fqRwpExUklkjK9gG7MXXo8iZiW2fgdHOncsqK5OReb97gXbCfaIINQ2FfGkiwsk61/SzvYR61bnuwvbNp+QcHzJE3K57zrwQjKtgwlJbfJWdj3s+tdECpTHsyKGtYgR8z8LyZfGO5fU5VgH65NJUuB4W0rizU0CUqiN5MumYZOn18xh9xV3EvbO1iY/6aOn7PIgu56g+XkvIhfMEnUdDgi05MitLazG+1ntK68RYil7NbA6HfD6urpsiKJENlh0OEupuwxYur0Y4MkhXn8cLXXSFC0BEfluHXlDzqqoxO7JPROICBxS0Lkq55Bc8c6RnMmcWtv+BuyKlorfZ2hLnyZHrD8NeUWfY9rQzUtBW+kVCV4vQ0wz0XxAJIa1w+qgZ7fRsAhl/BWEOx52p96bfSHLhp2z76dcUCthDui+6teiapuWfuomhijuDjUrwVTpIewkyJ5vqKO2snB8fCu0Ma86Ixw0rtJ21kwBrmlMoivMKF366gEC2d4PthX1X5jdFdgswPtnIeq1YTSob8YaMTTaHBRysN8C7NSLiTBmqPff+00HsUJ94uEZMW+VqS/Ia5JJkWdhfBnnPAWmXI9MlE5k0+e0W4AYq/h7dYV6mzzpB3KIUC93+ABorvcXjI9btMnWGOOt5Zb/mg3cSnpDf9YGrnfLCm1a8mn/Mhv4u0XkFwN36b8Ok/vJG/h7isjPFpHfncLD2sBdcXm6v7OBH/36lX4TxvysDfyHY+B/5xSR6UxRp397mNw/ZDaQ/IdnA6/pYQlptwoQY244TLZ2IsD3X0xi5yO6mZwmJ+zGw6kQijzllDxsjJznNJKiV0graodFC4njZbVgoejoYgw12o0zYpC2NTk9n+wnpFbOJG5cEQsWs0YAzFUu8egsuSgL8Qf2m0eANnYScRob/APhTQ5qEZ8RC2S5LSHQ0G1G5W44LKztY2Cpsa/ZV8HyXfYoS/sRRSz9juqOXgyuApiTWEIZi106UfUKwmUy7HTdo0zFEzeBsFgHUpRcWU/VUvGAhQeOGNqh9/sE9AWpWQw7/kdYXqMZ0k/PxE6KNsNauECrGsgCjrITloLT8bd/Q1IPL0E32VlBTKx6YIcMsay+TFT6ddspZDOR1nzRI1YigOQgTk+fsG3XKPRZ8j3ko04w5uwQe3ajAXOdELHv0FKVaqKKYd+Iofw7jtjgI3VnTrBHzLyeXVqJqoQ0yhGLjN2E06xRjuBHFkO37CAmbs/DFpoIMZtPnyhLtEYMTM+DbKc9w/qypAdflbA9H1/E1P2tMcHXLcS06IIYaSKLgd8oCWGfyzmhpt99IfIFPu/P3pRpe6+wfeeIgdHugBiYzgobuGxUhN+GncNkWj2g8Lu0ZsrmTOniymMIPl9ei8YbMNADAvGhzmoWxk1HV4fehCEloRTNDsOWl6bag0/uEeO0wt/rE9mGcKah286viIGBbZcDxsRSdJ5bFT06HGX226CMBx66+WKJ/Teb+Qnhu7IuqGxQxNBmWDQQbfF7iWoehF/HIMyX9YI+2TKC5D6kd/28EeO81+ONGO2ZtUj9SqZk57sQhb7NomKFGFR6cQUB44iN1Dv2VDIeKYC+sqXouvlUtC/WR0iNB2FiLn1kGpD8CPF6TggzdNCHwxsJcHtPJJFCheUjiJXlemcixmYhxslIKiFeUPyesGNCZQ8xD9kB79/ePkDL7ppBeLEcEu13vUxP2hX7q3tE7Jv1J7R1fHsA/zXaEDZvjJZ+/XULQXsxGDP3iLH1jeB4ms0tJuSrjtevtARtAiCmZd8PpfFzeEmuPSyJJeugoV99mPnZG44USTesL3jxA4KLtpHQhgUqvSb1A/Lv0q3Fwzy5tE2lJ5Qzfy0Jj2J9AohvSN6qTSIxrxCzq+MeNnJ+r0PzvHWJ9QrmsFqMvpK/a9EFLQ8nHA7v6svAX+UdSfLQh22QLUigv3dArDti2qqtP8zPJrlCNttgAevgg1j0ChG7Vsn0CjudyCTQPl5BJvvvG9zH6sOCT5TJxAnnw1Hk+pv4W2NjE3MRLEG/V3IN1v5BSdFuGFhv6OudT542mdysBNb3ZsZCE1ydDIfJwca4zkkA3r0iL/u4hJVhzepg8SyBOOnmBNZYjGo/GE51SdNwC1Q5TmsYH5YdGU4RASdQrrW/u584+d6OW9jMtCfxnfmyJ83k/PIX1+lD8vY63u9orVLYqdq0DsPjXSXV647YkrkLKdhLXkuc6PQBEhRTEnxGKpCXkoXgjOUFuhJt75L9e4oY+3w+JH+ZPjoyD/odFK+FJ0WfKer5J60ElIs4xPF1pBRtpn6E0BintYiuck9llSO2GSbaSCtBzPucXcS61oqZUHzUn/rgLqB8mjieq7Fl06sPOP49J2ZRlCFWrYfZMsZcHJ/OvKmQA7Ux+JcXI1E4krvftYEmtIHEpkfUY22ONj4dDdhkWGjzqqM8g0gLUJ+osDjNm6QAThK83yzA+BBd3Dmwd402XU1joNKhx/4+vZZoc4eEV7o3vJ3wnhi/ro3o6XbCV5C9SUh+t4igD4pACzeoF9kE45kU3FaQ6LecsO8LMa9tQYLEXhSEJ2Tt0sUTMZl1q2Mt7nUE9ElgBHz+yiWeW9Oe1rk8gciRcxZ5caQijxdoi6ygIuhVG/47G7iS7HcNT+XT0Le6fKCtMc8ksBTjT97A7yHo6t+Xwj8Y6E6OivTv6aN/ZwMXNWLjLwbu2tGfncL/vjbwn32Y3Oy/c4rIVJnMpL9dG/jPSB89Xf2nTxGRew2izyrEMCIQM3wK6XC4GMewwC427YR8hrjfpJKophF202kiQxGOELP2Yxy2pt90kJ78nPHIO6t0p/MrBO4kGQ6TMyvaLuwPFM+cIybEiElK1aboLp9C4sowO9No9QQKKw8ZI/tpQ61DMoHk9g6ZKJRGptWBn/D6Lbq17Rrd2CKhGaDul7W4Dmst1h/EtoTPcFjfvWHLRbDToPQuCWKKc+XULtwGfNQ1wkc7WaYSRwyDxzKUxB1FnC69KoTsNKw928hCp7FIUOaWOWKeb2N5jxmZgJgFnsSUC2LnqdWvwBMXZeEAKINNbuPv5axioiXYXqudIgM/eShDlj91qV+qC/y9g26wuyMWQdUchtV0PhZkghgyIgVi3GonWGRMJjqdfzmH0KcRypyOGDR6ohv2d8PakrFAd5wihULwXe1ZdIsR25jUHmBvLREDFYEybG9VlO3sghioPRETHQ2xMlA3AYngGBWUeeofDIwoZQqdysoHxDXeS9H8IoDKC8TA8p7wmp0HzHxOHB0iZcDMaDpJaERVCUIaoexOjGHtjWiPUGZHfJ6WG7n07iAGJqdTRSJPG9YORm0HkYVhJJquBNZ3WiBmmCjjbDlF97+5NhSypMskNhrWThZjakKhj/F6qx6xuFvLJexFHiHmdk1BFzfEwCA8JTUrZ7PBVgBiiS1hfzQd7J/cLK6/GMgdDTH2dzZwdPwXBhZnG+/PfYGy72P7T2ZXBsX6tmJCmFVHlTJOIagWiC3fyijo+KzJsN+OLcTkg6FTctAA4sp3ar7PjJ5mlo/jY7ZCbLplK0rH6nV4uoUjsb2DmJQtlhfgmxuteTALbfo9r8/49ZwyLhQd6EGR1hDkIX5/LvSORuNlCUUbmBLX5FNDQ8/H/u+NTBIdCsS4cXpFbF8vnFpMj4ihq/yBz7MGxLxX8LHplNRD3s/XBsdPeeJ0PiUNCMXaEm49DIUml2GRwzheoc1SjIQetu8Mip28JiILesTqtM4hDsRaisgswP4FGMjLdmIT0TwCtE398gTR0dwS9vCwvvnLR0zut1scz+vQpddl/Mb+v94h9sO3oMdx3kN0SWwmEh/r04/XqBeHtUPYjn9cLF+AYc93XiS8B4+WpP53BTZ7yFKAytKQhFsxbOadzAJjg/D40cIY9Pd3WUN6GfXkfQ0T0NIvYtvx4Lak3Ly2sLva89rPlV1L6kX2BqvNJlIwGnsyuRonBei5lSRfv24TMlkbO3Ac/qmD+Ja15NxPLfCImEphkW9b8spXOZiz5bf29Hxfkc1sfAJNoXMG4dotyKWd2rCTzCXz9fW2I2F7N8FcLRELj6Wnkls/xfrtYo2x82bsktPN47BbVooUrt6dS2SWrcEhrzvzqUcqIp5zxDzJeNd+Oev479pAtQieZMdXbkWGU0QAZUapg4g9GvLqLyU4Plrg0LwdbFp4pwV46ncm+fXUVYgIswI00qs1dDFi6OY2FmCOmyfzq5XKye5RMEj2QwKwGk0sfS+UBHzzzBl77Tnq8Zxe0UaLTOLr3LTp4mPPgRt2RETSXdDml9UUn2+KNpc8hEzV+UgHfr4XJPouLw2d6Ggbg1ZKmRhl5562224MSXtAPfnGskpvkFgQ1S0nvCL4+felMLgM9eiM+qdBcYKEbathy9NUpeZWWUA8VeI6ctRLRTmpzhBguCdR0mA84Nd2CUxeo02l7zhBI62/ALbZgbHNSyRUOnUdBJxjfDAuGE/290F/nDlir5Vryi8GknmRSPw1meB4kc8E4HbOa/HSUD8nIcwg3m/3BOPFDOhgmqAQ3lFidI8229i1Yxzv2wJtD1xRv97tAgLPKFj0uc50ug1ktE2rCdZnYdGC5qs7BbP0EAMfRQjUk98P2BSzW/2LgdPZefSbMMYjGbhkl6/ZX9NH/2DgT97A39nAn1NEfl8K/89O4V5tvvXvTuEfDJSr/lX/7RaRv374f5JN4iA=</prop>
			<obj name="TemperatureLog" class="TemperatureLog" version="2">
				<prop name="Times">TEFSWgAAh1UAAICHULQAAABYAgAA8gMAAIwFAAAmBwAAyggAAGQKAAD+CwAAmA0AADwPAADWEAAAcBIAAAoUAACuFQAASBcAAOIYAAB8GgAAIBwAALodAABUHwAA7iAAAJIiAAAsJAAAxiUAAGAnAAAEKQAAnioAADgsAADcLQAAdi8AABAxAACqMgAATjQAAOg1AACCNwAAHDkAAMA6AABaPAAA9D0AAI4/AAAyQQAAzEIAAGZEAAAARgAAmkcAAD5JAADYSgAAckwAAAxOAACwTwAASlEAAORSAAB+VAAAIlYAALxXAABWWQAA8FoAAJRcAAAuXgAAyF8AAGJhAAAGYwAAoGQAADpmAADeZwAAeGkAABJrAACsbAAAUG4AAOpvAACEcQAAHnMAAMJ0AABcdgAA9ncAAJB5AAA0ewAAznwAAGh+AAACgAAApoEAAECDAADahAAAdIYAAA6IAACyiQAATIsAAOaMAACAjgAAJJAAAL6RAABYkwAA8pQAAJaWAAAwmAAAypkAAGSbAAAInQAAop4AADygAADWoQAAeqMAABSlAACupgAAUqgAAOypAACGqwAAIK0AAMSuAABesAAA+LEAAJKzAAA2tQAA0LYAAGq4AAAEugAAqLsAAEK9AADcvgAAdsAAABrCAAC0wwAATsUAAOjGAACMyAAAJsoAAMDLAABazQAA9M4AAJjQAAAy0gAAzNMAAGbVAAAK1wAApNgAAD7aAADY2wAAfN0AABbfAACw4AAASuIAAO7jAACI5QAAIucAAMboAABg6gAA+usAAJTtAAA47wAA0vAAAGzyAAAG9AAAqvUAAET3AADe+AAAePoAABz8AAC2/QAAUP8AAOoAAQCOAgEAKAQBAMIFAQBcBwEA9ggBAJoKAQA0DAEAzg0BAGgPAQAMEQEAphIBAEAUAQDaFQEAfhcBABgZAQCyGgEATBwBAPAdAQCKHwEAJCEBAL4iAQBiJAEA/CUBAJYnAQA6KQEA1CoBAG4sAQAILgEArC8BAEYxAQDgMgEAejQBAB42AQC4NwEAUjkBAOw6AQCQPAEAKj4BAMQ/AQBeQQEAAkMBAJxEAQA2RgEA0EcBAHRJAQAOSwEAqEwBAEJOAQDcTwEAgFEBABpTAQC0VAEATlYBAPJXAQCMWQEAJlsBAMBcAQBkXgEA/l8BAJhhAQAyYwEA1mQBAHBmAQAKaAEApGkBAEhrAQDibAEAfG4BACBwAQC6cQEAVHMBAO50AQCSdgEALHgBAMZ5AQBgewEABH0BAJ5+AQA4gAEA0oEBAHaDAQAQhQEAqoYBAESIAQDoiQEAgosBAByNAQC2jgEAWpABAPSRAQCOkwEAKJUBAMKWAQBmmAEAAJoBAJqbAQA0nQEA2J4BAHKgAQAMogEApqMBAEqlAQDkpgEAfqgBABiqAQC8qwEAVq0BAPCuAQCUsAEALrIBAMizAQBitQEABrcBAKC4AQA6ugEA1LsBAHi9AQASvwEArMABAEbCAQDqwwEAhMUBAB7HAQC4yAEAXMoBAPbLAQCQzQEAKs8BAM7QAQBo0gEAAtQBAJzVAQA21wEA2tgBAHTaAQAO3AEAqN0BAEzfAQDm4AEAgOIBABrkAQC+5QEAWOcBAPLoAQCW6gEAMOwBAMrtAQBk7wEACPEBAKLyAQA89AEA1vUBAHr3AQAU+QEArvoBAEj8AQDs/QEAhv8BACABAgC6AgIAXgQCAPgFAgCSBwIALAkCANAKAgBqDAIABA4CAJ4PAgA4EQIA3BICAHYUAgAQFgIAqhcCAE4ZAgDoGgIAghwCABweAgDAHwIAWiECAPQiAgCYJAIAMiYCAMwnAgBmKQIACisCAKQsAgA+LgIA2C8CAHwxAgAWMwIAsDQCAEo2AgDuNwIAiDkCACI7AgDGPAIAYD4CAPo/AgCUQQIALkMCANJEAgBsRgIABkgCAKBJAgBESwIA3kwCAHhOAgASUAIAtlECAFBTAgDqVAIAhFYCAB5YAgDCWQIAXFsCAPZcAgCQXgIANGACAM5hAgBoYwIAAmUCAKZmAgBAaAIA2mkCAH5rAgAYbQIAsm4CAExwAgDwcQIAinMCACR1AgC+dgIAYngCAPx5AgCWewIAMH0CANR+AgBugAIACIICAKyDAgBGhQIA4IYCAHqIAgAUigIAuIsCAFKNAgDsjgIAhpACACqSAgDEkwIAXpUCAPiWAgCcmAIANpoCANCbAgBqnQIABJ8CAKigAgBCogIA3KMCAHalAgAapwIAtKgCAE6qAgDyqwIAjK0CACavAgDAsAIAZLICAP6zAgCYtQIAMrcCANa4AgBwugIACrwCAKS9AgBIvwIA4sACAHzCAgAgxAIAusUCAFTHAgDuyAIAksoCACzMAgDGzQIAYM8CAPrQAgCe0gIAONQCANLVAgBs1wIAENkCAKraAgBE3AIA3t0CAILfAgAc4QIAtuICAFDkAgDq5QIAjucCACjpAgDC6gIAXOwCAADuAgCa7wIANPECANjyAgBy9AIADPYCAKb3AgBK+QIA5PoCAH78AgAY/gIAvP8CAFYBAwDwAgMAigQDAC4GAwDIBwMAYgkDAAYLAwCgDAMAOg4DANQPAwB4EQMAEhMDAKwUAwBGFgMA6hcDAIQZAwAeGwMAuBwDAFIeAwD2HwMAkCEDACojAwDEJAMAaCYDAAIoAwCcKQMANisDANAsAwB0LgMADjADAKgxAwBMMwMA5jQDAIA2AwAaOAMAvjkDAFg7AwDyPAMAjD4DADBAAwDKQQMAZEMDAP5EAwCiRgMAPEgDANZJAwB6SwMAFE0DAK5OAwBIUAMA7FEDAIZTAwAgVQMAulYDAF5YAwD4WQMAklsDACxdAwDGXgMAamADAARiAwCeYwMAOGUDANxmAwB2aAMAEGoDAKprAwBEbQMA6G4DAIJwAwAccgMAwHMDAFp1AwD0dgMAjngDADJ6AwDMewMAZn0DAAB/AwCkgAMAPoIDANiDAwByhQMAFocDALCIAwBKigMA7osDAIiNAwAijwMAvJADAGCSAwD6kwMAlJUDAC6XAwDSmAMAbJoDAAacAwCgnQMAOp8DAN6gAwB4ogMAEqQDAKylAwBQpwMA6qgDAISqAwAerAMAwq0DAFyvAwD2sAMAkLIDADS0AwDOtQMAaLcDAAK5AwCmugMAQLwDANq9AwB0vwMAGMEDALLCAwBMxAMA5sUDAIrHAwAkyQMAvsoDAGLMAwD8zQMAls8DADDRAwDU0gMAbtQDAAjWAwCi1wMARtkDAODaAwB63AMAFN4DALjfAwBS4QMA7OIDAIbkAwAg5gMAxOcDAF7pAwD46gMAkuwDADbuAwDQ7wMAavEDAATzAwCo9AMAQvYDANz3AwB2+QMAGvsDALT8AwBO/gMA6P8DAIwBBAAmAwQAwAQEAFoGBAD+BwQAmAkEADILBADWDAQAcA4EAAoQBACkEQQASBMEAOIUBAB8FgQAFhgEALoZBABUGwQA7hwEAIgeBAAsIAQAxiEEAGAjBAD6JAQAlCYEADgoBADSKQQAbCsEAAYtBACqLgQARDAEAN4xBAB4MwQAHDUEALY2BABQOAQA6jkEAI47BAAoPQQAwj4EAFxABAAAQgQAmkMEADRFBADORgQAckgEAAxKBACmSwQASk0EAOROBAB+UAQAGFIEALxTBABWVQQA8FYEAIpYBAAuWgQAyFsEAGJdBAD8XgQAoGAEADpiBADUYwQAbmUEAAhnBACsaAQARmoEAOBrBAB6bQQAHm8EALhwBABScgQA7HMEAJB1BAAqdwQAxHgEAF56BAACfAQAnH0EADZ/BADQgAQAdIIEAA6EBACohQQAQocEAOaIBACAigQAGowEAL6NBABYjwQA8pAEAIySBAAwlAQAypUEAGSXBAD+mAQAopoEADycBADWnQQAcJ8EABShBACuogQASKQEAOKlBACGpwQAIKkEALqqBABUrAQA7q0EAJKvBAAssQQAxrIEAGC0BAAEtgQAnrcEADi5BADSugQAdrwEABC+BACqvwQARMEEAOjCBACCxAQAHMYEALbHBABayQQA9MoEAI7MBAAozgQAzM8EAGbRBAAA0wQApNQEAD7WBADY1wQActkEABbbBACw3AQASt4EAOTfBACI4QQAIuMEALzkBABW5gQA+ucEAJTpBAAu6wQAyOwEAGzuBAAG8AQAoPEEADrzBADU9AQAePYEABL4BACs+QQARvsEAOr8BACE/gQAHgAFALgBBQBcAwUA9gQFAJAGBQAqCAUAzgkFAGgLBQACDQUApg4FAEAQBQDaEQUAdBMFABgVBQCyFgUATBgFAOYZBQCKGwUAJB0FAL4eBQBYIAUA/CEFAJYjBQAwJQUAyiYFAG4oBQAIKgUAoisFADwtBQDgLgUAejAFABQyBQCuMwUAUjUFAOw2BQCGOAUAIDoFALo7BQBePQUA+D4FAJJABQAsQgUA0EMFAGpFBQAERwUAnkgFAEJKBQDcSwUAdk0FABBPBQC0UAUATlIFAOhTBQCMVQUAJlcFAMBYBQBaWgUA/lsFAJhdBQAyXwUAzGAFAHBiBQAKZAUApGUFAD5nBQDiaAUAfGoFABZsBQCwbQUAVG8FAO5wBQCIcgUAInQFAMZ1BQBgdwUA+ngFAJR6BQAufAUA0n0FAGx/BQAGgQUAoIIFAESEBQDehQUAeIcFABKJBQC2igUAUIwFAOqNBQCEjwUAKJEFAMKSBQBclAUAAJYFAJqXBQA0mQUAzpoFAHKcBQAMngUApp8FAEChBQDkogUAfqQFABimBQCypwUAVqkFAPCqBQCKrAUAJK4FAMivBQBisQUA/LIFAJa0BQA6tgUA1LcFAG65BQAIuwUArLwFAEa+BQDgvwUAesEFABTDBQC4xAUAUsYFAOzHBQCGyQUAKssFAMTMBQBezgUA+M8FAJzRBQA20wUA0NQFAHTWBQAO2AUAqNkFAELbBQDm3AUAgN4FABrgBQC04QUAWOMFAPLkBQCM5gUAMOgFAMrpBQBk6wUA/uwFAKLuBQA88AUA1vEFAHDzBQAK9QUArvYFAEj4BQDi+QUAfPsFACD9BQC6/gUAVAAGAO4BBgCIAwYALAUGAMYGBgBgCAYA+gkGAJ4LBgA4DQYA0g4GAGwQBgAQEgYAqhMGAEQVBgDoFgYAghgGABwaBgC2GwYAWh0GAPQeBgCOIAYAKCIGAMwjBgBmJQYAACcGAJooBgA+KgYA2CsGAHItBgAWLwYAsDAGAEoyBgDkMwYAfjUGACI3BgC8OAYAVjoGAPA7BgCUPQYALj8GAMhABgBiQgYABkQGAKBFBgA6RwYA1EgGAG5KBgASTAYArE0GAEZPBgDgUAYAhFIGAB5UBgC4VQYAXFcGAPZYBgCQWgYAKlwGAM5dBgBoXwYAAmEGAJxiBgBAZAYA2mUGAHRnBgAOaQYAsmoGAExsBgDmbQYAim8GACRxBgC+cgYAWHQGAPx1BgCWdwYAMHkGAMp6BgBkfAYACH4GAKJ/BgA8gQYA1oIGAHqEBgAUhgYArocGAEiJBgDiigYAhowGACCOBgC6jwYAXpEGAPiSBgCSlAYALJYGANCXBgBqmQYABJsGAJ6cBgBCngYA3J8GAHahBgAQowYAtKQGAE6mBgDopwYAjKkGACarBgDArAYAWq4GAP6vBgCYsQYAMrMGAMy0BgBmtgYACrgGAKS5BgA+uwYA2LwGAHy+BgAWwAYAsMEGAErDBgDuxAYAiMYGACLIBgC8yQYAVssGAPrMBgCUzgYALtAGANLRBgBs0wYABtUGAKDWBgBE2AYA3tkGAHjbBgAS3QYAtt4GAFDgBgDq4QYAhOMGACjlBgDC5gYAXOgGAPbpBgCa6wYANO0GAM7uBgBy8AYADPIGAKbzBgBA9QYA5PYGAH74BgAY+gYAsvsGAFb9BgDw/gYAigAHACQCBwC+AwcAYgUHAPwGBwCWCAcAMAoHANQLBwBuDQcACA8HAKIQBwA8EgcA4BMHAHoVBwAUFwcAuBgHAFIaBwDsGwcAhh0HACofBwDEIAcAXiIHAPgjBwCcJQcANicHANAoBwBqKgcADiwHAKgtBwBCLwcA5jAHAIAyBwAaNAcAtDUHAFg3BwDyOAcAjDoHACY8BwDKPQcAZD8HAP5ABwCYQgcAPEQHANZFBwBwRwcACkkHAKRKBwBITAcA4k0HAHxPBwAWUQcAulIHAFRUBwDuVQcAiFcHACJZBwDGWgcAYFwHAPpdBwCeXwcAOGEHANJiBwBsZAcAEGYHAKpnBwBEaQcA3moHAIJsBwAcbgcAtm8HAFBxBwD0cgcAjnQHACh2BwDMdwcAZnkHAAB7BwCafAcAPn4HANh/BwBygQcADIMHALCEBwBKhgcA5IcHAH6JBwAYiwcAvIwHAFaOBwDwjwcAipEHAC6TBwDIlAcAYpYHAPyXBwCgmQcAOpsHANScBwBungcAEqAHAKyhBwBGowcA4KQHAISmBwAeqAcAuKkHAFKrBwD2rAcAkK4HACqwBwDEsQcAaLMHAAK1BwCctgcAQLgHANq5BwB0uwcADr0HALK+BwBMwAcA5sEHAIDDBwAkxQcAvsYHAFjIBwDyyQcAlssHADDNBwDKzgcAZNAHAP7RBwCi0wcAPNUHANbWBwBw2AcAFNoHAK7bBwBI3QcA4t4HAIbgBwAg4gcAuuMHAFTlBwD45gcAkugHACzqBwDG6wcAau0HAATvBwCe8AcAOPIHANzzBwB29QcAEPcHALT4BwBO+gcA6PsHAIL9BwAm/wcAwAAIAFoCCAD0AwgAmAUIADIHCADMCAgAZgoIAAoMCACkDQgAPg8IANgQCAB8EggAFhQIALAVCABKFwgA5BgIAIgaCAAiHAgAvB0IAFYfCAD6IAgAlCIIAC4kCADIJQgAbCcIAAYpCACgKggAOiwIAN4tCAB4LwgAEjEIAKwyCABQNAgA6jUIAIQ3CAAeOQgAwjoIAFw8CAD2PQgAmj8IADRBCADOQggAaEQIAAxGCACmRwgAQEkIANpKCAB+TAgAGE4IALJPCABMUQgA8FIIAIpUCAAkVggAvlcIAGJZCAD8WggAllwIADBeCADUXwgAbmEIAAhjCACiZAgAPGYIAOBnCAB6aQgAFGsIAK5sCABSbggA7G8IAIZxCAAgcwgAxHQIAF52CAD4dwgAknkIADZ7CADQfAgAan4IAASACACogQgAQoMIANyECACAhggAGogIALSJCABOiwgA8owIAIyOCAAmkAgAwJEIAGSTCAD+lAgAmJYIADKYCADWmQgAcJsIAAqdCACknggASKAIAOKhCAB8owgAFqUIALCmCABUqAgA7qkIAIirCAAirQgAxq4IAGCwCAD6sQgAlLMIADi1CADStggAbLgIAAa6CACquwgARL0IAN6+CAB4wAgAHMIIALbDCABQxQgA9MYIAI7ICAAoyggAwssIAGbNCAAAzwgAmtAIADTSCADY0wgActUIAAzXCACm2AgAStoIAOTbCAB+3QgAGN8IALzgCABW4ggA8OMIAIrlCAAu5wgAyOgIAGLqCAD86wgAlu0IADrvCADU8AgAbvIIAAj0CACs9QgARvcIAOD4CAB6+ggAHvwIALj9CABS/wgA7AAJAJACCQAqBAkAxAUJAGgHCQACCQkAnAoJADYMCQDaDQkAdA8JAA4RCQCoEgkATBQJAOYVCQCAFwkAGhkJAL4aCQBYHAkA8h0JAIwfCQAwIQkAyiIJAGQkCQD+JQkAoicJADwpCQDWKgkAcCwJAAouCQCuLwkASDEJAOIyCQB8NAkAIDYJALo3CQBUOQkA7joJAJI8CQAsPgkAxj8JAGpBCQAEQwkAnkQJADhGCQDcRwkAdkkJABBLCQCqTAkATk4JAOhPCQCCUQkAHFMJAMBUCQBaVgkA9FcJAI5ZCQAyWwkAzFwJAGZeCQAAYAkAmmEJAD5jCQDYZAkAcmYJAAxoCQCwaQkASmsJAORsCQB+bgkAInAJALxxCQBWcwkA+nQJAJR2CQAueAkAyHkJAGx7CQAGfQkAoH4JADqACQDegQkAeIMJABKFCQCshgkAUIgJAOqJCQCEiwkAHo0JAMKOCQBckAkA9pEJAJqTCQA0lQkAzpYJAGiYCQACmgkAppsJAECdCQDangkAdKAJABiiCQCyowkATKUJAOamCQCKqAkAJKoJAL6rCQBYrQkA8q4JAJawCQAwsgkAyrMJAGS1CQAItwkAorgJADy6CQDWuwkAer0JABS/CQCuwAkAUsIJAOzDCQCGxQkAIMcJAMTICQBeygkA+MsJAJLNCQA2zwkA0NAJAGrSCQAE1AkAqNUJAELXCQDc2AkAgNoJABrcCQC03QkATt8JAOjgCQCM4gkAJuQJAMDlCQBa5wkA/ugJAJjqCQAy7AkAzO0JAGbvCQAK8QkApPIJAD70CQDY9QkAfPcJABb5CQCw+gkAVPwJAO79CQCI/wkAIgEKAMYCCgBgBAoA+gUKAJQHCgA4CQoA0goKAGwMCgAGDgoAqg8KAEQRCgDeEgoAeBQKABwWCgC2FwoAUBkKAPQaCgCOHAoAKB4KAMIfCgBmIQoAACMKAJokCgA0JgoAzicKAHIpCgAMKwoApiwKAEAuCgDkLwoAfjEKABgzCgCyNAoAVjYKAPA3CgCKOQoALjsKAMg8CgBiPgoA/D8KAJZBCgA6QwoA1EQKAG5GCgAISAoAokkKAEZLCgDgTAoAek4KAB5QCgC4UQoAUlMKAOxUCgCQVgoAKlgKAMRZCgBeWwoAAl0KAJxeCgA2YAoA0GEKAHRjCgAOZQoAqGYKAEJoCgDmaQoAgGsKABptCgC0bgoATnAKAPJxCgCMcwoAJnUKAMB2CgBkeAoA/nkKAJh7CgA8fQoA1n4KAHCACgAKggoAroMKAEiFCgDihgoAfIgKACCKCgC6iwoAVI0KAO6OCgCSkAoALJIKAMaTCgBqlQoABJcKAJ6YCgA4mgoA3JsKAHadCgAQnwoAqqAKAE6iCgDoowoAgqUKABynCgDAqAoAWqoKAPSrCgCOrQoAKK8KAMywCgBmsgoAALQKAJq1CgA+twoA2LgKAHK6CgAMvAoApr0KAEq/CgDkwAoAfsIKACLECgC8xQoAVscKAPDICgCUygoALswKAMjNCgBizwoABtEKAKDSCgA61AoA1NUKAHjXCgAS2QoArNoKAEbcCgDq3QoAhN8KAB7hCgDC4goAXOQKAPblCgCQ5woANOkKAM7qCgBo7AoAAu4KAKbvCgBA8QoA2vIKAHT0CgAO9goAsvcKAEz5CgDm+goAgPwKACT+CgC+/woAWAELAPICCwCWBAsAMAYLAMoHCwBkCQsACAsLAKIMCwA8DgsA1g8LAHoRCwAUEwsArhQLAEgWCwDsFwsAhhkLACAbCwC6HAsAXh4LAPgfCwCSIQsANiMLANAkCwBqJgsABCgLAKgpCwBCKwsA3CwLAHYuCwAaMAsAtDELAE4zCwDoNAsAjDYLACY4CwDAOQsAWjsLAP48CwCYPgsAMkALAMxBCwBmQwsACkULAKRGCwA+SAsA2EkLAHxLCwAWTQsAsE4LAFRQCwDuUQsAiFMLACJVCwDGVgsAYFgLAPpZCwCUWwsAOF0LANJeCwBsYAsABmILAKpjCwBEZQsA3mYLAHhoCwASagsAtmsLAFBtCwDqbgsAhHALAChyCwDCcwsAXHULAPZ2CwCaeAsANHoLAM57CwBofQsADH8LAKaACwBAggsA2oMLAH6FCwAYhwsAsogLAEyKCwDwiwsAio0LACSPCwDIkAsAYpILAPyTCwCWlQsAOpcLANSYCwBumgsACJwLAKydCwBGnwsA4KALAHqiCwAepAsAuKULAFKnCwDsqAsAkKoLACqsCwDErQsAXq8LAPiwCwCcsgsANrQLANC1CwBqtwsADrkLAKi6CwBCvAsA3L0LAIC/CwAawQsAtMILAE7ECwDyxQsAjMcLACbJCwDAygsAZMwLAP7NCwCYzwsAMtELANbSCwBw1AsACtYLAKTXCwBI2QsA4toLAHzcCwAg3gsAut8LAFThCwDu4gsAkuQLACzmCwDG5wsAYOkLAATrCwCe7AsAOO4LANLvCwB28QsAEPMLAKr0CwBE9gsA6PcLAIL5CwAc+wsAtvwLAFD+CwD0/wsAjgEMACgDDADCBAwAZgYMAAAIDACaCQwANAsMANgMDAByDgwADBAMAKYRDABKEwwA5BQMAH4WDAAYGAwAvBkMAFYbDADwHAwAlB4MAC4gDADIIQwAYiMMAAYlDACgJgwAOigMANQpDAB4KwwAEi0MAKwuDABGMAwA6jEMAIQzDAAeNQwAuDYMAFw4DAD2OQwAkDsMACo9DADEPgwAaEAMAAJCDACcQwwANkUMANpGDAB0SAwADkoMAKhLDABMTQwA5k4MAIBQDAAkUgwAvlMMAFhVDADyVgwAllgMADBaDADKWwwAZF0MAAhfDACiYAwAPGIMANZjDABwZQwAFGcMAK5oDABIagwA4msMAIZtDAAgbwwAunAMAFRyDAD4cwwAknUMACx3DADGeAwAanoMAAR8DACefQwAOH8MANyADAB2ggwAEIQMALSFDABOhwwA6IgMAIKKDAAmjAwAwI0MAFqPDAD0kAwAmJIMADKUDADMlQwAZpcMAAqZDACkmgwAPpwMANidDAB8nwwAFqEMALCiDABKpAwA7qUMAIinDAAiqQwAvKoMAGCsDAD6rQwAlK8MAC6xDADIsgwAbLQMAAa2DACgtwwAOrkMAN66DAB4vAwAEr4MAKy/DABQwQwA6sIMAITEDAAexgwAwscMAFzJDAD2ygwAmswMADTODADOzwwAaNEMAAzTDACm1AwAQNYMANrXDAB+2QwAGNsMALLcDABM3gwA8N8MAIrhDAAk4wwAyOQMAGLmDAD85wwAlukMADDrDADU7AwAbu4MAAjwDACi8QwARvMMAOD0DAB69gwAFPgMAK75DABS+wwA7PwMAIb+DAAgAA0AxAENAF4DDQD4BA0AkgYNADYIDQDQCQ0AagsNAA4NDQCoDg0AQhANANwRDQCAEw0AGhUNALQWDQBOGA0A8hkNAIwbDQAmHQ0AwB4NAGQgDQD+IQ0AmCMNADwlDQDWJg0AcCgNAAoqDQCkKw0ASC0NAOIuDQB8MA0AFjINALozDQBUNQ0A7jYNAIg4DQAsOg0AxjsNAGA9DQD6Pg0AlEANADhCDQDSQw0AbEUNABBHDQCqSA0AREoNAN5LDQCCTQ0AHE8NALZQDQBQUg0A9FMNAI5VDQAoVw0AwlgNAGZaDQAAXA0Aml0NADRfDQDYYA0AcmINAAxkDQCmZQ0ASmcNAORoDQB+ag0AGGwNALJtDQBWbw0A8HANAIpyDQAkdA0AyHUNAGJ3DQD8eA0AlnoNADp8DQDUfQ0Abn8NABKBDQCsgg0ARoQNAOCFDQCEhw0AHokNALiKDQBSjA0A9o0NAJCPDQAqkQ0AxJINAGiUDQAClg0AnJcNADaZDQDamg0AdJwNAA6eDQCynw0ATKENAOaiDQCApA0AGqYNAL6nDQBYqQ0A8qoNAIysDQAwrg0Ayq8NAGSxDQD+sg0AmLQNADy2DQDWtw0AcLkNAAq7DQCuvA0ASL4NAOK/DQB8wQ0AIMMNALrEDQBUxg0A+McNAJLJDQAsyw0AxswNAGrODQAE0A0AntENADjTDQDc1A0AdtYNABDYDQCq2Q0ATtsNAOjcDQCC3g0AJuANAMDhDQBa4w0A9OQNAJjmDQAy6A0AzOkNAGbrDQAA7Q0ApO4NAD7wDQDY8Q0AcvMNABb1DQCw9g0ASvgNAOT5DQB++w0AIv0NALz+DQBWAA4A8AEOAJQDDgAuBQ4AyAYOAGwIDgAGCg4AoAsOADoNDgDeDg4AeBAOABISDgCsEw4AUBUOAOoWDgCEGA4AHhoOAMIbDgBcHQ4A9h4OAJogDgA0Ig4AziMOAGglDgAMJw4ApigOAEAqDgDaKw4AdC0OABgvDgCyMA4ATDIOAOYzDgCKNQ4AJDcOAL44DgBYOg4A/DsOAJY9DgAwPw4A1EAOAHhCDgASRA4ArEUOAFBHDgDqSA4AhEoOAChMDgDCTQ4AXE8OAPZQDgCQUg4ANFQOAM5VDgBoVw4AAlkOAKZaDgBAXA4A2l0OAHRfDgAYYQ4AsmIOAExkDgDmZQ4AgGcOACRpDgC+ag4AWGwOAPxtDgCWbw4AMHEOAMpyDgBudA4ACHYOAKJ3DgA8eQ4A4HoOAHp8DgAUfg4Arn8OAFKBDgDsgg4AhoQOACqGDgDEhw4AXokOAPiKDgCcjA4ANo4OANCPDgBqkQ4ADpMOAKiUDgBClg4A3JcOAICZDgAamw4AtJwOAE6eDgDynw4AjKEOACajDgDApA4AWqYOAP6nDgCYqQ4AMqsOAMysDgBwrg4ACrAOAKSxDgA+sw4A2LQOAHy2DgAWuA4AsLkOAFS7DgDuvA4AiL4OACLADgDGwQ4AYMMOAPrEDgCUxg4AOMgOANLJDgBsyw4AEM0OAKrODgBE0A4A3tEOAILTDgAc1Q4AttYOAFDYDgD02Q4AjtsOACjdDgDC3g4AZuAOAADiDgCa4w4ANOUOAM7mDgBy6A4ADOoOAKbrDgBA7Q4A5O4OAH7wDgAY8g4AsvMOAFb1DgDw9g4AivgOACT6DgDI+w4AYv0OAPz+DgCWAA8AOgIPANQDDwBuBQ8ACAcPAKwIDwBGCg8A4AsPAIQNDwAeDw8AuBAPAFISDwD2Ew8AkBUPACoXDwDEGA8AaBoPAAIcDwCcHQ8ANh8PANogDwB0Ig8ADiQPAKglDwBMJw8A5igPAIAqDwAaLA8AtC0PAFgvDwDyMA8AjDIPACY0DwDKNQ8AZDcPAP44DwCYOg8APDwPANY9DwBwPw8AFEEPAK5CDwBIRA8A4kUPAHxHDwAgSQ8AukoPAFRMDwDuTQ8Akk8PACxRDwDGUg8AYFQPAARWDwCeVw8AOFkPANJaDwB2XA8AEF4PAKpfDwBEYQ8A6GIPAIJkDwAcZg8AtmcPAFppDwD0ag8AjmwPAChuDwDMbw8AZnEPAABzDwCkdA8APnYPANh3DwByeQ8AFnsPALB8DwBKfg8A5H8PAIiBDwAigw8AvIQPAFaGDwD6hw8AlIkPAC6LDwDIjA8AbI4PAAaQDwCgkQ8AOpMPAN6UDwB4lg8AEpgPAKyZDwBGmw8A6pwPAISeDwAeoA8AuKEPAFyjDwD2pA8AkKYPACqoDwDOqQ8AaKsPAAKtDwCcrg8AQLAPANqxDwB0sw8ADrUPALK2DwBMuA8A5rkPAIC7DwAkvQ8Avr4PAFjADwD8wQ8AlsMPADDFDwDKxg8AbsgPAAjKDwCiyw8APM0PAODODwB60A8AFNIPAK7TDwBS1Q8A7NYPAIbYDwAg2g8AxNsPAF7dDwD43g8AkuAPADbiDwDQ4w8AauUPAATnDwCe6A8AQuoPANzrDwB27Q8AEO8PALTwDwBO8g8A6PMPAIL1DwAm9w8AwPgPAFr6DwD0+w8AmP0PADL/DwDMABAAZgIQAAoEEACkBRAAPgcQANgIEAB8ChAAFgwQALANEABUDxAA7hAQAIgSEAAiFBAAxhUQAGAXEAD6GBAAlBoQADgcEADSHRAAbB8QAAYhEACqIhAARCQQAN4lEAB4JxAAHCkQALYqEABQLBAA6i0QAIQvEAAoMRAAwjIQAFw0EAD2NRAAmjcQADQ5EADOOhAAcjwQAAw+EACmPxAAQEEQAORCEAB+RBAAGEYQALJHEABWSRAA8EoQAIpMEAAkThAAyE8QAGJREAD8UhAAllQQADpWEADUVxAAblkQAAhbEACiXBAARl4QAOBfEAB6YRAAFGMQALhkEABSZhAA7GcQAIZpEAAqaxAAxGwQAF5uEAD4bxAAnHEQADZzEADQdBAAdHYQAA54EACoeRAAQnsQAOZ8EACAfhAAGoAQALSBEABYgxAA8oQQAIyGEAAmiBAAyokQAGSLEAD+jBAAmI4QADyQEADWkRAAcJMQAAqVEACulhAASJgQAOKZEAB8mxAAIJ0QALqeEABUoBAA7qEQAIijEAAspRAAxqYQAGCoEAD6qRAAnqsQADitEADSrhAAbLAQABCyEACqsxAARLUQAOi2EACCuBAAHLoQALa7EABavRAA9L4QAI7AEAAowhAAzMMQAGbFEAAAxxAAmsgQAD7KEADYyxAAcs0QABbPEACw0BAAStIQAOTTEAB+1RAAItcQALzYEABW2hAA8NsQAJTdEAAu3xAAyOAQAGLiEAD84xAAoOUQADrnEADU6BAAbuoQABLsEACs7RAARu8QAODwEACE8hAAHvQQALj1EABS9xAA9vgQAJD6EAAq/BAAzv0QAGj/EAACAREAnAIRAEAEEQDaBREAdAcRAA4JEQCyChEATAwRAOYNEQCADxEAJBERAL4SEQBYFBEA/BURAJYXEQAwGREAyhoRAGQcEQAIHhEAoh8RADwhEQDWIhEAeiQRABQmEQCuJxEASCkRAOIqEQCGLBEAIC4RALovEQBUMREA+DIRAJI0EQAsNhEA0DcRAGo5EQAEOxEAnjwRAEI+EQDcPxEAdkERABBDEQCqRBEATkYRAOhHEQCCSREAHEsRAMBMEQBkThEA/k8RAKJREQA8UxEA1lQRAHpWEQAUWBEArlkRAEhbEQDsXBEAhl4RACBgEQC6YREAXmMRAPhkEQCSZhEANmgRANBpEQBqaxEABG0RAKhuEQBCcBEA3HERAHZzEQAQdREAtHYRAE54EQDoeREAgnsRACZ9EQDAfhEAWoARAPSBEQCYgxEAMoURAMyGEQBmiBEACooRAKSLEQA+jREA2I4RAHKQEQAWkhEAsJMRAEqVEQDklhEAiJgRACKaEQC8mxEAYJ0RAPqeEQCUoBEALqIRANKjEQBspREABqcRAKCoEQBEqhEA3qsRAHitEQASrxEAtrARAFCyEQDqsxEAjrURACi3EQDCuBEAXLoRAAC8EQCavREANL8RAM7AEQBowhEADMQRAKbFEQBAxxEA2sgRAH7KEQAYzBEAss0RAEzPEQDw0BEAitIRACTUEQC+1REAWNcRAPzYEQCW2hEAMNwRANTdEQBu3xEACOERAKLiEQBG5BEA4OURAHrnEQAU6REAuOoRAFLsEQDs7REAhu8RACrxEQDE8hEAXvQRAAL2EQCc9xEANvkRAND6EQB0/BEADv4RAKj/EQBCARIA5gISAIAEEgAaBhIAtAcSAE4JEgDyChIAjAwSACYOEgDADxIAZBESAP4SEgCYFBIAMhYSANYXEgBwGRIAChsSAKQcEgA+HhIA4h8SAHwhEgAWIxIAuiQSAFQmEgDuJxIAiCkSACwrEgDGLBIAYC4SAPovEgCeMRIAODMSANI0EgBsNhIAEDgSAKo5EgBYOxIA/DwSAJY+EgAwQBIA1EESAG5DEgAIRRIAokYSAEZIEgDgSRIAjksSAChNEgDCThIAXFASAABSEgCaUxIANFUSAM5WEgBoWBIADFoSAKZbEgBAXRIA2l4SAH5gEgAYYhIAsmMSAExlEgDmZhIAimgSACRqEgC+axIAYm0SAPxuEgCWcBIAMHISANRzEgBudRIACHcSAKJ4EgBGehIA4HsSAHp9EgAUfxIAuIASAFKCEgDsgxIAhoUSACqHEgDEiBIAXooSAAKMEgCcjRIANo8SANCQEgB0khIADpQSAKiVEgBClxIA5pgSAICaEgAanBIAtJ0SAFifEgDyoBIAjKISACakEgDApRIAZKcSAP6oEgCYqhIAMqwSANatEgBwrxIACrESAKSyEgBItBIA4rUSAHy3EgAWuRIAuroSAFS8EgDuvRIAiL8SACzBEgDGwhIAYMQSAPrFEgCexxIAOMkSANLKEgBszBIAEM4SAKrPEgBE0RIA6NISAILUEgAc1hIAttcSAFrZEgD02hIAjtwSACjeEgDM3xIAZuESAADjEgCa5BIANOYSANjnEgBy6RIADOsSAKbsEgBK7hIA5O8SAH7xEgAY8xIAvPQSAFb2EgDw9xIAivkSAC77EgDI/BIAYv4SAPz/EgCgARMAOgMTANQEEwBuBhMAEggTAKwJEwBGCxMA4AwTAIQOEwAeEBMAuBETAFwTEwD2FBMAkBYTACoYEwDOGRMAaBsTAAIdEwCcHhMAQCATANohEwB0IxMADiUTALImEwBMKBMA5ikTAIArEwAaLRMAvi4TAFgwEwDyMRMAljMTADA1EwDKNhMAZDgTAAg6EwCiOxMAPD0TANY+EwB6QBMAFEITAK5DEwBIRRMA7EYTAIZIEwAgShMAuksTAF5NEwD4ThMAklATACxSEwDQUxMAalUTAARXEwCeWBMAOFoTANxbEwB2XRMAEF8TAKpgEwBOYhMA6GMTAIJlEwAcZxMAwGgTAFpqEwD0axMAjm0TADJvEwDMcBMAZnITAAB0EwCkdRMAPncTANh4EwByehMAFnwTALB9EwBKfxMA7oATAIiCEwAihBMAvIUTAGCHEwD6iBMAlIoTAC6MEwDSjRMAbI8TAAaREwCgkhMARJQTAN6VEwB4lxMAEpkTALaaEwBQnBMA6p0TAISfEwAooRMAwqITAFykEwD2pRMAkKcTADSpEwDOqhMAaKwTAAKuEwCmrxMAQLETANqyEwB0tBMAGLYTALK3EwBMuRMA5roTAIq8EwAkvhMAvr8TAFjBEwD8whMAlsQTADDGEwDUxxMAbskTAAjLEwCizBMARs4TAODPEwB60RMAFNMTALjUEwBS1hMA7NcTAIbZEwAq2xMAxNwTAF7eEwD43xMAnOETADbjEwDQ5BMAauYTAA7oEwCo6RMAQusTANzsEwCA7hMAGvATALTxEwBO8xMA6PQTAIz2EwAm+BMAwPkTAFr7EwD+/BMAmP4TADIAFADMARQAcAMUAAoFFACkBhQAPggUAOIJFAB8CxQAFg0UALAOFABUEBQA7hEUAIgTFAAsFRQAxhYUAGAYFAD6GRQAnhsUADgdFADSHhQAbCAUABAiFACqIxQARCUUAN4mFACCKBQAHCoUALYrFABQLRQA9C4UAI4wFAAoMhQAzDMUAGY1FAAANxQAmjgUADQ6FADOOxQAcj0UAAw/FACmQBQAQEIUAORDFAB+RRQAGEcUALJIFABWShQA8EsUAIpNFAAkTxQAyFAUAGJSFAD8UxQAllUUADpXFADUWBQAbloUABJcFACsXRQARl8UAOBgFACEYhQAHmQUALhlFABSZxQA9mgUAJBqFAAqbBQAxG0UAGhvFAACcRQAnHIUADZ0FADadRQAdHcUAA55FACoehQATHwUAOZ9FACAfxQAGoEUAL6CFABYhBQA8oUUAIyHFAAmiRQAyooUAGSMFAD+jRQAmI8UADyRFADWkhQAcJQUAAqWFACulxQASJkUAOKaFACGnBQAIJ4UALqfFABUoRQA+KIUAJKkFAAsphQAxqcUAGqpFAAEqxQAnqwUADiuFADcrxQAdrEUABCzFAC0tBQATrYUAOi3FACCuRQAHLsUAMC8FABavhQA9L8UAI7BFAAywxQAzMQUAGbGFAAAyBQApMkUAD7LFADYzBQAcs4UAAzQFACw0RQAStMUAOTUFAB+1hQAItgUALzZFABW2xQA+twUAJTeFAAu4BQAyOEUAGzjFAAG5RQAoOYUADroFADe6RQAeOsUABLtFACs7hQAUPAUAOrxFACE8xQAKPUUAML2FABc+BQA9vkUAJr7FAA0/RQAzv4UAGgAFQACAhUApgMVAEAFFQDaBhUAdAgVABgKFQCyCxUATA0VAOYOFQCAEBUAJBIVAL4TFQBYFRUA8hYVAJYYFQAwGhUAyhsVAGQdFQAIHxUAoiAVADwiFQDgIxUAeiUVABQnFQCuKBUAUioVAOwrFQCGLRUAIC8VAMQwFQBeMhUA+DMVAJI1FQA2NxUA0DgVAGo6FQAEPBUAqD0VAEI/FQDmQBUAgEIVACREFQC+RRUAWEcVAPxIFQCWShUAMEwVAMpNFQBuTxUACFEVAKJSFQA8VBUA4FUVAHpXFQAUWRUAuFoVAFJcFQDsXRUAhl8VACphFQDEYhUAXmQVAPhlFQCcZxUANmkVANBqFQBqbBUABG4VAKhvFQBCcRUA3HIVAHZ0FQAadhUAtHcVAE55FQDoehUAjHwVACZ+FQDAfxUAWoEVAPSCFQCYhBUAMoYVAMyHFQBwiRUACosVAKSMFQA+jhUA4o8VAHyRFQAWkxUAsJQVAFSWFQDulxUAiJkVACKbFQDGnBUAYJ4VAPqfFQCeoRUAOKMVANKkFQBsphUAEKgVAKqpFQBEqxUA3qwVAIKuFQAcsBUAtrEVAFCzFQDqtBUAjrYVACi4FQDCuRUAXLsVAAC9FQCavhUANMAVAM7BFQBowxUADMUVAKbGFQBAyBUA2skVAH7LFQAYzRUAss4VAFbQFQDw0RUAitMVACTVFQDI1hUAYtgVAPzZFQCW2xUAOt0VANTeFQBu4BUAEuIVAKzjFQBG5RUA4OYVAIToFQAe6hUAuOsVAFLtFQD27hUAkPAVACryFQDE8xUAaPUVAAL3FQCc+BUANvoVAND7FQB0/RUADv8VAKgAFgBCAhYA5gMWAIAFFgAaBxYAtAgWAFgKFgDyCxYAjA0WACYPFgDKEBYAZBIWAP4TFgCYFRYAPBcWANYYFgBwGhYAChwWAK4dFgBIHxYA4iAWAIYiFgAgJBYAuiUWAFQnFgD4KBYAkioWACwsFgDGLRYAYC8WAAQxFgCeMhYAODQWANI1FgB2NxYAEDkWAKo6FgBEPBYA6D0WAII/FgAcQRYAtkIWAFpEFgD0RRYAjkcWADJJFgDMShYAZkwWAABOFgCkTxYAPlEWANhSFgByVBYAFlYWALBXFgBKWRYA5FoWAH5cFgAiXhYAvF8WAFZhFgDwYhYAlGQWAC5mFgDIZxYAYmkWAAZrFgCgbBYAOm4WANRvFgB4cRYAEnMWAKx0FgBGdhYA6ncWAIR5FgAeexYAuHwWAFx+FgD2fxYAkIEWACqDFgDOhBYAaIYWAAKIFgCciRYAQIsWANqMFgB0jhYAGJAWALKRFgBMkxYA5pQWAIqWFgAkmBYAvpkWAFibFgD8nBYAlp4WADCgFgDKoRYAbqMWAAilFgCiphYAPKgWANapFgB6qxYAFK0WAK6uFgBIsBYA7LEWAIazFgAgtRYAurYWAF64FgD4uRYAkrsWACy9FgDQvhYAasAWAATCFgCewxYAQsUWANzGFgB2yBYAEMoWALTLFgBOzRYA6M4WAILQFgAm0hYAwNMWAFrVFgD+1hYAmNgWADLaFgDM2xYAcN0WAArfFgCk4BYAPuIWAOLjFgB85RYAFucWALDoFgBU6hYA7usWAIjtFgAi7xYAvPAWAGDyFgD68xYAlPUWAC73FgDS+BYAbPoWAAb8FgCg/RYARP8WAN4AFwB4AhcAEgQXALYFFwBQBxcA6ggXAIQKFwAoDBcAwg0XAFwPFwD2EBcAmhIXADQUFwDOFRcAaBcXAAwZFwCmGhcAQBwXAOQdFwB+HxcAGCEXALIiFwBWJBcA8CUXAIonFwAkKRcAyCoXAGIsFwD8LRcAli8XADAxFwDUMhcAbjQXAAg2FwCiNxcARjkXAOA6FwB6PBcAFD4XALg/FwBSQRcA7EIXAJBEFwAqRhcAxEcXAF5JFwACSxcAnEwXADZOFwDQTxcAdFEXAA5TFwCoVBcAQlYXAOZXFwCAWRcAGlsXALRcFwBYXhcA8l8XAIxhFwAmYxcAymQXAGRmFwD+ZxcAmGkXADJrFwDWbBcAcG4XAApwFwCkcRcASHMXAOJ0FwB8dhcAFngXALp5FwBUexcA7nwXAIh+FwAsgBcAxoEXAGCDFwD6hBcAnoYXADiIFwDSiRcAdosXABCNFwCqjhcARJAXAOiRFwCCkxcAHJUXALaWFwBamBcA9JkXAI6bFwAonRcAzJ4XAGagFwAAohcAmqMXAD6lFwDYphcAcqgXAAyqFwCwqxcASq0XAOSuFwB+sBcAGLIXALyzFwBWtRcA8LYXAIq4FwAuuhcAyLsXAGK9FwD8vhcAoMAXADrCFwDUwxcAbsUXABLHFwCsyBcARsoXAODLFwCEzRcAHs8XALjQFwBc0hcA9tMXAJDVFwAq1xcAztgXAGjaFwAC3BcAnN0XAEDfFwDa4BcAdOIXAA7kFwCy5RcATOcXAOboFwCA6hcAJOwXAL7tFwBY7xcA8vAXAJbyFwAw9BcAyvUXAGT3FwAI+RcAovoXADz8FwDW/RcAev8XABQBGACuAhgASAQYAOIFGACGBxgAIAkYALoKGABUDBgA+A0YAJIPGAAsERgAxhIYAGoUGAAEFhgAnhcYADgZGADcGhgAdhwYABAeGAC0HxgATiEYAPIiGACCJBgAJiYYAMAnGABaKRgA9CoYAJgsGAAyLhgAzC8YAGYxGAAAMxgApDQYAD42GADYNxgAcjkYABY7GACwPBgASj4YAOQ/GACIQRgAIkMYALxEGABWRhgA+kcYAJRJGAAuSxgA0kwYAGxOGAAGUBgAoFEYAERTGADeVBgAeFYYABJYGAC2WRgAUFsYAOpcGACEXhgAKGAYAMJhGABcYxgA9mQYAJpmGAA0aBgAzmkYAGhrGAAMbRgApm4YAEBwGADacRgAfnMYABh1GACydhgATHgYAPB5GACKexgAJH0YAL5+GABYgBgA/IEYAJaDGAAwhRgAyoYYAG6IGAAIihgAoosYADyNGADgjhgAepAYABSSGAC4kxgAUpUYAOyWGACGmBgAKpoYAMSbGABenRgA+J4YAJygGAA2ohgA0KMYAGqlGAAOpxgAqKgYAEKqGADmqxgAgK0YABqvGAC0sBgAWLIYAPKzGACMtRgAJrcYAMC4GABkuhgA/rsYAJi9GAAyvxgA1sAYAHDCGAAKxBgApMUYAD7HGADiyBgAfMoYABbMGACwzRgAVM8YAO7QGACI0hgALNQYAMbVGABg1xgA+tgYAJ7aGAA43BgA0t0YAGzfGAAQ4RgAquIYAETkGADe5RgAgucYABzpGAC26hgAWuwYAPTtGACO7xgAKPEYAMzyGABm9BgAAPYYAJr3GAA0+RgA2PoYAHL8GAAM/hgApv8YAEoBGQDkAhkAfgQZABgGGQCyBxkAVgkZAPAKGQCKDBkAJA4ZAMgPGQBiERkA/BIZAKAUGQA6FhkA1BcZAG4ZGQASGxkArBwZAEYeGQD0HxkAjiEZACgjGQDCJBkAXCYZAAAoGQCaKRkANCsZAM4sGQByLhkADDAZAKYxGQBKMxkA5DQZAH42GQAYOBkAvDkZAFY7GQDwPBkAij4ZAC5AGQDIQRkAYkMZAPxEGQCgRhkAOkgZANRJGQB4SxkAEk0ZAKxOGQBGUBkA6lEZAIRTGQAeVRkAuFYZAFJYGQD2WRkAkFsZACpdGQDEXhkAaGAZAAJiGQCcYxkANmUZANpmGQB0aBkADmoZAKhrGQBMbRkA5m4ZAIBwGQAachkAtHMZAFh1GQDydhkAjHgZADB6GQDKexkAZH0ZAP5+GQCigBkAPIIZANaDGQBwhRkAFIcZAK6IGQBIihkA4osZAIaNGQAgjxkAupAZAF6SGQD4kxkAkpUZACyXGQDQmBkAapoZAAScGQCenRkAQp8ZANygGQB2ohkAEKQZAKqlGQBOpxkA6KgZAIKqGQAcrBkAwK0ZAFqvGQD0sBkAjrIZADK0GQDMtRkAZrcZAAC5GQCauhkAPrwZANi9GQByvxkAFsEZALDCGQBKxBkA5MUZAIjHGQAiyRkAvMoZAFbMGQD6zRkAlM8ZAC7RGQDI0hkAbNQZAAbWGQCg1xkARNkZAN7aGQB43BkAEt4ZALbfGQBQ4RkA6uIZAITkGQAo5hkAwucZAFzpGQD26hkAmuwZADTuGQDO7xkAaPEZAALzGQCm9BkAQPYZANr3GQB0+RkAGPsZALL8GQBM/hkA5v8ZAIoBGgAkAxoAvgQaAFgGGgD8BxoAlgkaADALGgDKDBoAbg4aAAgQGgCiERoAPBMaAOAUGgB6FhoAFBgaAK4ZGgBSGxoA7BwaAIYeGgAgIBoAxCEaAF4jGgD4JBoAkiYaADYoGgDQKRoAaisaAAQtGgCoLhoAQjAaANwxGgB2MxoAGjUaALQ2GgBOOBoA6DkaAIw7GgAmPRoAwD4aAFpAGgD+QRoAmEMaADJFGgDWRhoAcEgaAApKGgCkSxoASE0aAOJOGgB8UBoAFlIaALpTGgBUVRoA7lYaAIhYGgAsWhoAxlsaAGBdGgD6XhoAlGAaADhiGgDSYxoAbGUaAAZnGgCqaBoARGoaAN5rGgB4bRoAHG8aALZwGgBQchoA6nMaAI51GgAodxoAwngaAFx6GgAAfBoAmn0aADR/GgDOgBoAcoIaAAyEGgCmhRoAQIcaAOSIGgB+ihoAGIwaALyNGgBWjxoA8JAaAIqSGgAulBoAyJUaAGKXGgD8mBoAoJoaADqcGgDUnRoAbp8aABKhGgCsohoARqQaAOClGgB6pxoAHqkaALiqGgBSrBoA7K0aAJCvGgAqsRoAxLIaAF60GgACthoAnLcaADa5GgDQuhoAdLwaAA6+GgCovxoAQsEaAObCGgCAxBoAGsYaALTHGgBYyRoA8soaAIzMGgAwzhoAys8aAGTRGgD+0hoAotQaADzWGgDW1xoAcNkaABTbGgCu3BoASN4aAOLfGgCG4RoAIOMaALrkGgBU5hoA+OcaAJLpGgAs6xoAxuwaAGDuGgAE8BoAnvEaADjzGgDS9BoAdvYaABD4GgCq+RoARPsaAOj8GgCC/hoAHAAbALYBGwBaAxsA9AQbAI4GGwAoCBsAzAkbAGYLGwAADRsApA4bAD4QGwDYERsAchMbABYVGwCwFhsAShgbAOQZGwCIGxsAIh0bALweGwBWIBsA8CEbAJQjGwAuJRsAyCYbAGwoGwAGKhsAoCsbADotGwDeLhsAeDAbABIyGwCsMxsAUDUbAOo2GwCEOBsAHjobAMI7GwBcPRsA9j4bAJBAGwA0QhsAzkMbAGhFGwACRxsApkgbAEBKGwDaSxsAdE0bABhPGwCyUBsATFIbAOZTGwCAVRsAJFcbAL5YGwBYWhsA8lsbAJZdGwAwXxsAymAbAGRiGwAIZBsAomUbADxnGwDWaBsAemobABRsGwCubRsAUm8bAOxwGwCGchsAIHQbAMR1GwBedxsA+HgbAJJ6GwA2fBsA0H0bAGp/GwAEgRsAqIIbAEKEGwDchRsAdocbABqJGwC0ihsATowbAOiNGwCMjxsAJpEbAMCSGwBalBsA/pUbAJiXGwAymRsAzJobAGacGwAKnhsApJ8bAD6hGwDYohsAfKQbABamGwCwpxsASqkbAO6qGwCIrBsAIq4bALyvGwBgsRsA+rIbAJS0GwAuthsA0rcbAGy5GwAGuxsAqrwbAES+GwDevxsAeMEbABzDGwC2xBsAUMYbAOrHGwCOyRsAKMsbAMLMGwBczhsAANAbAJrRGwA00xsAztQbAHLWGwAM2BsAptkbAEDbGwDk3BsAft4bABjgGwCy4RsAVuMbAPDkGwCK5hsAJOgbAL7pGwBi6xsA/OwbAJbuGwAw8BsA1PEbAG7zGwAI9RsAovYbAEb4GwDg+RsAevsbAB79GwC4/hsAUgAcAOwBHACQAxwAKgUcAMQGHABeCBwAAgocAJwLHAA2DRwA0A4cAHQQHAAOEhwAqBMcAEIVHADmFhwAgBgcABoaHAC0GxwAWB0cAPIeHACMIBwAJiIcAMojHABkJRwA/iYcAJgoHAA8KhwA1iscAHAtHAAKLxwArjAcAEgyHADiMxwAfDUcACA3HAC6OBwAVDocAPg7HACSPRwALD8cAMZAHABgQhwABEQcAJ5FHAA4RxwA0kgcAHZKHAAQTBwAqk0cAERPHADeUBwAglIcABxUHAC2VRwAUFccAPRYHACOWhwAKFwcAMJdHABmXxwAAGEcAJpiHAA0ZBwA2GUcAHJnHAAMaRwApmocAEpsHADkbRwAfm8cACJxHAC8chwAVnQcAPB1HACUdxwALnkcAMh6HABifBwABn4cAKB/HAA6gRwA1IIcAHiEHAAShhwArIccAFCJHADqihwAhIwcAB6OHADCjxwAXJEcAPaSHACQlBwAKpYcAM6XHABomRwAApscAJycHABAnhwA2p8cAHShHAAOoxwAsqQcAEymHADmpxwAgKkcABqrHAC+rBwAWK4cAPKvHACMsRwAMLMcAMq0HABkthwACLgcAKK5HAA8uxwA1rwcAHq+HAAUwBwArsEcAEjDHADsxBwAhsYcACDIHAC6yRwAXsscAPjMHACSzhwALNAcANDRHABq0xwABNUcAKjWHABC2BwA3NkcAHbbHAAa3RwAtN4cAE7gHADo4RwAguMcACblHADA5hwAWugcAPTpHACY6xwAMu0cAMzuHABm8BwACvIcAKTzHAA+9RwA2PYcAHL4HAAW+hwAsPscAEr9HADu/hwAiAAdACICHQC8Ax0AYAUdAPoGHQCUCB0ALgodANILHQBsDR0ABg8dAKAQHQBEEh0A3hMdAHgVHQASFx0AthgdAFAaHQDqGx0AhB0dACgfHQDCIB0AXCIdAPYjHQCQJR0ANCcdAM4oHQBoKh0AAiwdAKYtHQBALx0A2jAdAH4yHQAYNB0AsjUdAEw3HQDwOB0AijodACQ8HQC+PR0AYj8dAPxAHQCWQh0AMEQdANRFHQBuRx0ACEkdAKxKHQBGTB0A4E0dAHpPHQAeUR0AuFIdAFJUHQDsVR0AkFcdACpZHQDEWh0AXlwdAPhdHQCcXx0ANmEdANBiHQBqZB0ADmYdAKhnHQBCaR0A3GodAIBsHQAabh0AtG8dAE5xHQDych0AjHQdACZ2HQDAdx0AZHkdAP56HQCYfB0AMn4dANZ/HQBwgR0ACoMdAKSEHQBIhh0A4ocdAHyJHQAWix0AuowdAFSOHQDujx0AkpEdACyTHQDGlB0AYJYdAASYHQCemR0AOJsdANKcHQB2nh0AEKAdAKqhHQBEox0A3qQdAIKmHQAcqB0AtqkdAFCrHQD0rB0Ajq4dACiwHQDCsR0AXLMdAAC1HQCath0ANLgdANi5HQByux0ADL0dAKa+HQBKwB0A5MEdAH7DHQAYxR0AvMYdAFbIHQDwyR0AlMsdAC7NHQDIzh0AYtAdAAbSHQCg0x0AOtUdANTWHQB42B0AEtodAKzbHQBG3R0A6t4dAITgHQAe4h0AuOMdAFzlHQD25h0AkOgdACrqHQDE6x0AaO0dAALvHQCc8B0ANvIdANrzHQB09R0ADvcdAKj4HQBM+h0A5vsdAID9HQAa/x0AvgAeAFgCHgDyAx4AjAUeADAHHgDKCB4AZAoeAP4LHgCiDR4APA8eANYQHgBwEh4AFBQeAK4VHgBIFx4A4hgeAIYaHgAgHB4Auh0eAFQfHgD4IB4AkiIeACwkHgDGJR4AaiceAAQpHgCeKh4AOCweANwtHgB2Lx4AEDEeAKoyHgBONB4A6DUeAII3HgAmOR4AwDoeAFo8HgD0PR4AmD8eADJBHgDMQh4AZkQeAApGHgCkRx4APkkeANhKHgB8TB4AFk4eALBPHgBKUR4A7lIeAIhUHgAiVh4AvFceAFZZHgD6Wh4AlFweAC5eHgDIXx4AbGEeAAZjHgCgZB4AOmYeAN5nHgB4aR4AEmseAKxsHgBQbh4A6m8eAIRxHgAecx4AwnQeAFx2HgD2dx4AkHkeADR7HgDOfB4AaH4eAAKAHgCmgR4AQIMeANqEHgB+hh4AGIgeALKJHgBMix4A8IweAIqOHgAkkB4AvpEeAGKTHgD8lB4AlpYeADCYHgDUmR4AbpseAAidHgCinh4ARqAeAOChHgB6ox4AFKUeAK6mHgBSqB4A7KkeAIarHgAgrR4AxK4eAF6wHgD4sR4AkrMeADa1HgDQth4AargeAAS6HgCoux4AQr0eANy+HgB2wB4AGsIeALTDHgBOxR4A8sYeAIzIHgAmyh4AwMseAGTNHgD+zh4AmNAeADLSHgDW0x4AcNUeAArXHgCk2B4ASNoeAOLbHgB83R4AFt8eALrgHgBU4h4A7uMeAIjlHgAi5x4AxugeAGDqHgD66x4AlO0eADjvHgDS8B4AbPIeAAb0HgCq9R4ARPceAN74HgB4+h4AHPweALb9HgBQ/x4A6gAfAI4CHwAoBB8AwgUfAGYHHwAACR8AmgofADQMHwDODR8Acg8fAAwRHwCmEh8AQBQfAOQVHwB+Fx8AGBkfALIaHwBWHB8A8B0fAIofHwAkIR8AyCIfAGIkHwD8JR8AlicfADopHwDUKh8AbiwfAAguHwCsLx8ARjEfAOAyHwCENB8AHjYfALg3HwBSOR8A9jofAJA8HwAqPh8AxD8fAGhBHwACQx8AnEQfADZGHwDaRx8AdEkfAA5LHwCoTB8ATE4fAOZPHwCAUR8AGlMfAL5UHwBYVh8A8lcfAIxZHwAwWx8AylwfAGReHwD+Xx8AmGEfADxjHwDWZB8AcGYfAApoHwCuaR8ASGsfAOJsHwB8bh8AIHAfALpxHwBUcx8A7nQfAJJ2HwAseB8AxnkfAGp7HwAEfR8Ann4fADiAHwDcgR8AdoMfABCFHwCqhh8ATogfAOiJHwCCix8AHI0fAMCOHwBakB8A9JEfAI6THwAylR8AzJYfAGaYHwAAmh8AmpsfAD6dHwDYnh8AcqAfAAyiHwCwox8ASqUfAOSmHwB+qB8AIqofALyrHwBWrR8A8K4fAJSwHwAush8AyLMfAGy1HwAGtx8AoLgfADq6HwDeux8AeL0fABK/HwCswB8AUMIfAOrDHwCExR8AHscfAMLIHwBcyh8A9ssfAJrNHwA0zx8AztAfAGjSHwAC1B8AptUfAEDXHwDa2B8AdNofABjcHwCy3R8ATN8fAObgHwCA4h8AJOQfAL7lHwBY5x8A8ugfAJbqHwAw7B8Ayu0fAGTvHwAI8R8AovIfADz0HwDg9R8AevcfABT5HwCu+h8AUvwfAOz9HwCG/x8AIAEgAMQCIABeBCAA+AUgAJIHIAA2CSAA0AogAGoMIAAEDiAAqA8gAEIRIADcEiAAdhQgABoWIAC0FyAAThkgAOgaIACMHCAAJh4gAMAfIABaISAA/iIgAJgkIAAyJiAAzCcgAHApIAAKKyAApCwgAEguIADiLyAAfDEgABYzIAC6NCAAVDYgAO43IACIOSAAIjsgAMY8IABgPiAA+j8gAJRBIAA4QyAA0kQgAGxGIAAGSCAAoEkgAERLIADeTCAAeE4gABJQIAC2USAAUFMgAOpUIACEViAAKFggAMJZIABcWyAA9lwgAJpeIAA0YCAAzmEgAHJjIAAMZSAApmYgAEBoIADkaSAAfmsgABhtIACybiAAVnAgAPBxIACKcyAAJHUgAMh2IABieCAA/HkgAKB7IAA6fSAA1H4gAG6AIAASgiAArIMgAEaFIADghiAAeoggAB6KIAC4iyAAUo0gAOyOIACQkCAAKpIgAMSTIABelSAA+JYgAJyYIAA2miAA0JsgAGqdIAAOnyAAqKAgAEKiIADmoyAAgKUgABqnIAC0qCAAWKogAPKrIACMrSAAJq8gAMqwIABksiAA/rMgAJi1IAA8tyAA1rggAHC6IAAUvCAArr0gAEi/IADiwCAAhsIgACDEIAC6xSAAVMcgAPjIIACSyiAALMwgAMbNIABgzyAABNEgAJ7SIAA41CAA0tUgAHbXIAAQ2SAAqtogAETcIADe3SAAgt8gABzhIAC24iAAUOQgAPTlIACO5yAAKOkgAMzqIABm7CAAAO4gAJrvIAA+8SAA2PIgAHL0IAAM9iAAsPcgAEr5IADk+iAAfvwgACL+IAC8/yAAVgEhAPoCIQCUBCEALgYhAMgHIQBiCSEA/AohAKAMIQA6DiEA1A8hAHgRIQASEyEArBQhAEYWIQDqFyEAhBkhAB4bIQC4HCEAXB4hAPYfIQCQISEAKiMhAM4kIQBoJiEAAighAKYpIQBAKyEA2iwhAHQuIQAYMCEAsjEhAEwzIQDmNCEAijYhACQ4IQC+OSEAWDshAPw8IQCWPiEAMEAhAMpBIQBkQyEACEUhAKJGIQA8SCEA1kkhAHpLIQAUTSEArk4hAEhQIQDiUSEAhlMhACBVIQC6ViEAVFghAPhZIQCSWyEALF0hANBeIQBqYCEABGIhAJ5jIQBCZSEA3GYhAHZoIQAQaiEAtGshAE5tIQDobiEAjHAhACZyIQDAcyEAWnUhAP52IQCYeCEAMnohAMx7IQBwfSEACn8hAKSAIQA+giEA4oMhAHyFIQAWhyEAsIghAEqKIQDuiyEAiI0hACKPIQC8kCEAYJIhAPqTIQCUlSEALpchANKYIQBsmiEABpwhAKCdIQBEnyEA3qAhAHiiIQASpCEAtqUhAFCnIQDqqCEAhKohACisIQDCrSEAXK8hAPawIQCasiEANLQhAM61IQBytyEADLkhAKa6IQBAvCEA5L0hAH6/IQAYwSEAssIhAFbEIQDwxSEAischACTJIQDIyiEAYswhAPzNIQCWzyEAOtEhANTSIQBu1CEACNYhAKLXIQBG2SEA4NohAHrcIQAU3iEAuN8hAFLhIQDs4iEAhuQhACrmIQDE5yEAXukhAPjqIQCc7CEANu4hANDvIQBq8SEADvMhAKj0IQBC9iEA3PchAID5IQAa+yEAtPwhAFj+IQDy/yEAjAEiACYDIgDABCIAZAYiAP4HIgCYCSIAMgsiANYMIgBwDiIAChAiAKQRIgBIEyIA4hQiAHwWIgAWGCIAuhkiAFQbIgDuHCIAiB4iACwgIgDGISIAYCMiAAQlIgCeJiIAOCgiANIpIgB2KyIAEC0iAKouIgBEMCIA6DEiAIIzIgAcNSIAtjYiAFo4IgD0OSIAjjsiACg9IgDMPiIAZkAiAABCIgCaQyIANEUiANhGIgBySCIADEoiAKZLIgBKTSIA5E4iAH5QIgAYUiIAvFMiAFZVIgDwViIAilgiAC5aIgDIWyIAYl0iAPxeIgCgYCIAOmIiANRjIgBuZSIAEmciAKxoIgBGaiIA6msiAIRtIgAebyIAuHAiAFxyIgD2cyIAkHUiACp3IgDOeCIAaHoiAAJ8IgCcfSIAQH8iANqAIgB0giIADoQiALKFIgBMhyIA5ogiAICKIgAajCIAvo0iAFiPIgDykCIAjJIiADCUIgDKlSIAZJciAP6YIgCimiIAPJwiANadIgBwnyIAFKEiAK6iIgBIpCIA4qUiAIanIgAgqSIAuqoiAF6sIgD4rSIAkq8iACyxIgDQsiIAarQiAAS2IgCetyIAQrkiANy6IgB2vCIAEL4iALS/IgBOwSIA6MIiAILEIgAmxiIAwMciAFrJIgD0yiIAmMwiADLOIgDMzyIAZtEiAADTIgCk1CIAPtYiANjXIgBy2SIAFtsiALDcIgBK3iIA5N8iAIjhIgAi4yIAvOQiAFbmIgD65yIAlOkiAC7rIgDI7CIAbO4iAAbwIgCg8SIARPMiAN70IgB49iIAEvgiALb5IgBQ+yIA6vwiAIT+IgAoACMAwgEjAFwDIwD2BCMAmgYjADQIIwDOCSMAaAsjAAINIwCmDiMAQBAjANoRIwB0EyMAGBUjALIWIwBMGCMA8BkjAIobIwAkHSMAvh4jAGIgIwD8ISMAliMjADAlIwDUJiMAbigjAAgqIwCiKyMARi0jAOAuIwB6MCMAHjIjALgzIwBSNSMA7DYjAIY4IwAqOiMAxDsjAF49IwD4PiMAnEAjADZCIwDQQyMAakUjAARHIwCoSCMAQkojANxLIwB2TSMAGk8jALRQIwBOUiMA6FMjAIxVIwAmVyMAwFgjAFpaIwD+WyMAmF0jADJfIwDWYCMAcGIjAApkIwCkZSMASGcjAOJoIwB8aiMAFmwjALptIwBUbyMA7nAjAIhyIwAsdCMAxnUjAGB3IwAEeSMAnnojADh8IwDSfSMAbH8jABCBIwCqgiMARIQjAN6FIwCChyMAHIkjALaKIwBQjCMA6o0jAI6PIwAokSMAwpIjAFyUIwAAliMAmpcjADSZIwDOmiMAcpwjAAyeIwCmnyMASqEjAOSiIwB+pCMAGKYjALynIwBWqSMA8KojAIqsIwAuriMAyK8jAGKxIwD8siMAoLQjADq2IwDUtyMAeLkjABK7IwCsvCMARr4jAOq/IwCEwSMAHsMjALjEIwBSxiMA9scjAJDJIwAqyyMAxMwjAGjOIwAC0CMAnNEjADbTIwDQ1CMAdNYjAA7YIwCo2SMAQtsjAObcIwCA3iMAGuAjALThIwBY4yMA8uQjAIzmIwAw6CMAyukjAGTrIwD+7CMAou4jADzwIwDW8SMAcPMjABT1IwCu9iMASPgjAOL5IwCG+yMAIP0jALr+IwBUACQA7gEkAJIDJAAsBSQAxgYkAGoIJAAECiQAngskADgNJADcDiQAdhAkABASJACqEyQAThUkAOgWJACCGCQAHBokAMAbJABaHSQA9B4kAI4gJAAyIiQAzCMkAGYlJAAKJyQApCgkAD4qJADYKyQAfC0kABYvJACwMCQASjIkAOQzJACINSQAIjckALw4JABWOiQA+jskAJQ9JAAuPyQAyEAkAGJCJAAGRCQAoEUkADpHJADUSCQAeEokABJMJACsTSQARk8kAOpQJACEUiQAHlQkAMJVJABcVyQA9lgkAJBaJAA0XCQAzl0kAGhfJAACYSQApmIkAEBkJADaZSQAdGckABhpJACyaiQATGwkAPBtJACKbyQAJHEkAL5yJABidCQA/HUkAJZ3JAAweSQAynokAG58JAAIfiQAon8kADyBJADggiQAeoQkABSGJACuhyQAUokkAOyKJACGjCQAII4kALqPJABekSQA+JIkAJKUJAA2liQA0JckAGqZJAAEmyQAqJwkAEKeJADcnyQAdqEkABqjJAC0pCQATqYkAOinJACMqSQAJqskAMCsJABkriQA/q8kAJixJAAysyQA1rQkAHC2JAAKuCQApLkkAEi7JADivCQAfL4kABbAJACwwSQAVMMkAO7EJACIxiQAIsgkAMbJJABgyyQA+swkAJTOJAAu0CQA0tEkAGzTJAAG1SQAqtYkAETYJADe2SQAeNskABzdJAC23iQAUOAkAOrhJACO4yQAKOUkAMLmJABc6CQAAOokAJrrJAA07SQA2O4kAHLwJAAM8iQApvMkAEr1JADk9iQAfvgkABj6JACy+yQAVv0kAPD+JACKACUAJAIlAMgDJQBiBSUA/AYlAJYIJQA6CiUA1AslAG4NJQAIDyUArBAlAEYSJQDgEyUAehUlAB4XJQC4GCUAUholAOwbJQCQHSUAKh8lAMQgJQBeIiUAAiQlAJwlJQA2JyUA0CglAHQqJQAOLCUAqC0lAEwvJQDmMCUAgDIlABo0JQC+NSUAWDclAPI4JQCMOiUAMDwlAMo9JQBkPyUA/kAlAKJCJQA8RCUA1kUlAHBHJQAUSSUArkolAEhMJQDiTSUAfE8lACBRJQC6UiUAVFQlAO5VJQCSVyUALFklAMZaJQBgXCUABF4lAJ5fJQA4YSUA0mIlAHZkJQAQZiUAqmclAERpJQDoaiUAgmwlABxuJQC2byUAWnElAPRyJQCOdCUAKHYlAMx3JQBmeSUAAHslAKR8JQA+fiUA2H8lAHKBJQAWgyUAsIQlAEqGJQDkhyUAiIklACKLJQC8jCUAVo4lAPqPJQCUkSUALpMlAMiUJQBsliUABpglAKCZJQA6myUA1JwlAHieJQASoCUArKElAEajJQDqpCUAhKYlAB6oJQC4qSUAXKslAPasJQCQriUAKrAlAM6xJQBosyUAArUlAJy2JQBAuCUA2rklAHS7JQAYvSUAsr4lAEzAJQDmwSUAisMlACTFJQC+xiUAWMglAPzJJQCWyyUAMM0lAMrOJQBu0CUACNIlAKLTJQA81SUA4NYlAHrYJQAU2iUArtslAFLdJQDs3iUAhuAlACDiJQC64yUAXuUlAPjmJQCS6CUALOolANDrJQBq7SUABO8lAJ7wJQBC8iUA3PMlAHb1JQAQ9yUAtPglAFj6JQD8+yUAlv0lADr/JQDUACYAeAImABIEJgCsBSYARgcmAOoIJgCECiYAKAwmAMwNJgBmDyYAABEmAKQSJgA+FCYA2BUmAHIXJgAWGSYAsBomAEocJgDkHSYAiB8mACIhJgC8IiYAViQmAPolJgCUJyYALikmAMgqJgBsLCYABi4mAKAvJgA6MSYA1DImAHg0JgASNiYArDcmAEY5JgDqOiYAhDwmAB4+JgC4PyYAXEEmAPZCJgCQRCYAKkYmAM5HJgBoSSYAAksmAJxMJgBATiYA2k8mAHRRJgAOUyYAslQmAExWJgDmVyYAilkmACRbJgC+XCYAWF4mAPxfJgCWYSYAMGMmAMpkJgBuZiYACGgmAKJpJgA8ayYA4GwmAHpuJgAUcCYArnEmAFJzJgDsdCYAhnYmACB4JgC6eSYAXnsmAPh8JgCSfiYALIAmANCBJgBqgyYABIUmAJ6GJgBCiCYA3IkmAHaLJgAQjSYAtI4mAE6QJgDokSYAjJMmACaVJgDAliYAWpgmAP6ZJgCYmyYAMp0mAMyeJgBwoCYACqImAKSjJgA+pSYA4qYmAHyoJgAWqiYAsKsmAFStJgDuriYAiLAmACKyJgDGsyYAYLUmAPq2JgCUuCYALromANK7JgBsvSYABr8mAKDAJgBEwiYA3sMmAHjFJgASxyYAtsgmAFDKJgDqyyYAhM0mACjPJgDC0CYAXNImAADUJgCa1SYANNcmAM7YJgBy2iYADNwmAKbdJgBA3yYA5OAmAH7iJgAY5CYAsuUmAFbnJgDw6CYAiuomAC7sJgDI7SYAYu8mAPzwJgCW8iYAOvQmANT1JgBu9yYACPkmAKz6JgBG/CYA4P0mAHr/JgAeAScAuAInAFIEJwDsBScAkAcnACoJJwDECicAXgwnAAIOJwCcDycANhEnANASJwB0FCcADhYnAKgXJwBMGScA5honAIAcJwAaHicAtB8nAFghJwDyIicAjCQnACYmJwDKJycAZCknAP4qJwCYLCcAMi4nANYvJwBwMScACjMnAKQ0JwBINicA4jcnAHw5JwAWOycAujwnAFQ+JwDuPycAiEEnACxDJwDGRCcAYEYnAARIJwCeSScAOEsnANJMJwB2TicAEFAnAKpRJwBEUycA6FQnAIJWJwAcWCcAtlknAFpbJwD0XCcAjl4nAChgJwDMYScAZmMnAABlJwCaZicAPmgnANhpJwByaycADG0nALBuJwBKcCcA5HEnAH5zJwAYdScAvHYnAFZ4JwDweScAinsnAC59JwDIficAYoAnAAaCJwCggycAOoUnANSGJwB4iCcAEoonAKyLJwBGjScA6o4nAISQJwAekicAuJMnAFyVJwD2licAkJgnADSaJwDOmycAaJ0nAAKfJwCmoCcAQKInANqjJwB0pScADqcnALKoJwBMqicA5qsnAICtJwAkrycAvrAnAFiyJwDysycAlrUnADC3JwDKuCcAZLonAP67JwCivScAPL8nANbAJwBwwicAFMQnAK7FJwBIxycA7MgnAIbKJwAgzCcAus0nAF7PJwD40CcAktInACzUJwDQ1ScAatcnAATZJwCe2icAQtwnANzdJwB23ycAGuEnALTiJwBO5CcA6OUnAILnJwAm6ScAwOonAFrsJwD07ScAmO8nADLxJwDW8icAevQnABT2JwCu9ycASPknAOL6JwCG/CcAIP4nALr/JwBeASgA+AIoAJIEKAAsBigA0AcoAGoJKAAECygAngwoAEIOKADcDygAdhEoABATKAC0FCgAThYoAOgXKACCGSgAJhsoAMAcKABaHigA/h8oAJghKAAyIygAzCQoAHAmKAAKKCgApCkoAD4rKADYLCgAfC4oABYwKACwMSgASjMoAO40KACINigAIjgoALw5KABgOygA+jwoAJQ+KAAuQCgA0kEoAGxDKAAGRSgAoEYoADpIKADeSSgAeEsoABJNKACsTigAUFAoAOpRKACEUygAKFUoAMJWKABcWCgA9lkoAJpbKAA0XSgAzl4oAGhgKAAMYigApmMoAEBlKADkZigAfmgoABhqKACyaygAVm0oAPBuKACKcCgAJHIoAMhzKABidSgA/HYoAJZ4KAAweigA1HsoAG59KAAIfygAooAoAEaCKADggygAeoUoABSHKAC4iCgAUoooAOyLKACGjSgAII8oAMSQKABekigA+JMoAJyVKAA2lygA0JgoAGqaKAAOnCgAqJ0oAEKfKADcoCgAgKIoABqkKAC0pSgATqcoAPKoKACMqigAJqwoAMqtKABkrygA/rAoAJiyKAA8tCgA1rUoAHC3KAAKuSgArrooAEi8KADivSgAfL8oACDBKAC6wigAVMQoAO7FKACIxygALMkoAMbKKABgzCgA+s0oAJ7PKAA40SgA0tIoAGzUKAAQ1igAqtcoAETZKADe2igAgtwoABzeKAC23ygAUOEoAPTiKACO5CgAKOYoAMLnKABm6SgAAOsoAJrsKAA07igA2O8oAHLxKAAM8ygApvQoAEr2KADk9ygAfvkoABj7KAC8/CgAVv4oAPD/KACKASkALgMpAMgEKQBiBikA/AcpAKAJKQA6CykA1AwpAG4OKQASECkArBEpAEYTKQDgFCkAhBYpAB4YKQC4GSkAXBspAPYcKQCQHikAKiApAM4hKQBoIykAAiUpAJwmKQBAKCkA2ikpAHQrKQAOLSkAsi4pAEwwKQDmMSkAgDMpACQ1KQC+NikAWDgpAPI5KQCWOykAMD0pAMo+KQBkQCkA/kEpAKJDKQA8RSkA1kYpAHBIKQAUSikArkspAEhNKQDiTikAhlApACBSKQC6UykAVFUpAPhWKQCSWCkALFopAMZbKQBqXSkABF8pAJ5gKQA4YikA3GMpAHZlKQAQZykAtGgpAE5qKQDoaykAgm0pACZvKQDAcCkAWnIpAPRzKQCYdSkAMncpAMx4KQBmeikACnwpAKR9KQA+fykA2IApAHyCKQAWhCkAsIUpAEqHKQDkiCkAiIopACKMKQC8jSkAVo8pAPqQKQCUkikALpQpAMiVKQBslykABpkpAKCaKQA6nCkA3p0pAHifKQASoSkArKIpAFCkKQDqpSkAhKcpACipKQDCqikAXKwpAPatKQCarykANLEpAM6yKQBotCkADLYpAKa3KQBAuSkA2ropAH68KQAYvikAsr8pAEzBKQDwwikAisQpACTGKQC+xykAWMkpAPzKKQCWzCkAMM4pAMrPKQBu0SkACNMpAKLUKQA81ikA4NcpAHrZKQAU2ykArtwpAFLeKQDs3ykAhuEpACDjKQDE5CkAXuYpAPjnKQCc6SkANuspANDsKQBq7ikADvApAKjxKQBC8ykA3PQpAHb2KQAa+CkAtPkpAE77KQDo/CkAjP4pACYAKgDAASoAWgMqAP4EKgCYBioAMggqANYJKgBwCyoACg0qAKQOKgBIECoA4hEqAHwTKgAWFSoAuhYqAFQYKgDuGSoAiBsqACwdKgDGHioAYCAqAPohKgCeIyoAOCUqANImKgBsKCoAECoqAKorKgBELSoA3i4qAIIwKgAcMioAtjMqAFA1KgDqNioAjjgqACg6KgDCOyoAXD0qAAA/KgCaQCoANEIqAM5DKgByRSoADEcqAKZIKgBASioA5EsqAH5NKgAYTyoAslAqAFZSKgDwUyoAilUqACRXKgDIWCoAYloqAPxbKgCgXSoAOl8qANRgKgBuYioAEmQqAKxlKgBGZyoA4GgqAIRqKgAebCoAuG0qAFJvKgD2cCoAkHIqACp0KgDEdSoAaHcqAAJ5KgCceioANnwqANp9KgB0fyoADoEqAKiCKgBMhCoA5oUqAICHKgAaiSoAtIoqAFiMKgDyjSoAjI8qACaRKgDKkioAZJQqAP6VKgCYlyoAPJkqANaaKgBwnCoACp4qAK6fKgBIoSoA4qIqAHykKgAgpioAuqcqAFSpKgD4qioAkqwqACyuKgDGryoAarEqAASzKgCetCoAOLYqANy3KgB2uSoAELsqAKq8KgBOvioA6L8qAILBKgAcwyoAwMQqAFrGKgD0xyoAjskqADLLKgDMzCoAZs4qAADQKgCk0SoAPtMqANjUKgBy1ioADNgqALDZKgBK2yoA5NwqAH7eKgAi4CoAvOEqAFbjKgDw5CoAlOYqAC7oKgDI6SoAbOsqAAbtKgCg7ioAOvAqAN7xKgB48yoAEvUqAKz2KgBQ+CoA6vkqAIT7KgAe/SoAwv4qAFwAKwD2ASsAkAMrACoFKwDOBisAaAgrAAIKKwCcCysAQA0rANoOKwB0ECsADhIrALITKwBMFSsA5hYrAIoYKwAkGisAvhsrAFgdKwD8HisAliArADAiKwDKIysAbiUrAAgnKwCiKCsAPCorAOArKwB6LSsAFC8rALgwKwBSMisA7DMrAIY1KwAqNysAxDgrAF46KwD4OysAkj0rADY/KwDQQCsAakIrAAREKwCoRSsAQkcrANxIKwB2SisAGkwrALRNKwBOTysA6FArAIJSKwAmVCsAwFUrAFpXKwD0WCsAmForADJcKwDMXSsAcF8rAAphKwCkYisAPmQrAOJlKwB8ZysAFmkrALBqKwBUbCsA7m0rAIhvKwAicSsAxnIrAGB0KwD6dSsAlHcrADh5KwDSeisAbHwrABB+KwCqfysARIErAN6CKwB4hCsAHIYrALaHKwBQiSsA6oorAI6MKwAojisAwo8rAFyRKwAAkysAmpQrADSWKwDOlysAcpkrAAybKwCmnCsAQJ4rANqfKwB+oSsAGKMrALKkKwBMpisA8KcrAIqpKwAkqysAyKwrAGKuKwD8rysAlrErADqzKwDUtCsAbrYrAAi4KwCsuSsARrsrAOC8KwB6visAHsArALjBKwBSwysA9sQrAJDGKwAqyCsAxMkrAGjLKwACzSsAnM4rADbQKwDQ0SsAdNMrAA7VKwCo1isAQtgrAObZKwCA2ysAGt0rALTeKwBY4CsA8uErAIzjKwAw5SsA1OYrAG7oKwAI6isArOsrAEbtKwDg7isAevArAB7yKwC48ysAUvUrAOz2KwCQ+CsAKvorAMT7KwBe/SsAAv8rAJwALAA2AiwA0AMsAGoFLAAOBywAqAgsAEIKLADmCywAgA0sABoPLAC0ECwAWBIsAPITLACMFSwAJhcsAMoYLABkGiwA/hssAJgdLAA8HywA1iAsAHAiLAAUJCwAriUsAEgnLADiKCwAhiosACAsLAC6LSwAVC8sAPgwLACSMiwALDQsAMY1LABqNywABDksAJ46LAA4PCwA0j0sAHY/LAAQQSwAqkIsAERELADoRSwAgkcsABxJLAC2SiwAUEwsAPRNLACOTywAKFEsAMJSLABmVCwAAFYsAJpXLAA+WSwA2FosAHJcLAAMXiwAsF8sAEphLADkYiwAiGQsACJmLAC8ZywAVmksAPpqLACUbCwALm4sAMhvLABscSwABnMsAKB0LAA6diwA3ncsAHh5LAASeywArHwsAEZ+LADqfywAhIEsAB6DLAC4hCwAXIYsAPaHLACQiSwAKossAM6MLABojiwAApAsAJyRLABAkywA2pQsAHSWLAAOmCwAspksAEybLADmnCwAgJ4sACSgLAC+oSwAWKMsAPKkLACWpiwAMKgsAMqpLABuqywACK0sAKKuLAA8sCwA4LEsAHqzLAAUtSwArrYsAFK4LADsuSwAhrssACC9LADEviwAXsAsAPjBLACSwywALMUsANDGLABqyCwABMosAJ7LLABCzSwA3M4sAHbQLAAQ0iwAtNMsAE7VLADo1iwAgtgsACbaLADA2ywAWt0sAPTeLACY4CwAMuIsAMzjLABw5SwACucsAKToLAA+6iwA2OssAHztLAAW7ywAsPAsAEryLADu8ywAiPUsACL3LAC8+CwAYPosAPr7LACU/SwALv8sANIALQBsAi0ABgQtAKAFLQBEBy0A3ggtAHgKLQASDC0Atg0tAFAPLQDqEC0AjhItACgULQDCFS0AXBctAAAZLQCaGi0ANBwtAM4dLQByHy0ADCEtAKYiLQBAJC0A5CUtAH4nLQAYKS0AsiotAFYsLQDwLS0Aii8tACQxLQDIMi0AYjQtAPw1LQCWNy0AMDktANQ6LQBuPC0ACD4tAKI/LQBGQS0A4EItAHpELQAURi0AuEctAFJJLQDsSi0AhkwtACpOLQDETy0AXlEtAPhSLQCcVC0ANlYtANBXLQBqWS0ADlstAKhcLQBCXi0A5l8tAIBhLQAaYy0AtGQtAFhmLQDyZy0AjGktACZrLQDKbC0AZG4tAP5vLQCYcS0APHMtANZ0LQBwdi0ACngtAK55LQBIey0A4nwtAHx+LQAggC0AuoEtAFSDLQDuhC0AiIYtACyILQDGiS0AYIstAPqMLQCeji0AOJAtANKRLQBsky0AEJUtAKqWLQBEmC0A3pktAIKbLQAcnS0Atp4tAFCgLQD0oS0AjqMtACilLQDCpi0AZqgtAACqLQCaqy0APq0tANiuLQBysC0ADLItALCzLQBKtS0A5LYtAH64LQAiui0AvLstAFa9LQDwvi0AlMAtAC7CLQDIwy0AYsUtAAbHLQCgyC0AOsotANTLLQB4zS0AEs8tAKzQLQBG0i0A4NMtAITVLQAe1y0AuNgtAFLaLQD22y0AkN0tACrfLQDO4C0AaOItAALkLQCc5S0AQOctANroLQB06i0ADuwtALLtLQBM7y0A5vAtAIDyLQAk9C0AvvUtAFj3LQDy+C0AlvotADD8LQDK/S0AZP8tAAgBLgCiAi4APAQuANYFLgBwBy4AFAkuAK4KLgBIDC4A4g0uAIYPLgAgES4AuhIuAFQULgD4FS4AkhcuACwZLgDGGi4AahwuAAQeLgCeHy4AOCEuANwiLgB2JC4AECYuALQnLgBOKS4A6CouAIIsLgAmLi4AwC8uAFoxLgD0Mi4AmDQuADI2LgDMNy4AZjkuAAo7LgCkPC4APj4uANg/LgB8QS4AFkMuALBELgBKRi4A7kcuAIhJLgAiSy4AvEwuAGBOLgD6Ty4AlFEuAC5TLgDIVC4AbFYuAAZYLgCgWS4AOlsuAN5cLgB4Xi4AEmAuAKxhLgBQYy4A6mQuAIRmLgAeaC4AwmkuAFxrLgD2bC4Amm4uADRwLgDOcS4AaHMuAAx1LgCmdi4AQHguANp5LgB+ey4AGH0uALJ+LgBMgC4A8IEuAIqDLgAkhS4AvoYuAGKILgD8iS4AlosuADCNLgDUji4AbpAuAAiSLgCiky4APJUuAOCWLgB6mC4AFJouAK6bLgBSnS4A7J4uAIagLgAgoi4AxKMuAF6lLgD4pi4AkqguADaqLgDQqy4Aaq0uAA6vLgCosC4AQrIuANyzLgCAtS4AGrcuALS4LgBOui4A8rsuAIy9LgAmvy4AysAuAGTCLgD+wy4AmMUuADLHLgDWyC4AcMouAArMLgCkzS4ASM8uAOLQLgB80i4AFtQuALrVLgBU1y4A7tguAIjaLgAs3C4Axt0uAGDfLgD64C4AnuIuADjkLgDS5S4AducuABDpLgCq6i4AROwuAN7tLgCC7y4AHPEuALbyLgBQ9C4A9PUuAI73LgAo+S4AwvouAGb8LgAA/i4Amv8uADQBLwDOAi8AcgQvAAwGLwCmBy8AQAkvAOQKLwB+DC8AGA4vALwPLwBWES8A8BIvAIoULwAuFi8AyBcvAGIZLwD8Gi8AoBwvADoeLwDUHy8AbiEvABIjLwCsJC8ARiYvAOAnLwCEKS8AHisvALgsLwBcLi8A9i8vAJAxLwAqMy8AzjQvAGg2LwACOC8AnDkvADY7LwDaPC8AdD4vAA5ALwCoQS8ATEMvAOZELwCARi8AGkgvAL5JLwBYSy8A8kwvAIxOLwAmUC8AylEvAGRTLwD+VC8AmFYvADxYLwDWWS8AcFsvABRdLwCuXi8ASGAvAOJhLwCGYy8AIGUvALpmLwBUaC8A+GkvAJJrLwAsbS8Axm4vAGpwLwAEci8AnnMvAEJ1LwDcdi8AdngvABB6LwCqey8ATn0vAOh+LwCCgC8AHIIvAMCDLwBahS8A9IYvAI6ILwAoii8AzIsvAGaNLwAAjy8AmpAvAD6SLwDYky8AcpUvABaXLwCwmC8ASpovAOSbLwCInS8AIp8vALygLwBWoi8A+qMvAJSlLwAupy8A0qgvAGyqLwAGrC8AoK0vAESvLwDesC8AeLIvABK0LwC2tS8AULcvAOq4LwCEui8AHrwvAMK9LwBcvy8A9sAvAJDCLwA0xC8AzsUvAGjHLwACyS8AnMovAEDMLwDazS8AdM8vAA7RLwCy0i8ATNQvAObVLwCK1y8AJNkvANLaLwBs3C8ABt4vAKDfLwA64S8A1OIvAHjkLwAS5i8ArOcvAFDpLwDq6i8AhOwvAB7uLwDC7y8AXPEvAPbyLwCQ9C8ANPYvAM73LwBo+S8AAvsvAKb8LwBA/i8A2v8vAHQBMAAYAzAAsgQwAEwGMADwBzAAigkwACQLMAC+DDAAYg4wAPwPMACWETAAMBMwANQUMABuFjAACBgwAKIZMABGGzAA4BwwAHoeMAAUIDAAriEwAFIjMADsJDAAhiYwACAoMADEKTAAXiswAPgsMACSLjAANjAwANAxMABqMzAABDUwAKg2MABCODAA3DkwAHY7MAAaPTAAtD4wAE5AMADoQTAAjEMwACZFMADARjAAWkgwAP5JMACYSzAAMk0wAMxOMABwUDAAClIwAKRTMABIVTAA4lYwAHxYMAAWWjAAulswAFRdMADuXjAAiGAwACxiMADGYzAAYGUwAPpmMACeaDAAOGowANJrMABsbTAABm8wAKpwMABEcjAA3nMwAHh1MAAcdzAAtngwAFB6MADqezAAjn0wACh/MADCgDAAXIIwAACEMACahTAANIcwAM6IMAByijAADIwwAKaNMABAjzAA5JAwAH6SMAAYlDAAspUwAFaXMADwmDAAipowAC6cMADInTAAYp8wAPygMACgojAAOqQwANSlMABupzAAEqkwAKyqMABGrDAA4K0wAISvMAAesTAAuLIwAFK0MADstTAAkLcwACq5MADEujAAXrwwAAK+MACcvzAANsEwANDCMAB0xDAADsYwAKjHMABCyTAA5sowAIDMMAAazjAAtM8wAFjRMADy0jAAjNQwACbWMADK1zAAZNkwAP7aMACY3DAAPN4wANbfMABw4TAACuMwAK7kMABI5jAA4ucwAHzpMAAg6zAAuuwwAFTuMADu7zAAkvEwACzzMADG9DAAYPYwAAT4MACe+TAAOPswANL8MAB2/jAAEAAxAKoBMQBOAzEA6AQxAIIGMQAcCDEAwAkxAFoLMQD0DDEAjg4xADIQMQDMETEAZhMxAAAVMQCkFjEAPhgxANgZMQByGzEAFh0xALAeMQBKIDEA5CExAIgjMQAiJTEAvCYxAFYoMQD6KTEAlCsxAC4tMQDILjEAYjAxAAYyMQCgMzEAOjUxANQ2MQB4ODEAEjoxAKw7MQBGPTEA6j4xAIRAMQAeQjEAuEMxAFxFMQD2RjEAkEgxACpKMQDOSzEAaE0xAAJPMQCcUDEAQFIxANpTMQB0VTEAGFcxALJYMQBMWjEA5lsxAIpdMQAkXzEAvmAxAFhiMQD8YzEAlmUxADBnMQDKaDEAbmoxAAhsMQCibTEAPG8xAOBwMQB6cjEAFHQxAK51MQBSdzEA7HgxAIZ6MQAgfDEAun0xAF5/MQD4gDEAkoIxACyEMQDQhTEAaocxAASJMQCeijEAQowxANyNMQB2jzEAEJExALSSMQBOlDEA6JUxAIyXMQAmmTEAwJoxAFqcMQD+nTEAmJ8xADKhMQDMojEAcKQxAAqmMQCkpzEAPqkxAOKqMQB8rDEAFq4xALCvMQBUsTEA7rIxAIi0MQAitjEAxrcxAGC5MQD6ujEAlLwxADi+MQDSvzEAbMExAAbDMQCgxDEARMYxAN7HMQB4yTEAEssxALbMMQBQzjEA6s8xAITRMQAo0zEAwtQxAFzWMQAA2DEAmtkxADTbMQDO3DEAct4xAAzgMQCm4TEAQOMxAOTkMQB+5jEAGOgxALLpMQBW6zEA8OwxAIruMQAk8DEAvvExAGLzMQD89DEAlvYxADD4MQDU+TEAbvsxAAj9MQCi/jEARgAyAOABMgB6AzIAFAUyALgGMgBSCDIA7AkyAJALMgAqDTIAxA4yAF4QMgACEjIAnBMyADYVMgDQFjIAdBgyAA4aMgCoGzIAQh0yAOYeMgCAIDIAGiIyALQjMgBYJTIA8iYyAIwoMgAmKjIAyisyAGQtMgD+LjIAmDAyADwyMgDWMzIAcDUyAAo3MgCkODIASDoyAOI7MgB8PTIAFj8yALpAMgBUQjIA7kMyAIhFMgAsRzIAxkgyAGBKMgAETDIAnk0yADhPMgDSUDIAdlIyABBUMgCqVTIARFcyAOhYMgCCWjIAHFwyALZdMgBaXzIA9GAyAI5iMgAyZDIAzGUyAGZnMgAAaTIApGoyAD5sMgDYbTIAcm8yAAxxMgCwcjIASnQyAOR1MgB+dzIAInkyALx6MgBWfDIA8H0yAIp/MgAugTIAyIIyAGKEMgD8hTIAoIcyADqJMgDUijIAbowyABKOMgCsjzIARpEyAOqSMgCElDIAHpYyALiXMgBcmTIA9poyAJCcMgAqnjIAzp8yAGihMgACozIAnKQyAECmMgDapzIAdKkyABirMgCyrDIATK4yAOavMgCAsTIAJLMyAL60MgBYtjIA8rcyAJa5MgAwuzIAyrwyAGS+MgAIwDIAosEyADzDMgDWxDIAcMYyABTIMgCuyTIASMsyAOLMMgCGzjIAINAyAMTRMgBU0zIA+NQyAJLWMgAs2DIA0NkyAGrbMgAE3TIAnt4yAELgMgDc4TIAduMyABDlMgC05jIATugyAOjpMgCC6zIAJu0yAMDuMgBa8DIA9PEyAI7zMgAy9TIAzPYyAGb4MgAA+jIApPsyAD79MgDY/jIAfAAzABYCMwCwAzMASgUzAO4GMwCICDMAIgozALwLMwBgDTMA+g4zAJQQMwAuEjMA0hMzAGwVMwAGFzMAqhgzAEQaMwDeGzMAeB0zABwfMwC2IDMAUCIzAOojMwCOJTMAKCczAMIoMwBcKjMA9iszAJotMwA0LzMAzjAzAGgyMwAMNDMApjUzAEA3MwDaODMAfjozABg8MwCyPTMATD8zAOZAMwCKQjMAJEQzAL5FMwBYRzMA/EgzAJZKMwAwTDMA1E0zAG5PMwAIUTMAolIzAEZUMwDgVTMAelczABRZMwC4WjMAUlwzAOxdMwCGXzMAKmEzAMRiMwBeZDMAAmYzAJxnMwA2aTMA0GozAHRsMwAObjMAqG8zAEJxMwDmcjMAgHQzABp2MwC0dzMATnkzAPJ6MwCMfDMAJn4zAMB/MwBkgTMA/oIzAJiEMwAyhjMAzIczAHCJMwAKizMApIwzAEiOMwDijzMAfJEzABaTMwC6lDMAVJYzAO6XMwCImTMALJszAMacMwBgnjMA+p8zAJ6hMwA4ozMA0qQzAHamMwAQqDMAqqkzAESrMwDorDMAgq4zABywMwC2sTMAWrMzAPS0MwCOtjMAKLgzAMK5MwBmuzMAAL0zAJq+MwA0wDMA2MEzAHLDMwAMxTMApsYzAErIMwDkyTMAfsszABjNMwC8zjMAVtAzAPDRMwCK0zMALtUzAMjWMwBi2DMA/NkzAKDbMwA63TMA1N4zAHjgMwAS4jMArOMzAEblMwDg5jMAhOgzAB7qMwC46zMAUu0zAPbuMwCQ8DMAKvIzAMTzMwBo9TMAAvczAJz4MwA2+jMA2vszAHT9MwAO/zMAqAA0AEwCNADmAzQAgAU0ACQHNAC+CDQAWAo0APILNACWDTQAMA80AMoQNABkEjQACBQ0AKIVNAA8FzQA1hg0AHoaNAAUHDQArh00AEgfNADsIDQAhiI0ACAkNAC6JTQAVCc0APgoNACSKjQALCw0AMYtNABqLzQABDE0AJ4yNAA4NDQA3DU0AHY3NAAQOTQAqjo0AE48NADoPTQAgj80ABxBNADAQjQAWkQ0APRFNACORzQAMkk0AMxKNABmTDQAAE40AKRPNAA+UTQA2FI0AHxUNAAWVjQAsFc0AEpZNADuWjQAiFw0ACJeNAC8XzQAYGE0APpiNACUZDQALmY0ANJnNABsaTQABms0AKBsNABEbjQA3m80AHhxNAASczQArHQ0AFB2NADqdzQAhHk0AB57NADCfDQAXH40APZ/NACQgTQANIM0AM6ENABohjQAAog0AKaJNABAizQA2ow0AHSONAAYkDQAspE0AEyTNADmlDQAipY0ACSYNAC+mTQAYps0APycNACWnjQAMKA0ANShNABuozQACKU0AKKmNABGqDQA4Kk0AHqrNAAUrTQAuK40AFKwNADssTQAhrM0ACq1NADEtjQAXrg0APi5NACcuzQANr00ANC+NABqwDQABMI0AKjDNABCxTQA3MY0AHbINAAayjQAvss0AGLNNAD8zjQAoNA0ADrSNADe0zQAeNU0ABLXNACs2DQAUNo0AOrbNACO3TQAMt80AMzgNABm4jQACuQ0AKTlNAA+5zQA2Og0AHzqNAAW7DQAsO00AErvNADu8DQAiPI0ACL0NAC89TQAYPc0APr4NACU+jQALvw0ANL9NABs/zQABgE1AKACNQA6BDUA3gU1AHgHNQASCTUArAo1AFAMNQDqDTUAhA81AB4RNQDCEjUAXBQ1APYVNQCQFzUANBk1AM4aNQBoHDUAAh41AKYfNQBAITUA2iI1AH4kNQAYJjUAsic1AEwpNQDwKjUAiiw1ACQuNQC+LzUAYjE1APwyNQCWNDUAMDY1ANQ3NQBuOTUACDs1AKI8NQBGPjUA4D81AHpBNQAUQzUAuEQ1AFJGNQDsRzUAhkk1ACBLNQDETDUAXk41APhPNQCSUTUANlM1ANBUNQBqVjUABFg1AKhZNQBCWzUA3Fw1AHZeNQAaYDUAtGE1AE5jNQDyZDUAjGY1ACZoNQDAaTUAZGs1AP5sNQCYbjUAMnA1ANZxNQBwczUACnU1AKR2NQBIeDUA4nk1AHx7NQAWfTUAun41AFSANQDugTUAiIM1ACyFNQDGhjUAYIg1APqJNQCUizUAOI01ANKONQBskDUABpI1AKqTNQBElTUA3pY1AHiYNQAcmjUAtps1AFCdNQDqnjUAjqA1ACiiNQDCozUAZqU1AACnNQCaqDUANKo1ANirNQByrTUADK81AKawNQBKsjUA5LM1AH61NQAYtzUAvLg1AFa6NQDwuzUAir01AC6/NQDIwDUAYsI1APzDNQCgxTUAOsc1ANTINQBuyjUAEsw1AKzNNQBGzzUA4NA1AITSNQAe1DUAuNU1AFLXNQD22DUAkNo1ACrcNQDE3TUAaN81AALhNQCc4jUANuQ1ANrlNQB05zUADuk1AKjqNQBC7DUA5u01AIDvNQAa8TUAtPI1AFj0NQDy9TUAjPc1ACb5NQDK+jUAZPw1AP79NQCi/zUAPAE2ANYCNgBwBDYAFAY2AK4HNgBICTYA4go2AIYMNgAgDjYAug82AFQRNgD4EjYAkhQ2ACwWNgDGFzYAahk2AAQbNgCeHDYAOB42ANwfNgB2ITYAECM2AKokNgBOJjYA6Cc2AIIpNgAcKzYAtiw2AFouNgD0LzYAjjE2ACgzNgDMNDYAZjY2AAA4NgCaOTYAPjs2ANg8NgByPjYAFkA2ALBBNgBKQzYA5EQ2AIhGNgAiSDYAvEk2AFZLNgD6TDYAlE42AC5QNgDIUTYAbFM2AAZVNgCgVjYARFg2AN5ZNgB4WzYAEl02AKxeNgBQYDYA6mE2AIRjNgAeZTYAwmY2AFxoNgD2aTYAkGs2ACptNgDObjYAaHA2AAJyNgCcczYAQHU2ANp2NgB0eDYADno2ALJ7NgBMfTYA5n42AIqANgAkgjYAAA</prop>
				<prop name="Temps">REFSWgAAPikCAH4l/TPu8jlA16NwPf8KVzlAj8L1KO9cTzpA7vLzPEDdwwAAj4I/DQMCQbdAmpkfABlCDQMi/UP18xdEQOF6FP+uRwFFQLgehe/rUfhFBQMzR0B+QAC4HiVIQPYQANfCFUlVBEr98y9L+0AfTgE+TEA9Ctr28U1VAzVObQNeT3b18ydQNQOhUEBYAL/1KBxRQCmeAZjdUVUEUkBxdgGQUvdAzcy/AAxTQGbexgGmU0BSPgEhVNadA5xULQRVBQOTVbb98w9WpQOIVhUEV7bVBFdAdwIKWA0DUm1YHQNpWHUDXVilA6c4WEA4ADYAWLUD8G1XNQPRVwUDw1e1A2nATBfGAsYMFMpXbQNbzle9A8xXPQPIhBcSNhLETB83Er6sH74dngJZvNQfdwK6Vx0DufQfCgYtSDYBtwwvHi8wK04vCGAvOiFOArV0L2YvcC+CITB+L5Av2ik2ErRX9fM7IAD2Lwg/GjnuJe4vQD8qP0w/BGY1pgK4ZD9uP5A/uj/MPwCeP2A/6j8ETyZPCE8aT0xHAsYCtmxHNkVuTY5PoE+yTzTET25NpPjw17PcT+ZPAABfEl80X0ZfWF8aX2xfjl8AoF+yX3Rfvl/oX9JfDG8ebwAwb0JvBG9mb3hvim80J1YCAMMgrm/Aa9Yv4Gu+b8hv4m8ABH82fwh/In9kf15/SH+ifwCMf8Z/sH/Cf+R//n8QjyKPAESPLo94f0KPfI+Gf1iPio8AxI/Wj/iPoo8MnyafAJ86nwBkn7YtDp+wL7ovVE/OncYvAOibzp8Io66dBq8Yqy6vWK8Aaq88r0avgK+aqZaviK/KrwDUr/6v8K8qvzy/Fr/Yr1q/AIS/Tr+Yv6q/tL9uv9i/As8AzL8Wz/i/Ms9czzbPSM9yzwB8z4bPKM+yz9TP/s/QzwrfABTfLt/gz0rfXN+O33Dfgt8AvN+239jf+t8M7x7v4N/y3wA870bveO9a75zvru9w79LvAJTv3u+Y7/rvDP8u/8jfQv8AdP9e/4D/Ev+k/1b/uP/i/wDE/xYP+P/y/yQPRg9gD3IPAHwPhg+YD7IPpA+2D9gP8g8AJB8WH+APQh9cH34fkB9yHwCsH54fwB/qH/wfVh8ALwovAEQvHi9oLzovjC/WH3gvqi8AxC/WL5Avoi8MP/4vKD/qLwBUPy4/cD+aP6w/hj9oP7o/ANw/5j/QPyJPLE9OT2BPck8AhE9GT5hPik88T75P0E8CXwAUXy5P4E9KX1xfJl9wX0JfAKRfjl+oX7Jf3F/eX8BfAm8AFG/mXzBvWm98b2ZvkG8iXwCkb0Zv4G+6b+xvzm8Yfyp/ADR/Rn8If2J/nH+uf8B/Mn8A3H/mf8h/Go/8f4Z/AI9ajwBkj3aPiI+Sj5yPro9gj+qPANSP1o/4jwqfPJ++jxifUp/AlJ+Gn7Cfop/En2aVFK4PR+F6tNSfDq/Yn2qfAESv/p9or3qvLK+Or0CP+pkFZtahtqSv1qXur9ivmq8ABL8GvV6lzq84v+qpVr2OvwAAv+qvxL/Wv+i/+r8Mzx7PAKi/ur9Uz2bPOM9Kz5zPrs8AgM9Kv4S/9s8I3xrfLN8+3wBQ32LfdN+G35jfgr+8387fDODf8tm4Hjah9N8W7yjvADrvTO9e73Dvgu+U76bvsN8Asu8E7+7vAP8S/yT/tu/I7wBa/2z/fv+Q/6L/tP/G/9j/AOr//P8ODyAPMg9ED1YPaA8Aeg+MD54PsA/CD9QP5g/4DwAKH0z/Lh9AH1IfZB92H4gfACIZJh+4H8of3B/uHwAvEi8AJC82L0gvWi9sL34vkC+iLwC0L8Yv2C/qL/wvDj8gPzI/AJwfPj9oP3o/jD+eP7A/wj8A1D/mP/g/Ck9MPxZPQE9STwBkT3ZPiE+aT6xPvk/QT+JPAPRPBl8YXypfPF8eTzBPcl8AhF+WX6hful/MX95f8F8CbwBkXyZvOG9Kb1xvDm8gb5JvAKRvtm/Ib9pv7G92b4hvIn8A3O8uf1h/an98f45/oH+yfwAMf75/6H/6fwyPxn9Yu9Z/AFCPYo90j4aPmI8qj6yPzo8A4I/yjwSfFp8onzqftI9GnwBwn4KflJ9Wn6Cfyp/cn6afALifEq8ErzavSK9ar2yvfq8AkK+ir7Svxq/Yr+qv/K8erwAwrzK/RL9Wv2i/er+Mv56/ACC/qr/Uv76/+L8KzxzP3r8A8L9Sz2TPds+Iz5rPrM++zwDQz+LP9M8G3xjfKt9Ez07fAGDfct+E3z59Rn9Af5Lf3N8A7t8A7xLvJO8270jvWu9s7wB+75DvQt+078bv2O/q7/zv2A7/IP8y/1dAyNEepf9XQHE9CtejcPdXQHumESpXQFz/j8L1KNxWQEi/4XoUrodWvdM2vnT05lVApHBX8IPtVV3zOlVN8/VUQL1SxtGxVEAApvFw11RAM67yVL3T9lO9QFjxPbpTQKcRFLtuU63jNFNAv/EKu/dSZfO8UkBn8Vytf+T0P1Kt4wT09MRvUUD2KGbwdVHF0+04DAT4UN30UEDNrcwnAHxQ7fRQVfMAu1BAb/FHgU+98+q1TiUDbEwE7E2904btTZ3zMU2F8wNNQG0fyNH+TK3jFE09A69BTUApZvFoXAeaWZmfAYwEqE2986pkBFuxTQUDtU1d87psBDXDzAfsUPCFy9wHrvIb003F09hNZfT8B6byJeBsBOMUF27y5yQf3gKJ6zwX5vLvTB9eHaYS9EBsH4YfmB+qH3QXBgL1zB8A3h/wHwIvFC8mLzgvSimeAgH5TC9eL4Avci+kJ9bztC+Axi/YL+ov/C8OPyA7XvL6tiQ0N06l8yBPPQMR1VBN9FDF8z4EBNVRtr3zSlKd84FSjQOIrVKF86NSFQRS3QNrtrz06lM9A3FUjQP4d1RAw+jwj4JVvfPbClY9A7FWhfMzV9qF87O81CZYxdNoWLZ1A35Y5fNvWF3zSrVYZfMc5DT4V+Xz35ZU9NBXvfPKJEfG8s6EHEe2MtIcRzZFJkXG0sgtVwUDxVed88F0R6byWcCET7Yyoldt82cURKUfHEVW5fRs9Bd09MZ2jPR6VbUzMlVAV/Jb7VRd86pUlTRUxfPbLlQ9A+FTbfOnU2yVNqbyMFO1M/JSTfOttYw0eFKN9FJVBFFa5fOvTFRvUWUEUSVUtlQ0tVC903ZQjQM4tVDtBE/F01hPnQPZVkQ0YE61M+LEBHrcBEsrTU3zBbxXPgIhvFRTRU1NBIwEiPwEnCwUrafcVKxNVfOw9AS4qvwEvIQEwbxUxdxUzFFNNUTsB9by18QE2nQEkd5UZ6ZVTvLlbGeOAugQfGdWBVYFnvLxnGdWBa7yCfO0Z8by7rRv1m+4ax4/AABz9m0WAyR3th94Ey5/QH8AKnlOfX5/cH96f7R/dhWeL7CQL+J53n22MgJOBQNVbU51Ax5PVfMQUJ1E2jyEYgQE9VHdA1tSJgUDhVJt9PT0pHw0kzDWZvJsUyUDDLQ0klS2JQMcVb3TplX9RFa2tTOyVgUDNVfV87cWXPQ6WKU0WMXz8zC+8ttqWJ3zQVidAxlYlm3z91dVZFfdBLyEx01XnQPJVy1kdETRREc25vLPV+VDzVeNA2tAFA6VJmNXrfPDVPSLQGaVqubyv/yEvqREl6REV1pk9Axk9LxW3YRW1fNky0Bu8sfUR1byIFXdA1PbVJ0E9ERb/EQenPRUC1Ceg1Nd82rE9B4kVG3iXISlUtXzZ1K989Eq3PRLUHYCrlRcIVFoFRRUN77SZnxUKFBlNNVP1fNXjFTYpFRCTlS1lIQEYfwEHDQ1TG0GqEYz1Feu8nNkFI90BJ6qXASm3ASr7ASzBHS3gMQHhkMsFJOgLmUeQ7wE1VKcBNkst1fy3YQE4US3AB4fKBOObZZvqGuGvaa/uL8AirHmf7Ar5m/4a/Zv8L8azwBEz07Fln/If2rPfM+Wz6jPULrP3M9WfYaDTj0ETmXz01xPdfQcBMxspGVRCt10UeVDXVyHXoXuo3Q0qxFTxdOIvPQKpPSQzVS98xpV/fTkRE1WYO0EbPSTkGYzPJQ9WE3za3VYVfOAvNRgWHX0VVil8xDsNO4kRNoclwBGlR6dBu0+AiuQHpVe8itAiA6V/vNERMJE52adV/K9ULyEi5+lBHT0Vsw0A3T0TbaM9GpVRaSkhN70RNWb/EROnPQRtPTWU5aNA5hTPdRTRaTM9OTWHKSnUp0DWURUHFKsVWRMVJ9RrfNjTKQjWgQE5XRUplCNVFDthJVQvYRPjfRPhUQM1EEpTiVEvFRlBGQQpKdmglUHjAQo3FRMZARxNGQBjtSn9lVOU+yv/q3WDX4CgdQEB/YNRr8YHzIfBGTwAFwHPh2+v4gPmg/Mv64P2LsAzg/wD+K/FB8mHxDPMh9cHwBuHyB/kh/0z7Z/oB/6yb5TAU6NVCyHHtUWk2xUM9CuMwQ8184ygywnnkNc327VdjLLkVQFRFUVpORELVawdTPLMJ7d3lI8WLUzcor0NH/shGnMhOuAflIYANzfJu0elTaVDu8g60adPu+gUOt+lWbvkJP+8gtMNVaSlTRWvSS0hLWk5y7zVbQVRJSEnJSEXFStRFQKXZPjbNSa5O/25Z6DBPSNaURULFLlRBz/VqIltVF1E+c8/GhQPVMqCgwk2ZRUOWT/dv22pS6Ci/5MnVMAnP+u/Y7SnQTcp8ZirtT//q+Qo/71NpMIDA8eBZ5S4AxXNg9ID3IJAFYPWF9qCaYP6A/CD5xf/g8A0F/iXwwfBm8oz0ofPG9Ob4Bgb3JvzB/OH1h/yh8kBAEE9B9GI1BthBQvPt9ggz4lhp7i9lItRGzfftWWMqMCzJQrfCdWkruAnuOUJ26CYXTU1MPQri1e8hpYdWQBV7XkDD/mL/gvIu8cPy4/oGibfpVu5XajPJQNBJS7KHQ3pnN0NMu05H6UP6Y9Eg7SIbw3xvNTdTTUP+Y9aDZD/Dd/QrBEpHFR9WNBJBxPppM0R26lBvNPFfQBTr2kXE9uT4BDtqVWQ7REC25NpZOKpE+2T8hL9vUg3k/wTwJf9JeeIuIsXzZfAEhfYl9Mr2Zdll+oX3qvlK8Atq/Ir9qv/F/+rxhvKm80v4BGv1i/gm98v7ZvgL/Sb06aTTMdTEQQUFV0JNQ8NhRE1VEVk0pStdMbcFqGIodM1KVSFZP69DRbbFMl0+xTfYNzjIST/FTF9ISEL4Q1fDQ4lvx0uldNIyiUd47SfQq01GWkJD+8J6591nUWNQDGf9h71nX2fwiPGo8sjy6yFaNcNGfExB9Uj04igzBYFjN0h/ZiNFVlVFRNM0utVMUjXpyHttLlrI8mxtIwUyW0BMS37D/mjVam0nBRnSMyLPTzJJShtRSfFgMsl17y2lREYdVOBXPovPR+zEQaTZY9Q/lMnSMCVJd+gkMqhJRqlJSGROSZlJ9+IwCsn+79xpXWnxgL7p0GpQatACavMK9qXyT/JvWWvZaviK+Aav+E/5b/uP/K/9z33oL6AGy//v8gvzK/NA9GD3C/qr9ofA+ev6AIODyU5U7tZpZ+wqVQheM+7L++goEKNHSINHSYFM8mxZZDNMda/rNV5bMMVn2Dk1THgk4iuGTHFpOkJ36TlHRJGpx0IXzE9VftlLx/3i0E7nV+gtPkd97NFjX2zQ7dYBbfKNMuQzTXptLQVo10hVbFIy5U325zbN+HQmwGRHQwVJW0lNdmI6TX7tNstNeGQnhSDfM7UoXjIf7sj2bT7Nd2c1ClJDxEhTk8RPksn37DLO+G4i4Q9ORT4HZFh0IcdJdOlW7tBMYDhJSqjO+e78CTzp/I7wDa7+zvFq8Q/zr/FE8mTzDzAK7/oP+yX2RPhk+YT6pP9K8Azk/gTxIP9E8WXyhfOl+cD1CGD7BvmrHmsvx8VDQk5EvhTh3kT3XE/GQV7NSL01HtA0jkD/YFptLgYrQkTiTPHh8wH/UYPNTBm0wfdsVWFT6ThMQfWAr1M/v8xOLEx+bF5sXWfQC2HXZt1h8A3/IfDC8eLzArCrZzVZ1zkWTfXiV+k2wvCt4jU92DeqTfni+wK/YTBVF1k4Hk3/bV5i/4I+ayDXzUtABPJe8fP1HizrIr/UylkxNE5Dlk714/CHA79tNE5LmMP54/sDvmnwjQP+IxDpLmzIf+PzBP+o8ADJ9O/2D/ck88n2afeJ+KnwCcn66fuJNG48RP3p/wnxoPgPyfJq84r0qvZF+OVU6iNxC0BwYzrFdOohfUD85VBsWA9gXeM+xXztN8dDPAjlNUbG3kRCQOVn3jllY95IQsZ/4CKlQXbnNUFxaiQyhcZ/4DvBThBCTOHLTrwIDmsqsQXrWuFX69Xr1+4sYKnGTDvBTBtL92g8y3tnIBoizXhtMMd3ZyMyAmM/y02+BV9WOTVX3jNlVWtXPyVNXDr1R0cITUrTH0pPZT/XO49FR8hhQUMVN9VLTXbnPM1D1pUu10zFTBtHSCUbWTTTWcxPVQtdQE5HoE5LM6UI1U7HSAT+3TA2lPDTbG0uxENIFNxdQAFI8mha4DTD9Gj1iPaokGI6p85MY0hMoMhM4UpNOgpI+ujbaNzo3+AuqMhO8AzNfG39DbFp8omyafKO867wBM7zafcO+C78Sfzp2275jvALLv7O/e79ifIv80/0b/CKhrM061hE71I9lP9cMVfNwkFrwsMbSvxq/wWFvMU0UzUVQ1g9r0pzZGcg1W7eOVVjWDE7Da9sKcvBQRWO1zYFhsffREZG1YTfNHWHVzBSAUBPxUt64VZrXuAsNgAHa9ftOMv56/sLOuv8i/0rGqRnNX9SN5vBQxzGTSYVZdFATHJnV2cpBVJQSqJMQCFGS8RHRtLMQvFVTVJFPFdFM1g3Nw9sI1PMz0AWTExFI9FHTEhTp8xP28JKtwLiO0dEIWzCQEUaW0UP1j03C+xbJeU09tdAQ0/k7VI4MG/HQITq309M82NQ7dPjJVXATUfWTklHyEo9wUFawE5LBk5LRU385jbNcojoV+1U7y14Q02nQnBjMaRDThHNTlTf12/nXe3wC4L8ov3C8Orf4vGKN+VW5fADA/Qj9kryY/UD9yOV41Bv8AsD/678Q/1j/oP/o/DE8WTWTuEyyFTq3UnFQRUDVzs6RQfcSUFNZR3YNLlVKtdFIl1FIdZGzE99Z0xGpT3YRTtXNyVKRlZFx0hOT/riI6HLS6mswEKWRka1gFhAwEcEVY/XNILAe+c/z03LQENdDMBMksZMtXddT0tSDcBUxXRlU2VW7Cx/RkowAgflWOIruwjl12Yr+cZPtgwCZiA3AuA9wH/r32wsxVquUEVZ3EVU2UVF3TrkYsxG9UdXQsF/5iqGx0ZKtAPsNTvXSMdLhS5XShUkUUhMcuI7R0crx0M4CkpKvAxnU+E4Rkw8AOsvoa7HRg9HThTuW05M/2zVLec0wNtHSEQHyEYxzUIYWE1NsQHiXOEqgsJxbSqbgcd0ZyvRzUxZwkyAB0124vgC+SIW59li8Ag77yAe6cf6597i/Qf+J/9H8WrwBY/xKJDo2GP3g/Uo9kP2Y/AGCPgo8cT9aPGE/ij+yPBpUkBtMMlDVUR47TT1XEfGRJFXRHTkJJhEfOEohsxFWXnPThfMRNRBTsNGQU66AG01Sl9FVd0wOwFoJrl1Y9UxtkVJ5XDbOwI7D2RRYNBrJGWL3zHglY9YR8BN5kXzZVRl9YXwpqX1cFk8WEX55dpl+4WxKe8tHMX27zVY3zAxDuVaZWYvBUJSTkpGz8VC5GPMTxUx3TOxDOA1MlFBa0RPJSNSRSzQRcFGsQkjYDUS10lPSBbGcmw1A0BbSsxHesFDhQFYS0H0DuY7Rv9sVOE+wfd8I07G8A/m0mLzgjLnUuf0B7rqMMlJXVHJTZBNTdnN/WwuMAjH+uf4DDds+Aw/ZTrM++zQAGlb7P4MMejwCPEo8k3/bPABjfWt9s33bVjo+gj3KPlN+gpt+Q39Lf7Nd2YgXUFFjWVEQiT40TFGy0p1DaLWNBZJTZUd0TTFLSBZOFVOcOEqI8ZPhSjPVEJGTqU2Xzo5A2A1RW9YOpVS1kVn2Tt8SUVTv89Lz89CzklGz8lFgDUNazDFQ4WC3kWA3UAEykE6AuVd5iiwAG9a6jlAQQcwAW9Rb1DiLNBPd20ntQBB7D3ATCNKS7AF79RiOUp1D+ErtQJuN09VbF82zElbCc9ONQzuMEFDdVDdRUtNVTA2Vf/KQhVIV0Uwo15FOd9FMNZITkO2COQlW2XBRqpEQqbBTtfBTUY2BOsnGMFDR0RPZQVA0ElGRqbEQtlGTaTJRtXJxk4E6NQ2ZOrUQq7LSDdHQhLJVMnQZOQhUZvLQ+TCRijAe+k+y/ADYlBs8YzyrPPMdOxU7NZsWEZsV+kudUF561Zh0WUvAAfB+OH6AfqhEGnc7N1h/oHwD6HwwvHi8QnyKRlmN8314vAHAvQt+EL6YvuCtOL9gv6ikULpW+806FdE71U2NA5iIsO+AWUkBRPXPYTOeGRUSuk4xElmzvrkWHsnTM9NP+VHWU9FQR3ESaVpKNoz909/ajWJ309ER7mVgVBOzkQ1jdZBRU8ArkRNq85MzkRBPw5jWOogHPbKQj8AZFfnIb8OY95tILyFelg8QU9JNQVmJz8IA+TdZSe/CWIpugFgMU9CEyBEVWPTTEpDBWNfTkV1J2s1UdtARkr8z0bgRkCy9UHbRTHTRkNHvgjkNoHLd+YzxkeHTkO1KNtAAsD5YiW7De00wH5iJzsK7jmVD1hIy0Xk9lxAw0ZalOfcbOYoKcxC7UBAOtTUVj/Ezl0xg0FD2idHRhdFfODd6Sq8R0r6rsJLeMVLzkZMDUBMMKVBTHFHTQPMc+zzgfSh8AXB9Ob2Bveh+Eb6aP4NOObwCgb9JpLi84LyKZBn/4jzJ5AM4lLn/4byKR5i+Af5J/jC/Qnn/If9JxhlNOzSNaTmbNoyBPxbRMBKZQzaMUKzCOU1Glo2BU737zVD+qJgNTTTRUpaRV9bRVFM20rOS7hERBREeOQ+TkrXTslH1YvQRYfZM3VVgVNFjdpFe1M9t09IAzoO4/AEMWRQ5P6Dt+AsaANE8mnYaKc/BmRe5z/OQQLIyllERtVuWTHHSUs/BUnk2mouDkpJz0pF5chZLMROLUR64CaeRHh7LkWgwEpiy0aVKtMywkD6AeXT5jBIcWA2QEKkxU2bVPJXNZjLTeTp2kTlL9NE0VBCRkICRkAGynqJZfqFN+AoYkdJm8BKJEzFe2crPUX+ZdXjLL/FcCh7LUFG8ebzBvSm8kv0a/AHhvwm98v46/oL/ab8S/1r8A6L/6vwzPPn0mf0DPQnnOf0Bwz6p/tH+mz7jLZpIPJOSTgk5VVq6DUPU0NORnRBSHflJeRDdGNY4Cs2TkrRJkNItTzcRUrbOUpqSUHlWt9rbCV6z03CKMRGD058Y1ZuJytDc+o2jUNJOArjIMrDTsV0UzAdcEn9aF/oXO3f419jUuRVAWnyifQknGo1cNE5g05MlYXJeW41Y9pKTkB1ZW9dO4VW2UVU3zJZSfam8DVBU0VH0D1lP10yuYU8XjXDTUH9SfPuNW7JQcUvXkUWWTnwykg2NRdeQUpx41PuNMVBlaHDS3bAQ8T93zwQw0CUVUr26CFIxXhlV245SkVUbEVGs8ZIdcxJrUBwCur8Cj/gUu8wQfHh0WZRZvABC/Ir8UDyYPWL+Kb0zPzhUAdg1Gz5gPag+sD84Nts+Iz0CizxQfBh84H0offKT4ZB9gdh2uvXYfoBOu4gxONYNbg06tM1xPVZRQvQStUN3jjlHNNFK9g3C1UvXTiNyUhlKts7RJUpXUZDSr5EV8NLjMRKtCVV3DynTkVYw02rVWVVN+NOT4V80DVaKsNHy0N67jtIQxvDQKAVhdVBTk49A2I5wnlkOUJ5DmcgtAliVWQtCcJ8bzVxi99OQnpqLCV12DQ5D+JVieNTZTNOSIV00TR2xEsfpU5FPg9tJYVm3zBk1WrbOkVT2kfOQQTNU1VK0zjLxETlRdlDzULdSk5IhTXcNKNNXsRGvSUr3zlQzUV1LlFqzGg/yUkFG1k1IMpBNqLFTUHKSWBPRXUH2kqVD1RDykGUSknmRUJVA89NNQjuO8BBGkFUy981UFxFQrLBRTfKR4XARVkPT0oLz0pTwErFwEBbB8pLis/771BpPM/+b/APjz9v0+bzgPClluVR5ddg8AQF/CD0xfVl/gD5LPlF+uXwDQX8Jf9F9eHxhvih8kbzZvoCBvUm9cb/ZzJEVO/VOXUOTE+zC+gzSkidQ0MuSUkXn8F24zDNTHDCdO41Oq3cMuJCTYPNRkZITsQmyEdEQkMzCeg6zU9/SEmVNkJ+4idVhFdi6jWARFNGx05rwnni+wI84lliUQliWuJYZ1/lLH7C/+Lf4t2BY9DqP81OZWzQOVVip11Fa1k/JU1KdUNybTWoSUv4zkf1R9hFRd9LVU7WRTJaOKU8UTTC1T/YMRU80DxfQXdvJVS/SUDQwk0ASkkeQ0VVTkNBT85McM9IgkpLVKJKQKNKSZT22THTVPjfROJaMqToX23sIlPlykCjxHHlIOTEeukpVQhGR0hGSUbEdOoqgAfEcGI4xPtvXG9a5PwE8CvwDkTwZf6J8aXyxfHq8wr4JfAFSvZq+QX+pflK+Gr6iv0q8A5K8Gb2hvGr90b4ZvKL86ubCmH7gTpmW2kp1PdfNbEVClVNwfBqJu3G/uZQZzLPxvDtK3VF0zQDQnJnXANsM0f0Z11mM0x7aSXVgaxfMojCQDWL3kfH/eJQCWf6h7zi/gI8Z/2H/yfxw/BC41RvKqJI/G4zyPnsOE5ARzMCbiUGSPdo+Ig74jzOQNmNRkWVKdNKyPvo2e4wL8NJgM9+aP+I8KkW6VVkUCbqIVPEcelU5FvoNEl2ZFAlbynHRPhk+An5KfpJ+2nwD4/9Kf/J/e7/DvGq8U/0avALgLtq+oX/qvVP9W/2j/sv8AxP8Gv2C/Sr/0/+b/+P8iD9BUD14zvBdGw0/N8zdQWi2EUJ2zi1ElIxi8v4D2FQYl3jPkv/a/OCNWQ1YEvXNLJV4kzzbFZiVGxc5jCmQkDHQk7GTPds2mfaZ9IKbPuM/Kz9zPljKK9M8G1YA+PSYjVD9mPRaSezAWI1SCpTRTrWSUP6Y/uDuGstxBUZW01D/mP/gz3oIaBEdWXuI4T21ETm1zJiRPADZPSEPWIyTvZk9I71rhbpUAZu9474rvlOfWT+hPyu+8PwD27wj/8j8ETyb/cK96r5z/AH7/YE9qT4RPpk+4T+L/3E+APr9ID+pPJF8GX5hrlkKzlU5dI6Lc1F2kt06CjxVRhbMcnIR7xLeus+xvQM4P4AMWfyh/Isk2QlU0xxRWfdYjWCVDAVzPhn1OggHPfB+GFU5ljh+gE64Vrh8EuBMWkr7kz94VFoWmIwzfQDaPMNtWj1DTnhNk1Ixk3wB21ZaPqI+i37TX1o/Q3+LfAFxVFJ8O7yDj5iUWP1ifap8ATD9eP3A/mu+UP77v0DvG0gHo3D/ePxhP4o88T0ZPWEsAjv8wnyqfXJ9On2Cfyk+knwAeXzhfwp+0n96f8J/6kRbDbCynvoIOTj2DgU5FJNVPbSRQfYPwpHSJUUKNkxekB17TzLdGY1I1FG1TnbOrU32DMFQFJBY8JEJVZRRV/VT8BOtQIg5zVxXEFBduInfsp56zVVg9gzE0FAJUxOOEF0BeFV4VRmWGz5jLnrLL3KQByaQflmU+g4S3rmW+A9ykCYncHy6CqAQk+xDmbZZyKVr8Z76CziwkjkTXLtMAVNc+0zR/dt3+o3wki1BmdSAeM3R/tt/I0x4iHKR/5t9Q+NvuLdZ1vjIsVORQ/HcAPtMkPx6PMI9CgaYTTI9ejwBwj5o/rIeuj5Dfot/Mj8bfANjfSv90n36f+N9Cnzzvnp8AAK/Kn2zvhu+Y76rvvO/O7UA2pf6PCPM2r0ij9mNPLTPFNZR0ypQHbqUeImxSAh3jh6wHvg1+o7xXFtMUdUVVXbRVdQP7AJ4C2AQXAP4D5K8GZS4VBrW+MkMQVnIF67Rk1ly/7rOcZEOwXiNALAdWv2izBvKrEBbiw1wHFIa93iK/ZBS9pLduIuMQUB7zvL/+Hb4ybPQEEwR3VPa17iJRHHQTrKTYTCQNmqSkYFN99i7PQMOu0qseUs1z3mx0oZQkYxZsxBZRFdPYdM+GxRbTiU8VdJzEw6TPtsUG8hWlTR3D/PwnjiIipDRHAOTP9s84OxbfQItGhe6zRN8AVt+Aj4qBft+w34IvlC/e3wDwjwrx7t/gLwLvBD/uLxA/AOov3O/m79jvYj98P44/aO8Ayj/87+4/+DM+rW5TPP/2MqtlUR30UW1UUvUzhWhs/379LnIMzFSUVC0USKT/tvUuclzE977CQQxn1pYiflh9U18MtDJYAs1zDvz/XrUuvSYNJgUeBYBetaZTNFdeD3APggEucrxqlASXlARXHAQOV722yFajtAc+MrfEB67yI1XW1aPfVFVzm/S0TlQ2ZXMQVOUT1VN1VCx0bVykpCBTfbPiUuUUaVL1ZIykGlx03VF1o9meRBc2MiNR9TPlUKLlFFA9M1uglnIaNES1rU+tEzxPrWROrfNDCU4lJlaiZ7zPth/IE/YSFXAUhIisFJzkHw7fIN8AMtFGhT7fOCM2LU4tZi+YLwBif3R/pi+Yf+rfLD82PyA/ANp/BI/Of2Dvoj80j16PQIsAPo9Ij2qJ9j8Y++Y/AE8q/wVPDWRQxSRkr47ye6AGUrCDoH6l5mNkRDNTdaOusVP1E6ugDmK5VB2DQ4C8r8bz1K/mr/ivCrEGUgoFWI2D5CwHZrVmtV61JgUA9p0mXU4PUF96CWZVplOMD9ieDZZVBoIHVh2Do1XW5WNYVSXEVa0TzFSirROMzF/eVb5jU/2jS2L0VBAMFBsQLtKVUn1UYBRvVsXO82THnoLUUAUDwZZMb15llsXeE/yEIU5Q9RbexX7zzIVM1UMC1MeUXsOkhHi0ZJDcFzbCqADUb+ZvECs23zAvQiE2E/RkBeHMZOUkx0Z9Tn9Qz4p/AHTPxn+Yz6rPJI/Oz/B/2s8AhI+Wj3CPGt8s3zbfSN/aP0Dkj8aPmN8a+V61vrNO9cMrl099VFBNI/AclyZDYjyUemT33gMMZMlSXZRSdESsXJe2ktvcVGV0lGvtVb1EVo0T+lYdQyV9ZKT3nJde8ny8R871KvbCJ9REArxE5SwHDg8AIA8aWT4NNlUmrzivSq9cp1qu8jMM9OVWfURWdWS1VtVD8mTkpVWNE1pUzAdmU1SNlFR9FFSd0ysFVDVUU9UUU7WkFBSkExAussY8l9ajUo2TD1I05NAMt/5iVQzkFTxkVcVkFIg8tEo8tAoclImZTLdm8qOMF8Zl3hJABU21kwt8t14Fjr3OFX5DAKy/9hXGv9i/6r/8vy59TiUALs8YH0rPPB9mz3jPisnezwDAz+rPtB+GH7AfyhF232DfAAIv9B8WLyAvMi/M357fyN8out/sj2azTgVTmgyftpKLi1HNoxgslx7ttgLIWuT0L2xEqlMdNFS1BIic9YxH3hJzbO9+7Q5ieQB0Nx5DpO+25SazxO/undaVANaVDq8grxr/JP9Wpe4jZKcQVjWOVWb1ZrLwdPeWr6ivFLqhtkIBpPTFzK/epdaTCOyvXgMMNM4Mv8bzJL82upQrAI4ildwkGVS3/kImAGS/dr1uD5i/qr+kD7YPyA8A2g/sDw7FHs0eHzAfGm8sbwBeH4jPYm/UH4Zv4B/aH6xvAC6PWC9CL/Rv7m9ILwJ/bC+gdi9gf3J/pC9eu04NM55ZT7WUHJQZUa3jshy0RTQs5HkEN7bz9KTHDDRVLqREy0TkUGSU2WyUpWNENOtMN66DVrWTexaclBNYZRNhjO+elZ5CBSjMlAS0597ltj3W5c49QAavAP/6P+yPHkUOMq6UlMF5nJRT/2X/X0QmckRVNI1EdJS9fER8VFUEjEeyNpLDnEdeUjxT9YMBtsT0w1LN84ZSnUNIKMxPDrWu4kLsRAMMBx7jxVCdU0gMXx5VNpKDTradQwhOnVOYTXVDPChcD1ZddkJc9AR9jAc+AxCEX5ZfqFNeQsW0X8Zf2F8A6l8EbzZv+KPur0BvUm88vwCWb4Bvum9kv4a/cL/abyR/AM6/6L86fxTPTn+Af5J/TM+oTs9gw/YC/bykOSxU5pVONZPjJFSAzHc2QtctUTUDTVKt44KklxZTpVIFFFLFxAyE67REctlUjcSk9IVVDTMOVqzt1ESEG1dNBFddVFi2paNsWA0zfliV82+pWO2UVIQhXIT8HJTjAMSHtj325a6PwIvO5daP6I+sKv9M9KNXnUNoHJQjVVetpFaV9FbFIy4U5FvfVQUTkFVtwzUs5E3wfESsVD3UhEQuPDRb8VO9Q7VTdTRTNQNVLbRE8rxEtcREd9T0rTr0dPxRjfRRrcRRWmUTMeRE81Bl5FCN5NrslDgEVPdPfbN3T1oNM/6kxGNONUPnrFSBgVxXljM0p0ZV3nNkpGNC3KSFHMQjoF5DpKSsdK8Apl2Wrd4zrK/uDwgT1q8AbwASvwS/Hr9oH3ofLA+uv0gPAJq/XA92D6AL9r8ozyJ/5A8Azg/gD/IPJB+mL3DPmnn+QrMGTt0kvHQeT5UzEpb8lKVQDTM+vMdeUkxoBDeeQ9TEpuR0+VJ1Q1tsU3VD7FNVE3UE19QmM1SUMUREuBzkPlcYpVQ019YialjFI0vQVhJrZVjFczuEhBVYNZMF8zTU3Kzfno/QO47V5j2gvt3uj+Df8t/ENCAMlL5RViUkJNVUNMoU1H4056JO0u9E58ZzbJQgfJTjlVPFFFP1k2p05xYDUmp9pFKdU2jkdClS5fSpUQ2U3ERw7EQz1HTyaMTn/tPMdCkEVNdPTaQRT82k9OdeUuwE94YT9DRT/kz9NiYiGnxUQDT/AEb/WPueX3j/oqGW/8CvsvkAtvXG/9j/6v/cTxYPAF8iDwCkD1YPaA+iD1RfVl+QX6oPAAQfDh8oH+Jf7F/+X+hfEm9URB8W805VE1V8FU8lQ0019JTKUPXkvMT3xMSFXdzEhdTHbjUm89wUjG1T3UMOVCVDlVRN07MfVfUeJiLaVkXTXhRUJ3aSQWyEc1yH9uM8J1qmogw8JOtXTUPYlCcKnqNXJSPKjCd2Q2R3jtVAVnVOdZ5Sw9CWo5zUwqTUqcCkfy4yvKQkl2QkWWLEhA70Jz7TPIQIVoWTU7hVPdQ05CUkNN8E1DWdBNRddJQhVMU0hJRNmMRkXlM9NGTk5bQUVaeU5Gq0lCu8lN6s5KGg1JSLYAbj3JTl5JSnqLQ3ZoPslLjMNDzs5L6G/ORHTnVG/tP0NwbTTFQV9sZyJ/SER1z0cGykBYgkpJw0T0ZPWE+C/3xPAKb/qEuuT8hPsp/En+5PGF8AUl98X/6foF8Sryyvrl/AXwA6b4SvLm8YH5qvXB9OH/CvwAK/LL9eZX4fkBvWwmZRhiVz+1E9hNTH1sVeoqNWjOT3UiUkUy10VBXzLZJM5BxVNZOoFDQj4CRm8ww0Orx3XvJATCQTcLIW41httCwkPljFcxcATC+WLYbfgC9KwV4txt3O31DAL9IhxnXOolg01AwUJZT8Jw4yGuR0zBQ3hrImVvwU4VTNk548NGAkh8KOg1PFtKy02xAW8iJTIP3kjORbgCYjnOQshDde81qkNHKMhCVRhbPmzORQm4AmI6SH7mNPBdRPvfQAxI/WhS7T/DcW9Q5N5nMMnwAenzCbNpVGnd7DjPfGM0znBO5j9DTeZOe+/Zadzp+g7wCq4SYzVK/O7+Dv8u8E/16tAJ6vqK/ar1z/zq+4r1r/HL8Atv8Qv7L/7P/e/wAPQrlmZbYuMhxPlTMQUG3zpFVQ7RM9dNTWdLRLtB9ExhUOMvpM1CvQ5jNT9bSs7B/W0jJWPaO33MQ8EBwkw3Bmgzwkayx0G3DW0rViFMQ3HMQTWJXD8QJUdNpkz0Z1ljJLzy0WFh0ApiV+z5DPyineL/Ajxs0+AyDsZBMw/rMcN+aTVI00BNdQLtNENx7ddhIxnATzVISBt0TXXjNshFvfnTYG4vWKxDS3pIRrjN+e33cQZwDkP8bf2Nu2gxxPLk8Q624zTDyfhrLGTX1kvOTPHPQB01TvXu1274jvsu+MP54/ALA7Dv/QPxr/lP8GT2j/gv8APE8uT1BL7v8YD4JPlE+eT8DAT9JP7E/eTeaD/EQ1TrJ11E61ZGy0plDVYz9BUT10ZAemI4S3ViKTnL9qNnNTBZRU/dP8VE1DW4RV5YMNVvVDldy3wn5iutQP5gXeBU5CRFgUpRTcVPSsFN1Ex35j5LQBzNx0GxA2MxxnLhUOZQZlAHbyU3AeM5QUcxC20qPABtKQq3BmbU4DHBRppBdWw1ZCpSRWpePTsMYV5oJ97MRrNlWFk/C8tKxU3QS1VP2zLySE8VNVhFOSXYRTNSQs1PIkJyYyepqktDo0JP1R5RREJHCoVCdeo2S0tayEeJyEOFpkJPe0hFxPfZROfYRCrNTnpCdO0ywF5EVM3d5Q1i/oLxLvVDS+LATCHD+AXpU2P2DvWj+cn649JjLqAHSHrj+Qj8I/tI/mPVZPQE8A+o/cj15PGJ9yTwRfTp9YnwASUY6ddp+An9pPtJ/elT6lrEa1PqJXTvVTHaTUEWlQlRRMBGREVPhRbXTAbAeWInMAfg8QI44SD1QWhbOWVKUUVbUTswAWI0VWdQO4xA/utbbSceQHKiajWM0kWN2TFaykCxBCvlLbDGdGZQ5tdhLRJG9ANm1Ob2BjXm9oY6biviy0EZacFLvIzgNW3QTUx65tqu4yI+TE3oxUnIxUXKx0pfQU4lPdk6V8VGs2hFQgU+0z41LVtHQEo2hS/dNT0JYDUZWDr1I0fCN019azUIVkUNXDJSpUdNhsf1YiQ5wkQ+AEvtXmwh6kd9bf6NOGU9x0IYz83951BjUeErnUx/5/ACg/Io88j149do1+j3CLlo8AoI/Kj5zf/o/A39Lf5N+O/wDw36r/LO+2nyjvYu9U74bvQHDvmp+k7/aV9pVmo06Nw5uCTrUTWk/VFFx0yLAkr95yO6AeEolSvVOLlCQnLpIU/GSNZKfWcpVm5BQeVfXEtARSVh0TJdmUpFzcp37CPqynFnO2xKRcWO0zM1hlpFgEfTQcFNnkrwZl/q0GtRZlAB6/ML9CvzQHzgVmv3izBiNtVu1zWFbFcwVWlSMjt1XFVKS3jhLftLdXw6lUFaT8FNMEJJgMJFxiFCQh7L9uAyz0G1J9M63eRCSgUSUDYUwkIlQsx5YipxwUV3wkGgz0W7RP7XM4T7UTumTPsL51LlOkd75iBk2VIychTU1UpM+2xf6yqOR3TnMA1Mf2f/DLBt0O3yDfKtEmUwBE30bfeN9SL4Tfpt8Q75ovAKwvvi8A79IvtO8GP8DvAj8AJD82P2A/Sj+EP+6d9pV2UqH6rD/m7/jjbgNQpaPwKkTEikRUGCR0bST/fgOtUiUDMVN9pFP9UzBZVI2k5GRBVd3DyWz3ViYS11a1w3xEZPgcBINTWFV0fEem/7jzhnNXAsVz1Txv9q/w/wIJRm8gD1IyD1dNdLRUiqxERWxF2GwEawCOMlVWLZMEVqodpFVttFUNUxG0ZM3JVEX0hFRNrAeOMtVTaiX0U7XDTOS0EFO1BKL0tJXkD/YFnmKRDBRSJVE99FGtRGR0lyQfNvNtT93DGU8lU6BOzQQJTq0WpqJQZB+OxZZ1LpJVVDyUeOR0kLR0oDwkBaoUhK60H8Yf8M8C0fYdFC6FtnLg/JTi9GceJR4tAF4vKH86f2wvxi9wf3px7jMAfH+ef+gvQp/Uf24/sO/qfwAcj/Z/CI9Sj7Q/do+Ij/qRqNaF9pV+w06NZE69c5StT3UTVlB9w+4cZIdJUTVE/LR4DEd+Y1KVtNAkR8bDNEf2wtq0BGNVFrXD7FW1A3OMpEtQZkUKdhL21ERRnPc+k2yUe0AUfhOURAPMpOUMt9713vUA7kUGvd5PCAsGVQZfGFtetbQuVfYiiPyUMVfd4+cWXFSUVkVEVu00PJRrWGaewhBVnaSEVH1U9QMtPsy0AlS9c8SkX7ZVqr7CxRxEhwxESQTEDIFS/cTkV3ZD9FeGozTEhUoE9Eg8xAkEZUQUGixvFL4DtMQ8hBQLVGe282RvIHZlxlO8x45l9pKxnG+ubUT2xfYCzuQf5mW2wtzsbwD+byAvGn8Uz24ljnU2z5B/AFrPbM9Oz7h7Vo+wz8LP1M8APo/Yz+LPDN+eP0DfUt9k36x234jfCjdMFOM0ZOFNTx3Df1D9NOSEsNSkkTPsh66lvgNS3bT0BE5KlKTMzARRJJ9+Ug1UVGuVVt0TGkQEnFe1YxsSWLVTYFj142uQvnKbdFjd40dYXfRklPoC/JTh1Eeenc5Nvp0GDfZN0PadFl8oU35SrcT0eVdavXM0rETlVrXUVgUjLS4k9N5VfWRVPVQ09DEAZK8m85RU8VOFtLwEW3hTfVM9U93jAaSvmu4COwRE/VENpPwEgFVRdSNDvPQD/FTF7KzNOLzU+E9lRBS0AE8GtQODTnUExIUst15lpvNRTGUWPhOcFFy0ZIJkv0CWZX6/kL+iv7S39iLYzL9Atg3mv/i/Cs9Ezzay6wQfQEbPkM9KH1wfJt3e4vF0HwCWH6gfuh8c394f8B9qjxQvgCYvoI8yL1wvrj+g2y7zT6a9c6RQLbT8VVG9g0qiJESB3N/u1U6ybHz07W1TXXNzVGVD/FTNg1mGHOfeApZWFWRX3TMVurzkKmSUakznLjU+U9acRB9YZaP8/OTdVwK1U9CE785P2Eu27/hP8pmoHl0mVbZiogT0aYw0IRpkNVYlU4BWrbMr8N5TZnxUfVUN9Fyk8FQ1s02r9CRsVB2WhhNTzYNLtlMtNFMNROwk88RUMbXsh571rrL+Ua1k5IRVcOxUMtSk8+yktfSkrXj8pDlQvXRPdfRPVC30NGRhBATlJAR9TLdQXmU+tU5ldpJD7ARqvGSFhtQUmWy/Zg94A+6TTUp9k8c0tMvMZ75y1KQPAM6/4L/iARYVFh0WH+hf+l8ADGf2H4Abhh9Ib1pvbG9+bwCQb9IZZi/Ab0Iv5G/2bwh/gHohxn0uf9Bztn/Qcx6yAdbEhFRO/eMdFLQQUNbd46FQvYM61KTTUVo1s1vELIhSzYOmBJRR+ryk4yBOsuyE9HF0pNseVX2Tp1Udwy9WquWTs0SUOKw0uKw0KKVY7TRYbaRc5GdUNDytWM2DFliFA/KcNNwgNOSzkFaiszAGk1fFpMQ0oMuQboVmhU6NdiLHDPTEgjzkwmQ02zCujX4DlJSjZqw0aFc1tNyEu1btNFpElBhElMhVrbN+PPRLNVVl9FQ15ByUXGT0WyFUpePjU+V0UzWzrWucpDBTrURSdSOnKVItNNwkLKT07cTXnqI0o0Cm4jPcpPRQtXS81KtoUBUzKuyk1Qy0WlIMtNrkTz5SZTwEHAwlVUy9MwOkVCBkdEEkX6p+Ap5sVKf0BK+0tLMqdCS3DCS6pFTAZFd2VahmM4RfdgLZJATdZHThEIynptOcp5by58RfBh/AowDOczRv7q8Av0JvJL8mbxi7AA5/2G9yv4y/fr+Yvxp/VH8AVn3mvwDPOn9Mfx7F9iM0Bcx0fx5So1AthJSU1FFG/XNIUrX0rH/+cvjEd2IWMurUd34jNJSDVe3zEQz0d57TtDS2DI8ehZYCzW78xElY9YRENPVXABVEZIdWjU6FljV2j1CDXoVAlo+og6aPwI/Sgd4CZtw0gSDcNANABpP0h25T1MR8GAyfXgNc9G5UTZQ0l7ZzSESfVpVWQ1IF9MR0PIxEZe6s9K6En5aatlCV8yF3xEe2nUaDlCRe7E8mM0KkVAAcVPufLeRsVIcMJBWaLFSmvKSrNK9Gr2hTAE6DZKde03yvhq+Yq66lrq0A3qXerd6vuP8Kv0S/Nr8QCwCmvXa/OA+yv0wPVg0mz2AfAArPrA+OD6APsg/0D/4PWHtWDgI1Tq1UTkWET9XUwKyUk3B+z5DDxiV2IpdSSmXT39wkTLTHnkNUpcSszMcWMgpW5TOS5NQXQuw0mfTHFjIzMNbTWA3ktjw0Sli9MyNYjcMAAjyE4jTfVoVO32DTljVu30CA35LfhC/OjcbVljNWfTNo29D+Q8Qk3CxEkFW9MxMzVRVkPESsHJRDQO5zFVQ9hFMl9FNN5DTvRu9QWOMeopNA7nK/fJSAdOeoPoOE745zUE0ET03kTxodg/1EFGJOvVa+I8zvFO6VBoIY7JQ69O8G/xjzqC6lJvU+Qrx09ME8VMUBTY2ETP+2k1z/dv+go/5yAeh0R6b9pv/g/7JPxE/m/QBGD/BPeg8cXwZfgA8iHywfAA4fWF9qX6Rftl+AX9JfrGdArmWebwhoQx9VFg4CFWQ0EdJsH6Z1/nKYjB+2zd6Cg/tUVaPTwN6DxB+mcpegPNTjH/UfByQG4v6cJONFVx2DzbxkayAWMskEd0DO0yR/BnVeowx3HvLDVHdIHkNkf04zV23EZCRnxN+sviUegi1WxZRVxYOOVNwndpNUZZOqxMRqHJStLBTk8FMNA7U8lHdVU/0kUz2EUp1TtHwUtXdklDp8ZPxRBdO9FVG9JFGNYzFkNxaDjOdYVsOEN/ZCd0/NBE69lCQsZeyUerQ3FpIB7JcWMkEZ1D/mPxD7FoPcVLgUTwAmRUb1RvVGTU5NjoWOhdaaAMPgdk+QT5pPlJ/eT0Bbxp8A2J8aXzRf7pXeX5hfol8krwDGX2ivSq9cr84NBm/Ir9qvrOyvxhICTu2jVbTkHi1PrdMOUMUTolwXTmWsFtOcxIZSzcRSNfNgWiSEKiSE6lHto6Vs5BVgVGQYZOS+jOd241wUa9pPHfNTVBTOTgXj005OZdT89DH0pLVM1q3TPkwtJEv1Q1dLqlVESo1kStXkShU0Sbb1IwxJrdOeSGWESGpl1Ee91Ef10wVHNfOroEYFJEYdREU982O1RTXERWVjp0Sd80u1RO2UQ5XDmEPN5ENWHfPTQlU0QhXkQjXEtUL9VEEd8xNCxRNCrUKd84tCHURCZbRCVp2jFENFhENVZEP908thQy3kQ8Xk7MSIQ2rVFEMVxEP1I6xDJfQpQ/2E9MTBJNTMjMUU1InZVNe+ct5k14bz/MTrAHzX5iOM357fqNP2Q6zXzgMAzN/W1ZYz7NfW3wjv4t8c7whGM0Tv3uNEXeZG73jrAA</prop>
			</obj>
			<obj name="Protocol" class="HTCProtocol" version="1">
				<prop name="Created">2013-10-07T12:49:05.090</prop>
				<prop name="LastModified">2013-10-07T12:49:26.171</prop>
				<obj name="Programs" class="HTCRunProgramList" version="5">
					<list name="emlist" count="3">
						<obj name="item" class="HTCRunProgram" version="1">
							<prop name="name">pre-incubation</prop>
							<prop name="Cycles">1</prop>
							<prop name="AnalysisMode">None</prop>
							<obj name="Segments" class="TEMRunSegmentList" version="1">
								<list name="emlist" count="1">
									<obj name="item" class="HTCRunSegment" version="2">
										<prop name="Hold">600</prop>
										<prop name="Slope">4.8</prop>
										<prop name="StepDelay">0</prop>
										<prop name="StepSize">0</prop>
										<prop name="Target">95</prop>
										<prop name="Target2">0</prop>
										<prop name="AcquisitionMode">0</prop>
										<prop name="AcqPerDegree">5</prop>
									</obj>
								</list>
							</obj>
						</obj>
						<obj name="item" class="HTCRunProgram" version="1">
							<prop name="name">amplification</prop>
							<prop name="Cycles">45</prop>
							<prop name="AnalysisMode">Quantification</prop>
							<obj name="Segments" class="TEMRunSegmentList" version="1">
								<list name="emlist" count="3">
									<obj name="item" class="HTCRunSegment" version="2">
										<prop name="Hold">10</prop>
										<prop name="Slope">4.8</prop>
										<prop name="StepDelay">0</prop>
										<prop name="StepSize">0</prop>
										<prop name="Target">95</prop>
										<prop name="Target2">0</prop>
										<prop name="AcquisitionMode">0</prop>
										<prop name="AcqPerDegree">5</prop>
									</obj>
									<obj name="item" class="HTCRunSegment" version="2">
										<prop name="Hold">30</prop>
										<prop name="Slope">2.5</prop>
										<prop name="StepDelay">0</prop>
										<prop name="StepSize">0</prop>
										<prop name="Target">60</prop>
										<prop name="Target2">0</prop>
										<prop name="AcquisitionMode">1</prop>
										<prop name="AcqPerDegree">5</prop>
									</obj>
									<obj name="item" class="HTCRunSegment" version="2">
										<prop name="Hold">1</prop>
										<prop name="Slope">4.8</prop>
										<prop name="StepDelay">0</prop>
										<prop name="StepSize">0</prop>
										<prop name="Target">72</prop>
										<prop name="Target2">0</prop>
										<prop name="AcquisitionMode">0</prop>
										<prop name="AcqPerDegree">5</prop>
									</obj>
								</list>
							</obj>
						</obj>
						<obj name="item" class="HTCRunProgram" version="1">
							<prop name="name">cooling</prop>
							<prop name="Cycles">1</prop>
							<prop name="AnalysisMode">None</prop>
							<obj name="Segments" class="TEMRunSegmentList" version="1">
								<list name="emlist" count="1">
									<obj name="item" class="HTCRunSegment" version="2">
										<prop name="Hold">30</prop>
										<prop name="Slope">2.5</prop>
										<prop name="StepDelay">0</prop>
										<prop name="StepSize">0</prop>
										<prop name="Target">40</prop>
										<prop name="Target2">0</prop>
										<prop name="AcquisitionMode">0</prop>
										<prop name="AcqPerDegree">5</prop>
									</obj>
								</list>
							</obj>
						</obj>
					</list>
					<list name="AnalysisModes" count="4">
						<item>None</item>
						<item>Quantification</item>
						<item>Melting Curves</item>
						<item>Color Compensation</item>
					</list>
					<prop name="ChannelCount">1</prop>
					<prop name="InstrumentSubclass">HTC_VER_10</prop>
					<obj name="Container" class="HTCBlockType" version="1">
						<prop name="Id">bt384TC5</prop>
						<prop name="RowCount">16</prop>
						<prop name="ColCount">24</prop>
						<prop name="OvershootDnDelay">0</prop>
						<prop name="OvershootUpDelay">2</prop>
						<prop name="RampRateMaxDn">2.5</prop>
						<prop name="RampRateMaxUp">4.8</prop>
						<prop name="ReactionVolMin">3</prop>
						<prop name="ReactionVolMax">20</prop>
						<prop name="ReactionVolDefault">20</prop>
						<prop name="HorVertCrosstalkCoefficient">0.0008</prop>
						<prop name="DiagCrosstalkCoefficent">0.0004</prop>
					</obj>
					<prop name="MaxPositionsToSeek">384</prop>
					<obj name="DetectionFormats" class="DetectionFormats" version="2">
						<list name="emlist" count="1">
							<obj name="item" class="HTCDetectionFormat" version="1">
								<list name="emlist" count="1">
									<obj name="item" class="HTCChannel" version="2">
										<prop name="name">FAM</prop>
										<prop name="Active">1</prop>
										<prop name="EmissionWL">510</prop>
										<prop name="ExcitationWL">465</prop>
										<prop name="IntgrTime">250</prop>
										<prop name="MaxIntgrTime">2000</prop>
										<prop name="MeltFactor">1</prop>
										<prop name="QuantFactor">10</prop>
									</obj>
								</list>
								<prop name="name">Mono Color Hydrolysis Probe / UPL Probe</prop>
								<prop name="Active">1</prop>
								<prop name="DefChannelNdx">0</prop>
								<prop name="DenominatorNdx">-1</prop>
								<prop name="ReadOnly">0</prop>
								<list name="EmissionWLAvail" count="6">
									<item>488</item>
									<item>510</item>
									<item>580</item>
									<item>610</item>
									<item>640</item>
									<item>660</item>
								</list>
								<list name="ExcitationWLAvail" count="5">
									<item>440</item>
									<item>465</item>
									<item>498</item>
									<item>533</item>
									<item>618</item>
								</list>
								<prop name="MeasuringMode">hmmDynamic</prop>
							</obj>
						</list>
						<prop name="DefFormatName">Mono Color Hydrolysis Probe / UPL Probe</prop>
					</obj>
					<list name="AcquisitionModes" count="4">
						<item>None</item>
						<item>Single</item>
						<item>Continuous</item>
						<item>Step</item>
					</list>
					<prop name="SeekTemp">30</prop>
					<prop name="SampleVolume">20</prop>
					<prop name="PlateID">01602341</prop>
				</obj>
			</obj>
			<prop name="CompletedProgramNo">4</prop>
			<prop name="StopPoint">3</prop>
			<prop name="CarouselConstMoved">0</prop>
		</obj>
		<obj name="AnlsAndSampleInfo" class="AnlsAndSampleInfo" version="1">
			<obj name="AnlsPropTypes" class="PropertyTypeList" version="1">
				<list name="emlist" count="3">
					<obj name="item" class="SamplePropType" version="1">
						<prop name="name">Units</prop>
						<prop name="PropClass">QuantUnitsProp</prop>
						<prop name="IsChannelProperty">0</prop>
						<prop name="SelectorOrder">0</prop>
						<prop name="ShowInSelector">0</prop>
						<prop name="ShowInTable">0</prop>
						<prop name="TableOrder">0</prop>
					</obj>
					<obj name="item" class="SamplePropType" version="1">
						<prop name="name">ExtRef</prop>
						<prop name="PropClass">RQExtRefProp</prop>
						<prop name="IsChannelProperty">0</prop>
						<prop name="SelectorOrder">0</prop>
						<prop name="ShowInSelector">0</prop>
						<prop name="ShowInTable">0</prop>
						<prop name="TableOrder">0</prop>
					</obj>
					<obj name="item" class="SamplePropType" version="1">
						<prop name="name">Endpt External Experiment</prop>
						<prop name="PropClass">EndptGenoExtExp</prop>
						<prop name="IsChannelProperty">0</prop>
						<prop name="SelectorOrder">0</prop>
						<prop name="ShowInSelector">0</prop>
						<prop name="ShowInTable">0</prop>
						<prop name="TableOrder">0</prop>
					</obj>
				</list>
			</obj>
			<obj name="SamplePropTypes" class="PropertyTypeList" version="1">
				<list name="emlist" count="26">
					<obj name="item" class="SamplePosPropType" version="1">
						<prop name="name">Position</prop>
						<prop name="PropClass">GenSampleEditPosition</prop>
						<prop name="AnalysisClass">General</prop>
						<prop name="IsChannelProperty">0</prop>
						<prop name="SelectorOrder">0</prop>
						<prop name="ShowInSelector">0</prop>
						<prop name="ShowInTable">1</prop>
						<prop name="TableOrder">0</prop>
					</obj>
					<obj name="item" class="SamplePropType" version="1">
						<prop name="name">Color</prop>
						<prop name="PropClass">SamplePrefColor</prop>
						<prop name="AnalysisClass">General</prop>
						<prop name="IsChannelProperty">0</prop>
						<prop name="SelectorOrder">1</prop>
						<prop name="ShowInSelector">0</prop>
						<prop name="ShowInTable">1</prop>
						<prop name="TableOrder">1</prop>
					</obj>
					<obj name="item" class="SamplePropType" version="1">
						<prop name="name">Replicate of</prop>
						<prop name="PropClass">GenSampleEditReplicate</prop>
						<prop name="AnalysisClass">General</prop>
						<prop name="IsChannelProperty">0</prop>
						<prop name="SelectorOrder">2</prop>
						<prop name="ShowInSelector">0</prop>
						<prop name="ShowInTable">1</prop>
						<prop name="TableOrder">2</prop>
					</obj>
					<obj name="item" class="SamplePropType" version="1">
						<prop name="name">Sample Name</prop>
						<prop name="PropClass">GenSampleEditName</prop>
						<prop name="AnalysisClass">General</prop>
						<prop name="IsChannelProperty">0</prop>
						<prop name="SelectorOrder">3</prop>
						<prop name="ShowInSelector">1</prop>
						<prop name="ShowInTable">1</prop>
						<prop name="TableOrder">3</prop>
					</obj>
					<obj name="item" class="SamplePropType" version="1">
						<prop name="name">Subsets</prop>
						<prop name="PropClass">GenSampleEditSubset</prop>
						<prop name="AnalysisClass">General</prop>
						<prop name="IsChannelProperty">0</prop>
						<prop name="SelectorOrder">4</prop>
						<prop name="ShowInSelector">0</prop>
						<prop name="ShowInTable">0</prop>
						<prop name="TableOrder">4</prop>
					</obj>
					<obj name="item" class="SamplePropType" version="1">
						<prop name="name">Notes</prop>
						<prop name="PropClass">GenSampleEditNotes</prop>
						<prop name="AnalysisClass">General</prop>
						<prop name="IsChannelProperty">0</prop>
						<prop name="SelectorOrder">5</prop>
						<prop name="ShowInSelector">0</prop>
						<prop name="ShowInTable">0</prop>
						<prop name="TableOrder">5</prop>
					</obj>
					<obj name="item" class="SamplePropType" version="1">
						<prop name="name">Sample ID</prop>
						<prop name="PropClass">HTCSampleID</prop>
						<prop name="AnalysisClass">General</prop>
						<prop name="IsChannelProperty">0</prop>
						<prop name="SelectorOrder">6</prop>
						<prop name="ShowInSelector">0</prop>
						<prop name="ShowInTable">0</prop>
						<prop name="TableOrder">6</prop>
					</obj>
					<obj name="item" class="SamplePropType" version="1">
						<prop name="name">Sample Prep Notes</prop>
						<prop name="PropClass">HTCSamplePrepNotes</prop>
						<prop name="AnalysisClass">General</prop>
						<prop name="IsChannelProperty">0</prop>
						<prop name="SelectorOrder">7</prop>
						<prop name="ShowInSelector">0</prop>
						<prop name="ShowInTable">0</prop>
						<prop name="TableOrder">7</prop>
					</obj>
					<obj name="item" class="SamplePrefWidthType" version="1">
						<prop name="name">Width</prop>
						<prop name="PropClass">SamplePrefWidth</prop>
						<prop name="AnalysisClass">Sample preferences</prop>
						<prop name="IsChannelProperty">0</prop>
						<prop name="SelectorOrder">8</prop>
						<prop name="ShowInSelector">0</prop>
						<prop name="ShowInTable">0</prop>
						<prop name="TableOrder">8</prop>
					</obj>
					<obj name="item" class="SamplePrefLineStyleType" version="1">
						<prop name="name">Line Style</prop>
						<prop name="PropClass">SamplePrefLineStyle</prop>
						<prop name="AnalysisClass">Sample preferences</prop>
						<prop name="IsChannelProperty">0</prop>
						<prop name="SelectorOrder">9</prop>
						<prop name="ShowInSelector">0</prop>
						<prop name="ShowInTable">0</prop>
						<prop name="TableOrder">9</prop>
					</obj>
					<obj name="item" class="SamplePrefPointStyleType" version="1">
						<prop name="name">Point Style</prop>
						<prop name="PropClass">SamplePrefPointStyle</prop>
						<prop name="AnalysisClass">Sample preferences</prop>
						<prop name="IsChannelProperty">0</prop>
						<prop name="SelectorOrder">10</prop>
						<prop name="ShowInSelector">0</prop>
						<prop name="ShowInTable">0</prop>
						<prop name="TableOrder">10</prop>
					</obj>
					<obj name="item" class="SamplePropType" version="1">
						<prop name="name">Dominant Channel</prop>
						<prop name="PropClass">DominantChannelProp</prop>
						<prop name="AnalysisClass">Color Compensation Analysis</prop>
						<prop name="IsChannelProperty">0</prop>
						<prop name="SelectorOrder">11</prop>
						<prop name="ShowInSelector">0</prop>
						<prop name="ShowInTable">0</prop>
						<prop name="TableOrder">11</prop>
					</obj>
					<obj name="item" class="EndPtSampleTypePropertyType" version="1">
						<prop name="name">EndPt Sample Type</prop>
						<prop name="PropClass">GroupingSample</prop>
						<prop name="AnalysisClass">EndPtGenotyping</prop>
						<prop name="IsChannelProperty">0</prop>
						<prop name="SelectorOrder">12</prop>
						<prop name="ShowInSelector">0</prop>
						<prop name="ShowInTable">0</prop>
						<prop name="TableOrder">12</prop>
					</obj>
					<obj name="item" class="SamplePropType" version="1">
						<prop name="name">EndPt Genotype</prop>
						<prop name="PropClass">Genotype</prop>
						<prop name="AnalysisClass">EndPtGenotyping</prop>
						<prop name="IsChannelProperty">0</prop>
						<prop name="SelectorOrder">13</prop>
						<prop name="ShowInSelector">0</prop>
						<prop name="ShowInTable">0</prop>
						<prop name="TableOrder">13</prop>
					</obj>
					<obj name="item" class="SamplePropType" version="1">
						<prop name="name">Target Name</prop>
						<prop name="PropClass">TargetName</prop>
						<prop name="AnalysisClass">General</prop>
						<prop name="IsChannelProperty">1</prop>
						<prop name="SelectorOrder">22</prop>
						<prop name="ShowInSelector">1</prop>
						<prop name="ShowInTable">1</prop>
						<prop name="TableOrder">22</prop>
					</obj>
					<obj name="item" class="QuantSampleTypePropertyType" version="1">
						<prop name="name">Quantification Sample Type</prop>
						<prop name="PropClass">QuantSampleTypeProperty</prop>
						<prop name="AnalysisClass">Quantification Analysis</prop>
						<prop name="IsChannelProperty">1</prop>
						<prop name="SelectorOrder">15</prop>
						<prop name="ShowInSelector">0</prop>
						<prop name="ShowInTable">0</prop>
						<prop name="TableOrder">15</prop>
					</obj>
					<obj name="item" class="SamplePropType" version="1">
						<prop name="name">Concentration</prop>
						<prop name="PropClass">QuantConcProperty</prop>
						<prop name="AnalysisClass">Quantification Analysis</prop>
						<prop name="IsChannelProperty">1</prop>
						<prop name="SelectorOrder">16</prop>
						<prop name="ShowInSelector">1</prop>
						<prop name="ShowInTable">1</prop>
						<prop name="TableOrder">16</prop>
					</obj>
					<obj name="item" class="QuantCpType" version="1">
						<prop name="name">Cp Low</prop>
						<prop name="PropClass">QuantCpLowProp</prop>
						<prop name="AnalysisClass">Quantification Analysis</prop>
						<prop name="IsChannelProperty">1</prop>
						<prop name="SelectorOrder">17</prop>
						<prop name="ShowInSelector">0</prop>
						<prop name="ShowInTable">0</prop>
						<prop name="TableOrder">17</prop>
					</obj>
					<obj name="item" class="QuantCpType" version="1">
						<prop name="name">Cp High</prop>
						<prop name="PropClass">QuantCpHighProp</prop>
						<prop name="AnalysisClass">Quantification Analysis</prop>
						<prop name="IsChannelProperty">1</prop>
						<prop name="SelectorOrder">18</prop>
						<prop name="ShowInSelector">0</prop>
						<prop name="ShowInTable">0</prop>
						<prop name="TableOrder">18</prop>
					</obj>
					<obj name="item" class="GroupSampleTypePropertyType" version="1">
						<prop name="name">Melt Geno Sample Type</prop>
						<prop name="PropClass">GroupChannelTypeProp</prop>
						<prop name="AnalysisClass">Melt Geno</prop>
						<prop name="IsChannelProperty">1</prop>
						<prop name="SelectorOrder">19</prop>
						<prop name="ShowInSelector">0</prop>
						<prop name="ShowInTable">0</prop>
						<prop name="TableOrder">19</prop>
					</obj>
					<obj name="item" class="SamplePropType" version="1">
						<prop name="name">Melt Geno Genotype</prop>
						<prop name="PropClass">ChannelGenotype</prop>
						<prop name="AnalysisClass">Melt Geno</prop>
						<prop name="IsChannelProperty">1</prop>
						<prop name="SelectorOrder">20</prop>
						<prop name="ShowInSelector">0</prop>
						<prop name="ShowInTable">0</prop>
						<prop name="TableOrder">20</prop>
					</obj>
					<obj name="item" class="RQTargetPropertyType" version="1">
						<prop name="name">Target Type</prop>
						<prop name="PropClass">RQTargetProperty</prop>
						<prop name="AnalysisClass">Relative Quantification</prop>
						<prop name="IsChannelProperty">1</prop>
						<prop name="SelectorOrder">21</prop>
						<prop name="ShowInSelector">0</prop>
						<prop name="ShowInTable">0</prop>
						<prop name="TableOrder">21</prop>
					</obj>
					<obj name="item" class="RQSampleTargetPropertyType" version="1">
						<prop name="name">Combined Sample and Target Type</prop>
						<prop name="PropClass">RQSampleTargetProperty</prop>
						<prop name="AnalysisClass">Relative Quantification</prop>
						<prop name="IsChannelProperty">1</prop>
						<prop name="SelectorOrder">15</prop>
						<prop name="ShowInSelector">1</prop>
						<prop name="ShowInTable">1</prop>
						<prop name="TableOrder">15</prop>
					</obj>
					<obj name="item" class="SamplePropType" version="1">
						<prop name="name">Efficiency</prop>
						<prop name="PropClass">RQEffProp</prop>
						<prop name="AnalysisClass">Relative Quantification</prop>
						<prop name="IsChannelProperty">1</prop>
						<prop name="SelectorOrder">23</prop>
						<prop name="ShowInSelector">0</prop>
						<prop name="ShowInTable">1</prop>
						<prop name="TableOrder">23</prop>
					</obj>
					<obj name="item" class="GroupSampleTypePropertyTypeNoPos" version="1">
						<prop name="name">Scanning Sample Type</prop>
						<prop name="PropClass">GroupChannelTypeProp</prop>
						<prop name="AnalysisClass">Scanning</prop>
						<prop name="IsChannelProperty">1</prop>
						<prop name="SelectorOrder">24</prop>
						<prop name="ShowInSelector">0</prop>
						<prop name="ShowInTable">0</prop>
						<prop name="TableOrder">24</prop>
					</obj>
					<obj name="item" class="SamplePropType" version="1">
						<prop name="name">Scanning Genotype</prop>
						<prop name="PropClass">ChannelGenotype</prop>
						<prop name="AnalysisClass">Scanning</prop>
						<prop name="IsChannelProperty">1</prop>
						<prop name="SelectorOrder">25</prop>
						<prop name="ShowInSelector">0</prop>
						<prop name="ShowInTable">0</prop>
						<prop name="TableOrder">25</prop>
					</obj>
				</list>
			</obj>
			<obj name="SelectedChannels" class="TEMIntegerSet" version="1">
				<list name="Items" count="1">
					<prop name="Item">0</prop>
				</list>
			</obj>
			<obj name="AnalysisProperties" class="ExpPropList" version="1">
				<list name="emlist" count="3">
					<obj name="PropertyObject" class="EndptGenoExtExp" version="3">
						<prop name="PropertyTypeName">Endpt External Experiment</prop>
					</obj>
					<obj name="PropertyObject" class="RQExtRefProp" version="3">
						<prop name="PropertyTypeName">ExtRef</prop>
						<prop name="RefExpProg">-1</prop>
					</obj>
					<obj name="PropertyObject" class="QuantUnitsProp" version="3">
						<prop name="PropertyTypeName">Units</prop>
					</obj>
				</list>
			</obj>
			<obj name="SampleInfoList" class="SamplePropInfoList" version="1">
				<list name="emlist" count="384">
					<obj name="item" class="SamplePropInfo" version="1">
						<obj name="ChannelProperties" class="ChanPropList" version="2">
							<obj name="ChannelProperties" class="EMList" version="1">
								<list name="emlist" count="1">
									<obj name="item" class="PropertyList" version="1">
										<list name="emlist" count="12">
											<obj name="PropertyObject" class="RQSampleTargetProperty" version="4">
												<prop name="PropertyTypeName">Combined Sample and Target Type</prop>
												<prop name="Position">0</prop>
												<prop name="IsDefault">0</prop>
												<obj name="ChannelProp" class="ChannelProperty" version="1">
													<prop name="ChannelIdx">0</prop>
												</obj>
											</obj>
											<obj name="PropertyObject" class="QuantConcProperty" version="4">
												<prop name="PropertyTypeName">Concentration</prop>
												<prop name="Position">0</prop>
												<prop name="IsDefault">1</prop>
												<prop name="Concentration">0</prop>
												<obj name="ChannelProp" class="ChannelProperty" version="1">
													<prop name="ChannelIdx">0</prop>
												</obj>
												<prop name="ReadOnly">1</prop>
											</obj>
											<obj name="PropertyObject" class="QuantCpHighProp" version="4">
												<prop name="PropertyTypeName">Cp High</prop>
												<prop name="Position">0</prop>
												<prop name="IsDefault">1</prop>
												<prop name="CpRangeHigh">0</prop>
												<obj name="ChannelProp" class="ChannelProperty" version="1">
													<prop name="ChannelIdx">0</prop>
												</obj>
												<prop name="ReadOnly">1</prop>
											</obj>
											<obj name="PropertyObject" class="QuantCpLowProp" version="4">
												<prop name="PropertyTypeName">Cp Low</prop>
												<prop name="Position">0</prop>
												<prop name="IsDefault">1</prop>
												<prop name="CpRangeLow">0</prop>
												<obj name="ChannelProp" class="ChannelProperty" version="1">
													<prop name="ChannelIdx">0</prop>
												</obj>
												<prop name="ReadOnly">1</prop>
											</obj>
											<obj name="PropertyObject" class="RQEffProp" version="4">
												<prop name="PropertyTypeName">Efficiency</prop>
												<prop name="Position">0</prop>
												<prop name="IsDefault">1</prop>
												<prop name="Efficiency">2</prop>
												<obj name="ChannelProp" class="ChannelProperty" version="1">
													<prop name="ChannelIdx">0</prop>
												</obj>
											</obj>
											<obj name="PropertyObject" class="ChannelGenotype" version="4">
												<prop name="PropertyTypeName">Melt Geno Genotype</prop>
												<prop name="Position">0</prop>
												<prop name="IsDefault">1</prop>
												<prop name="ReadOnly">1</prop>
												<obj name="ChannelProp" class="ChannelProperty" version="1">
													<prop name="ChannelIdx">0</prop>
												</obj>
											</obj>
											<obj name="PropertyObject" class="GroupChannelTypeProp" version="4">
												<prop name="PropertyTypeName">Melt Geno Sample Type</prop>
												<prop name="Position">0</prop>
												<prop name="IsDefault">0</prop>
												<prop name="GroupSampleType">mstUnknown</prop>
												<obj name="ChannelProp" class="ChannelProperty" version="1">
													<prop name="ChannelIdx">0</prop>
												</obj>
											</obj>
											<obj name="PropertyObject" class="QuantSampleTypeProperty" version="4">
												<prop name="PropertyTypeName">Quantification Sample Type</prop>
												<prop name="Position">0</prop>
												<prop name="IsDefault">0</prop>
												<prop name="SampleType">qsUnknown</prop>
												<obj name="ChannelProp" class="ChannelProperty" version="1">
													<prop name="ChannelIdx">0</prop>
												</obj>
											</obj>
											<obj name="PropertyObject" class="ChannelGenotype" version="4">
												<prop name="PropertyTypeName">Scanning Genotype</prop>
												<prop name="Position">0</prop>
												<prop name="IsDefault">1</prop>
												<prop name="ReadOnly">1</prop>
												<obj name="ChannelProp" class="ChannelProperty" version="1">
													<prop name="ChannelIdx">0</prop>
												</obj>
											</obj>
											<obj name="PropertyObject" class="GroupChannelTypeProp" version="4">
												<prop name="PropertyTypeName">Scanning Sample Type</prop>
												<prop name="Position">0</prop>
												<prop name="IsDefault">0</prop>
												<prop name="GroupSampleType">mstUnknown</prop>
												<obj name="ChannelProp" class="ChannelProperty" version="1">
													<prop name="ChannelIdx">0</prop>
												</obj>
											</obj>
											<obj name="PropertyObject" class="TargetName" version="4">
												<prop name="PropertyTypeName">Target Name</prop>
												<prop name="Position">0</prop>
												<prop name="IsDefault">0</prop>
												<prop name="name">U44</prop>
												<obj name="ChannelProp" class="ChannelProperty" version="1">
													<prop name="ChannelIdx">0</prop>
												</obj>
											</obj>
											<obj name="PropertyObject" class="RQTargetProperty" version="4">
												<prop name="PropertyTypeName">Target Type</prop>
												<prop name="Position">0</prop>
												<prop name="IsDefault">0</prop>
												<prop name="TargetType">dtReference</prop>
												<obj name="ChannelProp" class="ChannelProperty" version="1">
													<prop name="ChannelIdx">0</prop>
												</obj>
											</obj>
										</list>
									</obj>
								</list>
							</obj>
						</obj>
						<prop name="ChannelPropertyCount">1</prop>
						<prop name="ContainerPosition">0</prop>
						<prop name="HasSampleProperties">1</prop>
						<obj name="SampleProperties" class="PropertyList" version="1">
							<list name="emlist" count="14">
								<obj name="PropertyObject" class="SamplePrefColor" version="4">
									<prop name="PropertyTypeName">Color</prop>
									<prop name="Position">0</prop>
									<prop name="IsDefault">0</prop>
									<prop name="Color">$00FF8000</prop>
								</obj>
								<obj name="PropertyObject" class="DominantChannelProp" version="4">
									<prop name="PropertyTypeName">Dominant Channel</prop>
									<prop name="Position">0</prop>
									<prop name="IsDefault">0</prop>
									<prop name="DominantChannel">0</prop>
								</obj>
								<obj name="PropertyObject" class="Genotype" version="4">
									<prop name="PropertyTypeName">EndPt Genotype</prop>
									<prop name="Position">0</prop>
									<prop name="IsDefault">1</prop>
									<prop name="ReadOnly">1</prop>
								</obj>
								<obj name="PropertyObject" class="GroupingSample" version="4">
									<prop name="PropertyTypeName">EndPt Sample Type</prop>
									<prop name="Position">0</prop>
									<prop name="IsDefault">0</prop>
									<prop name="GroupSampleType">mstUnknown</prop>
								</obj>
								<obj name="PropertyObject" class="SamplePrefLineStyle" version="4">
									<prop name="PropertyTypeName">Line Style</prop>
									<prop name="Position">0</prop>
									<prop name="IsDefault">0</prop>
									<prop name="LineStyle">psSolid</prop>
								</obj>
								<obj name="PropertyObject" class="GenSampleEditNotes" version="4">
									<prop name="PropertyTypeName">Notes</prop>
									<prop name="Position">0</prop>
									<prop name="IsDefault">1</prop>
								</obj>
								<obj name="PropertyObject" class="SamplePrefPointStyle" version="4">
									<prop name="PropertyTypeName">Point Style</prop>
									<prop name="Position">0</prop>
									<prop name="IsDefault">0</prop>
									<prop name="PointStyle">psNothing</prop>
								</obj>
								<obj name="PropertyObject" class="GenSampleEditPosition" version="4">
									<prop name="PropertyTypeName">Position</prop>
									<prop name="Position">0</prop>
									<prop name="IsDefault">1</prop>
								</obj>
								<obj name="PropertyObject" class="GenSampleEditReplicate" version="4">
									<prop name="PropertyTypeName">Replicate of</prop>
									<prop name="Position">0</prop>
									<prop name="IsDefault">0</prop>
									<prop name="ReplicateOf">0</prop>
								</obj>
								<obj name="PropertyObject" class="HTCSampleID" version="4">
									<prop name="PropertyTypeName">Sample ID</prop>
									<prop name="Position">0</prop>
									<prop name="IsDefault">1</prop>
								</obj>
								<obj name="PropertyObject" class="GenSampleEditName" version="4">
									<prop name="PropertyTypeName">Sample Name</prop>
									<prop name="Position">0</prop>
									<prop name="IsDefault">0</prop>
									<prop name="name">1778T</prop>
								</obj>
								<obj name="PropertyObject" class="HTCSamplePrepNotes" version="4">
									<prop name="PropertyTypeName">Sample Prep Notes</prop>
									<prop name="Position">0</prop>
									<prop name="IsDefault">1</prop>
								</obj>
								<obj name="PropertyObject" class="GenSampleEditSubset" version="4">
									<prop name="PropertyTypeName">Subsets</prop>
									<prop name="Position">0</prop>
									<prop name="IsDefault">1</prop>
								</obj>
								<obj name="PropertyObject" class="SamplePrefWidth" version="5">
									<prop name="PropertyTypeName">Width</prop>
									<prop name="Position">0</prop>
									<prop name="IsDefault">1</prop>
									<prop name="Width">1</prop>
								</obj>
							</list>
						</obj>
					</obj>
					<obj name="item" class="SamplePropInfo" version="1">
						<obj name="ChannelProperties" class="ChanPropList" version="2">
							<obj name="ChannelProperties" class="EMList" version="1">
								<list name="emlist" count="1">
									<obj name="item" class="PropertyList" version="1">
										<list name="emlist" count="12">
											<obj name="PropertyObject" class="RQSampleTargetProperty" version="4">
												<prop name="PropertyTypeName">Combined Sample and Target Type</prop>
												<prop name="Position">1</prop>
												<prop name="IsDefault">0</prop>
												<obj name="ChannelProp" class="ChannelProperty" version="1">
													<prop name="ChannelIdx">0</prop>
												</obj>
											</obj>
											<obj name="PropertyObject" class="QuantConcProperty" version="4">
												<prop name="PropertyTypeName">Concentration</prop>
												<prop name="Position">1</prop>
												<prop name="IsDefault">1</prop>
												<prop name="Concentration">0</prop>
												<obj name="ChannelProp" class="ChannelProperty" version="1">
													<prop name="ChannelIdx">0</prop>
												</obj>
												<prop name="ReadOnly">1</prop>
											</obj>
											<obj name="PropertyObject" class="QuantCpHighProp" version="4">
												<prop name="PropertyTypeName">Cp High</prop>
												<prop name="Position">1</prop>
												<prop name="IsDefault">1</prop>
												<prop name="CpRangeHigh">0</prop>
												<obj name="ChannelProp" class="ChannelProperty" version="1">
													<prop name="ChannelIdx">0</prop>
												</obj>
												<prop name="ReadOnly">1</prop>
											</obj>
											<obj name="PropertyObject" class="QuantCpLowProp" version="4">
												<prop name="PropertyTypeName">Cp Low</prop>
												<prop name="Position">1</prop>
												<prop name="IsDefault">1</prop>
												<prop name="CpRangeLow">0</prop>
												<obj name="ChannelProp" class="ChannelProperty" version="1">
													<prop name="ChannelIdx">0</prop>
												</obj>
												<prop name="ReadOnly">1</prop>
											</obj>
											<obj name="PropertyObject" class="RQEffProp" version="4">
												<prop name="PropertyTypeName">Efficiency</prop>
												<prop name="Position">1</prop>
												<prop name="IsDefault">1</prop>
												<prop name="Efficiency">2</prop>
												<obj name="ChannelProp" class="ChannelProperty" version="1">
													<prop name="ChannelIdx">0</prop>
												</obj>
											</obj>
											<obj name="PropertyObject" class="ChannelGenotype" version="4">
												<prop name="PropertyTypeName">Melt Geno Genotype</prop>
												<prop name="Position">1</prop>
												<prop name="IsDefault">1</prop>
												<prop name="ReadOnly">1</prop>
												<obj name="ChannelProp" class="ChannelProperty" version="1">
													<prop name="ChannelIdx">0</prop>
												</obj>
											</obj>
											<obj name="PropertyObject" class="GroupChannelTypeProp" version="4">
												<prop name="PropertyTypeName">Melt Geno Sample Type</prop>
												<prop name="Position">1</prop>
												<prop name="IsDefault">0</prop>
												<prop name="GroupSampleType">mstUnknown</prop>
												<obj name="ChannelProp" class="ChannelProperty" version="1">
													<prop name="ChannelIdx">0</prop>
												</obj>
											</obj>
											<obj name="PropertyObject" class="QuantSampleTypeProperty" version="4">
												<prop name="PropertyTypeName">Quantification Sample Type</prop>
												<prop name="Position">1</prop>
												<prop name="IsDefault">0</prop>
												<prop name="SampleType">qsUnknown</prop>
												<obj name="ChannelProp" class="ChannelProperty" version="1">
													<prop name="ChannelIdx">0</prop>
												</obj>
											</obj>
											<obj name="PropertyObject" class="ChannelGenotype" version="4">
												<prop name="PropertyTypeName">Scanning Genotype</prop>
												<prop name="Position">1</prop>
												<prop name="IsDefault">1</prop>
												<prop name="ReadOnly">1</prop>
												<obj name="ChannelProp" class="ChannelProperty" version="1">
													<prop name="ChannelIdx">0</prop>
												</obj>
											</obj>
											<obj name="PropertyObject" class="GroupChannelTypeProp" version="4">
												<prop name="PropertyTypeName">Scanning Sample Type</prop>
												<prop name="Position">1</prop>
												<prop name="IsDefault">0</prop>
												<prop name="GroupSampleType">mstUnknown</prop>
												<obj name="ChannelProp" class="ChannelProperty" version="1">
													<prop name="ChannelIdx">0</prop>
												</obj>
											</obj>
											<obj name="PropertyObject" class="TargetName" version="4">
												<prop name="PropertyTypeName">Target Name</prop>
												<prop name="Position">1</prop>
												<prop name="IsDefault">0</prop>
												<prop name="name">U44</prop>
												<obj name="ChannelProp" class="ChannelProperty" version="1">
													<prop name="ChannelIdx">0</prop>
												</obj>
											</obj>
											<obj name="PropertyObject" class="RQTargetProperty" version="4">
												<prop name="PropertyTypeName">Target Type</prop>
												<prop name="Position">1</prop>
												<prop name="IsDefault">0</prop>
												<prop name="TargetType">dtReference</prop>
												<obj name="ChannelProp" class="ChannelProperty" version="1">
													<prop name="ChannelIdx">0</prop>
												</obj>
											</obj>
										</list>
									</obj>
								</list>
							</obj>
						</obj>
						<prop name="ChannelPropertyCount">1</prop>
						<prop name="ContainerPosition">1</prop>
						<prop name="HasSampleProperties">1</prop>
						<obj name="SampleProperties" class="PropertyList" version="1">
							<list name="emlist" count="14">
								<obj name="PropertyObject" class="SamplePrefColor" version="4">
									<prop name="PropertyTypeName">Color</prop>
									<prop name="Position">1</prop>
									<prop name="IsDefault">0</prop>
									<prop name="Color">clRed</prop>
								</obj>
								<obj name="PropertyObject" class="DominantChannelProp" version="4">
									<prop name="PropertyTypeName">Dominant Channel</prop>
									<prop name="Position">1</prop>
									<prop name="IsDefault">0</prop>
									<prop name="DominantChannel">0</prop>
								</obj>
								<obj name="PropertyObject" class="Genotype" version="4">
									<prop name="PropertyTypeName">EndPt Genotype</prop>
									<prop name="Position">1</prop>
									<prop name="IsDefault">1</prop>
									<prop name="ReadOnly">1</prop>
								</obj>
								<obj name="PropertyObject" class="GroupingSample" version="4">
									<prop name="PropertyTypeName">EndPt Sample Type</prop>
									<prop name="Position">1</prop>
									<prop name="IsDefault">0</prop>
									<prop name="GroupSampleType">mstUnknown</prop>
								</obj>
								<obj name="PropertyObject" class="SamplePrefLineStyle" version="4">
									<prop name="PropertyTypeName">Line Style</prop>
									<prop name="Position">1</prop>
									<prop name="IsDefault">0</prop>
									<prop name="LineStyle">psSolid</prop>
								</obj>
								<obj name="PropertyObject" class="GenSampleEditNotes" version="4">
									<prop name="PropertyTypeName">Notes</prop>
									<prop name="Position">1</prop>
									<prop name="IsDefault">1</prop>
								</obj>
								<obj name="PropertyObject" class="SamplePrefPointStyle" version="4">
									<prop name="PropertyTypeName">Point Style</prop>
									<prop name="Position">1</prop>
									<prop name="IsDefault">0</prop>
									<prop name="PointStyle">psNothing</prop>
								</obj>
								<obj name="PropertyObject" class="GenSampleEditPosition" version="4">
									<prop name="PropertyTypeName">Position</prop>
									<prop name="Position">1</prop>
									<prop name="IsDefault">1</prop>
								</obj>
								<obj name="PropertyObject" class="GenSampleEditReplicate" version="4">
									<prop name="PropertyTypeName">Replicate of</prop>
									<prop name="Position">1</prop>
									<prop name="IsDefault">0</prop>
									<prop name="ReplicateOf">0</prop>
								</obj>
								<obj name="PropertyObject" class="HTCSampleID" version="4">
									<prop name="PropertyTypeName">Sample ID</prop>
									<prop name="Position">1</prop>
									<prop name="IsDefault">1</prop>
								</obj>
								<obj name="PropertyObject" class="GenSampleEditName" version="4">
									<prop name="PropertyTypeName">Sample Name</prop>
									<prop name="Position">1</prop>
									<prop name="IsDefault">0</prop>
									<prop name="name">1778T</prop>
								</obj>
								<obj name="PropertyObject" class="HTCSamplePrepNotes" version="4">
									<prop name="PropertyTypeName">Sample Prep Notes</prop>
									<prop name="Position">1</prop>
									<prop name="IsDefault">1</prop>
								</obj>
								<obj name="PropertyObject" class="GenSampleEditSubset" version="4">
									<prop name="PropertyTypeName">Subsets</prop>
									<prop name="Position">1</prop>
									<prop name="IsDefault">1</prop>
								</obj>
								<obj name="PropertyObject" class="SamplePrefWidth" version="5">
									<prop name="PropertyTypeName">Width</prop>
									<prop name="Position">1</prop>
									<prop name="IsDefault">1</prop>
									<prop name="Width">1</prop>
								</obj>
							</list>
						</obj>
					</obj>
					<obj name="item" class="SamplePropInfo" version="1">
						<obj name="ChannelProperties" class="ChanPropList" version="2">
							<obj name="ChannelProperties" class="EMList" version="1">
								<list name="emlist" count="1">
									<obj name="item" class="PropertyList" version="1">
										<list name="emlist" count="12">
											<obj name="PropertyObject" class="RQSampleTargetProperty" version="4">
												<prop name="PropertyTypeName">Combined Sample and Target Type</prop>
												<prop name="Position">2</prop>
												<prop name="IsDefault">0</prop>
												<obj name="ChannelProp" class="ChannelProperty" version="1">
													<prop name="ChannelIdx">0</prop>
												</obj>
											</obj>
											<obj name="PropertyObject" class="QuantConcProperty" version="4">
												<prop name="PropertyTypeName">Concentration</prop>
												<prop name="Position">2</prop>
												<prop name="IsDefault">1</prop>
												<prop name="Concentration">0</prop>
												<obj name="ChannelProp" class="ChannelProperty" version="1">
													<prop name="ChannelIdx">0</prop>
												</obj>
												<prop name="ReadOnly">1</prop>
											</obj>
											<obj name="PropertyObject" class="QuantCpHighProp" version="4">
												<prop name="PropertyTypeName">Cp High</prop>
												<prop name="Position">2</prop>
												<prop name="IsDefault">1</prop>
												<prop name="CpRangeHigh">0</prop>
												<obj name="ChannelProp" class="ChannelProperty" version="1">
													<prop name="ChannelIdx">0</prop>
												</obj>
												<prop name="ReadOnly">1</prop>
											</obj>
											<obj name="PropertyObject" class="QuantCpLowProp" version="4">
												<prop name="PropertyTypeName">Cp Low</prop>
												<prop name="Position">2</prop>
												<prop name="IsDefault">1</prop>
												<prop name="CpRangeLow">0</prop>
												<obj name="ChannelProp" class="ChannelProperty" version="1">
													<prop name="ChannelIdx">0</prop>
												</obj>
												<prop name="ReadOnly">1</prop>
											</obj>
											<obj name="PropertyObject" class="RQEffProp" version="4">
												<prop name="PropertyTypeName">Efficiency</prop>
												<prop name="Position">2</prop>
												<prop name="IsDefault">1</prop>
												<prop name="Efficiency">2</prop>
												<obj name="ChannelProp" class="ChannelProperty" version="1">
													<prop name="ChannelIdx">0</prop>
												</obj>
											</obj>
											<obj name="PropertyObject" class="ChannelGenotype" version="4">
												<prop name="PropertyTypeName">Melt Geno Genotype</prop>
												<prop name="Position">2</prop>
												<prop name="IsDefault">1</prop>
												<prop name="ReadOnly">1</prop>
												<obj name="ChannelProp" class="ChannelProperty" version="1">
													<prop name="ChannelIdx">0</prop>
												</obj>
											</obj>
											<obj name="PropertyObject" class="GroupChannelTypeProp" version="4">
												<prop name="PropertyTypeName">Melt Geno Sample Type</prop>
												<prop name="Position">2</prop>
												<prop name="IsDefault">0</prop>
												<prop name="GroupSampleType">mstUnknown</prop>
												<obj name="ChannelProp" class="ChannelProperty" version="1">
													<prop name="ChannelIdx">0</prop>
												</obj>
											</obj>
											<obj name="PropertyObject" class="QuantSampleTypeProperty" version="4">
												<prop name="PropertyTypeName">Quantification Sample Type</prop>
												<prop name="Position">2</prop>
												<prop name="IsDefault">0</prop>
												<prop name="SampleType">qsUnknown</prop>
												<obj name="ChannelProp" class="ChannelProperty" version="1">
													<prop name="ChannelIdx">0</prop>
												</obj>
											</obj>
											<obj name="PropertyObject" class="ChannelGenotype" version="4">
												<prop name="PropertyTypeName">Scanning Genotype</prop>
												<prop name="Position">2</prop>
												<prop name="IsDefault">1</prop>
												<prop name="ReadOnly">1</prop>
												<obj name="ChannelProp" class="ChannelProperty" version="1">
													<prop name="ChannelIdx">0</prop>
												</obj>
											</obj>
											<obj name="PropertyObject" class="GroupChannelTypeProp" version="4">
												<prop name="PropertyTypeName">Scanning Sample Type</prop>
												<prop name="Position">2</prop>
												<prop name="IsDefault">0</prop>
												<prop name="GroupSampleType">mstUnknown</prop>
												<obj name="ChannelProp" class="ChannelProperty" version="1">
													<prop name="ChannelIdx">0</prop>
												</obj>
											</obj>
											<obj name="PropertyObject" class="TargetName" version="4">
												<prop name="PropertyTypeName">Target Name</prop>
												<prop name="Position">2</prop>
												<prop name="IsDefault">0</prop>
												<prop name="name">U44</prop>
												<obj name="ChannelProp" class="ChannelProperty" version="1">
													<prop name="ChannelIdx">0</prop>
												</obj>
											</obj>
											<obj name="PropertyObject" class="RQTargetProperty" version="4">
												<prop name="PropertyTypeName">Target Type</prop>
												<prop name="Position">2</prop>
												<prop name="IsDefault">0</prop>
												<prop name="TargetType">dtReference</prop>
												<obj name="ChannelProp" class="ChannelProperty" version="1">
													<prop name="ChannelIdx">0</prop>
												</obj>
											</obj>
										</list>
									</obj>
								</list>
							</obj>
						</obj>
						<prop name="ChannelPropertyCount">1</prop>
						<prop name="ContainerPosition">2</prop>
						<prop name="HasSampleProperties">1</prop>
						<obj name="SampleProperties" class="PropertyList" version="1">
							<list name="emlist" count="14">
								<obj name="PropertyObject" class="SamplePrefColor" version="4">
									<prop name="PropertyTypeName">Color</prop>
									<prop name="Position">2</prop>
									<prop name="IsDefault">0</prop>
									<prop name="Color">$0030D700</prop>
								</obj>
								<obj name="PropertyObject" class="DominantChannelProp" version="4">
									<prop name="PropertyTypeName">Dominant Channel</prop>
									<prop name="Position">2</prop>
									<prop name="IsDefault">0</prop>
									<prop name="DominantChannel">0</prop>
								</obj>
								<obj name="PropertyObject" class="Genotype" version="4">
									<prop name="PropertyTypeName">EndPt Genotype</prop>
									<prop name="Position">2</prop>
									<prop name="IsDefault">1</prop>
									<prop name="ReadOnly">1</prop>
								</obj>
								<obj name="PropertyObject" class="GroupingSample" version="4">
									<prop name="PropertyTypeName">EndPt Sample Type</prop>
									<prop name="Position">2</prop>
									<prop name="IsDefault">0</prop>
									<prop name="GroupSampleType">mstUnknown</prop>
								</obj>
								<obj name="PropertyObject" class="SamplePrefLineStyle" version="4">
									<prop name="PropertyTypeName">Line Style</prop>
									<prop name="Position">2</prop>
									<prop name="IsDefault">0</prop>
									<prop name="LineStyle">psSolid</prop>
								</obj>
								<obj name="PropertyObject" class="GenSampleEditNotes" version="4">
									<prop name="PropertyTypeName">Notes</prop>
									<prop name="Position">2</prop>
									<prop name="IsDefault">1</prop>
								</obj>
								<obj name="PropertyObject" class="SamplePrefPointStyle" version="4">
									<prop name="PropertyTypeName">Point Style</prop>
									<prop name="Position">2</prop>
									<prop name="IsDefault">0</prop>
									<prop name="PointStyle">psNothing</prop>
								</obj>
								<obj name="PropertyObject" class="GenSampleEditPosition" version="4">
									<prop name="PropertyTypeName">Position</prop>
									<prop name="Position">2</prop>
									<prop name="IsDefault">1</prop>
								</obj>
								<obj name="PropertyObject" class="GenSampleEditReplicate" version="4">
									<prop name="PropertyTypeName">Replicate of</prop>
									<prop name="Position">2</prop>
									<prop name="IsDefault">0</prop>
									<prop name="ReplicateOf">2</prop>
								</obj>
								<obj name="PropertyObject" class="HTCSampleID" version="4">
									<prop name="PropertyTypeName">Sample ID</prop>
									<prop name="Position">2</prop>
									<prop name="IsDefault">1</prop>
								</obj>
								<obj name="PropertyObject" class="GenSampleEditName" version="4">
									<prop name="PropertyTypeName">Sample Name</prop>
									<prop name="Position">2</prop>
									<prop name="IsDefault">0</prop>
									<prop name="name">1778N</prop>
								</obj>
								<obj name="PropertyObject" class="HTCSamplePrepNotes" version="4">
									<prop name="PropertyTypeName">Sample Prep Notes</prop>
									<prop name="Position">2</prop>
									<prop name="IsDefault">1</prop>
								</obj>
								<obj name="PropertyObject" class="GenSampleEditSubset" version="4">
									<prop name="PropertyTypeName">Subsets</prop>
									<prop name="Position">2</prop>
									<prop name="IsDefault">1</prop>
								</obj>
								<obj name="PropertyObject" class="SamplePrefWidth" version="5">
									<prop name="PropertyTypeName">Width</prop>
									<prop name="Position">2</prop>
									<prop name="IsDefault">1</prop>
									<prop name="Width">1</prop>
								</obj>
							</list>
						</obj>
					</obj>
					<obj name="item" class="SamplePropInfo" version="1">
						<obj name="ChannelProperties" class="ChanPropList" version="2">
							<obj name="ChannelProperties" class="EMList" version="1">
								<list name="emlist" count="1">
									<obj name="item" class="PropertyList" version="1">
										<list name="emlist" count="12">
											<obj name="PropertyObject" class="RQSampleTargetProperty" version="4">
												<prop name="PropertyTypeName">Combined Sample and Target Type</prop>
												<prop name="Position">3</prop>
												<prop name="IsDefault">0</prop>
												<obj name="ChannelProp" class="ChannelProperty" version="1">
													<prop name="ChannelIdx">0</prop>
												</obj>
											</obj>
											<obj name="PropertyObject" class="QuantConcProperty" version="4">
												<prop name="PropertyTypeName">Concentration</prop>
												<prop name="Position">3</prop>
												<prop name="IsDefault">1</prop>
												<prop name="Concentration">0</prop>
												<obj name="ChannelProp" class="ChannelProperty" version="1">
													<prop name="ChannelIdx">0</prop>
												</obj>
												<prop name="ReadOnly">1</prop>
											</obj>
											<obj name="PropertyObject" class="QuantCpHighProp" version="4">
												<prop name="PropertyTypeName">Cp High</prop>
												<prop name="Position">3</prop>
												<prop name="IsDefault">1</prop>
												<prop name="CpRangeHigh">0</prop>
												<obj name="ChannelProp" class="ChannelProperty" version="1">
													<prop name="ChannelIdx">0</prop>
												</obj>
												<prop name="ReadOnly">1</prop>
											</obj>
											<obj name="PropertyObject" class="QuantCpLowProp" version="4">
												<prop name="PropertyTypeName">Cp Low</prop>
												<prop name="Position">3</prop>
												<prop name="IsDefault">1</prop>
												<prop name="CpRangeLow">0</prop>
												<obj name="ChannelProp" class="ChannelProperty" version="1">
													<prop name="ChannelIdx">0</prop>
												</obj>
												<prop name="ReadOnly">1</prop>
											</obj>
											<obj name="PropertyObject" class="RQEffProp" version="4">
												<prop name="PropertyTypeName">Efficiency</prop>
												<prop name="Position">3</prop>
												<prop name="IsDefault">1</prop>
												<prop name="Efficiency">2</prop>
												<obj name="ChannelProp" class="ChannelProperty" version="1">
													<prop name="ChannelIdx">0</prop>
												</obj>
											</obj>
											<obj name="PropertyObject" class="ChannelGenotype" version="4">
												<prop name="PropertyTypeName">Melt Geno Genotype</prop>
												<prop name="Position">3</prop>
												<prop name="IsDefault">1</prop>
												<prop name="ReadOnly">1</prop>
												<obj name="ChannelProp" class="ChannelProperty" version="1">
													<prop name="ChannelIdx">0</prop>
												</obj>
											</obj>
											<obj name="PropertyObject" class="GroupChannelTypeProp" version="4">
												<prop name="PropertyTypeName">Melt Geno Sample Type</prop>
												<prop name="Position">3</prop>
												<prop name="IsDefault">0</prop>
												<prop name="GroupSampleType">mstUnknown</prop>
												<obj name="ChannelProp" class="ChannelProperty" version="1">
													<prop name="ChannelIdx">0</prop>
												</obj>
											</obj>
											<obj name="PropertyObject" class="QuantSampleTypeProperty" version="4">
												<prop name="PropertyTypeName">Quantification Sample Type</prop>
												<prop name="Position">3</prop>
												<prop name="IsDefault">0</prop>
												<prop name="SampleType">qsUnknown</prop>
												<obj name="ChannelProp" class="ChannelProperty" version="1">
													<prop name="ChannelIdx">0</prop>
												</obj>
											</obj>
											<obj name="PropertyObject" class="ChannelGenotype" version="4">
												<prop name="PropertyTypeName">Scanning Genotype</prop>
												<prop name="Position">3</prop>
												<prop name="IsDefault">1</prop>
												<prop name="ReadOnly">1</prop>
												<obj name="ChannelProp" class="ChannelProperty" version="1">
													<prop name="ChannelIdx">0</prop>
												</obj>
											</obj>
											<obj name="PropertyObject" class="GroupChannelTypeProp" version="4">
												<prop name="PropertyTypeName">Scanning Sample Type</prop>
												<prop name="Position">3</prop>
												<prop name="IsDefault">0</prop>
												<prop name="GroupSampleType">mstUnknown</prop>
												<obj name="ChannelProp" class="ChannelProperty" version="1">
													<prop name="ChannelIdx">0</prop>
												</obj>
											</obj>
											<obj name="PropertyObject" class="TargetName" version="4">
												<prop name="PropertyTypeName">Target Name</prop>
												<prop name="Position">3</prop>
												<prop name="IsDefault">0</prop>
												<prop name="name">U44</prop>
												<obj name="ChannelProp" class="ChannelProperty" version="1">
													<prop name="ChannelIdx">0</prop>
												</obj>
											</obj>
											<obj name="PropertyObject" class="RQTargetProperty" version="4">
												<prop name="PropertyTypeName">Target Type</prop>
												<prop name="Position">3</prop>
												<prop name="IsDefault">0</prop>
												<prop name="TargetType">dtReference</prop>
												<obj name="ChannelProp" class="ChannelProperty" version="1">
													<prop name="ChannelIdx">0</prop>
												</obj>
											</obj>
										</list>
									</obj>
								</list>
							</obj>
						</obj>
						<prop name="ChannelPropertyCount">1</prop>
						<prop name="ContainerPosition">3</prop>
						<prop name="HasSampleProperties">1</prop>
						<obj name="SampleProperties" class="PropertyList" version="1">
							<list name="emlist" count="14">
								<obj name="PropertyObject" class="SamplePrefColor" version="4">
									<prop name="PropertyTypeName">Color</prop>
									<prop name="Position">3</prop>
									<prop name="IsDefault">0</prop>
									<prop name="Color">clFuchsia</prop>
								</obj>
								<obj name="PropertyObject" class="DominantChannelProp" version="4">
									<prop name="PropertyTypeName">Dominant Channel</prop>
									<prop name="Position">3</prop>
									<prop name="IsDefault">0</prop>
									<prop name="DominantChannel">0</prop>
								</obj>
								<obj name="PropertyObject" class="Genotype" version="4">
									<prop name="PropertyTypeName">EndPt Genotype</prop>
									<prop name="Position">3</prop>
									<prop name="IsDefault">1</prop>
									<prop name="ReadOnly">1</prop>
								</obj>
								<obj name="PropertyObject" class="GroupingSample" version="4">
									<prop name="PropertyTypeName">EndPt Sample Type</prop>
									<prop name="Position">3</prop>
									<prop name="IsDefault">0</prop>
									<prop name="GroupSampleType">mstUnknown</prop>
								</obj>
								<obj name="PropertyObject" class="SamplePrefLineStyle" version="4">
									<prop name="PropertyTypeName">Line Style</prop>
									<prop name="Position">3</prop>
									<prop name="IsDefault">0</prop>
									<prop name="LineStyle">psSolid</prop>
								</obj>
								<obj name="PropertyObject" class="GenSampleEditNotes" version="4">
									<prop name="PropertyTypeName">Notes</prop>
									<prop name="Position">3</prop>
									<prop name="IsDefault">1</prop>
								</obj>
								<obj name="PropertyObject" class="SamplePrefPointStyle" version="4">
									<prop name="PropertyTypeName">Point Style</prop>
									<prop name="Position">3</prop>
									<prop name="IsDefault">0</prop>
									<prop name="PointStyle">psNothing</prop>
								</obj>
								<obj name="PropertyObject" class="GenSampleEditPosition" version="4">
									<prop name="PropertyTypeName">Position</prop>
									<prop name="Position">3</prop>
									<prop name="IsDefault">1</prop>
								</obj>
								<obj name="PropertyObject" class="GenSampleEditReplicate" version="4">
									<prop name="PropertyTypeName">Replicate of</prop>
									<prop name="Position">3</prop>
									<prop name="IsDefault">0</prop>
									<prop name="ReplicateOf">2</prop>
								</obj>
								<obj name="PropertyObject" class="HTCSampleID" version="4">
									<prop name="PropertyTypeName">Sample ID</prop>
									<prop name="Position">3</prop>
									<prop name="IsDefault">1</prop>
								</obj>
								<obj name="PropertyObject" class="GenSampleEditName" version="4">
									<prop name="PropertyTypeName">Sample Name</prop>
									<prop name="Position">3</prop>
									<prop name="IsDefault">0</prop>
									<prop name="name">1778N</prop>
								</obj>
								<obj name="PropertyObject" class="HTCSamplePrepNotes" version="4">
									<prop name="PropertyTypeName">Sample Prep Notes</prop>
									<prop name="Position">3</prop>
									<prop name="IsDefault">1</prop>
								</obj>
								<obj name="PropertyObject" class="GenSampleEditSubset" version="4">
									<prop name="PropertyTypeName">Subsets</prop>
									<prop name="Position">3</prop>
									<prop name="IsDefault">1</prop>
								</obj>
								<obj name="PropertyObject" class="SamplePrefWidth" version="5">
									<prop name="PropertyTypeName">Width</prop>
									<prop name="Position">3</prop>
									<prop name="IsDefault">1</prop>
									<prop name="Width">1</prop>
								</obj>
							</list>
						</obj>
					</obj>
					<obj name="item" class="SamplePropInfo" version="1">
						<obj name="ChannelProperties" class="ChanPropList" version="2">
							<obj name="ChannelProperties" class="EMList" version="1">
								<list name="emlist" count="1">
									<obj name="item" class="PropertyList" version="1">
										<list name="emlist" count="12">
											<obj name="PropertyObject" class="RQSampleTargetProperty" version="4">
												<prop name="PropertyTypeName">Combined Sample and Target Type</prop>
												<prop name="Position">4</prop>
												<prop name="IsDefault">0</prop>
												<obj name="ChannelProp" class="ChannelProperty" version="1">
													<prop name="ChannelIdx">0</prop>
												</obj>
											</obj>
											<obj name="PropertyObject" class="QuantConcProperty" version="4">
												<prop name="PropertyTypeName">Concentration</prop>
												<prop name="Position">4</prop>
												<prop name="IsDefault">1</prop>
												<prop name="Concentration">0</prop>
												<obj name="ChannelProp" class="ChannelProperty" version="1">
													<prop name="ChannelIdx">0</prop>
												</obj>
												<prop name="ReadOnly">1</prop>
											</obj>
											<obj name="PropertyObject" class="QuantCpHighProp" version="4">
												<prop name="PropertyTypeName">Cp High</prop>
												<prop name="Position">4</prop>
												<prop name="IsDefault">1</prop>
												<prop name="CpRangeHigh">0</prop>
												<obj name="ChannelProp" class="ChannelProperty" version="1">
													<prop name="ChannelIdx">0</prop>
												</obj>
												<prop name="ReadOnly">1</prop>
											</obj>
											<obj name="PropertyObject" class="QuantCpLowProp" version="4">
												<prop name="PropertyTypeName">Cp Low</prop>
												<prop name="Position">4</prop>
												<prop name="IsDefault">1</prop>
												<prop name="CpRangeLow">0</prop>
												<obj name="ChannelProp" class="ChannelProperty" version="1">
													<prop name="ChannelIdx">0</prop>
												</obj>
												<prop name="ReadOnly">1</prop>
											</obj>
											<obj name="PropertyObject" class="RQEffProp" version="4">
												<prop name="PropertyTypeName">Efficiency</prop>
												<prop name="Position">4</prop>
												<prop name="IsDefault">1</prop>
												<prop name="Efficiency">2</prop>
												<obj name="ChannelProp" class="ChannelProperty" version="1">
													<prop name="ChannelIdx">0</prop>
												</obj>
											</obj>
											<obj name="PropertyObject" class="ChannelGenotype" version="4">
												<prop name="PropertyTypeName">Melt Geno Genotype</prop>
												<prop name="Position">4</prop>
												<prop name="IsDefault">1</prop>
												<prop name="ReadOnly">1</prop>
												<obj name="ChannelProp" class="ChannelProperty" version="1">
													<prop name="ChannelIdx">0</prop>
												</obj>
											</obj>
											<obj name="PropertyObject" class="GroupChannelTypeProp" version="4">
												<prop name="PropertyTypeName">Melt Geno Sample Type</prop>
												<prop name="Position">4</prop>
												<prop name="IsDefault">0</prop>
												<prop name="GroupSampleType">mstUnknown</prop>
												<obj name="ChannelProp" class="ChannelProperty" version="1">
													<prop name="ChannelIdx">0</prop>
												</obj>
											</obj>
											<obj name="PropertyObject" class="QuantSampleTypeProperty" version="4">
												<prop name="PropertyTypeName">Quantification Sample Type</prop>
												<prop name="Position">4</prop>
												<prop name="IsDefault">0</prop>
												<prop name="SampleType">qsUnknown</prop>
												<obj name="ChannelProp" class="ChannelProperty" version="1">
													<prop name="ChannelIdx">0</prop>
												</obj>
											</obj>
											<obj name="PropertyObject" class="ChannelGenotype" version="4">
												<prop name="PropertyTypeName">Scanning Genotype</prop>
												<prop name="Position">4</prop>
												<prop name="IsDefault">1</prop>
												<prop name="ReadOnly">1</prop>
												<obj name="ChannelProp" class="ChannelProperty" version="1">
													<prop name="ChannelIdx">0</prop>
												</obj>
											</obj>
											<obj name="PropertyObject" class="GroupChannelTypeProp" version="4">
												<prop name="PropertyTypeName">Scanning Sample Type</prop>
												<prop name="Position">4</prop>
												<prop name="IsDefault">0</prop>
												<prop name="GroupSampleType">mstUnknown</prop>
												<obj name="ChannelProp" class="ChannelProperty" version="1">
													<prop name="ChannelIdx">0</prop>
												</obj>
											</obj>
											<obj name="PropertyObject" class="TargetName" version="4">
												<prop name="PropertyTypeName">Target Name</prop>
												<prop name="Position">4</prop>
												<prop name="IsDefault">0</prop>
												<prop name="name">U44</prop>
												<obj name="ChannelProp" class="ChannelProperty" version="1">
													<prop name="ChannelIdx">0</prop>
												</obj>
											</obj>
											<obj name="PropertyObject" class="RQTargetProperty" version="4">
												<prop name="PropertyTypeName">Target Type</prop>
												<prop name="Position">4</prop>
												<prop name="IsDefault">0</prop>
												<prop name="TargetType">dtReference</prop>
												<obj name="ChannelProp" class="ChannelProperty" version="1">
													<prop name="ChannelIdx">0</prop>
												</obj>
											</obj>
										</list>
									</obj>
								</list>
							</obj>
						</obj>
						<prop name="ChannelPropertyCount">1</prop>
						<prop name="ContainerPosition">4</prop>
						<prop name="HasSampleProperties">1</prop>
						<obj name="SampleProperties" class="PropertyList" version="1">
							<list name="emlist" count="14">
								<obj name="PropertyObject" class="SamplePrefColor" version="4">
									<prop name="PropertyTypeName">Color</prop>
									<prop name="Position">4</prop>
									<prop name="IsDefault">0</prop>
									<prop name="Color">clGray</prop>
								</obj>
								<obj name="PropertyObject" class="DominantChannelProp" version="4">
									<prop name="PropertyTypeName">Dominant Channel</prop>
									<prop name="Position">4</prop>
									<prop name="IsDefault">0</prop>
									<prop name="DominantChannel">0</prop>
								</obj>
								<obj name="PropertyObject" class="Genotype" version="4">
									<prop name="PropertyTypeName">EndPt Genotype</prop>
									<prop name="Position">4</prop>
									<prop name="IsDefault">1</prop>
									<prop name="ReadOnly">1</prop>
								</obj>
								<obj name="PropertyObject" class="GroupingSample" version="4">
									<prop name="PropertyTypeName">EndPt Sample Type</prop>
									<prop name="Position">4</prop>
									<prop name="IsDefault">0</prop>
									<prop name="GroupSampleType">mstUnknown</prop>
								</obj>
								<obj name="PropertyObject" class="SamplePrefLineStyle" version="4">
									<prop name="PropertyTypeName">Line Style</prop>
									<prop name="Position">4</prop>
									<prop name="IsDefault">0</prop>
									<prop name="LineStyle">psSolid</prop>
								</obj>
								<obj name="PropertyObject" class="GenSampleEditNotes" version="4">
									<prop name="PropertyTypeName">Notes</prop>
									<prop name="Position">4</prop>
									<prop name="IsDefault">1</prop>
								</obj>
								<obj name="PropertyObject" class="SamplePrefPointStyle" version="4">
									<prop name="PropertyTypeName">Point Style</prop>
									<prop name="Position">4</prop>
									<prop name="IsDefault">0</prop>
									<prop name="PointStyle">psNothing</prop>
								</obj>
								<obj name="PropertyObject" class="GenSampleEditPosition" version="4">
									<prop name="PropertyTypeName">Position</prop>
									<prop name="Position">4</prop>
									<prop name="IsDefault">1</prop>
								</obj>
								<obj name="PropertyObject" class="GenSampleEditReplicate" version="4">
									<prop name="PropertyTypeName">Replicate of</prop>
									<prop name="Position">4</prop>
									<prop name="IsDefault">0</prop>
									<prop name="ReplicateOf">4</prop>
								</obj>
								<obj name="PropertyObject" class="HTCSampleID" version="4">
									<prop name="PropertyTypeName">Sample ID</prop>
									<prop name="Position">4</prop>
									<prop name="IsDefault">1</prop>
								</obj>
								<obj name="PropertyObject" class="GenSampleEditName" version="4">
									<prop name="PropertyTypeName">Sample Name</prop>
									<prop name="Position">4</prop>
									<prop name="IsDefault">0</prop>
									<prop name="name">1928T</prop>
								</obj>
								<obj name="PropertyObject" class="HTCSamplePrepNotes" version="4">
									<prop name="PropertyTypeName">Sample Prep Notes</prop>
									<prop name="Position">4</prop>
									<prop name="IsDefault">1</prop>
								</obj>
								<obj name="PropertyObject" class="GenSampleEditSubset" version="4">
									<prop name="PropertyTypeName">Subsets</prop>
									<prop name="Position">4</prop>
									<prop name="IsDefault">1</prop>
								</obj>
								<obj name="PropertyObject" class="SamplePrefWidth" version="5">
									<prop name="PropertyTypeName">Width</prop>
									<prop name="Position">4</prop>
									<prop name="IsDefault">1</prop>
									<prop name="Width">1</prop>
								</obj>
							</list>
						</obj>
					</obj>
					<obj name="item" class="SamplePropInfo" version="1">
						<obj name="ChannelProperties" class="ChanPropList" version="2">
							<obj name="ChannelProperties" class="EMList" version="1">
								<list name="emlist" count="1">
									<obj name="item" class="PropertyList" version="1">
										<list name="emlist" count="12">
											<obj name="PropertyObject" class="RQSampleTargetProperty" version="4">
												<prop name="PropertyTypeName">Combined Sample and Target Type</prop>
												<prop name="Position">5</prop>
												<prop name="IsDefault">0</prop>
												<obj name="ChannelProp" class="ChannelProperty" version="1">
													<prop name="ChannelIdx">0</prop>
												</obj>
											</obj>
											<obj name="PropertyObject" class="QuantConcProperty" version="4">
												<prop name="PropertyTypeName">Concentration</prop>
												<prop name="Position">5</prop>
												<prop name="IsDefault">1</prop>
												<prop name="Concentration">0</prop>
												<obj name="ChannelProp" class="ChannelProperty" version="1">
													<prop name="ChannelIdx">0</prop>
												</obj>
												<prop name="ReadOnly">1</prop>
											</obj>
											<obj name="PropertyObject" class="QuantCpHighProp" version="4">
												<prop name="PropertyTypeName">Cp High</prop>
												<prop name="Position">5</prop>
												<prop name="IsDefault">1</prop>
												<prop name="CpRangeHigh">0</prop>
												<obj name="ChannelProp" class="ChannelProperty" version="1">
													<prop name="ChannelIdx">0</prop>
												</obj>
												<prop name="ReadOnly">1</prop>
											</obj>
											<obj name="PropertyObject" class="QuantCpLowProp" version="4">
												<prop name="PropertyTypeName">Cp Low</prop>
												<prop name="Position">5</prop>
												<prop name="IsDefault">1</prop>
												<prop name="CpRangeLow">0</prop>
												<obj name="ChannelProp" class="ChannelProperty" version="1">
													<prop name="ChannelIdx">0</prop>
												</obj>
												<prop name="ReadOnly">1</prop>
											</obj>
											<obj name="PropertyObject" class="RQEffProp" version="4">
												<prop name="PropertyTypeName">Efficiency</prop>
												<prop name="Position">5</prop>
												<prop name="IsDefault">1</prop>
												<prop name="Efficiency">2</prop>
												<obj name="ChannelProp" class="ChannelProperty" version="1">
													<prop name="ChannelIdx">0</prop>
												</obj>
											</obj>
											<obj name="PropertyObject" class="ChannelGenotype" version="4">
												<prop name="PropertyTypeName">Melt Geno Genotype</prop>
												<prop name="Position">5</prop>
												<prop name="IsDefault">1</prop>
												<prop name="ReadOnly">1</prop>
												<obj name="ChannelProp" class="ChannelProperty" version="1">
													<prop name="ChannelIdx">0</prop>
												</obj>
											</obj>
											<obj name="PropertyObject" class="GroupChannelTypeProp" version="4">
												<prop name="PropertyTypeName">Melt Geno Sample Type</prop>
												<prop name="Position">5</prop>
												<prop name="IsDefault">0</prop>
												<prop name="GroupSampleType">mstUnknown</prop>
												<obj name="ChannelProp" class="ChannelProperty" version="1">
													<prop name="ChannelIdx">0</prop>
												</obj>
											</obj>
											<obj name="PropertyObject" class="QuantSampleTypeProperty" version="4">
												<prop name="PropertyTypeName">Quantification Sample Type</prop>
												<prop name="Position">5</prop>
												<prop name="IsDefault">0</prop>
												<prop name="SampleType">qsUnknown</prop>
												<obj name="ChannelProp" class="ChannelProperty" version="1">
													<prop name="ChannelIdx">0</prop>
												</obj>
											</obj>
											<obj name="PropertyObject" class="ChannelGenotype" version="4">
												<prop name="PropertyTypeName">Scanning Genotype</prop>
												<prop name="Position">5</prop>
												<prop name="IsDefault">1</prop>
												<prop name="ReadOnly">1</prop>
												<obj name="ChannelProp" class="ChannelProperty" version="1">
													<prop name="ChannelIdx">0</prop>
												</obj>
											</obj>
											<obj name="PropertyObject" class="GroupChannelTypeProp" version="4">
												<prop name="PropertyTypeName">Scanning Sample Type</prop>
												<prop name="Position">5</prop>
												<prop name="IsDefault">0</prop>
												<prop name="GroupSampleType">mstUnknown</prop>
												<obj name="ChannelProp" class="ChannelProperty" version="1">
													<prop name="ChannelIdx">0</prop>
												</obj>
											</obj>
											<obj name="PropertyObject" class="TargetName" version="4">
												<prop name="PropertyTypeName">Target Name</prop>
												<prop name="Position">5</prop>
												<prop name="IsDefault">0</prop>
												<prop name="name">U44</prop>
												<obj name="ChannelProp" class="ChannelProperty" version="1">
													<prop name="ChannelIdx">0</prop>
												</obj>
											</obj>
											<obj name="PropertyObject" class="RQTargetProperty" version="4">
												<prop name="PropertyTypeName">Target Type</prop>
												<prop name="Position">5</prop>
												<prop name="IsDefault">0</prop>
												<prop name="TargetType">dtReference</prop>
												<obj name="ChannelProp" class="ChannelProperty" version="1">
													<prop name="ChannelIdx">0</prop>
												</obj>
											</obj>
										</list>
									</obj>
								</list>
							</obj>
						</obj>
						<prop name="ChannelPropertyCount">1</prop>
						<prop name="ContainerPosition">5</prop>
						<prop name="HasSampleProperties">1</prop>
						<obj name="SampleProperties" class="PropertyList" version="1">
							<list name="emlist" count="14">
								<obj name="PropertyObject" class="SamplePrefColor" version="4">
									<prop name="PropertyTypeName">Color</prop>
									<prop name="Position">5</prop>
									<prop name="IsDefault">0</prop>
									<prop name="Color">$0012D7FA</prop>
								</obj>
								<obj name="PropertyObject" class="DominantChannelProp" version="4">
									<prop name="PropertyTypeName">Dominant Channel</prop>
									<prop name="Position">5</prop>
									<prop name="IsDefault">0</prop>
									<prop name="DominantChannel">0</prop>
								</obj>
								<obj name="PropertyObject" class="Genotype" version="4">
									<prop name="PropertyTypeName">EndPt Genotype</prop>
									<prop name="Position">5</prop>
									<prop name="IsDefault">1</prop>
									<prop name="ReadOnly">1</prop>
								</obj>
								<obj name="PropertyObject" class="GroupingSample" version="4">
									<prop name="PropertyTypeName">EndPt Sample Type</prop>
									<prop name="Position">5</prop>
									<prop name="IsDefault">0</prop>
									<prop name="GroupSampleType">mstUnknown</prop>
								</obj>
								<obj name="PropertyObject" class="SamplePrefLineStyle" version="4">
									<prop name="PropertyTypeName">Line Style</prop>
									<prop name="Position">5</prop>
									<prop name="IsDefault">0</prop>
									<prop name="LineStyle">psSolid</prop>
								</obj>
								<obj name="PropertyObject" class="GenSampleEditNotes" version="4">
									<prop name="PropertyTypeName">Notes</prop>
									<prop name="Position">5</prop>
									<prop name="IsDefault">1</prop>
								</obj>
								<obj name="PropertyObject" class="SamplePrefPointStyle" version="4">
									<prop name="PropertyTypeName">Point Style</prop>
									<prop name="Position">5</prop>
									<prop name="IsDefault">0</prop>
									<prop name="PointStyle">psNothing</prop>
								</obj>
								<obj name="PropertyObject" class="GenSampleEditPosition" version="4">
									<prop name="PropertyTypeName">Position</prop>
									<prop name="Position">5</prop>
									<prop name="IsDefault">1</prop>
								</obj>
								<obj name="PropertyObject" class="GenSampleEditReplicate" version="4">
									<prop name="PropertyTypeName">Replicate of</prop>
									<prop name="Position">5</prop>
									<prop name="IsDefault">0</prop>
									<prop name="ReplicateOf">4</prop>
								</obj>
								<obj name="PropertyObject" class="HTCSampleID" version="4">
									<prop name="PropertyTypeName">Sample ID</prop>
									<prop name="Position">5</prop>
									<prop name="IsDefault">1</prop>
								</obj>
								<obj name="PropertyObject" class="GenSampleEditName" version="4">
									<prop name="PropertyTypeName">Sample Name</prop>
									<prop name="Position">5</prop>
									<prop name="IsDefault">0</prop>
									<prop name="name">1928T</prop>
								</obj>
								<obj name="PropertyObject" class="HTCSamplePrepNotes" version="4">
									<prop name="PropertyTypeName">Sample Prep Notes</prop>
									<prop name="Position">5</prop>
									<prop name="IsDefault">1</prop>
								</obj>
								<obj name="PropertyObject" class="GenSampleEditSubset" version="4">
									<prop name="PropertyTypeName">Subsets</prop>
									<prop name="Position">5</prop>
									<prop name="IsDefault">1</prop>
								</obj>
								<obj name="PropertyObject" class="SamplePrefWidth" version="5">
									<prop name="PropertyTypeName">Width</prop>
									<prop name="Position">5</prop>
									<prop name="IsDefault">1</prop>
									<prop name="Width">1</prop>
								</obj>
							</list>
						</obj>
					</obj>
					<obj name="item" class="SamplePropInfo" version="1">
						<obj name="ChannelProperties" class="ChanPropList" version="2">
							<obj name="ChannelProperties" class="EMList" version="1">
								<list name="emlist" count="1">
									<obj name="item" class="PropertyList" version="1">
										<list name="emlist" count="12">
											<obj name="PropertyObject" class="RQSampleTargetProperty" version="4">
												<prop name="PropertyTypeName">Combined Sample and Target Type</prop>
												<prop name="Position">6</prop>
												<prop name="IsDefault">0</prop>
												<obj name="ChannelProp" class="ChannelProperty" version="1">
													<prop name="ChannelIdx">0</prop>
												</obj>
											</obj>
											<obj name="PropertyObject" class="QuantConcProperty" version="4">
												<prop name="PropertyTypeName">Concentration</prop>
												<prop name="Position">6</prop>
												<prop name="IsDefault">1</prop>
												<prop name="Concentration">0</prop>
												<obj name="ChannelProp" class="ChannelProperty" version="1">
													<prop name="ChannelIdx">0</prop>
												</obj>
												<prop name="ReadOnly">1</prop>
											</obj>
											<obj name="PropertyObject" class="QuantCpHighProp" version="4">
												<prop name="PropertyTypeName">Cp High</prop>
												<prop name="Position">6</prop>
												<prop name="IsDefault">1</prop>
												<prop name="CpRangeHigh">0</prop>
												<obj name="ChannelProp" class="ChannelProperty" version="1">
													<prop name="ChannelIdx">0</prop>
												</obj>
												<prop name="ReadOnly">1</prop>
											</obj>
											<obj name="PropertyObject" class="QuantCpLowProp" version="4">
												<prop name="PropertyTypeName">Cp Low</prop>
												<prop name="Position">6</prop>
												<prop name="IsDefault">1</prop>
												<prop name="CpRangeLow">0</prop>
												<obj name="ChannelProp" class="ChannelProperty" version="1">
													<prop name="ChannelIdx">0</prop>
												</obj>
												<prop name="ReadOnly">1</prop>
											</obj>
											<obj name="PropertyObject" class="RQEffProp" version="4">
												<prop name="PropertyTypeName">Efficiency</prop>
												<prop name="Position">6</prop>
												<prop name="IsDefault">1</prop>
												<prop name="Efficiency">2</prop>
												<obj name="ChannelProp" class="ChannelProperty" version="1">
													<prop name="ChannelIdx">0</prop>
												</obj>
											</obj>
											<obj name="PropertyObject" class="ChannelGenotype" version="4">
												<prop name="PropertyTypeName">Melt Geno Genotype</prop>
												<prop name="Position">6</prop>
												<prop name="IsDefault">1</prop>
												<prop name="ReadOnly">1</prop>
												<obj name="ChannelProp" class="ChannelProperty" version="1">
													<prop name="ChannelIdx">0</prop>
												</obj>
											</obj>
											<obj name="PropertyObject" class="GroupChannelTypeProp" version="4">
												<prop name="PropertyTypeName">Melt Geno Sample Type</prop>
												<prop name="Position">6</prop>
												<prop name="IsDefault">0</prop>
												<prop name="GroupSampleType">mstUnknown</prop>
												<obj name="ChannelProp" class="ChannelProperty" version="1">
													<prop name="ChannelIdx">0</prop>
												</obj>
											</obj>
											<obj name="PropertyObject" class="QuantSampleTypeProperty" version="4">
												<prop name="PropertyTypeName">Quantification Sample Type</prop>
												<prop name="Position">6</prop>
												<prop name="IsDefault">0</prop>
												<prop name="SampleType">qsUnknown</prop>
												<obj name="ChannelProp" class="ChannelProperty" version="1">
													<prop name="ChannelIdx">0</prop>
												</obj>
											</obj>
											<obj name="PropertyObject" class="ChannelGenotype" version="4">
												<prop name="PropertyTypeName">Scanning Genotype</prop>
												<prop name="Position">6</prop>
												<prop name="IsDefault">1</prop>
												<prop name="ReadOnly">1</prop>
												<obj name="ChannelProp" class="ChannelProperty" version="1">
													<prop name="ChannelIdx">0</prop>
												</obj>
											</obj>
											<obj name="PropertyObject" class="GroupChannelTypeProp" version="4">
												<prop name="PropertyTypeName">Scanning Sample Type</prop>
												<prop name="Position">6</prop>
												<prop name="IsDefault">0</prop>
												<prop name="GroupSampleType">mstUnknown</prop>
												<obj name="ChannelProp" class="ChannelProperty" version="1">
													<prop name="ChannelIdx">0</prop>
												</obj>
											</obj>
											<obj name="PropertyObject" class="TargetName" version="4">
												<prop name="PropertyTypeName">Target Name</prop>
												<prop name="Position">6</prop>
												<prop name="IsDefault">0</prop>
												<prop name="name">U44</prop>
												<obj name="ChannelProp" class="ChannelProperty" version="1">
													<prop name="ChannelIdx">0</prop>
												</obj>
											</obj>
											<obj name="PropertyObject" class="RQTargetProperty" version="4">
												<prop name="PropertyTypeName">Target Type</prop>
												<prop name="Position">6</prop>
												<prop name="IsDefault">0</prop>
												<prop name="TargetType">dtReference</prop>
												<obj name="ChannelProp" class="ChannelProperty" version="1">
													<prop name="ChannelIdx">0</prop>
												</obj>
											</obj>
										</list>
									</obj>
								</list>
							</obj>
						</obj>
						<prop name="ChannelPropertyCount">1</prop>
						<prop name="ContainerPosition">6</prop>
						<prop name="HasSampleProperties">1</prop>
						<obj name="SampleProperties" class="PropertyList" version="1">
							<list name="emlist" count="14">
								<obj name="PropertyObject" class="SamplePrefColor" version="4">
									<prop name="PropertyTypeName">Color</prop>
									<prop name="Position">6</prop>
									<prop name="IsDefault">0</prop>
									<prop name="Color">$00000097</prop>
								</obj>
								<obj name="PropertyObject" class="DominantChannelProp" version="4">
									<prop name="PropertyTypeName">Dominant Channel</prop>
									<prop name="Position">6</prop>
									<prop name="IsDefault">0</prop>
									<prop name="DominantChannel">0</prop>
								</obj>
								<obj name="PropertyObject" class="Genotype" version="4">
									<prop name="PropertyTypeName">EndPt Genotype</prop>
									<prop name="Position">6</prop>
									<prop name="IsDefault">1</prop>
									<prop name="ReadOnly">1</prop>
								</obj>
								<obj name="PropertyObject" class="GroupingSample" version="4">
									<prop name="PropertyTypeName">EndPt Sample Type</prop>
									<prop name="Position">6</prop>
									<prop name="IsDefault">0</prop>
									<prop name="GroupSampleType">mstUnknown</prop>
								</obj>
								<obj name="PropertyObject" class="SamplePrefLineStyle" version="4">
									<prop name="PropertyTypeName">Line Style</prop>
									<prop name="Position">6</prop>
									<prop name="IsDefault">0</prop>
									<prop name="LineStyle">psSolid</prop>
								</obj>
								<obj name="PropertyObject" class="GenSampleEditNotes" version="4">
									<prop name="PropertyTypeName">Notes</prop>
									<prop name="Position">6</prop>
									<prop name="IsDefault">1</prop>
								</obj>
								<obj name="PropertyObject" class="SamplePrefPointStyle" version="4">
									<prop name="PropertyTypeName">Point Style</prop>
									<prop name="Position">6</prop>
									<prop name="IsDefault">0</prop>
									<prop name="PointStyle">psNothing</prop>
								</obj>
								<obj name="PropertyObject" class="GenSampleEditPosition" version="4">
									<prop name="PropertyTypeName">Position</prop>
									<prop name="Position">6</prop>
									<prop name="IsDefault">1</prop>
								</obj>
								<obj name="PropertyObject" class="GenSampleEditReplicate" version="4">
									<prop name="PropertyTypeName">Replicate of</prop>
									<prop name="Position">6</prop>
									<prop name="IsDefault">0</prop>
									<prop name="ReplicateOf">6</prop>
								</obj>
								<obj name="PropertyObject" class="HTCSampleID" version="4">
									<prop name="PropertyTypeName">Sample ID</prop>
									<prop name="Position">6</prop>
									<prop name="IsDefault">1</prop>
								</obj>
								<obj name="PropertyObject" class="GenSampleEditName" version="4">
									<prop name="PropertyTypeName">Sample Name</prop>
									<prop name="Position">6</prop>
									<prop name="IsDefault">0</prop>
									<prop name="name">1928N</prop>
								</obj>
								<obj name="PropertyObject" class="HTCSamplePrepNotes" version="4">
									<prop name="PropertyTypeName">Sample Prep Notes</prop>
									<prop name="Position">6</prop>
									<prop name="IsDefault">1</prop>
								</obj>
								<obj name="PropertyObject" class="GenSampleEditSubset" version="4">
									<prop name="PropertyTypeName">Subsets</prop>
									<prop name="Position">6</prop>
									<prop name="IsDefault">1</prop>
								</obj>
								<obj name="PropertyObject" class="SamplePrefWidth" version="5">
									<prop name="PropertyTypeName">Width</prop>
									<prop name="Position">6</prop>
									<prop name="IsDefault">1</prop>
									<prop name="Width">1</prop>
								</obj>
							</list>
						</obj>
					</obj>
					<obj name="item" class="SamplePropInfo" version="1">
						<obj name="ChannelProperties" class="ChanPropList" version="2">
							<obj name="ChannelProperties" class="EMList" version="1">
								<list name="emlist" count="1">
									<obj name="item" class="PropertyList" version="1">
										<list name="emlist" count="12">
											<obj name="PropertyObject" class="RQSampleTargetProperty" version="4">
												<prop name="PropertyTypeName">Combined Sample and Target Type</prop>
												<prop name="Position">7</prop>
												<prop name="IsDefault">0</prop>
												<obj name="ChannelProp" class="ChannelProperty" version="1">
													<prop name="ChannelIdx">0</prop>
												</obj>
											</obj>
											<obj name="PropertyObject" class="QuantConcProperty" version="4">
												<prop name="PropertyTypeName">Concentration</prop>
												<prop name="Position">7</prop>
												<prop name="IsDefault">1</prop>
												<prop name="Concentration">0</prop>
												<obj name="ChannelProp" class="ChannelProperty" version="1">
													<prop name="ChannelIdx">0</prop>
												</obj>
												<prop name="ReadOnly">1</prop>
											</obj>
											<obj name="PropertyObject" class="QuantCpHighProp" version="4">
												<prop name="PropertyTypeName">Cp High</prop>
												<prop name="Position">7</prop>
												<prop name="IsDefault">1</prop>
												<prop name="CpRangeHigh">0</prop>
												<obj name="ChannelProp" class="ChannelProperty" version="1">
													<prop name="ChannelIdx">0</prop>
												</obj>
												<prop name="ReadOnly">1</prop>
											</obj>
											<obj name="PropertyObject" class="QuantCpLowProp" version="4">
												<prop name="PropertyTypeName">Cp Low</prop>
												<prop name="Position">7</prop>
												<prop name="IsDefault">1</prop>
												<prop name="CpRangeLow">0</prop>
												<obj name="ChannelProp" class="ChannelProperty" version="1">
													<prop name="ChannelIdx">0</prop>
												</obj>
												<prop name="ReadOnly">1</prop>
											</obj>
											<obj name="PropertyObject" class="RQEffProp" version="4">
												<prop name="PropertyTypeName">Efficiency</prop>
												<prop name="Position">7</prop>
												<prop name="IsDefault">1</prop>
												<prop name="Efficiency">2</prop>
												<obj name="ChannelProp" class="ChannelProperty" version="1">
													<prop name="ChannelIdx">0</prop>
												</obj>
											</obj>
											<obj name="PropertyObject" class="ChannelGenotype" version="4">
												<prop name="PropertyTypeName">Melt Geno Genotype</prop>
												<prop name="Position">7</prop>
												<prop name="IsDefault">1</prop>
												<prop name="ReadOnly">1</prop>
												<obj name="ChannelProp" class="ChannelProperty" version="1">
													<prop name="ChannelIdx">0</prop>
												</obj>
											</obj>
											<obj name="PropertyObject" class="GroupChannelTypeProp" version="4">
												<prop name="PropertyTypeName">Melt Geno Sample Type</prop>
												<prop name="Position">7</prop>
												<prop name="IsDefault">0</prop>
												<prop name="GroupSampleType">mstUnknown</prop>
												<obj name="ChannelProp" class="ChannelProperty" version="1">
													<prop name="ChannelIdx">0</prop>
												</obj>
											</obj>
											<obj name="PropertyObject" class="QuantSampleTypeProperty" version="4">
												<prop name="PropertyTypeName">Quantification Sample Type</prop>
												<prop name="Position">7</prop>
												<prop name="IsDefault">0</prop>
												<prop name="SampleType">qsUnknown</prop>
												<obj name="ChannelProp" class="ChannelProperty" version="1">
													<prop name="ChannelIdx">0</prop>
												</obj>
											</obj>
											<obj name="PropertyObject" class="ChannelGenotype" version="4">
												<prop name="PropertyTypeName">Scanning Genotype</prop>
												<prop name="Position">7</prop>
												<prop name="IsDefault">1</prop>
												<prop name="ReadOnly">1</prop>
												<obj name="ChannelProp" class="ChannelProperty" version="1">
													<prop name="ChannelIdx">0</prop>
												</obj>
											</obj>
											<obj name="PropertyObject" class="GroupChannelTypeProp" version="4">
												<prop name="PropertyTypeName">Scanning Sample Type</prop>
												<prop name="Position">7</prop>
												<prop name="IsDefault">0</prop>
												<prop name="GroupSampleType">mstUnknown</prop>
												<obj name="ChannelProp" class="ChannelProperty" version="1">
													<prop name="ChannelIdx">0</prop>
												</obj>
											</obj>
											<obj name="PropertyObject" class="TargetName" version="4">
												<prop name="PropertyTypeName">Target Name</prop>
												<prop name="Position">7</prop>
												<prop name="IsDefault">0</prop>
												<prop name="name">U44</prop>
												<obj name="ChannelProp" class="ChannelProperty" version="1">
													<prop name="ChannelIdx">0</prop>
												</obj>
											</obj>
											<obj name="PropertyObject" class="RQTargetProperty" version="4">
												<prop name="PropertyTypeName">Target Type</prop>
												<prop name="Position">7</prop>
												<prop name="IsDefault">0</prop>
												<prop name="TargetType">dtReference</prop>
												<obj name="ChannelProp" class="ChannelProperty" version="1">
													<prop name="ChannelIdx">0</prop>
												</obj>
											</obj>
										</list>
									</obj>
								</list>
							</obj>
						</obj>
						<prop name="ChannelPropertyCount">1</prop>
						<prop name="ContainerPosition">7</prop>
						<prop name="HasSampleProperties">1</prop>
						<obj name="SampleProperties" class="PropertyList" version="1">
							<list name="emlist" count="14">
								<obj name="PropertyObject" class="SamplePrefColor" version="4">
									<prop name="PropertyTypeName">Color</prop>
									<prop name="Position">7</prop>
									<prop name="IsDefault">0</prop>
									<prop name="Color">$00FFFF0F</prop>
								</obj>
								<obj name="PropertyObject" class="DominantChannelProp" version="4">
									<prop name="PropertyTypeName">Dominant Channel</prop>
									<prop name="Position">7</prop>
									<prop name="IsDefault">0</prop>
									<prop name="DominantChannel">0</prop>
								</obj>
								<obj name="PropertyObject" class="Genotype" version="4">
									<prop name="PropertyTypeName">EndPt Genotype</prop>
									<prop name="Position">7</prop>
									<prop name="IsDefault">1</prop>
									<prop name="ReadOnly">1</prop>
								</obj>
								<obj name="PropertyObject" class="GroupingSample" version="4">
									<prop name="PropertyTypeName">EndPt Sample Type</prop>
									<prop name="Position">7</prop>
									<prop name="IsDefault">0</prop>
									<prop name="GroupSampleType">mstUnknown</prop>
								</obj>
								<obj name="PropertyObject" class="SamplePrefLineStyle" version="4">
									<prop name="PropertyTypeName">Line Style</prop>
									<prop name="Position">7</prop>
									<prop name="IsDefault">0</prop>
									<prop name="LineStyle">psSolid</prop>
								</obj>
								<obj name="PropertyObject" class="GenSampleEditNotes" version="4">
									<prop name="PropertyTypeName">Notes</prop>
									<prop name="Position">7</prop>
									<prop name="IsDefault">1</prop>
								</obj>
								<obj name="PropertyObject" class="SamplePrefPointStyle" version="4">
									<prop name="PropertyTypeName">Point Style</prop>
									<prop name="Position">7</prop>
									<prop name="IsDefault">0</prop>
									<prop name="PointStyle">psNothing</prop>
								</obj>
								<obj name="PropertyObject" class="GenSampleEditPosition" version="4">
									<prop name="PropertyTypeName">Position</prop>
									<prop name="Position">7</prop>
									<prop name="IsDefault">1</prop>
								</obj>
								<obj name="PropertyObject" class="GenSampleEditReplicate" version="4">
									<prop name="PropertyTypeName">Replicate of</prop>
									<prop name="Position">7</prop>
									<prop name="IsDefault">0</prop>
									<prop name="ReplicateOf">6</prop>
								</obj>
								<obj name="PropertyObject" class="HTCSampleID" version="4">
									<prop name="PropertyTypeName">Sample ID</prop>
									<prop name="Position">7</prop>
									<prop name="IsDefault">1</prop>
								</obj>
								<obj name="PropertyObject" class="GenSampleEditName" version="4">
									<prop name="PropertyTypeName">Sample Name</prop>
									<prop name="Position">7</prop>
									<prop name="IsDefault">0</prop>
									<prop name="name">1928N</prop>
								</obj>
								<obj name="PropertyObject" class="HTCSamplePrepNotes" version="4">
									<prop name="PropertyTypeName">Sample Prep Notes</prop>
									<prop name="Position">7</prop>
									<prop name="IsDefault">1</prop>
								</obj>
								<obj name="PropertyObject" class="GenSampleEditSubset" version="4">
									<prop name="PropertyTypeName">Subsets</prop>
									<prop name="Position">7</prop>
									<prop name="IsDefault">1</prop>
								</obj>
								<obj name="PropertyObject" class="SamplePrefWidth" version="5">
									<prop name="PropertyTypeName">Width</prop>
									<prop name="Position">7</prop>
									<prop name="IsDefault">1</prop>
									<prop name="Width">1</prop>
								</obj>
							</list>
						</obj>
					</obj>
					<obj name="item" class="SamplePropInfo" version="1">
						<obj name="ChannelProperties" class="ChanPropList" version="2">
							<obj name="ChannelProperties" class="EMList" version="1">
								<list name="emlist" count="1">
									<obj name="item" class="PropertyList" version="1">
										<list name="emlist" count="12">
											<obj name="PropertyObject" class="RQSampleTargetProperty" version="4">
												<prop name="PropertyTypeName">Combined Sample and Target Type</prop>
												<prop name="Position">8</prop>
												<prop name="IsDefault">0</prop>
												<obj name="ChannelProp" class="ChannelProperty" version="1">
													<prop name="ChannelIdx">0</prop>
												</obj>
											</obj>
											<obj name="PropertyObject" class="QuantConcProperty" version="4">
												<prop name="PropertyTypeName">Concentration</prop>
												<prop name="Position">8</prop>
												<prop name="IsDefault">1</prop>
												<prop name="Concentration">0</prop>
												<obj name="ChannelProp" class="ChannelProperty" version="1">
													<prop name="ChannelIdx">0</prop>
												</obj>
												<prop name="ReadOnly">1</prop>
											</obj>
											<obj name="PropertyObject" class="QuantCpHighProp" version="4">
												<prop name="PropertyTypeName">Cp High</prop>
												<prop name="Position">8</prop>
												<prop name="IsDefault">1</prop>
												<prop name="CpRangeHigh">0</prop>
												<obj name="ChannelProp" class="ChannelProperty" version="1">
													<prop name="ChannelIdx">0</prop>
												</obj>
												<prop name="ReadOnly">1</prop>
											</obj>
											<obj name="PropertyObject" class="QuantCpLowProp" version="4">
												<prop name="PropertyTypeName">Cp Low</prop>
												<prop name="Position">8</prop>
												<prop name="IsDefault">1</prop>
												<prop name="CpRangeLow">0</prop>
												<obj name="ChannelProp" class="ChannelProperty" version="1">
													<prop name="ChannelIdx">0</prop>
												</obj>
												<prop name="ReadOnly">1</prop>
											</obj>
											<obj name="PropertyObject" class="RQEffProp" version="4">
												<prop name="PropertyTypeName">Efficiency</prop>
												<prop name="Position">8</prop>
												<prop name="IsDefault">1</prop>
												<prop name="Efficiency">2</prop>
												<obj name="ChannelProp" class="ChannelProperty" version="1">
													<prop name="ChannelIdx">0</prop>
												</obj>
											</obj>
											<obj name="PropertyObject" class="ChannelGenotype" version="4">
												<prop name="PropertyTypeName">Melt Geno Genotype</prop>
												<prop name="Position">8</prop>
												<prop name="IsDefault">1</prop>
												<prop name="ReadOnly">1</prop>
												<obj name="ChannelProp" class="ChannelProperty" version="1">
													<prop name="ChannelIdx">0</prop>
												</obj>
											</obj>
											<obj name="PropertyObject" class="GroupChannelTypeProp" version="4">
												<prop name="PropertyTypeName">Melt Geno Sample Type</prop>
												<prop name="Position">8</prop>
												<prop name="IsDefault">0</prop>
												<prop name="GroupSampleType">mstUnknown</prop>
												<obj name="ChannelProp" class="ChannelProperty" version="1">
													<prop name="ChannelIdx">0</prop>
												</obj>
											</obj>
											<obj name="PropertyObject" class="QuantSampleTypeProperty" version="4">
												<prop name="PropertyTypeName">Quantification Sample Type</prop>
												<prop name="Position">8</prop>
												<prop name="IsDefault">0</prop>
												<prop name="SampleType">qsUnknown</prop>
												<obj name="ChannelProp" class="ChannelProperty" version="1">
													<prop name="ChannelIdx">0</prop>
												</obj>
											</obj>
											<obj name="PropertyObject" class="ChannelGenotype" version="4">
												<prop name="PropertyTypeName">Scanning Genotype</prop>
												<prop name="Position">8</prop>
												<prop name="IsDefault">1</prop>
												<prop name="ReadOnly">1</prop>
												<obj name="ChannelProp" class="ChannelProperty" version="1">
													<prop name="ChannelIdx">0</prop>
												</obj>
											</obj>
											<obj name="PropertyObject" class="GroupChannelTypeProp" version="4">
												<prop name="PropertyTypeName">Scanning Sample Type</prop>
												<prop name="Position">8</prop>
												<prop name="IsDefault">0</prop>
												<prop name="GroupSampleType">mstUnknown</prop>
												<obj name="ChannelProp" class="ChannelProperty" version="1">
													<prop name="ChannelIdx">0</prop>
												</obj>
											</obj>
											<obj name="PropertyObject" class="TargetName" version="4">
												<prop name="PropertyTypeName">Target Name</prop>
												<prop name="Position">8</prop>
												<prop name="IsDefault">0</prop>
												<prop name="name">U44</prop>
												<obj name="ChannelProp" class="ChannelProperty" version="1">
													<prop name="ChannelIdx">0</prop>
												</obj>
											</obj>
											<obj name="PropertyObject" class="RQTargetProperty" version="4">
												<prop name="PropertyTypeName">Target Type</prop>
												<prop name="Position">8</prop>
												<prop name="IsDefault">0</prop>
												<prop name="TargetType">dtReference</prop>
												<obj name="ChannelProp" class="ChannelProperty" version="1">
													<prop name="ChannelIdx">0</prop>
												</obj>
											</obj>
										</list>
									</obj>
								</list>
							</obj>
						</obj>
						<prop name="ChannelPropertyCount">1</prop>
						<prop name="ContainerPosition">8</prop>
						<prop name="HasSampleProperties">1</prop>
						<obj name="SampleProperties" class="PropertyList" version="1">
							<list name="emlist" count="14">
								<obj name="PropertyObject" class="SamplePrefColor" version="4">
									<prop name="PropertyTypeName">Color</prop>
									<prop name="Position">8</prop>
									<prop name="IsDefault">0</prop>
									<prop name="Color">$00404000</prop>
								</obj>
								<obj name="PropertyObject" class="DominantChannelProp" version="4">
									<prop name="PropertyTypeName">Dominant Channel</prop>
									<prop name="Position">8</prop>
									<prop name="IsDefault">0</prop>
									<prop name="DominantChannel">0</prop>
								</obj>
								<obj name="PropertyObject" class="Genotype" version="4">
									<prop name="PropertyTypeName">EndPt Genotype</prop>
									<prop name="Position">8</prop>
									<prop name="IsDefault">1</prop>
									<prop name="ReadOnly">1</prop>
								</obj>
								<obj name="PropertyObject" class="GroupingSample" version="4">
									<prop name="PropertyTypeName">EndPt Sample Type</prop>
									<prop name="Position">8</prop>
									<prop name="IsDefault">0</prop>
									<prop name="GroupSampleType">mstUnknown</prop>
								</obj>
								<obj name="PropertyObject" class="SamplePrefLineStyle" version="4">
									<prop name="PropertyTypeName">Line Style</prop>
									<prop name="Position">8</prop>
									<prop name="IsDefault">0</prop>
									<prop name="LineStyle">psSolid</prop>
								</obj>
								<obj name="PropertyObject" class="GenSampleEditNotes" version="4">
									<prop name="PropertyTypeName">Notes</prop>
									<prop name="Position">8</prop>
									<prop name="IsDefault">1</prop>
								</obj>
								<obj name="PropertyObject" class="SamplePrefPointStyle" version="4">
									<prop name="PropertyTypeName">Point Style</prop>
									<prop name="Position">8</prop>
									<prop name="IsDefault">0</prop>
									<prop name="PointStyle">psNothing</prop>
								</obj>
								<obj name="PropertyObject" class="GenSampleEditPosition" version="4">
									<prop name="PropertyTypeName">Position</prop>
									<prop name="Position">8</prop>
									<prop name="IsDefault">1</prop>
								</obj>
								<obj name="PropertyObject" class="GenSampleEditReplicate" version="4">
									<prop name="PropertyTypeName">Replicate of</prop>
									<prop name="Position">8</prop>
									<prop name="IsDefault">0</prop>
									<prop name="ReplicateOf">8</prop>
								</obj>
								<obj name="PropertyObject" class="HTCSampleID" version="4">
									<prop name="PropertyTypeName">Sample ID</prop>
									<prop name="Position">8</prop>
									<prop name="IsDefault">1</prop>
								</obj>
								<obj name="PropertyObject" class="GenSampleEditName" version="4">
									<prop name="PropertyTypeName">Sample Name</prop>
									<prop name="Position">8</prop>
									<prop name="IsDefault">0</prop>
									<prop name="name">1982T</prop>
								</obj>
								<obj name="PropertyObject" class="HTCSamplePrepNotes" version="4">
									<prop name="PropertyTypeName">Sample Prep Notes</prop>
									<prop name="Position">8</prop>
									<prop name="IsDefault">1</prop>
								</obj>
								<obj name="PropertyObject" class="GenSampleEditSubset" version="4">
									<prop name="PropertyTypeName">Subsets</prop>
									<prop name="Position">8</prop>
									<prop name="IsDefault">1</prop>
								</obj>
								<obj name="PropertyObject" class="SamplePrefWidth" version="5">
									<prop name="PropertyTypeName">Width</prop>
									<prop name="Position">8</prop>
									<prop name="IsDefault">1</prop>
									<prop name="Width">1</prop>
								</obj>
							</list>
						</obj>
					</obj>
					<obj name="item" class="SamplePropInfo" version="1">
						<obj name="ChannelProperties" class="ChanPropList" version="2">
							<obj name="ChannelProperties" class="EMList" version="1">
								<list name="emlist" count="1">
									<obj name="item" class="PropertyList" version="1">
										<list name="emlist" count="12">
											<obj name="PropertyObject" class="RQSampleTargetProperty" version="4">
												<prop name="PropertyTypeName">Combined Sample and Target Type</prop>
												<prop name="Position">9</prop>
												<prop name="IsDefault">0</prop>
												<obj name="ChannelProp" class="ChannelProperty" version="1">
													<prop name="ChannelIdx">0</prop>
												</obj>
											</obj>
											<obj name="PropertyObject" class="QuantConcProperty" version="4">
												<prop name="PropertyTypeName">Concentration</prop>
												<prop name="Position">9</prop>
												<prop name="IsDefault">1</prop>
												<prop name="Concentration">0</prop>
												<obj name="ChannelProp" class="ChannelProperty" version="1">
													<prop name="ChannelIdx">0</prop>
												</obj>
												<prop name="ReadOnly">1</prop>
											</obj>
											<obj name="PropertyObject" class="QuantCpHighProp" version="4">
												<prop name="PropertyTypeName">Cp High</prop>
												<prop name="Position">9</prop>
												<prop name="IsDefault">1</prop>
												<prop name="CpRangeHigh">0</prop>
												<obj name="ChannelProp" class="ChannelProperty" version="1">
													<prop name="ChannelIdx">0</prop>
												</obj>
												<prop name="ReadOnly">1</prop>
											</obj>
											<obj name="PropertyObject" class="QuantCpLowProp" version="4">
												<prop name="PropertyTypeName">Cp Low</prop>
												<prop name="Position">9</prop>
												<prop name="IsDefault">1</prop>
												<prop name="CpRangeLow">0</prop>
												<obj name="ChannelProp" class="ChannelProperty" version="1">
													<prop name="ChannelIdx">0</prop>
												</obj>
												<prop name="ReadOnly">1</prop>
											</obj>
											<obj name="PropertyObject" class="RQEffProp" version="4">
												<prop name="PropertyTypeName">Efficiency</prop>
												<prop name="Position">9</prop>
												<prop name="IsDefault">1</prop>
												<prop name="Efficiency">2</prop>
												<obj name="ChannelProp" class="ChannelProperty" version="1">
													<prop name="ChannelIdx">0</prop>
												</obj>
											</obj>
											<obj name="PropertyObject" class="ChannelGenotype" version="4">
												<prop name="PropertyTypeName">Melt Geno Genotype</prop>
												<prop name="Position">9</prop>
												<prop name="IsDefault">1</prop>
												<prop name="ReadOnly">1</prop>
												<obj name="ChannelProp" class="ChannelProperty" version="1">
													<prop name="ChannelIdx">0</prop>
												</obj>
											</obj>
											<obj name="PropertyObject" class="GroupChannelTypeProp" version="4">
												<prop name="PropertyTypeName">Melt Geno Sample Type</prop>
												<prop name="Position">9</prop>
												<prop name="IsDefault">0</prop>
												<prop name="GroupSampleType">mstUnknown</prop>
												<obj name="ChannelProp" class="ChannelProperty" version="1">
													<prop name="ChannelIdx">0</prop>
												</obj>
											</obj>
											<obj name="PropertyObject" class="QuantSampleTypeProperty" version="4">
												<prop name="PropertyTypeName">Quantification Sample Type</prop>
												<prop name="Position">9</prop>
												<prop name="IsDefault">0</prop>
												<prop name="SampleType">qsUnknown</prop>
												<obj name="ChannelProp" class="ChannelProperty" version="1">
													<prop name="ChannelIdx">0</prop>
												</obj>
											</obj>
											<obj name="PropertyObject" class="ChannelGenotype" version="4">
												<prop name="PropertyTypeName">Scanning Genotype</prop>
												<prop name="Position">9</prop>
												<prop name="IsDefault">1</prop>
												<prop name="ReadOnly">1</prop>
												<obj name="ChannelProp" class="ChannelProperty" version="1">
													<prop name="ChannelIdx">0</prop>
												</obj>
											</obj>
											<obj name="PropertyObject" class="GroupChannelTypeProp" version="4">
												<prop name="PropertyTypeName">Scanning Sample Type</prop>
												<prop name="Position">9</prop>
												<prop name="IsDefault">0</prop>
												<prop name="GroupSampleType">mstUnknown</prop>
												<obj name="ChannelProp" class="ChannelProperty" version="1">
													<prop name="ChannelIdx">0</prop>
												</obj>
											</obj>
											<obj name="PropertyObject" class="TargetName" version="4">
												<prop name="PropertyTypeName">Target Name</prop>
												<prop name="Position">9</prop>
												<prop name="IsDefault">0</prop>
												<prop name="name">U44</prop>
												<obj name="ChannelProp" class="ChannelProperty" version="1">
													<prop name="ChannelIdx">0</prop>
												</obj>
											</obj>
											<obj name="PropertyObject" class="RQTargetProperty" version="4">
												<prop name="PropertyTypeName">Target Type</prop>
												<prop name="Position">9</prop>
												<prop name="IsDefault">0</prop>
												<prop name="TargetType">dtReference</prop>
												<obj name="ChannelProp" class="ChannelProperty" version="1">
													<prop name="ChannelIdx">0</prop>
												</obj>
											</obj>
										</list>
									</obj>
								</list>
							</obj>
						</obj>
						<prop name="ChannelPropertyCount">1</prop>
						<prop name="ContainerPosition">9</prop>
						<prop name="HasSampleProperties">1</prop>
						<obj name="SampleProperties" class="PropertyList" version="1">
							<list name="emlist" count="14">
								<obj name="PropertyObject" class="SamplePrefColor" version="4">
									<prop name="PropertyTypeName">Color</prop>
									<prop name="Position">9</prop>
									<prop name="IsDefault">0</prop>
									<prop name="Color">$004080FF</prop>
								</obj>
								<obj name="PropertyObject" class="DominantChannelProp" version="4">
									<prop name="PropertyTypeName">Dominant Channel</prop>
									<prop name="Position">9</prop>
									<prop name="IsDefault">0</prop>
									<prop name="DominantChannel">0</prop>
								</obj>
								<obj name="PropertyObject" class="Genotype" version="4">
									<prop name="PropertyTypeName">EndPt Genotype</prop>
									<prop name="Position">9</prop>
									<prop name="IsDefault">1</prop>
									<prop name="ReadOnly">1</prop>
								</obj>
								<obj name="PropertyObject" class="GroupingSample" version="4">
									<prop name="PropertyTypeName">EndPt Sample Type</prop>
									<prop name="Position">9</prop>
									<prop name="IsDefault">0</prop>
									<prop name="GroupSampleType">mstUnknown</prop>
								</obj>
								<obj name="PropertyObject" class="SamplePrefLineStyle" version="4">
									<prop name="PropertyTypeName">Line Style</prop>
									<prop name="Position">9</prop>
									<prop name="IsDefault">0</prop>
									<prop name="LineStyle">psSolid</prop>
								</obj>
								<obj name="PropertyObject" class="GenSampleEditNotes" version="4">
									<prop name="PropertyTypeName">Notes</prop>
									<prop name="Position">9</prop>
									<prop name="IsDefault">1</prop>
								</obj>
								<obj name="PropertyObject" class="SamplePrefPointStyle" version="4">
									<prop name="PropertyTypeName">Point Style</prop>
									<prop name="Position">9</prop>
									<prop name="IsDefault">0</prop>
									<prop name="PointStyle">psNothing</prop>
								</obj>
								<obj name="PropertyObject" class="GenSampleEditPosition" version="4">
									<prop name="PropertyTypeName">Position</prop>
									<prop name="Position">9</prop>
									<prop name="IsDefault">1</prop>
								</obj>
								<obj name="PropertyObject" class="GenSampleEditReplicate" version="4">
									<prop name="PropertyTypeName">Replicate of</prop>
									<prop name="Position">9</prop>
									<prop name="IsDefault">0</prop>
									<prop name="ReplicateOf">8</prop>
								</obj>
								<obj name="PropertyObject" class="HTCSampleID" version="4">
									<prop name="PropertyTypeName">Sample ID</prop>
									<prop name="Position">9</prop>
									<prop name="IsDefault">1</prop>
								</obj>
								<obj name="PropertyObject" class="GenSampleEditName" version="4">
									<prop name="PropertyTypeName">Sample Name</prop>
									<prop name="Position">9</prop>
									<prop name="IsDefault">0</prop>
									<prop name="name">1982T</prop>
								</obj>
								<obj name="PropertyObject" class="HTCSamplePrepNotes" version="4">
									<prop name="PropertyTypeName">Sample Prep Notes</prop>
									<prop name="Position">9</prop>
									<prop name="IsDefault">1</prop>
								</obj>
								<obj name="PropertyObject" class="GenSampleEditSubset" version="4">
									<prop name="PropertyTypeName">Subsets</prop>
									<prop name="Position">9</prop>
									<prop name="IsDefault">1</prop>
								</obj>
								<obj name="PropertyObject" class="SamplePrefWidth" version="5">
									<prop name="PropertyTypeName">Width</prop>
									<prop name="Position">9</prop>
									<prop name="IsDefault">1</prop>
									<prop name="Width">1</prop>
								</obj>
							</list>
						</obj>
					</obj>
					<obj name="item" class="SamplePropInfo" version="1">
						<obj name="ChannelProperties" class="ChanPropList" version="2">
							<obj name="ChannelProperties" class="EMList" version="1">
								<list name="emlist" count="1">
									<obj name="item" class="PropertyList" version="1">
										<list name="emlist" count="12">
											<obj name="PropertyObject" class="RQSampleTargetProperty" version="4">
												<prop name="PropertyTypeName">Combined Sample and Target Type</prop>
												<prop name="Position">10</prop>
												<prop name="IsDefault">0</prop>
												<obj name="ChannelProp" class="ChannelProperty" version="1">
													<prop name="ChannelIdx">0</prop>
												</obj>
											</obj>
											<obj name="PropertyObject" class="QuantConcProperty" version="4">
												<prop name="PropertyTypeName">Concentration</prop>
												<prop name="Position">10</prop>
												<prop name="IsDefault">1</prop>
												<prop name="Concentration">0</prop>
												<obj name="ChannelProp" class="ChannelProperty" version="1">
													<prop name="ChannelIdx">0</prop>
												</obj>
												<prop name="ReadOnly">1</prop>
											</obj>
											<obj name="PropertyObject" class="QuantCpHighProp" version="4">
												<prop name="PropertyTypeName">Cp High</prop>
												<prop name="Position">10</prop>
												<prop name="IsDefault">1</prop>
												<prop name="CpRangeHigh">0</prop>
												<obj name="ChannelProp" class="ChannelProperty" version="1">
													<prop name="ChannelIdx">0</prop>
												</obj>
												<prop name="ReadOnly">1</prop>
											</obj>
											<obj name="PropertyObject" class="QuantCpLowProp" version="4">
												<prop name="PropertyTypeName">Cp Low</prop>
												<prop name="Position">10</prop>
												<prop name="IsDefault">1</prop>
												<prop name="CpRangeLow">0</prop>
												<obj name="ChannelProp" class="ChannelProperty" version="1">
													<prop name="ChannelIdx">0</prop>
												</obj>
												<prop name="ReadOnly">1</prop>
											</obj>
											<obj name="PropertyObject" class="RQEffProp" version="4">
												<prop name="PropertyTypeName">Efficiency</prop>
												<prop name="Position">10</prop>
												<prop name="IsDefault">1</prop>
												<prop name="Efficiency">2</prop>
												<obj name="ChannelProp" class="ChannelProperty" version="1">
													<prop name="ChannelIdx">0</prop>
												</obj>
											</obj>
											<obj name="PropertyObject" class="ChannelGenotype" version="4">
												<prop name="PropertyTypeName">Melt Geno Genotype</prop>
												<prop name="Position">10</prop>
												<prop name="IsDefault">1</prop>
												<prop name="ReadOnly">1</prop>
												<obj name="ChannelProp" class="ChannelProperty" version="1">
													<prop name="ChannelIdx">0</prop>
												</obj>
											</obj>
											<obj name="PropertyObject" class="GroupChannelTypeProp" version="4">
												<prop name="PropertyTypeName">Melt Geno Sample Type</prop>
												<prop name="Position">10</prop>
												<prop name="IsDefault">0</prop>
												<prop name="GroupSampleType">mstUnknown</prop>
												<obj name="ChannelProp" class="ChannelProperty" version="1">
													<prop name="ChannelIdx">0</prop>
												</obj>
											</obj>
											<obj name="PropertyObject" class="QuantSampleTypeProperty" version="4">
												<prop name="PropertyTypeName">Quantification Sample Type</prop>
												<prop name="Position">10</prop>
												<prop name="IsDefault">0</prop>
												<prop name="SampleType">qsUnknown</prop>
												<obj name="ChannelProp" class="ChannelProperty" version="1">
													<prop name="ChannelIdx">0</prop>
												</obj>
											</obj>
											<obj name="PropertyObject" class="ChannelGenotype" version="4">
												<prop name="PropertyTypeName">Scanning Genotype</prop>
												<prop name="Position">10</prop>
												<prop name="IsDefault">1</prop>
												<prop name="ReadOnly">1</prop>
												<obj name="ChannelProp" class="ChannelProperty" version="1">
													<prop name="ChannelIdx">0</prop>
												</obj>
											</obj>
											<obj name="PropertyObject" class="GroupChannelTypeProp" version="4">
												<prop name="PropertyTypeName">Scanning Sample Type</prop>
												<prop name="Position">10</prop>
												<prop name="IsDefault">0</prop>
												<prop name="GroupSampleType">mstUnknown</prop>
												<obj name="ChannelProp" class="ChannelProperty" version="1">
													<prop name="ChannelIdx">0</prop>
												</obj>
											</obj>
											<obj name="PropertyObject" class="TargetName" version="4">
												<prop name="PropertyTypeName">Target Name</prop>
												<prop name="Position">10</prop>
												<prop name="IsDefault">0</prop>
												<prop name="name">U44</prop>
												<obj name="ChannelProp" class="ChannelProperty" version="1">
													<prop name="ChannelIdx">0</prop>
												</obj>
											</obj>
											<obj name="PropertyObject" class="RQTargetProperty" version="4">
												<prop name="PropertyTypeName">Target Type</prop>
												<prop name="Position">10</prop>
												<prop name="IsDefault">0</prop>
												<prop name="TargetType">dtReference</prop>
												<obj name="ChannelProp" class="ChannelProperty" version="1">
													<prop name="ChannelIdx">0</prop>
												</obj>
											</obj>
										</list>
									</obj>
								</list>
							</obj>
						</obj>
						<prop name="ChannelPropertyCount">1</prop>
						<prop name="ContainerPosition">10</prop>
						<prop name="HasSampleProperties">1</prop>
						<obj name="SampleProperties" class="PropertyList" version="1">
							<list name="emlist" count="14">
								<obj name="PropertyObject" class="SamplePrefColor" version="4">
									<prop name="PropertyTypeName">Color</prop>
									<prop name="Position">10</prop>
									<prop name="IsDefault">0</prop>
									<prop name="Color">$00FD0299</prop>
								</obj>
								<obj name="PropertyObject" class="DominantChannelProp" version="4">
									<prop name="PropertyTypeName">Dominant Channel</prop>
									<prop name="Position">10</prop>
									<prop name="IsDefault">0</prop>
									<prop name="DominantChannel">0</prop>
								</obj>
								<obj name="PropertyObject" class="Genotype" version="4">
									<prop name="PropertyTypeName">EndPt Genotype</prop>
									<prop name="Position">10</prop>
									<prop name="IsDefault">1</prop>
									<prop name="ReadOnly">1</prop>
								</obj>
								<obj name="PropertyObject" class="GroupingSample" version="4">
									<prop name="PropertyTypeName">EndPt Sample Type</prop>
									<prop name="Position">10</prop>
									<prop name="IsDefault">0</prop>
									<prop name="GroupSampleType">mstUnknown</prop>
								</obj>
								<obj name="PropertyObject" class="SamplePrefLineStyle" version="4">
									<prop name="PropertyTypeName">Line Style</prop>
									<prop name="Position">10</prop>
									<prop name="IsDefault">0</prop>
									<prop name="LineStyle">psSolid</prop>
								</obj>
								<obj name="PropertyObject" class="GenSampleEditNotes" version="4">
									<prop name="PropertyTypeName">Notes</prop>
									<prop name="Position">10</prop>
									<prop name="IsDefault">1</prop>
								</obj>
								<obj name="PropertyObject" class="SamplePrefPointStyle" version="4">
									<prop name="PropertyTypeName">Point Style</prop>
									<prop name="Position">10</prop>
									<prop name="IsDefault">0</prop>
									<prop name="PointStyle">psNothing</prop>
								</obj>
								<obj name="PropertyObject" class="GenSampleEditPosition" version="4">
									<prop name="PropertyTypeName">Position</prop>
									<prop name="Position">10</prop>
									<prop name="IsDefault">1</prop>
								</obj>
								<obj name="PropertyObject" class="GenSampleEditReplicate" version="4">
									<prop name="PropertyTypeName">Replicate of</prop>
									<prop name="Position">10</prop>
									<prop name="IsDefault">0</prop>
									<prop name="ReplicateOf">10</prop>
								</obj>
								<obj name="PropertyObject" class="HTCSampleID" version="4">
									<prop name="PropertyTypeName">Sample ID</prop>
									<prop name="Position">10</prop>
									<prop name="IsDefault">1</prop>
								</obj>
								<obj name="PropertyObject" class="GenSampleEditName" version="4">
									<prop name="PropertyTypeName">Sample Name</prop>
									<prop name="Position">10</prop>
									<prop name="IsDefault">0</prop>
									<prop name="name">1982N</prop>
								</obj>
								<obj name="PropertyObject" class="HTCSamplePrepNotes" version="4">
									<prop name="PropertyTypeName">Sample Prep Notes</prop>
									<prop name="Position">10</prop>
									<prop name="IsDefault">1</prop>
								</obj>
								<obj name="PropertyObject" class="GenSampleEditSubset" version="4">
									<prop name="PropertyTypeName">Subsets</prop>
									<prop name="Position">10</prop>
									<prop name="IsDefault">1</prop>
								</obj>
								<obj name="PropertyObject" class="SamplePrefWidth" version="5">
									<prop name="PropertyTypeName">Width</prop>
									<prop name="Position">10</prop>
									<prop name="IsDefault">1</prop>
									<prop name="Width">1</prop>
								</obj>
							</list>
						</obj>
					</obj>
					<obj name="item" class="SamplePropInfo" version="1">
						<obj name="ChannelProperties" class="ChanPropList" version="2">
							<obj name="ChannelProperties" class="EMList" version="1">
								<list name="emlist" count="1">
									<obj name="item" class="PropertyList" version="1">
										<list name="emlist" count="12">
											<obj name="PropertyObject" class="RQSampleTargetProperty" version="4">
												<prop name="PropertyTypeName">Combined Sample and Target Type</prop>
												<prop name="Position">11</prop>
												<prop name="IsDefault">0</prop>
												<obj name="ChannelProp" class="ChannelProperty" version="1">
													<prop name="ChannelIdx">0</prop>
												</obj>
											</obj>
											<obj name="PropertyObject" class="QuantConcProperty" version="4">
												<prop name="PropertyTypeName">Concentration</prop>
												<prop name="Position">11</prop>
												<prop name="IsDefault">1</prop>
												<prop name="Concentration">0</prop>
												<obj name="ChannelProp" class="ChannelProperty" version="1">
													<prop name="ChannelIdx">0</prop>
												</obj>
												<prop name="ReadOnly">1</prop>
											</obj>
											<obj name="PropertyObject" class="QuantCpHighProp" version="4">
												<prop name="PropertyTypeName">Cp High</prop>
												<prop name="Position">11</prop>
												<prop name="IsDefault">1</prop>
												<prop name="CpRangeHigh">0</prop>
												<obj name="ChannelProp" class="ChannelProperty" version="1">
													<prop name="ChannelIdx">0</prop>
												</obj>
												<prop name="ReadOnly">1</prop>
											</obj>
											<obj name="PropertyObject" class="QuantCpLowProp" version="4">
												<prop name="PropertyTypeName">Cp Low</prop>
												<prop name="Position">11</prop>
												<prop name="IsDefault">1</prop>
												<prop name="CpRangeLow">0</prop>
												<obj name="ChannelProp" class="ChannelProperty" version="1">
													<prop name="ChannelIdx">0</prop>
												</obj>
												<prop name="ReadOnly">1</prop>
											</obj>
											<obj name="PropertyObject" class="RQEffProp" version="4">
												<prop name="PropertyTypeName">Efficiency</prop>
												<prop name="Position">11</prop>
												<prop name="IsDefault">1</prop>
												<prop name="Efficiency">2</prop>
												<obj name="ChannelProp" class="ChannelProperty" version="1">
													<prop name="ChannelIdx">0</prop>
												</obj>
											</obj>
											<obj name="PropertyObject" class="ChannelGenotype" version="4">
												<prop name="PropertyTypeName">Melt Geno Genotype</prop>
												<prop name="Position">11</prop>
												<prop name="IsDefault">1</prop>
												<prop name="ReadOnly">1</prop>
												<obj name="ChannelProp" class="ChannelProperty" version="1">
													<prop name="ChannelIdx">0</prop>
												</obj>
											</obj>
											<obj name="PropertyObject" class="GroupChannelTypeProp" version="4">
												<prop name="PropertyTypeName">Melt Geno Sample Type</prop>
												<prop name="Position">11</prop>
												<prop name="IsDefault">0</prop>
												<prop name="GroupSampleType">mstUnknown</prop>
												<obj name="ChannelProp" class="ChannelProperty" version="1">
													<prop name="ChannelIdx">0</prop>
												</obj>
											</obj>
											<obj name="PropertyObject" class="QuantSampleTypeProperty" version="4">
												<prop name="PropertyTypeName">Quantification Sample Type</prop>
												<prop name="Position">11</prop>
												<prop name="IsDefault">0</prop>
												<prop name="SampleType">qsUnknown</prop>
												<obj name="ChannelProp" class="ChannelProperty" version="1">
													<prop name="ChannelIdx">0</prop>
												</obj>
											</obj>
											<obj name="PropertyObject" class="ChannelGenotype" version="4">
												<prop name="PropertyTypeName">Scanning Genotype</prop>
												<prop name="Position">11</prop>
												<prop name="IsDefault">1</prop>
												<prop name="ReadOnly">1</prop>
												<obj name="ChannelProp" class="ChannelProperty" version="1">
													<prop name="ChannelIdx">0</prop>
												</obj>
											</obj>
											<obj name="PropertyObject" class="GroupChannelTypeProp" version="4">
												<prop name="PropertyTypeName">Scanning Sample Type</prop>
												<prop name="Position">11</prop>
												<prop name="IsDefault">0</prop>
												<prop name="GroupSampleType">mstUnknown</prop>
												<obj name="ChannelProp" class="ChannelProperty" version="1">
													<prop name="ChannelIdx">0</prop>
												</obj>
											</obj>
											<obj name="PropertyObject" class="TargetName" version="4">
												<prop name="PropertyTypeName">Target Name</prop>
												<prop name="Position">11</prop>
												<prop name="IsDefault">0</prop>
												<prop name="name">U44</prop>
												<obj name="ChannelProp" class="ChannelProperty" version="1">
													<prop name="ChannelIdx">0</prop>
												</obj>
											</obj>
											<obj name="PropertyObject" class="RQTargetProperty" version="4">
												<prop name="PropertyTypeName">Target Type</prop>
												<prop name="Position">11</prop>
												<prop name="IsDefault">0</prop>
												<prop name="TargetType">dtReference</prop>
												<obj name="ChannelProp" class="ChannelProperty" version="1">
													<prop name="ChannelIdx">0</prop>
												</obj>
											</obj>
										</list>
									</obj>
								</list>
							</obj>
						</obj>
						<prop name="ChannelPropertyCount">1</prop>
						<prop name="ContainerPosition">11</prop>
						<prop name="HasSampleProperties">1</prop>
						<obj name="SampleProperties" class="PropertyList" version="1">
							<list name="emlist" count="14">
								<obj name="PropertyObject" class="SamplePrefColor" version="4">
									<prop name="PropertyTypeName">Color</prop>
									<prop name="Position">11</prop>
									<prop name="IsDefault">0</prop>
									<prop name="Color">$0026C4B8</prop>
								</obj>
								<obj name="PropertyObject" class="DominantChannelProp" version="4">
									<prop name="PropertyTypeName">Dominant Channel</prop>
									<prop name="Position">11</prop>
									<prop name="IsDefault">0</prop>
									<prop name="DominantChannel">0</prop>
								</obj>
								<obj name="PropertyObject" class="Genotype" version="4">
									<prop name="PropertyTypeName">EndPt Genotype</prop>
									<prop name="Position">11</prop>
									<prop name="IsDefault">1</prop>
									<prop name="ReadOnly">1</prop>
								</obj>
								<obj name="PropertyObject" class="GroupingSample" version="4">
									<prop name="PropertyTypeName">EndPt Sample Type</prop>
									<prop name="Position">11</prop>
									<prop name="IsDefault">0</prop>
									<prop name="GroupSampleType">mstUnknown</prop>
								</obj>
								<obj name="PropertyObject" class="SamplePrefLineStyle" version="4">
									<prop name="PropertyTypeName">Line Style</prop>
									<prop name="Position">11</prop>
									<prop name="IsDefault">0</prop>
									<prop name="LineStyle">psSolid</prop>
								</obj>
								<obj name="PropertyObject" class="GenSampleEditNotes" version="4">
									<prop name="PropertyTypeName">Notes</prop>
									<prop name="Position">11</prop>
									<prop name="IsDefault">1</prop>
								</obj>
								<obj name="PropertyObject" class="SamplePrefPointStyle" version="4">
									<prop name="PropertyTypeName">Point Style</prop>
									<prop name="Position">11</prop>
									<prop name="IsDefault">0</prop>
									<prop name="PointStyle">psNothing</prop>
								</obj>
								<obj name="PropertyObject" class="GenSampleEditPosition" version="4">
									<prop name="PropertyTypeName">Position</prop>
									<prop name="Position">11</prop>
									<prop name="IsDefault">1</prop>
								</obj>
								<obj name="PropertyObject" class="GenSampleEditReplicate" version="4">
									<prop name="PropertyTypeName">Replicate of</prop>
									<prop name="Position">11</prop>
									<prop name="IsDefault">0</prop>
									<prop name="ReplicateOf">10</prop>
								</obj>
								<obj name="PropertyObject" class="HTCSampleID" version="4">
									<prop name="PropertyTypeName">Sample ID</prop>
									<prop name="Position">11</prop>
									<prop name="IsDefault">1</prop>
								</obj>
								<obj name="PropertyObject" class="GenSampleEditName" version="4">
									<prop name="PropertyTypeName">Sample Name</prop>
									<prop name="Position">11</prop>
									<prop name="IsDefault">0</prop>
									<prop name="name">1982N</prop>
								</obj>
								<obj name="PropertyObject" class="HTCSamplePrepNotes" version="4">
									<prop name="PropertyTypeName">Sample Prep Notes</prop>
									<prop name="Position">11</prop>
									<prop name="IsDefault">1</prop>
								</obj>
								<obj name="PropertyObject" class="GenSampleEditSubset" version="4">
									<prop name="PropertyTypeName">Subsets</prop>
									<prop name="Position">11</prop>
									<prop name="IsDefault">1</prop>
								</obj>
								<obj name="PropertyObject" class="SamplePrefWidth" version="5">
									<prop name="PropertyTypeName">Width</prop>
									<prop name="Position">11</prop>
									<prop name="IsDefault">1</prop>
									<prop name="Width">1</prop>
								</obj>
							</list>
						</obj>
					</obj>
					<obj name="item" class="SamplePropInfo" version="1">
						<obj name="ChannelProperties" class="ChanPropList" version="2">
							<obj name="ChannelProperties" class="EMList" version="1">
								<list name="emlist" count="1">
									<obj name="item" class="PropertyList" version="1">
										<list name="emlist" count="12">
											<obj name="PropertyObject" class="RQSampleTargetProperty" version="4">
												<prop name="PropertyTypeName">Combined Sample and Target Type</prop>
												<prop name="Position">12</prop>
												<prop name="IsDefault">0</prop>
												<obj name="ChannelProp" class="ChannelProperty" version="1">
													<prop name="ChannelIdx">0</prop>
												</obj>
											</obj>
											<obj name="PropertyObject" class="QuantConcProperty" version="4">
												<prop name="PropertyTypeName">Concentration</prop>
												<prop name="Position">12</prop>
												<prop name="IsDefault">1</prop>
												<prop name="Concentration">0</prop>
												<obj name="ChannelProp" class="ChannelProperty" version="1">
													<prop name="ChannelIdx">0</prop>
												</obj>
												<prop name="ReadOnly">1</prop>
											</obj>
											<obj name="PropertyObject" class="QuantCpHighProp" version="4">
												<prop name="PropertyTypeName">Cp High</prop>
												<prop name="Position">12</prop>
												<prop name="IsDefault">1</prop>
												<prop name="CpRangeHigh">0</prop>
												<obj name="ChannelProp" class="ChannelProperty" version="1">
													<prop name="ChannelIdx">0</prop>
												</obj>
												<prop name="ReadOnly">1</prop>
											</obj>
											<obj name="PropertyObject" class="QuantCpLowProp" version="4">
												<prop name="PropertyTypeName">Cp Low</prop>
												<prop name="Position">12</prop>
												<prop name="IsDefault">1</prop>
												<prop name="CpRangeLow">0</prop>
												<obj name="ChannelProp" class="ChannelProperty" version="1">
													<prop name="ChannelIdx">0</prop>
												</obj>
												<prop name="ReadOnly">1</prop>
											</obj>
											<obj name="PropertyObject" class="RQEffProp" version="4">
												<prop name="PropertyTypeName">Efficiency</prop>
												<prop name="Position">12</prop>
												<prop name="IsDefault">1</prop>
												<prop name="Efficiency">2</prop>
												<obj name="ChannelProp" class="ChannelProperty" version="1">
													<prop name="ChannelIdx">0</prop>
												</obj>
											</obj>
											<obj name="PropertyObject" class="ChannelGenotype" version="4">
												<prop name="PropertyTypeName">Melt Geno Genotype</prop>
												<prop name="Position">12</prop>
												<prop name="IsDefault">1</prop>
												<prop name="ReadOnly">1</prop>
												<obj name="ChannelProp" class="ChannelProperty" version="1">
													<prop name="ChannelIdx">0</prop>
												</obj>
											</obj>
											<obj name="PropertyObject" class="GroupChannelTypeProp" version="4">
												<prop name="PropertyTypeName">Melt Geno Sample Type</prop>
												<prop name="Position">12</prop>
												<prop name="IsDefault">0</prop>
												<prop name="GroupSampleType">mstUnknown</prop>
												<obj name="ChannelProp" class="ChannelProperty" version="1">
													<prop name="ChannelIdx">0</prop>
												</obj>
											</obj>
											<obj name="PropertyObject" class="QuantSampleTypeProperty" version="4">
												<prop name="PropertyTypeName">Quantification Sample Type</prop>
												<prop name="Position">12</prop>
												<prop name="IsDefault">0</prop>
												<prop name="SampleType">qsUnknown</prop>
												<obj name="ChannelProp" class="ChannelProperty" version="1">
													<prop name="ChannelIdx">0</prop>
												</obj>
											</obj>
											<obj name="PropertyObject" class="ChannelGenotype" version="4">
												<prop name="PropertyTypeName">Scanning Genotype</prop>
												<prop name="Position">12</prop>
												<prop name="IsDefault">1</prop>
												<prop name="ReadOnly">1</prop>
												<obj name="ChannelProp" class="ChannelProperty" version="1">
													<prop name="ChannelIdx">0</prop>
												</obj>
											</obj>
											<obj name="PropertyObject" class="GroupChannelTypeProp" version="4">
												<prop name="PropertyTypeName">Scanning Sample Type</prop>
												<prop name="Position">12</prop>
												<prop name="IsDefault">0</prop>
												<prop name="GroupSampleType">mstUnknown</prop>
												<obj name="ChannelProp" class="ChannelProperty" version="1">
													<prop name="ChannelIdx">0</prop>
												</obj>
											</obj>
											<obj name="PropertyObject" class="TargetName" version="4">
												<prop name="PropertyTypeName">Target Name</prop>
												<prop name="Position">12</prop>
												<prop name="IsDefault">0</prop>
												<prop name="name">U44</prop>
												<obj name="ChannelProp" class="ChannelProperty" version="1">
													<prop name="ChannelIdx">0</prop>
												</obj>
											</obj>
											<obj name="PropertyObject" class="RQTargetProperty" version="4">
												<prop name="PropertyTypeName">Target Type</prop>
												<prop name="Position">12</prop>
												<prop name="IsDefault">0</prop>
												<prop name="TargetType">dtReference</prop>
												<obj name="ChannelProp" class="ChannelProperty" version="1">
													<prop name="ChannelIdx">0</prop>
												</obj>
											</obj>
										</list>
									</obj>
								</list>
							</obj>
						</obj>
						<prop name="ChannelPropertyCount">1</prop>
						<prop name="ContainerPosition">12</prop>
						<prop name="HasSampleProperties">1</prop>
						<obj name="SampleProperties" class="PropertyList" version="1">
							<list name="emlist" count="14">
								<obj name="PropertyObject" class="SamplePrefColor" version="4">
									<prop name="PropertyTypeName">Color</prop>
									<prop name="Position">12</prop>
									<prop name="IsDefault">0</prop>
									<prop name="Color">$00FF8000</prop>
								</obj>
								<obj name="PropertyObject" class="DominantChannelProp" version="4">
									<prop name="PropertyTypeName">Dominant Channel</prop>
									<prop name="Position">12</prop>
									<prop name="IsDefault">0</prop>
									<prop name="DominantChannel">0</prop>
								</obj>
								<obj name="PropertyObject" class="Genotype" version="4">
									<prop name="PropertyTypeName">EndPt Genotype</prop>
									<prop name="Position">12</prop>
									<prop name="IsDefault">1</prop>
									<prop name="ReadOnly">1</prop>
								</obj>
								<obj name="PropertyObject" class="GroupingSample" version="4">
									<prop name="PropertyTypeName">EndPt Sample Type</prop>
									<prop name="Position">12</prop>
									<prop name="IsDefault">0</prop>
									<prop name="GroupSampleType">mstUnknown</prop>
								</obj>
								<obj name="PropertyObject" class="SamplePrefLineStyle" version="4">
									<prop name="PropertyTypeName">Line Style</prop>
									<prop name="Position">12</prop>
									<prop name="IsDefault">0</prop>
									<prop name="LineStyle">psSolid</prop>
								</obj>
								<obj name="PropertyObject" class="GenSampleEditNotes" version="4">
									<prop name="PropertyTypeName">Notes</prop>
									<prop name="Position">12</prop>
									<prop name="IsDefault">1</prop>
								</obj>
								<obj name="PropertyObject" class="SamplePrefPointStyle" version="4">
									<prop name="PropertyTypeName">Point Style</prop>
									<prop name="Position">12</prop>
									<prop name="IsDefault">0</prop>
									<prop name="PointStyle">psNothing</prop>
								</obj>
								<obj name="PropertyObject" class="GenSampleEditPosition" version="4">
									<prop name="PropertyTypeName">Position</prop>
									<prop name="Position">12</prop>
									<prop name="IsDefault">1</prop>
								</obj>
								<obj name="PropertyObject" class="GenSampleEditReplicate" version="4">
									<prop name="PropertyTypeName">Replicate of</prop>
									<prop name="Position">12</prop>
									<prop name="IsDefault">0</prop>
									<prop name="ReplicateOf">12</prop>
								</obj>
								<obj name="PropertyObject" class="HTCSampleID" version="4">
									<prop name="PropertyTypeName">Sample ID</prop>
									<prop name="Position">12</prop>
									<prop name="IsDefault">1</prop>
								</obj>
								<obj name="PropertyObject" class="GenSampleEditName" version="4">
									<prop name="PropertyTypeName">Sample Name</prop>
									<prop name="Position">12</prop>
									<prop name="IsDefault">0</prop>
									<prop name="name">10029T</prop>
								</obj>
								<obj name="PropertyObject" class="HTCSamplePrepNotes" version="4">
									<prop name="PropertyTypeName">Sample Prep Notes</prop>
									<prop name="Position">12</prop>
									<prop name="IsDefault">1</prop>
								</obj>
								<obj name="PropertyObject" class="GenSampleEditSubset" version="4">
									<prop name="PropertyTypeName">Subsets</prop>
									<prop name="Position">12</prop>
									<prop name="IsDefault">1</prop>
								</obj>
								<obj name="PropertyObject" class="SamplePrefWidth" version="5">
									<prop name="PropertyTypeName">Width</prop>
									<prop name="Position">12</prop>
									<prop name="IsDefault">1</prop>
									<prop name="Width">1</prop>
								</obj>
							</list>
						</obj>
					</obj>
					<obj name="item" class="SamplePropInfo" version="1">
						<obj name="ChannelProperties" class="ChanPropList" version="2">
							<obj name="ChannelProperties" class="EMList" version="1">
								<list name="emlist" count="1">
									<obj name="item" class="PropertyList" version="1">
										<list name="emlist" count="12">
											<obj name="PropertyObject" class="RQSampleTargetProperty" version="4">
												<prop name="PropertyTypeName">Combined Sample and Target Type</prop>
												<prop name="Position">13</prop>
												<prop name="IsDefault">0</prop>
												<obj name="ChannelProp" class="ChannelProperty" version="1">
													<prop name="ChannelIdx">0</prop>
												</obj>
											</obj>
											<obj name="PropertyObject" class="QuantConcProperty" version="4">
												<prop name="PropertyTypeName">Concentration</prop>
												<prop name="Position">13</prop>
												<prop name="IsDefault">1</prop>
												<prop name="Concentration">0</prop>
												<obj name="ChannelProp" class="ChannelProperty" version="1">
													<prop name="ChannelIdx">0</prop>
												</obj>
												<prop name="ReadOnly">1</prop>
											</obj>
											<obj name="PropertyObject" class="QuantCpHighProp" version="4">
												<prop name="PropertyTypeName">Cp High</prop>
												<prop name="Position">13</prop>
												<prop name="IsDefault">1</prop>
												<prop name="CpRangeHigh">0</prop>
												<obj name="ChannelProp" class="ChannelProperty" version="1">
													<prop name="ChannelIdx">0</prop>
												</obj>
												<prop name="ReadOnly">1</prop>
											</obj>
											<obj name="PropertyObject" class="QuantCpLowProp" version="4">
												<prop name="PropertyTypeName">Cp Low</prop>
												<prop name="Position">13</prop>
												<prop name="IsDefault">1</prop>
												<prop name="CpRangeLow">0</prop>
												<obj name="ChannelProp" class="ChannelProperty" version="1">
													<prop name="ChannelIdx">0</prop>
												</obj>
												<prop name="ReadOnly">1</prop>
											</obj>
											<obj name="PropertyObject" class="RQEffProp" version="4">
												<prop name="PropertyTypeName">Efficiency</prop>
												<prop name="Position">13</prop>
												<prop name="IsDefault">1</prop>
												<prop name="Efficiency">2</prop>
												<obj name="ChannelProp" class="ChannelProperty" version="1">
													<prop name="ChannelIdx">0</prop>
												</obj>
											</obj>
											<obj name="PropertyObject" class="ChannelGenotype" version="4">
												<prop name="PropertyTypeName">Melt Geno Genotype</prop>
												<prop name="Position">13</prop>
												<prop name="IsDefault">1</prop>
												<prop name="ReadOnly">1</prop>
												<obj name="ChannelProp" class="ChannelProperty" version="1">
													<prop name="ChannelIdx">0</prop>
												</obj>
											</obj>
											<obj name="PropertyObject" class="GroupChannelTypeProp" version="4">
												<prop name="PropertyTypeName">Melt Geno Sample Type</prop>
												<prop name="Position">13</prop>
												<prop name="IsDefault">0</prop>
												<prop name="GroupSampleType">mstUnknown</prop>
												<obj name="ChannelProp" class="ChannelProperty" version="1">
													<prop name="ChannelIdx">0</prop>
												</obj>
											</obj>
											<obj name="PropertyObject" class="QuantSampleTypeProperty" version="4">
												<prop name="PropertyTypeName">Quantification Sample Type</prop>
												<prop name="Position">13</prop>
												<prop name="IsDefault">0</prop>
												<prop name="SampleType">qsUnknown</prop>
												<obj name="ChannelProp" class="ChannelProperty" version="1">
													<prop name="ChannelIdx">0</prop>
												</obj>
											</obj>
											<obj name="PropertyObject" class="ChannelGenotype" version="4">
												<prop name="PropertyTypeName">Scanning Genotype</prop>
												<prop name="Position">13</prop>
												<prop name="IsDefault">1</prop>
												<prop name="ReadOnly">1</prop>
												<obj name="ChannelProp" class="ChannelProperty" version="1">
													<prop name="ChannelIdx">0</prop>
												</obj>
											</obj>
											<obj name="PropertyObject" class="GroupChannelTypeProp" version="4">
												<prop name="PropertyTypeName">Scanning Sample Type</prop>
												<prop name="Position">13</prop>
												<prop name="IsDefault">0</prop>
												<prop name="GroupSampleType">mstUnknown</prop>
												<obj name="ChannelProp" class="ChannelProperty" version="1">
													<prop name="ChannelIdx">0</prop>
												</obj>
											</obj>
											<obj name="PropertyObject" class="TargetName" version="4">
												<prop name="PropertyTypeName">Target Name</prop>
												<prop name="Position">13</prop>
												<prop name="IsDefault">0</prop>
												<prop name="name">U44</prop>
												<obj name="ChannelProp" class="ChannelProperty" version="1">
													<prop name="ChannelIdx">0</prop>
												</obj>
											</obj>
											<obj name="PropertyObject" class="RQTargetProperty" version="4">
												<prop name="PropertyTypeName">Target Type</prop>
												<prop name="Position">13</prop>
												<prop name="IsDefault">0</prop>
												<prop name="TargetType">dtReference</prop>
												<obj name="ChannelProp" class="ChannelProperty" version="1">
													<prop name="ChannelIdx">0</prop>
												</obj>
											</obj>
										</list>
									</obj>
								</list>
							</obj>
						</obj>
						<prop name="ChannelPropertyCount">1</prop>
						<prop name="ContainerPosition">13</prop>
						<prop name="HasSampleProperties">1</prop>
						<obj name="SampleProperties" class="PropertyList" version="1">
							<list name="emlist" count="14">
								<obj name="PropertyObject" class="SamplePrefColor" version="4">
									<prop name="PropertyTypeName">Color</prop>
									<prop name="Position">13</prop>
									<prop name="IsDefault">0</prop>
									<prop name="Color">clRed</prop>
								</obj>
								<obj name="PropertyObject" class="DominantChannelProp" version="4">
									<prop name="PropertyTypeName">Dominant Channel</prop>
									<prop name="Position">13</prop>
									<prop name="IsDefault">0</prop>
									<prop name="DominantChannel">0</prop>
								</obj>
								<obj name="PropertyObject" class="Genotype" version="4">
									<prop name="PropertyTypeName">EndPt Genotype</prop>
									<prop name="Position">13</prop>
									<prop name="IsDefault">1</prop>
									<prop name="ReadOnly">1</prop>
								</obj>
								<obj name="PropertyObject" class="GroupingSample" version="4">
									<prop name="PropertyTypeName">EndPt Sample Type</prop>
									<prop name="Position">13</prop>
									<prop name="IsDefault">0</prop>
									<prop name="GroupSampleType">mstUnknown</prop>
								</obj>
								<obj name="PropertyObject" class="SamplePrefLineStyle" version="4">
									<prop name="PropertyTypeName">Line Style</prop>
									<prop name="Position">13</prop>
									<prop name="IsDefault">0</prop>
									<prop name="LineStyle">psSolid</prop>
								</obj>
								<obj name="PropertyObject" class="GenSampleEditNotes" version="4">
									<prop name="PropertyTypeName">Notes</prop>
									<prop name="Position">13</prop>
									<prop name="IsDefault">1</prop>
								</obj>
								<obj name="PropertyObject" class="SamplePrefPointStyle" version="4">
									<prop name="PropertyTypeName">Point Style</prop>
									<prop name="Position">13</prop>
									<prop name="IsDefault">0</prop>
									<prop name="PointStyle">psNothing</prop>
								</obj>
								<obj name="PropertyObject" class="GenSampleEditPosition" version="4">
									<prop name="PropertyTypeName">Position</prop>
									<prop name="Position">13</prop>
									<prop name="IsDefault">1</prop>
								</obj>
								<obj name="PropertyObject" class="GenSampleEditReplicate" version="4">
									<prop name="PropertyTypeName">Replicate of</prop>
									<prop name="Position">13</prop>
									<prop name="IsDefault">0</prop>
									<prop name="ReplicateOf">12</prop>
								</obj>
								<obj name="PropertyObject" class="HTCSampleID" version="4">
									<prop name="PropertyTypeName">Sample ID</prop>
									<prop name="Position">13</prop>
									<prop name="IsDefault">1</prop>
								</obj>
								<obj name="PropertyObject" class="GenSampleEditName" version="4">
									<prop name="PropertyTypeName">Sample Name</prop>
									<prop name="Position">13</prop>
									<prop name="IsDefault">0</prop>
									<prop name="name">10029T</prop>
								</obj>
								<obj name="PropertyObject" class="HTCSamplePrepNotes" version="4">
									<prop name="PropertyTypeName">Sample Prep Notes</prop>
									<prop name="Position">13</prop>
									<prop name="IsDefault">1</prop>
								</obj>
								<obj name="PropertyObject" class="GenSampleEditSubset" version="4">
									<prop name="PropertyTypeName">Subsets</prop>
									<prop name="Position">13</prop>
									<prop name="IsDefault">1</prop>
								</obj>
								<obj name="PropertyObject" class="SamplePrefWidth" version="5">
									<prop name="PropertyTypeName">Width</prop>
									<prop name="Position">13</prop>
									<prop name="IsDefault">1</prop>
									<prop name="Width">1</prop>
								</obj>
							</list>
						</obj>
					</obj>
					<obj name="item" class="SamplePropInfo" version="1">
						<obj name="ChannelProperties" class="ChanPropList" version="2">
							<obj name="ChannelProperties" class="EMList" version="1">
								<list name="emlist" count="1">
									<obj name="item" class="PropertyList" version="1">
										<list name="emlist" count="12">
											<obj name="PropertyObject" class="RQSampleTargetProperty" version="4">
												<prop name="PropertyTypeName">Combined Sample and Target Type</prop>
												<prop name="Position">14</prop>
												<prop name="IsDefault">0</prop>
												<obj name="ChannelProp" class="ChannelProperty" version="1">
													<prop name="ChannelIdx">0</prop>
												</obj>
											</obj>
											<obj name="PropertyObject" class="QuantConcProperty" version="4">
												<prop name="PropertyTypeName">Concentration</prop>
												<prop name="Position">14</prop>
												<prop name="IsDefault">1</prop>
												<prop name="Concentration">0</prop>
												<obj name="ChannelProp" class="ChannelProperty" version="1">
													<prop name="ChannelIdx">0</prop>
												</obj>
												<prop name="ReadOnly">1</prop>
											</obj>
											<obj name="PropertyObject" class="QuantCpHighProp" version="4">
												<prop name="PropertyTypeName">Cp High</prop>
												<prop name="Position">14</prop>
												<prop name="IsDefault">1</prop>
												<prop name="CpRangeHigh">0</prop>
												<obj name="ChannelProp" class="ChannelProperty" version="1">
													<prop name="ChannelIdx">0</prop>
												</obj>
												<prop name="ReadOnly">1</prop>
											</obj>
											<obj name="PropertyObject" class="QuantCpLowProp" version="4">
												<prop name="PropertyTypeName">Cp Low</prop>
												<prop name="Position">14</prop>
												<prop name="IsDefault">1</prop>
												<prop name="CpRangeLow">0</prop>
												<obj name="ChannelProp" class="ChannelProperty" version="1">
													<prop name="ChannelIdx">0</prop>
												</obj>
												<prop name="ReadOnly">1</prop>
											</obj>
											<obj name="PropertyObject" class="RQEffProp" version="4">
												<prop name="PropertyTypeName">Efficiency</prop>
												<prop name="Position">14</prop>
												<prop name="IsDefault">1</prop>
												<prop name="Efficiency">2</prop>
												<obj name="ChannelProp" class="ChannelProperty" version="1">
													<prop name="ChannelIdx">0</prop>
												</obj>
											</obj>
											<obj name="PropertyObject" class="ChannelGenotype" version="4">
												<prop name="PropertyTypeName">Melt Geno Genotype</prop>
												<prop name="Position">14</prop>
												<prop name="IsDefault">1</prop>
												<prop name="ReadOnly">1</prop>
												<obj name="ChannelProp" class="ChannelProperty" version="1">
													<prop name="ChannelIdx">0</prop>
												</obj>
											</obj>
											<obj name="PropertyObject" class="GroupChannelTypeProp" version="4">
												<prop name="PropertyTypeName">Melt Geno Sample Type</prop>
												<prop name="Position">14</prop>
												<prop name="IsDefault">0</prop>
												<prop name="GroupSampleType">mstUnknown</prop>
												<obj name="ChannelProp" class="ChannelProperty" version="1">
													<prop name="ChannelIdx">0</prop>
												</obj>
											</obj>
											<obj name="PropertyObject" class="QuantSampleTypeProperty" version="4">
												<prop name="PropertyTypeName">Quantification Sample Type</prop>
												<prop name="Position">14</prop>
												<prop name="IsDefault">0</prop>
												<prop name="SampleType">qsUnknown</prop>
												<obj name="ChannelProp" class="ChannelProperty" version="1">
													<prop name="ChannelIdx">0</prop>
												</obj>
											</obj>
											<obj name="PropertyObject" class="ChannelGenotype" version="4">
												<prop name="PropertyTypeName">Scanning Genotype</prop>
												<prop name="Position">14</prop>
												<prop name="IsDefault">1</prop>
												<prop name="ReadOnly">1</prop>
												<obj name="ChannelProp" class="ChannelProperty" version="1">
													<prop name="ChannelIdx">0</prop>
												</obj>
											</obj>
											<obj name="PropertyObject" class="GroupChannelTypeProp" version="4">
												<prop name="PropertyTypeName">Scanning Sample Type</prop>
												<prop name="Position">14</prop>
												<prop name="IsDefault">0</prop>
												<prop name="GroupSampleType">mstUnknown</prop>
												<obj name="ChannelProp" class="ChannelProperty" version="1">
													<prop name="ChannelIdx">0</prop>
												</obj>
											</obj>
											<obj name="PropertyObject" class="TargetName" version="4">
												<prop name="PropertyTypeName">Target Name</prop>
												<prop name="Position">14</prop>
												<prop name="IsDefault">0</prop>
												<prop name="name">U44</prop>
												<obj name="ChannelProp" class="ChannelProperty" version="1">
													<prop name="ChannelIdx">0</prop>
												</obj>
											</obj>
											<obj name="PropertyObject" class="RQTargetProperty" version="4">
												<prop name="PropertyTypeName">Target Type</prop>
												<prop name="Position">14</prop>
												<prop name="IsDefault">0</prop>
												<prop name="TargetType">dtReference</prop>
												<obj name="ChannelProp" class="ChannelProperty" version="1">
													<prop name="ChannelIdx">0</prop>
												</obj>
											</obj>
										</list>
									</obj>
								</list>
							</obj>
						</obj>
						<prop name="ChannelPropertyCount">1</prop>
						<prop name="ContainerPosition">14</prop>
						<prop name="HasSampleProperties">1</prop>
						<obj name="SampleProperties" class="PropertyList" version="1">
							<list name="emlist" count="14">
								<obj name="PropertyObject" class="SamplePrefColor" version="4">
									<prop name="PropertyTypeName">Color</prop>
									<prop name="Position">14</prop>
									<prop name="IsDefault">0</prop>
									<prop name="Color">$0030D700</prop>
								</obj>
								<obj name="PropertyObject" class="DominantChannelProp" version="4">
									<prop name="PropertyTypeName">Dominant Channel</prop>
									<prop name="Position">14</prop>
									<prop name="IsDefault">0</prop>
									<prop name="DominantChannel">0</prop>
								</obj>
								<obj name="PropertyObject" class="Genotype" version="4">
									<prop name="PropertyTypeName">EndPt Genotype</prop>
									<prop name="Position">14</prop>
									<prop name="IsDefault">1</prop>
									<prop name="ReadOnly">1</prop>
								</obj>
								<obj name="PropertyObject" class="GroupingSample" version="4">
									<prop name="PropertyTypeName">EndPt Sample Type</prop>
									<prop name="Position">14</prop>
									<prop name="IsDefault">0</prop>
									<prop name="GroupSampleType">mstUnknown</prop>
								</obj>
								<obj name="PropertyObject" class="SamplePrefLineStyle" version="4">
									<prop name="PropertyTypeName">Line Style</prop>
									<prop name="Position">14</prop>
									<prop name="IsDefault">0</prop>
									<prop name="LineStyle">psSolid</prop>
								</obj>
								<obj name="PropertyObject" class="GenSampleEditNotes" version="4">
									<prop name="PropertyTypeName">Notes</prop>
									<prop name="Position">14</prop>
									<prop name="IsDefault">1</prop>
								</obj>
								<obj name="PropertyObject" class="SamplePrefPointStyle" version="4">
									<prop name="PropertyTypeName">Point Style</prop>
									<prop name="Position">14</prop>
									<prop name="IsDefault">0</prop>
									<prop name="PointStyle">psNothing</prop>
								</obj>
								<obj name="PropertyObject" class="GenSampleEditPosition" version="4">
									<prop name="PropertyTypeName">Position</prop>
									<prop name="Position">14</prop>
									<prop name="IsDefault">1</prop>
								</obj>
								<obj name="PropertyObject" class="GenSampleEditReplicate" version="4">
									<prop name="PropertyTypeName">Replicate of</prop>
									<prop name="Position">14</prop>
									<prop name="IsDefault">0</prop>
									<prop name="ReplicateOf">14</prop>
								</obj>
								<obj name="PropertyObject" class="HTCSampleID" version="4">
									<prop name="PropertyTypeName">Sample ID</prop>
									<prop name="Position">14</prop>
									<prop name="IsDefault">1</prop>
								</obj>
								<obj name="PropertyObject" class="GenSampleEditName" version="4">
									<prop name="PropertyTypeName">Sample Name</prop>
									<prop name="Position">14</prop>
									<prop name="IsDefault">0</prop>
									<prop name="name">10029N</prop>
								</obj>
								<obj name="PropertyObject" class="HTCSamplePrepNotes" version="4">
									<prop name="PropertyTypeName">Sample Prep Notes</prop>
									<prop name="Position">14</prop>
									<prop name="IsDefault">1</prop>
								</obj>
								<obj name="PropertyObject" class="GenSampleEditSubset" version="4">
									<prop name="PropertyTypeName">Subsets</prop>
									<prop name="Position">14</prop>
									<prop name="IsDefault">1</prop>
								</obj>
								<obj name="PropertyObject" class="SamplePrefWidth" version="5">
									<prop name="PropertyTypeName">Width</prop>
									<prop name="Position">14</prop>
									<prop name="IsDefault">1</prop>
									<prop name="Width">1</prop>
								</obj>
							</list>
						</obj>
					</obj>
					<obj name="item" class="SamplePropInfo" version="1">
						<obj name="ChannelProperties" class="ChanPropList" version="2">
							<obj name="ChannelProperties" class="EMList" version="1">
								<list name="emlist" count="1">
									<obj name="item" class="PropertyList" version="1">
										<list name="emlist" count="12">
											<obj name="PropertyObject" class="RQSampleTargetProperty" version="4">
												<prop name="PropertyTypeName">Combined Sample and Target Type</prop>
												<prop name="Position">15</prop>
												<prop name="IsDefault">0</prop>
												<obj name="ChannelProp" class="ChannelProperty" version="1">
													<prop name="ChannelIdx">0</prop>
												</obj>
											</obj>
											<obj name="PropertyObject" class="QuantConcProperty" version="4">
												<prop name="PropertyTypeName">Concentration</prop>
												<prop name="Position">15</prop>
												<prop name="IsDefault">1</prop>
												<prop name="Concentration">0</prop>
												<obj name="ChannelProp" class="ChannelProperty" version="1">
													<prop name="ChannelIdx">0</prop>
												</obj>
												<prop name="ReadOnly">1</prop>
											</obj>
											<obj name="PropertyObject" class="QuantCpHighProp" version="4">
												<prop name="PropertyTypeName">Cp High</prop>
												<prop name="Position">15</prop>
												<prop name="IsDefault">1</prop>
												<prop name="CpRangeHigh">0</prop>
												<obj name="ChannelProp" class="ChannelProperty" version="1">
													<prop name="ChannelIdx">0</prop>
												</obj>
												<prop name="ReadOnly">1</prop>
											</obj>
											<obj name="PropertyObject" class="QuantCpLowProp" version="4">
												<prop name="PropertyTypeName">Cp Low</prop>
												<prop name="Position">15</prop>
												<prop name="IsDefault">1</prop>
												<prop name="CpRangeLow">0</prop>
												<obj name="ChannelProp" class="ChannelProperty" version="1">
													<prop name="ChannelIdx">0</prop>
												</obj>
												<prop name="ReadOnly">1</prop>
											</obj>
											<obj name="PropertyObject" class="RQEffProp" version="4">
												<prop name="PropertyTypeName">Efficiency</prop>
												<prop name="Position">15</prop>
												<prop name="IsDefault">1</prop>
												<prop name="Efficiency">2</prop>
												<obj name="ChannelProp" class="ChannelProperty" version="1">
													<prop name="ChannelIdx">0</prop>
												</obj>
											</obj>
											<obj name="PropertyObject" class="ChannelGenotype" version="4">
												<prop name="PropertyTypeName">Melt Geno Genotype</prop>
												<prop name="Position">15</prop>
												<prop name="IsDefault">1</prop>
												<prop name="ReadOnly">1</prop>
												<obj name="ChannelProp" class="ChannelProperty" version="1">
													<prop name="ChannelIdx">0</prop>
												</obj>
											</obj>
											<obj name="PropertyObject" class="GroupChannelTypeProp" version="4">
												<prop name="PropertyTypeName">Melt Geno Sample Type</prop>
												<prop name="Position">15</prop>
												<prop name="IsDefault">0</prop>
												<prop name="GroupSampleType">mstUnknown</prop>
												<obj name="ChannelProp" class="ChannelProperty" version="1">
													<prop name="ChannelIdx">0</prop>
												</obj>
											</obj>
											<obj name="PropertyObject" class="QuantSampleTypeProperty" version="4">
												<prop name="PropertyTypeName">Quantification Sample Type</prop>
												<prop name="Position">15</prop>
												<prop name="IsDefault">0</prop>
												<prop name="SampleType">qsUnknown</prop>
												<obj name="ChannelProp" class="ChannelProperty" version="1">
													<prop name="ChannelIdx">0</prop>
												</obj>
											</obj>
											<obj name="PropertyObject" class="ChannelGenotype" version="4">
												<prop name="PropertyTypeName">Scanning Genotype</prop>
												<prop name="Position">15</prop>
												<prop name="IsDefault">1</prop>
												<prop name="ReadOnly">1</prop>
												<obj name="ChannelProp" class="ChannelProperty" version="1">
													<prop name="ChannelIdx">0</prop>
												</obj>
											</obj>
											<obj name="PropertyObject" class="GroupChannelTypeProp" version="4">
												<prop name="PropertyTypeName">Scanning Sample Type</prop>
												<prop name="Position">15</prop>
												<prop name="IsDefault">0</prop>
												<prop name="GroupSampleType">mstUnknown</prop>
												<obj name="ChannelProp" class="ChannelProperty" version="1">
													<prop name="ChannelIdx">0</prop>
												</obj>
											</obj>
											<obj name="PropertyObject" class="TargetName" version="4">
												<prop name="PropertyTypeName">Target Name</prop>
												<prop name="Position">15</prop>
												<prop name="IsDefault">0</prop>
												<prop name="name">U44</prop>
												<obj name="ChannelProp" class="ChannelProperty" version="1">
													<prop name="ChannelIdx">0</prop>
												</obj>
											</obj>
											<obj name="PropertyObject" class="RQTargetProperty" version="4">
												<prop name="PropertyTypeName">Target Type</prop>
												<prop name="Position">15</prop>
												<prop name="IsDefault">0</prop>
												<prop name="TargetType">dtReference</prop>
												<obj name="ChannelProp" class="ChannelProperty" version="1">
													<prop name="ChannelIdx">0</prop>
												</obj>
											</obj>
										</list>
									</obj>
								</list>
							</obj>
						</obj>
						<prop name="ChannelPropertyCount">1</prop>
						<prop name="ContainerPosition">15</prop>
						<prop name="HasSampleProperties">1</prop>
						<obj name="SampleProperties" class="PropertyList" version="1">
							<list name="emlist" count="14">
								<obj name="PropertyObject" class="SamplePrefColor" version="4">
									<prop name="PropertyTypeName">Color</prop>
									<prop name="Position">15</prop>
									<prop name="IsDefault">0</prop>
									<prop name="Color">clFuchsia</prop>
								</obj>
								<obj name="PropertyObject" class="DominantChannelProp" version="4">
									<prop name="PropertyTypeName">Dominant Channel</prop>
									<prop name="Position">15</prop>
									<prop name="IsDefault">0</prop>
									<prop name="DominantChannel">0</prop>
								</obj>
								<obj name="PropertyObject" class="Genotype" version="4">
									<prop name="PropertyTypeName">EndPt Genotype</prop>
									<prop name="Position">15</prop>
									<prop name="IsDefault">1</prop>
									<prop name="ReadOnly">1</prop>
								</obj>
								<obj name="PropertyObject" class="GroupingSample" version="4">
									<prop name="PropertyTypeName">EndPt Sample Type</prop>
									<prop name="Position">15</prop>
									<prop name="IsDefault">0</prop>
									<prop name="GroupSampleType">mstUnknown</prop>
								</obj>
								<obj name="PropertyObject" class="SamplePrefLineStyle" version="4">
									<prop name="PropertyTypeName">Line Style</prop>
									<prop name="Position">15</prop>
									<prop name="IsDefault">0</prop>
									<prop name="LineStyle">psSolid</prop>
								</obj>
								<obj name="PropertyObject" class="GenSampleEditNotes" version="4">
									<prop name="PropertyTypeName">Notes</prop>
									<prop name="Position">15</prop>
									<prop name="IsDefault">1</prop>
								</obj>
								<obj name="PropertyObject" class="SamplePrefPointStyle" version="4">
									<prop name="PropertyTypeName">Point Style</prop>
									<prop name="Position">15</prop>
									<prop name="IsDefault">0</prop>
									<prop name="PointStyle">psNothing</prop>
								</obj>
								<obj name="PropertyObject" class="GenSampleEditPosition" version="4">
									<prop name="PropertyTypeName">Position</prop>
									<prop name="Position">15</prop>
									<prop name="IsDefault">1</prop>
								</obj>
								<obj name="PropertyObject" class="GenSampleEditReplicate" version="4">
									<prop name="PropertyTypeName">Replicate of</prop>
									<prop name="Position">15</prop>
									<prop name="IsDefault">0</prop>
									<prop name="ReplicateOf">14</prop>
								</obj>
								<obj name="PropertyObject" class="HTCSampleID" version="4">
									<prop name="PropertyTypeName">Sample ID</prop>
									<prop name="Position">15</prop>
									<prop name="IsDefault">1</prop>
								</obj>
								<obj name="PropertyObject" class="GenSampleEditName" version="4">
									<prop name="PropertyTypeName">Sample Name</prop>
									<prop name="Position">15</prop>
									<prop name="IsDefault">0</prop>
									<prop name="name">10029N</prop>
								</obj>
								<obj name="PropertyObject" class="HTCSamplePrepNotes" version="4">
									<prop name="PropertyTypeName">Sample Prep Notes</prop>
									<prop name="Position">15</prop>
									<prop name="IsDefault">1</prop>
								</obj>
								<obj name="PropertyObject" class="GenSampleEditSubset" version="4">
									<prop name="PropertyTypeName">Subsets</prop>
									<prop name="Position">15</prop>
									<prop name="IsDefault">1</prop>
								</obj>
								<obj name="PropertyObject" class="SamplePrefWidth" version="5">
									<prop name="PropertyTypeName">Width</prop>
									<prop name="Position">15</prop>
									<prop name="IsDefault">1</prop>
									<prop name="Width">1</prop>
								</obj>
							</list>
						</obj>
					</obj>
					<obj name="item" class="SamplePropInfo" version="1">
						<obj name="ChannelProperties" class="ChanPropList" version="2">
							<obj name="ChannelProperties" class="EMList" version="1">
								<list name="emlist" count="1">
									<obj name="item" class="PropertyList" version="1">
										<list name="emlist" count="12">
											<obj name="PropertyObject" class="RQSampleTargetProperty" version="4">
												<prop name="PropertyTypeName">Combined Sample and Target Type</prop>
												<prop name="Position">16</prop>
												<prop name="IsDefault">0</prop>
												<obj name="ChannelProp" class="ChannelProperty" version="1">
													<prop name="ChannelIdx">0</prop>
												</obj>
											</obj>
											<obj name="PropertyObject" class="QuantConcProperty" version="4">
												<prop name="PropertyTypeName">Concentration</prop>
												<prop name="Position">16</prop>
												<prop name="IsDefault">1</prop>
												<prop name="Concentration">0</prop>
												<obj name="ChannelProp" class="ChannelProperty" version="1">
													<prop name="ChannelIdx">0</prop>
												</obj>
												<prop name="ReadOnly">1</prop>
											</obj>
											<obj name="PropertyObject" class="QuantCpHighProp" version="4">
												<prop name="PropertyTypeName">Cp High</prop>
												<prop name="Position">16</prop>
												<prop name="IsDefault">1</prop>
												<prop name="CpRangeHigh">0</prop>
												<obj name="ChannelProp" class="ChannelProperty" version="1">
													<prop name="ChannelIdx">0</prop>
												</obj>
												<prop name="ReadOnly">1</prop>
											</obj>
											<obj name="PropertyObject" class="QuantCpLowProp" version="4">
												<prop name="PropertyTypeName">Cp Low</prop>
												<prop name="Position">16</prop>
												<prop name="IsDefault">1</prop>
												<prop name="CpRangeLow">0</prop>
												<obj name="ChannelProp" class="ChannelProperty" version="1">
													<prop name="ChannelIdx">0</prop>
												</obj>
												<prop name="ReadOnly">1</prop>
											</obj>
											<obj name="PropertyObject" class="RQEffProp" version="4">
												<prop name="PropertyTypeName">Efficiency</prop>
												<prop name="Position">16</prop>
												<prop name="IsDefault">1</prop>
												<prop name="Efficiency">2</prop>
												<obj name="ChannelProp" class="ChannelProperty" version="1">
													<prop name="ChannelIdx">0</prop>
												</obj>
											</obj>
											<obj name="PropertyObject" class="ChannelGenotype" version="4">
												<prop name="PropertyTypeName">Melt Geno Genotype</prop>
												<prop name="Position">16</prop>
												<prop name="IsDefault">1</prop>
												<prop name="ReadOnly">1</prop>
												<obj name="ChannelProp" class="ChannelProperty" version="1">
													<prop name="ChannelIdx">0</prop>
												</obj>
											</obj>
											<obj name="PropertyObject" class="GroupChannelTypeProp" version="4">
												<prop name="PropertyTypeName">Melt Geno Sample Type</prop>
												<prop name="Position">16</prop>
												<prop name="IsDefault">0</prop>
												<prop name="GroupSampleType">mstUnknown</prop>
												<obj name="ChannelProp" class="ChannelProperty" version="1">
													<prop name="ChannelIdx">0</prop>
												</obj>
											</obj>
											<obj name="PropertyObject" class="QuantSampleTypeProperty" version="4">
												<prop name="PropertyTypeName">Quantification Sample Type</prop>
												<prop name="Position">16</prop>
												<prop name="IsDefault">0</prop>
												<prop name="SampleType">qsUnknown</prop>
												<obj name="ChannelProp" class="ChannelProperty" version="1">
													<prop name="ChannelIdx">0</prop>
												</obj>
											</obj>
											<obj name="PropertyObject" class="ChannelGenotype" version="4">
												<prop name="PropertyTypeName">Scanning Genotype</prop>
												<prop name="Position">16</prop>
												<prop name="IsDefault">1</prop>
												<prop name="ReadOnly">1</prop>
												<obj name="ChannelProp" class="ChannelProperty" version="1">
													<prop name="ChannelIdx">0</prop>
												</obj>
											</obj>
											<obj name="PropertyObject" class="GroupChannelTypeProp" version="4">
												<prop name="PropertyTypeName">Scanning Sample Type</prop>
												<prop name="Position">16</prop>
												<prop name="IsDefault">0</prop>
												<prop name="GroupSampleType">mstUnknown</prop>
												<obj name="ChannelProp" class="ChannelProperty" version="1">
													<prop name="ChannelIdx">0</prop>
												</obj>
											</obj>
											<obj name="PropertyObject" class="TargetName" version="4">
												<prop name="PropertyTypeName">Target Name</prop>
												<prop name="Position">16</prop>
												<prop name="IsDefault">0</prop>
												<prop name="name">U44</prop>
												<obj name="ChannelProp" class="ChannelProperty" version="1">
													<prop name="ChannelIdx">0</prop>
												</obj>
											</obj>
											<obj name="PropertyObject" class="RQTargetProperty" version="4">
												<prop name="PropertyTypeName">Target Type</prop>
												<prop name="Position">16</prop>
												<prop name="IsDefault">0</prop>
												<prop name="TargetType">dtReference</prop>
												<obj name="ChannelProp" class="ChannelProperty" version="1">
													<prop name="ChannelIdx">0</prop>
												</obj>
											</obj>
										</list>
									</obj>
								</list>
							</obj>
						</obj>
						<prop name="ChannelPropertyCount">1</prop>
						<prop name="ContainerPosition">16</prop>
						<prop name="HasSampleProperties">1</prop>
						<obj name="SampleProperties" class="PropertyList" version="1">
							<list name="emlist" count="14">
								<obj name="PropertyObject" class="SamplePrefColor" version="4">
									<prop name="PropertyTypeName">Color</prop>
									<prop name="Position">16</prop>
									<prop name="IsDefault">0</prop>
									<prop name="Color">clGray</prop>
								</obj>
								<obj name="PropertyObject" class="DominantChannelProp" version="4">
									<prop name="PropertyTypeName">Dominant Channel</prop>
									<prop name="Position">16</prop>
									<prop name="IsDefault">0</prop>
									<prop name="DominantChannel">0</prop>
								</obj>
								<obj name="PropertyObject" class="Genotype" version="4">
									<prop name="PropertyTypeName">EndPt Genotype</prop>
									<prop name="Position">16</prop>
									<prop name="IsDefault">1</prop>
									<prop name="ReadOnly">1</prop>
								</obj>
								<obj name="PropertyObject" class="GroupingSample" version="4">
									<prop name="PropertyTypeName">EndPt Sample Type</prop>
									<prop name="Position">16</prop>
									<prop name="IsDefault">0</prop>
									<prop name="GroupSampleType">mstUnknown</prop>
								</obj>
								<obj name="PropertyObject" class="SamplePrefLineStyle" version="4">
									<prop name="PropertyTypeName">Line Style</prop>
									<prop name="Position">16</prop>
									<prop name="IsDefault">0</prop>
									<prop name="LineStyle">psSolid</prop>
								</obj>
								<obj name="PropertyObject" class="GenSampleEditNotes" version="4">
									<prop name="PropertyTypeName">Notes</prop>
									<prop name="Position">16</prop>
									<prop name="IsDefault">1</prop>
								</obj>
								<obj name="PropertyObject" class="SamplePrefPointStyle" version="4">
									<prop name="PropertyTypeName">Point Style</prop>
									<prop name="Position">16</prop>
									<prop name="IsDefault">0</prop>
									<prop name="PointStyle">psNothing</prop>
								</obj>
								<obj name="PropertyObject" class="GenSampleEditPosition" version="4">
									<prop name="PropertyTypeName">Position</prop>
									<prop name="Position">16</prop>
									<prop name="IsDefault">1</prop>
								</obj>
								<obj name="PropertyObject" class="GenSampleEditReplicate" version="4">
									<prop name="PropertyTypeName">Replicate of</prop>
									<prop name="Position">16</prop>
									<prop name="IsDefault">0</prop>
									<prop name="ReplicateOf">16</prop>
								</obj>
								<obj name="PropertyObject" class="HTCSampleID" version="4">
									<prop name="PropertyTypeName">Sample ID</prop>
									<prop name="Position">16</prop>
									<prop name="IsDefault">1</prop>
								</obj>
								<obj name="PropertyObject" class="GenSampleEditName" version="4">
									<prop name="PropertyTypeName">Sample Name</prop>
									<prop name="Position">16</prop>
									<prop name="IsDefault">0</prop>
									<prop name="name">10043T</prop>
								</obj>
								<obj name="PropertyObject" class="HTCSamplePrepNotes" version="4">
									<prop name="PropertyTypeName">Sample Prep Notes</prop>
									<prop name="Position">16</prop>
									<prop name="IsDefault">1</prop>
								</obj>
								<obj name="PropertyObject" class="GenSampleEditSubset" version="4">
									<prop name="PropertyTypeName">Subsets</prop>
									<prop name="Position">16</prop>
									<prop name="IsDefault">1</prop>
								</obj>
								<obj name="PropertyObject" class="SamplePrefWidth" version="5">
									<prop name="PropertyTypeName">Width</prop>
									<prop name="Position">16</prop>
									<prop name="IsDefault">1</prop>
									<prop name="Width">1</prop>
								</obj>
							</list>
						</obj>
					</obj>
					<obj name="item" class="SamplePropInfo" version="1">
						<obj name="ChannelProperties" class="ChanPropList" version="2">
							<obj name="ChannelProperties" class="EMList" version="1">
								<list name="emlist" count="1">
									<obj name="item" class="PropertyList" version="1">
										<list name="emlist" count="12">
											<obj name="PropertyObject" class="RQSampleTargetProperty" version="4">
												<prop name="PropertyTypeName">Combined Sample and Target Type</prop>
												<prop name="Position">17</prop>
												<prop name="IsDefault">0</prop>
												<obj name="ChannelProp" class="ChannelProperty" version="1">
													<prop name="ChannelIdx">0</prop>
												</obj>
											</obj>
											<obj name="PropertyObject" class="QuantConcProperty" version="4">
												<prop name="PropertyTypeName">Concentration</prop>
												<prop name="Position">17</prop>
												<prop name="IsDefault">1</prop>
												<prop name="Concentration">0</prop>
												<obj name="ChannelProp" class="ChannelProperty" version="1">
													<prop name="ChannelIdx">0</prop>
												</obj>
												<prop name="ReadOnly">1</prop>
											</obj>
											<obj name="PropertyObject" class="QuantCpHighProp" version="4">
												<prop name="PropertyTypeName">Cp High</prop>
												<prop name="Position">17</prop>
												<prop name="IsDefault">1</prop>
												<prop name="CpRangeHigh">0</prop>
												<obj name="ChannelProp" class="ChannelProperty" version="1">
													<prop name="ChannelIdx">0</prop>
												</obj>
												<prop name="ReadOnly">1</prop>
											</obj>
											<obj name="PropertyObject" class="QuantCpLowProp" version="4">
												<prop name="PropertyTypeName">Cp Low</prop>
												<prop name="Position">17</prop>
												<prop name="IsDefault">1</prop>
												<prop name="CpRangeLow">0</prop>
												<obj name="ChannelProp" class="ChannelProperty" version="1">
													<prop name="ChannelIdx">0</prop>
												</obj>
												<prop name="ReadOnly">1</prop>
											</obj>
											<obj name="PropertyObject" class="RQEffProp" version="4">
												<prop name="PropertyTypeName">Efficiency</prop>
												<prop name="Position">17</prop>
												<prop name="IsDefault">1</prop>
												<prop name="Efficiency">2</prop>
												<obj name="ChannelProp" class="ChannelProperty" version="1">
													<prop name="ChannelIdx">0</prop>
												</obj>
											</obj>
											<obj name="PropertyObject" class="ChannelGenotype" version="4">
												<prop name="PropertyTypeName">Melt Geno Genotype</prop>
												<prop name="Position">17</prop>
												<prop name="IsDefault">1</prop>
												<prop name="ReadOnly">1</prop>
												<obj name="ChannelProp" class="ChannelProperty" version="1">
													<prop name="ChannelIdx">0</prop>
												</obj>
											</obj>
											<obj name="PropertyObject" class="GroupChannelTypeProp" version="4">
												<prop name="PropertyTypeName">Melt Geno Sample Type</prop>
												<prop name="Position">17</prop>
												<prop name="IsDefault">0</prop>
												<prop name="GroupSampleType">mstUnknown</prop>
												<obj name="ChannelProp" class="ChannelProperty" version="1">
													<prop name="ChannelIdx">0</prop>
												</obj>
											</obj>
											<obj name="PropertyObject" class="QuantSampleTypeProperty" version="4">
												<prop name="PropertyTypeName">Quantification Sample Type</prop>
												<prop name="Position">17</prop>
												<prop name="IsDefault">0</prop>
												<prop name="SampleType">qsUnknown</prop>
												<obj name="ChannelProp" class="ChannelProperty" version="1">
													<prop name="ChannelIdx">0</prop>
												</obj>
											</obj>
											<obj name="PropertyObject" class="ChannelGenotype" version="4">
												<prop name="PropertyTypeName">Scanning Genotype</prop>
												<prop name="Position">17</prop>
												<prop name="IsDefault">1</prop>
												<prop name="ReadOnly">1</prop>
												<obj name="ChannelProp" class="ChannelProperty" version="1">
													<prop name="ChannelIdx">0</prop>
												</obj>
											</obj>
											<obj name="PropertyObject" class="GroupChannelTypeProp" version="4">
												<prop name="PropertyTypeName">Scanning Sample Type</prop>
												<prop name="Position">17</prop>
												<prop name="IsDefault">0</prop>
												<prop name="GroupSampleType">mstUnknown</prop>
												<obj name="ChannelProp" class="ChannelProperty" version="1">
													<prop name="ChannelIdx">0</prop>
												</obj>
											</obj>
											<obj name="PropertyObject" class="TargetName" version="4">
												<prop name="PropertyTypeName">Target Name</prop>
												<prop name="Position">17</prop>
												<prop name="IsDefault">0</prop>
												<prop name="name">U44</prop>
												<obj name="ChannelProp" class="ChannelProperty" version="1">
													<prop name="ChannelIdx">0</prop>
												</obj>
											</obj>
											<obj name="PropertyObject" class="RQTargetProperty" version="4">
												<prop name="PropertyTypeName">Target Type</prop>
												<prop name="Position">17</prop>
												<prop name="IsDefault">0</prop>
												<prop name="TargetType">dtReference</prop>
												<obj name="ChannelProp" class="ChannelProperty" version="1">
													<prop name="ChannelIdx">0</prop>
												</obj>
											</obj>
										</list>
									</obj>
								</list>
							</obj>
						</obj>
						<prop name="ChannelPropertyCount">1</prop>
						<prop name="ContainerPosition">17</prop>
						<prop name="HasSampleProperties">1</prop>
						<obj name="SampleProperties" class="PropertyList" version="1">
							<list name="emlist" count="14">
								<obj name="PropertyObject" class="SamplePrefColor" version="4">
									<prop name="PropertyTypeName">Color</prop>
									<prop name="Position">17</prop>
									<prop name="IsDefault">0</prop>
									<prop name="Color">$0012D7FA</prop>
								</obj>
								<obj name="PropertyObject" class="DominantChannelProp" version="4">
									<prop name="PropertyTypeName">Dominant Channel</prop>
									<prop name="Position">17</prop>
									<prop name="IsDefault">0</prop>
									<prop name="DominantChannel">0</prop>
								</obj>
								<obj name="PropertyObject" class="Genotype" version="4">
									<prop name="PropertyTypeName">EndPt Genotype</prop>
									<prop name="Position">17</prop>
									<prop name="IsDefault">1</prop>
									<prop name="ReadOnly">1</prop>
								</obj>
								<obj name="PropertyObject" class="GroupingSample" version="4">
									<prop name="PropertyTypeName">EndPt Sample Type</prop>
									<prop name="Position">17</prop>
									<prop name="IsDefault">0</prop>
									<prop name="GroupSampleType">mstUnknown</prop>
								</obj>
								<obj name="PropertyObject" class="SamplePrefLineStyle" version="4">
									<prop name="PropertyTypeName">Line Style</prop>
									<prop name="Position">17</prop>
									<prop name="IsDefault">0</prop>
									<prop name="LineStyle">psSolid</prop>
								</obj>
								<obj name="PropertyObject" class="GenSampleEditNotes" version="4">
									<prop name="PropertyTypeName">Notes</prop>
									<prop name="Position">17</prop>
									<prop name="IsDefault">1</prop>
								</obj>
								<obj name="PropertyObject" class="SamplePrefPointStyle" version="4">
									<prop name="PropertyTypeName">Point Style</prop>
									<prop name="Position">17</prop>
									<prop name="IsDefault">0</prop>
									<prop name="PointStyle">psNothing</prop>
								</obj>
								<obj name="PropertyObject" class="GenSampleEditPosition" version="4">
									<prop name="PropertyTypeName">Position</prop>
									<prop name="Position">17</prop>
									<prop name="IsDefault">1</prop>
								</obj>
								<obj name="PropertyObject" class="GenSampleEditReplicate" version="4">
									<prop name="PropertyTypeName">Replicate of</prop>
									<prop name="Position">17</prop>
									<prop name="IsDefault">0</prop>
									<prop name="ReplicateOf">16</prop>
								</obj>
								<obj name="PropertyObject" class="HTCSampleID" version="4">
									<prop name="PropertyTypeName">Sample ID</prop>
									<prop name="Position">17</prop>
									<prop name="IsDefault">1</prop>
								</obj>
								<obj name="PropertyObject" class="GenSampleEditName" version="4">
									<prop name="PropertyTypeName">Sample Name</prop>
									<prop name="Position">17</prop>
									<prop name="IsDefault">0</prop>
									<prop name="name">10043T</prop>
								</obj>
								<obj name="PropertyObject" class="HTCSamplePrepNotes" version="4">
									<prop name="PropertyTypeName">Sample Prep Notes</prop>
									<prop name="Position">17</prop>
									<prop name="IsDefault">1</prop>
								</obj>
								<obj name="PropertyObject" class="GenSampleEditSubset" version="4">
									<prop name="PropertyTypeName">Subsets</prop>
									<prop name="Position">17</prop>
									<prop name="IsDefault">1</prop>
								</obj>
								<obj name="PropertyObject" class="SamplePrefWidth" version="5">
									<prop name="PropertyTypeName">Width</prop>
									<prop name="Position">17</prop>
									<prop name="IsDefault">1</prop>
									<prop name="Width">1</prop>
								</obj>
							</list>
						</obj>
					</obj>
					<obj name="item" class="SamplePropInfo" version="1">
						<obj name="ChannelProperties" class="ChanPropList" version="2">
							<obj name="ChannelProperties" class="EMList" version="1">
								<list name="emlist" count="1">
									<obj name="item" class="PropertyList" version="1">
										<list name="emlist" count="12">
											<obj name="PropertyObject" class="RQSampleTargetProperty" version="4">
												<prop name="PropertyTypeName">Combined Sample and Target Type</prop>
												<prop name="Position">18</prop>
												<prop name="IsDefault">0</prop>
												<obj name="ChannelProp" class="ChannelProperty" version="1">
													<prop name="ChannelIdx">0</prop>
												</obj>
											</obj>
											<obj name="PropertyObject" class="QuantConcProperty" version="4">
												<prop name="PropertyTypeName">Concentration</prop>
												<prop name="Position">18</prop>
												<prop name="IsDefault">1</prop>
												<prop name="Concentration">0</prop>
												<obj name="ChannelProp" class="ChannelProperty" version="1">
													<prop name="ChannelIdx">0</prop>
												</obj>
												<prop name="ReadOnly">1</prop>
											</obj>
											<obj name="PropertyObject" class="QuantCpHighProp" version="4">
												<prop name="PropertyTypeName">Cp High</prop>
												<prop name="Position">18</prop>
												<prop name="IsDefault">1</prop>
												<prop name="CpRangeHigh">0</prop>
												<obj name="ChannelProp" class="ChannelProperty" version="1">
													<prop name="ChannelIdx">0</prop>
												</obj>
												<prop name="ReadOnly">1</prop>
											</obj>
											<obj name="PropertyObject" class="QuantCpLowProp" version="4">
												<prop name="PropertyTypeName">Cp Low</prop>
												<prop name="Position">18</prop>
												<prop name="IsDefault">1</prop>
												<prop name="CpRangeLow">0</prop>
												<obj name="ChannelProp" class="ChannelProperty" version="1">
													<prop name="ChannelIdx">0</prop>
												</obj>
												<prop name="ReadOnly">1</prop>
											</obj>
											<obj name="PropertyObject" class="RQEffProp" version="4">
												<prop name="PropertyTypeName">Efficiency</prop>
												<prop name="Position">18</prop>
												<prop name="IsDefault">1</prop>
												<prop name="Efficiency">2</prop>
												<obj name="ChannelProp" class="ChannelProperty" version="1">
													<prop name="ChannelIdx">0</prop>
												</obj>
											</obj>
											<obj name="PropertyObject" class="ChannelGenotype" version="4">
												<prop name="PropertyTypeName">Melt Geno Genotype</prop>
												<prop name="Position">18</prop>
												<prop name="IsDefault">1</prop>
												<prop name="ReadOnly">1</prop>
												<obj name="ChannelProp" class="ChannelProperty" version="1">
													<prop name="ChannelIdx">0</prop>
												</obj>
											</obj>
											<obj name="PropertyObject" class="GroupChannelTypeProp" version="4">
												<prop name="PropertyTypeName">Melt Geno Sample Type</prop>
												<prop name="Position">18</prop>
												<prop name="IsDefault">0</prop>
												<prop name="GroupSampleType">mstUnknown</prop>
												<obj name="ChannelProp" class="ChannelProperty" version="1">
													<prop name="ChannelIdx">0</prop>
												</obj>
											</obj>
											<obj name="PropertyObject" class="QuantSampleTypeProperty" version="4">
												<prop name="PropertyTypeName">Quantification Sample Type</prop>
												<prop name="Position">18</prop>
												<prop name="IsDefault">0</prop>
												<prop name="SampleType">qsUnknown</prop>
												<obj name="ChannelProp" class="ChannelProperty" version="1">
													<prop name="ChannelIdx">0</prop>
												</obj>
											</obj>
											<obj name="PropertyObject" class="ChannelGenotype" version="4">
												<prop name="PropertyTypeName">Scanning Genotype</prop>
												<prop name="Position">18</prop>
												<prop name="IsDefault">1</prop>
												<prop name="ReadOnly">1</prop>
												<obj name="ChannelProp" class="ChannelProperty" version="1">
													<prop name="ChannelIdx">0</prop>
												</obj>
											</obj>
											<obj name="PropertyObject" class="GroupChannelTypeProp" version="4">
												<prop name="PropertyTypeName">Scanning Sample Type</prop>
												<prop name="Position">18</prop>
												<prop name="IsDefault">0</prop>
												<prop name="GroupSampleType">mstUnknown</prop>
												<obj name="ChannelProp" class="ChannelProperty" version="1">
													<prop name="ChannelIdx">0</prop>
												</obj>
											</obj>
											<obj name="PropertyObject" class="TargetName" version="4">
												<prop name="PropertyTypeName">Target Name</prop>
												<prop name="Position">18</prop>
												<prop name="IsDefault">0</prop>
												<prop name="name">U44</prop>
												<obj name="ChannelProp" class="ChannelProperty" version="1">
													<prop name="ChannelIdx">0</prop>
												</obj>
											</obj>
											<obj name="PropertyObject" class="RQTargetProperty" version="4">
												<prop name="PropertyTypeName">Target Type</prop>
												<prop name="Position">18</prop>
												<prop name="IsDefault">0</prop>
												<prop name="TargetType">dtReference</prop>
												<obj name="ChannelProp" class="ChannelProperty" version="1">
													<prop name="ChannelIdx">0</prop>
												</obj>
											</obj>
										</list>
									</obj>
								</list>
							</obj>
						</obj>
						<prop name="ChannelPropertyCount">1</prop>
						<prop name="ContainerPosition">18</prop>
						<prop name="HasSampleProperties">1</prop>
						<obj name="SampleProperties" class="PropertyList" version="1">
							<list name="emlist" count="14">
								<obj name="PropertyObject" class="SamplePrefColor" version="4">
									<prop name="PropertyTypeName">Color</prop>
									<prop name="Position">18</prop>
									<prop name="IsDefault">0</prop>
									<prop name="Color">$00000097</prop>
								</obj>
								<obj name="PropertyObject" class="DominantChannelProp" version="4">
									<prop name="PropertyTypeName">Dominant Channel</prop>
									<prop name="Position">18</prop>
									<prop name="IsDefault">0</prop>
									<prop name="DominantChannel">0</prop>
								</obj>
								<obj name="PropertyObject" class="Genotype" version="4">
									<prop name="PropertyTypeName">EndPt Genotype</prop>
									<prop name="Position">18</prop>
									<prop name="IsDefault">1</prop>
									<prop name="ReadOnly">1</prop>
								</obj>
								<obj name="PropertyObject" class="GroupingSample" version="4">
									<prop name="PropertyTypeName">EndPt Sample Type</prop>
									<prop name="Position">18</prop>
									<prop name="IsDefault">0</prop>
									<prop name="GroupSampleType">mstUnknown</prop>
								</obj>
								<obj name="PropertyObject" class="SamplePrefLineStyle" version="4">
									<prop name="PropertyTypeName">Line Style</prop>
									<prop name="Position">18</prop>
									<prop name="IsDefault">0</prop>
									<prop name="LineStyle">psSolid</prop>
								</obj>
								<obj name="PropertyObject" class="GenSampleEditNotes" version="4">
									<prop name="PropertyTypeName">Notes</prop>
									<prop name="Position">18</prop>
									<prop name="IsDefault">1</prop>
								</obj>
								<obj name="PropertyObject" class="SamplePrefPointStyle" version="4">
									<prop name="PropertyTypeName">Point Style</prop>
									<prop name="Position">18</prop>
									<prop name="IsDefault">0</prop>
									<prop name="PointStyle">psNothing</prop>
								</obj>
								<obj name="PropertyObject" class="GenSampleEditPosition" version="4">
									<prop name="PropertyTypeName">Position</prop>
									<prop name="Position">18</prop>
									<prop name="IsDefault">1</prop>
								</obj>
								<obj name="PropertyObject" class="GenSampleEditReplicate" version="4">
									<prop name="PropertyTypeName">Replicate of</prop>
									<prop name="Position">18</prop>
									<prop name="IsDefault">0</prop>
									<prop name="ReplicateOf">18</prop>
								</obj>
								<obj name="PropertyObject" class="HTCSampleID" version="4">
									<prop name="PropertyTypeName">Sample ID</prop>
									<prop name="Position">18</prop>
									<prop name="IsDefault">1</prop>
								</obj>
								<obj name="PropertyObject" class="GenSampleEditName" version="4">
									<prop name="PropertyTypeName">Sample Name</prop>
									<prop name="Position">18</prop>
									<prop name="IsDefault">0</prop>
									<prop name="name">10043N</prop>
								</obj>
								<obj name="PropertyObject" class="HTCSamplePrepNotes" version="4">
									<prop name="PropertyTypeName">Sample Prep Notes</prop>
									<prop name="Position">18</prop>
									<prop name="IsDefault">1</prop>
								</obj>
								<obj name="PropertyObject" class="GenSampleEditSubset" version="4">
									<prop name="PropertyTypeName">Subsets</prop>
									<prop name="Position">18</prop>
									<prop name="IsDefault">1</prop>
								</obj>
								<obj name="PropertyObject" class="SamplePrefWidth" version="5">
									<prop name="PropertyTypeName">Width</prop>
									<prop name="Position">18</prop>
									<prop name="IsDefault">1</prop>
									<prop name="Width">1</prop>
								</obj>
							</list>
						</obj>
					</obj>
					<obj name="item" class="SamplePropInfo" version="1">
						<obj name="ChannelProperties" class="ChanPropList" version="2">
							<obj name="ChannelProperties" class="EMList" version="1">
								<list name="emlist" count="1">
									<obj name="item" class="PropertyList" version="1">
										<list name="emlist" count="12">
											<obj name="PropertyObject" class="RQSampleTargetProperty" version="4">
												<prop name="PropertyTypeName">Combined Sample and Target Type</prop>
												<prop name="Position">19</prop>
												<prop name="IsDefault">0</prop>
												<obj name="ChannelProp" class="ChannelProperty" version="1">
													<prop name="ChannelIdx">0</prop>
												</obj>
											</obj>
											<obj name="PropertyObject" class="QuantConcProperty" version="4">
												<prop name="PropertyTypeName">Concentration</prop>
												<prop name="Position">19</prop>
												<prop name="IsDefault">1</prop>
												<prop name="Concentration">0</prop>
												<obj name="ChannelProp" class="ChannelProperty" version="1">
													<prop name="ChannelIdx">0</prop>
												</obj>
												<prop name="ReadOnly">1</prop>
											</obj>
											<obj name="PropertyObject" class="QuantCpHighProp" version="4">
												<prop name="PropertyTypeName">Cp High</prop>
												<prop name="Position">19</prop>
												<prop name="IsDefault">1</prop>
												<prop name="CpRangeHigh">0</prop>
												<obj name="ChannelProp" class="ChannelProperty" version="1">
													<prop name="ChannelIdx">0</prop>
												</obj>
												<prop name="ReadOnly">1</prop>
											</obj>
											<obj name="PropertyObject" class="QuantCpLowProp" version="4">
												<prop name="PropertyTypeName">Cp Low</prop>
												<prop name="Position">19</prop>
												<prop name="IsDefault">1</prop>
												<prop name="CpRangeLow">0</prop>
												<obj name="ChannelProp" class="ChannelProperty" version="1">
													<prop name="ChannelIdx">0</prop>
												</obj>
												<prop name="ReadOnly">1</prop>
											</obj>
											<obj name="PropertyObject" class="RQEffProp" version="4">
												<prop name="PropertyTypeName">Efficiency</prop>
												<prop name="Position">19</prop>
												<prop name="IsDefault">1</prop>
												<prop name="Efficiency">2</prop>
												<obj name="ChannelProp" class="ChannelProperty" version="1">
													<prop name="ChannelIdx">0</prop>
												</obj>
											</obj>
											<obj name="PropertyObject" class="ChannelGenotype" version="4">
												<prop name="PropertyTypeName">Melt Geno Genotype</prop>
												<prop name="Position">19</prop>
												<prop name="IsDefault">1</prop>
												<prop name="ReadOnly">1</prop>
												<obj name="ChannelProp" class="ChannelProperty" version="1">
													<prop name="ChannelIdx">0</prop>
												</obj>
											</obj>
											<obj name="PropertyObject" class="GroupChannelTypeProp" version="4">
												<prop name="PropertyTypeName">Melt Geno Sample Type</prop>
												<prop name="Position">19</prop>
												<prop name="IsDefault">0</prop>
												<prop name="GroupSampleType">mstUnknown</prop>
												<obj name="ChannelProp" class="ChannelProperty" version="1">
													<prop name="ChannelIdx">0</prop>
												</obj>
											</obj>
											<obj name="PropertyObject" class="QuantSampleTypeProperty" version="4">
												<prop name="PropertyTypeName">Quantification Sample Type</prop>
												<prop name="Position">19</prop>
												<prop name="IsDefault">0</prop>
												<prop name="SampleType">qsUnknown</prop>
												<obj name="ChannelProp" class="ChannelProperty" version="1">
													<prop name="ChannelIdx">0</prop>
												</obj>
											</obj>
											<obj name="PropertyObject" class="ChannelGenotype" version="4">
												<prop name="PropertyTypeName">Scanning Genotype</prop>
												<prop name="Position">19</prop>
												<prop name="IsDefault">1</prop>
												<prop name="ReadOnly">1</prop>
												<obj name="ChannelProp" class="ChannelProperty" version="1">
													<prop name="ChannelIdx">0</prop>
												</obj>
											</obj>
											<obj name="PropertyObject" class="GroupChannelTypeProp" version="4">
												<prop name="PropertyTypeName">Scanning Sample Type</prop>
												<prop name="Position">19</prop>
												<prop name="IsDefault">0</prop>
												<prop name="GroupSampleType">mstUnknown</prop>
												<obj name="ChannelProp" class="ChannelProperty" version="1">
													<prop name="ChannelIdx">0</prop>
												</obj>
											</obj>
											<obj name="PropertyObject" class="TargetName" version="4">
												<prop name="PropertyTypeName">Target Name</prop>
												<prop name="Position">19</prop>
												<prop name="IsDefault">0</prop>
												<prop name="name">U44</prop>
												<obj name="ChannelProp" class="ChannelProperty" version="1">
													<prop name="ChannelIdx">0</prop>
												</obj>
											</obj>
											<obj name="PropertyObject" class="RQTargetProperty" version="4">
												<prop name="PropertyTypeName">Target Type</prop>
												<prop name="Position">19</prop>
												<prop name="IsDefault">0</prop>
												<prop name="TargetType">dtReference</prop>
												<obj name="ChannelProp" class="ChannelProperty" version="1">
													<prop name="ChannelIdx">0</prop>
												</obj>
											</obj>
										</list>
									</obj>
								</list>
							</obj>
						</obj>
						<prop name="ChannelPropertyCount">1</prop>
						<prop name="ContainerPosition">19</prop>
						<prop name="HasSampleProperties">1</prop>
						<obj name="SampleProperties" class="PropertyList" version="1">
							<list name="emlist" count="14">
								<obj name="PropertyObject" class="SamplePrefColor" version="4">
									<prop name="PropertyTypeName">Color</prop>
									<prop name="Position">19</prop>
									<prop name="IsDefault">0</prop>
									<prop name="Color">$00FFFF0F</prop>
								</obj>
								<obj name="PropertyObject" class="DominantChannelProp" version="4">
									<prop name="PropertyTypeName">Dominant Channel</prop>
									<prop name="Position">19</prop>
									<prop name="IsDefault">0</prop>
									<prop name="DominantChannel">0</prop>
								</obj>
								<obj name="PropertyObject" class="Genotype" version="4">
									<prop name="PropertyTypeName">EndPt Genotype</prop>
									<prop name="Position">19</prop>
									<prop name="IsDefault">1</prop>
									<prop name="ReadOnly">1</prop>
								</obj>
								<obj name="PropertyObject" class="GroupingSample" version="4">
									<prop name="PropertyTypeName">EndPt Sample Type</prop>
									<prop name="Position">19</prop>
									<prop name="IsDefault">0</prop>
									<prop name="GroupSampleType">mstUnknown</prop>
								</obj>
								<obj name="PropertyObject" class="SamplePrefLineStyle" version="4">
									<prop name="PropertyTypeName">Line Style</prop>
									<prop name="Position">19</prop>
									<prop name="IsDefault">0</prop>
									<prop name="LineStyle">psSolid</prop>
								</obj>
								<obj name="PropertyObject" class="GenSampleEditNotes" version="4">
									<prop name="PropertyTypeName">Notes</prop>
									<prop name="Position">19</prop>
									<prop name="IsDefault">1</prop>
								</obj>
								<obj name="PropertyObject" class="SamplePrefPointStyle" version="4">
									<prop name="PropertyTypeName">Point Style</prop>
									<prop name="Position">19</prop>
									<prop name="IsDefault">0</prop>
									<prop name="PointStyle">psNothing</prop>
								</obj>
								<obj name="PropertyObject" class="GenSampleEditPosition" version="4">
									<prop name="PropertyTypeName">Position</prop>
									<prop name="Position">19</prop>
									<prop name="IsDefault">1</prop>
								</obj>
								<obj name="PropertyObject" class="GenSampleEditReplicate" version="4">
									<prop name="PropertyTypeName">Replicate of</prop>
									<prop name="Position">19</prop>
									<prop name="IsDefault">0</prop>
									<prop name="ReplicateOf">18</prop>
								</obj>
								<obj name="PropertyObject" class="HTCSampleID" version="4">
									<prop name="PropertyTypeName">Sample ID</prop>
									<prop name="Position">19</prop>
									<prop name="IsDefault">1</prop>
								</obj>
								<obj name="PropertyObject" class="GenSampleEditName" version="4">
									<prop name="PropertyTypeName">Sample Name</prop>
									<prop name="Position">19</prop>
									<prop name="IsDefault">0</prop>
									<prop name="name">10043N</prop>
								</obj>
								<obj name="PropertyObject" class="HTCSamplePrepNotes" version="4">
									<prop name="PropertyTypeName">Sample Prep Notes</prop>
									<prop name="Position">19</prop>
									<prop name="IsDefault">1</prop>
								</obj>
								<obj name="PropertyObject" class="GenSampleEditSubset" version="4">
									<prop name="PropertyTypeName">Subsets</prop>
									<prop name="Position">19</prop>
									<prop name="IsDefault">1</prop>
								</obj>
								<obj name="PropertyObject" class="SamplePrefWidth" version="5">
									<prop name="PropertyTypeName">Width</prop>
									<prop name="Position">19</prop>
									<prop name="IsDefault">1</prop>
									<prop name="Width">1</prop>
								</obj>
							</list>
						</obj>
					</obj>
					<obj name="item" class="SamplePropInfo" version="1">
						<obj name="ChannelProperties" class="ChanPropList" version="2">
							<obj name="ChannelProperties" class="EMList" version="1">
								<list name="emlist" count="1">
									<obj name="item" class="PropertyList" version="1">
										<list name="emlist" count="12">
											<obj name="PropertyObject" class="RQSampleTargetProperty" version="4">
												<prop name="PropertyTypeName">Combined Sample and Target Type</prop>
												<prop name="Position">20</prop>
												<prop name="IsDefault">0</prop>
												<obj name="ChannelProp" class="ChannelProperty" version="1">
													<prop name="ChannelIdx">0</prop>
												</obj>
											</obj>
											<obj name="PropertyObject" class="QuantConcProperty" version="4">
												<prop name="PropertyTypeName">Concentration</prop>
												<prop name="Position">20</prop>
												<prop name="IsDefault">1</prop>
												<prop name="Concentration">0</prop>
												<obj name="ChannelProp" class="ChannelProperty" version="1">
													<prop name="ChannelIdx">0</prop>
												</obj>
												<prop name="ReadOnly">1</prop>
											</obj>
											<obj name="PropertyObject" class="QuantCpHighProp" version="4">
												<prop name="PropertyTypeName">Cp High</prop>
												<prop name="Position">20</prop>
												<prop name="IsDefault">1</prop>
												<prop name="CpRangeHigh">0</prop>
												<obj name="ChannelProp" class="ChannelProperty" version="1">
													<prop name="ChannelIdx">0</prop>
												</obj>
												<prop name="ReadOnly">1</prop>
											</obj>
											<obj name="PropertyObject" class="QuantCpLowProp" version="4">
												<prop name="PropertyTypeName">Cp Low</prop>
												<prop name="Position">20</prop>
												<prop name="IsDefault">1</prop>
												<prop name="CpRangeLow">0</prop>
												<obj name="ChannelProp" class="ChannelProperty" version="1">
													<prop name="ChannelIdx">0</prop>
												</obj>
												<prop name="ReadOnly">1</prop>
											</obj>
											<obj name="PropertyObject" class="RQEffProp" version="4">
												<prop name="PropertyTypeName">Efficiency</prop>
												<prop name="Position">20</prop>
												<prop name="IsDefault">1</prop>
												<prop name="Efficiency">2</prop>
												<obj name="ChannelProp" class="ChannelProperty" version="1">
													<prop name="ChannelIdx">0</prop>
												</obj>
											</obj>
											<obj name="PropertyObject" class="ChannelGenotype" version="4">
												<prop name="PropertyTypeName">Melt Geno Genotype</prop>
												<prop name="Position">20</prop>
												<prop name="IsDefault">1</prop>
												<prop name="ReadOnly">1</prop>
												<obj name="ChannelProp" class="ChannelProperty" version="1">
													<prop name="ChannelIdx">0</prop>
												</obj>
											</obj>
											<obj name="PropertyObject" class="GroupChannelTypeProp" version="4">
												<prop name="PropertyTypeName">Melt Geno Sample Type</prop>
												<prop name="Position">20</prop>
												<prop name="IsDefault">0</prop>
												<prop name="GroupSampleType">mstUnknown</prop>
												<obj name="ChannelProp" class="ChannelProperty" version="1">
													<prop name="ChannelIdx">0</prop>
												</obj>
											</obj>
											<obj name="PropertyObject" class="QuantSampleTypeProperty" version="4">
												<prop name="PropertyTypeName">Quantification Sample Type</prop>
												<prop name="Position">20</prop>
												<prop name="IsDefault">0</prop>
												<prop name="SampleType">qsUnknown</prop>
												<obj name="ChannelProp" class="ChannelProperty" version="1">
													<prop name="ChannelIdx">0</prop>
												</obj>
											</obj>
											<obj name="PropertyObject" class="ChannelGenotype" version="4">
												<prop name="PropertyTypeName">Scanning Genotype</prop>
												<prop name="Position">20</prop>
												<prop name="IsDefault">1</prop>
												<prop name="ReadOnly">1</prop>
												<obj name="ChannelProp" class="ChannelProperty" version="1">
													<prop name="ChannelIdx">0</prop>
												</obj>
											</obj>
											<obj name="PropertyObject" class="GroupChannelTypeProp" version="4">
												<prop name="PropertyTypeName">Scanning Sample Type</prop>
												<prop name="Position">20</prop>
												<prop name="IsDefault">0</prop>
												<prop name="GroupSampleType">mstUnknown</prop>
												<obj name="ChannelProp" class="ChannelProperty" version="1">
													<prop name="ChannelIdx">0</prop>
												</obj>
											</obj>
											<obj name="PropertyObject" class="TargetName" version="4">
												<prop name="PropertyTypeName">Target Name</prop>
												<prop name="Position">20</prop>
												<prop name="IsDefault">0</prop>
												<prop name="name">U44</prop>
												<obj name="ChannelProp" class="ChannelProperty" version="1">
													<prop name="ChannelIdx">0</prop>
												</obj>
											</obj>
											<obj name="PropertyObject" class="RQTargetProperty" version="4">
												<prop name="PropertyTypeName">Target Type</prop>
												<prop name="Position">20</prop>
												<prop name="IsDefault">0</prop>
												<prop name="TargetType">dtReference</prop>
												<obj name="ChannelProp" class="ChannelProperty" version="1">
													<prop name="ChannelIdx">0</prop>
												</obj>
											</obj>
										</list>
									</obj>
								</list>
							</obj>
						</obj>
						<prop name="ChannelPropertyCount">1</prop>
						<prop name="ContainerPosition">20</prop>
						<prop name="HasSampleProperties">1</prop>
						<obj name="SampleProperties" class="PropertyList" version="1">
							<list name="emlist" count="14">
								<obj name="PropertyObject" class="SamplePrefColor" version="4">
									<prop name="PropertyTypeName">Color</prop>
									<prop name="Position">20</prop>
									<prop name="IsDefault">0</prop>
									<prop name="Color">$00404000</prop>
								</obj>
								<obj name="PropertyObject" class="DominantChannelProp" version="4">
									<prop name="PropertyTypeName">Dominant Channel</prop>
									<prop name="Position">20</prop>
									<prop name="IsDefault">0</prop>
									<prop name="DominantChannel">0</prop>
								</obj>
								<obj name="PropertyObject" class="Genotype" version="4">
									<prop name="PropertyTypeName">EndPt Genotype</prop>
									<prop name="Position">20</prop>
									<prop name="IsDefault">1</prop>
									<prop name="ReadOnly">1</prop>
								</obj>
								<obj name="PropertyObject" class="GroupingSample" version="4">
									<prop name="PropertyTypeName">EndPt Sample Type</prop>
									<prop name="Position">20</prop>
									<prop name="IsDefault">0</prop>
									<prop name="GroupSampleType">mstUnknown</prop>
								</obj>
								<obj name="PropertyObject" class="SamplePrefLineStyle" version="4">
									<prop name="PropertyTypeName">Line Style</prop>
									<prop name="Position">20</prop>
									<prop name="IsDefault">0</prop>
									<prop name="LineStyle">psSolid</prop>
								</obj>
								<obj name="PropertyObject" class="GenSampleEditNotes" version="4">
									<prop name="PropertyTypeName">Notes</prop>
									<prop name="Position">20</prop>
									<prop name="IsDefault">1</prop>
								</obj>
								<obj name="PropertyObject" class="SamplePrefPointStyle" version="4">
									<prop name="PropertyTypeName">Point Style</prop>
									<prop name="Position">20</prop>
									<prop name="IsDefault">0</prop>
									<prop name="PointStyle">psNothing</prop>
								</obj>
								<obj name="PropertyObject" class="GenSampleEditPosition" version="4">
									<prop name="PropertyTypeName">Position</prop>
									<prop name="Position">20</prop>
									<prop name="IsDefault">1</prop>
								</obj>
								<obj name="PropertyObject" class="GenSampleEditReplicate" version="4">
									<prop name="PropertyTypeName">Replicate of</prop>
									<prop name="Position">20</prop>
									<prop name="IsDefault">0</prop>
									<prop name="ReplicateOf">20</prop>
								</obj>
								<obj name="PropertyObject" class="HTCSampleID" version="4">
									<prop name="PropertyTypeName">Sample ID</prop>
									<prop name="Position">20</prop>
									<prop name="IsDefault">1</prop>
								</obj>
								<obj name="PropertyObject" class="GenSampleEditName" version="4">
									<prop name="PropertyTypeName">Sample Name</prop>
									<prop name="Position">20</prop>
									<prop name="IsDefault">0</prop>
									<prop name="name">10468T</prop>
								</obj>
								<obj name="PropertyObject" class="HTCSamplePrepNotes" version="4">
									<prop name="PropertyTypeName">Sample Prep Notes</prop>
									<prop name="Position">20</prop>
									<prop name="IsDefault">1</prop>
								</obj>
								<obj name="PropertyObject" class="GenSampleEditSubset" version="4">
									<prop name="PropertyTypeName">Subsets</prop>
									<prop name="Position">20</prop>
									<prop name="IsDefault">1</prop>
								</obj>
								<obj name="PropertyObject" class="SamplePrefWidth" version="5">
									<prop name="PropertyTypeName">Width</prop>
									<prop name="Position">20</prop>
									<prop name="IsDefault">1</prop>
									<prop name="Width">1</prop>
								</obj>
							</list>
						</obj>
					</obj>
					<obj name="item" class="SamplePropInfo" version="1">
						<obj name="ChannelProperties" class="ChanPropList" version="2">
							<obj name="ChannelProperties" class="EMList" version="1">
								<list name="emlist" count="1">
									<obj name="item" class="PropertyList" version="1">
										<list name="emlist" count="12">
											<obj name="PropertyObject" class="RQSampleTargetProperty" version="4">
												<prop name="PropertyTypeName">Combined Sample and Target Type</prop>
												<prop name="Position">21</prop>
												<prop name="IsDefault">0</prop>
												<obj name="ChannelProp" class="ChannelProperty" version="1">
													<prop name="ChannelIdx">0</prop>
												</obj>
											</obj>
											<obj name="PropertyObject" class="QuantConcProperty" version="4">
												<prop name="PropertyTypeName">Concentration</prop>
												<prop name="Position">21</prop>
												<prop name="IsDefault">1</prop>
												<prop name="Concentration">0</prop>
												<obj name="ChannelProp" class="ChannelProperty" version="1">
													<prop name="ChannelIdx">0</prop>
												</obj>
												<prop name="ReadOnly">1</prop>
											</obj>
											<obj name="PropertyObject" class="QuantCpHighProp" version="4">
												<prop name="PropertyTypeName">Cp High</prop>
												<prop name="Position">21</prop>
												<prop name="IsDefault">1</prop>
												<prop name="CpRangeHigh">0</prop>
												<obj name="ChannelProp" class="ChannelProperty" version="1">
													<prop name="ChannelIdx">0</prop>
												</obj>
												<prop name="ReadOnly">1</prop>
											</obj>
											<obj name="PropertyObject" class="QuantCpLowProp" version="4">
												<prop name="PropertyTypeName">Cp Low</prop>
												<prop name="Position">21</prop>
												<prop name="IsDefault">1</prop>
												<prop name="CpRangeLow">0</prop>
												<obj name="ChannelProp" class="ChannelProperty" version="1">
													<prop name="ChannelIdx">0</prop>
												</obj>
												<prop name="ReadOnly">1</prop>
											</obj>
											<obj name="PropertyObject" class="RQEffProp" version="4">
												<prop name="PropertyTypeName">Efficiency</prop>
												<prop name="Position">21</prop>
												<prop name="IsDefault">1</prop>
												<prop name="Efficiency">2</prop>
												<obj name="ChannelProp" class="ChannelProperty" version="1">
													<prop name="ChannelIdx">0</prop>
												</obj>
											</obj>
											<obj name="PropertyObject" class="ChannelGenotype" version="4">
												<prop name="PropertyTypeName">Melt Geno Genotype</prop>
												<prop name="Position">21</prop>
												<prop name="IsDefault">1</prop>
												<prop name="ReadOnly">1</prop>
												<obj name="ChannelProp" class="ChannelProperty" version="1">
													<prop name="ChannelIdx">0</prop>
												</obj>
											</obj>
											<obj name="PropertyObject" class="GroupChannelTypeProp" version="4">
												<prop name="PropertyTypeName">Melt Geno Sample Type</prop>
												<prop name="Position">21</prop>
												<prop name="IsDefault">0</prop>
												<prop name="GroupSampleType">mstUnknown</prop>
												<obj name="ChannelProp" class="ChannelProperty" version="1">
													<prop name="ChannelIdx">0</prop>
												</obj>
											</obj>
											<obj name="PropertyObject" class="QuantSampleTypeProperty" version="4">
												<prop name="PropertyTypeName">Quantification Sample Type</prop>
												<prop name="Position">21</prop>
												<prop name="IsDefault">0</prop>
												<prop name="SampleType">qsUnknown</prop>
												<obj name="ChannelProp" class="ChannelProperty" version="1">
													<prop name="ChannelIdx">0</prop>
												</obj>
											</obj>
											<obj name="PropertyObject" class="ChannelGenotype" version="4">
												<prop name="PropertyTypeName">Scanning Genotype</prop>
												<prop name="Position">21</prop>
												<prop name="IsDefault">1</prop>
												<prop name="ReadOnly">1</prop>
												<obj name="ChannelProp" class="ChannelProperty" version="1">
													<prop name="ChannelIdx">0</prop>
												</obj>
											</obj>
											<obj name="PropertyObject" class="GroupChannelTypeProp" version="4">
												<prop name="PropertyTypeName">Scanning Sample Type</prop>
												<prop name="Position">21</prop>
												<prop name="IsDefault">0</prop>
												<prop name="GroupSampleType">mstUnknown</prop>
												<obj name="ChannelProp" class="ChannelProperty" version="1">
													<prop name="ChannelIdx">0</prop>
												</obj>
											</obj>
											<obj name="PropertyObject" class="TargetName" version="4">
												<prop name="PropertyTypeName">Target Name</prop>
												<prop name="Position">21</prop>
												<prop name="IsDefault">0</prop>
												<prop name="name">U44</prop>
												<obj name="ChannelProp" class="ChannelProperty" version="1">
													<prop name="ChannelIdx">0</prop>
												</obj>
											</obj>
											<obj name="PropertyObject" class="RQTargetProperty" version="4">
												<prop name="PropertyTypeName">Target Type</prop>
												<prop name="Position">21</prop>
												<prop name="IsDefault">0</prop>
												<prop name="TargetType">dtReference</prop>
												<obj name="ChannelProp" class="ChannelProperty" version="1">
													<prop name="ChannelIdx">0</prop>
												</obj>
											</obj>
										</list>
									</obj>
								</list>
							</obj>
						</obj>
						<prop name="ChannelPropertyCount">1</prop>
						<prop name="ContainerPosition">21</prop>
						<prop name="HasSampleProperties">1</prop>
						<obj name="SampleProperties" class="PropertyList" version="1">
							<list name="emlist" count="14">
								<obj name="PropertyObject" class="SamplePrefColor" version="4">
									<prop name="PropertyTypeName">Color</prop>
									<prop name="Position">21</prop>
									<prop name="IsDefault">0</prop>
									<prop name="Color">$004080FF</prop>
								</obj>
								<obj name="PropertyObject" class="DominantChannelProp" version="4">
									<prop name="PropertyTypeName">Dominant Channel</prop>
									<prop name="Position">21</prop>
									<prop name="IsDefault">0</prop>
									<prop name="DominantChannel">0</prop>
								</obj>
								<obj name="PropertyObject" class="Genotype" version="4">
									<prop name="PropertyTypeName">EndPt Genotype</prop>
									<prop name="Position">21</prop>
									<prop name="IsDefault">1</prop>
									<prop name="ReadOnly">1</prop>
								</obj>
								<obj name="PropertyObject" class="GroupingSample" version="4">
									<prop name="PropertyTypeName">EndPt Sample Type</prop>
									<prop name="Position">21</prop>
									<prop name="IsDefault">0</prop>
									<prop name="GroupSampleType">mstUnknown</prop>
								</obj>
								<obj name="PropertyObject" class="SamplePrefLineStyle" version="4">
									<prop name="PropertyTypeName">Line Style</prop>
									<prop name="Position">21</prop>
									<prop name="IsDefault">0</prop>
									<prop name="LineStyle">psSolid</prop>
								</obj>
								<obj name="PropertyObject" class="GenSampleEditNotes" version="4">
									<prop name="PropertyTypeName">Notes</prop>
									<prop name="Position">21</prop>
									<prop name="IsDefault">1</prop>
								</obj>
								<obj name="PropertyObject" class="SamplePrefPointStyle" version="4">
									<prop name="PropertyTypeName">Point Style</prop>
									<prop name="Position">21</prop>
									<prop name="IsDefault">0</prop>
									<prop name="PointStyle">psNothing</prop>
								</obj>
								<obj name="PropertyObject" class="GenSampleEditPosition" version="4">
									<prop name="PropertyTypeName">Position</prop>
									<prop name="Position">21</prop>
									<prop name="IsDefault">1</prop>
								</obj>
								<obj name="PropertyObject" class="GenSampleEditReplicate" version="4">
									<prop name="PropertyTypeName">Replicate of</prop>
									<prop name="Position">21</prop>
									<prop name="IsDefault">0</prop>
									<prop name="ReplicateOf">20</prop>
								</obj>
								<obj name="PropertyObject" class="HTCSampleID" version="4">
									<prop name="PropertyTypeName">Sample ID</prop>
									<prop name="Position">21</prop>
									<prop name="IsDefault">1</prop>
								</obj>
								<obj name="PropertyObject" class="GenSampleEditName" version="4">
									<prop name="PropertyTypeName">Sample Name</prop>
									<prop name="Position">21</prop>
									<prop name="IsDefault">0</prop>
									<prop name="name">10468T</prop>
								</obj>
								<obj name="PropertyObject" class="HTCSamplePrepNotes" version="4">
									<prop name="PropertyTypeName">Sample Prep Notes</prop>
									<prop name="Position">21</prop>
									<prop name="IsDefault">1</prop>
								</obj>
								<obj name="PropertyObject" class="GenSampleEditSubset" version="4">
									<prop name="PropertyTypeName">Subsets</prop>
									<prop name="Position">21</prop>
									<prop name="IsDefault">1</prop>
								</obj>
								<obj name="PropertyObject" class="SamplePrefWidth" version="5">
									<prop name="PropertyTypeName">Width</prop>
									<prop name="Position">21</prop>
									<prop name="IsDefault">1</prop>
									<prop name="Width">1</prop>
								</obj>
							</list>
						</obj>
					</obj>
					<obj name="item" class="SamplePropInfo" version="1">
						<obj name="ChannelProperties" class="ChanPropList" version="2">
							<obj name="ChannelProperties" class="EMList" version="1">
								<list name="emlist" count="1">
									<obj name="item" class="PropertyList" version="1">
										<list name="emlist" count="12">
											<obj name="PropertyObject" class="RQSampleTargetProperty" version="4">
												<prop name="PropertyTypeName">Combined Sample and Target Type</prop>
												<prop name="Position">22</prop>
												<prop name="IsDefault">0</prop>
												<obj name="ChannelProp" class="ChannelProperty" version="1">
													<prop name="ChannelIdx">0</prop>
												</obj>
											</obj>
											<obj name="PropertyObject" class="QuantConcProperty" version="4">
												<prop name="PropertyTypeName">Concentration</prop>
												<prop name="Position">22</prop>
												<prop name="IsDefault">1</prop>
												<prop name="Concentration">0</prop>
												<obj name="ChannelProp" class="ChannelProperty" version="1">
													<prop name="ChannelIdx">0</prop>
												</obj>
												<prop name="ReadOnly">1</prop>
											</obj>
											<obj name="PropertyObject" class="QuantCpHighProp" version="4">
												<prop name="PropertyTypeName">Cp High</prop>
												<prop name="Position">22</prop>
												<prop name="IsDefault">1</prop>
												<prop name="CpRangeHigh">0</prop>
												<obj name="ChannelProp" class="ChannelProperty" version="1">
													<prop name="ChannelIdx">0</prop>
												</obj>
												<prop name="ReadOnly">1</prop>
											</obj>
											<obj name="PropertyObject" class="QuantCpLowProp" version="4">
												<prop name="PropertyTypeName">Cp Low</prop>
												<prop name="Position">22</prop>
												<prop name="IsDefault">1</prop>
												<prop name="CpRangeLow">0</prop>
												<obj name="ChannelProp" class="ChannelProperty" version="1">
													<prop name="ChannelIdx">0</prop>
												</obj>
												<prop name="ReadOnly">1</prop>
											</obj>
											<obj name="PropertyObject" class="RQEffProp" version="4">
												<prop name="PropertyTypeName">Efficiency</prop>
												<prop name="Position">22</prop>
												<prop name="IsDefault">1</prop>
												<prop name="Efficiency">2</prop>
												<obj name="ChannelProp" class="ChannelProperty" version="1">
													<prop name="ChannelIdx">0</prop>
												</obj>
											</obj>
											<obj name="PropertyObject" class="ChannelGenotype" version="4">
												<prop name="PropertyTypeName">Melt Geno Genotype</prop>
												<prop name="Position">22</prop>
												<prop name="IsDefault">1</prop>
												<prop name="ReadOnly">1</prop>
												<obj name="ChannelProp" class="ChannelProperty" version="1">
													<prop name="ChannelIdx">0</prop>
												</obj>
											</obj>
											<obj name="PropertyObject" class="GroupChannelTypeProp" version="4">
												<prop name="PropertyTypeName">Melt Geno Sample Type</prop>
												<prop name="Position">22</prop>
												<prop name="IsDefault">0</prop>
												<prop name="GroupSampleType">mstUnknown</prop>
												<obj name="ChannelProp" class="ChannelProperty" version="1">
													<prop name="ChannelIdx">0</prop>
												</obj>
											</obj>
											<obj name="PropertyObject" class="QuantSampleTypeProperty" version="4">
												<prop name="PropertyTypeName">Quantification Sample Type</prop>
												<prop name="Position">22</prop>
												<prop name="IsDefault">0</prop>
												<prop name="SampleType">qsUnknown</prop>
												<obj name="ChannelProp" class="ChannelProperty" version="1">
													<prop name="ChannelIdx">0</prop>
												</obj>
											</obj>
											<obj name="PropertyObject" class="ChannelGenotype" version="4">
												<prop name="PropertyTypeName">Scanning Genotype</prop>
												<prop name="Position">22</prop>
												<prop name="IsDefault">1</prop>
												<prop name="ReadOnly">1</prop>
												<obj name="ChannelProp" class="ChannelProperty" version="1">
													<prop name="ChannelIdx">0</prop>
												</obj>
											</obj>
											<obj name="PropertyObject" class="GroupChannelTypeProp" version="4">
												<prop name="PropertyTypeName">Scanning Sample Type</prop>
												<prop name="Position">22</prop>
												<prop name="IsDefault">0</prop>
												<prop name="GroupSampleType">mstUnknown</prop>
												<obj name="ChannelProp" class="ChannelProperty" version="1">
													<prop name="ChannelIdx">0</prop>
												</obj>
											</obj>
											<obj name="PropertyObject" class="TargetName" version="4">
												<prop name="PropertyTypeName">Target Name</prop>
												<prop name="Position">22</prop>
												<prop name="IsDefault">0</prop>
												<prop name="name">U44</prop>
												<obj name="ChannelProp" class="ChannelProperty" version="1">
													<prop name="ChannelIdx">0</prop>
												</obj>
											</obj>
											<obj name="PropertyObject" class="RQTargetProperty" version="4">
												<prop name="PropertyTypeName">Target Type</prop>
												<prop name="Position">22</prop>
												<prop name="IsDefault">0</prop>
												<prop name="TargetType">dtReference</prop>
												<obj name="ChannelProp" class="ChannelProperty" version="1">
													<prop name="ChannelIdx">0</prop>
												</obj>
											</obj>
										</list>
									</obj>
								</list>
							</obj>
						</obj>
						<prop name="ChannelPropertyCount">1</prop>
						<prop name="ContainerPosition">22</prop>
						<prop name="HasSampleProperties">1</prop>
						<obj name="SampleProperties" class="PropertyList" version="1">
							<list name="emlist" count="14">
								<obj name="PropertyObject" class="SamplePrefColor" version="4">
									<prop name="PropertyTypeName">Color</prop>
									<prop name="Position">22</prop>
									<prop name="IsDefault">0</prop>
									<prop name="Color">$00FD0299</prop>
								</obj>
								<obj name="PropertyObject" class="DominantChannelProp" version="4">
									<prop name="PropertyTypeName">Dominant Channel</prop>
									<prop name="Position">22</prop>
									<prop name="IsDefault">0</prop>
									<prop name="DominantChannel">0</prop>
								</obj>
								<obj name="PropertyObject" class="Genotype" version="4">
									<prop name="PropertyTypeName">EndPt Genotype</prop>
									<prop name="Position">22</prop>
									<prop name="IsDefault">1</prop>
									<prop name="ReadOnly">1</prop>
								</obj>
								<obj name="PropertyObject" class="GroupingSample" version="4">
									<prop name="PropertyTypeName">EndPt Sample Type</prop>
									<prop name="Position">22</prop>
									<prop name="IsDefault">0</prop>
									<prop name="GroupSampleType">mstUnknown</prop>
								</obj>
								<obj name="PropertyObject" class="SamplePrefLineStyle" version="4">
									<prop name="PropertyTypeName">Line Style</prop>
									<prop name="Position">22</prop>
									<prop name="IsDefault">0</prop>
									<prop name="LineStyle">psSolid</prop>
								</obj>
								<obj name="PropertyObject" class="GenSampleEditNotes" version="4">
									<prop name="PropertyTypeName">Notes</prop>
									<prop name="Position">22</prop>
									<prop name="IsDefault">1</prop>
								</obj>
								<obj name="PropertyObject" class="SamplePrefPointStyle" version="4">
									<prop name="PropertyTypeName">Point Style</prop>
									<prop name="Position">22</prop>
									<prop name="IsDefault">0</prop>
									<prop name="PointStyle">psNothing</prop>
								</obj>
								<obj name="PropertyObject" class="GenSampleEditPosition" version="4">
									<prop name="PropertyTypeName">Position</prop>
									<prop name="Position">22</prop>
									<prop name="IsDefault">1</prop>
								</obj>
								<obj name="PropertyObject" class="GenSampleEditReplicate" version="4">
									<prop name="PropertyTypeName">Replicate of</prop>
									<prop name="Position">22</prop>
									<prop name="IsDefault">0</prop>
									<prop name="ReplicateOf">22</prop>
								</obj>
								<obj name="PropertyObject" class="HTCSampleID" version="4">
									<prop name="PropertyTypeName">Sample ID</prop>
									<prop name="Position">22</prop>
									<prop name="IsDefault">1</prop>
								</obj>
								<obj name="PropertyObject" class="GenSampleEditName" version="4">
									<prop name="PropertyTypeName">Sample Name</prop>
									<prop name="Position">22</prop>
									<prop name="IsDefault">0</prop>
									<prop name="name">10468N</prop>
								</obj>
								<obj name="PropertyObject" class="HTCSamplePrepNotes" version="4">
									<prop name="PropertyTypeName">Sample Prep Notes</prop>
									<prop name="Position">22</prop>
									<prop name="IsDefault">1</prop>
								</obj>
								<obj name="PropertyObject" class="GenSampleEditSubset" version="4">
									<prop name="PropertyTypeName">Subsets</prop>
									<prop name="Position">22</prop>
									<prop name="IsDefault">1</prop>
								</obj>
								<obj name="PropertyObject" class="SamplePrefWidth" version="5">
									<prop name="PropertyTypeName">Width</prop>
									<prop name="Position">22</prop>
									<prop name="IsDefault">1</prop>
									<prop name="Width">1</prop>
								</obj>
							</list>
						</obj>
					</obj>
					<obj name="item" class="SamplePropInfo" version="1">
						<obj name="ChannelProperties" class="ChanPropList" version="2">
							<obj name="ChannelProperties" class="EMList" version="1">
								<list name="emlist" count="1">
									<obj name="item" class="PropertyList" version="1">
										<list name="emlist" count="12">
											<obj name="PropertyObject" class="RQSampleTargetProperty" version="4">
												<prop name="PropertyTypeName">Combined Sample and Target Type</prop>
												<prop name="Position">23</prop>
												<prop name="IsDefault">0</prop>
												<obj name="ChannelProp" class="ChannelProperty" version="1">
													<prop name="ChannelIdx">0</prop>
												</obj>
											</obj>
											<obj name="PropertyObject" class="QuantConcProperty" version="4">
												<prop name="PropertyTypeName">Concentration</prop>
												<prop name="Position">23</prop>
												<prop name="IsDefault">1</prop>
												<prop name="Concentration">0</prop>
												<obj name="ChannelProp" class="ChannelProperty" version="1">
													<prop name="ChannelIdx">0</prop>
												</obj>
												<prop name="ReadOnly">1</prop>
											</obj>
											<obj name="PropertyObject" class="QuantCpHighProp" version="4">
												<prop name="PropertyTypeName">Cp High</prop>
												<prop name="Position">23</prop>
												<prop name="IsDefault">1</prop>
												<prop name="CpRangeHigh">0</prop>
												<obj name="ChannelProp" class="ChannelProperty" version="1">
													<prop name="ChannelIdx">0</prop>
												</obj>
												<prop name="ReadOnly">1</prop>
											</obj>
											<obj name="PropertyObject" class="QuantCpLowProp" version="4">
												<prop name="PropertyTypeName">Cp Low</prop>
												<prop name="Position">23</prop>
												<prop name="IsDefault">1</prop>
												<prop name="CpRangeLow">0</prop>
												<obj name="ChannelProp" class="ChannelProperty" version="1">
													<prop name="ChannelIdx">0</prop>
												</obj>
												<prop name="ReadOnly">1</prop>
											</obj>
											<obj name="PropertyObject" class="RQEffProp" version="4">
												<prop name="PropertyTypeName">Efficiency</prop>
												<prop name="Position">23</prop>
												<prop name="IsDefault">1</prop>
												<prop name="Efficiency">2</prop>
												<obj name="ChannelProp" class="ChannelProperty" version="1">
													<prop name="ChannelIdx">0</prop>
												</obj>
											</obj>
											<obj name="PropertyObject" class="ChannelGenotype" version="4">
												<prop name="PropertyTypeName">Melt Geno Genotype</prop>
												<prop name="Position">23</prop>
												<prop name="IsDefault">1</prop>
												<prop name="ReadOnly">1</prop>
												<obj name="ChannelProp" class="ChannelProperty" version="1">
													<prop name="ChannelIdx">0</prop>
												</obj>
											</obj>
											<obj name="PropertyObject" class="GroupChannelTypeProp" version="4">
												<prop name="PropertyTypeName">Melt Geno Sample Type</prop>
												<prop name="Position">23</prop>
												<prop name="IsDefault">0</prop>
												<prop name="GroupSampleType">mstUnknown</prop>
												<obj name="ChannelProp" class="ChannelProperty" version="1">
													<prop name="ChannelIdx">0</prop>
												</obj>
											</obj>
											<obj name="PropertyObject" class="QuantSampleTypeProperty" version="4">
												<prop name="PropertyTypeName">Quantification Sample Type</prop>
												<prop name="Position">23</prop>
												<prop name="IsDefault">0</prop>
												<prop name="SampleType">qsUnknown</prop>
												<obj name="ChannelProp" class="ChannelProperty" version="1">
													<prop name="ChannelIdx">0</prop>
												</obj>
											</obj>
											<obj name="PropertyObject" class="ChannelGenotype" version="4">
												<prop name="PropertyTypeName">Scanning Genotype</prop>
												<prop name="Position">23</prop>
												<prop name="IsDefault">1</prop>
												<prop name="ReadOnly">1</prop>
												<obj name="ChannelProp" class="ChannelProperty" version="1">
													<prop name="ChannelIdx">0</prop>
												</obj>
											</obj>
											<obj name="PropertyObject" class="GroupChannelTypeProp" version="4">
												<prop name="PropertyTypeName">Scanning Sample Type</prop>
												<prop name="Position">23</prop>
												<prop name="IsDefault">0</prop>
												<prop name="GroupSampleType">mstUnknown</prop>
												<obj name="ChannelProp" class="ChannelProperty" version="1">
													<prop name="ChannelIdx">0</prop>
												</obj>
											</obj>
											<obj name="PropertyObject" class="TargetName" version="4">
												<prop name="PropertyTypeName">Target Name</prop>
												<prop name="Position">23</prop>
												<prop name="IsDefault">0</prop>
												<prop name="name">U44</prop>
												<obj name="ChannelProp" class="ChannelProperty" version="1">
													<prop name="ChannelIdx">0</prop>
												</obj>
											</obj>
											<obj name="PropertyObject" class="RQTargetProperty" version="4">
												<prop name="PropertyTypeName">Target Type</prop>
												<prop name="Position">23</prop>
												<prop name="IsDefault">0</prop>
												<prop name="TargetType">dtReference</prop>
												<obj name="ChannelProp" class="ChannelProperty" version="1">
													<prop name="ChannelIdx">0</prop>
												</obj>
											</obj>
										</list>
									</obj>
								</list>
							</obj>
						</obj>
						<prop name="ChannelPropertyCount">1</prop>
						<prop name="ContainerPosition">23</prop>
						<prop name="HasSampleProperties">1</prop>
						<obj name="SampleProperties" class="PropertyList" version="1">
							<list name="emlist" count="14">
								<obj name="PropertyObject" class="SamplePrefColor" version="4">
									<prop name="PropertyTypeName">Color</prop>
									<prop name="Position">23</prop>
									<prop name="IsDefault">0</prop>
									<prop name="Color">$0026C4B8</prop>
								</obj>
								<obj name="PropertyObject" class="DominantChannelProp" version="4">
									<prop name="PropertyTypeName">Dominant Channel</prop>
									<prop name="Position">23</prop>
									<prop name="IsDefault">0</prop>
									<prop name="DominantChannel">0</prop>
								</obj>
								<obj name="PropertyObject" class="Genotype" version="4">
									<prop name="PropertyTypeName">EndPt Genotype</prop>
									<prop name="Position">23</prop>
									<prop name="IsDefault">1</prop>
									<prop name="ReadOnly">1</prop>
								</obj>
								<obj name="PropertyObject" class="GroupingSample" version="4">
									<prop name="PropertyTypeName">EndPt Sample Type</prop>
									<prop name="Position">23</prop>
									<prop name="IsDefault">0</prop>
									<prop name="GroupSampleType">mstUnknown</prop>
								</obj>
								<obj name="PropertyObject" class="SamplePrefLineStyle" version="4">
									<prop name="PropertyTypeName">Line Style</prop>
									<prop name="Position">23</prop>
									<prop name="IsDefault">0</prop>
									<prop name="LineStyle">psSolid</prop>
								</obj>
								<obj name="PropertyObject" class="GenSampleEditNotes" version="4">
									<prop name="PropertyTypeName">Notes</prop>
									<prop name="Position">23</prop>
									<prop name="IsDefault">1</prop>
								</obj>
								<obj name="PropertyObject" class="SamplePrefPointStyle" version="4">
									<prop name="PropertyTypeName">Point Style</prop>
									<prop name="Position">23</prop>
									<prop name="IsDefault">0</prop>
									<prop name="PointStyle">psNothing</prop>
								</obj>
								<obj name="PropertyObject" class="GenSampleEditPosition" version="4">
									<prop name="PropertyTypeName">Position</prop>
									<prop name="Position">23</prop>
									<prop name="IsDefault">1</prop>
								</obj>
								<obj name="PropertyObject" class="GenSampleEditReplicate" version="4">
									<prop name="PropertyTypeName">Replicate of</prop>
									<prop name="Position">23</prop>
									<prop name="IsDefault">0</prop>
									<prop name="ReplicateOf">22</prop>
								</obj>
								<obj name="PropertyObject" class="HTCSampleID" version="4">
									<prop name="PropertyTypeName">Sample ID</prop>
									<prop name="Position">23</prop>
									<prop name="IsDefault">1</prop>
								</obj>
								<obj name="PropertyObject" class="GenSampleEditName" version="4">
									<prop name="PropertyTypeName">Sample Name</prop>
									<prop name="Position">23</prop>
									<prop name="IsDefault">0</prop>
									<prop name="name">10468N</prop>
								</obj>
								<obj name="PropertyObject" class="HTCSamplePrepNotes" version="4">
									<prop name="PropertyTypeName">Sample Prep Notes</prop>
									<prop name="Position">23</prop>
									<prop name="IsDefault">1</prop>
								</obj>
								<obj name="PropertyObject" class="GenSampleEditSubset" version="4">
									<prop name="PropertyTypeName">Subsets</prop>
									<prop name="Position">23</prop>
									<prop name="IsDefault">1</prop>
								</obj>
								<obj name="PropertyObject" class="SamplePrefWidth" version="5">
									<prop name="PropertyTypeName">Width</prop>
[truncated: 4,125,558 more chars]
