# Supplementary material for: MicroRNAs and Their Inhibition in Modulating SLC5A8 Expression in the Context of Papillary Thyroid Carcinoma
Source: Int J Mol Sci. 2025 Aug 15;26(16):7889. doi: 10.3390/ijms26167889 (PMC12386254; doi:10.3390/ijms26167889)
Supplement: Supplementary file 1 [file ijms-26-07889-s001.zip › ijms-3558049-supplementary/Manuscript data/Fig4 data/Wojtek_2013-10-15 miRy w parach 5.ixo]

<objectstream signature="IXOS" version="1">
	<obj name="root" class="HTCExperiment" version="5">
		<prop name="name">Wojtek_2013-10-15 miRy w parach 5</prop>
		<prop name="UID">FED226BAC0964EAFA7AC1DD688A030F2</prop>
		<prop name="OwnerUID">A9EA9C3B14954DEF92F3E150867A7E6C</prop>
		<prop name="Created">2013-10-15T14:46:07.876</prop>
		<prop name="CreatedBy">5F4C4EE0E777457C81D27C781FE69519</prop>
		<prop name="CreatedByName">Genomowa</prop>
		<prop name="LastModified">2013-10-16T14:34:42.740</prop>
		<prop name="LastModifiedBy">A9EA9C3B14954DEF92F3E150867A7E6C</prop>
		<prop name="LastModifiedByName">System Admin</prop>
		<list name="AppliedTemplates" count="1">
			<item>Mono Color Hydrolysis Probe - UPL Probe 384-II</item>
		</list>
		<list name="TemplateOwners" count="1">
			<item>Roche</item>
		</list>
		<prop name="SWVersion">LCS480 1.5.1.62</prop>
		<obj name="AppProperty" class="TAppProperty" version="2">
			<prop name="Created">2013-10-15T14:46:07.876</prop>
			<prop name="LastModified">1899-12-30T00:00:00.000</prop>
		</obj>
		<obj name="ConProperty" class="TAppProperty" version="2">
			<prop name="Created">2013-10-15T14:46:07.876</prop>
			<prop name="LastModified">1899-12-30T00:00:00.000</prop>
		</obj>
		<obj name="run" class="HTCRun" version="7">
			<prop name="name">Run</prop>
			<prop name="Created">2013-10-15T14:46:07.873</prop>
			<prop name="LastModified">2013-10-15T16:24:19.632</prop>
			<obj name="AppProperty" class="TAppProperty" version="2">
				<prop name="Created">2013-10-15T14:46:07.873</prop>
				<prop name="LastModified">1899-12-30T00:00:00.000</prop>
			</obj>
			<obj name="ConProperty" class="TAppProperty" version="2">
				<prop name="Created">2013-10-15T14:46:07.873</prop>
				<prop name="LastModified">1899-12-30T00:00:00.000</prop>
				<prop name="HasProperties">1</prop>
				<obj name="_Properties" class="TAppProperties" version="1">
					<prop name="Created">2013-10-15T14:46:07.873</prop>
					<prop name="LastModified">1899-12-30T00:00:00.000</prop>
					<list name="emlist" count="4">
						<obj name="item" class="TAppProperty" version="2">
							<prop name="name">TopChart</prop>
							<prop name="Created">2013-10-15T14:46:08.499</prop>
							<prop name="LastModified">2013-10-15T14:46:08.499</prop>
						</obj>
						<obj name="item" class="TAppProperty" version="2">
							<prop name="name">LeftChart</prop>
							<prop name="Created">2013-10-15T14:46:08.500</prop>
							<prop name="LastModified">2013-10-15T14:46:08.500</prop>
						</obj>
						<obj name="item" class="TAppProperty" version="2">
							<prop name="name">RightChart</prop>
							<prop name="Created">2013-10-15T14:46:08.508</prop>
							<prop name="LastModified">2013-10-15T14:46:08.508</prop>
						</obj>
						<obj name="item" class="TAppProperty" version="2">
							<prop name="name">RunOverviewChart</prop>
							<prop name="Created">2013-10-15T14:46:08.524</prop>
							<prop name="LastModified">2013-10-15T14:46:08.524</prop>
						</obj>
					</list>
				</obj>
			</obj>
			<prop name="State">3</prop>
			<prop name="StartTime">2013-10-15T15:24:18.092</prop>
			<prop name="EndTime">2013-10-15T16:24:19.631</prop>
			<prop name="InstrumentID">28976</prop>
			<prop name="InstrumentVersion">HTC_VER_10</prop>
			<prop name="InstrumentName">LC480_28976</prop>
			<prop name="InstrCalibrationDate">1899.12.30 00:00:00:00</prop>
			<prop name="Technician">Genomowa</prop>
			<prop name="AcqStoreClass">HTCAcquisitionStore</prop>
			<prop name="AcquisitionStore">eJzkvUmzq0qStvtXytLuTAMhCYQwq0ozGqfvwgF1M/UN6juQfv3nEOjstfPLujnJsnPq3jPYZjprLQFBEPH46/46/3me7//jNDuu/utvt/P58bf/WBxm9/t//c1OdXVxfe7uu8fufEoe59vqb//xWt3u9Om//tb529//83I7X5q/1Lez02l10M/P0+Nvf+/8Z7v62W+/kcyOl8Oq+YXeQPz+ymF3f3y/5L04rO50AtUv/dffRImO8evknMfq+MfJpfXv/vfnE9/Om9vs+N+cympzXP1358m/+O/CPzm/H8Px6yw7/y8nSUNoHs4//uzHCfd+P+F0d6Sj9uVBVxT+yVmlq+Plb3//f0RBNEzlj//Uf3b+/E78uIIfP3ROj82tOdQ/Pc5wdtgt//nA4GpNP32u6tPQ+pIs/PHfPxvjBX3TaWPOFjRx/vb37n/zazQ88Xl3etz/9nfV278x0KCf4Q3bS9i44w86yaybs9brJcHpM1AxzbVWnrJ4o5jDdTrGaDIfCOmjGw8hmvsKBse+mmUvpm5NTd6L6JX9npCuNi+E81g+YnRZyQLTN/Rzvx3fMB657YypwzYdt+0fMFTtp8BW7Y1rZvpcQ6eriTkO8tsQOr79RkudvPL08F4r8FFSDc3Bls5HOM07ML0xDYcKuwsoGtEBIjQANW08gOTw8REmbfuB+lV6ZHiV2i7orWcHo9NOzJPWxTfB9kYlhpfXg8438Iew314F9Nj+leFp6R/AmOxaaExaH/rWcuECblo9dAKnEFByBibk5h5Q1yZv+lfwQxCL65M+mw8haQ3lB8weLw+DQ/qi45VBCGnQ76PRGtzzRDHuW/h4zxCDa76HNB64JfRuFv2+/NxnzD1KIbxfyQht5XwQ0u3BNeFReinGp04OeLi5W3jgKsbwcM4FJjNHgVuri+gPy12e7EPpAYuPx1DLX3SW2WIiwSO4mki3LM+SeHTuQKGtlmhbz1vGrgX9frxKQvRs4QC4fs6m0GmtUlQfci6kE9nRYCl3d2jlWp6z00K6wPMRpegK8iFjh7s0hF7YQoz3vUPOHrezAsfOdYL+frXP08KdKLAbJg76r8s+S6yThDDtvA10WHmAZNWTtqDnqxD16XMvsHAhlRBlsznah+UOkrF+XoKh9j3U3uNTzsxX34VXd+RhBElOP99OFYguoxDNS3wEPK4lFzKJxssLvDzHXToxYRt79PNpvs/S5+gypPPr7lEdaidIrqs+zYf5e4v2S7lAOjjLQ9gtbB395egmpGBdpzByWlf0E/Gapf5nfoHB8frG8NV75GjMAwR70n+ia7iPLJkL8y1I3eMLQ6bdBGawG82/mX5CY8cekLZP/QeMxt4Y3UtfF9JT/6qBmG/o/G7WLUvUw/YA6tR6YTSYepAYKxmhP54EaIQ039OWpj4ABP2D/t3TcuYK8yk4+kBDSLMXYMtjHdhE3R6q/ZuUBU9TDuGA/pUptn8Vkt1948LqOo8xKk8PwK5C99ccR2P0jN1GSMKhiNC70vwMO9dLxuzb3IU4/Who2aALydWl7198VEBDeWgZO29fkpGPRAvtq6LT+abr0OjurCcGAdD5RjSO0FdmMVrCnu6/550fYDnFCA13awpsdmRDSO4Bzf/JjsZjP1BLmObZHMPEgiyhxWUKV3WQoKqpPn2fs1FgHU9C1PqFJmD7vDnA8pGpGJk4z9js83KN0h5LrHP+9CF8SeoQuqvejgnZWBbCYPCUjEMWbNH9DAJIhB67QLddxDS+kZul3iPZwuoTBBi0poaA+UzTQJPhjY4/hQzvz+IBeiC4GPcPZoaz7p7ulxXQqnOZ6oDbqH0wVH0vsfZ0amQpXuOlYX1uORN9cQCB/y7p+8Lzjea/Y+apvKdZMbvAAvVwY2YsiVQJBoU6Qm+fQJ7qRxqPVStb0PjFhpDOou0SYCAwDD8zyNnzstuCpTprdMSFmqXtRUHrqx+XrBQ+uoAHYROCSn/JpKCtZmir9Nke0ZUYxorObzTTQjinoodmdqbxj27qAWYvJ0AtGRrAwGFbaMWDBfriRMuTV8zoftLygmoc02dPLkLI7iKtN5bYzuP0RJ/LfuagfpYlIZbC58O4HdsC67aEVhadtjQ//B3M0EskM0cM0AS/RwPlr2S635DS/cw7Bd1fb2ALCbvR/T93CppHZ4Pu93tF43NPMxNBSxik51ZxgduK6ai+FyqtT75qwudIz4PvlS2BxmF1MKY9/84+vacC8Tlab43RWqT5VQKN53FVluBFbIxG3qdRWZWaCT07X6EZjCFLzxemgPjcROg8hzT//SM9absOC9B7B3qWzjLVBWnuALqnQBOS8UrtQH6fi6w97qhC6sFmCM+PYKL2matCsjaipVH0ihv64d2DtIdvhIE2WaMRZD6kJ7WUQFzfNxhkXfq5X2wfQFtcjOCOnJwtlqUC/VsxRe/+1vP06mxDgL2hMPlzVTO2EbUSnucF3c/5TctSUaf5uz4uLITNsZ2FghZvjS8dtImm6N+Ku74f/iwI7PwpECiLvU7vX0GgLKg9g//zZ0Jg/98MgS1FLjB4Sn1IZ8PXFA7hiTaV274LbOrHHej0Py20nB1BlykWHfOctoe0fDwGGcN9m6bTKpbR0UsVRjbNUtNYvwgC0wM9y8MJTddtuT6iszBkgkiRLc3nMb2huXy1cqYFbRMG93iP/kN55kxtb0xzedHbBEUjMWNZZz6ErPgQpPb1l5DQzO1A7zyjo44CJU8hoU3YOQcaLifWPU+nVmsJpr42MNZ3cs72Am1a5V2mh2wzewCbdQk6nXZEkKevxSwZgqxB974q0XkdHzm7M9pk5Xj3oet7PQV69OQDTIukhYEfvzN23y1CsIJ+F3VTKQhaDrIE8XYN6Pmvkh7Ci+xCG4939FyTjteO57Qp2WOClKlKUGkdAxMc15IwONl3gpTNYghbLYrQ3m72wIgFSlB3bw/dDn3GdWfqwrtFEOMY5iHH/ZIgUHWtBMNWuRfSzo6gyV21AnQfbYK6tz8pITavMcaX046ub3I5QP8zi1B9wk5IY4mgL5SOBgbGYy8k5w39vib2aVNxHYKOVYegDqynj3YLCcrY0ZsC6McMY2eY0/3fiRrE49YedX9bH2+6BafVp9V71yEI1ZbSFIRjizbRzvwgMD8hCDx3+2MMRJXO9zg8S7C6XB0Mi2xPkG0QBLrLSMdod8mFZNR3CTp1grhwke9zjI7TDkTqaI7uWNrm6cgjCLStrovRs3PKOAS6XuISZMV7AZ+qpNB8eQc0XsYhTwYPyYT1rpti8GA5MGnd6wAmVojuAXcCBQkE2fqxv8Mofh5pE6Ndnr7vuqb53z0L2O0SNG0/BD168KbxGa29JWhvgkBbmxAE9mUKEoTZkebPKKMgI91SkGDv3k80nR5Bj3O5LeFkdp8EDdXf5/2bBuO+l6O6mt5pvLbXA/SK5xi14dbImaTS8Vceo009kgjScLItwYy9F6rq2hOSx4jm89FYRKgDQSBTtpsOXNrdAv0B07PEnFMQc1kXBhqv55Our8UkuJS7LgbrTj8P5qFMm9p6/GTSJr/m6LQIAjPBoPGeXCkoWb9tCfTUGqM1VjY5igeHxsea+Rh41jlPjobvwmD/bKPdqTbNp0vfP3iBiZH80nJkab0JEhRFsadTkLN6bY2ntyIonnVvArYuNJ4Pqx+j3jvuBEyO4gUOo3yCem5YOQq3zRKOlzxE+y4YefpZbiQYs2KFzseBHHvDbTVeg6yCwICga1KaMN5vGAbnt56xwtvQpncRdNR3nUXOBiLNxNHt02aF35UhHnjqFN5nWhm6vckgi6LNSjGCvZOjT8sepCYjqFhcIEEoNwTdk0QniP7cYwzGK4Isob91IZdBwLg7NSGN2vT7uSD6aPXuFrCPZBBE0ECjH+/pfARp3TFU+AyYMpMJIhf7V8doSf6Z9SSbwhWbHlyQTsEDnfPbyth4QNd7e7IV2qunSc9LSde3nWwmGCdDE5LbiH4+0CtIKJGg8NLGC0GRSkHObAECWwTvEgRF3aI23hEEqilBXp7PP0xwHnS/rDlBiLmcS6yMtgRJjztDWOjiEOPHh9BQiJGWxCGNv6YqRp7EMc2vd4/mW2jODSExzsUBggIIisw5TcGTSpC4inJ6vpxYE1grYlOInxO6P6ezCulRL7ZQijmtJ515P4vzY6wZL3ncY9I7IwjpagRh108wR3OWWYCP4RbhrQoj9O2Ernd7JMhujQRETQEnT24B3f/bihZK72zS8bvPQgGaEDY9LzOWI2FPCdtxYaGevSko+bzVEBKZ9gfrSPchnc4IQntX/8kKZdDKY3/aHhp0ikv0S8JP9rCRoMrJ59V6T3d5OkSETgEb1B8XgvLyrrlweQ8Ievc7Gs/BaTsFa6TGaK5GBIX904b2u3xio6kd9ByHo60GlnRqMXl+ouej16L5N8oDh6A+0rJEz6KDMeoLV1oPSppv2Y4gUAoHa/SGI4LApU6QN94Mcgzkvgeob2k9qCHQtuaOgFmLzncrsDlBMAWRzLrR+D3kXot9ri2V5tsIS3DeKgWNr5DuT3Gl+aS+zy5ap4wgPVu8ln9FCOz+KRA4EAbCv4RASe8O+D/9/y9B4ARfFNmeFn1goyNBWw2B8UkjCDzeXx3I+r6CdpS1IO1PC8nsdAyCEv82AA6By8D/QuDoXSzN9SEWMYJBL0ucLA5h4/ZyNPW5TA/RkCBwKO5vGA32LSG5DQkCnc5rj655eWbs5Kiu+dquVXT9UIRUjCjgFrrzEt2NRdA16rxKKNWojUbfUrLEm90aCKTA8Z5hXqyWIMaGSpviQs4xXt1oEbDoeNbeJihTFi8NJIe2H0PP6fuVjd9AYDhwHkISwzyE6230Qf0zegqpJMtbyPRRC+3D402bOLu7sLl2uxje+gSlRTbvwE396OgbTpmxHdImHXWiGwbH1V1IJhZB5ObZc1HbDV+QFv6ANq1bIqG6+ND51hAouN0IvWeHIO18ujxguIw8pECaoFCI3JBDYLTQCAJvg4sG+UlPUF/9oQSeoYKe+YI+Py7OBSb+iKBy2d5BEg4vW3iduyHGvcku5xCYpFedQyDrmASBKUsW6LDuLU8wdh+g31s+muLzAKln9ZdQ5gltMtonz9Ku0FPAeBE0QVfNM/bcu0vA7I1o5ukXAmF0jDgE0l+JClzP3gid92yfpzuYSHBkfQejfUjXJ4UEYVunr6NBm6uAI0FaQtvTaRPF4z5nYih1uBJYQyAbfpwl9CKCQEscnfK0pXoI+8WsUQLR2kwlgKRL4xHtDjl7LmmrxtU1aSDQLwleSmkUoB2fdnmSDej4nnbco+25x5xljCBy2opWqF47Z1rkH3Q/e/5Nxfj+ugHLTtctHah/Qbc7+SqB2fX5RptFBH12e6BB2e8/UW3NCNKup/kUlo/VA2Gs3eAHBAYLn+aHp9D3Fdv3CLVlamTJ3Llq8HhvEF39c81Zy9tK8AytF/rqxgecteYm+PImRu1U3HMcaAQFk1sFga1Yp/mQylNQ0o2BnlS+iGUKVeEQqCf0/MX9E/39I5XvHALTkMI/uF3nIfqpeSeozwlN/PZqjF643gipsBBDeEUJzcflHxAohc8WrRcAgDDd0Pe3AxvtN0Fg+hRo060hMM6nRoaRHl8Mf3AkCExbtyxddWk8awj0umuC8E5GEJg+1BH9vmhlaVQQZDz6EGE87BAUu+tSg+fgvkQ3cmlTriFQmAxSgmI1yNFzvhCo24KepZ0ZQYD5Vg0OgRj210NjZczbrHtR5Cx4R8USCgpQmYjtgRAmfts0lJWwx3C3Cuj5TwgqXo97SrNq6QqJrL8l6Nkiff9iTcffe9sQujfo0INCM4vJbUabdKmGGBV3K0sul30H5O4iQGtAEMDEeKOBGhKhvy0bID2s2qUReqcLew8HSh6tdI3mf7sgCLxKdP39mK538FlsMRwJFkHpdmsCqMIMg82EHjF9ROd32C02GFwQhITWyko5dDIM3Y2Z4eSlS+A/JjsMjUIVOARGyom2/6hDEPfeEKTNLbvPhKmrAYfA7LYYYqS26H7uD+USVg8xREPUCVoLjY7Xmw8Y3ckVANPdzQMOASMoEhYUdKyKzQVUvSCIlMf0ebcmiH/1WQWBhUr3/82W4IbnAPVoQeMfF7FrLFepxJRAaQscApPTZo7W/ETXP+hrBKnD8xghWJg5W90oyJjNgwTNre0IiapoB7h3WYLu3dYzvL9Qg9Nt4FCQM2d5qu7UDqgpM+mzqGV42LIQCpoaFMRWyuBSWGvG8BEXbHAU2hBmbwpSspVK8+to0niqE4LNdgdoPZzMTNq/euUQPhrs6fm9EQQGA4L2fgz0fGobGs/1VNtC5z0hKPQ2BgUhYxrPdOk4CPaVIPB0wgYCB26hCem0Uk5VRaX1T2E6Bdn+c2us184VvYHl0fPVS4bQd4s1ht2dn3EIXJuLA9qK4mUcAidbChIdtnSBQyAN1RzDVDMg3cgUGyjWQsWgNOj+egFKgNdNA4GJoJUhTAsaL2/XaWd/WQjs/TkQKHeVfwmBA9qRNP7PnwmB0r8ZAqP1vkQ12PXpoTZeyNPBtll0hOQi0BMRHm+06D+MVo5Tk0mm4PoEgR9vQFDzaA8h2PZkjFaftpA+npuluXXnIrrtcQ+SZPEKQXnPD0hASfF3DYEfnN/R2PqtPLmXa9qktfEe1dJ+ZumsW5hm4nuElmZHzDgE2qd2gRS4EnSFsC5hNb4qaMTKgD4zgiy/VDV6Knf3LN0OVkNAT1bpIT7IgOKeNh0liQkCBYs26ed0JcEF+wI6kInAlUBXu9KjY3QfWVJeZRf8z1tAbRF9lcA6HWzJ1zcksXZvlEBb7b0Ett3fSlBbH40ghrYflh3n9NDrxyv659c9T8WDv4X5/OSh/3h/IfB264oEGfkd8GnekSuBcU/6QmCtBPpRnzZJd3FxIZGeCV3/6kCL5GeiQO50Ee0R7oXEmkkNBLr7MUGd+RIPsHu2wgYCfaCfPwe0FrhWRtATnCcdsF6Jhk5P2Oc4j36DQFz50gXGa91HWN8Jyk7j2RK8hCAwmJc5cAgcbfv7BgLVlCCzhsCw985zXAwvU+hPCAKDZ4eg9T77QqA9FQkC76IjwULuOhhH1h6QnQnCBitPQ1V3CCLDkiCyPLUCDIbmFwKf/dWcFrHpliJ9mSAwdQgCY7N7ypOF3Q9BWBEEWrssh8RAV4GP8DsEGt4qIRyAvZAudFsC900/j8opjQeYEoLcnhHUerdjni7f9PfbTUKLsMPOBPGdmwuD5aqN/iQmiEvbBG3HPkGgPp1e8+Rx+6aDA3jS/Jq97hq84d1AYNpdEZSdZ8c7ms81/f0pqyAuGOU0v153Aa34eoDpbDTiSmCqbQkCO8czYpQPr7QJ3zSaryf9hXG69SF9D2m+JjFBoPEoCCIXSBC4WL7pqfUzvUkH10qgc01egMqWoMJ7rTroDEpZiKRZpVQndsnE0ZggtoZARTnRJq26BJViRJDMDtcJ6mxFEPgIzrSJihSUqHeCQGx9fBOUw7ONzh0gw+GFIDA6EQSGYbXJ1RDIgNA8usa6kK4P6wdXAjUpv+Wp1Kfrj3bHKh3s7ul+LQkCn53NuCoPsShI2RUXgvx7jOZMMQS22pYEnRtxTVDgEXTZw/LSQKChBllyPtPP222CwOjU0fM0um1oB+87VXmBuBDw1WovDaPLVLqfIOeRNycIuoXG6ScE1kpgoHRD2mT3dD25lqVoGnuPggbhTfNBJgiyohUQZFwJAvttgkAoZwQp5pog0LwPfIyODyvD09yoggiCnmh3pvvBlcAaAltV0tW5txUjM9Ir6x1HihBIK4IKZTa5N0rgp4bKtrhFtyQoTCIDQw6B0J6YWVqO0YRY32yRIgYTOAQaHYJA974zc3yUHxOCy3nPIZAF5gbBSW/vBgKXB3UJtr2Xf0Jg0b4P0btlkKUTjyCrm+Qxuu+AoFXa0fk44iRBu7cmSLxPCQJxQhBoOks95xCovcURgp7pFDSqKq03ujBC9UgLBBvmbAt3iyDZ2ORyHr7GazS6UxpQyfYJAosDQWB/XlCQN9vT+M0VnIJsBRNUfboeJniVMmpPUpr/DkFgFJYPDoFOVCnNLaa54G0Cj0aWrjTd7wkaaRm1OAQyTaf5/WTMIEj31SxJpLVpfFj84RAYPPrtg3EwNmuMHlsaXzZPNPBXzhLhcqDjW562hPcj29Ow30263jtB1KxH5xNkOxof5pRb6F8JyoLOioIeU1QRJiA6aIQvmv/vB91fWkY0tAy7Kg/Iii09HYGLRqprAj7U1qNJB4PkZWwu61P4jGGL1mPzhcCjNDii9em4AnM+WodDoH1b0Hj4q7cGQ7ZZoKmrv0GgPgkIgq3rtgOjqGggkEaFxus6Vmn9HDkqJIJL1/8XhMB/VrP4Pw+BSk8e/P8bAvvjPqSDIKbtPVgLaKe9jsA2c4JAKdu3MBiPWoC+onbM3kZO0R1dBsA6uA7BjT99msT+VwmsITAsnj2KHJcxPT3d14Gng5N+v5hyJdAKo1aGo/7LhGHs7zBeDZ6QPmTVNK1H0sZ4eP4qgdndLng6mJ3fa4KU9mpAD/V4IGA29Q/QV+jRGw3lO3AI/JhpVRMVyrSIDWgTd3qnK2rvz53+/tHqgCtcPwRVm57AIXB89kp0Ox5B4OFD0DjteR900t5XCeQQGJ6+EFjXBIbiiKBUBb8Dw6SnY2QrhZC+ujcNzJ1+4RCYFLK/5DWBavB80aayIUiYvldNOphZ40EDgTBo0aboRtMHrLKuh5qt7ARkCkGgLr8T1J6bQ5boc0eBedBH9O33FwJPxTPA+NrdC9hfTw6wNqwI3VN/KzBvcFnSprELMVh1dzmzTbEDBDcamtcHQVatBOa9Ky3CqxZt0jeLIPSuWQEt8uEBOAROuqMULY8RZN3THkFJWkGguswBwzlB4Du4VvHviCAuNadTmj9VTeFAPQJPB+eGNURTGRF05iFBYJ5aDlrdK0HgpCQIbPeeGlcC2Ua/NEpgnQ5Or0N62mLxSZA6m3whsK4JtNOqJlDYeCFoDkGguhS+NYE8HVy0CQJbe9rquBIoPglizbtdwuW2o+/PvG86mNcEOvkXArXJcY3x6XXO0+NcNmExvdGi+omvQpLFsy0s8u4Z483kmnMlEN7vD3pucM+ZGi80sGP9iUY5ofl2VOQhxKz/oKBKuQE6rasCpfnO0V92COIeAkHlYrkbopaejRyj0UUB5VogBUbRNWPHPnY4BDq7CgLHIc3XSUrQY46rGthaCTyXzxdBaELQcZFvQ5jd7gZ9//iVMUsoTTi5FLSoO4kgMBZvJnRGtydTOvZXCawhsE4Hp8/tWOIQGLHWRsAyEwmyA8vlEJhI/lcJdE8AOYfAw82xeDo4+QDNhPcm8LkSyCGw/6Drh6F+y1naoudjrc6adDCvCfwFgShpBBUdL/9C4AK3LtC9W2FY2pAn88MfSqBeQeBk8oVAr/XRs6R/LUoQdAYYPQl30uPytTTEXUHz6xrIeayuiyU83+0j6+FhkMfDdO0a8Rv26BzpyU5OQNDs9s9DDM6rLwR2b0WMqrIl6MLZ7xBYK4HnIUGONXxZeTL0Pgr0ukXI08GprxD0qdGtxfqbCLJEDFQTdhQGskG3aDXp4CGKd1RfylcJrCEweA0Iiu4f2rSPEszRlMZmxtaVsjQ9EgRqfvJVAh2KmBol0EpSF8KDmP+EQPvld5mYAgBL7Q3NtyIesPYx1iBttdQmHazHFkHNS8It3GI1piDUNAQOgafBOeVKIKF80UCg+yAIxJTRZ80ThmgrIxr/7qsa3xoCT6Kap4uReoBNco44BAawWA8Nr6Tj9xd3FTCZ0vyYz86znxC43MGkUQKdQFWguC0aCExLZXuhcCBAgj73C4FDlaDGpBAl40pgDYGGq2gUFKQ0H8s2QZgRbtWcQ+Ctt34z6XxsNzWBNQQGu6EJHAJX0mCJYbIiKHxOtnQ+U9ZAYGos6P5fPxQkRKcTQXMNgYNuQEGCsDNyWo8pyIgOExddoWtA0pI1EyAKVA6B7NCj8b8wx0fvtCYoXLmrkiuBdToYW1eCQCGh+8/TwWxI5zMqiyPqi4GXJagTBPKawPfYoSD5qREk5jlB4Mag562GwNsuU2m/0Wjluy8piJQ7QVXOMafj1RA4jgIHo9WoDX/ZmkDpT4HAjiB05f8tFCj+mylwl8pNPjjdvYnqnkdbQMNLOkLyMl8SqGdbQW0zbdEqVmw6pgL7pKHAhU/zcWCv+6h3XipkrZ66NA+HtoRm5/2lwN6tnXMpEKM2mzbOkLveypNbf61xCnQW+TNjmVG4phyP2qi9XkSBqkoUNY/8RgpMR/rrAYI8GqAniAOBqeqtkQJrCsT3nChQmXx+kwJrCvTGwzutauwpQdvVvxR4eNOuvO+N3o0UOJNlF9yk9cHgwH6jwOh4JgqcXYKq6C8SOQWmZeqXnAJ/SIHKun/+SYE/pMDkEmgQta49hE18zxLvughhfO+HXArEdCQ9YGAR5UT+fEcUMZqG8FaIAokSv1JgorZo/I1hDmyUEAUes52PZndEVEgwc4Hl0COq1FY7SMyEqGq6mdH3q49dTsvx5JsPVuVvPrjXsubodPpfCsz8XUOByTT2Ggqs88GcAp1Ip11zoRBVuR+XKNcjCgwUIRfQe7qNFBj5I6Kw81mk8baTIXregKjucqTPs5beSIE8H5y5fQ39+eNbFBjcK+lSP+/zxDYvRIH5dcHzwUlmOES91fjwfHB6urqQeESBEHzofHLxIkFyrookY4XG65RJJlwXuwQjc0eU3M5P9HP1GqCVBrsM92MJYe17O3St1jFLdg5RZF0U6B7uXwrsfmg+mtLzS4H7EVFg8KrywReZKPDeer7Revl0P8vjTeHOEH0oEeVF0XwK5bv1zQfXUmDrucpRX5s0P+p8sGlZI3SDG1FPcqLjL2Ra7r1JfM05Bdb5YEut8kO1FFjng025IAqcl4XCKbCWAtOBf5tyCoyF4SvDS7ptKNAx1QFExYquR5nOC06B+A6LIYSaHKJTBl8KjD7HCVG/uhHSyVx0odPVGwrE2803f1Lgr3ywfn/rwCmwRfSE8JkYwCkwy6In+q/FLUujDp2/sZ9FaHUGOyE9+eIFxHwxQvMWWjnLE3YB1ZggBpFG1FKmW+RFgcajygezTnkBeVIVBRIF5qntlCGc/RzRvHd1ASeBSvPtmDUUyNzd+mAI3YGGtrMbQBiW9H8vndeZ9aOPkgV4jjVjfprkaDz7YcbzwR8UsoYCd8NUgyAVGadALgXW+WAAosDkQgsViFKVD548iWJrKdDqi18KXBV1PlhWWI/CpRxHS2bCJRzfWHuhtLJgOq+km0oKrCkQY52o4eo4O1SzKj/+FrQQpmG2wHD2BwVCa7NB9ZlWThSVdvm+yUYYvPdm5TT7IIgtNUdz1SXKuxyJAvdtucdasWjQqi6rWxD2RotTIEsn6hTEsTNEw94TZV9uRNmDvUNRxjwi6mMCsYS8IQpzhB3kbDRTSxA3bItRUlHgTqPPen8wqpwiFIU8cXOA55UoWs1VOn5NgWVXiDDYLwZZmBtE5bUUWOixmmH+oPtTFwUakxvd/9u8nMJkNpmgm90sSC6zQoLgVd0Px6V4YN/CB4S7CUUByz+kQD0DF71oxYREyYha66JAV9Q0IVnkaiMF1hSIfeOFRl9sf1h7q7ezWBu9DkYSOGuMaOOi8V29TS4Fxh+i6kSc4RIWWnFA6/k0KeoJEeGaOglFdUfImOuWdH3eBjkFMnYtaP1yN3Q+z1IX0s2CohhOgWVVtGs7xQHS88BHrafoGY4fz9IQppsLzX/dy9Bwkil0VvcNmnrsCVwKjFpwRC0RXCGREloPhmEQcykQX9FOg4+TNflgdp9rSFHbvM1aSqRlnAJVd+NjdBnR8zkJ6Xwe08KhqEwjCv+rUmD/T6LAvtz/32IN6f2bKfA+st8Y7+79jFV+LZgPbaKk86qTcwpUolRBo/YHD3wCh/7slTTWkFoLbE/3jRY4Psr0MMFHltC9uV2B+YeXyasC43kq067W3TRaYJ0QZtp53WiB7vv5zJLtVW2sIVZpi4Awol2t//kUtKoCUVeAa9p1D0elocDV+LYFkEUVh8fFHdIBPKdw3n50NAtGm+m+SoBdtn5DgVwLzEfdD3q34KsFmob+xuiTPogKjt+qQPuaPgU2hPkBFla/3WiBNQXeWrSrwn72pcBHttcwXtF6yLTnTYOlfT2jKxMV4KXyQ46t2CfKyOn7ai2wfZ/1MCjEO7BIoe/7lRDmFPhDC9RNoqRPOENOgczRRQXa1y7FwhX1MG0uHXhC2JiLRHXt0/kAj+TYJISZc5OWvCrQypf0fd7Y6cA4fKoUWzOisvhCFJho0Ry9LL8JtINPL1wLtA4xrVeD1nXKqwINIclpfHJbgo7f2qO9WRMVXvuXKVyPR9YkhGsKnCSrCB2rdRCSq+cooIrHrEkIrz90fE6BVdUj1wJvnWOTEEbIiSpHaTcgarT3OZYPt4RXlygw0sXftEBuDRF7fRdMtvLRkTtfCrRmVxpvRTpkySa4/EwIJ2NlXMIuSHxuDeEUiINkj557+mqBRd7aoHcuzzReKVHT8ZG06Hyiq8Bar2tDgWYyJYoy0tsDxOL5QaMbEkXBaE4U0PFe6M6ze44zq9KyTeuBznR+g7RvEEUdku4B3QX9PFl0+kua3/1vQnjckxoKdJKAKFOXNLo/B72hwEQ2ab62jUWlBRAFpgONKKxMKwrUkKijpsB37pgUtcUUdbyP6ML58OxifLOJgsyCji+zV8HaJbtmiVJuhrAY+SFPCDOiFQlC3E1QX803RMGDicu1QCM/fhPC/biiwOAPLXDhEwX6p5J23WBIj0xNgbGbEQXeTq+y8Qf3XnT9+wn9PQFlQ4E8IfzLGpJiVjzAkM+I/gJol60psNYC4+iPhLCUVxRoVBR4PBMFhilRoL3qVAnx+aYD0vVu0nxtEwXO8tfFeMSZhuGVotbwnLLtTwoc99au0Y/FHLXOJQQsbWK9fuUMra0haFqGyRPCnrCh4y88orZ2Cl2KQmamkISvPygweRHF9G9pQ4EehVrfhLC5V1j3kXy1wJY9f7Beemjl4cml7+Na4KVL1LesRKeBOtmjkchWxlKoKDh05qgGQzp+70TnV2uBnAJHr7KE4MGGnAJT/OzDH1pgattE+bfVuMMGbACQOJdiC29RbrRALAV1CPtrlmHoHImy5VC7/KBAFuxLDfTFIsHY2NL5q1da5eqqwDohnErq5sETwrY0JSqrtcBXsmgokCeEo9aC1qPZQBaiXGiHnALFaeUqn3TWF8MVJguiukpL3b22S06BZlxagCdFpajXqLTKHq2UyXy1pfV2Rc9HvPR1gRUqUeBLJAq05nsEToG1FqgerS8F3s9VVLR5qAKnwJeV9lhnuG7nvCqwDURd8epAFDjHxOUUaHsnor7btWwokGuBJ4XuV/9VJaTNPY1PTYFilDUJYU6BdVUgTwhzCnw52k8KvOoDDwO986VAcxd8rSGi/15yLZBXBa7fKEF35xD8d0SKSuaITVWgtZ05QureS4lT4I+EcE2B/Y1I9z96lA0FuqfNlwKNw8RB/fZpC3/ZqkD5z6HATq8r/csuMX8RCuz8mymwO0nfvCyQZ4Rrb4i1n3do1znFEqA6b6F1mbcyXhY4sE5EgXlAFCi5cQjxR5YRJosvBV7eRIXm7UYUuO5WGd/sdEBfusl52noQBdZlgbVBGMfly4Xgs2/KAhNryVxeFugvUzFL7qY8hdM7LdG5nwpg5f5Fu8R0NECfoh1gkjinVUYSmowwE4arKYyym8opMI2SuQutw/xKFJA/6OeHqKHAuiyQYjva5Yeb7pcC9bb80xvCKfD9vH61wDojrPesHsKn+8pTXZdLGN1fGnqLFe3XvXhu8oyw0breiUIeRKmTsu3zjDAO4kCDhXsVOQWm70kQwmCt0y48WRAV1RR4uq/cnxS4j1fIywITyyMKfMAbUTunRIE7/3KAo3hstECeEb4cnyGqG2UHib2fNhnhH2WBvyiQRYPJA2gDarRAxIN7gWT7pvOZubnADcKqM0sxPBZEWXFqd7gWaNhtOv5Ypu/vv3eNFpgcDl9vSDDZHiG9SBMJ3FWfdu11VBmCV5NGC/yRET4Huoba4fjNCNdaoNW77vPkGkxLrgXWFMjSdLLlFAi73lcLrDPC+mf4pcDaG8Ip0LxNtZ8U+EjHEvSHT4rFbdjlrHwTBdbeEMPRvxS4KbobbhBOS7i5UG73TUaYe0OuzjcjzA7+rZpV7w/3huC25ROF3pJXYxB+VwZ32R89eFlgqizkn2WBLJ32Gy3wR1ngPaXtXL9frxn3hrw/XkFUsf9S4C8tkFMgzwhbKe3KC5gveVmgtfq8IMmHpdtogVVZYBjdfdoF9vs3kxePa8a1QC9pUxSyi79lgTUFcoPwTpg0WqBvmOemS0zRfio/KfCHN8Q2iSpqb4gZLY0MC6fd4Vpg7Q3B54Wej0OsV16KztcbMt5lEwySNlFQXRbYPxJ1GZpFFPgysKHAH2WBStAYhBsKrLVAdUgUmKRy0eEZYfvyWeSpuG5vuRaoXud0/b+0QCmZKsDLAmsK5GWBNQVa1oaoqr8lCjx1qzK7SgusDcJcCzRODo1nu6LAH1ogFJbAtcA6I6yVz6qLyIZYqM4IF/YF8gTbm4YCay0wbLW3jRboPFQr/6EFur5GVPRKK+1xqM65NwQPPToe4fIOo2XypcA6I6zGOzPjWuAuvO9Rl0WisM6EKH942jdaYNoK1AOnwJYuq8IPLdBprel+1hRod4sY9QXhC0XJhD81BZoJUSDXAoMs2xKVrWi8Hxui9u1TGHItMH1vNlt43NQRp0AEc3OArM2ihgJn23hqbHc3pTEIryiq5xnhWgvEd6QtoegKU7SVB1GgsqjKJHuDIZotmrkpTdSSlwXad6JA9DfYUCBIB8w4BcqvQaMF8oxwmG8M9NeXrxao40dg7zm2sx9lgTUFprZKFKi0ihWnwMRYaFtYdOhJqLXA1Ii0Ic8Ih6cr5EwXiRKfT5p/nrs3ciwkGu9aC3T6MlFZXRb4iwLT84zGP5sXHtoP0HNeFvhDC7wPd0OuBfKMcE2BqyM78bJAvJZ0v2kziTkFMjXc/vSGoNjXQoiu5yYjnJxl7HBvyI+MsNIWmrJAzJ7rv2RZ4OBPokBFFqX/HRQomv9mCvSCV9MrkGuB97QtoCVfOjmCulZ4XaBmbFoZdwir9zE25hB5GDfmEGugqDBSJ2xrnldjCd2S9YCd27EJ85vRUCB2nIoSJ/adKOb01QJrCtTvo2eeJs/fKBAnTKanLBuXaEVeAcnDaz/guJwNMA6WCuC78LewHogqLrXkJrBJGE25OcRVzjJgdJNdeBf2t03Msvus2lt4tH60zj2BPS5XhTuEIT8TBUrDrxZoTPq0i64ftwOMzq1GC0zTKoNbjEciWsW8gPQsEwXqzk1Dv0tRapKPbyY85u9GC0zOGVHq9NXz0MlXryyZlQMNHh+9MYew1pa+r3YIh+m4MoNUdYHm6ug2DuE6I7zrXRP0x+q3LtA5dokKS6JANOTpllOgDRJRWa0Fbkq9yQgzXarMGtazcQjzusD+tavxjHCijyclLPxWowWmqzVR6Fk5Bqhdzl9zyGlGFOgH7zxjM2Hc1AX6g3aepZfbZQv65Eqx6Q7znFNglO0idPfrg/AjI1zXBf7QAu3tvmqD0ycKZJuR3lDgOyWqfCh0PXVGmNcF1lognPtbIc38b0a4pkBeFyh2V0TB0M0zbg4pHzpR4HxxyFg6cDU4vnWiwOdxL7CtbSs8I2wsnjuiTpko0Lh6X4ew4M80mLTea3Tc5CwkkkDUUptDbPtFFDhY9w/QWlUZ4Yl0rXonEgXWdYGRcr/n6djyFVgYVkOB3CGcFKMXqux0yzgFlsX1gOFqe8/ZfvJHm5iqLjAx33T8/EW7rrHEr0N4oREFGjuiQGJJv6kLtLfsAclgu5FAP72busDkmd2WsC/ARDcUXxlqPVr1jXzWoyhnNMjCVxUV1Rnh2hzCnOFmCp/Fnqjl1vnNHOJtp5ucO4SXG69xCKNu0PPBM8IrosC0Pa3a0LS/5hA26hBVuueJzykwscO1Yhx2XRqP7fCW8bpAnPYjXhfIM8JeBGNOgTwjXGuBcFCB+HpPT6YKQkOBPCPMtUCiQCHpid+6QDcQvuaQR/dsohfZyyxRtfjA6wLBKQcZrwvMxfWVa4HhZB6HxmSyOKC3V8IsaXW/dYHm/uJliXfau9wh7Gx/dwjXdYGcAnldoF986wJ/aYHfjLA/YOK2ACH9PJkJveh1Z8Jl0sojoUcUyzPCgm8JiVPS95mQ72ttlFapHV2fvQ2ajPAPc0itBSZe+6sFWtctUeELPkOKcoMDzwgn+YWo/H3/fFg3o7iXU6A3/7RY71RqGdcC2608+0mBa3lB1PtAoPXL3LrcHMK1wGGfxrfOCAfaiiiszghzLbCqC2QzjR0gWhVEpQdPy3hG2JgDrQftYACcAuu6wG7SJwqpM8JGNJg1WqC3IqpKk/sUrePrNwq0xrGbcS2wzgjH7SojvH+VNJ5CQFTl7RCYlRcNBdZaIF6FgqII46yj/eyqQiIcYzQ2FMGztkrziplG/DB6fYoytMebKK+mwGsyWKN7ulQOZRmXUEp5jvb69c0Iez4Q9WVnovpfDuEfWuA/UmA+OmsYTXydoqL15sIzwrUWyNvEcAr8dL51gbU5xNnPiQJp4VU4BfI2MTUFzjsZQ1OcOkKaK5rE6wKjsf1bXaDZo5UvFTb097M9zU/YXul4tUO4zgh7c0bXnx1ef8mMsPLnUGC33+39y4ywCh1Rrv/R/kwKNP4nKJAWpH6eYi9GXhcYBYwmW90xeiu+fmsW2G4RBXIt0Bq8mj4xKkYqDMuSNc0CdXXey5jMYoqFHPmAwW0jZ+nO2Cx5XaAqOS0Bx2EcApzkfVMXWDcLrOsCdfEtZuz8ujUWYR1eRca1QDwlA7T9xUBg8+38AFO7UBE72tciPHPX9NTlpUxUN/LDH+4QVBerDrcIW4IoAqfAY3Qt0SiXjxzDHu1yw1Ui8IxwWlrzC5gvolLjHb0z3jFalmci+ivpJeDM939ahDkFdpZVxvAe0a7KFvKWZ4TrZoG8LpBnhKcjosRjHIQ/3SEt81sX+IMC351jYxFm6n5C1PrsY9MnJhbcA3eHqMqMKLC2CNcU6PU3RIHgTSt3ihWiEcs7ilX1iQTqw9Io1p8QFS3kc1MXWFMg640vD2hPZ0RJHz8XeJ+Yx8xKfmaEuTuksgj/cIcERpeosbYIO7uqD0jlDuEZ4XS0ynjHaK4FDjOi3B/NAmstsM4IJ3CZNhZhrgXyusDKHWJe51uBa4F7teVzi/CPjLAfjuh8ZsVFArb1Qu4OSdCSXBDZk2L3tUPXW/eJqSnQ7E6qZnWbLwXWWiCnQPGkb9CgZV7AzYGoaXsjCqz7xHCLcJ0RduwpUVrmUxQg9IkC1UnlDumvbkQB9q7gdYG4rOYv7N9PnhFG9OWmLtBen4ka4xt9n673x7wuENfTLwUGu+Sa43hW/tQCOQXeYqIea1J1nF6URIH+tLIIm2lVrd/xlzwjrN/mRIFDs9qFkoTmW1sYCKEU0fy2c/nDOoFG30/P45RnhK00pfOxq4z5SOlPMLK1r0X4FwWmm/kf7hD7D4twTYHqodIC5ybtgr/qAnHgxxLvE8PrAuuM8M5+Rhj1dKLAp3i+0JbHxk2fmDojbKdi0mSE+4BDbhH+URf4yyLMtcDZ6Y+6QPBZB3ZJTpd90n/LCHtXcZBF63FxgGP8uTD5MVME7g6p6wLj+SsEToF6Mhli6OREgRvHCLk7JLoSBTJiLYoqbaJAJ5mZQrpeE5XVfWJqCkyN/l76qQUCFiaoVtr6SYG1FjjYt1sCp8CHm914nxg2SspGCwxMsAReF1i7Q37UBdYZYftdWYRrCvzVJyYZ0RLOtcAfdYHS6NW4QzgF1nWBg9mVKFC31CmEoI7o+aSJjMFze4HsJCKnQFZWFQWzvMgwWO2J+m99or6Nk9HxJ0SBbLRlJRh7dYxGd1ZRL2N/WIQDLUv2jnqB2QYYqtPOQIj7znprOD2K2u3nVc15Rri2CIer91cLrCmwzgin1rOqS/zkTV1gmrXoep/dTcYpEI8qUXlNgZp0wfyHFlhTIBPNqkNzVRcYBD5d7y5sT3lGWHbltsC1QGez2KAaX79a4Nh2GgrkWqCl3L9aYJ0Rri3CtTuEZ4RrCgx3+dcdMryoDuqpQONj0IMC2VXUMBarOspfFMi1wOMhehi3Q9BogelmShTYnW02qM2mRIE0sSVeF2jPJA94XSBvFljVBXItsLYI/6MWWFuEf/SJ4XWBNQVm/sLldYFJ1osvf0UK7Pw57w3p9Lpy91+KgX8RDNT/J14cUttDeKeYGgMtP+xAGk7XCi8MjGatFmGMpkqmfo5p2ZVehIHPbbtJCdf2EI6BufaRMEqNXpaK2drkGGjsSjnnGFgXBoZ2u0oJn2nxFVfz31LC9LSp3CSMQk+ecnuIhuyLgbKxU9C35IHAxcBha6Bi1lXutIy3nlPwS78xCfN2gen0dUW9LX4LA6P284PayxHhhz0kNu9fMTBRVh/UzTdh4KjlH+BePAlLZ84bEnNG2FZjIC8MrFPC4+5Jo+9bFgJPCR/cJ2GCeyLMq9sF1hhY20PQGA80CE4rsWkXOLPo++Lx8ysGDnP38qNnNG8XaBiEgU68OBDWpV+TcG0PwWIvHcAZdZvCwEQYOweYnwgrLX9K2KSepSkUw12E5uNNGFgXBgritTEJ857RdaeYGgN5u8DaHlJ3imEh628huq8aewgXA+cqLWBe1PqmhGsxsO4Z/UMMrDGQd4qpU8L8xSF1u8CxPqNgOahS4NpICuG19lRuEub2kNokbN79vdCYhNmxsYf8EAPjSe8kJNPCC+GUEwZ6wzSHVNX6GsfA2h6CncPF5BgYLVZfMVDqVfaTujCwxsCO3WrEQIz7lyYlbJ3FCyRhILtwt6se5RojDFTs64G3C/QG0ypFXGHgWSQMrDvFJMuurEDxmRUY7/pfDGy3dw80jD39/fXp/0wJp+WOMHBzSRoM5C8OMVeDqvPO85qx8Kp1oHeJip8m4fdtEaGjETDxTjG/xEA0g9sShgsV0NanFHYEb8KGXXfViIHRVLg1YiDvGV2nhOue0bU9hIuBdbvAOiXMxcBfJmEc+b+JgdweUneKgVmpCYgH2nbnZ/CIIVLaluqUMHNmTzS03i1jl43cFAZ6XYnm92nxNQk7ikUYIH9om2ytA9ZgYDsvh7CDQYOByeBQPqAbVBhYp4S74jclXLcLZMsFIyz2FoCm7S4zil4IMw6nu07bpj1oTMI1Bg7ikyJwMbBOCUc9O8xZcMSvGIhHL8OPTfOyxkD4bKqezFVhYC0GWv6MFqoaA2sxsE4JczHw/L439pAfKWHhLRBmKZdCg9ksfvHCwPhWaBQmF0KDgXiDksIOWgE4BvJOMXVKuO4ZzVPCtRgYsISwcLcmLFqbX5Nwcs0MWpmmg6YwECc91piE68JAFJ6bBgP7n5EGOK7GoxYDa3sIszc0vjUGaiqrxL8qJVybhH8UBtpssvvZKSa3CQPrwkBmlb86xbRUCrt635Rw2MkHObeHhP5cYW/XUQnulPWDtwv8URhYp4RrMTB932l+aWNaKeN74GbcHvLoEobVKWEuBtYm4VoM5J1ioptooXcJdPiBgcblTeOhbul+nx77Liu2AWHQdNW+cHuIPutWKd/3mzB/WCwbMbBz3xIGTgcH2u8e9Llcbmmmj4PkJwZ+RovGHpLKLoVBM1aJbZU9hGOgsM90jL3sKwYq23tA2Oh/U8K7QrzwF4fgcPFegqg7GwylwBN+FAbWJmFeGIiS0/SM5i8O+YGBibdtxECOgUWLwshVj4UY7z9fMbDuGR0c9oTBf1UxsPPnvDmk01O6nf7/jq7RovI/URlox++qfkuOKyw7CeitpE7GMbBuGFjnhHmvGO9wY2gmjDBwkq5p2j18CQO3/cXAwOn1Mex3esCGz9jkDQN/+kMO60fTNfputBs1UJsFXwys/SH+e90TuD9EwFeBtnkpIO248QXcbYWBe00B3iumrgycbCZff8hD3mtoD1M5Y/nJbzAQHOVbGVj3iuEY2NnMFO4Pcdnkkaft9w1BMLsChpHwFBLjMG8wsH51SLrCQZMTrnJuTdfoOifMKwNxTdvcoZ98KwNrl3D6fH0xsK4MrNVA53S7ww8MNA/lTmDXzhcD9RN8Xx2SaruvGlhjYN01un5/HPeH1BhYNwykZfK8hdFy1nSNZtbcbfwhda8Y/v643dsiDLysCbO0q0Pb6kuf0fUVv+WEo94+z9P01V9yDKx7xTDlc+pwf0h0W317xWyLJ4UFbvZb1+gaA9NgX2Hr4J2hvnLp/DaySMHF6O2iuRD3GTprwsB8t9K5S/hH12g43+n361eH1GpgnROmbf18ABlaPn9/HO8aXTcMdD8iYWpXkhTYxhaNx7F6n53R/XaNrnPC6WfyxUC/JRN2112j614xdcNA/uqQuldMrQayy9B3wZJWbTRT2qPTU9Xgr+h3zxwDuT9EsWi+eNf4i4G1P6TGQN4rpn51CMfAYksY9kMNrDGwfn9cnRNm+6unwdCutpmqYSD3h9Tvj6sbBv7ICTtH9sXAQ/xVA5OBUvUmqlzC0O1/e8Wog3ePsPIwyDkGmvf4zdpGds15TrjrrwPif5nOX/DHJXcJRzN5k/NeMb/UwITtCQM7p98xUP18KwO5P6RuGOhN50aWdi+EgW2Xzr9uGMgx8NWKmpww94e8+8IE9f7bAp4THsyrV0Nc7a8/5JdL+GfDwAoDURLp+mp/SJ0T5mogjsBAp60sBF4ZWOeEa3/IDwyUiqOSRdnrZRpXmQDXcj5hxmSaSNAzBwQos7kr8MrA7Vr47dUhmxMtSebqj4aBFKk1LmGuBv5oGHhYVL1iKn+IEtCVp+vJpsFAnhOuu0bX/pC6MpD7Q35VBvKccO0SjrIRYd7Npp+Lu82O54TT97rs8MrA2h/ChM5+CL2yaFzCvDLwlxrIZrB5gKVT2GwOllqW5peiqQys/SGsU72K5FdOGPcdOl4YiLQzVDIix8C6MrDuFZMMKHyH3UgcYdyb/e4SPll0fHlSNYA8nWPuEg5ex/j/xsBfaiDPCdcYyNXAGgNrf8iPysBgx5KfamAyyGgV8I6YsfunkLhL2Nq1tZznhOMF0PrS639zwm6/6o9Q+UOiGgOf62DFGwaykfEOaVU+r3jDwJT5hIG1P8Q1S1PgGFhXBhrdHIDnhOuGgXVlIFcDa39I3SuGY+C+c1cpbL/R+EQRze9WtvF/VgbWamDdMJB3je6Nst8qA2sMrN8fx3PCtT/EMDIn4znhnnheYJDIlR+lygnTU9Bm8g61jFcG1v4QGw7Vq3WqV4fUamDtDwn/qpWBnT/n3SEdUZKF/yWvEf63Y2CdFDaeXvUaYUYYWDpx9Rrddydj4qrdGEQMw2nlrCUUHdOWKcbkauBw/mreIGfOGGHgVSm25r0v/4aBn9A/EFZqssCbxdSlgf+YFPZBfObJ/VA0aqC6uxOm5VPa1mqDSJ0UTtv99YUnhS1p+k0KLwTQcGzOCAM7cbQE6zTXUDU7coZ9R0ZeGuhG1WtXR9eW9OPlIWwp9xV4L78GEdZz5gjQtwgDhckLkn5HbkoD49bznXE18GAkTVKYlwbWaqAqQpnhrGrJFubW5WffaDTtgGMguxgLkxtE6mYx3CBSlwbWNmHW9aQLN4j42Ykw6RcGmjpdadpJJY2XBv5ICtvPJ2Gm0vnahE/iO0Stt/8aRCC/hgiyvcsY+k6DgXGkf0sD65aBfuJ9k8K1QaS2Cf9oGViXBibWftzhb5BTp5vf+kb/eIPcLzUwcUo6Xp0U1rQTYVjdLAYnLbcxiNRJ4bpZzI+WgbMo+k0NLFbvLwam+8kWxlGrKQ3kfaNdsWqWM5Dyqg/5RWnUQHV1yPlrhOs3yP0oDaxtwvFDoFnwib59o+s3yKVbpSoNjEcbBHdKM61OCgfVfHSGxQ1YMu7/VAOT/ocwcNF9fwj7KsPH6UkYOPePBS8N5M1i6tcIR1L1hr4aA+vSwGjR+5YG1n2j3ST/DQPNPWFasvO3ClcD+ctDzg+ar3Xf6BoD+RvkUpkwsH6DXHq5y41BpG4ZmIi5ZvLSwDopzDFQu/aavtFssv42iwnVUfUa7koNTC/vCXrzxVcNfO8IA+3cPguozAkD677R7h0Ihv5BDfyRFOYGkTopXJcG8qSwm9Fm7t+SGKNO/FUD69JAbhNOraIErbdBNHoGYUudFK5fHmIk1RvkfiSF1T+axbzn35eHcIPIqLUBnhTmfaO5GvirWUxdGvgjKVxjYG0QSUfnSl2y1RF/eQgujnuTv0GufnkIbxlYJ4VrNRDHcaUeVhhYtwzkGFi/Qe5naWCFgZ/uAfIfpYG1QYRj4GXk0Hr4BsK+Wg2sbcJW0KLPdcvAujTwR8vA3Puqgf9oE+ZqYLRzDqhO+oQBdWng0mx3WGsyJox9tYsDrK5jhZVh/sXAum+0NnsSBq6YRnjyKRDjfETjXWPgr2YxHAPr0sBaDeSlgftV1SxmMNSrl1tUL3+pDSIH/WsQuQNhS+zfBzlPCu8HvRYTAu03NbA2iHA10DWyGcYfserDXdmE66RwjYE/bcI1Bv4yiBjzE2YogPrTIMKsEYUl19IBdGxbo7CpWE+5GshtwuUpfnCDiOH3CaNrm3B+XKxQbRWmwJPCxH8HXhr4wyBSq4H4uOD2/2oWw0rmcpswO65pftalgXVSmGPgDzVQWDwvBp7ZGU3x7MH/4e5NthTHki7cB2KA6GGo5kiol446YEbfSIDoBU9/TWYiXBH531WTvCszbw1qlVdEuOM00nf2tr2NMLCmBj48wLixkWaEgUG65XcKiKiTqQ7348WuRTFhdhjBz8OyGFQDjUT7Lg9BDNQCXYLP6+s1+k+ogf/M9pBWr90a/VcwcPj/hRqo7Ub9lHbIYXO07D1bLGglmx4tErbitJFSQkSVFbhMnz5fDKwlRG4bMasSIuX6EEqImM9Jxp1BPhBofciwc70TBvpSv2mQKVzbIffTGRj45foF9/EsyBQmDMT1ITgbGO5zgKNX82sK02wg7pDT28kgCvtPuG2tBp1LtUNO1d0eE5z1h2YDqS2GB+6HmqNDYWBVGEgJEVQDRckTaYecv+8PKwykHXLYHH2b/54Qwc5AV9NvEc0GohqIOeFA0JZStT4klG8RJUS09977ixqIGBgOHr1qNpASIpgTNtTf1cDx+7s+hExh7AyszQZ6Tdfh8szfp36nPe2RKay3pikLl+dzixIi9kuA5w87A09h2+Fj/ipN6FO/SoiwJk8ZYSDmhNX3Gv49V+DnIwZSc3RXA4xbrt9VQoQwEBMiqAYSBjr3xKjWhzzt32YDCQNP28D5zRQu1UAznn/VwI/eN7l9m5yE0OqaFQaiGljrDNTnUpZSW8x+BBjrXoeHlDAQ14fotgw/HzFw+L4ABgS9o0BqoL5wt1zK+zmjnLB0uorcXT8ugu/rZs6sN2CgcphfykQLHAMwJ4xqICVEcDZQX23uLOzpixUlRFAN5LMZ3Mxmz35W5YQRA3E2kBYJIwZiThhnAykhsj0BBmJbjO+uLfjzyRJeX6/s8MXm6Pvu/eK2zL8YiGqgOt8+U5oN3Lrtryl8eF2r2cBXc32JarOBqAYSBgbjx1cNXKS6QRhoTk9nIRQO8PgJA2M4Xvj7Hvz8j/dtjiZTOBouv20xqAbuJnKFgcHag88HNUe3PvD8z0LAQJwNRFPYz89+QZ2BZAoPox1gjHBecff5hxqIs4HJ9DsbiOtDeHNQqlPlbCC1xVyPzbuyG3TlKiGykMUdO+ysKyVECANxhxwuEqacMKmBmBP2k7CeE6bZwKUCAIxtMdQc3dGHdqUGFpewwkBUA6vmaKULx9oyJ0xqYMgPz3pCRHLOV8JAUgO34jAlDCRTGDFwfMdFwuNvQmQ8CwFL7t6uMoUxJ1xTA83tG65sNVN4toCff/FfOSVEWqUaGGz3gInYHI0JETKFj7b4nQ1cZ3CMaLFtSDlhao5GNbCGgTgbSJ2BmBC5fexJlRAJcsAeNIUpIeI5m0zpP8JmhYGYE8bOwD/VQPOaw/OLO+Tam21YzQZqD8BUp6xQrpnCP7OBpAaiKVxLiKApjDlhwkCcDex6968aiBiICRFSA7uyv+ayXWL1T2dgrS3GvPpwPY4yFpEaiBhYywljczTNBiIG/pjCYfB6VbOBhj6XBT7orrO6KfxnZyDOBmJztHh9GXCMEAH7R6+bSwmR4L6E6wOawoiBwTqHYwouEh6WO+TCdAaYyO6vSg0MbuFOquWE/72zgf/M/pBWb9gf/ldM4b97gchwfP0AZnhfU/i0eX4IA8Po4o3Y1Tk0ubz3GgI/OtueyqJxNRsYNu1mzNTRs6qOjp3nK1Ofn3BQYSBGRDAoLAvDrxpo3aw7l4sbYKDsbHjdFG5evhioBt1uRNXRuEDkTwxUzsooCuF8mFNQGOtiAu3hztgm9CpTOMg+gHW4RU5NZMBA3lxXQWGn++lGPBtcpVpdDKmBdziH0QIRvj1dc/YcT0Tu+VfAwNsesC0x5hUGcv4BDGhcmjJhoC8YpYlYbpEzrOSXGvhu2hQRIQzE6miMiBAGTm+yyxXJ28NtdjTL2f51MbnL9UP0Z1CYTGGMiOBsYBCEecbO5+9sYGh1uhlLl/3fSgMRAykofC/0FmD7ulolzHMHMNCI94CBywCeP3ae3VnW15xqNrChX3ZUF1NTA/dG4xsURgxEUxgxMFy5gHHH5cPlnnM4AgDZPYkwUAxLbMTZQF0BjKtFROz2W+aG4GUsyM1ehYGi+zoIfjw2ehQU1k7DnQAPo1Q7cTbw0z0J/ODPOXP9o81lp5+mNBvYsBKHMJCbjS8GYkSETOHd/WFztjIOLFxv8phMYSNcAAZ6z4vKntl+x+3HIGe0RS5p7ptwGQ8AY3pnwEBUAz3e+84G3td9gYuj0hTG6mg1fBfc6Dbg/XYvg+7KBjDI2PjXiDDwuHpknG2PgInOG76fHcuVKQyvqqkyR2EBFx/l7CHOBmJQ2C7K0kDBtVSWDsqFGTcfji0YEWm0vhjoZ+piRxER114+08Afw20BMRDVQPuhDioMfBvXS0qlgbvZxIWfvwMszdedFkVEaDZwcNcrUxgxkNRA5fluUl0MYeCkAxhIdTGoBuICETSFSQ1EDKzVxaAaiBhIC0SwNJAiIqgGoimMGAh/S4rh/f17ULjz+lUXgxiIs4FoCpMaiEFhiohgdXRyXir10sD9rHMlNZDqYh5meqDqaMLAxsOuqqMJA2tqYF6axmgK/xkUrm2Rw6CwfD/B46HZwDIiMvRvgLFP/2XUMJCqoxEDqS4G1UCKiJQLREL/AL9fVwUMxC1yfNgpVwuX1dGqDhhIERE0hWmLHAaFsTqaFoigKfzWgWMRA4N0L1YY+H51pZTqYv6cDXQnkU+zgYSBj2laYWBwNV6VKWw1ylXCWBeDQWFcJUxb5H7UQIqIoCls8QgwHNXAbjpu+B2MiKi7TUGm8HgJh++gJ/IdazW202o2cOnA8zu2XpUaWFVHm181kEoDcYscmsI1NRBnAwkDsS6GyYBFtdLAohGKgP2lGtjqiVuudBuqQLOByjXacFu8lhhaBoV/6mLIFMZVwlgdXVMDlcPuGxRGDJTiXlni96s0UOd7OBYgBtbUQCwNNJThmUoDaxGR8iNUzQZ2pCgr3SRDqK0SVtJYT3lrKFVqoOWWpZmoBqIp3CvVwNoCEQwK820mSbWIyL+2Lqb1D20Q6fdag/8ZEfmXqIF/d3c0YqAixn04/aw2lRpoatcW45P3c8SyYNPgTl9twGnW8Hvq2BnAGdMKvrOBodqsIiJJwrY5mcJmmH2TwrticyQ1kCvb7UzVCuXXbOB5Y7Aba6bUF8M/M8DA9lIR+bhhdhn1xbim8uLu+/2KAGuad9oj5zWOv2GgP1duEWFg1HxKXLp0BxEfDK6caTvvVm8NRAzUbKsLH6N8AWem2b7CwDBXrjETJbdNpjDA0DcpbLeCdxo0FnBBvhX7HveEwbcvBjeIOHZaRLxf3iaT5HHhZrcPWIAREfv5hI99vw+35W50U6kvxpYEwMQfUxiTwr4YAgZ2rprJ7bf0jYj87JEjDLzvf20QeTD4+4iBjl+qew+3W6mBZArjMmF/0Her7uifpDDOBtaSwlbHvQq8I+UFYSB1Ry+m34iI3hdSeL2VcTUbiBERfo+MrLZHLggbs2o2UNaO39nA9rYR8/GQw9/HpLBRPL4Y2I4BA7vCUebuPk8F/p7mMyana8DWsQ+Y2pvMetQaKHVHe8aDwblKCsvG9CQE8RQw8JUCBirXKWAq7pEjDMy2WRoM73BqMZrw+B1mw/ODGDh79is10PdZL2YWa6fcCyZHgX/EucHEGVzXLXeXR6FXYlPHuopc2wEG8mwK2Ha/AQY6rXI20F/A61+wX7OB5tiW2Lx4FFy97O5w2t4tKgw024+vKYzd0bRHbj6cZ+wymH8jIiMfMBYxsDYbqHrmk0vFzmKkBqqTrcfdzQver9ga6BttuNkpAdyGJ66Vsa01lWk2kExhWT9WaqCnJF8MxIhIrS/GPsMxKZw/AfNNBx4PqYHdTK+WCbPn6RsRaXRKNbCcDfQ/xtcUriWFT7b+22xgdDi+6qbwcqbB4+8sv6awpr8SMoX9I5AzqYHYF0MY+GMK+7fsV18M7pHDvhjEQNoj92MKe7G6iigpnIdbmUuGOEzJFK5hIEZEUA3EPXJ/6Y5GDDSfW4eSwtQXk5f/C01hUgOP6dD+iymMGFiZwr9aA/nlIxr12UBUA39MYUoKY0QE+2KoNTBeDuekBtaSwjQbqGzhNo8YqPADYOAiVuLaBhHCQFQD30kZ+UAMbDuACbW+mOi6rEzh8FnwSg1U4HwfhbeydRIxkJLC4txvUUREPG6+fTE1NRBnA3/UQIqIYFIYTWFn/mxmCjxqkVvC8psUxu7oP5PCivABrMa+GMRAeV7ukcPZQNog0jTg2BNv4Pla2XplCv8lKfx5iw5hoNdtwJX+oT9j6ovBpDCZwhgRQTWQP/dylRR2V3fAQpwNxL4YNrmqkW/fi2qDCM4Gcsnc5Sxv34L6Hjk0hWk28EcNFC+nLwYGbR2uV5My2Y975ObL9P8NA1ENfDrnDO5XhSHQHjk0hXGPHKmBc1FYcfvV+CaFsTsa1UCaDXQSv2oN9M/DbTmUczPJFP73zgb+QytEBq1+/39i4L9jkVz37y6PXkvjLwZiUhhnA13ZaLFwrAMGTqxNkzszuyGEN77tqUbnCafFVjJMyRS+sMWQ63LxNYXN9AoYuLp10kCPPIcwENXA4PzcrtSPO7lzczEsMbDfdNjw5h24PZEfadhtvwz1OO9IpAb6wxwwMHp93oSB4eYDGIhqIJZHB3lxrUzhIN3eIiqPxtlAMoX91SJmQ0+5cmkl3KOgOVz32IHPW9yKB7+pgVgbGCyaVsx643Wbu7vhEz42EysnU9ha2W+4jclDzsab/W+mcDMFDJSDcREFb/nqsMetf+HyQSxNQhP+vamN4Tabhc+U7/o3iemGBvCj328prRNGDDQ1wJLwfMqrwhh78PjOBqIayAa7LAq7Si6RKYyzgbUVImgKEwZiRIQwEBfJLWbvCgOD5H7usWncluH5OR6EWlIYTWGaDUQM1B/vjPGXON+xXvcSEQbWTGFvJaUpqYG9/YNzy4CfXFMDEQNraqCzn30xsPF4m9w9OAfGG2t4JrA2ENVAflZzwLwWYBqqgcG7nbfYq92Hy5y/3DPfE/SMbSzZ4uNjiYFwdY3ZaP1rNhAxcPDZu3zcSbOUksJ/YiCuExYv/oEFwyKPWdtyKwz0pa6psvHiDbdZZwsYOLwvDHZST+UiAuGaEgaiGqhN51dGaiBioDws7ox3JkuJZgNrpvAk3T+5br0BA9ux5bBmnmTcXlqlCavOc3bqulOaDaTaQCqPfi3h+/8kheEWYZbHCkul2UBP9O8p1QYSBhqxLPjv+2BXM4WpPHqYB13AlPUwdWVzwQkDcZEcYSCqgcpMg2MSqoGLVJsB9va/s4HqJTC53NDPQrhR4N9L1rvJ9UZp2qIaiBiosdc3KYwYKI43SsSN8UtittV4cW+tXtOw11+ohIFy24H391aE9x9iIJrCpAZiUphqAzEpjBiof8rZwFDdwbEj/ZrCwfn8rQ2slUdjUths2auUMHAtMoUKYwgD0RRGDPxLROQw5SolhRmfGwJvTEKDWYszfH7cdTkrV2IgmsJYHs3fwA8sEUtTuFwhQqbwX9TA0hTWy8IYKo/eBYOXX7zmzao8+iciQhiIs4GkBmJhDJrCWif5YmD/stxSeTQlhXE2kMqjFQBawsDxSPhiIM4Gkin8R21gzRQmDJzKcOzApLCehN/CGDSFMSkcJvn2zj63X+XRGBHB8miMiFB5dFUb+EsNPJYrb7AwhjAQy6NHzViM/Ka6adFsoLY4aRGZwn+uEEFTGNcJ+91HUY+I0CK5HzWwZgpjRITKo38iIoSBOBuItYHcfG4KiohgUpgwENVAnA2sMLCcDURTuFokV84Gyu0yKTzowZ+fLi+4EHWOX1MYIyJkCndeuwoDx4cZHNO66Quu742uXZnCcOVvVYUx5WxgzRSm2cD8BRiHpjAukqOksBQJblUejeuEsTwaTWHCQFQDEQNJDURTmDAwau8kwkA0hUM4aPw7TeF/aIfIYNjqDf4bGNhhfzMGvtXNh8vJ9ouBLA9b3OimLRY8pK2k/pjCtE9YuoScy9MWYCDuE8beQPex/ZrC1+TZ5+7M7MBtWAEM9FufI3ccYciClf9aqZ3e5lGZwlKycZh4Gf8VA7E3MIz6cBs9J803t5btVxo4bFOw8afR4OPTfsT8jzWA0+tblEgNpIjI2g3lKil8elszlnVON+5k2T0N93sXMChrt+BjeepGwWMAtyWMiGBhTKD68PcRA83++BnVTGGFWe/In4RLzsSw3+eOJQOWJs6iRxjoXk5fDHSjy4U7qXOHn78ADGwUV49ryRWwcSXaBmGgN9jc4PnOAQPRFKbeQGyPnvVkuKxp1iEiNXDfbFdqIG9cv/uElXiSRlQYk28bTrVJDnsDncnDq9qjzSFgWda5uFVvICaFsT0aMTBsveE2jKawuxVvEZnCfld2aJ8wmcI78wGn8TxMo1BQTtUmOdohoqezjPYJm2EfMNA6lZvg7mbVG8g9Bth6m82/GPgQuyNKCrOxdgCsPP2GgeFmZFSmsPX6wN/HpLAvAAZawWAnEAY2TcBkVAPD/nnOCQNtdVZusjNNiV3jo8t1d/8bBtrdBzxemg2M4Pu7UXZg1B5dmw28rPsq65yOFQaSKYxqoNkqMW7Qgd9SWJdq4L5/Zfx+AAzMZMBAywvujEzh1+ZSYpsMX/Oy8Gg5ffymBqIprOx9wMbEBQxsepfvbKBwg5+Pm+TkceuSBny6K6g3sJYU7jaXgPkuh/fzSPJb1WxgWRjjqw1rRxERmg3EfcKYFEYM9A4jyyAM/Ey68P3vJ7/CwPHZh/crbpLDiAiZwtgbON0n5Y6a81kI0utvpnD4MPwebZJDU5gwENujcTbQl26bnpI35BdX7OdVoKTwxTvC56H9AgzE2cDLyy6TpifAqp/CGNonjBERe5guuVOMWRo0W78wsIyIBLoOGIgREUoK42wgYiCawlQYg2og7hCx3+4L3l+Tce4PPGeUkhqIpnANA0kNxIgIJoXbHmCgUp5HKSl8/3z3CVNEBGcDUQ2kTXKoBnrrHdz2aTawjIi8ml2AR9wnjKZw07SbrDYbiIUxYe8IWDNpdnf19mjcJEcYiJvkFuvlhptKAF//FMagKUwYiJvkUA2k2cA/IyLbaFOpgRQR+cHAWkSENsn9zAbKeblvGE3hn33CZApjUpjUQCqMwaTwkX33CRtW9zdT2ItPTTKFCQOxPZpMYcRAjIggBvq6/XtExHXgsIU7RHCfcM0URjWw1h5NEREsjEEMxPZo/3zdxEr7qXQIA2uFMbRP+CcprE/n8LVmSvV9wlVhTNkbiLOBvnDerdgtOMMx3T4pAhXG/DkbSL2B/2dhDJrCpAaeUkMgNfD/nA1EDKTZQIqI/LRH/+wQqbVHGz+msP4WbZoNJFMYN8lRe7SweN7/lRj4Dy0RGXb73f85G1iVBpb/9U9i4P8nvYFGM/tioDy2WtwR5FZZfvqS1NNnKPLlZN5kFBHBpLCo9QADOQAiO2zDISWFSQ0MjNMAsPFVrhHeeUYVESkxkB+GgIGbxfPB1U7cZKQGvuRPCj91+00K82SicG0z6Eb+Vh7smG5fv0nhPPMKlkj9Bvduh1HE3VuZ1CyTwvO1eYPHM3msmCpv4PS/mA2iMGxd4bJvfq5cWTfvcBqcrXvsPt63q9nAdQLYNsweAmBQ/54Gn2KxYxu+Bzi4yV8MTK0NYMDHeDOu3e0YgE3ul6f3V+S3HlZZ2LFQuNNxizQMMjiXdTZ7+HmP/C5w52IVrCgOnButOWBso7AB655aH05jNgDXIxnOAGPMb28g1kfHK9fkY/kGt8lB2qvUwFphDGKguJ4Clm2vXzWQPRbf+uiplVRqoG87sx3NBhrD5lcNXE9lmZLChIEYEXHicrUdFsb0b6bDxw0OWIaFMcvXPuJiGH/VQOwNxIXChIEYEZE386w0QQDjsD5avKhfNVBoPmKuiHu4mF+f8PM1TfuawrhEZLg2AUv9Ar4TFsYgBkqJ9zWFX/t2hYGBf4DfD5PC2BtIhTGbfVlwM++nqb/P8xGz+f6LgTgbSGpgORsYJP1TZQpr78+BhU0nj6k3UPE3J0ZqIGIgmcKoBmJEhDDQ25o5G4j9C7e1Ug3EiIjjtj+A+W94PTEpjLOBaAqTGpjtNMC4xuhaRgxKdVE/HrmxM+DPnzl8P2G0rzCQZgMRA3E2MLic4bKPs4HYG0hqIGKgmBfwfsXCmB9TmD80KyMMxNnAGgaOHe8bEXEeTcEfdBsXgSIigTp2ubqHTxJFROayPCNTmNTAewQYiGogFcagGogREVoigoUxpAZ2oy2v1UfTEpFH+fjUs/PFwP5oDseEFhwDyBT+WSXHh9m2MoUdpaEIpAZSYQwmhTsxYOCviAgjNXByAAxUWh85ooXCP72BpAbiKjmcDXSV1raaDRzmQoORGvhjChMGXvNS5r5HRkqmMGIgRkS4fYE/lwbsXZnC2+eviEg5G1hTA7VhBpgkDp49RXQGI5oNJAz8sz4aTeGaGki9gT+zgT+9gaQG4mxgbZWc0tIjWiJCq+R+1EDCQHd0EvzXIgK4xd7AYuyL3CsXCtdWyY355beFwjgbSElhxEBrtYWvbzN4fUapvaXCGFoojElhVAMD1/NXlRpYrpIjNRCXiNRMYcRAVAMpKYyr5EgNxKTwQLOnVUQEMZBmA3djwB6MiNzWNidTuKYGqmc45FJvIC4U9l59KQ0m/tapMDDJxLRmCmNExP5ZIiIOS8zbrN8qYaD3KXsYfyIiYnIEgP9ZKOydUsBkVAOxPhpnA8kU/rM38GeVHPxW8PyjKUyFMZgUPgbnE2Ggbxz3cH+RphuuCSZg4K0sBMKkMEVEVm6RV6awkfw2G4iFMaQGYkTk/VMf3fGH34iIXxYc4RIR7RQ1U+9fqwb+Q1tERq1W5z9iCnf+7sIYVAOdldMXaIsIqoFVYcwcMHCoiSKfvXtN5u/er68pzDvDlCIiWBhjiJkYJeJFzFU/Wwy4W0w7Am9YT4epr8OJ25vmkPlDAQ5dG/364ooVNCNf3sC/F/xTCpdh5cmCzm7rqO+BpQFWzbpR6DjXjNTA2mzgaTkQuahfRqnv6Ysekz6Agevj7A4fMMOFj2VmMSqMCZPP4k5qoNySHoL/zjYSS+aNLlfyEM7MHceKWXvzbnHFvgK2LbrXgnmaNuR2+/NMQy0EjEMMxN5APzjd4LQavUdw2X8WLFC2tsS2p4HKx1r/zYLBdjBjehTcuRPZ8PMG+VBlUf6J4WO3KIRwxAD70sRswGVbusPp0hrmpAaOd1vAEoyIYFIYTWF/ss7rs4G8YwFW4WwgqoG+E+U50/v9yhT2l/45Z9Fm7XLFNPYRRUT6nzlgZrwDDBxNuyOmPQOJq2mZ/G1vzi0qjCEM5D2Ak1QEjEQMDC47c8eu0THizigBzMLewONZS6kwJrBt+PlYH20+AEjDZ9uYse1V8/j4dTlG4WOoV/XRttpJGSWFh9uGxe35/hAFzuubFMbZQF9Z9+D1k5NqNpAiInwlr+Cyv/xiYGcjA2b0uuXNTf/OBhIGOrPZiPUGjwoDw6lnGHU1cOmeJVb0kq8pfOt/TWHVif5qCvvN47WaDURT2O+K8zu7rBsX7jZLDGwurRbbLfuVGsjT060yhQkDh8UAsFhxX5Ua2H0MHFID3d2tjCxtv6awtJiXG3iX8POxPloLB9+ISCglBXf2G7gtXNeAgTgbCH8Z3q+YFB4o7aKKiKAprJ3gwCU29+UsajkbuLtcqt5Ae7K4VqZwJ118MRBnA2tqIGIgFsYEmnrm7HqZW1x/lqbw24JjDqmB41+mMCaFaxuF0RQ2GonCyBSeNgCLyRT+KYyRBfEAmB3oBQvvYsINr6UxUgMxIkKFMdgbOBCWS8JAUgMLseoNjEgNzMZlZKacDaRdcrhRGHsDqTAGt4hQYQxGRH4KY0gNFO9CWT28twWqj671BlJEZJICdhtlUng9BywKF+xDERHCQJoNzMuIyKD3abEb3IIJA32ht2kRBuIWkaBri5Ua+FasRuRZd/j9sD5azNuAfZgUntjCb4UxiIH6NYILpX4CLOLmcsPVrNwi0vAAE+4S+24R+dkoXMPA63rS8oXYZlEtKVyLiBwuUVTfIoIREUwK02wgbhSWzttvUrimBmJ9NEZElMaviAhhYNkbSGogmsKYFKb6aIyIkCncy+H5OYxes/psIKqBuFGYegOzsDRhy9lAUgOxMIYwcOztqqQwYuCfG4VJDbSGQ6XaJYdJ4R8MrM0GYmEM/zz3KpnCiIE87O1mbDXzD1y+5/B1fwSYVZsNPE4BE7suPF+iuVUA23U/JgwkNTDyJKe2RYQKYwIlcuq75FANtJKNIYQuAwwcqOkXA09iUU8K+/dn+fqUW0RQDeSzK7z+uEvOenVlIWSzryn8uTREgdRALIwxTluZ1QpjsDfwX1sY0/6HtoiMBv328D+CgeLfjIGzRviBj/m1LwSOvonZ5zIRuHZYtKJQ+gAGugs4Pa5ivyn4z4HYU3vLT8D1LBvBBbztxaz/eA65lWmAgfpqm6uPzbjPtXPcEYJgCRj4iptnOL2Ohql/GPqZetg+P9ws9s2UT9lzRRhob3dw20IM3KuWxZVX3hV8ni9ytjdOgKljATAwWHml+jJW4DLlj+C2yG5wur7YEo/P2T0lDNRWizH35P0ATk9D22BpurgDhpY1Cpde02CrtjviWh9eh0BfA2bmn36PW83ZIwqn6ZCzU7ZR4LZ+eTHenFx7ZApjYQxf2PadzcOBBJh3eEdh8LBjONV1dK7b7of5gjPIWF96v7hYuAXzG1c7Yxtns4KPtSUw//K0C3aOQhUuk+aT+bfFbcSu6cWrTOH3CzDscVhb9aRwUPTLLRgSYE2RGhIlhTU9SeGyK/RydlFlBzBqkJYBU73CQP2VfTGwkF2Pu7YN3x8xkNRA7whYpBTdFtVHO43hjfG1YNQjItybXzKaDbTfE8As3CIiCnDBxtlAntxmVVIYTWFSAxtp36PZQDKFZ4N9zBngb8Rb5TI8eb42CQNrs4HaPfzOBiIGukpxEMKxBxiIprDrrX+bDSRTeLwFDAy65XK4cjaQb+ZzqZoNTNVMoIhIIe2j8v3yxcCefnQoKUwYuHXnB8Dg/alcMTp3KCmseYc84lfXctju85Gq2cCDDhjoJYCBLF8A1mVDOIYgBupJdI/C+2YpseegX8CxQPxGROzO/MWZNIV/vz8uHFID/8RAI1opcJsI+yobXcretmh4BeAweIsZLcBIwkA/AQzcNJcOV7rFFwPzZqkGSoCBwbIFGNj5CIy7L/kp+HMFMPAnKew5wYBTffRobAEG4hYRM2hWpjBFRGiZ3I8aOF8GgHVtI2f+rMRIxED9VC4nQ1P4MWAqRUQC+Ahw2iKCpjBtEVmZR8BY+fSdDTzpgU+zgWErm1a9gYiBobcHTEE1UJ2PFMEHDHJYOt0uufwp66Qfrd2O3c/DAE3hCgNRDbTPbzmi+ujzw1Y4W7LftojU6qNJDfzZIrJuRwcutfLvMjk0hVEN9PdxKLHWYetysywcJDWQksKlKRy6TbFXqYGvG2DcZBa2avXRlSn8a4sIYaA97TxoiwipgYSBp3KFridLai0pTIUxagEYiL2B3O0ABqIprEQlBvaacNj4EwN30vJQN4XFlidUSeHeyq+2iGBvIM0GXqVXRPXRhIGoBrqGyRitFPbSsqCls4Gv0RRGNZBmA9EUlvvD35LCP6YwRUQwKVzrDcTZwN7YagpOMNvcqTDGmB8AoxcjPqutFK6pgTQbeFl/C2PQFA77ZVJbjpjBtcXhty0iqAbWtoiQGpgEcCzApPBHMBuCt7K8QpGS87rqDURTGHsDnWCtRrWICKmBynLnUGGMrh6+9dHDtv3FwKzsadzo2zFhICWFEQM1ZQwYhmogmsKIgVQfvWpExwoD0RTG3kDvOTZTwkCMiGBSmDAQt4jI81CHp6FU+x5TEa6CUv+rBpqf07cwxr0XvXp99E9EBNXAfy8G/jNbRNpCt/W/t4j8SzDw7+4NtPIQLgDqYcD87noDt2s26HD5zVpp4M62qtofpTKfOhPAvI+zkwgDtTAfwWUiaO7Yc/NpcPFtiFG0679ydW2NR3wcFd0oHAAQMMWY5FyN3WHZxre9q2t70eGOJ4gsebBmxk4dK+Vu7r1Sf9gEDCyaVsI18wkYuGoPCpa4nRY3ii5gXOfptdhE7lhc7H9GQsCOtxXrwAvCl3P1AZfdRaOcfbFsrmS3gRBE15HE7p/Jo1yRJ0T+PWvOmHwYwGXChQ9QODeHKpvN5iMuL8SnEGTLFdxmR00fLkM+YJxzHhqkBrIlf6ch6zgOWz/g7ixdr/D90umyTN6GHle8rlDuQFiMWHxpt7huWAJg9eSes3Zjc+e6Y3dTngYOYKo+4dyIb0XKzb5zZ41V4MENJj0wf3CdAYYt2haZwpUaODQBA+dl5OF5m1UYyBoLuDgtbiUG5oBtXmtdXq1LDDQGbY+LQ3efBrxj7NjYfHwxkJUm7TXdMy5PH4CR2BuIERHEQJ8N84LZ5rvspXoAlnXz+Y5lUT+uR0TevplxLQUMJDVwu+0HFBEJpASw034CdrLB+QgX9Ax+3uVsJnDMEL+mMBbGkBq4lHsxa1lytUXEf4ezFdPctsP1fQJY6z17FQZiRIT7i24dA/3bC4BMal8qNZAwMF/B4x9Pj5kQCq+ZwY6TNmDg7v2NiNAWkf24nE075TPG7nN4JRJ2KtXui8G0W7Lnkp3lKc0GTiYdwP64VAPt8+WLgckQsGZnw+vtPOUWl5UYMeomwW1dfpdbF+4RT+XrjiWb99cU9jpXh33a8yMfb1fw99EUHtrrSg0Mhq5pUH20PmtcGc0GXpSk4FaxMlO/0QaMaqK6wosH46ti22JHB7ATTeHAKCNNGBGx08NTIFMYIyKoBnqdllVh4MvZXwSaDexunvB8hcN7FNjiuFcrjOHN1tRhyiuxABDglaaIiDH7iFVEhOdwWxk+AQON6QNuu3ILPinsOTSq3sDr6Vko/sR802wgz8fw+7fc9xcDUQ1EDMTCmJoaSBER4VBUaiBGROCNB7flX1tEomA6BQx8TsoIQhkRCVvzbcHUt6hw9wHcFoiSlynzCDDANeD647VTf1fbKWxPOhuDMFC7L2yBy4ftiH24EHErDYy0qo/+Qw30xr/UQNwiQrOBf6iBWB/td71vUpgKYxYDUSJTuNd7A4agGmhP7Jzr5/cvNbCcDTSnhcYoKZx2u/PKFEY1ECMiiIH+ygMMRFNYSX9hYLu1PdQLY3A2EJPCNBuISWHEQFID3fs2pN7AGgbibCCZwnp3GlBhjJ/MxYI9mb6pegNDHzAQIyKkBmJEhDCwNIWpPvpniwhhYHs2GFZbRNL7JlM+x+hrCmNhDJrCtlzOimJS+DouZ/E+qp6SGmjtdV6fDcT6aIyIhOJebNV6A31JhgPS7XyrksK0TI4wcDH/bTbQ3qPpXprCPxjIr5diRRiIy+SC9Q2w3bQYJwz05S78OZrCmrWEY4/ahff/lHX1+mwgmsK1ncKIgVJnBBiISWEsjEEMhPfHNylsTkXAwB9TWM3uRkoRkdixK1OYksJUH11iIKmBmBR+2RJgOC6Te5yXJhXGhF0Z/t/LRKx6A/+1s4Htf2aLSLsl9IX/Cgb2/2YMzJ+dCgPDPRyQ2HBudbl3ktosOC23hrr2UpVPH5HE4pvEDTW9eTGXc7MBpzfRuzPtETb5uPER08moJ97VfHhqcjYb9VgwSDcr1o0UOEQP9qMolCb+SIVjvciT5hK4QL1s4DY2Hx+5lwfvKOxfRK5a+vXOHS71onC3vBmsM/H6XBltXoIfN0VJHYw7Uy6P3CYLWoITs8FuKsP3M19COGg3ctacXxOuX47DKLgq8PW233ly87EbsGDpeT22skLATLgmRWHnBkfp63ljcCt035Gvtxp3ttgdLoCRuw8Lpc0yY+vVAR6VGQEGmkHDgTNuOOeSMwNM7Q7ucFrLwiVX9s1O6rfPw4I5940Ev8V+yEJb9XZsEp81OOcGgMnce4yYnjXPcPpctFm4M58GqYGepwEGqp9ewSbduc313ecAl4GO4bB3AzDQMvNMIAwUJ0HIx605XJxOWQ6XxU/gws/fpmWPFWAgJoVF1tsLwWoBN2/EQCl9Hlg4XhsSMzYAVOpJASy6nLo9Fj2TCgOD1dposc704nK7180iUgPllRbX1UA1cDNu6koqEAa+hu1KDQxOU8DOSy4DFuufY0qzgd6hAa/H/gIYqfZyiUxh49I4pEFqAQaunonM3eYwY2Hh9HZsFzRcOGZMU8alrtFjxUZecccpC2Pc5TRni1izKSnMN90vBlJvYL4v6585HD4wKRzcz4bBmuqjUgMDX9ZViogY+gowu9MDDNxJl6yaDUQ1EDFQf8p55AdNCzDca5YFRPE1DbrT+Z0dboCBxmMFz1fThmMETxstUgMD53VT2XzVKLihGL9hoHvalP++NIWljVnNBgaXAWCgtr58MVBa9w3WOp7h+VxK14gKYyR1Dt8vXAMGHh6AgUdlCa/3JnhUEZEO7wNmNX2ZhVn7Ws0GmsPLi5EpvJq4XVIDnX0KGGjcTx+/+z4DBmJvIGKgaJZq+uY9rkxhSgpPF12D1EB5cckBy61rzNiuxMB1qQbaOfz8mhqIy+R6C8GgLSLVMrnpulIDeVhuZdEPDZ8iIqG5AAxcLYYxYSAVxnTfgl/NBqIa2PLTFdf98Xc28Lks1cA/ZgMpKdy/vAoyhbE+mpbJvQZ6NRv45xYRwsBitt1zZ78GDJzFO6k2G+j3Wh+JCmMwKUy9gZrH3qQG/jkbGOT5ofXXncIe3JYH01JNxNlAVbQevjA/NSPqDRSetwoDaTYQMZDUQMRAVAPRFCY1EDFw/AYM5HzzxUBxv1FZkMAjZ9Z9uidTOByPXzGZwjgbSKbwnxg4TljE3VaZJJ6aUkbL5BADaacwYiCZwj+zgeJhBViBs4FoCo9HiRxRROQZLP+KgZgU9tilWWHgAAtjsD7a2jPA3Oniqwa6ljjjziz7zgZumn5As4FBb8VzSgobrg7PL9ZHIwbWTOHxBu5XhtaG3w+3iOBsIO4UpmVyMv8ItFM4lJJnVi2TKyMioeUABqq784qbreV3NvB9h2OCsr98TWFUA8XDHt6fOBuIy+SMZbk1B5PCiIG4RYTDG4/TFpHabCDWR9d2CuMWEfE2MQTaIoKmMKmBPYeXEaBlVRgTWi94vdEUxmVyNBvYXMLzR1tE2if4PPwkhWk2EDHQzRO57GF8VbOBaAr/a2cD2//MFpF2ayCM/ium8N+NgVd70eZG4g3S0Fh6ZSFLs8/tl9NhfrLecvVi6hZg4FxOY3PJY7XvjOGydIubAo8vgGVyubMz7jiiENlvsaU6x6nEV6NmP+KF5uXsqH8e8DHaN1IezHYr9T73xzwYuZIQPVsvQ321N2fO+u8286+Pbaw27K3J59Ghz0LzasNtSY1kvh6mBePCRnTUtzaA2+ozEVn8NgGrhqyr8PXk1Yp8cd3osXQxuMJtqg3XhIvs39XMgTOy3FaVKFKG8P31sNnmlpSU9deKW7B13oHbzGQAv2/wFAv1coCP6eKUtFP+6N8zJrRCkXoDw/7Wl9T1S+lxba6I0URfNQs2XA8+fCzcRmnYkRucRePPlBvem7GJwqWZmge3HU9kYczi4/R1V+9H3eAbJ2iy8LN4FerBW3uAPf1DxKedWYvd9m24jaQSYItRzs69H/0YLib+MeKb+0xlj00SclFrpgIPHnnB3HF5cbvrqRDG++mdCemec2d8Bqx8XIyC6akGXy+uhyhoyrkD8KcB9g6Vsg2rNx2xl7RecVG+3qLQ3816cBsGjPSURRYFb9PM2HCVJJy5XcDAZtoZsWkEGCizY8b4emTkrNEDTJWyZRb5Jz7LKClsPXvHlBcrwD6rWE/L2aA08tcDwLL+x7S4uxkdhOCz+l0NjJ/5jvnavlIDyRRGDMTeQN+NAAMVXmLgaHZmVBhzs/cW94IRPB+fy0Vip7gBz6d3ywTCQKyPtp59wMrkPJVYbjccDjemrxqIs4Hj5HhiwUSDc/Mq1FJSAwkDAw3uHEybXAE7z/2CnST5BjfkzU3gK3UYs0A1O1xdJfeU98WhwZ57+Q3YerxHfttZlHXeScG19fUqBI09nNvPyvrEpV16j8LVq39nj44549LGVlhNDUQMJDUQMdANl2YUpkfAKIyIOHrwhNvezi8IA3GZXNDRBjlhYE0NnCnvHvUG2rsJYBxGRFrn4Mp42PNnTJQGHnfO1zJCtQPMz8T1nLt+YyvQTmGKiPxgoHktMTAud9TibCCqgbhFhNRANIUxIkJq4MWZv7nWnJY7q9vw+FO/wbk2MOGYgxiIW0TQFPZPbcDA/nFY1Uf7HUHilBRGDKQtIpQUlgADeV4uf8PZQEwKU0SkeYx+6w3E2UAqjPmpj66Zwn/OBpZb1rjVjgEDH9lBqiWFyRQeTcR3fTZwvBJtro2u8PhVI2zVksK1iAhiIJnCiIEYEakVxojPEWAQmsKIgVqnDd8vD3ZVUpjqo7MOPD7cIoIRkdoWkVpE5DAbVklhWiYXnw4dmg3km49fYSDOBnJZAwxMGDyfiIH8sCryGgaG82hXYWDNFL6IgIE4G0gYiKZwTQ38KYypmcKYFKYtIrhTuFccxJRmA1ENtGcbwODQkmZstWdTmg3kfFVIVBgjwfG5UgNt8xsRod5AnA2kwhjjDa8/7hTG2cDaFhHCwJ8tIu8Fb0a1ncJYGEPL5HCLCO4Upvro8W6ZEgaGZ5tXaqAd7b9qINZHwwnru0wOk8LW+fZbRMSdWv9HUvgHA61NAO83jIj0nOF3NhALY2q9gT/L5LA+2tcGcEz8iYgQBp4G4ahSAxEDsTcQZwOpMAbro//dW0Ta/8wWkXa70xv+Vwpj/u7eQM3+9Li8AQwO+rOXpKb7lwjHzNKUFdbiTr14YsQTTVFZUu50VD/3QcYtH66Wk/EVsCp/6gqfL6ZSOpkvJFVVFF3lK/M4FHjYAEy0T4c211eiGCXzx95Q4+Yt4GGyU4Rk7Lxy9WqdLtxrJSPGrd1rpz6e05zzWzwQ+EBcl3YsnGY2glKwcPPc7lRr0nX5TG9LaeI8Xi2VTwSV8/cBMKzhN+H0LGx1Puf9Rnn6k1tqMW/2uDG2bRYfHoWk7nmacH/hNdNAkV491f/Ax3T50EQ2eQv7njrcL2881L1GFAChxmQKO4f4nQaH8y5TR+9pwufaErCuiPlOLSZTr3yIijCJtnCoXOVKk+v5wkmTRvy5q6dVS+ebcdsXImsS5OrMeuV8PR9rUTQ6B3dVXBw5V7TskAaBN5eYct57XB5aaRQkw96MBYvGFE6rsyOcLt2ew7qTS8xt4ZilfHUCbOSpzLlqhoBtrjAtCAPNVV4WrrRNiTWf+wAwDjAoXAWzGXte3TK5N0zLCEyusnPaXnPx+rxFweVujJgj7F24jD2OzF/t+xmb+PKMMBCw8CyxqwYYqE/GXwy0W/uYMDDoF72MTGGteJyioOXB97/PHzNu33z494MymdttAVZYtxn8fqgGFrs1XKYvE/h+/WS2Y5NFUKmBhIG8Za65pzf3ke8I55x5IWCgee+dWdj2AQNxNlBRAQMDvd+vTGHEwNAwZk6lBprtlPnnHjx+KVk7XJ2lv6mBcJk+RX426sP759Y/AMYYecrb7YHDho2xzGUhAQxczcwWm93lK9f09AFk7tk5W48BA20+vQv8yG247C8DwITX7Z6G3vC6Y9b+8uaGc7oK/nwNGOW9H+fKFEYM7BnBjBvzRIHbmDh3AKtvgGXNLWCadoLbnjc+AkYVG1PwO42rQcvkxlvhVc0Gfp4NwMCGB5f5rWfB6zE+K1w3sqcQbkW47AvyvF9FRC7hdUamcLF4XgTaKZx0Q7hNH7R7SqbwuuvOKlMY66NlbW5xp3XJI5oNJAy8AaaRGrgbAwbK4UOKCAMxIgJ/qDCeaYCB70yuMJDUwPBgcng+518MxIiI3H8D9vzURzvFQBFqGOgEGouCRbbL2Hk55KQGEgZibyDuFCZTeNmH65HpjgEDcYsIqoGmHg4EUgPJFC4LY2iZ3F71f8PA5/0WcqU5gduyJbxHpAZiUjiU+nBz/VEDqTdQvcGxEQtjyBQetJfVbGBlCpeFMbWkMM4GIgaSKfwabi9UGBPoBXy/jw2PBzGQZgOFVJhzIwu/auBQnm6qpDCqgTgbiGpg2A0Vh9RA7/gQhVpEpBuW6i2qgTgb2P8k5bKxsjAGt4iw1xQw8CcpLC/hjezbB8AwjIj8mRSWhWU5i7n9RkRwp3DQfr5WlRqIO4VHIWAhYiBGROw02OT1pDCqgUNjOSNTmNRA7A2k2UBcJoeFMYiBYTHa5YSB+s34zgban65OaiD1BmJSGNVAwsAXvDVoNpC2iGBvIGIgJYV/6qPJFK6pgdscsBRNYck6qcwvbpLBZongV6YwFsagGkjL5NAURgy0j2Vv5K08NuBsYA0DUQ2kpDAuk3tqwxMXW2Zp+pam8HAEWCrtlK8p7K38tK4GsjPc/2oYiGogRkT+XCZHGPixbyZhIC2T+4mIuP9aDPxntoi0O4Iw+J8Y+KsuZiD9kxgo/M0YOFwtmtwctBqR319uZ6ra6arcz/RhFGYKYFPSv+35JG3oaTKQ5Z3a31sdPh43lDQaGq+RKvVTwJzeTGHRbVoAFvVFk8cxfOwmr+trprouk/gkD+UoyVqhCsh23vGJpWhC1NpLsRrfrbIQ5sbSOBhsW+qVZQmfrTLAuN0SMHPW8BMet70i4mNnp6qn3uvFN7ctY0nrEYzUnZ0afCXN1HRyMzcjJo5uR8DMQBRifdUCDhksZR50XpN04kx3PVVb+kM++TTlaLJiB1VtLpdrvhK1cRrDA7yr2t2Y8lV/rkbRe7JzVDSFxfP7nfqyEPZUe+YPuN9rlks3D8pIFXZ+wfllY0exFgaAsWf4GEfv94xNhG6SqYtNDofKl7qKJnKvFavBx0n4JL76LFbNbKbKeTuE24ifRv64eeHs6DdC7iT7VAjdl7FjRdEHTDsn58g/7oyYyQ93wuVHfEz9wLhIbJZrMfd85Rj50nQ6YtN4D7cx65UJvtUyd2zafydc1CXAtEE/L1geX+Zc9u0s9fezUo1zHlvCwFCxygKWUPO4uhnB90MMdLJkxQ0+TwW/JZwNUgOlxusIgJb2cjbdAzbo/VEW+aqQw+WtCOAyeRLg8SZTQ2WWtF9x5TiAi2nzOctZy3hYnInHjNFsoLFyAbM0AMhg3fmawmIxgot/4ucjSgqba3EfkSlsreDqhsvk/EwyZ0xbP2zAmAY8vmM4V0kNHEvnrKxF6Rls8TAjbkVwsyMMnBZloc7leoi4/gIMtHUNfp/J5QSPh89jFu2OgIWFmqf+6jTg7B1YCqmB4UQawG1nY9651XMKOGbkoxlbdxI4ZvRWj8ifB7bDZvbxA9hQ3OEy/bhmbPZ039xuTG8sNI3FjAEHnrm2H5eRkuelYM7qOCNTOFyH5evvTn0+FvdfNdDk+zcf75dm5MeNMmlcmsL6fvJJ+boAbBIaZcNcqQb67mtxJwyUtceLkRqIGIiFMd5FK5fbHQ5v/50NATMxIrK+LDwOZHivlsmtNHNWqYGIgflrDdg9MvMoLD6AsXazxMCfiMjPbCBFRNAURgyk3kBUA612dBWCh29Vs4Hm4H5IqT4aTeGaGoizgYSBmBRGDBwXgIF1U1gULQHgDjAQewMxIkIY+BMRIVO4W7oVlBT+oz6aMNB7swNhYHBiRWUK42ygP1HhZtoaT+HYMF8wxgf9b2GMsoDrA0VEsD5a69zg8X96cFhFNRBnAytTuFQDcYsIqYE4G4j10bWkMBbGBKnwjYg4iaAxSgrjFhHzEACGysmrSgrbOQfeQTVwnv+aDURTGAtjahjYS55tMoVpNlB7iRKXf9RAnA2kwhicDUwb8P7SOmNF4L4gSbWkcCjPxLzc7bT9yzI5VAN5vwnfz2kP4XpzbIgCqYFYGIOmMKmBjaUtcqNUA6kwhg3PUzKFqTfwz8KYHwysmcI1DERTWD6feRrMQ7HCQMUYwftxmYpfDCyTwlQY87NTmCIiWBiDpjDvjgBe173hipLC/kDnXwzsnuHPsT669+j61BtIy+Q+yZLXIyKYFGbj8vVvDKQKA8kURgw83yOriogcM7eKiCAGUlIYC2MIA4tGUdAyOZwNJDUQdwqjKRxeLuUK06294MqmA8cOVAOxN1Apk8K1whjCQCyMwZ3C/3JT+J/ZItLu9Hv90f/CwIEgdhT6r38QA9vK34yB5t1W+WQEF8DkLfsj9e3CaWM9Xohp1CmKuwp30oIvjRgw57Q6rNTr4Tzm6/1SEyZGUBSqmIicr7KBGsXz495Q5xc/4qHbU9LJaMdVNRbODg/WZ/hAxFZkqOZDfPD4ujGjqN+Gv6+K3ohrT91JkyGXVuq0KTO+5KEkxIOBzFU4O2Z8NhsVgt+TAePuPWPN48NtzKK73uqpcmliRCvTixJ23u5UZyT53E9WCksWYXemvgRm82T02kfxhsktdX11boCRT1WYPJdZSz0lO42vLZ1HUZxOZ6oWtlW+OPbddCJf4T7asQYS9xqPN9yGHu2RemmOLnxRNFZpMtvD143JaM3DfXOSJrcic9RcW435InvthWh3nfbUltaf88kYgCDuyVNAv8OxtOOWi3TieV2u7gRzwvUkBkxbLc0W60QP+Fhvb/C32mZpiqoXwAZvc4nCuMxrTnrzFZwOHTj/ztZmzMavxoqzvn5m/Kj2HJYUb7iM9h5l0nVmxew62a+5uVVPUWBc+zuWXGS47ey6RyGQIsBCazdPq/ro5Wmes/FqX0Y8olOZjDNzpjaTA1x24GIYWu1zzNqNADCJD09lEhKwb/tcb/j4KAJWNsudvmln7nPl1b+k4eQMFD7qPsqtI1EKGO0DZj39wObu2jlGwS36YiAmhakwZjjRKgwM36Ixgtu8u+astd1HvtnS7+wZmnBbPvXh950YgIHn/cPh41uzjLREc4N1Pn2Pa6JzZHBKh+fDF9Yxt7bLcnayMVVZYb7h73/cQxRGz9mK7VkfLsOrNfw+bD/fMcU9HrkcXvKUm96Cs326YHwszG8RH8lXg816wYvryrqTcv/RgMezWfe5ZikPgSfmkAMGyy1uzYYPxh9NK2PuGzDNFZ1b6he36471g/2VG7vGPeVpeGnV1MBA718AK0143PaRXSNSA5/x4wPYszEF3noCRqIaKPdXXYFMYVtMujQb6OfSokUYaABoRISBnqQNqt7Ad3uxIwwUGglgJs4GoinslY+XTGHEwJoaKC7XFhcvFmDg6goYqH5KDBwzRSA1EHcKW9pdiggDcacwYiDNBiIGskP/i4G72aVSA/2HARjYTZeAEcZOFSgpjLOB7qGrpDQbKE+nC1IDKSl8FUoMLE1hwHy4akVPeD4oKYz10fDMyLRFJDyuyoKSXxjoLWRxRxjYv4ujlGYDEQP/jIgojmtEvpjuR6VJ6sAxo8TAn95Arz1TWfB5Ana0pl2LMJDvzp+CZgOV+7bc8bwsk8LsM/Q/7YylFBH5UQMpKUxqYDkbWDOFMSJC9dFMFOZctH9FRDApjIUxpAYmKxZWs4E/ERHZuH8xEHsD25EOLwluEcH6aDSFSQ3svc5wDF058OfivMhqaiDNBi6Bcjnja/h60vNzlixt+PnqQi7VRfhaMoUY3vURfL32/R3zEzuq1EDh+Krqo0kNfB69FSWF20FfZLRTGOuj0RSuYSBGRIJ8/uqx13X5W0Tk2tY5113zNwykncId/mrRbCAlhXGZHEZErE0uprXCGJoNPLubnRKtxVU9IoIYWFMDsTAG1UCKiBgXwEDpsCnr3ks1ECMiNBu4mL6q2UBUAykpLATTqj46uA1f1Wyg5jzg/YpqYGyKRzKFCQP7xmtTRUQQA1ENFNnNSPmwrPeumcKNxa6aDURTmNRATApTYYx2gT/HncI1NfCU+ibVR/9rdwq3/5ktIu1uR/jfW0T+JRj4t28R6fseT56pkkZRc3dXI/ZawA0uVoRJcN7n6mRViHxtWD6LRwO2UtsafCzDYGWmSa7Id1XZLtd8fWvrQuToH0lV78KOh0c+ZpPXQRqpW/c851OhAX++DVRVvdrpkMe647KoKYSS2u4sdZ4sjjMWXZ0ALnCbxppPsjtcEP1CGKk9bSjwyYJ9WBDq7556YnODJ8HHFJLZuJup21AHaAzyBUvyN3Cnt9JkvnlGWhq9g3ykXjl8TPxZ55xGW/twV/dBw+dzfWqwJLvpK5Wvdy0+80arKLl98p56UACzFtpsniaSkJRYehI5MONbCCey4ajXTeLyoONmUdze54baaWgGX+fGPo2EhW6ovrzq8KSjn4XYZ+ZKParHFk9Cfo2ieWqM1KN1XPGk5RyESD71eup22l5z4zkCTFNOV8CydXDmppGXO1yvlxV7Hto9zq7mI/JvpfrVyYMjV2+DGwuHDbPHdnpw4crtUo7g32YFuzQBy8zG/sEC3rRz5lqAfdJDuzL/kML3PxdNlUsd4Szw1wqwUNnvb1zyPze42PSsFdzm3z5Xk2EeBf2PmbG1Ws62NZep4D+ULlxWlvPS/Iwukd9twM9TsuOVMDBwFuaKvQu4zUvtEH7+IJgZbOH3X1xVVuXyudEgZqeebHOnSM/VbKD6uShcTm349y89z9ijJbvw+8tpGvS3vRErPtqay+phn/pGDNiwWbgO1+IhPD+2BI9/67fhdNyHG1xQLOYq+6SBT0lh/hnMHLbuXmK47MHLH+6KrkFqoMiXgCGJla+YFvZPXM9uJ4Gfg3mPrY3LjRvR+8L8MR/AbaBfJsvbI3h+3qk1Y83VWuDmay1FyX1azp42PDisNKMX/HnH3rH45na5IzwfgNldq8UWvX6b2xPtJnA4F7TYedQvIyPJg/mrmzliPE8W1Wygn8zvhIHuOLjC8z2B27zsygAo+7WZBny7uLP3tZwNHH2kCD6ZgIG392VEvYGBC2BOhTFKsX1VhTGS2RiRKexOZ4MW9QY2B+2ywKbsDbRPHrzejxu8v0y5K1X10WNpK1BSOIz2XzXQPPxSA8uISDCYAQbW1ECMiPhMrHoDSQ3MiuMHMLf9TQq/x2tOamAtIlIzhXE2UNP7iuDne7jtXoaAgVgYQ72BZAqXGFgrjKHeQFQDMSKCpjAlhdEURgy0uQa34Z+ksDtvNKvCGHes2VEoCIBZpxZc32y4PgikBqIp7LSXgEkvE57PniJ+MXC6AQyk2cAyKUyFMWgKY0SkMoVLNbCT774RkZem3Kplcn4EmKunYmUK1yIiSu/zxcDw9ppVO4URA7P9NyISqM/fCmN8S1GcWm+g/0x9p5YUptlANIVpmVxrABhYK4xBU/jqAWYYb/u7RQQxEE1hSgovfH1DEREyhbfHV0wREcLAhywkVUQEMfBnNpCSwjgbiElh2iKCpjAWxlBSGGcDjeiqsTAu31+IgW7/lxqIGIjL5PjtCRiYTQFrxuaeM5oNlG/RmDCQlsnhbCBiIG0RaYw/XcJA/8cUdu87NQrHYmAQBsr2QU0DvVPENBuIhTGkBvY94G+qj8bZQDSFsT6aIiK7dDqmiEjoWYVR7w2Et+ad6qPZO4dPNaqBiIG1iEjzVRbYJA0zCturrxpYmw0cD4dfU3hv8Rapgab7hM8/YuDu8hzSbCDtFOaXbTUbGOpjeH9hYQyZwoLR/Hdi4D+zRaTdHfW6/xUMlP5mDBzJ9pJPhhvAtkiVM3VubnO+WT3huivPw1xNHrnLJ7NLmCbhNNvBX4HT4FRbuVESzQ+ZetixO58fCzudiMPDSH3x6MkXj7UZxY68H6nhO8p50p3baRQv4pFqNbgOmKXxaPJgSk9tsVvM57K/FyaxETpq76i1+XIDp7/4uO2q6rDVkuDrUyvy78uwUHv8cuAbbeCm0XE5N9RVEw7pUTI+CMkplQ01PCcrHl4TM4rU3pWrvad+5hvzfhfivSCs1HeqnXkkhnYUMRswceY0Aj7R9qkQBx/LUUfx+83D/AOYpjzPLXWhwW3edaaAgYE7L9Sj+4aTZ2d9TWNBMu/qvB+kPGp08ihOee+ujqwg4Iti/GBJ+2nd1dvWc/gmG77S6C5YcFEe7j98k6R5FG3V60y9PZKcWz12Zfy4XpW3GbPBrekUsEOSrnBZXA84V68duLmrHmCUIbc7XJXFIgqGbCgxrRc0uMGtV7lj1szZOTAffKw2BMCg1IUXZw+3bVcL4M8719WM5RIAwLjj3gTfEqw7U1y5x5VRVu5AFpY5E9t7zu3m8QbYkc5zZo0OKldfqwxu8GFvx7rb45mrm8WjLNCZ9Vh7DZihTsqePhYuOLOMPueuP/6kYU/KAQOVq8yt/jgVwoZ76xEGap0LfP/BETCwsV0zbs/DLA27Vp4z7jQ87h5LE/dj9CX2/iRw2zF3+yhU74Chym7tcw/AmwVH85Kzttl3ubzcZ5E/ufUNVtzgz1WXH1lYaEbM9qGZcENJAEPvZQ/eeT13uf7MDynfPGY7Jj4fZ24Vp3MUHv1rxrxlabLOh4C5q8NixR67k8kls5ydU8tewDdvNLiads1ochCDnlpY8PqOBwXgJ7eHI9bw3AE3gvETfv+prTIxefS5a8D7wW/Jy5jNev0uYGfwAAzfLAwWt7QVbREJXMtyCAOtaH6L/HgMl/11MO9QRISz0nRGU1jsrwxhgknhgRVqZAqHgwncYEbhVuH2JS5SXxPgsm+frhJFRFzeWjqUFH7f9vD8oxp4XB48biZwzCA18Gc2MDwO4bCE9dE4G8iPB8Bia1RioF2awqveb7OBtEVkH94MrrQAXikiYi+SN5fZ8gbHkKYF74erHHC36x8EKozxTreYlsn9RQ1EDMTCGPujwm0XIyIXseoNZHw+hd/P3Gy9apkc9gbWdgr/zAYyvQAMwd7AzcC71ZfJYUTEG05+M4VpNhDVQOwNJAzE2UDhKRYUEQkvHmAZmcJlRISSwoiBtrWUWWUK/1IDw8/Dr0dESA3cXpc51UfXtogYRTkrKEuAYVgYI5kRE8LZBH4+zgbWksKoBppKORvIPweHtXr+vuoNHCRiZQrjMrnabOBwfpEi/1zA84H10cq4XBaXX3dVUhjwWRGoNzAR/e9sINZHy127Kozxx4VYLZMTlfirBhIGohqISeGo6VdbRCgp3H+EzQoDMSLykxSmiAiqgYiBNBuIGKifNV3wlw5gIG4R+VMNHI928OlAUxgLY+xNFzAXTWFUA2k2cO80ZzQbWNsigmogzgZSfTRiIC6TIzVQKw+A3i79qoFYH41J4dDXi2qLSM0UXg7PFQbWIiK1wphGVNY5405hxEA7u1WmMO0URlOYMBDVwEZLOFaFMdgbSMvkJtPvFpGVMqySwoSBP/XRYTrbtSgpTBiIhTFoCrNY+hfvFG7/M1tE2r2+0P0/camOgaNf/xH//4SBy4F+4eExNNNE8Q4rdTliHR7eTJPF9oHt1EN7t+DzoZUIUVPQAKPs84Wv4xFPE3MWrdSpuR1wv134aTzOhZ66XvlDwKCzk8aqfmipl57d4Zv/h7w3a1YWWd54P5AX4oDDJUgVgsqQUEx3IiqKAyoq+ulPUuXqZXf/T+ybHad7x4no6Ig31uDEIn+Vmc/z1IlLQvMa1lTSsKCwIsD/jAc7UFKed5CcbyUJZY+Z1E59E7HvuiDhemCWtFrnFgSVMyDQUUhFpfldBn+/8Qh7Ta4H+tZWyB3vVVmE1nkypuP2qwuwn1tSGIxuAa1O/R6kUu/FmG0fLGqy3Qjix8ohgcJSi9bl4AxrXb6wcDxYAK3VtwZedriQqHu8JPToTScwXWRvPJ3HI5PutjpyGbFqwnqrhUrH0B2B31YeLHDOqUrX/voEkRy/SHg9LfD5njYbCMhFQsysRoiFu5MOcWhVUngbjg50NbuPwEiVJ/OUeC2T1SXF0//y+CLAhohNl8fwAboxGjL/dVhV5EkfNixuSZ95uydi3WCrLUG5P3sMkstNJW7vPWkkCCMs8/ttQLNxe4kYsukjRiqPjDztYgLRwn4htG6thByOmgX6QK4I5MndIoV28QHvTbUE5+BS4avcb7HMNzFIo/7sQPT55ALTrEbMfJZN6kZvGMP8dT4SeFQLxFZ37eNt0hswGO0bw5b3PgP7Oi8kdzbH1xeO7hYoOxmr/VQ1sSzXFwrqTj1I+C6XHVJuZoiRkxt+v9uEq0nascnY1HcSjKYlJW+5y8B+kAtxT2wpk3yjO2BopwNimI03xJk580Dz0yPzzn6ZkfV6HYFe3fH5H4M4IKd218Hb5qgg/rUyD+T+6N7Aoe2S+c/lqCLlvUfw8btX5snHYUnofgr4er0Hce9ZZpLdYOjAdLSISOAZXYs+QMthdj/IBK5bqyLWckpACzY1Yu5+gY96RgymveJJYBqPLbzN9wyYnbMnvj/XeUZGr1YOauZrDLZNn4BjIO1ebo0hjlphGfGGYijstWkFQilsXGchExg4OV6XwjfQRYSVhVJ40m2/icDAyXtuwoJoY+ZY0lgVSuH6PKw+KSL76uSCtnjfC9ENzEdhApNZvsUyNj5jWbkcF6DtriVzYw0x0A3e6mc38NcwRvgGjovnxzfQ3AOWuYRsKk1739/CN9B/x02YXbHzRDfQ1dp/pIisi59M4S/DGI6BmXTOPruBPkVMEUNhTZlLohs4Gq4cIRFxn7NtLZTCHANFN5DbR3OlsBgK824gHwqL3UBuGMPto4VhzK9S2M/eO1kMhbXpEss+7wZyDJxcmsxZ7hsoUkSaobBnx/v6qxvoL5cbWVOmWlt0A79SRL4yhXk38Ms+2h4+c7EbKJTCHAMnik8k7xpuZaIfVx8MFJnC7VLxP7uBF6Z9lMJKPEDM+/UN5EphYR/NlcIcA0U38JUsECOvDL/OMZB3A8VQeKIhNvx2A4VERAyFGwz0XOVnKMx3A0WY3K99tMDAW7OcwX0Dv8LkhFL4N1NY2EfzFJHfbqDAwF/DGGEfLcLksj+6gb9KYWEYw3cDv3wDeYqIs22G5H/BQLEbmJ6kjQiTE91A7htonkpaiExh3g382g388g3khjF8N1CXdlohMoU5BppSV8M78ROxTAyFGwz0+8Xz0w20xzn+fZhdu6P1hu4JdLVJrbkFP7uBYig8HNWVMIyhk9LEqtnGY5DKJPt7KMy7gXSi4OO5ffgYxnR65o99NN8NnEweTfe2SRHhSmGOgSAVm/rfiIG9fyZFpDvoyv85ReRfgoH/7TC5xEbsi6ye1Ri+FCbVIrwh+pf+ogjdlCbUm5VHyMZ1UoSk1QN6j1wJINdZwUYutehp25lBNLszEvRS2qF6nJkQpK7Lov24ONDZuNbAvc18FsnmNKfeq7OGTF1HLMz3AdCi83xg3d/fSYh/ayptMz+GxGYOCct4Tum7ncQQqFhmouGzk9E8GM5hlYyZhHeuUUm7uWkAHDd3xuhcq2mq4NfjcgYs6kaVSTtWokEyzzqMLa74/Mpbil+XdyCFJ2dh0dFiIgNk1V0Kdc9SabmYOrAZZw/8fUlaNQ4tE5jXWFahexxbtCinM/AjfF+DQVypdBD5NqxWY4kFndmC0pEc9iAk8w4JkR7wJjzzbxATqVdE9b4qaZRffUgqu2ZBMs1yaq6uAZatTY/5cqpkVCqjHsx1gljxutg1AgsxwNfXqhTel+sDSar3BazRS2Hhc+gE+Af9lsEoFu3CXw6risyr+Rpm2nzCmJ6qGd2s9kNwjk+FBNJTqen+YCAwHk1ZcvvTNt7mrr0TPv67KuBuuCY9S3YE2qrqS+46n3UIC3ttmMMBMSt7XMdkBZcHzJEJmbs+LHOyq3p90OX3UYLFeQ3kIOMN3Z40s6rjNsEbTrlpA3lXB+YFvW1G6XPpgB2PEROpaeZkFntNJm0Xf/4cD/DMfUPMs9bLA/NnnaVJosF6D0Z/tmdQXZKEkN1xBdPUvkoeOGlCdlYITRQsYui6niWk/ZoE4GTWifi3ujwQNR0koExfR+IbYZwRPV17YHSbIXeRmBU5WK0X6OcmtaNUHJU8eik+3qt1k7xFd6USIzhl4JAmRWbjOhaJjvs7LLL5noTq3TTpeOBq+AT2Kv69DB8qmRwcvOE6xw7xvSBrfAMdFwxrIhE3jpxmyKgVYHffbywI8o2SSJqdxW6gPzraVGCgUet34o+6eNt/DvDK05x0hhi5b6tiN3DxyvaEZbDtkMNh2v4MhesqGwv7aL036RRiKPy4TGOxG7h4jexcdAMH+uj5MYx51T0AS7oh5nIM5N1ALhHxq8X5MxQ2/T8w0PEbDGwMY0SmMG0TIrqBYjeQY6B9cbDM8RSR9qn7RkxWEQfM4dwi7XHrMxSGe9LvEN14hrDI71j2GwN20pkVzkciwncDfXf1UQoLDBQpIlwpLPebIepvisht4FbfEhG+G1j628mnG8gxMJ/sb+7Afo/Zt2GMNFsUnuNhmfzyDeRDYenqLkAt/twN5BgIY0eRSSH97AZ+dQO/dwP/kIggrG7Vr0xh62TW8BkKH5shqLpFDI1fo60YCvvHuv50A7lExO12n7KQiNgDfMoiRYRjoFAK824gHwpz+2jhG8i7gQNPwU9JG+LrX83PCkyboTBETXeUY6CCbwEThjFfKSK/GGhP1s0Q1EQM5PbRX5nCHAO5UvjTDeQY+Lsb+OsbKHYD+VC4d78ojYEYHhP4UFj4Bmq3/GMYw3cDv5TC81A12FeKyPQ2n0iiG8gzhXmKyFc3kEtEBAZaxfYzFBYY+BUmN3sgBs1e7CMRcYubpwrDmOns9DMUNoLFJ0zuyz6ah8mJofD9Xny6gWIoHJSK8bcUEb4bKLqBHAOFYQzvBmp1fIR5QX92A8eygs9H686I6AZy+2gnO/1gIJeIiBSR10z9SEREmNzFQOwke23sDrZ9RXK3ffw6x8DFLP3xDeT20RwD/7X20b1/KEVkMJY6/yO+gd3/dorIMavwHNxduVKENVamTiI7kBLEsEga6iZdnOUnbFbnFQlmUqxS8FZj8MevCAHhhliV7dUQ0lSLWBC8wgM9LDMG693Ok4L6iBj5AOqA309CEuitvkrrg3qEzdZIpPBgU5n2zmQIcQovEnU3nZoW5+sOVk4MUmAkiGndrbWD7BzjH1T1xufzLN4xZKdtVLBgYmV0dywDSEztRQKoioRKg/kS4tMesfRtWBUdd/Hx1/t1rwjO6jGj6qIdQmRmCJGDcCXT9bytQ3o4vVg0raycjienGMLzCO8+rDWqKItOFKaDLRbj22at0mLVC8BbTPokeLTw98vn3gqWHRf/Xa0XMiVPvE9sarNHgtezGtPt+92F1OrIRbQLWwHtjYYrWNmdtxStw7VFtXb6Au3abhVQvtSctnZkAeyBt8ngNX1m9BJsl+BP1jqJDrctULAKHTy8/0rBcv+s6HJkWPh8ykY5TZyaOLu0DZPHTS+iONuVFM5YVpdORorgadVjeloaBWwQC6XoWSkd2q/wtMz0xo540a9NOlu28DZYHxUWmPc5lr0Vlll/7zW+hbOsJKw36YN2b09Y8FwMA1JeiQWuNTlJ/vC8Nenx8orx8W3KGHNKxEw2Akh3J/x5eVGX9NDZ4W3zmKjIl65Zkp7Klb/xSfKoMziQ98xegl1I+P3lfJmRVbo+gd3pFsxdGBeLdK6DC6h08sDbfOcWkFvZCsHqsKPktR7Lmpj9CZZNmeDzKV4DlYy81xY/P3oqfN1F7GCLbgjG2EFslCYlYtN5roCihIhBKlMTSvZnC3xv8cAyOx/VxPaGPbBuSp+BWkNAH/7NB1heLhKb3dKA7lYxFrS9MWNRoboyrUrtBebtNCIeayMAV9n1BnZFh/jzgUqp1LvN8dh07SM2vcZ4+g/CDpgrpykjF7ei3DCGOPnzMxTudoYhzJQUq19Xyy3KdwPnw+OVBTxFRC1vG0i5Ujjob1XKh8Lq5DwohERE8bW3GApb10opqXrp1e572pGYMIwZ7NvQ7D7dJd+hMSXbpffpBopMYa4UJuWtLLx8iBjoDxsMXPyxG8iHwjxTWBjGVL3nTzeQY+BLWkrgnMc3AvvDEAQGCt9APhTmu4FcIiJ2A7lS+CtMbmssloiF00YpSyH/KIXVP7qBfw2T+zWMEZnCv7uBIkXk1z7aSXcP0KTzKod5aS0K91JvZRI33UauFPbxkxwT89T4ri2WiFGNMwKZ7clb7AYKDBSGMXwoPDL8WqSICAwUmcJEG37so38xkIfJid1Abh/Nu4Huu+2OPxjoDXXmGhMwyd64JcIwxq+PP91AgYHSA0pSV39OEVmU589uoF8etyC6gRwD3SXB2waXiPBuoJCIqLHh/a0bOLephhjpI2Zd8IULiYjoBnIM5Epht/N0D0Ip/BUmV9f496EUA0XyKumZC6Uwl4iI3UDeDRT20VwiwjOF6ZLpRHQDuWEM9w30/OH2ZyjsTAwmdgNvXdf79g3kYXJ8KOze1e23REQMhcVuYG/wYx/Nu4FthSgI1A0G8jC5Lwz8q0SEdwP5UNhdjPDzSHoKgKluNcmLDfXjG8gx0NOXeKzyM8P49g3k9tEcA0Wm8GnQ7Or9DoX5bqA+s/F668ELSEuS1mBc6Kzw7w50viQiYij8i4Ff3UCOgbCK4OMbyA1jxG4gl4jwMDmBgdohNv7lu4G9fyhFZCjLnf84FP6XYOB/2z46UmUXVo+bz4LEOOR0fq8T8CiersJrduzQo57JENlsTaKRHyd0qVgU3PiaFOF8pmd02aly8J71kkRyegro9qViWTr4AQs6vk6pt+jEsEl3ccFGsYEYJGd3gK6SSuHZQSwL/FyHjd3DAi1F3Zymce8MyGaMRa9NpdLjJr9CVD0Q6wKt26H+IMrB7xj4eL52V6n+zvHxg55URG/tQGlxGB4gtSGUorjGr9+SbAnR7SKTsD0KZaro8zUk/i0kUZRWCU3w5gvhvMCfXx7HMpWV6xpcc9ctgl2WZfSxOk1hElzfhafq6wM9TjYZhO+DLIW9pNkSG16PAEEwKIKBNc7oPbguIJpAnwW0bQPtONoIgulhIEWVa9f0mvk7iMevTsFOZaukirswITZaGmPrI2JbK72tEMPvRGJFq87o9ixdIXQ2zS5apQZ06rsxMOtsImU5aofOcywLiXwzGBu6yphKBd6W4DqaSdEGyxK1tVEObjFGjCYPTaXdaCXBBms3C0g3H1Pz9GSQnPc18fbdiUV7i10FU0dCbJw0u4mS/9xBYF7OxF8eNwm5w2mGWKHrUqRoiw7JGNsAcn8pgTmsgUrqcgNWODKL8NUqazJ6Nsvx4xwxL9ReNY03sxDmmkKlcLVOZPKeL31wtPBSuEsYlkSNZkdYbG5nrD5Bg3PjVg2aVSEWgpYeyGawx9P+8dRFLCptLKPXyRpoapyZ/xjME1Kk4R5saVtKfnu1lIn99q5ANouL5BOjxOdfT7YwG/URE0G+JCQyp4hZntIpoN1ieG13Rl3InEOncFvrO95WDSyTG99SWXAbSpSOilELfBq9GHsv8BjiHMYBhLtdRCJloFF6f7sMwjZiTDCbAlDP3joQJn1CgkMLL1D5dn6DH1mKFD7W7Yqkx8dCDIW9jGgB5YYxln6SCoGBenLtfpTCpNRkyruBOpm+i4D7Bu7mHRsY9SeFm+7rDuUSkcXlMMETf081yWCKzz9IqpFkjZS9SrlE5FlrY+IawTYRGGit4gdzh+0+JWd2XIIpH3IiMHBoH/+EgZ7cYOD6j93Aw9XQBQb+1TBG+AZyiYiWnm7ETxh+ElwpLHYDvSliOd8N5ENh0Q2sBogNAgP5UNi44XXxN8MY9Y9uIPcN5LuBX76BvBsoMJDbRwvDGG4fzTGQ20cLDNRGz/xbKdyjo6b75JhMYCA3jOGZwl8SEWEYw3cDv4bCvBu4s5XZxzdQdAObofCXb+By6TxEioiz20MgdgOFUvh2x8e/DBefbqDAwFdxTj67gdww5nc30C/biEVcIsIx8KsbKAxjfncDuW+gMIwx8ibT16H4eenWMxP20RwD/YeMmG1HzBWGMaIbyHcDZ6sMP29uGPP/rhQWvoGOXvwMhXk3sO5KtpCIiG5gv5i2PkphbhjDggUeO9IY37/do1HetrYfDHSl2fanG8iVwgID/9gN/MJA7hsIElE+Q+Gv3UA+FBYYyJXCCzmS/9YNtPzkRymcWE14Id8N5Ckia0vZfYbCYYrHjvI1+thHwzHGr6t3w4FFZ60xMRTm3UCOgcIwRtqzyacb+Jsi8uUbyLuBuq+azK3fiIG8GyiGwjxF5JTgsd0cHX+6gTxFRO14Pykiv5nCX0phPIrg6+cYSKrnTzeQ7wbyoTCNY4X9a+2je/9QisioMx7/R8OYfwkGyv9lDFxmcgJu+AqkcHfRVapksAfkLJ8w15timUvuCqzHdEuilxVXWBkOC2D9MC2i0TNSqaeUiGmUrKSgfYjGdGIFJ0jbOpbFxbGLZe8UILYpWUpYnJ0PFJ6HLrjeI5OY8kSsi4bgADt2eiSY+T2Trq5+BXGLhUU4PGYH+rCqN3jGcSsF19c0oI7qn2Fzl1ckHLXuAd2fqivEmtXFnyCdA03D3g2xDv8gQygQ00oj38NqOxmQaOb0Erq4bfbIiP2YhN1ZVdPb7REi9rXx5+8L26SFPUesXJj9gs21lkrZrbfA06AqFX7Ruct0eNF2sJrYQxYGeetAT3hpAVuXI8bmXaum6uiKVHSUZBbcDftAx7GhwDEvRogBZZvSRHufINtJ3YLR6D6mhqXEEG9uU8YKG7Ftain4+5bMkFiwfB1oe05GEL3udhGk+iSj83JUgjt2rIK1spdML3T1QAywFwWrzJ1KzfC8A9cY2hI7PkiHBtmikbwMLBaELcSY/FRqeFPWTCkkQ59SY2AcAFK3w7yquw/oLtWmoNIBPn7VvjX2zLcXPt7gyoBayoGObk6Jt63FnIS71SMjpVM88Qa1rST/pe8ySpXXDcvAyJKiqTrLyPi66oCnDC+Sty/2NXVXuy04RnfGmEwGeHpmNh45euGjgMsiOxBzpo9gunOuBeSveYesij3Bati9EDgdWyoZ7nodINNCJUF3ua1o4Nh3UB7Pa+GWj1VJ+rreBePoVMyT7VFCqs2sDarPnpJXz5ZYNoNuDfr5ecOycZljmYCFCqmhK1IwPE1ryh7qFfzbVSF4PSkJfVVKH8LVfFYE812vogobdyEZq32JnR0noGnRNcHrhPsi9F5hQkeVNAYI7zYJ2nu/Q5cHow8JDRpJU4TXd8funMB9Hs0i8M55TROl1//4Bnp9/UD5UHimyWPiXc51TdRYiiDlmcJZEGWUZworg2jwwcD9Zk1hpSMG+pXESqqfRgRoaz9jQUDxjRuH7hDCYD0qbKXbDej86Etu/5ZTKeBD4fZp7oEeqQ8GrXsfyP6+ROwYFTlxZxb+23leLLBH17IAfLNyss7eEzA6jX00Hwpzwxg+FPanVAlEN3CWpBqD0dyRRTdQ6Zv4ftsaYiCXiOjDYi95p/G5Qyba6k8SkZ59c8AJOj+GMVwpzDFQZAoLicik8Q3k9tG8G6h13hMmwuT4UPhLKZwP+5+h8LdSuJGICMOYcDPaim6gkIjA6gYf30BhGLPBH5xWq58UEW4Yo7oNJnwphX9TRJLW+Wc3cD5uMLDJFP6rbyDfDfzOFG6GwqIb+G6zLSjtJ74fNG+6ue4q/hjG8KFw3YrXoM49IgmlMPcN5ENh973bmyRXV5+h8JdhzJdvYD11FeEb+FcMFEph9biwP/bRrRdiJx8KK9cMsZAbxkxHxvp7KMwzhcVQmHcDBQY2Q2HRDfwdCovdQI6Bwj6aD4Vv237yLRH5GgpzDDz47JMiAkHVSCSaTGHuG+hNHXx/soVh4r+3P0NhjoH6rv3TDRQSkcY3UAyFQfM73xjIfQMV50KZwMA23nKAtmN8P/luoDCMaTDwqxv4hYFcKcx3A4VhDMfAL6XwLwb63vP5sY8W3UC+G/iLgR7bIQby3cCFNfxRCkfbUQGz/QW/jje6w8cwhofJJdf6GwNFpvCvffRXN/DLN/B3KPzvxcB/KEVkNOqP/leGwv/1buAg30E6PEVSQA56LspgdL8zienkNKZLdUlgHTs5CfYrY0zZ2fRh/QqygrUzLEuZFEgQDZW1xGB9Bhq+1Bq8pY3noqzCsveyDiV4gwNiovyKO5T08yFEprWR2MScJjTxyhjS265fBOc4qmjdPT0hjIK4CB9VNaZrrRzCKglOEju0Tx26whoNfnpZk8ge3Q9051HEymXSK4LqfaT0sI0Qe6oiZUwq7xl138EN1rPboIh2S/z5u++cYIW1roh6h2xM76doiWVZ7hXhxUesDIPoAO6iLUthMLCBpkE7BmdVdInfLjYmPQ8eR4hvIWLfanvv0JvXPF7ZHReR5bQoXWzbIeB5HbGzndgV3W/xNnC+30ZFeEvaQOfn6wXLMunhIffhmDRZG2d8/x9zFnpMqunCe45gvT4uuHK6pNVgvIBNP/SKcHvRMsQwJoM7K6AI7rc9YmSwasNm03KLwHAQ6yJlJIH3uHtFdLoeZLrtVxqklwPgsZtSk94bt2u2e1tScLlLJgVj0YVltR4XbmyTBCv5RoLJ6bGQ2Kqfjck5zCb4eqqa+Ou9mlE2WrjAWuAw1jbrmo631QSS4aNDYNnRctq9twlM1kuPRBctLcneK6cQT+/Pwj0tGWJua/cGp9NDrGUI8GQwfSgwlzZ9yX+e3ACf73sPBsgvvK22rZxMpPYR7MHkKfmn2q3x84nx86r2iLFZ/zWmAI1St7WsJX+xaMIE570QnOdSIpA9NirpBniD1q6XIYNtcavJ3n7jj3jDN8KJthiT0wbLZjAYzQiLFklNh+OLB1hhjIJJ1S6nt072hOXiHLGQvsuabuvjEqDzahWBft9mujJaluBvFtciOgR4zm4/sx6+/4sVCS4SXt/aPH9C+hyvEPuq8kAnT/zx1Z6GhKkaft73gGwQw5tM4UiVLdENXBQplZgwjOnWBJImUxiUd1lRLhFxFrpSxMMcy/T9djkKDITj6mzRYKUQUJeXiIQ8U3jwriTIGsMYRz+ZFnVO147bvQwBj2XNUJhj4Ky1QQyc7+MDKbuXJajrKmdufI8RU1YvC2bLG2LgYYEYmKU/GAhHufHZcxADeaawUArzMLmvTOFfDBTdwOPSbgxAegXxts2QXtpgQfvaDfzCwGICf8dAYRiDGFiIoTBXCvNM4b+miAj7aL4bqFzSoSSGwtw3kHcDBQbyFBFzzn6Gwtts4YluoLsL/O/dQLc7U1Vy8pVaYCDkbaXzGQqXf2QKc/tofXT4oxvYYCAfCgvfwNKKrt9K4VXf/dkNXFvKBwO/dgN5isik9Yd9NMdAPhSG8IGY8FfDmF79LL59A4sifX9jIJeI9H53A/lQmKeIiKFw1yscoRQWKSI8TI5joFuV+PlwpfA0WU2Y6AZyDPzyDRRK4cY+WkhEjs2xZbocDSWr0B7Zl2GMGArzbqDAwGtaJ+RUryKBgV+GMXwo7DqjxjdyTVwhEfFJC98PrhTmGOgrO/w8ho/RZzdQGMb8+gZ+pYh0gs2PRIR3A5314QcDeTeQY6AfniAgq862AKu9I5JIEeG7gSJT+Nc3UJ+vNOINTvgsuG8g3w0U3UBiLxQhEfFCv0lhacLkhH00D5N7nW+Hz1CY7wbyoTA1ZMRALhF53KS9wEA/s+uSDG5nC4+9rkGEYQxXCs/t5vrnu4FcIiKH+k+KCN8NJPkFj0kcA7lhDPcN/NcqhXv/UIrIuD8edf5HDGO6/+3dQL9zhfUzTiR22hwR+4j6RtI6hYwdX1hW7MFsCmt5kSM2OHKT6ZvFwOzJhkT3XiTTvqkOAXxtyyLr2M/p6tbBMpi+l0XQnUUllXvyE6K2iZi4dxNKt+9QhaA92xaM+NOK9i7VBpbvrYxVOOxT2tn4iFXj3ZKFrxT/IOZ6V4HNSLqTYL0/m1Qeve8Q7ycbKQxtu6Z4hh1DNq37jB0uYU7LdRP7ZfUyEihH/OteXuQ3JLPhkLD+yaD0QvclRLSdkshr2ZTu5psMX7/ZZ8Ezb2W0ePuIieQxkNg8a+U0nOLjLWxbJl7XaQd0+d6UEFzfIyl4b1tjKq8dxGC877FgsrMt2o/fMawvzqAIdR0xcVETDc6L45hEa22T0eXgfYPksOqTYMQeeMjXVz0IXplDItM/VNSxECZ8VrhSJLfYgS5YkAJctiELurTxbRxUJnJcGBRB0irGlPQsGzZFxIqoe2QqVQaBBn5xQcyIl3qHKnqJWCMdAxbsN7pKzyfIILvtQArwo6J0Hlj4+V7wXB2Z90NAR4tthNiNN/GolysZfTYKmvS5GzK/jUBLW/OiA5sT8RlLLGbRNhImBOZJkYKjzHKqOMMKNOcaSGGcVhVZPQO8TwbxAMEVoZYWthbCvJS9gjkPxLBnurlhWXlqDCvxJKFjIi0gKVZjCaDnWnQ7XeDrO+5HeBvLdx2qsmcLVvmAkcClnYq+s+sYlGiJX+9GgNcHLCikoYMwms8ho/KB2MA2Hcqi+2ar0n1iTCBbthQSHlfOgbDz2IdwXoVFINdpTuXu5QFLaY/nevOFn8c+Oiaw3i/2hHmda0mz9r2PgDlVi6XxVE193++Z4KnbdxFepWtC23K4hDCpjySYPBArRyesE2s/OrIofKQlrbd4qF9ZsCfRTO1blJ46DgAfCksE60b12iKmYqknUWribb49VFuQKts58WbrtKLzIWLPYm1qBPEIy+Dy/dY/GFg+LkDV2KXgRPq+YFwpbLfXKV7P2pjZ7+QaUK4Ulq8I+6Ib6LeuPiwez0fhTS6yKYbCi3GYS54V9IHs+vcPBrpaMc/Itn5rYLT+6Ab+YqBQCvMwOYQojYhu4GJ5x2vp/kIMvHcRPqedAWJg/1IQIRG5PBch6EaDQfYTMYUrhfVW76cbyIfCE/cP++hf30DRDVyeChBKYbEbyJXC9G5nhQfaphS7gQIDuUREDIVLqUWERESEyTUSEeEbKJTCfCiMb6osMJDvBnr+BTGQD4W/lMI9Y/TxDXQ3S18W3UCBgbXq0q8wua9uoCy/fiQiYjcwP/90A7lSmGyvVBJKYY6BfCgsuoGnC14beLH8yTfwSyLCw+SEb+CCbj9hciJTWLpvPxg4HrcQ22tJCb67gVwi8psiIjCQ7wbyFJEvDLTxvSTe+rn9EwZ+ZQr/KoV/U0SEYcx+1PvpBv4OhY0AP2CBgTv5GYkUEZiVzw8GihSR6wIxVWQKZ38MhQNFMcHcbBrh4gTfn69M4UPuWkIi8pUp3H1onxQRkSnMdwP5UFgohXmYnKoySkSKiNEf7WCRbJs2Y5MpzFNEeDfQH53y5NMNbDDwyzeQp4h8uoGNUljXphPyFSYnJCLS6l5+fAMbw5hPN7AJkxPdwN+hsEgR4d1AHian6I5BRIoI7wYKpTBPEWnt0pHAwC/7aLsMf7qBkb0wPt3Af+1u4D+TItKTOv3/mRSR/3am8Ns9vLDM99MiOO1OCQU8QgDTF5HEeu45o3OpOwN31NsV7KaWGd406wz82XLLwm2OWBZ2EOvSbJaz6LTG+/I5TtrAkumKsWplqNQbj7vgrWdbEi71EqiyfmmwSVP8/qQTq3Q7lA+w2o4GWJbdc4AY1Jbw8dNUCvsPO6GxFGqQvXZvFj1u+PXUd2pYXZfbIprs7zItVvcJwEKVSSSX+ph2Pa0HUXnYEDaJ7xVNtXwArrUcFkH/YADtLU9XiF7PFQsOEWLbxJpvIOpAX2LxAbFPZdczuLN8yIKL36roLGYLSE+zduHedcS4fLO5wNrbjVk4vW4opZXTg/Wk05KYabQSaoW9JWJSayCF6dweU2Px1OD2rsaMBUMnp/dm6L0kSr8I8gv+vtnqQIG9HE8Kd2ZYUaU/jsDtxvjth1lwoHM1KWF99RIpiB9BQGuTJpAWYcKiXp+O6drOU0jycUyi67WQ6YxUPkStaYL317JXU5ckO9joDN/HcKPL9KzJJbgrJ5AYy0IVD91yAKvataRQqrtAZ+m2D6HVYlIUT3Y1La+wgXU6IhIb1JpK+/d6A8kyiEj0Dro1nS2TLSR31ZQYWePzLTtxAEl/hseKsnZzaszhCBFxCZaihX6gR7ffZD5v8JgxfTxkUm0Qe8JhG+uUXZOKumdyheyZTElwq7yAJgf2htUJMSGENlXpUaM7SBS2liJzjMeU0l7lkDwq5AS/1gLq5YsjrAfPKYl2ml9Rtu/X4GayzaK96lF67S8O4DqSUQStV13Ta3WheKxY7VhYrTKTKtoDMfxW5hJ7eP0O1fzXqEmduZLoSTLEvPaVATNzrUjPT7XSp08NX1+0GDSGS1ZOWX4ZgLes7ixy7aFMq2AgQzQx7kWQLqwDjfr4+2HgXotoHQxM2grx+hbdwEDGayGYLjwwxu8NXq8GloFOct+IbqAX7Kqcrk9bF1RpRFm6arpXtHrsBAZ6x/kooK/CoKDL91sRvY5gkkoKW+Bf5oiBTzMLRDdweH2dJMZ3Ay8djYFBvIfk5uulRQ7KegnTlrkrvFU3BlLsLhbQZ1VK3vs2R4yKEAPNgJDCfZvbsdgNtKynKrlh5xkIDOT20UIiclRaHfzzXPxgYLy/+/j86oK4ox1iYBKemdgNFENhvhs4vUmIgQ98Y0hSsPSDgV/dwMY30J8atfU1FBYYyO2j6dT8GQrz3UA+FLY3EWKmCJP7S6bw1NMWTOwG8qGwtgGTeY/XriMkIrwbCMUSMfA5V2pQTkvEBh4mx1NEpkETfvbXobAwjLHmI4GB/ibeqsI+mmPgYnL8sY/mGOgPHMQu2jvnYijs7RsJPE8R4RgII/1nN5BjoJs5iIHnjuKLbqCQiPBuoFAKc4nI9DHvuqMkxc+LdwO5RKQzylQmhsIHTfLA7uDXPW8En24gl4iI3UCnaJS5vQ3SYGwqjW/jYiu6geC7z89QeConeP3tNtsfw5jDCB9/FSofpfCXYQwfCnOJiPu28P3JDBaL3UC/wPO18A20n3t8/VwiYj4U+FOYXIOBamb8SSLClcLCPporhecXpGMxFP7CwF+JCLeP9jgGCqVwYx/tnuV6LDCQ7wa6+0gNyHr73IluoDCM4SkiXxjIDWPEbuBvmJy12v1gIJeIfGUK827gFwYOM+XTDRQY+KUU5hjIJSJ/NYz56gZyDOQpIr5zaOyh/zCMERiomNvPbuBfDWP+vUPhfyZFpCcNx/L/Cgb+t7uBkZnJAC8jw/vcIKroeCa3IWk1y65XqV9S/YVlwNuf9iTcqmVJrZe5g0i1c8Ji0mDZZYc3CP+9I8zSZJWyYTiBZSJnUhhcYovW68MIsWWXk6iUzITOdU+HYHLYkWCZ49edK9xg1bexjJL7OaehNO+Cuz9kjEUtxLIjdHVYXeoeifrEwDJ6dl6wbms5C6xxa4y/z9YhjmW5YIh3QeP7J4M3yrYsiv17Tf3pTIG0dRlK0Wjbz6jfvt6w7OdZEUC3BVSbbXLw1xeZhftW60BHw0cJsSHj97vtdU0tu7iD2+wuRQPlcaDLfe8Gab4bS9HccSzEuEiGZUtps4hubMTkIsL7wno7ZGx4w+fnyU8CFR7yJLY9PEp6jTcPSHZVXwqcwyanUzvxAWZSSNhbneb0aQZ7xDQfMbwKjwkdKBQx2ttkJGpTHWh/QU+Imc6KhRIJEetWY8TE+JIyZr0OHTqNkhyymbzC1987A121kzsE7IDfv3v3KurMqzf4/iEh0dw6jmlwVJtY9kdUhP3JyaLt3ngJ3t2NWWiNg5wGXlBBdtzZhHXqfU3ti04BZGlZhIfUKOluOb7jv9eM4DPu5rT7uvUhNWR8vkrnVdFRh3Ygvb6sInjtpgk1rdENNnSdSFGteipdLosHpIdhwKLpoDumYWLNIMj6Lr6ellTji01W4NkTh4VyO6LU9mYTyK5ZwaIDlQ+0LhHuI33nSNHtRkv6MlQT3z/XJeHu2lWpjHANy+AVFRFCp0mXnrmATSf0SNhSCkoHoxl+/uGlZNHSviO2tpEBsDLgvwNvJtNkp+Gxp1JeRZgba5ley02FHLKjbEm6L1Nn414LNsOpwpb31SOh3SQN8f2ruyTsJ1aHjje9CJZvpyMFvWsbqHfE6y2JBu8iiJ0FxWPWcQPgn7XCv+4bJfpj5cFEIScpmshqjVgwaAPU+ZxAPXAo9ZytA47UmZJlCk2YWhANYeVFGvEWj5YpuoGLQu+w0J3mFllb+zWkC29c2P14Y1LYRl23My8fRaA9lIxo7Uf4wcCRsVLJ/dZtfNzi4oOBuf2yYDKyEAMXK8TA/N10AxvfQAhKxCaeIiKUwrwbaJ7jOZB3rBFhH80x0GLRrfDKe4oF6Lb0YdbPCyYw8DjoM7EbKIbCX91AjoE8TI4Phb30kB/IgYhu4Fzy4hjL7CNqho7rzqRws5Urf3UDhX30krmakIjYWmebk/V+WP2tG8hTRAQGCqUwWZjM9/bexzeQ7wZ++Qaq4z8yhUU3MHjohUgR4RjIM4U/u4GNRKSfP4nkPtwnPl88rbjySW0XX/bRf90NFBIR3g2cuOfkb5nCHAOFfTRXCn+FyXHfwC8M3LeHPbe/aeyhi53ysY+ureJnKMwxUBjG8N3Aaff5wUCxG7iPDfibRERkCnPfQI6BC+JNiPANFLuBp2YoGTRDeD4UtjrFqLCXuZMIDJQW6s9u4P+ZKWwlh5/dwCVeuyJFxC9u9UEYxvAUEa/lNkPaxjCGS0T8/d6VvyQicJHweizNgggMFCkivBs4NIdt6StTmHcDRaYwHwrzbqAYCr8l6dMNhMFY/YTJ8RQRf9arEzLqLty/hcmJ3UBuGCOUwtw3kO8GfmUKu9DqfLqB4/HPbiDHQGEfzTHwN1PYpRv4YKCQiPDdwLfBPkph4RsoLdL2d5gcx0Bn//4ZCnP7aCc0/s2+gf9Mikiv0+/L/1Ep/C/BQOm/jIHWxWzDqijXRbQ+91XqDe0J+MvDkuBd/tyhr3DngJ9ne8SYmdmhT908glf4uRS6pzijVJ5MYb287qTosDQtGtkXCkkxXDfdHyOhp/yuAsvrvAhbtXmg9+sOyzZ74PenFn69d2t8OCZN92w4iyu66D16WDbtdcHU9b2kjnExIDiHshS8oV/R6erxhtRbIXa6TpvS06llQvScylLkOb2Smr35ANwF3oCYvGh1aLkbaBBF/aEURGmMGGmfEGteTTcpGNoB9ef+DrzTRi7CV9CqqB76Fwhm5xFhF4Zl/3Ct17BqLZwi8FeIcQaZV5CuU8TAyR3L+up2HeA52WoXTfXPaepHGQShOizCNcWy3YYRhV2xapGgnbYrOjw6T1ixXCaBu0OszDb1BtJTidjdpYZJz5A8wJMnS6nZ27JokXsqrE1/SwIdpipNpFoCMNKNFPpKhFgWyx3I5v01Y9vkiO9XVt1hc99sSHTW8P3cIneBv0g3jLVvBv6+lTyGkO5WRSQViP2LoPOC8ORvi0h7nca0VNQBZKSVSsF5GQMNKlOG9GhGLJwZUkZ340mC7+82k6JIMmv8PJIhxO/xmoWG38uofpaXkB2MLR4bHoFKg6KlQuK9QimYGDGl53eCBeDAEBOltxTQ6aG0YBUs1kU4cxHzN1J1AT82EBMdqQd0YB9V8Ob9mAVaEud0eNhBk4ZZEnZILjXdqtUDQjNbEmZe8flP4+QK0HVjiZ3o2aSTMx1Aumvj8xmpR6BZJtfAlmfE5ucb//26zfB66YYPKYwlp6TnYP+GrNN/svCcrjp0xfYDCBeOTEJvu6U61hYVyn6uF3HU9XJ9OCMmVP2tRpJgquS6Q3tP8MfBmETq65HT8773hjCioyIYtLaB7jibDmw0e0iCZ2jVtFV0+5DYL00Cr3ZAYKBTwKMQGKipm5UYCvtLAwGJdwONzcNgyVBFDGz7kgGFGWAZSNJHR3QDlWCAj7+JsWxlu/kQliwfS/Z++wz09PruuwM660rRWXnmxD1oMSit4UOC/XRdCQy0leDEBAZ2ni8bnNy+EFddpIcvDPwaCtvDBgN5N5BnCvPdQG9qbcYCA+3V5YY4lqQBIa0jYuCANcXZOcsCAxU9ooXv68+66a44H6XwbzfwbxKRX99Ay/8ZCrtmuv0MhZWT+4OBa4X8CQN3Se+nG8iVwtw38EsiEiiIRZMm7+RLKfzlG3jt/ewGCqUw7wY65PIn+2g+FP7pBg7HIkUExuVTFfbRvBsoMJAPhY1t8dMNHL1X+d8wUBjG/GKgMIz5HQrr4zViS7H3/6QU5ruBvBvIdwNFisgsfbdEprDrx8rHMMZobRAzeaZwcun/aTfwVyksfAO5RITbR391A8VQmEtE/uobyO2jtQkdE9EN5LuBfCgsUkS4RIRnCgvfQBqco28MdPB8A5RoPxjIu4FfKSLcPpobxgilsOLjMeivEhHNyn98A+Ob1vkYxtQnp9Ky8pbBvMaH8N30xzBGSETmhxoEBnLDGDEU5hjIfQNhO4XPUPgrRYRjIFcKfw2FvzKFOQYKiQjfDRQpIg0GCsOYrxSR1g0+u4FmsDPJl28gHwoL38DB9YnHhNsLP49fw5iv3cD34vZJEfnf6Qb+Mykiva40/s8pIv8ODOxo/2UMVMrjpGn3I1acpn2LbiYTCqtBkmIZ78VjmjozgLUcFoytTuaY+oZ5gdgqdiyaxOeSbvTWDNww3BfR7mUGtHNaG7ApHlvCglY/p2+jwbDSx+8/BnJNc/k4A2803DNWp1jWZ9OkC4F9wrLYJ4ZM/Z3fh/h+2khsv1hXNFm+ZhAoiFWMteIOHScbvMH5TYZv/9A26ayDV3talwMS3WbRmL7z6wiW2Qix86HeZTru3Smk5XXEIr86V7RapXeI9X6zW0jsjHprfw+R78iItQ98vMi4XiG8mPj9vaI1pm1HnwFT9ZUUYEVGbJr7FcC902LMfjdle7EZwioN21JglfaBym0ngzXAUGLK9kHprcSyvIsSxEA1fNQ09jc1+Ioqs0irNiW1p9kVlmu6IsFmes7pvK3KEI/amRS2CWL52Xjp4HudnEXWtlfTrHtXwE9c/LfdQawzD6EC7KpsEUOdKKGqUQ1hMzO2iMWnRKW+1dIgKJKchENAzDp2PPy8x8NNwYw1/vzKLFsQjV4HFkR6P6FK8VpAdluvpRDackmjUTgBNm8+z8E5oNRw7ldYz7MtY2S37FBr7mmwGeQFiaz3Gb/O6hFEnXlesLqaNikurSls2tONFOFVl1A2rwcAY22LGJh3K2oZaglubO6LMPXxmPBoLycQ9tOcsU3njJi5GwSQMm1bsGybJFTuhhsIB/eKBcUr7dCT9TJhKTm5xN67ktLwGuqwsXrbItBfpUkrfWZDuqrw8nkmfYqAMcHrbzzFYwR7xBbVug8X1rXVKaKW6QZ6cbwh5s2dbhEdGoOg8N43EfvilhS+x+5BV93nDI5nd1ok2crr6LSLWHJ8VZSk9S03dcUZTeDqjVS27HjPXC81/Pzv1kElcVi7Y71KVxo8pJkixavnA2gnu9oA1kOT/OFCMXWBgfW6+8HA3aYnfbqB96FbCwycg2sW6UjdjknwWLlQOCGWlfVxe9ArttJBmexVacm7gV7M8Pmvni2yeF7w8TkGvofJSBLdQI6B1KZP4o3PKqWj9jIFZapdJa8+GQGZ7bo2GKVVSv5y9Ec3sJGIuDsZy7TyXkwFBgqlMM8U5t1AgYHaW++AOlVvhWdfEAN5N9CWScGEUpjbRwvDmFPXrUi9Y84nTE7a159uIB8Ke2s873zsoxulsNfrY5nlu4HcMEZgIA+Tm68gk7wdfVRCImKb9ugjEclWp0qkiIhM4QNb5J9uIE8REd1AvhvIu4FfGMi7geNIwWJNlrQQu4FRrVhgP286ExjIfQN5N/AjETGIAsZvN5AbxoihcJLi6zur0hmUTU4lYRgjhsKsrzOBgdw3kCuFBQbyTGF6aLqBXCLCw+T0S/6TIvKbKfxlH/2FgVwpvPhNEbGrLf58ZuHnqZ/rXHQDVWWsFV5AEI74UFj4BvIwOaEUvvxhGMMzhfGUNimEYczDW/1pN5B3A7lhjJCI5Lvr2H1OnB+JSIcpMdiRga//FwOV+Q6PBdf+thYpItwwxq/HeSkkIl9D4d8wOTEU/toN5N1APhTmYXKiG8gxsG75CvF5N3CweK4EBopu4K9SGJ56HpC3SvZgzfIficiXYQzHwLaHh7NJN9Xwzeojdm6M7Wc30EuTnAr7aOq2EMO4YczXUHhtruuPb+CXUrjZDRRDYY6BCMyfobDXbeUHgYEqngQZDEs8BszbiNFCIsKHwtw++itTmEtE+G6g8A3kEpF/d5jcLyL9f4yBw37vP2KgQjr9If+f+k9i4H87TO4pL/GGcjhvi8hUjIA6t+MUQmOK971WbprUtPG2HRyMQgqW+sykqV1XWOYnO8QeL0asUzwLlsWqQEwp8bp/r+0ZxAs834aHVlzSfLqjkNTdnRSVhikjNukL8LrxXgqnilHSgV8jRsXnIWNeUqp0O38jBroUy/5z0arpxW4tYL04jYrgyEyVTkebDkR6sSdRkjsWxd/jQJayAQlHSmxSchyOYLPrYpk/dBEDH6PJFFYrZ1SwwQYxciE/HsD0Zmg8WbYyei2vBaStNmIkbO2aJlf/CpmCj8e69QMfb60fIF4fDlI099o1lYf7u8DAIL07AQ3ydAzuYKqQNFuuS0rW/hrSaDPE7x+3KZ05CoXrcY3fD47ToXU1rAG6icxClTgV3e3MLmR2042d5v0OXW8niGn5dUvCd4zcNTxO5gDzFmLv0EFsmbSWiOl7e8fYmCCGXzYt/NPuybkUVk6sUmMbarBeTXYk6h9K5DZpZkJqIIYzmCNmd4MWYtJuiFh4eyKm0/magKuopcSWYFTUGA8SSGSKGIkVe0yNaziFVEYKDyOfVjQ2vTFkpzgvIupcO/Rg3w3EqOxcBMXVyOirvFuQvS/4eee9uKJTBz8/tlYKEmpFv6L1wXNgtbwgxj6WeAw4LyYqBPvWiQWn3iCjy/Dl4t11fSgimCVj6u2OR/B1rEbhPL5YNB7trhAp15pFpHXr0Hu4XkLqd46EbRS8PoPUC2C5TIsisGZLk45GrQyYUp1ZqJh4rGnv9RTW7cORBKNZAnRsajuAy2bAooOyrXRPJQZsze6IhK/zVtW995PBrherRWz7uapfFliGLuRusGT01lT9jDwIxdjUJbzYodbLl7GA3dDVpESZ1aYeOIUN1XStseUSMUaf5s857O+5xuKRsQX9dpnnAgO98rnNBQYaxyte7zxMbuxt8frhEhF3UoNeDBufvJk5+3QDL6N+JDDQezSGg7PbWYfZ/kiKlHcDT6nkQz4ox9JifcxzPbqkPVe6GypJOAZ229cYy/bpSVzD8VW8vr0Upu/0xdxR+xyIoTCZ2qXkjor0QK7+m4gUEbEbONP+vBvIu4FOkWjMVW8bWQvUexe03eZW+Ow1DIik3BlM5PMPBnLDmC/fQN4NVKZv/Pm/dAO/fQMnTTdwZvwfvoF/lYj8Gsb8TSmc6Y9A+AZOlvAjETGlFYBm2T++gVwiIobCvBv4ZRjzfiiy8A3kGPi1GzipTvh81s+tSn59Az1obz+ZwsI++lciwruB3iFrdv+abuAsrn98A3k38Ms3MF3/H91AsRsYFv4HA7lSWGDgr2GMkIjok9EnRUTYR8vP85/C5H6VwsI+mg+FeYqIMIxJXWMDE6nZDSTbbSnso6fj8CdMzrnHDJRCQQwc+9vPUJjbR9uOtTlo3WQ4+gyFOQbybqDYDVzEiF2zjIWg7ra0EBIRjoF2phjs0w3c4b9NGzHQ32zw81i8+8YHA2/vpyzso/lQ2H2/lG+JiH83HsH/3Q0UEhF2rsfkVrormFpzfH9FikgjEeEYKHwDk1BCDN1vtELsBvKhMJeI+K7hBgIDxVD4VTWZwo1SmGOgK03c6hsDeTewlOID6KlkEm/0nFhE7bMM9IE0I66ywr9/bhijSXggEBIRiWzx2BHNp5KQiJQnPCZMxs31zw1jrjuGmM8NYyZGMzRuuoECA7lvIDeM4fbR1r91KNz/Z1JEer3euNv9/ykGhvluCst4iViwYnFGWTUxYXMariR2XZZA7fmkkRC8DywI9zM8l3SzGtiJ7hmbH/sy7e0Qw9Kdh5i4X5cV3dRdC7HBzkkUZ4g1yumFGKG29yyYq3icnhw9GzHvjmX9lZxr6o7GbVinvSELMrk06bEbyZDez1spjEy7Qychfn9QRWMW9kvZpJ6z78B6quyL0B23LaqfXoAYUAxYqHcRk+bGaYzPr94VgdsoeS/znQmrvjeS2CpADAgfzdAue26lQN+sczq8bA4QeacGA16tDmKccwNmaiMpGuoOpWwSthCTjxVD9sDjZ0WdB2ysqFUw3WsntLXAx1s7DDGwN70j5qjDLYSrasTCJN5YdHqIdTiVHfz+XEIM9DvTF8SHvlyEqoq/L5Q8BVbGu8FwB1/f8BbqEJQ1YtJmjmSxUT0XNsMV4u58jdh0UddzwLvtXorUWX9Mr887YvekvyfhYB8H9H4MDUjrCWJyFiUlVSZLG0Jf2uPdNcPfP190TYjiDWKlJRkdqk7XM3z8RSUF4UlW6cVcH2E5iBGjEaFMCn1vAeF+dCbRRdYt6t/3iOU12xPmXkcl7akXG7FOuxVMCxvMvq5X4A9ZgT/fMit6eawBvFf7JLHeE9//KQu3kL2e+PkMDPNAuw5iY3xzryTIYR7QeLxbQXRVSsQ0fTamxW7Xxcd/4M8P48uY9s96DyLjLknRXrdquu+uS9gE+oVFpTunNDvqiPX94ZkFxWmo0t3UvoG7ptci6k6Tmjru/QLxU7qQ0JvOLHo7pDUkaxMxfTStVT16MQtOLFNYuqq2pd7YXUK1K7RiecXzjH5NzyGc09iQkoHyBv1iYFksfdsgS+UwsXR2Ruy6u6FOYjdTS73fNkLYvVTKEn+hynq5cV243Q+0SIOhUuvHvlOL3UBvom5lgYHqxVCkJfcNzCZnG7aNfbQfz/H38W4gheX8sxu4L56ZwED3tYVSdAPpbDrFotDYR2evYoWPvxwX9uwAY4GBQzhqLOVD4WK0ScAm1ZP5TybJdJiFKVh3NmDeJewHJLsM7M9uYM3SkpTOz1BYYCDvBuoEMdBPKWIF3w1Upps/YeCsL98KNxleP0Nh3g10vfgsC6XwFwYqWgyfbuDJyy1SK24Kk/f07/bR3vmMZfkwbSQirR6WXfu6/UhEeDfQXRaP8mMffZ2OCoGBfCjMdwMFBvIUEfM9Qrr/i2HMV6awMIzB88bHN/BLKSx8A5vdQIGB59fN+hsGPtv9n24gx8D6uWwzIREp1ufz34bCXxKRv+4GcsMY3g0UEhHuGzjTmt1A3g3sdrafbqDry3/qBordQB4mJ3wDeTeQY+BXmJy/ZDYYvoLvPx8Kc99A3g0UQ2EuERG7gVwpzDGQ+wbC8Y6/76+ZwlwpzCUiwj56VjujvymF52yBr380UIOvbuAXBqoFYqCnjFU8hnSNj0REYOCvb6AYCvNuIMdAYRgjwuQa+2jRDfxrpjDHwMUu+BkKc4mIXTRD4nuMmPclEeEYyJXC3DBGpIjwbuCXUphnCn8ZxvBu4HSf/EhEWmw7B7U3xn/zbiDHQKEU5hjIDWM4BvrSvdkNfG4/Q2FhGMMxkEtEfHsJH6UwHwp7ZRc+3cAeHSL2Fkn+sY/+Ggrz3cDFYd+WFv/WMLn+P5Mi0kPM+88pIv8SDFT+yxg4So4mBH0vx7Kc9Q90+JjMIZQHmRSSXpnQYr2MYBOGBykgvUFCF+cx/kFsN3sp8I+lSsfaACBZVgfGjobcoRIbOMC2p7yIHnvElCRHDEu0pmunLgcmnfi2CyzRCil8T88yfVgTFbz3a1iErYmJGKM/BuDdzzkLNkPEwFCduRAMzXGTuiAD3Q3eXXA7w4JEdscBehvffUh6/qCIqrwf0HZ4asEm0hGD8Oas0vKmz2GV1yMpUEyT0sdhWIO/GOQsXC9aBxqf9kcIN6sBPr57l2kUaBW41WlMQpW1zWZlCWB5v70Lth4ixpn96RPAGrekSMI7CR3Oh4iJ/VBhy6lsV/T/qe5cmpVVki78gxyIKIpDFApEQUkobjNQ8QJ4wwv66zup0qPn7Yj+Jh1x+tuzHeFGLdzWUytzrfSCwwa8NpVpqAO+vuI80eH0rFu5/1QWQxKp6Qt8upME3+y2a2LeRA3SAcH1jwdSTGJpPAUnVxGTDAWx6TxYN4GMUdHk0CE2k/sYsVu2cP36hon/97o4h/WuWY9ZF+/ffFQiVi3vOWL9Nsb11ccuOJtznocrN8br12sbkrWLGC1auCCPorWAtSTWeXh0Y5/kQvKETO4gtre6K5sAvSFmC8ZFoM+kvJJUOaQQiCU+30S1V+Q+xOu7ZPigQWuJGL/WdohZ5bKgQZRMTyQcnUNYXfILpRWeQ4l9Pd9gGfURY09evyDD+hbDspPdaEiSipBWPj1CCi5iZVtOO6TAgzkExgwxsWUOTuRc7keAHNfTqEzWiJF7t4vr/boKdDKbITYWbg3uZn0R8NRy6ZBDayfh53twEwLz1V+RusLHR+PiSumplY7ILNvLkD4qRYjaEtj6Uj8CnOt6rKVOF0xEci2HrRcQLaqhPunLfZTCfRGbNH5OvFhPN3kO+7I0abTe7Ap9k+YxXHaWkSePejfSpTFuM0W61YXkXu5sXW7hNlmGikHjzaVGbMwvLYCZiNtKFY1MvfJyD8iDqhrHQBjj44+77Uzzyh5iZORtmhb18SxPkxq36SITtlBZgaq59OmOuBpoZIipUZxsQbtmkx3smVN4Pdq9ewPbnSN5q4FKaaSgt4MHhd6m3HI1kFTmiNLOPWq2Zfy8kfnirHE18Dxq1MCqKQozDGS9gT9qIMNA1hvIMfD5eopg4F8IIJRprO13fYrb3OxvGMgCY/gwuR+LyPaJGMtyAyeOgXeBYWCtyB53Cv/0BjI1kDuFg9bm0xvIMJAFxoxM5W8YOJyMWvSnKMwCY34sIrw3kGHg9I7bri3+VRRmgTGsKMzjo1lRmAfGfDGQOYXfgTFqT0Gs6/2tKMwwkMdHy7p2/LWIfJ3CPD7aqx4fDIxDxB7WG8gwkM8UZhYRjoGqsH+rgUrUH1GnEyGWsN7AVhR+nMLf3ECOgZM2rt9EH2sanyLCMPDHKczUwJ9hcsJEe/cGcgzc4XcfKKr/CYz59gb+OIV/hsmx3kCp3is5x0D7/gj/DQO5U7jdV94YyGcKI49/pog08dEcA1lgjJWleIhg8dEMA21bxWMJw8DFUhvDYnP9BMaQzeE9RWQuellHPZDorQb+OIV5biDDwK9F5B0f3aiB2nP7wUA2RYQXhZlFhAXGWOWhsbD8lRvIAmN4byALjFFD7+MUZr2BXA1kRWGmBrKisEMGoxPHQJYbCOUaMbgb5W8MdEOpvmrGIo/eGPidIsJ6AzkGssAY7hSORMTqa/yY/K9j4D8zRaTbxMX8nxg4/OtH+Scx8L89U1hQWzNILuutEKhydCI+SWzweu11HpyW5pZUwjOGVfdcavRVJFuStokImTrLNXoZxSZRZzcX4uBeCLQzOg3JopMgFkrzrRAWFmLX1Tnj9YdqTn3plthk3ah3q+MWsfF1Q0z0qpsKfmc3EGh+N2OiZIs+UKmDf/+AlkS8+xQQC/UWDS8SYuJQMroAGy3Pg8d64RMSr31Ybw99IeiGvRUx9FcbAAaIOXK9GJE4RuxZdweyQK8ivt5JpdYQF8Y2D6otYsR+mZawFPp9wb84zbSU9v6K3DNDDIzGmU1ecy/DU/mohxjXRgy8lnvEwKnYauKl7yuidi5tSGJBoXFvOa/JWL9sIR50ZOqLCn5h57Kjw/5qITZW0/aQDK/eC1zDkvD1eHi9cHGeQPTSEfu8QLoS3Pjm4KXrPQ3TZWwT13tG4G/UsgnUkQipPNxG19szYrl5wvsz854uhHuj0KiY9CT8FsP18u0VYuK6i9hNetMA0j3B9X4opxORtN0Cwskpb9Q0xE6xdikEBDpauE3jgnRfwRDCZohKuJ01M48zkULUDW4CzV5dkxyNwQFcxymo75CWSTLridd/XF95MJ2eVmSTiR0AsVvSYJgPVkTeJSn4s/qWB2lHWpGh2RpAZE/w+S9ZuiKOst7D2lvWGr1f5ZrElviEuJXec7psWSeixiF+XvLpTUNMXNrEtEIT0nYLsZ2a96alJ1UBTnJNw/poXckgeMrgnXLEvtmwwvWZGQRW1wlirllccP3aAxWWu8uD+vEOMbN6LFW4nl3EvpcNK314ohR2Q0vN4747KnRPrk5wnS11mvakuqMH03wN+bprClEkvVb6dCgfYBc+p1rUt56SHp7lNZyMHWLYQ0LsShon6uE8mGiRKoxX+n2mxHAeVRMhPiRQ6EciaHCaSI3aggulyzPBg+mspeUpyw3sTYUEcm8zFZxbNTZ5UdiYqpbGMTCItAKquT/Gw9nJ9fVdoU1Av9dTGsuItVq9eRzhmLcRe0bBuNDjvdFzhgNLp8lqhRgYVlkKdhU/cujNjQ4ZFeclTHAhc1rOP2rgRL+fNXAqxMCqaDDwqwZ+MZCrgawozNRAMI3HSLPOugiWpVWCd/Jnbwyc9m/NiDA5knhRmFlEnN3GKXh89E9u4Lco7JU+YspF+Ks3kDmFWXw0qUR8/+2B8p4ispCnn6IwUwMZBvJhctvxvvqNj2ZFYdYbyNVAZhHhReFvbyDDQD5FhDmFmRr44xT+KQqz+Og/p4j85AYyDGTx0bw30EmiIyi+hedNpgayYXLG+kYEp73ZjjgGsvjonykiPDBml+ExQe0gBvLewG9gzHTz/MwUZmogw8A/ncI8MIZhoEVNXF9mEWG9gUwN5EVhbd9YIpxUFbhTmOUGMgzkM4VZbyArCr8tIiw+Op+MKFcDadt5q4E/uYG8N5BhIAuMYU5hHhjDMJAVhX96A3l8NMPA80pe8JnCAAvEQNYbOJ2vHYH3Bn5nCjs9ghjMLSJNUZjHR39zA61rv11wNXDqmU0gz3SHq+bIy3+ziMzy7G+9gbaT/Q0DmVOYW0QYBv4ZGMOHyTE18DyWp++iMJspvHXw/3dW9Uz6UxT+6Q3M8uMe5v39pyjM4qNZUZgHxrCisJp1PxYRFhjD1EDeG/gtCv84hWfJQaHO/ywG/jNTRLpSUxX+f4KBg/8yBkr2E49XNd01gSPHmvTofAHrm51pQT0zT2R1DxKIzEeZh5oyPZHyvpUgOop5Tg1Psskm0ikknXUTj7vvE5K4Nw+cZW9H/V1fMkmauRZiTo7Y9lonPtnNSxeya6/IwyxCSvF9l4DbTgdCcMfjC7kfZwMIDX+n+evJfEgSv+9BTPJWTvd9xIzWpN2D2BYQIzRzEZNEDkJID5e+QKVZryC3ZNCG7NjONf8ZZ4SUpbtADBER6+wWYtX4sn9COjAReyU8jRFJnyHWyMpAC3fBbUi08+EGrr8dUn8VLmxyay1O4LoSYuqtn0lE6Q1qSMajNj6+c98S0YkUyI29QpN8NO+QiRUiBk4UWQjcG2LKlj4MuN5LxMbylA2J8jBww5Zvfc1fdbMOee6nNp4jW/uctmfSkNBlCbAUjzmldw/f73Ta0MHwUgrBMZJ8Yt5uITjOoRSoWJ1qhPYpYrA6LTV/1FBf3X5SoCopchqo05hMjTKBUKF4f7aF1CFWO2hmBR4KXO+LWZAww+vFrU5Po4dO3CFusNAhuj4KGrRnbTzOTpII0tOmFsLZ41CQ3QI5PrpsSi3MpduVEKefAI2piNy4NK8EImME0XxxoHS/q2xiZOM1eNdlnfvmGjH3NTwYsIyehRCqEn7hDoWkgmzcewk0Kocx6Ug7GfxF8aRNTt+KHO3DEpZt5ZEHmVxdyRApDhJLxvsT2XeJBEp3DlG7FDS6ba1iYtuGDnFl10Kw7AwRW4uFA+vdXkBgul3w89vy8PHn+qWFZ7cqiJc8dNgERNUSM90WuqNPQtge2loeR9VW0hVhcoObFht5NFPGRL8ayy3s7r2pFrtztdCtiXyGW1tDWiOiSvR+0NvBNV2bQqrJz0IXQqeEe4lf42mfjK96fO4tYdutESPXEnR0qgkTjoHeYFivuBo4yUVdi+zzqKOJdJK9ewNnKWJl7W1wGzoaVs6Lws/B5gh5GKmaIx12hS4eBQN0sTPLuRrYEjYVt4jYyW1X66s8k5z2cIDv55U/ttryflkCLjTCA11FMdFTcQkzb2K+1UCGgdbxdtbctZWetGf2UQO5U/jPovBFQAz6cQrfDi0R7/KwyrkaeHN1/xcD2RQRPW0sF6woLKea854iwnoDu/kk+c0N5BYRVZnlkEQ14RjIAmMgshDLINBU0H3vYxFhTuHpuSdT7hTOBovqNzCGqYGW3bE0tyXievKiMAuM4Wqg+rGI8PhoVhRmM4WdzR231UBpMLC8IsawwBi938PH10hDbzWwwcDORcXzilpubO4UZsPk7Fb7M0zuxyLCi8KNRYSrgd+ZwjDvKkPtoS8372Fy0zZiYEYsH6znnuS8KGydjh81kMVHfzEQspdz+h0m9y0Kjxe6pvHewMuiGVbWG//HKSKsKMx7A78YyC0iHAOZU/iLgSwwxspdxPI/ewNZYMxPbuCiUAKuBvIpIvQwcfEY0JpoTt8abbXZFD8fZmXg87FhckwNZLmBPD6aBcaYuvjpDeQzhZspIrwo3DJevd+iMFMDuVM4FkHSSvmRgnm2cX1b4uiNgT+9gVJzTGEY6NzCbcwxcLGKP72BrCj8Ex/NMPDHIvKnGsiniGwOpuZkmWtrirxZwehyNYUfp7CWFoiBzCLC1ED7OcVdhFlEmFOYBcZ4HR/fBVMDmUXE2fRGNQ+MYRjoHOXG0vU8vp3CDi3u2/+Egb+//AtFppnv</prop>
			<obj name="TemperatureLog" class="TemperatureLog" version="2">
				<prop name="Times">TEFSWgAAh7kAAICHtLQAAABOAgAA6AMAAIIFAAAmBwAAwAgAAFoKAAD+CwAAmA0AADIPAADMEAAAcBIAAAoUAACkFQAAPhcAAOIYAAB8GgAAFhwAALAdAABUHwAA7iAAAIgiAAAiJAAAxiUAAGAnAAD6KAAAnioAADgsAADSLQAAbC8AABAxAACqMgAARDQAAN41AAB4NwAAHDkAALY6AABQPAAA6j0AAI4/AAAoQQAAwkIAAFxEAAAARgAAmkcAADRJAADOSgAAckwAAAxOAACmTwAAQFEAANpSAAB+VAAAGFYAALJXAABMWQAA8FoAAIpcAAAkXgAAyF8AAGJhAAD8YgAAlmQAADpmAADUZwAAbmkAAAhrAACsbAAARm4AAOBvAAB6cQAAHnMAALh0AABSdgAA7HcAAJB5AAAqewAAxHwAAGh+AAACgAAAnIEAADaDAADahAAAdIYAAA6IAACoiQAATIsAAOaMAACAjgAAGpAAALSRAABYkwAA8pQAAIyWAAAmmAAAypkAAGSbAAD+nAAAmJ4AADygAADWoQAAcKMAAAqlAACkpgAASKgAAOKpAAB8qwAAIK0AALquAABUsAAA7rEAAJKzAAAstQAAxrYAAGC4AAAEugAAnrsAADi9AADSvgAAdsAAABDCAACqwwAARMUAAOjGAACCyAAAHMoAAMDLAABazQAA9M4AAI7QAAAy0gAAzNMAAGbVAAAA1wAApNgAAD7aAADY2wAAct0AABbfAACw4AAASuIAAOTjAACI5QAAIucAALzoAABW6gAA8OsAAJTtAAAu7wAAyPAAAGLyAAAG9AAAoPUAADr3AADU+AAAePoAABL8AACs/QAARv8AAOoAAQCEAgEAHgQBALgFAQBcBwEA9ggBAJAKAQAqDAEAzg0BAGgPAQACEQEAnBIBAEAUAQDaFQEAdBcBABgZAQCyGgEATBwBAOYdAQCKHwEAJCEBAL4iAQBYJAEA/CUBAJYnAQAwKQEAyioBAG4sAQAILgEAoi8BADwxAQDgMgEAejQBABQ2AQCuNwEAUjkBAOw6AQCGPAEAID4BAMQ/AQBeQQEA+EIBAJJEAQAsRgEA0EcBAGpJAQAESwEAnkwBAEJOAQDcTwEAdlEBABBTAQC0VAEATlYBAOhXAQCCWQEAJlsBAMBcAQBaXgEA9F8BAJhhAQAyYwEAzGQBAGZmAQAKaAEApGkBAD5rAQDibAEAfG4BABZwAQCwcQEAVHMBAO50AQCIdgEAIngBAMZ5AQBgewEA+nwBAJR+AQA4gAEA0oEBAGyDAQAGhQEAqoYBAESIAQDeiQEAeIsBAByNAQC2jgEAUJABAOqRAQCOkwEAKJUBAMKWAQBcmAEAAJoBAJqbAQA0nQEAzp4BAGigAQAMogEApqMBAEClAQDapgEAfqgBABiqAQCyqwEATK0BAPCuAQCKsAEAJLIBAL6zAQBitQEA/LYBAJa4AQA6ugEA1LsBAG69AQAIvwEArMABAEbCAQDgwwEAesUBAB7HAQC4yAEAUsoBAOzLAQCQzQEAKs8BAMTQAQBe0gEAAtQBAJzVAQA21wEA2tgBAHTaAQAO3AEAqN0BAEzfAQDm4AEAgOIBABrkAQC05QEAWOcBAPLoAQCM6gEAJuwBAMrtAQBk7wEA/vABAJjyAQA89AEA1vUBAHD3AQAK+QEArvoBAEj8AQDi/QEAfP8BABYBAgC6AgIAVAQCAO4FAgCIBwIALAkCAMYKAgBgDAIA+g0CAJ4PAgA4EQIA0hICAHYUAgAQFgIAqhcCAEQZAgDoGgIAghwCABweAgC2HwIAWiECAPQiAgCOJAIAKCYCAMwnAgBmKQIAACsCAKQsAgA+LgIA2C8CAHIxAgAWMwIAsDQCAEo2AgDkNwIAiDkCACI7AgC8PAIAVj4CAPA/AgCUQQIALkMCAMhEAgBiRgIABkgCAKBJAgA6SwIA1EwCAHhOAgASUAIArFECAEZTAgDqVAIAhFYCAB5YAgC4WQIAUlsCAPZcAgCQXgIAKmACAM5hAgBoYwIAAmUCAJxmAgBAaAIA2mkCAHRrAgAObQIAsm4CAExwAgDmcQIAgHMCACR1AgC+dgIAWHgCAPJ5AgCWewIAMH0CAMp+AgBugAIACIICAKKDAgA8hQIA4IYCAHqIAgAUigIArosCAFKNAgDsjgIAhpACACCSAgDEkwIAXpUCAPiWAgCSmAIALJoCANCbAgBqnQIABJ8CAJ6gAgBCogIA3KMCAHalAgAQpwIAtKgCAE6qAgDoqwIAgq0CACavAgDAsAIAWrICAPSzAgCYtQIAMrcCAMy4AgBmugIACrwCAKS9AgA+vwIA2MACAHzCAgAWxAIAsMUCAFTHAgDuyAIAiMoCACLMAgDGzQIAYM8CAPrQAgCU0gIAONQCANLVAgBs1wIABtkCAKraAgBE3AIA3t0CAHjfAgAc4QIAtuICAFDkAgDq5QIAjucCACjpAgDC6gIAXOwCAADuAgCa7wIANPECAM7yAgBo9AIADPYCAKb3AgBA+QIA2voCAH78AgAY/gIAsv8CAEwBAwDwAgMAigQDACQGAwC+BwMAYgkDAPwKAwCWDAMAMA4DANQPAwBuEQMACBMDAKIUAwBGFgMA4BcDAHoZAwAeGwMAuBwDAFIeAwDsHwMAkCEDACojAwDEJAMAXiYDAAIoAwCcKQMANisDANAsAwB0LgMADjADAKgxAwBCMwMA5jQDAIA2AwAaOAMAtDkDAFg7AwDyPAMAjD4DACZAAwDKQQMAZEMDAP5EAwCYRgMAPEgDANZJAwBwSwMACk0DAKROAwBIUAMA4lEDAHxTAwAWVQMAulYDAFRYAwDuWQMAiFsDACxdAwDGXgMAYGADAPphAwCeYwMAOGUDANJmAwB2aAMAEGoDAKprAwBEbQMA6G4DAIJwAwAccgMAtnMDAFp1AwD0dgMAjngDACh6AwDMewMAZn0DAAB/AwCkgAMAPoIDANiDAwByhQMAFocDALCIAwBKigMA5IsDAH6NAwAijwMAvJADAFaSAwDwkwMAlJUDAC6XAwDImAMAYpoDAAacAwCgnQMAOp8DANSgAwBuogMAEqQDAKylAwBGpwMA4KgDAISqAwAerAMAuK0DAFKvAwD2sAMAkLIDACq0AwDOtQMAaLcDAAK5AwCcugMAQLwDANq9AwB0vwMADsEDALLCAwBMxAMA5sUDAIDHAwAkyQMAvsoDAFjMAwDyzQMAls8DADDRAwDK0gMAbtQDAAjWAwCi1wMAPNkDAODaAwB63AMAFN4DAK7fAwBS4QMA7OIDAIbkAwAg5gMAuucDAF7pAwD46gMAkuwDACzuAwDQ7wMAavEDAATzAwCe9AMAQvYDANz3AwB2+QMAEPsDALT8AwBO/gMA6P8DAIIBBAAcAwQAwAQEAFoGBAD0BwQAmAkEADILBADMDAQAZg4EAAoQBACkEQQAPhMEANgUBAB8FgQAFhgEALAZBABKGwQA7hwEAIgeBAAiIAQAvCEEAGAjBAD6JAQAlCYEADgoBADSKQQAbCsEAAYtBACqLgQARDAEAN4xBAB4MwQAHDUEALY2BABQOAQA6jkEAIQ7BAAoPQQAwj4EAFxABAD2QQQAmkMEADRFBADORgQAaEgEAAxKBACmSwQAQE0EANpOBAB+UAQAGFIEALJTBABMVQQA8FYEAIpYBAAkWgQAvlsEAGJdBAD8XgQAlmAEADBiBADUYwQAbmUEAAhnBACsaAQARmoEAOBrBAB6bQQAHm8EALhwBABScgQA7HMEAJB1BAAqdwQAxHgEAF56BAACfAQAnH0EADZ/BADQgAQAdIIEAA6EBACohQQAQocEAOaIBACAigQAGowEALSNBABOjwQA8pAEAIySBAAmlAQAwJUEAGSXBAD+mAQAmJoEADKcBADWnQQAcJ8EAAqhBACkogQASKQEAOKlBAB8pwQAFqkEALqqBABUrAQA7q0EAIivBAAssQQAxrIEAGC0BAD6tQQAnrcEADi5BADSugQAdrwEABC+BACqvwQARMEEAOjCBACCxAQAHMYEALbHBABayQQA9MoEAI7MBAAozgQAzM8EAGbRBAAA0wQAmtQEAD7WBADY1wQActkEAAzbBACw3AQASt4EAOTfBAB+4QQAIuMEALzkBABW5gQA8OcEAJTpBAAu6wQAyOwEAGLuBAD87wQAoPEEADrzBADU9AQAbvYEABL4BACs+QQARvsEAOD8BACE/gQAHgAFALgBBQBSAwUA9gQFAJAGBQAqCAUAzgkFAGgLBQACDQUAnA4FAEAQBQDaEQUAdBMFAA4VBQCyFgUATBgFAOYZBQCAGwUAJB0FAL4eBQBYIAUA8iEFAJYjBQAwJQUAyiYFAG4oBQAIKgUAoisFADwtBQDWLgUAejAFABQyBQCuMwUASDUFAOw2BQCGOAUAIDoFALo7BQBePQUA+D4FAJJABQAsQgUA0EMFAGpFBQAERwUAnkgFADhKBQDcSwUAdk0FABBPBQCqUAUATlIFAOhTBQCCVQUAHFcFAMBYBQBaWgUA9FsFAJhdBQAyXwUAzGAFAGZiBQAKZAUApGUFAD5nBQDYaAUAfGoFABZsBQCwbQUASm8FAO5wBQCIcgUAInQFALx1BQBgdwUA+ngFAJR6BQAufAUA0n0FAGx/BQAGgQUAqoIFAESEBQDehQUAeIcFAByJBQC2igUAUIwFAOqNBQCEjwUAKJEFAMKSBQBclAUA9pUFAJqXBQA0mQUAzpoFAGicBQAMngUApp8FAEChBQDaogUAfqQFABimBQCypwUATKkFAOaqBQCKrAUAJK4FAL6vBQBisQUA/LIFAJa0BQAwtgUA1LcFAG65BQAIuwUAorwFAEa+BQDgvwUAesEFABTDBQC4xAUAUsYFAOzHBQCQyQUAKssFAMTMBQBezgUAAtAFAJzRBQA20wUA0NQFAHTWBQAO2AUAqNkFAELbBQDm3AUAgN4FABrgBQC04QUAWOMFAPLkBQCM5gUAJugFAMDpBQBk6wUA/uwFAJjuBQAy8AUA1vEFAHDzBQAK9QUApPYFAEj4BQDi+QUAfPsFABb9BQC6/gUAVAAGAO4BBgCIAwYALAUGAMYGBgBgCAYA+gkGAJ4LBgA4DQYA0g4GAGwQBgAQEgYAqhMGAEQVBgDoFgYAghgGABwaBgC2GwYAWh0GAPQeBgCOIAYAKCIGAMwjBgBmJQYAACcGAJooBgA+KgYA2CsGAHItBgAMLwYAsDAGAEoyBgDkMwYAfjUGACI3BgC8OAYAVjoGAPA7BgCUPQYALj8GAMhABgBiQgYA/EMGAKBFBgA6RwYA1EgGAG5KBgASTAYArE0GAEZPBgDgUAYAhFIGAB5UBgC4VQYAUlcGAPZYBgCQWgYAKlwGAMRdBgBoXwYAAmEGAJxiBgA2ZAYA2mUGAHRnBgAOaQYAsmoGAExsBgDmbQYAgG8GACRxBgC+cgYAWHQGAPJ1BgCWdwYAMHkGAMp6BgBkfAYACH4GAKJ/BgA8gQYA1oIGAHqEBgAUhgYArocGAEiJBgDsigYAhowGACCOBgC6jwYAXpEGAPiSBgCSlAYALJYGANCXBgBqmQYABJsGAJ6cBgA4ngYA3J8GAHahBgAQowYAqqQGAE6mBgDopwYAgqkGAByrBgDArAYAWq4GAPSvBgCOsQYAMrMGAMy0BgBmtgYACrgGAKS5BgA+uwYA2LwGAHy+BgAWwAYAsMEGAErDBgDuxAYAiMYGACLIBgC8yQYAYMsGAPrMBgCUzgYALtAGANLRBgBs0wYABtUGAKrWBgBE2AYA3tkGAHjbBgAS3QYAtt4GAFDgBgDq4QYAhOMGACjlBgDC5gYAXOgGAPbpBgCa6wYANO0GAM7uBgBo8AYAAvIGAKbzBgBA9QYA2vYGAHT4BgAY+gYAsvsGAEz9BgDw/gYAigAHACQCBwC+AwcAYgUHAPwGBwCWCAcAMAoHANQLBwBuDQcACA8HAKIQBwBGEgcA4BMHAHoVBwAUFwcAuBgHAFIaBwDsGwcAkB0HACofBwDEIAcAXiIHAAIkBwCcJQcANicHANAoBwB0KgcADiwHAKgtBwBCLwcA3DAHAIAyBwAaNAcAtDUHAE43BwDyOAcAjDoHACY8BwDAPQcAZD8HAP5ABwCYQgcAMkQHAMxFBwBwRwcACkkHAKRKBwBITAcA4k0HAHxPBwAWUQcAulIHAFRUBwDuVQcAiFcHACxZBwDGWgcAYFwHAPpdBwCeXwcAOGEHANJiBwB2ZAcAEGYHAKpnBwBEaQcA6GoHAIJsBwAcbgcAtm8HAFpxBwD0cgcAjnQHACh2BwDMdwcAZnkHAAB7BwCafAcAPn4HANh/BwBygQcADIMHAKaEBwBKhgcA5IcHAH6JBwAYiwcAvIwHAFaOBwDwjwcAipEHAC6TBwDIlAcAYpYHAPyXBwCgmQcAOpsHANScBwBungcAEqAHAKyhBwBGowcA4KQHAISmBwAeqAcAuKkHAFKrBwD2rAcAkK4HACqwBwDEsQcAaLMHAAK1BwCctgcAQLgHANq5BwB0uwcADr0HALK+BwBMwAcA5sEHAIDDBwAkxQcAvsYHAFjIBwDyyQcAlssHADDNBwDKzgcAZNAHAAjSBwCi0wcAPNUHANbWBwB62AcAFNoHAK7bBwBI3QcA7N4HAIbgBwAg4gcAuuMHAFTlBwD45gcAkugHACzqBwDG6wcAau0HAATvBwCe8AcAOPIHANzzBwB29QcAEPcHAKr4BwBO+gcA6PsHAIL9BwAm/wcAwAAIAFoCCAD0AwgAmAUIADIHCADMCAgAZgoIAAoMCACkDQgAPg8IANgQCAB8EggAFhQIALAVCABKFwgA7hgIAIgaCAAiHAgAvB0IAGAfCAD6IAgAlCIIAC4kCADSJQgAbCcIAAYpCACgKggARCwIAN4tCAB4LwgAEjEIAKwyCABQNAgA6jUIAIQ3CAAeOQgAwjoIAFw8CAD2PQgAkD8IADRBCADOQggAaEQIAAJGCACmRwgAQEkIANpKCAB+TAgAGE4IALJPCABMUQgA8FIIAIpUCAAkVggAvlcIAGJZCAD8WggAllwIADBeCADUXwgAbmEIAAhjCACiZAgARmYIAOBnCAB6aQgAHmsIALhsCABSbggA7G8IAJBxCAAqcwgAxHQIAF52CAD4dwgAnHkIADZ7CADQfAgAan4IAA6ACACogQgAQoMIANyECACAhggAGogIALSJCABOiwgA8owIAIyOCAAmkAgAwJEIAFqTCAD+lAgAmJYIADKYCADMmQgAcJsIAAqdCACknggASKAIAOKhCAB8owgAFqUIALqmCABUqAgA7qkIAIirCAAsrQgAxq4IAGCwCAD6sQgAnrMIADi1CADStggAbLgIABC6CACquwgARL0IAOi+CACCwAgAHMIIALbDCABaxQgA9MYIAI7ICAAoyggAzMsIAGbNCAAAzwgAmtAIADTSCADY0wgActUIAAzXCACm2AgAStoIAOTbCAB+3QgAGN8IALzgCABW4ggA8OMIAIrlCAAu5wgAyOgIAGLqCAD86wgAlu0IADrvCADU8AgAbvIIABL0CACs9QgARvcIAOD4CACE+ggAHvwIALj9CABS/wgA9gAJAJACCQAqBAkAxAUJAGgHCQACCQkAnAoJAEAMCQDaDQkAdA8JAA4RCQCyEgkATBQJAOYVCQCAFwkAJBkJAL4aCQBYHAkA8h0JAJYfCQAwIQkAyiIJAGQkCQAIJgkAoicJADwpCQDWKgkAcCwJABQuCQCuLwkASDEJAOIyCQCGNAkAIDYJALo3CQBUOQkA+DoJAJI8CQAsPgkAxj8JAGpBCQAEQwkAnkQJADhGCQDcRwkAdkkJABBLCQCqTAkATk4JAOhPCQCCUQkAHFMJAMBUCQBaVgkA9FcJAJhZCQAyWwkAzFwJAGZeCQAKYAkApGEJAD5jCQDYZAkAfGYJABZoCQCwaQkASmsJAO5sCQCIbgkAInAJALxxCQBgcwkA+nQJAJR2CQAueAkA0nkJAGx7CQAGfQkAoH4JADqACQDegQkAeIMJABKFCQCshgkAUIgJAOqJCQCEiwkAHo0JAMKOCQBckAkA9pEJAJCTCQA0lQkAzpYJAGiYCQACmgkAppsJAECdCQDangkAdKAJABiiCQCyowkATKUJAPCmCQCKqAkAJKoJAL6rCQBirQkA/K4JAJawCQAwsgkA1LMJAG61CQAItwkAorgJAEa6CQDguwkAer0JABS/CQC4wAkAUsIJAOzDCQCGxQkAKscJAMTICQBeygkA+MsJAJzNCQA2zwkA0NAJAGrSCQAO1AkAqNUJAELXCQDc2AkAgNoJABrcCQC03QkATt8JAPLgCQCM4gkAJuQJAMDlCQBa5wkA/ugJAJjqCQAy7AkAzO0JAHDvCQAK8QkApPIJAD70CQDi9QkAfPcJABb5CQC6+gkAVPwJAO79CQCI/wkALAEKAMYCCgBgBAoA+gUKAJ4HCgA4CQoA0goKAGwMCgAQDgoAqg8KAEQRCgDeEgoAghQKABwWCgC2FwoAWhkKAPQaCgCOHAoAKB4KAMwfCgBmIQoAACMKAJokCgA0JgoA2CcKAHIpCgAMKwoApiwKAEouCgDkLwoAfjEKABgzCgC8NAoAVjYKAPA3CgCKOQoAODsKANI8CgBsPgoABkAKAKpBCgBEQwoA3kQKAIJGCgAcSAoAtkkKAFBLCgD0TAoAjk4KAChQCgDCUQoAZlMKAABVCgCaVgoAPlgKANhZCgByWwoADF0KALBeCgBKYAoA5GEKAH5jCgAYZQoAvGYKAFZoCgDwaQoAlGsKAC5tCgDIbgoAYnAKAAZyCgCgcwoAOnUKANR2CgB4eAoAEnoKAKx7CgBGfQoA6n4KAISACgAeggoAuIMKAFyFCgD2hgoAkIgKACqKCgDOiwoAaI0KAAKPCgCckAoANpIKANqTCgB0lQoADpcKAKiYCgBMmgoA5psKAICdCgAanwoAvqAKAFiiCgDyowoAjKUKADCnCgDUqAoAbqoKABKsCgCsrQoARq8KAOCwCgCEsgoAHrQKALi1CgBctwoA9rgKAJC6CgAqvAoAzr0KAGi/CgACwQoAnMIKAEDECgDaxQoAdMcKAA7JCgCyygoATMwKAObNCgCAzwoAJNEKAL7SCgBY1AoA8tUKAJbXCgAw2QoAytoKAGTcCgD+3QoAot8KADzhCgDW4goAcOQKABTmCgCu5woASOkKAOLqCgCG7AoAIO4KALrvCgBU8QoA+PIKAJL0CgAs9goAxvcKAGr5CgAE+woAnvwKAEL+CgDc/woAdgELABADCwC0BAsATgYLAOgHCwCCCQsAJgsLAMAMCwBaDgsA9A8LAJgRCwAyEwsAzBQLAGYWCwAKGAsApBkLAD4bCwDYHAsAfB4LABYgCwCwIQsASiMLAO4kCwCIJgsAIigLALwpCwBWKwsA+iwLAJQuCwAuMAsAyDELAGwzCwAGNQsAoDYLADo4CwDeOQsAeDsLABI9CwCsPgsAUEALAOpBCwCEQwsAHkULAMJGCwBcSAsA9kkLAJpLCwA0TQsAzk4LAGhQCwAMUgsAplMLAEBVCwDaVgsAiFgLACxaCwDGWwsAal0LAARfCwCeYAsAQmILANxjCwB2ZQsAEGcLALRoCwBOagsA6GsLAIJtCwAmbwsAwHALAFpyCwD0cwsAmHULADJ3CwDMeAsAcHoLAAp8CwCkfQsAPn8LANiACwB8ggsAFoQLALCFCwBKhwsA7ogLAIiKCwAijAsAvI0LAGCPCwD6kAsAlJILAC6UCwDIlQsAbJcLAAaZCwCgmgsAOpwLAN6dCwB4nwsAEqELALaiCwBQpAsA6qULAISnCwAoqQsAwqoLAFysCwD2rQsAmq8LADSxCwDOsgsAaLQLAAy2CwCmtwsAQLkLANq6CwB+vAsAGL4LALK/CwBMwQsA8MILAIrECwAkxgsAyMcLAGLJCwD8ygsAlswLADrOCwDUzwsAbtELAAjTCwCs1AsARtYLAODXCwB62QsAHtsLALjcCwBS3gsA7N8LAIbhCwAq4wsAxOQLAF7mCwD45wsAnOkLADbrCwDQ7AsAau4LAA7wCwCo8QsAQvMLANz0CwB29gsAGvgLALT5CwBO+wsA8vwLAIz+CwAmAAwAwAEMAGQDDAD+BAwAmAYMADIIDADWCQwAcAsMAAoNDACkDgwASBAMAOIRDAB8EwwAIBUMALoWDABUGAwA7hkMAJIbDAAsHQwAxh4MAGAgDAAEIgwAniMMADglDADSJgwAdigMABAqDACqKwwARC0MAOguDACCMAwAHDIMALYzDABQNQwA9DYMAI44DAAoOgwAwjsMAGY9DAAAPwwAmkAMADRCDADYQwwAckUMAAxHDACmSAwASkoMAORLDAB+TQwAGE8MALxQDABWUgwA8FMMAIpVDAAuVwwAyFgMAGJaDAD8WwwAoF0MADpfDADUYAwAbmIMABJkDACsZQwARmcMAOBoDACEagwAHmwMALhtDABSbwwA9nAMAJByDAAqdAwAxHUMAGh3DAACeQwAnHoMADZ8DADafQwAdH8MAA6BDACoggwATIQMAOaFDACAhwwAJIkMAL6KDABYjAwA8o0MAJaPDAAwkQwAypIMAGSUDAAIlgwAopcMADyZDADWmgwAepwMABSeDACunwwASKEMAOyiDACGpAwAIKYMALqnDABeqQwA+KoMAJKsDAAsrgwA0K8MAGqxDAAEswwAnrQMAEK2DADctwwAdrkMABC7DAC0vAwATr4MAOi/DACCwQwAHMMMAMDEDABaxgwA9McMAI7JDAAyywwAzMwMAGbODAAA0AwApNEMAD7TDADY1AwActYMABbYDACw2QwAStsMAOTcDACI3gwAIuAMALzhDABg4wwA+uQMAJTmDAAu6AwA0ukMAGzrDAAG7QwAoO4MAETwDADe8QwAePMMABL1DAC29gwAUPgMAOr5DACE+wwAKP0MAML+DABcAA0AAAINAJoDDQA0BQ0AzgYNAGgIDQAMCg0ApgsNAEANDQDaDg0AfhANABgSDQCyEw0ATBUNAPAWDQCKGA0AJBoNAL4bDQBiHQ0A/B4NAJYgDQAwIg0AyiMNAG4lDQAIJw0AoigNADwqDQDgKw0Aei0NABQvDQCuMA0AUjINAOwzDQCGNQ0AKjcNAMQ4DQBeOg0A+DsNAJw9DQA2Pw0A0EANAGpCDQAORA0AqEUNAEJHDQDcSA0AgEoNABpMDQC0TQ0AWE8NAPJQDQCMUg0AJlQNAMBVDQBkVw0A/lgNAJhaDQAyXA0A1l0NAHBfDQAKYQ0ApGINAEhkDQDiZQ0AfGcNABZpDQC6ag0AVGwNAO5tDQCIbw0ALHENAMZyDQBgdA0A+nUNAJ53DQA4eQ0A0noNAHZ8DQAQfg0Aqn8NAESBDQDogg0AgoQNAByGDQC2hw0AWokNAPSKDQCOjA0AKI4NAMyPDQBmkQ0AAJMNAJqUDQA+lg0A2JcNAHKZDQAMmw0AppwNAEqeDQDknw0AfqENABijDQC8pA0AVqYNAPCnDQCKqQ0ALqsNAMisDQBirg0A/K8NAKCxDQA6sw0A1LQNAG62DQASuA0ArLkNAEa7DQDgvA0AhL4NAB7ADQC4wQ0AUsMNAPbEDQCQxg0AKsgNAMTJDQBoyw0AAs0NAJzODQA20A0A2tENAHTTDQAO1Q0AstYNAEzYDQDm2Q0AgNsNACTdDQC+3g0AWOANAPLhDQCW4w0AMOUNAMrmDQBk6A0ACOoNAKLrDQA87Q0A1u4NAHrwDQAU8g0ArvMNAEj1DQDs9g0AhvgNACD6DQC6+w0AXv0NAPj+DQCSAA4ALAIOAMYDDgBqBQ4ABAcOAJ4IDgA4Cg4A3AsOAHYNDgAQDw4AqhAOAE4SDgDoEw4AghUOABwXDgDAGA4AWhoOAPQbDgCOHQ4AMh8OAMwgDgBmIg4AACQOAKQlDgA+Jw4A2CgOAHwqDgAWLA4AsC0OAEovDgDuMA4AiDIOACI0DgC8NQ4AYDcOAPo4DgCUOg4ALjwOANI9DgBsPw4ABkEOAKBCDgBERA4A3kUOAHhHDgAcSQ4AtkoOAFBMDgDqTQ4AmE8OADJRDgDMUg4AcFQOAABWDgCkVw4APlkOANhaDgB8XA4AFl4OALBfDgBUYQ4A7mIOAIhkDgAiZg4AxmcOAGBpDgD6ag4AlGwOAC5uDgDSbw4AbHEOAAZzDgCgdA4ARHYOAN53DgB4eQ4AEnsOAKx8DgBQfg4A6n8OAISBDgAegw4AwoQOAFyGDgD2hw4AkIkOADSLDgDOjA4AaI4OAAKQDgCmkQ4AQJMOANqUDgB+lg4AGJgOALKZDgBMmw4A8JwOAIqeDgAkoA4AvqEOAGKjDgD8pA4AlqYOADCoDgDUqQ4AbqsOAAitDgCirg4ARrAOAOCxDgB6sw4AHrUOALi2DgBSuA4A7LkOAJC7DgAqvQ4AxL4OAF7ADgACwg4AnMMOADbFDgDQxg4AasgOAA7KDgCoyw4AQs0OANzODgCA0A4AGtIOALTTDgBO1Q4A8tYOAIzYDgAm2g4AwNsOAFrdDgD+3g4AmOAOADLiDgDW4w4AcOUOAArnDgCk6A4ASOoOAOLrDgB87Q4AFu8OALrwDgBU8g4A7vMOAIj1DgAs9w4AxvgOAGD6DgD6+w4Anv0OADj/DgDSAA8AdgIPABAEDwCqBQ8ARAcPAOgIDwCCCg8AHAwPALYNDwBaDw8A9BAPAI4SDwAoFA8AzBUPAGYXDwAAGQ8AmhoPAD4cDwDYHQ8Ach8PAAwhDwCmIg8ASiQPAOQlDwB+Jw8AGCkPALwqDwBWLA8A8C0PAIovDwAuMQ8AyDIPAGI0DwD8NQ8AoDcPADo5DwDUOg8AbjwPABI+DwCsPw8ARkEPAOBCDwCERA8AHkYPALhHDwBSSQ8A9koPAJBMDwAqTg8AxE8PAGhRDwACUw8AnFQPADZWDwDaVw8AdFkPAA5bDwCoXA8ATF4PAOZfDwCAYQ8AGmMPAL5kDwBYZg8A8mcPAIxpDwAwaw8AymwPAGRuDwD+bw8AonEPADxzDwDWdA8AcHYPABR4DwCueQ8ASHsPAOJ8DwCGfg8AIIAPALqBDwBUgw8A+IQPAJKGDwAsiA8A0IkPAGqLDwAEjQ8Ano4PAEKQDwDckQ8AdpMPABCVDwC0lg8ATpgPAOiZDwCCmw8AJp0PAMCeDwBaoA8A9KEPAJijDwAypQ8AzKYPAGaoDwAKqg8ApKsPAD6tDwDYrg8AfLAPABayDwCwsw8ASrUPAO62DwCIuA8AIroPALy7DwBgvQ8A+r4PAJTADwAuwg8AyMMPAGzFDwAGxw8AoMgPADrKDwDeyw8AeM0PABLPDwCs0A8AUNIPAOrTDwCE1Q8AHtcPAMLYDwBc2g8A9tsPAJDdDwA03w8AzuAPAGjiDwAM5A8ApuUPAEDnDwDa6A8AfuoPABjsDwCy7Q8ATO8PAPDwDwCK8g8AJPQPAL71DwBi9w8A/PgPAJb6DwAw/A8A1P0PAG7/DwAIARAArAIQAEYEEADgBRAAegcQABQJEAC4ChAAUgwQAOwNEACGDxAAKhEQAMQSEABeFBAA+BUQAJwXEAA2GRAA0BoQAGocEAAEHhAAqB8QAEIhEADcIhAAdiQQABomEAC0JxAATikQAOgqEACMLBAAJi4QAMAvEABkMRAA/jIQAJg0EAAyNhAA1jcQAHA5EAAKOxAApDwQAEg+EADiPxAAfEEQABZDEAC6RBAAVEYQAO5HEACSSRAALEsQAMZMEABgThAABFAQAJ5REAA4UxAA0lQQAGxWEAAQWBAAqlkQAERbEADeXBAAgl4QABxgEAC2YRAAUGMQAPRkEACOZhAAKGgQAMJpEABmaxAAAG0QAJpuEAA+cBAA2HEQAHJzEAAMdRAAsHYQAEp4EADkeRAAfnsQACJ9EAC8fhAAVoAQAPCBEACUgxAALoUQAMiGEABiiBAA/IkQAKCLEAA6jRAA1I4QAG6QEAASkhAArJMQAEaVEADglhAAhJgQAB6aEAC4mxAAUp0QAPaeEACQoBAAKqIQAMSjEABopRAAAqcQAJyoEAA2qhAA2qsQAHStEAAOrxAAqLAQAEyyEADmsxAAgLUQABq3EAC+uBAAWLoQAPK7EACWvRAAML8QAMrAEABkwhAACMQQAKLFEAA8xxAA1sgQAHrKEAAUzBAArs0QAEjPEADs0BAAhtIQACDUEAC61RAAXtcQAPjYEACS2hAALNwQANDdEABq3xAABOEQAJ7iEABC5BAA3OUQAHbnEAAQ6RAAquoQAE7sEADo7RAAgu8QABzxEADA8hAAWvQQAPT1EACO9xAAMvkQAMz6EABm/BAAAP4QAKT/EAA+AREA2AIRAHIEEQAWBhEAsAcRAEoJEQDkChEAiAwRACIOEQC8DxEAVhERAPoSEQCUFBEALhYRANIXEQBsGREABhsRAKAcEQBEHhEA3h8RAHghEQASIxEAtiQRAFAmEQDqJxEAhCkRACgrEQDCLBEAXC4RAPYvEQCaMREANDMRAM40EQBoNhEADDgRAKY5EQBAOxEA2jwRAH4+EQAYQBEAskERAExDEQDmRBEAikYRACRIEQC+SREAbEsRABBNEQC0ThEAWFARAPJREQCMUxEAMFURAMpWEQBkWBEA/lkRAKJbEQA8XREA1l4RAHBgEQAUYhEArmMRAEhlEQDiZhEAhmgRACBqEQC6axEAVG0RAPhuEQCScBEALHIRANBzEQBqdREABHcRAJ54EQBCehEA3HsRAHZ9EQAQfxEAtIARAE6CEQDogxEAgoURACaHEQDAiBEAWooRAP6LEQCYjREAMo8RAMyQEQBwkhEACpQRAKSVEQA+lxEA4pgRAHyaEQAWnBEAsJ0RAFSfEQDuoBEAiKIRACKkEQC8pREAYKcRAPqoEQCUqhEALqwRANKtEQBsrxEABrERAKCyEQBEtBEA3rURAHi3EQASuREArLoRAFC8EQDqvREAhL8RAB7BEQDCwhEAXMQRAPbFEQCaxxEANMkRAM7KEQBozBEADM4RAKbPEQBA0REA2tIRAH7UEQAY1hEAstcRAEzZEQDw2hEAitwRACTeEQC+3xEAYuERAPziEQCW5BEAOuYRANTnEQBu6REACOsRAKzsEQBG7hEA4O8RAHrxEQAe8xEAuPQRAFL2EQDs9xEAkPkRACr7EQDE/BEAXv4RAAIAEgCcARIANgMSANAEEgBqBhIADggSAKgJEgBCCxIA3AwSAIAOEgAaEBIAtBESAE4TEgDyFBIAjBYSACYYEgDAGRIAZBsSAP4cEgCYHhIAMiASANYhEgBwIxIACiUSAKQmEgBIKBIA4ikSAHwrEgAWLRIAui4SAFQwEgDuMRIAiDMSACw1EgDGNhIAYDgSAAQ6EgCeOxIAOD0SANI+EgB2QBIAEEISAKpDEgBERRIA6EYSAIJIEgAcShIAtksSAFBNEgD0ThIAjlASAChSEgDCUxIAZlUSAABXEgCaWBIANFoSANhbEgByXRIADF8SAKZgEgBKYhIA5GMSAH5lEgAiZxIAvGgSAFZqEgDwaxIAlG0SAC5vEgDIcBIAYnISAAZ0EgCgdRIAOncSANR4EgB4ehIAEnwSAKx9EgBGfxIA6oASAISCEgAehBIAuIUSAFyHEgD2iBIAkIoSACqMEgDEjRIAaI8SAAKREgCckhIAQJQSANqVEgB0lxIADpkSAKiaEgBMnBIA5p0SAICfEgAaoRIAvqISAFikEgDypRIAjKcSADCpEgDKqhIAZKwSAP6tEgCirxIAPLESANayEgBwtBIAFLYSAK63EgBIuRIA7LoSAIa8EgAgvhIAur8SAF7BEgD4whIAksQSACzGEgDQxxIAaskSAATLEgCezBIAQs4SANzPEgB20RIAGtMSALTUEgBO1hIA6NcSAIzZEgAm2xIAwNwSAFreEgD03xIAmOESADLjEgDM5BIAZuYSAAroEgCk6RIAPusSANjsEgB87hIAFvASALDxEgBK8xIA5PQSAIj2EgAi+BIAvPkSAFb7EgD6/BIAlP4SAC4AEwDIARMAbAMTAAYFEwCgBhMARAgTAN4JEwB4CxMAEg0TALYOEwBQEBMA6hETAIQTEwAoFRMAwhYTAFwYEwD2GRMAmhsTADQdEwDOHhMAaCATAAwiEwCmIxMAQCUTAOQmEwB+KBMAGCoTALIrEwBWLRMA8C4TAIowEwAkMhMAyDMTAGI1EwD8NhMAljgTADA6EwDUOxMAbj0TAAg/EwCiQBMARkITAOBDEwB6RRMAFEcTALhIEwBSShMA7EsTAJBNEwAqTxMAxFATAF5SEwACVBMAnFUTADZXEwDQWBMAdFoTAA5cEwCoXRMAQl8TAOZgEwCAYhMAGmQTALRlEwBOZxMA8mgTAIxqEwAmbBMAwG0TAGRvEwD+cBMAmHITADJ0EwDWdRMAcHcTAAp5EwCkehMASHwTAOJ9EwB8fxMAFoETALCCEwBUhBMA7oUTAIiHEwAsiRMAxooTAGCMEwD6jRMAno8TADiREwDSkhMAbJQTABCWEwCqlxMARJkTAN6aEwCCnBMAHJ4TALafEwBQoRMA9KITAI6kEwAophMAzKcTAGapEwAAqxMAmqwTAD6uEwDYrxMAcrETAAyzEwCwtBMASrYTAOS3EwB+uRMAIrsTALy8EwBWvhMA8L8TAJTBEwAuwxMAyMQTAGLGEwAGyBMAoMkTADrLEwDUzBMAbs4TABLQEwCs0RMARtMTAODUEwCE1hMAHtgTALjZEwBS2xMA9twTAJDeEwAq4BMAxOETAGjjEwAC5RMAnOYTADboEwDa6RMAdOsTAA7tEwCo7hMATPATAObxEwCA8xMAJPUTAL72EwBY+BMA8vkTAJb7EwAw/RMAyv4TAGQAFAAIAhQAogMUADwFFADWBhQAeggUABQKFACuCxQASA0UAOwOFACGEBQAIBIUALoTFABeFRQA+BYUAJIYFAAsGhQA0BsUAGodFAAEHxQAniAUADgiFADcIxQAdiUUABAnFACqKBQATioUAOgrFACCLRQAHC8UAMAwFABaMhQA9DMUAI41FAAyNxQAzDgUAGY6FAAAPBQApD0UAD4/FADYQBQAckIUABZEFACwRRQASkcUAO5IFACIShQAIkwUALxNFABWTxQA+lAUAJRSFAAuVBQA0lUUAGxXFAAGWRQAoFoUADpcFADeXRQAeF8UABJhFACsYhQAUGQUAOplFACEZxQAHmkUAMJqFABcbBQA9m0UAJpvFAA0cRQAznIUAGh0FAAMdhQApncUAEB5FADaehQAfnwUABh+FACyfxQATIEUAPCCFACKhBQAJIYUAMiHFABiiRQA/IoUAJaMFAA6jhQA1I8UAG6RFAAIkxQArJQUAEaWFADglxQAepkUAB6bFAC4nBQAUp4UAOyfFACGoRQAKqMUAMSkFABephQA+KcUAJypFAA2qxQA0KwUAGquFAAOsBQAqLEUAEKzFADctBQAdrYUABq4FAC0uRQATrsUAPK8FACMvhQAJsAUAMDBFABkwxQA/sQUAJjGFAAyyBQA1skUAHDLFAAKzRQApM4UAEjQFADi0RQAfNMUABbVFAC61hQAVNgUAO7ZFACS2xQALN0UAMbeFABg4BQABOIUAJ7jFAA45RQA0uYUAHboFAAQ6hQAqusUAETtFADo7hQAgvAUABzyFAC28xQAUPUUAPT2FACO+BQAKPoUAML7FABm/RQAAP8UAJoAFQA0AhUA2AMVAHIFFQAMBxUApggVAEoKFQDkCxUAfg0VABgPFQC8EBUAVhIVAPATFQCKFRUALhcVAMgYFQBiGhUA/BsVAKAdFQA6HxUA1CAVAG4iFQASJBUArCUVAEYnFQDqKBUAhCoVAB4sFQC4LRUAXC8VAPYwFQCQMhUAKjQVAM41FQBoNxUAAjkVAJw6FQBAPBUA2j0VAHQ/FQAOQRUAqEIVAExEFQDmRRUAgEcVACRJFQC+ShUAWEwVAPJNFQCWTxUAMFEVAMpSFQBkVBUACFYVAKJXFQA8WRUA1loVAHpcFQAUXhUArl8VAEhhFQDsYhUAhmQVACBmFQC6ZxUAXmkVAPhqFQCSbBUALG4VANBvFQBqcRUABHMVAJ50FQBCdhUA3HcVAHZ5FQAQexUAtHwVAE5+FQDofxUAgoEVAByDFQDAhBUAWoYVAPSHFQCOiRUAMosVAMyMFQBmjhUAAJAVAKSRFQA+kxUA2JQVAHKWFQAWmBUAsJkVAEqbFQDknBUAiJ4VACKgFQC8oRUAVqMVAPqkFQCUphUALqgVANKpFQBsqxUABq0VAKCuFQBEsBUA3rEVAHizFQAStRUAtrYVAFC4FQDquRUAjrsVACi9FQDCvhUAXMAVAPbBFQCawxUANMUVAM7GFQBoyBUADMoVAKbLFQBAzRUA2s4VAH7QFQAY0hUAstMVAEzVFQDw1hUAitgVACTaFQC+2xUAWN0VAPzeFQCW4BUAMOIVAMrjFQBu5RUACOcVAKLoFQA86hUA4OsVAHrtFQAU7xUAuPAVAFLyFQDs8xUAhvUVACr3FQDE+BUAXvoVAPj7FQCc/RUANv8VANAAFgBqAhYADgQWAKgFFgBCBxYA3AgWAIAKFgAaDBYAtA0WAE4PFgDyEBYAjBIWACYUFgDKFRYAZBcWAP4YFgCYGhYAPBwWANYdFgBwHxYACiEWAKQiFgBIJBYA4iUWAHwnFgAWKRYAuioWAFQsFgDuLRYAiC8WACwxFgDGMhYAYDQWAPo1FgCUNxYAODkWANI6FgBsPBYAED4WAKo/FgBEQRYA3kIWAIJEFgAcRhYAtkcWAFBJFgD0ShYAjkwWAChOFgDCTxYAZlEWAABTFgCaVBYANFYWANhXFgByWRYADFsWAKZcFgBKXhYA5F8WAH5hFgAYYxYAsmQWAFZmFgDwZxYAimkWAC5rFgDIbBYAYm4WAPxvFgCgcRYAOnMWANR0FgBudhYAEngWAKx5FgBGexYA4HwWAIR+FgAegBYAuIEWAFyDFgD2hBYAkIYWACqIFgDOiRYAaIsWAAKNFgCcjhYAQJAWANqRFgB0kxYADpUWALKWFgBMmBYA5pkWAICbFgAknRYAvp4WAFigFgDyoRYAlqMWADClFgDKphYAZKgWAAiqFgCiqxYAPK0WANauFgBwsBYAFLIWAK6zFgBItRYA4rYWAIa4FgAguhYAursWAFS9FgD4vhYAksAWACzCFgDGwxYAasUWAATHFgCeyBYAOMoWANzLFgB2zRYAEM8WAKrQFgBO0hYA6NMWAILVFgAm1xYAwNgWAFraFgD02xYAmN0WADLfFgDM4BYAZuIWAArkFgCk5RYAPucWANjoFgB86hYAFuwWALDtFgBK7xYA7vAWAIjyFgAi9BYAvPUWAGD3FgD6+BYAlPoWAC78FgDS/RYAbP8WAAYBFwCgAhcARAQXAN4FFwB4BxcAEgkXAKwKFwBQDBcA6g0XAIQPFwAeERcAwhIXAFwUFwD2FRcAkBcXADQZFwDOGhcAaBwXAAIeFwCmHxcAQCEXANoiFwB0JBcAGCYXALInFwBMKRcA8CoXAIosFwAkLhcAvi8XAGIxFwD8MhcAljQXADA2FwDUNxcAbjkXAAg7FwCiPBcARj4XAOA/FwB6QRcAFEMXAK5EFwBSRhcA7EcXAIZJFwAqSxcAxEwXAF5OFwD4TxcAnFEXADZTFwDQVBcAalYXAA5YFwCoWRcAQlsXANxcFwCAXhcAGmAXALRhFwBOYxcA8mQXAIxmFwAmaBcAwGkXAGRrFwD+bBcAmG4XADxwFwDWcRcAcHMXAAp1FwCudhcASHgXAOJ5FwB8excAFn0XALp+FwBUgBcA7oEXAIiDFwAshRcAxoYXAGCIFwD6iRcAnosXADiNFwDSjhcAbJAXABCSFwCqkxcARJUXAN6WFwCCmBcAHJoXALabFwBQnRcA6p4XAI6gFwAoohcAwqMXAGalFwAApxcAmqgXADSqFwDYqxcAcq0XAAyvFwCmsBcASrIXAOSzFwB+tRcAIrcXALy4FwBWuhcA8LsXAJS9FwAuvxcAyMAXAGLCFwAGxBcAoMUXADrHFwDUyBcAeMoXABLMFwCszRcARs8XAOrQFwCE0hcAHtQXALjVFwBS1xcA9tgXAJDaFwAq3BcAxN0XAGjfFwAC4RcAnOIXADbkFwDa5RcAdOcXAA7pFwCo6hcATOwXAObtFwCA7xcAGvEXAL7yFwBY9BcA8vUXAIz3FwAw+RcAyvoXAGT8FwD+/RcAov8XADwBGADWAhgAcAQYABQGGACuBxgASAkYAOwKGACGDBgAIA4YALoPGABeERgA+BIYAJIUGAAsFhgA0BcYAGoZGAAEGxgAnhwYAEIeGADcHxgAdiEYABAjGAC0JBgATiYYAOgnGACCKRgAHCsYAMAsGABaLhgA9C8YAI4xGAAyMxgAzDQYAGY2GAAKOBgApDkYAD47GADYPBgAfD4YABZAGACwQRgASkMYAO5EGACIRhgAIkgYALxJGABgSxgA+kwYAJROGAAuUBgA0lEYAGxTGAAGVRgAoFYYAERYGADeWRgAeFsYABJdGAC2XhgAUGAYAOphGACEYxgAHmUYAMJmGABcaBgA9mkYAJBrGAA0bRgAzm4YAGhwGAACchgApnMYAEB1GADadhgAdHgYABh6GACyexgATH0YAOZ+GACKgBgAJIIYAL6DGABYhRgA/IYYAJaIGAAwihgAyosYAG6NGAAIjxgAopAYAEaSGADgkxgAepUYABSXGAC4mBgAUpoYAOybGACGnRgAKp8YAMSgGABeohgA+KMYAJylGAA2pxgA0KgYAGqqGAAOrBgAqK0YAEKvGADmsBgAgLIYABq0GAC0tRgATrcYAPK4GACMuhgAJrwYAMC9GABkvxgA/sAYAJjCGAAyxBgA1sUYAHDHGAAKyRgApMoYAD7MGADizRgAfM8YABbRGACw0hgAVNQYAO7VGACI1xgAItkYAMbaGABg3BgA+t0YAJ7fGAA44RgA0uIYAGzkGAAQ5hgAqucYAETpGADe6hgAguwYABzuGAC27xgAUPEYAPTyGACO9BgAKPYYAML3GABm+RgAAPsYAJr8GAA+/hgA2P8YAHIBGQAMAxkAsAQZAEoGGQDkBxkAfgkZACILGQC8DBkAVg4ZAPAPGQCUERkALhMZAMgUGQBiFhkA/BcZAKAZGQA6GxkA1BwZAG4eGQASIBkArCEZAEYjGQDgJBkAhCYZAB4oGQC4KRkAUisZAPYsGQCQLhkAKjAZAMQxGQBoMxkAAjUZAJw2GQBAOBkA2jkZAHQ7GQAOPRkAsj4ZAExAGQDmQRkAgEMZABpFGQC+RhkAWEgZAPJJGQCMSxkAME0ZAMpOGQBkUBkA/lEZAKJTGQA8VRkA1lYZAHBYGQAUWhkArlsZAEhdGQDiXhkAhmAZACBiGQC6YxkAVGUZAPhmGQCSaBkALGoZAMZrGQBqbRkABG8ZAJ5wGQA4chkA3HMZAHZ1GQAQdxkAtHgZAE56GQDoexkAgn0ZACZ/GQDAgBkAWoIZAPSDGQCYhRkAMocZAMyIGQBmihkACowZAKSNGQA+jxkA2JAZAHySGQAWlBkAsJUZAEqXGQDumBkAiJoZACKcGQC8nRkAYJ8ZAPqgGQCUohkALqQZANKlGQBspxkABqkZAKCqGQBErBkA3q0ZAHivGQASsRkArLIZAFC0GQDqtRkAhLcZAB65GQDCuhkAXLwZAPa9GQCQvxkANMEZAM7CGQBoxBkAAsYZAKbHGQBAyRkA2soZAHTMGQAYzhkAss8ZAEzRGQDw0hkAitQZACTWGQC+1xkAYtkZAPzaGQCW3BkAMN4ZANTfGQBu4RkACOMZAKLkGQBG5hkA4OcZAHrpGQAU6xkAuOwZAFLuGQDs7xkAkPEZACrzGQDE9BkAXvYZAPj3GQCc+RkANvsZAND8GQBq/hkADgAaAKgBGgBCAxoA3AQaAIAGGgAaCBoAtAkaAE4LGgDyDBoAjA4aACYQGgDAERoAWhMaAP4UGgCYFhoAMhgaAMwZGgBwGxoACh0aAKQeGgA+IBoA4iEaAHwjGgAWJRoAuiYaAFQoGgDuKRoAiCsaACwtGgDGLhoAYDAaAPoxGgCUMxoAODUaANI2GgBsOBoAEDoaAKo7GgBEPRoA3j4aAHhAGgAcQhoAtkMaAFBFGgD0RhoAjkgaAChKGgDCSxoAXE0aAABPGgCaUBoANFIaANhTGgByVRoADFcaAKZYGgBKWhoA5FsaAH5dGgAYXxoAvGAaAFZiGgDwYxoAimUaAC5nGgDIaBoAYmoaAPxrGgCgbRoAOm8aANRwGgBuchoAEnQaAKx1GgBGdxoA6ngaAIR6GgAefBoAuH0aAFx/GgD2gBoAkIIaACqEGgDOhRoAaIcaAAKJGgCcihoAQIwaANqNGgB0jxoADpEaAKiSGgBMlBoA5pUaAICXGgAamRoAvpoaAFicGgDynRoAjJ8aADChGgDKohoAZKQaAP6lGgCYpxoAPKkaANaqGgBwrBoAFK4aAK6vGgBIsRoA4rIaAIa0GgAgthoAurcaAFS5GgD4uhoAkrwaACy+GgDGvxoAasEaAATDGgCexBoAOMYaANzHGgB2yRoAEMsaALTMGgBOzhoA6M8aAILRGgAm0xoAwNQaAFrWGgD01xoAmNkaADLbGgDM3BoAZt4aAArgGgCk4RoAPuMaANjkGgB85hoAFugaALDpGgBK6xoA7uwaAIjuGgAi8BoAvPEaAFbzGgD69BoAlPYaAC74GgDI+RoAbPsaAAb9GgCg/hoAOgAbAN4BGwB4AxsAEgUbAKwGGwBQCBsA6gkbAIQLGwAeDRsAwg4bAFwQGwD2ERsAkBMbADQVGwDOFhsAaBgbAAwaGwCmGxsAQB0bANoeGwB+IBsAGCIbALIjGwBMJRsA8CYbAIooGwAkKhsAvisbAGItGwD8LhsAljAbADAyGwDKMxsAbjUbAAg3GwCiOBsAPDobAOA7GwB6PRsAFD8bAK5AGwBSQhsA7EMbAIZFGwAgRxsAxEgbAF5KGwD4SxsAkk0bADZPGwDQUBsAalIbAA5UGwCoVRsAQlcbANxYGwCAWhsAGlwbALRdGwBOXxsA8mAbAIxiGwAmZBsAwGUbAGRnGwD+aBsAmGobADJsGwDWbRsAcG8bAApxGwCuchsASHQbAOJ1GwB8dxsAFnkbALp6GwBUfBsA7n0bAIh/GwAsgRsAxoIbAGCEGwD6hRsAnocbADiJGwDSihsAbIwbABCOGwCqjxsARJEbAN6SGwCClBsAHJYbALaXGwBQmRsA6pobAI6cGwAonhsAwp8bAFyhGwAAoxsAmqQbADSmGwDOpxsAcqkbAAyrGwCmrBsASq4bAOSvGwB+sRsAGLMbALy0GwBWthsA8LcbAIq5GwAuuxsAyLwbAGK+GwD8vxsAoMEbADrDGwDUxBsAbsYbABLIGwCsyRsARssbAOrMGwCEzhsAHtAbALjRGwBc0xsA9tQbAJDWGwAq2BsAztkbAGjbGwAC3RsAnN4bADbgGwDa4RsAdOMbAA7lGwCo5hsATOgbAObpGwCA6xsAGu0bAL7uGwBY8BsA8vEbAIzzGwAw9RsAyvYbAGT4GwD++RsAovsbADz9GwDW/hsAcAAcABQCHACuAxwASAUcAOIGHACGCBwAIAocALoLHABUDRwA+A4cAJIQHAAsEhwAxhMcAGoVHAAEFxwAnhgcAEIaHADcGxwAdh0cABAfHAC0IBwATiIcAOgjHACCJRwAJiccAMAoHABaKhwA9CscAJgtHAAyLxwAzDAcAGYyHAAANBwApDUcAD43HADYOBwAcjocABY8HACwPRwASj8cAORAHACIQhwAIkQcALxFHABWRxwA+kgcAJRKHAAuTBwA0k0cAGxPHAAGURwAoFIcAERUHADeVRwAeFccABJZHAC2WhwAUFwcAOpdHACEXxwAKGEcAMJiHABcZBwA9mUcAJpnHAA0aRwAzmocAGhsHAAMbhwApm8cAEBxHADachwAdHQcABh2HACydxwATHkcAOZ6HACKfBwAJH4cAL5/HABYgRwA/IIcAJaEHAAwhhwAyoccAG6JHAAIixwAoowcADyOHADgjxwAepEcABSTHACulBwAUpYcAOyXHACGmRwAIJscAMScHABenhwA+J8cAJyhHAA2oxwA0KQcAGqmHAAOqBwAqKkcAEKrHADcrBwAgK4cABqwHAC0sRwATrMcAPK0HACMthwAJrgcAMC5HABkuxwA/rwcAJi+HAAywBwA1sEcAHDDHAAKxRwApMYcAEjIHADiyRwAfMscABbNHACwzhwAVNAcAO7RHACI0xwAItUcAMbWHABg2BwA+tkcAJTbHAA43RwA0t4cAGzgHAAG4hwAquMcAETlHADe5hwAgugcABzqHAC26xwAUO0cAPTuHACO8BwAKPIcAMLzHABm9RwAAPccAJr4HAA0+hwA2PscAHL9HAAM/xwApgAdAEoCHQDkAx0AfgUdACIHHQC8CB0AVgodAPALHQCUDR0ALg8dAMgQHQBiEh0A/BMdAKAVHQA6Fx0A1BgdAG4aHQASHB0ArB0dAEYfHQDgIB0AhCIdAB4kHQC4JR0AUicdAPYoHQCQKh0AKiwdAMQtHQBoLx0AAjEdAJwyHQA2NB0A2jUdAHQ3HQAOOR0AsjodAEw8HQDmPR0AgD8dACRBHQC+Qh0AWEQdAPJFHQCWRx0AMEkdAMpKHQBkTB0A/k0dAKJPHQA8UR0A1lIdAHBUHQAUVh0ArlcdAEhZHQDiWh0AhlwdACBeHQC6Xx0AVGEdAPhiHQCSZB0ALGYdAMZnHQBqaR0ABGsdAJ5sHQA4bh0A3G8dAHZxHQAQcx0AqnQdAE52HQDodx0AgnkdABx7HQDAfB0AWn4dAPR/HQCOgR0AMoMdAMyEHQBmhh0AAIgdAKSJHQA+ix0A2IwdAHKOHQAWkB0AsJEdAEqTHQDulB0AiJYdACKYHQC8mR0AYJsdAPqcHQCUnh0ALqAdANKhHQBsox0ABqUdAKCmHQBEqB0A3qkdAHirHQASrR0Atq4dAFCwHQDqsR0AhLMdACi1HQDCth0AXLgdAPa5HQCQux0ANL0dAM6+HQBowB0AAsIdAKbDHQBAxR0A2sYdAHTIHQAYyh0AsssdAEzNHQDmzh0AitAdACTSHQC+0x0AWNUdAPzWHQCW2B0AMNodANTbHQBu3R0ACN8dAKLgHQBG4h0A4OMdAHrlHQAU5x0AuOgdAFLqHQDs6x0Ahu0dACrvHQDE8B0AXvIdAPjzHQCc9R0ANvcdAND4HQBq+h0ADvwdAKj9HQBC/x0A3AAeAIACHgAaBB4AtAUeAE4HHgDyCB4AjAoeACYMHgDADR4AZA8eAP4QHgCYEh4AMhQeAMwVHgBwFx4AChkeAKQaHgA+HB4A4h0eAHwfHgAWIR4AsCIeAFQkHgDuJR4AiCceACwpHgDGKh4AYCweAPotHgCeLx4AODEeANIyHgBsNB4AEDYeAKo3HgBEOR4A3joeAII8HgAcPh4Atj8eAFBBHgD0Qh4AjkQeAChGHgDCRx4AZkkeAABLHgCaTB4ANE4eANhPHgByUR4ADFMeAKZUHgBAVh4A5FceAH5ZHgAYWx4AslweAFZeHgDwXx4AimEeACRjHgDIZB4AYmYeAPxnHgCgaR4AOmseANRsHgBubh4AEnAeAKxxHgBGcx4A4HQeAIR2HgAeeB4AuHkeAFJ7HgD2fB4AkH4eACqAHgDEgR4AaIMeAAKFHgCchh4ANogeANqJHgB0ix4ADo0eALKOHgBMkB4A5pEeAICTHgAklR4AvpYeAFiYHgDymR4AlpseADCdHgDKnh4AZKAeAP6hHgCiox4APKUeANamHgBwqB4AFKoeAK6rHgBIrR4A4q4eAIawHgAgsh4AurMeAFS1HgD4th4AkrgeACy6HgDGux4Aar0eAAS/HgCewB4AOMIeANzDHgB2xR4AEMceAKrIHgBOyh4A6MseAILNHgAczx4AwNAeAFrSHgD00x4AjtUeADLXHgDM2B4AZtoeAArcHgCk3R4APt8eANjgHgB84h4AFuQeALDlHgBK5x4A7ugeAIjqHgAi7B4AvO0eAGDvHgD68B4AlPIeAC70HgDS9R4AbPceAAb5HgCg+h4AOvweAN79HgB4/x4AEgEfAKwCHwBQBB8A6gUfAIQHHwAeCR8AwgofAFwMHwD2DR8AkA8fADQRHwDOEh8AaBQfAAIWHwCmFx8AQBkfANoaHwB0HB8AGB4fALIfHwBMIR8A5iIfAIokHwAkJh8AvicfAGIpHwD8Kh8AliwfADAuHwDULx8AbjEfAAgzHwCiNB8APDYfAOA3HwB6OR8AFDsfAK48HwBSPh8A7D8fAIZBHwAgQx8AxEQfAF5GHwD4Rx8AkkkfADZLHwDQTB8Aak4fAARQHwCoUR8AQlMfANxUHwB2Vh8AGlgfALRZHwBOWx8A8lwfAIxeHwAmYB8AwGEfAGRjHwD+ZB8AmGYfADJoHwDWaR8AcGsfAAptHwCkbh8ASHAfAOJxHwB8cx8AFnUfALp2HwBUeB8A7nkfAIh7HwAsfR8Axn4fAGCAHwAEgh8AnoMfADiFHwDShh8AbIgfABCKHwCqix8ARI0fAN6OHwCCkB8AHJIfALaTHwBQlR8A9JYfAI6YHwAomh8AwpsfAGadHwAAnx8AmqAfADSiHwDOox8AcqUfAAynHwCmqB8AQKofAOSrHwB+rR8AGK8fALKwHwBWsh8A8LMfAIq1HwAktx8AyLgfAGK6HwD8ux8AoL0fADq/HwDUwB8AbsIfABLEHwCsxR8ARscfAODIHwCEyh8AHswfALjNHwBczx8A9tAfAJDSHwAq1B8AztUfAGjXHwAC2R8AnNofADbcHwDa3R8AdN8fAA7hHwCo4h8ATOQfAOblHwCA5x8AGukfAL7qHwBY7B8A8u0fAIzvHwAm8R8AyvIfAGT0HwD+9R8AmPcfADz5HwDW+h8AcPwfABT+HwCu/x8ASAEgAOICIACGBCAAIAYgALoHIABUCSAA+AogAJIMIAAsDiAAxg8gAGoRIAAEEyAAnhQgAEIWIADcFyAAdhkgABAbIAC0HCAATh4gAOgfIACCISAAJiMgAMAkIABaJiAA9CcgAI4pIAAyKyAAzCwgAGYuIAAAMCAApDEgAD4zIADYNCAAcjYgABY4IACwOSAASjsgAOQ8IACIPiAAIkAgALxBIABWQyAA+kQgAJRGIAAuSCAA0kkgAGxLIAAGTSAAoE4gAERQIADeUSAAeFMgABJVIAC2ViAAUFggAOpZIACEWyAAKF0gAMJeIABcYCAA9mEgAJpjIAA0ZSAAzmYgAGhoIAACaiAApmsgAEBtIADabiAAdHAgABhyIACycyAATHUgAOZ2IACKeCAAJHogAL57IABYfSAA/H4gAJaAIAAwgiAAyoMgAG6FIAAIhyAAooggADyKIADgiyAAeo0gABSPIACukCAAUpIgAOyTIACGlSAAIJcgAMSYIABemiAA+JsgAJKdIAA2nyAA0KAgAGqiIAAOpCAAqKUgAEKnIADcqCAAgKogABqsIAC0rSAATq8gAPKwIACMsiAAJrQgAMC1IABktyAA/rggAJi6IAAyvCAA1r0gAHC/IAAKwSAApMIgAEjEIADixSAAfMcgABbJIACwyiAAVMwgAO7NIACIzyAAItEgAMbSIABg1CAA+tUgAJTXIAA42SAA0togAGzcIAAG3iAAqt8gAEThIADe4iAAeOQgABzmIAC25yAAUOkgAPTqIACO7CAAKO4gAMLvIABm8SAAAPMgAJr0IAA09iAA2PcgAHL5IAAM+yAApvwgAEr+IADk/yAAfgEhABgDIQC8BCEAVgYhAPAHIQCUCSEALgshAMgMIQBiDiEA/A8hAKARIQA6EyEA1BQhAG4WIQASGCEArBkhAEYbIQDgHCEAhB4hAB4gIQC4ISEAUiMhAPYkIQCQJiEAKighAMQpIQBoKyEAAi0hAJwuIQA2MCEA2jEhAHQzIQAONSEAqDYhAEw4IQDmOSEAgDshACQ9IQC+PiEAWEAhAPJBIQCMQyEAMEUhAMpGIQBkSCEA/kkhAKJLIQA8TSEA1k4hAHBQIQAUUiEArlMhAEhVIQDiViEAfFghACBaIQC6WyEAVF0hAO5eIQCSYCEALGIhAMZjIQBqZSEABGchAJ5oIQA4aiEA3GshAHZtIQAQbyEAqnAhAE5yIQDocyEAgnUhABx3IQDAeCEAWnohAPR7IQCOfSEAMn8hAMyAIQBmgiEAAIQhAKSFIQA+hyEA2IghAHyKIQAWjCEAsI0hAEqPIQDukCEAiJIhACKUIQC8lSEAYJchAPqYIQCUmiEALpwhANKdIQBsnyEABqEhAKCiIQA6pCEA3qUhAHinIQASqSEArKohAFCsIQDqrSEAhK8hAB6xIQDCsiEAXLQhAPa1IQCQtyEAKrkhAM66IQBovCEAAr4hAKa/IQBAwSEA2sIhAHTEIQAYxiEAsschAEzJIQDmyiEAiswhACTOIQC+zyEAWNEhAPzSIQCW1CEAMNYhAMrXIQBu2SEACNshAKLcIQBG3iEA4N8hAHrhIQAU4yEAuOQhAFLmIQDs5yEAhukhACrrIQDE7CEAXu4hAPjvIQCc8SEANvMhAND0IQBq9iEADvghAKj5IQBC+yEA3PwhAID+IQAaACIAtAEiAE4DIgDoBCIAjAYiACYIIgDACSIAWgsiAP4MIgCYDiIAMhAiAMwRIgBwEyIAChUiAKQWIgA+GCIA4hkiAHwbIgAWHSIAsB4iAFQgIgDuISIAiCMiACwlIgDGJiIAYCgiAPopIgCeKyIAOC0iANIuIgBsMCIAEDIiAKozIgBENSIA3jYiAII4IgAcOiIAtjsiAFA9IgDqPiIAjkAiAChCIgDCQyIAXEUiAABHIgCaSCIANEoiAM5LIgByTSIADE8iAKZQIgBAUiIA5FMiAH5VIgAYVyIAslgiAFZaIgDwWyIAil0iACRfIgDIYCIAYmIiAPxjIgCgZSIAOmciANRoIgBuaiIAEmwiAKxtIgBGbyIA4HAiAIRyIgAedCIAuHUiAFJ3IgD2eCIAkHoiACp8IgDEfSIAaH8iAAKBIgCcgiIAQIQiANqFIgB0hyIADokiALKKIgBMjCIA5o0iAICPIgAakSIAvpIiAFiUIgDylSIAjJciADCZIgDKmiIAZJwiAP6dIgCinyIAPKEiANaiIgBwpCIACqYiAK6nIgBIqSIA4qoiAHysIgAgriIAuq8iAFSxIgDusiIAkrQiACy2IgDGtyIAarkiAAS7IgCevCIAOL4iANy/IgB2wSIAEMMiAKrEIgBOxiIA6MciAILJIgAcyyIAwMwiAFrOIgD0zyIAjtEiADLTIgDM1CIAZtYiAADYIgCk2SIAPtsiANjcIgB83iIAFuAiALDhIgBK4yIA7uQiAIjmIgAi6CIAvOkiAFbrIgD67CIAlO4iAC7wIgDI8SIAbPMiAAb1IgCg9iIAOvgiAN75IgB4+yIAEv0iAKz+IgBGACMA6gEjAIQDIwAeBSMAuAYjAFwIIwD2CSMAkAsjADQNIwDODiMAaBAjAAISIwCmEyMAQBUjANoWIwB0GCMAGBojALIbIwBMHSMA5h4jAIogIwAkIiMAviMjAFglIwD8JiMAligjADAqIwDKKyMAZC0jAAgvIwCiMCMAPDIjAOAzIwB6NSMAFDcjAK44IwBSOiMA7DsjAIY9IwAgPyMAxEAjAF5CIwD4QyMAkkUjADZHIwDQSCMAakojAARMIwCoTSMAQk8jANxQIwCAUiMAGlQjALRVIwBOVyMA8lgjAIxaIwAmXCMAwF0jAGRfIwD+YCMAmGIjADJkIwDWZSMAcGcjAAppIwCkaiMASGwjAOJtIwB8byMAFnEjALpyIwBUdCMA7nUjAIh3IwAieSMAxnojAGB8IwD6fSMAlH8jADiBIwDSgiMAbIQjAAaGIwCqhyMARIkjAN6KIwB4jCMAHI4jALaPIwBQkSMA6pIjAI6UIwAoliMAwpcjAGaZIwAAmyMAmpwjADSeIwDYnyMAcqEjAAyjIwCmpCMASqYjAOSnIwB+qSMAGKsjALysIwBWriMA8K8jAIqxIwAusyMAyLQjAGK2IwD8tyMAoLkjADq7IwDUvCMAbr4jABLAIwCswSMARsMjAODEIwB6xiMAHsgjALjJIwBSyyMA7MwjAJDOIwAq0CMAxNEjAF7TIwAC1SMAnNYjADbYIwDQ2SMAdNsjAA7dIwCo3iMATOAjAObhIwCA4yMAGuUjAL7mIwBY6CMA8ukjAIzrIwAw7SMAyu4jAGTwIwD+8SMAovMjADz1IwDW9iMAcPgjABT6IwCu+yMASP0jAOL+IwCGACQAIAIkALoDJABeBSQA+AYkAJIIJAAsCiQA0AskAGoNJAAEDyQAnhAkADgSJADcEyQAdhUkABAXJACqGCQAThokAOgbJACCHSQAJh8kAMAgJABaIiQA9CMkAI4lJAAyJyQAzCgkAGYqJAAALCQApC0kAD4vJADYMCQAcjIkABY0JACwNSQASjckAOQ4JACIOiQAIjwkALw9JABgPyQA+kAkAJRCJAAuRCQA0kUkAGxHJAAGSSQAoEokADpMJADeTSQAeE8kABJRJACsUiQAUFQkAOpVJACEVyQAHlkkAMJaJABcXCQA9l0kAJBfJAAqYSQAzmIkAGhkJAACZiQAnGckAEBpJADaaiQAdGwkABhuJACybyQATHEkAOZyJACKdCQAJHYkAL53JABYeSQA/HokAJZ8JAAwfiQAyn8kAG6BJAAIgyQAooQkADyGJADghyQAeokkABSLJAC4jCQAUo4kAOyPJACGkSQAKpMkAMSUJABeliQA+JckAJyZJAA2myQA0JwkAGqeJAAOoCQAqKEkAEKjJADcpCQAgKYkABqoJAC0qSQATqskAOisJACMriQAJrAkAMCxJABasyQA/rQkAJi2JAAyuCQAzLkkAHC7JAAKvSQApL4kAD7AJADiwSQAfMMkABbFJACwxiQAVMgkAO7JJACIyyQAIs0kAMbOJABg0CQA+tEkAJTTJAA41SQA0tYkAGzYJAAG2iQAqtskAETdJADe3iQAeOAkABziJAC24yQAUOUkAPTmJACO6CQAKOokAMLrJABm7SQAAO8kAJrwJAA08iQA2PMkAHL1JAAM9yQApvgkAEr6JADk+yQAfv0kABj/JAC8ACUAVgIlAPADJQCKBSUALgclAMgIJQBiCiUA/AslAJYNJQA6DyUA1BAlAG4SJQAIFCUArBUlAEYXJQDgGCUAhBolAB4cJQC4HSUAUh8lAPYgJQCQIiUAKiQlAMQlJQBoJyUAAiklAJwqJQA2LCUA2i0lAHQvJQAOMSUAqDIlAEw0JQDmNSUAgDclABo5JQC+OiUAWDwlAPI9JQCMPyUAJkElAMpCJQBkRCUA/kUlAJhHJQA8SSUA1kolAHBMJQAKTiUArk8lAEhRJQDiUiUAfFQlACBWJQC6VyUAVFklAPhaJQCSXCUALF4lAMZfJQBqYSUABGMlAJ5kJQA4ZiUA3GclAHZpJQAQayUAqmwlAE5uJQDobyUAgnElABxzJQDAdCUAWnYlAPR3JQCYeSUAMnslAMx8JQBmfiUAAIAlAKSBJQA+gyUA2IQlAHKGJQAWiCUAsIklAEqLJQDkjCUAiI4lACKQJQC8kSUAVpMlAPqUJQCUliUALpglAMiZJQBsmyUABp0lAKCeJQA6oCUA1KElAHijJQASpSUArKYlAEaoJQDqqSUAhKslAB6tJQDCriUAXLAlAPaxJQCQsyUANLUlAM62JQBouCUAArolAKa7JQBAvSUA2r4lAHTAJQAYwiUAssMlAEzFJQDwxiUAisglACTKJQC+yyUAYs0lAPzOJQCW0CUAMNIlANTTJQBu1SUACNclAKLYJQA82iUA4NslAHrdJQAU3yUAruAlAFLiJQDs4yUAhuUlACDnJQDE6CUAXuolAPjrJQCS7SUALO8lANDwJQBq8iUABPQlAKj1JQBC9yUA3PglAHb6JQAa/CUAtP0lAE7/JQDoACYAjAImACYEJgDABSYAWgcmAP4IJgCYCiYAMgwmAMwNJgBwDyYAChEmAKQSJgA+FCYA4hUmAHwXJgAWGSYAsBomAFQcJgDuHSYAiB8mACIhJgDGIiYAYCQmAPolJgCUJyYAOCkmANIqJgBsLCYABi4mAKovJgBEMSYA3jImAHg0JgAcNiYAtjcmAFA5JgDqOiYAjjwmACg+JgDCPyYAZkEmAABDJgCaRCYANEYmANhHJgBySSYADEsmAKZMJgBKTiYA5E8mAH5RJgAYUyYAvFQmAFZWJgDwVyYAilkmAC5bJgDIXCYAYl4mAPxfJgCgYSYAOmMmANRkJgBuZiYAEmgmAKxpJgBGayYA4GwmAIRuJgAecCYAuHEmAFJzJgD2dCYAkHYmACp4JgDEeSYAXnsmAAJ9JgCcfiYANoAmANCBJgB0gyYADoUmAKiGJgBCiCYA5okmAICLJgAajSYAtI4mAFiQJgDykSYAjJMmACaVJgDKliYAZJgmAP6ZJgCYmyYAPJ0mANaeJgBwoCYAFKImAK6jJgBIpSYA4qYmAIaoJgAgqiYAuqsmAFStJgD4riYAkrAmACyyJgDGsyYAarUmAAS3JgCeuCYAOLomANy7JgB2vSYAEL8mALTAJgBOwiYA6MMmAILFJgAcxyYAwMgmAFrKJgD0yyYAjs0mADLPJgDM0CYAZtImAADUJgCk1SYAPtcmANjYJgBy2iYADNwmALDdJgBK3yYA5OAmAH7iJgAi5CYAvOUmAFbnJgDw6CYAlOomAC7sJgDI7SYAYu8mAAbxJgCg8iYAOvQmAN71JgB49yYAEvkmAKz6JgBQ/CYA6v0mAIT/JgAeAScAwgInAFwEJwD2BScAkAcnADQJJwDOCicAaAwnAAIOJwCmDycAQBEnANoSJwB0FCcAGBYnALIXJwBMGScA5honAIAcJwAkHicAvh8nAFghJwD8IicAliQnADAmJwDKJycAbiknAAgrJwCiLCcAPC4nAOAvJwB6MScAFDMnAK40JwBSNicA7DcnAIY5JwAgOycAxDwnAF4+JwD4PycAnEEnADZDJwDQRCcAakYnAA5IJwCoSScAQksnANxMJwCATicAGlAnALRRJwBOUycA8lQnAIxWJwAmWCcAwFknAFpbJwD+XCcAmF4nADJgJwDMYScAcGMnAAplJwCkZicAPmgnAOJpJwB8aycAFm0nALBuJwBUcCcA7nEnAIhzJwAidScAxnYnAGB4JwD6eScAlHsnADh9JwDSficAbIAnAAaCJwCqgycARIUnAN6GJwB4iCcAHIonALaLJwBQjScA6o4nAI6QJwAokicAwpMnAGaVJwAAlycAmpgnADSaJwDYmycAcp0nAAyfJwCmoCcASqInAOSjJwB+pScAGKcnALyoJwBWqicA8KsnAIqtJwAurycAyLAnAGKyJwD8sycAoLUnADq3JwDUuCcAbronAAi8JwCsvScARr8nAODAJwB6wicAHsQnALjFJwBSxycA7MgnAJDKJwAqzCcAxM0nAF7PJwAC0ScAnNInADbUJwDQ1ScAdNcnAA7ZJwCo2icAQtwnAObdJwCA3ycAGuEnAL7iJwBY5CcA8uUnAIznJwAw6ScAyuonAGTsJwD+7ScAou8nADzxJwDW8icAcPQnABT2JwCu9ycASPknAOL6JwCG/CcAIP4nALr/JwBUASgA+AIoAJIEKAAsBigAxgcoAGoJKAAECygAngwoADgOKADcDygAdhEoABATKACqFCgAThYoAOgXKACCGSgAHBsoAMAcKABaHigA9B8oAI4hKAAyIygAzCQoAGYmKAAAKCgApCkoAD4rKADYLCgAci4oABYwKACwMSgASjMoAOQ0KACINigAIjgoALw5KABWOygA+jwoAJQ+KAAuQCgAyEEoAGxDKAAGRSgAoEYoADpIKADUSSgAeEsoABJNKACsTigARlAoAOpRKACEUygAHlUoALhWKABcWCgA9lkoAJBbKAAqXSgAzl4oAGhgKAACYigAnGMoAEBlKADaZigAdGgoABhqKACyaygATG0oAOZuKACKcCgAJHIoAL5zKABYdSgA/HYoAJZ4KAAweigAynsoAG59KAAIfygAooAoADyCKADggygAeoUoABSHKAC4iCgAUoooAOyLKACGjSgAKo8oAMSQKABekigA+JMoAJyVKAA2lygA0JgoAGqaKAAEnCgAqJ0oAEKfKADcoCgAdqIoABqkKAC0pSgATqcoAOioKACMqigAJqwoAMCtKABarygA9LAoAJiyKAAytCgAzLUoAGa3KAAKuSgApLooAD68KADivSgAfL8oABbBKACwwigAVMQoAO7FKACIxygAIskoAMbKKABgzCgA+s0oAJTPKAA40SgA0tIoAGzUKAAQ1igAqtcoAETZKADe2igAgtwoABzeKAC23ygAUOEoAPTiKACO5CgAKOYoAMLnKABm6SgAAOsoAJrsKAA07igA2O8oAHLxKAAM8ygApvQoAED2KADk9ygAfvkoABj7KACy/CgAVv4oAPD/KACKASkAJAMpAMgEKQBiBikA/AcpAJYJKQA6CykA1AwpAG4OKQASECkArBEpAEYTKQDgFCkAhBYpAB4YKQC4GSkAUhspAOwcKQCQHikAKiApAMQhKQBoIykAAiUpAJwmKQA2KCkA0CkpAHQrKQAOLSkAqC4pAEIwKQDmMSkAgDMpABo1KQC0NikAWDgpAPI5KQCMOykAJj0pAMo+KQBkQCkA/kEpAJhDKQA8RSkA1kYpAHBIKQAKSikArkspAEhNKQDiTikAfFApACBSKQC6UykAVFUpAPhWKQCSWCkALFopAMZbKQBqXSkABF8pAJ5gKQA4YikA3GMpAHZlKQAQZykAqmgpAE5qKQDoaykAgm0pABxvKQDAcCkAWnIpAPRzKQCOdSkAMncpAMx4KQBmeikAAHwpAKR9KQA+fykA2IApAHKCKQAMhCkAsIUpAEqHKQDkiCkAfoopACKMKQC8jSkAVo8pAPCQKQCUkikALpQpAMiVKQBilykABpkpAKCaKQA6nCkA1J0pAHifKQASoSkArKIpAFCkKQDqpSkAhKcpAB6pKQDCqikAXKwpAPatKQCQrykANLEpAM6yKQBotCkAArYpAKa3KQBAuSkA2ropAHS8KQAYvikAsr8pAEzBKQDmwikAisQpACTGKQC+xykAYskpAPzKKQCWzCkAMM4pAMrPKQBu0SkACNMpAKLUKQA81ikA4NcpAHrZKQAU2ykArtwpAFLeKQDs3ykAhuEpACDjKQDE5CkAXuYpAPjnKQCS6SkALOspANDsKQBq7ikABPApAJ7xKQBC8ykA3PQpAHb2KQAa+CkAtPkpAE77KQDo/CkAjP4pACYAKgDAASoAWgMqAP4EKgCYBioAMggqAMwJKgBwCyoACg0qAKQOKgA+ECoA4hEqAHwTKgAWFSoAsBYqAFQYKgDuGSoAiBsqACIdKgC8HioAYCAqAPohKgCUIyoALiUqANImKgBsKCoABioqAKorKgBELSoA3i4qAHgwKgAcMioAtjMqAFA1KgDqNioAjjgqACg6KgDCOyoAXD0qAAA/KgCaQCoANEIqAM5DKgByRSoADEcqAKZIKgBKSioA5EsqAH5NKgAYTyoAvFAqAFZSKgDwUyoAilUqAC5XKgDIWCoAYloqAPxbKgCgXSoAOl8qANRgKgBuYioAEmQqAKxlKgBGZyoA4GgqAIRqKgAebCoAuG0qAFJvKgD2cCoAkHIqACp0KgDEdSoAXncqAAJ5KgCceioANnwqANB9KgB0fyoADoEqAKiCKgBChCoA5oUqAICHKgAaiSoAtIoqAFiMKgDyjSoAjI8qACaRKgDKkioAZJQqAP6VKgCYlyoAPJkqANaaKgBwnCoACp4qAK6fKgBIoSoA4qIqAIakKgAgpioAuqcqAFSpKgD4qioAkqwqACyuKgDGryoAarEqAASzKgCetCoAOLYqANy3KgB2uSoAELsqAKq8KgBOvioA6L8qAILBKgAcwyoAwMQqAFrGKgD0xyoAjskqACjLKgDMzCoAZs4qAADQKgCa0SoAPtMqANjUKgBy1ioADNgqALDZKgBK2yoA5NwqAH7eKgAi4CoAvOEqAFbjKgDw5CoAlOYqAC7oKgDI6SoAbOsqAAbtKgCg7ioAOvAqAN7xKgB48yoAEvUqAKz2KgBQ+CoA6vkqAIT7KgAe/SoAwv4qAFwAKwD2ASsAkAMrADQFKwDOBisAaAgrAAIKKwCcCysAQA0rANoOKwB0ECsAGBIrALITKwBMFSsA5hYrAIoYKwAkGisAvhsrAFgdKwD8HisAliArADAiKwDKIysAbiUrAAgnKwCiKCsAPCorAOArKwB6LSsAFC8rAK4wKwBSMisA7DMrAIY1KwAqNysAxDgrAF46KwD4OysAnD0rADY/KwDQQCsAakIrAAREKwCoRSsAQkcrANxIKwB2SisAGkwrALRNKwBOTysA6FArAIxSKwAmVCsAwFUrAFpXKwD+WCsAmForADJcKwDMXSsAcF8rAAphKwCkYisAPmQrANhlKwB8ZysAFmkrALBqKwBUbCsA7m0rAIhvKwAicSsAxnIrAGB0KwD6dSsAlHcrADh5KwDSeisAbHwrAAZ+KwCqfysARIErAN6CKwB4hCsAHIYrALaHKwBQiSsA6oorAI6MKwAojisAwo8rAGaRKwAAkysAmpQrADSWKwDYlysAcpkrAAybKwCmnCsASp4rAOSfKwB+oSsAGKMrALykKwBWpisA8KcrAIqpKwAkqysAyKwrAGKuKwD8rysAlrErADqzKwDUtCsAbrYrAAi4KwCsuSsARrsrAOC8KwB6visAHsArALjBKwBSwysA7MQrAJDGKwAqyCsAxMkrAF7LKwACzSsAnM4rADbQKwDQ0SsAdNMrAA7VKwCo1isAQtgrAObZKwCA2ysAGt0rAL7eKwBY4CsA8uErAIzjKwAw5SsAyuYrAGToKwD+6SsAousrADztKwDW7isAcPArABTyKwCu8ysASPUrAOL2KwCG+CsAIPorALr7KwBU/SsA7v4rAJIALAAsAiwAxgMsAGoFLAAEBywAnggsAEIKLADcCywAdg0sABAPLACqECwAThIsAOgTLACCFSwAHBcsAMAYLABaGiwA9BssAI4dLAAyHywAzCAsAGYiLAAAJCwApCUsAD4nLADYKCwAciosABYsLACwLSwASi8sAOQwLACIMiwAIjQsALw1LABWNywA+jgsAJQ6LAAuPCwAyD0sAGw/LAAGQSwAoEIsADpELADeRSwAeEcsABJJLACsSiwARkwsAOpNLACETywAHlEsALhSLABcVCwA9lUsAJBXLAAqWSwAzlosAGhcLAACXiwAnF8sAEBhLADaYiwAdGQsAA5mLACyZywATGksAOZqLACAbCwAJG4sAL5vLABYcSwA/HIsAJZ0LAAwdiwAyncsAG55LAAIeywAonwsADx+LADgfywAeoEsABSDLACuhCwAUoYsAOyHLACGiSwAKossAMSMLABejiwA+I8sAJKRLAA2kywA0JQsAGqWLAAEmCwAqJksAEKbLADcnCwAdp4sABqgLAC0oSwATqMsAOikLACMpiwAJqgsAMCpLABaqywA9KwsAJiuLAAysCwAzLEsAGazLAAKtSwApLYsAD64LADiuSwAfLssABa9LACwviwAVMAsAO7BLACIwywAIsUsAMbGLABgyCwA+sksAJTLLAA4zSwA0s4sAGzQLAAG0iwAqtMsAETVLADe1iwAgtgsABzaLAC22ywAUN0sAPTeLACO4CwAKOIsAMLjLABm5SwAAOcsAJroLAA06iwAzussAHLtLAAM7ywApvAsAEDyLADk8ywAfvUsABj3LACy+CwAVvosAPD7LACK/SwAJP8sAMgALQBiAi0A/AMtAJYFLQA6By0A1AgtAG4KLQASDC0ArA0tAEYPLQDgEC0AhBItAB4ULQC4FS0AUhctAPYYLQCQGi0AKhwtAMQdLQBoHy0AAiEtAJwiLQA2JC0A0CUtAHQnLQAOKS0AqCotAEIsLQDmLS0AgC8tABoxLQC0Mi0AWDQtAPI1LQCMNy0AJjktAMo6LQBkPC0A/j0tAJg/LQA8QS0A1kItAHBELQAKRi0ArkctAEhJLQDiSi0AfEwtACBOLQC6Ty0AVFEtAO5SLQCSVC0ALFYtAMZXLQBgWS0ABFstAJ5cLQA4Xi0A3F8tAHZhLQAQYy0AqmQtAE5mLQDoZy0AgmktABxrLQDAbC0AWm4tAPRvLQCOcS0AMnMtAMx0LQBmdi0AAHgtAKR5LQA+ey0A2HwtAHJ+LQAWgC0AsIEtAEqDLQDkhC0AfoYtACKILQC8iS0AVostAPCMLQCUji0ALpAtAMiRLQBiky0ABpUtAKCWLQA6mC0A1JktAHibLQASnS0ArJ4tAEagLQDqoS0AhKMtAB6lLQDCpi0AXKgtAPapLQCQqy0ANK0tAM6uLQBosC0AArItAKazLQBAtS0A2rYtAHS4LQAYui0AsrstAEy9LQDwvi0AisAtACTCLQC+wy0AWMUtAPzGLQCWyC0AMMotAMrLLQBuzS0ACM8tAKLQLQA80i0A4NMtAHrVLQAU1y0ArtgtAEjaLQDs2y0Aht0tACDfLQC64C0AXuItAPjjLQCS5S0ALOctANDoLQBq6i0ABOwtAJ7tLQBC7y0A3PAtAHbyLQAa9C0AtPUtAE73LQDo+C0AjPotACb8LQDA/S0AWv8tAPQALgCYAi4AMgQuAMwFLgBwBy4ACgkuAKQKLgA+DC4A2A0uAHwPLgAWES4AsBIuAEoULgDuFS4AiBcuACIZLgC8Gi4AYBwuAPodLgCUHy4ALiEuANIiLgBsJC4ABiYuAKAnLgBEKS4A3iouAHgsLgAcLi4Ati8uAFAxLgDqMi4AjjQuACg2LgDCNy4AXDkuAAA7LgCaPC4AND4uAM4/LgByQS4ADEMuAKZELgBARi4A5EcuAH5JLgAYSy4AvEwuAFZOLgDwTy4AilEuAC5TLgDIVC4AYlYuAPxXLgCgWS4AOlsuANRcLgBuXi4ACGAuAKxhLgBGYy4A4GQuAHpmLgAeaC4AuGkuAFJrLgDsbC4AkG4uACpwLgDEcS4AXnMuAPh0LgCcdi4ANnguANB5LgB0ey4ADn0uAKh+LgBCgC4A5oEuAICDLgAahS4AtIYuAFiILgDyiS4AjIsuACaNLgDKji4AZJAuAP6RLgCYky4APJUuANaWLgBwmC4AFJouAK6bLgBInS4A4p4uAIagLgAgoi4AuqMuAFSlLgD4pi4AkqguACyqLgDGqy4Aaq0uAASvLgCesC4AOLIuANyzLgB2tS4AELcuAKq4LgBEui4A6LsuAIK9LgAcvy4AtsAuAFrCLgD0wy4AjsUuACjHLgDMyC4AZsouAADMLgCazS4APs8uANjQLgBy0i4ADNQuALDVLgBK1y4A5NguAH7aLgAi3C4AvN0uAFbfLgD64C4AlOIuAC7kLgDI5S4AbOcuAAbpLgCg6i4AOuwuAN7tLgB47y4AEvEuAKzyLgBQ9C4A6vUuAIT3LgAe+S4AwvouAFz8LgD2/S4AkP8uACoBLwDOAi8AaAQvAAIGLwCcBy8AQAkvANoKLwB0DC8AGA4vALIPLwBMES8A5hIvAIoULwAkFi8AvhcvAFgZLwD8Gi8AlhwvADAeLwDKHy8AbiEvAAgjLwCiJC8APCYvAOAnLwB6KS8AFCsvAK4sLwBSLi8A7C8vAIYxLwAgMy8AxDQvAF42LwD4Ny8AkjkvADY7LwDQPC8Aaj4vAARALwCoQS8AQkMvANxELwB2Ri8AEEgvALRJLwBOSy8A6EwvAIxOLwAmUC8AwFEvAFpTLwD0VC8AmFYvADJYLwDMWS8AZlsvAApdLwCkXi8APmAvANhhLwB8Yy8AFmUvALBmLwBKaC8A7mkvAIhrLwAibS8Axm4vAGBwLwD6cS8AlHMvADh1LwDSdi8AbHgvAAZ6LwCqey8ARH0vAN5+LwB4gC8AHIIvALaDLwBQhS8A9IYvAI6ILwAoii8AwosvAGaNLwAAjy8AmpAvADSSLwDOky8AcpUvAAyXLwCmmC8AQJovAOSbLwB+nS8AGJ8vALKgLwBWoi8A8KMvAIqlLwAkpy8AvqgvAGKqLwD8qy8Alq0vADCvLwDUsC8AbrIvAAi0LwCstS8ARrcvAOC4LwB6ui8AHrwvALi9LwBSvy8A7MAvAJDCLwAqxC8AxMUvAF7HLwACyS8AnMovADbMLwDQzS8AdM8vAA7RLwCo0i8ATNQvAObVLwCA1y8AGtkvAL7aLwBY3C8A8t0vAIzfLwAw4S8AyuIvAGTkLwD+5S8AoucvADzpLwDW6i8AcOwvABTuLwCu7y8ASPEvAOLyLwB89C8AIPYvALr3LwBU+S8A7vovAJL8LwAs/i8Axv8vAGABMAAEAzAAngQwADgGMADcBzAAdgkwABALMACqDDAATg4wAOgPMACCETAAHBMwAMAUMABaFjAA9BcwAI4ZMAAyGzAAzBwwAGYeMAAAIDAApCEwAD4jMADYJDAAciYwAAwoMACwKTAASiswAOQsMAB+LjAAIjAwALwxMABWMzAA8DQwAJQ2MAAuODAAyDkwAGI7MAAGPTAAoD4wADpAMADUQTAAeEMwABJFMACsRjAARkgwAOpJMACESzAAHk0wALhOMABcUDAA9lEwAJBTMAAqVTAAzlYwAGhYMAACWjAAplswAEBdMADaXjAAdGAwABhiMACyYzAATGUwAOZmMACKaDAAJGowAL5rMABYbTAA/G4wAJZwMAAwcjAAynMwAG51MAAIdzAAongwADx6MADgezAAen0wABR/MACugDAAUoIwAOyDMACGhTAAIIcwAMSIMABeijAA+IswAJKNMAAsjzAA0JAwAGqSMAAElDAAnpUwAEKXMADcmDAAdpowABCcMAC0nTAATp8wAOigMACCojAAJqQwAMClMABapzAA/qgwAJiqMAAyrDAAzK0wAHCvMAAKsTAApLIwAD60MADitTAAfLcwABa5MACwujAAVLwwAO69MACIvzAAIsEwAMbCMABgxDAA+sUwAJTHMAA4yTAA0sowAGzMMAAQzjAAqs8wAETRMADe0jAAeNQwABzWMAC21zAAUNkwAOraMACO3DAAKN4wAMLfMABc4TAAAOMwAJrkMAA05jAAzucwAGjpMAAM6zAApuwwAEDuMADa7zAAfvEwABjzMACy9DAAVvYwAPD3MACK+TAAJPswAMj8MABi/jAA/P8wAJYBMQA6AzEA1AQxAG4GMQAICDEArAkxAEYLMQDgDDEAeg4xAB4QMQC4ETEAUhMxAOwUMQCQFjEAKhgxAMQZMQBeGzEA+BwxAJweMQA2IDEA0CExAHQjMQAOJTEAqCYxAEIoMQDmKTEAgCsxABotMQC0LjEAWDAxAPIxMQCMMzEAJjUxAMo2MQBkODEA/jkxAJg7MQA8PTEA1j4xAHBAMQAUQjEArkMxAEhFMQDiRjEAhkgxACBKMQC6SzEAVE0xAPhOMQCSUDEALFIxAMZTMQBqVTEABFcxAJ5YMQA4WjEA3FsxAHZdMQAQXzEAqmAxAE5iMQDoYzEAgmUxABxnMQC2aDEAWmoxAPRrMQCObTEAKG8xAMxwMQBmcjEAAHQxAJp1MQA+dzEA2HgxAHJ6MQAMfDEAsH0xAEp/MQDkgDEAfoIxACKEMQC8hTEAVocxAPCIMQCUijEALowxAMiNMQBijzEABpExAKCSMQA6lDEA3pUxAHiXMQASmTEArJoxAFCcMQDqnTEAhJ8xAB6hMQDCojEAXKQxAPalMQCQpzEANKkxAM6qMQBorDEAAq4xAKavMQBAsTEA2rIxAHS0MQAYtjEAsrcxAEy5MQDmujEAgLwxACS+MQC+vzEAWMExAPLCMQCWxDEAMMYxAMrHMQBkyTEACMsxAKLMMQA8zjEA1s8xAHrRMQAU0zEArtQxAEjWMQDs1zEAhtkxACDbMQC63DEAXt4xAPjfMQCS4TEANuMxANDkMQBq5jEABOgxAKjpMQBC6zEA3OwxAHbuMQAa8DEAtPExAE7zMQDo9DEAjPYxACb4MQDA+TEAWvsxAP78MQCY/jEAMgAyAMwBMgBwAzIACgUyAKQGMgA+CDIA4gkyAHwLMgAWDTIAsA4yAFQQMgDuETIAiBMyACIVMgDGFjIAYBgyAPoZMgCUGzIAOB0yANIeMgBsIDIABiIyAKojMgBEJTIA3iYyAHgoMgASKjIAtisyAFAtMgDqLjIAhDAyACgyMgDCMzIAXDUyAPY2MgCaODIANDoyAM47MgBoPTIADD8yAKZAMgBAQjIA5EMyAH5FMgAYRzIAskgyAFZKMgDwSzIAik0yACRPMgDIUDIAYlIyAPxTMgCWVTIAOlcyANRYMgBuWjIACFwyAKxdMgBGXzIA4GAyAHpiMgAeZDIAuGUyAFJnMgDsaDIAkGoyACpsMgDEbTIAaG8yAAJxMgCccjIANnQyANp1MgB0dzIADnkyAKh6MgBCfDIA5n0yAIB/MgAagTIAtIIyAFiEMgDyhTIAjIcyACaJMgDKijIAZIwyAP6NMgCYjzIAMpEyANaSMgBwlDIACpYyAK6XMgBImTIA4poyAHycMgAgnjIAup8yAFShMgDuojIAkqQyACymMgDGpzIAYKkyAASrMgCerDIAOK4yANKvMgB2sTIAELMyAKq0MgBOtjIA6LcyAIK5MgAcuzIAwLwyAFq+MgD0vzIAjsEyADLDMgDMxDIAZsYyAADIMgCkyTIAPssyANjMMgByzjIAFtAyALDRMgBK0zIA5NQyAH7WMgAi2DIAvNkyAFbbMgDw3DIAlN4yAC7gMgDI4TIAYuMyAAblMgCg5jIAOugyANTpMgB46zIAEu0yAKzuMgBG8DIA6vEyAITzMgAe9TIAuPYyAFz4MgD2+TIAkPsyADT9MgDO/jIAaAAzAAICMwCmAzMAQAUzANoGMwB0CDMAGAozALILMwBMDTMA5g4zAIoQMwAkEjMAvhMzAFgVMwDyFjMAlhgzADAaMwDKGzMAZB0zAAgfMwCiIDMAPCIzANYjMwB6JTMAFCczAK4oMwBIKjMA7CszAIYtMwAgLzMAujAzAF4yMwD4MzMAkjUzACw3MwDQODMAajozAAQ8MwCoPTMAQj8zANxAMwB2QjMAGkQzALRFMwBORzMA6EgzAIxKMwAmTDMAwE0zAFpPMwD+UDMAmFIzADJUMwDMVTMAcFczAApZMwCkWjMAPlwzAOJdMwB8XzMAFmEzALBiMwBUZDMA7mUzAIhnMwAiaTMAxmozAGBsMwD6bTMAlG8zAC5xMwDScjMAbHQzAAZ2MwCgdzMARHkzAN56MwB4fDMAEn4zALZ/MwBQgTMA6oIzAISEMwAohjMAwoczAFyJMwD2ijMAmowzADSOMwDOjzMAcpEzAAyTMwCmlDMAQJYzAOSXMwB+mTMAGJszALKcMwBWnjMA8J8zAIqhMwAkozMAyKQzAGKmMwD8pzMAlqkzADqrMwDUrDMAbq4zABKwMwCssTMARrMzAOC0MwCEtjMAHrgzALi5MwBSuzMA7LwzAJC+MwAqwDMAxMEzAF7DMwACxTMAnMYzADbIMwDQyTMAdMszAA7NMwCozjMAQtAzANzRMwCA0zMAGtUzALTWMwBO2DMA8tkzAIzbMwAm3TMAyt4zAGTgMwD+4TMAmOMzADzlMwDW5jMAcOgzAArqMwCu6zMASO0zAOLuMwB88DMAIPIzALrzMwBU9TMA7vYzAJL4MwAs+jMAxvszAGD9MwAE/zMAngA0ADgCNADSAzQAbAU0ABAHNACqCDQARAo0AOgLNACCDTQAHA80ALYQNABaEjQA9BM0AI4VNAAoFzQAzBg0AGYaNAAAHDQAmh00AD4fNADYIDQAciI0ABYkNACwJTQASic0AOQoNACIKjQAIiw0ALwtNABWLzQA+jA0AJQyNAAuNDQAyDU0AGw3NAAGOTQAoDo0ADo8NADUPTQAeD80ABJBNACsQjQARkQ0AOpFNACERzQAHkk0ALhKNABcTDQA9k00AJBPNAAqUTQAzlI0AGhUNAACVjQAnFc0AEBZNADaWjQAdFw0AA5eNACyXzQATGE0AOZiNACAZDQAJGY0AL5nNABYaTQA8mo0AJZsNAAwbjQAym80AG5xNAAIczQAonQ0ADx2NADgdzQAenk0ABR7NACufDQAUn40AOx/NACGgTQAIIM0AMSENABehjQA+Ic0AJKJNAA2izQA0Iw0AGqONAAEkDQAqJE0AEKTNADclDQAdpY0ABqYNAC0mTQATps0AOicNACMnjQAJqA0AMChNABaozQA9KQ0AJimNAAyqDQAzKk0AGarNAAKrTQApK40AD6wNADYsTQAfLM0ABa1NACwtjQASrg0AO65NACIuzQAIr00AMa+NABgwDQA+sE0AJTDNAA4xTQA0sY0AGzINAAGyjQAqss0AETNNADezjQAeNA0ABzSNAC20zQAUNU0AOrWNACO2DQAKNo0AMLbNABm3TQAAN80AJrgNAA04jQAzuM0AHLlNAAM5zQApug0AEDqNADk6zQAfu00ABjvNAC88DQAVvI0APDzNACK9TQAJPc0AMj4NABi+jQA/Ps0AJb9NAA6/zQA1AA1AG4CNQAIBDUArAU1AEYHNQDgCDUAego1AB4MNQC4DTUAUg81APYQNQCQEjUAKhQ1AMQVNQBoFzUAAhk1AJwaNQA2HDUA0B01AHQfNQAOITUAqCI1AEIkNQDmJTUAgCc1ABopNQC0KjUAWCw1APItNQCMLzUAJjE1AMAyNQBkNDUA/jU1AJg3NQAyOTUA1jo1AHA8NQAKPjUApD81AEhBNQDiQjUAfEQ1ACBGNQC6RzUAVEk1AO5KNQCSTDUALE41AMZPNQBgUTUABFM1AJ5UNQA4VjUA0lc1AHZZNQAQWzUAqlw1AE5eNQDoXzUAgmE1ABxjNQDAZDUAWmY1APRnNQCOaTUAMms1AMxsNQBmbjUAAHA1AKRxNQA+czUA2HQ1AHJ2NQAMeDUAsHk1AEp7NQDkfDUAfn41ACKANQC8gTUAVoM1APCENQCUhjUALog1AMiJNQBiizUABo01AKCONQA6kDUA1JE1AHiTNQASlTUArJY1AEaYNQDqmTUAhJs1AB6dNQC4njUAXKA1APahNQCQozUAKqU1AM6mNQBoqDUAAqo1AKarNQBArTUA2q41AHSwNQAYsjUAsrM1AEy1NQDmtjUAirg1ACS6NQC+uzUAWL01APy+NQCWwDUAMMI1AMrDNQBuxTUACMc1AKLINQA8yjUA4Ms1AHrNNQAUzzUArtA1AEjSNQDs0zUAhtU1ACDXNQC62DUAXto1APjbNQCS3TUALN81ANDgNQBq4jUABOQ1AJ7lNQBC5zUA3Og1AHbqNQAQ7DUAtO01AE7vNQDo8DUAgvI1ACb0NQDA9TUAWvc1AP74NQCY+jUAMvw1AMz9NQBw/zUACgE2AKQCNgA+BDYA2AU2AHwHNgAWCTYAsAo2AEoMNgDuDTYAiA82ACIRNgC8EjYAYBQ2APoVNgCUFzYAOBk2ANIaNgBsHDYABh42AKofNgBEITYA3iI2AHgkNgAcJjYAtic2AFApNgDqKjYAjiw2ACguNgDCLzYAZjE2AAAzNgCaNDYANDY2AM43NgByOTYADDs2AKY8NgBAPjYA5D82AH5BNgAYQzYAskQ2AFZGNgDwRzYAikk2ACRLNgC+TDYAYk42APxPNgCWUTYAMFM2ANRUNgBuVjYACFg2AKJZNgBGWzYA4Fw2AHpeNgAeYDYAuGE2AFJjNgDsZDYAkGY2ACpoNgDEaTYAXms2AAJtNgCcbjYANnA2ANBxNgB0czYADnU2AKh2NgBCeDYA5nk2AIB7NgAafTYAvn42AFiANgDygTYAjIM2ADCFNgDKhjYAZIg2AP6JNgCYizYAPI02ANaONgBwkDYACpI2AK6TNgBIlTYA4pY2AHyYNgAgmjYAups2AFSdNgDunjYAkqA2ACyiNgDGozYAYKU2APqmNgCeqDYAOKo2AAA</prop>
				<prop name="Temps">REFSWgAAP4YCAH+C/65H4XoUrjlA/4/C9ShczzlA//YoXI/CtTpAu83MBwBMPUDw8Ufv4T9Aw/jwj0JB+0BI8PFnQkBxPX8K16NwQ0B7EAHvWkRAKQAA9UhF/i0DOkZAuB6F6+9ReEdAKQA9CnfVSEUESU0ESiUES0B77FFGAGtMQKRQAO/XY01ANwEoXE57QDOGAZNPQGaOAbtGUIUDw1BAJwI93VFFA7hRQKgBHjXdUg0DsVJA7vIuU7aNA8ZTdQNDVJ0DvbVUPQRVhQOzVX0DLNtWQJ8CqlatAyVX9n0DvFdNAydYQB+2qAFeWE0DZ1j180+4HBQTEBABegRYrQPlLVcFA8xXdQPDTBceAkHHBBRLEEYVRhWfAspcF9auAsVXlQRXDQPBV4IVE76kHwYCCxC+HS4CuoTUHzYCuOwX5h/wG04CtwVXjQO2JCemAzQvJi9ALwBSKVYtbi+YL3op/vO0L84tAB4CIyDmLdYv6C/6Lyw/Fj8AMD9iP3Q/DjWuAsMgljUeJQCmPyAjnj/AP7I/9D/WPZY/AABPCk8kT15P2DumL5BPok8AtE/GT9hP6k/8Tw5feC9iLwBEX1ZfaF96X4xfxi+wX4I/AEw/zl/gWw4/4F8qbxRvPm8AIG9aaW5vgG+Kb2xPbk9QTwDKb9xv1j/wbxp/RH8uf0B/AAJ/dH+ef7B/wn/Uf+Z9NhIBtJxfDo8gjzKPRI8+X2iPAHqPjI+ej7CPwo/Uj+aPWI8AAp8cny6fQJ+qX2Sflm94nwCSn6yfDm+on+KfzJ/unwCvAOqfJK8WryCvMq9Ur26vqK8Akq+cr7av0K/ir/Svtm2OfwBIv1q/PL9+v3C/ir+0v8a/AIB/or/8v+a/AM8yzwzPPs8AaM96z4zPns9Qz6rPvM/OzwDgzwrfHN/2zyjfUt883/aNAP5/mN+q37zfDp/I3/LfBO8AFu/Q3+LfTO9e73Dvgu887wCm77jvyu/c7y5foO8S//TvAB7/SP9a/2z/Br9Arxq/tP8Ajv+4/8r/7P/W/+j/Eg80DwAmD4j/Ug+MD34PkA+aD8wPAN4PyA+qDwQfLh8YHyofRB8AVh+IH3IffB+eH/APuh/kHwDmH8gf0h88Lx4vOC9yL1wvAHYviC+aKT7dtm/oL2LfxC8A9i8APyI/VD9mP3g/ij+cPwBGP8A/0j+sP94/CE8aT+w/wCZPUE86T3RPhk+QQ5qZAqdAuWRPjk/IT2JP3E/eTwDwTyJfNF9GX1hfEl98X45fAKBbfvWeX8hfet90V27/uFug/l8obzpvTG9+9SmgIPUAO/99b49voW+zb8Vv12/pbwD7bw1/H38xf2toTn9wb3J/AIR/ln+of7p/RH/Gf/B/Ao8AFI8mjziPSn9Ej16PgI9yjwCkj7aPyI/aj5yP/o8Qn+qPACSfNp9Yn2qfVI9un6Cfep8AtJ/Wn3j/oiF+/cadxpWeLQA2/Z4vOKtmrwDzTq9gr4KpAH6vsK/Cr8yvxq+Irxq//K8ABr84v0K/dL9uv1i/ar+8vwCGv8i/2r/0v+a/EM8yz0TPAK6/UM8iz3zPps9gz3LPtM8Avs/gzxLfJN/uzwDfSt9c3wA235Dfet+0327f0N+y3+TfAA7v8N8y7xzvHu9A72LvjO8Abu+A76rvxO/m7/jvOqkOPQAW/6gvmiFW7XZVdlU+pSYvAJgjZv2G/5j/gv+0/8b/2PsA7v/Y/woPJA8mDzgPYg+EDwB2D6gPmg/MD04PyA8CH9wPAA4fIB86H1wfLh9QH3IfpB8Alh+wH2IfvB/WH/gfAi8ULwBGL7gfUi9kL3YviC+aL7QvAC4vyCvmL9Av2i8EPz4/UD8AIj9kP3Y/KD+SP7w/hj+gPwCyP+w/Bk8oT/o/PE9eT1BPAHJPfE+OT6BPsk+8T8ZP4E8A+k8MXx5fMF86X1xfbl9AXwCKX5xfVl/YX+pfxF/GX7hfABpvJG8+b2hvem8sb35vsG8Aim/Ub8Zv6G8Kf/RvHn8wfwBSfzx/Bm94f2J/rH+Wf9B/AMJ/9H/Wb4B/8n8kjzaPQI8AGo+Ej26PgI+6j5yPxo/YjwDyjwSfBp8Yn0qfPJ9un4CfAFqfZJ+enyCPyp/Un46f8J8AAq8cry6vOK9Kr3yv3p+IrwCar7yvxq+wr9Kv7K/2rwi/ABq/RL9GvzC/ir98v5a/qL8A0r/kv76/8L8azwTPJs84zwBiz3TPTs+Iz5rPdL9+z6jPANrPBN/GzwjfGt8k3zbfWN8Act+M307fYN+q38Tf1t/A3wAS7yTv9t8w76LfXO9W7yjvAILvpO+m72Dvuu9s78bv6O/+Gv9XQClcj8L1d5hXQFDwKFxfdPT9GEz0yFZA16Nwvz0Kd1ZAZnbxJm9WQPYoT/DVVW3091VAH0bRLlVAmm2Zl/DpVP3jp1Rt871nnPQnVEAKbvHqvVON865TQDPG8WPtU33zJVOV9FJAzb3M3/CsUkAA5vFw71JAcT228DBSQP2kcPDX81FAFK7fR+F6tFF982VR2l3zKAwE6FC186pQdt3zbFDl8zBQQDfx30fhT0DDWPCPYr1PRdPFTkDsSNCF20tOVfPPTU0Da01adfRNTfMITd3zDGQH2m7yV4QEd01V849NbUBP8SicbASoTe3za7BN/fRNlfO5TTUDW8FN9fPDTf3jx1wEW8tNxfPTTV3z2JwErdzEBOFNRdPlZATmsAwftvMkH//xFO48H1ISXvHxVB/G8vNsH34dbvKB95Qfhh+YH8of3B9e8vgI9B8GLf7y9BQvHi0OLzgvAGIvVC9uL4Avqi+8L5YvyCsWlvL5TX3z9fQnBj/4K7AmPfYvGD8yP01A7/Fwrf0EFGVO/fM0RAQlWiQEvBwEWlHdFFHl81tgUm3zh1I9E37s9GugUnU0Uv3jd1NV81v/U00Di1RNAxuU9GupVZ00Vv3z5FYlBLVXdTPtXPRIWCUEWFq182okRExY5fMgPETbAFhVE+FX5QRXQC17/vHKV5XzyVxH3vILzFeN8850R3ZFZkVu8jXHBPTFVETDV8UEfESpvrxPngK8VPSfBPRl2tREHFxEulb942dWVk3zGFZdRFW9NFV182s2VVUUVOXzsFRV9G1UVRMhVMXz41N182umUy1EU3UzLVPt82vwUlUTsbQ0Z1INBG1SXUPqUU0Dq1GN82tuUT0TLqw08FBtVK1Q9fNjUM30UO3z0K1P/fNUT330Tl3zWFVOdTPdZDR1dDQd1ARVB6wEEGwEKFwUUVwUVXFsBIi8BJlkBKZEFC2uZDS1TfVETb1EBBRVxWwEyEQUzoQE13RnSl5C2lRk3oxn9vLj1ARJ56RnTgLrtGfe8uzEZwBmU9Rv3mUuLf5vEH8iITY/ACg/Yj9Uf0Z/SD9yf5R3XkIB+uQfxn22dbZ/2H/qfxSPsCaPOI/yf1RkPk4FhE627fMAUF3zmFBF0zW1UeUEUVXzT1I9A4JVUjUDgeT0kJyE4tQ0TVfkNNtTpfZGg1R9862FhPQ3VkUEVp0DTDVXxVRXffM1WKX0PESrcFjdVFgNZFj9VFhElfQE9NXURHtAZvNXtfMAY0BGlUaVbmNEl2ZFTpX+8kPEV1UTu0CWlebywBREqb2sn15CqgT0dVT0LzVXtYRWjfN+Vl1U5JSr3lX985SU9EkkVAGmFFS+VL00NFQvPFTx1sz0tVNd83jkNDtTaj0T/uz0wPT0g1KFhFp8VPiMVLtRdTN9nFQ1PpRU/sRUwFCdhLRUrTMkBOxPVfNvzFT0UU7tVGyFXASLhAQ3bAdUbgU+AiL0pELUBGf0pBWChASXzASjrA++Ba6TAU2llMwH3gVWBe4F5lX+BQC2g3y3Dh8gGz4fUB9qH9y/AK4foB8CzyTP7r3OLyAv4i8AfM9uz6DPss+Mf45/eH+Kf8Dkz/bPCN9icXYDdISQTlaV83lPxfNzrFQRlFRrrlH94zeEVHpS3YTC7PSApIRzUB5TVFS6U7b980RU9fPTVP3zZKVV7bRVldQMVArclLLalJQhPERgWDUDcVjaTQNbDJQ3WD0DElgK7bRXdfPWdEdOlW5NVgMATOd2RV5FTpWmT7hDtkVW8kG/dETbQJ7lblOMlIRURFVDJPT3/ESn/ERX7IStBeyEpVVdQ1r8lBRajPTOHKSOVI3zTgz0aw5UPQPSPKSIU11DVUpMpA7cNM9sVJFkpLVV1DQXfFTYUZ0DjKqUVE6UhA+sNNCsVJFNUMXzU1D15CQErLSktQ9k1JPEpBVONWtOqizUFcwEA8S0EbwEOap0NF10NH20tI50NJ2qLBSq5ASz7AS4nAS8FFRn/qLCLBTK5Ad+b5BjCP4Nbg0mYuiEB8ZtxmVWHwC4D8IBHt/gD/IPBB8u1QaPADAfUo9EH0YfWB/qH5wfhs+AMC+yH+Qf9h8ILxov/FVOirVUTuWET31UlKeusl41UaWzGsQ0cFIlZKyEwpvVocw/3jWe0zRUP1VaffRVnfNcVjWUVh1kWvyE8FSUSlhtJFjVU61l/NRBWF1DGgTk+wqklOC0RNFcRz7vUO9i70DE5KNAfu+I75rvpJSgVETLU1dFowv0R5ZCaVYsZSQMRMxVNVN/HFdGU6oM9J4M9F40VB88VOFqNKSlPKRoxIQrU41koGxUiyDmQ3xXhgNRlUOpNVGd82xk9CxRdbSM9FmjtFcusiRQVbRPBWM1UKz001zUWU51NHS0lWEkBByUtAZM1QS0JyqcBEy0tG48BIosbz5lABYFTmU+taZFPg94b4phDjMATFeeZYYNjg/Ib+Jv7G8OHwDIX9pf7F/+XyjfEt+MH24fAIAfUm9sb45vcG+CYR4vyG+guh/cb/5vCHNm8vxEtEDZTh10pEQBUKWzmlBS3TRRHfRs9VINk4ekh7BG9baPyIMmkmhURdRU1kWjq1VFpFZd88hWJnWzUVe91Bw0OiyUE5DWFvJuWPWEWF1TI1gqDaRYLbPk3JTSRJdWnQD+4/yHHoUGja5zjJc2A/yEQKuQXoUuA2yPnnPE5HfclKUyFDVW1db20jCshOBVVeXjlaR0S/yUBNTUs8BU/dQspDFUHWRT2s3jtyz0elNtsz1TpvXTAFNNtIzUdTxEOGqE1Ppk9LyEpH5RJbMtQGREAVFlNFDNlER1moT08YxEcE9F1MykehFODZRU1YRULLxHvkW2RVQmc3QEZUS0gCy0lPRPoAZdDlWmRXbjhFTMxATRQjS02URfVl1eVc7i51SnAIZfoF+Cr5Svxh22XyBrDm8AyK8639Sv7q8Iu55veGt+bwBQv2K/fL9uv7i7HnUedQZ/2Ohv4rlW0hBOrSOPTqQVVHSVUHX2hoNR3TRSSh1De6TUhpTXHjNSPYNtOjT0vlNNQ0lUXfRVVI10Vd20VY3UVpWGVk5CuVcN4yf81GHkJ1Tu4+wkNeR0E9x07KzEAdcUh0aFRoUWjS6PQIsO4gBjMFaPaI9ygSYDdDSz4I7TWrTkRCTk9lZ1I6iM1KNYVl1T09AOQ1VdJFUyVfRVFTQERJFUjUQERIMRVDXUjHQr8N5znCQPpVMdpFLVlFx0V3QkGBRcxWz0jnz0UHT3lkNclM2VRHRWUFX0VCSQT2r15E8NQ5UsdBxOjdRU1EeO8hNkBAHUlBQcBBU4JARcJAR8nKSbkIYjKGxUg+CWkrC8tLf8nw6lSFYzHKcOQtUkpxZS3TyvSE6vYKMeQutM/64i75yvAJ6vsK+a/6z/Jr8Yv9L/9P8ABg8wv/L5Br9Av6K/bA+GvwBgD3oPnA+OHxh7Li9AK96SQyZQJXNbIE7DNMQbLERlcWTEilTHloKiUiVDtf50JHgUlCNUvfO01VSN40PkNNO0JGBW0k30Vh2UfNT0hNRWWDAlc+sgNkPkJEBYZST8JAX6NDTfJIc+hQ6PEN8i30A03z7fUNtuw2TXloKS/HRVUiQ0CmTVVi2TaoQU2xtW5ZPOVZWDglVqVRMovITl3IShVH0UpgREIVSlJHTEqYR0a5r01B8MlOBSbURMxGZoRERDQE5C6VRErFEVU6VtRJQgZEfWkqRclGWpUD1EbETTlERTZOTU1ix0PE6Ng8dcVGNNUiVDHpTnPoIK3JQmVPRVS7z0dGxUiLTknAykVaVkpKw0BLXsRLkUV5D27wj7Dv0mQ011dNyU5gA8/07/YPtOT2jzrv94T4pPAJxP9r/gs+7/2E86D+xP7k8A0E8aXzRXjg9YX2pfzA9+X6CQX7pfzFdOE3Q0PoSU+q1OjeMDUHXDmSzEX0lRPVRUlGNMzw+SkFTEWOsgfnWWkgBUheOMTGSrHFUNNFXFdFZ1w8lmpIRQV3UUhIRLWOWTDNtwdsJpWIVmjuLrcE6TAuR043xn3h8YjyqPzGceJdBOjzgvco/cZJ581GRXUFVk5GWkh94iL2x035TETMOAdsI5VZ3UzNSwzNRBcKwk64C+gvOP1WMs9NRN70QUslJdlDxkNyyXqoYiuxQ0fSzkMCQ08QpENLNENHNkl2ajdJe280JcNFz8BDPw/oPklC6EN6K+ggV0N+ZTPERr9ASHErxEmLQ//tKxzDdm0+znAOY1Fq3+PxBDDk8gSzZPSE8AOp9kT16fcJ+6T3yfjp+48wA+X+BPOl/0n96f+J8SXyynAHZfqF9qr3yvVq+Ir5KvBJQtIvwEw04VFE8tFFzkERAMN6bjBOSEBLdOxV7FSIZzbMc+Ykd8x4Yii2RkCxpWBROnnMe2c6zHnsJpYqQX/tJRlGQpWPUEFrwU6ldF49Xsb9ZlLuJQ62DGtY4jhGTLpMTJZLSsO9BOwsZX1aRX/dPBoMS0K3AOzdYzfGSzZLSHWvy0Q3zU5FYF5FZtFKBUxKPfBRO70OZjVI1jftasJEFUBZMCrHTFU6gVI+vQljNT/YMO5CTQ1VL9A4MM5EcM5AdSqhUkUdVjjDTkTyQ0EWYkNNFQxcQsNERQ1cSiBGSPZO9Os2Q0p5ykOqIklAuU53bDtKQ3dDRegFSHHtPE5749xj0WE2w0wwDUj+aP+I8KkQadnrMkn0afACjrXsM870bldp+gn7KfjO8Afu+g6yav2J86r8zv5u8A/wAKXzT/Tl+wr7IPbP9u/4jzZh5iBk71JOxUek/VM6tNUFUT6PxUieTEHIpEFHIENIksZEMQZhNSrIUk1CSbU6VkVP0Ds1qUxEKUJNJV/cNhbHS1D2y0l8wUD1gVI1gUpBdmcmCMZD68F45zVHQB3MS35rXmtd611rW2Dd61QO6/AMsGzU4lTiVWErj0BKWRDHRUbCcus1bVY2zZVoU0fCS6Vd0jb1VCPTRVRcSsJz4DvCzVtHS1l7x0WrTEHlPtM+FW3HSlUg3zZTxkJ+x0G9pR7VOaUW3EHD9uMm2jLDRkUA3zJVCNY6uuT2XUT93DuOxUOgK89MZsN86jbIdGA1yHTjNiTORzjIdOA2w0o02VdADMN7aNttVmNeZjzN/e3/DfCCJB/t2OYu78Ly7vSO8yPwBEP75Nhu+g72o/fD+OP8CfAEr/1D/uPwBP0j8UTzZP2O8AWvl+/5j/2lkuA+xXlsP8VyBu08wU83BOczxkh/z3/sKDkVKlFoezvMRLYI5ijlqExB5sxK5V1WM8TBTVyly0Ugx01FR0TFjKVRRYPRRYRVZOciRYKm2EWGXT5xR00ty/rg2Azr/gu94P8A8SyQYdZnKgmsRUZtxkHlf9xFy0gi1WxdMxVuUUVd1zg3BqFhI4PGT1LASyVGUEGpR0MCwE8lNl07twzmLUw3hu0u70RLEEBHRSKkVkUtVj/Px0vfx3bnOm3BTwUNV09BR0/BQ1puyk8E9VFAwk98T0WkhMj16FFhIIJHf+ch18jwgWs2wvDgKrfC++ha7VpiVU3rOkNNS0NNi8hNw0dAHd3C/mLwjj9i/wf/px5qIB8Uw/Ho8wi4ZPUIuuP3CPAJo/fI+mj4CPuu/cjxZP6I+A+o8knwafGJ9Kn1yfrvomqtylThUkT2UEUPWjDEbMFKpR5WTEx2aShdxHiH5iI7AOAju0xDOwFhJI1VS9JFT1o4wkVBxWFtXzqFY9wzMUF46TZARocwBOVVYjWA3jK1gldApMpOvEVNa0X45fwA/ivyDEX/YPCBsGFRditTTHZpKtRbyk41Yt1FZtU0WqFLT1RGSoVBRfXBQYajQFVFUDf2RkQFRdI6MDVLWkpMfG8kq8xBChU33ErBTTkN7CSKRkCKzclbRkjVHFI07cFBBFUTUEUF0jC9C+8kbMtKsGUB0UT10jExQkmKVOFWROZXZukjkE5AqqrNQAZJQVZJQ1dJRZRHTfBlKgZH8WI3xEuqzfAJZ1riWmdaZ1tnU2Y7x/1n8A6H/azwyH9s1mlT6NLo9AjwBC31yPZt/Ij3LfhN+e35DfALLZNp9wn0pP9N8uTyjvGu+0XO9uU05tU2VOTeN1WU9FVMy05lD9Y4fMFFEa7P/mRSYDUo0DHJQUS5pTbVMlJAfWQkRkFJnUPAduEhFX7bQEZBDFWL0TV0xX1kNkBEBY1h3jGVhtE/EsFNpXUs3zzaSnFhLILBTKVPeCVgLPVPdu9U7Ss6BO4sWBV10jw6BuEuNQrvVWAr+gvPe2Ywz0K6AeopP8pFUVV5UjDMz1Vo0DQxC+EqEHRBRTHw10ZGSgRLRfAHQUgxB+U3RkkxB+YpsQFlMJU+UUrOSitBdeE9yUyxCofmLTELZiXdQUHtwU4NDEtPMQLiOc5CfsZLBPUC1kFCc+c3zkxbzEZjR3Wh6iA+TEDk0FoywMhFVRDIRxzMSKfESajHQVpxQ0r7zUtFzH7pPUJAXCzMTKrCeefZ7NpsUXYgnlnBcWoujMz+bP+M/iHwAE307lTt023zAvQi9UL1bfANDfii+cL77fwC+yL+QvXu9AIO9aTww/Jj9AM7Zi/aTEVUH0tP4MdAOslJzctMVhnAT+1Eee4+xEgVJWTbOQUkWj47TkWWQEVQFEtI9EtB8UBK8UBFE/DAQzUB6iUySk2Ez0a0pYNXNtVKRoWAVGmgZSIDSkAFitxNRU0QBs927/gPN+/1BDZvWW/6j/ELr/zPdGw/ykZZSkG2+lM9QzYK7DVVV0VX1jOlUyzbP25OceonNU5WQkVG31fGS6UwWjfFPFZFlTbWSEtLVSzbN2jLRUq2BGcvucBL60tIC0tFMwUQ2EtASz5GR1nOTVN8S08+S0c+y0+E4C/eROxXa+YwwXJnX+BT7zqrR0PbQUanTkhUw0lQKsxKI8H17NXhW2o2QXxrKB03wfns2eH7ATrhUGouwAxB/OH8hv+h/sbwYvaC8ifwA0fxYvKC96L3x/jn/QL+IvAMR/1n/4Lzo/DI8uPxDvcuYTJU5dFFSFT3Xjo1Dmsw1RFcOwUWXza1DGs4S3FJ41hqNShZM6XATzkAZiK0pU/TRU1UOODKcGYtWqFLQ1TPS61PQoWESFNPSEcUSv1rNUpOgEtAHTVPdm/1hPak+ET5ZPqE8gyvlGE2yU+6DGskMEt/eyaBOw7uPUlPT8RKdVVRMbXlUFAxdVPUREtzbzGkQEAiRUxVP1pGy/frUKN8KEdARFjLSbsH6jpL9MdrOMVNFQRaS0BEOc5FkH3LfOAhFP/URO9QRBTtWE/FwTzyXOLoJ5tGQRjhxnvqXGsrM0b1YfWGsKRnLXPGTadG9+b5BvomkApmXWb7C/4m/Mv+a/+L8SfyAczy7PQM9KwQZC+kzPzoIB/HTH3n+Qz6LPtM+mf7h/AOrPLI827wDLdu32o4zn1gJr6FA1k4hkpB1SHRRBUl3UpDdWVc7lfjNTFZOzJlRVVCRURVUlg9XNVU1TYlZthFz0mVdaTVMSFERYWC2zbiT0219YPVM8WEXDF1gGhVPwV4UEVJdGT1jzdv8AMJt+T3iThp+Yn9Lx5oVG8mmR5PcGE1c9U7xW1UOrbladgwv89Lz8lHG1VQVDKgxU5lTdw6SZVIU07OQkVH0ULKSaqqyEXjSkIExU4nQEpVp01Gi8NClSzYPcjDQtnnSEYFE9BFG1NISkVaScVGVc1ChshLO8VAM4Tz1kxFRrMDaTBGcmQ4pEZAIMFAwMHx4V7wKGKhzUmUxkprRkrhS3Jr8gYBtWk0S/RvPUpOBsv4a9AIa/mLsG48S/pg/gv8oP3A8A7g/4A17PGB8qH1TPNh9gHwByf4Qflh+oH7ofzB/eH/AfaALfXD9eM06dowFQDfSBUFX2dsOUN3bdnqNUVOXWRPRcU93DBPTkkVSWvZMjVRW0VWU0vOTOBVY1Y1gM526j5Nc2YhtASjZiSPSEISxH1pLkPEcATu0m7zDrdk9wk36feO+6Sai+T9BDtqNXPaRWnaOBWOxHTgMMVJZVZVRV7VOr81RlI7HUNHH05DHaHFTznNS2U52De1NqXbMtNKTwZCSxUh1UmlxUNjz0+VG15EwkfKpspC50hPCcpLGMpHOYpFeuY6SkcU8lhLSkXVTMVz5DTQ2UTSWjB7z3KjZiGHzEPLRkbuT3FmUo9v8Ys2YStxwkvURvLg8AULtOBU4FxpNcD34PiA+aAQB+X5gL9g/Yu55f0F8ij+RfAGYfGG9CHyxvNm9Ya87Ffs8AiG+ab6xvvm/Qb+Jv9G/2koUnPNTFXIcGkmNAZrIRAHSPhoWGhZaPqI+6gVazxI9gLqLbgGZDtOVklCpYZSM0+4DeM1gl81JYrXZWowrMdOp0lNU0Pz6fWJ86P6B0n1Y/aD+S4QaysqyUhELU1EI8hMufLdTENKjslzD+06QkA6Buon5UPaMToGyGJfaSx1MtQ4lTdcMbTFMNgw9T/SREp/aSUUdUp/5zNESMNHRQdK9shqU20kVQ5eMGUD2jpZB8RBWsp17zTk3TrErUpECUVBCkR9aSFNzElTT8ZFjsVHX8p26inggMv/ZFBtK5/EcWczy/Tr0IRg0+XaZC51xfTq94X3KvAPxflq+or7qvzK/uXfZdPm8AEL8iv2RvLr9Au25tdr+Iv4Cav6y/3sXez9i/urFWk05WDZNnTj1ETy2UUC1Di+lQrfOKZNceRWZyiiVSDYN/hNeu4h6U16aCsyhU9UTchEdVDZPXWVVVJIyEFVddc5s8hAET3N+2dfbfCOtG7/h/Co8gHOcuhRZzPIdeksAs3xYDEETXrvKb4JYikxzUq+CGQlUNVIVW9cNtlHQKzO9grvLj4PYj7O/GciJU5eNV1lzEmPw0W/SEHyT/VDb9nkLbJMSdREReXPc0VgNMlKVkRGdQXcSE/yiW9YaT/LTHVFRotP828lUIVFQolFRQlFRwJAQRiuz3zpX+wq/cn/5FRoMAVFSr8K4jDKc+DyivSlE2rQQ+pZ5C62SvTv9g+8a9zrUA1q/gr/pfvP/ur9D/sv9kvwA+v1i/Kg88D0YPWAt+b5APQKIPtA++vYYFXuXGA07Fky3+TOSYUIVEUS1GtnMIFJRjIMZygmQkcyD2I1x0VNvQHkIDlCSTvNVVbYQCXBRCtDSjMLYlBvPEJ7bCA2xYjTTcJ97T7CdGU0SEkAMw/pPEF7bCzNQXRkLOANQXxhWmguvADlMc1x5zNN8IRt1G1f7CnxzUkzB242yEq9JWRXRWXZMwpDTh1VXVRFVdczt8JPVU1EXETBRz7DQzlCT1UzYNk7dTVQN6U0VE/IRV8SQUskTEdSxEOWR0VfokxL00dIA0dDA8lKnxROVMlHVUlDZURPFqfER1VOT6XORgTkWmhP4jFFQvpE+2TY4TRFSDAsy0lNxP1p/ok97l9pXu5QD+g/zvBv0e/zj7Hk1e/0BPAGr/ZE+G/4hPmk/0/75P6P8A8v90D1YPGF9qDzRfDg8oX4BqUb4PiF+aX6xfxgWmIiMqdJTB1FVP5dNyXJQ7kCK+41FN5ASXVpKGHBcO02FSdXNrcPYj5IRJVM3EDVT1w41VJcSUf2aFrn9QwH9yYVaTnBToPITT9B8AzhXmFcZt7h8AIw4tFi8oK1SmdaYiswQkhnSERBzUyeWMh/ZCRZyH5kKpVaxFNGR0GVUNI9W01IHCvNRCpCRLEObDvCSKUxbt405TfWMR/IcOZWZSTBOQ5kIJUtUUJMSNJORtUQw0EVG1E9NQjTRoTJcWk0SUlEzkGE+t5EFOzVamNYaVhuX2A0yNllSmnaaCeET0jGw0oqQ/AMbv8Jvm5d4/8D8CTyz/Hk8AME8qn3RPTp+AT3Kf1E+2TwCon7JPlJ+WlWZf+J8KrxyvAEZfYF9yX4QPdq+Ir5qv7IRpA/y3doNPbaNMUP2ENjzkiFG1wxxSnSQkZBQ7wJ7igAxktjzE49COgmWeNGQpZMdu4khV5cML2FXF02aExxazlM9+Zax2Zf7CP1iFxFhto+wBV3XE1Be2bd4d1m/4HwovIBR/Rt9Y32rRjsILJHV81yCG44zXfmOc1/ZC5azfltJbIVT1Q9VTJWOa1NeAduPk387S+9CO4wTnPhKbUvwkYBznpmLjBISjNO9ARu9Y69YTbO9uNeaiDBSUKSuU7y7SiKSkmJw3vu8Q0O/i78yHbmLa3I/mjxBPABqfBO8W7zifWp+0n76fWO8Agu/cn27vaO/6T9zvLq9QXwDa7yT/Fv1mr6Cvav98/079bOYFZmL9TuWzBVBV82ucUF0jYuR0/VFNJFj0r04TDGTmUgUUU83j2QVMF2aCJFXVA7RVVrUTQ1a9FFYlY1p8H1qGEm6cFGhYJWNKpBcq5qL8VCTgDHTQxB+uv4DAu5a93r8If/q/JHfeUqGRV5UUVC/eUoFsL54yliCEL5YtpmKrL1XzfMQvHgMk3CdmMjfsL46CfgQ/Fj8MKDt2wnFPJfREP1Y/aD8Aejku1Y41bt+A27Y/oN/aPyDE39bf+I/y32Qk7yzvPu8ASOsGPSblhu9QP8LvbD9ePwCo75o/LP/OP+A/Ov8M/wZPAED/iv9MT15PcE/KUZ7D1F8A5l/4UyZjDGcOZfalvrP89Gs9U9UTwyxkTVRFA83ehHSRVQ20PMStVgp9MzkEFMFsb04FVtOcZAMoWAUEnG+ub5APqg98VwDGD9gP6g/cVy5/QHvO4lN4CiYi91zEqmx/ZlOEd3bCgUGExAsAnn+we/5zrMSFAMx/3n/wc1az5MQDgIZjDI8QHo8wg45FdsKxRIdG1VaPAGiPeokGE4yPht+wi5YthsMArC+2L9Av4i/0J/YvAD8aPwAUjyaPUO9Kj6w/Zo9gj6I/AIyPzu0W/9iP8j/Mjw6f+D8gKpl2T1CfYpleIga8p34TNU9tZFCdg+lQ9aTkr1LWSn6UF7YSHXwUnHQUMydUBbQktEdVpSQkBKtjVjWDFCxUmrxUEmBcVGOwTgVuvV4iFli9IwvwV52D2YxXvgV2XZ4PAMi/wgG2VbZf0F8KzxzPLsUYxqM8xy5SClZV81PILlMIZM92xebSI4TP/vVmA4wUweGcFLPILlPEx7YSnVE2RQNeUVXTIFGlxNxkUaT0zwbVFpI37GS5HN/ULtVGAh6EJAHMdAtNAF3EVN9m3W6zTHdef3B7ptUAniWGfb7Vvi+4f8J/1H/mdQJmUvM0P/5/AN8S32SXNoUAno+wj0rfZN+Oj5iPit+c3wAmnxif6t/U39bf+I8a72SfqFb1JgOElPyURAGclJotULVDX1FV1FH9lHS0W4hSvVOCUi2jkZQUteSsFFp8ZANUreRU1r1TIlW9U7Lc5EJWarVDzxxUWeyk21dtZE1YVfNsWH2UFPRHJKQDHlit9HQHLgOED5YPeK/Aol+kr8ZfwK/KobZCn1esfZSUVBxXnSRW1RODtVaV8zLk9ONVJSOXqEQXHmPU5LLU5HIstDQG7JT3U03EfBdOcosQnkIokxDuU4xkd5RkOawX/gOKpGR9rGQxrGTTH1UjOFasRPBPNYN07GT5BC9EvpNMdC50lfy37tIXNORFOrzEa0wvNsWmkqyk1BW1TOS4XOS8hC9+f4DLAP5DdBems6zPvs3Gz9DP4sEAzh0W3yDfYp/8HyYtVo+o3wBaL2wvRi9wL6IvNO/GLxDvgNov7C8u7wg/Gjle5d6TToiN9JxHtgNQFaS0TyZyhFiEN57lLlLKUl3jPFy0W79TBQNLVJV0VI3Ds5BVzZQMtKxWhfM2GMysM1AWwmBYVRNDUE5iU1FY7Tb+8gcMROqM9AHVdP9O/5Bfev+M/57/yKsQdgPsX/5VtuNWdUMTaM4jAjRkqSxvJkPM5EtvXW9vZCIec1NlVIRnHlJIlG8+cwKctFCktHMwvm2OY9Rn3qMizLQX7G/+ZSbyPgTHLvNVTHUzD1R0MyQ0VzR/AEZ1JhX+ZS4VTsVGFV7PYB8AisGGz5jPkh+Mb7Yf6HPuHwDIb9pv7G8m3XYvQC+KLzR/AD5/YH+SLxw/9i/QL6J/xH8A1n/4f0LvHI/G43yX9lOMnySelR6yGqyfFsKAxJ/WnxDon/qfDKcOUhEcp/41lrMmDEQ6WAWk/DTuTK82TwBY/1JPlK92T4hPyq/cp/7yC1dXVcMNBPT7rw2+DsMEJLcOUqHM5Du/LcRUtybzAGS/dr+Iu1YSm7+tv7+0LhNAzL/evRbz9L8GzXYyTxzPAC7PQMMebVbFRh9YGw6TXG8Abm+Ab5JvrG/Wz/hvur/MvwAm3+C7dn+oL0p/DM8ezzDPAELPbMfuf5jP6n+8z7bP4M8Iys/0zyby/ky0o6Bu5T5SKQN85/aTUQUD+3xUm+CgtkN8h67vwO/S71Vdo0AGvJTNVqWWDpUG/xj/KvEKdjL/rETjPP9WlSafOJuABu1uT3Cbrv+Ik7aTPJSeSVd1pMT0H9z/DlIx9P+IBgXuwyQEtBwPLg0GAnsgRA9WD2gPegF2Mn+EB6azEpwEtZwH/vI3rA++Be7yoWI8hGuw1gV2Mi9stAeg5Admg/wHrqXu8oLUFJNQHB8WbT4VxgLAbLTH/FRAq6BGb3AbhhWGFbZC5kwHAB5DXAeGv5i/0h+cD64N7s8AGI8SL+QP7g8AHxIfdM9ezwBwz1IfbB92H4Afkh+0H8YfqHB7BtUmQiU8hMdUNU+oBaNj8F6yE2SkskzUO1IU9INEV9bSh6Q0zFxUtKswdpNTRUNMVC2z3myM1aTUIFYdo65WHVNrOFcFBFfNUytYhfRlWE2zcARHxgInWDXUqVjllFTk0gyUyaSUxyFXXSS0lDuQnqLQBDf+JRDuLQaiU+DGgsSkJ0Y9fuWgfuU+UrNAViNM5EU0NOVK3DSW3ERH3EceUqjUlG1hpDQYVd2z1FR9hCCM1BNQJkIbUEbjU12EFKRBTTRX5iMspEtQtkJGTFQhCFwlZF82U2Sk0lz0i1BiDkNQFUScVwaiFU+VhKaE9CJOhYTUVD0stA6CTLQAjEeu4+xXHvN8tIuqTLSgbLSn3KSwzAS3SgTUujQEvgwPXqLQ9LQp1Dy3TqLdHLThJFdO4kHlVA9eBQaTVF+u4vFsXwB+X4hTxg+oW74PyF/aX+xfAPbPCNMu0yQfJmUeb0hvWm8AbG8WH5Br3h+wb8Jv9B/OZWw2hU7iZU6dE3lPdSRqXITqVESITNQbUiWj1XEURIhs1IEspLVSwC2zI6Ae4puAfqMEpLVUMN3UvOS7gF7SZlZlRITnpC4j9IRavCdWo1jF5FhUlXY+oupE5NaslM2sJBHL1HfWdT7yz/R31n3+Uoj7IE7lXrLDJIces5Tkv4Q8j54iuPTUo5B/c3SUECqkJVa9JFbFpFY9hLyErXPE5CtVNaPo1OSkatTkZNQ0Jdw01lMF0zWaBPRebCQgU7XkXNRVpiT0aVwkLFwk3FSkbZ5cpGBRJaMhUVW0wGyn1tNURIOgfkN89DlPmoWUTlWzQ04tti6ybiqs9Cbc9AXMpAp0l96SVUpsnIbcZJWs9KbUR6B+Rd5F7kVW46z0xoQEzyq0BNOUZNj89NwkXzZVJDZVniLoLKce4uw8p4ZfAFivaq98p6YfmK+qrwTfzq8ACG/KrwS/7q8Yvyq5jm9Yv4Bqv3y/jr+gvzJvtL+GIgFpTiXWHtNOJQMFUIXkClxEYwyU/iSUW9A2fa7iWHPQNlNcJFxTrfRUXUQqvIVV9fRVfTRW/dSEhNVbXOTgXORQ7NRvWLZVg2hYXXNIWO0zHQLM1Px8xw41niIT4MbF3n0A/n8Qg8bFTuUejTaFNoXuMlG9LN/GQ0TkZlzkIGw0E9NWRSS05DNk1LvgrrJrmFX9Izx8dPZUFfRqhCRxTMQzlNTzU1WEavTkeew0LWwk8FLVRLYU9HNSXXM4Um0D+1VR5URRlfRR5bMwHJQL8VDt9FAlJp4ya/B2o1VPLXRPDbROrTROXQZK5rKA1EQwfJfus0yFY1UU1GQ5TARmDKSB7PRVkcz0ooSUqrQEs/T3EPbj3J/unZ4y1wSnBqXmsgXg9GTjBPcur0CrPq1u8wBE/4Zlrq9w+4avkP+i/+RvAM5tDr/o/zq5Jr8YDwIPJA8AJg9AA66/eA+KD5wPrg+AY6ougiMcJU7dNE/dM3YILCduM/TUOgRHBkWeMlsgVj4CylKFkzrsNL3kNGtKVD0D2sQ0kFVNdI1W/SOsVuXUHNc+AipSxCRhjMdWkk6UxCjEdAEKxH/Wfd5/yB8KjwzfNo9QECsu1X5DTNSGPDREhDcCNpKXTCSbMDaSozCm44wka2BV1WMZZMTVVBXjVYHENECshARsdMe81FuJU/0jTFONww/8Nxa+MoRSNTNF5NQbQB4TbVHtM41RjcNPUQ2j1REklNMslIREREVQbNUkHOSVT11zGE/NhKb8ZCVOFeTERED8RAyk9GVM9BBc574yVAxUdEqElIrUlJ6k547Cr7TvFC7TZOTFvETL3Of2n/jrBP7tNpLn/Dcu/0D/Kk9U/wBe/2BPck+ET5ZPuP/S/8xPAFYPOA86v/RPFl9AD+JBxr/AYF9yX4Rfll+AY8biAk7aNZROVRN8Tw2TTlBq1WPpFHSK/NQeUgXDWOPQNnXG0n1SvSOy7NTRG6wkW3A2kidsdLdUatVjSXQk2aSEaFbdA1MWVw2U9BQVtHRbjMdUXmUm41j1JFgNRFf9lEDcF87P6H/qz+wfLiLE/B9UBiVWk1dVc7xsFLpc1FRjgF7CVUxkDhQlVm2UVVaVFFYNdFU15FWNFKZcxOVUneSEJGFsdCJWrITUU91Dl7zUWcTU1R3chOAsxKEUFGdSbB1k9ITZUc1jm1FNM1Vc7CQf9CThBMSjDDSzZVB1lATEs09NQzRSLDS65LdOMswc9GhU5KkgbOeOEghk5CVMNEwqPERwZOSFPFSatJeWNRCu5aY9BiOElMqclGuQzj+Q4D/yP+SHDmLr9IeOwu8APE8Wn0hPOp+kT16fsEtmnwBwn4KfnJ/GT9ifCl/8nzZfAACv8p80ryZfaA96r7y//hKLQ07F0/3UBPuwTmNQWr0jYuQk/VH1dFI1JFVS/dRSjcOPBGTiHMRTWFNVNJzUkXx1VQVklhy0QlbN09B0x/6y3lgEdIsQTjJsWBXEWD0kVKTHrqNXFePh9GTRbBQhyoS3JoOUt/6yzpS/hqKAy8DeA+Rn9gLzYNa1XjLAGAR37r2Owp9XvVS8xFvf0g2EVkUkZCSaTBQ+VahdJJTX7lNU9RM1nCT32rzUuRRkfFM9cy5TKh3T8cQktLx0d+TXPqOq5CS9BOSA9CQx/CTzauwEsyTkdxQ0OFDN1BVPHeRPPYROVbQkhCNAgI7lXuVGhVY1duVeE2TkZQpU7JCchKGk77btno+wgwKW4tHk7/bvCPvmj/iPCpEABp1GlS6fIO8y70Tvtp/ImwCun4jvau+c73bvkONWryivAFKv9O8e/zivMv9E/07/UFuo/nPUBx6ywgyEdMSkEgb0JLFRJRTEJ96lhqL7ULQmgwxkO7Qkv1PNY0vVVIVj3IQkkWwkIFYilTRWJRTUt04yLHQfRrVanjIlVLQDWCUz6BzFAKy3hr+gu6a9dgW+vd695r/Q2AtWwzQn/nJGDMTnVsiNdFQnxpNVVRRUdGFVUg1kVaXUVMSDVMRDlCdavrNTVfOKU73TUIzEVREEtNPMJIWkxEjEdMsJUiUTzOQnVyJRUaoFgxPUpNUcNIXcxEey3FQKHDdWUhxPbXROEl10Ti0ktDRFXDc+hV41oC4DbDdehfZTrDSdLISogJzUQzCeP7A7jtWe1V4i1Qp09NqENN68387f4N/q3wTkLwaC80zvDu8IP1Lphq8ASDO278jvYj+MP34/cD+qPwC8Pwb/YP8KT2z/9j8oTzJP2GRHtlX+cmZOXUN6T1rdc0/cVOpQzWOL1HQRHOxX1vUOIoCUx551TmO2lHQpVPVTuFRdQ0qqPMTaTMRnFBQXxASgVrQEFlhdQ1pEBG5EBKteWB0EWK30WJXT7gIMxNe0v34PkA+iD+Rnzr2gzg/AW47SG3gWElcUxBDU9GUUBG9MdAwstMBVsl3EVS0ETMTnVF0jpWpcxGNUxCMsZNVTPcSanHRd7PQfU3W0tHSnqqTEaPykKMxE3cyknRa8xGBRDQRR9aTUxPNw1LZz1BQq3BS1FIQ6Twz1ZHxERk4ttFyHPmNsJAP9TC3W9mVWhU6zZIeWwhWUTISlrISuLCQDIGYvAHgrroWOJabVli2eJbYvyC8A2i/Mf/4l5n0uPwiPQj8UjwBGP0iDzj+Q78I/jI+Gj5iPAKqP1I9GT2BPQk8cnxafQJ9YApH+w3REQk6lIwCk9LMEUEUk1MRjUe3z/1TUp47SivSkgsT0lGxkrefspF9TRYMIXBSYVlwUKFVFg7jclEg0xEvVVvVTYXS3NgJRJFe0DsMUpEdMtBxYPSP4BVedQ9tUX15ddl2mtaYPoMi/wg/EX/69XiJlBMQfjVed89JWJXQsz96CmahEx96DLGS1VBR0VBQ00uRE+HTHN9J+VGQtU0LtxFLtBGxko8j+8vy0x4ru8n+cZDC0FNPAlvK1CNzP9nOk9U/9ZATfFtVu0qUzrHQHdEUMlBcMlDcARN9W32jTViX+Fd6ThN+W3xCAf5J5pmOM9Oasf75/0H8A4n/Uz/Z/OI8yiUaPEN9SjwBM336PUN+C35TfZt+g37rfAOSH/o8Qn/LfTJ8e7xDj7hJVIsS0w5T1T10jday0RLsQ7hKyvP/G9RYSh5wVZtz0PFOd9FRkTVSVdKY0ZJNVTeT0lLEEZDxEjKdGs1g1ZCRXhvJM9OQBI1QHjsNkB3atZl94X4pZQIavsF+yr+QP9gVOE1e1lCVWPSOYFB+eQqssHz4VUN5SSx9dFj6ijNRETky0QxBTZQSEH5YdDqKOnGSlUKRkErwXluNQPSNISVCVFKS0mOQXDqKe9B9EDgO8xA/st84FxqIv3LSFUywkdDwvTi02zZ7ivABcd1bNji94z4rBnn+Yz6rPAKQf3s/wz9of7B8e3yjf+hkA1t+o39LfRC9WL4gvyt8s7wAO7zjv4i/ML+4vwC9ySU7CUWqET5ZFzkKNZAQerEdAnpW+T9BP4k/0R96CaQRfSBZfEKM+olw0V4YyFERXAt6C2TyvNvUWRUb9Fk+YW6CWpX7/mP+q8d6TV11zlYrMpFXUpA+k9fxXDqIOhVZVw74UbyZvOGMuYiUhVGXETG9eZXYTUjV0dGdi9iIqhGeWM4yUX1Ht8wshUfUT5KxvnjPEb9ZtCoYy1JQUawx37rXmtfZlAvbySxx31rUudR7FPn0mHwBgf1rPVB+GxYbFfh+QH6IfAMQfpm/QH8pvFC8u3+hvEn8AnC9+L0h/Wn88fz5/kH8yfwAMPwY/2H/qf/wvBoVenZ7ia/xONTRQ9fObUO30yVFttoYyZJyfVrKTUlod9FINo15T5bRUnVNTllSdNLQ0urQ0SuyfCnYTVw3DUAyn9uUOA9w0qxpY9fP7xITg1KTPAExPLk9Y/3qpdvV2/6CjzkNApPdmlWaVDsLTMHZTV5VTQSHcr+6lHmL7r+VD98TkS7NUdeNyJLcGg1M9xAVT9fN7RL9Wv2iz/nNMhMG8fL+OvR5ia+DGMjdQAJVktLeWc8S3fmUOxeYF5r0QbuP8t8azHIR+7F8mzzjLCg7CwPwEyCxvPm1Gb4jLAFYzfG+Gb3i/mm+cv75lBoUAFn/4b8q/9L8GzyB/gn80zwCefzjPSs+Ez5bPWMsGj9B/sAKP1M/exdYyJk7lQ8dUXOfGMndUpBVkVLR85xYWooNS7fOBRNcmYzxUqzpTpfRTrTRUBfPcrVTt85FVdUMgvESvINznbkXu79CDLgNY/UQU/yiekzz3FtNXJWRXneRklCBT8A7lBuX+1UYCxaz0c0CANuWu48SEY5h2ndaTpESFUqRERcT3vsKXzPRIzPRp+OT/5oNVnVPWVOVUIoTUQRQPdjMcVE80D0YPiFgDJmNMhIxsD/7jVKSFoVCdVJQPpgUmgqIU1CeBTtWUxA/WD+gLvkNsZIdABB/urwC7NuMMt34y0CS/AFYfYBNOtU69Vr1+v2gPkr8AjA++xba/IC/iv8wP3g/wDwACH6zPpn94z3LPbB9+H0AfAGofpBceP8DP4hk2Pc6jlFRLUVAVY+xcN8aCIGw3Sr7zUhWzfhSnRkIcFFQLnVOV4yjc5KswpoO8lIvZVZXjaIzkyziW4hiU3Dd+MnDkNF70NzbzWAqNM+2MlNcM5/7V/t8Q7wAi6fbVLu1G7U7vaJOeg0yUJZSMlFesR5ZTVqUkzESAy0AGs9RHFmLjQIbj9ESjWPRHzlOMhNZTvZRT7TSkHFeu4uEsXxbCKDxU2kJMhJxUX0azbFeOgmZkpFEnhF8GsxzURXz006xXFA7T9PQDZLQLdEfWVa5VBJal1kKT9F8Gbxhj9v0ukwAUFKtQroMcD1ZtNg9IC8aSAe5EV34PYF9yX4Rfrg2mDQAWz8APGh/sX/5fEG8qH6QfAKYfMG9Sb2Rvbm+gb7Jv/M+sHo3GggBPDdMGbKSfikREZSQkAPQ3Ni2mIpBWFKTjUpXjWPzkA4TVyrw1VTXUVX3kfDTQVlotg1yUlOFXreNRvNcIBnPch2bzWE2EVJTDgObVAO4lxn32Lf4vKO867zw/dp9YiJ+amTbShFYVozO0n0LGIj2kNNOYdqO8NDPENKH2XCT7nw2uNkJ2HHQ3hVIVI/w0r0atNtNM9Ha0ZKdOo08VY3hPxfP9RU41RE5VVkbTtKQzpK8otq/Iq26ij5SkoLxH1v2A1kUGve5FBgX+RXYjxPTdABRfRr84X0pZTl+QX1qvbK8A3h+Qr6KpFm/Ar9Kv5K/2rwAIvyJvhG+2bzi/Sr90v16/IIC/km+8tw7VNkLGHN8u32BA0wb1BvVuQ+yEPFL1FK1S1VPEUcXkUS2DPq1RnbPpUJ2jpxSUZFYsRCNQ/XRPxdRP7URVTmU0Ts0TuhSkRvRFbUy1Q2FMrePxS8XkbUut4xFLFTOnSlWEbUqdo7dJ1VNUSRUzW+dIDdOGSFWESG3U1UetJEdFBEZVA4tGtu1DLEat49FFnYRFqlWERdW0RKUkRPVkRKq9REOtJEOFNEPNxELa/RRCBfMVQhWz2EHKRYRBXfRBzcSU1PdBtp2zOULNE3pC1fRCZiUj4EJd1lYyKkOddLVDrfRDJSNgQ6UkQ5blY4JDJfRDxfTU1KOq7NSwZNVD1URDdTRDVBU03NTTZNTXJOTc9NQr4kOV4+jM1Opk517lBF7lTpND1VSM757vqOOuszIk5PzE57ZCAUTV5r7lAObt1u0G/9jjPpME5CvwnqMANPcm/Q</prop>
			</obj>
			<obj name="Protocol" class="HTCProtocol" version="1">
				<prop name="Created">2013-10-15T14:46:07.873</prop>
				<prop name="LastModified">2013-10-15T15:24:09.059</prop>
				<obj name="Programs" class="HTCRunProgramList" version="5">
					<list name="emlist" count="3">
						<obj name="item" class="HTCRunProgram" version="1">
							<prop name="name">pre-incubation</prop>
							<prop name="Cycles">1</prop>
							<prop name="AnalysisMode">None</prop>
							<obj name="Segments" class="TEMRunSegmentList" version="1">
								<list name="emlist" count="1">
									<obj name="item" class="HTCRunSegment" version="2">
										<prop name="Hold">600</prop>
										<prop name="Slope">4.8</prop>
										<prop name="StepDelay">0</prop>
										<prop name="StepSize">0</prop>
										<prop name="Target">95</prop>
										<prop name="Target2">0</prop>
										<prop name="AcquisitionMode">0</prop>
										<prop name="AcqPerDegree">5</prop>
									</obj>
								</list>
							</obj>
						</obj>
						<obj name="item" class="HTCRunProgram" version="1">
							<prop name="name">amplification</prop>
							<prop name="Cycles">45</prop>
							<prop name="AnalysisMode">Quantification</prop>
							<obj name="Segments" class="TEMRunSegmentList" version="1">
								<list name="emlist" count="3">
									<obj name="item" class="HTCRunSegment" version="2">
										<prop name="Hold">10</prop>
										<prop name="Slope">4.8</prop>
										<prop name="StepDelay">0</prop>
										<prop name="StepSize">0</prop>
										<prop name="Target">95</prop>
										<prop name="Target2">0</prop>
										<prop name="AcquisitionMode">0</prop>
										<prop name="AcqPerDegree">5</prop>
									</obj>
									<obj name="item" class="HTCRunSegment" version="2">
										<prop name="Hold">30</prop>
										<prop name="Slope">2.5</prop>
										<prop name="StepDelay">0</prop>
										<prop name="StepSize">0</prop>
										<prop name="Target">60</prop>
										<prop name="Target2">0</prop>
										<prop name="AcquisitionMode">1</prop>
										<prop name="AcqPerDegree">5</prop>
									</obj>
									<obj name="item" class="HTCRunSegment" version="2">
										<prop name="Hold">1</prop>
										<prop name="Slope">4.8</prop>
										<prop name="StepDelay">0</prop>
										<prop name="StepSize">0</prop>
										<prop name="Target">72</prop>
										<prop name="Target2">0</prop>
										<prop name="AcquisitionMode">0</prop>
										<prop name="AcqPerDegree">5</prop>
									</obj>
								</list>
							</obj>
						</obj>
						<obj name="item" class="HTCRunProgram" version="1">
							<prop name="name">cooling</prop>
							<prop name="Cycles">1</prop>
							<prop name="AnalysisMode">None</prop>
							<obj name="Segments" class="TEMRunSegmentList" version="1">
								<list name="emlist" count="1">
									<obj name="item" class="HTCRunSegment" version="2">
										<prop name="Hold">30</prop>
										<prop name="Slope">2.5</prop>
										<prop name="StepDelay">0</prop>
										<prop name="StepSize">0</prop>
										<prop name="Target">40</prop>
										<prop name="Target2">0</prop>
										<prop name="AcquisitionMode">0</prop>
										<prop name="AcqPerDegree">5</prop>
									</obj>
								</list>
							</obj>
						</obj>
					</list>
					<list name="AnalysisModes" count="4">
						<item>None</item>
						<item>Quantification</item>
						<item>Melting Curves</item>
						<item>Color Compensation</item>
					</list>
					<prop name="ChannelCount">1</prop>
					<prop name="InstrumentSubclass">HTC_VER_10</prop>
					<obj name="Container" class="HTCBlockType" version="1">
						<prop name="Id">bt384TC5</prop>
						<prop name="RowCount">16</prop>
						<prop name="ColCount">24</prop>
						<prop name="OvershootDnDelay">0</prop>
						<prop name="OvershootUpDelay">2</prop>
						<prop name="RampRateMaxDn">2.5</prop>
						<prop name="RampRateMaxUp">4.8</prop>
						<prop name="ReactionVolMin">3</prop>
						<prop name="ReactionVolMax">20</prop>
						<prop name="ReactionVolDefault">20</prop>
						<prop name="HorVertCrosstalkCoefficient">0.0008</prop>
						<prop name="DiagCrosstalkCoefficent">0.0004</prop>
					</obj>
					<prop name="MaxPositionsToSeek">384</prop>
					<obj name="DetectionFormats" class="DetectionFormats" version="2">
						<list name="emlist" count="1">
							<obj name="item" class="HTCDetectionFormat" version="1">
								<list name="emlist" count="1">
									<obj name="item" class="HTCChannel" version="2">
										<prop name="name">FAM</prop>
										<prop name="Active">1</prop>
										<prop name="EmissionWL">510</prop>
										<prop name="ExcitationWL">465</prop>
										<prop name="IntgrTime">250</prop>
										<prop name="MaxIntgrTime">2000</prop>
										<prop name="MeltFactor">1</prop>
										<prop name="QuantFactor">10</prop>
									</obj>
								</list>
								<prop name="name">Mono Color Hydrolysis Probe / UPL Probe</prop>
								<prop name="Active">1</prop>
								<prop name="DefChannelNdx">0</prop>
								<prop name="DenominatorNdx">-1</prop>
								<prop name="ReadOnly">0</prop>
								<list name="EmissionWLAvail" count="6">
									<item>488</item>
									<item>510</item>
									<item>580</item>
									<item>610</item>
									<item>640</item>
									<item>660</item>
								</list>
								<list name="ExcitationWLAvail" count="5">
									<item>440</item>
									<item>465</item>
									<item>498</item>
									<item>533</item>
									<item>618</item>
								</list>
								<prop name="MeasuringMode">hmmDynamic</prop>
							</obj>
						</list>
						<prop name="DefFormatName">Mono Color Hydrolysis Probe / UPL Probe</prop>
					</obj>
					<list name="AcquisitionModes" count="4">
						<item>None</item>
						<item>Single</item>
						<item>Continuous</item>
						<item>Step</item>
					</list>
					<prop name="SeekTemp">30</prop>
					<prop name="SampleVolume">10</prop>
					<prop name="PlateID">01602310</prop>
				</obj>
			</obj>
			<prop name="CompletedProgramNo">4</prop>
			<prop name="StopPoint">3</prop>
			<prop name="CarouselConstMoved">0</prop>
		</obj>
		<obj name="AnlsAndSampleInfo" class="AnlsAndSampleInfo" version="1">
			<obj name="AnlsPropTypes" class="PropertyTypeList" version="1">
				<list name="emlist" count="3">
					<obj name="item" class="SamplePropType" version="1">
						<prop name="name">Units</prop>
						<prop name="PropClass">QuantUnitsProp</prop>
						<prop name="IsChannelProperty">0</prop>
						<prop name="SelectorOrder">0</prop>
						<prop name="ShowInSelector">0</prop>
						<prop name="ShowInTable">0</prop>
						<prop name="TableOrder">0</prop>
					</obj>
					<obj name="item" class="SamplePropType" version="1">
						<prop name="name">ExtRef</prop>
						<prop name="PropClass">RQExtRefProp</prop>
						<prop name="IsChannelProperty">0</prop>
						<prop name="SelectorOrder">0</prop>
						<prop name="ShowInSelector">0</prop>
						<prop name="ShowInTable">0</prop>
						<prop name="TableOrder">0</prop>
					</obj>
					<obj name="item" class="SamplePropType" version="1">
						<prop name="name">Endpt External Experiment</prop>
						<prop name="PropClass">EndptGenoExtExp</prop>
						<prop name="IsChannelProperty">0</prop>
						<prop name="SelectorOrder">0</prop>
						<prop name="ShowInSelector">0</prop>
						<prop name="ShowInTable">0</prop>
						<prop name="TableOrder">0</prop>
					</obj>
				</list>
			</obj>
			<obj name="SamplePropTypes" class="PropertyTypeList" version="1">
				<list name="emlist" count="26">
					<obj name="item" class="SamplePosPropType" version="1">
						<prop name="name">Position</prop>
						<prop name="PropClass">GenSampleEditPosition</prop>
						<prop name="AnalysisClass">General</prop>
						<prop name="IsChannelProperty">0</prop>
						<prop name="SelectorOrder">0</prop>
						<prop name="ShowInSelector">0</prop>
						<prop name="ShowInTable">1</prop>
						<prop name="TableOrder">0</prop>
					</obj>
					<obj name="item" class="SamplePropType" version="1">
						<prop name="name">Color</prop>
						<prop name="PropClass">SamplePrefColor</prop>
						<prop name="AnalysisClass">General</prop>
						<prop name="IsChannelProperty">0</prop>
						<prop name="SelectorOrder">1</prop>
						<prop name="ShowInSelector">0</prop>
						<prop name="ShowInTable">1</prop>
						<prop name="TableOrder">1</prop>
					</obj>
					<obj name="item" class="SamplePropType" version="1">
						<prop name="name">Replicate of</prop>
						<prop name="PropClass">GenSampleEditReplicate</prop>
						<prop name="AnalysisClass">General</prop>
						<prop name="IsChannelProperty">0</prop>
						<prop name="SelectorOrder">2</prop>
						<prop name="ShowInSelector">0</prop>
						<prop name="ShowInTable">1</prop>
						<prop name="TableOrder">2</prop>
					</obj>
					<obj name="item" class="SamplePropType" version="1">
						<prop name="name">Sample Name</prop>
						<prop name="PropClass">GenSampleEditName</prop>
						<prop name="AnalysisClass">General</prop>
						<prop name="IsChannelProperty">0</prop>
						<prop name="SelectorOrder">3</prop>
						<prop name="ShowInSelector">1</prop>
						<prop name="ShowInTable">1</prop>
						<prop name="TableOrder">3</prop>
					</obj>
					<obj name="item" class="SamplePropType" version="1">
						<prop name="name">Subsets</prop>
						<prop name="PropClass">GenSampleEditSubset</prop>
						<prop name="AnalysisClass">General</prop>
						<prop name="IsChannelProperty">0</prop>
						<prop name="SelectorOrder">4</prop>
						<prop name="ShowInSelector">0</prop>
						<prop name="ShowInTable">0</prop>
						<prop name="TableOrder">4</prop>
					</obj>
					<obj name="item" class="SamplePropType" version="1">
						<prop name="name">Notes</prop>
						<prop name="PropClass">GenSampleEditNotes</prop>
						<prop name="AnalysisClass">General</prop>
						<prop name="IsChannelProperty">0</prop>
						<prop name="SelectorOrder">5</prop>
						<prop name="ShowInSelector">0</prop>
						<prop name="ShowInTable">0</prop>
						<prop name="TableOrder">5</prop>
					</obj>
					<obj name="item" class="SamplePropType" version="1">
						<prop name="name">Sample ID</prop>
						<prop name="PropClass">HTCSampleID</prop>
						<prop name="AnalysisClass">General</prop>
						<prop name="IsChannelProperty">0</prop>
						<prop name="SelectorOrder">6</prop>
						<prop name="ShowInSelector">0</prop>
						<prop name="ShowInTable">0</prop>
						<prop name="TableOrder">6</prop>
					</obj>
					<obj name="item" class="SamplePropType" version="1">
						<prop name="name">Sample Prep Notes</prop>
						<prop name="PropClass">HTCSamplePrepNotes</prop>
						<prop name="AnalysisClass">General</prop>
						<prop name="IsChannelProperty">0</prop>
						<prop name="SelectorOrder">7</prop>
						<prop name="ShowInSelector">0</prop>
						<prop name="ShowInTable">0</prop>
						<prop name="TableOrder">7</prop>
					</obj>
					<obj name="item" class="SamplePrefWidthType" version="1">
						<prop name="name">Width</prop>
						<prop name="PropClass">SamplePrefWidth</prop>
						<prop name="AnalysisClass">Sample preferences</prop>
						<prop name="IsChannelProperty">0</prop>
						<prop name="SelectorOrder">8</prop>
						<prop name="ShowInSelector">0</prop>
						<prop name="ShowInTable">0</prop>
						<prop name="TableOrder">8</prop>
					</obj>
					<obj name="item" class="SamplePrefLineStyleType" version="1">
						<prop name="name">Line Style</prop>
						<prop name="PropClass">SamplePrefLineStyle</prop>
						<prop name="AnalysisClass">Sample preferences</prop>
						<prop name="IsChannelProperty">0</prop>
						<prop name="SelectorOrder">9</prop>
						<prop name="ShowInSelector">0</prop>
						<prop name="ShowInTable">0</prop>
						<prop name="TableOrder">9</prop>
					</obj>
					<obj name="item" class="SamplePrefPointStyleType" version="1">
						<prop name="name">Point Style</prop>
						<prop name="PropClass">SamplePrefPointStyle</prop>
						<prop name="AnalysisClass">Sample preferences</prop>
						<prop name="IsChannelProperty">0</prop>
						<prop name="SelectorOrder">10</prop>
						<prop name="ShowInSelector">0</prop>
						<prop name="ShowInTable">0</prop>
						<prop name="TableOrder">10</prop>
					</obj>
					<obj name="item" class="SamplePropType" version="1">
						<prop name="name">Dominant Channel</prop>
						<prop name="PropClass">DominantChannelProp</prop>
						<prop name="AnalysisClass">Color Compensation Analysis</prop>
						<prop name="IsChannelProperty">0</prop>
						<prop name="SelectorOrder">11</prop>
						<prop name="ShowInSelector">0</prop>
						<prop name="ShowInTable">0</prop>
						<prop name="TableOrder">11</prop>
					</obj>
					<obj name="item" class="EndPtSampleTypePropertyType" version="1">
						<prop name="name">EndPt Sample Type</prop>
						<prop name="PropClass">GroupingSample</prop>
						<prop name="AnalysisClass">EndPtGenotyping</prop>
						<prop name="IsChannelProperty">0</prop>
						<prop name="SelectorOrder">12</prop>
						<prop name="ShowInSelector">0</prop>
						<prop name="ShowInTable">0</prop>
						<prop name="TableOrder">12</prop>
					</obj>
					<obj name="item" class="SamplePropType" version="1">
						<prop name="name">EndPt Genotype</prop>
						<prop name="PropClass">Genotype</prop>
						<prop name="AnalysisClass">EndPtGenotyping</prop>
						<prop name="IsChannelProperty">0</prop>
						<prop name="SelectorOrder">13</prop>
						<prop name="ShowInSelector">0</prop>
						<prop name="ShowInTable">0</prop>
						<prop name="TableOrder">13</prop>
					</obj>
					<obj name="item" class="SamplePropType" version="1">
						<prop name="name">Target Name</prop>
						<prop name="PropClass">TargetName</prop>
						<prop name="AnalysisClass">General</prop>
						<prop name="IsChannelProperty">1</prop>
						<prop name="SelectorOrder">22</prop>
						<prop name="ShowInSelector">1</prop>
						<prop name="ShowInTable">1</prop>
						<prop name="TableOrder">22</prop>
					</obj>
					<obj name="item" class="QuantSampleTypePropertyType" version="1">
						<prop name="name">Quantification Sample Type</prop>
						<prop name="PropClass">QuantSampleTypeProperty</prop>
						<prop name="AnalysisClass">Quantification Analysis</prop>
						<prop name="IsChannelProperty">1</prop>
						<prop name="SelectorOrder">15</prop>
						<prop name="ShowInSelector">0</prop>
						<prop name="ShowInTable">0</prop>
						<prop name="TableOrder">15</prop>
					</obj>
					<obj name="item" class="SamplePropType" version="1">
						<prop name="name">Concentration</prop>
						<prop name="PropClass">QuantConcProperty</prop>
						<prop name="AnalysisClass">Quantification Analysis</prop>
						<prop name="IsChannelProperty">1</prop>
						<prop name="SelectorOrder">16</prop>
						<prop name="ShowInSelector">1</prop>
						<prop name="ShowInTable">1</prop>
						<prop name="TableOrder">16</prop>
					</obj>
					<obj name="item" class="QuantCpType" version="1">
						<prop name="name">Cp Low</prop>
						<prop name="PropClass">QuantCpLowProp</prop>
						<prop name="AnalysisClass">Quantification Analysis</prop>
						<prop name="IsChannelProperty">1</prop>
						<prop name="SelectorOrder">17</prop>
						<prop name="ShowInSelector">0</prop>
						<prop name="ShowInTable">0</prop>
						<prop name="TableOrder">17</prop>
					</obj>
					<obj name="item" class="QuantCpType" version="1">
						<prop name="name">Cp High</prop>
						<prop name="PropClass">QuantCpHighProp</prop>
						<prop name="AnalysisClass">Quantification Analysis</prop>
						<prop name="IsChannelProperty">1</prop>
						<prop name="SelectorOrder">18</prop>
						<prop name="ShowInSelector">0</prop>
						<prop name="ShowInTable">0</prop>
						<prop name="TableOrder">18</prop>
					</obj>
					<obj name="item" class="GroupSampleTypePropertyType" version="1">
						<prop name="name">Melt Geno Sample Type</prop>
						<prop name="PropClass">GroupChannelTypeProp</prop>
						<prop name="AnalysisClass">Melt Geno</prop>
						<prop name="IsChannelProperty">1</prop>
						<prop name="SelectorOrder">19</prop>
						<prop name="ShowInSelector">0</prop>
						<prop name="ShowInTable">0</prop>
						<prop name="TableOrder">19</prop>
					</obj>
					<obj name="item" class="SamplePropType" version="1">
						<prop name="name">Melt Geno Genotype</prop>
						<prop name="PropClass">ChannelGenotype</prop>
						<prop name="AnalysisClass">Melt Geno</prop>
						<prop name="IsChannelProperty">1</prop>
						<prop name="SelectorOrder">20</prop>
						<prop name="ShowInSelector">0</prop>
						<prop name="ShowInTable">0</prop>
						<prop name="TableOrder">20</prop>
					</obj>
					<obj name="item" class="RQTargetPropertyType" version="1">
						<prop name="name">Target Type</prop>
						<prop name="PropClass">RQTargetProperty</prop>
						<prop name="AnalysisClass">Relative Quantification</prop>
						<prop name="IsChannelProperty">1</prop>
						<prop name="SelectorOrder">21</prop>
						<prop name="ShowInSelector">0</prop>
						<prop name="ShowInTable">0</prop>
						<prop name="TableOrder">21</prop>
					</obj>
					<obj name="item" class="RQSampleTargetPropertyType" version="1">
						<prop name="name">Combined Sample and Target Type</prop>
						<prop name="PropClass">RQSampleTargetProperty</prop>
						<prop name="AnalysisClass">Relative Quantification</prop>
						<prop name="IsChannelProperty">1</prop>
						<prop name="SelectorOrder">15</prop>
						<prop name="ShowInSelector">1</prop>
						<prop name="ShowInTable">1</prop>
						<prop name="TableOrder">15</prop>
					</obj>
					<obj name="item" class="SamplePropType" version="1">
						<prop name="name">Efficiency</prop>
						<prop name="PropClass">RQEffProp</prop>
						<prop name="AnalysisClass">Relative Quantification</prop>
						<prop name="IsChannelProperty">1</prop>
						<prop name="SelectorOrder">23</prop>
						<prop name="ShowInSelector">0</prop>
						<prop name="ShowInTable">1</prop>
						<prop name="TableOrder">23</prop>
					</obj>
					<obj name="item" class="GroupSampleTypePropertyTypeNoPos" version="1">
						<prop name="name">Scanning Sample Type</prop>
						<prop name="PropClass">GroupChannelTypeProp</prop>
						<prop name="AnalysisClass">Scanning</prop>
						<prop name="IsChannelProperty">1</prop>
						<prop name="SelectorOrder">24</prop>
						<prop name="ShowInSelector">0</prop>
						<prop name="ShowInTable">0</prop>
						<prop name="TableOrder">24</prop>
					</obj>
					<obj name="item" class="SamplePropType" version="1">
						<prop name="name">Scanning Genotype</prop>
						<prop name="PropClass">ChannelGenotype</prop>
						<prop name="AnalysisClass">Scanning</prop>
						<prop name="IsChannelProperty">1</prop>
						<prop name="SelectorOrder">25</prop>
						<prop name="ShowInSelector">0</prop>
						<prop name="ShowInTable">0</prop>
						<prop name="TableOrder">25</prop>
					</obj>
				</list>
			</obj>
			<obj name="SelectedChannels" class="TEMIntegerSet" version="1">
				<list name="Items" count="1">
					<prop name="Item">0</prop>
				</list>
			</obj>
			<obj name="AnalysisProperties" class="ExpPropList" version="1">
				<list name="emlist" count="3">
					<obj name="PropertyObject" class="EndptGenoExtExp" version="3">
						<prop name="PropertyTypeName">Endpt External Experiment</prop>
					</obj>
					<obj name="PropertyObject" class="RQExtRefProp" version="3">
						<prop name="PropertyTypeName">ExtRef</prop>
						<prop name="RefExpProg">-1</prop>
					</obj>
					<obj name="PropertyObject" class="QuantUnitsProp" version="3">
						<prop name="PropertyTypeName">Units</prop>
					</obj>
				</list>
			</obj>
			<obj name="SampleInfoList" class="SamplePropInfoList" version="1">
				<list name="emlist" count="384">
					<obj name="item" class="SamplePropInfo" version="1">
						<obj name="ChannelProperties" class="ChanPropList" version="2">
							<obj name="ChannelProperties" class="EMList" version="1">
								<list name="emlist" count="1">
									<obj name="item" class="PropertyList" version="1">
										<list name="emlist" count="12">
											<obj name="PropertyObject" class="RQSampleTargetProperty" version="4">
												<prop name="PropertyTypeName">Combined Sample and Target Type</prop>
												<prop name="Position">0</prop>
												<prop name="IsDefault">0</prop>
												<obj name="ChannelProp" class="ChannelProperty" version="1">
													<prop name="ChannelIdx">0</prop>
												</obj>
											</obj>
											<obj name="PropertyObject" class="QuantConcProperty" version="4">
												<prop name="PropertyTypeName">Concentration</prop>
												<prop name="Position">0</prop>
												<prop name="IsDefault">1</prop>
												<prop name="Concentration">0</prop>
												<obj name="ChannelProp" class="ChannelProperty" version="1">
													<prop name="ChannelIdx">0</prop>
												</obj>
												<prop name="ReadOnly">1</prop>
											</obj>
											<obj name="PropertyObject" class="QuantCpHighProp" version="4">
												<prop name="PropertyTypeName">Cp High</prop>
												<prop name="Position">0</prop>
												<prop name="IsDefault">1</prop>
												<prop name="CpRangeHigh">0</prop>
												<obj name="ChannelProp" class="ChannelProperty" version="1">
													<prop name="ChannelIdx">0</prop>
												</obj>
												<prop name="ReadOnly">1</prop>
											</obj>
											<obj name="PropertyObject" class="QuantCpLowProp" version="4">
												<prop name="PropertyTypeName">Cp Low</prop>
												<prop name="Position">0</prop>
												<prop name="IsDefault">1</prop>
												<prop name="CpRangeLow">0</prop>
												<obj name="ChannelProp" class="ChannelProperty" version="1">
													<prop name="ChannelIdx">0</prop>
												</obj>
												<prop name="ReadOnly">1</prop>
											</obj>
											<obj name="PropertyObject" class="RQEffProp" version="4">
												<prop name="PropertyTypeName">Efficiency</prop>
												<prop name="Position">0</prop>
												<prop name="IsDefault">1</prop>
												<prop name="Efficiency">2</prop>
												<obj name="ChannelProp" class="ChannelProperty" version="1">
													<prop name="ChannelIdx">0</prop>
												</obj>
											</obj>
											<obj name="PropertyObject" class="ChannelGenotype" version="4">
												<prop name="PropertyTypeName">Melt Geno Genotype</prop>
												<prop name="Position">0</prop>
												<prop name="IsDefault">1</prop>
												<prop name="ReadOnly">1</prop>
												<obj name="ChannelProp" class="ChannelProperty" version="1">
													<prop name="ChannelIdx">0</prop>
												</obj>
											</obj>
											<obj name="PropertyObject" class="GroupChannelTypeProp" version="4">
												<prop name="PropertyTypeName">Melt Geno Sample Type</prop>
												<prop name="Position">0</prop>
												<prop name="IsDefault">0</prop>
												<prop name="GroupSampleType">mstUnknown</prop>
												<obj name="ChannelProp" class="ChannelProperty" version="1">
													<prop name="ChannelIdx">0</prop>
												</obj>
											</obj>
											<obj name="PropertyObject" class="QuantSampleTypeProperty" version="4">
												<prop name="PropertyTypeName">Quantification Sample Type</prop>
												<prop name="Position">0</prop>
												<prop name="IsDefault">0</prop>
												<prop name="SampleType">qsUnknown</prop>
												<obj name="ChannelProp" class="ChannelProperty" version="1">
													<prop name="ChannelIdx">0</prop>
												</obj>
											</obj>
											<obj name="PropertyObject" class="ChannelGenotype" version="4">
												<prop name="PropertyTypeName">Scanning Genotype</prop>
												<prop name="Position">0</prop>
												<prop name="IsDefault">1</prop>
												<prop name="ReadOnly">1</prop>
												<obj name="ChannelProp" class="ChannelProperty" version="1">
													<prop name="ChannelIdx">0</prop>
												</obj>
											</obj>
											<obj name="PropertyObject" class="GroupChannelTypeProp" version="4">
												<prop name="PropertyTypeName">Scanning Sample Type</prop>
												<prop name="Position">0</prop>
												<prop name="IsDefault">0</prop>
												<prop name="GroupSampleType">mstUnknown</prop>
												<obj name="ChannelProp" class="ChannelProperty" version="1">
													<prop name="ChannelIdx">0</prop>
												</obj>
											</obj>
											<obj name="PropertyObject" class="TargetName" version="4">
												<prop name="PropertyTypeName">Target Name</prop>
												<prop name="Position">0</prop>
												<prop name="IsDefault">0</prop>
												<prop name="name">U44</prop>
												<obj name="ChannelProp" class="ChannelProperty" version="1">
													<prop name="ChannelIdx">0</prop>
												</obj>
											</obj>
											<obj name="PropertyObject" class="RQTargetProperty" version="4">
												<prop name="PropertyTypeName">Target Type</prop>
												<prop name="Position">0</prop>
												<prop name="IsDefault">0</prop>
												<prop name="TargetType">dtReference</prop>
												<obj name="ChannelProp" class="ChannelProperty" version="1">
													<prop name="ChannelIdx">0</prop>
												</obj>
											</obj>
										</list>
									</obj>
								</list>
							</obj>
						</obj>
						<prop name="ChannelPropertyCount">1</prop>
						<prop name="ContainerPosition">0</prop>
						<prop name="HasSampleProperties">1</prop>
						<obj name="SampleProperties" class="PropertyList" version="1">
							<list name="emlist" count="14">
								<obj name="PropertyObject" class="SamplePrefColor" version="4">
									<prop name="PropertyTypeName">Color</prop>
									<prop name="Position">0</prop>
									<prop name="IsDefault">0</prop>
									<prop name="Color">$00FF8000</prop>
								</obj>
								<obj name="PropertyObject" class="DominantChannelProp" version="4">
									<prop name="PropertyTypeName">Dominant Channel</prop>
									<prop name="Position">0</prop>
									<prop name="IsDefault">0</prop>
									<prop name="DominantChannel">0</prop>
								</obj>
								<obj name="PropertyObject" class="Genotype" version="4">
									<prop name="PropertyTypeName">EndPt Genotype</prop>
									<prop name="Position">0</prop>
									<prop name="IsDefault">1</prop>
									<prop name="ReadOnly">1</prop>
								</obj>
								<obj name="PropertyObject" class="GroupingSample" version="4">
									<prop name="PropertyTypeName">EndPt Sample Type</prop>
									<prop name="Position">0</prop>
									<prop name="IsDefault">0</prop>
									<prop name="GroupSampleType">mstUnknown</prop>
								</obj>
								<obj name="PropertyObject" class="SamplePrefLineStyle" version="4">
									<prop name="PropertyTypeName">Line Style</prop>
									<prop name="Position">0</prop>
									<prop name="IsDefault">0</prop>
									<prop name="LineStyle">psSolid</prop>
								</obj>
								<obj name="PropertyObject" class="GenSampleEditNotes" version="4">
									<prop name="PropertyTypeName">Notes</prop>
									<prop name="Position">0</prop>
									<prop name="IsDefault">1</prop>
								</obj>
								<obj name="PropertyObject" class="SamplePrefPointStyle" version="4">
									<prop name="PropertyTypeName">Point Style</prop>
									<prop name="Position">0</prop>
									<prop name="IsDefault">0</prop>
									<prop name="PointStyle">psNothing</prop>
								</obj>
								<obj name="PropertyObject" class="GenSampleEditPosition" version="4">
									<prop name="PropertyTypeName">Position</prop>
									<prop name="Position">0</prop>
									<prop name="IsDefault">1</prop>
								</obj>
								<obj name="PropertyObject" class="GenSampleEditReplicate" version="4">
									<prop name="PropertyTypeName">Replicate of</prop>
									<prop name="Position">0</prop>
									<prop name="IsDefault">0</prop>
									<prop name="ReplicateOf">0</prop>
								</obj>
								<obj name="PropertyObject" class="HTCSampleID" version="4">
									<prop name="PropertyTypeName">Sample ID</prop>
									<prop name="Position">0</prop>
									<prop name="IsDefault">1</prop>
								</obj>
								<obj name="PropertyObject" class="GenSampleEditName" version="4">
									<prop name="PropertyTypeName">Sample Name</prop>
									<prop name="Position">0</prop>
									<prop name="IsDefault">0</prop>
									<prop name="name">1637T</prop>
								</obj>
								<obj name="PropertyObject" class="HTCSamplePrepNotes" version="4">
									<prop name="PropertyTypeName">Sample Prep Notes</prop>
									<prop name="Position">0</prop>
									<prop name="IsDefault">1</prop>
								</obj>
								<obj name="PropertyObject" class="GenSampleEditSubset" version="4">
									<prop name="PropertyTypeName">Subsets</prop>
									<prop name="Position">0</prop>
									<prop name="IsDefault">1</prop>
								</obj>
								<obj name="PropertyObject" class="SamplePrefWidth" version="5">
									<prop name="PropertyTypeName">Width</prop>
									<prop name="Position">0</prop>
									<prop name="IsDefault">1</prop>
									<prop name="Width">1</prop>
								</obj>
							</list>
						</obj>
					</obj>
					<obj name="item" class="SamplePropInfo" version="1">
						<obj name="ChannelProperties" class="ChanPropList" version="2">
							<obj name="ChannelProperties" class="EMList" version="1">
								<list name="emlist" count="1">
									<obj name="item" class="PropertyList" version="1">
										<list name="emlist" count="12">
											<obj name="PropertyObject" class="RQSampleTargetProperty" version="4">
												<prop name="PropertyTypeName">Combined Sample and Target Type</prop>
												<prop name="Position">1</prop>
												<prop name="IsDefault">0</prop>
												<obj name="ChannelProp" class="ChannelProperty" version="1">
													<prop name="ChannelIdx">0</prop>
												</obj>
											</obj>
											<obj name="PropertyObject" class="QuantConcProperty" version="4">
												<prop name="PropertyTypeName">Concentration</prop>
												<prop name="Position">1</prop>
												<prop name="IsDefault">1</prop>
												<prop name="Concentration">0</prop>
												<obj name="ChannelProp" class="ChannelProperty" version="1">
													<prop name="ChannelIdx">0</prop>
												</obj>
												<prop name="ReadOnly">1</prop>
											</obj>
											<obj name="PropertyObject" class="QuantCpHighProp" version="4">
												<prop name="PropertyTypeName">Cp High</prop>
												<prop name="Position">1</prop>
												<prop name="IsDefault">1</prop>
												<prop name="CpRangeHigh">0</prop>
												<obj name="ChannelProp" class="ChannelProperty" version="1">
													<prop name="ChannelIdx">0</prop>
												</obj>
												<prop name="ReadOnly">1</prop>
											</obj>
											<obj name="PropertyObject" class="QuantCpLowProp" version="4">
												<prop name="PropertyTypeName">Cp Low</prop>
												<prop name="Position">1</prop>
												<prop name="IsDefault">1</prop>
												<prop name="CpRangeLow">0</prop>
												<obj name="ChannelProp" class="ChannelProperty" version="1">
													<prop name="ChannelIdx">0</prop>
												</obj>
												<prop name="ReadOnly">1</prop>
											</obj>
											<obj name="PropertyObject" class="RQEffProp" version="4">
												<prop name="PropertyTypeName">Efficiency</prop>
												<prop name="Position">1</prop>
												<prop name="IsDefault">1</prop>
												<prop name="Efficiency">2</prop>
												<obj name="ChannelProp" class="ChannelProperty" version="1">
													<prop name="ChannelIdx">0</prop>
												</obj>
											</obj>
											<obj name="PropertyObject" class="ChannelGenotype" version="4">
												<prop name="PropertyTypeName">Melt Geno Genotype</prop>
												<prop name="Position">1</prop>
												<prop name="IsDefault">1</prop>
												<prop name="ReadOnly">1</prop>
												<obj name="ChannelProp" class="ChannelProperty" version="1">
													<prop name="ChannelIdx">0</prop>
												</obj>
											</obj>
											<obj name="PropertyObject" class="GroupChannelTypeProp" version="4">
												<prop name="PropertyTypeName">Melt Geno Sample Type</prop>
												<prop name="Position">1</prop>
												<prop name="IsDefault">0</prop>
												<prop name="GroupSampleType">mstUnknown</prop>
												<obj name="ChannelProp" class="ChannelProperty" version="1">
													<prop name="ChannelIdx">0</prop>
												</obj>
											</obj>
											<obj name="PropertyObject" class="QuantSampleTypeProperty" version="4">
												<prop name="PropertyTypeName">Quantification Sample Type</prop>
												<prop name="Position">1</prop>
												<prop name="IsDefault">0</prop>
												<prop name="SampleType">qsUnknown</prop>
												<obj name="ChannelProp" class="ChannelProperty" version="1">
													<prop name="ChannelIdx">0</prop>
												</obj>
											</obj>
											<obj name="PropertyObject" class="ChannelGenotype" version="4">
												<prop name="PropertyTypeName">Scanning Genotype</prop>
												<prop name="Position">1</prop>
												<prop name="IsDefault">1</prop>
												<prop name="ReadOnly">1</prop>
												<obj name="ChannelProp" class="ChannelProperty" version="1">
													<prop name="ChannelIdx">0</prop>
												</obj>
											</obj>
											<obj name="PropertyObject" class="GroupChannelTypeProp" version="4">
												<prop name="PropertyTypeName">Scanning Sample Type</prop>
												<prop name="Position">1</prop>
												<prop name="IsDefault">0</prop>
												<prop name="GroupSampleType">mstUnknown</prop>
												<obj name="ChannelProp" class="ChannelProperty" version="1">
													<prop name="ChannelIdx">0</prop>
												</obj>
											</obj>
											<obj name="PropertyObject" class="TargetName" version="4">
												<prop name="PropertyTypeName">Target Name</prop>
												<prop name="Position">1</prop>
												<prop name="IsDefault">0</prop>
												<prop name="name">U44</prop>
												<obj name="ChannelProp" class="ChannelProperty" version="1">
													<prop name="ChannelIdx">0</prop>
												</obj>
											</obj>
											<obj name="PropertyObject" class="RQTargetProperty" version="4">
												<prop name="PropertyTypeName">Target Type</prop>
												<prop name="Position">1</prop>
												<prop name="IsDefault">0</prop>
												<prop name="TargetType">dtReference</prop>
												<obj name="ChannelProp" class="ChannelProperty" version="1">
													<prop name="ChannelIdx">0</prop>
												</obj>
											</obj>
										</list>
									</obj>
								</list>
							</obj>
						</obj>
						<prop name="ChannelPropertyCount">1</prop>
						<prop name="ContainerPosition">1</prop>
						<prop name="HasSampleProperties">1</prop>
						<obj name="SampleProperties" class="PropertyList" version="1">
							<list name="emlist" count="14">
								<obj name="PropertyObject" class="SamplePrefColor" version="4">
									<prop name="PropertyTypeName">Color</prop>
									<prop name="Position">1</prop>
									<prop name="IsDefault">0</prop>
									<prop name="Color">clRed</prop>
								</obj>
								<obj name="PropertyObject" class="DominantChannelProp" version="4">
									<prop name="PropertyTypeName">Dominant Channel</prop>
									<prop name="Position">1</prop>
									<prop name="IsDefault">0</prop>
									<prop name="DominantChannel">0</prop>
								</obj>
								<obj name="PropertyObject" class="Genotype" version="4">
									<prop name="PropertyTypeName">EndPt Genotype</prop>
									<prop name="Position">1</prop>
									<prop name="IsDefault">1</prop>
									<prop name="ReadOnly">1</prop>
								</obj>
								<obj name="PropertyObject" class="GroupingSample" version="4">
									<prop name="PropertyTypeName">EndPt Sample Type</prop>
									<prop name="Position">1</prop>
									<prop name="IsDefault">0</prop>
									<prop name="GroupSampleType">mstUnknown</prop>
								</obj>
								<obj name="PropertyObject" class="SamplePrefLineStyle" version="4">
									<prop name="PropertyTypeName">Line Style</prop>
									<prop name="Position">1</prop>
									<prop name="IsDefault">0</prop>
									<prop name="LineStyle">psSolid</prop>
								</obj>
								<obj name="PropertyObject" class="GenSampleEditNotes" version="4">
									<prop name="PropertyTypeName">Notes</prop>
									<prop name="Position">1</prop>
									<prop name="IsDefault">1</prop>
								</obj>
								<obj name="PropertyObject" class="SamplePrefPointStyle" version="4">
									<prop name="PropertyTypeName">Point Style</prop>
									<prop name="Position">1</prop>
									<prop name="IsDefault">0</prop>
									<prop name="PointStyle">psNothing</prop>
								</obj>
								<obj name="PropertyObject" class="GenSampleEditPosition" version="4">
									<prop name="PropertyTypeName">Position</prop>
									<prop name="Position">1</prop>
									<prop name="IsDefault">1</prop>
								</obj>
								<obj name="PropertyObject" class="GenSampleEditReplicate" version="4">
									<prop name="PropertyTypeName">Replicate of</prop>
									<prop name="Position">1</prop>
									<prop name="IsDefault">0</prop>
									<prop name="ReplicateOf">0</prop>
								</obj>
								<obj name="PropertyObject" class="HTCSampleID" version="4">
									<prop name="PropertyTypeName">Sample ID</prop>
									<prop name="Position">1</prop>
									<prop name="IsDefault">1</prop>
								</obj>
								<obj name="PropertyObject" class="GenSampleEditName" version="4">
									<prop name="PropertyTypeName">Sample Name</prop>
									<prop name="Position">1</prop>
									<prop name="IsDefault">0</prop>
									<prop name="name">1637T</prop>
								</obj>
								<obj name="PropertyObject" class="HTCSamplePrepNotes" version="4">
									<prop name="PropertyTypeName">Sample Prep Notes</prop>
									<prop name="Position">1</prop>
									<prop name="IsDefault">1</prop>
								</obj>
								<obj name="PropertyObject" class="GenSampleEditSubset" version="4">
									<prop name="PropertyTypeName">Subsets</prop>
									<prop name="Position">1</prop>
									<prop name="IsDefault">1</prop>
								</obj>
								<obj name="PropertyObject" class="SamplePrefWidth" version="5">
									<prop name="PropertyTypeName">Width</prop>
									<prop name="Position">1</prop>
									<prop name="IsDefault">1</prop>
									<prop name="Width">1</prop>
								</obj>
							</list>
						</obj>
					</obj>
					<obj name="item" class="SamplePropInfo" version="1">
						<obj name="ChannelProperties" class="ChanPropList" version="2">
							<obj name="ChannelProperties" class="EMList" version="1">
								<list name="emlist" count="1">
									<obj name="item" class="PropertyList" version="1">
										<list name="emlist" count="12">
											<obj name="PropertyObject" class="RQSampleTargetProperty" version="4">
												<prop name="PropertyTypeName">Combined Sample and Target Type</prop>
												<prop name="Position">2</prop>
												<prop name="IsDefault">0</prop>
												<obj name="ChannelProp" class="ChannelProperty" version="1">
													<prop name="ChannelIdx">0</prop>
												</obj>
											</obj>
											<obj name="PropertyObject" class="QuantConcProperty" version="4">
												<prop name="PropertyTypeName">Concentration</prop>
												<prop name="Position">2</prop>
												<prop name="IsDefault">1</prop>
												<prop name="Concentration">0</prop>
												<obj name="ChannelProp" class="ChannelProperty" version="1">
													<prop name="ChannelIdx">0</prop>
												</obj>
												<prop name="ReadOnly">1</prop>
											</obj>
											<obj name="PropertyObject" class="QuantCpHighProp" version="4">
												<prop name="PropertyTypeName">Cp High</prop>
												<prop name="Position">2</prop>
												<prop name="IsDefault">1</prop>
												<prop name="CpRangeHigh">0</prop>
												<obj name="ChannelProp" class="ChannelProperty" version="1">
													<prop name="ChannelIdx">0</prop>
												</obj>
												<prop name="ReadOnly">1</prop>
											</obj>
											<obj name="PropertyObject" class="QuantCpLowProp" version="4">
												<prop name="PropertyTypeName">Cp Low</prop>
												<prop name="Position">2</prop>
												<prop name="IsDefault">1</prop>
												<prop name="CpRangeLow">0</prop>
												<obj name="ChannelProp" class="ChannelProperty" version="1">
													<prop name="ChannelIdx">0</prop>
												</obj>
												<prop name="ReadOnly">1</prop>
											</obj>
											<obj name="PropertyObject" class="RQEffProp" version="4">
												<prop name="PropertyTypeName">Efficiency</prop>
												<prop name="Position">2</prop>
												<prop name="IsDefault">1</prop>
												<prop name="Efficiency">2</prop>
												<obj name="ChannelProp" class="ChannelProperty" version="1">
													<prop name="ChannelIdx">0</prop>
												</obj>
											</obj>
											<obj name="PropertyObject" class="ChannelGenotype" version="4">
												<prop name="PropertyTypeName">Melt Geno Genotype</prop>
												<prop name="Position">2</prop>
												<prop name="IsDefault">1</prop>
												<prop name="ReadOnly">1</prop>
												<obj name="ChannelProp" class="ChannelProperty" version="1">
													<prop name="ChannelIdx">0</prop>
												</obj>
											</obj>
											<obj name="PropertyObject" class="GroupChannelTypeProp" version="4">
												<prop name="PropertyTypeName">Melt Geno Sample Type</prop>
												<prop name="Position">2</prop>
												<prop name="IsDefault">0</prop>
												<prop name="GroupSampleType">mstUnknown</prop>
												<obj name="ChannelProp" class="ChannelProperty" version="1">
													<prop name="ChannelIdx">0</prop>
												</obj>
											</obj>
											<obj name="PropertyObject" class="QuantSampleTypeProperty" version="4">
												<prop name="PropertyTypeName">Quantification Sample Type</prop>
												<prop name="Position">2</prop>
												<prop name="IsDefault">0</prop>
												<prop name="SampleType">qsUnknown</prop>
												<obj name="ChannelProp" class="ChannelProperty" version="1">
													<prop name="ChannelIdx">0</prop>
												</obj>
											</obj>
											<obj name="PropertyObject" class="ChannelGenotype" version="4">
												<prop name="PropertyTypeName">Scanning Genotype</prop>
												<prop name="Position">2</prop>
												<prop name="IsDefault">1</prop>
												<prop name="ReadOnly">1</prop>
												<obj name="ChannelProp" class="ChannelProperty" version="1">
													<prop name="ChannelIdx">0</prop>
												</obj>
											</obj>
											<obj name="PropertyObject" class="GroupChannelTypeProp" version="4">
												<prop name="PropertyTypeName">Scanning Sample Type</prop>
												<prop name="Position">2</prop>
												<prop name="IsDefault">0</prop>
												<prop name="GroupSampleType">mstUnknown</prop>
												<obj name="ChannelProp" class="ChannelProperty" version="1">
													<prop name="ChannelIdx">0</prop>
												</obj>
											</obj>
											<obj name="PropertyObject" class="TargetName" version="4">
												<prop name="PropertyTypeName">Target Name</prop>
												<prop name="Position">2</prop>
												<prop name="IsDefault">0</prop>
												<prop name="name">U44</prop>
												<obj name="ChannelProp" class="ChannelProperty" version="1">
													<prop name="ChannelIdx">0</prop>
												</obj>
											</obj>
											<obj name="PropertyObject" class="RQTargetProperty" version="4">
												<prop name="PropertyTypeName">Target Type</prop>
												<prop name="Position">2</prop>
												<prop name="IsDefault">0</prop>
												<prop name="TargetType">dtReference</prop>
												<obj name="ChannelProp" class="ChannelProperty" version="1">
													<prop name="ChannelIdx">0</prop>
												</obj>
											</obj>
										</list>
									</obj>
								</list>
							</obj>
						</obj>
						<prop name="ChannelPropertyCount">1</prop>
						<prop name="ContainerPosition">2</prop>
						<prop name="HasSampleProperties">1</prop>
						<obj name="SampleProperties" class="PropertyList" version="1">
							<list name="emlist" count="14">
								<obj name="PropertyObject" class="SamplePrefColor" version="4">
									<prop name="PropertyTypeName">Color</prop>
									<prop name="Position">2</prop>
									<prop name="IsDefault">0</prop>
									<prop name="Color">$0030D700</prop>
								</obj>
								<obj name="PropertyObject" class="DominantChannelProp" version="4">
									<prop name="PropertyTypeName">Dominant Channel</prop>
									<prop name="Position">2</prop>
									<prop name="IsDefault">0</prop>
									<prop name="DominantChannel">0</prop>
								</obj>
								<obj name="PropertyObject" class="Genotype" version="4">
									<prop name="PropertyTypeName">EndPt Genotype</prop>
									<prop name="Position">2</prop>
									<prop name="IsDefault">1</prop>
									<prop name="ReadOnly">1</prop>
								</obj>
								<obj name="PropertyObject" class="GroupingSample" version="4">
									<prop name="PropertyTypeName">EndPt Sample Type</prop>
									<prop name="Position">2</prop>
									<prop name="IsDefault">0</prop>
									<prop name="GroupSampleType">mstUnknown</prop>
								</obj>
								<obj name="PropertyObject" class="SamplePrefLineStyle" version="4">
									<prop name="PropertyTypeName">Line Style</prop>
									<prop name="Position">2</prop>
									<prop name="IsDefault">0</prop>
									<prop name="LineStyle">psSolid</prop>
								</obj>
								<obj name="PropertyObject" class="GenSampleEditNotes" version="4">
									<prop name="PropertyTypeName">Notes</prop>
									<prop name="Position">2</prop>
									<prop name="IsDefault">1</prop>
								</obj>
								<obj name="PropertyObject" class="SamplePrefPointStyle" version="4">
									<prop name="PropertyTypeName">Point Style</prop>
									<prop name="Position">2</prop>
									<prop name="IsDefault">0</prop>
									<prop name="PointStyle">psNothing</prop>
								</obj>
								<obj name="PropertyObject" class="GenSampleEditPosition" version="4">
									<prop name="PropertyTypeName">Position</prop>
									<prop name="Position">2</prop>
									<prop name="IsDefault">1</prop>
								</obj>
								<obj name="PropertyObject" class="GenSampleEditReplicate" version="4">
									<prop name="PropertyTypeName">Replicate of</prop>
									<prop name="Position">2</prop>
									<prop name="IsDefault">0</prop>
									<prop name="ReplicateOf">2</prop>
								</obj>
								<obj name="PropertyObject" class="HTCSampleID" version="4">
									<prop name="PropertyTypeName">Sample ID</prop>
									<prop name="Position">2</prop>
									<prop name="IsDefault">1</prop>
								</obj>
								<obj name="PropertyObject" class="GenSampleEditName" version="4">
									<prop name="PropertyTypeName">Sample Name</prop>
									<prop name="Position">2</prop>
									<prop name="IsDefault">0</prop>
									<prop name="name">1637N</prop>
								</obj>
								<obj name="PropertyObject" class="HTCSamplePrepNotes" version="4">
									<prop name="PropertyTypeName">Sample Prep Notes</prop>
									<prop name="Position">2</prop>
									<prop name="IsDefault">1</prop>
								</obj>
								<obj name="PropertyObject" class="GenSampleEditSubset" version="4">
									<prop name="PropertyTypeName">Subsets</prop>
									<prop name="Position">2</prop>
									<prop name="IsDefault">1</prop>
								</obj>
								<obj name="PropertyObject" class="SamplePrefWidth" version="5">
									<prop name="PropertyTypeName">Width</prop>
									<prop name="Position">2</prop>
									<prop name="IsDefault">1</prop>
									<prop name="Width">1</prop>
								</obj>
							</list>
						</obj>
					</obj>
					<obj name="item" class="SamplePropInfo" version="1">
						<obj name="ChannelProperties" class="ChanPropList" version="2">
							<obj name="ChannelProperties" class="EMList" version="1">
								<list name="emlist" count="1">
									<obj name="item" class="PropertyList" version="1">
										<list name="emlist" count="12">
											<obj name="PropertyObject" class="RQSampleTargetProperty" version="4">
												<prop name="PropertyTypeName">Combined Sample and Target Type</prop>
												<prop name="Position">3</prop>
												<prop name="IsDefault">0</prop>
												<obj name="ChannelProp" class="ChannelProperty" version="1">
													<prop name="ChannelIdx">0</prop>
												</obj>
											</obj>
											<obj name="PropertyObject" class="QuantConcProperty" version="4">
												<prop name="PropertyTypeName">Concentration</prop>
												<prop name="Position">3</prop>
												<prop name="IsDefault">1</prop>
												<prop name="Concentration">0</prop>
												<obj name="ChannelProp" class="ChannelProperty" version="1">
													<prop name="ChannelIdx">0</prop>
												</obj>
												<prop name="ReadOnly">1</prop>
											</obj>
											<obj name="PropertyObject" class="QuantCpHighProp" version="4">
												<prop name="PropertyTypeName">Cp High</prop>
												<prop name="Position">3</prop>
												<prop name="IsDefault">1</prop>
												<prop name="CpRangeHigh">0</prop>
												<obj name="ChannelProp" class="ChannelProperty" version="1">
													<prop name="ChannelIdx">0</prop>
												</obj>
												<prop name="ReadOnly">1</prop>
											</obj>
											<obj name="PropertyObject" class="QuantCpLowProp" version="4">
												<prop name="PropertyTypeName">Cp Low</prop>
												<prop name="Position">3</prop>
												<prop name="IsDefault">1</prop>
												<prop name="CpRangeLow">0</prop>
												<obj name="ChannelProp" class="ChannelProperty" version="1">
													<prop name="ChannelIdx">0</prop>
												</obj>
												<prop name="ReadOnly">1</prop>
											</obj>
											<obj name="PropertyObject" class="RQEffProp" version="4">
												<prop name="PropertyTypeName">Efficiency</prop>
												<prop name="Position">3</prop>
												<prop name="IsDefault">1</prop>
												<prop name="Efficiency">2</prop>
												<obj name="ChannelProp" class="ChannelProperty" version="1">
													<prop name="ChannelIdx">0</prop>
												</obj>
											</obj>
											<obj name="PropertyObject" class="ChannelGenotype" version="4">
												<prop name="PropertyTypeName">Melt Geno Genotype</prop>
												<prop name="Position">3</prop>
												<prop name="IsDefault">1</prop>
												<prop name="ReadOnly">1</prop>
												<obj name="ChannelProp" class="ChannelProperty" version="1">
													<prop name="ChannelIdx">0</prop>
												</obj>
											</obj>
											<obj name="PropertyObject" class="GroupChannelTypeProp" version="4">
												<prop name="PropertyTypeName">Melt Geno Sample Type</prop>
												<prop name="Position">3</prop>
												<prop name="IsDefault">0</prop>
												<prop name="GroupSampleType">mstUnknown</prop>
												<obj name="ChannelProp" class="ChannelProperty" version="1">
													<prop name="ChannelIdx">0</prop>
												</obj>
											</obj>
											<obj name="PropertyObject" class="QuantSampleTypeProperty" version="4">
												<prop name="PropertyTypeName">Quantification Sample Type</prop>
												<prop name="Position">3</prop>
												<prop name="IsDefault">0</prop>
												<prop name="SampleType">qsUnknown</prop>
												<obj name="ChannelProp" class="ChannelProperty" version="1">
													<prop name="ChannelIdx">0</prop>
												</obj>
											</obj>
											<obj name="PropertyObject" class="ChannelGenotype" version="4">
												<prop name="PropertyTypeName">Scanning Genotype</prop>
												<prop name="Position">3</prop>
												<prop name="IsDefault">1</prop>
												<prop name="ReadOnly">1</prop>
												<obj name="ChannelProp" class="ChannelProperty" version="1">
													<prop name="ChannelIdx">0</prop>
												</obj>
											</obj>
											<obj name="PropertyObject" class="GroupChannelTypeProp" version="4">
												<prop name="PropertyTypeName">Scanning Sample Type</prop>
												<prop name="Position">3</prop>
												<prop name="IsDefault">0</prop>
												<prop name="GroupSampleType">mstUnknown</prop>
												<obj name="ChannelProp" class="ChannelProperty" version="1">
													<prop name="ChannelIdx">0</prop>
												</obj>
											</obj>
											<obj name="PropertyObject" class="TargetName" version="4">
												<prop name="PropertyTypeName">Target Name</prop>
												<prop name="Position">3</prop>
												<prop name="IsDefault">0</prop>
												<prop name="name">U44</prop>
												<obj name="ChannelProp" class="ChannelProperty" version="1">
													<prop name="ChannelIdx">0</prop>
												</obj>
											</obj>
											<obj name="PropertyObject" class="RQTargetProperty" version="4">
												<prop name="PropertyTypeName">Target Type</prop>
												<prop name="Position">3</prop>
												<prop name="IsDefault">0</prop>
												<prop name="TargetType">dtReference</prop>
												<obj name="ChannelProp" class="ChannelProperty" version="1">
													<prop name="ChannelIdx">0</prop>
												</obj>
											</obj>
										</list>
									</obj>
								</list>
							</obj>
						</obj>
						<prop name="ChannelPropertyCount">1</prop>
						<prop name="ContainerPosition">3</prop>
						<prop name="HasSampleProperties">1</prop>
						<obj name="SampleProperties" class="PropertyList" version="1">
							<list name="emlist" count="14">
								<obj name="PropertyObject" class="SamplePrefColor" version="4">
									<prop name="PropertyTypeName">Color</prop>
									<prop name="Position">3</prop>
									<prop name="IsDefault">0</prop>
									<prop name="Color">clFuchsia</prop>
								</obj>
								<obj name="PropertyObject" class="DominantChannelProp" version="4">
									<prop name="PropertyTypeName">Dominant Channel</prop>
									<prop name="Position">3</prop>
									<prop name="IsDefault">0</prop>
									<prop name="DominantChannel">0</prop>
								</obj>
								<obj name="PropertyObject" class="Genotype" version="4">
									<prop name="PropertyTypeName">EndPt Genotype</prop>
									<prop name="Position">3</prop>
									<prop name="IsDefault">1</prop>
									<prop name="ReadOnly">1</prop>
								</obj>
								<obj name="PropertyObject" class="GroupingSample" version="4">
									<prop name="PropertyTypeName">EndPt Sample Type</prop>
									<prop name="Position">3</prop>
									<prop name="IsDefault">0</prop>
									<prop name="GroupSampleType">mstUnknown</prop>
								</obj>
								<obj name="PropertyObject" class="SamplePrefLineStyle" version="4">
									<prop name="PropertyTypeName">Line Style</prop>
									<prop name="Position">3</prop>
									<prop name="IsDefault">0</prop>
									<prop name="LineStyle">psSolid</prop>
								</obj>
								<obj name="PropertyObject" class="GenSampleEditNotes" version="4">
									<prop name="PropertyTypeName">Notes</prop>
									<prop name="Position">3</prop>
									<prop name="IsDefault">1</prop>
								</obj>
								<obj name="PropertyObject" class="SamplePrefPointStyle" version="4">
									<prop name="PropertyTypeName">Point Style</prop>
									<prop name="Position">3</prop>
									<prop name="IsDefault">0</prop>
									<prop name="PointStyle">psNothing</prop>
								</obj>
								<obj name="PropertyObject" class="GenSampleEditPosition" version="4">
									<prop name="PropertyTypeName">Position</prop>
									<prop name="Position">3</prop>
									<prop name="IsDefault">1</prop>
								</obj>
								<obj name="PropertyObject" class="GenSampleEditReplicate" version="4">
									<prop name="PropertyTypeName">Replicate of</prop>
									<prop name="Position">3</prop>
									<prop name="IsDefault">0</prop>
									<prop name="ReplicateOf">2</prop>
								</obj>
								<obj name="PropertyObject" class="HTCSampleID" version="4">
									<prop name="PropertyTypeName">Sample ID</prop>
									<prop name="Position">3</prop>
									<prop name="IsDefault">1</prop>
								</obj>
								<obj name="PropertyObject" class="GenSampleEditName" version="4">
									<prop name="PropertyTypeName">Sample Name</prop>
									<prop name="Position">3</prop>
									<prop name="IsDefault">0</prop>
									<prop name="name">1637N</prop>
								</obj>
								<obj name="PropertyObject" class="HTCSamplePrepNotes" version="4">
									<prop name="PropertyTypeName">Sample Prep Notes</prop>
									<prop name="Position">3</prop>
									<prop name="IsDefault">1</prop>
								</obj>
								<obj name="PropertyObject" class="GenSampleEditSubset" version="4">
									<prop name="PropertyTypeName">Subsets</prop>
									<prop name="Position">3</prop>
									<prop name="IsDefault">1</prop>
								</obj>
								<obj name="PropertyObject" class="SamplePrefWidth" version="5">
									<prop name="PropertyTypeName">Width</prop>
									<prop name="Position">3</prop>
									<prop name="IsDefault">1</prop>
									<prop name="Width">1</prop>
								</obj>
							</list>
						</obj>
					</obj>
					<obj name="item" class="SamplePropInfo" version="1">
						<obj name="ChannelProperties" class="ChanPropList" version="2">
							<obj name="ChannelProperties" class="EMList" version="1">
								<list name="emlist" count="1">
									<obj name="item" class="PropertyList" version="1">
										<list name="emlist" count="12">
											<obj name="PropertyObject" class="RQSampleTargetProperty" version="4">
												<prop name="PropertyTypeName">Combined Sample and Target Type</prop>
												<prop name="Position">4</prop>
												<prop name="IsDefault">0</prop>
												<obj name="ChannelProp" class="ChannelProperty" version="1">
													<prop name="ChannelIdx">0</prop>
												</obj>
											</obj>
											<obj name="PropertyObject" class="QuantConcProperty" version="4">
												<prop name="PropertyTypeName">Concentration</prop>
												<prop name="Position">4</prop>
												<prop name="IsDefault">1</prop>
												<prop name="Concentration">0</prop>
												<obj name="ChannelProp" class="ChannelProperty" version="1">
													<prop name="ChannelIdx">0</prop>
												</obj>
												<prop name="ReadOnly">1</prop>
											</obj>
											<obj name="PropertyObject" class="QuantCpHighProp" version="4">
												<prop name="PropertyTypeName">Cp High</prop>
												<prop name="Position">4</prop>
												<prop name="IsDefault">1</prop>
												<prop name="CpRangeHigh">0</prop>
												<obj name="ChannelProp" class="ChannelProperty" version="1">
													<prop name="ChannelIdx">0</prop>
												</obj>
												<prop name="ReadOnly">1</prop>
											</obj>
											<obj name="PropertyObject" class="QuantCpLowProp" version="4">
												<prop name="PropertyTypeName">Cp Low</prop>
												<prop name="Position">4</prop>
												<prop name="IsDefault">1</prop>
												<prop name="CpRangeLow">0</prop>
												<obj name="ChannelProp" class="ChannelProperty" version="1">
													<prop name="ChannelIdx">0</prop>
												</obj>
												<prop name="ReadOnly">1</prop>
											</obj>
											<obj name="PropertyObject" class="RQEffProp" version="4">
												<prop name="PropertyTypeName">Efficiency</prop>
												<prop name="Position">4</prop>
												<prop name="IsDefault">1</prop>
												<prop name="Efficiency">2</prop>
												<obj name="ChannelProp" class="ChannelProperty" version="1">
													<prop name="ChannelIdx">0</prop>
												</obj>
											</obj>
											<obj name="PropertyObject" class="ChannelGenotype" version="4">
												<prop name="PropertyTypeName">Melt Geno Genotype</prop>
												<prop name="Position">4</prop>
												<prop name="IsDefault">1</prop>
												<prop name="ReadOnly">1</prop>
												<obj name="ChannelProp" class="ChannelProperty" version="1">
													<prop name="ChannelIdx">0</prop>
												</obj>
											</obj>
											<obj name="PropertyObject" class="GroupChannelTypeProp" version="4">
												<prop name="PropertyTypeName">Melt Geno Sample Type</prop>
												<prop name="Position">4</prop>
												<prop name="IsDefault">0</prop>
												<prop name="GroupSampleType">mstUnknown</prop>
												<obj name="ChannelProp" class="ChannelProperty" version="1">
													<prop name="ChannelIdx">0</prop>
												</obj>
											</obj>
											<obj name="PropertyObject" class="QuantSampleTypeProperty" version="4">
												<prop name="PropertyTypeName">Quantification Sample Type</prop>
												<prop name="Position">4</prop>
												<prop name="IsDefault">0</prop>
												<prop name="SampleType">qsUnknown</prop>
												<obj name="ChannelProp" class="ChannelProperty" version="1">
													<prop name="ChannelIdx">0</prop>
												</obj>
											</obj>
											<obj name="PropertyObject" class="ChannelGenotype" version="4">
												<prop name="PropertyTypeName">Scanning Genotype</prop>
												<prop name="Position">4</prop>
												<prop name="IsDefault">1</prop>
												<prop name="ReadOnly">1</prop>
												<obj name="ChannelProp" class="ChannelProperty" version="1">
													<prop name="ChannelIdx">0</prop>
												</obj>
											</obj>
											<obj name="PropertyObject" class="GroupChannelTypeProp" version="4">
												<prop name="PropertyTypeName">Scanning Sample Type</prop>
												<prop name="Position">4</prop>
												<prop name="IsDefault">0</prop>
												<prop name="GroupSampleType">mstUnknown</prop>
												<obj name="ChannelProp" class="ChannelProperty" version="1">
													<prop name="ChannelIdx">0</prop>
												</obj>
											</obj>
											<obj name="PropertyObject" class="TargetName" version="4">
												<prop name="PropertyTypeName">Target Name</prop>
												<prop name="Position">4</prop>
												<prop name="IsDefault">0</prop>
												<prop name="name">U44</prop>
												<obj name="ChannelProp" class="ChannelProperty" version="1">
													<prop name="ChannelIdx">0</prop>
												</obj>
											</obj>
											<obj name="PropertyObject" class="RQTargetProperty" version="4">
												<prop name="PropertyTypeName">Target Type</prop>
												<prop name="Position">4</prop>
												<prop name="IsDefault">0</prop>
												<prop name="TargetType">dtReference</prop>
												<obj name="ChannelProp" class="ChannelProperty" version="1">
													<prop name="ChannelIdx">0</prop>
												</obj>
											</obj>
										</list>
									</obj>
								</list>
							</obj>
						</obj>
						<prop name="ChannelPropertyCount">1</prop>
						<prop name="ContainerPosition">4</prop>
						<prop name="HasSampleProperties">1</prop>
						<obj name="SampleProperties" class="PropertyList" version="1">
							<list name="emlist" count="14">
								<obj name="PropertyObject" class="SamplePrefColor" version="4">
									<prop name="PropertyTypeName">Color</prop>
									<prop name="Position">4</prop>
									<prop name="IsDefault">0</prop>
									<prop name="Color">clGray</prop>
								</obj>
								<obj name="PropertyObject" class="DominantChannelProp" version="4">
									<prop name="PropertyTypeName">Dominant Channel</prop>
									<prop name="Position">4</prop>
									<prop name="IsDefault">0</prop>
									<prop name="DominantChannel">0</prop>
								</obj>
								<obj name="PropertyObject" class="Genotype" version="4">
									<prop name="PropertyTypeName">EndPt Genotype</prop>
									<prop name="Position">4</prop>
									<prop name="IsDefault">1</prop>
									<prop name="ReadOnly">1</prop>
								</obj>
								<obj name="PropertyObject" class="GroupingSample" version="4">
									<prop name="PropertyTypeName">EndPt Sample Type</prop>
									<prop name="Position">4</prop>
									<prop name="IsDefault">0</prop>
									<prop name="GroupSampleType">mstUnknown</prop>
								</obj>
								<obj name="PropertyObject" class="SamplePrefLineStyle" version="4">
									<prop name="PropertyTypeName">Line Style</prop>
									<prop name="Position">4</prop>
									<prop name="IsDefault">0</prop>
									<prop name="LineStyle">psSolid</prop>
								</obj>
								<obj name="PropertyObject" class="GenSampleEditNotes" version="4">
									<prop name="PropertyTypeName">Notes</prop>
									<prop name="Position">4</prop>
									<prop name="IsDefault">1</prop>
								</obj>
								<obj name="PropertyObject" class="SamplePrefPointStyle" version="4">
									<prop name="PropertyTypeName">Point Style</prop>
									<prop name="Position">4</prop>
									<prop name="IsDefault">0</prop>
									<prop name="PointStyle">psNothing</prop>
								</obj>
								<obj name="PropertyObject" class="GenSampleEditPosition" version="4">
									<prop name="PropertyTypeName">Position</prop>
									<prop name="Position">4</prop>
									<prop name="IsDefault">1</prop>
								</obj>
								<obj name="PropertyObject" class="GenSampleEditReplicate" version="4">
									<prop name="PropertyTypeName">Replicate of</prop>
									<prop name="Position">4</prop>
									<prop name="IsDefault">0</prop>
									<prop name="ReplicateOf">4</prop>
								</obj>
								<obj name="PropertyObject" class="HTCSampleID" version="4">
									<prop name="PropertyTypeName">Sample ID</prop>
									<prop name="Position">4</prop>
									<prop name="IsDefault">1</prop>
								</obj>
								<obj name="PropertyObject" class="GenSampleEditName" version="4">
									<prop name="PropertyTypeName">Sample Name</prop>
									<prop name="Position">4</prop>
									<prop name="IsDefault">0</prop>
									<prop name="name">1680T</prop>
								</obj>
								<obj name="PropertyObject" class="HTCSamplePrepNotes" version="4">
									<prop name="PropertyTypeName">Sample Prep Notes</prop>
									<prop name="Position">4</prop>
									<prop name="IsDefault">1</prop>
								</obj>
								<obj name="PropertyObject" class="GenSampleEditSubset" version="4">
									<prop name="PropertyTypeName">Subsets</prop>
									<prop name="Position">4</prop>
									<prop name="IsDefault">1</prop>
								</obj>
								<obj name="PropertyObject" class="SamplePrefWidth" version="5">
									<prop name="PropertyTypeName">Width</prop>
									<prop name="Position">4</prop>
									<prop name="IsDefault">1</prop>
									<prop name="Width">1</prop>
								</obj>
							</list>
						</obj>
					</obj>
					<obj name="item" class="SamplePropInfo" version="1">
						<obj name="ChannelProperties" class="ChanPropList" version="2">
							<obj name="ChannelProperties" class="EMList" version="1">
								<list name="emlist" count="1">
									<obj name="item" class="PropertyList" version="1">
										<list name="emlist" count="12">
											<obj name="PropertyObject" class="RQSampleTargetProperty" version="4">
												<prop name="PropertyTypeName">Combined Sample and Target Type</prop>
												<prop name="Position">5</prop>
												<prop name="IsDefault">0</prop>
												<obj name="ChannelProp" class="ChannelProperty" version="1">
													<prop name="ChannelIdx">0</prop>
												</obj>
											</obj>
											<obj name="PropertyObject" class="QuantConcProperty" version="4">
												<prop name="PropertyTypeName">Concentration</prop>
												<prop name="Position">5</prop>
												<prop name="IsDefault">1</prop>
												<prop name="Concentration">0</prop>
												<obj name="ChannelProp" class="ChannelProperty" version="1">
													<prop name="ChannelIdx">0</prop>
												</obj>
												<prop name="ReadOnly">1</prop>
											</obj>
											<obj name="PropertyObject" class="QuantCpHighProp" version="4">
												<prop name="PropertyTypeName">Cp High</prop>
												<prop name="Position">5</prop>
												<prop name="IsDefault">1</prop>
												<prop name="CpRangeHigh">0</prop>
												<obj name="ChannelProp" class="ChannelProperty" version="1">
													<prop name="ChannelIdx">0</prop>
												</obj>
												<prop name="ReadOnly">1</prop>
											</obj>
											<obj name="PropertyObject" class="QuantCpLowProp" version="4">
												<prop name="PropertyTypeName">Cp Low</prop>
												<prop name="Position">5</prop>
												<prop name="IsDefault">1</prop>
												<prop name="CpRangeLow">0</prop>
												<obj name="ChannelProp" class="ChannelProperty" version="1">
													<prop name="ChannelIdx">0</prop>
												</obj>
												<prop name="ReadOnly">1</prop>
											</obj>
											<obj name="PropertyObject" class="RQEffProp" version="4">
												<prop name="PropertyTypeName">Efficiency</prop>
												<prop name="Position">5</prop>
												<prop name="IsDefault">1</prop>
												<prop name="Efficiency">2</prop>
												<obj name="ChannelProp" class="ChannelProperty" version="1">
													<prop name="ChannelIdx">0</prop>
												</obj>
											</obj>
											<obj name="PropertyObject" class="ChannelGenotype" version="4">
												<prop name="PropertyTypeName">Melt Geno Genotype</prop>
												<prop name="Position">5</prop>
												<prop name="IsDefault">1</prop>
												<prop name="ReadOnly">1</prop>
												<obj name="ChannelProp" class="ChannelProperty" version="1">
													<prop name="ChannelIdx">0</prop>
												</obj>
											</obj>
											<obj name="PropertyObject" class="GroupChannelTypeProp" version="4">
												<prop name="PropertyTypeName">Melt Geno Sample Type</prop>
												<prop name="Position">5</prop>
												<prop name="IsDefault">0</prop>
												<prop name="GroupSampleType">mstUnknown</prop>
												<obj name="ChannelProp" class="ChannelProperty" version="1">
													<prop name="ChannelIdx">0</prop>
												</obj>
											</obj>
											<obj name="PropertyObject" class="QuantSampleTypeProperty" version="4">
												<prop name="PropertyTypeName">Quantification Sample Type</prop>
												<prop name="Position">5</prop>
												<prop name="IsDefault">0</prop>
												<prop name="SampleType">qsUnknown</prop>
												<obj name="ChannelProp" class="ChannelProperty" version="1">
													<prop name="ChannelIdx">0</prop>
												</obj>
											</obj>
											<obj name="PropertyObject" class="ChannelGenotype" version="4">
												<prop name="PropertyTypeName">Scanning Genotype</prop>
												<prop name="Position">5</prop>
												<prop name="IsDefault">1</prop>
												<prop name="ReadOnly">1</prop>
												<obj name="ChannelProp" class="ChannelProperty" version="1">
													<prop name="ChannelIdx">0</prop>
												</obj>
											</obj>
											<obj name="PropertyObject" class="GroupChannelTypeProp" version="4">
												<prop name="PropertyTypeName">Scanning Sample Type</prop>
												<prop name="Position">5</prop>
												<prop name="IsDefault">0</prop>
												<prop name="GroupSampleType">mstUnknown</prop>
												<obj name="ChannelProp" class="ChannelProperty" version="1">
													<prop name="ChannelIdx">0</prop>
												</obj>
											</obj>
											<obj name="PropertyObject" class="TargetName" version="4">
												<prop name="PropertyTypeName">Target Name</prop>
												<prop name="Position">5</prop>
												<prop name="IsDefault">0</prop>
												<prop name="name">U44</prop>
												<obj name="ChannelProp" class="ChannelProperty" version="1">
													<prop name="ChannelIdx">0</prop>
												</obj>
											</obj>
											<obj name="PropertyObject" class="RQTargetProperty" version="4">
												<prop name="PropertyTypeName">Target Type</prop>
												<prop name="Position">5</prop>
												<prop name="IsDefault">0</prop>
												<prop name="TargetType">dtReference</prop>
												<obj name="ChannelProp" class="ChannelProperty" version="1">
													<prop name="ChannelIdx">0</prop>
												</obj>
											</obj>
										</list>
									</obj>
								</list>
							</obj>
						</obj>
						<prop name="ChannelPropertyCount">1</prop>
						<prop name="ContainerPosition">5</prop>
						<prop name="HasSampleProperties">1</prop>
						<obj name="SampleProperties" class="PropertyList" version="1">
							<list name="emlist" count="14">
								<obj name="PropertyObject" class="SamplePrefColor" version="4">
									<prop name="PropertyTypeName">Color</prop>
									<prop name="Position">5</prop>
									<prop name="IsDefault">0</prop>
									<prop name="Color">$0012D7FA</prop>
								</obj>
								<obj name="PropertyObject" class="DominantChannelProp" version="4">
									<prop name="PropertyTypeName">Dominant Channel</prop>
									<prop name="Position">5</prop>
									<prop name="IsDefault">0</prop>
									<prop name="DominantChannel">0</prop>
								</obj>
								<obj name="PropertyObject" class="Genotype" version="4">
									<prop name="PropertyTypeName">EndPt Genotype</prop>
									<prop name="Position">5</prop>
									<prop name="IsDefault">1</prop>
									<prop name="ReadOnly">1</prop>
								</obj>
								<obj name="PropertyObject" class="GroupingSample" version="4">
									<prop name="PropertyTypeName">EndPt Sample Type</prop>
									<prop name="Position">5</prop>
									<prop name="IsDefault">0</prop>
									<prop name="GroupSampleType">mstUnknown</prop>
								</obj>
								<obj name="PropertyObject" class="SamplePrefLineStyle" version="4">
									<prop name="PropertyTypeName">Line Style</prop>
									<prop name="Position">5</prop>
									<prop name="IsDefault">0</prop>
									<prop name="LineStyle">psSolid</prop>
								</obj>
								<obj name="PropertyObject" class="GenSampleEditNotes" version="4">
									<prop name="PropertyTypeName">Notes</prop>
									<prop name="Position">5</prop>
									<prop name="IsDefault">1</prop>
								</obj>
								<obj name="PropertyObject" class="SamplePrefPointStyle" version="4">
									<prop name="PropertyTypeName">Point Style</prop>
									<prop name="Position">5</prop>
									<prop name="IsDefault">0</prop>
									<prop name="PointStyle">psNothing</prop>
								</obj>
								<obj name="PropertyObject" class="GenSampleEditPosition" version="4">
									<prop name="PropertyTypeName">Position</prop>
									<prop name="Position">5</prop>
									<prop name="IsDefault">1</prop>
								</obj>
								<obj name="PropertyObject" class="GenSampleEditReplicate" version="4">
									<prop name="PropertyTypeName">Replicate of</prop>
									<prop name="Position">5</prop>
									<prop name="IsDefault">0</prop>
									<prop name="ReplicateOf">4</prop>
								</obj>
								<obj name="PropertyObject" class="HTCSampleID" version="4">
									<prop name="PropertyTypeName">Sample ID</prop>
									<prop name="Position">5</prop>
									<prop name="IsDefault">1</prop>
								</obj>
								<obj name="PropertyObject" class="GenSampleEditName" version="4">
									<prop name="PropertyTypeName">Sample Name</prop>
									<prop name="Position">5</prop>
									<prop name="IsDefault">0</prop>
									<prop name="name">1680T</prop>
								</obj>
								<obj name="PropertyObject" class="HTCSamplePrepNotes" version="4">
									<prop name="PropertyTypeName">Sample Prep Notes</prop>
									<prop name="Position">5</prop>
									<prop name="IsDefault">1</prop>
								</obj>
								<obj name="PropertyObject" class="GenSampleEditSubset" version="4">
									<prop name="PropertyTypeName">Subsets</prop>
									<prop name="Position">5</prop>
									<prop name="IsDefault">1</prop>
								</obj>
								<obj name="PropertyObject" class="SamplePrefWidth" version="5">
									<prop name="PropertyTypeName">Width</prop>
									<prop name="Position">5</prop>
									<prop name="IsDefault">1</prop>
									<prop name="Width">1</prop>
								</obj>
							</list>
						</obj>
					</obj>
					<obj name="item" class="SamplePropInfo" version="1">
						<obj name="ChannelProperties" class="ChanPropList" version="2">
							<obj name="ChannelProperties" class="EMList" version="1">
								<list name="emlist" count="1">
									<obj name="item" class="PropertyList" version="1">
										<list name="emlist" count="12">
											<obj name="PropertyObject" class="RQSampleTargetProperty" version="4">
												<prop name="PropertyTypeName">Combined Sample and Target Type</prop>
												<prop name="Position">6</prop>
												<prop name="IsDefault">0</prop>
												<obj name="ChannelProp" class="ChannelProperty" version="1">
													<prop name="ChannelIdx">0</prop>
												</obj>
											</obj>
											<obj name="PropertyObject" class="QuantConcProperty" version="4">
												<prop name="PropertyTypeName">Concentration</prop>
												<prop name="Position">6</prop>
												<prop name="IsDefault">1</prop>
												<prop name="Concentration">0</prop>
												<obj name="ChannelProp" class="ChannelProperty" version="1">
													<prop name="ChannelIdx">0</prop>
												</obj>
												<prop name="ReadOnly">1</prop>
											</obj>
											<obj name="PropertyObject" class="QuantCpHighProp" version="4">
												<prop name="PropertyTypeName">Cp High</prop>
												<prop name="Position">6</prop>
												<prop name="IsDefault">1</prop>
												<prop name="CpRangeHigh">0</prop>
												<obj name="ChannelProp" class="ChannelProperty" version="1">
													<prop name="ChannelIdx">0</prop>
												</obj>
												<prop name="ReadOnly">1</prop>
											</obj>
											<obj name="PropertyObject" class="QuantCpLowProp" version="4">
												<prop name="PropertyTypeName">Cp Low</prop>
												<prop name="Position">6</prop>
												<prop name="IsDefault">1</prop>
												<prop name="CpRangeLow">0</prop>
												<obj name="ChannelProp" class="ChannelProperty" version="1">
													<prop name="ChannelIdx">0</prop>
												</obj>
												<prop name="ReadOnly">1</prop>
											</obj>
											<obj name="PropertyObject" class="RQEffProp" version="4">
												<prop name="PropertyTypeName">Efficiency</prop>
												<prop name="Position">6</prop>
												<prop name="IsDefault">1</prop>
												<prop name="Efficiency">2</prop>
												<obj name="ChannelProp" class="ChannelProperty" version="1">
													<prop name="ChannelIdx">0</prop>
												</obj>
											</obj>
											<obj name="PropertyObject" class="ChannelGenotype" version="4">
												<prop name="PropertyTypeName">Melt Geno Genotype</prop>
												<prop name="Position">6</prop>
												<prop name="IsDefault">1</prop>
												<prop name="ReadOnly">1</prop>
												<obj name="ChannelProp" class="ChannelProperty" version="1">
													<prop name="ChannelIdx">0</prop>
												</obj>
											</obj>
											<obj name="PropertyObject" class="GroupChannelTypeProp" version="4">
												<prop name="PropertyTypeName">Melt Geno Sample Type</prop>
												<prop name="Position">6</prop>
												<prop name="IsDefault">0</prop>
												<prop name="GroupSampleType">mstUnknown</prop>
												<obj name="ChannelProp" class="ChannelProperty" version="1">
													<prop name="ChannelIdx">0</prop>
												</obj>
											</obj>
											<obj name="PropertyObject" class="QuantSampleTypeProperty" version="4">
												<prop name="PropertyTypeName">Quantification Sample Type</prop>
												<prop name="Position">6</prop>
												<prop name="IsDefault">0</prop>
												<prop name="SampleType">qsUnknown</prop>
												<obj name="ChannelProp" class="ChannelProperty" version="1">
													<prop name="ChannelIdx">0</prop>
												</obj>
											</obj>
											<obj name="PropertyObject" class="ChannelGenotype" version="4">
												<prop name="PropertyTypeName">Scanning Genotype</prop>
												<prop name="Position">6</prop>
												<prop name="IsDefault">1</prop>
												<prop name="ReadOnly">1</prop>
												<obj name="ChannelProp" class="ChannelProperty" version="1">
													<prop name="ChannelIdx">0</prop>
												</obj>
											</obj>
											<obj name="PropertyObject" class="GroupChannelTypeProp" version="4">
												<prop name="PropertyTypeName">Scanning Sample Type</prop>
												<prop name="Position">6</prop>
												<prop name="IsDefault">0</prop>
												<prop name="GroupSampleType">mstUnknown</prop>
												<obj name="ChannelProp" class="ChannelProperty" version="1">
													<prop name="ChannelIdx">0</prop>
												</obj>
											</obj>
											<obj name="PropertyObject" class="TargetName" version="4">
												<prop name="PropertyTypeName">Target Name</prop>
												<prop name="Position">6</prop>
												<prop name="IsDefault">0</prop>
												<prop name="name">U44</prop>
												<obj name="ChannelProp" class="ChannelProperty" version="1">
													<prop name="ChannelIdx">0</prop>
												</obj>
											</obj>
											<obj name="PropertyObject" class="RQTargetProperty" version="4">
												<prop name="PropertyTypeName">Target Type</prop>
												<prop name="Position">6</prop>
												<prop name="IsDefault">0</prop>
												<prop name="TargetType">dtReference</prop>
												<obj name="ChannelProp" class="ChannelProperty" version="1">
													<prop name="ChannelIdx">0</prop>
												</obj>
											</obj>
										</list>
									</obj>
								</list>
							</obj>
						</obj>
						<prop name="ChannelPropertyCount">1</prop>
						<prop name="ContainerPosition">6</prop>
						<prop name="HasSampleProperties">1</prop>
						<obj name="SampleProperties" class="PropertyList" version="1">
							<list name="emlist" count="14">
								<obj name="PropertyObject" class="SamplePrefColor" version="4">
									<prop name="PropertyTypeName">Color</prop>
									<prop name="Position">6</prop>
									<prop name="IsDefault">0</prop>
									<prop name="Color">$00000097</prop>
								</obj>
								<obj name="PropertyObject" class="DominantChannelProp" version="4">
									<prop name="PropertyTypeName">Dominant Channel</prop>
									<prop name="Position">6</prop>
									<prop name="IsDefault">0</prop>
									<prop name="DominantChannel">0</prop>
								</obj>
								<obj name="PropertyObject" class="Genotype" version="4">
									<prop name="PropertyTypeName">EndPt Genotype</prop>
									<prop name="Position">6</prop>
									<prop name="IsDefault">1</prop>
									<prop name="ReadOnly">1</prop>
								</obj>
								<obj name="PropertyObject" class="GroupingSample" version="4">
									<prop name="PropertyTypeName">EndPt Sample Type</prop>
									<prop name="Position">6</prop>
									<prop name="IsDefault">0</prop>
									<prop name="GroupSampleType">mstUnknown</prop>
								</obj>
								<obj name="PropertyObject" class="SamplePrefLineStyle" version="4">
									<prop name="PropertyTypeName">Line Style</prop>
									<prop name="Position">6</prop>
									<prop name="IsDefault">0</prop>
									<prop name="LineStyle">psSolid</prop>
								</obj>
								<obj name="PropertyObject" class="GenSampleEditNotes" version="4">
									<prop name="PropertyTypeName">Notes</prop>
									<prop name="Position">6</prop>
									<prop name="IsDefault">1</prop>
								</obj>
								<obj name="PropertyObject" class="SamplePrefPointStyle" version="4">
									<prop name="PropertyTypeName">Point Style</prop>
									<prop name="Position">6</prop>
									<prop name="IsDefault">0</prop>
									<prop name="PointStyle">psNothing</prop>
								</obj>
								<obj name="PropertyObject" class="GenSampleEditPosition" version="4">
									<prop name="PropertyTypeName">Position</prop>
									<prop name="Position">6</prop>
									<prop name="IsDefault">1</prop>
								</obj>
								<obj name="PropertyObject" class="GenSampleEditReplicate" version="4">
									<prop name="PropertyTypeName">Replicate of</prop>
									<prop name="Position">6</prop>
									<prop name="IsDefault">0</prop>
									<prop name="ReplicateOf">6</prop>
								</obj>
								<obj name="PropertyObject" class="HTCSampleID" version="4">
									<prop name="PropertyTypeName">Sample ID</prop>
									<prop name="Position">6</prop>
									<prop name="IsDefault">1</prop>
								</obj>
								<obj name="PropertyObject" class="GenSampleEditName" version="4">
									<prop name="PropertyTypeName">Sample Name</prop>
									<prop name="Position">6</prop>
									<prop name="IsDefault">0</prop>
									<prop name="name">1680N</prop>
								</obj>
								<obj name="PropertyObject" class="HTCSamplePrepNotes" version="4">
									<prop name="PropertyTypeName">Sample Prep Notes</prop>
									<prop name="Position">6</prop>
									<prop name="IsDefault">1</prop>
								</obj>
								<obj name="PropertyObject" class="GenSampleEditSubset" version="4">
									<prop name="PropertyTypeName">Subsets</prop>
									<prop name="Position">6</prop>
									<prop name="IsDefault">1</prop>
								</obj>
								<obj name="PropertyObject" class="SamplePrefWidth" version="5">
									<prop name="PropertyTypeName">Width</prop>
									<prop name="Position">6</prop>
									<prop name="IsDefault">1</prop>
									<prop name="Width">1</prop>
								</obj>
							</list>
						</obj>
					</obj>
					<obj name="item" class="SamplePropInfo" version="1">
						<obj name="ChannelProperties" class="ChanPropList" version="2">
							<obj name="ChannelProperties" class="EMList" version="1">
								<list name="emlist" count="1">
									<obj name="item" class="PropertyList" version="1">
										<list name="emlist" count="12">
											<obj name="PropertyObject" class="RQSampleTargetProperty" version="4">
												<prop name="PropertyTypeName">Combined Sample and Target Type</prop>
												<prop name="Position">7</prop>
												<prop name="IsDefault">0</prop>
												<obj name="ChannelProp" class="ChannelProperty" version="1">
													<prop name="ChannelIdx">0</prop>
												</obj>
											</obj>
											<obj name="PropertyObject" class="QuantConcProperty" version="4">
												<prop name="PropertyTypeName">Concentration</prop>
												<prop name="Position">7</prop>
												<prop name="IsDefault">1</prop>
												<prop name="Concentration">0</prop>
												<obj name="ChannelProp" class="ChannelProperty" version="1">
													<prop name="ChannelIdx">0</prop>
												</obj>
												<prop name="ReadOnly">1</prop>
											</obj>
											<obj name="PropertyObject" class="QuantCpHighProp" version="4">
												<prop name="PropertyTypeName">Cp High</prop>
												<prop name="Position">7</prop>
												<prop name="IsDefault">1</prop>
												<prop name="CpRangeHigh">0</prop>
												<obj name="ChannelProp" class="ChannelProperty" version="1">
													<prop name="ChannelIdx">0</prop>
												</obj>
												<prop name="ReadOnly">1</prop>
											</obj>
											<obj name="PropertyObject" class="QuantCpLowProp" version="4">
												<prop name="PropertyTypeName">Cp Low</prop>
												<prop name="Position">7</prop>
												<prop name="IsDefault">1</prop>
												<prop name="CpRangeLow">0</prop>
												<obj name="ChannelProp" class="ChannelProperty" version="1">
													<prop name="ChannelIdx">0</prop>
												</obj>
												<prop name="ReadOnly">1</prop>
											</obj>
											<obj name="PropertyObject" class="RQEffProp" version="4">
												<prop name="PropertyTypeName">Efficiency</prop>
												<prop name="Position">7</prop>
												<prop name="IsDefault">1</prop>
												<prop name="Efficiency">2</prop>
												<obj name="ChannelProp" class="ChannelProperty" version="1">
													<prop name="ChannelIdx">0</prop>
												</obj>
											</obj>
											<obj name="PropertyObject" class="ChannelGenotype" version="4">
												<prop name="PropertyTypeName">Melt Geno Genotype</prop>
												<prop name="Position">7</prop>
												<prop name="IsDefault">1</prop>
												<prop name="ReadOnly">1</prop>
												<obj name="ChannelProp" class="ChannelProperty" version="1">
													<prop name="ChannelIdx">0</prop>
												</obj>
											</obj>
											<obj name="PropertyObject" class="GroupChannelTypeProp" version="4">
												<prop name="PropertyTypeName">Melt Geno Sample Type</prop>
												<prop name="Position">7</prop>
												<prop name="IsDefault">0</prop>
												<prop name="GroupSampleType">mstUnknown</prop>
												<obj name="ChannelProp" class="ChannelProperty" version="1">
													<prop name="ChannelIdx">0</prop>
												</obj>
											</obj>
											<obj name="PropertyObject" class="QuantSampleTypeProperty" version="4">
												<prop name="PropertyTypeName">Quantification Sample Type</prop>
												<prop name="Position">7</prop>
												<prop name="IsDefault">0</prop>
												<prop name="SampleType">qsUnknown</prop>
												<obj name="ChannelProp" class="ChannelProperty" version="1">
													<prop name="ChannelIdx">0</prop>
												</obj>
											</obj>
											<obj name="PropertyObject" class="ChannelGenotype" version="4">
												<prop name="PropertyTypeName">Scanning Genotype</prop>
												<prop name="Position">7</prop>
												<prop name="IsDefault">1</prop>
												<prop name="ReadOnly">1</prop>
												<obj name="ChannelProp" class="ChannelProperty" version="1">
													<prop name="ChannelIdx">0</prop>
												</obj>
											</obj>
											<obj name="PropertyObject" class="GroupChannelTypeProp" version="4">
												<prop name="PropertyTypeName">Scanning Sample Type</prop>
												<prop name="Position">7</prop>
												<prop name="IsDefault">0</prop>
												<prop name="GroupSampleType">mstUnknown</prop>
												<obj name="ChannelProp" class="ChannelProperty" version="1">
													<prop name="ChannelIdx">0</prop>
												</obj>
											</obj>
											<obj name="PropertyObject" class="TargetName" version="4">
												<prop name="PropertyTypeName">Target Name</prop>
												<prop name="Position">7</prop>
												<prop name="IsDefault">0</prop>
												<prop name="name">U44</prop>
												<obj name="ChannelProp" class="ChannelProperty" version="1">
													<prop name="ChannelIdx">0</prop>
												</obj>
											</obj>
											<obj name="PropertyObject" class="RQTargetProperty" version="4">
												<prop name="PropertyTypeName">Target Type</prop>
												<prop name="Position">7</prop>
												<prop name="IsDefault">0</prop>
												<prop name="TargetType">dtReference</prop>
												<obj name="ChannelProp" class="ChannelProperty" version="1">
													<prop name="ChannelIdx">0</prop>
												</obj>
											</obj>
										</list>
									</obj>
								</list>
							</obj>
						</obj>
						<prop name="ChannelPropertyCount">1</prop>
						<prop name="ContainerPosition">7</prop>
						<prop name="HasSampleProperties">1</prop>
						<obj name="SampleProperties" class="PropertyList" version="1">
							<list name="emlist" count="14">
								<obj name="PropertyObject" class="SamplePrefColor" version="4">
									<prop name="PropertyTypeName">Color</prop>
									<prop name="Position">7</prop>
									<prop name="IsDefault">0</prop>
									<prop name="Color">$00FFFF0F</prop>
								</obj>
								<obj name="PropertyObject" class="DominantChannelProp" version="4">
									<prop name="PropertyTypeName">Dominant Channel</prop>
									<prop name="Position">7</prop>
									<prop name="IsDefault">0</prop>
									<prop name="DominantChannel">0</prop>
								</obj>
								<obj name="PropertyObject" class="Genotype" version="4">
									<prop name="PropertyTypeName">EndPt Genotype</prop>
									<prop name="Position">7</prop>
									<prop name="IsDefault">1</prop>
									<prop name="ReadOnly">1</prop>
								</obj>
								<obj name="PropertyObject" class="GroupingSample" version="4">
									<prop name="PropertyTypeName">EndPt Sample Type</prop>
									<prop name="Position">7</prop>
									<prop name="IsDefault">0</prop>
									<prop name="GroupSampleType">mstUnknown</prop>
								</obj>
								<obj name="PropertyObject" class="SamplePrefLineStyle" version="4">
									<prop name="PropertyTypeName">Line Style</prop>
									<prop name="Position">7</prop>
									<prop name="IsDefault">0</prop>
									<prop name="LineStyle">psSolid</prop>
								</obj>
								<obj name="PropertyObject" class="GenSampleEditNotes" version="4">
									<prop name="PropertyTypeName">Notes</prop>
									<prop name="Position">7</prop>
									<prop name="IsDefault">1</prop>
								</obj>
								<obj name="PropertyObject" class="SamplePrefPointStyle" version="4">
									<prop name="PropertyTypeName">Point Style</prop>
									<prop name="Position">7</prop>
									<prop name="IsDefault">0</prop>
									<prop name="PointStyle">psNothing</prop>
								</obj>
								<obj name="PropertyObject" class="GenSampleEditPosition" version="4">
									<prop name="PropertyTypeName">Position</prop>
									<prop name="Position">7</prop>
									<prop name="IsDefault">1</prop>
								</obj>
								<obj name="PropertyObject" class="GenSampleEditReplicate" version="4">
									<prop name="PropertyTypeName">Replicate of</prop>
									<prop name="Position">7</prop>
									<prop name="IsDefault">0</prop>
									<prop name="ReplicateOf">6</prop>
								</obj>
								<obj name="PropertyObject" class="HTCSampleID" version="4">
									<prop name="PropertyTypeName">Sample ID</prop>
									<prop name="Position">7</prop>
									<prop name="IsDefault">1</prop>
								</obj>
								<obj name="PropertyObject" class="GenSampleEditName" version="4">
									<prop name="PropertyTypeName">Sample Name</prop>
									<prop name="Position">7</prop>
									<prop name="IsDefault">0</prop>
									<prop name="name">1680N</prop>
								</obj>
								<obj name="PropertyObject" class="HTCSamplePrepNotes" version="4">
									<prop name="PropertyTypeName">Sample Prep Notes</prop>
									<prop name="Position">7</prop>
									<prop name="IsDefault">1</prop>
								</obj>
								<obj name="PropertyObject" class="GenSampleEditSubset" version="4">
									<prop name="PropertyTypeName">Subsets</prop>
									<prop name="Position">7</prop>
									<prop name="IsDefault">1</prop>
								</obj>
								<obj name="PropertyObject" class="SamplePrefWidth" version="5">
									<prop name="PropertyTypeName">Width</prop>
									<prop name="Position">7</prop>
									<prop name="IsDefault">1</prop>
									<prop name="Width">1</prop>
								</obj>
							</list>
						</obj>
					</obj>
					<obj name="item" class="SamplePropInfo" version="1">
						<obj name="ChannelProperties" class="ChanPropList" version="2">
							<obj name="ChannelProperties" class="EMList" version="1">
								<list name="emlist" count="1">
									<obj name="item" class="PropertyList" version="1">
										<list name="emlist" count="12">
											<obj name="PropertyObject" class="RQSampleTargetProperty" version="4">
												<prop name="PropertyTypeName">Combined Sample and Target Type</prop>
												<prop name="Position">8</prop>
												<prop name="IsDefault">0</prop>
												<obj name="ChannelProp" class="ChannelProperty" version="1">
													<prop name="ChannelIdx">0</prop>
												</obj>
											</obj>
											<obj name="PropertyObject" class="QuantConcProperty" version="4">
												<prop name="PropertyTypeName">Concentration</prop>
												<prop name="Position">8</prop>
												<prop name="IsDefault">1</prop>
												<prop name="Concentration">0</prop>
												<obj name="ChannelProp" class="ChannelProperty" version="1">
													<prop name="ChannelIdx">0</prop>
												</obj>
												<prop name="ReadOnly">1</prop>
											</obj>
											<obj name="PropertyObject" class="QuantCpHighProp" version="4">
												<prop name="PropertyTypeName">Cp High</prop>
												<prop name="Position">8</prop>
												<prop name="IsDefault">1</prop>
												<prop name="CpRangeHigh">0</prop>
												<obj name="ChannelProp" class="ChannelProperty" version="1">
													<prop name="ChannelIdx">0</prop>
												</obj>
												<prop name="ReadOnly">1</prop>
											</obj>
											<obj name="PropertyObject" class="QuantCpLowProp" version="4">
												<prop name="PropertyTypeName">Cp Low</prop>
												<prop name="Position">8</prop>
												<prop name="IsDefault">1</prop>
												<prop name="CpRangeLow">0</prop>
												<obj name="ChannelProp" class="ChannelProperty" version="1">
													<prop name="ChannelIdx">0</prop>
												</obj>
												<prop name="ReadOnly">1</prop>
											</obj>
											<obj name="PropertyObject" class="RQEffProp" version="4">
												<prop name="PropertyTypeName">Efficiency</prop>
												<prop name="Position">8</prop>
												<prop name="IsDefault">1</prop>
												<prop name="Efficiency">2</prop>
												<obj name="ChannelProp" class="ChannelProperty" version="1">
													<prop name="ChannelIdx">0</prop>
												</obj>
											</obj>
											<obj name="PropertyObject" class="ChannelGenotype" version="4">
												<prop name="PropertyTypeName">Melt Geno Genotype</prop>
												<prop name="Position">8</prop>
												<prop name="IsDefault">1</prop>
												<prop name="ReadOnly">1</prop>
												<obj name="ChannelProp" class="ChannelProperty" version="1">
													<prop name="ChannelIdx">0</prop>
												</obj>
											</obj>
											<obj name="PropertyObject" class="GroupChannelTypeProp" version="4">
												<prop name="PropertyTypeName">Melt Geno Sample Type</prop>
												<prop name="Position">8</prop>
												<prop name="IsDefault">0</prop>
												<prop name="GroupSampleType">mstUnknown</prop>
												<obj name="ChannelProp" class="ChannelProperty" version="1">
													<prop name="ChannelIdx">0</prop>
												</obj>
											</obj>
											<obj name="PropertyObject" class="QuantSampleTypeProperty" version="4">
												<prop name="PropertyTypeName">Quantification Sample Type</prop>
												<prop name="Position">8</prop>
												<prop name="IsDefault">0</prop>
												<prop name="SampleType">qsUnknown</prop>
												<obj name="ChannelProp" class="ChannelProperty" version="1">
													<prop name="ChannelIdx">0</prop>
												</obj>
											</obj>
											<obj name="PropertyObject" class="ChannelGenotype" version="4">
												<prop name="PropertyTypeName">Scanning Genotype</prop>
												<prop name="Position">8</prop>
												<prop name="IsDefault">1</prop>
												<prop name="ReadOnly">1</prop>
												<obj name="ChannelProp" class="ChannelProperty" version="1">
													<prop name="ChannelIdx">0</prop>
												</obj>
											</obj>
											<obj name="PropertyObject" class="GroupChannelTypeProp" version="4">
												<prop name="PropertyTypeName">Scanning Sample Type</prop>
												<prop name="Position">8</prop>
												<prop name="IsDefault">0</prop>
												<prop name="GroupSampleType">mstUnknown</prop>
												<obj name="ChannelProp" class="ChannelProperty" version="1">
													<prop name="ChannelIdx">0</prop>
												</obj>
											</obj>
											<obj name="PropertyObject" class="TargetName" version="4">
												<prop name="PropertyTypeName">Target Name</prop>
												<prop name="Position">8</prop>
												<prop name="IsDefault">0</prop>
												<prop name="name">U44</prop>
												<obj name="ChannelProp" class="ChannelProperty" version="1">
													<prop name="ChannelIdx">0</prop>
												</obj>
											</obj>
											<obj name="PropertyObject" class="RQTargetProperty" version="4">
												<prop name="PropertyTypeName">Target Type</prop>
												<prop name="Position">8</prop>
												<prop name="IsDefault">0</prop>
												<prop name="TargetType">dtReference</prop>
												<obj name="ChannelProp" class="ChannelProperty" version="1">
													<prop name="ChannelIdx">0</prop>
												</obj>
											</obj>
										</list>
									</obj>
								</list>
							</obj>
						</obj>
						<prop name="ChannelPropertyCount">1</prop>
						<prop name="ContainerPosition">8</prop>
						<prop name="HasSampleProperties">1</prop>
						<obj name="SampleProperties" class="PropertyList" version="1">
							<list name="emlist" count="14">
								<obj name="PropertyObject" class="SamplePrefColor" version="4">
									<prop name="PropertyTypeName">Color</prop>
									<prop name="Position">8</prop>
									<prop name="IsDefault">0</prop>
									<prop name="Color">$00404000</prop>
								</obj>
								<obj name="PropertyObject" class="DominantChannelProp" version="4">
									<prop name="PropertyTypeName">Dominant Channel</prop>
									<prop name="Position">8</prop>
									<prop name="IsDefault">0</prop>
									<prop name="DominantChannel">0</prop>
								</obj>
								<obj name="PropertyObject" class="Genotype" version="4">
									<prop name="PropertyTypeName">EndPt Genotype</prop>
									<prop name="Position">8</prop>
									<prop name="IsDefault">1</prop>
									<prop name="ReadOnly">1</prop>
								</obj>
								<obj name="PropertyObject" class="GroupingSample" version="4">
									<prop name="PropertyTypeName">EndPt Sample Type</prop>
									<prop name="Position">8</prop>
									<prop name="IsDefault">0</prop>
									<prop name="GroupSampleType">mstUnknown</prop>
								</obj>
								<obj name="PropertyObject" class="SamplePrefLineStyle" version="4">
									<prop name="PropertyTypeName">Line Style</prop>
									<prop name="Position">8</prop>
									<prop name="IsDefault">0</prop>
									<prop name="LineStyle">psSolid</prop>
								</obj>
								<obj name="PropertyObject" class="GenSampleEditNotes" version="4">
									<prop name="PropertyTypeName">Notes</prop>
									<prop name="Position">8</prop>
									<prop name="IsDefault">1</prop>
								</obj>
								<obj name="PropertyObject" class="SamplePrefPointStyle" version="4">
									<prop name="PropertyTypeName">Point Style</prop>
									<prop name="Position">8</prop>
									<prop name="IsDefault">0</prop>
									<prop name="PointStyle">psNothing</prop>
								</obj>
								<obj name="PropertyObject" class="GenSampleEditPosition" version="4">
									<prop name="PropertyTypeName">Position</prop>
									<prop name="Position">8</prop>
									<prop name="IsDefault">1</prop>
								</obj>
								<obj name="PropertyObject" class="GenSampleEditReplicate" version="4">
									<prop name="PropertyTypeName">Replicate of</prop>
									<prop name="Position">8</prop>
									<prop name="IsDefault">0</prop>
									<prop name="ReplicateOf">8</prop>
								</obj>
								<obj name="PropertyObject" class="HTCSampleID" version="4">
									<prop name="PropertyTypeName">Sample ID</prop>
									<prop name="Position">8</prop>
									<prop name="IsDefault">1</prop>
								</obj>
								<obj name="PropertyObject" class="GenSampleEditName" version="4">
									<prop name="PropertyTypeName">Sample Name</prop>
									<prop name="Position">8</prop>
									<prop name="IsDefault">0</prop>
									<prop name="name">1693T</prop>
								</obj>
								<obj name="PropertyObject" class="HTCSamplePrepNotes" version="4">
									<prop name="PropertyTypeName">Sample Prep Notes</prop>
									<prop name="Position">8</prop>
									<prop name="IsDefault">1</prop>
								</obj>
								<obj name="PropertyObject" class="GenSampleEditSubset" version="4">
									<prop name="PropertyTypeName">Subsets</prop>
									<prop name="Position">8</prop>
									<prop name="IsDefault">1</prop>
								</obj>
								<obj name="PropertyObject" class="SamplePrefWidth" version="5">
									<prop name="PropertyTypeName">Width</prop>
									<prop name="Position">8</prop>
									<prop name="IsDefault">1</prop>
									<prop name="Width">1</prop>
								</obj>
							</list>
						</obj>
					</obj>
					<obj name="item" class="SamplePropInfo" version="1">
						<obj name="ChannelProperties" class="ChanPropList" version="2">
							<obj name="ChannelProperties" class="EMList" version="1">
								<list name="emlist" count="1">
									<obj name="item" class="PropertyList" version="1">
										<list name="emlist" count="12">
											<obj name="PropertyObject" class="RQSampleTargetProperty" version="4">
												<prop name="PropertyTypeName">Combined Sample and Target Type</prop>
												<prop name="Position">9</prop>
												<prop name="IsDefault">0</prop>
												<obj name="ChannelProp" class="ChannelProperty" version="1">
													<prop name="ChannelIdx">0</prop>
												</obj>
											</obj>
											<obj name="PropertyObject" class="QuantConcProperty" version="4">
												<prop name="PropertyTypeName">Concentration</prop>
												<prop name="Position">9</prop>
												<prop name="IsDefault">1</prop>
												<prop name="Concentration">0</prop>
												<obj name="ChannelProp" class="ChannelProperty" version="1">
													<prop name="ChannelIdx">0</prop>
												</obj>
												<prop name="ReadOnly">1</prop>
											</obj>
											<obj name="PropertyObject" class="QuantCpHighProp" version="4">
												<prop name="PropertyTypeName">Cp High</prop>
												<prop name="Position">9</prop>
												<prop name="IsDefault">1</prop>
												<prop name="CpRangeHigh">0</prop>
												<obj name="ChannelProp" class="ChannelProperty" version="1">
													<prop name="ChannelIdx">0</prop>
												</obj>
												<prop name="ReadOnly">1</prop>
											</obj>
											<obj name="PropertyObject" class="QuantCpLowProp" version="4">
												<prop name="PropertyTypeName">Cp Low</prop>
												<prop name="Position">9</prop>
												<prop name="IsDefault">1</prop>
												<prop name="CpRangeLow">0</prop>
												<obj name="ChannelProp" class="ChannelProperty" version="1">
													<prop name="ChannelIdx">0</prop>
												</obj>
												<prop name="ReadOnly">1</prop>
											</obj>
											<obj name="PropertyObject" class="RQEffProp" version="4">
												<prop name="PropertyTypeName">Efficiency</prop>
												<prop name="Position">9</prop>
												<prop name="IsDefault">1</prop>
												<prop name="Efficiency">2</prop>
												<obj name="ChannelProp" class="ChannelProperty" version="1">
													<prop name="ChannelIdx">0</prop>
												</obj>
											</obj>
											<obj name="PropertyObject" class="ChannelGenotype" version="4">
												<prop name="PropertyTypeName">Melt Geno Genotype</prop>
												<prop name="Position">9</prop>
												<prop name="IsDefault">1</prop>
												<prop name="ReadOnly">1</prop>
												<obj name="ChannelProp" class="ChannelProperty" version="1">
													<prop name="ChannelIdx">0</prop>
												</obj>
											</obj>
											<obj name="PropertyObject" class="GroupChannelTypeProp" version="4">
												<prop name="PropertyTypeName">Melt Geno Sample Type</prop>
												<prop name="Position">9</prop>
												<prop name="IsDefault">0</prop>
												<prop name="GroupSampleType">mstUnknown</prop>
												<obj name="ChannelProp" class="ChannelProperty" version="1">
													<prop name="ChannelIdx">0</prop>
												</obj>
											</obj>
											<obj name="PropertyObject" class="QuantSampleTypeProperty" version="4">
												<prop name="PropertyTypeName">Quantification Sample Type</prop>
												<prop name="Position">9</prop>
												<prop name="IsDefault">0</prop>
												<prop name="SampleType">qsUnknown</prop>
												<obj name="ChannelProp" class="ChannelProperty" version="1">
													<prop name="ChannelIdx">0</prop>
												</obj>
											</obj>
											<obj name="PropertyObject" class="ChannelGenotype" version="4">
												<prop name="PropertyTypeName">Scanning Genotype</prop>
												<prop name="Position">9</prop>
												<prop name="IsDefault">1</prop>
												<prop name="ReadOnly">1</prop>
												<obj name="ChannelProp" class="ChannelProperty" version="1">
													<prop name="ChannelIdx">0</prop>
												</obj>
											</obj>
											<obj name="PropertyObject" class="GroupChannelTypeProp" version="4">
												<prop name="PropertyTypeName">Scanning Sample Type</prop>
												<prop name="Position">9</prop>
												<prop name="IsDefault">0</prop>
												<prop name="GroupSampleType">mstUnknown</prop>
												<obj name="ChannelProp" class="ChannelProperty" version="1">
													<prop name="ChannelIdx">0</prop>
												</obj>
											</obj>
											<obj name="PropertyObject" class="TargetName" version="4">
												<prop name="PropertyTypeName">Target Name</prop>
												<prop name="Position">9</prop>
												<prop name="IsDefault">0</prop>
												<prop name="name">U44</prop>
												<obj name="ChannelProp" class="ChannelProperty" version="1">
													<prop name="ChannelIdx">0</prop>
												</obj>
											</obj>
											<obj name="PropertyObject" class="RQTargetProperty" version="4">
												<prop name="PropertyTypeName">Target Type</prop>
												<prop name="Position">9</prop>
												<prop name="IsDefault">0</prop>
												<prop name="TargetType">dtReference</prop>
												<obj name="ChannelProp" class="ChannelProperty" version="1">
													<prop name="ChannelIdx">0</prop>
												</obj>
											</obj>
										</list>
									</obj>
								</list>
							</obj>
						</obj>
						<prop name="ChannelPropertyCount">1</prop>
						<prop name="ContainerPosition">9</prop>
						<prop name="HasSampleProperties">1</prop>
						<obj name="SampleProperties" class="PropertyList" version="1">
							<list name="emlist" count="14">
								<obj name="PropertyObject" class="SamplePrefColor" version="4">
									<prop name="PropertyTypeName">Color</prop>
									<prop name="Position">9</prop>
									<prop name="IsDefault">0</prop>
									<prop name="Color">$004080FF</prop>
								</obj>
								<obj name="PropertyObject" class="DominantChannelProp" version="4">
									<prop name="PropertyTypeName">Dominant Channel</prop>
									<prop name="Position">9</prop>
									<prop name="IsDefault">0</prop>
									<prop name="DominantChannel">0</prop>
								</obj>
								<obj name="PropertyObject" class="Genotype" version="4">
									<prop name="PropertyTypeName">EndPt Genotype</prop>
									<prop name="Position">9</prop>
									<prop name="IsDefault">1</prop>
									<prop name="ReadOnly">1</prop>
								</obj>
								<obj name="PropertyObject" class="GroupingSample" version="4">
									<prop name="PropertyTypeName">EndPt Sample Type</prop>
									<prop name="Position">9</prop>
									<prop name="IsDefault">0</prop>
									<prop name="GroupSampleType">mstUnknown</prop>
								</obj>
								<obj name="PropertyObject" class="SamplePrefLineStyle" version="4">
									<prop name="PropertyTypeName">Line Style</prop>
									<prop name="Position">9</prop>
									<prop name="IsDefault">0</prop>
									<prop name="LineStyle">psSolid</prop>
								</obj>
								<obj name="PropertyObject" class="GenSampleEditNotes" version="4">
									<prop name="PropertyTypeName">Notes</prop>
									<prop name="Position">9</prop>
									<prop name="IsDefault">1</prop>
								</obj>
								<obj name="PropertyObject" class="SamplePrefPointStyle" version="4">
									<prop name="PropertyTypeName">Point Style</prop>
									<prop name="Position">9</prop>
									<prop name="IsDefault">0</prop>
									<prop name="PointStyle">psNothing</prop>
								</obj>
								<obj name="PropertyObject" class="GenSampleEditPosition" version="4">
									<prop name="PropertyTypeName">Position</prop>
									<prop name="Position">9</prop>
									<prop name="IsDefault">1</prop>
								</obj>
								<obj name="PropertyObject" class="GenSampleEditReplicate" version="4">
									<prop name="PropertyTypeName">Replicate of</prop>
									<prop name="Position">9</prop>
									<prop name="IsDefault">0</prop>
									<prop name="ReplicateOf">8</prop>
								</obj>
								<obj name="PropertyObject" class="HTCSampleID" version="4">
									<prop name="PropertyTypeName">Sample ID</prop>
									<prop name="Position">9</prop>
									<prop name="IsDefault">1</prop>
								</obj>
								<obj name="PropertyObject" class="GenSampleEditName" version="4">
									<prop name="PropertyTypeName">Sample Name</prop>
									<prop name="Position">9</prop>
									<prop name="IsDefault">0</prop>
									<prop name="name">1693T</prop>
								</obj>
								<obj name="PropertyObject" class="HTCSamplePrepNotes" version="4">
									<prop name="PropertyTypeName">Sample Prep Notes</prop>
									<prop name="Position">9</prop>
									<prop name="IsDefault">1</prop>
								</obj>
								<obj name="PropertyObject" class="GenSampleEditSubset" version="4">
									<prop name="PropertyTypeName">Subsets</prop>
									<prop name="Position">9</prop>
									<prop name="IsDefault">1</prop>
								</obj>
								<obj name="PropertyObject" class="SamplePrefWidth" version="5">
									<prop name="PropertyTypeName">Width</prop>
									<prop name="Position">9</prop>
									<prop name="IsDefault">1</prop>
									<prop name="Width">1</prop>
								</obj>
							</list>
						</obj>
					</obj>
					<obj name="item" class="SamplePropInfo" version="1">
						<obj name="ChannelProperties" class="ChanPropList" version="2">
							<obj name="ChannelProperties" class="EMList" version="1">
								<list name="emlist" count="1">
									<obj name="item" class="PropertyList" version="1">
										<list name="emlist" count="12">
											<obj name="PropertyObject" class="RQSampleTargetProperty" version="4">
												<prop name="PropertyTypeName">Combined Sample and Target Type</prop>
												<prop name="Position">10</prop>
												<prop name="IsDefault">0</prop>
												<obj name="ChannelProp" class="ChannelProperty" version="1">
													<prop name="ChannelIdx">0</prop>
												</obj>
											</obj>
											<obj name="PropertyObject" class="QuantConcProperty" version="4">
												<prop name="PropertyTypeName">Concentration</prop>
												<prop name="Position">10</prop>
												<prop name="IsDefault">1</prop>
												<prop name="Concentration">0</prop>
												<obj name="ChannelProp" class="ChannelProperty" version="1">
													<prop name="ChannelIdx">0</prop>
												</obj>
												<prop name="ReadOnly">1</prop>
											</obj>
											<obj name="PropertyObject" class="QuantCpHighProp" version="4">
												<prop name="PropertyTypeName">Cp High</prop>
												<prop name="Position">10</prop>
												<prop name="IsDefault">1</prop>
												<prop name="CpRangeHigh">0</prop>
												<obj name="ChannelProp" class="ChannelProperty" version="1">
													<prop name="ChannelIdx">0</prop>
												</obj>
												<prop name="ReadOnly">1</prop>
											</obj>
											<obj name="PropertyObject" class="QuantCpLowProp" version="4">
												<prop name="PropertyTypeName">Cp Low</prop>
												<prop name="Position">10</prop>
												<prop name="IsDefault">1</prop>
												<prop name="CpRangeLow">0</prop>
												<obj name="ChannelProp" class="ChannelProperty" version="1">
													<prop name="ChannelIdx">0</prop>
												</obj>
												<prop name="ReadOnly">1</prop>
											</obj>
											<obj name="PropertyObject" class="RQEffProp" version="4">
												<prop name="PropertyTypeName">Efficiency</prop>
												<prop name="Position">10</prop>
												<prop name="IsDefault">1</prop>
												<prop name="Efficiency">2</prop>
												<obj name="ChannelProp" class="ChannelProperty" version="1">
													<prop name="ChannelIdx">0</prop>
												</obj>
											</obj>
											<obj name="PropertyObject" class="ChannelGenotype" version="4">
												<prop name="PropertyTypeName">Melt Geno Genotype</prop>
												<prop name="Position">10</prop>
												<prop name="IsDefault">1</prop>
												<prop name="ReadOnly">1</prop>
												<obj name="ChannelProp" class="ChannelProperty" version="1">
													<prop name="ChannelIdx">0</prop>
												</obj>
											</obj>
											<obj name="PropertyObject" class="GroupChannelTypeProp" version="4">
												<prop name="PropertyTypeName">Melt Geno Sample Type</prop>
												<prop name="Position">10</prop>
												<prop name="IsDefault">0</prop>
												<prop name="GroupSampleType">mstUnknown</prop>
												<obj name="ChannelProp" class="ChannelProperty" version="1">
													<prop name="ChannelIdx">0</prop>
												</obj>
											</obj>
											<obj name="PropertyObject" class="QuantSampleTypeProperty" version="4">
												<prop name="PropertyTypeName">Quantification Sample Type</prop>
												<prop name="Position">10</prop>
												<prop name="IsDefault">0</prop>
												<prop name="SampleType">qsUnknown</prop>
												<obj name="ChannelProp" class="ChannelProperty" version="1">
													<prop name="ChannelIdx">0</prop>
												</obj>
											</obj>
											<obj name="PropertyObject" class="ChannelGenotype" version="4">
												<prop name="PropertyTypeName">Scanning Genotype</prop>
												<prop name="Position">10</prop>
												<prop name="IsDefault">1</prop>
												<prop name="ReadOnly">1</prop>
												<obj name="ChannelProp" class="ChannelProperty" version="1">
													<prop name="ChannelIdx">0</prop>
												</obj>
											</obj>
											<obj name="PropertyObject" class="GroupChannelTypeProp" version="4">
												<prop name="PropertyTypeName">Scanning Sample Type</prop>
												<prop name="Position">10</prop>
												<prop name="IsDefault">0</prop>
												<prop name="GroupSampleType">mstUnknown</prop>
												<obj name="ChannelProp" class="ChannelProperty" version="1">
													<prop name="ChannelIdx">0</prop>
												</obj>
											</obj>
											<obj name="PropertyObject" class="TargetName" version="4">
												<prop name="PropertyTypeName">Target Name</prop>
												<prop name="Position">10</prop>
												<prop name="IsDefault">0</prop>
												<prop name="name">U44</prop>
												<obj name="ChannelProp" class="ChannelProperty" version="1">
													<prop name="ChannelIdx">0</prop>
												</obj>
											</obj>
											<obj name="PropertyObject" class="RQTargetProperty" version="4">
												<prop name="PropertyTypeName">Target Type</prop>
												<prop name="Position">10</prop>
												<prop name="IsDefault">0</prop>
												<prop name="TargetType">dtReference</prop>
												<obj name="ChannelProp" class="ChannelProperty" version="1">
													<prop name="ChannelIdx">0</prop>
												</obj>
											</obj>
										</list>
									</obj>
								</list>
							</obj>
						</obj>
						<prop name="ChannelPropertyCount">1</prop>
						<prop name="ContainerPosition">10</prop>
						<prop name="HasSampleProperties">1</prop>
						<obj name="SampleProperties" class="PropertyList" version="1">
							<list name="emlist" count="14">
								<obj name="PropertyObject" class="SamplePrefColor" version="4">
									<prop name="PropertyTypeName">Color</prop>
									<prop name="Position">10</prop>
									<prop name="IsDefault">0</prop>
									<prop name="Color">$00FD0299</prop>
								</obj>
								<obj name="PropertyObject" class="DominantChannelProp" version="4">
									<prop name="PropertyTypeName">Dominant Channel</prop>
									<prop name="Position">10</prop>
									<prop name="IsDefault">0</prop>
									<prop name="DominantChannel">0</prop>
								</obj>
								<obj name="PropertyObject" class="Genotype" version="4">
									<prop name="PropertyTypeName">EndPt Genotype</prop>
									<prop name="Position">10</prop>
									<prop name="IsDefault">1</prop>
									<prop name="ReadOnly">1</prop>
								</obj>
								<obj name="PropertyObject" class="GroupingSample" version="4">
									<prop name="PropertyTypeName">EndPt Sample Type</prop>
									<prop name="Position">10</prop>
									<prop name="IsDefault">0</prop>
									<prop name="GroupSampleType">mstUnknown</prop>
								</obj>
								<obj name="PropertyObject" class="SamplePrefLineStyle" version="4">
									<prop name="PropertyTypeName">Line Style</prop>
									<prop name="Position">10</prop>
									<prop name="IsDefault">0</prop>
									<prop name="LineStyle">psSolid</prop>
								</obj>
								<obj name="PropertyObject" class="GenSampleEditNotes" version="4">
									<prop name="PropertyTypeName">Notes</prop>
									<prop name="Position">10</prop>
									<prop name="IsDefault">1</prop>
								</obj>
								<obj name="PropertyObject" class="SamplePrefPointStyle" version="4">
									<prop name="PropertyTypeName">Point Style</prop>
									<prop name="Position">10</prop>
									<prop name="IsDefault">0</prop>
									<prop name="PointStyle">psNothing</prop>
								</obj>
								<obj name="PropertyObject" class="GenSampleEditPosition" version="4">
									<prop name="PropertyTypeName">Position</prop>
									<prop name="Position">10</prop>
									<prop name="IsDefault">1</prop>
								</obj>
								<obj name="PropertyObject" class="GenSampleEditReplicate" version="4">
									<prop name="PropertyTypeName">Replicate of</prop>
									<prop name="Position">10</prop>
									<prop name="IsDefault">0</prop>
									<prop name="ReplicateOf">10</prop>
								</obj>
								<obj name="PropertyObject" class="HTCSampleID" version="4">
									<prop name="PropertyTypeName">Sample ID</prop>
									<prop name="Position">10</prop>
									<prop name="IsDefault">1</prop>
								</obj>
								<obj name="PropertyObject" class="GenSampleEditName" version="4">
									<prop name="PropertyTypeName">Sample Name</prop>
									<prop name="Position">10</prop>
									<prop name="IsDefault">0</prop>
									<prop name="name">1693N</prop>
								</obj>
								<obj name="PropertyObject" class="HTCSamplePrepNotes" version="4">
									<prop name="PropertyTypeName">Sample Prep Notes</prop>
									<prop name="Position">10</prop>
									<prop name="IsDefault">1</prop>
								</obj>
								<obj name="PropertyObject" class="GenSampleEditSubset" version="4">
									<prop name="PropertyTypeName">Subsets</prop>
									<prop name="Position">10</prop>
									<prop name="IsDefault">1</prop>
								</obj>
								<obj name="PropertyObject" class="SamplePrefWidth" version="5">
									<prop name="PropertyTypeName">Width</prop>
									<prop name="Position">10</prop>
									<prop name="IsDefault">1</prop>
									<prop name="Width">1</prop>
								</obj>
							</list>
						</obj>
					</obj>
					<obj name="item" class="SamplePropInfo" version="1">
						<obj name="ChannelProperties" class="ChanPropList" version="2">
							<obj name="ChannelProperties" class="EMList" version="1">
								<list name="emlist" count="1">
									<obj name="item" class="PropertyList" version="1">
										<list name="emlist" count="12">
											<obj name="PropertyObject" class="RQSampleTargetProperty" version="4">
												<prop name="PropertyTypeName">Combined Sample and Target Type</prop>
												<prop name="Position">11</prop>
												<prop name="IsDefault">0</prop>
												<obj name="ChannelProp" class="ChannelProperty" version="1">
													<prop name="ChannelIdx">0</prop>
												</obj>
											</obj>
											<obj name="PropertyObject" class="QuantConcProperty" version="4">
												<prop name="PropertyTypeName">Concentration</prop>
												<prop name="Position">11</prop>
												<prop name="IsDefault">1</prop>
												<prop name="Concentration">0</prop>
												<obj name="ChannelProp" class="ChannelProperty" version="1">
													<prop name="ChannelIdx">0</prop>
												</obj>
												<prop name="ReadOnly">1</prop>
											</obj>
											<obj name="PropertyObject" class="QuantCpHighProp" version="4">
												<prop name="PropertyTypeName">Cp High</prop>
												<prop name="Position">11</prop>
												<prop name="IsDefault">1</prop>
												<prop name="CpRangeHigh">0</prop>
												<obj name="ChannelProp" class="ChannelProperty" version="1">
													<prop name="ChannelIdx">0</prop>
												</obj>
												<prop name="ReadOnly">1</prop>
											</obj>
											<obj name="PropertyObject" class="QuantCpLowProp" version="4">
												<prop name="PropertyTypeName">Cp Low</prop>
												<prop name="Position">11</prop>
												<prop name="IsDefault">1</prop>
												<prop name="CpRangeLow">0</prop>
												<obj name="ChannelProp" class="ChannelProperty" version="1">
													<prop name="ChannelIdx">0</prop>
												</obj>
												<prop name="ReadOnly">1</prop>
											</obj>
											<obj name="PropertyObject" class="RQEffProp" version="4">
												<prop name="PropertyTypeName">Efficiency</prop>
												<prop name="Position">11</prop>
												<prop name="IsDefault">1</prop>
												<prop name="Efficiency">2</prop>
												<obj name="ChannelProp" class="ChannelProperty" version="1">
													<prop name="ChannelIdx">0</prop>
												</obj>
											</obj>
											<obj name="PropertyObject" class="ChannelGenotype" version="4">
												<prop name="PropertyTypeName">Melt Geno Genotype</prop>
												<prop name="Position">11</prop>
												<prop name="IsDefault">1</prop>
												<prop name="ReadOnly">1</prop>
												<obj name="ChannelProp" class="ChannelProperty" version="1">
													<prop name="ChannelIdx">0</prop>
												</obj>
											</obj>
											<obj name="PropertyObject" class="GroupChannelTypeProp" version="4">
												<prop name="PropertyTypeName">Melt Geno Sample Type</prop>
												<prop name="Position">11</prop>
												<prop name="IsDefault">0</prop>
												<prop name="GroupSampleType">mstUnknown</prop>
												<obj name="ChannelProp" class="ChannelProperty" version="1">
													<prop name="ChannelIdx">0</prop>
												</obj>
											</obj>
											<obj name="PropertyObject" class="QuantSampleTypeProperty" version="4">
												<prop name="PropertyTypeName">Quantification Sample Type</prop>
												<prop name="Position">11</prop>
												<prop name="IsDefault">0</prop>
												<prop name="SampleType">qsUnknown</prop>
												<obj name="ChannelProp" class="ChannelProperty" version="1">
													<prop name="ChannelIdx">0</prop>
												</obj>
											</obj>
											<obj name="PropertyObject" class="ChannelGenotype" version="4">
												<prop name="PropertyTypeName">Scanning Genotype</prop>
												<prop name="Position">11</prop>
												<prop name="IsDefault">1</prop>
												<prop name="ReadOnly">1</prop>
												<obj name="ChannelProp" class="ChannelProperty" version="1">
													<prop name="ChannelIdx">0</prop>
												</obj>
											</obj>
											<obj name="PropertyObject" class="GroupChannelTypeProp" version="4">
												<prop name="PropertyTypeName">Scanning Sample Type</prop>
												<prop name="Position">11</prop>
												<prop name="IsDefault">0</prop>
												<prop name="GroupSampleType">mstUnknown</prop>
												<obj name="ChannelProp" class="ChannelProperty" version="1">
													<prop name="ChannelIdx">0</prop>
												</obj>
											</obj>
											<obj name="PropertyObject" class="TargetName" version="4">
												<prop name="PropertyTypeName">Target Name</prop>
												<prop name="Position">11</prop>
												<prop name="IsDefault">0</prop>
												<prop name="name">U44</prop>
												<obj name="ChannelProp" class="ChannelProperty" version="1">
													<prop name="ChannelIdx">0</prop>
												</obj>
											</obj>
											<obj name="PropertyObject" class="RQTargetProperty" version="4">
												<prop name="PropertyTypeName">Target Type</prop>
												<prop name="Position">11</prop>
												<prop name="IsDefault">0</prop>
												<prop name="TargetType">dtReference</prop>
												<obj name="ChannelProp" class="ChannelProperty" version="1">
													<prop name="ChannelIdx">0</prop>
												</obj>
											</obj>
										</list>
									</obj>
								</list>
							</obj>
						</obj>
						<prop name="ChannelPropertyCount">1</prop>
						<prop name="ContainerPosition">11</prop>
						<prop name="HasSampleProperties">1</prop>
						<obj name="SampleProperties" class="PropertyList" version="1">
							<list name="emlist" count="14">
								<obj name="PropertyObject" class="SamplePrefColor" version="4">
									<prop name="PropertyTypeName">Color</prop>
									<prop name="Position">11</prop>
									<prop name="IsDefault">0</prop>
									<prop name="Color">$0026C4B8</prop>
								</obj>
								<obj name="PropertyObject" class="DominantChannelProp" version="4">
									<prop name="PropertyTypeName">Dominant Channel</prop>
									<prop name="Position">11</prop>
									<prop name="IsDefault">0</prop>
									<prop name="DominantChannel">0</prop>
								</obj>
								<obj name="PropertyObject" class="Genotype" version="4">
									<prop name="PropertyTypeName">EndPt Genotype</prop>
									<prop name="Position">11</prop>
									<prop name="IsDefault">1</prop>
									<prop name="ReadOnly">1</prop>
								</obj>
								<obj name="PropertyObject" class="GroupingSample" version="4">
									<prop name="PropertyTypeName">EndPt Sample Type</prop>
									<prop name="Position">11</prop>
									<prop name="IsDefault">0</prop>
									<prop name="GroupSampleType">mstUnknown</prop>
								</obj>
								<obj name="PropertyObject" class="SamplePrefLineStyle" version="4">
									<prop name="PropertyTypeName">Line Style</prop>
									<prop name="Position">11</prop>
									<prop name="IsDefault">0</prop>
									<prop name="LineStyle">psSolid</prop>
								</obj>
								<obj name="PropertyObject" class="GenSampleEditNotes" version="4">
									<prop name="PropertyTypeName">Notes</prop>
									<prop name="Position">11</prop>
									<prop name="IsDefault">1</prop>
								</obj>
								<obj name="PropertyObject" class="SamplePrefPointStyle" version="4">
									<prop name="PropertyTypeName">Point Style</prop>
									<prop name="Position">11</prop>
									<prop name="IsDefault">0</prop>
									<prop name="PointStyle">psNothing</prop>
								</obj>
								<obj name="PropertyObject" class="GenSampleEditPosition" version="4">
									<prop name="PropertyTypeName">Position</prop>
									<prop name="Position">11</prop>
									<prop name="IsDefault">1</prop>
								</obj>
								<obj name="PropertyObject" class="GenSampleEditReplicate" version="4">
									<prop name="PropertyTypeName">Replicate of</prop>
									<prop name="Position">11</prop>
									<prop name="IsDefault">0</prop>
									<prop name="ReplicateOf">10</prop>
								</obj>
								<obj name="PropertyObject" class="HTCSampleID" version="4">
									<prop name="PropertyTypeName">Sample ID</prop>
									<prop name="Position">11</prop>
									<prop name="IsDefault">1</prop>
								</obj>
								<obj name="PropertyObject" class="GenSampleEditName" version="4">
									<prop name="PropertyTypeName">Sample Name</prop>
									<prop name="Position">11</prop>
									<prop name="IsDefault">0</prop>
									<prop name="name">1693N</prop>
								</obj>
								<obj name="PropertyObject" class="HTCSamplePrepNotes" version="4">
									<prop name="PropertyTypeName">Sample Prep Notes</prop>
									<prop name="Position">11</prop>
									<prop name="IsDefault">1</prop>
								</obj>
								<obj name="PropertyObject" class="GenSampleEditSubset" version="4">
									<prop name="PropertyTypeName">Subsets</prop>
									<prop name="Position">11</prop>
									<prop name="IsDefault">1</prop>
								</obj>
								<obj name="PropertyObject" class="SamplePrefWidth" version="5">
									<prop name="PropertyTypeName">Width</prop>
									<prop name="Position">11</prop>
									<prop name="IsDefault">1</prop>
									<prop name="Width">1</prop>
								</obj>
							</list>
						</obj>
					</obj>
					<obj name="item" class="SamplePropInfo" version="1">
						<obj name="ChannelProperties" class="ChanPropList" version="2">
							<obj name="ChannelProperties" class="EMList" version="1">
								<list name="emlist" count="1">
									<obj name="item" class="PropertyList" version="1">
										<list name="emlist" count="12">
											<obj name="PropertyObject" class="RQSampleTargetProperty" version="4">
												<prop name="PropertyTypeName">Combined Sample and Target Type</prop>
												<prop name="Position">12</prop>
												<prop name="IsDefault">0</prop>
												<obj name="ChannelProp" class="ChannelProperty" version="1">
													<prop name="ChannelIdx">0</prop>
												</obj>
											</obj>
											<obj name="PropertyObject" class="QuantConcProperty" version="4">
												<prop name="PropertyTypeName">Concentration</prop>
												<prop name="Position">12</prop>
												<prop name="IsDefault">1</prop>
												<prop name="Concentration">0</prop>
												<obj name="ChannelProp" class="ChannelProperty" version="1">
													<prop name="ChannelIdx">0</prop>
												</obj>
												<prop name="ReadOnly">1</prop>
											</obj>
											<obj name="PropertyObject" class="QuantCpHighProp" version="4">
												<prop name="PropertyTypeName">Cp High</prop>
												<prop name="Position">12</prop>
												<prop name="IsDefault">1</prop>
												<prop name="CpRangeHigh">0</prop>
												<obj name="ChannelProp" class="ChannelProperty" version="1">
													<prop name="ChannelIdx">0</prop>
												</obj>
												<prop name="ReadOnly">1</prop>
											</obj>
											<obj name="PropertyObject" class="QuantCpLowProp" version="4">
												<prop name="PropertyTypeName">Cp Low</prop>
												<prop name="Position">12</prop>
												<prop name="IsDefault">1</prop>
												<prop name="CpRangeLow">0</prop>
												<obj name="ChannelProp" class="ChannelProperty" version="1">
													<prop name="ChannelIdx">0</prop>
												</obj>
												<prop name="ReadOnly">1</prop>
											</obj>
											<obj name="PropertyObject" class="RQEffProp" version="4">
												<prop name="PropertyTypeName">Efficiency</prop>
												<prop name="Position">12</prop>
												<prop name="IsDefault">1</prop>
												<prop name="Efficiency">2</prop>
												<obj name="ChannelProp" class="ChannelProperty" version="1">
													<prop name="ChannelIdx">0</prop>
												</obj>
											</obj>
											<obj name="PropertyObject" class="ChannelGenotype" version="4">
												<prop name="PropertyTypeName">Melt Geno Genotype</prop>
												<prop name="Position">12</prop>
												<prop name="IsDefault">1</prop>
												<prop name="ReadOnly">1</prop>
												<obj name="ChannelProp" class="ChannelProperty" version="1">
													<prop name="ChannelIdx">0</prop>
												</obj>
											</obj>
											<obj name="PropertyObject" class="GroupChannelTypeProp" version="4">
												<prop name="PropertyTypeName">Melt Geno Sample Type</prop>
												<prop name="Position">12</prop>
												<prop name="IsDefault">0</prop>
												<prop name="GroupSampleType">mstUnknown</prop>
												<obj name="ChannelProp" class="ChannelProperty" version="1">
													<prop name="ChannelIdx">0</prop>
												</obj>
											</obj>
											<obj name="PropertyObject" class="QuantSampleTypeProperty" version="4">
												<prop name="PropertyTypeName">Quantification Sample Type</prop>
												<prop name="Position">12</prop>
												<prop name="IsDefault">0</prop>
												<prop name="SampleType">qsUnknown</prop>
												<obj name="ChannelProp" class="ChannelProperty" version="1">
													<prop name="ChannelIdx">0</prop>
												</obj>
											</obj>
											<obj name="PropertyObject" class="ChannelGenotype" version="4">
												<prop name="PropertyTypeName">Scanning Genotype</prop>
												<prop name="Position">12</prop>
												<prop name="IsDefault">1</prop>
												<prop name="ReadOnly">1</prop>
												<obj name="ChannelProp" class="ChannelProperty" version="1">
													<prop name="ChannelIdx">0</prop>
												</obj>
											</obj>
											<obj name="PropertyObject" class="GroupChannelTypeProp" version="4">
												<prop name="PropertyTypeName">Scanning Sample Type</prop>
												<prop name="Position">12</prop>
												<prop name="IsDefault">0</prop>
												<prop name="GroupSampleType">mstUnknown</prop>
												<obj name="ChannelProp" class="ChannelProperty" version="1">
													<prop name="ChannelIdx">0</prop>
												</obj>
											</obj>
											<obj name="PropertyObject" class="TargetName" version="4">
												<prop name="PropertyTypeName">Target Name</prop>
												<prop name="Position">12</prop>
												<prop name="IsDefault">0</prop>
												<prop name="name">U44</prop>
												<obj name="ChannelProp" class="ChannelProperty" version="1">
													<prop name="ChannelIdx">0</prop>
												</obj>
											</obj>
											<obj name="PropertyObject" class="RQTargetProperty" version="4">
												<prop name="PropertyTypeName">Target Type</prop>
												<prop name="Position">12</prop>
												<prop name="IsDefault">0</prop>
												<prop name="TargetType">dtReference</prop>
												<obj name="ChannelProp" class="ChannelProperty" version="1">
													<prop name="ChannelIdx">0</prop>
												</obj>
											</obj>
										</list>
									</obj>
								</list>
							</obj>
						</obj>
						<prop name="ChannelPropertyCount">1</prop>
						<prop name="ContainerPosition">12</prop>
						<prop name="HasSampleProperties">1</prop>
						<obj name="SampleProperties" class="PropertyList" version="1">
							<list name="emlist" count="14">
								<obj name="PropertyObject" class="SamplePrefColor" version="4">
									<prop name="PropertyTypeName">Color</prop>
									<prop name="Position">12</prop>
									<prop name="IsDefault">0</prop>
									<prop name="Color">$00FF8000</prop>
								</obj>
								<obj name="PropertyObject" class="DominantChannelProp" version="4">
									<prop name="PropertyTypeName">Dominant Channel</prop>
									<prop name="Position">12</prop>
									<prop name="IsDefault">0</prop>
									<prop name="DominantChannel">0</prop>
								</obj>
								<obj name="PropertyObject" class="Genotype" version="4">
									<prop name="PropertyTypeName">EndPt Genotype</prop>
									<prop name="Position">12</prop>
									<prop name="IsDefault">1</prop>
									<prop name="ReadOnly">1</prop>
								</obj>
								<obj name="PropertyObject" class="GroupingSample" version="4">
									<prop name="PropertyTypeName">EndPt Sample Type</prop>
									<prop name="Position">12</prop>
									<prop name="IsDefault">0</prop>
									<prop name="GroupSampleType">mstUnknown</prop>
								</obj>
								<obj name="PropertyObject" class="SamplePrefLineStyle" version="4">
									<prop name="PropertyTypeName">Line Style</prop>
									<prop name="Position">12</prop>
									<prop name="IsDefault">0</prop>
									<prop name="LineStyle">psSolid</prop>
								</obj>
								<obj name="PropertyObject" class="GenSampleEditNotes" version="4">
									<prop name="PropertyTypeName">Notes</prop>
									<prop name="Position">12</prop>
									<prop name="IsDefault">1</prop>
								</obj>
								<obj name="PropertyObject" class="SamplePrefPointStyle" version="4">
									<prop name="PropertyTypeName">Point Style</prop>
									<prop name="Position">12</prop>
									<prop name="IsDefault">0</prop>
									<prop name="PointStyle">psNothing</prop>
								</obj>
								<obj name="PropertyObject" class="GenSampleEditPosition" version="4">
									<prop name="PropertyTypeName">Position</prop>
									<prop name="Position">12</prop>
									<prop name="IsDefault">1</prop>
								</obj>
								<obj name="PropertyObject" class="GenSampleEditReplicate" version="4">
									<prop name="PropertyTypeName">Replicate of</prop>
									<prop name="Position">12</prop>
									<prop name="IsDefault">0</prop>
									<prop name="ReplicateOf">12</prop>
								</obj>
								<obj name="PropertyObject" class="HTCSampleID" version="4">
									<prop name="PropertyTypeName">Sample ID</prop>
									<prop name="Position">12</prop>
									<prop name="IsDefault">1</prop>
								</obj>
								<obj name="PropertyObject" class="GenSampleEditName" version="4">
									<prop name="PropertyTypeName">Sample Name</prop>
									<prop name="Position">12</prop>
									<prop name="IsDefault">0</prop>
									<prop name="name">1700T</prop>
								</obj>
								<obj name="PropertyObject" class="HTCSamplePrepNotes" version="4">
									<prop name="PropertyTypeName">Sample Prep Notes</prop>
									<prop name="Position">12</prop>
									<prop name="IsDefault">1</prop>
								</obj>
								<obj name="PropertyObject" class="GenSampleEditSubset" version="4">
									<prop name="PropertyTypeName">Subsets</prop>
									<prop name="Position">12</prop>
									<prop name="IsDefault">1</prop>
								</obj>
								<obj name="PropertyObject" class="SamplePrefWidth" version="5">
									<prop name="PropertyTypeName">Width</prop>
									<prop name="Position">12</prop>
									<prop name="IsDefault">1</prop>
									<prop name="Width">1</prop>
								</obj>
							</list>
						</obj>
					</obj>
					<obj name="item" class="SamplePropInfo" version="1">
						<obj name="ChannelProperties" class="ChanPropList" version="2">
							<obj name="ChannelProperties" class="EMList" version="1">
								<list name="emlist" count="1">
									<obj name="item" class="PropertyList" version="1">
										<list name="emlist" count="12">
											<obj name="PropertyObject" class="RQSampleTargetProperty" version="4">
												<prop name="PropertyTypeName">Combined Sample and Target Type</prop>
												<prop name="Position">13</prop>
												<prop name="IsDefault">0</prop>
												<obj name="ChannelProp" class="ChannelProperty" version="1">
													<prop name="ChannelIdx">0</prop>
												</obj>
											</obj>
											<obj name="PropertyObject" class="QuantConcProperty" version="4">
												<prop name="PropertyTypeName">Concentration</prop>
												<prop name="Position">13</prop>
												<prop name="IsDefault">1</prop>
												<prop name="Concentration">0</prop>
												<obj name="ChannelProp" class="ChannelProperty" version="1">
													<prop name="ChannelIdx">0</prop>
												</obj>
												<prop name="ReadOnly">1</prop>
											</obj>
											<obj name="PropertyObject" class="QuantCpHighProp" version="4">
												<prop name="PropertyTypeName">Cp High</prop>
												<prop name="Position">13</prop>
												<prop name="IsDefault">1</prop>
												<prop name="CpRangeHigh">0</prop>
												<obj name="ChannelProp" class="ChannelProperty" version="1">
													<prop name="ChannelIdx">0</prop>
												</obj>
												<prop name="ReadOnly">1</prop>
											</obj>
											<obj name="PropertyObject" class="QuantCpLowProp" version="4">
												<prop name="PropertyTypeName">Cp Low</prop>
												<prop name="Position">13</prop>
												<prop name="IsDefault">1</prop>
												<prop name="CpRangeLow">0</prop>
												<obj name="ChannelProp" class="ChannelProperty" version="1">
													<prop name="ChannelIdx">0</prop>
												</obj>
												<prop name="ReadOnly">1</prop>
											</obj>
											<obj name="PropertyObject" class="RQEffProp" version="4">
												<prop name="PropertyTypeName">Efficiency</prop>
												<prop name="Position">13</prop>
												<prop name="IsDefault">1</prop>
												<prop name="Efficiency">2</prop>
												<obj name="ChannelProp" class="ChannelProperty" version="1">
													<prop name="ChannelIdx">0</prop>
												</obj>
											</obj>
											<obj name="PropertyObject" class="ChannelGenotype" version="4">
												<prop name="PropertyTypeName">Melt Geno Genotype</prop>
												<prop name="Position">13</prop>
												<prop name="IsDefault">1</prop>
												<prop name="ReadOnly">1</prop>
												<obj name="ChannelProp" class="ChannelProperty" version="1">
													<prop name="ChannelIdx">0</prop>
												</obj>
											</obj>
											<obj name="PropertyObject" class="GroupChannelTypeProp" version="4">
												<prop name="PropertyTypeName">Melt Geno Sample Type</prop>
												<prop name="Position">13</prop>
												<prop name="IsDefault">0</prop>
												<prop name="GroupSampleType">mstUnknown</prop>
												<obj name="ChannelProp" class="ChannelProperty" version="1">
													<prop name="ChannelIdx">0</prop>
												</obj>
											</obj>
											<obj name="PropertyObject" class="QuantSampleTypeProperty" version="4">
												<prop name="PropertyTypeName">Quantification Sample Type</prop>
												<prop name="Position">13</prop>
												<prop name="IsDefault">0</prop>
												<prop name="SampleType">qsUnknown</prop>
												<obj name="ChannelProp" class="ChannelProperty" version="1">
													<prop name="ChannelIdx">0</prop>
												</obj>
											</obj>
											<obj name="PropertyObject" class="ChannelGenotype" version="4">
												<prop name="PropertyTypeName">Scanning Genotype</prop>
												<prop name="Position">13</prop>
												<prop name="IsDefault">1</prop>
												<prop name="ReadOnly">1</prop>
												<obj name="ChannelProp" class="ChannelProperty" version="1">
													<prop name="ChannelIdx">0</prop>
												</obj>
											</obj>
											<obj name="PropertyObject" class="GroupChannelTypeProp" version="4">
												<prop name="PropertyTypeName">Scanning Sample Type</prop>
												<prop name="Position">13</prop>
												<prop name="IsDefault">0</prop>
												<prop name="GroupSampleType">mstUnknown</prop>
												<obj name="ChannelProp" class="ChannelProperty" version="1">
													<prop name="ChannelIdx">0</prop>
												</obj>
											</obj>
											<obj name="PropertyObject" class="TargetName" version="4">
												<prop name="PropertyTypeName">Target Name</prop>
												<prop name="Position">13</prop>
												<prop name="IsDefault">0</prop>
												<prop name="name">U44</prop>
												<obj name="ChannelProp" class="ChannelProperty" version="1">
													<prop name="ChannelIdx">0</prop>
												</obj>
											</obj>
											<obj name="PropertyObject" class="RQTargetProperty" version="4">
												<prop name="PropertyTypeName">Target Type</prop>
												<prop name="Position">13</prop>
												<prop name="IsDefault">0</prop>
												<prop name="TargetType">dtReference</prop>
												<obj name="ChannelProp" class="ChannelProperty" version="1">
													<prop name="ChannelIdx">0</prop>
												</obj>
											</obj>
										</list>
									</obj>
								</list>
							</obj>
						</obj>
						<prop name="ChannelPropertyCount">1</prop>
						<prop name="ContainerPosition">13</prop>
						<prop name="HasSampleProperties">1</prop>
						<obj name="SampleProperties" class="PropertyList" version="1">
							<list name="emlist" count="14">
								<obj name="PropertyObject" class="SamplePrefColor" version="4">
									<prop name="PropertyTypeName">Color</prop>
									<prop name="Position">13</prop>
									<prop name="IsDefault">0</prop>
									<prop name="Color">clRed</prop>
								</obj>
								<obj name="PropertyObject" class="DominantChannelProp" version="4">
									<prop name="PropertyTypeName">Dominant Channel</prop>
									<prop name="Position">13</prop>
									<prop name="IsDefault">0</prop>
									<prop name="DominantChannel">0</prop>
								</obj>
								<obj name="PropertyObject" class="Genotype" version="4">
									<prop name="PropertyTypeName">EndPt Genotype</prop>
									<prop name="Position">13</prop>
									<prop name="IsDefault">1</prop>
									<prop name="ReadOnly">1</prop>
								</obj>
								<obj name="PropertyObject" class="GroupingSample" version="4">
									<prop name="PropertyTypeName">EndPt Sample Type</prop>
									<prop name="Position">13</prop>
									<prop name="IsDefault">0</prop>
									<prop name="GroupSampleType">mstUnknown</prop>
								</obj>
								<obj name="PropertyObject" class="SamplePrefLineStyle" version="4">
									<prop name="PropertyTypeName">Line Style</prop>
									<prop name="Position">13</prop>
									<prop name="IsDefault">0</prop>
									<prop name="LineStyle">psSolid</prop>
								</obj>
								<obj name="PropertyObject" class="GenSampleEditNotes" version="4">
									<prop name="PropertyTypeName">Notes</prop>
									<prop name="Position">13</prop>
									<prop name="IsDefault">1</prop>
								</obj>
								<obj name="PropertyObject" class="SamplePrefPointStyle" version="4">
									<prop name="PropertyTypeName">Point Style</prop>
									<prop name="Position">13</prop>
									<prop name="IsDefault">0</prop>
									<prop name="PointStyle">psNothing</prop>
								</obj>
								<obj name="PropertyObject" class="GenSampleEditPosition" version="4">
									<prop name="PropertyTypeName">Position</prop>
									<prop name="Position">13</prop>
									<prop name="IsDefault">1</prop>
								</obj>
								<obj name="PropertyObject" class="GenSampleEditReplicate" version="4">
									<prop name="PropertyTypeName">Replicate of</prop>
									<prop name="Position">13</prop>
									<prop name="IsDefault">0</prop>
									<prop name="ReplicateOf">12</prop>
								</obj>
								<obj name="PropertyObject" class="HTCSampleID" version="4">
									<prop name="PropertyTypeName">Sample ID</prop>
									<prop name="Position">13</prop>
									<prop name="IsDefault">1</prop>
								</obj>
								<obj name="PropertyObject" class="GenSampleEditName" version="4">
									<prop name="PropertyTypeName">Sample Name</prop>
									<prop name="Position">13</prop>
									<prop name="IsDefault">0</prop>
									<prop name="name">1700T</prop>
								</obj>
								<obj name="PropertyObject" class="HTCSamplePrepNotes" version="4">
									<prop name="PropertyTypeName">Sample Prep Notes</prop>
									<prop name="Position">13</prop>
									<prop name="IsDefault">1</prop>
								</obj>
								<obj name="PropertyObject" class="GenSampleEditSubset" version="4">
									<prop name="PropertyTypeName">Subsets</prop>
									<prop name="Position">13</prop>
									<prop name="IsDefault">1</prop>
								</obj>
								<obj name="PropertyObject" class="SamplePrefWidth" version="5">
									<prop name="PropertyTypeName">Width</prop>
									<prop name="Position">13</prop>
									<prop name="IsDefault">1</prop>
									<prop name="Width">1</prop>
								</obj>
							</list>
						</obj>
					</obj>
					<obj name="item" class="SamplePropInfo" version="1">
						<obj name="ChannelProperties" class="ChanPropList" version="2">
							<obj name="ChannelProperties" class="EMList" version="1">
								<list name="emlist" count="1">
									<obj name="item" class="PropertyList" version="1">
										<list name="emlist" count="12">
											<obj name="PropertyObject" class="RQSampleTargetProperty" version="4">
												<prop name="PropertyTypeName">Combined Sample and Target Type</prop>
												<prop name="Position">14</prop>
												<prop name="IsDefault">0</prop>
												<obj name="ChannelProp" class="ChannelProperty" version="1">
													<prop name="ChannelIdx">0</prop>
												</obj>
											</obj>
											<obj name="PropertyObject" class="QuantConcProperty" version="4">
												<prop name="PropertyTypeName">Concentration</prop>
												<prop name="Position">14</prop>
												<prop name="IsDefault">1</prop>
												<prop name="Concentration">0</prop>
												<obj name="ChannelProp" class="ChannelProperty" version="1">
													<prop name="ChannelIdx">0</prop>
												</obj>
												<prop name="ReadOnly">1</prop>
											</obj>
											<obj name="PropertyObject" class="QuantCpHighProp" version="4">
												<prop name="PropertyTypeName">Cp High</prop>
												<prop name="Position">14</prop>
												<prop name="IsDefault">1</prop>
												<prop name="CpRangeHigh">0</prop>
												<obj name="ChannelProp" class="ChannelProperty" version="1">
													<prop name="ChannelIdx">0</prop>
												</obj>
												<prop name="ReadOnly">1</prop>
											</obj>
											<obj name="PropertyObject" class="QuantCpLowProp" version="4">
												<prop name="PropertyTypeName">Cp Low</prop>
												<prop name="Position">14</prop>
												<prop name="IsDefault">1</prop>
												<prop name="CpRangeLow">0</prop>
												<obj name="ChannelProp" class="ChannelProperty" version="1">
													<prop name="ChannelIdx">0</prop>
												</obj>
												<prop name="ReadOnly">1</prop>
											</obj>
											<obj name="PropertyObject" class="RQEffProp" version="4">
												<prop name="PropertyTypeName">Efficiency</prop>
												<prop name="Position">14</prop>
												<prop name="IsDefault">1</prop>
												<prop name="Efficiency">2</prop>
												<obj name="ChannelProp" class="ChannelProperty" version="1">
													<prop name="ChannelIdx">0</prop>
												</obj>
											</obj>
											<obj name="PropertyObject" class="ChannelGenotype" version="4">
												<prop name="PropertyTypeName">Melt Geno Genotype</prop>
												<prop name="Position">14</prop>
												<prop name="IsDefault">1</prop>
												<prop name="ReadOnly">1</prop>
												<obj name="ChannelProp" class="ChannelProperty" version="1">
													<prop name="ChannelIdx">0</prop>
												</obj>
											</obj>
											<obj name="PropertyObject" class="GroupChannelTypeProp" version="4">
												<prop name="PropertyTypeName">Melt Geno Sample Type</prop>
												<prop name="Position">14</prop>
												<prop name="IsDefault">0</prop>
												<prop name="GroupSampleType">mstUnknown</prop>
												<obj name="ChannelProp" class="ChannelProperty" version="1">
													<prop name="ChannelIdx">0</prop>
												</obj>
											</obj>
											<obj name="PropertyObject" class="QuantSampleTypeProperty" version="4">
												<prop name="PropertyTypeName">Quantification Sample Type</prop>
												<prop name="Position">14</prop>
												<prop name="IsDefault">0</prop>
												<prop name="SampleType">qsUnknown</prop>
												<obj name="ChannelProp" class="ChannelProperty" version="1">
													<prop name="ChannelIdx">0</prop>
												</obj>
											</obj>
											<obj name="PropertyObject" class="ChannelGenotype" version="4">
												<prop name="PropertyTypeName">Scanning Genotype</prop>
												<prop name="Position">14</prop>
												<prop name="IsDefault">1</prop>
												<prop name="ReadOnly">1</prop>
												<obj name="ChannelProp" class="ChannelProperty" version="1">
													<prop name="ChannelIdx">0</prop>
												</obj>
											</obj>
											<obj name="PropertyObject" class="GroupChannelTypeProp" version="4">
												<prop name="PropertyTypeName">Scanning Sample Type</prop>
												<prop name="Position">14</prop>
												<prop name="IsDefault">0</prop>
												<prop name="GroupSampleType">mstUnknown</prop>
												<obj name="ChannelProp" class="ChannelProperty" version="1">
													<prop name="ChannelIdx">0</prop>
												</obj>
											</obj>
											<obj name="PropertyObject" class="TargetName" version="4">
												<prop name="PropertyTypeName">Target Name</prop>
												<prop name="Position">14</prop>
												<prop name="IsDefault">0</prop>
												<prop name="name">U44</prop>
												<obj name="ChannelProp" class="ChannelProperty" version="1">
													<prop name="ChannelIdx">0</prop>
												</obj>
											</obj>
											<obj name="PropertyObject" class="RQTargetProperty" version="4">
												<prop name="PropertyTypeName">Target Type</prop>
												<prop name="Position">14</prop>
												<prop name="IsDefault">0</prop>
												<prop name="TargetType">dtReference</prop>
												<obj name="ChannelProp" class="ChannelProperty" version="1">
													<prop name="ChannelIdx">0</prop>
												</obj>
											</obj>
										</list>
									</obj>
								</list>
							</obj>
						</obj>
						<prop name="ChannelPropertyCount">1</prop>
						<prop name="ContainerPosition">14</prop>
						<prop name="HasSampleProperties">1</prop>
						<obj name="SampleProperties" class="PropertyList" version="1">
							<list name="emlist" count="14">
								<obj name="PropertyObject" class="SamplePrefColor" version="4">
									<prop name="PropertyTypeName">Color</prop>
									<prop name="Position">14</prop>
									<prop name="IsDefault">0</prop>
									<prop name="Color">$0030D700</prop>
								</obj>
								<obj name="PropertyObject" class="DominantChannelProp" version="4">
									<prop name="PropertyTypeName">Dominant Channel</prop>
									<prop name="Position">14</prop>
									<prop name="IsDefault">0</prop>
									<prop name="DominantChannel">0</prop>
								</obj>
								<obj name="PropertyObject" class="Genotype" version="4">
									<prop name="PropertyTypeName">EndPt Genotype</prop>
									<prop name="Position">14</prop>
									<prop name="IsDefault">1</prop>
									<prop name="ReadOnly">1</prop>
								</obj>
								<obj name="PropertyObject" class="GroupingSample" version="4">
									<prop name="PropertyTypeName">EndPt Sample Type</prop>
									<prop name="Position">14</prop>
									<prop name="IsDefault">0</prop>
									<prop name="GroupSampleType">mstUnknown</prop>
								</obj>
								<obj name="PropertyObject" class="SamplePrefLineStyle" version="4">
									<prop name="PropertyTypeName">Line Style</prop>
									<prop name="Position">14</prop>
									<prop name="IsDefault">0</prop>
									<prop name="LineStyle">psSolid</prop>
								</obj>
								<obj name="PropertyObject" class="GenSampleEditNotes" version="4">
									<prop name="PropertyTypeName">Notes</prop>
									<prop name="Position">14</prop>
									<prop name="IsDefault">1</prop>
								</obj>
								<obj name="PropertyObject" class="SamplePrefPointStyle" version="4">
									<prop name="PropertyTypeName">Point Style</prop>
									<prop name="Position">14</prop>
									<prop name="IsDefault">0</prop>
									<prop name="PointStyle">psNothing</prop>
								</obj>
								<obj name="PropertyObject" class="GenSampleEditPosition" version="4">
									<prop name="PropertyTypeName">Position</prop>
									<prop name="Position">14</prop>
									<prop name="IsDefault">1</prop>
								</obj>
								<obj name="PropertyObject" class="GenSampleEditReplicate" version="4">
									<prop name="PropertyTypeName">Replicate of</prop>
									<prop name="Position">14</prop>
									<prop name="IsDefault">0</prop>
									<prop name="ReplicateOf">14</prop>
								</obj>
								<obj name="PropertyObject" class="HTCSampleID" version="4">
									<prop name="PropertyTypeName">Sample ID</prop>
									<prop name="Position">14</prop>
									<prop name="IsDefault">1</prop>
								</obj>
								<obj name="PropertyObject" class="GenSampleEditName" version="4">
									<prop name="PropertyTypeName">Sample Name</prop>
									<prop name="Position">14</prop>
									<prop name="IsDefault">0</prop>
									<prop name="name">1700N</prop>
								</obj>
								<obj name="PropertyObject" class="HTCSamplePrepNotes" version="4">
									<prop name="PropertyTypeName">Sample Prep Notes</prop>
									<prop name="Position">14</prop>
									<prop name="IsDefault">1</prop>
								</obj>
								<obj name="PropertyObject" class="GenSampleEditSubset" version="4">
									<prop name="PropertyTypeName">Subsets</prop>
									<prop name="Position">14</prop>
									<prop name="IsDefault">1</prop>
								</obj>
								<obj name="PropertyObject" class="SamplePrefWidth" version="5">
									<prop name="PropertyTypeName">Width</prop>
									<prop name="Position">14</prop>
									<prop name="IsDefault">1</prop>
									<prop name="Width">1</prop>
								</obj>
							</list>
						</obj>
					</obj>
					<obj name="item" class="SamplePropInfo" version="1">
						<obj name="ChannelProperties" class="ChanPropList" version="2">
							<obj name="ChannelProperties" class="EMList" version="1">
								<list name="emlist" count="1">
									<obj name="item" class="PropertyList" version="1">
										<list name="emlist" count="12">
											<obj name="PropertyObject" class="RQSampleTargetProperty" version="4">
												<prop name="PropertyTypeName">Combined Sample and Target Type</prop>
												<prop name="Position">15</prop>
												<prop name="IsDefault">0</prop>
												<obj name="ChannelProp" class="ChannelProperty" version="1">
													<prop name="ChannelIdx">0</prop>
												</obj>
											</obj>
											<obj name="PropertyObject" class="QuantConcProperty" version="4">
												<prop name="PropertyTypeName">Concentration</prop>
												<prop name="Position">15</prop>
												<prop name="IsDefault">1</prop>
												<prop name="Concentration">0</prop>
												<obj name="ChannelProp" class="ChannelProperty" version="1">
													<prop name="ChannelIdx">0</prop>
												</obj>
												<prop name="ReadOnly">1</prop>
											</obj>
											<obj name="PropertyObject" class="QuantCpHighProp" version="4">
												<prop name="PropertyTypeName">Cp High</prop>
												<prop name="Position">15</prop>
												<prop name="IsDefault">1</prop>
												<prop name="CpRangeHigh">0</prop>
												<obj name="ChannelProp" class="ChannelProperty" version="1">
													<prop name="ChannelIdx">0</prop>
												</obj>
												<prop name="ReadOnly">1</prop>
											</obj>
											<obj name="PropertyObject" class="QuantCpLowProp" version="4">
												<prop name="PropertyTypeName">Cp Low</prop>
												<prop name="Position">15</prop>
												<prop name="IsDefault">1</prop>
												<prop name="CpRangeLow">0</prop>
												<obj name="ChannelProp" class="ChannelProperty" version="1">
													<prop name="ChannelIdx">0</prop>
												</obj>
												<prop name="ReadOnly">1</prop>
											</obj>
											<obj name="PropertyObject" class="RQEffProp" version="4">
												<prop name="PropertyTypeName">Efficiency</prop>
												<prop name="Position">15</prop>
												<prop name="IsDefault">1</prop>
												<prop name="Efficiency">2</prop>
												<obj name="ChannelProp" class="ChannelProperty" version="1">
													<prop name="ChannelIdx">0</prop>
												</obj>
											</obj>
											<obj name="PropertyObject" class="ChannelGenotype" version="4">
												<prop name="PropertyTypeName">Melt Geno Genotype</prop>
												<prop name="Position">15</prop>
												<prop name="IsDefault">1</prop>
												<prop name="ReadOnly">1</prop>
												<obj name="ChannelProp" class="ChannelProperty" version="1">
													<prop name="ChannelIdx">0</prop>
												</obj>
											</obj>
											<obj name="PropertyObject" class="GroupChannelTypeProp" version="4">
												<prop name="PropertyTypeName">Melt Geno Sample Type</prop>
												<prop name="Position">15</prop>
												<prop name="IsDefault">0</prop>
												<prop name="GroupSampleType">mstUnknown</prop>
												<obj name="ChannelProp" class="ChannelProperty" version="1">
													<prop name="ChannelIdx">0</prop>
												</obj>
											</obj>
											<obj name="PropertyObject" class="QuantSampleTypeProperty" version="4">
												<prop name="PropertyTypeName">Quantification Sample Type</prop>
												<prop name="Position">15</prop>
												<prop name="IsDefault">0</prop>
												<prop name="SampleType">qsUnknown</prop>
												<obj name="ChannelProp" class="ChannelProperty" version="1">
													<prop name="ChannelIdx">0</prop>
												</obj>
											</obj>
											<obj name="PropertyObject" class="ChannelGenotype" version="4">
												<prop name="PropertyTypeName">Scanning Genotype</prop>
												<prop name="Position">15</prop>
												<prop name="IsDefault">1</prop>
												<prop name="ReadOnly">1</prop>
												<obj name="ChannelProp" class="ChannelProperty" version="1">
													<prop name="ChannelIdx">0</prop>
												</obj>
											</obj>
											<obj name="PropertyObject" class="GroupChannelTypeProp" version="4">
												<prop name="PropertyTypeName">Scanning Sample Type</prop>
												<prop name="Position">15</prop>
												<prop name="IsDefault">0</prop>
												<prop name="GroupSampleType">mstUnknown</prop>
												<obj name="ChannelProp" class="ChannelProperty" version="1">
													<prop name="ChannelIdx">0</prop>
												</obj>
											</obj>
											<obj name="PropertyObject" class="TargetName" version="4">
												<prop name="PropertyTypeName">Target Name</prop>
												<prop name="Position">15</prop>
												<prop name="IsDefault">0</prop>
												<prop name="name">U44</prop>
												<obj name="ChannelProp" class="ChannelProperty" version="1">
													<prop name="ChannelIdx">0</prop>
												</obj>
											</obj>
											<obj name="PropertyObject" class="RQTargetProperty" version="4">
												<prop name="PropertyTypeName">Target Type</prop>
												<prop name="Position">15</prop>
												<prop name="IsDefault">0</prop>
												<prop name="TargetType">dtReference</prop>
												<obj name="ChannelProp" class="ChannelProperty" version="1">
													<prop name="ChannelIdx">0</prop>
												</obj>
											</obj>
										</list>
									</obj>
								</list>
							</obj>
						</obj>
						<prop name="ChannelPropertyCount">1</prop>
						<prop name="ContainerPosition">15</prop>
						<prop name="HasSampleProperties">1</prop>
						<obj name="SampleProperties" class="PropertyList" version="1">
							<list name="emlist" count="14">
								<obj name="PropertyObject" class="SamplePrefColor" version="4">
									<prop name="PropertyTypeName">Color</prop>
									<prop name="Position">15</prop>
									<prop name="IsDefault">0</prop>
									<prop name="Color">clFuchsia</prop>
								</obj>
								<obj name="PropertyObject" class="DominantChannelProp" version="4">
									<prop name="PropertyTypeName">Dominant Channel</prop>
									<prop name="Position">15</prop>
									<prop name="IsDefault">0</prop>
									<prop name="DominantChannel">0</prop>
								</obj>
								<obj name="PropertyObject" class="Genotype" version="4">
									<prop name="PropertyTypeName">EndPt Genotype</prop>
									<prop name="Position">15</prop>
									<prop name="IsDefault">1</prop>
									<prop name="ReadOnly">1</prop>
								</obj>
								<obj name="PropertyObject" class="GroupingSample" version="4">
									<prop name="PropertyTypeName">EndPt Sample Type</prop>
									<prop name="Position">15</prop>
									<prop name="IsDefault">0</prop>
									<prop name="GroupSampleType">mstUnknown</prop>
								</obj>
								<obj name="PropertyObject" class="SamplePrefLineStyle" version="4">
									<prop name="PropertyTypeName">Line Style</prop>
									<prop name="Position">15</prop>
									<prop name="IsDefault">0</prop>
									<prop name="LineStyle">psSolid</prop>
								</obj>
								<obj name="PropertyObject" class="GenSampleEditNotes" version="4">
									<prop name="PropertyTypeName">Notes</prop>
									<prop name="Position">15</prop>
									<prop name="IsDefault">1</prop>
								</obj>
								<obj name="PropertyObject" class="SamplePrefPointStyle" version="4">
									<prop name="PropertyTypeName">Point Style</prop>
									<prop name="Position">15</prop>
									<prop name="IsDefault">0</prop>
									<prop name="PointStyle">psNothing</prop>
								</obj>
								<obj name="PropertyObject" class="GenSampleEditPosition" version="4">
									<prop name="PropertyTypeName">Position</prop>
									<prop name="Position">15</prop>
									<prop name="IsDefault">1</prop>
								</obj>
								<obj name="PropertyObject" class="GenSampleEditReplicate" version="4">
									<prop name="PropertyTypeName">Replicate of</prop>
									<prop name="Position">15</prop>
									<prop name="IsDefault">0</prop>
									<prop name="ReplicateOf">14</prop>
								</obj>
								<obj name="PropertyObject" class="HTCSampleID" version="4">
									<prop name="PropertyTypeName">Sample ID</prop>
									<prop name="Position">15</prop>
									<prop name="IsDefault">1</prop>
								</obj>
								<obj name="PropertyObject" class="GenSampleEditName" version="4">
									<prop name="PropertyTypeName">Sample Name</prop>
									<prop name="Position">15</prop>
									<prop name="IsDefault">0</prop>
									<prop name="name">1700N</prop>
								</obj>
								<obj name="PropertyObject" class="HTCSamplePrepNotes" version="4">
									<prop name="PropertyTypeName">Sample Prep Notes</prop>
									<prop name="Position">15</prop>
									<prop name="IsDefault">1</prop>
								</obj>
								<obj name="PropertyObject" class="GenSampleEditSubset" version="4">
									<prop name="PropertyTypeName">Subsets</prop>
									<prop name="Position">15</prop>
									<prop name="IsDefault">1</prop>
								</obj>
								<obj name="PropertyObject" class="SamplePrefWidth" version="5">
									<prop name="PropertyTypeName">Width</prop>
									<prop name="Position">15</prop>
									<prop name="IsDefault">1</prop>
									<prop name="Width">1</prop>
								</obj>
							</list>
						</obj>
					</obj>
					<obj name="item" class="SamplePropInfo" version="1">
						<obj name="ChannelProperties" class="ChanPropList" version="2">
							<obj name="ChannelProperties" class="EMList" version="1">
								<list name="emlist" count="1">
									<obj name="item" class="PropertyList" version="1">
										<list name="emlist" count="12">
											<obj name="PropertyObject" class="RQSampleTargetProperty" version="4">
												<prop name="PropertyTypeName">Combined Sample and Target Type</prop>
												<prop name="Position">16</prop>
												<prop name="IsDefault">0</prop>
												<obj name="ChannelProp" class="ChannelProperty" version="1">
													<prop name="ChannelIdx">0</prop>
												</obj>
											</obj>
											<obj name="PropertyObject" class="QuantConcProperty" version="4">
												<prop name="PropertyTypeName">Concentration</prop>
												<prop name="Position">16</prop>
												<prop name="IsDefault">1</prop>
												<prop name="Concentration">0</prop>
												<obj name="ChannelProp" class="ChannelProperty" version="1">
													<prop name="ChannelIdx">0</prop>
												</obj>
												<prop name="ReadOnly">1</prop>
											</obj>
											<obj name="PropertyObject" class="QuantCpHighProp" version="4">
												<prop name="PropertyTypeName">Cp High</prop>
												<prop name="Position">16</prop>
												<prop name="IsDefault">1</prop>
												<prop name="CpRangeHigh">0</prop>
												<obj name="ChannelProp" class="ChannelProperty" version="1">
													<prop name="ChannelIdx">0</prop>
												</obj>
												<prop name="ReadOnly">1</prop>
											</obj>
											<obj name="PropertyObject" class="QuantCpLowProp" version="4">
												<prop name="PropertyTypeName">Cp Low</prop>
												<prop name="Position">16</prop>
												<prop name="IsDefault">1</prop>
												<prop name="CpRangeLow">0</prop>
												<obj name="ChannelProp" class="ChannelProperty" version="1">
													<prop name="ChannelIdx">0</prop>
												</obj>
												<prop name="ReadOnly">1</prop>
											</obj>
											<obj name="PropertyObject" class="RQEffProp" version="4">
												<prop name="PropertyTypeName">Efficiency</prop>
												<prop name="Position">16</prop>
												<prop name="IsDefault">1</prop>
												<prop name="Efficiency">2</prop>
												<obj name="ChannelProp" class="ChannelProperty" version="1">
													<prop name="ChannelIdx">0</prop>
												</obj>
											</obj>
											<obj name="PropertyObject" class="ChannelGenotype" version="4">
												<prop name="PropertyTypeName">Melt Geno Genotype</prop>
												<prop name="Position">16</prop>
												<prop name="IsDefault">1</prop>
												<prop name="ReadOnly">1</prop>
												<obj name="ChannelProp" class="ChannelProperty" version="1">
													<prop name="ChannelIdx">0</prop>
												</obj>
											</obj>
											<obj name="PropertyObject" class="GroupChannelTypeProp" version="4">
												<prop name="PropertyTypeName">Melt Geno Sample Type</prop>
												<prop name="Position">16</prop>
												<prop name="IsDefault">0</prop>
												<prop name="GroupSampleType">mstUnknown</prop>
												<obj name="ChannelProp" class="ChannelProperty" version="1">
													<prop name="ChannelIdx">0</prop>
												</obj>
											</obj>
											<obj name="PropertyObject" class="QuantSampleTypeProperty" version="4">
												<prop name="PropertyTypeName">Quantification Sample Type</prop>
												<prop name="Position">16</prop>
												<prop name="IsDefault">0</prop>
												<prop name="SampleType">qsUnknown</prop>
												<obj name="ChannelProp" class="ChannelProperty" version="1">
													<prop name="ChannelIdx">0</prop>
												</obj>
											</obj>
											<obj name="PropertyObject" class="ChannelGenotype" version="4">
												<prop name="PropertyTypeName">Scanning Genotype</prop>
												<prop name="Position">16</prop>
												<prop name="IsDefault">1</prop>
												<prop name="ReadOnly">1</prop>
												<obj name="ChannelProp" class="ChannelProperty" version="1">
													<prop name="ChannelIdx">0</prop>
												</obj>
											</obj>
											<obj name="PropertyObject" class="GroupChannelTypeProp" version="4">
												<prop name="PropertyTypeName">Scanning Sample Type</prop>
												<prop name="Position">16</prop>
												<prop name="IsDefault">0</prop>
												<prop name="GroupSampleType">mstUnknown</prop>
												<obj name="ChannelProp" class="ChannelProperty" version="1">
													<prop name="ChannelIdx">0</prop>
												</obj>
											</obj>
											<obj name="PropertyObject" class="TargetName" version="4">
												<prop name="PropertyTypeName">Target Name</prop>
												<prop name="Position">16</prop>
												<prop name="IsDefault">0</prop>
												<prop name="name">U44</prop>
												<obj name="ChannelProp" class="ChannelProperty" version="1">
													<prop name="ChannelIdx">0</prop>
												</obj>
											</obj>
											<obj name="PropertyObject" class="RQTargetProperty" version="4">
												<prop name="PropertyTypeName">Target Type</prop>
												<prop name="Position">16</prop>
												<prop name="IsDefault">0</prop>
												<prop name="TargetType">dtReference</prop>
												<obj name="ChannelProp" class="ChannelProperty" version="1">
													<prop name="ChannelIdx">0</prop>
												</obj>
											</obj>
										</list>
									</obj>
								</list>
							</obj>
						</obj>
						<prop name="ChannelPropertyCount">1</prop>
						<prop name="ContainerPosition">16</prop>
						<prop name="HasSampleProperties">1</prop>
						<obj name="SampleProperties" class="PropertyList" version="1">
							<list name="emlist" count="14">
								<obj name="PropertyObject" class="SamplePrefColor" version="4">
									<prop name="PropertyTypeName">Color</prop>
									<prop name="Position">16</prop>
									<prop name="IsDefault">0</prop>
									<prop name="Color">clGray</prop>
								</obj>
								<obj name="PropertyObject" class="DominantChannelProp" version="4">
									<prop name="PropertyTypeName">Dominant Channel</prop>
									<prop name="Position">16</prop>
									<prop name="IsDefault">0</prop>
									<prop name="DominantChannel">0</prop>
								</obj>
								<obj name="PropertyObject" class="Genotype" version="4">
									<prop name="PropertyTypeName">EndPt Genotype</prop>
									<prop name="Position">16</prop>
									<prop name="IsDefault">1</prop>
									<prop name="ReadOnly">1</prop>
								</obj>
								<obj name="PropertyObject" class="GroupingSample" version="4">
									<prop name="PropertyTypeName">EndPt Sample Type</prop>
									<prop name="Position">16</prop>
									<prop name="IsDefault">0</prop>
									<prop name="GroupSampleType">mstUnknown</prop>
								</obj>
								<obj name="PropertyObject" class="SamplePrefLineStyle" version="4">
									<prop name="PropertyTypeName">Line Style</prop>
									<prop name="Position">16</prop>
									<prop name="IsDefault">0</prop>
									<prop name="LineStyle">psSolid</prop>
								</obj>
								<obj name="PropertyObject" class="GenSampleEditNotes" version="4">
									<prop name="PropertyTypeName">Notes</prop>
									<prop name="Position">16</prop>
									<prop name="IsDefault">1</prop>
								</obj>
								<obj name="PropertyObject" class="SamplePrefPointStyle" version="4">
									<prop name="PropertyTypeName">Point Style</prop>
									<prop name="Position">16</prop>
									<prop name="IsDefault">0</prop>
									<prop name="PointStyle">psNothing</prop>
								</obj>
								<obj name="PropertyObject" class="GenSampleEditPosition" version="4">
									<prop name="PropertyTypeName">Position</prop>
									<prop name="Position">16</prop>
									<prop name="IsDefault">1</prop>
								</obj>
								<obj name="PropertyObject" class="GenSampleEditReplicate" version="4">
									<prop name="PropertyTypeName">Replicate of</prop>
									<prop name="Position">16</prop>
									<prop name="IsDefault">0</prop>
									<prop name="ReplicateOf">16</prop>
								</obj>
								<obj name="PropertyObject" class="HTCSampleID" version="4">
									<prop name="PropertyTypeName">Sample ID</prop>
									<prop name="Position">16</prop>
									<prop name="IsDefault">1</prop>
								</obj>
								<obj name="PropertyObject" class="GenSampleEditName" version="4">
									<prop name="PropertyTypeName">Sample Name</prop>
									<prop name="Position">16</prop>
									<prop name="IsDefault">0</prop>
									<prop name="name">1705T</prop>
								</obj>
								<obj name="PropertyObject" class="HTCSamplePrepNotes" version="4">
									<prop name="PropertyTypeName">Sample Prep Notes</prop>
									<prop name="Position">16</prop>
									<prop name="IsDefault">1</prop>
								</obj>
								<obj name="PropertyObject" class="GenSampleEditSubset" version="4">
									<prop name="PropertyTypeName">Subsets</prop>
									<prop name="Position">16</prop>
									<prop name="IsDefault">1</prop>
								</obj>
								<obj name="PropertyObject" class="SamplePrefWidth" version="5">
									<prop name="PropertyTypeName">Width</prop>
									<prop name="Position">16</prop>
									<prop name="IsDefault">1</prop>
									<prop name="Width">1</prop>
								</obj>
							</list>
						</obj>
					</obj>
					<obj name="item" class="SamplePropInfo" version="1">
						<obj name="ChannelProperties" class="ChanPropList" version="2">
							<obj name="ChannelProperties" class="EMList" version="1">
								<list name="emlist" count="1">
									<obj name="item" class="PropertyList" version="1">
										<list name="emlist" count="12">
											<obj name="PropertyObject" class="RQSampleTargetProperty" version="4">
												<prop name="PropertyTypeName">Combined Sample and Target Type</prop>
												<prop name="Position">17</prop>
												<prop name="IsDefault">0</prop>
												<obj name="ChannelProp" class="ChannelProperty" version="1">
													<prop name="ChannelIdx">0</prop>
												</obj>
											</obj>
											<obj name="PropertyObject" class="QuantConcProperty" version="4">
												<prop name="PropertyTypeName">Concentration</prop>
												<prop name="Position">17</prop>
												<prop name="IsDefault">1</prop>
												<prop name="Concentration">0</prop>
												<obj name="ChannelProp" class="ChannelProperty" version="1">
													<prop name="ChannelIdx">0</prop>
												</obj>
												<prop name="ReadOnly">1</prop>
											</obj>
											<obj name="PropertyObject" class="QuantCpHighProp" version="4">
												<prop name="PropertyTypeName">Cp High</prop>
												<prop name="Position">17</prop>
												<prop name="IsDefault">1</prop>
												<prop name="CpRangeHigh">0</prop>
												<obj name="ChannelProp" class="ChannelProperty" version="1">
													<prop name="ChannelIdx">0</prop>
												</obj>
												<prop name="ReadOnly">1</prop>
											</obj>
											<obj name="PropertyObject" class="QuantCpLowProp" version="4">
												<prop name="PropertyTypeName">Cp Low</prop>
												<prop name="Position">17</prop>
												<prop name="IsDefault">1</prop>
												<prop name="CpRangeLow">0</prop>
												<obj name="ChannelProp" class="ChannelProperty" version="1">
													<prop name="ChannelIdx">0</prop>
												</obj>
												<prop name="ReadOnly">1</prop>
											</obj>
											<obj name="PropertyObject" class="RQEffProp" version="4">
												<prop name="PropertyTypeName">Efficiency</prop>
												<prop name="Position">17</prop>
												<prop name="IsDefault">1</prop>
												<prop name="Efficiency">2</prop>
												<obj name="ChannelProp" class="ChannelProperty" version="1">
													<prop name="ChannelIdx">0</prop>
												</obj>
											</obj>
											<obj name="PropertyObject" class="ChannelGenotype" version="4">
												<prop name="PropertyTypeName">Melt Geno Genotype</prop>
												<prop name="Position">17</prop>
												<prop name="IsDefault">1</prop>
												<prop name="ReadOnly">1</prop>
												<obj name="ChannelProp" class="ChannelProperty" version="1">
													<prop name="ChannelIdx">0</prop>
												</obj>
											</obj>
											<obj name="PropertyObject" class="GroupChannelTypeProp" version="4">
												<prop name="PropertyTypeName">Melt Geno Sample Type</prop>
												<prop name="Position">17</prop>
												<prop name="IsDefault">0</prop>
												<prop name="GroupSampleType">mstUnknown</prop>
												<obj name="ChannelProp" class="ChannelProperty" version="1">
													<prop name="ChannelIdx">0</prop>
												</obj>
											</obj>
											<obj name="PropertyObject" class="QuantSampleTypeProperty" version="4">
												<prop name="PropertyTypeName">Quantification Sample Type</prop>
												<prop name="Position">17</prop>
												<prop name="IsDefault">0</prop>
												<prop name="SampleType">qsUnknown</prop>
												<obj name="ChannelProp" class="ChannelProperty" version="1">
													<prop name="ChannelIdx">0</prop>
												</obj>
											</obj>
											<obj name="PropertyObject" class="ChannelGenotype" version="4">
												<prop name="PropertyTypeName">Scanning Genotype</prop>
												<prop name="Position">17</prop>
												<prop name="IsDefault">1</prop>
												<prop name="ReadOnly">1</prop>
												<obj name="ChannelProp" class="ChannelProperty" version="1">
													<prop name="ChannelIdx">0</prop>
												</obj>
											</obj>
											<obj name="PropertyObject" class="GroupChannelTypeProp" version="4">
												<prop name="PropertyTypeName">Scanning Sample Type</prop>
												<prop name="Position">17</prop>
												<prop name="IsDefault">0</prop>
												<prop name="GroupSampleType">mstUnknown</prop>
												<obj name="ChannelProp" class="ChannelProperty" version="1">
													<prop name="ChannelIdx">0</prop>
												</obj>
											</obj>
											<obj name="PropertyObject" class="TargetName" version="4">
												<prop name="PropertyTypeName">Target Name</prop>
												<prop name="Position">17</prop>
												<prop name="IsDefault">0</prop>
												<prop name="name">U44</prop>
												<obj name="ChannelProp" class="ChannelProperty" version="1">
													<prop name="ChannelIdx">0</prop>
												</obj>
											</obj>
											<obj name="PropertyObject" class="RQTargetProperty" version="4">
												<prop name="PropertyTypeName">Target Type</prop>
												<prop name="Position">17</prop>
												<prop name="IsDefault">0</prop>
												<prop name="TargetType">dtReference</prop>
												<obj name="ChannelProp" class="ChannelProperty" version="1">
													<prop name="ChannelIdx">0</prop>
												</obj>
											</obj>
										</list>
									</obj>
								</list>
							</obj>
						</obj>
						<prop name="ChannelPropertyCount">1</prop>
						<prop name="ContainerPosition">17</prop>
						<prop name="HasSampleProperties">1</prop>
						<obj name="SampleProperties" class="PropertyList" version="1">
							<list name="emlist" count="14">
								<obj name="PropertyObject" class="SamplePrefColor" version="4">
									<prop name="PropertyTypeName">Color</prop>
									<prop name="Position">17</prop>
									<prop name="IsDefault">0</prop>
									<prop name="Color">$0012D7FA</prop>
								</obj>
								<obj name="PropertyObject" class="DominantChannelProp" version="4">
									<prop name="PropertyTypeName">Dominant Channel</prop>
									<prop name="Position">17</prop>
									<prop name="IsDefault">0</prop>
									<prop name="DominantChannel">0</prop>
								</obj>
								<obj name="PropertyObject" class="Genotype" version="4">
									<prop name="PropertyTypeName">EndPt Genotype</prop>
									<prop name="Position">17</prop>
									<prop name="IsDefault">1</prop>
									<prop name="ReadOnly">1</prop>
								</obj>
								<obj name="PropertyObject" class="GroupingSample" version="4">
									<prop name="PropertyTypeName">EndPt Sample Type</prop>
									<prop name="Position">17</prop>
									<prop name="IsDefault">0</prop>
									<prop name="GroupSampleType">mstUnknown</prop>
								</obj>
								<obj name="PropertyObject" class="SamplePrefLineStyle" version="4">
									<prop name="PropertyTypeName">Line Style</prop>
									<prop name="Position">17</prop>
									<prop name="IsDefault">0</prop>
									<prop name="LineStyle">psSolid</prop>
								</obj>
								<obj name="PropertyObject" class="GenSampleEditNotes" version="4">
									<prop name="PropertyTypeName">Notes</prop>
									<prop name="Position">17</prop>
									<prop name="IsDefault">1</prop>
								</obj>
								<obj name="PropertyObject" class="SamplePrefPointStyle" version="4">
									<prop name="PropertyTypeName">Point Style</prop>
									<prop name="Position">17</prop>
									<prop name="IsDefault">0</prop>
									<prop name="PointStyle">psNothing</prop>
								</obj>
								<obj name="PropertyObject" class="GenSampleEditPosition" version="4">
									<prop name="PropertyTypeName">Position</prop>
									<prop name="Position">17</prop>
									<prop name="IsDefault">1</prop>
								</obj>
								<obj name="PropertyObject" class="GenSampleEditReplicate" version="4">
									<prop name="PropertyTypeName">Replicate of</prop>
									<prop name="Position">17</prop>
									<prop name="IsDefault">0</prop>
									<prop name="ReplicateOf">16</prop>
								</obj>
								<obj name="PropertyObject" class="HTCSampleID" version="4">
									<prop name="PropertyTypeName">Sample ID</prop>
									<prop name="Position">17</prop>
									<prop name="IsDefault">1</prop>
								</obj>
								<obj name="PropertyObject" class="GenSampleEditName" version="4">
									<prop name="PropertyTypeName">Sample Name</prop>
									<prop name="Position">17</prop>
									<prop name="IsDefault">0</prop>
									<prop name="name">1705T</prop>
								</obj>
								<obj name="PropertyObject" class="HTCSamplePrepNotes" version="4">
									<prop name="PropertyTypeName">Sample Prep Notes</prop>
									<prop name="Position">17</prop>
									<prop name="IsDefault">1</prop>
								</obj>
								<obj name="PropertyObject" class="GenSampleEditSubset" version="4">
									<prop name="PropertyTypeName">Subsets</prop>
									<prop name="Position">17</prop>
									<prop name="IsDefault">1</prop>
								</obj>
								<obj name="PropertyObject" class="SamplePrefWidth" version="5">
									<prop name="PropertyTypeName">Width</prop>
									<prop name="Position">17</prop>
									<prop name="IsDefault">1</prop>
									<prop name="Width">1</prop>
								</obj>
							</list>
						</obj>
					</obj>
					<obj name="item" class="SamplePropInfo" version="1">
						<obj name="ChannelProperties" class="ChanPropList" version="2">
							<obj name="ChannelProperties" class="EMList" version="1">
								<list name="emlist" count="1">
									<obj name="item" class="PropertyList" version="1">
										<list name="emlist" count="12">
											<obj name="PropertyObject" class="RQSampleTargetProperty" version="4">
												<prop name="PropertyTypeName">Combined Sample and Target Type</prop>
												<prop name="Position">18</prop>
												<prop name="IsDefault">0</prop>
												<obj name="ChannelProp" class="ChannelProperty" version="1">
													<prop name="ChannelIdx">0</prop>
												</obj>
											</obj>
											<obj name="PropertyObject" class="QuantConcProperty" version="4">
												<prop name="PropertyTypeName">Concentration</prop>
												<prop name="Position">18</prop>
												<prop name="IsDefault">1</prop>
												<prop name="Concentration">0</prop>
												<obj name="ChannelProp" class="ChannelProperty" version="1">
													<prop name="ChannelIdx">0</prop>
												</obj>
												<prop name="ReadOnly">1</prop>
											</obj>
											<obj name="PropertyObject" class="QuantCpHighProp" version="4">
												<prop name="PropertyTypeName">Cp High</prop>
												<prop name="Position">18</prop>
												<prop name="IsDefault">1</prop>
												<prop name="CpRangeHigh">0</prop>
												<obj name="ChannelProp" class="ChannelProperty" version="1">
													<prop name="ChannelIdx">0</prop>
												</obj>
												<prop name="ReadOnly">1</prop>
											</obj>
											<obj name="PropertyObject" class="QuantCpLowProp" version="4">
												<prop name="PropertyTypeName">Cp Low</prop>
												<prop name="Position">18</prop>
												<prop name="IsDefault">1</prop>
												<prop name="CpRangeLow">0</prop>
												<obj name="ChannelProp" class="ChannelProperty" version="1">
													<prop name="ChannelIdx">0</prop>
												</obj>
												<prop name="ReadOnly">1</prop>
											</obj>
											<obj name="PropertyObject" class="RQEffProp" version="4">
												<prop name="PropertyTypeName">Efficiency</prop>
												<prop name="Position">18</prop>
												<prop name="IsDefault">1</prop>
												<prop name="Efficiency">2</prop>
												<obj name="ChannelProp" class="ChannelProperty" version="1">
													<prop name="ChannelIdx">0</prop>
												</obj>
											</obj>
											<obj name="PropertyObject" class="ChannelGenotype" version="4">
												<prop name="PropertyTypeName">Melt Geno Genotype</prop>
												<prop name="Position">18</prop>
												<prop name="IsDefault">1</prop>
												<prop name="ReadOnly">1</prop>
												<obj name="ChannelProp" class="ChannelProperty" version="1">
													<prop name="ChannelIdx">0</prop>
												</obj>
											</obj>
											<obj name="PropertyObject" class="GroupChannelTypeProp" version="4">
												<prop name="PropertyTypeName">Melt Geno Sample Type</prop>
												<prop name="Position">18</prop>
												<prop name="IsDefault">0</prop>
												<prop name="GroupSampleType">mstUnknown</prop>
												<obj name="ChannelProp" class="ChannelProperty" version="1">
													<prop name="ChannelIdx">0</prop>
												</obj>
											</obj>
											<obj name="PropertyObject" class="QuantSampleTypeProperty" version="4">
												<prop name="PropertyTypeName">Quantification Sample Type</prop>
												<prop name="Position">18</prop>
												<prop name="IsDefault">0</prop>
												<prop name="SampleType">qsUnknown</prop>
												<obj name="ChannelProp" class="ChannelProperty" version="1">
													<prop name="ChannelIdx">0</prop>
												</obj>
											</obj>
											<obj name="PropertyObject" class="ChannelGenotype" version="4">
												<prop name="PropertyTypeName">Scanning Genotype</prop>
												<prop name="Position">18</prop>
												<prop name="IsDefault">1</prop>
												<prop name="ReadOnly">1</prop>
												<obj name="ChannelProp" class="ChannelProperty" version="1">
													<prop name="ChannelIdx">0</prop>
												</obj>
											</obj>
											<obj name="PropertyObject" class="GroupChannelTypeProp" version="4">
												<prop name="PropertyTypeName">Scanning Sample Type</prop>
												<prop name="Position">18</prop>
												<prop name="IsDefault">0</prop>
												<prop name="GroupSampleType">mstUnknown</prop>
												<obj name="ChannelProp" class="ChannelProperty" version="1">
													<prop name="ChannelIdx">0</prop>
												</obj>
											</obj>
											<obj name="PropertyObject" class="TargetName" version="4">
												<prop name="PropertyTypeName">Target Name</prop>
												<prop name="Position">18</prop>
												<prop name="IsDefault">0</prop>
												<prop name="name">U44</prop>
												<obj name="ChannelProp" class="ChannelProperty" version="1">
													<prop name="ChannelIdx">0</prop>
												</obj>
											</obj>
											<obj name="PropertyObject" class="RQTargetProperty" version="4">
												<prop name="PropertyTypeName">Target Type</prop>
												<prop name="Position">18</prop>
												<prop name="IsDefault">0</prop>
												<prop name="TargetType">dtReference</prop>
												<obj name="ChannelProp" class="ChannelProperty" version="1">
													<prop name="ChannelIdx">0</prop>
												</obj>
											</obj>
										</list>
									</obj>
								</list>
							</obj>
						</obj>
						<prop name="ChannelPropertyCount">1</prop>
						<prop name="ContainerPosition">18</prop>
						<prop name="HasSampleProperties">1</prop>
						<obj name="SampleProperties" class="PropertyList" version="1">
							<list name="emlist" count="14">
								<obj name="PropertyObject" class="SamplePrefColor" version="4">
									<prop name="PropertyTypeName">Color</prop>
									<prop name="Position">18</prop>
									<prop name="IsDefault">0</prop>
									<prop name="Color">$00000097</prop>
								</obj>
								<obj name="PropertyObject" class="DominantChannelProp" version="4">
									<prop name="PropertyTypeName">Dominant Channel</prop>
									<prop name="Position">18</prop>
									<prop name="IsDefault">0</prop>
									<prop name="DominantChannel">0</prop>
								</obj>
								<obj name="PropertyObject" class="Genotype" version="4">
									<prop name="PropertyTypeName">EndPt Genotype</prop>
									<prop name="Position">18</prop>
									<prop name="IsDefault">1</prop>
									<prop name="ReadOnly">1</prop>
								</obj>
								<obj name="PropertyObject" class="GroupingSample" version="4">
									<prop name="PropertyTypeName">EndPt Sample Type</prop>
									<prop name="Position">18</prop>
									<prop name="IsDefault">0</prop>
									<prop name="GroupSampleType">mstUnknown</prop>
								</obj>
								<obj name="PropertyObject" class="SamplePrefLineStyle" version="4">
									<prop name="PropertyTypeName">Line Style</prop>
									<prop name="Position">18</prop>
									<prop name="IsDefault">0</prop>
									<prop name="LineStyle">psSolid</prop>
								</obj>
								<obj name="PropertyObject" class="GenSampleEditNotes" version="4">
									<prop name="PropertyTypeName">Notes</prop>
									<prop name="Position">18</prop>
									<prop name="IsDefault">1</prop>
								</obj>
								<obj name="PropertyObject" class="SamplePrefPointStyle" version="4">
									<prop name="PropertyTypeName">Point Style</prop>
									<prop name="Position">18</prop>
									<prop name="IsDefault">0</prop>
									<prop name="PointStyle">psNothing</prop>
								</obj>
								<obj name="PropertyObject" class="GenSampleEditPosition" version="4">
									<prop name="PropertyTypeName">Position</prop>
									<prop name="Position">18</prop>
									<prop name="IsDefault">1</prop>
								</obj>
								<obj name="PropertyObject" class="GenSampleEditReplicate" version="4">
									<prop name="PropertyTypeName">Replicate of</prop>
									<prop name="Position">18</prop>
									<prop name="IsDefault">0</prop>
									<prop name="ReplicateOf">18</prop>
								</obj>
								<obj name="PropertyObject" class="HTCSampleID" version="4">
									<prop name="PropertyTypeName">Sample ID</prop>
									<prop name="Position">18</prop>
									<prop name="IsDefault">1</prop>
								</obj>
								<obj name="PropertyObject" class="GenSampleEditName" version="4">
									<prop name="PropertyTypeName">Sample Name</prop>
									<prop name="Position">18</prop>
									<prop name="IsDefault">0</prop>
									<prop name="name">1705N</prop>
								</obj>
								<obj name="PropertyObject" class="HTCSamplePrepNotes" version="4">
									<prop name="PropertyTypeName">Sample Prep Notes</prop>
									<prop name="Position">18</prop>
									<prop name="IsDefault">1</prop>
								</obj>
								<obj name="PropertyObject" class="GenSampleEditSubset" version="4">
									<prop name="PropertyTypeName">Subsets</prop>
									<prop name="Position">18</prop>
									<prop name="IsDefault">1</prop>
								</obj>
								<obj name="PropertyObject" class="SamplePrefWidth" version="5">
									<prop name="PropertyTypeName">Width</prop>
									<prop name="Position">18</prop>
									<prop name="IsDefault">1</prop>
									<prop name="Width">1</prop>
								</obj>
							</list>
						</obj>
					</obj>
					<obj name="item" class="SamplePropInfo" version="1">
						<obj name="ChannelProperties" class="ChanPropList" version="2">
							<obj name="ChannelProperties" class="EMList" version="1">
								<list name="emlist" count="1">
									<obj name="item" class="PropertyList" version="1">
										<list name="emlist" count="12">
											<obj name="PropertyObject" class="RQSampleTargetProperty" version="4">
												<prop name="PropertyTypeName">Combined Sample and Target Type</prop>
												<prop name="Position">19</prop>
												<prop name="IsDefault">0</prop>
												<obj name="ChannelProp" class="ChannelProperty" version="1">
													<prop name="ChannelIdx">0</prop>
												</obj>
											</obj>
											<obj name="PropertyObject" class="QuantConcProperty" version="4">
												<prop name="PropertyTypeName">Concentration</prop>
												<prop name="Position">19</prop>
												<prop name="IsDefault">1</prop>
												<prop name="Concentration">0</prop>
												<obj name="ChannelProp" class="ChannelProperty" version="1">
													<prop name="ChannelIdx">0</prop>
												</obj>
												<prop name="ReadOnly">1</prop>
											</obj>
											<obj name="PropertyObject" class="QuantCpHighProp" version="4">
												<prop name="PropertyTypeName">Cp High</prop>
												<prop name="Position">19</prop>
												<prop name="IsDefault">1</prop>
												<prop name="CpRangeHigh">0</prop>
												<obj name="ChannelProp" class="ChannelProperty" version="1">
													<prop name="ChannelIdx">0</prop>
												</obj>
												<prop name="ReadOnly">1</prop>
											</obj>
											<obj name="PropertyObject" class="QuantCpLowProp" version="4">
												<prop name="PropertyTypeName">Cp Low</prop>
												<prop name="Position">19</prop>
												<prop name="IsDefault">1</prop>
												<prop name="CpRangeLow">0</prop>
												<obj name="ChannelProp" class="ChannelProperty" version="1">
													<prop name="ChannelIdx">0</prop>
												</obj>
												<prop name="ReadOnly">1</prop>
											</obj>
											<obj name="PropertyObject" class="RQEffProp" version="4">
												<prop name="PropertyTypeName">Efficiency</prop>
												<prop name="Position">19</prop>
												<prop name="IsDefault">1</prop>
												<prop name="Efficiency">2</prop>
												<obj name="ChannelProp" class="ChannelProperty" version="1">
													<prop name="ChannelIdx">0</prop>
												</obj>
											</obj>
											<obj name="PropertyObject" class="ChannelGenotype" version="4">
												<prop name="PropertyTypeName">Melt Geno Genotype</prop>
												<prop name="Position">19</prop>
												<prop name="IsDefault">1</prop>
												<prop name="ReadOnly">1</prop>
												<obj name="ChannelProp" class="ChannelProperty" version="1">
													<prop name="ChannelIdx">0</prop>
												</obj>
											</obj>
											<obj name="PropertyObject" class="GroupChannelTypeProp" version="4">
												<prop name="PropertyTypeName">Melt Geno Sample Type</prop>
												<prop name="Position">19</prop>
												<prop name="IsDefault">0</prop>
												<prop name="GroupSampleType">mstUnknown</prop>
												<obj name="ChannelProp" class="ChannelProperty" version="1">
													<prop name="ChannelIdx">0</prop>
												</obj>
											</obj>
											<obj name="PropertyObject" class="QuantSampleTypeProperty" version="4">
												<prop name="PropertyTypeName">Quantification Sample Type</prop>
												<prop name="Position">19</prop>
												<prop name="IsDefault">0</prop>
												<prop name="SampleType">qsUnknown</prop>
												<obj name="ChannelProp" class="ChannelProperty" version="1">
													<prop name="ChannelIdx">0</prop>
												</obj>
											</obj>
											<obj name="PropertyObject" class="ChannelGenotype" version="4">
												<prop name="PropertyTypeName">Scanning Genotype</prop>
												<prop name="Position">19</prop>
												<prop name="IsDefault">1</prop>
												<prop name="ReadOnly">1</prop>
												<obj name="ChannelProp" class="ChannelProperty" version="1">
													<prop name="ChannelIdx">0</prop>
												</obj>
											</obj>
											<obj name="PropertyObject" class="GroupChannelTypeProp" version="4">
												<prop name="PropertyTypeName">Scanning Sample Type</prop>
												<prop name="Position">19</prop>
												<prop name="IsDefault">0</prop>
												<prop name="GroupSampleType">mstUnknown</prop>
												<obj name="ChannelProp" class="ChannelProperty" version="1">
													<prop name="ChannelIdx">0</prop>
												</obj>
											</obj>
											<obj name="PropertyObject" class="TargetName" version="4">
												<prop name="PropertyTypeName">Target Name</prop>
												<prop name="Position">19</prop>
												<prop name="IsDefault">0</prop>
												<prop name="name">U44</prop>
												<obj name="ChannelProp" class="ChannelProperty" version="1">
													<prop name="ChannelIdx">0</prop>
												</obj>
											</obj>
											<obj name="PropertyObject" class="RQTargetProperty" version="4">
												<prop name="PropertyTypeName">Target Type</prop>
												<prop name="Position">19</prop>
												<prop name="IsDefault">0</prop>
												<prop name="TargetType">dtReference</prop>
												<obj name="ChannelProp" class="ChannelProperty" version="1">
													<prop name="ChannelIdx">0</prop>
												</obj>
											</obj>
										</list>
									</obj>
								</list>
							</obj>
						</obj>
						<prop name="ChannelPropertyCount">1</prop>
						<prop name="ContainerPosition">19</prop>
						<prop name="HasSampleProperties">1</prop>
						<obj name="SampleProperties" class="PropertyList" version="1">
							<list name="emlist" count="14">
								<obj name="PropertyObject" class="SamplePrefColor" version="4">
									<prop name="PropertyTypeName">Color</prop>
									<prop name="Position">19</prop>
									<prop name="IsDefault">0</prop>
									<prop name="Color">$00FFFF0F</prop>
								</obj>
								<obj name="PropertyObject" class="DominantChannelProp" version="4">
									<prop name="PropertyTypeName">Dominant Channel</prop>
									<prop name="Position">19</prop>
									<prop name="IsDefault">0</prop>
									<prop name="DominantChannel">0</prop>
								</obj>
								<obj name="PropertyObject" class="Genotype" version="4">
									<prop name="PropertyTypeName">EndPt Genotype</prop>
									<prop name="Position">19</prop>
									<prop name="IsDefault">1</prop>
									<prop name="ReadOnly">1</prop>
								</obj>
								<obj name="PropertyObject" class="GroupingSample" version="4">
									<prop name="PropertyTypeName">EndPt Sample Type</prop>
									<prop name="Position">19</prop>
									<prop name="IsDefault">0</prop>
									<prop name="GroupSampleType">mstUnknown</prop>
								</obj>
								<obj name="PropertyObject" class="SamplePrefLineStyle" version="4">
									<prop name="PropertyTypeName">Line Style</prop>
									<prop name="Position">19</prop>
									<prop name="IsDefault">0</prop>
									<prop name="LineStyle">psSolid</prop>
								</obj>
								<obj name="PropertyObject" class="GenSampleEditNotes" version="4">
									<prop name="PropertyTypeName">Notes</prop>
									<prop name="Position">19</prop>
									<prop name="IsDefault">1</prop>
								</obj>
								<obj name="PropertyObject" class="SamplePrefPointStyle" version="4">
									<prop name="PropertyTypeName">Point Style</prop>
									<prop name="Position">19</prop>
									<prop name="IsDefault">0</prop>
									<prop name="PointStyle">psNothing</prop>
								</obj>
								<obj name="PropertyObject" class="GenSampleEditPosition" version="4">
									<prop name="PropertyTypeName">Position</prop>
									<prop name="Position">19</prop>
									<prop name="IsDefault">1</prop>
								</obj>
								<obj name="PropertyObject" class="GenSampleEditReplicate" version="4">
									<prop name="PropertyTypeName">Replicate of</prop>
									<prop name="Position">19</prop>
									<prop name="IsDefault">0</prop>
									<prop name="ReplicateOf">18</prop>
								</obj>
								<obj name="PropertyObject" class="HTCSampleID" version="4">
									<prop name="PropertyTypeName">Sample ID</prop>
									<prop name="Position">19</prop>
									<prop name="IsDefault">1</prop>
								</obj>
								<obj name="PropertyObject" class="GenSampleEditName" version="4">
									<prop name="PropertyTypeName">Sample Name</prop>
									<prop name="Position">19</prop>
									<prop name="IsDefault">0</prop>
									<prop name="name">1705N</prop>
								</obj>
								<obj name="PropertyObject" class="HTCSamplePrepNotes" version="4">
									<prop name="PropertyTypeName">Sample Prep Notes</prop>
									<prop name="Position">19</prop>
									<prop name="IsDefault">1</prop>
								</obj>
								<obj name="PropertyObject" class="GenSampleEditSubset" version="4">
									<prop name="PropertyTypeName">Subsets</prop>
									<prop name="Position">19</prop>
									<prop name="IsDefault">1</prop>
								</obj>
								<obj name="PropertyObject" class="SamplePrefWidth" version="5">
									<prop name="PropertyTypeName">Width</prop>
									<prop name="Position">19</prop>
									<prop name="IsDefault">1</prop>
									<prop name="Width">1</prop>
								</obj>
							</list>
						</obj>
					</obj>
					<obj name="item" class="SamplePropInfo" version="1">
						<obj name="ChannelProperties" class="ChanPropList" version="2">
							<obj name="ChannelProperties" class="EMList" version="1">
								<list name="emlist" count="1">
									<obj name="item" class="PropertyList" version="1">
										<list name="emlist" count="12">
											<obj name="PropertyObject" class="RQSampleTargetProperty" version="4">
												<prop name="PropertyTypeName">Combined Sample and Target Type</prop>
												<prop name="Position">20</prop>
												<prop name="IsDefault">0</prop>
												<obj name="ChannelProp" class="ChannelProperty" version="1">
													<prop name="ChannelIdx">0</prop>
												</obj>
											</obj>
											<obj name="PropertyObject" class="QuantConcProperty" version="4">
												<prop name="PropertyTypeName">Concentration</prop>
												<prop name="Position">20</prop>
												<prop name="IsDefault">1</prop>
												<prop name="Concentration">0</prop>
												<obj name="ChannelProp" class="ChannelProperty" version="1">
													<prop name="ChannelIdx">0</prop>
												</obj>
												<prop name="ReadOnly">1</prop>
											</obj>
											<obj name="PropertyObject" class="QuantCpHighProp" version="4">
												<prop name="PropertyTypeName">Cp High</prop>
												<prop name="Position">20</prop>
												<prop name="IsDefault">1</prop>
												<prop name="CpRangeHigh">0</prop>
												<obj name="ChannelProp" class="ChannelProperty" version="1">
													<prop name="ChannelIdx">0</prop>
												</obj>
												<prop name="ReadOnly">1</prop>
											</obj>
											<obj name="PropertyObject" class="QuantCpLowProp" version="4">
												<prop name="PropertyTypeName">Cp Low</prop>
												<prop name="Position">20</prop>
												<prop name="IsDefault">1</prop>
												<prop name="CpRangeLow">0</prop>
												<obj name="ChannelProp" class="ChannelProperty" version="1">
													<prop name="ChannelIdx">0</prop>
												</obj>
												<prop name="ReadOnly">1</prop>
											</obj>
											<obj name="PropertyObject" class="RQEffProp" version="4">
												<prop name="PropertyTypeName">Efficiency</prop>
												<prop name="Position">20</prop>
												<prop name="IsDefault">1</prop>
												<prop name="Efficiency">2</prop>
												<obj name="ChannelProp" class="ChannelProperty" version="1">
													<prop name="ChannelIdx">0</prop>
												</obj>
											</obj>
											<obj name="PropertyObject" class="ChannelGenotype" version="4">
												<prop name="PropertyTypeName">Melt Geno Genotype</prop>
												<prop name="Position">20</prop>
												<prop name="IsDefault">1</prop>
												<prop name="ReadOnly">1</prop>
												<obj name="ChannelProp" class="ChannelProperty" version="1">
													<prop name="ChannelIdx">0</prop>
												</obj>
											</obj>
											<obj name="PropertyObject" class="GroupChannelTypeProp" version="4">
												<prop name="PropertyTypeName">Melt Geno Sample Type</prop>
												<prop name="Position">20</prop>
												<prop name="IsDefault">0</prop>
												<prop name="GroupSampleType">mstUnknown</prop>
												<obj name="ChannelProp" class="ChannelProperty" version="1">
													<prop name="ChannelIdx">0</prop>
												</obj>
											</obj>
											<obj name="PropertyObject" class="QuantSampleTypeProperty" version="4">
												<prop name="PropertyTypeName">Quantification Sample Type</prop>
												<prop name="Position">20</prop>
												<prop name="IsDefault">0</prop>
												<prop name="SampleType">qsUnknown</prop>
												<obj name="ChannelProp" class="ChannelProperty" version="1">
													<prop name="ChannelIdx">0</prop>
												</obj>
											</obj>
											<obj name="PropertyObject" class="ChannelGenotype" version="4">
												<prop name="PropertyTypeName">Scanning Genotype</prop>
												<prop name="Position">20</prop>
												<prop name="IsDefault">1</prop>
												<prop name="ReadOnly">1</prop>
												<obj name="ChannelProp" class="ChannelProperty" version="1">
													<prop name="ChannelIdx">0</prop>
												</obj>
											</obj>
											<obj name="PropertyObject" class="GroupChannelTypeProp" version="4">
												<prop name="PropertyTypeName">Scanning Sample Type</prop>
												<prop name="Position">20</prop>
												<prop name="IsDefault">0</prop>
												<prop name="GroupSampleType">mstUnknown</prop>
												<obj name="ChannelProp" class="ChannelProperty" version="1">
													<prop name="ChannelIdx">0</prop>
												</obj>
											</obj>
											<obj name="PropertyObject" class="TargetName" version="4">
												<prop name="PropertyTypeName">Target Name</prop>
												<prop name="Position">20</prop>
												<prop name="IsDefault">0</prop>
												<prop name="name">U44</prop>
												<obj name="ChannelProp" class="ChannelProperty" version="1">
													<prop name="ChannelIdx">0</prop>
												</obj>
											</obj>
											<obj name="PropertyObject" class="RQTargetProperty" version="4">
												<prop name="PropertyTypeName">Target Type</prop>
												<prop name="Position">20</prop>
												<prop name="IsDefault">0</prop>
												<prop name="TargetType">dtReference</prop>
												<obj name="ChannelProp" class="ChannelProperty" version="1">
													<prop name="ChannelIdx">0</prop>
												</obj>
											</obj>
										</list>
									</obj>
								</list>
							</obj>
						</obj>
						<prop name="ChannelPropertyCount">1</prop>
						<prop name="ContainerPosition">20</prop>
						<prop name="HasSampleProperties">1</prop>
						<obj name="SampleProperties" class="PropertyList" version="1">
							<list name="emlist" count="14">
								<obj name="PropertyObject" class="SamplePrefColor" version="4">
									<prop name="PropertyTypeName">Color</prop>
									<prop name="Position">20</prop>
									<prop name="IsDefault">0</prop>
									<prop name="Color">$00404000</prop>
								</obj>
								<obj name="PropertyObject" class="DominantChannelProp" version="4">
									<prop name="PropertyTypeName">Dominant Channel</prop>
									<prop name="Position">20</prop>
									<prop name="IsDefault">0</prop>
									<prop name="DominantChannel">0</prop>
								</obj>
								<obj name="PropertyObject" class="Genotype" version="4">
									<prop name="PropertyTypeName">EndPt Genotype</prop>
									<prop name="Position">20</prop>
									<prop name="IsDefault">1</prop>
									<prop name="ReadOnly">1</prop>
								</obj>
								<obj name="PropertyObject" class="GroupingSample" version="4">
									<prop name="PropertyTypeName">EndPt Sample Type</prop>
									<prop name="Position">20</prop>
									<prop name="IsDefault">0</prop>
									<prop name="GroupSampleType">mstUnknown</prop>
								</obj>
								<obj name="PropertyObject" class="SamplePrefLineStyle" version="4">
									<prop name="PropertyTypeName">Line Style</prop>
									<prop name="Position">20</prop>
									<prop name="IsDefault">0</prop>
									<prop name="LineStyle">psSolid</prop>
								</obj>
								<obj name="PropertyObject" class="GenSampleEditNotes" version="4">
									<prop name="PropertyTypeName">Notes</prop>
									<prop name="Position">20</prop>
									<prop name="IsDefault">1</prop>
								</obj>
								<obj name="PropertyObject" class="SamplePrefPointStyle" version="4">
									<prop name="PropertyTypeName">Point Style</prop>
									<prop name="Position">20</prop>
									<prop name="IsDefault">0</prop>
									<prop name="PointStyle">psNothing</prop>
								</obj>
								<obj name="PropertyObject" class="GenSampleEditPosition" version="4">
									<prop name="PropertyTypeName">Position</prop>
									<prop name="Position">20</prop>
									<prop name="IsDefault">1</prop>
								</obj>
								<obj name="PropertyObject" class="GenSampleEditReplicate" version="4">
									<prop name="PropertyTypeName">Replicate of</prop>
									<prop name="Position">20</prop>
									<prop name="IsDefault">0</prop>
									<prop name="ReplicateOf">20</prop>
								</obj>
								<obj name="PropertyObject" class="HTCSampleID" version="4">
									<prop name="PropertyTypeName">Sample ID</prop>
									<prop name="Position">20</prop>
									<prop name="IsDefault">1</prop>
								</obj>
								<obj name="PropertyObject" class="GenSampleEditName" version="4">
									<prop name="PropertyTypeName">Sample Name</prop>
									<prop name="Position">20</prop>
									<prop name="IsDefault">0</prop>
									<prop name="name">1711T</prop>
								</obj>
								<obj name="PropertyObject" class="HTCSamplePrepNotes" version="4">
									<prop name="PropertyTypeName">Sample Prep Notes</prop>
									<prop name="Position">20</prop>
									<prop name="IsDefault">1</prop>
								</obj>
								<obj name="PropertyObject" class="GenSampleEditSubset" version="4">
									<prop name="PropertyTypeName">Subsets</prop>
									<prop name="Position">20</prop>
									<prop name="IsDefault">1</prop>
								</obj>
								<obj name="PropertyObject" class="SamplePrefWidth" version="5">
									<prop name="PropertyTypeName">Width</prop>
									<prop name="Position">20</prop>
									<prop name="IsDefault">1</prop>
									<prop name="Width">1</prop>
								</obj>
							</list>
						</obj>
					</obj>
					<obj name="item" class="SamplePropInfo" version="1">
						<obj name="ChannelProperties" class="ChanPropList" version="2">
							<obj name="ChannelProperties" class="EMList" version="1">
								<list name="emlist" count="1">
									<obj name="item" class="PropertyList" version="1">
										<list name="emlist" count="12">
											<obj name="PropertyObject" class="RQSampleTargetProperty" version="4">
												<prop name="PropertyTypeName">Combined Sample and Target Type</prop>
												<prop name="Position">21</prop>
												<prop name="IsDefault">0</prop>
												<obj name="ChannelProp" class="ChannelProperty" version="1">
													<prop name="ChannelIdx">0</prop>
												</obj>
											</obj>
											<obj name="PropertyObject" class="QuantConcProperty" version="4">
												<prop name="PropertyTypeName">Concentration</prop>
												<prop name="Position">21</prop>
												<prop name="IsDefault">1</prop>
												<prop name="Concentration">0</prop>
												<obj name="ChannelProp" class="ChannelProperty" version="1">
													<prop name="ChannelIdx">0</prop>
												</obj>
												<prop name="ReadOnly">1</prop>
											</obj>
											<obj name="PropertyObject" class="QuantCpHighProp" version="4">
												<prop name="PropertyTypeName">Cp High</prop>
												<prop name="Position">21</prop>
												<prop name="IsDefault">1</prop>
												<prop name="CpRangeHigh">0</prop>
												<obj name="ChannelProp" class="ChannelProperty" version="1">
													<prop name="ChannelIdx">0</prop>
												</obj>
												<prop name="ReadOnly">1</prop>
											</obj>
											<obj name="PropertyObject" class="QuantCpLowProp" version="4">
												<prop name="PropertyTypeName">Cp Low</prop>
												<prop name="Position">21</prop>
												<prop name="IsDefault">1</prop>
												<prop name="CpRangeLow">0</prop>
												<obj name="ChannelProp" class="ChannelProperty" version="1">
													<prop name="ChannelIdx">0</prop>
												</obj>
												<prop name="ReadOnly">1</prop>
											</obj>
											<obj name="PropertyObject" class="RQEffProp" version="4">
												<prop name="PropertyTypeName">Efficiency</prop>
												<prop name="Position">21</prop>
												<prop name="IsDefault">1</prop>
												<prop name="Efficiency">2</prop>
												<obj name="ChannelProp" class="ChannelProperty" version="1">
													<prop name="ChannelIdx">0</prop>
												</obj>
											</obj>
											<obj name="PropertyObject" class="ChannelGenotype" version="4">
												<prop name="PropertyTypeName">Melt Geno Genotype</prop>
												<prop name="Position">21</prop>
												<prop name="IsDefault">1</prop>
												<prop name="ReadOnly">1</prop>
												<obj name="ChannelProp" class="ChannelProperty" version="1">
													<prop name="ChannelIdx">0</prop>
												</obj>
											</obj>
											<obj name="PropertyObject" class="GroupChannelTypeProp" version="4">
												<prop name="PropertyTypeName">Melt Geno Sample Type</prop>
												<prop name="Position">21</prop>
												<prop name="IsDefault">0</prop>
												<prop name="GroupSampleType">mstUnknown</prop>
												<obj name="ChannelProp" class="ChannelProperty" version="1">
													<prop name="ChannelIdx">0</prop>
												</obj>
											</obj>
											<obj name="PropertyObject" class="QuantSampleTypeProperty" version="4">
												<prop name="PropertyTypeName">Quantification Sample Type</prop>
												<prop name="Position">21</prop>
												<prop name="IsDefault">0</prop>
												<prop name="SampleType">qsUnknown</prop>
												<obj name="ChannelProp" class="ChannelProperty" version="1">
													<prop name="ChannelIdx">0</prop>
												</obj>
											</obj>
											<obj name="PropertyObject" class="ChannelGenotype" version="4">
												<prop name="PropertyTypeName">Scanning Genotype</prop>
												<prop name="Position">21</prop>
												<prop name="IsDefault">1</prop>
												<prop name="ReadOnly">1</prop>
												<obj name="ChannelProp" class="ChannelProperty" version="1">
													<prop name="ChannelIdx">0</prop>
												</obj>
											</obj>
											<obj name="PropertyObject" class="GroupChannelTypeProp" version="4">
												<prop name="PropertyTypeName">Scanning Sample Type</prop>
												<prop name="Position">21</prop>
												<prop name="IsDefault">0</prop>
												<prop name="GroupSampleType">mstUnknown</prop>
												<obj name="ChannelProp" class="ChannelProperty" version="1">
													<prop name="ChannelIdx">0</prop>
												</obj>
											</obj>
											<obj name="PropertyObject" class="TargetName" version="4">
												<prop name="PropertyTypeName">Target Name</prop>
												<prop name="Position">21</prop>
												<prop name="IsDefault">0</prop>
												<prop name="name">U44</prop>
												<obj name="ChannelProp" class="ChannelProperty" version="1">
													<prop name="ChannelIdx">0</prop>
												</obj>
											</obj>
											<obj name="PropertyObject" class="RQTargetProperty" version="4">
												<prop name="PropertyTypeName">Target Type</prop>
												<prop name="Position">21</prop>
												<prop name="IsDefault">0</prop>
												<prop name="TargetType">dtReference</prop>
												<obj name="ChannelProp" class="ChannelProperty" version="1">
													<prop name="ChannelIdx">0</prop>
												</obj>
											</obj>
										</list>
									</obj>
								</list>
							</obj>
						</obj>
						<prop name="ChannelPropertyCount">1</prop>
						<prop name="ContainerPosition">21</prop>
						<prop name="HasSampleProperties">1</prop>
						<obj name="SampleProperties" class="PropertyList" version="1">
							<list name="emlist" count="14">
								<obj name="PropertyObject" class="SamplePrefColor" version="4">
									<prop name="PropertyTypeName">Color</prop>
									<prop name="Position">21</prop>
									<prop name="IsDefault">0</prop>
									<prop name="Color">$004080FF</prop>
								</obj>
								<obj name="PropertyObject" class="DominantChannelProp" version="4">
									<prop name="PropertyTypeName">Dominant Channel</prop>
									<prop name="Position">21</prop>
									<prop name="IsDefault">0</prop>
									<prop name="DominantChannel">0</prop>
								</obj>
								<obj name="PropertyObject" class="Genotype" version="4">
									<prop name="PropertyTypeName">EndPt Genotype</prop>
									<prop name="Position">21</prop>
									<prop name="IsDefault">1</prop>
									<prop name="ReadOnly">1</prop>
								</obj>
								<obj name="PropertyObject" class="GroupingSample" version="4">
									<prop name="PropertyTypeName">EndPt Sample Type</prop>
									<prop name="Position">21</prop>
									<prop name="IsDefault">0</prop>
									<prop name="GroupSampleType">mstUnknown</prop>
								</obj>
								<obj name="PropertyObject" class="SamplePrefLineStyle" version="4">
									<prop name="PropertyTypeName">Line Style</prop>
									<prop name="Position">21</prop>
									<prop name="IsDefault">0</prop>
									<prop name="LineStyle">psSolid</prop>
								</obj>
								<obj name="PropertyObject" class="GenSampleEditNotes" version="4">
									<prop name="PropertyTypeName">Notes</prop>
									<prop name="Position">21</prop>
									<prop name="IsDefault">1</prop>
								</obj>
								<obj name="PropertyObject" class="SamplePrefPointStyle" version="4">
									<prop name="PropertyTypeName">Point Style</prop>
									<prop name="Position">21</prop>
									<prop name="IsDefault">0</prop>
									<prop name="PointStyle">psNothing</prop>
								</obj>
								<obj name="PropertyObject" class="GenSampleEditPosition" version="4">
									<prop name="PropertyTypeName">Position</prop>
									<prop name="Position">21</prop>
									<prop name="IsDefault">1</prop>
								</obj>
								<obj name="PropertyObject" class="GenSampleEditReplicate" version="4">
									<prop name="PropertyTypeName">Replicate of</prop>
									<prop name="Position">21</prop>
									<prop name="IsDefault">0</prop>
									<prop name="ReplicateOf">20</prop>
								</obj>
								<obj name="PropertyObject" class="HTCSampleID" version="4">
									<prop name="PropertyTypeName">Sample ID</prop>
									<prop name="Position">21</prop>
									<prop name="IsDefault">1</prop>
								</obj>
								<obj name="PropertyObject" class="GenSampleEditName" version="4">
									<prop name="PropertyTypeName">Sample Name</prop>
									<prop name="Position">21</prop>
									<prop name="IsDefault">0</prop>
									<prop name="name">1711T</prop>
								</obj>
								<obj name="PropertyObject" class="HTCSamplePrepNotes" version="4">
									<prop name="PropertyTypeName">Sample Prep Notes</prop>
									<prop name="Position">21</prop>
									<prop name="IsDefault">1</prop>
								</obj>
								<obj name="PropertyObject" class="GenSampleEditSubset" version="4">
									<prop name="PropertyTypeName">Subsets</prop>
									<prop name="Position">21</prop>
									<prop name="IsDefault">1</prop>
								</obj>
								<obj name="PropertyObject" class="SamplePrefWidth" version="5">
									<prop name="PropertyTypeName">Width</prop>
									<prop name="Position">21</prop>
									<prop name="IsDefault">1</prop>
									<prop name="Width">1</prop>
								</obj>
							</list>
						</obj>
					</obj>
					<obj name="item" class="SamplePropInfo" version="1">
						<obj name="ChannelProperties" class="ChanPropList" version="2">
							<obj name="ChannelProperties" class="EMList" version="1">
								<list name="emlist" count="1">
									<obj name="item" class="PropertyList" version="1">
										<list name="emlist" count="12">
											<obj name="PropertyObject" class="RQSampleTargetProperty" version="4">
												<prop name="PropertyTypeName">Combined Sample and Target Type</prop>
												<prop name="Position">22</prop>
												<prop name="IsDefault">0</prop>
												<obj name="ChannelProp" class="ChannelProperty" version="1">
													<prop name="ChannelIdx">0</prop>
												</obj>
											</obj>
											<obj name="PropertyObject" class="QuantConcProperty" version="4">
												<prop name="PropertyTypeName">Concentration</prop>
												<prop name="Position">22</prop>
												<prop name="IsDefault">1</prop>
												<prop name="Concentration">0</prop>
												<obj name="ChannelProp" class="ChannelProperty" version="1">
													<prop name="ChannelIdx">0</prop>
												</obj>
												<prop name="ReadOnly">1</prop>
											</obj>
											<obj name="PropertyObject" class="QuantCpHighProp" version="4">
												<prop name="PropertyTypeName">Cp High</prop>
												<prop name="Position">22</prop>
												<prop name="IsDefault">1</prop>
												<prop name="CpRangeHigh">0</prop>
												<obj name="ChannelProp" class="ChannelProperty" version="1">
													<prop name="ChannelIdx">0</prop>
												</obj>
												<prop name="ReadOnly">1</prop>
											</obj>
											<obj name="PropertyObject" class="QuantCpLowProp" version="4">
												<prop name="PropertyTypeName">Cp Low</prop>
												<prop name="Position">22</prop>
												<prop name="IsDefault">1</prop>
												<prop name="CpRangeLow">0</prop>
												<obj name="ChannelProp" class="ChannelProperty" version="1">
													<prop name="ChannelIdx">0</prop>
												</obj>
												<prop name="ReadOnly">1</prop>
											</obj>
											<obj name="PropertyObject" class="RQEffProp" version="4">
												<prop name="PropertyTypeName">Efficiency</prop>
												<prop name="Position">22</prop>
												<prop name="IsDefault">1</prop>
												<prop name="Efficiency">2</prop>
												<obj name="ChannelProp" class="ChannelProperty" version="1">
													<prop name="ChannelIdx">0</prop>
												</obj>
											</obj>
											<obj name="PropertyObject" class="ChannelGenotype" version="4">
												<prop name="PropertyTypeName">Melt Geno Genotype</prop>
												<prop name="Position">22</prop>
												<prop name="IsDefault">1</prop>
												<prop name="ReadOnly">1</prop>
												<obj name="ChannelProp" class="ChannelProperty" version="1">
													<prop name="ChannelIdx">0</prop>
												</obj>
											</obj>
											<obj name="PropertyObject" class="GroupChannelTypeProp" version="4">
												<prop name="PropertyTypeName">Melt Geno Sample Type</prop>
												<prop name="Position">22</prop>
												<prop name="IsDefault">0</prop>
												<prop name="GroupSampleType">mstUnknown</prop>
												<obj name="ChannelProp" class="ChannelProperty" version="1">
													<prop name="ChannelIdx">0</prop>
												</obj>
											</obj>
											<obj name="PropertyObject" class="QuantSampleTypeProperty" version="4">
												<prop name="PropertyTypeName">Quantification Sample Type</prop>
												<prop name="Position">22</prop>
												<prop name="IsDefault">0</prop>
												<prop name="SampleType">qsUnknown</prop>
												<obj name="ChannelProp" class="ChannelProperty" version="1">
													<prop name="ChannelIdx">0</prop>
												</obj>
											</obj>
											<obj name="PropertyObject" class="ChannelGenotype" version="4">
												<prop name="PropertyTypeName">Scanning Genotype</prop>
												<prop name="Position">22</prop>
												<prop name="IsDefault">1</prop>
												<prop name="ReadOnly">1</prop>
												<obj name="ChannelProp" class="ChannelProperty" version="1">
													<prop name="ChannelIdx">0</prop>
												</obj>
											</obj>
											<obj name="PropertyObject" class="GroupChannelTypeProp" version="4">
												<prop name="PropertyTypeName">Scanning Sample Type</prop>
												<prop name="Position">22</prop>
												<prop name="IsDefault">0</prop>
												<prop name="GroupSampleType">mstUnknown</prop>
												<obj name="ChannelProp" class="ChannelProperty" version="1">
													<prop name="ChannelIdx">0</prop>
												</obj>
											</obj>
											<obj name="PropertyObject" class="TargetName" version="4">
												<prop name="PropertyTypeName">Target Name</prop>
												<prop name="Position">22</prop>
												<prop name="IsDefault">0</prop>
												<prop name="name">U44</prop>
												<obj name="ChannelProp" class="ChannelProperty" version="1">
													<prop name="ChannelIdx">0</prop>
												</obj>
											</obj>
											<obj name="PropertyObject" class="RQTargetProperty" version="4">
												<prop name="PropertyTypeName">Target Type</prop>
												<prop name="Position">22</prop>
												<prop name="IsDefault">0</prop>
												<prop name="TargetType">dtReference</prop>
												<obj name="ChannelProp" class="ChannelProperty" version="1">
													<prop name="ChannelIdx">0</prop>
												</obj>
											</obj>
										</list>
									</obj>
								</list>
							</obj>
						</obj>
						<prop name="ChannelPropertyCount">1</prop>
						<prop name="ContainerPosition">22</prop>
						<prop name="HasSampleProperties">1</prop>
						<obj name="SampleProperties" class="PropertyList" version="1">
							<list name="emlist" count="14">
								<obj name="PropertyObject" class="SamplePrefColor" version="4">
									<prop name="PropertyTypeName">Color</prop>
									<prop name="Position">22</prop>
									<prop name="IsDefault">0</prop>
									<prop name="Color">$00FD0299</prop>
								</obj>
								<obj name="PropertyObject" class="DominantChannelProp" version="4">
									<prop name="PropertyTypeName">Dominant Channel</prop>
									<prop name="Position">22</prop>
									<prop name="IsDefault">0</prop>
									<prop name="DominantChannel">0</prop>
								</obj>
								<obj name="PropertyObject" class="Genotype" version="4">
									<prop name="PropertyTypeName">EndPt Genotype</prop>
									<prop name="Position">22</prop>
									<prop name="IsDefault">1</prop>
									<prop name="ReadOnly">1</prop>
								</obj>
								<obj name="PropertyObject" class="GroupingSample" version="4">
									<prop name="PropertyTypeName">EndPt Sample Type</prop>
									<prop name="Position">22</prop>
									<prop name="IsDefault">0</prop>
									<prop name="GroupSampleType">mstUnknown</prop>
								</obj>
								<obj name="PropertyObject" class="SamplePrefLineStyle" version="4">
									<prop name="PropertyTypeName">Line Style</prop>
									<prop name="Position">22</prop>
									<prop name="IsDefault">0</prop>
									<prop name="LineStyle">psSolid</prop>
								</obj>
								<obj name="PropertyObject" class="GenSampleEditNotes" version="4">
									<prop name="PropertyTypeName">Notes</prop>
									<prop name="Position">22</prop>
									<prop name="IsDefault">1</prop>
								</obj>
								<obj name="PropertyObject" class="SamplePrefPointStyle" version="4">
									<prop name="PropertyTypeName">Point Style</prop>
									<prop name="Position">22</prop>
									<prop name="IsDefault">0</prop>
									<prop name="PointStyle">psNothing</prop>
								</obj>
								<obj name="PropertyObject" class="GenSampleEditPosition" version="4">
									<prop name="PropertyTypeName">Position</prop>
									<prop name="Position">22</prop>
									<prop name="IsDefault">1</prop>
								</obj>
								<obj name="PropertyObject" class="GenSampleEditReplicate" version="4">
									<prop name="PropertyTypeName">Replicate of</prop>
									<prop name="Position">22</prop>
									<prop name="IsDefault">0</prop>
									<prop name="ReplicateOf">22</prop>
								</obj>
								<obj name="PropertyObject" class="HTCSampleID" version="4">
									<prop name="PropertyTypeName">Sample ID</prop>
									<prop name="Position">22</prop>
									<prop name="IsDefault">1</prop>
								</obj>
								<obj name="PropertyObject" class="GenSampleEditName" version="4">
									<prop name="PropertyTypeName">Sample Name</prop>
									<prop name="Position">22</prop>
									<prop name="IsDefault">0</prop>
									<prop name="name">1711N</prop>
								</obj>
								<obj name="PropertyObject" class="HTCSamplePrepNotes" version="4">
									<prop name="PropertyTypeName">Sample Prep Notes</prop>
									<prop name="Position">22</prop>
									<prop name="IsDefault">1</prop>
								</obj>
								<obj name="PropertyObject" class="GenSampleEditSubset" version="4">
									<prop name="PropertyTypeName">Subsets</prop>
									<prop name="Position">22</prop>
									<prop name="IsDefault">1</prop>
								</obj>
								<obj name="PropertyObject" class="SamplePrefWidth" version="5">
									<prop name="PropertyTypeName">Width</prop>
									<prop name="Position">22</prop>
									<prop name="IsDefault">1</prop>
									<prop name="Width">1</prop>
								</obj>
							</list>
						</obj>
					</obj>
					<obj name="item" class="SamplePropInfo" version="1">
						<obj name="ChannelProperties" class="ChanPropList" version="2">
							<obj name="ChannelProperties" class="EMList" version="1">
								<list name="emlist" count="1">
									<obj name="item" class="PropertyList" version="1">
										<list name="emlist" count="12">
											<obj name="PropertyObject" class="RQSampleTargetProperty" version="4">
												<prop name="PropertyTypeName">Combined Sample and Target Type</prop>
												<prop name="Position">23</prop>
												<prop name="IsDefault">0</prop>
												<obj name="ChannelProp" class="ChannelProperty" version="1">
													<prop name="ChannelIdx">0</prop>
												</obj>
											</obj>
											<obj name="PropertyObject" class="QuantConcProperty" version="4">
												<prop name="PropertyTypeName">Concentration</prop>
												<prop name="Position">23</prop>
												<prop name="IsDefault">1</prop>
												<prop name="Concentration">0</prop>
												<obj name="ChannelProp" class="ChannelProperty" version="1">
													<prop name="ChannelIdx">0</prop>
												</obj>
												<prop name="ReadOnly">1</prop>
											</obj>
											<obj name="PropertyObject" class="QuantCpHighProp" version="4">
												<prop name="PropertyTypeName">Cp High</prop>
												<prop name="Position">23</prop>
												<prop name="IsDefault">1</prop>
												<prop name="CpRangeHigh">0</prop>
												<obj name="ChannelProp" class="ChannelProperty" version="1">
													<prop name="ChannelIdx">0</prop>
												</obj>
												<prop name="ReadOnly">1</prop>
											</obj>
											<obj name="PropertyObject" class="QuantCpLowProp" version="4">
												<prop name="PropertyTypeName">Cp Low</prop>
												<prop name="Position">23</prop>
												<prop name="IsDefault">1</prop>
												<prop name="CpRangeLow">0</prop>
												<obj name="ChannelProp" class="ChannelProperty" version="1">
													<prop name="ChannelIdx">0</prop>
												</obj>
												<prop name="ReadOnly">1</prop>
											</obj>
											<obj name="PropertyObject" class="RQEffProp" version="4">
												<prop name="PropertyTypeName">Efficiency</prop>
												<prop name="Position">23</prop>
												<prop name="IsDefault">1</prop>
												<prop name="Efficiency">2</prop>
												<obj name="ChannelProp" class="ChannelProperty" version="1">
													<prop name="ChannelIdx">0</prop>
												</obj>
											</obj>
											<obj name="PropertyObject" class="ChannelGenotype" version="4">
												<prop name="PropertyTypeName">Melt Geno Genotype</prop>
												<prop name="Position">23</prop>
												<prop name="IsDefault">1</prop>
												<prop name="ReadOnly">1</prop>
												<obj name="ChannelProp" class="ChannelProperty" version="1">
													<prop name="ChannelIdx">0</prop>
												</obj>
											</obj>
											<obj name="PropertyObject" class="GroupChannelTypeProp" version="4">
												<prop name="PropertyTypeName">Melt Geno Sample Type</prop>
												<prop name="Position">23</prop>
												<prop name="IsDefault">0</prop>
												<prop name="GroupSampleType">mstUnknown</prop>
												<obj name="ChannelProp" class="ChannelProperty" version="1">
													<prop name="ChannelIdx">0</prop>
												</obj>
											</obj>
											<obj name="PropertyObject" class="QuantSampleTypeProperty" version="4">
												<prop name="PropertyTypeName">Quantification Sample Type</prop>
												<prop name="Position">23</prop>
												<prop name="IsDefault">0</prop>
												<prop name="SampleType">qsUnknown</prop>
												<obj name="ChannelProp" class="ChannelProperty" version="1">
													<prop name="ChannelIdx">0</prop>
												</obj>
											</obj>
											<obj name="PropertyObject" class="ChannelGenotype" version="4">
												<prop name="PropertyTypeName">Scanning Genotype</prop>
												<prop name="Position">23</prop>
												<prop name="IsDefault">1</prop>
												<prop name="ReadOnly">1</prop>
												<obj name="ChannelProp" class="ChannelProperty" version="1">
													<prop name="ChannelIdx">0</prop>
												</obj>
											</obj>
											<obj name="PropertyObject" class="GroupChannelTypeProp" version="4">
												<prop name="PropertyTypeName">Scanning Sample Type</prop>
												<prop name="Position">23</prop>
												<prop name="IsDefault">0</prop>
												<prop name="GroupSampleType">mstUnknown</prop>
												<obj name="ChannelProp" class="ChannelProperty" version="1">
													<prop name="ChannelIdx">0</prop>
												</obj>
											</obj>
											<obj name="PropertyObject" class="TargetName" version="4">
												<prop name="PropertyTypeName">Target Name</prop>
												<prop name="Position">23</prop>
												<prop name="IsDefault">0</prop>
												<prop name="name">U44</prop>
												<obj name="ChannelProp" class="ChannelProperty" version="1">
													<prop name="ChannelIdx">0</prop>
												</obj>
											</obj>
											<obj name="PropertyObject" class="RQTargetProperty" version="4">
												<prop name="PropertyTypeName">Target Type</prop>
												<prop name="Position">23</prop>
												<prop name="IsDefault">0</prop>
												<prop name="TargetType">dtReference</prop>
												<obj name="ChannelProp" class="ChannelProperty" version="1">
													<prop name="ChannelIdx">0</prop>
												</obj>
											</obj>
										</list>
									</obj>
								</list>
							</obj>
						</obj>
						<prop name="ChannelPropertyCount">1</prop>
						<prop name="ContainerPosition">23</prop>
						<prop name="HasSampleProperties">1</prop>
						<obj name="SampleProperties" class="PropertyList" version="1">
							<list name="emlist" count="14">
								<obj name="PropertyObject" class="SamplePrefColor" version="4">
									<prop name="PropertyTypeName">Color</prop>
									<prop name="Position">23</prop>
									<prop name="IsDefault">0</prop>
									<prop name="Color">$0026C4B8</prop>
								</obj>
								<obj name="PropertyObject" class="DominantChannelProp" version="4">
									<prop name="PropertyTypeName">Dominant Channel</prop>
									<prop name="Position">23</prop>
									<prop name="IsDefault">0</prop>
									<prop name="DominantChannel">0</prop>
								</obj>
								<obj name="PropertyObject" class="Genotype" version="4">
									<prop name="PropertyTypeName">EndPt Genotype</prop>
									<prop name="Position">23</prop>
									<prop name="IsDefault">1</prop>
									<prop name="ReadOnly">1</prop>
								</obj>
								<obj name="PropertyObject" class="GroupingSample" version="4">
									<prop name="PropertyTypeName">EndPt Sample Type</prop>
									<prop name="Position">23</prop>
									<prop name="IsDefault">0</prop>
									<prop name="GroupSampleType">mstUnknown</prop>
								</obj>
								<obj name="PropertyObject" class="SamplePrefLineStyle" version="4">
									<prop name="PropertyTypeName">Line Style</prop>
									<prop name="Position">23</prop>
									<prop name="IsDefault">0</prop>
									<prop name="LineStyle">psSolid</prop>
								</obj>
								<obj name="PropertyObject" class="GenSampleEditNotes" version="4">
									<prop name="PropertyTypeName">Notes</prop>
									<prop name="Position">23</prop>
									<prop name="IsDefault">1</prop>
								</obj>
								<obj name="PropertyObject" class="SamplePrefPointStyle" version="4">
									<prop name="PropertyTypeName">Point Style</prop>
									<prop name="Position">23</prop>
									<prop name="IsDefault">0</prop>
									<prop name="PointStyle">psNothing</prop>
								</obj>
								<obj name="PropertyObject" class="GenSampleEditPosition" version="4">
									<prop name="PropertyTypeName">Position</prop>
									<prop name="Position">23</prop>
									<prop name="IsDefault">1</prop>
								</obj>
								<obj name="PropertyObject" class="GenSampleEditReplicate" version="4">
									<prop name="PropertyTypeName">Replicate of</prop>
									<prop name="Position">23</prop>
									<prop name="IsDefault">0</prop>
									<prop name="ReplicateOf">22</prop>
								</obj>
								<obj name="PropertyObject" class="HTCSampleID" version="4">
									<prop name="PropertyTypeName">Sample ID</prop>
									<prop name="Position">23</prop>
									<prop name="IsDefault">1</prop>
								</obj>
								<obj name="PropertyObject" class="GenSampleEditName" version="4">
									<prop name="PropertyTypeName">Sample Name</prop>
									<prop name="Position">23</prop>
									<prop name="IsDefault">0</prop>
									<prop name="name">1711N</prop>
								</obj>
								<obj name="PropertyObject" class="HTCSamplePrepNotes" version="4">
									<prop name="PropertyTypeName">Sample Prep Notes</prop>
									<prop name="Position">23</prop>
									<prop name="IsDefault">1</prop>
								</obj>
								<obj name="PropertyObject" class="GenSampleEditSubset" version="4">
									<prop name="PropertyTypeName">Subsets</prop>
									<prop name="Position">23</prop>
									<prop name="IsDefault">1</prop>
								</obj>
								<obj name="PropertyObject" class="SamplePrefWidth" version="5">
									<prop name="PropertyTypeName">Width</prop>
									<prop name="Position">23</prop>
									<prop name="IsDefault">1</prop>
									<prop name="Width">1</prop>
								</obj>
							</list>
						</obj>
					</obj>
					<obj name="item" class="SamplePropInfo" version="1">
						<obj name="ChannelProperties" class="ChanPropList" version="2">
							<obj name="ChannelProperties" class="EMList" version="1">
								<list name="emlist" count="1">
									<obj name="item" class="PropertyList" version="1">
										<list name="emlist" count="12">
											<obj name="PropertyObject" class="RQSampleTargetProperty" version="4">
												<prop name="PropertyTypeName">Combined Sample and Target Type</prop>
												<prop name="Position">24</prop>
												<prop name="IsDefault">0</prop>
												<obj name="ChannelProp" class="ChannelProperty" version="1">
													<prop name="ChannelIdx">0</prop>
												</obj>
											</obj>
											<obj name="PropertyObject" class="QuantConcProperty" version="4">
												<prop name="PropertyTypeName">Concentration</prop>
												<prop name="Position">24</prop>
												<prop name="IsDefault">1</prop>
												<prop name="Concentration">0</prop>
												<obj name="ChannelProp" class="ChannelProperty" version="1">
													<prop name="ChannelIdx">0</prop>
												</obj>
												<prop name="ReadOnly">1</prop>
											</obj>
											<obj name="PropertyObject" class="QuantCpHighProp" version="4">
												<prop name="PropertyTypeName">Cp High</prop>
												<prop name="Position">24</prop>
												<prop name="IsDefault">1</prop>
												<prop name="CpRangeHigh">0</prop>
												<obj name="ChannelProp" class="ChannelProperty" version="1">
													<prop name="ChannelIdx">0</prop>
												</obj>
												<prop name="ReadOnly">1</prop>
											</obj>
											<obj name="PropertyObject" class="QuantCpLowProp" version="4">
												<prop name="PropertyTypeName">Cp Low</prop>
												<prop name="Position">24</prop>
												<prop name="IsDefault">1</prop>
												<prop name="CpRangeLow">0</prop>
												<obj name="ChannelProp" class="ChannelProperty" version="1">
													<prop name="ChannelIdx">0</prop>
												</obj>
												<prop name="ReadOnly">1</prop>
											</obj>
											<obj name="PropertyObject" class="RQEffProp" version="4">
												<prop name="PropertyTypeName">Efficiency</prop>
												<prop name="Position">24</prop>
												<prop name="IsDefault">1</prop>
												<prop name="Efficiency">2</prop>
[truncated: 3,870,750 more chars]
