# Supplementary material for: MicroRNAs and Their Inhibition in Modulating SLC5A8 Expression in the Context of Papillary Thyroid Carcinoma
Source: Int J Mol Sci. 2025 Aug 15;26(16):7889. doi: 10.3390/ijms26167889 (PMC12386254; doi:10.3390/ijms26167889)
Supplement: Supplementary file 1 [file ijms-26-07889-s001.zip › ijms-3558049-supplementary/Manuscript data/Fig4 data/Wojtek_2013-10-24 miRy w parach 1534-1579.ixo]

<objectstream signature="IXOS" version="1">
	<obj name="root" class="HTCExperiment" version="5">
		<prop name="name">Wojtek_2013-10-24 miRy w parach 1534-1579</prop>
		<prop name="UID">50C6B891432C40D28AC07AADECB493D0</prop>
		<prop name="OwnerUID">A9EA9C3B14954DEF92F3E150867A7E6C</prop>
		<prop name="Created">2013-10-24T15:32:07.649</prop>
		<prop name="CreatedBy">5F4C4EE0E777457C81D27C781FE69519</prop>
		<prop name="CreatedByName">Genomowa</prop>
		<prop name="LastModified">2013-10-25T16:04:46.265</prop>
		<prop name="LastModifiedBy">A9EA9C3B14954DEF92F3E150867A7E6C</prop>
		<prop name="LastModifiedByName">System Admin</prop>
		<list name="AppliedTemplates" count="1">
			<item>Mono Color Hydrolysis Probe - UPL Probe 384-II</item>
		</list>
		<list name="TemplateOwners" count="1">
			<item>Roche</item>
		</list>
		<prop name="SWVersion">LCS480 1.5.1.62</prop>
		<obj name="AppProperty" class="TAppProperty" version="2">
			<prop name="Created">2013-10-24T15:32:07.649</prop>
			<prop name="LastModified">1899-12-30T00:00:00.000</prop>
		</obj>
		<obj name="ConProperty" class="TAppProperty" version="2">
			<prop name="Created">2013-10-24T15:32:07.649</prop>
			<prop name="LastModified">1899-12-30T00:00:00.000</prop>
		</obj>
		<obj name="run" class="HTCRun" version="7">
			<prop name="name">Run</prop>
			<prop name="Created">2013-10-24T15:32:07.645</prop>
			<prop name="LastModified">2013-10-24T17:21:20.733</prop>
			<obj name="AppProperty" class="TAppProperty" version="2">
				<prop name="Created">2013-10-24T15:32:07.645</prop>
				<prop name="LastModified">1899-12-30T00:00:00.000</prop>
			</obj>
			<obj name="ConProperty" class="TAppProperty" version="2">
				<prop name="Created">2013-10-24T15:32:07.645</prop>
				<prop name="LastModified">1899-12-30T00:00:00.000</prop>
				<prop name="HasProperties">1</prop>
				<obj name="_Properties" class="TAppProperties" version="1">
					<prop name="Created">2013-10-24T15:32:07.645</prop>
					<prop name="LastModified">1899-12-30T00:00:00.000</prop>
					<list name="emlist" count="4">
						<obj name="item" class="TAppProperty" version="2">
							<prop name="name">TopChart</prop>
							<prop name="Created">2013-10-24T15:32:08.370</prop>
							<prop name="LastModified">2013-10-24T15:32:08.371</prop>
						</obj>
						<obj name="item" class="TAppProperty" version="2">
							<prop name="name">LeftChart</prop>
							<prop name="Created">2013-10-24T15:32:08.371</prop>
							<prop name="LastModified">2013-10-24T15:32:08.371</prop>
						</obj>
						<obj name="item" class="TAppProperty" version="2">
							<prop name="name">RightChart</prop>
							<prop name="Created">2013-10-24T15:32:08.380</prop>
							<prop name="LastModified">2013-10-24T15:32:08.380</prop>
						</obj>
						<obj name="item" class="TAppProperty" version="2">
							<prop name="name">RunOverviewChart</prop>
							<prop name="Created">2013-10-24T15:32:08.396</prop>
							<prop name="LastModified">2013-10-24T15:32:08.396</prop>
						</obj>
					</list>
				</obj>
			</obj>
			<prop name="State">3</prop>
			<prop name="StartTime">2013-10-24T16:10:51.822</prop>
			<prop name="EndTime">2013-10-24T17:21:20.732</prop>
			<prop name="InstrumentID">28976</prop>
			<prop name="InstrumentVersion">HTC_VER_10</prop>
			<prop name="InstrumentName">LC480_28976</prop>
			<prop name="InstrCalibrationDate">1899.12.30 00:00:00:00</prop>
			<prop name="Technician">Genomowa</prop>
			<prop name="AcqStoreClass">HTCAcquisitionStore</prop>
			<prop name="AcquisitionStore">eJzcvVuzskqy9/tV3ujYd1wICCgRa60ItUoU5FAFeOAOFRUBBUUFP/1Oqhw9nN29dt+sFXPud148M0YMh0AdMn/5z8ziP67b8/+5xEXyn3+7Xa/13/7PLo/v9//82yyYjHbVI72ndXq9+PX1lvzt/zyT2x1++s+/SX/7r/8ob9fy85eTU3y5JPnk+rjUf/sv6T963e/+8Ak/Lso8+XygP1R+PpKn9/rnS9pdntzhBroP/effVBWu8Xtz8zop/n5zAfvsf38/3u16vMXFf3MrybFI/rv75F/8X+K/uL+v4fi9S+n/4yZhCKf59evPvm64/8cbDtICrqoNZF0V/8VdBUlR/u2//h9FVNB0II76iP/zr+6fz8TXE3z9cn6pjzd+qf7gX31gGefp/l8PDE0O8NtHwm5jrI518e///asx3sE3XY7TeAcL52//Jf83H4Ph8a7ppb7/7b8O8ftB5wgPM/85OdR4cNoPqXcZrzBp3ZmKn+ZlRKfC/pZ54+Vwj/oXIyfv+xp+nu3iJVrpRZ+IQ/Ee2j1HK9HjKcek9YVL5r3Opo6UuU+Jih85ttWxJiEySDMyTEklutSMI1Qmw4jO/MU8JMUY7XFpX2Qibsd90SNJz0Hz4LmnXj4vM9toqz2ybv6OyFdaiE5rlCfUGyV7olfPDNtZo6iIjoUdGUhZHtqNrppIecoOGeTJKXP0/VxCl3ViEMF3z5m7sMox2pmLgrpjWRNplQoULwbmjjrFcRkGz+GaYuFJGzpa7svMk3elg+yr4BDJ3eehIxpXHWXxJCbDV33B7mw/b9CmWs3JS1Ky0GkbJUc3NzmSoXg8Yy8bRWMUjKw5aaRLGtoH0yqRG8wv1JXGs8xft+cTjsX1gfS2Yz10kluvhL8fV3TkLsrQ9tsoQqJsueRVK4XornbqFMmvBBE5jdLQm2aKicTu+9WLdhKd5aicokm7WhE56h1F51Rel2h8kj3SW2ln7F72ZYM0Yz6mUR1OxGXyPiyxOyxXdCy3sRjcT0qJWxW/6CQyLqIzeUUquivphYilV2BPKeIS7SvDgfmUMtFVe+UeveLKJcOJU4ROsZmraDGyQjJYP7LQw+W8RvWuJUSfbs+he+++T1gNEzouu0/hqV/j9HK7klepq6G3Xx0j3A/DMx23cZa583zToP3MSol8Wl5Cl46qJSpPrUFEOTqJdvEYmigu0hWRppNz5kg5PP+u9mvS3t8w/lV4bdDbWQ7JG8Hz26f1YomqePag9mTfF2m2dmpMDmZKx3q1xrRSihLrxWZE7YFVZE5fqkw07D8Cor6fMN83w6LoKRgrIpiHLHPuUuwg6xmXRBhXF9Gzz2qOtNoIidx/w/gvFxsVDXvWjKiDF8z/sVVrdHsPYzrKhtPQz56nBtvvQUPaYqxmjuvA/K8ebU0kW3lkrn5SJTRYVPB889s1dJatukc6dS2ij66w3p/HEsZzqm3gfs6PzKY9q0b3p0xJ+9KPone9zk+onfgwXrt9il3xETWo2J096rxm7zDY1M4eZ5f9hqL4vhR9e55H+NKkB6LImyZ0tb4Knx+7BhlMMFxvXEU5Wnsrk0gTIxPtcXqdIitOfNKX66voTc+w3uxlOoXxvx5Fu93BeijTZEZaRTyL3mIfTZGLNhGdH64zTGd3WuJKQAfSVjXM/3UhSMhVVyfSqxd56FliaaJbNNmS12jUiLZslhJaeW1IXjf9nNnmwxyj+FjYRC7wJKTp/mqiVxlbpHeZnLCnG9YerdFqTIZBnYrOJo6WSN5vY4qPBz0LFNFx8F7Zn+hoP9mK9HgzKD4dYL9oTp6L3m1b5mjx9gXSMzbnzIseSoMymoREn8uXzDWTnYNOOsyPGo2voTuE/6PRVIuIXluXzKmfcH+jWJ4SgZSw/kVv66Dn1S6oWb3mma8P/TEWykNFmr4/EJ299MxRfW0xedlLsJ/z6bVEWmGsiaJbp8yeChFFdu0vyZue88xeBxrYO2EC9rUXwPwqU6VGo8GKEMm7FKI9mpsOonZrkeG6V2BHcU0VKe7hQGf6uB+Se+ZSvJ7WK+oMYP6DoSot8XhOBaLFYD+8Vt446BYkK/JK1ids5/QqobElL4nouqfMdb3NHjmyAL8vMIy3sofxORKNkl5vmYSe0r866PCqLCLdF3nm2nK0R0VfPFAnaY2MvtftEmde0BBBDhXYTwdhjIpBgom0LgrsDrRyiWYRzK9yN9PMMVeqip6KYRJR255Fx4zAPr/b1CHyqkxF993Oc/QOJguiiQLsf90De7A+qj2iX2mWgb1US3R5oJA6RJAwsZBrYhSrK2rf1HUYXHx5jLM03RLxsAL/8hqBv7EX8LzSrp+LdpmoOqrwKiLiEvaDK2gwv41sBeCfklx0/Z56QlEB9nrQPrrrjcsagQfbkL5QXbC3TGH94/FxR43jxQTLc/AdvLIGTzKcbqTQfdEn2PfUupAmFurQUUbgX+ebFvydNHyAPU5vJqoK90Fefgv25mppETr0CkKUmdmth0pr4HEK8D+jxSX06mkVoWWWpERvjpfQjhKToh866AFNwb8dd/388GdBoPSnQOCgP1C1fweB+t//G/3fBIEI3WQ6v6vDjI6EZ40DudHpLOgvRSI8Lyq2Dm6PmhlAntfb2SWKS6MkPZzcRNc5xrCJPUsj/T1ghGMEVoP6G4Cwtgmu2DGXFUUPrQrIuzeATbO8xeAE00dJ2vIMEFlk4MTT12ZDx5tkJgbS8LzEjbBVSK8S+5l3VA5jFL4XOzq+3arMjTVY1GbtnohyLC/wfYuoRu64PRJp4ObYcdawqRYPNyX93a7IvFMDm7DZPXwyxHkKRlMEaFIU2YZNswOndVfMKertZjl1iaeJ/klJHBy7py0d2Q0YwW15cbA5cBpqhvgWOuoEjEBSAQQId+0Cz/cAJ3IN5CNpBrur6CYFXH/v+h7RtTMYBfcC0LeiSUbA82aZ7e7g8xqduGAUh+BEDjGM12nxulArfM1CWpP3CdfokpBX9RyKdm73arQgtKB2fAFoPkTg5EdrPyDancD1hmOALmRZJhHSQYa99QOcvBivbCKObuBkTNHco5mQxEQJyjR0QwRO4bAwlmSgXgDa7jPLRBfvPqKb536SLan9jPDmYoZ0FmtbTITe9YQFZfegOKLXzBs0FTzP2L0TfZnA+M/nloT6gRGQ5g3Q5wrzUkdUd0PST1Yw/uoYnHaOY3CChppnnqbPISiIhJA0vUUW2sWomqLZfXfgEOiHC1/C8gWB0XuttdCr8GuJxd7rSCfKCaC7LcHp7S9aBUYsvoJTOUNQkVmVDUa2OYuu2N+VSI+MPeln01x0XtSMkF2lIlFjGH9nPwXol2sZAWS/AdKNdFujYTmo6HQAsEkcwSlx73Y6Uywnq8xP53IN6L7QiRBE19DeyzFFak8DqF42F9GNDQiCTitwEr0gh/WnbAGK5ySuibJ9wO8lCkHQSvZXRKuTVPRoCk6KChq4nNEuC931CiCcQ+DQx1ng7cY1Fqrzg0j6Q4H5t54wv3J6J+IbvbDdptoUPt9uSYvvJXaCN6z/A31Qott32F/PAu5nmxgbgBLzhb3xVNPRdGpERBZHKbalOazHyVq2ALI0gGRxGkMQtFo41FVRC9cPAQJn7XJFsb1fhjQwcopHE/cMTj5pQ9dTIh1Fkb8gwgsDhN8tgEh0qTzSZgSgPy82EKSEnVMElslc4gO0R7AqidxTU+y1JHKQPxMWpB16mehEG3OJRs/5hgJIGpm/6Z9O+FyfE9IrFFX01lVSIzU2CtLPKXx/fwkQZqjGoYPAFp7XhPFQjm5CRIAK0R3BAkF2C+tLtTYI+/2rskf53gCIM6Zp6JReDBDXpAZpLQv2424KEF1tZhEdOUs99GeqbuIYLwECrd42o6ZVUJhV34eg8gZBZ7Iza7RdrCdE2EU59sInzOejgaBXk3AZuigD++gc3C3sHB8gWJHBXoyMKiaD4x2CuLcF19vewP4oSQ3r0UgGYA+aF1wpDufYn8qNiuXr9kq0laKJDn0f9mjXxgA1k0M3vsZVRfMk3pMGOWnmvg5mjp41rAfFbCAo6fcBAnrrtCSSA/bF3oQAPbMc7IX6GML6VRQYn5GfeGAvFYCCixmbKHO3e+r0FUkM9BLsXxrRJZ2P02UWlArMv6pDkCWdXQhaNhsIao+hkUAQvQcIq0OwZ87isSPv4nwObXcD+3tOKoD07AX3R14AnYXrrongoSPcT62ckD6qCECTCkGVlkIQMZPvEASuplORXOrJFCsP9CT9kalAEK/uIYgBdCe6I8J6G+nwvLblUvL2Q9jv0lobo+NRc0k/vOfYrccAdUj0KXnRGOxLnSgqqmrXIeJCg6Ajj1QHJfN2SobeBj6/r2E+y+fAp/MEixmtz46O+40Ez9+7rkSS1tMGH++TAxHXN7A/SgHQ7NnClqgIQxD+zuII4elqT17buAjtngDf/4yKmOgnDyCv9uDzsSLA/domBM3tCdbreJociJrQK/ZcA+zj6WhvqVHGczEYyJMxLmeLivS09C162HnoKN/Fd9LmRi1+QWCbTJ8QJOEFRavn5EXe6uwq2rjW9sicQxCmBSHYv/fqNkYSMlIy1K4QhCyvAIHnNWzWnuhCUK+qsH7/ghAo/ykQOBRl6d8qgRN5OFX5P38mBI7+hyFwG/elbwjc3MY6neNglZG7vganvDd61POfd+xck12NgqiowCgFt/ALAluJ1Nidi3EDRsZKyPsmXyEy74FRqrZySMT6BUb67cY6yuaTCxkgH/6eKYHW/rihk8d1JtL5GTnY2Z/7EPmA3/JeVFAh8l3E1Eqmt8yt9wCRqS6cwagpEGnvnqaEprGcfiBQGsImPB2tAiK9K0S+ihqVCMLJJRle7ufQuxtgtBbeg8D9D8CI30fw+Zd0yam3iLWQQ+C6ruF6k9syIzIEVHiTRE/qWtEde5MLGA0heKyJODAumWe8AMLOw9WJ9A/XMvQON5Wi5BlTgDCItF1bLCny/CQnWn8PEHTwwIndJYiMhb0IEOoJVYMOzjGnU+8+w2TrBHvcq7dHDoEfJRBifDpJ5VvmlLo1RZPRZE3e4hqczhtFTJlwiQgwBCH0CpyEmKUUjNwxg/E6AWTsC21L5OoCUKhvFB3tqQ9Q+MDw/EcvdpAXKD8QyJTArVYGXAkkOFFOOLoN73SCAoDATRtP0UqbNER9FtfMvV81FcnIDwEKV2D0xjVAZZtMVgAhMRjJ/RucoLF/xETVlhdspzZAALq4G6K49zz09hsIElYTcAIuflkYRimt8Sh5F+S9matgpAwS4fZJEmq0eZ45xQLGr35B5Cucd1dwovkNIH4x8WCxDAEqpP0ejJ4pH0gr7sHJ3IZliZ7OQyFvz4e/344ACoPhak60tw/XH1cLCCqUfskh0N9KdYmpm5+opZxWIlcCvW1/QBQvBSe+7MN63x4NGL/TG9b3qID1PelPjkSeXcFJ4IOlotlGexA5w2CUX7HmcAhUxTNA+vUFTviMDErkaee0pkkkIbTdRXQunbHoT6pxiR9tAJH9WVBDDoFMCWwpfoWOgCyAyK284xDo+gFAGOmgWl89C4DCssoRecB4C6/JE9bPxdJR34X5V3s+OOlmBU7Z369comnL7AOB/nTmUvsNkBdMB06EB7RZUjw5/kCgPUlz0minVnS0DUA7LVfgZF9TgPCXBfcfXrSQSPM1QEVzu0qwJGWAst68FB1PgKArvcseGXgWQOd+oC6RLj488h73O6Wk+7nVxA8EBnXRnPBl+j6QRnmpmeebAkBuVZQQHIWwnycyXM8pjWMHgW/sLUoY38fIPxAlpUXmhptIRWWQroiIYoTJXu7u59UuiZjPAYrelnZCyF2Z5A0MCONTwv4NTs+IGsJGDwOTOCYevOmBK4GAyoaD3VcakmH5uIT2Y1hKSFisMemRGNaXTyDIWmlg71THrTKnWjgOEptJp1SvYOWUsVmi0SyG/Xc7VdgVMNirU9uCk25NsAepNqBoex4WdLy2ZiIJNlTH/mVwIWLcapm3Fg8nlCEL7Il7gqCqmZsUVUIFTnxNIIgIjgDlZuEeiToQrqEz7YF9lGK3Aci8dvu7B/ZuZMhLIri0FO22D+M3i8EeStrgim2qWxTl/cEWQnVJEinqJyYmkrmk5n67DP1+mS/x3igsItQrWD+9wVxFdgj2Tm3PAGHXZXRCS+yfyHsiZaInbE0TjSfaibzKzVm0FxqMb649ICijw1PmOVewTxsDxrMvpgCtvh/tOQTi5XgqBkctBQha9RrSZFSBoF3TG5RJrQM/j2C9PbvnJZq8AoiJ4Xr3DdijO20Dotg9gDB1BtA1N+IVGb7GsN/RHey7H6zg+YM1BOXBuFyiSJBNoi6LAvwT7fbP80borB6Jmd9z3DG+b6SAGmkBEGgNpBpvk0kOECbAfAcXgM5XHgME5wuw//fc2qP7XoP1d7hesNM7QVBTnWTYb+r5ktmTbWWi3aKF5733IIjQLgDdgmWlREE22NNZpUKQPB5G3xCYrwc3MiBzDYKM6gH7aym/iH6b16K9mlj1NwTOjG3EIVA+rMrQuT2rE7qTR0DeUQzQOYgGU7RZWhmMdwtBe/4A+3XLiyvMPwTxTlTA/vsLQmD/z4FATRso/z9JBw//hyFwtjpIdFyXw5CKrddgcAzDDwQqSV/FySkYfUPgeryquBLo9MbxCb1nMTjJ8+Iucgg0fNgU7X4Ki+zVByfPIPDtGrAomxAik18I5EqgKtsRVwLJfRVQDMHxHyAwNN8RRa1zEzkEPhO4My0ag5M1WzAKw7Ock/70BJHPplBPSCDthQyXxRW73giM9iVwI9L05xD5jyUwOnMR7qe5aGAkah82AW2CnI4mhYbJcPwwsaGeYjo5JcuQpPl6ih+y+aTjrLyLnm916VA82RD5AmGYmwYAGXNncia9gQZGHszQEp1otSJNcwSndV+BEWZKYN9GRei+EDiBQwxGQSAoxxwCB/Gu+IZAOnweiDSqhqK7tgACFz0zpfMbvocOOESKnMYACKh2ZeYeDRWc4jn1SBMB1Di7bTQFJwdQ1gv0DnJMU0fSHIywcqTgFJ5vcCL3qQY/53Yu2uFao+jlLXp0tsQAgbfYW2Ip0n06il6xSAHXTnh4ft2pV4dX0YGpNdHeSkQijx8lODETIKM9y2sOgfbiCd/39gBC3sodnOZrD0ZWPBkHMgxUgDZrG0Vo3wKUSId5nrk9sXLQfiruqaWLPxAYJoucDMkIIEB5jxzcHEbw+2sJkLOv4fuSefLiEGj3jRtFyyD2Sc/XwalXx9pBVdqmRMAiXN/HMF/SJh0SvTXB6N9cgEj/6VpkeJ/D9/XchYRa5Xn5KIHXel/iU2uewB1Gq9AfWUaD83AtkN7tCvPbW8N6p0cLjPxNvML6LCDyfj/dlLyfdS56FVo4aKu6TzIIFyW29RFAojGC9SegPjghvYL7D0KAYMEYwHo91qqOHv05QGDPxSGHQNfvPz9KYH3pwfMVVvWtBPYRQNab1BV26BvW9zKeLIm+eRWhp5haySFQXDk/SqC47sondi6s/8dZjVBySnyi+08YLwaBk2PfpR5dAwTeD87pA4HH9RITHEhTDoG94vwOHRIBNEzH8Zo0k79DYPEEqHinm0voLJ+lieykOH4gUJ/B9eKpC0FXKUCQsjchaJHclpA3xgWMzwX240M6rukkQwCBz02T490e7QF6Lir20lvSIDdNSyKeu/UF479EYWkAZExG78x1SliPoVIAFL2WcP1oAEESkSZbrgQGUQL7oV93Si22ABpeWlWj/jBxSR/bYI+2J7g/zz2v6cy/6zhYlgCBpVvuuRJIdG3l4PwI0KGfOuV3sSsBYs5bg+hkexG9I4Hx31QuQMA2uGHvUusQ1JYy/OXsCEEhh8C5tYPxEbvMx7PU0XUA499eG3j+6L0FSFHJmY7d4SwjL9yoHAKVKtewM228JbJ3ML+vJAfIcE2ALr8A+6YhH4Le/gns5/yRgv2JDQhSFt36G5wfMlHJOwfozSEIa904JO1pXolumIC9FOVkA/sL1qezxLA+68M6potVIWWB7gAEXnY0oPOJF4rUXUkOXngA8W15hqDhsjOnaDh8QJA2ucJ4GpKaoxgDlLat0AVpI4Di4RCg43WDoMw1sNog3RFORPScVPQmIQQF791qQwbrBcwXUwLHYwLjTdppxiGQKYEsHcwhcLx+QJAzoWXmHJC2REFgRWSwOsP+6a3heeyu3OV1MyHoPFuwPywPnq895rDfUwXuZ/L0I/Kya4Cw6AD279azIGjcbmC/pBGs354286jRG4ohvQ33OodA+7FfZX4eAwSOn4+K6HcboO5RAtQ10+JABmUI639kxDkK5TQlUr+GIOiGwf+cJqsdEZOuHMA5gb3e99IN6VkR+ItoCOOdz2D8NF2BIIFBoCAoEbVtPM/IGcHzXw7nCoLskyJ61v2horMgt0SQyCN0qVHpaFlOkn+CQGV8gP3GILAYWT4Zng8Fdp8i7H99UKREr6dwfX0BEGhFSc6VwL9sOvhf1Sz+70Og3pf6/1YJ/Iukg/+nIfBQ32C726Nh6E/rQ40tlw6p1/NWIVcC3bnwSQfbor4ruRLIagLdXS+OuBLIINCeNlqNUJyCkwqusEnO+ypCc5wsYVN26Ry/gUXM0sGNld+xV/jVnkPgyAhnGVcCGQRqgS6H9uj2qNFRH0CklO4Agvrj2xRJMjgldTjolMa/Q2BjdpAwyCDy/IJAf1GNkR5XG6KXWpeetQFCZr0YnOZcgftx+gBp4+CQUzx8aiGHwOtY3X6UQAaBTAlEVVtje/sEJzMLK4AcaQXXT1Zmg5a5XBBZsCrRseoOAlt3TZTnCyJdawxGkkHga+wBlJg3cCLeFYyUbu7zPyiB4mGGfWMYRDwdrBX+EH8gUIiOdB4RuP5uApEng0BpmFUhh8Bw10GQuYXvC04Q6R4uyZq0ZAtGjnpwv+ZaBid0PAMkQqQeoUmopaS1DHj+4RXmL9j3BA6BKyr/pIPxVd7i4G1f9zi/hRV11qur6NK3Bk5r4apEn7YV5hAYbNsV6espOMXSByi6KRCpCu4Fnl/HAKH9oILrbbZdpDqD8XitVwnR8RYia9mGz9s12dGZrFjYn2hpwyFQmqkAASwd/AWBcQ3Pm2xkkUOgO7wM9gD5VUjU/RSgco73e3RcPAC6GzDS7r6C+T/EQo8odAxGPJTUEj31yiP69QxQ3lcHMB8w4HQhj/qhL2d6iZuCnqgrxqssiCLjkw5+R/cqc659MLLy9UcJdBQD7v/c98/gJC8A3eh8c7gS+BLmMF63DIzu8NJuiEJW4PTTt6oi8zKJweWZ8Dxtl15i6WBzNsI40OanEh9iVJP34KZknlU8HaQKk5JD4JcS2Fh1KXIlMLaMFYdA11rAenqv0phIgvEUOQRelRbGmylfGwOc4vUOK/0lrbua1g4Cs3ngUKtUITTZo3qPhaW6pHaw/YHAzUS+cAh0xQ3Mf67GcP+vafmBwOBlQFAkA6Q55Sty0LKXAJQscSnakxLW22pjwfzYIQQ9rV/Cfr4VEBQuDuC0Hw9wmpaL13SqDo2QQ+Ame+/Je1d1NaGW0HAlULkEReaRdZc5GH+UwJArgdamyokGEJrZiz1Aam8K0CvQFUBgdQQojZ6TPZFxH9aHJlslknOAAAaBXAksUX9N3RDpmBrn2sGvQk3ofKz/pIMBeNdEUt9XgLwh7N8KbWdkCEEYtq/UGiPVd4+k/+5qpEevfY6OfnEhYp5BkJasYb0zJbA/e90zL1AAUmwDoLldjSBIZBC48JWcmkFvlvlCMVZxsQoyMsiuGjxf60VIXgLUDtsrPJ9ZAVSmhnAnb3UF4/caw/qbFTA/ytUCCNhfFyek390+QPcGvj95wvo4yxMIOofOHbvu3opQ6nffF7hlZg9eYH8vdBvRibaRQn8+dU28m9chNYrVEvN0sHGE+x28b7C+Mx3sW38/qcjQv0PQc1515QhLCOrbSwf1jxSeV3X8C3lVc/g87YKcvlkVEHRMz6LjGOYSHXt+TIRGBKgeCQC1V+m4p4ZfTUNKV2Md69LzSYZ4o8Dz9HV43hes7ybcVzD/GOZ/FaQ7MlydADoZBO6tYk1U0+8yM7YFQcgGoJ9BoBNralczbmyJ8jZgfTIInEQJJe2IXj7pYGv1dun0JIphgOJax+10GdLZKwIIdMq8xL1R9SCKvL2GHwjMWwhyFgGsB+ca1yh6xAC5uQC/v10Aal0E9u19NMA/DEzY//plAlAqzSBoXMYw/ufUuJLWXcH+YRAoxxn4t8FoHvpGe9LxS7pdiTy7qR8l8H2ZvMn77T6wU6QQxLgvLSE9JDxEGz7VfX/SciXQVVywT6wmsDG9XOQQeI+LE1FuHtyv9NZOCJ+FC1cCXXUS/SWVQPXPgUBd1f+tEvgXgcD/6ZpApgTa1mmYcSVQrp0BnWn2DwRuZ+cRRZp6Dz3/uGuQ18i3DwSydPDo8PgogZ61rCRkbv0DrwnkEHhKXNjE+AJG3BEWUwSBG/x9NOmUwA4CWWPI6B3NsmBA3w5vDOmrfRkirRdsAufyjKinne+ZvT0Oxmj+tIoPBPbe2hiBby2IRBXY9EwJNKykJEK7gE13mYERUuouHbarweiLiZmjdg73o6B5Edr1VgWjeAD8xI8VuMbGAiPI0sFMCaT6+zLGEO0/6HSi1KETvmITkWW6J0qwuWbebm1KSKiFgihAONhdvMGonYNVRNRDXoieOQWjvdCEnAjOCYyUMq4cNG+1mAx7XQ1XL9UkdD2JBR09t4YYzM1zxJXAbwiU8xNdHNZ16OlIy9G0AchWV3eI7FddDd46BPctrq/wPAwCraMLka9xBAjMZbje+7mC598bcL3NHIzUQbCuRAobuL8Ug1F6jmY9OtsvJ1mIB+C85+kyoM7lFmfBJFT2eHI+3ui4PIJTE99gZMvbSiOvUqpCxzNhPrwhPG9/lv1AIGogUuVKoJYC9JxxeibKcQhOKs9hfE4b+UB6g64wfXOFyHiIrzueDqb23G94Opg1hrhtfvxA4Ey5A7QGHjjdpJzIpEcTiKTP11uOboMHzNxgBk5BmNXlP0HgevAekXfZXEMn0gBCHO0RkF4ewfNrS4DAW4IK6rRSH5NaqWvcLmuAbnm9CoPBWv6kg/uzZyXydPA/QmC2hsiaKYEOmS6WqL2mNZEqr0sHlhZAQVKtyFAKwAkNVgDFjg/rR1h0yl1pwvpk6eDxZPGjBI7M8530bpkSciXwmsQ3ng62FVQtUXWT9xwCbT8oJbSYrGKixw1A4K6KS7QU4ohDoH3ONBU9rgBB6u0ITuG6Aaf9enaNJcUC1oPpQJBg+b2PEugPUifCjxOFIECkoUjkae5gwReuHALtiQoQqo/jPYdAZ10BFOVXKyKNGAGkPAOATAaBWrmosHsjAN1iVKzIQK7ykEPgWoLrvxfqBdtHuczRiZI1tf2eEdLJip7w0j7vPo0hDAKnA+MO0N+lg/0NQNy6MVIOge7dBAg8KjIEleIe5vsqWEtULwt43maPQmLnEUVvRT6S9xTWv7fcgNN+mr5PlPQN64k1hjAInE5nOiaaBRCYxydYb6f+NvyCwHYhQlD5qwT2kh08/5PGDtpZXTnIYnvHttnsS7TzteunJnCrw/MyJVBRXLAfpg4QEXjVBwJ5Y0ihH8/UDJ05rP8ZQIC16uekbQ+q6M7pM0J63h7IQCwvouNVEARJs8mDDHqbi2ink6pEUgIQOBjRKnPx7HaC548HpLnsCtFxZbAPTAkcWCJA6HYO9sPTYXx6yRugIbLB/j7sWUSxOZYy2iwFE9d36QOB/jTOIyxqVkya7bvAbv8A9iOaxk8ibcCe2skaxuPoGBei7edF5hYY1peYtDfyuu7g80II9jI/d0H/PMlC2wnBPvePDwhi37PrpzGElOL+kw5++43KlUAGgbwmsBx3NYej+ia67ylAzuYmQ5AsZgX2qAL2YB4LEYdAZ33XTFQQ+LxoDGB91Qewv2L6AHvprS+fdPDRToJ/hkBt9QcIZEpggC5SjotSboienWA+RwvYf+1UOHEl0F1eYPwXq/ZM9MHgip3RHK7XG04O5NUuIQgc2fEJCVew99IsBXuQZQBh/XdVfiCQNYawdDBTAnk6mEEgVwKT6wMg/lCJn5pABoG7sXXgEPitBJ5TsAcHUuVo0tcorwm0+8r2UxP4pQTuW78gjaDDz39VCNT+FAiURE1U/yWd/QUpcPA/TIH5Hv2hKHD/pDr1mjlQIOsMQdvniLq2DhQ2TO8S7wxhFOi8UljlvxToErVSeT74Swq0z37IpUD7sQUK9Hr+jTQavon24AEUEs3uMc8HUwj4KafAYYXkjOeDR+8L7JLjpcvHplv4+9nqwvPBThxWU7TIgWoUTwSrzqTA3vZxI9JFhdBM8OIpkmfgdVsInTNnOoZd+ugDFSp1H7wKo0DWGcKlwO0WKNCMl1s6q4UVDm7hZYq1yfhJZ9NxLXIpkFGg2juVEFpGYGU1I4Fd25IbeLUGrj8ZGBvwmiPwiuUZvBwrChxGEPra4iymSHkBxQ2bAVhRRoFYAApkUiDPB7P2YFYU6JGy11HOOKXzxa7OvHUBXux0egBlx+9b6FiVNkX7aboGr1qDFd4V5gkNSRUT9foAytF7MP5W4yZEih3wOgOtbFCCVzVRDjugEisEq1Tg7ScfvJ7S5xK3xv6nKLCurx8KnD/jEnA7AKpkFDhwBkC9Qwvm4wXe5EOBtz5QyDCeHIlavC6hQ2qwym4eZ0StH+ClgpXaIOtsQGg6mML4e2Pw6tlmuAPq3JsZlwKTKXhBRoGOuyQfCpzOnzB/LgEKfRyFDwU6/XJRIn0grEj7toDCrGrfoO3QyDspBtbHMagoMp3thLTGGKg9w6bKKfB1ki74iwKt97qPeXswkwJ5PnjRX+WcAiX18UOB9+tPPvgfKdDbFWCVmRT4RYFlHyiiv91eWHu8iVC+OhB5sQIvNpzA/TRauOEUSGRlDNc7vWui5yflUxRoFxA1fUmBLB/cz+oqdGkAXviXAr3AjiWeD/6iwLitYLyfT7ievoPxl9XHhohbocvHl9anKNCYbNswSA3nhK/ROKD2frPE5CktTU6Bg1H2zpxcgftfREmXj55CVLCtYP33j+6WDOY78IIoAC+Pem1GGieC+ZYD8LJxC9dTfBWu1x67ynrvAevVMiBKYBS4TuH5pzfHyDgFss4QToH1PZHQudJuPB/s3RSrRmlknL8p0BgBBQphAvNLekA1XlIdiVgdgAIfJezv/hbuR704PxRYN0JA1LPT5QuXEBUm/ntDF5ql42Ai65QXBXIK7C+KJR6OrQ2nQGerw3ixokCV7CEKMilQwdkqciIvj2Cf0ncN448gSmZSoC3tOgr02i08rwhevCmBUvWgjYg4dGD/6esF5Z0hY4pmIpcCleScEemeaphLgciIU6LMa7BnZpfamM+sF9HfEdhXNNEaLgX2w9UNO201qJHh+jrpH85d/rijQOW6WpPevqozd74FezN4CEBFsxKisp4C9ptRoIO2Uhi4D6BA3hnS5YO5FOhM0h3RTkBV3mEUNUBGyYtoo24/Vl2RYbFMb0Rz6CX05Cn8vr2AfXlVEJV6D9ZOLws1+ItHlrnnCOZ7IBkH0uQdJTEKbK4QBbLOEFoWjY7fxfpFRN+BwJpJgcvWh/v1b7fMcy9gLxgFqkoB38+KAjdnWH/ipaPiJ4HxZRTYnLvOpV0G9u65AyrTQuv6ocCn0xXR1uYl4xT4xBdY/64ihrwzhFHg+JquxCCOpiVWW6CwnnWG/d6/w/f7gp9CdBPD/Z/MSuIUOLBHEBX+UmDTde55064TiVOgdAPqvs6A0lI7KYkye1Sf9mCWDzZaZ57RJPfH+CGgK2nPEqz/yHxInAJfKHpknAJT1T8QUTafmdcrBhE6elUL6/kK3xc0cD1WFMjywV9Fge8y6vLT1AKKtltYL7p9/eu2Bw/+HAqUZPXft4b8RSiw/79GgcFZ6tX4sm4ErgVSPFrreL1/j+j8PLnDruntapQQ+UOBbpX8JITVDCiRa4GcAvfPLmE36KpWuoSwMJiB17fwzUGhnlQ/rSGdV2WtIUwL9EMRORgPnhJPCLvEAy9QtyimUwX41DWzhYkmK6HgFOiSFVDBVnxcuBboPWuIRRvUaSenN1jJax2Pke1NdmS4FMCKXQy1RtMsjTgF8oQwqwqcBnMNB87qpz94/jz/VAUyLdD0rAf25q1G/4kCbQPGYzAHZHSOfbAC5zfsenlHwWvMF+B1GQU2dwr3EyfgRUUfYrlhHBWhm3T90uyQGGPvGyJ5K+8l1wIbYTcMOQXa7vhA3VNSi95hqtVIP2lHToGeV2pjtJ12rQd7EWJbRoEXM+68jg7PqyZA2Ue1+lCg501NHS1H7otToJcpQIFm4AnUuDwnnSPxInxwTZ8aY2WLOQXO33bFtUBvG2pLtNlWQzLsDcHrMC3wiWOwcuvrFdvvJVg5O6oOPCHsbSiMF6PAnif/UCBayCfSP3Xa2G9CmLeGXIu25hSo7iUVA8UQil/Ja0cX7Qu8jvUCry+URh+oZnsNOQVOQmP9oUB4aglFIsS6nAKHovahQMHuWnfsW6SjRW+y4hToSPuBjs7ndUFHbdjHQevWNQYyO3IKJO11VeLs/BwQTWphvf5WBQpBpwVeZmBVw2f6oUBXNgZ7XhUovmKggGj+Q4Hyy+wKFDJYr9QFL9GaXak5SwizqkCWEOZa4It6d/ASzU9V4OFRfPqDnS3sBJQgeU+kpAarT99AgW0F8/2VEGZaIKsK5K0hm8XkRF60D17zlwLVeVt8J4Q5BbL+4ORe+tS+LIEC5Pd0jG+xduEUyBPCXpPA/k7/ToEP4u/Iy4o7LSYELz+/usVHC2QUaL6TiAj7EVDYPuv2yzzefFMgSwgzLZD3B39pgU6ZlMhPu9xD1xriDJUYKD/qtMCuKtC+WuCVGQUOi0NH+SPwgsWqPYE9yFBGySM6oaws4PkvGkRJh0Ar0aWOl0Qbx7AfWFXg8r5d0tl5NBT9GwYK3Ld0T2dvbRvyqsB/pECWEOYU2GvAvh2q5Ezk9/4eem6ow3gjtyTSaV92/e+mhEYjsBfDvfUAal2AvXxO4Pn7RXz5VAVyCuyqAunV6ihgvS5IT9yqoj0hzyWy1haM5+h2xV67gP3bXKyG9C5AIU6GwH7oslCSxg4riPrsBUTpsqEThT4umVfEELUu6yogg3MLUaQgWFLXPw/243qoMk6ButXb0Bk+/FQFstYQj/hLHFiVFOHcgvX2MhBQ1uII9lVepg0Zhq8u4dxpgddpdSfaNOyu1+Um3p51J6/7sDtESYP9d+jFNdE8iKdsJSlLJHj+keiH9PpJCDMtcBqHBg62E6DgR3J78dYQ5712SnT3U4iKV+0dO7sC7EuEwL+o8QXWe9wvu6o3IyavadJV6b1gPmJq7eH557AeX3MVorxhZy+tSZfAzcwlmm7AXjItkB8SE7QHl040Q8Rkfas/VYHe4rDKyHUulfisySLp464KOrtrEXobqzP4jz1ExUIF4znuT8C++TOYj5sJ1D/A8Hw9JSq7VjANoowG9ueXFigq8R3Ww+GHAmdnElN7RudZMA5h/mtjC/7ktFNEnhDuent4VSCnwJeZHkkTomfobKbbJVL6sB7UcV7hLy2QtYZwLdC7V2fStsOf1hBBiK+cAv+yWuDwT6LAoT74txQ4VCU85v/8iRQ4Qv8bZYFOuhiGfjLzGtwo+k9GmGmB7Xn90QK/GoT5UYF5DF5JWK1UflQg7w35zQi7qwh2Za53tc2r9g8Z4U9vSJcR9qP5hrovcwYu3zwv8SHvKVwL5BTIM8JErkNPuWzpP2WEf7VA279FJdcCB/fpVeRa4OFlJKSZBJfQiZ/gBfETrEarb4qMa4GsLJD3hjAtUJGnWzqdPX7KAqd7/cG1QNdtKqCQaZuQtl9AbLftGhKZFqgPo1v2RYGCvLiIXxTYU85ADU8bKEouVwkZTvpAAY+ZpX5rgb8U2M/wQHQmV+8E0OQcPxQ4v8D4vssCQFzrGoaZFrhz4g8F2q4FXlfawPVf+gRic2kI48/KAlulK9sKLypYzVn8BCu4gvsT9kAprCzQOCSTkGeE03H5oUCeEWZlgRgl4NWYFvgctDpp/dEts8sFUDmjwLZ8wHwwCmRaIMsIO6sXfH4zFM5EI7MbBrxWJXRfTcBrLk7gJZYvoMDfjPAXBbKyQGeHjkCBKXiJsX8rsLMg1YcCxXUCVndsbmuuBb5vDvyeaYGMAlu9a6DdrIAS8uUbkd5rA1aYUyBJNkBZl0LkFMi0QEaB/JQYlhG2W7LChJZFjbPFViXDWae9srLAXwrkRwXiflF8UyDTArW4y/gwLZCVBQ6UDXipft2dMqMYJ6KZZ6CyNa3GHwocz34ywkwLZBlhb2weIt4b0qeTF+YZYUaBwvD+UxYYtsmO6DvYX45y1yReFsh7Q4bzxRiBX0yJjDvqZxQIS2HNKZBnhHX9YtP5MWxDGo108PpY/W+0QE6BYQkUyDLCrm7B/bOMMKfA2xL2X3OcFFwLdGZy2SBFtOB+bnMYH6YFhmAwOAU6UQyfZ1rgZBkaIuxtmgOOBMl3bwjTAtVT12DuKBBl8ozw5O9lgQSQhlOgUx/B6ypG8tEC/X53KotxM2D9TWF8eFngVXz8gQJFPFhRN1sPxaDeOt1RbeMdNd6PWKQ3+A3PCAtLEbzmaQj7px0ABQrKHqhrR2E+uRZYJhAlR60O47uoKk6BrjeIPr0hetRpOUwLlLfGhmuB3m12M5Fn4I8WyHtDmBbIMsJcC7RZ7qOjQPd+g/3+7LktRHFboBAJVTpKZe36rQXuhEIgb6/9oUDWIPzOJg/MtcBgDFHY0KdV6KERjMdRfm7ovAmlkE62yZRnhBkF0rG1jLAedFHrcfxDgQPn8Yb5g6iMU2C+h6ieUaDtllEXFVQNUKAIlKgmXcVHpwU2w1kBFHaGvx+ZaUpU+oL9acRAgaw3hJ8So02pzhuEeW8Iywg7mgD2RJaAsss5zP/27p44BdqzrszyvfW3nAIdnwJli9Fqz7VA267APl/3EBVo9y3sV6YFhlELUdlWBPsnS7B/9snCoZNTJuJgfnXUbwok6zznFKg8XmXGtcAgYRUPa4g6YgsonGmBjALdcRV1p9pA1MUo0K5FGN9D1yvCtEDv/axKZD2r24cC2SkxZJbFXAvkGWGmBfKywGvxqFF7rSDqrRc/ZYEsI8wokGeEOQV2WiAvC2QUyMoCuRbIygK/tMD8ZVQ8I+ypCzP6K1Kg/udQoKwq/7455K9Bgfr0f5gCl7eDSK12M8RcC3Tb089ZgcX9IuHbs/+pC+QUyLRArVqAV1f1eIkWj+oPFMjPCuzFEDuvEMQ+jAJ72bAQ3fJyc5DVGPX3WYGcAhd4FvIO4ZW4kElvZMoibw6ZTW8R1wJ5c8ipB1ZPs4SuzX4NVDBYpiVpgyFY+bMFFOaIxv1DgT1RM5F5rf5AgfHKjYm6KeBn1iEcQtRIvbv9kxHOT9OYa4G0PMr6hwLfuKOwTgu8ycaBDG5VmbmKZn60wHdW3LG92gCF4WG7/dcU6DpPeN7nuz3C3y/BCwlvDf4+VPJPXWBzCyKgjl5X95cPM14XeDfVA1045wfmGeFfLZDXBTItUMufYHX/gQLt8QliP6YFvuIDeB2mBZ5F+U2UOAOrvhnH8P2nnk7xcTwJ17dpj35nhHP8kxFejIGieF2gfS6GpF+qlWhHJXghlhFmWqCzWWmfjHAvFIEKGAVqhgvPL3uwXmIVrC6jQLF+XkL33WWkWUaYdwizA6OvDnhBXhcYpi8HP7Tdlrpp3TXzdHWZieoqRFsc4H6SctBwLZBRoDdd6CpaZtWF9KQBzA+jwMS4YKLHr79rgR0FqiMYH06BM2+WU/tuAwWyDmGmBc7ePlCgsCxO2ENn7VsLZBlh3WzB67CMcD6D67HmEE6B+9HjQV6joKubs7X6SwvkFJimLngRawPzzzLCcapEdDzCOKSG1nwokDeHMAocGFVN1Pf4CWR0/qkLZBTIO4T7cUeBvxlhRoHsmBjeHOJv2w8FOvQEn9cGRkQGJ7s7JqOjwOnh/aFAP1k7S+zbJqV2zwsz3hwytdqC1wV6plJNOQUyLdD2K/i+3Qb2k7CLYb3/UqD6HJcfCmRaoKZ6BeYUiPwk/qZA1iE81w0j4xTImkOktquLYlrgKwWq4lrgclOpn4zwpDsmpjJhPzItUDVOnRc+gZdlWmDvfERhUNGy5Bnh9+VWhN8UqEPUxClwn5yX1BqpQ9Hv72EnsLpAz2q3mMA2NHmHsHaWgOJZc8gMdhynQFemXd1znGY8I2xXYq0iebH6aIGfswK7jLDUPz0yrgUyCtTsCzy/dwMKXN13KTVXxh8oUFWWaub2nj3KKVCKXxBlHRdAPfjiA4Ut9iWsn7MlIXFt3cj7ugV7yrTA+artERWpsL/VEaw3RoG9ygSKEI8wfhcSHzkF2rO5Bfak/1zT8e0p4UBvkjFWR1FI7aUTivQdLZfYukEU/b5joFDxCPPJKPAfM8JtQCCqE66dts0o8KF0uR8d1iujQGH6yGE/TsEefmmBByuKUDrCO+pQaQpRt3hSeXOI2k4V7JryPkfPYJWSfqwAZb+u4F/iu3EE+1UWGa8LZBSoj09gX/dPeF6XQpQs9OwfLfCXAu3DsDvwv6P696n4oUD15Dl0fBDe4hcFsuYQrgWyjDCjQK4FisYj/2iB/iLWeYewkk1/KJBpgYLQ1S2zjHDPlLcQxemwH+4V/Mwo8F3r1acukDWHjPPhPPzSAnld4Hn2aLgWyJpDvKgHlFdSmL+XNX5iflYgzwh3WiCnQNYh/NUcwuoCWXMI1wJZRnig1PDzXzUjLP05rw2R+tLw37835C+Cgdr/MAb2xb5IjWIwxN/vDdlo4Aad8tJgQzp8MNCeje8SPyiGYyDrEWYHxbwHk3vGj4xmPcJMDLRfp85NdhjYtLs/FAaqx/CnR3hwJmveI8wxkKWE1dqXMvtlCw2q9+sNNd3bXfRyPHB4YSATA3lK+Lc9hGPgP4qB7xMET8J1Dthh2mCGolELbrN/+REDWXuIYQQqYK//0yPsqtdl5ot4NsV6tKy5GPiVEmYYaA/7qoTObvUjBo7CKEf5crLjGOheK8Ay1h7yJQZmTznlYqDnetUHA7kYaK3RkmMgaw9xBjPvxFPCuH/6EQO9Uv4UBrqOBc/3mxLmGEhbCzCh36XcnKmWczFwsHpdQi+yuoNB+oJEpMUY5odhIOn1h3TqrLqU8Lbn4IUk+RTi+jjjGKgdcMkLA7/aQ9SDBhjYuwJ2+AthzXuE3ZMIWMd6hHlhIMPA2gYzxDHQoGqNlkc/5z3CXAwMXpsdHS9qU+QHxfxioOdMRs63GDhrOjPf+Oq3GKgG2ooMdQrjqZROjdbDpOAY2PVwOlwMVN7HCjtrCbDnZlofMdAetuA2GQZOnhB2ELPV86/2ELJbyTl2/UGfi4F2tAI3wNpDepHYFUoWcD8sJfxa3n8KA5vT5EmG7gjW5xxWCT8opj9tLxlPCTMxkLWH2G5XqMnbQxYyEr96hJvmqmROMj8seUp4CIGC6N3PPz3C2v0OboVhYF11hYHdaYFefgO3/ouBroHA7e8rcEsMA928S0EP323MMdA76GWHLQebOou2xdRw9SXeXk/+NwayHuGvwkCOgZOuR9hlB9/MwQ3z0wIlqfxg4CvwftpDvsTAvQ77xaSAoW9ndv0cFMNSwvy0wJvY7PlBMTwlPJsLn5QwOzLaKzawX77aQ9hBMb+FgVwMZIWBrD0kmDvmiYuB+rTrCWcp4cqehEQ7XH7EQNcK/oCB7KCY2bjZYv7eECYGyrUMYecvBjbX5IbtM4X1yzHwcLhnHAPLoX8nAupSgrw9pOsR7pn9J3ajENw0Swm3yIP1wNpDfg+K+WoPYRjIxcBHr7iSvvu4hna/64FlYqAk7brCw04MZBioxesbdhaLbYOk/nZM9HUF84EGYB9Ye0i/jR6hc8gBW3rITYmk4C6l3aWEr+5iTQ0yAQzMJ+4U94i+hGC3aw96mNMlngfVibTYhPXMMDBdtiLY0+6I6tla1f8JA1/Prke+SwlzDMyP7pP01nKe2Wjcnbb6i4HRAzDwtzCQY6Cz69efwkCWEtZu3XsuMhnGNy0Be2M8+WAg7xFm7SFfYiBLCUs17ezvAsLk0yE9cwzkPcK/GMhTwktxbdOxeBQxbV+1ilXF9D8YyMRAe5DK3xjIxMB2EcH3lXOtQbpnALYLtAw5Bv4WBjpkWdU8JayMjFK0Xw6EIaY1qT+FgTvBHCOIFzd0/HjO8VePcG/qQxiop4/8KyXMTwtkYiB7b4h9zAafI6M5Bu5u7PRSjX7eG8JSwkwMZO0hvEe4WRjFXx0D/5wXh0h9cOj/tj/k/1IMfKdIohY+D8OvQ6NZTjgY9Gc1Pyrmq0s4P66u3SGelchzwo1rKLwy0Lb7sE01utqTt3nq6pm7Q6N/c8Ku1x+MeWUgOyqGHxq9o+KKent3lgXHKfr0h3wdFcPOC2RqoP1A2+/KQJ4TPu/hfgZOVxn1qwY2ig/YslwBhrD+kPdm373eqcPAuk32n8pApgZmxfajBlL/9Zh+vz5uvuqbeCvVP5WBDdEcNHn4HzXQ6Q8Aq1hOuBfvbpk7juD7vzBw5nWHWi/gfgUsd0eH+N3r8lz3xNVA+7GBbcq6hBkG8i5h1h/CKgN5TpipgRwDPUP7YODwKnZd2h0GspzwlxrIKgO1M+mOlsjAzDeSEH9ywlYKbixdTPpkUMwgWrbNrt744gEGTqeTcKmMep9Do1lOmPYW8wjTWXajxnIHZo4dFfOPlYHO7rHlaiDvD7lXyemDgSfZWvLKQElouvsVwUxmQvvJCfPKwC8M/M0JczWwF7wofrrH7eeoGJYTdk9Gn6jR/ip6oXlrkDiQlzD/i5+cMMPA10UpQ94foiU9TLQ16bpqXzBf5XAScwzkR8UYi35G8U2Q4d9dXeLzCbCbYSDvD3FvnkKEswT3P+gDZvweGu2aRvc6psPj8o2Bv/0hrmLBePyqgQ7xIAz4VQP5odHr5/2jBnIMZGrgFwY2rlsRoe09M/c4AexhGKikd3g+hoE8J8zOC/ztD/lSAzkGDh1YH5ceYBvDQF0q4PqsP4SpgV55azEZKfUSn15N8DkvcJFNP2ogw0CuBl6i5MQx0FEtcLPjkRuTYbu9iE5vBevvQCBMY+cF2sNuvi+itv1WA0c3wML3PLgAVvlljoJ6tPqnLmE5S5TPm0OYGsj6Q7ga+PfKQPxVGcgwkKuBPCfcHRpNT6/uTSMdBvaNcdc1W1unDwZ2aiB/c8jz9FzSUaP/VAa6p2ZHZ4H4owYO5tpHDeRdwqft1iBD3B1dwnLCHAMXpztgNwzJtxr4e14gw0DvUsN6Yf0hTA3kGChkwzM1HQXsX39JVbw7zPLvnLB3eZREDp+Aoejehb2dGqgF3Xmh+/MPBsqPzv48nYWK3g+tx3PC7mlXmfyoGIaB3sjeTlFppbA/je7oozzrjs7pzqq2ElPCfn/2GPPKwOnMCjN63ExhJdyElGOgk5zAnm32msQrA72gD+Px2x/iJBXsr4eSvMjrOfrBwBvt3mzhd/PP1MByMzl9csKsP4TlhC1fnWb+7XiSeJcwUwOd2aauERmAvdDw+x5yDNxi68QxkFcGonOx77qiYX/95oS/KgOLArCXYSCvDNy2aXdeIgH/1JiwXsP31qGjh/YWydEADOxl3aH5v/0hi2yiEKnbb+7Wife8MpD1h9jTMv5gIM8JrxZmg/AZ7DNTA+2FX31ywupxA9jHcsKHsVvDGE9K0TtH6ph3CTM1kGPgzX2X5DVwlZB3CaevpP/95pDxsdrzLmHXywdLRIXH8zsnPOz7n9fHfb05hFUG8i5hpgaynPBf9s0h0p/z6hBJUYbSv32B3F8EA5X/jaTwZJv8JIWZGjgy1z/vDmFqIFZud/zVJszUQG81ADPIksJfGPh7YuCXGsiSwrxB5GoKNVcDOQYyNZBhoF/ezsuvNmGuBrr2NuZqoDPOBw643fTCk8JcDWRJYVYa6I7sLhrr1ECGgVwN3EePA9GSAbgplhRGZQWYlnZuhTWIoPidUatFP6WBrE2YqYH/2CbMMZCVBvbpFaJDTQEzM3t2x2j/YiBLCn81iMzPgCXNpSslZBjI1MCB0ZXuMTVw8spyeH5xFtJdDBg4j8ENfmHgV4PIP7QJ275Zjb8w0LMu4Pb+UQ1kh8WA1wMzzUoDLd/vAya0cH+sNLC32YLzG4qTMLy9PMpLA/mx0QwDRW9TcQzkx0Zn6KGT16F3+xwW497T+NMmbMjwfWHavUugKw30zt0Jb6w0kGMgaxBhSWHWIOL5XYOK2Bz334fFsBMD+zL+OTb66WeA5ZsiF7kaKKi+yjHwKyksnglgEEsKB/fuhDvUAzf57ndvub5sp99qoJnB/DQp+UkKswYRtxzLIn93CMNA1iAS5AZgoDq4fJLCtr/+wUDeIMKSwmKvKIi6L3MIcy7bn6Rwd2IgLw1k7w6Rk2P3bocrrJ+XBYzOGkR4UhiiiA0vDeQYyN4dMgz6Kv7CQJYU5m3C+A0Y+JUU5g0iXWngV1L4tR0+w68GEb3q2kYHSFX/CQO7riyOgTwpzNuEuwYREuHc5A0iyiN9Y14amJ46DOzahP8RA21TLmveIMJPDGQYeNj7MN6zdYF5gwhXA38xkJcGdsdG++vp6fStBjIMZGogPzaalQbyY6NHf08K3+ZtVxqXdm63U0v0h3Yi2iZFGVcDr7tOrf1tEClWxooMBBfW529S2LaSn9JAjoGsTTiM5X8uDWQYyNRAnhQe+X9MCrPSwO93h7DDYo7uM7NTYu0R3qUR6Qdl11bflQZyDPxNCjMMHMqbn6Qw7V6YCNh2xVwN/MVA53GG/ferBnIMtA7BiLz1zs0LuvbBwMGd/mDglxrIMBD7hw3FF0fCNLYgDGbHRvPSQJYUDkLAaCGdXUPeJvybFPZeG1g/HAO70sAPBrKk8HMO4xvvANPn1+rJSwP/NQYqCd5/q4ET/fDgL5BzD8s65xgoJEKNPxjYlQb241vxOTbaRfHuGwMn/uTwjYEsKfxeSdfPsdHnrb+B9bCB37OkcGMcbIr8609pIFMDvxpE0vNKJgNZBGzjDSIFzDdTA3lp4G+DCFcD5V36aRBx3n1YjwwDmRroGXu4/7ffPj5JYaYG/mIgTwqzd4e0tfmDgaw0kJ8YyDCQHRvNk8KsNHB7WDXfx0Z/lQbeAkv/UgP/X/K+a1lxJO32gbhAAoS5BJTCyqUQ7g5vhBHePP3JXJ8oZVE1MTc9UdX/iZiYiI42u9jIrFxWKYvRamfx5/9brYH6nxkP0Q09V/r/FQZ2495P3kAqjkZbDLyBaUKEcsLrwv7DBjZnkz6xgdmgcAkpJ6yIwmAD0RYDNtA5r6ftX0Rh5ITN6fWzI4wJOf3wzDFndXOfijeQcsLTw+3ol5od2b4uvYEnPXMibyAlRGb25EKdgeQNhChcYE/xmjoHhk5soBbkDkln4Ktc+ngDrYuAgWlOmETh13x+JW+gE/Xk6VZ6AykhAm8gYODL3Z41goFRtJj6+mUmYPDhIX4eiqOL89kHBm5Gp61fmkfitQY2EMXRgIFKZyBgIO0In4t8xZvGUT7Gm0XdHG/Eabi0MM4aJUQUb2C5Gz8JBhIb2G+Jxwa8gQXNkI/pq3hs88u+QN5A97X74Q0EDCwMspw6AwEDg5YmYOB3cTREYSRECAb65c4oYQMBA8EGFlYCdniLUPy+KCFSXJ1D8gaCDSyGeQFDIAoDBjbHu19FYUqIAAZSZyBywhCFqTgaMDAVhd3Zea6bC7O4859jTU7sSRhYy3jiVWLJNQvAQLCBSk64z709N5+vPCMYyFrPBXf0/iCkHWEkRAgGoi2mU6iPCAbShBxgYLl0Eqfv+nG6Nh/x5kETcgobiISIu+h2Em8gwcC0MxAwkLyB6XqI946ziTcQCREShZEQyY1+sIHkDYw0yc5IGIicMNhAaovxoo6A4fZZvJYNmevNlBcTAZPfHxi4z3s/JUQUNhAJEcBArSXXQ75EYYKB8AaiM5BgPmAgrYfAGwg28GFJbzDYwOJF3B9vL/yIwugMpLaYasQTUZi8gRCFkRAhUZiNxOcjNhA7wu2T+H0ORgImPRoyJ5qX7UNgA0kUhjfwrnV2SUIEMHDnvgQMnNU+MPASvJOEiCoKSxhIE3KH9WBMorDDZuL78kriWPFuCBhIbTEEAyUb6CwHN4tgINZDkraYVnHu5w9Z8doOc+LYE8yL4vc/rwkYDBhYP9qbpDgaO8JpZ6BT9sSBBKIwEiIKDCw35+JYAxg4bjZOlBAhbyASIsgJO9OluF6wIww20N68xc8DG4icMCVEgugw4t3LSw9JFIY3EKIwsYEQhQ1fPk+REHnouV/ZwFe3J56nSIhcj7lnwgYiIeKOJTsYZ3cawUAlIYIJufGsLO7vYcWK/M72+RMMhDcQMPDZKgqY/VtRGDAwc1h+ROHjWBzTAQMpIQI2sMQu4s8PbyDYQMBAYgNNO/sTDBxVaok3kOuF/o7p5U5BHLNyJ0YwMG2LIRjYuImHreINTGGg2x/JYYBtMCc2kETh75xw2hZD6yEKGwhv4IaL5x0SIq5udp7UFqPkhFEcnV9Kdjj1BqIz8Ls4mnaEkROGKPzX5oT1PzMfohulUv7fAgO1/x0MLHv3ZESO9kPgDURdjLIfQnUxRlk8Rt7GxFEiIsQG0pKwrItRRGFUR5MofB11LlQaSDDwbFeHtCSseAMf+Z2uuaujeA0ABmI/hERhwEBjpovbHqWBqSisBIUBA93wKdkfGRGBKExs4Kg7mBMb6Dq3MaeISJfNPiNyCAoTGziq5WsEAxuTzDUiNhDeQMBAezgp1ggGoi7GPQ/E6T8Vhb2jHD0LjMwHBiIiQjBQisJKXQxG5L5FYe9qeXOCgUppIILC7+gmHvuoi5lXTklpoLduic+/qkm2M2UDAQMVbyBEYSUios/PiTeQRGFroSeisD+bHsdseT6eaUTu2xvoNk7dmloaCBio1SZJXYwzfU84wUDyBgImwBsIGEjV0RCFFRgINvDFBQwiGIiIyLcoDBioiMLfQWHAQM8bicdeKgq7c0NGhiQbWKyK64G8gdlwuFNF4c16t0r2Q1AdbXSyed84PMVr/zLsJEvC+eVLPEYnDQEzERTGkjCJwouWeyFRmOpi3ks5ujbgH1G4aw8i/9V5H5L9ECoNlKIwlQaujtkzRUSUEbmnnb1HChsIUZiCwg3xMvUrgSwthDewsHcTGOjFGwGbUBqY2YTieoM3EDBQ8QYiKNyY3F8s6GcczvpVHiRB4TQiUvHXb0aicMoG0n4ISgMREaHvNzda/CoK5/lCwLhWXby2KSIi2UClNFBhA5X9kLQu5neicFIaCDYQMJC8gWADCQaOvfGO2ECIwkpdDEoDaT+EvIHcKUe0H0LV0bIupndtDdosOu5DqouhJWFURyMiQjAws5lsf88GJvshrvh+AAOViEg5px1Ct7EtWYk3UAaFSRQGDCy5lrj+n+KgZT7ur1gNCo+Xn4gIicLnez0mNpBg4LLZrBIMpIgI2ECKiHTl/RqWMhsBQwWsITawa5SGJApTRAT7IR0j/OyHQBQGG2i/xTnXbF9zWlIXUy6IYzDqYuANpLqYR6txT7yBv4WB4eMlvr+iLa7f3V7uN0lRGNXRxAZCFEZdDMHAw6weUUREEYWVuhiUBr6tifh+UBr4HRSOMnK/qBh9IiInrT4mGOhdZ+L6gzcQMNCfGU4iCgMGkigMNhDeQBKFX/vOhoLCSmmgUhcDGEj7IRCFEREpvd6n0M0H4vmtwMBUFKbqaLCBgIGl2yMfUV1MKgp7zbV4XmNJGN5A9yn3imhJuDKOI5tdxbF6fK97vp7L7EJ3eZPv45WkLaQoTDDw3xAR+TMDInqxoFf+qzewyvRCCf9X+4MwsFz7h2FgfM9rvDtzyoz6YuANJDZwNc3rLDdvZGlLmCIigIGKN3BQ2edJFKaIiLIlXN7JAffdaUCtgQQDkRROuqOrnSQpjO7oHit8uqMBA4kNfGenI2IDlYiI0hrYc15JUphaA0/R7UqisHcKPknhrCeTUmADL9f6QmUDrY1cEEm7o8EGkjcQojAiIvAG0oJIKgoTG/g4LM5+eT84h163IFsJr4OfYODqIB+j0hvotfXO2Dz3J2u/eFuJxxCSwtgSVpLCgIE5f1gO7Xbb+7QG3gPx+eENRFK40HqeQyeMxc+fOJ1+AgMLsYChI6M4S9jAr4iI886f2goMJDYQ3kBmunVGSWHAQCyIcLc3SkRhNubHiERheAMBAx29JV7LYANzzv6TFEZrILyB1Bo4vW/2fmlmnDX3tjIMYgMVURhJYRbEbY1E4ZflRao3EDDwt30xBAMfvdfHG4jWQHgDCQaeDfEaQmugsR59ROHTZD9Wu6PDeTbirZslXm5ICqeicHDNNdas8DrnkgURREQAA5EUJm+gtpxExAba8e7cJxiIiIjT2YvP58yL4hh0LopjCETh0Nhs/Fyr+/EGoi9GWRBBRCQzLhqhEhEBDCQ2EDAQERGCgcQG+rdPRAQw8NXUBez4ioiQNxBJYYjC1Bq4tJo2Z+IgyIgNJBj4DEKNvIFL2YdCW8LF0Scp/NpYMikpk8IQhQEDKSJyye8jSgp/ewO9V0McWxrj19h/uysZmcmI6xUREUoKp2zg95Yw2EAShZ04mZFjBAN18UJI+mImq85a6YshURhsoCIKgw1U+mIAA5v5sByRN1BhA+ENTGfkyBuo94aMYKAdPE88gYHwBqIv5lrKnP383JOmAIjCMilMMBARkWP7NiQYSElhwMBvNhCisJd3Pce8epMDLYgQG1jPDrQkKexsxTESMLAyG4ljaOoNzLR12Qf1JQr3m+eagEHiGApvILGBSArX5SSBkhSue+IYEOTjXV/xBioREaU18ODsE1HYzrXF95vCQBKFU28gRUQgChMMBBuIpDBEYWoNRHf0M1vMJ30xM7MY+dqx8hGFFTYwyotjDdhAREQIBlZlUwWSwgobSEnhZkOqPzNx/aEvhthA5pS6vO7UP2xgr7ruiWPBdCAuxqaVREQgCju9jtxKl95ABQb6roCZz6Iprr/B0VC7o6kv5jsiAm/gI8/FX1fbLSNJCiMiMmrWLYKBOT9bYCQKB4VAPH+25jUiURgzcqV14RZRRATeQMBAJSJSfhR2oX14ivt/YuxXfrl4FPcbRGGwgZiR+3u9gX9oQqSkFY3yf4OBJa2aN+n//iQMNP4XSWFaE1aSwofagBEMFLDhJxgIUbiw1k6h7UtYEVm5gv8IpXcQa8JgA19nW3qFJBsIGEiFMYCBqA0s9t6yMEayge/hcZgMyQEGojAGSWHP77hXc3LOj1UYSN7ANCICbyDYQBqSgyiMpDCVR0MUVryBSAojIkJsIEThxuhiaBQRQWEMYCANyR1quxu3LqUPG3iYn+biNb2NQ6ciRS99kYkpKUxsoHk+jdXCmHlVlstmrp/CmFQUptpAiMKd8NEMaU04LYxJvIGWvuS150T8fJRHIyKiwECwgS9xSNWIDbzVOlNf9wvitW/VZTk01oR1CUvBBkIUVmoDW6xbEb+FS50NrMOdK0Nyfvg69ikiAjbQG70mFrGBKIwhGAhvoDY+SbZA1gaCDVREYSUiAlEYbCAiIrbBfjMkl3oDqTAGERFWP8qJECkKY0IE3kBKCgMGli1XfP9peTRqAwkGgg0EDHS1QMCYzrM4JjaQYGA83EZUG0hsoNnuL3lbn4nXQHho7IgNLPQfZ+bVc5LdftTHCRuI2kBMiIANJBjYHhbP/jNfOYYqDJRsIInCxAZKUdhevcSxAYUx395Aqg2EKAxv4PuWuYdeZysnaKaykAjewN5bwCyaEEmTwhmrOBKwScBGEoVRGwhvILGBVV1OfqRsYAoDKSKCwhjHssPIP+6sNtvXxZ/3WVy/NHs4ErAC5dHPh0ziAwZ2/M+QHEVEkBTOTIoChjtD8ffTpLDzkt8/1QbaV3EMCUpGn2AgagMVNpBgILyBWBNGYYwKA+vVV2Tf20WLYCAlhQEDaUIEERGUR4MNJFGYPcX1+V0ePSoNQ256uXLUK2iOwy6v5yIpj5629w5FRKg8WiuLPz8mRMgbuHtOHCqP1vNb8XxCeTRgoMoGyqRwhh9vGrGBiIgABtqbatdKhuSkN5BgIMqjaUgu9QaSKIwJkW9vIMqjtaD/KY9+7ieZ38NAYgMhCoMNpMIYRES8xuwDA1lY+3gDIQpf37kEBpI3EDBQXzzF8xNJ4WPldvGL3BXX16Aprqf7Knio5dH1Q+6megODvYAlNCR3lqIkRGFERBQ2EKIwwcCo667VpDC8gQQD2wPDIDYQ3kDbdsXPSydElIgIRGGKiAAGkjdwXBWwbembdhIR2VznOtO6MefWUA5Jgg0sTDt6khTGkBwKYwADKSICUVgvd8T3DVG4Pd0vVBiICZHCyxP3KwpjkBRGRIRgIERhO8y3QnVCJPUGpmyg21mK6xtsINUGojBGa+QSNpBE4dz+5iURka0n7v9Arm+TN9DaFMX9NpZjBqgNHPfbfycM/EMbIqWSrv9XNvD/KAxEe7RlNMqhf4g+3kBKCuv7YZIUrvqbs0aiMEVE3g+ZfJKiMLyBz8VcvObRG0jeQMkGUnv0aZoL1aQwYKCyJIeICHkDUxgIbyBFRIr7bhIRIW9g2ZW34ZkJGKDrE3VJztbj9o5gIEVE4A18dl4r8gZSUhiiMNhAiohAFO5sTz+1R3fq509EBL2BEIWVPWHAQNoTXgw7J2IDqTAG3kBakmu14ivBwPe0J/48WJLb5+visaQ3xGsIERGIwtXG8dMe3dKbKxKFXW3vzc1L7bpM9oRRGIM9YSSFFW9g6Xr6sIFIChf6fQHDAQOXfjD3y72duO1vofh91BYdg9hASgojIoKkMHkD0RuoeAPRG1g3e+I1UHqK11AKA71Nu1OhPWEFBkY8t/JfueVeI1EYMFBpj3bb9R2xgUpvINhASgoDBlZKz4JGbOCjc5klonBwFzAWovB798MbmCaFKSICbyAiIgQD0RuIiAglhVEY890b2I23OY1nG/NkQ8QrLQUMPBX2MXkDtfP1FJE3MBWFKSICURi9gQQD04gIeQOxJwwY6J0b4n6pbPcRsYFUGAM2sJV1WRhkxjwmURgbItQbiD1hYgPNuoCxgIEQhe1e7ycY6NQ64pgAbyDYQKdb+4jC1B4NbyAiImiPJhjoPfKJN5BgILVHozAGERGjM/nAwEtBfP+0JCe9gUpvIApjFFEYMJC8gYiIQBQmbyCxgRIGOnpXLh/Gj596A9EenR9MCxGJwpXJRLwWD4GA+RCFOzWCgT+xgYiI0IYI2EBERAgGojcQMNCJZY8begONWlXuj8s9YSSF3cL5IwpP3PZMFYWL1ZP45+8vcT8NZwIGTbvDuv8IFj+LwnJDxOEv52qG5ubkZ7Ndcb9Qb6AUhZEUtnONYtIeTYUxlZmAZakozGOtphMMBBtI3sDeqCGOzZmTeH5BFG4s3WdSGNMwxfMU7dHYELGjs7gfUjaQksJpezSxgYiI0IYIROGJbQ5521tpGrVHgw10tLE4BiMioojC4pRiUEQEMJB6A9P2aLU3UHoDlYjId1KYluS+2EDOB7UKwUAUxtjTiSOed9tT4g2k3sDxObP8vTeQNkQAA4kNLDTE8xmisNIebeji2Eq9gYCBr+G0m3gDO25FZQMDJ97FxAZiQ8Run8XzLFg01uQNpMKY932wI2+gfT6I57+yJwxvYHYiaQcJA5XCGIqIPPmokmyIpKJw3OyefPFkyWve1bpdiQ1UYCAiIrQnDBhIovByIO7HVBQGG0gwcLsRf9689vokhdk2kySF3bE9bv+VMPAPjYjIvph/CQws/dP10SkbSBGRav/5iYggKbxY96oJG5h6A4kNrI9OjtneDfJ+6bE+a57pT65UGAMYSElhsIHoDXSCp4A9k+4pJhhISWGIwvAGUlIYMPDtnAUMXL0XBsFAr7i9RDQorOfk6T4dFMaU3PeIiJYZfUThZj1YERuoRERQH02i8P563xIMJDYwjYjwiZ63iA2k+ugvNpC8gegNRFKY6qN3upxtlzBQYQPLvC3+PIehHKD9kRR2FmXxWMaICGAgeQO/ewMv7fUiYQMBA4fGZK5OyY2tej9JCqcwsBx3DxENCoMNzA3rn4gIYKDuGeLngw2kiMjw8WEDAQO96nWiERsIbyCJwnHQscyg6xoqG/iM6oko/AsMRG/glm3EaTmUolVaGEMwEBGR84VNE1H4Eb+eFBHJ1rtGAgNvQTjljddup07JUUTk2iqJz9s7hQkMRG8g2EAUxij10fAGOnenmBTGAAZSYcysdd6RKKywgZ3CeqDRiAh6A2lQGKJw9dgY+8/rDzYQvYGKKAwYiIiIwgZSfTRgINhAGhFBUhiFMQobiMKYoqMZzPWP2T4NCoMNpMKYVBT2em/xfVNS2L7sNIKB04WAGZQU/oKBSm9g+T7eiz/vWsDCYSAt8oXcK+TeodInUZhpsjcu0PoWs+vi82nu4qXWR7/qkm1HbyBgYKnQ2ydJYYjCgIEkCoMNVJLCBANlfbTXXcZjc3o4jrnXnHxGRMAGUmEMIiJgAwEDKSLygw3UnGtb/D7gDaRBYUREwAY+OvufYGAlaonP/1tRuH1ohoko3AsqCQz0Rvo09FncEDC4Nen5lbU4RhIbuH0PTSqMUdhA9AYSDCxO60diA52gL2Fg4zRR2cDvpDCNiMjeQPIGVpfnPfUGEgxM2UCnIuvP0RuYuc7E9Qw2sHHvJBEREoUREXmNZTMAIiI0JVd4CNiQwkDFG7jeLocJG5hGRFAf3SsbegIDlfposIE0IlLLt8Xv4zqIiQ1MRkRQGJOygegNVLyBgIHEBj4XY04wUCmMaVndm1oYg95ATMnRiAgGhQuFo/j5txy8mh82kOqjU28gDQqjN/C16QmYuBsbDiWFAQPdakF8P0Or11VHRFIYSL2BqI9GRIRGRPj8tvRLcSgLZySbivpoDAoTDFTYQHgDIQqjPpq8gUgKkzdQ6Q1EUjgdESEYmPYGVs6tq2YfV+IYg8KYgvm6JfXREIUpIlJriz8fCmPep/eOqTCw3pe0R1Fcr0gKG3pWekcfxt8JA//QikhF034Pz/4+b2Dpn/YGfhfGKDDw5TYNEoVRGOP2J/bOjFuNg1+xLiemwECIwm7tLh4rJAqnW3JYFAYbSPXR6A2EKOz6U3HbIiJiDcotRmwgtuQy84WukSh8WGbHSX00YCDYQONWELdh1OskvYGZ7kWcNtEbqCSFvwpjvLIuHhsQhZXCmGY83VJhTK+oLdqsYaw/KyIQhdMtOWIDDen9+96SM17+OVkRoYhIYyBe+2lERPeqAhagPjoVhSki8mq09rx9r3ySwvAG6tVTWUvqo6UoTIUxSAojIgJRWFkUJhgIURjeQMBA6g3UW7c5JYUVUZh6AwEDUR/NvGWdUWFMmhSmwpjxuXwhUZi8gVgR0UuFU5IURkREgYGztrtQvYGAgY9R/CmMgSj8HlbE33/MijtiA6u3STsiGIjewGLkFZn9CFbJigiJwm3xeFZ6A5WkMCIi9rpdeZrTcmOXwEAkhQED9aP0shaHk7ZSGOPVTt0nicLEBgIGoj6aCmMQEdme3ok30HkPxM9HUlgRhVlzEvklPRKPXd/q9s33o554A91zJE7fxWsjTHoD4Q0EDCRv4HDwqY/+ZgMhChMMRESkciuK1/gXG6iKwikMhDewaDw/bCC8gYiI0IpIvVKcEgx0w7FhmC333uUeH75Cv6zL3rxCjXO7N/0khSEKFx5zAQMXI3H9EAz0f3gDsSWXy8n7CaIwYKDGMnFkP17ifkwLY9T6aHgDbzcjYQPtqv+BgTzsfXoDg3YmEYULh554fkAUJjawWn1FjhtLdkz2BurhVHwf5Yz0gubcpW90Rh9R2K3fki056g2EKIyksD3IxZwWhSEKU1K44LU/ojBgICIiKIwhGHg5CxgINpBgoFIYU+nNdYqIFMYtmSw22juCgd+9gYCBFBGBKKywgemKCMFARETgDXTD86mmwEBiA+ENJFF4cDmrKyKKKEy9gYCB4oC39Y1mHGvkDbSW3oC3dxct4vXsvEKFMYo3EKIw2EBlRQQw0NWlGhLtJieKiBAMJG+gLIxRFoWVFRGIwsQGpisi3dBuMGIDUR9dntUKzLtPxe8TbGD5dTtrTqHVeSa9gRIGkiicrogQG5j2BqpJ4VVFLsDLwpg0KUz10RCFa83ZW1Pqo+3b/AMDXbOuExvoFNqdtvmyMmtf6/bkQvFRwDoUxmi7jLg+qq124g187bvi/t9exTEwFYWVpLCxeYtjHNhAbMlBFFZgoFHQBQx8RbfY3C4lDJUwUCmMARtISeH7YPOBgfAGQhRGRIRgYHu0XyZbcqkojIiIZxwM62+Egbk/tCJSKRYq/xJv4D8OAyuh96mPPvfuiTdQmRRGREQRheENJFEYEZHytS5ek63ROVLZQAkDve1cPPZuRXEaRVKYJoVRGFO46JeQROF6rTDmLM4LGIjCmGdmWqD6aJoUhjewvn9/xuTgDaQVkUtOFsKUiweCgSQKh8HrpIrC8AaWdemNWJRiw6yHAqa8j03x2AIbqDPv0xuIwhiIws3R9CcYaJ5eV/GC9E5ts1tpTH0juxb//XRFhERhTApDFM5nSwJmAAaiMAZs4HdhDHkDAQMVbyBgYOW4KkcfNtD4wMA0IkKiMLyBgIGIiFB9tBIRAQxEbyC8gUphDPUGdqQoi6SwWax8IiKoj8aYHMHA8vZx4e2aIx4jDz+umPN38BGFg8PpSWwgJYXjQLKdkg0kbyBgYL4nRRlZGONk7wKmpmNyVB89t+RKCOqjB4N6IgrTigh6A6/71oRXW9EuSpLCq6LuF+5T8dhNV0Re785OIxi46t4iWhGhpHAqCtOYXMcUsEnxBm5WzR1vP26fwpj1q73m1eJuoCneQLCB5A0EG4iIiP3edxwz9AZbP9uTewO/9QYya9On3kBaEUFvIFZEKCKCpHDL6LOIYOCDexdKCjuDszcnb+DrZtwSURhsoOZexPUHUZhWRGRS2O10xfdh9k9DSgoTDNyON8vf10eTKAw2EN5A6g2kwpjB5CcYmJutXpoaEQEbiKQwIiKAgRQRMbOviHoDFW9gZbn7WRSWbCDBwFdRGxEMDEb5jzcQhTFu/rBYU0SksgvE8+Nc6Fx/RET+kzdw7Q6WFBFR2ECMydnvTjGBgaiPJlEYvYFUHw0Y+NgbC+4VStOICmO8wisRhQkGtqfDGsFANSJSkU0GgIEj041/EYWVMTmsiMAbqLKBLb0ZSZOeuiLiirukbTr5jXi+vI7i2AY28HnoJKKwE5niGAlvYKnKTxHBQLCByoqIMcsFam8gksI0JrcWL4ukN7Ay1jTqDQQbWH0v+yGxgSiMUWAg2MBH7r4PVVFY1kdTUpi8gV/10fAGOtvjOCmMUVZEAAPdYesjCoMNVJLCKIyBN5BEYbCBSApTROQ7KYyIiJIUPlmDn8bkkBQuvkpyzFCKwk586HLz3NEYz2UcnTlhLUgiIiiMwaTwu3CSxy4ZEUFSGGwgwUBERJAUtvuNeGcGpcacksI0JpeygVQfDRgIUZi8gUpSGDAQKyIUEcGk8LuZ0/3nJHMV78vMaW4eqvL909ZuiTfQcSc3goGOL5+ngIEQhb2pLJACDAQbSDAQbOBfDgP/zIpITstVjMq/hA2s/i9WRCgigqRwL/es8Op0IW6D4etQYff2oarCQIzJKRGRVBSmiEjaG0gwEGygMianrohIr1VaGEOiMNhAqo+GKAwYCDaQCmNa985ehYFgAxVRGCsiSm8gbQqvJ+K2BRsIGAg20Har47m58Jd7SgoTG4gxOXgDeWPbTGAgIiIEA+EN1NfLDwwEG4jCGPEabCfewLzd+KkwhlZEEBFBUlipj153HwdiA/2p05sTDMwUnDJTIiKUFIYojPpoYgPH0osztzbDX1ZEqDAG3kDAwOcw/ERE4v7ASNhAwMDr08wkY3KFk3h9QxRmx9xnRQTewMbdE7AGonCj1zGSwphpU47bSW+gsimMpPDzIl7biihMbCAiIvAGKpvCgIEQhYP9rK4TDIQonBTG7EcfURj10YtYHDsgCjv5uBsrbKDnta5XlQ1MReG89ziFxAbGc/H9KN5A9AZ699PHGwg2EKIw9QZCFH4Yp1MyJnfPZoZ+2ZQ9lICBSArDG6gUxihJYQUGIiKS1keTN7A68icJDERSuNreJjCQ2EAkhRU28Pz+sIGUFCYY2DmL308vPu1IFAYbSIUxKxwbXi/xecEGFl6TJClMm8JgAzux8RGFCQbWV/3Qr/R1h/U6gTi21JevyN2NxPWGiIgiCoMNfG9GnzG5fnaxJTaQvIGP2SaJiFBSmNjArnFIegOrd2kKkRGR3n303ClJYbfczOxoRYRgIMbk0ogIicK+/zpSUpi8gWADKSmc9gaiMEaFgXJMzh1n2n2zUxoOeP3sVhjXm9c+06a1Ba/O61ONxuRSGOiWypLtlGxgZTE/RQQDSRSW3kC7/ZzHpm/mzsmYXJIUrk9+PyZHMHAr9zpoTO7LG0hJYfQGVi6HQ7IpPG3+PCYHGAhvIMFAeAPzSxkJgjcQvYHwBtq5W8lSCmPcsS1gBWCgMz7ojD+NTFIYY3Xm/TDYHftqbyBFRHq7DxtISeEUBpI3MIWBSkRE8QZiTE5JCre10WdMrmjxBAZmcqE4Bn2tiJAoTN5AsIGAgZVSY6KKwhiTo4jIbm1czXNZXP/FsCOObSkMJFF4fhXf57F0/8DAe7tSIVHYMS5DprCBr8FRHONnp4lDMPDdHfwEA4kNRGEMYKA+LB+TTeFMMzNWk8KAgUgKe8ZVwMDr3k96AykigqQwRUTQG9gbLjSCgbQpXGotxDF/mBMwMFgLWA82UDOcOBmTW2b3vvjnj5FmD0/FJ/UGUlJYn4vnD8bkIAr/tRGR3J9ZEclplYL+L2ED//GICHoD7c66LCMRS525r3WFt05H8RosbVvisrznExjorAx7TaKwAgMREQEMJFE4HZNzy6WfRGE3Ppwdioi84q2ABfAGxgtxGoIozOeTT330NwyEN1Adk5MREUoKIyJCvYFgAwEDkRR2A5msgyj8LkXyth192EDyBgIGekZ2R2xgcLlnHHbaXGe8y999jcbknGD94Fa9cA1d9ylgDURhBQaCDXw8VuLzd9/jNRXGPPq5DxuIwhhERBwu627nxSCiiAiJwpXR5cjNTKMZERuIiMi3KKwkhVEfrSSFv8fkUB9NojAKYxARoaTw1hMwYtwoFtWkcGfTy/LGclEP+4v3ss92o/mAd+zMNAz8eWvOus3CRY2I6L1JSWUDURijsIGAgfAGEhuITWHyBh4yY92cDzeRygZap9acuxuzEwZhN0hgYNmvGlFSH52Tm6MojOHyzw9vICIiCgws9iXMgDcQMJDqowEDL1q2TjCQvIFpYQx5A88LUxwDtGk+7E1O1yfj7m7N7cx5yIJqp/GkMTnAwN+zgakobNcb3bH5Om6uxAYqvYEKDEREJNPaiZ8PNpBg4PvENIKBEIWpPlp8/5wiIvAGOuFG/P6X09dEZQNJFAYbKF5TMYnC7/vtprKBSAoLmDyuKDCQ2MCSe3Z4oz4VMHA7roxZiT/7vPuMxDFofbA4eQOzx4WAXWADx3yxUtnAe0vATkUUnhyKO9UbWJvmxn5mXv0khYOm3HSVbCBFRHaDaPRLRISSwvAGpmygux11rsmmsICByabw5CHH/GRvIK2IICKS3a7MkMbkUjZQXRFJRWHP3Q65Z1QrUeAYAgaa092SVyutGQvcS6NPhTGAgR6fic8Lb6ASEUlFYW/zvuoUEaEVEWIDf4jCyoqIFs/EMQJJYcBASgpn9rVkRYTYQCSFAQPBBlJEBElhwEDqDUR9tNIbqBTGpN5AiMLuhXfbBAMREaGkcKWTTcbkem6QsZIxOQkDiQ1MV0R+Xxij1EejMCZNCiubwvAGeoVrWycYSKIwksL3U3nBW32/wXi8f6oREW9cdnRlU5hg4OQijgG5wkVcb6ko/O0NLGpZ8edBROQaiesBKyLkDfyGgYfi2+bWWtNCHvdvNaqPbmz24v1Xsa0nRUTEE1PAOEREFDaw0BTvO3gDqTAGMLDE5Of7Sgor3sBmNLknY3In/VhJksJN/omIXBvT2Ne27Cc2EIUxFBFBYUz5XLxFxAa2Fo1rEhHRTh9vYHF1FQAWvYFgA5/lpXgfzGVBW8oG/rURkdyfWRHJ6Ua59F9h4N/BBv7jvYGZxzvPXX9ZYcFdPElY9lrL8nY9N2TcnxcsgoGd/f6sKYUxOa/wExsIUVgdk5MwkNhArIiADSQYCFE4iYhINnBthhPeDLqtMHAX7zFjjZIhTjN+LukNXAeH6X9gA9EbCBio9AYiIlKoLsRtkXoDlRURJIWzbUvcFhCFJ7X8QXx+r6j5FZbps9m9P+N2VBqwXvYwbLNbrn1XYWBYyXx6A+ENTEVhKoxJk8IUEYEoTElhq/gjItJ7i9cyegNPK3YkNjC4L8y5+P1PV1QY4w472ZhgINVH35h4jSEpDBjoDqQIM5L7J8ZcOzCKiKA+WoGBzYys64UoHMvCF8BAiMJeJHv76s9CjY9bfl3rn+vLNWvt4hFvH/sz8UIYHNds/QhvFBFRYKDWzp/Ea+lYTHoD85WNTCZqchxOFsZUWpMPDFQiImADAQMrbCq+r3RMrpkrdFhv5gYGeQPfo5YhVzB8rhbGOOhtlDCw8pTsLnoDK6XMQHx+S0ZIZH30tzcQKyJUH43CGHgDlU3hQbg8cCcb5KOgNavoLHteb3kr8xqGPfec03+JiMAbWDQe4rWcegOVpDC8gfm5IV6bSApjTK7s1sTvH97AbxgIb2BVWzHN73bXVyqMQUTEO9v3HbGBhVv5zggGfhfGEBuI3sBCu5jAwPL6dNOUwhhKCgdF8ZpCbyC8gQQD4+7S5RZ/vzTODtc1cye7ATdXcV8LeiN9TElhiMKUFJ4bEgZKb6Bz6Iifj8IYgoHn/jhhAyurhzwm/YCB1BuI+ujvpHDu0Zpwa7RoMm4VBQzcXreLZEwu7Q1ERMTWRpOnWV7LMS25IkIwMO0NVDaFUR/9HRGhpDCtiMgxOYKBxmU45rV1JsP8wtNZs51/3fC6N5xFQX2a61NhDHoDKSmcegMJBs46gzXBQOoNhChMvYEEAyUbiIgIeQPBBmJTmGDgezra8XbotFhvchQwKHecHtUVkW9vIGAgvIEEAxERUcbkUBiDTWEShQED35WqrK+WMBAREfIGzsPJ2rzZzTHvDva6gOH5RZsNxTmW26NVPwpGU31OMLBYaMiezKp4fsIbqKyIICKi1EdTUvhWEH8fSWHURyuisBIRgSi8qo8W3JqEDRaMWwIGVfT73S+zUUETz0vx+yQ2sFi6fLyB6Zjcfy6M0a9cXF9KYYz0BhIbWHPF/aIUxjysrTgGZcsCBi56mTbrOteQN6/6MOSjc/9KhTHfSWEqjEFEJB2To95A1EcjKUxsIOqjCQYem6cd9QZSUthtxG1zVCpMeGN1aCe9gRiTIxj4295AREQwJucYZtdRIyIojEFvIApj7HxhWqPCGNoUTkXhv3tTOPdnVkRyuVz+3xIR+cdhYG7aLfDqZFEJA+suYGBxV6zxemM+1PjGb7VpRaS1rYvTWHZmJ6IwwcCrLl+rEgaiMIbqoyvjW5IUVmAgegPJGwg2EN5Abx+Jx+gkeowIBvYmdwEDB97QIG+g9+AZw7y+zAm3V4dPYQzBQEREwAYiKazzwmdMDvXRCgxM66NJFEZ9NGCgcw2Mvqnlt0fesjcl8Rjm7pi508qcV+1nXxNnzmbCBrbmzRtTVkQoKZyygWpSWEZEsCnsNQMBE5EUxooI1Uen3kAShTU2OnKz32tqJAoDBj5O97JGMPDbG3g+1ZP6aLvVFbAIbCBgoNO7iMesUhiDMTlERJAU9gqTjmOuuFsmUZhgoFWtmnxa6Zls4EtTwPHOJ7yzus20IB61dhQRAQykFZGUDVQiIhCFlYiI4g3Eikhu3bmw795AWhEZ1C8L3l02OyFFRDaH8zGJiPRz1T5FRGhTGN5AiMLUGwg2EDCQROGUDQQMJG8gYOD3prDiDeTb7YlX2a7A/MXZqbDLOJarLuEo6o39pkXeQEREFDaQROHNXrwWUBjz7Q2kpHDJEo/ldEzOy18niSicc6qHkFZEzu/yhLf0LdP4sCJg4HU7fFBhjL3r3OfEBkIUtl+bomUG7w8bSElhqo9OvYGr62voG07hkxRGREQLizI5PpNjXrI3kOqjw4dcpbC3nDvT9zvk5+41ZpXCfMJr786Q9R4Xa0f10Yo3EGwgegPdS0d8n/AGPjqTX3sD3VxP/DVEYVoRQVK4eu58VkSYGc/NeFoYEwzsPTrPmJ0y5tJ/Fh5GRGwgCmPKB1/AiHJB9rQZjaUqCoMNLGor8dpFUvjbG5iKwgQDU1HYnlmGOJZllnPeXZWyYdBdOVdmrp8R746iecjFfROTKPzsPQXshyiMwhj0BnozPvl4A+PFJVK8gYCB7lWToreEgTQmBxiorIigMCbvRhGvjfkHBqaiMLGBqI+mFRHAQKyIoDdQiYgQG1iLSzGxgYCBtCKCwhglIpJ6AykissuXxDHb2+UYfzniGDwf8CHvlA/i+bcu7+as1L0J2HbrHCNnsW7rNCZHojBWRKg+Gr2BEIUf9+LNf1ylKGsXJg7BQD23FN8/2EClNxArIsOlv+D16ajBeq34VWO3xfnh544rgxEMREQEonBSGGMWl2pEBIUxmoB14vq8iecbRGElIoLCGGVMDmygUh/dHd4dbhdmOusVbPH5BzkBg8WxYBjxwNsZBAPBBlJvYLoiQqIwVkSUMTm2zSWFMcQG0qawjIiQNxBJ4ULz9kkKn5g45nYzi5bm6yMBAw/L7SkZkwMMBBtYnlevEYnCgIGoj3bqm3Nb6Q1U2EClMEYRhdNN4b+cDfwzKyK5XLn03yMifwkMNP9pUbjcLfL28lIRr/3FyrK2xYbJu4/RmAXL/JEzf9KrqYUxu9Xg1/powECKiGir/SxJCn+Jwoo3EKIwrYg8T9GYN+JGKwwyW3NOMBBsoPsYejXxmN9O1aSwIgq3X+OK4g1UksKIiNCYHApjlIiIGZ9makQk9+rKU3K5pPnHsbtm2q6y4rXnbKDxTifPCQYqvYGIiEAUdsZj8VoDDERSWImIKPXR40ImKYwhb+CqtojUwhjAQNd2mxqxgdgUBgykFRHAQGID93L1A0nhbPUkYElaGEO9gUgKQxR+dyo/1UfTmBxEYb/+qqiicL7/aPBeh5nasDR51Cz3zdfcOW0WYbC5jp5MIJor7067sjBCwsA0IkKFMWlSWBmTUwpjaudgnWwKp4UxhZIlXsOoj4YoDBhIbODlPjyQN5DYQBTGKDAQ9dGv0kScZgED0RuIiAjBwDQiYjenMqkr66OxKUy9gYCByqZwPMhfubuKjVBSkQ4bN59n3h2/xpr/GgzHSkTEeeTE96eMyZUtuQqSFsZAFP5mA9P6aIKBVBjTGX1WRHgsPh/YQIKBWBF5bDNG6BoXb02bwt/eQMBAN+yJ643YwJGMnEAURn00YCCxgRQRSVdEAAMVNrA83w64U25pkR+5jsHGD2fDm8XLKAqe20aNRGHAQCqMITZQrogo3kAlIrL0BwdaEVF6AyEKfyeFvUMgLfWti4DBt2FDIzbwYL2XKhuYwkAShT+9gZ+kMNjApzaX3q+6OCa9MvKYB1EYMDArDpq0ImKPjtJi/6M+mtjA/HIZ8WZpV42Gt0PGYpPq9cTdeWuh8fJhWKPeQIKBWBFJIyJO9imuB/IGShjoNkLH+LU3UMLA3P3xKYzBigj1BiIp3Lxfdry2HH1gYGt1j/2sNhXXvxtk50pEhLyB6A18DsWxkmCgNuyck03hNCkMUdjbT8TzD0lhpTcQMFAvMAEDwQae7OGSdwfnnBZ0uLtjpfN6LMBnfhDyRlYcA1AYQ2zgb5PCVBgz7or7/XYQf/3MbsT1e9HE73c+FLAMonB2mPskhTEmR6IwYGAzd0nYQIKB8SD7JBioJIUhChMbSDDwqz46Zw0+MBBsoCIKf28Koz66cm1/ksLX99njZnupR0HNd68sXI3H3F73R2Gwylq6EhGxbwJXEhsIUZh6A1NR2B10209VFKbCGH+RJIWVwhilN3C9shMYGJymmzZbrsX9TxERr3szlIgIwcBrQXxe8gZCFIY3UIGB8AaCDaSIiNIbCDYQ3kCwgX9tYUzuz6yI5PJGrvhbuPQXegP/6YjIYp/P8sYlL07Dq9qDWwVt0xIPAHvKeqVXYc3KrW6NCmOIDUyTwgoMJFH4a0WEYCCJwjIp7JzX0zaNyT2GjU9SGN7AZtZvhb37obdmi2e37GdPWj5yqiXPMl17+qmPzmaLFYKByqYwRGFiA+ENfJqTs1+Is+K2hDdw+WgkERGlN1Adk7PNB2+ZcVkLxp2bzsSjcs07u+cw9E1PwIDMnT85C3VxG6ZsIJLCXrEgHkNYEfklKSwjIu7xJE6bgIHKmBxE4eLqfkjqo30+inm72WlGiiissIHn13ydeANTGGgMLifNnjbFz/8ekwMbqMDAmbMZJ95A1Ed/F8bY3Bf/a9tWGB4Oft86jp2T+LyVVdSb22OL9Wb+VRWF0RuIwhiKiKTeQNuVrxV4A/OLgfi+UR8NbyDVR6dsIDaFCQaKF+CSW9zrRLz1rlcIBop3f1G8Uxv++JcxubQ+2u7G56t5Lt1C1RuI3sDv+mh4A0kURkSECmMeu4u4PrTsmwtsVgqDWtGNmT8f67yTz8yiYFxvWcqKCInCWBGhMTnAQIjCSm8g2EBERGx7I77v7/ro/fy2I1GYIiJ7JxIwsDhmkX/hNZ1lTtub/9rXjMhtde8JDIQoTGxgmhT2grf4faa9gbQigogIYKB7W4nXJnoDERGh3sB0TM7Nxp2aud7kF9zbNXJhL/DdPhvt+hfOerdp2LvcBleKiMAbSIUxh/FiLX5/1jHZFO61pDdLrogQDIQ3UEkKpxERgoG0Kew0j0lEhGDg8thkwWwq7qqXu10lbCBWRAADn7GAgZQUNnnCBjJKCu+qpz15A5X6aCUiomwKF3OdT2+gTAp7/UDAwOm89+B25lFnoREtnqx5i3VxLL2sGe/Vm1e2W+UGBAPJGwgY+G4sxPWgRERSURi9gZlsIGCOVxLHMqyIKJvCKIyBN5DG5LpBYcfbk7DFgko5qBEMLJx2RQnzs+uEDUR99JcoTL2BqI9GYYzT7U6T+mj0Btrnodw8lxER9Abam7f4eRiToxURJIWLxnTP641OIeLWe1Fhz916zp1MMAy5/dZ1pT762xtIonBaH530BkIU/vIGKqIwYKDBH+IYg8IYsIHO4tWIgse4XmOL/OFFojB5A9PCGLvRPF0pImIU9jJyKHsDwQYiKawUxiAi4oUH8X0hKaysiKS9gQQDc4upJz5pT1z/Gb502KDKl7wRFMdhj50aXBWFAQMxJoeICInC6Zgc9QZCFAYM9I6PYiIKf4/JERsIUbg/ac14Vz+3WVB3A4dE4awVFCJv3L7p5ut4yqu9gbNaZ6nWRytsIOqjUxhIbKBuiufvv2tMLvdnVkRyBb30r4mI/NMwsJZrMT4KZtVosHs91pZ1z3ic5TdLFlxHRo3YQCsjRd/jYnaliAjBQPQGYlNYEYWpMEbCQCUprIzJXUedy0cUlmNy1VCbcndRF7dBwXnHzChNM35p3iuELo+8vgIDFTYQMNDbSNHhOykMbyBFRMAGpqKwc1/EFYqIAAZ6tyiem6/50uC1Dhcw+G0ux6x1WR95tamPNM4nwyurN+IH1UcTG4j6aPQG0pic4g1ERARjchCFiQ30gsWOegOpMGa6beySpDC8gWP9EvPWYtjU/Pr6vWbTRWnjZ6e1ioBB9/vT7OacVcIGDvfiNAlvIGAgRUTABj5KefHY3Z2Mq9obmCaFiQ1MRWGsiNijmoCVQW8W8qVhNdlgvKs+rdZML/NGrrXRguy2HRMMRFKYYCDYwJJTErAu9QZCFCY2MI2IOOucOJ0qERH0BuZ77oHYQIqIPKqXFa93egIGTsx3jWCgttkUI6d2qI5/9QYei7rqDUREhMbk4A1MN4UVb2C+chSnbxTGAAYqonDveM7wulvLhD3TvffZ4743eSsIVyFfR6MdrYi8x5dT5FyGnbkiCotHtqxzljDw0RcwTGEDK01dTrfLiEgqCrvxS/w+aEyuI72hqI8mGHjSLcaPVa6TKKzAQDO3ufglu3RnTsYU3x+ffuqjyRtIMDD1BkIUxooIsYH/uT6aegON+fTEW9u5wXqn3bLGjuapyruOs2I+e+YNYgORFHZ2BfF5N2sBA8kbODwJGJBfuQkMpPpoiMJatvWBgemKiJoUBgyEKFzUBcxv2UYz6umr55Pd9r2Vn90XDM172xnD7ATieiFvIHoDSRROvYGojwYb6InT49zcD15rYgP97KU9J1FYqY/e5hdD8gZSYUzzucxyc3Vn4dCY3K+s2hTffzNubCP/VCuMyRsIGKjURyubwuQNlGwg1UdDFFYjIhIGKr2BiIiADSQYOHzIpoAobkXEBl7W3knArrM4BvH3ck7eQEUURlI4H8/F8xdsoL/IHFU2cNlsVqkwhiIi1BtYLAjYgMIYWhGJZ5/ewFIxf+dOUytFQeQvY7a5rDfcLJljFsTFRlstjIE3MIWBVBiT9gaqKyJSFCY2EL2BYAM9Zzu+/uINREQEojC/LYM2wcDS5W5EJAqnERGCgcqmMNjA1iQzJhioJIUhCpM38DgX18P73vh4A79h4NBYBuKYfSiE/nX/qFllPj+I9192GvL9YfBkeVPAMB3JfCSFg0yQiMIKGwhRmLyBYANRGENs4PeKyHd9NFZEGlOtzXq7ivj8c2N69UvrmYDBzLlViA182LKzABERiMJgA93n9uyYp717S5LCaX00RGGKiMAbiIiI0huIpPDfCwP/zIpIrlDW/zURkX8aBvb6lw6f6vV6GHrdasWaX4Mp75zjTcjN3vjJCrdpjSIiBAO/V0Qyg4GhwkBiA7NStHvkxWMyhYHkDUxhIEVExMlvwp1uoSVg18OM2Uq8TnlV6xqRt3a8nVnq5KeUFHaiZadCKyKIiBAbyOzNXk0KAwZCFKYVEfQGKt7AdEyO2MBBeWTyQdyuhcP8SzwG6hXrzTuv0TQMuH20WL9pPUkU9lqvIicYCFGYIiLN++BEhTEUEUFS+BsGwhtIMDCNiFBSODson3j9smoxgoHBsLf1pW6hKTCQxuTgDURhDERhO2ifauqYHERhsIG/7Q1U2ECsiLiPhxTJ+o85H4SVdtS3rs++Nc/VO9wcTPZhcFp31r+HgWADlTG5Qmkl2QDJBsIbqIjCBAO/NoVLN/kYT2GgPb52WeDnzBo7tJdn/9HaFzVvPliNqTCmvdnswiQpLGFgvjL+iMLYFAYbSJvCG3MTkTfQPnLxGvIvh5q6KYwVEbCBdvnV1c1dt9rgvp+vsXCcfVjWvjHweT10thrvlsdjdUxunhOvmTCfGf5+U/j39dGAgd+FMYoo7O5bM97aZa3Qr0Vrg2BgpeULGOA62VhhA0kUBgx8sS9ROK2Phij8XRijwMBMeTFR2cDL82DwdqFVjoJX5FVYO+c6vF4sb0O/O2zpxAYqojAVxjysOFREYWID15qxIzZQEYXBBiorIt/10a34kcBAcRjiV2IDM49SUcCo6yKBgQob+KMwJiRR+L7a75LCGMDAtDBGhYHW9tMbSGNyW2cfkSg8i0ZNPhvMGmF/06/2rXf35HGX8b3mzwpth7mPTUgrIuQN1HtDpkZEUlFY8QZ+bworonC370787Lz2EwysHfat0A9uG4tVzOHNf7frJXHMzd1jgRdvSUTE8WwBQ8AGAgYSG4ikMApj3Nb1bJh6flojbyDVR7/cSUhsIEVEwAZCFCY28FXLZ3jtMcyG/vPqc2t2d27ce/oz5i9y+yfrnzcrEoXtXFV8fojCxer9UxhDEZGhI57vSm9g6g3EmBySwkpvoOINXDBx/zdnxYYWNB71Nou83lN8nqMRuvWsUyEY+M7pn8IYwEBiA3sDcf8gKfywFr+OyYlnjzgmLw+ZiCIilBRGRATeQIKBl112xO1hoRj1Rp3V2rpPdzm5MbxkwchuJoUxtCm8k+OFEIVRH62wgQQDUR+NwhhtURP3e9UWz0P0Biqbwp376ZyIwkgKs9pqxquVSjskNnDQKd3F8+RsMDd7EzAQhTFKfTQ2hcEGEgwEG6hPfXEsQ28gxuQoInJ4ngw1IvI1Jvf3Fsb8mRWRnFEo5v9rb+D/UTZwWNYC3r8yFvZHl/XcCuf7C2d2bx/2OuZJp95AEoWD1eypwkCIwr9lA5WkcOoN/KU+ujwTp5vcjM25VdXbWjA8v3V2fNot7pSyJc1eB77FapfslCIiSn3095gcYKC47cRpU/EG9gcChsAbqPQGDq3iUk0Kj4phly/qJzPsR5fq2grtU403h51lxBvmaE3eQKyIKIUxEIWJDURvoNZhp4h6A1n5ldRHu02vrVNSmHoDAQNj1016A6k+Olc/nogN7FXD3o7lJ6WjX5hfMpGjd6s1BhhoWX0BA1EYk4rCtCkMUZhWRDqHeEdJYeoNTGEgrYikm8JIChMMXOnlPR+Xnt1o6K+5YT0KwYRX69Ep6jX73ZhlCrMb1Ud/w0DFGwgYqBTGvAsXyUZIUTitjyY2EL2BEIWpN7AX2lterVW6Ibfmb4fpm+zNf/aqpchZxI81uwfRZ1PYu4vPi/poioik9dGAge7h6MRKYYyz6oljyK7/NtVN4XRMjryBhn90OZ8+61pYcFex1e6cluJPMjpovWn1tGbeNF9KegOxKQxRGDBQ6Q2kFZFcdObm0rud/Jccm/NmZmeueAOV+miCgVgRyS+OAgZenxbrPddrnZXK55dfqjtF5j7d7JVg4MMu3jRKCiMiAhhIEZFjMRgTG0jeQLCBSmEMIiKAgU7JNBI2sDjIitcoxuSW95bJJ5pdDcMo68+tnj2Y89pbXL89oxAbiijseoVxRekNtGun8Y4KY7ApTKLw95icAgORFP6GgX40WnB36DS1YP1cP9lg3dyL50uvxOw48BzzEgwSbyDBwB9soHj+SG9sWhhDovB0V1wkonDLaScrIhCFvUpDfB+pKJzAwCpzub/YtKLBRjyGrKhXFMcuc3IWMOA54eQNVGBg6g2kiEjaG6iwgfAGJhERqzgmGEibwmlSmLyB9tCOee2staKAOXWLWWz58IvXaTm0n+O7TmNy1BvY7n7YQIjCnrP91EcjIkKbwvd5sazWRyMpnM0dbxH1BvZquTVFRGhM7p0Rx6DBvl2LBl7V1y1TW1R5PeuvIl5tjmoqDHzXxobiDSQ2ME0KJ2wgxuTSpHAqCiu9geQNBBvoXlpLEoX9w1V8fsDA96ZkaPap7rbNe2+QjMn9EhFBb+DWrCe9gV7syFUXWR+tNUoHpojCr2L0U300vIGUFK7yw5Lb1r4SBRdzXbPc2qTJncNsEwbTYWGuwMCEDZQwEKKwu27LHsPbZE29gVQf7ZqDRQIDsSICNlBJCqM3UImIAAZ2LwUBA8PNixMbWOkNC5G7793btCKCTWHyBmq+eP9QRARJYYKBld7PhTG9cKcRDJwY+xWJwk7/KN7H8AZmxcNS+2thYP7PrIjkirpW+ZfUR5dL/zAMLO2OE75cW+I03NReNWu77WR5t946iceyU7aYpp3r1BtI3sBJ3Ih/6Q0s52R9cqcvbgskhQED7XZWeqkq9Y8ojMIYsIFJfbTsDTRjgT6qD7/Leq8la7OmZXPOjE2V9WqRv2YQhU17dYnIG4ikMCIiXnMoYFmpv4kTGIiISNob6B2v4rUPGEhsIHoD4Q0sNvsfGNh8t0I+qs6taDD21pZVP51cWZixZUHUGzvEBsIbSPXRG92d/bIigoiIIgorEZF0U5giIvt8PWEDCQbOX/aVd6/1VtTjne2V9fYCBj06/SrzS1XfYQobKI7GO0UUpsKY1BtIvYGd4uQTEUnH5JTeQNRHK4Uxxi268eWi7rJ+XHqNrXL7deG12uWu8c3LsdgpvNwpImIvnuJ0Pdzk8v5rmhPff6vV0ZXCGIKB5rO+SLyB/lXATkUUbnDjSisiJAojKXwN7B1nzWVX8+cHc8wM7f30y8NLhdm5ZfVJojBFRFxfwChERAADyRuIiAg2hZXCmJcnvUfoDQQMBBtoZ2fiMY6ICGAgsYHb8mPAp80s04ZsIvB2YRe8edvuXSLeqZV0ZpQOxSQigjE5iMKF9VsmBS3pjZVsoFIYk9ZHEwzEmBzBwLQ3EGNyJAo/R/6CVw+mFYqH/9NgU8d7+8ZjK2BQ3/ee5uD2utKKiFIYkxtJkQpsIPUGShhI9dH9zCQpjFHYQGVMLvUGUkRkPy10+OJi1FmobR4VK9/fPHj3Hl+YP7KnbYKByqYwYKDqDXwIGEj10WADsSJCMBBjclgRUbyBBAPT3sDKYCbZoIuAQVF/bbDi+3D29flSHAPCgTc3jYl4beXOnvj3ERH5AQPZd0SExuQGzmKWiMK3WNzfiIhgTI4iIie7HvqFzXufiMLWcNXn07nW0cJbtOZWfi2/f//1CAPNne5oU1i3HnKTeybur6A3rFN9NMHAyUQ8X/LdqXiefRXGKElhrIg4z1hcj2lSmApjtPtFwMBcu80Ctg0cdrjlNf9dbGWYG26qDjt77l6tj8aYnLIigsIYpT4ahTEkCqdsYPbUvjF32C85ZtzZrNVN4XEt8njPXIhj8Gb67FuLa9Hhzjjaajx3bOls856s1IjIvLJ/EgxUvIFgA+3Fvv38jMn9WBGBKPwNAxU2cJ/XltydWU0WzKsvh1m8q/uP8aCoeRlz4RAb+GwVL5qdPRQ/3kC5IkJsIGBg/hzKY+gPGEhJ4Zo5fiorIjQml8JA6g2cDMwjb8zm1bA/dvnc0l+LPjcHq33IN9X2+JcVkefuJWBVLL2+6A1cDIKfYCDG5FAfTWwg6qN1/Sz+fbCB8AYqvYH50mjOq5dhW/OfbwED7ej98h/XohG5zfG9T2xgLiz9tCICGEj10RCFwQYqMBD10eQNTGEg9QZCFIY38K9NCuf/0IpIsWT8W1ZEypV/GAauSmzLJ7NGKwqbhdfOKo22fV4f9O6anxlV1gQDkRR259nZVS2MWQ5+Sgp/i8IEA9MxOYqIpIUxFBHJBNUjt05Ph/GZpl1Zs3vc81rlxMRt2OVrdtDOCRtIvYG0KQxv4I2PKwQDn+34Mya3KTVOalI4FYWdyV08htIVEdoUdivVGZ/ZpaY2XO75zmovgwVvl/oHxrXLpM3m3fhFY3L29C7+e2lhDEVE7Ebup4gICmMQEREwKU4iIugNJBhIhTFpb+Chsbryaq7ZkknN3pMZVjfvP2JxOver7ceadTPjlVofjTG5d3QTsDPtDVTqo2+1zvQXNpB6A8ODUSEYqHdrHzaweB7leG998sNBq72pWP39tMrrz77OehU3s2PTx/FObCCtiBRL9cKvY3ISBjqlt/jvQRQGDPR6Xscx3Z30zmFFBPXRSmEMROH6chZzL/dywt6qY+oscnpZXz8uq4wPWjWH2EBaEUm9gd9jcoCBNCYHUViBgW1nWk+8gemKCEVE4A2c5h8L3nfChta3QvH9r5xSg7Pq8Bn1SqVKW62PbgwmfYKBz+vPm8IojFFEYWVMDvXRz+pRvIZ88ROTFRHpDUySwk15DPKuDdYrVAKLjZbDvHjs50qarXV9iwEG5uzKpz4aEZFs8XwU3+dbXO/bojtKYCBE4ZQNtHlWwKZ0U1gpjAEb6GiWOCY9S1rAF63A1AaHw3pu3fJbxq319Ml67dZsrMBAKowhNtD/kRRGbyCxgYCBYAMLj/yHDQQMRG+gGhFxi+L+gDdQ3uK8brQ6oV/L1i1mHu+6/3rtM5ETrx4WgygMGEhs4I+kcEgRkZQNdK4rcUxCUlgvxKZGonDj3Ngm3kD2FDAZMNCoVcX1iYiIPxjNeHjI2dFgy59Xa91cNrl9L+haMO3bFdoUBgxU2EBlRaT8GmySMTmsiOS6g4QNdIK+9Aa2OrOEDUR9dAoDaUXk2g7PvOPl2rKZIBizzLSU8bXTq6r5s7G4ihERyZz24p9/dcUxDElhrTYV1zd6A9OIiDvuiPsBSeHnYSaO3VgRwZgcksJO99St/RIRcVh1wHu3ohUOTnytW8WwuODuqHwM/fJiXKGISD6wBOzBikg6JqckhYkNHDTjjzdQwkClMAbeQCUiotRH27eZuP73l2bEzVzA2XraK4jnmVbSvLzt7igiAlE4SQpLGFic7MT9DhiIFREak0NvYDomR2wgeQNlfbTbq8V9goFl35c0BRd/nkY1++LW3q9FYSv71K1Ka3Dg1enopPWWzZM4BrxOGrGBSX203BRWIiJpYQxFRAADyRuIwphUFCZvIERh8gYiIsILowXvMqMT9l7XzZyV/GbeLxfuJXGs3d2v1BsIGEjeQLCBGJMjURi9gcqKiCIKY0UEMBCisL27TcT199jvxPPQFvfLeG/0/0oY+IdWREoFTf+3iMLlfxgGXi6XM+ezficcmk6vbS1Hhwuv7Saa1ptubxX2nJTqvDYIJdtXsndKUtgZB3LqPHzl1KRwXt6GiIg47b54TJo7mZTEmFyHict20j3FvrEKP2Nyu3j25s1T3o/8Qa9fYdnzvMs7Ws7WejPJDhX33YQNJG/gpiJgleFKUQ6FMemKiNdoGgkMRFKYegMBA1Ef7R0axlVdEQEbWA9nEV8ce22t39i+LOvO3Bd3KuFZC7alKVe9gUgKL+zXRF0RAQxEb6BTDceqKPwLG/i1KWxnN0XdHE1GD97OxW0WrN5bcfreswZ3bIGHxMtXwCDbrS0TUTiNiMAbSDBQKYyBKKyPipOEDaytxe9XqY8GDGwdFyV1TC4XaBk+cAtB2D9ce2PLWuR7vGM1ihGPxcPRAgx0rm3xGoAoDBgINpCSwoCBxnPxEYUVGOjak4QNzOY8AVvBBqIwBqIwwUA962vcsbKexvd+FLPHatXhzjiuR73iKajRigixgfAGQhRGROR7U9jJNK8xFcYoorDGujW1NxArIoiIUH107/XY81HfbEX9niW+fzfuTnl9ks1FQWGRSSIi2fNR/PsojEF99OMgk6NgA7EpTKIwYCBEYWVFBPXRuYf4/Sn10YoofMpqO+49omYYbCLxGqxm7CqvzvVMaFfW1TFLx+Sc/EZc71gRqTwEDCRRmGCg9AbanaP4PvfOYkBsoJIUVgpjsCKiiMLjBxvz+flshf1+/DSsU/Y+4o1ymAuDeliJk03hzfSZ9AZ2x4tF0hvYkT1piiicsoHvjibuD7CB7fciWRFxW9NYT1ZE0BuIpHC8Kt85c9q2FpT4Zsf0U6vBu89GLeqdLw+dYGB+x8X9zUYTXekNJBhYbd32v4jCJfNgRiQKK2xg6g1UxuTi/GjDA3EHROI9LL5/O3uf8uY6Xwp7T3PRVyIiVB+dL/WqFBFx7lzAHIKBqSicmQhY+pMo3Bmp9dGIiMAbSGxgw2rdecfodCO+MzZXtm1exPV/brPQ75dqO5auiDj7c9sgb2DZmIrrG2ygvsgd1KQwYCDG5BRRGJvCBAMpIiJXRJxsQRwTBf6b88l9IY5Bu7UAROKCevHmPHNlvU3j7FBEBDCQvIEYk8tfbj/DQMkG/lQYcxG/b0RE4A0EDLQLizj+pTDGLIUb3riuWxFv3V5zthiKY+CTW5nIm+i3iukUMyvqDVQKY4gNRFL4WFrMqDCG2EB4A8EGurNI3F/3mYBl36IwIiIkCs/f2wpnhdBkYbde71urS67Ia2z9YP6ed/VfN4UlDKTCmNleHDsOufrKr5RKsgmAGWvFG6hsChsrqUakY3IEAzEm14vtjTgGhN2od2sHVxZphTrvXOxK5C2qqz6DKKwUxsAbmNMft6Q+GpvCChvYuy1cNSJSXTV+XRH5uwtj8n9oRaSsFcr/tTDmL2ED/2kY6PejNw/7DZv17dt2Z5Vy5Rrni1yRcfHAc6z5KJ+wgRQRAQzMTo+yDtOQj8FrXZxWGvufxuReQUbchoOxeG2eprnQz7QDcVpMx+QUb+C8Pm/zFj8NwyA3O+js4e8t7vBwyvyCsY/ZtO/NeGMjTtvkDUzZQKqPRkQEbKDACuI2BAyEKKzUR6M3UBGFlTG5cpYJGBwtutFwnK2vLSe7tXh7tX6IM2/1ErN2yUlgoJNx5VS79AY+u1KUXAzaT9PPDA6/eAOxIkJsIGDg87CPQ5UNTMfkCm9N543bqcN65QJz2G3Optyu5duaf2ZBwgaSKAw2cGhMxGPmFZ8iKowBG6gNj7I3bi9ee2ADdb/wEYXn++LUL/d2cuNZwigkhSEKU1LYqj4bfNR5hmG/l3/r1pyfj7wzv1XZYF976Fah8EhEYdfhkwQGYlPYzh7Faxkw8LcREYUNJFEYvYFpYQzBwGrm2uDmJB+yXr5iGax1XC14q64LWKRd3zHBwGor2kXkDVyMxGO50hwdElE4hYG0KRxNBSwjGFjWxGO7tB1WCQZSUrhjDiZ+djcWPz/rdnVzr7cufKoXOqzvuq+5VXm/77xls5IWDKr3Cou29xJFRAgGYlM41/9RH73NB1sShQkGojAG3kBiA1MYSEnhdEWECmOmc+3Om2anzbgZBTF7L/wWt+rPWtg7d8X7CGwgeQMBA9EbCBiojsnJTWFKCv/niAjBQEREHm5N/DVg4GtVXfJwsm9oA0cAImtTu195S2cl1utN3IoyJkeFMWH8EYVpRQT10YVV/7MiksJASgqnKyLuayVgjN2ajAgGkig8fjyyvNMXzyCe9Xt95obajNfZ0dJ6O1YXf/1jReSrNzD0njIiBRioh1NpcpAwEPXRj87+AwMREQEMVNhAgoFLZ7wW/7x24Atz4rNwuBPfv7Z9P7gTTKthX39lr8QGluObONYhKXw3BQwsnuYyIsfFMWdenGxIFCYYiMKY7xURJIVJFEZhTH4/Eb9/wMBV385zxiZu2Os/Tc5Gr/KKNxr5bui/x9s+icIEAyvy+lV6A7Ep/M0GNtygIo4BS7nqIXsDz+HiwwZqq5OhiMLEBgbjwlZ8/9NWFK5f9avVj0oNAUNarzC4Pi9rqo9+NMxDsil8mZ9eam/gRg8+MLDRkAVBEIW/vIGIiJAorCSFAQOrXnnP3UxZPP9YqX5lzWW5wRuduBb5XmNVE8cwd632Bo7OuQVFRCgpfN3kkqQwwUB7tJkSDCQ2cNtsbAkGfo/JEQyM7cjkPT0nvv5TeRNbm1zX47XnSWeBeHi3f4GBaUTEqzbE7w9JYYjCCgx87bs/2EDZG5g7aNIkIWFgu1O/+sbmHUfedmzUzLZZPnK3rrmMPyu9GqvdtS5vvMdVjZ8PtRpL66MVNhBJYWVFBGNyxAbuq53A13OZT300xuTQG0hs4Mh+HcgbaI8Xbf5XwsA/tCJSLlYK/xYY+E97A9vXssGX0dPRwtcotKxaNLLFI9nJaNxv+xULbCC8gSQKoz5aWREBDKRN4ZY2+TUigt5A2hRGYQzqo9/j+jlJCs/4OObecrXSePgez9n4eXtwVrwdGF+K1xZzeXNGbKA9XYl/n2CgTArbUa9TM9/l4kGtj05hICWFAQOVMblx9TUjUZjYwCsvvHhQHTrhwK2ZNWtxmE54NzvUNX/7XNSIDaQxudQbSPXRaWEMJYVTbyDYQEUUVgpjqD5aisL2bTStmfVSK8Nr0hsXlHPRk1Untngtlo49LYg7zGDnIhcw8Nq9aNQbCDYQMJAKYwYzORaF3kCwgYCBYAO9Slb2XElR+DkMP2xguilMovBgZ9h8mDsP2DCYhdxyOs0S72SDetQXv7Wd1X+UH5QUJhj43RuYRkRoReRcEKfV5yXYR5QUZvNclCSF11NDFYXd/kPAwHJpt+athTbVgvGxUGPe5Mm4NS/4Ya84H+wIBlJSWMDKWsIGShjobY9nyf7ue0lSGGzgvtcRj/2KAPAEA7EpjPpoZVM4c8zIFQTpDWyNLy/xGih1o35r+NKttnapc75h1XBQ5NXY+k4Kgw0EDFR6AwvTbaQRDNTym1NSH42kMGAgFcbAG4jCGHgDCQaK93uFO6+DzXzH2s5ZK+ePuHtaWFpQW9QTURjeQKU+urQ/i9da/yVeO+FLrohMnuL6v7c7O9Psnz6FMRCFz4/JgnoDSRQGG1ha2+J+RFJYG0cRD2fzVjioPuuxZa2iKuftRZX1G2/fslJRmCIiYANRH62wgUVXeg9TGIikMLGBCgwEG0iisPQGUn30qWuNuZNtjhmfdNmTjbfzOrf2dzcMWFG7EgzUY2cXqTCw+qM+GjAQ3kCnsRS/bxKFeWRGyphc7jDbs28YSN7A2TC88nEp5tHQjf8fed/SrSiybf2DbAgqPpo+CBUFZWEA0lNRUVBR8fnrv2AtdxK5M+9XnRojs+49jTNGncqT7q0IM+bTUdlk1uyCs5x3FZ/P2xFDbyBGRIgNLERhOSKSi8ISG0gwMF0Yn95AZAMJBmJSGHsDSRSu9cVv3uevWQybG3f1ZiMYgPVM/Nh2n4dQL+qjp4uRgD2r8uhBbCCJwovJ62Ar4tbEJRgosYHYG4grIhQRQTaQvIHIBoo3PgU3NUa6/3ZnjDUu+wD07aPKZ+rOeurZu/KpjzbH2+AnNnCeFwQRDFyOxPcd2UBaEclhoFQf/XamX72BuCIisYHnm30FY9mwOLyjvaX3y6cZ9JR3n9uNUtTR0RtY2T6uOnkDCxhIojDWRyMMtPxr7oW0nSVFRIgN/D4mh4Ux9Vce4UNv4HPeHILdvLHY2+5mHdbjyx0M5tU6hyC7yd5AiohASxyrpE1hTAojG0iisL+rhLI3EGEgRkTIG2i6ztlu1eIvGDh8Ky/os47DnUf/req3a3sHVm/MYsfYO6FebAoTG+im4vpGUZhgYOENpMIYFIWfxvQrIlL0Bk4z9hURQW/gVDtq7K+EgX9oRaRVrf0eLv2FovC/7Q2cbq2OeAxaU85dR4nY7Dr3xW3R6ihueI5SZm73XeoNnLgLM6GICPUGIgxEbyBGROTewHxMjgpjkA2UVkSKwhjyBtrr/hhYs3Pi9nTRyPR5XN7BlN9fin2wzKd+uyxX1Bsos4FYGKOq4jb324gIicJlRdwWMCJSu9TEYxOTwsgGUlIY2UAPVjUIx9lE8dp8FjDbv9+hV783dPGwKAf6exa8iA0kGIjewNpsLv5+FIWxPhojInJSOPcGTk9Z8NkUlgpjCAbimBx6A91xMIVR3ZzGM+3AWvoge7bA3B133D4/hyHBQBKFEQamTyckUZhgIEZEmlpy4FQY890biGxg6bkSt0ncFH6Uzx8YSBGRzdR1wGtFvuLDVUnYOW4PIDwEjLvs7QDrWOaD2EDyBooPWSM2kJLCBRtIvYEYESlNjkddjoh8K4yRYKC+WjDoK7VYny2PWqYf1HUHpuNsw53dzkj1R6UWfthAjIgU3kCCgRgReTYG4t+7RyvprXv1r6Sw/hK3bYyI4KawlBSWvIECb2oASt3S3cnrbbD18DoGf/QQMPgaArBpb1+n3kAJBtKYHCaFURRGb+Bklde5bgeTlHoDv8NAqo8uegO/VkQ64tjh7hx9dlwLGNS7rarQf6mTGEZd8Ttsj5MH9QZKMJCSwggDqTewYAOHqvclCvd74vMpvIHEBmJEBGGgaVi5SH5vprCpqEbs3lviGFRVhwasJ7MudwfNbUowsPYIX5w2hQkG5klhYgOxMAZFYWlMrlrJxL/HwpijIq4/ioggG/h9U7g2XbTBNNMdd67TgaU7xq0DVtpcKc7RO4UkCtOYnDsXv09ZyzeFsTAGx+QkURgLY6br8/YjCgfTPMlcsIHYG3jw+t7HG7iMxDFwZ4tj4AzKM+73ezOL+fXTWJxMGYv5YhEZDJPCuClM3kAUhTEpPEme4vNENrCy2VxjKSKC9dEfb6C1m1N9tMQGoihMSeHu1JpDp3RfKqA0+4be2S4ELBxXY8V2G0aimwPvaD/n4n5BbKBR7t/IGyiJwqWRI46Fr3Mj6y0q/RZ5A01DEzA/NPsgXu8sYASuiFBSeDZJxc9riverOTTvMHvPxrEf6r2IldLGFQY93tSdbFxmBAORDSRRmLHzyy4dMvF5YFI4ak1OMhv4EYWb4v52U8X9snus3OTeQCkigt7A9NqsgD5SHMXu2rql73vDG/QWnSm3e+NeRw96+YavNCb3wxtIbCAWxkibwtgbiIUxNCYXbXZ78gYSDDSfXd/WvO5Jp8IYLW+iCi+9fuxdy3uXdaubCvS1TVkcQ9LyU08c722/vJOAkbdU/D4Q3jYyG4gREYKB7eQnUfgTETnVf4KBkjcQV0S25awL/cchUOC2ZYaeeNpQwPCWpcwqoHZ0jIggDKSISFCu5BGvpvh+L9vi+sEVEak3EGGgxAZKvYHFmBzBwL82KfyHVkRareZ/ZkXk3xaFldgYgL982wo/QNxig0CJIAgynfuTtuOy7ev4BQORDZSSwtgbiN5AKSJC3kAckytEYUwKSxER9AbSpvDGPhzBvLUf3K70b4aec/+wcI1WDO5omlFhDInC0DyrvbQ/ij/ewIINLI2v+dhUDgNxRUSKiOCKiCQKIxuotBJxW0M2cO3yEgCsbO7NjfeTXepbAYvZs6zMyvWtyxp+601JYSkigmzgdIXemGJM7ps3kApjUBSulDIBQ4++gD1h3fkJBlp37Qwj8azRxc3TV/X+bp3C+LnJYmiYS1fHFZFub3JVppVY3EZQFK5vj+dYioi8eq+8h44FUa9pn3/yBn4vjEE2UF4R6acBeLofxG7LcjtsOJpPgXuXgeLtlTwykrOBGBEhNjC9eF+9gUVERBKFEQa2hosvUXivi9swwUAsjEEYWFpbArZjYczVH21haB8usWMpY1WP/fUZmHI689mj0UwpKUwREYKB89v7MyaH3kDsDdRC9gUDMSIieQORDaSkcDEmJ9VHq26tBG5FnXB+6swiNuo2XVhvb0z3D0FHIxiIbCBFRBAGSisimBRWO7tYoaRw0RtIKyIIAzEpTN5AXBGRvIEN2HVhuh0uOWwvh5ZeqQQ3GFhTAYMgEtcDegNRFCYYqL1vAbGBJp/9iIjkMFBiA0vG/haTN/BUe4nP47z/EoULGEgRkf6kdgO/Kx7EXtAXx6BRXbwwhL4eu7bXAUabwrk3cPquCRiHEZHHg504wUBkAxu1mfi80RsIg+7u4w3EiAh6A2uOJn4+hIGUFM5hILGBh3t/AXptnCoC7AWu3rJ3V2DG8BQ7tj4W/5yviNSOMwHbpBWR9o+IyHcYiL2B32EgjskRG0j10auO+H6iN/Bxu1ZhcdK4wvtt8fnvZ3MX7NNjqPsLHj1ZMSZHKyIoCuOmMPUG4qZwdRNcFHNli+uvYAOlwhgpKVzURxMMHD+zBoxPQaxDz6lF+vNUv4M5ch7cGWyaH28gRkTIG4hJYYSB0+Z+pBIMpKQwbgojG1iDm/j7MSJCvYGFN/D7mFz5XlNgPklMxXu4e41pWtwGp2y3Y++8aBsMRWHJG4iiMPUGdqrG87Mikm8KEwyk3sA8IkKiMEZEkA2kTWGEga3N7osNnHeeI9DX/ZUuABYT9z94LmGkVte6vfIqrl4UxkjewLoSf0VEsD4aewOJDUQYiGNyJAojG/jazfJIxI+ksNQbeLjHAAtrOFD86PnOWGnd1GE1t7o6b4vTD8MVEayPtmqGuP8gG4hJ4Yl7PKcUEcEVEaqPNpaHNUVEpKQwwsBpHOeRsbw+WkoKX91gA20j2elOTRu4erO21qE9c5aKk9WHCbGBWBgzWbUWQa8xzL2Qv/MGShGRUqv3NSb3vT4aewMxIvL3egP/zIpIValXK+p/BAZq/zIMtCZgwnx0cDjXV6qAPQPzAtyc9blbcrotFtwHXaqPpk1hXBF5ZkmqUFIYReFf2MAcBlJEpBiTo97AKt+J28bsfYkJBo6rewajY1XTZ5vQdll58FiBbTR73FsnYAhA8P7UR0+yUJx+aUXkmyj8PSKiHjXxWChEYfV1PMZSfTR6AyeZoUEvCqEHm0QFxe+8YsYaw+EYZrN+V3ejJOowZAO7zlXAsCg7dygiIhXGYG8gFcZgfbS+mizsh1v5EoUdrRR/ksLIBhaFMTQm50SOAQJShrFdahuhfp1sPBi7a03cBra3UB9XkggmdyfTyRtYiMKSN1DqDUQY+GjlhSjFpnDF74rfH72B2BsosYErM1uDc74uFNdLk4DVtPYcvKk70vlZf6fsms6fAobOxG3tmzeQVkQKUZiSwsWYHMHAeTMXxdEbiGwgRkSq0Uz8/o9VPenNK4cyTB4rhTvTzsTSu14jAKPlqYrzqt81/bF+fHkDnbt4/QIGTrJhI5XYQPIGFisiUm8gicIYEUE2sN6sHT/eQM9WdeCT+jR2g9NbZbv7NYRNLR1w3/ZfIav3Gk37Nb6cORXGoDcQk8IUEXnfc5EtZwMFYLxY4rS/SMkbKLGBWB9NbCDXdjsShYkNPBteCAYP9/GsMdPEMcgobcCcNE981svqkW6VSuI2b9YErNt289WSIimMKyLkDRyexfuDhTE4JodsIPUGFpvC1BtY1EeTN7CsD9+wvASm7vem+4w9H80lOPe0H7ull4BB2ai/oxUREoXJG9j9AQOxMIa8gb2ZJh57uVeytX0ImNJx80hKnhTGiAitiFBEJE8KEwycLdY16NxKL93RD8tQ775nC5iWJ2/FdldrV8feQKkwhtjA9g9vII7JoTdQFoXzpLBTHWkhRUSwN9BKc8s+soEoChMbeKsMm+CVD67i8evsyUrnOIRwGI+4u23tgGF9NHkDsTAG2UD0BpIoXCSFp+1HKMNAK3oZgbwi0ojFn8dNYWQDSRTexhUXpv3WRZmNygIQNc7vEEz72IgdNZ5GvySFn8fRkwpjaEWEvIG5KEy9gavSoUSiMLGBtCn8iL56A1EU1gapuH+jN7C3bmvg+uZE58lWHFW29dgA97zsKp6nPjKGSeH3VRcwEEXhirt7UlKYYOB3b+DTv31EYasZiO/fBboPKoyRVkTEY0zcT1peYPUuYzWF/rG2V5w7O4Heqk8Aut405XDStIhgoFQfPe+JY42UFP4uCuOYHNVH44pIIQqTN7DYFCZR+HyIPXBDb6i4j5R32Kx+ssDxHzrn5VXEGCaFEQYSG1hERKTCGGQDf6mPpt7AfEwOvYEEA6XCGGQDu4+SOACcNymfZeKd1/eL3Q1Ytj3qM+W0DIgNpBWRAgY2L/WvwhjaFM69gRQRqRxuU3lMDpPCUkSkEIX/Xm/gn1kRqaqVRvMfYWBTU/UO/defhIG1fxkGJvNcFDQOs9gTr5OyS2elguvxIfdDdR9RRISSwsWmMMFAFIWNxKtSUlhmA4fVnyIiUn20DAPzMbm95sfQLWVtxdV3kDD3bWbgDZ4DnafXrsUG5d5S9gbe1178KYyZPVJNqo+2Gvk4HHdeZ3lTuBiTkzaFpaQwbNkIvPNkpvsPXw/Z5lXjsHaWeuzXt8+MQfn5IjbQYtboAwOb2eKniEiNWz/1BkoRke1R3EaRDTSVQb6xexVfS2lFJE68nTj9RnE8S9xLqPcXehuWhtWNOYvbGbvU0w8MNNn+HJEo3KrcL/o0yOta+Wrh2KXONq8PziMimBSmiAiygU+1JGDhIreMIwxENhDH5KY7fRT0KmEUg31crLi726oZ03vNLdhz24xdR1OATSP7KUdExvVXhZLCxAa+9hX/Iwr34BxQRAS9gQQDv4/Jhf4upt5AgoHBabwG9jy0uLMM2xa7snYXVsqhzb3yNgoYegO7tejLG3izX8pnRcQ+LaPeerab2Y9xJ9GJDSRvYF4YQ95AXBH57g18RKp4/zEpzDjkjz1x6+a8qTBW3Q8PEN7aBvcPyzcjbyDBwCIiQoUxyAYiDMSkMInChTeQegNxRaTKXuJ60DriMVUkha1tprV6p+OhBX0nOSsgPmymL9fvKYxqr7cyO52zRE+P3TvBQCqMQTaQIiLIBvadvD4aN4VRFMakMEZEJBiIojCtiLxqni8nhZ1Hswbu7mLp/vo9azHl2dyDE+jD2F2eBQxCUbihL77YQEoK2z8iIigKtw75541sYH1SiQgGkjcQRWFKCmNhTBERoaSwPh77oMesoc+mRpjpWsPswqwCZd0ubR8JQ2+gVBjzgw38bArjiogUEcGksBQRocKYbysi9c7iCwauDbcN4gvic35MdMaep20Cm9JVXP+dcVcjbyAlhTvNPPn8wxtISWHqDczZwEkG2Sci8mgImCz1Bta2k7vcGyiJwvNnSRwzL1VFnzWSpqsPnk0G4a7bzY9lT8YKGEhs4HAwelBEZMJ7I5VgYKMN4ufBpDDWR/9/vIEYEUEYSGNyK3F1wNq4TLm3PPOIXVexA/PgwHR3pHaAYW+g6pfF60cbTXye6vpB3kDzXgnS3sbtHu3XfiD+mXoD0Rt4isWxHEXhYkyOvIGSKIwwMID6GEZjfomBvxYd/byflGHq7hUF+GgVkDcQReHp5Jj3HP7YFJ7WVHE/wcIYTApb9dvokxRuzStf9dHEBuYRESqMQRiI3kDzaQgY2EnaC4D1yVD8lqa4LFnVXLAVs694ca2TMikigmwgwkASha3TIqP66Me+KmAV9gZK3kCEgSgKY1KYYCBGRAgGojcwfuYFPdH7GTtr+wJ60x+vgMXOU7G3jZKrY2EMisIUEcGksBQREQ+0K7GB09Poiw3EpDAVxux3/YgiIhIb+JdHRP7MikhVbVVq/1dh4EBJ5xD4Xa74cPM6AqdtW7Ba7kbcG1Rig3nM78H4NP/yBiIMbLHrWTeb+YoHisKv7VQ85ouICBbGSDCQ2MAnv3RIFMb6aGIDxU2jDevmk+m+/n492U6cR8F1+yOdjyzxGJbG5NAbSDAQ2UAsjLnqzkFmAwsYaLZS8ZhFUViKiBTewIl1C6BXrbcmEM4tHrvRUHmyJ2+GAON2P/Yr21wOv8OTegMJBqq6eKyhN9Daci0jNlDdDs4KicK73Wv+KYxJD+K2iWwgwkBKChdjcsQG7timC+3Au/DZamFp+sFuzmDV9QaxO652O0xiA1EUbmijFXkDCQb6/PVJChMb2JuvA7u6fuc9cXlEBL2BJAoXbCDCQKt5EqfL2i46Q9johQo/TioC9rQeR3DM+kThtUTX2Jrxn2Ag1keXqm9xW0MYiPXRWBgj4N/CJVG42bUELEdvILKB2Btole/isYGiMMJA8gaWlGUJxvayx3nnHLms58YcFtepeAxNbq+EPTftUB6Tw6RwdeaLx/JieEl6x9lZXF89Xdz2rv0skXoDiQ38nhS+GOLnlcbkNhM2Ab4/gcIXvhIytT2/wezRHXNv784ShvXRrelBHHvQG4gwsK7ldcK4KYxJYWlFBNnA7xGR5qQjYHc1W3zqo19G6RATG7ho79cwHldfHMJnZun91rIMeqdf1mfuuw3s5VU+bKBp5Csc/WXuLav/gIG0IpLDQBKFv6+IzMfdyK40c7YG2cCKdpvTpjCJwrP5vAm+ApPY7x1yP+jqcQa4JaPYUxfO83+AgcgGsrP4PFEUJjbQ5+mnN5CSwgUbKNVHEwzMV0SIDexuB1UYtDcdxX1Y5ZZef5jiMXyY65ybSufJkA2UksK/FYXfh5W4Pk+lvCcyF4URBlJEBNlAFIWtSSYeo7gigmNyFBGJBdQDsAdzxT1GSsCuk2sGAqhNFP/tzwKGSeFa4573/C3FzxvunbJdrYf5CkTOBuKmcFVcsboEA2vB8EdvYA4DH/3BnVNvIHoDURSmpPCxPLChH5otHRJnHen7mTKH9a410D0Bxy2G3sDHOvnyBmJEhEThXjfvhcsjIggDKSKC3kApKYwwEJPCEhuIm8IUEVG3kQ5gTO1Y3EYUlR335hL4jg+4H5uRxh5jZ0PewIkAuwnVR6M3kGDg+lo6UERkOonF/bAojKHewAIGUmHMMaxsPhGRal3AwL66OEHn3X7HTiO8Grqy9G/AWpey4rxgalBSuPm6CZjt9sUxB9lAgoErN31SUhjro4kNnM9zWHjOTTIYESlWREgUxogIsoEm5+LzmQ6ua1jd1JHC7XGcsml1u4b18D5UvLfmGGx63r0JBk47p3zMMReFJRiIbGDV0n71BlJhzHdvYGXdPduPKnyxgeG6X4eOYdQ5vA9WoGcJ12HRHDUUp7GxI7YvVV7EBkr10bXeS3ye13xOIVHrmf3WBuL9fDLxflth3bJrfBcr1swYPT9J4a4rrl+MiKA38P3ON+b/Vm9g7c+siFQrWkP5vwoDm6dsBUG34un+Xeu77Hpx+zAvP0zdH/Z5xjrvWY/YQPMyNyNKChMbWIzJIQyU66OLwhjo9mfUGyiNyUnewChoT4FXc1K+selpbKVYPVg6J/H6R3GeYlgfLbGBJArfal/10UVhzO9XRLA3EMfkqD4aRWGEgVbmaG5v3H5yWPXaruIPuipjg3szhllnMoz9m77T2GQeKtBt3gUMxMIYZAMRBk7KapD1jpXRUcC80Vn5nhSenM7Ghw3E3kBiAxEG1msgbkPTUs6m3aY70PvPV2xbB9ti2mgYgfge5wU2tVmHSUlhXBFBGCiJwsgGqpv9QScYiJvCFBEpvIHfRWGEgZQUNtct8T4uo43u1TXPZYPO/A78atiKd54kIcHAdm+Y/3k7bREb+EjVMzdv/XpGbGBDXP3c8l75Ksy3FZHxqxJ9egOLwhiKiKA3UJutJrCaGoPYV41dyLJbewezizLk4jqcpez51tef3sBPYcz5RWzgpD8cRx8YWEREEAYqSSxui1gfjb2B6A2k+mhkA6UVkXSoOTCvp7PcCySu90plrkLYu5uKZ1Z4h2FhDNZHExu4rubjdQgDD4m4vvYDcdomb6C9axjUGyixgQUMpPpoFIWlTeEqG5dg0OR17ky2GwEAN1sOPHN03e+nUcKQDazeqjdOMBDH5LTVD29gZ/dzbyB6A0kUfofi87mduuJ6XzDxeeCKCI7JacPXV320/9A6sChtptwfz/WEme35CzbvoanzTvq2GPYGYmEMRURoRSRnAyfXUV6gMvxaEZGSwr8dkyMY2L4IWEhsINZHt3fbMWxMkyn+6gAdFk71HYTL6VB30/UuY5vzIf11TK77Mxso9QYW3kCqj8akMEZECAYes4VrN0oT8RhENnDmMQMCtgkUb8XijNVc8fmvxlc79l+LvcqKwhiKiEiFMbWnuJ4a3RwG5IUxJArHO/GYrfN6blr4wQYqDefGaVN4MfQ8KoyZioNHq9cbjcUxU/e7Ct/2tsAEaDjAfGSNuNsbimMwJoVxRYTYQISBUmHM4PDlDZQiItKKCMJAXBGxNol4PYSB0picprSG4D6PIE5fQ9Vg5Wi7B0/vG5y7sHPZ901hjIhIojCygfWEift7hQVfbOAtL5S51Osg9Qb+siKyGQVBLz31hmAt6g1lNiytXf04eFgw72z12F2v2k8mJYXjPJKB3sCGshPXe7EiIrGBCAORDSQYeGkK2CbBQPQGVmuZeH+wMEY56RH4h2is+Gqda4yNzQTgtBuJo/XLSQkGPh4HcaxENhBXRCoDS3we2Bu4n4y2HxiIbCDCQGQDp6eH+PdhOY8IFTAQRWGCgcgG9p3NEpja7cQ+SzepvrisPIBp2tW90bqTMhSFsTBmegnFsTmrTT4w0Npvl53ecN3PKCJiBvnzpWADCQaiNxCTwhQRwfpoYgP/Vm9g7c+siFSrFbVe/Y/AwOq/7Q2suTtYlQY+dy/mIWPKLpxAkO0nujtwmDjxD5a9T2EMsoHoDcTeQGIDURTGiAjVRyvbw6c+2ty/z5YUESE2EAtjnnX9olBS+PSyQ1hB1Yy9wV5pMb7tjGDeVC2FZ4luMCyMETfFvJcrj4hgfXTtdRV/P/YG8lW+IVusiGBEpOke8q9hDgMrg10oj8lds+5nRYSSwjvVmINnr/w8E8OC/DSYgau+RjFPR72ABbGrkChM3sBxS5zGqDew8AaiKExsYLchHouYFCYYiElhyRtIbGDeG0gRkfFU6YDTdeu6cylDyKJZfAUYTyfcX+7FYwhF4WFgZ7oEAzEiIrGBCANJFEZvIIrCU7UpYAuKwi3lKB57xZgceQNRFC6/n29YbMpbnc864vP3cxi0tHdO7IJ+6JA3UA/gyxuISeEWe511qTCmflmJvx/ro7EwhryBc6h/NoWl+mjcFKYxOewNrF30FYBTFrB3ZL9D1qjXbuAk/TH3DMYD9lqa609EBEVh9Aa+k1Vez5t7AyUYiIUxCAPf79NJoaRwpzT9KSk8etYDuzY4HhTz1Wnm7Gbmg+2Kp55XN1mHWadHA8JBNom5s4kjJm0KF0lhgoFuIt5PFIWxMIZEYewNrC1v4vpstesBicJSfTQmhSUYmPSUKazW7bbCq/ojY/dkfoDZ6zFQvOr+lTL0BtKYXNEbiDBw4jpa1NuMRj55A7+zgVQYgxER1byIz8eppxlFRFAUpjE5rfzUwdl1be7N2rrGmsO4BpvD1lK89mr/SQpTfXRn/lUYQzCwKIypVLwvNtAtr/efFZFiTI4iIggDKSmcF8aQKPy+i4sLtI4Ru3z4YmxUFt8/31PGupf0eyFbLpyj/bhMxOe7rAnY0ow+3kBd8gZWu4u8wCcfkysKYygigjBQYgMRBqIobK1TAUMvL9WC9XG4ULhTVjS27TebMNM0J/btUexSRESBTPx+6A1EGNjU8xUR7A0kGJjML4oEA7Ug94atfS35JSJSrIiQKMxnJwPW9V1f8Satp8VuPfsFwWFsKvx+FcdgSRRGNhBFYSyMoU1hhIFSUhi9ga/gmDcF5N5A7A1EUZgiIq1AwAKMiBAbWF1nY/C6L/F9v6tqwOx+fIaZVxfv//r4Un+JiCAbqM7zpLCZmzwwKVwPxl/ewPd0dCU2kGBgEREhGIiFMaXRRbw/yAZWFtUzsN20o/jXcCtg52G+gWB7G3JPTaKM2Y28bj4Xhc3+4Cxgrt7dyhGRAgaaykV8H1EUxoiIlUTifoMrIt9hoNQbGO34AcD0xPvdT1yL2dtmBrPG24xdfT8zyBuIbCB5A7E3sJXkm7zoDfztpjDBQGQDf+sNpKQwwsBo06hB+/hksbc6PjT2isT3P6ytxbFIuTgJw4iIOnpfFcta5eObP2AgeQMLUZjYQPQGYlJYWhFBUZjYQISBmloW9y9NS/9ONvDPrIhUq816pfIfgYH/NhvobdUjrNLGPOZe7HeYc316wMeNaey3TTVj8crvUFLY2mpfbCCtiIze4jaMbGBtMhIwCNnA272yoN5AqTBGYgMRBr7SvYCNCAPbL+UM8BzZuh/23RYb8WQKwaI+UbxDVzyGT4a/kjeF1crupzE59AYqg0ScDhEGoiiMERGpPvq3ojB5A30vCWHeCH3FH5lJymoNXQHveTa5n9X2GiurVkUWhREGIhtISeGiPppgYBznY2XsImAmegMRBlJv4LdNYYKBSWI74DGrHftV/srYy+cKzHhsK263o4e/iMLoDXxMDmcurYhQffS7r316A1EUpojIxhZ/HnsDf88GHry0Bvb6tFW8snbQGOyuTQHDwrxOutOPmBHFL1oRsbqPQOvtF/Wq3BvojEu+3dzMxe+DMHC2PYTyigjCQBqTw4gIwkBMCpvLbd3tZdHpAgvYTGN+O+sCdrvzCrjBwIq91zzW2HPUDMF0NolOEREUhSkpjN5A7A3EpLDZO1iRxAYSDERvIMLAieKcPxGR6iBPyvZ3y6zH1+kSXMN2uTuaJcCOeqsHnr+0OXcU3qKISCk4iuu9mnudeuW6SysixAb2jl8REWIDEQZiYYy0KYwwUCqMkTaFzwYX1195onPX0KOUnUL+Bm7URop7GO0j5lcXT4KB5iX/8ygKVz3xGJVF4TwpTBERZANV/yj+PMJA9AZKSWEUhSUY6LfSIazGBnC/1k8Mdm0rZVhuPfF5XHdKh2mjRSwnhREGPnYCFpA3MGwLmEu9gRgRkZLCyV1cj04Oe6QVERKFi03hDeNH2PQbls43032H6Z1tBWbLwOJuo99rEQyUIiIEA7vtp2LaqTgGFt5Aa7EVMK/WX28/MPAMaUpJ4ffxIr4fWBhTrIiYXiWFXjMLbdiEs5XudTPXYGFodMHf7Tnn/Y7yZFbNccgb+D0iQjCwEIUJBq6c+kcU/rCBP3oDpRWRunn8sSlc3s7BuVxGCtfnjsGSTq0BbiOdxL4SiXsOwkAqjJmexf0LYSCJwgUMxIgIwUD0BiIbKInCyAZSYQwmhYkNRBiYjVIbZvZmpnhrz83Ye756gj1tmIo3Ws2AzXhfwPp6O1/dyUVhjIhIonDRG0hjchQRuSri+i68gRgRMXsd41MYQxERhIHnoMnAUfdM4VEnClnQt2+wVttj3ee7XcgoItLOLgqxgSgKN7z9FxuIorByzOvkizE57A0kGFhsCku9gSgKf5LCdTuFMKhZitsPXPF6u60C4XEljuGTey+R2ECCgY9ksbZLyVg8P+KDuN6QDZTqo6Out7JrLBP3V0wKIxso1UcjDKwNbl9jcvPZyQRvNDFif1uFfMVn+AB3VR3G3By/geGKCIrCEgx8WafsExEhNnA5OikUEXmIv8t+n9/ifoQwsFrdrX9ZEUEY+Nd6A2t/ZkWkWtOU5n8FBtb/ZRj48DoX4NdzoPjtRtVlvU22glW+s8mP7sEgUVivXa46sYEP/3AgUZhgIFccVfYGUkQEewMxKfwdBqIojBERs4HJJc+swOb1nOn+0K+o7HlyHXEae0zF6eiuZCw6zlZgKHNxGhyWxG2vKIwhGIhJ4d/DQPQGFhERaUVE8gZWJlYEC/EF466fMo2Zid0AUKYT3at0BQzTnUijpDCJwoU3kGAgisKva+ccm9tnGhIMxKSwxAZK9dHFpjBFRIyyvoP1JdV1t7OYqWy9azdg/bo73H9uFZWNS88vGIhs4KZWWhIbaIW5BRphIPUGfh+Tw95AhIHoDZR6A3FFhGCgXVabsNaTKPYuy6rF9s+wC5vV3tP57F3RWC+qvT9sIIrC6A2UIiLTpheQN5CSwlJhDLKB6A2s17fi+sD6aIyISKLwsG5Wwe3UZ7obLVxgh968BX5dn+o89JOAYKDEBn6vj8bCGGQDCQbimBzVRyMMRFGYYGCo1Q1pTI5EYXvb2gJ0Wx53j04SMRDXLcyOXVB4yFnA6tdpi8bkiA0sRGGKiBRjctNzbtkuIiJWg52j3KvjfnoD0Rs4T7qfwhiCgctRnK/YPAaKu9TF6b9x37Zgka0t3V1oOmNsOrp/YGAhCmNEhDaFCQY62VdEBFdEsDCGvIHYG4hJYaqPRjZQWhHZ+pYFq9bJ4Vy8WMBqM3EUWEYX0L0pjwMShZ+11UsnUbgf5WxgsSIi1UcjG1gkhX+pj5Y2hQtReHSJFVgdE5v7R18cu2w3bsJ8ORbHwM4pdpm0KTyqiuufROH2DxiIm8LIBhIMLCIi0qYwsoEUESE2sKWI9wNF4dM04cBLrVD3a0c3YK9RZwgLbSSu/2QuYKG0IjJoCFiLbGBlFZ7F/RAEzCI2MI+IEAzcOofjJyJCbOBEfD64KUyiMNZHS2yg0VgdwTP9SeyF4uDFvFenAxutIY7FFT9OSBRGbyAlhd+b/l32BmJEpHYapZ/CmMxdNKg30JpUxOeLm8KN/SuLv9dHm438+/8UOFzA8BUXx86yOIZPO3oNFhsBQ3kgQAfDMbnmNjc1YERkau0eVBgz3Xt5RCgvjCFvIIrCH2+g8rUi0qyUMlutbMSxLxuJzx+TwlQYg72Bz7rpwqbqGNwTX9iQjU41Dfz52+Le8f3ukCiM3kBiAykpnLOB5A3E3kBKCheisFQfXYjCEgyUROGsN7zCPFTF9XZtJBlThqc6bBrlqeIeO3GHYW9gebQ/KdPDQTxPMCKiDmwBOxEGIhtIvYFFRKQ6ziMZRUREHezE/Wi1Ee839gZKhTG7+WkB3uYojj2l8Utjo3CrQdiMRjGvnXpP1mv3K3bDqWU6RUQ623Moi8JYGPNe6uJ5ZJ1G8EtvIHoDfw8D/1pR+M+siFQ1Vav9V2Dgv70icjfdO6ze84XCa9tByqrqcw/zeOWI23DzELF6+d6T2UBJFC7qo5ENnPbsRSbBQPIGFoUx1Bt4MsRtASMiEzBykbTKOhBOuSdue6Vjyhru04V8B5K7u4aisc7zEn5gIHoDJTYQk8L70DvJMBBFYfQGUm9gMSZHbGDhDZxOjDxJeA8S8JP2gvuW51mMbwUMCsfJNPY7V66yVdtqkTeQegORDSwFe3G66yjiNIwwENlA8gaiKIwwkOqjvxfGYH00egMpIhKVrg9wuv6A83DLNWaAUoZ1YMxir3IWj6Fx2dgB841rTDDQevY/ERGCgSgKIwwkUXi0nQTyighGRNAbSDAQx+QkNjDOum2YGaed7o4zP2RVrTUAMDw/9m7XQcBuJf396Q38BgOt5DjKiA2stnb5puePTWEck6MVEewNrNuDi04wEAtjKCKCMLBxC3pg17Ye5/vVgbH5UjwGwxHYuveKWMpeg+FajoigKIwwUPIGUm8gisJYH40REdO8C9iHvYFyfXQoYDp6A6kwZnER17sLka/7i3PyZOHSmIA7WMy4V5uxJ4nCtCmMhTESG/hNFJYiIlJhzHadb2pf6uLzRhj4GNX3NCZHovDBW9VgNdNGisdiAeoPSwFFw+wtYMHzyj9soOQN3O5v+YbvNzZQPID4tHMU73+RFKb6aByTk+qj0RsosYHm0bKBR+MZ5wfVTZmyc0cgUGx+DOnzXyMirc4ilCMiWBiDSWHyBqIoLEVE0Bv4y4pIkRRWs6gNwUqZxbyr84zdgrQN/iKzOX8wPSU2sJFOxPfbmf8QhXNv4NRJxfU4mp8/bCCJwgQDn5eeQjCw2BQmUfgy8ziJwsQGtq/BHDa6vubuqskSNrlbE7D7W3H9H/ss+tRHs8dXUhjZQBSFKSJSwECKiHQX68NPSeEcBkpsIBbG4IoIwcDUWFUgiFVQ3IUqjoHLLGTA20Pg3n4gjoHIBpbjRNxPihUR9AYSG2ivSydxrDMFLMWIyPOw+BTGkDcQN4WRDZxcYWxQfTSKwlQYc3PCAOb+0I39w6kPLKrGJXH/i+y8SjRmlBRGGEhsICaFURSWYCCJwrgi8q6UrvbjLMAzrYggDJTG5FAUltjAmrmNwVWrpsIP1j5g6SXrgJdGE8UvZ/uQYUQEvYHTSyLuF1JhDG4KO/U8kpdHRCbhXXweuCLyS28gJoUv1cDoaWp+PRZJYdidHmBn72nsirdbYwoL2uCM6xD7Tk0JWGM0eslsIEZEJBiIbKAEA1eLw+r3ojB5A3FTmLyBCAPLx+EJIN3Zihumsydzx9cyOEZm6m7zrhisKIyhFRHJG9jdXYwPDMwjIpQUblYd+5MUxhURTArXLjkNgqLwKFh/vIF/b0Tkz6yIVLWmovxXYOC/XR/9OLsKzN7DpeJC46ix0kU9g7dszRQ+zDxNSgpLvYGSKLwzdyp5A6cj96xKKyIEA3uJeAyiN9Ac6ReLROFPRCQvjNnuExOcaDhX+MAfWszloQ9QvtuxV4eEidPoPRRfbuuiWPFm1Op54WH3qY/GpHBzX0kIBkqbwuQNPA6+2EApItJLzysqjKGISHkapBDMK8vYXbwqIauVnkNw2uJWzBtVFVi67feIDZTG5N6qJ06XWBjjJpUDJYWJDSx6A4kNRBhYru1PsQVnASNIFC7qo9fbbRm8pzuK/dWCaSzutrrgNjMeu0qmBsQGUkSkEIUlNhDH5KRNYfQGSqIwwkAak0MYiN5ASgqPchg2Gd+6MF80drF/Lh0zVjsbJsznPNC9ZXegEhuIorC5fhqt3r1bqtkN/ylgFUZE3m/x+aI3kCIiKApTUhhhoLQpjN7AfvQ6EAwkUTissyl4iRXEfnrqq6z6aDFwr03QuUCNKnkDJRg4sfMxqzwpTGxg0Fg7cmEMisLqciveb2QDf1sfjYUx0855/OzVjecR5ok21/ks6HfY8ZW64LtlrvDS+mCwhPslu9HK2W+Egcttf0ErItQbiEnh7zCwEuunjzcQYSD1BhYwsGK1xfv1ygtc2kkiYF+/ayl85ukW61xTA5xeMlV4uy+OBRgRofroQzcf88thnFQfTd5AFIUPw0VEKyIoCkv10QgDpaQwRkQmPMh71d4tDqtJlev8dhTX37rr2mCPUwHLdIFKiA387g3EFRHyBqIojEnhifYWsAdFYWQDJxdbS6XeQGIDqT46h4GT2018X7usZcJi3fe4+6wnAdvnj9ploy4ei+I7phIbiGNyplYV1+tvRWFkA6k+OnPF9Sd5Aws2kHoDC28gwcBKOVqCOGBuOK/6icbqryeHdSsS178uLgs2rb3cT0QkXmqfwhgUheXCmLcv7n9FbyCKwuZg9hURkVZE7t3FXBaFc4YR5uUbV3xb4wnrhR1x/zmeQeGGwjoEA1/e/qBMeyMBe9bH/t0uH/PCqutefL5YH10t2b+OyZkXX7w/hSgsFcYgG0grIp1EXYE/jD2Fu4tKxKob8fNsggOIz3+lh+QNRFGY2EAUhbEwxqrnPalFb+CklHuViQ3MYSB5AxEGKls/H5/7ERGR6qP7r/YbgtlZXO/lkw7MmCUCAgeeOAZm1X3GcEWk0TxcPoUxBRso9QaiN5A2hYuIiNnpiWNIFq+3JApLhTHIBk6zlYBt3jkWr/9SbO5lft9i/VHOhivqTPfKa/1J3kBiAxOjbklsoNQbKInC6A38LgrX2n1xv9x2xT8jG/iaeALGoyhsulsVHJdz3TXnPGXdBugwe3FL90EX7z8WxtT1Rx4RbIrrB3sD1cstU6gwJmKHq5wULkRhioh87w0sIiJ/Lwz8Mysi1XqtVq/9Ewxs/fhP+38TG3g9tWrA64eVwi+VOWN7bjxgPmq6unfcVl2KiJi3nO3D3kApKYz10QgDkQ2UReE8IvLdGyitiHzYwHxT+DAUt12Hb5fc81+1iPUn2hzchQO6X8qYQaIwrYggDMSICLKB3wtjvrOBBAPD4Lax341YfE1RFO7yyVqGgcPQzWBdilbctUuHlAGoE7DbDSfmdyVJWfR4GRQRIRiIojBGRGhTGNlAKow52wIG7t/1BXkDqTBm6ojT1y9s4PZ+/EREsndgQej6VswzXlHZuyNuA4td19VdzxEQ4fJSdzIMxIhI47YTt/FtP2c38/roRnb+2hSWYCCKwpgUfqtj8Xm882Q3isISG7htHXRY1bW97nmVaotNKxbAemIvuNv2T4xtz+1f2UBMCpM3EAtjJDawgIHyikjRG4jeQKyPtuYnAZMe82cAG6O80r1Ky4+Y3bUGsBSP5tiNs0OHvZerzUcU/ngDv5LC5A1EGFhLugmfHE/WJyLyONZSTklhw1p+2EDqDfw+Jqfr6QXscBPofiLgGavu3AWE29DTeZ95EZvG4xYVxhAM1Mp1AbOmeeFCUR+NMJBEYYSB6A2kFRH0Bj7bJwFLMSJCbOA4v163LwGLW/vIBr9etWO+egjYpyzYBObLozgGHRaqwd739ZMKYwgGfvcGUm9gsSJSjMlRUrioj6beQGQDcUWE2EDlEngwj8X1xq/lCmOKFglYWJ7y2KstVZeZ3V1CY3IEAykpXIjCyAbiiogkCmNEhGAgisKYFJ6Gsbh+iA3M66MJBsLY8GDReYv3P0zE67tO0Ad3Lz5/L7vFLSkiQqKwZnRDGpMjNpDXDrEMA5ENRBhI9dGT7m0vr4jQmFxeGEMwMOtmG8gPVjp/lLwOS4dhAG64WXB+DMT1gKKwxAYelk75ExHBpHDRGyiJwlQYU9RHoygswUAShVurcacXbQ1b3G/HfuxaYQKMO9YY+HXgxJ5+E/e/YkyO2ECEgbXNz4Ux6A2UVkSk+miEgdKKCEZEqD4aReG+nW7Bs00/9kZZP2VHSzVgaUwEDApKylOCgROznH4KY5pOXlCEm8I0JoebwtKYXJ4UJjawKIwhGIiisLQp3F9rbfAWHUfxDi9x7OhuAhN4R0BH97l9t8gbiKLwZ0UEx+QKURi9gZrh5GOW5sigiAiKwmatb6iSN5DqozEigmNyJAq/ynYFwL2J5839WQlY2FTHApZy8R8ndg1JFDZHQ3GMxjE5TArTisix0t3+Mian5VPh0qawql5+8gaSKLwqGZ3eIs464DYmnuJlAzVk7qA1BLuniGPhu69/ksLYGyh5A3FTWIqIEBtYiML1bfblDUQ28Nnviu+/Gop/j6LwX54U/kMrIg2l9c8Rkb8EBv7bbGBz2WoCt+xQcXfB0GLluKVCoDY87qd6NWP7XkOHQXsqTmMdtxn2xLPiQKIwsYGDa1ehFRG5N7AojLnVzzMShSfTauPTGyjVR6tGKwQ+r4exP9TmKlNb+bjZ4g7c72+YRRERTAqTN5B6A9t38bXDpDDCQEwKT1OWRlJvICWFsTcQvYHEBiIMpKQw1UdfrCcEay/kfHH1NBaq2gxWt9NMPIYWB8bGN8f+eAMxIjLgAmY1OnDiBANLWV5ggysiKArvxRlV7g1EGIjewKmhjgKpMIZg4NM05jCDps3dqOdn7Kh1+sBrC1fxwpaAoeNKa0dJYdPdifcLV0TUZixu+5gUliIiBRuonW5fbOCglD92EQYiG1hERGhFZGQ6fbDrbB+7jfuQsda648Jcqy1jzs41YA5rvj+bwhgRwRURyRuIY3Klac42FYUxWB/9y6YwisJXr7uXk8Kelu4BtvW14i6H4hhy2gcGBNrZ0b3OwzOoMIbqo7EwBtlAjIhQbyCuiHyPiFBSGOujCzaQVkRGPW8hF8aUW3AD8UgOFP/1OgRsXFfXsNiYvu7y3eHJbHNToojIdKQKGIcwsBzdxeeLovBsM4rkpLAEA5ENpDE5FIUxIrLbTfafFREckwsyCIA3LPHYXb/UiM1LYMMqPQDn3s51SRT+DgORDaRNYYKBRVIYRWGEgdN091UfjRERqTAGvYGTciquZ0eDBTjVkxv7W/Ugjn3lbA4ba+rpbkNP5E3hSTL/ERHJx+SoMGZkjwJKCk8txZBXRKgwBiMiUm8gJYVzNnA63qRB77C2NuC8n0vdWx0P4n7TcYewfAYO5z1FwAIck/tNRORLFEYYiKKw+VqfP0lhGpMr6qNxReQ7DJy6joCBt5TtYK1Wt+LY9zyI7/hbfP5uy1zG3qvuhcQGYm+gxAZifTRFRIoVERqTQxhYLo9/9AbmSWGqj16/FiFFRKQVkV3kLgFgKY5dLXHzY+rDEMfCg+2IY3k5+fQGoihMhTHoDZTYQCqMqUzE9Y0REYSB6A2kiAh6A7E3cNo2BWwoRGEak3PMaA9hrTuPXWVf0dii4opjCL9z7vIW+4jC2BtIbGA7W99trZQfOxAGbq3+pzCGRGGJDSzxxWdTGEVhWhHhj9fOftnrr6Rw1GMWOHvmch+SRM2bGWwInkvgrsYVgxW9gdbqID4/v3cOKSJC9dGYFJYiIigKIwycGm3xesgGoigswcCH+POfiEgr9+KtkoYjjn2Qw+BpNAU3cMT9t1t1AzbpdVV5U/jJDhtZFEYYiIUxUzc2QoqIVKAq7pfhWdzfEAaiKDw5Dc4/icLigct69jQYg7tyA8W978XzJnecgl0JJ7G3FlcswcByN7t+CmOwN1CCgQUbSDAQewMlGNje9jd2sz3Ojx15YUwhCv+9SeE/tCLSaFT/OSLyl8DAf5sNHO3CMsxf3lrxFPfksrmT1sFPV37MTddvsfF88AUDR43/qTAGYSB5A1vBLaSksNwbWIzJYUSkdlWvnNjA1z4Sj7w128Tec2YYrKpoS5ifpqD4ZqICa2z2P8FA9AZiYQx5AzEiIsHA/mid2uXN9aTTisigK07r31dE3qeBeCxa1bw+tpeq4IfHtc5Z+2iwTlWbAw8DrvjtuhcwrVZaymNyj+s6IFGYegN7rvh5yo26gAmuk8PAnA3UNom4DRvMSCkiIonCVBgjTmecIiLnoLOHWVgSt/27KmD47dEZgntVxGP4HCdPgoFSb6CUFEY2EGEgFcbgpjB6A2lFpBCFG94jH8PKxGP/Owx8L+ri9XY81vlyPhfHgGprAbNku1LchV0LWcsZKiQKExuIorDkDSx6A83nc+RSYQyJwuOLeAx1Lk4kewNRFK7zqoCByAbuV+EFXFPfxt64fQrYM3NHsLqoAgaIp5vFXnd7Dey0TvSv+ujzi7yBBAORDZQiIudd/phBb+AJRh9RGOujKSmMorBUH63E2gsEVF/EfNGrpOy6FrBgVvXnOn+1BkwShSkiwqslX/YGfq+P3g4mqVwYQzCwYANxU1hKCp+eaQzLUtvlvDKuGOw4SGbglB8Qc2PuhgQDy0PlplNSeLP86g0kGEibwjkMlLyBlfL2xikpjN5AgoHFmJy0IrK6pyuYKeDFbivrR0ypBCuYD7i4G6TtRJN6AyVvoJQULiIiBAO/bwqjNxBh4HSYextJFM7ro4kN9NzkBOvqMdS9++EI7NY0DOAwdWLPmYhjoLboH8gb+G1M7gMDsT6avIFYH01sYD4mR/XRyAZiUphEYdwU1jrtr/roaGwl4G/NSPeGWT9gqa4KWJjUV4o3L4tjQFEfLXkD36dQXA/fCmOs2G6lEhv41RsorrdWENxiiogUSWErqC1aPbtpHMABZxW79XUlYk6TTWCjLWcChz0TV46IIBsoJYVxUxgjIigKm9N0nFBSWCqMofroYkyu2BSmpPAbWkcIxW1I9/aeb7C09XQgCJcu9549cf1hb+AzKx0/vYFFUlhiA9EbSCsir6P3YQMlGIgREYKBl/wYJLGB82syh/VpONf9erMfMqMuXn8TGaDwzVkcvbu7irh/r/L6+XoinhdFUtgyvPz9yDeF65ec3UdRGGEgrYggDLznPvPvbCDVR6M3cPw0W8A1Tdx/w0dfZUoj4eC/B57iX44so6RwK46+IiIIA6uDkbh/Ixuots7i5zHbeYFTRwuIDcSIiNkwxM9b1EdTYYwEA7E+uqlmHoC1WnHXSbwnUy8tE7ifThRv+tRVNquI+12FNzJOY3KKLWCmEl0zxRx1xwaxgZgUnnSMrzE59AZONreR+vveQByT+3tF4T+0ItKsNmv/2Bv4vxQGvu/nDswr6ib26yvx2M9CVoLFU51zt784GRQRkVZElKmX2EovSmMShYsVEeoNLCIi030oTudFbyCxgdl8dKXeQGIDNfV5heXgkMMAUwvYcZ+tAPSxo7sTT5zGMCLSXsFVJ1H4e2EM1keTNxDH5MrL24WSwgQDURTGiMhk3fjqDaQxOewNHBitPBnXETD43fMDpj/DENynOA3y47v/ZIG9O8lsoO3uQhqToxURqT4aN4URBtbuj6/CGPQGIhtIMBBFYfQGEgysrKMbbJ6mgAHiwZSwcaQaYHc2HvcmC6ZKbCCJwr4mHsOad/1pReQ9zsRtF9lALIyhpDDWRxcrIlJSWB13xGMcvYG+MhkBlEZx7FcH4hiwfMIaFt1OqHBYiZ+n6qzUT2FM6ghYh6KwYlTPsVk+LVRiA7Ewxpzk7AKKwpQULkRhqTAGYSCJwsgG7niqgKtvothbNIcJC7PWGBbDm6P4o7jvkjeQ2EAUhSdt8Rh6GT/DQPQGThcs/CSFkQ0kGFgkhSVRGNnAiVFapr2oEYpjwPu15O7ZE5+3Ms7EY3EWBQKGH46BLApjYQzCwO/eQKyPlpLC39lAaUWEvIE5DDQn9fTZW+itK/i6I45dq+0hY/25Id74fs6GGgIisfNdPAZoTA57AxEGSisihSgs1UdjUlhiA5uvl3hMamcBmzApjCsixAa+x+4W7Ojh6z47ide/rtMtrO5NX/EiW8BSFIUxImJ5NUP9bAoX9dG104/CGIyICDCwtauVTPx8mBQuIiIEA4uICBXGNI3sAauwt+FeeTJ4stpLHYtjYd9RPHftWjQm90ztg04REak+Gr2BGBHB+miCgRIb+L03EGFgMSZnrpgW9rJdegIncSPuXzuHlF0sdoB1FIWK2zz6nd9HRHBFhJLC30VhLIyR66OLiEixKYwrIhQRaWRwh3CqrGO+Z1XGGut0Cl6/NOOuNWYhu5UPv8JAZANJFL4eBAzG3kCzkn8fkA1s3PkhJm9g0RtIbODRXnx6Az+icOKeYTavLXQ+16sBc7rZHPzuXRwLTDPJpIgIbQpjfTR5A6k3kI0+MPCTFMbCmJwNpKRwsp3cqTeQxuQwIkL10QgDy5toB5v0KV6/fawa7JBqAob5rqP7gyx2qTeQCmOkpHAREcExue8wEFdEyBsYl87iWOKpOVsWG26vM8nVgFwUJjZw/4jasNyH4v0+lPstVn4GAbiTmq9wtXvoSN5ASRSWvIHXsL4hUXja7onPO6nnhWLoDaSk8EDAVPQGSmygtnsLWIhsYN8JtjB7rtex644GAXudIgvC1nQau6UVb7He3XnLMDAoVwLyBhIbeD5MPhERgoFFRGS6NMX3H72Br1fzqFju6WtFpFHLxP38b2UDtT+0ItJSqso/wkCtW2nSf9X/N8FAb9vXYWm6W+6xmXgMR+NXR5xOGwHn3voE4s5U1mlFxDqtV5nkDbSOT/FYwd5AZAMJBiIb+HrOxGWG3sCk1XWJDTRvy582hYkNLI2SNywtFsW+FQcJ2z2CEIJt3+HcH4rT6DJthHJhDMFAFIXRG4j10a1OkMQEAzEiQjAQk8JYH429gSQKB+3XJyIyveV/Pn1YTfCPg43iu9kgYhdfjSDcdn3dDe0jY6f15Kf6aBSFJTYQRWEsjJGSwigKS72B0phcOplE8pjcsNGpwmwU+7EfLmoaWz7CEbiVyBOPAcNtscve2lNSmDaFf7siQklhZANxTE7aFC5WRIgNxIgIFsaYXm4R30+6YwhXQaLzMJ4HzAqiCGb8uBGwIJxnxAbSigjWRxdsoPj9xGlztnx5xAZ+7w2kiAj2BlJhzLdNYVPTBUyyKm4DNvfSjvu1U01lRikxYf7sz3TvlR4C8gYSDCySwhgRmTSPjVDuDcQxOdwU/t4biGwgRURwTI56AzEpPKkFNQjXbKVz/X5oMe0enmHRDBfc845+yurKvvwZk9u6deuXMTn0Bj6PURwTDDRviwMlhak3kCIieW/gxIlHhjQmR2zgrpy9YT47B9zl9arFdjXDg03cdWI3brKUNTfOw26e1ZsuRUSwMEZmA4sxOYSByAaSN/DQGW1+KYxpqQcB23BF5DB2xWN4korH3sqotNiymcQA9dU89rpXz2Xt7mQv9wYSG/j4kRTu1LreJymMvYEoCku9gegNpPro11b8/6dTAYNoTA5F4chIq7Bos23sHqMaY2UAE+zlWnz+2SNxyRuIKyJUHz3K2Q30Bk4EyvwkhdEbaK7DuvvLpnCxIkKi8Pf6aP5MLhAGk0jxzK04BuwvnTM4t8ta8Rf9KkjeQBKFecMpUURkOs7vL5oz2VJvILGBmBR+Vkr5sfPn+mgak8PCmOosFTACRWHxHdcg7NW2umtGx4hVjAhgM1BnsfdqqCGJwhgRod5Ao9y/2S9rIe4nuCmMEREUhQkG6uz12RS2nm7wKYyRIiLIBkqbwgL+XAHErTj2YsWPWKmTR0bUk7gfndykxVqzfIUpZwOnu7J4P7EwBr2B8qZw4Q0s6qOtZnD+dUUEx+SoPhphYK2SXWFltVfcHzUGGYummQuL+kXc/09j5ZMUlnoDaUWkEIWrr/NcjojE/jn4vShMhTFSUtgAARO3rawLfD7h3G2tBxbbeFYI7uAyV/zZ42BRUrjZ3Zxia3YUsBphIPYGTq+J+DwRBuKmMEVEiqTwhw3MYeDv2UBMCmcV4wSh3xSffxWqGgtv0QTcviNgoOqxjpwURlF4eywtPhGRojDmpXbE9VCwgRgRIRh4XRwiu5Xl7H0BA6st88T/2t5A7Q+tiLTqjX9eEflL2MB/2xv4fvYZ8FF5G/OSdcrY6F7qwabKF9w9n2sBG5T8L1G4iIggG2hVcpEQIyLvQ+esyDAQ2cBWnqRDb+DDe/0EA6WkcHuS1WC5iHfcC0rGk3V2wRrc+1PcBsIpi9hEfX9gILGB2BtYH5W+NoUlURg3hREGojdQKoxRX8d887bxFRFRnMoXG3jrGmVYZ8mW+/2WuA11RiwBt9uZ63z38l1m7e8dKoyZnK7i9TAiokabfLM2ZwMRBmJEhNhA7A1ENtAajsVtKp6uo182hWlM7jYXX2MnqbfBvgdBzN12arHFwxCwjPu+7lfr4jaMhTHDi37lxAYWvYEEA12+m9kVcekp1rynhQQDyRuIMBBXRCRROOjX6/Km8E5bWwCXSsI9/VyL2Hmai5TKfSNggSVgKavEHzaQYCDWR0sREUwKt9zcG9aDcyD1BkqFMcQGIgyUNoWxMMbaLTrgB4899+FldFgvggksq4uZ7mojL6TCGIKB2BtIERGEgdKYHG4KF72B5A3ETWFkAxtsKI4t6A0sxuQmVa2h9eZB0gB/kovgw3vVYP3EvcHai5c6P24HGsFAFIXJG4iFMRgRod7AbrW7lcfkUBSmTeF1aQHUG/j0QMDC7WbBfoGBjVerDpvtcMl5MBLX3+3mesDXVSf2OhrLCAaiKDxpRQIGaO/bJyJCMJDG5Non8f7UjqOAYCCuiEy95jklUViKiNReiw8bSKLwtZ0msBo5c+7dTwPGelvrBFyxg9hvvcT7PzBKkS3+8RmTN7CWLlYkCpv7kYABmBR+1OHApfpoZAMnlZnxEYURBlqhbzwlbyD1Bh7vrRYsNxDpbhbOgR27qgUztT3j/k0RMBBFYYyIyN7AQhSut8Wxor6b58eCH4UxGBGRxuRIFMbCmLPZ5fKmcPcRZbC49Xe6OzWOHXYzwgzWt5e4/v2ZgEXacDGjpLDprwRsGL8FDCQ2MHmK+5u0IsKn4vo7RaWEYOAnKZzDQEkULlZEKCnsuaM8IhGJ3//arYnXVzQH1q9gpghko4pj6XRy+KyIIAzsbyZPEoUno534fDEiQt7A8CS+D/Ps8OkNJDYQC2O+ewMJBqI38HBM7+IYrC+5l1z9jCljdZP3ts65Xy/1DWIDVb/8BQNRFJZgICaF0RtIonCxKfy9MEbyBlJhzHMdQC/yAwXWq/1a96atOWPbRebD8sochc+u8QcGas7lEhMM9C/i+YIRkcnBzVdNRgefvIHSpjCKwlQfTb2Bu5mAPdVXwKg3UCqMeTjAYDnpccU/K8eAxfdoC85+FSgevMX1/70wpqiPnrbznwcLY1AUpogI9gYiG0jeQISBUn00wsBWLRawEGGgaVkPmN9Hke4Ho5PFBqfMhs11a+t+GruMNoUlNtC8H+YkCn9nA2lMrhCFpaQwicJsV/8khXFT+K+NiGh/ZkWkplQrlf+rMNBeHfowu9y3ilffDJ/smK4ZzOuNpe6ru2HE3tfphw0kbyDWR2NhDPUGNrNu5ZMU7tzzy/zHmByxgd8jIlgY0+g5F04rIonTKYOrlXeK13LTFpuMtTV4NcWJ/bfiRmw3Ln9EYVoRKeqjzXg2+jUigklhhIHSigiKwlJSmGAgRkRK9VIbNj1PwOBFW5zG1L2aQqDd54pnb/2UrcQ9Qi6MQRhYXorbiiQKIxv48QbmERGpMCZsr/cfb+DdrH9goFQf3eA7HcJecxl7j64h4PMMPjDQE0+CDsFA9AYSG/hbGFjqbL/G5BAGYlKYegORDSQYWEREkA2kMTkNzlMI18dE8Qe1U8JevewEHo+33Ft20w47leaKvCl8egnYX6q+xeePhTHIBmJ9NMHAxslbyfXR6A2kMbliRQRF4Yn7ELdJ5b7owSxrxjrfvg2LrZNgArPebsbdaFoR199gvoFpdxULWDkRr08RkVwUpqQwwsCy0xIwDGFgvPT29jPIe7qQDfQb7zaJwlMzH+NCGIhjcsQGmpaAIU75EXK35VRdtsysJ2zKwVLxW5p4LGNEpH7Pb9tFRAS9gdM7G31WRJANNCvd5QcGljrnL28gwkAsjCFvIEZEXqP888eIyG10aINTa6wUXs7mHRYkbA4LPXAUr9p3VfIG1oeVGydvYLbMC19wTI7PchPCDzaQVkTQG1i7BDfd1JZfMBALYwgGojcQk8KmYQlYPLfTE4SjRqC7nf4RWLsSnAEaz4Xu7Rf9jNhAcSF9wUBiA+38+zQR/2vvcC+5dtkEAaswKSzBQEwK/35FJGcDSRQOL6MOrOphpPDNvRayS2YIGNiqzmKuaWrAro44dmJhDCWFe0Ci8DOmMTmMiCAMpKSwnr2+CmOQDfzeG0iicF4fPRHHTrf3jKIHrLbOLvbs2cBgm6nxAK/93HJ31hWwHEVhqTAGk8KSN5DYwEIURjZQLoyxdnOCgdKYnNK0xOujKOy9xPffvdmR4r6mc4s5ajiDtTPlustTNfllRQQjIjQmh95AEoXz3kCKiCAMbEabr6TwviJgLyaFzd37YkibwsQGxsfnC7zyS1zvvCvuf++BtodNqxpwbh0qAdVHY0RE8gZib+BEzevzC2/gT/XRAgbSigiKwhIb2DZ2u09hjOOI90ffJk1x7HltYm9aqbmsG4vrP+gaAgaKazqiwhgpIoKicNOLci9srsZIY3JwFsdUZAO1SZqbZPL66KIwhthA85mbGHIYOAkz8fvUH9EQnPnSjf3QHCSs5D9jCAX4jd0miOv/kFaedq2yFDASRWH0BmJSWIqIfF8ReW/74vuJojBGRJANJBiIhTEkCqM3cHENqzCflsT1P+nXAqbuGMD6XRMwcCNwLonC0qbw9/roRK1n9svLx+xwRQSTwrQigr2BrcZhRzDQTG5f3kAUhf9eNvDPrIjUlFa9qf1HYOC/vSJS3bwGsHjGEfd7rZPK7mZ3AKsBF7eF5aiWsva5yqgwxrzMv+qja5Fy5gQDcUUE2UC5PjoXhSki8n1TGJPCD79/5cQGJlG3Ix67rT3n6WJksGjaEqfR9sZR3Fk1r3PN2UCpMIZgYC4KS2NypfH1oFNv4HcY+I5GG7u+bhyVaVMVjyGEgfWBK74WyAZeTpUu2I8w0nn3fOr8v+qupUtRpIn+IBcNlo9iWRakb9HQBGQnIoqAgo/y8esniLCbPFXf4lvMOTOz7E1raZLeuHEfIl36Z/DrWz9xnM+eIcLzwYePVnZOWBtIMJC0gXa8yHMlN5BhoHkqr6HSIsJLYb9RtmiEZRW8Vk5rFRvIMPAIWR+ir2EoXScZ5CKbG2NwAtuz5Ne1K8Sp3XmxgeOJidfO/VYPODBmckjx/ycYqGgD4VBbMhs4vQd4LRAMvK2ishO1WgrrZfU8aQPzgVvmxK0yy9nX+rmA2e4Ey6251ZxJMxesDSSnMMPAig2cNrJV/qNMjmCgYhFROoUnpWWAnMKKRaQetLrgmV9JgrN97ovTAKfhYNFfJN4Nuql4/tpGrzI5hoGlNpDYQNYGbhb495M2kJfCx1UtVtlAgoFvxhHPKy2Fv7eImFn8AUG+21iydjmEIlmBDr7WXCeuHzUGP2AgtYhwYMxGlOdrij8D5BRW2EDSBk6uEZ5/goGkDVQ6hRU20DxsTFh51sby3rfHifCs1Ac/SBb4/Z+ELqa97PHDKaxYRL6XyZ3CoaO2iFRsoOIUJovIRN5awsz6ooB1f+AjDEje8PO/igvg70xgOQct09kpzGzgtIHPWwUDmQ2sAmM4N7Bl13ezejn2KE5hYgNZG1jBQGYDTX1uQbR4xlLuz41UzNe5DV7gIwz8tXJCzg2kpbAaH12ygbwUrgJj2CmssIHhIXfYIsIwkLSB5BSmMjmGgXVXf4AD51hzGtIDcYryJ8C7hef/Gh6aSouI4hQmNlANjPlmESGn8Gsp/KdMblzv4hhI2kBaCo/9ZzAxC3feA+89Rhjae/Qd8Vg0JYTvTyldyHScbCMcmzgwhnIDSRtYP63w+6+0gYpFhJbCBAO5RaSKj1aWwu8LO0/YIlJMHQ3k6YTnfRLgGFKs8gxmbm1leR2cU3gprLCB5BR+WuXYQbmBrA0M+2V5ZIJjsWIRmT7x+ScYWBPX3zBQKZOjFpHzV9yBMCq3MW/35U58Ap7/wN4tLC9faSlbRB52erIYBrrtbD1razGOFSMNvw9iA98HNr4/CowhGMjx0YpFRA4RJlUtItQpzNrA59IZQgAjV7r7Tu8ujCQ9gAedIHE6b90mW0RayxDf77qHz9/MiBGG5lDSEH/io4kNZG0gwUAKjFHYwPZHgffl86t4BcYwDKTAGGOSG+A/0zhxjATH8M5dn4N7tWfS21zTFwykFhGGgaQNVGAglcmxNnB9wvt0cd3Y7BSejkRx4aUwaQOZDSSn8L1m4Pv/17KB/0yLSENv6f8Zi8jfDQMX7fkAwm5vp3mdrGGIZFP0we/660Qeu8e7CG6BeC2F6/X3kNnAuhPiNULaQAqMMRoCYeKvSSs378ey87D/htf8/llMuEXkaXczi53CVWAMt4gER9cE+HASyx3GBYhLHm7Bu53wZzBfpzmzgRQfbV/CP2Vy1wY+1sQG/k+nsFImRzDwe6ew4hR231cmuPlgh/duuZRYu/kXRGbZKvJ0G0Lo0T5Rl8KbcSnR/8YGkkXklRtYsoFKbiCxgUqnsGfhtU0wcHLtDZvm6PEYQaTXI0sa7VwX0rxMwG05nvTqdn3AMJDZwPXnMGQ2EO/L37mBZBFhNpC0gRQYY7wneC0TDPzuFCYY2N5N8fMhbeC53QVYtMwscT4u+H13x3ABf77dWU5S+BNeChMMnMpps8kWEUM88PVHaStVtIHsFFbYwMoiwk5hYgOpRaR9xWmdLSK6VQxAzhqp9PxnvhOtmQHgNscLzR1s6jnDQI6PZosIxUeXuYG8FCYYSLmBChtI2sDpzcaf6YoNVAJjiA3kpfCoVe+A3xxsNGf/9FLx+NrhdF6bhlJ+bZcgFt1jB/rTGGF8oiPsIxjIgTFVp3BtEP1mA3cbHEsUGEi5gQQDWRtIbCDlBjIMrB1qAoJnM5Ky3UQYELfuPszX2ULKbiKabBFhpzC1iNBSWAmM4aVw2SLCFpEKBirx0QoMJG0gsYGsDUxOcAZZbPBnf5AcUpFbcINZdx6ULRpvnR8w8GuAsEZZChMMpMAYtojs3euOtYG8FK5yA5kNrOKjuUVklD664LYvsSaPDp6/N8+YwsYOF5rTG4mdshRmNvAx+FwTGyiZDazio1kb6E7KeF3KDcz6uf+KjxYOwsjlEc97tRTm3MBzr6nBbK7vLbn55flitYA38C/aznLncb/DS2FyCnOZXGthG7PmLCykYhFp9JyTHN+uRshsIFlEXrmBYricae35VSowkJzCnBvo9jdDfP3PveWaDYRBYS4krOJMSlkL9MsPGEjawLb4ExhTqxWpmhtYtYgo8dHMBhIM/L4UFh943p1tH8/7Tcf7L64PcpintxU+f3H3Lm6jecRsIOcGEgzk3EBiA/cX97UUZjaQYWDJBrJTeGWXgSalRYQ7hWkpzE5hWgr3pjgG+P4Ox/D0tryI1bXjA0QawsCip+XMBurX4wk/7y7+vtBSmGAgs4GUG6hYRGpR/cUGTvX1IFVyA7lFhJzCSplc79OZwOw+dDXnbCLsh5tfwKqRr6XTwkeC2UCCgdPOsRDmLHTDmZHa+Hn0y7JI0gZSYIxdxHjeSBvYbO4P+PrdoW8ah8/lj8AYXgqTRcS4unj/+OO9dG5u/y7i6IL337U5SxCLChDPw+eTtYG8FKbAGGUpTDCQ2MBJmuHfT0vhmmGmybiX4NhUlckp2sD/r1NY/cdfTuzPWw==</prop>
			<obj name="TemperatureLog" class="TemperatureLog" version="2">
				<prop name="Times">TEFSWgAAn3kAAICfdCIBAAC8AgAAYAQAAPoFAACUBwAALgkAAMgKAABsDAAABg4AAKAPAAA6EQAA3hIAAHgUAAASFgAArBcAAFAZAADqGgAAhBwAAB4eAADCHwAAXCEAAPYiAACQJAAAKiYAAM4nAABoKQAAAisAAKYsAABALgAA2i8AAHQxAAAYMwAAsjQAAEw2AADmNwAAijkAACQ7AAC+PAAAWD4AAPw/AACWQQAAMEMAAMpEAABuRgAACEgAAKJJAABGSwAA4EwAAHpOAAAUUAAAuFEAAFJTAADsVAAAhlYAACpYAADEWQAAXlsAAPhcAACSXgAANmAAANBhAABqYwAABGUAAKhmAABCaAAA3GkAAHZrAAAabQAAtG4AAE5wAADocQAAjHMAACZ1AADAdgAAWngAAP55AACYewAAMn0AAMx+AABwgAAACoIAAKSDAAA+hQAA4oYAAHyIAAAWigAAsIsAAFSNAADujgAAiJAAACySAADGkwAAYJUAAPqWAACemAAAOJoAANKbAABsnQAAEJ8AAKqgAABEogAA3qMAAIKlAAAcpwAAtqgAAFCqAAD0qwAAjq0AACivAADCsAAAXLIAAAC0AACatQAANLcAAM64AAByugAADLwAAKa9AABAvwAA5MAAAH7CAAAYxAAAssUAAFbHAADwyAAAisoAACTMAADIzQAAYs8AAPzQAACW0gAAOtQAANTVAABu1wAACNkAAKzaAABG3AAA4N0AAITfAAAe4QAAuOIAAFLkAAD25QAAkOcAACrpAADE6gAAaOwAAALuAACc7wAANvEAANryAAB09AAADvYAAKj3AABM+QAA5voAAID8AAAa/gAAvv8AAFgBAQDyAgEAjAQBADAGAQDKBwEAZAkBAP4KAQCiDAEAPA4BANYPAQBwEQEAChMBAK4UAQBIFgEA4hcBAHwZAQAgGwEAuhwBAFQeAQDuHwEAkiEBACwjAQDGJAEAYCYBAAQoAQCeKQEAOCsBANwsAQB2LgEAEDABAKoxAQBOMwEA6DQBAII2AQAcOAEAwDkBAFo7AQD0PAEAjj4BADJAAQDMQQEAZkMBAApFAQCkRgEAPkgBANhJAQBySwEAFk0BALBOAQBKUAEA5FEBAIhTAQAiVQEAvFYBAFZYAQD6WQEAlFsBAC5dAQDIXgEAYmABAAZiAQCgYwEAOmUBANRmAQB4aAEAEmoBAKxrAQBGbQEA6m4BAIRwAQAecgEAwnMBAFx1AQD2dgEAkHgBADR6AQDOewEAaH0BAAJ/AQCmgAEAQIIBANqDAQB0hQEAGIcBALKIAQBMigEA5osBAIqNAQAkjwEAvpABAGKSAQD8kwEAlpUBADCXAQDUmAEAbpoBAAicAQCinQEARp8BAOCgAQB6ogEAFKQBAK6lAQBSpwEA7KgBAIaqAQAgrAEAxK0BAF6vAQD4sAEAkrIBADa0AQDQtQEAarcBAAS5AQCeugEAQrwBANy9AQB2vwEAGsEBALTCAQBOxAEA6MUBAIzHAQAmyQEAwMoBAFrMAQD+zQEAmM8BADLRAQDM0gEAcNQBAArWAQCk1wEAPtkBAOLaAQB83AEAFt4BALrfAQBU4QEA7uIBAIjkAQAs5gEAxucBAGDpAQD66gEAnuwBADjuAQDS7wEAbPEBABDzAQCq9AEARPYBAN73AQB4+QEAHPsBALb8AQBQ/gEA6v8BAI4BAgAoAwIAwgQCAFwGAgAACAIAmgkCADQLAgDODAIAcg4CAAwQAgCmEQIAQBMCAOQUAgB+FgIAGBgCALIZAgBWGwIA8BwCAIoeAgAkIAIAyCECAGIjAgD8JAIAliYCADooAgDUKQIAbisCABItAgCsLgIARjACAOAxAgCEMwIAHjUCALg2AgBSOAIA9jkCAJA7AgAqPQIAxD4CAGhAAgACQgIAnEMCADZFAgDaRgIAdEgCAA5KAgCoSwIATE0CAOZOAgCAUAIAGlICAL5TAgBYVQIA8lYCAIxYAgAmWgIAylsCAGRdAgD+XgIAmGACADxiAgDWYwIAcGUCAApnAgCuaAIASGoCAOJrAgB8bQIAIG8CALpwAgBUcgIA7nMCAJJ1AgAsdwIAxngCAGB6AgAEfAIAnn0CADh/AgDcgAIAdoICABCEAgCqhQIATocCAOiIAgCCigIAHIwCAMCNAgBajwIA9JACAI6SAgAylAIAzJUCAGaXAgAKmQIApJoCAD6cAgDYnQIAcp8CABahAgCwogIASqQCAOSlAgCIpwIAIqkCALyqAgBWrAIA+q0CAJSvAgAusQIAyLICAGy0AgAGtgIAoLcCADq5AgDUugIAeLwCABK+AgCsvwIARsECAOrCAgCExAIAHsYCALjHAgBcyQIA9soCAJDMAgA0zgIAzs8CAGjRAgAC0wIAptQCAEDWAgDa1wIAdNkCABjbAgCy3AIATN4CAObfAgCK4QIAJOMCAL7kAgBi5gIA/OcCAJbpAgAw6wIA1OwCAG7uAgAI8AIAovECADzzAgDg9AIAevYCABT4AgCu+QIAUvsCAOz8AgCG/gIAIAADAMQBAwBeAwMA+AQDAJIGAwAsCAMA0AkDAGoLAwAEDQMAqA4DAEIQAwDcEQMAdhMDABoVAwC0FgMAThgDAOgZAwCMGwMAJh0DAMAeAwBaIAMA/iEDAJgjAwAyJQMA1iYDAHAoAwAKKgMApCsDAEgtAwDiLgMAfDADABYyAwC6MwMAVDUDAO42AwCIOAMALDoDAMY7AwBgPQMA+j4DAJRAAwA4QgMA0kMDAGxFAwAGRwMAqkgDAERKAwDeSwMAeE0DABxPAwC2UAMAUFIDAOpTAwCOVQMAKFcDAMJYAwBcWgMAAFwDAJpdAwA0XwMAzmADAHJiAwAMZAMApmUDAEBnAwDkaAMAfmoDABhsAwCybQMAVm8DAPBwAwCKcgMALnQDAMh1AwBidwMA/HgDAKB6AwA6fAMA1H0DAG5/AwASgQMArIIDAEaEAwDghQMAhIcDAB6JAwC4igMAUowDAPaNAwCQjwMAKpEDAMSSAwBelAMAApYDAJyXAwA2mQMA0JoDAHScAwAOngMAqJ8DAEKhAwDmogMAgKQDABqmAwC0pwMAWKkDAPKqAwCMrAMAJq4DAMqvAwBksQMA/rIDAJi0AwA8tgMA1rcDAHC5AwAKuwMArrwDAEi+AwDivwMAhsEDACDDAwC6xAMAVMYDAPjHAwCSyQMALMsDAMbMAwBqzgMABNADAJ7RAwA40wMA3NQDAHbWAwAQ2AMAqtkDAE7bAwDo3AMAgt4DABzgAwDA4QMAWuMDAPTkAwCO5gMAMugDAMzpAwBm6wMAAO0DAJruAwA+8AMA2PEDAHLzAwAM9QMAsPYDAEr4AwDk+QMAfvsDACL9AwC8/gMAVgAEAPABBACUAwQALgUEAMgGBABiCAQABgoEAKALBAA6DQQA3g4EAHgQBAASEgQArBMEAFAVBADqFgQAhBgEAB4aBADCGwQAXB0EAPYeBACQIAQANCIEAM4jBABoJQQAAicEAKYoBABAKgQA2isEAH4tBAAYLwQAsjAEAEwyBADmMwQAijUEACQ3BAC+OAQAWDoEAPw7BACWPQQAMD8EAMpABABuQgQACEQEAKJFBAA8RwQA1kgEAHpKBAAUTAQArk0EAEhPBADsUAQAhlIEACBUBAC6VQQAXlcEAPhYBACSWgQANlwEANBdBABqXwQABGEEAKhiBABCZAQA3GUEAHZnBAAaaQQAtGoEAE5sBADobQQAjG8EACZxBADAcgQAZHQEAP51BACYdwQAMnkEANZ6BABwfAQACn4EAKR/BABIgQQA4oIEAHyEBAAWhgQAuocEAFSJBADuigQAiIwEACKOBADGjwQAYJEEAPqSBACUlAQAOJYEANKXBABsmQQABpsEAKqcBABEngQA3p8EAHihBAASowQAtqQEAFCmBADqpwQAjqkEACirBADCrAQAXK4EAACwBACasQQANLMEAM60BABytgQADLgEAKa5BABAuwQA5LwEAH6+BAAYwAQAvMEEAFbDBADwxAQAisYEAC7IBADIyQQAYssEAPzMBACgzgQAOtAEANTRBABu0wQAEtUEAKzWBABG2AQA4NkEAITbBAAe3QQAuN4EAFLgBAD24QQAkOMEACrlBADE5gQAXugEAALqBACc6wQANu0EANDuBAB08AQADvIEAKjzBABC9QQA5vYEAID4BAAa+gQAtPsEAFj9BADy/gQAjAAFACYCBQDKAwUAZAUFAP4GBQCYCAUAPAoFANYLBQBwDQUAFA8FAK4QBQBIEgUA4hMFAIYVBQAgFwUAuhgFAFQaBQD4GwUAkh0FACwfBQDGIAUAaiIFAAQkBQCeJQUAOCcFANwoBQB2KgUAECwFAKotBQBOLwUA6DAFAIIyBQAcNAUAwDUFAFo3BQD0OAUAjjoFACg8BQDMPQUAZj8FAABBBQCaQgUAPkQFANhFBQByRwUADEkFALBKBQBKTAUA5E0FAH5PBQAiUQUAvFIFAFZUBQDwVQUAlFcFAC5ZBQDIWgUAbFwFAAZeBQCgXwUAOmEFAN5iBQB4ZAUAEmYFAKxnBQBQaQUA6moFAIRsBQAebgUAwm8FAFxxBQD2cgUAmnQFADR2BQDOdwUAaHkFAAx7BQCmfAUAQH4FANp/BQB0gQUAGIMFALKEBQBMhgUA5ocFAIqJBQAkiwUAvowFAFiOBQDyjwUAlpEFADCTBQDKlAUAZJYFAAiYBQCimQUAPJsFANacBQB6ngUAFKAFAK6hBQBIowUA7KQFAIamBQAgqAUAxKkFAF6rBQD4rAUAkq4FADawBQDQsQUAarMFAAS1BQCotgUAQrgFANy5BQB2uwUAGr0FALS+BQBOwAUA6MEFAIzDBQAmxQUAwMYFAGTIBQD+yQUAmMsFADLNBQDWzgUAcNAFAArSBQCk0wUAPtUFAOLWBQB82AUAFtoFALDbBQBU3QUA7t4FAIjgBQAi4gUAvOMFAGDlBQD65gUAlOgFADjqBQDS6wUAbO0FAAbvBQCq8AUARPIFAN7zBQB49QUAHPcFALb4BQBQ+gUA6vsFAI79BQAo/wUAwgAGAGYCBgAABAYAmgUGADQHBgDYCAYAcgoGAAwMBgCmDQYASg8GAOQQBgB+EgYAGBQGALwVBgBWFwYA8BgGAIoaBgAkHAYAyB0GAGIfBgD8IAYAliIGADokBgDUJQYAbicGAAgpBgCsKgYARiwGAOAtBgB6LwYAHjEGALgyBgBSNAYA7DUGAJA3BgAqOQYAxDoGAF48BgACPgYAnD8GADZBBgDQQgYAdEQGAA5GBgCoRwYAQkkGAOZKBgCATAYAGk4GAL5PBgBYUQYA8lIGAIxUBgAwVgYAylcGAGRZBgD+WgYAolwGADxeBgDWXwYAcGEGABRjBgCuZAYASGYGAOJnBgCGaQYAIGsGALpsBgBUbgYA+G8GAJJxBgAscwYAxnQGAGB2BgAEeAYAnnkGADh7BgDSfAYAdn4GABCABgCqgQYARIMGAOiEBgCChgYAHIgGALaJBgBaiwYA9IwGAI6OBgAokAYAzJEGAGaTBgAAlQYAmpYGAD6YBgDYmQYAcpsGABadBgCwngYASqAGAOShBgCIowYAIqUGALymBgBWqAYA+qkGAJSrBgAurQYAyK4GAGywBgAGsgYAoLMGADq1BgDetgYAeLgGABK6BgCsuwYAUL0GAOq+BgCEwAYAHsIGAMLDBgBcxQYA9sYGAJDIBgA0ygYAzssGAGjNBgACzwYAnNAGAEDSBgDa0wYAdNUGAA7XBgCy2AYATNoGAObbBgCA3QYAJN8GAL7gBgBY4gYA8uMGAJblBgAw5wYAyugGAG7qBgAI7AYAou0GADzvBgDg8AYAevIGABT0BgCu9QYAUvcGAOz4BgCG+gYAIPwGAMT9BgBe/wYA+AAHAJwCBwA2BAcA0AUHAGoHBwAECQcAqAoHAEIMBwDcDQcAdg8HABoRBwC0EgcAThQHAOgVBwCMFwcAJhkHAMAaBwBaHAcA/h0HAJgfBwAyIQcAzCIHAGYkBwAKJgcApCcHAD4pBwDYKgcAfCwHABYuBwCwLwcASjEHAO4yBwCINAcAIjYHAMY3BwBgOQcA+joHAJQ8BwA4PgcA0j8HAGxBBwAGQwcAqkQHAERGBwDeRwcAeEkHABxLBwC2TAcAUE4HAPRPBwCOUQcAKFMHAMJUBwBmVgcAAFgHAJpZBwA0WwcA2FwHAHJeBwAMYAcApmEHAEBjBwDkZAcAfmYHABhoBwCyaQcAVmsHAPBsBwCKbgcAJHAHAMhxBwBicwcA/HQHAJZ2BwA6eAcA1HkHAG57BwAIfQcAon4HAEaABwDggQcAeoMHAB6FBwC4hgcAUogHAOyJBwCQiwcAKo0HAMSOBwBekAcAApIHAJyTBwA2lQcA0JYHAHSYBwAOmgcAqJsHAEydBwDmngcAgKAHABqiBwC+owcAWKUHAPKmBwCMqAcAMKoHAMqrBwBkrQcA/q4HAKKwBwA8sgcA1rMHAHC1BwAKtwcArrgHAEi6BwDiuwcAfL0HACC/BwC6wAcAVMIHAO7DBwCSxQcALMcHAMbIBwBgygcABMwHAJ7NBwA4zwcA0tAHAHbSBwAQ1AcAqtUHAETXBwDo2AcAgtoHABzcBwDA3QcAWt8HAPTgBwCO4gcAMuQHAMzlBwBm5wcAAOkHAKTqBwA+7AcA2O0HAHLvBwAW8QcAsPIHAEr0BwDk9QcAiPcHACL5BwC8+gcAVvwHAPr9BwCU/wcALgEIAMgCCABiBAgABgYIAKAHCAA6CQgA1AoIAHgMCAASDggArA8IAEYRCADqEggAhBQIAB4WCAC4FwgAXBkIAPYaCACQHAgAKh4IAM4fCABoIQgAAiMIAKYkCABAJggA2icIAHQpCAAYKwgAsiwIAEwuCADmLwgAijEIACQzCAC+NAgAWDYIAPw3CACWOQgAMDsIANQ8CABuPggACEAIAKJBCAA8QwgA4EQIAHpGCAAUSAgArkkIAFJLCADsTAgAhk4IACBQCADEUQgAXlMIAPhUCACSVggALFgIANBZCABqWwgABF0IAJ5eCABCYAgA3GEIAHZjCAAQZQgAtGYIAE5oCADoaQgAgmsIACZtCADAbggAWnAIAP5xCACYcwgAMnUIAMx2CABweAgACnoIAKR7CAA+fQgA4n4IAHyACAAWgggAsIMIAFSFCADuhggAiIgIACyKCADGiwgAYI0IAPqOCACekAgAOJIIANKTCABslQgABpcIAKqYCABEmggA3psIAHidCAAcnwgAtqAIAFCiCADqowgAjqUIACinCADCqAgAXKoIAParCACarQgANK8IAM6wCABosggADLQIAKa1CABAtwgA2rgIAH66CAAYvAgAsr0IAFa/CADwwAgAisIIACTECADIxQgAYscIAPzICACWyggAOswIANTNCABuzwgACNEIAKzSCABG1AgA4NUIAITXCAAe2QgAuNoIAFLcCAD23QgAkN8IACrhCADE4ggAaOQIAALmCACc5wgANukIANDqCAB07AgADu4IAKjvCABC8QgA5vIIAID0CAAa9ggAtPcIAFj5CADy+ggAjPwIACb+CADK/wgAZAEJAP4CCQCYBAkAPAYJANYHCQBwCQkACgsJAK4MCQBIDgkA4g8JAHwRCQAgEwkAuhQJAFQWCQDuFwkAkhkJACwbCQDGHAkAah4JAAQgCQCeIQkAOCMJANwkCQB2JgkAECgJAKopCQBOKwkA6CwJAIIuCQAcMAkAwDEJAFozCQD0NAkAjjYJADI4CQDMOQkAZjsJAAA9CQCaPgkAPkAJANhBCQByQwkADEUJALBGCQBKSAkA5EkJAH5LCQAiTQkAvE4JAFZQCQDwUQkAlFMJAC5VCQDIVgkAYlgJAAZaCQCgWwkAOl0JAN5eCQB4YAkAEmIJAKxjCQBQZQkA6mYJAIRoCQAeagkAwmsJAFxtCQD2bgkAkHAJADRyCQDOcwkAaHUJAAJ3CQCmeAkAQHoJANp7CQB0fQkAGH8JALKACQBWggkA8IMJAJSFCQAuhwkAyIgJAGKKCQAGjAkAoI0JADqPCQDUkAkAeJIJABKUCQCslQkARpcJAOqYCQCEmgkAHpwJAMKdCQBcnwkA9qAJAJCiCQA0pAkAzqUJAGinCQACqQkApqoJAECsCQDarQkAdK8JABixCQCysgkATLQJAOa1CQCKtwkAJLkJAL66CQBYvAkA/L0JAJa/CQAwwQkAysIJAG7ECQAIxgkAoscJADzJCQDgygkAeswJABTOCQCuzwkASNEJAOzSCQCG1AkAINYJALrXCQBe2QkA+NoJAJLcCQAs3gkA0N8JAGrhCQAE4wkAqOQJAELmCQDc5wkAdukJABrrCQC07AkATu4JAOjvCQCM8QkAJvMJAMD0CQBa9gkA/vcJAJj5CQAy+wkAzPwJAHD+CQAKAAoApAEKAEgDCgDiBAoAfAYKABYICgCwCQoAVAsKAO4MCgCIDgoAIhAKAMYRCgBgEwoA+hQKAJQWCgAuGAoA0hkKAGwbCgAGHQoAoB4KAEQgCgDeIQoAeCMKABIlCgC2JgoAUCgKAOopCgCOKwoAKC0KAMIuCgBcMAoACjIKAKQzCgA+NQoA4jYKAHw4CgAWOgoAsDsKAFQ9CgDuPgoAiEAKACJCCgDGQwoAYEUKAA5HCgCoSAoAQkoKANxLCgCATQoAGk8KALRQCgBOUgoA8lMKAIxVCgAmVwoAwFgKAGRaCgD+WwoAmF0KADJfCgDMYAoAcGIKAApkCgCkZQoAPmcKAOJoCgB8agoAFmwKALBtCgBUbwoA7nAKAIhyCgAidAoAxnUKAGB3CgD6eAoAlHoKADh8CgDSfQoAbH8KAAaBCgCqggoARIQKAN6FCgB4hwoAHIkKALaKCgBQjAoA6o0KAI6PCgAokQoAwpIKAFyUCgAAlgoAmpcKADSZCgDYmgoAcpwKAAyeCgCmnwoASqEKAOSiCgB+pAoAGKYKALynCgBWqQoA8KoKAIqsCgAurgoAyK8KAGKxCgD8sgoAoLQKADq2CgDUtwoAbrkKAAi7CgCsvAoARr4KAOC/CgB6wQoAHsMKALjECgBSxgoA7McKAJDJCgAqywoAxMwKAF7OCgAC0AoAnNEKADbTCgDQ1AoAdNYKAA7YCgCo2QoAQtsKAObcCgCA3goAGuAKAL7hCgBY4woA8uQKAIzmCgAw6AoAyukKAGTrCgD+7AoAou4KADzwCgDW8QoAcPMKABT1CgCu9goASPgKAOL5CgCG+woAIP0KALr+CgBUAAsA+AELAJIDCwAsBQsAxgYLAGoICwAECgsAngsLADgNCwDcDgsAdhALABASCwCqEwsARBULAOgWCwCCGAsAHBoLALYbCwBaHQsA9B4LAI4gCwAoIgsAzCMLAGYlCwAAJwsAmigLAD4qCwDYKwsAci0LAAwvCwCwMAsASjILAOQzCwCINQsAIjcLALw4CwBWOgsA+jsLAJQ9CwAuPwsAyEALAGxCCwAGRAsAoEULADpHCwDUSAsAeEoLABJMCwCsTQsARk8LAOpQCwCEUgsAHlQLALhVCwBcVwsA9lgLAJBaCwA0XAsAzl0LAGhfCwACYQsApmILAEBkCwDaZQsAdGcLABhpCwCyagsATGwLAOZtCwCKbwsAJHELAL5yCwBidAsA/HULAJZ3CwAweQsA1HoLAG58CwAIfgsAon8LAEaBCwDgggsAeoQLABSGCwCuhwsAUokLAOyKCwCGjAsAKo4LAMSPCwBekQsA+JILAJKUCwA2lgsA0JcLAGqZCwAEmwsAqJwLAEKeCwDcnwsAdqELABCjCwC0pAsATqYLAOinCwCCqQsAJqsLAMCsCwBargsA/q8LAJixCwAyswsAzLQLAHC2CwAKuAsApLkLAD67CwDivAsAfL4LABbACwCwwQsAVMMLAO7ECwCIxgsALMgLAMbJCwBgywsA+swLAJ7OCwA40AsA0tELAGzTCwAQ1QsAqtYLAETYCwDe2QsAgtsLABzdCwC23gsAUOALAOrhCwCO4wsAKOULAMLmCwBc6AsAAOoLAJrrCwA07QsAzu4LAHLwCwAM8gsApvMLAED1CwDk9gsAfvgLABj6CwCy+wsAVv0LAPD+CwCKAAwAJAIMAMgDDABiBQwA/AYMAJYIDAA6CgwA1AsMAG4NDAASDwwArBAMAEYSDADgEwwAhBUMAB4XDAC4GAwAUhoMAPYbDACQHQwAKh8MAMQgDABoIgwAAiQMAJwlDAA2JwwA2igMAHQqDAAOLAwAqC0MAEwvDADmMAwAgDIMABo0DAC0NQwAWDcMAPI4DACMOgwAJjwMAMo9DABkPwwA/kAMAKxCDABGRAwA4EUMAIRHDAAeSQwAuEoMAFJMDAD2TQwAkE8MACpRDADEUgwAaFQMAAJWDACcVwwANlkMANpaDAB0XAwADl4MAKhfDABMYQwA5mIMAIBkDAAaZgwAvmcMAFhpDADyagwAjGwMACZuDADKbwwAZHEMAP5yDACYdAwAPHYMANZ3DABweQwACnsMAK58DABIfgwA4n8MAHyBDAAggwwAuoQMAFSGDAD4hwwAkokMACyLDADGjAwAYI4MAASQDACekQwAOJMMANyUDAB2lgwAEJgMAKqZDABOmwwA6JwMAIKeDAAcoAwAwKEMAFqjDAD0pAwAjqYMADKoDADMqQwAZqsMAAqtDACkrgwAPrAMANixDAByswwAFrUMALC2DABKuAwA5LkMAIi7DAAivQwAvL4MAFbADAD6wQwAlMMMAC7FDADIxgwAYsgMAAbKDACgywwAOs0MANTODAB40AwAEtIMAKzTDABG1QwA6tYMAITYDAAe2gwAwtsMAFzdDAD23gwAkOAMADTiDADO4wwAaOUMAALnDACm6AwAQOoMANrrDAB07QwAGO8MALLwDABM8gwA8PMMAIr1DAAk9wwAvvgMAGL6DAD8+wwAlv0MADD/DADKAA0AbgINAAgEDQCiBQ0APAcNAOAIDQB6Cg0AFAwNAK4NDQBSDw0A7BANAIYSDQAgFA0AuhUNAF4XDQD4GA0AkhoNADYcDQDQHQ0Aah8NAAQhDQCoIg0AQiQNANwlDQB2Jw0AGikNALQqDQBOLA0A6C0NAIwvDQAmMQ0AwDINAFo0DQD+NQ0AmDcNADI5DQDMOg0AcDwNAAo+DQCkPw0APkENAOJCDQB8RA0AFkYNALBHDQBUSQ0A7koNAIhMDQAiTg0Axk8NAGBRDQD6Ug0AlFQNADhWDQDSVw0AbFkNAAZbDQCqXA0ARF4NAN5fDQCCYQ0AHGMNALZkDQBQZg0A9GcNAI5pDQAoaw0AwmwNAGZuDQAAcA0AmnENADRzDQDYdA0AcnYNAAx4DQCmeQ0ASnsNAOR8DQB+fg0AGIANALyBDQBWgw0A8IQNAIqGDQAuiA0AyIkNAGKLDQD8jA0AoI4NADqQDQDUkQ0AbpMNAAiVDQCslg0ARpgNAOCZDQB6mw0AHp0NALieDQBSoA0A7KENAJCjDQAqpQ0AxKYNAF6oDQACqg0AnKsNADatDQDQrg0AdLANAA6yDQCosw0AQrUNAOa2DQCAuA0AGroNAL67DQBYvQ0A8r4NAIzADQAwwg0AysMNAGTFDQD+xg0AosgNADzKDQDWyw0AcM0NABTPDQCu0A0ASNINAOLTDQCG1Q0AINcNALrYDQBU2g0A+NsNAJLdDQAs3w0AxuANAGriDQAE5A0AnuUNADjnDQDS6A0AduoNABDsDQCq7Q0ARO8NAOjwDQCC8g0AHPQNALb1DQBa9w0A9PgNAI76DQAo/A0AzP0NAGb/DQAAAQ4AmgIOAD4EDgDYBQ4AcgcOABYJDgCwCg4ASgwOAOQNDgCIDw4AIhEOALwSDgBWFA4A+hUOAJQXDgAuGQ4AyBoOAGwcDgAGHg4AoB8OAEQhDgDeIg4AeCQOABImDgC2Jw4AUCkOAOoqDgCELA4AHi4OAMIvDgBcMQ4A9jIOAJA0DgA+Ng4A2DcOAHI5DgAWOw4AsDwOAEo+DgDuPw4AiEEOACJDDgC8RA4AVkYOAPpHDgCUSQ4ALksOAMhMDgBsTg4ABlAOAKBRDgA6Uw4A3lQOAHhWDgASWA4ArFkOAFBbDgDqXA4AhF4OAB5gDgC4YQ4AXGMOAPZkDgCQZg4AKmgOAM5pDgBoaw4AAm0OAKZuDgBAcA4A2nEOAHRzDgAYdQ4AsnYOAEx4DgDmeQ4AinsOACR9DgC+fg4AWIAOAPyBDgCWgw4AMIUOAMqGDgBuiA4ACIoOAKKLDgBGjQ4A4I4OAHqQDgAUkg4AuJMOAFKVDgDslg4AhpgOACqaDgDEmw4AXp0OAPieDgCcoA4ANqIOANCjDgBqpQ4ABKcOAKioDgBCqg4A3KsOAHatDgAarw4AtLAOAE6yDgDosw4AjLUOACa3DgDAuA4AWroOAP67DgCYvQ4AMr8OAMzADgBwwg4ACsQOAKTFDgA+xw4A4sgOAHzKDgAWzA4AsM0OAFTPDgDu0A4AiNIOACzUDgDG1Q4AYNcOAPrYDgCe2g4AONwOANLdDgBs3w4AEOEOAKriDgBE5A4A3uUOAILnDgAc6Q4AtuoOAFDsDgD07Q4Aju8OACjxDgDC8g4AZvQOAAD2DgCa9w4ANPkOAM76DgBy/A4ADP4OAKb/DgBAAQ8A5AIPAH4EDwAYBg8AsgcPAFYJDwDwCg8AigwPACQODwDIDw8AYhEPAPwSDwCWFA8AOhYPANQXDwBuGQ8ACBsPAKwcDwBGHg8A4B8PAIQhDwAeIw8AuCQPAFImDwD2Jw8AkCkPACorDwDELA8AaC4PAAIwDwCcMQ8ANjMPANA0DwB0Ng8ADjgPAKg5DwBMOw8A5jwPAIA+DwAaQA8AvkEPAFhDDwDyRA8AjEYPADBIDwDKSQ8AZEsPAP5MDwCiTg8APFAPANZRDwBwUw8AFFUPAK5WDwBIWA8A4lkPAIZbDwAgXQ8Aul4PAFRgDwD4YQ8AkmMPACxlDwDGZg8AamgPAARqDwCeaw8AOG0PANJuDwB2cA8AEHIPAKpzDwBEdQ8A6HYPAIJ4DwAceg8AtnsPAFp9DwD0fg8AjoAPACiCDwDMgw8AZoUPAACHDwCaiA8APooPANiLDwByjQ8AFo8PALCQDwBKkg8A5JMPAIiVDwAilw8AvJgPAFaaDwD6mw8AlJ0PAC6fDwDIoA8AbKIPAAakDwCgpQ8ARKcPAN6oDwB4qg8AEqwPALatDwBQrw8A6rAPAISyDwAotA8AwrUPAFy3DwD2uA8AkLoPADS8DwDOvQ8AaL8PAALBDwCmwg8AQMQPANrFDwB0xw8AGMkPALLKDwBMzA8A5s0PAIDPDwAk0Q8AvtIPAFjUDwDy1Q8AltcPADDZDwDK2g8AbtwPAAjeDwCi3w8APOEPAODiDwB65A8AFOYPAK7nDwBS6Q8A7OoPAIbsDwAg7g8AxO8PAF7xDwD48g8AnPQPADb2DwDQ9w8AavkPAA77DwCo/A8AQv4PANz/DwCAARAAGgMQALQEEABOBhAA8gcQAIwJEAAmCxAAwAwQAFoOEAD+DxAAmBEQADITEADMFBAAcBYQAAoYEACkGRAAPhsQAOIcEAB8HhAAFiAQALAhEABUIxAA7iQQAIgmEAAiKBAAxikQAGArEAD6LBAAlC4QADgwEADSMRAAbDMQABA1EACqNhAARDgQAN45EAB4OxAAHD0QALY+EABQQBAA6kEQAI5DEAAoRRAAwkYQAFxIEAAAShAAmksQADRNEADOThAAclAQAAxSEACmUxAAQFUQAORWEAB+WBAAGFoQALJbEABWXRAA8F4QAIpgEAAkYhAAyGMQAGJlEAD8ZhAAlmgQADpqEADUaxAAbm0QABJvEACscBAARnIQAOBzEACEdRAAHncQALh4EABSehAA9nsQAJB9EAAqfxAAxIAQAGiCEAAChBAAnIUQADaHEADaiBAAdIoQAA6MEACojRAATI8QAOaQEACAkhAAGpQQAL6VEABYlxAA8pgQAIyaEAAwnBAAyp0QAGSfEAD+oBAAmKIQADykEADWpRAAcKcQAAqpEACuqhAASKwQAOKtEAB8rxAAILEQALqyEABUtBAA+LUQAJK3EAAsuRAAxroQAGq8EAAEvhAAnr8QADjBEADcwhAAdsQQABDGEACqxxAATskQAOjKEACCzBAAJs4QAMDPEABa0RAA9NIQAI7UEAAy1hAAzNcQAGbZEAAA2xAApNwQAD7eEADY3xAAcuEQABbjEACw5BAASuYQAOTnEAB+6RAAIusQALzsEABW7hAA8O8QAJTxEAAu8xAAyPQQAGL2EAAG+BAAoPkQADr7EADe/BAAeP4QABIAEQCsAREAUAMRAOoEEQCEBhEAHggRAMIJEQBcCxEA9gwRAJAOEQA0EBEAzhERAGgTEQAMFREAphYRAEAYEQDaGREAfhsRABgdEQCyHhEATCARAOYhEQCKIxEAJCURAL4mEQBYKBEA/CkRAJYrEQAwLREAyi4RAG4wEQAIMhEAojMRAEY1EQDgNhEAejgRABQ6EQC4OxEAUj0RAOw+EQCGQBEAKkIRAMRDEQBeRREA+EYRAJxIEQA2ShEA0EsRAGpNEQAETxEAqFARAEJSEQDcUxEAdlURABpXEQC0WBEATloRAOhbEQCMXREAJl8RAMBgEQBaYhEA/mMRAJhlEQAyZxEAzGgRAHBqEQAKbBEApG0RAD5vEQDicBEAfHIRABZ0EQCwdREAVHcRAO54EQCIehEAInwRAMZ9EQBgfxEA+oARAJSCEQA4hBEA0oURAGyHEQAQiREAqooRAESMEQDejREAgo8RAByREQC2khEAUJQRAPSVEQCOlxEAKJkRAMKaEQBmnBEAAJ4RAJqfEQA0oREA2KIRAHKkEQAMphEApqcRAECpEQDkqhEAfqwRABiuEQCyrxEAVrERAPCyEQCKtBEAJLYRAMi3EQBiuREA/LoRAJa8EQA6vhEA1L8RAG7BEQAIwxEArMQRAEbGEQDgxxEAhMkRAB7LEQC4zBEAUs4RAPbPEQCQ0REAKtMRAMTUEQBo1hEAAtgRAJzZEQA22xEA2twRAHTeEQAO4BEAqOERAEzjEQDm5BEAgOYRABroEQC+6REAWOsRAPLsEQCM7hEAMPARAMrxEQBk8xEA/vQRAKL2EQA8+BEA1vkRAHD7EQAK/REArv4RAEgAEgDiARIAfAMSACAFEgC6BhIAVAgSAO4JEgCSCxIALA0SAMYOEgBgEBIABBISAJ4TEgA4FRIA3BYSAHYYEgAQGhIAqhsSAE4dEgDoHhIAgiASABwiEgDAIxIAWiUSAPQmEgCOKBIAKCoSAMwrEgBmLRIAAC8SAJowEgA+MhIA2DMSAHI1EgAWNxIAsDgSAEo6EgDkOxIAiD0SACI/EgC8QBIAVkISAPpDEgCURRIALkcSAMhIEgBsShIABkwSAKBNEgA6TxIA3lASAHhSEgASVBIAtlUSAFBXEgDqWBIAhFoSAChcEgDCXRIAXF8SAPZgEgCaYhIANGQSAM5lEgBoZxIAAmkSAKZqEgBAbBIA2m0SAHRvEgAYcRIAsnISAEx0EgDmdRIAincSACR5EgC+ehIAWHwSAPx9EgCWfxIAMIESAMqCEgBuhBIACIYSAKKHEgA8iRIA1ooSAHqMEgAUjhIAro8SAFKREgDskhIAhpQSACCWEgDElxIAXpkSAPiaEgCSnBIANp4SANCfEgBqoRIABKMSAKikEgBCphIA3KcSAHapEgAaqxIAtKwSAE6uEgDyrxIAjLESACazEgDAtBIAZLYSAP63EgCYuRIAMrsSANa8EgBwvhIACsASAKTBEgBIwxIA4sQSAHzGEgAWyBIAsMkSAFTLEgDuzBIAiM4SACLQEgDG0RIAYNMSAPrUEgCU1hIAONgSANLZEgBs2xIABt0SAKreEgBE4BIA3uESAHjjEgAc5RIAtuYSAFDoEgDq6RIAjusSACjtEgDC7hIAXPASAADyEgCa8xIANPUSAM72EgBy+BIADPoSAKb7EgBA/RIA5P4SAH4AEwAYAhMAvAMTAFYFEwDwBhMAiggTAC4KEwDICxMAYg0TAPwOEwCgEBMAOhITANQTEwBuFRMAEhcTAKwYEwBGGhMA4BsTAIQdEwAeHxMAuCATAFIiEwD2IxMAkCUTAConEwDEKBMAXioTAAIsEwCcLRMANi8TANowEwB0MhMADjQTAKg1EwBMNxMA5jgTAIA6EwAaPBMAvj0TAFg/EwDyQBMAjEITADBEEwDKRRMAZEcTAP5IEwCiShMAPEwTANZNEwBwTxMAFFETAK5SEwBIVBMA4lUTAIZXEwAgWRMAuloTAFRcEwD4XRMAkl8TACxhEwDGYhMAYGQTAARmEwCeZxMAOGkTANJqEwB2bBMAEG4TAKpvEwBEcRMA6HITAIJ0EwAcdhMAtncTAFp5EwD0ehMAjnwTACh+EwDMfxMAZoETAACDEwCahBMAPoYTANiHEwByiRMAFosTALCMEwBKjhMA5I8TAIiREwAikxMAvJQTAFaWEwD6lxMAlJkTAC6bEwDInBMAbJ4TAAagEwCgoRMARKMTAN6kEwB4phMAEqgTALapEwBQqxMA6qwTAISuEwAesBMAwrETAFyzEwD2tBMAkLYTADS4EwDOuRMAaLsTAAK9EwCmvhMAQMATANrBEwB0wxMADsUTALLGEwBMyBMA5skTAIDLEwAkzRMAvs4TAFjQEwD80RMAltMTADDVEwDK1hMAbtgTAAjaEwCi2xMAPN0TAODeEwB64BMAFOITAK7jEwBS5RMA7OYTAIboEwAq6hMAxOsTAF7tEwD47hMAnPATADbyEwDQ8xMAavUTAA73EwCo+BMAQvoTANz7EwCA/RMAGv8TALQAFABOAhQA6AMUAIwFFAAmBxQAwAgUAFoKFAD+CxQAmA0UADIPFADMEBQAcBIUAAoUFACkFRQAPhcUAOIYFAB8GhQAFhwUALAdFABUHxQA7iAUAIgiFAAiJBQAxiUUAGAnFAD6KBQAnioUADgsFADSLRQAbC8UAAYxFACqMhQARDQUAN41FAB4NxQAHDkUALY6FABQPBQA6j0UAI4/FAAoQRQAwkIUAFxEFAAARhQAmkcUADRJFADOShQAckwUAAxOFACmTxQAQFEUAORSFAB+VBQAGFYUALJXFABWWRQA8FoUAIpcFAAkXhQAyF8UAGJhFAD8YhQAoGQUADpmFADUZxQAbmkUABJrFACsbBQARm4UAOBvFACEcRQAHnMUALh0FABSdhQA9ncUAJB5FAAqexQAxHwUAGh+FAACgBQAnIEUADaDFADahBQAdIYUAA6IFACoiRQATIsUAOaMFACAjhQAGpAUALSRFABYkxQA8pQUAIyWFAAmmBQAypkUAGSbFAD+nBQAmJ4UADygFADWoRQAcKMUAAqlFACuphQASKgUAOKpFAB8qxQAIK0UALquFABUsBQA+LEUAJKzFAAstRQAxrYUAGq4FAAEuhQAnrsUADi9FADcvhQAdsAUABDCFACqwxQATsUUAOjGFACCyBQAHMoUAMDLFABazRQA9M4UAI7QFAAy0hQAzNMUAGbVFAAA1xQApNgUAD7aFADY2xQAct0UABbfFACw4BQASuIUAOTjFAB+5RQAIucUALzoFABW6hQA8OsUAJTtFAAu7xQAyPAUAGLyFAAG9BQAoPUUADr3FADe+BQAePoUABL8FACs/RQAUP8UAOoAFQCEAhUAHgQVAMIFFQBcBxUA9ggVAJAKFQA0DBUAzg0VAGgPFQAMERUAphIVAEAUFQDaFRUAfhcVABgZFQCyGhUATBwVAOYdFQCKHxUAJCEVAL4iFQBYJBUA/CUVAJYnFQAwKRUAyioVAG4sFQAILhUAoi8VADwxFQDgMhUAejQVABQ2FQC4NxUAUjkVAOw6FQCGPBUAKj4VAMQ/FQBeQRUA+EIVAJJEFQA2RhUA0EcVAGpJFQAESxUAqEwVAEJOFQDcTxUAdlEVABpTFQC0VBUATlYVAOhXFQCMWRUAJlsVAMBcFQBaXhUA9F8VAJhhFQAyYxUAzGQVAHBmFQAKaBUApGkVAD5rFQDibBUAfG4VABZwFQCwcRUAVHMVAO50FQCIdhUAIngVAMZ5FQBgexUA+nwVAJR+FQA4gBUA0oEVAGyDFQAGhRUAqoYVAESIFQDeiRUAgosVAByNFQC2jhUAUJAVAPSRFQCOkxUAKJUVAMKWFQBmmBUAAJoVAJqbFQA0nRUA2J4VAHKgFQAMohUApqMVAEClFQDkphUAfqgVABiqFQCyqxUAVq0VAPCuFQCKsBUAJLIVAMizFQBitRUA/LYVAJa4FQA6uhUA1LsVAG69FQAIvxUArMAVAEbCFQDgwxUAesUVAB7HFQC4yBUAUsoVAOzLFQCQzRUAKs8VAMTQFQBe0hUAAtQVAJzVFQA21xUA2tgVAHTaFQAO3BUAqN0VAEzfFQDm4BUAgOIVABrkFQC+5RUAWOcVAPLoFQCM6hUAMOwVAMrtFQBk7xUA/vAVAKLyFQA89BUA1vUVAHD3FQAU+RUArvoVAEj8FQDi/RUAfP8VACABFgC6AhYAVAQWAO4FFgCSBxYALAkWAMYKFgBgDBYABA4WAJ4PFgA4ERYA0hIWAHYUFgAQFhYAqhcWAEQZFgDoGhYAghwWABweFgDAHxYAWiEWAPQiFgCOJBYAMiYWAMwnFgBmKRYAACsWAJosFgA+LhYA2C8WAHIxFgAMMxYAsDQWAEo2FgDkNxYAfjkWACI7FgC8PBYAVj4WAPA/FgCUQRYALkMWAMhEFgBiRhYABkgWAKBJFgA6SxYA1EwWAHhOFgASUBYArFEWAFBTFgDqVBYAhFYWAB5YFgDCWRYAXFsWAPZcFgCQXhYANGAWAM5hFgBoYxYADGUWAKZmFgBAaBYA2mkWAH5rFgAYbRYAsm4WAExwFgDwcRYAinMWACR1FgC+dhYAWHgWAPx5FgCWexYAMH0WAMp+FgBugBYACIIWAKKDFgA8hRYA4IYWAHqIFgAUihYArosWAEiNFgDsjhYAhpAWACCSFgC6kxYAXpUWAPiWFgCSmBYANpoWANCbFgBqnRYABJ8WAKigFgBCohYA3KMWAHalFgAapxYAtKgWAE6qFgDoqxYAjK0WACavFgDAsBYAWrIWAP6zFgCYtRYAMrcWANa4FgBwuhYACrwWAKS9FgBIvxYA4sAWAHzCFgAWxBYAusUWAFTHFgDuyBYAiMoWACLMFgDGzRYAYM8WAPrQFgCU0hYAONQWANLVFgBs1xYABtkWAKDaFgBE3BYA3t0WAHjfFgAc4RYAtuIWAFDkFgDq5RYAjucWACjpFgDC6hYAXOwWAADuFgCa7xYANPEWAM7yFgBy9BYADPYWAKb3FgBK+RYA5PoWAH78FgAY/hYAvP8WAFYBFwDwAhcAigQXAC4GFwDIBxcAYgkXAPwKFwCgDBcAOg4XANQPFwBuERcAEhMXAKwUFwBGFhcA4BcXAIQZFwAeGxcAuBwXAFIeFwDsHxcAkCEXACojFwDEJBcAaCYXAAIoFwCcKRcANisXANosFwB0LhcADjAXAKgxFwBMMxcA5jQXAIA2FwAaOBcAvjkXAFg7FwDyPBcAjD4XADBAFwDKQRcAZEMXAP5EFwCiRhcAPEgXANZJFwBwSxcAFE0XAK5OFwBIUBcA4lEXAIZTFwAgVRcAulYXAFRYFwDuWRcAklsXACxdFwDGXhcAYGAXAARiFwCeYxcAOGUXANJmFwB2aBcAEGoXAKprFwBEbRcA6G4XAIJwFwAcchcAtnMXAFp1FwD0dhcAjngXACh6FwDMexcAZn0XAAB/FwCkgBcAPoIXANiDFwByhRcAFocXALCIFwBKihcA5IsXAIiNFwAijxcAvJAXAFaSFwD6kxcAlJUXAC6XFwDImBcAbJoXAAacFwCgnRcAOp8XAN6gFwB4ohcAEqQXAKylFwBQpxcA6qgXAISqFwAerBcAwq0XAFyvFwD2sBcAkLIXACq0FwDOtRcAaLcXAAK5FwCcuhcAQLwXANq9FwB0vxcADsEXALLCFwBMxBcA5sUXAIDHFwAkyRcAvsoXAFjMFwD8zRcAls8XADDRFwDK0hcAbtQXAAjWFwCi1xcAPNkXAODaFwB63BcAFN4XAK7fFwBS4RcA7OIXAIbkFwAq5hcAxOcXAF7pFwD46hcAnOwXADbuFwDQ7xcAavEXAATzFwCo9BcAQvYXANz3FwB2+RcAGvsXALT8FwBO/hcA6P8XAIIBGAAmAxgAwAQYAFoGGAD0BxgAmAkYADILGADMDBgAcA4YAAoQGACuERgAUhMYAOwUGACGFhgAIBgYALoZGABeGxgA+BwYAJIeGAA2IBgA0CEYAGojGAAEJRgAqCYYAEIoGADcKRgAdisYABotGAC0LhgATjAYAOgxGACMMxgAJjUYAMA2GABaOBgA/jkYAJg7GAAyPRgA1j4YAHBAGAAKQhgApEMYAEhFGADiRhgAfEgYABZKGAC6SxgAVE0YAO5OGACIUBgALFIYAMZTGABgVRgA+lYYAJRYGAA4WhgA0lsYAGxdGAAQXxgAqmAYAERiGADeYxgAeGUYABxnGAC2aBgAUGoYAOprGACObRgAKG8YAMJwGABcchgAAHQYAJp1GAA0dxgAzngYAHJ6GAAMfBgApn0YAEB/GADkgBgAfoIYABiEGACyhRgAVocYAPCIGACKihgAJIwYAMiNGABijxgA/JAYAKCSGAA6lBgA1JUYAG6XGAASmRgArJoYAEacGADgnRgAhJ8YAB6hGAC4ohgAUqQYAPalGACQpxgAKqkYAMSqGABorBgAAq4YAJyvGAA2sRgA2rIYAHS0GAAOthgAqLcYAEK5GADmuhgAgLwYABq+GAC0vxgAWMEYAPLCGACMxBgAJsYYAMrHGABkyRgA/soYAJjMGAA8zhgA1s8YAHDRGAAK0xgArtQYAEjWGADi1xgAfNkYACDbGAC63BgAVN4YAPjfGACS4RgALOMYAMbkGABq5hgABOgYAJ7pGAA46xgA3OwYAHbuGAAQ8BgAqvEYAE7zGADo9BgAgvYYABz4GADA+RgAWvsYAPT8GACY/hgAMgAZAMwBGQBmAxkAAAUZAKQGGQA+CBkA2AkZAHILGQAWDRkAsA4ZAEoQGQDkERkAiBMZACwVGQDQFhkAahgZAAQaGQCeGxkAOB0ZANweGQB2IBkAECIZALQjGQBOJRkA6CYZAIIoGQAcKhkAwCsZAFotGQD0LhkAjjAZADIyGQDMMxkAZjUZAAA3GQCkOBkAPjoZANg7GQByPRkADD8ZALBAGQBKQhkA5EMZAH5FGQAiRxkAvEgZAFZKGQD6SxkAlE0ZAC5PGQDIUBkAbFIZAAZUGQCgVRkAOlcZAN5YGQB4WhkAElwZAKxdGQBQXxkA6mAZAIRiGQAeZBkAwmUZAFxnGQD2aBkAkGoZADRsGQDObRkAaG8ZAAxxGQCmchkAQHQZANp1GQB+dxkAGHkZALJ6GQBMfBkA8H0ZAIp/GQAkgRkAvoIZAFiEGQD8hRkAlocZADCJGQDKihkAbowZAAiOGQCijxkAPJEZAOCSGQB6lBkAFJYZAK6XGQBImRkA7JoZAIacGQAgnhkAxJ8ZAF6hGQD4ohkAkqQZADamGQDQpxkAaqkZAASrGQCorBkAQq4ZANyvGQB2sRkAGrMZALS0GQBOthkA6LcZAIy5GQAmuxkAwLwZAGS+GQD+vxkAmMEZADLDGQDWxBkAcMYZAArIGQCkyRkASMsZAOLMGQB8zhkAFtAZALrRGQBU0xkA7tQZAIjWGQAi2BkAxtkZAGDbGQD63BkAlN4ZADjgGQDS4RkAbOMZAAblGQCq5hkAROgZAN7pGQB46xkAHO0ZALbuGQBQ8BkA6vEZAI7zGQAo9RkAwvYZAFz4GQAA+hkAmvsZADT9GQDO/hkAcgAaAAwCGgCmAxoAQAUaAOQGGgB+CBoAGAoaALILGgBWDRoA8A4aAIoQGgAkEhoAyBMaAGIVGgD8FhoAlhgaADoaGgDUGxoAbh0aAAgfGgCsIBoARiIaAOAjGgB6JRoAHicaALgoGgBSKhoA7CsaAJAtGgAqLxoAxDAaAGgyGgACNBoAnDUaADY3GgDaOBoAdDoaAA48GgCoPRoATD8aAOZAGgCAQhoAGkQaAL5FGgBYRxoA8kgaAIxKGgAwTBoAyk0aAGRPGgD+UBoAolIaADxUGgDWVRoAelcaABRZGgCuWhoASFwaAOJdGgCGXxoAIGEaALpiGgBUZBoA+GUaAJJnGgAsaRoAxmoaAGpsGgAEbhoAnm8aADhxGgDSchoAdnQaABB2GgCqdxoARHkaAOh6GgCCfBoAHH4aALZ/GgBagRoA9IIaAI6EGgAyhhoAzIcaAGaJGgAAixoApIwaAD6OGgDYjxoAcpEaABaTGgCwlBoASpYaAOSXGgCImRoAIpsaALycGgBWnhoA+p8aAJShGgAuoxoA0qQaAGymGgAGqBoAoKkaAESrGgDerBoAeK4aABKwGgCssRoAULMaAOq0GgCEthoAHrgaAMK5GgBcuxoA9rwaAJC+GgA0wBoAzsEaAGjDGgACxRoAnMYaAEDIGgDayRoAdMsaAA7NGgCyzhoATNAaAObRGgCK0xoAJNUaAL7WGgBY2BoA/NkaAJbbGgAw3RoAyt4aAG7gGgAI4hoAouMaADzlGgDg5hoAeugaABTqGgC46xoAUu0aAOzuGgCG8BoAKvIaAMTzGgBe9RoA+PYaAJz4GgA2+hoA0PsaAGr9GgAE/xoAqAAbAEICGwDcAxsAdgUbABoHGwC0CBsATgobAPILGwCMDRsAJg8bAMAQGwBkEhsA/hMbAJgVGwAyFxsA1hgbAHAaGwAKHBsApB0bAEgfGwDiIBsAfCIbABYkGwC6JRsAVCcbAO4oGwCIKhsALCwbAMYtGwBgLxsA+jAbAJ4yGwA4NBsA0jUbAGw3GwAQORsAqjobAEQ8GwDePRsAeD8bABxBGwC2QhsAUEQbAOpFGwCORxsAKEkbAMJKGwBcTBsAAE4bAJpPGwA0URsAzlIbAHJUGwAMVhsAplcbAEBZGwDkWhsAflwbABheGwCyXxsAVmEbAPBiGwCKZBsAJGYbAMhnGwBiaRsA/GobAKBsGwA6bhsA1G8bAG5xGwAScxsArHQbAEZ2GwDgdxsAhHkbAB57GwC4fBsAUn4bAPZ/GwCQgRsAKoMbAMSEGwBohhsAAogbAJyJGwA2ixsA2owbAHSOGwAOkBsAqJEbAEyTGwDmlBsAgJYbABqYGwC0mRsAWJsbAPKcGwCMnhsAJqAbAMqhGwBkoxsA/qQbAJimGwA8qBsA1qkbAHCrGwAKrRsArq4bAEiwGwDisRsAfLMbACC1GwC6thsAVLgbAPi5GwCSuxsALL0bAMa+GwBqwBsABMIbAJ7DGwA4xRsA3MYbAHbIGwAQyhsAqssbAE7NGwDozhsAgtAbABzSGwDA0xsAWtUbAPTWGwCY2BsAMtobAMzbGwBm3RsAAN8bAKTgGwA+4hsA2OMbAHLlGwAW5xsAsOgbAErqGwDk6xsAiO0bACLvGwC88BsAVvIbAPrzGwCU9RsALvcbAMj4GwBi+hsABvwbAKD9GwA6/xsA1AAcAHgCHAASBBwArAUcAFAHHADqCBwAhAocACgMHADCDRwAXA8cAPYQHACQEhwANBQcAM4VHABoFxwADBkcAKYaHABAHBwA2h0cAHQfHAAYIRwAsiIcAEwkHADmJRwAiiccACQpHAC+KhwAWCwcAPItHACWLxwAMDEcAMoyHABkNBwACDYcAKI3HAA8ORwA4DocAHo8HAAUPhwArj8cAFJBHADsQhwAhkQcACBGHADERxwAXkkcAPhKHACSTBwANk4cANBPHABqURwABFMcAKhUHABCVhwA3FccAIBZHAAaWxwAtFwcAE5eHADyXxwAjGEcACZjHADAZBwAZGYcAP5nHACYaRwAMmscANZsHABwbhwACnAcAKRxHAA+cxwA4nQcAHx2HAAWeBwAsHkcAFR7HADufBwAiH4cACKAHADGgRwAYIMcAPqEHACUhhwAOIgcANKJHABsixwABo0cAKqOHABEkBwA3pEcAHiTHAAclRwAtpYcAFCYHADqmRwAjpscACidHADCnhwAZqAcAACiHACaoxwANKUcANimHAByqBwADKocAKarHABKrRwA5K4cAH6wHAAYshwAvLMcAFa1HADwthwAirgcAC66HADIuxwAYr0cAPy+HACgwBwAOsIcANTDHABuxRwACMccAKzIHABGyhwA4MscAHrNHAAezxwAuNAcAFLSHADs0xwAkNUcACrXHADE2BwAXtocAALcHACc3RwANt8cANrgHAB04hwADuQcAKjlHABM5xwA5ugcAIDqHAAa7BwAvu0cAFjvHADy8BwAjPIcADD0HADK9RwAZPccAP74HACi+hwAPPwcANb9HABw/xwAFAEdAK4CHQBIBB0A4gUdAIYHHQAgCR0AugodAFQMHQD4DR0Akg8dACwRHQDGEh0AahQdAAQWHQCeFx0AOBkdANwaHQB2HB0AEB4dAKofHQBOIR0A6CIdAIIkHQAmJh0AwCcdAFopHQD0Kh0AjiwdADIuHQDMLx0AZjEdAAAzHQCkNB0APjYdANg3HQByOR0AFjsdALA8HQBKPh0A5D8dAH5BHQAiQx0AvEQdAFZGHQDwRx0AlEkdAC5LHQDITB0AYk4dAAZQHQCgUR0AOlMdANRUHQB4Vh0AElgdAKxZHQBQWx0A6lwdAIReHQAeYB0AwmEdAFxjHQD2ZB0AkGYdADRoHQDOaR0AaGsdAAJtHQCmbh0AQHAdANpxHQB+cx0AGHUdALJ2HQBMeB0A8HkdAIp7HQAkfR0Avn4dAGKAHQD8gR0AloMdADCFHQDKhh0AbogdAAiKHQCiix0API0dAOCOHQB6kB0AFJIdAK6THQBIlR0A7JYdAIaYHQAgmh0AxJsdAF6dHQD4nh0AkqAdADaiHQDQox0AaqUdAASnHQCoqB0AQqodANyrHQB2rR0AGq8dALSwHQBOsh0A8rMdAIy1HQAmtx0AwLgdAGS6HQD+ux0AmL0dADK/HQDWwB0AcMIdAArEHQCkxR0ASMcdAOLIHQB8yh0AFswdALDNHQBUzx0A7tAdAIjSHQAi1B0AxtUdAGDXHQD62B0AlNodADjcHQDS3R0AbN8dAAbhHQCq4h0AROQdAN7lHQB45x0AHOkdALbqHQBQ7B0A6u0dAI7vHQAo8R0AwvIdAFz0HQAA9h0AmvcdADT5HQDO+h0AcvwdAAz+HQCw/x0ASgEeAO4CHgCIBB4AIgYeAMYHHgBgCR4A+goeAJQMHgA4Dh4A0g8eAGwRHgAGEx4AqhQeAEQWHgDeFx4AeBkeABwbHgC2HB4AUB4eAPQfHgCOIR4AKCMeAMIkHgBmJh4AACgeAJopHgA0Kx4A2CweAHIuHgAMMB4ApjEeAEozHgDkNB4AfjYeABg4HgC8OR4AVjseAPA8HgCKPh4ALkAeAMhBHgBiQx4A/EQeAKBGHgA6SB4A1EkeAG5LHgASTR4ArE4eAEZQHgDgUR4AelMeAB5VHgC4Vh4AUlgeAOxZHgCQWx4AKl0eAMReHgBeYB4AAmIeAJxjHgA2ZR4A0GYeAHRoHgAOah4AqGseAEJtHgDmbh4AgHAeABpyHgC0cx4AWHUeAPJ2HgCMeB4AMHoeAMp7HgBkfR4A/n4eAKKAHgA8gh4A1oMeAHCFHgAUhx4ArogeAEiKHgDiix4Aho0eACCPHgC6kB4AVJIeAPiTHgCSlR4ALJceANCYHgBqmh4ABJweAJ6dHgA4nx4A3KAeAHaiHgAQpB4AqqUeAE6nHgDoqB4AgqoeABysHgDArR4AWq8eAPSwHgCOsh4AKLQeAMy1HgBmtx4AALkeAJq6HgA+vB4A2L0eAHK/HgAMwR4AsMIeAErEHgDkxR4AiMceACLJHgC8yh4AVsweAPrNHgCUzx4ALtEeAMjSHgBs1B4ABtYeAKDXHgA62R4A3toeAHjcHgAS3h4ArN8eAFDhHgDq4h4AhOQeACjmHgDC5x4AXOkeAPbqHgCa7B4ANO4eAM7vHgBo8R4AAvMeAKb0HgBA9h4A2vceAH75HgAY+x4AsvweAEz+HgDw/x4AigEfACQDHwC+BB8AYgYfAPwHHwCWCR8AMAsfANQMHwBuDh8ACBAfAKIRHwBGEx8A4BQfAHoWHwAUGB8AuBkfAFIbHwDsHB8Ahh4fACAgHwDEIR8AXiMfAPgkHwCSJh8ANigfANApHwBqKx8ABC0fAKguHwBCMB8A3DEfAHYzHwAaNR8AtDYfAE44HwDoOR8AjDsfACY9HwDAPh8AWkAfAP5BHwCYQx8AMkUfAMxGHwBwSB8ACkofAKRLHwA+TR8A4k4fAHxQHwAWUh8AulMfAFRVHwDuVh8AiFgfACxaHwDGWx8AYF0fAPpeHwCeYB8AOGIfANJjHwBsZR8AEGcfAKpoHwBEah8A3msfAIJtHwAcbx8AtnAfAFByHwD0cx8AjnUfACh3HwDCeB8AXHofAAB8HwCafR8ANH8fAM6AHwBygh8ADIQfAKaFHwBAhx8A5IgfAH6KHwAYjB8Aso0fAFaPHwDwkB8AipIfACSUHwDIlR8AYpcfAPyYHwCWmh8AOpwfANSdHwBunx8AEqEfAKyiHwBGpB8A4KUfAISnHwAeqR8AuKofAFKsHwD2rR8AkK8fACqxHwDEsh8AaLQfAAK2HwCctx8ANrkfANq6HwB0vB8ADr4fAKi/HwBMwR8A5sIfAIDEHwAaxh8AvscfAFjJHwDyyh8AjMwfADDOHwDKzx8AZNEfAP7SHwCY1B8APNYfANbXHwBw2R8ACtsfAK7cHwBI3h8A4t8fAHzhHwAg4x8AuuQfAFTmHwD45x8AkukfACzrHwDG7B8Aau4fAATwHwCe8R8AOPMfANz0HwB29h8AEPgfAKr5HwBO+x8A6PwfAIL+HwAcACAAtgEgAFoDIAD0BCAAjgYgACgIIADMCSAAZgsgAAANIACaDiAAPhAgANgRIAByEyAAFhUgALAWIABKGCAA5BkgAIgbIAAiHSAAvB4gAFYgIAD6ISAAlCMgAC4lIADIJiAAbCggAAYqIACgKyAARC0gAN4uIAB4MCAAEjIgALYzIABQNSAA6jYgAIQ4IAAeOiAAwjsgAFw9IAD2PiAAkEAgADRCIADOQyAAaEUgAAJHIACmSCAAQEogANpLIAB0TSAAGE8gALJQIABMUiAA5lMgAIBVIAAkVyAAvlggAFhaIAD8WyAAll0gADBfIADKYCAAbmIgAAhkIACiZSAAPGcgAOBoIAB6aiAAFGwgAK5tIABSbyAA7HAgAIZyIAAqdCAAxHUgAF53IAD4eCAAnHogADZ8IADQfSAAan8gAA6BIACogiAAQoQgANyFIACAhyAAGokgALSKIABOjCAA6I0gAIyPIAAmkSAAwJIgAFqUIAD+lSAAmJcgADKZIADMmiAAcJwgAAqeIACknyAAPqEgAOKiIAB8pCAAFqYgALCnIABUqSAA7qogAIisIAAiriAAxq8gAGCxIAD6siAAlLQgADi2IADStyAAbLkgAAa7IACqvCAARL4gAN6/IACCwSAAHMMgALbEIABQxiAA9McgAI7JIAAoyyAAwswgAGbOIAAA0CAAmtEgADTTIADY1CAActYgAAzYIACm2SAAStsgAOTcIAB+3iAAGOAgALLhIABW4yAA8OQgAIrmIAAk6CAAyOkgAGLrIAD87CAAlu4gADrwIADU8SAAbvMgAAj1IACs9iAARvggAOD5IACE+yAAHv0gALj+IABSACEA9gEhAJADIQAqBSEAxAYhAGgIIQACCiEAnAshADYNIQDaDiEAdBAhAA4SIQCoEyEATBUhAOYWIQCAGCEAGhohALQbIQBYHSEA8h4hAIwgIQAmIiEAyiMhAGQlIQD+JiEAmCghADwqIQDWKyEAcC0hAAovIQCuMCEASDIhAOIzIQB8NSEAIDchALo4IQBUOiEA+DshAJI9IQAsPyEAxkAhAGpCIQAERCEAnkUhADhHIQDcSCEAdkohABBMIQCqTSEATk8hAOhQIQCCUiEAHFQhAMBVIQBaVyEA9FghAJhaIQAyXCEAzF0hAGZfIQAKYSEApGIhAD5kIQDYZSEAcmchABZpIQCwaiEASmwhAORtIQCIbyEAInEhALxyIQBWdCEA+nUhAJR3IQAueSEAyHohAGx8IQAGfiEAoH8hADqBIQDUgiEAeIQhABKGIQCshyEARokhAOqKIQCEjCEAHo4hAMKPIQBckSEA9pIhAJCUIQA0liEAzpchAGiZIQACmyEAppwhAECeIQDanyEAdKEhABijIQCypCEATKYhAOanIQCKqSEAJKshAL6sIQBiriEA/K8hAJaxIQAwsyEA1LQhAG62IQAIuCEAorkhAEa7IQDgvCEAer4hABTAIQC4wSEAUsMhAOzEIQCGxiEAIMghAMTJIQBeyyEA+MwhAJLOIQA20CEA0NEhAGrTIQAE1SEAntYhAELYIQDc2SEAdtshABrdIQC03iEATuAhAOjhIQCM4yEAJuUhAMDmIQBa6CEA/ukhAJjrIQAy7SEAzO4hAHDwIQAK8iEApPMhAD71IQDi9iEAfPghABb6IQCw+yEAVP0hAO7+IQCIACIAIgIiAMYDIgBgBSIA+gYiAJQIIgA4CiIA0gsiAGwNIgAGDyIAqhAiAEQSIgDeEyIAeBUiABwXIgC2GCIAUBoiAOobIgCOHSIAKB8iAMIgIgBcIiIAACQiAJolIgA0JyIA2CgiAHIqIgAMLCIApi0iAEovIgDkMCIAfjIiABg0IgC8NSIAVjciAPA4IgCKOiIALjwiAMg9IgBiPyIA/EAiAKBCIgA6RCIA1EUiAG5HIgASSSIArEoiAEZMIgDgTSIAhE8iAB5RIgC4UiIAUlQiAPZVIgCQVyIAKlkiAMRaIgBeXCIAAl4iAJxfIgA2YSIA0GIiAHRkIgAOZiIAqGciAEJpIgDmaiIAgGwiABpuIgC0byIAWHEiAPJyIgCMdCIAJnYiAMp3IgBkeSIA/noiAKJ8IgA8fiIA1n8iAHCBIgAUgyIAroQiAEiGIgDihyIAhokiACCLIgC6jCIAVI4iAPiPIgCSkSIALJMiANCUIgBqliIABJgiAJ6ZIgA4myIA3JwiAHaeIgAQoCIAqqEiAE6jIgDopCIAgqYiAByoIgDAqSIAWqsiAPSsIgCOriIAMrAiAMyxIgBmsyIAALUiAJq2IgA+uCIA2LkiAHK7IgAMvSIAsL4iAErAIgDkwSIAiMMiACLFIgC8xiIAVsgiAPrJIgCUyyIALs0iAMjOIgBs0CIABtIiAKDTIgA61SIA3tYiAHjYIgAS2iIArNsiAFDdIgDq3iIAhOAiACjiIgDC4yIAXOUiAPbmIgCa6CIANOoiAM7rIgBo7SIADO8iALDwIgBK8iIA7vMiAIj1IgAi9yIAvPgiAGD6IgD6+yIAlP0iAC7/IgDSACMAbAIjAAYEIwCgBSMAOgcjAN4IIwB4CiMAEgwjAKwNIwBQDyMA6hAjAIQSIwAeFCMAwhUjAFwXIwD2GCMAkBojADQcIwDOHSMAaB8jAAIhIwCmIiMAQCQjANolIwB0JyMAGCkjALIqIwBMLCMA5i0jAIovIwAkMSMAvjIjAGI0IwD8NSMAljcjADA5IwDUOiMAbjwjAAg+IwCiPyMARkEjAOBCIwB6RCMAFEYjALhHIwBSSSMA7EojAIZMIwAqTiMAxE8jAF5RIwD4UiMAklQjADZWIwDQVyMAalkjAARbIwCoXCMAQl4jANxfIwB2YSMAGmMjALRkIwBOZiMA6GcjAIxpIwAmayMAwGwjAFpuIwD+byMAmHEjADJzIwDMdCMAcHYjAAp4IwCkeSMAPnsjAOJ8IwB8fiMAFoAjALCBIwBUgyMA7oQjAIiGIwAsiCMAxokjAGCLIwD6jCMAno4jADiQIwDSkSMAbJMjABCVIwCqliMARJgjAN6ZIwCCmyMAHJ0jALaeIwBQoCMA9KEjAI6jIwAopSMAwqYjAFyoIwAAqiMAmqsjADStIwDOriMAcrAjAAyyIwCmsyMAQLUjAOS2IwB+uCMAGLojALK7IwBWvSMA8L4jAIrAIwAkwiMAyMMjAGLFIwD8xiMAoMgjADrKIwDUyyMAbs0jABLPIwCs0CMARtIjAODTIwCE1SMAHtcjALjYIwBS2iMA9tsjAJDdIwAq3yMAxOAjAGjiIwAC5CMAnOUjADbnIwDQ6CMAdOojAA7sIwCo7SMAQu8jAObwIwCA8iMAGvQjALT1IwBY9yMA8vgjAIz6IwAm/CMAyv0jAGT/IwD+ACQAmAIkADwEJADWBSQAcAckABQJJACuCiQASAwkAOINJACGDyQAIBEkALoSJABUFCQA+BUkAJIXJAAsGSQAxhokAGocJAAEHiQAnh8kADghJADcIiQAdiQkABAmJAC0JyQATikkAOgqJACCLCQAHC4kAMAvJABaMSQA9DIkAI40JAAyNiQAzDckAGY5JAAAOyQApDwkAD4+JADYPyQAckEkABZDJACwRCQASkYkAORHJAB+SSQAIkskALxMJABWTiQA8E8kAJRRJAAuUyQAyFQkAGxWJAAGWCQAoFkkADpbJADeXCQAeF4kABJgJACsYSQAUGMkAOpkJACEZiQAHmgkAMJpJABcayQA9mwkAJpuJAA0cCQAznEkAGhzJAAMdSQApnYkAEB4JADaeSQAfnskABh9JACyfiQATIAkAPCBJACKgyQAJIUkAL6GJABYiCQA/IkkAJaLJAAwjSQAyo4kAG6QJAAIkiQAopMkADyVJADgliQAepgkABSaJACumyQAUp0kAOyeJACGoCQAIKIkAMSjJABepSQA+KYkAJKoJAA2qiQA0KskAGqtJAAEryQAqLAkAEKyJADcsyQAgLUkABq3JAC0uCQATrokAPK7JACMvSQAJr8kAMDAJABkwiQA/sMkAJjFJAAyxyQA1sgkAHDKJAAKzCQApM0kAEjPJADi0CQAfNIkABbUJACw1SQAVNckAO7YJACI2iQAItwkAMbdJABg3yQA+uAkAJ7iJAA45CQA0uUkAGznJAAQ6SQAquokAETsJADe7SQAgu8kABzxJAC28iQAUPQkAPT1JACO9yQAKPkkAML6JABm/CQAAP4kAJr/JAA0ASUA2AIlAHIEJQAMBiUApgclAEAJJQDkCiUAfgwlABgOJQCyDyUAVhElAPASJQCKFCUAJBYlAMgXJQBiGSUA/BolAJYcJQA6HiUA1B8lAG4hJQASIyUArCQlAEYmJQDgJyUAhCklAB4rJQC4LCUAUi4lAPYvJQCQMSUAKjMlAMQ0JQBoNiUAAjglAJw5JQA2OyUA2jwlAHQ+JQAOQCUAqEElAExDJQDmRCUAgEYlABpIJQC+SSUAWEslAPJMJQCMTiUAMFAlAMpRJQBkUyUA/lQlAKJWJQA8WCUA1lklAHBbJQAUXSUArl4lAEhgJQDiYSUAfGMlACBlJQC6ZiUAVGglAO5pJQCSayUALG0lAMZuJQBgcCUABHIlAJ5zJQA4dSUA3HYlAHZ4JQAQeiUAqnslAE59JQDofiUAgoAlAByCJQDAgyUAWoUlAPSGJQCOiCUAMoolAMyLJQBmjSUACo8lAKSQJQA+kiUA2JMlAHyVJQAWlyUAsJglAEqaJQDkmyUAiJ0lACKfJQC8oCUAVqIlAPqjJQCUpSUALqclAMioJQBsqiUABqwlAKCtJQA6ryUA1LAlAHiyJQAStCUArLUlAFC3JQDquCUAhLolAB68JQDCvSUAXL8lAPbAJQCQwiUANMQlAM7FJQBoxyUAAsklAKbKJQBAzCUA2s0lAH7PJQAY0SUAstIlAEzUJQDw1SUAitclACTZJQC+2iUAYtwlAPzdJQCW3yUAMOElANTiJQBu5CUACOYlAKLnJQA86SUA4OolAHrsJQAU7iUAru8lAFLxJQDs8iUAhvQlACD2JQDE9yUAXvklAPj6JQCc/CUANv4lAND/JQBqASYADgMmAKgEJgBCBiYA3AcmAIAJJgAaCyYAtAwmAE4OJgDyDyYAjBEmACYTJgDAFCYAZBYmAP4XJgCYGSYAMhsmAMwcJgBwHiYACiAmAKQhJgA+IyYA4iQmAHwmJgAWKCYAsCkmAFQrJgDuLCYAiC4mACIwJgDGMSYAYDMmAPo0JgCUNiYAODgmANI5JgBsOyYABj0mAKo+JgBEQCYA3kEmAHhDJgAcRSYAtkYmAFBIJgDqSSYAjksmAChNJgDCTiYAZlAmAABSJgCaUyYANFUmANhWJgByWCYADFomAKZbJgBKXSYA5F4mAH5gJgAYYiYAvGMmAFZlJgDwZiYAimgmAC5qJgDIayYAYm0mAPxuJgCgcCYAOnImANRzJgBudSYACHcmAKx4JgBGeiYA4HsmAHp9JgAefyYAuIAmAFKCJgDsgyYAkIUmACqHJgDEiCYAXoomAAKMJgCcjSYANo8mANCQJgB0kiYADpQmAKiVJgBMlyYA5pgmAICaJgAanCYAvp0mAFifJgDyoCYAjKImADCkJgDKpSYAZKcmAP6oJgCiqiYAPKwmANatJgB6ryYAFLEmAK6yJgBItCYA4rUmAIa3JgAguSYAuromAFS8JgD4vSYAkr8mACzBJgDGwiYAasQmAATGJgCexyYAOMkmANLKJgB2zCYAEM4mAKrPJgBE0SYA6NImAILUJgAc1iYAttcmAFrZJgD+2iYAmNwmADzeJgDW3yYAcOEmABTjJgCu5CYASOYmAOLnJgCG6SYAIOsmALrsJgBU7iYA+O8mAJLxJgAs8yYAxvQmAGr2JgAE+CYAnvkmADj7JgDS/CYAdv4mABAAJwCqAScARAMnAOgEJwCCBicAHAgnAMAJJwBaCycA9AwnAI4OJwAyECcAzBEnAGYTJwAAFScApBYnAD4YJwDYGScAchsnABYdJwCwHicASiAnAO4hJwCIIycAIiUnALwmJwBgKCcA+iknAJQrJwAuLScA0i4nAGwwJwAGMicAoDMnAEQ1JwDeNicAeDgnABI6JwC2OycAUD0nAOo+JwCEQCcAKEInAMJDJwBcRScA9kYnAJBIJwA0SicAzksnAGhNJwACTycAplAnAEBSJwDaUycAdFUnABhXJwCyWCcATFonAOZbJwCKXScAJF8nAL5gJwBYYicA/GMnAJZlJwAwZycAymgnAG5qJwAIbCcAom0nADxvJwDgcCcAenInABR0JwC4dScAUncnAOx4JwCGeicAKnwnAMR9JwBefycA+IAnAJyCJwA2hCcA0IUnAGqHJwAOiScAqIonAEKMJwDcjScAgI8nABqRJwC0kicATpQnAPKVJwCMlycAJpknAMCaJwBanCcA/p0nAJifJwAyoScAzKInAHCkJwAKpicApKcnAD6pJwDiqicAfKwnABauJwCwrycAVLEnAO6yJwCItCcAIrYnAMa3JwBguScA+ronAJ68JwA4vicA0r8nAGzBJwAQwycAqsQnAETGJwDexycAgsknABzLJwC2zCcAUM4nAPTPJwCO0ScAKNMnAMLUJwBm1icAANgnAJrZJwA02ycA2NwnAHzeJwAW4CcAuuEnAFTjJwDu5CcAiOYnACzoJwDG6ScAYOsnAPrsJwCe7icAOPAnANLxJwBs8ycAEPUnAKr2JwBE+CcA6PknAIL7JwAc/ScAtv4nAFAAKAD0ASgAjgMoACgFKADCBigAZggoAAAKKACaCygANA0oANgOKAByECgADBIoAKYTKABAFSgA5BYoAH4YKAAYGigAshsoAFYdKADwHigAiiAoACQiKADIIygAYiUoAPwmKACgKCgAOiooANQrKABuLSgAEi8oAKwwKABGMigA4DMoAIQ1KAAeNygAuDgoAFI6KAD2OygAkD0oACo/KADOQCgAaEIoAAJEKACcRSgAQEcoANpIKAB0SigADkwoAKhNKABMTygA5lAoAIBSKAAaVCgAvlUoAFhXKADyWCgAjFooADBcKADKXSgAZF8oAP5gKACYYigAPGQoANZlKABwZygACmkoAK5qKABIbCgA4m0oAIZvKAAgcSgAunIoAFR0KAD4dSgAkncoACx5KADGeigAanwoAAR+KACefygAOIEoANyCKAB2hCgAEIYoAKqHKABOiSgA6IooAIKMKAAmjigAwI8oAFqRKAD0kigAmJQoADKWKADMlygAZpkoAAqbKACknCgAPp4oANifKAB8oSgAFqMoALCkKABKpigA5KcoAIipKAAiqygAvKwoAFauKAD6rygAlLEoAC6zKADItCgAbLYoAAa4KACguSgAOrsoAN68KAB4vigAEsAoAKzBKABQwygA6sQoAITGKAAeyCgAwskoAFzLKAD2zCgAms4oADTQKADO0SgActMoAALVKACm1igAQNgoANrZKAB02ygAGN0oALLeKABM4CgA5uEoAIrjKAAk5SgAvuYoAFjoKAD86SgAlusoADDtKADK7igAbvAoAAjyKACi8ygAPPUoAOD2KAB6+CgAFPooALj7KABS/SgA7P4oAIYAKQAqAikAxAMpAF4FKQD4BikAnAgpADYKKQDQCykAag0pAA4PKQCoECkAQhIpANwTKQCAFSkAGhcpALQYKQBOGikA8hspAIwdKQAmHykAwCApAGQiKQD+IykAmCUpADInKQDWKCkAcCopAAosKQCkLSkASC8pAOIwKQB8MikAFjQpALA1KQBUNykA7jgpAIg6KQAiPCkAxj0pAGA/KQD6QCkAlEIpADhEKQDSRSkAbEcpAAZJKQCqSikAREwpAN5NKQB4TykAHFEpALZSKQBQVCkA9FUpAI5XKQAoWSkAwlopAGZcKQAAXikAml8pADRhKQDYYikAcmQpAAxmKQCmZykASmkpAORqKQB+bCkAIm4pALxvKQBWcSkA8HIpAIp0KQAudikAyHcpAGJ5KQD8eikAoHwpADp+KQDUfykAboEpABKDKQCshCkARoYpAOCHKQB6iSkAHospALiMKQBSjikA7I8pAJCRKQAqkykAxJQpAGiWKQACmCkAnJkpADabKQDanCkAdJ4pAA6gKQCooSkATKMpAOakKQCApikAGqgpAL6pKQBYqykA8qwpAIyuKQAwsCkAyrEpAGSzKQAItSkAorYpADy4KQDWuSkAerspABS9KQCuvikASMApAOzBKQCGwykAIMUpALrGKQBUyCkA+MkpAJLLKQAszSkAxs4pAGrQKQAE0ikAntMpADjVKQDc1ikAdtgpABDaKQC02ykATt0pAOjeKQCC4CkAJuIpAMDjKQBa5SkA9OYpAJjoKQAy6ikAzOspAGbtKQAK7ykApPApAD7yKQDY8ykAfPUpABb3KQCw+CkASvopAOT7KQCI/SkAIv8pALwAKgBWAioA+gMqAJQFKgAuByoAyAgqAGwKKgAGDCoAoA0qADoPKgDeECoAeBIqABIUKgCsFSoAUBcqAOoYKgCEGioAHhwqAMIdKgBcHyoA9iAqAJAiKgA0JCoAziUqAGgnKgACKSoApioqAEAsKgDaLSoAdC8qABgxKgCyMioATDQqAPA1KgCKNyoAJDkqAL46KgBiPCoA/D0qAJY/KgAwQSoA1EIqAG5EKgAIRioAokcqAEZJKgDgSioAekwqABROKgCuTyoAUlEqAOxSKgCGVCoAIFYqAMRXKgBeWSoA+FoqAJJcKgA2XioA0F8qAGphKgAEYyoAqGQqAEJmKgDcZyoAdmkqABprKgC0bCoATm4qAOhvKgCMcSoAJnMqAMB0KgBkdioA/ncqAJh5KgAyeyoA1nwqAHB+KgAKgCoApIEqAEiDKgDihCoAfIYqABaIKgC6iSoAVIsqAO6MKgCIjioALJAqAMaRKgBgkyoA+pQqAJ6WKgA4mCoA0pkqAGybKgAQnSoAqp4qAESgKgDeoSoAgqMqABylKgC2pioAUKgqAOqpKgCOqyoAKK0qAMKuKgBcsCoAALIqAJqzKgA0tSoAzrYqAHK4KgAMuioAprsqAEC9KgDkvioAfsAqABjCKgC8wyoAVsUqAPDGKgCKyCoALsoqAMjLKgBizSoA/M4qAKDQKgA60ioA1NMqAG7VKgAI1yoArNgqAEbaKgDg2yoAet0qAB7fKgC44CoAUuIqAOzjKgCQ5SoAKucqAMToKgBe6ioAAuwqAJztKgA27yoA2vAqAHTyKgAO9CoAqPUqAEz3KgDm+CoAgPoqABr8KgC+/SoAWP8qAPIAKwCMAisAMAQrAMoFKwBkBysACAkrAKIKKwA8DCsA1g0rAHoPKwAUESsArhIrAEgUKwDsFSsAhhcrACAZKwC6GisAXhwrAPgdKwCSHysALCErAMYiKwBqJCsABCYrAJ4nKwA4KSsA3CorAHYsKwAQLisAqi8rAE4xKwDoMisAgjQrABw2KwDANysAWjkrAPQ6KwCOPCsAKD4rAMw/KwBmQSsAAEMrAKREKwA+RisA2EcrAHJJKwAWSysAsEwrAEpOKwDkTysAiFErACJTKwC8VCsAVlYrAPpXKwCUWSsALlsrAMhcKwBsXisABmArAKBhKwBEYysA3mQrAHhmKwASaCsAtmkrAFBrKwDqbCsAhG4rAChwKwDCcSsAXHMrAPZ0KwCadisANHgrAM55KwBoeysADH0rAKZ+KwBAgCsA2oErAHSDKwAYhSsAsoYrAEyIKwDmiSsAiosrACSNKwC+jisAWJArAPyRKwCWkysAMJUrAMqWKwBumCsACJorAKKbKwA8nSsA4J4rAHqgKwAUoisArqMrAFKlKwDspisAhqgrACCqKwDEqysAXq0rAPiuKwCcsCsANrIrANCzKwBqtSsADrcrAKi4KwBCuisA3LsrAIC9KwAavysAtMArAE7CKwDywysAjMUrACbHKwDAyCsAZMorAP7LKwCYzSsAMs8rANbQKwBw0isACtQrAKTVKwBI1ysA4tgrAHzaKwAW3CsAut0rAFTfKwDu4CsAiOIrACzkKwDG5SsAYOcrAProKwCe6isAOOwrANLtKwB27ysAEPErAKryKwBE9CsA3vUrAIL3KwAc+SsAtvorAFD8KwD0/SsAjv8rACgBLADCAiwAXAQsAAAGLACaBywANAksAM4KLAByDCwADA4sAKYPLABAESwA5BIsAH4ULAAYFiwAshcsAFYZLADwGiwAihwsACQeLADIHywAYiEsAPwiLACWJCwAOiYsANQnLABuKSwAEissAKwsLABGLiwA4C8sAIQxLAAeMywAuDQsAFI2LAD2NywAkDksACo7LADOPCwAaD4sAAJALACcQSwAQEMsANpELAB0RiwADkgsAKhJLABMSywA5kwsAIBOLAAaUCwAvlEsAFhTLADyVCwAjFYsADBYLADKWSwAZFssAP5cLACYXiwAPGAsANZhLABwYywAFGUsAK5mLABIaCwA4mksAIZrLAAgbSwAum4sAFRwLAD4cSwAknMsACx1LADGdiwAangsAAR6LACeeywAOH0sANx+LAB2gCwAEIIsALSDLABOhSwA6IYsAIKILAAmiiwAwIssAFqNLAD0jiwAmJAsADKSLADMkywAZpUsAACXLACkmCwAPposANibLABynSwAFp8sALCgLABKoiwA5KMsAIilLAAipywAvKgsAFaqLADwqywAlK0sAC6vLADIsCwAbLIsAAa0LACgtSwAOrcsAN64LAB4uiwAErwsAKy9LABQvywA6sAsAITCLAAexCwAwsUsAFzHLAD2yCwAmsosADTMLADOzSwAaM8sAALRLACm0iwAQNQsANrVLAB01ywAGNksALLaLABM3CwA5t0sAIrfLAAk4SwAvuIsAFjkLAD85SwAlucsADDpLADK6iwAbuwsAAjuLACi7ywARvEsAODyLAB69CwAFPYsALj3LABS+SwA7PosAIb8LAAq/iwAxP8sAF4BLQD4Ai0AnAQtADYGLQDQBy0AagktAA4LLQCoDC0AQg4tANwPLQB2ES0AGhMtALQULQBOFi0A8hctAIwZLQAmGy0AwBwtAFoeLQD+Hy0AmCEtADIjLQDMJC0AcCYtAAooLQCkKS0APistAOIsLQB8Li0AFjAtALAxLQBUMy0A7jQtAIg2LQAiOC0AxjktAGA7LQD6PC0Anj4tADhALQDSQS0AbEMtABBFLQCqRi0AREgtAN5JLQCCSy0AHE0tALZOLQBQUC0A9FEtAI5TLQAoVS0AwlYtAGZYLQAAWi0AmlstAD5dLQDYXi0AcmAtAAxiLQCmYy0ASmUtAORmLQB+aC0AGGotALxrLQBWbS0A8G4tAIpwLQAkci0AyHMtAGJ1LQD8di0AlngtADp6LQDUey0Abn0tAAh/LQCsgC0ARoItAOCDLQB6hS0AHoctALiILQBSii0A9ostAJCNLQAqjy0AxJAtAGiSLQAClC0AnJUtADaXLQDamC0AdJotAA6cLQConS0ATJ8tAOagLQCAoi0AJKQtAL6lLQBYpy0A8qgtAJaqLQAwrC0Ayq0tAGSvLQD+sC0AorItADy0LQDWtS0AcLctABS5LQCuui0ASLwtAOK9LQCGvy0AKsEtAMTCLQBoxC0AAsYtAJzHLQBAyS0A2sotAHTMLQAOzi0Ass8tAEzRLQDm0i0AgNQtACTWLQC+1y0AWNktAPLaLQCM3C0AMN4tAMrfLQBk4S0A/uItAKLkLQA85i0A1uctAHDpLQAU6y0AruwtAEjuLQDi7y0AfPEtACDzLQC69C0AVPYtAPj3LQCS+S0ALPstAMb8LQBq/i0ABAAuAJ4BLgA4Ay4A3AQuAHYGLgAQCC4AqgkuAE4LLgDoDC4Agg4uABwQLgDAES4AWhMuAPQULgCYFi4AMhguAMwZLgBmGy4ACh0uAKQeLgA+IC4A2CEuAHwjLgAWJS4AsCYuAEooLgDuKS4AiCsuACItLgC8Li4AYDAuAPoxLgCUMy4ALjUuAMg2LgBsOC4ABjouAKA7LgA6PS4A3j4uAHhALgASQi4ArEMuAFBFLgDqRi4AhEguAB5KLgDCSy4AXE0uAPZOLgCQUC4ANFIuAM5TLgBoVS4AAlcuAKZYLgBAWi4A2lsuAHRdLgAYXy4AsmAuAExiLgDwYy4AimUuACRnLgC+aC4AYmouAPxrLgCWbS4AMG8uANRwLgBuci4ACHQuAKJ1LgBGdy4A4HguAHp6LgAUfC4AuH0uAFJ/LgDsgC4AhoIuACqELgDEhS4AXocuAPiILgCSii4ANowuANCNLgBqjy4ABJEuAKiSLgBClC4A3JUuAHaXLgAamS4AtJouAE6cLgDonS4AjJ8uACahLgDAoi4AWqQuAP6lLgCYpy4AMqkuANaqLgBwrC4ACq4uAKSvLgBIsS4A4rIuAHy0LgAWti4AurcuAFS5LgDuui4AiLwuACy+LgDGvy4AYMEuAPrCLgCUxC4AOMYuANLHLgBsyS4ABssuAKrMLgBEzi4A3s8uAILRLgAc0y4AttQuAFDWLgD01y4AjtkuACjbLgDC3C4AZt4uAADgLgCa4S4ANOMuANjkLgBy5i4ADOguAKbpLgBK6y4A5OwuAH7uLgAY8C4AvPEuAFbzLgDw9C4AlPYuAC74LgDI+S4AYvsuAAb9LgCg/i4AOgAvANQBLwBuAy8AEgUvAKwGLwBGCC8A4AkvAIQLLwAeDS8AuA4vAFIQLwD2ES8AkBMvACoVLwDEFi8AaBgvAAIaLwCcGy8ANh0vANAeLwB0IC8ADiIvAKgjLwBCJS8A5iYvAIAoLwAaKi8AvisvAFgtLwDyLi8AjDAvADAyLwDKMy8AZDUvAP42LwCiOC8APDovANY7LwBwPS8AFD8vAK5ALwBIQi8A7EMvAIZFLwAgRy8AukgvAF5KLwD4Sy8Akk0vACxPLwDQUC8AalIvAARULwCeVS8AOFcvANxYLwB2Wi8AEFwvAKpdLwBOXy8A6GAvAIJiLwAcZC8AwGUvAFpnLwD0aC8AjmovADJsLwDMbS8AZm8vAABxLwCkci8APnQvANh1LwBydy8AFnkvALB6LwBKfC8A5H0vAIh/LwAigS8AvIIvAGCELwD6hS8AlIcvAC6JLwDSii8AbIwvAAaOLwCgjy8ARJEvAN6SLwB4lC8AEpYvALaXLwBQmS8A6povAIScLwAoni8Awp8vAFyhLwD2oi8AmqQvADSmLwDOpy8AaKkvAAKrLwCmrC8AQK4vANqvLwB0sS8AGLMvALK0LwBMti8A5rcvAIq5LwAkuy8AvrwvAFi+LwD8vy8AlsEvADDDLwDUxC8AbsYvAAjILwCiyS8ARssvAODMLwB6zi8AFNAvALjRLwBS0y8A7NQvAIbWLwAq2C8AxNkvAF7bLwD43C8Akt4vADbgLwDQ4S8AauMvAATlLwCo5i8AQugvANzpLwB26y8AGu0vALTuLwBO8C8A6PEvAIzzLwAm9S8AwPYvAGT4LwD++S8AmPsvADL9LwDW/i8AcAAwAAoCMACkAzAASAUwAOIGMAB8CDAAFgowALoLMABUDTAA7g4wAIgQMAAsEjAAxhMwAGAVMAD6FjAAnhgwADgaMADSGzAAdh0wABAfMACqIDAARCIwAN4jMACCJTAAHCcwALYoMABQKjAA9CswAI4tMAAoLzAAwjAwAGYyMAAANDAAmjUwADQ3MADOODAAcjowAAw8MACmPTAAQD8wAORAMAB+QjAAGEQwALxFMABWRzAA8EgwAIpKMAAuTDAAyE0wAGJPMAD8UDAAoFIwADpUMADUVTAAblcwABJZMACsWjAARlwwAOpdMACEXzAAHmEwALhiMABcZDAA9mUwAJBnMAAqaTAAxGowAGhsMAACbjAAnG8wADZxMADacjAAdHQwAA52MACodzAATHkwAOZ6MACAfDAAGn4wAL5/MABYgTAA8oIwAIyEMAAmhjAAyocwAGSJMAD+ijAAoowwADyOMADWjzAAcJEwABSTMACulDAASJYwAOKXMACGmTAAIJswALqcMABUnjAA+J8wAJKhMAAsozAAxqQwAGqmMAAEqDAAnqkwAEKrMADcrDAAdq4wABCwMAC0sTAATrMwAOi0MACCtjAAJrgwAMC5MABauzAA9LwwAI6+MAAywDAAzMEwAGbDMAAAxTAApMYwAD7IMADYyTAAcsswABbNMACwzjAAStAwAO7RMACI0zAAItUwALzWMABg2DAA+tkwAJTbMAAu3TAA0t4wAGzgMAAG4jAAoOMwAETlMADe5jAAeOgwABLqMAC26zAAUO0wAOruMACE8DAAKPIwAMLzMABc9TAA9vYwAJr4MAA0+jAAzvswAGj9MAAC/zAApgAxAEACMQDaAzEAdAUxABgHMQCyCDEATAoxAOYLMQCKDTEAJA8xAL4QMQBYEjEA/BMxAJYVMQAwFzEAyhgxAG4aMQAIHDEAoh0xADwfMQDgIDEAeiIxABQkMQCuJTEAUicxAOwoMQCGKjEAKiwxAMQtMQBeLzEA+DAxAJwyMQA2NDEA0DUxAGo3MQAOOTEAqDoxAEI8MQDcPTEAgD8xABpBMQC0QjEATkQxAPJFMQCMRzEAJkkxAMBKMQBkTDEA/k0xAJhPMQAyUTEA1lIxAHBUMQAKVjEApFcxAD5ZMQDiWjEAfFwxABZeMQCwXzEAVGExAO5iMQCIZDEAImYxAMZnMQBgaTEA+moxAJRsMQA4bjEA0m8xAGxxMQAQczEAqnQxAER2MQDedzEAgnkxABx7MQC2fDEAUH4xAPR/MQCOgTEAKIMxAMKEMQBmhjEAAIgxAJqJMQA0izEA2IwxAHKOMQAMkDEAsJExAEqTMQDklDEAfpYxACKYMQC8mTEAVpsxAPCcMQCKnjEALqAxAMihMQBiozEA/KQxAKCmMQA6qDEA1KkxAG6rMQAIrTEArK4xAEawMQDgsTEAhLMxAB61MQC4tjEAXLgxAPa5MQCQuzEAKr0xAM6+MQBowDEAAsIxAJzDMQA2xTEA2sYxAHTIMQAOyjEAsssxAEzNMQDmzjEAgNAxABrSMQC+0zEAWNUxAPLWMQCM2DEAMNoxAMrbMQBk3TEA/t4xAKLgMQA84jEA1uMxAHDlMQAK5zEArugxAEjqMQDi6zEAhu0xACDvMQC68DEAVPIxAPjzMQCS9TEALPcxAMb4MQBq+jEABPwxAJ79MQA4/zEA3AAyAHYCMgAQBDIAqgUyAE4HMgDoCDIAggoyABwMMgDADTIAWg8yAPQQMgCYEjIAMhQyAMwVMgBmFzIAChkyAKQaMgA+HDIA2B0yAHwfMgAWITIAsCIyAEokMgDuJTIAiCcyACIpMgC8KjIAYCwyAPotMgCULzIALjEyAMgyMgBsNDIABjYyAKA3MgA6OTIA3joyAHg8MgASPjIArD8yAFBBMgDqQjIAhEQyAB5GMgDCRzIAXEkyAPZKMgCQTDIANE4yAM5PMgBoUTIAAlMyAKZUMgBAVjIA2lcyAH5ZMgAYWzIAslwyAExeMgDwXzIAimEyACRjMgC+ZDIAYmYyAPxnMgCWaTIAMGsyANRsMgBubjIACHAyAKJxMgBGczIA4HQyAHp2MgAUeDIAuHkyAFJ7MgDsfDIAhn4yACqAMgDEgTIAXoMyAPiEMgCchjIANogyANCJMgBqizIABI0yAKiOMgBCkDIA3JEyAHaTMgAalTIAtJYyAE6YMgDomTIAjJsyACadMgDAnjIAWqAyAP6hMgCYozIAMqUyAMymMgBwqDIACqoyAKSrMgBIrTIA4q4yAHywMgAWsjIAsLMyAFS1MgDutjIAiLgyACK6MgDGuzIAYL0yAPq+MgCUwDIAOMIyANLDMgBsxTIABscyAKrIMgBEyjIA3ssyAHjNMgAczzIAttAyAFDSMgDq0zIAjtUyACjXMgDC2DIAZtoyAADcMgCa3TIANN8yANjgMgBy4jIADOQyAKblMgBK5zIA5OgyAH7qMgAY7DIAvO0yAFbvMgDw8DIAivIyAC70MgDI9TIAYvcyAAb5MgCg+jIAOvwyANT9MgB4/zIAEgEzAKwCMwBGBDMA6gUzAIQHMwAeCTMAuAozAFIMMwD2DTMAkA8zACoRMwDEEjMAaBQzAAIWMwCcFzMANhkzANoaMwB0HDMADh4zAKgfMwBCITMA5iIzAIAkMwAaJjMAtCczAFgpMwDyKjMAjCwzADAuMwDKLzMAZDEzAP4yMwCiNDMAPDYzANY3MwBwOTMAFDszAK48MwBIPjMA4j8zAIZBMwAgQzMAukQzAFRGMwD4RzMAkkkzACxLMwDQTDMAak4zAARQMwCeUTMAQlMzANxUMwB2VjMAEFgzALRZMwBOWzMA6FwzAIJeMwAcYDMAwGEzAFpjMwD0ZDMAjmYzADJoMwDMaTMAZmszAABtMwCkbjMAPnAzANhxMwByczMAFnUzALB2MwBKeDMA5HkzAIh7MwAifTMAvH4zAFaAMwD6gTMAlIMzAC6FMwDIhjMAbIgzAAaKMwCgizMAOo0zAN6OMwB4kDMAEpIzAKyTMwBQlTMA6pYzAISYMwAomjMAwpszAFydMwD2njMAmqAzADSiMwDOozMAaKUzAAynMwCmqDMAQKozANqrMwB+rTMAGK8zALKwMwBMsjMA5rMzAIq1MwAktzMAvrgzAFi6MwD8uzMAlr0zADC/MwDKwDMAbsIzAAjEMwCixTMARsczAODIMwB6yjMAFMwzALjNMwBSzzMA7NAzAIbSMwAq1DMAxNUzAF7XMwD42DMAnNozADbcMwDQ3TMAat8zAA7hMwCo4jMAQuQzANzlMwCA5zMAGukzALTqMwBO7DMA6O0zAIzvMwAm8TMAwPIzAFr0MwD+9TMAmPczADL5MwDM+jMAcPwzAAr+MwCk/zMAPgE0AOICNAB8BDQAFgY0ALAHNABUCTQA7go0AIgMNAAiDjQAxg80AGARNAD6EjQAnhQ0ADgWNADSFzQAbBk0ABAbNACqHDQARB40AN4fNACCITQAHCM0ALYkNABQJjQA9Cc0AI4pNAAoKzQAzCw0AGYuNAAAMDQAmjE0ADQzNADYNDQAcjY0AAw4NACmOTQASjs0AOQ8NAB+PjQAGEA0ALxBNABWQzQA8EQ0AIpGNAAuSDQAyEk0AGJLNAD8TDQAlk40ADpQNADUUTQAblM0AAhVNACsVjQARlg0AOBZNAB6WzQAHl00ALheNABSYDQA9mE0AJBjNAAqZTQAxGY0AGhoNAACajQAnGs0ADZtNADabjQAdHA0AA5yNACoczQATHU0AOZ2NACAeDQAGno0AL57NABYfTQA8n40AJaANAAwgjQAyoM0AGSFNAAIhzQAoog0ADyKNADWizQAcI00ABSPNACukDQASJI0AOKTNACGlTQAIJc0ALqYNABUmjQA+Js0AJKdNAAsnzQAxqA0AGqiNAAEpDQAnqU0ADinNADcqDQAdqo0ABCsNAC0rTQATq80AOiwNACCsjQAJrQ0AMC1NABatzQA9Lg0AI66NAAyvDQAzL00AGa/NAAAwTQApMI0AD7ENADYxTQAcsc0ABbJNACwyjQASsw0AOTNNACIzzQAItE0ALzSNABW1DQA+tU0AJTXNAAu2TQAyNo0AGzcNAAG3jQAoN80ADrhNADe4jQAeOQ0ABLmNACs5zQAUOk0AOrqNACE7DQAKO40AMLvNABc8TQA9vI0AJr0NAA09jQAzvc0AGj5NAAM+zQApvw0AED+NADa/zQAfgE1ABgDNQCyBDUATAY1APAHNQCKCTUAJAs1AL4MNQBiDjUA/A81AJYRNQAwEzUA1BQ1AG4WNQAIGDUAohk1AEYbNQDgHDUAeh41ABQgNQCuITUAUiM1AOwkNQCGJjUAICg1AMQpNQBeKzUA+Cw1AJIuNQA2MDUA0DE1AGozNQAENTUAqDY1AEI4NQDcOTUAdjs1ABo9NQC0PjUATkA1APJBNQCMQzUAJkU1AMBGNQBkSDUA/kk1AJhLNQAyTTUA1k41AHBQNQAKUjUApFM1AEhVNQDiVjUAfFg1ABZaNQC6WzUAVF01AO5eNQCIYDUALGI1AMZjNQBgZTUA+mY1AJ5oNQA4ajUA0ms1AGxtNQAQbzUAqnA1AERyNQDeczUAeHU1ABx3NQC2eDUAUHo1AOp7NQCOfTUAKH81AMKANQBcgjUAAIQ1AJqFNQA0hzUAzog1AHKKNQAMjDUApo01AEqPNQDkkDUAfpI1ABiUNQC8lTUAVpc1APCYNQCKmjUALpw1AMidNQBinzUA/KA1AKCiNQA6pDUA1KU1AG6nNQASqTUArKo1AEasNQDgrTUAeq81AB6xNQC4sjUAUrQ1APa1NQCQtzUAKrk1AMS6NQBovDUAAr41AJy/NQA2wTUA2sI1AHTENQAOxjUAqMc1AEzJNQDmyjUAgMw1ABrONQC+zzUAWNE1APLSNQCM1DUAMNY1AMrXNQBk2TUACNs1AKLcNQA83jUA1t81AHrhNQAU4zUAruQ1AEjmNQDi5zUAhuk1ACDrNQC67DUAVO41APjvNQCS8TUALPM1AMb0NQBq9jUABPg1AJ75NQA4+zUA3Pw1AHb+NQAQADYAqgE2AE4DNgDoBDYAggY2ABwINgC2CTYAWgs2APQMNgCODjYAMhA2AMwRNgBmEzYAABU2AKQWNgA+GDYA2Bk2AHIbNgAWHTYAsB42AEogNgDkITYAiCM2ACIlNgC8JjYAYCg2APopNgCUKzYALi02ANIuNgBsMDYABjI2AKAzNgBENTYA3jY2AHg4NgASOjYAtjs2AFA9NgDqPjYAhEA2AChCNgDCQzYAXEU2APZGNgCQSDYANEo2AM5LNgBoTTYAAk82AKZQNgBAUjYA2lM2AHRVNgAYVzYAslg2AExaNgDmWzYAil02ACRfNgC+YDYAWGI2APxjNgCWZTYAMGc2AMpoNgBuajYACGw2AKJtNgA8bzYA4HA2AHpyNgAUdDYAuHU2AFJ3NgDseDYAhno2ACp8NgDEfTYAXn82APiANgCcgjYANoQ2ANCFNgBqhzYADok2AKiKNgBCjDYA3I02AICPNgAakTYAtJI2AE6UNgDylTYAjJc2ACaZNgDAmjYAZJw2AP6dNgCYnzYAMqE2ANaiNgB6pDYAHqY2AMKnNgBcqTYA9qo2AJqsNgA0rjYAzq82AGixNgACszYAprQ2AEC2NgDatzYAdLk2ABi7NgCyvDYATL42AOa/NgCKwTYAJMM2AL7ENgBYxjYA/Mc2AJbJNgAwyzYAysw2AG7ONgAI0DYAotE2ADzTNgDg1DYAetY2ABTYNgC42TYAUts2AOzcNgCG3jYAKuA2AMThNgBe4zYA+OQ2AJzmNgA26DYA0Ok2AGrrNgAO7TYAqO42AELwNgDc8TYAgPM2ABr1NgC09jYAWPg2APL5NgCM+zYAJv02AMr+NgBkADcA/gE3AJgDNwAyBTcA1gY3AHAINwAKCjcApAs3AEgNNwDiDjcAfBA3ABYSNwC6EzcAVBU3AO4WNwCIGDcAIho3AMYbNwBgHTcA+h43AJQgNwA4IjcA0iM3AGwlNwAGJzcAqig3AEQqNwDeKzcAgi03ABwvNwC2MDcAUDI3APQzNwCONTcAKDc3AMI4NwBmOjcAADw3AJo9NwA0PzcA2EA3AHJCNwAMRDcApkU3AEpHNwDkSDcAfko3ACJMNwC8TTcAVk83APBQNwCUUjcALlQ3AMhVNwBiVzcABlk3AKBaNwA6XDcA1F03AG5fNwASYTcArGI3AEZkNwDgZTcAhGc3AB5pNwC4ajcAUmw3APZtNwCQbzcAKnE3AMRyNwBodDcAAnY3AJx3NwA2eTcA2no3AHR8NwAOfjcAqH83AEyBNwDmgjcAgIQ3ABqGNwC+hzcAWIk3APKKNwCMjDcAMI43AMqPNwBkkTcACJM3AKKUNwA8ljcA1pc3AHqZNwAUmzcAuJw3AFyeNwD2nzcAkKE3ACqjNwDEpDcAaKY3AAKoNwCcqTcANqs3ANqsNwB0rjcADrA3AKixNwBMszcA5rQ3AIC2NwAkuDcAvrk3AFi7NwDyvDcAlr43ADDANwDKwTcAZMM3AAjFNwCixjcAPMg3ANbJNwB6yzcAFM03AK7ONwBI0DcA7NE3AIbTNwAg1TcAutY3AF7YNwD42TcAkts3ACzdNwDQ3jcAauA3AATiNwCe4zcAOOU3ANzmNwB26DcAEOo3AKrrNwBO7TcA6O43AILwNwAc8jcAwPM3AFr1NwD09jcAjvg3ADL6NwDM+zcAZv03AAD/NwCkADgAPgI4ANgDOAByBTgAFgc4ALAIOABKCjgA5As4AIgNOAAiDzgAvBA4AGASOAD6EzgAlBU4AC4XOADSGDgAbBo4AAYcOACgHTgARB84AN4gOAB4IjgAEiQ4ALYlOABQJzgA6ig4AIQqOAAoLDgAwi04AFwvOAD2MDgAmjI4ADQ0OADONTgAaDc4AAw5OACmOjgAQDw4ANo9OAB0PzgAGEE4ALJCOABMRDgA5kU4AIpHOAAkSTgAvko4AFhMOAD8TTgAlk84ADBROADKUjgAblQ4AAhWOACiVzgARlk4AOBaOAB6XDgAFF44ALhfOABSYTgA7GI4AIZkOAAqZjgAxGc4AF5pOAD4ajgAnGw4ADZuOADQbzgAanE4AA5zOACodDgAQnY4AOZ3OACAeTgAGns4ALR8OABYfjgA8n84AIyBOAAmgzgAwIQ4AGSGOAD+hzgAmIk4ADKLOADWjDgAcI44AAqQOACkkTgASJM4AOKUOAB8ljgAFpg4ALqZOABymzgADJ04AKaeOABAoDgA2qE4AH6jOAAYpTgAsqY4AEyoOADmqTgAiqs4ACStOAC+rjgAWLA4APyxOACWszgAMLU4ANS2OABuuDgACLo4AKK7OABGvTgA4L44AHrAOAAUwjgAuMM4AFLFOADsxjgAhsg4ACrKOADEyzgAXs04AALPOACc0DgANtI4ANDTOAB01TgADtc4AKjYOABC2jgA5ts4AIDdOAAa3zgAtOA4AFjiOADy4zgAjOU4ACbnOADK6DgAZOo4AP7rOACY7TgAPO84ANbwOABw8jgACvQ4AKT1OABI9zgA4vg4AHz6OAAW/DgAuv04AFT/OADuADkAiAI5ACwEOQDGBTkAYAc5APoIOQCeCjkAOAw5ANINOQBsDzkAEBE5AKoSOQBEFDkA3hU5AIIXOQAcGTkAtho5AFAcOQD0HTkAjh85ACghOQDMIjkAZiQ5AAAmOQCaJzkAPik5ANgqOQByLDkADC45ALAvOQBKMTkA5DI5AH40OQAiNjkAvDc5AFY5OQDwOjkAlDw5AC4+OQDIPzkAYkE5AAZDOQCgRDkAOkY5ANRHOQBuSTkAEks5AKxMOQBGTjkA4E85AIRROQAeUzkAuFQ5AFJWOQD2VzkAkFk5ACpbOQDEXDkAaF45AAJgOQCcYTkAQGM5ANpkOQB0ZjkADmg5ALJpOQBMazkA5mw5AIBuOQAkcDkAvnE5AFhzOQDydDkAlnY5ADB4OQDKeTkAZHs5AAh9OQCifjkAPIA5AOCBOQB6gzkAFIU5AK6GOQBIiDkA7Ik5AIaLOQAgjTkAuo45AF6QOQD4kTkAkpM5ACyVOQDQljkAapg5AASaOQCemzkAQp05ANyeOQB2oDkAEKI5ALSjOQBOpTkA6KY5AIyoOQAmqjkAwKs5AFqtOQD+rjkAmLA5ADKyOQDMszkAZrU5AAq3OQCkuDkAPro5ANi7OQB8vTkAFr85ALDAOQBKwjkA7sM5AIjFOQAixzkAvMg5AGDKOQD6yzkAlM05AC7POQDI0DkAbNI5AAbUOQCg1TkAOtc5AN7YOQB42jkAEtw5AKzdOQBQ3zkA6uA5AITiOQAo5DkAwuU5AFznOQD26DkAmuo5ADTsOQDO7TkAaO85AAzxOQCm8jkAQPQ5ANr1OQB+9zkAGPk5ALL6OQBW/DkA8P05AIr/OQAkAToAyAI6AGIEOgD8BToAlgc6ADoJOgDUCjoAbgw6AAgOOgCsDzoARhE6AOASOgB6FDoAFBY6ALgXOgBSGToA7Bo6AIYcOgAqHjoAxB86AF4hOgD4IjoAnCQ6ADYmOgDQJzoAaik6AA4rOgCoLDoAQi46ANwvOgCAMToAGjM6ALQ0OgBONjoA8jc6AIw5OgAmOzoAwDw6AGQ+OgD+PzoAmEE6ADJDOgDWRDoAcEY6AApIOgCuSToASEs6AOJMOgB8TjoAIFA6ALpROgBUUzoA7lQ6AJJWOgAsWDoAxlk6AGBbOgAEXToAnl46ADhgOgDSYToAdmM6ABBlOgCqZjoARGg6AN5pOgCCazoAHG06ALZuOgBQcDoA9HE6AI5zOgAodToAwnY6AGZ4OgAAejoAmns6ADR9OgDYfjoAcoA6AAyCOgCmgzoASoU6AOSGOgB+iDoAGIo6ALyLOgBWjToA8I46AIqQOgAukjoAyJM6AGKVOgD8ljoAoJg6ADqaOgDUmzoAbp06ABKfOgCsoDoARqI6AOCjOgCEpToAHqc6ALioOgBSqjoA9qs6AJCtOgAqrzoAxLA6AGiyOgACtDoAnLU6ADa3OgDauDoAdLo6AA68OgCovToATL86AObAOgCAwjoAGsQ6AL7FOgBYxzoA8sg6AJbKOgAwzDoAys06AGTPOgAI0ToAotI6ADzUOgDW1ToAetc6ABTZOgCu2joASNw6AOzdOgCG3zoAIOE6ALriOgBe5DoA+OU6AJLnOgAs6ToA0Oo6AGrsOgAE7joAqO86AELxOgDc8joAdvQ6ABD2OgC09zoATvk6AOj6OgCC/DoAJv46AMD/OgBaATsA9AI7AJgEOwAyBjsAzAc7AGYJOwAACzsApAw7AD4OOwDYDzsAchE7ABYTOwCwFDsAShY7AOQXOwCIGTsAIhs7ALwcOwBWHjsA+h87AJQhOwAuIzsA0iQ7AGwmOwAGKDsAoCk7AEQrOwDeLDsAeC47ABIwOwC2MTsAUDM7AOo0OwCENjsAKDg7AMI5OwBcOzsAAD07AJo+OwA0QDsAzkE7AHJDOwAMRTsApkY7AEBIOwDkSTsAfks7ABhNOwCyTjsAVlA7APBROwCKUzsAJFU7AL5WOwBiWDsA/Fk7AJZbOwAwXTsA1F47AG5gOwAIYjsAomM7AEZlOwDgZjsAemg7ABRqOwCuazsAUm07AOxuOwCGcDsAKnI7AMRzOwBedTsA+HY7AJx4OwA2ejsA0Hs7AGp9OwAOfzsAqIA7AEKCOwDcgzsAgIU7ABqHOwC0iDsAToo7APKLOwCMjTsAJo87AMCQOwBkkjsA/pM7AJiVOwAylzsA1pg7AHCaOwAKnDsApJ07AEifOwDioDsAfKI7ABakOwC6pTsAVKc7AO6oOwCIqjsALKw7AMatOwBgrzsA+rA7AJ6yOwA4tDsA0rU7AGy3OwAQuTsAqro7AES8OwDovTsAgr87ABzBOwC2wjsAWsQ7APTFOwCOxzsAKMk7AMzKOwBmzDsAAM47AJrPOwA+0TsA2NI7AHLUOwAM1jsAsNc7AErZOwDk2jsAiNw7ACzeOwDG3zsAYOE7APriOwCe5DsAOOY7ANLnOwBs6TsAEOs7AKrsOwBE7jsA3u87AILxOwAc8zsAtvQ7AFD2OwD09zsAjvk7ACj7OwDC/DsAZv47AAAAPACaATwAPgM8ANgEPAByBjwADAg8ALAJPABKCzwA5Aw8AH4OPAAiEDwAvBE8AFYTPADwFDwAlBY8AC4YPADIGTwAYhs8AAYdPACgHjwAOiA8ANQhPAB4IzwAEiU8AKwmPABGKDwA6ik8AIQrPAAeLTwAuC48AFIwPAD2MTwAkDM8ACo1PADENjwAaDg8AAI6PACcOzwANj08ANo+PAB0QDwADkI8AKhDPABMRTwA5kY8AIBIPAAaSjwAvks8AFhNPADyTjwAllA8ADBSPADKUzwAZFU8AAhXPACiWDwAPFo8ANZbPAB6XTwAFF88AK5gPABIYjwA7GM8AIZlPAAgZzwAumg8AF5qPAD4azwAkm08ADZvPADQcDwAanI8AAR0PACedTwAQnc8ANx4PAB2ejwAEHw8ALR9PABOfzwA6IA8AIKCPAAmhDwAwIU8AFqHPAD0iDwAmIo8ADyMPADWjTwAeo88ABSRPACukjwASJQ8AOyVPACGlzwAIJk8ALqaPABenDwA+J08AJKfPAAsoTwA0KI8AGqkPAAEpjwAnqc8AEKpPADcqjwAdqw8ABquPAC0rzwATrE8AOiyPACMtDwAJrY8AMC3PABauTwA/ro8AJi8PAAyvjwAzL88AGbBPAAKwzwApMQ8AD7GPADYxzwAfMk8ABbLPACwzDwASs48AO7PPACI0TwAItM8ALzUPABg1jwA+tc8AJTZPAAu2zwA0tw8AGzePAAG4DwAoOE8AETjPADe5DwAeOY8ABLoPAC26TwAUOs8AOrsPACE7jwAKPA8AMLxPABc8zwA9vQ8AJr2PAA0+DwAzvk8AHL7PAAM/TwApv48AEAAPQDkAT0AfgM9ABgFPQCyBj0AVgg9APAJPQCKCz0AJA09AMgOPQBiED0A/BE9AJYTPQAwFT0A1BY9AG4YPQAIGj0Aohs9AEYdPQDgHj0AeiA9ABQiPQC4Iz0AUiU9AOwmPQCGKD0AKio9AMQrPQBeLT0A+C49AJwwPQA2Mj0A0DM9AGo1PQAONz0AqDg9AEI6PQDmOz0AgD09ABo/PQC0QD0AWEI9APJDPQCMRT0AJkc9AMpIPQBkSj0A/ks9AJhNPQA8Tz0A1lA9AHBSPQAKVD0ArlU9AEhXPQDiWD0AfFo9ACBcPQC6XT0AVF89AO5gPQCSYj0ALGQ9AMZlPQBgZz0ABGk9AJ5qPQA4bD0A0m09AGxvPQAQcT0AqnI9AER0PQDedT0Agnc9ABx5PQC2ej0AUHw9APR9PQCOfz0AKIE9AMKCPQBmhD0AAIY9AJqHPQA0iT0A2Io9AHKMPQAMjj0Apo89AEqRPQDkkj0AfpQ9ABiWPQC8lz0AVpk9APqaPQCenD0AOJ49ANKfPQB2oT0AEKM9AKqkPQBEpj0A6Kc9AIKpPQAcqz0AwKw9AFquPQD0rz0AjrE9ACizPQDMtD0AZrY9AAC4PQCauT0APrs9ANi8PQByvj0ADMA9ALDBPQBKwz0A5MQ9AH7GPQAYyD0AvMk9AFbLPQDwzD0Ais49AC7QPQDI0T0AYtM9APzUPQCg1j0AOtg9ANTZPQBu2z0AEt09AKzePQBG4D0A4OE9AITjPQAe5T0AuOY9AFzoPQD26T0AkOs9ACrtPQDO7j0AaPA9AALyPQCc8z0AQPU9ANr2PQB0+D0ADvo9ALL7PQBM/T0A5v49AIoAPgAkAj4AvgM+AFgFPgD8Bj4Algg+ADAKPgDKCz4AZA0+AAgPPgCiED4APBI+ANYTPgB6FT4AFBc+AK4YPgBIGj4A7Bs+AIYdPgAgHz4AuiA+AF4iPgD4Iz4AkiU+ACwnPgDGKD4Aaio+AAQsPgCeLT4AQi8+ANwwPgB2Mj4AEDQ+ALQ1PgBONz4A6Dg+AII6PgAmPD4AwD0+AFo/PgD0QD4AmEI+ADJEPgDMRT4AZkc+AApJPgCkSj4APkw+AOJNPgB8Tz4AFlE+ALBSPgBUVD4A7lU+AIhXPgAiWT4Axlo+AGBcPgD6XT4AlF8+ADhhPgDSYj4AbGQ+AAZmPgCqZz4ARGk+AN5qPgB4bD4AEm4+ALZvPgBQcT4A6nI+AIR0PgAodj4Awnc+AFx5PgD2ej4Amnw+ADR+PgDOfz4AaIE+AAyDPgCmhD4AQIY+ANqHPgB+iT4AGIs+ALKMPgBWjj4A8I8+AIqRPgAkkz4AyJQ+AGKWPgD8lz4Alpk+ADqbPgDUnD4Abp4+AAigPgCsoT4ARqM+AOCkPgB6pj4AFKg+ALipPgBSqz4A7Kw+AIauPgAqsD4AxLE+AF6zPgD4tD4AnLY+ADa4PgDQuT4Aars+AA69PgCovj4AQsA+ANzBPgCAwz4AGsU+ALTGPgBOyD4A8sk+AIzLPgAmzT4Ays4+AGTQPgD+0T4AmNM+ADzVPgDW1j4AcNg+AAraPgCu2z4ASN0+AOLePgB84D4AIOI+ALrjPgBU5T4A7uY+AJLoPgAs6j4Axus+AGDtPgAE7z4AnvA+ADjyPgDS8z4AdvU+ABD3PgCq+D4ARPo+AOj7PgCC/T4AHP8+ALYAPwBaAj8A9AM/AI4FPwAoBz8Awgg/AGYKPwAADD8Amg0/ADQPPwDYED8AchI/AAwUPwCmFT8AShc/AOQYPwB+Gj8AIhw/ALwdPwBWHz8A8CA/AJQiPwAuJD8AyCU/AGInPwAGKT8AoCo/ADosPwDULT8AeC8/ABIxPwCsMj8AUDQ/AOo1PwCENz8AHjk/AMI6PwBcPD8A9j0/AJA/PwAqQT8AzkI/AGhEPwACRj8AnEc/AEBJPwDaSj8AdEw/AA5OPwCyTz8ATFE/AOZSPwCAVD8AGlY/AL5XPwBYWT8A8lo/AJZcPwAwXj8Ayl8/AGRhPwAIYz8AomQ/ADxmPwDWZz8Aemk/ABRrPwCubD8ASG4/AOxvPwCGcT8AIHM/AMR0PwBedj8A+Hc/AJJ5PwA2ez8A0Hw/AGp+PwAEgD8AnoE/AEKDPwDchD8AdoY/ABCIPwC0iT8ATos/AOiMPwCCjj8AJpA/AMCRPwBakz8A/pQ/AJiWPwAymD8AzJk/AHCbPwAKnT8ApJ4/AD6gPwDioT8AfKM/ABalPwCwpj8AVKg/AO6pPwCIqz8AIq0/ALyuPwBgsD8A+rE/AJSzPwAutT8A0rY/AGy4PwAGuj8AoLs/AES9PwDevj8AeMA/ABLCPwC2wz8AUMU/AOrGPwCEyD8AKMo/AMLLPwBczT8A9s4/AJrQPwA00j8AztM/AGjVPwAM1z8Aptg/AEDaPwDk2z8Aft0/ABjfPwCy4D8AVuI/APDjPwCK5T8AJOc/AMjoPwBi6j8A/Os/AJbtPwA67z8A1PA/AG7yPwAI9D8ArPU/AEb3PwDg+D8Aevo/AB78PwC4/T8AUv8/AOwAQACGAkAAKgRAAMQFQABeB0AA+AhAAJwKQAA2DEAA0A1AAGoPQAAOEUAAqBJAAEIUQADcFUAAgBdAABoZQAC0GkAAThxAAPIdQACMH0AAJiFAAMAiQABkJEAA/iVAAJgnQAA8KUAA1ipAAHAsQAAKLkAAri9AAEgxQADiMkAAfDRAACA2QAC6N0AAVDlAAO46QACSPEAAAA</prop>
				<prop name="Temps">REFSWgAAS/ACAIBL6/8UrkfhepRBQP+4HoXrUbhBQO1S9vJCQO7ytENA/vjxHgVFQHE9Cm/Xo1BG/fNxRxUD33BIQOF67vBhSf9Aj8L1KFxPSrdApHAXAENLLQOB20xA6fKATU0ETkB9XDYBfE9AzcxnAO88UEApXgG4UEDdwzgAjzJR/fOxUfdAmpmHAElSQEjeLgHHUkAzlgFDU/b988FTXQM8VED27ngAwrVUTQMwVUDuJwKtVUApAD0KR21WdQPCVjUDP1eFA9u5VwUDJFi9A11Y20B77vFqWJUDU1i2/fMhWF0D/FdlA9wtV8UDx1c1A78kF54DVuQExFdtA8hEH2ZeEUnGPBfOA1ctAzsQH/jxEb58H4YVZgK8nB+uHfYCAbrEH84VbgPkH/Yd3h8YK4D28ywvNiUeL0grNiVeErYAPC92LXYlZi94I7YtFiW2LwB4L/Iv3C9eL4gv+i80Pw4/AFA/ej+EP6Y/kD+iP7w/vj8AyD/6PxRPzj8YPyop3gXGAgG3dE+GTRYlhk+wT8JPlE8A1k8YK85PGF8qXwRfTl9gXwByX4Rfll+oX7pfzF82X0hfAAJvFG/mXwBfKm9cb25vgG+Akm9Eb7ZtjgLLb91uDgK1APRn5m8AfxJ/NH8efzB/an8AXH+Of6B/sn/Ef35/0H/6fwAMj+Z/MI9Cj1SPZo94j4qPAJyP7m8oj9KPxI/2j+CPwo8ALJ8+n1CfYp90nx6V/j2uAwCUn6aVpp+wn8Kf9J+enwivAOqfPK8ur1CvYq+Erw6vSK8Aiq+sr56v4K/KrxS/Br8gvwAyv1y/vq9Yv3K/jL+Wv6i/ALq/3L+Wr8i/2r8czzbPSM8AWs88b8YvwC8aL6TP1s+YzwDiz+zPDt8g37LPRN8230DfAGrfnN+u3zDfyt/k397f+N8ACu8c7x7vMO+K31zvhu9Q7wCa76Tvru/I7/Lv5O8W/yj/AAr/TP82/8Dvav+U/17/iP8Aqv/M/9b/6P8CDyQPHg9IDwBaDzQPPg9wD4IPrA+GD5gPAMIP3A/2DwgfGh80HyYfUB8AYh+MH3YfmB+qD9Qfth/QHwAKL8QfDi8gLzIvRC9uL2AvAJovrC++L2gvii/kL7ZvEDMABj8gPxI/PD9uRW5PgD+SPwCkP7Y/yD/aP+w//j8QTyJPADRPZj0+T2hPek+MT55PsE8Awk/UT+ZP+E8KXxxfLl9AXwBSX1RPdl+IX5pfrF++X9BfAGpf9F8GbxhvKm88b05v4F8A8l+Eb5ZvqG+6b8xv3m/wbwBqbwR/Jn84f0p/XH9uf4B/AJJ/pH+2fwh/cj/sf/5/EI8AIo80j0aPWI9qj3yPjo/QfwDqf8SP1o/oj/qPDJ8enzCfAEKfVJ9mn3ifso+cn66fwJ8A0p/kn/afCK8aryyvhp+YnwBir3Svhq9Qr5KvvK/Or+CvAKKvBL/+ryi/Or9Mv16/cLsfSOF6FK5zv5W/p78Aub8Tv32/x795vwPPJc8PzwAxzzvPXc9vzG7Fls+oy37PwFjP2s/sz47PEN8i31dAC/Yol/C1xM8m32DfOtkA9sU+3ZbfqN862Y7fuN9C2QDO3wjv4t8c7z7vIO8y72TvAMbfUO9677zvzu/g7/LvtO8ABv8Y/yr/TP9+70D/gv9s/wCO/4jvqv/c/57/8P8CDxQPADYPSA9aD2wPHg8wD4oPrA8Avg+gD+oP1A/2D8j/Eh9EHwD+D1AfWh98H54fgB/KD7QfACYd1h8IL9IfJC8uL0AvUi8AZC+GL5gvci+sL84v4C+yLwC8L7Yv8C8CPzQ/Nj9IP2I/AHw/pj+QP6I/dD+2P9g/8j8AJE8WTzBP6j9kT05PeE+iTwC0T8ZPkE/ST+RPBl/oTzJfABxfTl9IX2pfjF9uX4Bfwl8ArF/OX/hfWk/kX95fAG8ybwA8b1ZvcG+Cb6Rvjm/Qb6pvAPRvBn8Yfyp/PH9Of7hvsm8AXH9+f5B/on/Mf95/uH8abwD0f/Z/eH8aj1yPRo9wj4KPAKSPlo/Ij9qPvI/mj/iPEp8ANJ8enzCfap9cn46feJ+KnwC0n9afyJ/ynwyv/p8Yr0KvACSvXq9wr4KvnK+urwCPmq8A5K/2r8Cviq8kvwa/OL9KvwBUv3a/iL+av7y/zr+ov7q/AOy/Ds8AzyLPPM9Wz1DP0q8AjM+WzzDPqs/Mz+7P0M/izwAk3w7fON+Kz2zfXt9w36LfALTfPt/A3+rf1N/+3xDvCo8AJO9W72jvKu987z7vmO+y7/DE797vyO/S71dAexT/rkfhmldAH4Xv61G4XhT0F1dA/9ejcD0Kt1ZAfTNG8WNWQMP1/+C9Ekz0wlVApEDw17tzVSXzKlVAJ/F67+RUQAB28aBUQG4P8UdRVEXzE1T94/fVU0Co4PUonFPdQJfxXF9TXfMjU3Y98+dSJfOqUkBg8L+jcF1SQHG+8SDdUk3z4lFAL/EepfdRQGbe8lFAuB7uL/AoUUC/8T3qUNbt86pQLfRQnfMfULZ188BPXfNDT93zxr1OneNHTkBS5vHRt01AKZbxaE2V8xzWNAQITeXzGDwEPE3WffNhTXXzgEwEmE2q9fRNPfRNvfO9XATBdU3V88U0BMhNQG/xhxTOTS0GjvO0Byby2pZkBOBNXfPj1A8O8uea7Afs2PCF6/wHnvLvSAwfFhVG8vMsF27y9DwfEE4fYB9yGeby+IQXdh+IE7L+4vWsH7YVmpnPEPkAvB/OH+Ab/h8QK7Yf+B9CL0g0Lx4lPvL3dCcm8vp8L4CWLX4veC+6L8Qv3i0u8v6tTU3zQk6lJE5N8wJtUL3znVD942VRHTTVUpXzbMT0kDw0jFJmpQOeUi0UtPRqUzX01VT19FQt8z5s9NRV1p3jZ1alJFbt84pXtpXzDFjF82BYpQNutVjd81a0NC5Y1fMFbVh98+FXHSPJV6UDpb7cNLnkNy4CwfzkxSIU9McERwZFbvLE/DfmNcQ2TZbyvExPVkUu8p5X1k3zYlft8xrkNM5WtpXzfFYdIylWNQPYbVUdI4lVlfMsVTUDW+hUbfOkVN30VDUDayhU/QRTffOxU23z23RT7fMqU73z7VLadfOwzPRyUtXzNVJqhRRR7TRR/QN7UcU01VEVFFDF87A8VHBQ1i0DMVC1RE/9A2tPWhUUTkXzU07l89gsFFVzdAQq/AQLHBQPhFdUblMENH4sFJPsBKeUFFW0xAS6BDS+DDTC7ARfx01AzczvUU3F80XQlBTUTAR7UB4i2YQEpd1cBOEcZ9by5XQE6kQ0b6YC7kxnRm0uAvFsbwB+bd4lLh2WbdYvyG/ab+xvIP5vEH/iIYYdlvL8PHeGHQBWf2h/en+MH4Z/kHtGL9B/bCIhLgIRTp3zj06986t9T8XzUCQ07TxUkLVRPfMnvPR9Ui0Dka1SLfOOUl3zw7z0LVVTPVRTpQM+fPTRxEWtVX3zIVb95FY980e1V3Xz0CT0Olg1BFi27VNsWC3zTlg98xda1DTx/DTRV40EVzUDKbjMh4YDVz2EV5UEPPRAE0D2he6FxoXGhZ7yv9yHNN6F/gK7JPS6V+1TW0CY5vLTgH7ykVdtVNw0Cdr85KVE9FNWxfMAVrYtA7FV1fNlVf0DG1VVPfPXhPSTvEREzERrCFQl88rcRJFT1fNLVVNNBFPFBPxEoMz0a1JS/eMVFFTYUZ3jq5dRJfNaJFQbLFTezVB986FQbVRMVBFQqr1UT+1TLGRUrywEMalO7TSEBF2UFBTsVAxUPAd28kCUBGUMNIIENBWeHBSvtAS1hA+WBe7yJcocFM/Up0by0wRnlvJB3MwHzg/oC/4F7lLsLL8CxvLwRL9WvW4dJi+Iv5q/AKy/vr9gL+K/VCfuLxDPIs8ANM/mL0DPSs9sz44vqCNGf5i4z5JxdvIgTpUE3MQFmgwEoAQEP1EFtCRUW1FS9XQM127ylAxU9QzUa29TNQP4NNSIVMX0tmz0tFXt80pWFWRWmjWEV8XzEFgNpKw0cJqchFy8NDZYjVS8NOZCTJTIRJfu8kOYxvLAJEcAHgPU30by64Du1cbV1lNEl6gO7yDrHiKp/OR1hIQwmmzU4Ez0klaFpJQ02q1V7VOMVS0DQWT0+tlUPfTERHZU5fM4VGbtU/xThZTMlHVTHSOrOVP9A/vE9MA8hIM1Un2EUhXzB1I1lCxUoX40VPvAfpP85MBMVIFtUNXzRVDd8wZQtTSWBITwToXjdxQ1NASISkwEOPRUEEQHPqIn9FRVUGy0dOxUjJQEpawEVbFMBLg8BLwMtMPMp0DOpaYNnpPEB8YF/vLeDDQD4k2d1By/Bg8IHyIfPA8ALh+YH5IfhA++z5B/igHuvwBQL9K/9A/mD/gPWi80HwYdQHbPmM+Cz4QfjhU2M07FRGZcpDlPzUQU9MVQ1ZOraFF1gyVMNHw8hJOqRISNNISuRDQQVISOpuxEGlTF9ITkZ2zk/KlVVeZekiPEhLEMRCdWzDRlWAUTaZTUS6w0FSB01PrMhNgER1ZN5pIAy9DeUwRPDk3mha4lpiVGT6j4L2JPdERSjIQKNJVW0t0UVm00PDTIVNR6VVr14y9U1NpUdYOVbDRVVZTkGJzk3EyEoKzkqWXsRx6jUl2TozyEY61SjdMmUrVEUUVjqhlRnYQ0VC9R5fQkp3ZDVVANsyMk9M5kVE8EhE3QNPRXTtVW5pJgrFRVHuRUB1QEE1QEM3ykVVzMVHpM9Jg0tKzEV5Ce9aYjpPfOQsjsX3aC1QAMZ+b15v3u/fb1Nm9Ib1JhADYPIF8yX0Rfhs+QG1YFpg8AsA+aD7Rfxl/YX7p/RB8ObwAgb1IfNG9WbzhvSm90Z84TprwUxk7FJMwUeNwUGFVRBTRRXZND3OSHNIxY+xBmM0SETVPlpFP1NFaU5PhU9XRVBRNJZOVpVp2E5ITzLJRNWCX0aVj1NHQkQJyEDFj99ALsJM6kJ16jNJcele7Vvi8A0CPOJd4v8CPuJTaVBjXefaq2ErJslIVclEOkdPdkVOf241YNVFw0n1V1NGps5AyclMeslIRUPaPTN1StxIw0wPxkg1Pa1eRT7RMMU6WDzlKEVZQc1ETU5OPgzqPMNIqq1DRM5DQO/OTQ9DSSRvQ0QlCto+vAtoNPNaRaLPSQNPQXTg2zoxQEVUsEVA70RAq0FCJk9FVHFARrZPSHhKSgbEeAhuM0RCtAriOUT55NdrLUSLRHXtO8pOGsl4by5eRPEPZPCFsGXabi8QSvTl94WwBuXzivWq9sr44V5l+gX5KvALyvzq/gr/KvBLd+byC/cm9QNL8+vwgbf9L9rJRBPPVaDJQDHPTGUNVjZ8xkCwNSLXRSpeObgG7jxORloLy08QzVtOQZVD1zYa0kJHvghiNs5GxWTSMRAewka9AGEilcJ0Z11iItU5TUK1ittFjl9DTkhck8dL3sd17F9tXWE1cgTYSEx37F9tWm4sGMd17FgLbN3nXOzb7yIzC+Exw0HlqkJNAshH5WPcRWZTRWHHR5VTVDLlTU6ozkVaYsJVTNFFR10+qMhFuuU83TZFNl9FMd463s3LSvUrUTcrw0Norc5PfMNLrEZNswHuIs1uQ07lAt87AM9HFQNE1EpLTnDERvT5WUHEwIy0A+49SUKiSXHpXOE1xEVVpstHkMpJFk9KdMpEWzXES6ZJ/GIxQEyywEAc+Un56fsJ/CkcYzrO/unwD4nwqv9O8OHV4dJv9IrzL/AFz/bv+QG2aDBL+m/7j/mqEAlv/g//L/BA/2XSYPWL9Kv7b85BFODYOTTj1zfdVPJTRQFVRQdUOUUQq9YyjENIisNPsQFiO8tNXB9GQtjDSwjIQ+VEr9ZFTdZFVFJEQ0twzU1UvsxNbsJD58JGpYasUzaEx0QlwkFVgVVAKkxNGcx87NjnV+z4jPms+grM++z9DLfnW+s1d1Q1SUFIc201bVFFaVtPQUs6hMhDMg1nIeHHTZNNSGajzUR0TUCEzUylNNkzOQU3U0nDQaU43kzLStkNS0UVIlFFINc9iazDSa1DRcUQ0k3DTfarzUkeSEVfw0E1BVlLVP1XMu3NS0TkUDOap0BL3U5E4U9BXcRAaqRAQZRAQ5LJRixER+CkTkmhRUr1yXRuVulW6VAGblZu+Yn5LvvJem75g7btMArDf278g/2j8U//4/IP8iTwA0T0ZPWE+K8Y6zZE9uTQ4PAKhPuk/MT56v2E8CXxwPTg9EOFsmwiWkZ5a1xoKetNRrQFFNk+DEZFxSPSRMhFdekpdSFUSEVHDktFv5U00zi1SVgyFMhJu3VQ0TSlZ1VPQUk9VXlYMRPMRbLBRvWKolU1kkFDUUFAgkFOUAbBdexX59jhVeH3gfih+kH6imH9DL3kKo1BR05FQxWuRU4QzEkVZVdFYVJK1VfbONVd2EVU0z+wpchLc81Hc81GOA9mNU11b+EnNTDbM4bNT8hFRVwHzUgpxURYTUBqyE1JvQVpJ8jCQ+lCT/UGqVg8G01IC81EFQhTNY64A+k9TU7061ZE4NtkC2g/wnHp0W5WYj5DRx1OQFjiyUohw3xhNM517lXu1ITjXWAxRU2ESHntLcfD8ghj+gP7I5rjXWYvDkP7aPAOg/Ck/sjw5PgE8in4xPPp8AOJ9an2Sf1v+gn7KfxJ/WnyDon/qfDK82VQ7DTiXEtHRjOE+VBJy3NlJpUf0DSyZSTTN7pAcOEoqEVM2w1LQRU81kNHQcVLZtg9VUFdNqVT0jANbsFJRWlVMnTGS3V4YNEypY7cQUF85TLMQeAVjdFPwHPh3GFXZlPm9Ya4Beb3Bvkm90v97N1hWe0gy0hLUU1Gq8pBdWhYPIVBzX1mIwLNTanKSVnKRLVVT1JFRVhDwkoFzfqmZy3IRUoGwkZYzUJxZ0JOhRJVOpnNe+I5QnqtZioKwkY5R0JbQkzDVPxQNQvCTOTkUk1CeK3gJebDQd7CdmA8yEMSgc75ZTTDSrBJS1bDTbIABW7V7vWDM+j1CLdlNsj5Y/AIiPmo+kj9aNpt/Yj9Lf5N8ABp9on3qfFOcW70jvEu9c7wCWT5Dv0v+078bv2O/q7/zvytZiEDSkxVRVRKR4UFYVwxdRNWRR7UNEnAesniMsxJVSFSRSFYNOKgzE1CR0Y/xk99wPVoMtVhWDblcNlFdt9PRXEA7DHB9e02y0zVQXNmUmZQBetT4VRm9Yb0IRXrVev3C/VGIJRnKyHASHdARCHASg4xCuY9RU22A+IvDUtKDVVe20VaW0Vf3jyFSKRSOFHCRGFHc+cyR0gxlT1QS0VAtTjcRcJ/4SaVNUdzZSyUzEjFFVIy1NjCQOUZ0j0ZwnFhPVUO1DBLQkjLwkDk9UbaSUxBVUVKZ81ExcNFUU3HQIdDQh7CRGvHQVauwkhhSEnhw37s1+cyAM3zaPMN9C2a4i4ywnXt8AcN9aL4zfltXuRfbfoCvG3wDAL9IvLF9Gn2jvGj8sP3bvAAA/Ej9cP6bvAP+qP7w/zj+ooO+aMe5jTi2kTxXDBxaMdKFQzcNqXKRbcK7CQW1sp/ZzJMyjUPZTU03DVJug1mKwzARF9GTb1LRNcLSkBFfdVgYiE8T3ii5DWAWzU+Sk06DWYgDa7KTe/KTGV2VzvFci3fO41Ed+c7RkxMxH/k2A9kXuRRaD1EcuX0BbzsK6quT0nYxEY6S0HLT0zq1WHdN/VmVzLJz1VaId04+spNuwTsLs9LSpaqSlVM2kVI3D7lNNE0uxUwV0U82kBBTuDBQkg6Amc1INdGT0+Tz3lrJNfnR0L1GlBIx0sWzEVXN0xDVkFOxsFG50FK3znMRdThWD3uQ0eFJkJCycF2ZyDOwUJ4wXANbFThO0xIsQzlMMh94dTqOAFN8GJXbzVIceLzArFsLnAGQvZi+Q024viCtufd4vkH8Aon+0f+YvKKPGfVY/aD8CjwAkjx6POI9Sj1yPlj+Qj6KP0LSPBv8Y804TTp0DgE+YVRaW02zEk1E1xpZifFVSzfOSVESPbKTDPETJLsxXngNUdfTcBGtVppXDJVattjYTVw0kV0CdBKRH3q2WRaZTHLTPHFcAVlVWVSZV/sMEXw5d1pUeXSAmXyCv2kluo4xEU6S3FsJrp1YVFFZN0wVW7cTWxARoVaUUVeXz3VQ23fOYVMWDSFSFZMRU085THZQUxFf8BBtTmq0D4BQUo1KVxPxUF9Rk9Qxkm0zEXFzEH1E2pRPhUM3zolCVxDxkaxVQzRRPdfM0T93DS7dOTcM8JPXMZGHMhFEYnBdetQ7yOMRkXcQUFX7MxJrsFKfUH85t3rIBytxv9mUWLxBzDn0mdU4vABjPQn88z4YvyH9yz4TPls8A2H+yz2SP3s9IP1I/FN/uzwAI34I/hI+Gj4Dfkt+k33bVUo5CIxz/RkNQpRNBDLXCDGRbJJceUlvwdvKUUqqVk9osRVPd8/gk5Ii2ZEQgVXXztFW9s0oFVsVEVn1ElEf207z3ZuVaPmNYvbMKWM1D5jSkAcxMX+ZP+E/qn/yfFq8A/1hSWV6jjERzV60DMOzkw+FWTRScD471jkJDVZqVY/yUpLhU1VS0VDqNVOXz/VPt5NRX9iI5qlxE/ATkwQzkhPxUR41SpdMIUr20FGfGEj5lUb1EUTUEXBSEUFVjA0NQHRRMFVRnnmMkBPsghGYT9DQ83IWcH5ZlfkNNBD1E/DSizBe+b7C/wrHmbwDYvwp//L8mfwAfOs8kH25/AHh/os9sH34fwMueHY4f+CMAJt/YH+ofPN9ejxgvAi8sL6B232gvei+ML26jTg2TZ7ZkZD5PZZMrUH3zx6gcTxad/qKMVESvBOQRWVNd9NxUGlRd866sVLVplFT/ZPSTVn3zJ0IUVLSk5LtAnkXu4nG8RGtQWBUDIWTk+1ftpAAUV1ZV3k+479Lv5O8Orwj/SFJZVl1uQmVUp44DVh00tjQ0F1YNw8hVnWRVtDWURETpfPSXVM3TVbVUDZMXvFTaU60Dn2lTZVTUVCes9OxS3dRaLJRj3KQlUvUEUQ3DVagMZGsUZC4UZO7k1LWhBARjFLQiUN1kT0xdNBwE007dpFxk3Xy3oG5TpCVEBzbzhARZXCR8Ckx0kMS0q5y3hgXObZ4PANC/ygnOD+gP8g/kXyYfCG8AOh8sb4YfUG9ib6Qfhm+YawDuH7hvKi/cb8ZvMC9KLxR/QI4vSH9af2x/XiWeUhTM16rWk0/F43YctBW8RLhJUWX0zPSIHJcOApbcJDXcnERQhETTUxVEhPQb+lRN85BVzdNjkNYDFFTnDpL33DRObOdONRayCUKcl55S5JTn3jWONcafANifujm+P/Dv6j/0Pz6TpISthISEQlftZFZtc6jUTP9e8p485FRMRA5VWsXkVF2ThVTF40aUpDQr4I4DUxUDgVNNlMSkSwtTraRSVVTUpFPUpGsDUj1EUe2jiVGNAy1N3PQOURWT0BQFBATNU/z0BFAt5PxEEE9U/dQMVBXM1KVMBEiMdVRMD87SRRSkaKQkhYS0AZ58B56/mA+SX5xfrl3eDwDQX+JZDm/gr/KvHG82b2hvADq/dG9Gv3hvYr+kb9ZvuL8AKn/Ev8a/4L8SzwTPHs84f7RayV7y/nQEQk61gwEVT61DBdyUyMwvbuPkJ7ZWoo1SFQOhUs3T9cSElaz0HBQ3JqNE5NpVZhWTcFaVlDz0kVelA4BLMBZDbOfOk4TkSzAWAgEJWE3kjDTI/D+WP6g/etmAro/YP9KP3I8mkxRH1kIetqTUzlatA39WXQMstVatVFVFM3pVFQMxqVWVRBw0qfx0avx0KpaM9O1TFZOw9HUMNCqqfJTuzMSwpERz1HQ2apyU+MREu6yUbVGtA1UvvJTw3ESxBARzDATbNlClA+pPFQNxT1Z989dOVcNYfMThXMSleOxULBSnXgIMpKQjAERX5uVWVf6VPjNsX16vqAMAfpO0B87jlK/WD7Cv4lFeUgnrrP+uAu8Evw6/6P/6/wAMDya1Vs1Wv0APer9cD2YPAHgPom9Ez86/MM+6D+wP9g9QCB8aHzwXToNOVVRODeRGxORRUKXT20AuM1FtQzEnxH/uk6REw1JNRGSUDbF8lD5UhaQEj44z/NRtTBRE1VeVUz9Y/dPVbCzUamQ0QVSEFFgEdRSU1NGU1/49ptVu35CPIKqPpN+OL6ArViK2BNeOkyJcJPY8RBOQDlNWLVQ0NC237MRqVR2kVRVUbETNh2xER1QdRMwU0FNqzXRTbUNXdJQbU10z1eC8xJHExFWMFBhSqm1T2cREm8xEXpTkH1lRRTSs5JNQZURQbURVUEWkT4WjNITEtWQUKzpOFZPA1PRQDK8OpVJ+cjgcV1aifYy0lVz0Aa4s91alfl9Y+17/cPN2QwCE/47/qP+6/6RP1v8YD9pPAOxPHg9Yz4Jxhr+YD4oPPF8AVl9oX3JZ1g8wH6pf1F8+H6DQXwpv9F/+VYYTTp0zx9VOFWMHpOShrORDURpNQ+OslF1SvSR0Z9Z1pMbFHtNTVZbek1TNMyBqPJS2HORM9NTfVo00NnQkElhV41pYHYTcZ1quM1gl4wlYVSPmRNcAxt1e3YaPYC9SIX4lfi+gL7TC3ySEp0R0dlcVkzCqdCTizGVWDSRWbTPboPTEC4D2kuvA/tL8LOS6WkyUdiTkOVStE/60F2YWYndT/XR8lP5SbXTajJSDhGRGUp0zB1K0heY+0n6ENEBRNdRR1HUkfBSDlDRFtOQGULTlZMTk8dTkeE5Vo/0qzKSMnKQ8vEQQFKeGE6rMpEy8RHAspIg89KEKvESwHFS4RP8uT0hDZpIR0UxHXkVuct5kT5b/iE8Amk+Mn8ZPsJ/Cn9Sf5p8QXwAqWW5fgF8qrxyvTq9YrzqpAO5fmK8Cbyxvxq/Yr+qvDLdq/sNOPXNmpIQ9T/3UkVAVU5PAbjJrhBf+0nytUlVzlFLVw4wshK7ClBQSROTTwD4z9HTWVLRFtPwkAdwklVYVUyhWRNS4V20zKwR0ZgQnzL5jHNQfWBVknHTXV4DF42vQ7nP8tz7Sc3B+EsMG3NTFVz20HMcWxfa1zjIBwAzHDsXWwmPQXs9wyz7SSNvQVjO8tAskdcx0a6y0oxhWVfQM715DVBVTmGrUxFgs5Bo85N1TVWRNU30TY1OttLwU3nRkjaFctGRSFWOLEL7jUSolc6w01GyM5C2EN8bibFtgJvJlUDWjJVBFRLVPTUNTtDTVTh0zXFVOJfPFTJRgTJQgZJRVB5yUD5yUL0SkVeTnCibimRyUqiz3/oXGNcY1gDZPSE9aSUaVRpW2cwyU5iBsn1bviJ966a7i84zv9p8AOAPunwCvuukWX9jvwuFurwAg/4KvNP8m/0j/Wv/8rwa/gLD/sq/M/97/UBtGZQ5zT9a1s3hQzdMZbGS9UUR9hGQ0iUw3BkNktNycFKtPU13T1RSEZ/x0+cisZNMQPnImxGduEnFXND2krHRQHCRuWP3EDCcU1mU2ouV0xMxExwbFfsUARsUWzQYdNs9Iz1rPTB920lWz7BSF/ARDtLT41CeoZnLLcGZy8cTEodx0VRYENA1VDXRUtfMTOOZzavTEwSw0gjQ0R1Mlc0UMfLTQTD9GhQ5zUaXzq4pRbXNOJCQOZGTTNIw/NqIFjISQT63UtDRVlYTUHIzUpWTkS7z0xRdk5Auc13YTZJRnTQpd04UcRJ0MT37D7NeO1QQOc6yEzBTvHu846z7tRuUALtNs704/YD+K74Q3tvWu7wDo76o/zD/eP/A/Ak+E/zavADBPgv9ET2ZPQKue//ivok/QvP/GRaaFfoNOrXMATxBNZrbDRLf+Y1LlZEwHbnKxjhTXBkM0hJNT3bRUWtVjsuTESlUN1FVd0611hBQIV7XzlwzELlLMBGWsB9ZiUsy0Kty0A/9X7cQMF37FBs32tQYfgPBb9rUmH0AfKm98z24DV2zdtGx0zlZdg4BWhVRAzHfucsPAZnLLwF7jVIUUUMQUcwCmU8wU7ExUr2QE2WUE17Yi7VKtc7BSKhXjczyENjxVUX3EPNdWbnIuUZUUUGVzsXyEVXV0hDNEtOs0tGx810LGQlr0RFOQFoNk5CuMJ0iOJYYDxDRUXHdeAo+sJAB7IPaN1i2O1e4l7iUulQY/ADDvKj88Nx6NZj94P1KPZI8Ajj229QZPoI+yj8Tvto/ojwDKj1xPHp8wn3pPTJ9mn3ifoJKvlJ+mnwALXrNObbN+IHTVVNQbcH5THCQqPAdGU2ocVJBctMTcZDBTZRRq9MRBxBTXVFSSVa20sVadxiYjvLTbV40UWLA91My3bqW+AhFYDdPuAhRk0NwPzl/gX9KvBG8Wbwg4bxq5rnNXRaSMx34VtvKrp1YFJFbd0wRctLRtVc3TaVVN0yBVncOZ3LwXztJJVJXE7MTNWVP9FGQEVVPFQxoM10z+H9cQF1LNxBwkmiwExV0kJB5M1z4l7mJWUGrd0xRs1K501DNPzdNNuUx0Ok79BDyET4QnSKbVhiW28jeU1+4CfFyUAZW8L84v4C/yIZ6j/C/ufwgAjxqPDOTuPI8e30iPQt8AVN/uj3jfwj+c367fwN/S3wCEn16f+N+CnyzvPu9Q74qfILSffu+Y/8pBVlIiPMXUlGsEUF0Dn1QkQFEdNEIcJFosVxalTgXuYvYcVbVTPTP67BSMVN1zIVVVDSO3rBRNbGTgXLRtlPwEE1jtA1xYHVQsVPdOkjVYxUMKzAfW0gHIxF/uDwAbhvUWH/ivOh9Q9P+e9YYT3KR1pAQwPLQj5VZFpIwXtlNVlXRsVFtFVZ3z/FQttFQNg812nGQ4VF0E1BSxU6ptBFN1BFNFM/scVMCaRFSDHKREUv1E3LS6Nuy0fVG9sz5R9UTc5FXCPCSDFMRETCxwZCQr9U7V03hsJPyUdzbDQizUD1THfnV+JUbCb0Q0A4tNNVSkf5bFvn2uzd5/ANjDDj8IjxKPLI/+HzjfIi8AfI+Gj9jfit9sL/6PgC+yLwAMn9YvCO9Sn/wvHj/4Lyo/YDQ3hu9IL2o5LnIDTn2ktU49BE/NAy1QnfPMJVDNA238l76yfgynXhMk3GcWw1MVpNRkHTynBnM1VS2jA0y0l1alVLSnyP6TjFdus1hNFJRUHlgEtSR8VNes966vwK/ar8T/wNb/8P/aT0RvPrXOAg1XrFWmbjJqVrUjGCREyqiEb96zZASYZARYjLQZCrRk3IQEocRnplO8t2YTqhykZOxkJgSk6fxkrKgEf/61JvKhFMRk/AQlguyU0eSVRHdW8zzHLnJjIpzEIFTHzpMMJC+EfwaiBZkE1KqMz7Z/yH/ScSfCAdOsH97P0BPuzwDfEt/sbwAuLxB/Oi9k35YvqC9qf0x/AHZ/oH/q38R/Dj84P9J//H8AHo8wj3LvbD9OLc6VvuV2Y61PVcN3UNW0UX1EUcQ9BNS0h8S3/uU2UtpSZEXEdFTVdFWMtPlU9TRVVVVjJFyk3jwEcUS1AVdFxFz3DmOEp071fvW2MwDMR5b9hk+4/7JPxE/OT8CfKMqRLqOkRIWs9ENEtxYDrDwHhgLxVc1UVeVzVYZMBA9VrcSEv34FppNT1lVjhFNVw0cc9AxTot0D0MS/vgVGQsnktIoq9LRO9LQOrITRBMc2Y2r8DJAkxBP0VJVOXcSBThUERM9WxRZl7pNUxGcKlDSDfBSchMd2FWZvkB8EohG+ss7Ez74fuG/iH/QfAPZvIH/qv/y/Pi1+f1h/qn8APM9mz3jPsn+cz67PwM/afwDMz9bP6M9CjyzfXo9QI84CLf1kFEFO3QRPfaMDEEqG81CdNFH9BOzkbtQ3QB7zjFcG+vs45jNsBEZcBC3cPFRxVnXUV0X2NkWanlJmVERuWDVkREQpFjSUAVj1o9+E/35PkE9AYu+Un8ZPyJ+q7/xMZRyUax9XDePOPPSAVm2zSS5EB7ZSfDxXTkLrdATNqDykaVQlRGRU7FOS9aOvdF/OAu3kN36idQacVDZShcSUpMsAtl3Gs9VQhQRQlbNy/AQ1UEIN9E8FG/tQVlNs1OA8ZwpOQitcFAvk90YVVlM8ZwQmFZ5SpmwXXm9Yu5Ydjm8AuB/KH6y/1mUO88y/zr8IzwDaD+wPHs9Yz4rPNB9GHzDPACIZFt+IH/rPnB++H6gfyh9A9B9mPT7fgD8qISajTvU0ZU4Fk37sVeRU8VB9o4uVUUUDKLSPptWe8sJpUq00bFSxNPQ/VPVUFPSPdvNWteNMZEe+gjuQhA7lnjNY5SY+ld5jjOTQAIzndk9Q72rvfOd+5aafmO+sij805LhXlbOS3JRTtPSXHmKn7NRVVlVjBFbs1LVVHbRVbTMg/OTZ3DSvtuIMVJ0jzVNavYRTLSNXUyUjGoRXrHat5nIVUkUD2JSkmo1RnSNdUQ20xFduI1CahQNW1FQUUDW01KQzFvRUtU4lIzoEZ/alJmWoHmX+pS4iNywEYCQEfABEZza1Vm8wD0oJfmV2v3APAJq/bFemBX5dtg/AD/IPxF8ABh/oX/pfDG8WHxhvks9UbwDWHwDf4h+cb65vwG8i3yQvgC4v6G86KfbzhIeGo5T0oaac9EJRXVSUpFqU1I6ovNWc17bacET0+ixEirVUPTMh5DS3VZ0jTaLk5ODUNPvQjkNYpdNcWCSXXnME5DZYRQMIRJcANu9gm241fuV+n3jviu98P6huj7jj/pNXBbN3TIQxYszk5bx1BKfe8ttVbdM0+4B+okXc1PxUPbTU1AV2PKQ5LPRLoDb15oMkRKs3U93z+5TUvjxEgcJc9EV8JIugdvXXcn1Rqm2zPmxEAFR0wrSkg9K8pETErLv19cT0eE4URaTc9IsUdDpEJQS39vUK3vJLpFRvnJeu0xwHPrUADlU2D0gPWg9MX15fcF+SXwB0r65fmK+qryxvXh9oH0JvAAS/Fr9Ib3JvTL9Gv3C/gm8AfL+mv+Br9m/Yv+q/xLdGgmsDTgXkTl3TPU/91DKERMaE1/ayJ1LtRJzfxFb1xnNTvd62JcayalU2RaMCVvWzl1Yl9IyEQKsw3vME5/Yl1iMs5B8E5AH23CdGhT7vOD9KPzyPTo9gaI9S37zvzjOsxAtXpdOtvMwkalYlsxicxMqtVcWzelW9Qy+s1Nqq3ISY3IRYJPQaFETdEqQkoTz3JrIoNEdGc2TEUWRURHsglgNRlQOqfP+odgNkJEt1YnSUJZREzkhcJbz3ZtJctEcu0mMUVCEgzEeulbbT7KRUBAf2RQAm4wRfFl8oXxqvNK9Gr1ivAIpfTP+Or3j/iv/UVyZvKL8Asv/c/9b/AA9Sb4y/rr8oDwB6b0QPfg9oC/a/GH/Kvwx/bMYFfiInTsUzx04NpNYkxHpQhdMbZES9UWQtlgZCiWx/ZtLcUr1EKuzU1SREZwRE+bwnxpOstHfGQnNXTQRX3eNQkNR3huP8J8YCCvR3ZtLMAETfFo8ojzqPNN9ej2DfQikqxkKzHNSFDCRDvDeuM1qEFEO0hPFVReRVXQONVax0DVUNpPw3BgI4tPSHHiNTJfOCU8UzRy1TVcMMU93j0DxHLsJRRjSX/nNcdIo05E50RAsQUeXT0XxHbp9wcZxEVROkRJWsRBoEFKi8R6iunY7l3uJAzERnDMSDBU3d0538R+6V3u8IrwL/AAz/Hv02/R7jJEde/0BPav8AZE/OX9AD9v/Yr5pJrk8IDwDiT/RPFg9oD4oPJF8mX2BfQDpfVF/eb8gP2g+kNP3ENKtFTlWUT1XDLDTEyhYUFGtR7YMJhHVMx2Z1oAbqa8DuI3TH7iKx3IRIJVX91FWFFJTEB/TH13JFLfR0ZbzHThP0dCXMdAX8rMTb5M/2ze4fACsGLyAYLzIvHH9u3V4TV83EBHQt0LR0gFYlIy6k1zbCtLPQ5tIxdBTrVI2EVFSVNOyEKfSE7MQkoOzfog9i7VzHhhP0JDYENPioJO825U5DUOXTsWSUc5VQ9WMzFBTrZO+2Ulci5FTgtOeuwzREC1yHpu8UuON34o889KbM774/8O8E+uHuItH0Px7/EE8iT6w0Ae4cl1ZPeE9Kn1yf7r+4UwCeT7hP0k+8n75PsJ/yn5RfABavKK86r0yvXq9wr1JRvg+ouF+qWU4zTjUUTuWDfkQshUTk8Sw1JBeWcofsJ8weZU7iwlJ1ZOTUsVPStdM/ZB+WgiSU1LpWYMXE3Mfm0rMQLnJsWIUTWKsQXrX2YhNYpYPwVHUABHf2xfbF5h8Y38q5/m0Gf4gofwrJtjNXdSRkL/aSqLaUxFdWlYMEViUTtZVVlXRVHSMgpC/WI1QkhdTc1M00Zz6DU100JLSpz+wnftNSRVMVFOTYKgw0mhwUXTTkHiQ3hkKtkzQ0VFCNgxZc5K4qTDQzVDS1XDQ6ZD+eolEXlOc+1Z6iN6SEYJyEBXychJysP56FroXGP9gzAM6FbuPch96P8I8KnxSfTk8AMJ9inzzvhk3On+Cfau987wCm77jvyu98r3ZfiF/y7/zvAA7/SP+aX5Svdv9w+1aD5FdqZmNQ1dOivPRCUZWDReTkxF40F+4lJmr0HGRtbrx0+FNtc4pUhTSQlCRbwHYVJhIFJMfuIhGKnGRcrBRxZLRLAEZSNRS0Fyay37xkyiQnprXeH4C4v+pv3L/2v+AP8gmWoqpa3GR4xAQxV+2j5UzEWZRkdw9i3VWFhFXtpLVVxRP8TGS4VI2DdrKcdDmkdyayr1OVg3RWnMQ3U4XD+xxkvhRkwYO8xPOg5nVGs9zEfVFMjTTEFABRDbQchIPE9VQkhw5jT92kTg0UTk0UijREi4T0OnQ3XoWOgiZqNERLHORvvISMTSVkBU3NA7C0P5bf2D/qP8zXAAZP6N8qSRbv8C8q7xQ/Jj8AiEPO76ifSj9cP4Y/mD+S6QBW/1Bfwj/sP9Y/EE8iT2T/0J6vSE+S/7Qk/tQkak7CjcM97FfeY+SnhiIoUprFY37ExJVSTST8pLFULG8+MkOUdNdsFGxcZJUDRMSXbHQqbG/2c1jWjYNmWGVDR4RkGlgEfTQcFNWsb44P0G/iab4PgNALtl3uDzB7JsW+w3RkDVVX9XO8RLRqPMQYbHei9nJ8ZMfG01QUmFQUWCqMdBhsFNwctKG0d6bF2sZi3uz8ZFJlQydSFp1z6VEVw6z0fOvAzgKz4FCtdOSkZVAFQyWyDNTOLI+eMjhOnVRNCp1TY2wkIETXJiVuhUZjCGTXxkPUJKqUj24viCvOhQCWLcbdti8An9ovzH/+LzA/AAKPVO+mP5jrfj9Yj2qPNI8A1u8wT7KP/D/Gjzj/wo8Mn6Bm/zCfYk9sTzYjTn3Dx7Ys1MhPNcN4UOWDGRK8FL3sp86Cidz3xkX2AqvcUjXUU10T1pzEZ9aExPtUJcRVjcNNVqq1ZFZts3M0xVeFs1CBWPUUfLRzsP6iY7CGIggKXATl/ATMxFcexW5fgF9Akl+kX75f2F+6qT4ys6wEsYUsz/bD/JRDVlUj8VVVjaOhXMRX7JQNXMSpx3TH7mNUTRRTlRRT1tXTglN9xFOlYwxTQoWz0LTMqxC285RkybQUlYrkxE7kxA7sz0ZyRKbMZAVQTSTcZBMc1JUCBCQYLNc+KisgRtUGdS7DWkTUZ/xkg02Nw5103wBWfV5/cH+Cf5x/vi/42+4TAOR/vs/wf+LPVJ8mjY6Njo8AON9K31zfrj8Yn5Lf7I+W3wCg37Lf7N/+30BPWp8s7/cSxf1UJEGs/6ZF9xJtUZANdPz15PeuYo7s/97zU6qVkx0UBLBcFEZMFNwlVVUjcSwHJhNXpfRcBGtlWP30WIXDUlhl0xUobAT/7OTbrAeGBYYNAI6lng9Y+46ljq+gr7qv/AdqjvKeHBRlJFQdV33DC85WxcN/LBce8yRnViLVMSQE60xkqGQUaVQqFVRUlZPtXLSwZGcWU1a05O1SveRS/ZRSXRPTNlLlpLREuKRsLlGqxcRQVSOxpLRzzGQ1WOwf5mX2AlxOVSPhJORFdxQkKywnLi1GclTEBwSuk6x0plwvVn+IIx5jJMRBzmTPpi+gf7JxTrLnfBcArsWuz6Af2s/EHz6PMN/6HwDkH/4foIve39DfUi90Lz4vAGgvqi807y7v0C9CnwQ/Nu/UADPGs06tlE79I3pPqtXjUdRk7qS1Ue1EUkYlI4hS7VSU50ZyxMSU1S/sRLNcZEEMBPlUZtXjkVWNZOT0u1btlIFX9UR09CugLlUeraZyEgb85O5XnbR8906lNvWO9ShO/1jzNlLG5OTETEdepQA+swRlbE/+IiNQbkVmA3z0WZDUNURE9lbdtFadI2tVVkVzBNzktVUlI8toVaUTHxy33uKFVGqdI0U8ZAg0tMxTreYS9lNTTWS05M1EBLOQ3mPWVAQWUs00UY0jmVEqNfNapGQcfATPpLf2U1bEZBVQPXRPHXRPdfMpsexn3uKlVMRMNDUMd6oGMhdMdDxU5GEcxH0AHM8WFU59RkM0Hz4fcM+CwQKGouNMZ34fkBuWH4hrFi0CXqLwnG++b9Bv4m80L44vAJgvYi88f05/MHseP3h/+i8ApH8OP6B/yn/sf/Z1NrMMh5ZOsidOTeROtbYeEqBahARBnLThUd0DW8SUoY+c5GuwBrNstPXElG/WHFT4U4W0VF2jIFVaxeO2zORMVoWjA8ykE5NX9Tbmclr8576F5uJbNFgNcwlYjfPeREcAfk9wQ9bie/BORUZFRk9QQ0AOlQ6VZk9Yn2qZLnKpJJSVdnz0MMyk4+ynrlIsSVbN5i5TVfVE7PT8BASVuMTkdgwEORwHllNTSsUEU92UUzW0jDS/dDSxgmy35nNMhLtRVaN81VFdo0A8pAA8pMBQtBXEdFRFvLTsT43zbhbEtPNO5eN0nFQrIL6zFMxXXkIQVMQMHIWsV6YDSkzEiFTkoQwXNnK15FSBvQxnDm8gY17FNmUmItgK/FTcHBTgTG9eb3hjZqMAXLeuZW6/gL+yb6S/Hn8QfwDCv+y/3r/4vxLB9n84z+J/AFTPXs9Az3rPnM+WfQ6NJi+06Mve404dg2dOZRM+FU/t5FCNw8dUpGMwHoNZUu30pOSUUqXzjKzk0ksFEwxXHhJAxOTWVGrdA2vU5AG8RJVWDfRqJJS2/IQqvIRqWH2DLWi8hEpYxfRYjcQ0RAXVtITC/IeGRU6V1tUenQAmndbVRp1On3hP4tmuhb5DKqT0DPyFVg0EVsVUtERLyFV9g3jcRy5y2exErZXsRFVUxVRUPWRT1oVjn1PlNFMdgxdTqq1T3EQEoBykZRykJWpEVOdkBKhMhGtRxfRmJPTdUF1DO4VhUG0TVSKcBMukBFB0pNN8pCE0tAQDYNZVnvIc/MWcp0SOkxzEWdxXTlOMZK/crwA+k+yvNh9IEx6/MLMuv0C/AFK/jL9WD5C/qr+MD+bFDs8AAM8Kz8wP7r+4D3J5fs+ozwA6H1QfHh9gH3IfxM/mz8AftNIZVqIjpFTFTh3kTyqFlFDl5FGFRFFVo2s4ZFaFPlKWNNTz5VBTzdQWRCRlVIVT+qw3noXeQqvfVu2TcXyU+VxEUBlYdYTUhGRYZdTchz5SBeZE5Mw05/6PEJ8C7xTvUCbvOO9K79Q0sSyUhLSEo0JXfRScl6ZDVgVj8LVVBTOilIRWVe1TDtas5MlUHYOHVCQ6VLLFlFM9lBRUhVOFU0pqJFQNDFTQFKSSUvVEpkRUB1IVZCyki2RUT4pkVA8UJNMk1VynPlIGtVDtU45U9BBPfROXFpxUGE49U6a0rKOglkJVCMz0Icz0QcSkaPzEJYVEZJ609y5yucT/3v8ECLs+0tT8/xYPIA86DyRfAGYPcA+SD7S/fl+QX6JfDB8Atl/wC5YfeB8Kb/xfHm8QbwCKH0xnzhWuH4hvmm+sbw7Sg/5NVTQkh/7DHNem01GQLUR0hdw3JvKN9Od2o1LaHTOOhIQaVB0zrlTWdaNDVcUz2ow0blYGBTMCV7WUnNeWJY4lvuMIpNSj0G4yAeSHluNU7+7dgN4v8CvW1QY/ID8yP6x8nlZs5GVX5YMe/HTObCShf6SXRnWe5TZCLqzk6TVU7QOlbNRmVI3UVCRL6lPlg67c50ZiJwSkzewkdK5SdSQ81DRSwk1kUaVEHPdug+yE7lBm9eOwUHUkRPQyUJWERU/FM2pc927j1GTdnAQFdMSkKGxHpq2e9TajDLQVkRRUpwy0saRHzvXO/QRO87T0z9xP7kXuTwhfMgEAJl8IrzpfLK92X1Cv8gFuMgHxXK9+r/APoq9Ub0ZvUG8Ayq9cb9avIL/6qX5vULtGv1Bwv4K/lL8+Q051lE714yuAT4WTUTT08CTX1lJJKRwnZuNSNURU1MP0tLUuZNSwnIQ+VO1z0rY0dI5VJZMjVl2TtyqE5En0JNY8hD6k31YzVnx0FVj1c/HUJNHU12AGjf51xn2WM1w0x1ftFGJk5MNENPtwDkK/V61EqOTP7sVO8rt8JLnUJJFlV6WDU1w3lrKoVh3UKVaF9DTUs5zkaKTvlqJNhYSERlRtRKw0zNQ0LZBEJFVTvVMZ7OeG06lSHdTUhBccJNjchJnFUW3zXCT3biMElJFQVG3k7NQVTPSrVPQwJJSbs069UzlOzfYW8kiinAQUhPdOQ5y0OMxkYgrMZIIMtJq0/65PqJuulSD29b6fCA/imRby6NTvDq8AIK8K/0SvZq1ur1D/Yv90/wDmXQ6/qP8Cv7T/xv/g//L/AGxvJg84D0oPXA9uD4ALXpNQ7BeWouNgFnNQfURR9XOh4czVFHSr0HaTUu0TlarcBPX8ZVOdc/iU1Im2XCQhVe0TtVXN80ppVpV0RNST1CQRWB1TsVuMJzYVrvI3WG2TDAJcxOi0xxaNziXWxcbFvsUAvs3GxdbN3s/4zwrRBtUu06pcNHeEJDDMxON0JJFFVoXTQFyHDnN8NEIUFNRbIK7yt0Qkd3TUOFRiHVP71DQTwKaCc1MtQ1U2xDT67AS/3DSC5De09mXGQrrM1HxR/XM+qgRE/7QEwQyUghxEQ6gkRONgTnNP3dPvLJR1KExEgwDGQorUVDlUl25FVEaVNkJOhPR1zESOzGQhooSfduW+cxRUx6yfnu8IsO/ikcbC5aw31u/o7/rvAOw/Rv9or3r/NE9GT4Dzrv8AcE8SD/z/dk+AT6JJFg+ADwD6TwxfHl8wX0JfVF/WVQYSawFOTdROZbM8T2WzwyxQbTT81OuA3nImUlKN43vst1aCjBR0sMSEWxFT3dOPU43jGzx0UdOMhFPQPjL+NCSSPNQVJaTEtJx0KGx3VsVWgptMWN2TIFh9JPQU2ADEx+YdxhXOxY4fwM/Sz9QfrN4fWG9cn6TEVLTECTQE1SQkajTEF1aFZHSEY3lVBeRc17ZCl1R9dGVUldRU1ZQMxKBTbXRS9AQonNeOcqHcBGWUJFUl5LTo5ISrrCRs7Ic03tUGEqHUJGNQLcTMtIPQT+VkJJdmkxznTuoiqEyXrrMcRDHcRFpsVHkAXOf+02znVjWew2Q/dj+IMwCWP+CTvgOsP74/0D/qPzz/AD7/UE8KnxyfXk9An1KfZJ8Adp/AT9pPrJ8+v1hf4p/0n0AGrxivKq9kX66lzlNOrcSVTpVUT/0UUD3kjHS7SVE1JLTUh9QPXtNSncOzTlMdxGwkY1QFc/c0JM+eM1adw25XhfScxElOPBdOMmFkx9ZyE0wUBee8ZM2kZ85vaGt+bYZlQJZllmW+H7Bvwm+ExLKMZEWFlGRDJN8eJa4C8Bx0TaAMFFVVFTRM1Mhk32pOo1MdE768pIJTjZMVR9xUCyzEzqTfniW2w2lRBTTU1E2cdA5RTTOR0eTf3iUGM0+FxNR0k6akBBVORTamIkqE9BWo/HcGE4TkRgQ0aoTkhgJEhJ5k70aPWINWhX41fjUAjj+gM46Fjo+gj7qPxI/WjwDI3/qP7N/+3zCfup80746fAKCfSu98717tNq+w78Lv1O9A5u/47wr/TK+G9aay/ezEs0FOZeT8JChQHWPENpRUZ1ENIwNS5SS0V0Q+M1TEoMxf3lUW01TVJFYMxNhV7aRWTYMCDG9MHmWmsm1YNXQkZCoUtAsCWFXD4Ixnpr2mtYYdgHZtjm+gb5q/rL/WbWaiZmr8pB5sBM/stIBWXTNjLVYNxBR37qIuVSUj1eoUxKUcxGbsVChUxmXj6lMN1FR3fuInU6rNk+y0pK6U9HGcJDZRUs2kjH+OU1HttFDFVGqUxHG8dDOcVOtPVcO1ULTEzvQkVU4l094INDcmNaYiCsQXDo8gg5bDAvTEpkw/Lt9Yj1LfXNeGAgHddN9+35jfqt/U36Yv2N8AEu/cLxbvgO8SPyQ/Nj+I7wBi78yfDvV2P5g/qj+8P84/gOA/Iv80906vYKO+xYYCfS1PvaNSUEXT75xUi6CiHmJElKd+/bZyw7SkLoVTVcOwxKcWQ9SvBnK3tVZdg0vU9NRXTcM+UAS3HmUWtVYCFQS072QEAdFcB5YPiLN2b4BvWg9sD6B+DwhbPoPEvzbzVvUEVrRdxKxUA6xUs1VNM2dIBMc2UxzEhhzH/nNUfSNbzFPlc5FTZaNWLBRRDEzPXsVGMheEdNh0xBuaUX0jXFEl04vA7rKx0JTHXsO0dBNQfSOslU99IyzUdLPEz3byThDcx8YVPnMURDnsdwbfGN8AKt8cLy4trqNML1YviN96LwKcZO7EJ3Z9jn/ALzrxxi8g+C9KP+x//n1ugvMEj04/AGjrZuWOP2CPco+Ej5aPqI+guo/0PwZPMP9C/061VFAS1WRQxURMZN6ExHvwnqUizlKMjPf+g3T1UyXGFkJJibT3ZuLaxP+eo1f9U8sRWA1zWwS3/kJTWCzd9lbCAFh9I9wsV25VAIZVLg8gXzpfTF9eX3BfClladsKq1LR3V30jHPykWc7EBw5yK1YldFUFk6uNVRW0VQ1z+xzEpmj8Dy4TFBSujERzU8WDQzhTZeQ0H0YddsK6RGQRfITEM5DeYv90H4YdDnITa0/tRKQUdVT0y4C2H0DIE4bDhLeeZQaznGSO9B9CZuK67G8230jT/oLVJHcAJn84f1J/XH92dYZ/aM96zwC0f85/EI8qj9TP5s/4zwrfAFSPLt9A31LfZN9234jfmt9g9I8OT9DfGkGmkgFO3fOxaDRPRkUGApJRBRRSiv3UUo1TlUyXdk0GArLWFBQ+VP1D0wQUaFVKFWP+rKSStEf2EtbER2o+gmrElGj89EpYPbMLIFiNs/r0Ry6lBl8YUwD+RSZfGK8qrzSnJg12X4hTqq5Sk9T0VHykDNTlVqKNs2q0X8ZVnmIe7ATaVvQElVT19FQFcxf0V9ZuEpBTpRRTjbMaUyhNJFSX/kJjXJQlNG+uk5o8lB40tN9QVZRkZGOiTLQjdGfWE4RsNfzUvSrUtF4ElB28tAa0ZwaSqT3EZ46SfhTUlwx0qwIU1LfMv969Dn84KxbPQH8AMs9kf3Z/YM9aH2wfxn/YfwCiH7Qfxh/YH+ofPIee3xgvACovPC9OL2Avci+s38bfmC9s2t8MFCVOvbPGTs0EbU+ds3hQfSMYUV1jG+FRJdNcUsX0RJcu5VrWAtt8RE5THXRTzQObh1TdAx9VvVaeskiNViXT3FaNlJxVhKROmLSXrpXuEjdYDWSMNOcCNPTNJPfunwCv+u8E9y6lgC6lPq9Ir9LphkN0p6aSMVZU9ONWXWRWzZNAZDTN7oyUnlWt9LSstlRMPUSMRDdUtaTE9MBM5GuCU/UTR/SsvlKtRFo85EMMtAZSpSPJHLRVikRkTFRkADS0vyQErYBcZEFQjVMFLJSOCmS0D2S0j3S37kO8Z5a1EI61bgWuo4y0arS3lmWGYwC0D96/8Lte4+wHDs8AGybPACAfUs90HzZvSG+CH/Qffm8AkG+ib7Rvxm/4Hwov/G8OfwAgfzJ/RH+GL8Avut90f3Z92AaV9tXHkjxPJdMsUBrNBFB1c2lRHVRklez0sZM05z6zBLQRUw2TkRVT1QMbRDSvfJ925dZizSdc9LRXxZZe8mRYsgWTbbyX7mIqWBW0VwDNVAz3zu84o8Y/2D8K/zSvUB5PmIv2hTayn1z0ZISkSx5XJdO8dPfWYhdEhKvHVXVzeYyULpz06qC8p87ztPcmM8T0oDQ0ZBo8NCf0pOpSJYQ85PP4Vr6y5lF1c6kENGz0RIMsUWVEJARDsC4PLxFPsqW0T+UEVARVTp1T3lB8t24NDoNcZDHsZFqkdBV5XGSRDGSorA+eVa5dANYN/r/YX/Jf/F8ebf6vKG8AIr9cb25vWL9qv3y/jr+gvwDqae5v0L/iv/S/Bs8YzyrPQKR/ri9Iz3LPhM8Og041VtqmQ091Q3VQheMWUVaVo7dRbVRSrbOH9HeYJlMkP6ZS0lP1lHyU921UnVOOVUVDIVbFxLJcNGxsP6ZCcFh1Q2UpWG1UbIQTfDTvpD+WjwDg67aN5j8Y/+qPfN8uTc6CrYXUhENXfYRWbZRWTF30XETwVeX0jPRXXJRtDpz0ylQtw4hUVTRmvPQMVN2EzPSFU1U0yVNVVBSE0fR33kJWUlYlExhSxbPKBDSM/ES1UPxEEMzE0lBd85SZUHWU3OQVUDVURAQRphSklE59BNwkplRUTmKspBVcX25d3kKGTY2UgU01RHSnnl+Qr9oB5vLQAKyvxqXGr/hfCmkGv+j/Gr8QDA9OvzALltLzNA9WD2gPAHoPjA8uz7APwg/UD+YP+A8AOs8cH4Z/IB9SH2QftnVGQoVBJKT+HKQjUDbjDFRAEOR/9n2GU7yU9bQVHI8ujZpmM1Zt8wJXDTS81BGUTNe2E1gVU1F0hw4jWAoNU+C0NMnc17Y/sI/Cj1DUj87fuC/a31clU54kl9oWYhx01M9WJVN+VhB1hAw0O4C2co1cn26VjgKtZ1zkKFSllFNl8642BNRzUyUTKVMVZKyXNm7yclIl4zRSfYTsRIu6UcWzetyf7pUWUnG2/JQzUIXz60+F82sBTy3kHKc2gyynVoMk91ZVEP41FvVerZaip4xfZv+YrwDCWbavsP/C/6xPFm8AD+JPAPRPRr0mDUYPOF86D0xfbl8A6Gt2X6APsl/EX9Zf6F/6XwAUH1bPaB9Cb1RnhuOkx7Zya31PbfNS7OTvUD2EDVEFYyhSdWS8FxYjtJTVw/TELvzEslQ0PlSKdURUPZRV/ZQk14byS7VXHePW5CQ+WNU0WJTddHSESkzUFWTXTqLRAIyPZiWO34Avki+kL8Yv0C+oEpF2o4x0kUyEVPQkDFj8ZCPgBtJTVl1zA+x0bbM85GdVBTMeVV1DVdd0lJU8NEdc5Ahk5LXMjOSRdORVUyXzGmVTjURSNeS0lFNSJXTVUgVj2JRkmKQ0XFGsDYS85OBQHdOh9JRT1OTnxkKsDKQu3DSwTip9Uzd0ZL1MRF4c9z6l1AbzVGQ5VERiTER+TQo1k5zERKxET27/gP+S8QAWo4RPjk3er7hDLjPMT85PAPhP0p8EV5ZfAK8Sr1RfHq8QSK+qX2yvJuL0dK+Wr6ivALqvzK9ObyhvMh/srwa/GLtiHtNONZSsxz7SnlAFdIqsNN6UNFrkx+bF/mJ2YqzkSmyEsxCW8sVRXXNbg1GNQz1RHeP2tDdWxkJsUEU0UK0TpXxkqyJPTTOadGQdjBSebEy1hJSlTCXzKkx9hFVL7bRLPURKhRRKlfRVSU3USS20SKXESGXktUjltEdN80BHdbRG1h3TgUYt9EYVk7xFqt2ERWXURB2ERP2ERNqFlEOF84tDlfM1Q2p1tELFxEKlEzBCjVS1QWXUQV1DB0K9tEKsJUTkxLBChZRCTfMg1UO9tEM1JEMts1lDat1kQ500Q71DiEOV5JrUxJ5U1KhD7RRM1Lq1Q120Qx3jxkM1hEOWfVPXQxWT3KTXNpLiAlTU6LzXvpPM3y5z5N+GoyD83wbljlMc70cy/DTvRu0wJgNM72blTrIBRG3vf+wAfhOk77bvwOM</prop>
			</obj>
			<obj name="Protocol" class="HTCProtocol" version="1">
				<prop name="Created">2013-10-24T15:32:07.645</prop>
				<prop name="LastModified">2013-10-24T16:59:25.085</prop>
				<obj name="Programs" class="HTCRunProgramList" version="5">
					<list name="emlist" count="3">
						<obj name="item" class="HTCRunProgram" version="1">
							<prop name="name">pre-incubation</prop>
							<prop name="Cycles">1</prop>
							<prop name="AnalysisMode">None</prop>
							<obj name="Segments" class="TEMRunSegmentList" version="1">
								<list name="emlist" count="1">
									<obj name="item" class="HTCRunSegment" version="2">
										<prop name="Hold">600</prop>
										<prop name="Slope">4.8</prop>
										<prop name="StepDelay">0</prop>
										<prop name="StepSize">0</prop>
										<prop name="Target">95</prop>
										<prop name="Target2">0</prop>
										<prop name="AcquisitionMode">0</prop>
										<prop name="AcqPerDegree">5</prop>
									</obj>
								</list>
							</obj>
						</obj>
						<obj name="item" class="HTCRunProgram" version="1">
							<prop name="name">amplification</prop>
							<prop name="Cycles">55</prop>
							<prop name="AnalysisMode">Quantification</prop>
							<obj name="Segments" class="TEMRunSegmentList" version="1">
								<list name="emlist" count="3">
									<obj name="item" class="HTCRunSegment" version="2">
										<prop name="Hold">10</prop>
										<prop name="Slope">4.8</prop>
										<prop name="StepDelay">0</prop>
										<prop name="StepSize">0</prop>
										<prop name="Target">95</prop>
										<prop name="Target2">0</prop>
										<prop name="AcquisitionMode">0</prop>
										<prop name="AcqPerDegree">5</prop>
									</obj>
									<obj name="item" class="HTCRunSegment" version="2">
										<prop name="Hold">30</prop>
										<prop name="Slope">2.5</prop>
										<prop name="StepDelay">0</prop>
										<prop name="StepSize">0</prop>
										<prop name="Target">60</prop>
										<prop name="Target2">0</prop>
										<prop name="AcquisitionMode">1</prop>
										<prop name="AcqPerDegree">5</prop>
									</obj>
									<obj name="item" class="HTCRunSegment" version="2">
										<prop name="Hold">1</prop>
										<prop name="Slope">4.8</prop>
										<prop name="StepDelay">0</prop>
										<prop name="StepSize">0</prop>
										<prop name="Target">72</prop>
										<prop name="Target2">0</prop>
										<prop name="AcquisitionMode">0</prop>
										<prop name="AcqPerDegree">5</prop>
									</obj>
								</list>
							</obj>
						</obj>
						<obj name="item" class="HTCRunProgram" version="1">
							<prop name="name">cooling</prop>
							<prop name="Cycles">1</prop>
							<prop name="AnalysisMode">None</prop>
							<obj name="Segments" class="TEMRunSegmentList" version="1">
								<list name="emlist" count="1">
									<obj name="item" class="HTCRunSegment" version="2">
										<prop name="Hold">30</prop>
										<prop name="Slope">2.5</prop>
										<prop name="StepDelay">0</prop>
										<prop name="StepSize">0</prop>
										<prop name="Target">40</prop>
										<prop name="Target2">0</prop>
										<prop name="AcquisitionMode">0</prop>
										<prop name="AcqPerDegree">5</prop>
									</obj>
								</list>
							</obj>
						</obj>
					</list>
					<list name="AnalysisModes" count="4">
						<item>None</item>
						<item>Quantification</item>
						<item>Melting Curves</item>
						<item>Color Compensation</item>
					</list>
					<prop name="ChannelCount">1</prop>
					<prop name="InstrumentSubclass">HTC_VER_10</prop>
					<obj name="Container" class="HTCBlockType" version="1">
						<prop name="Id">bt384TC5</prop>
						<prop name="RowCount">16</prop>
						<prop name="ColCount">24</prop>
						<prop name="OvershootDnDelay">0</prop>
						<prop name="OvershootUpDelay">2</prop>
						<prop name="RampRateMaxDn">2.5</prop>
						<prop name="RampRateMaxUp">4.8</prop>
						<prop name="ReactionVolMin">3</prop>
						<prop name="ReactionVolMax">20</prop>
						<prop name="ReactionVolDefault">20</prop>
						<prop name="HorVertCrosstalkCoefficient">0.0008</prop>
						<prop name="DiagCrosstalkCoefficent">0.0004</prop>
					</obj>
					<prop name="MaxPositionsToSeek">384</prop>
					<obj name="DetectionFormats" class="DetectionFormats" version="2">
						<list name="emlist" count="1">
							<obj name="item" class="HTCDetectionFormat" version="1">
								<list name="emlist" count="1">
									<obj name="item" class="HTCChannel" version="2">
										<prop name="name">FAM</prop>
										<prop name="Active">1</prop>
										<prop name="EmissionWL">510</prop>
										<prop name="ExcitationWL">465</prop>
										<prop name="IntgrTime">250</prop>
										<prop name="MaxIntgrTime">2000</prop>
										<prop name="MeltFactor">1</prop>
										<prop name="QuantFactor">10</prop>
									</obj>
								</list>
								<prop name="name">Mono Color Hydrolysis Probe / UPL Probe</prop>
								<prop name="Active">1</prop>
								<prop name="DefChannelNdx">0</prop>
								<prop name="DenominatorNdx">-1</prop>
								<prop name="ReadOnly">0</prop>
								<list name="EmissionWLAvail" count="6">
									<item>488</item>
									<item>510</item>
									<item>580</item>
									<item>610</item>
									<item>640</item>
									<item>660</item>
								</list>
								<list name="ExcitationWLAvail" count="5">
									<item>440</item>
									<item>465</item>
									<item>498</item>
									<item>533</item>
									<item>618</item>
								</list>
								<prop name="MeasuringMode">hmmDynamic</prop>
							</obj>
						</list>
						<prop name="DefFormatName">Mono Color Hydrolysis Probe / UPL Probe</prop>
					</obj>
					<list name="AcquisitionModes" count="4">
						<item>None</item>
						<item>Single</item>
						<item>Continuous</item>
						<item>Step</item>
					</list>
					<prop name="SeekTemp">30</prop>
					<prop name="SampleVolume">10</prop>
					<prop name="PlateID">01602313</prop>
				</obj>
			</obj>
			<prop name="CompletedProgramNo">4</prop>
			<prop name="StopPoint">3</prop>
			<prop name="CarouselConstMoved">0</prop>
		</obj>
		<obj name="AnlsAndSampleInfo" class="AnlsAndSampleInfo" version="1">
			<obj name="AnlsPropTypes" class="PropertyTypeList" version="1">
				<list name="emlist" count="3">
					<obj name="item" class="SamplePropType" version="1">
						<prop name="name">Units</prop>
						<prop name="PropClass">QuantUnitsProp</prop>
						<prop name="IsChannelProperty">0</prop>
						<prop name="SelectorOrder">0</prop>
						<prop name="ShowInSelector">0</prop>
						<prop name="ShowInTable">0</prop>
						<prop name="TableOrder">0</prop>
					</obj>
					<obj name="item" class="SamplePropType" version="1">
						<prop name="name">ExtRef</prop>
						<prop name="PropClass">RQExtRefProp</prop>
						<prop name="IsChannelProperty">0</prop>
						<prop name="SelectorOrder">0</prop>
						<prop name="ShowInSelector">0</prop>
						<prop name="ShowInTable">0</prop>
						<prop name="TableOrder">0</prop>
					</obj>
					<obj name="item" class="SamplePropType" version="1">
						<prop name="name">Endpt External Experiment</prop>
						<prop name="PropClass">EndptGenoExtExp</prop>
						<prop name="IsChannelProperty">0</prop>
						<prop name="SelectorOrder">0</prop>
						<prop name="ShowInSelector">0</prop>
						<prop name="ShowInTable">0</prop>
						<prop name="TableOrder">0</prop>
					</obj>
				</list>
			</obj>
			<obj name="SamplePropTypes" class="PropertyTypeList" version="1">
				<list name="emlist" count="26">
					<obj name="item" class="SamplePosPropType" version="1">
						<prop name="name">Position</prop>
						<prop name="PropClass">GenSampleEditPosition</prop>
						<prop name="AnalysisClass">General</prop>
						<prop name="IsChannelProperty">0</prop>
						<prop name="SelectorOrder">0</prop>
						<prop name="ShowInSelector">0</prop>
						<prop name="ShowInTable">1</prop>
						<prop name="TableOrder">0</prop>
					</obj>
					<obj name="item" class="SamplePropType" version="1">
						<prop name="name">Color</prop>
						<prop name="PropClass">SamplePrefColor</prop>
						<prop name="AnalysisClass">General</prop>
						<prop name="IsChannelProperty">0</prop>
						<prop name="SelectorOrder">1</prop>
						<prop name="ShowInSelector">0</prop>
						<prop name="ShowInTable">1</prop>
						<prop name="TableOrder">1</prop>
					</obj>
					<obj name="item" class="SamplePropType" version="1">
						<prop name="name">Replicate of</prop>
						<prop name="PropClass">GenSampleEditReplicate</prop>
						<prop name="AnalysisClass">General</prop>
						<prop name="IsChannelProperty">0</prop>
						<prop name="SelectorOrder">2</prop>
						<prop name="ShowInSelector">0</prop>
						<prop name="ShowInTable">1</prop>
						<prop name="TableOrder">2</prop>
					</obj>
					<obj name="item" class="SamplePropType" version="1">
						<prop name="name">Sample Name</prop>
						<prop name="PropClass">GenSampleEditName</prop>
						<prop name="AnalysisClass">General</prop>
						<prop name="IsChannelProperty">0</prop>
						<prop name="SelectorOrder">3</prop>
						<prop name="ShowInSelector">1</prop>
						<prop name="ShowInTable">1</prop>
						<prop name="TableOrder">3</prop>
					</obj>
					<obj name="item" class="SamplePropType" version="1">
						<prop name="name">Subsets</prop>
						<prop name="PropClass">GenSampleEditSubset</prop>
						<prop name="AnalysisClass">General</prop>
						<prop name="IsChannelProperty">0</prop>
						<prop name="SelectorOrder">4</prop>
						<prop name="ShowInSelector">0</prop>
						<prop name="ShowInTable">0</prop>
						<prop name="TableOrder">4</prop>
					</obj>
					<obj name="item" class="SamplePropType" version="1">
						<prop name="name">Notes</prop>
						<prop name="PropClass">GenSampleEditNotes</prop>
						<prop name="AnalysisClass">General</prop>
						<prop name="IsChannelProperty">0</prop>
						<prop name="SelectorOrder">5</prop>
						<prop name="ShowInSelector">0</prop>
						<prop name="ShowInTable">0</prop>
						<prop name="TableOrder">5</prop>
					</obj>
					<obj name="item" class="SamplePropType" version="1">
						<prop name="name">Sample ID</prop>
						<prop name="PropClass">HTCSampleID</prop>
						<prop name="AnalysisClass">General</prop>
						<prop name="IsChannelProperty">0</prop>
						<prop name="SelectorOrder">6</prop>
						<prop name="ShowInSelector">0</prop>
						<prop name="ShowInTable">0</prop>
						<prop name="TableOrder">6</prop>
					</obj>
					<obj name="item" class="SamplePropType" version="1">
						<prop name="name">Sample Prep Notes</prop>
						<prop name="PropClass">HTCSamplePrepNotes</prop>
						<prop name="AnalysisClass">General</prop>
						<prop name="IsChannelProperty">0</prop>
						<prop name="SelectorOrder">7</prop>
						<prop name="ShowInSelector">0</prop>
						<prop name="ShowInTable">0</prop>
						<prop name="TableOrder">7</prop>
					</obj>
					<obj name="item" class="SamplePrefWidthType" version="1">
						<prop name="name">Width</prop>
						<prop name="PropClass">SamplePrefWidth</prop>
						<prop name="AnalysisClass">Sample preferences</prop>
						<prop name="IsChannelProperty">0</prop>
						<prop name="SelectorOrder">8</prop>
						<prop name="ShowInSelector">0</prop>
						<prop name="ShowInTable">0</prop>
						<prop name="TableOrder">8</prop>
					</obj>
					<obj name="item" class="SamplePrefLineStyleType" version="1">
						<prop name="name">Line Style</prop>
						<prop name="PropClass">SamplePrefLineStyle</prop>
						<prop name="AnalysisClass">Sample preferences</prop>
						<prop name="IsChannelProperty">0</prop>
						<prop name="SelectorOrder">9</prop>
						<prop name="ShowInSelector">0</prop>
						<prop name="ShowInTable">0</prop>
						<prop name="TableOrder">9</prop>
					</obj>
					<obj name="item" class="SamplePrefPointStyleType" version="1">
						<prop name="name">Point Style</prop>
						<prop name="PropClass">SamplePrefPointStyle</prop>
						<prop name="AnalysisClass">Sample preferences</prop>
						<prop name="IsChannelProperty">0</prop>
						<prop name="SelectorOrder">10</prop>
						<prop name="ShowInSelector">0</prop>
						<prop name="ShowInTable">0</prop>
						<prop name="TableOrder">10</prop>
					</obj>
					<obj name="item" class="SamplePropType" version="1">
						<prop name="name">Dominant Channel</prop>
						<prop name="PropClass">DominantChannelProp</prop>
						<prop name="AnalysisClass">Color Compensation Analysis</prop>
						<prop name="IsChannelProperty">0</prop>
						<prop name="SelectorOrder">11</prop>
						<prop name="ShowInSelector">0</prop>
						<prop name="ShowInTable">0</prop>
						<prop name="TableOrder">11</prop>
					</obj>
					<obj name="item" class="EndPtSampleTypePropertyType" version="1">
						<prop name="name">EndPt Sample Type</prop>
						<prop name="PropClass">GroupingSample</prop>
						<prop name="AnalysisClass">EndPtGenotyping</prop>
						<prop name="IsChannelProperty">0</prop>
						<prop name="SelectorOrder">12</prop>
						<prop name="ShowInSelector">0</prop>
						<prop name="ShowInTable">0</prop>
						<prop name="TableOrder">12</prop>
					</obj>
					<obj name="item" class="SamplePropType" version="1">
						<prop name="name">EndPt Genotype</prop>
						<prop name="PropClass">Genotype</prop>
						<prop name="AnalysisClass">EndPtGenotyping</prop>
						<prop name="IsChannelProperty">0</prop>
						<prop name="SelectorOrder">13</prop>
						<prop name="ShowInSelector">0</prop>
						<prop name="ShowInTable">0</prop>
						<prop name="TableOrder">13</prop>
					</obj>
					<obj name="item" class="SamplePropType" version="1">
						<prop name="name">Target Name</prop>
						<prop name="PropClass">TargetName</prop>
						<prop name="AnalysisClass">General</prop>
						<prop name="IsChannelProperty">1</prop>
						<prop name="SelectorOrder">22</prop>
						<prop name="ShowInSelector">1</prop>
						<prop name="ShowInTable">1</prop>
						<prop name="TableOrder">22</prop>
					</obj>
					<obj name="item" class="QuantSampleTypePropertyType" version="1">
						<prop name="name">Quantification Sample Type</prop>
						<prop name="PropClass">QuantSampleTypeProperty</prop>
						<prop name="AnalysisClass">Quantification Analysis</prop>
						<prop name="IsChannelProperty">1</prop>
						<prop name="SelectorOrder">15</prop>
						<prop name="ShowInSelector">0</prop>
						<prop name="ShowInTable">0</prop>
						<prop name="TableOrder">15</prop>
					</obj>
					<obj name="item" class="SamplePropType" version="1">
						<prop name="name">Concentration</prop>
						<prop name="PropClass">QuantConcProperty</prop>
						<prop name="AnalysisClass">Quantification Analysis</prop>
						<prop name="IsChannelProperty">1</prop>
						<prop name="SelectorOrder">16</prop>
						<prop name="ShowInSelector">1</prop>
						<prop name="ShowInTable">1</prop>
						<prop name="TableOrder">16</prop>
					</obj>
					<obj name="item" class="QuantCpType" version="1">
						<prop name="name">Cp Low</prop>
						<prop name="PropClass">QuantCpLowProp</prop>
						<prop name="AnalysisClass">Quantification Analysis</prop>
						<prop name="IsChannelProperty">1</prop>
						<prop name="SelectorOrder">17</prop>
						<prop name="ShowInSelector">0</prop>
						<prop name="ShowInTable">0</prop>
						<prop name="TableOrder">17</prop>
					</obj>
					<obj name="item" class="QuantCpType" version="1">
						<prop name="name">Cp High</prop>
						<prop name="PropClass">QuantCpHighProp</prop>
						<prop name="AnalysisClass">Quantification Analysis</prop>
						<prop name="IsChannelProperty">1</prop>
						<prop name="SelectorOrder">18</prop>
						<prop name="ShowInSelector">0</prop>
						<prop name="ShowInTable">0</prop>
						<prop name="TableOrder">18</prop>
					</obj>
					<obj name="item" class="GroupSampleTypePropertyType" version="1">
						<prop name="name">Melt Geno Sample Type</prop>
						<prop name="PropClass">GroupChannelTypeProp</prop>
						<prop name="AnalysisClass">Melt Geno</prop>
						<prop name="IsChannelProperty">1</prop>
						<prop name="SelectorOrder">19</prop>
						<prop name="ShowInSelector">0</prop>
						<prop name="ShowInTable">0</prop>
						<prop name="TableOrder">19</prop>
					</obj>
					<obj name="item" class="SamplePropType" version="1">
						<prop name="name">Melt Geno Genotype</prop>
						<prop name="PropClass">ChannelGenotype</prop>
						<prop name="AnalysisClass">Melt Geno</prop>
						<prop name="IsChannelProperty">1</prop>
						<prop name="SelectorOrder">20</prop>
						<prop name="ShowInSelector">0</prop>
						<prop name="ShowInTable">0</prop>
						<prop name="TableOrder">20</prop>
					</obj>
					<obj name="item" class="RQTargetPropertyType" version="1">
						<prop name="name">Target Type</prop>
						<prop name="PropClass">RQTargetProperty</prop>
						<prop name="AnalysisClass">Relative Quantification</prop>
						<prop name="IsChannelProperty">1</prop>
						<prop name="SelectorOrder">21</prop>
						<prop name="ShowInSelector">0</prop>
						<prop name="ShowInTable">0</prop>
						<prop name="TableOrder">21</prop>
					</obj>
					<obj name="item" class="RQSampleTargetPropertyType" version="1">
						<prop name="name">Combined Sample and Target Type</prop>
						<prop name="PropClass">RQSampleTargetProperty</prop>
						<prop name="AnalysisClass">Relative Quantification</prop>
						<prop name="IsChannelProperty">1</prop>
						<prop name="SelectorOrder">15</prop>
						<prop name="ShowInSelector">1</prop>
						<prop name="ShowInTable">1</prop>
						<prop name="TableOrder">15</prop>
					</obj>
					<obj name="item" class="SamplePropType" version="1">
						<prop name="name">Efficiency</prop>
						<prop name="PropClass">RQEffProp</prop>
						<prop name="AnalysisClass">Relative Quantification</prop>
						<prop name="IsChannelProperty">1</prop>
						<prop name="SelectorOrder">23</prop>
						<prop name="ShowInSelector">0</prop>
						<prop name="ShowInTable">1</prop>
						<prop name="TableOrder">23</prop>
					</obj>
					<obj name="item" class="GroupSampleTypePropertyTypeNoPos" version="1">
						<prop name="name">Scanning Sample Type</prop>
						<prop name="PropClass">GroupChannelTypeProp</prop>
						<prop name="AnalysisClass">Scanning</prop>
						<prop name="IsChannelProperty">1</prop>
						<prop name="SelectorOrder">24</prop>
						<prop name="ShowInSelector">0</prop>
						<prop name="ShowInTable">0</prop>
						<prop name="TableOrder">24</prop>
					</obj>
					<obj name="item" class="SamplePropType" version="1">
						<prop name="name">Scanning Genotype</prop>
						<prop name="PropClass">ChannelGenotype</prop>
						<prop name="AnalysisClass">Scanning</prop>
						<prop name="IsChannelProperty">1</prop>
						<prop name="SelectorOrder">25</prop>
						<prop name="ShowInSelector">0</prop>
						<prop name="ShowInTable">0</prop>
						<prop name="TableOrder">25</prop>
					</obj>
				</list>
			</obj>
			<obj name="SelectedChannels" class="TEMIntegerSet" version="1">
				<list name="Items" count="1">
					<prop name="Item">0</prop>
				</list>
			</obj>
			<obj name="AnalysisProperties" class="ExpPropList" version="1">
				<list name="emlist" count="3">
					<obj name="PropertyObject" class="EndptGenoExtExp" version="3">
						<prop name="PropertyTypeName">Endpt External Experiment</prop>
					</obj>
					<obj name="PropertyObject" class="RQExtRefProp" version="3">
						<prop name="PropertyTypeName">ExtRef</prop>
						<prop name="RefExpProg">-1</prop>
					</obj>
					<obj name="PropertyObject" class="QuantUnitsProp" version="3">
						<prop name="PropertyTypeName">Units</prop>
					</obj>
				</list>
			</obj>
			<obj name="SampleInfoList" class="SamplePropInfoList" version="1">
				<list name="emlist" count="384">
					<obj name="item" class="SamplePropInfo" version="1">
						<obj name="ChannelProperties" class="ChanPropList" version="2">
							<obj name="ChannelProperties" class="EMList" version="1">
								<list name="emlist" count="1">
									<obj name="item" class="PropertyList" version="1">
										<list name="emlist" count="12">
											<obj name="PropertyObject" class="RQSampleTargetProperty" version="4">
												<prop name="PropertyTypeName">Combined Sample and Target Type</prop>
												<prop name="Position">0</prop>
												<prop name="IsDefault">0</prop>
												<obj name="ChannelProp" class="ChannelProperty" version="1">
													<prop name="ChannelIdx">0</prop>
												</obj>
											</obj>
											<obj name="PropertyObject" class="QuantConcProperty" version="4">
												<prop name="PropertyTypeName">Concentration</prop>
												<prop name="Position">0</prop>
												<prop name="IsDefault">1</prop>
												<prop name="Concentration">0</prop>
												<obj name="ChannelProp" class="ChannelProperty" version="1">
													<prop name="ChannelIdx">0</prop>
												</obj>
												<prop name="ReadOnly">1</prop>
											</obj>
											<obj name="PropertyObject" class="QuantCpHighProp" version="4">
												<prop name="PropertyTypeName">Cp High</prop>
												<prop name="Position">0</prop>
												<prop name="IsDefault">1</prop>
												<prop name="CpRangeHigh">0</prop>
												<obj name="ChannelProp" class="ChannelProperty" version="1">
													<prop name="ChannelIdx">0</prop>
												</obj>
												<prop name="ReadOnly">1</prop>
											</obj>
											<obj name="PropertyObject" class="QuantCpLowProp" version="4">
												<prop name="PropertyTypeName">Cp Low</prop>
												<prop name="Position">0</prop>
												<prop name="IsDefault">1</prop>
												<prop name="CpRangeLow">0</prop>
												<obj name="ChannelProp" class="ChannelProperty" version="1">
													<prop name="ChannelIdx">0</prop>
												</obj>
												<prop name="ReadOnly">1</prop>
											</obj>
											<obj name="PropertyObject" class="RQEffProp" version="4">
												<prop name="PropertyTypeName">Efficiency</prop>
												<prop name="Position">0</prop>
												<prop name="IsDefault">1</prop>
												<prop name="Efficiency">2</prop>
												<obj name="ChannelProp" class="ChannelProperty" version="1">
													<prop name="ChannelIdx">0</prop>
												</obj>
											</obj>
											<obj name="PropertyObject" class="ChannelGenotype" version="4">
												<prop name="PropertyTypeName">Melt Geno Genotype</prop>
												<prop name="Position">0</prop>
												<prop name="IsDefault">1</prop>
												<prop name="ReadOnly">1</prop>
												<obj name="ChannelProp" class="ChannelProperty" version="1">
													<prop name="ChannelIdx">0</prop>
												</obj>
											</obj>
											<obj name="PropertyObject" class="GroupChannelTypeProp" version="4">
												<prop name="PropertyTypeName">Melt Geno Sample Type</prop>
												<prop name="Position">0</prop>
												<prop name="IsDefault">0</prop>
												<prop name="GroupSampleType">mstUnknown</prop>
												<obj name="ChannelProp" class="ChannelProperty" version="1">
													<prop name="ChannelIdx">0</prop>
												</obj>
											</obj>
											<obj name="PropertyObject" class="QuantSampleTypeProperty" version="4">
												<prop name="PropertyTypeName">Quantification Sample Type</prop>
												<prop name="Position">0</prop>
												<prop name="IsDefault">0</prop>
												<prop name="SampleType">qsUnknown</prop>
												<obj name="ChannelProp" class="ChannelProperty" version="1">
													<prop name="ChannelIdx">0</prop>
												</obj>
											</obj>
											<obj name="PropertyObject" class="ChannelGenotype" version="4">
												<prop name="PropertyTypeName">Scanning Genotype</prop>
												<prop name="Position">0</prop>
												<prop name="IsDefault">1</prop>
												<prop name="ReadOnly">1</prop>
												<obj name="ChannelProp" class="ChannelProperty" version="1">
													<prop name="ChannelIdx">0</prop>
												</obj>
											</obj>
											<obj name="PropertyObject" class="GroupChannelTypeProp" version="4">
												<prop name="PropertyTypeName">Scanning Sample Type</prop>
												<prop name="Position">0</prop>
												<prop name="IsDefault">0</prop>
												<prop name="GroupSampleType">mstUnknown</prop>
												<obj name="ChannelProp" class="ChannelProperty" version="1">
													<prop name="ChannelIdx">0</prop>
												</obj>
											</obj>
											<obj name="PropertyObject" class="TargetName" version="4">
												<prop name="PropertyTypeName">Target Name</prop>
												<prop name="Position">0</prop>
												<prop name="IsDefault">0</prop>
												<prop name="name">U44</prop>
												<obj name="ChannelProp" class="ChannelProperty" version="1">
													<prop name="ChannelIdx">0</prop>
												</obj>
											</obj>
											<obj name="PropertyObject" class="RQTargetProperty" version="4">
												<prop name="PropertyTypeName">Target Type</prop>
												<prop name="Position">0</prop>
												<prop name="IsDefault">0</prop>
												<prop name="TargetType">dtReference</prop>
												<obj name="ChannelProp" class="ChannelProperty" version="1">
													<prop name="ChannelIdx">0</prop>
												</obj>
											</obj>
										</list>
									</obj>
								</list>
							</obj>
						</obj>
						<prop name="ChannelPropertyCount">1</prop>
						<prop name="ContainerPosition">0</prop>
						<prop name="HasSampleProperties">1</prop>
						<obj name="SampleProperties" class="PropertyList" version="1">
							<list name="emlist" count="14">
								<obj name="PropertyObject" class="SamplePrefColor" version="4">
									<prop name="PropertyTypeName">Color</prop>
									<prop name="Position">0</prop>
									<prop name="IsDefault">0</prop>
									<prop name="Color">$00FF8000</prop>
								</obj>
								<obj name="PropertyObject" class="DominantChannelProp" version="4">
									<prop name="PropertyTypeName">Dominant Channel</prop>
									<prop name="Position">0</prop>
									<prop name="IsDefault">0</prop>
									<prop name="DominantChannel">0</prop>
								</obj>
								<obj name="PropertyObject" class="Genotype" version="4">
									<prop name="PropertyTypeName">EndPt Genotype</prop>
									<prop name="Position">0</prop>
									<prop name="IsDefault">1</prop>
									<prop name="ReadOnly">1</prop>
								</obj>
								<obj name="PropertyObject" class="GroupingSample" version="4">
									<prop name="PropertyTypeName">EndPt Sample Type</prop>
									<prop name="Position">0</prop>
									<prop name="IsDefault">0</prop>
									<prop name="GroupSampleType">mstUnknown</prop>
								</obj>
								<obj name="PropertyObject" class="SamplePrefLineStyle" version="4">
									<prop name="PropertyTypeName">Line Style</prop>
									<prop name="Position">0</prop>
									<prop name="IsDefault">0</prop>
									<prop name="LineStyle">psSolid</prop>
								</obj>
								<obj name="PropertyObject" class="GenSampleEditNotes" version="4">
									<prop name="PropertyTypeName">Notes</prop>
									<prop name="Position">0</prop>
									<prop name="IsDefault">1</prop>
								</obj>
								<obj name="PropertyObject" class="SamplePrefPointStyle" version="4">
									<prop name="PropertyTypeName">Point Style</prop>
									<prop name="Position">0</prop>
									<prop name="IsDefault">0</prop>
									<prop name="PointStyle">psNothing</prop>
								</obj>
								<obj name="PropertyObject" class="GenSampleEditPosition" version="4">
									<prop name="PropertyTypeName">Position</prop>
									<prop name="Position">0</prop>
									<prop name="IsDefault">1</prop>
								</obj>
								<obj name="PropertyObject" class="GenSampleEditReplicate" version="4">
									<prop name="PropertyTypeName">Replicate of</prop>
									<prop name="Position">0</prop>
									<prop name="IsDefault">0</prop>
									<prop name="ReplicateOf">0</prop>
								</obj>
								<obj name="PropertyObject" class="HTCSampleID" version="4">
									<prop name="PropertyTypeName">Sample ID</prop>
									<prop name="Position">0</prop>
									<prop name="IsDefault">1</prop>
								</obj>
								<obj name="PropertyObject" class="GenSampleEditName" version="4">
									<prop name="PropertyTypeName">Sample Name</prop>
									<prop name="Position">0</prop>
									<prop name="IsDefault">0</prop>
									<prop name="name">1534T</prop>
								</obj>
								<obj name="PropertyObject" class="HTCSamplePrepNotes" version="4">
									<prop name="PropertyTypeName">Sample Prep Notes</prop>
									<prop name="Position">0</prop>
									<prop name="IsDefault">1</prop>
								</obj>
								<obj name="PropertyObject" class="GenSampleEditSubset" version="4">
									<prop name="PropertyTypeName">Subsets</prop>
									<prop name="Position">0</prop>
									<prop name="IsDefault">1</prop>
								</obj>
								<obj name="PropertyObject" class="SamplePrefWidth" version="5">
									<prop name="PropertyTypeName">Width</prop>
									<prop name="Position">0</prop>
									<prop name="IsDefault">1</prop>
									<prop name="Width">1</prop>
								</obj>
							</list>
						</obj>
					</obj>
					<obj name="item" class="SamplePropInfo" version="1">
						<obj name="ChannelProperties" class="ChanPropList" version="2">
							<obj name="ChannelProperties" class="EMList" version="1">
								<list name="emlist" count="1">
									<obj name="item" class="PropertyList" version="1">
										<list name="emlist" count="12">
											<obj name="PropertyObject" class="RQSampleTargetProperty" version="4">
												<prop name="PropertyTypeName">Combined Sample and Target Type</prop>
												<prop name="Position">1</prop>
												<prop name="IsDefault">0</prop>
												<obj name="ChannelProp" class="ChannelProperty" version="1">
													<prop name="ChannelIdx">0</prop>
												</obj>
											</obj>
											<obj name="PropertyObject" class="QuantConcProperty" version="4">
												<prop name="PropertyTypeName">Concentration</prop>
												<prop name="Position">1</prop>
												<prop name="IsDefault">1</prop>
												<prop name="Concentration">0</prop>
												<obj name="ChannelProp" class="ChannelProperty" version="1">
													<prop name="ChannelIdx">0</prop>
												</obj>
												<prop name="ReadOnly">1</prop>
											</obj>
											<obj name="PropertyObject" class="QuantCpHighProp" version="4">
												<prop name="PropertyTypeName">Cp High</prop>
												<prop name="Position">1</prop>
												<prop name="IsDefault">1</prop>
												<prop name="CpRangeHigh">0</prop>
												<obj name="ChannelProp" class="ChannelProperty" version="1">
													<prop name="ChannelIdx">0</prop>
												</obj>
												<prop name="ReadOnly">1</prop>
											</obj>
											<obj name="PropertyObject" class="QuantCpLowProp" version="4">
												<prop name="PropertyTypeName">Cp Low</prop>
												<prop name="Position">1</prop>
												<prop name="IsDefault">1</prop>
												<prop name="CpRangeLow">0</prop>
												<obj name="ChannelProp" class="ChannelProperty" version="1">
													<prop name="ChannelIdx">0</prop>
												</obj>
												<prop name="ReadOnly">1</prop>
											</obj>
											<obj name="PropertyObject" class="RQEffProp" version="4">
												<prop name="PropertyTypeName">Efficiency</prop>
												<prop name="Position">1</prop>
												<prop name="IsDefault">1</prop>
												<prop name="Efficiency">2</prop>
												<obj name="ChannelProp" class="ChannelProperty" version="1">
													<prop name="ChannelIdx">0</prop>
												</obj>
											</obj>
											<obj name="PropertyObject" class="ChannelGenotype" version="4">
												<prop name="PropertyTypeName">Melt Geno Genotype</prop>
												<prop name="Position">1</prop>
												<prop name="IsDefault">1</prop>
												<prop name="ReadOnly">1</prop>
												<obj name="ChannelProp" class="ChannelProperty" version="1">
													<prop name="ChannelIdx">0</prop>
												</obj>
											</obj>
											<obj name="PropertyObject" class="GroupChannelTypeProp" version="4">
												<prop name="PropertyTypeName">Melt Geno Sample Type</prop>
												<prop name="Position">1</prop>
												<prop name="IsDefault">0</prop>
												<prop name="GroupSampleType">mstUnknown</prop>
												<obj name="ChannelProp" class="ChannelProperty" version="1">
													<prop name="ChannelIdx">0</prop>
												</obj>
											</obj>
											<obj name="PropertyObject" class="QuantSampleTypeProperty" version="4">
												<prop name="PropertyTypeName">Quantification Sample Type</prop>
												<prop name="Position">1</prop>
												<prop name="IsDefault">0</prop>
												<prop name="SampleType">qsUnknown</prop>
												<obj name="ChannelProp" class="ChannelProperty" version="1">
													<prop name="ChannelIdx">0</prop>
												</obj>
											</obj>
											<obj name="PropertyObject" class="ChannelGenotype" version="4">
												<prop name="PropertyTypeName">Scanning Genotype</prop>
												<prop name="Position">1</prop>
												<prop name="IsDefault">1</prop>
												<prop name="ReadOnly">1</prop>
												<obj name="ChannelProp" class="ChannelProperty" version="1">
													<prop name="ChannelIdx">0</prop>
												</obj>
											</obj>
											<obj name="PropertyObject" class="GroupChannelTypeProp" version="4">
												<prop name="PropertyTypeName">Scanning Sample Type</prop>
												<prop name="Position">1</prop>
												<prop name="IsDefault">0</prop>
												<prop name="GroupSampleType">mstUnknown</prop>
												<obj name="ChannelProp" class="ChannelProperty" version="1">
													<prop name="ChannelIdx">0</prop>
												</obj>
											</obj>
											<obj name="PropertyObject" class="TargetName" version="4">
												<prop name="PropertyTypeName">Target Name</prop>
												<prop name="Position">1</prop>
												<prop name="IsDefault">0</prop>
												<prop name="name">U44</prop>
												<obj name="ChannelProp" class="ChannelProperty" version="1">
													<prop name="ChannelIdx">0</prop>
												</obj>
											</obj>
											<obj name="PropertyObject" class="RQTargetProperty" version="4">
												<prop name="PropertyTypeName">Target Type</prop>
												<prop name="Position">1</prop>
												<prop name="IsDefault">0</prop>
												<prop name="TargetType">dtReference</prop>
												<obj name="ChannelProp" class="ChannelProperty" version="1">
													<prop name="ChannelIdx">0</prop>
												</obj>
											</obj>
										</list>
									</obj>
								</list>
							</obj>
						</obj>
						<prop name="ChannelPropertyCount">1</prop>
						<prop name="ContainerPosition">1</prop>
						<prop name="HasSampleProperties">1</prop>
						<obj name="SampleProperties" class="PropertyList" version="1">
							<list name="emlist" count="14">
								<obj name="PropertyObject" class="SamplePrefColor" version="4">
									<prop name="PropertyTypeName">Color</prop>
									<prop name="Position">1</prop>
									<prop name="IsDefault">0</prop>
									<prop name="Color">clRed</prop>
								</obj>
								<obj name="PropertyObject" class="DominantChannelProp" version="4">
									<prop name="PropertyTypeName">Dominant Channel</prop>
									<prop name="Position">1</prop>
									<prop name="IsDefault">0</prop>
									<prop name="DominantChannel">0</prop>
								</obj>
								<obj name="PropertyObject" class="Genotype" version="4">
									<prop name="PropertyTypeName">EndPt Genotype</prop>
									<prop name="Position">1</prop>
									<prop name="IsDefault">1</prop>
									<prop name="ReadOnly">1</prop>
								</obj>
								<obj name="PropertyObject" class="GroupingSample" version="4">
									<prop name="PropertyTypeName">EndPt Sample Type</prop>
									<prop name="Position">1</prop>
									<prop name="IsDefault">0</prop>
									<prop name="GroupSampleType">mstUnknown</prop>
								</obj>
								<obj name="PropertyObject" class="SamplePrefLineStyle" version="4">
									<prop name="PropertyTypeName">Line Style</prop>
									<prop name="Position">1</prop>
									<prop name="IsDefault">0</prop>
									<prop name="LineStyle">psSolid</prop>
								</obj>
								<obj name="PropertyObject" class="GenSampleEditNotes" version="4">
									<prop name="PropertyTypeName">Notes</prop>
									<prop name="Position">1</prop>
									<prop name="IsDefault">1</prop>
								</obj>
								<obj name="PropertyObject" class="SamplePrefPointStyle" version="4">
									<prop name="PropertyTypeName">Point Style</prop>
									<prop name="Position">1</prop>
									<prop name="IsDefault">0</prop>
									<prop name="PointStyle">psNothing</prop>
								</obj>
								<obj name="PropertyObject" class="GenSampleEditPosition" version="4">
									<prop name="PropertyTypeName">Position</prop>
									<prop name="Position">1</prop>
									<prop name="IsDefault">1</prop>
								</obj>
								<obj name="PropertyObject" class="GenSampleEditReplicate" version="4">
									<prop name="PropertyTypeName">Replicate of</prop>
									<prop name="Position">1</prop>
									<prop name="IsDefault">0</prop>
									<prop name="ReplicateOf">0</prop>
								</obj>
								<obj name="PropertyObject" class="HTCSampleID" version="4">
									<prop name="PropertyTypeName">Sample ID</prop>
									<prop name="Position">1</prop>
									<prop name="IsDefault">1</prop>
								</obj>
								<obj name="PropertyObject" class="GenSampleEditName" version="4">
									<prop name="PropertyTypeName">Sample Name</prop>
									<prop name="Position">1</prop>
									<prop name="IsDefault">0</prop>
									<prop name="name">1534T</prop>
								</obj>
								<obj name="PropertyObject" class="HTCSamplePrepNotes" version="4">
									<prop name="PropertyTypeName">Sample Prep Notes</prop>
									<prop name="Position">1</prop>
									<prop name="IsDefault">1</prop>
								</obj>
								<obj name="PropertyObject" class="GenSampleEditSubset" version="4">
									<prop name="PropertyTypeName">Subsets</prop>
									<prop name="Position">1</prop>
									<prop name="IsDefault">1</prop>
								</obj>
								<obj name="PropertyObject" class="SamplePrefWidth" version="5">
									<prop name="PropertyTypeName">Width</prop>
									<prop name="Position">1</prop>
									<prop name="IsDefault">1</prop>
									<prop name="Width">1</prop>
								</obj>
							</list>
						</obj>
					</obj>
					<obj name="item" class="SamplePropInfo" version="1">
						<obj name="ChannelProperties" class="ChanPropList" version="2">
							<obj name="ChannelProperties" class="EMList" version="1">
								<list name="emlist" count="1">
									<obj name="item" class="PropertyList" version="1">
										<list name="emlist" count="12">
											<obj name="PropertyObject" class="RQSampleTargetProperty" version="4">
												<prop name="PropertyTypeName">Combined Sample and Target Type</prop>
												<prop name="Position">2</prop>
												<prop name="IsDefault">0</prop>
												<obj name="ChannelProp" class="ChannelProperty" version="1">
													<prop name="ChannelIdx">0</prop>
												</obj>
											</obj>
											<obj name="PropertyObject" class="QuantConcProperty" version="4">
												<prop name="PropertyTypeName">Concentration</prop>
												<prop name="Position">2</prop>
												<prop name="IsDefault">1</prop>
												<prop name="Concentration">0</prop>
												<obj name="ChannelProp" class="ChannelProperty" version="1">
													<prop name="ChannelIdx">0</prop>
												</obj>
												<prop name="ReadOnly">1</prop>
											</obj>
											<obj name="PropertyObject" class="QuantCpHighProp" version="4">
												<prop name="PropertyTypeName">Cp High</prop>
												<prop name="Position">2</prop>
												<prop name="IsDefault">1</prop>
												<prop name="CpRangeHigh">0</prop>
												<obj name="ChannelProp" class="ChannelProperty" version="1">
													<prop name="ChannelIdx">0</prop>
												</obj>
												<prop name="ReadOnly">1</prop>
											</obj>
											<obj name="PropertyObject" class="QuantCpLowProp" version="4">
												<prop name="PropertyTypeName">Cp Low</prop>
												<prop name="Position">2</prop>
												<prop name="IsDefault">1</prop>
												<prop name="CpRangeLow">0</prop>
												<obj name="ChannelProp" class="ChannelProperty" version="1">
													<prop name="ChannelIdx">0</prop>
												</obj>
												<prop name="ReadOnly">1</prop>
											</obj>
											<obj name="PropertyObject" class="RQEffProp" version="4">
												<prop name="PropertyTypeName">Efficiency</prop>
												<prop name="Position">2</prop>
												<prop name="IsDefault">1</prop>
												<prop name="Efficiency">2</prop>
												<obj name="ChannelProp" class="ChannelProperty" version="1">
													<prop name="ChannelIdx">0</prop>
												</obj>
											</obj>
											<obj name="PropertyObject" class="ChannelGenotype" version="4">
												<prop name="PropertyTypeName">Melt Geno Genotype</prop>
												<prop name="Position">2</prop>
												<prop name="IsDefault">1</prop>
												<prop name="ReadOnly">1</prop>
												<obj name="ChannelProp" class="ChannelProperty" version="1">
													<prop name="ChannelIdx">0</prop>
												</obj>
											</obj>
											<obj name="PropertyObject" class="GroupChannelTypeProp" version="4">
												<prop name="PropertyTypeName">Melt Geno Sample Type</prop>
												<prop name="Position">2</prop>
												<prop name="IsDefault">0</prop>
												<prop name="GroupSampleType">mstUnknown</prop>
												<obj name="ChannelProp" class="ChannelProperty" version="1">
													<prop name="ChannelIdx">0</prop>
												</obj>
											</obj>
											<obj name="PropertyObject" class="QuantSampleTypeProperty" version="4">
												<prop name="PropertyTypeName">Quantification Sample Type</prop>
												<prop name="Position">2</prop>
												<prop name="IsDefault">0</prop>
												<prop name="SampleType">qsUnknown</prop>
												<obj name="ChannelProp" class="ChannelProperty" version="1">
													<prop name="ChannelIdx">0</prop>
												</obj>
											</obj>
											<obj name="PropertyObject" class="ChannelGenotype" version="4">
												<prop name="PropertyTypeName">Scanning Genotype</prop>
												<prop name="Position">2</prop>
												<prop name="IsDefault">1</prop>
												<prop name="ReadOnly">1</prop>
												<obj name="ChannelProp" class="ChannelProperty" version="1">
													<prop name="ChannelIdx">0</prop>
												</obj>
											</obj>
											<obj name="PropertyObject" class="GroupChannelTypeProp" version="4">
												<prop name="PropertyTypeName">Scanning Sample Type</prop>
												<prop name="Position">2</prop>
												<prop name="IsDefault">0</prop>
												<prop name="GroupSampleType">mstUnknown</prop>
												<obj name="ChannelProp" class="ChannelProperty" version="1">
													<prop name="ChannelIdx">0</prop>
												</obj>
											</obj>
											<obj name="PropertyObject" class="TargetName" version="4">
												<prop name="PropertyTypeName">Target Name</prop>
												<prop name="Position">2</prop>
												<prop name="IsDefault">0</prop>
												<prop name="name">U44</prop>
												<obj name="ChannelProp" class="ChannelProperty" version="1">
													<prop name="ChannelIdx">0</prop>
												</obj>
											</obj>
											<obj name="PropertyObject" class="RQTargetProperty" version="4">
												<prop name="PropertyTypeName">Target Type</prop>
												<prop name="Position">2</prop>
												<prop name="IsDefault">0</prop>
												<prop name="TargetType">dtReference</prop>
												<obj name="ChannelProp" class="ChannelProperty" version="1">
													<prop name="ChannelIdx">0</prop>
												</obj>
											</obj>
										</list>
									</obj>
								</list>
							</obj>
						</obj>
						<prop name="ChannelPropertyCount">1</prop>
						<prop name="ContainerPosition">2</prop>
						<prop name="HasSampleProperties">1</prop>
						<obj name="SampleProperties" class="PropertyList" version="1">
							<list name="emlist" count="14">
								<obj name="PropertyObject" class="SamplePrefColor" version="4">
									<prop name="PropertyTypeName">Color</prop>
									<prop name="Position">2</prop>
									<prop name="IsDefault">0</prop>
									<prop name="Color">$0030D700</prop>
								</obj>
								<obj name="PropertyObject" class="DominantChannelProp" version="4">
									<prop name="PropertyTypeName">Dominant Channel</prop>
									<prop name="Position">2</prop>
									<prop name="IsDefault">0</prop>
									<prop name="DominantChannel">0</prop>
								</obj>
								<obj name="PropertyObject" class="Genotype" version="4">
									<prop name="PropertyTypeName">EndPt Genotype</prop>
									<prop name="Position">2</prop>
									<prop name="IsDefault">1</prop>
									<prop name="ReadOnly">1</prop>
								</obj>
								<obj name="PropertyObject" class="GroupingSample" version="4">
									<prop name="PropertyTypeName">EndPt Sample Type</prop>
									<prop name="Position">2</prop>
									<prop name="IsDefault">0</prop>
									<prop name="GroupSampleType">mstUnknown</prop>
								</obj>
								<obj name="PropertyObject" class="SamplePrefLineStyle" version="4">
									<prop name="PropertyTypeName">Line Style</prop>
									<prop name="Position">2</prop>
									<prop name="IsDefault">0</prop>
									<prop name="LineStyle">psSolid</prop>
								</obj>
								<obj name="PropertyObject" class="GenSampleEditNotes" version="4">
									<prop name="PropertyTypeName">Notes</prop>
									<prop name="Position">2</prop>
									<prop name="IsDefault">1</prop>
								</obj>
								<obj name="PropertyObject" class="SamplePrefPointStyle" version="4">
									<prop name="PropertyTypeName">Point Style</prop>
									<prop name="Position">2</prop>
									<prop name="IsDefault">0</prop>
									<prop name="PointStyle">psNothing</prop>
								</obj>
								<obj name="PropertyObject" class="GenSampleEditPosition" version="4">
									<prop name="PropertyTypeName">Position</prop>
									<prop name="Position">2</prop>
									<prop name="IsDefault">1</prop>
								</obj>
								<obj name="PropertyObject" class="GenSampleEditReplicate" version="4">
									<prop name="PropertyTypeName">Replicate of</prop>
									<prop name="Position">2</prop>
									<prop name="IsDefault">0</prop>
									<prop name="ReplicateOf">0</prop>
								</obj>
								<obj name="PropertyObject" class="HTCSampleID" version="4">
									<prop name="PropertyTypeName">Sample ID</prop>
									<prop name="Position">2</prop>
									<prop name="IsDefault">1</prop>
								</obj>
								<obj name="PropertyObject" class="GenSampleEditName" version="4">
									<prop name="PropertyTypeName">Sample Name</prop>
									<prop name="Position">2</prop>
									<prop name="IsDefault">0</prop>
									<prop name="name">1534T</prop>
								</obj>
								<obj name="PropertyObject" class="HTCSamplePrepNotes" version="4">
									<prop name="PropertyTypeName">Sample Prep Notes</prop>
									<prop name="Position">2</prop>
									<prop name="IsDefault">1</prop>
								</obj>
								<obj name="PropertyObject" class="GenSampleEditSubset" version="4">
									<prop name="PropertyTypeName">Subsets</prop>
									<prop name="Position">2</prop>
									<prop name="IsDefault">1</prop>
								</obj>
								<obj name="PropertyObject" class="SamplePrefWidth" version="5">
									<prop name="PropertyTypeName">Width</prop>
									<prop name="Position">2</prop>
									<prop name="IsDefault">1</prop>
									<prop name="Width">1</prop>
								</obj>
							</list>
						</obj>
					</obj>
					<obj name="item" class="SamplePropInfo" version="1">
						<obj name="ChannelProperties" class="ChanPropList" version="2">
							<obj name="ChannelProperties" class="EMList" version="1">
								<list name="emlist" count="1">
									<obj name="item" class="PropertyList" version="1">
										<list name="emlist" count="12">
											<obj name="PropertyObject" class="RQSampleTargetProperty" version="4">
												<prop name="PropertyTypeName">Combined Sample and Target Type</prop>
												<prop name="Position">3</prop>
												<prop name="IsDefault">0</prop>
												<obj name="ChannelProp" class="ChannelProperty" version="1">
													<prop name="ChannelIdx">0</prop>
												</obj>
											</obj>
											<obj name="PropertyObject" class="QuantConcProperty" version="4">
												<prop name="PropertyTypeName">Concentration</prop>
												<prop name="Position">3</prop>
												<prop name="IsDefault">1</prop>
												<prop name="Concentration">0</prop>
												<obj name="ChannelProp" class="ChannelProperty" version="1">
													<prop name="ChannelIdx">0</prop>
												</obj>
												<prop name="ReadOnly">1</prop>
											</obj>
											<obj name="PropertyObject" class="QuantCpHighProp" version="4">
												<prop name="PropertyTypeName">Cp High</prop>
												<prop name="Position">3</prop>
												<prop name="IsDefault">1</prop>
												<prop name="CpRangeHigh">0</prop>
												<obj name="ChannelProp" class="ChannelProperty" version="1">
													<prop name="ChannelIdx">0</prop>
												</obj>
												<prop name="ReadOnly">1</prop>
											</obj>
											<obj name="PropertyObject" class="QuantCpLowProp" version="4">
												<prop name="PropertyTypeName">Cp Low</prop>
												<prop name="Position">3</prop>
												<prop name="IsDefault">1</prop>
												<prop name="CpRangeLow">0</prop>
												<obj name="ChannelProp" class="ChannelProperty" version="1">
													<prop name="ChannelIdx">0</prop>
												</obj>
												<prop name="ReadOnly">1</prop>
											</obj>
											<obj name="PropertyObject" class="RQEffProp" version="4">
												<prop name="PropertyTypeName">Efficiency</prop>
												<prop name="Position">3</prop>
												<prop name="IsDefault">1</prop>
												<prop name="Efficiency">2</prop>
												<obj name="ChannelProp" class="ChannelProperty" version="1">
													<prop name="ChannelIdx">0</prop>
												</obj>
											</obj>
											<obj name="PropertyObject" class="ChannelGenotype" version="4">
												<prop name="PropertyTypeName">Melt Geno Genotype</prop>
												<prop name="Position">3</prop>
												<prop name="IsDefault">1</prop>
												<prop name="ReadOnly">1</prop>
												<obj name="ChannelProp" class="ChannelProperty" version="1">
													<prop name="ChannelIdx">0</prop>
												</obj>
											</obj>
											<obj name="PropertyObject" class="GroupChannelTypeProp" version="4">
												<prop name="PropertyTypeName">Melt Geno Sample Type</prop>
												<prop name="Position">3</prop>
												<prop name="IsDefault">0</prop>
												<prop name="GroupSampleType">mstUnknown</prop>
												<obj name="ChannelProp" class="ChannelProperty" version="1">
													<prop name="ChannelIdx">0</prop>
												</obj>
											</obj>
											<obj name="PropertyObject" class="QuantSampleTypeProperty" version="4">
												<prop name="PropertyTypeName">Quantification Sample Type</prop>
												<prop name="Position">3</prop>
												<prop name="IsDefault">0</prop>
												<prop name="SampleType">qsUnknown</prop>
												<obj name="ChannelProp" class="ChannelProperty" version="1">
													<prop name="ChannelIdx">0</prop>
												</obj>
											</obj>
											<obj name="PropertyObject" class="ChannelGenotype" version="4">
												<prop name="PropertyTypeName">Scanning Genotype</prop>
												<prop name="Position">3</prop>
												<prop name="IsDefault">1</prop>
												<prop name="ReadOnly">1</prop>
												<obj name="ChannelProp" class="ChannelProperty" version="1">
													<prop name="ChannelIdx">0</prop>
												</obj>
											</obj>
											<obj name="PropertyObject" class="GroupChannelTypeProp" version="4">
												<prop name="PropertyTypeName">Scanning Sample Type</prop>
												<prop name="Position">3</prop>
												<prop name="IsDefault">0</prop>
												<prop name="GroupSampleType">mstUnknown</prop>
												<obj name="ChannelProp" class="ChannelProperty" version="1">
													<prop name="ChannelIdx">0</prop>
												</obj>
											</obj>
											<obj name="PropertyObject" class="TargetName" version="4">
												<prop name="PropertyTypeName">Target Name</prop>
												<prop name="Position">3</prop>
												<prop name="IsDefault">0</prop>
												<prop name="name">miR-181a</prop>
												<obj name="ChannelProp" class="ChannelProperty" version="1">
													<prop name="ChannelIdx">0</prop>
												</obj>
											</obj>
											<obj name="PropertyObject" class="RQTargetProperty" version="4">
												<prop name="PropertyTypeName">Target Type</prop>
												<prop name="Position">3</prop>
												<prop name="IsDefault">0</prop>
												<prop name="TargetType">dtTarget</prop>
												<obj name="ChannelProp" class="ChannelProperty" version="1">
													<prop name="ChannelIdx">0</prop>
												</obj>
											</obj>
										</list>
									</obj>
								</list>
							</obj>
						</obj>
						<prop name="ChannelPropertyCount">1</prop>
						<prop name="ContainerPosition">3</prop>
						<prop name="HasSampleProperties">1</prop>
						<obj name="SampleProperties" class="PropertyList" version="1">
							<list name="emlist" count="14">
								<obj name="PropertyObject" class="SamplePrefColor" version="4">
									<prop name="PropertyTypeName">Color</prop>
									<prop name="Position">3</prop>
									<prop name="IsDefault">0</prop>
									<prop name="Color">clFuchsia</prop>
								</obj>
								<obj name="PropertyObject" class="DominantChannelProp" version="4">
									<prop name="PropertyTypeName">Dominant Channel</prop>
									<prop name="Position">3</prop>
									<prop name="IsDefault">0</prop>
									<prop name="DominantChannel">0</prop>
								</obj>
								<obj name="PropertyObject" class="Genotype" version="4">
									<prop name="PropertyTypeName">EndPt Genotype</prop>
									<prop name="Position">3</prop>
									<prop name="IsDefault">1</prop>
									<prop name="ReadOnly">1</prop>
								</obj>
								<obj name="PropertyObject" class="GroupingSample" version="4">
									<prop name="PropertyTypeName">EndPt Sample Type</prop>
									<prop name="Position">3</prop>
									<prop name="IsDefault">0</prop>
									<prop name="GroupSampleType">mstUnknown</prop>
								</obj>
								<obj name="PropertyObject" class="SamplePrefLineStyle" version="4">
									<prop name="PropertyTypeName">Line Style</prop>
									<prop name="Position">3</prop>
									<prop name="IsDefault">0</prop>
									<prop name="LineStyle">psSolid</prop>
								</obj>
								<obj name="PropertyObject" class="GenSampleEditNotes" version="4">
									<prop name="PropertyTypeName">Notes</prop>
									<prop name="Position">3</prop>
									<prop name="IsDefault">1</prop>
								</obj>
								<obj name="PropertyObject" class="SamplePrefPointStyle" version="4">
									<prop name="PropertyTypeName">Point Style</prop>
									<prop name="Position">3</prop>
									<prop name="IsDefault">0</prop>
									<prop name="PointStyle">psNothing</prop>
								</obj>
								<obj name="PropertyObject" class="GenSampleEditPosition" version="4">
									<prop name="PropertyTypeName">Position</prop>
									<prop name="Position">3</prop>
									<prop name="IsDefault">1</prop>
								</obj>
								<obj name="PropertyObject" class="GenSampleEditReplicate" version="4">
									<prop name="PropertyTypeName">Replicate of</prop>
									<prop name="Position">3</prop>
									<prop name="IsDefault">0</prop>
									<prop name="ReplicateOf">3</prop>
								</obj>
								<obj name="PropertyObject" class="HTCSampleID" version="4">
									<prop name="PropertyTypeName">Sample ID</prop>
									<prop name="Position">3</prop>
									<prop name="IsDefault">1</prop>
								</obj>
								<obj name="PropertyObject" class="GenSampleEditName" version="4">
									<prop name="PropertyTypeName">Sample Name</prop>
									<prop name="Position">3</prop>
									<prop name="IsDefault">0</prop>
									<prop name="name">1534T</prop>
								</obj>
								<obj name="PropertyObject" class="HTCSamplePrepNotes" version="4">
									<prop name="PropertyTypeName">Sample Prep Notes</prop>
									<prop name="Position">3</prop>
									<prop name="IsDefault">1</prop>
								</obj>
								<obj name="PropertyObject" class="GenSampleEditSubset" version="4">
									<prop name="PropertyTypeName">Subsets</prop>
									<prop name="Position">3</prop>
									<prop name="IsDefault">1</prop>
								</obj>
								<obj name="PropertyObject" class="SamplePrefWidth" version="5">
									<prop name="PropertyTypeName">Width</prop>
									<prop name="Position">3</prop>
									<prop name="IsDefault">1</prop>
									<prop name="Width">1</prop>
								</obj>
							</list>
						</obj>
					</obj>
					<obj name="item" class="SamplePropInfo" version="1">
						<obj name="ChannelProperties" class="ChanPropList" version="2">
							<obj name="ChannelProperties" class="EMList" version="1">
								<list name="emlist" count="1">
									<obj name="item" class="PropertyList" version="1">
										<list name="emlist" count="12">
											<obj name="PropertyObject" class="RQSampleTargetProperty" version="4">
												<prop name="PropertyTypeName">Combined Sample and Target Type</prop>
												<prop name="Position">4</prop>
												<prop name="IsDefault">0</prop>
												<obj name="ChannelProp" class="ChannelProperty" version="1">
													<prop name="ChannelIdx">0</prop>
												</obj>
											</obj>
											<obj name="PropertyObject" class="QuantConcProperty" version="4">
												<prop name="PropertyTypeName">Concentration</prop>
												<prop name="Position">4</prop>
												<prop name="IsDefault">1</prop>
												<prop name="Concentration">0</prop>
												<obj name="ChannelProp" class="ChannelProperty" version="1">
													<prop name="ChannelIdx">0</prop>
												</obj>
												<prop name="ReadOnly">1</prop>
											</obj>
											<obj name="PropertyObject" class="QuantCpHighProp" version="4">
												<prop name="PropertyTypeName">Cp High</prop>
												<prop name="Position">4</prop>
												<prop name="IsDefault">1</prop>
												<prop name="CpRangeHigh">0</prop>
												<obj name="ChannelProp" class="ChannelProperty" version="1">
													<prop name="ChannelIdx">0</prop>
												</obj>
												<prop name="ReadOnly">1</prop>
											</obj>
											<obj name="PropertyObject" class="QuantCpLowProp" version="4">
												<prop name="PropertyTypeName">Cp Low</prop>
												<prop name="Position">4</prop>
												<prop name="IsDefault">1</prop>
												<prop name="CpRangeLow">0</prop>
												<obj name="ChannelProp" class="ChannelProperty" version="1">
													<prop name="ChannelIdx">0</prop>
												</obj>
												<prop name="ReadOnly">1</prop>
											</obj>
											<obj name="PropertyObject" class="RQEffProp" version="4">
												<prop name="PropertyTypeName">Efficiency</prop>
												<prop name="Position">4</prop>
												<prop name="IsDefault">1</prop>
												<prop name="Efficiency">2</prop>
												<obj name="ChannelProp" class="ChannelProperty" version="1">
													<prop name="ChannelIdx">0</prop>
												</obj>
											</obj>
											<obj name="PropertyObject" class="ChannelGenotype" version="4">
												<prop name="PropertyTypeName">Melt Geno Genotype</prop>
												<prop name="Position">4</prop>
												<prop name="IsDefault">1</prop>
												<prop name="ReadOnly">1</prop>
												<obj name="ChannelProp" class="ChannelProperty" version="1">
													<prop name="ChannelIdx">0</prop>
												</obj>
											</obj>
											<obj name="PropertyObject" class="GroupChannelTypeProp" version="4">
												<prop name="PropertyTypeName">Melt Geno Sample Type</prop>
												<prop name="Position">4</prop>
												<prop name="IsDefault">0</prop>
												<prop name="GroupSampleType">mstUnknown</prop>
												<obj name="ChannelProp" class="ChannelProperty" version="1">
													<prop name="ChannelIdx">0</prop>
												</obj>
											</obj>
											<obj name="PropertyObject" class="QuantSampleTypeProperty" version="4">
												<prop name="PropertyTypeName">Quantification Sample Type</prop>
												<prop name="Position">4</prop>
												<prop name="IsDefault">0</prop>
												<prop name="SampleType">qsUnknown</prop>
												<obj name="ChannelProp" class="ChannelProperty" version="1">
													<prop name="ChannelIdx">0</prop>
												</obj>
											</obj>
											<obj name="PropertyObject" class="ChannelGenotype" version="4">
												<prop name="PropertyTypeName">Scanning Genotype</prop>
												<prop name="Position">4</prop>
												<prop name="IsDefault">1</prop>
												<prop name="ReadOnly">1</prop>
												<obj name="ChannelProp" class="ChannelProperty" version="1">
													<prop name="ChannelIdx">0</prop>
												</obj>
											</obj>
											<obj name="PropertyObject" class="GroupChannelTypeProp" version="4">
												<prop name="PropertyTypeName">Scanning Sample Type</prop>
												<prop name="Position">4</prop>
												<prop name="IsDefault">0</prop>
												<prop name="GroupSampleType">mstUnknown</prop>
												<obj name="ChannelProp" class="ChannelProperty" version="1">
													<prop name="ChannelIdx">0</prop>
												</obj>
											</obj>
											<obj name="PropertyObject" class="TargetName" version="4">
												<prop name="PropertyTypeName">Target Name</prop>
												<prop name="Position">4</prop>
												<prop name="IsDefault">0</prop>
												<prop name="name">miR-181a</prop>
												<obj name="ChannelProp" class="ChannelProperty" version="1">
													<prop name="ChannelIdx">0</prop>
												</obj>
											</obj>
											<obj name="PropertyObject" class="RQTargetProperty" version="4">
												<prop name="PropertyTypeName">Target Type</prop>
												<prop name="Position">4</prop>
												<prop name="IsDefault">0</prop>
												<prop name="TargetType">dtTarget</prop>
												<obj name="ChannelProp" class="ChannelProperty" version="1">
													<prop name="ChannelIdx">0</prop>
												</obj>
											</obj>
										</list>
									</obj>
								</list>
							</obj>
						</obj>
						<prop name="ChannelPropertyCount">1</prop>
						<prop name="ContainerPosition">4</prop>
						<prop name="HasSampleProperties">1</prop>
						<obj name="SampleProperties" class="PropertyList" version="1">
							<list name="emlist" count="14">
								<obj name="PropertyObject" class="SamplePrefColor" version="4">
									<prop name="PropertyTypeName">Color</prop>
									<prop name="Position">4</prop>
									<prop name="IsDefault">0</prop>
									<prop name="Color">clGray</prop>
								</obj>
								<obj name="PropertyObject" class="DominantChannelProp" version="4">
									<prop name="PropertyTypeName">Dominant Channel</prop>
									<prop name="Position">4</prop>
									<prop name="IsDefault">0</prop>
									<prop name="DominantChannel">0</prop>
								</obj>
								<obj name="PropertyObject" class="Genotype" version="4">
									<prop name="PropertyTypeName">EndPt Genotype</prop>
									<prop name="Position">4</prop>
									<prop name="IsDefault">1</prop>
									<prop name="ReadOnly">1</prop>
								</obj>
								<obj name="PropertyObject" class="GroupingSample" version="4">
									<prop name="PropertyTypeName">EndPt Sample Type</prop>
									<prop name="Position">4</prop>
									<prop name="IsDefault">0</prop>
									<prop name="GroupSampleType">mstUnknown</prop>
								</obj>
								<obj name="PropertyObject" class="SamplePrefLineStyle" version="4">
									<prop name="PropertyTypeName">Line Style</prop>
									<prop name="Position">4</prop>
									<prop name="IsDefault">0</prop>
									<prop name="LineStyle">psSolid</prop>
								</obj>
								<obj name="PropertyObject" class="GenSampleEditNotes" version="4">
									<prop name="PropertyTypeName">Notes</prop>
									<prop name="Position">4</prop>
									<prop name="IsDefault">1</prop>
								</obj>
								<obj name="PropertyObject" class="SamplePrefPointStyle" version="4">
									<prop name="PropertyTypeName">Point Style</prop>
									<prop name="Position">4</prop>
									<prop name="IsDefault">0</prop>
									<prop name="PointStyle">psNothing</prop>
								</obj>
								<obj name="PropertyObject" class="GenSampleEditPosition" version="4">
									<prop name="PropertyTypeName">Position</prop>
									<prop name="Position">4</prop>
									<prop name="IsDefault">1</prop>
								</obj>
								<obj name="PropertyObject" class="GenSampleEditReplicate" version="4">
									<prop name="PropertyTypeName">Replicate of</prop>
									<prop name="Position">4</prop>
									<prop name="IsDefault">0</prop>
									<prop name="ReplicateOf">3</prop>
								</obj>
								<obj name="PropertyObject" class="HTCSampleID" version="4">
									<prop name="PropertyTypeName">Sample ID</prop>
									<prop name="Position">4</prop>
									<prop name="IsDefault">1</prop>
								</obj>
								<obj name="PropertyObject" class="GenSampleEditName" version="4">
									<prop name="PropertyTypeName">Sample Name</prop>
									<prop name="Position">4</prop>
									<prop name="IsDefault">0</prop>
									<prop name="name">1534T</prop>
								</obj>
								<obj name="PropertyObject" class="HTCSamplePrepNotes" version="4">
									<prop name="PropertyTypeName">Sample Prep Notes</prop>
									<prop name="Position">4</prop>
									<prop name="IsDefault">1</prop>
								</obj>
								<obj name="PropertyObject" class="GenSampleEditSubset" version="4">
									<prop name="PropertyTypeName">Subsets</prop>
									<prop name="Position">4</prop>
									<prop name="IsDefault">1</prop>
								</obj>
								<obj name="PropertyObject" class="SamplePrefWidth" version="5">
									<prop name="PropertyTypeName">Width</prop>
									<prop name="Position">4</prop>
									<prop name="IsDefault">1</prop>
									<prop name="Width">1</prop>
								</obj>
							</list>
						</obj>
					</obj>
					<obj name="item" class="SamplePropInfo" version="1">
						<obj name="ChannelProperties" class="ChanPropList" version="2">
							<obj name="ChannelProperties" class="EMList" version="1">
								<list name="emlist" count="1">
									<obj name="item" class="PropertyList" version="1">
										<list name="emlist" count="12">
											<obj name="PropertyObject" class="RQSampleTargetProperty" version="4">
												<prop name="PropertyTypeName">Combined Sample and Target Type</prop>
												<prop name="Position">5</prop>
												<prop name="IsDefault">0</prop>
												<obj name="ChannelProp" class="ChannelProperty" version="1">
													<prop name="ChannelIdx">0</prop>
												</obj>
											</obj>
											<obj name="PropertyObject" class="QuantConcProperty" version="4">
												<prop name="PropertyTypeName">Concentration</prop>
												<prop name="Position">5</prop>
												<prop name="IsDefault">1</prop>
												<prop name="Concentration">0</prop>
												<obj name="ChannelProp" class="ChannelProperty" version="1">
													<prop name="ChannelIdx">0</prop>
												</obj>
												<prop name="ReadOnly">1</prop>
											</obj>
											<obj name="PropertyObject" class="QuantCpHighProp" version="4">
												<prop name="PropertyTypeName">Cp High</prop>
												<prop name="Position">5</prop>
												<prop name="IsDefault">1</prop>
												<prop name="CpRangeHigh">0</prop>
												<obj name="ChannelProp" class="ChannelProperty" version="1">
													<prop name="ChannelIdx">0</prop>
												</obj>
												<prop name="ReadOnly">1</prop>
											</obj>
											<obj name="PropertyObject" class="QuantCpLowProp" version="4">
												<prop name="PropertyTypeName">Cp Low</prop>
												<prop name="Position">5</prop>
												<prop name="IsDefault">1</prop>
												<prop name="CpRangeLow">0</prop>
												<obj name="ChannelProp" class="ChannelProperty" version="1">
													<prop name="ChannelIdx">0</prop>
												</obj>
												<prop name="ReadOnly">1</prop>
											</obj>
											<obj name="PropertyObject" class="RQEffProp" version="4">
												<prop name="PropertyTypeName">Efficiency</prop>
												<prop name="Position">5</prop>
												<prop name="IsDefault">1</prop>
												<prop name="Efficiency">2</prop>
												<obj name="ChannelProp" class="ChannelProperty" version="1">
													<prop name="ChannelIdx">0</prop>
												</obj>
											</obj>
											<obj name="PropertyObject" class="ChannelGenotype" version="4">
												<prop name="PropertyTypeName">Melt Geno Genotype</prop>
												<prop name="Position">5</prop>
												<prop name="IsDefault">1</prop>
												<prop name="ReadOnly">1</prop>
												<obj name="ChannelProp" class="ChannelProperty" version="1">
													<prop name="ChannelIdx">0</prop>
												</obj>
											</obj>
											<obj name="PropertyObject" class="GroupChannelTypeProp" version="4">
												<prop name="PropertyTypeName">Melt Geno Sample Type</prop>
												<prop name="Position">5</prop>
												<prop name="IsDefault">0</prop>
												<prop name="GroupSampleType">mstUnknown</prop>
												<obj name="ChannelProp" class="ChannelProperty" version="1">
													<prop name="ChannelIdx">0</prop>
												</obj>
											</obj>
											<obj name="PropertyObject" class="QuantSampleTypeProperty" version="4">
												<prop name="PropertyTypeName">Quantification Sample Type</prop>
												<prop name="Position">5</prop>
												<prop name="IsDefault">0</prop>
												<prop name="SampleType">qsUnknown</prop>
												<obj name="ChannelProp" class="ChannelProperty" version="1">
													<prop name="ChannelIdx">0</prop>
												</obj>
											</obj>
											<obj name="PropertyObject" class="ChannelGenotype" version="4">
												<prop name="PropertyTypeName">Scanning Genotype</prop>
												<prop name="Position">5</prop>
												<prop name="IsDefault">1</prop>
												<prop name="ReadOnly">1</prop>
												<obj name="ChannelProp" class="ChannelProperty" version="1">
													<prop name="ChannelIdx">0</prop>
												</obj>
											</obj>
											<obj name="PropertyObject" class="GroupChannelTypeProp" version="4">
												<prop name="PropertyTypeName">Scanning Sample Type</prop>
												<prop name="Position">5</prop>
												<prop name="IsDefault">0</prop>
												<prop name="GroupSampleType">mstUnknown</prop>
												<obj name="ChannelProp" class="ChannelProperty" version="1">
													<prop name="ChannelIdx">0</prop>
												</obj>
											</obj>
											<obj name="PropertyObject" class="TargetName" version="4">
												<prop name="PropertyTypeName">Target Name</prop>
												<prop name="Position">5</prop>
												<prop name="IsDefault">0</prop>
												<prop name="name">miR-181a</prop>
												<obj name="ChannelProp" class="ChannelProperty" version="1">
													<prop name="ChannelIdx">0</prop>
												</obj>
											</obj>
											<obj name="PropertyObject" class="RQTargetProperty" version="4">
												<prop name="PropertyTypeName">Target Type</prop>
												<prop name="Position">5</prop>
												<prop name="IsDefault">0</prop>
												<prop name="TargetType">dtTarget</prop>
												<obj name="ChannelProp" class="ChannelProperty" version="1">
													<prop name="ChannelIdx">0</prop>
												</obj>
											</obj>
										</list>
									</obj>
								</list>
							</obj>
						</obj>
						<prop name="ChannelPropertyCount">1</prop>
						<prop name="ContainerPosition">5</prop>
						<prop name="HasSampleProperties">1</prop>
						<obj name="SampleProperties" class="PropertyList" version="1">
							<list name="emlist" count="14">
								<obj name="PropertyObject" class="SamplePrefColor" version="4">
									<prop name="PropertyTypeName">Color</prop>
									<prop name="Position">5</prop>
									<prop name="IsDefault">0</prop>
									<prop name="Color">$0012D7FA</prop>
								</obj>
								<obj name="PropertyObject" class="DominantChannelProp" version="4">
									<prop name="PropertyTypeName">Dominant Channel</prop>
									<prop name="Position">5</prop>
									<prop name="IsDefault">0</prop>
									<prop name="DominantChannel">0</prop>
								</obj>
								<obj name="PropertyObject" class="Genotype" version="4">
									<prop name="PropertyTypeName">EndPt Genotype</prop>
									<prop name="Position">5</prop>
									<prop name="IsDefault">1</prop>
									<prop name="ReadOnly">1</prop>
								</obj>
								<obj name="PropertyObject" class="GroupingSample" version="4">
									<prop name="PropertyTypeName">EndPt Sample Type</prop>
									<prop name="Position">5</prop>
									<prop name="IsDefault">0</prop>
									<prop name="GroupSampleType">mstUnknown</prop>
								</obj>
								<obj name="PropertyObject" class="SamplePrefLineStyle" version="4">
									<prop name="PropertyTypeName">Line Style</prop>
									<prop name="Position">5</prop>
									<prop name="IsDefault">0</prop>
									<prop name="LineStyle">psSolid</prop>
								</obj>
								<obj name="PropertyObject" class="GenSampleEditNotes" version="4">
									<prop name="PropertyTypeName">Notes</prop>
									<prop name="Position">5</prop>
									<prop name="IsDefault">1</prop>
								</obj>
								<obj name="PropertyObject" class="SamplePrefPointStyle" version="4">
									<prop name="PropertyTypeName">Point Style</prop>
									<prop name="Position">5</prop>
									<prop name="IsDefault">0</prop>
									<prop name="PointStyle">psNothing</prop>
								</obj>
								<obj name="PropertyObject" class="GenSampleEditPosition" version="4">
									<prop name="PropertyTypeName">Position</prop>
									<prop name="Position">5</prop>
									<prop name="IsDefault">1</prop>
								</obj>
								<obj name="PropertyObject" class="GenSampleEditReplicate" version="4">
									<prop name="PropertyTypeName">Replicate of</prop>
									<prop name="Position">5</prop>
									<prop name="IsDefault">0</prop>
									<prop name="ReplicateOf">3</prop>
								</obj>
								<obj name="PropertyObject" class="HTCSampleID" version="4">
									<prop name="PropertyTypeName">Sample ID</prop>
									<prop name="Position">5</prop>
									<prop name="IsDefault">1</prop>
								</obj>
								<obj name="PropertyObject" class="GenSampleEditName" version="4">
									<prop name="PropertyTypeName">Sample Name</prop>
									<prop name="Position">5</prop>
									<prop name="IsDefault">0</prop>
									<prop name="name">1534T</prop>
								</obj>
								<obj name="PropertyObject" class="HTCSamplePrepNotes" version="4">
									<prop name="PropertyTypeName">Sample Prep Notes</prop>
									<prop name="Position">5</prop>
									<prop name="IsDefault">1</prop>
								</obj>
								<obj name="PropertyObject" class="GenSampleEditSubset" version="4">
									<prop name="PropertyTypeName">Subsets</prop>
									<prop name="Position">5</prop>
									<prop name="IsDefault">1</prop>
								</obj>
								<obj name="PropertyObject" class="SamplePrefWidth" version="5">
									<prop name="PropertyTypeName">Width</prop>
									<prop name="Position">5</prop>
									<prop name="IsDefault">1</prop>
									<prop name="Width">1</prop>
								</obj>
							</list>
						</obj>
					</obj>
					<obj name="item" class="SamplePropInfo" version="1">
						<obj name="ChannelProperties" class="ChanPropList" version="2">
							<obj name="ChannelProperties" class="EMList" version="1">
								<list name="emlist" count="1">
									<obj name="item" class="PropertyList" version="1">
										<list name="emlist" count="12">
											<obj name="PropertyObject" class="RQSampleTargetProperty" version="4">
												<prop name="PropertyTypeName">Combined Sample and Target Type</prop>
												<prop name="Position">6</prop>
												<prop name="IsDefault">0</prop>
												<obj name="ChannelProp" class="ChannelProperty" version="1">
													<prop name="ChannelIdx">0</prop>
												</obj>
											</obj>
											<obj name="PropertyObject" class="QuantConcProperty" version="4">
												<prop name="PropertyTypeName">Concentration</prop>
												<prop name="Position">6</prop>
												<prop name="IsDefault">1</prop>
												<prop name="Concentration">0</prop>
												<obj name="ChannelProp" class="ChannelProperty" version="1">
													<prop name="ChannelIdx">0</prop>
												</obj>
												<prop name="ReadOnly">1</prop>
											</obj>
											<obj name="PropertyObject" class="QuantCpHighProp" version="4">
												<prop name="PropertyTypeName">Cp High</prop>
												<prop name="Position">6</prop>
												<prop name="IsDefault">1</prop>
												<prop name="CpRangeHigh">0</prop>
												<obj name="ChannelProp" class="ChannelProperty" version="1">
													<prop name="ChannelIdx">0</prop>
												</obj>
												<prop name="ReadOnly">1</prop>
											</obj>
											<obj name="PropertyObject" class="QuantCpLowProp" version="4">
												<prop name="PropertyTypeName">Cp Low</prop>
												<prop name="Position">6</prop>
												<prop name="IsDefault">1</prop>
												<prop name="CpRangeLow">0</prop>
												<obj name="ChannelProp" class="ChannelProperty" version="1">
													<prop name="ChannelIdx">0</prop>
												</obj>
												<prop name="ReadOnly">1</prop>
											</obj>
											<obj name="PropertyObject" class="RQEffProp" version="4">
												<prop name="PropertyTypeName">Efficiency</prop>
												<prop name="Position">6</prop>
												<prop name="IsDefault">1</prop>
												<prop name="Efficiency">2</prop>
												<obj name="ChannelProp" class="ChannelProperty" version="1">
													<prop name="ChannelIdx">0</prop>
												</obj>
											</obj>
											<obj name="PropertyObject" class="ChannelGenotype" version="4">
												<prop name="PropertyTypeName">Melt Geno Genotype</prop>
												<prop name="Position">6</prop>
												<prop name="IsDefault">1</prop>
												<prop name="ReadOnly">1</prop>
												<obj name="ChannelProp" class="ChannelProperty" version="1">
													<prop name="ChannelIdx">0</prop>
												</obj>
											</obj>
											<obj name="PropertyObject" class="GroupChannelTypeProp" version="4">
												<prop name="PropertyTypeName">Melt Geno Sample Type</prop>
												<prop name="Position">6</prop>
												<prop name="IsDefault">0</prop>
												<prop name="GroupSampleType">mstUnknown</prop>
												<obj name="ChannelProp" class="ChannelProperty" version="1">
													<prop name="ChannelIdx">0</prop>
												</obj>
											</obj>
											<obj name="PropertyObject" class="QuantSampleTypeProperty" version="4">
												<prop name="PropertyTypeName">Quantification Sample Type</prop>
												<prop name="Position">6</prop>
												<prop name="IsDefault">0</prop>
												<prop name="SampleType">qsNegative</prop>
												<obj name="ChannelProp" class="ChannelProperty" version="1">
													<prop name="ChannelIdx">0</prop>
												</obj>
											</obj>
											<obj name="PropertyObject" class="ChannelGenotype" version="4">
												<prop name="PropertyTypeName">Scanning Genotype</prop>
												<prop name="Position">6</prop>
												<prop name="IsDefault">1</prop>
												<prop name="ReadOnly">1</prop>
												<obj name="ChannelProp" class="ChannelProperty" version="1">
													<prop name="ChannelIdx">0</prop>
												</obj>
											</obj>
											<obj name="PropertyObject" class="GroupChannelTypeProp" version="4">
												<prop name="PropertyTypeName">Scanning Sample Type</prop>
												<prop name="Position">6</prop>
												<prop name="IsDefault">0</prop>
												<prop name="GroupSampleType">mstUnknown</prop>
												<obj name="ChannelProp" class="ChannelProperty" version="1">
													<prop name="ChannelIdx">0</prop>
												</obj>
											</obj>
											<obj name="PropertyObject" class="TargetName" version="4">
												<prop name="PropertyTypeName">Target Name</prop>
												<prop name="Position">6</prop>
												<prop name="IsDefault">0</prop>
												<prop name="name">U44</prop>
												<obj name="ChannelProp" class="ChannelProperty" version="1">
													<prop name="ChannelIdx">0</prop>
												</obj>
											</obj>
											<obj name="PropertyObject" class="RQTargetProperty" version="4">
												<prop name="PropertyTypeName">Target Type</prop>
												<prop name="Position">6</prop>
												<prop name="IsDefault">0</prop>
												<prop name="TargetType">dtReference</prop>
												<obj name="ChannelProp" class="ChannelProperty" version="1">
													<prop name="ChannelIdx">0</prop>
												</obj>
											</obj>
										</list>
									</obj>
								</list>
							</obj>
						</obj>
						<prop name="ChannelPropertyCount">1</prop>
						<prop name="ContainerPosition">6</prop>
						<prop name="HasSampleProperties">1</prop>
						<obj name="SampleProperties" class="PropertyList" version="1">
							<list name="emlist" count="14">
								<obj name="PropertyObject" class="SamplePrefColor" version="4">
									<prop name="PropertyTypeName">Color</prop>
									<prop name="Position">6</prop>
									<prop name="IsDefault">0</prop>
									<prop name="Color">$00000097</prop>
								</obj>
								<obj name="PropertyObject" class="DominantChannelProp" version="4">
									<prop name="PropertyTypeName">Dominant Channel</prop>
									<prop name="Position">6</prop>
									<prop name="IsDefault">0</prop>
									<prop name="DominantChannel">0</prop>
								</obj>
								<obj name="PropertyObject" class="Genotype" version="4">
									<prop name="PropertyTypeName">EndPt Genotype</prop>
									<prop name="Position">6</prop>
									<prop name="IsDefault">1</prop>
									<prop name="ReadOnly">1</prop>
								</obj>
								<obj name="PropertyObject" class="GroupingSample" version="4">
									<prop name="PropertyTypeName">EndPt Sample Type</prop>
									<prop name="Position">6</prop>
									<prop name="IsDefault">0</prop>
									<prop name="GroupSampleType">mstUnknown</prop>
								</obj>
								<obj name="PropertyObject" class="SamplePrefLineStyle" version="4">
									<prop name="PropertyTypeName">Line Style</prop>
									<prop name="Position">6</prop>
									<prop name="IsDefault">0</prop>
									<prop name="LineStyle">psSolid</prop>
								</obj>
								<obj name="PropertyObject" class="GenSampleEditNotes" version="4">
									<prop name="PropertyTypeName">Notes</prop>
									<prop name="Position">6</prop>
									<prop name="IsDefault">1</prop>
								</obj>
								<obj name="PropertyObject" class="SamplePrefPointStyle" version="4">
									<prop name="PropertyTypeName">Point Style</prop>
									<prop name="Position">6</prop>
									<prop name="IsDefault">0</prop>
									<prop name="PointStyle">psNothing</prop>
								</obj>
								<obj name="PropertyObject" class="GenSampleEditPosition" version="4">
									<prop name="PropertyTypeName">Position</prop>
									<prop name="Position">6</prop>
									<prop name="IsDefault">1</prop>
								</obj>
								<obj name="PropertyObject" class="GenSampleEditReplicate" version="4">
									<prop name="PropertyTypeName">Replicate of</prop>
									<prop name="Position">6</prop>
									<prop name="IsDefault">1</prop>
									<prop name="ReplicateOf">-1</prop>
								</obj>
								<obj name="PropertyObject" class="HTCSampleID" version="4">
									<prop name="PropertyTypeName">Sample ID</prop>
									<prop name="Position">6</prop>
									<prop name="IsDefault">1</prop>
								</obj>
								<obj name="PropertyObject" class="GenSampleEditName" version="4">
									<prop name="PropertyTypeName">Sample Name</prop>
									<prop name="Position">6</prop>
									<prop name="IsDefault">0</prop>
									<prop name="name">RT-</prop>
								</obj>
								<obj name="PropertyObject" class="HTCSamplePrepNotes" version="4">
									<prop name="PropertyTypeName">Sample Prep Notes</prop>
									<prop name="Position">6</prop>
									<prop name="IsDefault">1</prop>
								</obj>
								<obj name="PropertyObject" class="GenSampleEditSubset" version="4">
									<prop name="PropertyTypeName">Subsets</prop>
									<prop name="Position">6</prop>
									<prop name="IsDefault">1</prop>
								</obj>
								<obj name="PropertyObject" class="SamplePrefWidth" version="5">
									<prop name="PropertyTypeName">Width</prop>
									<prop name="Position">6</prop>
									<prop name="IsDefault">1</prop>
									<prop name="Width">1</prop>
								</obj>
							</list>
						</obj>
					</obj>
					<obj name="item" class="SamplePropInfo" version="1">
						<obj name="ChannelProperties" class="ChanPropList" version="2">
							<obj name="ChannelProperties" class="EMList" version="1">
								<list name="emlist" count="1">
									<obj name="item" class="PropertyList" version="1">
										<list name="emlist" count="12">
											<obj name="PropertyObject" class="RQSampleTargetProperty" version="4">
												<prop name="PropertyTypeName">Combined Sample and Target Type</prop>
												<prop name="Position">7</prop>
												<prop name="IsDefault">0</prop>
												<obj name="ChannelProp" class="ChannelProperty" version="1">
													<prop name="ChannelIdx">0</prop>
												</obj>
											</obj>
											<obj name="PropertyObject" class="QuantConcProperty" version="4">
												<prop name="PropertyTypeName">Concentration</prop>
												<prop name="Position">7</prop>
												<prop name="IsDefault">1</prop>
												<prop name="Concentration">0</prop>
												<obj name="ChannelProp" class="ChannelProperty" version="1">
													<prop name="ChannelIdx">0</prop>
												</obj>
												<prop name="ReadOnly">1</prop>
											</obj>
											<obj name="PropertyObject" class="QuantCpHighProp" version="4">
												<prop name="PropertyTypeName">Cp High</prop>
												<prop name="Position">7</prop>
												<prop name="IsDefault">1</prop>
												<prop name="CpRangeHigh">0</prop>
												<obj name="ChannelProp" class="ChannelProperty" version="1">
													<prop name="ChannelIdx">0</prop>
												</obj>
												<prop name="ReadOnly">1</prop>
											</obj>
											<obj name="PropertyObject" class="QuantCpLowProp" version="4">
												<prop name="PropertyTypeName">Cp Low</prop>
												<prop name="Position">7</prop>
												<prop name="IsDefault">1</prop>
												<prop name="CpRangeLow">0</prop>
												<obj name="ChannelProp" class="ChannelProperty" version="1">
													<prop name="ChannelIdx">0</prop>
												</obj>
												<prop name="ReadOnly">1</prop>
											</obj>
											<obj name="PropertyObject" class="RQEffProp" version="4">
												<prop name="PropertyTypeName">Efficiency</prop>
												<prop name="Position">7</prop>
												<prop name="IsDefault">1</prop>
												<prop name="Efficiency">2</prop>
												<obj name="ChannelProp" class="ChannelProperty" version="1">
													<prop name="ChannelIdx">0</prop>
												</obj>
											</obj>
											<obj name="PropertyObject" class="ChannelGenotype" version="4">
												<prop name="PropertyTypeName">Melt Geno Genotype</prop>
												<prop name="Position">7</prop>
												<prop name="IsDefault">1</prop>
												<prop name="ReadOnly">1</prop>
												<obj name="ChannelProp" class="ChannelProperty" version="1">
													<prop name="ChannelIdx">0</prop>
												</obj>
											</obj>
											<obj name="PropertyObject" class="GroupChannelTypeProp" version="4">
												<prop name="PropertyTypeName">Melt Geno Sample Type</prop>
												<prop name="Position">7</prop>
												<prop name="IsDefault">0</prop>
												<prop name="GroupSampleType">mstUnknown</prop>
												<obj name="ChannelProp" class="ChannelProperty" version="1">
													<prop name="ChannelIdx">0</prop>
												</obj>
											</obj>
											<obj name="PropertyObject" class="QuantSampleTypeProperty" version="4">
												<prop name="PropertyTypeName">Quantification Sample Type</prop>
												<prop name="Position">7</prop>
												<prop name="IsDefault">0</prop>
												<prop name="SampleType">qsUnknown</prop>
												<obj name="ChannelProp" class="ChannelProperty" version="1">
													<prop name="ChannelIdx">0</prop>
												</obj>
											</obj>
											<obj name="PropertyObject" class="ChannelGenotype" version="4">
												<prop name="PropertyTypeName">Scanning Genotype</prop>
												<prop name="Position">7</prop>
												<prop name="IsDefault">1</prop>
												<prop name="ReadOnly">1</prop>
												<obj name="ChannelProp" class="ChannelProperty" version="1">
													<prop name="ChannelIdx">0</prop>
												</obj>
											</obj>
											<obj name="PropertyObject" class="GroupChannelTypeProp" version="4">
												<prop name="PropertyTypeName">Scanning Sample Type</prop>
												<prop name="Position">7</prop>
												<prop name="IsDefault">0</prop>
												<prop name="GroupSampleType">mstUnknown</prop>
												<obj name="ChannelProp" class="ChannelProperty" version="1">
													<prop name="ChannelIdx">0</prop>
												</obj>
											</obj>
											<obj name="PropertyObject" class="TargetName" version="4">
												<prop name="PropertyTypeName">Target Name</prop>
												<prop name="Position">7</prop>
												<prop name="IsDefault">1</prop>
												<obj name="ChannelProp" class="ChannelProperty" version="1">
													<prop name="ChannelIdx">0</prop>
												</obj>
											</obj>
											<obj name="PropertyObject" class="RQTargetProperty" version="4">
												<prop name="PropertyTypeName">Target Type</prop>
												<prop name="Position">7</prop>
												<prop name="IsDefault">0</prop>
												<prop name="TargetType">dtNone</prop>
												<obj name="ChannelProp" class="ChannelProperty" version="1">
													<prop name="ChannelIdx">0</prop>
												</obj>
											</obj>
										</list>
									</obj>
								</list>
							</obj>
						</obj>
						<prop name="ChannelPropertyCount">1</prop>
						<prop name="ContainerPosition">7</prop>
						<prop name="HasSampleProperties">1</prop>
						<obj name="SampleProperties" class="PropertyList" version="1">
							<list name="emlist" count="14">
								<obj name="PropertyObject" class="SamplePrefColor" version="4">
									<prop name="PropertyTypeName">Color</prop>
									<prop name="Position">7</prop>
									<prop name="IsDefault">0</prop>
									<prop name="Color">$00FFFF0F</prop>
								</obj>
								<obj name="PropertyObject" class="DominantChannelProp" version="4">
									<prop name="PropertyTypeName">Dominant Channel</prop>
									<prop name="Position">7</prop>
									<prop name="IsDefault">0</prop>
									<prop name="DominantChannel">0</prop>
								</obj>
								<obj name="PropertyObject" class="Genotype" version="4">
									<prop name="PropertyTypeName">EndPt Genotype</prop>
									<prop name="Position">7</prop>
									<prop name="IsDefault">1</prop>
									<prop name="ReadOnly">1</prop>
								</obj>
								<obj name="PropertyObject" class="GroupingSample" version="4">
									<prop name="PropertyTypeName">EndPt Sample Type</prop>
									<prop name="Position">7</prop>
									<prop name="IsDefault">0</prop>
									<prop name="GroupSampleType">mstUnknown</prop>
								</obj>
								<obj name="PropertyObject" class="SamplePrefLineStyle" version="4">
									<prop name="PropertyTypeName">Line Style</prop>
									<prop name="Position">7</prop>
									<prop name="IsDefault">0</prop>
									<prop name="LineStyle">psSolid</prop>
								</obj>
								<obj name="PropertyObject" class="GenSampleEditNotes" version="4">
									<prop name="PropertyTypeName">Notes</prop>
									<prop name="Position">7</prop>
									<prop name="IsDefault">1</prop>
								</obj>
								<obj name="PropertyObject" class="SamplePrefPointStyle" version="4">
									<prop name="PropertyTypeName">Point Style</prop>
									<prop name="Position">7</prop>
									<prop name="IsDefault">0</prop>
									<prop name="PointStyle">psNothing</prop>
								</obj>
								<obj name="PropertyObject" class="GenSampleEditPosition" version="4">
									<prop name="PropertyTypeName">Position</prop>
									<prop name="Position">7</prop>
									<prop name="IsDefault">1</prop>
								</obj>
								<obj name="PropertyObject" class="GenSampleEditReplicate" version="4">
									<prop name="PropertyTypeName">Replicate of</prop>
									<prop name="Position">7</prop>
									<prop name="IsDefault">1</prop>
									<prop name="ReplicateOf">-1</prop>
								</obj>
								<obj name="PropertyObject" class="HTCSampleID" version="4">
									<prop name="PropertyTypeName">Sample ID</prop>
									<prop name="Position">7</prop>
									<prop name="IsDefault">1</prop>
								</obj>
								<obj name="PropertyObject" class="GenSampleEditName" version="4">
									<prop name="PropertyTypeName">Sample Name</prop>
									<prop name="Position">7</prop>
									<prop name="IsDefault">1</prop>
									<prop name="name">Sample 8</prop>
								</obj>
								<obj name="PropertyObject" class="HTCSamplePrepNotes" version="4">
									<prop name="PropertyTypeName">Sample Prep Notes</prop>
									<prop name="Position">7</prop>
									<prop name="IsDefault">1</prop>
								</obj>
								<obj name="PropertyObject" class="GenSampleEditSubset" version="4">
									<prop name="PropertyTypeName">Subsets</prop>
									<prop name="Position">7</prop>
									<prop name="IsDefault">1</prop>
								</obj>
								<obj name="PropertyObject" class="SamplePrefWidth" version="5">
									<prop name="PropertyTypeName">Width</prop>
									<prop name="Position">7</prop>
									<prop name="IsDefault">1</prop>
									<prop name="Width">1</prop>
								</obj>
							</list>
						</obj>
					</obj>
					<obj name="item" class="SamplePropInfo" version="1">
						<obj name="ChannelProperties" class="ChanPropList" version="2">
							<obj name="ChannelProperties" class="EMList" version="1">
								<list name="emlist" count="1">
									<obj name="item" class="PropertyList" version="1">
										<list name="emlist" count="12">
											<obj name="PropertyObject" class="RQSampleTargetProperty" version="4">
												<prop name="PropertyTypeName">Combined Sample and Target Type</prop>
												<prop name="Position">8</prop>
												<prop name="IsDefault">0</prop>
												<obj name="ChannelProp" class="ChannelProperty" version="1">
													<prop name="ChannelIdx">0</prop>
												</obj>
											</obj>
											<obj name="PropertyObject" class="QuantConcProperty" version="4">
												<prop name="PropertyTypeName">Concentration</prop>
												<prop name="Position">8</prop>
												<prop name="IsDefault">1</prop>
												<prop name="Concentration">0</prop>
												<obj name="ChannelProp" class="ChannelProperty" version="1">
													<prop name="ChannelIdx">0</prop>
												</obj>
												<prop name="ReadOnly">1</prop>
											</obj>
											<obj name="PropertyObject" class="QuantCpHighProp" version="4">
												<prop name="PropertyTypeName">Cp High</prop>
												<prop name="Position">8</prop>
												<prop name="IsDefault">1</prop>
												<prop name="CpRangeHigh">0</prop>
												<obj name="ChannelProp" class="ChannelProperty" version="1">
													<prop name="ChannelIdx">0</prop>
												</obj>
												<prop name="ReadOnly">1</prop>
											</obj>
											<obj name="PropertyObject" class="QuantCpLowProp" version="4">
												<prop name="PropertyTypeName">Cp Low</prop>
												<prop name="Position">8</prop>
												<prop name="IsDefault">1</prop>
												<prop name="CpRangeLow">0</prop>
												<obj name="ChannelProp" class="ChannelProperty" version="1">
													<prop name="ChannelIdx">0</prop>
												</obj>
												<prop name="ReadOnly">1</prop>
											</obj>
											<obj name="PropertyObject" class="RQEffProp" version="4">
												<prop name="PropertyTypeName">Efficiency</prop>
												<prop name="Position">8</prop>
												<prop name="IsDefault">1</prop>
												<prop name="Efficiency">2</prop>
												<obj name="ChannelProp" class="ChannelProperty" version="1">
													<prop name="ChannelIdx">0</prop>
												</obj>
											</obj>
											<obj name="PropertyObject" class="ChannelGenotype" version="4">
												<prop name="PropertyTypeName">Melt Geno Genotype</prop>
												<prop name="Position">8</prop>
												<prop name="IsDefault">1</prop>
												<prop name="ReadOnly">1</prop>
												<obj name="ChannelProp" class="ChannelProperty" version="1">
													<prop name="ChannelIdx">0</prop>
												</obj>
											</obj>
											<obj name="PropertyObject" class="GroupChannelTypeProp" version="4">
												<prop name="PropertyTypeName">Melt Geno Sample Type</prop>
												<prop name="Position">8</prop>
												<prop name="IsDefault">0</prop>
												<prop name="GroupSampleType">mstUnknown</prop>
												<obj name="ChannelProp" class="ChannelProperty" version="1">
													<prop name="ChannelIdx">0</prop>
												</obj>
											</obj>
											<obj name="PropertyObject" class="QuantSampleTypeProperty" version="4">
												<prop name="PropertyTypeName">Quantification Sample Type</prop>
												<prop name="Position">8</prop>
												<prop name="IsDefault">0</prop>
												<prop name="SampleType">qsUnknown</prop>
												<obj name="ChannelProp" class="ChannelProperty" version="1">
													<prop name="ChannelIdx">0</prop>
												</obj>
											</obj>
											<obj name="PropertyObject" class="ChannelGenotype" version="4">
												<prop name="PropertyTypeName">Scanning Genotype</prop>
												<prop name="Position">8</prop>
												<prop name="IsDefault">1</prop>
												<prop name="ReadOnly">1</prop>
												<obj name="ChannelProp" class="ChannelProperty" version="1">
													<prop name="ChannelIdx">0</prop>
												</obj>
											</obj>
											<obj name="PropertyObject" class="GroupChannelTypeProp" version="4">
												<prop name="PropertyTypeName">Scanning Sample Type</prop>
												<prop name="Position">8</prop>
												<prop name="IsDefault">0</prop>
												<prop name="GroupSampleType">mstUnknown</prop>
												<obj name="ChannelProp" class="ChannelProperty" version="1">
													<prop name="ChannelIdx">0</prop>
												</obj>
											</obj>
											<obj name="PropertyObject" class="TargetName" version="4">
												<prop name="PropertyTypeName">Target Name</prop>
												<prop name="Position">8</prop>
												<prop name="IsDefault">1</prop>
												<obj name="ChannelProp" class="ChannelProperty" version="1">
													<prop name="ChannelIdx">0</prop>
												</obj>
											</obj>
											<obj name="PropertyObject" class="RQTargetProperty" version="4">
												<prop name="PropertyTypeName">Target Type</prop>
												<prop name="Position">8</prop>
												<prop name="IsDefault">0</prop>
												<prop name="TargetType">dtNone</prop>
												<obj name="ChannelProp" class="ChannelProperty" version="1">
													<prop name="ChannelIdx">0</prop>
												</obj>
											</obj>
										</list>
									</obj>
								</list>
							</obj>
						</obj>
						<prop name="ChannelPropertyCount">1</prop>
						<prop name="ContainerPosition">8</prop>
						<prop name="HasSampleProperties">1</prop>
						<obj name="SampleProperties" class="PropertyList" version="1">
							<list name="emlist" count="14">
								<obj name="PropertyObject" class="SamplePrefColor" version="4">
									<prop name="PropertyTypeName">Color</prop>
									<prop name="Position">8</prop>
									<prop name="IsDefault">0</prop>
									<prop name="Color">$00404000</prop>
								</obj>
								<obj name="PropertyObject" class="DominantChannelProp" version="4">
									<prop name="PropertyTypeName">Dominant Channel</prop>
									<prop name="Position">8</prop>
									<prop name="IsDefault">0</prop>
									<prop name="DominantChannel">0</prop>
								</obj>
								<obj name="PropertyObject" class="Genotype" version="4">
									<prop name="PropertyTypeName">EndPt Genotype</prop>
									<prop name="Position">8</prop>
									<prop name="IsDefault">1</prop>
									<prop name="ReadOnly">1</prop>
								</obj>
								<obj name="PropertyObject" class="GroupingSample" version="4">
									<prop name="PropertyTypeName">EndPt Sample Type</prop>
									<prop name="Position">8</prop>
									<prop name="IsDefault">0</prop>
									<prop name="GroupSampleType">mstUnknown</prop>
								</obj>
								<obj name="PropertyObject" class="SamplePrefLineStyle" version="4">
									<prop name="PropertyTypeName">Line Style</prop>
									<prop name="Position">8</prop>
									<prop name="IsDefault">0</prop>
									<prop name="LineStyle">psSolid</prop>
								</obj>
								<obj name="PropertyObject" class="GenSampleEditNotes" version="4">
									<prop name="PropertyTypeName">Notes</prop>
									<prop name="Position">8</prop>
									<prop name="IsDefault">1</prop>
								</obj>
								<obj name="PropertyObject" class="SamplePrefPointStyle" version="4">
									<prop name="PropertyTypeName">Point Style</prop>
									<prop name="Position">8</prop>
									<prop name="IsDefault">0</prop>
									<prop name="PointStyle">psNothing</prop>
								</obj>
								<obj name="PropertyObject" class="GenSampleEditPosition" version="4">
									<prop name="PropertyTypeName">Position</prop>
									<prop name="Position">8</prop>
									<prop name="IsDefault">1</prop>
								</obj>
								<obj name="PropertyObject" class="GenSampleEditReplicate" version="4">
									<prop name="PropertyTypeName">Replicate of</prop>
									<prop name="Position">8</prop>
									<prop name="IsDefault">1</prop>
									<prop name="ReplicateOf">-1</prop>
								</obj>
								<obj name="PropertyObject" class="HTCSampleID" version="4">
									<prop name="PropertyTypeName">Sample ID</prop>
									<prop name="Position">8</prop>
									<prop name="IsDefault">1</prop>
								</obj>
								<obj name="PropertyObject" class="GenSampleEditName" version="4">
									<prop name="PropertyTypeName">Sample Name</prop>
									<prop name="Position">8</prop>
									<prop name="IsDefault">1</prop>
									<prop name="name">Sample 9</prop>
								</obj>
								<obj name="PropertyObject" class="HTCSamplePrepNotes" version="4">
									<prop name="PropertyTypeName">Sample Prep Notes</prop>
									<prop name="Position">8</prop>
									<prop name="IsDefault">1</prop>
								</obj>
								<obj name="PropertyObject" class="GenSampleEditSubset" version="4">
									<prop name="PropertyTypeName">Subsets</prop>
									<prop name="Position">8</prop>
									<prop name="IsDefault">1</prop>
								</obj>
								<obj name="PropertyObject" class="SamplePrefWidth" version="5">
									<prop name="PropertyTypeName">Width</prop>
									<prop name="Position">8</prop>
									<prop name="IsDefault">1</prop>
									<prop name="Width">1</prop>
								</obj>
							</list>
						</obj>
					</obj>
					<obj name="item" class="SamplePropInfo" version="1">
						<obj name="ChannelProperties" class="ChanPropList" version="2">
							<obj name="ChannelProperties" class="EMList" version="1">
								<list name="emlist" count="1">
									<obj name="item" class="PropertyList" version="1">
										<list name="emlist" count="12">
											<obj name="PropertyObject" class="RQSampleTargetProperty" version="4">
												<prop name="PropertyTypeName">Combined Sample and Target Type</prop>
												<prop name="Position">9</prop>
												<prop name="IsDefault">0</prop>
												<obj name="ChannelProp" class="ChannelProperty" version="1">
													<prop name="ChannelIdx">0</prop>
												</obj>
											</obj>
											<obj name="PropertyObject" class="QuantConcProperty" version="4">
												<prop name="PropertyTypeName">Concentration</prop>
												<prop name="Position">9</prop>
												<prop name="IsDefault">1</prop>
												<prop name="Concentration">0</prop>
												<obj name="ChannelProp" class="ChannelProperty" version="1">
													<prop name="ChannelIdx">0</prop>
												</obj>
												<prop name="ReadOnly">1</prop>
											</obj>
											<obj name="PropertyObject" class="QuantCpHighProp" version="4">
												<prop name="PropertyTypeName">Cp High</prop>
												<prop name="Position">9</prop>
												<prop name="IsDefault">1</prop>
												<prop name="CpRangeHigh">0</prop>
												<obj name="ChannelProp" class="ChannelProperty" version="1">
													<prop name="ChannelIdx">0</prop>
												</obj>
												<prop name="ReadOnly">1</prop>
											</obj>
											<obj name="PropertyObject" class="QuantCpLowProp" version="4">
												<prop name="PropertyTypeName">Cp Low</prop>
												<prop name="Position">9</prop>
												<prop name="IsDefault">1</prop>
												<prop name="CpRangeLow">0</prop>
												<obj name="ChannelProp" class="ChannelProperty" version="1">
													<prop name="ChannelIdx">0</prop>
												</obj>
												<prop name="ReadOnly">1</prop>
											</obj>
											<obj name="PropertyObject" class="RQEffProp" version="4">
												<prop name="PropertyTypeName">Efficiency</prop>
												<prop name="Position">9</prop>
												<prop name="IsDefault">1</prop>
												<prop name="Efficiency">2</prop>
												<obj name="ChannelProp" class="ChannelProperty" version="1">
													<prop name="ChannelIdx">0</prop>
												</obj>
											</obj>
											<obj name="PropertyObject" class="ChannelGenotype" version="4">
												<prop name="PropertyTypeName">Melt Geno Genotype</prop>
												<prop name="Position">9</prop>
												<prop name="IsDefault">1</prop>
												<prop name="ReadOnly">1</prop>
												<obj name="ChannelProp" class="ChannelProperty" version="1">
													<prop name="ChannelIdx">0</prop>
												</obj>
											</obj>
											<obj name="PropertyObject" class="GroupChannelTypeProp" version="4">
												<prop name="PropertyTypeName">Melt Geno Sample Type</prop>
												<prop name="Position">9</prop>
												<prop name="IsDefault">0</prop>
												<prop name="GroupSampleType">mstUnknown</prop>
												<obj name="ChannelProp" class="ChannelProperty" version="1">
													<prop name="ChannelIdx">0</prop>
												</obj>
											</obj>
											<obj name="PropertyObject" class="QuantSampleTypeProperty" version="4">
												<prop name="PropertyTypeName">Quantification Sample Type</prop>
												<prop name="Position">9</prop>
												<prop name="IsDefault">0</prop>
												<prop name="SampleType">qsUnknown</prop>
												<obj name="ChannelProp" class="ChannelProperty" version="1">
													<prop name="ChannelIdx">0</prop>
												</obj>
											</obj>
											<obj name="PropertyObject" class="ChannelGenotype" version="4">
												<prop name="PropertyTypeName">Scanning Genotype</prop>
												<prop name="Position">9</prop>
												<prop name="IsDefault">1</prop>
												<prop name="ReadOnly">1</prop>
												<obj name="ChannelProp" class="ChannelProperty" version="1">
													<prop name="ChannelIdx">0</prop>
												</obj>
											</obj>
											<obj name="PropertyObject" class="GroupChannelTypeProp" version="4">
												<prop name="PropertyTypeName">Scanning Sample Type</prop>
												<prop name="Position">9</prop>
												<prop name="IsDefault">0</prop>
												<prop name="GroupSampleType">mstUnknown</prop>
												<obj name="ChannelProp" class="ChannelProperty" version="1">
													<prop name="ChannelIdx">0</prop>
												</obj>
											</obj>
											<obj name="PropertyObject" class="TargetName" version="4">
												<prop name="PropertyTypeName">Target Name</prop>
												<prop name="Position">9</prop>
												<prop name="IsDefault">1</prop>
												<obj name="ChannelProp" class="ChannelProperty" version="1">
													<prop name="ChannelIdx">0</prop>
												</obj>
											</obj>
											<obj name="PropertyObject" class="RQTargetProperty" version="4">
												<prop name="PropertyTypeName">Target Type</prop>
												<prop name="Position">9</prop>
												<prop name="IsDefault">0</prop>
												<prop name="TargetType">dtNone</prop>
												<obj name="ChannelProp" class="ChannelProperty" version="1">
													<prop name="ChannelIdx">0</prop>
												</obj>
											</obj>
										</list>
									</obj>
								</list>
							</obj>
						</obj>
						<prop name="ChannelPropertyCount">1</prop>
						<prop name="ContainerPosition">9</prop>
						<prop name="HasSampleProperties">1</prop>
						<obj name="SampleProperties" class="PropertyList" version="1">
							<list name="emlist" count="14">
								<obj name="PropertyObject" class="SamplePrefColor" version="4">
									<prop name="PropertyTypeName">Color</prop>
									<prop name="Position">9</prop>
									<prop name="IsDefault">0</prop>
									<prop name="Color">$004080FF</prop>
								</obj>
								<obj name="PropertyObject" class="DominantChannelProp" version="4">
									<prop name="PropertyTypeName">Dominant Channel</prop>
									<prop name="Position">9</prop>
									<prop name="IsDefault">0</prop>
									<prop name="DominantChannel">0</prop>
								</obj>
								<obj name="PropertyObject" class="Genotype" version="4">
									<prop name="PropertyTypeName">EndPt Genotype</prop>
									<prop name="Position">9</prop>
									<prop name="IsDefault">1</prop>
									<prop name="ReadOnly">1</prop>
								</obj>
								<obj name="PropertyObject" class="GroupingSample" version="4">
									<prop name="PropertyTypeName">EndPt Sample Type</prop>
									<prop name="Position">9</prop>
									<prop name="IsDefault">0</prop>
									<prop name="GroupSampleType">mstUnknown</prop>
								</obj>
								<obj name="PropertyObject" class="SamplePrefLineStyle" version="4">
									<prop name="PropertyTypeName">Line Style</prop>
									<prop name="Position">9</prop>
									<prop name="IsDefault">0</prop>
									<prop name="LineStyle">psSolid</prop>
								</obj>
								<obj name="PropertyObject" class="GenSampleEditNotes" version="4">
									<prop name="PropertyTypeName">Notes</prop>
									<prop name="Position">9</prop>
									<prop name="IsDefault">1</prop>
								</obj>
								<obj name="PropertyObject" class="SamplePrefPointStyle" version="4">
									<prop name="PropertyTypeName">Point Style</prop>
									<prop name="Position">9</prop>
									<prop name="IsDefault">0</prop>
									<prop name="PointStyle">psNothing</prop>
								</obj>
								<obj name="PropertyObject" class="GenSampleEditPosition" version="4">
									<prop name="PropertyTypeName">Position</prop>
									<prop name="Position">9</prop>
									<prop name="IsDefault">1</prop>
								</obj>
								<obj name="PropertyObject" class="GenSampleEditReplicate" version="4">
									<prop name="PropertyTypeName">Replicate of</prop>
									<prop name="Position">9</prop>
									<prop name="IsDefault">1</prop>
									<prop name="ReplicateOf">-1</prop>
								</obj>
								<obj name="PropertyObject" class="HTCSampleID" version="4">
									<prop name="PropertyTypeName">Sample ID</prop>
									<prop name="Position">9</prop>
									<prop name="IsDefault">1</prop>
								</obj>
								<obj name="PropertyObject" class="GenSampleEditName" version="4">
									<prop name="PropertyTypeName">Sample Name</prop>
									<prop name="Position">9</prop>
									<prop name="IsDefault">1</prop>
									<prop name="name">Sample 10</prop>
								</obj>
								<obj name="PropertyObject" class="HTCSamplePrepNotes" version="4">
									<prop name="PropertyTypeName">Sample Prep Notes</prop>
									<prop name="Position">9</prop>
									<prop name="IsDefault">1</prop>
								</obj>
								<obj name="PropertyObject" class="GenSampleEditSubset" version="4">
									<prop name="PropertyTypeName">Subsets</prop>
									<prop name="Position">9</prop>
									<prop name="IsDefault">1</prop>
								</obj>
								<obj name="PropertyObject" class="SamplePrefWidth" version="5">
									<prop name="PropertyTypeName">Width</prop>
									<prop name="Position">9</prop>
									<prop name="IsDefault">1</prop>
									<prop name="Width">1</prop>
								</obj>
							</list>
						</obj>
					</obj>
					<obj name="item" class="SamplePropInfo" version="1">
						<obj name="ChannelProperties" class="ChanPropList" version="2">
							<obj name="ChannelProperties" class="EMList" version="1">
								<list name="emlist" count="1">
									<obj name="item" class="PropertyList" version="1">
										<list name="emlist" count="12">
											<obj name="PropertyObject" class="RQSampleTargetProperty" version="4">
												<prop name="PropertyTypeName">Combined Sample and Target Type</prop>
												<prop name="Position">10</prop>
												<prop name="IsDefault">0</prop>
												<obj name="ChannelProp" class="ChannelProperty" version="1">
													<prop name="ChannelIdx">0</prop>
												</obj>
											</obj>
											<obj name="PropertyObject" class="QuantConcProperty" version="4">
												<prop name="PropertyTypeName">Concentration</prop>
												<prop name="Position">10</prop>
												<prop name="IsDefault">1</prop>
												<prop name="Concentration">0</prop>
												<obj name="ChannelProp" class="ChannelProperty" version="1">
													<prop name="ChannelIdx">0</prop>
												</obj>
												<prop name="ReadOnly">1</prop>
											</obj>
											<obj name="PropertyObject" class="QuantCpHighProp" version="4">
												<prop name="PropertyTypeName">Cp High</prop>
												<prop name="Position">10</prop>
												<prop name="IsDefault">1</prop>
												<prop name="CpRangeHigh">0</prop>
												<obj name="ChannelProp" class="ChannelProperty" version="1">
													<prop name="ChannelIdx">0</prop>
												</obj>
												<prop name="ReadOnly">1</prop>
											</obj>
											<obj name="PropertyObject" class="QuantCpLowProp" version="4">
												<prop name="PropertyTypeName">Cp Low</prop>
												<prop name="Position">10</prop>
												<prop name="IsDefault">1</prop>
												<prop name="CpRangeLow">0</prop>
												<obj name="ChannelProp" class="ChannelProperty" version="1">
													<prop name="ChannelIdx">0</prop>
												</obj>
												<prop name="ReadOnly">1</prop>
											</obj>
											<obj name="PropertyObject" class="RQEffProp" version="4">
												<prop name="PropertyTypeName">Efficiency</prop>
												<prop name="Position">10</prop>
												<prop name="IsDefault">1</prop>
												<prop name="Efficiency">2</prop>
												<obj name="ChannelProp" class="ChannelProperty" version="1">
													<prop name="ChannelIdx">0</prop>
												</obj>
											</obj>
											<obj name="PropertyObject" class="ChannelGenotype" version="4">
												<prop name="PropertyTypeName">Melt Geno Genotype</prop>
												<prop name="Position">10</prop>
												<prop name="IsDefault">1</prop>
												<prop name="ReadOnly">1</prop>
												<obj name="ChannelProp" class="ChannelProperty" version="1">
													<prop name="ChannelIdx">0</prop>
												</obj>
											</obj>
											<obj name="PropertyObject" class="GroupChannelTypeProp" version="4">
												<prop name="PropertyTypeName">Melt Geno Sample Type</prop>
												<prop name="Position">10</prop>
												<prop name="IsDefault">0</prop>
												<prop name="GroupSampleType">mstUnknown</prop>
												<obj name="ChannelProp" class="ChannelProperty" version="1">
													<prop name="ChannelIdx">0</prop>
												</obj>
											</obj>
											<obj name="PropertyObject" class="QuantSampleTypeProperty" version="4">
												<prop name="PropertyTypeName">Quantification Sample Type</prop>
												<prop name="Position">10</prop>
												<prop name="IsDefault">0</prop>
												<prop name="SampleType">qsUnknown</prop>
												<obj name="ChannelProp" class="ChannelProperty" version="1">
													<prop name="ChannelIdx">0</prop>
												</obj>
											</obj>
											<obj name="PropertyObject" class="ChannelGenotype" version="4">
												<prop name="PropertyTypeName">Scanning Genotype</prop>
												<prop name="Position">10</prop>
												<prop name="IsDefault">1</prop>
												<prop name="ReadOnly">1</prop>
												<obj name="ChannelProp" class="ChannelProperty" version="1">
													<prop name="ChannelIdx">0</prop>
												</obj>
											</obj>
											<obj name="PropertyObject" class="GroupChannelTypeProp" version="4">
												<prop name="PropertyTypeName">Scanning Sample Type</prop>
												<prop name="Position">10</prop>
												<prop name="IsDefault">0</prop>
												<prop name="GroupSampleType">mstUnknown</prop>
												<obj name="ChannelProp" class="ChannelProperty" version="1">
													<prop name="ChannelIdx">0</prop>
												</obj>
											</obj>
											<obj name="PropertyObject" class="TargetName" version="4">
												<prop name="PropertyTypeName">Target Name</prop>
												<prop name="Position">10</prop>
												<prop name="IsDefault">1</prop>
												<obj name="ChannelProp" class="ChannelProperty" version="1">
													<prop name="ChannelIdx">0</prop>
												</obj>
											</obj>
											<obj name="PropertyObject" class="RQTargetProperty" version="4">
												<prop name="PropertyTypeName">Target Type</prop>
												<prop name="Position">10</prop>
												<prop name="IsDefault">0</prop>
												<prop name="TargetType">dtNone</prop>
												<obj name="ChannelProp" class="ChannelProperty" version="1">
													<prop name="ChannelIdx">0</prop>
												</obj>
											</obj>
										</list>
									</obj>
								</list>
							</obj>
						</obj>
						<prop name="ChannelPropertyCount">1</prop>
						<prop name="ContainerPosition">10</prop>
						<prop name="HasSampleProperties">1</prop>
						<obj name="SampleProperties" class="PropertyList" version="1">
							<list name="emlist" count="14">
								<obj name="PropertyObject" class="SamplePrefColor" version="4">
									<prop name="PropertyTypeName">Color</prop>
									<prop name="Position">10</prop>
									<prop name="IsDefault">0</prop>
									<prop name="Color">$00FD0299</prop>
								</obj>
								<obj name="PropertyObject" class="DominantChannelProp" version="4">
									<prop name="PropertyTypeName">Dominant Channel</prop>
									<prop name="Position">10</prop>
									<prop name="IsDefault">0</prop>
									<prop name="DominantChannel">0</prop>
								</obj>
								<obj name="PropertyObject" class="Genotype" version="4">
									<prop name="PropertyTypeName">EndPt Genotype</prop>
									<prop name="Position">10</prop>
									<prop name="IsDefault">1</prop>
									<prop name="ReadOnly">1</prop>
								</obj>
								<obj name="PropertyObject" class="GroupingSample" version="4">
									<prop name="PropertyTypeName">EndPt Sample Type</prop>
									<prop name="Position">10</prop>
									<prop name="IsDefault">0</prop>
									<prop name="GroupSampleType">mstUnknown</prop>
								</obj>
								<obj name="PropertyObject" class="SamplePrefLineStyle" version="4">
									<prop name="PropertyTypeName">Line Style</prop>
									<prop name="Position">10</prop>
									<prop name="IsDefault">0</prop>
									<prop name="LineStyle">psSolid</prop>
								</obj>
								<obj name="PropertyObject" class="GenSampleEditNotes" version="4">
									<prop name="PropertyTypeName">Notes</prop>
									<prop name="Position">10</prop>
									<prop name="IsDefault">1</prop>
								</obj>
								<obj name="PropertyObject" class="SamplePrefPointStyle" version="4">
									<prop name="PropertyTypeName">Point Style</prop>
									<prop name="Position">10</prop>
									<prop name="IsDefault">0</prop>
									<prop name="PointStyle">psNothing</prop>
								</obj>
								<obj name="PropertyObject" class="GenSampleEditPosition" version="4">
									<prop name="PropertyTypeName">Position</prop>
									<prop name="Position">10</prop>
									<prop name="IsDefault">1</prop>
								</obj>
								<obj name="PropertyObject" class="GenSampleEditReplicate" version="4">
									<prop name="PropertyTypeName">Replicate of</prop>
									<prop name="Position">10</prop>
									<prop name="IsDefault">1</prop>
									<prop name="ReplicateOf">-1</prop>
								</obj>
								<obj name="PropertyObject" class="HTCSampleID" version="4">
									<prop name="PropertyTypeName">Sample ID</prop>
									<prop name="Position">10</prop>
									<prop name="IsDefault">1</prop>
								</obj>
								<obj name="PropertyObject" class="GenSampleEditName" version="4">
									<prop name="PropertyTypeName">Sample Name</prop>
									<prop name="Position">10</prop>
									<prop name="IsDefault">1</prop>
									<prop name="name">Sample 11</prop>
								</obj>
								<obj name="PropertyObject" class="HTCSamplePrepNotes" version="4">
									<prop name="PropertyTypeName">Sample Prep Notes</prop>
									<prop name="Position">10</prop>
									<prop name="IsDefault">1</prop>
								</obj>
								<obj name="PropertyObject" class="GenSampleEditSubset" version="4">
									<prop name="PropertyTypeName">Subsets</prop>
									<prop name="Position">10</prop>
									<prop name="IsDefault">1</prop>
								</obj>
								<obj name="PropertyObject" class="SamplePrefWidth" version="5">
									<prop name="PropertyTypeName">Width</prop>
									<prop name="Position">10</prop>
									<prop name="IsDefault">1</prop>
									<prop name="Width">1</prop>
								</obj>
							</list>
						</obj>
					</obj>
					<obj name="item" class="SamplePropInfo" version="1">
						<obj name="ChannelProperties" class="ChanPropList" version="2">
							<obj name="ChannelProperties" class="EMList" version="1">
								<list name="emlist" count="1">
									<obj name="item" class="PropertyList" version="1">
										<list name="emlist" count="12">
											<obj name="PropertyObject" class="RQSampleTargetProperty" version="4">
												<prop name="PropertyTypeName">Combined Sample and Target Type</prop>
												<prop name="Position">11</prop>
												<prop name="IsDefault">0</prop>
												<obj name="ChannelProp" class="ChannelProperty" version="1">
													<prop name="ChannelIdx">0</prop>
												</obj>
											</obj>
											<obj name="PropertyObject" class="QuantConcProperty" version="4">
												<prop name="PropertyTypeName">Concentration</prop>
												<prop name="Position">11</prop>
												<prop name="IsDefault">1</prop>
												<prop name="Concentration">0</prop>
												<obj name="ChannelProp" class="ChannelProperty" version="1">
													<prop name="ChannelIdx">0</prop>
												</obj>
												<prop name="ReadOnly">1</prop>
											</obj>
											<obj name="PropertyObject" class="QuantCpHighProp" version="4">
												<prop name="PropertyTypeName">Cp High</prop>
												<prop name="Position">11</prop>
												<prop name="IsDefault">1</prop>
												<prop name="CpRangeHigh">0</prop>
												<obj name="ChannelProp" class="ChannelProperty" version="1">
													<prop name="ChannelIdx">0</prop>
												</obj>
												<prop name="ReadOnly">1</prop>
											</obj>
											<obj name="PropertyObject" class="QuantCpLowProp" version="4">
												<prop name="PropertyTypeName">Cp Low</prop>
												<prop name="Position">11</prop>
												<prop name="IsDefault">1</prop>
												<prop name="CpRangeLow">0</prop>
												<obj name="ChannelProp" class="ChannelProperty" version="1">
													<prop name="ChannelIdx">0</prop>
												</obj>
												<prop name="ReadOnly">1</prop>
											</obj>
											<obj name="PropertyObject" class="RQEffProp" version="4">
												<prop name="PropertyTypeName">Efficiency</prop>
												<prop name="Position">11</prop>
												<prop name="IsDefault">1</prop>
												<prop name="Efficiency">2</prop>
												<obj name="ChannelProp" class="ChannelProperty" version="1">
													<prop name="ChannelIdx">0</prop>
												</obj>
											</obj>
											<obj name="PropertyObject" class="ChannelGenotype" version="4">
												<prop name="PropertyTypeName">Melt Geno Genotype</prop>
												<prop name="Position">11</prop>
												<prop name="IsDefault">1</prop>
												<prop name="ReadOnly">1</prop>
												<obj name="ChannelProp" class="ChannelProperty" version="1">
													<prop name="ChannelIdx">0</prop>
												</obj>
											</obj>
											<obj name="PropertyObject" class="GroupChannelTypeProp" version="4">
												<prop name="PropertyTypeName">Melt Geno Sample Type</prop>
												<prop name="Position">11</prop>
												<prop name="IsDefault">0</prop>
												<prop name="GroupSampleType">mstUnknown</prop>
												<obj name="ChannelProp" class="ChannelProperty" version="1">
													<prop name="ChannelIdx">0</prop>
												</obj>
											</obj>
											<obj name="PropertyObject" class="QuantSampleTypeProperty" version="4">
												<prop name="PropertyTypeName">Quantification Sample Type</prop>
												<prop name="Position">11</prop>
												<prop name="IsDefault">0</prop>
												<prop name="SampleType">qsUnknown</prop>
												<obj name="ChannelProp" class="ChannelProperty" version="1">
													<prop name="ChannelIdx">0</prop>
												</obj>
											</obj>
											<obj name="PropertyObject" class="ChannelGenotype" version="4">
												<prop name="PropertyTypeName">Scanning Genotype</prop>
												<prop name="Position">11</prop>
												<prop name="IsDefault">1</prop>
												<prop name="ReadOnly">1</prop>
												<obj name="ChannelProp" class="ChannelProperty" version="1">
													<prop name="ChannelIdx">0</prop>
												</obj>
											</obj>
											<obj name="PropertyObject" class="GroupChannelTypeProp" version="4">
												<prop name="PropertyTypeName">Scanning Sample Type</prop>
												<prop name="Position">11</prop>
												<prop name="IsDefault">0</prop>
												<prop name="GroupSampleType">mstUnknown</prop>
												<obj name="ChannelProp" class="ChannelProperty" version="1">
													<prop name="ChannelIdx">0</prop>
												</obj>
											</obj>
											<obj name="PropertyObject" class="TargetName" version="4">
												<prop name="PropertyTypeName">Target Name</prop>
												<prop name="Position">11</prop>
												<prop name="IsDefault">1</prop>
												<obj name="ChannelProp" class="ChannelProperty" version="1">
													<prop name="ChannelIdx">0</prop>
												</obj>
											</obj>
											<obj name="PropertyObject" class="RQTargetProperty" version="4">
												<prop name="PropertyTypeName">Target Type</prop>
												<prop name="Position">11</prop>
												<prop name="IsDefault">0</prop>
												<prop name="TargetType">dtNone</prop>
												<obj name="ChannelProp" class="ChannelProperty" version="1">
													<prop name="ChannelIdx">0</prop>
												</obj>
											</obj>
										</list>
									</obj>
								</list>
							</obj>
						</obj>
						<prop name="ChannelPropertyCount">1</prop>
						<prop name="ContainerPosition">11</prop>
						<prop name="HasSampleProperties">1</prop>
						<obj name="SampleProperties" class="PropertyList" version="1">
							<list name="emlist" count="14">
								<obj name="PropertyObject" class="SamplePrefColor" version="4">
									<prop name="PropertyTypeName">Color</prop>
									<prop name="Position">11</prop>
									<prop name="IsDefault">0</prop>
									<prop name="Color">$0026C4B8</prop>
								</obj>
								<obj name="PropertyObject" class="DominantChannelProp" version="4">
									<prop name="PropertyTypeName">Dominant Channel</prop>
									<prop name="Position">11</prop>
									<prop name="IsDefault">0</prop>
									<prop name="DominantChannel">0</prop>
								</obj>
								<obj name="PropertyObject" class="Genotype" version="4">
									<prop name="PropertyTypeName">EndPt Genotype</prop>
									<prop name="Position">11</prop>
									<prop name="IsDefault">1</prop>
									<prop name="ReadOnly">1</prop>
								</obj>
								<obj name="PropertyObject" class="GroupingSample" version="4">
									<prop name="PropertyTypeName">EndPt Sample Type</prop>
									<prop name="Position">11</prop>
									<prop name="IsDefault">0</prop>
									<prop name="GroupSampleType">mstUnknown</prop>
								</obj>
								<obj name="PropertyObject" class="SamplePrefLineStyle" version="4">
									<prop name="PropertyTypeName">Line Style</prop>
									<prop name="Position">11</prop>
									<prop name="IsDefault">0</prop>
									<prop name="LineStyle">psSolid</prop>
								</obj>
								<obj name="PropertyObject" class="GenSampleEditNotes" version="4">
									<prop name="PropertyTypeName">Notes</prop>
									<prop name="Position">11</prop>
									<prop name="IsDefault">1</prop>
								</obj>
								<obj name="PropertyObject" class="SamplePrefPointStyle" version="4">
									<prop name="PropertyTypeName">Point Style</prop>
									<prop name="Position">11</prop>
									<prop name="IsDefault">0</prop>
									<prop name="PointStyle">psNothing</prop>
								</obj>
								<obj name="PropertyObject" class="GenSampleEditPosition" version="4">
									<prop name="PropertyTypeName">Position</prop>
									<prop name="Position">11</prop>
									<prop name="IsDefault">1</prop>
								</obj>
								<obj name="PropertyObject" class="GenSampleEditReplicate" version="4">
									<prop name="PropertyTypeName">Replicate of</prop>
									<prop name="Position">11</prop>
									<prop name="IsDefault">1</prop>
									<prop name="ReplicateOf">-1</prop>
								</obj>
								<obj name="PropertyObject" class="HTCSampleID" version="4">
									<prop name="PropertyTypeName">Sample ID</prop>
									<prop name="Position">11</prop>
									<prop name="IsDefault">1</prop>
								</obj>
								<obj name="PropertyObject" class="GenSampleEditName" version="4">
									<prop name="PropertyTypeName">Sample Name</prop>
									<prop name="Position">11</prop>
									<prop name="IsDefault">1</prop>
									<prop name="name">Sample 12</prop>
								</obj>
								<obj name="PropertyObject" class="HTCSamplePrepNotes" version="4">
									<prop name="PropertyTypeName">Sample Prep Notes</prop>
									<prop name="Position">11</prop>
									<prop name="IsDefault">1</prop>
								</obj>
								<obj name="PropertyObject" class="GenSampleEditSubset" version="4">
									<prop name="PropertyTypeName">Subsets</prop>
									<prop name="Position">11</prop>
									<prop name="IsDefault">1</prop>
								</obj>
								<obj name="PropertyObject" class="SamplePrefWidth" version="5">
									<prop name="PropertyTypeName">Width</prop>
									<prop name="Position">11</prop>
									<prop name="IsDefault">1</prop>
									<prop name="Width">1</prop>
								</obj>
							</list>
						</obj>
					</obj>
					<obj name="item" class="SamplePropInfo" version="1">
						<obj name="ChannelProperties" class="ChanPropList" version="2">
							<obj name="ChannelProperties" class="EMList" version="1">
								<list name="emlist" count="1">
									<obj name="item" class="PropertyList" version="1">
										<list name="emlist" count="12">
											<obj name="PropertyObject" class="RQSampleTargetProperty" version="4">
												<prop name="PropertyTypeName">Combined Sample and Target Type</prop>
												<prop name="Position">12</prop>
												<prop name="IsDefault">0</prop>
												<obj name="ChannelProp" class="ChannelProperty" version="1">
													<prop name="ChannelIdx">0</prop>
												</obj>
											</obj>
											<obj name="PropertyObject" class="QuantConcProperty" version="4">
												<prop name="PropertyTypeName">Concentration</prop>
												<prop name="Position">12</prop>
												<prop name="IsDefault">1</prop>
												<prop name="Concentration">0</prop>
												<obj name="ChannelProp" class="ChannelProperty" version="1">
													<prop name="ChannelIdx">0</prop>
												</obj>
												<prop name="ReadOnly">1</prop>
											</obj>
											<obj name="PropertyObject" class="QuantCpHighProp" version="4">
												<prop name="PropertyTypeName">Cp High</prop>
												<prop name="Position">12</prop>
												<prop name="IsDefault">1</prop>
												<prop name="CpRangeHigh">0</prop>
												<obj name="ChannelProp" class="ChannelProperty" version="1">
													<prop name="ChannelIdx">0</prop>
												</obj>
												<prop name="ReadOnly">1</prop>
											</obj>
											<obj name="PropertyObject" class="QuantCpLowProp" version="4">
												<prop name="PropertyTypeName">Cp Low</prop>
												<prop name="Position">12</prop>
												<prop name="IsDefault">1</prop>
												<prop name="CpRangeLow">0</prop>
												<obj name="ChannelProp" class="ChannelProperty" version="1">
													<prop name="ChannelIdx">0</prop>
												</obj>
												<prop name="ReadOnly">1</prop>
											</obj>
											<obj name="PropertyObject" class="RQEffProp" version="4">
												<prop name="PropertyTypeName">Efficiency</prop>
												<prop name="Position">12</prop>
												<prop name="IsDefault">1</prop>
												<prop name="Efficiency">2</prop>
												<obj name="ChannelProp" class="ChannelProperty" version="1">
													<prop name="ChannelIdx">0</prop>
												</obj>
											</obj>
											<obj name="PropertyObject" class="ChannelGenotype" version="4">
												<prop name="PropertyTypeName">Melt Geno Genotype</prop>
												<prop name="Position">12</prop>
												<prop name="IsDefault">1</prop>
												<prop name="ReadOnly">1</prop>
												<obj name="ChannelProp" class="ChannelProperty" version="1">
													<prop name="ChannelIdx">0</prop>
												</obj>
											</obj>
											<obj name="PropertyObject" class="GroupChannelTypeProp" version="4">
												<prop name="PropertyTypeName">Melt Geno Sample Type</prop>
												<prop name="Position">12</prop>
												<prop name="IsDefault">0</prop>
												<prop name="GroupSampleType">mstUnknown</prop>
												<obj name="ChannelProp" class="ChannelProperty" version="1">
													<prop name="ChannelIdx">0</prop>
												</obj>
											</obj>
											<obj name="PropertyObject" class="QuantSampleTypeProperty" version="4">
												<prop name="PropertyTypeName">Quantification Sample Type</prop>
												<prop name="Position">12</prop>
												<prop name="IsDefault">0</prop>
												<prop name="SampleType">qsUnknown</prop>
												<obj name="ChannelProp" class="ChannelProperty" version="1">
													<prop name="ChannelIdx">0</prop>
												</obj>
											</obj>
											<obj name="PropertyObject" class="ChannelGenotype" version="4">
												<prop name="PropertyTypeName">Scanning Genotype</prop>
												<prop name="Position">12</prop>
												<prop name="IsDefault">1</prop>
												<prop name="ReadOnly">1</prop>
												<obj name="ChannelProp" class="ChannelProperty" version="1">
													<prop name="ChannelIdx">0</prop>
												</obj>
											</obj>
											<obj name="PropertyObject" class="GroupChannelTypeProp" version="4">
												<prop name="PropertyTypeName">Scanning Sample Type</prop>
												<prop name="Position">12</prop>
												<prop name="IsDefault">0</prop>
												<prop name="GroupSampleType">mstUnknown</prop>
												<obj name="ChannelProp" class="ChannelProperty" version="1">
													<prop name="ChannelIdx">0</prop>
												</obj>
											</obj>
											<obj name="PropertyObject" class="TargetName" version="4">
												<prop name="PropertyTypeName">Target Name</prop>
												<prop name="Position">12</prop>
												<prop name="IsDefault">1</prop>
												<obj name="ChannelProp" class="ChannelProperty" version="1">
													<prop name="ChannelIdx">0</prop>
												</obj>
											</obj>
											<obj name="PropertyObject" class="RQTargetProperty" version="4">
												<prop name="PropertyTypeName">Target Type</prop>
												<prop name="Position">12</prop>
												<prop name="IsDefault">0</prop>
												<prop name="TargetType">dtNone</prop>
												<obj name="ChannelProp" class="ChannelProperty" version="1">
													<prop name="ChannelIdx">0</prop>
												</obj>
											</obj>
										</list>
									</obj>
								</list>
							</obj>
						</obj>
						<prop name="ChannelPropertyCount">1</prop>
						<prop name="ContainerPosition">12</prop>
						<prop name="HasSampleProperties">1</prop>
						<obj name="SampleProperties" class="PropertyList" version="1">
							<list name="emlist" count="14">
								<obj name="PropertyObject" class="SamplePrefColor" version="4">
									<prop name="PropertyTypeName">Color</prop>
									<prop name="Position">12</prop>
									<prop name="IsDefault">0</prop>
									<prop name="Color">$00FF8000</prop>
								</obj>
								<obj name="PropertyObject" class="DominantChannelProp" version="4">
									<prop name="PropertyTypeName">Dominant Channel</prop>
									<prop name="Position">12</prop>
									<prop name="IsDefault">0</prop>
									<prop name="DominantChannel">0</prop>
								</obj>
								<obj name="PropertyObject" class="Genotype" version="4">
									<prop name="PropertyTypeName">EndPt Genotype</prop>
									<prop name="Position">12</prop>
									<prop name="IsDefault">1</prop>
									<prop name="ReadOnly">1</prop>
								</obj>
								<obj name="PropertyObject" class="GroupingSample" version="4">
									<prop name="PropertyTypeName">EndPt Sample Type</prop>
									<prop name="Position">12</prop>
									<prop name="IsDefault">0</prop>
									<prop name="GroupSampleType">mstUnknown</prop>
								</obj>
								<obj name="PropertyObject" class="SamplePrefLineStyle" version="4">
									<prop name="PropertyTypeName">Line Style</prop>
									<prop name="Position">12</prop>
									<prop name="IsDefault">0</prop>
									<prop name="LineStyle">psSolid</prop>
								</obj>
								<obj name="PropertyObject" class="GenSampleEditNotes" version="4">
									<prop name="PropertyTypeName">Notes</prop>
									<prop name="Position">12</prop>
									<prop name="IsDefault">1</prop>
								</obj>
								<obj name="PropertyObject" class="SamplePrefPointStyle" version="4">
									<prop name="PropertyTypeName">Point Style</prop>
									<prop name="Position">12</prop>
									<prop name="IsDefault">0</prop>
									<prop name="PointStyle">psNothing</prop>
								</obj>
								<obj name="PropertyObject" class="GenSampleEditPosition" version="4">
									<prop name="PropertyTypeName">Position</prop>
									<prop name="Position">12</prop>
									<prop name="IsDefault">1</prop>
								</obj>
								<obj name="PropertyObject" class="GenSampleEditReplicate" version="4">
									<prop name="PropertyTypeName">Replicate of</prop>
									<prop name="Position">12</prop>
									<prop name="IsDefault">1</prop>
									<prop name="ReplicateOf">-1</prop>
								</obj>
								<obj name="PropertyObject" class="HTCSampleID" version="4">
									<prop name="PropertyTypeName">Sample ID</prop>
									<prop name="Position">12</prop>
									<prop name="IsDefault">1</prop>
								</obj>
								<obj name="PropertyObject" class="GenSampleEditName" version="4">
									<prop name="PropertyTypeName">Sample Name</prop>
									<prop name="Position">12</prop>
									<prop name="IsDefault">1</prop>
									<prop name="name">Sample 13</prop>
								</obj>
								<obj name="PropertyObject" class="HTCSamplePrepNotes" version="4">
									<prop name="PropertyTypeName">Sample Prep Notes</prop>
									<prop name="Position">12</prop>
									<prop name="IsDefault">1</prop>
								</obj>
								<obj name="PropertyObject" class="GenSampleEditSubset" version="4">
									<prop name="PropertyTypeName">Subsets</prop>
									<prop name="Position">12</prop>
									<prop name="IsDefault">1</prop>
								</obj>
								<obj name="PropertyObject" class="SamplePrefWidth" version="5">
									<prop name="PropertyTypeName">Width</prop>
									<prop name="Position">12</prop>
									<prop name="IsDefault">1</prop>
									<prop name="Width">1</prop>
								</obj>
							</list>
						</obj>
					</obj>
					<obj name="item" class="SamplePropInfo" version="1">
						<obj name="ChannelProperties" class="ChanPropList" version="2">
							<obj name="ChannelProperties" class="EMList" version="1">
								<list name="emlist" count="1">
									<obj name="item" class="PropertyList" version="1">
										<list name="emlist" count="12">
											<obj name="PropertyObject" class="RQSampleTargetProperty" version="4">
												<prop name="PropertyTypeName">Combined Sample and Target Type</prop>
												<prop name="Position">13</prop>
												<prop name="IsDefault">0</prop>
												<obj name="ChannelProp" class="ChannelProperty" version="1">
													<prop name="ChannelIdx">0</prop>
												</obj>
											</obj>
											<obj name="PropertyObject" class="QuantConcProperty" version="4">
												<prop name="PropertyTypeName">Concentration</prop>
												<prop name="Position">13</prop>
												<prop name="IsDefault">1</prop>
												<prop name="Concentration">0</prop>
												<obj name="ChannelProp" class="ChannelProperty" version="1">
													<prop name="ChannelIdx">0</prop>
												</obj>
												<prop name="ReadOnly">1</prop>
											</obj>
											<obj name="PropertyObject" class="QuantCpHighProp" version="4">
												<prop name="PropertyTypeName">Cp High</prop>
												<prop name="Position">13</prop>
												<prop name="IsDefault">1</prop>
												<prop name="CpRangeHigh">0</prop>
												<obj name="ChannelProp" class="ChannelProperty" version="1">
													<prop name="ChannelIdx">0</prop>
												</obj>
												<prop name="ReadOnly">1</prop>
											</obj>
											<obj name="PropertyObject" class="QuantCpLowProp" version="4">
												<prop name="PropertyTypeName">Cp Low</prop>
												<prop name="Position">13</prop>
												<prop name="IsDefault">1</prop>
												<prop name="CpRangeLow">0</prop>
												<obj name="ChannelProp" class="ChannelProperty" version="1">
													<prop name="ChannelIdx">0</prop>
												</obj>
												<prop name="ReadOnly">1</prop>
											</obj>
											<obj name="PropertyObject" class="RQEffProp" version="4">
												<prop name="PropertyTypeName">Efficiency</prop>
												<prop name="Position">13</prop>
												<prop name="IsDefault">1</prop>
												<prop name="Efficiency">2</prop>
												<obj name="ChannelProp" class="ChannelProperty" version="1">
													<prop name="ChannelIdx">0</prop>
												</obj>
											</obj>
											<obj name="PropertyObject" class="ChannelGenotype" version="4">
												<prop name="PropertyTypeName">Melt Geno Genotype</prop>
												<prop name="Position">13</prop>
												<prop name="IsDefault">1</prop>
												<prop name="ReadOnly">1</prop>
												<obj name="ChannelProp" class="ChannelProperty" version="1">
													<prop name="ChannelIdx">0</prop>
												</obj>
											</obj>
											<obj name="PropertyObject" class="GroupChannelTypeProp" version="4">
												<prop name="PropertyTypeName">Melt Geno Sample Type</prop>
												<prop name="Position">13</prop>
												<prop name="IsDefault">0</prop>
												<prop name="GroupSampleType">mstUnknown</prop>
												<obj name="ChannelProp" class="ChannelProperty" version="1">
													<prop name="ChannelIdx">0</prop>
												</obj>
											</obj>
											<obj name="PropertyObject" class="QuantSampleTypeProperty" version="4">
												<prop name="PropertyTypeName">Quantification Sample Type</prop>
												<prop name="Position">13</prop>
												<prop name="IsDefault">0</prop>
												<prop name="SampleType">qsUnknown</prop>
												<obj name="ChannelProp" class="ChannelProperty" version="1">
													<prop name="ChannelIdx">0</prop>
												</obj>
											</obj>
											<obj name="PropertyObject" class="ChannelGenotype" version="4">
												<prop name="PropertyTypeName">Scanning Genotype</prop>
												<prop name="Position">13</prop>
												<prop name="IsDefault">1</prop>
												<prop name="ReadOnly">1</prop>
												<obj name="ChannelProp" class="ChannelProperty" version="1">
													<prop name="ChannelIdx">0</prop>
												</obj>
											</obj>
											<obj name="PropertyObject" class="GroupChannelTypeProp" version="4">
												<prop name="PropertyTypeName">Scanning Sample Type</prop>
												<prop name="Position">13</prop>
												<prop name="IsDefault">0</prop>
												<prop name="GroupSampleType">mstUnknown</prop>
												<obj name="ChannelProp" class="ChannelProperty" version="1">
													<prop name="ChannelIdx">0</prop>
												</obj>
											</obj>
											<obj name="PropertyObject" class="TargetName" version="4">
												<prop name="PropertyTypeName">Target Name</prop>
												<prop name="Position">13</prop>
												<prop name="IsDefault">1</prop>
												<obj name="ChannelProp" class="ChannelProperty" version="1">
													<prop name="ChannelIdx">0</prop>
												</obj>
											</obj>
											<obj name="PropertyObject" class="RQTargetProperty" version="4">
												<prop name="PropertyTypeName">Target Type</prop>
												<prop name="Position">13</prop>
												<prop name="IsDefault">0</prop>
												<prop name="TargetType">dtNone</prop>
												<obj name="ChannelProp" class="ChannelProperty" version="1">
													<prop name="ChannelIdx">0</prop>
												</obj>
											</obj>
										</list>
									</obj>
								</list>
							</obj>
						</obj>
						<prop name="ChannelPropertyCount">1</prop>
						<prop name="ContainerPosition">13</prop>
						<prop name="HasSampleProperties">1</prop>
						<obj name="SampleProperties" class="PropertyList" version="1">
							<list name="emlist" count="14">
								<obj name="PropertyObject" class="SamplePrefColor" version="4">
									<prop name="PropertyTypeName">Color</prop>
									<prop name="Position">13</prop>
									<prop name="IsDefault">0</prop>
									<prop name="Color">clRed</prop>
								</obj>
								<obj name="PropertyObject" class="DominantChannelProp" version="4">
									<prop name="PropertyTypeName">Dominant Channel</prop>
									<prop name="Position">13</prop>
									<prop name="IsDefault">0</prop>
									<prop name="DominantChannel">0</prop>
								</obj>
								<obj name="PropertyObject" class="Genotype" version="4">
									<prop name="PropertyTypeName">EndPt Genotype</prop>
									<prop name="Position">13</prop>
									<prop name="IsDefault">1</prop>
									<prop name="ReadOnly">1</prop>
								</obj>
								<obj name="PropertyObject" class="GroupingSample" version="4">
									<prop name="PropertyTypeName">EndPt Sample Type</prop>
									<prop name="Position">13</prop>
									<prop name="IsDefault">0</prop>
									<prop name="GroupSampleType">mstUnknown</prop>
								</obj>
								<obj name="PropertyObject" class="SamplePrefLineStyle" version="4">
									<prop name="PropertyTypeName">Line Style</prop>
									<prop name="Position">13</prop>
									<prop name="IsDefault">0</prop>
									<prop name="LineStyle">psSolid</prop>
								</obj>
								<obj name="PropertyObject" class="GenSampleEditNotes" version="4">
									<prop name="PropertyTypeName">Notes</prop>
									<prop name="Position">13</prop>
									<prop name="IsDefault">1</prop>
								</obj>
								<obj name="PropertyObject" class="SamplePrefPointStyle" version="4">
									<prop name="PropertyTypeName">Point Style</prop>
									<prop name="Position">13</prop>
									<prop name="IsDefault">0</prop>
									<prop name="PointStyle">psNothing</prop>
								</obj>
								<obj name="PropertyObject" class="GenSampleEditPosition" version="4">
									<prop name="PropertyTypeName">Position</prop>
									<prop name="Position">13</prop>
									<prop name="IsDefault">1</prop>
								</obj>
								<obj name="PropertyObject" class="GenSampleEditReplicate" version="4">
									<prop name="PropertyTypeName">Replicate of</prop>
									<prop name="Position">13</prop>
									<prop name="IsDefault">1</prop>
									<prop name="ReplicateOf">-1</prop>
								</obj>
								<obj name="PropertyObject" class="HTCSampleID" version="4">
									<prop name="PropertyTypeName">Sample ID</prop>
									<prop name="Position">13</prop>
									<prop name="IsDefault">1</prop>
								</obj>
								<obj name="PropertyObject" class="GenSampleEditName" version="4">
									<prop name="PropertyTypeName">Sample Name</prop>
									<prop name="Position">13</prop>
									<prop name="IsDefault">1</prop>
									<prop name="name">Sample 14</prop>
								</obj>
								<obj name="PropertyObject" class="HTCSamplePrepNotes" version="4">
									<prop name="PropertyTypeName">Sample Prep Notes</prop>
									<prop name="Position">13</prop>
									<prop name="IsDefault">1</prop>
								</obj>
								<obj name="PropertyObject" class="GenSampleEditSubset" version="4">
									<prop name="PropertyTypeName">Subsets</prop>
									<prop name="Position">13</prop>
									<prop name="IsDefault">1</prop>
								</obj>
								<obj name="PropertyObject" class="SamplePrefWidth" version="5">
									<prop name="PropertyTypeName">Width</prop>
									<prop name="Position">13</prop>
									<prop name="IsDefault">1</prop>
									<prop name="Width">1</prop>
								</obj>
							</list>
						</obj>
					</obj>
					<obj name="item" class="SamplePropInfo" version="1">
						<obj name="ChannelProperties" class="ChanPropList" version="2">
							<obj name="ChannelProperties" class="EMList" version="1">
								<list name="emlist" count="1">
									<obj name="item" class="PropertyList" version="1">
										<list name="emlist" count="12">
											<obj name="PropertyObject" class="RQSampleTargetProperty" version="4">
												<prop name="PropertyTypeName">Combined Sample and Target Type</prop>
												<prop name="Position">14</prop>
												<prop name="IsDefault">0</prop>
												<obj name="ChannelProp" class="ChannelProperty" version="1">
													<prop name="ChannelIdx">0</prop>
												</obj>
											</obj>
											<obj name="PropertyObject" class="QuantConcProperty" version="4">
												<prop name="PropertyTypeName">Concentration</prop>
												<prop name="Position">14</prop>
												<prop name="IsDefault">1</prop>
												<prop name="Concentration">0</prop>
												<obj name="ChannelProp" class="ChannelProperty" version="1">
													<prop name="ChannelIdx">0</prop>
												</obj>
												<prop name="ReadOnly">1</prop>
											</obj>
											<obj name="PropertyObject" class="QuantCpHighProp" version="4">
												<prop name="PropertyTypeName">Cp High</prop>
												<prop name="Position">14</prop>
												<prop name="IsDefault">1</prop>
												<prop name="CpRangeHigh">0</prop>
												<obj name="ChannelProp" class="ChannelProperty" version="1">
													<prop name="ChannelIdx">0</prop>
												</obj>
												<prop name="ReadOnly">1</prop>
											</obj>
											<obj name="PropertyObject" class="QuantCpLowProp" version="4">
												<prop name="PropertyTypeName">Cp Low</prop>
												<prop name="Position">14</prop>
												<prop name="IsDefault">1</prop>
												<prop name="CpRangeLow">0</prop>
												<obj name="ChannelProp" class="ChannelProperty" version="1">
													<prop name="ChannelIdx">0</prop>
												</obj>
												<prop name="ReadOnly">1</prop>
											</obj>
											<obj name="PropertyObject" class="RQEffProp" version="4">
												<prop name="PropertyTypeName">Efficiency</prop>
												<prop name="Position">14</prop>
												<prop name="IsDefault">1</prop>
												<prop name="Efficiency">2</prop>
												<obj name="ChannelProp" class="ChannelProperty" version="1">
													<prop name="ChannelIdx">0</prop>
												</obj>
											</obj>
											<obj name="PropertyObject" class="ChannelGenotype" version="4">
												<prop name="PropertyTypeName">Melt Geno Genotype</prop>
												<prop name="Position">14</prop>
												<prop name="IsDefault">1</prop>
												<prop name="ReadOnly">1</prop>
												<obj name="ChannelProp" class="ChannelProperty" version="1">
													<prop name="ChannelIdx">0</prop>
												</obj>
											</obj>
											<obj name="PropertyObject" class="GroupChannelTypeProp" version="4">
												<prop name="PropertyTypeName">Melt Geno Sample Type</prop>
												<prop name="Position">14</prop>
												<prop name="IsDefault">0</prop>
												<prop name="GroupSampleType">mstUnknown</prop>
												<obj name="ChannelProp" class="ChannelProperty" version="1">
													<prop name="ChannelIdx">0</prop>
												</obj>
											</obj>
											<obj name="PropertyObject" class="QuantSampleTypeProperty" version="4">
												<prop name="PropertyTypeName">Quantification Sample Type</prop>
												<prop name="Position">14</prop>
												<prop name="IsDefault">0</prop>
												<prop name="SampleType">qsUnknown</prop>
												<obj name="ChannelProp" class="ChannelProperty" version="1">
													<prop name="ChannelIdx">0</prop>
												</obj>
											</obj>
											<obj name="PropertyObject" class="ChannelGenotype" version="4">
												<prop name="PropertyTypeName">Scanning Genotype</prop>
												<prop name="Position">14</prop>
												<prop name="IsDefault">1</prop>
												<prop name="ReadOnly">1</prop>
												<obj name="ChannelProp" class="ChannelProperty" version="1">
													<prop name="ChannelIdx">0</prop>
												</obj>
											</obj>
											<obj name="PropertyObject" class="GroupChannelTypeProp" version="4">
												<prop name="PropertyTypeName">Scanning Sample Type</prop>
												<prop name="Position">14</prop>
												<prop name="IsDefault">0</prop>
												<prop name="GroupSampleType">mstUnknown</prop>
												<obj name="ChannelProp" class="ChannelProperty" version="1">
													<prop name="ChannelIdx">0</prop>
												</obj>
											</obj>
											<obj name="PropertyObject" class="TargetName" version="4">
												<prop name="PropertyTypeName">Target Name</prop>
												<prop name="Position">14</prop>
												<prop name="IsDefault">1</prop>
												<obj name="ChannelProp" class="ChannelProperty" version="1">
													<prop name="ChannelIdx">0</prop>
												</obj>
											</obj>
											<obj name="PropertyObject" class="RQTargetProperty" version="4">
												<prop name="PropertyTypeName">Target Type</prop>
												<prop name="Position">14</prop>
												<prop name="IsDefault">0</prop>
												<prop name="TargetType">dtNone</prop>
												<obj name="ChannelProp" class="ChannelProperty" version="1">
													<prop name="ChannelIdx">0</prop>
												</obj>
											</obj>
										</list>
									</obj>
								</list>
							</obj>
						</obj>
						<prop name="ChannelPropertyCount">1</prop>
						<prop name="ContainerPosition">14</prop>
						<prop name="HasSampleProperties">1</prop>
						<obj name="SampleProperties" class="PropertyList" version="1">
							<list name="emlist" count="14">
								<obj name="PropertyObject" class="SamplePrefColor" version="4">
									<prop name="PropertyTypeName">Color</prop>
									<prop name="Position">14</prop>
									<prop name="IsDefault">0</prop>
									<prop name="Color">$0030D700</prop>
								</obj>
								<obj name="PropertyObject" class="DominantChannelProp" version="4">
									<prop name="PropertyTypeName">Dominant Channel</prop>
									<prop name="Position">14</prop>
									<prop name="IsDefault">0</prop>
									<prop name="DominantChannel">0</prop>
								</obj>
								<obj name="PropertyObject" class="Genotype" version="4">
									<prop name="PropertyTypeName">EndPt Genotype</prop>
									<prop name="Position">14</prop>
									<prop name="IsDefault">1</prop>
									<prop name="ReadOnly">1</prop>
								</obj>
								<obj name="PropertyObject" class="GroupingSample" version="4">
									<prop name="PropertyTypeName">EndPt Sample Type</prop>
									<prop name="Position">14</prop>
									<prop name="IsDefault">0</prop>
									<prop name="GroupSampleType">mstUnknown</prop>
								</obj>
								<obj name="PropertyObject" class="SamplePrefLineStyle" version="4">
									<prop name="PropertyTypeName">Line Style</prop>
									<prop name="Position">14</prop>
									<prop name="IsDefault">0</prop>
									<prop name="LineStyle">psSolid</prop>
								</obj>
								<obj name="PropertyObject" class="GenSampleEditNotes" version="4">
									<prop name="PropertyTypeName">Notes</prop>
									<prop name="Position">14</prop>
									<prop name="IsDefault">1</prop>
								</obj>
								<obj name="PropertyObject" class="SamplePrefPointStyle" version="4">
									<prop name="PropertyTypeName">Point Style</prop>
									<prop name="Position">14</prop>
									<prop name="IsDefault">0</prop>
									<prop name="PointStyle">psNothing</prop>
								</obj>
								<obj name="PropertyObject" class="GenSampleEditPosition" version="4">
									<prop name="PropertyTypeName">Position</prop>
									<prop name="Position">14</prop>
									<prop name="IsDefault">1</prop>
								</obj>
								<obj name="PropertyObject" class="GenSampleEditReplicate" version="4">
									<prop name="PropertyTypeName">Replicate of</prop>
									<prop name="Position">14</prop>
									<prop name="IsDefault">1</prop>
									<prop name="ReplicateOf">-1</prop>
								</obj>
								<obj name="PropertyObject" class="HTCSampleID" version="4">
									<prop name="PropertyTypeName">Sample ID</prop>
									<prop name="Position">14</prop>
									<prop name="IsDefault">1</prop>
								</obj>
								<obj name="PropertyObject" class="GenSampleEditName" version="4">
									<prop name="PropertyTypeName">Sample Name</prop>
									<prop name="Position">14</prop>
									<prop name="IsDefault">1</prop>
									<prop name="name">Sample 15</prop>
								</obj>
								<obj name="PropertyObject" class="HTCSamplePrepNotes" version="4">
									<prop name="PropertyTypeName">Sample Prep Notes</prop>
									<prop name="Position">14</prop>
									<prop name="IsDefault">1</prop>
								</obj>
								<obj name="PropertyObject" class="GenSampleEditSubset" version="4">
									<prop name="PropertyTypeName">Subsets</prop>
									<prop name="Position">14</prop>
									<prop name="IsDefault">1</prop>
								</obj>
								<obj name="PropertyObject" class="SamplePrefWidth" version="5">
									<prop name="PropertyTypeName">Width</prop>
									<prop name="Position">14</prop>
									<prop name="IsDefault">1</prop>
									<prop name="Width">1</prop>
								</obj>
							</list>
						</obj>
					</obj>
					<obj name="item" class="SamplePropInfo" version="1">
						<obj name="ChannelProperties" class="ChanPropList" version="2">
							<obj name="ChannelProperties" class="EMList" version="1">
								<list name="emlist" count="1">
									<obj name="item" class="PropertyList" version="1">
										<list name="emlist" count="12">
											<obj name="PropertyObject" class="RQSampleTargetProperty" version="4">
												<prop name="PropertyTypeName">Combined Sample and Target Type</prop>
												<prop name="Position">15</prop>
												<prop name="IsDefault">0</prop>
												<obj name="ChannelProp" class="ChannelProperty" version="1">
													<prop name="ChannelIdx">0</prop>
												</obj>
											</obj>
											<obj name="PropertyObject" class="QuantConcProperty" version="4">
												<prop name="PropertyTypeName">Concentration</prop>
												<prop name="Position">15</prop>
												<prop name="IsDefault">1</prop>
												<prop name="Concentration">0</prop>
												<obj name="ChannelProp" class="ChannelProperty" version="1">
													<prop name="ChannelIdx">0</prop>
												</obj>
												<prop name="ReadOnly">1</prop>
											</obj>
											<obj name="PropertyObject" class="QuantCpHighProp" version="4">
												<prop name="PropertyTypeName">Cp High</prop>
												<prop name="Position">15</prop>
												<prop name="IsDefault">1</prop>
												<prop name="CpRangeHigh">0</prop>
												<obj name="ChannelProp" class="ChannelProperty" version="1">
													<prop name="ChannelIdx">0</prop>
												</obj>
												<prop name="ReadOnly">1</prop>
											</obj>
											<obj name="PropertyObject" class="QuantCpLowProp" version="4">
												<prop name="PropertyTypeName">Cp Low</prop>
												<prop name="Position">15</prop>
												<prop name="IsDefault">1</prop>
												<prop name="CpRangeLow">0</prop>
												<obj name="ChannelProp" class="ChannelProperty" version="1">
													<prop name="ChannelIdx">0</prop>
												</obj>
												<prop name="ReadOnly">1</prop>
											</obj>
											<obj name="PropertyObject" class="RQEffProp" version="4">
												<prop name="PropertyTypeName">Efficiency</prop>
												<prop name="Position">15</prop>
												<prop name="IsDefault">1</prop>
												<prop name="Efficiency">2</prop>
												<obj name="ChannelProp" class="ChannelProperty" version="1">
													<prop name="ChannelIdx">0</prop>
												</obj>
											</obj>
											<obj name="PropertyObject" class="ChannelGenotype" version="4">
												<prop name="PropertyTypeName">Melt Geno Genotype</prop>
												<prop name="Position">15</prop>
												<prop name="IsDefault">1</prop>
												<prop name="ReadOnly">1</prop>
												<obj name="ChannelProp" class="ChannelProperty" version="1">
													<prop name="ChannelIdx">0</prop>
												</obj>
											</obj>
											<obj name="PropertyObject" class="GroupChannelTypeProp" version="4">
												<prop name="PropertyTypeName">Melt Geno Sample Type</prop>
												<prop name="Position">15</prop>
												<prop name="IsDefault">0</prop>
												<prop name="GroupSampleType">mstUnknown</prop>
												<obj name="ChannelProp" class="ChannelProperty" version="1">
													<prop name="ChannelIdx">0</prop>
												</obj>
											</obj>
											<obj name="PropertyObject" class="QuantSampleTypeProperty" version="4">
												<prop name="PropertyTypeName">Quantification Sample Type</prop>
												<prop name="Position">15</prop>
												<prop name="IsDefault">0</prop>
												<prop name="SampleType">qsUnknown</prop>
												<obj name="ChannelProp" class="ChannelProperty" version="1">
													<prop name="ChannelIdx">0</prop>
												</obj>
											</obj>
											<obj name="PropertyObject" class="ChannelGenotype" version="4">
												<prop name="PropertyTypeName">Scanning Genotype</prop>
												<prop name="Position">15</prop>
												<prop name="IsDefault">1</prop>
												<prop name="ReadOnly">1</prop>
												<obj name="ChannelProp" class="ChannelProperty" version="1">
													<prop name="ChannelIdx">0</prop>
												</obj>
											</obj>
											<obj name="PropertyObject" class="GroupChannelTypeProp" version="4">
												<prop name="PropertyTypeName">Scanning Sample Type</prop>
												<prop name="Position">15</prop>
												<prop name="IsDefault">0</prop>
												<prop name="GroupSampleType">mstUnknown</prop>
												<obj name="ChannelProp" class="ChannelProperty" version="1">
													<prop name="ChannelIdx">0</prop>
												</obj>
											</obj>
											<obj name="PropertyObject" class="TargetName" version="4">
												<prop name="PropertyTypeName">Target Name</prop>
												<prop name="Position">15</prop>
												<prop name="IsDefault">1</prop>
												<obj name="ChannelProp" class="ChannelProperty" version="1">
													<prop name="ChannelIdx">0</prop>
												</obj>
											</obj>
											<obj name="PropertyObject" class="RQTargetProperty" version="4">
												<prop name="PropertyTypeName">Target Type</prop>
												<prop name="Position">15</prop>
												<prop name="IsDefault">0</prop>
												<prop name="TargetType">dtNone</prop>
												<obj name="ChannelProp" class="ChannelProperty" version="1">
													<prop name="ChannelIdx">0</prop>
												</obj>
											</obj>
										</list>
									</obj>
								</list>
							</obj>
						</obj>
						<prop name="ChannelPropertyCount">1</prop>
						<prop name="ContainerPosition">15</prop>
						<prop name="HasSampleProperties">1</prop>
						<obj name="SampleProperties" class="PropertyList" version="1">
							<list name="emlist" count="14">
								<obj name="PropertyObject" class="SamplePrefColor" version="4">
									<prop name="PropertyTypeName">Color</prop>
									<prop name="Position">15</prop>
									<prop name="IsDefault">0</prop>
									<prop name="Color">clFuchsia</prop>
								</obj>
								<obj name="PropertyObject" class="DominantChannelProp" version="4">
									<prop name="PropertyTypeName">Dominant Channel</prop>
									<prop name="Position">15</prop>
									<prop name="IsDefault">0</prop>
									<prop name="DominantChannel">0</prop>
								</obj>
								<obj name="PropertyObject" class="Genotype" version="4">
									<prop name="PropertyTypeName">EndPt Genotype</prop>
									<prop name="Position">15</prop>
									<prop name="IsDefault">1</prop>
									<prop name="ReadOnly">1</prop>
								</obj>
								<obj name="PropertyObject" class="GroupingSample" version="4">
									<prop name="PropertyTypeName">EndPt Sample Type</prop>
									<prop name="Position">15</prop>
									<prop name="IsDefault">0</prop>
									<prop name="GroupSampleType">mstUnknown</prop>
								</obj>
								<obj name="PropertyObject" class="SamplePrefLineStyle" version="4">
									<prop name="PropertyTypeName">Line Style</prop>
									<prop name="Position">15</prop>
									<prop name="IsDefault">0</prop>
									<prop name="LineStyle">psSolid</prop>
								</obj>
								<obj name="PropertyObject" class="GenSampleEditNotes" version="4">
									<prop name="PropertyTypeName">Notes</prop>
									<prop name="Position">15</prop>
									<prop name="IsDefault">1</prop>
								</obj>
								<obj name="PropertyObject" class="SamplePrefPointStyle" version="4">
									<prop name="PropertyTypeName">Point Style</prop>
									<prop name="Position">15</prop>
									<prop name="IsDefault">0</prop>
									<prop name="PointStyle">psNothing</prop>
								</obj>
								<obj name="PropertyObject" class="GenSampleEditPosition" version="4">
									<prop name="PropertyTypeName">Position</prop>
									<prop name="Position">15</prop>
									<prop name="IsDefault">1</prop>
								</obj>
								<obj name="PropertyObject" class="GenSampleEditReplicate" version="4">
									<prop name="PropertyTypeName">Replicate of</prop>
									<prop name="Position">15</prop>
									<prop name="IsDefault">1</prop>
									<prop name="ReplicateOf">-1</prop>
								</obj>
								<obj name="PropertyObject" class="HTCSampleID" version="4">
									<prop name="PropertyTypeName">Sample ID</prop>
									<prop name="Position">15</prop>
									<prop name="IsDefault">1</prop>
								</obj>
								<obj name="PropertyObject" class="GenSampleEditName" version="4">
									<prop name="PropertyTypeName">Sample Name</prop>
									<prop name="Position">15</prop>
									<prop name="IsDefault">1</prop>
									<prop name="name">Sample 16</prop>
								</obj>
								<obj name="PropertyObject" class="HTCSamplePrepNotes" version="4">
									<prop name="PropertyTypeName">Sample Prep Notes</prop>
									<prop name="Position">15</prop>
									<prop name="IsDefault">1</prop>
								</obj>
								<obj name="PropertyObject" class="GenSampleEditSubset" version="4">
									<prop name="PropertyTypeName">Subsets</prop>
									<prop name="Position">15</prop>
									<prop name="IsDefault">1</prop>
								</obj>
								<obj name="PropertyObject" class="SamplePrefWidth" version="5">
									<prop name="PropertyTypeName">Width</prop>
									<prop name="Position">15</prop>
									<prop name="IsDefault">1</prop>
									<prop name="Width">1</prop>
								</obj>
							</list>
						</obj>
					</obj>
					<obj name="item" class="SamplePropInfo" version="1">
						<obj name="ChannelProperties" class="ChanPropList" version="2">
							<obj name="ChannelProperties" class="EMList" version="1">
								<list name="emlist" count="1">
									<obj name="item" class="PropertyList" version="1">
										<list name="emlist" count="12">
											<obj name="PropertyObject" class="RQSampleTargetProperty" version="4">
												<prop name="PropertyTypeName">Combined Sample and Target Type</prop>
												<prop name="Position">16</prop>
												<prop name="IsDefault">0</prop>
												<obj name="ChannelProp" class="ChannelProperty" version="1">
													<prop name="ChannelIdx">0</prop>
												</obj>
											</obj>
											<obj name="PropertyObject" class="QuantConcProperty" version="4">
												<prop name="PropertyTypeName">Concentration</prop>
												<prop name="Position">16</prop>
												<prop name="IsDefault">1</prop>
												<prop name="Concentration">0</prop>
												<obj name="ChannelProp" class="ChannelProperty" version="1">
													<prop name="ChannelIdx">0</prop>
												</obj>
												<prop name="ReadOnly">1</prop>
											</obj>
											<obj name="PropertyObject" class="QuantCpHighProp" version="4">
												<prop name="PropertyTypeName">Cp High</prop>
												<prop name="Position">16</prop>
												<prop name="IsDefault">1</prop>
												<prop name="CpRangeHigh">0</prop>
												<obj name="ChannelProp" class="ChannelProperty" version="1">
													<prop name="ChannelIdx">0</prop>
												</obj>
												<prop name="ReadOnly">1</prop>
											</obj>
											<obj name="PropertyObject" class="QuantCpLowProp" version="4">
												<prop name="PropertyTypeName">Cp Low</prop>
												<prop name="Position">16</prop>
												<prop name="IsDefault">1</prop>
												<prop name="CpRangeLow">0</prop>
												<obj name="ChannelProp" class="ChannelProperty" version="1">
													<prop name="ChannelIdx">0</prop>
												</obj>
												<prop name="ReadOnly">1</prop>
											</obj>
											<obj name="PropertyObject" class="RQEffProp" version="4">
												<prop name="PropertyTypeName">Efficiency</prop>
												<prop name="Position">16</prop>
												<prop name="IsDefault">1</prop>
												<prop name="Efficiency">2</prop>
												<obj name="ChannelProp" class="ChannelProperty" version="1">
													<prop name="ChannelIdx">0</prop>
												</obj>
											</obj>
											<obj name="PropertyObject" class="ChannelGenotype" version="4">
												<prop name="PropertyTypeName">Melt Geno Genotype</prop>
												<prop name="Position">16</prop>
												<prop name="IsDefault">1</prop>
												<prop name="ReadOnly">1</prop>
												<obj name="ChannelProp" class="ChannelProperty" version="1">
													<prop name="ChannelIdx">0</prop>
												</obj>
											</obj>
											<obj name="PropertyObject" class="GroupChannelTypeProp" version="4">
												<prop name="PropertyTypeName">Melt Geno Sample Type</prop>
												<prop name="Position">16</prop>
												<prop name="IsDefault">0</prop>
												<prop name="GroupSampleType">mstUnknown</prop>
												<obj name="ChannelProp" class="ChannelProperty" version="1">
													<prop name="ChannelIdx">0</prop>
												</obj>
											</obj>
											<obj name="PropertyObject" class="QuantSampleTypeProperty" version="4">
												<prop name="PropertyTypeName">Quantification Sample Type</prop>
												<prop name="Position">16</prop>
												<prop name="IsDefault">0</prop>
												<prop name="SampleType">qsUnknown</prop>
												<obj name="ChannelProp" class="ChannelProperty" version="1">
													<prop name="ChannelIdx">0</prop>
												</obj>
											</obj>
											<obj name="PropertyObject" class="ChannelGenotype" version="4">
												<prop name="PropertyTypeName">Scanning Genotype</prop>
												<prop name="Position">16</prop>
												<prop name="IsDefault">1</prop>
												<prop name="ReadOnly">1</prop>
												<obj name="ChannelProp" class="ChannelProperty" version="1">
													<prop name="ChannelIdx">0</prop>
												</obj>
											</obj>
											<obj name="PropertyObject" class="GroupChannelTypeProp" version="4">
												<prop name="PropertyTypeName">Scanning Sample Type</prop>
												<prop name="Position">16</prop>
												<prop name="IsDefault">0</prop>
												<prop name="GroupSampleType">mstUnknown</prop>
												<obj name="ChannelProp" class="ChannelProperty" version="1">
													<prop name="ChannelIdx">0</prop>
												</obj>
											</obj>
											<obj name="PropertyObject" class="TargetName" version="4">
												<prop name="PropertyTypeName">Target Name</prop>
												<prop name="Position">16</prop>
												<prop name="IsDefault">1</prop>
												<obj name="ChannelProp" class="ChannelProperty" version="1">
													<prop name="ChannelIdx">0</prop>
												</obj>
											</obj>
											<obj name="PropertyObject" class="RQTargetProperty" version="4">
												<prop name="PropertyTypeName">Target Type</prop>
												<prop name="Position">16</prop>
												<prop name="IsDefault">0</prop>
												<prop name="TargetType">dtNone</prop>
												<obj name="ChannelProp" class="ChannelProperty" version="1">
													<prop name="ChannelIdx">0</prop>
												</obj>
											</obj>
										</list>
									</obj>
								</list>
							</obj>
						</obj>
						<prop name="ChannelPropertyCount">1</prop>
						<prop name="ContainerPosition">16</prop>
						<prop name="HasSampleProperties">1</prop>
						<obj name="SampleProperties" class="PropertyList" version="1">
							<list name="emlist" count="14">
								<obj name="PropertyObject" class="SamplePrefColor" version="4">
									<prop name="PropertyTypeName">Color</prop>
									<prop name="Position">16</prop>
									<prop name="IsDefault">0</prop>
									<prop name="Color">clGray</prop>
								</obj>
								<obj name="PropertyObject" class="DominantChannelProp" version="4">
									<prop name="PropertyTypeName">Dominant Channel</prop>
									<prop name="Position">16</prop>
									<prop name="IsDefault">0</prop>
									<prop name="DominantChannel">0</prop>
								</obj>
								<obj name="PropertyObject" class="Genotype" version="4">
									<prop name="PropertyTypeName">EndPt Genotype</prop>
									<prop name="Position">16</prop>
									<prop name="IsDefault">1</prop>
									<prop name="ReadOnly">1</prop>
								</obj>
								<obj name="PropertyObject" class="GroupingSample" version="4">
									<prop name="PropertyTypeName">EndPt Sample Type</prop>
									<prop name="Position">16</prop>
									<prop name="IsDefault">0</prop>
									<prop name="GroupSampleType">mstUnknown</prop>
								</obj>
								<obj name="PropertyObject" class="SamplePrefLineStyle" version="4">
									<prop name="PropertyTypeName">Line Style</prop>
									<prop name="Position">16</prop>
									<prop name="IsDefault">0</prop>
									<prop name="LineStyle">psSolid</prop>
								</obj>
								<obj name="PropertyObject" class="GenSampleEditNotes" version="4">
									<prop name="PropertyTypeName">Notes</prop>
									<prop name="Position">16</prop>
									<prop name="IsDefault">1</prop>
								</obj>
								<obj name="PropertyObject" class="SamplePrefPointStyle" version="4">
									<prop name="PropertyTypeName">Point Style</prop>
									<prop name="Position">16</prop>
									<prop name="IsDefault">0</prop>
									<prop name="PointStyle">psNothing</prop>
								</obj>
								<obj name="PropertyObject" class="GenSampleEditPosition" version="4">
									<prop name="PropertyTypeName">Position</prop>
									<prop name="Position">16</prop>
									<prop name="IsDefault">1</prop>
								</obj>
								<obj name="PropertyObject" class="GenSampleEditReplicate" version="4">
									<prop name="PropertyTypeName">Replicate of</prop>
									<prop name="Position">16</prop>
									<prop name="IsDefault">1</prop>
									<prop name="ReplicateOf">-1</prop>
								</obj>
								<obj name="PropertyObject" class="HTCSampleID" version="4">
									<prop name="PropertyTypeName">Sample ID</prop>
									<prop name="Position">16</prop>
									<prop name="IsDefault">1</prop>
								</obj>
								<obj name="PropertyObject" class="GenSampleEditName" version="4">
									<prop name="PropertyTypeName">Sample Name</prop>
									<prop name="Position">16</prop>
									<prop name="IsDefault">1</prop>
									<prop name="name">Sample 17</prop>
								</obj>
								<obj name="PropertyObject" class="HTCSamplePrepNotes" version="4">
									<prop name="PropertyTypeName">Sample Prep Notes</prop>
									<prop name="Position">16</prop>
									<prop name="IsDefault">1</prop>
								</obj>
								<obj name="PropertyObject" class="GenSampleEditSubset" version="4">
									<prop name="PropertyTypeName">Subsets</prop>
									<prop name="Position">16</prop>
									<prop name="IsDefault">1</prop>
								</obj>
								<obj name="PropertyObject" class="SamplePrefWidth" version="5">
									<prop name="PropertyTypeName">Width</prop>
									<prop name="Position">16</prop>
									<prop name="IsDefault">1</prop>
									<prop name="Width">1</prop>
								</obj>
							</list>
						</obj>
					</obj>
					<obj name="item" class="SamplePropInfo" version="1">
						<obj name="ChannelProperties" class="ChanPropList" version="2">
							<obj name="ChannelProperties" class="EMList" version="1">
								<list name="emlist" count="1">
									<obj name="item" class="PropertyList" version="1">
										<list name="emlist" count="12">
											<obj name="PropertyObject" class="RQSampleTargetProperty" version="4">
												<prop name="PropertyTypeName">Combined Sample and Target Type</prop>
												<prop name="Position">17</prop>
												<prop name="IsDefault">0</prop>
												<obj name="ChannelProp" class="ChannelProperty" version="1">
													<prop name="ChannelIdx">0</prop>
												</obj>
											</obj>
											<obj name="PropertyObject" class="QuantConcProperty" version="4">
												<prop name="PropertyTypeName">Concentration</prop>
												<prop name="Position">17</prop>
												<prop name="IsDefault">1</prop>
												<prop name="Concentration">0</prop>
												<obj name="ChannelProp" class="ChannelProperty" version="1">
													<prop name="ChannelIdx">0</prop>
												</obj>
												<prop name="ReadOnly">1</prop>
											</obj>
											<obj name="PropertyObject" class="QuantCpHighProp" version="4">
												<prop name="PropertyTypeName">Cp High</prop>
												<prop name="Position">17</prop>
												<prop name="IsDefault">1</prop>
												<prop name="CpRangeHigh">0</prop>
												<obj name="ChannelProp" class="ChannelProperty" version="1">
													<prop name="ChannelIdx">0</prop>
												</obj>
												<prop name="ReadOnly">1</prop>
											</obj>
											<obj name="PropertyObject" class="QuantCpLowProp" version="4">
												<prop name="PropertyTypeName">Cp Low</prop>
												<prop name="Position">17</prop>
												<prop name="IsDefault">1</prop>
												<prop name="CpRangeLow">0</prop>
												<obj name="ChannelProp" class="ChannelProperty" version="1">
													<prop name="ChannelIdx">0</prop>
												</obj>
												<prop name="ReadOnly">1</prop>
											</obj>
											<obj name="PropertyObject" class="RQEffProp" version="4">
												<prop name="PropertyTypeName">Efficiency</prop>
												<prop name="Position">17</prop>
												<prop name="IsDefault">1</prop>
												<prop name="Efficiency">2</prop>
												<obj name="ChannelProp" class="ChannelProperty" version="1">
													<prop name="ChannelIdx">0</prop>
												</obj>
											</obj>
											<obj name="PropertyObject" class="ChannelGenotype" version="4">
												<prop name="PropertyTypeName">Melt Geno Genotype</prop>
												<prop name="Position">17</prop>
												<prop name="IsDefault">1</prop>
												<prop name="ReadOnly">1</prop>
												<obj name="ChannelProp" class="ChannelProperty" version="1">
													<prop name="ChannelIdx">0</prop>
												</obj>
											</obj>
											<obj name="PropertyObject" class="GroupChannelTypeProp" version="4">
												<prop name="PropertyTypeName">Melt Geno Sample Type</prop>
												<prop name="Position">17</prop>
												<prop name="IsDefault">0</prop>
												<prop name="GroupSampleType">mstUnknown</prop>
												<obj name="ChannelProp" class="ChannelProperty" version="1">
													<prop name="ChannelIdx">0</prop>
												</obj>
											</obj>
											<obj name="PropertyObject" class="QuantSampleTypeProperty" version="4">
												<prop name="PropertyTypeName">Quantification Sample Type</prop>
												<prop name="Position">17</prop>
												<prop name="IsDefault">0</prop>
												<prop name="SampleType">qsUnknown</prop>
												<obj name="ChannelProp" class="ChannelProperty" version="1">
													<prop name="ChannelIdx">0</prop>
												</obj>
											</obj>
											<obj name="PropertyObject" class="ChannelGenotype" version="4">
												<prop name="PropertyTypeName">Scanning Genotype</prop>
												<prop name="Position">17</prop>
												<prop name="IsDefault">1</prop>
												<prop name="ReadOnly">1</prop>
												<obj name="ChannelProp" class="ChannelProperty" version="1">
													<prop name="ChannelIdx">0</prop>
												</obj>
											</obj>
											<obj name="PropertyObject" class="GroupChannelTypeProp" version="4">
												<prop name="PropertyTypeName">Scanning Sample Type</prop>
												<prop name="Position">17</prop>
												<prop name="IsDefault">0</prop>
												<prop name="GroupSampleType">mstUnknown</prop>
												<obj name="ChannelProp" class="ChannelProperty" version="1">
													<prop name="ChannelIdx">0</prop>
												</obj>
											</obj>
											<obj name="PropertyObject" class="TargetName" version="4">
												<prop name="PropertyTypeName">Target Name</prop>
												<prop name="Position">17</prop>
												<prop name="IsDefault">1</prop>
												<obj name="ChannelProp" class="ChannelProperty" version="1">
													<prop name="ChannelIdx">0</prop>
												</obj>
											</obj>
											<obj name="PropertyObject" class="RQTargetProperty" version="4">
												<prop name="PropertyTypeName">Target Type</prop>
												<prop name="Position">17</prop>
												<prop name="IsDefault">0</prop>
												<prop name="TargetType">dtNone</prop>
												<obj name="ChannelProp" class="ChannelProperty" version="1">
													<prop name="ChannelIdx">0</prop>
												</obj>
											</obj>
										</list>
									</obj>
								</list>
							</obj>
						</obj>
						<prop name="ChannelPropertyCount">1</prop>
						<prop name="ContainerPosition">17</prop>
						<prop name="HasSampleProperties">1</prop>
						<obj name="SampleProperties" class="PropertyList" version="1">
							<list name="emlist" count="14">
								<obj name="PropertyObject" class="SamplePrefColor" version="4">
									<prop name="PropertyTypeName">Color</prop>
									<prop name="Position">17</prop>
									<prop name="IsDefault">0</prop>
									<prop name="Color">$0012D7FA</prop>
								</obj>
								<obj name="PropertyObject" class="DominantChannelProp" version="4">
									<prop name="PropertyTypeName">Dominant Channel</prop>
									<prop name="Position">17</prop>
									<prop name="IsDefault">0</prop>
									<prop name="DominantChannel">0</prop>
								</obj>
								<obj name="PropertyObject" class="Genotype" version="4">
									<prop name="PropertyTypeName">EndPt Genotype</prop>
									<prop name="Position">17</prop>
									<prop name="IsDefault">1</prop>
									<prop name="ReadOnly">1</prop>
								</obj>
								<obj name="PropertyObject" class="GroupingSample" version="4">
									<prop name="PropertyTypeName">EndPt Sample Type</prop>
									<prop name="Position">17</prop>
									<prop name="IsDefault">0</prop>
									<prop name="GroupSampleType">mstUnknown</prop>
								</obj>
								<obj name="PropertyObject" class="SamplePrefLineStyle" version="4">
									<prop name="PropertyTypeName">Line Style</prop>
									<prop name="Position">17</prop>
									<prop name="IsDefault">0</prop>
									<prop name="LineStyle">psSolid</prop>
								</obj>
								<obj name="PropertyObject" class="GenSampleEditNotes" version="4">
									<prop name="PropertyTypeName">Notes</prop>
									<prop name="Position">17</prop>
									<prop name="IsDefault">1</prop>
								</obj>
								<obj name="PropertyObject" class="SamplePrefPointStyle" version="4">
									<prop name="PropertyTypeName">Point Style</prop>
									<prop name="Position">17</prop>
									<prop name="IsDefault">0</prop>
									<prop name="PointStyle">psNothing</prop>
								</obj>
								<obj name="PropertyObject" class="GenSampleEditPosition" version="4">
									<prop name="PropertyTypeName">Position</prop>
									<prop name="Position">17</prop>
									<prop name="IsDefault">1</prop>
								</obj>
								<obj name="PropertyObject" class="GenSampleEditReplicate" version="4">
									<prop name="PropertyTypeName">Replicate of</prop>
									<prop name="Position">17</prop>
									<prop name="IsDefault">1</prop>
									<prop name="ReplicateOf">-1</prop>
								</obj>
								<obj name="PropertyObject" class="HTCSampleID" version="4">
									<prop name="PropertyTypeName">Sample ID</prop>
									<prop name="Position">17</prop>
									<prop name="IsDefault">1</prop>
								</obj>
								<obj name="PropertyObject" class="GenSampleEditName" version="4">
									<prop name="PropertyTypeName">Sample Name</prop>
									<prop name="Position">17</prop>
									<prop name="IsDefault">1</prop>
									<prop name="name">Sample 18</prop>
								</obj>
								<obj name="PropertyObject" class="HTCSamplePrepNotes" version="4">
									<prop name="PropertyTypeName">Sample Prep Notes</prop>
									<prop name="Position">17</prop>
									<prop name="IsDefault">1</prop>
								</obj>
								<obj name="PropertyObject" class="GenSampleEditSubset" version="4">
									<prop name="PropertyTypeName">Subsets</prop>
									<prop name="Position">17</prop>
									<prop name="IsDefault">1</prop>
								</obj>
								<obj name="PropertyObject" class="SamplePrefWidth" version="5">
									<prop name="PropertyTypeName">Width</prop>
									<prop name="Position">17</prop>
									<prop name="IsDefault">1</prop>
									<prop name="Width">1</prop>
								</obj>
							</list>
						</obj>
					</obj>
					<obj name="item" class="SamplePropInfo" version="1">
						<obj name="ChannelProperties" class="ChanPropList" version="2">
							<obj name="ChannelProperties" class="EMList" version="1">
								<list name="emlist" count="1">
									<obj name="item" class="PropertyList" version="1">
										<list name="emlist" count="12">
											<obj name="PropertyObject" class="RQSampleTargetProperty" version="4">
												<prop name="PropertyTypeName">Combined Sample and Target Type</prop>
												<prop name="Position">18</prop>
												<prop name="IsDefault">0</prop>
												<obj name="ChannelProp" class="ChannelProperty" version="1">
													<prop name="ChannelIdx">0</prop>
												</obj>
											</obj>
											<obj name="PropertyObject" class="QuantConcProperty" version="4">
												<prop name="PropertyTypeName">Concentration</prop>
												<prop name="Position">18</prop>
												<prop name="IsDefault">1</prop>
												<prop name="Concentration">0</prop>
												<obj name="ChannelProp" class="ChannelProperty" version="1">
													<prop name="ChannelIdx">0</prop>
												</obj>
												<prop name="ReadOnly">1</prop>
											</obj>
											<obj name="PropertyObject" class="QuantCpHighProp" version="4">
												<prop name="PropertyTypeName">Cp High</prop>
												<prop name="Position">18</prop>
												<prop name="IsDefault">1</prop>
												<prop name="CpRangeHigh">0</prop>
												<obj name="ChannelProp" class="ChannelProperty" version="1">
													<prop name="ChannelIdx">0</prop>
												</obj>
												<prop name="ReadOnly">1</prop>
											</obj>
											<obj name="PropertyObject" class="QuantCpLowProp" version="4">
												<prop name="PropertyTypeName">Cp Low</prop>
												<prop name="Position">18</prop>
												<prop name="IsDefault">1</prop>
												<prop name="CpRangeLow">0</prop>
												<obj name="ChannelProp" class="ChannelProperty" version="1">
													<prop name="ChannelIdx">0</prop>
												</obj>
												<prop name="ReadOnly">1</prop>
											</obj>
											<obj name="PropertyObject" class="RQEffProp" version="4">
												<prop name="PropertyTypeName">Efficiency</prop>
												<prop name="Position">18</prop>
												<prop name="IsDefault">1</prop>
												<prop name="Efficiency">2</prop>
												<obj name="ChannelProp" class="ChannelProperty" version="1">
													<prop name="ChannelIdx">0</prop>
												</obj>
											</obj>
											<obj name="PropertyObject" class="ChannelGenotype" version="4">
												<prop name="PropertyTypeName">Melt Geno Genotype</prop>
												<prop name="Position">18</prop>
												<prop name="IsDefault">1</prop>
												<prop name="ReadOnly">1</prop>
												<obj name="ChannelProp" class="ChannelProperty" version="1">
													<prop name="ChannelIdx">0</prop>
												</obj>
											</obj>
											<obj name="PropertyObject" class="GroupChannelTypeProp" version="4">
												<prop name="PropertyTypeName">Melt Geno Sample Type</prop>
												<prop name="Position">18</prop>
												<prop name="IsDefault">0</prop>
												<prop name="GroupSampleType">mstUnknown</prop>
												<obj name="ChannelProp" class="ChannelProperty" version="1">
													<prop name="ChannelIdx">0</prop>
												</obj>
											</obj>
											<obj name="PropertyObject" class="QuantSampleTypeProperty" version="4">
												<prop name="PropertyTypeName">Quantification Sample Type</prop>
												<prop name="Position">18</prop>
												<prop name="IsDefault">0</prop>
												<prop name="SampleType">qsUnknown</prop>
												<obj name="ChannelProp" class="ChannelProperty" version="1">
													<prop name="ChannelIdx">0</prop>
												</obj>
											</obj>
											<obj name="PropertyObject" class="ChannelGenotype" version="4">
												<prop name="PropertyTypeName">Scanning Genotype</prop>
												<prop name="Position">18</prop>
												<prop name="IsDefault">1</prop>
												<prop name="ReadOnly">1</prop>
												<obj name="ChannelProp" class="ChannelProperty" version="1">
													<prop name="ChannelIdx">0</prop>
												</obj>
											</obj>
											<obj name="PropertyObject" class="GroupChannelTypeProp" version="4">
												<prop name="PropertyTypeName">Scanning Sample Type</prop>
												<prop name="Position">18</prop>
												<prop name="IsDefault">0</prop>
												<prop name="GroupSampleType">mstUnknown</prop>
												<obj name="ChannelProp" class="ChannelProperty" version="1">
													<prop name="ChannelIdx">0</prop>
												</obj>
											</obj>
											<obj name="PropertyObject" class="TargetName" version="4">
												<prop name="PropertyTypeName">Target Name</prop>
												<prop name="Position">18</prop>
												<prop name="IsDefault">1</prop>
												<obj name="ChannelProp" class="ChannelProperty" version="1">
													<prop name="ChannelIdx">0</prop>
												</obj>
											</obj>
											<obj name="PropertyObject" class="RQTargetProperty" version="4">
												<prop name="PropertyTypeName">Target Type</prop>
												<prop name="Position">18</prop>
												<prop name="IsDefault">0</prop>
												<prop name="TargetType">dtNone</prop>
												<obj name="ChannelProp" class="ChannelProperty" version="1">
													<prop name="ChannelIdx">0</prop>
												</obj>
											</obj>
										</list>
									</obj>
								</list>
							</obj>
						</obj>
						<prop name="ChannelPropertyCount">1</prop>
						<prop name="ContainerPosition">18</prop>
						<prop name="HasSampleProperties">1</prop>
						<obj name="SampleProperties" class="PropertyList" version="1">
							<list name="emlist" count="14">
								<obj name="PropertyObject" class="SamplePrefColor" version="4">
									<prop name="PropertyTypeName">Color</prop>
									<prop name="Position">18</prop>
									<prop name="IsDefault">0</prop>
									<prop name="Color">$00000097</prop>
								</obj>
								<obj name="PropertyObject" class="DominantChannelProp" version="4">
									<prop name="PropertyTypeName">Dominant Channel</prop>
									<prop name="Position">18</prop>
									<prop name="IsDefault">0</prop>
									<prop name="DominantChannel">0</prop>
								</obj>
								<obj name="PropertyObject" class="Genotype" version="4">
									<prop name="PropertyTypeName">EndPt Genotype</prop>
									<prop name="Position">18</prop>
									<prop name="IsDefault">1</prop>
									<prop name="ReadOnly">1</prop>
								</obj>
								<obj name="PropertyObject" class="GroupingSample" version="4">
									<prop name="PropertyTypeName">EndPt Sample Type</prop>
									<prop name="Position">18</prop>
									<prop name="IsDefault">0</prop>
									<prop name="GroupSampleType">mstUnknown</prop>
								</obj>
								<obj name="PropertyObject" class="SamplePrefLineStyle" version="4">
									<prop name="PropertyTypeName">Line Style</prop>
									<prop name="Position">18</prop>
									<prop name="IsDefault">0</prop>
									<prop name="LineStyle">psSolid</prop>
								</obj>
								<obj name="PropertyObject" class="GenSampleEditNotes" version="4">
									<prop name="PropertyTypeName">Notes</prop>
									<prop name="Position">18</prop>
									<prop name="IsDefault">1</prop>
								</obj>
								<obj name="PropertyObject" class="SamplePrefPointStyle" version="4">
									<prop name="PropertyTypeName">Point Style</prop>
									<prop name="Position">18</prop>
									<prop name="IsDefault">0</prop>
									<prop name="PointStyle">psNothing</prop>
								</obj>
								<obj name="PropertyObject" class="GenSampleEditPosition" version="4">
									<prop name="PropertyTypeName">Position</prop>
									<prop name="Position">18</prop>
									<prop name="IsDefault">1</prop>
								</obj>
								<obj name="PropertyObject" class="GenSampleEditReplicate" version="4">
									<prop name="PropertyTypeName">Replicate of</prop>
									<prop name="Position">18</prop>
									<prop name="IsDefault">1</prop>
									<prop name="ReplicateOf">-1</prop>
								</obj>
								<obj name="PropertyObject" class="HTCSampleID" version="4">
									<prop name="PropertyTypeName">Sample ID</prop>
									<prop name="Position">18</prop>
									<prop name="IsDefault">1</prop>
								</obj>
								<obj name="PropertyObject" class="GenSampleEditName" version="4">
									<prop name="PropertyTypeName">Sample Name</prop>
									<prop name="Position">18</prop>
									<prop name="IsDefault">1</prop>
									<prop name="name">Sample 19</prop>
								</obj>
								<obj name="PropertyObject" class="HTCSamplePrepNotes" version="4">
									<prop name="PropertyTypeName">Sample Prep Notes</prop>
									<prop name="Position">18</prop>
									<prop name="IsDefault">1</prop>
								</obj>
								<obj name="PropertyObject" class="GenSampleEditSubset" version="4">
									<prop name="PropertyTypeName">Subsets</prop>
									<prop name="Position">18</prop>
									<prop name="IsDefault">1</prop>
								</obj>
								<obj name="PropertyObject" class="SamplePrefWidth" version="5">
									<prop name="PropertyTypeName">Width</prop>
									<prop name="Position">18</prop>
									<prop name="IsDefault">1</prop>
									<prop name="Width">1</prop>
								</obj>
							</list>
						</obj>
					</obj>
					<obj name="item" class="SamplePropInfo" version="1">
						<obj name="ChannelProperties" class="ChanPropList" version="2">
							<obj name="ChannelProperties" class="EMList" version="1">
								<list name="emlist" count="1">
									<obj name="item" class="PropertyList" version="1">
										<list name="emlist" count="12">
											<obj name="PropertyObject" class="RQSampleTargetProperty" version="4">
												<prop name="PropertyTypeName">Combined Sample and Target Type</prop>
												<prop name="Position">19</prop>
												<prop name="IsDefault">0</prop>
												<obj name="ChannelProp" class="ChannelProperty" version="1">
													<prop name="ChannelIdx">0</prop>
												</obj>
											</obj>
											<obj name="PropertyObject" class="QuantConcProperty" version="4">
												<prop name="PropertyTypeName">Concentration</prop>
												<prop name="Position">19</prop>
												<prop name="IsDefault">1</prop>
												<prop name="Concentration">0</prop>
												<obj name="ChannelProp" class="ChannelProperty" version="1">
													<prop name="ChannelIdx">0</prop>
												</obj>
												<prop name="ReadOnly">1</prop>
											</obj>
											<obj name="PropertyObject" class="QuantCpHighProp" version="4">
												<prop name="PropertyTypeName">Cp High</prop>
												<prop name="Position">19</prop>
												<prop name="IsDefault">1</prop>
												<prop name="CpRangeHigh">0</prop>
												<obj name="ChannelProp" class="ChannelProperty" version="1">
													<prop name="ChannelIdx">0</prop>
												</obj>
												<prop name="ReadOnly">1</prop>
											</obj>
											<obj name="PropertyObject" class="QuantCpLowProp" version="4">
												<prop name="PropertyTypeName">Cp Low</prop>
												<prop name="Position">19</prop>
												<prop name="IsDefault">1</prop>
												<prop name="CpRangeLow">0</prop>
												<obj name="ChannelProp" class="ChannelProperty" version="1">
													<prop name="ChannelIdx">0</prop>
												</obj>
												<prop name="ReadOnly">1</prop>
											</obj>
											<obj name="PropertyObject" class="RQEffProp" version="4">
												<prop name="PropertyTypeName">Efficiency</prop>
												<prop name="Position">19</prop>
												<prop name="IsDefault">1</prop>
												<prop name="Efficiency">2</prop>
												<obj name="ChannelProp" class="ChannelProperty" version="1">
													<prop name="ChannelIdx">0</prop>
												</obj>
											</obj>
											<obj name="PropertyObject" class="ChannelGenotype" version="4">
												<prop name="PropertyTypeName">Melt Geno Genotype</prop>
												<prop name="Position">19</prop>
												<prop name="IsDefault">1</prop>
												<prop name="ReadOnly">1</prop>
												<obj name="ChannelProp" class="ChannelProperty" version="1">
													<prop name="ChannelIdx">0</prop>
												</obj>
											</obj>
											<obj name="PropertyObject" class="GroupChannelTypeProp" version="4">
												<prop name="PropertyTypeName">Melt Geno Sample Type</prop>
												<prop name="Position">19</prop>
												<prop name="IsDefault">0</prop>
												<prop name="GroupSampleType">mstUnknown</prop>
												<obj name="ChannelProp" class="ChannelProperty" version="1">
													<prop name="ChannelIdx">0</prop>
												</obj>
											</obj>
											<obj name="PropertyObject" class="QuantSampleTypeProperty" version="4">
												<prop name="PropertyTypeName">Quantification Sample Type</prop>
												<prop name="Position">19</prop>
												<prop name="IsDefault">0</prop>
												<prop name="SampleType">qsUnknown</prop>
												<obj name="ChannelProp" class="ChannelProperty" version="1">
													<prop name="ChannelIdx">0</prop>
												</obj>
											</obj>
											<obj name="PropertyObject" class="ChannelGenotype" version="4">
												<prop name="PropertyTypeName">Scanning Genotype</prop>
												<prop name="Position">19</prop>
												<prop name="IsDefault">1</prop>
												<prop name="ReadOnly">1</prop>
												<obj name="ChannelProp" class="ChannelProperty" version="1">
													<prop name="ChannelIdx">0</prop>
												</obj>
											</obj>
											<obj name="PropertyObject" class="GroupChannelTypeProp" version="4">
												<prop name="PropertyTypeName">Scanning Sample Type</prop>
												<prop name="Position">19</prop>
												<prop name="IsDefault">0</prop>
												<prop name="GroupSampleType">mstUnknown</prop>
												<obj name="ChannelProp" class="ChannelProperty" version="1">
													<prop name="ChannelIdx">0</prop>
												</obj>
											</obj>
											<obj name="PropertyObject" class="TargetName" version="4">
												<prop name="PropertyTypeName">Target Name</prop>
												<prop name="Position">19</prop>
												<prop name="IsDefault">1</prop>
												<obj name="ChannelProp" class="ChannelProperty" version="1">
													<prop name="ChannelIdx">0</prop>
												</obj>
											</obj>
											<obj name="PropertyObject" class="RQTargetProperty" version="4">
												<prop name="PropertyTypeName">Target Type</prop>
												<prop name="Position">19</prop>
												<prop name="IsDefault">0</prop>
												<prop name="TargetType">dtNone</prop>
												<obj name="ChannelProp" class="ChannelProperty" version="1">
													<prop name="ChannelIdx">0</prop>
												</obj>
											</obj>
										</list>
									</obj>
								</list>
							</obj>
						</obj>
						<prop name="ChannelPropertyCount">1</prop>
						<prop name="ContainerPosition">19</prop>
						<prop name="HasSampleProperties">1</prop>
						<obj name="SampleProperties" class="PropertyList" version="1">
							<list name="emlist" count="14">
								<obj name="PropertyObject" class="SamplePrefColor" version="4">
									<prop name="PropertyTypeName">Color</prop>
									<prop name="Position">19</prop>
									<prop name="IsDefault">0</prop>
									<prop name="Color">$00FFFF0F</prop>
								</obj>
								<obj name="PropertyObject" class="DominantChannelProp" version="4">
									<prop name="PropertyTypeName">Dominant Channel</prop>
									<prop name="Position">19</prop>
									<prop name="IsDefault">0</prop>
									<prop name="DominantChannel">0</prop>
								</obj>
								<obj name="PropertyObject" class="Genotype" version="4">
									<prop name="PropertyTypeName">EndPt Genotype</prop>
									<prop name="Position">19</prop>
									<prop name="IsDefault">1</prop>
									<prop name="ReadOnly">1</prop>
								</obj>
								<obj name="PropertyObject" class="GroupingSample" version="4">
									<prop name="PropertyTypeName">EndPt Sample Type</prop>
									<prop name="Position">19</prop>
									<prop name="IsDefault">0</prop>
									<prop name="GroupSampleType">mstUnknown</prop>
								</obj>
								<obj name="PropertyObject" class="SamplePrefLineStyle" version="4">
									<prop name="PropertyTypeName">Line Style</prop>
									<prop name="Position">19</prop>
									<prop name="IsDefault">0</prop>
									<prop name="LineStyle">psSolid</prop>
								</obj>
								<obj name="PropertyObject" class="GenSampleEditNotes" version="4">
									<prop name="PropertyTypeName">Notes</prop>
									<prop name="Position">19</prop>
									<prop name="IsDefault">1</prop>
								</obj>
								<obj name="PropertyObject" class="SamplePrefPointStyle" version="4">
									<prop name="PropertyTypeName">Point Style</prop>
									<prop name="Position">19</prop>
									<prop name="IsDefault">0</prop>
									<prop name="PointStyle">psNothing</prop>
								</obj>
								<obj name="PropertyObject" class="GenSampleEditPosition" version="4">
									<prop name="PropertyTypeName">Position</prop>
									<prop name="Position">19</prop>
									<prop name="IsDefault">1</prop>
								</obj>
								<obj name="PropertyObject" class="GenSampleEditReplicate" version="4">
									<prop name="PropertyTypeName">Replicate of</prop>
									<prop name="Position">19</prop>
									<prop name="IsDefault">1</prop>
									<prop name="ReplicateOf">-1</prop>
								</obj>
								<obj name="PropertyObject" class="HTCSampleID" version="4">
									<prop name="PropertyTypeName">Sample ID</prop>
									<prop name="Position">19</prop>
									<prop name="IsDefault">1</prop>
								</obj>
								<obj name="PropertyObject" class="GenSampleEditName" version="4">
									<prop name="PropertyTypeName">Sample Name</prop>
									<prop name="Position">19</prop>
									<prop name="IsDefault">1</prop>
									<prop name="name">Sample 20</prop>
								</obj>
								<obj name="PropertyObject" class="HTCSamplePrepNotes" version="4">
									<prop name="PropertyTypeName">Sample Prep Notes</prop>
									<prop name="Position">19</prop>
									<prop name="IsDefault">1</prop>
								</obj>
								<obj name="PropertyObject" class="GenSampleEditSubset" version="4">
									<prop name="PropertyTypeName">Subsets</prop>
									<prop name="Position">19</prop>
									<prop name="IsDefault">1</prop>
								</obj>
								<obj name="PropertyObject" class="SamplePrefWidth" version="5">
									<prop name="PropertyTypeName">Width</prop>
									<prop name="Position">19</prop>
									<prop name="IsDefault">1</prop>
									<prop name="Width">1</prop>
								</obj>
							</list>
						</obj>
					</obj>
					<obj name="item" class="SamplePropInfo" version="1">
						<obj name="ChannelProperties" class="ChanPropList" version="2">
							<obj name="ChannelProperties" class="EMList" version="1">
								<list name="emlist" count="1">
									<obj name="item" class="PropertyList" version="1">
										<list name="emlist" count="12">
											<obj name="PropertyObject" class="RQSampleTargetProperty" version="4">
												<prop name="PropertyTypeName">Combined Sample and Target Type</prop>
												<prop name="Position">20</prop>
												<prop name="IsDefault">0</prop>
												<obj name="ChannelProp" class="ChannelProperty" version="1">
													<prop name="ChannelIdx">0</prop>
												</obj>
											</obj>
											<obj name="PropertyObject" class="QuantConcProperty" version="4">
												<prop name="PropertyTypeName">Concentration</prop>
												<prop name="Position">20</prop>
												<prop name="IsDefault">1</prop>
												<prop name="Concentration">0</prop>
												<obj name="ChannelProp" class="ChannelProperty" version="1">
													<prop name="ChannelIdx">0</prop>
												</obj>
												<prop name="ReadOnly">1</prop>
											</obj>
											<obj name="PropertyObject" class="QuantCpHighProp" version="4">
												<prop name="PropertyTypeName">Cp High</prop>
												<prop name="Position">20</prop>
												<prop name="IsDefault">1</prop>
												<prop name="CpRangeHigh">0</prop>
												<obj name="ChannelProp" class="ChannelProperty" version="1">
													<prop name="ChannelIdx">0</prop>
												</obj>
												<prop name="ReadOnly">1</prop>
											</obj>
											<obj name="PropertyObject" class="QuantCpLowProp" version="4">
												<prop name="PropertyTypeName">Cp Low</prop>
												<prop name="Position">20</prop>
												<prop name="IsDefault">1</prop>
												<prop name="CpRangeLow">0</prop>
												<obj name="ChannelProp" class="ChannelProperty" version="1">
													<prop name="ChannelIdx">0</prop>
												</obj>
												<prop name="ReadOnly">1</prop>
											</obj>
											<obj name="PropertyObject" class="RQEffProp" version="4">
												<prop name="PropertyTypeName">Efficiency</prop>
												<prop name="Position">20</prop>
												<prop name="IsDefault">1</prop>
												<prop name="Efficiency">2</prop>
												<obj name="ChannelProp" class="ChannelProperty" version="1">
													<prop name="ChannelIdx">0</prop>
												</obj>
											</obj>
											<obj name="PropertyObject" class="ChannelGenotype" version="4">
												<prop name="PropertyTypeName">Melt Geno Genotype</prop>
												<prop name="Position">20</prop>
												<prop name="IsDefault">1</prop>
												<prop name="ReadOnly">1</prop>
												<obj name="ChannelProp" class="ChannelProperty" version="1">
													<prop name="ChannelIdx">0</prop>
												</obj>
											</obj>
											<obj name="PropertyObject" class="GroupChannelTypeProp" version="4">
												<prop name="PropertyTypeName">Melt Geno Sample Type</prop>
												<prop name="Position">20</prop>
												<prop name="IsDefault">0</prop>
												<prop name="GroupSampleType">mstUnknown</prop>
												<obj name="ChannelProp" class="ChannelProperty" version="1">
													<prop name="ChannelIdx">0</prop>
												</obj>
											</obj>
											<obj name="PropertyObject" class="QuantSampleTypeProperty" version="4">
												<prop name="PropertyTypeName">Quantification Sample Type</prop>
												<prop name="Position">20</prop>
												<prop name="IsDefault">0</prop>
												<prop name="SampleType">qsUnknown</prop>
												<obj name="ChannelProp" class="ChannelProperty" version="1">
													<prop name="ChannelIdx">0</prop>
												</obj>
											</obj>
											<obj name="PropertyObject" class="ChannelGenotype" version="4">
												<prop name="PropertyTypeName">Scanning Genotype</prop>
												<prop name="Position">20</prop>
												<prop name="IsDefault">1</prop>
												<prop name="ReadOnly">1</prop>
												<obj name="ChannelProp" class="ChannelProperty" version="1">
													<prop name="ChannelIdx">0</prop>
												</obj>
											</obj>
											<obj name="PropertyObject" class="GroupChannelTypeProp" version="4">
												<prop name="PropertyTypeName">Scanning Sample Type</prop>
												<prop name="Position">20</prop>
												<prop name="IsDefault">0</prop>
												<prop name="GroupSampleType">mstUnknown</prop>
												<obj name="ChannelProp" class="ChannelProperty" version="1">
													<prop name="ChannelIdx">0</prop>
												</obj>
											</obj>
											<obj name="PropertyObject" class="TargetName" version="4">
												<prop name="PropertyTypeName">Target Name</prop>
												<prop name="Position">20</prop>
												<prop name="IsDefault">1</prop>
												<obj name="ChannelProp" class="ChannelProperty" version="1">
													<prop name="ChannelIdx">0</prop>
												</obj>
											</obj>
											<obj name="PropertyObject" class="RQTargetProperty" version="4">
												<prop name="PropertyTypeName">Target Type</prop>
												<prop name="Position">20</prop>
												<prop name="IsDefault">0</prop>
												<prop name="TargetType">dtNone</prop>
												<obj name="ChannelProp" class="ChannelProperty" version="1">
													<prop name="ChannelIdx">0</prop>
												</obj>
											</obj>
										</list>
									</obj>
								</list>
							</obj>
						</obj>
						<prop name="ChannelPropertyCount">1</prop>
						<prop name="ContainerPosition">20</prop>
						<prop name="HasSampleProperties">1</prop>
						<obj name="SampleProperties" class="PropertyList" version="1">
							<list name="emlist" count="14">
								<obj name="PropertyObject" class="SamplePrefColor" version="4">
									<prop name="PropertyTypeName">Color</prop>
									<prop name="Position">20</prop>
									<prop name="IsDefault">0</prop>
									<prop name="Color">$00404000</prop>
								</obj>
								<obj name="PropertyObject" class="DominantChannelProp" version="4">
									<prop name="PropertyTypeName">Dominant Channel</prop>
									<prop name="Position">20</prop>
									<prop name="IsDefault">0</prop>
									<prop name="DominantChannel">0</prop>
								</obj>
								<obj name="PropertyObject" class="Genotype" version="4">
									<prop name="PropertyTypeName">EndPt Genotype</prop>
									<prop name="Position">20</prop>
									<prop name="IsDefault">1</prop>
									<prop name="ReadOnly">1</prop>
								</obj>
								<obj name="PropertyObject" class="GroupingSample" version="4">
									<prop name="PropertyTypeName">EndPt Sample Type</prop>
									<prop name="Position">20</prop>
									<prop name="IsDefault">0</prop>
									<prop name="GroupSampleType">mstUnknown</prop>
								</obj>
								<obj name="PropertyObject" class="SamplePrefLineStyle" version="4">
									<prop name="PropertyTypeName">Line Style</prop>
									<prop name="Position">20</prop>
									<prop name="IsDefault">0</prop>
									<prop name="LineStyle">psSolid</prop>
								</obj>
								<obj name="PropertyObject" class="GenSampleEditNotes" version="4">
									<prop name="PropertyTypeName">Notes</prop>
									<prop name="Position">20</prop>
									<prop name="IsDefault">1</prop>
								</obj>
								<obj name="PropertyObject" class="SamplePrefPointStyle" version="4">
									<prop name="PropertyTypeName">Point Style</prop>
									<prop name="Position">20</prop>
									<prop name="IsDefault">0</prop>
									<prop name="PointStyle">psNothing</prop>
								</obj>
								<obj name="PropertyObject" class="GenSampleEditPosition" version="4">
									<prop name="PropertyTypeName">Position</prop>
									<prop name="Position">20</prop>
									<prop name="IsDefault">1</prop>
								</obj>
								<obj name="PropertyObject" class="GenSampleEditReplicate" version="4">
									<prop name="PropertyTypeName">Replicate of</prop>
									<prop name="Position">20</prop>
									<prop name="IsDefault">1</prop>
									<prop name="ReplicateOf">-1</prop>
								</obj>
								<obj name="PropertyObject" class="HTCSampleID" version="4">
									<prop name="PropertyTypeName">Sample ID</prop>
									<prop name="Position">20</prop>
									<prop name="IsDefault">1</prop>
								</obj>
								<obj name="PropertyObject" class="GenSampleEditName" version="4">
									<prop name="PropertyTypeName">Sample Name</prop>
									<prop name="Position">20</prop>
									<prop name="IsDefault">1</prop>
									<prop name="name">Sample 21</prop>
								</obj>
								<obj name="PropertyObject" class="HTCSamplePrepNotes" version="4">
									<prop name="PropertyTypeName">Sample Prep Notes</prop>
									<prop name="Position">20</prop>
									<prop name="IsDefault">1</prop>
								</obj>
								<obj name="PropertyObject" class="GenSampleEditSubset" version="4">
									<prop name="PropertyTypeName">Subsets</prop>
									<prop name="Position">20</prop>
									<prop name="IsDefault">1</prop>
								</obj>
								<obj name="PropertyObject" class="SamplePrefWidth" version="5">
									<prop name="PropertyTypeName">Width</prop>
									<prop name="Position">20</prop>
									<prop name="IsDefault">1</prop>
									<prop name="Width">1</prop>
								</obj>
							</list>
						</obj>
					</obj>
					<obj name="item" class="SamplePropInfo" version="1">
						<obj name="ChannelProperties" class="ChanPropList" version="2">
							<obj name="ChannelProperties" class="EMList" version="1">
								<list name="emlist" count="1">
									<obj name="item" class="PropertyList" version="1">
										<list name="emlist" count="12">
											<obj name="PropertyObject" class="RQSampleTargetProperty" version="4">
												<prop name="PropertyTypeName">Combined Sample and Target Type</prop>
												<prop name="Position">21</prop>
												<prop name="IsDefault">0</prop>
												<obj name="ChannelProp" class="ChannelProperty" version="1">
													<prop name="ChannelIdx">0</prop>
												</obj>
											</obj>
											<obj name="PropertyObject" class="QuantConcProperty" version="4">
												<prop name="PropertyTypeName">Concentration</prop>
												<prop name="Position">21</prop>
												<prop name="IsDefault">1</prop>
												<prop name="Concentration">0</prop>
												<obj name="ChannelProp" class="ChannelProperty" version="1">
													<prop name="ChannelIdx">0</prop>
												</obj>
												<prop name="ReadOnly">1</prop>
											</obj>
											<obj name="PropertyObject" class="QuantCpHighProp" version="4">
												<prop name="PropertyTypeName">Cp High</prop>
												<prop name="Position">21</prop>
												<prop name="IsDefault">1</prop>
												<prop name="CpRangeHigh">0</prop>
												<obj name="ChannelProp" class="ChannelProperty" version="1">
													<prop name="ChannelIdx">0</prop>
												</obj>
												<prop name="ReadOnly">1</prop>
											</obj>
											<obj name="PropertyObject" class="QuantCpLowProp" version="4">
												<prop name="PropertyTypeName">Cp Low</prop>
												<prop name="Position">21</prop>
												<prop name="IsDefault">1</prop>
												<prop name="CpRangeLow">0</prop>
												<obj name="ChannelProp" class="ChannelProperty" version="1">
													<prop name="ChannelIdx">0</prop>
												</obj>
												<prop name="ReadOnly">1</prop>
											</obj>
											<obj name="PropertyObject" class="RQEffProp" version="4">
												<prop name="PropertyTypeName">Efficiency</prop>
												<prop name="Position">21</prop>
												<prop name="IsDefault">1</prop>
												<prop name="Efficiency">2</prop>
												<obj name="ChannelProp" class="ChannelProperty" version="1">
													<prop name="ChannelIdx">0</prop>
												</obj>
											</obj>
											<obj name="PropertyObject" class="ChannelGenotype" version="4">
												<prop name="PropertyTypeName">Melt Geno Genotype</prop>
												<prop name="Position">21</prop>
												<prop name="IsDefault">1</prop>
												<prop name="ReadOnly">1</prop>
												<obj name="ChannelProp" class="ChannelProperty" version="1">
													<prop name="ChannelIdx">0</prop>
												</obj>
											</obj>
											<obj name="PropertyObject" class="GroupChannelTypeProp" version="4">
												<prop name="PropertyTypeName">Melt Geno Sample Type</prop>
												<prop name="Position">21</prop>
												<prop name="IsDefault">0</prop>
												<prop name="GroupSampleType">mstUnknown</prop>
												<obj name="ChannelProp" class="ChannelProperty" version="1">
													<prop name="ChannelIdx">0</prop>
												</obj>
											</obj>
											<obj name="PropertyObject" class="QuantSampleTypeProperty" version="4">
												<prop name="PropertyTypeName">Quantification Sample Type</prop>
												<prop name="Position">21</prop>
												<prop name="IsDefault">0</prop>
												<prop name="SampleType">qsUnknown</prop>
												<obj name="ChannelProp" class="ChannelProperty" version="1">
													<prop name="ChannelIdx">0</prop>
												</obj>
											</obj>
											<obj name="PropertyObject" class="ChannelGenotype" version="4">
												<prop name="PropertyTypeName">Scanning Genotype</prop>
												<prop name="Position">21</prop>
												<prop name="IsDefault">1</prop>
												<prop name="ReadOnly">1</prop>
												<obj name="ChannelProp" class="ChannelProperty" version="1">
													<prop name="ChannelIdx">0</prop>
												</obj>
											</obj>
											<obj name="PropertyObject" class="GroupChannelTypeProp" version="4">
												<prop name="PropertyTypeName">Scanning Sample Type</prop>
												<prop name="Position">21</prop>
												<prop name="IsDefault">0</prop>
												<prop name="GroupSampleType">mstUnknown</prop>
												<obj name="ChannelProp" class="ChannelProperty" version="1">
													<prop name="ChannelIdx">0</prop>
												</obj>
											</obj>
											<obj name="PropertyObject" class="TargetName" version="4">
												<prop name="PropertyTypeName">Target Name</prop>
												<prop name="Position">21</prop>
												<prop name="IsDefault">1</prop>
												<obj name="ChannelProp" class="ChannelProperty" version="1">
													<prop name="ChannelIdx">0</prop>
												</obj>
											</obj>
											<obj name="PropertyObject" class="RQTargetProperty" version="4">
												<prop name="PropertyTypeName">Target Type</prop>
												<prop name="Position">21</prop>
												<prop name="IsDefault">0</prop>
												<prop name="TargetType">dtNone</prop>
												<obj name="ChannelProp" class="ChannelProperty" version="1">
													<prop name="ChannelIdx">0</prop>
												</obj>
											</obj>
										</list>
									</obj>
								</list>
							</obj>
						</obj>
						<prop name="ChannelPropertyCount">1</prop>
						<prop name="ContainerPosition">21</prop>
						<prop name="HasSampleProperties">1</prop>
						<obj name="SampleProperties" class="PropertyList" version="1">
							<list name="emlist" count="14">
								<obj name="PropertyObject" class="SamplePrefColor" version="4">
									<prop name="PropertyTypeName">Color</prop>
									<prop name="Position">21</prop>
									<prop name="IsDefault">0</prop>
									<prop name="Color">$004080FF</prop>
								</obj>
								<obj name="PropertyObject" class="DominantChannelProp" version="4">
									<prop name="PropertyTypeName">Dominant Channel</prop>
									<prop name="Position">21</prop>
									<prop name="IsDefault">0</prop>
									<prop name="DominantChannel">0</prop>
								</obj>
								<obj name="PropertyObject" class="Genotype" version="4">
									<prop name="PropertyTypeName">EndPt Genotype</prop>
									<prop name="Position">21</prop>
									<prop name="IsDefault">1</prop>
									<prop name="ReadOnly">1</prop>
								</obj>
								<obj name="PropertyObject" class="GroupingSample" version="4">
									<prop name="PropertyTypeName">EndPt Sample Type</prop>
									<prop name="Position">21</prop>
									<prop name="IsDefault">0</prop>
									<prop name="GroupSampleType">mstUnknown</prop>
								</obj>
								<obj name="PropertyObject" class="SamplePrefLineStyle" version="4">
									<prop name="PropertyTypeName">Line Style</prop>
									<prop name="Position">21</prop>
									<prop name="IsDefault">0</prop>
									<prop name="LineStyle">psSolid</prop>
								</obj>
								<obj name="PropertyObject" class="GenSampleEditNotes" version="4">
									<prop name="PropertyTypeName">Notes</prop>
									<prop name="Position">21</prop>
									<prop name="IsDefault">1</prop>
								</obj>
								<obj name="PropertyObject" class="SamplePrefPointStyle" version="4">
									<prop name="PropertyTypeName">Point Style</prop>
									<prop name="Position">21</prop>
									<prop name="IsDefault">0</prop>
									<prop name="PointStyle">psNothing</prop>
								</obj>
								<obj name="PropertyObject" class="GenSampleEditPosition" version="4">
									<prop name="PropertyTypeName">Position</prop>
									<prop name="Position">21</prop>
									<prop name="IsDefault">1</prop>
								</obj>
								<obj name="PropertyObject" class="GenSampleEditReplicate" version="4">
									<prop name="PropertyTypeName">Replicate of</prop>
									<prop name="Position">21</prop>
									<prop name="IsDefault">1</prop>
									<prop name="ReplicateOf">-1</prop>
								</obj>
								<obj name="PropertyObject" class="HTCSampleID" version="4">
									<prop name="PropertyTypeName">Sample ID</prop>
									<prop name="Position">21</prop>
									<prop name="IsDefault">1</prop>
								</obj>
								<obj name="PropertyObject" class="GenSampleEditName" version="4">
									<prop name="PropertyTypeName">Sample Name</prop>
									<prop name="Position">21</prop>
									<prop name="IsDefault">1</prop>
									<prop name="name">Sample 22</prop>
								</obj>
								<obj name="PropertyObject" class="HTCSamplePrepNotes" version="4">
									<prop name="PropertyTypeName">Sample Prep Notes</prop>
									<prop name="Position">21</prop>
									<prop name="IsDefault">1</prop>
								</obj>
								<obj name="PropertyObject" class="GenSampleEditSubset" version="4">
									<prop name="PropertyTypeName">Subsets</prop>
									<prop name="Position">21</prop>
									<prop name="IsDefault">1</prop>
								</obj>
								<obj name="PropertyObject" class="SamplePrefWidth" version="5">
									<prop name="PropertyTypeName">Width</prop>
									<prop name="Position">21</prop>
									<prop name="IsDefault">1</prop>
									<prop name="Width">1</prop>
								</obj>
							</list>
						</obj>
					</obj>
					<obj name="item" class="SamplePropInfo" version="1">
						<obj name="ChannelProperties" class="ChanPropList" version="2">
							<obj name="ChannelProperties" class="EMList" version="1">
								<list name="emlist" count="1">
									<obj name="item" class="PropertyList" version="1">
										<list name="emlist" count="12">
											<obj name="PropertyObject" class="RQSampleTargetProperty" version="4">
												<prop name="PropertyTypeName">Combined Sample and Target Type</prop>
												<prop name="Position">22</prop>
												<prop name="IsDefault">0</prop>
												<obj name="ChannelProp" class="ChannelProperty" version="1">
													<prop name="ChannelIdx">0</prop>
												</obj>
											</obj>
											<obj name="PropertyObject" class="QuantConcProperty" version="4">
												<prop name="PropertyTypeName">Concentration</prop>
												<prop name="Position">22</prop>
												<prop name="IsDefault">1</prop>
												<prop name="Concentration">0</prop>
												<obj name="ChannelProp" class="ChannelProperty" version="1">
													<prop name="ChannelIdx">0</prop>
												</obj>
												<prop name="ReadOnly">1</prop>
											</obj>
											<obj name="PropertyObject" class="QuantCpHighProp" version="4">
												<prop name="PropertyTypeName">Cp High</prop>
												<prop name="Position">22</prop>
												<prop name="IsDefault">1</prop>
												<prop name="CpRangeHigh">0</prop>
												<obj name="ChannelProp" class="ChannelProperty" version="1">
													<prop name="ChannelIdx">0</prop>
												</obj>
												<prop name="ReadOnly">1</prop>
											</obj>
											<obj name="PropertyObject" class="QuantCpLowProp" version="4">
												<prop name="PropertyTypeName">Cp Low</prop>
												<prop name="Position">22</prop>
												<prop name="IsDefault">1</prop>
												<prop name="CpRangeLow">0</prop>
												<obj name="ChannelProp" class="ChannelProperty" version="1">
													<prop name="ChannelIdx">0</prop>
												</obj>
												<prop name="ReadOnly">1</prop>
											</obj>
											<obj name="PropertyObject" class="RQEffProp" version="4">
												<prop name="PropertyTypeName">Efficiency</prop>
												<prop name="Position">22</prop>
												<prop name="IsDefault">1</prop>
												<prop name="Efficiency">2</prop>
												<obj name="ChannelProp" class="ChannelProperty" version="1">
													<prop name="ChannelIdx">0</prop>
												</obj>
											</obj>
											<obj name="PropertyObject" class="ChannelGenotype" version="4">
												<prop name="PropertyTypeName">Melt Geno Genotype</prop>
												<prop name="Position">22</prop>
												<prop name="IsDefault">1</prop>
												<prop name="ReadOnly">1</prop>
												<obj name="ChannelProp" class="ChannelProperty" version="1">
													<prop name="ChannelIdx">0</prop>
												</obj>
											</obj>
											<obj name="PropertyObject" class="GroupChannelTypeProp" version="4">
												<prop name="PropertyTypeName">Melt Geno Sample Type</prop>
												<prop name="Position">22</prop>
												<prop name="IsDefault">0</prop>
												<prop name="GroupSampleType">mstUnknown</prop>
												<obj name="ChannelProp" class="ChannelProperty" version="1">
													<prop name="ChannelIdx">0</prop>
												</obj>
											</obj>
											<obj name="PropertyObject" class="QuantSampleTypeProperty" version="4">
												<prop name="PropertyTypeName">Quantification Sample Type</prop>
												<prop name="Position">22</prop>
												<prop name="IsDefault">0</prop>
												<prop name="SampleType">qsUnknown</prop>
[truncated: 3,809,291 more chars]
