# Supplementary material for: MicroRNAs and Their Inhibition in Modulating SLC5A8 Expression in the Context of Papillary Thyroid Carcinoma
Source: Int J Mol Sci. 2025 Aug 15;26(16):7889. doi: 10.3390/ijms26167889 (PMC12386254; doi:10.3390/ijms26167889)
Supplement: Supplementary file 1 [file ijms-26-07889-s001.zip › ijms-3558049-supplementary/Manuscript data/Fig4 data/Wojtek_2013-10-31 miRy w parach 1507-10919.ixo]

<objectstream signature="IXOS" version="1">
	<obj name="root" class="HTCExperiment" version="5">
		<prop name="name">Wojtek_2013-10-31 miRy w parach 1507-10919</prop>
		<prop name="UID">1D3DFB90BD7D481CA12EB0A3BF8A8828</prop>
		<prop name="OwnerUID">A9EA9C3B14954DEF92F3E150867A7E6C</prop>
		<prop name="Created">2013-10-31T15:07:40.984</prop>
		<prop name="CreatedBy">5F4C4EE0E777457C81D27C781FE69519</prop>
		<prop name="CreatedByName">Genomowa</prop>
		<prop name="LastModified">2013-10-31T19:07:19.625</prop>
		<prop name="LastModifiedBy">A9EA9C3B14954DEF92F3E150867A7E6C</prop>
		<prop name="LastModifiedByName">System Admin</prop>
		<list name="AppliedTemplates" count="1">
			<item>Mono Color Hydrolysis Probe - UPL Probe 384-II</item>
		</list>
		<list name="TemplateOwners" count="1">
			<item>Roche</item>
		</list>
		<prop name="SWVersion">LCS480 1.5.1.62</prop>
		<obj name="AppProperty" class="TAppProperty" version="2">
			<prop name="Created">2013-10-31T15:07:40.984</prop>
			<prop name="LastModified">1899-12-30T00:00:00.000</prop>
		</obj>
		<obj name="ConProperty" class="TAppProperty" version="2">
			<prop name="Created">2013-10-31T15:07:40.984</prop>
			<prop name="LastModified">1899-12-30T00:00:00.000</prop>
		</obj>
		<obj name="run" class="HTCRun" version="7">
			<prop name="name">Run</prop>
			<prop name="Created">2013-10-31T15:07:40.981</prop>
			<prop name="LastModified">2013-10-31T17:33:17.650</prop>
			<obj name="AppProperty" class="TAppProperty" version="2">
				<prop name="Created">2013-10-31T15:07:40.981</prop>
				<prop name="LastModified">1899-12-30T00:00:00.000</prop>
			</obj>
			<obj name="ConProperty" class="TAppProperty" version="2">
				<prop name="Created">2013-10-31T15:07:40.981</prop>
				<prop name="LastModified">1899-12-30T00:00:00.000</prop>
				<prop name="HasProperties">1</prop>
				<obj name="_Properties" class="TAppProperties" version="1">
					<prop name="Created">2013-10-31T15:07:40.981</prop>
					<prop name="LastModified">1899-12-30T00:00:00.000</prop>
					<list name="emlist" count="4">
						<obj name="item" class="TAppProperty" version="2">
							<prop name="name">TopChart</prop>
							<prop name="Created">2013-10-31T15:07:41.605</prop>
							<prop name="LastModified">2013-10-31T15:07:41.605</prop>
						</obj>
						<obj name="item" class="TAppProperty" version="2">
							<prop name="name">LeftChart</prop>
							<prop name="Created">2013-10-31T15:07:41.606</prop>
							<prop name="LastModified">2013-10-31T15:07:41.606</prop>
						</obj>
						<obj name="item" class="TAppProperty" version="2">
							<prop name="name">RightChart</prop>
							<prop name="Created">2013-10-31T15:07:41.615</prop>
							<prop name="LastModified">2013-10-31T15:07:41.615</prop>
						</obj>
						<obj name="item" class="TAppProperty" version="2">
							<prop name="name">RunOverviewChart</prop>
							<prop name="Created">2013-10-31T15:07:41.630</prop>
							<prop name="LastModified">2013-10-31T15:07:41.630</prop>
						</obj>
					</list>
				</obj>
			</obj>
			<prop name="State">3</prop>
			<prop name="StartTime">2013-10-31T16:27:54.037</prop>
			<prop name="EndTime">2013-10-31T17:33:17.649</prop>
			<prop name="InstrumentID">28976</prop>
			<prop name="InstrumentVersion">HTC_VER_10</prop>
			<prop name="InstrumentName">LC480_28976</prop>
			<prop name="InstrCalibrationDate">1899.12.30 00:00:00:00</prop>
			<prop name="Technician">Genomowa</prop>
			<prop name="AcqStoreClass">HTCAcquisitionStore</prop>
			<prop name="AcquisitionStore">eJzkvUmzs7i2rf1XTmR8PRqAqSPO2RFgCWNMJQGueq4LXBtjzK+/0xLO5Sz2PZ29I3N/NxtvxMpVgCmkR2PMMfXf5/n+v06z4+p/frmdz+Uv/7U4zO73//nFy7r24vrY3Xfl7nxKy/Nt9ct/VavbHb76n1/kX/7x35fb+dL+Znc7O51Wh+75cSp/+Yf83+L7e7/5iXR2vBxW7Q8opvr5kcPuXn7+yGtxWN3hBN4/9D+/aBIc4+fk+uXq+OvJZexn//n5JLfz5jY7/pNTWW2Oq392nvwP/0P6k/P7uhw/Zyn/X04SLqF7OH/92tcJK7894Wx3hKPqhqEZ0p+cVbY6Xn75x/+nSipyDclWEP/nz86f34mvT/D1zf6p3NzaQ8nWn/zAcHbYLf/8wtDVGr77WLHTcDTUkX7978+u8QL+0mnjzhbw4Pzyj84/+TG4PMl5dyrvv/yDuk1FYyE3JbqgxHF1sUTUvh9DnNWngmJXzBEdnjt2Pl6On5Z794cBtY87grNH0JVxH4s92h8/nTztLzcXfNqd4fdlR5TCWWA7+PScP4k4z4wi9jIyxUP1aVPnubAxnWySJbJuWUrRQ9AxWYTEdaPKbqhdR55E7sbexahTadTxhjYeTgL4/nElu7Q7JbTI9DCf4hqhAe3ONRMn+34VoWBOMPXmhVWEtV05aLCH4wtPxczje7Q6IFFAO2J1aiVPnF20Ref57Ubt2dqQUlNaWTjH9pXig+YXqT5vXNzX9xINm7GJM818XPBBsRzqr/KkSNEGO1i+nAXqp1NbSqdy5aPsZuyJvutbONQqAe7Xpe/Q5D4QcDzqxCVadG57otwHspSIl0RDUedm0mSy0PL0cofrP3MmDXW6TiCR/m6/xf5kb1JP3YmYzp+JhcXOxafBg6QFnWxzDc+2Z5VGwt7K48HqsUXEO92J4oZwPcZbuP6Jq3RIM79rRbSdx0M0ju42tWlPwZGexgf0IpMeHe5yjIfzme26O3h06GCZxjgTMNbwMgsa6uGjAc9CsY7wIIlyOihKIlFp28g4unQUGtkPOyfT82aIh1vvTuSJKRThdLi+oMocG0TYHUQpOcixg1AanIiF5p08zCarJRKv3oIO/IUmZXK8HuLHun+h0cEZ4MztZhrGyhOeFGGtYRIjuP7C5N7Q2B9nRXbZDX2M5iebdr2NKUXKkchYs5Q7qcungMM5Eg8ocMIVdS+aJUV2E2/RRVxn5FVJcp4Y5ibCzsw40f621PLsuRN8rOX3F01cIyhSJ0UyHuNzj87nmZ7DiYs+vtb5iw4GcYpTZSkN8bUDn7cOBqYUaoP3830ew/W2w26ezg9wPbb66UyETaBJodJZbVFVnvbkZWwkKRkMVg5av9YxdSbzjpRKXmnhY5qfac8+9KWslF5LnA5OTxq8QgOTFVpp2COFQaOkk0ppo0pbrPYXOsXyzCjCXinKqJcEN/IMA0eit361RbcGHYi40pU8WmqRhtK7kZHGk6U8QY0QoVK4JRTnqiQRWy2HuNjbaxrvwp4EN37n4ukkG9I+TQxMBVw5+ObeLYqkHpVIr4T3Ty2SI3mNroaU6E9hi2a324Wo19iGp6Qfa8iTxxsiKnkHJxs5slCm3VIikQienNnTrJFxVrY08isVZ6tg5eNd93ymdnLvF9S5v2S8OTYKDesuHD9oEngf5KFLbWSPi1QKJIpn2FCIeN3oUjxbwfN2DdGVSKfeJE8lZMnouNrfiXZ1OlKUG5WGTqEXwfsvynmI3JIiS9zPqLdyBSlF5SrC53xyga+XSZ4dLnuKX2R+po6qqAXtdOMDtqplQLtikRVUKTILT1fGmVi3jihFw9HWx/PN7UmMjqpL4XMVR8juB2siLQ5ODn9LuKCxiSh5OQqcj9lLIpQO0InaQaIUaWpGNV7NpBP1CtPHWU5qC0dicqTIm+pSOlnHW7xBE4Xa+SXJ094YPr9+aDrEikIhj0prc8Bm93mivWqiFtHJX9WIVqctUdDNzrP5XfSRLt/mxHQzrYiFQbxEu8LY0G7PVeDzDiINH3LzQuP9Dsa/9eAVYXG4f8GVh+mPbprYwqanETq4ZXFOzTST8WGkyMQYafB58eRxQUMcmOQpqPC8qWf4ulJg/JFnG7jfj611QXdk5MSyfXj/q61pof1DjGk4MVRMp+Jqi7GcFzS6nPs41cx0iBWxgs9/jODzP6vqgieSY9NBs48xEYZoi1+2ciFmfdZhpLsINQom6zPR11GnSPJzeUBJo+yJ9iBqHqOZBfOBmgyIOBSkIsnwcou0bRLReFTIOLsVqyX2nA3c9anWx+Tyqn18nmYaTchWzak3XB2wMFtotDvYxjA+TyUXu32lIs+qMHBiXcsSFfCQEkWLFCkh00eExuvxmHQMV4HnT4bxNxt6J6JqXa0IT5q5REM9WdDIOsH7/+wZMt6OzkeanJdBTsvJ64LL7fpO0bin5iRPHnA8srlTe7UiUlZc4Pv+stKI7Pc1nJgdmP/ulTchcqHB/HY7r0vkoeRA5N5NluLxfe0g1ap2RG2WnTwaziwNfehABJqCf9/c9fnir4JA+S+BQEPtqOr/BoFat2Pyf/S/EgLVfzEEVuG4os4LoCVLMEAIPlNM+9N5IGW9V+5jK4bXcwavLR7r06fm6uehT914lkgETV81QNHeo06Bujg7hc8LltTcpY6jwSRwTGwXr17Ni1jGxZAiuW8v8XptOzCJSQCB0zg5oNVFobTXUbWCPg9PxzVGG5jk5z2vyKQy83E3EyUaT30xJ4+nqOHTQrOpn3cpTs9XDJAaiz7tbfqmxCFwui9cGu2flhS+jomLVvm6Jrq9Byh6TgHCrj2AtJe6U/LQmS6XyLCbGx0cBiamYS/W8G4Mk0CEb36ennzkYCo2L9o3VPh+KgGENFUowPnEMEmMIoCUA4yLNNZhkE+TRTJFw/J0JM97YcGkFMMkeO8CFMOVBCi5F/A13VVHogwUmBQZBMI4bQBEX1SJDjLbcSXrXtJwcYNBYFmjJZ6WBkzyoirk6TaoSlx2p33avQ5SgKSHVOLl1daoP1NgEmgsYYn0Z/Ygr3pk5slWerpY71QKkfKtXkTy4bFEDdnYNHLh83MI7PTuLgUgQtI4P25cN+n2S7g/ow8Emvb78ycHI8/ytHLxUi8pjXEF1995ZEtcLLoq9Q3ZLshs9lzieACEavqRiDkEao1hkJc9tnH20mMXLZcwaAvTqJMnIxJPUeXsF9R1Kq1IhQXgiJ/lAOGR6UvZs4Hrm5EJoov9WIXr28AgPFo8G9pVR3A2gSO7OO12DJiU9zBdIt9xcP04wfEFT5CirAfH3wwma4pyKuRJABCP+nNvRJp78h4UXxuKtU1wou7wpQLE+wCBl03xor6nBnm6J02NewI8TwvnCYsU7QSf39AA0j0KEJg1JUBg0JlXBJBCgEnotllyCBSzSbfgECjdxhc43hwmqYsuHNDEqw4cAsOqA9fjbKKAOsdeJ6eOWcr4YocFRbCKKIhyeG3xM2vudPDy9Jz2daHESbhRaXfZSfM0OwMELvNcpS5amziqJwD98hNVRPezLk6PA4DgSXQDSKkmMCnN14KDRg+AC1XoyDiMxgIsv6bjkHpi2UjkgizKIbBHgfuzTZH6HAKT6qFL9J4DhO61u/k+X1KkgAQUZ3h9JfLjbBTRQIprtM69G2mEoV1k89vK4hD4mt46RbhZwOftPNcTWEA4chG6i4WGAk3c0GiyUiSYSgUHH67qmQ7UbT8nl9muxGEOEIglS8c07opL3Hc4BI4kDoFrC2lEiC/w+QN7DRB8v92JccsmUub2AHr7NlwP62oqUugP4X0oynUM+BDKRdyLoiF63LIZHYSpUBBZiGGRgyYAUfc8welQaXz8qE972m9GAAGdi7DEq2YJi84UIDBVJVgkiGNYBHS6tl28cSvCGc1epJ4OAMq3zmOIbP+2JXIuOQVZuXA9xoNs9A2BxkU8UDwolYKGm2WJR9PngcaB3pfIuN5aeLO5wfJLb/T3+xZT/PDg6tn1OZbSuwKL0PyR6EQ1xmIe50v7AOezAYhLZK2FwAENCmL1BVsiMCQATp28BTyfBixKFsfVFI3CbEkTQegAdN/g+N3wfqZdfesXGZ2+fCzNsjv1nyK8/+NrLOMA1TEdnGEIyPovVONndTNIkwP0JtL8IaNsUVnkaYUqDuUSoMyZjTWin2y43/hoAZT4zYRo240shRcXoCwxlZi6jaHAokmLpxwCw/Tax9lBf1E80U87GugbTUo9az3FsliYNKqWsBSVh/sD3vu3krySDiwCFlFsIXEC44s8Xis4bhpYBCDBOBJ9Be83rCRKH4ku3P+nkst5dNrA+I9CMaS9WJXydHiH+7vb9Lc0jp1+nmnv6bBczhvqjyoFp7K+GuK7ZXZofzgDCD6eYRFgXNCTSPUN7rcQRTLq51VBXssbQDi8b0M0cZIZgRWqhjkEWqVyIsoSnudw2l0cOAT261GnIAaaw3zqqgcaBnQgpaR+TXFMsgsddOCMs+4clk7ZfnOm4XxE8izyulssKJ5AFD+H+90fihFKlPmUPI2BUnxB4NNIAfqqDYyEDAI75wrmH1mM/pYQ2PlLINCUDOV/hUDr1//svxIC9X8xBF4W4oNGxysM6BRWyti/bwECnSgoshW8KDi1AALTHaBYutzYsmvmEUDXdAIQaA1hJRKRsU+7F9kp0vvzWeLn/Am/b8oAgZkAk5IzSGoOgWF+I0vc7fUdrgSmpbGeotSepzQKA63Ibh5A4FpZSDQpfE9KzXUW4bmyb6iN+2JOlSqRMe7LNrUfBino2JMiPB0oHwg8P+HvJTbuAXQhmPTXCQx6VRU0pA66cN5xtrqgfN3suRIYb3uwUhxbyo0GvmkA9J4fNV4OYSWNyQgGYdrdybgOmyd18dTMUzkTLlhERASo8GGS8OdZjZ37Qqe9qICVfqXBS9ZIMOgqRwmgYEph0K+u/S6N1CVA2unysNDI8Q5cCYy8t1Kq2ieNBhtBlTJtvXHc4CzBSu91CjBdLZohnlqBSoOJJAAEp+KFQ2A86FEpDaPigmGI7dDB7iXgaLGElX2375XkeZrDiL/MiIuJmChEJC9dim4bGPR3L+y0ENgXAIrC/calaUmRNJLpBwLtI46KDO9zGceiB0Pxe5LPDtrDwvfVgdB+VcM10u+wZh4mukIHMwkmweIGkN9xjAfprH1Bik9mUqP5MjGJqN3snER4RZFoN3eidtyOFEfn1QG9bt6c9vs3uP/idh1hdSRdaLcrAARa272MX8ewS2fFECZhEsQHvJpIgBBNBtOwT7GFV/eXTmOnBMiu1KeFd4rx4hCYdIN1jR5xsabJShWkkDiPGvn+bUjkgwuDYgcDpDEIHKSuWqSyFgPkoeLJlUCyXDUXfBGfPTouCUzCibd28aiG57MbhjSn1xhP8fwxfhD5Rq0iXof2Ft/soEOUZ9YtsukVnneK9wBFs5eecyXwcjPO5GUOAUKOU8FHNzEZ0OgVyAC9HQveP/G+o/4k7WMKbLHF3QoWKVHY0/O0130AJJwXHRr7coppMwEIFO9vCPR3ZhHfYlhUPDfjJ3mJxJGybZRcOARK00rN49oqLQ6BTAmMJsaDon5cwYyzPTYSnZ8jH8975xWN7/5vlMDg+VZihmZc43B716ld9Qgm5yWOsHKfX4hkw/ud5PlKRgaGSVlzM4DAU1k5qNNBWyLIWkf6hsD0rcSG6kJGTne/pn2lgkluKi8tPBHsI9zfI0BgHaQ19geKQpOx+YaAazXE0fINgY49KujRkHwcRAFAyOIEi8wfCFSC2RTT9QU+76WGRSCHQHFGfLyLlYSISgOLAAaBtQ7vKZonsMhSrw8fCx3zSGOaxBJtPORjtF3vaG8Bzx+Z1Y8hDETLPrWTAq7iswAI2iVJSSzxDYGOUkc4oaeGKGIO4112gEWO3Tc2LQTWcP2QFDcZkc5YwZEbwUji3oMD7WOsFKRalheMnc2BBlLVL7gSOBrMd9T2nvB+yJFAsRn0a9oVAAKzjYdd3B1lxjcEZuLkTKPpVcvjwRkWvWtF3BEt6dlS+urA+EQe81YJ5BDYRNmCDlZxJ8+KR1Tj69g8cQgk6NJ1cTLwbjQWDFgETHwYH4lXRjTUSCTRcgef/+GtdaKLLtz/0IDPR6y1CBCYqzmHwEoam0RYTjo4fDxLGT0n2Rje/3EnD8nQ8lFfmUdwvwFo6X38mOL7WdpzJZCYatfH/Xi+pW62gkViYcIiEdYUJnWFNwTO5GyLJxflQWA5BuMbrRIHRVt437TtXSmiZLjUkLdCsOgiV4DAaWhRtO2uQ9K5PeVWCXRjZUCdtQDPv0dWUw6Bjqn0cZpX1MFTHca60PI7Eu3bcP1D9y7TuMgiKfO9xsIlnb+I4J2NPMpKgM4oXO+JWGmq9AWBxthQi2Suw/VmEPiMAGrD9Hg/ID0cL2hvNutgDoEnDSB4MLEHBYfAq3w6UV8YwPUJrkt4H075ifbzBN6/rQrjw/MIzz+DwLAxYf7zj8qECFdBgfEmqmQk72AkYxCYJLnoo7U433MlMB7u4f34G0Kg8tdAoNHpKP8bBJqajB3+z/+fINCi44q6CUyf1CQAgZnrwCDbg/VjVvRgCjtk2AUcCWycF7BYdtNu3aPeZgQQ2DmmFyyI2QBWJjZMOr7whEmzJyFqlzeAvKj+KIHMDg6Pnc0UN/TsUPdQ2JggLG45BHazIRx5ggCCmB3cXypezu3g/Nm8aPd4EDEtwqrGW1za1CtLgtNqVPg41WASZRAYPu4AfQwCfckXijhIxSGajitYA89KEyeOCYNiNhsfiFo6sFLaWuUSBY/blbraDCBwMYZBzozyI/XUoF/QO3nV2CvedtycGhKJA4DA/e5u0VjvxRKZhBmszO5PgyuBBCtVhHILBh0GgZHWwMr0OlIRHVAEUCRNYFBM5vtWCYzXG3hJfR0gzz8kapGt9wDB+XNxp+gwH0jEj7MpvjSZBhCaCJj62wQAvRt5NMg8KmVJiQ94ssxhZZqa8Hm3IkAGUwJ19/JWRt2N/wWBydF6DFHg5wDRYQyT4ugGg/Y9eGuckwpJY2MGxxcjcqPutAH8n+eFhtf9W00Hh72Rp6IfWzjsRjGHwPQyB0g8zDsAgXJjF2lft6d4qVXlNwT+Xgkcdk5XomdKp4jvIUC5JiQz6t0mcP9LUkU47JEzt4NJQGCSqYemQ2HEU6SUvoQtVwLDUQoQSG04P2nUMWhIT1bBlcBDUtUcAuNBXyzRUZxs4PPWAIU/SqAROwBhTAkc0uRI/WSh5tkpXDl4foOxP+52gjx9COiAvZHq0VlTAYRESuVif7loaHQOaUGnMO3iYAQQAMsVS4pfxnP5BYH02ntOsQDLgG8l0K5hEuhYpYy5EmjZWUjdJpElMt/D/52OzT1NHvN+nuXFbolzo7rRcHjQMRnvHhc8sAEC3a1Mi28lMNkDBE6qtYWYEmiak25O0T05oIEHkyLgvYo5BE6O4hAgrCsVXAm8u96AunofJkGaAARi7QmTUtPvFakJ4yhe1LcV7RulDouARigxcu5aC4E9CwM03k93InZv8H6dh7HG7WChGX0gUFzeAIJsB6An2Dx8JB7nIw6BcZbfZWRFwZK6z4OSp6iMLDwcPo80SicevF9a94CTR9WhzmGhSUQYAASKsF5hSmCeoblE8XUhqqSGRQpA/1qs0WQxvnEIzEb9pYXqqfck+i1QcZICPHIlkEEgt4Pxcj2h/W4p5JluCz6+d/MDjSiKc3rqNC4eG8mGhts3BL62K4qV9dSjcb3/IwSSDJa3uJ4CFDyXMF5EJRIAAgHiOASmJ/uhcSXQ3N1gEdoIaxct9yeAPjFXMFw168AhMH69PhAod7MdxZ1EA0g8AKTqXmECtJ7iPFt0AELU49wiIpqKRTSN3uPvfnGh2LMAMnaBIKPyOd4TY9AFCFwayZArga/19gOBznoN95t4nTz1hgCBXnIHCJ8PYeRgEPiaoBv1ZxI8f9PpqsRlcwhbCCTOvsSVcjLgfTINzCGwVQIxjC+98NEqgRpR5SIq4khG06MyaiGQ2cGWOg5pVC06EikOqyHuqCFA7/gA9/84eUU4Nr0N7QeGlsPzB4vEDBFYhETTUIIVQrPF8QCed6YEho9SsDgEdixZkaKZuXJQ1xufuBKYrK9RhJ4IRjhdUGB5C2P1BRmNF9A4CJoinW9jgK7UhEVJ/wHHf8RbB7v2vqa+jTsFKSariEMgakiUZ4ayh/HRbxoiLiUTx7DMtRCFcZc046OaR4ID13eyCwC6exiOzyDwssiORDpRuP4MAleP/YL6QQXvv7O9lRwCe7o0wOlynQ7xzJrDomSIOlK2egEEijcM81MVw/zrnl5bPH7cTIBaquXhZFoN0Uu8TbkdHFcDGH8TozqQuqxg0b2ewfx0KIy/ux38ZzWL/34ItBRD/k+BQOPfpwTuO6KMuR3MlEB7C5BldG2XAtXZeHQ9AwQOr1uXhv04KajrAgSugyajoag5BY2cDawMlQJ+//WwMdU3AIGzTGw4BHI7mNUEMjuYQ6CjBTA4WwFAwAvGD3xZ4RfF+sPDaSjAShzm7ResFHsifH+0lnFthyLt+w3Js4GS+3izXwcUHcMPBMLg0qOJORSkUAre9vAbAtVoA99fdwA6zLI6cSUw6krRBana+kYBHE2cWUIMg5wGK2Hn0evnHAIvk6T6hsDJ6mxyCMyCGSrxJIdBybudPkqg7MJLXi+mVhGrnbXzBYHcDuZKYH6GlbE4gZf0cc9U2pvrAIFMCWQQmGTrgUSNMBtirU402h+VlpSaU/GA951ln7pdmwKkWDlAYD1RuB2cHLdwsb7s4HVht0pg3bnqBVcCmR3MIDDZ7R4lGq5DTKlyQ8UXBPYDBYZbpgQyCGQ1geRxebQQmHSeFJMo+ECg7yi2lNEBWWJhtq94TWC81dYlrwlU+ypMkr2tEHE7mEFgWJurJbqLyZSGjQuDPIPAUQTXn9nBHAKdLkDgYlQrEq8JjMm9hcB0tpFaCETK0YL7PiEWPnn7mlh3uN5RdargfqdPQL2eL+DYVQDCmBLI7GCuBL7c9ZEm8UTN06HwcLD5Wjyo5zwCTLwoO+B7IXlcCeR2cDFcSNTTQ5pn9PGGwLcdzCEwXJBvJZDoZ4Di2d24EcvU9CKRt0KJ4tn+xJXAcGkJPrLRPqBOfZUler/AJPzKyI56y8bPYamVRrin7a806u0AAhgEWueJTPECIJDmfYDAo7TQuR0cr7yng1feqSRCQbuY+Bd4v5Jjc+VKIK8JZEqg8rwAhKqneIpUfR7QxMeNlG6EpYuDrr3kSiCHwGZ5WgISvSGQ3gAClfKsUDvoJVIm3SUf2/mvEAgvnYWKcH9v7eBXJbro0Gl23xDIlcBxDFCg7AECttJtSSPNVGARuFj+BgKzye6AU/UGEDiYw+e/dwECe8sh5hDI7WAGgUwJTIbvRVVVrO/E2uymBa8J1OzqSeA8VRxVS9FCTAl8PuNOnjjbMuIQ6BaSAM/nLH6Pd9IRoDiIC6LJjYMnNNvS5CCrOdW2cYQP4rRHYwwQmOmoqTFWxhXpJKKdp8qZUjwmYs3t4Gh1gufbtvetEkjvqxUs+vrGkIh9VSnCeAiTthYne/g8jpLTcBAd8DiU9t8QiAU4vnd+AgRPDisX3+GN4RBI1RN2cCVkAGHWRCzC14Nc8DA4X2h//NDyRLwDBDIlUAx0eP+YHZxO9ksiX30dt3awhgBCkkMH02mnrPGkAUKJF/BEpMJk52KxMq60J3d0GOcIjH/O6RJyOxigKbtwCITrZHzsYGkPECj2YXzBFKCXQaCh9WUpnt7K+g928OF+C6n9mH4gsN5s9hS5Ww8grw/Pf/0ACIyTsYZJY1QtBHqLGSxSbyN04XawnLzg/dollYum1LsS66YpEreD7XUD79vZ0DCHQGYHW5r7sYPj637AITCrJ48plg0TjpcfvIKagm3hXhxU1JkcOkVKTwDhwWEjUXsTR60dfL7sX+TlPgH6L3GpfdnBSWPEEVL71ZTbweFkDIsCKq7PxFAeAOm4Ci8oGhoLGjxpB2c7YV7js/yuht2ijxL4gAvcKoHD/VL+gxIoj9YmVwKTQF+3EKg7CVx/Zgf/QCC3g2e+cSDmQ4D5R+7Hzt8RArW/BAJlSepI/6sf/DdJhlj/jmQI3hpWnlY4sVoKTHKgwElRRDg6EZdmhxgokIyfrRTYr/Kk4H6wZ43TlgKvyabE15uNqN8z7ZxToPsumjDXook5BTI/2J/dP0WBJUaADydFw+lAEC2cpnlDB4rl5RkOgQLnqfKivbv9oUDrebBpUtwITjNZcvHoALPo4Dy28mhMqyWCabtHUW8B1CXXMOohksncDw4H3mOLTiY6/pECRWoUdFvDKCc8+ifaO8DbnAnVrsT7a1bR0M1N/EWB/QzFMKpr+wu+q3lLganGys/eUqDWW30okBUFhvgJVMSkwFm13hNFM+QiSbCoobIMFOoYF5hllBlc/6WKbzSM6KAgB+vtB5d7jQYrKmAi0DcFDtwe7SYOUMhzIcGsMQxbPzi8YliKN+r+0SZDLsrT58kQnWJYqi/UFeVSYO+Ww6xs9uB8JOX8GymQ+cHdUxVKdNtIMt6/rz9PhtiO6OCzZoXUTap3df+bAq1l5zd+MCsKfNauIH1RoDyXPn5wvB5fv/3gRe82pYnuaDlNlcrHy/R+ocDXHymQmtihKUoViSa3T1Fgb0fTnFOgO9ENGkwLoEDmBzMKNPuBiOPjNfmWAsPzDFYBnrkfcz84THWgQPVuHKgbvf1mPYFZNjyeHxQ5cpDDAn8P13dhenTmp3qeqmLV+sHJOKA4Pa4+fjCjwOQewOcXn2uF6CfazbN0TFopUEh3Oo5i/C7SqlDR+sFqGrsomrz9qDcFpmk3knEQn+F8d7KfZ0s9rbE3VO5AuXugIHJ9S3HmoqVAAmPWEu/wRGv9YEaBxroqv6XAIUyVpNkKbz/qXRSYH045kReJJHEpMK2aQesHF04UYWG7WNDERh8psDesVhQPH7qUCns4/mD5lgLJWwocRx8/2LiWgBjMD2YUyP1gVhT44wdzCtROzZgXBXI/uHcPFvD+IiX/okBszIACR+fXgRcFflHgr1IgTguYefGw9HTSUQ9AXT9+8Ou2neY0Pi01lJxu8DxeYXEaj45PF2+UPfn2g7NtNeUUmJHFI/qSAnlRIHLHWzpIcxXT3RQocKEABQbWPsPZqmlKvFkHdyL0xU9RoHZunkQVo18p8O0HPy8XWCX+UCCTAjkFzj1lTxPhBRR8ccqWAvuZBCwQJ7WG4VHeUn/z0Iq0imIXP4KzRQe9E4w/eAwUOBDmJveDo97K/pYCk+W7KJlJgXIUO5hLgea6aYsCI70LFDg+NHOKHjI8f+sNUIZ82wCF2yM/5xSYZc2V+vCWFSSp4wvu3Q4BDc00zrNODRRYnyqTNK4Dn/durbSWAt9SYHRIYhkZl7XKKZBLga90PSVWlcIqaH8BCqTXfUi7kfJORpSPITZEFag3ngOFnTtw/JdSrSm+qTA/OAhmqpcYajSppqGUndzs8OcUyPzgcJyWbVEgo8DYspYOp0AuBcaTaIrORgWf54I+FLho4P1jUiAvCnxuANFQc+4U2UyF58PQPhSYUg9p3A82Zc3MI6GC5w0gvSD1/gnvG8Jw/3+KAsPTDuafI0VAqWkDlC4rixLh7amlQJ4MOUUbuPOoM8DpkAAF6mUDVK56CiaPDMYHrWseaV8jBJ6XcdoWBcq34E2ZbymQJUO+igKZH9xpgGKj0ytxuR/MKPBvWxSo/0UUqOvWfwoFmv9iCmzWwYOGiW3lXAtcWFu3pUBmCA+ijUsX2uqjBWbCxW2rAqsOUOBkfMu4IUyCDSlxcSVdaisvG6ebru3zqkDjMYBZwp1ulviBFt3vaAjLBzMtkBQ5UAi2wpobwlwLZBTIoiHp5gjnN7tvRJqMzonEqwIZBUZXWJVxCrw97x5FlSXguO+JPq8KbLahWXBDWFBPxbchfMzHdxoshoZELotVicNt0WqBvCpw9Y7ODMaCmRNcrC64052YdLDBf9QCSTGDtZhUwNpLhNcMcwqsh2qX54OT1HjUKMLjE+kcCngrlYo42D4oKnXSzrsqrWs77i5Tb9RfLQdSS4HvqkBHqwVMHac64Fns96h/RLTgFDiq+60hHE1cWIvfn01FFPFhSjwawrRAmY6MPNH78RaJWAUKPC5glGZVgZwC31WBw/4Nrv+5Xtxh1i0/FNh9GyK24hp5uvCBAulFhlFz9CBvm12qsXQSVG4If0VDNLMR8njRqS4ozmCW/qJA5bJvqwJ5PnhSelOKVlQraGeatIYw0wLpY5PVeJubDp1PCVAgqwpk+WBWFcgpcN4VTK4FRuMpdTgFimNDyMNRBVTAtEDnuRWKLwq03oZ8NBwBBUbH/bsUv1Ix8by4pcAI1QHmFKjYT4/SDVAg3a5FnxvCrCqQR0PM+FctkFUFMgqUtGG34BTIoiGqdNVzbggfnvMjEQRPzuN8+4jQ6mIEvCqQDDZWzasCg4vmF+R0S2VuCPd7hSZl09mj/NICs6wP959rgdnBlMKhuvmOhlDhsb6g9AGUZionFa5sd+XCKuRdFfmmQF4VWPezgPbSRVOklr+MuCHMKfDx2jm4Wytr6g1ioMBxBhRoW3eVa4F0HsH4wChQMx9mEb3kh9ZSYDGx4fkJK6BOZb9vtcDOIY5aQ3g4lyUeDcnt+ZKG/vljCCfa5EDDxbyPyWq6u/CqwF5/BhQ404ECeDTEeRvC2e23WuBlu9ZaQ/i1nuZfhrDSlz/RkLmepVwL/DKEXbkv5JwCz3FY0Gjfi3O6OO5d3L0kG4rmsopTSgQf58nUpeEDKJCeMIL3Q8keRFYdW0p94BdeFdjkpoFD3IdZn0VD6oP6qQpkFFg3vY8WKC6DgmuBWTiMLnhjm+9kdKcvEdV5OTjKx7v3mw+fn2mB3f1d+AMFysFClBIiwvh7M8wrcPJLK7gWyPLBzBDOhF2y5Fogo8C4kIUt0otqQT3T7OCvqsBEnMMqhEVDLhflSgdzRc85Ba7RNmCGaJFe6b7kVYFMC+QUeFpjG8bzdzRkl7+jQUGgk9q5dPJESy2NU+BXVaDsJhE3hNPpQhjiBN9bLTDzTjsfb2pjQz1rquVZEsD9Z1pgHC2inCx76ILPL7i/YqIZOBZjGG9Pl+rGtcDk1ik1JJyDM2ngyZSirFpS1HtkbTSEVwVuiAjjGdk2BQ2XcHxGgXZ99gpOgXNZrDgF0vL5ocAQziAn5Wmv8WhIJ1BMOD59OJwCWVVgvNkJb639NCdCvtby6DWA8ZZRIDeEg4F5Qbk/XtJ40Xy0wLs02bcUOLHTVgtkFEhfelnj10w6wPsIMyinwFR4ey3RDKif5YOHijj7rgrcLqojMeT5hwLD0envXhVo/DUUKCuy+Z8SELb/HRTYLydWTtzH+o+O8NpctGWBI/W5+dYCaVakB+4Ie1RwJN4lhmmBXxS4p6eaO8LJ5WkPMdEL57tLjLy+pW9tQcO06KxbR9gj0qcscCsZL9qfCYJE0mVS4zjsC1wLzA4THMEofWsp8KsskGVDYr9cR6jsNzKRlRFQIAsIp7lxIsJ2A6MEo8CpHLRaIFkVQusI2zOhD1ch68pY78IKlGdDRkugRKYFhqUbSwRWkhc8sjdtWWA2e6+1GQWqo4slhZNc/HaEo0FPsNqA8DsbElZRZaF0PVaAYiZqQfL5xnGni3dZHt4FmHbLbMjLAh0x/jjCLBuS5M6HAmdRoXAKTMzuquSOsJkV8Hl/KJBnQ1hAmHWJ8WURKJg5wtPhBlN4zpE02u5J6wgjs44wOWW4pcB42TPgfs8SBy8dLaQ96+0IMwqUTy+F+ovOxxFm2RDeJeayhFGIlQVK8tzG3BE+uN7lmwLxVZzSIDl9tMDTYNKWBQLLZyWcP1ArdWpF4gHh1eT8ooFI05zen4WMn2W3pUCuBd7GwRPurwjHZxSIdvaaUyAvCzy/xiNiDhafgPCif2u1wOw+frQU2O0+A8zLAreq6tHV8qXnaacCChSXC4kOml+zIYwCO+VYyKOD+dxiawuzormYdSVOgbdUvJDG9d8BRhGO/3tHmFGgU9UfLdAxih3FDwMoMJ7D8yf7yp0Oir0mpVb6aLVAJ5Lh+CnM0S0F0sKUInSGVUU2SSoiv4ZAgUwL/NNsyJcjzMoCmRbIHeF+pAIVELGXcy0Q35pWCwS2iWtsuueWAnk2xC/eZVjnJxx/JQF1RHh+JwKhdkFVmvgI97Pi2xE2K6+lwPjplQ7SPGVBo1sEFOjsIhgFys2BYncJFMjKAtVupQAVAwXybAjW3o6wbY8KrgW6LtKIHB+NIn6skxI5eXLjWiCnQPs8bwPCSdnA9WFaoKBM4foLswjOx8gmNMFYyEnaxP43BbJsSLnP3lrc2xEOVMH91gLRvil5WSDTAjkFMi1Q3I5NHCWDdxnomwJfK8+RuBbIygK/KLAKPaAec6LkvCzw5cPxeTZE3joWDopgS+Mk0vK0cFc+jjygQCc+xXl6OjYWz4a83LkocS2QUSBzhHlZIHOEmzR14H2eiG1ZoCrVepFMVqshuqenRasFdpJS5mWBA5f6MP5pqYs7dXWl7n4MqyDNiUtOgf1xGmOCt/D5mRbIsiHhwoTPRw+ZSJ4iUXGcP+Hr0BANYgXk4wgvjWRK6gioM1xElsvLApkjTPOeMMWOd97CKnzvSTQdwxPOtEBno2k5d4TT21sLjGawAmEB4YYa1Xc2pJlmV14WGPcmkYU0ur7C+xdqeXzwSqCkqkng53dw/8VzuUVjF1ZBwX7Z5Lws8IcCW0d4AuO/L7sfLZA5wowCuRa4r28Np0CuBTJHGF4vVQr7b++JaYFi96zlvCywuM1v3BFOrCyE5zVRgE1L9aMFXp7mpyyQUeBoL54peo+XmVQsNYyS8Eh7hxBWYV35NeXZEC3a6Dh+joFXj4+31/FTFijMbkXrCDMKZAHh53UjS8nwvvpbOsLmX0SBlg5ro/8MCnT+HeGQ3k2zCnobAoWxcAjXAllCeJHee3TkVx9HmIy0DwWG0uuAD5WR0UD3YNZhdYEsHMIc4bTJgAJ/2sTwhHBwn3Qp7rjw/Wq8vqBLL8lo4hiqxCmQaYGhY3sF1wLPI/FF0QyLmMYKUGqe560WSMwT9nGxboI2IWwPRIpOhuq2FMjCIUwL/KJAax+0jnDcvUUH5E6qO+2tQqCcoPtuw9EFChmEah9ns/pVcy3QfS3MnPcKDPWipcB07sMoaEqqSX3n6hTUtZIprwvUOpmV84Tw+dZH1O2e4HyYI5xpxgFGqV4nj9a1CLPUWwtkdYFcC3x6+ZV6xmhQpGOjofhyW2u0T4kA/LxLDlgcAHMzLZAOHrhNCCP8FDCvC2SO8BcFHuKs890mhjnCLCHMKbB6EaBAp0HSOF7brRbIHGFOgbnQ1DwhzOsC3boOvsMhTAtkbWLSu29Pv9rEcEf4UDSfhHB+FFpHmLWJichmtUXPSTOl/t3XimwuAmXVXViHsIRwWxc4tlstkFNgL5ckToE8IexUvQ8Fzs6blgJZXWCiR6LMHeFvCkTNmAheCmthRoH7/fhIgz5V8/RZCm1dYN9uPo5wfgIKJJasF7xXIHOEYYIFCl4K+RTfe+snbxMTpZF94HWB1izp5ulO3Uyxdw+unAK5I8zCIVwLZAnh/NS0WiDtkajGdC/tabdQ/SLD126Nd5Zxp+/ZTCL318cRDkSZSiQ/S8uWAlk4hDnCkxNQOHeEWa9A5ggbYgco0JsDFTFHmIVD4v0aKGC4qvy2TUx3bfmcAr+0wPtQWdPQiHWJLgzhgj3t7Qh331qgVWJ4MhafNjGJnT3aNjGMAnk4hNUF1gui5L9PCIeCHVpI1MQFdbcdpcjGaAnjDz3D/XisgAL3evfddqpRaCwZbwruVlMcXNo2MXm2MyTKHWFGgbwukFFgkx6nBafA3VSpiXKbvSnYh/GIUWCdzuH+29Zbi/KDVgukSr6K8ObwnoVncMh00wemLZfJhrqPzrtioC/4eLJ/UyB5UyCrCzxUn7pAnhBmbWKYIxyrvXiJ7G6zJ50Ixu0vLZCHQ641zNrInn+0wNlt2VIgc4RT+qQaTwhHNNYKupJXLlbXZ4vG1hEo1T/lLtcCeTiEUeBPm5hYr1YabxNTZyMHUwnD8/D7NjGNjuY0UlR4/lhdIHOE3VcGFKj3gQJDRbnShIz1glMgc4SdFY0kuq6bVgs0UBeuPwuH9JrQgVU1+WiBRbfSeUKYa4GMAnld4I8j3E+qTpE6wMVcC+xvp16RLXsvHwsJPH9BqgMF63uR4te431JgSuSmpcBnqf5GC/yiQMOH5183gNd4Qpg5wowCuRYYXU7w/s28puAJYXTL13RweH4cYaYFhmEfKIxRIAuH4CaCO83CIawu0JiXRsETwj+OMA+HqNNbS4HRXhSWiEwVGA/6oZ5zCqzPaEF7+0iWyGFw0zgFJpUH4z+jwMERnSkOTkDJmwVQIHOEWTiESu+KCRYOUarxpy5w0d/PSeMN4fOLMO7+gQKd4HRs28T8XSnQ+msosKPL+n9Kn5h/CwUyR5ioW/HTJ+anLnCimj1eFzhOHVtzHUXrt3WBZy8tuSPc7Zuw1mV1gSwdwiLCvC7QvI1f5On6n3RIUYY27d8ioIKfdIgn7j8U+HAmL9rzag/zZoGsTwzTAnmfGJYOYVog6R0KF6/iIORa4BcF2hdFwDwdMhe8V1sXyNIhF2d94Fogrwv8vRbI+sTwukBGgebk9ukT48SrGq8HxPhOh/xEhHk6hNUFsnTIV58YVheYPN9aAE+HvOsCuRbYN5ACbHRQJa4FsrrAgVUEmAx0mIWmh0pv6wJf3eqCO/HQo0hyP31ihrkpU1vSBZh1NvEBHS6oIpJBTZzMu5uWAnk6RLwK2+8+MawucOe80yGi+UmHpMPzncb5+UOBrC4wNu6GRJbdd7PAtxbonF/03TxMqnmfmN9rgYZnf7TAHwrMRDH2vxxhHhFmFMgcYbJw1z53hJNGBArsOEjmEWGWDqFxABTO6gI5BYpPScOy27O+I8LMEWZaIKdA5gjzukDWJ4ZFhBkFhhLrcP1rRJg7woESVrxZYHaMsws2r0CBuZ3rBfGf64g3C3TdtxbIIsLm4wTHa2Ir545wThT1D31ifu8I84hw4D4o2pbviK7iyAW1bpaMVXVRcC2QToOXxrVAZ1gABe0Gnz4x3u1dF5he8AH7i01LgbxZIKsLZI5wFp/WS06BTAv8fV1gUqJ4imaOEXAKzHq7ZfSVDslSBLPwI/logZlqwPshXM4qTZ4uzEIDC0ecAq38buY8IpyGSknEeG5LtIxFF4WVsSfKdQzP2++0QE6B0SpbUM+bK0XazSMLj331Q4FMC3SfBqySTnOgIHlXDTGRhz2gUKBA0l3gIW8WyPvErJ1E4xTIHGHeJ4Y1C2QRYU6B601CvyPCjAJDfS3gLwqMaj8uuBbI0iG8WeDuHSF+nKYeTVa/pkN+KJBrgSwdwiPCP3WBXxTYtZPhd0T4bAU7GnrwPhIXlxcc94GCkum1D+PJxtHw/Z5sqSM+tJyEy4fPKdCTT3FB8jFQIEuHMEf49xFh7gib/aqtC+SOsOAbK2LikZ6H3TTeIn9/m1PXWf0mHcIokMhq18G9wGgpMHtoq1YLRK93R/mvusC3I8y1wN87wiwdIjYboA4sL1sK5B2jmRbIHGGmBXJHmPWJYRTI0yGMAp1qruX0PgcKZFpgT5hHmGhHOD7rE8McYR4RdrbinTyT+l0X9+MIMy0wotYQKfeqjQjzdMhrPG/rAql7ebQRYaYF8j4x87tX8T4xPCJ8W8L7/1UXaBPxSdTm9UmH/L4u8CcdwrVARoG8WSDrGB0c0LKNCC82c5mnQ7gWOKteQ94s0HcLOP5CsjQeEcZRPyl4s0BOge90CNcCWbNA3jHagPkSNVF14o4w8Lzoo2YCMzdzhP+26RD5r9k3RFY6uvr/qhjIekYjqWcVPB7CNw4hk0DKQgTDvBRvXDpO9oCBd7rRvjrF8JBwZ5DkNNq8nIJc3iE1tnEIbxfIMJAVBgqXFbwme/O5/LKEOQYyS7h/Pn8KA8fu+WMJF3ET8cJA2ziJmI7PlfYHMfA1Qy0GhsEDFkM/ljDHwC8xkBUGMgxkhYHRLikvyCMIpll6NYrslMRtu8C+BotBbglPVnMYDQQLMHCDYRq8PnKDi4EcA69FYXzHQ1i7wFcIWMA3DmFi4FdIeDLJCqLspp+NQ+bNTaXeo6NhLgZK+/61tYRZSNivThp1pFzIU0lfH77aBdLbUvpNu8DqCMMww0DeLnBaP9uNQ746xTw6C+fbEmYYmJIVkkaPARz/DuBOQ/EYFpRsAfPsOXoBXF8MeD52iYNvhzrgljB9Gbj+Q8/on5BwuJoAafBOMdfnBwNZu0BlkSmYh4RZPIT3jD5Elf+HwkCGgcwSJsl+1bYLhEv8EQN73sCig+320zO6GjUVx0DeKeanMPDLEv7qGc3iIU4Qq5iLgdERl7wwkFvCr9j06Ggz0iVeGPgjBnIMXKz2T6I56acwUFBF9bswkGPg3tELjoFfljDDwMHwFlBH2ctFFtfLmlvCTAz8soS/4iGsMHCgy3D/WbvA2WZjcAzkhYFMDKzH448lvDSNE4+HfBUGsp7RfOOQgXWDp/O5b6T0Ml5+OsVo7ice4ngGTMPL+BMPYRjICwPvb8hlnWK+4iHMEpakNWDHT0jYiPufwkCOge+QMC8MZGIgkANg4O8t4c17Y4T6obTxkHT6+jUk/G4XmL0CaYgl01C+4yEsJGxqy48l/NMzOtrsiNNi4PAoSxG+LCm3hHlh4Dl+UFzMMABBv/vpFMPiIbE0UotsTB4uLwxkljANpLdY7f1qCS/HtBUDNaNn5Im3e/eMdrItEarBBwNXXXH8HQ8x6zlgnwnTNj2HFiw77Mn+u10gi4eE4+QjBrLCQPf8a2Egs4RZSJiLgSwkzDDwSwxklvD/JR7CxEAeDym8SSsGpqG/+y4M5BhYeMsBx8C2U0yy13k8hIuB/a4EGPjeOISHhFm7wK+Q8HyLPiFhhoEsJJzE+icknIeTHS8MpMLw5eL7AG1oPNW0PE3y9ZDHQ74KA626ehCrNIyc94xmGPglBrKQsJHlWs7FwN8XBuq7t4zwujRFOs4eSx4S/ioMZPGQ6DXoSLwwcL5dfCzh8QS17QKZJZzkr5XzHRL+wUDrOPrEQxgGCq8ZYDgrDFxYN3gKxZVccAxkhYGJXAMGrmPAQFYYiDKnU6T9e9mKga4ZwPx3OuxaS5hvHPITEmbxEC4GspCwcuwqmGMgi4e8yndh7DCN5L8lBv41O4fICjw1+v+jGMjUwDgXLCnzl6IFq4/64wkzDHyc1B6dvMhn65B47vwGA+8Y5TwfwtXAWjQxrwzkW4co5r75TglzDLQtO+f5ENYwkOdDJoe1hdnWIUwNpItF4+PhcN3wfAjHQOU8AQzEh0TilYFMDfR32CziZQTD3I8ayLtG/6SEOQb+pIS5J1wsAQN7SWMUJCthmGMp4WBjf1LC6XP9pN5gZxZZsnrUXxjIU8I/GMjzIdwTZilhtnUIUwO/PGGuBr7zCVwNZA0DOQbOeqT1hHnDQJYPYZ5wfEs/njDrFdOrMC0IDaUDng4XME2aspAniS20nvBXrxiGgTwf8uwKS64GMgzkDQPV0kQcA/P5851Pee8fxxoG8nzItC++qBPdDClz9HWLgWjWfNRA3jDwnRLmamB5ye7fGIiDfZsPydj+cT3Vu3EMjB54deC9Yuz5EKa5or+OeEqYYWB6EmGaYRg4uWQqzqL544KP+b1NCWfd7cHBgyr+YOD9snXwJRl/POGfrtFO9/LJh5wOyYR0DhtYHbOUMFMDvyoDF7MnwADWgyLVbtkSDwLAwGwJ40Pa76/pV9fodLgCDGSe8CsicL9Zw8Cf/eNIM7SHHANZSjg+HR81VwN1UZfxVz6ENQzklYG6B9Ng1JgfDGSeMH7gT2VgbQMG+vKvnrDVf2Pg/GThL0+Yq4GsazTrFcPzIc/i4fKGgRwDmRp4OQYBYO/6kw9xDufFd6+Y8V5ZU1t/GpirgVr9xsB3SphjINs6hKuBzBNmGPiVEmYNAxkGhoEmOKjRgnbrEN4wkFUGDqa5UmSj61LDsx28fzwfwtTA20CEZcbYAAy+vMQpHh+GHs+H8F4xuox0vnUI94RZPoSnhH/UwK+tQxgGPlOng6OBWgIGScaMhtdAyPn+cRwDZ26cp4PT3ueeMMfAx+TRVgayXjFpN0cy7xUjpML7+Z44FMtTr+0V03rC74aB1sv49IohzmlENHX18YRZZSDbP47nQ1hK2KV1v0hf9vupfudD+sf3MslwAUNYZWA4Bgz86hrN1UCGgXYmtfkQjoFMDeRdo/uiOOWeMO8V86MGMgwk10n0m8pA5gmzlHBXn+oF2Tsw/v2khHnX6Ne6+Y0a6N3stxqYqy0GsnwIqwzkXaOZGijdD/D+MQyMiPibfMg0xzvqKkuv4BjIKgMDPNFyOpKS1hPuLQADs14na/MhrGEgTwkzDPx9PoRjYHccTVHsoeTbE2aVgZFzaAqKYHzkGMhTwttV7fDKQNuPFcw9YYaBrGEg7xXz8rOaPCXHlLgnLMjBoVUDjwcYb1nDwC9PWN+dblwN5J5wpQRL6sS+LGXd+VzDV/O5b3vF/KiB8fHwqQyUH2qbD0lHx92S94rhDQNZ1+ifXjFfDQOZGsgbBjIMlBQTvpanD/9viYF/zd4hsqrpnf8UNfBfHRDpPpsnhTWjVfAd5MTGwt9qYC979miGh3aeezsY38PK/2AgC4jML1XGNw/haiBvGVicPqYwC4jw0kDVeU75DnKsWUz6uKy3yO2Ibd9oIpSAobavvmgUo19LA2+3hibkLOZp479LB9+bh3jRCY6vDmEYvKnziKuBHANt5enyvtG8WcxPQOQPpjBTA3lp4BsDecvAL1O4t+6W3BT+wsCfloFfzWK+Ng8ZxcGJYyDvG82axaBYh/NhaiArDVSHSznnfaNZQITtIJfhM2CYdX1eeMvAjAJsYe3S6IDljYC5GshKA5kp/KUG8paBLCDCMFBYrs2Cbx6iLcfy9+Yh+lVyAOM0wIIvDHw3i+EYyEoDvwIirDSwO7kaElcD11Y54KWBXA1kpYHhobJzXhro1vuyNYXZDnIsJsxLA39aBn6VBhruekIdvflgYDcuzrQ30X/FQEdtMbBtGbhRZdrT0hR+3sEWruepwHeQ46WBPy0Dk9W9qvkOcswUjh5rWAYcOzBM8pjwT8tAZwyr94ycVy4vDWRqIN0ssi1M+7hPFz3AwGwJfwnX2icgwjFwGVcvYkwjK+cY+NMshqAOGfJmMUwN5KWB6wd83RF2n4AIaxbDNw9haiBrGchLA1mzGKYGMgzkO8hdzYlEIyy/d7CbSN+m8BcGKrPYkXjLQF4aiF213UGOwPTX7iDHAiL2/QTT+i1oJPqYRa0pzEsD5S5Mw+LSWMP5JICBrG80VwPfGJjWAL1fGMh3kOObh7xjwinK1hF6rOZbHhAJO8LKbTHwrQbyZjGsZaD9mChFinuxw5vFcAwM3n1xMxGp36WB6fRtCqP35iH2Ak+/TeEfNVCdFp/SwN/HhDkGspiwn1tTNEfKlPYzB94vhoFVZ3FoTWGmBjJTGFtjtUgvNmAgKw309X0qcTXwJyDyVRrI1MD4cnnHhN8tA1lMmPeNZhj41TKw15z2FHfXn5gwUwP7+r2f82Yxj8V8x9VAYpS/jQn/tAx8VUMRx05JDliYk3bzEN4shgVEWEyYB0TYNsIMA6PNAzB1RdZtTJirgYaJT7R/mfg5D4hg/3ahYQUYmKlbGP++1EC2jTDfQY7FhPFC0NrNQ96lgUnzgq+vaG/w0kDeLIapgbXmvoti3n2jF9o+on4VdYqsL3zUwNihXs5LA9V5s+Z9o7kpXI9tlTeL4QERpgbyHeRYaSBrFmO6eyXnm4coF6MNiHy1DPwKiLAd5OyH3sAyrBdvv0oD09tm6+JebQCsD1Ml52ogC4gkGxIVXy0DWd9ovoPc6AbXm6mBPCaszfcLjoHx+r250xcGsmYxTA0MAO8A81JD432jeUyYqYHX0fw3GMhjwr/vG+3HgJlsBzkWE2ZqII8Js9JA1iwmEZPE/WoZ+LeNCct/ze4hstaRpf8UDPxXq4FavK9o0m2sInWr5JMQeeeEU/3dcZXlhBkGjuyVrfGECMfAywseQ4aBrGcg3z6Em8KsczTbQ+70nD85BvJuMaxzNMNAgl9i2y0GHdYaDIN50vYMZGogzwnv/FNDw1fw2UiYbR/C1ED6OhcRHnSziHeOjujlvZHi2xQO9eSDgaw28MsUZmogw8Cwa0UlknSYZnvPw6c28EcN5Kbw7IBqisYIMHDWi2vsjDYmDcMoybkp/LOHXKYvxSVXA8VQE3KOgaUw6f5hI+FOM/wkRI6ep1HbIRrmnaOZGsj2kOMYeLkpMM13X5+egQwDv3oGsm4xTA3k24ewbjFfaiDbSNh8GYCBrDaQmcJo/VZDH291jHeLOdj/rFsM20OOYWCmocTnCZHB9kVzjoGLA2BgQF52QYQLYP7vawN7gmcR3TLtgpvCTA2UzhUcn9UGspwwx0D7KLY9AxkG8pwwUwNXtAEMDDBgOsNA3i0mq3MLb6aAgbxnIMPAciVW39uH0E7Y5oQ5BrLawK895Opu0prCdLX5dIvhCRHWOVpcmx6lhylgEMPAsN7I3xjIagO/1MBr/6bwhAjHQN4thpnCrHP0vEnORDcrWeIYyDcSfpvCvFvMtepveW1gaoYvC6/G8HyybjEcA4szYGASAwamjSpt8bMozDYnnDwqWCZWgEF8I2HtWZV/SIjAIzLmOWGeEGG1gSwn/PvaQJ4QSUdow9VAOivg+edqYPdXU5jVBj7PNxPznHBnkdy+1UC2kfAXBv50juZq4Ly7X7YbCZeB1fYM5LWBcz+FZWVutBhI3J04/akNbE3hpBBVol4LI+dq4M8ectlp8HB4TphhYGTgzbu29ZRyNTDxntaQ1wYOFkchz5rTg/KcMFcD75Ms4tuHOKqiFmR5/uSE2fYh6bL4VQ18YyBXAxkGvqboVwzsB+tWDZyeHhbHQGYKJ9v3eEXdak9tt68UWecBGNiEsAxgnaN5baCljlsMpLL88HnnaGYKczWQbSTM1MCvztG+r2lS5F4f9VdtIMmW1ZR3i2G1gRwDWedojoEsJ8wSIl/bh7DaQJYT5hioGICBvV4G10dzmprXBvKECOscfeqorRr4lRD5UgNZ52heGziqLRdpK3iX3LD59Az0LRuweLH+dItBe7HdPoSrgaxbTBStooJ3jv7n3WLCnVa2CRGGgdwUZjlhFb9z8uOndWhN4bcamN2K1ZJj4JcpPHusn7Q3uHUksqcx/T/kvdmuq1iTtX1BHIAbjDkEM7HBtJPGzZn7Bve9ufoviMDbrJUl1Un+ysy/VFJJqf1qr71smmeOiDEGqYFWJ/jUh6BPOF+2i6WIn0Nhz+/fd5WhMKmBmBxd6ZBrTpdlWkwkv5wyM9C6Pj71IfVkCBhorOsZN0xPrQyFo3f9PScMxMxAGgrjbiCmxdBQGIuEK2pgd93bhcLrWqiB9fm/cyj8z/SH1OQ2/N//UQx03+KTjMLxtvFQ2fpVxMGMp44UR7FUqoHhUtLYYHpf/cDASfzeseNLTMgiUomL+V0lTLuB3+hoHAqTGrg4NTjtBvJx6yGTURijo2k30L8/XqQGxjMdMBGHwn5rE2SEgagGAoOojDDwt0WkEhqIRmEsEKnExRj69FZaRHAojC1yrJP3JHh5RS+qEkYMJIvI76Gw8XRbnDXWOqtYRFAN/F0lTBaRb3Q0YWBDXzZ5Z/cGDMQWuct0Ve4GklFYXosK198NIQnr7+WOTVrrskAkPAnJiaKjK3Exi3X8LNXA3SC0SQ3E6GhvPfVTI4qPHSoQIYvIt0WO4mJ+7wbW9V5OQ2He7D9MCg1EDCSjcNsvdgMLi0glNJCio6+CWKPoaJUdPkbhb5UwDYWXT/ic/Eb9YxE5qcXnXwyF4+i5LXcDl3ECGNjP4PupX4sqYb2Ii0E1MOj9UQMxLuY7FKbo6MpQGC0iOBSu7AZ+MZB2A3Eo7LSvgOFoEcHdwKU9+KiBaBHR5h7PKDr6OxQOzAscc7SmUQvFeNTJoululVZb5BAD83FvT2ogGYVxKGxfpToDmL+VcTE4FOaasqmx9GjcSA2k3UBUA3E3kEIDaShsrtrJbwwko3AlNBCHwl8MpNBALBDRo3MuhSlXSwykFrnDJtJJDTQeIWBgbwYYSGrgvhgKo1G4UiWMFhEcCufLEO5/jIvB0MDKbuC9vx3TUJh2A7P1ckZVwoSBaBSuREfjUJil8HwO260/GKhpAylct1laNQpjaCBaRGTtNJYqu4FUIIIYiGogxcWgRUS+DsfUIse9p19iIEVHk1G4iIsxFuOmxFvPu17FQBwK425gPRU+RmFskUOjcFklXOwGokWE1EDcDWxEHLAY1cCdLQL2sH0jC9e9+Y3UQBwKh1dxXWPd+/LTIodq4NciQkZhVAPJKHxTVzuyiKBRmOJivruBZBQ+KcNl+F5kH4tIxw2mvNPVPhiIu4EVNRB3AzU+bQGmn4QXtcj1L4CBYRwZr4pFpAwN/GJg0CosQkVczHv4+oQGStfLpAwNRAzEoTCqgaGX3Es1EDGQoqPJKLyeyRkZhXOxmL4UFhGedLc3wkAyCuNuIMbFvPNjI6EWufbzcKKhMIUG4lBYXguApV81kKKjHy+hNAp7nfdHDXy60ye3B48GIwxUxknOHc69jEID07Mh/SUuhnYDv0NhxEBSA9tWcKruBiIGdo/axyiMFpEKBqIaaD07H4sIYiDGxRAGHsytXFUDMToaLSKVKuGabBWtffZDp7gY3A3817bI1f6hBpGWLLX+193Af4lTuPP/hUVEfx9UKTzsAQMxO5qGwt13AqdPRSsxkHYD7d64x+16BBiGauBm3oh5r97QM8LA9brZ4XAoEiUPMRB75FSvEM2xTBizo7FMmE/awcmYzAwON9dJTmgojBaRSoPIw3vAbdfzxCQ05aC0iPSW548a2B4Won6BgZUeOcRAyo7+7gZ6frw4Gcky34b5gTcycgpvzEeJgVHW8WukBlJeDO4GIgbiUDhyavAaxrwYI7EDFs+tbZka6K02P1ID0SlMqYE4FMbdQMLAr0WEdgPRIqK3RTjt7vwPBrqzi5PEt37MmX10FO4Mh4CB521QOoXdeYdnhIGoBqJTmBpEKhj4zYtBNZB2A7uP8IdTGNXAOLcMaag3AQM7oXQhNTDqd7JSDSSn8HMimrQbiA0ivOVIAK/Prky7gTQU/qqBlBeDu4EVpzCmBtJQGDEwf8Nr2LnCLRjeB4HN4qlWqoHRmMc1yo5GNZB2AzEvRh8VZcJNPdVZLR+IJQZij9wXA913CFj0TQ2sZEdjaiBlR2NqIDqFSQ2cT9wbOYWj0XW7ZsH+MxSO2FFMCQOpTNjys3UVA7FBBNVAxMDYZZ+hcKVHDvNiKhYRVAPNl/XpkZvUm+syOxp3A4WdeOMd12yxaBrBa7iRjGrct4uhMGLgRSow0Fl/MPBYFy/VofDUjI+h+hg1pEpeTN6rSQk1iGB2tDXSc8D8IgWjabvTcig8LrKL1UKN6XeKBpG2C/fH/5gd/R6cAQNxNxCzoyk1EJ3C/3ODSFqrM3IKY3Z0b9D/NIhULCKIgegUNlqKnMVAUGvmzcvs6FINxNRAsX2E1/C3QUR4XwEDUQ3EobB0OTUzsoigGvgbA/tuJGSR3y3KghfXT5mwMIxtNlKn5VC4goGYF0NqIGZHCzM41lKZMO4G4lC4LBMuMJCyoxcmHAsrTmHcDbSXw4y79umzG2iyrLSI0G4glglTg8hI/aEGRq8ePJ8PXadV7ZEb9Jrnal7MaLzNaDewkh2NqYFedyzsqEyYeuSeOmAG7gZig0glNRCHwnzzEsrdQMTA2HoDBn6zo3+nBnpR7a5WhsK+P1RV2g1sp1q9zIsZPQADHf9Sh2OT7I+pR66iBtojY8Wd1kqW4HJ/pCy+JGV2dNyu5ze2iOIXWUTIKYwYiGogYSBZRC47OQt60jw1Zs1tGNYvTziGXdxbqQb6UgDHILG2mFNqIGJgmRcTBU+u5+EHA78Wkdju5eVuYKVMGIfCuBvopjO4vzA1ELOjg4vp78giQmogYqC4UBaUF8OX12k5FDYtuZ/QULjlH0oM5HV/oRMG2gseMsJAsogUaqCXNT9O4QY8JzIvv4hlaiCqgUGQfCwimBfjprWF+a/EwH+oQkSpyfL/VYvIqjGE087yqsJjwlrBdf8Nj8bdwE5L++wGto1QJacwYSDuBiIGohoYH9zniV0Dt1QDI+/1KZJDNZDCo79FcpXdwMpQGHcD0SlMFpFOEH8qRNqtR6kGVjDwkT38cigsHR42YaC3fapSsDjBf2OdcCU2kCwiVqfBAn3jrUkNpN3A7vH+IjWwEhu4isQXD7bbdhbGvXuNdgPNXT9gkT2NX0y0jgrXktMnNjC9HUqLCGEgVoggBnqHEzwWg+l2X40NbGqFE7jAQAqMQQzE3cBwf9p6TD4DBlrGTMhIDUSLCGIg7QYO5qxWFsnF28XNsIPGtToU3iZKjQJjyCmMsYGVOmFyCqMamLbh56cn64OBOU9ehIG9patIvJMHJmvZpz6pgfB9Jypz+r5MQ+HIan0wULw3hMQ/tIMX7QY29kuNUYVIWj+cQ+V0+tQJf9VAqhBR7GI3s8DAeLUowmkFpvPxXmqyyM2FE9tnn6EwBcZkrw8GBtYhlGkoXNkNRAzs7MdCQmogHChG1d3A8yTfUZ1wJTy6UiQnSZrF4cWpAKBa8BrCOmEMjInbAmAgDoUxNjAYTYs65cIpTENh24b/xthAKpLrzAFDEQNxKEwWEXQKo0WEdgNxKNyVBFvir1lHZu4xuHMz27UYF/vwGsahMGIgDYWXKziWMHXRrlpEsE6YKkS+Q2FyCs+Ow0E1MAYtIjgUDpdn1WP+wPqhBiqt4jVsPxQWpe0/aiBaRBADMTwadwPdeg7XHw2Fi91AcgojBlYqRL5DYcJALJLD2EDaDcTAmH5zbSVUIdKODRmeN20ZfuuOOGeJVw6FSzUQLSLoFKbwaLSIkFPY7HoyDYUpMAaL5BADK4ExjngYEQbGonZPKTAGncLxZAzHsHu63HBvPGrCU2QEGHg24BisBYWPN03+OIULi0ilSE6pN1tSiYEdo7SIkBq4cy4fp3BbByxDiwiqgdxdzW+EgTgUJgz8DoXjc7qw2Vr8aRHBoTAWyREG4m4gVYjgbuDXIlLBwNrJbUmkBuZePINj7ame0G4gYiDWCVOFCA6F9UOrlUX1910mDDRqiZ+RGljriUL4rvXh+0cMjLyeABg4+lhERutes1ohUgmMQQy0GlOPd6/8x1BYG+56UthudmyWhM4a3i9L+P7la4GBxVDYnP0ZCiMG4m4gYeAuvJwoMMYXJoJeDoXn8w8GXloGJwwkNfDVXX6GwvuBsCaLCGEgWkQmzWGJgbG4LtTAokKkk8deFocjSaehcKVIDjFQ4mv4/dEpPDZ65W4gOYVxNxAxkHYDMTCGKkTUwii51+EY0h9p/YzUQLKI4FD4ksIx6dF97mgoTIExiIFoESEM/F0hMoLnPu0Gkhr4H6gQqf1DHSJKW/rfA2P+f6oG7vePF/cutiqFN0/TTRoKo1MY1cBBm5VqYGo7K7U6FEancGoefuwGUodIkRtIGFixiKAaiLmBGBhD6dF+5xBxW3h/LCLoFMYmuYoa6O3OH4sI7QZiYMy6C/8+43nxeTBvw234HQrjbuDvDhH/6i121CFSCYzBJjncDYz5qth9uq52tBtITXK7p/LizpW1JcJAzA3svZ2A0W4gWkTc7lJn5BTGwJhKevR3N5Ca5BADsUOEMBCdwvZ591EDsUmuk96dpEyPzgyFO7z1wUDrfbLJIhKbd+nGJmt4LVOTnJ4JpRpIgTHYJ7w/XJphI/cURunRX4sIqYG9u1UGxpAaiBiI6dExIORnN7ARtln0ipc2qYG+LgGGoho43fcBAx8vLankBlaa5Ebni0yBMZUOEVQDaTcQncKoBlJ69DcwJlbX22JIyko1MPLi+4kCYxAD+ZzvdNaaTkRyCtNuIKqB2CdcyQ3EoTAFxnyb5Cq5gR7fNjNuPIUyN5Ca5HA38LFxbb7YyAoLDT0Ys0m6qpEaSBjo7uH6pj5hHApXLCKto1ZNj6YOkQY7nKpqIDmFCzUwrvXhNYwWEUdnfUa5gcasdyMMjKONUPQrj3IaCofwpzsWu8WxBPuER4+lSkNh7BAJ4Q03JzWwxldFbl7RIYKBMfXz7IOBw0h0udmycimeJHNeHQrjbmB47a24PQuVBP7Vixoz9E+fcFybszFZRMTOz93AihqIgTGVDhHCQMwNXAdz8y8WEXQKm6fhZygc7noyMO28xcJ0GqwrFpGQXwEDsUmOdgM7S/FVSY+mPmHEQOwTJjVwMVJKpzD1CYdRPin7hHE3cOxdt9w8Wn5Gu4FGY7vhnWdLZhQYgxYRzA0kNXArxncaCpMaiLuB6BSuNMlhYEy82QglBkrjuCGRGlibGgCAXqMhwVXpvdgJOJCzs2xJ1CHS6Cy3vHd8AgbhbiBiYEc4+hJhYHM/VWk3kCwi391AH/69Kg2F1XSuJ5XcwMpQGDtEvPG1nvDnTn3RUJgNJp8muWYuwrEwWiiMd1qLGllE9PWf3UApUNQwDxWF0W4gOYW/FpHazlEJAytOYeoQQQxkt4ZX7gYax8WYcgNRDQz3o7fHXne4/hADK4ExiIH8sYdjonEOnlUM/B0YQx0iXwzMoxyOAYNJnZFT+NDKXa4NRrlEgTG/06Mfm+2Ls37cSGJxLKRkEfG44zEKjEE1kHID0SnMpWD7o08YncLPF/x8VANxKExNcuPObFd2iNQvcP8nD0Wl3cCKU3jA8jNZRLgvfHYDUQ2kJjl0CksHsyl54nQ5ruYGfvuEK2ogYuC/u0+49g+ViLSbcv2/ogb+3U5hQVWe3AwDgfHeHjAEA2MqTmHds0oMJDWw56x73LX8HyUi1vCpJ6QGYokIWkTC20zTCQNfWa6UhcKoBmKhMFlEUA10t10ZsCtc6WZ2fuaARa1eEiXn3GS1R55zR7j+VQ2M+w3AwGG7cJoVgTE0FP7uBtJQ+G1u36HwbHzio3Eo3OxEDUa7gSt/eqNC4ciAxxjra89yN5AsIrI+fHNrcwQMtFd+qQYSBirn+EZqIO4GRsHsUyKChcKEgTgUJgzEoTBVyX0DY3Y9scm781DO+Ej+OIXRIhJJl5gzebJt025gtFOWJ1Zv3WwKjKESkdE8KXMDaTewY/VupRq4NVflbiBiIKmBuBtIhcKIgeFYYjwxzh81sG0/AYvfNXjMTZNMpt3AfvBsM95SRLtSIhIvlQywxRq0qmog7gZSYEw2gdcy7gYSBuJu4Dcwxt3PAIu34/yHUxjVQCwRIYsIDoVTedBMYrcosUCLiHYPI0ZD4dDcarzTW7WlYN5YlWrg02wKCQXGoEWENXX4fLYpHANwN5AsIjgU7gW9HTfC1R+nMIAU9zv1jxoYOZbFh04LMNAMxZQsIpWhsCqINcoNJDUQA2MQA6lEZFuLr6VTGNXA724gYWBdHzpcf53hNbCUvBpbz+CWwd3AaNveyGwhOfcyN3Cn+CUGanH9owbqzQID0SmMGNgNnAs89l3ADgyMWWXbA6mB3lyGx/4XA8kiYvkPhzCQhsLkFO5rXTiGbSOTLCKBDRgYNzK4/s1dgYGPwikM31ZKamBjdFCyCgbmQvopEfk6hb1VB44BlaEw7gYe93lpEYk6iiezkaD9sIigU7jXncEx4dkX18yuFUPhYjeQB1fAULSIoFPYbYqPUg1UV5txFjddwSyHwt/dwI3fCCg3kNRAwsBwJUi0G5ifsx13n6rPSgxcLzfcvchNiburu04YqMHVklUxcKtqjNRAxMBWXVRYuRtYWEQqQ2G0iGCVnJfLy9IprHmDhsSPW8BAxUvKQmGyiOBuYPf+kqVQTwWPhsL26Rgw2g3EoXDbKix5GB8di6NjtUruf1YDC6cwFQpbe2XGu2HvowZ+LSIVNRB3AwkDJ8FnKEwY+Ggc4P6We21WVQO/gTG4G5if5HpGQ+F6vTEr1UB0CifdqU+BMWG7/ikRwcAYio9GNdCMF3D9X7JHyuDqacH/fv4ZCsfv5TusBe9WRhjoreF6RKfwbzWwUiVXUQPJKYwYiE5heyitCANDoDGb1EDzmjYyGgpjfDQNhdEi8s0NdGPn9iIMxCq5CgbiUNh/HIQdFQpXLCLbdW9Zxkd3DxeVdgNdT+knVCKCFhEsEYk3xTHpd6EwqoGIgRQfjYExZBH5VSVXCYz5l8dH/0MtImpNqv1XMPDvHgpLyqMcCvMZD8uhsNaFMyRZRBADR95QS9JB/CwxsDseBRJh4Hc3kDCw4hTWboCBmBuIauDv3ECKj0YMhEcSYCDmBv7ukkMMtI5PMYu3KWDqYSZrPKjf4TXk2Qlnp7gXVJ3C421mAkCo8NrHoTBaRFqHM2ACOoXjyfBHiwjmBrp6T8n4pgavOQyMqTQKfzEw2mt3uRDlVe6P/SDhE8d4sWMotcvcQNaA2wwxkBqFMT4a1cDKbmBfdQ7V3cD7NW5yv1+Xs+h0DUs10JBqTtklhxhoMVnIwnsknhgXdlbZImIEyYuNXqMGBcZQi0jYO1xLNRAtIt/cQFIDEQNpN9AS7qVTOI5SQxreJa3cDeyr8DaiwBjEwIoaiIExqAaSRWQyAAx0+wXmoUXkOxSuNApX1EDskqu0iDj33oj3bXjNU6MwBsb063U7I4vIRrc6hIGRLS1u1aEwYqAxPWjwWly0pcpuIKmBiIEYGIO7gb7ZgMfwdyhMuYHa8LLnvejQzEJhdy8tIrgbSBjYe7gWn84mSkJqIDYKIwaGnpDNSQ2sWESwS66CgZgbiLuBvxuFaSic+w5g2G1QZ9QiYovXUg0kDLQ6ReO3arZYaOeAgc4RXkN6Uo/KRuFadlRJDaTdwEXvAMcAMdTheu3DMQtzA8kpjGogWkSUYVhLSA1Ei4h/fcJhADGQn8N5GR+NgTHrVrAmiwipgegU1pNumJEaiLuBFacw7gb+xkDaDawMhQs1sBIYY8a9hhTeVbXcDaShcDza7NhRN2TeOSx+qoGFU5iGwhOmNMLWaAvXd66LKqmBGBhDauDptXyVaiBi4LQVl05hCozB3EBjGnycwpQbiGpg2shtNn4cAMM2gIGhVKjFOBRGi0icMEMuncK4G3jYv+xKbmAZHx3ki7BliPB8DK6BTo3CGBgDx7DAM4bJBQ4U0RgwWE3hGIC5gRUMxMCYwHsCBkemwCk30AyOvlRpEcGhcEUNxN3AilMYA2MoPhoxUIwEwKbvULi3edaT2J+oMrWI4G5gODjDFYZdcr35HL7/4QSef4iBlBuIXXIUH40WkXYLnq8UGAPHdYl2A6Nr3i4tIr7tvQzbECdlbmBfVu0qBorRYl4ZChMGPhPA4IoaiLuBTFh+1MBvi4gnPZcmOYWF0wSOmRWncO0O2IVO4e9uIKmB7vHyAwO/u4FkEZkkhxf35WJpgXMhZTP9WCMMDKXmVmVKsfSETmEaCnvucls6hbFL7ouBpAZuzfxWNgrjUHjHxQV3nrzOoonvlGogYeBGgDcj7gba0269mP4IOuUG9ntRyMJ18zMUlswOYOfXKYy7gdQi8js+GgNj0Cn8r90NrP9DLSKq0lSV/6MYiENhtp8IjNcv2gcDv2qgGLo9Po4dwMDtTFMpPpowEHcD3/DCrJbJ7f1Zp8RAzA1Mdw7c4NNYyahFBIfCFTVwsAg479abchYLLvx83A2sYGAnFiVuzwIxIzWwX9hEEQNJDZweG+VuIJXJVTAQ46MRA5veqi350dJ/EQa+mwUGIQbyg/KxiPgxYKC7zg7cTBXAQHG7qbFbbfnmJjxBWCyFQhUDSQ1Ei0hlKPzFQG80CkxyCqMaWNkNbCTHOjzQHcBkxEAcClecwvZi3pcIA8eLS4mB0XUCGCjWP0NhvllmL7KIVNRAzA2kMjncDUQ1sLIbKLKmVqqBiIHp0i0tIsl9EZrm7ta+8uB1/uwGXg5BzruJBxjoJYFHTmHKDWSXrMb4aqHwfi3/BMbM5ceNKoUpPhp3A8kpjBiIu4GoBvrecbEztNd0wq2TAK+5W/jwaCjs7fQ+IwzESmF0Csf9mf9xCqNFBOOj66+DThhIu4FYKSwOFcBidAp/cwPJIoKBMb8x0E9ceM0f9LtNu4EYH00Y2Dgxi48vbcDAx0hMmT2f5WVgDFt8dgMpN9CdhWvCwKfndxKyiEyuyqU6FMbAGEFowzEA1cBetHTJKRxtGbyGEQO7rg2vAQyM4Yv4zp1lkRvYLK7PRTKSeGcOGEi5gV8MpBaRr1OYhsIj73Kk3MDfLSKUG4hD4b4ZSSwOlblXaRGJnXxjsm3mrOF5EClwDJvh/XFtcW3+JzewgoGYG/jaAnbibiBfuz/UwKA+LJyb2CJSVAoTBqIaSGVy5tLXSQ38vRvYT9UPBn52A4eMcgOxRaSiBirK41TmBuJuIKqBlfhoxECsFKbAmPocrj9/O4P7a99ccKZ0pD33tl0/IQzE3UAcCvPt8Y8aWOwGxo8EMJByAyPhR6UwlsmVgTG/hsLoFEYMpKEwYaAbfdTAb3x0OHytVVIDO1oEvz+qgfXDVaTdQO41Mpvioyu5gYiBFB+NQ2G0iDTcvl5YCpacWkQoNxAtIoiB/jWtZ/Gu78nsPGwfSA2kFhHxoZx5vzttSfE6WsjMeazLoXC46XxyA/+iBn6HwhgYg2og7QZiYAxZRMIUMPBobX3ev64aLG61/RID9fv2sxs4YXAMQYtIqKVwDIsMS+ZstvIkwsBvfLTrXO8yYSCqgRQfjRYRqhTG+GgcCquyCdef0ob/TvKpx4NdnEuVwBjzcv0ExrD65UW5gREfF2qgmpVDYcoNrL+cV6kGfnMDcTfQtXrw/TdbhxIDKy0iOBSm+Gi//ljB80erJ1HNbZtsZzY/u4HwgY9pKMzmdoNFWq+YVgyL+6PAQNoNpPjowilMaiA6hduLHO43xEAMjKFK4ccKvv+vGvivrRSu/zMtInWpobbb/xEM/LuHwqYMsOHsznAavnmAAZWhMKqB29axR2rgcD58lhYR1psBBm6MqBwK97jwsYhsu6xDu4E0FEaLCGJgMMx+xEeTGoi7gYiB1CmMuYHoFObJ0/DYSRvWOLylxCysmSvdVJ+7Mj6aWkRQDcShMFlEMD4aLSKVwBjEQE99FkPBwiJCTmHcDSQMvDYViTAQncKoBtJuYB5Pf6iB6BTuNPgHA1ENRKcwqYEYGINlcn6zviwtIhQf7euLMjcQ1cDKbmCvawAGRr5mkhpIuYHoFP5iYHjIl6UaGCQ6z2g38FsmR2pgBQMxPhrVQOoUxvjooXfVSA2k+OhjejR5crwzlk4n8POxUxh3AykwpuXEOfeut89QGDGQOoVxKCwLk1IN/Et8NGIgDoUr8dGoBrbiRj0jDDyZlwk3tx3AHLSIHPqjI3cmRp9RfDS8CXU+2w6bCbws769SDSwwMHL0msmS20Gj3EDCQCyTe92e8HkgBu7F0YobCRcSyg3EMjl0ClNgzHY73AP2v5sSFyYfDMTcQF6/5Tu2vFoWhxeHkpEaiPHR+sHnUvS4A4Z9O4UDsQXXN2IgtohQYMy6dTiG+eTdSggDcShcyQ189ovdvMu8zsLp9la2iASyaEtR/xqVQ+Hustti0WML1ydaRHAoTGrgyL0CBsY7uL6xUxjVQBwKU2AMlsmhGkjx0YN7nACGdaTMHUXwWjKXgLR+MpMS3vXVlCwifr3bzaKowBDEQG/6+gyFe3IxFC4wMOzekjHT3emRhsLkFLam4plyA2k3EDHwPb7UMxoKl/HRx5oUnC5z3djJ4oIbr01DIgzE3UDCQBwK9/WgVWLgYftjN5AwENVAtblWmN+dP3Y0FEYMDNUdvJZxN5AwMGsWu8oDJygxUF/fPKPTyWe8Z79EFgnnRVo6hREDcSg8Hm/h+7iOPxiIncI4FCY1EJ3Cv4fCedL+MRRu2FGB5UWZHKqBaBHxTE/87AYOTDjmHO8fNRAxkHYDh63DltTACM62XsUpTBiIFhF0CvvJXCvjoytDYYyPrnQKIwZWnMKt7DHj1mtcz6L65Sb/pUxuxsULNz2lJfFBX4Cb8XByeeDGfhYPNoCBlcCYX/HR3i7wa1QmRxiIncKoBlJgDO4GTpRGwP3nowEYfb+vGaslGQ+0PTx/cTewXQcMDPTCIpIxcUwWEdZZe1I4GsYv5veNBw2FKTAGMRADYwgDMTDmfVRkRruBGBiDZXKUGzhfOB43Ln04BmXPjxpYHQpjbuB6UKiB/fuY1MBeJ/KyihpILSLYKVxLL/tqYAxiIAbGkBqYXaYfi8h9en0Z3WgKz6diSSUSGm6JgZXdQMFqnEkNDNtLwazsBnKp2J39PRRGDMyTe4O5h654MzLd2Zbx0d/dwH85Bv4zLSL1mtRU/q+qgacHnEPdWBAkHpihXVpEDhvAQNWG0/7Ft7p8PhlrSWI+P0Nh/bWCyxDVwKWTl0Nh3m3DaRR3AxEDqUxu8c7f1cCYnB9/lMm9eCPmgTORM9oNRItIkNk9iXYDN/dYIgz8PRSOWV9KmXoXfd5dWR81EOOjf6uBv+Oj0SLibka3m9FWpnfAvmWRi5d9hsJBr/bJDdRqYs5t9/JRA7cbeO1q5/ATH41lcqgGUm4gWkQwMIZ2AxEDXfb8YCCqgU3nCqfR5Rxe2/OX0uLOPpGLsqZViYFW/+kkVCY3HjTU0imMGIhqIHYKl0PhYjcQA2P8/qJwoj3jv7aIVAJj0CLSvSSN0iKCGBgrY0MaJnv4+RgfjWVyscCYzKzHNOdsVGtn8WkGmNaYfzAwel3hz0/RRw3km+YzJQzE3cCKRaQ13GqMAmOwRaTeXcNjKh4t5oSBhpjBaX9rBJzUQNoNpE5hdArnk2ZGFhHEQHcQfeKjx+ZF5z151E6CV++pVpzCFB9duz0XhIHkFO4+puOqGnhZFOs6I7WIvtkINrWI4G4gYeCGuzaf3adKEt5twEAsk+sGHs/CfQAYdhs0pNIigoExX4tINTewUAOpRYTdhj8sIpvaxeP6vguvAf8Or2F0CuvtAoO/amAvPbQSwkDcDawMhU/aVeCsMS3ie304VmyH8ZUCYyq5gWgRod1AdAq37MLribuBig8/36lvJcC85bzEQAyMod3AfDTc0G4gH7sLuVQDpW6YhPI8mbP+dXggNZA6hckikg/gesDcQHQKN85DOHZUWkSK3UCvsW2rht7ZLnm/vwMM7DZ/YiBaRLypI3MmFRiYxXD9p6+yTA6wfcbmlfhob6kHMrWINN7LcVINjCl2A8kp/C2TIzWwLzuLYnoBx8yWKoxpNxAxMDaacBeMjeWGm68JYCAGxuzEcZd3xGI3EHMDCQNv7Q8GYm4gYSBZRIrAGBwKV1pECANxNzBeL3fcXcRNOEa+PJn51nVLFhFqERGP2y03miHcH6OBz9mq99K43zsGLBwfPmogDoWpTE4crk7UIlKxiIjhWE8oN5A6hYuhMMVHfzGQd7bzUg1EiwgNhdO9ceGdTFUYX8Fhh3IDrUnhFEY1EHcDsVOY1MByKJw0Ez95wn9jYAwNhREDMTfwuck/Q+GGGEfca46bLNp4wo0w0F7draSyG2jla8DgtwsYmBgjhRurjc/CvLF9VdTASm4gBsbQbiCWyVVaRDIec8oNpMCYaL2Fp87zKSVw1wrV3UAaCqMaWGJgMRRGpzCWyYUdS9KpReRtPpUSA3EoXCmTa44vk6oaWHEKoxqYtuD362o6YF7/dvXY1g933DqbgIG4G3jXLh8MXFpwTDUC96MG4m5gJAxLDCSnMGJgZSj8jY/2Du8A7r9RkFGZnFcLhX/nUPifaRGp11qq/F/BQPVvxkCn7bS4aS81lo62T8+Ei67LbbvhwmuhmXCm7Gc9Hm1nWjL0FrpuCpppl2og7gZ+y+QoN/A7FK4ExmCnMKmBX4sIOYWTNbxw+/CMZXy+Bgysb12pWiY3c+EnsWUqZtG5BRiIZXJBdglZqMnMIwxEp3CwtR7lbmD3bQgJOYUtz3hVO4XPXeVHbmCznT94sI3bLKwPfZnd5OIxiPHRuzSCh7+Yf4bCSx1Ow4iBpAYelfxFGGiMFzojNXAgPI7kFKYWEcTAPi9y7Cpq4HconM4eLe5tDHjMv+CLo6EwOoVJDTwlucr1iypk0fESnCpO4YpFxLnfAEP26/uJAmNoN/A7FK7XR62EhsKoBrrt88cp7L2zLh9kDktSPw9Ns7YpduMy2UsIA6fzC7yQnLidRDl7cHIKW8c6/Hy3nQAmtvZKWSaHFpF03buSU5h2A2923qTAmFie3e1KfDQFxqjDfAJYcWzBA20GD+SvGkhD4U7sdnjkNOE1abP7iwnHjxoYHl41nd0fD52cwr40hCsCdwMramAlMAaHwqgGCr3oYxGZi04RUDOFb3pzWdiVTuE4aOdrtuuGNl/6cyWLdHs5JzUQMZCGwl43z2koTGrgAI5VNBSmTuGvGki5gaeLciw7hTE+2roYPjzmh/AajsSiU7fIDaTAGHQKb89/AmPSGDBseU1e5BSutIhgYEwlN/DpOoCBxjUodwMxN7CCgRgfTbmBtVUecpY0JXgN8duYDd+rBTmFCQNxN9Dfv5Us7F//OIURA4dqMmZxO96XFhEcCi+T3gWwzNeSODz5MnUKt4NtPXFXM98sh8LoFEaLSFQ4kfX3splEvbNv0m6gMVxZLFyd3p+hsCQABsdxsKsExvBl+2MRwcCYSqcwYmClUxgxkIbC6BRGiwhh4KErbuB+gus3OTr3HetcrD2VydFQGC0iFpvKCVlE1tMCA6M/aiAOhdEpHM2HvBofXXYKF2ogYmDY9x9mBQPd0WZpG5JxOMCx24BjzuoIxwCMj0YMjPiTy6QGslYO94dXEzzmLJ8id1qAgVF9WARmFbuBtdpATEgNRAxENZAw8PYc/mgROfKgdAqXLSJuPOfOoGjJiJmqEgYG4tRO+KS1KTGQ4qPXHXj+fQNjfquBhIHx7KHSbiBZRBADxXwF2I27gZUWEewUFjvKiAcrqcBsHTDT2mrw/GV1K4u69hs+ied0QxgYpybcf9IQvkBsESE1EDEQ1UDaDcQyudbSq2cVNbBt1GWJLCK4G1iJj84OYsDN1kBKIpcLO/YMZqVTmHfFl05O4d5gCBhYay1KpzDFR6MaqIXik5zC/umplrmBtWAGxw4sk8PAmOdGkTN3NIT/xqEw7ga6q4W7NrbwT+Dm6dhI+Mp3x2w1kfbc7AR9OBbl7zmr1ZxLORR2NHg+YWBM/xjD/adaUakG4lA4aNcfZZkcOoUrncJPBZ53tBuILSKoBv57MfCfaRGp1xvN5n8FA//uobBTb+p8ZsNjIoFj+tgcajub67XQhdv+Jo3Zxnv2+HKha1kSyVoZGGM9EjhTHHvRjT0GvaSqBmKnsK7LWkK7ge3L8F2WySEGohpYGQpbwwfA5siAx/zwHurmFDiPG07ck2LpFtts8xbr3LjU4bTueoCBtBtYYCCpgekwCAgDqVO44hRGDDTrl5wwkAJjvmogYeBzCbe50by0s9CWAQO/FpEorgMGDuePN++ouZqE92ihVtTASL5sy9xALJMrh8Lu8kdgzNcpXOkURqdwIJ4C2QjMAvPGG/j9l/unbXbW7o3UQPj8tnM2Xhoq76miUKhljxuLWmqfm2s7Ylx7SKUaSJ3CgSacSA1Uxh34vA8HzaYyOQqMwTI5UgO/u4Hqudj9bOksGyqG5pmuf7yRRYTK5L4YGCvS0mO+oLtkEaHcQFQDEQPj2jgsdwOl6AG/LzqFf1tEUA3EoTBhYPcWT3nwnrUSfu0GKZXJ2Y7ZZxQfHSWAgagGcsCQG6vftDqpgRQYs583OrQbSBi4Cx6vcjcQ1cDf8dHoFKb4aMwNzBXxyN2DJCfRIvU9phjZk/e7qpOF80V+IgwcNhaAgRcOryG0iLCZD59/vpB27Fq/vMPahf+Ij67sBmKZHKqBhIEYGCMIvVriPV9+aqwdI+R2kMNj3uwVgSB/nMLh0jd0dusOH2QR4TPnowYam2I3EOOjneNT4KYBSORf/KC0iJBT2D8s59UyObSIjPZiSmogWUTs+SHhtjuss7jW9NYs28Ln1V36XSmOjLfNFvshYJIFGBhvGFz/qAbq3QIDj14yZ7NkeqLAGBoKf9VAyg3EwBhsEfmtBlJgjLHdZtzt53IS1kzBoxYRPd9bSTiSOztWE52PRQTVwNkrtXAoLEXzNpvTULjd3yiMdgPPrnEO39psnNBQWNYeT7KIEAZmt6VfzQ28HMQL95mmJ4lxgM+3uwz3vHtNAhb7tgFAEl+28PkqMos1616WyaEaSLuBFB+9b8PzDANjMDcQncKlReRPfHSlRYQsIqgGyk7vzOFCleH+KSwoGBjjeA3AQMwNRDUQncJxT/A5k8SXxnuzwimMQ+HFwmiWaiC2iJwf1x8WEcRAdAqTRSS8T6eUG0hD4aYSLLipbxtJ7Nc/GIgWEXIK7zTnyrt9QYHffwIYGAJL0VCYOoWvw6FcVQMpPlpoNhIaCvccp1XNDcRO4dr0Dp9/TW3LRmPmrHi31lKSeDUSObu3AWM1kdtJ5KnvMTvtc/j8FdaCnz9/zFlymSncyYuhMKqB2ClMGMgfgU5OYRwKU2DMt0yOWkS+FhHCwNw5RNwfZDUWXkb3W8UiEp7eL8Cu0eXF9bAFh7tt5z6ulMnRbqBpNeCY8brAMQjVwN+BMcNnPCY10EtqcL/jUDi33E+LyKR9OfLeetTM4svVfbH5YXTghps4LPI70ZzpeYGB9ws8H45FrintBhYYGIXF/YFqYOMxlDOyiHydwhQfjYExlBuIGIhD4X93fHT9n2kRqcPlX/+v7Ab+3Wpg/360+FIXO9KwtVjdzPN61+ed07VwQq3gMWvtmMXjXahl6f390k29IVu801yErFImV8HA7ByWu4FUJocY+KwLSuL34nBcKZMjDOwflwNuxCM4bWriyjRvs6zEQHjRxsUysFJ05jZFiYbCt52pc2tah9fQdAwvZH06/OwGfp3C/fn5Ex/97RQmiwiWyaEa6K+7t53xnjg17ki+mvEOF81KiwifFRVv3a2Slxi4PcNj0BTaHwyc2nlpEelfZzqDh0lxGivio99NQ2VB6wqPxUp8dL8rwGlRh9MY7gbSUHgaHTU+thbwGHRGT04Y2FlbLotycTsGDJwK3HE0QYq4+3ixaV3+YCBaRBADDVaoX9gpjIExDdP9WERwNxDL5CotItgpTLuBKmcOX4iGyRLJ11JzZswenNX6nsThBKoyIV1KvNNptDN+TuAxLW10r3QKG7NMJTWQAmNwNxADYyotIrgbiEPhcGIv0qpTGHcDmwNxzgMvUwCrDHHOmgOpxEC+fhdDtwNcT0OpeEx228KLAmM6/SSSeLoxTcZswEAKjMGhMO4GPhWpcIoX8dHtdnte7RTG3EDpeP7kBq6ayoV79RZgxnNUrIAv4fc3e+IHAyeTxObzVFSk8Hx6lGqgrXlcoqHw/A5/gk5hV+6H44pFhIbChIGFGkiBMb/VwFfLGHL28ppJ1AiElI2H7S1ZRPhJyHXmJdtnORROpj+HwsVLks3aHwx0uzexRhiIQ2FyCmNuoDR+NBNv0oWf97WIEAYqI2fO+6+0IXF1MJdZch/NeZfzHovVXeQxOwMMJDXQTu4qqYHoFOY3L1mznTQ8hu0JfH/+KPJPpAZibiBhIHYK425g1SJSqIH+s3fTDbFTBGLUpVbG9a2wLp3C/ezjFH7vghZhYDzNgx0bj2koPGSkBqJFRDyvWpI/WSxPZBFBNTCSDLXEQOwUpqEwOYWf/sci8taXMtcOdkdKGz34fsdG88iD3ggwS7/kY8ZOjy3vGFPAwPsIXsNvZdzjhYFGCndSLFNgDDqFK/HRUliDfw+pgf3ppjoUti0lDeXmAu4/LJNba9s3t/etFhx754sxBcb4TsuSuFLEd69WF/jv+A8GJk4NjtHhKQAMhe+MhsKkBqJFBFtEyCJy68KxA53Cr3igs4pTuFk4Z4OTeofrw1uueKdrNpLwcvVNprTZgXdaaziGHC8bj12uvXIoHPbzh05D4YoaiE5hpS8qZXy01ZGKMjn30yKCTmFSA3/vBqIauLaDJw/SQGRh5Ie6WR82H/C8VfpSqErvG2GgPe3B9Z/6wZrUQBwKR2wEn39lNxA7hcURHDN/W0RoKIy7gTgUbs9cuP8RA4XZdMSd062exCa/y2yzKuLb64rFyqFwR3nDYUFtSPHk7JdOYVQDKT4aLSI0FMbcwJWzXBMGetOlkFYsIrQbiEPhxlxtMcLAhR8/ubbuK0lktm5zFr9COBaMXo7E27X3mt3WyythIM+e8P1gYIwDb+ckNA/w55dao1XuBiYSYB46hVvREZ6vqAZe5cv2f1YD/7WBMfV/pkWk3mg1a/9X1cDu04p5dDLNJJ1NdG6qtgwPm6fsS9HGA8wYeyOLL1RLk+A+WpuEgW7nFCaEgd/cQBoKY2AMlsm5aBG5LoN7NT76uxtIQ+HeYjjhtnhqw2szAQyCd0Sd22xjJbydbVMWXPMad/W1xhKh/sHAnvIEDOXTJCUMdNKbUraIZD3GSgycAQPRULg9ubUZlcmpW+eHGrhtxSp33Z6YxPZ7CT+vMzqSUzhqSJ0aYaAzkNQkTicLlXID7UUCj+HvUBhzA+NtAj8f1cD80mxnhIG/O4U9NjyQGkgWEaYngLtrOFeGyVCbm6mjPbi1y1wpBNBaEwb6iQ6PSVQDs3etz/VZEGWxELIaG6ezBmBy7aMGokWEhsLf3UDCQBwKoxpo18RGRi0ij/kTPkjB6WYDraetzcCcvbl52sJjvjFOTbY8NGqEgfHFg8/nKKulGhgurpLKjtG5XbWIqKPGpdoigmogYSC2iGB8NHUKhyvA1rZyWHNrISkSPz7FNZXJIQZSfDQOheezZjOLrOT+Yt2dVi/jo/33zoaTxAOOHcNJO6m0iAhrEbDvcXicjMM4W/xoEfliIO4GLvzlk9vxGh7Dj46/ZueVBqd/qwsYvg3h+/VswMBwtlSk6KQ/1qQGOrL3sYioizwvcwNRDbwtnXfYhC+dVXYDK4ExX6cwYeB03FtxI3cAgwz5fmNPqViR9/qAgeF9qzPrvgQsV46thL+mC5ksIugUjuCQUu4GYqcwYSAOhSudwhU1EMvkEAOxRaR0CtfEC+/5vpKEeX+xYy2xueLeZtHLuDuKxoCZ0w3vbBL4/SMXMMCvfXYDo5UKGPgdCrub9/30l6FwpUWkEh+NLSI4FB6d85y7y6YK37e+NEunMGIgDoW7jbjFre0Sfn/4/yc29QoMLNRA/nDhmGpfG7XwNSowEFtEYkM5l7uB2Ck8DOIbtYhQYMx3KOyx05wb90axFHE/mUlyy1ae6anXC9fSYwC/73y7ZkwEDDEyVYZjwVEATNqOLW5cAQNjO0kA05bOlSwilcCY9vvVyty1XqiB2nZFLSJkEUE1sGIRSa5TlXcvazWJLkUgyzNmR64tu3YSbvK3yfp+I+O9W9JKQs9fpCzv1eB5cgcMDLcWS9mzJjYJA4PgGq7JIoJqILWIGIdgTYEx4WEkptQpjBYRd7ZfjI29PMy41lg3k1g9LTxSAwkDlesbjtnv4Mqd3kJhcX0Dx+B2fPK4vkp9Kd5FW5nK5BADKT66HAr/2Q2sqIFfDKShMDqFAVI7fDLwOiydB8+T+babMofntgfYd9/aTLhNd/B5+IDJr724Y+kla8PP3/sZt+Bpzrb25VbmBqJT2Bktj6QGUmAMDoUxN5ACYzA3sCU04BiGu4Er5bLhxpE34VNePVK402YlBsZTQ/cIA00uNhm3Lv6YnMKIgRWncAUDcTcQh8JBOL57lTK5ylCYcgMxPlq+KCL3+5rI4uMN/v7e4Xrj1qDnJnx1iW5MfkwvvB9fAQN7I8Fm3Tg8cG83CrMKBtZsC4AYLSL7Ozzfnkr/Uyb3xUCyiOBuIGHgv1YN/GdaROrNuir9V9TA9t+MgT2zueSz1sNKkvu0o5varJbCaxXQJjotzDk71a42hzteZ+lS1k3T2L4s3odXfRKqKTymaShcOIVDNtV2FacwqYFoEaHAGMwN/DqFCQPh6ZRxVrymufx+zs3r4SnzLmM2i2cHY0xqIGLgQDc005yPd/D3t4UQbsa7NGdbfRmSGkgWEXQK25ItZOQUxqHw7zI5KdKazO2o3s2wY9fkk4lQYK69lFlXO164eVhYUnSwDZ0to1jirtZQs1hzljo7OpbAHX8esnjgwWkUncIUHy2PlpwCY57X7JMbiBiIamBlN7Cep3AbBjq8lvr5sc9DeaGx4em5qpnGIJG45lmexKfjLWB47yDyXsMUWUUNdOIel2goPEzdjxqIFpHdqdiF+jqFvetSqjqFv2qgfy+GpPWHNuHL2d2SkniiqeYuyxrcb1uBFLbWuzG7Owpg4HwOr+meHwDm3bnP9V2DS4SBy+u7Xe4GIgYONvkzfL5MQap0Cv/ODcwjtVG2iHiWceL+fKPCscN5qOxydS+AbQ5gEKqBUTvp8NFLbmaxNSucwjvW4D03jqT4tEltZq0Vo8TArxpYGQqjRQQxkFpE0CKCQ+Hg5YZjZoRGmwddE35+dPBVJifw8jPDiStFegQ/v7Wf9fnYBAyMYxswEOOjcShcsYhUcgMxPhrL5OL2VuPUItKUzh81sOIURouIxRsv7rsNIQu9CWCwFT533JjzPmD+KrbZ6zp98M741MrilQIYqB5HNW4e61FWxcBCDSSLCGJgZSiMgTGoBlZyA0kN9O73ubEcKHA9J7lYLIEEcP/WMrgfT/A8iNzzZs2uxf3ptZM2iyUJMDC+FUPhRxcOKYiBaBGp3Y9K5l8j4VYMeU+EgXzQX6h/iY8mNbDAQFID76tZhy8NWctSeM2rhIE0FL6c3zeyiATDdhEYYlQwEOAF1UDRLdTuIjeQ1EDcDXxf1p8yOVQDK4Ex6BSuqIEn+8h52tGsLN0rYc3sqFc49tVCnvG06MydHADDgvcfDNR6c4v3vCxh0Z0BBv6PncJYJlc6hQsM/G0RwRaRYDQPxkZsPi0+4S9NSu9P8cX0Y3LmgZ32WRTtAcOmZ3HHnbkEGKh372N2cOAZEmzOIYucI2BgJTDm6D537LSdlRYRcgqjRQSHwoSB2CJCgTG4G9jYA2ZYNThmhLcmHIPip3Ti5mtvS/ymvOHQ2oyvlBvIz1N4/iEGBjFgYPh6wzGNOoVdATDQVQBzo0z5ER/92yKCLSJNx69LAPFqkZvoejxVuyYbdgSemucGPN+8fp0z/lrlgJ195wgYOlQyPgnh+TfMmyIPVif427c2fP6YG/hbDaQWkYpF5NsigkPh/LapZYGley+jFQ8l7l0b7YSPNivddAVty61O38r4s7tO2T0DDGQzocniyUYYM3fXrAMDDnwGh63MrLaIfC0iFafwt0WELCI+HBerQ+HEXtl88G4BBm9bcH0f9UIGkRj8/cdBbLLxsnHlZvpoJNH6DZguXtieu+1hmPFxoZa3urladgpji8g3MOb3UJgsIt/cwH9tmVz9n2kRqTfVxn8mMObvxsDlW7pw7tpONhBnUc08jfUN9zt2ymK/M+DsNQdMWQqCnqSHBedkEbHWjzAjDMShMKmBu8tqx1beVYfT5Vtjsf4QZQMtIk/T/gTGpM3nJzfQGIhj49wJXtzRZ/D3zxqhbI5qN407C6XP4lrHuDFjYzS5vWUaS1JR0832ew2YB2jA4rFYDK1zkVdzA3E3EANjaDfQCONamK/dDwaiGlixiGTByufxem8kySvQxuZ0P7txe1WH07ApwmvYcA8SZ6msZtE6EU123e403n1O4TGc+luV1EAMjCEMpDI57BRGDJTUkU6BMZQbSPHRFYtIC16Yk2O/kw2aqT43udBscXc9Aczcj4rOVvsCGPg6iknU8R5FvLDe5z3fi5JoqkkyDYVZeFElL1cLJ3CxG0gYOH49deoURqcwxUcjBmKnsNfP4bQuKbMDn5qyI6Xw43bmVB0J3L8EXALsSmuEgdZdUFmxuwffnz8PuCfIEXy/3s5kL2ujlPHR42LIivHR5BQe5OKOcgMxMIYsIpgbSGrgnS12RqcV1Hl3n2jZ8HkIUxMOCzcOV5zD4o3J4N/vwXedsmlT4r2r8GIL2W1yIxjGCe8aJnwz00aHLCKkBr7uh3s5FMb4aFQDsUyO4qP39cu4bBHB3cAWy7p8fl/Aa/ggPE5s6BcezenVS3g9g9fQLQUMnK7XbcZ5BJjUWWd1bu6DKIltMbnBa9CoV4fCw8MwD5V5twOvze6zLJP7rQZWMPDkwDFhpMe6NGglcP3towRee7W5w/h6vfXYYHV58UC3AAMVY6FSbmD3BRjI4TZ4UWAMdQqrV3jso1MYLSKUG7i9wvWOFhHCQAyMqXQKP69tmydbp5Olp3Q1N+3x9cr78aTP+LQDx6DdqLEDrKjDa7JTXP/r3bUNx4Iu3H+ZmuwqGEi7gagG5poD3/f0AhiIu4HoFCY1sNwN/FMmN1uGLp/1GnD/beVwZy4mowPX1JOVhft+dKMyOScWW3CXXH5gIO0GIgZiYEylTE5aPSeMLCIYGFNxCmOnsNAYAwYgBqq5NeeLV9ORBtGVn8yon6mARU7C4sMFMOs1cvbc8kVZingo2Gw7nPe5rWZJEmcZYAh1Che7gbHT08uh8HtsKEmJgUVuYKVF5LsbSEPhPpNiPk3rRjIYsSdcl/32A45VRaf18wqv+Uw34LU/G7akyNsDBl4t0+Lm8AbH9HGRG4mBMe1DBMcuxEA10A6EgZX46EpgTMUigruBY3XY4ObKUpOYb0QbriLpzLXOA56/Q38zJgz0T0sl4f0tfP9H8eTyrl1goLjJZXZbTsvdQFIDv05hyg1ENVCRLTh2/e4UxqGwIVyHPHbmPWm4Gbxt01PtFe+O5gOJzxTTZM9UfMBhyVJZNIDnmalYHJ796TOQ4ss5swkDn7cmfP/Hi18jpzDtBv4vGEiBMSc3M/gYHv3ZMHis4PqLV3uuZSs7iazGCzBwarzhSaM1WVTL/TFry38w0BpLJqmBuBtIuYGIgflwD8cutIigU5g6hVEN/EuLCLdSPn01mZR29HBtCn1d5w67hVLsHo0Tc98PuB7kRZOFt3QBGKoU98diAX9uFbmaNBT+xkejGkhlcugURjWwJlvwvEMMxKEwYuC/NzDmn2kRqctyu/VfwcC/ezfQnq3qPBx2/WRohPnJ7DnjGvfjfJLFbDXcsQOTfL4UO50Ejkt8bp7nc4f7jgboYYzfL9a+DxPAoPenRQTVQBwKexgYgxgonBaKRLuB2CJiXbzPbmD6anf48t43pPR8fu3MU7K2uD5auAnf5cxkjc5W5mzTL5zK2so2T45scaM35hJfbdmJCTXAwIpT+JsbSGVyqAZibiBh4Elf7ggDKTAm7GkTPpfW3WSwdLhpdt/Wm7ujU1+K7qPtnJkxYIo3UlUpGtyWJrOY1+HG+hxK0UqH1wtaRPzWTk9oNxDVwIpF5Lsb+HsoTBaRSyyt+Hi/N5NhZ/3m5v2pWzzwtrEUufeaztwj0/jw6YgZrwvLGmtu5x7valEkEQZibiBiIO0GXp/FbtzXKYwYiENhwsB7fVZ2CvtPzPXiWY1Pm90gSwbbTWou+zWPaz07zUJ/3YXXbrvR5M5yU+xGDpZjFkUnwO5QjbK4vyjUuGI30NPuALMYGHM7AYagRYTUwIY+bJYY+A2MwU5hGgrr9xnj4X1nsPSmPGumtQyf3Ds3HCl+jzOPdgPRIhKauwVg6atoEUgmCeN3ozZm4/yPGvgtk8v5EbA47i5PxtgcLahMrmIRya9BTSKn8G1xDPnc1owsHcjh2FzV3TbX3rdACgUnS1k6WvV5Otq2kziSxTWbnwADfTsADGs/sheVyTVEFzAUncKIgaQGokUEncJyN5bL+GjcDUSLCOUGdvjV42FrzLLBY/0yzekquXJNVt0kapvxnEV75c0DpVADJeehM6M9q3G7XY+kOLSTWhkYI87h/kKLiLNonEO509MzGgpjmVy7cWgyio9GDKx0CneBv+D+nsD1dxqtPXMEL0p47c89Fr39+MVWDry5bKHZzriSBh5T+LUYZXZ5xp15dmMPwKVSDcTdwG9uIGEg7gZSiwhi4MUIJoSBFBij+tqI85vczZL2gafmyl8BxshwZ5EaiENhY71qZdHGWd7K3cCONkwqFhFUA91MEE+EgeQUxhYRVAPz8xIwFIfCqwZgAFpEfHc2nxuZ2Dzw5UwI2GB/icZm/2L63J4/Rwmv9eGY0Wtuj5wtM/j8B7rPWXe4drnR3aVwLMgys5IbGMv1l82Wq+EjlJXuHwy0lFINrHQKk1MYMbCzfi75bNbpsvTN4fd3aprCDbkFmNHtwdMieEzhtZ/OlCTu3YU5u7pzuP8ur0ji6oSpTL735FA8xT/UwM7yIDPCQMwNrFhEUA1ss8HHKSyd4XnJ4WwrJZ3j0zSvObtxf2/BMQxwf83Gre2Nd4qliTCZAgaiGuh1BgGDt4ShlhaRolPYzyb3jxooWg2JMBBzAysWERwKU2AMYuDgsVrzdKv2s4GuR7J51k4KZ+94JsWOtz+xmrJtc89taCztuqvU1Dg8H3tHeCeEqSetySJS6RRGDJTX10bm53mxG1p0CiuXnZz5HlfLTmHCQNwNHCptn492R7gN3NcL/n4hO/PuIehnfBfoJ3Y7xDl39j14/mwVwLB5RwNs7o58Fs9bcJWiU7gSGIMWERwKV1pEMDewEh9NTmFUA813suJxuO9J6by4/5WlGfPg5qcsbO7Yjg3f8PNt4Fw41p38HTuL7ROHwxhPwsYE7o9vYEywjuF9hxiIFhG34T2qgTE0FL4V06j3zf8X7wY2/pkWkXqr3pD/Kxj4d6uBwcrTeaRceJJsFtLY3LwmPe48FqsknHSbJzZw2wmf1e6MDacDLpuj7s3nnjqNWKQIG3jYWI+U+/pFT+KOvFqXQ+F7S8yCAy9yzIpOYXIKY6cw7ga6s1TLopuyhFPzse3ypd7usWTX7IzNZFQb8KCjBlkEaFJjPAva3NBMeEyNhCLXsAaPIXa7w2uwJ2cya4eXmJvjWpvRbiDcdIz3pplaHQrTbiDGR6MaqNaLoShaREYKnP54bWgDBsQv2XThpuEdq8iFas6Yzrxh3uD+yxBYuBADmwm7tMs72xbPogv861hbapZDYcLAr1PYHSWibjQBQWg30DfdpV4JjCmHwnJ25dNbx8oGw4Zhmq3ZfMz77eFIitRH3WazBWDzoK3AY/AgLuFhktgh790GMYt4Z6eziZc1yqEwxkejGkidwmkY6n9pEalYRJI6fB6+uevwmbeK2dDfxp45zXZb3n8dJlk0sI86G+mNNg9eF6HQZR5r+FfwlOtpN854T9sB1ofnNvfHF3gNhiMtpcAYeJQK1RYRwsB3yzerncLoFN62WMgXzWE3GaqpDseAjMk8aFy8LD7ybMfibGbwcDxrSrE592vswWWN99xNmsXbrvliG8lgVacwqYHfTmFUA6lTGIfCuBuIgTG0Gyho8F6dumFXGnROL9vsjXiP67EAr1l7D5gddq8OH/f37SzabYIda67h83YnIfz55SHVaCgsrR2VkRqIgTG1Rr/DKDDGlxuHUIg2LUZO4YoaiBh4E7IBH76OvWS4WrxepvuCY5k/OMJrpqFsX+zui2/uh47C4sgp1Bh3JfNuswGff2DD9Y9OYSbP4DWEgTGIgerc1LMo3gVjio9GDKTdQMRAyg00+sLcOCnPOR9HpsVSJ4Trf798WdzmGk+ivpi82MHbnnh/OVUZ35qAwVvzZcBrsBsl4ekGnw9iIO0G1vPFjVpE1JoLx4K+5ctGOBOXhIHBquaplRYRFz561QhHWQavtKedJbqzsc2GZF24m7aKoki1U2M+Bwww32IrCdfG48WuZtovOoVHLDy7yYndpbxWOoVDIdjRbmAe7T/x0cHhcq+Wyf3uFDaaoxcfxnsuDc9TuP+iDd/BabC5YHHs7efMuU1vnO2tokzwdE+Z29iF3A12qRSGieSVZXJP5aMGTleX54/dwMIp3G5d4Zh4LY6BHQ3uy0qLiLCWzpwf9laSPIqlnJOn9+HzH8AxVz7AMfhWxDfbjU2bRdnwDsds297wriAPsnjt7l7UKSyvuSAFdee5ZseDeyQMpN3ArxpYaRFBDHRv5r0ofxuFPM2ehjTYx6ub2Xo939ySG67Er6O3zMTJ4841taNk4em6tNl7+vJ51xoGCZ8biV7BQFIDyxYRDY7ZXRewEIfCwnz0sYigGlgpk2uz1YXPs5fHkkvX2JmbXdfljt/csHDQOtosN9t9HrfkTpZci/PFVdgl3Il5wuJeZOq0Gyi/rq0kME/CiwJj0CLiBem8ahEhp7BoLn2Kj6bdwEP8HPNR0+4maf7YmObSbUtcHy89FvbcyGa6mhdGnGOBgVdhzW5C0uS98dyH95OapFUMxN3Ab4sIDYWHyyFgf5c1JXIKoxqILSIue7gno22Oznz8PPaTxDvpJzObmRfeidaTjB9vNZn5q6DJrdSCx6TZW6jMaR6v3IM7KAnTOdwf9vwBn/9ebGYUGGMM4mE1MAaHwi1BgM8fMfBrEfnXqoGNf6hFpNVuN/8rGPh3q4HwnHd4KikJSxU1Nc39rpNycxFkCW9Hpx0DElrx8XHVSwZu8r6ZjZUcc+/MY3gNSobJgo4xoqEw3/bDHVucVjphoPttEUE1kHYD0Slc2Q2EN8uQh/tXH55M7a1nOtYJTp8HeIHGS7+us8GpDZg6GelJ4kzC1JQnfMzt7JZmYXtkrpmeGINyNxDVQMRAsoh846MxMKaCgbgbGGzX85cxk9ibj72jm6VKLzqZ6znvc3bK4H9Tm8Fp2x32WhxgoqieLwINbGUNGNqaxVl8ecJrGIfCHWOqSX/BQBwKoxoYXPs/yuTqareeeA0gMhboM5mPh56TDO7jrWyuM/XFrVt3mXAtPNTYbGgZfN7fa9lgphctI956wN3rBh6D2m7nVZ3CXwz83SIihm84LTPvviM1EANjSA2cGGbA4VE/SNJ3jemmn9cUbq2MlRTl4qjGkgwwNr53xCw05MeJwRF6ybvrGE6rLK7dmMbugIHSWWOkBmJgDHUKj1P4fr+5gbQbiBaRSpkc8NeMT96qnQxWYsTNZnPc4/2pHmbRIdxxFjdXBl/sRQAyw7zLzOreLO4OnoABU3ngscOsx0gN9J36qkYY+C46sgkDed1dlkPhfAuviW9gDDmFM2d05DyI4BjgAGKafVYbcpfpIxbps67O8l7T5UlwgpfD21nC52EC9jvw0k7iy2pnMq/+UQPd/WRVYmD9KuoS7QaOouBYjY+uqIE4FK5l2opH+3mfwWmrMzfdmd7htqsBBkQjBtd3r9hNrXOl2MWE17A7O6rcGTaTLHLPpl1iYKEGkkUEMRCHwrQbiBhI8dHoFEYMxNxAUgNbi+aej5u8nw3bzc7aDOPamut5vyhrOw5S9sgeL25sMyHjerDSTXMue9wOukkSWvc0JYtIRQ1EDMyX4Q8MbF7e8NrHwBj5kA+r8dHL+fPOh92By4Ys29RMb3e9c1ce9DN+CGOTDcXhDzVQnaduMRQeSRUMrOwGZtuiNeK7G/gbAytqoKYChqhdq8V5c5pkg0kzf5lRvaNxe+VtsugYN+FwN2rUuScmahJHrcWJnRs3II3FYVQEDCW7MjewUAMpN1A9Lh8UGPPJDVRKiwjtBqIa+Mq7jYx2A/8feefWpCCSbu0f5IWgonIJkqmicnghOd1xEFBQ8Iz++i/NtKbs7vlibiaie+89FztiYvd0VSlkPu9hrRWcCvpN77NV5W8ber4+HmUJyK6CyjWu9PNVJKuDzYz0KmfWmTLqZaZKzyc9E0Ashx5aDxYS3w3k9tFMIvI1FGZhcgwDIdfzWiOzc/6dIrK8jlLIg25eBYGjRti/byYwX/co5oXCPkNa332AddpRDHQyCxAhugvqIbIq90nJhQ+FJ+b0XxjIdwPRUNiIV/q+bSb9ybdSmNlHc6Ww38lYi4XlC8JmZxHy7CoDi/ouBnVX1JVbHCOMZPOSQybGC4GoU/o/QF1H35pKiYm93sx1tITjHyQicv6iZfbEp2UHUwrzofBvpjBLEWFKYZ4pXNwfO/Dj81LwkfgUsWReNTAPG5s482JHz/fVeQjLBz15HDs3rxSL6eE6v5wtWuzZQvvlG8iHwkwpzIbCn27gvyQi5v1IP+/p0mo/Q2HWDSwWqQBZsdwI5P546rj3mCNYloQ+FWdrUaJIqGYAT11GLhLv9PmvK/p9SB55LwW98JdS2Fh6fYPvBnbLPf372VC4F58r3g3kSmHWDZze3lgo9un78U/EwL8pRWQiDQfyf8JA+V//Uf43dQPzcUQgxiLFgLsgXrFCHxh6rXcNcnvPVY3q/kiEcI8M5KFA0PGg9lKwPCkgUOPXFZX1OeFDYY6BZTn6g0TkK0zutxv4lSLSW9NrcDteb4QgO1Yq3lg3DRRhmxCnOw9LWo3bCwhfJq0GIXzUGMv1BbRlGwvOGyxQUQ1DPhTm3cBnHn66gV+7gb3HcEr5bLBteabwVzfw3CumFDNii3j0MomwUMsFoLnuE9i2B0DTeqSA0+gKCu6ilaEHgi2sR2VAr0WHVmvu5fHBQO4byAxj2G6gGb+r8Wsv/OtQ+AsD+1AiSLY9EwWTV9ViJMzmsCbHPXHv47BDgm7PIZdSVfAG+4JiclAXsJgOvAp2a+/bPprvBgZWcP6LRITvBjKJyO6JfnwDmX30/plRsI6NSPDsloj4otJqXO9PK2LHjS4i6SoswEUvCuTPFcWAk6vewVK6sHLb8SFCw+1zCsb+SjGPZwovtZbbR/MUESYR+eoGst1AliLCJSIA5AgO1BvixdpLxbcj/X30WPeIQw4DQHgtIKAoLFUg+3cVqakXwdpcZwimShChs7DGPEWEY+CXYQzDQOYb+NUNZBjYX1zpscgwsD5WL9g2vU0VRKtniwfq9Q5ofdkSG4JjRr/f0ASQxB6x89hW8coxZrB5hfTzT0CM+FCYdwOdE/37lZEmfrqB2sD20Nnpt/Zor44r3g2sH8lHImKS8mZok6RqIDg3G0JWsqtioycFMDMlv4Jqils0F/sjMAb+tHLo8xehMREX9P0c+4JzmND/f588+rwbuAk3944bxjAM5IYxDAMHOtBr+eXL0jcGai+K5U2T3sF3Xfr3F9pLx76sTuj7edoiZxKPMHqOhm/DIl2pPIEiCn7M1AKUw4K+ZblFr2EWJscw8KsbyDGQSUSyfL37VgrfVvvo2zdw05AR2KCYQhAv9iV+TckLZkN5g5zzgWII2t9lUG11LDjF5N6hUI7sdzcwRo5yqeQvDOS+gawbyDDwayjMJCLfSuE3BnKlsKzJM3B3R18gM6WK8HkfW/Q8Wx/eGeYjCWkTgZYhWKR//x1RDDpP1TOYtzYR3PncM/huIEsR4d1AhoHMMMaYFlvg9tHSmpbJfCjMwuSe6nAg8G4gbEcyBOmZnn/9leZhZ+VNQBsvt7QM1g8ygvrVB11vVeJH2r1G49O2ALx068q54lb/6gZyw5jfMDneDWS+gSxTmKeIcMOYNwaaldgrNRU9GnDmRCdksXuq9Pz3VrDoTQmyT0MSoSJdCKD4qymxO68foW5ZhvRTSykm+Z6QccMYLhH5Ugq/h8JfSmG2G7i5Pa4ix0DeDWRKYVm2x5AYLZDgZpIOn6JBA4r7bIljJxR+Hs1VhTAuLSHoOa6Ix/eeRTHM2NO/59jo6NrmF/r5PyjWSmv6+bJuIJeIMN9A1g1k9tF8N5AphblhDNsNvGrLCzhnf02C5UUr8bzDMWw61RNoPVTp6IDWU1hdE0lwrBnFcG1D3/+l3wPimAdaBjLfwElypc9/c8k6rXpZpU1fL4plDAOZfTTbDTTzjJYFTCLCDGMscZhetTOZykCMzhS8k+C0eOXHDswO9Px19tNli2CFDEj3pUqChUXrzj6iZcvqggPirEZuhkxTG3OJyJd99JdhDMNAvhv4mynMMPAfax89/JtSRKbi9P+sUjg4tilkwSMk3laeA3am5uudKXwW7OV5TTHDjkJIZNknJEj8DJ8d8QH6oZcJrjKj1bgZDenDZd5+uoE8TO7dDeS7gb9DYW4YMx1STPxKERn6jxbSorToMSuhKy77Wxd0zS+R24ajlr6EyIHEI5hCaNZhbD8Oa5ilix2xX10IaObec46Bm/n8J1OYdQP5UJhh4FjZUyz6DZN7jt6Zumw3kHTRAsCfOojoE4qhz7E3BlN+76aMX0cZBWI1h/RGj0u/0x4qvkSeDJtDvRXctAkkBJEy5WFyTiS+DWN+M4UZBjKlMAuT4xj4qxTmvoGHzDPBUXybVrsF9nD3ehLQb+IROb1CEpF7TDdgNz5C3iW1S6wJxgDmvSQkzqaeeyjswuF3prC9OF4+GJjMir/6Bm5DZcYlIrwbiMy2Auh2aRWkGNfYu5sJzCKlqaB1xzKSRg2BtKs0ekzTbx7vN7MlLFa3nLjJIuhQHw1kWN+7H4nIwQnu9mh8kAWOgdw+Wgl+uoF/lohcO9RBdhpayN/HWovXKjxBy3pJZXvrhYwWKaGfv9a8M4dpNYumWjQBC5R9Bf5x2aF8ZeFPNzCfPyT0OiS37zA5PhSe6z3EfQOZUnhQF/QaYkPhqUFkSNCMlgHP0R7wsUercatxdoJrI/r8Ce3SAU9zaRlw0WzA9fO6gfmyigQ7FA6YY2BHC3uBdwMZBrLdQKhej49S+CtTmNlHf2GgGRYPSJ8Xswpeyb7GpFE7wItNWjnS60jLhInWAz1AvQrm276EhipEYET9hMD46nfocJGUj0SE7QYq9/xHIqK3/ZL7BrJuIN8N/A2T44Yxxz0awDZZmZVX3twWd0NzTTHktKtc1R7Ra+9B1uAnkUbLpL2aYZVWZGCOFjkBuziW6K2I5ENh3g2Mz+c/KIUZBnapPSTcN5Abxvx2Aw1PVSGdAiA/XAkYj2VbBkVHFrGDh4BRNtf6HwzMzvTvN/UsfPsGpoLtGfijFGaGMXwoPL+cL99D4d8UEev6st9hdX33O0VkK4EOKVIiQuYHQcLK5ZbRMsg8VY41iSQUDWn9mUOMkH+cFDoeL505mIfhDtnjxgfeDWQSEe4bGNj9zu6i1b9SRP4VJgfR8SbzbiC3j2aGMf29MQdnI9Hvf+O+RHwY3DawOvbp539bjzy0vS7XQPpzjLypUERYqfYOaPvLo3JIPWl5N5BJRLh99C8GGkd922nv34r7BrqnQ/+DgWwobPZW9PerxOUT7NN9LXgHoGVQz29zMK1tjKA3E0V0jY4T0M2BXDl+k3foVHp7+j7toIJjg8S/dAP/HCb35RvIdgMZBnbGlGIYGwrno5JinqW5iFyi2qOn1WEIC2d0Edx6eBLR+FGeIN/uYxTIRz/Cu6spgWXEVwRtudLRCyb0vHFvY8IxkNlHP6zuvfv9Nozh9tG/EpHzWPv4Bpr0rG61/vXxgvBlGSRo1ErH9qETYWZHKXHjiJZZ1o6W8dHjPkFuUOQRik61BRo+EMEttYPOM4V7i4aWIawbyDCQ7wYy30C2GzgJJqNPioi06X+UwhwD3c7AYHtAz/+H4GIsbm+0zDefDbGVVL+iqT4twVeOc/r+LUDCZkd//socbJFt6ijj3UCWIsINY/TDMPxIRM5NfuW7gUwpbOYxvQ+ZYczjVLx3o3um/o/EwL8pRWQ6HUz/YzfwfykG3g71HmLbjgm5T/0OZwOLYpqQ3ytHX12u6ISdGZD5uhCCOTQiviOKYcid1AjEySGj52dy+KtSmA2FDcGStdWCVkvMPppjIDOM4Rh4a/NSEx7kCfkEg+ChXIwwPWj2sDniSrDnbdsicYmOkI1XeuXVUinjqbK6g4XlM4E7rYtQKk0q+vO791DsjYHMPpqliHD7aIaBbDdwg99DKoaBvbIYChwD0cqwgPQaUgWrEWqx5483MKt3O+RMX/Qa3N4uAO7E05C31+gx3BaDBLQRHCrX7VNMY7uBLEXEsVIr4kNhhoF8KMy6gWw38EspPKgriiFsNzA7ywEE/cqpCNlhGd9n5h6MMT4jpx2MRRT7QghZ0S0RifROx5dlbMECnjk9pvXg4xv4ZR/NMJDbR5fCAyO7bw0/hjFMIsK6gTxMjimFF1F9g7huc0LK+0HHaHU4waZ/uFTuaZiqKD83Zwg36qIi0rKQcDTYHSlG3g/IaR66zjGQp4iw3cA/S0RYN1BGxx+JyK9hjLV6bFutPtBvMS+2UHljik44zP0F6CUqid3TQwmlJllB0Ipvw4rYylB6OKQwXz3p72es4w4JgjvnSmFjeLBFjoH/1jCGYyBTCrNMYa4UvhGdlgHBFYhf318SdvdjF1bu5FA5s6XeIlt4xJBt0IyQ20C5Yl2TdrBYTwviCFIQcaWwfH1nWjOJiNrfv753A3/to6123Ks1M97T77/3NqyQDNPTXsljCK7s2JVHQopB0/L999NvUnD1dhkho20w+IOtikhYPTx88nX6vEFVCvYzbDw0Jm+JyJ/C5AbuTCVfKSJsN5CHyZH6+OkGGuHkBtpp+5hCchBsEugx0vE5vMWwqKQDxYZQl9DxHW4X5sKSYvDgpeJust3R97c6ECeOJOBKYWl2mBATAcV6JhEZWTrFonJzV7lvIE8RWUs9VesfkrdhTCMKfDewEWUd8mjtIs8TUY13Ybmh/9abK7hbFwMaT5cK/fy1CcXenaLiwbU8vofChUCLv4GBKkIxUBhtx9WXffQoqn4w8Nc3kBvGRMnZ/TaMqYfYBvtyS5BvSBRDgnB2eWcK34gtjun7V3rKHbLnfYX8bFsa2K8GNcxOcls58XzpofpOyx42FOYYyCQi30rhNwY+2vZnN5DZRw+14scwJnrRMjCclDbyVqXg4bxnxqB3Ev18tWlkoFGB6OffBGshkDsocU+t1hC9lkrltat7zVNEXpHVq76Uwrwb2L/0xO/dwGW/H/GhMK2lxh/7aMoHE0jUmUn8YO4aWM7rAX3/rkVlZ+4xQ+iVYgjH+jvFaVwYuDvII6BPGqlsSlUd3w2caLNJZUzH9P363Q38UgozwxjeDSxwknyGwi2WVW3lSwvwphsPBccYd5ic6Mmm9CcP5CibdYdkyVmDk7k7wV8V4RX3iv4INhdjimxJzjyOgawbyDOFWTeQKYX5bqDWmxzsiUt+dgNZN5CliHAMnKybCWx9zyL+6ErP/+gUL+n71dD3zz0sKIYr0xVEZUQxWIjeYZsT9QgraZwiexUHEjeM4SkibDfwN0WEK4X/LBFh9tHjsB1XPFO4uNcbSOs9Pf8xfpV4t73Rt1JTLghe91ONIlGewdbcmIgU/b2IL2f1BYvzvia2ujgYvBv4VAYj8jUUZoYxXCLCwuRYN5APhVk3cDxYD4R/7m7g35QiIo8m4/8pQ+HJfxkDT4f2BGSwSOkxuAw8fHYCAHMyfAruAV9bFMROAvHNPaKASOMS9w/jK6hd8UB2vpZUtL3sLxwDuW8gx0A2FFauPykiXfWaEL4byAxjcF39hMm9BtMRhPaLIGKsBiqe+LsXrKCm1dD5MK6RtRGXEIQEkC8e9zWejtwWlvJGqkC05BKp5qKFWSK9w6zehjHT5wjBevEe0rFuILOP5t1AphRmQ2GGgdwwxvcohjn61q98/+IBPpnjBBQxqwXn6Okyuk2nB3CKYoH854ti2O00WcM8Qk/i7qJU5t1Avht4l3L4Cwa+1OZnKOxMbt2XUphjIHHVAsiEVpf+qXfIsLuKO7C0xa1ydugsIcUbUUwbO6ZA1pOZgeOtL7ztlWt6TRTRpxuIw4Nc8W7gNlj8YSjMJCJ/NoxhGGhVwVbSko04gGAZFILXP/pX/PTGtNpGyqOyl+erjtpKNSFTU1PwZxuK4c9tkNIyADqKqcNzjeannvzvw+S4ffTuaUkf30BmH80kIqwbyDFwOxdn4EiVK/jtCnV4VMwDegwOaJlR9ShmE3fpgJs2U/p99AsVp3VgvSU576j7Eb3cmhUtT1Qrm1Z8KPyFgSxT+GZW728F6Oe/9yimMIkIN4xhSuFDrtNrWMncKnATIcOBNS5hE6unyl7sxy3qDZsGYFVhgWxWXYttfYZBf92PyJ11ocy7gQNpPq2MzVjxuFK4W2hvg+13N5DZR7PdQNMO6bXLfAMZBvJu4HD8kCExHg7xBU+o8d7eeaDt4/rdDdUztHRpGZI7Nao8/1jqOO4GGSx3l5Y423Slo3Iq9L93A1k3kCmFuWEM6wYyDLSSnGLY71DY3OdbT9PMbkbLjLmDSLyoahxNng2s3WVLYHI4dchKgZaBxLLo91+IGU66fgCIzJ/IMdKzyDHwqxvIwuS4fTRTCjPfQCYR4RjIDWN+MRB82QbnYnuI2MTD+HaAApZ3IarcVTRvkT9pNKDX/6RyIqcA3B8NZm+lcC2AZwXdV4oIVwr/YiDfDWSGMWwo/JUiwrqB5twwPG2xAh+2WyMVvOPSE/EpN8dgRLt3T76cdOgReh44j6NLAifZydi+3wNQ8/mAOIZ08rhE5GsozAxjmFLYuGq9j2HMc7tQha/dwC/DGGUsEcirGQi+X5AO34vZCdbS4ITgkcQYtQ+sguMZHsXE2vXwdL3sIMDGCnlW88SY2UezbuCXffSi3EuIp4iwofCXffSvRIQrhW/0GYFgG9iITDz3iht3vAKcmBVyNKFp0fhIHMj7c7Uip1MhYiTPbZhFOCJOd1yUH4nIeyi8QeGt/QqT47uBDAPltU0/bzOQZS4R4WFy+5ZiYH8OBsR66JPg8BjoOIIhvX+64Yu4x+uU/j3prYRseW6q4KrR38w9b0pwd/mCeFasSJgNhZlEhGNgbZ9bu9fGQ8R3AxkGPpuJhHg3kO0GfklERpNIBbjZgIJ8IOq4sP0QtAzVtDCfNTWadEIE+ahWiZ+HtoQP6mkFK9JUFQx20vduIFcKM4kI9w1kYXIsRYRhIE8R+VUK827g0ZFdSCcpvf/EVBOxM1tNwVhM78S96UmGjA6fwVGMEPndYuDhzdxMQCvFBwFrGH4bxnAMZN1AjoHHOS2DmWFMd73T8/ZXKfwQEvr5/GMx8O9JERkK4mAs/g/pBo7/yxi4v6sPSKtVJnj32bDDgzTIwepo9eA6p1uNpldHBC86XyvfOqQe7p7aAZaSrSASvdYi0tzh6y8YuHze/s1uIPMNvGnpDNRHqiCuFPY3oz7ER8UTPCcY1Hh1ftFjPj2eBac7UMzIZ5IAeTFOKv++8TH202UEAXnMKZaZpYrlOLl/fAOZRISliHwZxkTBXeC7gTxT+Nc3kNtHN901p8fAJqyI0PeuOLvtTrAcOi2ttoKTjFTolpBvZ4bgR+2sxnhiL4CWkWrlTdQHPTbf9tEcAyWnjz8Y+BsmN7mECs8UNv0BxVCOge8wOe4bmKa0usymui8EU/kgYx0G9Frf4ieyR8MprYadGiCRJfr7mW6F8VCYPICe7/SvIgnFRKYU/toNZIYxPFOY+QYyDBRISatPNhRm3UCWIsKHwrpr9MCW2pJiZrIAvBdeC1BHU4E4xbqno1VRTiBVdxHyosfrincTAuBmpSL48bofocH2BwO5fTRTCvNM4V+JiCAmb0ONf/kGMokIN4yZeRG9iFvsCcHjgg0sT281xex+IziydVYRCi8Uk9dLBXm3wm6xqD10iEYaxXJapns4selv/bUbKN6sKzeM4RhYVNUnTI77Bi6Mfsi7gdw+OtCxD/ZJ80gw3yIZl7ddB6p2vBG7WZyvaJXrFJM0fYMCe/YyMA5mZ9CK7oWgp04A3YbWiGMg3w1kEpGXspkRx6PYwiUibDeQY6DSvZXDb4kIx8BnQK/OtBjTa+A+FSQ8Pe0q0HqEYt6ExPQa2FVHCLP7SgheoVPjh66ZMO9i+n5Od4aBng9RASTGk8oQLvTvZd3AZ9/+w27gFwayFJEJJWHCu4GB3C6BBKpLSCDRv18huwGYr/gi2Gtx3aLrQ71CJgyiys+ykY6viW2AkwkqIl7Y/xjGCEo7Ef69fTTrBn5JRL66gSxFZHAQA0j00q9IsfRqXIyvEiwey4KS+25kIIcUOmRROyX2YPJeioB5DopW3ATYt7qHtun9xX0DzXl2r7lE5GsozLqBX4YxTCnMfAP5buDdiBLwtqdtRdp6buCDfF7A8hENkDOwpi0arhwFtkK7Jd52V3u4sFILAkenf74eZNe/7AYypTDfDdwetx+JCOsGuoPo9kkRYWFyH/vomx7D1ipc5O8lT8cKLTzAbOh5687OK5nCnnyC5PkoUHB/YBGv9NaD7aZ0iecKVYbZbuAXBjKl8Jd9NBsKs26gPSXWt1KYD4UfWbsG93ZwkB9viI5JuQth9po0yB31oxodjaIFZx3RgtXv7VSsB70BPZ/HpeCMplL0SRF5D4V5mNzHMObdDWT20WpMMZEZxhiVSb+Pp5NHn24gGwpXhu5AJKwCIZilh/rtWJOCJVsDYuMefb4XxW0EUIg34uvzRMT5RpzDNju+z7T+y8PMMIYNhblvYGdbf0gRYUPhPxvGMAw0jkWWaR0Rl+DNV47g5TlusVAfmG8gLYNcqY1QjcMXwDXDlTd8OYBPsvkEy2zvtCx5pDX3DRysh1P0FSb37Rv4xsCpYFAsZ7uBrBs4kmbSpxsoPo0YMn/pVYG9rgy8z90lKGhHz5eiTj2ke4cNRLemJOQhhSU2u6MFqwG9P0l2W3scA5lS2KhG9CZkYXIMA7+UwtPziJZhv5nC//DdwL8nRYTerBPp3+LSPxADpf8yBpYrYwCeouUkMK4Nxtk8v9DX3JUq23asDE0izYJwFL4E0ttvMbYNFIIz2uuC15n3Fm3JROKGMTxTmIXJMQx0mWGMSp9FPhT+ShFhQ2EuEdHOEoZY6gVVUMyOtLq93AE2Pe2OIB6nGVpP5w7Ej+G+CnbLpsTdXVYguF5p9Wq9V3pdIRB4N5BLRNhQeP6kFynHwF+lMN8NdAi9FnmY3M66tloRdDWkez0m/uU+MPDzsBvDmhyuCIa7tYzkWy1AhC16TOmxIOJwXNwgalbrypMemo7HsJS/U0SE6l7bXRq9u3ODXOVDYYaBvBvIlMJfGJgo1zv4kRXSavOxyPA9Pq5huW/Eyj3H9JqJAoppQQc7FFy3fo0P/iOnn79FsahxcglFbTH8to/+CpPb40JH48F9yLuBXCn8OxTmYXLH9WoG8bbdCf4jXXQ4VijnbYLTkH7/2V1HcXnyAXrHHSFWOwC86uwxhMvlSvBG0lPHsjjrcftorhTG3f76LRFhu4Ff9tG/mcK8GyiudBu8aRNUntnULZ7vnyJgf3Op7IdMP//HeSRB8rhqldcDtcP6eHMF75IA8R89V8RyRTFw1t/LiBvGMIkI2w3kvoHcPvqNgX/uBlr21n6HpdUZ+J0dIHLM6gjfNrM+zFbNEzm3/eaKkq3eAuiNR/zsWNe4crQaNsSeIbK592TUu6+HnxSRMLE/KSIsU5h3A7lE5J0iwncDPxg4/dkN9J1oCVEP6L9fVUQPjw/zF6xD+pNdY0qP+aWYLcE+n90qGIZIxKVJ6H9X6K/r4boQsRe+dwOHybsbd8/lr24gN4xh3UAmEflLighTCldLMMBvjkTwr1OKOeHpPAPz+ZZCdeU0Q9bjZEDwGu8QGUZti8158wJ/himWFvETsIvy018kIixTmA+F+9m54EPhb9/ANwbyFBHpgjN6/oQhCfyTJ2FrMFuB0U32gl3NIoq5K5uAl3s94i6rDvDaSMz3bmAPOcg9y1++gRwD/+wb2EWLj0SE7wbmhQX2w1HpNcgw8FCJJeRVSzHL1OY1PgmBR//9N3r+7XpGhiBbBeBadiV4Ng4x/XyWQ1oWvSUteQ4Yc9/ANwY6j4GKeTfwRSgWmW17K/9iGMMkIgwDuUTk4ZYlONcepfCeiWu8ey4wLNxjhxztORFRszysIRgdDsSbXUIPe1NaFkdTNyFevqDnAbOP5kphthvIMFDXJUkwA/smcwxkEhHbze4RD5P7ShFZrkUHQHi4ArGQUOIE+wfQlPgsuKvZqqbnR21CfvXXVYAsouL1PO9gRd7dclneADodaRnEwuT4UPizG7ih5wsbClezO8WUVqJlABsKf2Eg8w2EoR5AtJvSgmxj0DKY7PcNLIL+SLCNm/yetuQGxNH+RctE4Qr4bspHyEkVCp5wFOnz+M4U5kNhliLCuoF/2Q18K4U5BrJMYansiYL1GMmtpk5VA7yxT4g/CgcYR/ZWAHXbXSpXW8SA7rNrBOFuTMt3+kyVuHlYN9iYhz79p2ZFhNlu4JdvILOP7t+lkcC7gVKyTz9hcmwozAxjvrqBUSLlkCydgJa1npBhYu49WG1eA0SL/kxH06u/B9u6HYSgG+kSnmNlAemo1ivv2rur6HFYT77to5lhzIvcfjCQDYW/lMK/YXL/XAz8e1JEhuJoMPyfMhT+b3cDm6CeQiheCkLCKgRM7rkEm3w3RXZFbB2ry6CBUHhIQuA2eYfNUpxB3tku8ZdHkHAzOfd4mBy3j+ZK4XeKCB8Kcwx8p4h8ZQpzwxi2G3iR1TW9Bp8RImIxLN9N/gKwEDwJ7O1rhtBjdoEkubYV2YQregwL1xpIeYyId+/XMo7Ns8QNYwxo+8aXRIRnCjPfQI6BbCjMMJAphflQ2D7VZwimUor8JZm3ODhpczCW/qMC63ER0bi70XNj1i8Fz2iGLcaH7J2m7NJrU8rosc0wkElEPkNhJhFh3UBmH82Gwl8YyLuBvykiUSaK4JyXkRBM6LmGh50bgp7Zo8revswS9UI/BPv6alAwnDRXbByvOsSCskKUd2YRjstmxDOFeZgcM4zhu4G/EhFmGGOloy187wYuexRLyPrwxvDTXgjIgZYBh9GQfv5eMEFOslVU7Lx3Mb1Z3FTBHDcttnpyAenzTiovcYmIDdXsf6eIMAzkQ2GWIsKGwtwwhg2FWTdQ1pLBJ0yuK9QAtv6efp8Ac3qPnimGLJrBg7hWkqko7doSiAF6FdyCV4udW2S98yHiytPGcw93q3wBVu6/h+D/so/+Ggr/+gZy+2gmEeGZwkwpXF7EPXjPUVj5r9YT8TjaG6Cuc5E41821RS6ZG5BYRV55YtYAXigjH6KZsUFeRkoR961A4hhoPiePjHcD2VCY20fzMDnWDWQYyHYDGQYaj870tOdSNADCxBe819yjz9dgqIDeaQ+K4ejioUACAbaJsK1INVi0mLibC6SdalIMvu0jbDd/HAr/7gZy+2iGgV8pIkwiwjOFjaAHmp/VDvgF8YkndbjFT2dogYaWLwTrQWagseBXED3joxBI9VrHfiP7EL4GBHlv+2hcU6T7DIX/bTfw1z6adwM/KSJvpTAbCvdv+g78bB1VZPQuM4TJLHw/n0eKceOVjpQqbCDuaYrgTfa7DA+C0Yq+j4qOPOf1UDHbDWTdwD/7BvKh8GG7v3xLRNhQuHPo88d9AwWlPIB3HBSVj+cDGevqq4DZK5sK7uFlAlq/ZneI0ZnioT6M6Bu/6VLYLhcR8jZvZTMbCsui2Bc2LFOYYSDrBn5JRFiKCO8Gst1ALhF5SfTavgrtAQJn51XBWqXnWf14OYA6U0DOIp/W6GY5JUSn8QUFxGxFPFv25pAtm0IIVmaoYyYRYZnCHANhMPrsBpqr5m1+8sbAL/tothvYd3o/SuHbSAwhuTxpGfJKKhFfN7cXmNL4ThzxkmRIwOUE3OTtE3GT/CstuzYFkHM5ou97zzbw+e6O/r19NB8Kb2Ei8aHwBh3kK98NlMriZygcTMUEorsUI6KhBb1/GusFM7SaVG49712Rsct3ED9qCXmLy+2K6YWiUgwK6fvYlEGLmW8gw0BuGPMrEeFD4WH7fh5+fQOZRIR1AzkG1nHpAJkLXkXCxTzDqnqcAWJlUGysMdKuWw2cV0rfz9NtYeC+PU0hmeY68UN7dsX64/4HpTDrBrLdwC+JyGM3kSorGW8jDfp58zGMYb6Bi1VXQX6p3hLNi3DF59m+BGvWSAieZ1lE23E8Bh/fL8RfHSa07NoXDdBfyEXEzKHG6JrQzx9N6c9jQ2GmFB52iGIw2w38NYzhEpFfpfA/1zDm70kRGQ6EyeA/dgP/IRj43+4GFvZABUcelygYp6MMx2qlQVoFfeRUgpLhyzjpg6ut+ySAjX2dKzE0kGRNUhFz/ZJwqV5UcN9KYT4UZkphniLChsK/3UCOgdV1o3AMhLCwMs1+qPSpPrgxxSprKOMnPl5gQyqRQB7RC3zc7OkLeRndBaLWCcWA6UGFSCgK4rV+o+JHs+/BJlUoBv52A7lS+HmgGJj0Fk8eJvdlGPO1G5h31yf44GaVv4qPKh4K9AJaouwluKO93CJNiy+w1YSGYqooeXh2Eem1fHHphT/zFiXet0T+S6bweLeU0Vc3UN2P5IpjILePZhKFvOvLWkuyKQRunBBSw0jHaD+swBwUk+p9WUdosxg/IQ6MGyLWaWzgtr7ewb2Rt8/jjcg4aR8/GMh2A9lQuJfl0+prN5BhIDeM4SkiLFOYDYXnEFOszHFVebcHxZwizC+wWsg9BHlt02v3ESyATF63ypu1K/29O6dALq4zEix9eixm2aoHa/upVBwD2W7gZKH0Ki4RCU9niUtEvnwDx+6QHkvMN/AcyCmttqNYILP9gWKt4VqgE/dVudfDVULS+bkE2/Odyi/suYGfA5WWBWOtRKR3bAws7vZLmC3eKTEMA1k3sLs+esi4H++fbiCTiPChMMNA1g3kGDgbdi1EwTVG9LkYGDjf3GNYG8FIcNbDbY0add5AauY18dFeEnH2fIwhTSUfBYe6AnwPkrE9iQyZWJe1kqGzsh5QDFrOkOsEdsR3A78yhVk38Esp7GsUw8hwHiI/7zwZq7m7AWXrvQRbTw0DjUZjimnGqiZEf0Qe7rfyBjzjEqJAW1NsQEhSAONiSniYHOsGMvtovhv450zh8ND3eDeQD4UXjy4Ax1UD4pE1xXCxt45gnZ1EwSE7Q0Y9ozcGd7K7kmDrX2q8R8YLwukwJX53HkgcAx/NeYo4Bv6miPBuIMNALhEpUhN/ZQrzofBmFjWQ43UseNrEr3G47h3AfPZOAshOYqC6rXVa9tUI+fEFZXi93TzB1hRCSBc7Nf7KFL7lFPtZN7C3pl877wYyDGRD4S8MZN3AjU7kSMNro4Vs3JWEPnP0eX6e92d6njgKCga5pVIcOGOwJ9sH8dX+ScLn3JPpyTQvBH8x8SgGM4mI1VcI9w10wX1y++jPbqD12nKlMA+TY5nCLEWEK4XHoXyG/Ob7VSAs5oCHSworaJIOkTOglS0638dDSALcCZ79mNDf7+hY4F96e1q2p02H7z13wlNEvnYDTUuUqi/fQHnZoxjIJCJsKPzlG7jYd1twxplfEahEA+82iQq4GT4FSOdphBanuQfe2KGFglOMJPwyIh3C5xgTH6Y7+vPfhjETX6LnC0p7kkYuwZRioD1CX7uBzDCGD4UX+iukZYkjflJEjq+6APuwTVDQ7wUl9v3JBBTZkimGa3da4CwXIsWkTQ/52v2hzjMhXgPxih0hKwhr3g1kKSJfmcIMA3mKyG838EsiIkv4ZyhsmPRrg1vuC34dHDqsrhcGmGC+iNscJx0tZnsp5OuKnjd5rmO8DWV6YW3HDn1foFZpZbx//mU38GsozLqBHSD68/f9XqZV5+TMDWO4b2C0puePd53QMnj/FGSMxSF9/m6PieDKu1uNluHRBm9y7kiwWW1qvCUqhjQaJRQbES1DmESEdwOZYczvUJj7Blbqev9RCgcX+vn8DoX/sbuBo78nRWQ4mIjy/xSl8Oi/jIGmPpuBN3LKiqQefa0m82ZJr3nt7ZPV2SKuZmgNNcKzKs4ENZvbtFKi19KWHptXTyzxpdsgyN6+gRwDf7uBjtEpGHGl8J+6gXwoHD5pdao32INcOiWCP89odZvXbyVYfzcUYHnsq4i81ikQbSQSb7kz3uJ63wA/svfET+NQxOoLUSxk9tFMIsJ2A9lQeCN2f7CPNp3c7LhSmO0Gcvvo+aYdQNagrRDkZeDhjTspYCU/B5UrPMwMldMX/Xvv3Y348j6WcP+xo1j0IKXg+4umxpuy6IEWbX9SRNhQeHh4+9axbuCgXX5SRLhhjCtNam4Ys7kbd1lT0ECBDDtp5adCCFgN7neY9+q3T920UHE5XqzB359eAjlGkys+GM6CYnuYoUAe0Oo5NYQR3w38CpMb45ZiEesGfu0GshQRhoH0tP/BQOn0XIOD2rryriEtA17HZAir/Ynes/5dEbGoulvYkkCofGuZXPHVG5iQl9oOBUpD/35ydPrcMIbvBn5lCjMMZCkiXCnMhsJ/logYlbEDjxIBodB0oNWwsE9hvXgMKrjNtiIaKs4evMrOKvIcNiWukjn9vidChYKH0Kr4ap91LhHhGNhawePbMIaFyTGJCO8GsqEw2w3khjHpQr5B8HomxK8e8xKL6/UBNGM+EeznOzxv+chnEK/Mk+A9q3WEhSSLwR/uthWJfIotv91AvhvIMJAZxnCl8K9hDMdAZh/9nHo/EpFpl/lgx1GEvICWI/iaJ+FbojQQnPxJn6rNwT9DMlHPyHMziiGnbXuk2H4qULAqR7QMytTZt1L4N1OY7wY6t6S1J/3BiHwZxnzZR/snLwbvGIXIe9wGgB/GYg8btBxVzvNCMXjwmtgQLJunEPQKU8WpfcPgzkhJ/PNp5OHhhf772W6gRQh9vlmmMBsKu8crxcBf30COgXw38DdMbtHBFdzXKBGC0dmnmDH1XzAnlxtx3DDFFKMjEbK9plektzrSB2VFP39bsbcC6T9EHf85U/i00SiGKm0kcAxkhjHj5YFiAZOIsKEwTxFhGGiK4g1yJ6fPc/81LLEyT0Sw/JdKvEXXb5G0ONOfNwtEgdzOF/q+leMN+KVaEQLxsca/EhFQh52Buih5cqWwYa0oZikzbfcZCjPDGNYNFCJ3KHCJCL5nd/BXaVAFF9mnB8FxcgRr25cE2+nLEurvAnrexfMh8cfmtMWr/cEHD1Y1LUN9HfhQmHcDI+PRIrcf/sE3cAXrDwbyTGEWJse6gZuZY5aaODL2FGtegRBspmKGF1JugrLY0DJAqWWdnn2DK+QD81AR6xhnON5EDwhjYlaB53vwwcC3UvjPhjGbHXl3g/+lFDaicfaRiHwphc2Rvofssk0JGQhDEZdnWjbnkq4gD3d3WqxsHxo09EknUT1TrnNvH7uwnfQq5K2LSMcsU5jbR7MwOaYU/hoKM/tophTeTKVrxHcDuWEMk4gYCk4h7V3o3x/rQx1fR/cINq/7ANlqcilR+NqJsM2yIwqu8um9uy6XkEg4JqTpDWTMdgO/MLAnrmveDfxIRN6ZwixFhA+FmX009w1ku4F7W7oBKH5cEayLtAxvKfaqR/oHOmRhAcr9YQ1Eeg7ozxtcO5yOvQyiASrpefG20f3dDeSGMb9hcmbf7kvaybOOtH5wfpTCsU7vH2E4HVQbT9z+I4fCo78nRWQ4HI6n/1d3A9fOE0O+xDvi+/ayw6Wi0Gv+GauC33mUFx6jwocym2AUes7OmB97jg3E3O+F4Fn5HT2WBAxOK/5kClcn+2cozHwDvzBwpNJrkqWIfCmFu0aMIUq1jHizYOnhp6rQY0C5jwm0KO9QMty/YLvyJ8i7P80W5/2bB2kq1JVf6HqG9eRC//n/v330E9NqjUlEeIrI726gOTsbtTa+qRNIzK5ApH0MW7wU3QsszYNE7NuMVqPLLKfHRFILVTBSLvQYfJk2OLMjxZCNIH12AzkGsqEww8DHpZIFjoGCHKo8RYRjoK8uam4fbVmIvqbazNQgVKxMCLR9Q49h1xrDpnkpFVlMigjvi30Fyf4mVeSBZR1fXPrJ+AnFMN8fUWzP8FTiGGhZSq/lGMjD5BgGst3ArzC58UlQuW8g3w0UUseEoK8ckH89L1uchA+FYo+kCt5Jp99ULLj0Gn6txihoK/rz+9UzhCxNKsF7UXjB5yhXeKYwx8DfbuDmXuQSHwpzDGT20b8pItw3sK3KA72Fehnxw3mA8eUe0Gtwtn77BIpWi7J8K0NaFVXlO8NYxTeDXn4k0g9VoIzbFneju84NYzbzkP4g1g3slf1exe2jmWEMVwoz+2hdP3ufoTDDQG3svSA4H9LKc59zEa/18xNmZ6dXwRsbsHl9JeBPpg/kU5KRsQKSCI742gm+eWsMjoHMPprvBl6Cs/DtG8gkIjxMbuv2Sh4mxzFw1tLfrHlQrAmmJCZ+kvolbob02F/B4W1X+6AY3EQLDbLQ7hApD9MIyzNdptf2gJZBTdDQ6+jdncBa/uMb+Gsf/TUUZr6BX7uBzDeQ20ePWmMLuV1ExFPvgxrfntYNjFkxFlz9kFOs2b9qSA/zESKFeo/wdfU0IFxv9oKfnCmGp4Ri4NM/0WtwK/TEr91AjoGb+2T/bR/NfQPf3UBrM0ppGZJKHUR6PyOElnAGdj2N/j37pKuc0zZ9C61WLuTtzCH+IJUAL8urTLGs2AtEOi8yPBY1eg2mR/rz1wotX8P0bZ9ePGL0Xh2Qv5TC37uBv4YxYZG9IA20XRXo7bDDi7PWgzkSZhSLdoqO1XB/A1806flz7bIaL/tzD9zB5CCQ5kHLkmWQd/T77SmEG8aI0YJiQd+YVB+JiLIvuH00VwqzbqBUX0eIdwO9gSyAcxyElff05h3u990OlHFvSiCkmIYy8VyCG5jTyr/4Vxmn1TMBMjMOhPTXUYszP5jy3UCTZLQMZxiIFrIkfGHgy3F+DGN4N5ClajAMfJpiQ5+nUYT8vPBE/Aj6MSx2yUhwJ35PRYl2pKW3ur4IfrtOaVk6Gy8hmk8DEuSHIML34XFiv7BKz3cmEeFK4Xc3kEtEGAb+OVOYK4WZffSE6LSsWT3o978QlireBM0cXDRUUQCzwsAUnzZQ4k6rEjkoYf6y5iHQF6WuiHmJPt3Ax3VEy4Cddcd8KMzso61BdsPa9PGWDP0OhdluIDOM4ZnCfbsuIH4bwXvnZkGf76dVw6K4SsiZr6862g8mxvu8uwjkWUxVrNzVKfjHbYH86aSBv+wGapd+xZXCH8OYd4pI/9FJ1ZdhDJOIbJzDpdYucv2E0JMTWlaWXoaLOuiBciK0DB9Floiq4CVBdp+NBS8v+rTsRVEHML/tK2+4GGTf3UCWKcwMYxgG8m7gr2/gZiH/+AYyDPzndgP/nhSR4UgQJ/8RAyeCMtT4//nfhIF9azAH8rrsKq+tQgmPLpUDidGjx6BXlxkeLJQC9tllUSX+3pHmZBnTa2s5qwXSmy063NmbJe8Gcgw8mOlPigjDQGYYwzDwSynMMJDvBvZqeQuuRLbEr3KKQdIsXECw2EwFG0YPegz0Gg3ulq2g+G23PFeWZgruZnREJCG6hEnRYI6BXCnMMFAX9N4nU5h1A9lQ2DDdbcu7gXw3kElElKevANAnt/LRK5BxKScDUA+0uoVulctoO+/Ta8LCYxIQM5Owtx4H4GyWB+RtVHoMs26gOa7pMc+GwixFhElEjDC0MLePXpY+PaaFsNfxbiAbClv9ll7b5TXGALfJVvAe8qjGo0GlQqaO1crrNcoVl+16AlFt9gR6P5olngZ+Bllr18hTFSnC2UmRuH00x8C61X6GwnmlfHwDeTdwvKTHPusGMgzc+Gez04TgZlPgEQ9CoKNGxC94+9SNkEav3bFa49kmRfTjCfsVmdXbGnvEz8EnHv3n+3IkYTegGKhPRKXiGNiL93d7kOs9gRvGsKEwk4jYsb71uESEp4iwofBkqb99CXGOvMt84eH2/qIYFsXTyp2JDx2flq8Atl17Ih5oSY2dPWUM4p4aRPTFScdhNVx9Y+A5WD/s6XJNP2+uFF6F+V+6gV+GMU+ER2DXYiaQbB9QrM/WUzB2K6XyNWxnGAaaCNGzEYnfO/YiHC97CLbGqq481aUYlN/zt4s/yJWFz0WG+o98aA8f7qz681D4azfwayi8Q10GXl4lxN+NKAaYzvAO+nQxrWAu5CVKnxRDnZU4IL63vor4PHXmkGSjWgjwSaLPQyHT92ld0udfMPsficgwNn+6gb9D4Y0uXEVuGMOUwjxT2D/iHYRSQzHURb6I49txAOb2PhVcp9/vKFDkIyDPREaBfFNgfkYDAom0oT/fnuoll4iwoTDvBk7QO+O1ChWBY2A9eO24Uphj4KMbRt+GMUJQihBGT/r+izrFuk7fm7BRM6FyJposotiYX8AVLqngSc1JwjjZbsDWlkfin7chLQtlTeJD4e9u4PkWCV8Y+LUbyLuB7xQRvhs46YEIdjTeI1JvGxXr5QhBXCgIkUtOv//jkpZFtbTv05+/6Yl48bxlEJvTRggO+wjj+TF5/EcMZGFyXykirBvIJSISEkcAs1FUBftiQX/+3JrAUhz3BKBfKUausqaYOAVFSPKnRc9De5xDuD0eSaAV9PxjQ2FuH826ge0+bT8SkfF9K2n5sL/jEhHeDWzA2trPbfWjFI6a9gr2hpYhgekMMLaE/ACbwXoi2Btxe0X4uE/AdrZPwe8nWYmdLvYgQ5ttRehrRvnseJ9ypbBxkenPOw5GCijMPlr1+6p2FyimfimF2W4gx0A2FH6qcAaivAcOVyU08HOzXNGybKcKRJ/aER4NlwSuxQUL4VMuxfnguEvBbttD5em+JH1JRHg38Njez9++gbwb+FYKW/nJMPhu4Ou6+8FARTP2EJBrTLypM7ziyVmj38puMxHc5yq7osS47yHZOM8qcIfXCOvEX0J62tGygVzpfXmF5GlPRWlKTGIbMu8GMomIYa5uNU8R4buBzDCGPhXX793AeowHEK1nKX17jt4VK8eHBmHi0fP/DraB1+JlDrdk3Cd+rNl4LnhqH1LyboNEiGLrnyUizDCG7QbybiDbDWSGMbwbyDKF/+FD4b8nRWQ4Go/H/1cxkBQDHfJEp8fgfiupeI2mAaTPgSYQeVZ2eF7ZJziKhS6Erq7Vcx9mJXhbmWKYNA7fBh9Ih2AwVCuuFL5Ym49SmA+FmWEMSxExo+07w/Vfu4EfDNShBNsT8oqoaNni/nK5hvjU0GPw2BQlnvm2CbuinQmxcbCv84GwLSEIUUOvRe9k4MP4sgDn1zfwOBn92EezTGEmERkfT1OBG8aw3UA2FOYYeC1WM3CG0xL52map46lDz6TUrnvIoRcd0P95heDeD/sUi+c5YBg+U6AVKz2Gt1iX//1uIAuT476BrBvIfAM3l4pW53w38C0R4d3A43i2gMw/5YLnWE2Hz9cLhrQhM4Fom1LFqhwuoQ2LGYpL6y7idj2mBW39OiI/HVAMY0PhzaChGHIoKWZ8KYVZN5BhIFMKcwxkvoHMMIZLRJTHyYV0eTpW3jRdyngdVzps8RwRL+s6CUfRyIRGEWckuTwsCefbVQXOedegYKyeIvzs75VPiggLk2MpImwovNmGFMPq6jXlEpEvwxiGgdww5o6MO6TpokDe/hhQzNOTKega7iO7h5US36L8AXHYPZBPehcZX0cUQ2L6QFBsaE+0TLFfK64U3txHD5lLRNhQ2Npe7h3fDWQY+GUfzTGQ2UdPm3IKXjTd0s9bG2ZYx7YG6TSk19AWFSK++eEczok7JkRWcxHPm3gDnvU4Ek9YtDVW7i/ZllRHFrhEhNjDETeMsccNxeL4Mjnb8lQaV3wozDCQQsGAbDK5p2u7UKXP81pOUTCJAhUfh8cRKOWxj6A3Vei1LN47sHvLSeWN5rmBJ4vxBpLj81j5tjtWPxjIdgOZUjg8Tm72RNz8YKB1eJ34UNjKHXoNs6Hwl1I4NrIavPMiFoI6HKpYmd37sL7u6M9PKkXH/niK4XqLKYZMdoU09804hG0mHJGX3FrpCwONlWC+JVDJ5YOBz3sf86HwMzpTDCxmPeODgW+JCO8GXlQsgXuBnHjH8bDFirGI3vbwQwLrctsifd7HEJ68CpH1Ni2xMdsFYKuPE/Juou7hU9of2YNRTctMhoEsRYR1A93j6qb+BQOra25+K4VJQn9+ftvsK4IM+v7nKT1PwkbC9PugvyweTmwddpIyI/FapWXoMXruILgZJ+T3bYrBx5xiINsN/BoKM99ASzy/h8Jvwxi2G8i7gTPF+gyFuWFMNVQn9PlbxJW3U4+Ai9l7KOqICiGxZ9VIRIoGl3asodg2CmN+OO/oeanDe1e5GOPvbiCzj/7dDeSGMcw38KsbyIbCTCnMMXB8vHZAhEtCiLcbeNgcrx8wG1g9Yu+lvoeOhvWAbCmMKrJtTRnPJitatke0fPEkozU4BrJu4CdTmNtHF6OKD4XFei3bwkgdfHwDB4Nh+gmTY5nCwVC6wrYucuS7FIixDksTtvaJnn9uZreYVHYKR7ddVPE43UVz3G5zINMDPX+d5wlzDJyu5cnHN/BXImLEU4o5v7uB3DcwHe3t725g4stHcOyI/v0T9yhjeTwcwdIY9JBdFFsDLY8vCVK3GVaBbfeu+GWaFlAKr0hQQhThXH+9+FCYYyDrBgpQjgjHQCYRYWFyfDfwayjMlML5XZUgCOoMea+FKGF7Kiwg6YazKlh4SoaXmNYtd/WqClEcPOq54/QwJK57EMh6NcJYz+6SLepLCXEMZBIRliJias+7xJXCvBv4ax/9vJr/YKXw6O9JERlKQ3H0fxUD051PsWt23Fdee9B1nF42CST9DlVBe36qWHBHL7hdhbWQjGt6KNuDwwGi6tYQMvVHJa7JaM2Hwv9+N/D4oMfkl0SEDYU5BjLfwOAuVRD5qwIF8/myw6lIbMjve4V4fquIeNCNQqjE9j2UzkpvHp6eFfhS09JrIBlneJbby083kGHgn8PkmETkSynMuoHcMIZJRIg4R7B9XcvKK/QQ8CudIrDjnYJIz3jUWCyWFpz89ayKHc+G+XJxoseQb1IM8p2xzruBLEXEjd9KPNYNZENhLhHpvNHHPtpYzWm1ygxjWIoIVwpj+aZDMkQFIet+I+JIUlZAzwWt8gKtBKxIxIW7O0Yk2sR2OZ9Zgwa2g3lTkeEt9vDWRBJPEeHdwNlycf3YRzPDGLYb+BUm57jN7FsiMt7PPACcNsj3QcJ4EikGeL0TJkRrdwZ+CEoI7ctGVRLHSj2/yWZDMTyhGHYYnVrsLM4qrMSXUrmwsjNkrtY3e1j7fcK7gb+7gVwiwnYDJ237IxFBMn6C2xyKyk+MoYjr4YVimE0UwRs0FMOEbaVB3T+IxF/dt/Sa0lcBRDU+vVf24yu2d/01x0CrWzy+u4HW2OiLPFOYY6A/34pao70Ce7pKRYFLROi/VwHiLnLBn10phuiKsAT6A2aCb/QoX82nCsDttu+jIPfo369S6oTwmDaCl+9jlR7SZ4q5/c3PUPjXMOarG8iGwtw3kHcD+2MRmSPHxJqM6fOfDoWUlvm3wMDTKVIgjLdK5aeiHWExp8/PUSAKifcj25jvVzsb7AA1Aml2Jw8bojr7DIWZRER8vIdkLEyOSUSKav//yRTm9tEpXBvIL7tEIK9yYeBVh+jn3yyUiixTJcLqkl7Lx2tfQ1EVq9lcFMYp2CeZPi/GZmxgvaLXLhsKc8OYavOWZLwzhTkGsm4gVwp/S0San93AIno7FTj0/ffuyVDCln2sYTZNxsjVLrmH9r1XBgnKTigA6abimTnfgq0VZ8FHEcVQZh/NMPBrKNyPuh8MZLuBw6X4MxQuhhQDvjBQ2+i0DJjsK+Rb/YZ+/vcHPc8GLq2DyvtDxjth40Dllogkwqgo5yd/cAB3Pz+joLBb8SMR8Xr072W+gQwDWZjcBi3fhjFv+2jWDeSGMcw+unvNf5TC3hh6kD/3CQnczZFiZUHLjkzp1Mq7vhQVJxd6vl62FibRiyjd/IQPe3APs6YK/HJl8G7gn3cDLYEWi9wwhklEeIoIUwofjouUdwP5UDg5iCIkcT8R/FF2qHGkJfS0UH2F+LC2VTyShBmcvVOPlmHxQ6fP/6mGdF5VyAttvcWP+3nyMYxhEhG+G8iGwswwZjPpTz4YGJ2vHZeI8N1AhoG9afSAJJPp+0cPoQgnxQggGVRaFVzfhkjWcbqH2yHSq2hw2Enz/HIrIbFaWgaFo5ie1+8Ukb4lTRDvBr4i9ydTuBf3VN4N/PNQ+KsbGGjGGeLRiJZhx8sS4+RFX/gkypT/1925NCuKbG34BzkAL3gZimQiKCgLk9sMBEFBAUW8/PovzbTOpqtPRE86ovt8k4qoQcUuNpd81rvW+y76vJ16FZrcNRXS026aO+6klXB7rwnsk6bIveOlanAnN/AnMIbtFDa0Jb3/DAN5YMygoWUgs4h0lsld+/IMkqeQIM+2zxgXsrYGx9cVit2Z1eDoXnpwLWtF9HEsY7X3TnSAuUPfP3mtOfhnp7DxntLzVJpvI2tqhiPUcQoPz4vPVpH/zAb2njf6/e0H93/lMrnRP7NFZCjREuAv46OnUh/J/I9/EgOHfzMG3pSxQT87Av0MLlvdxMWeHpueucG5t0he9IABawrF+GyKwfwmNmp1rStw3nYpug951GA1yA3wP/HRXA08qYhiYF8WRL5TOHm9X1avSugxwWYDf9RAC72EQolkuYQwzNKckBUtwnu1Rt9TeysTZzrMMH7Py4xWw+2SBLUgS2pxXZxhr7hV7q7wuML9yWfZz8cisolN+pn7yQ3kaiCLj2ZbRLga2BtdckuKHkORq4HH3hlDcD7R6jZu6GuFginFgPlQRmS5svq417cohro7jEJ/N5fUZbk4gq+vKAbM2zHg5XgufHcKMzWQBcZIg92MGD4RZOW2KBVuEeFq4M8WEb5TODQXa/rzp6noBPNAxo8NoRi2u6Gc1OhZYBuXMeSRpOYhLcuxuqrUGyRLUtFjYh9WfDaQN4V/VwMZBnYCY9hsoGfePq09MkTmVO09ldPz7kFy0uixMvUDE3s2AQBrqBKXAn2MJ3qaQts+VTEybNlUp975CnEq14hMFrWEx85F5k5hyK/zuNsU/nEKczXwt2VyHAPDQhpA0rapSIbnkYyP3nwJdinLIhmcQMd9VG6hlLxx7hyjtqL3ahDA4TCvRdc/hxLHwI5F5LI8Pb+zgQwDWVOY5way2cBLsf3GR3MMnL3sBYTHU0ocMfUk3Ji+AYHjIEQ0BQLsDo09VJYmi+FMBVNtJNcBMhAqkQQlxTCmBvLcQNYUrrXrkKuBUKuPLwYyNfBPTWE2G6hZ1QX8wzIW3bYYBni8MRAE9pBiQBjSY0Bp9wbcn8tFHl0Sq6/epPMObK9fid5TGxdY/iQqs6bwJlk+ZMTUQBYfvcvMbcWXybHAGG4RYfHR0yymxyDbKYwe1RXs6WSfu9vNJcbDUFRhV0T0/bsJaYGlUHOhtj4Y8rrBTDVnvQTggenzr89WDp8N7DSFmRooBuFchGZDMfAnN7C7TI4sKAYwp7DZzgSIpm2aO5RtMLaK9R3Qdjcln5geGeuXoQj0vWpzIl23GS5H5xws+uUhXrmk7x/LDWQYaIyEtuEY2HvdAhEe109c9mv7+qqBNtD3LfEn39lAvkWkXssCODHOc1f6zCa3XrqFcDxZIjJdg4lLcx/AeRmrJMpVegz76biCsH++ik72Xsm42h6eXafwDwZ+LSIfNZBtEeFNYTYbyJfJZZ+AK++0kIFCF8WQIFg2WFsTWhbSMoQ4RjI38WVDv4fNnb7xwegCoNa9OgdIdxUixyV9/pgaOJp4AjEOvZQWx+vyD03hHzUQRNRmvCnMcwOZU3g6hREt+8heJO598MRkK87BikEmJE3pB6f/ps9fWTYyff7sx1P13GMNQXgqclpX67NvU/iDgRsSUwzTFvTfzwV/RPhsIGsKM4sIVwM7O4XZbGC9yt7g+iEtg3eyn+Hp60ZgtzQQcSB+yvgwG1VwGdlr4vuS4qhFk5zgcKZlK3lkYcDVQGYRMaHdyh0M5GrgT1N48+g1Md8iwjCQL5ML1KYBW6TX7yWgmXji3xB4eSMjJ6JlDEpUy4Kc0Oow2mS0DH8KoU/PB/oUOiNJ/4NFhMVH/54byOKjGQbywBi2RUS8wK/46Kh/nIO9vSSih5AKuBykG/BmPiJer7Uk/LgaB7j0Cc6DfSFnamqs1hBWNT1/87DMuEVEvOCR2ImPfi8d+nyx2UAWH82awp2dwoOy/Tc3hf+hLSLjcX/wlxj4L1ED/26n8CJMTPBdOydudQkcfLKtE7ihrhLHxXaGH59lQ4XubUV/sOiDGlj0NIiX84q4dVr28WSVb2AvSL+awkwN1Kb9OYFx+qspPLmvpt/4aIaB8nw2J5biCoGiG00N0YhkyBnsdBm/d5946s1pgdyjKgf4dUYVVNeBToKT8IrVuFiVEDRejTysjp8YrNQAJ+j/io9maqDSznqIO4VZU5jNBm6jOsk4BrLZQG4RkXFvCUExOeZEOGsxLg/pGrxtI4vOYkExNBuIGRSeuyShFj9j9T1Y0IJyY1XIfZ/GAe5XZY9joJWHB6czG8gxkKmBBnpQDGEWEdYU7jiFkWibYF0f9PpPpwrj6wzRaphoFMOPC5len2xcIJ2LmhhV52eletWmhahNauKq11Wfq4EsMIZjILOIDIX7VNwWrtWNj+YYyHIDmRrIMXA6PdPf972okLfOdAeLfULAwtWSEHxeNPgJpIJbXegoynR4qgczaSCO1Tr3xoO1jP1msuBqoBWGn9y84/thTXVTQEYV02qUqYF8mRw59765gR01UFvFEiQWznJH1n0d75+farixPrOpEr3/o/oWQJUdhNxdztNYxeUignh4uhJnNYtkTCbKGvQqodfL1MBi2z6tibsVELeI8NxAVaeY/IOBncCY43iswD62U9HLexRDV0vfgt2pQfQzm2cVvubGGW70sBEjz6bXn14TD+wgqHNXOIUFfiwv0+5sYG8kjKzxBX5h4H/dKdxxCo+dGcUKPUhyd+osCwyNpdFjwFzkpDk+6DGjii5c0xCJkXOFQD33agf22qzOnck2fH4x8KMGmkppyWjnb1uOgZZeCdmfnMIsMIZZRPhsYDZ1GjiMTjHystOywjLkKwhvV/r+TSjPYKJoCaSlRzGE3I6xuh8mKdgSrojXBqsM3/eHmquBHANtY9hYvbc7z21ldzD5Mrlh7Q0Jzw3kFpFPU5irgTp6yZDotAxwhftIx4fR9fM8Vz0RNnPLwYdtjmgZJokUu+I5vf/XuvzkBt6Jd7Xpz8dYkaz+5vyHpnBnNlCatw/rUd+HuZGPPmXpBwM7s4FqFM4hmZPPrK1S0rKnnNtA8q1G38chff5sYtAy9JlrJPR6WaYKeXgFcIefHLcsNHlTuLf/fM9YbuAWLm/eFP6qgavoaPWJ+Ksp/KMGcgycS8kCLDhRDE/nSwm3Y9GAndYohJyLlGLOBUWQ3WY6iXY7+vydi/sZosekIk6/pd8f6b6UeGAMt4iwpjCziJj2jmIR2ynMMJDHR/9uEbnVMKEYVsSig9/uDIsTH0PY3BbEbQfzDPtHw4EryhDysSIHatu+GoiM9Cx61wm9fqYGvqQlLQNYU/hrEflPU7hWTpPuTmHmFO40hVdB1Qd/tk5z9xX5BV7FxAXyonfKHThPiuGe9oDa0Ezkk/HuqQ5aWgYk56QkXmjQ+/+7RaR/9BprdpVo2dN8ZlFfu+2tu0WEYSDfKcycwotp9oBwOo9z121HFMM+TVlwJ7LomatDhqwbCqAeBgsxeBa0DHiuwgj2h8PHOTwMdW4RYWrgpnpQzGUYyAJjeFPYe+wCbhHhW0RYfHTvFY4Jnw1MVmcZ/It7oBS+dgP6DUE2JIqGkZfM6OP9RPsLFAD0/GmT50yVyWADye1J37/mOKq+TuFPbqDhB63DMbDjFGYYyNRAvkyOqYFsNvDfqwb+Q1tEJoOx+JcYOJrMUZ//8f+pKSyJry0c9stcdPdREOP6Ob9AvJNU0YnkV4P1dbWGe72G3H8/iqdansd3cBabSnSGRJvhM95b4I+qX7mBzCnMMPD3wBiOgb/HR1MkaCCAQUbIrR9gnDoiPeZHkYK8VysX+FgZTzjm7Tr3Y3Mnq7vnoAZ3L1MMKS4Ug4JbueGzgRwD2WwgVwOTqu0uk+NO4Y5FhDWFo0mtATzSEyKjjVZgab/fAozahUhWggx4BFoNl8lSz6Nsks3UUZIU4G2yKiePc5jhkenPeFO4YxER6HuGTOm9mXWawsZGptU5D4z5OIV5UzjOeltwX3KWk94xMHH/YBEgjqoSMpBghntR3kId1ysx1OWFqbb28QlwcmrRcbcUg5KjNv42hRkGdiwiLDfQvB3ErlP4Z5kcx0B8eoXgqXaVu9qkCvAl3HsQ2LaGiJrbMyybxgNSEqwR/U3ZoFre5rPm5X1FbvOOdHw8fdTAz2wgVwPvtfDoWkTYFhGGgburd/86hVlgDMfAfjKbglO8MtER3ZGJ8xn5OJd1Jffo7W7wdZef4FLECxQIS1lWjXu9h4PUv4rOHiY61mBpfGcDwzKd8cAYhoHGy2olBQbGH9TA3wNj5naCIVb7GSJVrOlYrUoCdqVg+nyPsj524mkLVxhiMZId21Fr8RyCnV6vFJPnqye2vPaXGiiMKfYxiwhzCvOmMNsi0pkNZE5hpgZuJXPjKLNpcAOQ5vQYMJzlEzswNcCd95XcNd5g4p44OsDVfKhicIhgpuro7lFMHlwRGbd1H6ugI64Gcgx8pPT6x/pugUC5bb8WkXfWo8fEI79/A2O4U5jNBqbbrKXH2ijOnbq8UKycjAw4NPTl8LRsPsOmJhZwT2a0DAjV40ytjCSDXVtUuVMsw4oHxnAMLJ2N1LGIwAi2ukKGp9NXDfyv8dH38XkB9i6kZdCtp5nYbP052K/bnDhItiqsLG5bqJ3ZGDkpznSVAvgVLNlqkXvzw4bPBnYsIp3ZwJHRwxwDmRrIA2N+MJCrgfF7vIAoMAriybGW4csydejzt9Vytx7Q7w8qyhKuR2+Fwp76ktX0SMsg4i1vuRNGtfNtCp9mc8QtIk3QfjHwu0Xkg4FsNpAHxjCLSCc3UIQeAruYxsQ5PIYznN7Tz+xZrFD6788LPFe1I5yrcI2CQD+CqsxfF3CDG/39p6NV/M0NVAIh501hpgay2UDeFF68aNnJ4qM5BjI1kOUG8tnAkasLFHvUhBDPGNLvz9z4zAYPFeLk5wd9HnwSw21cftTQBf3+Gc2CYlO9v+TEN8KgExjDm8JfDPQpBtn9T1O6ucy6aiBzCnM1kFlE0CIYwSEKaBnWvv0KPwZiAMFgi+n14WeAw4c2gHS53ZDAuBBTnWirAiINStGp3HHRCYzhGChnwq3rFJbg8I2PNhaeGfzJIjJMpBfY7Tqh2FmNAlwLoxW4W0TLMKHYSkjC6AhVusUoWs7kQj3rrxjg3r/k7lVYAbeIsPhos9d+AopI+3UKG9eKYjbLDWQ7hQ3f6wXcKcy3iHA1EGwFkuc8RY7gDjIsWimBwxVh0VPqJ2Cy2N/hJkSaGJj7V6A65mYL9lui32th5DfY7nkTa6BvJMLVQDYbyJrCfDbwxynMcwOZGsiawkZf2/w71cB/aIvIZCb+dWDMvwQD/2418CTcLYjDklbD13lQ4LNDsWePzsvcCejLggdu34brk+xI0I5VU33ovRaiaFsjbw+SjMsrpSjWFLayap5xp7CWX/5gEXnZ5QR1AmNYbiDHQISzJ9jyNRO955Bi0GMmJrDX54roNK/nE8cuGkH5XJsk8pdKRj9Xryt4k6TO3VFeSzieUgxls4GdpjCziPDAGDYbyJrCHAM78dGsKVz1VysIBHQi7vtNqyujGdmwnxsUQzxXzrDaTp/QIn8tBuFikVHgCy9gu/eKHpNFWOAM5z0w06NMeGCMu1lfuk5hhoGdprDv7/LvFhEWHz1oa/r/34tH5L7FCnDvufcpFpIlIk30okdF/hhBBYpBv47TV6XmlfuC8BJdiVPu1jrHwI5T2KtOD2u6y385hTuBMWw2kFlEmFOYY6BiHCPYyQ69n9ckoNd7sUIIh4YmepP8rWMQ0BCKj3YWKuWCVuPa4AHuDH9+/nRt4mfbfmcDbW38yynM1MDfncLcIhLHw6q7U7inPQUgp8sROc7Gd3B8tGywMhHlZHB9Snh1sG5QXWcIhYcXfH7/dgK75nBDTpZHJq4LioGm/pkFZRjI1EA+G8gsImw2kKuBbJnc2V+GHAM33isF9G5WKuyNimJ4KfgmVibEA/fpqblzqxYY92fWCOrldZkHCln01Vu5+iyym14pNt/o85cKw57Vo8BP+Gwgs4iIkrPIuUWEbxEx/QnqNIWHikfvP9sisjLiBuLqMxt1Dy8SfisfDEjGiHjTcUaP2X5+gfRtarkfbBexWo83Puyn52tOqst4hnP9owZ+LCI8N3ByaBvuFO4ExrCdwlwNZIExbDaQbxHpV/gFgWImxB0+LjN8Whq0LOlFCsUCIuvY3ZU3qJNoJUajwcmhvNw7ASH9j0UiohgmG1H5zQ2c7+5PPhvI1EDeFGY7hflsIGsK/6iBvCk8U1QEB32Q5U7rlA6uMx+D9TrJxG2keR+75s2H+rjsiV4xfDbqZVI3YM39NifjmmLw7xjItoiw+GjbfiS6Uj0PT2t8XY9QZ6cwzw1kauBWfikARVmIpP3EEVezmwdxo+gUQ/b0+9Nbl3doKrymZVi7CNRbQzHQb7wGkb05jnlgDMPATlP4EcNE/DaF1+vTFwN/lskxDORq4OP+ohg48GPRTWwN47M5tyFeCfT5L/fzJ94tKNY1owV9//s3u1Kn6quEaClWuVcdVx8LHcXAzjI5wUsrQGNtTHhTmM0GdpbJsdnAjkVkeDzLALP4gJx+PAzwZpGa4BljhLzlDmSMh6SA6mRpJFzt6PPnS/ULPGtbEi9ZjTP89oYzayxger3MKby8zj9O4f0o5xjImsLCO6XPO8sN7CyTY1tEQisYA1n7tAwgMHpiOzIiSMaJilynAIpFEeX2dn/aisF1LxZquh+cwd29S9G9TFYF3yncwcBt/XHisvhoNhvIA2Pi+Jca+GMR4WqgEfRFCKRjIjrL0I/x/C6aEKdbWob1nQfGRzKt4Zb7SxS9AxurynJ1AHs9v4jO5lF/l8kNg/OE/PemMHMKs6Ywt4gwNbDjFJZHRwSxdE0JGZ7PFQ6vexd2aKp+7j/E2NnnItxW4xXxQbOf6kEPLUjOhxqRg6v18QWfJO4U5rmBwvy952qgsR5sZ9wiwnIDt8KWnkf/A8vkRv/QFpGpJI3/V2YD/2418HAbA4BgFcQJsU4fw+OoATBajbj98o2xrwQBnL0Jyf31clCp4XL8ANt71MRT1hXGljLdcQzs5gaywBi2RYRhILOIbJY7K0DWOJdh3bsI9DP8yQ28HWdvcHboiLzJWwe8LrUM3MEeEXcWvWR8cSwBsgFsUbRuTzP19jrfYJ+pV+SeFxMZQ2DY3cCY32cDWW4gawr/7hTeZOonPrSfrMEbz065t1TLJ36c6GsYOgpCRLrIFd7c9iO446mZR6/Ha6bG2zPFQNWmx2BT1lU3PpphIHMKM4tIRw1ky+R4YExniwhTAzeJDWCh3ZF41rwKMBoZIcRZvBSJrL3oZ3lsCHAul5s8PG7funqcqm/YW4er6OIXxSAWGMPVwOkiabgayOOjM/HxxcDhm56BndnATmDMxaHVbaI+a+KWI6nA0+ltD2C+6DHoVm8Hrwy/BxWW6M+XnoqpVtPFE+L+4Zp7Ze8KWANB4YEx3CLCcgO5ReTWE/ocA8fe6Q9OYbZF5OsUPqzmAFLvmHvXmFbjy+2UQLhXMSHn6IjxYYD6cDFKlfjjmy2rzsM9QJClN+It9vTnt+ba4FtEuFOYzQbypjDDQJYbuE1GPfEbGGMKf2gKn3eqBmTh0DJkdaAYqm9RCG45XhIPg+1g9VzIUEcvnYS1STHoYWz2YB3Mq0iiYC1zDOxsEfndIgLodOXL5DpNYWYRMdb4DsrakR+QtEaKSP+iybhFyAYymGHkvlT6/Lnt7Q6XqbTKQ7s9SurSsAOwgwu9/3lBn/9S0hFfJscDY5ga2H85C8Sbwmw2kOcGLqN41o2PZrmBr7H+Br+WkpwUyxLj3sqiZR2OKAZEdwDcnMgLPhtB8shenZ6qIPdyIO8ZPYbsqn5yNZA7hVluIMPAsRL/cgr/qIHbgZfIX6ewu6XHEGsK79UBBqLTMpDskzLARWJpEIbKgmIAfR1xekUZXEaaLPqmbDuq6NctxcD0gdyDXc94U5hhILeI8KbwJz76d6cwVwNj+WJ/cwPlrDEVz10g8PX9Gbn3mpaB+kOk938AK0QcJZthzy9FuBtjk/jW3O6ryvHYQjg6NMRV1+Osg4HcKcyWyTE18Nds4Prw3SLynNL37R0r/lcNZBaR1+6swk6bJLnrvjSdnuefxMBHgokbv1IJb15pC+lhvEHhfK1gdRMPSrAvZiW6BqFl6IX+L7oWkbq9fWcDjYd4+DaFBSugZSqbDWRO4akSjMVtNbsXSm+hLoCg00H0dvNhgSehb0G4tZHoCZ5s4kIwbtAchRWJZv2FpLqKLYK7lUtahrzrAvcfivCNj84TQf6FgWREtmlwwJ3ZwC3qxxK3iEyd+eAbGPO4BxOKwbeMluFk1Mezmx9DKBwoBp339Pm3kD6nGHwCFBQiktS8T8vw6JxXyN1uxw23iLCmMHcKs6YwXybH1MBOfDRTAwV82HA1kC+Te47NIUDZHHJXeJUZJnVugbsoEHKq5mHicyU+ocQrTQxfzZGeO4WdArFuJSHZrI7xS989eW7glrzo8w3i9sTjo7lFhGEgcwrzwJiN+GlSf9RAjoHPaYIBnrc0d4vFoI/nAz8A3wmWhKxCev2viJb5Rf8jQ9STN1bbhr6Vob6i3+uNp0m47x6mvCnMcwPZTmGmBppLcpjx+Gi+U7jVW5k7hbka+Ffx0d2//B8WCjbl</prop>
			<obj name="TemperatureLog" class="TemperatureLog" version="2">
				<prop name="Times">TEFSWgAAk+kAAICT5BgBAAC8AgAAVgQAAPAFAACKBwAAJAkAAMgKAABiDAAA/A0AAJYPAAA6EQAA1BIAAG4UAAAIFgAArBcAAEYZAADgGgAAhBwAAB4eAAC4HwAAUiEAAPYiAACQJAAAKiYAAMQnAABoKQAAAisAAJwsAAA2LgAA2i8AAHQxAAAOMwAAsjQAAEw2AADmNwAAgDkAACQ7AAC+PAAAWD4AAPI/AACWQQAAMEMAAMpEAABkRgAA/kcAAKJJAAA8SwAA1kwAAHBOAAAUUAAArlEAAEhTAADiVAAAhlYAACBYAAC6WQAAVFsAAPhcAACSXgAALGAAAMZhAABgYwAABGUAAJ5mAAA4aAAA3GkAAHZrAAAQbQAAqm4AAE5wAADocQAAgnMAABx1AADAdgAAWngAAPR5AACOewAAMn0AAMx+AABmgAAACoIAAKSDAAA+hQAA2IYAAHyIAAAWigAAsIsAAEqNAADujgAAiJAAACKSAAC8kwAAYJUAAPqWAACUmAAALpoAANKbAABsnQAABp8AAKCgAAA6ogAA3qMAAHilAAASpwAArKgAAFCqAADqqwAAhK0AAB6vAADCsAAAXLIAAPazAACQtQAANLcAAM64AABougAAArwAAKa9AABAvwAA2sAAAHTCAAAYxAAAssUAAEzHAADmyAAAisoAACTMAAC+zQAAWM8AAPzQAACW0gAAMNQAAMrVAABu1wAACNkAAKLaAABG3AAA4N0AAHrfAAAU4QAAuOIAAFLkAADs5QAAhucAACrpAADE6gAAXuwAAPjtAACc7wAANvEAANDyAABq9AAADvYAAKj3AABC+QAA3PoAAID8AAAa/gAAtP8AAE4BAQDoAgEAjAQBACYGAQDABwEAWgkBAP4KAQCYDAEAMg4BAMwPAQBwEQEAChMBAKQUAQA+FgEA4hcBAHwZAQAWGwEAsBwBAFQeAQDuHwEAiCEBACIjAQDGJAEAYCYBAPonAQCUKQEAOCsBANIsAQBsLgEAEDABAKoxAQBEMwEA3jQBAII2AQAcOAEAtjkBAFA7AQD0PAEAjj4BAChAAQDCQQEAZkMBAABFAQCaRgEANEgBANhJAQBySwEADE0BAKZOAQBKUAEA5FEBAH5TAQAYVQEAvFYBAFZYAQDwWQEAilsBAC5dAQDIXgEAYmABAPxhAQCgYwEAOmUBANRmAQBuaAEACGoBAKxrAQBGbQEA4G4BAHpwAQAecgEAuHMBAFJ1AQDsdgEAkHgBACp6AQDEewEAXn0BAAJ/AQCcgAEANoIBANCDAQB0hQEADocBAKiIAQBMigEA5osBAICNAQAajwEAvpABAFiSAQDykwEAjJUBADCXAQDKmAEAZJoBAP6bAQCinQEAPJ8BANagAQB6ogEAFKQBAK6lAQBIpwEA7KgBAIaqAQAgrAEAuq0BAFSvAQD4sAEAkrIBACy0AQDGtQEAarcBAAS5AQCeugEAOLwBANy9AQB2vwEAEMEBAKrCAQBOxAEA6MUBAILHAQAcyQEAwMoBAFrMAQD0zQEAjs8BADLRAQDM0gEAZtQBAADWAQCa1wEAPtkBANjaAQBy3AEADN4BALDfAQBK4QEA5OIBAIjkAQAi5gEAvOcBAFbpAQD66gEAlOwBAC7uAQDI7wEAbPEBAAbzAQCg9AEAOvYBAN73AQB4+QEAEvsBALb8AQBQ/gEA6v8BAIQBAgAoAwIAwgQCAFwGAgD2BwIAmgkCADQLAgDODAIAaA4CAAwQAgCmEQIAQBMCANoUAgB+FgIAGBgCALIZAgBMGwIA5hwCAIoeAgAkIAIAviECAFgjAgD8JAIAliYCADAoAgDKKQIAbisCAAgtAgCiLgIAPDACAOAxAgB6MwIAFDUCAK42AgBSOAIA7DkCAIY7AgAgPQIAxD4CAF5AAgD4QQIAkkMCADZFAgDQRgIAakgCAARKAgCoSwIAQk0CANxOAgB2UAIAGlICALRTAgBOVQIA8lYCAIxYAgAmWgIAwFsCAGRdAgD+XgIAmGACADJiAgDWYwIAcGUCAApnAgCkaAIASGoCAOJrAgB8bQIAFm8CALpwAgBUcgIA7nMCAIh1AgAsdwIAxngCAGB6AgD6ewIAlH0CADh/AgDSgAIAbIICAAaEAgCqhQIARIcCAN6IAgB4igIAHIwCALaNAgBQjwIA6pACAI6SAgAolAIAwpUCAFyXAgAAmQIAmpoCADScAgDOnQIAcp8CAAyhAgCmogIASqQCAOSlAgB+pwIAGKkCALyqAgBWrAIA8K0CAIqvAgAusQIAyLICAGK0AgD8tQIAoLcCADq5AgDUugIAbrwCABK+AgCsvwIARsECAODCAgCExAIAHsYCALjHAgBSyQIA9soCAJDMAgAqzgIAxM8CAGjRAgAC0wIAnNQCADbWAgDQ1wIAdNkCAA7bAgCo3AIAQt4CAObfAgCA4QIAGuMCALTkAgBY5gIA8ucCAIzpAgAm6wIAyuwCAGTuAgD+7wIAmPECADzzAgDW9AIAcPYCAAr4AgCu+QIASPsCAOL8AgCG/gIAIAADALoBAwBUAwMA+AQDAJIGAwAsCAMAxgkDAGoLAwAEDQMAng4DADgQAwDcEQMAdhMDABAVAwCqFgMAThgDAOgZAwCCGwMAJh0DAMAeAwBaIAMA9CEDAI4jAwAyJQMAzCYDAGYoAwAAKgMApCsDAD4tAwDYLgMAcjADABYyAwCwMwMASjUDAOQ2AwCIOAMAIjoDALw7AwBWPQMA8D4DAJRAAwAuQgMAyEMDAGJFAwAGRwMAoEgDADpKAwDeSwMAeE0DABJPAwCsUAMAUFIDAOpTAwCEVQMAHlcDAMJYAwBcWgMA9lsDAJBdAwA0XwMAzmADAGhiAwACZAMApmUDAEBnAwDaaAMAdGoDABhsAwCybQMATG8DAOZwAwCKcgMAJHQDAL51AwBidwMA/HgDAJZ6AwAwfAMA1H0DAG5/AwAIgQMAooIDAEaEAwDghQMAeocDABSJAwCuigMAUowDAOyNAwCGjwMAIJEDAMSSAwBelAMA+JUDAJKXAwA2mQMA0JoDAGqcAwAEngMAnp8DAEKhAwDcogMAdqQDABCmAwC0pwMATqkDAOiqAwCMrAMAJq4DAMCvAwBasQMA/rIDAJi0AwAytgMAzLcDAHC5AwAKuwMApLwDAD6+AwDivwMAfMEDABbDAwCwxAMAVMYDAO7HAwCIyQMALMsDAMbMAwBgzgMA+s8DAJ7RAwA40wMA0tQDAGzWAwAQ2AMAqtkDAETbAwDe3AMAgt4DABzgAwC24QMAUOMDAPTkAwCO5gMAKOgDAMLpAwBm6wMAAO0DAJruAwA08AMAzvEDAHLzAwAM9QMApvYDAED4AwDk+QMAfvsDABj9AwCy/gMAVgAEAPABBACKAwQAJAUEAMgGBABiCAQA/AkEAJYLBAA6DQQA1A4EAG4QBAAIEgQArBMEAEYVBADgFgQAehgEAB4aBAC4GwQAUh0EAOweBACQIAQAKiIEAMQjBABoJQQAAicEAJwoBAA2KgQA2isEAHQtBAAOLwQAqDAEAEwyBADmMwQAgDUEABo3BAC+OAQAWDoEAPI7BACMPQQAMD8EAMpABABkQgQA/kMEAKJFBAA8RwQA1kgEAHBKBAAUTAQArk0EAEhPBADiUAQAhlIEACBUBAC6VQQAVFcEAO5YBACSWgQALFwEAMZdBABgXwQABGEEAJ5iBAA4ZAQA0mUEAHZnBAAQaQQAqmoEAERsBADobQQAgm8EABxxBAC2cgQAWnQEAPR1BACOdwQAKHkEAMx6BABmfAQAAH4EAJp/BAA+gQQA2IIEAHKEBAAWhgQAsIcEAEqJBADkigQAiIwEACKOBAC8jwQAVpEEAPqSBACUlAQALpYEAMiXBABsmQQABpsEAKCcBAA6ngQA3p8EAHihBAASowQAtqQEAFCmBADqpwQAhKkEAB6rBADCrAQAXK4EAPavBACQsQQANLMEAM60BABotgQAArgEAKa5BABAuwQA2rwEAHS+BAAYwAQAssEEAEzDBADmxAQAgMYEACTIBAC+yQQAWMsEAPLMBACWzgQAMNAEAMrRBABk0wQACNUEAKLWBAA82AQA1tkEAHrbBAAU3QQArt4EAFLgBADs4QQAhuMEACDlBADE5gQAXugEAPjpBACS6wQANu0EANDuBABq8AQABPIEAKjzBABC9QQA3PYEAHb4BAAa+gQAtPsEAE79BADy/gQAjAAFACYCBQDAAwUAZAUFAP4GBQCYCAUAMgoFAMwLBQBwDQUACg8FAKQQBQA+EgUA4hMFAHwVBQAWFwUAsBgFAFQaBQDuGwUAiB0FACIfBQDGIAUAYCIFAPojBQCUJQUALicFANIoBQBsKgUABiwFAKotBQBELwUA3jAFAHgyBQAcNAUAtjUFAFA3BQDqOAUAjjoFACg8BQDCPQUAXD8FAABBBQCaQgUANEQFAM5FBQByRwUADEkFAKZKBQBATAUA5E0FAH5PBQAYUQUAvFIFAFZUBQDwVQUAilcFAC5ZBQDIWgUAYlwFAPxdBQCgXwUAOmEFANRiBQBuZAUAEmYFAKxnBQBGaQUA4GoFAIRsBQAebgUAuG8FAFJxBQD2cgUAkHQFACp2BQDEdwUAXnkFAAJ7BQCcfAUANn4FANB/BQB0gQUADoMFAKiEBQBChgUA5ocFAICJBQAaiwUAtIwFAFiOBQDyjwUAjJEFACaTBQDKlAUAZJYFAP6XBQCYmQUAPJsFANacBQBwngUACqAFAK6hBQBIowUA4qQFAHymBQAgqAUAuqkFAFSrBQDurAUAkq4FACywBQDGsQUAarMFAAS1BQCetgUAOLgFANy5BQB2uwUAEL0FAKq+BQBOwAUA6MEFAILDBQAcxQUAwMYFAFrIBQD0yQUAjssFADLNBQDMzgUAZtAFAADSBQCk0wUAPtUFANjWBQBy2AUAFtoFALDbBQBK3QUA5N4FAIjgBQAi4gUAvOMFAFblBQDw5gUAlOgFAC7qBQDI6wUAYu0FAAbvBQCg8AUAOvIFANTzBQB49QUAEvcFAKz4BQBG+gUA6vsFAIT9BQAe/wUAuAAGAFwCBgD2AwYAkAUGACoHBgDOCAYAaAoGAAIMBgCmDQYAQA8GANoQBgB0EgYAGBQGALIVBgBMFwYA5hgGAIoaBgAkHAYAvh0GAFgfBgD8IAYAliIGADAkBgDKJQYAbicGAAgpBgCiKgYAPCwGAOAtBgB6LwYAFDEGAK4yBgBSNAYA7DUGAIY3BgAgOQYAxDoGAF48BgD4PQYAkj8GADZBBgDQQgYAakQGAARGBgCoRwYAQkkGANxKBgB2TAYAEE4GALRPBgBOUQYA6FIGAIJUBgAmVgYAwFcGAFpZBgD0WgYAmFwGADJeBgDMXwYAZmEGAApjBgCkZAYAPmYGAOJnBgB8aQYAFmsGALBsBgBUbgYA7m8GAIhxBgAicwYAxnQGAGB2BgD6dwYAlHkGADh7BgDSfAYAbH4GAAaABgCqgQYARIMGAN6EBgCChgYAHIgGALaJBgBQiwYA9IwGAI6OBgAokAYAwpEGAGaTBgAAlQYAmpYGADSYBgDOmQYAcpsGAAydBgCmngYAQKAGAOShBgB+owYAGKUGALKmBgBWqAYA8KkGAIqrBgAkrQYAyK4GAGKwBgD8sQYAlrMGADC1BgDUtgYAbrgGAAi6BgCsuwYARr0GAOC+BgB6wAYAHsIGALjDBgBSxQYA7MYGAJDIBgAqygYAxMsGAF7NBgACzwYAnNAGADbSBgDQ0wYAdNUGAA7XBgCo2AYATNoGAObbBgCA3QYAGt8GAL7gBgBY4gYA8uMGAIzlBgAw5wYAyugGAGTqBgD+6wYAou0GADzvBgDW8AYAcPIGAAr0BgCu9QYASPcGAOL4BgB8+gYAIPwGALr9BgBU/wYA7gAHAJICBwAsBAcAxgUHAGAHBwD6CAcAngoHADgMBwDSDQcAdg8HABARBwCqEgcARBQHAOgVBwCCFwcAHBkHALYaBwBaHAcA9B0HAI4fBwAoIQcAzCIHAGYkBwAAJgcAmicHAD4pBwDYKgcAciwHABYuBwCwLwcASjEHAOQyBwCINAcAIjYHALw3BwBWOQcA+joHAJQ8BwAuPgcAyD8HAGxBBwAGQwcAoEQHADpGBwDeRwcAeEkHABJLBwCsTAcAUE4HAOpPBwCEUQcAHlMHAMJUBwBcVgcA9lcHAJBZBwAqWwcAzlwHAGheBwACYAcAnGEHAEBjBwDaZAcAdGYHAA5oBwCyaQcATGsHAOZsBwCAbgcAJHAHAL5xBwBYcwcA8nQHAJZ2BwAweAcAynkHAGR7BwAIfQcAon4HADyABwDWgQcAeoMHABSFBwCuhgcAUogHAOyJBwCGiwcAII0HAMSOBwBekAcA+JEHAJKTBwA2lQcA0JYHAGqYBwAEmgcAqJsHAEKdBwDcngcAdqAHABqiBwC0owcATqUHAOimBwCMqAcAJqoHAMCrBwBarQcA/q4HAJiwBwAysgcAzLMHAHC1BwAKtwcApLgHAD66BwDiuwcAfL0HABa/BwCwwAcAVMIHAO7DBwCIxQcAIscHALzIBwBgygcA+ssHAJTNBwAuzwcA0tAHAGzSBwAG1AcAoNUHAETXBwDe2AcAeNoHABLcBwC23QcAUN8HAOrgBwCE4gcAKOQHAMLlBwBc5wcAAOkHAJrqBwA07AcAzu0HAHLvBwAM8QcApvIHAED0BwDk9QcAfvcHABj5BwCy+gcAVvwHAPD9BwCK/wcALgEIAMgCCABiBAgA/AUIAKAHCAA6CQgA1AoIAG4MCAAIDggArA8IAEYRCADgEggAehQIAB4WCAC4FwgAUhkIAOwaCACQHAgAKh4IAMQfCABeIQgAAiMIAJwkCAA2JggA0CcIAGopCAAOKwgAqCwIAEIuCADcLwgAgDEIABozCAC0NAgATjYIAPI3CACMOQgAJjsIAMo8CABkPggA/j8IAJhBCAA8QwgA1kQIAHBGCAAKSAgArkkIAEhLCADiTAgAfE4IACBQCAC6UQgAVFMIAO5UCACSVggALFgIAMZZCABqWwgABF0IAJ5eCAA4YAgA3GEIAHZjCAAQZQgAqmYIAE5oCADoaQgAgmsIABxtCADAbggAWnAIAPRxCACOcwgAKHUIAMx2CABmeAgAAHoIAJp7CAA+fQgA2H4IAHKACAAMgggAsIMIAEqFCADkhggAfogIABiKCAC8iwgAVo0IAPCOCACUkAgALpIIAMiTCABilQgABpcIAKCYCAA6mggA1JsIAHidCAASnwgArKAIAFCiCADqowgAhKUIAB6nCADCqAgAXKoIAParCACQrQgANK8IAM6wCABosggAArQIAKa1CABAtwgA2rgIAHS6CAAYvAgAsr0IAEy/CADmwAgAisIIACTECAC+xQgAWMcIAPLICACWyggAMMwIAMrNCABkzwgACNEIAKLSCAA81AgA1tUIAHrXCAAU2QgArtoIAEjcCADs3QgAht8IACDhCAC64ggAXuQIAPjlCACS5wgALOkIANDqCABq7AgABO4IAJ7vCABC8QgA3PIIAHb0CAAQ9ggAtPcIAE75CADo+ggAjPwIACb+CADA/wgAWgEJAP4CCQCYBAkAMgYJAMwHCQBwCQkACgsJAKQMCQA+DgkA4g8JAHwRCQAWEwkAsBQJAFQWCQDuFwkAiBkJACIbCQDGHAkAYB4JAPofCQCUIQkAOCMJANIkCQBsJgkABigJAKopCQBEKwkA3iwJAHguCQASMAkAtjEJAFAzCQDqNAkAhDYJACg4CQDCOQkAXDsJAPY8CQCaPgkANEAJAM5BCQBoQwkADEUJAKZGCQBASAkA2kkJAH5LCQAYTQkAsk4JAExQCQDwUQkAilMJACRVCQDIVgkAYlgJAPxZCQCWWwkAOl0JANReCQBuYAkACGIJAKxjCQBGZQkA4GYJAIRoCQAeagkAuGsJAFJtCQD2bgkAkHAJACpyCQDEcwkAXnUJAAJ3CQCceAkANnoJANB7CQB0fQkADn8JAKiACQBCggkA5oMJAICFCQAahwkAtIgJAFiKCQDyiwkAjI0JACaPCQDKkAkAZJIJAP6TCQCYlQkAMpcJANaYCQBwmgkACpwJAKSdCQBInwkA4qAJAHyiCQAgpAkAuqUJAFSnCQDuqAkAkqoJACysCQDGrQkAYK8JAASxCQCesgkAOLQJANK1CQB2twkAELkJAKq6CQBEvAkA6L0JAIK/CQAcwQkAwMIJAFrECQD0xQkAjscJADLJCQDMygkAZswJAADOCQCkzwkAPtEJANjSCQBy1AkAFtYJALDXCQBK2QkA5NoJAH7cCQAi3gkAvN8JAFbhCQDw4gkAlOQJAC7mCQDI5wkAYukJAAbrCQCg7AkAOu4JANTvCQB48QkAEvMJAKz0CQBG9gkA4PcJAIT5CQAe+wkAuPwJAFz+CQD2/wkAkAEKACoDCgDOBAoAaAYKAAIICgCcCQoAQAsKANoMCgB0DgoADhAKALIRCgBMEwoA5hQKAIAWCgAkGAoAvhkKAFgbCgD8HAoAlh4KADAgCgDKIQoAbiMKAAglCgCiJgoAPCgKAOApCgB6KwoAFC0KAK4uCgBSMAoA7DEKAIYzCgAgNQoAxDYKAF44CgD4OQoAkjsKACw9CgDQPgoAakAKACJCCgC8QwoAVkUKAPBGCgCUSAoALkoKAMhLCgBsTQoABk8KAKBQCgA6UgoA1FMKAHhVCgASVwoArFgKAFBaCgDqWwoAhF0KAB5fCgC4YAoAXGIKAPZjCgCQZQoAKmcKAM5oCgBoagoAAmwKAJxtCgBAbwoA2nAKAHRyCgAOdAoAsnUKAEx3CgDmeAoAgHoKACR8CgC+fQoAWH8KAPKACgCWggoAMIQKAMqFCgBkhwoACIkKAKKKCgA8jAoA4I0KAHqPCgAUkQoArpIKAFKUCgDslQoAhpcKACCZCgDEmgoAXpwKAPidCgCSnwoANqEKANCiCgBqpAoABKYKAKinCgBCqQoA3KoKAHasCgAargoAtK8KAE6xCgDosgoAjLQKACa2CgDAtwoAWrkKAP66CgCYvAoAMr4KAMy/CgBwwQoACsMKAKTECgA+xgoA2McKAHzJCgAWywoAsMwKAErOCgDuzwoAiNEKACLTCgC81AoAYNYKAPrXCgCU2QoALtsKANLcCgBs3goABuAKAKDhCgBE4woA3uQKAHjmCgAc6AoAtukKAFDrCgDq7AoAju4KACjwCgDC8QoAXPMKAAD1CgCa9goANPgKAM75CgBy+woADP0KAKb+CgBAAAsA5AELAH4DCwAYBQsAvAYLAFYICwDwCQsAigsLAC4NCwDIDgsAYhALAPwRCwCWEwsAOhULANQWCwBuGAsACBoLAKwbCwBGHQsA4B4LAHogCwAeIgsAuCMLAFIlCwDsJgsAhigLACoqCwDEKwsAXi0LAPguCwCcMAsANjILANAzCwBqNQsADjcLAKg4CwBCOgsA5jsLAIA9CwAaPwsAtEALAFhCCwDyQwsAjEULACZHCwDKSAsAZEoLAP5LCwCYTQsAPE8LANZQCwBwUgsAClQLAK5VCwBIVwsAAFkLAJpaCwA0XAsAzl0LAHJfCwAMYQsApmILAEBkCwDkZQsAfmcLABhpCwCyagsAVmwLAPBtCwCKbwsAJHELAMhyCwBidAsA/HULAKB3CwA6eQsA1HoLAG58CwASfgsArH8LAEaBCwDgggsAhIQLAB6GCwC4hwsAUokLAPaKCwCQjAsAKo4LAMSPCwBekQsAApMLAJyUCwA2lgsA0JcLAHSZCwAOmwsAqJwLAEKeCwDmnwsAgKELABqjCwC0pAsAWKYLAPKnCwCMqQsAJqsLAMCsCwBkrgsA/q8LAJixCwA8swsA1rQLAHC2CwAKuAsArrkLAEi7CwDivAsAfL4LACDACwC6wQsAVMMLAO7ECwCSxgsALMgLAMbJCwBqywsABM0LAJ7OCwA40AsA3NELAHbTCwAQ1QsAqtYLAE7YCwDo2QsAgtsLABzdCwDA3gsAWuALAPThCwCO4wsAMuULAMzmCwBm6AsAAOoLAKTrCwA+7QsA2O4LAHLwCwAW8gsAsPMLAEr1CwDk9gsAfvgLACL6CwC8+wsAVv0LAPD+CwCUAAwALgIMAMgDDABiBQwABgcMAKAIDAA6CgwA1AsMAHgNDAASDwwArBAMAEYSDADqEwwAhBUMAB4XDAC4GAwAXBoMAPYbDACQHQwANB8MAM4gDABoIgwAAiQMAKYlDABAJwwA2igMAHQqDAAYLAwAsi0MAEwvDADmMAwAijIMACQ0DAC+NQwAWDcMAPw4DACWOgwAMDwMAMo9DABuPwwACEEMAKJCDAA8RAwA4EUMAHpHDAAUSQwArkoMAFJMDADsTQwAhk8MACBRDADEUgwAXlQMAPhVDACSVwwANlkMANBaDABqXAwABF4MAKhfDABCYQwA3GIMAHZkDAAaZgwAtGcMAE5pDADoagwAjGwMACZuDADAbwwAWnEMAP5yDACYdAwAMnYMAMx3DABweQwACnsMAKR8DAA+fgwA4n8MAHyBDAAWgwwAsIQMAFSGDADuhwwAiIkMACKLDADGjAwAYI4MAPqPDACUkQwALpMMANKUDABslgwABpgMAKCZDABEmwwA3pwMAHieDAASoAwAtqEMAFCjDADqpAwAhKYMACioDADCqQwAXKsMAPasDACargwANLAMAM6xDAByswwADLUMAKa2DABAuAwA5LkMAH67DAAYvQwAsr4MAFbADADwwQwAisMMACTFDADIxgwAYsgMAPzJDACWywwAOs0MANTODABu0AwAEtIMAKzTDABG1QwA4NYMAITYDAAe2gwAuNsMAFLdDAD23gwAkOAMACriDADE4wwAXuUMAALnDACc6AwANuoMANDrDAB07QwADu8MAKjwDABC8gwA5vMMAID1DAAa9wwAtPgMAFj6DADy+wwAjP0MACb/DADAAA0AZAINAP4DDQCYBQ0APAcNANYIDQBwCg0ACgwNAK4NDQBIDw0A4hANAHwSDQAgFA0AuhUNAFQXDQDuGA0AkhoNACwcDQDGHQ0AYB8NAAQhDQCeIg0AOCQNANIlDQB2Jw0AECkNAKoqDQBOLA0A6C0NAIIvDQAcMQ0AwDINAFo0DQD0NQ0AjjcNADI5DQDMOg0AZjwNAAA+DQCkPw0APkENANhCDQByRA0AFkYNALBHDQBKSQ0A5EoNAH5MDQAiTg0AvE8NAFZRDQDwUg0AlFQNAC5WDQDIVw0AbFkNAAZbDQCgXA0AOl4NAN5fDQB4YQ0AEmMNAKxkDQBQZg0A6mcNAIRpDQAeaw0AwmwNAFxuDQD2bw0AkHENADRzDQDOdA0AaHYNAAJ4DQCmeQ0AQHsNANp8DQB0fg0AGIANALKBDQBMgw0A5oQNAIqGDQAkiA0AvokNAFiLDQDyjA0Alo4NADCQDQDKkQ0AZJMNAAiVDQCilg0APJgNANaZDQB6mw0AFJ0NAK6eDQBIoA0A7KENAIajDQAgpQ0AuqYNAF6oDQD4qQ0AkqsNACytDQDQrg0AarANAASyDQCesw0AQrUNANy2DQB2uA0AGroNALS7DQBOvQ0A6L4NAIzADQAmwg0AwMMNAFrFDQD+xg0AmMgNADLKDQDMyw0AcM0NAArPDQCk0A0APtINAOLTDQB81Q0AFtcNALDYDQBU2g0A7tsNAIjdDQAi3w0AxuANAGDiDQD64w0AlOUNAC7nDQDS6A0AbOoNAAbsDQCg7Q0ARO8NAN7wDQB48g0AEvQNALb1DQBQ9w0A6vgNAIT6DQAo/A0Awv0NAFz/DQD2AA4AmgIOADQEDgDOBQ4AcgcOAAwJDgCmCg4AQAwOAOQNDgB+Dw4AGBEOALISDgBWFA4A8BUOAIoXDgAkGQ4AyBoOAGIcDgD8HQ4Alh8OADohDgDUIg4AbiQOAAgmDgCsJw4ARikOAOAqDgCELA4AHi4OALgvDgBSMQ4A7DIOAJA0DgAqNg4AxDcOAF45DgACOw4AnDwOADY+DgDQPw4AdEEOAA5DDgCoRA4AQkYOAOZHDgCASQ4AGksOALRMDgBYTg4A8k8OAIxRDgAmUw4AylQOAGRWDgD+Vw4AolkOADxbDgDWXA4AcF4OABRgDgCuYQ4ASGMOAOJkDgCGZg4AIGgOALppDgBUaw4A7mwOAJJuDgAscA4AxnEOAGBzDgAEdQ4AnnYOADh4DgDSeQ4AdnsOABB9DgCqfg4ARIAOAOiBDgCCgw4AHIUOALaGDgBQiA4A9IkOAI6LDgAojQ4Awo4OAGaQDgAAkg4AmpMOAD6VDgDYlg4AcpgOAAyaDgCwmw4ASp0OAOSeDgB+oA4AIqIOALyjDgBWpQ4A8KYOAJSoDgAuqg4AyKsOAGKtDgAGrw4AoLAOADqyDgDesw4AeLUOABK3DgCsuA4AULoOAOq7DgCEvQ4AHr8OAMLADgBcwg4A9sMOAJDFDgA0xw4AzsgOAGjKDgACzA4Aps0OAEDPDgDa0A4AdNIOABjUDgCy1Q4ATNcOAObYDgCA2g4AJNwOAL7dDgBY3w4A8uAOAJbiDgAw5A4AyuUOAGTnDgAI6Q4AouoOADzsDgDW7Q4Aeu8OABTxDgCu8g4ASPQOAOz1DgCG9w4AIPkOALr6DgBe/A4A+P0OAJL/DgAsAQ8A0AIPAGoEDwAEBg8AngcPAEIJDwDcCg8AdgwPABAODwC0Dw8AThEPAOgSDwCMFA8AJhYPAMAXDwBaGQ8A/hoPAJgcDwAyHg8AzB8PAHAhDwAKIw8ApCQPAD4mDwDiJw8AfCkPABYrDwCwLA8AVC4PAO4vDwCIMQ8AIjMPALw0DwBgNg8A+jcPAJQ5DwAuOw8A0jwPAGw+DwAGQA8AoEEPAERDDwDeRA8AeEYPABJIDwC2SQ8AUEsPAOpMDwCOTg8AKFAPAMJRDwBcUw8AAFUPAJpWDwA0WA8AzlkPAHJbDwAMXQ8Apl4PAEBgDwDkYQ8AfmMPABhlDwCyZg8AVmgPAPBpDwCKaw8AJG0PAMhuDwBicA8A/HEPAJZzDwAwdQ8A1HYPAG54DwAIeg8AonsPAEZ9DwDgfg8AeoAPABSCDwC4gw8AUoUPAOyGDwCGiA8AKooPAMSLDwBejQ8AAo8PAJyQDwA2kg8A0JMPAHSVDwAOlw8AqJgPAEKaDwDmmw8AgJ0PABqfDwC0oA8AWKIPAPKjDwCMpQ8AJqcPAMqoDwBkqg8A/qsPAJitDwA8rw8A1rAPAHCyDwAUtA8ArrUPAEi3DwDiuA8AhroPACC8DwC6vQ8AVL8PAO7ADwCSwg8ALMQPAMbFDwBgxw8ABMkPAJ7KDwA4zA8A0s0PAHbPDwAQ0Q8AqtIPAETUDwDo1Q8AgtcPABzZDwC22g8AUNwPAPTdDwCO3w8AKOEPAMLiDwBm5A8AAOYPAJrnDwA06Q8A2OoPAHLsDwAM7g8AsO8PAErxDwDk8g8AfvQPACL2DwC89w8AVvkPAPD6DwCU/A8ALv4PAMj/DwBiARAABgMQAKAEEAA6BhAA1AcQAHgJEAASCxAArAwQAFAOEADqDxAAhBEQAB4TEADCFBAAXBYQAPYXEACQGRAANBsQAM4cEABoHhAAAiAQAJwhEABAIxAA2iQQAHQmEAAOKBAAsikQAEwrEADmLBAAgC4QACQwEAC+MRAAWDMQAPI0EACWNhAAMDgQAMo5EABkOxAACD0QAKI+EAA8QBAA1kEQAHpDEAAURRAArkYQAEhIEADsSRAAhksQACBNEAC6ThAAXlAQAPhREACSUxAALFUQANBWEABqWBAABFoQAJ5bEABCXRAA3F4QAHZgEAAQYhAAtGMQAE5lEADoZhAAgmgQACZqEADAaxAAWm0QAPRuEACYcBAAMnIQAMxzEABmdRAACncQAKR4EAA+ehAA2HsQAHx9EAAWfxAAsIAQAEqCEADugxAAiIUQACKHEAC8iBAAYIoQAPqLEACUjRAAOI8QANKQEABskhAABpQQAKqVEABElxAA3pgQAHiaEAAcnBAAtp0QAFCfEADqoBAAjqIQACikEADCpRAAXKcQAACpEACaqhAANKwQAM6tEAByrxAADLEQAKayEABAtBAA5LUQAH63EAAYuRAAsroQAFa8EADwvRAAir8QACTBEAC+whAAYsQQAPzFEACWxxAAMMkQANTKEABuzBAACM4QAKLPEABG0RAA4NIQAHrUEAAU1hAAuNcQAFLZEADs2hAAhtwQACreEADE3xAAXuEQAPjiEACc5BAANuYQANDnEABq6RAADusQAKjsEABC7hAA5u8QAIDxEAAa8xAAtPQQAFj2EADy9xAAjPkQACb7EADK/BAAZP4QAP7/EACYAREAPAMRANYEEQBwBhEACggRAK4JEQBICxEA4gwRAIYOEQAgEBEAuhERAFQTEQDuFBEAkhYRACwYEQDGGREAYBsRAAQdEQCeHhEAOCARANIhEQB2IxEAECURAKomEQBEKBEA6CkRAIIrEQAcLREAti4RAFowEQD0MREAjjMRACg1EQDCNhEAZjgRAAA6EQCaOxEAND0RANg+EQByQBEADEIRAKZDEQBKRREA5EYRAJJIEQAsShEAxksRAGBNEQAETxEAnlARADhSEQDSUxEAdlURABBXEQCqWBEARFoRAOhbEQCCXREAHF8RALZgEQBaYhEA9GMRAI5lEQAoZxEAwmgRAGZqEQAAbBEAmm0RADRvEQDYcBEAcnIRAAx0EQCwdREASncRAOR4EQB+ehEAInwRALx9EQBWfxEA8IARAJSCEQAuhBEAyIURAGKHEQAGiREAoIoRADqMEQDUjREAeI8RABKREQCskhEARpQRAOqVEQCElxEAHpkRALiaEQBcnBEA9p0RAJCfEQA0oREAzqIRAGikEQACphEApqcRAECpEQDaqhEAdKwRABiuEQCyrxEATLERAOayEQCAtBEAJLYRAL63EQBYuREA8roRAJa8EQAwvhEAyr8RAGTBEQAIwxEAosQRADzGEQDWxxEAeskRABTLEQCuzBEASM4RAOLPEQCG0REAINMRALrUEQBe1hEA+NcRAJLZEQAs2xEA0NwRAGreEQAE4BEAnuERAELjEQDc5BEAduYRABDoEQC06REATusRAOjsEQCM7hEAJvARAMDxEQBa8xEA/vQRAJj2EQAy+BEAzPkRAHD7EQAK/REApP4RAD4AEgDiARIAfAMSABYFEgCwBhIAVAgSAO4JEgCICxIAIg0SAMYOEgBgEBIA+hESAJQTEgAuFRIA0hYSAGwYEgAGGhIAoBsSAEQdEgDeHhIAeCASABIiEgC2IxIAUCUSAOomEgCEKBIAKCoSAMIrEgBcLRIA9i4SAJowEgA0MhIAzjMSAGg1EgAMNxIApjgSAEA6EgDaOxIAfj0SABg/EgCyQBIAVkISAPBDEgCKRRIAJEcSAMhIEgBiShIA/EsSAJZNEgAwTxIA1FASAG5SEgAIVBIAolUSAEZXEgDgWBIAeloSABRcEgC4XRIAUl8SAOxgEgCGYhIAKmQSAMRlEgBeZxIA+GgSAJxqEgA2bBIA0G0SAHRvEgAOcRIAqHISAEJ0EgDmdRIAgHcSABp5EgC0ehIAWHwSAPJ9EgCMfxIAJoESAMqCEgBkhBIA/oUSAJiHEgA8iRIA1ooSAHCMEgAKjhIAro8SAEiREgDikhIAhpQSACCWEgC6lxIAVJkSAO6aEgCSnBIALJ4SAMafEgBgoRIABKMSAJ6kEgA4phIA0qcSAHapEgAQqxIAqqwSAESuEgDorxIAgrESAByzEgC2tBIAULYSAPS3EgCOuRIAKLsSAMK8EgBmvhIAAMASAJrBEgA0wxIA2MQSAHLGEgAMyBIAsMkSAErLEgDkzBIAfs4SACLQEgC80RIAVtMSAPDUEgCU1hIALtgSAMjZEgBi2xIABt0SAKDeEgA64BIA1OESAHjjEgAS5RIArOYSAFDoEgDq6RIAhOsSAB7tEgDC7hIAXPASAPbxEgCQ8xIANPUSAM72EgBo+BIAAvoSAJz7EgBA/RIA2v4SAHQAEwAOAhMAsgMTAEwFEwDmBhMAgAgTABoKEwC+CxMAWA0TAPIOEwCMEBMAMBITAMoTEwBkFRMACBcTAKIYEwA8GhMA1hsTAHodEwAUHxMAriATAEgiEwDsIxMAhiUTACAnEwC6KBMAXioTAPgrEwCSLRMALC8TANAwEwBqMhMABDQTAKg1EwBCNxMA3DgTAHY6EwAaPBMAtD0TAE4/EwDoQBMAgkITACZEEwDARRMAWkcTAPRIEwCYShMAMkwTAMxNEwBmTxMAClETAKRSEwA+VBMA2FUTAHxXEwAWWRMAsFoTAEpcEwDuXRMAiF8TACJhEwC8YhMAYGQTAPplEwCUZxMALmkTANJqEwBsbBMABm4TAKpvEwBEcRMA3nITAHh0EwAcdhMAtncTAFB5EwDqehMAjnwTACh+EwDCfxMAXIETAACDEwCahBMANIYTAM6HEwByiRMADIsTAKaMEwBAjhMA5I8TAH6REwAYkxMAspQTAEyWEwDwlxMAipkTACSbEwC+nBMAYp4TAPyfEwCWoRMAMKMTANSkEwBuphMACKgTAKKpEwBGqxMA4KwTAHquEwAUsBMAuLETAFKzEwDstBMAhrYTACq4EwDEuRMAXrsTAPi8EwCcvhMANsATANDBEwB0wxMADsUTAKjGEwBCyBMA5skTAIDLEwAazRMAtM4TAFjQEwDy0RMAjNMTACbVEwDK1hMAZNgTAP7ZEwCY2xMAPN0TANbeEwBw4BMACuITAK7jEwBI5RMA4uYTAHzoEwAg6hMAuusTAFTtEwDu7hMAkvATACzyEwDG8xMAYPUTAAT3EwCe+BMAOPoTANL7EwB2/RMAEP8TAKoAFABEAhQA3gMUAIIFFAAcBxQAtggUAFAKFAD0CxQAjg0UACgPFADCEBQAZhIUAAAUFACaFRQANBcUANgYFAByGhQADBwUAKYdFABKHxQA5CAUAH4iFAAiJBQAvCUUAFYnFADwKBQAlCoUAC4sFADILRQAYi8UAAYxFACgMhQAOjQUANQ1FAB4NxQAEjkUAKw6FABGPBQA6j0UAIQ/FAAeQRQAuEIUAFJEFAD2RRQAkEcUACpJFADOShQAaEwUAAJOFACcTxQAQFEUANpSFAB0VBQADlYUALJXFABMWRQA5loUAIBcFAAkXhQAvl8UAFhhFADyYhQAlmQUADBmFADKZxQAZGkUAAhrFACibBQAPG4UAOBvFAB6cRQAFHMUAK50FABSdhQA7HcUAIZ5FAAgexQAunwUAF5+FAD4fxQAkoEUACyDFADQhBQAaoYUAASIFACeiRQAQosUANyMFAB2jhQAEJAUALSRFABOkxQA6JQUAIKWFAAmmBQAwJkUAFqbFAD0nBQAjp4UADKgFADMoRQAZqMUAAClFACkphQAPqgUANipFAB8qxQAFq0UALCuFABKsBQA7rEUAIizFAAitRQAvLYUAGC4FAD6uRQAlLsUAC69FADSvhQAbMAUAAbCFACgwxQARMUUAN7GFAB4yBQAHMoUALbLFABQzRQA6s4UAI7QFAAo0hQAwtMUAFzVFAAA1xQAmtgUADTaFADO2xQAct0UAAzfFACm4BQAQOIUAOTjFAB+5RQAGOcUALLoFABW6hQA8OsUAIrtFAAk7xQAvvAUAGLyFAD88xQAlvUUADD3FADU+BQAbvoUAAj8FACi/RQARv8UAOAAFQB6AhUAFAQVALgFFQBSBxUA7AgVAIYKFQAqDBUAxA0VAF4PFQD4EBUAnBIVADYUFQDQFRUAahcVAA4ZFQCoGhUAQhwVANwdFQCAHxUAGiEVALQiFQBYJBUA8iUVAIwnFQAmKRUAyioVAGQsFQD+LRUAmC8VADwxFQDWMhUAcDQVAAo2FQCuNxUASDkVAOI6FQB8PBUAID4VALo/FQBUQRUA7kIVAJJEFQAsRhUAxkcVAGBJFQAESxUAnkwVADhOFQDSTxUAdlEVABBTFQCqVBUARFYVAOhXFQCCWRUAHFsVALZcFQBaXhUA9F8VAI5hFQAoYxUAzGQVAGZmFQAAaBUAmmkVADRrFQDYbBUAcm4VAAxwFQCmcRUASnMVAOR0FQB+dhUAGHgVALx5FQBWexUA8HwVAIp+FQAugBUAyIEVAGKDFQAGhRUAoIYVADqIFQDUiRUAeIsVABKNFQCsjhUARpAVAOqRFQCEkxUAHpUVALiWFQBcmBUA9pkVAJCbFQAqnRUAzp4VAGigFQACohUAnKMVAEClFQDaphUAdKgVABiqFQCyqxUATK0VAOauFQCAsBUAJLIVAL6zFQBYtRUA8rYVAJa4FQAwuhUAyrsVAGS9FQAIvxUAosAVADzCFQDWwxUAcMUVABTHFQCuyBUASMoVAOLLFQCGzRUAIM8VALrQFQBU0hUA+NMVAJLVFQAs1xUAxtgVAGraFQAE3BUAnt0VAELfFQDc4BUAduIVABDkFQC05RUATucVAOjoFQCC6hUAJuwVAMDtFQBa7xUA9PAVAJjyFQAy9BUAzPUVAGb3FQAK+RUApPoVAD78FQDi/RUAfP8VABYBFgCwAhYAVAQWAO4FFgCIBxYAIgkWAMYKFgBgDBYA+g0WAJQPFgA4ERYA0hIWAGwUFgAGFhYAoBcWAEQZFgDeGhYAeBwWABIeFgC2HxYAUCEWAOoiFgCEJBYAKCYWAMInFgBcKRYA9ioWAJAsFgA0LhYAzi8WAGgxFgAMMxYApjQWAEA2FgDaNxYAfjkWABg7FgCyPBYATD4WAPA/FgCKQRYAJEMWAMhEFgBiRhYA/EcWAJZJFgAwSxYA1EwWAG5OFgAIUBYAolEWAEZTFgDgVBYAelYWABRYFgC4WRYAUlsWAOxcFgCGXhYAKmAWAMRhFgBeYxYA+GQWAJxmFgA2aBYA0GkWAGprFgAObRYAqG4WAEJwFgDccRYAgHMWABp1FgC0dhYATngWAPJ5FgCMexYAJn0WAMB+FgBkgBYA/oEWAJiDFgAyhRYA1oYWAHCIFgAKihYApIsWAEiNFgDijhYAfJAWACCSFgC6kxYAVJUWAO6WFgCSmBYALJoWAMabFgBgnRYABJ8WAJ6gFgA4ohYA0qMWAHalFgAQpxYAqqgWAESqFgDoqxYAgq0WAByvFgC2sBYAWrIWAPSzFgCOtRYAKLcWAMy4FgBmuhYAALwWAJq9FgA0vxYA2MAWAHLCFgAMxBYApsUWAErHFgDkyBYAfsoWABjMFgC8zRYAVs8WAPDQFgCK0hYALtQWAMjVFgBi1xYA/NgWAKDaFgA63BYA1N0WAG7fFgAS4RYArOIWAEbkFgDg5RYAhOcWAB7pFgC46hYAXOwWAPbtFgCQ7xYAKvEWAM7yFgBo9BYAAvYWAJz3FgBA+RYA2voWAHT8FgAO/hYAsv8WAEwBFwDmAhcAgAQXACQGFwC+BxcAWAkXAPIKFwCWDBcAMA4XAMoPFwBkERcACBMXAKIUFwA8FhcA1hcXAHoZFwAUGxcArhwXAEgeFwDiHxcAhiEXACAjFwC6JBcAVCYXAPgnFwCSKRcALCsXAMYsFwBqLhcABDAXAJ4xFwA4MxcA3DQXAHY2FwAQOBcAtDkXAE47FwDoPBcAgj4XACZAFwDAQRcAWkMXAPREFwCYRhcAMkgXAMxJFwBmSxcACk0XAKROFwA+UBcA2FEXAHxTFwAWVRcAsFYXAEpYFwDuWRcAiFsXACJdFwC8XhcAVmAXAPphFwCUYxcALmUXAMhmFwBsaBcABmoXAKBrFwBEbRcA3m4XAHhwFwASchcAtnMXAFB1FwDqdhcAhHgXACh6FwDCexcAXH0XAPZ+FwCagBcANIIXAM6DFwBohRcADIcXAKaIFwBAihcA2osXAH6NFwAYjxcAspAXAFaSFwDwkxcAipUXACSXFwDImBcAYpoXAPybFwCWnRcAOp8XANSgFwBuohcACKQXAKylFwBGpxcA4KgXAHqqFwAUrBcAuK0XAFKvFwDssBcAhrIXACq0FwDEtRcAXrcXAPi4FwCcuhcANrwXANC9FwBqvxcABMEXAKjCFwBCxBcA3MUXAIDHFwAayRcAtMoXAE7MFwDyzRcAjM8XACbRFwDA0hcAZNQXAP7VFwCY1xcAMtkXANbaFwBw3BcACt4XAKTfFwBI4RcA4uIXAHzkFwAg5hcAuucXAFTpFwDu6hcAkuwXACzuFwDG7xcAYPEXAATzFwCe9BcAOPYXANL3FwB2+RcAEPsXAKr8FwBE/hcA6P8XAIIBGAAcAxgAtgQYAFoGGAD0BxgAjgkYACgLGADCDBgAZg4YAAAQGACaERgANBMYANgUGAByFhgADBgYAKYZGABKGxgA5BwYAH4eGAAYIBgAvCEYAFYjGADwJBgAiiYYAC4oGADIKRgAYisYAPwsGACgLhgAOjAYANQxGABuMxgAEjUYAKw2GABGOBgA4DkYAIQ7GAAePRgAuD4YAFJAGAD2QRgAkEMYACpFGADERhgAaEgYAAJKGACcSxgANk0YANpOGAB0UBgADlIYAKhTGABMVRgA5lYYAIBYGAAaWhgAvlsYAFhdGADyXhgAjGAYADBiGADKYxgAZGUYAAhnGACiaBgAPGoYANZrGAB6bRgAFG8YAK5wGABIchgA7HMYAIZ1GAAgdxgAungYAF56GAD4exgAkn0YACx/GADQgBgAaoIYAASEGACehRgAQocYANyIGAB2ihgAEIwYALSNGABOjxgA6JAYAIKSGAAmlBgAwJUYAFqXGAD0mBgAmJoYADKcGADMnRgAZp8YAAChGACkohgAPqQYANilGABypxgAFqkYALCqGABKrBgA5K0YAIivGAAisRgAvLIYAFa0GAD6tRgAlLcYAC65GADIuhgAbLwYAAa+GACgvxgARMEYAN7CGAB4xBgAEsYYALbHGABQyRgA6soYAITMGAAozhgAws8YAFzRGAD20hgAmtQYADTWGADO1xgActkYAAzbGACm3BgAQN4YAOTfGAB+4RgAGOMYALLkGABM5hgA8OcYAIrpGAAk6xgAvuwYAGLuGAD87xgAlvEYADDzGADU9BgAbvYYAAj4GACi+RgARvsYAOD8GAB6/hgAFAAZAK4BGQBSAxkA7AQZAIYGGQAgCBkAxAkZAF4LGQD4DBkAkg4ZADYQGQDQERkAahMZAA4VGQCoFhkAQhgZANwZGQCAGxkAGh0ZALQeGQBOIBkA8iEZAIwjGQAmJRkAwCYZAGQoGQD+KRkAmCsZADwtGQDWLhkAcDAZAAoyGQCkMxkASDUZAOI2GQB8OBkAFjoZALo7GQBUPRkA7j4ZAIhAGQAsQhkAxkMZAGBFGQD6RhkAnkgZADhKGQDSSxkAbE0ZABBPGQCqUBkARFIZAN5TGQCCVRkAHFcZALZYGQBQWhkA9FsZAI5dGQAoXxkAzGAZAGZiGQAAZBkAmmUZAD5nGQDYaBkAcmoZAAxsGQCwbRkASm8ZAORwGQB+chkAInQZALx1GQBWdxkA8HgZAJR6GQAufBkAyH0ZAGJ/GQAGgRkAoIIZADqEGQDUhRkAeIcZABKJGQCsihkARowZAOCNGQCEjxkAHpEZALiSGQBSlBkA9pUZAJCXGQAqmRkAxJoZAGicGQACnhkAnJ8ZADahGQDaohkAdKQZAA6mGQCopxkATKkZAOaqGQCArBkAGq4ZAL6vGQBYsRkA8rIZAIy0GQAwthkAyrcZAGS5GQD+uhkAorwZADy+GQDWvxkAcMEZABTDGQCuxBkASMYZAOzHGQCGyRkAIMsZALrMGQBezhkA+M8ZAJLRGQAs0xkA0NQZAGrWGQAE2BkAntkZAELbGQDc3BkAdt4ZABDgGQC04RkATuMZAOjkGQCC5hkAJugZAMDpGQBa6xkA9OwZAJjuGQAy8BkAzPEZAGbzGQAK9RkApPYZAD74GQDY+RkAcvsZABb9GQCw/hkASgAaAOQBGgCIAxoAIgUaALwGGgBWCBoA+gkaAJQLGgAuDRoAyA4aAGwQGgAGEhoAoBMaADoVGgDeFhoAeBgaABIaGgC2GxoAUB0aAOoeGgCEIBoAKCIaAMIjGgBcJRoA9iYaAJooGgA0KhoAzisaAGgtGgAWLxoAsDAaAEoyGgDuMxoAiDUaACI3GgC8OBoAVjoaAPo7GgCUPRoALj8aANJAGgBsQhoABkQaAKBFGgBERxoA3kgaAHhKGgASTBoAtk0aAFBPGgDqUBoAhFIaAChUGgDCVRoAXFcaAPZYGgCaWhoANFwaAM5dGgByXxoADGEaAKZiGgBAZBoA5GUaAH5nGgAYaRoAsmoaAFZsGgDwbRoAim8aACRxGgC+choAYnQaAPx1GgCWdxoAMHkaANR6GgBufBoACH4aAKJ/GgBGgRoA4IIaAHqEGgAUhhoAuIcaAFKJGgDsihoAhowaACqOGgDEjxoAXpEaAPiSGgCclBoANpYaANCXGgBqmRoABJsaAKicGgBCnhoA3J8aAIChGgAaoxoAtKQaAE6mGgDypxoAjKkaACarGgDArBoAZK4aAP6vGgCYsRoAMrMaANa0GgBwthoACrgaAKS5GgBIuxoA4rwaAHy+GgAWwBoAusEaAFTDGgDuxBoAksYaACzIGgDGyRoAYMsaAATNGgCezhoAONAaANLRGgB20xoAENUaAKrWGgBE2BoA6NkaAILbGgAc3RoAtt4aAFDgGgD04RoAjuMaACjlGgDC5hoAZugaAADqGgCa6xoANO0aANjuGgBy8BoADPIaAKbzGgBK9RoA5PYaAH74GgAY+hoAvPsaAFb9GgDw/hoAigAbAC4CGwDIAxsAYgUbAPwGGwCgCBsAOgobANQLGwBuDRsAEg8bAKwQGwBGEhsA4BMbAIQVGwAeFxsAuBgbAFwaGwD2GxsAkB0bACofGwDOIBsAaCIbAAIkGwCcJRsAQCcbANooGwB0KhsADiwbALItGwBMLxsA5jAbAIAyGwAaNBsAvjUbAFg3GwDyOBsAjDobADA8GwDKPRsAZD8bAP5AGwCiQhsAPEQbANZFGwB6RxsAFEkbAK5KGwBITBsA7E0bAIZPGwAgURsAulIbAF5UGwD4VRsAklcbACxZGwDQWhsAalwbAAReGwCeXxsAQmEbANxiGwB2ZBsAEGYbALRnGwBOaRsA6GobAIJsGwAmbhsAwG8bAFpxGwD0chsAmHQbADJ2GwDMdxsAZnkbAAp7GwCkfBsAPn4bANh/GwB8gRsAFoMbALCEGwBKhhsA7ocbAIiJGwAiixsAvIwbAFaOGwD6jxsAlJEbAC6TGwDIlBsAbJYbAAaYGwCgmRsAOpsbAN6cGwB4nhsAEqAbAKyhGwBQoxsA6qQbAISmGwAoqBsAwqkbAFyrGwD2rBsAmq4bADSwGwDOsRsAaLMbAAy1GwCmthsAQLgbANq5GwB+uxsAGL0bALK+GwBMwBsA8MEbAIrDGwAkxRsAyMYbAGLIGwD8yRsAlssbADrNGwDUzhsAbtAbAAjSGwCi0xsARtUbAODWGwB62BsAFNobALjbGwBS3RsA7N4bAIbgGwAq4hsAxOMbAF7lGwD45hsAnOgbADbqGwDQ6xsAau0bAATvGwCo8BsAQvIbANzzGwB29RsAGvcbALT4GwBO+hsA8vsbAIz9GwAm/xsAwAAcAGQCHAD+AxwAmAUcADIHHADWCBwAcAocAAoMHACkDRwASA8cAOIQHAB8EhwAFhQcALoVHABUFxwA7hgcAJIaHAAsHBwAxh0cAGAfHAAEIRwAniIcADgkHADSJRwAdiccABApHACqKhwARCwcAOgtHACCLxwAHDEcALYyHABQNBwA9DUcAI43HAAoORwAwjocAGY8HAAAPhwAmj8cADRBHADYQhwAckQcAAxGHACwRxwASkkcAORKHAB+TBwAIk4cALxPHABWURwA8FIcAJRUHAAuVhwAyFccAGJZHAAGWxwAoFwcADpeHADUXxwAeGEcABJjHACsZBwARmYcAOBnHACEaRwAHmscALhsHABSbhwA9m8cAJBxHAAqcxwAxHQcAGh2HAACeBwAnHkcADZ7HADafBwAdH4cAA6AHACogRwATIMcAOaEHACAhhwAGogcAL6JHABYixwA8owcAIyOHAAwkBwAypEcAGSTHAD+lBwAopYcADyYHADWmRwAcJscABSdHACunhwASKAcAOyhHACGoxwAIKUcALqmHABeqBwA+KkcAJKrHAAsrRwA0K4cAGqwHAAEshwAnrMcAEK1HADcthwAdrgcABC6HAC0uxwATr0cAOi+HACCwBwAJsIcAMDDHABaxRwA9MYcAJjIHAAyyhwAzMscAGbNHAAAzxwApNAcAD7SHADY0xwActUcABbXHACw2BwAStocAOTbHACI3RwAIt8cALzgHABW4hwA+uMcAJTlHAAu5xwAyOgcAGzqHAAG7BwAoO0cAETvHADe8BwAePIcABL0HAC29RwAUPccAOr4HACE+hwAKPwcAML9HABc/xwA9gAdAJoCHQA0BB0AzgUdAGgHHQAMCR0ApgodAEAMHQDkDR0Afg8dABgRHQCyEh0ATBQdAPAVHQCKFx0AJBkdAL4aHQBiHB0A/B0dAJYfHQAwIR0A1CIdAG4kHQAIJh0AoicdAEYpHQDgKh0AeiwdABQuHQC4Lx0AUjEdAOwyHQCGNB0AKjYdAMQ3HQBeOR0A+DodAJw8HQA2Ph0A0D8dAGpBHQAOQx0AqEQdAEJGHQDmRx0AgEkdABpLHQC0TB0ATk4dAPJPHQCMUR0AJlMdAMBUHQBkVh0A/lcdAJhZHQAyWx0A1lwdAHBeHQAKYB0ApGEdAEhjHQDiZB0AfGYdABZoHQC6aR0AVGsdAO5sHQCIbh0AInAdAMZxHQBgcx0A+nQdAJR2HQA4eB0A0nkdAGx7HQAGfR0Aqn4dAESAHQDegR0AgoMdAByFHQC2hh0AUIgdAPSJHQCOix0AKI0dAMKOHQBmkB0AAJIdAJqTHQA0lR0A2JYdAHKYHQAMmh0AppsdAEqdHQDknh0AfqAdACKiHQC8ox0AVqUdAPCmHQCUqB0ALqodAMirHQBirR0ABq8dAKCwHQA6sh0A1LMdAHi1HQAStx0ArLgdAEa6HQDqux0AhL0dAB6/HQC4wB0AUsIdAPbDHQCQxR0AKscdAMTIHQBoyh0AAswdAJzNHQA2zx0A2tAdAHTSHQAO1B0AqNUdAEzXHQDm2B0AgNodABrcHQC+3R0AWN8dAPLgHQCM4h0AMOQdAMrlHQBk5x0A/ugdAKLqHQA87B0A1u0dAHDvHQAU8R0ArvIdAEj0HQDi9R0AhvcdACD5HQC6+h0AVPwdAPj9HQCS/x0ALAEeANACHgBqBB4ABAYeAJ4HHgBCCR4A3AoeAHYMHgAQDh4AtA8eAE4RHgDoEh4AghQeACYWHgDAFx4AWhkeAPQaHgCYHB4AMh4eAMwfHgBmIR4ACiMeAKQkHgA+Jh4A2CceAHwpHgAWKx4AsCweAEouHgDuLx4AiDEeACIzHgC8NB4AYDYeAPo3HgCUOR4ALjseANI8HgBsPh4ABkAeAKBBHgBEQx4A3kQeAHhGHgASSB4AtkkeAFBLHgDqTB4AhE4eAChQHgDCUR4AXFMeAPZUHgCaVh4ANFgeAM5ZHgBoWx4ADF0eAKZeHgBAYB4A2mEeAH5jHgAYZR4AsmYeAExoHgDmaR4AimseACRtHgC+bh4AWHAeAPxxHgCWcx4AMHUeAMp2HgBueB4ACHoeAKJ7HgA8fR4A4H4eAHqAHgAUgh4AroMeAFKFHgDshh4AhogeACCKHgDEix4AXo0eAPiOHgCckB4ANpIeANCTHgBqlR4ADpceAKiYHgBCmh4A3JseAICdHgAanx4AtKAeAE6iHgDyox4AjKUeACanHgDAqB4AZKoeAP6rHgCYrR4APK8eANawHgBwsh4ACrQeAKS1HgBItx4A4rgeAHy6HgAWvB4Aur0eAFS/HgDuwB4AiMIeACzEHgDGxR4AYMceAPrIHgCeyh4AOMweANLNHgBszx4AENEeAKrSHgBE1B4A3tUeAHjXHgAc2R4AttoeAFDcHgDq3R4Ajt8eACjhHgDC4h4AXOQeAADmHgCa5x4ANOkeANjqHgBy7B4ADO4eAKbvHgBK8R4A5PIeAH70HgAY9h4AvPceAFb5HgDw+h4AivweAC7+HgDI/x4AYgEfAPwCHwCgBB8AOgYfANQHHwB4CR8AEgsfAKwMHwBGDh8A6g8fAIQRHwAeEx8AuBQfAFwWHwD2Fx8AkBkfACobHwDEHB8AaB4fAAIgHwCcIR8AQCMfANokHwB0Jh8ADigfAKgpHwBMKx8A5iwfAIAuHwAaMB8AvjEfAFgzHwDyNB8AjDYfADA4HwDKOR8AZDsfAAg9HwCiPh8APEAfANZBHwB6Qx8AFEUfAK5GHwBISB8A7EkfAIZLHwAgTR8Auk4fAF5QHwD4UR8AklMfACxVHwDGVh8AalgfAARaHwCeWx8AOF0fANxeHwB2YB8AEGIfAKpjHwBOZR8A6GYfAIJoHwAcah8AwGsfAFptHwD0bh8AjnAfADJyHwDMcx8AZnUfAAB3HwCkeB8APnofANh7HwByfR8AFn8fALCAHwBKgh8A5IMfAIiFHwAihx8AvIgfAFaKHwD6ix8AlI0fAC6PHwDSkB8AbJIfAAaUHwCglR8ARJcfAN6YHwB4mh8AEpwfALadHwBQnx8A6qAfAISiHwAopB8AwqUfAFynHwD2qB8AmqofADSsHwDOrR8AaK8fAAyxHwCmsh8AQLQfANq1HwB+tx8AGLkfALK6HwBMvB8A8L0fAIq/HwAkwR8AvsIfAFjEHwD8xR8AlscfADDJHwDKyh8AbswfAAjOHwCizx8APNEfAODSHwB61B8AFNYfAK7XHwBS2R8A7NofAIbcHwAg3h8AxN8fAF7hHwD44h8AkuQfADbmHwDQ5x8AaukfAATrHwCo7B8AQu4fANzvHwCA8R8AGvMfALT0HwBO9h8A8vcfAIz5HwAm+x8AwPwfAGT+HwD+/x8AmAEgADIDIADWBCAAcAYgAAoIIACkCSAASAsgAOIMIAB8DiAAFhAgALoRIABUEyAA7hQgAIgWIAAsGCAAxhkgAGAbIAD6HCAAnh4gADggIADSISAAbCMgABAlIACqJiAARCggAN4pIACCKyAAHC0gALYuIABQMCAA9DEgAI4zIAAoNSAAwjYgAGY4IAAAOiAAmjsgAD49IADYPiAAckAgAAxCIACmQyAASkUgAORGIAB+SCAAGEogALxLIABWTSAA8E4gAIpQIAAuUiAAyFMgAGJVIAD8ViAAoFggADpaIADUWyAAbl0gAAhfIACsYCAARmIgAOBjIAB6ZSAAHmcgALhoIABSaiAA7GsgAJBtIAAqbyAAxHAgAF5yIAACdCAAnHUgADZ3IADQeCAAdHogAA58IACofSAATH8gAOaAIACAgiAAGoQgAL6FIABYhyAA8oggAIyKIAAwjCAAyo0gAGSPIAD+kCAAopIgADyUIADWlSAAcJcgABSZIACumiAASJwgAOydIACGnyAAIKEgALqiIABepCAA+KUgAJKnIAAsqSAA0KogAGqsIAAEriAAnq8gAEKxIADcsiAAdrQgABC2IAC0tyAATrkgAOi6IACCvCAAHL4gAMC/IABawSAA9MIgAI7EIAAyxiAAzMcgAGbJIAAAyyAApMwgAD7OIADYzyAActEgABbTIACw1CAAStYgAOTXIACI2SAAItsgALzcIABW3iAA+t8gAJThIAAu4yAAyOQgAGzmIAAG6CAAoOkgADrrIADe7CAAeO4gABLwIACs8SAAUPMgAOr0IACE9iAAHvggAML5IABc+yAA9vwgAJr+IAA0ACEAzgEhAGgDIQAMBSEApgYhAEAIIQDaCSEAfgshABgNIQCyDiEATBAhAPARIQCKEyEAJBUhAL4WIQBiGCEA/BkhAJYbIQAwHSEAyh4hAG4gIQAIIiEAoiMhADwlIQDgJiEAeighABQqIQCuKyEAUi0hAOwuIQCGMCEAIDIhAMQzIQBeNSEA+DYhAJw4IQA2OiEA0DshAGo9IQAOPyEAqEAhAEJCIQDcQyEAgEUhABpHIQC0SCEATkohAPJLIQCMTSEAJk8hAMBQIQBkUiEA/lMhAJhVIQAyVyEA1lghAHBaIQAKXCEApF0hAD5fIQDiYCEAfGIhABZkIQCwZSEAVGchAO5oIQCIaiEALGwhAMZtIQBgbyEA+nAhAJRyIQA4dCEA0nUhAGx3IQAGeSEAqnohAER8IQDefSEAeH8hAByBIQC2giEAUIQhAOqFIQCOhyEAKIkhAMKKIQBcjCEAAI4hAJqPIQA0kSEA2JIhAHKUIQAMliEAppchAEqZIQDkmiEAfpwhABieIQC8nyEAVqEhAPCiIQCKpCEALqYhAMinIQBiqSEABqshAKCsIQA6riEA1K8hAHixIQASsyEArLQhAEa2IQDgtyEAhLkhAB67IQC4vCEAUr4hAPa/IQCQwSEAKsMhAMTEIQBoxiEAAsghAJzJIQA2yyEA0MwhAHTOIQAO0CEAqNEhAELTIQDm1CEAgNYhABrYIQC02SEAWNshAPLcIQCM3iEAMOAhAMrhIQBk4yEA/uQhAKLmIQA86CEA1ukhAHDrIQAU7SEAru4hAEjwIQDi8SEAhvMhACD1IQC69iEAVPghAPj5IQCS+yEALP0hAMb+IQBqACIABAIiAJ4DIgBCBSIA3AYiAHYIIgAQCiIAtAsiAE4NIgDoDiIAghAiACYSIgDAEyIAWhUiAPQWIgCYGCIAMhoiAMwbIgBmHSIAAB8iAKQgIgA+IiIA2CMiAHIlIgAWJyIAsCgiAEoqIgDuKyIAiC0iACIvIgC8MCIAYDIiAPozIgCUNSIALjciANI4IgBsOiIABjwiAKA9IgBEPyIA3kAiAHhCIgASRCIAtkUiAFBHIgDqSCIAhEoiAChMIgDCTSIAXE8iAPZQIgCQUiIANFQiAM5VIgBoVyIAAlkiAKZaIgBAXCIA2l0iAHRfIgAYYSIAsmIiAExkIgDwZSIAimciACRpIgC+aiIAWGwiAPxtIgCWbyIAMHEiAMpyIgBudCIACHYiAKJ3IgA8eSIA4HoiAHp8IgAUfiIArn8iAFKBIgDsgiIAhoQiACqGIgDEhyIAXokiAPiKIgCcjCIANo4iANCPIgBqkSIADpMiAKiUIgBCliIA3JciAICZIgAamyIAtJwiAE6eIgDynyIAjKEiACajIgDApCIAZKYiAP6nIgCYqSIAMqsiAMysIgBwriIACrAiAKSxIgA+syIA4rQiAHy2IgAWuCIAsLkiAFS7IgDuvCIAiL4iACLAIgDGwSIAYMMiAPrEIgCUxiIAOMgiANLJIgBsyyIABs0iAKrOIgBE0CIA3tEiAILTIgAc1SIAttYiAFDYIgD02SIAjtsiACjdIgDC3iIAZuAiAADiIgCa4yIANOUiANjmIgBy6CIADOoiAKbrIgBK7SIA5O4iAH7wIgAY8iIAvPMiAFb1IgDw9iIAivgiAC76IgDI+yIAYv0iAPz+IgCgACMAOgIjANQDIwBuBSMAEgcjAKwIIwBGCiMA4AsjAHoNIwAeDyMAuBAjAFISIwDsEyMAkBUjADQXIwDiGCMAfBojABYcIwC6HSMAVB8jAO4gIwCIIiMALCQjAMYlIwBgJyMA+igjAJ4qIwA4LCMA0i0jAGwvIwAQMSMAqjIjAEQ0IwDeNSMAgjcjABw5IwC2OiMAUDwjAPQ9IwCOPyMAKEEjAMxCIwBmRCMAAEYjAJpHIwA0SSMA2EojAHJMIwAMTiMApk8jAEpRIwDkUiMAflQjABhWIwC8VyMAVlkjAPBaIwCKXCMALl4jAMhfIwBiYSMA/GIjAKBkIwA6ZiMA1GcjAG5pIwAIayMArGwjAEZuIwDgbyMAenEjAB5zIwC4dCMAUnYjAOx3IwCQeSMAKnsjAMR8IwBofiMAAoAjAJyBIwA2gyMA2oQjAHSGIwAOiCMAqIkjAEyLIwDmjCMAgI4jABqQIwC+kSMAWJMjAPKUIwCMliMAMJgjAMqZIwBkmyMACJ0jAKKeIwA8oCMA1qEjAHqjIwAUpSMArqYjAEioIwDsqSMAhqsjACCtIwC6riMAXrAjAPixIwCSsyMALLUjAMa2IwBquCMABLojAJ67IwA4vSMA3L4jAHbAIwAQwiMAqsMjAE7FIwDoxiMAgsgjABzKIwDAyyMAWs0jAPTOIwCO0CMAMtIjAMzTIwBm1SMAANcjAKTYIwA+2iMA2NsjAHLdIwAW3yMAsOAjAEriIwDk4yMAiOUjACLnIwC86CMAVuojAPrrIwCU7SMALu8jANLwIwBs8iMABvQjAKD1IwBE9yMA3vgjAHj6IwAS/CMAtv0jAFD/IwDqACQAhAIkACgEJADCBSQAXAckAPYIJACaCiQANAwkAM4NJABoDyQADBEkAKYSJABAFCQA2hUkAHQXJAAYGSQAshokAEwcJADmHSQAih8kACQhJAC+IiQAWCQkAPwlJACWJyQAMCkkANQqJABuLCQACC4kAKIvJABGMSQA4DIkAHo0JAAUNiQAuDckAFI5JADsOiQAhjwkACo+JADEPyQAXkEkAPhCJACcRCQANkYkANBHJABqSSQADkskAKhMJABCTiQA3E8kAIBRJAAaUyQAtFQkAE5WJADoVyQAjFkkACZbJADAXCQAWl4kAP5fJACYYSQAMmMkAMxkJABwZiQACmgkAKRpJAA+ayQA4mwkAHxuJAAWcCQAsHEkAFRzJADudCQAiHYkACJ4JADGeSQAYHskAPp8JACUfiQAOIAkANKBJABsgyQABoUkAKqGJABEiCQA3okkAIKLJAAcjSQAto4kAFCQJAD0kSQAjpMkACiVJADCliQAZpgkAACaJACamyQANJ0kANieJAByoCQADKIkAKajJABKpSQA5KYkAH6oJAAiqiQAvKskAFatJADwriQAirAkAC6yJADIsyQAYrUkAPy2JACguCQAOrokANS7JABuvSQAEr8kAKzAJABGwiQA4MMkAHrFJAAexyQAuMgkAFLKJADsyyQAkM0kACrPJADE0CQAXtIkAALUJACc1SQANtckANrYJAB02iQADtwkAKjdJABM3yQA5uAkAIDiJAAa5CQAvuUkAFjnJADy6CQAjOokADDsJADK7SQAZO8kAAjxJACi8iQAPPQkANb1JAB69yQAFPkkAK76JABI/CQA4v0kAIb/JAAgASUAugIlAFQEJQD4BSUAkgclACwJJQDGCiUAagwlAAQOJQCeDyUAQhElANwSJQB2FCUAEBYlAKoXJQBOGSUA6BolAIIcJQAmHiUAwB8lAFohJQD0IiUAmCQlADImJQDMJyUAZiklAAorJQCkLCUAPi4lANgvJQB8MSUAFjMlALA0JQBKNiUA7jclAIg5JQAiOyUAvDwlAFY+JQD6PyUAlEElAC5DJQDIRCUAbEYlAAZIJQCgSSUAOkslAN5MJQB4TiUAElAlAKxRJQBGUyUA6lQlAIRWJQAeWCUAwlklAFxbJQD2XCUAkF4lADRgJQDOYSUAaGMlAAJlJQCmZiUAQGglANppJQB0ayUAGG0lALJuJQBMcCUA5nElAIpzJQAkdSUAvnYlAFh4JQD8eSUAlnslADB9JQDUfiUAboAlAAiCJQCigyUARoUlAOCGJQB6iCUAFIolALiLJQBSjSUA7I4lAIaQJQAqkiUAxJMlAF6VJQD4liUAnJglADaaJQDQmyUAap0lAA6fJQCooCUAQqIlANyjJQCApSUAGqclALSoJQBOqiUA6KslAIytJQAmryUAwLAlAFqyJQD+syUAmLUlADK3JQDMuCUAcLolAAq8JQCkvSUAPr8lAOLAJQB8wiUAFsQlALDFJQBUxyUA7sglAIjKJQAizCUAxs0lAGDPJQD60CUAntIlADjUJQDS1SUAbNclABDZJQCq2iUARNwlAN7dJQCC3yUAHOElALbiJQBQ5CUA9OUlAI7nJQAo6SUAwuolAGbsJQAA7iUAmu8lADTxJQDY8iUAcvQlAAz2JQCm9yUASvklAOT6JQB+/CUAGP4lALz/JQBWASYA8AImAIoEJgAkBiYAyAcmAGIJJgD8CiYAlgwmADoOJgDUDyYAbhEmABITJgCsFCYARhYmAOAXJgCEGSYAHhsmALgcJgBcHiYA9h8mAJAhJgAqIyYAziQmAGgmJgACKCYAnCkmADYrJgDaLCYAdC4mAA4wJgCoMSYATDMmAOY0JgCANiYAGjgmAL45JgBYOyYA8jwmAIw+JgAwQCYAykEmAGRDJgD+RCYAmEYmADxIJgDWSSYAcEsmAApNJgCuTiYASFAmAOJRJgB8UyYAIFUmALpWJgBUWCYA+FkmAJJbJgAsXSYAxl4mAGBgJgAEYiYAnmMmADhlJgDcZiYAdmgmABBqJgCqayYATm0mAOhuJgCCcCYAHHImAMBzJgBadSYA9HYmAI54JgAyeiYAzHsmAGZ9JgAAfyYApIAmAD6CJgDYgyYAfIUmABaHJgCwiCYASoomAO6LJgCIjSYAIo8mALyQJgBgkiYA+pMmAJSVJgAulyYAyJgmAGyaJgAGnCYAoJ0mADqfJgDeoCYAeKImABKkJgCspSYAUKcmAOqoJgCEqiYAHqwmAMKtJgBcryYA9rAmAJCyJgAqtCYAzrUmAGi3JgACuSYApromAEC8JgDavSYAdL8mABjBJgCywiYATMQmAObFJgCKxyYAJMkmAL7KJgBYzCYA/M0mAJbPJgAw0SYAytImAG7UJgAI1iYAotcmAEbZJgDg2iYAetwmABTeJgC43yYAUuEmAOziJgCG5CYAKuYmAMTnJgBe6SYA+OomAJzsJgA27iYA0O8mAGrxJgAO8yYAqPQmAEL2JgDc9yYAdvkmABr7JgC0/CYATv4mAOj/JgCMAScAJgMnAMAEJwBaBicA/gcnAJgJJwAyCycAzAwnAHAOJwAKECcApBEnAEgTJwDiFCcAfBYnABYYJwC6GScAVBsnAO4cJwCIHicALCAnAMYhJwBgIycA+iQnAJ4mJwA4KCcA0iknAGwrJwAQLScAqi4nAEQwJwDeMScAgjMnABw1JwC2NicAUDgnAPQ5JwCOOycAKD0nAMI+JwBcQCcAAEInAJpDJwA0RScAzkYnAHJIJwAMSicApksnAEBNJwDkTicAflAnABhSJwCyUycAVlUnAPBWJwCKWCcAJFonAMhbJwBiXScA/F4nAJZgJwA6YicA1GMnAG5lJwAIZycArGgnAEZqJwDgaycAhG0nAB5vJwC4cCcAUnInAPZzJwCQdScAKncnAMR4JwBoeicAAnwnAJx9JwA2fycA2oAnAHSCJwAOhCcAqIUnAEyHJwDmiCcAgIonABqMJwC+jScAWI8nAPKQJwCWkicAMJQnAMqVJwBklycA/pgnAKKaJwA8nCcA1p0nAHCfJwAUoScArqInAEikJwDipScAhqcnACCpJwC6qicAVKwnAPitJwCSrycALLEnAMayJwBgtCcABLYnAJ63JwA4uScA0ronAHa8JwAQvicAqr8nAETBJwDowicAgsQnABzGJwC2xycAWsknAPTKJwCOzCcAMs4nAMzPJwBm0ScAANMnAKTUJwA+1icA2NcnAHLZJwAW2ycAsNwnAEreJwDk3ycAiOEnACLjJwC85CcAYOYnAPrnJwCU6ScALusnANLsJwBs7icABvAnAKDxJwBE8ycA3vQnAHj2JwAS+CcArPknAFD7JwDq/CcAhP4nAB4AKADCASgAXAMoAPYEKACQBigANAgoAM4JKABoCygADA0oAKYOKABAECgA2hEoAHQTKAAYFSgAshYoAEwYKADmGSgAihsoACQdKAC+HigAWCAoAPwhKACWIygAMCUoANQmKABuKCgACCooAKIrKABGLSgA4C4oAHowKAAUMigAuDMoAFI1KADsNigAhjgoACo6KADEOygAXj0oAPg+KACSQCgANkIoANBDKABqRSgABEcoAKhIKABCSigA3EsoAHZNKAAaTygAtFAoAE5SKADoUygAjFUoACZXKADAWCgAWlooAP5bKACYXSgAMl8oAMxgKABwYigACmQoAKRlKAA+ZygA4mgoAHxqKAAWbCgAsG0oAFRvKADucCgAiHIoACJ0KADGdSgAYHcoAPp4KACeeigAOHwoANJ9KABsfygAEIEoAKqCKABEhCgA3oUoAIKHKAAciSgAtoooAFCMKAD0jSgAjo8oACiRKADCkigAZpQoAACWKACalygANJkoANiaKABynCgADJ4oAKafKABKoSgA5KIoAH6kKAAYpigAsqcoAFapKADwqigAiqwoACSuKADIrygAYrEoAPyyKACWtCgAOrYoANS3KABuuSgACLsoAKy8KABGvigA4L8oAHrBKAAewygAuMQoAFLGKADsxygAkMkoACrLKADEzCgAaM4oAALQKACc0SgANtMoANrUKAB01igADtgoAKjZKABM2ygA5twoAIDeKAAa4CgAvuEoAFjjKADy5CgAjOYoADDoKADK6SgAZOsoAP7sKACi7igAPPAoANbxKABw8ygAFPUoAK72KABI+CgA4vkoAIb7KAAg/SgAuv4oAFQAKQDuASkAkgMpACwFKQDGBikAaggpAAQKKQCeCykAOA0pANwOKQB2ECkAEBIpALQTKQBOFSkA6BYpAIIYKQAcGikAwBspAFodKQD0HikAmCApADIiKQDMIykAZiUpAAAnKQCkKCkAPiopANgrKQByLSkAFi8pALAwKQBKMikA5DMpAH41KQAiNykAvDgpAFY6KQDwOykAlD0pAC4/KQDIQCkAYkIpAAZEKQCgRSkAOkcpAN5IKQB4SikAEkwpAKxNKQBQTykA6lApAIRSKQAeVCkAwlUpAFxXKQD2WCkAkFopADRcKQDOXSkAaF8pAAJhKQCmYikAQGQpANplKQB0ZykAGGkpALJqKQBMbCkA8G0pAIpvKQAkcSkAvnIpAGJ0KQD8dSkAlncpADB5KQDUeikAbnwpAAh+KQCifykAPIEpAOCCKQB6hCkAFIYpAK6HKQBSiSkA7IopAIaMKQAgjikAxI8pAF6RKQD4kikAkpQpACyWKQDQlykAapkpAASbKQConCkAQp4pANyfKQB2oSkAGqMpALSkKQBOpikA6KcpAIypKQAmqykAwKwpAFquKQD+rykAmLEpADKzKQDMtCkAcLYpAAq4KQCkuSkASLspAOK8KQB8vikAFsApALrBKQBUwykA7sQpAIjGKQAsyCkAxskpAGDLKQD6zCkAns4pADjQKQDS0SkAbNMpABDVKQCq1ikARNgpAN7ZKQB42ykAHN0pALbeKQBQ4CkA6uEpAI7jKQAo5SkAwuYpAFzoKQAA6ikAmuspADTtKQDO7ikAcvApAAzyKQCm8ykAQPUpAOT2KQB++CkAGPopALL7KQBW/SkA8P4pAIoAKgAkAioAyAMqAGIFKgD8BioAlggqADoKKgDUCyoAbg0qAAgPKgCsECoARhIqAOATKgB6FSoAHhcqALgYKgBSGioA7BsqAJAdKgAqHyoAxCAqAF4iKgACJCoAnCUqADYnKgDQKCoAdCoqAA4sKgCoLSoAQi8qAOYwKgCAMioAGjQqALQ1KgBYNyoA8jgqAIw6KgAmPCoAyj0qAGQ/KgD+QCoAokIqADxEKgDWRSoAcEcqABRJKgCuSioASEwqAOJNKgCGTyoAIFEqALpSKgBUVCoA+FUqAJJXKgAsWSoAxloqAGpcKgAEXioAnl8qADhhKgDcYioAdmQqABBmKgCqZyoATmkqAOhqKgCCbCoAHG4qAMBvKgBacSoA9HIqAI50KgAydioAzHcqAGZ5KgAAeyoApHwqAD5+KgDYfyoAcoEqAAyDKgCwhCoASoYqAOSHKgB+iSoAIosqALyMKgBWjioA8I8qAJSRKgAukyoAyJQqAGKWKgAGmCoAoJkqADqbKgDenCoAeJ4qABKgKgCsoSoAUKMqAOqkKgCEpioAHqgqAMKpKgBcqyoA9qwqAJCuKgA0sCoAzrEqAGizKgAMtSoAprYqAEC4KgDauSoAfrsqABi9KgCyvioATMAqAObBKgCKwyoAJMUqAL7GKgBYyCoA/MkqAJbLKgAwzSoAys4qAG7QKgAI0ioAotMqADzVKgDW1ioAetgqABTaKgCu2yoASN0qAOzeKgCG4CoAIOIqALrjKgBe5SoA+OYqAJLoKgA26ioA0OsqAGrtKgAE7yoAqPAqAELyKgDc8yoAdvUqABr3KgC0+CoATvoqAOj7KgCM/SoAJv8qAMAAKwBaAisA/gMrAJgFKwAyBysAzAgrAGYKKwAKDCsApA0rAD4PKwDiECsAfBIrABYUKwCwFSsAVBcrAO4YKwCIGisAIhwrAMYdKwBgHysA+iArAJQiKwA4JCsA0iUrAGwnKwAGKSsAqiorAEQsKwDeLSsAeC8rABwxKwC2MisAUDQrAPQ1KwCONysAKDkrAMI6KwBmPCsAAD4rAJo/KwA0QSsA2EIrAHJEKwAMRisApkcrAEpJKwDkSisAfkwrABhOKwC8TysAVlErAPBSKwCKVCsALlYrAMhXKwBiWSsA/ForAKBcKwA6XisA1F8rAG5hKwAIYysArGQrAEZmKwDgZysAemkrAB5rKwC4bCsAUm4rAOxvKwCQcSsAKnMrAMR0KwBedisAAngrAJx5KwA2eysA0HwrAHR+KwAOgCsAqIErAEKDKwDmhCsAgIYrABqIKwC0iSsAWIsrAPKMKwCMjisAMJArAMqRKwBkkysA/pQrAKKWKwA8mCsA1pkrAHCbKwAUnSsArp4rAEigKwDioSsAhqMrACClKwC6pisAVKgrAPipKwCSqysALK0rAMauKwBqsCsABLIrAJ6zKwA4tSsA3LYrAHa4KwAQuisAqrsrAE69KwDovisAgsArABzCKwC2wysAWsUrAPTGKwCOyCsAKMorAMzLKwBmzSsAAM8rAJrQKwA+0isA2NMrAHLVKwAM1ysAsNgrAEraKwDk2ysAft0rACLfKwC84CsAVuIrAPrjKwCU5SsALucrAMjoKwBs6isABuwrAKDtKwA67ysA3vArAHjyKwAS9CsArPUrAFD3KwDq+CsAhPorAB78KwDC/SsAXP8rAPYALACQAiwAKgQsAM4FLABoBywAAgksAJwKLABADCwA2g0sAHQPLAAYESwAshIsAEwULADmFSwAihcsACQZLAC+GiwAWBwsAPwdLACWHywAMCEsAMoiLABuJCwACCYsAKInLAA8KSwA4CosAHosLAAULiwAri8sAFIxLADsMiwAhjQsACA2LADENywAXjksAPg6LACcPCwANj4sANA/LABqQSwABEMsAKhELABCRiwA3EcsAHZJLAAaSywAtEwsAE5OLADoTywAjFEsACZTLADAVCwAWlYsAP5XLACYWSwAMlssAMxcLABwXiwACmAsAKRhLAA+YywA2GQsAHxmLAAWaCwAsGksAEprLADubCwAiG4sACJwLADGcSwAYHMsAPp0LACUdiwAOHgsANJ5LABseywABn0sAKp+LABEgCwA3oEsAHiDLAAchSwAtoYsAFCILADqiSwAjossACiNLADCjiwAZpAsAACSLACakywANJUsANiWLABymCwADJosAKabLABKnSwA5J4sAH6gLAAYoiwAvKMsAFalLADwpiwAiqgsAC6qLADIqywAYq0sAPyuLACWsCwAOrIsANSzLAButSwACLcsAKy4LABGuiwA4LssAHq9LAAevywAuMAsAFLCLADswywAkMUsACrHLADEyCwAXsosAALMLACczSwANs8sANDQLAB00iwADtQsAKjVLABC1ywA5tgsAIDaLAAa3CwAtN0sAFjfLADy4CwAjOIsADDkLADK5SwAZOcsAP7oLACi6iwAPOwsANbtLABw7ywAFPEsAK7yLABI9CwA4vUsAIb3LAAg+SwAuvosAFT8LADu/SwAkv8sACwBLQDGAi0AYAQtAAQGLQCeBy0AOAktANwKLQB2DC0AEA4tAKoPLQBOES0A6BItAIIULQAcFi0AwBctAFoZLQD0Gi0AjhwtADIeLQDMHy0AZiEtAAAjLQCkJC0APiYtANgnLQByKS0AFistALAsLQBKLi0A5C8tAIgxLQAiMy0AvDQtAFY2LQD6Ny0AlDktAC47LQDIPC0AYj4tAAZALQCgQS0AOkMtANRELQB4Ri0AEkgtAKxJLQBGSy0A6kwtAIROLQAeUC0AuFEtAFxTLQD2VC0AkFYtACpYLQDOWS0AaFstAAJdLQCcXi0AQGAtANphLQB0Yy0ADmUtALJmLQBMaC0A5mktAIBrLQAkbS0Avm4tAFhwLQD8cS0AlnMtADB1LQDKdi0AbngtAAh6LQCiey0APH0tAOB+LQB6gC0AFIItAK6DLQBShS0A7IYtAIaILQAqii0AxIstAF6NLQD4ji0AkpAtADaSLQDQky0AapUtAASXLQComC0AQpotANybLQB2nS0AGp8tALSgLQBOoi0A6KMtAIKlLQAmpy0AwKgtAFqqLQD0qy0AmK0tADKvLQDMsC0AZrItAAq0LQCktS0APrctANi4LQB8ui0AFrwtALC9LQBUvy0A7sAtAIjCLQAixC0AxsUtAGDHLQD6yC0AlMotADjMLQDSzS0AbM8tAAbRLQCq0i0ARNQtAN7VLQB41y0AHNktALbaLQBQ3C0A9N0tAI7fLQAo4S0AwuItAGbkLQAA5i0AmuctADTpLQDY6i0AcuwtAAzuLQCm7y0AQPEtAOTyLQB+9C0AGPYtALL3LQBW+S0A8PotAIr8LQAu/i0AyP8tAGIBLgD8Ai4AlgQuADoGLgDUBy4AbgkuAAgLLgCsDC4ARg4uAOAPLgB6ES4AHhMuALgULgBSFi4A9hcuAJAZLgAqGy4AxBwuAGgeLgACIC4AnCEuADYjLgDaJC4AdCYuAA4oLgCoKS4ATCsuAOYsLgCALi4AGjAuAL4xLgBYMy4A8jQuAIw2LgAmOC4AyjkuAGQ7LgD+PC4AmD4uADxALgDWQS4AcEMuAApFLgCuRi4ASEguAOJJLgB8Sy4AIE0uALpOLgBUUC4A7lEuAJJTLgAsVS4AxlYuAGBYLgAEWi4AnlsuADhdLgDSXi4AdmAuABBiLgCqYy4ARGUuAOhmLgCCaC4AHGouALZrLgBabS4A9G4uAI5wLgAoci4AzHMuAGZ1LgAAdy4ApHguAD56LgDYey4Acn0uABZ/LgCwgC4ASoIuAOSDLgCIhS4AIocuALyILgBWii4A+osuAJSNLgAujy4AyJAuAGySLgAGlC4AoJUuADqXLgDemC4AeJouABKcLgCsnS4AUJ8uAOqgLgCEoi4AHqQuAMKlLgBcpy4A9qguAJCqLgAqrC4Azq0uAGivLgACsS4AnLIuAEC0LgDatS4AdLcuAA65LgCyui4ATLwuAOa9LgCAvy4AJMEuAL7CLgBYxC4A8sUuAJbHLgAwyS4AysouAGTMLgAIzi4Aos8uADzRLgDW0i4AetQuABTWLgCu1y4AUtkuAOzaLgCG3C4AIN4uAMTfLgBe4S4A+OIuAJLkLgA25i4A0OcuAGrpLgAE6y4AqOwuAELuLgDc7y4AdvEuABrzLgC09C4ATvYuAOj3LgCC+S4AJvsuAMD8LgBa/i4A9P8uAJgBLwAyAy8AzAQvAGYGLwAKCC8ApAkvAD4LLwDYDC8AfA4vABYQLwCwES8AShMvAO4ULwCIFi8AIhgvAMYZLwBgGy8A+hwvAJQeLwA4IC8A0iEvAGwjLwAGJS8AqiYvAEQoLwDeKS8AeCsvABwtLwC2Li8AUDAvAPQxLwCOMy8AKDUvAMI2LwBcOC8AADovAJo7LwA0PS8Azj4vAHJALwAMQi8ApkMvAEBFLwDkRi8AfkgvABhKLwCySy8AVk0vAPBOLwCKUC8AJFIvAMhTLwBiVS8A/FYvAJZYLwAwWi8A1FsvAG5dLwAIXy8AomAvAEZiLwDgYy8AemUvABRnLwC4aC8AUmovAOxrLwCQbS8AKm8vAMRwLwBeci8AAnQvAJx1LwA2dy8A0HgvAHR6LwAOfC8AqH0vAEJ/LwDmgC8AgIIvABqELwC0hS8AWIcvAPKILwCMii8AMIwvAMqNLwBkjy8A/pAvAKKSLwA8lC8A1pUvAHCXLwAUmS8ArpovAEicLwDinS8Ahp8vACChLwC6oi8AVKQvAO6lLwCSpy8ALKkvAMaqLwBgrC8ABK4vAJ6vLwA4sS8A0rIvAHa0LwAQti8AqrcvAES5LwDoui8AgrwvABy+LwC2vy8AWsEvAPTCLwCOxC8AKMYvAMzHLwBmyS8AAMsvAJrMLwA+zi8A2M8vAHLRLwAM0y8AsNQvAErWLwDk1y8AftkvACLbLwC83C8AVt4vAPDfLwCU4S8ALuMvAMjkLwBs5i8ABugvAKDpLwA66y8A3uwvAHjuLwAS8C8ArPEvAEbzLwDq9C8AhPYvAB74LwC4+S8AXPsvAPb8LwCQ/i8AKgAwAM4BMABoAzAAAgUwAJwGMABACDAA2gkwAHQLMAAODTAAsg4wAEwQMADmETAAgBMwACQVMAC+FjAAWBgwAPwZMACWGzAAMB0wAMoeMABuIDAACCIwAKIjMAA8JTAA4CYwAHooMAAUKjAAriswAFItMADsLjAAhjAwACAyMADEMzAAXjUwAPg2MACSODAANjowANA7MABqPTAABD8wAKhAMABCQjAA3EMwAHZFMAAaRzAAtEgwAE5KMADoSzAAgk0wACZPMADAUDAAWlIwAPRTMACYVTAAMlcwAMxYMABmWjAAClwwAKRdMAA+XzAA2GAwAHxiMAAWZDAAsGUwAEpnMADuaDAAiGowACJsMAC8bTAAYG8wAPpwMACUcjAALnQwANJ1MABsdzAABnkwAKp6MABEfDAA3n0wAHh/MAAcgTAAtoIwAFCEMADqhTAAjocwACiJMADCijAAXIwwAACOMACajzAANJEwANiSMABylDAADJYwAKaXMABAmTAA5JowAH6cMAAYnjAAsp8wAFahMADwojAAiqQwACSmMADIpzAAYqkwAPyqMACWrDAAOq4wANSvMABusTAACLMwAKy0MABGtjAA4LcwAHq5MAAUuzAAuLwwAFK+MADsvzAAhsEwACrDMADExDAAXsYwAPjHMACcyTAANsswANDMMAB0zjAADtAwAKjRMABC0zAA5tQwAIDWMAAa2DAAtNkwAFjbMADy3DAAjN4wACbgMADK4TAAZOMwAP7kMACY5jAAPOgwANbpMABw6zAAFO0wAK7uMABI8DAA4vEwAHzzMAAg9TAAuvYwAFT4MADu+TAAkvswACz9MADG/jAAYAAxAAQCMQCeAzEAOAUxANIGMQB2CDEAEAoxAKoLMQBODTEA6A4xAIIQMQAcEjEAwBMxAFoVMQD0FjEAjhgxADIaMQDMGzEAZh0xAAAfMQCkIDEAPiIxANgjMQByJTEAFicxALAoMQBKKjEA5CsxAH4tMQAiLzEAvDAxAFYyMQDwMzEAlDUxAC43MQDIODEAYjoxAAY8MQCgPTEAOj8xANRAMQB4QjEAEkQxAKxFMQBGRzEA6kgxAIRKMQAeTDEAuE0xAFxPMQD2UDEAkFIxACpUMQDOVTEAaFcxAAJZMQCcWjEAQFwxANpdMQB0XzEAGGExALJiMQBMZDEA5mUxAIpnMQAkaTEAvmoxAFhsMQD8bTEAlm8xADBxMQDKcjEAbnQxAAh2MQCidzEAPHkxAOB6MQB6fDEAFH4xAK5/MQBSgTEA7IIxAIaEMQAghjEAuocxAF6JMQD4ijEAkowxACyOMQDQjzEAapExAASTMQCelDEAQpYxANyXMQB2mTEAEJsxALScMQBOnjEA6J8xAIKhMQAmozEAwKQxAFqmMQD0pzEAmKkxADKrMQDMrDEAZq4xAAqwMQCksTEAPrMxAOK0MQB8tjEAFrgxALC5MQBUuzEA7rwxAIi+MQAiwDEAxsExAGDDMQD6xDEAlMYxADjIMQDSyTEAbMsxAAbNMQCqzjEARNAxAN7RMQB40zEAHNUxALbWMQBQ2DEA6tkxAI7bMQAo3TEAwt4xAFzgMQAA4jEAmuMxADTlMQDO5jEAcugxAAzqMQCm6zEASu0xAOTuMQCI8DEAIvIxAMbzMQBq9TEABPcxAKj4MQBC+jEA3PsxAHb9MQAQ/zEAtAAyAE4CMgDoAzIAggUyACYHMgDACDIAWgoyAPQLMgCYDTIAMg8yAMwQMgBmEjIAChQyAKQVMgA+FzIA2BgyAHwaMgAWHDIAsB0yAEofMgDuIDIAiCIyACIkMgDGJTIAYCcyAPooMgCUKjIAOCwyANItMgBsLzIABjEyAKoyMgBENDIA3jUyAHg3MgAcOTIAtjoyAGQ8MgD+PTIAmD8yADJBMgDWQjIAcEQyAApGMgCkRzIAPkkyAOJKMgB8TDIAFk4yALBPMgBUUTIA7lIyAIhUMgAiVjIAxlcyAGBZMgD6WjIAlFwyADheMgDSXzIAbGEyAAZjMgCgZDIARGYyAN5nMgB4aTIAEmsyALZsMgBQbjIA6m8yAI5xMgAoczIAwnQyAFx2MgAAeDIAmnkyADR7MgDOfDIAcn4yAAyAMgCmgTIAQIMyAOSEMgB+hjIAGIgyALyJMgBWizIA8IwyAIqOMgAukDIAyJEyAGKTMgD8lDIAoJYyADqYMgDUmTIAbpsyABKdMgCsnjIARqAyAOChMgB6ozIAHqUyALimMgBSqDIA7KkyAJCrMgAqrTIAxK4yAF6wMgACsjIAnLMyADa1MgDQtjIAdLgyAA66MgCouzIAQr0yAOa+MgCAwDIAGsIyALTDMgBYxTIA8sYyAIzIMgAmyjIAyssyAGTNMgD+zjIAmNAyADzSMgDW0zIAcNUyAArXMgCu2DIASNoyAOLbMgCG3TIAIN8yALrgMgBU4jIA+OMyAJLlMgAs5zIAxugyAGrqMgAO7DIAqO0yAEzvMgDm8DIAgPIyABr0MgC09TIAWPcyAPL4MgCM+jIAJvwyAMr9MgBk/zIA/gAzAJgCMwA8BDMA1gUzAHAHMwAKCTMArgozAEgMMwDiDTMAfA8zACARMwC6EjMAVBQzAO4VMwCSFzMALBkzAMYaMwBgHDMABB4zAJ4fMwA4ITMA3CIzAHYkMwAQJjMAqiczAE4pMwDoKjMAgiwzABwuMwDALzMAWjEzAPQyMwCONDMAMjYzAMw3MwBmOTMAADszAKQ8MwA+PjMA2D8zAHJBMwAWQzMAsEQzAEpGMwDkRzMAiEkzACJLMwC8TDMAVk4zAPpPMwCUUTMALlMzAMhUMwBiVjMABlgzAKBZMwA6WzMA1FwzAHheMwASYDMArGEzAEZjMwDqZDMAhGYzAB5oMwC4aTMAXGszAPZsMwCQbjMAKnAzAM5xMwBoczMAAnUzAKZ2MwBAeDMA2nkzAHR7MwAYfTMAsn4zAEyAMwDmgTMAioMzACSFMwC+hjMAWIgzAPyJMwCWizMAMI0zAMqOMwBukDMACJIzAKKTMwA8lTMA4JYzAHqYMwAUmjMAuJszAFKdMwDsnjMAhqAzACqiMwDEozMAXqUzAPimMwCSqDMANqozANCrMwBqrTMABK8zAKiwMwBCsjMA3LMzAHa1MwAatzMAtLgzAE66MwDouzMAgr0zACa/MwDAwDMAWsIzAPTDMwCYxTMAMsczAMzIMwBmyjMACswzAKTNMwA+zzMA4tAzAHzSMwAW1DMAsNUzAFTXMwDu2DMAiNozACLcMwDG3TMAYN8zAPrgMwCU4jMAOOQzANLlMwBs5zMABukzAKrqMwBE7DMA3u0zAHjvMwAS8TMAtvIzAFD0MwDq9TMAhPczACj5MwDC+jMAXPwzAPb9MwCa/zMANAE0AM4CNAByBDQADAY0AKYHNABACTQA5Ao0AH4MNAAYDjQAsg80AFYRNADwEjQAihQ0ACQWNADIFzQAYhk0APwaNACWHDQAOh40ANQfNABuITQAEiM0AKwkNABGJjQA4Cc0AIQpNAAeKzQAuCw0AFIuNAD2LzQAkDE0ACozNADENDQAaDY0AAI4NACcOTQANjs0ANo8NAB0PjQADkA0AKhBNABMQzQA5kQ0AIBGNAAaSDQAvkk0AFhLNADyTDQAjE40ACZQNADKUTQAZFM0AP5UNACYVjQAPFg0ANZZNABwWzQACl00AK5eNABIYDQA4mE0AHxjNAAgZTQAumY0AFRoNADuaTQAkms0ACxtNADGbjQAYHA0AARyNACeczQAOHU0ANJ2NAB2eDQAEHo0AKp7NABEfTQA6H40AIKANAAcgjQAwIM0AFqFNAD0hjQAjog0ADKKNADMizQAZo00AACPNACkkDQAPpI0ANiTNABylTQAFpc0ALCYNABKmjQA5Js0AIidNAAinzQAvKA0AFaiNAD6ozQAlKU0AC6nNADIqDQAbKo0AAasNACgrTQAOq80ANSwNAB4sjQAErQ0AKy1NABGtzQA6rg0AIS6NAAevDQAuL00AFy/NAD2wDQAkMI0ACrENADOxTQAaMc0AALJNACcyjQAQMw0ANrNNAB0zzQADtE0ALLSNABM1DQA5tU0AIrXNAAk2TQAvto0AFjcNAD83TQAlt80ADDhNADK4jQAbuQ0AAjmNACi5zQAPOk0AODqNAB67DQAFO40AK7vNABI8TQA7PI0AIb0NAAg9jQAuvc0AF75NAD4+jQAkvw0ACz+NADQ/zQAagE1AAQDNQCoBDUAQgY1ANwHNQB2CTUAGgs1ALQMNQBODjUA6A81AIwRNQAmEzUAwBQ1AFoWNQD+FzUAmBk1ADIbNQDMHDUAcB41AAogNQCkITUASCM1AOIkNQB8JjUAFig1ALopNQBUKzUA7iw1AIguNQAiMDUAxjE1AGAzNQD6NDUAlDY1ADg4NQDSOTUAbDs1AAY9NQCqPjUAREA1AN5BNQB4QzUAHEU1ALZGNQBQSDUA6kk1AI5LNQAoTTUAwk41AFxQNQD2UTUAmlM1ADRVNQDOVjUAaFg1AAxaNQCmWzUAQF01AOReNQB+YDUAGGI1ALJjNQBWZTUA8GY1AIpoNQAkajUAyGs1AGJtNQD8bjUAlnA1ADpyNQDUczUAbnU1ABJ3NQCseDUARno1AOB7NQCEfTUAHn81ALiANQBSgjUA9oM1AJCFNQAqhzUAxIg1AGiKNQACjDUAnI01ADaPNQDakDUAdJI1AA6UNQColTUAQpc1AOaYNQCAmjUAGpw1ALSdNQBYnzUA8qA1AIyiNQAmpDUAyqU1AGSnNQD+qDUAmKo1ADKsNQDWrTUAcK81AAqxNQCusjUASLQ1AOK1NQB8tzUAILk1ALq6NQBUvDUA7r01AJK/NQAswTUAxsI1AGDENQAExjUAnsc1ADjJNQDSyjUAdsw1ABDONQCqzzUATtE1AOjSNQCC1DUAHNY1AMDXNQBa2TUA9No1AI7cNQAy3jUAzN81AGbhNQAA4zUApOQ1AD7mNQDY5zUAcuk1AAzrNQCw7DUASu41AOTvNQB+8TUAIvM1ALz0NQBW9jUA8Pc1AJT5NQAu+zUAyPw1AGz+NQAGADYAoAE2ADoDNgDeBDYAeAY2ABIINgCsCTYAUAs2AOoMNgCEDjYAHhA2AMIRNgBcEzYA9hQ2AJAWNgA0GDYAzhk2AGgbNgACHTYAph42AEAgNgDaITYAdCM2ABglNgCyJjYATCg2AOYpNgCKKzYAJC02AL4uNgBYMDYA/DE2AJYzNgAwNTYAyjY2AGQ4NgAIOjYAojs2ADw9NgDWPjYAekA2ABRCNgCuQzYASEU2AOxGNgCGSDYAIEo2ALpLNgBeTTYA+E42AJJQNgAsUjYA0FM2AGpVNgAEVzYAqFg2AEJaNgDcWzYAdl02ABpfNgC0YDYATmI2AOhjNgCMZTYAJmc2AMBoNgBaajYA/ms2AJhtNgAybzYA1nA2AHByNgAKdDYApHU2AD53NgDieDYAfHo2ABZ8NgCwfTYAVH82AO6ANgCIgjYAIoQ2AMaFNgBghzYA+og2AJSKNgA4jDYA0o02AGyPNgAGkTYAoJI2AESUNgDelTYAeJc2ABKZNgC2mjYAUJw2AOqdNgCEnzYAKKE2AMKiNgBcpDYA9qU2AJqnNgA0qTYAzqo2AHKsNgAMrjYApq82AECxNgDksjYAfrQ2ABi2NgCytzYAVrk2APC6NgCKvDYAJL42AMi/NgBiwTYA/MI2AJbENgA6xjYA1Mc2AG7JNgASyzYArMw2AEbONgDgzzYAhNE2AB7TNgC41DYAUtY2APbXNgCQ2TYAKts2AMTcNgBe3jYAAuA2AJzhNgA24zYA0OQ2AHTmNgAO6DYAqOk2AELrNgDm7DYAgO42ABrwNgC08TYAWPM2APL0NgCM9jYAJvg2AMr5NgBk+zYA/vw2AJj+NgA8ADcA1gE3AHADNwAKBTcArgY3AEgINwDiCTcAfAs3ACANNwC6DjcAVBA3APgRNwCSEzcALBU3AMYWNwBqGDcABBo3AJ4bNwA4HTcA3B43AHYgNwAQIjcAqiM3AE4lNwDoJjcAgig3ABwqNwDAKzcAWi03APQuNwCOMDcAMjI3AMwzNwBmNTcAADc3AKQ4NwA+OjcA2Ds3AHI9NwAMPzcAsEA3AEpCNwDkQzcAfkU3ACJHNwC8SDcAVko3APBLNwCUTTcALk83AMhQNwBiUjcABlQ3AKBVNwA6VzcA1Fg3AHhaNwASXDcArF03AEZfNwDqYDcAhGI3AB5kNwC4ZTcAXGc3APZoNwCQajcANGw3AM5tNwBobzcAAnE3AKZyNwBAdDcA2nU3AHR3NwAYeTcAsno3AEx8NwDmfTcAin83ACSBNwC+gjcAWIQ3APyFNwCWhzcAMIk3AMqKNwBujDcACI43AKKPNwA8kTcA4JI3AHqUNwAUljcArpc3AEiZNwDsmjcAhpw3ACCeNwC6nzcAXqE3APiiNwCSpDcALKY3ANCnNwBqqTcABKs3AJ6sNwBCrjcA3K83AHaxNwAQszcAtLQ3AE62NwDotzcAgrk3ACa7NwDAvDcAWr43AP6/NwCYwTcAMsM3AMzENwBwxjcACsg3AKTJNwA+yzcA4sw3AHzONwAW0DcAsNE3AFTTNwDu1DcAiNY3ACLYNwDG2TcAYNs3APrcNwCU3jcAOOA3ANLhNwBs4zcABuU3AKDmNwBE6DcA3uk3AHjrNwAc7TcAtu43AFDwNwDq8TcAjvM3ACj1NwDC9jcAXPg3AAD6NwCa+zcANP03AM7+NwByADgADAI4AKYDOABABTgA5AY4AH4IOAAYCjgAsgs4AFYNOADwDjgAihA4ACQSOADIEzgAYhU4APwWOACgGDgAOho4ANQbOABuHTgACB84AKwgOABGIjgA4CM4AHolOAAeJzgAuCg4AFIqOADsKzgAkC04ACovOADEMDgAXjI4AAI0OACcNTgANjc4ANA4OAB0OjgADjw4AKg9OABCPzgA3EA4AIBCOAAaRDgAtEU4AE5HOADySDgAjEo4ACZMOADATTgAZE84AP5QOACYUjgAMlQ4ANZVOABwVzgAClk4AK5aOABIXDgA4l04AHxfOAAgYTgAumI4AFRkOADuZTgAkmc4ACxpOADGajgAYGw4AARuOACebzgAOHE4ANxyOAB2dDgAEHY4AKp3OABOeTgA6Ho4AIJ8OAAcfjgAwH84AFqBOAD0gjgAjoQ4ADKGOADMhzgAZok4AACLOACajDgAPo44ANiPOABykTgADJM4ALCUOABKljgA5Jc4AH6ZOAAimzgAvJw4AFaeOADwnzgAiqE4AC6jOADIpDgAYqY4AAaoOACgqTgAOqs4ANSsOAB4rjgAErA4AKyxOABGszgA6rQ4AIS2OAAeuDgAuLk4AFy7OAD2vDgAkL44ACrAOADOwTgAaMM4AALFOACcxjgAQMg4ANrJOAB0yzgAGM04ALLOOABM0DgA5tE4AIrTOAAk1TgAvtY4AFjYOAD82TgAlts4ADDdOADK3jgAbuA4AAjiOACi4zgAPOU4ANbmOAB66DgAFOo4AK7rOABI7TgA7O44AIbwOAAg8jgAuvM4AF71OAD49jgAkvg4ADb6OADQ+zgAav04AAT/OACoADkAQgI5ANwDOQB2BTkAGgc5ALQIOQBOCjkA6As5AIwNOQAmDzkAwBA5AFoSOQD+EzkAmBU5ADIXOQDMGDkAcBo5AAocOQCkHTkAPh85AOIgOQB8IjkAFiQ5ALAlOQBKJzkA7ig5AIgqOQAiLDkAvC05AGAvOQD6MDkAlDI5AC40OQDSNTkAbDc5AAY5OQCgOjkARDw5AN49OQB4PzkAEkE5ALZCOQBQRDkA6kU5AIRHOQAoSTkAwko5AFxMOQAATjkAmk85ADRROQDOUjkAclQ5AAxWOQCmVzkAQFk5AORaOQB+XDkAGF45ALJfOQBWYTkA8GI5AIpkOQAkZjkAyGc5AGJpOQD8ajkAoGw5ADpuOQDUbzkAbnE5AAhzOQCsdDkARnY5AOB3OQB6eTkAHns5ALh8OQBSfjkA7H85AJCBOQAqgzkAxIQ5AF6GOQD4hzkAnIk5ADaLOQDQjDkAao45AA6QOQCokTkAQpM5ANyUOQCAljkAGpg5ALSZOQBOmzkA8pw5AIyeOQAmoDkAyqE5AGSjOQD+pDkAmKY5ADyoOQDWqTkAcKs5AAqtOQCurjkASLA5AOKxOQB8szkAILU5ALq2OQBUuDkA7rk5AJK7OQAsvTkAxr45AGrAOQAEwjkAnsM5ADjFOQDcxjkAdsg5ABDKOQCqyzkATs05AOjOOQCC0DkAHNI5ALbTOQBa1TkA9NY5AI7YOQAy2jkAzNs5AGbdOQAA3zkAmuA5AD7iOQDY4zkAcuU5AAznOQCw6DkASuo5AOTrOQB+7TkAIu85ALzwOQBW8jkA+vM5AJT1OQAu9zkAyPg5AGz6OQAG/DkAoP05ADr/OQDeADoAeAI6ABIEOgCsBToAUAc6AOoIOgCECjoAHgw6ALgNOgBcDzoA9hA6AJASOgAqFDoAzhU6AGgXOgACGToAnBo6AEAcOgDaHToAdB86AA4hOgCyIjoATCQ6AOYlOgCAJzoAJCk6AL4qOgBYLDoA8i06AJYvOgAwMToAyjI6AGQ0OgAINjoAojc6ADw5OgDWOjoAejw6ABQ+OgCuPzoASEE6AOxCOgCGRDoAIEY6ALpHOgBeSToA+Eo6AJJMOgA2TjoA0E86AGpROgAEUzoAqFQ6AEJWOgDcVzoAdlk6ABpbOgC0XDoATl46AOhfOgCMYToAJmM6AMBkOgBaZjoA/mc6AJhpOgAyazoAzGw6AHBuOgAKcDoApHE6AD5zOgDidDoAfHY6ABZ4OgCweToAVHs6AO58OgCIfjoAIoA6ALyBOgBggzoA+oQ6AJSGOgAuiDoA0ok6AGyLOgAGjToAoI46AESQOgDekToAeJM6ABKVOgC2ljoAUJg6AOqZOgCEmzoAKJ06AMKeOgBcoDoA9qE6AJqjOgA0pToAzqY6AGioOgAMqjoApqs6AECtOgDkrjoAfrA6ABiyOgCyszoAVrU6APC2OgCKuDoAJLo6AMi7OgBivToA/L46AJbAOgA6wjoA1MM6AG7FOgAIxzoArMg6AEbKOgDgyzoAes06AB7POgC40DoAUtI6AOzTOgCQ1ToAKtc6AMTYOgBo2joAAtw6AJzdOgA23zoA0OA6AHTiOgAO5DoAqOU6AELnOgDm6DoAgOo6ABrsOgC+7ToAWO86APLwOgCM8joAJvQ6AMr1OgBk9zoA/vg6AJj6OgA8/DoA1v06AHD/OgAKATsArgI7AEgEOwDiBTsAfAc7ACAJOwC6CjsAVAw7AO4NOwCIDzsALBE7AMYSOwBgFDsA+hU7AJ4XOwA4GTsA0ho7AGwcOwAQHjsAqh87AEQhOwDeIjsAgiQ7ABwmOwC2JzsAWik7APQqOwCOLDsAKC47AMwvOwBmMTsAADM7AJo0OwA+NjsA2Dc7AHI5OwAMOzsAsDw7AEo+OwDkPzsAfkE7ACJDOwC8RDsAVkY7APpHOwCUSTsALks7AMhMOwBsTjsABlA7AKBROwA6UzsA1FQ7AHhWOwASWDsArFk7AEZbOwDqXDsAhF47AB5gOwC4YTsAXGM7APZkOwCQZjsAKmg7AM5pOwBoazsAAm07AJxuOwBAcDsA2nE7AHRzOwAOdTsAqHY7AEx4OwDmeTsAgHs7ACR9OwC+fjsAWIA7APKBOwCWgzsAMIU7AMqGOwBkiDsACIo7AKKLOwA8jTsA1o47AHqQOwAUkjsArpM7AAA</prop>
				<prop name="Temps">REFSWgAARZ0CAIBFmP8pXI/C9eg8QP9xPQrXozA9QP/Xo3A9Clc+QP9SuB6F65FAQP1mDgHmQUBI4XrvFK4nQxUDR0RA/vjwcD1KRUD2KHbv8DVGJQMqR0D38b9wHUhAmplHAFm7SUAHAVFYSkUES74tA1VMQK5HFwBO3U0NA0ZOQB8CQU/2ZQMeUBUDt1BApO4AANczUfXzsFFA2+xRBwArUkUDqVL9QFAAuB4lU0Afdq4BnlNFAxlUQCEAb+F6tFQFAzFVJQPbqlWtBFZA8PAoXNufVp0DG1cVA5dX20B7xgEKWD0DXVjeTQNoWEAzFhFTWLdAzcwfECxYDQMGbVjFA+RX5QPPVxUTy8NXtQO+PBcWAsdXYkUDyVwfVhWuAsVX9fMDwFdlA0sQjh+gH7IZ7/ETKLzEFyYCutQf5h2GAwD8H/Yd9h8wL0IvVC9mL3gvBIIhLgK1hC+OLZYvqC/CLwDUL94t/i3eL/AvGj8kP2Y/AEA/ij+cPwY/sD9yP7w/zj8A2C/iPxRP9j8oT6o/VE9mTwA4T5JPfE+uT8BP0k/0T+ZPSBBfIllOArhMVw4CtlxfAG5fgF+SWcYDlF+2X8hf2l8A7F/2VVZfGG+aX6RfTm9gbwACb3Rvlm+ob3pvhG/ebzBvAEpvFH8mfzh/Sn9cf25/gH8Aknn+8iNApn+wc64CI1DGfQCuf+h/wnm+f9h/+n8cj06PAGCPco+Ej/5/OI+qj7yPxo8A2I/ijwSf7o8gnzKfXJ9OnwBgn2qfpJ+On8ifEp/kn/6fABCv8p8sr0avoJ9Cr3yvXq8AaK+Kr6Svtq/orzqvDL/GrwDQrxq5HlUutVa9LrUmXzhfAIq/fL/WT6i/ur/0vwbPmL8AIs88zx5POM9yz1zPfs+YzwCiz6zPps+4zwLf7M8m3xDfACrPPN9u30DfWs+E36bfkN8Awt/s387fUN8S7zTvJu+43wA671zvZu+I71rvnO/W7+jvAPrvxO+m7xj/Qv8s/0b/WP8AYv+c/w7/qP/S/4z/5vWedQDe/7jvivGedb7/AAtWD2gLAE4PcA+CD6wP1m/QD+IP9A8ABh8YHyofvA82H2Afch+EHwCWH6gfSh/Mb64f8B8CLwR/ACYvuB/iH1wvTi+ALxIvHC8Ati/IL9ov7C/+L2gvei80PwBGP1g/aj98PxY/KD+yP6QvALY/6D/6P5w/Fk8IT0JP1D8AZk94T4pPLE+uT8BP0k/kTwCeT/BPGl8sXz5fUF9iX3RfAIZfAF+SX7xfzl/gX/JfBG8AFm8obzpvTG9eb3BvUk+UbwB+b7hvym/cb+5vAH8SfyR/AJZf2B86f2x/fn+Qf6J/tH8Axn1OtUZ93n3OfyC/Or8MjwD+rxi/So98j1aPeI8yr7SPAE6PaI/6j+SPvo8Yn0KfVJ8AJp84n2qfjJ+Gj6Cfqp/UnwDWn+ifGq8ErzavMK9Sr3SvAK6fQK9qr7yvrq/Qr8Kv7K8Ajq8Qvzq/HL9Wv0i/gr+UvwCmv7i/yr/cvya/6L/6vyTPAA7PIM9azzzPXr9Qz3LPlM8Ars/Az8rP7M/+zxDf6s8k3wBG31jfYt+E387PcN/C36TfALbf+N8K7xzv7t8w70LvTO8Adu+I75rvrO+2n3DvSu/07wDO7wD/Ev8k//bvSP9i/4T/AFb/eP+S/7z/pv9o/+r//P8AJg8QD9r/XA9OD2APGg+UDwCGD3APug/sD64PAB/aDzQfACYfQB9SH3wfbh+AH7IfnB8Axh+4H9of/B8GLygvIi9ULwCWH0gvei+ML64vmC9yL+QvAMYv2C8CPxw/Hj8wP2I/dD8Ahj+YP0o/tD8OP8g/Wj/sPwD2PyhPuj88Ty5PUE8aT5RPAIZPWE+iT9xPlk/YT/JPJF8Avk84XxJfbF8+X3hfgl+sXwCOX7Bf2l/8X55f4F8qbzxvAFZvSG9ib3Rvjm/4Xwpv1G8A5m/4b6pvDH/+b0B/Un/EbwBef3h/in+sf65vwG/Kf+x/ALZ/CI8ajzyP3n8wj1KPRI8ARo9wj7KPxI+ej4CP6o8EnwAWnyCf+o9cn06fYJ8qn5yfALafcJ96n8yf7p8AryKvDK8AFq8Qr2KvbK9+r2ivkq/ErwDWr5ivSq/0r6avIL/qryy/AD6/sK96v5S/jr+wv8K/3L8AXr/wvwLPDM/mv0DPUs9czwBmz3jPis+8z6bPsM/Sz/zPAObPyM863yTfXt9w34LflN8ARt9Y38rftN/W3xDf8t8k7wDm3zjvSu9s737vUO9i76TvgBbfqO/q78Tv3u+47/rhFP+uR+F6pFdAXP+PwvUoXFdAM95O8RNXQABW8cBWe0B7PvFqVkAK9uH/GlZASOF6FK7vx1VA7BjwhXtVu0DDSfCPMlVd89q3VEApRvGYVGXzWrtUQD/xFB5UTfPjfVNt86dTQM3Mt/C3bFNAR/IvUxXz5XtSQHjw61GoUmXz22pSdfMrUp3z7lFuvfOvUUBv8Udx9PR7MVE98+RQQGYOAdumUM3zaFCN8yhQu0D2gPDC1U/141dvT0CamTcA2U41A6tZTlX0TVXzYEwEIG1NnfMOTTUDGU3143U3TAek+ODXg01F89ucTXXzq00987RN7s3zuE1AgACjcL1tTfXzwU0V88VNZfO9ylwEzk1AcaYB0KqUBNScBNiEBNxMBOCStATl9AeO8ugEF2by6tAUH+bzLB82FVLO8fFNQk3z80wXTh1WFT7y9HQfIIYdnh+wH5IRzvL4zBe+H1jQH7oZNgL5TSUD9RQvAB4lDiUOLQ4vSC8iL3wvZi9UoC+SL01d8/psBPfULwDeJaYv+CPeL/ArDj84P0o/bMwnNgI5TmXzKk+d9G1QfQOzUE0TUVG182vsUUX0Ug0DhlJ989uCUvXzoVK18/xStj3zdFNF8/xT9eOHrVT14xdVDQRVTRMxtVbNA+Bk9GpXdfPr7VclA0VYRfNsWEBtHxbxblhN81NYDQObJlht8/dXNQQ8RMliLPTFTEdGRXbyy1elA1HNZEdGRW7zV33zwoxHks4CwJxHHkK+rE+28rxVV53znlT0YIREF0xFrVZNE3FWNQMJZPS6rVXNA3BVdTRVJQPlrVR9A6NUJQNljPQobVQdQ95TTfOjUxUE1VNd8yq89O+sNLJS1hXzdVIlAzXM9OhRss30UV30nDQsUeX0UJpV87CMNHFQ/fQcBMitT2XzSk9lRE6d805VTk0T0VwEbrwEKswEaxBNHUMe9FQ+TX3zNWIEZIJkBJlNDQSUB4JG8rxMBEsFSwC2BbZTTVa188xNvfPPbATXZGcA7gXuD/gPChkGFZYztG82FQBWFUYdXh9YG24dlh/oG7YfACh/8h9Uf3Z/iH9af/wvxn8AuC/Sf+R/Do8wLwqPNIf28mshTiUDtVyE9U+986uPUHU0UbVUUfXjR7VS9WOBbFSFUo3ziNVSfQPjpDRWRFTYU5o982Sk9PNUrTR89BJVVs1EVnXzS1T00Bz0bTc0RGdYVfNwWF3zs1pYffQURAxY9WPhWVddZDz0xFf1Y8E0lyy2U8REzFdd88pcl06VADadVvOEn46VnvKzQKaVNgLNqTyUcVd1NFyU2laq1TRWPfM09DTQ7DSB1VWN8zgUVPUcVLNU2sU0VM3zOFR18/tTtvVjsVMlA3VTZfM6TVOlA/1SnUSkhINkVGtFUvXjB5yEuFF19GqcNDycNPycVMBQvfPbf1DNA0BQTfMDUAy19LxU6k4FVNRU+2AW8hWFzAQwXGQP1Kfek5wElVikBH2cBJgcZ07ys6psBLfMJLr0VL58BMOJTW30jATLxAcmA8wk2kL0VN5ct6aDbLdu8ud8vxAGQ7xvnrXOAvDsb669tr8A+GP+L1AzVhUGz1A7Dn8gzwBSMZZ/YM9yf4zPfs+gz4rPgMTP5s+4fwrfNI8O1e5TTrZt84dOdfNrT/VjQalQhfScVKCUNCzM9HiRUkXUTKeGM1JlBNQ0l61TffNCVF1kVE0EVVSVNAxUemz0B8xEjjxEtQkcRF4klHFYzQNgNhREPFg98xRY5fQ89AHUHPSLQD6fUJs+7U6VHu0Ejp1H8r9s56YDjOf25X4DWsxEPrRE7la185z0RJtJVhXz9VW1lLzUXK1VFfMFVU3zwwykhC1UDQNGVF3zCqzVPFRtk6z0V1N18wtTHUNNzoyEkVIlRGxUFVyk1dd8hJiEVFqUNAxRNC30nFSQjKRPUNWEhDQTo08dBLxUqrSkQ9AWZYp+AkMs1BVcB1YFVvJIqlRkbMwEkKwEoQR0sQos1LVkBLmsB64FNr/IA0jWVU61pgLdRAfWguJUBwIGsuaEv5a1fg+Ys9a93r8AuA/qv9wH1g/oDxLf/L8uHwAoz0LPZB9OHxDLzs/Az6IfwLQfth/IH9of7BeGogBOWvWjXUzUK0/1VFAFs6u2UPXjVGz07pRUXmVSvVOKPPSL1aNSHUO1/nzUdyz0/lNdQ4naBPQavNTMVW2jW1aqFVRW1aNv1ETwVORIVgyUalj1o20E5EQURAkcNEde01edM1uQFgOk5APDV31TU5C+UmOQBjUmNQQmNQayxhQ3DjV+5V4/gONEjuVuoru0RNNArlJhnOSs40CeQrBW5dRWHZRWsh20VQWU9JQoVfXj5LbMhKJUxaNVVJXUVNRFBCSkoZzUZ5QkKVOalVRSrVOxUr2EbFQlIkz053yEg1BeQmls1VQlVVDF866UpGCUpCBEJLXGxFRLvFTKTqWjTBFOXWZO0yxkHMT3pkV2owq09GO09IP8pz5D/P9+M4gMB0Yz5FTKVGfmkyRk1AIk1NlUD14NTl2uo2RffvIB76wHfl2WX6hbRn8AIxYfAOBf8l8EbxZvKG86b3QfXm8AeB8Sz3Rvpm+Qb5of3G/uH64YLwAgTvXjtBx09K1PpaOMUA1EUR00UUD95BxEk4DGo2QnxqLllNRhWTyk+zBGQxSk+FRF1LVVnTRWnaOjVoWjUFqk5NNU5DhY/aNo5NSzbljlNAyUKlhV8wgK5NTejDTOFDcWNUY1Nj0ILj0eNU6yxQw3Vj9oMyazUlSUvGSHnvNX1YNyzJRMy5BuottWZSScdDO8JFHP1ITTgB4CN9Q09Nw0m7JUnaNzVPWEBPT6Ziz0rlMNpBz0N1N9pGlSfTREpIBMpENSBbNNBnzUt1HF1Fz0OmzUiIOgJrNElH6EpJugNgIBKkQkZix07JREb7SkswBQzkXWg7z3NgIRhBQztGRVV7xEfIQUk7T0o+T0VbDkpLS8RLzM9MDEpFHFDF8eXf6i2LxE3AwEIeEkp2ZzNKdW8uhsX06lAA7jjFdurYYdfq2+X7CvAiEAtl/Yr+qvJNcm3xi/Kr88vwAe30i/cr8Ev65vqL+6v8y/qJZv0LPG805Fo4ik9HBlT+UkUEUEhPSiURUDUzFStZSU1IkkRIQsRLW1NMQclCSZU81zRdlUNQTcNGJVFQPxVdJNlFYl9KTkk3w0DVhCtdRYFQPz0KbFTtI7rMQLEVi91Fft47NwHgPUxCgbMDaFBgLJhDTL1NTzcAD+xfbF3s2GUovgXoU232CLUr4zV1V0TIQ/xCVW3SOtnbw0Slb1ZFXVQ6hFVS0kVT0D6+CG8sLMhJGD5DRrwN7TVC0E/DSRAAREI/AG8xREM/Dm8zz39uIBFEz31kMslGPwtjNcJHPwmq4yjnT0UFDFxEQkptVPHQMnlPSolEQPTiTVRobyQrz/tvIjdOceAhVnjFSPzPSgzJ/en/CTBO6VVvLIjFSbQA6vIK8yrwA8r0alZq9Q/2L/lK+G/6CvAKr/vP/+H/hv0llev4C/Cg8ANA8mD0APCrlOD1Bvmg+sD9i+D9AL3jICTr1DXE6WXUMuTxV0UOVEBBRVRVHFJFEtJDzPnnNSXUPMgyDWQnhTJSScJIpUsu0kVQXUpCRcVk1UVlQNxAw08YSESszEbJQXmv4yQdR0GljNBAQ03AD8x+bF5s/4y+4d3s0m30DfIGKPBNSTMHbDzCQYxCSrMKheQrMwnsNWZYRVvSRVtpWDKlWtc+NUxZRU1kXDVFRdJFSNQ9xTSH3DA0Bmk1PNNHR07QyUBbAUlGNkdDNATlM8dENAogbCaCTkU0CeQuscxK2aXJRhXJQhUO2UhERKGlzkyJRET07VxJxPrk+QwEOmw8xPJpKnvOfWQrgAzOf+Rd7t/sPs5w7jBP8O/wAo/zr5RqVuk0T/Rk+A/2pPAIyvlv/Q/9r/7P/WT8BPykkAZg+ADypfPF8WX0gPQl9UX0B2X5AP0gHeg8RXJsIiVDRL807dhE/V1ESULiTkRcw0lEpEx45zZHSVRMSb5FJFo1hTtSbe0mcijHT31ISTcAbjVjWEpIShT9THRhK7cH5zWA3EWKqlJFgNNFiFI/98hOICTITPNIfWH+gfEt80hx4loB4vOCNOIht/XcOprHRz0hyELIyHPsNWfcMhVpqt09KUJINVNZSk1PW2nCSzVGWTdlR1ZFQ01STU1LHEJHZTdWTUJKv9UuWUUtXTgRxkRRYsZPhRXcO5LJe+wyzktf485MBclIFQNRNDlVBFpE9NI25sl86DTgDlRhZjjJeelX7lpp+4n8qZgK41xu/IP9o5VjXmNeaS4AAET+6PGE8yTySffk9YT3pPAGyfPp3OBd5P6E/ST/xPpp8A0J/akZZfGK8qrzyvhl8Qr2BqX4Svfq2+Xf5iEE7Nw22MPIR0T3UTRlDd0xsHUUXDpFHV0zPPRc6qTiIe5NS63NRHpCTUVqQkZFU9lFXdI4B8JNUMZNSVlMQjrMRhWBqt03KcZF9YdWa+o6wUAerUxzYz/Geetc5v2G+6sWC2bf5vOCsmLW6ysldFxCr8tD5s1O9sJJ6E10ZjBJTXPiJMpNe+Y7TX1qPE34qO4pMktVPtc+vQntLNkPTfBu8Y44bTUU20HBTNRDTvNhITTOeOIySEjmTnin4ynJw0R3zvjuWO4kMS9PR0pO9eMqu877Y95uUI5u3OjUbC2tyP9o8InxqfAAzvVp1Wn0DvUu9k7z6V3p8A+J+K75Tvpu+4416vkK/y7wDk74avOP8S/0z/bv+A+8ZdalaDTkUziMSkbE8dw41CHDTdUEXD83C+IhGRUu10FGcOarcUt14ymw1TNRMjVKV0NL9Gv1izxvbCDlgtZIRnRsJaWCJlhFhFBi6DxGTVtLdusiHCrLdGM8S3RsLKrAeeBQBuggsgnrWOBaaD3Acef/ADtPbzpGSS7LRQV+1T8VQ8x34yTFR0+YwkqoQkhV9UxBhUZDOwds1GwgoFVGUj0AwEm8B2YjNgVwJLHVPN1FINFAS0VAy0VRUsZNjkdJkUNFvsxEsdUc3UULXEJDRRBNdonjMU1z4irNxUM06Vhtg21cbDBOQMTf2zHk0A1aRcN0aFLtV23a49roWujxDYM7bfyNtO0uO8J+7f2C8AAu8c5x4TDD8+n1Cfcu+0XwC2VVY/cDu2n5g/uu+8P64/ANA/Cqle/xhPUv8MTy5PYF/SSk9NvXSE1DzEpCxP1nWzH1DVc7UUhFNRJD005MRc5P/mo1KdZPyks3lTnWQEBItURSMb2VV11DwUOlb1M+hW2s2kV9XT8Vftc0pYNCWElGRsVARQWF221nIF9ZwE2JwHjgWOBcYFngUArsO0D8YP2A/qD9xXhtOsZFWfHBRhNFQa7GVWNYSsNAU8xL5VbbRVVXMp1mTE5VTVc6VEZGVUtrWDKFT9s95THcOitVPl82ekxCpT/bPuqsx0sQS0dAy0NcxE56rsdKrsdGrkxCzsxO2m9MSuUG20FIQzHITIKiSETiyEzDSEUzSEoyCkVgM8JCYsJ0bCGpT0OqrM1GCEhIN8NJdEhKcAjI+ej4gvwo+sL7Ytzi/AfwDKcQ7v6H8KOSY/OD9KP3Q/AG49jp/wP+I/lI9+j8A/qokAPk9QT3JPBJ/ej/CP+o9En6wmnWayIU4NtE49w64NT/2jaVCF07tgrgO8FC1JnBSCUg3ThvynLhJtzLQUOFP1I9xTdXNtaITE+VQls4dVDdOtFiRUpFb9sy4kxLQhV322bmM8V6YTWP0UfLQrCFgN0+YsVNG0X4ZdgK4Nnl22X9Bbzl/Iq0bCqqpctHM0VCrEtNssFIytVg3TNlY9ZFXl85fMFFVkxPVUhZR8xHZUWhVUVIXT/FOltFPVRFqkxDqsxP1SZXRSNXRVUt3TRcxEB+xEyaRkrYrEFDtRPcP+/MTAqvzEgNRkQ9RkA/QUhxoEJAykRG9OnYZOJZZjokx0EPy3/hMc5E6shHgKZISTNHSjTH+G1YbVlt0Afn+gL5p/vCfGf+gv+i/UzwAWPziPCt8kjy7fSI9SiZaPAMCPqo+E347foN+y0V6fWJ+A8t/k3wbv+N8672yftnIltU6V87rktLRPlfNqrVC9kwZRLcRRHRMxNHS3rvNSlfOKUpVU3PREY7Bec1NlFn4DVGSITBWsBKdGEi9XvZO2fAQlBVhVo2FUBzavSKM+YxQUAdCsV44PeK+Kr0T/vq+g/1Sy+TZys1T0hUQEPvSn0P5DBL8WtS4TVU2DB1WCXRPDNLceo0S3ZnPM5IZW5JRIUyUTDvREz4RkoYF8v17DlLcGIky8RA9avETP5BSBUFWjQcS3bObz1LyPTh0TEU5VJqD2vwjPGsEmUxyEj5TEoAA0z0bNbn1exYZ/iM+6L5zPAJYfwM/qyebP+M/qH/wfDi8AQN9yP0Qntt+Ij2IvfC+OLwDI30rvJO/eL/Avyi/8Lw4/FPgr5gNOzUROHRSUl9ZCbQSU5KFRHRMwUp2zQXvEl76Vtu/I485CRxwEzdYcBGZVXVQsZIJWklWjMfzvNnJjFPcmcloKXFQ1FPQQTKc+9Z6tVv8AcPOWX5ivelnGX+Bf8lGGY6JkpILU99YTJGSe5PRL0PT/Bg1uc0RkhSQESFRKHWRU1RPBPA8GAgxUByouYpKMZFSUZBWMt/6jUIQHHmOUBx4SkJwEUdRkQRO0D8YP2APO46QkFOwPovbiTwQfFhWesqukJLQAXH9udW51Zs94z2oZrn1ubQCmH8jPom8kLybdJt/ob0IvAPxnli+oL2ovPH9Wf0B7Nj8AkH8iP6x/nn/Yfyo/xH++fbAGfc4FpuNcNHBP7VNEbVBVQ91QRVOiUd00YqQ0esSXVrOEtLdSLaMbHlOds5tTBXO7MO5StdSkhGQUBPNVPfOAKVbVtDxEldT0Dgz3LqWMBkW+sjNY1YaWYwT01QFXzbNzoBYDBPRDQI6z9KQByzSfLpUWnU6zZJeu9Q6iSHuYrvUesrrM/7ay8MxH1n7iSlbNs/fk5KhVtlVDXVV1swNVHVRU2lWjgQRURVRlMwlUVi2jzlPVE5HM5FZctKEKZLSjMIZTXARRTFQUtlRU1VE1c5hRZTNZVpy0C1FVRFCFk46stNVQpAQRXIVPzbMnT1Zdw6hOjQROTaRNRVOpQjSFzBQOXGQghBRDAjRka/RfBm8YbypvPG9ObwR4E6YC4XRvfm+Ia6ZviLMA3m/Ab6Kxnr/Qv+K/DH82fwAwfxLPLM8+z0jPSnHefxCPAAKPpM++z7DPys/czwbdpgLbAU6Fk15O/QMuT9qNhFBls7VQneNTUaStlGSkXXSP9oKjjIT+mmwEd0wE/lOt5CwEHLVVBaRVlWNcVmXD6FVWFfRX7ZPxpERM5IdqBgJsDPRBBEQaWAV0EqRE3DyX7lLEBOdG9Wb/gHD/akmGTY5PaO9y4fbin6rE9GOUlBoE5LT05F9sxIXMRL5V7ZNxVWUz0ylVNfQEVKUcBFZUmpXkVIWT3lNdhLQ0Z1YcpCpThZPuXASxVFSbZVIFcydSrdRMpKiqfARqdFQsfFTvbKSumkTUY5wEIVBNFDTUThlPJUScpE9OLba20zy0VRqUZAz8xBn8pDyEFEVjhBSDZMSroFYyp/SnACYdBr1OFR69Nr9wH2pvdL8Ajm+Iv9If7L++v+i/8r/8vwAGzUZ9bn8IH1rPNB8mH3jPAHofjB/+z7Afwh+cH57PoBtaTgIltFTxTs0UT1VDM41Q3VRMpMhRLVR8jFOHUs2EVCTlpDRarDRr3FM9E2j8lPlU3QOrh1WVMxbElMfcNFGMDJc+EjhY/eT8N94CV7bkhC5YjQMBWEVT4gBURwblVuU+TzDvSkEW5S5NUE7vYO+iSVaiqYzkc5SUbSo8lNtWpTOKVkVTtSK01NC0hINVfTM6VuRE91TtM7Xc5Hbk5Ns6VFVD7VPtk7FTalVTdRykOpSE+1JFNFlSxfRUJEVSlaP4PCQ1uFyke1ykO1GF1HSkNcB0pIB8pEFQbQQ01DVufPTwjPRzTi0WTiOi1BQ11FfOVY5SMdQUVars9HzUBJM8BKOU9LAA5P/2/wgPKr8kDz4FPgV+0gHnXA9+v1hfal+MD8YPoF8Asl/UD/691lU2H1gfUh8UbwAebzBvOmHOH6Afem+Ub35vwJBvum/cbw4lvjNEhLBPRlWjaVDVQ0vwfjLKPCdSnkKBTCeO01LVQ8wURJE4bC8WQ9zkhownXoNWgoWTLpzlrCcOc7wnlqJYTMwn3uIGWD0EpJTONDcANjX+LxAz5iU+5T7tNj9IP2BaP2w/FnOEP97iNlbN5IK0NJesP74/0DP2MwykwRIUpIbsN7fS/fw/DkV+0kEHFEQ7II4zLEe28vw8R2ouc1DNU0M0lANQTSQFT6X0T21Pf0+RQo5FfjOCfFROrE++T9BPCrF+osEA7E/+TxBTLg8oWz4FPl9oDwByX1Svhl2OX4ivyl+sr/a/AKirPm9IbzpvDL8Gv/ivWm8AXL/Gb9hvkr98v56/sLuOQ1VO9TOLbEVPvbNFVPTb3lCF035RlTMSUsQlRBREiCT0UyC2ordS2uUjHYzUmlOloyNUbN00pIRlVZUz8lUtdBqEdA4U5JdXjUSsd74lBFbT7NQ3vCSDwFaj5HSrIAA+5R6FDuUGPxA/Ij8cj27v1CjbfjK6DNSSfMRQV8x1pLTknlbF1JQk91W2JQOqVVXzXlUtsxitVZVD1FSlNFQts0gazDQKTMTRU1UkBPRrIKQ2xQajUkXURCRUVCQVaiz02CREmyREW1E1xFVRNQRQnTOQZPRRNJSbE1D1M6tPfTRMlKxWhPQvTi3ETd3jRpRHrKb1hnIeTZUzQoSUaiqElIq8lJzclKvc/9ZFAM6V5k/gkwZfGF8qXwT/Nq8AWK86/3SvXv+Ar6KvlP+G/wDQr5r/RL/ur0i/Eg/s/wYPgCgLtr9oD3oPjA/uH+hvHjMFTn3URORvT8VzO5AA/rWWkwzH1gM8dwZFLs9Aw1iWM0zH5pI/VeWUVTVD0V5c1HPAVuKWLNQOWMQlA7N1brQnNpO0JBdYCn0z6gzU0gTf5nX+xfZ9QO7NBt8ojxrfFCe2IrdE39qOAgV0NLNW5ZNfVpB9JJSEe9C+ImCE16YjVFrFc5NsdFZUrQMZrN9obhPE38byo/SEZVJV44km7NeuApn83w7l7uKgFVDFc2MENCMs7z7vUOMApkVu5WblljNU537lbnPk5AWaFPSnnO/Gnb7t5p/g7wDy7/zvNl0+/xhPSv88T3b/AGBPsv+ET35PmE/iqcZPIL8A0k80D+ZPIF9av0RfVl9oX2CaD3xfllXeg7yUPE5NRLVOjVRPtTOPULXDVS1RtTPvUSXzXBzH7oWqFlKUJMTnRHRcRMQDtVSVw408FB9VlcOtWVUVlFQkyVadQ1P8xIXXTIRMdBd2FU7TxHQjCpTE/fx03eTH1n3+xdbPgPDLrmXOxf4fEC/6b/x0nWpU1GE81BokJMdWXYRafHQifHTSVZXUVY1TrSmchOdUtcOlZHRlVpzUKFQl9FNNxFOVU211vNQqU33T7lJNQ9Wx3NR09IQ17NT4USqFw7jkJHvkVCzcVfy0ta4slHE0lDNQHfRPqnUUT62T8Cw0T7xU0Yq0NG9U5CZk517lrsIuFDw3LhKCpESXfD+2n5gzAL7v4J/CMc4/4D/yPyyvJk8AME9KTyyfVk9Qn6JPZJ+GnwBwm/ZPEF+6n8Sfrp/Yn+qZAI5fMK+CXySvZq9Qr1qpTsJbIU5to7VOJTRPXaPbaVAtEwJRPZOhUYoV4zCkdIEkxwYVjuLMlhzEOFOt5FNV5Hwk06qEJIZcdBc0dKNc1C4sRCU8JCVYTcNhjMfe07VYjeMsfBQHWG2j5QJ8xND8x64drm+4b+If3G9g5m8Ac67jNLfmkoRXfdNrPledg9tUJIlW3dOtNDR041VdFFVl1FVMxQRkxMFUrXSEJDaMJLP5U/1kFGSDU22TRxq81AqsJM1SNRPboHbjtrR0BVJto8VRheRRqp2zSuQkC+wkzfwkgGlQPRTsdAEENINP9aMtCASEjk5lFE51Nm6iizVNFeMQHNceMxSUTqp8lHMUlI68hKAc1LAAdI+GjaY/uD/KMb6Fvo/YjwDqjyT/7t8QnzqfRJ9en3ifAHKfXO9u76ifAq+07+6f2O8A6u+k736vYK96rzz/Nv+IrzRa8R7TTn0Th04VNravjMijRjIuUs107Fcu8oVgHBSTwLZTbMd+EkdUxTRVVH0UVb3kVfVUVs2kojwktby0Q7/lVFi1dFgC3bMQbL+mH5C/or+0v8a9IP5vwAO2DTa1thKFDMcm47VWFXRWlRNKVm20VVr1o5hMFE5VdeMHTHRtw2R0hVQt80VUDWMrDFRNxFMFxFO9xPykUwxTjdScxJL8VFS0dK0V7FTIUQ1jjORUTFq09A7MpNBQTbOQ7HRNUfR0E1CN9CQ0DMxVAU6F9g7VXjU+hU41Lt9A3wBS0RYzXN+WP4Dfkt+0j7bfAMjb/j3m39gv6i8k7ybtfu0APu+A73rvTD92P1gzxp/A7wCiP/zv/u/AP9o/ZP9G/1j/0EJPLE9GwwzUWqykLE9aLWMd1FS1UA1jfMykwxBSJYTsX2ZzpET/UpY1Q3lTPXRUhXQkZD9pVXUkJBRePGTpVu10lqwE8lfdM1hMt/7zWGqdxFgldFhdw/ZXNUMB2ZwH1rWeb4APmgl+va4PoMAP8rn2tX4TdLRQPLQFtVeFdFZ1I19WNYRWZp2Du1VNtDTEFlVFdKrcRJEMtFN0dBhMFNy1U02zoIx0ZVM1Qxmm5PTeUkVklMRhrHQkVqzE5VFlhFHdM2jExFMbUV1k1MSg7HRh7HTNIYxExU8FtPTEyE5KFSRObTOzTIeuEh40h1Z2UhpNBRM9VIRiFCQBiowkE9A+JW6PaN+Sj3QnAIYvmC+iL5x/zi/Af/ov5H8A9n8YP4I/bD8mj2g/Qo90jwCOPe4/4D+aj6yPxo8ATyKvYBSfVk8gTyqRJmIBTg3DqV58R56jUEWDt3SUVxVRJWPxtPRerEfWpe6CqaTET1aTVAUTjcSUHajsT/5FLmJzBMT0FMRLTVgFE21YnfRMtEBktEEXVLT7kEZVdlXugsRcXwBuX4BfUqGmD6hful/0t3YiDZ80tGNXNVT8BPNQfnKpYPxfrhJuHLQnNBTjwVRFZCxvPm9QY9aCKFOKtXRSjaOwbG9+b5BoK1bMxO1QBROtpGRgpGTRILxnDhPcFMwE1E5OiiXj0RQkavxn9m1eojpUDHem8oKEhJe8JKcsdwA+dT5/UH9if3R/hn+Yf9LZAM5/oMO2f+B/0s/kz36PCN8ASo9cjz7fKN862faP4I/qjwCk34bfyN+i3yyf/t8Q7yLvNESXttI4ZJTsTiXkhERFjZRELIxkmxCeAkicl1TO9d7SlIwU5dz0XFxlzVMFY2tUDZQctIhVWgVjO/xEyVY101NMpG3XzKQ6WMUjaFidw0tuWMUUWO1kPAT8jKQF4PQEznynZgVOr2Cvcq8ghK+Or4j/kvEOkqnkBPOQlH6zRPTa7JVW1UTM9NKmBLSDVeXk/KT3PBS1WkQUdRy0KFS1xFPdZFZMZHVT5eRTBRP9pERrv1Ld9FJN0zdSFXOr+lGFA7qEtH2UZDuqnGT+pGTArGSBzBQzBVDFJE/15NwUU+AGU9xkFDMwFmKGLOQ1DCcGJa5iqTHkZ0byeizklQx0ogVNDWOwNH8uz0DPeilezQBmz3jPqn+8z77PIDPGz8AfANIZXt9I31rf/B8GLxgvKikAvt2239jfst+cL4YvCJ8q76DkLzafQJ8ySZ5DTv2jh9VOpURPDaRQXbMEUVrFs6GcRDBSBWN7rEcghuV2k0wEKwAOE1PFZPz0tdX89GUcZPJVnZRWapUTDuRUtWT0JVj1VKgcV9Y1/qI39OQONFTqQBz3PqV+9Wb1Pv2Oss1M/0Bm/3j7fv+oq9aj9JSEHPStPuxU8VbFk50EZEutVpXD+FWVw5jclE6tVSUjB1VNRFT9tFSq/aNHJLQMJGTRlDSGWVN15FxkDlM1FFLVVNlSFbSU5BVSpSPYUVZl44xRhRNMTFQMXDSr0FANY5CsZFGEBBNpUCV0tLQMlASOTi02iB51xmMUNBnct87ztBROKjwkc7QUjuxkniR/Hs0AHh0mH1DPYs9sH1ZvkM+aHwCMb84fsG/6zzwvPi8wL/JvABx/pi+4K87fuC9yf2R/5t9A+C/SL8x/vn/gfyI/Tu2jrYusBHNPzXNFZFTgGpS0gFQ0MVJdBGw/fjUKzpNTnVRTzfScP45ztD8qplKWbEQQ7ORY3DdG8ptaWE1DNVi1hgby7gDc50b1Jv0+/0j/Wvk+rWZPGJD/YpH+ordXZVScRzYSme+sR2biTFZNBOT0qg1VFaNgVR203EeWQ+xPFP5FTkKVJARaLARzgB5dUo5yVDRf7qKbZARbhLQLHVE1FFAlVGxfbrOstBUqnASsvLQunF/OBbZdIiZSQsy3tgU+YqDkXw4fACATHh02HS5vQG9Kb0S/jm8AaL+ab4y/3h/gbxJ/xL/WvwAAf2rfhH9efyDPMs9Ez0bPAGjD/i8QP/J/tM+Wz8jL/kJpATQ3ruNPjUNBUL301VC1o3pcNBA0BG9SYh2TilyHdpM0BB9ThRPNnOyUJVQVBPxEQVVa/URVLbODVi00V33DAZh8lLuI9uXWNR6S6+AG8gT7MGbi7NznRk0u/RafKJ9AOp9Mn16fcJsmU3yUUMQ0hQUk5LS0R+7zrJcG8l5m5PQaVZ02LlKTVKVTG1ZUBeMKVDUU7J9uhRQmszwEo1yEZVyEO1AOkkRDUMbCmTSvJrNUpKFUpBFhXK9urYYDTgUW3gXG0kEexAd+9a6lDtMcZIv0VEWcbGSn1K/epf5CwfSvAB5lDr9IHyq/dGcuDYYfUA8Air+kvwbNjpOMD64P4L8qfwBcz4Z/AB96z+wPDh/IL9LPgHQf1s9gH6of5M+uHa5C/VbE9DxOvWROrRRPTUNVtXRUU0Sk70xUXGSEU4dSvaQUpJQcpOVM1K13BKT/Ux2EVH1TG2lVfVSk5DqM5MdW/UNVUaRFV7WjSszUbJQnVsbSTlgtsyPUNP98lAHgBOcu5S7lBp02TxjvEklQPu0+74BLNtKfjERhlNTbGFfNE8lWLbNzVrR9hHQ00rSUcFXNEynWrOTlVE1DpZw0ZVRWJRMoVEUEU23UU0WzLWfc5CpT5YRSjUQUpLV0XIQ1PFT4UQXjuqlRtaRMVCwUJVCdQ66aVKRxdFQzUEUEjFRuFnSkzE41008khPvwNtNCvKQmnKeWpUaD3FRePLQlgyQUmLT3ntKwJBRz8ADer+D/Im8EDxYPQLs2D0gDAC5dVg9gD3IPvA+GX8gP6r8ArF8OzzAfGh/sX+5fIB8KbwAkZ84faG+aH4xvnm/AH8oZWm6DToVjuU699E8F41tqUI2jBlEts6MERMNKUoXUVIc+1d6SzFKqbSRTzfRTjaRUHVP4Vqw0iFVFsxdsNKOkhKsuVy2zs+TUJawkY2zEh8ZSV1jNoytYhWMrCVg1Y+gs5NIEN9YvABCfCu+0fxY/SO9COd4z5NS1hUQ0LOwk3VaFY4mtVqVTN1aVNFWlU5fVVU1TTmyEB6zktVTWpWN1VIVjOVwk+1Os/XQ8dIZT3XNKNHQMUuzkwAx3JmJEJKQIDPSryFHdk4wMRExEpA9WLPTAUA2DgET0Q0T0swNQpfR0pAxPNdOPRU6d1E69pu4zpEQQVJdUbqNcVE7UVHNcVI4MVAGjpE+2T/CvAr/sT/5PCF8ESrnOoutUXyavYF9Kr1yvAP6/mF/KX5Svtq/YDzJvPG8APh8IvypvJL82v0izpm+Ab8Byv3y/fr0+lYaDPJSwTzZ9s2lQdUMEUTX0LNQLMFJVI3sUfyZ/OHuuIi3TtORjVX0z8oTUY3hIhoN0d57SYIR3HiNYdUMbNFgVUwdYlTSsf/51AB7lzn3uL+Db/n8QjwLfbHy0Q4DG0j5MNO9WxcOdRVZlQzZkj3aN5tNUdUMbhFQVU0dU5RTEhayHVs5ySFMtow5MJM/cNIWRDHRT3I/ujwCTvrLQFVC9s5A89FEcny6fwLMK3nKaZERGdEden3CfgpECfvKejJ+endb/wJ/6/+SfAP6f6O8aUS6vEP9CrzT/bl8AiK+ar3T/Xv9w/9pfxP9GbwAAv8r/1P/u/wgPYrl+v1APkGq/hA+OBW5DTlUkVERzhU+NA0X0b35D9L+OAoUGJCS3UtVkHM8uz0DDDpOVVr2EV2VDlnR3luJhbVh9M3JYxcNdWMVzqzVYpdRYjSPqxHTVAMR3DjXGf8DP6n8MP+7PCN+UGt+8JEDkFPA8176CTAp0JPeMNKlc327VPoOMhGtFVL2EVJXj0VOVEyGVnNe+ha7VdjKSvNeWEi0V9DTYUW0DmdzXhkLRDuzfvtMUlBMM5KtPgE3kHO8u73hDbkV2M5TkQQBc727vgO+S79RH1kW278jvAPKf9O8mXRb/KP8STyRPVv8AmP/Kr0xPVk+QT2pJHg8wDwAaD8xP9k8IX9pPVG9uD1BfYGIPdF++ta4F5tJvT70zbBuQLtLeUPUzflGlw4US/AR95A9WcvsA5tIftVPtM5x8JCVUhUOzZnzUZ1VVtETEg1blExEQPBceY6R0WGzPfsUuZQT2M8QU15wX5sXOFZ4fsB+A8n/kx+4f0G/aYd5T5MSSlVeFQ1M0hPE81w7iS7JUhPk8Jy7SXlUVwxoKhITV/FSDfNduL4AjFsIDWlP9BrYztN+uL8AjDuITW1H9BASU4PTflnP0LxbuMqxOTcRO9QQcPy4/hEAzFsJqBIRLkBY15tKvAGQ/pp+g65Y/qD+6P6yP9u8A+D/ijzRPBp8Yn0JJrv9AnwCiT3xPXp/Qrxpf5E+2nxBfAMqf5J9ev2hfSl9Ery6vUKNqluIBFDRarARrT+Wzq0FQlYRQFcN67LQQguRUbwTHFmPcX+5VfpIjpPxXPjNVdSQsFGBMxA4FV+WTmCxvnoJDYE4VVoIFPIzEFXQfns2WFcYVjm9AoG/KH9xvpr/YYxbCuvRnao5SUFTEBQR0sVbl00lfHHfmcqosdwaiGAxktdT8VJNkJFVUNaMZsFx/bn+AczYyolJ9k2MlUsUDJpx3DuKbrH++daq20qHkJGPkJCPEBKaQ5H/2fX6jVDQeFI82MkIQLI8WNfYj/JS0TI+W73iLAK7ljo+gj5Lf3D/uP8jf+o8A7N8+TxDvSp+Unx7vkJ+anwD0n37vAK+y75zvtu0+X1CvQAr/HP/270D/SvE/Yv1UhIs8TvXUTjX0BDXsJFNVUZUj78QkXPQEh+wH2tbilJR05VJtM1xTanWkVH2zjcz0HVV9s2utVZVTOxx0yVaNdFDsZGtgLiM0tGw8tGVkFK1FXBQdWHWz+ny03QB8t4YdlrWGbWYNhmXOFXZlUN4f2G+yCUaCnwR0YQy0WxhX7ftzVjU0VoWEmVVFdOT0K1XFhFwkpW1UZeNnVL3jKFS91NbE9LFTRfN1VMQqU6pVM+6EdLGs9HTEpDdWnHT4UaVjuIzEe8QkVSycxO2sVK6sxHHsJGszULXUT83Tbk+NU1XwnFRPbPTRRIRvHNRRJvzHDoWGcjFM9FVUNBV+3OSYrNSnXD9Wj1jfAGrZho2G1YbfwIO21Y4vuN8A0t/c3wbv6C/6L1TvLu9o7wBCP8Tvju/Y78LvjD+OPzhfADr/5D/OP+g/+j8UTy5FTtKtIXT0uU4dJE91s2pWxMQGUZXTo6SkMIR0UYHUV85VzsLKzFQ4VMRbulOdM0RUzRRUNYRWPHQVVq3EVi0jLPS1UVe9xCy3HoJyLARaPGRNMDRkCFiV1OS00EQHAHZlbr12v4i7Ll2WDZYPsAPYLiPkRx6CglcFIz5X2n0T2xx0iVbFwzZWtg1D5VVFM5dVvSNOpuRUB1VFBMREdjzEOa1UfRP7U7VkUzWEUxalY0hTVXRTbdS8px4DWpx0CJREyFEtI4yEFKtMUQUjDqSk0KzEgVqE9EOE9ANQDROH1MSJDHz1XEQQfKRDgA5CNaIcJBDMZ87DFNRKLDRzCkSEj3QkoBwvLi9AL2rRAH6FdtV233gvot+cL74vyC8A+t/Ef94v6H/6f0w/Ru8QjwCin2Q/lj+wP3KPXI92jSZPABBPIk/Mjwaf4I9KRnugFsM1Tu1kTxWTRVAFc6vAVp5yflHtFFJN03G0r0Dmw8yv3q/wrwK5BmKW5LRAG7B+AiOw5rIrsLbDWG3TGz9YDRMXWJ10lLQDAAB+BV6/QF9yD5S3bl+gD3qvGNS/5r12crNW/aYGxf6CC6lVBXNgHM92cjPPRc5SfoJYXM82gqO09GV8zxCOz6DPss+cZKfMz97N/hVCTlIa/M8O3yDTFnKcLN8ADnUefSZ/aN9Sf2x/dn1mzQCef4jPqn+sz7bFFpUejyjvAOrP1M8mjwjfSo+0j07faN8Ago+U356PgNMWnzD/0t/s32TmjUYCBTyXxgIvT01EFqwUuFBto4Bkn3adFhMWVOQBU93TeZyfrp/AkxJ+EuvkBUwE9NQE45CeE9gcBBsADlJAWI2zGlgKzZP23ATZTFeGDVYPQK8AUql2VWavgK9q/5ynLtL78Gge47SvxpNWVVO9Vf1E0NyvLtLzr5XD3hxkolNCDRNnHL/28zS/fnNRjbMFqmRkbFy/brXOA3y3XmMqjLRKlLTMzBQxpLcGUyi0v/6jPMQ6xLRi3Le+ZSA2A/S3FnUWdTYSwRTPJsUgXi0+z1DPYs/stOtcF5bPAHgfos+cH959Ft8AjyrfzB8A9h8IK67fgN8yL0Qvdt94LwBqLwTvti/o37Iv7C8e7b6yrSysZB9Q/VO1JDRVFVEtw+9sZFyUR2btrmJT/1J95jaTVFVTjXQ0KR2c54YSXsxU6bTvVrIbS1hVU21YPQTc7+7lAMZTTFdG/Rb/KP9Sr4xfbvWoVv+gWwYCnexEY8TkGIyc965iX1Z1ZLT35pNVFlWzK1UtBFRt5Nz/7v9sAAMWcixTJePuUq1UQiy0YyQPNg0WM0QE7VSUQbB0v24F7lN8B65iT4QELdH0ZG9NJeMevLe2tai2BT6TxLSCnCSYfHSnAPS/7g8AHyrPJB82H0gfgn8AjB9eb5Afsh+Ub6Zv6B8S3wC8bx4vcC+qjwR/fi9Afyp/AGx37i+If5p/rH/OL+AvwnGCBgL9pFUUPyY/ODvWYocQTD9eP3AzVrKLfDfus4w3to6y6lZdc3RXVePxqpSkSgSkbvyUZ/yURybUNBZYpTZWUtgURyalCAb1Lq0GAs0UT1alBv1OTxhIT2JJflKfV10EfE+ORcS+s8SUvqRPtk0+slZUAOXk1E/mRY6z9E++cjuw1mIhJxRf1rMsX4ZSrlwHXnIBJFRfZl0WFX5Vtr2WXXazAixkg7Rfxl/YX+pf/F8ObQQWZQ7C5Qy/Rm1Ob0C/UrkAxmU2M2y35m+Iv/Jv3G8WfwBQf9K/3L/uv/i/CsHWf0DPAMp/VM9mxQbvaM9yz6TP/oJp+szHhvIiXKTzTs3EzU8lk5BQLVa+MsxRirXDSRQEgvyUM4DOopUK7JTlXORa3JTDkA6jzETT+VRFNMT1Vh3DyFZWVeNRV53D1cTkOKSH1J6FDsJUzDQqtDT9VwqNk+AslM7Uhx6V1oUGT4AQSyZNHp02T3D/KuG2wqnKXJRxZEQs3DV8hIpWWo2TIGTk0FU1hFXNM0s6VZ3EVIVErJR2tJS1OnQ07Ww0sVOdw3Ua1JQ6BAT9Uh3kNIeusrVHRDT4DNS5Ua0zezb05DtRTbP+UB3kVASrgVBt00FsBOh0BGo1T42T8Fykc04Nxh7TVqS0M02NkxAMxBRU96quslfkBHyktJMsZKMC3KSrtK8e48yv3q0WHQa/EPD/Gr80t6YC7Hxnbr1uvwCgu04PcA/CvwzPjg+YD6oPAMQPps+4zxIf/A8eHzAfQh/AxM/Ob5Afoh+0F06yDk6qVdROjZRPDcNEDIQFtVHdRFFt0zFSzTN6akyEiQxUhvyUt1JNs1seU/2DulPd5FQNw1XUNCRkhDTxjJSAfJVZV4X0FJQkWC2kWG3T1XG0NF2E1DfENBBYAPVEdNc+YgNAjpIj4GYSM0AUpiVWEsmsNMvMJ8YltiUCprLDrCeGUivg/i12omtAVBY1FtKy1ISFVJQ/HORt8JxEnVb9g0pW1TStVdXTqFVNNFUNwwRVVR2UVKWzg7xERcxErQm8lM5TReORzJRHViQkClO11FKNk5AEVDNTUmX0LITXUZ2k9ORVSyRUDAT0ziSkjgz0rVAc9BFQ3URPFVMnmkSkjmxUD06dphbSQlJsFBXEFSxkIyxkQ+QEFXR8VI8UZKCU966lpv9QuPu+9W7j5ATUHMTYvKQF3MSk4dRH/v/oQ36D/E8ALg8gXzJfhA/eDTbzXF9+XwDgC04faB/CX6Rfzl/4XwpvAHwfLm9Ab1JvZG92b+Br/m2ULkUOI06dhE8d9raS2lVQTYRRPdMOTIVSHcO1iDyEhQwktlIlgxxa1JSanDQhVI2TsHw0Y2NVReNLIHaSf1b941ELbJRjIEYyDYTUV5QkCKOAfi0OQ1g1VHzUy4DeJQDuJe4lviW2kgOQBtPcJ74lgOYt7iX+Lwg/GjG2o4yEkRCMhHPQPjVOsp5MNxbDZDTbqlUd42BVfWMXVWK189WM5IMwPqJIVHWkFVRF49G05JUkJDvQHiVUrtPENJMk1FUMJBbUNzQOc+w0XAT0HlGt1Bz0Y5FQjZMLQKayE1ClpCos9CpMpKzkxDM0RLugSKYzRE/m8iBcR/7ia0z3Qk7inHxPvqW+pVYyxgRUgcqMl06jtEfGTc5NVjLmAMyf1pUGXxhfCq9sVyatZl8AkF9arxRvfq+Qr6KvtK/GrwDYr+qpfm8Ivxq/LL+mv1C/UDq/nG8WxU7i/MzEOixELS809CBQ/WRQldTcZIXuBPRe3OQj0H4z1OSjaVLF5r4idzzU/lMFJGJU1Bhc1GMwVjI2VuVEaVZddEx07XzUSFj9w6lsXHdu01iV4yaE1PcC7NTatHeO4vMgfsWGk6x/ILZ1rnWOxe4lpzLBrCfPgqG/9H8WPS6DxNRi1NQYorQlVmVEPHVUJLxMhHCqXNQodOTjfIShjORjZpTkJlRtxKzkoVM9JKlTPdTE5O28NLDU5HNqzDQ0DCTm3DSoUdXTtWjEhCrsNOxQ/ZOuauyEcAz0MOQUxU+V4wtGT730TuU0LETT8E6VVFZFDnIKnLQafJQ8jPQFY4z0g4S0O0D+g2yXnv0AdjOEn56dvk/An9qf5J/2nYD+nyCvOq8M/z6vYK9yr00ALXRc/37/kP+i/7T/Hm9gvwDq//z/Dg8gDzIPRA/ODV4PsKhjPpMclSxEr08lI2rNUD1zK1HdJNw0SFKyHYOB1LcOcopSJSPKquxkOATE2YSEZVzU9tY0JIRV9YRW1cOfVorlUykUhLHEdIsghrJoNHQn5lJZdCQxWK00PBQD6Vd9hHzHxsWOz6DPsnEChrLIdBfGxdbN1s/oyw5yVaokNHJsxCrMJNs8hDOIVhWUHNTkVYWEFMTNOGw09FQlNHw0c1Q0hSRk1Pr8tL5TZYSkNEs3U5W0UsUUvDSAxDTVQ7SEBuxkyLTUiFGqnbRRBXP8/DS+/DR+MVAVc8tgFnIBUGWE9NQbCE/FE29OPfY+5RaTVExHFnIRZJQr9ORPfJRVfHS0kzzkoxz0sFzvAJZFdu+I75rv1E++79Dvwj8A9O/mPS7/KK9C/yxPTv/A/wBiT9xf5l+YT6pPvE/W9db/AOhP+k8MXx5fMF9yv1QPhg2yTlKznAfmsgNRTVOjQVHd1LwP7mXWD49AuVwkhUMcdNBkhQQfFh0Wc1gqTYRYPSRYPXNbRBfeIxVYNVPnJITQtM/m05QXCj5yy/zEzrx/zn3Oxe5/UOjP8sE2I5x0g0x0PbR0Ldw0hIpWNVM3FCdG461VdYNMVYVjB0TUwzVUNVN3TCQ6VP22buNZU9W0BMRJU3WEU0VktpzUhFK9Q0VS3SRStK0G7mNR3WNNUcUTD4qcVNDU1IDEL1aTDJQMFuQkj04NNE5dlv4lDjVQDj8gMx7T7DSPVDSgPD8ATj+Ik14/oJ+KP5w/rj/IPwDSP8SPDk8YTwJP/I8en1BPAEKfVJ9mn3ifip+MT/avwJ8A0p/kn/afCK9aX3QPhr2Wc0FOzQR8X45foFOmknm0V6Detb5f0F/iUVbCYTTU8BVV3WN9JNQrBG8WbfZyLWEkZDtYjZMVVB+mHQB+xZ4Vfh2WH3gTZh3GFY69QtfSvaS3HhXWbe7jVt10xVadI0gUL/7THCQFVZht5ORVJHRHVCXUzKTBGuwEhWQkR1NNFFx3LjMKlNRTjCQWdHSbIIZ1/tOWjHQNUXVkUM101NRQEqx0EdQv7uKOBORboEblBNZTrJQVBDf+fxCPIoEm0hGrVOems3yEwWzvXo1mjwR4g+4S4mTfjo+gj+Lp1o0Axo/Yj/KPNJ9m/Q7tjp8w7wBC71Tvtp9474rvnO+u78DvANLvRK/27wj/MqlmDe5TXKeWptJuT4UkUHWEjMSf0oTELoyvXmKFjCS2UlZVcxxTzQOa7ARFNCSl0jwkY9SvppIJXBSRgPQUUxAWZTYVfiIbYJ4iOCpEFBEkZOt8tNN0v3YfAIgbhhVuv4Czjr+Yv6q5niLRuHy022BWMkCcZPBWaqXTnvxUSdy0+FWdIxuoVaXTXlVdYwPAVmOlVGV0VKX2RvIKNHTOmjx0kmQkV1MdxFQkztVS1fRSzWNShPQVUqqFY9ecJJikJFqsJAwwhM+Wz9fRrMQoT+UUvM+S7hJC1M9uU001xOTEa1T8xy5ioRzksWTktRzXUB7dTo12Yxzk0aSU2Qwkod1EJ27fgNu+cufkxOsAfC/W3a7f0Nse7cYvIO8C7wDkLxY/aO/a70RfRj9wP4I/AJQ/Fv84qzavsD8qn9w/xj1WBtIATl0UToVjJ8R0YxxQzWR8FXTE61FF81taUnWDjFL1U39kRBVcZHQkVMTjlHRr8B4TLVG1Yw5R9RRQbaY+ErUirES6xHQsT+0UTqhtVt51ppNMjaRM3WP9VUulVEs1ZEvNdEodtK1KzWOiSe1USbVjnq1IBZM0SIVkR6WTWZVHXTRGvXRGtURcVKJtRV1jRUVFY+BE3aTVRNVERCXEQ13DZkOqHcRD9RRCtcRC3bOIVULtFEJtZEKllEI1RG1DRfNKQ1VzbENFY5uAQ7XTkEPddJRUprQEZ/YTQ5Uzt0M9dEOYZcQsZwaS1EM9JOxU4EhMZ36DlFTmZGdWcux0ZwDW04RvTjOcb6Zl9kO8Z6ZvALhvwmk2c/xnTqMMfx59/m0APn8IcyZDhFRjf3V+ppNEZACTeHZ9AA</prop>
			</obj>
			<obj name="Protocol" class="HTCProtocol" version="1">
				<prop name="Created">2013-10-31T15:07:40.981</prop>
				<prop name="LastModified">2013-10-31T16:27:31.000</prop>
				<obj name="Programs" class="HTCRunProgramList" version="5">
					<list name="emlist" count="3">
						<obj name="item" class="HTCRunProgram" version="1">
							<prop name="name">pre-incubation</prop>
							<prop name="Cycles">1</prop>
							<prop name="AnalysisMode">None</prop>
							<obj name="Segments" class="TEMRunSegmentList" version="1">
								<list name="emlist" count="1">
									<obj name="item" class="HTCRunSegment" version="2">
										<prop name="Hold">600</prop>
										<prop name="Slope">4.8</prop>
										<prop name="StepDelay">0</prop>
										<prop name="StepSize">0</prop>
										<prop name="Target">95</prop>
										<prop name="Target2">0</prop>
										<prop name="AcquisitionMode">0</prop>
										<prop name="AcqPerDegree">5</prop>
									</obj>
								</list>
							</obj>
						</obj>
						<obj name="item" class="HTCRunProgram" version="1">
							<prop name="name">amplification</prop>
							<prop name="Cycles">50</prop>
							<prop name="AnalysisMode">Quantification</prop>
							<obj name="Segments" class="TEMRunSegmentList" version="1">
								<list name="emlist" count="3">
									<obj name="item" class="HTCRunSegment" version="2">
										<prop name="Hold">10</prop>
										<prop name="Slope">4.8</prop>
										<prop name="StepDelay">0</prop>
										<prop name="StepSize">0</prop>
										<prop name="Target">95</prop>
										<prop name="Target2">0</prop>
										<prop name="AcquisitionMode">0</prop>
										<prop name="AcqPerDegree">5</prop>
									</obj>
									<obj name="item" class="HTCRunSegment" version="2">
										<prop name="Hold">30</prop>
										<prop name="Slope">2.5</prop>
										<prop name="StepDelay">0</prop>
										<prop name="StepSize">0</prop>
										<prop name="Target">60</prop>
										<prop name="Target2">0</prop>
										<prop name="AcquisitionMode">1</prop>
										<prop name="AcqPerDegree">5</prop>
									</obj>
									<obj name="item" class="HTCRunSegment" version="2">
										<prop name="Hold">1</prop>
										<prop name="Slope">4.8</prop>
										<prop name="StepDelay">0</prop>
										<prop name="StepSize">0</prop>
										<prop name="Target">72</prop>
										<prop name="Target2">0</prop>
										<prop name="AcquisitionMode">0</prop>
										<prop name="AcqPerDegree">5</prop>
									</obj>
								</list>
							</obj>
						</obj>
						<obj name="item" class="HTCRunProgram" version="1">
							<prop name="name">cooling</prop>
							<prop name="Cycles">1</prop>
							<prop name="AnalysisMode">None</prop>
							<obj name="Segments" class="TEMRunSegmentList" version="1">
								<list name="emlist" count="1">
									<obj name="item" class="HTCRunSegment" version="2">
										<prop name="Hold">30</prop>
										<prop name="Slope">2.5</prop>
										<prop name="StepDelay">0</prop>
										<prop name="StepSize">0</prop>
										<prop name="Target">40</prop>
										<prop name="Target2">0</prop>
										<prop name="AcquisitionMode">0</prop>
										<prop name="AcqPerDegree">5</prop>
									</obj>
								</list>
							</obj>
						</obj>
					</list>
					<list name="AnalysisModes" count="4">
						<item>None</item>
						<item>Quantification</item>
						<item>Melting Curves</item>
						<item>Color Compensation</item>
					</list>
					<prop name="ChannelCount">1</prop>
					<prop name="InstrumentSubclass">HTC_VER_10</prop>
					<obj name="Container" class="HTCBlockType" version="1">
						<prop name="Id">bt384TC5</prop>
						<prop name="RowCount">16</prop>
						<prop name="ColCount">24</prop>
						<prop name="OvershootDnDelay">0</prop>
						<prop name="OvershootUpDelay">2</prop>
						<prop name="RampRateMaxDn">2.5</prop>
						<prop name="RampRateMaxUp">4.8</prop>
						<prop name="ReactionVolMin">3</prop>
						<prop name="ReactionVolMax">20</prop>
						<prop name="ReactionVolDefault">20</prop>
						<prop name="HorVertCrosstalkCoefficient">0.0008</prop>
						<prop name="DiagCrosstalkCoefficent">0.0004</prop>
					</obj>
					<prop name="MaxPositionsToSeek">384</prop>
					<obj name="DetectionFormats" class="DetectionFormats" version="2">
						<list name="emlist" count="1">
							<obj name="item" class="HTCDetectionFormat" version="1">
								<list name="emlist" count="1">
									<obj name="item" class="HTCChannel" version="2">
										<prop name="name">FAM</prop>
										<prop name="Active">1</prop>
										<prop name="EmissionWL">510</prop>
										<prop name="ExcitationWL">465</prop>
										<prop name="IntgrTime">250</prop>
										<prop name="MaxIntgrTime">2000</prop>
										<prop name="MeltFactor">1</prop>
										<prop name="QuantFactor">10</prop>
									</obj>
								</list>
								<prop name="name">Mono Color Hydrolysis Probe / UPL Probe</prop>
								<prop name="Active">1</prop>
								<prop name="DefChannelNdx">0</prop>
								<prop name="DenominatorNdx">-1</prop>
								<prop name="ReadOnly">0</prop>
								<list name="EmissionWLAvail" count="6">
									<item>488</item>
									<item>510</item>
									<item>580</item>
									<item>610</item>
									<item>640</item>
									<item>660</item>
								</list>
								<list name="ExcitationWLAvail" count="5">
									<item>440</item>
									<item>465</item>
									<item>498</item>
									<item>533</item>
									<item>618</item>
								</list>
								<prop name="MeasuringMode">hmmDynamic</prop>
							</obj>
						</list>
						<prop name="DefFormatName">Mono Color Hydrolysis Probe / UPL Probe</prop>
					</obj>
					<list name="AcquisitionModes" count="4">
						<item>None</item>
						<item>Single</item>
						<item>Continuous</item>
						<item>Step</item>
					</list>
					<prop name="SeekTemp">30</prop>
					<prop name="SampleVolume">10</prop>
					<prop name="PlateID">01659740</prop>
				</obj>
			</obj>
			<prop name="CompletedProgramNo">4</prop>
			<prop name="StopPoint">3</prop>
			<prop name="CarouselConstMoved">0</prop>
		</obj>
		<obj name="AnlsAndSampleInfo" class="AnlsAndSampleInfo" version="1">
			<obj name="AnlsPropTypes" class="PropertyTypeList" version="1">
				<list name="emlist" count="3">
					<obj name="item" class="SamplePropType" version="1">
						<prop name="name">Units</prop>
						<prop name="PropClass">QuantUnitsProp</prop>
						<prop name="IsChannelProperty">0</prop>
						<prop name="SelectorOrder">0</prop>
						<prop name="ShowInSelector">0</prop>
						<prop name="ShowInTable">0</prop>
						<prop name="TableOrder">0</prop>
					</obj>
					<obj name="item" class="SamplePropType" version="1">
						<prop name="name">ExtRef</prop>
						<prop name="PropClass">RQExtRefProp</prop>
						<prop name="IsChannelProperty">0</prop>
						<prop name="SelectorOrder">0</prop>
						<prop name="ShowInSelector">0</prop>
						<prop name="ShowInTable">0</prop>
						<prop name="TableOrder">0</prop>
					</obj>
					<obj name="item" class="SamplePropType" version="1">
						<prop name="name">Endpt External Experiment</prop>
						<prop name="PropClass">EndptGenoExtExp</prop>
						<prop name="IsChannelProperty">0</prop>
						<prop name="SelectorOrder">0</prop>
						<prop name="ShowInSelector">0</prop>
						<prop name="ShowInTable">0</prop>
						<prop name="TableOrder">0</prop>
					</obj>
				</list>
			</obj>
			<obj name="SamplePropTypes" class="PropertyTypeList" version="1">
				<list name="emlist" count="26">
					<obj name="item" class="SamplePosPropType" version="1">
						<prop name="name">Position</prop>
						<prop name="PropClass">GenSampleEditPosition</prop>
						<prop name="AnalysisClass">General</prop>
						<prop name="IsChannelProperty">0</prop>
						<prop name="SelectorOrder">0</prop>
						<prop name="ShowInSelector">0</prop>
						<prop name="ShowInTable">1</prop>
						<prop name="TableOrder">0</prop>
					</obj>
					<obj name="item" class="SamplePropType" version="1">
						<prop name="name">Color</prop>
						<prop name="PropClass">SamplePrefColor</prop>
						<prop name="AnalysisClass">General</prop>
						<prop name="IsChannelProperty">0</prop>
						<prop name="SelectorOrder">1</prop>
						<prop name="ShowInSelector">0</prop>
						<prop name="ShowInTable">1</prop>
						<prop name="TableOrder">1</prop>
					</obj>
					<obj name="item" class="SamplePropType" version="1">
						<prop name="name">Replicate of</prop>
						<prop name="PropClass">GenSampleEditReplicate</prop>
						<prop name="AnalysisClass">General</prop>
						<prop name="IsChannelProperty">0</prop>
						<prop name="SelectorOrder">2</prop>
						<prop name="ShowInSelector">0</prop>
						<prop name="ShowInTable">1</prop>
						<prop name="TableOrder">2</prop>
					</obj>
					<obj name="item" class="SamplePropType" version="1">
						<prop name="name">Sample Name</prop>
						<prop name="PropClass">GenSampleEditName</prop>
						<prop name="AnalysisClass">General</prop>
						<prop name="IsChannelProperty">0</prop>
						<prop name="SelectorOrder">3</prop>
						<prop name="ShowInSelector">1</prop>
						<prop name="ShowInTable">1</prop>
						<prop name="TableOrder">3</prop>
					</obj>
					<obj name="item" class="SamplePropType" version="1">
						<prop name="name">Subsets</prop>
						<prop name="PropClass">GenSampleEditSubset</prop>
						<prop name="AnalysisClass">General</prop>
						<prop name="IsChannelProperty">0</prop>
						<prop name="SelectorOrder">4</prop>
						<prop name="ShowInSelector">0</prop>
						<prop name="ShowInTable">0</prop>
						<prop name="TableOrder">4</prop>
					</obj>
					<obj name="item" class="SamplePropType" version="1">
						<prop name="name">Notes</prop>
						<prop name="PropClass">GenSampleEditNotes</prop>
						<prop name="AnalysisClass">General</prop>
						<prop name="IsChannelProperty">0</prop>
						<prop name="SelectorOrder">5</prop>
						<prop name="ShowInSelector">0</prop>
						<prop name="ShowInTable">0</prop>
						<prop name="TableOrder">5</prop>
					</obj>
					<obj name="item" class="SamplePropType" version="1">
						<prop name="name">Sample ID</prop>
						<prop name="PropClass">HTCSampleID</prop>
						<prop name="AnalysisClass">General</prop>
						<prop name="IsChannelProperty">0</prop>
						<prop name="SelectorOrder">6</prop>
						<prop name="ShowInSelector">0</prop>
						<prop name="ShowInTable">0</prop>
						<prop name="TableOrder">6</prop>
					</obj>
					<obj name="item" class="SamplePropType" version="1">
						<prop name="name">Sample Prep Notes</prop>
						<prop name="PropClass">HTCSamplePrepNotes</prop>
						<prop name="AnalysisClass">General</prop>
						<prop name="IsChannelProperty">0</prop>
						<prop name="SelectorOrder">7</prop>
						<prop name="ShowInSelector">0</prop>
						<prop name="ShowInTable">0</prop>
						<prop name="TableOrder">7</prop>
					</obj>
					<obj name="item" class="SamplePrefWidthType" version="1">
						<prop name="name">Width</prop>
						<prop name="PropClass">SamplePrefWidth</prop>
						<prop name="AnalysisClass">Sample preferences</prop>
						<prop name="IsChannelProperty">0</prop>
						<prop name="SelectorOrder">8</prop>
						<prop name="ShowInSelector">0</prop>
						<prop name="ShowInTable">0</prop>
						<prop name="TableOrder">8</prop>
					</obj>
					<obj name="item" class="SamplePrefLineStyleType" version="1">
						<prop name="name">Line Style</prop>
						<prop name="PropClass">SamplePrefLineStyle</prop>
						<prop name="AnalysisClass">Sample preferences</prop>
						<prop name="IsChannelProperty">0</prop>
						<prop name="SelectorOrder">9</prop>
						<prop name="ShowInSelector">0</prop>
						<prop name="ShowInTable">0</prop>
						<prop name="TableOrder">9</prop>
					</obj>
					<obj name="item" class="SamplePrefPointStyleType" version="1">
						<prop name="name">Point Style</prop>
						<prop name="PropClass">SamplePrefPointStyle</prop>
						<prop name="AnalysisClass">Sample preferences</prop>
						<prop name="IsChannelProperty">0</prop>
						<prop name="SelectorOrder">10</prop>
						<prop name="ShowInSelector">0</prop>
						<prop name="ShowInTable">0</prop>
						<prop name="TableOrder">10</prop>
					</obj>
					<obj name="item" class="SamplePropType" version="1">
						<prop name="name">Dominant Channel</prop>
						<prop name="PropClass">DominantChannelProp</prop>
						<prop name="AnalysisClass">Color Compensation Analysis</prop>
						<prop name="IsChannelProperty">0</prop>
						<prop name="SelectorOrder">11</prop>
						<prop name="ShowInSelector">0</prop>
						<prop name="ShowInTable">0</prop>
						<prop name="TableOrder">11</prop>
					</obj>
					<obj name="item" class="EndPtSampleTypePropertyType" version="1">
						<prop name="name">EndPt Sample Type</prop>
						<prop name="PropClass">GroupingSample</prop>
						<prop name="AnalysisClass">EndPtGenotyping</prop>
						<prop name="IsChannelProperty">0</prop>
						<prop name="SelectorOrder">12</prop>
						<prop name="ShowInSelector">0</prop>
						<prop name="ShowInTable">0</prop>
						<prop name="TableOrder">12</prop>
					</obj>
					<obj name="item" class="SamplePropType" version="1">
						<prop name="name">EndPt Genotype</prop>
						<prop name="PropClass">Genotype</prop>
						<prop name="AnalysisClass">EndPtGenotyping</prop>
						<prop name="IsChannelProperty">0</prop>
						<prop name="SelectorOrder">13</prop>
						<prop name="ShowInSelector">0</prop>
						<prop name="ShowInTable">0</prop>
						<prop name="TableOrder">13</prop>
					</obj>
					<obj name="item" class="SamplePropType" version="1">
						<prop name="name">Target Name</prop>
						<prop name="PropClass">TargetName</prop>
						<prop name="AnalysisClass">General</prop>
						<prop name="IsChannelProperty">1</prop>
						<prop name="SelectorOrder">22</prop>
						<prop name="ShowInSelector">1</prop>
						<prop name="ShowInTable">1</prop>
						<prop name="TableOrder">22</prop>
					</obj>
					<obj name="item" class="QuantSampleTypePropertyType" version="1">
						<prop name="name">Quantification Sample Type</prop>
						<prop name="PropClass">QuantSampleTypeProperty</prop>
						<prop name="AnalysisClass">Quantification Analysis</prop>
						<prop name="IsChannelProperty">1</prop>
						<prop name="SelectorOrder">15</prop>
						<prop name="ShowInSelector">0</prop>
						<prop name="ShowInTable">0</prop>
						<prop name="TableOrder">15</prop>
					</obj>
					<obj name="item" class="SamplePropType" version="1">
						<prop name="name">Concentration</prop>
						<prop name="PropClass">QuantConcProperty</prop>
						<prop name="AnalysisClass">Quantification Analysis</prop>
						<prop name="IsChannelProperty">1</prop>
						<prop name="SelectorOrder">16</prop>
						<prop name="ShowInSelector">1</prop>
						<prop name="ShowInTable">1</prop>
						<prop name="TableOrder">16</prop>
					</obj>
					<obj name="item" class="QuantCpType" version="1">
						<prop name="name">Cp Low</prop>
						<prop name="PropClass">QuantCpLowProp</prop>
						<prop name="AnalysisClass">Quantification Analysis</prop>
						<prop name="IsChannelProperty">1</prop>
						<prop name="SelectorOrder">17</prop>
						<prop name="ShowInSelector">0</prop>
						<prop name="ShowInTable">0</prop>
						<prop name="TableOrder">17</prop>
					</obj>
					<obj name="item" class="QuantCpType" version="1">
						<prop name="name">Cp High</prop>
						<prop name="PropClass">QuantCpHighProp</prop>
						<prop name="AnalysisClass">Quantification Analysis</prop>
						<prop name="IsChannelProperty">1</prop>
						<prop name="SelectorOrder">18</prop>
						<prop name="ShowInSelector">0</prop>
						<prop name="ShowInTable">0</prop>
						<prop name="TableOrder">18</prop>
					</obj>
					<obj name="item" class="GroupSampleTypePropertyType" version="1">
						<prop name="name">Melt Geno Sample Type</prop>
						<prop name="PropClass">GroupChannelTypeProp</prop>
						<prop name="AnalysisClass">Melt Geno</prop>
						<prop name="IsChannelProperty">1</prop>
						<prop name="SelectorOrder">19</prop>
						<prop name="ShowInSelector">0</prop>
						<prop name="ShowInTable">0</prop>
						<prop name="TableOrder">19</prop>
					</obj>
					<obj name="item" class="SamplePropType" version="1">
						<prop name="name">Melt Geno Genotype</prop>
						<prop name="PropClass">ChannelGenotype</prop>
						<prop name="AnalysisClass">Melt Geno</prop>
						<prop name="IsChannelProperty">1</prop>
						<prop name="SelectorOrder">20</prop>
						<prop name="ShowInSelector">0</prop>
						<prop name="ShowInTable">0</prop>
						<prop name="TableOrder">20</prop>
					</obj>
					<obj name="item" class="RQTargetPropertyType" version="1">
						<prop name="name">Target Type</prop>
						<prop name="PropClass">RQTargetProperty</prop>
						<prop name="AnalysisClass">Relative Quantification</prop>
						<prop name="IsChannelProperty">1</prop>
						<prop name="SelectorOrder">21</prop>
						<prop name="ShowInSelector">0</prop>
						<prop name="ShowInTable">0</prop>
						<prop name="TableOrder">21</prop>
					</obj>
					<obj name="item" class="RQSampleTargetPropertyType" version="1">
						<prop name="name">Combined Sample and Target Type</prop>
						<prop name="PropClass">RQSampleTargetProperty</prop>
						<prop name="AnalysisClass">Relative Quantification</prop>
						<prop name="IsChannelProperty">1</prop>
						<prop name="SelectorOrder">15</prop>
						<prop name="ShowInSelector">1</prop>
						<prop name="ShowInTable">1</prop>
						<prop name="TableOrder">15</prop>
					</obj>
					<obj name="item" class="SamplePropType" version="1">
						<prop name="name">Efficiency</prop>
						<prop name="PropClass">RQEffProp</prop>
						<prop name="AnalysisClass">Relative Quantification</prop>
						<prop name="IsChannelProperty">1</prop>
						<prop name="SelectorOrder">23</prop>
						<prop name="ShowInSelector">0</prop>
						<prop name="ShowInTable">1</prop>
						<prop name="TableOrder">23</prop>
					</obj>
					<obj name="item" class="GroupSampleTypePropertyTypeNoPos" version="1">
						<prop name="name">Scanning Sample Type</prop>
						<prop name="PropClass">GroupChannelTypeProp</prop>
						<prop name="AnalysisClass">Scanning</prop>
						<prop name="IsChannelProperty">1</prop>
						<prop name="SelectorOrder">24</prop>
						<prop name="ShowInSelector">0</prop>
						<prop name="ShowInTable">0</prop>
						<prop name="TableOrder">24</prop>
					</obj>
					<obj name="item" class="SamplePropType" version="1">
						<prop name="name">Scanning Genotype</prop>
						<prop name="PropClass">ChannelGenotype</prop>
						<prop name="AnalysisClass">Scanning</prop>
						<prop name="IsChannelProperty">1</prop>
						<prop name="SelectorOrder">25</prop>
						<prop name="ShowInSelector">0</prop>
						<prop name="ShowInTable">0</prop>
						<prop name="TableOrder">25</prop>
					</obj>
				</list>
			</obj>
			<obj name="SelectedChannels" class="TEMIntegerSet" version="1">
				<list name="Items" count="1">
					<prop name="Item">0</prop>
				</list>
			</obj>
			<obj name="AnalysisProperties" class="ExpPropList" version="1">
				<list name="emlist" count="3">
					<obj name="PropertyObject" class="EndptGenoExtExp" version="3">
						<prop name="PropertyTypeName">Endpt External Experiment</prop>
					</obj>
					<obj name="PropertyObject" class="RQExtRefProp" version="3">
						<prop name="PropertyTypeName">ExtRef</prop>
						<prop name="RefExpProg">-1</prop>
					</obj>
					<obj name="PropertyObject" class="QuantUnitsProp" version="3">
						<prop name="PropertyTypeName">Units</prop>
					</obj>
				</list>
			</obj>
			<obj name="SampleInfoList" class="SamplePropInfoList" version="1">
				<list name="emlist" count="384">
					<obj name="item" class="SamplePropInfo" version="1">
						<obj name="ChannelProperties" class="ChanPropList" version="2">
							<obj name="ChannelProperties" class="EMList" version="1">
								<list name="emlist" count="1">
									<obj name="item" class="PropertyList" version="1">
										<list name="emlist" count="12">
											<obj name="PropertyObject" class="RQSampleTargetProperty" version="4">
												<prop name="PropertyTypeName">Combined Sample and Target Type</prop>
												<prop name="Position">0</prop>
												<prop name="IsDefault">0</prop>
												<obj name="ChannelProp" class="ChannelProperty" version="1">
													<prop name="ChannelIdx">0</prop>
												</obj>
											</obj>
											<obj name="PropertyObject" class="QuantConcProperty" version="4">
												<prop name="PropertyTypeName">Concentration</prop>
												<prop name="Position">0</prop>
												<prop name="IsDefault">1</prop>
												<prop name="Concentration">0</prop>
												<obj name="ChannelProp" class="ChannelProperty" version="1">
													<prop name="ChannelIdx">0</prop>
												</obj>
												<prop name="ReadOnly">1</prop>
											</obj>
											<obj name="PropertyObject" class="QuantCpHighProp" version="4">
												<prop name="PropertyTypeName">Cp High</prop>
												<prop name="Position">0</prop>
												<prop name="IsDefault">1</prop>
												<prop name="CpRangeHigh">0</prop>
												<obj name="ChannelProp" class="ChannelProperty" version="1">
													<prop name="ChannelIdx">0</prop>
												</obj>
												<prop name="ReadOnly">1</prop>
											</obj>
											<obj name="PropertyObject" class="QuantCpLowProp" version="4">
												<prop name="PropertyTypeName">Cp Low</prop>
												<prop name="Position">0</prop>
												<prop name="IsDefault">1</prop>
												<prop name="CpRangeLow">0</prop>
												<obj name="ChannelProp" class="ChannelProperty" version="1">
													<prop name="ChannelIdx">0</prop>
												</obj>
												<prop name="ReadOnly">1</prop>
											</obj>
											<obj name="PropertyObject" class="RQEffProp" version="4">
												<prop name="PropertyTypeName">Efficiency</prop>
												<prop name="Position">0</prop>
												<prop name="IsDefault">1</prop>
												<prop name="Efficiency">2</prop>
												<obj name="ChannelProp" class="ChannelProperty" version="1">
													<prop name="ChannelIdx">0</prop>
												</obj>
											</obj>
											<obj name="PropertyObject" class="ChannelGenotype" version="4">
												<prop name="PropertyTypeName">Melt Geno Genotype</prop>
												<prop name="Position">0</prop>
												<prop name="IsDefault">1</prop>
												<prop name="ReadOnly">1</prop>
												<obj name="ChannelProp" class="ChannelProperty" version="1">
													<prop name="ChannelIdx">0</prop>
												</obj>
											</obj>
											<obj name="PropertyObject" class="GroupChannelTypeProp" version="4">
												<prop name="PropertyTypeName">Melt Geno Sample Type</prop>
												<prop name="Position">0</prop>
												<prop name="IsDefault">0</prop>
												<prop name="GroupSampleType">mstUnknown</prop>
												<obj name="ChannelProp" class="ChannelProperty" version="1">
													<prop name="ChannelIdx">0</prop>
												</obj>
											</obj>
											<obj name="PropertyObject" class="QuantSampleTypeProperty" version="4">
												<prop name="PropertyTypeName">Quantification Sample Type</prop>
												<prop name="Position">0</prop>
												<prop name="IsDefault">0</prop>
												<prop name="SampleType">qsUnknown</prop>
												<obj name="ChannelProp" class="ChannelProperty" version="1">
													<prop name="ChannelIdx">0</prop>
												</obj>
											</obj>
											<obj name="PropertyObject" class="ChannelGenotype" version="4">
												<prop name="PropertyTypeName">Scanning Genotype</prop>
												<prop name="Position">0</prop>
												<prop name="IsDefault">1</prop>
												<prop name="ReadOnly">1</prop>
												<obj name="ChannelProp" class="ChannelProperty" version="1">
													<prop name="ChannelIdx">0</prop>
												</obj>
											</obj>
											<obj name="PropertyObject" class="GroupChannelTypeProp" version="4">
												<prop name="PropertyTypeName">Scanning Sample Type</prop>
												<prop name="Position">0</prop>
												<prop name="IsDefault">0</prop>
												<prop name="GroupSampleType">mstUnknown</prop>
												<obj name="ChannelProp" class="ChannelProperty" version="1">
													<prop name="ChannelIdx">0</prop>
												</obj>
											</obj>
											<obj name="PropertyObject" class="TargetName" version="4">
												<prop name="PropertyTypeName">Target Name</prop>
												<prop name="Position">0</prop>
												<prop name="IsDefault">0</prop>
												<prop name="name">U44</prop>
												<obj name="ChannelProp" class="ChannelProperty" version="1">
													<prop name="ChannelIdx">0</prop>
												</obj>
											</obj>
											<obj name="PropertyObject" class="RQTargetProperty" version="4">
												<prop name="PropertyTypeName">Target Type</prop>
												<prop name="Position">0</prop>
												<prop name="IsDefault">0</prop>
												<prop name="TargetType">dtReference</prop>
												<obj name="ChannelProp" class="ChannelProperty" version="1">
													<prop name="ChannelIdx">0</prop>
												</obj>
											</obj>
										</list>
									</obj>
								</list>
							</obj>
						</obj>
						<prop name="ChannelPropertyCount">1</prop>
						<prop name="ContainerPosition">0</prop>
						<prop name="HasSampleProperties">1</prop>
						<obj name="SampleProperties" class="PropertyList" version="1">
							<list name="emlist" count="14">
								<obj name="PropertyObject" class="SamplePrefColor" version="4">
									<prop name="PropertyTypeName">Color</prop>
									<prop name="Position">0</prop>
									<prop name="IsDefault">0</prop>
									<prop name="Color">$00FF8000</prop>
								</obj>
								<obj name="PropertyObject" class="DominantChannelProp" version="4">
									<prop name="PropertyTypeName">Dominant Channel</prop>
									<prop name="Position">0</prop>
									<prop name="IsDefault">0</prop>
									<prop name="DominantChannel">0</prop>
								</obj>
								<obj name="PropertyObject" class="Genotype" version="4">
									<prop name="PropertyTypeName">EndPt Genotype</prop>
									<prop name="Position">0</prop>
									<prop name="IsDefault">1</prop>
									<prop name="ReadOnly">1</prop>
								</obj>
								<obj name="PropertyObject" class="GroupingSample" version="4">
									<prop name="PropertyTypeName">EndPt Sample Type</prop>
									<prop name="Position">0</prop>
									<prop name="IsDefault">0</prop>
									<prop name="GroupSampleType">mstUnknown</prop>
								</obj>
								<obj name="PropertyObject" class="SamplePrefLineStyle" version="4">
									<prop name="PropertyTypeName">Line Style</prop>
									<prop name="Position">0</prop>
									<prop name="IsDefault">0</prop>
									<prop name="LineStyle">psSolid</prop>
								</obj>
								<obj name="PropertyObject" class="GenSampleEditNotes" version="4">
									<prop name="PropertyTypeName">Notes</prop>
									<prop name="Position">0</prop>
									<prop name="IsDefault">1</prop>
								</obj>
								<obj name="PropertyObject" class="SamplePrefPointStyle" version="4">
									<prop name="PropertyTypeName">Point Style</prop>
									<prop name="Position">0</prop>
									<prop name="IsDefault">0</prop>
									<prop name="PointStyle">psNothing</prop>
								</obj>
								<obj name="PropertyObject" class="GenSampleEditPosition" version="4">
									<prop name="PropertyTypeName">Position</prop>
									<prop name="Position">0</prop>
									<prop name="IsDefault">1</prop>
								</obj>
								<obj name="PropertyObject" class="GenSampleEditReplicate" version="4">
									<prop name="PropertyTypeName">Replicate of</prop>
									<prop name="Position">0</prop>
									<prop name="IsDefault">0</prop>
									<prop name="ReplicateOf">0</prop>
								</obj>
								<obj name="PropertyObject" class="HTCSampleID" version="4">
									<prop name="PropertyTypeName">Sample ID</prop>
									<prop name="Position">0</prop>
									<prop name="IsDefault">1</prop>
								</obj>
								<obj name="PropertyObject" class="GenSampleEditName" version="4">
									<prop name="PropertyTypeName">Sample Name</prop>
									<prop name="Position">0</prop>
									<prop name="IsDefault">0</prop>
									<prop name="name">1507T</prop>
								</obj>
								<obj name="PropertyObject" class="HTCSamplePrepNotes" version="4">
									<prop name="PropertyTypeName">Sample Prep Notes</prop>
									<prop name="Position">0</prop>
									<prop name="IsDefault">1</prop>
								</obj>
								<obj name="PropertyObject" class="GenSampleEditSubset" version="4">
									<prop name="PropertyTypeName">Subsets</prop>
									<prop name="Position">0</prop>
									<prop name="IsDefault">1</prop>
								</obj>
								<obj name="PropertyObject" class="SamplePrefWidth" version="5">
									<prop name="PropertyTypeName">Width</prop>
									<prop name="Position">0</prop>
									<prop name="IsDefault">1</prop>
									<prop name="Width">1</prop>
								</obj>
							</list>
						</obj>
					</obj>
					<obj name="item" class="SamplePropInfo" version="1">
						<obj name="ChannelProperties" class="ChanPropList" version="2">
							<obj name="ChannelProperties" class="EMList" version="1">
								<list name="emlist" count="1">
									<obj name="item" class="PropertyList" version="1">
										<list name="emlist" count="12">
											<obj name="PropertyObject" class="RQSampleTargetProperty" version="4">
												<prop name="PropertyTypeName">Combined Sample and Target Type</prop>
												<prop name="Position">1</prop>
												<prop name="IsDefault">0</prop>
												<obj name="ChannelProp" class="ChannelProperty" version="1">
													<prop name="ChannelIdx">0</prop>
												</obj>
											</obj>
											<obj name="PropertyObject" class="QuantConcProperty" version="4">
												<prop name="PropertyTypeName">Concentration</prop>
												<prop name="Position">1</prop>
												<prop name="IsDefault">1</prop>
												<prop name="Concentration">0</prop>
												<obj name="ChannelProp" class="ChannelProperty" version="1">
													<prop name="ChannelIdx">0</prop>
												</obj>
												<prop name="ReadOnly">1</prop>
											</obj>
											<obj name="PropertyObject" class="QuantCpHighProp" version="4">
												<prop name="PropertyTypeName">Cp High</prop>
												<prop name="Position">1</prop>
												<prop name="IsDefault">1</prop>
												<prop name="CpRangeHigh">0</prop>
												<obj name="ChannelProp" class="ChannelProperty" version="1">
													<prop name="ChannelIdx">0</prop>
												</obj>
												<prop name="ReadOnly">1</prop>
											</obj>
											<obj name="PropertyObject" class="QuantCpLowProp" version="4">
												<prop name="PropertyTypeName">Cp Low</prop>
												<prop name="Position">1</prop>
												<prop name="IsDefault">1</prop>
												<prop name="CpRangeLow">0</prop>
												<obj name="ChannelProp" class="ChannelProperty" version="1">
													<prop name="ChannelIdx">0</prop>
												</obj>
												<prop name="ReadOnly">1</prop>
											</obj>
											<obj name="PropertyObject" class="RQEffProp" version="4">
												<prop name="PropertyTypeName">Efficiency</prop>
												<prop name="Position">1</prop>
												<prop name="IsDefault">1</prop>
												<prop name="Efficiency">2</prop>
												<obj name="ChannelProp" class="ChannelProperty" version="1">
													<prop name="ChannelIdx">0</prop>
												</obj>
											</obj>
											<obj name="PropertyObject" class="ChannelGenotype" version="4">
												<prop name="PropertyTypeName">Melt Geno Genotype</prop>
												<prop name="Position">1</prop>
												<prop name="IsDefault">1</prop>
												<prop name="ReadOnly">1</prop>
												<obj name="ChannelProp" class="ChannelProperty" version="1">
													<prop name="ChannelIdx">0</prop>
												</obj>
											</obj>
											<obj name="PropertyObject" class="GroupChannelTypeProp" version="4">
												<prop name="PropertyTypeName">Melt Geno Sample Type</prop>
												<prop name="Position">1</prop>
												<prop name="IsDefault">0</prop>
												<prop name="GroupSampleType">mstUnknown</prop>
												<obj name="ChannelProp" class="ChannelProperty" version="1">
													<prop name="ChannelIdx">0</prop>
												</obj>
											</obj>
											<obj name="PropertyObject" class="QuantSampleTypeProperty" version="4">
												<prop name="PropertyTypeName">Quantification Sample Type</prop>
												<prop name="Position">1</prop>
												<prop name="IsDefault">0</prop>
												<prop name="SampleType">qsUnknown</prop>
												<obj name="ChannelProp" class="ChannelProperty" version="1">
													<prop name="ChannelIdx">0</prop>
												</obj>
											</obj>
											<obj name="PropertyObject" class="ChannelGenotype" version="4">
												<prop name="PropertyTypeName">Scanning Genotype</prop>
												<prop name="Position">1</prop>
												<prop name="IsDefault">1</prop>
												<prop name="ReadOnly">1</prop>
												<obj name="ChannelProp" class="ChannelProperty" version="1">
													<prop name="ChannelIdx">0</prop>
												</obj>
											</obj>
											<obj name="PropertyObject" class="GroupChannelTypeProp" version="4">
												<prop name="PropertyTypeName">Scanning Sample Type</prop>
												<prop name="Position">1</prop>
												<prop name="IsDefault">0</prop>
												<prop name="GroupSampleType">mstUnknown</prop>
												<obj name="ChannelProp" class="ChannelProperty" version="1">
													<prop name="ChannelIdx">0</prop>
												</obj>
											</obj>
											<obj name="PropertyObject" class="TargetName" version="4">
												<prop name="PropertyTypeName">Target Name</prop>
												<prop name="Position">1</prop>
												<prop name="IsDefault">0</prop>
												<prop name="name">U44</prop>
												<obj name="ChannelProp" class="ChannelProperty" version="1">
													<prop name="ChannelIdx">0</prop>
												</obj>
											</obj>
											<obj name="PropertyObject" class="RQTargetProperty" version="4">
												<prop name="PropertyTypeName">Target Type</prop>
												<prop name="Position">1</prop>
												<prop name="IsDefault">0</prop>
												<prop name="TargetType">dtReference</prop>
												<obj name="ChannelProp" class="ChannelProperty" version="1">
													<prop name="ChannelIdx">0</prop>
												</obj>
											</obj>
										</list>
									</obj>
								</list>
							</obj>
						</obj>
						<prop name="ChannelPropertyCount">1</prop>
						<prop name="ContainerPosition">1</prop>
						<prop name="HasSampleProperties">1</prop>
						<obj name="SampleProperties" class="PropertyList" version="1">
							<list name="emlist" count="14">
								<obj name="PropertyObject" class="SamplePrefColor" version="4">
									<prop name="PropertyTypeName">Color</prop>
									<prop name="Position">1</prop>
									<prop name="IsDefault">0</prop>
									<prop name="Color">clRed</prop>
								</obj>
								<obj name="PropertyObject" class="DominantChannelProp" version="4">
									<prop name="PropertyTypeName">Dominant Channel</prop>
									<prop name="Position">1</prop>
									<prop name="IsDefault">0</prop>
									<prop name="DominantChannel">0</prop>
								</obj>
								<obj name="PropertyObject" class="Genotype" version="4">
									<prop name="PropertyTypeName">EndPt Genotype</prop>
									<prop name="Position">1</prop>
									<prop name="IsDefault">1</prop>
									<prop name="ReadOnly">1</prop>
								</obj>
								<obj name="PropertyObject" class="GroupingSample" version="4">
									<prop name="PropertyTypeName">EndPt Sample Type</prop>
									<prop name="Position">1</prop>
									<prop name="IsDefault">0</prop>
									<prop name="GroupSampleType">mstUnknown</prop>
								</obj>
								<obj name="PropertyObject" class="SamplePrefLineStyle" version="4">
									<prop name="PropertyTypeName">Line Style</prop>
									<prop name="Position">1</prop>
									<prop name="IsDefault">0</prop>
									<prop name="LineStyle">psSolid</prop>
								</obj>
								<obj name="PropertyObject" class="GenSampleEditNotes" version="4">
									<prop name="PropertyTypeName">Notes</prop>
									<prop name="Position">1</prop>
									<prop name="IsDefault">1</prop>
								</obj>
								<obj name="PropertyObject" class="SamplePrefPointStyle" version="4">
									<prop name="PropertyTypeName">Point Style</prop>
									<prop name="Position">1</prop>
									<prop name="IsDefault">0</prop>
									<prop name="PointStyle">psNothing</prop>
								</obj>
								<obj name="PropertyObject" class="GenSampleEditPosition" version="4">
									<prop name="PropertyTypeName">Position</prop>
									<prop name="Position">1</prop>
									<prop name="IsDefault">1</prop>
								</obj>
								<obj name="PropertyObject" class="GenSampleEditReplicate" version="4">
									<prop name="PropertyTypeName">Replicate of</prop>
									<prop name="Position">1</prop>
									<prop name="IsDefault">0</prop>
									<prop name="ReplicateOf">0</prop>
								</obj>
								<obj name="PropertyObject" class="HTCSampleID" version="4">
									<prop name="PropertyTypeName">Sample ID</prop>
									<prop name="Position">1</prop>
									<prop name="IsDefault">1</prop>
								</obj>
								<obj name="PropertyObject" class="GenSampleEditName" version="4">
									<prop name="PropertyTypeName">Sample Name</prop>
									<prop name="Position">1</prop>
									<prop name="IsDefault">0</prop>
									<prop name="name">1507T</prop>
								</obj>
								<obj name="PropertyObject" class="HTCSamplePrepNotes" version="4">
									<prop name="PropertyTypeName">Sample Prep Notes</prop>
									<prop name="Position">1</prop>
									<prop name="IsDefault">1</prop>
								</obj>
								<obj name="PropertyObject" class="GenSampleEditSubset" version="4">
									<prop name="PropertyTypeName">Subsets</prop>
									<prop name="Position">1</prop>
									<prop name="IsDefault">1</prop>
								</obj>
								<obj name="PropertyObject" class="SamplePrefWidth" version="5">
									<prop name="PropertyTypeName">Width</prop>
									<prop name="Position">1</prop>
									<prop name="IsDefault">1</prop>
									<prop name="Width">1</prop>
								</obj>
							</list>
						</obj>
					</obj>
					<obj name="item" class="SamplePropInfo" version="1">
						<obj name="ChannelProperties" class="ChanPropList" version="2">
							<obj name="ChannelProperties" class="EMList" version="1">
								<list name="emlist" count="1">
									<obj name="item" class="PropertyList" version="1">
										<list name="emlist" count="12">
											<obj name="PropertyObject" class="RQSampleTargetProperty" version="4">
												<prop name="PropertyTypeName">Combined Sample and Target Type</prop>
												<prop name="Position">2</prop>
												<prop name="IsDefault">0</prop>
												<obj name="ChannelProp" class="ChannelProperty" version="1">
													<prop name="ChannelIdx">0</prop>
												</obj>
											</obj>
											<obj name="PropertyObject" class="QuantConcProperty" version="4">
												<prop name="PropertyTypeName">Concentration</prop>
												<prop name="Position">2</prop>
												<prop name="IsDefault">1</prop>
												<prop name="Concentration">0</prop>
												<obj name="ChannelProp" class="ChannelProperty" version="1">
													<prop name="ChannelIdx">0</prop>
												</obj>
												<prop name="ReadOnly">1</prop>
											</obj>
											<obj name="PropertyObject" class="QuantCpHighProp" version="4">
												<prop name="PropertyTypeName">Cp High</prop>
												<prop name="Position">2</prop>
												<prop name="IsDefault">1</prop>
												<prop name="CpRangeHigh">0</prop>
												<obj name="ChannelProp" class="ChannelProperty" version="1">
													<prop name="ChannelIdx">0</prop>
												</obj>
												<prop name="ReadOnly">1</prop>
											</obj>
											<obj name="PropertyObject" class="QuantCpLowProp" version="4">
												<prop name="PropertyTypeName">Cp Low</prop>
												<prop name="Position">2</prop>
												<prop name="IsDefault">1</prop>
												<prop name="CpRangeLow">0</prop>
												<obj name="ChannelProp" class="ChannelProperty" version="1">
													<prop name="ChannelIdx">0</prop>
												</obj>
												<prop name="ReadOnly">1</prop>
											</obj>
											<obj name="PropertyObject" class="RQEffProp" version="4">
												<prop name="PropertyTypeName">Efficiency</prop>
												<prop name="Position">2</prop>
												<prop name="IsDefault">1</prop>
												<prop name="Efficiency">2</prop>
												<obj name="ChannelProp" class="ChannelProperty" version="1">
													<prop name="ChannelIdx">0</prop>
												</obj>
											</obj>
											<obj name="PropertyObject" class="ChannelGenotype" version="4">
												<prop name="PropertyTypeName">Melt Geno Genotype</prop>
												<prop name="Position">2</prop>
												<prop name="IsDefault">1</prop>
												<prop name="ReadOnly">1</prop>
												<obj name="ChannelProp" class="ChannelProperty" version="1">
													<prop name="ChannelIdx">0</prop>
												</obj>
											</obj>
											<obj name="PropertyObject" class="GroupChannelTypeProp" version="4">
												<prop name="PropertyTypeName">Melt Geno Sample Type</prop>
												<prop name="Position">2</prop>
												<prop name="IsDefault">0</prop>
												<prop name="GroupSampleType">mstUnknown</prop>
												<obj name="ChannelProp" class="ChannelProperty" version="1">
													<prop name="ChannelIdx">0</prop>
												</obj>
											</obj>
											<obj name="PropertyObject" class="QuantSampleTypeProperty" version="4">
												<prop name="PropertyTypeName">Quantification Sample Type</prop>
												<prop name="Position">2</prop>
												<prop name="IsDefault">0</prop>
												<prop name="SampleType">qsUnknown</prop>
												<obj name="ChannelProp" class="ChannelProperty" version="1">
													<prop name="ChannelIdx">0</prop>
												</obj>
											</obj>
											<obj name="PropertyObject" class="ChannelGenotype" version="4">
												<prop name="PropertyTypeName">Scanning Genotype</prop>
												<prop name="Position">2</prop>
												<prop name="IsDefault">1</prop>
												<prop name="ReadOnly">1</prop>
												<obj name="ChannelProp" class="ChannelProperty" version="1">
													<prop name="ChannelIdx">0</prop>
												</obj>
											</obj>
											<obj name="PropertyObject" class="GroupChannelTypeProp" version="4">
												<prop name="PropertyTypeName">Scanning Sample Type</prop>
												<prop name="Position">2</prop>
												<prop name="IsDefault">0</prop>
												<prop name="GroupSampleType">mstUnknown</prop>
												<obj name="ChannelProp" class="ChannelProperty" version="1">
													<prop name="ChannelIdx">0</prop>
												</obj>
											</obj>
											<obj name="PropertyObject" class="TargetName" version="4">
												<prop name="PropertyTypeName">Target Name</prop>
												<prop name="Position">2</prop>
												<prop name="IsDefault">0</prop>
												<prop name="name">U44</prop>
												<obj name="ChannelProp" class="ChannelProperty" version="1">
													<prop name="ChannelIdx">0</prop>
												</obj>
											</obj>
											<obj name="PropertyObject" class="RQTargetProperty" version="4">
												<prop name="PropertyTypeName">Target Type</prop>
												<prop name="Position">2</prop>
												<prop name="IsDefault">0</prop>
												<prop name="TargetType">dtReference</prop>
												<obj name="ChannelProp" class="ChannelProperty" version="1">
													<prop name="ChannelIdx">0</prop>
												</obj>
											</obj>
										</list>
									</obj>
								</list>
							</obj>
						</obj>
						<prop name="ChannelPropertyCount">1</prop>
						<prop name="ContainerPosition">2</prop>
						<prop name="HasSampleProperties">1</prop>
						<obj name="SampleProperties" class="PropertyList" version="1">
							<list name="emlist" count="14">
								<obj name="PropertyObject" class="SamplePrefColor" version="4">
									<prop name="PropertyTypeName">Color</prop>
									<prop name="Position">2</prop>
									<prop name="IsDefault">0</prop>
									<prop name="Color">$0030D700</prop>
								</obj>
								<obj name="PropertyObject" class="DominantChannelProp" version="4">
									<prop name="PropertyTypeName">Dominant Channel</prop>
									<prop name="Position">2</prop>
									<prop name="IsDefault">0</prop>
									<prop name="DominantChannel">0</prop>
								</obj>
								<obj name="PropertyObject" class="Genotype" version="4">
									<prop name="PropertyTypeName">EndPt Genotype</prop>
									<prop name="Position">2</prop>
									<prop name="IsDefault">1</prop>
									<prop name="ReadOnly">1</prop>
								</obj>
								<obj name="PropertyObject" class="GroupingSample" version="4">
									<prop name="PropertyTypeName">EndPt Sample Type</prop>
									<prop name="Position">2</prop>
									<prop name="IsDefault">0</prop>
									<prop name="GroupSampleType">mstUnknown</prop>
								</obj>
								<obj name="PropertyObject" class="SamplePrefLineStyle" version="4">
									<prop name="PropertyTypeName">Line Style</prop>
									<prop name="Position">2</prop>
									<prop name="IsDefault">0</prop>
									<prop name="LineStyle">psSolid</prop>
								</obj>
								<obj name="PropertyObject" class="GenSampleEditNotes" version="4">
									<prop name="PropertyTypeName">Notes</prop>
									<prop name="Position">2</prop>
									<prop name="IsDefault">1</prop>
								</obj>
								<obj name="PropertyObject" class="SamplePrefPointStyle" version="4">
									<prop name="PropertyTypeName">Point Style</prop>
									<prop name="Position">2</prop>
									<prop name="IsDefault">0</prop>
									<prop name="PointStyle">psNothing</prop>
								</obj>
								<obj name="PropertyObject" class="GenSampleEditPosition" version="4">
									<prop name="PropertyTypeName">Position</prop>
									<prop name="Position">2</prop>
									<prop name="IsDefault">1</prop>
								</obj>
								<obj name="PropertyObject" class="GenSampleEditReplicate" version="4">
									<prop name="PropertyTypeName">Replicate of</prop>
									<prop name="Position">2</prop>
									<prop name="IsDefault">0</prop>
									<prop name="ReplicateOf">0</prop>
								</obj>
								<obj name="PropertyObject" class="HTCSampleID" version="4">
									<prop name="PropertyTypeName">Sample ID</prop>
									<prop name="Position">2</prop>
									<prop name="IsDefault">1</prop>
								</obj>
								<obj name="PropertyObject" class="GenSampleEditName" version="4">
									<prop name="PropertyTypeName">Sample Name</prop>
									<prop name="Position">2</prop>
									<prop name="IsDefault">0</prop>
									<prop name="name">1507T</prop>
								</obj>
								<obj name="PropertyObject" class="HTCSamplePrepNotes" version="4">
									<prop name="PropertyTypeName">Sample Prep Notes</prop>
									<prop name="Position">2</prop>
									<prop name="IsDefault">1</prop>
								</obj>
								<obj name="PropertyObject" class="GenSampleEditSubset" version="4">
									<prop name="PropertyTypeName">Subsets</prop>
									<prop name="Position">2</prop>
									<prop name="IsDefault">1</prop>
								</obj>
								<obj name="PropertyObject" class="SamplePrefWidth" version="5">
									<prop name="PropertyTypeName">Width</prop>
									<prop name="Position">2</prop>
									<prop name="IsDefault">1</prop>
									<prop name="Width">1</prop>
								</obj>
							</list>
						</obj>
					</obj>
					<obj name="item" class="SamplePropInfo" version="1">
						<obj name="ChannelProperties" class="ChanPropList" version="2">
							<obj name="ChannelProperties" class="EMList" version="1">
								<list name="emlist" count="1">
									<obj name="item" class="PropertyList" version="1">
										<list name="emlist" count="12">
											<obj name="PropertyObject" class="RQSampleTargetProperty" version="4">
												<prop name="PropertyTypeName">Combined Sample and Target Type</prop>
												<prop name="Position">3</prop>
												<prop name="IsDefault">0</prop>
												<obj name="ChannelProp" class="ChannelProperty" version="1">
													<prop name="ChannelIdx">0</prop>
												</obj>
											</obj>
											<obj name="PropertyObject" class="QuantConcProperty" version="4">
												<prop name="PropertyTypeName">Concentration</prop>
												<prop name="Position">3</prop>
												<prop name="IsDefault">1</prop>
												<prop name="Concentration">0</prop>
												<obj name="ChannelProp" class="ChannelProperty" version="1">
													<prop name="ChannelIdx">0</prop>
												</obj>
												<prop name="ReadOnly">1</prop>
											</obj>
											<obj name="PropertyObject" class="QuantCpHighProp" version="4">
												<prop name="PropertyTypeName">Cp High</prop>
												<prop name="Position">3</prop>
												<prop name="IsDefault">1</prop>
												<prop name="CpRangeHigh">0</prop>
												<obj name="ChannelProp" class="ChannelProperty" version="1">
													<prop name="ChannelIdx">0</prop>
												</obj>
												<prop name="ReadOnly">1</prop>
											</obj>
											<obj name="PropertyObject" class="QuantCpLowProp" version="4">
												<prop name="PropertyTypeName">Cp Low</prop>
												<prop name="Position">3</prop>
												<prop name="IsDefault">1</prop>
												<prop name="CpRangeLow">0</prop>
												<obj name="ChannelProp" class="ChannelProperty" version="1">
													<prop name="ChannelIdx">0</prop>
												</obj>
												<prop name="ReadOnly">1</prop>
											</obj>
											<obj name="PropertyObject" class="RQEffProp" version="4">
												<prop name="PropertyTypeName">Efficiency</prop>
												<prop name="Position">3</prop>
												<prop name="IsDefault">1</prop>
												<prop name="Efficiency">2</prop>
												<obj name="ChannelProp" class="ChannelProperty" version="1">
													<prop name="ChannelIdx">0</prop>
												</obj>
											</obj>
											<obj name="PropertyObject" class="ChannelGenotype" version="4">
												<prop name="PropertyTypeName">Melt Geno Genotype</prop>
												<prop name="Position">3</prop>
												<prop name="IsDefault">1</prop>
												<prop name="ReadOnly">1</prop>
												<obj name="ChannelProp" class="ChannelProperty" version="1">
													<prop name="ChannelIdx">0</prop>
												</obj>
											</obj>
											<obj name="PropertyObject" class="GroupChannelTypeProp" version="4">
												<prop name="PropertyTypeName">Melt Geno Sample Type</prop>
												<prop name="Position">3</prop>
												<prop name="IsDefault">0</prop>
												<prop name="GroupSampleType">mstUnknown</prop>
												<obj name="ChannelProp" class="ChannelProperty" version="1">
													<prop name="ChannelIdx">0</prop>
												</obj>
											</obj>
											<obj name="PropertyObject" class="QuantSampleTypeProperty" version="4">
												<prop name="PropertyTypeName">Quantification Sample Type</prop>
												<prop name="Position">3</prop>
												<prop name="IsDefault">0</prop>
												<prop name="SampleType">qsUnknown</prop>
												<obj name="ChannelProp" class="ChannelProperty" version="1">
													<prop name="ChannelIdx">0</prop>
												</obj>
											</obj>
											<obj name="PropertyObject" class="ChannelGenotype" version="4">
												<prop name="PropertyTypeName">Scanning Genotype</prop>
												<prop name="Position">3</prop>
												<prop name="IsDefault">1</prop>
												<prop name="ReadOnly">1</prop>
												<obj name="ChannelProp" class="ChannelProperty" version="1">
													<prop name="ChannelIdx">0</prop>
												</obj>
											</obj>
											<obj name="PropertyObject" class="GroupChannelTypeProp" version="4">
												<prop name="PropertyTypeName">Scanning Sample Type</prop>
												<prop name="Position">3</prop>
												<prop name="IsDefault">0</prop>
												<prop name="GroupSampleType">mstUnknown</prop>
												<obj name="ChannelProp" class="ChannelProperty" version="1">
													<prop name="ChannelIdx">0</prop>
												</obj>
											</obj>
											<obj name="PropertyObject" class="TargetName" version="4">
												<prop name="PropertyTypeName">Target Name</prop>
												<prop name="Position">3</prop>
												<prop name="IsDefault">0</prop>
												<prop name="name">miR-181a</prop>
												<obj name="ChannelProp" class="ChannelProperty" version="1">
													<prop name="ChannelIdx">0</prop>
												</obj>
											</obj>
											<obj name="PropertyObject" class="RQTargetProperty" version="4">
												<prop name="PropertyTypeName">Target Type</prop>
												<prop name="Position">3</prop>
												<prop name="IsDefault">0</prop>
												<prop name="TargetType">dtTarget</prop>
												<obj name="ChannelProp" class="ChannelProperty" version="1">
													<prop name="ChannelIdx">0</prop>
												</obj>
											</obj>
										</list>
									</obj>
								</list>
							</obj>
						</obj>
						<prop name="ChannelPropertyCount">1</prop>
						<prop name="ContainerPosition">3</prop>
						<prop name="HasSampleProperties">1</prop>
						<obj name="SampleProperties" class="PropertyList" version="1">
							<list name="emlist" count="14">
								<obj name="PropertyObject" class="SamplePrefColor" version="4">
									<prop name="PropertyTypeName">Color</prop>
									<prop name="Position">3</prop>
									<prop name="IsDefault">0</prop>
									<prop name="Color">clFuchsia</prop>
								</obj>
								<obj name="PropertyObject" class="DominantChannelProp" version="4">
									<prop name="PropertyTypeName">Dominant Channel</prop>
									<prop name="Position">3</prop>
									<prop name="IsDefault">0</prop>
									<prop name="DominantChannel">0</prop>
								</obj>
								<obj name="PropertyObject" class="Genotype" version="4">
									<prop name="PropertyTypeName">EndPt Genotype</prop>
									<prop name="Position">3</prop>
									<prop name="IsDefault">1</prop>
									<prop name="ReadOnly">1</prop>
								</obj>
								<obj name="PropertyObject" class="GroupingSample" version="4">
									<prop name="PropertyTypeName">EndPt Sample Type</prop>
									<prop name="Position">3</prop>
									<prop name="IsDefault">0</prop>
									<prop name="GroupSampleType">mstUnknown</prop>
								</obj>
								<obj name="PropertyObject" class="SamplePrefLineStyle" version="4">
									<prop name="PropertyTypeName">Line Style</prop>
									<prop name="Position">3</prop>
									<prop name="IsDefault">0</prop>
									<prop name="LineStyle">psSolid</prop>
								</obj>
								<obj name="PropertyObject" class="GenSampleEditNotes" version="4">
									<prop name="PropertyTypeName">Notes</prop>
									<prop name="Position">3</prop>
									<prop name="IsDefault">1</prop>
								</obj>
								<obj name="PropertyObject" class="SamplePrefPointStyle" version="4">
									<prop name="PropertyTypeName">Point Style</prop>
									<prop name="Position">3</prop>
									<prop name="IsDefault">0</prop>
									<prop name="PointStyle">psNothing</prop>
								</obj>
								<obj name="PropertyObject" class="GenSampleEditPosition" version="4">
									<prop name="PropertyTypeName">Position</prop>
									<prop name="Position">3</prop>
									<prop name="IsDefault">1</prop>
								</obj>
								<obj name="PropertyObject" class="GenSampleEditReplicate" version="4">
									<prop name="PropertyTypeName">Replicate of</prop>
									<prop name="Position">3</prop>
									<prop name="IsDefault">0</prop>
									<prop name="ReplicateOf">3</prop>
								</obj>
								<obj name="PropertyObject" class="HTCSampleID" version="4">
									<prop name="PropertyTypeName">Sample ID</prop>
									<prop name="Position">3</prop>
									<prop name="IsDefault">1</prop>
								</obj>
								<obj name="PropertyObject" class="GenSampleEditName" version="4">
									<prop name="PropertyTypeName">Sample Name</prop>
									<prop name="Position">3</prop>
									<prop name="IsDefault">0</prop>
									<prop name="name">1507T</prop>
								</obj>
								<obj name="PropertyObject" class="HTCSamplePrepNotes" version="4">
									<prop name="PropertyTypeName">Sample Prep Notes</prop>
									<prop name="Position">3</prop>
									<prop name="IsDefault">1</prop>
								</obj>
								<obj name="PropertyObject" class="GenSampleEditSubset" version="4">
									<prop name="PropertyTypeName">Subsets</prop>
									<prop name="Position">3</prop>
									<prop name="IsDefault">1</prop>
								</obj>
								<obj name="PropertyObject" class="SamplePrefWidth" version="5">
									<prop name="PropertyTypeName">Width</prop>
									<prop name="Position">3</prop>
									<prop name="IsDefault">1</prop>
									<prop name="Width">1</prop>
								</obj>
							</list>
						</obj>
					</obj>
					<obj name="item" class="SamplePropInfo" version="1">
						<obj name="ChannelProperties" class="ChanPropList" version="2">
							<obj name="ChannelProperties" class="EMList" version="1">
								<list name="emlist" count="1">
									<obj name="item" class="PropertyList" version="1">
										<list name="emlist" count="12">
											<obj name="PropertyObject" class="RQSampleTargetProperty" version="4">
												<prop name="PropertyTypeName">Combined Sample and Target Type</prop>
												<prop name="Position">4</prop>
												<prop name="IsDefault">0</prop>
												<obj name="ChannelProp" class="ChannelProperty" version="1">
													<prop name="ChannelIdx">0</prop>
												</obj>
											</obj>
											<obj name="PropertyObject" class="QuantConcProperty" version="4">
												<prop name="PropertyTypeName">Concentration</prop>
												<prop name="Position">4</prop>
												<prop name="IsDefault">1</prop>
												<prop name="Concentration">0</prop>
												<obj name="ChannelProp" class="ChannelProperty" version="1">
													<prop name="ChannelIdx">0</prop>
												</obj>
												<prop name="ReadOnly">1</prop>
											</obj>
											<obj name="PropertyObject" class="QuantCpHighProp" version="4">
												<prop name="PropertyTypeName">Cp High</prop>
												<prop name="Position">4</prop>
												<prop name="IsDefault">1</prop>
												<prop name="CpRangeHigh">0</prop>
												<obj name="ChannelProp" class="ChannelProperty" version="1">
													<prop name="ChannelIdx">0</prop>
												</obj>
												<prop name="ReadOnly">1</prop>
											</obj>
											<obj name="PropertyObject" class="QuantCpLowProp" version="4">
												<prop name="PropertyTypeName">Cp Low</prop>
												<prop name="Position">4</prop>
												<prop name="IsDefault">1</prop>
												<prop name="CpRangeLow">0</prop>
												<obj name="ChannelProp" class="ChannelProperty" version="1">
													<prop name="ChannelIdx">0</prop>
												</obj>
												<prop name="ReadOnly">1</prop>
											</obj>
											<obj name="PropertyObject" class="RQEffProp" version="4">
												<prop name="PropertyTypeName">Efficiency</prop>
												<prop name="Position">4</prop>
												<prop name="IsDefault">1</prop>
												<prop name="Efficiency">2</prop>
												<obj name="ChannelProp" class="ChannelProperty" version="1">
													<prop name="ChannelIdx">0</prop>
												</obj>
											</obj>
											<obj name="PropertyObject" class="ChannelGenotype" version="4">
												<prop name="PropertyTypeName">Melt Geno Genotype</prop>
												<prop name="Position">4</prop>
												<prop name="IsDefault">1</prop>
												<prop name="ReadOnly">1</prop>
												<obj name="ChannelProp" class="ChannelProperty" version="1">
													<prop name="ChannelIdx">0</prop>
												</obj>
											</obj>
											<obj name="PropertyObject" class="GroupChannelTypeProp" version="4">
												<prop name="PropertyTypeName">Melt Geno Sample Type</prop>
												<prop name="Position">4</prop>
												<prop name="IsDefault">0</prop>
												<prop name="GroupSampleType">mstUnknown</prop>
												<obj name="ChannelProp" class="ChannelProperty" version="1">
													<prop name="ChannelIdx">0</prop>
												</obj>
											</obj>
											<obj name="PropertyObject" class="QuantSampleTypeProperty" version="4">
												<prop name="PropertyTypeName">Quantification Sample Type</prop>
												<prop name="Position">4</prop>
												<prop name="IsDefault">0</prop>
												<prop name="SampleType">qsUnknown</prop>
												<obj name="ChannelProp" class="ChannelProperty" version="1">
													<prop name="ChannelIdx">0</prop>
												</obj>
											</obj>
											<obj name="PropertyObject" class="ChannelGenotype" version="4">
												<prop name="PropertyTypeName">Scanning Genotype</prop>
												<prop name="Position">4</prop>
												<prop name="IsDefault">1</prop>
												<prop name="ReadOnly">1</prop>
												<obj name="ChannelProp" class="ChannelProperty" version="1">
													<prop name="ChannelIdx">0</prop>
												</obj>
											</obj>
											<obj name="PropertyObject" class="GroupChannelTypeProp" version="4">
												<prop name="PropertyTypeName">Scanning Sample Type</prop>
												<prop name="Position">4</prop>
												<prop name="IsDefault">0</prop>
												<prop name="GroupSampleType">mstUnknown</prop>
												<obj name="ChannelProp" class="ChannelProperty" version="1">
													<prop name="ChannelIdx">0</prop>
												</obj>
											</obj>
											<obj name="PropertyObject" class="TargetName" version="4">
												<prop name="PropertyTypeName">Target Name</prop>
												<prop name="Position">4</prop>
												<prop name="IsDefault">0</prop>
												<prop name="name">miR-181a</prop>
												<obj name="ChannelProp" class="ChannelProperty" version="1">
													<prop name="ChannelIdx">0</prop>
												</obj>
											</obj>
											<obj name="PropertyObject" class="RQTargetProperty" version="4">
												<prop name="PropertyTypeName">Target Type</prop>
												<prop name="Position">4</prop>
												<prop name="IsDefault">0</prop>
												<prop name="TargetType">dtTarget</prop>
												<obj name="ChannelProp" class="ChannelProperty" version="1">
													<prop name="ChannelIdx">0</prop>
												</obj>
											</obj>
										</list>
									</obj>
								</list>
							</obj>
						</obj>
						<prop name="ChannelPropertyCount">1</prop>
						<prop name="ContainerPosition">4</prop>
						<prop name="HasSampleProperties">1</prop>
						<obj name="SampleProperties" class="PropertyList" version="1">
							<list name="emlist" count="14">
								<obj name="PropertyObject" class="SamplePrefColor" version="4">
									<prop name="PropertyTypeName">Color</prop>
									<prop name="Position">4</prop>
									<prop name="IsDefault">0</prop>
									<prop name="Color">clGray</prop>
								</obj>
								<obj name="PropertyObject" class="DominantChannelProp" version="4">
									<prop name="PropertyTypeName">Dominant Channel</prop>
									<prop name="Position">4</prop>
									<prop name="IsDefault">0</prop>
									<prop name="DominantChannel">0</prop>
								</obj>
								<obj name="PropertyObject" class="Genotype" version="4">
									<prop name="PropertyTypeName">EndPt Genotype</prop>
									<prop name="Position">4</prop>
									<prop name="IsDefault">1</prop>
									<prop name="ReadOnly">1</prop>
								</obj>
								<obj name="PropertyObject" class="GroupingSample" version="4">
									<prop name="PropertyTypeName">EndPt Sample Type</prop>
									<prop name="Position">4</prop>
									<prop name="IsDefault">0</prop>
									<prop name="GroupSampleType">mstUnknown</prop>
								</obj>
								<obj name="PropertyObject" class="SamplePrefLineStyle" version="4">
									<prop name="PropertyTypeName">Line Style</prop>
									<prop name="Position">4</prop>
									<prop name="IsDefault">0</prop>
									<prop name="LineStyle">psSolid</prop>
								</obj>
								<obj name="PropertyObject" class="GenSampleEditNotes" version="4">
									<prop name="PropertyTypeName">Notes</prop>
									<prop name="Position">4</prop>
									<prop name="IsDefault">1</prop>
								</obj>
								<obj name="PropertyObject" class="SamplePrefPointStyle" version="4">
									<prop name="PropertyTypeName">Point Style</prop>
									<prop name="Position">4</prop>
									<prop name="IsDefault">0</prop>
									<prop name="PointStyle">psNothing</prop>
								</obj>
								<obj name="PropertyObject" class="GenSampleEditPosition" version="4">
									<prop name="PropertyTypeName">Position</prop>
									<prop name="Position">4</prop>
									<prop name="IsDefault">1</prop>
								</obj>
								<obj name="PropertyObject" class="GenSampleEditReplicate" version="4">
									<prop name="PropertyTypeName">Replicate of</prop>
									<prop name="Position">4</prop>
									<prop name="IsDefault">0</prop>
									<prop name="ReplicateOf">3</prop>
								</obj>
								<obj name="PropertyObject" class="HTCSampleID" version="4">
									<prop name="PropertyTypeName">Sample ID</prop>
									<prop name="Position">4</prop>
									<prop name="IsDefault">1</prop>
								</obj>
								<obj name="PropertyObject" class="GenSampleEditName" version="4">
									<prop name="PropertyTypeName">Sample Name</prop>
									<prop name="Position">4</prop>
									<prop name="IsDefault">0</prop>
									<prop name="name">1507T</prop>
								</obj>
								<obj name="PropertyObject" class="HTCSamplePrepNotes" version="4">
									<prop name="PropertyTypeName">Sample Prep Notes</prop>
									<prop name="Position">4</prop>
									<prop name="IsDefault">1</prop>
								</obj>
								<obj name="PropertyObject" class="GenSampleEditSubset" version="4">
									<prop name="PropertyTypeName">Subsets</prop>
									<prop name="Position">4</prop>
									<prop name="IsDefault">1</prop>
								</obj>
								<obj name="PropertyObject" class="SamplePrefWidth" version="5">
									<prop name="PropertyTypeName">Width</prop>
									<prop name="Position">4</prop>
									<prop name="IsDefault">1</prop>
									<prop name="Width">1</prop>
								</obj>
							</list>
						</obj>
					</obj>
					<obj name="item" class="SamplePropInfo" version="1">
						<obj name="ChannelProperties" class="ChanPropList" version="2">
							<obj name="ChannelProperties" class="EMList" version="1">
								<list name="emlist" count="1">
									<obj name="item" class="PropertyList" version="1">
										<list name="emlist" count="12">
											<obj name="PropertyObject" class="RQSampleTargetProperty" version="4">
												<prop name="PropertyTypeName">Combined Sample and Target Type</prop>
												<prop name="Position">5</prop>
												<prop name="IsDefault">0</prop>
												<obj name="ChannelProp" class="ChannelProperty" version="1">
													<prop name="ChannelIdx">0</prop>
												</obj>
											</obj>
											<obj name="PropertyObject" class="QuantConcProperty" version="4">
												<prop name="PropertyTypeName">Concentration</prop>
												<prop name="Position">5</prop>
												<prop name="IsDefault">1</prop>
												<prop name="Concentration">0</prop>
												<obj name="ChannelProp" class="ChannelProperty" version="1">
													<prop name="ChannelIdx">0</prop>
												</obj>
												<prop name="ReadOnly">1</prop>
											</obj>
											<obj name="PropertyObject" class="QuantCpHighProp" version="4">
												<prop name="PropertyTypeName">Cp High</prop>
												<prop name="Position">5</prop>
												<prop name="IsDefault">1</prop>
												<prop name="CpRangeHigh">0</prop>
												<obj name="ChannelProp" class="ChannelProperty" version="1">
													<prop name="ChannelIdx">0</prop>
												</obj>
												<prop name="ReadOnly">1</prop>
											</obj>
											<obj name="PropertyObject" class="QuantCpLowProp" version="4">
												<prop name="PropertyTypeName">Cp Low</prop>
												<prop name="Position">5</prop>
												<prop name="IsDefault">1</prop>
												<prop name="CpRangeLow">0</prop>
												<obj name="ChannelProp" class="ChannelProperty" version="1">
													<prop name="ChannelIdx">0</prop>
												</obj>
												<prop name="ReadOnly">1</prop>
											</obj>
											<obj name="PropertyObject" class="RQEffProp" version="4">
												<prop name="PropertyTypeName">Efficiency</prop>
												<prop name="Position">5</prop>
												<prop name="IsDefault">1</prop>
												<prop name="Efficiency">2</prop>
												<obj name="ChannelProp" class="ChannelProperty" version="1">
													<prop name="ChannelIdx">0</prop>
												</obj>
											</obj>
											<obj name="PropertyObject" class="ChannelGenotype" version="4">
												<prop name="PropertyTypeName">Melt Geno Genotype</prop>
												<prop name="Position">5</prop>
												<prop name="IsDefault">1</prop>
												<prop name="ReadOnly">1</prop>
												<obj name="ChannelProp" class="ChannelProperty" version="1">
													<prop name="ChannelIdx">0</prop>
												</obj>
											</obj>
											<obj name="PropertyObject" class="GroupChannelTypeProp" version="4">
												<prop name="PropertyTypeName">Melt Geno Sample Type</prop>
												<prop name="Position">5</prop>
												<prop name="IsDefault">0</prop>
												<prop name="GroupSampleType">mstUnknown</prop>
												<obj name="ChannelProp" class="ChannelProperty" version="1">
													<prop name="ChannelIdx">0</prop>
												</obj>
											</obj>
											<obj name="PropertyObject" class="QuantSampleTypeProperty" version="4">
												<prop name="PropertyTypeName">Quantification Sample Type</prop>
												<prop name="Position">5</prop>
												<prop name="IsDefault">0</prop>
												<prop name="SampleType">qsUnknown</prop>
												<obj name="ChannelProp" class="ChannelProperty" version="1">
													<prop name="ChannelIdx">0</prop>
												</obj>
											</obj>
											<obj name="PropertyObject" class="ChannelGenotype" version="4">
												<prop name="PropertyTypeName">Scanning Genotype</prop>
												<prop name="Position">5</prop>
												<prop name="IsDefault">1</prop>
												<prop name="ReadOnly">1</prop>
												<obj name="ChannelProp" class="ChannelProperty" version="1">
													<prop name="ChannelIdx">0</prop>
												</obj>
											</obj>
											<obj name="PropertyObject" class="GroupChannelTypeProp" version="4">
												<prop name="PropertyTypeName">Scanning Sample Type</prop>
												<prop name="Position">5</prop>
												<prop name="IsDefault">0</prop>
												<prop name="GroupSampleType">mstUnknown</prop>
												<obj name="ChannelProp" class="ChannelProperty" version="1">
													<prop name="ChannelIdx">0</prop>
												</obj>
											</obj>
											<obj name="PropertyObject" class="TargetName" version="4">
												<prop name="PropertyTypeName">Target Name</prop>
												<prop name="Position">5</prop>
												<prop name="IsDefault">0</prop>
												<prop name="name">miR-181a</prop>
												<obj name="ChannelProp" class="ChannelProperty" version="1">
													<prop name="ChannelIdx">0</prop>
												</obj>
											</obj>
											<obj name="PropertyObject" class="RQTargetProperty" version="4">
												<prop name="PropertyTypeName">Target Type</prop>
												<prop name="Position">5</prop>
												<prop name="IsDefault">0</prop>
												<prop name="TargetType">dtTarget</prop>
												<obj name="ChannelProp" class="ChannelProperty" version="1">
													<prop name="ChannelIdx">0</prop>
												</obj>
											</obj>
										</list>
									</obj>
								</list>
							</obj>
						</obj>
						<prop name="ChannelPropertyCount">1</prop>
						<prop name="ContainerPosition">5</prop>
						<prop name="HasSampleProperties">1</prop>
						<obj name="SampleProperties" class="PropertyList" version="1">
							<list name="emlist" count="14">
								<obj name="PropertyObject" class="SamplePrefColor" version="4">
									<prop name="PropertyTypeName">Color</prop>
									<prop name="Position">5</prop>
									<prop name="IsDefault">0</prop>
									<prop name="Color">$0012D7FA</prop>
								</obj>
								<obj name="PropertyObject" class="DominantChannelProp" version="4">
									<prop name="PropertyTypeName">Dominant Channel</prop>
									<prop name="Position">5</prop>
									<prop name="IsDefault">0</prop>
									<prop name="DominantChannel">0</prop>
								</obj>
								<obj name="PropertyObject" class="Genotype" version="4">
									<prop name="PropertyTypeName">EndPt Genotype</prop>
									<prop name="Position">5</prop>
									<prop name="IsDefault">1</prop>
									<prop name="ReadOnly">1</prop>
								</obj>
								<obj name="PropertyObject" class="GroupingSample" version="4">
									<prop name="PropertyTypeName">EndPt Sample Type</prop>
									<prop name="Position">5</prop>
									<prop name="IsDefault">0</prop>
									<prop name="GroupSampleType">mstUnknown</prop>
								</obj>
								<obj name="PropertyObject" class="SamplePrefLineStyle" version="4">
									<prop name="PropertyTypeName">Line Style</prop>
									<prop name="Position">5</prop>
									<prop name="IsDefault">0</prop>
									<prop name="LineStyle">psSolid</prop>
								</obj>
								<obj name="PropertyObject" class="GenSampleEditNotes" version="4">
									<prop name="PropertyTypeName">Notes</prop>
									<prop name="Position">5</prop>
									<prop name="IsDefault">1</prop>
								</obj>
								<obj name="PropertyObject" class="SamplePrefPointStyle" version="4">
									<prop name="PropertyTypeName">Point Style</prop>
									<prop name="Position">5</prop>
									<prop name="IsDefault">0</prop>
									<prop name="PointStyle">psNothing</prop>
								</obj>
								<obj name="PropertyObject" class="GenSampleEditPosition" version="4">
									<prop name="PropertyTypeName">Position</prop>
									<prop name="Position">5</prop>
									<prop name="IsDefault">1</prop>
								</obj>
								<obj name="PropertyObject" class="GenSampleEditReplicate" version="4">
									<prop name="PropertyTypeName">Replicate of</prop>
									<prop name="Position">5</prop>
									<prop name="IsDefault">0</prop>
									<prop name="ReplicateOf">3</prop>
								</obj>
								<obj name="PropertyObject" class="HTCSampleID" version="4">
									<prop name="PropertyTypeName">Sample ID</prop>
									<prop name="Position">5</prop>
									<prop name="IsDefault">1</prop>
								</obj>
								<obj name="PropertyObject" class="GenSampleEditName" version="4">
									<prop name="PropertyTypeName">Sample Name</prop>
									<prop name="Position">5</prop>
									<prop name="IsDefault">0</prop>
									<prop name="name">1507T</prop>
								</obj>
								<obj name="PropertyObject" class="HTCSamplePrepNotes" version="4">
									<prop name="PropertyTypeName">Sample Prep Notes</prop>
									<prop name="Position">5</prop>
									<prop name="IsDefault">1</prop>
								</obj>
								<obj name="PropertyObject" class="GenSampleEditSubset" version="4">
									<prop name="PropertyTypeName">Subsets</prop>
									<prop name="Position">5</prop>
									<prop name="IsDefault">1</prop>
								</obj>
								<obj name="PropertyObject" class="SamplePrefWidth" version="5">
									<prop name="PropertyTypeName">Width</prop>
									<prop name="Position">5</prop>
									<prop name="IsDefault">1</prop>
									<prop name="Width">1</prop>
								</obj>
							</list>
						</obj>
					</obj>
					<obj name="item" class="SamplePropInfo" version="1">
						<obj name="ChannelProperties" class="ChanPropList" version="2">
							<obj name="ChannelProperties" class="EMList" version="1">
								<list name="emlist" count="1">
									<obj name="item" class="PropertyList" version="1">
										<list name="emlist" count="12">
											<obj name="PropertyObject" class="RQSampleTargetProperty" version="4">
												<prop name="PropertyTypeName">Combined Sample and Target Type</prop>
												<prop name="Position">6</prop>
												<prop name="IsDefault">0</prop>
												<obj name="ChannelProp" class="ChannelProperty" version="1">
													<prop name="ChannelIdx">0</prop>
												</obj>
											</obj>
											<obj name="PropertyObject" class="QuantConcProperty" version="4">
												<prop name="PropertyTypeName">Concentration</prop>
												<prop name="Position">6</prop>
												<prop name="IsDefault">1</prop>
												<prop name="Concentration">0</prop>
												<obj name="ChannelProp" class="ChannelProperty" version="1">
													<prop name="ChannelIdx">0</prop>
												</obj>
												<prop name="ReadOnly">1</prop>
											</obj>
											<obj name="PropertyObject" class="QuantCpHighProp" version="4">
												<prop name="PropertyTypeName">Cp High</prop>
												<prop name="Position">6</prop>
												<prop name="IsDefault">1</prop>
												<prop name="CpRangeHigh">0</prop>
												<obj name="ChannelProp" class="ChannelProperty" version="1">
													<prop name="ChannelIdx">0</prop>
												</obj>
												<prop name="ReadOnly">1</prop>
											</obj>
											<obj name="PropertyObject" class="QuantCpLowProp" version="4">
												<prop name="PropertyTypeName">Cp Low</prop>
												<prop name="Position">6</prop>
												<prop name="IsDefault">1</prop>
												<prop name="CpRangeLow">0</prop>
												<obj name="ChannelProp" class="ChannelProperty" version="1">
													<prop name="ChannelIdx">0</prop>
												</obj>
												<prop name="ReadOnly">1</prop>
											</obj>
											<obj name="PropertyObject" class="RQEffProp" version="4">
												<prop name="PropertyTypeName">Efficiency</prop>
												<prop name="Position">6</prop>
												<prop name="IsDefault">1</prop>
												<prop name="Efficiency">2</prop>
												<obj name="ChannelProp" class="ChannelProperty" version="1">
													<prop name="ChannelIdx">0</prop>
												</obj>
											</obj>
											<obj name="PropertyObject" class="ChannelGenotype" version="4">
												<prop name="PropertyTypeName">Melt Geno Genotype</prop>
												<prop name="Position">6</prop>
												<prop name="IsDefault">1</prop>
												<prop name="ReadOnly">1</prop>
												<obj name="ChannelProp" class="ChannelProperty" version="1">
													<prop name="ChannelIdx">0</prop>
												</obj>
											</obj>
											<obj name="PropertyObject" class="GroupChannelTypeProp" version="4">
												<prop name="PropertyTypeName">Melt Geno Sample Type</prop>
												<prop name="Position">6</prop>
												<prop name="IsDefault">0</prop>
												<prop name="GroupSampleType">mstUnknown</prop>
												<obj name="ChannelProp" class="ChannelProperty" version="1">
													<prop name="ChannelIdx">0</prop>
												</obj>
											</obj>
											<obj name="PropertyObject" class="QuantSampleTypeProperty" version="4">
												<prop name="PropertyTypeName">Quantification Sample Type</prop>
												<prop name="Position">6</prop>
												<prop name="IsDefault">0</prop>
												<prop name="SampleType">qsUnknown</prop>
												<obj name="ChannelProp" class="ChannelProperty" version="1">
													<prop name="ChannelIdx">0</prop>
												</obj>
											</obj>
											<obj name="PropertyObject" class="ChannelGenotype" version="4">
												<prop name="PropertyTypeName">Scanning Genotype</prop>
												<prop name="Position">6</prop>
												<prop name="IsDefault">1</prop>
												<prop name="ReadOnly">1</prop>
												<obj name="ChannelProp" class="ChannelProperty" version="1">
													<prop name="ChannelIdx">0</prop>
												</obj>
											</obj>
											<obj name="PropertyObject" class="GroupChannelTypeProp" version="4">
												<prop name="PropertyTypeName">Scanning Sample Type</prop>
												<prop name="Position">6</prop>
												<prop name="IsDefault">0</prop>
												<prop name="GroupSampleType">mstUnknown</prop>
												<obj name="ChannelProp" class="ChannelProperty" version="1">
													<prop name="ChannelIdx">0</prop>
												</obj>
											</obj>
											<obj name="PropertyObject" class="TargetName" version="4">
												<prop name="PropertyTypeName">Target Name</prop>
												<prop name="Position">6</prop>
												<prop name="IsDefault">0</prop>
												<prop name="name">miR-182</prop>
												<obj name="ChannelProp" class="ChannelProperty" version="1">
													<prop name="ChannelIdx">0</prop>
												</obj>
											</obj>
											<obj name="PropertyObject" class="RQTargetProperty" version="4">
												<prop name="PropertyTypeName">Target Type</prop>
												<prop name="Position">6</prop>
												<prop name="IsDefault">0</prop>
												<prop name="TargetType">dtTarget</prop>
												<obj name="ChannelProp" class="ChannelProperty" version="1">
													<prop name="ChannelIdx">0</prop>
												</obj>
											</obj>
										</list>
									</obj>
								</list>
							</obj>
						</obj>
						<prop name="ChannelPropertyCount">1</prop>
						<prop name="ContainerPosition">6</prop>
						<prop name="HasSampleProperties">1</prop>
						<obj name="SampleProperties" class="PropertyList" version="1">
							<list name="emlist" count="14">
								<obj name="PropertyObject" class="SamplePrefColor" version="4">
									<prop name="PropertyTypeName">Color</prop>
									<prop name="Position">6</prop>
									<prop name="IsDefault">0</prop>
									<prop name="Color">$00000097</prop>
								</obj>
								<obj name="PropertyObject" class="DominantChannelProp" version="4">
									<prop name="PropertyTypeName">Dominant Channel</prop>
									<prop name="Position">6</prop>
									<prop name="IsDefault">0</prop>
									<prop name="DominantChannel">0</prop>
								</obj>
								<obj name="PropertyObject" class="Genotype" version="4">
									<prop name="PropertyTypeName">EndPt Genotype</prop>
									<prop name="Position">6</prop>
									<prop name="IsDefault">1</prop>
									<prop name="ReadOnly">1</prop>
								</obj>
								<obj name="PropertyObject" class="GroupingSample" version="4">
									<prop name="PropertyTypeName">EndPt Sample Type</prop>
									<prop name="Position">6</prop>
									<prop name="IsDefault">0</prop>
									<prop name="GroupSampleType">mstUnknown</prop>
								</obj>
								<obj name="PropertyObject" class="SamplePrefLineStyle" version="4">
									<prop name="PropertyTypeName">Line Style</prop>
									<prop name="Position">6</prop>
									<prop name="IsDefault">0</prop>
									<prop name="LineStyle">psSolid</prop>
								</obj>
								<obj name="PropertyObject" class="GenSampleEditNotes" version="4">
									<prop name="PropertyTypeName">Notes</prop>
									<prop name="Position">6</prop>
									<prop name="IsDefault">1</prop>
								</obj>
								<obj name="PropertyObject" class="SamplePrefPointStyle" version="4">
									<prop name="PropertyTypeName">Point Style</prop>
									<prop name="Position">6</prop>
									<prop name="IsDefault">0</prop>
									<prop name="PointStyle">psNothing</prop>
								</obj>
								<obj name="PropertyObject" class="GenSampleEditPosition" version="4">
									<prop name="PropertyTypeName">Position</prop>
									<prop name="Position">6</prop>
									<prop name="IsDefault">1</prop>
								</obj>
								<obj name="PropertyObject" class="GenSampleEditReplicate" version="4">
									<prop name="PropertyTypeName">Replicate of</prop>
									<prop name="Position">6</prop>
									<prop name="IsDefault">0</prop>
									<prop name="ReplicateOf">6</prop>
								</obj>
								<obj name="PropertyObject" class="HTCSampleID" version="4">
									<prop name="PropertyTypeName">Sample ID</prop>
									<prop name="Position">6</prop>
									<prop name="IsDefault">1</prop>
								</obj>
								<obj name="PropertyObject" class="GenSampleEditName" version="4">
									<prop name="PropertyTypeName">Sample Name</prop>
									<prop name="Position">6</prop>
									<prop name="IsDefault">0</prop>
									<prop name="name">1507T</prop>
								</obj>
								<obj name="PropertyObject" class="HTCSamplePrepNotes" version="4">
									<prop name="PropertyTypeName">Sample Prep Notes</prop>
									<prop name="Position">6</prop>
									<prop name="IsDefault">1</prop>
								</obj>
								<obj name="PropertyObject" class="GenSampleEditSubset" version="4">
									<prop name="PropertyTypeName">Subsets</prop>
									<prop name="Position">6</prop>
									<prop name="IsDefault">1</prop>
								</obj>
								<obj name="PropertyObject" class="SamplePrefWidth" version="5">
									<prop name="PropertyTypeName">Width</prop>
									<prop name="Position">6</prop>
									<prop name="IsDefault">1</prop>
									<prop name="Width">1</prop>
								</obj>
							</list>
						</obj>
					</obj>
					<obj name="item" class="SamplePropInfo" version="1">
						<obj name="ChannelProperties" class="ChanPropList" version="2">
							<obj name="ChannelProperties" class="EMList" version="1">
								<list name="emlist" count="1">
									<obj name="item" class="PropertyList" version="1">
										<list name="emlist" count="12">
											<obj name="PropertyObject" class="RQSampleTargetProperty" version="4">
												<prop name="PropertyTypeName">Combined Sample and Target Type</prop>
												<prop name="Position">7</prop>
												<prop name="IsDefault">0</prop>
												<obj name="ChannelProp" class="ChannelProperty" version="1">
													<prop name="ChannelIdx">0</prop>
												</obj>
											</obj>
											<obj name="PropertyObject" class="QuantConcProperty" version="4">
												<prop name="PropertyTypeName">Concentration</prop>
												<prop name="Position">7</prop>
												<prop name="IsDefault">1</prop>
												<prop name="Concentration">0</prop>
												<obj name="ChannelProp" class="ChannelProperty" version="1">
													<prop name="ChannelIdx">0</prop>
												</obj>
												<prop name="ReadOnly">1</prop>
											</obj>
											<obj name="PropertyObject" class="QuantCpHighProp" version="4">
												<prop name="PropertyTypeName">Cp High</prop>
												<prop name="Position">7</prop>
												<prop name="IsDefault">1</prop>
												<prop name="CpRangeHigh">0</prop>
												<obj name="ChannelProp" class="ChannelProperty" version="1">
													<prop name="ChannelIdx">0</prop>
												</obj>
												<prop name="ReadOnly">1</prop>
											</obj>
											<obj name="PropertyObject" class="QuantCpLowProp" version="4">
												<prop name="PropertyTypeName">Cp Low</prop>
												<prop name="Position">7</prop>
												<prop name="IsDefault">1</prop>
												<prop name="CpRangeLow">0</prop>
												<obj name="ChannelProp" class="ChannelProperty" version="1">
													<prop name="ChannelIdx">0</prop>
												</obj>
												<prop name="ReadOnly">1</prop>
											</obj>
											<obj name="PropertyObject" class="RQEffProp" version="4">
												<prop name="PropertyTypeName">Efficiency</prop>
												<prop name="Position">7</prop>
												<prop name="IsDefault">1</prop>
												<prop name="Efficiency">2</prop>
												<obj name="ChannelProp" class="ChannelProperty" version="1">
													<prop name="ChannelIdx">0</prop>
												</obj>
											</obj>
											<obj name="PropertyObject" class="ChannelGenotype" version="4">
												<prop name="PropertyTypeName">Melt Geno Genotype</prop>
												<prop name="Position">7</prop>
												<prop name="IsDefault">1</prop>
												<prop name="ReadOnly">1</prop>
												<obj name="ChannelProp" class="ChannelProperty" version="1">
													<prop name="ChannelIdx">0</prop>
												</obj>
											</obj>
											<obj name="PropertyObject" class="GroupChannelTypeProp" version="4">
												<prop name="PropertyTypeName">Melt Geno Sample Type</prop>
												<prop name="Position">7</prop>
												<prop name="IsDefault">0</prop>
												<prop name="GroupSampleType">mstUnknown</prop>
												<obj name="ChannelProp" class="ChannelProperty" version="1">
													<prop name="ChannelIdx">0</prop>
												</obj>
											</obj>
											<obj name="PropertyObject" class="QuantSampleTypeProperty" version="4">
												<prop name="PropertyTypeName">Quantification Sample Type</prop>
												<prop name="Position">7</prop>
												<prop name="IsDefault">0</prop>
												<prop name="SampleType">qsUnknown</prop>
												<obj name="ChannelProp" class="ChannelProperty" version="1">
													<prop name="ChannelIdx">0</prop>
												</obj>
											</obj>
											<obj name="PropertyObject" class="ChannelGenotype" version="4">
												<prop name="PropertyTypeName">Scanning Genotype</prop>
												<prop name="Position">7</prop>
												<prop name="IsDefault">1</prop>
												<prop name="ReadOnly">1</prop>
												<obj name="ChannelProp" class="ChannelProperty" version="1">
													<prop name="ChannelIdx">0</prop>
												</obj>
											</obj>
											<obj name="PropertyObject" class="GroupChannelTypeProp" version="4">
												<prop name="PropertyTypeName">Scanning Sample Type</prop>
												<prop name="Position">7</prop>
												<prop name="IsDefault">0</prop>
												<prop name="GroupSampleType">mstUnknown</prop>
												<obj name="ChannelProp" class="ChannelProperty" version="1">
													<prop name="ChannelIdx">0</prop>
												</obj>
											</obj>
											<obj name="PropertyObject" class="TargetName" version="4">
												<prop name="PropertyTypeName">Target Name</prop>
												<prop name="Position">7</prop>
												<prop name="IsDefault">0</prop>
												<prop name="name">miR-182</prop>
												<obj name="ChannelProp" class="ChannelProperty" version="1">
													<prop name="ChannelIdx">0</prop>
												</obj>
											</obj>
											<obj name="PropertyObject" class="RQTargetProperty" version="4">
												<prop name="PropertyTypeName">Target Type</prop>
												<prop name="Position">7</prop>
												<prop name="IsDefault">0</prop>
												<prop name="TargetType">dtTarget</prop>
												<obj name="ChannelProp" class="ChannelProperty" version="1">
													<prop name="ChannelIdx">0</prop>
												</obj>
											</obj>
										</list>
									</obj>
								</list>
							</obj>
						</obj>
						<prop name="ChannelPropertyCount">1</prop>
						<prop name="ContainerPosition">7</prop>
						<prop name="HasSampleProperties">1</prop>
						<obj name="SampleProperties" class="PropertyList" version="1">
							<list name="emlist" count="14">
								<obj name="PropertyObject" class="SamplePrefColor" version="4">
									<prop name="PropertyTypeName">Color</prop>
									<prop name="Position">7</prop>
									<prop name="IsDefault">0</prop>
									<prop name="Color">$00FFFF0F</prop>
								</obj>
								<obj name="PropertyObject" class="DominantChannelProp" version="4">
									<prop name="PropertyTypeName">Dominant Channel</prop>
									<prop name="Position">7</prop>
									<prop name="IsDefault">0</prop>
									<prop name="DominantChannel">0</prop>
								</obj>
								<obj name="PropertyObject" class="Genotype" version="4">
									<prop name="PropertyTypeName">EndPt Genotype</prop>
									<prop name="Position">7</prop>
									<prop name="IsDefault">1</prop>
									<prop name="ReadOnly">1</prop>
								</obj>
								<obj name="PropertyObject" class="GroupingSample" version="4">
									<prop name="PropertyTypeName">EndPt Sample Type</prop>
									<prop name="Position">7</prop>
									<prop name="IsDefault">0</prop>
									<prop name="GroupSampleType">mstUnknown</prop>
								</obj>
								<obj name="PropertyObject" class="SamplePrefLineStyle" version="4">
									<prop name="PropertyTypeName">Line Style</prop>
									<prop name="Position">7</prop>
									<prop name="IsDefault">0</prop>
									<prop name="LineStyle">psSolid</prop>
								</obj>
								<obj name="PropertyObject" class="GenSampleEditNotes" version="4">
									<prop name="PropertyTypeName">Notes</prop>
									<prop name="Position">7</prop>
									<prop name="IsDefault">1</prop>
								</obj>
								<obj name="PropertyObject" class="SamplePrefPointStyle" version="4">
									<prop name="PropertyTypeName">Point Style</prop>
									<prop name="Position">7</prop>
									<prop name="IsDefault">0</prop>
									<prop name="PointStyle">psNothing</prop>
								</obj>
								<obj name="PropertyObject" class="GenSampleEditPosition" version="4">
									<prop name="PropertyTypeName">Position</prop>
									<prop name="Position">7</prop>
									<prop name="IsDefault">1</prop>
								</obj>
								<obj name="PropertyObject" class="GenSampleEditReplicate" version="4">
									<prop name="PropertyTypeName">Replicate of</prop>
									<prop name="Position">7</prop>
									<prop name="IsDefault">0</prop>
									<prop name="ReplicateOf">6</prop>
								</obj>
								<obj name="PropertyObject" class="HTCSampleID" version="4">
									<prop name="PropertyTypeName">Sample ID</prop>
									<prop name="Position">7</prop>
									<prop name="IsDefault">1</prop>
								</obj>
								<obj name="PropertyObject" class="GenSampleEditName" version="4">
									<prop name="PropertyTypeName">Sample Name</prop>
									<prop name="Position">7</prop>
									<prop name="IsDefault">0</prop>
									<prop name="name">1507T</prop>
								</obj>
								<obj name="PropertyObject" class="HTCSamplePrepNotes" version="4">
									<prop name="PropertyTypeName">Sample Prep Notes</prop>
									<prop name="Position">7</prop>
									<prop name="IsDefault">1</prop>
								</obj>
								<obj name="PropertyObject" class="GenSampleEditSubset" version="4">
									<prop name="PropertyTypeName">Subsets</prop>
									<prop name="Position">7</prop>
									<prop name="IsDefault">1</prop>
								</obj>
								<obj name="PropertyObject" class="SamplePrefWidth" version="5">
									<prop name="PropertyTypeName">Width</prop>
									<prop name="Position">7</prop>
									<prop name="IsDefault">1</prop>
									<prop name="Width">1</prop>
								</obj>
							</list>
						</obj>
					</obj>
					<obj name="item" class="SamplePropInfo" version="1">
						<obj name="ChannelProperties" class="ChanPropList" version="2">
							<obj name="ChannelProperties" class="EMList" version="1">
								<list name="emlist" count="1">
									<obj name="item" class="PropertyList" version="1">
										<list name="emlist" count="12">
											<obj name="PropertyObject" class="RQSampleTargetProperty" version="4">
												<prop name="PropertyTypeName">Combined Sample and Target Type</prop>
												<prop name="Position">8</prop>
												<prop name="IsDefault">0</prop>
												<obj name="ChannelProp" class="ChannelProperty" version="1">
													<prop name="ChannelIdx">0</prop>
												</obj>
											</obj>
											<obj name="PropertyObject" class="QuantConcProperty" version="4">
												<prop name="PropertyTypeName">Concentration</prop>
												<prop name="Position">8</prop>
												<prop name="IsDefault">1</prop>
												<prop name="Concentration">0</prop>
												<obj name="ChannelProp" class="ChannelProperty" version="1">
													<prop name="ChannelIdx">0</prop>
												</obj>
												<prop name="ReadOnly">1</prop>
											</obj>
											<obj name="PropertyObject" class="QuantCpHighProp" version="4">
												<prop name="PropertyTypeName">Cp High</prop>
												<prop name="Position">8</prop>
												<prop name="IsDefault">1</prop>
												<prop name="CpRangeHigh">0</prop>
												<obj name="ChannelProp" class="ChannelProperty" version="1">
													<prop name="ChannelIdx">0</prop>
												</obj>
												<prop name="ReadOnly">1</prop>
											</obj>
											<obj name="PropertyObject" class="QuantCpLowProp" version="4">
												<prop name="PropertyTypeName">Cp Low</prop>
												<prop name="Position">8</prop>
												<prop name="IsDefault">1</prop>
												<prop name="CpRangeLow">0</prop>
												<obj name="ChannelProp" class="ChannelProperty" version="1">
													<prop name="ChannelIdx">0</prop>
												</obj>
												<prop name="ReadOnly">1</prop>
											</obj>
											<obj name="PropertyObject" class="RQEffProp" version="4">
												<prop name="PropertyTypeName">Efficiency</prop>
												<prop name="Position">8</prop>
												<prop name="IsDefault">1</prop>
												<prop name="Efficiency">2</prop>
												<obj name="ChannelProp" class="ChannelProperty" version="1">
													<prop name="ChannelIdx">0</prop>
												</obj>
											</obj>
											<obj name="PropertyObject" class="ChannelGenotype" version="4">
												<prop name="PropertyTypeName">Melt Geno Genotype</prop>
												<prop name="Position">8</prop>
												<prop name="IsDefault">1</prop>
												<prop name="ReadOnly">1</prop>
												<obj name="ChannelProp" class="ChannelProperty" version="1">
													<prop name="ChannelIdx">0</prop>
												</obj>
											</obj>
											<obj name="PropertyObject" class="GroupChannelTypeProp" version="4">
												<prop name="PropertyTypeName">Melt Geno Sample Type</prop>
												<prop name="Position">8</prop>
												<prop name="IsDefault">0</prop>
												<prop name="GroupSampleType">mstUnknown</prop>
												<obj name="ChannelProp" class="ChannelProperty" version="1">
													<prop name="ChannelIdx">0</prop>
												</obj>
											</obj>
											<obj name="PropertyObject" class="QuantSampleTypeProperty" version="4">
												<prop name="PropertyTypeName">Quantification Sample Type</prop>
												<prop name="Position">8</prop>
												<prop name="IsDefault">0</prop>
												<prop name="SampleType">qsUnknown</prop>
												<obj name="ChannelProp" class="ChannelProperty" version="1">
													<prop name="ChannelIdx">0</prop>
												</obj>
											</obj>
											<obj name="PropertyObject" class="ChannelGenotype" version="4">
												<prop name="PropertyTypeName">Scanning Genotype</prop>
												<prop name="Position">8</prop>
												<prop name="IsDefault">1</prop>
												<prop name="ReadOnly">1</prop>
												<obj name="ChannelProp" class="ChannelProperty" version="1">
													<prop name="ChannelIdx">0</prop>
												</obj>
											</obj>
											<obj name="PropertyObject" class="GroupChannelTypeProp" version="4">
												<prop name="PropertyTypeName">Scanning Sample Type</prop>
												<prop name="Position">8</prop>
												<prop name="IsDefault">0</prop>
												<prop name="GroupSampleType">mstUnknown</prop>
												<obj name="ChannelProp" class="ChannelProperty" version="1">
													<prop name="ChannelIdx">0</prop>
												</obj>
											</obj>
											<obj name="PropertyObject" class="TargetName" version="4">
												<prop name="PropertyTypeName">Target Name</prop>
												<prop name="Position">8</prop>
												<prop name="IsDefault">0</prop>
												<prop name="name">miR-182</prop>
												<obj name="ChannelProp" class="ChannelProperty" version="1">
													<prop name="ChannelIdx">0</prop>
												</obj>
											</obj>
											<obj name="PropertyObject" class="RQTargetProperty" version="4">
												<prop name="PropertyTypeName">Target Type</prop>
												<prop name="Position">8</prop>
												<prop name="IsDefault">0</prop>
												<prop name="TargetType">dtTarget</prop>
												<obj name="ChannelProp" class="ChannelProperty" version="1">
													<prop name="ChannelIdx">0</prop>
												</obj>
											</obj>
										</list>
									</obj>
								</list>
							</obj>
						</obj>
						<prop name="ChannelPropertyCount">1</prop>
						<prop name="ContainerPosition">8</prop>
						<prop name="HasSampleProperties">1</prop>
						<obj name="SampleProperties" class="PropertyList" version="1">
							<list name="emlist" count="14">
								<obj name="PropertyObject" class="SamplePrefColor" version="4">
									<prop name="PropertyTypeName">Color</prop>
									<prop name="Position">8</prop>
									<prop name="IsDefault">0</prop>
									<prop name="Color">$00404000</prop>
								</obj>
								<obj name="PropertyObject" class="DominantChannelProp" version="4">
									<prop name="PropertyTypeName">Dominant Channel</prop>
									<prop name="Position">8</prop>
									<prop name="IsDefault">0</prop>
									<prop name="DominantChannel">0</prop>
								</obj>
								<obj name="PropertyObject" class="Genotype" version="4">
									<prop name="PropertyTypeName">EndPt Genotype</prop>
									<prop name="Position">8</prop>
									<prop name="IsDefault">1</prop>
									<prop name="ReadOnly">1</prop>
								</obj>
								<obj name="PropertyObject" class="GroupingSample" version="4">
									<prop name="PropertyTypeName">EndPt Sample Type</prop>
									<prop name="Position">8</prop>
									<prop name="IsDefault">0</prop>
									<prop name="GroupSampleType">mstUnknown</prop>
								</obj>
								<obj name="PropertyObject" class="SamplePrefLineStyle" version="4">
									<prop name="PropertyTypeName">Line Style</prop>
									<prop name="Position">8</prop>
									<prop name="IsDefault">0</prop>
									<prop name="LineStyle">psSolid</prop>
								</obj>
								<obj name="PropertyObject" class="GenSampleEditNotes" version="4">
									<prop name="PropertyTypeName">Notes</prop>
									<prop name="Position">8</prop>
									<prop name="IsDefault">1</prop>
								</obj>
								<obj name="PropertyObject" class="SamplePrefPointStyle" version="4">
									<prop name="PropertyTypeName">Point Style</prop>
									<prop name="Position">8</prop>
									<prop name="IsDefault">0</prop>
									<prop name="PointStyle">psNothing</prop>
								</obj>
								<obj name="PropertyObject" class="GenSampleEditPosition" version="4">
									<prop name="PropertyTypeName">Position</prop>
									<prop name="Position">8</prop>
									<prop name="IsDefault">1</prop>
								</obj>
								<obj name="PropertyObject" class="GenSampleEditReplicate" version="4">
									<prop name="PropertyTypeName">Replicate of</prop>
									<prop name="Position">8</prop>
									<prop name="IsDefault">0</prop>
									<prop name="ReplicateOf">6</prop>
								</obj>
								<obj name="PropertyObject" class="HTCSampleID" version="4">
									<prop name="PropertyTypeName">Sample ID</prop>
									<prop name="Position">8</prop>
									<prop name="IsDefault">1</prop>
								</obj>
								<obj name="PropertyObject" class="GenSampleEditName" version="4">
									<prop name="PropertyTypeName">Sample Name</prop>
									<prop name="Position">8</prop>
									<prop name="IsDefault">0</prop>
									<prop name="name">1507T</prop>
								</obj>
								<obj name="PropertyObject" class="HTCSamplePrepNotes" version="4">
									<prop name="PropertyTypeName">Sample Prep Notes</prop>
									<prop name="Position">8</prop>
									<prop name="IsDefault">1</prop>
								</obj>
								<obj name="PropertyObject" class="GenSampleEditSubset" version="4">
									<prop name="PropertyTypeName">Subsets</prop>
									<prop name="Position">8</prop>
									<prop name="IsDefault">1</prop>
								</obj>
								<obj name="PropertyObject" class="SamplePrefWidth" version="5">
									<prop name="PropertyTypeName">Width</prop>
									<prop name="Position">8</prop>
									<prop name="IsDefault">1</prop>
									<prop name="Width">1</prop>
								</obj>
							</list>
						</obj>
					</obj>
					<obj name="item" class="SamplePropInfo" version="1">
						<obj name="ChannelProperties" class="ChanPropList" version="2">
							<obj name="ChannelProperties" class="EMList" version="1">
								<list name="emlist" count="1">
									<obj name="item" class="PropertyList" version="1">
										<list name="emlist" count="12">
											<obj name="PropertyObject" class="RQSampleTargetProperty" version="4">
												<prop name="PropertyTypeName">Combined Sample and Target Type</prop>
												<prop name="Position">9</prop>
												<prop name="IsDefault">0</prop>
												<obj name="ChannelProp" class="ChannelProperty" version="1">
													<prop name="ChannelIdx">0</prop>
												</obj>
											</obj>
											<obj name="PropertyObject" class="QuantConcProperty" version="4">
												<prop name="PropertyTypeName">Concentration</prop>
												<prop name="Position">9</prop>
												<prop name="IsDefault">1</prop>
												<prop name="Concentration">0</prop>
												<obj name="ChannelProp" class="ChannelProperty" version="1">
													<prop name="ChannelIdx">0</prop>
												</obj>
												<prop name="ReadOnly">1</prop>
											</obj>
											<obj name="PropertyObject" class="QuantCpHighProp" version="4">
												<prop name="PropertyTypeName">Cp High</prop>
												<prop name="Position">9</prop>
												<prop name="IsDefault">1</prop>
												<prop name="CpRangeHigh">0</prop>
												<obj name="ChannelProp" class="ChannelProperty" version="1">
													<prop name="ChannelIdx">0</prop>
												</obj>
												<prop name="ReadOnly">1</prop>
											</obj>
											<obj name="PropertyObject" class="QuantCpLowProp" version="4">
												<prop name="PropertyTypeName">Cp Low</prop>
												<prop name="Position">9</prop>
												<prop name="IsDefault">1</prop>
												<prop name="CpRangeLow">0</prop>
												<obj name="ChannelProp" class="ChannelProperty" version="1">
													<prop name="ChannelIdx">0</prop>
												</obj>
												<prop name="ReadOnly">1</prop>
											</obj>
											<obj name="PropertyObject" class="RQEffProp" version="4">
												<prop name="PropertyTypeName">Efficiency</prop>
												<prop name="Position">9</prop>
												<prop name="IsDefault">1</prop>
												<prop name="Efficiency">2</prop>
												<obj name="ChannelProp" class="ChannelProperty" version="1">
													<prop name="ChannelIdx">0</prop>
												</obj>
											</obj>
											<obj name="PropertyObject" class="ChannelGenotype" version="4">
												<prop name="PropertyTypeName">Melt Geno Genotype</prop>
												<prop name="Position">9</prop>
												<prop name="IsDefault">1</prop>
												<prop name="ReadOnly">1</prop>
												<obj name="ChannelProp" class="ChannelProperty" version="1">
													<prop name="ChannelIdx">0</prop>
												</obj>
											</obj>
											<obj name="PropertyObject" class="GroupChannelTypeProp" version="4">
												<prop name="PropertyTypeName">Melt Geno Sample Type</prop>
												<prop name="Position">9</prop>
												<prop name="IsDefault">0</prop>
												<prop name="GroupSampleType">mstUnknown</prop>
												<obj name="ChannelProp" class="ChannelProperty" version="1">
													<prop name="ChannelIdx">0</prop>
												</obj>
											</obj>
											<obj name="PropertyObject" class="QuantSampleTypeProperty" version="4">
												<prop name="PropertyTypeName">Quantification Sample Type</prop>
												<prop name="Position">9</prop>
												<prop name="IsDefault">0</prop>
												<prop name="SampleType">qsUnknown</prop>
												<obj name="ChannelProp" class="ChannelProperty" version="1">
													<prop name="ChannelIdx">0</prop>
												</obj>
											</obj>
											<obj name="PropertyObject" class="ChannelGenotype" version="4">
												<prop name="PropertyTypeName">Scanning Genotype</prop>
												<prop name="Position">9</prop>
												<prop name="IsDefault">1</prop>
												<prop name="ReadOnly">1</prop>
												<obj name="ChannelProp" class="ChannelProperty" version="1">
													<prop name="ChannelIdx">0</prop>
												</obj>
											</obj>
											<obj name="PropertyObject" class="GroupChannelTypeProp" version="4">
												<prop name="PropertyTypeName">Scanning Sample Type</prop>
												<prop name="Position">9</prop>
												<prop name="IsDefault">0</prop>
												<prop name="GroupSampleType">mstUnknown</prop>
												<obj name="ChannelProp" class="ChannelProperty" version="1">
													<prop name="ChannelIdx">0</prop>
												</obj>
											</obj>
											<obj name="PropertyObject" class="TargetName" version="4">
												<prop name="PropertyTypeName">Target Name</prop>
												<prop name="Position">9</prop>
												<prop name="IsDefault">0</prop>
												<prop name="name">miR-494</prop>
												<obj name="ChannelProp" class="ChannelProperty" version="1">
													<prop name="ChannelIdx">0</prop>
												</obj>
											</obj>
											<obj name="PropertyObject" class="RQTargetProperty" version="4">
												<prop name="PropertyTypeName">Target Type</prop>
												<prop name="Position">9</prop>
												<prop name="IsDefault">0</prop>
												<prop name="TargetType">dtTarget</prop>
												<obj name="ChannelProp" class="ChannelProperty" version="1">
													<prop name="ChannelIdx">0</prop>
												</obj>
											</obj>
										</list>
									</obj>
								</list>
							</obj>
						</obj>
						<prop name="ChannelPropertyCount">1</prop>
						<prop name="ContainerPosition">9</prop>
						<prop name="HasSampleProperties">1</prop>
						<obj name="SampleProperties" class="PropertyList" version="1">
							<list name="emlist" count="14">
								<obj name="PropertyObject" class="SamplePrefColor" version="4">
									<prop name="PropertyTypeName">Color</prop>
									<prop name="Position">9</prop>
									<prop name="IsDefault">0</prop>
									<prop name="Color">$004080FF</prop>
								</obj>
								<obj name="PropertyObject" class="DominantChannelProp" version="4">
									<prop name="PropertyTypeName">Dominant Channel</prop>
									<prop name="Position">9</prop>
									<prop name="IsDefault">0</prop>
									<prop name="DominantChannel">0</prop>
								</obj>
								<obj name="PropertyObject" class="Genotype" version="4">
									<prop name="PropertyTypeName">EndPt Genotype</prop>
									<prop name="Position">9</prop>
									<prop name="IsDefault">1</prop>
									<prop name="ReadOnly">1</prop>
								</obj>
								<obj name="PropertyObject" class="GroupingSample" version="4">
									<prop name="PropertyTypeName">EndPt Sample Type</prop>
									<prop name="Position">9</prop>
									<prop name="IsDefault">0</prop>
									<prop name="GroupSampleType">mstUnknown</prop>
								</obj>
								<obj name="PropertyObject" class="SamplePrefLineStyle" version="4">
									<prop name="PropertyTypeName">Line Style</prop>
									<prop name="Position">9</prop>
									<prop name="IsDefault">0</prop>
									<prop name="LineStyle">psSolid</prop>
								</obj>
								<obj name="PropertyObject" class="GenSampleEditNotes" version="4">
									<prop name="PropertyTypeName">Notes</prop>
									<prop name="Position">9</prop>
									<prop name="IsDefault">1</prop>
								</obj>
								<obj name="PropertyObject" class="SamplePrefPointStyle" version="4">
									<prop name="PropertyTypeName">Point Style</prop>
									<prop name="Position">9</prop>
									<prop name="IsDefault">0</prop>
									<prop name="PointStyle">psNothing</prop>
								</obj>
								<obj name="PropertyObject" class="GenSampleEditPosition" version="4">
									<prop name="PropertyTypeName">Position</prop>
									<prop name="Position">9</prop>
									<prop name="IsDefault">1</prop>
								</obj>
								<obj name="PropertyObject" class="GenSampleEditReplicate" version="4">
									<prop name="PropertyTypeName">Replicate of</prop>
									<prop name="Position">9</prop>
									<prop name="IsDefault">0</prop>
									<prop name="ReplicateOf">9</prop>
								</obj>
								<obj name="PropertyObject" class="HTCSampleID" version="4">
									<prop name="PropertyTypeName">Sample ID</prop>
									<prop name="Position">9</prop>
									<prop name="IsDefault">1</prop>
								</obj>
								<obj name="PropertyObject" class="GenSampleEditName" version="4">
									<prop name="PropertyTypeName">Sample Name</prop>
									<prop name="Position">9</prop>
									<prop name="IsDefault">0</prop>
									<prop name="name">1507T</prop>
								</obj>
								<obj name="PropertyObject" class="HTCSamplePrepNotes" version="4">
									<prop name="PropertyTypeName">Sample Prep Notes</prop>
									<prop name="Position">9</prop>
									<prop name="IsDefault">1</prop>
								</obj>
								<obj name="PropertyObject" class="GenSampleEditSubset" version="4">
									<prop name="PropertyTypeName">Subsets</prop>
									<prop name="Position">9</prop>
									<prop name="IsDefault">1</prop>
								</obj>
								<obj name="PropertyObject" class="SamplePrefWidth" version="5">
									<prop name="PropertyTypeName">Width</prop>
									<prop name="Position">9</prop>
									<prop name="IsDefault">1</prop>
									<prop name="Width">1</prop>
								</obj>
							</list>
						</obj>
					</obj>
					<obj name="item" class="SamplePropInfo" version="1">
						<obj name="ChannelProperties" class="ChanPropList" version="2">
							<obj name="ChannelProperties" class="EMList" version="1">
								<list name="emlist" count="1">
									<obj name="item" class="PropertyList" version="1">
										<list name="emlist" count="12">
											<obj name="PropertyObject" class="RQSampleTargetProperty" version="4">
												<prop name="PropertyTypeName">Combined Sample and Target Type</prop>
												<prop name="Position">10</prop>
												<prop name="IsDefault">0</prop>
												<obj name="ChannelProp" class="ChannelProperty" version="1">
													<prop name="ChannelIdx">0</prop>
												</obj>
											</obj>
											<obj name="PropertyObject" class="QuantConcProperty" version="4">
												<prop name="PropertyTypeName">Concentration</prop>
												<prop name="Position">10</prop>
												<prop name="IsDefault">1</prop>
												<prop name="Concentration">0</prop>
												<obj name="ChannelProp" class="ChannelProperty" version="1">
													<prop name="ChannelIdx">0</prop>
												</obj>
												<prop name="ReadOnly">1</prop>
											</obj>
											<obj name="PropertyObject" class="QuantCpHighProp" version="4">
												<prop name="PropertyTypeName">Cp High</prop>
												<prop name="Position">10</prop>
												<prop name="IsDefault">1</prop>
												<prop name="CpRangeHigh">0</prop>
												<obj name="ChannelProp" class="ChannelProperty" version="1">
													<prop name="ChannelIdx">0</prop>
												</obj>
												<prop name="ReadOnly">1</prop>
											</obj>
											<obj name="PropertyObject" class="QuantCpLowProp" version="4">
												<prop name="PropertyTypeName">Cp Low</prop>
												<prop name="Position">10</prop>
												<prop name="IsDefault">1</prop>
												<prop name="CpRangeLow">0</prop>
												<obj name="ChannelProp" class="ChannelProperty" version="1">
													<prop name="ChannelIdx">0</prop>
												</obj>
												<prop name="ReadOnly">1</prop>
											</obj>
											<obj name="PropertyObject" class="RQEffProp" version="4">
												<prop name="PropertyTypeName">Efficiency</prop>
												<prop name="Position">10</prop>
												<prop name="IsDefault">1</prop>
												<prop name="Efficiency">2</prop>
												<obj name="ChannelProp" class="ChannelProperty" version="1">
													<prop name="ChannelIdx">0</prop>
												</obj>
											</obj>
											<obj name="PropertyObject" class="ChannelGenotype" version="4">
												<prop name="PropertyTypeName">Melt Geno Genotype</prop>
												<prop name="Position">10</prop>
												<prop name="IsDefault">1</prop>
												<prop name="ReadOnly">1</prop>
												<obj name="ChannelProp" class="ChannelProperty" version="1">
													<prop name="ChannelIdx">0</prop>
												</obj>
											</obj>
											<obj name="PropertyObject" class="GroupChannelTypeProp" version="4">
												<prop name="PropertyTypeName">Melt Geno Sample Type</prop>
												<prop name="Position">10</prop>
												<prop name="IsDefault">0</prop>
												<prop name="GroupSampleType">mstUnknown</prop>
												<obj name="ChannelProp" class="ChannelProperty" version="1">
													<prop name="ChannelIdx">0</prop>
												</obj>
											</obj>
											<obj name="PropertyObject" class="QuantSampleTypeProperty" version="4">
												<prop name="PropertyTypeName">Quantification Sample Type</prop>
												<prop name="Position">10</prop>
												<prop name="IsDefault">0</prop>
												<prop name="SampleType">qsUnknown</prop>
												<obj name="ChannelProp" class="ChannelProperty" version="1">
													<prop name="ChannelIdx">0</prop>
												</obj>
											</obj>
											<obj name="PropertyObject" class="ChannelGenotype" version="4">
												<prop name="PropertyTypeName">Scanning Genotype</prop>
												<prop name="Position">10</prop>
												<prop name="IsDefault">1</prop>
												<prop name="ReadOnly">1</prop>
												<obj name="ChannelProp" class="ChannelProperty" version="1">
													<prop name="ChannelIdx">0</prop>
												</obj>
											</obj>
											<obj name="PropertyObject" class="GroupChannelTypeProp" version="4">
												<prop name="PropertyTypeName">Scanning Sample Type</prop>
												<prop name="Position">10</prop>
												<prop name="IsDefault">0</prop>
												<prop name="GroupSampleType">mstUnknown</prop>
												<obj name="ChannelProp" class="ChannelProperty" version="1">
													<prop name="ChannelIdx">0</prop>
												</obj>
											</obj>
											<obj name="PropertyObject" class="TargetName" version="4">
												<prop name="PropertyTypeName">Target Name</prop>
												<prop name="Position">10</prop>
												<prop name="IsDefault">0</prop>
												<prop name="name">miR-494</prop>
												<obj name="ChannelProp" class="ChannelProperty" version="1">
													<prop name="ChannelIdx">0</prop>
												</obj>
											</obj>
											<obj name="PropertyObject" class="RQTargetProperty" version="4">
												<prop name="PropertyTypeName">Target Type</prop>
												<prop name="Position">10</prop>
												<prop name="IsDefault">0</prop>
												<prop name="TargetType">dtTarget</prop>
												<obj name="ChannelProp" class="ChannelProperty" version="1">
													<prop name="ChannelIdx">0</prop>
												</obj>
											</obj>
										</list>
									</obj>
								</list>
							</obj>
						</obj>
						<prop name="ChannelPropertyCount">1</prop>
						<prop name="ContainerPosition">10</prop>
						<prop name="HasSampleProperties">1</prop>
						<obj name="SampleProperties" class="PropertyList" version="1">
							<list name="emlist" count="14">
								<obj name="PropertyObject" class="SamplePrefColor" version="4">
									<prop name="PropertyTypeName">Color</prop>
									<prop name="Position">10</prop>
									<prop name="IsDefault">0</prop>
									<prop name="Color">$00FD0299</prop>
								</obj>
								<obj name="PropertyObject" class="DominantChannelProp" version="4">
									<prop name="PropertyTypeName">Dominant Channel</prop>
									<prop name="Position">10</prop>
									<prop name="IsDefault">0</prop>
									<prop name="DominantChannel">0</prop>
								</obj>
								<obj name="PropertyObject" class="Genotype" version="4">
									<prop name="PropertyTypeName">EndPt Genotype</prop>
									<prop name="Position">10</prop>
									<prop name="IsDefault">1</prop>
									<prop name="ReadOnly">1</prop>
								</obj>
								<obj name="PropertyObject" class="GroupingSample" version="4">
									<prop name="PropertyTypeName">EndPt Sample Type</prop>
									<prop name="Position">10</prop>
									<prop name="IsDefault">0</prop>
									<prop name="GroupSampleType">mstUnknown</prop>
								</obj>
								<obj name="PropertyObject" class="SamplePrefLineStyle" version="4">
									<prop name="PropertyTypeName">Line Style</prop>
									<prop name="Position">10</prop>
									<prop name="IsDefault">0</prop>
									<prop name="LineStyle">psSolid</prop>
								</obj>
								<obj name="PropertyObject" class="GenSampleEditNotes" version="4">
									<prop name="PropertyTypeName">Notes</prop>
									<prop name="Position">10</prop>
									<prop name="IsDefault">1</prop>
								</obj>
								<obj name="PropertyObject" class="SamplePrefPointStyle" version="4">
									<prop name="PropertyTypeName">Point Style</prop>
									<prop name="Position">10</prop>
									<prop name="IsDefault">0</prop>
									<prop name="PointStyle">psNothing</prop>
								</obj>
								<obj name="PropertyObject" class="GenSampleEditPosition" version="4">
									<prop name="PropertyTypeName">Position</prop>
									<prop name="Position">10</prop>
									<prop name="IsDefault">1</prop>
								</obj>
								<obj name="PropertyObject" class="GenSampleEditReplicate" version="4">
									<prop name="PropertyTypeName">Replicate of</prop>
									<prop name="Position">10</prop>
									<prop name="IsDefault">0</prop>
									<prop name="ReplicateOf">9</prop>
								</obj>
								<obj name="PropertyObject" class="HTCSampleID" version="4">
									<prop name="PropertyTypeName">Sample ID</prop>
									<prop name="Position">10</prop>
									<prop name="IsDefault">1</prop>
								</obj>
								<obj name="PropertyObject" class="GenSampleEditName" version="4">
									<prop name="PropertyTypeName">Sample Name</prop>
									<prop name="Position">10</prop>
									<prop name="IsDefault">0</prop>
									<prop name="name">1507T</prop>
								</obj>
								<obj name="PropertyObject" class="HTCSamplePrepNotes" version="4">
									<prop name="PropertyTypeName">Sample Prep Notes</prop>
									<prop name="Position">10</prop>
									<prop name="IsDefault">1</prop>
								</obj>
								<obj name="PropertyObject" class="GenSampleEditSubset" version="4">
									<prop name="PropertyTypeName">Subsets</prop>
									<prop name="Position">10</prop>
									<prop name="IsDefault">1</prop>
								</obj>
								<obj name="PropertyObject" class="SamplePrefWidth" version="5">
									<prop name="PropertyTypeName">Width</prop>
									<prop name="Position">10</prop>
									<prop name="IsDefault">1</prop>
									<prop name="Width">1</prop>
								</obj>
							</list>
						</obj>
					</obj>
					<obj name="item" class="SamplePropInfo" version="1">
						<obj name="ChannelProperties" class="ChanPropList" version="2">
							<obj name="ChannelProperties" class="EMList" version="1">
								<list name="emlist" count="1">
									<obj name="item" class="PropertyList" version="1">
										<list name="emlist" count="12">
											<obj name="PropertyObject" class="RQSampleTargetProperty" version="4">
												<prop name="PropertyTypeName">Combined Sample and Target Type</prop>
												<prop name="Position">11</prop>
												<prop name="IsDefault">0</prop>
												<obj name="ChannelProp" class="ChannelProperty" version="1">
													<prop name="ChannelIdx">0</prop>
												</obj>
											</obj>
											<obj name="PropertyObject" class="QuantConcProperty" version="4">
												<prop name="PropertyTypeName">Concentration</prop>
												<prop name="Position">11</prop>
												<prop name="IsDefault">1</prop>
												<prop name="Concentration">0</prop>
												<obj name="ChannelProp" class="ChannelProperty" version="1">
													<prop name="ChannelIdx">0</prop>
												</obj>
												<prop name="ReadOnly">1</prop>
											</obj>
											<obj name="PropertyObject" class="QuantCpHighProp" version="4">
												<prop name="PropertyTypeName">Cp High</prop>
												<prop name="Position">11</prop>
												<prop name="IsDefault">1</prop>
												<prop name="CpRangeHigh">0</prop>
												<obj name="ChannelProp" class="ChannelProperty" version="1">
													<prop name="ChannelIdx">0</prop>
												</obj>
												<prop name="ReadOnly">1</prop>
											</obj>
											<obj name="PropertyObject" class="QuantCpLowProp" version="4">
												<prop name="PropertyTypeName">Cp Low</prop>
												<prop name="Position">11</prop>
												<prop name="IsDefault">1</prop>
												<prop name="CpRangeLow">0</prop>
												<obj name="ChannelProp" class="ChannelProperty" version="1">
													<prop name="ChannelIdx">0</prop>
												</obj>
												<prop name="ReadOnly">1</prop>
											</obj>
											<obj name="PropertyObject" class="RQEffProp" version="4">
												<prop name="PropertyTypeName">Efficiency</prop>
												<prop name="Position">11</prop>
												<prop name="IsDefault">1</prop>
												<prop name="Efficiency">2</prop>
												<obj name="ChannelProp" class="ChannelProperty" version="1">
													<prop name="ChannelIdx">0</prop>
												</obj>
											</obj>
											<obj name="PropertyObject" class="ChannelGenotype" version="4">
												<prop name="PropertyTypeName">Melt Geno Genotype</prop>
												<prop name="Position">11</prop>
												<prop name="IsDefault">1</prop>
												<prop name="ReadOnly">1</prop>
												<obj name="ChannelProp" class="ChannelProperty" version="1">
													<prop name="ChannelIdx">0</prop>
												</obj>
											</obj>
											<obj name="PropertyObject" class="GroupChannelTypeProp" version="4">
												<prop name="PropertyTypeName">Melt Geno Sample Type</prop>
												<prop name="Position">11</prop>
												<prop name="IsDefault">0</prop>
												<prop name="GroupSampleType">mstUnknown</prop>
												<obj name="ChannelProp" class="ChannelProperty" version="1">
													<prop name="ChannelIdx">0</prop>
												</obj>
											</obj>
											<obj name="PropertyObject" class="QuantSampleTypeProperty" version="4">
												<prop name="PropertyTypeName">Quantification Sample Type</prop>
												<prop name="Position">11</prop>
												<prop name="IsDefault">0</prop>
												<prop name="SampleType">qsUnknown</prop>
												<obj name="ChannelProp" class="ChannelProperty" version="1">
													<prop name="ChannelIdx">0</prop>
												</obj>
											</obj>
											<obj name="PropertyObject" class="ChannelGenotype" version="4">
												<prop name="PropertyTypeName">Scanning Genotype</prop>
												<prop name="Position">11</prop>
												<prop name="IsDefault">1</prop>
												<prop name="ReadOnly">1</prop>
												<obj name="ChannelProp" class="ChannelProperty" version="1">
													<prop name="ChannelIdx">0</prop>
												</obj>
											</obj>
											<obj name="PropertyObject" class="GroupChannelTypeProp" version="4">
												<prop name="PropertyTypeName">Scanning Sample Type</prop>
												<prop name="Position">11</prop>
												<prop name="IsDefault">0</prop>
												<prop name="GroupSampleType">mstUnknown</prop>
												<obj name="ChannelProp" class="ChannelProperty" version="1">
													<prop name="ChannelIdx">0</prop>
												</obj>
											</obj>
											<obj name="PropertyObject" class="TargetName" version="4">
												<prop name="PropertyTypeName">Target Name</prop>
												<prop name="Position">11</prop>
												<prop name="IsDefault">0</prop>
												<prop name="name">miR-494</prop>
												<obj name="ChannelProp" class="ChannelProperty" version="1">
													<prop name="ChannelIdx">0</prop>
												</obj>
											</obj>
											<obj name="PropertyObject" class="RQTargetProperty" version="4">
												<prop name="PropertyTypeName">Target Type</prop>
												<prop name="Position">11</prop>
												<prop name="IsDefault">0</prop>
												<prop name="TargetType">dtTarget</prop>
												<obj name="ChannelProp" class="ChannelProperty" version="1">
													<prop name="ChannelIdx">0</prop>
												</obj>
											</obj>
										</list>
									</obj>
								</list>
							</obj>
						</obj>
						<prop name="ChannelPropertyCount">1</prop>
						<prop name="ContainerPosition">11</prop>
						<prop name="HasSampleProperties">1</prop>
						<obj name="SampleProperties" class="PropertyList" version="1">
							<list name="emlist" count="14">
								<obj name="PropertyObject" class="SamplePrefColor" version="4">
									<prop name="PropertyTypeName">Color</prop>
									<prop name="Position">11</prop>
									<prop name="IsDefault">0</prop>
									<prop name="Color">$0026C4B8</prop>
								</obj>
								<obj name="PropertyObject" class="DominantChannelProp" version="4">
									<prop name="PropertyTypeName">Dominant Channel</prop>
									<prop name="Position">11</prop>
									<prop name="IsDefault">0</prop>
									<prop name="DominantChannel">0</prop>
								</obj>
								<obj name="PropertyObject" class="Genotype" version="4">
									<prop name="PropertyTypeName">EndPt Genotype</prop>
									<prop name="Position">11</prop>
									<prop name="IsDefault">1</prop>
									<prop name="ReadOnly">1</prop>
								</obj>
								<obj name="PropertyObject" class="GroupingSample" version="4">
									<prop name="PropertyTypeName">EndPt Sample Type</prop>
									<prop name="Position">11</prop>
									<prop name="IsDefault">0</prop>
									<prop name="GroupSampleType">mstUnknown</prop>
								</obj>
								<obj name="PropertyObject" class="SamplePrefLineStyle" version="4">
									<prop name="PropertyTypeName">Line Style</prop>
									<prop name="Position">11</prop>
									<prop name="IsDefault">0</prop>
									<prop name="LineStyle">psSolid</prop>
								</obj>
								<obj name="PropertyObject" class="GenSampleEditNotes" version="4">
									<prop name="PropertyTypeName">Notes</prop>
									<prop name="Position">11</prop>
									<prop name="IsDefault">1</prop>
								</obj>
								<obj name="PropertyObject" class="SamplePrefPointStyle" version="4">
									<prop name="PropertyTypeName">Point Style</prop>
									<prop name="Position">11</prop>
									<prop name="IsDefault">0</prop>
									<prop name="PointStyle">psNothing</prop>
								</obj>
								<obj name="PropertyObject" class="GenSampleEditPosition" version="4">
									<prop name="PropertyTypeName">Position</prop>
									<prop name="Position">11</prop>
									<prop name="IsDefault">1</prop>
								</obj>
								<obj name="PropertyObject" class="GenSampleEditReplicate" version="4">
									<prop name="PropertyTypeName">Replicate of</prop>
									<prop name="Position">11</prop>
									<prop name="IsDefault">0</prop>
									<prop name="ReplicateOf">9</prop>
								</obj>
								<obj name="PropertyObject" class="HTCSampleID" version="4">
									<prop name="PropertyTypeName">Sample ID</prop>
									<prop name="Position">11</prop>
									<prop name="IsDefault">1</prop>
								</obj>
								<obj name="PropertyObject" class="GenSampleEditName" version="4">
									<prop name="PropertyTypeName">Sample Name</prop>
									<prop name="Position">11</prop>
									<prop name="IsDefault">0</prop>
									<prop name="name">1507T</prop>
								</obj>
								<obj name="PropertyObject" class="HTCSamplePrepNotes" version="4">
									<prop name="PropertyTypeName">Sample Prep Notes</prop>
									<prop name="Position">11</prop>
									<prop name="IsDefault">1</prop>
								</obj>
								<obj name="PropertyObject" class="GenSampleEditSubset" version="4">
									<prop name="PropertyTypeName">Subsets</prop>
									<prop name="Position">11</prop>
									<prop name="IsDefault">1</prop>
								</obj>
								<obj name="PropertyObject" class="SamplePrefWidth" version="5">
									<prop name="PropertyTypeName">Width</prop>
									<prop name="Position">11</prop>
									<prop name="IsDefault">1</prop>
									<prop name="Width">1</prop>
								</obj>
							</list>
						</obj>
					</obj>
					<obj name="item" class="SamplePropInfo" version="1">
						<obj name="ChannelProperties" class="ChanPropList" version="2">
							<obj name="ChannelProperties" class="EMList" version="1">
								<list name="emlist" count="1">
									<obj name="item" class="PropertyList" version="1">
										<list name="emlist" count="12">
											<obj name="PropertyObject" class="RQSampleTargetProperty" version="4">
												<prop name="PropertyTypeName">Combined Sample and Target Type</prop>
												<prop name="Position">12</prop>
												<prop name="IsDefault">0</prop>
												<obj name="ChannelProp" class="ChannelProperty" version="1">
													<prop name="ChannelIdx">0</prop>
												</obj>
											</obj>
											<obj name="PropertyObject" class="QuantConcProperty" version="4">
												<prop name="PropertyTypeName">Concentration</prop>
												<prop name="Position">12</prop>
												<prop name="IsDefault">1</prop>
												<prop name="Concentration">0</prop>
												<obj name="ChannelProp" class="ChannelProperty" version="1">
													<prop name="ChannelIdx">0</prop>
												</obj>
												<prop name="ReadOnly">1</prop>
											</obj>
											<obj name="PropertyObject" class="QuantCpHighProp" version="4">
												<prop name="PropertyTypeName">Cp High</prop>
												<prop name="Position">12</prop>
												<prop name="IsDefault">1</prop>
												<prop name="CpRangeHigh">0</prop>
												<obj name="ChannelProp" class="ChannelProperty" version="1">
													<prop name="ChannelIdx">0</prop>
												</obj>
												<prop name="ReadOnly">1</prop>
											</obj>
											<obj name="PropertyObject" class="QuantCpLowProp" version="4">
												<prop name="PropertyTypeName">Cp Low</prop>
												<prop name="Position">12</prop>
												<prop name="IsDefault">1</prop>
												<prop name="CpRangeLow">0</prop>
												<obj name="ChannelProp" class="ChannelProperty" version="1">
													<prop name="ChannelIdx">0</prop>
												</obj>
												<prop name="ReadOnly">1</prop>
											</obj>
											<obj name="PropertyObject" class="RQEffProp" version="4">
												<prop name="PropertyTypeName">Efficiency</prop>
												<prop name="Position">12</prop>
												<prop name="IsDefault">1</prop>
												<prop name="Efficiency">2</prop>
												<obj name="ChannelProp" class="ChannelProperty" version="1">
													<prop name="ChannelIdx">0</prop>
												</obj>
											</obj>
											<obj name="PropertyObject" class="ChannelGenotype" version="4">
												<prop name="PropertyTypeName">Melt Geno Genotype</prop>
												<prop name="Position">12</prop>
												<prop name="IsDefault">1</prop>
												<prop name="ReadOnly">1</prop>
												<obj name="ChannelProp" class="ChannelProperty" version="1">
													<prop name="ChannelIdx">0</prop>
												</obj>
											</obj>
											<obj name="PropertyObject" class="GroupChannelTypeProp" version="4">
												<prop name="PropertyTypeName">Melt Geno Sample Type</prop>
												<prop name="Position">12</prop>
												<prop name="IsDefault">0</prop>
												<prop name="GroupSampleType">mstUnknown</prop>
												<obj name="ChannelProp" class="ChannelProperty" version="1">
													<prop name="ChannelIdx">0</prop>
												</obj>
											</obj>
											<obj name="PropertyObject" class="QuantSampleTypeProperty" version="4">
												<prop name="PropertyTypeName">Quantification Sample Type</prop>
												<prop name="Position">12</prop>
												<prop name="IsDefault">0</prop>
												<prop name="SampleType">qsNegative</prop>
												<obj name="ChannelProp" class="ChannelProperty" version="1">
													<prop name="ChannelIdx">0</prop>
												</obj>
											</obj>
											<obj name="PropertyObject" class="ChannelGenotype" version="4">
												<prop name="PropertyTypeName">Scanning Genotype</prop>
												<prop name="Position">12</prop>
												<prop name="IsDefault">1</prop>
												<prop name="ReadOnly">1</prop>
												<obj name="ChannelProp" class="ChannelProperty" version="1">
													<prop name="ChannelIdx">0</prop>
												</obj>
											</obj>
											<obj name="PropertyObject" class="GroupChannelTypeProp" version="4">
												<prop name="PropertyTypeName">Scanning Sample Type</prop>
												<prop name="Position">12</prop>
												<prop name="IsDefault">0</prop>
												<prop name="GroupSampleType">mstUnknown</prop>
												<obj name="ChannelProp" class="ChannelProperty" version="1">
													<prop name="ChannelIdx">0</prop>
												</obj>
											</obj>
											<obj name="PropertyObject" class="TargetName" version="4">
												<prop name="PropertyTypeName">Target Name</prop>
												<prop name="Position">12</prop>
												<prop name="IsDefault">0</prop>
												<prop name="name">U44</prop>
												<obj name="ChannelProp" class="ChannelProperty" version="1">
													<prop name="ChannelIdx">0</prop>
												</obj>
											</obj>
											<obj name="PropertyObject" class="RQTargetProperty" version="4">
												<prop name="PropertyTypeName">Target Type</prop>
												<prop name="Position">12</prop>
												<prop name="IsDefault">0</prop>
												<prop name="TargetType">dtReference</prop>
												<obj name="ChannelProp" class="ChannelProperty" version="1">
													<prop name="ChannelIdx">0</prop>
												</obj>
											</obj>
										</list>
									</obj>
								</list>
							</obj>
						</obj>
						<prop name="ChannelPropertyCount">1</prop>
						<prop name="ContainerPosition">12</prop>
						<prop name="HasSampleProperties">1</prop>
						<obj name="SampleProperties" class="PropertyList" version="1">
							<list name="emlist" count="14">
								<obj name="PropertyObject" class="SamplePrefColor" version="4">
									<prop name="PropertyTypeName">Color</prop>
									<prop name="Position">12</prop>
									<prop name="IsDefault">0</prop>
									<prop name="Color">$00FF8000</prop>
								</obj>
								<obj name="PropertyObject" class="DominantChannelProp" version="4">
									<prop name="PropertyTypeName">Dominant Channel</prop>
									<prop name="Position">12</prop>
									<prop name="IsDefault">0</prop>
									<prop name="DominantChannel">0</prop>
								</obj>
								<obj name="PropertyObject" class="Genotype" version="4">
									<prop name="PropertyTypeName">EndPt Genotype</prop>
									<prop name="Position">12</prop>
									<prop name="IsDefault">1</prop>
									<prop name="ReadOnly">1</prop>
								</obj>
								<obj name="PropertyObject" class="GroupingSample" version="4">
									<prop name="PropertyTypeName">EndPt Sample Type</prop>
									<prop name="Position">12</prop>
									<prop name="IsDefault">0</prop>
									<prop name="GroupSampleType">mstUnknown</prop>
								</obj>
								<obj name="PropertyObject" class="SamplePrefLineStyle" version="4">
									<prop name="PropertyTypeName">Line Style</prop>
									<prop name="Position">12</prop>
									<prop name="IsDefault">0</prop>
									<prop name="LineStyle">psSolid</prop>
								</obj>
								<obj name="PropertyObject" class="GenSampleEditNotes" version="4">
									<prop name="PropertyTypeName">Notes</prop>
									<prop name="Position">12</prop>
									<prop name="IsDefault">1</prop>
								</obj>
								<obj name="PropertyObject" class="SamplePrefPointStyle" version="4">
									<prop name="PropertyTypeName">Point Style</prop>
									<prop name="Position">12</prop>
									<prop name="IsDefault">0</prop>
									<prop name="PointStyle">psNothing</prop>
								</obj>
								<obj name="PropertyObject" class="GenSampleEditPosition" version="4">
									<prop name="PropertyTypeName">Position</prop>
									<prop name="Position">12</prop>
									<prop name="IsDefault">1</prop>
								</obj>
								<obj name="PropertyObject" class="GenSampleEditReplicate" version="4">
									<prop name="PropertyTypeName">Replicate of</prop>
									<prop name="Position">12</prop>
									<prop name="IsDefault">1</prop>
									<prop name="ReplicateOf">-1</prop>
								</obj>
								<obj name="PropertyObject" class="HTCSampleID" version="4">
									<prop name="PropertyTypeName">Sample ID</prop>
									<prop name="Position">12</prop>
									<prop name="IsDefault">1</prop>
								</obj>
								<obj name="PropertyObject" class="GenSampleEditName" version="4">
									<prop name="PropertyTypeName">Sample Name</prop>
									<prop name="Position">12</prop>
									<prop name="IsDefault">0</prop>
									<prop name="name">RT-</prop>
								</obj>
								<obj name="PropertyObject" class="HTCSamplePrepNotes" version="4">
									<prop name="PropertyTypeName">Sample Prep Notes</prop>
									<prop name="Position">12</prop>
									<prop name="IsDefault">1</prop>
								</obj>
								<obj name="PropertyObject" class="GenSampleEditSubset" version="4">
									<prop name="PropertyTypeName">Subsets</prop>
									<prop name="Position">12</prop>
									<prop name="IsDefault">1</prop>
								</obj>
								<obj name="PropertyObject" class="SamplePrefWidth" version="5">
									<prop name="PropertyTypeName">Width</prop>
									<prop name="Position">12</prop>
									<prop name="IsDefault">1</prop>
									<prop name="Width">1</prop>
								</obj>
							</list>
						</obj>
					</obj>
					<obj name="item" class="SamplePropInfo" version="1">
						<obj name="ChannelProperties" class="ChanPropList" version="2">
							<obj name="ChannelProperties" class="EMList" version="1">
								<list name="emlist" count="1">
									<obj name="item" class="PropertyList" version="1">
										<list name="emlist" count="12">
											<obj name="PropertyObject" class="RQSampleTargetProperty" version="4">
												<prop name="PropertyTypeName">Combined Sample and Target Type</prop>
												<prop name="Position">13</prop>
												<prop name="IsDefault">0</prop>
												<obj name="ChannelProp" class="ChannelProperty" version="1">
													<prop name="ChannelIdx">0</prop>
												</obj>
											</obj>
											<obj name="PropertyObject" class="QuantConcProperty" version="4">
												<prop name="PropertyTypeName">Concentration</prop>
												<prop name="Position">13</prop>
												<prop name="IsDefault">1</prop>
												<prop name="Concentration">0</prop>
												<obj name="ChannelProp" class="ChannelProperty" version="1">
													<prop name="ChannelIdx">0</prop>
												</obj>
												<prop name="ReadOnly">1</prop>
											</obj>
											<obj name="PropertyObject" class="QuantCpHighProp" version="4">
												<prop name="PropertyTypeName">Cp High</prop>
												<prop name="Position">13</prop>
												<prop name="IsDefault">1</prop>
												<prop name="CpRangeHigh">0</prop>
												<obj name="ChannelProp" class="ChannelProperty" version="1">
													<prop name="ChannelIdx">0</prop>
												</obj>
												<prop name="ReadOnly">1</prop>
											</obj>
											<obj name="PropertyObject" class="QuantCpLowProp" version="4">
												<prop name="PropertyTypeName">Cp Low</prop>
												<prop name="Position">13</prop>
												<prop name="IsDefault">1</prop>
												<prop name="CpRangeLow">0</prop>
												<obj name="ChannelProp" class="ChannelProperty" version="1">
													<prop name="ChannelIdx">0</prop>
												</obj>
												<prop name="ReadOnly">1</prop>
											</obj>
											<obj name="PropertyObject" class="RQEffProp" version="4">
												<prop name="PropertyTypeName">Efficiency</prop>
												<prop name="Position">13</prop>
												<prop name="IsDefault">1</prop>
												<prop name="Efficiency">2</prop>
												<obj name="ChannelProp" class="ChannelProperty" version="1">
													<prop name="ChannelIdx">0</prop>
												</obj>
											</obj>
											<obj name="PropertyObject" class="ChannelGenotype" version="4">
												<prop name="PropertyTypeName">Melt Geno Genotype</prop>
												<prop name="Position">13</prop>
												<prop name="IsDefault">1</prop>
												<prop name="ReadOnly">1</prop>
												<obj name="ChannelProp" class="ChannelProperty" version="1">
													<prop name="ChannelIdx">0</prop>
												</obj>
											</obj>
											<obj name="PropertyObject" class="GroupChannelTypeProp" version="4">
												<prop name="PropertyTypeName">Melt Geno Sample Type</prop>
												<prop name="Position">13</prop>
												<prop name="IsDefault">0</prop>
												<prop name="GroupSampleType">mstUnknown</prop>
												<obj name="ChannelProp" class="ChannelProperty" version="1">
													<prop name="ChannelIdx">0</prop>
												</obj>
											</obj>
											<obj name="PropertyObject" class="QuantSampleTypeProperty" version="4">
												<prop name="PropertyTypeName">Quantification Sample Type</prop>
												<prop name="Position">13</prop>
												<prop name="IsDefault">0</prop>
												<prop name="SampleType">qsUnknown</prop>
												<obj name="ChannelProp" class="ChannelProperty" version="1">
													<prop name="ChannelIdx">0</prop>
												</obj>
											</obj>
											<obj name="PropertyObject" class="ChannelGenotype" version="4">
												<prop name="PropertyTypeName">Scanning Genotype</prop>
												<prop name="Position">13</prop>
												<prop name="IsDefault">1</prop>
												<prop name="ReadOnly">1</prop>
												<obj name="ChannelProp" class="ChannelProperty" version="1">
													<prop name="ChannelIdx">0</prop>
												</obj>
											</obj>
											<obj name="PropertyObject" class="GroupChannelTypeProp" version="4">
												<prop name="PropertyTypeName">Scanning Sample Type</prop>
												<prop name="Position">13</prop>
												<prop name="IsDefault">0</prop>
												<prop name="GroupSampleType">mstUnknown</prop>
												<obj name="ChannelProp" class="ChannelProperty" version="1">
													<prop name="ChannelIdx">0</prop>
												</obj>
											</obj>
											<obj name="PropertyObject" class="TargetName" version="4">
												<prop name="PropertyTypeName">Target Name</prop>
												<prop name="Position">13</prop>
												<prop name="IsDefault">1</prop>
												<obj name="ChannelProp" class="ChannelProperty" version="1">
													<prop name="ChannelIdx">0</prop>
												</obj>
											</obj>
											<obj name="PropertyObject" class="RQTargetProperty" version="4">
												<prop name="PropertyTypeName">Target Type</prop>
												<prop name="Position">13</prop>
												<prop name="IsDefault">0</prop>
												<prop name="TargetType">dtNone</prop>
												<obj name="ChannelProp" class="ChannelProperty" version="1">
													<prop name="ChannelIdx">0</prop>
												</obj>
											</obj>
										</list>
									</obj>
								</list>
							</obj>
						</obj>
						<prop name="ChannelPropertyCount">1</prop>
						<prop name="ContainerPosition">13</prop>
						<prop name="HasSampleProperties">1</prop>
						<obj name="SampleProperties" class="PropertyList" version="1">
							<list name="emlist" count="14">
								<obj name="PropertyObject" class="SamplePrefColor" version="4">
									<prop name="PropertyTypeName">Color</prop>
									<prop name="Position">13</prop>
									<prop name="IsDefault">0</prop>
									<prop name="Color">clRed</prop>
								</obj>
								<obj name="PropertyObject" class="DominantChannelProp" version="4">
									<prop name="PropertyTypeName">Dominant Channel</prop>
									<prop name="Position">13</prop>
									<prop name="IsDefault">0</prop>
									<prop name="DominantChannel">0</prop>
								</obj>
								<obj name="PropertyObject" class="Genotype" version="4">
									<prop name="PropertyTypeName">EndPt Genotype</prop>
									<prop name="Position">13</prop>
									<prop name="IsDefault">1</prop>
									<prop name="ReadOnly">1</prop>
								</obj>
								<obj name="PropertyObject" class="GroupingSample" version="4">
									<prop name="PropertyTypeName">EndPt Sample Type</prop>
									<prop name="Position">13</prop>
									<prop name="IsDefault">0</prop>
									<prop name="GroupSampleType">mstUnknown</prop>
								</obj>
								<obj name="PropertyObject" class="SamplePrefLineStyle" version="4">
									<prop name="PropertyTypeName">Line Style</prop>
									<prop name="Position">13</prop>
									<prop name="IsDefault">0</prop>
									<prop name="LineStyle">psSolid</prop>
								</obj>
								<obj name="PropertyObject" class="GenSampleEditNotes" version="4">
									<prop name="PropertyTypeName">Notes</prop>
									<prop name="Position">13</prop>
									<prop name="IsDefault">1</prop>
								</obj>
								<obj name="PropertyObject" class="SamplePrefPointStyle" version="4">
									<prop name="PropertyTypeName">Point Style</prop>
									<prop name="Position">13</prop>
									<prop name="IsDefault">0</prop>
									<prop name="PointStyle">psNothing</prop>
								</obj>
								<obj name="PropertyObject" class="GenSampleEditPosition" version="4">
									<prop name="PropertyTypeName">Position</prop>
									<prop name="Position">13</prop>
									<prop name="IsDefault">1</prop>
								</obj>
								<obj name="PropertyObject" class="GenSampleEditReplicate" version="4">
									<prop name="PropertyTypeName">Replicate of</prop>
									<prop name="Position">13</prop>
									<prop name="IsDefault">1</prop>
									<prop name="ReplicateOf">-1</prop>
								</obj>
								<obj name="PropertyObject" class="HTCSampleID" version="4">
									<prop name="PropertyTypeName">Sample ID</prop>
									<prop name="Position">13</prop>
									<prop name="IsDefault">1</prop>
								</obj>
								<obj name="PropertyObject" class="GenSampleEditName" version="4">
									<prop name="PropertyTypeName">Sample Name</prop>
									<prop name="Position">13</prop>
									<prop name="IsDefault">1</prop>
									<prop name="name">Sample 14</prop>
								</obj>
								<obj name="PropertyObject" class="HTCSamplePrepNotes" version="4">
									<prop name="PropertyTypeName">Sample Prep Notes</prop>
									<prop name="Position">13</prop>
									<prop name="IsDefault">1</prop>
								</obj>
								<obj name="PropertyObject" class="GenSampleEditSubset" version="4">
									<prop name="PropertyTypeName">Subsets</prop>
									<prop name="Position">13</prop>
									<prop name="IsDefault">1</prop>
								</obj>
								<obj name="PropertyObject" class="SamplePrefWidth" version="5">
									<prop name="PropertyTypeName">Width</prop>
									<prop name="Position">13</prop>
									<prop name="IsDefault">1</prop>
									<prop name="Width">1</prop>
								</obj>
							</list>
						</obj>
					</obj>
					<obj name="item" class="SamplePropInfo" version="1">
						<obj name="ChannelProperties" class="ChanPropList" version="2">
							<obj name="ChannelProperties" class="EMList" version="1">
								<list name="emlist" count="1">
									<obj name="item" class="PropertyList" version="1">
										<list name="emlist" count="12">
											<obj name="PropertyObject" class="RQSampleTargetProperty" version="4">
												<prop name="PropertyTypeName">Combined Sample and Target Type</prop>
												<prop name="Position">14</prop>
												<prop name="IsDefault">0</prop>
												<obj name="ChannelProp" class="ChannelProperty" version="1">
													<prop name="ChannelIdx">0</prop>
												</obj>
											</obj>
											<obj name="PropertyObject" class="QuantConcProperty" version="4">
												<prop name="PropertyTypeName">Concentration</prop>
												<prop name="Position">14</prop>
												<prop name="IsDefault">1</prop>
												<prop name="Concentration">0</prop>
												<obj name="ChannelProp" class="ChannelProperty" version="1">
													<prop name="ChannelIdx">0</prop>
												</obj>
												<prop name="ReadOnly">1</prop>
											</obj>
											<obj name="PropertyObject" class="QuantCpHighProp" version="4">
												<prop name="PropertyTypeName">Cp High</prop>
												<prop name="Position">14</prop>
												<prop name="IsDefault">1</prop>
												<prop name="CpRangeHigh">0</prop>
												<obj name="ChannelProp" class="ChannelProperty" version="1">
													<prop name="ChannelIdx">0</prop>
												</obj>
												<prop name="ReadOnly">1</prop>
											</obj>
											<obj name="PropertyObject" class="QuantCpLowProp" version="4">
												<prop name="PropertyTypeName">Cp Low</prop>
												<prop name="Position">14</prop>
												<prop name="IsDefault">1</prop>
												<prop name="CpRangeLow">0</prop>
												<obj name="ChannelProp" class="ChannelProperty" version="1">
													<prop name="ChannelIdx">0</prop>
												</obj>
												<prop name="ReadOnly">1</prop>
											</obj>
											<obj name="PropertyObject" class="RQEffProp" version="4">
												<prop name="PropertyTypeName">Efficiency</prop>
												<prop name="Position">14</prop>
												<prop name="IsDefault">1</prop>
												<prop name="Efficiency">2</prop>
												<obj name="ChannelProp" class="ChannelProperty" version="1">
													<prop name="ChannelIdx">0</prop>
												</obj>
											</obj>
											<obj name="PropertyObject" class="ChannelGenotype" version="4">
												<prop name="PropertyTypeName">Melt Geno Genotype</prop>
												<prop name="Position">14</prop>
												<prop name="IsDefault">1</prop>
												<prop name="ReadOnly">1</prop>
												<obj name="ChannelProp" class="ChannelProperty" version="1">
													<prop name="ChannelIdx">0</prop>
												</obj>
											</obj>
											<obj name="PropertyObject" class="GroupChannelTypeProp" version="4">
												<prop name="PropertyTypeName">Melt Geno Sample Type</prop>
												<prop name="Position">14</prop>
												<prop name="IsDefault">0</prop>
												<prop name="GroupSampleType">mstUnknown</prop>
												<obj name="ChannelProp" class="ChannelProperty" version="1">
													<prop name="ChannelIdx">0</prop>
												</obj>
											</obj>
											<obj name="PropertyObject" class="QuantSampleTypeProperty" version="4">
												<prop name="PropertyTypeName">Quantification Sample Type</prop>
												<prop name="Position">14</prop>
												<prop name="IsDefault">0</prop>
												<prop name="SampleType">qsUnknown</prop>
												<obj name="ChannelProp" class="ChannelProperty" version="1">
													<prop name="ChannelIdx">0</prop>
												</obj>
											</obj>
											<obj name="PropertyObject" class="ChannelGenotype" version="4">
												<prop name="PropertyTypeName">Scanning Genotype</prop>
												<prop name="Position">14</prop>
												<prop name="IsDefault">1</prop>
												<prop name="ReadOnly">1</prop>
												<obj name="ChannelProp" class="ChannelProperty" version="1">
													<prop name="ChannelIdx">0</prop>
												</obj>
											</obj>
											<obj name="PropertyObject" class="GroupChannelTypeProp" version="4">
												<prop name="PropertyTypeName">Scanning Sample Type</prop>
												<prop name="Position">14</prop>
												<prop name="IsDefault">0</prop>
												<prop name="GroupSampleType">mstUnknown</prop>
												<obj name="ChannelProp" class="ChannelProperty" version="1">
													<prop name="ChannelIdx">0</prop>
												</obj>
											</obj>
											<obj name="PropertyObject" class="TargetName" version="4">
												<prop name="PropertyTypeName">Target Name</prop>
												<prop name="Position">14</prop>
												<prop name="IsDefault">1</prop>
												<obj name="ChannelProp" class="ChannelProperty" version="1">
													<prop name="ChannelIdx">0</prop>
												</obj>
											</obj>
											<obj name="PropertyObject" class="RQTargetProperty" version="4">
												<prop name="PropertyTypeName">Target Type</prop>
												<prop name="Position">14</prop>
												<prop name="IsDefault">0</prop>
												<prop name="TargetType">dtNone</prop>
												<obj name="ChannelProp" class="ChannelProperty" version="1">
													<prop name="ChannelIdx">0</prop>
												</obj>
											</obj>
										</list>
									</obj>
								</list>
							</obj>
						</obj>
						<prop name="ChannelPropertyCount">1</prop>
						<prop name="ContainerPosition">14</prop>
						<prop name="HasSampleProperties">1</prop>
						<obj name="SampleProperties" class="PropertyList" version="1">
							<list name="emlist" count="14">
								<obj name="PropertyObject" class="SamplePrefColor" version="4">
									<prop name="PropertyTypeName">Color</prop>
									<prop name="Position">14</prop>
									<prop name="IsDefault">0</prop>
									<prop name="Color">$0030D700</prop>
								</obj>
								<obj name="PropertyObject" class="DominantChannelProp" version="4">
									<prop name="PropertyTypeName">Dominant Channel</prop>
									<prop name="Position">14</prop>
									<prop name="IsDefault">0</prop>
									<prop name="DominantChannel">0</prop>
								</obj>
								<obj name="PropertyObject" class="Genotype" version="4">
									<prop name="PropertyTypeName">EndPt Genotype</prop>
									<prop name="Position">14</prop>
									<prop name="IsDefault">1</prop>
									<prop name="ReadOnly">1</prop>
								</obj>
								<obj name="PropertyObject" class="GroupingSample" version="4">
									<prop name="PropertyTypeName">EndPt Sample Type</prop>
									<prop name="Position">14</prop>
									<prop name="IsDefault">0</prop>
									<prop name="GroupSampleType">mstUnknown</prop>
								</obj>
								<obj name="PropertyObject" class="SamplePrefLineStyle" version="4">
									<prop name="PropertyTypeName">Line Style</prop>
									<prop name="Position">14</prop>
									<prop name="IsDefault">0</prop>
									<prop name="LineStyle">psSolid</prop>
								</obj>
								<obj name="PropertyObject" class="GenSampleEditNotes" version="4">
									<prop name="PropertyTypeName">Notes</prop>
									<prop name="Position">14</prop>
									<prop name="IsDefault">1</prop>
								</obj>
								<obj name="PropertyObject" class="SamplePrefPointStyle" version="4">
									<prop name="PropertyTypeName">Point Style</prop>
									<prop name="Position">14</prop>
									<prop name="IsDefault">0</prop>
									<prop name="PointStyle">psNothing</prop>
								</obj>
								<obj name="PropertyObject" class="GenSampleEditPosition" version="4">
									<prop name="PropertyTypeName">Position</prop>
									<prop name="Position">14</prop>
									<prop name="IsDefault">1</prop>
								</obj>
								<obj name="PropertyObject" class="GenSampleEditReplicate" version="4">
									<prop name="PropertyTypeName">Replicate of</prop>
									<prop name="Position">14</prop>
									<prop name="IsDefault">1</prop>
									<prop name="ReplicateOf">-1</prop>
								</obj>
								<obj name="PropertyObject" class="HTCSampleID" version="4">
									<prop name="PropertyTypeName">Sample ID</prop>
									<prop name="Position">14</prop>
									<prop name="IsDefault">1</prop>
								</obj>
								<obj name="PropertyObject" class="GenSampleEditName" version="4">
									<prop name="PropertyTypeName">Sample Name</prop>
									<prop name="Position">14</prop>
									<prop name="IsDefault">1</prop>
									<prop name="name">Sample 15</prop>
								</obj>
								<obj name="PropertyObject" class="HTCSamplePrepNotes" version="4">
									<prop name="PropertyTypeName">Sample Prep Notes</prop>
									<prop name="Position">14</prop>
									<prop name="IsDefault">1</prop>
								</obj>
								<obj name="PropertyObject" class="GenSampleEditSubset" version="4">
									<prop name="PropertyTypeName">Subsets</prop>
									<prop name="Position">14</prop>
									<prop name="IsDefault">1</prop>
								</obj>
								<obj name="PropertyObject" class="SamplePrefWidth" version="5">
									<prop name="PropertyTypeName">Width</prop>
									<prop name="Position">14</prop>
									<prop name="IsDefault">1</prop>
									<prop name="Width">1</prop>
								</obj>
							</list>
						</obj>
					</obj>
					<obj name="item" class="SamplePropInfo" version="1">
						<obj name="ChannelProperties" class="ChanPropList" version="2">
							<obj name="ChannelProperties" class="EMList" version="1">
								<list name="emlist" count="1">
									<obj name="item" class="PropertyList" version="1">
										<list name="emlist" count="12">
											<obj name="PropertyObject" class="RQSampleTargetProperty" version="4">
												<prop name="PropertyTypeName">Combined Sample and Target Type</prop>
												<prop name="Position">15</prop>
												<prop name="IsDefault">0</prop>
												<obj name="ChannelProp" class="ChannelProperty" version="1">
													<prop name="ChannelIdx">0</prop>
												</obj>
											</obj>
											<obj name="PropertyObject" class="QuantConcProperty" version="4">
												<prop name="PropertyTypeName">Concentration</prop>
												<prop name="Position">15</prop>
												<prop name="IsDefault">1</prop>
												<prop name="Concentration">0</prop>
												<obj name="ChannelProp" class="ChannelProperty" version="1">
													<prop name="ChannelIdx">0</prop>
												</obj>
												<prop name="ReadOnly">1</prop>
											</obj>
											<obj name="PropertyObject" class="QuantCpHighProp" version="4">
												<prop name="PropertyTypeName">Cp High</prop>
												<prop name="Position">15</prop>
												<prop name="IsDefault">1</prop>
												<prop name="CpRangeHigh">0</prop>
												<obj name="ChannelProp" class="ChannelProperty" version="1">
													<prop name="ChannelIdx">0</prop>
												</obj>
												<prop name="ReadOnly">1</prop>
											</obj>
											<obj name="PropertyObject" class="QuantCpLowProp" version="4">
												<prop name="PropertyTypeName">Cp Low</prop>
												<prop name="Position">15</prop>
												<prop name="IsDefault">1</prop>
												<prop name="CpRangeLow">0</prop>
												<obj name="ChannelProp" class="ChannelProperty" version="1">
													<prop name="ChannelIdx">0</prop>
												</obj>
												<prop name="ReadOnly">1</prop>
											</obj>
											<obj name="PropertyObject" class="RQEffProp" version="4">
												<prop name="PropertyTypeName">Efficiency</prop>
												<prop name="Position">15</prop>
												<prop name="IsDefault">1</prop>
												<prop name="Efficiency">2</prop>
												<obj name="ChannelProp" class="ChannelProperty" version="1">
													<prop name="ChannelIdx">0</prop>
												</obj>
											</obj>
											<obj name="PropertyObject" class="ChannelGenotype" version="4">
												<prop name="PropertyTypeName">Melt Geno Genotype</prop>
												<prop name="Position">15</prop>
												<prop name="IsDefault">1</prop>
												<prop name="ReadOnly">1</prop>
												<obj name="ChannelProp" class="ChannelProperty" version="1">
													<prop name="ChannelIdx">0</prop>
												</obj>
											</obj>
											<obj name="PropertyObject" class="GroupChannelTypeProp" version="4">
												<prop name="PropertyTypeName">Melt Geno Sample Type</prop>
												<prop name="Position">15</prop>
												<prop name="IsDefault">0</prop>
												<prop name="GroupSampleType">mstUnknown</prop>
												<obj name="ChannelProp" class="ChannelProperty" version="1">
													<prop name="ChannelIdx">0</prop>
												</obj>
											</obj>
											<obj name="PropertyObject" class="QuantSampleTypeProperty" version="4">
												<prop name="PropertyTypeName">Quantification Sample Type</prop>
												<prop name="Position">15</prop>
												<prop name="IsDefault">0</prop>
												<prop name="SampleType">qsUnknown</prop>
												<obj name="ChannelProp" class="ChannelProperty" version="1">
													<prop name="ChannelIdx">0</prop>
												</obj>
											</obj>
											<obj name="PropertyObject" class="ChannelGenotype" version="4">
												<prop name="PropertyTypeName">Scanning Genotype</prop>
												<prop name="Position">15</prop>
												<prop name="IsDefault">1</prop>
												<prop name="ReadOnly">1</prop>
												<obj name="ChannelProp" class="ChannelProperty" version="1">
													<prop name="ChannelIdx">0</prop>
												</obj>
											</obj>
											<obj name="PropertyObject" class="GroupChannelTypeProp" version="4">
												<prop name="PropertyTypeName">Scanning Sample Type</prop>
												<prop name="Position">15</prop>
												<prop name="IsDefault">0</prop>
												<prop name="GroupSampleType">mstUnknown</prop>
												<obj name="ChannelProp" class="ChannelProperty" version="1">
													<prop name="ChannelIdx">0</prop>
												</obj>
											</obj>
											<obj name="PropertyObject" class="TargetName" version="4">
												<prop name="PropertyTypeName">Target Name</prop>
												<prop name="Position">15</prop>
												<prop name="IsDefault">1</prop>
												<obj name="ChannelProp" class="ChannelProperty" version="1">
													<prop name="ChannelIdx">0</prop>
												</obj>
											</obj>
											<obj name="PropertyObject" class="RQTargetProperty" version="4">
												<prop name="PropertyTypeName">Target Type</prop>
												<prop name="Position">15</prop>
												<prop name="IsDefault">0</prop>
												<prop name="TargetType">dtNone</prop>
												<obj name="ChannelProp" class="ChannelProperty" version="1">
													<prop name="ChannelIdx">0</prop>
												</obj>
											</obj>
										</list>
									</obj>
								</list>
							</obj>
						</obj>
						<prop name="ChannelPropertyCount">1</prop>
						<prop name="ContainerPosition">15</prop>
						<prop name="HasSampleProperties">1</prop>
						<obj name="SampleProperties" class="PropertyList" version="1">
							<list name="emlist" count="14">
								<obj name="PropertyObject" class="SamplePrefColor" version="4">
									<prop name="PropertyTypeName">Color</prop>
									<prop name="Position">15</prop>
									<prop name="IsDefault">0</prop>
									<prop name="Color">clFuchsia</prop>
								</obj>
								<obj name="PropertyObject" class="DominantChannelProp" version="4">
									<prop name="PropertyTypeName">Dominant Channel</prop>
									<prop name="Position">15</prop>
									<prop name="IsDefault">0</prop>
									<prop name="DominantChannel">0</prop>
								</obj>
								<obj name="PropertyObject" class="Genotype" version="4">
									<prop name="PropertyTypeName">EndPt Genotype</prop>
									<prop name="Position">15</prop>
									<prop name="IsDefault">1</prop>
									<prop name="ReadOnly">1</prop>
								</obj>
								<obj name="PropertyObject" class="GroupingSample" version="4">
									<prop name="PropertyTypeName">EndPt Sample Type</prop>
									<prop name="Position">15</prop>
									<prop name="IsDefault">0</prop>
									<prop name="GroupSampleType">mstUnknown</prop>
								</obj>
								<obj name="PropertyObject" class="SamplePrefLineStyle" version="4">
									<prop name="PropertyTypeName">Line Style</prop>
									<prop name="Position">15</prop>
									<prop name="IsDefault">0</prop>
									<prop name="LineStyle">psSolid</prop>
								</obj>
								<obj name="PropertyObject" class="GenSampleEditNotes" version="4">
									<prop name="PropertyTypeName">Notes</prop>
									<prop name="Position">15</prop>
									<prop name="IsDefault">1</prop>
								</obj>
								<obj name="PropertyObject" class="SamplePrefPointStyle" version="4">
									<prop name="PropertyTypeName">Point Style</prop>
									<prop name="Position">15</prop>
									<prop name="IsDefault">0</prop>
									<prop name="PointStyle">psNothing</prop>
								</obj>
								<obj name="PropertyObject" class="GenSampleEditPosition" version="4">
									<prop name="PropertyTypeName">Position</prop>
									<prop name="Position">15</prop>
									<prop name="IsDefault">1</prop>
								</obj>
								<obj name="PropertyObject" class="GenSampleEditReplicate" version="4">
									<prop name="PropertyTypeName">Replicate of</prop>
									<prop name="Position">15</prop>
									<prop name="IsDefault">1</prop>
									<prop name="ReplicateOf">-1</prop>
								</obj>
								<obj name="PropertyObject" class="HTCSampleID" version="4">
									<prop name="PropertyTypeName">Sample ID</prop>
									<prop name="Position">15</prop>
									<prop name="IsDefault">1</prop>
								</obj>
								<obj name="PropertyObject" class="GenSampleEditName" version="4">
									<prop name="PropertyTypeName">Sample Name</prop>
									<prop name="Position">15</prop>
									<prop name="IsDefault">1</prop>
									<prop name="name">Sample 16</prop>
								</obj>
								<obj name="PropertyObject" class="HTCSamplePrepNotes" version="4">
									<prop name="PropertyTypeName">Sample Prep Notes</prop>
									<prop name="Position">15</prop>
									<prop name="IsDefault">1</prop>
								</obj>
								<obj name="PropertyObject" class="GenSampleEditSubset" version="4">
									<prop name="PropertyTypeName">Subsets</prop>
									<prop name="Position">15</prop>
									<prop name="IsDefault">1</prop>
								</obj>
								<obj name="PropertyObject" class="SamplePrefWidth" version="5">
									<prop name="PropertyTypeName">Width</prop>
									<prop name="Position">15</prop>
									<prop name="IsDefault">1</prop>
									<prop name="Width">1</prop>
								</obj>
							</list>
						</obj>
					</obj>
					<obj name="item" class="SamplePropInfo" version="1">
						<obj name="ChannelProperties" class="ChanPropList" version="2">
							<obj name="ChannelProperties" class="EMList" version="1">
								<list name="emlist" count="1">
									<obj name="item" class="PropertyList" version="1">
										<list name="emlist" count="12">
											<obj name="PropertyObject" class="RQSampleTargetProperty" version="4">
												<prop name="PropertyTypeName">Combined Sample and Target Type</prop>
												<prop name="Position">16</prop>
												<prop name="IsDefault">0</prop>
												<obj name="ChannelProp" class="ChannelProperty" version="1">
													<prop name="ChannelIdx">0</prop>
												</obj>
											</obj>
											<obj name="PropertyObject" class="QuantConcProperty" version="4">
												<prop name="PropertyTypeName">Concentration</prop>
												<prop name="Position">16</prop>
												<prop name="IsDefault">1</prop>
												<prop name="Concentration">0</prop>
												<obj name="ChannelProp" class="ChannelProperty" version="1">
													<prop name="ChannelIdx">0</prop>
												</obj>
												<prop name="ReadOnly">1</prop>
											</obj>
											<obj name="PropertyObject" class="QuantCpHighProp" version="4">
												<prop name="PropertyTypeName">Cp High</prop>
												<prop name="Position">16</prop>
												<prop name="IsDefault">1</prop>
												<prop name="CpRangeHigh">0</prop>
												<obj name="ChannelProp" class="ChannelProperty" version="1">
													<prop name="ChannelIdx">0</prop>
												</obj>
												<prop name="ReadOnly">1</prop>
											</obj>
											<obj name="PropertyObject" class="QuantCpLowProp" version="4">
												<prop name="PropertyTypeName">Cp Low</prop>
												<prop name="Position">16</prop>
												<prop name="IsDefault">1</prop>
												<prop name="CpRangeLow">0</prop>
												<obj name="ChannelProp" class="ChannelProperty" version="1">
													<prop name="ChannelIdx">0</prop>
												</obj>
												<prop name="ReadOnly">1</prop>
											</obj>
											<obj name="PropertyObject" class="RQEffProp" version="4">
												<prop name="PropertyTypeName">Efficiency</prop>
												<prop name="Position">16</prop>
												<prop name="IsDefault">1</prop>
												<prop name="Efficiency">2</prop>
												<obj name="ChannelProp" class="ChannelProperty" version="1">
													<prop name="ChannelIdx">0</prop>
												</obj>
											</obj>
											<obj name="PropertyObject" class="ChannelGenotype" version="4">
												<prop name="PropertyTypeName">Melt Geno Genotype</prop>
												<prop name="Position">16</prop>
												<prop name="IsDefault">1</prop>
												<prop name="ReadOnly">1</prop>
												<obj name="ChannelProp" class="ChannelProperty" version="1">
													<prop name="ChannelIdx">0</prop>
												</obj>
											</obj>
											<obj name="PropertyObject" class="GroupChannelTypeProp" version="4">
												<prop name="PropertyTypeName">Melt Geno Sample Type</prop>
												<prop name="Position">16</prop>
												<prop name="IsDefault">0</prop>
												<prop name="GroupSampleType">mstUnknown</prop>
												<obj name="ChannelProp" class="ChannelProperty" version="1">
													<prop name="ChannelIdx">0</prop>
												</obj>
											</obj>
											<obj name="PropertyObject" class="QuantSampleTypeProperty" version="4">
												<prop name="PropertyTypeName">Quantification Sample Type</prop>
												<prop name="Position">16</prop>
												<prop name="IsDefault">0</prop>
												<prop name="SampleType">qsUnknown</prop>
												<obj name="ChannelProp" class="ChannelProperty" version="1">
													<prop name="ChannelIdx">0</prop>
												</obj>
											</obj>
											<obj name="PropertyObject" class="ChannelGenotype" version="4">
												<prop name="PropertyTypeName">Scanning Genotype</prop>
												<prop name="Position">16</prop>
												<prop name="IsDefault">1</prop>
												<prop name="ReadOnly">1</prop>
												<obj name="ChannelProp" class="ChannelProperty" version="1">
													<prop name="ChannelIdx">0</prop>
												</obj>
											</obj>
											<obj name="PropertyObject" class="GroupChannelTypeProp" version="4">
												<prop name="PropertyTypeName">Scanning Sample Type</prop>
												<prop name="Position">16</prop>
												<prop name="IsDefault">0</prop>
												<prop name="GroupSampleType">mstUnknown</prop>
												<obj name="ChannelProp" class="ChannelProperty" version="1">
													<prop name="ChannelIdx">0</prop>
												</obj>
											</obj>
											<obj name="PropertyObject" class="TargetName" version="4">
												<prop name="PropertyTypeName">Target Name</prop>
												<prop name="Position">16</prop>
												<prop name="IsDefault">1</prop>
												<obj name="ChannelProp" class="ChannelProperty" version="1">
													<prop name="ChannelIdx">0</prop>
												</obj>
											</obj>
											<obj name="PropertyObject" class="RQTargetProperty" version="4">
												<prop name="PropertyTypeName">Target Type</prop>
												<prop name="Position">16</prop>
												<prop name="IsDefault">0</prop>
												<prop name="TargetType">dtNone</prop>
												<obj name="ChannelProp" class="ChannelProperty" version="1">
													<prop name="ChannelIdx">0</prop>
												</obj>
											</obj>
										</list>
									</obj>
								</list>
							</obj>
						</obj>
						<prop name="ChannelPropertyCount">1</prop>
						<prop name="ContainerPosition">16</prop>
						<prop name="HasSampleProperties">1</prop>
						<obj name="SampleProperties" class="PropertyList" version="1">
							<list name="emlist" count="14">
								<obj name="PropertyObject" class="SamplePrefColor" version="4">
									<prop name="PropertyTypeName">Color</prop>
									<prop name="Position">16</prop>
									<prop name="IsDefault">0</prop>
									<prop name="Color">clGray</prop>
								</obj>
								<obj name="PropertyObject" class="DominantChannelProp" version="4">
									<prop name="PropertyTypeName">Dominant Channel</prop>
									<prop name="Position">16</prop>
									<prop name="IsDefault">0</prop>
									<prop name="DominantChannel">0</prop>
								</obj>
								<obj name="PropertyObject" class="Genotype" version="4">
									<prop name="PropertyTypeName">EndPt Genotype</prop>
									<prop name="Position">16</prop>
									<prop name="IsDefault">1</prop>
									<prop name="ReadOnly">1</prop>
								</obj>
								<obj name="PropertyObject" class="GroupingSample" version="4">
									<prop name="PropertyTypeName">EndPt Sample Type</prop>
									<prop name="Position">16</prop>
									<prop name="IsDefault">0</prop>
									<prop name="GroupSampleType">mstUnknown</prop>
								</obj>
								<obj name="PropertyObject" class="SamplePrefLineStyle" version="4">
									<prop name="PropertyTypeName">Line Style</prop>
									<prop name="Position">16</prop>
									<prop name="IsDefault">0</prop>
									<prop name="LineStyle">psSolid</prop>
								</obj>
								<obj name="PropertyObject" class="GenSampleEditNotes" version="4">
									<prop name="PropertyTypeName">Notes</prop>
									<prop name="Position">16</prop>
									<prop name="IsDefault">1</prop>
								</obj>
								<obj name="PropertyObject" class="SamplePrefPointStyle" version="4">
									<prop name="PropertyTypeName">Point Style</prop>
									<prop name="Position">16</prop>
									<prop name="IsDefault">0</prop>
									<prop name="PointStyle">psNothing</prop>
								</obj>
								<obj name="PropertyObject" class="GenSampleEditPosition" version="4">
									<prop name="PropertyTypeName">Position</prop>
									<prop name="Position">16</prop>
									<prop name="IsDefault">1</prop>
								</obj>
								<obj name="PropertyObject" class="GenSampleEditReplicate" version="4">
									<prop name="PropertyTypeName">Replicate of</prop>
									<prop name="Position">16</prop>
									<prop name="IsDefault">1</prop>
									<prop name="ReplicateOf">-1</prop>
								</obj>
								<obj name="PropertyObject" class="HTCSampleID" version="4">
									<prop name="PropertyTypeName">Sample ID</prop>
									<prop name="Position">16</prop>
									<prop name="IsDefault">1</prop>
								</obj>
								<obj name="PropertyObject" class="GenSampleEditName" version="4">
									<prop name="PropertyTypeName">Sample Name</prop>
									<prop name="Position">16</prop>
									<prop name="IsDefault">1</prop>
									<prop name="name">Sample 17</prop>
								</obj>
								<obj name="PropertyObject" class="HTCSamplePrepNotes" version="4">
									<prop name="PropertyTypeName">Sample Prep Notes</prop>
									<prop name="Position">16</prop>
									<prop name="IsDefault">1</prop>
								</obj>
								<obj name="PropertyObject" class="GenSampleEditSubset" version="4">
									<prop name="PropertyTypeName">Subsets</prop>
									<prop name="Position">16</prop>
									<prop name="IsDefault">1</prop>
								</obj>
								<obj name="PropertyObject" class="SamplePrefWidth" version="5">
									<prop name="PropertyTypeName">Width</prop>
									<prop name="Position">16</prop>
									<prop name="IsDefault">1</prop>
									<prop name="Width">1</prop>
								</obj>
							</list>
						</obj>
					</obj>
					<obj name="item" class="SamplePropInfo" version="1">
						<obj name="ChannelProperties" class="ChanPropList" version="2">
							<obj name="ChannelProperties" class="EMList" version="1">
								<list name="emlist" count="1">
									<obj name="item" class="PropertyList" version="1">
										<list name="emlist" count="12">
											<obj name="PropertyObject" class="RQSampleTargetProperty" version="4">
												<prop name="PropertyTypeName">Combined Sample and Target Type</prop>
												<prop name="Position">17</prop>
												<prop name="IsDefault">0</prop>
												<obj name="ChannelProp" class="ChannelProperty" version="1">
													<prop name="ChannelIdx">0</prop>
												</obj>
											</obj>
											<obj name="PropertyObject" class="QuantConcProperty" version="4">
												<prop name="PropertyTypeName">Concentration</prop>
												<prop name="Position">17</prop>
												<prop name="IsDefault">1</prop>
												<prop name="Concentration">0</prop>
												<obj name="ChannelProp" class="ChannelProperty" version="1">
													<prop name="ChannelIdx">0</prop>
												</obj>
												<prop name="ReadOnly">1</prop>
											</obj>
											<obj name="PropertyObject" class="QuantCpHighProp" version="4">
												<prop name="PropertyTypeName">Cp High</prop>
												<prop name="Position">17</prop>
												<prop name="IsDefault">1</prop>
												<prop name="CpRangeHigh">0</prop>
												<obj name="ChannelProp" class="ChannelProperty" version="1">
													<prop name="ChannelIdx">0</prop>
												</obj>
												<prop name="ReadOnly">1</prop>
											</obj>
											<obj name="PropertyObject" class="QuantCpLowProp" version="4">
												<prop name="PropertyTypeName">Cp Low</prop>
												<prop name="Position">17</prop>
												<prop name="IsDefault">1</prop>
												<prop name="CpRangeLow">0</prop>
												<obj name="ChannelProp" class="ChannelProperty" version="1">
													<prop name="ChannelIdx">0</prop>
												</obj>
												<prop name="ReadOnly">1</prop>
											</obj>
											<obj name="PropertyObject" class="RQEffProp" version="4">
												<prop name="PropertyTypeName">Efficiency</prop>
												<prop name="Position">17</prop>
												<prop name="IsDefault">1</prop>
												<prop name="Efficiency">2</prop>
												<obj name="ChannelProp" class="ChannelProperty" version="1">
													<prop name="ChannelIdx">0</prop>
												</obj>
											</obj>
											<obj name="PropertyObject" class="ChannelGenotype" version="4">
												<prop name="PropertyTypeName">Melt Geno Genotype</prop>
												<prop name="Position">17</prop>
												<prop name="IsDefault">1</prop>
												<prop name="ReadOnly">1</prop>
												<obj name="ChannelProp" class="ChannelProperty" version="1">
													<prop name="ChannelIdx">0</prop>
												</obj>
											</obj>
											<obj name="PropertyObject" class="GroupChannelTypeProp" version="4">
												<prop name="PropertyTypeName">Melt Geno Sample Type</prop>
												<prop name="Position">17</prop>
												<prop name="IsDefault">0</prop>
												<prop name="GroupSampleType">mstUnknown</prop>
												<obj name="ChannelProp" class="ChannelProperty" version="1">
													<prop name="ChannelIdx">0</prop>
												</obj>
											</obj>
											<obj name="PropertyObject" class="QuantSampleTypeProperty" version="4">
												<prop name="PropertyTypeName">Quantification Sample Type</prop>
												<prop name="Position">17</prop>
												<prop name="IsDefault">0</prop>
												<prop name="SampleType">qsUnknown</prop>
												<obj name="ChannelProp" class="ChannelProperty" version="1">
													<prop name="ChannelIdx">0</prop>
												</obj>
											</obj>
											<obj name="PropertyObject" class="ChannelGenotype" version="4">
												<prop name="PropertyTypeName">Scanning Genotype</prop>
												<prop name="Position">17</prop>
												<prop name="IsDefault">1</prop>
												<prop name="ReadOnly">1</prop>
												<obj name="ChannelProp" class="ChannelProperty" version="1">
													<prop name="ChannelIdx">0</prop>
												</obj>
											</obj>
											<obj name="PropertyObject" class="GroupChannelTypeProp" version="4">
												<prop name="PropertyTypeName">Scanning Sample Type</prop>
												<prop name="Position">17</prop>
												<prop name="IsDefault">0</prop>
												<prop name="GroupSampleType">mstUnknown</prop>
												<obj name="ChannelProp" class="ChannelProperty" version="1">
													<prop name="ChannelIdx">0</prop>
												</obj>
											</obj>
											<obj name="PropertyObject" class="TargetName" version="4">
												<prop name="PropertyTypeName">Target Name</prop>
												<prop name="Position">17</prop>
												<prop name="IsDefault">1</prop>
												<obj name="ChannelProp" class="ChannelProperty" version="1">
													<prop name="ChannelIdx">0</prop>
												</obj>
											</obj>
											<obj name="PropertyObject" class="RQTargetProperty" version="4">
												<prop name="PropertyTypeName">Target Type</prop>
												<prop name="Position">17</prop>
												<prop name="IsDefault">0</prop>
												<prop name="TargetType">dtNone</prop>
												<obj name="ChannelProp" class="ChannelProperty" version="1">
													<prop name="ChannelIdx">0</prop>
												</obj>
											</obj>
										</list>
									</obj>
								</list>
							</obj>
						</obj>
						<prop name="ChannelPropertyCount">1</prop>
						<prop name="ContainerPosition">17</prop>
						<prop name="HasSampleProperties">1</prop>
						<obj name="SampleProperties" class="PropertyList" version="1">
							<list name="emlist" count="14">
								<obj name="PropertyObject" class="SamplePrefColor" version="4">
									<prop name="PropertyTypeName">Color</prop>
									<prop name="Position">17</prop>
									<prop name="IsDefault">0</prop>
									<prop name="Color">$0012D7FA</prop>
								</obj>
								<obj name="PropertyObject" class="DominantChannelProp" version="4">
									<prop name="PropertyTypeName">Dominant Channel</prop>
									<prop name="Position">17</prop>
									<prop name="IsDefault">0</prop>
									<prop name="DominantChannel">0</prop>
								</obj>
								<obj name="PropertyObject" class="Genotype" version="4">
									<prop name="PropertyTypeName">EndPt Genotype</prop>
									<prop name="Position">17</prop>
									<prop name="IsDefault">1</prop>
									<prop name="ReadOnly">1</prop>
								</obj>
								<obj name="PropertyObject" class="GroupingSample" version="4">
									<prop name="PropertyTypeName">EndPt Sample Type</prop>
									<prop name="Position">17</prop>
									<prop name="IsDefault">0</prop>
									<prop name="GroupSampleType">mstUnknown</prop>
								</obj>
								<obj name="PropertyObject" class="SamplePrefLineStyle" version="4">
									<prop name="PropertyTypeName">Line Style</prop>
									<prop name="Position">17</prop>
									<prop name="IsDefault">0</prop>
									<prop name="LineStyle">psSolid</prop>
								</obj>
								<obj name="PropertyObject" class="GenSampleEditNotes" version="4">
									<prop name="PropertyTypeName">Notes</prop>
									<prop name="Position">17</prop>
									<prop name="IsDefault">1</prop>
								</obj>
								<obj name="PropertyObject" class="SamplePrefPointStyle" version="4">
									<prop name="PropertyTypeName">Point Style</prop>
									<prop name="Position">17</prop>
									<prop name="IsDefault">0</prop>
									<prop name="PointStyle">psNothing</prop>
								</obj>
								<obj name="PropertyObject" class="GenSampleEditPosition" version="4">
									<prop name="PropertyTypeName">Position</prop>
									<prop name="Position">17</prop>
									<prop name="IsDefault">1</prop>
								</obj>
								<obj name="PropertyObject" class="GenSampleEditReplicate" version="4">
									<prop name="PropertyTypeName">Replicate of</prop>
									<prop name="Position">17</prop>
									<prop name="IsDefault">1</prop>
									<prop name="ReplicateOf">-1</prop>
								</obj>
								<obj name="PropertyObject" class="HTCSampleID" version="4">
									<prop name="PropertyTypeName">Sample ID</prop>
									<prop name="Position">17</prop>
									<prop name="IsDefault">1</prop>
								</obj>
								<obj name="PropertyObject" class="GenSampleEditName" version="4">
									<prop name="PropertyTypeName">Sample Name</prop>
									<prop name="Position">17</prop>
									<prop name="IsDefault">1</prop>
									<prop name="name">Sample 18</prop>
								</obj>
								<obj name="PropertyObject" class="HTCSamplePrepNotes" version="4">
									<prop name="PropertyTypeName">Sample Prep Notes</prop>
									<prop name="Position">17</prop>
									<prop name="IsDefault">1</prop>
								</obj>
								<obj name="PropertyObject" class="GenSampleEditSubset" version="4">
									<prop name="PropertyTypeName">Subsets</prop>
									<prop name="Position">17</prop>
									<prop name="IsDefault">1</prop>
								</obj>
								<obj name="PropertyObject" class="SamplePrefWidth" version="5">
									<prop name="PropertyTypeName">Width</prop>
									<prop name="Position">17</prop>
									<prop name="IsDefault">1</prop>
									<prop name="Width">1</prop>
								</obj>
							</list>
						</obj>
					</obj>
					<obj name="item" class="SamplePropInfo" version="1">
						<obj name="ChannelProperties" class="ChanPropList" version="2">
							<obj name="ChannelProperties" class="EMList" version="1">
								<list name="emlist" count="1">
									<obj name="item" class="PropertyList" version="1">
										<list name="emlist" count="12">
											<obj name="PropertyObject" class="RQSampleTargetProperty" version="4">
												<prop name="PropertyTypeName">Combined Sample and Target Type</prop>
												<prop name="Position">18</prop>
												<prop name="IsDefault">0</prop>
												<obj name="ChannelProp" class="ChannelProperty" version="1">
													<prop name="ChannelIdx">0</prop>
												</obj>
											</obj>
											<obj name="PropertyObject" class="QuantConcProperty" version="4">
												<prop name="PropertyTypeName">Concentration</prop>
												<prop name="Position">18</prop>
												<prop name="IsDefault">1</prop>
												<prop name="Concentration">0</prop>
												<obj name="ChannelProp" class="ChannelProperty" version="1">
													<prop name="ChannelIdx">0</prop>
												</obj>
												<prop name="ReadOnly">1</prop>
											</obj>
											<obj name="PropertyObject" class="QuantCpHighProp" version="4">
												<prop name="PropertyTypeName">Cp High</prop>
												<prop name="Position">18</prop>
												<prop name="IsDefault">1</prop>
												<prop name="CpRangeHigh">0</prop>
												<obj name="ChannelProp" class="ChannelProperty" version="1">
													<prop name="ChannelIdx">0</prop>
												</obj>
												<prop name="ReadOnly">1</prop>
											</obj>
											<obj name="PropertyObject" class="QuantCpLowProp" version="4">
												<prop name="PropertyTypeName">Cp Low</prop>
												<prop name="Position">18</prop>
												<prop name="IsDefault">1</prop>
												<prop name="CpRangeLow">0</prop>
												<obj name="ChannelProp" class="ChannelProperty" version="1">
													<prop name="ChannelIdx">0</prop>
												</obj>
												<prop name="ReadOnly">1</prop>
											</obj>
											<obj name="PropertyObject" class="RQEffProp" version="4">
												<prop name="PropertyTypeName">Efficiency</prop>
												<prop name="Position">18</prop>
												<prop name="IsDefault">1</prop>
												<prop name="Efficiency">2</prop>
												<obj name="ChannelProp" class="ChannelProperty" version="1">
													<prop name="ChannelIdx">0</prop>
												</obj>
											</obj>
											<obj name="PropertyObject" class="ChannelGenotype" version="4">
												<prop name="PropertyTypeName">Melt Geno Genotype</prop>
												<prop name="Position">18</prop>
												<prop name="IsDefault">1</prop>
												<prop name="ReadOnly">1</prop>
												<obj name="ChannelProp" class="ChannelProperty" version="1">
													<prop name="ChannelIdx">0</prop>
												</obj>
											</obj>
											<obj name="PropertyObject" class="GroupChannelTypeProp" version="4">
												<prop name="PropertyTypeName">Melt Geno Sample Type</prop>
												<prop name="Position">18</prop>
												<prop name="IsDefault">0</prop>
												<prop name="GroupSampleType">mstUnknown</prop>
												<obj name="ChannelProp" class="ChannelProperty" version="1">
													<prop name="ChannelIdx">0</prop>
												</obj>
											</obj>
											<obj name="PropertyObject" class="QuantSampleTypeProperty" version="4">
												<prop name="PropertyTypeName">Quantification Sample Type</prop>
												<prop name="Position">18</prop>
												<prop name="IsDefault">0</prop>
												<prop name="SampleType">qsUnknown</prop>
												<obj name="ChannelProp" class="ChannelProperty" version="1">
													<prop name="ChannelIdx">0</prop>
												</obj>
											</obj>
											<obj name="PropertyObject" class="ChannelGenotype" version="4">
												<prop name="PropertyTypeName">Scanning Genotype</prop>
												<prop name="Position">18</prop>
												<prop name="IsDefault">1</prop>
												<prop name="ReadOnly">1</prop>
												<obj name="ChannelProp" class="ChannelProperty" version="1">
													<prop name="ChannelIdx">0</prop>
												</obj>
											</obj>
											<obj name="PropertyObject" class="GroupChannelTypeProp" version="4">
												<prop name="PropertyTypeName">Scanning Sample Type</prop>
												<prop name="Position">18</prop>
												<prop name="IsDefault">0</prop>
												<prop name="GroupSampleType">mstUnknown</prop>
												<obj name="ChannelProp" class="ChannelProperty" version="1">
													<prop name="ChannelIdx">0</prop>
												</obj>
											</obj>
											<obj name="PropertyObject" class="TargetName" version="4">
												<prop name="PropertyTypeName">Target Name</prop>
												<prop name="Position">18</prop>
												<prop name="IsDefault">1</prop>
												<obj name="ChannelProp" class="ChannelProperty" version="1">
													<prop name="ChannelIdx">0</prop>
												</obj>
											</obj>
											<obj name="PropertyObject" class="RQTargetProperty" version="4">
												<prop name="PropertyTypeName">Target Type</prop>
												<prop name="Position">18</prop>
												<prop name="IsDefault">0</prop>
												<prop name="TargetType">dtNone</prop>
												<obj name="ChannelProp" class="ChannelProperty" version="1">
													<prop name="ChannelIdx">0</prop>
												</obj>
											</obj>
										</list>
									</obj>
								</list>
							</obj>
						</obj>
						<prop name="ChannelPropertyCount">1</prop>
						<prop name="ContainerPosition">18</prop>
						<prop name="HasSampleProperties">1</prop>
						<obj name="SampleProperties" class="PropertyList" version="1">
							<list name="emlist" count="14">
								<obj name="PropertyObject" class="SamplePrefColor" version="4">
									<prop name="PropertyTypeName">Color</prop>
									<prop name="Position">18</prop>
									<prop name="IsDefault">0</prop>
									<prop name="Color">$00000097</prop>
								</obj>
								<obj name="PropertyObject" class="DominantChannelProp" version="4">
									<prop name="PropertyTypeName">Dominant Channel</prop>
									<prop name="Position">18</prop>
									<prop name="IsDefault">0</prop>
									<prop name="DominantChannel">0</prop>
								</obj>
								<obj name="PropertyObject" class="Genotype" version="4">
									<prop name="PropertyTypeName">EndPt Genotype</prop>
									<prop name="Position">18</prop>
									<prop name="IsDefault">1</prop>
									<prop name="ReadOnly">1</prop>
								</obj>
								<obj name="PropertyObject" class="GroupingSample" version="4">
									<prop name="PropertyTypeName">EndPt Sample Type</prop>
									<prop name="Position">18</prop>
									<prop name="IsDefault">0</prop>
									<prop name="GroupSampleType">mstUnknown</prop>
								</obj>
								<obj name="PropertyObject" class="SamplePrefLineStyle" version="4">
									<prop name="PropertyTypeName">Line Style</prop>
									<prop name="Position">18</prop>
									<prop name="IsDefault">0</prop>
									<prop name="LineStyle">psSolid</prop>
								</obj>
								<obj name="PropertyObject" class="GenSampleEditNotes" version="4">
									<prop name="PropertyTypeName">Notes</prop>
									<prop name="Position">18</prop>
									<prop name="IsDefault">1</prop>
								</obj>
								<obj name="PropertyObject" class="SamplePrefPointStyle" version="4">
									<prop name="PropertyTypeName">Point Style</prop>
									<prop name="Position">18</prop>
									<prop name="IsDefault">0</prop>
									<prop name="PointStyle">psNothing</prop>
								</obj>
								<obj name="PropertyObject" class="GenSampleEditPosition" version="4">
									<prop name="PropertyTypeName">Position</prop>
									<prop name="Position">18</prop>
									<prop name="IsDefault">1</prop>
								</obj>
								<obj name="PropertyObject" class="GenSampleEditReplicate" version="4">
									<prop name="PropertyTypeName">Replicate of</prop>
									<prop name="Position">18</prop>
									<prop name="IsDefault">1</prop>
									<prop name="ReplicateOf">-1</prop>
								</obj>
								<obj name="PropertyObject" class="HTCSampleID" version="4">
									<prop name="PropertyTypeName">Sample ID</prop>
									<prop name="Position">18</prop>
									<prop name="IsDefault">1</prop>
								</obj>
								<obj name="PropertyObject" class="GenSampleEditName" version="4">
									<prop name="PropertyTypeName">Sample Name</prop>
									<prop name="Position">18</prop>
									<prop name="IsDefault">1</prop>
									<prop name="name">Sample 19</prop>
								</obj>
								<obj name="PropertyObject" class="HTCSamplePrepNotes" version="4">
									<prop name="PropertyTypeName">Sample Prep Notes</prop>
									<prop name="Position">18</prop>
									<prop name="IsDefault">1</prop>
								</obj>
								<obj name="PropertyObject" class="GenSampleEditSubset" version="4">
									<prop name="PropertyTypeName">Subsets</prop>
									<prop name="Position">18</prop>
									<prop name="IsDefault">1</prop>
								</obj>
								<obj name="PropertyObject" class="SamplePrefWidth" version="5">
									<prop name="PropertyTypeName">Width</prop>
									<prop name="Position">18</prop>
									<prop name="IsDefault">1</prop>
									<prop name="Width">1</prop>
								</obj>
							</list>
						</obj>
					</obj>
					<obj name="item" class="SamplePropInfo" version="1">
						<obj name="ChannelProperties" class="ChanPropList" version="2">
							<obj name="ChannelProperties" class="EMList" version="1">
								<list name="emlist" count="1">
									<obj name="item" class="PropertyList" version="1">
										<list name="emlist" count="12">
											<obj name="PropertyObject" class="RQSampleTargetProperty" version="4">
												<prop name="PropertyTypeName">Combined Sample and Target Type</prop>
												<prop name="Position">19</prop>
												<prop name="IsDefault">0</prop>
												<obj name="ChannelProp" class="ChannelProperty" version="1">
													<prop name="ChannelIdx">0</prop>
												</obj>
											</obj>
											<obj name="PropertyObject" class="QuantConcProperty" version="4">
												<prop name="PropertyTypeName">Concentration</prop>
												<prop name="Position">19</prop>
												<prop name="IsDefault">1</prop>
												<prop name="Concentration">0</prop>
												<obj name="ChannelProp" class="ChannelProperty" version="1">
													<prop name="ChannelIdx">0</prop>
												</obj>
												<prop name="ReadOnly">1</prop>
											</obj>
											<obj name="PropertyObject" class="QuantCpHighProp" version="4">
												<prop name="PropertyTypeName">Cp High</prop>
												<prop name="Position">19</prop>
												<prop name="IsDefault">1</prop>
												<prop name="CpRangeHigh">0</prop>
												<obj name="ChannelProp" class="ChannelProperty" version="1">
													<prop name="ChannelIdx">0</prop>
												</obj>
												<prop name="ReadOnly">1</prop>
											</obj>
											<obj name="PropertyObject" class="QuantCpLowProp" version="4">
												<prop name="PropertyTypeName">Cp Low</prop>
												<prop name="Position">19</prop>
												<prop name="IsDefault">1</prop>
												<prop name="CpRangeLow">0</prop>
												<obj name="ChannelProp" class="ChannelProperty" version="1">
													<prop name="ChannelIdx">0</prop>
												</obj>
												<prop name="ReadOnly">1</prop>
											</obj>
											<obj name="PropertyObject" class="RQEffProp" version="4">
												<prop name="PropertyTypeName">Efficiency</prop>
												<prop name="Position">19</prop>
												<prop name="IsDefault">1</prop>
												<prop name="Efficiency">2</prop>
												<obj name="ChannelProp" class="ChannelProperty" version="1">
													<prop name="ChannelIdx">0</prop>
												</obj>
											</obj>
											<obj name="PropertyObject" class="ChannelGenotype" version="4">
												<prop name="PropertyTypeName">Melt Geno Genotype</prop>
												<prop name="Position">19</prop>
												<prop name="IsDefault">1</prop>
												<prop name="ReadOnly">1</prop>
												<obj name="ChannelProp" class="ChannelProperty" version="1">
													<prop name="ChannelIdx">0</prop>
												</obj>
											</obj>
											<obj name="PropertyObject" class="GroupChannelTypeProp" version="4">
												<prop name="PropertyTypeName">Melt Geno Sample Type</prop>
												<prop name="Position">19</prop>
												<prop name="IsDefault">0</prop>
												<prop name="GroupSampleType">mstUnknown</prop>
												<obj name="ChannelProp" class="ChannelProperty" version="1">
													<prop name="ChannelIdx">0</prop>
												</obj>
											</obj>
											<obj name="PropertyObject" class="QuantSampleTypeProperty" version="4">
												<prop name="PropertyTypeName">Quantification Sample Type</prop>
												<prop name="Position">19</prop>
												<prop name="IsDefault">0</prop>
												<prop name="SampleType">qsUnknown</prop>
												<obj name="ChannelProp" class="ChannelProperty" version="1">
													<prop name="ChannelIdx">0</prop>
												</obj>
											</obj>
											<obj name="PropertyObject" class="ChannelGenotype" version="4">
												<prop name="PropertyTypeName">Scanning Genotype</prop>
												<prop name="Position">19</prop>
												<prop name="IsDefault">1</prop>
												<prop name="ReadOnly">1</prop>
												<obj name="ChannelProp" class="ChannelProperty" version="1">
													<prop name="ChannelIdx">0</prop>
												</obj>
											</obj>
											<obj name="PropertyObject" class="GroupChannelTypeProp" version="4">
												<prop name="PropertyTypeName">Scanning Sample Type</prop>
												<prop name="Position">19</prop>
												<prop name="IsDefault">0</prop>
												<prop name="GroupSampleType">mstUnknown</prop>
												<obj name="ChannelProp" class="ChannelProperty" version="1">
													<prop name="ChannelIdx">0</prop>
												</obj>
											</obj>
											<obj name="PropertyObject" class="TargetName" version="4">
												<prop name="PropertyTypeName">Target Name</prop>
												<prop name="Position">19</prop>
												<prop name="IsDefault">1</prop>
												<obj name="ChannelProp" class="ChannelProperty" version="1">
													<prop name="ChannelIdx">0</prop>
												</obj>
											</obj>
											<obj name="PropertyObject" class="RQTargetProperty" version="4">
												<prop name="PropertyTypeName">Target Type</prop>
												<prop name="Position">19</prop>
												<prop name="IsDefault">0</prop>
												<prop name="TargetType">dtNone</prop>
												<obj name="ChannelProp" class="ChannelProperty" version="1">
													<prop name="ChannelIdx">0</prop>
												</obj>
											</obj>
										</list>
									</obj>
								</list>
							</obj>
						</obj>
						<prop name="ChannelPropertyCount">1</prop>
						<prop name="ContainerPosition">19</prop>
						<prop name="HasSampleProperties">1</prop>
						<obj name="SampleProperties" class="PropertyList" version="1">
							<list name="emlist" count="14">
								<obj name="PropertyObject" class="SamplePrefColor" version="4">
									<prop name="PropertyTypeName">Color</prop>
									<prop name="Position">19</prop>
									<prop name="IsDefault">0</prop>
									<prop name="Color">$00FFFF0F</prop>
								</obj>
								<obj name="PropertyObject" class="DominantChannelProp" version="4">
									<prop name="PropertyTypeName">Dominant Channel</prop>
									<prop name="Position">19</prop>
									<prop name="IsDefault">0</prop>
									<prop name="DominantChannel">0</prop>
								</obj>
								<obj name="PropertyObject" class="Genotype" version="4">
									<prop name="PropertyTypeName">EndPt Genotype</prop>
									<prop name="Position">19</prop>
									<prop name="IsDefault">1</prop>
									<prop name="ReadOnly">1</prop>
								</obj>
								<obj name="PropertyObject" class="GroupingSample" version="4">
									<prop name="PropertyTypeName">EndPt Sample Type</prop>
									<prop name="Position">19</prop>
									<prop name="IsDefault">0</prop>
									<prop name="GroupSampleType">mstUnknown</prop>
								</obj>
								<obj name="PropertyObject" class="SamplePrefLineStyle" version="4">
									<prop name="PropertyTypeName">Line Style</prop>
									<prop name="Position">19</prop>
									<prop name="IsDefault">0</prop>
									<prop name="LineStyle">psSolid</prop>
								</obj>
								<obj name="PropertyObject" class="GenSampleEditNotes" version="4">
									<prop name="PropertyTypeName">Notes</prop>
									<prop name="Position">19</prop>
									<prop name="IsDefault">1</prop>
								</obj>
								<obj name="PropertyObject" class="SamplePrefPointStyle" version="4">
									<prop name="PropertyTypeName">Point Style</prop>
									<prop name="Position">19</prop>
									<prop name="IsDefault">0</prop>
									<prop name="PointStyle">psNothing</prop>
								</obj>
								<obj name="PropertyObject" class="GenSampleEditPosition" version="4">
									<prop name="PropertyTypeName">Position</prop>
									<prop name="Position">19</prop>
									<prop name="IsDefault">1</prop>
								</obj>
								<obj name="PropertyObject" class="GenSampleEditReplicate" version="4">
									<prop name="PropertyTypeName">Replicate of</prop>
									<prop name="Position">19</prop>
									<prop name="IsDefault">1</prop>
									<prop name="ReplicateOf">-1</prop>
								</obj>
								<obj name="PropertyObject" class="HTCSampleID" version="4">
									<prop name="PropertyTypeName">Sample ID</prop>
									<prop name="Position">19</prop>
									<prop name="IsDefault">1</prop>
								</obj>
								<obj name="PropertyObject" class="GenSampleEditName" version="4">
									<prop name="PropertyTypeName">Sample Name</prop>
									<prop name="Position">19</prop>
									<prop name="IsDefault">1</prop>
									<prop name="name">Sample 20</prop>
								</obj>
								<obj name="PropertyObject" class="HTCSamplePrepNotes" version="4">
									<prop name="PropertyTypeName">Sample Prep Notes</prop>
									<prop name="Position">19</prop>
									<prop name="IsDefault">1</prop>
								</obj>
								<obj name="PropertyObject" class="GenSampleEditSubset" version="4">
									<prop name="PropertyTypeName">Subsets</prop>
									<prop name="Position">19</prop>
									<prop name="IsDefault">1</prop>
								</obj>
								<obj name="PropertyObject" class="SamplePrefWidth" version="5">
									<prop name="PropertyTypeName">Width</prop>
									<prop name="Position">19</prop>
									<prop name="IsDefault">1</prop>
									<prop name="Width">1</prop>
								</obj>
							</list>
						</obj>
					</obj>
					<obj name="item" class="SamplePropInfo" version="1">
						<obj name="ChannelProperties" class="ChanPropList" version="2">
							<obj name="ChannelProperties" class="EMList" version="1">
								<list name="emlist" count="1">
									<obj name="item" class="PropertyList" version="1">
										<list name="emlist" count="12">
											<obj name="PropertyObject" class="RQSampleTargetProperty" version="4">
												<prop name="PropertyTypeName">Combined Sample and Target Type</prop>
												<prop name="Position">20</prop>
												<prop name="IsDefault">0</prop>
												<obj name="ChannelProp" class="ChannelProperty" version="1">
													<prop name="ChannelIdx">0</prop>
												</obj>
											</obj>
											<obj name="PropertyObject" class="QuantConcProperty" version="4">
												<prop name="PropertyTypeName">Concentration</prop>
												<prop name="Position">20</prop>
												<prop name="IsDefault">1</prop>
												<prop name="Concentration">0</prop>
												<obj name="ChannelProp" class="ChannelProperty" version="1">
													<prop name="ChannelIdx">0</prop>
												</obj>
												<prop name="ReadOnly">1</prop>
											</obj>
											<obj name="PropertyObject" class="QuantCpHighProp" version="4">
												<prop name="PropertyTypeName">Cp High</prop>
												<prop name="Position">20</prop>
												<prop name="IsDefault">1</prop>
												<prop name="CpRangeHigh">0</prop>
												<obj name="ChannelProp" class="ChannelProperty" version="1">
													<prop name="ChannelIdx">0</prop>
												</obj>
												<prop name="ReadOnly">1</prop>
											</obj>
											<obj name="PropertyObject" class="QuantCpLowProp" version="4">
												<prop name="PropertyTypeName">Cp Low</prop>
												<prop name="Position">20</prop>
												<prop name="IsDefault">1</prop>
												<prop name="CpRangeLow">0</prop>
												<obj name="ChannelProp" class="ChannelProperty" version="1">
													<prop name="ChannelIdx">0</prop>
												</obj>
												<prop name="ReadOnly">1</prop>
											</obj>
											<obj name="PropertyObject" class="RQEffProp" version="4">
												<prop name="PropertyTypeName">Efficiency</prop>
												<prop name="Position">20</prop>
												<prop name="IsDefault">1</prop>
												<prop name="Efficiency">2</prop>
												<obj name="ChannelProp" class="ChannelProperty" version="1">
													<prop name="ChannelIdx">0</prop>
												</obj>
											</obj>
											<obj name="PropertyObject" class="ChannelGenotype" version="4">
												<prop name="PropertyTypeName">Melt Geno Genotype</prop>
												<prop name="Position">20</prop>
												<prop name="IsDefault">1</prop>
												<prop name="ReadOnly">1</prop>
												<obj name="ChannelProp" class="ChannelProperty" version="1">
													<prop name="ChannelIdx">0</prop>
												</obj>
											</obj>
											<obj name="PropertyObject" class="GroupChannelTypeProp" version="4">
												<prop name="PropertyTypeName">Melt Geno Sample Type</prop>
												<prop name="Position">20</prop>
												<prop name="IsDefault">0</prop>
												<prop name="GroupSampleType">mstUnknown</prop>
												<obj name="ChannelProp" class="ChannelProperty" version="1">
													<prop name="ChannelIdx">0</prop>
												</obj>
											</obj>
											<obj name="PropertyObject" class="QuantSampleTypeProperty" version="4">
												<prop name="PropertyTypeName">Quantification Sample Type</prop>
												<prop name="Position">20</prop>
												<prop name="IsDefault">0</prop>
												<prop name="SampleType">qsUnknown</prop>
												<obj name="ChannelProp" class="ChannelProperty" version="1">
													<prop name="ChannelIdx">0</prop>
												</obj>
											</obj>
											<obj name="PropertyObject" class="ChannelGenotype" version="4">
												<prop name="PropertyTypeName">Scanning Genotype</prop>
												<prop name="Position">20</prop>
												<prop name="IsDefault">1</prop>
												<prop name="ReadOnly">1</prop>
												<obj name="ChannelProp" class="ChannelProperty" version="1">
													<prop name="ChannelIdx">0</prop>
												</obj>
											</obj>
											<obj name="PropertyObject" class="GroupChannelTypeProp" version="4">
												<prop name="PropertyTypeName">Scanning Sample Type</prop>
												<prop name="Position">20</prop>
												<prop name="IsDefault">0</prop>
												<prop name="GroupSampleType">mstUnknown</prop>
												<obj name="ChannelProp" class="ChannelProperty" version="1">
													<prop name="ChannelIdx">0</prop>
												</obj>
											</obj>
											<obj name="PropertyObject" class="TargetName" version="4">
												<prop name="PropertyTypeName">Target Name</prop>
												<prop name="Position">20</prop>
												<prop name="IsDefault">1</prop>
												<obj name="ChannelProp" class="ChannelProperty" version="1">
													<prop name="ChannelIdx">0</prop>
												</obj>
											</obj>
											<obj name="PropertyObject" class="RQTargetProperty" version="4">
												<prop name="PropertyTypeName">Target Type</prop>
												<prop name="Position">20</prop>
												<prop name="IsDefault">0</prop>
												<prop name="TargetType">dtNone</prop>
												<obj name="ChannelProp" class="ChannelProperty" version="1">
													<prop name="ChannelIdx">0</prop>
												</obj>
											</obj>
										</list>
									</obj>
								</list>
							</obj>
						</obj>
						<prop name="ChannelPropertyCount">1</prop>
						<prop name="ContainerPosition">20</prop>
						<prop name="HasSampleProperties">1</prop>
						<obj name="SampleProperties" class="PropertyList" version="1">
							<list name="emlist" count="14">
								<obj name="PropertyObject" class="SamplePrefColor" version="4">
									<prop name="PropertyTypeName">Color</prop>
									<prop name="Position">20</prop>
									<prop name="IsDefault">0</prop>
									<prop name="Color">$00404000</prop>
								</obj>
								<obj name="PropertyObject" class="DominantChannelProp" version="4">
									<prop name="PropertyTypeName">Dominant Channel</prop>
									<prop name="Position">20</prop>
									<prop name="IsDefault">0</prop>
									<prop name="DominantChannel">0</prop>
								</obj>
								<obj name="PropertyObject" class="Genotype" version="4">
									<prop name="PropertyTypeName">EndPt Genotype</prop>
									<prop name="Position">20</prop>
									<prop name="IsDefault">1</prop>
									<prop name="ReadOnly">1</prop>
								</obj>
								<obj name="PropertyObject" class="GroupingSample" version="4">
									<prop name="PropertyTypeName">EndPt Sample Type</prop>
									<prop name="Position">20</prop>
									<prop name="IsDefault">0</prop>
									<prop name="GroupSampleType">mstUnknown</prop>
								</obj>
								<obj name="PropertyObject" class="SamplePrefLineStyle" version="4">
									<prop name="PropertyTypeName">Line Style</prop>
									<prop name="Position">20</prop>
									<prop name="IsDefault">0</prop>
									<prop name="LineStyle">psSolid</prop>
								</obj>
								<obj name="PropertyObject" class="GenSampleEditNotes" version="4">
									<prop name="PropertyTypeName">Notes</prop>
									<prop name="Position">20</prop>
									<prop name="IsDefault">1</prop>
								</obj>
								<obj name="PropertyObject" class="SamplePrefPointStyle" version="4">
									<prop name="PropertyTypeName">Point Style</prop>
									<prop name="Position">20</prop>
									<prop name="IsDefault">0</prop>
									<prop name="PointStyle">psNothing</prop>
								</obj>
								<obj name="PropertyObject" class="GenSampleEditPosition" version="4">
									<prop name="PropertyTypeName">Position</prop>
									<prop name="Position">20</prop>
									<prop name="IsDefault">1</prop>
								</obj>
								<obj name="PropertyObject" class="GenSampleEditReplicate" version="4">
									<prop name="PropertyTypeName">Replicate of</prop>
									<prop name="Position">20</prop>
									<prop name="IsDefault">1</prop>
									<prop name="ReplicateOf">-1</prop>
								</obj>
								<obj name="PropertyObject" class="HTCSampleID" version="4">
									<prop name="PropertyTypeName">Sample ID</prop>
									<prop name="Position">20</prop>
									<prop name="IsDefault">1</prop>
								</obj>
								<obj name="PropertyObject" class="GenSampleEditName" version="4">
									<prop name="PropertyTypeName">Sample Name</prop>
									<prop name="Position">20</prop>
									<prop name="IsDefault">1</prop>
									<prop name="name">Sample 21</prop>
								</obj>
								<obj name="PropertyObject" class="HTCSamplePrepNotes" version="4">
									<prop name="PropertyTypeName">Sample Prep Notes</prop>
									<prop name="Position">20</prop>
									<prop name="IsDefault">1</prop>
								</obj>
								<obj name="PropertyObject" class="GenSampleEditSubset" version="4">
									<prop name="PropertyTypeName">Subsets</prop>
									<prop name="Position">20</prop>
									<prop name="IsDefault">1</prop>
								</obj>
								<obj name="PropertyObject" class="SamplePrefWidth" version="5">
									<prop name="PropertyTypeName">Width</prop>
									<prop name="Position">20</prop>
									<prop name="IsDefault">1</prop>
									<prop name="Width">1</prop>
								</obj>
							</list>
						</obj>
					</obj>
					<obj name="item" class="SamplePropInfo" version="1">
						<obj name="ChannelProperties" class="ChanPropList" version="2">
							<obj name="ChannelProperties" class="EMList" version="1">
								<list name="emlist" count="1">
									<obj name="item" class="PropertyList" version="1">
										<list name="emlist" count="12">
											<obj name="PropertyObject" class="RQSampleTargetProperty" version="4">
												<prop name="PropertyTypeName">Combined Sample and Target Type</prop>
												<prop name="Position">21</prop>
												<prop name="IsDefault">0</prop>
												<obj name="ChannelProp" class="ChannelProperty" version="1">
													<prop name="ChannelIdx">0</prop>
												</obj>
											</obj>
											<obj name="PropertyObject" class="QuantConcProperty" version="4">
												<prop name="PropertyTypeName">Concentration</prop>
												<prop name="Position">21</prop>
												<prop name="IsDefault">1</prop>
												<prop name="Concentration">0</prop>
												<obj name="ChannelProp" class="ChannelProperty" version="1">
													<prop name="ChannelIdx">0</prop>
												</obj>
												<prop name="ReadOnly">1</prop>
											</obj>
											<obj name="PropertyObject" class="QuantCpHighProp" version="4">
												<prop name="PropertyTypeName">Cp High</prop>
												<prop name="Position">21</prop>
												<prop name="IsDefault">1</prop>
												<prop name="CpRangeHigh">0</prop>
												<obj name="ChannelProp" class="ChannelProperty" version="1">
													<prop name="ChannelIdx">0</prop>
												</obj>
												<prop name="ReadOnly">1</prop>
											</obj>
											<obj name="PropertyObject" class="QuantCpLowProp" version="4">
												<prop name="PropertyTypeName">Cp Low</prop>
												<prop name="Position">21</prop>
												<prop name="IsDefault">1</prop>
												<prop name="CpRangeLow">0</prop>
												<obj name="ChannelProp" class="ChannelProperty" version="1">
													<prop name="ChannelIdx">0</prop>
												</obj>
												<prop name="ReadOnly">1</prop>
											</obj>
											<obj name="PropertyObject" class="RQEffProp" version="4">
												<prop name="PropertyTypeName">Efficiency</prop>
												<prop name="Position">21</prop>
												<prop name="IsDefault">1</prop>
												<prop name="Efficiency">2</prop>
												<obj name="ChannelProp" class="ChannelProperty" version="1">
													<prop name="ChannelIdx">0</prop>
												</obj>
											</obj>
											<obj name="PropertyObject" class="ChannelGenotype" version="4">
												<prop name="PropertyTypeName">Melt Geno Genotype</prop>
												<prop name="Position">21</prop>
												<prop name="IsDefault">1</prop>
												<prop name="ReadOnly">1</prop>
												<obj name="ChannelProp" class="ChannelProperty" version="1">
													<prop name="ChannelIdx">0</prop>
												</obj>
											</obj>
											<obj name="PropertyObject" class="GroupChannelTypeProp" version="4">
												<prop name="PropertyTypeName">Melt Geno Sample Type</prop>
												<prop name="Position">21</prop>
												<prop name="IsDefault">0</prop>
												<prop name="GroupSampleType">mstUnknown</prop>
												<obj name="ChannelProp" class="ChannelProperty" version="1">
													<prop name="ChannelIdx">0</prop>
												</obj>
											</obj>
											<obj name="PropertyObject" class="QuantSampleTypeProperty" version="4">
												<prop name="PropertyTypeName">Quantification Sample Type</prop>
												<prop name="Position">21</prop>
												<prop name="IsDefault">0</prop>
												<prop name="SampleType">qsUnknown</prop>
												<obj name="ChannelProp" class="ChannelProperty" version="1">
													<prop name="ChannelIdx">0</prop>
												</obj>
											</obj>
											<obj name="PropertyObject" class="ChannelGenotype" version="4">
												<prop name="PropertyTypeName">Scanning Genotype</prop>
												<prop name="Position">21</prop>
												<prop name="IsDefault">1</prop>
												<prop name="ReadOnly">1</prop>
												<obj name="ChannelProp" class="ChannelProperty" version="1">
													<prop name="ChannelIdx">0</prop>
												</obj>
											</obj>
											<obj name="PropertyObject" class="GroupChannelTypeProp" version="4">
												<prop name="PropertyTypeName">Scanning Sample Type</prop>
												<prop name="Position">21</prop>
												<prop name="IsDefault">0</prop>
												<prop name="GroupSampleType">mstUnknown</prop>
												<obj name="ChannelProp" class="ChannelProperty" version="1">
													<prop name="ChannelIdx">0</prop>
												</obj>
											</obj>
											<obj name="PropertyObject" class="TargetName" version="4">
												<prop name="PropertyTypeName">Target Name</prop>
												<prop name="Position">21</prop>
												<prop name="IsDefault">1</prop>
												<obj name="ChannelProp" class="ChannelProperty" version="1">
													<prop name="ChannelIdx">0</prop>
												</obj>
											</obj>
											<obj name="PropertyObject" class="RQTargetProperty" version="4">
												<prop name="PropertyTypeName">Target Type</prop>
												<prop name="Position">21</prop>
												<prop name="IsDefault">0</prop>
												<prop name="TargetType">dtNone</prop>
												<obj name="ChannelProp" class="ChannelProperty" version="1">
													<prop name="ChannelIdx">0</prop>
												</obj>
											</obj>
										</list>
									</obj>
								</list>
							</obj>
						</obj>
						<prop name="ChannelPropertyCount">1</prop>
						<prop name="ContainerPosition">21</prop>
						<prop name="HasSampleProperties">1</prop>
						<obj name="SampleProperties" class="PropertyList" version="1">
							<list name="emlist" count="14">
								<obj name="PropertyObject" class="SamplePrefColor" version="4">
									<prop name="PropertyTypeName">Color</prop>
									<prop name="Position">21</prop>
									<prop name="IsDefault">0</prop>
									<prop name="Color">$004080FF</prop>
								</obj>
								<obj name="PropertyObject" class="DominantChannelProp" version="4">
									<prop name="PropertyTypeName">Dominant Channel</prop>
									<prop name="Position">21</prop>
									<prop name="IsDefault">0</prop>
									<prop name="DominantChannel">0</prop>
								</obj>
								<obj name="PropertyObject" class="Genotype" version="4">
									<prop name="PropertyTypeName">EndPt Genotype</prop>
									<prop name="Position">21</prop>
									<prop name="IsDefault">1</prop>
									<prop name="ReadOnly">1</prop>
								</obj>
								<obj name="PropertyObject" class="GroupingSample" version="4">
									<prop name="PropertyTypeName">EndPt Sample Type</prop>
									<prop name="Position">21</prop>
									<prop name="IsDefault">0</prop>
									<prop name="GroupSampleType">mstUnknown</prop>
								</obj>
								<obj name="PropertyObject" class="SamplePrefLineStyle" version="4">
									<prop name="PropertyTypeName">Line Style</prop>
									<prop name="Position">21</prop>
									<prop name="IsDefault">0</prop>
									<prop name="LineStyle">psSolid</prop>
								</obj>
								<obj name="PropertyObject" class="GenSampleEditNotes" version="4">
									<prop name="PropertyTypeName">Notes</prop>
									<prop name="Position">21</prop>
									<prop name="IsDefault">1</prop>
								</obj>
								<obj name="PropertyObject" class="SamplePrefPointStyle" version="4">
									<prop name="PropertyTypeName">Point Style</prop>
									<prop name="Position">21</prop>
									<prop name="IsDefault">0</prop>
									<prop name="PointStyle">psNothing</prop>
								</obj>
								<obj name="PropertyObject" class="GenSampleEditPosition" version="4">
									<prop name="PropertyTypeName">Position</prop>
									<prop name="Position">21</prop>
									<prop name="IsDefault">1</prop>
								</obj>
								<obj name="PropertyObject" class="GenSampleEditReplicate" version="4">
									<prop name="PropertyTypeName">Replicate of</prop>
									<prop name="Position">21</prop>
									<prop name="IsDefault">1</prop>
									<prop name="ReplicateOf">-1</prop>
								</obj>
								<obj name="PropertyObject" class="HTCSampleID" version="4">
									<prop name="PropertyTypeName">Sample ID</prop>
									<prop name="Position">21</prop>
									<prop name="IsDefault">1</prop>
								</obj>
								<obj name="PropertyObject" class="GenSampleEditName" version="4">
									<prop name="PropertyTypeName">Sample Name</prop>
									<prop name="Position">21</prop>
									<prop name="IsDefault">1</prop>
									<prop name="name">Sample 22</prop>
								</obj>
								<obj name="PropertyObject" class="HTCSamplePrepNotes" version="4">
									<prop name="PropertyTypeName">Sample Prep Notes</prop>
									<prop name="Position">21</prop>
									<prop name="IsDefault">1</prop>
								</obj>
								<obj name="PropertyObject" class="GenSampleEditSubset" version="4">
									<prop name="PropertyTypeName">Subsets</prop>
									<prop name="Position">21</prop>
									<prop name="IsDefault">1</prop>
								</obj>
								<obj name="PropertyObject" class="SamplePrefWidth" version="5">
									<prop name="PropertyTypeName">Width</prop>
									<prop name="Position">21</prop>
									<prop name="IsDefault">1</prop>
									<prop name="Width">1</prop>
								</obj>
							</list>
						</obj>
					</obj>
					<obj name="item" class="SamplePropInfo" version="1">
						<obj name="ChannelProperties" class="ChanPropList" version="2">
							<obj name="ChannelProperties" class="EMList" version="1">
								<list name="emlist" count="1">
									<obj name="item" class="PropertyList" version="1">
										<list name="emlist" count="12">
											<obj name="PropertyObject" class="RQSampleTargetProperty" version="4">
												<prop name="PropertyTypeName">Combined Sample and Target Type</prop>
												<prop name="Position">22</prop>
												<prop name="IsDefault">0</prop>
												<obj name="ChannelProp" class="ChannelProperty" version="1">
													<prop name="ChannelIdx">0</prop>
												</obj>
											</obj>
											<obj name="PropertyObject" class="QuantConcProperty" version="4">
												<prop name="PropertyTypeName">Concentration</prop>
												<prop name="Position">22</prop>
												<prop name="IsDefault">1</prop>
												<prop name="Concentration">0</prop>
												<obj name="ChannelProp" class="ChannelProperty" version="1">
													<prop name="ChannelIdx">0</prop>
												</obj>
												<prop name="ReadOnly">1</prop>
											</obj>
											<obj name="PropertyObject" class="QuantCpHighProp" version="4">
												<prop name="PropertyTypeName">Cp High</prop>
												<prop name="Position">22</prop>
												<prop name="IsDefault">1</prop>
												<prop name="CpRangeHigh">0</prop>
												<obj name="ChannelProp" class="ChannelProperty" version="1">
													<prop name="ChannelIdx">0</prop>
												</obj>
												<prop name="ReadOnly">1</prop>
											</obj>
											<obj name="PropertyObject" class="QuantCpLowProp" version="4">
												<prop name="PropertyTypeName">Cp Low</prop>
												<prop name="Position">22</prop>
												<prop name="IsDefault">1</prop>
												<prop name="CpRangeLow">0</prop>
												<obj name="ChannelProp" class="ChannelProperty" version="1">
													<prop name="ChannelIdx">0</prop>
												</obj>
												<prop name="ReadOnly">1</prop>
											</obj>
											<obj name="PropertyObject" class="RQEffProp" version="4">
												<prop name="PropertyTypeName">Efficiency</prop>
												<prop name="Position">22</prop>
												<prop name="IsDefault">1</prop>
												<prop name="Efficiency">2</prop>
												<obj name="ChannelProp" class="ChannelProperty" version="1">
													<prop name="ChannelIdx">0</prop>
												</obj>
											</obj>
											<obj name="PropertyObject" class="ChannelGenotype" version="4">
												<prop name="PropertyTypeName">Melt Geno Genotype</prop>
												<prop name="Position">22</prop>
												<prop name="IsDefault">1</prop>
												<prop name="ReadOnly">1</prop>
												<obj name="ChannelProp" class="ChannelProperty" version="1">
													<prop name="ChannelIdx">0</prop>
												</obj>
											</obj>
											<obj name="PropertyObject" class="GroupChannelTypeProp" version="4">
												<prop name="PropertyTypeName">Melt Geno Sample Type</prop>
												<prop name="Position">22</prop>
												<prop name="IsDefault">0</prop>
												<prop name="GroupSampleType">mstUnknown</prop>
												<obj name="ChannelProp" class="ChannelProperty" version="1">
													<prop name="ChannelIdx">0</prop>
												</obj>
											</obj>
											<obj name="PropertyObject" class="QuantSampleTypeProperty" version="4">
												<prop name="PropertyTypeName">Quantification Sample Type</prop>
												<prop name="Position">22</prop>
												<prop name="IsDefault">0</prop>
												<prop name="SampleType">qsUnknown</prop>
												<obj name="ChannelProp" class="ChannelProperty" version="1">
													<prop name="ChannelIdx">0</prop>
												</obj>
											</obj>
											<obj name="PropertyObject" class="ChannelGenotype" version="4">
												<prop name="PropertyTypeName">Scanning Genotype</prop>
												<prop name="Position">22</prop>
												<prop name="IsDefault">1</prop>
												<prop name="ReadOnly">1</prop>
												<obj name="ChannelProp" class="ChannelProperty" version="1">
													<prop name="ChannelIdx">0</prop>
												</obj>
											</obj>
											<obj name="PropertyObject" class="GroupChannelTypeProp" version="4">
												<prop name="PropertyTypeName">Scanning Sample Type</prop>
												<prop name="Position">22</prop>
												<prop name="IsDefault">0</prop>
												<prop name="GroupSampleType">mstUnknown</prop>
												<obj name="ChannelProp" class="ChannelProperty" version="1">
													<prop name="ChannelIdx">0</prop>
												</obj>
											</obj>
											<obj name="PropertyObject" class="TargetName" version="4">
												<prop name="PropertyTypeName">Target Name</prop>
												<prop name="Position">22</prop>
												<prop name="IsDefault">1</prop>
												<obj name="ChannelProp" class="ChannelProperty" version="1">
													<prop name="ChannelIdx">0</prop>
												</obj>
											</obj>
											<obj name="PropertyObject" class="RQTargetProperty" version="4">
												<prop name="PropertyTypeName">Target Type</prop>
												<prop name="Position">22</prop>
												<prop name="IsDefault">0</prop>
												<prop name="TargetType">dtNone</prop>
												<obj name="ChannelProp" class="ChannelProperty" version="1">
													<prop name="ChannelIdx">0</prop>
												</obj>
											</obj>
										</list>
									</obj>
								</list>
							</obj>
						</obj>
						<prop name="ChannelPropertyCount">1</prop>
						<prop name="ContainerPosition">22</prop>
						<prop name="HasSampleProperties">1</prop>
						<obj name="SampleProperties" class="PropertyList" version="1">
							<list name="emlist" count="14">
								<obj name="PropertyObject" class="SamplePrefColor" version="4">
									<prop name="PropertyTypeName">Color</prop>
									<prop name="Position">22</prop>
									<prop name="IsDefault">0</prop>
									<prop name="Color">$00FD0299</prop>
								</obj>
								<obj name="PropertyObject" class="DominantChannelProp" version="4">
									<prop name="PropertyTypeName">Dominant Channel</prop>
									<prop name="Position">22</prop>
									<prop name="IsDefault">0</prop>
									<prop name="DominantChannel">0</prop>
								</obj>
								<obj name="PropertyObject" class="Genotype" version="4">
									<prop name="PropertyTypeName">EndPt Genotype</prop>
									<prop name="Position">22</prop>
									<prop name="IsDefault">1</prop>
									<prop name="ReadOnly">1</prop>
								</obj>
								<obj name="PropertyObject" class="GroupingSample" version="4">
									<prop name="PropertyTypeName">EndPt Sample Type</prop>
									<prop name="Position">22</prop>
									<prop name="IsDefault">0</prop>
									<prop name="GroupSampleType">mstUnknown</prop>
								</obj>
								<obj name="PropertyObject" class="SamplePrefLineStyle" version="4">
									<prop name="PropertyTypeName">Line Style</prop>
									<prop name="Position">22</prop>
									<prop name="IsDefault">0</prop>
									<prop name="LineStyle">psSolid</prop>
								</obj>
								<obj name="PropertyObject" class="GenSampleEditNotes" version="4">
									<prop name="PropertyTypeName">Notes</prop>
									<prop name="Position">22</prop>
									<prop name="IsDefault">1</prop>
								</obj>
								<obj name="PropertyObject" class="SamplePrefPointStyle" version="4">
									<prop name="PropertyTypeName">Point Style</prop>
									<prop name="Position">22</prop>
									<prop name="IsDefault">0</prop>
									<prop name="PointStyle">psNothing</prop>
								</obj>
								<obj name="PropertyObject" class="GenSampleEditPosition" version="4">
									<prop name="PropertyTypeName">Position</prop>
									<prop name="Position">22</prop>
									<prop name="IsDefault">1</prop>
								</obj>
								<obj name="PropertyObject" class="GenSampleEditReplicate" version="4">
									<prop name="PropertyTypeName">Replicate of</prop>
									<prop name="Position">22</prop>
									<prop name="IsDefault">1</prop>
									<prop name="ReplicateOf">-1</prop>
								</obj>
								<obj name="PropertyObject" class="HTCSampleID" version="4">
									<prop name="PropertyTypeName">Sample ID</prop>
									<prop name="Position">22</prop>
									<prop name="IsDefault">1</prop>
								</obj>
								<obj name="PropertyObject" class="GenSampleEditName" version="4">
									<prop name="PropertyTypeName">Sample Name</prop>
									<prop name="Position">22</prop>
									<prop name="IsDefault">1</prop>
									<prop name="name">Sample 23</prop>
								</obj>
								<obj name="PropertyObject" class="HTCSamplePrepNotes" version="4">
									<prop name="PropertyTypeName">Sample Prep Notes</prop>
									<prop name="Position">22</prop>
									<prop name="IsDefault">1</prop>
								</obj>
								<obj name="PropertyObject" class="GenSampleEditSubset" version="4">
									<prop name="PropertyTypeName">Subsets</prop>
									<prop name="Position">22</prop>
									<prop name="IsDefault">1</prop>
								</obj>
								<obj name="PropertyObject" class="SamplePrefWidth" version="5">
									<prop name="PropertyTypeName">Width</prop>
									<prop name="Position">22</prop>
									<prop name="IsDefault">1</prop>
									<prop name="Width">1</prop>
								</obj>
							</list>
						</obj>
					</obj>
					<obj name="item" class="SamplePropInfo" version="1">
						<obj name="ChannelProperties" class="ChanPropList" version="2">
							<obj name="ChannelProperties" class="EMList" version="1">
								<list name="emlist" count="1">
									<obj name="item" class="PropertyList" version="1">
										<list name="emlist" count="12">
											<obj name="PropertyObject" class="RQSampleTargetProperty" version="4">
												<prop name="PropertyTypeName">Combined Sample and Target Type</prop>
												<prop name="Position">23</prop>
												<prop name="IsDefault">0</prop>
												<obj name="ChannelProp" class="ChannelProperty" version="1">
													<prop name="ChannelIdx">0</prop>
												</obj>
											</obj>
											<obj name="PropertyObject" class="QuantConcProperty" version="4">
												<prop name="PropertyTypeName">Concentration</prop>
[truncated: 3,929,942 more chars]
