# Supplementary material for: MicroRNAs and Their Inhibition in Modulating SLC5A8 Expression in the Context of Papillary Thyroid Carcinoma
Source: Int J Mol Sci. 2025 Aug 15;26(16):7889. doi: 10.3390/ijms26167889 (PMC12386254; doi:10.3390/ijms26167889)
Supplement: Supplementary file 1 [file ijms-26-07889-s001.zip › ijms-3558049-supplementary/Manuscript data/Fig4 data/Wojtek_2013-11-13 miRy w parach 548-10001142.ixo]

<objectstream signature="IXOS" version="1">
	<obj name="root" class="HTCExperiment" version="5">
		<prop name="name">Wojtek_2013-11-13 miRy w parach 548-10001142</prop>
		<prop name="UID">550977C97E524003B4A3693F3AA38949</prop>
		<prop name="OwnerUID">A9EA9C3B14954DEF92F3E150867A7E6C</prop>
		<prop name="Created">2013-11-13T17:15:44.483</prop>
		<prop name="CreatedBy">5F4C4EE0E777457C81D27C781FE69519</prop>
		<prop name="CreatedByName">Genomowa</prop>
		<prop name="LastModified">2013-11-13T18:29:39.265</prop>
		<prop name="LastModifiedBy">A9EA9C3B14954DEF92F3E150867A7E6C</prop>
		<prop name="LastModifiedByName">System Admin</prop>
		<list name="AppliedTemplates" count="1">
			<item>Mono Color Hydrolysis Probe - UPL Probe 384-II</item>
		</list>
		<list name="TemplateOwners" count="1">
			<item>Roche</item>
		</list>
		<prop name="SWVersion">LCS480 1.5.1.62</prop>
		<obj name="AppProperty" class="TAppProperty" version="2">
			<prop name="Created">2013-11-13T17:15:44.483</prop>
			<prop name="LastModified">1899-12-30T00:00:00.000</prop>
		</obj>
		<obj name="ConProperty" class="TAppProperty" version="2">
			<prop name="Created">2013-11-13T17:15:44.483</prop>
			<prop name="LastModified">1899-12-30T00:00:00.000</prop>
		</obj>
		<obj name="run" class="HTCRun" version="7">
			<prop name="name">Run</prop>
			<prop name="Created">2013-11-13T17:15:44.479</prop>
			<prop name="LastModified">2013-11-13T18:23:52.081</prop>
			<obj name="AppProperty" class="TAppProperty" version="2">
				<prop name="Created">2013-11-13T17:15:44.478</prop>
				<prop name="LastModified">1899-12-30T00:00:00.000</prop>
			</obj>
			<obj name="ConProperty" class="TAppProperty" version="2">
				<prop name="Created">2013-11-13T17:15:44.479</prop>
				<prop name="LastModified">1899-12-30T00:00:00.000</prop>
				<prop name="HasProperties">1</prop>
				<obj name="_Properties" class="TAppProperties" version="1">
					<prop name="Created">2013-11-13T17:15:44.479</prop>
					<prop name="LastModified">1899-12-30T00:00:00.000</prop>
					<list name="emlist" count="4">
						<obj name="item" class="TAppProperty" version="2">
							<prop name="name">TopChart</prop>
							<prop name="Created">2013-11-13T17:15:45.199</prop>
							<prop name="LastModified">2013-11-13T17:15:45.199</prop>
						</obj>
						<obj name="item" class="TAppProperty" version="2">
							<prop name="name">LeftChart</prop>
							<prop name="Created">2013-11-13T17:15:45.200</prop>
							<prop name="LastModified">2013-11-13T17:15:45.200</prop>
						</obj>
						<obj name="item" class="TAppProperty" version="2">
							<prop name="name">RightChart</prop>
							<prop name="Created">2013-11-13T17:15:45.209</prop>
							<prop name="LastModified">2013-11-13T17:15:45.209</prop>
						</obj>
						<obj name="item" class="TAppProperty" version="2">
							<prop name="name">RunOverviewChart</prop>
							<prop name="Created">2013-11-13T17:15:45.225</prop>
							<prop name="LastModified">2013-11-13T17:15:45.225</prop>
						</obj>
					</list>
				</obj>
			</obj>
			<prop name="State">3</prop>
			<prop name="StartTime">2013-11-13T17:18:40.094</prop>
			<prop name="EndTime">2013-11-13T18:23:52.080</prop>
			<prop name="InstrumentID">28976</prop>
			<prop name="InstrumentVersion">HTC_VER_10</prop>
			<prop name="InstrumentName">LC480_28976</prop>
			<prop name="InstrCalibrationDate">1899.12.30 00:00:00:00</prop>
			<prop name="Technician">Genomowa</prop>
			<prop name="AcqStoreClass">HTCAcquisitionStore</prop>
			<prop name="AcquisitionStore">eJzkvVvPs0iSrv1XRqXvjAPjDWBLMy0ZSGwDZpOAd2fYxjuMAe/tX79uMqHep3r1rD7ptap6vlarpFePbSDJjLjijojM/8zXp/+4xFnyX79d8/z+239szvHt9l+/jUNtuCkfx9vxfswvwT2/Jr/9xzO53vCv//qt/dvf/rO45kX9Te0QXy7JWcsfl/tvf2v/Z6v62x8+EcRZcU7qD3T7veYj5+Pt3vzIZ3NObriB6kP/9Zsk4hq/bm5yT7Lfby5kn/3v78e75vtrnP03t5Lss+S/u0/+w38T/8H9/RiOX3fZ/j/cJIbQOOc/vvbjhrt/vOHwmOGqstKVRfEf3FWYZMVvf/v/emJPN/pSm6j8P//o/vmb+PEEP/44udz3V36pnvKPPjCLz8ftPx4Ymuzw10fCbkOV+or4+//+0Rhv8EuXvRFvMHF++1vnv/kYhsfLj5f77be/jUmyoe6FXFL/sZEp0R+PK53MelnkC5ptks8ivNFJKCipT4Yv0/B21pJqh+QcBfvbipJ+WpbUONxvxJ/tFEqmYbmnY9LKI9/pSwMiit8LtYeplNJkuTuT9Xu0pfr3cIn8tldQ8phbIXUG5yyl8tySSKRbO6q1D6kY9K3yTiSqX6kmd5WIXj/ejCjOZ0ndsZlFoVyuCvI4Bleqeh/83ne9koh/F3Lq7i08z+oub0k38g5UpZKcUjt8tAkxPyHVvsFJ9PtnySDzVRlRs6tf0tDsrs5E9bScmtotTYNlaRkk18Ir1W9hn/i9QjgQezBaU/XwTFNa3MyCLHqjL1UH4i0NHrd4RXxaHuhoQ3PinwV8v7RPEp20NkIa2HnLJIWQrKj1lvF9bbW6E71tTelkPjtH/n2K53XjeEvHziTH/XYtldjL7gX3mypp0JFwfb3MVnRcvPH8j53ZJgtNOFM1bxWRP88x3sX1kdKRdSlI8CrlNhG09YsOnVxJw/5buJPzRztRW2jj+vOjuSJpaBXUTXtPMWiL8plMySOh2r5XROG8vDpk0Alf1LnKcuq70xYlA/eB8V1/sgj3X5rEsjs3qgdJkfriWL6T6SBYUc85ZcTPVKtNjh9PoqYaDUhQPj2VjB1rQ0eTQ0rC+7cwiOs/QkoOy0wM+6I5IM5cWFJVCTISjF3rTML02qbuZt5Og9t9IJHdNfaomj0zQvNbUZDsqGVUTc089YuyHBBNmF8pOac53u+3LMhWeL7o6OoN0uBzcAdkkbo+nSbHUxqcv5JDzl/Bp1rsphHtLPBvSxNmVP2ssjQ4DSSJdCnGz+1+O6m/8O9vkhw+EVU1+5xSZVO0Sb6NUzoZGnhfnRRXzr1kS91PUEZhUeD+45typV5mD9LwQ7wtGb8xPu5wg+vdR7heMBLG1NndTyQMPvmdDB0B64FqeP5VWzqTK2lhfca9HgmNXqKS1/axpFYxOYsBsTH/xOFoQY22ckmDbC5j/imaS3UF9xOuDrJJlJOd06ktycRvh0+V0Ok8oPrYTgk9dIsZ+a7lCXVW36PoH149ieDlY3zz8hAFvWz1Jqpjx3T8eCtRsF67K9L/zufUvJFU9K0jnv/WtW7U7mi5GOTDav595ntqJE5JqPnF/FgFzzNW+UiK/KssULIbHBfUUu4Y/1W2MshoH1t0bF/S1P8oK5VswvmMEvmRpqErYH6W2hX2YjQQiY9xK4g+0GZ0qA7x+6fCnJHjBpbDkrSC0GWC+XRw5ztq9c55GkRpuSLDA9av17v1RPrctgbE3Mcz6u2dMwkGc3x+6WkY7e++jPzBqfcmzuOD95/3MX4XDfZE0MYx7BVpR0ExfGC+CuWKTjabXKTpAvd7ca2E6pZyI6F3tWdk9Rgl1NpfMB8GtDTIfro7UnNntYi/zZI7eV4DPN91jPcnnkoH9qmzoPasc4qC+bjA+wnckHqn9ynyLRHvtzdVYjrplmIaTE/3OxEMIaLOyTuJwfJVqiR2Pxm1H3YhUuFs4X0NApm6yQ3P/6SyQc57PL89TwSR9k7emSSDzwLPf89J2JubW7JdPCZ0/HyfcH97jKeslpSan2lKAo1ifvS9p0s1Uemm/lvGqK0VeU3N9jmNglKXYA+GnYy6kXMhweMaGyQpj7A39+2F0N2npCT4ft/UEft4/+LnMSBtz6VUL9UsCsafXCWy/7Com8/x/gXRdMjwI8yp3s9g/xczjEd6D3H9SOumNG8lb6y3h0ONm4fxSb7SgbxHGuzz+3mJaEDjlT4Lsw61LsO16C9obOhbcupTPdbVKLIj90Da1sinnpXAPwldrK+VHZjUWLUOqb9Wcf2xkLjU6+cY32O7NyDzq7Kh9vHTjnx1tl2Rzv1jUXM9xuePDuzD/ugeqLG1LlF4JbifXi/eU5dcYc+1Nea//FjsqG3FMqHbp4fxumH+ez0/I6E9XR6IKAkjOmwvzhH1Q/hTcV4uMV9mmB9TP2+T+amVUzLD/AvvLVcl3WXmUDPOYH+OPuZH2hK+fnsQFpEzn1tvPfSCxO+mi0vqzvdKW1/OrNTvvssycpzZdaYrb/fly7RdiE6vkAu9oYMWaAr/rbir+cefBYHtPwUClW6/+08hUNI6ff4f+c+EwP6/GAJnq2RNrfXlDxA4TPpw8vbpapKX0Sqp27oqJGh7Q8OY7eGEjBjLJ3jYmLQfISmo/TpcxfB4XjvkQFz4kXeYEyqKcBKr7zqlxIykKFjedgcyUY9wau/wQsL9EhC4hg2gbllmqX8y4za5unJlVO9pFCpGfCYjw4MRM+8K8Z8LQMit1YETtEtA6vcICLyYZUG1x+sSBfBA+P/qk1N1sodRIOd4S0AyB2ovd3LEIXD1kgEd2gOL3LZgZNSBO6Nue3oRA6GFp8peQU4d34ATWrwAYcd0caXW3VVE3/RdOPGohFPszc/Et2xASGx3PnS0vN2iMAvhdMZPbUe9rgwIbNtwArezLdFp1hEIvXZbKnFoBUlxAQgaXSXcf27ZgIAVoDqlcYHFDkj2egKMVL8Vq+R6/QLqxjs4YQ6B03hJdRgRGL1H8SbfKDnR0SKE09nOYZSGe+FEp/kSELTbACoDenpSp8gUQrsenFBwmsNoXXRcv+/DyA8u1oV6SQII1N7lAU4QEKM7K0BlPlmbpKV8H1SXNrII6N8Bmh7ZhY7WlRETaQwj1yoB6d1dkQbHi1WQV17ND9o/i4CW8k28UG/Tcf4BBE5DQSJuGm/oMC1OIofA4iwEdEQ6mUi/V0BEvh4t6WjmAoI2WYlZlu9EzMRvm3AIXJ8TH04Cf6ftMSB7e5DPVFcvGK9ZHA/I6vQoqb4E/gWPo1wQrzy96Dg9D2DkC2FAenYCyCmvcLqdEhA2TzIX0LWF07t3ViaHQNPvNBD4frTuVA07HZGW/qBN+l1Aq5Zcz3DKG0CSogQnOt5pmO97G/N/EB4T6sy/ZRSoS9y/evJugDC9Lwbzibci11RY1BC4nZgm6ZweI0CtAAhzj5M7WUpBQIevYzW+WwQlT/cZU/W76hF/6QNCvs9qfP3JOQ3DL5zAMBrNqXHF+PnPLJ6Rs/txqNvfAwI+FaTvls8LNfOdBGh7JwPi6WVAJ2aJ8ZcyOPHoG0+onR+PKc3GE4lsBAHj8R0fMH8TPN87V1bU2Dwxf/Y6IPChzBE0CYDA4Gbh75OuVsCpDjH/Vj6g6XUXEg6BoR5gfkzCXQYnrCA8YxAo0WBOrfb+hKAkAgQu1MREkKQAKsgoH5CZiJWqhSbGhxirFdlEJ9gLMhCjIF4KsAehNqdDbV8gSKKAlmV2PFF3NcR83xpYz9O+liCIHQHiCsUCxLy7BXW0okeCmHhVkDEPAY1b3P+1kFRSHl2HDs8KQsHPAeM/mWR4/+8Bgoq8MN9kYHYr6D61I3ocCibpydmSAszzKDx2C8wfuYLASEYQ3PuuawgcAsKj4JHDfgyN3YFOMgUQBltZIEiOIzqx+4CE1RiQZFjuHJbpCQhb9HOJ3FW8H22yQpA6U8wzMXrPFR2pppj6U3tbkOiMIEGlz1Pq0x7G27EAwXq3xHjMNxYgsZf0aggcjHH982BdIEjzhNQPt88VuRySOQIB45LSe4Hxvc2zMdW35QmWYgp7ftwIHh11x7CPd3k1I7stINAWIsz/V4nrByYgUOunWC/rEM8v5yXs+/JaBXEa7J1HYkDgTcR8DGEpiXK5PKhZaj0xkDaJBGgsfWrKN6xvxwUE7gprQl3VxfXWMdZj1H8AwmUzFcPldylhfYxx/VDpiP7Rhf263LMptVIETcFNh73+rh4FnYQFrjf6xls9m8dfPMhtHQXfT2nogqB3qGkvVTLTc2FL0jmCSG2UAYK7O2lGJrPPhCLAANTt3cIk/VkMyPromJ9LEethHuhbahxm7TTc3u4zzEmslzHRECQNq/X/kDo7algX+DNZQdCiz2QEIZEFqOvNYL+D8RjzUWlJqZ8ePIdMXEC4OUvOou+/l0DUw3xE7cKApSuXgNCw91nS4eV+RtA5LuCPlEVGzRTzz39ngkpEcnTgH3TYn80F9uHhZx1flJyCcAjsLI47vx1NL5ETa1dJn70euf/5ig0Emmn28fvRqYzcZb88/BUhsPOnQGBf7IqdfxMl8F8NgatbAKi5iJfI18fyjFjt0Y1DYDhZ2zUEasaogcBljEhmpC3PiGTMlUN22qig48nymlI1UhyitI9bql0BVb6sAgLb4uJESdeUEFk+WluybwVran8BfYE1gNEZm6OAkrmE6y16iGQDW95SdVCmkb+4AUqYEjiafgFB3ZOHyNpLFtS56hmcogoIO23nOdUTDxA4EnGV/dq9UOJmiMweOiBQNy97Ovx8pDSU/IdEyptAqXcoscjXTxiZ9GXNqLcSLmnwnQAqGQQOFSUlvjtEJE3LE66/7+P51yYiyRvRAGHHKBWpEmORbp7Zm0Ogn1ROp3WDEeBKIIPAd2/do9bqMUgDY7pTibbF/duP50mkloDvS7S0qd4hgMrNHND72I7WdFIe4UQGbXNA7JZ9pOblLadBWT7OJMpGCzrp3s4ivZwLQF08P1KtDOC0XrNVm/hJfKCWfMhJEA0BlZ9u90ndPVUierfcgkOgNxUBgbMxIHAUyIDA77CBQG/pAkIf34L4+90a9794woi/FjLGT/dMchgmGN/CA4StVDj59SJDJH7fFmk46lhnImeIZCfbAEbqtAMEPsznl04SpY/vi8KbFMYnpvbwhfEX+4BAogSUK4HBwoHRZBBoOE9A0MyQz+Q9t790XDxF0b8JjkSudxjx0eyO52cQ2GoDAq3LGePNINCZxQgt3jqg4LnE/Qj290knbmsAozwGBE3Glkd1XT4RGuwBQYkZeHQ8P+B9Kw9AWSAmER29F1ka+mc42cNSueN9tOEEcxXX14tPSCe7ysg/IjiBmz6HEzRUOJXBRzFJMRI2QB2pTMNzC+M59RFEwLT302B1aK0IeZWYv9oI81uhuN5uE4xg5FVAwC7t4fcQS1D4orMYfEaAvNHwu8bz9xoInD4/WDXepAoa1vj7LNZm1OkocOqlUMJJmZ0EkLLE/SwdQMa2r1zo2DGkiM4kQPBrDOh25/NTGqhTk5JH/hhT8zg4Rr4r9NocAi39uBe5Enhbj2OqqZUSuP0A4m4XQKA1xXwNrHJ1J+Qo5FQ7tABFp1chkb5WBUGiCQhcLWO83/E1o870CwjsCInBIXAkDhoIfETlhFrbfZoiyFsOCI3x/KMkBwQuuuaW0NdiTYftRETQ00MQZBwYBA4RdGgmnO5uCQjUn4Be2nIAgc/c3VHt1MNM14+A4vC2ACT0hj1C09azzSHQPX1xPWtpqgR4MeVKIL1MAIHCw42qoAxBxXYpvcll/VxwCAwfS4x/sckWVO30Af3bFubPfQ/o847Lq0izkz0j+dHaUV1LsX7bndWA7MenAx0/bkLKITDMjyGg4lm9vyMg6W3Ic6pPz5iPiQboWJsx7JM7w/iMQ9gjcXNa0vHgKoo0WAPCsBIB8bMHgphiCXtHAgSBKsmKiENg6M97gCAN70P0sJ4SySuotRgKYmj53oxs5oBcBoHhqQ/I04bumE4jgvlnRHietFLCyDWHfSpKQPZZumI+XDH/g7UF1OBK4FcDhEYKoMmSHynV1kBRDoF+pD3p8LnCel4OMf+Svf6kxijrReFTEtrEzI5Y7zML89ssAIHwvIAwfYzn3b0kTHwfQbmOsE0MHwGgeLD/Opjv7U4UbrbumUOgPrsdxeBwxfzwZ0fY66uJ6yn4VV05yR8Ogf6xFzs6mA+W9lsMRQ6BaxvPN1qLlX+q1j99JxOq3q6H6AcEciXw3Yd/uIXPDXWkdjsNejAuJGpbGK+5sEdoShAkOFe5hkAaW5iPsLJbasYe7MPsi6B2JbYSQDuREOQuEUQHe6EKImC/grXcW3EInCgv2H9BwPO3g2RJzaQEBNIXIDcerBsIjDzMP89NpnR8PZ3hL4UCoVr+6fjttQ8I/PTk9g8I9I6GMtCJ98h+KoH/BhDY/XMgUFaU9j+DQEUcdnX+n/9xEMjSwfTgw2gGdnKj03uK+PKXEmh2CgVOMvQNI+jIS0BaC0ZsUAICh6NPSdVk+wcIdBe7S8ohMLy1TtRx9QYCyzyDUb/3LoCkESCEQaA1HiMytC+AQBEjQYevSwroK+Qt2eXfkkOgX6wAUatusKDGzchgBCeIlO9rQBsxH4C+1RSLbq0mOfWuG0RmRCi35Lhr7eloYEmAPMMdkPNbptR+wgmGtpoPgHZwoiwd/AMCx6Mhrr/blSpZLHdX6nqyLAbn12NLZrYMp2AuAMGnAJHYxD6+6bjzvEVUoYDoHSl3iOReFzG8H2CE39apB2iaDtKwI1dOOK0g8tpFpP9YSQXZkoeFkS7xe18xPpCzkWy4EkgvGa6/7j8PdNq9yZF/CJOCqO8OIvmDAwhb3/D9d+oeqbp44vOlY7bJ9HM80skrgxMLe4Cgj20/qKqZgNjXGt8HacFopbSBQFEB1A3HpyeMforPH/0jjJbdgbt6XACBx+/1Qa3WHNffak+DaFmcUfvlNkrgdJ2UgLAWnLLolgUhKSDQDqJzGl5o2Sbb7fiD8Vz14XTtRCKPlruieuRg/M9lA4Gm98F8O6wBvS2xU6eD6bsNiGIQOLn4ohhe586Ap4Pt3Q2Qud+VJjl/Pyl14xTQayGsIPY2AwT2j7kY5h5GNY68FzUX3wGM7B1BwN7PPDqZanC6xti8E0kOXDr0+xgP8wwn8Nk8Imr4g0z0WyPcz6hTQSBZdiO/X2wlng52T8B3f9avIGgcY6V8dhcYeQVBU7T5wElO5mXqb9+4/jnWS2obLiCQKYH+KYPTV4eNEvj3EOjoWA/6KYYTEFzMx3J5jQE9i64YHHtwArs1INrUczw/g8DnEFDkmloOCE8QhJgiIGxqrgEBt7XsEE0IAWHKWkp5OnhwH1FqqV848SwBBC6O8zElyu4Y/VACR0O9UQLJQQeqdBBE+MHJnZH9t1LSZhUEBh88/7XXwe9rA0B4sgcE3peAIGdaNunglvKFE0usnhjO3w+TjMeYv5oY4/3rL0Cbdh0BAibbNA1Xbm9AoiHGV1cByeH8IW2JHAEC3YsgRsGzWn+mWUGgvi+icGhWkCgCAtXBIRfpsg2I/Ahagje7qCAwsxyy1ltVUIDxo5HyBKT2Etz/2k9TOlUkjIcRT7GebdyvN58URAviGVWFFoKqUQ/Ppyinea0Eyq+HSjZDQKB2qiCw50kYh6RS7n9BoDrE87vfM8Z/8cL639tYvy6dAcIOUXIm3WknpENpCki4tEvnBwT6pj9pk9QBJE2eC7wflg6maQjonJdi6p/s+51QG/ZrNAEE+tkL6/01CRD09U9Yr/tQxv2eHh3q9oawB6e9hfFdA4K14C2k4bFoIejbyghy7kfYu81itSKTUm4gcEMwH1qk9Ki2MStlvFICzQUgUEteHawKC9fftzoxNdwDIJQpgb0exn+yLqukfIzrUbvzoEOEMmKYTmSEP8bpAfwlgEDycu/ktM58DoH+ZbYYkHwTjKkDdouCzxW/9wsC/RhvlLhb3YH9fnVgb0V3S7rj45Ta6RUQOLIwP6QT7L1znV5IsAzlgy4YsMfDk7xOA2FVUr1ceLAf3/FQXDy0B4JcYe5Q5+kDAsOqnKDzxPWHF+NAwukA9uj8xd/d2xgQPF0DQq9Tb0ut+7tKB2/usJfTjkGHZ0BgcFXwflaXLKHjzxH2YhdgPGdzYcvTwaGwkySi2YsaAoPRBxC4bQvwH7p5FsMgn8D6j474PQGW19e3sAddC0E+VwKnFPbdNjysn1BFeK+9E5PItxL3rwn4/D1bHbgSyNPBDAK1/HHg6WCuBDIIxBIsRe/8Qbj+mrtfv7fSyvQvmw7+RzWL//chcNDt9P5/DYG2sQG0bQ/ljHjFvIbAULXWJsk/gKDp2gIEPuwmHYz4GdDiVTUU58yFkb10r1EYCmuHbC7llo6yEotsmyNSunrjWglEjO9tybwtbGC0bCxapgR2Dh9ExrqQRfSclG/y/LgJVwI5BBqvU0nH3bcC6NF2BhF6MJpG2MIiOrakA6Gdz4WO7RK/9ysdbCfkEtGnB4joXda1EugbExcQ0On4VCOnU0pPGSK977z8QzrY02J8vz9II54O3nTWV2o+lrJIj2OhhkCWDg4c0zxwCJzOLjfCIdAbHuGEl5+chJ0Jvv9Mvj04JdwcvRSPQa0E7oWUcCXwOZhbdBRnf4BAS6+cTA2Biz2dCplMfkCg0b9nxJcHMEK+YB2o/nHySrmV3mSR4d9GVKWjgicgZNNaA+Lg5glXAum6UkrW1knk6eDy9QAERsaLcAiU53Bqw90MTjTcKyZRD4s7dTuSnAbPo4fxOM4zqikuIlnhbRnkoVsFtQ+DIvW9UVmng4n9PEe+WdUkvvvem6p72iiBPRKsAOEFjH5+BAS8JECJNpAzkUOgeYOTZelgDoHP+/dNNeHVQGDrmvhwklNA5rwVG6TTBgQOb6PK6RYxZtlZy6neGudiMMjLWglkEMiVQAaB1vkGpyf6gMDJNKnTwXS+XdUQyNPByxlm7VTVH1Q7dLvE75mCSqw15itxSjjxwxTfP3UDOMFl0kBgSRDkqGdawql141oJ1F29H9Fh6zkjevvTQGCrZRpk8CkrJW7SQOBGmQd0mq4xv+05IFCNn3FdExhPAFEMAo3XHyHQ8lNA0HYOOCPRfE/Hbhfzx81KytPB1t7H/I/uCKJa509Avf0JTk63qnSYOxpRbZUdU64ErsoOnL51gJMrDcwnrTsGhMovrH/pCwjcHQCBPB28lgFJ7cnnTA3pdwi0FAFOMbsUgFbLglOLbMyv17mBwGv8wXrr6E1NoL+bT6iW9bDe9Tucbug+AGnlGOMTj+HkXtlpQ+1uIkb+Zl/V5D4bCAyKd6MEsnRwEJ4nNQQ6S6nA+9kCgrPFOucQGFwnnkQED8/PlEBeE9g+BbUSGIjdZUGG/ryGwPA0xvPR7WVOnYfeQGASYH7q0z7WV1ilEwUySqje6SIIZhD4mWp1Otj/VErc0OkeqDrRhZS2ZoAgI8bzTac55s9CBF5f9Go+RN9TxJXA9+kRUG3bhn1yogJBytHD9cIp5n+gDc5kvgUEesMHxo8pgYU2RxC4PuH5e5YMe/AGBGqPBO+fQSBTAt2oJ4jBp7Ojld4dUWf8vCAINpp0sBcejyK1j4Awv9fxqN7TGiXQXikeHZF3B8+nOXU6eDrcn6Lw8sV6yat0/CgxsV5GlmxUIsKdDh8LrOdpL3Y4BKrtoEf8bk9A0LR8ULyfDBDYXyzaJCqtMezhtlEC8yyZUaOl4/0UcQ/j4QECx5Ogg/cfAeIW62xKva0NCPx8CkDsKr7UEMiUwPs1ePGaQBorFtXN9e77UwmcmoID+18Fba+PRMnQ1gCBrQuCHqYEtmxAlmrCPtJPCP8wn9hb6hCxjVCv71CSDuURHcfrfeoHOuZH1HrAX5F9VpVbwJ4yCNTbvXNKww4gvaTXHTXLSaME5ktrQYmrwX5GO0CgOhwZeP4A0BicV7USyCEwyItaCXSPe0Dgrlr/r33iUKO3x+fj9mr7Qwn0YrmU9NWus/OxBC/R1N1e37qysDJ/cIdD5Urg8Si/uRLoLY34LwmB0p8DgQOl/U8hcEjaPYX9R/2fBIG7dbnmSmBwbgEWmBI4LHRAoItQh0jx98qVQJ4OdmFxqRpXkzDsYdEyJdCiH0Dga7pulMBDBgh8S4BAlg4eXm+NEigeYET0mZKJHAKFQRxQ/S5mkd+aV4XNMhYVWbzgBK6HcktChKJwks8GAo8OnIAa7TPClcDdoWrkiMcXwpXA7yBo0sHGG07YWT/3gIBISulBgxN83QERw/cYRla3eoCCwxFO1AQEB7mPyEt4WBdqmFFK/MIE5LihBwiSBrg+g0AhfCzoNBNTkUaH4kC2UlKngxF1AqKfy0+dDqbGCka4lNYStRRxQMLl0h2Q00oDRLYJIOzoFwWJnkeLGu8vxrNlWQeCcG79EwKvcggIlEw5ChaKUJDH4AiccKt0aXcLI/S6jQ50aEyrGkK7eJO1pjXpYAaBf58OZhDI0sG+cgK+e26WUTVzXog0DTiRboDIdtp74pPxEFCTfwGBLB0cbMyWSmZ5DKOU3GHEjweMT7tAEGA+1EKkpRDX6eBRuT3j31+rTUhsA+J6334amNpDIoMBIJFBYDgawQlvMgFOoTPFfCtPqwFZuOWCmtcrIKhM8HvP1RMQOfBEOHEXEDi+VEogIm1A/VM2ycqEezKfR0A8UwKNEaDWWO/hxHszvP/O7dIogZ4gSGT5nlc1TgqcCO67INuRViuBPB18zBGO8MYQBoFdc/ygtgUIpOnhjvtrAQKdMWZeuLoBAjfrRgkMS912SJkkMR3fumXqryaA6u/80kAgDPSKdLbajGpa+Yd0sJGeTiSY68ufSiCHwMP0tOI1gXSSC7i/OyBQLwER/mmN99/9YD1ozgnP+3UQhLxHGpxOPK+U0YHlkH16ulAzOklRKI5aBq8JHLXgdOlbbSBw6KvHNJzkcHqnsetRtZ8eSHBqA0JWoR7Tqf9SIh+x1Zakq98hkCmBjzkg0L1V85XVBM79Jh0cDFW8n9k8xHo8uT3Rf20eDumshLomkO61ooZApgQGRi8f8MaQsX9GEIaYZ0uGeQhUIi0xpZ2JcCaT8e8QeCiq9FulBA7tqibxNsV6Xu5HO/x+XET+1gGEJK1vDsiVughKu177BwT6smeq5P62ptTdzMqIrp+TgrT1qibR0SqobmH8++oFTntfpePEl2BwCNR6mzyiXhcQwZXAzvya+ldLqSFwmo/yNLisAEWsJnA4EQWRXlvJmUOgphzPhA6uv0OglQDCtBbeP4NAW+gAilo36U4+t0UNgT+UQFYTGC4XUpsEyfxAx/IR9ysoCMLkS9Km1mKJ9RDngNDFx86p4dhCGiY2IPCXEkjVZVGng0erSVMTuJnGLlcCw6ECyBLUlo/xCjqpP4q3CDqeVU2gvD8RquqAxsUtOVJrO2kg8LiK7zwd7KsvzL909XxQsj32IkovDzxPW/NrCGRKYD+JawikYQ4IuwtWRMdzNU2ppGE+MiXQST+AwPT6WHElkMxKBC2mBoi9H2DvWTqY1wR2TfdF3beziTgErvfKF0GEPBSj/JwciLX4ACp7SlMTuN4CQtXIbNLBJ2c05engULgCQof+IqGjYN5O/Wy6rZVAr7dqIPB7eGBUt4dGCTzLozUlz8qer4VVm3y8U8Ih0O8qnkM+8hzzR1Wrmj8HELgZyISng3lN4OwVL6khixgflg5mNYEMAoN88TBIOZlPqbHYwf4wCPy85C6HQFdYyG19t49rJfDv08Fuu7ee6R378f6LK4HynwKBbVFu9/9pUeDg9/8N/0wKHPyLKfD0gNcaTS1QGysKjLYZKLBrNRR4EFpXrPdIicJuzzd4ezCnwOERs5a1BzMpMNgTeMHE7mypdZzg96wFKHBpf4+giLVE/O92V+eDx7aOVdM+Vu1orQzmR5tnUfB+NlKga0TwCuMJKDDbna6UHNrwQmbQqqVA00tAGdETFPbtyxc6VsyGAsc7hIaTtXABhS1BVbfP+MApMLS+oJBhZFGssi5CbyYFMgok6hNWc7uC1acnUI162IFC+4fKir+eN14USBd7eMHLNZvX+eD2UKop0CL2LQrV1FpxCvwhBZ6mJ5l68+eABIL+VMlB7dT5YJqdVmfSC0CBk9YEVuAGeCLjMN5Q46HmUdjOY+OnFDgj7p08148ZzwcHkxmskDuQQbnSrZECgym8grvWclDPvJECx1+nkQK/e1DgpL1MCY3uK6emQHp9Edq25DPZdz4JLwrkUqByuDzo5LyUU5p9QNEdIThTS3NAaduiNMlctUBToVaI4XKL67F88LC/QqhbHGOE+p3vh1Mg7d2SN6dArYjgxbaHJh/MOkPCZVDAK1hJLQUGn5ZVUyCTAnlRIFYZKP5wgxU1x7j+ZAwK9EStKQrUXcwH1hnCiwI5BU5mg4i3B79uLqiv9OHFsjYokEmBZKGDAodASiK7n5oC6YFIEsm++oN6u0WX+K4qqEQqfs8HZ318/1dRIO8MYVKgfozLNOhZcUG0bqukI0EEBW+U54ps5scZtdUYXo7lg62eVneGUGPQSIFuWc3v1wNRycBXMB9sqQeq6oEC8/dnjfGZ4Pl/UKCX5invDHkBzqlxFHKsJwOUcRwuaimQtjZe3R48fLzh5ewnKMZ7gQJMq4BXXSzg9W6nzOdSIM8HDwoPUaLmYf6Itruq88F+2hQFMinQjoSmKDB5BJXUXFRRgQIKzFIlp46q9NJAuYMCeT5YvpxSn6gYb9YZ4nxXjRQ40zoRnboq5mcwBwUee+s1vPQOFDh8/S4FDvdFVWQJCizyikLEPSiIUaAQgAKNxwYU2JqVDpnMFjUFUnO7a5NtatVFgTwfzKTA8TUoCS8KZPng0eSQYz528X6z1gVR515vOkMW/SqfL/VBgSwfvJ2CAscDUGDwPCkrXhTIKLBuD/bsfZ0PbpdYf4fOvC4KpKOvNeP5YNvJMR8ZBU4SRAFqZ3ASeT6YUaDZcdqYnzoo8ON1gONP9xQFggcKVMrgQL27jvX6Swpk+eAwixGlLc56QT1/Loi+1/IoyUQ8H5cC5e9qRr4C5p+TVZ0WuQKqu++PdWdI+LFAge3w69Fp+Hs+mBUFurMhro/4BFHYJjv9LArkFHhbwx53dTwfkwI1R+wRng9m7cGTYx/z9+ssYI9zbUy1gYjfWwqwB7ZWRQEVBfrkMwH7XHZeTYFSmKzI4ls6PB8cJjGo632ZX0BlsP9+KZYHPXXmL2qcgk0UmsMSVDhriVV9jUp4e3B4fLi8M4SaCvzPgxzHdVHgsb0yOAVOcdcpzwfPonVCdSVEFMAoUO+BAi1d2ke+F2N9rr9VJ9hSwfOfq/vJZ8L6pxTI8sHaey6TMNeflHeGaJ9bQ4G99YPQUaQiKnhWnWmMAvEpUKCrwh+1xk0+mI6XmH8rq6ylQJoPsD5mq1HX7wxWReqo/XLAKVB6ISrmFHhwEI+yfPAPKfATf8tounTj+1+RApU/hwLbHVn6d6FA7V9Mgd2gA68itS4pp0CmBZL+E16ZJYQH5FQnhKm53huG74yW1N2ScxpOaPGTArkWuNYTUODNg1e+vApQ3V05Um/QkaKQDncH+I5OTYHh/vo7BV7XDQUyLdA62mnk658YFJh6d75JDG8N+aUF+p0lfHHxEC6wakf8njgzB0Qaa/i3Pr5E4bNj1VWB1n4liUGrn0jE9h4+rwoMlBBe49jrzKi1a18iToHLm5zTobuAF9qvYNV2jn6j2n2rkFDIk0YLnC+xapOetCXWrkpAVBT4ozVk4rTx/INP1eqw+0rUOWmDiFcFgpIW1PvYTWtIguiMDvOqVHz/krfEbrmwsru06Q+2O5dDtSlDQ4HndwYv9fUyEs7vxZ14VDhQp7zD6zspqNvdwyvyhLCfyLUWyKoCfTcQCmKvNHjpVT8FRbYLyvuDOQWyhHBqBVuqiosC9+vj/bOqQJYQ9q0SFPhM5xl1jrh+4B9AYU+tag1Y7hstMCs/dX8w1wJ37uJNx+KxH1Fl8KgpUBXWDQXOTp2AWk8/S3lrCNMCieX/ToFVQthzKKxgMXqo5Fs0FEjLFijjV0KYHt6lRHaKlVM9NRsKlMfjN530u6BAYQoKypO41gLDoQtqZlWBuh9jPIIxohpGgbp4ghcz+kWbbBbjBx2FcjcKpPd9QIbrTsS1QF4VuFdBgZqxQxRxr9ZL9DpWlLYEBbL+4FnveaVGv9UH1W9bW7JV4zohHHaOkkluNKurAgP1PnmT9JkEVDMFUPYpKwqy+XzXPCH8QwvUzpUWqNu4PmsNsYJzLgbLR9wkhD9bjAdLCKvBrqbAoBDw/pJD9fulXFXF/k6BrCqQU+DuO/Ko5exAgbtqfkUGKNDc+IgCCwUUuLFBkdbqdwrcf0CBrCow9FZYf3+fEAZg57w1JNgXD7xZz5rx1pAfCeFhJ22qAhkFci3w8ESUNXiEMU8Ih9nkcSDWgGmBwz9UBZojVhU4nUg8IezqQhHxqkBSnLCetXWTEP5Bgdu8ikIuWaMFMgqU5VFF+RjPcJrBy7OEMNskxt/mglFT4K+EcPtTJYT7nWtKv/Z1RW7vTkInq0lDgUNNP/KEsP+ePu6cAn8khIMWogLeGqI88jfpGJ+6Pzjw2yaodAIKtF5T8NDyui3I1JQptbIHotj2xJRIqzM/UjvcIwpYnxB1+HbWpmrSyhEPfhsKVHefFgmMw65uDeEUyFpDFsWnoUCmBbKqQNe0UsIp8PAEO3rtKiEsB/dq0y55Q8c7tUkI94bJiWuBfnpC1Pq5zCstUEaU/6J4Psfu4q2bw6YqEL9KqeZSUM5r11Agqwr0px3MB1YVOFH3TUJ4ZwIb9c67Q7gW2BuDgvTu9ZhS32q0QFPLM0RNXavQ8exvzMfDRgzoQJ7pK2nxpVPRhmWJWqDAxWLkUnOOqDFo7xBFnC4y5l9wqkqLRqbJqwJZQtgfzCYDToEsIcxbQ35QINMC5TMo0Iq3sF8zVcLvPWC/NWVwToNxvpJ+bBLDtUBWFeguZdhHV17WFGgOT1hPh7tUVwXajt9QoPY+Yf1+ru2UPgrX5JvEMAr06dysW0MYBU6zlVwnhH9sEvN5lGe/l49LkWuBrDWkM49K8pelwP6fRIGDdqf7b0KBw/8bFKjGvQti3085I+dNckeUfG20wMTwbnQ0nSspp0BLSlbUHlYNXtcQFCEFWd0bEoBn6oww0wKpE8CLsrLAif+WIr5VINMCzfGlosARrAwrC2QZYU6Bij+qMpIUXuFiWweyD2xQoL5stEBnjtjZWQ0zxE7+6kzGvU6tBdJT1ZDHygKHhgsrN6qoRu2sD3QqnySR3qTHgPjWh/KyQN4bYijwOj/KAj9KVtDRZgMKHdmxScI3rj92Ww0Fmt1OTYH+RsYqNI240QJ/7RJjKitYGUeHFU57ofwzI8zKArkWyCgwrLZKs+RukxHeF+WGNwjXu8R8dgeqR4UcBZO+ACsqPeD1N68s4hlhPx7VFEjD26rWAtVu1SvBKDCylBedajG8+FRNCrL1sroskFMg1wI7zyYjzCiQZYTDlgSqWRZfxPKfrYyoQAZFVMRBx4tHowUKu1HOtUC6nOP7m1unpkC+VSCjwOFj0hd9klcNgsNqK6xSwPizXWJU+ggw/zbNVoGsN4RRoN+b/yEj7BcCKIxpgXowrXZJGMsOzwiTk4Hn3R3jAe7/U2uBwWGM7x9M701HnfsA83eJ9z+8yC4lW/MEr7KCl2W7xBirG6iD9YbQNmu43TW9ISwjPF32ulF4LIRqq0PMF69vgtqVFN9nWuBEOjQNwq0AFMgahAOiWQXpV1q6eX/1UzrNnlveG8K0QJ4R/u6P45+9IfnhGPKywODg4f1ane6aTr9xL+Ja4NP4rKk+msALhCH+zsoCR1OSi763s1ZEjuM91wLpcY/1zBqEDeOC9ce0QNYgzHaJ4WWBrDeEZYSDdmeJ9aoefU6BQatT1FsFIlBotgpchBUFHisKFAPMt9WrKQvkWiCjQMsaNRSYOGFObSnviZwCmRZodUN4faYFStORSae60TQIzztC3RtC9xdQINMCvSPMHs8IO6G2qClwcQAFEh8UOL2qoOBLtcuKsglqLTCUiVxnhIlZlaMyCvy1S4z/eGP+sYywPhZL4p/fvTshJMH6Skfgv8IDBbOM8LSfwgszLfDYqcoCKy0weD4xfm5uJVwL5FsFMi2QuFae8t4QlhHWhoEg8rLAvKWBQjttvL/XoNpFZYL3Z9uHJiPMtED3ssX67E/xfotO1RuydqsoaN1khKfdR6MF2sv4SMkhxf1qGtbfuVXWFOhvj6BQc3cq6q0Co3uLknfg/u8NwmyXGN4bwrRAlhGmvtZkhMkn6KTBK8b1HUPY0ClRsX45BfaaskD6kUtEaZ51AwUOEUVNDnLdIKzv+k1ZoCvOKbUHZ6zv+xsUeGt3xtQTupgP6biqkJiCwtlWgTwj3F7tEJWEtKFAtlUgKwv0ozXePysLHL2vsP9OWz5zCrQRcdVa4FL9ij8pcBZh/VtfE/P1WpWVst4Q75A0FBhcjg4lnXuTES6Xu4SaSdwWgyjazshp/6gzwuGhWn8LuwQlfhM8/7NsKHCcrc4p7w1RvBDrUX/Dft9geXmDsL5fNBTIygIZBYZrr3B4WSAhEsbHihHLsrJA4zRtp75TJg7fJcb9qLA/uwT+h2mBrDfkR1ngR84v4jRJ1xIvC2S7xPygwL+2Fjj4cyiwI0mDf6oF/kX2CvxXU+D7lMTwGrOqmaNqDll/hTt1jA+8ctS/1hRor5ZKyjuEmRY49I6YhZe1VG8Ybd4kUCDLCP+qC6TlzWyDgq6w0hsXXmgSt+q9AnldoC3CCtkjue4QDgfDss0pkNUFci1w9RrfqXtfg0J/NYeY2wNWyboLLzE7gUKM/NZ0CLO6QONbNHWBbMPoieVJabCeP+oOYTdwGy3Q1x9z6o3PTYew1A4Kanx6KeEUyOoCGQUGr6W75dvEMArkGeHv4o8U+DLne2rng0qbqygw6doK1wL9aNtSf2iBQVl1qGodzaYuqToGk1NZ3e8DVL4cIbZnFKj0Ki3wcW0ocNMuZ1RVaRbRUVuqtUBX8uF1kn5RN4ewDmG+TczlHj6ouTlh/FhGWAqaDuHgKTQUOByYoEDvVp75XoF8mxgpXjug5NOdmrrwBwr0/GqvwkNgOaQjVXWZVV1g4LfAXnPFXXEKDKZTSyKX9PqhZnfbTwNtD1/GtEBOgX0D1MWaQ1hdYGD0iwF55DG8fPeL9zvz8Hve9fvmHcJB7j5Ucjocab1NDNMClW2n7hDmG0arY8wH/ZuDCn5R4OSsNFogaw4Zfb4nEh76GL/r0nL5NjGcAlfd0YwOZ60MUcMdVKMO1k9K1ptuyimQaYFqVDWHtCK8v54BCvSm+yYjPIuCuM4It/dyXRc4Xd7w/MenV2uBlk4Q5URXxP5FEtd1gb7p5m0iLh4hzwj7jwUoJEuUNbW1JbxoVrgO2ZifmKr7SkvSr/BC235VZ1hlhMNwhPlnusc91Re7qkN4jPXcU055nRHetTH/QgMU8vcUyLRAXhd4OFsedccqKPA9N99cC2QdwsHz9HtGmHUIs+aQXxTIN4w+iKMdnb7PheiPTg0FauNXT6TzVjIjkTCvM8L08lwZvEOYaYF8r8CFpDUdwunQPBN7swMFjlpNRph3CGu/dwjbWqMFBnI0kcjoBQrWrUFTF7hY2gXXAjE8O1BHWSLqtNKGAllG2BS7ZeQ7rV5BRqPjjNcFci2QbRMz6qZVc8gEFPirQzjod//QHMIpkHUIMy2wpkBrfaTTWVfA/XWT+48O4UBZYhw37xL2h/RAgUwLZHWBk+EOFParOWRk3NuE1wWybWJYRtif5rCv4yrqG011rNdHiKjjvDrWFBjqSmwQZTGuKZDXBdLep6bAwNhXdWyKPPpZF8i2ieFa4OoESupmOqKCAQUFytrgXe8VKB1PqX+8Sg7XAlmHcKgpoE7tXGmBd3KJgqsMClTzHSjwlSCKKQBo5Fw1Jw3tJeZ3R1lUee5sUncIv7xVTYGsOcQXLVD9eLdw621i5qcqI/x7c0ioyeaMxO0qI2xaTXMIo8CxkVcV5b9nhNXBQSVzSXmcETUGLvUmi7zaYKuhQNYcElpzrEdph6hgNHZBgWyvwNK9JNQ7ddspp0DlCAq0i3if8g7hpNogfmxssvRHXaA9l0GB1r1ok6DX2mPU82qHB8QBPCPsXD38nXUIB0v83shzmw7hSMyaukCmBbIO4aFmN1rgLMtqCuRaIM8I7+ZNh3B/Odr/zAhPe+6FN4dMZ3fb4R3CTAv8yzaH/GrR+H+Lgd2OKP/T9pD/oWKgOqvKWa0rlkVrKc9IMhrdGWbUGBhfd7UYGG4vr7o9xJmPzinHQLMvlNRtK9eUnxuy22sJHS1PDQa+Z6fKTapSGs4+zzMRk86GbxQTHgYINnU7CKhRtaPwLaPTaJ7Q4W6d4lty1R6S6Dc6dQVcfx+3DPKKhTlVs1OTEh7InQtvD/FvZ+nnltH+OoxrMVCf9CVgyi6pxUDWHsIxUBdh9hkGUuUj1SlhjoGHsCo8O4d3ao+SRgx8Fh1gymsNM856hJPv/E2dZ3kjvDDw0g2w7LUezPA2lA2yPyoKHeaLQRRuMmBUWwPmEH0FDGLtIVmh1e0hVF3geVl7iDOygIH6Hmac7RbI2kPCjiG0ibUDgDmLZ0aCyIWbZj3CDAP5boG/2kP82UQuyGS/eNFJ0VMiSlNg4En97IGJVhpR8wg3dmhrdUo41NZlXRjIUsJU1auZYTzrLaP5RjHma57VuwX2pColW2GgmhwLMRwkuF4gyEs6GQkwY6xHmBUGGvduP/XdzQNYVcQNBrLdAu+7Y90j7LuGpf48N+RXStg6BnAY511i8JSwfnbw++oSGMow0LTGwF4mBh6rFPUPDGQp4R9bRjMxkBUGhrTqgU1fD4/aUY6wY1ft1lVc3RkdRRrmExMDD2/vSe3PugusC1yDOK2qRKq0YIa/ZPWue4SZGMjaQ2ZWHFMv7JcpPzeEYeDwNO5H1KtKIkp5NOe7BYbkbhpkCL9B1YNxIvQ677W5GMgwMAyfwNSnom/oSIt7Ed1KwMDr97PmuwXS8NsUBjIxkPcIt0h24Clh/4IAj8iLRU6H8lWKeEp4X1rw97EDDGTnhmSdbFz3CLOUcLae1+0hVBcwPkorXNOhHyAM7K0x/0/jCgMrMTCcf6otc6v2kOGl6kk1elK9ZbRV2CUJ7rgMvl9dn/UIdz6PVY2BPRFuNrDg9tLzw6zPDWFi4JoGM2pvSJMSJr3LpurMRBjAtoym9z+KgfLwmFZhaY75RrCe2bkhuB/8fdwpHXL/XEpqXW1gNGsPYRvFjF5yg4E/UsJsy2iGgdZcBwayHuH+vcLAkQEMyKvCrOujEgPP1ZbRZ09akdG8EgO/C2DgIFZqMXA0K5r2kD0ZH3lhIL09EMYdChmYe1qdo/Do/aEwMDiPEQa0VnKdEqbPtGkPsT9PYCjbLVC+4u+sR5jGQ1P6gYG0OGK+MzGQ9QjzwkDWI/xDDGQp4YnfuYh8oxiGgUwMDBcds8ZAdm5IODrAPrzksY/1+umk4fnYpISHhYbr+9W5O8voWBcG8pQwLwx87IBlDANTv/viGOira2BgK+7UYiDVvgusP+0x4YWB4WRvNrsF/hIDFefkYf5GWHWfL+bP8vtx+W6BvD2EiYFubDcYyNtD0u429e+7eMV7hFl7yGxCkoJsBmUtBtLFbLUldx0YqhnOAWHDRapTwtYggP2fbzEfW511jYHUEgc1Brr9zV7kYiDbKGb4HjQp4ctEq1PC4d3D+9EGHsKS0645N4SlhNmW0YFxyQ/kDKPyEwMXOeY3OzfE122EAUn32qSEpSPWP8NAlhIOdAfrg7WHMAzkYuAvDHSzy3XwY6OYH4WBf+32kPafc3BIu9uXuv8uaqD6L8ZAexGs6/4QpgaynDBXA/cJ3Fpr1r3z/hAq9PeGYV/iFfVyDRjITg4Jv9aVTmkMM8hODhEGcqMGLtbmz02jfcT0Z64G8v6QzgBu6Ditjg/7tWk0w0DeJcwwcKq0bnCzmiL6H+tZ54TZfoEhySWYvU95qdVAVhnIjo9jXcIcA5kaaGozLEMzbP3sEva/20mjBuYLYOBLaSoD2VYxXA3Ux4taDaROr9p53kA058IqiOHoVWw5BhpacSP++1PtF9h2sexDHW6YHR/HMHD82Q8ifnIIVwPTGGYmqPoTWJcwPzkkWlsHsjqWjRr4GCO6Xg/gRlhO2B8Z7ptku0+dEw7aA6nuD7GnHj6/Eos32bSEPc8J+4tVWWOgF/eVyL/24EYLHX+fdDK44QfF+2ObRrMuYboZYLzaeSfhW8WEjnp1+KbR6iWRxcA+AsOZGshPDhmpskPc6whuPk1LQkfPuCDCR6jVQI6BbL9A22v108B4J7UayE4O8cM9zC7rEmaVgbw/JK22Iprsp/h91iX8Ursf6iTtdhTm84dK7PsR769XqYFZbtU5YYaBP9XAX5WB6en5oePVGBiYRRj/ZfCpN40OdntgjjrTagzklYEMA3llYH8q1Wqg2oq7kd+R3VoNZP0h/OSQyJufqPP51R+Sz2PMlG0p8v4QVhnI+kNo9G0duBo4VIWmP+TXfoHBZTRpk151vKFx3jZqoLdR1lTfr3tpOF1V2/kyDHxWlYHfU4OBbKuYH/0h5qD/BzVQGy0RhoV7rB9+fFx7jPGfh3Dzg74ADHzLx4i+9hOJFLvEo5qf7EWOgRcHGKhPPkq1fygw8GhUGHj9PSd8SZsuYV4ZGFrujpLWBGHBa4P58V08C6wvKpHQfrgzItDO8icGsv4Qo9TSNIwvwLideay7hHlOeKKdNtTQ1T9i4LDaNLqnAgO706Y/JAgVYDRTA3ll4PkBDM3iVvkzJ8wqAxkGBs6uyQlPgxfmryA3J4ewykDeJUxP1wWdehUGUr/JCTM1kGMgUwOHw/kf1MAf/SGsMlBXXkJKl5PHm3cJj1OjqQzk+wX+6hJmlYGTlYL3cyNVTYCwxvNuvXYUKF9g4G3Q8euTQ9h+gSwn7M4qNZRe4zonPPT2COvZ8XGi8S05Bv6oDFTlolEDWX8IUwP5ptHjTrU+vGeKMDOQajXQ8b8dMXxag3ezafThFHE1cFKpscNt0aiBwTeo+kM02GPWH8LVwConTMWT8Cb7hRDQMVP7WWUg6xK2hi08D6sMZF3CRpg2XcKsP4Qki07Kc8IcA6vKwGBRqW/TXVKrgT/6QxgGcjUw641FrMdNowayTaNZZSDHQHZyiNahh4jnhL1D4MD++FV24J4PSDT/IqzwpbbI9wucurJRbxUzv8L+9lbVfoHrFp5/qOP3mBponggwbynB68Wd7p6a01BOwyDG+LPj47gaSF7AQP/S+cPJIZ2k2g+XqYFsv0C3tcuotTXbqV+qD4fsjnh+XhnI9guMzbj3szKQ9YewTaM5BrKcsLCPr4RjoGeNXr4IVy/+ddXAP+fokHZPEv/52SF/EQz8VzeI3H1gB0sKU6W06jZh1atOdY0duDWWFLbEnSLS023YlAZeCmAgKw1kSWG2WQwvDWRtwhwDWWngpPtMeVKYYyArDWQ7BvIGkV+nCHMM7Nw+f1ADOQYaJ0UMHm+4cZYUdtqjLPqhBhLJaTCQqYGTdlUAzbaNZgfIkUCVRI6BTA1kDSJ+qBYqx0AzLREds81iWFLYXqxSmK0bMNAvug9EbxMFbuDwOPAGkfFVhkNim8U8pc+HqgvrRkLJjms1kCWFOQZG++uAlwbypDDbLIYlhTkGsh0DdYeeo3Cex1u+Y6B9AkaGlxfMqnJA3D20c2BsbwAzug078zopzM4OeQ+tY42BTA0M5eBAnVPVMLI8yAXZ9sdPOiIq7j9sJ81mMV7WNIh8b3GdFOanCLNto38khVlp4HC5U0iQKJ7B24T1W3WK8eAIDONtwlVSmKuBrE3YPO3+kBRmZ4fw0kCGgZ70bA6Qo3IQ8LND/P1MVkl7YC15UpimY7i1p3Ft1MA8EVSinI+UY2AoDC1Kpk+5bhDxB7I8IJ+9XGMgtSVgpH0GRrJThMPeGePPzg6ZKnO4Pe1q3jkGsjZhjoGmfpxzDKTWQxqQabF40uGo300D23KNSg2ecTUwKNNqW+Vq22itPP7vbcI0qgr2d+r4xs8OCRW6O5DuAvN3rDvAHNuDG2VqIEsKh6c2MIAlhVmDCC8NZBhoxnIvCuDeKG8T1tTf1cDs0SSFae9irchm8zlQ63DMgdUSsBAxV05Hs6pNfqC1TPIZliFWQvckBsq5qLY5T8aUnOwj3JS6HJBn9+FTozM6EEp3mE+963pDR+rvauD5Cgy0NYLnZxjIGkTGrySP6B34ScYZMGgYesAq1ibM1EDrPZMIvR7gxr8BwiCrN0YY1D/D7V4vHZOfHcIbRNhmMUwN5BjIdgxUu/smKTylDQaGlzcwkB0gN/aHwLZWWiW1KzXwR1J4MlFKYPS7F/nSaldjICsN5A0iDANZUpirgaw0kCeFnxWGXwxg4FCtMLC1b9RAElRqoNVqSgNtqXNNg4OyBiaQ456Otx6wvFSrMNDUT/wAueBCEcaxpDA/OyQ6wN7yA+TMuGp77fTe/BRhVhoYJhtcXwnWS6ovXgiDgu/9Tq6GDIw/AgMDzwdmiOn8WG8bPZXLM28QYWqg/5laJt82msTTFgm2ijfjSeHxaXqptnkHRpmLEmFIlJ2wErfNttHj7N4khbejkALjvh1gozyo24QNVzul4WTdbBvtLq0MmL7G8/LSwMfoEvFThMv49OTbRtPbPMH3YyuoN4uRikWbHyDHk8KsTZhhoHbOgemsQWRpnzzqqp0OMEvB/Kn22qbjW5UUluRmx0BWGsgxMH7GVdirbcUfSeHR6KySxTdxC46BpC/i/SUaMEqQtebsEHaKcC5lDk8K8waR1u2UUCtcNxh47XwMqh6UfdUWXtRqINsshh8g9wsDaXtRSOSqnw6wZ54MLHZ3K46Bk8u32uZgltenCLM2YX86XtWlgcP9MiM8KVy2LxeeFA7PK6HGwMk0hf9lpYG/1ECeFJ5IwdF/ldtm2+i/Lw3UW6M6KTztHazzXxID/5zDQ9pSu6f80w6RvwgG/qvVQLZn4GQ+qSqKKzWQJYW5Gsg6REarNTAsrJKy5QsYOPHKFR213nBTp7Q6fcBwr7w2kG8czc4R5h0iLCk8+KyBDesdMLDjPc/keXogug92TYfI5yQgOp9PspSaVAY2noMdx0D/G5YHMiqUGzUuI0XkSWHWJ2wIE2DIziwK3ifMj5CLR8CITz4vqBV/mg6R60M5UPueNElhOcwCak4SmFl2hBzbLYYnhUnVccF2i2Gnh3AMbLVaD0qAoZHfK+CGmBpo9pTq9JQVzMhne6zVwB+1gR4xKjWgDYxbWGGfmmQ8SKl/2hl1h0g7b04P+aUG0lICBmrdbENJdGmSwgwDRxsHsPNOErjlNjDQXgRZ9CMpbCCwTMP2Fm6b9QlPnXFzegjDwGnbgBtvCzCDj4615xjIN45mGKjPVq+Id4iI3qhJCn8V2/nRIeK/qvFnp4ew2sAfGDgWjJLw2sDJS1jBLVUdPM5GrjGQ0BkwcCy7bWLMtCWdOFOMP0sKD3qjoN44mnRjlW8c7aYiMJdhoNfqvulIFNvRj9pAfnrIbBlTfo4wrw1kGMg3jnbsBgNz1wMG7t4NBrJzhHlSmPUJsw4RL37ifXcWUo2BLCkcPLNiQG7t3YtOnsDAMLESk1gHYNwPNZD1Cf/YLSbKsJ5YUphj4H17rTEwuPaBgb0A80cdRghzGAbOLGvEN44OBhtg4NAR6iPkuBpoh/YWbrzfqIETo7PhHSJBEOL6rDZwFFUdDb8wkPcJsw6Rjq4UvDaQq4HGU642ao+apPAvDKSyNJE4BvKksOVh/Z4kYKCzfmP+YwSapPArbTCQqYHEE6ojC4vVgO8Ww04P4Wrg5OOVdEK7DQa+rvMFHSkpMPTSkkyy/WYmndynqcjVQIaBbjtrksJCdN3S/0Xem3Qri2zt2j+IhoiK2hQIQUCBAKx6qLhELADF6tefOyIkn5X7jG+8nT2+nfu8vXxyraUUETGvec9q+vqR5bB1lfDU9zwozHIDH70GA52eDrdlt8V+NtTzNzdQ1AlzNXDc9YEhj11rCOzD83U3ZaMG8ukhvFtMuLhNXsT/Yd1s9mNgoHrp3UVuoO2c2jiPbG9G7s/zipqjAfZn0YXZv3jAQN4zUHSLqafA0Fnnhv0YZAwDSQeYerkBw3huoPJM5r+DwrxO2I9mwLDbatUmcznE9S0lvB+eGxjl+xXc8Ce+v+8OX79yA6POExjI1cBpBWwVuYG8W4wxHP4NA/kIOaEG8jnCHAODC1nvhBroVD5rpO6v52Rdql81kPar9d/UwN5n9hJB4amVAUNLo0eFGijmCC9cYL8ICvPcQKmN+7PW0ZOOPyUwPF/WbbJgarRQA3luoNsBhvGegb9yA3/NEeZBYaJFShx505Tlhiret3E0VwPb96TpFqMt1bvIDfyFgafRsS0wMA4edUGy3POp7zC35Y8aKKaHWE+4JRwDuRooMLBIOntcT7/NgvTAwI2qfNVAERTmdcJcDQyCLdbjXmbdvt5H7N+DhvMjkx9fNTBwro81iaL3d3qICAorpfINCosKEXlRNrmBFktSMqvPBTvx0o5FhQjvFmMn51NOT2bvJHIDxRxh3i3mT52wqBD5Uycs1MA/PQP/uWrgf2Z8SLvXH3a7/0tzA+frdEOJzFLcgznMiGx7NR2vhhc2/q2awZv53Flhbl8WQeHJ8NzkBm5l5mcuw4qalz0wcLzEJ6l08W0XE+Z71nq3ajW5gcP+/hsU1s9bbFtFBgaWK9ZEi7eq5iUiXA3U2wd4662NeiCj7fFOPbcekKiY+jbZ5Mrf1MDH8/zNDaRWbQ9Jfcyu1ApuDQZOJ8emUJi3juZNA83TGRjGg8IPVqjHmwZSP8ax7xTZt2lgZI1hRsInMICrgVGxxjG0c5wV9RbDUxycKDDQfJXv300DV1F9oDqNm9xAjoGiROQ9ghn+1TRQX+MYEU0DF/NGDeSThB27YGpOF39fHQGofIicyA3kGOiPPsBmUSKi6N/cQKbutIm9KL/tYkRQWNI336CwyA3kGOgOKe6PD5Fb24sL1V3aBIWdRPoOkRO5ga0+MFCUiPBJwtcEGMiDwuHqncxE6+iRfSphRiz1LoLCunk+k8jtJ23WNOwjgsIBvUs41lvqilpZhOdPPJaLd5L+pgbyoDDPDRQlIjwoPPI+bSIKhffVmYrcwMjt4v2UG6VpF3PebDSRG6i/Z01Q+LHbvIQaKILCvGkgLxERQ+S4GsgxULSOpuMzMK+dN2qgPn+8qBfuOnLgZOmYGC21UQPXOZ73r0nCiwgYyAuFebuY4GcDs3wt9jd8Xmsgh6dJ66sG8qBwlJc49kWhMMPAaLZvgsIjo3/KBQaK3MBuvwu3oEgp6d+ZGsjaxYTvIzCMXs0FVwll6nSSNenlaob1ZABT1FWC91vsv0HhMIzx/nhQWOtKTO1hZpS3jnavWaMGvtbvQJSIRNtO8VUDvfO7n4dmv8FA1wQG4nng5zw3kDcNDBwb+687YE0ptRuwakrwfkau35SI0F29gxlWgPnqDuu/3jZq4OyHYRkvEVlVrF3LHwz0b58d1cMDMPD+8yc3kGFgR7MPxIqxE8aZBmxTjO5XDeRBYTE/pL37VNTRuw0G8kJh4uCTIklds/35dr9NA3lQmIbqFwO/hcLLakkna7MNbH0BA08TNt9mvYWb97OC2edqoAgKb6NqTbCqvyUiYX11cN6YfgYHpyXh+tb1i0Rb3J9oF8ObBvrTBbAsdJohcgm7Pt40kOqz4kXI5Liiswdt56G2AQb+HICBI9s/5kE1Anbfa2CgfWKF0ie23vxT2qZjum1KRHhQ2P7RWnmkGrxp5XlO9Vt0kQOp3wSFR9kU+8FlJWN8fognsxK98RT3V6ZuQHU7Bgby3MCfQmpyA4d9uDEXCW4nLxERuYH0WNZ0VF+aoHA4qB50vJl04yh2vR4xM7ghltUH5rTGwEA+SfhXiUg8qJtJwhwDuRrIg8L4f96OrDfAQNe8ZTKtykYNHEf3v80PsQ92Cocwc3YGkJs1UbxrZO6G3p2cV6xEbNfHeo3j4qsG8txAUSLC54fw3EA6kGAfpLnxAzdljfcfzWbrX4XCIijM54dwDBSFwjw38BcGcjVwkjpqTNf71lqUiPB2Mb/UQD4/RASFPwnsg1dvcf4FPftE1DvDQBYUDskG+zxTlK8aGJQP2D/ROpoVCougMJ8kzNVAERTmGCiv6iqezY3+4b8CA/8zA0Taarfb/t/aL2aoe/DuDifmzRsqsCyoazqLemeZtld9KkpEDHMAM+CSpy3UQJveGzVw5uvfEhGBgaMQx6L5fOHzuLfqe25O9aKEGboXrW+JyK9+MTw30I8e5/xX10CzUGAm3dw5kFlQ1dToTgYkXG4fNgyus/xi4CdjlVQnB2amfl5i0S9m3qm//WJEbqCiGRn1gzsLqj6lb4nIr0rhYc16R8eTBgN5vxgxRs5XyzGwyX3Q2eTSYKA6VJc4prowI7cCx8jLAAbyEhHRNTCg5YFhJI6Zew6MWynGVw2MNNoa4/O9rxoYmVXvWyLyKzeQYyDPDaRuB2akf+if6PT5VuVfaqAICoc1zAQPCnM1UASFXXLOqGOxiSK8RKQwqycdza5NUFjuLn7o+NTO43Ah93C9uxIYuP80/WJ2x3D/u0TE2/e/GBi+or0tJojYrbBRA3m/GGtvNmpg2TG/amBYn5weGV2qLwaGkZL2fgWFg02BY5f3i/GWrD/Lm01MMfYhfn6L8H5HHWAcHVkfariLdhxdFEmDM3D+BoWD27MEprbV0zco/Cc3UB/eCnx/hvsZDdxvUDh4t1rfSuFfuYG3TeJTPfFg9gjzxledcsErKfE+rUQTauC4YBg4CWubKBtlTid7YGA0uTVqoMgNnG3gNrUm5YZOt1Iph+7cuRPXvdyo3k2AgVwN5CUiPCgcmIfeFwPFBBGeG+ifvZiSqcZKcCb4fI6BDt108xDrb07IB/tnHEzghnE1MBvg83jXwGDoYf+Gocq61I0aDJSvrFL0M+zldOKy/cPUQFEiIuXAAK4GcgwMDk9gFO8Xw9XAaH7Beprt9l8MpPvqLwx0/woK27XyDQqLSuHijfU1ezyaEhGeG+gd4QCEizPMOM8NhFFsgsK8X4xQA/8EhTkGiqDwNOwAszS9TX6rgaxSOPCYGv9J/+oXw3MDb1nyQzXvWOQiN3DQ3jQYaHQeQ+wnJ6b+z4x90pSN7WKVwrxfjFADRYmIwpIK/uQGjldnYEDAKrWf+nklgsKBd23UQF4pHHQ/mzkxSxaU9igw8psb+DlS87EDBmaf9EWmURKLfjH0zpJw1l66oEbIxxoWeP+8Xwx2dU5E18D8eVnT6SvE9//BQJ4bKMbIcQwUvaM5BvLcQNE7mmNgerNK0TWQrqZ7YAhze7kaSO9FUyLySw3kuYH2uIfzl3cNNJ8+pePHvFEDeb8YL9ZZpwOmBvISEXMxbYLCr1bGcgMruOHJFvf3dJdfNTDsbVM2kSeJvv1i+Bg5rgbyfjHAeuy/zir7YiA9Hic9coyqQGBgOL9h/RQ7YJDlTZtZwlwN5EFhMUuYq4HmMEy//WJGp0qhE8vSyGLf9b4lIlZfZ8+nt97BjYAbwieIiNzAwTyZ0ensg+eftVkv8rq/p3o1aDCQTxAx3O0P9tOm+OYGutaR3f8Nn3fQF1uqEQvnH+8ayEtEzK0BN/pw8ncCA0mL5TaPdFgRPkvY2PUaDHzv9aZfzJhVIvOgMC8RCVpwyFn0y6NaZWH/dzvAwM7B6wo18Fdu4L9WCv+aJfwHA/+x/WLa/6ERIn15MPgf1cB/SFD4342BFkkbDOSD5DgGcjWQ7ub9Ganvx6ZhDBkBA83ondCpz8wQnbHmoywoTHSpqRQeruudwMBfQWGzbTVq4KlMtpQcR9i2Lgs68KCwlYdndkyqbTYYbk+daSuXg+WthDF6P2pqJqe+LNRAnhuo68U5Di0VGMVHiIjcQN4whpeI8NzAYGPiWOQlIo7Pmnd6rYcmgsLORsUxWp0bNdAOaZMbyDHQeuQwQ+vcscmxjICBSgkMnDvpSWCgqBSWdXhrXA0kbtCogTwobKXsGJ6aiU0W282AjqVPExSmrfKLgaJhjLvxHGrds1Mu2gYWh3ArMPCrBlafnBqzh5oDlYGBfITIZBvB+/ywEQ//qgbOr17TMCZ5A8uKz/IlgsJ0U6R3USmsr2pgSLYGBvISEa4GRn5Z3oUaaAxVYKBzAwZuP60HNctRn9C5CwzkzaOdzvNMopOafIPCE9loMFBu62s6e+k4BnluYFeLPnSaH4BB/snrESsEBpiTAzCg7AMDefNojoFhkTpfDJwd5ni/vFL4Oe83JSKnpTf+v9TA0+edU+dyaoLCz/VfJSLkhb9f7I8wC6Q9lH9hIM8NFEFhXilsbuc53BTWwv+nV2N9rexLLDBw0D8+qX6WOnJolcDA4QwYyKcJR2cZzz+wm9zA8PnBfinKekN1s1/m0S3E8+AYqOWDgSxKRHjbQDJyczyPISuRWZtfNVBUCkfXMMb6yvD81H0TFNb0bTePBq+/YWD0NoBpEwUYqC/PwA4eFOYY6A3YIL2WVq5FichIV4GB73vLFg1jePNoERRWHMWiMJJZHm2T1fBX28DIMnttcu2wESIcA9+fv3IDfaYG4vbaIigs1MD3AW4YGTEMZEFhkRv4cPsFNZI+MPBVet+g8C8MnGWZQ41ezdTA/XVIdmMWNOUNY4ofmLnL5LETJSKBZcOM4+JX30phrgb+aRgjgsLtEdwwOx8XMn3/4Dxbbh4VsHfRjYPrfA/M3CoRNa4vNg3dwPueruspHZ36ZRw9ZDbIr343bQPlfRMU1s6XthwQmrIsNxYUvg/gppGJvSPBiuXa3paVLJpHd86NGohVxoLCM/8bFI68mdcmU1OaU9M+4/31CLD9jxooKoU5Bo7NbaMGTusLvs9hauDxCAzkuYF64rPm61dgYDZtMJAu3uW3Uti1jzh/VjmeP8fAabZpxUIN5EFh72HA7f2Dgdbjhe9vmTgPPi8zoNM7xfnH2waO4ohSV4oVma43wEA+SG5qGXBjly4rKUmYGri8w43rfoC9r2XN1ECcv6EfqXOyGjI3yjx3WRBf+gaFbfUGzOFq4B8MFCUipsMaYv0JCu9aF58617nCctGlHVl/VLhtnXuTG8gbxpj6rckNlC9n7PeJ1aiB+s5vYz1utXjZ69UvoQbyoHDw2MGN5w1jfqmBPCjsle1GDeQlIgIDu4Ph/DcG9ljz9qGWNhg4dotvUHhS2DgfpxX2w/F8yXC/W5zfPDeQtw3kGBjove6BHA8L8ztIjjePpuPFmtqrEdzgGUt64kFh3jYwivoNBo4O40YNdLtpW5SI/GulsAgKz5/1VWDgdLfZrAUG8mnC/9xK4f/QDJF+v/NfM0Pk3z1JLu/rXwykRY1j6egs7l8MPJ6rGVlqD/zbyftycFv/2KJEhOcGUniPa7IrFpVQA+lSc+ckuyZsck50JZGj2UPymbkwE6O8lwc52cO7mWc70TAmUAIco+ck+5aICDUwGdZ7ERQWGMhniGi7agCzHQNDlKOzpN58Cgy6se6avG+guXKb3EAeFNbOtFEDR0f/qwYGw+3jWyIyld7HPDg+Vt9KYREU5pXCxkP55gZGpY5jdBYCA36pgZ2VuaL6fQQM5hjI1UA39W5xaA/Ub1B4PGK5fdslMDCU+0PqycUwx/34Y/LMYcZ4pfCvoLDWqmAW7BD3y3MDrdmk6RtYHVsn6rcCNRclIvpIX4rcQNpaArOpEmZ05Msw+6EJ75PnBhqOg2NuXSZfNdA4O7j+962Gz3hwDjgGV03DGOvAGqyMOs84arMSD46B+k8XGNjPXUqqlfHFwGhhtGaiYQzHwGCbqJSM294XA4PsJ7mTnrZI6Kgc4+f+veyR18B/Ud0pB7JoGMNzA739EGaE9w3kQWGBgf0a7y/p4eeG/gIGbc8wazw3cPJRGjXQugADbZNhoHplk9Js6SQwMPy8y29uoD6iuH7lJ2EzVICRZhAN5SjO8PwDIvnUnuyOMd0SYA5XA3n3aFEicq3ejRoYpU1uoNlPGwykEWvwETs4hgnr02gNFzDze73JDeRBYV4pLHID+yXW77haNCUiRvv9t6DweeNZdJyVDQa6shNT12s1JSIytXZ0VvQbNdBbAwN5pXCkV8BQeWQuqT6/AJAOjwYDeVBYlIhEql98MfD6ao0FBs54pbppw4zOtHDybRgjZ90h3CAFGGhkP7IoEfmjBgb+pz6Q0ljg+uKcYUyIn/O+gd6Q5VqZGTBeYCBTA2ncVmdkfqoKOluyhjXVBPtnq3h4/2rn/wsDD636i4H0NFmfSKlXO9E9WmCgUAPZJLnAZEkZPDfQ22Vs8iFTA8M4/aFeZRS5wMDRIaqo+zYYRtetLwby3EBRIsJzA0WJyGTASzT+HhSmvSY3kPYOTW4gnycc5iNg6J/cwGB1c78Y6N5mrJs1bxjDSkQ0zQAG8qDw2Au/DWNwvzgveImIPzP/pgbyoLBQA+/nai2CwjScztokPsFtFg1jxhNgxp/u0b8qhUX3aJ4biFOupM5x34rDSav1VQNJdPlbUJjPEBENY7gaaDoy3MT0U3xLRJyq3aiBvG/g6HpkSR2x/c0NdNYu3HjRN3DG1MDHq1ED/2CgUAPf7jmizjnH+cUbxvCgMG8YEwyWvaZvIKsUxvu8foPC7niN738R1umAqYH6vGZJFGEPGD7Hef+rYQzHQCMP0ljMEHn7UVuogfHTazCQq4G4CmCgmCfMSkREbmB9Nj2RG0jn5loTaqCV6koc7U67tWgYo/usuzovEeHdo3mJCHUiXA/vHu3NfmAf558eMHBcHYQaSG89PP+3lQEDPR3nV3/XPRHrk5nUo5cToVaB8+dRnddUDyWcnzw3sH50vkFhoQaeE9Wjmmni/JlegYk8KNzZb4tczBP+176Bf3IDf2HgP7xhzH9oiMigM/ifh4j8P6oG8txAn65Yu2EWFO4O05rOUtYEnjeM4bmB1mfcl6NZPbLHllYnXwxsKcWc1EZ5g1kdVXKoPDeUYN+kwEIZZnE4BKZsKuOrBtLpzC+EGvjFwIoNDGVBYZ4bKEpEfmEgLxFR91ZNvdZsAD/p7mOb3hMcy73LOY60d/HFQBEU5rmB61tWfNtHvzwci+XmkQk1MKrWjzFxnDD8jpLbdFkulL+YCzWQngx4/4OFCe+5PAALArm0RVBYj2fAYJKnBfl5SEs69nZ/UwPN1e0W03yW7Mholn3VQCp76hcD3cd8mIeTBN8/MsP/GwNHxuAUB21N/Q4R4ZXCIc1wjLuPPp6c4sObPC69HnFdCd68R9n9syEPr9z7YmCYM6yxrjVTB67AwJ2r3oUaaEq3pkSEDxERQeHBEBgo99NGDbx2nYJs7WwvMDBYyRXepwkM9MyfPjMr/oz0t8mZTmx8f9gpgYE8N5AHhentWX4x0J8dmxIRrgaSfj2QRVC4S8I19T3lKNPJvjf7NUSELiYOMO0Fb1iUiPT2wNLXwv1Qp+62cX+PdEw6j78wkEzK+e++gX6/rwk1kOcGRu0K97NWjTclpi0RgYG8RIRjoAgKB2US0NFuneeiRIRjoLW0YFb0FtbT5Vi9vhj4fgMDV6zBh6a7OIZb06JNrrskp9qUNQjqVf2/lYgsp3j+cdS6CzUwsLqPE0mn4YKO9UNTIhKaEszQftq0j+YYOKNMTaUrvN9sztTA7rArR+MDMDB5KTtqSVdgWNYHBg4yYKC3HDdDRB6V/lUDgyhwvkHhybOGG2S1fDbg14vFQOHgqKy/GOj3b1keGuFkSOpx+cXAyGNuhns8AsPuH6x/xahPJF8zNbAiuH8twf3rA+VE9UPrGouGMb/UQI6B5ZOpUeQHGMiDwr5fL6nZewEDXZaL+V5LtmgfLfoGZoc3awhVAZMfGhuiMGrt6Sw4tEmAdVGQ1Y6pgdqokIUayLLSqK4bTYlIcTv/CDVQDBTmQWE7OQGjp5MfbcyDwtYrZukG6doWGCiCwvcUGPYHAwM6wfP/kxsoSkR4UJirgaH9hBu7UJu+geFgutmReZ3sRaXwVw1kJSKTfb8VCzWQ5wbyoHBYLXDeaktgrUGWrA8eyw28pedvpXD4GuP9Vsp+Rd1O1JaFGtgaqiElF7/BwO4zOYq+gSIo3D/+NVC4b+D86tutkrrZsBUHVWcPrDPKBXXuOJ+j7gLXz0fJac823CKeG8jVQO2jAAPd93pOZjc3EEHhX2qgt2EY+NoCA23nDAyPZxdCpwbOu68a6DUYWGps/9yDbh7cWDTgNmQNkW4qS+phA4U/VfgtEaFVD+9j9Mb5JiqFOQa6vU9AybWnyOGIwI0od9JXDaSKATeAB4Wn3dklFhi4mr1fsAS7NP+lBnrBXYvn5cvD82w5+Htyx/vrOMWJZGesP8P7HOA2J+uZyA38pQZGa/cHmJ8pLLcUGBjJ77/1DeS5gb/UwFRJv0HhwH/2eiQqO9iPbUuFm/vy1+RyWnwxkEouMJCrgd5EPsW0+wO3kKuB7qzfBIXfpXUVGEjfA2lOyBUYqAcT1lCGYeCfUXJCDeS5gbxERGAgrxTm7aP/tUTEWw3Kwz8SA/9DU0SGsjL8b8kN/HergcVM+WJgoPSTOVE2i5pq6z0wsHtwqegbyEtEwvfuxx6Pns6GTpzHSQ7nY3tOfvpJRU3zXDEz16dCDXRHO+Yt/1UiYrphL4+qJzCQ5waam5wFhc3eFwOFGjjPgIHD5WJPiZ43auDPuYNj5TwdkGDQb42FGsgrhUVu4HqfXKnmvxs10I29LwYKNTAm0ZHOatZ3L1FaGslvafgtEeENY+4jmCWhBnIM5Gqgrd/gjXIMtPLLE9cPjIqcDN4onyJiX/enXFQKb+b1m82+u+UiKNx1E5ghN28w0HFcSWBgNFzubYGB7nIGM6jK9kvkBjohYZ83aDBw3KlZ5e+VVwr3T99K4Xtdt0mPsIYzrEQkeLK+blwNnL3mMDsmm2POS0R4bmD4kzcYaLWXwPjBS7oTU5J+hBoY9I849o+EBVGLfqMGcgw0P6zvmnTvz8kEpxl1n1k/Fhi4zRYNBvISkVnFpq48nDKm0sq5k4eRJNQ4sqkwgeT0RImIs1aGRASFeftojoFBbwYM4g1jeKWwUAPTKFkLNTCorjBrr9L/fNXAvAMM5LmBPCj8q1KYY2D0PG60rxroPwtCL0lZkGr1AIYexhKhHfLA87cXPiWj+TEP+gtgs74KAzrdsJKZ6w+88VHInm8X60dgIC8Rmdh74CtXA3mJCM8NFA1jRjQ9/a1vIGsYw3MDhRo4Svd3OnUNNksvbZ1EUNg3LlhfPChsyQowcMdmqyUUGLMsFzE1F4RVUr6wPnYPawvM2HZhJmm9xp00GBhmG4YJKSsR2VhMDes6O3I6OEeqPc7XnLaTck3886ek492xJ0c7llsr26zSNyU5CasNMHA7zya4fgsYOKtg9uS7GlBzZBxwP63eFwP1LMb6iTcwwyIoHLCJ4nu1yQ00zT1zI1ml8GaSfjEw7HklJXTdKWBWFez/TV03GNiXYGZ5iUhL8myhBv7qGyhyA6+sBExWOimdhFmbTe2R2H7nGPhT5JHE2rd7JnMgXWCQKBFJ3vVB5AYGtY/v31jHilqGhed3JYE25lNEeIlIEFyAHbxEhLePDrMxy838q1I4MLvrb4mICApv1ikVDWN4pTDtX4FRj8DZi4nColL4c4Yb6Ldc/FwxEqw3F27c+Oa1Ynpjub08KPyvGGjFFBjGK4V5iYgXang/F6nBQGMVK4SmETDw9PkrKDwYJZrIDRz3TLhtfyqFeVA4bJssaeIngjN3xikc9j77nVAD/Z87MPBnb+9+qYEiN5BjoHN4w03kfQP/qIFB3d+9yKIjbbFfDWCqewMG9p6sWI3lBkblllUmCzWQ7R8eFMbJ+qSTpYrnXwTekGhzfKCoFOYYyIPC48ET9x9dC/tXUJgOt3AL/mBgsI3rA0k2wEAnx/XSzRHX/7osLnRWTS8kMD/JTuQGjp1zKtOk71BDkgw8Dx8niwgKv+Z1QO3Yxvl632J9tdPF5LcaWD2UGdyiRaMGcgx02zsFAJ/OdqJEhGNg+J5if7aHZQo3WTvLwWkAe7aZ4vyG8wU3+EzYbL1wifP4emowkKuB4ztrCPN2V4XAQF4pLNTAcCCtvmogbx+dHfoNBl4MYCAvEbFbF1aieVmfBAb+miXH1UAppZdYYCBvHy2miHA18M9E4X+sGvgnMPv/MwaqfbX3X6IG/rsbxkw/MCtu54ljwWKVhq+LWdPxy73EUesFrDs+o/p3UHg8V2B8i/aZhEaNY6N8nW/USMfAQJ4bmE/PKXXURRMUnseXEzDn0cupPG8VZNGWvu2jo8OaDYY/pTG1L0xUVxfABuMFTOFqoCgRsaLoAbP6HMS0zls2uc69pcgNpJ7BKj0v3pX6tw+8z/se28500oK6/TarFGYjbjkGmssp69sUtL5qIC8RCUjU00jZS+CNb1mDhd6pUQNnwyKHmWFqgqI+gIHtB8wgx0CqNEFh6jrYhuPL+019+94EhX9O7wOdlrdrHsTP8psb6KzrYR66V1x/vVX+pgZqiuqwlGR4h3yYXFDpwHKpwjHlaDhWOQbal5cKjFaAgbvsr6AwLxHhDWO0bHmVo+IC7B6r72/DmF+5gUINXK28b24gVwNFpTC+BjAoG8881NfAxmf/vKdudYIZLcwK2OG5DzrqjPtxtGoDoLw0PdNx9gYGag7M7BawRU3HLuMg6OLvLbdMqBnbuL5oXw6JEhgy1eLDEFh+qIeiUni6YV36OQb+aRgT7QNgb7yp4Q2Hy3Mc7Z7OVw308gHM4NEChi1bdQiz6+GY5CUi50w/U3fP1M81ccekpsBSjoHh8Fp+G8b8UgN5UHi8zhl2XYE5sgmzZ+8/TcMYnhtI+le4KaoPM9spgIEiN5CrgRwD7X7ZVArL+ySnTu+PGrh9f4PColKYq4EcA+lOgxtE6/SbGyjUQHDuhNrJ4hiH4aPbJseAlShkDtwcEuD99ix3RyfFsCtjlQEDly24UZP9BOtPq/D9MwVukZkwDPy0sH83l/AIM29iPfCg8GcbFdQ6aT1ZqIFLM4mpYbnADK9mDYM26oSa12cmR6fP6ouBmnJpMLBtAQPtZA43jKuB1ZwFhRkGBps3vn/gvIHB0b7JDWwv4AaJvoGKxCqFk0tJR61dj9B+5h0A0/o3NzBaK8Dgjfl2qK/7cPuez9U3KEzUulEDu6MPMPB1bMfB8OAVZFl9MVAOFod1Uyl8PhasBGLSI7tu9g0KB67F2jMfWjfq2YcmKOx06pgNl2vUwH/NDeQY6L2ueJ7uiI3o9j+43psFDLjbHq5swIZ9XbfXPFx0cX61ZGCge+pWslADOQaO5088/zfDop/xJaeG/GzFIij8qEK8Xy9sMLATK8tvbuDytWrUQI6B4xqYkTqPNfXuskJEiQifIjJ+PI453Qd43gv17yUiHAOnax3vw78nXzXQPF1aOM8yf0eGpbOgY7WP8443jFkMdUtUCougMG8YM1t18jzobOw1WeB4xC5XOiRcu7v2d6Twn9zAKwvKj9a3BgOpq9SiRCRwhkytP7GGT6saGOgf0qEIChulhvXNcwN530AtXTQlIumSTdl5sakakyncEjKwKPUSVZHDbl5/1cDZzgc2cgw8aumVTm2vUQO9h/LFQBEUvnUvHWokhhYvtZx1WpBSYO4raDAwmXoT6qujAxxWe4392PU8OktZ7upkAfswPEQH6k1/lDjstu/fEpEZK/b6NUXE2zJZ4zmDW7K7Zng+6xJu8GMK+NxcHyxoP+gTaiiPHdkGi7XIDQzbvcn/rQYGdram08EB51+LjSznlcKmE8ANOW7TOaE9B6ew4Z7k6LnC/uAlIlwNFEFh/VofgsEImP+rfXTnVZaxf//p74QayEcK/3Mx8D8zRUSRO0rnv6VhzL9bDVwoOrz98RTY0lqrOzIy1AedXa0GA3lQ2FmeGzXQKKS/BYW1p3mHGZ/e4P1cXQrv870XQeHwfil636AwUwODsAczOGPekjO9YdtyNXD9MmOqH+wLofGs7JHDNcQxPnRxDHA18DLp1wIDg217j2PVT5fUO/rnXKiBPgX2zbLFJQ/rdTkm+UgvmoYxDAOdNryxsWP9DQOttt6ogZ0VjvXJfY9j8aiwGbMvtRRqoMDAn7D1or737MvwxupCNIwhktbkBq416SMwMFjXyU5g4GT/gJkYdFWb2NtIotqxO8yDRG3UQN4wJkrYTNjnIMVT+2HD0baL5ESkTb2l7vXJpgKwoHA/jM6iUlhg4PkuLXDsyec8/GEp/FGYHuFHKjA7PDeQTJVMtI8ODveE5Zb5Lxzjbbw/9ae+k/C4OAgMpI+qNyfnF2v4s7g/c9r+OHeWe3XAMTwpZHq8bNakx/oOklgHBo63LSqCwtPixTAU3jaJXllFjb5X5uFxnbzIcAYM1G4hrk++qENRKTzz8F8iKPwulTXLQAIGr17AoCxTImoXY7x/HhR+PPDz6VrB5y/WuB5eKTzarOENZxcJ2NAuQ2reahyz767KMEY6UaNXMnWmqjSy+ywKqj3fRSwqhWEoPtRQK4lQew4MX+ZeQK2P1wSF99PsqwYGrR7MwKNmbsEGZiUong7MgMHaT8811r45k2aibyDPDYzmMjDoWaRY36Njg4GFCTPpavtSjh4DmOXs58iSLA6NGkierH0ymykcdFljX994fzGQLkbXHnmYvATIghmAFW6LEhHvZ9uV8XqBgcOlkgoMDMKIzSw9eyuY2UmB/WGVOxEUNvqsb6UXAgunLRewfHo3QWFeKWzODnj+vFL4eZNsgYFCDVQVh9LZx4KZ63Wxf3/mwECjAAZGgyptcgM5BvKGMb2bcqZk9YP1rlGYvZGafTEw2AEASbbal7gfuIEBMOhAukdvTfXeFW4Ix0AeFHafixOwp3sdkuORNYSibP91Xr3iV6VwRJ9wwxJNXwPjRsDAXQEMvEoNBoqZwrxEZGrlRU6DpUrJZLq/0RlspUx/skAbryVWic0bxhyY+lNm3gxmWCvzwDpfm6DwfQKg4mrgddbHfq+sthxKbJjf0MN5YSWDBgN7IZsalPYqObLl/k60jzYPC5bF6JZMDXSPFDcBDOSVwg+Goc7bBsbvrsDA/Q7rzVqssB7tDa5fWigxMOOE5xPN2Yxw0kmEGhiZVVMiYg0eR5k6K7i9MRump5Ez1jvPDTzP3181kBZxg4Gj66clU4MCA6OMlbiFqyYorI88i7q9Lr6fXuHWe8tFQE01yXNqb9lUDHkPt3kGDBRqoOSzSmEWFI7OA5uVLJyPokQkklifVW3OgsKPAPC7GOP+8iXOT2sRA8O3K7iBKzOLRW6gaB/90Gr7O0XED4FBPCjsbe84/7s51kNr2aJwGzpKTrv39EScTIeb0nkcSfDo4/r4FBE38bFfeYkIDwq71j7NBQa6g84XAxdO4PXI/YX7I1K/wcC1G9rUuMyboDDHwEkq4TzgGBj50Y/AwOA8HK7JbSGZcBukJjfwNWb2jmEgbc/ZVA8P5/fImTYlIv0X3r/x+aiwl1FrR85vYJ7IDfzoWGXrrfNVA+FWA6ufbErXuLOHm6tHsEeLY+sqKoWjVK7nxBpIHnV+riyo/LP+5gb+miLyRw2clfZWE7mBvH30LzXwGYz/we2jlf/MFBFFHvbl/60YuArPezrNCDAimKsHkmnlizqhBG+uYBjQv1l3mElvQAQGSmbIpiR0WEMLC97i/JYCA1fRLY7KspoTI2HtNCPzGke70B6SXnQ505me9WSBgT1b2lFfWgEzDwG8p6eizulUVvFv8+L04O2GB2rcV/COOg/nREZ8pmtBBzgWldZM5AY6bnmOwyMr2C/bErBN215kgYGdzPyrffRfauDkvlDzX0FhjoGh6wAD03uW4Pt3ONaL2G6TvOuVOLZ/YCYUlmI+WLESCz3oy4HnSgW51jC7o2OLefNl70QWtfeh9vR9gxlRYIbXJMy+GHir2BSDeiPRGcF7C0YnXP/2yKawsKAwXayAIRwDR/X4TMKc4hi/TdMdnfmdq0zPKjDSXe3P1O+xY+Tk4xhLR/h+joGBz9r7flgXf8cbwOxkPTzv9jAEFvYovj+NgVHO+vHFwOC4gxkaDZgamLMZrs813p83WOD9jj4vYEevbBN/k+H6g24ZB9TuHwQG2knej2kZAwPXSnYRDWPCH9YXbDLQ73S0XFSE3llQfz5XN9RKF2emhiYw629Xhlk1hnGQvqUhkVcl7v+2ZpWIV2CgkksR1fqPCwmMN5tC4Hgweydm3DkGvs8bmf1+WxYY+OkBA7Xzg3nbB2dNKsc8U8vysH6nt2oscgO1U1TEIig86ODvjZhKceAN/DHZv5kZKaumROR88SidnC65TPcfHMOXwYL19fKxfoIfdUwyCgy0Nz9dYIEODPTGLDd0yUp6PgNgUNA7n1mSAbArGLtzch2aW5D3uQKmnso7sVlSgxZFQ0J/klZB9hZreKT38X0bDxhYstyk2UI/AqPfwED9YC7oyL3j+Y4OLGh9XKYiNxCXLe1EbqCds9wgjoE/kxBYdagK1p4W+1eee2zGcYH1c5jCLblpfkWnbg8Y+Drs8bx1/asGwjkBBmxUxaXW8A4MGF7tMdGfWUjH2fQQ0/YTGPg6VikdJ3KTG3i7MAyUc9awR8fPi0S9UGfCgrKdBPvvuKgPwNIlsEp6AMN4biAvEQk2c/z9pQ0z56g13v+gDbPvtGsX2NeH2f/E6zG5XeHmOa02ng+8qIKMpVZKTc1ox2FJvXuTG8jUwHuvwUBDzoHBfKbwefH+VgqHClOLs+xxp1rV7cqR8xhpY64GTlfkFIugcHBTZ2w2C7B9HADDljaevzHz8Hk8NzB8tdZwM64KEZXC8uLvuYHhBG6r7yU3/Hy2OcBtZNGA/gfPf3zD/v2xP7nIDQzjBG4QDwqL9tGFgfPCOkkr4Fl2zKN+Dxj6nJ3ndKQWrEQtxftXto819asPMLSfz7A/I9ZuX/Zxfq2ewMDVFvdvBVe8/8cA621gKwrVtApuvcYq6W/yvqKzcgUMtB6Pg1AD7a4DN103cP5qRjqhpj44xtEyxHmgaiWl+nGb52GPYU1fPWI9rHudWKiBm7O+o9Yhz0nYk+2vGjgN2f49zfB9PwfpQUf3e4OB7YH7opMr3JhAfgMDdzHWz/S+O8eiYUx4S218X3HE7xPsP+WYLYFxIbBoOcf5LNTAYgsMLU/AQNdh6n3+wPXyEhGuBjpVAAzkQeFrV3/TyfHaqIH9tN+h+vzdYOBnqeLvF8EV52GN87t81Q41XeOQUzbXgwQUbqKHy8mx3wqbaawHqs/OwNDHYrYj20o3qdFm6mHeb/oGeh+WS+wqeJ6LWN1R8xXBje3OE40YLSuj/iVQ5bB7aB3I2WfRjmzPOi041zsZ1qFJ3c3+FAsMvB+lhI6fAOWoP8DnKzGcRa4GCgx8WqZPXbCdHFFq339NEfFmm6Z9NC8RERjIG8bwoLBQA58L7/MPbxij/GemiChttd3/bwkKD/7NGOgPWBC281MQegiBXcRP39TstXFMtA7wbjkGksl7EIeneWCP9ZueUGIuGgyctc4PYEkKDPIld03sTbinOF+AgSOmJjiP5emLgVflcSebl7nD7wcMA+ViRx62sqTaKr3I1OtuNJJM1CO1S5b78HPEscYx0HbkBgOFGsgqhYPnDdvgGpQ3OupbuN4La/DSP6slm6JwkYNtFxg4SVtfDAwHg8eYrJ9q9J0iEjswO+caZlubtXEs6FExJJtZXVBX3cPbyrVkTnra8i2CwmE7AgbySmFPPzRB4UvOKvPMzU0OB8vkQNaygutfp8CyI4EZmh0qiert/VCmrxhmeEZhtnklcpD66zZZ3N9TOtlUrB1zv/xi4KQNrAPsAiOrm3ui/rvXx/vZw4zEZ1YZWs/Peej4vR7p7kw839awIMHi2vtioA2M/GJgq/95UTi1fZl2/PSrBopK4UWG9/fqKh86uUzeeeT1XY3ouwyfFy+rOPjc+wWZJpsnMMXq59Hw9IA3SoCBIijMMTCRJFYp/VPJ9GltxqSVlzs6ns8uMU1PLsz6ZA+DmFrAwIz4GinG74RqQZjndK8CA9Ne+FUDw9TF+/O8JKGj6ID70xznRd7hUqaTwRZmOG/VYxEU1obPM9bXU50DnlMck4cPsG+TVjPi7s4FHXVY38NVrN7Jz8P4UOMxk0hUdX2btJI6+J0bWFM1pOb1Dey/V/DT9w5r783UQHorgKXLdv9Nx9aoS6IVa9/KMdB8ulgf5ZbNHNbKC52tr8DQ7Rlu0/CeYH1LV2CgbqovcokftWgfLYLCtwfWu6EBc8L9ABg0WzsuHdsbmNV0b2tkGABzzJ1ylsPMxXqMWxE+byD1ACzwoEjHUFLqFMBAeugDA+ko21G9uBcyfahYP9Yxw8q81lgPKnGwvyYd4JO/VEl0Xj1mIijsD2S8/9TvAQNUxafWbIz9kE/tGaGGifdhyYc8XGssqGU9gGGHNtzAFpvJWvf/wsBhiP096egFHZtmEUe5wXLDdk5Gzc62zCNcwVwEhac+m2lcPbwT6SfZSuQGihKR1Vpy6cSvYQbtbTEmysNZUUtmavtkU7BcNGNPXYP1DeQY+M0NZGpgW8P+q97lmY5W5yJnGVk9Yhs6zO6CzTRWNaxPElR3aiYyw+jOUxtXEa5/JLUbDHR83admplck3FTASPXJSphojfsZU1YCFAEDR+2JQkJfY5XaEtwYrgZGsxXM/vyaZNT5DG+AG889kedrcaTGWgJGDlMWTdCxf8181wKmP2p8XgbMm3zYMLFABSalY5h998qGV6artUb8GzDUV+McbiPrOzfuAgOtCQsKcwxcd4CBsyMwMJqOgN2SVJ6ABS7u9zBMXuQ6cTrUr11gYL5Qsb/SVkX9IgYG7m3Wvr+N88M9plcStbt4/7me2NSiJ2CYmxRrIo3qiE5vObC89Hju3CWk9nzRIZEXAQN1Cee3lbGgsJWzqSPb85GaoX8hkXHCeeUPPIaB7Ysc3RcJ7INjfTEwys/Y/72IYe7EOn+HyakBMEwbucDa8Rn7ry1hfei9FM/ntMf5zNVAN9vh+1tzrOpN7rASsSdzW1xgKlcDyU/dBIUru3xhfw7235nCydHtCgycP6bAUH2dUup0llc5LDe9gqjncEqd4TAj4QCARqIlCxqrLFe1tIGBwyUwcFTlShyclPuO5AfTotOF9CNHF5YbPJF1NqPdBYaOTnie9O7AjV8lOL+Gq2RM3EELbnWdNkHhV4xvsecpG6Z3mcDe0veEeiO23gc3uIVummI9WBQYOJCLO6lHVfkbAz+Vg/W69GF/DRv2rw7OyrdSuJA2mlG9smPwVq8NBv6ZKYyTy/2qgTwo7Hf7yesfiYH/mSkiiqKo3f+tGJgtcYzYHb8kUfnCMeLcHYVOzD0LShL3TiYl69t3jwYxaxtijwdJsqHaM2HeDsNA/6q+cQB378AGCm/Y6pgNBl6S4qsGTjrjHo6N9eNFfm7e7hsUng7hzb1KbP5Rt3tlDTX6M7KOzQt1ZiF83NXAgZmd95/UlvD9wWPJgpKz90oEhUNpwGauJs6DarTPZniuHErIKauoHf1c5HC7TwoiTT9HmOlSlaPJpzUmaYVjlOj1UaZbDcdMSpwj1Ve9Mo6mGrzZ9jYpqZ5MYIanZ3VHPtEG95csBkQEhWUdZoIHhenbWBfkp0g6dNz37nn0eKnwLguY4cm9gBk5WjCD089HouPtXSIiKDx5qwm1oldTIhIsWNd+p8vaJ9+dNpkfkj2dtPD3dLkEhvbD6kKn+Ybl5lkSnmfmrahjL89yNHsAI3d95QrT7RRyaE9Lm5xa8FtnksSOuW75EmqgJkl9OSIn6SUw0B0YjRoYtKUh9Vj4MZQZxquBfqdefL0B3iR3SPaT6kUtcu7n1Jw3GGgFrERl/MHznqjnPp05rbscffL+nCjX5EAnEhtOeOpWNjESX6HuiLVvvp4fGnne9TXVSzYzlmPg46DE1LK2cAu6KczWbaBuKLHdC6HyRm2Ttxd96Kza4Bg8LmubuHCfAcgBMHSwdtYkDiS4KalasPVVrcmyghvgG60iDziGzdvASH04l+IguTQYOE2Z+nI1gDHPFbBoUpNTTK/OekdmFyXB81PhljhlAjNwcz/U7WddYGYozUi2AQbaJ2Bg2LkBExRfAp7sgQ3Ber/ZkUvFpgrEtyoOY1q2hRrofE4NBvZ2JdwYjcLMhG+spJKoPp1+JqxhShtYooYOy71yLnmY1DAj7dkmpbPOvkfohAID1TEwcNadwAxwDPyRlAP1hnEJDJDxvIIOa6ddRQUM2gkYaO37XzWQ9gvW8OfActNYiQitE3tHRm02XAy+BAmiDFjTzlg7dS/P4rCtq2NS+x/cz1XB/jsc4Qa9fKbmZATf72V4fqXt3am9mpZxMCUqJQV9n6h+BgYH6RnfP4dlpqQrwQ18daSvGui1aB6LYXLhc+Gx84LNoB4Bi71Ywf3PWe7nyVwPSWUDAzWDtOOA9ODGHDS4oaPRT0lCZ43991LfV2qdGfZ5EjC6ankZzCrMXGhk2D+DbutOncOuRyJlHmhjdY31NtqyKSyaDuztPvWIOnEON+ZlAUNdtj9H8z6w+u7g/ob7PrB1WihxNGcNe1oBzivb3uK8MbrAkPB8PlGtY8DB8lYV9jPRcZ4O2PUoO6zPEYngxul5K6djKn3VQGIFwBzlBQy8++cd3M4B3KJdDeyYtYGF3jVnw8JYULc77cNt+lng+8Mcd8Ebxjj2A9j07pa43wcw3HPCEpj5dIZE0hddalhz7P8B7oScju6Nuo8tMLB79E8kHb6X39zA2ZNVWkueA1eCJUXsGNamlyzG+3ucsB9bwGxb38Pt6nQ7JLxvhrj+p5niTrB+BAYmpMzpiD4aDGzVHAO3V0Kna7z/tI6+GBhOp3uN7OtsDqwtcd7xEpHx4+1Q89I9AtPrHiW9m4f9/8Nynx8vuAkXyaKUdDYK3Kwd3IhB4IV0tH4DW51NcRANY3huoAgKczVwem/v40AzWJC4f+lSa28BA8M+61TAcgNHxR1u2zgHBnai1KeaP8rywFjAHnkJ3MLJKsH6ODN1kquB06Gt4Dy439eErP9SAzkGblScp9MD65NIf4qC9En4Q7X5i3Xa6GH/8KCwNZgDA0VQmKmBon1059lg4Ljbxr/XwwYD9WmM8703Y7mpyRFu7clvy3TYlvD9fhZQs8vOv2Wvdxe5gV1tX8i/2kf/qhQuFOcU9NK8IrOh36diprC0p//gKSLKf2aKiKIM2+3/rRjYddM7C6JVcvSmMNudgTKg3mePY6W8TMfkZ3GsqTvfDvIoUQJ7rCjvLe/zFtOsC+9R/mFS9tSo80BTqzu5j+sfalQKvNHlONHIjmHMLwzkQWHjc2AYyCpt6eONY6VgZtxO+wcce8oN3toQWCDfNzgGdpcHa0o9yAUG2hUw0Lk84S2td8Ao6ePB++2NYYYeLWDbKQEW+PsbvN235txJMTke4WNOVFmogV6bVeJ1hzjGuBrozssbtd79Gwm7K9anrnIq6mQbHBPJCxjBMXA6jgdEqIGtxQLYGh1PeXQMWaWW7wzobGvVcrBr4fdvlXehM/MH99OzkwMZy58WtVvXIe6/3s8EBuIigGE6a7/bG6cR1a37FRve2syImqQ/1HoMCjYlw2kwsOj2cb0rb0im52wt1EBa/Ng94iyzBzW4msFnQrvp+0w15VXEoTxNesCEDq6f5AN485XXJuXWPNDxcd1gYFtautS/9rsyXV1ueN8dmJHJZf+I6Wp6w7E7+rypcSn6edRa4Bi7dYGB5Bzj+S+PMLMvy7LpyPCecqR3Nm1yUbMzdXZqkYcbt78jrUvVhQPRk0g0cXD/+596Q60jMDQ0L1g5Y2WxoLo6B7ZrF5iRaajCjch7lzxYtdUe+XgAdrs3VIjAQOMFM+5kzFuu7GRHekNJpl7iVXk0X/TvZKRkNzqbXllu2tV5kdxmjXgXfSkOXykw3LqeAzp5FMDAnornn07OK2oPHWANPWM9HvcOa/jgYP3KMatEDowPdYpDN46WLjAg7jRB4fB86/XIQ06fdGR24UZkvc2JnHQlo2bKpkoYbTx/nhvo/SyGceCEe8BZDIznQeEQPs+chG4yx9/ruJ96DQzFL2fYLwDG0P4AE7LXHs/j3uqRwHG8A7Fbakq91fVMwtcRmNLppRV1d6NbHIx0l5KBbMLtWg1YJe3aOZEzK5GYLc8qMNbATuo6LCiqpMCwHnPDFpv3DzXdDsyWM7SH5DDA+jZI7xiHuQSs06z+HtffGeSh4Up3YOxiTqd+DmzblHDzkvZZpsZ5Vcnh8gdu0OMGt8SPhsCqrO0UZPJiU1TWPz0ZwFSfyFpSsX8Hfay/MGFq8JNVis9h9oLhiOUqfrwDHSVMTY4S1vBFs3CefPImKHzxGQYaI2DeS2MzwF9mzdorY/2PWKX3ZA83yBxuyjyyHsAQtw8Mtw63XiyCwvYPnvf4dML+NU74/oXurKlzHN7htmrFnBQfFe9/YeHz3zc8Dx4UtiUWFH4fUirUwInLZgrfAuz/6Vuq6ET36py2jRvcnBebsU12+P41G2b5o/fPAgMjf1D3RImIwMDzs9yxPq3AqD0wOOqGxY4cOibrNKBhf28m5ZrsVWAgLxEJ8sGuTfZ2owYGowCYkc7KJ9XOLZzfvQGAe/TSVbgZq4LQLML+XCafihrd94gshrT1xUCuBoaJCjfgRy996t/ZVCRNARa5rXRJNc8GZsz6OF/d+BFR3+t14Ib2720iT4CBtsLciAHB+e9mwH5nRvG+2gBKMttKLzp6sMr9zlE9kJV8eVOnC4c+OND9mMy0dEUnPwnOf+fnqhEjM2fULVgu4tvD9SQ27n9aRsA62cJ+cH5cYNl51ImDeIj1c08XIbCLYv9+3N6JxNX5KnIDaTssd8ZYU3FebdT9t29gsd7j/EkVLV5Md3CjB5lC6TRg0RquBsblG+u5So95uNaxnqS5t6Bua30m0T7E9VzGjwzr78qCwt7wINRA+/4DB4BXCqc7k5WI7XC/52MBLHSlI50+beZGbvH8eVDY3l76MS3Kx4E8Dzj/eaUwfcZ4S91NadNx5cPtmRxxHp/sEvb1MIH9O9msPbj+KOlYruEGa7t0TZwOC9rbCtZH9917CTXwV25g5IepUAP/dYrIr9xAjoH/3BKR/8wUEaXT6/3PU0T+IbmB/24MrB96jzofCRg3n8GbjaX9hMKc3OVgGk3vAgMNa9Rg4Jua8F5TgmU4LbFNTLcyKFE1+C3VZ2CTdKzC+3kBo+jRTsakVRpnOnsum6DwablIBQYGnXUBb9NLC+q/jFsevfdTm0xMtUtt0i5JdJ9vXkINJDbc5Wh39QEglxJmpP2B2bi3sQ06m5ZOJ/79BrMrARvsdvii3tsFxll2eSfv5R5XOj01amDN/Mxx6MCbluvemBzOZZ/qrfcjj9KpOyefeHGn5sS8waxrGzbWq/OhdtEfxKJvYP+ZJQIDwyyC9zdZ+CY1n60XobrszkiwwN9r2q6Ko/oBLCS20aL+zZFIkE5ghqMzMMhJVrkcvDxgxOlZbqjbqUtC1+P+i7QC1gfvx6niwCtYH7Bkf/5iYHBNh8SYJitKNmsY3x0b9pUp9YCSJSumCLfAnsX2XFI/eAFLQgtYX90eb6EGhu+x1yOrU3agk1cNMzxc4Zgd5D7M/FIZyqG93QG73YtL7fTxkaPAmhWkuvgfqncCYCTHwDQur3S2BwYGM9ZnslpctsBYv03CcbXF9SxgBrxeC+9jm/fb5HW/qHRsXiR48y9g/MLF/Zo2U8Ocbm9OMrPEsbhaswY5NszioM0qXWcd/PtZ9m0STz9tloupELq/pjNCdB3HdBAxb1t3WPvVSqPGsq6B/XQ7J/MIWDyhh1Km0iUZkhFttanu7iRmlvyZUAM5BoZzlvv2Tlm735NzkQN/jH/vX8mBmv4RGL1iJReZ6n7oaGJ0mfrpzchqy4KSj9sJZngMTNgczgOqb2rcb7naYj1dz2z40wfreT/YjMn2AjfGkPwhCWY3wN29rLF+LRiw4LwHBj7u5YE6qlLEwX5R2uQzrW/UHfrAqMMJ13/bXfaU5D/AmFqTDmSxBCZrFptS8DSAYSM1U+l0t3iQqLNxhyS2zIKOymlJwoecFET7qe4CA6Nn/GANVGD2fgWFY/gU1K4tuH2jXfkCoKQZnb6NEwmvFdyivmr8UL/qAgOXETBwtE4WdLbLmRuQlRo5mJHG+nrCDQq8/pgMdOlJZ6/LPQ86l3IoMJCrgdRMvIIYYZoIDAx/Itsmy2yB53FU2NQNHetZ0s+4fwv7IegNsJ5TGh3odDuGGfQOwMDXUt9yDMyjnxdvr511qDPe4Pk7Ec4jcgaGetd7FdNDiOvnauC02weG2PPneHyV6zmdxSzoKI/ghtSs791o6TxJVF56bXKXPGCIcQbGm2tWAqX6CZ0cSyUO3r0aWHXGerXVv9RA615ifV6NV0w9fXogxcB809GatZM/jfD+frzHiXrGvIX9XgEDD7sUzz+9NUFhc+w8qJ1lrKSLAOt8LysBc1oR05aD5/eyjI1QA8NpvOuR7keKqTZk7Y39K35/n5XY/6ZcEyoPcZfJXhpQ8zXHebIJ4YYKDFwbI7KcVw/WgCdlM719fB9XA2dPrAfrNmJ9XB9w2+O+w9yMwTWmiYr1mEidiNqG2onD4wcYOFSBgVNnnANT4BMQ6SnBTTVZZ4b1HthjmyGeR71j814CnF8zDefHNJN7WI8T1rd1pqyp1WZ9WrvTK84nOaN0Rts4Ty9XG+v1tQBWj4cF3AZ1jbdG/JCO9xq+X0rTO0mncJstRwYGF1Ocv8NexqbkyHAb/0wR4WpgpADDjCUxYN+OKjCwAMcR++2F1Dj2YZ8uG/tOkrP6Q8ePK9waiamZ+TlN6bhMroR2WScAuutn1DmbSh5oJjCQ9DyLemfjEAfbAeyPPUlLqumdIg8ma+yH07WGG7DesgZOiVoQMjLgluhePw6s9f5ATltgoLa8APuOUfdO+vfFlOo5c4PaCtyKdYX9PZqNryQKYVYFBopK4a6XAovTMKLmdIjzLx8CE+dr85sbKDCQ5wZyNXBaV9PfuYFipjDPDZR3OB//ubmB/5kpIkpXkXv/oxr4/ygG7s+WS92r987Djjt4kadXbahONfz73L6/yH1uPaj1sAeyyA2stDN84p8Ax0Yl4xh8d92YOmTKxmCp2x6JsvKCbYwNGp6JimN+6p+pMfyoJGx7+zaxpHTHuuSz3MCqOJDzzulQ47Z+xlQJh2NSbT42vOfyLoflcXsnk2n1AiaxhhuHUWuOv/fW1J33WNd4kw2ru1Rz6txOTzmaP/oF2c0W+LzZCWYw7cCsbUfGiVpuqMpUefk2OV70mM4KVik5jYoxObq+Sy36/Mgh64hFUiusqeXLwFqjBbPeLg0cY5/lgAQfCWZokWZrOum42MY95k2mOgwOOfVlYEHX7ZHzA+7mlBzvMg19eOfDDkhke1YkYJ7nz8lliWPWruITzMQC25xICp7P+37PaR7eTiSL1IrOnN49jgZ3mFV37V9FUJjV02lkj91O/eMA97+YAAM0qTPF8w5w//FwsyN7pfxQEx9FaPvWX5ND//ih/s4ExrHZz8Szw4yOMzbMjLePfuQXYBs5aflC7aVzMqpYllA2UfNowdTT2u23qfuaD/Ig/oEZCUbvgk7PCmvwQ5IdCVU2rK0aqCSqXWlMSsfQ8T0pzGI6HhRkng80Cqd6FC/yvFWQushSqrVYSUC6hdk+xWwYHnkC+y8HlpSQvG9US2+sAU3swtsPOspvDPzZLnD/q85FDpcV3m+gY/2NKvLOI/oawiGZqW3qDR+3ODg9XJuU0hFm6XKX8uA1BAaaqk6ptUjgBnAM3CcpzORBK3NaSM6arNpqgee3rvJo0ynb5P30ZeqfTl05qDbAAFoCAy11eiYhucNsTueGS0en1zMOrofbnTw/yRPrZw8sHbz6O1LK7vOrBoZ7uEGPABhkj4+nmPan8P4BdA+qzcf3mG71vkYWki7RWW/5JNQ2gXXH3ecH6x0YSBdleiLdocpmlNrnPBy5WD9v7TED5q8/+LzWoEd+yhJuG3Mj6JupkanLSrz2bRX7eep/MXC8P+XADpb7pS8XEjWmnzoPpyncELUon8AeCgygLDz3kPdHascJm8Z9S9tk+WJB3V2O/X97A0PumhtS13M/BG7fZkiiLcOSoH7G4V7d3MkgtW7U2scqoVoXZrxdqSwozNpD80rhege30cvDCvsvBnbX7xQYE9/qOPJ62M/vY4OBofFK4Sb19JRVCuP+Tj2YaW8bEZjN1yOnY5VhzFR6UDNo3/DWxk6PTEbGA+fbvAfM/QADJ2tzTr24e5LpKgGG+8Manq26lEk4DMqCSEPWBslSgLGDAM7VtTTWAgNFUPglMbftipUdgPZOJEqqMbAiAzDk8XAOCj1q1NJHjzgqr1i/o9nmDLelHpFFfwE37pEqC1w/z608A9POB71FXW1VycHtp+wBA7w+neztexwab7hR/Xu0pRN3ie8v8vuQ7HQd7y985iTcjXC+TkjkAeuTd0yvxq1HPMc1mNuM53NV1TvReIlSYo1InLISPY6BODGucWQ6cEZeJPmh3vFYyIHDc2mpVNHx5FyRILaSNiknrZi6y22HTUmZ9cgwZ5iM5ZcH4Qz7N46SkrosyEyp5uzIO1z8H/LerWlVIHn3/EBeCCoKlxyq5CRCQnG6k5MoqKgI6KefZK3e8+/YMTFz0zHdHTti3byhC6Eq88nfU9RhB/KkYP4GB8TYP0tE/owGQiVWaIu++P+Vdt7n1F0+UM+T2Vbf3vfGz5r5DOa3KsAxbfD51Tfa+CyPfTDGC/7+4fZBG7LB9nO5UzMveUMMewjzJJAAMfDvmcKH8vgFy1xU/9g+Oswr4e9L4XgRIgbunRWAuufm7b19xEArWX2w/RnasKuI95tL1gtMGZ5cgCpRE7j/LuB8rRUHH71vSRhGBlgxqRkkN8Sw9rLgMZ8WqBcsxO9vv0fUm/MV+5OsXg4Rfb0B6zgiBi7vVUuG5f4EuvG5Meg2j45s7EuANu75wHoZoh7R66rF/t2gDX3Nc8vTpfb8x0vhc/kpiFegDcb7QYwGHdvrf9838H+2j3ZO6kv4Ozfwn1YK/xecIrL695wistqIwuq/5aXwv/wwObgW6JbKNQtSG9N8My/W0IrjhgtefRWSbfDCsnb0sAy48dmhrLXmuV9XdH/8gBhEm1+H0Cih2z+VC4XIcjQA9UTEMG0+5UGB4fH3pbAXvaqJqKNf/S8M1M0WZa1C7MufHOdfrMW8fXUwD8KPP3RP2sckmb/+gt4/JAKvL2LUafXNMIHn3bh2tSCRX4C/r44vnsHdySeiX+I92M/bmwT8fKZtWy5bxIAdYpTOEAOK2yUE8+f8Lwz87VFmqfnYME+uHHTnXwvd/G+9ZrBo+4Ick4r7OxoYND3K0Gm1yNC9OjcWGIeuJ7l578Boe6Hxh/Atkef9boK9v00NbPuDScSnJ0NaXNDDr0fE2NtavcDh8Lg1IJcWkLF88nCIuakJ7PmUgFVx2oBOsaWga18C2WWIgaZ33jXBYTPvuydYOehTje3vdogB+owJx+nNN97u9q7JXVzKYLqbTxNo24NCnDfev/ZgIvNA/PCE2fMZoIPfcMGCIsb3zFAhXjSEMfhhmUiXsgzhbydzjJRjTVfLagv7301q/P0VMZ6V23nT6fSO/dGj7F0mUYXs9VgS2FPsn3blZii74bpBJe0FsnQOOqSipnChaniUKkfEPrM93kgQcbP7N45voHv6bmCU7JAEyleEQ3vsOW/nvFPCmt0KbG65YlAbx3kuF2KQGsodg337wrKyGe7g5AssEycHZbJc/2Q4gjoQ/8Ajhmy+wwrccrPg/JQOQKL7vE+h5TckKAPEBk/7iPNKbcQ2dkVs72m5BoMMH853lln3FwNtsRPYXwxMfCuD48e5NUFJT3ReyTmPjudoA8raQYzaDDLIlxr70z3k8/bY1QhWIUoMXspyIjL3we/r83bhtiUUpBttGezbcsJ8cN4KuW3dCOjthu4f+B4ILOwLkA/B/DK2i57U9wWWpbK7cUEpWia5PNd4vY+8wXjVS5OY9mkN7veKZXTB7cK/o4F7M9tyQfrEfHZfUYQ25YL9vz8jxnR2dQQ9S75cUFxEnmyCHZ23M8f/X94Q6AgED9A0ZUG8scH4IwXaOHmkiBHb7xbI7s8SCO+4wXh1HYqYnHmgxSHP/O0a81Hu4g+48g1txf6O8TdI/gkxfTPvm7josEwG6jzaehwRKwM7Je5y8MEk1o8L5HNBybG6o2053FfEDwXEwM7cN/NKYYyXaEIMVXZBDFb45ZhnM8So8YZ3rRclYuG0yEJiaGhz3O9CwPx5oY2tk3kJ0EbDMvwHAw/bTIMDYzOm7BA74+dNAG3hY/42+asgSyvOQLacFecf5w17xM284dVOnA+LS9KO7IpfDIettWWBJH5q4sfXBExNRay0L++JnEn2AHcnyCTspQptXzufgrSrMf5NxWoJ32B7ydtyJP5dzxXST6g8ltR95w1UJIeEA+ozTU+IITp/VBCrEQMt3kOMXygn1I92jVh111dc8JA+lBTZ7wiaIKMN5SOMZ2Onoa3VXjKLi8cwkcjap0D856MJfhma9dvniXodHz7ET2TMF2GNGH5QjYHzFtmLJ+0QoF4ONfbv+436/nvPG05FFtqYbYT5W4h7tDFXBBqQ5kkA7SegiIGP97xEAm2QHqMNPZaywAIgS5NU188T9vXhxTxHfUxkrkNg1/wT8+lh8YhpuouYt8Tn94edQN7GNQDXUTG/h+o4kTY8IYZzl3nfvXg+fJKpL7D67eMfZwr/2TfQNeiZ/B0NXBmu8HfDGLZZLyQiI1X+HQ30IhkxcPjsJaBl0RP4eqiXtvWR4PgehybQbYyH7SNrQD3DmvnBukC9XF9M0C73uplX+ksktF4E4+0+NN5mtXNIfBz2YHEa2rhu+zYJe2Mk6hfUb5/zh46Q33zY5HCeJ1Xlm57cLt8C69f2yfkbe1sQZVwNoO3DFwdRj7a4EIIXVq5kxfxheUS92OL3raZGbDVKtE1/VgrzmdeRfxoN/KfD5P4HA/9picifl8LHzff5nzka+O85RWQlbCTpvwUDd/9iDLz29x6cej4lQ966lKCttCA4OjKJP5Lc0Uaw0V0FH4nz7qszUM6NWlB2FrqpRkAMA8mVQF+r6BnNBjHgcziiDD9LdENfHd3cznbvoLmLLQny2OWJ/jpVYN38O+etF2ZNqsk9gcN76NZPzG3JZflawOHTbYlX5/MZoAcsw/ryJDWwYENBOP1SgGMBus8TQzfUuTsR9hlivLc3UCZ1EqegdGxAtxe8UFZPiAmH37x98mG5dMgF5lMc7vMZsgi+JtkI1QsLLDe/9EYXSqi6Qgx72QsuWE/4/SXvrmCfV2ID7yWWoUy4FeAq0Y3zxLXAk7wJ8H7ZiBh0hw9ev9zVYO3RvQat66D7lhIFchGWJPjslgXxoyO67XP5aDytOXXkc7cpGNwJMef+RpmqsqUFx4asmmAwC5PY875fh4TsOL/fDoit3a0ELTw+GpSReS6dOD8pKkgD4hsxUg5tdIvL36+Zt2UwiVDEPNiehs934bGMm8PxCvYGAQA9flcT82dYkA/nfcOcdExpvzA8KOYCHIoptPTYHhDzrMuyCaTXmdIgPPVgbBb3+XC4Z0fk+mFD5ESIeW4lA80v6L7pql42UOgVum39zMAzb6Rhr/vY0jQ6duDQeXvyjTVj2Oa0w7JUjszfm2+Mn0YHsM/Rt/G/NbYff9XX2J7XVePn4wLItLLw903vjWVl2mFZ0N0tqI+d2PhRgfGleVg2EB5/LPjcDy3Z/TQB7Pa8bHwnXqYkt54REN1oGt/X5w01tBih3knx95a/PCS/aHcA+xT+0H2L4kSuz98KZMdCDLy9y4KMflSBfZjnIpXzRurjGzFjv7EFLnC4ClvNyxJw4nlJgbDuQ3LWNfycCvNKcb6al0iVNRDrOW+PvUAbtEjWR9gb5bzmd4k2YvkZvqD1o8h50qWUSLa6t3C07ogZ99+RJ+5xfwOne2L+HBjarHe3/ICS6RLxX0aFZYTLDDBGMhEvn+ZJGvNooLuWt5xP2yWQQPzEQHcrxLD3d15p+9shZtQXxIhqjdguZVoFe+n5IxhF/UTM+RQdZVijHkzUBVLG89zQC0WbZ8/71Lm8uwFnwvv1Fx/EZOGivcB0DLRNTo9/K4b+BUcZd1h2XdQX+vqgjdHwl30+RSBRzEAD5W1yLNgNb8yPLvhg2T0gtp4zLPvdDg2FYjyx/1fCRyD3Hfa/rMmfBrztqUXbOp+SUc8vHZ/L10ToJ0CMeJm/xg8eGE/8QePA7bxt46mj7NCXv89APc7b1ZddVxCVoHIRz8b+OUZ5TyK9ctHGcWsC/ubdkeU5y2EfzBgozi/lm/xTguoX85nGHtrAqNBfcDR/mB/bVSUQ7pihrftOmI8Ijtj/dPdEUzKPhiuBa5LzxkrBtXc35gvLbUu24asGtV/g8+d+oZBa2w2ox57AYATUg+dbQ5u3O2Mr8Dza4ok7nkB1v9h/l26bkuKKmLUPONRv23NTstnONnpz/jKPVtj/ihr/wHn0Mhd+tEpCbL6g3u6qjnjred+7p60uEVvsLwusj9gT5Xtl+HwvnoNfWoRkd7bnDUzIpvFsepw3dPrcQH9/bn9WWvPk2EUCxn/xIj7NbUqWdy0BmXuOnK85YkrK95UDmbxQ32NpcIgylDtAURga35jPhO7eixUcaPfhoI8QO8f+9QLl8MB88w7OvKmzFsIezA3xpGGBNuLzQdsRh/NL2ytiU71AbDKu93mJ4P+9ROQPBv4dDeTOry0cHwulCb8nxPBFqwLsSwRYX523Z84dF7H5kEyov2VPSZVWMcb7nueC1xv18/pd4vNGMWJoe5Y6oj+tA1hP98LgMWL9yeM4geP6iv3XCyLqlz+c0aa80baoVd8RScP/f3zdRBLob8RArdjmoH4lbL8wTxDLt6sn2JH/IV7A0LZ05nYBthuPJCjEXU2k7vUGlQhYH45y2ZJi+DzALBO0QSTNKLE3Jf+Pl8LW2pr+jgaOz+LeHMomE/5p++gjv8lCrXBOX09k1yf7j10i8j8Huv3/i4FbfvNfc4rIvxoDCytAjKvsJReoG49SK/dOkLo3QuLDGybaZVgGCVmgWB4KxITOKkcgu/D1j7lTgeIZELxeKomO/Tmky/fLA/1afzivrDCsn+71ju5V27K/L4V/m3kJSTqf+rB+YzL+YvcJ7oKXOH88eCn6zNGFiF/JXKwKikLHM2KFyn6Lee6Y25Fub6G7ek0dyqaNMkg45IbT97xofG9At8lbOg+OKvLMv9tZQbxf/IZjtUGMy1XEgN0iQvee6C3x+HluUOjh9RE5ZRaOqyolyyDWQL4lGgvDndfSV6NvgMwvxb2Pj2V5c/hiGY+O6D7j0+xGz8yE06AiBsUcXr8cHzJEIRYXP3wMKeksogETRMSQclFh2VqtBDAOJrplgaFb5hm6f/v1xPYpIsSs6KdfQY2vEgNdRdl7ru5vOJCf2HgKP6Ch3qwaMBQFy3AxHx62GnMNkuaA2CV4WDbG2/oH2tHB6+n2Bz3ua7cB7VuKHNhflMHH178BLYK2gSSa981KEgBP+RlcHAyjQOPcO0PWdiZj5vbSUzPY2BB6qERR7Hk1NSLrC4eIPhArTUsiHhN9qL6hxkWTL/P064oH8F+SxsX62RNoZb07KA3RbKL3QWmpo/obOBbSkwHzrZ7QILaBVg+O+fIXy05w0vF5R1/AnqMVYoW23sI+pCsOTl0ZojlBbHDcfmr8hSlR0m/fFAqvlRlb83h/Cwex3j2IAgv2rSORxTUWQVsRmYT80i3IJCC80bvVzi8RtyHJxTu68cFEDGreUkGc8/oGlljMc+l+n5Skw4y13Bf/3pBPS5QbliHzxWHZMdfPlqyx0kLFswXxF9cRMeOk8Yg5BrZMcMV4ET37ByoWYM6rzxj/51xF2T8mdw68wRTI1dIzMO7ypoFNUkiErokBpduoJL7d5IKOwe8NZjHtENOaaj7T+djj/Rw6jA/+1BMhRxuk5LzMRWHmAV2v4wrIfrVinkqklIyX9Qj7It5hGQkxvjt2S+EoOG3jiUE3Ee7kdjPmzvsKXhG7gs1uB6ryQdsWXquaJIK2hOPvrHDxbjHw5OM8V2CPtOf88mBjvqBhhOSxlpvQeWG8e02D/bExMF4SYTSpdIo382FpiKmwnUfDTb/CyD61HNynLiXKc36pbL0RM847qSa+L+4hDgSZY2Evh9TcVA8sk8c180sfMeoRB/I8Gvgjfn21C2IFaMPMOEKMM6QcMXHvvkATXmgLs3PfE33C+HEMsmuARWNIK2NxBt2Yt/uO111HVpl7AaqhgYxiwenJ9aU9geKzEljbiLHRfIrJcfquucC/HFuSzvmvb4snYrInCIR83fnM8KPK4nh9bun9cbDBaziFResHPv9ZW/ZgHkfUs+aMz+8rZQ5HmOe2SvW8hOk3H1ZY8hvm+cVHIeds3EPufVGPuj32/09ctmAU9w3q3wLjUWFlBdqNm+eyzacESd1Zheo4yCRqPez/Yq1LaHMnvF5p9TUR0vsa9qmtNEyel8hsp20Jeh52HNQxxl9q3Y+giyJiizE5PHlNGC/6CjMHPIbYvlxWFcibAOOjiBYhedjRBywjQRt6hycQ9YiGwebrD4Gw3XVkKuMJDQ3aWs9bFfh8sw1Fm4b9QXLMZxrt5sNC7TXnG/PK5uNY6XA0dj+C1I42qN01COCTgs+fMbQdtHvF4HyDDRfwNerXJbQEOKzW89uD1yskg79fw6FaddzfDWP+LBFRa+NM/m4Y025j4e8SESZfXQXrw97757mBdwgKsJUvx/mDtJg3MLr/4KC5IheE34VA+CZ4guZg+3tyVvAYxRb+U+YzkBcHKyWP1w5tj4vfhNh1WlK38/mS25fUgHNf1iSqsyccnQmvF63RBioU+8/doA3x9GaDerBcbdAmKl8G8RUxkh2vIThjx3OeI715koyvATNXW3GeeDl2xIZBBruevsSDJX7/z0rhP6OB//RS+M9o4D9h4J8lIn9HA/9g4N/to/9T5wau/02niGx30nr7XzI38F+NgZr/3kP1ChFjFo7cUYsnb8j0k0HiLvYF2voVymzgYJm5aHJP84NOQJnO6Fbk9asgwsQBRAuDsIjXJwzyfPcGKg4cgXz/rsnqnaF7SVN04+Ts8uQgn9Ddr55YRjcLdKOivBbAZDK61WF3FmgmsDOcDkvCMWV9oTRfM0yr5w4x1VI8hXqraAC59N7ES75PiXxy2YUSREzz1cYzqcESG7C0icwbg4NCCiX4gpE9sExvJMSA0l7lQKxv2wR0Xpn4FYkKsYcYG8Yf2aS+FodgCS+dRQ9D6Sl9VBKYbYmYeqCImSd734HLe0/i5T66UaZ4PmTRhpDw85IBv//wILCYxoXmiO3FRHkP0PMyixw2CKRYazGo3eXXBBxICqn4+wWI0C6Yl8xlRFhtZEiHn9qEro9Y/PReX7CfD5SVcKwK0tV7lIXi0ZPgrttYvO6NDZFXKBwbnijzmSMjlvaA7aEBYnt9uS/gyM2jUVq0nM8YjToscw660WwjTEQUG+RAPrO4yF/UIQ3f+QhM7R0WxdlVoEkt5uAZPG2YQSagt+VlB0qVPBtvt7ZrkvUshTK/UCxznhLSE/8uIFyKBgkj7qtQ41PsgT1Tr2GnOqAU0nsAenEdUBYv2D9S/DuBqiaIQfbtU5A43lAIkwixLsm9joqblwSO/V4zL1A/NQn2dg9GR3YciDJiDf8aHQgursqiWldMOqwYherBy038MlyBHM+iAmWIvxQ/hmVP3tG3AZkq9wamw1YgK354g7OMt01wO+Pvr+4HBfyVghhSIulROTvLEK/LXROQfjGRpR59QS8ztEFv8+WQ/s6ZAMqMESwZecqtMP6C8aVy7PAdC6r/gjWopbrEMtpg/5xvqgRGhO7cX74xfvRX/EBsxTD03ddnIpInJ+BRbo8FJFAK+irWayDaQmqC3x7jx1vdsP3vI9qI8+2Vkv6C7VUajcrFL8vj6XmL8SrrMmJnxWG8NsYV419EjPSeSBSkE/0CHP5244CbV/LryouHfXdHbK17tyWHLXOAtabcsPEkTxQG8Qhx2VAWFcm5oIaLhtBy9xzaiuKN2GTkB8zXFuN1g5lLV/E5wv4v9ixe6wB0GXgq+CVDTIEvPn/e+vOOmwmWQb8wa5KW7hkxuREJyNaiJnL+CCG+BJj/yNcp3V2rAdwuxjJ7tubR9O56AVk77xg2EtqAeXol5KenQsJiKgTyHDmMN7JD7Lql+LyDK6sA9XpBgo+Kti50ji/QB/3ZwMu0MJ9N7QPqrdEw/4dPRz4xYq236jUS9zza4lSrLqCV6YbzLyr2DztsH0Dy8sUgUE4O0bBpIBeWpImur9qhbwQf8E8m5ou0xr9l98qB+xRQXzMydAQ0/wLHW/ogAYMdJc4eMVsRH4j5jYkwQR45Pj8mJomeL3z+22o5wjERdiRYzTZP2mxfgMI1j4aRzCFXOFhQLL6oX7roTXQqDRf89WteEjLnh0Yx/tM0wOdbSvMxd4KKNvN1eZFAvFoOwUzEeNjoAhc8Fkee7DLE8FywVRZSC/XosF4/QV0aIvFUCz9vx9sSjOPrPS8ZfJnEKDMA+XubCMD1XZAeLS6gT8f2Fi9DT8rTbw1W8cL8qtKhJpV+cKBULhiv9hMxtcf6BqajrtFGOSXa1I3IoOQiMttwuUYbOaBNapYC52+vSyCkfs37qkaIbWurp+S33ikYP8n7H2cK36LTD7HscCZeX53Sv6OBhyZX0IaKy38eDQw+hon59t2hDQqqDYGiQexN4nlY4/tCrPciOaWnTzVivlRbgmZsoZD7ct5JwNm0XHDVdgrJv7MNWW6wPqjKYn7Jiw3hBxzm/zFEPTj/lgMYcY6fuwbGvy7crmDxKNvBBIlE9pcBMZjJKxZgeQ3JOO0mUHaCyHlGgnrHDA31v+DWaPObciKHxbWDva8gVvbGsf+nuYH/+0vhvxj4P2cK/8XAy2X7j7mB/7GniKz/TaeI7DYb7r8FA7f/YgyUpY0N1RhoTdwzpJhtKYpYBvMDidysUejSO+gQPVcai3bfyaRsr6MHnG4bDvhRCklz3qTgqfWeRYEDHbVFbw+l72wb2MYlJdHhhe56N23ZXwzc53sse9L3yTxh3ldQyTeYl1GOaZcUU0rPb2+EE1kaDYuywKHJATG19ERMY105h7TmXAIoUCPnLYucks3KiCGPVY1EnHbuaH9BGT75Bl5PNiST/MY3YhXxZsycEAPIcXEF2xtuXLDq05Y4rWFA8QatCZ/3sabvT9XDUb7aJHx734nGT1EFtqyWxK8bLEO73WmDbozruSDx5inA2TuFsDL3JF7UWDbZVqwhrweDscpSBMq9HjYU1hHd+GPlOVRKcgonQZEJc394P5fbrwdTfCGmjDW2f74YEWvlUSfxF6Cg6SfYgd7BkoOrO6BsvAYUpP735YKuzxXSmMyHNNc0jl3hXNPHmmWQiEfaRDaZanrrPQJRIy1ZwB5VTU7f04hY/EUMqniLEqLLJQC5HJp4HdY8DW+pDBFo0LB4ySSaxg0PqNN2E3bapaUrFrug9adP43vdoSXnIa8g7iydsV9XT3QYzj3kR/2AWE41h4IvvCDnjZRFTUgpdQ+jCpW+F1hQpMeU/MzlHdyXL84vWWb3HB9COBU22oplM030Eh5UyK/xhnk2Qdm7xIcEMqNCzFiSuqeb9sGgSK+EsGxZtxSyRwQsWBAuphRtSWPLOrDEV7nw/hgpfTrqCpzn7sUC5WlP5KfHArh7ijINu3m0bECMr/wd/v/bC7GSyzD+Uo9bMP/rVdhQn5cF+v45NnDYH1ISCmcPsrOH2HCYsGwvFKOA8vHUWfi8YT50q+sC9IzKJDypo0Nv8jyXr1vMM4Z28wZJJtqUo3ZYcL4YIoZp7ngDEDWLsOHgFzR7IdZUwQcx81J7NR00NwJ9tfo2gWfmPGk6ZgNbN6Rh9wcGUD8maEPaAfNhStDW6SJi6L6bl3jcrAHzjy5asCP9gRidnFKS35dYXN18yXnElR1KhDGHk3pAW7P4Yn+euXMLicxhhyxtxNLT4jBvrcMhZm/PrkMeFheAP34JY++v11Pvlt8hePA2iT7WN6WXIncgSUUs+x039nTfLj6gxz4C0dlEDN1O7gdM21pi+y7c+aUYGoJIEIwmHqma0oQfJKCGKTL/vsIyGv1EF/VGRkxcx6NC5S4/AlMMbH9FmydtbMUYIu5MWfyzZbSx6dmBiFoKi4NBUeiK6jIYnDs0fg2ZQpxM34Jad5TEnov5/QOOoV442H8Shh/9fYYObZe+Y/7qNVDi/aw1HPtl3yDsnSa0FbIDp/y4b5geY/7k/vuD2HzF/nONS0rlgyeDT+8aF3M3tJmodGhjiveTwUt6tcTKCNqWeFpwgbRbdsS4Ni3ky0nnmFPj88MtUSE7CHP+9pVEymqtgOufX2irB9Eh2RltuH8mGP9eoCCGH9gFMVLHeNjJqEfv4GBDuNLRpsXIGPRdfLD9T/ee82/HJ09C5qKt7WyJ+ccU9TkIxBBCm+1JqK2UmnIh2vB4f5JZ6LioVyb7ZYjxR44FZ1dEW08xnp3+wRFPAGeee2ugbXzssV7Yxlmiya0SgVbjrvEHrRJInY1rCOvWYcy2zxP19nqDWPPdNr4/vwS/I/NB7j/RRnp9jfFura9AXzX2/yMZJnKn5wOUDWA9WLxdifTvuwcOR4d/7Btoircf6LfXmfh5s601kOIt2M08GlpwlULs5uT/xUCQr+lEhtXAg+qlOwY3F9u3OJEYfOuxJ2xnYD4fn0vMXyuSGLyl+Uz57WoElR/QBq9rNJfXCfUlMlSFsLqpJvKsjQvkL6bj30ot0WKKRfwlDttvkr2Q/vzvByxp0xF/mg+TzKVfAAqIiJnPZQlkuBIDsCexfn1CrBeLZD7byH1jVjjqYJJXtInAl3usD9VlCunfDWP+Z6Xwn8Pk/mwY808YuHnoT+7vKSJ/9g38zz5FZP1vOkVE5MSd+H8oBrrhCJAYB0pYH2PafXrTAe/UuFg2t1i2BQvdaeGvUZaS/ItlPMSCXXSehu524QFtQoIYoIFBWLXBz5cal8AJeoVhbTqjTPv2GxS1QixUbigD02n/RU8avDnfM7YOWa1zDPsYr8dO64mnT7VG2bkJBxKnA+fQgzzi7302pAmD6SxQxV++QLkwdK+BhsXRnMQSiohg2V5da0o/6fkDjNP3KHtndGcjRw6QxBnK0mc+DG/rLL6gP+qu8brFiZJniGWqgg/hIj3FsjEZZwpRbB8Ro+6/iVbNaENmh4hpWYcYkcQVA7nb8SjL1jz3DEgNFSP4/KI6AT2T8w+Yfj80YdGpEu1PmLaFs8P2Sj/nnp6+XA/ZNE+GkjpVocZOW4O6aDDtQ9QNKmbzHhmDgWW3OFxQhk3E6kBRVLx+7BXUq9cvUC2MWS95OBI5g5hCsCNY9jD/JRp7jx5Sl5jYP6tvR18/zwXfXctc/PBkSpVDiW5eJ8/Gv522KFsCd4XqFhxJ5Olfh6Ze70IUbEPCzoeVQtuwiCDZVgFj6EBTupayCdw44Ztgmx8Ro5dYtsCbDC7aCL5JVy6R8G/RYyFfIPjtnwsDyt23Zuz+1EOaEbmDsEzIXEfQVjxEmwN8iiUXxAlikl1yLZRPLANx/FZ5aoocxsfuuJ3nUlXzrvwFheL2wWotB6xDQDifINHutIlXlU8pBtYdvPvGZBHzLyaS4JmBn54ox6psbGmc3hN8fuvLgnsu1SQIz2hDmnn0ix+wfZLFWEFphwbHdFd1aKwSH06Jp3Cx/jxTiqy6BsXfbxmwW9kSZUIbEiCWNPE+B4EWDrZ/6Ds2F+8cn6ddzgjakh2Wrc+AmH7UEhtyQxOIF7ZOi2XIleB4feDvK9y8hMZmPJx4z+FY3GspXTUkhfS8mQ0Vr7RUbA20JZ+L1HjX/ZCSTH6jW0hGtGGqM/W0Tt81eGums3h4I8e8eMSQk/FYzmd6eGjjlHl7eNt/N76zyEzy5XICGRIvCTc7uaAJJ78gfYg62oLSn+inAhV8e/SbqIh+CnX05g1MoBbanD1i7i83Usg3b8SM3x1M+rGNNbAz5zLmJNeCCjXaIqQZnYuMDDHp3O4QY54les7amQ97NF8bIAeisPA2Y56fej/Id2+0oWFzDekue1tQtRzm38v2OirvvO2MgR5i6gUx6caNIVQmh/m7L4aWVCvSATao2TDt9VUobMUzeN+KsvBQTwI9xvENsSTcNN6twPzVo0aFtKR7LgQR2383IuCn76/dxBcL40e8zIeR6c2S88ceMURb3l1wpMvE+RvO5omW5gEkUYbYsnG+IXWOZAnFZXVk7JkFBT0fxQMEGUUsmNozT6WvpoL5JJ8miJT3RIQVZ0PpGtj/RMb45xj3g3Bjou1y90FKtfM5ANaf0KYGKuof7aoOMc77NlAvjiYhfoI2+HvF+E+4qaOejbYtX1wNLr7uMR7Hl1hAeL1YTRidMX5iJAE4iNUX7794SeSozEvIdsV8yogwog/9IoadjAb1wwn9msZm4gMjI2J+382j8zbTEeupzLHHGdtjMhFmZH6/anztdlSIHJEBvMHD+DEUFeuFImuQTi7arMcL68X92r0ApOrEQv2D/dv6vxHcg78gwaBWPOGkzRf1wbS5yJHQRhg93p91EWUW7ZJzSOMdt4LkOmL7LPxLSO9KcAa6F9AWldGp0+rA4kGLAsz6P3MD9zcb8bTplSY2jy4lbvL1QSW7+fBBvC9ySkQZyo5JnHeozymtTbRh7GBYJDRErFT5+2xDILwUtMG7qiWcc2VgCza2v2EvTLLR0WYUQFQukvIxpHaY/OD0i2zGLvlVoVXFDNTTDG3oVfMmetU/S5B3vxfzltm8/fzzXoIifCTmPVZLk+gpYugJgj0L/YPiUP1BNMh25x3xzKLqUW97Dfx64XPRIeNM+mc08A8G/n0p/AcD/6wUPt7ur39sH/1PK4X/vBT+D8fAf9MpIuJu/f+MZ/8HzA3cvM+IKft8z+JkUHhqBBLKxr0OWLRaRvMGMQ+U/Q1/RFl1gw5lKlUgKFvEJBpeJqo+vBbLhIey8V2hbIx3D8v8Zv7i18OyYOnrAews3nLekKF707uAAEL1lwSP/DkRUWAOlFRAjDmsEUM2B3oEtOMuYp0cAv3eUNaLrWVi2h8Rmz7OI4ToIZEm2k2YVrx9uGIZdPD+jxIUVL20MgT30uKirYLuS/7IZyhLx0AZO8k9lZLXEZRX/eH8zy6jZDN4AEG32pO4qCaHXoJ3CD48fMLWGkEMuSNmhOT3B1Px/9uqqEEefLFsJvNcpdvbu0MivPD+dBNlOPIoyp5teNxcGujspjvIUw4xOguxbD6s9gxMSiIWslOLZV8TFcjlHDHxVqBsv1dJD5V0dFnsakFLL2cxgvLUIG+P6Pvp84bPn30zHd26O2PllpXga1/E3rSrQ3rbbBbgnzdHFne5xlPBMBBTF3csI9ry3NHTZzgBiXl0z909V8jO3Twgn95uE6kTYudqG+bgm/eUMIO7ow8I2h1En1/OGIluPfUuiD3+HstyqO0UhYpu/oTAXqNsHscv2ogmdTA+PoywH+MLql1XOZxW0Y2x8/rBYxmQMixrSyzj9+oq0HLVyBDOtiG+G3h/r2E+bdceDyTs8kCid24TQvzaLIiX8lgmNg4IEH27qont04NSq/HOAKqAZbZ9qgXlvgQ/r7bOPFftB7S+sTsEmm2TKBvml4wXzoRwt1pgWeqwgJinebRQDRWOkdf80rPYfKCYxAMXCb7m0OxjtBj/d8SsRzkKND9gexe/FLGsXCkmbd+PHJ+n3JPodUEMuO/lBWSPLWJwohCFnji8PU99YLyen4i9os4h5tUnQjCoRmyvw0GFE1UVLlpbiPn3Z6GBZ+6BMTaxkD6HxxdgqtEW6NufQ0Of3CG8WDoL7QF6Gp4wSwL+hWXXtS6UilT+Qcp0m2NedJFoXp9NjJcB2xckxGCvcYN55SHXBMdS7Mg6FxGzH6HKomI9TtQZmABho1tcrHzQBg0Cj/m9vmZN3MeIf49WQUwOooiLeGAtvYZ5BUGi4/1w8VTTzYLXIcx/QRMdPgxtjbGR4HRbHLlwX15btJFBCwY0fOPX93mDmRjjP3AMtYn1x5iiDFDMh32G8chlDKhWixX4l2oezZoQc19Ji5ghyyUJtzwtaOmTDIpvtWfM2KJNu06HHZQHciRsxa4OPRtnEXw+RqyQY8RqeiUBhMZT4+KIVTW5rxsdytozWLQ/yynd1xyH+jcgxu6CwKS3V64D3C3MT0iw/dptLIH5fmznw/96gWjrMYHIe5hclA5qTxtZ8vD6K8Tm6sDVVLYN1J+nceDC8TJJdK/sOjAMYdWAtSg74hXMg+SzVbhQVOWaqrqjICb5LmH3GPufk403xHFjkjAjGF/vDfZ3sX5h/DoyYuXH4HJIOQ/jP3r6Cu24zkBbPzmM3UBTKGdwG4i0xMfs1QKF8tR+gqwOIvF2/JGSY2QvwO06hUULdeypaJ0nxMjQwfiSfzWNQvKG0jlZLFzf8PrTPR+hGH3U10ZBmzQ+qi/Yi0YgsJ03ZVYLXsGGogfCbnds//XFszE/3oj5Uo42tVVuaFvmFWnhJb6ZVPNfO7DCtczi1Rox9IcBBhA32P7HVAO6feQG9h92ZyiEiEVy53QQPRcx6mvbYrxcfx+Q13e+AYffttp7O29A9gcDR9PqtEvmbkH7MgXr17ikBFvdB/nFdWh+3oiBSyMhwBahTEJaez0K9oMDz37j8ztH/P1qx87gt4t9E8Yhtk/xSgzEVAPv92DIPL0lBwZVECAmuwv8nB0cDeAUzfFrMkp9rskAU1NnjBsA49/Mznh/p5H51EQbfhJfDzhoL5lE6XopECfJ75Cxh8WibY02ZFOKLiSXFX5+axBTy0RZQ5qFZ8KkQa/pn7mBfw6T+6fRwL8vhf/sG/j9PP9xisjfJSKutR//YuB/7hKRf9MpItJa5P9bXgr/q/cNTBQjh+qp6cgr6sWhxb54Q2VYMYtPbmxSzC4bMmmJsr86hj3NFHMNydnJuHBRtwJdntgL0BDaLK6Vr0TXz2QHwfpiMUxQvF5jvlZA1fkwNGXwFDocsjto9bRrgmFnCyTwzz6E2gLL7NLxW7oP+wLg4gUkak8rh9r5tIc4YYgudXlFmfInDdj25zahfdIKOukNykLbYhmkW8TY3qoBfJ93SYh6kNLN5YFYZGv4/V6te3qJtCUQcZhfPS1zgXjaO0KZybCM8b+poMeVfIOgwtYIS7edaNKSL5b9jdGEn5ciUI3znhC3sc1CUis9jVS5h4Q5WKYDTsGyO0w+VD+PcayMQ0qlVUvRdfZHFo2HwKH5wz9AUpKaiy++gbIXbSiwck24MLxge3XkLAFbHwISRwbX0jFGLKlCzm7iin57WmNjAUv3AQnb6odlIm+uEFdHLGOaUHf02RVHKOLAZ+HvTCTqUSZBuaoNFpt9PVHPGSnknCEwH+7HkHzY2EMsPRBbd82Fp3LJI7Y2Yd7Ex7OBZSS/eIhdtwsXifKmpeokUMSojYVf4X49dX1vwM8FbI9mUHn63oUZZFs1xs/LPZbB92cAWOkvFk3BltL34mRCNQ0FC1ePtUkljsPn370RA16TLNHxPcsoF6MNcLNQoYtu00GZoNtmn8TraKPuEUOH762J2zKVaKlgfyVZgpgfa1/EdoGawOI3cAjaTUFF4uD1fQHjSU3wc+ORfCFiscHFw0LF9rK9A1TlTkOM5BGDfuywgLA7enh9mXNo/ZsU7O8BsbDq0aZc1vwRfGPrNWHyvko0qBCzsw/KfHTkLj39UsGBWEwZFzpuaNKTlSNGWVuzif38ElLtUmC8Njcs8+L7Z9LPkO8hvOX4fGuCZWRRh2hLog1ropPHA10UFLAsND6HUMCHdBtACuyzDlhoUdJRvvdSOLGbSViuXxC7q5SAn9QetsG5Ueg2ZAlUvorxVTRKQZNO1iDYzEswzMZNyX7fHKDcbDUWDWpNaT/M+Xa9zKORZoP5xn8I5Nv80jAsN5SC9bUgVJsLYsL5gf3zeDcQbweML3eYeAo7E/PpoMQcu1hhS3W+qxCzb3ETP060o+sVwXj66EoTs7EsCPk99oCdgzbrXmAZ/i37I3j+3eci3aEmfRK2A7CaQxNl0jWkG6Vk4Ckj9v/mZhRUEZIzBMVW56IgGgv60SUbEk1FG8d/OaCT2JaQBVPQsHgfFnRzfS+hWvrHJiZ3xLLTjrOhAsD+OXT4+0PRYX/fxAD1zG9mKtjkkFUfk4v5Ndq8bzBeMV9NQqJwj/FixUaJ8Rdg/pcEsfGo4/MGr33UhEMRoi0mjQRx/cF44E+YL6sxQYxbXlXC3F6htOXR5oAvaSS8XeSJigo+f9bUPmPjlTr02fIW5PrTY9GH40yqLwUVcmeL8csc1L+KejWkx9nmvm0/pekdbVY12dBEkUtM+ji2KcDrljEmXlAPlPYcQmUN6E8/MuYbkQmBWD6pTbQkk0K1tbFEfdJQD9iFS+ntiL+fcbrPouwT8HQY0ivk52eMtvmJ9ydPgwi6Ie8aODM3JC+xx/7hdmiDxqAJKXt4J8iKkrKo/n0xfkb/BWA8XiRUzU2BzyMr4DsDYpqtYX6vJdSvtH9gvEcJPu/tk5eIkQurieQK8zX8nVxIH3Bp4kzYpFRZBSLYQrjh/GBz6jViHPHv9+bceIfns9O+gr4Fua/x+mcVbfsfDDz4bceCS5ryxBvRJnmnebQ5TGq0tQ9TQdtKgYTjGzFO3+YieG/PQT0AFeNROnyhcrfWvENlgPVi/TiBH7mUYwIDk9anKYDTsA9Y9C7QRde7zQrYLzii7d0ihr+/BweyX4HYbAZow8xgPrOcV5Um3LdoS9tjsoIiaY9oM5lmUj4/NFBxOVL+9zmldLl5Yvzc4zuJ7q5Q05N52vwdDTw62VP6e6bw4rB5sL+jgX9eCv/BwH96Kfz3FJEktv4jzxRe/3tOEVlz3Er8/8TA/5DRwH/1S2H1R9Ctir3BhckPy8jFNrcQfi8nFhnGhtI4MrHMm8OZxBswKO2MRQxJ3jYY9n2Csnh5jMCq3YFF0vUH1DdRhkO3OTahLGkhlVSmQiXcRebdFmdKP+czADwL2sTbjyOQFSURVMURMe49XATKS/BEDFAjFonN3aTtzUQMWDdpw8iH51H0+A1Uh6Igcb7bT3S1SHrIjIfBMf7hm3SI0hrd/QcxiSZY165XE8tEtE6aSDohhj1ir8WyHRPCdOesUOV8PkGRuiijigcT/TrjCsvoBb/fLvcdvVLwwTe/Lsr47YcyRJUCMidLSCQQ1tOTzX3hROwDi78huvXbw7kA6/iEY8VvT2m6KR5QLBSEEuvD4+9/1DsEn/rB2PO2VWjbbUwI/PuehOX1UlPpqFgQcHqMfxMsI/0rdCAvarSbWHo6eh4nAZIHPTcx10UdlbrxAfkuMpswCr8oM29aolu3o4at+5tCy5ifGzxHLHaVa0EPzoiYb1qkCQ/YXfSnyBP4zdknMVOvJgXd5KGShKqJ2PRAjDp+Ufbt5t5ElJo8XV0dxOrPM25Y0SHGTbXBQfUysP/H6w9lc9M9kGPsjITOUi/oYlup2B/rEWW2zxx6ElfY/kPdsrBVOqCbJDGhvB0RA55hHVL9h9hTCp+AoWxj+1WFuYfooSJmbC6I4dHhNECy3PdYZoRXT9+r5gnRS8cynnZ4/8udkEJATxEJlQDbL1enDophlbPwtiWI9WunQUxxGBc3v3Ciu/MIEKZvdPMyKjPl9qEN0dtlLIpviPHKvZvnWmlYxhMdsQDOkQpeJBdc2LVxSh9ScwNmRkbDLgU+v/gS5rlRGfa//UIbY3qgAvB3IFF+x7LiGl8P4xFyEj8Af0AxDSyz3gmfn+5kgSbGhDZIM2LEtgyfnyrKD5jnZk3Y8feasltkQPF8nlm0yDYKjeSmhHLyLMS+pd/Tq2QyCGOLEab1iKHdlY3gp43FsYeoCrTWkyd4zgX/vo4g0K3xcIEZH8LC66YG6nEpg+IbeVzcZXxLZfKMAHTvjvm4Njpq/FTE2qHvSKw36USfjviAMHpg/H2uF5NeraJFLFIyFl1ktEBcu1URG8Uziy9SLFFpKe8gq982F4p87VDv11hQqS7h2HAdJfpOhAzyacT+K9y9Qn9jkUPhfrA/tnua0ndkfRADvQ+JfrB1aOY8WohPP5NExQIxzn/3GcBXRtJ/FGFK9fapgs8GdDZ9fedp8Qo5OH39jGO3ErFobeLzZwVncaExIhZlfedC4K5iEnmEkygkyRqYYgPGY4K2K1t2DKqP55KYrIOUfsrkAlFXHlCfnKCm4s75QHS4n5Cir/uCese+hPhzKFmEFM3TVpYQ42iKeiEdfhN1uE0KxcdFPVL2mI8be8pQf/KQxeKE+XvL6QsKI8F42pX4BX6S1hAtKOOi9XLVY/6/bxB7c/vP0w7pPqrfiJmvkDGmtg51mnYBHiImF76SGGjtTNgeloFWSfWvLS3RPUA4rbQmgi2gLV2gfqfjg5FQWOL/L5nzhuQnnrgwzkMJsWeLNujwu5D45z9CuuRQ370rLxFY8POGYKKE/S/o+PPNgP2Vrh4/CHvLZjFtrxO9ZKgHYcAmFDeu62nusnllOahctJow/nsPcojIPSLxedUIVJkwXvw9dmHEo/FGrro8wK/MRxPzqyelKjkQKPPtjnlKvO21b+PuwUnTc/N3NHB5X++ArlZoOw7Z0iR5sg/AGd6IgbqHGMjWZ8Syy6iSuNUgpMYJMZyFHrpKpcXfD3dOAYXAh018rn8S1ae0gdLhMD49fs9TTR0riMQUbSC164Ke6HRB263O+t2vFPp6Sgkkpw/q//JNFcpH8hqKW09IvIeBJ0Rxt6DzLdpgVz631D1hzIWNjzbW5QhiqdXNb98CC7HXukiUX5Q9oDXvm7gxbYf+2TeQE5yO/MXAP2cK/7+sFP6zb+B/9vbR63/PKSJrbrsT/ltGA//VGHj9jg0ko2eR+DnNc4Guz3mrgKRo4k5+1PRw9S3w5g1WouzWhbQI/S/40/PFYl97htQ+Eg7iNHO4+Hq6dtTJWpSxh4HYovDoJh9rEWVDPC4I3NcyUHGP7jgI0G3GeTP2tCtFlMH0hWWUL38oW0W9hmyZpIxRfi3Npy/qAMO3bqKrsTFpc4piyHOubcJ1JyBWpewL6SVFt17cvog5O2VEN3+JuEguEds+8hExlHNqFqY8YtjVnkKIc3l+6SCo+DzBucD7vZgsarKLQmtS4++Bh2XX+d4LGifhCpJhmbCYuCjjW/1iQflkVxJyDWJy8xNXUCqtw2JL9TvqrvkRsRlyxNpkrdBhc9ShomnVYJld13RIdwrkzxzrWrPeYXtNsoOyEekkroULTz9dl2AZfp8Q89ZRStVzO0CekLls2XuBnrsVfr4ZEcseWoqYPG56SOInuuXk7QPdjvCBMqMnEk7DXaHOUtUgFRzENqLSmrZteIb4+nGbyDmiuw+GnIM8nAISy80vpfSwkOGkLGsse5dEoPFlv0ZM198sXj13Cg2FPWKKZ2FZeXRmQfn7iP1VP50m5EotpXi1FX5+LbF9rw+H7q0lutc45ppY2Isp9aXjErKufnGxxp48FaV5iv19gRggwDx3SU8rqJxrxMXOEe+/XbYo+z4ai/CjY38eph2FuDv+sL+uPcr23vhA9qUWF10uv4K+HvCA7HlMOeZbUU2/FbZ/8nWvLHoZiK3aZnXA69/PHIsPj45mJccgPoaUxdMKMdSkaQJMm8feqmUr0b2zwLL5kQoWERvL8ObzyYEFQduwie9qGp3JG1LrjGXY/1xT+r33L7y+k3Os0e/4/CunhdN6fUL3/rilNPgcEcMms+Gi5SXh6Wh7DkTrniBG9opJ3SXanvh5PnEs39x4emkWFkQuxbKbNg+Beje1QRt1uZPoFCOGtRVXow3aYJm9+j+FknmHzVPtJySU3ivEwE+BNiIufS7kfCZRbmwLyAOKmBPeiUClSvahTAJKWL5TatowjI/yuA6a+AOrAjHodIfqqr5JfDMFng6Hj4TYRgdsr5M9rxw+vMFvlxh/T1ctqOWGaIvEsGIx59xTqmlWCBknIvbflxivi6iY8P4ctFkRnbG4wuf3+i/lIuemOPR8n+4AdzXhwuZ3m6gbCwvI7jZi3G2p1zRmax089cxxMXUz/Py2eUJabi0SXmrEuPIuPSH+MWxvke1TeuyjEPNvc+Hix6tz6PuGfycNxfYvuwel5fYdQJDGiKXjdkKbcjSxf631CbEqbjE+4y5GPRBTFrWXEObTTPZwCizs3yDcI8Y8HjeoyNrhwrukTfTsODvExKTg0C3PNsHwsYzv+Ab1M0K9gG2xhvIepYQ9rndKVxpXgEdGdMNHCX9/J9U3yK0U9WbgEDP6xXEPXsudG7b6bRwqSCrqV5/WmN8K6l+qE3z+8Gs1YXr9StSIqARlZ6J+ujvsf/n+9AH8252Lf5KB+nJvNxBNUkXYb38TKLo3GzHRxvgr9ph//YT6U/0WMdoUcUXpt58ZzPAv+P0W20sYyycUSvVgYSdbaEOOHIVgfViS4H31HPp7UdRLSUoIUihicGV0ARRq7DeReEcb7whZDGkKqyZKHUugpjDvUxskiKESxedPk/4B7KalJPYy2tFqqNGmF1VG4sKOeBpnqwUkIfugjTTQBjYxMcG/lFLzdzRwv19G8H+R927Nq/pa2+YH8kDc4OYQhCCgKAMTNmfswaBsVfTT92DO56l3dVVX9cmq+q/VfTjrNxWTjHGP605IIn3jnN/os62US3rdgrHdyKhP9RWjfO46fzEQGq0R1Y23toGplaIyJ8T4T25GCG5CPerdFosG2/aVwD+sUsR62ZUJ77EeupsG+7+7GRbBgb/DTXvr1JVbGMhubr3h5pUhZcoP9brNyA6S5TvD/j1gPbmvK8yX7QlthGl8gVSOLQGtVIV7yeezIFcssJBsb0z1Zjnm669OMN9Z53B2pEwmt/NJgSx9/KinRD0+D0rRXstZI/zFwEP9Kv5uEbksXzH5e5ncLA879S8G/rlMbnP/IBb+px4fvfpnbhFZLVbL5X/Lu4H/bgz8zKajk+aJKdBXqcgkUVMTfOeRo9sxfHTLfRqDvaCNQHf3sCHs/jbRzX1HlXbGdkGcub6GOCwuAl1o9z0hwqKD23vnCixl6AaPzfkOzkKUODOJ1JChlb9AiyTlXne6A/mmdgJRqBvc7VIs4zR8yWA7WqzSq7MOSKocQog054H/XzQY+cYvLCP1oad0abR7stWmSfcPunm6eJYD6XgxQ6wwQpTBN22I/5pe5pfEB/VWA5YR85sSsF+LWHXFgAXkvd3lcJM7LCOihGk5NxuGbg8QY7zIN0gcfi9wq7pi2iKCMv5daA+gzb4R2Iw3IunkfAvJ+XvhlC+cBfEzY48YMmSCJ+pH/PvLQSwenxz/Tg2ZbPjVBztWfoI37y2D3J+Sjb9v1FWqPG74/byoAF73RKCn/PnnBDMD3XFVUrZ+1xUpk80X2Dx7YRkxWpHMtN0IwTY5cS88fNHdd+MWYmfEz1er4570oeZB6no5ZbGwGsmlMS1whEcssN94RLcp5mtgDxvdv1TccHzMVkOMfZaCW88CICJRDPAW1qi6h12PMn92NwDmvOFePV07hZ/fgr1rLuhWX0pFlM9DBprNc+qyuY79v9o+gS1KkdLwmhRkdri7ENrzkbvX6ft0LgCEeaCpbDabtgjdFz1E7xdiXO55e5KT2REcxfEE96ZXIxnpyQfH/K6pqwnpQDKLj5DtJSzj3ml6l4006LafPWKbezomZH4Osf+DS439/6pH8lseKix70ZOiWw8Z+R10H4Jc1RCjGiyDjiij7N4CxPDtDctOpbwY0Pn+jth0r4Foh8cSopXVq/TWnoB0KX1hWQpMTk+H+0CoKa/B/oW56gHRCZHvLwLQRCWWGZR0wtaZAsxPOspayUzIdWPb4OYe4YwugBE/HgQIlwGOXxEeG+KsywhSEmL8K4eWEHPbIobZ+YD5cO6wrJzUCryyOGPZeWE+tXrwA9hsIsGVb0+DEAZviPxTTFmkYDyJwteAjMcldc+jbpAhV11IiEUEVi2LgdTXpoV4zV3KrBdibHJq11NZ/wievMN4E6ytA8FuJghsudjtyefmj+C/HidOL823IaTQJIhuJ8wXW8fvf2y1J7jnuFVdf4X9TWrMx0CQsD8tcYW/h+YASbHQBCZ/RsTOS/AFz0Qb5iYm2ibemDbmz6LkbrjTRfKkGeqRUm8ERpZ7Yzpa8jXtBEcMLuvp3bGWrLE9mD9sXT0ZibVHA/hotE1s0Rbksm5fwDwN+1/KxIG8lbMLjrE/C15e4wdpWzQ4DOtUdan6aEhdgQgezHPBjVUs43/ODQxObSV4TYWuqdsghkazF+b/xqAG8VaaCuGszPF5L9SLmnwppI7RUM8WGiBXv/UggfROvXmMtvqurAug6ZwIHntj+x8ltt/OI8SeX3GsUKmXHmJzxDG+Q/z/V1l7o615Pykt9zgezcF/QWJEJ8SELdpocv1qkD0BMbWcH/H5ZYp6ouYD9bp5SMilLRFrt48H2oxSNMizVS8QFxRtkP+Rx0m/7+CKUajScbVckOwbou0+Ww/urlEJSHWZK2CL7Uv1lnVXEKrZBviVLKF+fz8B2X2WCoCURYLnWojBKYgifr8eCmxBMR/2/bsBG38B9XqyFclnL6ANikDl3oMUCSH3RgBvtUbbe+Rom45jsINMHNEGXe96RRbzN2C8Gz+V5VtsLsvWFtyKaD4dL96Oyuuh9HCM81ywPWgXf2cDFZPKAlst5oZ6/ywpGGgB+I21iIHzt4CYegYFMd6BkQxftG3ueR6qnkWXAVnZh2mLTHdHm+35hITcLCHd8ofg6QPWn3khYNh4joH6Rg4yOdyrPbBDlKDtF44j4cPSBn9HOWdeOtXT7oKYl60wHxusluSc9ApEmw7bv/kWhEjnKpu2xPmUbb9kJMsLxpPdDxgPY360yI5HLgRuvaY0NVP576KwKFetamF+7hVddMq/x0dfv+eeKGlzqW3Bf3X/c3y0N72l/599i8jqn7lFZLXYb/b/LTuFxX8zBsZbHd3k2sIyGqxRRqpreEXsygssKwnKTlm9UHbuxot6r6ATSSH8MnBre8k9uxwMEubnPWLd4Sp4gs4t8lYNxEI3DVEGHXeaZGcyMPuGbq8HdHt2miJmRQNi2T5Btz6OvAAvck3EtundmeficQQ2LFOBKqE+EnYte/CW74669j2spp12BsTP1VdlHj8XpJR8xJJ0OtAk/DoiuUqahmUTy6hrLKuBbBflE5z+gp9fjvWePHZlNu1844L7an2UNc9HN+ciRrrPaeeh6VscPPLNUTaFdUH2rCzQzb9R9o+mOC36bubgHJYflWbHriKGsp7DLWqu1EUTTUh5Q8y8ZSvsv/DnM3J+omynxqGhTAg3iA31swOb7jCN7e8LnzeXsKxeT7pATU9hpOD7EeL6l2PZf64xzY+zCCIOj+ndzWBBVv7WRNn/CSrjiz4hgvkRIH5lZ86c+DCShTZTwfn0OWeNpmNZlZaIVaVUqXRFsWwtnht089mhwjInTW52KyHG5gzdp7ZDjHoZzgnSg85R5sWmIefBC8He9wtKVWNAWbROFJKP+1HdfdnviSyd5+Cf7lcVdeu+IPPW1SDa80KgaTq9kd+u1hB1fM+9T5ZWhHgnfP6QT/EjWQXxljqFMBaOiMHfAyHOdViBPTSJ6l5TtAHWzgmB3qKc0sDyZfKuTjV4x2LH3UGZIya26gL8oT1z95dTxFp2OUC0PmP76cXHeN6Yb4hbNnC2epnyJKw7pLx0QOyPuj05vfUI/CU7qh6ddrJijLwhua8T7p5mz4ok5+UDy3L8FLwZaRKsXNczMD39qjSPdgsSdv0Xbs0d4+9yuU22JD1A2O0KAdm5Lsjp8fUhps8ndZuFMZJH9/PBt6JRZYK83RNf/lCwr4OmuoNbVOR3k+cQ5QO29zphWp2GHbirdSt4XR0ZxH6/8f8fsp/qrva9SLyFXWPgPS3E1OJeECtwJMg8P6OuOL3beXYeaCNi466yqltP8fO4gyfzWnA7FohkrnMfvHSvUaptCpEMlryA22qareOb1Z7YS88Au3ovKOujWCbx7Mnh9jiKnDqrFEixQo53bmfE0NovRVIqOP5hlZYCReNSkMc7RAyYSy8cr/hUkP65fEOIyE1pdA/QKLo1jn9dH7n33Y0NiZtmD2l4RRtmdogN9ntTADM7xOCdixhcHp4vsCVBUqPkPWPE1O0RAM2myq6vAuPlMs3eNlY+LXJi2bav7RZAZr3KLk63IOaxI5BK55F6719kkUsuBRDfMesx34uGJAogjTd5zunCOAbket9YmH815s/1VC9IsHhtITxlGD8XP0RbddBfE8ZfBVbmQkCKZ2gi9m0RW6yjXpC1gfEDpob6uVXCgtiVNiL2HdFWV5sI8/EzXYs3gIbxKcgN0W7NDtLyhBgR67VBwEkRM9Zmo7LzKgxI8M5U8DkdptmwHdrCph8hsZwz9TYh2uhXjB7W2UhI93H63BOv1lbTTuYvZbIZBTje5gjedGCMN+s3I7E9CXB8Kk31AhcxJg+SAehWjwUPgbUis2X6xPgsWoHZLmJ8k15DtBkNxt85jkVi7PozINXJ1BNMuyF9ju0P1Fum0uKONrrRtCu4tltwuhxEi0T0uAZavuYqK5d9Q+aPGiA61IR766n/Q3VaxK4eKcaDvJKJczIviFEbHH95J6I+Pbb3CQtX1PtFFyCbVe1ML7FMO+2nReGDsEYMX+BYOPUJ/91tVjs47WJZcOnxaqnV70DhcDw03D7tRFE1L7oL9LFRKa3FEfO3k1Gv800suE3mIbaOmC9OesP8P0OD7VEO2J9C2GN/P+OCxJdPBxnCIaW3V2mRQU0R24YP5q9VY32RjPQOETIfdVfbDerRz32BE71Qf3cfjO9yvdYgmEXY/sQp0JbOrQ4cvYw426ePitSZibZhGaKe9B7Ww3upoB65rx3213VuEFnebP7OBv7FwD+zgQvtV6t/t4j8eTfwDwZaTNkWf98NXOZX/Pd/6ruB63/mFpHVcrPY/LfMBv67dwrbTj9AHDGUkdXhnpDx9WAQKauSU900BnQ7W8Q4V0b3FV0sg3zi4wjRpduqbFVdGHG0vQTxu7Q5s2o1Ibx1UIb3Tkq9O0e33y8HdFcrSadumn+ByM7mi5hjDdTViS+S6B3fgVWPk0rfF0Ukmv84Q6KvUIatC6ZdNX/MIDw4H5X1V5TxJNmil05XK+654l4kZFRn+H3PM/cuW8XAMteeIf2pmIYedQeyuLcilv0WsW0mYxpCtkHM6NtO9eLawLJQSQ+IVsaJu3XlVCS8VCOExqzgrMh0xF4+E4B1Viu4N3TlpL7N0Y2F6wV3hZUlE6rvDyjDM5uy0v0xspO0E6apele9bFgP5DxOsz/C+oVpT6KCXEtlB/ZO3FHskDdikN27AI+twWmn3CuyM8UdeP23VOm3RAwS+GwA7550qrvANCfy+5aie01FyozCwv4j/Rpup6tFGSN3lE3PNQF2vFRZPOiIZfVrDoxh2WGFixh6fp8IeLtZx91PYo7EIdIM2HfPBDaPBJmQ3xfd6/Cp8PsNLLvuLOsgmjkid+X+VZBCPPWQDtmCs1SbJYhpgwypnNsqbaZ35z679AS35I3tTx9BQjSyU6FdlpIQ7aVrQ9bL2wbCTb7B/hXw+wKsN+Dl76Pg5nMHyHGtyYipu0ygywxlz1yFA5btLRdY/QgMcs3nS6DNTFJD6Sklmn7nItjvaVF+ugCXvL2ZDo6RYP/Z8jQbqV4VcLevL/eotWVkc5jbQHn3pd41s7Asom5DSKI/ByJhGVyXwwbc4pBTt30hhm3umzX4r6ZXvcRqK6LsbhkEfr9SmWxgGdqvpCWkcXNGmxKqFpEX+HzWGHfOjAXGT/q99BAnfY+Y1SLGafdjhzk9LgSvTvcWIch/2L+jhti4kAey4qEK8HQKjF8NMSoqnB0ET/WtMiePgZyEawN0pGvE0F1qkXYZo60g74vq5dINIbe8HMEpjmhDvlGdkD67hMCWvFbp+DQJOSrpDqJ78eIsWm0TcnhLEcB6OKqMJIjh9QwxNF7fI5W+Mh3zm20DcEMPx9+S94S09luAqLgi1jttFpBz81lB8nIs6q6ju0HoNP5xZnPKNl0tktr4TecaPn5oQ967hhx/ig50yd/UzdTNntSK70FUT1tMRHUUiXz6KuBgW6lbLvWA0MPjB6EttwKtA8S20/G9n3YKH2h02swZIXm8ACq+LdUj+YTRL1OHpIlL1X2U2H+q/75g/hgf6objgLakvwWYX+6SM9GKKzLuhQgccC/ca5/jgjirAG3eIODnj1KN7W21BG7KFzGsthuRfNujg7///BM8XdphvscU9bCwbO49PKEh4qy8Yn/f7qhfA2K3bnzRBj3MH/Uum64hKX8baMvOb8Fr9ueB5JP+MO18RFIQ5AVRnZkC8WeHGNc/cPxqOsPPc2lQveM0XqqONgI17IvxYbwwXy0J9enYYft3w68h5e5LEVs46pc+on5ks6sBVJ6tpnjH9n6OW8R6iuHO+P0MZOxjCpnWYfwd0q9FPj9Yg/1SMpUZW2y/rD9WcDuGb9U7nbqEdF03gF+yFWfdeiaTxbjD9srKQfXWyQfb24eYX5VZqN6o+Kin51cJmdCgjbasTYD6qR9g2FayGvVdwoh3mGyA6WiUPU20IYWG8c/kAG1cuztWpHfQtkf3EjEUzp1Mbr9uhKzbbwTm8yvq2Rf9d/J7yGjzp9nA+3vnANyfuQDbD2LOTn/vQN82Mv+LgX9mA/9g4N/ZwEO1CyDVX9MW9WA6YOrViJAlb7RRxXLVkNfiIoC78HvVvSlYP5yLpwOc3A93kwXq7/DNERv1xQlt3u2bkI2l4fhGh4J7flU3JBi0BYTibhDY094WxKDZEVzX6gS63QYViYfp+PmiQRtmPuSCiHWygrC00AYZloc2ad+24ErPB+qb0+xJ9d3+gJEj2qCqk2Ttz6Lwn53C10USyX9nA/8sCv+dDWSfV/13UfjvgTF/FoX/YOB/7Gzg+p+5RWSFHLj6b5kN/HcvCocu/QD9TjK6Um8DMWMnhPi7vAvMnGZPft0dRXKUELvMCLGPOZIE71k3E5ixzIDYMwsxSM+A01IVBmJ/QpQdvs7RPa1qmewOXw3oq0e3/Fv89sR2vRNi3exHKXxaxIh6h+5GfJ8EN3IoyvR7Y4N7TTGN8AkJERos2556EBATkhjd2ub6gugX7lRPXr4JoV8mQyjMsAzlg8JIP7YOxLOgEFh1wjT+RlsTPNMRBDosOkYU44pu+RhjGh83W/z9L7sGLy6xjN/770gCe5wjtvaIwftXgGV21007J+dvTrdGN+3k3DYAQrehrnOZoXv7Eg1YC6CyWf9DTHo+bMC6wtEtPgKCWKK4WHZOX8F7WCj7ziZWoVp/5+gOM8nSeo/74MuP6d0qURmIay0VCObWnbozCzHoaS5nQM/T82d+b5DZIvpAuk72nG2sKyGS5G8h+yUXxOjyZxH70drAdhzL0MsSgbyk7oZu+fei7nMeBSRfHhEj+2k2ZLzEFjkvCxmiirqcnuaIMV/JYeA7Mrrvt2wGpPh6O4DrZc8pzd8VOWiCBM9B3lBvQefYH7GlQlzsbMENThSI5c9sdMcyR4xaByNZLHdnKGb8IITjTALt9p0uqYd2prK7dE2IFKxDwD7XOT3AoSBKXWrgK5tCpUaB2HcMQ8TYw7nBsiyGQMLbToJ648o8Cqxc1J79egtxnF6oKys0Ia/T5QKB3WD7S1lErJvfGThagmUL8aQgpncrIDzNlxjP81lFjJQW4DNF5+786Fjk2oYHsC+I/+xLESNE625AGGsfTqPndiBW02H/P6Qtlu0KMeip+Bvw6B0xVCT4/NmptYAKv0r1gDeM8NBBzH74I2Ur2hdEr70N+O8c++/ip4heD9WH4J0eqffyEIPK4avDLWsw/ubjeiTnw/yENsnGfFG5xQi2eAPx9bNDrLLfAdGC/gVOSC6C99Ewv1yuWQBjXgqecEcbcI42iKFPfUDa5BF+XnkCsHv0wzIknkXiLHy0Ve3pyF2nOmA+DKkK4dFNVLbNEaMdf1VD8rzuBffgpui61roEhbaTaDSsc0Pb9Gts/2WNGNp+Mf9IeQDwd/dKcI+nBohfXRPwht+Kuz/HGsl2uCXgnkeBMyxejKg8DrE/Sl1w26RE7GAHHXyPF4iVoo42dHlUANrVi3th1QO5znQVcsVXhNDoP0T7CXwN2Zdbgkd+8ki+x+8FGGD8s9VmLRLsvhxs8yVw93TEfK3bYwtRFm4EdydYA+myXQLZIb9S19QcmWjZUgU7iu+UnRTEqE/qoA0xATFs26ANO6vzx7QaIgr0MCQN2XcIHKknAGLEiy+IW7YMbr1eqWwZNxbRD54JWbBYYz4Y5wUxKi/B+PstVNakM4u87E+Dfy90lZ7W+PzwsjkiBqwLlX1yzH/pvD1COks+AhU2cUI+Y4T/fykukeMWb4vEF3sFvnXH/F8TtNHLdRpB2K7uKgtn/kiu0jwC11QxXk5FMpJqoaRwg5MoeNfbUKHPO3vg8+TI2XVXBkTxNQmCbY4Ytp9j+6t3poErtz/qiik+3/CyGUzHClBXcVF/+zy+QfDdHwS0XSMh/nPpTfpfcs/29D1Z7tIF+DetETx32RUkZfYRBr0/8FAXEpG8XhxtcIay4rHcIYRfNR3iaFtw6uSIocrXfUN2/yCGXuc7gzj3O+pRsMN4/Ii5rL2ohPWKOgfqBZvNQlkawh3cCUNv7QIVdQOnPcjkKwvepcEq13ghhbPdNwKscnE6frqOgEJOBGpEDiMXtZXRFttYv2LwDcKqGwG6Ix9KF1ZnkfF38gHcXkD9+KD+zh/2F/zD8ow2jX8b8uSvK2S76q66272/J3w7P0IiIpy7ZrAbyLk9Yb552Yj1YIXx5N/qM8AhOapuWAPaAu2Lenxb5ZRdZV0m1An3EKl+y+ldOxmk3mN70IXK3He7T6D9mQ0U7/X/bVF45c5q+vfdwD+Lwn+Oj77sH13xFwP/s3cKr/+ZW0RWq/1C+H/FwP+PzgbeEvsHbn64qFi2fwvynJkZ3CjKGLrxDSPjbX4H56FsBU8m14KAa2tQ62dZDdblR9ZOnqxBUsQO9T6DIJJ1sLmgu/mViHnTgQC76yOA4BMFKtM3S5Tx1akAdqrWAnt30Z78/F0DN9s+ozv/IEZsZxoDekuwDC49cUT3n00HIvSiygJlZpBQW+0h8ENJ9fWvLWvxLFHA0TnKoHS/FWTRvzwI6g5l/N6vLaLQdwTe9yxS+vN2BbFvWQ6pGy24Nz+eK5If1A6YFSIG9+svlkV7hu3JBsSI1A8K8txj2iNiCijLd5Txy+EpAsxhpnqeiBjAHGLATdcc1XNaxDhztcQyoNgVp6uVESAGP2uwm3ilutdhvyBcqU3gOkU3fLU/lZZEcYQyYJxU77dCGR9RHiFUBM5RZhtChvv2Cmm3+HE3zCyLQKogVoyaxIP4izK4iKU9eFF8EdAO3xiJjiWDUJ52cvujWJGLfq3AMRBDqSdje/Uh+wI7m0vE0HZIyJU22H/J3aMu+QkBsTrTh9vz/OS0b9uGjKWgwbMQJMEna8S4+VvS4fW0ZhTdsM00emk0sL0HUOooakIeDrY/POwrjIcqNEgi9xRKK1EF/xV+Ri03uQGPkyHRIFOwjLefOAF7tzQoA/gO5ESWJ8T+qYwcTRGxMPAAvLc6UG+1PAVk3VAVXgv9IARdN1ra4NA5xD/tIrDXjzZEjrUb0HY3tb8IGHlF3RNc4bdDGSYDYnj1fAMLkw2lM5qhbIsqB5d3+Pzq+2Xk/l0eUf4XJbr3CaNOeYSY0gSIEd8xHgnsvD1kr3Ym0Os5tzRvW+8gewfWtOUFn09OS7RNGqB7d5ZiQ9x1ZEPo3Jeq+70NI8n1swJdYGL8FLu5hW6fh5Dc/aPg9icsg5d3eIZwO2GsO73at+NPfP6txfj5RIiNTbFTof6oc8Fdh5Kh2YaAWNq0V+45CTfI/Yg2KFx2XGWDNS3C3bU9hMV6FOgrQwz2yfEOwWZ6t1IPU4MgAmTgzlxd9Y6v6daLCOPvNktTwWvuWMZb6FbgvG+SEAnCWybF5kzg3quyEIamVGmWr+7BLncXzoTtDzElnuL/un0gZi5w/H7LbACfaFv8vct0JOX19MYynWI+e5JVIUbTGNiSGdx9XQ4WmW+0MzBVxfHXo0Ymr/sTx3O3+6INuyAGCwfMn1zeERo9blKiHe3PFtLr5sJdSRr3pBS/N0DnUk3nsKENwr4cIVv3qDdhMC+I2nrT7O5mxmlMLiOZBzliYkJtlbb8a5B98jIgm4+ce9ZhjWU5xDLs2jCq3kXqZVLX1yUkZTfj7mfEz2+afoX61aH+Bca0s/wxCxDzxIfqJl5TIMb9QnC8ww5tsDgg9mjHF9qwlyiwzTBPiGzVHXidjDbEEUuDFPHmBH4pTovKS7Qx7Hp1IVh9Mf6ua8zX43W+gFtqbhCrj7ahDa98A87PuHDPm3PEBhIW0y0inLPDszFIms5R38y7RMPX+BLJRrlj/AflDLGaz1Cvhk8AdhDq1O2nc0N5fiCIQX6B8b1DDO+WHQP7+VmpdHNMChKHPYFnFKGN0+SrSOrVh0GaCwpny92I+jRuEqAdvwt0szWAmEKkg33+vFDfpB5t+dM+QVlKCg/k4MJIORcmrIoQQz/b0iIfAW1UpMqYf/eHjzY7/86mcwJ/lFm/ZFptUTF/xoOkhuhLA23r+TF4q+EgeLudKSrGjv/Aod+COrNgKyutctuDalayQPVzBn8x8HrZNMKNqxtZJb2UQuiCRt3H9pCQQx2ixorrQmDxCzH4+MsYJN9KUL1c3VnEGrccWF+vUB/eWH/yrbpAmzyeufeg04FUi5bCTVqiayY7bP+zV7B9lbwU3DvbY3+Vtw8k2w7783buLWLG/QUitKCcxSWgk9xp0+WjTiF4ib5mRBKOiJXL54szFS03Ce1agfdBRIw+YsX9Fwz8Oxt4EZf3v4vC/zIbOHdXHf17YEz7eS3+9zI5NRT/IzHwn7lFZLUWxf+aW0T+3e8GRsJ0a8FvhjLyMAWUkfGFYb4S0M1bsdkQvTr9EOMUSY28HjHAWvUneMbpgfozyQ40TysMSGbBTaV8unVEP8woMPq+Cy4r/elAjscAMM4KSo1znZBw3QkQrv09p0U8AImmRa1gdbBUV8toQvx3GwBdLdDNH0VTJrP76gtw3+0pW7tXi6z3vQrVUpU58gGWAemEGBJeaywDy/NvIIvmMh1/XCBGGdMp1oX47iBKnL1AnTW63+F+/KBMlyKnfNw3xC74AFRZWpSG4Y0QI/ieUGZP+Pl4hRg6r5UG/75Yc49bw55YWq5Avxol7u8ElOFzLp8hu66cqf/u05aNdDoDvnsI3sszBlLP3iIkjrNFLL6+9iQ1+AVq+3ZQo9n6s9A2qzyB7PQ+cfdcc0L2xdfC8dArgfFrExBdumbohusV91bVC4hEPwQ6e39QAyWxE81IOGIQjienh7lSkJW2RKwobg+VZcsAZX/5XqGsFissY/KA7f2oB2ju6w312s+lIDd5oSEKxL7K+FHFstxj/9HyXmNZWaJbtRe5BV1aouzsxHzU0vpzhbZlkhAudvjvSkMMjsKPo1JxyStyH7EMpnvhQenaNRNSzM4hvMDSeLgsEduMb4ztP5cyj9IPYuRKEbLpsitDoGTaKb0fwivYqYgY5CGNkbmE2OII4YjjuewTkrFYh/eOKEIo9JBoNm3QPXP7itjhqgviOWUA7PB9YFkvsf9fkImQXnKJRnLwWpCt+N6C/yz20yLQB7SPN507eF4ZAitXDmKCa2IZjnuuuu9QNAgdOhz/+L7mjJ0R490jxl/9NSQhgC1i0DIX5hDEb8SgxxWfL69DD/z35cndzTWUyZxuS2AfshEo26d78gw+OtxjX+IRqa57cludY4Dp3gbPDhEDVCu0ISvXWMaTJ2LsOzrV4MTCVvVAmDMyl7kJ3e8nq+HH/xRaau6+kK7eiDHTNh/i7h0PvOpbca9sEMPkTLGAnoYlZbGVDGSIjl+Iv+ZOZUsV80nVeQGhv9YxX01sf9lvzojdl3w6h7KxSGmeD9Dp+4Pgez/8vZpoG1D16kGI8h3WmwAsCdxMvlKvPKANmj3MEMKjWePvqYPpeF0sw76/nwtsplwXJPVXc4Dta8cRUy8NSfU6hXT+M1VqTDv3+/BhQ3Jq79MW1gDIWpuXkKTHpUr3Z8Rgm+4uiIG9xqNVbw9a2K/RFh6yK3Vp+yUkOTs+ZOMOMbyFpiHqTZXh2R133FMtiWn2D+P/YWVoa+5LtLXrbY3fT6dzM8WkBLK/o411rb4SPF1c78nmFZ0hjZ4Cp+a935Ph2x+gquYyjbrwPZC5uN4AzSQH23dcYH6WmxTiZNrCcaEiYoH1a8ELvzjeVwHH33qddhBvVxh/13sOWjdOx5UvW0N1F198vtdi/CeH4q6yL4iMdNq2gvRA1tQbdi/UgzqW4OXYe85ARhvpHT97SDVsvxckAmKY/X2Ct5lXnPm0ScjicttCaKYHHpgS2na3fmN/vRcYP0t1PpDfKGG+W9OtOSZFGxa2Bx2cy60UqLFHG3B7nUpwzdlWdc/RKyGnco0Yt1shVpqOjfWA69jft15VPf1ZIDY93BL87lep1LoEqDcZjiKG5Sh4FVhow9zPBfUH5SLaiJcB/6BGwOqLjrYp/AakNV4AUfG9C8ytdbTpzgr18KKvqOvBdIhmi7a0yF1ZDeZLqdE2SzUHqh2ny0CjVlSSDBTIlPf/zgb+wUDjtkEMrJI3qN+vy/5iICqbKasuTDZgVWkCO0QHjEfli7ZeExBDfRfrB+YRBz+8rQT6ue4NgvL3glhLN5RtFNTf8FOvwft8LO6NzU8mN0/zp3c/K8qum6YipXWrUX8UzP+zkRESb45z1IN4K3jLGG19kVMAGzOMosUrZbJdoA1Gh4nP7yW/IfPymkMQKmiDQMR6mWyw/UOQI0bXqb3X/uXdwCSLiPI9aPzvbKDVGrGsrL+v9i8GXqw+qpTqdFnau0fa0f/YW0TW/8wtIitxKaz3/yUY+O+eDRTOO8QEQ5/OwUJSI+n3UQO7LB+YhltTJCnRZbhL8UENe1laaHbYX+H9uSo0uG5Rhoa6OkGyiW7cIzEDcruGPsT7A8pAfcQyulZvEgQYeJQ+vs1IPpKPMpzdJB44V5T11DsP4DxWFrp5U21Ic2wTCIMK3fhlbwJZvrkEXSRIPJwZH0N7t5IBndliWVLoZ9RYWujgRdpVdfXZb0HWh0cBidtV3BXvgUz6fbeBIL/Jqn88ovsds9sOsfW4V5mqXSoCL5RhdjYvKqtLxSIXwQSgao6fl3YtYvHFE9HNDXt0b9e3TLSY61CoFWIcybEMq9Nxwv79flPd3YXKRKq/KbBn9hTcxyrYk3OA7rky53NKF5v5nmxL24G3JuDvpx8gWiH5GYS9cKbs3HGLyM8NALtZD8EdRrEhl3r7gnDpbNG93xADmrttQv4WFTXIX9j+7MoO2F+IQ56kYRnu4jCFrAqf1K1PLRAhF1S4z9co42Wdosx9fQOepY1YDLN5QMT9eIT0x3zETIMORHXCHJKX2XB6LDuLzPozheehV2mQ32XQHiVlwLsEMZQ3sqE5bXHC/hcdzjboIYgmaQkwZmEZPHbtQEyZl1DYlY6yz6DRPl0OkD+3aCP6Mq80q6YFOObN5Exp7jIJ5+4NaPdEDM/U0CCHq/dDDFgsqGvxfUH6Q3yCvD+oPEyScdDahahAaGP76brne+K9v/j88YHt/6ZoIz6QY//XC8TY4ZaJZGch1hRBORc8RcD4jTcUMSv1TUrfHMtA2M6uEItrjN8mEwOiCTj+yardqfR1uCzI8TphqJjj+Mu9JGoGJTIk0e8ieGVLZNK0rwjCTK4Fz9FaRrJT9gUH5ZzSzSMn2v0lneEZXhGD2R3L6FPTU/DMnS6wjVwycqsdCu5MrDjdFFhGjvS4BKbFM+4ttx+ivY3zBd7L+ECDxzJfaNpBX0BGBFuggUYLUj/NGG73/MHZb0QMc1mWQPIusQxd7q+RML+bQfa4zlXvm9qy9vPiO6TJ2sB8rb/NdDmVDU4vT+8mzkUsu2VuAH8JKg9AzAPtWdgWxs9Z4VFSF0QzDxh/t2Rpq971hvkXVMsUwJs1KvVWLSGN6mvQr++yEM23H6bViYDjoSqIhdpsnpCfYufgtAGO/33mJITwkELYHjnaMiUoyNdfjUCfiojluMyAVMse40eiRx6dSL7X5uZuDjdRtVVmr0vM30+J4+8Bjj/9NSJxd74O/WaQVN/oEVtrq9egWkeoZ06H/WnTM0cbtQTKMr1MSMNSBzHq90QbtTMQk+kqQv2YFnWdPNkT9D86NGStqL4rSpY2D6QdQLm8ceaZLCHKwizBUzO0UfoN2+8rvw1EPTsIwWecMPpbq9BaMmIUgc+grbPPGzGGGpwOyTcha+LcwD8t74I3G5uCvMsMbfh4RGz49W9GyFjjmPRvCfXY/4ja57ueQ/ZZ2Kp70mlA1nzWY/6JD4G2NBhJulgjOtFOFaJdjHpFzVxFW7ZFjPc6/P26hzbULQqDstnzsCC+5Z5RDzt8frAVLWI4aJvZXML4G6uMEc9F/X8qaEMi54Pft4FpNYNQVaAa8jFhv8cT4iZBDF9cGuyvGeK4cyAL7l0pYt/HPmN3SZyo0fmEelov8PlRkemYZzO0IacDYlo8Fzin36Re4L+PEdg/eavS4onx4ne9AaUoyYJfMsy/9pxP5/SVGG5/ZgN9p7r962zgwsxmoN+a/10UFnjJQKoP07FoDWIgvdYFsO/niPr8LUdyuZhncIcfYug5qkXi79E2uYG95dQJZjJ5e7cleDSbbIxqj9rjp28gVc4X1VvRm0GSuozBHjjWu4MqiuTTXNfgPvgM+2eJGN4sdA26ZzCnTHmkhDy+6xtEiw5tQGQeLCKE0/HYlHKVzhsfbfzj9IF4EaCNe79ejPgE61+VjCr1L4/R+J/ZwGmn8BmkyPiLgX/ODfy7KPwHA//uFP6DgX9mA7/81f3n7hRe/zO3iKzEHYLgf8mi8L/93cC2FjHNT1dOAwkdSTFoHTj+4SlQ34gsIvaIPa11VoTgZ41M+27XDlQzV1XDi4eyan3ECzjznKo0aUlAxvk3Bj8XHtS1NSwjcag4kMToRqgobgkRDlSHx9xAjPAGlPUXfD4QOd0Fy+xdGEntLAu48S9iWHjdVGRfqzp05YhudqN8Gu2hxRY0xzv+nrGQZe3QNCeAvr4KrjBX0L1HswpunvrgtBkbRn6nafbmOi0izpbzhjxaVYFmdpgLdHZFWbujRwb7aV64u2p+jKy2rgv+7oK/H0kDiLlRVXhDiNg6WJKsWQfVQqw4YBmQHSzDlAc22HVxEzz+4AZp/LAEpz41KluhQBBxunOyfWoyDyrTLjQzrSnw30yhvrMcQQvldQEw1mfuoqMNSO9Np8TP26fg6Ya4J4aN7j2SNMSI7mwbmn+lWIa/kqr6qYxlWF4MKvjEnmYzsAYRmOPz401YU9fs24IM8wmbmgzL/qfPGuIq8RXuj1GikebaRLseAhMc9gpUd3XkC7Li7h2ocG25W42nhKycdQTlYtTUgFTyoMlNHsA9yBQa7ndFoL3L/QVtRHmjHjkKIuncWQ7pwq0Ri1/mnuzWnxqq184Q/HjvyJpt2hQegq3QSI+kUdvWiCHudXFS2Uv/WQQBx4NsucHx75ebgMBOlaEQV+K0iDqb3u3rLSgWBMuIeB1F7YmoChEkiEELhaCNKZ0Swm1eU2oSxLDzlZ6x7Isq98dMSrTRzDV4W08J9TbLRa2q7Rbibm0K7H7EMni7b25g29IDdbZFDG9aivFiGXPBnTXXkUiP+gyt7ilq5BLZ0iSLKfj7cVjcTmUWecIyA1iPLdqKFOPXuH9k4FErYzD1UqMV348NJbgHHu0qabIR9nS54HRu5Ul1AuJXFw+xgzy4dxCNkdhRL0NpfNHGrM6IzRiYDrw+DG3YF6uSlnvnJdycAPD5R6EhXok2yKMU83eQTYssqmMPofOcq1Tj2YKEAVehilUJsWyPWHY76BUkg21wN3iXA0l+DwrOry0E9/BrBqJvOZb9VanR0BMx3me6dIVaWKs0FL4Yv7EZKMDS2qYsSKYDo8pZCfApWsqWSchIPo3Xw2oUHsYO2sjx+zlB2yyxPWGI8afuMP4DXz9R6pwRw8/H1INo01RoS+fGQCo7myNWWWjDHi/8/4vofEMM9HUamiaWwWxrHCDSVzZ369kBMbqaDnTZ+DVn/mZjkUOg2/B4vhFDCzIGmrySTHivNqgHG5ACzXr6D7D9wFHpZroM8ZovXYgHu1aZ4iCG1fBspluSEANs+SKSqNDPUN/QJfhvIUcMeuozcPcNVT3pwyqSpa/pePpVQ5lvYvt3uq4C/3AV9ef5SbSXkU96Wsvcr9DlavMdHyGG3lRdP0YMumkhPn+94YJn38WRrF8ett8/4vjZC2y/wfHz/LqQBJ9V2P7cMmQIDiL2PxaxgtCs/KBtpbXqwQdtrCXmZ3hLmYb5F6JeJgFiVH64on44Hcaf9VbRhkJsCF4cH/akyB821gOONvzqGpj/9nYPdBhwvO6TDZ85uxvG3wFtkMMwf/djn2B/m4RSZK2BCOm3A/utow1MPIy/9jjfQFJ3IqXBC/XH+9Ib3IcRcb8ar4iZap0BI7GB+rZDu3TrZj5E6x7z/12I0/HJpxpYdZ0Jrq1+QNu8dyd4wAdtUGSi/hWZivEbiKrwdzbQ/IwlBNqymO4Ujixl+VVmYNqng+p6dA7qJtIYGH71vxjYmPkdwnF7FDxfK0UyNw82ZNcMMbR+G2Q63l2C90ubCZ5mpWgromwH0fYww/gIR1lTnemlkMBHGzjo0y03a7TRzJs9VRotNoQEUa/AvS1lGrLYrrRjrZ+geAuI0VGUjuR4R1vtpZnBvYuKNlDzzBuA3lX4ewfDIOHtI0HVSBvVK+0rI/aRYvuPT8R69GhMI9/L9n8OjPk/s4F/toicZ+POUJ7wauzF7dTxvzuF/88Wket6G/5nvhv4D90islnvd/8t7wb+uzFQ1ukWXJuhm35YiCElSd/gZCNiRP/uAhK26P4ebkl40O2KUQvzD4PqulN59BSlvcadvQ2+yqnAYEkqEi5mBWRz6Um9YR8MZP7bcvBumzem0dgHZF5LiHHJReFR8MxlxAh9hFsQXTj9eCrKrFpy8JVpUe+YmyPJmvUVKrHEMr7Yj0QrEYag2eoqD+oZWFq3DiyIZNtWvd0RMey3/DZAa+8puIoiDuQ5lzBtcnTD4ZpJTNsM0hHuzfRu4/YwLcoF+ReS03ARGG/uAVFlB6Giuz8Er3XDgnR8d4byUxx46Ckom76b21Cfe0Xw2zOW4UJhN/CiCDH48+JAjmL7gODDWtVt1m1CdKlmKHuDwv3jaO+15e/jQZfPVDVanSHRVskOseVrWirtTZRxkbkBeO6iRgxPTYPUuk/goekyDdZvxIA66/H5rxDLij5h5OPDjpCmHVBP5z/Exnz5BNrMG+qeFXNByqt+g+bxlmmUKznTorl/g0fPEUszPQ805Z2cwPXFgNPkQvdE0jYPyMJdp1JidgNxLn0BxUE4ct+/fA3tDHYCz7CdMDQaG83ImQ23IbwJbtlNp+T3yzvETwV/f7tFG3HY2C9oT+OJBrf2G2ifq+8ilj+m8ScYP/vNpwJmtCfu9TMFsZuYEUBnoJvuarMhL+9sQP247LhnPq4J6UvhCgNRMB6D4CtrZMk0CPsDtn9gbDo+23wg1r0bSt++WRGf7xA77WkR0Wb4vCjiBrTdTeYRuIWhLTy7n2YDTtR9Xw5T/B2wDF+bB2JQEYikvFDEhsd8WsQuEJsi4XOFzpZx/EkuB5r7QDW+pW/Mn7PJGHlnDyxD6wUyocHDBYnTtQ7vfFSEqPJGS9tdcge6mYYYTHb2oOVhXED82RiCO3cRAyK5jYCNMuaP9TRlwnr7CF0kITbmn89eo86aQfcJsf+vl4JpRUXXEARnEDwqUywr9rea7sitBbZpzIAk5WkLoXvE8T6eEYP5udahX7eyEBaPvNHOpf4A4EdTZYvPd0HGb+mBs7qV0zmAzZ7kJ5sBV6+6GoxWAZpjUoBmIWH8BZacaKJeaEBPMWJ4fRAIGfMDYpVidKrLH2FF1q5EoVv8CPXvmgyap9VoQ/rVQQ1F9xNo7U5A28G2J07Z5zCQW/8IITwplcAOa0Mk4ms3zUj+JNVvl2ij0PC4kMtcF/wgwe/bPy0VHDe0EZvmJWJL6VYQvpcN9ZQ95p8tCh4U8hbjraRoG+IVtwBrPI7HupUqzZzucHWgdSiNq7IhV3UWgM09tHHpCzF0F6+WAOf9TKDW4j0tmqKN4vuW8MjtP6O2WICEmG1RTu8HNpJSeTVw08qWuulsU5D+gjasvKcaD8wDjl/fxmd4YVO5HwhYxpub9AM3HExK0+TbEHpYBuCf94hBMtnIRKp0Ddr9EzEsY6g/G1tFWydMWFsekHdQDZVpER/739PVhqjFZgGwOdWCu9ugjZ11nxsM86POg2Q5JloKH9Tfu0HU4DUgxkXqFH9Njc8/fX+E+D/3Bv7FrSidL5uGiEauQrkS8fdGX8TeZY169jabSQ9lzKfNqOaQNI6m0hxtGebP5gPxK8H6AU/sfxRa1C/nuuPsa2H+7F8+hdxfaGqovq4BOWo7tME1QwytDw7my2UZgZMspgPFNg3awudzAbbzktWwvk/5EqOtqGB3EPzLDfNJD/wn3IqRUNeKN3vFSIs3pGpQcDSDkawcs/keLDo7qPQUXpm69jcMlNJGDOy+iIEzNF6QsEZX3by8ycTOHg54J7uaXhoJgJwcrBev6oH14ju9BGAM0xa1LEBbnhVYf5xCnUHER7SB4vYWEOP6uOOwoo1w+xRtQHWqUT++pqKGmwfWr0tso3783oixhfIOiPWaThozM8y/l4/xK/1cD+zcx/o3lk1Abu35CLlt7Dn7McTw9ing+L07gjaM4Xj+P84G/nk38F9mA//l3cA/B8Z8SqlT/3Mx8B+6RWS7WIv/f303cF3We0jfL3TT54VaED6ffQEzDsvoIYwaoq1yF1ojPNIw3H8tTbOwjL8aRmhwQZXSnEwELBucTYuqbCDHwkQZvn1QBuSvsSfV1ROmy90ETkW2H0hj9ADP10bF73vaTLsKKIP+Q7mqXvqpZLIywyfE6fchsN/H3BN/VF0o0PZRxDCotORQI9b8XCwr+h1lUI7YFZjztTmbb7mFafQawG/mNWe6jGW0aLDs1oOlcV975KMmYWGDanbFMli+JUtTREnAMrrGNC5nSkHaZ5vB7bx8CuwzLWrWjKOMbtD9R/IRZS+7CTd4UlB5KCsAmjaIFHwIqeBdTCEhw85tAK67lrsnDz+vu3YMbXnB3/u2EPv0RPfhnqFZDFdJUWlroebgpLHFaUkolgGtjIEdtw2nM3MTEKWgZ+jGWkFs3ReIzQzd+F1Z4vdtTJSBjTXqEM4fILA0wzKcHZwWIBxa1dN/W5kgE0fQz3+K6o8pli1hOlml30079bLjp9E8YW9BXCshde0t9v9CPjSQPYROoG+vE4m82T2hO3cGDU6tU2hGsM6grnpV8GdBgWpOKgCfyZS6S3VhkPX+8UB3XjTc647ddKcv9m/+Xp+F8CM4o3ZJzj7Ua2WaTWmxPfsMMST8tmeV7dVbQmR1erdKr5+cbrpWJJcWsbvXpwNi8vxjaacB/51fSyKEo+gQ7coHA9KxwfafblVAgvurhSiBlnrOrV2Qk6lG0KWmTsNfj9jWSOszNPF4oNGXol4X9u4FN39xElhxusvEvJQBJLPNU/DMbUjIdOwiPJemQn0rt0fNE2usWuZJpYFwxPFLvOYINlEwfwRpUZBBwvY72RX7r2EnQs6jbkO1nbCVPcZBuwwChb7W0AY0oS1qzdO+Q/qYmSpNTk5D4nha1KziWvVWbWgRP0ZsqaU3xkufYbzT3dmDxyNDG2T2OP7vR7zB8ZIQY8a5itgvlA0EW7/h7lsIG7LUdCzjkqPwUPzg865nxJK2jxErQfqIWh9/nuCfJFP1OvWwJzVFDItn3R1txGxjEGu5i6BpucH9i140WjZi/LefnNDofpErLXMbHZxhDpSea8EinpM24ParXqXGfoM2LuEh1OP1qAZahZ9XxB1isLs4CFEr2JW2e2AZvgnJmbJXjBgQJI8EHPJ7cHpYmISk9ecMvTVhuE0x/6BHG5UfJIzHuYbjSUe0AZGb4POZWlZEfSzraatyS1mchANZFWoKubchanS9l0zbSrYNfHrHI2oYjuf6STHer7ojeLPwMJJhfcD8+7+qO5OuZX2kjX8gF4KzS8EkiiJSGKYdiEwBmUTRT/8Wz9OL/643fU73u7zP0TtSSdX1uzKQ41CPlwciBjehrsBLXY9HZPoPMHOzs6CPDTaewEJbtyx8FeKnYhNn5dEl1YNvB6Gmtpz3MrZ/P+oWJPx4FGHvY/9lIWJw8lHHvV3tUCBGbWQImudJst3cGqhzwPad+awkbn84XejzpusgyhAx7Ctjf2VHHcfDQUeMKI4Y//nDJ+CpaIM4UaSBysRYgqV6teRst4ihjjgG0MnvkwguuoIYupdMeC98Rry3pijs/NYzsJh/Eq4U3y4U+pkNcd5h+8eJL9NvRU5QF+hyg4+O8e8nWD/yk0Cs+RqINbThiHF3jwmnUzKFOk4gAX8/a8L17wnr/UHSoXz6U8k9lBjv7Vc4UN4kxv3m/C7oZeNlEMUPxKD5E23YL1IfEJUCC+Tvs/SpiO87eOoBYt/lpKD+aIjhnbLHfDwesO+jatGMqzn0X0dETPAnwGePVJivuNX+zgYa/lUldrxDDJyVvQ2X96oh5qUKKDFWG8zXF3pouzsjHU9sw8F6fim5zbd+RNsjYlcxMzFfFARepryEChmPd9xbeyli+KzeQdwsrsK+p7+Utjf2xP4s0AYrZ7RBw5wAZA8N6+XuOaRsOyQ3eM8J/n4RxzKNHOKBeTmfhJPd1IK2GycAM/BLyb0c/Jr66fEKTTTZ8YDX45EszTOg7xZUCutpmv5jNvAvBv65U/gTkUr8fW/gHwxcgdKKvyeF/ywK/4+fFP4v3SKyXm9n/3Zv4P/IbOB/GgPP580EIM5MyW4moqZ2kKGbzDiWke/sLFOyIHeovZNGwnanvtin23lQ3Cbohv1femGnXOHg57YtuNfKMt1esAwHz1fNnXRAGYO5rkJTyUvCV/JkST/vDYf61aObuR93NTsuPhKY+x4xTDEKjbp504Cf8Sem1X2NpjWs7tA14UEKzW26ZXmGbvT5DqjkQQYpWyMFwEMaX9hwIMSnU8/4AHwCxCgnWwGtPqYPOd0dEZsk/L07LhnQPG6q8MUs8dlbT7AMl/pV4r17q6nUrHKAnlUoK/lqSZekCqCc5Vg22Q5l53e429DoD3TTpY9/uwcf3dyttrn7fomUWipiaLw0WsRSBTH2TJMces1GGVwFypJ5lASQp0csC8YesUDf3JGj5Poiuds9lnEkogRuyzVi5N1pCvpZoWwWxpcIb1YqEVMrbF+8PSwDySgjG0PRIBKdxe3dhGiITZMXOOF+nM0Ta6Dy955B09oEy0aDz69/JcTCtfQHCxOZ5cZggPm+BoLnE6pRuz61AOd3h1hq6IhBh80LhKufhJ871pJZOrr3oo8QA+bDsGWrq2xBENlcOP3eBmqerBoe12lDHGm0EY/VZokYfje499nlGvNKHkAKC3wedAca6xeLCmxZ0oVbV1hGH0WTQpSfK2KfdmeNquHOhV5dKMJ7OGbNqheW1WLvMhIUX/XCIn15Am8WWYRLPmLYppy9wK+cltv7VavQt19lINZIg/56jdgafY8GPD/j3qhaYDzD7vOGQOGIobK0p1SOmzu4k1mFzxM1Nr1eEDuaxw/j9zXR/SvaDm2BXxEpOLnKi6UvxPCQz2HcrEMLGn+CBm6D10nu+7y26TNNELu3+4PwzY+F3z+NNuqHKudJ+qCwUhC0AVl74rbz+db0lxkJmIeuEuPRLZ9qa++GGHTB/m5EOjB1mfjQ2y2OP7VBDHDiZAXuQCzJmXlkS9tA7SAK/Ea4QYYYbQ/dGXJnj7ZtmCL2WsXdQCxErA0ea2z/caoqeNgFytAy/qGMb5w7eDcvR1uxXNl0cd8l8D6RMwncNSAGNIixrZ+MWLuEmt0XmICenyGGHxTJps0Nudm3pU6yb5NgSyefKoVWro7C77aZwthet6GdT/c8fLVoS7LSe4LtqDp3j2k23im8SiCOPQxQvjgBvTo4/lM3VCW/eSk2898fD5Jdoklh/sL+e+v+ASJIYLwlAuPnypMOHtULMWx1abaYP7qAmldM8ofFd2BdvwEQ2zf2p1vvEKtuBPvL026c/07fJZ3xIIbHjDTCrizE4N+mO0DyBMSuqbJ7sc0tsaFkZ8xnEuD4va3TPdjKeOdsuLUx/pL6Bmv1ayVbvWH+H68o8722PPEgMQYcf80C4L30CfEWlTIwcfRmwH8V+opr9JXHW4ce4MlFKTnlJLBpEO0A6k2Kn+cm2s7yOx7R2gOO3ymDF7u3BYPo4gD2vypkujKCDfhLqUGM7hHD5/Yigd6c6WhjaObjVz5YTw5nJoIgHzQme5KA23lzkhw3uwEt9JWHGN1h++8J2uhEx/a6T4/1drVNgW3Oug/p5bQXYSeBxvy7wHrJHwfiLMc73dW6nMP9K6EN3Z2w/38auUG2dDB/jxesP5p9d+H1BiZ8y49f9JEtBOpPj+O/r/cKVcxVCvweow0HohXjpg4GmWwgthtUqZk0R4xP5cleeC+GWC1vTfRp7oORv4vCbtpTcLJpKm7abv2vReGrn6iEV21sk+nQOED3bkNgqQcaqTbHJzhGcJT4KswvdLX+ehBaS3x+nS1rat4XaHsuH9SW+TIpGPMWBOr9ZieChiLW7VZbBeKzZRL7mvxqaj2CGu4PH20w8AA5Obl70EUJE97hqOL4P3Mb6vHn+GQwKfMlrIfu8oz9v9jg+E0eaIPc3wf1rwuXMh3few/9eaNIYZVhvu7OmyvmX8GIn5kYjz+3iPx5b6BRT0Ll72zgHwz8Oxt4063276LwXwz8Mxv49zI5L17J/5MY+F+6RWSzmG//v2Dgf3pRWC3tHbifLaCZ9hBDhvi0ADM9oozgMFLQ3SJGFBd1dJNFTlmfbQJoZyUOQ2ePZZn7F47urXCIg5yHZXRaIkbUXcOdKgwiurCxmKdFsuW2sTQVNn9hfrRTdDNeFJkyCz+fGQQbcZXw38lAtWmGZZyuKsKzCmX0MTlm8NR8TYTTQPWZ3SUOvLI7NlxgfWdf9XUDT4tAOILxiFpb5wdmYTacF3N0w9OEx9CmGsrGVMbPx0FnQn+9oJuNE7Ng1UzMAWYGpvEm3g/0+zZQlmJaSW6JYksXhkAZHE4HyUNAGVibdSjrqowYu8V6iCVq64Ef9Lawk4LU9HvtUQaAddz+vvD7n8eihjTmKINk+gVmeySEXCuRb2N/GJhxwzJkvw4GdyZMQjfcqxn4twZlbC6agZZxgti9DxkJnY0iM2dArMjTCJ//WaQv9vajM3g/Yo0nrznQZ2V9wLa7VnK2bRtRihIIT+RVEd6nULBVwSPoduu95K3n4yKppZlwO8SB5DgtYlz6Kl9g1e2L28vxBQWXN/lCRa468Vb1D1gddDmkV5VKQfNWKSMD5fAwJjbh51dh00nhdOPrURsJe6qVafmqJohR2lX4yTmPmFXeQ5TBccv69YmysL6bDUD3uhBHbrCMppYlwF1r6KZ7q7WpJlUPEO13T3yJpZQd7ogF/eaIZXX5zTCegaYjxuf4/Mt9UdO4UfH5yaUjjsFCoJHJa8hFdpZ8f6vCuAh5hczz0Y2Djxg1/PQBbkddF3b/ul1oM7ViuB9OaGPUoUkp/ZEHdAeO8Z73acHOMeHwDrcUZfw0zoYetycI4hDzx1lj+7+cjbe2PF+Cf69n/L4mRVDyp8a9QEUbpaWIMc33SiR/rqCMQpAU8AiDk3APX3WgE+2RQWjWNefGuLfw+CE+iPP8QDw9UzXW5LsQ4yEo99ZPxABZVFvwZedGOOoSpWEweYP3SVvM3yKklAvE5r63DiTYmCCzzpFMKKfRXvheivHfyub4Hj3vJLnJ/qfRWVHGYAY7Ificngo6iUQB3f2oCy/sLJvNG5Sxdith/78vMDA5G87gbKjFHekh+dR+Nz1YmxLVi2/Qxk3CRQn5ICOG8wnmr7cyXRCLEYN8am7Z3UsqsFqB8Z9tbwo1vn0OkeU9JZ4vTxGVAw9l9LIaMeCFtimTzQASNTkRb3LC8TwVkQb+72cRm4XqeOuQ0cN91nXEXZXY/kJPGsj29ZEEp9fvwuCwuUFyrxCLFyEoLC4RI1yjvSH2PFTElhnG36kajB8d70z/vvQLdKWN+XKwgKKNIFi/VvFBeLY9AFuJgsL9vsD693QdjfZW8IVoXXXCMW1sX1fNGN6dq5PwaWQXtnncb9BaCP/+74y2Vp7zBXhzjnTgLDO0nf4pHTc4PDn38yClHUEb1D2uWG/q21CzdClMeNYBYvx6xMrj5HVA2xfg82/u0pZO+/cOuLZqubsvEMNCmZTQudVFCkRtDSz0Ew6CiwP3sh9i3Yl2BfCdfxbOO8x9Ws5mIWLZFNvf1c2FepeKQ16lB+6bBG2PlKONLP0fxqMMFKS5rVSAfc4PnK8Pqk3r+WM9nkQfX/cdtBrlFfZXkdpoO+M15lvCFojxbwWxnBbTgRYeH1eP1ifJ9qWcUjIpc/CnYcXd9W/5otVzp0OyMlAvFnMLbVN0B8i/3l4KBwltQLHv3tjfC/avvYEfsznDbXpMJQsmZ7r/WespkGymEvdGrz7RdMTAP4vCt+KDGHh9JTXamFIjbnj82VRXnBDilD3HveX+QMPy7kM2pFQE1TzBerk7MhAFUdCGjjZM30ZoA/a6KZzrHvWjao0O+BFQfw4EbQibHCNorN+ReOsvjv/rr8P8twusf0OcADOcDtt7Tc4Y7weO30egJuCVfjXeQoIYvnc2d0iN+Z77mgIRu9x11K91i/WorrD+P5b98p8vjPl7RCTXKnFlsn7Zf05G/c/ZwD+XyUlR2kj/dlH4n3/8H3h0q3U=</prop>
			<obj name="TemperatureLog" class="TemperatureLog" version="2">
				<prop name="Times">TEFSWgAAk3EAAICTbJYAAAA6AgAA1AMAAG4FAAAIBwAAoggAAEYKAADgCwAAeg0AABQPAAC4EAAAUhIAAOwTAACQFQAAKhcAAMQYAABeGgAAAhwAAJwdAAA2HwAA0CAAAHQiAAAOJAAAqCUAAEInAADmKAAAgCoAABosAAC0LQAAWC8AAPIwAACMMgAAMDQAAMo1AABkNwAA/jgAAKI6AAA8PAAA1j0AAHA/AAAKQQAArkIAAEhEAADiRQAAfEcAACBJAAC6SgAAVEwAAO5NAACSTwAALFEAAMZSAABgVAAA+lUAAJ5XAAA4WQAA0loAAHZcAAAQXgAAql8AAERhAADoYgAAgmQAABxmAAC2ZwAAWmkAAPRqAACObAAAKG4AAMxvAABmcQAAAHMAAKR0AAA+dgAA2HcAAHJ5AAAWewAAsHwAAEp+AADkfwAAiIEAACKDAAC8hAAAVoYAAPqHAACUiQAALosAAMiMAABsjgAABpAAAKCRAAA6kwAA1JQAAHiWAAASmAAArJkAAEabAADqnAAAhJ4AAB6gAAC4oQAAXKMAAPakAACQpgAAKqgAAM6pAABoqwAAAq0AAJyuAABAsAAA2rEAAHSzAAAOtQAAsrYAAEy4AADmuQAAirsAACS9AAC+vgAAWMAAAPzBAACWwwAAMMUAAMrGAABuyAAACMoAAKLLAAA8zQAA4M4AAHrQAAAU0gAArtMAAFLVAADs1gAAhtgAACDaAADE2wAAXt0AAPjeAACS4AAANuIAANDjAABq5QAABOcAAJ7oAABC6gAA3OsAAHbtAAAQ7wAAtPAAAE7yAADo8wAAgvUAACb3AADA+AAAWvoAAP77AACY/QAAMv8AAMwAAQBwAgEACgQBAKQFAQA+BwEA4ggBAHwKAQAWDAEAsA0BAFQPAQDuEAEAiBIBACwUAQDGFQEAYBcBAPoYAQCUGgEAOBwBANIdAQBsHwEABiEBAKoiAQBEJAEA3iUBAHgnAQAcKQEAtioBAFAsAQDqLQEAhC8BACgxAQDCMgEAXDQBAPY1AQCaNwEANDkBAM46AQBoPAEADD4BAKY/AQBAQQEA5EIBAH5EAQAYRgEAskcBAFZJAQDwSgEAikwBACROAQDITwEAYlEBAPxSAQCWVAEAOlYBANRXAQBuWQEACFsBAKxcAQBGXgEA4F8BAIRhAQAeYwEAuGQBAFJmAQD2ZwEAkGkBACprAQDEbAEAXm4BAAJwAQCccQEANnMBANB0AQB0dgEADngBAKh5AQBCewEA5nwBAIB+AQAagAEAtIEBAE6DAQDyhAEAjIYBACaIAQDAiQEAZIsBAP6MAQCYjgEAPJABANaRAQBwkwEACpUBAK6WAQBImAEA4pkBAHybAQAgnQEAup4BAFSgAQDuoQEAkqMBACylAQDGpgEAaqgBAASqAQCeqwEAOK0BANyuAQB2sAEAELIBAKqzAQBOtQEA6LYBAIK4AQAcugEAtrsBAFq9AQD0vgEAjsABACjCAQDMwwEAZsUBAADHAQCayAEAPsoBANjLAQByzQEADM8BALDQAQBK0gEA5NMBAH7VAQAi1wEAvNgBAFbaAQDw2wEAlN0BAC7fAQDI4AEAYuIBAAbkAQCg5QEAOucBANToAQB46gEAEuwBAKztAQBG7wEA6vABAITyAQAe9AEAwvUBAFz3AQD2+AEAkPoBADT8AQDO/QEAaP8BAAIBAgCmAgIAQAQCANoFAgB0BwIAGAkCALIKAgBMDAIA5g0CAIoPAgAkEQIAvhICAFgUAgDyFQIAlhcCADAZAgDKGgIAZBwCAAgeAgCiHwIAPCECANYiAgB6JAIAFCYCAK4nAgBIKQIA7CoCAIYsAgAgLgIAui8CAF4xAgD4MgIAkjQCACw2AgDQNwIAajkCAAQ7AgCePAIAQj4CANw/AgB2QQIAGkMCALREAgBORgIA6EcCAIxJAgAmSwIAwEwCAFpOAgD+TwIAmFECADJTAgDMVAIAcFYCAApYAgCkWQIAPlsCAOJcAgB8XgIAFmACALBhAgBUYwIA7mQCAIhmAgAiaAIAxmkCAGBrAgD6bAIAlG4CAC5wAgDScQIAbHMCAAZ1AgCgdgIARHgCAN55AgB4ewIAEn0CALZ+AgBQgAIA6oECAISDAgAohQIAwoYCAFyIAgD2iQIAmosCADSNAgDOjgIAcpACAAySAgCmkwIAQJUCAOSWAgB+mAIAGJoCALKbAgBWnQIA8J4CAIqgAgAkogIAyKMCAGKlAgD8pgIAlqgCADqqAgDUqwIAbq0CAAivAgCssAIARrICAOCzAgB6tQIAHrcCALi4AgBSugIA7LsCAJC9AgAqvwIAxMACAF7CAgD4wwIAnMUCADbHAgDQyAIAasoCAA7MAgCozQIAQs8CANzQAgCA0gIAGtQCALTVAgBY1wIA8tgCAIzaAgAm3AIAyt0CAGTfAgD+4AIAmOICADzkAgDW5QIAcOcCABTpAgCu6gIASOwCAOLtAgCG7wIAIPECALryAgBU9AIA+PUCAJL3AgAs+QIAxvoCAGD8AgAE/gIAnv8CADgBAwDSAgMAdgQDABAGAwCqBwMARAkDAN4KAwCCDAMAHA4DALYPAwBQEQMA9BIDAI4UAwAoFgMAzBcDAGYZAwAAGwMAmhwDAD4eAwDYHwMAciEDAAwjAwCwJAMASiYDAOQnAwB+KQMAIisDALwsAwBWLgMA+i8DAJQxAwAuMwMAyDQDAGw2AwAGOAMAoDkDADo7AwDePAMAeD4DABJAAwCsQQMAUEMDAOpEAwCERgMAHkgDALhJAwBcSwMA9kwDAJBOAwAqUAMAzlEDAGhTAwACVQMAnFYDAEBYAwDaWQMAdFsDAA5dAwCyXgMATGADAOZhAwCAYwMAJGUDAL5mAwBYaAMA8mkDAJZrAwAwbQMAym4DAGRwAwAIcgMAonMDADx1AwDgdgMAengDABR6AwCuewMAUn0DAOx+AwCGgAMAIIIDAMSDAwBehQMA+IYDAJKIAwA2igMA0IsDAGqNAwAEjwMAnpADAEKSAwDckwMAdpUDABCXAwC0mAMATpoDAOibAwCCnQMAJp8DAMCgAwBaogMA9KMDAJilAwAypwMAzKgDAGaqAwAKrAMApK0DAD6vAwDYsAMAfLIDABa0AwCwtQMASrcDAO64AwCIugMAIrwDAMa9AwBgvwMA+sADAJTCAwA4xAMA0sUDAGzHAwAGyQMAqsoDAETMAwDezQMAeM8DABzRAwC20gMAUNQDAOrVAwCO1wMAKNkDAMLaAwBc3AMAAN4DAJrfAwA04QMAzuIDAHLkAwAM5gMApucDAEDpAwDa6gMAfuwDABjuAwCy7wMATPEDAPDyAwCK9AMAJPYDAL73AwBi+QMA/PoDAJb8AwAw/gMA1P8DAG4BBAAIAwQArAQEAEYGBADgBwQAegkEAB4LBAC4DAQAUg4EAOwPBACQEQQAKhMEAMQUBABeFgQAAhgEAJwZBAA2GwQA2hwEAHQeBAAOIAQAqCEEAEIjBADmJAQAgCYEABooBAC0KQQAWCsEAPIsBACMLgQAJjAEAMAxBABkMwQA/jQEAJg2BAAyOAQA1jkEAHA7BAAKPQQApD4EAEhABADiQQQAfEMEACBFBAC6RgQAVEgEAO5JBACSSwQALE0EAMZOBABgUAQABFIEAJ5TBAA4VQQA0lYEAHZYBAAQWgQAqlsEAERdBADoXgQAgmAEABxiBADAYwQAWmUEAPRmBACOaAQAMmoEAMxrBABmbQQAAG8EAJpwBAA+cgQA2HMEAHJ1BAAMdwQAsHgEAEp6BADkewQAfn0EACJ/BAC8gAQAVoIEAPCDBACUhQQALocEAMiIBABiigQA/IsEAKCNBAA6jwQA1JAEAHiSBAASlAQArJUEAEaXBADqmAQAhJoEAB6cBAC4nQQAXJ8EAPagBACQogQAKqQEAM6lBABopwQAAqkEAKaqBABArAQA2q0EAHSvBAAYsQQAsrIEAEy0BADmtQQAircEACS5BAC+ugQAWLwEAPy9BACWvwQAMMEEAMrCBABkxAQACMYEAKLHBAA8yQQA1soEAHrMBAAUzgQArs8EAEjRBADs0gQAhtQEACDWBAC61wQAXtkEAPjaBACS3AQALN4EANDfBABq4QQABOMEAJ7kBABC5gQA3OcEAHbpBAAQ6wQAtOwEAE7uBADo7wQAjPEEACbzBADA9AQAWvYEAP73BACY+QQAMvsEAMz8BABw/gQACgAFAKQBBQA+AwUA4gQFAHwGBQAWCAUAsAkFAFQLBQDuDAUAiA4FACIQBQC8EQUAYBMFAPoUBQCUFgUALhgFANIZBQBsGwUABh0FAKAeBQBEIAUA3iEFAHgjBQASJQUAtiYFAFAoBQDqKQUAhCsFACgtBQDCLgUAXDAFAPYxBQCaMwUANDUFAM42BQByOAUADDoFAKY7BQBAPQUA5D4FAH5ABQAYQgUAskMFAFZFBQDwRgUAikgFACRKBQDISwUAYk0FAPxOBQCWUAUAOlIFANRTBQBuVQUACFcFAKxYBQBGWgUA4FsFAHpdBQAUXwUAuGAFAFJiBQDsYwUAhmUFACpnBQDEaAUAXmoFAPhrBQCcbQUANm8FANBwBQBqcgUADnQFAKh1BQBCdwUA3HgFAIB6BQAafAUAtH0FAFh/BQDygAUAjIIFACaEBQDKhQUAZIcFAP6IBQCYigUAPIwFANaNBQBwjwUACpEFAK6SBQBIlAUA4pUFAIaXBQAgmQUAupoFAFScBQDunQUAkp8FACyhBQDGogUAYKQFAASmBQCepwUAOKkFANKqBQBsrAUAEK4FAKqvBQBEsQUA3rIFAIK0BQActgUAtrcFAFC5BQD0ugUAjrwFACi+BQDCvwUAZsEFAADDBQCaxAUAPsYFANjHBQByyQUADMsFALDMBQBKzgUA5M8FAH7RBQAi0wUAvNQFAFbWBQD61wUAlNkFAC7bBQDI3AUAbN4FAAbgBQCg4QUAOuMFAN7kBQB45gUAEugFAKzpBQBG6wUA6uwFAITuBQAe8AUAuPEFAFzzBQD29AUAkPYFACr4BQDO+QUAaPsFAAL9BQCc/gUANgAGANoBBgB0AwYADgUGAKgGBgBMCAYA5gkGAIALBgAkDQYAvg4GAFgQBgDyEQYAlhMGADAVBgDKFgYAZBgGAAgaBgCiGwYAPB0GANYeBgB6IAYAFCIGAK4jBgBIJQYA7CYGAIYoBgAgKgYAxCsGAF4tBgD4LgYAkjAGADYyBgDQMwYAajUGAAQ3BgCoOAYAQjoGANw7BgB2PQYAGj8GALRABgBOQgYA6EMGAIJFBgAmRwYAwEgGAFpKBgD0SwYAmE0GADJPBgDMUAYAZlIGAApUBgCkVQYAPlcGANhYBgB8WgYAFlwGALBdBgBKXwYA7mAGAIhiBgAiZAYAvGUGAGBnBgD6aAYAlGoGAC5sBgDSbQYAbG8GAAZxBgCqcgYARHQGAN51BgB4dwYAHHkGALZ6BgBQfAYA6n0GAI5/BgAogQYAwoIGAFyEBgAAhgYAmocGADSJBgDOigYAcowGAAyOBgCmjwYAQJEGANqSBgB+lAYAGJYGALKXBgBMmQYA8JoGAIqcBgAkngYAvp8GAGKhBgD8ogYAlqQGADCmBgDUpwYAbqkGAAirBgCirAYARq4GAOCvBgB6sQYAFLMGALi0BgBStgYA7LcGAIa5BgAquwYAxLwGAF6+BgACwAYAnMEGADbDBgDQxAYAdMYGAA7IBgCoyQYAQssGAObMBgCAzgYAGtAGALTRBgBY0wYA8tQGAIzWBgAm2AYAytkGAGTbBgD+3AYAmN4GADzgBgDW4QYAcOMGAArlBgCu5gYASOgGAOLpBgB86wYAFu0GALruBgBU8AYA7vEGAIjzBgAs9QYAxvYGAGD4BgD6+QYAnvsGADj9BgDS/gYAbAAHABACBwCqAwcARAUHAOgGBwCCCAcAHAoHALYLBwBaDQcA9A4HAI4QBwAoEgcAzBMHAGYVBwAAFwcAmhgHAD4aBwDYGwcAch0HABYfBwCwIAcASiIHAOQjBwB+JQcAIicHALwoBwBWKgcA8CsHAJQtBwAuLwcAyDAHAGIyBwAGNAcAoDUHADo3BwDUOAcAbjoHABI8BwCsPQcARj8HAOBABwCEQgcAHkQHALhFBwBSRwcA9kgHAJBKBwAqTAcAzk0HAGhPBwACUQcAnFIHAEBUBwDaVQcAdFcHAA5ZBwCyWgcATFwHAOZdBwCAXwcAJGEHAL5iBwBYZAcA/GUHAJZnBwAwaQcAymoHAG5sBwAIbgcAom8HADxxBwDWcgcAenQHABR2BwCudwcASHkHAOx6BwCGfAcAIH4HALp/BwBegQcA+IIHAJKEBwAshgcA0IcHAGqJBwAEiwcAnowHADiOBwDcjwcAdpEHABCTBwC0lAcATpYHAOiXBwCCmQcAJpsHAMCcBwBangcA9J8HAJihBwAyowcAzKQHAGamBwAKqAcApKkHAD6rBwDYrAcAfK4HABawBwCwsQcAVLMHAO60BwCItgcAIrgHAMa5BwBguwcA+rwHAJS+BwA4wAcA0sEHAGzDBwAGxQcAqsYHAETIBwDeyQcAeMsHABLNBwC2zgcAUNAHAOrRBwCE0wcAKNUHAMLWBwBc2AcA9tkHAJrbBwA03QcAzt4HAGjgBwAM4gcApuMHAEDlBwDa5gcAfugHABjqBwCy6wcATO0HAPDuBwCK8AcAJPIHAL7zBwBi9QcA/PYHAJb4BwA6+gcA1PsHAG79BwAI/wcArAAIAEYCCADgAwgAegUIAB4HCAC4CAgAUgoIAOwLCACQDQgAKg8IAMQQCABeEggAAhQIAJwVCAA2FwgA0BgIAHQaCAAOHAgAqB0IAEIfCADcIAgAgCIIABokCAC0JQgATicIAPIoCACMKggAJiwIAMAtCABkLwgA/jAIAJgyCAAyNAgA1jUIAHA3CAAKOQgApDoIAEg8CADiPQgAfD8IACBBCAC6QggAVEQIAO5FCACSRwgALEkIAMZKCABgTAgABE4IAJ5PCAA4UQgA0lIIAHZUCAAQVggAqlcIAERZCADoWggAglwIABxeCAC2XwgAWmEIAPRiCACOZAgAKGYIAMxnCABmaQgAAGsIAJpsCAA+bggA2G8IAHJxCAAMcwgApnQIAEp2CADkdwgAfnkIABh7CAC8fAgAVn4IAPB/CACKgQgALoMIAMiECABihggA/IcIAKCJCAA6iwgA1IwIAG6OCAASkAgArJEIAEaTCADqlAgAhJYIAB6YCAC4mQgAXJsIAPacCACQnggAKqAIAM6hCABoowgAAqUIAJymCABAqAgA2qkIAHSrCAAYrQgAsq4IAEywCADmsQgAirMIACS1CAC+tggAWLgIAPK5CACWuwgAML0IAMq+CABkwAgACMIIAKLDCAA8xQgA1sYIAHrICAAUyggArssIAEjNCADizggAhtAIACDSCAC60wgAVNUIAPjWCACS2AgALNoIANDbCABq3QgABN8IAJ7gCABC4ggA3OMIAHblCAAQ5wgAtOgIAE7qCADo6wgAjO0IACbvCADA8AgAWvIIAP7zCACY9QgAMvcIAMz4CABw+ggACvwIAKT9CAA+/wgA4gAJAHwCCQAWBAkAsAUJAEoHCQDuCAkAiAoJACIMCQC8DQkAYA8JAPoQCQCUEgkALhQJAMgVCQBsFwkABhkJAKAaCQBEHAkA3h0JAHgfCQASIQkAtiIJAFAkCQDqJQkAhCcJACgpCQDCKgkAXCwJAPYtCQCaLwkANDEJAM4yCQBoNAkADDYJAKY3CQBAOQkA5DoJAH48CQAYPgkAsj8JAFZBCQDwQgkAikQJACRGCQDIRwkAYkkJAPxKCQCWTAkAOk4JANRPCQBuUQkACFMJAKJUCQBGVgkA4FcJAHpZCQAeWwkAwlwJAFxeCQAAYAkAmmEJADRjCQDOZAkAcmYJAAxoCQCmaQkAQGsJAORsCQB+bgkAGHAJALJxCQBMcwkA8HQJAIp2CQAkeAkAvnkJAGJ7CQD8fAkAln4JADCACQDUgQkAboMJAAiFCQCihgkARogJAOCJCQB6iwkAFI0JALiOCQBSkAkA7JEJAIaTCQAqlQkAxJYJAF6YCQD4mQkAnJsJADadCQDQngkAdKAJAA6iCQCoowkAQqUJAOamCQCAqAkAGqoJALSrCQBYrQkA8q4JAIywCQAmsgkAyrMJAGS1CQD+tgkAmLgJADy6CQDWuwkAcL0JAAq/CQCuwAkASMIJAOLDCQB8xQkAFscJALrICQBUygkA7ssJAIjNCQAszwkAxtAJAGDSCQD60wkAntUJADjXCQDS2AkAbNoJABDcCQCq3QkARN8JAOjgCQCC4gkAHOQJALblCQBa5wkA9OgJAI7qCQAo7AkAzO0JAGbvCQAA8QkAmvIJAD70CQDY9QkAcvcJAAz5CQCw+gkASvwJAOT9CQCI/wkAIgEKALwCCgBWBAoA8AUKAJQHCgAuCQoAyAoKAGIMCgAGDgoAoA8KADoRCgDUEgoAeBQKABIWCgCsFwoARhkKAOAaCgCEHAoAHh4KALgfCgBSIQoA9iIKAJAkCgAqJgoAxCcKAGgpCgACKwoAnCwKAEAuCgDaLwoAdDEKAA4zCgCyNAoATDYKAOY3CgCAOQoAJDsKAL48CgBYPgoA/D8KAJZBCgAwQwoAykQKAGRGCgD+RwoAokkKADxLCgDWTAoAek4KABRQCgCuUQoASFMKAOxUCgCGVgoAIFgKALpZCgBeWwoA+FwKAJJeCgAsYAoA0GEKAGpjCgAEZQoAnmYKADhoCgDcaQoAdmsKABBtCgC0bgoATnAKAOhxCgCCcwoAJnUKAMB2CgBaeAoA9HkKAJh7CgAyfQoAzH4KAGaACgAKggoApIMKAD6FCgDYhgoAfIgKABaKCgCwiwoAVI0KAO6OCgCIkAoAIpIKAMaTCgBglQoA+pYKAJSYCgA4mgoA0psKAGydCgAGnwoAqqAKAESiCgDeowoAeKUKABynCgC2qAoAUKoKAOqrCgCErQoAKK8KAMKwCgBcsgoA9rMKAJq1CgA0twoAzrgKAGi6CgAMvAoApr0KAEC/CgDawAoAfsIKABjECgCyxQoATMcKAPDICgCKygoAJMwKAL7NCgBizwoA/NAKAJbSCgAw1AoA1NUKAG7XCgAI2QoArNoKAEbcCgDg3QoAet8KAB7hCgC44goAUuQKAOzlCgCQ5woAKukKAMTqCgBe7AoAAu4KAJzvCgA28QoA0PIKAHT0CgAO9goAqPcKAEL5CgDm+goAgPwKABr+CgC0/woATgELAPICCwCMBAsAJgYLAMAHCwBkCQsA/goLAJgMCwAyDgsA1g8LAHARCwAKEwsApBQLAEgWCwDiFwsAfBkLABYbCwC6HAsAVB4LAO4fCwCIIQsALCMLAMYkCwBgJgsABCgLAJ4pCwA4KwsA0iwLAHYuCwAQMAsAqjELAEQzCwDoNAsAgjYLABw4CwC2OQsAWjsLAPQ8CwCOPgsAKEALAMxBCwBmQwsAAEULALhGCwBSSAsA7EkLAJBLCwAqTQsAxE4LAF5QCwACUgsAnFMLADZVCwDQVgsAdFgLABhaCwCyWwsATF0LAPBeCwCKYAsAJGILAL5jCwBiZQsA/GYLAJZoCwAwagsA1GsLAG5tCwAIbwsAonALAEZyCwDgcwsAenULAB53CwC4eAsAUnoLAOx7CwCQfQsAKn8LAMSACwBeggsAAoQLAJyFCwA2hwsA0IgLAHSKCwAOjAsAqI0LAEyPCwDmkAsAgJILABqUCwC+lQsAWJcLAPKYCwCMmgsAMJwLAMqdCwBknwsA/qALAJiiCwA8pAsA1qULAHCnCwAKqQsArqoLAEisCwDirQsAfK8LACCxCwC6sgsAVLQLAO61CwCItwsALLkLAMa6CwBgvAsA+r0LAJ6/CwA4wQsA0sILAHbECwAQxgsAqscLAETJCwDoygsAgswLABzOCwC2zwsAWtELAPTSCwCO1AsAKNYLAMzXCwBm2QsAANsLAKTcCwA+3gsA2N8LAHLhCwAW4wsAsOQLAErmCwDk5wsAiOkLACLrCwC87AsAVu4LAPrvCwCU8QsALvMLAMj0CwBi9gsABvgLAKD5CwA6+wsA1PwLAHj+CwASAAwArAEMAEYDDADqBAwAhAYMAB4IDAC4CQwAUgsMAPYMDACQDgwAKhAMAM4RDABoEwwAAhUMAJwWDABAGAwA2hkMAHQbDAAOHQwAsh4MAEwgDADmIQwAgCMMACQlDAC+JgwAWCgMAPIpDACWKwwAMC0MAMouDABuMAwACDIMAKIzDAA8NQwA4DYMAHo4DAAUOgwArjsMAFI9DADsPgwAhkAMACBCDAC6QwwAXkUMAPhGDACSSAwALEoMANBLDABqTQwABE8MAJ5QDABCUgwA3FMMAHZVDAAQVwwAtFgMAE5aDADoWwwAgl0MACZfDADAYAwAWmIMAPRjDACYZQwAMmcMAMxoDABmagwACmwMAKRtDAA+bwwA2HAMAHxyDAAWdAwAsHUMAFR3DADueAwAiHoMACJ8DADGfQwAYH8MAPqADACUggwAOIQMANKFDABshwwABokMAKqKDABEjAwA3o0MAHiPDAAckQwAtpIMAFCUDADqlQwAjpcMACiZDADCmgwAXJwMAACeDACanwwANKEMAM6iDABopAwADKYMAKanDABAqQwA2qoMAH6sDAAYrgwAsq8MAEyxDADwsgwAirQMACS2DAC+twwAYrkMAPy6DACWvAwAML4MANS/DABuwQwACMMMAKzEDABGxgwA4McMAHrJDAAeywwAuMwMAFLODADszwwAkNEMACrTDADE1AwAXtYMAALYDACc2QwANtsMANrcDAB03gwADuAMAKjhDABC4wwA5uQMAIDmDAAa6AwAtOkMAFjrDADy7AwAjO4MACbwDADK8QwAZPMMAP70DACY9gwAPPgMANb5DABw+wwACv0MAKT+DABIAA0A4gENAHwDDQAWBQ0AugYNAFQIDQDuCQ0AkgsNACwNDQDGDg0AYBANAAQSDQCeEw0AOBUNANIWDQB2GA0AEBoNAKobDQBEHQ0A6B4NAIIgDQAcIg0AwCMNAFolDQD0Jg0AjigNADIqDQDMKw0AZi0NAAAvDQCkMA0APjINANgzDQByNQ0ADDcNALA4DQBKOg0A5DsNAIg9DQAsPw0AxkANAGBCDQAERA0AnkUNADhHDQDSSA0AdkoNABBMDQCqTQ0ARE8NAOhQDQCCUg0AHFQNALZVDQBaVw0A9FgNAI5aDQAoXA0Awl0NAGZfDQAAYQ0AmmINAD5kDQDYZQ0AcmcNAAxpDQCwag0ASmwNAORtDQB+bw0AInENALxyDQBWdA0A8HUNAJR3DQAueQ0AyHoNAGJ8DQAGfg0AoH8NADqBDQDegg0AeIQNABKGDQCshw0AUIkNAOqKDQCEjA0AHo4NAMKPDQBckQ0A9pINAJCUDQA0lg0AzpcNAGiZDQACmw0AppwNAECeDQDanw0AdKENABijDQCypA0ATKYNAOanDQCAqQ0AJKsNAL6sDQBYrg0A8q8NAJaxDQAwsw0AyrQNAGS2DQAIuA0AorkNADy7DQDWvA0Aer4NABTADQCuwQ0ASMMNAOzEDQCGxg0AIMgNALrJDQBeyw0A+MwNAJLODQAs0A0A0NENAGrTDQAE1Q0AntYNAELYDQDc2Q0AdtsNABrdDQC03g0ATuANAOjhDQCM4w0AJuUNAMDmDQBa6A0A/ukNAJjrDQAy7Q0AzO4NAHDwDQAK8g0ApPMNAD71DQDi9g0AfPgNABb6DQCw+w0AVP0NAO7+DQCIAA4AIgIOALwDDgBgBQ4A+gYOAJQIDgAuCg4A0gsOAGwNDgAGDw4AoBAOAEQSDgDeEw4AeBUOABIXDgC2GA4AUBoOAOobDgCEHQ4AKB8OAMIgDgBcIg4AACQOAJolDgA0Jw4AzigOAHIqDgAMLA4Api0OAEAvDgDkMA4AfjIOABg0DgCyNQ4AVjcOAPA4DgCKOg4AJDwOAL49DgBiPw4A/EAOAJZCDgAwRA4A1EUOAG5HDgAISQ4ArEoOAEZMDgDgTQ4Aek8OAB5RDgC4Ug4AUlQOAOxVDgCQVw4AKlkOAMRaDgBeXA4AAl4OAJxfDgA2YQ4A0GIOAHRkDgAOZg4AqGcOAEJpDgDmag4AgGwOABpuDgC+bw4AWHEOAPJyDgCMdA4AJnYOAMp3DgBkeQ4A/noOAJh8DgA8fg4A1n8OAHCBDgAKgw4AroQOAEiGDgDihw4AfIkOACCLDgC6jA4AVI4OAO6PDgCIkQ4ALJMOAMaUDgBglg4A+pcOAJ6ZDgA4mw4A0pwOAHaeDgAQoA4AqqEOAESjDgDopA4AgqYOAByoDgC2qQ4AWqsOAPSsDgCOrg4AKLAOAMyxDgBmsw4AALUOAJq2DgA+uA4A2LkOAHK7DgAWvQ4AsL4OAErADgDkwQ4AiMMOACLFDgC8xg4AVsgOAPrJDgCUyw4ALs0OAMjODgBi0A4ABtIOAKDTDgA61Q4A1NYOAHjYDgAS2g4ArNsOAEbdDgDq3g4AhOAOAB7iDgC44w4AXOUOAPbmDgCQ6A4AKuoOAM7rDgBo7Q4AAu8OAJzwDgBA8g4A2vMOAHT1DgAO9w4AsvgOAEz6DgDm+w4AgP0OACT/DgC+AA8AWAIPAPIDDwCWBQ8AMAcPAMoIDwBuCg8ACAwPAKINDwA8Dw8A4BAPAHoSDwAUFA8ArhUPAFIXDwDsGA8AhhoPACAcDwDEHQ8AXh8PAPggDwCSIg8ANiQPANAlDwBqJw8ABCkPAJ4qDwBCLA8A3C0PAHYvDwAQMQ8AtDIPAE40DwDoNQ8AgjcPACY5DwDAOg8AWjwPAP49DwCYPw8AMkEPAMxCDwBwRA8ACkYPAKRHDwA+SQ8A4koPAHxMDwAWTg8AsE8PAFRRDwDuUg8AiFQPACJWDwC8Vw8AYFkPAPpaDwCUXA8ALl4PANJfDwBsYQ8ABmMPAKBkDwBEZg8A3mcPAHhpDwASaw8AtmwPAFBuDwDqbw8AhHEPAChzDwDCdA8AXHYPAPZ3DwCaeQ8ANHsPAM58DwByfg8ADIAPAKaBDwBAgw8A5IQPAH6GDwAYiA8AsokPAFaLDwDwjA8Aio4PACSQDwDIkQ8AYpMPAPyUDwCWlg8AOpgPANSZDwBumw8ACJ0PAKyeDwBGoA8A4KEPAISjDwAepQ8AuKYPAFKoDwDsqQ8AkKsPACqtDwDErg8AXrAPAAKyDwCcsw8ANrUPANC2DwB0uA8ADroPAKi7DwBCvQ8A3L4PAIDADwAawg8AtMMPAE7FDwDyxg8AjMgPACbKDwDAyw8AZM0PAP7ODwCY0A8APNIPANbTDwBw1Q8ACtcPAK7YDwBI2g8A4tsPAHzdDwAg3w8AuuAPAFTiDwDu4w8AkuUPACznDwDG6A8AauoPAATsDwCe7Q8AOO8PANzwDwB28g8AEPQPAKr1DwBO9w8A6PgPAIL6DwAc/A8Atv0PAFr/DwD0ABAAjgIQACgEEADMBRAAZgcQAAAJEACaChAAPgwQANgNEAByDxAADBEQAKYSEABKFBAA5BUQAH4XEAAiGRAAvBoQAFYcEADwHRAAlB8QAC4hEADIIhAAYiQQAAYmEACgJxAAOikQANQqEAB4LBAAEi4QAKwvEABQMRAA6jIQAIQ0EAAeNhAAuDcQAFw5EAD2OhAAkDwQACo+EADOPxAAaEEQAAJDEACcRBAAQEYQANpHEAB0SRAADksQALJMEABMThAA5k8QAIBREAAkUxAAvlQQAFhWEAD8VxAAllkQADBbEADKXBAAbl4QAAhgEACiYRAAPGMQAOBkEAB6ZhAAFGgQAK5pEABSaxAA7GwQAIZuEAAgcBAAxHEQAF5zEAD4dBAAknYQACx4EADQeRAAansQAAR9EACefhAAQoAQANyBEAB2gxAAEIUQALSGEABOiBAA6IkQAIKLEAAmjRAAwI4QAFqQEAD0kRAAmJMQADKVEADMlhAAZpgQAAqaEACkmxAAPp0QANieEAB8oBAAFqIQALCjEABUpRAA7qYQAIioEAAiqhAAxqsQAGCtEAD6rhAAlLAQADiyEADSsxAAbLUQAAa3EACquBAARLoQAN67EAB4vRAAHL8QALbAEABQwhAA6sMQAI7FEAAoxxAAwsgQAFzKEAAAzBAAms0QADTPEADO0BAAaNIQAAzUEACm1RAAQNcQANrYEAB+2hAAGNwQALLdEABM3xAA8OAQAIriEAAk5BAAvuUQAGLnEAD86BAAluoQADDsEADU7RAAbu8QAAjxEACs8hAARvQQAOD1EAB69xAAHvkQALj6EABS/BAA7P0QAJD/EAAqAREAxAIRAF4EEQACBhEAnAcRADYJEQDQChEAdAwRAA4OEQCoDxEAQhERAOYSEQCAFBEAGhYRALQXEQBYGREA8hoRAIwcEQAmHhEAyh8RAGQhEQD+IhEAmCQRADImEQDWJxEAcCkRAAorEQCkLBEASC4RAOIvEQB8MREAKjMRAMQ0EQBeNhEAAjgRAJw5EQA2OxEA0DwRAHQ+EQAOQBEAqEERAEJDEQDmRBEAikYRACRIEQC+SREAYksRAPxMEQCWThEAMFARANRREQBuUxEACFURAKxWEQBGWBEA4FkRAHpbEQAeXREAuF4RAFJgEQDsYREAkGMRACplEQDEZhEAXmgRAAJqEQCcaxEANm0RANBuEQB0cBEADnIRAKhzEQBMdREA5nYRAIB4EQAaehEAvnsRAFh9EQDyfhEAjIARADCCEQDKgxEAZIURAP6GEQCiiBEAPIoRANaLEQBwjREACo8RAK6QEQBIkhEA4pMRAHyVEQAglxEAupgRAFSaEQDumxEAkp0RACyfEQDGoBEAYKIRAPqjEQCepREAOKcRANKoEQB2qhEAEKwRAKqtEQBErxEA6LARAIKyEQActBEAtrURAFq3EQD0uBEAjroRACi8EQDMvREAZr8RAADBEQCawhEAPsQRANjFEQByxxEAFskRALDKEQBKzBEA5M0RAIjPEQAi0REAvNIRAFbUEQD61REAlNcRAC7ZEQDI2hEAbNwRAAbeEQCg3xEAOuERANTiEQB45BEAEuYRAKznEQBG6REA6uoRAITsEQAe7hEAuO8RAFzxEQD28hEAkPQRACr2EQDO9xEAaPkRAAL7EQCc/BEAQP4RANr/EQB0ARIADgMSALIEEgBMBhIA5gcSAIAJEgAkCxIAvgwSAFgOEgD8DxIAlhESADATEgDKFBIAbhYSAAgYEgCiGRIAPBsSAOAcEgB6HhIAFCASAK4hEgBSIxIA7CQSAIYmEgAgKBIAxCkSAF4rEgD4LBIAki4SACwwEgDQMRIAajMSAAQ1EgCoNhIAQjgSANw5EgB2OxIAGj0SALQ+EgBOQBIA6EESAIxDEgAmRRIAwEYSAFpIEgD+SRIAmEsSADJNEgDMThIAcFASAApSEgCkUxIAPlUSAOJWEgB8WBIAFloSALBbEgBUXRIA7l4SAIhgEgAiYhIAxmMSAGBlEgD6ZhIAlGgSAC5qEgDSaxIAbG0SAAZvEgCgcBIARHISAN5zEgB4dRIAEncSALZ4EgBQehIA6nsSAIR9EgAofxIAwoASAFyCEgD2gxIAmoUSADSHEgDOiBIAcooSAAyMEgCmjRIAQI8SAOSQEgB+khIAGJQSALKVEgBWlxIA8JgSAIqaEgAknBIAyJ0SAGKfEgD8oBIAoKISADqkEgDUpRIAbqcSABKpEgCsqhIARqwSAOCtEgB6rxIAHrESALiyEgBStBIA7LUSAJC3EgAquRIAxLoSAF68EgACvhIAnL8SADbBEgDQwhIAasQSAA7GEgCoxxIAQskSANzKEgCAzBIAGs4SALTPEgBY0RIA8tISAIzUEgAm1hIAytcSAGTZEgD+2hIAmNwSADzeEgDW3xIAcOESAArjEgCu5BIASOYSAOLnEgB86RIAIOsSALrsEgBU7hIA+O8SAJLxEgAs8xIAxvQSAGr2EgAE+BIAnvkSADj7EgDc/BIAdv4SABAAEwCqARMARAMTAOgEEwCCBhMAHAgTALYJEwBQCxMA9AwTAI4OEwAoEBMAzBETAGYTEwAAFRMAmhYTAD4YEwDYGRMAchsTAAwdEwCwHhMASiATAOQhEwB+IxMAIiUTALwmEwBWKBMA+ikTAJ4rEwA4LRMA0i4TAHYwEwAQMhMAqjMTAE41EwDoNhMAgjgTABw6EwDAOxMAWj0TAPQ+EwCOQBMAMkITAMxDEwBmRRMAAEcTAKRIEwA+ShMA2EsTAHJNEwAWTxMAsFATAEpSEwDkUxMAflUTACJXEwC8WBMAVloTAPBbEwCUXRMALl8TAMhgEwBiYhMABmQTAKBlEwA6ZxMA1GgTAHhqEwASbBMArG0TAEZvEwDqcBMAhHITAB50EwC4dRMAXHcTAPZ4EwCQehMAKnwTAM59EwBofxMAAoETAJyCEwBAhBMA2oUTAHSHEwAYiRMAsooTAEyMEwDmjRMAio8TACSREwC+khMAWJQTAPyVEwCWlxMAMJkTAMqaEwBunBMACJ4TAKKfEwA8oRMA4KITAHqkEwAUphMArqcTAFKpEwDsqhMAhqwTACCuEwDErxMAXrETAPiyEwCStBMALLYTANC3EwBquRMABLsTAJ68EwBCvhMA3L8TAHbBEwAQwxMAtMQTAE7GEwDoxxMAgskTACbLEwDAzBMAWs4TAP7PEwCY0RMAMtMTAMzUEwBw1hMACtgTAKTZEwA+2xMA4twTAHzeEwAW4BMAsOETAFTjEwDu5BMAiOYTACLoEwDG6RMAYOsTAPrsEwCe7hMAOPATANLxEwBs8xMABvUTAKr2EwBE+BMA3vkTAHj7EwAc/RMAtv4TAFAAFADqARQAjgMUACgFFADCBhQAXAgUAPYJFACaCxQANA0UAM4OFABoEBQADBIUAKYTFABAFRQA2hYUAH4YFAAYGhQAshsUAFYdFADwHhQAiiAUACQiFADIIxQAYiUUAPwmFACWKBQAOioUANQrFABuLRQACC8UAKwwFABGMhQA4DMUAHo1FAAUNxQAuDgUAFI6FADsOxQAhj0UACo/FADEQBQAXkIUAPhDFACcRRQANkcUANBIFAB0ShQADkwUAKhNFABCTxQA5lAUAIBSFAAaVBQAtFUUAFhXFADyWBQAjFoUACZcFADKXRQAZF8UAP5gFACYYhQAPGQUANZlFABwZxQAFGkUAK5qFABIbBQA4m0UAIZvFAAgcRQAunIUAFR0FAD4dRQAkncUACx5FADGehQAanwUAAR+FACefxQAOIEUANyCFAB2hBQAEIYUAKqHFABEiRQA6IoUAIKMFAAcjhQAto8UAFqRFAD0khQAjpQUACiWFADMlxQAZpkUAACbFACanBQAPp4UANifFAByoRQADKMUALCkFABKphQA5KcUAH6pFAAiqxQAvKwUAFauFADwrxQAlLEUAC6zFADItBQAbLYUAAa4FACguRQAOrsUAN68FAB4vhQAEsAUAKzBFABQwxQA6sQUAITGFAAeyBQAwskUAFzLFAD2zBQAkM4UADTQFADO0RQAaNMUAALVFACm1hQAQNgUANrZFAB02xQAGN0UALLeFABM4BQA5uEUAIDjFAAk5RQAvuYUAFjoFADy6RQAlusUADDtFADK7hQAZPAUAAjyFACi8xQAPPUUANb2FAB6+BQAFPoUAK77FABI/RQA7P4UAIYAFQAgAhUAugMVAF4FFQD4BhUAkggVADYKFQDQCxUAag0VAAQPFQCoEBUAQhIVANwTFQB2FRUAGhcVALQYFQBOGhUA6BsVAIwdFQAmHxUAwCAVAFoiFQD+IxUAmCUVADInFQDMKBUAZioVAAosFQCkLRUAPi8VAOIwFQB8MhUAFjQVALA1FQBUNxUA7jgVAIg6FQAiPBUAxj0VAGA/FQD6QBUAlEIVADhEFQDSRRUAbEcVAAZJFQCqShUAREwVAN5NFQCCTxUAHFEVALZSFQBQVBUA6lUVAI5XFQAoWRUAwloVAFxcFQAAXhUAml8VADRhFQDOYhUAcmQVAAxmFQCmZxUAQGkVANpqFQB+bBUAGG4VALJvFQBWcRUA8HIVAIp0FQAkdhUAvncVAGJ5FQD8ehUAlnwVADB+FQDUfxUAboEVAAiDFQCihBUARoYVAOCHFQB6iRUAHosVALiMFQBSjhUA7I8VAJCRFQAqkxUAxJQVAF6WFQACmBUAnJkVADabFQDQnBUAdJ4VAA6gFQCooRUAQqMVAOakFQCAphUAGqgVAL6pFQBYqxUA8qwVAIyuFQAwsBUAyrEVAGSzFQD+tBUAorYVADy4FQDWuRUAcLsVAAq9FQCuvhUASMAVAOLBFQB8wxUAIMUVALrGFQBUyBUA7skVAJLLFQAszRUAxs4VAGDQFQAE0hUAntMVADjVFQDS1hUAdtgVABDaFQCq2xUARN0VAOjeFQCC4BUAHOIVALbjFQBa5RUA9OYVAI7oFQAo6hUAzOsVAGbtFQAA7xUApPAVAD7yFQDY8xUAcvUVABb3FQCw+BUASvoVAOT7FQCI/RUAIv8VALwAFgBWAhYA+gMWAJQFFgAuBxYAyAgWAGIKFgAGDBYAoA0WADoPFgDUEBYAeBIWABIUFgCsFRYARhcWAOoYFgCEGhYAHhwWALgdFgBcHxYA9iAWAJAiFgA0JBYAziUWAGgnFgACKRYApioWAEAsFgDaLRYAdC8WABgxFgCyMhYATDQWAOY1FgCKNxYAJDkWAL46FgBYPBYA/D0WAJY/FgAwQRYAykIWAG5EFgAIRhYAokcWADxJFgDWShYAekwWABROFgCuTxYASFEWAOxSFgCGVBYAIFYWALpXFgBeWRYA+FoWAJJcFgAsXhYA0F8WAGphFgAEYxYAnmQWAEJmFgDcZxYAdmkWABBrFgC0bBYATm4WAOhvFgCCcRYAJnMWAMB0FgBadhYA/ncWAJh5FgAyexYAzHwWAHB+FgAKgBYApIEWAD6DFgDihBYAfIYWABaIFgCwiRYAVIsWAO6MFgCIjhYAIpAWAMaRFgBgkxYA+pQWAJSWFgA4mBYA0pkWAGybFgAGnRYAqp4WAESgFgDeoRYAeKMWABylFgC2phYAUKgWAOqpFgCEqxYAKK0WAMKuFgBcsBYA9rEWAJqzFgA0tRYAzrYWAGi4FgAMuhYAprsWAEC9FgDkvhYAfsAWABjCFgCywxYAVsUWAPDGFgCKyBYAJMoWAMjLFgBizRYA/M4WAJbQFgA60hYA1NMWAG7VFgAS1xYArNgWAEbaFgDg2xYAet0WAB7fFgC44BYAUuIWAOzjFgCQ5RYAKucWAMToFgBe6hYAAuwWAJztFgA27xYA0PAWAHTyFgAO9BYAqPUWAEL3FgDc+BYAgPoWABr8FgC0/RYATv8WAPIAFwCMAhcAJgQXAMoFFwBkBxcA/ggXAJgKFwA8DBcA1g0XAHAPFwAKERcArhIXAEgUFwDiFRcAfBcXACAZFwC6GhcAVBwXAO4dFwCcHxcANiEXANoiFwBqJBcADiYXAKgnFwBCKRcA5ioXAIAsFwAaLhcAtC8XAFgxFwD8MhcAljQXADo2FwDUNxcAbjkXABI7FwCsPBcARj4XAOA/FwCEQRcAHkMXALhEFwBSRhcA9kcXAJBJFwAqSxcAxEwXAF5OFwACUBcAnFEXADZTFwDQVBcAdFYXAA5YFwCoWRcAQlsXAOZcFwCAXhcAGmAXALRhFwBYYxcA8mQXAIxmFwAmaBcAymkXAGRrFwD+bBcAmG4XADxwFwDWcRcAcHMXAAp1FwCudhcASHgXAOJ5FwB8excAIH0XALp+FwBUgBcA7oEXAJKDFwAshRcAxoYXAGCIFwAEihcAnosXADiNFwDcjhcAdpAXABCSFwCqkxcATpUXAOiWFwCCmBcAHJoXAMCbFwBanRcA9J4XAI6gFwAyohcAzKMXAGalFwAApxcApKgXAD6qFwDYqxcAcq0XABavFwCwsBcASrIXAOSzFwB+tRcAIrcXALy4FwBWuhcA8LsXAJS9FwAuvxcAyMAXAGLCFwAGxBcAoMUXADrHFwDUyBcAeMoXABLMFwCszRcARs8XAOrQFwCE0hcAHtQXALjVFwBc1xcA9tgXAJDaFwA03BcAzt0XAGjfFwAC4RcApuIXAEDkFwDa5RcAdOcXABjpFwCy6hcATOwXAObtFwCK7xcAJPEXAL7yFwBY9BcA/PUXAJb3FwAw+RcAyvoXAG78FwAI/hcAov8XADwBGADgAhgAegQYABQGGACuBxgAUgkYAOwKGACGDBgAIA4YAMQPGABeERgA+BIYAJIUGAAsFhgA0BcYAGoZGAAEGxgAqBwYAEIeGADcHxgAgCEYABojGAC0JBgATiYYAOgnGACMKRgAJisYAMAsGABaLhgA/i8YAJgxGAAyMxgAzDQYAHA2GAAKOBgApDkYAD47GADiPBgAfD4YABZAGACwQRgASkMYAO5EGACIRhgAIkgYALxJGABgSxgA+kwYAJROGAAuUBgA0lEYAGxTGAAGVRgAqlYYAERYGADeWRgAeFsYABxdGAC2XhgAUGAYAOphGACOYxgAKGUYAMJmGABcaBgAAGoYAJprGAA0bRgAzm4YAHJwGAAMchgApnMYAEB1GADkdhgAfngYABh6GAC8exgAVn0YAPB+GACKgBgALoIYAMiDGABihRgA/IYYAKCIGAA6ihgA1IsYAG6NGAAIjxgArJAYAEaSGADgkxgAepUYAB6XGAC4mBgAUpoYAOybGACQnRgAKp8YAMSgGABeohgA+KMYAJylGAA2pxgA0KgYAHSqGAAOrBgAqK0YAEKvGADmsBgAgLIYABq0GAC0tRgAWLcYAPK4GACMuhgAJrwYAMq9GABkvxgA/sAYAKLCGAA8xBgA1sUYAHDHGAAUyRgArsoYAEjMGADizRgAhs8YACDRGAC60hgAVNQYAPjVGACS1xgALNkYAMbaGABq3BgABN4YAJ7fGAA44RgA0uIYAHbkGAAQ5hgAqucYAETpGADo6hgAguwYABzuGAC27xgAWvEYAPTyGACO9BgAKPYYAMz3GABm+RgAAPsYAJr8GAA+/hgA2P8YAHIBGQAMAxkAsAQZAEoGGQDkBxkAfgkZACILGQC8DBkAVg4ZAPoPGQCUERkALhMZAMgUGQBsFhkAEBgZAKoZGQBEGxkA6BwZAIIeGQAcIBkAwCEZAFojGQD0JBkAjiYZADIoGQDMKRkAZisZAAAtGQCkLhkAPjAZANgxGQByMxkAFjUZALA2GQBKOBkA5DkZAIg7GQAiPRkAvD4ZAFZAGQDwQRkAlEMZAC5FGQDIRhkAYkgZAAZKGQCgSxkAOk0ZANROGQB4UBkAElIZAKxTGQBGVRkA6lYZAIRYGQAeWhkAuFsZAFxdGQD2XhkAkGAZADRiGQDOYxkAaGUZAAJnGQCmaBkAQGoZANprGQB0bRkAGG8ZALJwGQBMchkA5nMZAIp1GQAkdxkAvngZAGJ6GQD8exkAln0ZADB/GQDUgBkAboIZAAiEGQCihRkAPIcZAOCIGQB6ihkAFIwZAK6NGQBSjxkA7JAZAIaSGQAglBkAupUZAF6XGQD4mBkAkpoZACycGQDQnRkAap8ZAAShGQCeohkAQqQZANylGQB2pxkAEKkZALSqGQBOrBkA6K0ZAIyvGQAmsRkAwLIZAFq0GQD+tRkAmLcZADK5GQDMuhkAcLwZAAq+GQCkvxkAPsEZAOLCGQB8xBkAFsYZALDHGQBUyRkA7soZAIjMGQAszhkAxs8ZAGDRGQD60hkAntQZADjWGQDS1xkAbNkZABDbGQCq3BkARN4ZAN7fGQB44RkAHOMZALbkGQBQ5hkA6ucZAI7pGQAo6xkAwuwZAFzuGQAA8BkAmvEZADTzGQDO9BkAcvYZAAz4GQCm+RkAQPsZANr8GQB+/hkAGAAaALIBGgBWAxoA8AQaAIoGGgAkCBoAyAkaAGILGgD8DBoAlg4aADoQGgDUERoAbhMaAAgVGgCsFhoARhgaAOAZGgB6GxoAHh0aALgeGgBSIBoA7CEaAJAjGgAqJRoAxCYaAF4oGgD4KRoAnCsaADYtGgDQLhoAdDAaAA4yGgCoMxoAQjUaAOY2GgCAOBoAGjoaALQ7GgBYPRoA8j4aAIxAGgAmQhoAykMaAGRFGgD+RhoAokgaADxKGgDWSxoAcE0aABRPGgCuUBoASFIaAOJTGgCGVRoAIFcaALpYGgBUWhoA+FsaAJJdGgAsXxoAxmAaAGpiGgAEZBoAnmUaADhnGgDcaBoAdmoaABBsGgCqbRoATm8aAOhwGgCCchoAHHQaALZ1GgBadxoA9HgaAI56GgAofBoAzH0aAGZ/GgAAgRoAmoIaAD6EGgDYhRoAcocaAAyJGgCwihoASowaAOSNGgB+jxoAIpEaALySGgBWlBoA8JUaAJSXGgAumRoAyJoaAGycGgAGnhoAoJ8aADqhGgDeohoAeKQaABKmGgCspxoAUKkaAOqqGgCErBoAHq4aAMKvGgBcsRoA9rIaAJC0GgA0thoAzrcaAGi5GgACuxoAprwaAEC+GgDavxoAdMEaABjDGgCyxBoATMYaAObHGgCAyRoAJMsaAL7MGgBYzhoA8s8aAJbRGgAw0xoAytQaAGTWGgAI2BoAotkaADzbGgDW3BoAet4aABTgGgCu4RoAUuMaAOzkGgCG5hoAIOgaAMTpGgBe6xoA+OwaAJLuGgA28BoA0PEaAGrzGgAE9RoAqPYaAEL4GgDc+RoAdvsaABr9GgC0/hoATgAbAPIBGwCMAxsAJgUbAMAGGwBaCBsA/gkbAJgLGwAyDRsAzA4bAHAQGwAKEhsApBMbAEgVGwDiFhsAfBgbABYaGwCwGxsAVB0bAO4eGwCIIBsAIiIbAMYjGwBgJRsA+iYbAJQoGwA4KhsA0isbAGwtGwAQLxsAqjAbAEQyGwDeMxsAgjUbABw3GwC2OBsAUDobAPQ7GwCOPRsAKD8bAMJAGwBcQhsAAEQbAJpFGwA0RxsAzkgbAHJKGwAMTBsApk0bAEBPGwDkUBsAflIbABhUGwCyVRsATFcbAPBYGwCKWhsAJFwbAMhdGwBiXxsA/GAbAJZiGwAwZBsA1GUbAG5nGwAIaRsArGobAEZsGwDgbRsAem8bAB5xGwC4chsAUnQbAOx1GwCQdxsAKnkbAMR6GwBofBsAAn4bAJx/GwA2gRsA2oIbAHSEGwAOhhsAqIcbAEyJGwDmihsAgIwbABqOGwC+jxsAWJEbAPKSGwCMlBsAJpYbAMqXGwBkmRsA/pobAJicGwA8nhsA1p8bAHChGwAKoxsArqQbAEimGwDipxsAfKkbACCrGwC6rBsAVK4bAO6vGwCSsRsALLMbAMa0GwBgthsABLgbAJ65GwA4uxsA0rwbAHa+GwAQwBsAqsEbAETDGwDoxBsAgsYbABzIGwC2yRsAWssbAPTMGwCOzhsAMtAbAMzRGwBm0xsAANUbAKTWGwA+2BsA2NkbAHLbGwAW3RsAsN4bAErgGwDk4RsAiOMbACLlGwC85hsAVugbAPrpGwCU6xsALu0bAMjuGwBi8BsABvIbAKDzGwA69RsA1PYbAHj4GwAS+hsArPsbAEb9GwDq/hsAhAAcAB4CHAC4AxwAXAUcAPYGHACQCBwAKgocAM4LHABoDRwAAg8cAKYQHABAEhwA2hMcAHQVHAAYFxwAshgcAEwaHADmGxwAgB0cACQfHAC+IBwAWCIcAPIjHACWJRwAMCccAMooHABkKhwACCwcAKItHAA8LxwA1jAcAHoyHAAUNBwArjUcAEg3HADsOBwAhjocACA8HAC6PRwAXj8cAPhAHACSQhwALEQcANBFHABqRxwABEkcAKhKHABCTBwA3E0cAHZPHAAaURwAtFIcAE5UHADoVRwAjFccACZZHADAWhwAWlwcAP5dHACYXxwAMmEcANZiHABwZBwACmYcAKRnHAA+aRwA4mocAHxsHAAWbhwAsG8cAFRxHADuchwAiHQcACJ2HADGdxwAYHkcAPp6HACUfBwALn4cANJ/HABsgRwABoMcAKCEHABEhhwA3occAHiJHAASixwAtowcAFCOHADqjxwAjpEcACiTHADClBwAXJYcAACYHACamRwANJscAM6cHABynhwADKAcAKahHABAoxwA5KQcAH6mHAAYqBwAsqkcAFarHADwrBwAiq4cAC6wHADIsRwAYrMcAPy0HACgthwAOrgcANS5HABuuxwACL0cAKy+HABGwBwA4MEcAHrDHAAexRwAuMYcAFLIHADsyRwAkMscACrNHADEzhwAXtAcAALSHACc0xwANtUcANDWHABq2BwADtocAKjbHABC3RwA5t4cAIDgHAAa4hwAtOMcAFjlHADy5hwAjOgcACbqHADK6xwAZO0cAP7uHACY8BwAPPIcANbzHABw9RwAFPccAK74HABI+hwA4vscAIb9HAAg/xwAugAdAFQCHQD4Ax0AkgUdACwHHQDGCB0AagodAA4MHQCoDR0AQg8dAOYQHQCAEh0AGhQdAL4VHQBYFx0A8hgdAIwaHQAwHB0Ayh0dAG4fHQASIR0ArCIdAEYkHQDgJR0AeicdAB4pHQC4Kh0AUiwdAOwtHQCQLx0AKjEdAMQyHQBeNB0AAjYdAJw3HQA2OR0A0DodAHQ8HQAOPh0AqD8dAEJBHQDmQh0AgEQdABpGHQC0Rx0AWEkdAPJKHQCMTB0AME4dAMpPHQBkUR0A/lIdAKJUHQA8Vh0A1lcdAHBZHQAUWx0ArlwdAEheHQDiXx0AhmEdACBjHQC6ZB0AVGYdAPhnHQCSaR0ALGsdAMZsHQBqbh0ABHAdAJ5xHQA4cx0A3HQdAHZ2HQAQeB0AqnkdAER7HQDofB0Agn4dAByAHQC2gR0AWoMdAPSEHQCOhh0AKIgdAMyJHQBmix0AAI0dAJqOHQA+kB0A2JEdAHKTHQAMlR0AsJYdAEqYHQDkmR0AfpsdACKdHQC8nh0AVqAdAPqhHQCUox0ALqUdAMimHQBsqB0ABqodAKCrHQA6rR0A3q4dAHiwHQASsh0ArLMdAFC1HQDqth0AhLgdAB66HQDCux0AXL0dAPa+HQCQwB0ANMIdAM7DHQBoxR0AAscdAKbIHQBAyh0A2ssdAHTNHQAYzx0AstAdAEzSHQDm0x0AgNUdACTXHQC+2B0AWNodAPLbHQCW3R0AMN8dAMrgHQBk4h0ACOQdAKLlHQA85x0A4OgdAHrqHQAU7B0Aru0dAFLvHQDs8B0AhvIdACD0HQDE9R0AXvcdAPj4HQCS+h0ANvwdAND9HQBq/x0ADgEeAKgCHgBCBB4A3AUeAHYHHgAQCR4AtAoeAE4MHgDoDR4AjA8eACYRHgDAEh4AWhQeAP4VHgCYFx4AMhkeAMwaHgBwHB4ACh4eAKQfHgA+IR4A4iIeAHwkHgAWJh4AuiceAFQpHgDuKh4AiCweACwuHgDGLx4AYDEeAPoyHgCeNB4AODYeANI3HgBsOR4ABjseAKo8HgBEPh4A3j8eAHhBHgAcQx4AtkQeAFBGHgDqRx4AjkkeAChLHgDCTB4AXE4eAPZPHgCaUR4ANFMeAM5UHgBoVh4ADFgeAKZZHgBAWx4A5FweAH5eHgAYYB4AsmEeAFZjHgDwZB4AimYeACRoHgDIaR4AYmseAPxsHgCWbh4AOnAeANRxHgBucx4ACHUeAKx2HgBGeB4A4HkeAIR7HgAefR4AuH4eAFKAHgD2gR4AkIMeACqFHgDEhh4AaIgeAAKKHgCcix4ANo0eANqOHgB0kB4ADpIeAKiTHgBClR4A5pYeAICYHgAamh4AtJseAFidHgDynh4AjKAeACaiHgDKox4AZKUeAP6mHgCYqB4APKoeANarHgBwrR4ACq8eAK6wHgBIsh4A4rMeAHy1HgAgtx4AurgeAFS6HgDuux4Akr0eACy/HgDGwB4AasIeAATEHgCexR4AOMceANzIHgB2yh4AEMweAKrNHgBOzx4A6NAeAILSHgAc1B4AwNUeAFrXHgD02B4AjtoeADLcHgDM3R4AZt8eAADhHgCk4h4APuQeANjlHgBy5x4AFukeALDqHgBK7B4A5O0eAH7vHgAi8R4AvPIeAFb0HgDw9R4AlPceAC75HgDI+h4AYvweAAb+HgCg/x4AOgEfAN4CHwCCBB8AHAYfAMAHHwBaCR8A9AofAI4MHwAyDh8AzA8fAGYRHwAAEx8ApBQfAD4WHwDYFx8AchkfABYbHwCwHB8ASh4fAOQfHwCIIR8AIiMfALwkHwBWJh8A+icfAJQpHwAuKx8A0iwfAGwuHwAGMB8AoDEfADozHwDeNB8AeDYfABI4HwCsOR8AUDsfAOo8HwCEPh8AHkAfAMJBHwBcQx8A9kQfAJBGHwAqSB8AzkkfAGhLHwACTR8AnE4fAEBQHwDaUR8AdFMfAA5VHwCyVh8ATFgfAOZZHwCAWx8AJF0fAL5eHwBYYB8A8mEfAJZjHwAwZR8AymYfAG5oHwAIah8AomsfADxtHwDgbh8AenAfABRyHwCucx8AUnUfAOx2HwCGeB8AIHofAMR7HwBefR8A+H4fAJyAHwA2gh8A0IMfAGqFHwAOhx8AqIgfAEKKHwDcix8Ado0fABqPHwC0kB8ATpIfAOiTHwCMlR8AJpcfAMCYHwBamh8A/psfAJidHwAynx8AzKAfAGaiHwAKpB8ApKUfAD6nHwDYqB8AfKofABasHwCwrR8AVK8fAO6wHwCIsh8AIrQfAMa1HwBgtx8A+rgfAJS6HwA4vB8A0r0fAGy/HwAGwR8AqsIfAETEHwDexR8AgscfABzJHwC2yh8AUMwfAPTNHwCOzx8AKNEfAMLSHwBm1B8AANYfAJrXHwA02R8A2NofAHLcHwAM3h8Apt8fAEDhHwDk4h8AfuQfABjmHwCy5x8AVukfAPDqHwCK7B8AJO4fAMjvHwBi8R8A/PIfAJb0HwA69h8A1PcfAG75HwAI+x8ArPwfAEb+HwDg/x8AegEgAB4DIAC4BCAAUgYgAOwHIACQCSAAKgsgAMQMIABeDiAAAhAgAJwRIAA2EyAA0BQgAHQWIAAOGCAAqBkgAEIbIADmHCAAgB4gABogIAC0ISAAWCMgAPIkIACMJiAAJiggAMopIABkKyAA/iwgAJguIAA8MCAA1jEgAHAzIAAUNSAArjYgAEg4IADiOSAAhjsgACA9IAC6PiAAVEAgAPhBIACSQyAALEUgAMZGIABqSCAABEogAJ5LIAA4TSAA3E4gAHZQIAAQUiAAqlMgAE5VIADoViAAglggABxaIADAWyAAWl0gAPReIACOYCAAKGIgAMxjIABmZSAAAGcgAJpoIAA+aiAA2GsgAHJtIAAMbyAAsHAgAEpyIADkcyAAfnUgACJ3IAC8eCAAVnogAPB7IACUfSAALn8gAMiAIABsgiAABoQgAKCFIAA6hyAA3oggAHiKIAASjCAArI0gAFCPIADqkCAAhJIgAB6UIADClSAAXJcgAPaYIACamiAANJwgAM6dIABonyAAAqEgAKaiIABApCAA2qUgAHSnIAAYqSAAsqogAEysIADmrSAAiq8gACSxIAC+siAAWLQgAPK1IACWtyAAMLkgAMq6IABkvCAACL4gAKK/IAA8wSAA1sIgAHrEIAAUxiAArscgAEjJIADsyiAAhswgACDOIADEzyAAXtEgAPjSIACS1CAANtYgANDXIABq2SAABNsgAKjcIABC3iAA3N8gAHbhIAAa4yAAtOQgAE7mIADy5yAAjOkgACbrIADA7CAAZO4gAP7vIACY8SAAMvMgAMz0IABw9iAACvggAKT5IAA++yAA4vwgAHz+IAAWACEAugEhAFQDIQDuBCEAiAYhACIIIQDGCSEAYAshAPoMIQCUDiEAOBAhANIRIQBsEyEABhUhAKoWIQBEGCEA3hkhAHgbIQAcHSEAth4hAFAgIQD0ISEAjiMhACglIQDCJiEAZighAAAqIQCaKyEANC0hANguIQByMCEADDIhAKYzIQBKNSEA5DYhAH44IQAYOiEAsjshAFY9IQDwPiEAikAhACRCIQDIQyEAYkUhAPxGIQCWSCEAOkohANRLIQBuTSEACE8hAKxQIQBGUiEA4FMhAHpVIQAeVyEAuFghAFJaIQDsWyEAkF0hACpfIQDEYCEAXmIhAAJkIQCcZSEANmchANBoIQB0aiEADmwhAKhtIQBCbyEA5nAhAIByIQAadCEAvnUhAFh3IQDyeCEAjHohADB8IQDKfSEAZH8hAP6AIQCigiEAPIQhANaFIQBwhyEAFIkhAK6KIQBIjCEA4o0hAIaPIQAgkSEAupIhAFSUIQD4lSEAkpchACyZIQDGmiEAYJwhAASeIQCenyEAOKEhANKiIQB2pCEAEKYhAKqnIQBEqSEA6KohAIKsIQAcriEAtq8hAFqxIQD0siEAjrQhACi2IQDMtyEAZrkhAAC7IQCavCEAPr4hANi/IQBywSEAFsMhALDEIQBKxiEA5MchAIjJIQAiyyEAvMwhAFbOIQD6zyEAlNEhAC7TIQDI1CEAbNYhAAbYIQCg2SEAOtshAN7cIQB43iEAEuAhAKzhIQBQ4yEA6uQhAITmIQAe6CEAwukhAFzrIQD27CEAkO4hACrwIQDO8SEAaPMhAAL1IQCc9iEAQPghANr5IQB0+yEAGP0hALL+IQBMACIA5gEiAIoDIgAkBSIAvgYiAGIIIgD8CSIAlgsiADANIgDUDiIAbhAiAAgSIgCiEyIAPBUiAOAWIgB6GCIAFBoiAK4bIgBSHSIA7B4iAIYgIgAgIiIAxCMiAF4lIgD4JiIAkigiACwqIgDQKyIAai0iAAQvIgCeMCIAQjIiANwzIgB2NSIAEDciALQ4IgBOOiIA6DsiAII9IgAmPyIAwEAiAFpCIgD+QyIAmEUiADJHIgDMSCIAcEoiAApMIgCkTSIAPk8iAOJQIgB8UiIAFlQiALBVIgBUVyIA7lgiAIhaIgAsXCIAxl0iAGBfIgD6YCIAnmIiADhkIgDSZSIAbGciAAZpIgCqaiIARGwiAN5tIgB4byIAHHEiALZyIgBQdCIA6nUiAI53IgAoeSIAwnoiAFx8IgAAfiIAmn8iADSBIgDOgiIAaIQiAAyGIgCmhyIAQIkiAOSKIgB+jCIAGI4iALKPIgBWkSIA8JIiAIqUIgAkliIAyJciAGKZIgD8miIAlpwiADqeIgDUnyIAbqEiABKjIgCspCIARqYiAOCnIgCEqSIAHqsiALisIgBSriIA9q8iAJCxIgAqsyIAxLQiAGi2IgACuCIAnLkiADa7IgDQvCIAdL4iAA7AIgCowSIAQsMiAObEIgCAxiIAGsgiALTJIgBYyyIA8swiAIzOIgAm0CIAytEiAGTTIgD+1CIAmNYiADzYIgDW2SIAcNsiAArdIgCu3iIASOAiAOLhIgB84yIAIOUiALrmIgBU6CIA+OkiAJLrIgAs7SIAxu4iAGrwIgAE8iIAnvMiADj1IgDc9iIAdvgiABD6IgCq+yIATv0iAOj+IgCCACMAHAIjAMADIwBaBSMA9AYjAI4IIwAyCiMAzAsjAGYNIwAADyMApBAjAD4SIwDYEyMAchUjABYXIwCwGCMAShojAOQbIwCIHSMAIh8jALwgIwBWIiMA8CMjAJQlIwAuJyMAyCgjAGIqIwAGLCMAoC0jADovIwDUMCMAeDIjABI0IwCsNSMARjcjAOo4IwCEOiMAHjwjALg9IwBcPyMA9kAjAJBCIwAqRCMAzkUjAGhHIwACSSMApkojAEBMIwDaTSMAdE8jABhRIwCyUiMATFQjAOZVIwCKVyMAJFkjAL5aIwBYXCMA/F0jAJZfIwAwYSMAymIjAG5kIwAIZiMAomcjADxpIwDgaiMAemwjABRuIwCubyMAUnEjAOxyIwCGdCMAIHYjAMR3IwBeeSMA+HojAJJ8IwAsfiMA0H8jAGqBIwAEgyMAnoQjAEKGIwDchyMAdokjABCLIwC0jCMATo4jAOiPIwCCkSMAJpMjAMCUIwBaliMA/pcjAJiZIwAymyMAzJwjAHCeIwAKoCMApKEjAD6jIwDipCMAfKYjABaoIwCwqSMAVKsjAO6sIwCIriMALLAjAMaxIwBgsyMA+rQjAJS2IwA4uCMA0rkjAGy7IwAGvSMAqr4jAETAIwDewSMAeMMjABzFIwC2xiMAUMgjAOrJIwCEyyMAKM0jAMLOIwBc0CMA9tEjAJrTIwA01SMAztYjAHLYIwAM2iMAptsjAEDdIwDk3iMAfuAjABjiIwCy4yMAVuUjAPDmIwCK6CMAJOojAMjrIwBi7SMA/O4jAKDwIwA68iMA1PMjAG71IwAS9yMArPgjAEb6IwDg+yMAev0jAB7/IwC4ACQAUgIkAOwDJACQBSQAKgckAMQIJABeCiQAAgwkAJwNJAA2DyQA2hAkAHQSJAAOFCQAqBUkAEwXJADmGCQAgBokABocJAC+HSQAWB8kAPIgJACMIiQAMCQkAMolJABkJyQA/igkAJgqJAA8LCQA1i0kAHAvJAAKMSQArjIkAEg0JADiNSQAfDckACA5JAC6OiQAVDwkAO49JACSPyQALEEkAMZCJABgRCQABEYkAJ5HJAA4SSQA0kokAHZMJAAQTiQAqk8kAERRJADoUiQAglQkABxWJAC2VyQAWlkkAPRaJACOXCQAMl4kAMxfJABmYSQAAGMkAKRkJAA+ZiQA2GckAHJpJAAWayQAsGwkAEpuJADkbyQAiHEkACJzJAC8dCQAVnYkAPp3JACUeSQALnskAMh8JABifiQABoAkAKCBJAA6gyQA1IQkAHiGJAASiCQArIkkAEaLJADqjCQAhI4kAB6QJAC4kSQAXJMkAPaUJACQliQAKpgkAM6ZJABomyQAAp0kAKaeJABAoCQA2qEkAHSjJAAYpSQAsqYkAEyoJADmqSQAiqskACStJAC+riQAWLAkAPyxJACWsyQAMLUkAMq2JABuuCQACLokAKK7JAA8vSQA4L4kAHrAJAAUwiQArsMkAFLFJADsxiQAhsgkACDKJAC6yyQAXs0kAPjOJACS0CQALNIkANDTJABq1SQABNckAJ7YJABC2iQA3NskAHbdJAAQ3yQAtOAkAE7iJADo4yQAguUkACbnJADA6CQAWuokAP7rJACY7SQAMu8kAMzwJABm8iQACvQkAKT1JAA+9yQA2PgkAHz6JAAW/CQAsP0kAFT/JADuACUAiAIlACIEJQDGBSUAYAclAPoIJQCUCiUAOAwlANINJQBsDyUABhElAKoSJQBEFCUA3hUlAHgXJQAcGSUAtholAFAcJQDqHSUAjh8lACghJQDCIiUAZiQlAAAmJQCaJyUANCklANgqJQByLCUADC4lAKYvJQBAMSUA5DIlAH40JQAYNiUAsjclAFY5JQDwOiUAijwlACQ+JQDIPyUAYkElAPxCJQCWRCUAOkYlANRHJQBuSSUACEslAKJMJQBGTiUA4E8lAHpRJQAUUyUAuFQlAFJWJQDsVyUAkFklACpbJQDEXCUAXl4lAAJgJQCcYSUANmMlANBkJQB0ZiUADmglAKhpJQBCayUA5mwlAIBuJQAacCUAtHElAFhzJQDydCUAjHYlADB4JQDKeSUAZHslAP58JQCifiUAPIAlANaBJQBwgyUAFIUlAK6GJQBIiCUA4oklAIaLJQAgjSUAuo4lAFSQJQDukSUAkpMlACyVJQDGliUAYJglAASaJQCemyUAOJ0lANKeJQB2oCUAEKIlAKqjJQBEpSUA6KYlAIKoJQAcqiUAtqslAFqtJQD0riUAjrAlACiyJQDMsyUAZrUlAAC3JQCauCUAProlANi7JQByvSUAFr8lALDAJQBKwiUA5MMlAIjFJQAixyUAvMglAFbKJQD6yyUAlM0lAC7PJQDI0CUAbNIlAAbUJQCg1SUAOtclAN7YJQB42iUAEtwlAKzdJQBQ3yUA6uAlAITiJQAe5CUAuOUlAFznJQD26CUAkOolADTsJQDO7SUAaO8lAALxJQCm8iUAQPQlANr1JQB09yUAGPklALL6JQBM/CUA5v0lAIr/JQAkASYAvgImAFgEJgD8BSYAlgcmADAJJgDKCiYAbgwmAAgOJgCiDyYAPBEmANYSJgB6FCYAFBYmAK4XJgBIGSYA7BomAIYcJgAgHiYAuh8mAF4hJgD4IiYAkiQmACwmJgDQJyYAaikmAAQrJgCeLCYAQi4mANwvJgB2MSYAGjMmALQ0JgBONiYA6DcmAIw5JgAmOyYAwDwmAFo+JgD+PyYAmEEmADJDJgDMRCYAcEYmAApIJgCkSSYAPksmAOJMJgB8TiYAFlAmALBRJgBUUyYA7lQmAIhWJgAiWCYAxlkmAGBbJgD6XCYAlF4mADhgJgDSYSYAbGMmAAZlJgCgZiYARGgmAN5pJgB4ayYAEm0mALZuJgBQcCYA6nEmAIRzJgAodSYAwnYmAFx4JgD2eSYAmnsmADR9JgDOfiYAcoAmAAyCJgCmgyYAQIUmAOSGJgB+iCYAGIomALKLJgBWjSYA8I4mAIqQJgAkkiYAyJMmAGKVJgD8liYAoJgmADqaJgDUmyYAbp0mABKfJgCsoCYARqImAOCjJgB6pSYAHqcmALioJgBSqiYA7KsmAJCtJgAqryYAxLAmAF6yJgACtCYAnLUmADa3JgDQuCYAdLomAA68JgCovSYAQr8mANzAJgCAwiYAGsQmALTFJgBYxyYA8sgmAIzKJgAmzCYAys0mAGTPJgD+0CYAmNImADzUJgDW1SYAcNcmAArZJgCu2iYASNwmAOLdJgB83yYAIOEmALriJgBU5CYA+OUmAJLnJgAs6SYAxuomAGDsJgAE7iYAnu8mADjxJgDS8iYAdvQmABD2JgCq9yYARPkmAOj6JgCC/CYAHP4mALb/JgBaAScA9AInAI4EJwAoBicAzAcnAGYJJwAACycApAwnAD4OJwDYDycAchEnABYTJwCwFCcAShYnAOQXJwCIGScAIhsnALwcJwBWHicA+h8nAJQhJwAuIycAyCQnAGwmJwAGKCcAoCknADorJwDULCcAeC4nABIwJwCsMScARjMnAOo0JwCENicAHjgnALg5JwBcOycA9jwnAJA+JwAqQCcAzkEnAGhDJwACRScAnEYnAEBIJwDaSScAdEsnAA5NJwCyTicATFAnAOZRJwCAUycAJFUnAL5WJwBYWCcA8lknAJZbJwAwXScAyl4nAG5gJwAIYicAomMnADxlJwDgZicAemgnABRqJwCuaycAUm0nAOxuJwCGcCcAIHInAMRzJwBedScA+HYnAJJ4JwA2eicA0HsnAGp9JwAEfycAqIAnAEKCJwDcgycAdoUnABCHJwC0iCcAToonAOiLJwCCjScAJo8nAMCQJwBakicA9JMnAJiVJwAylycAzJgnAGaaJwAKnCcApJ0nAD6fJwDYoCcAfKInABakJwCwpScAVKcnAO6oJwCIqicAIqwnAMatJwBgrycA+rAnAJSyJwA4tCcA0rUnAGy3JwAGuScAqronAES8JwDevScAeL8nABzBJwC2wicAUMQnAOrFJwCOxycAKMknAMLKJwBczCcAAM4nAJrPJwA00ScAztInAGjUJwAM1icAptcnAEDZJwDa2icAftwnABjeJwCy3ycATOEnAPDiJwCK5CcAJOYnAL7nJwBi6ScA/OonAJbsJwA67icA1O8nAG7xJwAI8ycArPQnAEb2JwDg9ycAevknAB77JwC4/CcAUv4nAOz/JwCQASgAKgMoAMQEKABeBigAAggoAJwJKAA2CygA0AwoAGoOKAAOECgAqBEoAEITKADcFCgAgBYoABoYKAC0GSgAWBsoAPIcKACMHigAJiAoAMohKABkIygA/iQoAJgmKAA8KCgA1ikoAHArKAAKLSgAri4oAEgwKADiMSgAfDMoACA1KAC6NigAVDgoAO45KACSOygALD0oAMY+KABqQCgABEIoAJ5DKAA4RSgA3EYoAHZIKAAQSigAqksoAE5NKADoTigAglAoABxSKADAUygAWlUoAPRWKACOWCgAKFooAMxbKABmXSgAAF8oAJpgKAA+YigA2GMoAHJlKAAMZygApmgoAEpqKADkaygAfm0oACJvKAC8cCgAVnIoAPBzKACUdSgALncoAMh4KABieigABnwoAKB9KAA6fygA1IAoAHiCKAAShCgArIUoAFCHKADqiCgAhIooAB6MKADCjSgAXI8oAPaQKACQkigANJQoAM6VKABolygAApkoAKaaKABAnCgA2p0oAHSfKAAYoSgAsqIoAEykKADmpSgAgKcoACSpKAC+qigAWKwoAPKtKACWrygAMLEoAMqyKABktCgACLYoAKK3KAA8uSgA1rooAHq8KAAUvigArr8oAEjBKADswigAhsQoACDGKAC6xygAXskoAPjKKACSzCgALM4oANDPKABq0SgABNMoAKjUKABC1igA3NcoAHbZKAAa2ygAtNwoAE7eKADo3ygAjOEoACbjKADA5CgAWuYoAP7nKACY6SgAMusoAMzsKABw7igACvAoAKTxKAA+8ygA4vQoAHz2KAAW+CgAsPkoAFT7KADu/CgAiP4oACIAKQDGASkAYAMpAPoEKQCUBikAOAgpANIJKQBsCykABg0pAKoOKQBEECkA3hEpAHgTKQAcFSkAthYpAFAYKQDqGSkAjhspACgdKQDCHikAXCApAPYhKQCaIykANCUpAM4mKQBoKCkADCopAKYrKQBALSkA2i4pAH4wKQAYMikAsjMpAEw1KQDwNikAijgpACQ6KQC+OykAYj0pAPw+KQCWQCkAMEIpANRDKQBuRSkACEcpAKxIKQBGSikA4EspAHpNKQAeTykAuFApAFJSKQDsUykAkFUpACpXKQDEWCkAaFopAAJcKQCcXSkANl8pANBgKQB0YikADmQpAKhlKQBCZykA5mgpAIBqKQAabCkAtG0pAFhvKQDycCkAjHIpACZ0KQDAdSkAZHcpAP54KQCYeikAMnwpANZ9KQBwfykACoEpAKSCKQBIhCkA4oUpAHyHKQAgiSkAuoopAFSMKQDujSkAko8pACyRKQDGkikAYJQpAASWKQCelykAOJkpANKaKQB2nCkAEJ4pAKqfKQBOoSkA6KIpAIKkKQAcpikAwKcpAFqpKQD0qikAjqwpADKuKQDMrykAZrEpAACzKQCatCkAPrYpANi3KQByuSkADLspALC8KQBKvikA5L8pAH7BKQAiwykAvMQpAFbGKQDwxykAiskpAC7LKQDIzCkAYs4pAAbQKQCg0SkAOtMpANTUKQB41ikAEtgpAKzZKQBG2ykA6twpAITeKQAe4CkAuOEpAFzjKQD25CkAmuYpAD7oKQDY6SkAcuspAAztKQCw7ikASvApAOTxKQB+8ykAIvUpALz2KQBW+CkA8PkpAJT7KQAu/SkAyP4pAGIAKgAGAioAoAMqADoFKgDUBioAeAgqABIKKgCsCyoAUA0qAOoOKgCEECoAHhIqAMITKgBcFSoA9hYqAJAYKgA0GioAzhsqAGgdKgACHyoApiAqAEAiKgDaIyoAdCUqABgnKgCyKCoATCoqAOYrKgCKLSoAJC8qAL4wKgBYMioA/DMqAJY1KgAwNyoAyjgqAGQ6KgAIPCoAoj0qADw/KgDWQCoAekIqABREKgCuRSoASEcqAOxIKgCGSioAIEwqALpNKgBeTyoA+FAqAJJSKgAsVCoA0FUqAGpXKgAEWSoAnloqAEJcKgDcXSoAdl8qABBhKgC0YioATmQqAOhlKgCMZyoAJmkqAMBqKgBabCoA/m0qAJhvKgAycSoAzHIqAHB0KgAKdioApHcqAD55KgDieioAfHwqABZ+KgCwfyoAVIEqAO6CKgCIhCoAIoYqAMaHKgBgiSoA+ooqAJSMKgA4jioA0o8qAGyRKgAGkyoAqpQqAESWKgDelyoAeJkqABKbKgC2nCoAUJ4qAOqfKgCEoSoAKKMqAMKkKgBcpioA9qcqAJqpKgA0qyoAzqwqAGiuKgAMsCoAprEqAECzKgDatCoAfrYqABi4KgCyuSoAVrsqAPC8KgCKvioAJMAqAMjBKgBiwyoA/MQqAJbGKgA6yCoA1MkqAG7LKgAIzSoArM4qAEbQKgDg0SoAetMqAB7VKgC41ioAUtgqAPbZKgCQ2yoAKt0qAMTeKgBe4CoAAuIqAJzjKgA25SoA0OYqAHToKgAO6ioAqOsqAELtKgDm7ioAgPAqABryKgC08yoAWPUqAPL2KgCM+CoAJvoqAMr7KgBk/SoA/v4qAKIAKwA8AisA1gMrAHAFKwAUBysArggrAEgKKwDiCysAfA0rACAPKwC6ECsAVBIrAO4TKwCSFSsALBcrAMYYKwBgGisABBwrAJ4dKwA4HysA0iArAHYiKwAQJCsAqiUrAEQnKwDoKCsAgiorABwsKwC2LSsAUC8rAPQwKwCOMisAKDQrAMw1KwBmNysAADkrAJo6KwA+PCsA2D0rAHI/KwAMQSsAsEIrAEpEKwDkRSsAfkcrACJJKwC8SisAVkwrAPBNKwCUTysALlErAMhSKwBsVCsABlYrAKBXKwA6WSsA3lorAHhcKwASXisArF8rAFBhKwDqYisAhGQrAB5mKwDCZysAXGkrAPZqKwCQbCsANG4rAM5vKwBocSsAAnMrAJx0KwBAdisA2ncrAHR5KwAOeysAsnwrAEx+KwDmfysAgIErACSDKwC+hCsAWIYrAPKHKwCWiSsAMIsrAMqMKwBkjisACJArAKKRKwA8kysA1pQrAHqWKwAUmCsArpkrAEibKwDsnCsAhp4rACCgKwC6oSsAXqMrAPikKwCSpisANqgrANCpKwBqqysABK0rAKiuKwBCsCsA3LErAHazKwAatSsAtLYrAE64KwDouSsAjLsrACa9KwDAvisAWsArAP7BKwCYwysAMsUrAMzGKwBwyCsACsorAKTLKwA+zSsA2M4rAHzQKwAW0isAsNMrAErVKwDu1isAiNgrACLaKwDG2ysAYN0rAPreKwCU4CsAOOIrANLjKwBs5SsABucrAKroKwBE6isA3usrAHjtKwAc7ysAtvArAFDyKwDq8ysAjvUrACj3KwDC+CsAXPorAAD8KwCa/SsANP8rAM4ALABoAiwADAQsAKYFLABABywA2ggsAH4KLAAYDCwAsg0sAEwPLADwECwAihIsACQULAC+FSwAYhcsAPwYLACWGiwAOhwsANQdLABuHywACCEsAKwiLABGJCwA4CUsAHonLAAeKSwAuCosAFIsLADsLSwAkC8sACoxLADEMiwAXjQsAAI2LACcNywANjksANA6LAB0PCwADj4sAKg/LABMQSwA5kIsAIBELAAaRiwAvkcsAFhJLADySiwAjEwsACZOLADKTywAZFEsAP5SLACYVCwAPFYsANZXLABwWSwAClssAK5cLABIXiwA4l8sAHxhLAAgYywAumQsAFRmLADuZywAkmksACxrLADGbCwAYG4sAPpvLACecSwAOHMsANJ0LAB2diwAEHgsAKp5LABEeywA6HwsAIJ+LAAcgCwAtoEsAFqDLAD0hCwAjoYsACiILADMiSwAZossAACNLACajiwAPpAsANiRLABykywADJUsALCWLABKmCwA5JksAIibLAAinSwAvJ4sAFagLAD6oSwAlKMsAC6lLADIpiwAbKgsAAaqLACgqywAOq0sAN6uLAB4sCwAErIsAKyzLABGtSwA6rYsAIS4LAAeuiwAuLssAFy9LAD2viwAkMAsACrCLADOwywAaMUsAALHLACcyCwAQMosANrLLAB0zSwADs8sALLQLABM0iwA5tMsAIDVLAAk1ywAvtgsAFjaLAD82ywAlt0sADDfLADK4CwAZOIsAAjkLACi5SwAPOcsANboLAB66iwAFOwsAK7tLABI7ywA7PAsAIbyLAAg9CwAuvUsAF73LAD4+CwAkvosACz8LADQ/SwAav8sAAQBLQCeAi0AQgQtANwFLQB2By0AEAktALQKLQBODC0A6A0tAIIPLQAmES0AwBItAFoULQD0FS0AmBctADIZLQDMGi0AZhwtAAoeLQCkHy0APiEtAOIiLQB8JC0AFiYtALAnLQBUKS0A7iotAIgsLQAiLi0Axi8tAGAxLQD6Mi0AlDQtADg2LQDSNy0AbDktAAY7LQCqPC0ARD4tAN4/LQB4QS0AHEMtALZELQBQRi0A6kctAI5JLQAoSy0AwkwtAFxOLQD2Ty0AmlEtADRTLQDOVC0AaFYtAAxYLQCmWS0AQFstANpcLQB+Xi0AGGAtALJhLQBMYy0A8GQtAIpmLQAkaC0AvmktAGJrLQD8bC0Alm4tADBwLQDUcS0AbnMtAAh1LQCsdi0ARngtAOB5LQB6ey0AHn0tALh+LQBSgC0A7IEtAJCDLQAqhS0AxIYtAF6ILQACii0AnIstADaNLQDQji0AdJAtAA6SLQCoky0ATJUtAOaWLQCAmC0AGpotALSbLQBYnS0A8p4tAIygLQAmoi0AyqMtAGSlLQD+pi0AmKgtADyqLQDWqy0AcK0tAAqvLQCksC0ASLItAOKzLQB8tS0AFrctALq4LQBUui0A7rstAIi9LQAsvy0AxsAtAGDCLQAExC0AnsUtADjHLQDSyC0AdsotABDMLQCqzS0ARM8tAOjQLQCC0i0AHNQtALbVLQBa1y0A9NgtAI7aLQAo3C0Awt0tAGbfLQAA4S0AmuItADTkLQDY5S0AcuctAAzpLQCm6i0ASuwtAOTtLQB+7y0AIvEtALzyLQBW9C0A8PUtAJT3LQAu+S0AyPotAGL8LQAG/i0AoP8tADoBLgDUAi4AeAQuABIGLgCsBy4ARgkuAOoKLgCEDC4AHg4uAMIPLgBcES4A9hIuAJAULgA0Fi4AzhcuAGgZLgACGy4AphwuAEAeLgDaHy4AdCEuABgjLgCyJC4ATCYuAOYnLgCKKS4AJCsuAL4sLgBYLi4A8i8uAJYxLgAwMy4AyjQuAGQ2LgAIOC4AojkuADw7LgDWPC4Aej4uABRALgCuQS4ASEMuAOxELgCGRi4AIEguALpJLgBeSy4A+EwuAJJOLgAsUC4A0FEuAGpTLgAEVS4AnlYuAEJYLgDcWS4AdlsuABBdLgC0Xi4ATmAuAOhhLgCMYy4AJmUuAMBmLgBaaC4A/mkuAJhrLgAybS4AzG4uAHBwLgAKci4ApHMuAD51LgDidi4AfHguABZ6LgCwey4AVH0uAO5+LgCIgC4AIoIuAMaDLgBghS4A+oYuAJSILgAuii4A0osuAGyNLgAGjy4AoJAuAESSLgDeky4AeJUuABKXLgC2mC4AUJouAOqbLgCEnS4AKJ8uAMKgLgBcoi4A9qMuAJqlLgA0py4AzqguAGiqLgAMrC4Apq0uAECvLgDksC4AfrIuABi0LgCytS4AVrcuAPC4LgCKui4AJLwuAMi9LgBivy4A/MAuAJbCLgA6xC4A1MUuAG7HLgAIyS4ArMouAEbMLgDgzS4Aes8uAB7RLgC40i4AUtQuAOzVLgCG1y4AKtkuAMTaLgBe3C4AAt4uAJzfLgA24S4A0OIuAHTkLgAO5i4AqOcuAELpLgDm6i4AgOwuABruLgC07y4AWPEuAPLyLgCM9C4AMPYuAMr3LgBk+S4A/vouAJj8LgA8/i4A1v8uAHABLwAKAy8ArgQvAEgGLwDiBy8AfAkvACALLwC6DC8AVA4vAO4PLwCIES8ALBMvAMYULwBgFi8A+hcvAJ4ZLwA4Gy8A0hwvAGweLwAQIC8AqiEvAEQjLwDeJC8AgiYvABwoLwC2KS8AUCsvAPQsLwCOLi8AKDAvAMwxLwBmMy8AADUvAJo2LwA+OC8A2DkvAHI7LwAMPS8AsD4vAEpALwDkQS8AfkMvACJFLwC8Ri8AVkgvAPpJLwCUSy8ALk0vAMhOLwBsUC8ABlIvAKBTLwA6VS8A1FYvAHhYLwASWi8ArFsvAEZdLwDqXi8AhGAvAB5iLwC4Yy8AXGUvAPZmLwCQaC8AKmovAMRrLwBobS8AAm8vAJxwLwA2ci8A2nMvAHR1LwAOdy8AsngvAEx6LwDmey8AgH0vACR/LwC+gC8AWIIvAPKDLwCWhS8AMIcvAMqILwBkii8ACIwvAKKNLwA8jy8A4JAvAHqSLwAUlC8ArpUvAFKXLwDsmC8AhpovACCcLwDEnS8AXp8vAPigLwCSoi8ANqQvANClLwBqpy8ABKkvAJ6qLwBCrC8A3K0vAHavLwAQsS8AtLIvAE60LwDotS8AgrcvACa5LwDAui8AWrwvAPS9LwCYvy8AMsEvAMzCLwBmxC8ACsYvAKTHLwA+yS8A2MovAHzMLwAqzi8AxM8vAF7RLwD40i8AktQvACzWLwDQ1y8AatkvAATbLwCe3C8AQt4vAObfLwCA4S8AJOMvAL7kLwBY5i8A/OcvAJbpLwAw6y8AyuwvAG7uLwAI8C8AovEvADzzLwDg9C8AevYvABT4LwCu+S8AUvsvAOz8LwCG/i8AIAAwAMQBMABeAzAA+AQwAJIGMAA2CDAA0AkwAGoLMAAEDTAAng4wAEIQMADcETAAdhMwABAVMAC0FjAAThgwAOgZMACCGzAAJh0wAMAeMABaIDAA9CEwAJgjMAAyJTAAzCYwAGYoMAAKKjAApCswAD4tMADYLjAAfDAwABYyMACwMzAASjUwAO42MACIODAAIjowAMY7MABgPTAA+j4wAJRAMAA4QjAA0kMwAGxFMAAGRzAAqkgwAERKMADeSzAAeE0wABxPMAC2UDAAUFIwAPRTMACOVTAAKFcwAMJYMABcWjAAAFwwAJpdMAA0XzAAzmAwAHJiMAAMZDAApmUwAEBnMADaaDAAfmowABhsMACybTAATG8wAPBwMACKcjAAJHQwAL51MABidzAA/HgwAJZ6MAAwfDAA1H0wAG5/MAAIgTAArIIwAEaEMADghTAAeocwAB6JMAC4ijAAUowwAOyNMACQjzAAKpEwAMSSMABelDAAApYwAJyXMAA2mTAA0JowAHScMAAOnjAAqJ8wAEyhMADmojAAgKQwABqmMAC0pzAAWKkwAPKqMACMrDAAJq4wAMqvMABksTAA/rIwAJi0MAA8tjAA1rcwAHC5MAAKuzAApLwwAEi+MADivzAAfMEwABbDMAC6xDAAVMYwAO7HMACSyTAALMswAMbMMABgzjAABNAwAJ7RMAA40zAA0tQwAHbWMAAQ2DAAqtkwAETbMADo3DAAgt4wABzgMAC24TAAWuMwAPTkMACO5jAAKOgwAMLpMABm6zAAAO0wAJruMAA08DAA2PEwAHLzMAAM9TAAsPYwAEr4MADk+TAAfvswACL9MAC8/jAAVgAxAPABMQCUAzEALgUxAMgGMQBiCDEABgoxAKALMQA6DTEA3g4xAHgQMQASEjEArBMxAFAVMQDqFjEAhBgxAB4aMQDCGzEAXB0xAPYeMQCQIDEANCIxAM4jMQBoJTEAAicxAKYoMQBAKjEA2isxAHQtMQAYLzEAsjAxAEwyMQDmMzEAgDUxACQ3MQC+ODEAWDoxAPI7MQCWPTEAMD8xAMpAMQBkQjEACEQxAKJFMQA8RzEA1kgxAHpKMQAUTDEArk0xAEhPMQDsUDEAhlIxACBUMQC6VTEAXlcxAPhYMQCSWjEALFwxANBdMQBqXzEABGExAJ5iMQBCZDEA3GUxAHZnMQAaaTEAtGoxAE5sMQDobTEAjG8xACZxMQDAcjEAWnQxAP51MQCYdzEAMnkxAMx6MQBwfDEACn4xAKR/MQA+gTEA4oIxAHyEMQAWhjEAsIcxAFSJMQDuijEAiIwxACKOMQDGjzEAYJExAPqSMQCUlDEAOJYxANKXMQBsmTEABpsxAKCcMQBEnjEA3p8xAHihMQASozEAtqQxAFCmMQDqpzEAhKkxACirMQDCrDEAXK4xAPavMQCasTEANLMxAM60MQBotjEADLgxAKa5MQBAuzEA5LwxAH6+MQAYwDEAssExAFbDMQDwxDEAlMYxADjIMQDSyTEAbMsxAAbNMQCqzjEARNAxAN7RMQB40zEAHNUxALbWMQBQ2DEA6tkxAI7bMQAo3TEAwt4xAFzgMQAA4jEAmuMxADTlMQDO5jEAaOgxAAzqMQCm6zEAQO0xANruMQB+8DEAGPIxALLzMQBM9TEA8PYxAIr4MQAk+jEAyPsxAGL9MQD8/jEAlgAyADoCMgDUAzIAbgUyAAgHMgCsCDIARgoyAOALMgB6DTIAHg8yALgQMgBSEjIA7BMyAJAVMgAqFzIAxBgyAGgaMgACHDIAnB0yADYfMgDaIDIAdCIyAA4kMgCoJTIAQicyAOYoMgCAKjIAGiwyALQtMgBYLzIA8jAyAIwyMgAmNDIAyjUyAGQ3MgD+ODIAmDoyADw8MgDWPTIAcD8yAApBMgCkQjIASEQyAOJFMgB8RzIAFkkyALpKMgBUTDIA7k0yAJJPMgAsUTIAxlIyAGBUMgAEVjIAnlcyADhZMgDSWjIAdlwyABBeMgCqXzIARGEyAOhiMgCCZDIAHGYyAMBnMgBaaTIA9GoyAI5sMgAybjIAzG8yAGZxMgAAczIApHQyAD52MgDYdzIAcnkyABZ7MgCwfDIASn4yAOR/MgB+gTIAIoMyALyEMgBWhjIA8IcyAJSJMgAuizIAyIwyAGKOMgAGkDIAoJEyADqTMgDUlDIAeJYyABKYMgCsmTIARpsyAOqcMgCEnjIAHqAyALihMgBcozIA9qQyAJCmMgAqqDIAzqkyAGirMgACrTIAnK4yAECwMgDasTIAdLMyABi1MgCytjIATLgyAOa5MgCKuzIAJL0yAL6+MgBYwDIA/MEyAJbDMgAwxTIAysYyAGTIMgAIyjIAossyADzNMgDWzjIAetAyABTSMgCu0zIAUtUyAOzWMgCG2DIAINoyAMTbMgBe3TIA+N4yAJLgMgA24jIA0OMyAGrlMgAE5zIAqOgyAELqMgDc6zIAdu0yABrvMgC08DIATvIyAOjzMgCM9TIAJvcyAMD4MgBa+jIA/vsyAJj9MgAy/zIAzAAzAHACMwAKBDMApAUzAD4HMwDYCDMAfAozABYMMwCwDTMASg8zAO4QMwCIEjMAIhQzALwVMwBgFzMA+hgzAJQaMwAuHDMA0h0zAGwfMwAGITMAoCIzAEQkMwDeJTMAeCczABwpMwC2KjMAUCwzAOotMwCOLzMAKDEzAMIyMwBcNDMAADYzAJo3MwA0OTMAzjozAHI8MwAMPjMApj8zAEBBMwDkQjMAfkQzABhGMwCyRzMAVkkzAPBKMwCKTDMAJE4zAMhPMwBiUTMA/FIzAJZUMwA6VjMA1FczAG5ZMwAIWzMAolwzAEZeMwDgXzMAemEzABRjMwC4ZDMAUmYzAOxnMwCGaTMAKmszAMRsMwBebjMAAnAzAJxxMwA2czMA0HQzAHR2MwAOeDMAqHkzAEJ7MwDmfDMAgH4zABqAMwC0gTMAWIMzAPKEMwCMhjMAMIgzAMqJMwBkizMA/owzAKKOMwA8kDMA1pEzAHCTMwAKlTMArpYzAEiYMwDimTMAfJszACCdMwC6njMAVKAzAO6hMwCSozMALKUzAMamMwBgqDMA+qkzAJ6rMwA4rTMA0q4zAHawMwAQsjMAqrMzAES1MwDotjMAgrgzABy6MwC2uzMAWr0zAPS+MwCOwDMAKMIzAMzDMwBmxTMAAMczAJrIMwA0yjMA2MszAHLNMwAMzzMAsNAzAErSMwDk0zMAftUzACLXMwC82DMAVtozAPDbMwCU3TMALt8zAMjgMwBi4jMABuQzAKDlMwA65zMA1OgzAHjqMwAS7DMArO0zAFDvMwDq8DMAhPIzAB70MwDC9TMAXPczAPb4MwCQ+jMANPwzAM79MwBo/zMAAgE0AKYCNABABDQA2gU0AHQHNAAOCTQAsgo0AEwMNADmDTQAgA80ACQRNAC+EjQAWBQ0APIVNACWFzQAMBk0AMoaNABkHDQACB40AKIfNAA8ITQA1iI0AHokNAAUJjQAric0AEgpNADsKjQAhiw0ACAuNAC6LzQAXjE0APgyNACSNDQALDY0ANA3NABqOTQABDs0AKg8NABCPjQA3D80AHZBNAAaQzQAtEQ0AE5GNADoRzQAjEk0ACZLNADATDQAWk40AP5PNACYUTQAMlM0AMxUNABwVjQAClg0AKRZNAA+WzQA4lw0AHxeNAAWYDQAsGE0AEpjNADuZDQAiGY0ACJoNAC8aTQAYGs0APpsNACUbjQALnA0ANJxNABsczQABnU0AKB2NABEeDQA3nk0AHh7NAASfTQAtn40AFCANADqgTQAjoM0ACiFNADChjQAXIg0AACKNACaizQANI00AM6ONABykDQADJI0AKaTNABAlTQA5JY0AH6YNAAYmjQAsps0AFadNADwnjQAiqA0ACSiNADIozQAYqU0APymNACWqDQAMKo0ANSrNABurTQACK80AKKwNABGsjQA4LM0AHq1NAAUtzQAuLg0AFK6NADsuzQAhr00ACq/NADEwDQAXsI0AALENACcxTQANsc0ANDINAB0yjQADsw0AKjNNABCzzQA5tA0AIDSNAAa1DQAtNU0AFjXNADy2DQAjNo0ACbcNADK3TQAZN80AP7gNACY4jQAMuQ0ANblNABw5zQACuk0AKTqNABI7DQA4u00AHzvNAAW8TQAuvI0AFT0NADu9TQAkvc0ACz5NADG+jQAYPw0AAT+NACe/zQAOAE1ANICNQB2BDUAEAY1AKoHNQBECTUA6Ao1AIIMNQAcDjUAtg81AFoRNQD0EjUAjhQ1ACgWNQDMFzUAZhk1AAAbNQCkHDUAPh41ANgfNQByITUAFiM1ALAkNQBKJjUA5Cc1AH4pNQAiKzUAvCw1AFYuNQDwLzUAlDE1AC4zNQDINDUAYjY1AAY4NQCgOTUAOjs1ANQ8NQB4PjUAEkA1AKxBNQBGQzUA6kQ1AIRGNQAeSDUAuEk1AFxLNQD2TDUAkE41ACpQNQDOUTUAaFM1AAJVNQCcVjUAQFg1ANpZNQB0WzUADl01ALJeNQBMYDUA5mE1AIpjNQAkZTUAvmY1AFhoNQD8aTUAlms1ADBtNQDKbjUAbnA1AAhyNQCiczUAPHU1AOB2NQB6eDUAFHo1AK57NQBIfTUA7H41AIaANQAggjUAuoM1AF6FNQD4hjUAkog1ACyKNQDQizUAao01AASPNQCekDUAQpI1ANyTNQB2lTUAEJc1ALSYNQBOmjUA6Js1AIKdNQAmnzUAwKA1AFqiNQD0ozUAmKU1ADKnNQDMqDUAZqo1AAqsNQCkrTUAPq81AOKwNQB8sjUAFrQ1ALC1NQBUtzUA7rg1AJy6NQBAvDUA2r01AHS/NQAYwTUAssI1AEzENQDmxTUAisc1ACTJNQC+yjUAWMw1APzNNQCWzzUAMNE1AMrSNQBu1DUACNY1AKLXNQA82TUA4No1AHrcNQAU3jUArt81AFLhNQDs4jUAhuQ1ACDmNQDE5zUAXuk1APjqNQCS7DUANu41ANDvNQBq8TUABPM1AJ70NQBC9jUA3Pc1AHb5NQAQ+zUAtPw1AE7+NQDo/zUAggE2ACYDNgDABDYAWgY2APQHNgCYCTYAMgs2AMwMNgBmDjYAChA2AKQRNgA+EzYA2BQ2AHwWNgAWGDYAsBk2AFQbNgDuHDYAiB42ACIgNgDGITYAYCM2APokNgCUJjYAOCg2ANIpNgBsKzYABi02AKouNgBEMDYA3jE2AIIzNgAcNTYAtjY2AFA4NgD0OTYAjjs2ACg9NgDCPjYAXEA2AABCNgCaQzYANEU2AM5GNgBySDYADEo2AKZLNgBATTYA5E42AH5QNgAYUjYAslM2AFZVNgDwVjYAilg2ACRaNgDIWzYAYl02APxeNgCWYDYAMGI2ANRjNgBuZTYACGc2AKJoNgBGajYA4Gs2AHptNgAebzYAuHA2AFJyNgDsczYAkHU2ACp3NgDEeDYAXno2AAJ8NgCcfTYANn82ANCANgB0gjYADoQ2AKiFNgBChzYA5og2AICKNgAajDYAvo02AFiPNgDykDYAjJI2ADCUNgDKlTYAZJc2AP6YNgCimjYAPJw2ANadNgBwnzYACqE2AK6iNgBIpDYA4qU2AHynNgAgqTYAuqo2AFSsNgDurTYAkq82ACyxNgDGsjYAYLQ2AAS2NgCetzYAOLk2ANy6NgB2vDYAEL42AKq/NgBOwTYA6MI2AILENgAcxjYAwMc2AFrJNgD0yjYAjsw2ADLONgDMzzYAZtE2AADTNgCa1DYAPtY2ANjXNgBy2TYADNs2ALDcNgBK3jYA5N82AH7hNgAi4zYAvOQ2AFbmNgDw5zYAlOk2AC7rNgDI7DYAYu42AAbwNgCg8TYAOvM2ANT0NgB49jYAEvg2AKz5NgBG+zYA6vw2AIT+NgAeADcAuAE3AFwDNwD2BDcAkAY3ADQINwDOCTcAaAs3AAINNwCmDjcAQBA3ANoRNwB0EzcAGBU3ALIWNwBMGDcA5hk3AIobNwAkHTcAvh43AFggNwD8ITcAliM3ADAlNwDKJjcAbig3AAgqNwCiKzcAPC03ANYuNwB6MDcAFDI3AK4zNwBINTcA7DY3AIY4NwAgOjcAujs3AF49NwD4PjcAkkA3ACxCNwDQQzcAakU3AARHNwCeSDcAQko3ANxLNwB2TTcAEE83ALRQNwBOUjcA6FM3AIJVNwAmVzcAwFg3AFpaNwD+WzcAmF03ADJfNwDMYDcAcGI3AApkNwCkZTcAPmc3AOJoNwB8ajcAFmw3ALBtNwBUbzcA7nA3AIhyNwAidDcAxnU3AGB3NwD6eDcAlHo3ADh8NwDSfTcAbH83AAaBNwCqgjcARIQ3AN6FNwB4hzcAHIk3ALaKNwBQjDcA6o03AI6PNwAokTcAwpI3AFyUNwD2lTcAmpc3ADSZNwDOmjcAaJw3AAyeNwCmnzcAQKE3ANqiNwB+pDcAGKY3ALKnNwBMqTcA8Ko3AIqsNwAkrjcAyK83AGKxNwD8sjcAlrQ3ADC2NwDUtzcAbrk3AAi7NwCsvDcARr43AOC/NwB6wTcAFMM3ALjENwBSxjcA7Mc3AIbJNwAqyzcAxMw3AF7ONwD4zzcAnNE3ADbTNwDQ1DcAatY3AA7YNwCo2TcAQts3AObcNwCA3jcAGuA3ALThNwBY4zcA8uQ3AIzmNwAm6DcAyuk3AGTrNwD+7DcAmO43ADzwNwDW8TcAcPM3AAr1NwCu9jcASPg3AOL5NwCG+zcAIP03ALr+NwBUADgA+AE4AJIDOAAsBTgAxgY4AGoIOAAECjgAngs4ADgNOADcDjgAdhA4ABASOACqEzgARBU4AOgWOACCGDgAHBo4ALYbOABaHTgA9B44AI4gOAAoIjgAzCM4AGYlOAAAJzgAmig4AD4qOADYKzgAci04AAwvOACmMDgASjI4AOQzOAB+NTgAIjc4ALw4OABWOjgA8Ds4AJQ9OAAuPzgAyEA4AGJCOAAGRDgAoEU4ADpHOADUSDgAeEo4ABJMOACsTTgAUE84AOpQOACEUjgAHlQ4AMJVOABcVzgA9lg4AJBaOAA0XDgAzl04AGhfOAACYTgApmI4AEBkOADaZTgAdGc4ABhpOACyajgATGw4AOZtOACKbzgAJHE4AL5yOABYdDgA8nU4AJZ3OAAweTgAyno4AGR8OAAIfjgAon84ADyBOADWgjgAeoQ4ABSGOACuhzgASIk4AOyKOACGjDgAII44ALqPOABekTgA+JI4AJKUOAAsljgA0Jc4AGqZOAAEmzgAnpw4AEKeOADcnzgAdqE4ABqjOAC0pDgATqY4AOinOACMqTgAJqs4AMCsOABarjgA9K84AJixOAAyszgAzLQ4AGa2OAAKuDgApLk4AD67OADYvDgAfL44ABbAOACwwTgASsM4AO7EOACIxjgAIsg4ALzJOABgyzgA+sw4AJTOOAAu0DgA0tE4AGzTOAAG1TgAqtY4AETYOADe2TgAeNs4ABzdOAC23jgAUOA4AOrhOACO4zgAKOU4AMLmOABc6DgAAOo4AJrrOAA07TgA2O44AHLwOAAM8jgApvM4AED1OADk9jgAfvg4ABj6OACy+zgAVv04APD+OACKADkAJAI5AMgDOQBiBTkA/AY5AJYIOQA6CjkA1As5AG4NOQAIDzkAohA5AEYSOQDgEzkAehU5ABQXOQC4GDkAUho5AOwbOQCGHTkAKh85AMQgOQBeIjkA+CM5AJwlOQA2JzkA0Cg5AHQqOQAOLDkAqC05AEIvOQDmMDkAgDI5ABo0OQC0NTkAWDc5API4OQCMOjkAJjw5AMo9OQBkPzkA/kA5AJhCOQA8RDkA1kU5AHBHOQAUSTkArko5AEhMOQDiTTkAhk85ACBROQC6UjkAVFQ5AO5VOQCSVzkALFk5AMZaOQBgXDkABF45AJ5fOQA4YTkA0mI5AHZkOQAQZjkAqmc5AERpOQDeajkAgmw5ABxuOQC2bzkAWnE5APRyOQCOdDkAKHY5AMx3OQBmeTkAAHs5AJp8OQA+fjkA2H85AHKBOQAMgzkAsIQ5AEqGOQDkhzkAfok5ACKLOQC8jDkAVo45APCPOQCUkTkALpM5AMiUOQBsljkABpg5AKCZOQA6mzkA3pw5AHieOQASoDkArKE5AFCjOQDqpDkAhKY5AB6oOQC4qTkAXKs5APasOQCQrjkANLA5AM6xOQBoszkAArU5AJy2OQBAuDkA2rk5AHS7OQAYvTkAsr45AEzAOQDmwTkAisM5ACTFOQC+xjkAWMg5APzJOQCWyzkAMM05AMrOOQBu0DkACNI5AKLTOQA81TkA4NY5AHrYOQAU2jkArts5AFLdOQDs3jkAhuA5ACDiOQC64zkAXuU5APjmOQCS6DkALOo5ANDrOQBq7TkABO85AJ7wOQBC8jkA3PM5AHb1OQAQ9zkAtPg5AE76OQDo+zkAgv05ACb/OQDAADoAWgI6APQDOgCYBToAMgc6AMwIOgBmCjoACgw6AKQNOgA+DzoA4hA6AHwSOgAWFDoAsBU6AFQXOgDuGDoAiBo6ACIcOgDGHToAYB86APogOgCUIjoAOCQ6ANIlOgBsJzoABik6AKoqOgBELDoA3i06AHgvOgASMToAtjI6AFA0OgDqNToAhDc6ACg5OgDCOjoAXDw6APY9OgCaPzoANEE6AM5COgBoRDoADEY6AKZHOgBASToA2ko6AH5MOgAYTjoAsk86AFZROgDwUjoAilQ6ACRWOgDIVzoAYlk6APxaOgCWXDoAOl46ANRfOgBuYToAEmM6AKxkOgBGZjoA4Gc6AHppOgAeazoAuGw6AFJuOgDsbzoAkHE6ACpzOgDEdDoAXnY6APh3OgCceToANns6ANB8OgBqfjoADoA6AKiBOgBCgzoA3IQ6AICGOgAaiDoAtIk6AE6LOgDyjDoAjI46ACaQOgDKkToAZJM6AP6UOgCYljoAPJg6ANaZOgBwmzoACp06AK6eOgBIoDoA4qE6AHyjOgAgpToAuqY6AFSoOgDuqToAiKs6ACytOgDGrjoAYLA6APqxOgCeszoAOLU6ANK2OgB2uDoAELo6AKq7OgBEvToA6L46AILAOgAcwjoAwMM6AFrFOgD0xjoAjsg6ADLKOgDMyzoAZs06AADPOgCa0DoAPtI6ANjTOgBy1ToADNc6ALDYOgBK2joA5Ns6AH7dOgAi3zoAvOA6AFbiOgDw4zoAiuU6AC7nOgDI6DoAYuo6AAbsOgCg7ToAOu86ANTwOgB48joAEvQ6AKz1OgBG9zoA6vg6AIT6OgAe/DoAuP06AFz/OgD2ADsAkAI7ACoEOwDOBTsAaAc7AAIJOwCmCjsAQAw7ANoNOwB0DzsAGBE7ALISOwBMFDsA5hU7AIoXOwAkGTsAvho7AFgcOwD8HTsAlh87ADAhOwDKIjsAZCQ7AAgmOwCiJzsAPCk7ANYqOwB6LDsAFC47AK4vOwBIMTsA7DI7AIY0OwAgNjsAujc7AF45OwD4OjsAkjw7ACw+OwDQPzsAakE7AARDOwCeRDsAQkY7ANxHOwB2STsAEEs7ALRMOwBOTjsA6E87AIxROwAmUzsAwFQ7AFpWOwD+VzsAmFk7ADJbOwDMXDsAcF47AApgOwCkYTsAPmM7AAA</prop>
				<prop name="Temps">REFSWgAARSsCAIBFJv1m7vJAQHsUrkf/4XpAQD0K16P7cP389D1CQIXrf1G4HoVDQOwQAXfLRED38vRFQBEA/+tR+EZAKVyPf8L16EdA9igvAPvVSC0DyElAw/XWNwACS0UETA0DBU3tQOjzTkAvASj8Tm41A/VPQO7ydlBFA3fyUED48RSOUS0DewhSdQOGUkBx/vFvAFNAHw4BflP18+v6U3UEVH0EVECa3ZnHAIlVQAgBCgf7VkCIAK5HgVZA283M3wD8VsUDeVe2XQPwV80DR1hFA2K9WDUDVVhAUiYBMbVYhQMOFBTuVw0D1bVXPQRXHQPEV3UDxltXQAcCylcVBFf98zHNTBdOFcYCyVclAzMQXaTQANfDVw0TwYQXEunywJQX/vK9pB+2HfbyIbrMH94f6BMuArj8Hw4vCCAvKiHOArc8L04vWCM2LwBgL3IvhC+OL8Av0i+0L/YvCAg/EjEOArUcPw4/SD9aPwBsPyY/OD96P5Q/xj/YP+o/APw/3i/wL6o/vD9WT2hPek8AjE+eT7BPkj/UT+ZP+E8KXwIcV0jWASNfNQOLMEZfUFMAPl9YXzJRZl2GXYZfmF/KXwC8X75f8F9qX/xfHm8wb0JvAGRvVm9gb4JvpG+mb5hvsm8A7G8GfwB/In9Ef9Zv4G8yfwCMf2Z/cH+af8x/3n+Qf8p/QAyPrn9AiyYCKyDu8rZcjwBWjVaPaI+KgaaNjo/Ij9qPAJyPto+Aj+qPNJ/2jyCfSp8AfJ9mn3Cfip/En9af6J+qnwD8nx6vCK8qr1Svrp+4n2KvAGyvpq+Yr6KvvK/2rwi/4q8AFL8+vxi/Mr90v16/iL8qvwC8v3avuL+SvwTPDsUWVR7NECZPSM9SwffytFzPTs+IzwCaz6zPvs9Yz3rP9M8G3xjfANrPLN8WT0DPct+E35bfqN8Aut/M397f8N8y3wTvJu847wBK71zvbu+A7xLvnO+278jvAJLvrO/+71jfat80/+7vOP8Aav9U/47/oP+y/8T/fv/Q/wD6/wwPHg8wD9r/RA9mD3gPACL/nA9G/1gPig/cD84PCB8AGh8sHz4fUB9iH3QfTg0uXQDGDc5FJo3GBb4dJl32HzCDAL4dFi9IS0ZN/h8wL1IvdC8Adi+oL7ovlC9uL8gv2i/sLwD+Lxg/mi9cPzY/WD9yP6Q/AJY/uD/aP+w/vj+wPwJPNE8ADk9IPyJPfE9OT3BPak+cTwCmT+hPyk/0Tw5fIF/yT1RfAAZfWF86X5xfll/AX6pftF8A9l+wXwJvLG8Wb1BvQm90bwBmb4hv6l+sb35v4G/yb8xvAP5vEH8qf0x/vm9If2J/dH8Ahn+Yf6p/3H+uf8h/+n8UjwA2jxiPKo9Uj2aPcI+Cj7SPAJ6PwI/Sj/yP5o/AfxKfHJ8ARp8on2KffJ9mn5Cfqp+8nwDOn+Cf8p8cr/6fGK86r1SvAHaviK+ar6yvXq+4r+KvzK8Azq/wrxKvPL8uv0i/Ar+EvwBev6i/cr/Mv8a/2L/qvwTPACbPEM+av1zPVs+Az5LPdM8Ans9Qz7rPxM/Gz9DP+s8k3wDmzwjfIt9032bfUN+K36zfAK7fyN/637zfBu8g70LvVO8AJu8474rvFO+W77Dvwu/k7wDe76DvAv8M/x7/MP9C/3T/AGb/eP+q/4T/xv+4/9r/BA8A9v8YD5L/RA8uD1gPag+UDwB+D3APwg/cD54P6A+aDwQfADYfEB8qH1QfZh94H9IPtB8Axh+QH6If7B/WH/AfCi8sLwA2L0gvYi98L34voC9qL7QvAOYvwC+6L/QvDj/QLyI/PD8ATj9gP3I/rD+eP7g/yj/kPwDmPwhPIk88Ty5PSE+KP1xPAFZPoE9qT4RPvk/IT9pP/E8A7k8AXypfXF8+X1Bfcl+kXwCWX7hfyl/sX55f6F8KbyRvAEZvGG8ib1xvdm+gb4pvrG8ANm+4b8pv9G8Gf2hv6m9MfwAef2B/an+cf4Z/kH+qf+R/AN5/CI/SfxSP9n9IjzqPVI8AJo94j5KPpI+mj7iPwo/kjwDGj/CPAp80n16fIJ9Cn2yfAI6feJ9qn8Sfpp/on/KfJK8A3p8QrxqvXK9+r5Cvaq+0rwAur8Cv2q/Mr/6v8K8yvxS/AE6/QL9iv4y/Fr+Iv6K/tL8A1r/Iv/K/DM++v0DPgr9UzwBGz4jPcs+sz77P0M+az6TPAObP+M+izyzfNt9g30rfbN8Abt+A3zLfxN/e36jf2t8E7wD23yDvKu9M7y7vYO9a75TvgKbvKK+679Tv3u/o7/rhPf8K16NwrVdAAPo28YAc9CdXQClc/4/C9dhWQJqZ9k/wiVZF8zhWQLj9Hvbg6FVAexSuv0fhmlVAUl7yVbtA7PjghQtV7eRU7u3jd1RAL/E9OlTedfP7U0BxLvHAU71AZ/F6hFNAj/EKu0dTjfMKU0Cn8RS7vlI19FJAM87xQ21S9eMFUq3zx1Fd89uIUWXzSlEt8w1R9r30UEBI8Chcf1DebfNBUEDDCACPArdQQGYeAYZPBQMPvU9t85FOQPYYAMLfFU5Azcw/AIxNdl3zOE119E1ApLDwR9cDTTUERAcu8l1sBNt9TS0ETUAX8UehbU2N86pNzfOzTa3zW7dNZfO6TTXzwFQErcOMBMpNvfPOfATRelwE1aQE2k1AH/bhy95NFQPi7AdWAuNNIkXz6AQfDhU+AuwkH57ykfA8H04dpvL0ZBc2AvWAdB+GH5gfqh+8H8YVTvL5KNwXxh2u8vekBPr8Fw4vACAvMi9EL1YvAC9iL2wnXvIB+Jwvri/AL9Iv5CdmFd4vrAg7NvIgTi3zvTQEtbtPQEfxKGxQ5QMubVE9A8xR7eNHUnUEtVKFA4FcPMFSnfMw1VPNBFM9A1yM9OpU2q3zd2z0AVYt841Wts3zE1cdA5ZXrfMnLVil82RYVQNzxDc28qtAWF3zGOQ0+Cz03ZVXxQRXZfPKBEc2MszE/Dc28tAkR/49HgLGV7al88RXFQPCV23zwaI09MBkRyYzBESq/OR1tjT0MFed8+BWnfOQtVbdNFblA+5VzfOjVnz0R1UVBFWtBFQ19DVUDQRUHQMGVAVEhDSbjFOFA0FTVQSs9MdlUk30Uu30VDQNUuUDa85RnURRVQNDUeVEtkRUxlDt44dQjfNKrVBl8wpQrfOXNDQclU8dBE619E5l9OwEQqZ8BBFN1fSUBBOUBDOq7ARi5AR+VBSQrASgqhQUqFQUsGQUtNwUuVJsBL20Bxbyx0wEy5QEldPcFNlsBN0sZ4YC4Sw8Z/bi5U0dA+ZUZ44zEkwE62xnBgLvfG+GZc7yAfOcb65vwGvmL2gb7m/4KwAGfwB/Cj9Efy5/SHPWHcYfgHh/in+cf55/sH/Cf2wEPVY0BPVO3RRPzfOTBASzL1G9ZEQ0XFJVA4O1Uj0DfESEjFK9897WdDRQU+3j9/xEgVTWnfMQVb3znnz0J1baFQOyTPQ5Vz0DvFe2BQM/WD0DbFiFA3G1WPXjVayELFhlVFgEbWS0NNachBtABkXmhYYCodH8jy5T5IdO8sm8NMcW/OTFV83zwwSUY0Ce81IUlL5UlwYCn/zkZRRE2Rw0RaQ0fVaN8ypWtj0D3FUFA49VNQM1qmz08dREsHSEcHSEMLVUZRRTRfO4U3Xze1lTJYSk9PRSLTRSXfM1eBxUOlQ0/VFVlDRULYAshDNRZRRQLTRUVLN3UFX0bFT3T5U0T6oNpE5tlE698+6kVIUqfAQxDGQHrAQAXA+O8hVqhASBlKSVhA+WBV7yi7hNNTO8rAdWQ1RkxiTED67y19wHNvLgTGcmvQAOHyAfKhFupa6TbL9+v5C7ANZ/sL/6Gc6/4L/yub5l7r8AGM8qz2R/Ts9gz3LPVH8mf9CAz7rPzM9WA05VA2NOWrVUT6XzJFDdpFBN861ZRFT2UQUDX9z0h1pUhH5UhJ5SRfP4zPSlc9SU+KT13EQRbPTBrVXlA05W7ePXpERgojRE3pRE4zA2M1i9lFjWvfNOWD30WDUDBVgEVWT85NXkh74D5IcWlf6NAOaNJpVGT1hDTpVmRb7zPOesvqO8NGdXdfMbBES6aoyUalz0GFz0yFV1BMFV9eOrkL6is5AGAq9UtuUDXlS9oyFUNQPlmmSEp9yUa1M9NHw08VjU9PuQRvJoUnXzK+zkresUpK5RtYRRFQMyojxU8zSnVuNcVCpkVNrWNDRcT+0ETn3zZ04oTRY+g1QEI1RkBmz3HjMqVARDpFRlrASAzFceAimmxKfeQrGUpLWkB24zKqRUxUS0yFQU0NQP3g8E+Au+4uccDyYFbmVOH1APAFofdA+GD3Afqg+8D9Yf4B8A0g/Ev3Yldi8wH0IfFB9OHwAYH2ofPM+uH+DP8sFWpdaSa0hQFQRQDQOCUd3jtRV0NHD8lIhSHdN/anQ0sDzUGOyUlFN1VIVUFVOptOSrkD6TzERQqVaNFIyEgpyE/FxEUajcNKPQ5uNYFVNJvIQlEKyEcyA+Y1RE0hRHFk3m8wDMJ/41FkXW1d7zFO8m7zjrVPZTBDSUBDRUXOQL1NS0a+BW41bFMwRW3eRVVJXUjOQltETjtJSgtJTZYNxEs+XVU42TmlOqhZNd/EQhBFTjJNSnqVKlpBxUKiRU3RzUn2lRfdQM9CIspORQpfRSRKRoLPf2U08FpE/N9FZM9EdOPTPUjGRvDASpIqRX1pIIVGQmxKRKKmQEcAxkh5QElNRf5lUA9l3O/+D/8vEmbT5lDgVWbQA2DRZfeG+Sb5QPlg1uD4BfAKrPjF+WBd4P8A/6D9Rf5l8AAG/Cv4Qflh9gb3ofdG92b9SIY36CDmykjhSEeU+q1YNLNKTlNPSqFNQ2Fuzke1JlQ4YUJ7aT/JRYKyC2o+SUP1TlhFTVg1tbVX3j6FU9g3OUlNP8Vj2EFJT+vCRcWLB9o7uAhiUm0kdYBQMehJwnHtLfzCf2JSaV3pLLAMQvxiXGJdbV/i8QMw49Pu1kLjV2o1eF9Nx09lal9CZcNFRWtdRUNLdsNyai1ROclM+k5I6s5FFU0l3zE5w3DtKZNCRcU6YNAxJTxdT0ZJY81FhmzDQaUgUEFKSeUX2jqWH8FfwU1USkmDykVyoURBo0pU8FAz4sR2ZDqU7VpgaiWqRkF+xEAahcR05FZkJGBMRzJFSLEvz0mpRPzpK0pE/mpb7iBcckVMvs99ZP6EPmRfZPBABbFkLq/JdupTZfQF9SUQA2r0ivCsmeX7Bfml+cr4avAKCv0qkeb/CvGm8Mv/6vyF8AIr+kb5ZvaL+KsR6VNuOktTVPZXRQBQMOUd1uJkKrelJd9FK104Uk1Mdq3LQzpIS1rDQ9VNXUqVS1hDR0CFw0lFwkGooUNKDcdBaU1GNwngJ0WkzEZKzUN1idhFiV5AIE5NocNNMgrnWudX7FljKI+9B+xYbizax3DuV+41cqtdPFJITDdCTBHDc25cSuQ8TUtRyPLoVe8pNWqpXjQWQk8ozkpYTkXdVVNZRVrSRUXYOTVCZF80JUVUQMxVO9ZLQ001FTPcS85Nfk5JhSVj3zTFKdIwwEdNAM9LWS/DRU5GQWUX3j2NYURJpQndRQheMNUKyNRCxEIU9d86O8ZC5VTj3zvAQEXrT0EYxEUwBNpdQkpC9cpFNcl6oWQoqEtJcMVKckpK9AvPeOn6CfspE+Rc7TTT3zAdys5+5P8J8Cqf6fEKMOpQKWMvFUrx79Lq9Yr3q/TPcArq3Or3j/kv+k/8b/2P/irwD8/z6/+P8yDxwPPg8YD1IBQvYzTg00rLeOg9RkNbTULdLMhE5SlTOB3LfetWzutTbSVVPdE9dTXYOtY5Q08VQVJFWl1FbGJZOYVn101Md2gjFYCCWTiyA+c1gtdHR0Y8D+EwlYXaTcdNasx6Z9rsV+xYCmz7jLzsXOxd7F3s1fcr+o9MfeY/zEdYx0L6wk4qgc3y7VBiNVJUNKPHQDSVW1RHSEgVzXVjIHbNyrflN1Q0CchAIUdMWitISInN+u1V6Cg+SERaVRTSRRpZQMRIgUREpY5Nduk/zUA09N5E5dhIqMBKLEREgc77ZjtKQ0qlQEWWyUeiSkjxTknhRc5+5iq0z0s+T0K5DOggO+TdXEjO+e7abtvuXmnwDY7/Lv3D8O9fY/EP8aT2T/AE7/UE9q/3RPrv+IT5pPrE8Azk/o/1IPBF8Wv2gP+k8sX6o+0v285EHEZPmUBABlUFXkUPW0tCT3UWUjW2BSXeOHUmUjgPxkpY8EdODcB76C+qSEhVZc1BJVHeOhVIQsDBRjuFYddNTHxkJEWD3TYW1sxGtw3gMUZC1YLcMFCjwU61wfdh+Yz5IfpB9g1sXWz9Ab1hU2ymZXhXO1HHzFViXjgFYtZFYyXSPeHCd2kjhVtaT0BK2x9ARxVM20VN1EU4Ytw7pTzYNjICYTdCT1wuy0t7yE27AGw6zUAFLUjQS01IK81DTMtPZQbCWU/IR6UIXDO1BFVDIMlH7cJ14ibk4NVk7lij5SOXQ0ByTnHuVmIjAqxORiFOR+RESTPD9m5SCGlV4/cDOulUfCz4Q/ru8EwOM20uW0P8Y/2D/qP9yPAO6NVk8QnzpPRE9Gnd5PuE8Auq+Mn56fsJ/Cn+xPHl8wX6BKXwSvFq8oo2bTTjXTZa1ORYM4T0UTJ7y0vlbc1FxRldP4tNRipFdURnNsdJ1kdPp8dHLMX6zeVYaSxFU1808MFNhq7GRgzGTgbGRBWN1ja2xYNfNvNGRKWB3jqyFYZSMATBTlHBTTAITPXm9wb4JvlG+mZebN7s2MzmUO0mNXhSPjYD4Su61W1dNqVoXDG/RkzRFV7WQMdzbS9Rx3DoNk1FslVF3j51OFI6xEdGFuTHeGk1x3PhJrUgXkNpSk7lG947FRNRSMf6yedQ7ibFDdYyzc1NwG9NRhTx3EBOTTeH4j/CRRKOx3LiMspBl85D0Mhyo+0n0ENJFsNKNMN2blAEaFRo9wO2aPeI+Kj5yPro8AwI/Sj8TfBk84nyqfTJ8O7wBQn9KfdJ9O72Dvcu+c767vgOCfOq/c7w5fIK/673TUAaxUp4bidE/9JFANY+RZUJ0mLtIYUh1kUh3zaYmUp64CsnT0GVMtg5uXUw0zIFQlxFQkOm1VLdPIVe0jU1YdtCrsFIX8FAJUFFMEty4Vqv4jWJ30WJVUV02D3gBUtza/gB+KH2wXtvN8v65tZM4dPnNXHYQMZFRX5SNJCsy//uIF9FXUpG+09NUoLCTjRCSiPCRhVLbtIyNUfSPYU22zm2ZcJF5TFbS8pOVSLdMpqEzPDgNRDTOghKVsxJsjUf3j5VAthKR0aqrUJCp0pLykxEGsxMdVTm2zS3RU2QQ0cczPVI4jdNQhfNRF3HRqdNQBgQTfTj8w04YTNNd2PU7fAGDfct+M357fsN+636wv9o8AGO8K7/Qv7i8YP0LvPD9+7wBYP1I/dD+GP8jvAv8U/8Y/qNg/6j/EFU7dY4xcpHg0TP+2oqp8xDZSNWNrcKK+MoWUp2bDpFQXVHSV2VP9VKT0zFQ1Y1pVbB3EvPRzVp3D/FZd9EiEBCOwFhNYbcQUtGEEtBM/WOXE5ET5DAdOtXa1AG61Ng9AD1IPZAeuZVZdhg9UmAMeMoecBENkBPXEBFulVpVzVlZNpFbFw1TTCB4yF+RU0cSkkgTEi1FUDWMUBB8WFV4SE61TZaPXUsXDmGR0WkZsdB1S7aRMH74yFXzEVdakdJqsdFusdBuEHySWFZbDTj10/MRd5Mf2dSDudc4drhrLwPYymSyHFt+AECt+cyQvNiVGJUYt93LgAFwvbi+AL5ovpC+Wf+jb/i8A6C/Cf9R/Jj94n6I/JI9GjwAYj0KPfI+uPfY/8O+6j8yPSJ6PqIPOE0411IxlT+X0ZnSkDFFFTh5CfFJdE0mDXEdG01J1xAxktzTE20FUNdPOVB1DXFWsHUTcpJhWNdMepASkFVd1RFhdZFht9NRHxqJVMhy0EAS070RU2GS/ACYPUL8KoW69XgWGvXYPqLughvPM914Sk1AGA1ZdE5NmtERDVs0k/LSlVZVkWMRf1lXW8kJUraMHrPQtyhQUjlMtY1AEZ05j1kTEl1Kdw0w8lAxSFDUkNGSQbMRTRGdGI1RnWqaCSXwUClA1056kxEUhrMSnhG+WZcZiEdzHqrbCDox0Lox0Tox0boDEx/6j3Gce1QYvGCuG0sYAFHc+L1ArPn2G32B/cn+MfwB2z6h/8n/kf/5/uM/KzwyPAG6PGN8K3zzfTt9g35KPhN+ABk+I3+KPvN/+jxCb/qNQFl0TM1G1pFEdQwuwRpWQRpXO81SXplNT7VY20mQtVF0T81Q1I3+En5aVLGYFRnIxWDXDZrSXztIBWcSf1pUGw+SfLg8Iq+adUD5fUF9Kr3RcqoRUd4zlohQE4YSvlqVu81WNY0pWnKQFVUVzwfQEgfwEkUPMp45DhER/bJVU5ASqfETFFGSIJGRNRBQOWVL9RDxkglG9ZFHNpGVRlRRQzWRkZEtQHUS0VLeOs0+9A4pOhbRORO0EtBRIhL+WtS5iMNTUtVmc1HXcFIpNjWOaAMS/1r/ov/qxNi8of1opRn0ARs9Qz2LPbM9mH9Arns2ezwDwz9rPzB/2z3DfYo803yYvADgvSi9cL87fwD/K34wvni2aJmL9lGQ9TqUkVAQBViQEmFC9YzU0tPg8Zap0RIcsZIBkRI4UtN8qXJRU9FT79KSG5FWE9KujVZ20Vh1jupSkQSwc9x4iRFglY220l3/iVVXcRC98NA18NO3clwAG/Q5fKF/qmRb9Pq0u/0D7Wi5ioDSkY1cVwxwUpU1WrbN+Vm20VETehPdW3hI3VQVz8txUsdxULXHkVDRUXSRTjWTE/FUxVOT0/KS3HGR6PJRbPFKts/5RLWPABAesXpNMZPZQNcO2VGR6Wky0OkS0+U+NY3pEB8Z+kmxOhSbOZYYiNU2gbeSkZ24FXpMEdGKUZH1KlMSR1ASe5G8eIrTEDwAGdRZ9Bs8Yy0Z/OM8yH1QfAFYfcB+yf5wfvh/gH6JvtG8A7h/YbwIvHC8OfyB/ai+sL0Cu30h/Wn90f359lvNO9SOrZU514zgE5CdUtL4lUK2zXvwn5kJgDDcGsrRDkH6SnFSU91Jlo3LNUyVj+lNtpMSkElXa1fPEnPRRVnWz2lZq7eNgNETg9ORBWDVUppQ0b1iN9LyUIazkAgqMNOU0pNPkP97v2D8C/4D8Pz6vQPtepTZPSEMG8rvWXDRqVmUDGESEylWC7eOAdEcGc4RHdlOs9CNVVKWT56REqtykbrRPVMZFBvJrBLQsFDTwHLRFsBTkcfRPrlM8tGo0BFMsUBXEXLRhRATjbLREO19lAyh0B461hnIZ1CUAdF+GVU4zlF/GD/CzvlU+4wDMX95dJs3+XxBvIm8Uv05vAFhvem+Eb1a/gL+KbzR//m8AMH8y3+y//r8Qz3IvjH9+f1BYzzrPTM/m2gG8fHgkVNVK9CTl9CSF/CQYUlid5Aw3fuJ+UoVEUs3E2VNt9DQ0G1RlA6hUUu2jNjSPvpL8dPSD7ORbAFhts1NYLVNzZIcAdo1uw1SM++AG9cY/8OvGj0DwPwJP/I8eRaZD7IST7ISLU1cNswo0n7bzRJS4tVVthFV14yhVlXPlUiyEonSXf+IlDNTYNDRrm1NNhFNdAyJTtfNV5/TEqOz0bdxELsSU1eAEBKIENVEtUyNRok3kUK0E9JdO8ioEpLyWDKRBTx0ETi0E3CTZqJQHNq2uAgfcpCHkpEUqDLRq5KSFnLSTdK++DwDQC/aDxF++r9Cv4qnmrQa/ABi/Ir8UD34fmB+Cb0wPlr8AiL+qv9y/ng+oD8K/7A/mDQB2z4DPcs8sH0YfWBs2FVZTohykjKzPvsXu8qr8RDYVUiVUUh0TheTP9sUeEq2VrEQ/VAWDzPQUXBVVhZRVXQNzLN/mQkPQsN5zTNc+Q5Q0P1gdExUKRNTz/NTanNemjabVfi2Art2+Ncbf2N/q3/zXhgKHtVddA0NsNPVW1eRWYu2jVizvPuWGAhdVjSQaVOSSbJRRVE0kbOeeMmmdfOcuUhOM5NdSNaMVmPx0XJzkHaznHpO859ROI+R02AxUmgSkXFCQjTTs7/7lXkNOFZRUpF2ATKc+pVZVNv2OQyynjpKaAiz0p2T/dv+go66llv3eVQDeX7jzzv3+r+j/Ag8MD/5PADALdg9YD4IPVF8mX5gPil8A3A+OX8Bf0l/kX2bPWB9qH6Acby4fKG8iETbzTtV0TjL91E9thASkDFEN1LQfsg5Cg8QXXlLHUmXjNTKM5LfsH46SWlWFFAw0m5ZWzRMeV1XkpCQZaCwvPiXGY1gdkxBY3aMB8Vwvht2ujY4t1o2uL/iPKNopFpU+8rXMdIXshPsorP7DNNRDVi0EVWXjpZVV/TRV7aMWND9e4kK1VBU0VNVDylO184xlUx2TUGw/fjpMUoUUKVJtdMyUkMTkU6w/vjVQ1kK7wIYT5OSaDKQh/OQhp+w3/tP8N2bSETyn5kJJDhz35kJOLE9eUpdERwSGpa5StFxPpq1+T5BPuvEA3qXer+D/0k/En/ZPQL9CDwB0Xx6vcF8qrzynll+oW65fAJCvAh+0r8av+F9ab/yv/l9AQG8qvzS3ZuN0byaTUA1DITOEhIOAboVm0oGsb5ZzpVINNFNt5q6iZEQ08SVUnfN/7GeWEpj8Z551lp7yL1ilk2ZM115yWwAsfz51pvO0347dji+42459UL4vsH/aIZ7yv/zUquwkK3dXlZMxhMTj7H/+ddIG41WdFASEBSTUwVRilZOBLI8+hcZyfVP15Cq8tATkFMV8NIhsj36Fal7igsTkQ8zkBVH95FVQNURQ7aNJ5OQKvIdaDkNPvZOKTv2ETgV0Shz0SAS0FfSPrqI0NLQBWRT3ttM8TzaVVk9Qn2KRAJ7/eJ+Kn5yfrp/An9qfxO8A7p9Arzqv/O8Or0ivkg9U/wCur2D/cv+c/67/wP8SH9z/0D6/8P/q//w0/fw0PU4aDQROTcMAUG2+PvOEhMtgUgUjh4y3njKQUmh95Ky3XnL75BSFVBWGtg5Co1VNwzBWpeO6sNTE+yWjcO6CQViNE2zaRCRvVCRTWL2DKlhaFTRYDQPpV43j1jzPAGZ9Ts1mz5Bznn+Qz6LPJCSNoBQUZle90+uwTsNWtr3TflZNEy1WTcPgzOzHNkI4VY30RDSxVMw1JKwENlTF9Fw0vVOqXbN+NNQxvLT0fDS4UVKl46tg1oI8ZNQAZNRpwGzX/qI1nGT2UF1EaqyEepzUOpTU+U8VJESs1+YDTv2mNkUGAjkUR6AORdbV7tWmM/w0fbzkjgJsRJ5MRzafMONuRT7vUO8Amk9874bvoO+y77zvrj8QXwAS/+Q/Lv/YPzJfzP9ur1BPAJL/dE+GT5hPqk8kDxYPCA9o4k/0T/7DTlWzZU6tQ004bLQnUF20jGRcnISL+FHtg2F0BxYjZFSeSVKdBJS0c5wHdjKGrAeWdjLGVfUEVkV05MRhtVf9M+MsxERYTRNtVOwH9sNY7YMhHMQAFMQF5WwU01QfLh84G04fYB+gch+MH8Z1nh024hw8ZLtNVmWDaFYNdKxUyrwEW4BV3TM3Vd0j8uwX2t4jVP0zI1SF0+dTloUzqlOVM24cJ85DUlrdM7d0VGtSlTMuZFQz7lEFNFRUcVHt1GQvqoYyapzUKkRU3MSEYQqs1OO81G6kLwaV9oX2hVCuYzwF3C/ugpHc1KP8LwAu7R4/MD9CP1Q/Zj2W74A/AJo/xD+ej8g/Ck/0P8aP0I8A6o+0Ty6fSE9qT2Sfdp+In4Dir9RP1k8Yv7KfFF8mWnhVT/XEUHU0UFWzhUxUpRiEBHBcX37isXQEF61TVbOVU+UDHCTUqtAEJOMQnlV+4lG8FP5WoC2khGTzUPYFfuJx/ARqFNxf3pNXXbPeVMcmHRZtgFbNbs+Aw05vYG+KGabSulq8VJMsxFRXdYMKnGdSXnNWBRTEBVXNVFWNk5Uo7MTj3GSi3GcWwiW1VE3T2GyknFNtBFNW3SMiU2UD5zQkqhx/qoYC4GwEoGzUYnzUJUZ81OVQFeRcd17SLERUrbx0dEFPhdROJRNLokQE2fzXnn0WggdEhCEqbDRFdIRqbDSF1H/+JRAm7wCLnlPkdMscjy6NzhMARI9Wj3CPgo+Mj37dvpWO3QD+j+CP+o/E3xafkJ9Cn1SfAIb/OO9K72zvlp/onyIP3J/Ytu/A60ayEU7lA4xOtuUTdE+tI0hQ5RPkFVCtI6hcJVK9ozsgdg2y7hNSrWT0tJdT3QRUtoUD0FQFg15VDRRVlgWjdVbtVFedpt4iAsVYZdNetKe2U8xUPVgEXaS09Pfcpxa9Jh0OvRa/oCi7Pr9Iv4oZLiNX7dOHaBwE0wC+81a9k6VWlQSVVuXTA3QEtqS3zrIVULwEY/DuI2T0TuRkE8y0Q9VTZcNT8EZT5LQQ7LRb0lK9k5VSfeNYNCRrGlI1hFFl055RdXSqJMQSTHTWJKSWFPRYWoQkGQz0tE+9dE8NhCVOnXROZbTE5Fm0d0YjqJTPBvO8xHGsLJkUhKcAzM/ez/DPAtEO3S6NLtUu3wBA31LfRC9+32gveim+3+DfANrfrC/OLwDv8i9U7/4vKD8AOj9MP4bvwO+i74Q/zu94PySiMZ7DTgWEXBVP1VREVMMMURX+PiIr8J4yhVJqLaRSnVRSvSMzUz0UbVMF0z9U/XPMVL2ja1pVvaMKdASWVm2kgoz0omQEu/CW9X5ThERjpvRUNVgVFKyk82S02gD8/97/ELMOvwgPMr80D1a1BH5lzrK1VAeOImMAnjO0VFORVl3EtFTxdPSlpLRNXcRkF1XdRFz0kNxks0JUlbR0pMpT/cOLrVM9o1BTtbMT9LTXtVKVc5j8BExSTcMMWVIFtBzEkFG1s1NEdKkUHBdeMpg0FElMxAyqZHSadHQhfHSj9OQsQFwXdlPs5XQX3lNUJC68xAFRlB+mHe51vh8AjxKB5h8AMI8KLyQnJqM0Lz4vUC96LwBUf76PsC+SL5x/ti/gL2I/AAw/Fj/of/p/LI8+j5Dvoj+AvD9ej3iPionWP+gzTvNQgrWzMxzE61DWVTb1jsKDaVJVBCz0xyREVlMdFK1TvXNjVGV0VAXTf1VV3VRWDWRW1RMeBFeWBtIvWB0TZoRH/sJbNJRHPqIQtKTxVx0UzEcAvk32/fb/8E8CWS4PWLteuq2qVAR3V1WjMdxE4RVWtbOTfARDZFc+o1RE20pVZYMFVb1zw1RKtaOBtARDnF82k1NdxCY0RARTBVQk9IrUX+ZVVpZSglGlxFGVtFHdlEYkZIpQbcQcZ2bynjRkDQME9IhO7eZuQ4wXLnKpDlxvJoI0ZBx5PHSOArxknpRvpm2+bWbDzG/2HwDwbwJ/HH8ufxjPQn88z6bfAIh/wn+Ez17PeM/Sf8zP3s8A8M8SjwTfbj8438rvTN+Wj2hQ32LRjgL9TGQ9TmXUIiS0ART0E2CWQ1HdRBQU2WIs97ZSgFLVE45SQoWz3xSX3mMklx4SFlSkq6NVbWRWBcO6VFRBYARXLqNkl+4zpERTWK1DaypYLRMIdJTrV9VkAMxH3pXORcaV3k2enQ4PIA+EAq9clL8cr7Zia0DGk1YqxZOAZEQsJPTgVK+WAsxroD6is1SFRBTkNlQqHdRTXRRT1RN+nK+WwjG3DEdGE+RUAFJNFNSvqOalrmM0FHkkZDo0FPmhT330FL8mtQbCioTUOQBkZ3YVVmVWv2izVlN0t7YVIIa/mL/KYd4VbgLPvL/mbwAYL/K/BM/2DzDPGh8sH5bPAGjPcs90H4YfWBse37gfyh8AFN/uHwAvEi9c32bfgN9KL6hsL57dPgNPTfMlHGS8VVDtA1rM9PfsVGAEl8wm8/TUn1JVJPyEc1NKVSRTHURU/VSEVKEk59SuQ0ykYURU43zkRFiizUNtVO9m5bZSAJRE5QrU5NME9MpsN5bvqO+676AEX97v+OsuVbZSoERUY2gU/yb1buIYZETMVSX0TVUVIzhV5RQslLEslK1x/CQ0VK2z53T0qlVT/QNuhPQxpKT0BJS0m/g+Yjzs1O5RXVOxKszUcfxUNPxU9Axk2/BiFiJ45Pe2AyxkYU9VRAY8ZGxObdaGaiMI/vNUJCkZpNXEZGJMZH1UB3ZSAZ1kB6Ztfg+QD6IPtAc28wDED84NFn/wDwof/F9Gz3DTAG4fOG9aH0Rvps/Az+IfpG8Ajm+gb9pv7G8eLzgvai80f1hWL1h7nqIBTk3zZZQvWuYzUF1jg1Gtsxf01FFvBJd+88SknAyU9/SEs3FTFURs9KhUfZRVqrX0VW0DT0SU2CT0YKLsNOAkNGPgnqJxZORq1mTkSljNYyQ0hARYAmVj53znpp2+5X49lj3en6C4O7491j/oM1Zik6yEU1VX3VMKpDS7FERoFEdobjMkR36yJ2Sk5VQttAoklGLkdCVUR2YDZEcusq0i9CTlUt10UrWza8FSDTSUR24DpEc+oiNRUh2UUH20rCRqBLQs1E+o5kX+o/RE1TQEcTS0KKAUVxZfKFOuk7xUhVx0lQL8lKNMX15fcFu2tYZfmF8Iql+cp27i6NRf3l/wXxJvAPSvbm9Yb2pvFL82v7jPAn8AzG+Wv4i7jr/Iv9q/RH9Gf8BgLyJ/LM9WdQ5T7ESMToLFRE9F9MTUo5CWfVYycFCsd+bVnkPc1BcM5JN09NEa3Hdm8xyVVU2zc1YK/TP8HDSBdIRbMBaN7kMZWDXkdOQbWOXEDIeONQBuP4AzjjWOP4iPmo/EP/bvsHjxjNTbj1VzpVZVc1VpVk309IS49HRvVQ3DaSkcn96DVFVzFVTtkwvYU710U70kVJ9mlf4yVVyk9B2s9OC8JKCsRLVknJQlnHTnUO2TqFVQ7YNbjHQdvJS8xJSlQeREx9SXBsLZFMR1qASnLgUWkgeUpCGcpEWAFK8mr2gLTqWm41SvxqLKAHSvrg2WpZavqK/Cr6z/3q8A0P8iaQa/QL9SvyQPFg9IDwByv2wPhr94D6IPtA/GD/C/gArP/A/mD/APUsn+Q3x0dJlPPTS8lAxRjeSclDWSVOR8rHeu4oGkx5YjU7Z9U7ZTVTNAVP0zzMqsFFwUlOfcx7by/lZsJZR01BlYtfNeWOUkGuwUYzw0P1jdFiYTPNQL2lcdRFftk4PQPtVuowBU33aFpj1+3R6ys4/dNt411vYitVd9U4YkNENXsMV03NTb0H5SVlZNAwe25NSlVX0zXVV9UxYpVWU0JJSSPERRHOf+c7VTfTONpBRQUx3kUwr9dFItI5pU72blPlOUlE1TnJQVUf10rJSalO+0puU+4099U6ZO/aMxKU7lNCRUXSRUHfyX5uUA7pX+I+ScA1AO9aaTJPc+rQA2/X5VTvVurYalbv+A/5L/AKT/lk/I/7pP5P8uDyC7Pg0APg8gXzJf1A9WX7C/kg+MXwCeX7Bf2g/UXz7PEB8Kb+zlhU499E611FQfZhWeQk5khBeWc1IF9KzEx1LNxFYsNLhTFdRUFVRUncS1VbVzDuzUmFaNwyBiTISk3B/20wQkWVjtc6syWI3DEPwU72Qk2AAcJ2aPeItm3VYvgNOmj4AvaMqJni2u4jFEJOFWvdRZVq3kBITwVb1kVX00Wrx0FPR0v1QVc32cZNirEPaTPJTHU/UDiVNapWNOjGQRU31TxHwXpr5SSFLN1EQ0zYSUj9VRHTRRXaMSnJTFUGylJKSUR1AtIwpQ9QNTmU9d5JQ0okQUKKw0aZ30555CDoSk/ExVxBKsRC7cP55Cjgykm4D+PSJ+UrQUTyZNnkLOVP9OTwBgT3JPjE92n6hPyk+sn95PAPBPGl/0nwav2Ju+X4gPMq8APK9Gr4Cvkq+kr95fCB8Sb2jUr+alRuIlxOT5Tt3krVANo5dQjdMzbOTQoFRnZmX2EmtgjsKQpMThCnxkViw1U/UUlGeGE6RnQm6SuqR0syCG1ZZzWC1DMWYE195lRuI1WG2EHNQF66Qk1hwvDn8ofzp/hN+wlt9wf4JxvsKqVw2jd6VXpWMunHdWM1YFwy1WzBTeVVU0VdUzSNzECQPUd/bSf+R3dqOEZx7yK3tThZM+pBQAFI9uks1KPDT8UT30RISAUUSt5Fw0A1SPZoUOo08tIyt6T93kTwX0TqWElI+QpoXGNR7jdKQ0tDfmonkA1Id2g+SP/oX+hT79LkU+TQAun0CbVp1WlYZNbp+Qn7KfAIzvvp8Yr/pPtO+279jvSl8AHP92rzD/Iv9k/3b/sK/Kr6Cc/96vuP/S8UYy/SzkQUwUt0bCAVANlIw0XGw0hfhUNGFsZ55jVLeew1KqzYRTtSRT1ROC9CQSrVUNw6BVXRMsxCS2aVb9FHzE3kQkQVgFwylt1GdWklWcBC3Uv+4jABzPBs1GLR7PSH9af1TPfnVaHjKgdCRjV0VjHAzFBswUfla1g3sATjNsBKNgqtYyOLx09Ox0s+x0c5lUfWQMNPhTNWQEhG5ZU620/MT0UtUzuAzUW3pStYM8Uj1j/zS0tcBcNHM81DVRLUP2qVD9hHw0e2yEOnSE+W1PpWN+T/0z5061g2NsTqX27jXO8jlNtYZUlt1GMj0s5GG8NH3UjwLmwqvsjwad9tU2TxDvQpEATjMs7z7vUO9i71Q/lu+g7wCq8cbvAP+yP8Q/7u+gO4b/AAhPaq8UTz5PUE9iT8z/pv2wpv+AT6JPJDQFToXTZRlOpdRs1CVQfXQUB9YzwjyEb3RkI4BGIxxUnlKQtURMB65D/MSEtBW8dMStVa2zUVbFE9q0dGDSVBTglA/Wsmq8BEpYKnUzIeRkAqwE5cwH3gUA3g/wDwIfLM8+zzgfSh/ktFNmVy2E9FS7lLRqrGRlGJTEzYwX1jI3VYWDNfJkBKJkBGJUDbT0dIvnU80jrOzE0x9lQ6hVUuXDaxTULEQE7izUDbEkBHFRpdQcJ+aDdIQ1aWyEKhQE3E+VJEwvQL5FzoWOg3wnltWuQhmMJ5CWY5wnjsP01KK0J54yswD8j9Yv6C/6Lww/Jj84P0o/ADSPdj9Yj2qJ3j+gP9o/lI8Avo8I/2pP9I8uTwCfEp8snwBOn5j/qk9sn4afwEvWTVaSVXhc1EpE1OZU1IccBKEY/BQTUC4FtnJ8/BSvNVKFJFO1g5NTZWS8FNWonGQ1hGTCvMRPVqwV1IzEgVc1g/5cFFMovLeOXUaSJMS0+XRc41AC1rLK9Ffutd5V3l8IwxYdIAZvGG8qacYTXBSTZKVMb2heZb6TZGS4vMRvVVWTKyhV9aPjzMSglG9Wcq3YxBSaU21UU51UUyQNhAzUqtRnNoIuRAUEJFOgUZVkDCQjPNTlVNRoE3h+ExQEvCx0QU/91FVO5cNL/PTZrJR1VH+KFlIH/HQhhNdeYwSEhQKslJWUf6Z/uH/Kf9x/Ju0A/n8Ig96THI8mj0iPMt9E3wB2j4iPko+M34bfsN/ij9TfAD6f4N8K7xzvLu9gn6KflJ9QXu9w73rh/qIRPHSM5ETbdE9Vc0hQnRPkUKJVc6gUJewX5pNSvWOBakwEsSxUGay0lVOVo9tAVDWDzlR1I1xVVn3j6VVdw3V0FP5MtG2FlKQAWDWDXlitFGqcVGGkBD/EBBtYTaQAlK8WFRYVtqXWVab9Dh/or6AyH+z/HrVGU1wUQ9T09ZVWheOlfARWTLeWw1XMnQR8ZBdVxaSMZJJUFoUzUVSdExSMv561fiKrE1O109fkFJgEpFwNUm1jHVKVpNS3liP8ZFUUHCTWJCSYFHRZLCSRGwzPHsXGs07FFKwkXQKsJB18J3Yl7kNcx7ZjZCeAdsUOc7wnjs+gyx7DJNTOAMTHxs/wc9bNBo8I3xLfBC8ATt8oL4o5tt+g31IvfC+OLwDA30LvJE+2L+gv+i8MP0bvQHjviu9EP46fODvuQ06lxK1OnSO3T6XDbuwEC4IEVKfU714yA6Dm5RZSxxVS5URTRWO2DPe2oxz3bDYTPASYVqXDHld9xELE9BlM/171NqOkVBJspAXxpKTatP/GX6j/0q/M/5De//D7NmXWErUMD07C901W9aOTVhUEVKTxLPQtpUQEXVVFYxZUBw7ytZCMZEI0pAVUtcRTym1jjQz0UIwPngpMUlI1FFLVVLwEkOS0U+y01RXslNjcDEkExAxQKqXDnix0IRzEpgwXNmMIHBem4/R0ADQXVnVmA0x8BFsQNjKZhMduH4Afkhm2xQCuHeZ/+H/aH8xvBi8QLzIvADwvVi+A36IvRH9uf6gvwi8AlH+Wf6h/2n/sfyY/gJ9yP4BcP3Y/WI8igeZTlDcWE0+2fXOXUPWjM1HFpFES7WNO7OcuEoPMN941LgO1U91j2nRUY1T1o/MVVO3kVaXDDlS0G0B+8lkgtEfmUjFYLQNmbKcI5gNMTz5zV9UEpE9+T5hPgHKRvv2+TwC/ErnmRXaiqlL0RHQUlcSk4VSkkQSUyUAcVw5TVX2kLPQFVSLlU8HshUxXfnIHXFemMmt+UxXEU33DAlOdlMKcBIiMV/aDnFd+woJRTF3E7LQFUd00zOSIzF8Y3lUuE7zkiE6l5n7FvuNYDGcuFe5iDk21AzA0hIlZNMfeYopEZ2YdznK0AGRvrsWWFb7PmG/KH5y/zm8A4G/6b9y/9r9g22Z9Zn8ozwBCz1zPjn+Az8p/pM/GL6DPANrPZI8ej0iPCt8c3zbV5kJN/QRkPU411PxU/QQUkZaUh2bDvARg5Od+8oBKtASQrIThzIdu8vvsNLOGVDVWLhKjVQ0UVsrFs7ocVEGcl87CRFhqNRNsZPRvRJRTWOVDFS0c5A1s9OtMl779Zp+AeJ+KmbZPqJ+6n8SXfvKglhQEY1dtYxxk5TT0fo1WNRMsVq1kDKdmwjdVVeWj8mQEsWQEcWwEUzRU3cR8BLpkVH1UpJMxU83E1DS3xDc2EjyKhKQAhKTAjKfmM9QE9trcBLjcBHhQFRM6UAplxE8VE3rMpwbjZNVUHEE1NBcWZQ5l5jNctGIEZBV9BMSRdGSeNL9GtW5tgF613jNsv7YfkL+quSZi6AC8v8a/2L8Cz9wPNn9Af2rPAPQPHh9wz+LPbB9+H8DP0s8AtB/mzyjfOt/0H+YfIC/yEVoeo07lU2FO5TRPjTSWvKS8UK0DWoTXRkNS2hUjiXykflJVA59ShL3UtIRzvNfOM8zXfuNVBBXk5OTcDFTL4Kaz/N8O5Wruo1ilEyQENARYRRMF54zk0zzvTuWOT2jveu+AjO/WTcadvuUek8znTuK71uTUalbVkxrk5MxVoo0zgPzvDvX+81Q1EyOtVB0D51NtY6wURGyoPP9O9U7ia4xULHyk7lVR5VOxnIRxjKQyhPdqttK2ZCRqvKQsUHUEFuRUYU8NRE69/8/0JmUSHgIHxEcOIhlc1fz/tgIFjvyko0xvZm9AD1IPZA8Adg1+DZ4PsA+aX+QPvl/wCwAmHwgfMh8UbwZvWB+SH0xvAE5voB9yb6Rv/s8YLwovzG8w9m/waz4lprJlTpX0rPRtSnRE5lCls4VRjVNFGqyEccSEm9De8nyshK2xxIQXU6WzlSz0GlpEpKq0JDZVjWPEJKRbUVYVQ/xWDWODvOSRABTnJpUWomr8J44yIK1YHQP3V8Wj3pTk0QAkN07vQD9SOZaVZj94P4o5aI41LvPE5JPclFRXjVOpCrw/HqNWjfRVzZNtNVUdAycMpONUveT8N2pWI1S9Q9gs9JpTnVNrXlPtAyGEdOVSpWNRqDxP/nOM1KCMpGKcpA0lnKTlUB0EfE9Ws5REbUGcRMdOFYNLTs1jodkct75PyEN+AiGEBEWKjFRqbFSBDAf+TfZSswAUXyZdFoM8X4a97uNsX3ZfAIhfol/MX56vsKsObyhv+l8A9K/erzhvqm98b45vYL9yvwCEv5a/uG/Sbwx/vr/Yv+KxQt7zTqXUNH9Wo2SUqkyUATVERHNwTnNk9KPQDvN8JNsZU20jl1O940BUtn2jzlTd81xV5bPpVVVVo3Xc5P60hIXEd0oGk1idJFh1JBzkPfR0AxdY5bT8fw6PII8yj0SPgI7lXo+IP5oxhoWW08TkQzVX9XRW7bOlVrXUtIeIppLDgA7jVc3W7sPkhJItVI3jU1TtsxX0h97yW5xTjTNgU43jE2zEq9dSpZOYRERcjCQfkmT04Dyf1tNRTVRklJo1UP3DW0zkG1CNNFQkmUWEl36iLk6dNNxEXYDUR+b1tp/IkxbzzPfespkg5JcmBfafCKuecsYcpy6vAFhbdg+ID5oPhK+Gr7Cvkv8A7LcOv8D/8q+0/97/KL9CvwAcDz4PUA9iD3QPfgX+b8i/sPq/nA+uDyB4JU4lVE6yhYRP9SSMRAxRpZOoZDzPvnNSrSRkdMdSTSTBU3VEdM+GxQ7DvISYViqFIx6UhKQsNBm0x9Z1VMbFZkNY3YMQ9CTvhIQT2lfVNISEygTf7sVOP4AoO1aFVo9Q35IxnjXmgrJodN/eA9Qkk7x0Q1ad9CqUxKXEhF3kNBe8337TrVT98wdU/cRTnTONUlwUUPTfBupMTEQOFOQVz1xEkUyUVTTvxuMsNG1JhEQMUIUTnk/lg4siT51zpnTvhuU2IhEQlOcOw6SXNiJRtO/G5V6TANTv5u8Qrwr/JP9mX1ivWv8ARE92/5j/ov+MR/5f+P+6TwDMT95PEA8iDxRf/k84X0pfAFxfpr8If4pflF+2X+gP+g/VT23EUC0jMyTk0FGCVUNONBdOxU7F/uNMFFSmVBTWU+WGHkLxZBR+xHQXnnKWhBcuJR5CMVhSnXNmvMdO41glQzW0FA0S1HTxVz1k1B/mH/DDgPYdDi8gLzIpHkI7KGbaqpK0ZHZ8ZTQk4XQn5oJCaIQndiN0FEyUxAVVrUNlw7Qkg7QvRsLMU4UTa35TfZRTJVMEU0UWsL7j9C8GNeaCglEtI0NVUb0kUYWUUG1TiDQ/rEY1LiIDT73kTnU0Tgrlg6KklEh0P4Y1ThOsVBVZrFR5PESKrD++NSZSAbTMN949/uUmrwBPEk8kTwBmr0BPYk9Mn16fcJvmT7j/ALJPtJ+en/BPcl8MX/afIK8AMq9Er1avsL+yX3Svhq+Yo5p+4v2E5D1OnaREhAGpUAXkFBRcJDT4DDRhNVJ11FL9g4FSFcQU5EnfNGeWo1M9FMzUE3R0U6NVXTR8FLhsdEEMd2oOokTMxG3EFG9Y1ZNbU1glwypYTfMIlGQB67RnxmXGZb5l7h8AL/rBgDbVBn8wI2bVVt1GJTYioVb0tGVXLRMc7MVWRSMrgFZ1EyxExOB0d77iszhVDaTM1LNUnTRUqrXTNoTE9uTUvLR8MdrEdPT8pLdSLZN6Uip1EzwUtP8MNMH0dyYTaVGNxBSEuCw0eVCFs406LDT5T7V0NId2EmwJTqWmvuo5hDc2g1yH1iJVMOQ0YgSUgXSUkYTkIZ2cj66P4DsuksrUj+aPADD/Qv8kny6fQJ9yn0Tvpv8AwJ/an8yftp+w7+Kf1O/m7wAIr/LvHP8u/0D/cq+cr45faMBfevGGc079g2FOTRRZT91UJIS8UBXjWgSEYff0p9Z1VmMUtJ9SxSON+zwUdVP99Cy3HjNVVOW0jHRTTMTcdCRjZCSh42S3JtN0t1aDWAXzJCq0FAKcZOUUdNPEZ6YyAOuwxmXOtaYNzmXGZea1DpKAE3COcyR3JnU2dfYNRiKgbCzPxiK7VhXjalaFs60aNBTKVUXEVYXEVYpl0/J8xLGsJEtg3lNUVs1z51MV46q0dG6kz9S2xcYia9x0LOz07lHMvTQMNHFRtfTMFPRQqlUztiw0aQTUKuSk3BlPrfRMNOJOJd6OhY41iE7VTtVm8hnEpWTXZjJ9CHTXToXGIqu8N84/qN+60QDG3c7dVsPk3w6fGO/6Lww/AE7viE968X6fWD9673w/bj8AiD/S78Q/Dl8I//o/DE8eT4BQ/2r/TE9GT9Bfqv88hEhNUO0z5FCVdAyEFwy0oXDUd0bD9Pc+I1PdI5VWlMQcVIXzqXQUN0wUWcYsB4ay2lYdZFdd0ykAfLfOInGEtGpkBxbCEyBYLVbmct7cZ6a9vtOA3G/Ovf5l5r0Wfyh/Ona6WkQEk8RUU1ftIwokH6w2FTbSuFVttFXNcyeKdHTjZBSiZB92FYaymq1TDTNeUy0zIexE5QVSLUOopB/mcrsQDhP0dLVi/HQj5MTlUKUzp6zkH/YaQU/NhE4NY0sKzKTZLDRxJC9O1VZjVIdELhPcJIVcL24lluKzfC8Iji+40w4yzqwvvi/QL+IvAOwv5n8gPwqPPD929Zbtnj8AWI9qj3yPrj8wT+I/rI/WjwDoj/qPDJ9uTyiPWk9UnyaVakbTTg20Tg2TeE+Fs5VK3BTmxGSH5MWsFHwRUiVU1Ee2crHkT/ZFjnO1VOWkVU2T6VXFc3WFVu1z/iRXdgV+tXbCc2lY9aR0tD+UtBtY3dMF/CxU4NRUc1+1toZVzrUIhlWmXYbSx9QP5g/4C95y1PNQZtKSRARDnKT3VhSF1PSkVyRUBSRndrM0Z7KOU1R9lFwUUVTFgxSRVM3UZGcWwmB0Z46C11rk9Ji8xFpSfdMd1ERh4KRvtmXO0/zEmVANYxVbtLQb9BS85G/2Ze5TSkQkXUQkHUzXhtIHtHRFIcR0RTR3NtVekpVMdwCO1V5/cHsOU5wvln+of7p/APzf3n/QzwKP9M8ej2jvKt8ATI9O32Dfct8Un66PwI+a3wDM397f8N8inxTfZk8Y7yrpqHaVdnPktU9dBFDVww4RUX0UpJfGwnq0l7aVDlNVUrX0U90UUy1TQOSfrHYTJASYVnVzHkwEpArspBc8pFs8Vy6lRiNcVBUQXATvtFTYbKd2X4hbBKYNDmLLrF/GVcZdzlXeVSpWIr2MVLFMBITkpybjbVYl46VWTSNCVgXUqVXFZCxkXUwUFjxk01ZMZJJU/VRUddMH7JRrzFNVI43E5FBTJaNRE2S/7pOcZA7ERNDEFJWRtGRTvGQVpLfGwprUtLd2k1B1c578FCFPGvWkTgXTMU619Oy3PiUiDhIAdJUMd9bCTgR8K8gI9qN0J7bStEzPXs9wz4rJAI7Fns+oz7rJ1s+4H+LP3B8AFt8430qPJC82LxAvIi/83wB+L6jbhi+wL8Iv1C8G7zjvQErv/C8WPbYDZOc+Ird052ImojOMtHMAD3JMUrVEGHw3zmPMRDhSBaSE554i02RRfbSE5NqsRJRQksWjT6QHdgNPXSScRHRI/GQrMC5ifQTHfpNM3QStTLXDqEvdBEvdk6ytSo2zQEpltEnFRElqjURJrQRILTM5SLX0bUfVY1pHLWP9Ro3DrZx8RDxGxXRFzURF1i1TMEXVVEQlo2NE1uUTEUR1dEO1w2hDVt0jGEPVVELtNELdBNVCXSRBtcRBfRMBQqjFBNxHPsNCZVRCdZRDasWjL8RESMxEWEMVZG1DFTN1Q5WThkP1VK1DPSOXQyWjoyxUr7FD7VTURVRUxkN19EOsJbRkVNdDHVRD5fPiQLRXXmPEV8YT1FdWI0OdJCDsVxYz/F8GZdZi+hxnBm9AMGNGo0RvVm9gY/5DRHVmEF5vaG96aXZDQ7VmAA</prop>
			</obj>
			<obj name="Protocol" class="HTCProtocol" version="1">
				<prop name="Created">2013-11-13T17:15:44.478</prop>
				<prop name="LastModified">2013-11-13T17:16:00.894</prop>
				<obj name="Programs" class="HTCRunProgramList" version="5">
					<list name="emlist" count="3">
						<obj name="item" class="HTCRunProgram" version="1">
							<prop name="name">pre-incubation</prop>
							<prop name="Cycles">1</prop>
							<prop name="AnalysisMode">None</prop>
							<obj name="Segments" class="TEMRunSegmentList" version="1">
								<list name="emlist" count="1">
									<obj name="item" class="HTCRunSegment" version="2">
										<prop name="Hold">600</prop>
										<prop name="Slope">4.8</prop>
										<prop name="StepDelay">0</prop>
										<prop name="StepSize">0</prop>
										<prop name="Target">95</prop>
										<prop name="Target2">0</prop>
										<prop name="AcquisitionMode">0</prop>
										<prop name="AcqPerDegree">5</prop>
									</obj>
								</list>
							</obj>
						</obj>
						<obj name="item" class="HTCRunProgram" version="1">
							<prop name="name">amplification</prop>
							<prop name="Cycles">50</prop>
							<prop name="AnalysisMode">Quantification</prop>
							<obj name="Segments" class="TEMRunSegmentList" version="1">
								<list name="emlist" count="3">
									<obj name="item" class="HTCRunSegment" version="2">
										<prop name="Hold">10</prop>
										<prop name="Slope">4.8</prop>
										<prop name="StepDelay">0</prop>
										<prop name="StepSize">0</prop>
										<prop name="Target">95</prop>
										<prop name="Target2">0</prop>
										<prop name="AcquisitionMode">0</prop>
										<prop name="AcqPerDegree">5</prop>
									</obj>
									<obj name="item" class="HTCRunSegment" version="2">
										<prop name="Hold">30</prop>
										<prop name="Slope">2.5</prop>
										<prop name="StepDelay">0</prop>
										<prop name="StepSize">0</prop>
										<prop name="Target">60</prop>
										<prop name="Target2">0</prop>
										<prop name="AcquisitionMode">1</prop>
										<prop name="AcqPerDegree">5</prop>
									</obj>
									<obj name="item" class="HTCRunSegment" version="2">
										<prop name="Hold">1</prop>
										<prop name="Slope">4.8</prop>
										<prop name="StepDelay">0</prop>
										<prop name="StepSize">0</prop>
										<prop name="Target">72</prop>
										<prop name="Target2">0</prop>
										<prop name="AcquisitionMode">0</prop>
										<prop name="AcqPerDegree">5</prop>
									</obj>
								</list>
							</obj>
						</obj>
						<obj name="item" class="HTCRunProgram" version="1">
							<prop name="name">cooling</prop>
							<prop name="Cycles">1</prop>
							<prop name="AnalysisMode">None</prop>
							<obj name="Segments" class="TEMRunSegmentList" version="1">
								<list name="emlist" count="1">
									<obj name="item" class="HTCRunSegment" version="2">
										<prop name="Hold">30</prop>
										<prop name="Slope">2.5</prop>
										<prop name="StepDelay">0</prop>
										<prop name="StepSize">0</prop>
										<prop name="Target">40</prop>
										<prop name="Target2">0</prop>
										<prop name="AcquisitionMode">0</prop>
										<prop name="AcqPerDegree">5</prop>
									</obj>
								</list>
							</obj>
						</obj>
					</list>
					<list name="AnalysisModes" count="4">
						<item>None</item>
						<item>Quantification</item>
						<item>Melting Curves</item>
						<item>Color Compensation</item>
					</list>
					<prop name="ChannelCount">1</prop>
					<prop name="InstrumentSubclass">HTC_VER_10</prop>
					<obj name="Container" class="HTCBlockType" version="1">
						<prop name="Id">bt384TC5</prop>
						<prop name="RowCount">16</prop>
						<prop name="ColCount">24</prop>
						<prop name="OvershootDnDelay">0</prop>
						<prop name="OvershootUpDelay">2</prop>
						<prop name="RampRateMaxDn">2.5</prop>
						<prop name="RampRateMaxUp">4.8</prop>
						<prop name="ReactionVolMin">3</prop>
						<prop name="ReactionVolMax">20</prop>
						<prop name="ReactionVolDefault">20</prop>
						<prop name="HorVertCrosstalkCoefficient">0.0008</prop>
						<prop name="DiagCrosstalkCoefficent">0.0004</prop>
					</obj>
					<prop name="MaxPositionsToSeek">384</prop>
					<obj name="DetectionFormats" class="DetectionFormats" version="2">
						<list name="emlist" count="1">
							<obj name="item" class="HTCDetectionFormat" version="1">
								<list name="emlist" count="1">
									<obj name="item" class="HTCChannel" version="2">
										<prop name="name">FAM</prop>
										<prop name="Active">1</prop>
										<prop name="EmissionWL">510</prop>
										<prop name="ExcitationWL">465</prop>
										<prop name="IntgrTime">250</prop>
										<prop name="MaxIntgrTime">2000</prop>
										<prop name="MeltFactor">1</prop>
										<prop name="QuantFactor">10</prop>
									</obj>
								</list>
								<prop name="name">Mono Color Hydrolysis Probe / UPL Probe</prop>
								<prop name="Active">1</prop>
								<prop name="DefChannelNdx">0</prop>
								<prop name="DenominatorNdx">-1</prop>
								<prop name="ReadOnly">0</prop>
								<list name="EmissionWLAvail" count="6">
									<item>488</item>
									<item>510</item>
									<item>580</item>
									<item>610</item>
									<item>640</item>
									<item>660</item>
								</list>
								<list name="ExcitationWLAvail" count="5">
									<item>440</item>
									<item>465</item>
									<item>498</item>
									<item>533</item>
									<item>618</item>
								</list>
								<prop name="MeasuringMode">hmmDynamic</prop>
							</obj>
						</list>
						<prop name="DefFormatName">Mono Color Hydrolysis Probe / UPL Probe</prop>
					</obj>
					<list name="AcquisitionModes" count="4">
						<item>None</item>
						<item>Single</item>
						<item>Continuous</item>
						<item>Step</item>
					</list>
					<prop name="SeekTemp">30</prop>
					<prop name="SampleVolume">10</prop>
					<prop name="PlateID">01659742</prop>
				</obj>
			</obj>
			<prop name="CompletedProgramNo">4</prop>
			<prop name="StopPoint">3</prop>
			<prop name="CarouselConstMoved">0</prop>
		</obj>
		<obj name="AnlsAndSampleInfo" class="AnlsAndSampleInfo" version="1">
			<obj name="AnlsPropTypes" class="PropertyTypeList" version="1">
				<list name="emlist" count="3">
					<obj name="item" class="SamplePropType" version="1">
						<prop name="name">Units</prop>
						<prop name="PropClass">QuantUnitsProp</prop>
						<prop name="IsChannelProperty">0</prop>
						<prop name="SelectorOrder">0</prop>
						<prop name="ShowInSelector">0</prop>
						<prop name="ShowInTable">0</prop>
						<prop name="TableOrder">0</prop>
					</obj>
					<obj name="item" class="SamplePropType" version="1">
						<prop name="name">ExtRef</prop>
						<prop name="PropClass">RQExtRefProp</prop>
						<prop name="IsChannelProperty">0</prop>
						<prop name="SelectorOrder">0</prop>
						<prop name="ShowInSelector">0</prop>
						<prop name="ShowInTable">0</prop>
						<prop name="TableOrder">0</prop>
					</obj>
					<obj name="item" class="SamplePropType" version="1">
						<prop name="name">Endpt External Experiment</prop>
						<prop name="PropClass">EndptGenoExtExp</prop>
						<prop name="IsChannelProperty">0</prop>
						<prop name="SelectorOrder">0</prop>
						<prop name="ShowInSelector">0</prop>
						<prop name="ShowInTable">0</prop>
						<prop name="TableOrder">0</prop>
					</obj>
				</list>
			</obj>
			<obj name="SamplePropTypes" class="PropertyTypeList" version="1">
				<list name="emlist" count="26">
					<obj name="item" class="SamplePosPropType" version="1">
						<prop name="name">Position</prop>
						<prop name="PropClass">GenSampleEditPosition</prop>
						<prop name="AnalysisClass">General</prop>
						<prop name="IsChannelProperty">0</prop>
						<prop name="SelectorOrder">0</prop>
						<prop name="ShowInSelector">0</prop>
						<prop name="ShowInTable">1</prop>
						<prop name="TableOrder">0</prop>
					</obj>
					<obj name="item" class="SamplePropType" version="1">
						<prop name="name">Color</prop>
						<prop name="PropClass">SamplePrefColor</prop>
						<prop name="AnalysisClass">General</prop>
						<prop name="IsChannelProperty">0</prop>
						<prop name="SelectorOrder">1</prop>
						<prop name="ShowInSelector">0</prop>
						<prop name="ShowInTable">1</prop>
						<prop name="TableOrder">1</prop>
					</obj>
					<obj name="item" class="SamplePropType" version="1">
						<prop name="name">Replicate of</prop>
						<prop name="PropClass">GenSampleEditReplicate</prop>
						<prop name="AnalysisClass">General</prop>
						<prop name="IsChannelProperty">0</prop>
						<prop name="SelectorOrder">2</prop>
						<prop name="ShowInSelector">0</prop>
						<prop name="ShowInTable">1</prop>
						<prop name="TableOrder">2</prop>
					</obj>
					<obj name="item" class="SamplePropType" version="1">
						<prop name="name">Sample Name</prop>
						<prop name="PropClass">GenSampleEditName</prop>
						<prop name="AnalysisClass">General</prop>
						<prop name="IsChannelProperty">0</prop>
						<prop name="SelectorOrder">3</prop>
						<prop name="ShowInSelector">1</prop>
						<prop name="ShowInTable">1</prop>
						<prop name="TableOrder">3</prop>
					</obj>
					<obj name="item" class="SamplePropType" version="1">
						<prop name="name">Subsets</prop>
						<prop name="PropClass">GenSampleEditSubset</prop>
						<prop name="AnalysisClass">General</prop>
						<prop name="IsChannelProperty">0</prop>
						<prop name="SelectorOrder">4</prop>
						<prop name="ShowInSelector">0</prop>
						<prop name="ShowInTable">0</prop>
						<prop name="TableOrder">4</prop>
					</obj>
					<obj name="item" class="SamplePropType" version="1">
						<prop name="name">Notes</prop>
						<prop name="PropClass">GenSampleEditNotes</prop>
						<prop name="AnalysisClass">General</prop>
						<prop name="IsChannelProperty">0</prop>
						<prop name="SelectorOrder">5</prop>
						<prop name="ShowInSelector">0</prop>
						<prop name="ShowInTable">0</prop>
						<prop name="TableOrder">5</prop>
					</obj>
					<obj name="item" class="SamplePropType" version="1">
						<prop name="name">Sample ID</prop>
						<prop name="PropClass">HTCSampleID</prop>
						<prop name="AnalysisClass">General</prop>
						<prop name="IsChannelProperty">0</prop>
						<prop name="SelectorOrder">6</prop>
						<prop name="ShowInSelector">0</prop>
						<prop name="ShowInTable">0</prop>
						<prop name="TableOrder">6</prop>
					</obj>
					<obj name="item" class="SamplePropType" version="1">
						<prop name="name">Sample Prep Notes</prop>
						<prop name="PropClass">HTCSamplePrepNotes</prop>
						<prop name="AnalysisClass">General</prop>
						<prop name="IsChannelProperty">0</prop>
						<prop name="SelectorOrder">7</prop>
						<prop name="ShowInSelector">0</prop>
						<prop name="ShowInTable">0</prop>
						<prop name="TableOrder">7</prop>
					</obj>
					<obj name="item" class="SamplePrefWidthType" version="1">
						<prop name="name">Width</prop>
						<prop name="PropClass">SamplePrefWidth</prop>
						<prop name="AnalysisClass">Sample preferences</prop>
						<prop name="IsChannelProperty">0</prop>
						<prop name="SelectorOrder">8</prop>
						<prop name="ShowInSelector">0</prop>
						<prop name="ShowInTable">0</prop>
						<prop name="TableOrder">8</prop>
					</obj>
					<obj name="item" class="SamplePrefLineStyleType" version="1">
						<prop name="name">Line Style</prop>
						<prop name="PropClass">SamplePrefLineStyle</prop>
						<prop name="AnalysisClass">Sample preferences</prop>
						<prop name="IsChannelProperty">0</prop>
						<prop name="SelectorOrder">9</prop>
						<prop name="ShowInSelector">0</prop>
						<prop name="ShowInTable">0</prop>
						<prop name="TableOrder">9</prop>
					</obj>
					<obj name="item" class="SamplePrefPointStyleType" version="1">
						<prop name="name">Point Style</prop>
						<prop name="PropClass">SamplePrefPointStyle</prop>
						<prop name="AnalysisClass">Sample preferences</prop>
						<prop name="IsChannelProperty">0</prop>
						<prop name="SelectorOrder">10</prop>
						<prop name="ShowInSelector">0</prop>
						<prop name="ShowInTable">0</prop>
						<prop name="TableOrder">10</prop>
					</obj>
					<obj name="item" class="SamplePropType" version="1">
						<prop name="name">Dominant Channel</prop>
						<prop name="PropClass">DominantChannelProp</prop>
						<prop name="AnalysisClass">Color Compensation Analysis</prop>
						<prop name="IsChannelProperty">0</prop>
						<prop name="SelectorOrder">11</prop>
						<prop name="ShowInSelector">0</prop>
						<prop name="ShowInTable">0</prop>
						<prop name="TableOrder">11</prop>
					</obj>
					<obj name="item" class="EndPtSampleTypePropertyType" version="1">
						<prop name="name">EndPt Sample Type</prop>
						<prop name="PropClass">GroupingSample</prop>
						<prop name="AnalysisClass">EndPtGenotyping</prop>
						<prop name="IsChannelProperty">0</prop>
						<prop name="SelectorOrder">12</prop>
						<prop name="ShowInSelector">0</prop>
						<prop name="ShowInTable">0</prop>
						<prop name="TableOrder">12</prop>
					</obj>
					<obj name="item" class="SamplePropType" version="1">
						<prop name="name">EndPt Genotype</prop>
						<prop name="PropClass">Genotype</prop>
						<prop name="AnalysisClass">EndPtGenotyping</prop>
						<prop name="IsChannelProperty">0</prop>
						<prop name="SelectorOrder">13</prop>
						<prop name="ShowInSelector">0</prop>
						<prop name="ShowInTable">0</prop>
						<prop name="TableOrder">13</prop>
					</obj>
					<obj name="item" class="SamplePropType" version="1">
						<prop name="name">Target Name</prop>
						<prop name="PropClass">TargetName</prop>
						<prop name="AnalysisClass">General</prop>
						<prop name="IsChannelProperty">1</prop>
						<prop name="SelectorOrder">22</prop>
						<prop name="ShowInSelector">1</prop>
						<prop name="ShowInTable">1</prop>
						<prop name="TableOrder">22</prop>
					</obj>
					<obj name="item" class="QuantSampleTypePropertyType" version="1">
						<prop name="name">Quantification Sample Type</prop>
						<prop name="PropClass">QuantSampleTypeProperty</prop>
						<prop name="AnalysisClass">Quantification Analysis</prop>
						<prop name="IsChannelProperty">1</prop>
						<prop name="SelectorOrder">15</prop>
						<prop name="ShowInSelector">0</prop>
						<prop name="ShowInTable">0</prop>
						<prop name="TableOrder">15</prop>
					</obj>
					<obj name="item" class="SamplePropType" version="1">
						<prop name="name">Concentration</prop>
						<prop name="PropClass">QuantConcProperty</prop>
						<prop name="AnalysisClass">Quantification Analysis</prop>
						<prop name="IsChannelProperty">1</prop>
						<prop name="SelectorOrder">16</prop>
						<prop name="ShowInSelector">1</prop>
						<prop name="ShowInTable">1</prop>
						<prop name="TableOrder">16</prop>
					</obj>
					<obj name="item" class="QuantCpType" version="1">
						<prop name="name">Cp Low</prop>
						<prop name="PropClass">QuantCpLowProp</prop>
						<prop name="AnalysisClass">Quantification Analysis</prop>
						<prop name="IsChannelProperty">1</prop>
						<prop name="SelectorOrder">17</prop>
						<prop name="ShowInSelector">0</prop>
						<prop name="ShowInTable">0</prop>
						<prop name="TableOrder">17</prop>
					</obj>
					<obj name="item" class="QuantCpType" version="1">
						<prop name="name">Cp High</prop>
						<prop name="PropClass">QuantCpHighProp</prop>
						<prop name="AnalysisClass">Quantification Analysis</prop>
						<prop name="IsChannelProperty">1</prop>
						<prop name="SelectorOrder">18</prop>
						<prop name="ShowInSelector">0</prop>
						<prop name="ShowInTable">0</prop>
						<prop name="TableOrder">18</prop>
					</obj>
					<obj name="item" class="GroupSampleTypePropertyType" version="1">
						<prop name="name">Melt Geno Sample Type</prop>
						<prop name="PropClass">GroupChannelTypeProp</prop>
						<prop name="AnalysisClass">Melt Geno</prop>
						<prop name="IsChannelProperty">1</prop>
						<prop name="SelectorOrder">19</prop>
						<prop name="ShowInSelector">0</prop>
						<prop name="ShowInTable">0</prop>
						<prop name="TableOrder">19</prop>
					</obj>
					<obj name="item" class="SamplePropType" version="1">
						<prop name="name">Melt Geno Genotype</prop>
						<prop name="PropClass">ChannelGenotype</prop>
						<prop name="AnalysisClass">Melt Geno</prop>
						<prop name="IsChannelProperty">1</prop>
						<prop name="SelectorOrder">20</prop>
						<prop name="ShowInSelector">0</prop>
						<prop name="ShowInTable">0</prop>
						<prop name="TableOrder">20</prop>
					</obj>
					<obj name="item" class="RQTargetPropertyType" version="1">
						<prop name="name">Target Type</prop>
						<prop name="PropClass">RQTargetProperty</prop>
						<prop name="AnalysisClass">Relative Quantification</prop>
						<prop name="IsChannelProperty">1</prop>
						<prop name="SelectorOrder">21</prop>
						<prop name="ShowInSelector">0</prop>
						<prop name="ShowInTable">0</prop>
						<prop name="TableOrder">21</prop>
					</obj>
					<obj name="item" class="RQSampleTargetPropertyType" version="1">
						<prop name="name">Combined Sample and Target Type</prop>
						<prop name="PropClass">RQSampleTargetProperty</prop>
						<prop name="AnalysisClass">Relative Quantification</prop>
						<prop name="IsChannelProperty">1</prop>
						<prop name="SelectorOrder">15</prop>
						<prop name="ShowInSelector">1</prop>
						<prop name="ShowInTable">1</prop>
						<prop name="TableOrder">15</prop>
					</obj>
					<obj name="item" class="SamplePropType" version="1">
						<prop name="name">Efficiency</prop>
						<prop name="PropClass">RQEffProp</prop>
						<prop name="AnalysisClass">Relative Quantification</prop>
						<prop name="IsChannelProperty">1</prop>
						<prop name="SelectorOrder">23</prop>
						<prop name="ShowInSelector">0</prop>
						<prop name="ShowInTable">1</prop>
						<prop name="TableOrder">23</prop>
					</obj>
					<obj name="item" class="GroupSampleTypePropertyTypeNoPos" version="1">
						<prop name="name">Scanning Sample Type</prop>
						<prop name="PropClass">GroupChannelTypeProp</prop>
						<prop name="AnalysisClass">Scanning</prop>
						<prop name="IsChannelProperty">1</prop>
						<prop name="SelectorOrder">24</prop>
						<prop name="ShowInSelector">0</prop>
						<prop name="ShowInTable">0</prop>
						<prop name="TableOrder">24</prop>
					</obj>
					<obj name="item" class="SamplePropType" version="1">
						<prop name="name">Scanning Genotype</prop>
						<prop name="PropClass">ChannelGenotype</prop>
						<prop name="AnalysisClass">Scanning</prop>
						<prop name="IsChannelProperty">1</prop>
						<prop name="SelectorOrder">25</prop>
						<prop name="ShowInSelector">0</prop>
						<prop name="ShowInTable">0</prop>
						<prop name="TableOrder">25</prop>
					</obj>
				</list>
			</obj>
			<obj name="SelectedChannels" class="TEMIntegerSet" version="1">
				<list name="Items" count="1">
					<prop name="Item">0</prop>
				</list>
			</obj>
			<obj name="AnalysisProperties" class="ExpPropList" version="1">
				<list name="emlist" count="3">
					<obj name="PropertyObject" class="EndptGenoExtExp" version="3">
						<prop name="PropertyTypeName">Endpt External Experiment</prop>
					</obj>
					<obj name="PropertyObject" class="RQExtRefProp" version="3">
						<prop name="PropertyTypeName">ExtRef</prop>
						<prop name="RefExpProg">-1</prop>
					</obj>
					<obj name="PropertyObject" class="QuantUnitsProp" version="3">
						<prop name="PropertyTypeName">Units</prop>
					</obj>
				</list>
			</obj>
			<obj name="SampleInfoList" class="SamplePropInfoList" version="1">
				<list name="emlist" count="384">
					<obj name="item" class="SamplePropInfo" version="1">
						<obj name="ChannelProperties" class="ChanPropList" version="2">
							<obj name="ChannelProperties" class="EMList" version="1">
								<list name="emlist" count="1">
									<obj name="item" class="PropertyList" version="1">
										<list name="emlist" count="12">
											<obj name="PropertyObject" class="RQSampleTargetProperty" version="4">
												<prop name="PropertyTypeName">Combined Sample and Target Type</prop>
												<prop name="Position">0</prop>
												<prop name="IsDefault">0</prop>
												<obj name="ChannelProp" class="ChannelProperty" version="1">
													<prop name="ChannelIdx">0</prop>
												</obj>
											</obj>
											<obj name="PropertyObject" class="QuantConcProperty" version="4">
												<prop name="PropertyTypeName">Concentration</prop>
												<prop name="Position">0</prop>
												<prop name="IsDefault">1</prop>
												<prop name="Concentration">0</prop>
												<obj name="ChannelProp" class="ChannelProperty" version="1">
													<prop name="ChannelIdx">0</prop>
												</obj>
												<prop name="ReadOnly">1</prop>
											</obj>
											<obj name="PropertyObject" class="QuantCpHighProp" version="4">
												<prop name="PropertyTypeName">Cp High</prop>
												<prop name="Position">0</prop>
												<prop name="IsDefault">1</prop>
												<prop name="CpRangeHigh">0</prop>
												<obj name="ChannelProp" class="ChannelProperty" version="1">
													<prop name="ChannelIdx">0</prop>
												</obj>
												<prop name="ReadOnly">1</prop>
											</obj>
											<obj name="PropertyObject" class="QuantCpLowProp" version="4">
												<prop name="PropertyTypeName">Cp Low</prop>
												<prop name="Position">0</prop>
												<prop name="IsDefault">1</prop>
												<prop name="CpRangeLow">0</prop>
												<obj name="ChannelProp" class="ChannelProperty" version="1">
													<prop name="ChannelIdx">0</prop>
												</obj>
												<prop name="ReadOnly">1</prop>
											</obj>
											<obj name="PropertyObject" class="RQEffProp" version="4">
												<prop name="PropertyTypeName">Efficiency</prop>
												<prop name="Position">0</prop>
												<prop name="IsDefault">1</prop>
												<prop name="Efficiency">2</prop>
												<obj name="ChannelProp" class="ChannelProperty" version="1">
													<prop name="ChannelIdx">0</prop>
												</obj>
											</obj>
											<obj name="PropertyObject" class="ChannelGenotype" version="4">
												<prop name="PropertyTypeName">Melt Geno Genotype</prop>
												<prop name="Position">0</prop>
												<prop name="IsDefault">1</prop>
												<prop name="ReadOnly">1</prop>
												<obj name="ChannelProp" class="ChannelProperty" version="1">
													<prop name="ChannelIdx">0</prop>
												</obj>
											</obj>
											<obj name="PropertyObject" class="GroupChannelTypeProp" version="4">
												<prop name="PropertyTypeName">Melt Geno Sample Type</prop>
												<prop name="Position">0</prop>
												<prop name="IsDefault">0</prop>
												<prop name="GroupSampleType">mstUnknown</prop>
												<obj name="ChannelProp" class="ChannelProperty" version="1">
													<prop name="ChannelIdx">0</prop>
												</obj>
											</obj>
											<obj name="PropertyObject" class="QuantSampleTypeProperty" version="4">
												<prop name="PropertyTypeName">Quantification Sample Type</prop>
												<prop name="Position">0</prop>
												<prop name="IsDefault">0</prop>
												<prop name="SampleType">qsUnknown</prop>
												<obj name="ChannelProp" class="ChannelProperty" version="1">
													<prop name="ChannelIdx">0</prop>
												</obj>
											</obj>
											<obj name="PropertyObject" class="ChannelGenotype" version="4">
												<prop name="PropertyTypeName">Scanning Genotype</prop>
												<prop name="Position">0</prop>
												<prop name="IsDefault">1</prop>
												<prop name="ReadOnly">1</prop>
												<obj name="ChannelProp" class="ChannelProperty" version="1">
													<prop name="ChannelIdx">0</prop>
												</obj>
											</obj>
											<obj name="PropertyObject" class="GroupChannelTypeProp" version="4">
												<prop name="PropertyTypeName">Scanning Sample Type</prop>
												<prop name="Position">0</prop>
												<prop name="IsDefault">0</prop>
												<prop name="GroupSampleType">mstUnknown</prop>
												<obj name="ChannelProp" class="ChannelProperty" version="1">
													<prop name="ChannelIdx">0</prop>
												</obj>
											</obj>
											<obj name="PropertyObject" class="TargetName" version="4">
												<prop name="PropertyTypeName">Target Name</prop>
												<prop name="Position">0</prop>
												<prop name="IsDefault">0</prop>
												<prop name="name">U44</prop>
												<obj name="ChannelProp" class="ChannelProperty" version="1">
													<prop name="ChannelIdx">0</prop>
												</obj>
											</obj>
											<obj name="PropertyObject" class="RQTargetProperty" version="4">
												<prop name="PropertyTypeName">Target Type</prop>
												<prop name="Position">0</prop>
												<prop name="IsDefault">0</prop>
												<prop name="TargetType">dtReference</prop>
												<obj name="ChannelProp" class="ChannelProperty" version="1">
													<prop name="ChannelIdx">0</prop>
												</obj>
											</obj>
										</list>
									</obj>
								</list>
							</obj>
						</obj>
						<prop name="ChannelPropertyCount">1</prop>
						<prop name="ContainerPosition">0</prop>
						<prop name="HasSampleProperties">1</prop>
						<obj name="SampleProperties" class="PropertyList" version="1">
							<list name="emlist" count="14">
								<obj name="PropertyObject" class="SamplePrefColor" version="4">
									<prop name="PropertyTypeName">Color</prop>
									<prop name="Position">0</prop>
									<prop name="IsDefault">0</prop>
									<prop name="Color">$00FF8000</prop>
								</obj>
								<obj name="PropertyObject" class="DominantChannelProp" version="4">
									<prop name="PropertyTypeName">Dominant Channel</prop>
									<prop name="Position">0</prop>
									<prop name="IsDefault">0</prop>
									<prop name="DominantChannel">0</prop>
								</obj>
								<obj name="PropertyObject" class="Genotype" version="4">
									<prop name="PropertyTypeName">EndPt Genotype</prop>
									<prop name="Position">0</prop>
									<prop name="IsDefault">1</prop>
									<prop name="ReadOnly">1</prop>
								</obj>
								<obj name="PropertyObject" class="GroupingSample" version="4">
									<prop name="PropertyTypeName">EndPt Sample Type</prop>
									<prop name="Position">0</prop>
									<prop name="IsDefault">0</prop>
									<prop name="GroupSampleType">mstUnknown</prop>
								</obj>
								<obj name="PropertyObject" class="SamplePrefLineStyle" version="4">
									<prop name="PropertyTypeName">Line Style</prop>
									<prop name="Position">0</prop>
									<prop name="IsDefault">0</prop>
									<prop name="LineStyle">psSolid</prop>
								</obj>
								<obj name="PropertyObject" class="GenSampleEditNotes" version="4">
									<prop name="PropertyTypeName">Notes</prop>
									<prop name="Position">0</prop>
									<prop name="IsDefault">1</prop>
								</obj>
								<obj name="PropertyObject" class="SamplePrefPointStyle" version="4">
									<prop name="PropertyTypeName">Point Style</prop>
									<prop name="Position">0</prop>
									<prop name="IsDefault">0</prop>
									<prop name="PointStyle">psNothing</prop>
								</obj>
								<obj name="PropertyObject" class="GenSampleEditPosition" version="4">
									<prop name="PropertyTypeName">Position</prop>
									<prop name="Position">0</prop>
									<prop name="IsDefault">1</prop>
								</obj>
								<obj name="PropertyObject" class="GenSampleEditReplicate" version="4">
									<prop name="PropertyTypeName">Replicate of</prop>
									<prop name="Position">0</prop>
									<prop name="IsDefault">0</prop>
									<prop name="ReplicateOf">0</prop>
								</obj>
								<obj name="PropertyObject" class="HTCSampleID" version="4">
									<prop name="PropertyTypeName">Sample ID</prop>
									<prop name="Position">0</prop>
									<prop name="IsDefault">1</prop>
								</obj>
								<obj name="PropertyObject" class="GenSampleEditName" version="4">
									<prop name="PropertyTypeName">Sample Name</prop>
									<prop name="Position">0</prop>
									<prop name="IsDefault">0</prop>
									<prop name="name">548T</prop>
								</obj>
								<obj name="PropertyObject" class="HTCSamplePrepNotes" version="4">
									<prop name="PropertyTypeName">Sample Prep Notes</prop>
									<prop name="Position">0</prop>
									<prop name="IsDefault">1</prop>
								</obj>
								<obj name="PropertyObject" class="GenSampleEditSubset" version="4">
									<prop name="PropertyTypeName">Subsets</prop>
									<prop name="Position">0</prop>
									<prop name="IsDefault">1</prop>
								</obj>
								<obj name="PropertyObject" class="SamplePrefWidth" version="5">
									<prop name="PropertyTypeName">Width</prop>
									<prop name="Position">0</prop>
									<prop name="IsDefault">1</prop>
									<prop name="Width">1</prop>
								</obj>
							</list>
						</obj>
					</obj>
					<obj name="item" class="SamplePropInfo" version="1">
						<obj name="ChannelProperties" class="ChanPropList" version="2">
							<obj name="ChannelProperties" class="EMList" version="1">
								<list name="emlist" count="1">
									<obj name="item" class="PropertyList" version="1">
										<list name="emlist" count="12">
											<obj name="PropertyObject" class="RQSampleTargetProperty" version="4">
												<prop name="PropertyTypeName">Combined Sample and Target Type</prop>
												<prop name="Position">1</prop>
												<prop name="IsDefault">0</prop>
												<obj name="ChannelProp" class="ChannelProperty" version="1">
													<prop name="ChannelIdx">0</prop>
												</obj>
											</obj>
											<obj name="PropertyObject" class="QuantConcProperty" version="4">
												<prop name="PropertyTypeName">Concentration</prop>
												<prop name="Position">1</prop>
												<prop name="IsDefault">1</prop>
												<prop name="Concentration">0</prop>
												<obj name="ChannelProp" class="ChannelProperty" version="1">
													<prop name="ChannelIdx">0</prop>
												</obj>
												<prop name="ReadOnly">1</prop>
											</obj>
											<obj name="PropertyObject" class="QuantCpHighProp" version="4">
												<prop name="PropertyTypeName">Cp High</prop>
												<prop name="Position">1</prop>
												<prop name="IsDefault">1</prop>
												<prop name="CpRangeHigh">0</prop>
												<obj name="ChannelProp" class="ChannelProperty" version="1">
													<prop name="ChannelIdx">0</prop>
												</obj>
												<prop name="ReadOnly">1</prop>
											</obj>
											<obj name="PropertyObject" class="QuantCpLowProp" version="4">
												<prop name="PropertyTypeName">Cp Low</prop>
												<prop name="Position">1</prop>
												<prop name="IsDefault">1</prop>
												<prop name="CpRangeLow">0</prop>
												<obj name="ChannelProp" class="ChannelProperty" version="1">
													<prop name="ChannelIdx">0</prop>
												</obj>
												<prop name="ReadOnly">1</prop>
											</obj>
											<obj name="PropertyObject" class="RQEffProp" version="4">
												<prop name="PropertyTypeName">Efficiency</prop>
												<prop name="Position">1</prop>
												<prop name="IsDefault">1</prop>
												<prop name="Efficiency">2</prop>
												<obj name="ChannelProp" class="ChannelProperty" version="1">
													<prop name="ChannelIdx">0</prop>
												</obj>
											</obj>
											<obj name="PropertyObject" class="ChannelGenotype" version="4">
												<prop name="PropertyTypeName">Melt Geno Genotype</prop>
												<prop name="Position">1</prop>
												<prop name="IsDefault">1</prop>
												<prop name="ReadOnly">1</prop>
												<obj name="ChannelProp" class="ChannelProperty" version="1">
													<prop name="ChannelIdx">0</prop>
												</obj>
											</obj>
											<obj name="PropertyObject" class="GroupChannelTypeProp" version="4">
												<prop name="PropertyTypeName">Melt Geno Sample Type</prop>
												<prop name="Position">1</prop>
												<prop name="IsDefault">0</prop>
												<prop name="GroupSampleType">mstUnknown</prop>
												<obj name="ChannelProp" class="ChannelProperty" version="1">
													<prop name="ChannelIdx">0</prop>
												</obj>
											</obj>
											<obj name="PropertyObject" class="QuantSampleTypeProperty" version="4">
												<prop name="PropertyTypeName">Quantification Sample Type</prop>
												<prop name="Position">1</prop>
												<prop name="IsDefault">0</prop>
												<prop name="SampleType">qsUnknown</prop>
												<obj name="ChannelProp" class="ChannelProperty" version="1">
													<prop name="ChannelIdx">0</prop>
												</obj>
											</obj>
											<obj name="PropertyObject" class="ChannelGenotype" version="4">
												<prop name="PropertyTypeName">Scanning Genotype</prop>
												<prop name="Position">1</prop>
												<prop name="IsDefault">1</prop>
												<prop name="ReadOnly">1</prop>
												<obj name="ChannelProp" class="ChannelProperty" version="1">
													<prop name="ChannelIdx">0</prop>
												</obj>
											</obj>
											<obj name="PropertyObject" class="GroupChannelTypeProp" version="4">
												<prop name="PropertyTypeName">Scanning Sample Type</prop>
												<prop name="Position">1</prop>
												<prop name="IsDefault">0</prop>
												<prop name="GroupSampleType">mstUnknown</prop>
												<obj name="ChannelProp" class="ChannelProperty" version="1">
													<prop name="ChannelIdx">0</prop>
												</obj>
											</obj>
											<obj name="PropertyObject" class="TargetName" version="4">
												<prop name="PropertyTypeName">Target Name</prop>
												<prop name="Position">1</prop>
												<prop name="IsDefault">0</prop>
												<prop name="name">U44</prop>
												<obj name="ChannelProp" class="ChannelProperty" version="1">
													<prop name="ChannelIdx">0</prop>
												</obj>
											</obj>
											<obj name="PropertyObject" class="RQTargetProperty" version="4">
												<prop name="PropertyTypeName">Target Type</prop>
												<prop name="Position">1</prop>
												<prop name="IsDefault">0</prop>
												<prop name="TargetType">dtReference</prop>
												<obj name="ChannelProp" class="ChannelProperty" version="1">
													<prop name="ChannelIdx">0</prop>
												</obj>
											</obj>
										</list>
									</obj>
								</list>
							</obj>
						</obj>
						<prop name="ChannelPropertyCount">1</prop>
						<prop name="ContainerPosition">1</prop>
						<prop name="HasSampleProperties">1</prop>
						<obj name="SampleProperties" class="PropertyList" version="1">
							<list name="emlist" count="14">
								<obj name="PropertyObject" class="SamplePrefColor" version="4">
									<prop name="PropertyTypeName">Color</prop>
									<prop name="Position">1</prop>
									<prop name="IsDefault">0</prop>
									<prop name="Color">clRed</prop>
								</obj>
								<obj name="PropertyObject" class="DominantChannelProp" version="4">
									<prop name="PropertyTypeName">Dominant Channel</prop>
									<prop name="Position">1</prop>
									<prop name="IsDefault">0</prop>
									<prop name="DominantChannel">0</prop>
								</obj>
								<obj name="PropertyObject" class="Genotype" version="4">
									<prop name="PropertyTypeName">EndPt Genotype</prop>
									<prop name="Position">1</prop>
									<prop name="IsDefault">1</prop>
									<prop name="ReadOnly">1</prop>
								</obj>
								<obj name="PropertyObject" class="GroupingSample" version="4">
									<prop name="PropertyTypeName">EndPt Sample Type</prop>
									<prop name="Position">1</prop>
									<prop name="IsDefault">0</prop>
									<prop name="GroupSampleType">mstUnknown</prop>
								</obj>
								<obj name="PropertyObject" class="SamplePrefLineStyle" version="4">
									<prop name="PropertyTypeName">Line Style</prop>
									<prop name="Position">1</prop>
									<prop name="IsDefault">0</prop>
									<prop name="LineStyle">psSolid</prop>
								</obj>
								<obj name="PropertyObject" class="GenSampleEditNotes" version="4">
									<prop name="PropertyTypeName">Notes</prop>
									<prop name="Position">1</prop>
									<prop name="IsDefault">1</prop>
								</obj>
								<obj name="PropertyObject" class="SamplePrefPointStyle" version="4">
									<prop name="PropertyTypeName">Point Style</prop>
									<prop name="Position">1</prop>
									<prop name="IsDefault">0</prop>
									<prop name="PointStyle">psNothing</prop>
								</obj>
								<obj name="PropertyObject" class="GenSampleEditPosition" version="4">
									<prop name="PropertyTypeName">Position</prop>
									<prop name="Position">1</prop>
									<prop name="IsDefault">1</prop>
								</obj>
								<obj name="PropertyObject" class="GenSampleEditReplicate" version="4">
									<prop name="PropertyTypeName">Replicate of</prop>
									<prop name="Position">1</prop>
									<prop name="IsDefault">0</prop>
									<prop name="ReplicateOf">0</prop>
								</obj>
								<obj name="PropertyObject" class="HTCSampleID" version="4">
									<prop name="PropertyTypeName">Sample ID</prop>
									<prop name="Position">1</prop>
									<prop name="IsDefault">1</prop>
								</obj>
								<obj name="PropertyObject" class="GenSampleEditName" version="4">
									<prop name="PropertyTypeName">Sample Name</prop>
									<prop name="Position">1</prop>
									<prop name="IsDefault">0</prop>
									<prop name="name">548T</prop>
								</obj>
								<obj name="PropertyObject" class="HTCSamplePrepNotes" version="4">
									<prop name="PropertyTypeName">Sample Prep Notes</prop>
									<prop name="Position">1</prop>
									<prop name="IsDefault">1</prop>
								</obj>
								<obj name="PropertyObject" class="GenSampleEditSubset" version="4">
									<prop name="PropertyTypeName">Subsets</prop>
									<prop name="Position">1</prop>
									<prop name="IsDefault">1</prop>
								</obj>
								<obj name="PropertyObject" class="SamplePrefWidth" version="5">
									<prop name="PropertyTypeName">Width</prop>
									<prop name="Position">1</prop>
									<prop name="IsDefault">1</prop>
									<prop name="Width">1</prop>
								</obj>
							</list>
						</obj>
					</obj>
					<obj name="item" class="SamplePropInfo" version="1">
						<obj name="ChannelProperties" class="ChanPropList" version="2">
							<obj name="ChannelProperties" class="EMList" version="1">
								<list name="emlist" count="1">
									<obj name="item" class="PropertyList" version="1">
										<list name="emlist" count="12">
											<obj name="PropertyObject" class="RQSampleTargetProperty" version="4">
												<prop name="PropertyTypeName">Combined Sample and Target Type</prop>
												<prop name="Position">2</prop>
												<prop name="IsDefault">0</prop>
												<obj name="ChannelProp" class="ChannelProperty" version="1">
													<prop name="ChannelIdx">0</prop>
												</obj>
											</obj>
											<obj name="PropertyObject" class="QuantConcProperty" version="4">
												<prop name="PropertyTypeName">Concentration</prop>
												<prop name="Position">2</prop>
												<prop name="IsDefault">1</prop>
												<prop name="Concentration">0</prop>
												<obj name="ChannelProp" class="ChannelProperty" version="1">
													<prop name="ChannelIdx">0</prop>
												</obj>
												<prop name="ReadOnly">1</prop>
											</obj>
											<obj name="PropertyObject" class="QuantCpHighProp" version="4">
												<prop name="PropertyTypeName">Cp High</prop>
												<prop name="Position">2</prop>
												<prop name="IsDefault">1</prop>
												<prop name="CpRangeHigh">0</prop>
												<obj name="ChannelProp" class="ChannelProperty" version="1">
													<prop name="ChannelIdx">0</prop>
												</obj>
												<prop name="ReadOnly">1</prop>
											</obj>
											<obj name="PropertyObject" class="QuantCpLowProp" version="4">
												<prop name="PropertyTypeName">Cp Low</prop>
												<prop name="Position">2</prop>
												<prop name="IsDefault">1</prop>
												<prop name="CpRangeLow">0</prop>
												<obj name="ChannelProp" class="ChannelProperty" version="1">
													<prop name="ChannelIdx">0</prop>
												</obj>
												<prop name="ReadOnly">1</prop>
											</obj>
											<obj name="PropertyObject" class="RQEffProp" version="4">
												<prop name="PropertyTypeName">Efficiency</prop>
												<prop name="Position">2</prop>
												<prop name="IsDefault">1</prop>
												<prop name="Efficiency">2</prop>
												<obj name="ChannelProp" class="ChannelProperty" version="1">
													<prop name="ChannelIdx">0</prop>
												</obj>
											</obj>
											<obj name="PropertyObject" class="ChannelGenotype" version="4">
												<prop name="PropertyTypeName">Melt Geno Genotype</prop>
												<prop name="Position">2</prop>
												<prop name="IsDefault">1</prop>
												<prop name="ReadOnly">1</prop>
												<obj name="ChannelProp" class="ChannelProperty" version="1">
													<prop name="ChannelIdx">0</prop>
												</obj>
											</obj>
											<obj name="PropertyObject" class="GroupChannelTypeProp" version="4">
												<prop name="PropertyTypeName">Melt Geno Sample Type</prop>
												<prop name="Position">2</prop>
												<prop name="IsDefault">0</prop>
												<prop name="GroupSampleType">mstUnknown</prop>
												<obj name="ChannelProp" class="ChannelProperty" version="1">
													<prop name="ChannelIdx">0</prop>
												</obj>
											</obj>
											<obj name="PropertyObject" class="QuantSampleTypeProperty" version="4">
												<prop name="PropertyTypeName">Quantification Sample Type</prop>
												<prop name="Position">2</prop>
												<prop name="IsDefault">0</prop>
												<prop name="SampleType">qsUnknown</prop>
												<obj name="ChannelProp" class="ChannelProperty" version="1">
													<prop name="ChannelIdx">0</prop>
												</obj>
											</obj>
											<obj name="PropertyObject" class="ChannelGenotype" version="4">
												<prop name="PropertyTypeName">Scanning Genotype</prop>
												<prop name="Position">2</prop>
												<prop name="IsDefault">1</prop>
												<prop name="ReadOnly">1</prop>
												<obj name="ChannelProp" class="ChannelProperty" version="1">
													<prop name="ChannelIdx">0</prop>
												</obj>
											</obj>
											<obj name="PropertyObject" class="GroupChannelTypeProp" version="4">
												<prop name="PropertyTypeName">Scanning Sample Type</prop>
												<prop name="Position">2</prop>
												<prop name="IsDefault">0</prop>
												<prop name="GroupSampleType">mstUnknown</prop>
												<obj name="ChannelProp" class="ChannelProperty" version="1">
													<prop name="ChannelIdx">0</prop>
												</obj>
											</obj>
											<obj name="PropertyObject" class="TargetName" version="4">
												<prop name="PropertyTypeName">Target Name</prop>
												<prop name="Position">2</prop>
												<prop name="IsDefault">0</prop>
												<prop name="name">U44</prop>
												<obj name="ChannelProp" class="ChannelProperty" version="1">
													<prop name="ChannelIdx">0</prop>
												</obj>
											</obj>
											<obj name="PropertyObject" class="RQTargetProperty" version="4">
												<prop name="PropertyTypeName">Target Type</prop>
												<prop name="Position">2</prop>
												<prop name="IsDefault">0</prop>
												<prop name="TargetType">dtReference</prop>
												<obj name="ChannelProp" class="ChannelProperty" version="1">
													<prop name="ChannelIdx">0</prop>
												</obj>
											</obj>
										</list>
									</obj>
								</list>
							</obj>
						</obj>
						<prop name="ChannelPropertyCount">1</prop>
						<prop name="ContainerPosition">2</prop>
						<prop name="HasSampleProperties">1</prop>
						<obj name="SampleProperties" class="PropertyList" version="1">
							<list name="emlist" count="14">
								<obj name="PropertyObject" class="SamplePrefColor" version="4">
									<prop name="PropertyTypeName">Color</prop>
									<prop name="Position">2</prop>
									<prop name="IsDefault">0</prop>
									<prop name="Color">$0030D700</prop>
								</obj>
								<obj name="PropertyObject" class="DominantChannelProp" version="4">
									<prop name="PropertyTypeName">Dominant Channel</prop>
									<prop name="Position">2</prop>
									<prop name="IsDefault">0</prop>
									<prop name="DominantChannel">0</prop>
								</obj>
								<obj name="PropertyObject" class="Genotype" version="4">
									<prop name="PropertyTypeName">EndPt Genotype</prop>
									<prop name="Position">2</prop>
									<prop name="IsDefault">1</prop>
									<prop name="ReadOnly">1</prop>
								</obj>
								<obj name="PropertyObject" class="GroupingSample" version="4">
									<prop name="PropertyTypeName">EndPt Sample Type</prop>
									<prop name="Position">2</prop>
									<prop name="IsDefault">0</prop>
									<prop name="GroupSampleType">mstUnknown</prop>
								</obj>
								<obj name="PropertyObject" class="SamplePrefLineStyle" version="4">
									<prop name="PropertyTypeName">Line Style</prop>
									<prop name="Position">2</prop>
									<prop name="IsDefault">0</prop>
									<prop name="LineStyle">psSolid</prop>
								</obj>
								<obj name="PropertyObject" class="GenSampleEditNotes" version="4">
									<prop name="PropertyTypeName">Notes</prop>
									<prop name="Position">2</prop>
									<prop name="IsDefault">1</prop>
								</obj>
								<obj name="PropertyObject" class="SamplePrefPointStyle" version="4">
									<prop name="PropertyTypeName">Point Style</prop>
									<prop name="Position">2</prop>
									<prop name="IsDefault">0</prop>
									<prop name="PointStyle">psNothing</prop>
								</obj>
								<obj name="PropertyObject" class="GenSampleEditPosition" version="4">
									<prop name="PropertyTypeName">Position</prop>
									<prop name="Position">2</prop>
									<prop name="IsDefault">1</prop>
								</obj>
								<obj name="PropertyObject" class="GenSampleEditReplicate" version="4">
									<prop name="PropertyTypeName">Replicate of</prop>
									<prop name="Position">2</prop>
									<prop name="IsDefault">0</prop>
									<prop name="ReplicateOf">0</prop>
								</obj>
								<obj name="PropertyObject" class="HTCSampleID" version="4">
									<prop name="PropertyTypeName">Sample ID</prop>
									<prop name="Position">2</prop>
									<prop name="IsDefault">1</prop>
								</obj>
								<obj name="PropertyObject" class="GenSampleEditName" version="4">
									<prop name="PropertyTypeName">Sample Name</prop>
									<prop name="Position">2</prop>
									<prop name="IsDefault">0</prop>
									<prop name="name">548T</prop>
								</obj>
								<obj name="PropertyObject" class="HTCSamplePrepNotes" version="4">
									<prop name="PropertyTypeName">Sample Prep Notes</prop>
									<prop name="Position">2</prop>
									<prop name="IsDefault">1</prop>
								</obj>
								<obj name="PropertyObject" class="GenSampleEditSubset" version="4">
									<prop name="PropertyTypeName">Subsets</prop>
									<prop name="Position">2</prop>
									<prop name="IsDefault">1</prop>
								</obj>
								<obj name="PropertyObject" class="SamplePrefWidth" version="5">
									<prop name="PropertyTypeName">Width</prop>
									<prop name="Position">2</prop>
									<prop name="IsDefault">1</prop>
									<prop name="Width">1</prop>
								</obj>
							</list>
						</obj>
					</obj>
					<obj name="item" class="SamplePropInfo" version="1">
						<obj name="ChannelProperties" class="ChanPropList" version="2">
							<obj name="ChannelProperties" class="EMList" version="1">
								<list name="emlist" count="1">
									<obj name="item" class="PropertyList" version="1">
										<list name="emlist" count="12">
											<obj name="PropertyObject" class="RQSampleTargetProperty" version="4">
												<prop name="PropertyTypeName">Combined Sample and Target Type</prop>
												<prop name="Position">3</prop>
												<prop name="IsDefault">0</prop>
												<obj name="ChannelProp" class="ChannelProperty" version="1">
													<prop name="ChannelIdx">0</prop>
												</obj>
											</obj>
											<obj name="PropertyObject" class="QuantConcProperty" version="4">
												<prop name="PropertyTypeName">Concentration</prop>
												<prop name="Position">3</prop>
												<prop name="IsDefault">1</prop>
												<prop name="Concentration">0</prop>
												<obj name="ChannelProp" class="ChannelProperty" version="1">
													<prop name="ChannelIdx">0</prop>
												</obj>
												<prop name="ReadOnly">1</prop>
											</obj>
											<obj name="PropertyObject" class="QuantCpHighProp" version="4">
												<prop name="PropertyTypeName">Cp High</prop>
												<prop name="Position">3</prop>
												<prop name="IsDefault">1</prop>
												<prop name="CpRangeHigh">0</prop>
												<obj name="ChannelProp" class="ChannelProperty" version="1">
													<prop name="ChannelIdx">0</prop>
												</obj>
												<prop name="ReadOnly">1</prop>
											</obj>
											<obj name="PropertyObject" class="QuantCpLowProp" version="4">
												<prop name="PropertyTypeName">Cp Low</prop>
												<prop name="Position">3</prop>
												<prop name="IsDefault">1</prop>
												<prop name="CpRangeLow">0</prop>
												<obj name="ChannelProp" class="ChannelProperty" version="1">
													<prop name="ChannelIdx">0</prop>
												</obj>
												<prop name="ReadOnly">1</prop>
											</obj>
											<obj name="PropertyObject" class="RQEffProp" version="4">
												<prop name="PropertyTypeName">Efficiency</prop>
												<prop name="Position">3</prop>
												<prop name="IsDefault">1</prop>
												<prop name="Efficiency">2</prop>
												<obj name="ChannelProp" class="ChannelProperty" version="1">
													<prop name="ChannelIdx">0</prop>
												</obj>
											</obj>
											<obj name="PropertyObject" class="ChannelGenotype" version="4">
												<prop name="PropertyTypeName">Melt Geno Genotype</prop>
												<prop name="Position">3</prop>
												<prop name="IsDefault">1</prop>
												<prop name="ReadOnly">1</prop>
												<obj name="ChannelProp" class="ChannelProperty" version="1">
													<prop name="ChannelIdx">0</prop>
												</obj>
											</obj>
											<obj name="PropertyObject" class="GroupChannelTypeProp" version="4">
												<prop name="PropertyTypeName">Melt Geno Sample Type</prop>
												<prop name="Position">3</prop>
												<prop name="IsDefault">0</prop>
												<prop name="GroupSampleType">mstUnknown</prop>
												<obj name="ChannelProp" class="ChannelProperty" version="1">
													<prop name="ChannelIdx">0</prop>
												</obj>
											</obj>
											<obj name="PropertyObject" class="QuantSampleTypeProperty" version="4">
												<prop name="PropertyTypeName">Quantification Sample Type</prop>
												<prop name="Position">3</prop>
												<prop name="IsDefault">0</prop>
												<prop name="SampleType">qsUnknown</prop>
												<obj name="ChannelProp" class="ChannelProperty" version="1">
													<prop name="ChannelIdx">0</prop>
												</obj>
											</obj>
											<obj name="PropertyObject" class="ChannelGenotype" version="4">
												<prop name="PropertyTypeName">Scanning Genotype</prop>
												<prop name="Position">3</prop>
												<prop name="IsDefault">1</prop>
												<prop name="ReadOnly">1</prop>
												<obj name="ChannelProp" class="ChannelProperty" version="1">
													<prop name="ChannelIdx">0</prop>
												</obj>
											</obj>
											<obj name="PropertyObject" class="GroupChannelTypeProp" version="4">
												<prop name="PropertyTypeName">Scanning Sample Type</prop>
												<prop name="Position">3</prop>
												<prop name="IsDefault">0</prop>
												<prop name="GroupSampleType">mstUnknown</prop>
												<obj name="ChannelProp" class="ChannelProperty" version="1">
													<prop name="ChannelIdx">0</prop>
												</obj>
											</obj>
											<obj name="PropertyObject" class="TargetName" version="4">
												<prop name="PropertyTypeName">Target Name</prop>
												<prop name="Position">3</prop>
												<prop name="IsDefault">0</prop>
												<prop name="name">miR-181a</prop>
												<obj name="ChannelProp" class="ChannelProperty" version="1">
													<prop name="ChannelIdx">0</prop>
												</obj>
											</obj>
											<obj name="PropertyObject" class="RQTargetProperty" version="4">
												<prop name="PropertyTypeName">Target Type</prop>
												<prop name="Position">3</prop>
												<prop name="IsDefault">0</prop>
												<prop name="TargetType">dtTarget</prop>
												<obj name="ChannelProp" class="ChannelProperty" version="1">
													<prop name="ChannelIdx">0</prop>
												</obj>
											</obj>
										</list>
									</obj>
								</list>
							</obj>
						</obj>
						<prop name="ChannelPropertyCount">1</prop>
						<prop name="ContainerPosition">3</prop>
						<prop name="HasSampleProperties">1</prop>
						<obj name="SampleProperties" class="PropertyList" version="1">
							<list name="emlist" count="14">
								<obj name="PropertyObject" class="SamplePrefColor" version="4">
									<prop name="PropertyTypeName">Color</prop>
									<prop name="Position">3</prop>
									<prop name="IsDefault">0</prop>
									<prop name="Color">clFuchsia</prop>
								</obj>
								<obj name="PropertyObject" class="DominantChannelProp" version="4">
									<prop name="PropertyTypeName">Dominant Channel</prop>
									<prop name="Position">3</prop>
									<prop name="IsDefault">0</prop>
									<prop name="DominantChannel">0</prop>
								</obj>
								<obj name="PropertyObject" class="Genotype" version="4">
									<prop name="PropertyTypeName">EndPt Genotype</prop>
									<prop name="Position">3</prop>
									<prop name="IsDefault">1</prop>
									<prop name="ReadOnly">1</prop>
								</obj>
								<obj name="PropertyObject" class="GroupingSample" version="4">
									<prop name="PropertyTypeName">EndPt Sample Type</prop>
									<prop name="Position">3</prop>
									<prop name="IsDefault">0</prop>
									<prop name="GroupSampleType">mstUnknown</prop>
								</obj>
								<obj name="PropertyObject" class="SamplePrefLineStyle" version="4">
									<prop name="PropertyTypeName">Line Style</prop>
									<prop name="Position">3</prop>
									<prop name="IsDefault">0</prop>
									<prop name="LineStyle">psSolid</prop>
								</obj>
								<obj name="PropertyObject" class="GenSampleEditNotes" version="4">
									<prop name="PropertyTypeName">Notes</prop>
									<prop name="Position">3</prop>
									<prop name="IsDefault">1</prop>
								</obj>
								<obj name="PropertyObject" class="SamplePrefPointStyle" version="4">
									<prop name="PropertyTypeName">Point Style</prop>
									<prop name="Position">3</prop>
									<prop name="IsDefault">0</prop>
									<prop name="PointStyle">psNothing</prop>
								</obj>
								<obj name="PropertyObject" class="GenSampleEditPosition" version="4">
									<prop name="PropertyTypeName">Position</prop>
									<prop name="Position">3</prop>
									<prop name="IsDefault">1</prop>
								</obj>
								<obj name="PropertyObject" class="GenSampleEditReplicate" version="4">
									<prop name="PropertyTypeName">Replicate of</prop>
									<prop name="Position">3</prop>
									<prop name="IsDefault">0</prop>
									<prop name="ReplicateOf">3</prop>
								</obj>
								<obj name="PropertyObject" class="HTCSampleID" version="4">
									<prop name="PropertyTypeName">Sample ID</prop>
									<prop name="Position">3</prop>
									<prop name="IsDefault">1</prop>
								</obj>
								<obj name="PropertyObject" class="GenSampleEditName" version="4">
									<prop name="PropertyTypeName">Sample Name</prop>
									<prop name="Position">3</prop>
									<prop name="IsDefault">0</prop>
									<prop name="name">548T</prop>
								</obj>
								<obj name="PropertyObject" class="HTCSamplePrepNotes" version="4">
									<prop name="PropertyTypeName">Sample Prep Notes</prop>
									<prop name="Position">3</prop>
									<prop name="IsDefault">1</prop>
								</obj>
								<obj name="PropertyObject" class="GenSampleEditSubset" version="4">
									<prop name="PropertyTypeName">Subsets</prop>
									<prop name="Position">3</prop>
									<prop name="IsDefault">1</prop>
								</obj>
								<obj name="PropertyObject" class="SamplePrefWidth" version="5">
									<prop name="PropertyTypeName">Width</prop>
									<prop name="Position">3</prop>
									<prop name="IsDefault">1</prop>
									<prop name="Width">1</prop>
								</obj>
							</list>
						</obj>
					</obj>
					<obj name="item" class="SamplePropInfo" version="1">
						<obj name="ChannelProperties" class="ChanPropList" version="2">
							<obj name="ChannelProperties" class="EMList" version="1">
								<list name="emlist" count="1">
									<obj name="item" class="PropertyList" version="1">
										<list name="emlist" count="12">
											<obj name="PropertyObject" class="RQSampleTargetProperty" version="4">
												<prop name="PropertyTypeName">Combined Sample and Target Type</prop>
												<prop name="Position">4</prop>
												<prop name="IsDefault">0</prop>
												<obj name="ChannelProp" class="ChannelProperty" version="1">
													<prop name="ChannelIdx">0</prop>
												</obj>
											</obj>
											<obj name="PropertyObject" class="QuantConcProperty" version="4">
												<prop name="PropertyTypeName">Concentration</prop>
												<prop name="Position">4</prop>
												<prop name="IsDefault">1</prop>
												<prop name="Concentration">0</prop>
												<obj name="ChannelProp" class="ChannelProperty" version="1">
													<prop name="ChannelIdx">0</prop>
												</obj>
												<prop name="ReadOnly">1</prop>
											</obj>
											<obj name="PropertyObject" class="QuantCpHighProp" version="4">
												<prop name="PropertyTypeName">Cp High</prop>
												<prop name="Position">4</prop>
												<prop name="IsDefault">1</prop>
												<prop name="CpRangeHigh">0</prop>
												<obj name="ChannelProp" class="ChannelProperty" version="1">
													<prop name="ChannelIdx">0</prop>
												</obj>
												<prop name="ReadOnly">1</prop>
											</obj>
											<obj name="PropertyObject" class="QuantCpLowProp" version="4">
												<prop name="PropertyTypeName">Cp Low</prop>
												<prop name="Position">4</prop>
												<prop name="IsDefault">1</prop>
												<prop name="CpRangeLow">0</prop>
												<obj name="ChannelProp" class="ChannelProperty" version="1">
													<prop name="ChannelIdx">0</prop>
												</obj>
												<prop name="ReadOnly">1</prop>
											</obj>
											<obj name="PropertyObject" class="RQEffProp" version="4">
												<prop name="PropertyTypeName">Efficiency</prop>
												<prop name="Position">4</prop>
												<prop name="IsDefault">1</prop>
												<prop name="Efficiency">2</prop>
												<obj name="ChannelProp" class="ChannelProperty" version="1">
													<prop name="ChannelIdx">0</prop>
												</obj>
											</obj>
											<obj name="PropertyObject" class="ChannelGenotype" version="4">
												<prop name="PropertyTypeName">Melt Geno Genotype</prop>
												<prop name="Position">4</prop>
												<prop name="IsDefault">1</prop>
												<prop name="ReadOnly">1</prop>
												<obj name="ChannelProp" class="ChannelProperty" version="1">
													<prop name="ChannelIdx">0</prop>
												</obj>
											</obj>
											<obj name="PropertyObject" class="GroupChannelTypeProp" version="4">
												<prop name="PropertyTypeName">Melt Geno Sample Type</prop>
												<prop name="Position">4</prop>
												<prop name="IsDefault">0</prop>
												<prop name="GroupSampleType">mstUnknown</prop>
												<obj name="ChannelProp" class="ChannelProperty" version="1">
													<prop name="ChannelIdx">0</prop>
												</obj>
											</obj>
											<obj name="PropertyObject" class="QuantSampleTypeProperty" version="4">
												<prop name="PropertyTypeName">Quantification Sample Type</prop>
												<prop name="Position">4</prop>
												<prop name="IsDefault">0</prop>
												<prop name="SampleType">qsUnknown</prop>
												<obj name="ChannelProp" class="ChannelProperty" version="1">
													<prop name="ChannelIdx">0</prop>
												</obj>
											</obj>
											<obj name="PropertyObject" class="ChannelGenotype" version="4">
												<prop name="PropertyTypeName">Scanning Genotype</prop>
												<prop name="Position">4</prop>
												<prop name="IsDefault">1</prop>
												<prop name="ReadOnly">1</prop>
												<obj name="ChannelProp" class="ChannelProperty" version="1">
													<prop name="ChannelIdx">0</prop>
												</obj>
											</obj>
											<obj name="PropertyObject" class="GroupChannelTypeProp" version="4">
												<prop name="PropertyTypeName">Scanning Sample Type</prop>
												<prop name="Position">4</prop>
												<prop name="IsDefault">0</prop>
												<prop name="GroupSampleType">mstUnknown</prop>
												<obj name="ChannelProp" class="ChannelProperty" version="1">
													<prop name="ChannelIdx">0</prop>
												</obj>
											</obj>
											<obj name="PropertyObject" class="TargetName" version="4">
												<prop name="PropertyTypeName">Target Name</prop>
												<prop name="Position">4</prop>
												<prop name="IsDefault">0</prop>
												<prop name="name">miR-181a</prop>
												<obj name="ChannelProp" class="ChannelProperty" version="1">
													<prop name="ChannelIdx">0</prop>
												</obj>
											</obj>
											<obj name="PropertyObject" class="RQTargetProperty" version="4">
												<prop name="PropertyTypeName">Target Type</prop>
												<prop name="Position">4</prop>
												<prop name="IsDefault">0</prop>
												<prop name="TargetType">dtTarget</prop>
												<obj name="ChannelProp" class="ChannelProperty" version="1">
													<prop name="ChannelIdx">0</prop>
												</obj>
											</obj>
										</list>
									</obj>
								</list>
							</obj>
						</obj>
						<prop name="ChannelPropertyCount">1</prop>
						<prop name="ContainerPosition">4</prop>
						<prop name="HasSampleProperties">1</prop>
						<obj name="SampleProperties" class="PropertyList" version="1">
							<list name="emlist" count="14">
								<obj name="PropertyObject" class="SamplePrefColor" version="4">
									<prop name="PropertyTypeName">Color</prop>
									<prop name="Position">4</prop>
									<prop name="IsDefault">0</prop>
									<prop name="Color">clGray</prop>
								</obj>
								<obj name="PropertyObject" class="DominantChannelProp" version="4">
									<prop name="PropertyTypeName">Dominant Channel</prop>
									<prop name="Position">4</prop>
									<prop name="IsDefault">0</prop>
									<prop name="DominantChannel">0</prop>
								</obj>
								<obj name="PropertyObject" class="Genotype" version="4">
									<prop name="PropertyTypeName">EndPt Genotype</prop>
									<prop name="Position">4</prop>
									<prop name="IsDefault">1</prop>
									<prop name="ReadOnly">1</prop>
								</obj>
								<obj name="PropertyObject" class="GroupingSample" version="4">
									<prop name="PropertyTypeName">EndPt Sample Type</prop>
									<prop name="Position">4</prop>
									<prop name="IsDefault">0</prop>
									<prop name="GroupSampleType">mstUnknown</prop>
								</obj>
								<obj name="PropertyObject" class="SamplePrefLineStyle" version="4">
									<prop name="PropertyTypeName">Line Style</prop>
									<prop name="Position">4</prop>
									<prop name="IsDefault">0</prop>
									<prop name="LineStyle">psSolid</prop>
								</obj>
								<obj name="PropertyObject" class="GenSampleEditNotes" version="4">
									<prop name="PropertyTypeName">Notes</prop>
									<prop name="Position">4</prop>
									<prop name="IsDefault">1</prop>
								</obj>
								<obj name="PropertyObject" class="SamplePrefPointStyle" version="4">
									<prop name="PropertyTypeName">Point Style</prop>
									<prop name="Position">4</prop>
									<prop name="IsDefault">0</prop>
									<prop name="PointStyle">psNothing</prop>
								</obj>
								<obj name="PropertyObject" class="GenSampleEditPosition" version="4">
									<prop name="PropertyTypeName">Position</prop>
									<prop name="Position">4</prop>
									<prop name="IsDefault">1</prop>
								</obj>
								<obj name="PropertyObject" class="GenSampleEditReplicate" version="4">
									<prop name="PropertyTypeName">Replicate of</prop>
									<prop name="Position">4</prop>
									<prop name="IsDefault">0</prop>
									<prop name="ReplicateOf">3</prop>
								</obj>
								<obj name="PropertyObject" class="HTCSampleID" version="4">
									<prop name="PropertyTypeName">Sample ID</prop>
									<prop name="Position">4</prop>
									<prop name="IsDefault">1</prop>
								</obj>
								<obj name="PropertyObject" class="GenSampleEditName" version="4">
									<prop name="PropertyTypeName">Sample Name</prop>
									<prop name="Position">4</prop>
									<prop name="IsDefault">0</prop>
									<prop name="name">548T</prop>
								</obj>
								<obj name="PropertyObject" class="HTCSamplePrepNotes" version="4">
									<prop name="PropertyTypeName">Sample Prep Notes</prop>
									<prop name="Position">4</prop>
									<prop name="IsDefault">1</prop>
								</obj>
								<obj name="PropertyObject" class="GenSampleEditSubset" version="4">
									<prop name="PropertyTypeName">Subsets</prop>
									<prop name="Position">4</prop>
									<prop name="IsDefault">1</prop>
								</obj>
								<obj name="PropertyObject" class="SamplePrefWidth" version="5">
									<prop name="PropertyTypeName">Width</prop>
									<prop name="Position">4</prop>
									<prop name="IsDefault">1</prop>
									<prop name="Width">1</prop>
								</obj>
							</list>
						</obj>
					</obj>
					<obj name="item" class="SamplePropInfo" version="1">
						<obj name="ChannelProperties" class="ChanPropList" version="2">
							<obj name="ChannelProperties" class="EMList" version="1">
								<list name="emlist" count="1">
									<obj name="item" class="PropertyList" version="1">
										<list name="emlist" count="12">
											<obj name="PropertyObject" class="RQSampleTargetProperty" version="4">
												<prop name="PropertyTypeName">Combined Sample and Target Type</prop>
												<prop name="Position">5</prop>
												<prop name="IsDefault">0</prop>
												<obj name="ChannelProp" class="ChannelProperty" version="1">
													<prop name="ChannelIdx">0</prop>
												</obj>
											</obj>
											<obj name="PropertyObject" class="QuantConcProperty" version="4">
												<prop name="PropertyTypeName">Concentration</prop>
												<prop name="Position">5</prop>
												<prop name="IsDefault">1</prop>
												<prop name="Concentration">0</prop>
												<obj name="ChannelProp" class="ChannelProperty" version="1">
													<prop name="ChannelIdx">0</prop>
												</obj>
												<prop name="ReadOnly">1</prop>
											</obj>
											<obj name="PropertyObject" class="QuantCpHighProp" version="4">
												<prop name="PropertyTypeName">Cp High</prop>
												<prop name="Position">5</prop>
												<prop name="IsDefault">1</prop>
												<prop name="CpRangeHigh">0</prop>
												<obj name="ChannelProp" class="ChannelProperty" version="1">
													<prop name="ChannelIdx">0</prop>
												</obj>
												<prop name="ReadOnly">1</prop>
											</obj>
											<obj name="PropertyObject" class="QuantCpLowProp" version="4">
												<prop name="PropertyTypeName">Cp Low</prop>
												<prop name="Position">5</prop>
												<prop name="IsDefault">1</prop>
												<prop name="CpRangeLow">0</prop>
												<obj name="ChannelProp" class="ChannelProperty" version="1">
													<prop name="ChannelIdx">0</prop>
												</obj>
												<prop name="ReadOnly">1</prop>
											</obj>
											<obj name="PropertyObject" class="RQEffProp" version="4">
												<prop name="PropertyTypeName">Efficiency</prop>
												<prop name="Position">5</prop>
												<prop name="IsDefault">1</prop>
												<prop name="Efficiency">2</prop>
												<obj name="ChannelProp" class="ChannelProperty" version="1">
													<prop name="ChannelIdx">0</prop>
												</obj>
											</obj>
											<obj name="PropertyObject" class="ChannelGenotype" version="4">
												<prop name="PropertyTypeName">Melt Geno Genotype</prop>
												<prop name="Position">5</prop>
												<prop name="IsDefault">1</prop>
												<prop name="ReadOnly">1</prop>
												<obj name="ChannelProp" class="ChannelProperty" version="1">
													<prop name="ChannelIdx">0</prop>
												</obj>
											</obj>
											<obj name="PropertyObject" class="GroupChannelTypeProp" version="4">
												<prop name="PropertyTypeName">Melt Geno Sample Type</prop>
												<prop name="Position">5</prop>
												<prop name="IsDefault">0</prop>
												<prop name="GroupSampleType">mstUnknown</prop>
												<obj name="ChannelProp" class="ChannelProperty" version="1">
													<prop name="ChannelIdx">0</prop>
												</obj>
											</obj>
											<obj name="PropertyObject" class="QuantSampleTypeProperty" version="4">
												<prop name="PropertyTypeName">Quantification Sample Type</prop>
												<prop name="Position">5</prop>
												<prop name="IsDefault">0</prop>
												<prop name="SampleType">qsUnknown</prop>
												<obj name="ChannelProp" class="ChannelProperty" version="1">
													<prop name="ChannelIdx">0</prop>
												</obj>
											</obj>
											<obj name="PropertyObject" class="ChannelGenotype" version="4">
												<prop name="PropertyTypeName">Scanning Genotype</prop>
												<prop name="Position">5</prop>
												<prop name="IsDefault">1</prop>
												<prop name="ReadOnly">1</prop>
												<obj name="ChannelProp" class="ChannelProperty" version="1">
													<prop name="ChannelIdx">0</prop>
												</obj>
											</obj>
											<obj name="PropertyObject" class="GroupChannelTypeProp" version="4">
												<prop name="PropertyTypeName">Scanning Sample Type</prop>
												<prop name="Position">5</prop>
												<prop name="IsDefault">0</prop>
												<prop name="GroupSampleType">mstUnknown</prop>
												<obj name="ChannelProp" class="ChannelProperty" version="1">
													<prop name="ChannelIdx">0</prop>
												</obj>
											</obj>
											<obj name="PropertyObject" class="TargetName" version="4">
												<prop name="PropertyTypeName">Target Name</prop>
												<prop name="Position">5</prop>
												<prop name="IsDefault">0</prop>
												<prop name="name">miR-181a</prop>
												<obj name="ChannelProp" class="ChannelProperty" version="1">
													<prop name="ChannelIdx">0</prop>
												</obj>
											</obj>
											<obj name="PropertyObject" class="RQTargetProperty" version="4">
												<prop name="PropertyTypeName">Target Type</prop>
												<prop name="Position">5</prop>
												<prop name="IsDefault">0</prop>
												<prop name="TargetType">dtTarget</prop>
												<obj name="ChannelProp" class="ChannelProperty" version="1">
													<prop name="ChannelIdx">0</prop>
												</obj>
											</obj>
										</list>
									</obj>
								</list>
							</obj>
						</obj>
						<prop name="ChannelPropertyCount">1</prop>
						<prop name="ContainerPosition">5</prop>
						<prop name="HasSampleProperties">1</prop>
						<obj name="SampleProperties" class="PropertyList" version="1">
							<list name="emlist" count="14">
								<obj name="PropertyObject" class="SamplePrefColor" version="4">
									<prop name="PropertyTypeName">Color</prop>
									<prop name="Position">5</prop>
									<prop name="IsDefault">0</prop>
									<prop name="Color">$0012D7FA</prop>
								</obj>
								<obj name="PropertyObject" class="DominantChannelProp" version="4">
									<prop name="PropertyTypeName">Dominant Channel</prop>
									<prop name="Position">5</prop>
									<prop name="IsDefault">0</prop>
									<prop name="DominantChannel">0</prop>
								</obj>
								<obj name="PropertyObject" class="Genotype" version="4">
									<prop name="PropertyTypeName">EndPt Genotype</prop>
									<prop name="Position">5</prop>
									<prop name="IsDefault">1</prop>
									<prop name="ReadOnly">1</prop>
								</obj>
								<obj name="PropertyObject" class="GroupingSample" version="4">
									<prop name="PropertyTypeName">EndPt Sample Type</prop>
									<prop name="Position">5</prop>
									<prop name="IsDefault">0</prop>
									<prop name="GroupSampleType">mstUnknown</prop>
								</obj>
								<obj name="PropertyObject" class="SamplePrefLineStyle" version="4">
									<prop name="PropertyTypeName">Line Style</prop>
									<prop name="Position">5</prop>
									<prop name="IsDefault">0</prop>
									<prop name="LineStyle">psSolid</prop>
								</obj>
								<obj name="PropertyObject" class="GenSampleEditNotes" version="4">
									<prop name="PropertyTypeName">Notes</prop>
									<prop name="Position">5</prop>
									<prop name="IsDefault">1</prop>
								</obj>
								<obj name="PropertyObject" class="SamplePrefPointStyle" version="4">
									<prop name="PropertyTypeName">Point Style</prop>
									<prop name="Position">5</prop>
									<prop name="IsDefault">0</prop>
									<prop name="PointStyle">psNothing</prop>
								</obj>
								<obj name="PropertyObject" class="GenSampleEditPosition" version="4">
									<prop name="PropertyTypeName">Position</prop>
									<prop name="Position">5</prop>
									<prop name="IsDefault">1</prop>
								</obj>
								<obj name="PropertyObject" class="GenSampleEditReplicate" version="4">
									<prop name="PropertyTypeName">Replicate of</prop>
									<prop name="Position">5</prop>
									<prop name="IsDefault">0</prop>
									<prop name="ReplicateOf">3</prop>
								</obj>
								<obj name="PropertyObject" class="HTCSampleID" version="4">
									<prop name="PropertyTypeName">Sample ID</prop>
									<prop name="Position">5</prop>
									<prop name="IsDefault">1</prop>
								</obj>
								<obj name="PropertyObject" class="GenSampleEditName" version="4">
									<prop name="PropertyTypeName">Sample Name</prop>
									<prop name="Position">5</prop>
									<prop name="IsDefault">0</prop>
									<prop name="name">548T</prop>
								</obj>
								<obj name="PropertyObject" class="HTCSamplePrepNotes" version="4">
									<prop name="PropertyTypeName">Sample Prep Notes</prop>
									<prop name="Position">5</prop>
									<prop name="IsDefault">1</prop>
								</obj>
								<obj name="PropertyObject" class="GenSampleEditSubset" version="4">
									<prop name="PropertyTypeName">Subsets</prop>
									<prop name="Position">5</prop>
									<prop name="IsDefault">1</prop>
								</obj>
								<obj name="PropertyObject" class="SamplePrefWidth" version="5">
									<prop name="PropertyTypeName">Width</prop>
									<prop name="Position">5</prop>
									<prop name="IsDefault">1</prop>
									<prop name="Width">1</prop>
								</obj>
							</list>
						</obj>
					</obj>
					<obj name="item" class="SamplePropInfo" version="1">
						<obj name="ChannelProperties" class="ChanPropList" version="2">
							<obj name="ChannelProperties" class="EMList" version="1">
								<list name="emlist" count="1">
									<obj name="item" class="PropertyList" version="1">
										<list name="emlist" count="12">
											<obj name="PropertyObject" class="RQSampleTargetProperty" version="4">
												<prop name="PropertyTypeName">Combined Sample and Target Type</prop>
												<prop name="Position">6</prop>
												<prop name="IsDefault">0</prop>
												<obj name="ChannelProp" class="ChannelProperty" version="1">
													<prop name="ChannelIdx">0</prop>
												</obj>
											</obj>
											<obj name="PropertyObject" class="QuantConcProperty" version="4">
												<prop name="PropertyTypeName">Concentration</prop>
												<prop name="Position">6</prop>
												<prop name="IsDefault">1</prop>
												<prop name="Concentration">0</prop>
												<obj name="ChannelProp" class="ChannelProperty" version="1">
													<prop name="ChannelIdx">0</prop>
												</obj>
												<prop name="ReadOnly">1</prop>
											</obj>
											<obj name="PropertyObject" class="QuantCpHighProp" version="4">
												<prop name="PropertyTypeName">Cp High</prop>
												<prop name="Position">6</prop>
												<prop name="IsDefault">1</prop>
												<prop name="CpRangeHigh">0</prop>
												<obj name="ChannelProp" class="ChannelProperty" version="1">
													<prop name="ChannelIdx">0</prop>
												</obj>
												<prop name="ReadOnly">1</prop>
											</obj>
											<obj name="PropertyObject" class="QuantCpLowProp" version="4">
												<prop name="PropertyTypeName">Cp Low</prop>
												<prop name="Position">6</prop>
												<prop name="IsDefault">1</prop>
												<prop name="CpRangeLow">0</prop>
												<obj name="ChannelProp" class="ChannelProperty" version="1">
													<prop name="ChannelIdx">0</prop>
												</obj>
												<prop name="ReadOnly">1</prop>
											</obj>
											<obj name="PropertyObject" class="RQEffProp" version="4">
												<prop name="PropertyTypeName">Efficiency</prop>
												<prop name="Position">6</prop>
												<prop name="IsDefault">1</prop>
												<prop name="Efficiency">2</prop>
												<obj name="ChannelProp" class="ChannelProperty" version="1">
													<prop name="ChannelIdx">0</prop>
												</obj>
											</obj>
											<obj name="PropertyObject" class="ChannelGenotype" version="4">
												<prop name="PropertyTypeName">Melt Geno Genotype</prop>
												<prop name="Position">6</prop>
												<prop name="IsDefault">1</prop>
												<prop name="ReadOnly">1</prop>
												<obj name="ChannelProp" class="ChannelProperty" version="1">
													<prop name="ChannelIdx">0</prop>
												</obj>
											</obj>
											<obj name="PropertyObject" class="GroupChannelTypeProp" version="4">
												<prop name="PropertyTypeName">Melt Geno Sample Type</prop>
												<prop name="Position">6</prop>
												<prop name="IsDefault">0</prop>
												<prop name="GroupSampleType">mstUnknown</prop>
												<obj name="ChannelProp" class="ChannelProperty" version="1">
													<prop name="ChannelIdx">0</prop>
												</obj>
											</obj>
											<obj name="PropertyObject" class="QuantSampleTypeProperty" version="4">
												<prop name="PropertyTypeName">Quantification Sample Type</prop>
												<prop name="Position">6</prop>
												<prop name="IsDefault">0</prop>
												<prop name="SampleType">qsUnknown</prop>
												<obj name="ChannelProp" class="ChannelProperty" version="1">
													<prop name="ChannelIdx">0</prop>
												</obj>
											</obj>
											<obj name="PropertyObject" class="ChannelGenotype" version="4">
												<prop name="PropertyTypeName">Scanning Genotype</prop>
												<prop name="Position">6</prop>
												<prop name="IsDefault">1</prop>
												<prop name="ReadOnly">1</prop>
												<obj name="ChannelProp" class="ChannelProperty" version="1">
													<prop name="ChannelIdx">0</prop>
												</obj>
											</obj>
											<obj name="PropertyObject" class="GroupChannelTypeProp" version="4">
												<prop name="PropertyTypeName">Scanning Sample Type</prop>
												<prop name="Position">6</prop>
												<prop name="IsDefault">0</prop>
												<prop name="GroupSampleType">mstUnknown</prop>
												<obj name="ChannelProp" class="ChannelProperty" version="1">
													<prop name="ChannelIdx">0</prop>
												</obj>
											</obj>
											<obj name="PropertyObject" class="TargetName" version="4">
												<prop name="PropertyTypeName">Target Name</prop>
												<prop name="Position">6</prop>
												<prop name="IsDefault">0</prop>
												<prop name="name">miR-182</prop>
												<obj name="ChannelProp" class="ChannelProperty" version="1">
													<prop name="ChannelIdx">0</prop>
												</obj>
											</obj>
											<obj name="PropertyObject" class="RQTargetProperty" version="4">
												<prop name="PropertyTypeName">Target Type</prop>
												<prop name="Position">6</prop>
												<prop name="IsDefault">0</prop>
												<prop name="TargetType">dtTarget</prop>
												<obj name="ChannelProp" class="ChannelProperty" version="1">
													<prop name="ChannelIdx">0</prop>
												</obj>
											</obj>
										</list>
									</obj>
								</list>
							</obj>
						</obj>
						<prop name="ChannelPropertyCount">1</prop>
						<prop name="ContainerPosition">6</prop>
						<prop name="HasSampleProperties">1</prop>
						<obj name="SampleProperties" class="PropertyList" version="1">
							<list name="emlist" count="14">
								<obj name="PropertyObject" class="SamplePrefColor" version="4">
									<prop name="PropertyTypeName">Color</prop>
									<prop name="Position">6</prop>
									<prop name="IsDefault">0</prop>
									<prop name="Color">$00000097</prop>
								</obj>
								<obj name="PropertyObject" class="DominantChannelProp" version="4">
									<prop name="PropertyTypeName">Dominant Channel</prop>
									<prop name="Position">6</prop>
									<prop name="IsDefault">0</prop>
									<prop name="DominantChannel">0</prop>
								</obj>
								<obj name="PropertyObject" class="Genotype" version="4">
									<prop name="PropertyTypeName">EndPt Genotype</prop>
									<prop name="Position">6</prop>
									<prop name="IsDefault">1</prop>
									<prop name="ReadOnly">1</prop>
								</obj>
								<obj name="PropertyObject" class="GroupingSample" version="4">
									<prop name="PropertyTypeName">EndPt Sample Type</prop>
									<prop name="Position">6</prop>
									<prop name="IsDefault">0</prop>
									<prop name="GroupSampleType">mstUnknown</prop>
								</obj>
								<obj name="PropertyObject" class="SamplePrefLineStyle" version="4">
									<prop name="PropertyTypeName">Line Style</prop>
									<prop name="Position">6</prop>
									<prop name="IsDefault">0</prop>
									<prop name="LineStyle">psSolid</prop>
								</obj>
								<obj name="PropertyObject" class="GenSampleEditNotes" version="4">
									<prop name="PropertyTypeName">Notes</prop>
									<prop name="Position">6</prop>
									<prop name="IsDefault">1</prop>
								</obj>
								<obj name="PropertyObject" class="SamplePrefPointStyle" version="4">
									<prop name="PropertyTypeName">Point Style</prop>
									<prop name="Position">6</prop>
									<prop name="IsDefault">0</prop>
									<prop name="PointStyle">psNothing</prop>
								</obj>
								<obj name="PropertyObject" class="GenSampleEditPosition" version="4">
									<prop name="PropertyTypeName">Position</prop>
									<prop name="Position">6</prop>
									<prop name="IsDefault">1</prop>
								</obj>
								<obj name="PropertyObject" class="GenSampleEditReplicate" version="4">
									<prop name="PropertyTypeName">Replicate of</prop>
									<prop name="Position">6</prop>
									<prop name="IsDefault">0</prop>
									<prop name="ReplicateOf">6</prop>
								</obj>
								<obj name="PropertyObject" class="HTCSampleID" version="4">
									<prop name="PropertyTypeName">Sample ID</prop>
									<prop name="Position">6</prop>
									<prop name="IsDefault">1</prop>
								</obj>
								<obj name="PropertyObject" class="GenSampleEditName" version="4">
									<prop name="PropertyTypeName">Sample Name</prop>
									<prop name="Position">6</prop>
									<prop name="IsDefault">0</prop>
									<prop name="name">548T</prop>
								</obj>
								<obj name="PropertyObject" class="HTCSamplePrepNotes" version="4">
									<prop name="PropertyTypeName">Sample Prep Notes</prop>
									<prop name="Position">6</prop>
									<prop name="IsDefault">1</prop>
								</obj>
								<obj name="PropertyObject" class="GenSampleEditSubset" version="4">
									<prop name="PropertyTypeName">Subsets</prop>
									<prop name="Position">6</prop>
									<prop name="IsDefault">1</prop>
								</obj>
								<obj name="PropertyObject" class="SamplePrefWidth" version="5">
									<prop name="PropertyTypeName">Width</prop>
									<prop name="Position">6</prop>
									<prop name="IsDefault">1</prop>
									<prop name="Width">1</prop>
								</obj>
							</list>
						</obj>
					</obj>
					<obj name="item" class="SamplePropInfo" version="1">
						<obj name="ChannelProperties" class="ChanPropList" version="2">
							<obj name="ChannelProperties" class="EMList" version="1">
								<list name="emlist" count="1">
									<obj name="item" class="PropertyList" version="1">
										<list name="emlist" count="12">
											<obj name="PropertyObject" class="RQSampleTargetProperty" version="4">
												<prop name="PropertyTypeName">Combined Sample and Target Type</prop>
												<prop name="Position">7</prop>
												<prop name="IsDefault">0</prop>
												<obj name="ChannelProp" class="ChannelProperty" version="1">
													<prop name="ChannelIdx">0</prop>
												</obj>
											</obj>
											<obj name="PropertyObject" class="QuantConcProperty" version="4">
												<prop name="PropertyTypeName">Concentration</prop>
												<prop name="Position">7</prop>
												<prop name="IsDefault">1</prop>
												<prop name="Concentration">0</prop>
												<obj name="ChannelProp" class="ChannelProperty" version="1">
													<prop name="ChannelIdx">0</prop>
												</obj>
												<prop name="ReadOnly">1</prop>
											</obj>
											<obj name="PropertyObject" class="QuantCpHighProp" version="4">
												<prop name="PropertyTypeName">Cp High</prop>
												<prop name="Position">7</prop>
												<prop name="IsDefault">1</prop>
												<prop name="CpRangeHigh">0</prop>
												<obj name="ChannelProp" class="ChannelProperty" version="1">
													<prop name="ChannelIdx">0</prop>
												</obj>
												<prop name="ReadOnly">1</prop>
											</obj>
											<obj name="PropertyObject" class="QuantCpLowProp" version="4">
												<prop name="PropertyTypeName">Cp Low</prop>
												<prop name="Position">7</prop>
												<prop name="IsDefault">1</prop>
												<prop name="CpRangeLow">0</prop>
												<obj name="ChannelProp" class="ChannelProperty" version="1">
													<prop name="ChannelIdx">0</prop>
												</obj>
												<prop name="ReadOnly">1</prop>
											</obj>
											<obj name="PropertyObject" class="RQEffProp" version="4">
												<prop name="PropertyTypeName">Efficiency</prop>
												<prop name="Position">7</prop>
												<prop name="IsDefault">1</prop>
												<prop name="Efficiency">2</prop>
												<obj name="ChannelProp" class="ChannelProperty" version="1">
													<prop name="ChannelIdx">0</prop>
												</obj>
											</obj>
											<obj name="PropertyObject" class="ChannelGenotype" version="4">
												<prop name="PropertyTypeName">Melt Geno Genotype</prop>
												<prop name="Position">7</prop>
												<prop name="IsDefault">1</prop>
												<prop name="ReadOnly">1</prop>
												<obj name="ChannelProp" class="ChannelProperty" version="1">
													<prop name="ChannelIdx">0</prop>
												</obj>
											</obj>
											<obj name="PropertyObject" class="GroupChannelTypeProp" version="4">
												<prop name="PropertyTypeName">Melt Geno Sample Type</prop>
												<prop name="Position">7</prop>
												<prop name="IsDefault">0</prop>
												<prop name="GroupSampleType">mstUnknown</prop>
												<obj name="ChannelProp" class="ChannelProperty" version="1">
													<prop name="ChannelIdx">0</prop>
												</obj>
											</obj>
											<obj name="PropertyObject" class="QuantSampleTypeProperty" version="4">
												<prop name="PropertyTypeName">Quantification Sample Type</prop>
												<prop name="Position">7</prop>
												<prop name="IsDefault">0</prop>
												<prop name="SampleType">qsUnknown</prop>
												<obj name="ChannelProp" class="ChannelProperty" version="1">
													<prop name="ChannelIdx">0</prop>
												</obj>
											</obj>
											<obj name="PropertyObject" class="ChannelGenotype" version="4">
												<prop name="PropertyTypeName">Scanning Genotype</prop>
												<prop name="Position">7</prop>
												<prop name="IsDefault">1</prop>
												<prop name="ReadOnly">1</prop>
												<obj name="ChannelProp" class="ChannelProperty" version="1">
													<prop name="ChannelIdx">0</prop>
												</obj>
											</obj>
											<obj name="PropertyObject" class="GroupChannelTypeProp" version="4">
												<prop name="PropertyTypeName">Scanning Sample Type</prop>
												<prop name="Position">7</prop>
												<prop name="IsDefault">0</prop>
												<prop name="GroupSampleType">mstUnknown</prop>
												<obj name="ChannelProp" class="ChannelProperty" version="1">
													<prop name="ChannelIdx">0</prop>
												</obj>
											</obj>
											<obj name="PropertyObject" class="TargetName" version="4">
												<prop name="PropertyTypeName">Target Name</prop>
												<prop name="Position">7</prop>
												<prop name="IsDefault">0</prop>
												<prop name="name">miR-182</prop>
												<obj name="ChannelProp" class="ChannelProperty" version="1">
													<prop name="ChannelIdx">0</prop>
												</obj>
											</obj>
											<obj name="PropertyObject" class="RQTargetProperty" version="4">
												<prop name="PropertyTypeName">Target Type</prop>
												<prop name="Position">7</prop>
												<prop name="IsDefault">0</prop>
												<prop name="TargetType">dtTarget</prop>
												<obj name="ChannelProp" class="ChannelProperty" version="1">
													<prop name="ChannelIdx">0</prop>
												</obj>
											</obj>
										</list>
									</obj>
								</list>
							</obj>
						</obj>
						<prop name="ChannelPropertyCount">1</prop>
						<prop name="ContainerPosition">7</prop>
						<prop name="HasSampleProperties">1</prop>
						<obj name="SampleProperties" class="PropertyList" version="1">
							<list name="emlist" count="14">
								<obj name="PropertyObject" class="SamplePrefColor" version="4">
									<prop name="PropertyTypeName">Color</prop>
									<prop name="Position">7</prop>
									<prop name="IsDefault">0</prop>
									<prop name="Color">$00FFFF0F</prop>
								</obj>
								<obj name="PropertyObject" class="DominantChannelProp" version="4">
									<prop name="PropertyTypeName">Dominant Channel</prop>
									<prop name="Position">7</prop>
									<prop name="IsDefault">0</prop>
									<prop name="DominantChannel">0</prop>
								</obj>
								<obj name="PropertyObject" class="Genotype" version="4">
									<prop name="PropertyTypeName">EndPt Genotype</prop>
									<prop name="Position">7</prop>
									<prop name="IsDefault">1</prop>
									<prop name="ReadOnly">1</prop>
								</obj>
								<obj name="PropertyObject" class="GroupingSample" version="4">
									<prop name="PropertyTypeName">EndPt Sample Type</prop>
									<prop name="Position">7</prop>
									<prop name="IsDefault">0</prop>
									<prop name="GroupSampleType">mstUnknown</prop>
								</obj>
								<obj name="PropertyObject" class="SamplePrefLineStyle" version="4">
									<prop name="PropertyTypeName">Line Style</prop>
									<prop name="Position">7</prop>
									<prop name="IsDefault">0</prop>
									<prop name="LineStyle">psSolid</prop>
								</obj>
								<obj name="PropertyObject" class="GenSampleEditNotes" version="4">
									<prop name="PropertyTypeName">Notes</prop>
									<prop name="Position">7</prop>
									<prop name="IsDefault">1</prop>
								</obj>
								<obj name="PropertyObject" class="SamplePrefPointStyle" version="4">
									<prop name="PropertyTypeName">Point Style</prop>
									<prop name="Position">7</prop>
									<prop name="IsDefault">0</prop>
									<prop name="PointStyle">psNothing</prop>
								</obj>
								<obj name="PropertyObject" class="GenSampleEditPosition" version="4">
									<prop name="PropertyTypeName">Position</prop>
									<prop name="Position">7</prop>
									<prop name="IsDefault">1</prop>
								</obj>
								<obj name="PropertyObject" class="GenSampleEditReplicate" version="4">
									<prop name="PropertyTypeName">Replicate of</prop>
									<prop name="Position">7</prop>
									<prop name="IsDefault">0</prop>
									<prop name="ReplicateOf">6</prop>
								</obj>
								<obj name="PropertyObject" class="HTCSampleID" version="4">
									<prop name="PropertyTypeName">Sample ID</prop>
									<prop name="Position">7</prop>
									<prop name="IsDefault">1</prop>
								</obj>
								<obj name="PropertyObject" class="GenSampleEditName" version="4">
									<prop name="PropertyTypeName">Sample Name</prop>
									<prop name="Position">7</prop>
									<prop name="IsDefault">0</prop>
									<prop name="name">548T</prop>
								</obj>
								<obj name="PropertyObject" class="HTCSamplePrepNotes" version="4">
									<prop name="PropertyTypeName">Sample Prep Notes</prop>
									<prop name="Position">7</prop>
									<prop name="IsDefault">1</prop>
								</obj>
								<obj name="PropertyObject" class="GenSampleEditSubset" version="4">
									<prop name="PropertyTypeName">Subsets</prop>
									<prop name="Position">7</prop>
									<prop name="IsDefault">1</prop>
								</obj>
								<obj name="PropertyObject" class="SamplePrefWidth" version="5">
									<prop name="PropertyTypeName">Width</prop>
									<prop name="Position">7</prop>
									<prop name="IsDefault">1</prop>
									<prop name="Width">1</prop>
								</obj>
							</list>
						</obj>
					</obj>
					<obj name="item" class="SamplePropInfo" version="1">
						<obj name="ChannelProperties" class="ChanPropList" version="2">
							<obj name="ChannelProperties" class="EMList" version="1">
								<list name="emlist" count="1">
									<obj name="item" class="PropertyList" version="1">
										<list name="emlist" count="12">
											<obj name="PropertyObject" class="RQSampleTargetProperty" version="4">
												<prop name="PropertyTypeName">Combined Sample and Target Type</prop>
												<prop name="Position">8</prop>
												<prop name="IsDefault">0</prop>
												<obj name="ChannelProp" class="ChannelProperty" version="1">
													<prop name="ChannelIdx">0</prop>
												</obj>
											</obj>
											<obj name="PropertyObject" class="QuantConcProperty" version="4">
												<prop name="PropertyTypeName">Concentration</prop>
												<prop name="Position">8</prop>
												<prop name="IsDefault">1</prop>
												<prop name="Concentration">0</prop>
												<obj name="ChannelProp" class="ChannelProperty" version="1">
													<prop name="ChannelIdx">0</prop>
												</obj>
												<prop name="ReadOnly">1</prop>
											</obj>
											<obj name="PropertyObject" class="QuantCpHighProp" version="4">
												<prop name="PropertyTypeName">Cp High</prop>
												<prop name="Position">8</prop>
												<prop name="IsDefault">1</prop>
												<prop name="CpRangeHigh">0</prop>
												<obj name="ChannelProp" class="ChannelProperty" version="1">
													<prop name="ChannelIdx">0</prop>
												</obj>
												<prop name="ReadOnly">1</prop>
											</obj>
											<obj name="PropertyObject" class="QuantCpLowProp" version="4">
												<prop name="PropertyTypeName">Cp Low</prop>
												<prop name="Position">8</prop>
												<prop name="IsDefault">1</prop>
												<prop name="CpRangeLow">0</prop>
												<obj name="ChannelProp" class="ChannelProperty" version="1">
													<prop name="ChannelIdx">0</prop>
												</obj>
												<prop name="ReadOnly">1</prop>
											</obj>
											<obj name="PropertyObject" class="RQEffProp" version="4">
												<prop name="PropertyTypeName">Efficiency</prop>
												<prop name="Position">8</prop>
												<prop name="IsDefault">1</prop>
												<prop name="Efficiency">2</prop>
												<obj name="ChannelProp" class="ChannelProperty" version="1">
													<prop name="ChannelIdx">0</prop>
												</obj>
											</obj>
											<obj name="PropertyObject" class="ChannelGenotype" version="4">
												<prop name="PropertyTypeName">Melt Geno Genotype</prop>
												<prop name="Position">8</prop>
												<prop name="IsDefault">1</prop>
												<prop name="ReadOnly">1</prop>
												<obj name="ChannelProp" class="ChannelProperty" version="1">
													<prop name="ChannelIdx">0</prop>
												</obj>
											</obj>
											<obj name="PropertyObject" class="GroupChannelTypeProp" version="4">
												<prop name="PropertyTypeName">Melt Geno Sample Type</prop>
												<prop name="Position">8</prop>
												<prop name="IsDefault">0</prop>
												<prop name="GroupSampleType">mstUnknown</prop>
												<obj name="ChannelProp" class="ChannelProperty" version="1">
													<prop name="ChannelIdx">0</prop>
												</obj>
											</obj>
											<obj name="PropertyObject" class="QuantSampleTypeProperty" version="4">
												<prop name="PropertyTypeName">Quantification Sample Type</prop>
												<prop name="Position">8</prop>
												<prop name="IsDefault">0</prop>
												<prop name="SampleType">qsUnknown</prop>
												<obj name="ChannelProp" class="ChannelProperty" version="1">
													<prop name="ChannelIdx">0</prop>
												</obj>
											</obj>
											<obj name="PropertyObject" class="ChannelGenotype" version="4">
												<prop name="PropertyTypeName">Scanning Genotype</prop>
												<prop name="Position">8</prop>
												<prop name="IsDefault">1</prop>
												<prop name="ReadOnly">1</prop>
												<obj name="ChannelProp" class="ChannelProperty" version="1">
													<prop name="ChannelIdx">0</prop>
												</obj>
											</obj>
											<obj name="PropertyObject" class="GroupChannelTypeProp" version="4">
												<prop name="PropertyTypeName">Scanning Sample Type</prop>
												<prop name="Position">8</prop>
												<prop name="IsDefault">0</prop>
												<prop name="GroupSampleType">mstUnknown</prop>
												<obj name="ChannelProp" class="ChannelProperty" version="1">
													<prop name="ChannelIdx">0</prop>
												</obj>
											</obj>
											<obj name="PropertyObject" class="TargetName" version="4">
												<prop name="PropertyTypeName">Target Name</prop>
												<prop name="Position">8</prop>
												<prop name="IsDefault">0</prop>
												<prop name="name">miR-182</prop>
												<obj name="ChannelProp" class="ChannelProperty" version="1">
													<prop name="ChannelIdx">0</prop>
												</obj>
											</obj>
											<obj name="PropertyObject" class="RQTargetProperty" version="4">
												<prop name="PropertyTypeName">Target Type</prop>
												<prop name="Position">8</prop>
												<prop name="IsDefault">0</prop>
												<prop name="TargetType">dtTarget</prop>
												<obj name="ChannelProp" class="ChannelProperty" version="1">
													<prop name="ChannelIdx">0</prop>
												</obj>
											</obj>
										</list>
									</obj>
								</list>
							</obj>
						</obj>
						<prop name="ChannelPropertyCount">1</prop>
						<prop name="ContainerPosition">8</prop>
						<prop name="HasSampleProperties">1</prop>
						<obj name="SampleProperties" class="PropertyList" version="1">
							<list name="emlist" count="14">
								<obj name="PropertyObject" class="SamplePrefColor" version="4">
									<prop name="PropertyTypeName">Color</prop>
									<prop name="Position">8</prop>
									<prop name="IsDefault">0</prop>
									<prop name="Color">$00404000</prop>
								</obj>
								<obj name="PropertyObject" class="DominantChannelProp" version="4">
									<prop name="PropertyTypeName">Dominant Channel</prop>
									<prop name="Position">8</prop>
									<prop name="IsDefault">0</prop>
									<prop name="DominantChannel">0</prop>
								</obj>
								<obj name="PropertyObject" class="Genotype" version="4">
									<prop name="PropertyTypeName">EndPt Genotype</prop>
									<prop name="Position">8</prop>
									<prop name="IsDefault">1</prop>
									<prop name="ReadOnly">1</prop>
								</obj>
								<obj name="PropertyObject" class="GroupingSample" version="4">
									<prop name="PropertyTypeName">EndPt Sample Type</prop>
									<prop name="Position">8</prop>
									<prop name="IsDefault">0</prop>
									<prop name="GroupSampleType">mstUnknown</prop>
								</obj>
								<obj name="PropertyObject" class="SamplePrefLineStyle" version="4">
									<prop name="PropertyTypeName">Line Style</prop>
									<prop name="Position">8</prop>
									<prop name="IsDefault">0</prop>
									<prop name="LineStyle">psSolid</prop>
								</obj>
								<obj name="PropertyObject" class="GenSampleEditNotes" version="4">
									<prop name="PropertyTypeName">Notes</prop>
									<prop name="Position">8</prop>
									<prop name="IsDefault">1</prop>
								</obj>
								<obj name="PropertyObject" class="SamplePrefPointStyle" version="4">
									<prop name="PropertyTypeName">Point Style</prop>
									<prop name="Position">8</prop>
									<prop name="IsDefault">0</prop>
									<prop name="PointStyle">psNothing</prop>
								</obj>
								<obj name="PropertyObject" class="GenSampleEditPosition" version="4">
									<prop name="PropertyTypeName">Position</prop>
									<prop name="Position">8</prop>
									<prop name="IsDefault">1</prop>
								</obj>
								<obj name="PropertyObject" class="GenSampleEditReplicate" version="4">
									<prop name="PropertyTypeName">Replicate of</prop>
									<prop name="Position">8</prop>
									<prop name="IsDefault">0</prop>
									<prop name="ReplicateOf">6</prop>
								</obj>
								<obj name="PropertyObject" class="HTCSampleID" version="4">
									<prop name="PropertyTypeName">Sample ID</prop>
									<prop name="Position">8</prop>
									<prop name="IsDefault">1</prop>
								</obj>
								<obj name="PropertyObject" class="GenSampleEditName" version="4">
									<prop name="PropertyTypeName">Sample Name</prop>
									<prop name="Position">8</prop>
									<prop name="IsDefault">0</prop>
									<prop name="name">548T</prop>
								</obj>
								<obj name="PropertyObject" class="HTCSamplePrepNotes" version="4">
									<prop name="PropertyTypeName">Sample Prep Notes</prop>
									<prop name="Position">8</prop>
									<prop name="IsDefault">1</prop>
								</obj>
								<obj name="PropertyObject" class="GenSampleEditSubset" version="4">
									<prop name="PropertyTypeName">Subsets</prop>
									<prop name="Position">8</prop>
									<prop name="IsDefault">1</prop>
								</obj>
								<obj name="PropertyObject" class="SamplePrefWidth" version="5">
									<prop name="PropertyTypeName">Width</prop>
									<prop name="Position">8</prop>
									<prop name="IsDefault">1</prop>
									<prop name="Width">1</prop>
								</obj>
							</list>
						</obj>
					</obj>
					<obj name="item" class="SamplePropInfo" version="1">
						<obj name="ChannelProperties" class="ChanPropList" version="2">
							<obj name="ChannelProperties" class="EMList" version="1">
								<list name="emlist" count="1">
									<obj name="item" class="PropertyList" version="1">
										<list name="emlist" count="12">
											<obj name="PropertyObject" class="RQSampleTargetProperty" version="4">
												<prop name="PropertyTypeName">Combined Sample and Target Type</prop>
												<prop name="Position">9</prop>
												<prop name="IsDefault">0</prop>
												<obj name="ChannelProp" class="ChannelProperty" version="1">
													<prop name="ChannelIdx">0</prop>
												</obj>
											</obj>
											<obj name="PropertyObject" class="QuantConcProperty" version="4">
												<prop name="PropertyTypeName">Concentration</prop>
												<prop name="Position">9</prop>
												<prop name="IsDefault">1</prop>
												<prop name="Concentration">0</prop>
												<obj name="ChannelProp" class="ChannelProperty" version="1">
													<prop name="ChannelIdx">0</prop>
												</obj>
												<prop name="ReadOnly">1</prop>
											</obj>
											<obj name="PropertyObject" class="QuantCpHighProp" version="4">
												<prop name="PropertyTypeName">Cp High</prop>
												<prop name="Position">9</prop>
												<prop name="IsDefault">1</prop>
												<prop name="CpRangeHigh">0</prop>
												<obj name="ChannelProp" class="ChannelProperty" version="1">
													<prop name="ChannelIdx">0</prop>
												</obj>
												<prop name="ReadOnly">1</prop>
											</obj>
											<obj name="PropertyObject" class="QuantCpLowProp" version="4">
												<prop name="PropertyTypeName">Cp Low</prop>
												<prop name="Position">9</prop>
												<prop name="IsDefault">1</prop>
												<prop name="CpRangeLow">0</prop>
												<obj name="ChannelProp" class="ChannelProperty" version="1">
													<prop name="ChannelIdx">0</prop>
												</obj>
												<prop name="ReadOnly">1</prop>
											</obj>
											<obj name="PropertyObject" class="RQEffProp" version="4">
												<prop name="PropertyTypeName">Efficiency</prop>
												<prop name="Position">9</prop>
												<prop name="IsDefault">1</prop>
												<prop name="Efficiency">2</prop>
												<obj name="ChannelProp" class="ChannelProperty" version="1">
													<prop name="ChannelIdx">0</prop>
												</obj>
											</obj>
											<obj name="PropertyObject" class="ChannelGenotype" version="4">
												<prop name="PropertyTypeName">Melt Geno Genotype</prop>
												<prop name="Position">9</prop>
												<prop name="IsDefault">1</prop>
												<prop name="ReadOnly">1</prop>
												<obj name="ChannelProp" class="ChannelProperty" version="1">
													<prop name="ChannelIdx">0</prop>
												</obj>
											</obj>
											<obj name="PropertyObject" class="GroupChannelTypeProp" version="4">
												<prop name="PropertyTypeName">Melt Geno Sample Type</prop>
												<prop name="Position">9</prop>
												<prop name="IsDefault">0</prop>
												<prop name="GroupSampleType">mstUnknown</prop>
												<obj name="ChannelProp" class="ChannelProperty" version="1">
													<prop name="ChannelIdx">0</prop>
												</obj>
											</obj>
											<obj name="PropertyObject" class="QuantSampleTypeProperty" version="4">
												<prop name="PropertyTypeName">Quantification Sample Type</prop>
												<prop name="Position">9</prop>
												<prop name="IsDefault">0</prop>
												<prop name="SampleType">qsUnknown</prop>
												<obj name="ChannelProp" class="ChannelProperty" version="1">
													<prop name="ChannelIdx">0</prop>
												</obj>
											</obj>
											<obj name="PropertyObject" class="ChannelGenotype" version="4">
												<prop name="PropertyTypeName">Scanning Genotype</prop>
												<prop name="Position">9</prop>
												<prop name="IsDefault">1</prop>
												<prop name="ReadOnly">1</prop>
												<obj name="ChannelProp" class="ChannelProperty" version="1">
													<prop name="ChannelIdx">0</prop>
												</obj>
											</obj>
											<obj name="PropertyObject" class="GroupChannelTypeProp" version="4">
												<prop name="PropertyTypeName">Scanning Sample Type</prop>
												<prop name="Position">9</prop>
												<prop name="IsDefault">0</prop>
												<prop name="GroupSampleType">mstUnknown</prop>
												<obj name="ChannelProp" class="ChannelProperty" version="1">
													<prop name="ChannelIdx">0</prop>
												</obj>
											</obj>
											<obj name="PropertyObject" class="TargetName" version="4">
												<prop name="PropertyTypeName">Target Name</prop>
												<prop name="Position">9</prop>
												<prop name="IsDefault">0</prop>
												<prop name="name">miR-494</prop>
												<obj name="ChannelProp" class="ChannelProperty" version="1">
													<prop name="ChannelIdx">0</prop>
												</obj>
											</obj>
											<obj name="PropertyObject" class="RQTargetProperty" version="4">
												<prop name="PropertyTypeName">Target Type</prop>
												<prop name="Position">9</prop>
												<prop name="IsDefault">0</prop>
												<prop name="TargetType">dtTarget</prop>
												<obj name="ChannelProp" class="ChannelProperty" version="1">
													<prop name="ChannelIdx">0</prop>
												</obj>
											</obj>
										</list>
									</obj>
								</list>
							</obj>
						</obj>
						<prop name="ChannelPropertyCount">1</prop>
						<prop name="ContainerPosition">9</prop>
						<prop name="HasSampleProperties">1</prop>
						<obj name="SampleProperties" class="PropertyList" version="1">
							<list name="emlist" count="14">
								<obj name="PropertyObject" class="SamplePrefColor" version="4">
									<prop name="PropertyTypeName">Color</prop>
									<prop name="Position">9</prop>
									<prop name="IsDefault">0</prop>
									<prop name="Color">$004080FF</prop>
								</obj>
								<obj name="PropertyObject" class="DominantChannelProp" version="4">
									<prop name="PropertyTypeName">Dominant Channel</prop>
									<prop name="Position">9</prop>
									<prop name="IsDefault">0</prop>
									<prop name="DominantChannel">0</prop>
								</obj>
								<obj name="PropertyObject" class="Genotype" version="4">
									<prop name="PropertyTypeName">EndPt Genotype</prop>
									<prop name="Position">9</prop>
									<prop name="IsDefault">1</prop>
									<prop name="ReadOnly">1</prop>
								</obj>
								<obj name="PropertyObject" class="GroupingSample" version="4">
									<prop name="PropertyTypeName">EndPt Sample Type</prop>
									<prop name="Position">9</prop>
									<prop name="IsDefault">0</prop>
									<prop name="GroupSampleType">mstUnknown</prop>
								</obj>
								<obj name="PropertyObject" class="SamplePrefLineStyle" version="4">
									<prop name="PropertyTypeName">Line Style</prop>
									<prop name="Position">9</prop>
									<prop name="IsDefault">0</prop>
									<prop name="LineStyle">psSolid</prop>
								</obj>
								<obj name="PropertyObject" class="GenSampleEditNotes" version="4">
									<prop name="PropertyTypeName">Notes</prop>
									<prop name="Position">9</prop>
									<prop name="IsDefault">1</prop>
								</obj>
								<obj name="PropertyObject" class="SamplePrefPointStyle" version="4">
									<prop name="PropertyTypeName">Point Style</prop>
									<prop name="Position">9</prop>
									<prop name="IsDefault">0</prop>
									<prop name="PointStyle">psNothing</prop>
								</obj>
								<obj name="PropertyObject" class="GenSampleEditPosition" version="4">
									<prop name="PropertyTypeName">Position</prop>
									<prop name="Position">9</prop>
									<prop name="IsDefault">1</prop>
								</obj>
								<obj name="PropertyObject" class="GenSampleEditReplicate" version="4">
									<prop name="PropertyTypeName">Replicate of</prop>
									<prop name="Position">9</prop>
									<prop name="IsDefault">0</prop>
									<prop name="ReplicateOf">9</prop>
								</obj>
								<obj name="PropertyObject" class="HTCSampleID" version="4">
									<prop name="PropertyTypeName">Sample ID</prop>
									<prop name="Position">9</prop>
									<prop name="IsDefault">1</prop>
								</obj>
								<obj name="PropertyObject" class="GenSampleEditName" version="4">
									<prop name="PropertyTypeName">Sample Name</prop>
									<prop name="Position">9</prop>
									<prop name="IsDefault">0</prop>
									<prop name="name">548T</prop>
								</obj>
								<obj name="PropertyObject" class="HTCSamplePrepNotes" version="4">
									<prop name="PropertyTypeName">Sample Prep Notes</prop>
									<prop name="Position">9</prop>
									<prop name="IsDefault">1</prop>
								</obj>
								<obj name="PropertyObject" class="GenSampleEditSubset" version="4">
									<prop name="PropertyTypeName">Subsets</prop>
									<prop name="Position">9</prop>
									<prop name="IsDefault">1</prop>
								</obj>
								<obj name="PropertyObject" class="SamplePrefWidth" version="5">
									<prop name="PropertyTypeName">Width</prop>
									<prop name="Position">9</prop>
									<prop name="IsDefault">1</prop>
									<prop name="Width">1</prop>
								</obj>
							</list>
						</obj>
					</obj>
					<obj name="item" class="SamplePropInfo" version="1">
						<obj name="ChannelProperties" class="ChanPropList" version="2">
							<obj name="ChannelProperties" class="EMList" version="1">
								<list name="emlist" count="1">
									<obj name="item" class="PropertyList" version="1">
										<list name="emlist" count="12">
											<obj name="PropertyObject" class="RQSampleTargetProperty" version="4">
												<prop name="PropertyTypeName">Combined Sample and Target Type</prop>
												<prop name="Position">10</prop>
												<prop name="IsDefault">0</prop>
												<obj name="ChannelProp" class="ChannelProperty" version="1">
													<prop name="ChannelIdx">0</prop>
												</obj>
											</obj>
											<obj name="PropertyObject" class="QuantConcProperty" version="4">
												<prop name="PropertyTypeName">Concentration</prop>
												<prop name="Position">10</prop>
												<prop name="IsDefault">1</prop>
												<prop name="Concentration">0</prop>
												<obj name="ChannelProp" class="ChannelProperty" version="1">
													<prop name="ChannelIdx">0</prop>
												</obj>
												<prop name="ReadOnly">1</prop>
											</obj>
											<obj name="PropertyObject" class="QuantCpHighProp" version="4">
												<prop name="PropertyTypeName">Cp High</prop>
												<prop name="Position">10</prop>
												<prop name="IsDefault">1</prop>
												<prop name="CpRangeHigh">0</prop>
												<obj name="ChannelProp" class="ChannelProperty" version="1">
													<prop name="ChannelIdx">0</prop>
												</obj>
												<prop name="ReadOnly">1</prop>
											</obj>
											<obj name="PropertyObject" class="QuantCpLowProp" version="4">
												<prop name="PropertyTypeName">Cp Low</prop>
												<prop name="Position">10</prop>
												<prop name="IsDefault">1</prop>
												<prop name="CpRangeLow">0</prop>
												<obj name="ChannelProp" class="ChannelProperty" version="1">
													<prop name="ChannelIdx">0</prop>
												</obj>
												<prop name="ReadOnly">1</prop>
											</obj>
											<obj name="PropertyObject" class="RQEffProp" version="4">
												<prop name="PropertyTypeName">Efficiency</prop>
												<prop name="Position">10</prop>
												<prop name="IsDefault">1</prop>
												<prop name="Efficiency">2</prop>
												<obj name="ChannelProp" class="ChannelProperty" version="1">
													<prop name="ChannelIdx">0</prop>
												</obj>
											</obj>
											<obj name="PropertyObject" class="ChannelGenotype" version="4">
												<prop name="PropertyTypeName">Melt Geno Genotype</prop>
												<prop name="Position">10</prop>
												<prop name="IsDefault">1</prop>
												<prop name="ReadOnly">1</prop>
												<obj name="ChannelProp" class="ChannelProperty" version="1">
													<prop name="ChannelIdx">0</prop>
												</obj>
											</obj>
											<obj name="PropertyObject" class="GroupChannelTypeProp" version="4">
												<prop name="PropertyTypeName">Melt Geno Sample Type</prop>
												<prop name="Position">10</prop>
												<prop name="IsDefault">0</prop>
												<prop name="GroupSampleType">mstUnknown</prop>
												<obj name="ChannelProp" class="ChannelProperty" version="1">
													<prop name="ChannelIdx">0</prop>
												</obj>
											</obj>
											<obj name="PropertyObject" class="QuantSampleTypeProperty" version="4">
												<prop name="PropertyTypeName">Quantification Sample Type</prop>
												<prop name="Position">10</prop>
												<prop name="IsDefault">0</prop>
												<prop name="SampleType">qsUnknown</prop>
												<obj name="ChannelProp" class="ChannelProperty" version="1">
													<prop name="ChannelIdx">0</prop>
												</obj>
											</obj>
											<obj name="PropertyObject" class="ChannelGenotype" version="4">
												<prop name="PropertyTypeName">Scanning Genotype</prop>
												<prop name="Position">10</prop>
												<prop name="IsDefault">1</prop>
												<prop name="ReadOnly">1</prop>
												<obj name="ChannelProp" class="ChannelProperty" version="1">
													<prop name="ChannelIdx">0</prop>
												</obj>
											</obj>
											<obj name="PropertyObject" class="GroupChannelTypeProp" version="4">
												<prop name="PropertyTypeName">Scanning Sample Type</prop>
												<prop name="Position">10</prop>
												<prop name="IsDefault">0</prop>
												<prop name="GroupSampleType">mstUnknown</prop>
												<obj name="ChannelProp" class="ChannelProperty" version="1">
													<prop name="ChannelIdx">0</prop>
												</obj>
											</obj>
											<obj name="PropertyObject" class="TargetName" version="4">
												<prop name="PropertyTypeName">Target Name</prop>
												<prop name="Position">10</prop>
												<prop name="IsDefault">0</prop>
												<prop name="name">miR-494</prop>
												<obj name="ChannelProp" class="ChannelProperty" version="1">
													<prop name="ChannelIdx">0</prop>
												</obj>
											</obj>
											<obj name="PropertyObject" class="RQTargetProperty" version="4">
												<prop name="PropertyTypeName">Target Type</prop>
												<prop name="Position">10</prop>
												<prop name="IsDefault">0</prop>
												<prop name="TargetType">dtTarget</prop>
												<obj name="ChannelProp" class="ChannelProperty" version="1">
													<prop name="ChannelIdx">0</prop>
												</obj>
											</obj>
										</list>
									</obj>
								</list>
							</obj>
						</obj>
						<prop name="ChannelPropertyCount">1</prop>
						<prop name="ContainerPosition">10</prop>
						<prop name="HasSampleProperties">1</prop>
						<obj name="SampleProperties" class="PropertyList" version="1">
							<list name="emlist" count="14">
								<obj name="PropertyObject" class="SamplePrefColor" version="4">
									<prop name="PropertyTypeName">Color</prop>
									<prop name="Position">10</prop>
									<prop name="IsDefault">0</prop>
									<prop name="Color">$00FD0299</prop>
								</obj>
								<obj name="PropertyObject" class="DominantChannelProp" version="4">
									<prop name="PropertyTypeName">Dominant Channel</prop>
									<prop name="Position">10</prop>
									<prop name="IsDefault">0</prop>
									<prop name="DominantChannel">0</prop>
								</obj>
								<obj name="PropertyObject" class="Genotype" version="4">
									<prop name="PropertyTypeName">EndPt Genotype</prop>
									<prop name="Position">10</prop>
									<prop name="IsDefault">1</prop>
									<prop name="ReadOnly">1</prop>
								</obj>
								<obj name="PropertyObject" class="GroupingSample" version="4">
									<prop name="PropertyTypeName">EndPt Sample Type</prop>
									<prop name="Position">10</prop>
									<prop name="IsDefault">0</prop>
									<prop name="GroupSampleType">mstUnknown</prop>
								</obj>
								<obj name="PropertyObject" class="SamplePrefLineStyle" version="4">
									<prop name="PropertyTypeName">Line Style</prop>
									<prop name="Position">10</prop>
									<prop name="IsDefault">0</prop>
									<prop name="LineStyle">psSolid</prop>
								</obj>
								<obj name="PropertyObject" class="GenSampleEditNotes" version="4">
									<prop name="PropertyTypeName">Notes</prop>
									<prop name="Position">10</prop>
									<prop name="IsDefault">1</prop>
								</obj>
								<obj name="PropertyObject" class="SamplePrefPointStyle" version="4">
									<prop name="PropertyTypeName">Point Style</prop>
									<prop name="Position">10</prop>
									<prop name="IsDefault">0</prop>
									<prop name="PointStyle">psNothing</prop>
								</obj>
								<obj name="PropertyObject" class="GenSampleEditPosition" version="4">
									<prop name="PropertyTypeName">Position</prop>
									<prop name="Position">10</prop>
									<prop name="IsDefault">1</prop>
								</obj>
								<obj name="PropertyObject" class="GenSampleEditReplicate" version="4">
									<prop name="PropertyTypeName">Replicate of</prop>
									<prop name="Position">10</prop>
									<prop name="IsDefault">0</prop>
									<prop name="ReplicateOf">9</prop>
								</obj>
								<obj name="PropertyObject" class="HTCSampleID" version="4">
									<prop name="PropertyTypeName">Sample ID</prop>
									<prop name="Position">10</prop>
									<prop name="IsDefault">1</prop>
								</obj>
								<obj name="PropertyObject" class="GenSampleEditName" version="4">
									<prop name="PropertyTypeName">Sample Name</prop>
									<prop name="Position">10</prop>
									<prop name="IsDefault">0</prop>
									<prop name="name">548T</prop>
								</obj>
								<obj name="PropertyObject" class="HTCSamplePrepNotes" version="4">
									<prop name="PropertyTypeName">Sample Prep Notes</prop>
									<prop name="Position">10</prop>
									<prop name="IsDefault">1</prop>
								</obj>
								<obj name="PropertyObject" class="GenSampleEditSubset" version="4">
									<prop name="PropertyTypeName">Subsets</prop>
									<prop name="Position">10</prop>
									<prop name="IsDefault">1</prop>
								</obj>
								<obj name="PropertyObject" class="SamplePrefWidth" version="5">
									<prop name="PropertyTypeName">Width</prop>
									<prop name="Position">10</prop>
									<prop name="IsDefault">1</prop>
									<prop name="Width">1</prop>
								</obj>
							</list>
						</obj>
					</obj>
					<obj name="item" class="SamplePropInfo" version="1">
						<obj name="ChannelProperties" class="ChanPropList" version="2">
							<obj name="ChannelProperties" class="EMList" version="1">
								<list name="emlist" count="1">
									<obj name="item" class="PropertyList" version="1">
										<list name="emlist" count="12">
											<obj name="PropertyObject" class="RQSampleTargetProperty" version="4">
												<prop name="PropertyTypeName">Combined Sample and Target Type</prop>
												<prop name="Position">11</prop>
												<prop name="IsDefault">0</prop>
												<obj name="ChannelProp" class="ChannelProperty" version="1">
													<prop name="ChannelIdx">0</prop>
												</obj>
											</obj>
											<obj name="PropertyObject" class="QuantConcProperty" version="4">
												<prop name="PropertyTypeName">Concentration</prop>
												<prop name="Position">11</prop>
												<prop name="IsDefault">1</prop>
												<prop name="Concentration">0</prop>
												<obj name="ChannelProp" class="ChannelProperty" version="1">
													<prop name="ChannelIdx">0</prop>
												</obj>
												<prop name="ReadOnly">1</prop>
											</obj>
											<obj name="PropertyObject" class="QuantCpHighProp" version="4">
												<prop name="PropertyTypeName">Cp High</prop>
												<prop name="Position">11</prop>
												<prop name="IsDefault">1</prop>
												<prop name="CpRangeHigh">0</prop>
												<obj name="ChannelProp" class="ChannelProperty" version="1">
													<prop name="ChannelIdx">0</prop>
												</obj>
												<prop name="ReadOnly">1</prop>
											</obj>
											<obj name="PropertyObject" class="QuantCpLowProp" version="4">
												<prop name="PropertyTypeName">Cp Low</prop>
												<prop name="Position">11</prop>
												<prop name="IsDefault">1</prop>
												<prop name="CpRangeLow">0</prop>
												<obj name="ChannelProp" class="ChannelProperty" version="1">
													<prop name="ChannelIdx">0</prop>
												</obj>
												<prop name="ReadOnly">1</prop>
											</obj>
											<obj name="PropertyObject" class="RQEffProp" version="4">
												<prop name="PropertyTypeName">Efficiency</prop>
												<prop name="Position">11</prop>
												<prop name="IsDefault">1</prop>
												<prop name="Efficiency">2</prop>
												<obj name="ChannelProp" class="ChannelProperty" version="1">
													<prop name="ChannelIdx">0</prop>
												</obj>
											</obj>
											<obj name="PropertyObject" class="ChannelGenotype" version="4">
												<prop name="PropertyTypeName">Melt Geno Genotype</prop>
												<prop name="Position">11</prop>
												<prop name="IsDefault">1</prop>
												<prop name="ReadOnly">1</prop>
												<obj name="ChannelProp" class="ChannelProperty" version="1">
													<prop name="ChannelIdx">0</prop>
												</obj>
											</obj>
											<obj name="PropertyObject" class="GroupChannelTypeProp" version="4">
												<prop name="PropertyTypeName">Melt Geno Sample Type</prop>
												<prop name="Position">11</prop>
												<prop name="IsDefault">0</prop>
												<prop name="GroupSampleType">mstUnknown</prop>
												<obj name="ChannelProp" class="ChannelProperty" version="1">
													<prop name="ChannelIdx">0</prop>
												</obj>
											</obj>
											<obj name="PropertyObject" class="QuantSampleTypeProperty" version="4">
												<prop name="PropertyTypeName">Quantification Sample Type</prop>
												<prop name="Position">11</prop>
												<prop name="IsDefault">0</prop>
												<prop name="SampleType">qsUnknown</prop>
												<obj name="ChannelProp" class="ChannelProperty" version="1">
													<prop name="ChannelIdx">0</prop>
												</obj>
											</obj>
											<obj name="PropertyObject" class="ChannelGenotype" version="4">
												<prop name="PropertyTypeName">Scanning Genotype</prop>
												<prop name="Position">11</prop>
												<prop name="IsDefault">1</prop>
												<prop name="ReadOnly">1</prop>
												<obj name="ChannelProp" class="ChannelProperty" version="1">
													<prop name="ChannelIdx">0</prop>
												</obj>
											</obj>
											<obj name="PropertyObject" class="GroupChannelTypeProp" version="4">
												<prop name="PropertyTypeName">Scanning Sample Type</prop>
												<prop name="Position">11</prop>
												<prop name="IsDefault">0</prop>
												<prop name="GroupSampleType">mstUnknown</prop>
												<obj name="ChannelProp" class="ChannelProperty" version="1">
													<prop name="ChannelIdx">0</prop>
												</obj>
											</obj>
											<obj name="PropertyObject" class="TargetName" version="4">
												<prop name="PropertyTypeName">Target Name</prop>
												<prop name="Position">11</prop>
												<prop name="IsDefault">0</prop>
												<prop name="name">miR-494</prop>
												<obj name="ChannelProp" class="ChannelProperty" version="1">
													<prop name="ChannelIdx">0</prop>
												</obj>
											</obj>
											<obj name="PropertyObject" class="RQTargetProperty" version="4">
												<prop name="PropertyTypeName">Target Type</prop>
												<prop name="Position">11</prop>
												<prop name="IsDefault">0</prop>
												<prop name="TargetType">dtTarget</prop>
												<obj name="ChannelProp" class="ChannelProperty" version="1">
													<prop name="ChannelIdx">0</prop>
												</obj>
											</obj>
										</list>
									</obj>
								</list>
							</obj>
						</obj>
						<prop name="ChannelPropertyCount">1</prop>
						<prop name="ContainerPosition">11</prop>
						<prop name="HasSampleProperties">1</prop>
						<obj name="SampleProperties" class="PropertyList" version="1">
							<list name="emlist" count="14">
								<obj name="PropertyObject" class="SamplePrefColor" version="4">
									<prop name="PropertyTypeName">Color</prop>
									<prop name="Position">11</prop>
									<prop name="IsDefault">0</prop>
									<prop name="Color">$0026C4B8</prop>
								</obj>
								<obj name="PropertyObject" class="DominantChannelProp" version="4">
									<prop name="PropertyTypeName">Dominant Channel</prop>
									<prop name="Position">11</prop>
									<prop name="IsDefault">0</prop>
									<prop name="DominantChannel">0</prop>
								</obj>
								<obj name="PropertyObject" class="Genotype" version="4">
									<prop name="PropertyTypeName">EndPt Genotype</prop>
									<prop name="Position">11</prop>
									<prop name="IsDefault">1</prop>
									<prop name="ReadOnly">1</prop>
								</obj>
								<obj name="PropertyObject" class="GroupingSample" version="4">
									<prop name="PropertyTypeName">EndPt Sample Type</prop>
									<prop name="Position">11</prop>
									<prop name="IsDefault">0</prop>
									<prop name="GroupSampleType">mstUnknown</prop>
								</obj>
								<obj name="PropertyObject" class="SamplePrefLineStyle" version="4">
									<prop name="PropertyTypeName">Line Style</prop>
									<prop name="Position">11</prop>
									<prop name="IsDefault">0</prop>
									<prop name="LineStyle">psSolid</prop>
								</obj>
								<obj name="PropertyObject" class="GenSampleEditNotes" version="4">
									<prop name="PropertyTypeName">Notes</prop>
									<prop name="Position">11</prop>
									<prop name="IsDefault">1</prop>
								</obj>
								<obj name="PropertyObject" class="SamplePrefPointStyle" version="4">
									<prop name="PropertyTypeName">Point Style</prop>
									<prop name="Position">11</prop>
									<prop name="IsDefault">0</prop>
									<prop name="PointStyle">psNothing</prop>
								</obj>
								<obj name="PropertyObject" class="GenSampleEditPosition" version="4">
									<prop name="PropertyTypeName">Position</prop>
									<prop name="Position">11</prop>
									<prop name="IsDefault">1</prop>
								</obj>
								<obj name="PropertyObject" class="GenSampleEditReplicate" version="4">
									<prop name="PropertyTypeName">Replicate of</prop>
									<prop name="Position">11</prop>
									<prop name="IsDefault">0</prop>
									<prop name="ReplicateOf">9</prop>
								</obj>
								<obj name="PropertyObject" class="HTCSampleID" version="4">
									<prop name="PropertyTypeName">Sample ID</prop>
									<prop name="Position">11</prop>
									<prop name="IsDefault">1</prop>
								</obj>
								<obj name="PropertyObject" class="GenSampleEditName" version="4">
									<prop name="PropertyTypeName">Sample Name</prop>
									<prop name="Position">11</prop>
									<prop name="IsDefault">0</prop>
									<prop name="name">548T</prop>
								</obj>
								<obj name="PropertyObject" class="HTCSamplePrepNotes" version="4">
									<prop name="PropertyTypeName">Sample Prep Notes</prop>
									<prop name="Position">11</prop>
									<prop name="IsDefault">1</prop>
								</obj>
								<obj name="PropertyObject" class="GenSampleEditSubset" version="4">
									<prop name="PropertyTypeName">Subsets</prop>
									<prop name="Position">11</prop>
									<prop name="IsDefault">1</prop>
								</obj>
								<obj name="PropertyObject" class="SamplePrefWidth" version="5">
									<prop name="PropertyTypeName">Width</prop>
									<prop name="Position">11</prop>
									<prop name="IsDefault">1</prop>
									<prop name="Width">1</prop>
								</obj>
							</list>
						</obj>
					</obj>
					<obj name="item" class="SamplePropInfo" version="1">
						<obj name="ChannelProperties" class="ChanPropList" version="2">
							<obj name="ChannelProperties" class="EMList" version="1">
								<list name="emlist" count="1">
									<obj name="item" class="PropertyList" version="1">
										<list name="emlist" count="12">
											<obj name="PropertyObject" class="RQSampleTargetProperty" version="4">
												<prop name="PropertyTypeName">Combined Sample and Target Type</prop>
												<prop name="Position">12</prop>
												<prop name="IsDefault">0</prop>
												<obj name="ChannelProp" class="ChannelProperty" version="1">
													<prop name="ChannelIdx">0</prop>
												</obj>
											</obj>
											<obj name="PropertyObject" class="QuantConcProperty" version="4">
												<prop name="PropertyTypeName">Concentration</prop>
												<prop name="Position">12</prop>
												<prop name="IsDefault">1</prop>
												<prop name="Concentration">0</prop>
												<obj name="ChannelProp" class="ChannelProperty" version="1">
													<prop name="ChannelIdx">0</prop>
												</obj>
												<prop name="ReadOnly">1</prop>
											</obj>
											<obj name="PropertyObject" class="QuantCpHighProp" version="4">
												<prop name="PropertyTypeName">Cp High</prop>
												<prop name="Position">12</prop>
												<prop name="IsDefault">1</prop>
												<prop name="CpRangeHigh">0</prop>
												<obj name="ChannelProp" class="ChannelProperty" version="1">
													<prop name="ChannelIdx">0</prop>
												</obj>
												<prop name="ReadOnly">1</prop>
											</obj>
											<obj name="PropertyObject" class="QuantCpLowProp" version="4">
												<prop name="PropertyTypeName">Cp Low</prop>
												<prop name="Position">12</prop>
												<prop name="IsDefault">1</prop>
												<prop name="CpRangeLow">0</prop>
												<obj name="ChannelProp" class="ChannelProperty" version="1">
													<prop name="ChannelIdx">0</prop>
												</obj>
												<prop name="ReadOnly">1</prop>
											</obj>
											<obj name="PropertyObject" class="RQEffProp" version="4">
												<prop name="PropertyTypeName">Efficiency</prop>
												<prop name="Position">12</prop>
												<prop name="IsDefault">1</prop>
												<prop name="Efficiency">2</prop>
												<obj name="ChannelProp" class="ChannelProperty" version="1">
													<prop name="ChannelIdx">0</prop>
												</obj>
											</obj>
											<obj name="PropertyObject" class="ChannelGenotype" version="4">
												<prop name="PropertyTypeName">Melt Geno Genotype</prop>
												<prop name="Position">12</prop>
												<prop name="IsDefault">1</prop>
												<prop name="ReadOnly">1</prop>
												<obj name="ChannelProp" class="ChannelProperty" version="1">
													<prop name="ChannelIdx">0</prop>
												</obj>
											</obj>
											<obj name="PropertyObject" class="GroupChannelTypeProp" version="4">
												<prop name="PropertyTypeName">Melt Geno Sample Type</prop>
												<prop name="Position">12</prop>
												<prop name="IsDefault">0</prop>
												<prop name="GroupSampleType">mstUnknown</prop>
												<obj name="ChannelProp" class="ChannelProperty" version="1">
													<prop name="ChannelIdx">0</prop>
												</obj>
											</obj>
											<obj name="PropertyObject" class="QuantSampleTypeProperty" version="4">
												<prop name="PropertyTypeName">Quantification Sample Type</prop>
												<prop name="Position">12</prop>
												<prop name="IsDefault">0</prop>
												<prop name="SampleType">qsUnknown</prop>
												<obj name="ChannelProp" class="ChannelProperty" version="1">
													<prop name="ChannelIdx">0</prop>
												</obj>
											</obj>
											<obj name="PropertyObject" class="ChannelGenotype" version="4">
												<prop name="PropertyTypeName">Scanning Genotype</prop>
												<prop name="Position">12</prop>
												<prop name="IsDefault">1</prop>
												<prop name="ReadOnly">1</prop>
												<obj name="ChannelProp" class="ChannelProperty" version="1">
													<prop name="ChannelIdx">0</prop>
												</obj>
											</obj>
											<obj name="PropertyObject" class="GroupChannelTypeProp" version="4">
												<prop name="PropertyTypeName">Scanning Sample Type</prop>
												<prop name="Position">12</prop>
												<prop name="IsDefault">0</prop>
												<prop name="GroupSampleType">mstUnknown</prop>
												<obj name="ChannelProp" class="ChannelProperty" version="1">
													<prop name="ChannelIdx">0</prop>
												</obj>
											</obj>
											<obj name="PropertyObject" class="TargetName" version="4">
												<prop name="PropertyTypeName">Target Name</prop>
												<prop name="Position">12</prop>
												<prop name="IsDefault">0</prop>
												<prop name="name">U44</prop>
												<obj name="ChannelProp" class="ChannelProperty" version="1">
													<prop name="ChannelIdx">0</prop>
												</obj>
											</obj>
											<obj name="PropertyObject" class="RQTargetProperty" version="4">
												<prop name="PropertyTypeName">Target Type</prop>
												<prop name="Position">12</prop>
												<prop name="IsDefault">0</prop>
												<prop name="TargetType">dtReference</prop>
												<obj name="ChannelProp" class="ChannelProperty" version="1">
													<prop name="ChannelIdx">0</prop>
												</obj>
											</obj>
										</list>
									</obj>
								</list>
							</obj>
						</obj>
						<prop name="ChannelPropertyCount">1</prop>
						<prop name="ContainerPosition">12</prop>
						<prop name="HasSampleProperties">1</prop>
						<obj name="SampleProperties" class="PropertyList" version="1">
							<list name="emlist" count="14">
								<obj name="PropertyObject" class="SamplePrefColor" version="4">
									<prop name="PropertyTypeName">Color</prop>
									<prop name="Position">12</prop>
									<prop name="IsDefault">0</prop>
									<prop name="Color">$00FF8000</prop>
								</obj>
								<obj name="PropertyObject" class="DominantChannelProp" version="4">
									<prop name="PropertyTypeName">Dominant Channel</prop>
									<prop name="Position">12</prop>
									<prop name="IsDefault">0</prop>
									<prop name="DominantChannel">0</prop>
								</obj>
								<obj name="PropertyObject" class="Genotype" version="4">
									<prop name="PropertyTypeName">EndPt Genotype</prop>
									<prop name="Position">12</prop>
									<prop name="IsDefault">1</prop>
									<prop name="ReadOnly">1</prop>
								</obj>
								<obj name="PropertyObject" class="GroupingSample" version="4">
									<prop name="PropertyTypeName">EndPt Sample Type</prop>
									<prop name="Position">12</prop>
									<prop name="IsDefault">0</prop>
									<prop name="GroupSampleType">mstUnknown</prop>
								</obj>
								<obj name="PropertyObject" class="SamplePrefLineStyle" version="4">
									<prop name="PropertyTypeName">Line Style</prop>
									<prop name="Position">12</prop>
									<prop name="IsDefault">0</prop>
									<prop name="LineStyle">psSolid</prop>
								</obj>
								<obj name="PropertyObject" class="GenSampleEditNotes" version="4">
									<prop name="PropertyTypeName">Notes</prop>
									<prop name="Position">12</prop>
									<prop name="IsDefault">1</prop>
								</obj>
								<obj name="PropertyObject" class="SamplePrefPointStyle" version="4">
									<prop name="PropertyTypeName">Point Style</prop>
									<prop name="Position">12</prop>
									<prop name="IsDefault">0</prop>
									<prop name="PointStyle">psNothing</prop>
								</obj>
								<obj name="PropertyObject" class="GenSampleEditPosition" version="4">
									<prop name="PropertyTypeName">Position</prop>
									<prop name="Position">12</prop>
									<prop name="IsDefault">1</prop>
								</obj>
								<obj name="PropertyObject" class="GenSampleEditReplicate" version="4">
									<prop name="PropertyTypeName">Replicate of</prop>
									<prop name="Position">12</prop>
									<prop name="IsDefault">0</prop>
									<prop name="ReplicateOf">12</prop>
								</obj>
								<obj name="PropertyObject" class="HTCSampleID" version="4">
									<prop name="PropertyTypeName">Sample ID</prop>
									<prop name="Position">12</prop>
									<prop name="IsDefault">1</prop>
								</obj>
								<obj name="PropertyObject" class="GenSampleEditName" version="4">
									<prop name="PropertyTypeName">Sample Name</prop>
									<prop name="Position">12</prop>
									<prop name="IsDefault">0</prop>
									<prop name="name">10598T</prop>
								</obj>
								<obj name="PropertyObject" class="HTCSamplePrepNotes" version="4">
									<prop name="PropertyTypeName">Sample Prep Notes</prop>
									<prop name="Position">12</prop>
									<prop name="IsDefault">1</prop>
								</obj>
								<obj name="PropertyObject" class="GenSampleEditSubset" version="4">
									<prop name="PropertyTypeName">Subsets</prop>
									<prop name="Position">12</prop>
									<prop name="IsDefault">1</prop>
								</obj>
								<obj name="PropertyObject" class="SamplePrefWidth" version="5">
									<prop name="PropertyTypeName">Width</prop>
									<prop name="Position">12</prop>
									<prop name="IsDefault">1</prop>
									<prop name="Width">1</prop>
								</obj>
							</list>
						</obj>
					</obj>
					<obj name="item" class="SamplePropInfo" version="1">
						<obj name="ChannelProperties" class="ChanPropList" version="2">
							<obj name="ChannelProperties" class="EMList" version="1">
								<list name="emlist" count="1">
									<obj name="item" class="PropertyList" version="1">
										<list name="emlist" count="12">
											<obj name="PropertyObject" class="RQSampleTargetProperty" version="4">
												<prop name="PropertyTypeName">Combined Sample and Target Type</prop>
												<prop name="Position">13</prop>
												<prop name="IsDefault">0</prop>
												<obj name="ChannelProp" class="ChannelProperty" version="1">
													<prop name="ChannelIdx">0</prop>
												</obj>
											</obj>
											<obj name="PropertyObject" class="QuantConcProperty" version="4">
												<prop name="PropertyTypeName">Concentration</prop>
												<prop name="Position">13</prop>
												<prop name="IsDefault">1</prop>
												<prop name="Concentration">0</prop>
												<obj name="ChannelProp" class="ChannelProperty" version="1">
													<prop name="ChannelIdx">0</prop>
												</obj>
												<prop name="ReadOnly">1</prop>
											</obj>
											<obj name="PropertyObject" class="QuantCpHighProp" version="4">
												<prop name="PropertyTypeName">Cp High</prop>
												<prop name="Position">13</prop>
												<prop name="IsDefault">1</prop>
												<prop name="CpRangeHigh">0</prop>
												<obj name="ChannelProp" class="ChannelProperty" version="1">
													<prop name="ChannelIdx">0</prop>
												</obj>
												<prop name="ReadOnly">1</prop>
											</obj>
											<obj name="PropertyObject" class="QuantCpLowProp" version="4">
												<prop name="PropertyTypeName">Cp Low</prop>
												<prop name="Position">13</prop>
												<prop name="IsDefault">1</prop>
												<prop name="CpRangeLow">0</prop>
												<obj name="ChannelProp" class="ChannelProperty" version="1">
													<prop name="ChannelIdx">0</prop>
												</obj>
												<prop name="ReadOnly">1</prop>
											</obj>
											<obj name="PropertyObject" class="RQEffProp" version="4">
												<prop name="PropertyTypeName">Efficiency</prop>
												<prop name="Position">13</prop>
												<prop name="IsDefault">1</prop>
												<prop name="Efficiency">2</prop>
												<obj name="ChannelProp" class="ChannelProperty" version="1">
													<prop name="ChannelIdx">0</prop>
												</obj>
											</obj>
											<obj name="PropertyObject" class="ChannelGenotype" version="4">
												<prop name="PropertyTypeName">Melt Geno Genotype</prop>
												<prop name="Position">13</prop>
												<prop name="IsDefault">1</prop>
												<prop name="ReadOnly">1</prop>
												<obj name="ChannelProp" class="ChannelProperty" version="1">
													<prop name="ChannelIdx">0</prop>
												</obj>
											</obj>
											<obj name="PropertyObject" class="GroupChannelTypeProp" version="4">
												<prop name="PropertyTypeName">Melt Geno Sample Type</prop>
												<prop name="Position">13</prop>
												<prop name="IsDefault">0</prop>
												<prop name="GroupSampleType">mstUnknown</prop>
												<obj name="ChannelProp" class="ChannelProperty" version="1">
													<prop name="ChannelIdx">0</prop>
												</obj>
											</obj>
											<obj name="PropertyObject" class="QuantSampleTypeProperty" version="4">
												<prop name="PropertyTypeName">Quantification Sample Type</prop>
												<prop name="Position">13</prop>
												<prop name="IsDefault">0</prop>
												<prop name="SampleType">qsUnknown</prop>
												<obj name="ChannelProp" class="ChannelProperty" version="1">
													<prop name="ChannelIdx">0</prop>
												</obj>
											</obj>
											<obj name="PropertyObject" class="ChannelGenotype" version="4">
												<prop name="PropertyTypeName">Scanning Genotype</prop>
												<prop name="Position">13</prop>
												<prop name="IsDefault">1</prop>
												<prop name="ReadOnly">1</prop>
												<obj name="ChannelProp" class="ChannelProperty" version="1">
													<prop name="ChannelIdx">0</prop>
												</obj>
											</obj>
											<obj name="PropertyObject" class="GroupChannelTypeProp" version="4">
												<prop name="PropertyTypeName">Scanning Sample Type</prop>
												<prop name="Position">13</prop>
												<prop name="IsDefault">0</prop>
												<prop name="GroupSampleType">mstUnknown</prop>
												<obj name="ChannelProp" class="ChannelProperty" version="1">
													<prop name="ChannelIdx">0</prop>
												</obj>
											</obj>
											<obj name="PropertyObject" class="TargetName" version="4">
												<prop name="PropertyTypeName">Target Name</prop>
												<prop name="Position">13</prop>
												<prop name="IsDefault">0</prop>
												<prop name="name">U44</prop>
												<obj name="ChannelProp" class="ChannelProperty" version="1">
													<prop name="ChannelIdx">0</prop>
												</obj>
											</obj>
											<obj name="PropertyObject" class="RQTargetProperty" version="4">
												<prop name="PropertyTypeName">Target Type</prop>
												<prop name="Position">13</prop>
												<prop name="IsDefault">0</prop>
												<prop name="TargetType">dtReference</prop>
												<obj name="ChannelProp" class="ChannelProperty" version="1">
													<prop name="ChannelIdx">0</prop>
												</obj>
											</obj>
										</list>
									</obj>
								</list>
							</obj>
						</obj>
						<prop name="ChannelPropertyCount">1</prop>
						<prop name="ContainerPosition">13</prop>
						<prop name="HasSampleProperties">1</prop>
						<obj name="SampleProperties" class="PropertyList" version="1">
							<list name="emlist" count="14">
								<obj name="PropertyObject" class="SamplePrefColor" version="4">
									<prop name="PropertyTypeName">Color</prop>
									<prop name="Position">13</prop>
									<prop name="IsDefault">0</prop>
									<prop name="Color">clRed</prop>
								</obj>
								<obj name="PropertyObject" class="DominantChannelProp" version="4">
									<prop name="PropertyTypeName">Dominant Channel</prop>
									<prop name="Position">13</prop>
									<prop name="IsDefault">0</prop>
									<prop name="DominantChannel">0</prop>
								</obj>
								<obj name="PropertyObject" class="Genotype" version="4">
									<prop name="PropertyTypeName">EndPt Genotype</prop>
									<prop name="Position">13</prop>
									<prop name="IsDefault">1</prop>
									<prop name="ReadOnly">1</prop>
								</obj>
								<obj name="PropertyObject" class="GroupingSample" version="4">
									<prop name="PropertyTypeName">EndPt Sample Type</prop>
									<prop name="Position">13</prop>
									<prop name="IsDefault">0</prop>
									<prop name="GroupSampleType">mstUnknown</prop>
								</obj>
								<obj name="PropertyObject" class="SamplePrefLineStyle" version="4">
									<prop name="PropertyTypeName">Line Style</prop>
									<prop name="Position">13</prop>
									<prop name="IsDefault">0</prop>
									<prop name="LineStyle">psSolid</prop>
								</obj>
								<obj name="PropertyObject" class="GenSampleEditNotes" version="4">
									<prop name="PropertyTypeName">Notes</prop>
									<prop name="Position">13</prop>
									<prop name="IsDefault">1</prop>
								</obj>
								<obj name="PropertyObject" class="SamplePrefPointStyle" version="4">
									<prop name="PropertyTypeName">Point Style</prop>
									<prop name="Position">13</prop>
									<prop name="IsDefault">0</prop>
									<prop name="PointStyle">psNothing</prop>
								</obj>
								<obj name="PropertyObject" class="GenSampleEditPosition" version="4">
									<prop name="PropertyTypeName">Position</prop>
									<prop name="Position">13</prop>
									<prop name="IsDefault">1</prop>
								</obj>
								<obj name="PropertyObject" class="GenSampleEditReplicate" version="4">
									<prop name="PropertyTypeName">Replicate of</prop>
									<prop name="Position">13</prop>
									<prop name="IsDefault">0</prop>
									<prop name="ReplicateOf">12</prop>
								</obj>
								<obj name="PropertyObject" class="HTCSampleID" version="4">
									<prop name="PropertyTypeName">Sample ID</prop>
									<prop name="Position">13</prop>
									<prop name="IsDefault">1</prop>
								</obj>
								<obj name="PropertyObject" class="GenSampleEditName" version="4">
									<prop name="PropertyTypeName">Sample Name</prop>
									<prop name="Position">13</prop>
									<prop name="IsDefault">0</prop>
									<prop name="name">10598T</prop>
								</obj>
								<obj name="PropertyObject" class="HTCSamplePrepNotes" version="4">
									<prop name="PropertyTypeName">Sample Prep Notes</prop>
									<prop name="Position">13</prop>
									<prop name="IsDefault">1</prop>
								</obj>
								<obj name="PropertyObject" class="GenSampleEditSubset" version="4">
									<prop name="PropertyTypeName">Subsets</prop>
									<prop name="Position">13</prop>
									<prop name="IsDefault">1</prop>
								</obj>
								<obj name="PropertyObject" class="SamplePrefWidth" version="5">
									<prop name="PropertyTypeName">Width</prop>
									<prop name="Position">13</prop>
									<prop name="IsDefault">1</prop>
									<prop name="Width">1</prop>
								</obj>
							</list>
						</obj>
					</obj>
					<obj name="item" class="SamplePropInfo" version="1">
						<obj name="ChannelProperties" class="ChanPropList" version="2">
							<obj name="ChannelProperties" class="EMList" version="1">
								<list name="emlist" count="1">
									<obj name="item" class="PropertyList" version="1">
										<list name="emlist" count="12">
											<obj name="PropertyObject" class="RQSampleTargetProperty" version="4">
												<prop name="PropertyTypeName">Combined Sample and Target Type</prop>
												<prop name="Position">14</prop>
												<prop name="IsDefault">0</prop>
												<obj name="ChannelProp" class="ChannelProperty" version="1">
													<prop name="ChannelIdx">0</prop>
												</obj>
											</obj>
											<obj name="PropertyObject" class="QuantConcProperty" version="4">
												<prop name="PropertyTypeName">Concentration</prop>
												<prop name="Position">14</prop>
												<prop name="IsDefault">1</prop>
												<prop name="Concentration">0</prop>
												<obj name="ChannelProp" class="ChannelProperty" version="1">
													<prop name="ChannelIdx">0</prop>
												</obj>
												<prop name="ReadOnly">1</prop>
											</obj>
											<obj name="PropertyObject" class="QuantCpHighProp" version="4">
												<prop name="PropertyTypeName">Cp High</prop>
												<prop name="Position">14</prop>
												<prop name="IsDefault">1</prop>
												<prop name="CpRangeHigh">0</prop>
												<obj name="ChannelProp" class="ChannelProperty" version="1">
													<prop name="ChannelIdx">0</prop>
												</obj>
												<prop name="ReadOnly">1</prop>
											</obj>
											<obj name="PropertyObject" class="QuantCpLowProp" version="4">
												<prop name="PropertyTypeName">Cp Low</prop>
												<prop name="Position">14</prop>
												<prop name="IsDefault">1</prop>
												<prop name="CpRangeLow">0</prop>
												<obj name="ChannelProp" class="ChannelProperty" version="1">
													<prop name="ChannelIdx">0</prop>
												</obj>
												<prop name="ReadOnly">1</prop>
											</obj>
											<obj name="PropertyObject" class="RQEffProp" version="4">
												<prop name="PropertyTypeName">Efficiency</prop>
												<prop name="Position">14</prop>
												<prop name="IsDefault">1</prop>
												<prop name="Efficiency">2</prop>
												<obj name="ChannelProp" class="ChannelProperty" version="1">
													<prop name="ChannelIdx">0</prop>
												</obj>
											</obj>
											<obj name="PropertyObject" class="ChannelGenotype" version="4">
												<prop name="PropertyTypeName">Melt Geno Genotype</prop>
												<prop name="Position">14</prop>
												<prop name="IsDefault">1</prop>
												<prop name="ReadOnly">1</prop>
												<obj name="ChannelProp" class="ChannelProperty" version="1">
													<prop name="ChannelIdx">0</prop>
												</obj>
											</obj>
											<obj name="PropertyObject" class="GroupChannelTypeProp" version="4">
												<prop name="PropertyTypeName">Melt Geno Sample Type</prop>
												<prop name="Position">14</prop>
												<prop name="IsDefault">0</prop>
												<prop name="GroupSampleType">mstUnknown</prop>
												<obj name="ChannelProp" class="ChannelProperty" version="1">
													<prop name="ChannelIdx">0</prop>
												</obj>
											</obj>
											<obj name="PropertyObject" class="QuantSampleTypeProperty" version="4">
												<prop name="PropertyTypeName">Quantification Sample Type</prop>
												<prop name="Position">14</prop>
												<prop name="IsDefault">0</prop>
												<prop name="SampleType">qsUnknown</prop>
												<obj name="ChannelProp" class="ChannelProperty" version="1">
													<prop name="ChannelIdx">0</prop>
												</obj>
											</obj>
											<obj name="PropertyObject" class="ChannelGenotype" version="4">
												<prop name="PropertyTypeName">Scanning Genotype</prop>
												<prop name="Position">14</prop>
												<prop name="IsDefault">1</prop>
												<prop name="ReadOnly">1</prop>
												<obj name="ChannelProp" class="ChannelProperty" version="1">
													<prop name="ChannelIdx">0</prop>
												</obj>
											</obj>
											<obj name="PropertyObject" class="GroupChannelTypeProp" version="4">
												<prop name="PropertyTypeName">Scanning Sample Type</prop>
												<prop name="Position">14</prop>
												<prop name="IsDefault">0</prop>
												<prop name="GroupSampleType">mstUnknown</prop>
												<obj name="ChannelProp" class="ChannelProperty" version="1">
													<prop name="ChannelIdx">0</prop>
												</obj>
											</obj>
											<obj name="PropertyObject" class="TargetName" version="4">
												<prop name="PropertyTypeName">Target Name</prop>
												<prop name="Position">14</prop>
												<prop name="IsDefault">0</prop>
												<prop name="name">U44</prop>
												<obj name="ChannelProp" class="ChannelProperty" version="1">
													<prop name="ChannelIdx">0</prop>
												</obj>
											</obj>
											<obj name="PropertyObject" class="RQTargetProperty" version="4">
												<prop name="PropertyTypeName">Target Type</prop>
												<prop name="Position">14</prop>
												<prop name="IsDefault">0</prop>
												<prop name="TargetType">dtReference</prop>
												<obj name="ChannelProp" class="ChannelProperty" version="1">
													<prop name="ChannelIdx">0</prop>
												</obj>
											</obj>
										</list>
									</obj>
								</list>
							</obj>
						</obj>
						<prop name="ChannelPropertyCount">1</prop>
						<prop name="ContainerPosition">14</prop>
						<prop name="HasSampleProperties">1</prop>
						<obj name="SampleProperties" class="PropertyList" version="1">
							<list name="emlist" count="14">
								<obj name="PropertyObject" class="SamplePrefColor" version="4">
									<prop name="PropertyTypeName">Color</prop>
									<prop name="Position">14</prop>
									<prop name="IsDefault">0</prop>
									<prop name="Color">$0030D700</prop>
								</obj>
								<obj name="PropertyObject" class="DominantChannelProp" version="4">
									<prop name="PropertyTypeName">Dominant Channel</prop>
									<prop name="Position">14</prop>
									<prop name="IsDefault">0</prop>
									<prop name="DominantChannel">0</prop>
								</obj>
								<obj name="PropertyObject" class="Genotype" version="4">
									<prop name="PropertyTypeName">EndPt Genotype</prop>
									<prop name="Position">14</prop>
									<prop name="IsDefault">1</prop>
									<prop name="ReadOnly">1</prop>
								</obj>
								<obj name="PropertyObject" class="GroupingSample" version="4">
									<prop name="PropertyTypeName">EndPt Sample Type</prop>
									<prop name="Position">14</prop>
									<prop name="IsDefault">0</prop>
									<prop name="GroupSampleType">mstUnknown</prop>
								</obj>
								<obj name="PropertyObject" class="SamplePrefLineStyle" version="4">
									<prop name="PropertyTypeName">Line Style</prop>
									<prop name="Position">14</prop>
									<prop name="IsDefault">0</prop>
									<prop name="LineStyle">psSolid</prop>
								</obj>
								<obj name="PropertyObject" class="GenSampleEditNotes" version="4">
									<prop name="PropertyTypeName">Notes</prop>
									<prop name="Position">14</prop>
									<prop name="IsDefault">1</prop>
								</obj>
								<obj name="PropertyObject" class="SamplePrefPointStyle" version="4">
									<prop name="PropertyTypeName">Point Style</prop>
									<prop name="Position">14</prop>
									<prop name="IsDefault">0</prop>
									<prop name="PointStyle">psNothing</prop>
								</obj>
								<obj name="PropertyObject" class="GenSampleEditPosition" version="4">
									<prop name="PropertyTypeName">Position</prop>
									<prop name="Position">14</prop>
									<prop name="IsDefault">1</prop>
								</obj>
								<obj name="PropertyObject" class="GenSampleEditReplicate" version="4">
									<prop name="PropertyTypeName">Replicate of</prop>
									<prop name="Position">14</prop>
									<prop name="IsDefault">0</prop>
									<prop name="ReplicateOf">12</prop>
								</obj>
								<obj name="PropertyObject" class="HTCSampleID" version="4">
									<prop name="PropertyTypeName">Sample ID</prop>
									<prop name="Position">14</prop>
									<prop name="IsDefault">1</prop>
								</obj>
								<obj name="PropertyObject" class="GenSampleEditName" version="4">
									<prop name="PropertyTypeName">Sample Name</prop>
									<prop name="Position">14</prop>
									<prop name="IsDefault">0</prop>
									<prop name="name">10598T</prop>
								</obj>
								<obj name="PropertyObject" class="HTCSamplePrepNotes" version="4">
									<prop name="PropertyTypeName">Sample Prep Notes</prop>
									<prop name="Position">14</prop>
									<prop name="IsDefault">1</prop>
								</obj>
								<obj name="PropertyObject" class="GenSampleEditSubset" version="4">
									<prop name="PropertyTypeName">Subsets</prop>
									<prop name="Position">14</prop>
									<prop name="IsDefault">1</prop>
								</obj>
								<obj name="PropertyObject" class="SamplePrefWidth" version="5">
									<prop name="PropertyTypeName">Width</prop>
									<prop name="Position">14</prop>
									<prop name="IsDefault">1</prop>
									<prop name="Width">1</prop>
								</obj>
							</list>
						</obj>
					</obj>
					<obj name="item" class="SamplePropInfo" version="1">
						<obj name="ChannelProperties" class="ChanPropList" version="2">
							<obj name="ChannelProperties" class="EMList" version="1">
								<list name="emlist" count="1">
									<obj name="item" class="PropertyList" version="1">
										<list name="emlist" count="12">
											<obj name="PropertyObject" class="RQSampleTargetProperty" version="4">
												<prop name="PropertyTypeName">Combined Sample and Target Type</prop>
												<prop name="Position">15</prop>
												<prop name="IsDefault">0</prop>
												<obj name="ChannelProp" class="ChannelProperty" version="1">
													<prop name="ChannelIdx">0</prop>
												</obj>
											</obj>
											<obj name="PropertyObject" class="QuantConcProperty" version="4">
												<prop name="PropertyTypeName">Concentration</prop>
												<prop name="Position">15</prop>
												<prop name="IsDefault">1</prop>
												<prop name="Concentration">0</prop>
												<obj name="ChannelProp" class="ChannelProperty" version="1">
													<prop name="ChannelIdx">0</prop>
												</obj>
												<prop name="ReadOnly">1</prop>
											</obj>
											<obj name="PropertyObject" class="QuantCpHighProp" version="4">
												<prop name="PropertyTypeName">Cp High</prop>
												<prop name="Position">15</prop>
												<prop name="IsDefault">1</prop>
												<prop name="CpRangeHigh">0</prop>
												<obj name="ChannelProp" class="ChannelProperty" version="1">
													<prop name="ChannelIdx">0</prop>
												</obj>
												<prop name="ReadOnly">1</prop>
											</obj>
											<obj name="PropertyObject" class="QuantCpLowProp" version="4">
												<prop name="PropertyTypeName">Cp Low</prop>
												<prop name="Position">15</prop>
												<prop name="IsDefault">1</prop>
												<prop name="CpRangeLow">0</prop>
												<obj name="ChannelProp" class="ChannelProperty" version="1">
													<prop name="ChannelIdx">0</prop>
												</obj>
												<prop name="ReadOnly">1</prop>
											</obj>
											<obj name="PropertyObject" class="RQEffProp" version="4">
												<prop name="PropertyTypeName">Efficiency</prop>
												<prop name="Position">15</prop>
												<prop name="IsDefault">1</prop>
												<prop name="Efficiency">2</prop>
												<obj name="ChannelProp" class="ChannelProperty" version="1">
													<prop name="ChannelIdx">0</prop>
												</obj>
											</obj>
											<obj name="PropertyObject" class="ChannelGenotype" version="4">
												<prop name="PropertyTypeName">Melt Geno Genotype</prop>
												<prop name="Position">15</prop>
												<prop name="IsDefault">1</prop>
												<prop name="ReadOnly">1</prop>
												<obj name="ChannelProp" class="ChannelProperty" version="1">
													<prop name="ChannelIdx">0</prop>
												</obj>
											</obj>
											<obj name="PropertyObject" class="GroupChannelTypeProp" version="4">
												<prop name="PropertyTypeName">Melt Geno Sample Type</prop>
												<prop name="Position">15</prop>
												<prop name="IsDefault">0</prop>
												<prop name="GroupSampleType">mstUnknown</prop>
												<obj name="ChannelProp" class="ChannelProperty" version="1">
													<prop name="ChannelIdx">0</prop>
												</obj>
											</obj>
											<obj name="PropertyObject" class="QuantSampleTypeProperty" version="4">
												<prop name="PropertyTypeName">Quantification Sample Type</prop>
												<prop name="Position">15</prop>
												<prop name="IsDefault">0</prop>
												<prop name="SampleType">qsUnknown</prop>
												<obj name="ChannelProp" class="ChannelProperty" version="1">
													<prop name="ChannelIdx">0</prop>
												</obj>
											</obj>
											<obj name="PropertyObject" class="ChannelGenotype" version="4">
												<prop name="PropertyTypeName">Scanning Genotype</prop>
												<prop name="Position">15</prop>
												<prop name="IsDefault">1</prop>
												<prop name="ReadOnly">1</prop>
												<obj name="ChannelProp" class="ChannelProperty" version="1">
													<prop name="ChannelIdx">0</prop>
												</obj>
											</obj>
											<obj name="PropertyObject" class="GroupChannelTypeProp" version="4">
												<prop name="PropertyTypeName">Scanning Sample Type</prop>
												<prop name="Position">15</prop>
												<prop name="IsDefault">0</prop>
												<prop name="GroupSampleType">mstUnknown</prop>
												<obj name="ChannelProp" class="ChannelProperty" version="1">
													<prop name="ChannelIdx">0</prop>
												</obj>
											</obj>
											<obj name="PropertyObject" class="TargetName" version="4">
												<prop name="PropertyTypeName">Target Name</prop>
												<prop name="Position">15</prop>
												<prop name="IsDefault">0</prop>
												<prop name="name">miR-181a</prop>
												<obj name="ChannelProp" class="ChannelProperty" version="1">
													<prop name="ChannelIdx">0</prop>
												</obj>
											</obj>
											<obj name="PropertyObject" class="RQTargetProperty" version="4">
												<prop name="PropertyTypeName">Target Type</prop>
												<prop name="Position">15</prop>
												<prop name="IsDefault">0</prop>
												<prop name="TargetType">dtTarget</prop>
												<obj name="ChannelProp" class="ChannelProperty" version="1">
													<prop name="ChannelIdx">0</prop>
												</obj>
											</obj>
										</list>
									</obj>
								</list>
							</obj>
						</obj>
						<prop name="ChannelPropertyCount">1</prop>
						<prop name="ContainerPosition">15</prop>
						<prop name="HasSampleProperties">1</prop>
						<obj name="SampleProperties" class="PropertyList" version="1">
							<list name="emlist" count="14">
								<obj name="PropertyObject" class="SamplePrefColor" version="4">
									<prop name="PropertyTypeName">Color</prop>
									<prop name="Position">15</prop>
									<prop name="IsDefault">0</prop>
									<prop name="Color">clFuchsia</prop>
								</obj>
								<obj name="PropertyObject" class="DominantChannelProp" version="4">
									<prop name="PropertyTypeName">Dominant Channel</prop>
									<prop name="Position">15</prop>
									<prop name="IsDefault">0</prop>
									<prop name="DominantChannel">0</prop>
								</obj>
								<obj name="PropertyObject" class="Genotype" version="4">
									<prop name="PropertyTypeName">EndPt Genotype</prop>
									<prop name="Position">15</prop>
									<prop name="IsDefault">1</prop>
									<prop name="ReadOnly">1</prop>
								</obj>
								<obj name="PropertyObject" class="GroupingSample" version="4">
									<prop name="PropertyTypeName">EndPt Sample Type</prop>
									<prop name="Position">15</prop>
									<prop name="IsDefault">0</prop>
									<prop name="GroupSampleType">mstUnknown</prop>
								</obj>
								<obj name="PropertyObject" class="SamplePrefLineStyle" version="4">
									<prop name="PropertyTypeName">Line Style</prop>
									<prop name="Position">15</prop>
									<prop name="IsDefault">0</prop>
									<prop name="LineStyle">psSolid</prop>
								</obj>
								<obj name="PropertyObject" class="GenSampleEditNotes" version="4">
									<prop name="PropertyTypeName">Notes</prop>
									<prop name="Position">15</prop>
									<prop name="IsDefault">1</prop>
								</obj>
								<obj name="PropertyObject" class="SamplePrefPointStyle" version="4">
									<prop name="PropertyTypeName">Point Style</prop>
									<prop name="Position">15</prop>
									<prop name="IsDefault">0</prop>
									<prop name="PointStyle">psNothing</prop>
								</obj>
								<obj name="PropertyObject" class="GenSampleEditPosition" version="4">
									<prop name="PropertyTypeName">Position</prop>
									<prop name="Position">15</prop>
									<prop name="IsDefault">1</prop>
								</obj>
								<obj name="PropertyObject" class="GenSampleEditReplicate" version="4">
									<prop name="PropertyTypeName">Replicate of</prop>
									<prop name="Position">15</prop>
									<prop name="IsDefault">0</prop>
									<prop name="ReplicateOf">15</prop>
								</obj>
								<obj name="PropertyObject" class="HTCSampleID" version="4">
									<prop name="PropertyTypeName">Sample ID</prop>
									<prop name="Position">15</prop>
									<prop name="IsDefault">1</prop>
								</obj>
								<obj name="PropertyObject" class="GenSampleEditName" version="4">
									<prop name="PropertyTypeName">Sample Name</prop>
									<prop name="Position">15</prop>
									<prop name="IsDefault">0</prop>
									<prop name="name">10598T</prop>
								</obj>
								<obj name="PropertyObject" class="HTCSamplePrepNotes" version="4">
									<prop name="PropertyTypeName">Sample Prep Notes</prop>
									<prop name="Position">15</prop>
									<prop name="IsDefault">1</prop>
								</obj>
								<obj name="PropertyObject" class="GenSampleEditSubset" version="4">
									<prop name="PropertyTypeName">Subsets</prop>
									<prop name="Position">15</prop>
									<prop name="IsDefault">1</prop>
								</obj>
								<obj name="PropertyObject" class="SamplePrefWidth" version="5">
									<prop name="PropertyTypeName">Width</prop>
									<prop name="Position">15</prop>
									<prop name="IsDefault">1</prop>
									<prop name="Width">1</prop>
								</obj>
							</list>
						</obj>
					</obj>
					<obj name="item" class="SamplePropInfo" version="1">
						<obj name="ChannelProperties" class="ChanPropList" version="2">
							<obj name="ChannelProperties" class="EMList" version="1">
								<list name="emlist" count="1">
									<obj name="item" class="PropertyList" version="1">
										<list name="emlist" count="12">
											<obj name="PropertyObject" class="RQSampleTargetProperty" version="4">
												<prop name="PropertyTypeName">Combined Sample and Target Type</prop>
												<prop name="Position">16</prop>
												<prop name="IsDefault">0</prop>
												<obj name="ChannelProp" class="ChannelProperty" version="1">
													<prop name="ChannelIdx">0</prop>
												</obj>
											</obj>
											<obj name="PropertyObject" class="QuantConcProperty" version="4">
												<prop name="PropertyTypeName">Concentration</prop>
												<prop name="Position">16</prop>
												<prop name="IsDefault">1</prop>
												<prop name="Concentration">0</prop>
												<obj name="ChannelProp" class="ChannelProperty" version="1">
													<prop name="ChannelIdx">0</prop>
												</obj>
												<prop name="ReadOnly">1</prop>
											</obj>
											<obj name="PropertyObject" class="QuantCpHighProp" version="4">
												<prop name="PropertyTypeName">Cp High</prop>
												<prop name="Position">16</prop>
												<prop name="IsDefault">1</prop>
												<prop name="CpRangeHigh">0</prop>
												<obj name="ChannelProp" class="ChannelProperty" version="1">
													<prop name="ChannelIdx">0</prop>
												</obj>
												<prop name="ReadOnly">1</prop>
											</obj>
											<obj name="PropertyObject" class="QuantCpLowProp" version="4">
												<prop name="PropertyTypeName">Cp Low</prop>
												<prop name="Position">16</prop>
												<prop name="IsDefault">1</prop>
												<prop name="CpRangeLow">0</prop>
												<obj name="ChannelProp" class="ChannelProperty" version="1">
													<prop name="ChannelIdx">0</prop>
												</obj>
												<prop name="ReadOnly">1</prop>
											</obj>
											<obj name="PropertyObject" class="RQEffProp" version="4">
												<prop name="PropertyTypeName">Efficiency</prop>
												<prop name="Position">16</prop>
												<prop name="IsDefault">1</prop>
												<prop name="Efficiency">2</prop>
												<obj name="ChannelProp" class="ChannelProperty" version="1">
													<prop name="ChannelIdx">0</prop>
												</obj>
											</obj>
											<obj name="PropertyObject" class="ChannelGenotype" version="4">
												<prop name="PropertyTypeName">Melt Geno Genotype</prop>
												<prop name="Position">16</prop>
												<prop name="IsDefault">1</prop>
												<prop name="ReadOnly">1</prop>
												<obj name="ChannelProp" class="ChannelProperty" version="1">
													<prop name="ChannelIdx">0</prop>
												</obj>
											</obj>
											<obj name="PropertyObject" class="GroupChannelTypeProp" version="4">
												<prop name="PropertyTypeName">Melt Geno Sample Type</prop>
												<prop name="Position">16</prop>
												<prop name="IsDefault">0</prop>
												<prop name="GroupSampleType">mstUnknown</prop>
												<obj name="ChannelProp" class="ChannelProperty" version="1">
													<prop name="ChannelIdx">0</prop>
												</obj>
											</obj>
											<obj name="PropertyObject" class="QuantSampleTypeProperty" version="4">
												<prop name="PropertyTypeName">Quantification Sample Type</prop>
												<prop name="Position">16</prop>
												<prop name="IsDefault">0</prop>
												<prop name="SampleType">qsUnknown</prop>
												<obj name="ChannelProp" class="ChannelProperty" version="1">
													<prop name="ChannelIdx">0</prop>
												</obj>
											</obj>
											<obj name="PropertyObject" class="ChannelGenotype" version="4">
												<prop name="PropertyTypeName">Scanning Genotype</prop>
												<prop name="Position">16</prop>
												<prop name="IsDefault">1</prop>
												<prop name="ReadOnly">1</prop>
												<obj name="ChannelProp" class="ChannelProperty" version="1">
													<prop name="ChannelIdx">0</prop>
												</obj>
											</obj>
											<obj name="PropertyObject" class="GroupChannelTypeProp" version="4">
												<prop name="PropertyTypeName">Scanning Sample Type</prop>
												<prop name="Position">16</prop>
												<prop name="IsDefault">0</prop>
												<prop name="GroupSampleType">mstUnknown</prop>
												<obj name="ChannelProp" class="ChannelProperty" version="1">
													<prop name="ChannelIdx">0</prop>
												</obj>
											</obj>
											<obj name="PropertyObject" class="TargetName" version="4">
												<prop name="PropertyTypeName">Target Name</prop>
												<prop name="Position">16</prop>
												<prop name="IsDefault">0</prop>
												<prop name="name">miR-181a</prop>
												<obj name="ChannelProp" class="ChannelProperty" version="1">
													<prop name="ChannelIdx">0</prop>
												</obj>
											</obj>
											<obj name="PropertyObject" class="RQTargetProperty" version="4">
												<prop name="PropertyTypeName">Target Type</prop>
												<prop name="Position">16</prop>
												<prop name="IsDefault">0</prop>
												<prop name="TargetType">dtTarget</prop>
												<obj name="ChannelProp" class="ChannelProperty" version="1">
													<prop name="ChannelIdx">0</prop>
												</obj>
											</obj>
										</list>
									</obj>
								</list>
							</obj>
						</obj>
						<prop name="ChannelPropertyCount">1</prop>
						<prop name="ContainerPosition">16</prop>
						<prop name="HasSampleProperties">1</prop>
						<obj name="SampleProperties" class="PropertyList" version="1">
							<list name="emlist" count="14">
								<obj name="PropertyObject" class="SamplePrefColor" version="4">
									<prop name="PropertyTypeName">Color</prop>
									<prop name="Position">16</prop>
									<prop name="IsDefault">0</prop>
									<prop name="Color">clGray</prop>
								</obj>
								<obj name="PropertyObject" class="DominantChannelProp" version="4">
									<prop name="PropertyTypeName">Dominant Channel</prop>
									<prop name="Position">16</prop>
									<prop name="IsDefault">0</prop>
									<prop name="DominantChannel">0</prop>
								</obj>
								<obj name="PropertyObject" class="Genotype" version="4">
									<prop name="PropertyTypeName">EndPt Genotype</prop>
									<prop name="Position">16</prop>
									<prop name="IsDefault">1</prop>
									<prop name="ReadOnly">1</prop>
								</obj>
								<obj name="PropertyObject" class="GroupingSample" version="4">
									<prop name="PropertyTypeName">EndPt Sample Type</prop>
									<prop name="Position">16</prop>
									<prop name="IsDefault">0</prop>
									<prop name="GroupSampleType">mstUnknown</prop>
								</obj>
								<obj name="PropertyObject" class="SamplePrefLineStyle" version="4">
									<prop name="PropertyTypeName">Line Style</prop>
									<prop name="Position">16</prop>
									<prop name="IsDefault">0</prop>
									<prop name="LineStyle">psSolid</prop>
								</obj>
								<obj name="PropertyObject" class="GenSampleEditNotes" version="4">
									<prop name="PropertyTypeName">Notes</prop>
									<prop name="Position">16</prop>
									<prop name="IsDefault">1</prop>
								</obj>
								<obj name="PropertyObject" class="SamplePrefPointStyle" version="4">
									<prop name="PropertyTypeName">Point Style</prop>
									<prop name="Position">16</prop>
									<prop name="IsDefault">0</prop>
									<prop name="PointStyle">psNothing</prop>
								</obj>
								<obj name="PropertyObject" class="GenSampleEditPosition" version="4">
									<prop name="PropertyTypeName">Position</prop>
									<prop name="Position">16</prop>
									<prop name="IsDefault">1</prop>
								</obj>
								<obj name="PropertyObject" class="GenSampleEditReplicate" version="4">
									<prop name="PropertyTypeName">Replicate of</prop>
									<prop name="Position">16</prop>
									<prop name="IsDefault">0</prop>
									<prop name="ReplicateOf">15</prop>
								</obj>
								<obj name="PropertyObject" class="HTCSampleID" version="4">
									<prop name="PropertyTypeName">Sample ID</prop>
									<prop name="Position">16</prop>
									<prop name="IsDefault">1</prop>
								</obj>
								<obj name="PropertyObject" class="GenSampleEditName" version="4">
									<prop name="PropertyTypeName">Sample Name</prop>
									<prop name="Position">16</prop>
									<prop name="IsDefault">0</prop>
									<prop name="name">10598T</prop>
								</obj>
								<obj name="PropertyObject" class="HTCSamplePrepNotes" version="4">
									<prop name="PropertyTypeName">Sample Prep Notes</prop>
									<prop name="Position">16</prop>
									<prop name="IsDefault">1</prop>
								</obj>
								<obj name="PropertyObject" class="GenSampleEditSubset" version="4">
									<prop name="PropertyTypeName">Subsets</prop>
									<prop name="Position">16</prop>
									<prop name="IsDefault">1</prop>
								</obj>
								<obj name="PropertyObject" class="SamplePrefWidth" version="5">
									<prop name="PropertyTypeName">Width</prop>
									<prop name="Position">16</prop>
									<prop name="IsDefault">1</prop>
									<prop name="Width">1</prop>
								</obj>
							</list>
						</obj>
					</obj>
					<obj name="item" class="SamplePropInfo" version="1">
						<obj name="ChannelProperties" class="ChanPropList" version="2">
							<obj name="ChannelProperties" class="EMList" version="1">
								<list name="emlist" count="1">
									<obj name="item" class="PropertyList" version="1">
										<list name="emlist" count="12">
											<obj name="PropertyObject" class="RQSampleTargetProperty" version="4">
												<prop name="PropertyTypeName">Combined Sample and Target Type</prop>
												<prop name="Position">17</prop>
												<prop name="IsDefault">0</prop>
												<obj name="ChannelProp" class="ChannelProperty" version="1">
													<prop name="ChannelIdx">0</prop>
												</obj>
											</obj>
											<obj name="PropertyObject" class="QuantConcProperty" version="4">
												<prop name="PropertyTypeName">Concentration</prop>
												<prop name="Position">17</prop>
												<prop name="IsDefault">1</prop>
												<prop name="Concentration">0</prop>
												<obj name="ChannelProp" class="ChannelProperty" version="1">
													<prop name="ChannelIdx">0</prop>
												</obj>
												<prop name="ReadOnly">1</prop>
											</obj>
											<obj name="PropertyObject" class="QuantCpHighProp" version="4">
												<prop name="PropertyTypeName">Cp High</prop>
												<prop name="Position">17</prop>
												<prop name="IsDefault">1</prop>
												<prop name="CpRangeHigh">0</prop>
												<obj name="ChannelProp" class="ChannelProperty" version="1">
													<prop name="ChannelIdx">0</prop>
												</obj>
												<prop name="ReadOnly">1</prop>
											</obj>
											<obj name="PropertyObject" class="QuantCpLowProp" version="4">
												<prop name="PropertyTypeName">Cp Low</prop>
												<prop name="Position">17</prop>
												<prop name="IsDefault">1</prop>
												<prop name="CpRangeLow">0</prop>
												<obj name="ChannelProp" class="ChannelProperty" version="1">
													<prop name="ChannelIdx">0</prop>
												</obj>
												<prop name="ReadOnly">1</prop>
											</obj>
											<obj name="PropertyObject" class="RQEffProp" version="4">
												<prop name="PropertyTypeName">Efficiency</prop>
												<prop name="Position">17</prop>
												<prop name="IsDefault">1</prop>
												<prop name="Efficiency">2</prop>
												<obj name="ChannelProp" class="ChannelProperty" version="1">
													<prop name="ChannelIdx">0</prop>
												</obj>
											</obj>
											<obj name="PropertyObject" class="ChannelGenotype" version="4">
												<prop name="PropertyTypeName">Melt Geno Genotype</prop>
												<prop name="Position">17</prop>
												<prop name="IsDefault">1</prop>
												<prop name="ReadOnly">1</prop>
												<obj name="ChannelProp" class="ChannelProperty" version="1">
													<prop name="ChannelIdx">0</prop>
												</obj>
											</obj>
											<obj name="PropertyObject" class="GroupChannelTypeProp" version="4">
												<prop name="PropertyTypeName">Melt Geno Sample Type</prop>
												<prop name="Position">17</prop>
												<prop name="IsDefault">0</prop>
												<prop name="GroupSampleType">mstUnknown</prop>
												<obj name="ChannelProp" class="ChannelProperty" version="1">
													<prop name="ChannelIdx">0</prop>
												</obj>
											</obj>
											<obj name="PropertyObject" class="QuantSampleTypeProperty" version="4">
												<prop name="PropertyTypeName">Quantification Sample Type</prop>
												<prop name="Position">17</prop>
												<prop name="IsDefault">0</prop>
												<prop name="SampleType">qsUnknown</prop>
												<obj name="ChannelProp" class="ChannelProperty" version="1">
													<prop name="ChannelIdx">0</prop>
												</obj>
											</obj>
											<obj name="PropertyObject" class="ChannelGenotype" version="4">
												<prop name="PropertyTypeName">Scanning Genotype</prop>
												<prop name="Position">17</prop>
												<prop name="IsDefault">1</prop>
												<prop name="ReadOnly">1</prop>
												<obj name="ChannelProp" class="ChannelProperty" version="1">
													<prop name="ChannelIdx">0</prop>
												</obj>
											</obj>
											<obj name="PropertyObject" class="GroupChannelTypeProp" version="4">
												<prop name="PropertyTypeName">Scanning Sample Type</prop>
												<prop name="Position">17</prop>
												<prop name="IsDefault">0</prop>
												<prop name="GroupSampleType">mstUnknown</prop>
												<obj name="ChannelProp" class="ChannelProperty" version="1">
													<prop name="ChannelIdx">0</prop>
												</obj>
											</obj>
											<obj name="PropertyObject" class="TargetName" version="4">
												<prop name="PropertyTypeName">Target Name</prop>
												<prop name="Position">17</prop>
												<prop name="IsDefault">0</prop>
												<prop name="name">miR-181a</prop>
												<obj name="ChannelProp" class="ChannelProperty" version="1">
													<prop name="ChannelIdx">0</prop>
												</obj>
											</obj>
											<obj name="PropertyObject" class="RQTargetProperty" version="4">
												<prop name="PropertyTypeName">Target Type</prop>
												<prop name="Position">17</prop>
												<prop name="IsDefault">0</prop>
												<prop name="TargetType">dtTarget</prop>
												<obj name="ChannelProp" class="ChannelProperty" version="1">
													<prop name="ChannelIdx">0</prop>
												</obj>
											</obj>
										</list>
									</obj>
								</list>
							</obj>
						</obj>
						<prop name="ChannelPropertyCount">1</prop>
						<prop name="ContainerPosition">17</prop>
						<prop name="HasSampleProperties">1</prop>
						<obj name="SampleProperties" class="PropertyList" version="1">
							<list name="emlist" count="14">
								<obj name="PropertyObject" class="SamplePrefColor" version="4">
									<prop name="PropertyTypeName">Color</prop>
									<prop name="Position">17</prop>
									<prop name="IsDefault">0</prop>
									<prop name="Color">$0012D7FA</prop>
								</obj>
								<obj name="PropertyObject" class="DominantChannelProp" version="4">
									<prop name="PropertyTypeName">Dominant Channel</prop>
									<prop name="Position">17</prop>
									<prop name="IsDefault">0</prop>
									<prop name="DominantChannel">0</prop>
								</obj>
								<obj name="PropertyObject" class="Genotype" version="4">
									<prop name="PropertyTypeName">EndPt Genotype</prop>
									<prop name="Position">17</prop>
									<prop name="IsDefault">1</prop>
									<prop name="ReadOnly">1</prop>
								</obj>
								<obj name="PropertyObject" class="GroupingSample" version="4">
									<prop name="PropertyTypeName">EndPt Sample Type</prop>
									<prop name="Position">17</prop>
									<prop name="IsDefault">0</prop>
									<prop name="GroupSampleType">mstUnknown</prop>
								</obj>
								<obj name="PropertyObject" class="SamplePrefLineStyle" version="4">
									<prop name="PropertyTypeName">Line Style</prop>
									<prop name="Position">17</prop>
									<prop name="IsDefault">0</prop>
									<prop name="LineStyle">psSolid</prop>
								</obj>
								<obj name="PropertyObject" class="GenSampleEditNotes" version="4">
									<prop name="PropertyTypeName">Notes</prop>
									<prop name="Position">17</prop>
									<prop name="IsDefault">1</prop>
								</obj>
								<obj name="PropertyObject" class="SamplePrefPointStyle" version="4">
									<prop name="PropertyTypeName">Point Style</prop>
									<prop name="Position">17</prop>
									<prop name="IsDefault">0</prop>
									<prop name="PointStyle">psNothing</prop>
								</obj>
								<obj name="PropertyObject" class="GenSampleEditPosition" version="4">
									<prop name="PropertyTypeName">Position</prop>
									<prop name="Position">17</prop>
									<prop name="IsDefault">1</prop>
								</obj>
								<obj name="PropertyObject" class="GenSampleEditReplicate" version="4">
									<prop name="PropertyTypeName">Replicate of</prop>
									<prop name="Position">17</prop>
									<prop name="IsDefault">0</prop>
									<prop name="ReplicateOf">15</prop>
								</obj>
								<obj name="PropertyObject" class="HTCSampleID" version="4">
									<prop name="PropertyTypeName">Sample ID</prop>
									<prop name="Position">17</prop>
									<prop name="IsDefault">1</prop>
								</obj>
								<obj name="PropertyObject" class="GenSampleEditName" version="4">
									<prop name="PropertyTypeName">Sample Name</prop>
									<prop name="Position">17</prop>
									<prop name="IsDefault">0</prop>
									<prop name="name">10598T</prop>
								</obj>
								<obj name="PropertyObject" class="HTCSamplePrepNotes" version="4">
									<prop name="PropertyTypeName">Sample Prep Notes</prop>
									<prop name="Position">17</prop>
									<prop name="IsDefault">1</prop>
								</obj>
								<obj name="PropertyObject" class="GenSampleEditSubset" version="4">
									<prop name="PropertyTypeName">Subsets</prop>
									<prop name="Position">17</prop>
									<prop name="IsDefault">1</prop>
								</obj>
								<obj name="PropertyObject" class="SamplePrefWidth" version="5">
									<prop name="PropertyTypeName">Width</prop>
									<prop name="Position">17</prop>
									<prop name="IsDefault">1</prop>
									<prop name="Width">1</prop>
								</obj>
							</list>
						</obj>
					</obj>
					<obj name="item" class="SamplePropInfo" version="1">
						<obj name="ChannelProperties" class="ChanPropList" version="2">
							<obj name="ChannelProperties" class="EMList" version="1">
								<list name="emlist" count="1">
									<obj name="item" class="PropertyList" version="1">
										<list name="emlist" count="12">
											<obj name="PropertyObject" class="RQSampleTargetProperty" version="4">
												<prop name="PropertyTypeName">Combined Sample and Target Type</prop>
												<prop name="Position">18</prop>
												<prop name="IsDefault">0</prop>
												<obj name="ChannelProp" class="ChannelProperty" version="1">
													<prop name="ChannelIdx">0</prop>
												</obj>
											</obj>
											<obj name="PropertyObject" class="QuantConcProperty" version="4">
												<prop name="PropertyTypeName">Concentration</prop>
												<prop name="Position">18</prop>
												<prop name="IsDefault">1</prop>
												<prop name="Concentration">0</prop>
												<obj name="ChannelProp" class="ChannelProperty" version="1">
													<prop name="ChannelIdx">0</prop>
												</obj>
												<prop name="ReadOnly">1</prop>
											</obj>
											<obj name="PropertyObject" class="QuantCpHighProp" version="4">
												<prop name="PropertyTypeName">Cp High</prop>
												<prop name="Position">18</prop>
												<prop name="IsDefault">1</prop>
												<prop name="CpRangeHigh">0</prop>
												<obj name="ChannelProp" class="ChannelProperty" version="1">
													<prop name="ChannelIdx">0</prop>
												</obj>
												<prop name="ReadOnly">1</prop>
											</obj>
											<obj name="PropertyObject" class="QuantCpLowProp" version="4">
												<prop name="PropertyTypeName">Cp Low</prop>
												<prop name="Position">18</prop>
												<prop name="IsDefault">1</prop>
												<prop name="CpRangeLow">0</prop>
												<obj name="ChannelProp" class="ChannelProperty" version="1">
													<prop name="ChannelIdx">0</prop>
												</obj>
												<prop name="ReadOnly">1</prop>
											</obj>
											<obj name="PropertyObject" class="RQEffProp" version="4">
												<prop name="PropertyTypeName">Efficiency</prop>
												<prop name="Position">18</prop>
												<prop name="IsDefault">1</prop>
												<prop name="Efficiency">2</prop>
												<obj name="ChannelProp" class="ChannelProperty" version="1">
													<prop name="ChannelIdx">0</prop>
												</obj>
											</obj>
											<obj name="PropertyObject" class="ChannelGenotype" version="4">
												<prop name="PropertyTypeName">Melt Geno Genotype</prop>
												<prop name="Position">18</prop>
												<prop name="IsDefault">1</prop>
												<prop name="ReadOnly">1</prop>
												<obj name="ChannelProp" class="ChannelProperty" version="1">
													<prop name="ChannelIdx">0</prop>
												</obj>
											</obj>
											<obj name="PropertyObject" class="GroupChannelTypeProp" version="4">
												<prop name="PropertyTypeName">Melt Geno Sample Type</prop>
												<prop name="Position">18</prop>
												<prop name="IsDefault">0</prop>
												<prop name="GroupSampleType">mstUnknown</prop>
												<obj name="ChannelProp" class="ChannelProperty" version="1">
													<prop name="ChannelIdx">0</prop>
												</obj>
											</obj>
											<obj name="PropertyObject" class="QuantSampleTypeProperty" version="4">
												<prop name="PropertyTypeName">Quantification Sample Type</prop>
												<prop name="Position">18</prop>
												<prop name="IsDefault">0</prop>
												<prop name="SampleType">qsUnknown</prop>
												<obj name="ChannelProp" class="ChannelProperty" version="1">
													<prop name="ChannelIdx">0</prop>
												</obj>
											</obj>
											<obj name="PropertyObject" class="ChannelGenotype" version="4">
												<prop name="PropertyTypeName">Scanning Genotype</prop>
												<prop name="Position">18</prop>
												<prop name="IsDefault">1</prop>
												<prop name="ReadOnly">1</prop>
												<obj name="ChannelProp" class="ChannelProperty" version="1">
													<prop name="ChannelIdx">0</prop>
												</obj>
											</obj>
											<obj name="PropertyObject" class="GroupChannelTypeProp" version="4">
												<prop name="PropertyTypeName">Scanning Sample Type</prop>
												<prop name="Position">18</prop>
												<prop name="IsDefault">0</prop>
												<prop name="GroupSampleType">mstUnknown</prop>
												<obj name="ChannelProp" class="ChannelProperty" version="1">
													<prop name="ChannelIdx">0</prop>
												</obj>
											</obj>
											<obj name="PropertyObject" class="TargetName" version="4">
												<prop name="PropertyTypeName">Target Name</prop>
												<prop name="Position">18</prop>
												<prop name="IsDefault">0</prop>
												<prop name="name">miR-182</prop>
												<obj name="ChannelProp" class="ChannelProperty" version="1">
													<prop name="ChannelIdx">0</prop>
												</obj>
											</obj>
											<obj name="PropertyObject" class="RQTargetProperty" version="4">
												<prop name="PropertyTypeName">Target Type</prop>
												<prop name="Position">18</prop>
												<prop name="IsDefault">0</prop>
												<prop name="TargetType">dtTarget</prop>
												<obj name="ChannelProp" class="ChannelProperty" version="1">
													<prop name="ChannelIdx">0</prop>
												</obj>
											</obj>
										</list>
									</obj>
								</list>
							</obj>
						</obj>
						<prop name="ChannelPropertyCount">1</prop>
						<prop name="ContainerPosition">18</prop>
						<prop name="HasSampleProperties">1</prop>
						<obj name="SampleProperties" class="PropertyList" version="1">
							<list name="emlist" count="14">
								<obj name="PropertyObject" class="SamplePrefColor" version="4">
									<prop name="PropertyTypeName">Color</prop>
									<prop name="Position">18</prop>
									<prop name="IsDefault">0</prop>
									<prop name="Color">$00000097</prop>
								</obj>
								<obj name="PropertyObject" class="DominantChannelProp" version="4">
									<prop name="PropertyTypeName">Dominant Channel</prop>
									<prop name="Position">18</prop>
									<prop name="IsDefault">0</prop>
									<prop name="DominantChannel">0</prop>
								</obj>
								<obj name="PropertyObject" class="Genotype" version="4">
									<prop name="PropertyTypeName">EndPt Genotype</prop>
									<prop name="Position">18</prop>
									<prop name="IsDefault">1</prop>
									<prop name="ReadOnly">1</prop>
								</obj>
								<obj name="PropertyObject" class="GroupingSample" version="4">
									<prop name="PropertyTypeName">EndPt Sample Type</prop>
									<prop name="Position">18</prop>
									<prop name="IsDefault">0</prop>
									<prop name="GroupSampleType">mstUnknown</prop>
								</obj>
								<obj name="PropertyObject" class="SamplePrefLineStyle" version="4">
									<prop name="PropertyTypeName">Line Style</prop>
									<prop name="Position">18</prop>
									<prop name="IsDefault">0</prop>
									<prop name="LineStyle">psSolid</prop>
								</obj>
								<obj name="PropertyObject" class="GenSampleEditNotes" version="4">
									<prop name="PropertyTypeName">Notes</prop>
									<prop name="Position">18</prop>
									<prop name="IsDefault">1</prop>
								</obj>
								<obj name="PropertyObject" class="SamplePrefPointStyle" version="4">
									<prop name="PropertyTypeName">Point Style</prop>
									<prop name="Position">18</prop>
									<prop name="IsDefault">0</prop>
									<prop name="PointStyle">psNothing</prop>
								</obj>
								<obj name="PropertyObject" class="GenSampleEditPosition" version="4">
									<prop name="PropertyTypeName">Position</prop>
									<prop name="Position">18</prop>
									<prop name="IsDefault">1</prop>
								</obj>
								<obj name="PropertyObject" class="GenSampleEditReplicate" version="4">
									<prop name="PropertyTypeName">Replicate of</prop>
									<prop name="Position">18</prop>
									<prop name="IsDefault">0</prop>
									<prop name="ReplicateOf">18</prop>
								</obj>
								<obj name="PropertyObject" class="HTCSampleID" version="4">
									<prop name="PropertyTypeName">Sample ID</prop>
									<prop name="Position">18</prop>
									<prop name="IsDefault">1</prop>
								</obj>
								<obj name="PropertyObject" class="GenSampleEditName" version="4">
									<prop name="PropertyTypeName">Sample Name</prop>
									<prop name="Position">18</prop>
									<prop name="IsDefault">0</prop>
									<prop name="name">10598T</prop>
								</obj>
								<obj name="PropertyObject" class="HTCSamplePrepNotes" version="4">
									<prop name="PropertyTypeName">Sample Prep Notes</prop>
									<prop name="Position">18</prop>
									<prop name="IsDefault">1</prop>
								</obj>
								<obj name="PropertyObject" class="GenSampleEditSubset" version="4">
									<prop name="PropertyTypeName">Subsets</prop>
									<prop name="Position">18</prop>
									<prop name="IsDefault">1</prop>
								</obj>
								<obj name="PropertyObject" class="SamplePrefWidth" version="5">
									<prop name="PropertyTypeName">Width</prop>
									<prop name="Position">18</prop>
									<prop name="IsDefault">1</prop>
									<prop name="Width">1</prop>
								</obj>
							</list>
						</obj>
					</obj>
					<obj name="item" class="SamplePropInfo" version="1">
						<obj name="ChannelProperties" class="ChanPropList" version="2">
							<obj name="ChannelProperties" class="EMList" version="1">
								<list name="emlist" count="1">
									<obj name="item" class="PropertyList" version="1">
										<list name="emlist" count="12">
											<obj name="PropertyObject" class="RQSampleTargetProperty" version="4">
												<prop name="PropertyTypeName">Combined Sample and Target Type</prop>
												<prop name="Position">19</prop>
												<prop name="IsDefault">0</prop>
												<obj name="ChannelProp" class="ChannelProperty" version="1">
													<prop name="ChannelIdx">0</prop>
												</obj>
											</obj>
											<obj name="PropertyObject" class="QuantConcProperty" version="4">
												<prop name="PropertyTypeName">Concentration</prop>
												<prop name="Position">19</prop>
												<prop name="IsDefault">1</prop>
												<prop name="Concentration">0</prop>
												<obj name="ChannelProp" class="ChannelProperty" version="1">
													<prop name="ChannelIdx">0</prop>
												</obj>
												<prop name="ReadOnly">1</prop>
											</obj>
											<obj name="PropertyObject" class="QuantCpHighProp" version="4">
												<prop name="PropertyTypeName">Cp High</prop>
												<prop name="Position">19</prop>
												<prop name="IsDefault">1</prop>
												<prop name="CpRangeHigh">0</prop>
												<obj name="ChannelProp" class="ChannelProperty" version="1">
													<prop name="ChannelIdx">0</prop>
												</obj>
												<prop name="ReadOnly">1</prop>
											</obj>
											<obj name="PropertyObject" class="QuantCpLowProp" version="4">
												<prop name="PropertyTypeName">Cp Low</prop>
												<prop name="Position">19</prop>
												<prop name="IsDefault">1</prop>
												<prop name="CpRangeLow">0</prop>
												<obj name="ChannelProp" class="ChannelProperty" version="1">
													<prop name="ChannelIdx">0</prop>
												</obj>
												<prop name="ReadOnly">1</prop>
											</obj>
											<obj name="PropertyObject" class="RQEffProp" version="4">
												<prop name="PropertyTypeName">Efficiency</prop>
												<prop name="Position">19</prop>
												<prop name="IsDefault">1</prop>
												<prop name="Efficiency">2</prop>
												<obj name="ChannelProp" class="ChannelProperty" version="1">
													<prop name="ChannelIdx">0</prop>
												</obj>
											</obj>
											<obj name="PropertyObject" class="ChannelGenotype" version="4">
												<prop name="PropertyTypeName">Melt Geno Genotype</prop>
												<prop name="Position">19</prop>
												<prop name="IsDefault">1</prop>
												<prop name="ReadOnly">1</prop>
												<obj name="ChannelProp" class="ChannelProperty" version="1">
													<prop name="ChannelIdx">0</prop>
												</obj>
											</obj>
											<obj name="PropertyObject" class="GroupChannelTypeProp" version="4">
												<prop name="PropertyTypeName">Melt Geno Sample Type</prop>
												<prop name="Position">19</prop>
												<prop name="IsDefault">0</prop>
												<prop name="GroupSampleType">mstUnknown</prop>
												<obj name="ChannelProp" class="ChannelProperty" version="1">
													<prop name="ChannelIdx">0</prop>
												</obj>
											</obj>
											<obj name="PropertyObject" class="QuantSampleTypeProperty" version="4">
												<prop name="PropertyTypeName">Quantification Sample Type</prop>
												<prop name="Position">19</prop>
												<prop name="IsDefault">0</prop>
												<prop name="SampleType">qsUnknown</prop>
												<obj name="ChannelProp" class="ChannelProperty" version="1">
													<prop name="ChannelIdx">0</prop>
												</obj>
											</obj>
											<obj name="PropertyObject" class="ChannelGenotype" version="4">
												<prop name="PropertyTypeName">Scanning Genotype</prop>
												<prop name="Position">19</prop>
												<prop name="IsDefault">1</prop>
												<prop name="ReadOnly">1</prop>
												<obj name="ChannelProp" class="ChannelProperty" version="1">
													<prop name="ChannelIdx">0</prop>
												</obj>
											</obj>
											<obj name="PropertyObject" class="GroupChannelTypeProp" version="4">
												<prop name="PropertyTypeName">Scanning Sample Type</prop>
												<prop name="Position">19</prop>
												<prop name="IsDefault">0</prop>
												<prop name="GroupSampleType">mstUnknown</prop>
												<obj name="ChannelProp" class="ChannelProperty" version="1">
													<prop name="ChannelIdx">0</prop>
												</obj>
											</obj>
											<obj name="PropertyObject" class="TargetName" version="4">
												<prop name="PropertyTypeName">Target Name</prop>
												<prop name="Position">19</prop>
												<prop name="IsDefault">0</prop>
												<prop name="name">miR-182</prop>
												<obj name="ChannelProp" class="ChannelProperty" version="1">
													<prop name="ChannelIdx">0</prop>
												</obj>
											</obj>
											<obj name="PropertyObject" class="RQTargetProperty" version="4">
												<prop name="PropertyTypeName">Target Type</prop>
												<prop name="Position">19</prop>
												<prop name="IsDefault">0</prop>
												<prop name="TargetType">dtTarget</prop>
												<obj name="ChannelProp" class="ChannelProperty" version="1">
													<prop name="ChannelIdx">0</prop>
												</obj>
											</obj>
										</list>
									</obj>
								</list>
							</obj>
						</obj>
						<prop name="ChannelPropertyCount">1</prop>
						<prop name="ContainerPosition">19</prop>
						<prop name="HasSampleProperties">1</prop>
						<obj name="SampleProperties" class="PropertyList" version="1">
							<list name="emlist" count="14">
								<obj name="PropertyObject" class="SamplePrefColor" version="4">
									<prop name="PropertyTypeName">Color</prop>
									<prop name="Position">19</prop>
									<prop name="IsDefault">0</prop>
									<prop name="Color">$00FFFF0F</prop>
								</obj>
								<obj name="PropertyObject" class="DominantChannelProp" version="4">
									<prop name="PropertyTypeName">Dominant Channel</prop>
									<prop name="Position">19</prop>
									<prop name="IsDefault">0</prop>
									<prop name="DominantChannel">0</prop>
								</obj>
								<obj name="PropertyObject" class="Genotype" version="4">
									<prop name="PropertyTypeName">EndPt Genotype</prop>
									<prop name="Position">19</prop>
									<prop name="IsDefault">1</prop>
									<prop name="ReadOnly">1</prop>
								</obj>
								<obj name="PropertyObject" class="GroupingSample" version="4">
									<prop name="PropertyTypeName">EndPt Sample Type</prop>
									<prop name="Position">19</prop>
									<prop name="IsDefault">0</prop>
									<prop name="GroupSampleType">mstUnknown</prop>
								</obj>
								<obj name="PropertyObject" class="SamplePrefLineStyle" version="4">
									<prop name="PropertyTypeName">Line Style</prop>
									<prop name="Position">19</prop>
									<prop name="IsDefault">0</prop>
									<prop name="LineStyle">psSolid</prop>
								</obj>
								<obj name="PropertyObject" class="GenSampleEditNotes" version="4">
									<prop name="PropertyTypeName">Notes</prop>
									<prop name="Position">19</prop>
									<prop name="IsDefault">1</prop>
								</obj>
								<obj name="PropertyObject" class="SamplePrefPointStyle" version="4">
									<prop name="PropertyTypeName">Point Style</prop>
									<prop name="Position">19</prop>
									<prop name="IsDefault">0</prop>
									<prop name="PointStyle">psNothing</prop>
								</obj>
								<obj name="PropertyObject" class="GenSampleEditPosition" version="4">
									<prop name="PropertyTypeName">Position</prop>
									<prop name="Position">19</prop>
									<prop name="IsDefault">1</prop>
								</obj>
								<obj name="PropertyObject" class="GenSampleEditReplicate" version="4">
									<prop name="PropertyTypeName">Replicate of</prop>
									<prop name="Position">19</prop>
									<prop name="IsDefault">0</prop>
									<prop name="ReplicateOf">18</prop>
								</obj>
								<obj name="PropertyObject" class="HTCSampleID" version="4">
									<prop name="PropertyTypeName">Sample ID</prop>
									<prop name="Position">19</prop>
									<prop name="IsDefault">1</prop>
								</obj>
								<obj name="PropertyObject" class="GenSampleEditName" version="4">
									<prop name="PropertyTypeName">Sample Name</prop>
									<prop name="Position">19</prop>
									<prop name="IsDefault">0</prop>
									<prop name="name">10598T</prop>
								</obj>
								<obj name="PropertyObject" class="HTCSamplePrepNotes" version="4">
									<prop name="PropertyTypeName">Sample Prep Notes</prop>
									<prop name="Position">19</prop>
									<prop name="IsDefault">1</prop>
								</obj>
								<obj name="PropertyObject" class="GenSampleEditSubset" version="4">
									<prop name="PropertyTypeName">Subsets</prop>
									<prop name="Position">19</prop>
									<prop name="IsDefault">1</prop>
								</obj>
								<obj name="PropertyObject" class="SamplePrefWidth" version="5">
									<prop name="PropertyTypeName">Width</prop>
									<prop name="Position">19</prop>
									<prop name="IsDefault">1</prop>
									<prop name="Width">1</prop>
								</obj>
							</list>
						</obj>
					</obj>
					<obj name="item" class="SamplePropInfo" version="1">
						<obj name="ChannelProperties" class="ChanPropList" version="2">
							<obj name="ChannelProperties" class="EMList" version="1">
								<list name="emlist" count="1">
									<obj name="item" class="PropertyList" version="1">
										<list name="emlist" count="12">
											<obj name="PropertyObject" class="RQSampleTargetProperty" version="4">
												<prop name="PropertyTypeName">Combined Sample and Target Type</prop>
												<prop name="Position">20</prop>
												<prop name="IsDefault">0</prop>
												<obj name="ChannelProp" class="ChannelProperty" version="1">
													<prop name="ChannelIdx">0</prop>
												</obj>
											</obj>
											<obj name="PropertyObject" class="QuantConcProperty" version="4">
												<prop name="PropertyTypeName">Concentration</prop>
												<prop name="Position">20</prop>
												<prop name="IsDefault">1</prop>
												<prop name="Concentration">0</prop>
												<obj name="ChannelProp" class="ChannelProperty" version="1">
													<prop name="ChannelIdx">0</prop>
												</obj>
												<prop name="ReadOnly">1</prop>
											</obj>
											<obj name="PropertyObject" class="QuantCpHighProp" version="4">
												<prop name="PropertyTypeName">Cp High</prop>
												<prop name="Position">20</prop>
												<prop name="IsDefault">1</prop>
												<prop name="CpRangeHigh">0</prop>
												<obj name="ChannelProp" class="ChannelProperty" version="1">
													<prop name="ChannelIdx">0</prop>
												</obj>
												<prop name="ReadOnly">1</prop>
											</obj>
											<obj name="PropertyObject" class="QuantCpLowProp" version="4">
												<prop name="PropertyTypeName">Cp Low</prop>
												<prop name="Position">20</prop>
												<prop name="IsDefault">1</prop>
												<prop name="CpRangeLow">0</prop>
												<obj name="ChannelProp" class="ChannelProperty" version="1">
													<prop name="ChannelIdx">0</prop>
												</obj>
												<prop name="ReadOnly">1</prop>
											</obj>
											<obj name="PropertyObject" class="RQEffProp" version="4">
												<prop name="PropertyTypeName">Efficiency</prop>
												<prop name="Position">20</prop>
												<prop name="IsDefault">1</prop>
												<prop name="Efficiency">2</prop>
												<obj name="ChannelProp" class="ChannelProperty" version="1">
													<prop name="ChannelIdx">0</prop>
												</obj>
											</obj>
											<obj name="PropertyObject" class="ChannelGenotype" version="4">
												<prop name="PropertyTypeName">Melt Geno Genotype</prop>
												<prop name="Position">20</prop>
												<prop name="IsDefault">1</prop>
												<prop name="ReadOnly">1</prop>
												<obj name="ChannelProp" class="ChannelProperty" version="1">
													<prop name="ChannelIdx">0</prop>
												</obj>
											</obj>
											<obj name="PropertyObject" class="GroupChannelTypeProp" version="4">
												<prop name="PropertyTypeName">Melt Geno Sample Type</prop>
												<prop name="Position">20</prop>
												<prop name="IsDefault">0</prop>
												<prop name="GroupSampleType">mstUnknown</prop>
												<obj name="ChannelProp" class="ChannelProperty" version="1">
													<prop name="ChannelIdx">0</prop>
												</obj>
											</obj>
											<obj name="PropertyObject" class="QuantSampleTypeProperty" version="4">
												<prop name="PropertyTypeName">Quantification Sample Type</prop>
												<prop name="Position">20</prop>
												<prop name="IsDefault">0</prop>
												<prop name="SampleType">qsUnknown</prop>
												<obj name="ChannelProp" class="ChannelProperty" version="1">
													<prop name="ChannelIdx">0</prop>
												</obj>
											</obj>
											<obj name="PropertyObject" class="ChannelGenotype" version="4">
												<prop name="PropertyTypeName">Scanning Genotype</prop>
												<prop name="Position">20</prop>
												<prop name="IsDefault">1</prop>
												<prop name="ReadOnly">1</prop>
												<obj name="ChannelProp" class="ChannelProperty" version="1">
													<prop name="ChannelIdx">0</prop>
												</obj>
											</obj>
											<obj name="PropertyObject" class="GroupChannelTypeProp" version="4">
												<prop name="PropertyTypeName">Scanning Sample Type</prop>
												<prop name="Position">20</prop>
												<prop name="IsDefault">0</prop>
												<prop name="GroupSampleType">mstUnknown</prop>
												<obj name="ChannelProp" class="ChannelProperty" version="1">
													<prop name="ChannelIdx">0</prop>
												</obj>
											</obj>
											<obj name="PropertyObject" class="TargetName" version="4">
												<prop name="PropertyTypeName">Target Name</prop>
												<prop name="Position">20</prop>
												<prop name="IsDefault">0</prop>
												<prop name="name">miR-182</prop>
												<obj name="ChannelProp" class="ChannelProperty" version="1">
													<prop name="ChannelIdx">0</prop>
												</obj>
											</obj>
											<obj name="PropertyObject" class="RQTargetProperty" version="4">
												<prop name="PropertyTypeName">Target Type</prop>
												<prop name="Position">20</prop>
												<prop name="IsDefault">0</prop>
												<prop name="TargetType">dtTarget</prop>
												<obj name="ChannelProp" class="ChannelProperty" version="1">
													<prop name="ChannelIdx">0</prop>
												</obj>
											</obj>
										</list>
									</obj>
								</list>
							</obj>
						</obj>
						<prop name="ChannelPropertyCount">1</prop>
						<prop name="ContainerPosition">20</prop>
						<prop name="HasSampleProperties">1</prop>
						<obj name="SampleProperties" class="PropertyList" version="1">
							<list name="emlist" count="14">
								<obj name="PropertyObject" class="SamplePrefColor" version="4">
									<prop name="PropertyTypeName">Color</prop>
									<prop name="Position">20</prop>
									<prop name="IsDefault">0</prop>
									<prop name="Color">$00404000</prop>
								</obj>
								<obj name="PropertyObject" class="DominantChannelProp" version="4">
									<prop name="PropertyTypeName">Dominant Channel</prop>
									<prop name="Position">20</prop>
									<prop name="IsDefault">0</prop>
									<prop name="DominantChannel">0</prop>
								</obj>
								<obj name="PropertyObject" class="Genotype" version="4">
									<prop name="PropertyTypeName">EndPt Genotype</prop>
									<prop name="Position">20</prop>
									<prop name="IsDefault">1</prop>
									<prop name="ReadOnly">1</prop>
								</obj>
								<obj name="PropertyObject" class="GroupingSample" version="4">
									<prop name="PropertyTypeName">EndPt Sample Type</prop>
									<prop name="Position">20</prop>
									<prop name="IsDefault">0</prop>
									<prop name="GroupSampleType">mstUnknown</prop>
								</obj>
								<obj name="PropertyObject" class="SamplePrefLineStyle" version="4">
									<prop name="PropertyTypeName">Line Style</prop>
									<prop name="Position">20</prop>
									<prop name="IsDefault">0</prop>
									<prop name="LineStyle">psSolid</prop>
								</obj>
								<obj name="PropertyObject" class="GenSampleEditNotes" version="4">
									<prop name="PropertyTypeName">Notes</prop>
									<prop name="Position">20</prop>
									<prop name="IsDefault">1</prop>
								</obj>
								<obj name="PropertyObject" class="SamplePrefPointStyle" version="4">
									<prop name="PropertyTypeName">Point Style</prop>
									<prop name="Position">20</prop>
									<prop name="IsDefault">0</prop>
									<prop name="PointStyle">psNothing</prop>
								</obj>
								<obj name="PropertyObject" class="GenSampleEditPosition" version="4">
									<prop name="PropertyTypeName">Position</prop>
									<prop name="Position">20</prop>
									<prop name="IsDefault">1</prop>
								</obj>
								<obj name="PropertyObject" class="GenSampleEditReplicate" version="4">
									<prop name="PropertyTypeName">Replicate of</prop>
									<prop name="Position">20</prop>
									<prop name="IsDefault">0</prop>
									<prop name="ReplicateOf">18</prop>
								</obj>
								<obj name="PropertyObject" class="HTCSampleID" version="4">
									<prop name="PropertyTypeName">Sample ID</prop>
									<prop name="Position">20</prop>
									<prop name="IsDefault">1</prop>
								</obj>
								<obj name="PropertyObject" class="GenSampleEditName" version="4">
									<prop name="PropertyTypeName">Sample Name</prop>
									<prop name="Position">20</prop>
									<prop name="IsDefault">0</prop>
									<prop name="name">10598T</prop>
								</obj>
								<obj name="PropertyObject" class="HTCSamplePrepNotes" version="4">
									<prop name="PropertyTypeName">Sample Prep Notes</prop>
									<prop name="Position">20</prop>
									<prop name="IsDefault">1</prop>
								</obj>
								<obj name="PropertyObject" class="GenSampleEditSubset" version="4">
									<prop name="PropertyTypeName">Subsets</prop>
									<prop name="Position">20</prop>
									<prop name="IsDefault">1</prop>
								</obj>
								<obj name="PropertyObject" class="SamplePrefWidth" version="5">
									<prop name="PropertyTypeName">Width</prop>
									<prop name="Position">20</prop>
									<prop name="IsDefault">1</prop>
									<prop name="Width">1</prop>
								</obj>
							</list>
						</obj>
					</obj>
					<obj name="item" class="SamplePropInfo" version="1">
						<obj name="ChannelProperties" class="ChanPropList" version="2">
							<obj name="ChannelProperties" class="EMList" version="1">
								<list name="emlist" count="1">
									<obj name="item" class="PropertyList" version="1">
										<list name="emlist" count="12">
											<obj name="PropertyObject" class="RQSampleTargetProperty" version="4">
												<prop name="PropertyTypeName">Combined Sample and Target Type</prop>
												<prop name="Position">21</prop>
												<prop name="IsDefault">0</prop>
												<obj name="ChannelProp" class="ChannelProperty" version="1">
													<prop name="ChannelIdx">0</prop>
												</obj>
											</obj>
											<obj name="PropertyObject" class="QuantConcProperty" version="4">
												<prop name="PropertyTypeName">Concentration</prop>
												<prop name="Position">21</prop>
												<prop name="IsDefault">1</prop>
												<prop name="Concentration">0</prop>
												<obj name="ChannelProp" class="ChannelProperty" version="1">
													<prop name="ChannelIdx">0</prop>
												</obj>
												<prop name="ReadOnly">1</prop>
											</obj>
											<obj name="PropertyObject" class="QuantCpHighProp" version="4">
												<prop name="PropertyTypeName">Cp High</prop>
												<prop name="Position">21</prop>
												<prop name="IsDefault">1</prop>
												<prop name="CpRangeHigh">0</prop>
												<obj name="ChannelProp" class="ChannelProperty" version="1">
													<prop name="ChannelIdx">0</prop>
												</obj>
												<prop name="ReadOnly">1</prop>
											</obj>
											<obj name="PropertyObject" class="QuantCpLowProp" version="4">
												<prop name="PropertyTypeName">Cp Low</prop>
												<prop name="Position">21</prop>
												<prop name="IsDefault">1</prop>
												<prop name="CpRangeLow">0</prop>
												<obj name="ChannelProp" class="ChannelProperty" version="1">
													<prop name="ChannelIdx">0</prop>
												</obj>
												<prop name="ReadOnly">1</prop>
											</obj>
											<obj name="PropertyObject" class="RQEffProp" version="4">
												<prop name="PropertyTypeName">Efficiency</prop>
												<prop name="Position">21</prop>
												<prop name="IsDefault">1</prop>
												<prop name="Efficiency">2</prop>
												<obj name="ChannelProp" class="ChannelProperty" version="1">
													<prop name="ChannelIdx">0</prop>
												</obj>
											</obj>
											<obj name="PropertyObject" class="ChannelGenotype" version="4">
												<prop name="PropertyTypeName">Melt Geno Genotype</prop>
												<prop name="Position">21</prop>
												<prop name="IsDefault">1</prop>
												<prop name="ReadOnly">1</prop>
												<obj name="ChannelProp" class="ChannelProperty" version="1">
													<prop name="ChannelIdx">0</prop>
												</obj>
											</obj>
											<obj name="PropertyObject" class="GroupChannelTypeProp" version="4">
												<prop name="PropertyTypeName">Melt Geno Sample Type</prop>
												<prop name="Position">21</prop>
												<prop name="IsDefault">0</prop>
												<prop name="GroupSampleType">mstUnknown</prop>
												<obj name="ChannelProp" class="ChannelProperty" version="1">
													<prop name="ChannelIdx">0</prop>
												</obj>
											</obj>
											<obj name="PropertyObject" class="QuantSampleTypeProperty" version="4">
												<prop name="PropertyTypeName">Quantification Sample Type</prop>
												<prop name="Position">21</prop>
												<prop name="IsDefault">0</prop>
												<prop name="SampleType">qsUnknown</prop>
												<obj name="ChannelProp" class="ChannelProperty" version="1">
													<prop name="ChannelIdx">0</prop>
												</obj>
											</obj>
											<obj name="PropertyObject" class="ChannelGenotype" version="4">
												<prop name="PropertyTypeName">Scanning Genotype</prop>
												<prop name="Position">21</prop>
												<prop name="IsDefault">1</prop>
												<prop name="ReadOnly">1</prop>
												<obj name="ChannelProp" class="ChannelProperty" version="1">
													<prop name="ChannelIdx">0</prop>
												</obj>
											</obj>
											<obj name="PropertyObject" class="GroupChannelTypeProp" version="4">
												<prop name="PropertyTypeName">Scanning Sample Type</prop>
												<prop name="Position">21</prop>
												<prop name="IsDefault">0</prop>
												<prop name="GroupSampleType">mstUnknown</prop>
												<obj name="ChannelProp" class="ChannelProperty" version="1">
													<prop name="ChannelIdx">0</prop>
												</obj>
											</obj>
											<obj name="PropertyObject" class="TargetName" version="4">
												<prop name="PropertyTypeName">Target Name</prop>
												<prop name="Position">21</prop>
												<prop name="IsDefault">0</prop>
												<prop name="name">miR-494</prop>
												<obj name="ChannelProp" class="ChannelProperty" version="1">
													<prop name="ChannelIdx">0</prop>
												</obj>
											</obj>
											<obj name="PropertyObject" class="RQTargetProperty" version="4">
												<prop name="PropertyTypeName">Target Type</prop>
												<prop name="Position">21</prop>
												<prop name="IsDefault">0</prop>
												<prop name="TargetType">dtTarget</prop>
												<obj name="ChannelProp" class="ChannelProperty" version="1">
													<prop name="ChannelIdx">0</prop>
												</obj>
											</obj>
										</list>
									</obj>
								</list>
							</obj>
						</obj>
						<prop name="ChannelPropertyCount">1</prop>
						<prop name="ContainerPosition">21</prop>
						<prop name="HasSampleProperties">1</prop>
						<obj name="SampleProperties" class="PropertyList" version="1">
							<list name="emlist" count="14">
								<obj name="PropertyObject" class="SamplePrefColor" version="4">
									<prop name="PropertyTypeName">Color</prop>
									<prop name="Position">21</prop>
									<prop name="IsDefault">0</prop>
									<prop name="Color">$004080FF</prop>
								</obj>
								<obj name="PropertyObject" class="DominantChannelProp" version="4">
									<prop name="PropertyTypeName">Dominant Channel</prop>
									<prop name="Position">21</prop>
									<prop name="IsDefault">0</prop>
									<prop name="DominantChannel">0</prop>
								</obj>
								<obj name="PropertyObject" class="Genotype" version="4">
									<prop name="PropertyTypeName">EndPt Genotype</prop>
									<prop name="Position">21</prop>
									<prop name="IsDefault">1</prop>
									<prop name="ReadOnly">1</prop>
								</obj>
								<obj name="PropertyObject" class="GroupingSample" version="4">
									<prop name="PropertyTypeName">EndPt Sample Type</prop>
									<prop name="Position">21</prop>
									<prop name="IsDefault">0</prop>
									<prop name="GroupSampleType">mstUnknown</prop>
								</obj>
								<obj name="PropertyObject" class="SamplePrefLineStyle" version="4">
									<prop name="PropertyTypeName">Line Style</prop>
									<prop name="Position">21</prop>
									<prop name="IsDefault">0</prop>
									<prop name="LineStyle">psSolid</prop>
								</obj>
								<obj name="PropertyObject" class="GenSampleEditNotes" version="4">
									<prop name="PropertyTypeName">Notes</prop>
[truncated: 4,153,768 more chars]
