# Supplementary material for: MicroRNAs and Their Inhibition in Modulating SLC5A8 Expression in the Context of Papillary Thyroid Carcinoma
Source: Int J Mol Sci. 2025 Aug 15;26(16):7889. doi: 10.3390/ijms26167889 (PMC12386254; doi:10.3390/ijms26167889)
Supplement: Supplementary file 1 [file ijms-26-07889-s001.zip › ijms-3558049-supplementary/Manuscript data/Fig4 data/Wojtek_2013-11-14 miRy dorobki.ixo]

<objectstream signature="IXOS" version="1">
	<obj name="root" class="HTCExperiment" version="5">
		<prop name="name">Wojtek_2013-11-14 miRy dorobki</prop>
		<prop name="UID">3A22366B56234D078B623CF824744300</prop>
		<prop name="OwnerUID">A9EA9C3B14954DEF92F3E150867A7E6C</prop>
		<prop name="Created">2013-11-14T16:20:08.620</prop>
		<prop name="CreatedBy">CB33E39807F84CBA85CD60F4D5153064</prop>
		<prop name="CreatedByName">Genomowa</prop>
		<prop name="LastModified">2013-11-14T19:05:09.390</prop>
		<prop name="LastModifiedBy">A9EA9C3B14954DEF92F3E150867A7E6C</prop>
		<prop name="LastModifiedByName">System Admin</prop>
		<list name="AppliedTemplates" count="1">
			<item>Mono Color Hydrolysis Probe - UPL Probe 384-II</item>
		</list>
		<list name="TemplateOwners" count="1">
			<item>Roche</item>
		</list>
		<prop name="SWVersion">LCS480 1.5.1.62</prop>
		<obj name="AppProperty" class="TAppProperty" version="2">
			<prop name="Created">2013-11-14T16:20:08.620</prop>
			<prop name="LastModified">1899-12-30T00:00:00.000</prop>
		</obj>
		<obj name="ConProperty" class="TAppProperty" version="2">
			<prop name="Created">2013-11-14T16:20:08.620</prop>
			<prop name="LastModified">1899-12-30T00:00:00.000</prop>
		</obj>
		<obj name="run" class="HTCRun" version="7">
			<prop name="name">Run</prop>
			<prop name="Created">2013-11-14T16:20:08.609</prop>
			<prop name="LastModified">2013-11-14T18:18:45.433</prop>
			<obj name="AppProperty" class="TAppProperty" version="2">
				<prop name="Created">2013-11-14T16:20:08.606</prop>
				<prop name="LastModified">1899-12-30T00:00:00.000</prop>
			</obj>
			<obj name="ConProperty" class="TAppProperty" version="2">
				<prop name="Created">2013-11-14T16:20:08.609</prop>
				<prop name="LastModified">1899-12-30T00:00:00.000</prop>
				<prop name="HasProperties">1</prop>
				<obj name="_Properties" class="TAppProperties" version="1">
					<prop name="Created">2013-11-14T16:20:08.609</prop>
					<prop name="LastModified">1899-12-30T00:00:00.000</prop>
					<list name="emlist" count="4">
						<obj name="item" class="TAppProperty" version="2">
							<prop name="name">TopChart</prop>
							<prop name="Created">2013-11-14T16:20:09.364</prop>
							<prop name="LastModified">2013-11-14T16:20:09.364</prop>
						</obj>
						<obj name="item" class="TAppProperty" version="2">
							<prop name="name">LeftChart</prop>
							<prop name="Created">2013-11-14T16:20:09.365</prop>
							<prop name="LastModified">2013-11-14T16:20:09.365</prop>
						</obj>
						<obj name="item" class="TAppProperty" version="2">
							<prop name="name">RightChart</prop>
							<prop name="Created">2013-11-14T16:20:09.374</prop>
							<prop name="LastModified">2013-11-14T16:20:09.374</prop>
						</obj>
						<obj name="item" class="TAppProperty" version="2">
							<prop name="name">RunOverviewChart</prop>
							<prop name="Created">2013-11-14T16:20:09.389</prop>
							<prop name="LastModified">2013-11-14T16:20:09.389</prop>
						</obj>
					</list>
				</obj>
			</obj>
			<prop name="State">3</prop>
			<prop name="StartTime">2013-11-14T17:13:51.075</prop>
			<prop name="EndTime">2013-11-14T18:18:45.432</prop>
			<prop name="InstrumentID">29385</prop>
			<prop name="InstrumentVersion">HTC_VER_10</prop>
			<prop name="InstrumentName">LC480new</prop>
			<prop name="InstrCalibrationDate">1899.12.30 00:00:00:00</prop>
			<prop name="Technician">Genomowa</prop>
			<prop name="AcqStoreClass">HTCAcquisitionStore</prop>
			<prop name="AcquisitionStore">eJzUnVuTotq2rf/KjhnnjQdAASVi7xUhDFBRLgPF25v3C6ioKOCvP8PeyXKUWWuv9TDPqVrzoSIyMmemaSp8o7XeWv/v8+LwX6f5cf0/f13P5+yv/1om89vtf/7qDM3W8nLf3/bZ/nwaZOfr+q//eqyvN/bR//wl//WP/06v57T6P83d/HRaJ+b5fsr++of83+Lrcz99xWB+TJN19QX1pvL1Jcn+ln19k3KZrG/sAby+6H/+UiX2M94Prputjz8e3BC+9p8/nuB63l7nx3/yUNbb4/qfPU78xv+QfvH4uKfj/Sjl/+VBsqfQTs7c/8Y94PrPD3i4P7KfqjU0tS794lEN18f0r3/8H0VSiK2atSb+o/3q8eNfgvsNuE92T9n2ij/qlz9mNE/2q18/L+F6wz57X8OjMOoWkX7896uneMm+02lrz5fsdfPXP2r/5MvYsxOc96fs9tc/+s11J2yV9s5yb/3cscyucadqp5xJfvNRL8g6G9DQsFMhDjS5O7JqWq9F69fLQvLrl1pBZNe3aJkMVrEnHKcecYt+h6rFYRfTVquzIrutc6Jy7k2toOZ0ZJI91TN9OudlFKjHjkNUYzalaqCepeC+Zt9vlwgXWsbZKPLvcaoS42IcadM45pHfEo4pOc7vB6qot4XljibzjP08W6D5IDxHXnxte+Ra3yu0LjjzyKcTLSV0OkqpuIvZ91+fxgbpb/cJVR/hyAq0x9wgEm2vaKmpZ8s/jTWDxGb7SBXxerVcur3MSOOuyVT11qXlLQv2/Vq9tUSbj/UldlvXy4qku5pEta6RSV4WzUfk9iz3VBtLqeXm/blDOqtNh9ZM6Wx5WjH3iGH31rSRbBMp2Fns4yMtTaoE413kt5PuirSsUKRydDtIfvvRDcmuPjdo0Y/3sfu4nhNyns77NN8dDlFAiq5OaFH2aXm39lLQWioysfyBS3XP30XevDZVyd0uKVXndBP72/p0RNqqs6dKs7ePg0OnOyPE80dUOqpa7J9FRScz+2lR9bA5RF56zFQiNzWHNtSdKHnx6/sbOysMW8LqELnNubAj09o9os/nrWb5Mp2tyMWpu7Q23cTs+bZ0h7R2PZ/WlPEz9rr2dEVURxBpbant2N/7lumkjPbsY9MsIv9RujIJvHmdymc1l7ymvVRJIFwntNT9QvJGwtIjnZM4oWJTlCVfXwYJMfsTh6p+IkX+qCcY5Lx5jGj9MCol75Y3Z2TkPhwqLVbPyIsei4RM/J5In0taxP4jdDPS7m9GtFT6SuTGAyElXflxo/rQEi3PK4KUxO28F3ZnE90KNkv2qlG7xzwMFrIuBW5EC+spRYOwNRdacTiWdoa1lWMjdGd1ywpHT2pbI5laoR9PxNg9KS3HmpqbkoqdsyB5z504I3raSWm5fT7jdngXbTI4kxFdja+OFaY1vTDGs45KpfTRsKyztSqsY+c+p1GnY0ghpZpjzOfNVtg1znncfjpCZgl3IaWL55jEw8x3U2PwiO2wSy/s881hzt7l3Q57Q98jPfZWbSEz0u2ppMd1pEe9TK6phFz2Dk0O80XkFc3Rzrz6U4XK12cSd5+iuCKdGnu+42gWRu6kFRUkK2cH2nSThRSoB/bz2tppTpeXQokta71yDCO7r2hyPZ0kh9TSlTnMRw96DgdrqR8IZ9kcjnWV6nq+sDz5WduRk7Xv03qR7y2vvHcTspGPhNbcaGsFl7S+I1J97dGc7OLI7UTs9eb1ekNa23S3kVc+2Ptz5GoebarTxArE1/tDfR5dqlG6il3NZ6+/pl2y/3/jbCNXuXQKIjieRtXpfiN5l6XM3l/H3Zlqy/HB8t3rWCWtrt6gRWM6l/w8UVbkvi47tLnVd3HQuB0zsimEgJbBaBt1mmVvRxpGc0/3G7Ud9c3HNjEl9+bR09Abxz1nc1DNgc8+vj8Xg9jRj6JnODXvSevLxjQKrPpxxN5/9oHK3ngVuXJ7ohL9KD+pMH5OY98qOjMyC/ZdWs83K8u73tn10FaO7PqieW5sm5qSkeaQHumpPyFRb1a0ElM5HBp0NGhEcT97WKpp5NKY3pVWJPX12dozjK19ZteTyczyh/26Qe7bZEYLwd9ELtE6I7KfpOz6twlmknsXzwZJpjWP1qPbSvKPcdsgVGV/L+38PMadyVAJSY24R3o7Hayon9VD24xanSvdzOSA/f7jg2N2R+RJ57dHO3aaVM+Mzs0QaHGylrFbHus66Yh6kza00V7yyVnxSOMkdKi2sXfs/dNME9Ke1PpU7rw+v9ROCVmyiyoVIs+KHW89c4ibN9d031w5cTe4bkfm/np26LFnhXFf2lmOedOXDr3ah6Vk3+3MM4SWnlH2DG0j39HY9TZR14RKAXt9eOM+ux4fDsKIapHM/t5CwL7/XvC7VPHCQ+zVI3VHvP1xTKXteBq754fCfjnBHdGUvZsjR5TCkWlebg7d2zsa987ToWqOA2lG4+5Vk6yxwt4vmr43qEJvu9i35WlIert5mxa+wa6/xYNdb02tzV7ftec+clsn9nqee+seux+S2HKts2qT8iFQmk/DudQdtkT2++vbGb2RfjvqGRtqm8l5a9PHlrpx/z6LU/N2bbHfn/1tJavbv2fGFx2IDKbYvy/s+vrgdzGg/FsYsKFIuvyvGLAhteoE//mNDNhq/r0MeD1euiFDv53lWUt2j6p1vQfVGueZFdwenYz0ry8GTE5CFLQthd0DI8Zcyum0sILmhV0Do6VPaF0NV5b7bE8Z8xj9NlUzggwYIgMWijex/Kvz+n5D9UiF2XERIwPut+mY5gfpzK6pK/b9gAGV2y6Kg+NeLchIUbe0Ntk+4sBvjmdkNyhjKqxO8yhwxuya/2xlKlUt+sWAk/q6RoV9d255+eSyI9dzeKZyGp9jr3ayVWRAbehHkbcPfmJAL5dUlTGSkPAMeD8eJfaeXxSSS8JLSs7a4Ekbp+Ul8jaXy4iYF1OmtUC/Sa7wvDik/qwdaLF9MeCq37NJT+6YVLQk9viAAa9NbYEM6DoxY0RgwNrV2UqeejzvyG0/aFFhnrJrTOSfKwaU1D1jQPui7JABxdmKMd8xnBnEMy49+ryRPXt8y3NBaNuvGNAfj7sqmWcXxmB3b2MhAz6UYoMM6N+O7JqzXDKGAwYMptvUIBvvRKisDtj366S+QYxRm11zhhsxRgZMJIW9Hu7zgxVki3VCTkIZUbGfylLQzdMVuYYNj9Z6W8aAtdgzkAHr85AxWSthzGnP+y3GbI0vBsyzYYs29k4Re0G4lAlZmTWql3keIQOe2s9pxYCtTXNE1AljNnFjMeYEBlw+Fz0qTI9S7I77d5ssTteKAf0wdFfEdE9dZEB3HfQTYtfaItU1/8WcPxhQ3w6U2O/l/g4ZsHml7PcN75sdGQ5uvdDy/Gbs36+70Ko3L3lIJjp7PxjPVmoFSxqG3VuzFQ/vkWFY+/Bmhp1JjUjDBqHsjaWz140VjcTIU0/sjJWZnRwZ0O2bmxVp08mZlr2yHrepGxikHPTvdLTfdGNkwNu2wV7fc120bCfKCmvb1y50GHdNCxkwbiut0DcXUtzZKEJiHVvrkk6iCZEGj6HuGMMnY9B+MpXiNjnQFTLgeNxrSm49evAM2N1KbZl0piW7Zxza85i9bEah6QhWnZaTNLE+GTC4Ghb7+oHHzhTRgp3JavkqNZSpOOAZsLNub+he3J2i3lhxEnO+c570UGw3FQP6XbuBDOje5Bpj+uW4hwzom76Skos3Z2ck97CRkAEn9dKngr1mDOg81RmJSnPIrkcBe/8M/EtCjNvdZWe2USz505C9nncHv0f15nAlcQxYn9iMKRuXuowMqHRHW8vV13JKJjX7xM6U7PXt68+OhwzYEAfz2M06SoIMWE/be3Z9yF5n1tagS0VJmkpWI9R27PokHSsGTMpc5hlQOkYzM3rEIb2MBRo77Tt7/ltyys4E25KdkYEBlyTbUiUJ2F8KGHDT0Wu0vr9P2evnUR8hAwrdwypCBuzm6y8GbMynGentl3v6uDrmNwbsPq5SaqaPlkev22BUMaCyWbEzb7KZRciAlpiNqbJvraUgFU7sjDc1alR6JPOKAZXp3qUSfTFovGfXU6tneuxMNoorBmyb0z09nAo76p2klmwuta1BE40wBlpvn6p5FBiD7A2vyzNgY39ZSMiAsrhqUFHw2fVu3z47JAjWNhVXJmOk80JNSDeYO8iAXk05rb4xYO9BR/SRB924LzhiZgADnvfhIO5G80NqyuyJolmcTqX2frnOkAGVcbi1vHTBABUZ8Cy+Pr4y5qfWeMwzoDbW+lSaeYzRhKG6IuPeml0/3NlU8he3qU30h7RCBuxfCsM216liVww42Fup6RRb9vyMDoJkX3zfM86dQqfifsJev17Bft9YGZAvBqRndobf7QdU0u7s/bBrT3UiJabDmFs8SMiAve54QMWhPI27zc3DQAZMLgszcmYJTczyxt7fm67Vj53RMHZM05g06OLFgJ2axf7+fyAD1n4LAzYltfYvGfDP0AHNv5kBBenYDVt+jzFDz80969Jd5agDer2snhBnsw4rHVB1GQP2JE/kdUA7GtiMAQfsXDhuM6ZABtQqHXCEDPiUvEmMDAg6oByeFlKwPp5GJBh4c9qUa2fJ7S7ZNU07+leab4tR7A6SVCfdWRpTLds9JC8S2gkyoJweGeM96r2UmFt2bgQdMEiv4xG5iYwBP3VA7cQY0B+ejjYpuuuYqpPhKEYGXNW1JS1p7Wz5UuS8dMfBkcpFerUCbTdfEXG9fvIMKO3HEtXr24vkdXrajNRm5ZM+l60sDnbDi4cMKCrlmZ2Tr4wBR3ZgUb31ZIz5pBebjJe1Oa8DHlLN4hlw1lu3KOPM2EIdcFW/mFSfJYzJ3jpgc7hjDAY6IDCgdDH3cbBvMgY81drsGhV6OwsZsJ/cAyq1e+tKB9x3GVNrg87eCsIjO7cCAzYl+bsOGIQdTyext+6jDuje9alM5OSlA/a2jFHbDSEho4k5Rh2QY0B5ekiiYJx4DhHUFwP6w6fl1i1lRp6GVumA3uHmqeQZmQLN8/YXA47so8KuybU8RgYU1o0pbUw6ReT562ZItpMHO3cfurXIG+ibtGLA2l6ykAGl+pN9Xo2+GFCJN11apEvGgGF2nZHDSBNQB3R3xS0jwZN9P8WdK+wlOvVlovrDDBnQH3iPHeqAQb/fjIL8thtZte29CNuzhhC5DXObWk1pOwy7LbEl0Z5V2FbsSWZoLFTLGjwOrUoHDPyhyM4Ena1j6fNJQevOSZCCpbGZkYnwiL8x4GBx6kphzVyPUAeU1bIV91R3VVjEqe1ptG8bUjhz0tQw7YNIn6ZZVjogMCAdjEmMDFg/Le3QUY2yYsBaeprTec/TrSAXBccIjIdEr/NYl5AB7dmlQ491by6hDnjWbzXUAR1VeMxIbAc2vZ+7NPIF01LJsNhtqNBcLyJOBxw/e1psL2PGhMCAoAN2G42ZjDogMKATNbqJOR3J9YoBu3l7RlYxO3MI4oZdj4ABh8t7i0qt9SZ2O+f6iqQbza90QEti9+B4Vw5QB/T1YP6TDhjkU5V0rowpy2aPMRUw4G50dJEBvVrKrkdhfycgAwbxPimI2tbTSgdsFSd2T56lOjKgfz1PE0LaQhd1QDe512TSmvX6jMUfS6ldp9oKdcCrNOzGXacW2siAsSjPKgYc58sxPYuXYcWAim2w18P5MpE4BgQdMLhYJ5mkk0SmeZlOLWTAc61sVwzYy47JNwYEHZBjwIcWG/TezoZxr4wlx5QfSogM2N2nQaUDKjt/KnnroO6Q2daZUtnvsDNjTZmEqAPWO3N2PT2vFYP0pwP2+07VdeyRnS2jDihPlH1kZSFjoLcO6GzzPDEnz0Wj0gGBAderrs0z4HMeNqjmN5aRN43rKjKg2uyz69nOUtj188TuL9KmxV4P6TzdkWV9z84I8uRguQ35FJKps/eodBJJxF7TLyZ6MWC6kNsR6oC7i2SjDthLJmRm9kbPBh3sazS2OgJ7vYrG7o46oHtdsTPqWwf0E7+bIAMqgs6uV3nuOOQujl2q9Yfs+teQZuxMUZYT2sgH08hvzRkjAgNmzZ4Tow6oqZZRMeB8Lc3MvHVe8wxIPJO9vvOY/X71iN0/GeDbVA/0g4U6YBhq7IxTKuzM/mZAXXTiyHM7M3bG7miU1p7nSdzbiL5Ozj5d0ctctCOH/WFlM1mzL9i8dMDebhzPzCBdGnS3SZW4E+vs/fkHMmD99zCgpqv/kgGVRsuS8Z/f6QX/zQz49oJ9LaOe5XeKjOpPeV7pgMCAreTK7lngBQMDKsPzIvK7l3FCardBG73gYHdkjNFzGANqLbKTXgw44xjQXTjsXLs8qCfeCwYdUHKKLx3w7rcvjMiSSPLNvZNxDOie9eOOyIP9nhbZfRGhFww6oNz2T3GwuTDGAwYEHdBX6pcd6XTDEzKgezmNdDLOXwx4GIyiTy/YzUaMOdNd+ZMO6B5rlReMDNjf72Wqh5uL5ObX3owsU02iQskY0LeemkcGC3aPVu5PxoDqde6Q+WhoU6Utn9njDS8hpwP6asyY0Rn0bPqUh7vIO3bZPa+/6Jk8A8477AwtrG7sXDi7TVOS0ZqPXrB7Hzg2iQrNpUVuMyYEBlwI7J4EOmCwr511ws7gIc3bwSYK+hN2zlXZERYZ0BXOjDkv3uXFcJ2GxemASnI6VDpgw7u7tJnUW1EIOuBMaVL0gv310k9JvV0bVQyYFc6uYsDLnt2DQQfUDT+gdSt6Rt7cVnaoAwqlzn4++1szJm+WIjKgW9ybGXrBpdDMpSCJbzIp72RE5Q0tJJ4BdVKz/Hyx2ZH6YtNDL9gbXwUbvWBgQPSCgQE5L1jKBIGd23uFFbh0mZJDHEwou8Sqltcerwsy1Rs32lwNRclznmJBJE2qdEA39MKZVTa1IuxElmgF6T5PreH2FvFesKLmJnt+GlaEXvAtdK3QExaMoYvz1rNK7VAyxrmy/x8Y8KmQE8+AJ+GZ0PVh+6UDTvOTgl5wp3HTC8sZXQZ0tLS+GBC8YHZrr8Vtr7inlrcTNDprzL50wDcD2q3nttIBl8tuU+K8YI4BQQcEBvTzfGRwDIg64Eh+dmjmWtTyLDFir8cwXNPiNp1L7iRlPw8YkIqHZsWA7K+2Qwbs+U1VN71gd0EvGBlwVJsx5m8bixi94H7zNdvwzHaSLxXdDL3gfDzZWv7jNkmRAVEHBC/YNgcR6oBBI9Rk1AFrj3lieSfKzjTDBmMU9kpcRf4gY2cQX2efBy/Y340Z07hzXUcvmGNA6TjcSx7JOzYpnbBJn6fzIvbvp+4OGVAci4wBtcfLOy/vA94LBh2QY0D7Ph3Ra30+ibvrg+WgDggM2Os0WuzRHwup0gGF59FDBmzo3aWEOmCkjOrIgOgFm6f5T16wub13v3nBwIBdpV7YqAOuXwzo5GfGoJ86YL+VpjTP1Lnlnof1EL1g4RJtYn+ld1aoA+qNDWNgadu1iZ/fPWTAoJu0bdIJtUoHtOjz7JFx3LzTy1Vo8zrg45cMuNmueS846K3rGTmIhkYLZcYY760DqkudMRLogMWDnXnL0evvs6+fZqgDKq2lzXvBt9jsxN3Omdrm4bb0vumAW5JHcWfkeZmh09mtYkBXYAxYvM7kglzfSJwOCAzozv2ZTfoiO2OL6iy2UAdcD8YjqswGSynwVcag5va2p7uG0I16Z20noxecOVlY6YDNdXPEM+Ckq7Iz8f7Mrv+gA6Yzdj/gdMC3F+w3z45B2BuqYsAgSlMHdUD0gslaqBgQvGDUAdcqdeh2y55/9IIXfcmjSWvd/HO94F/NK/6/Z0C9Xm/+hzCg/Tcz4HR6r7zgINTZPWrdzQr0glEHfAzXg4oBO6PpDOcBgQHd62teJmbsQ+v6cB37j5e3OCj6XaqKP3TAbctJkAED6nQK9IKb3mlpoQ5ohfKMnwfs+PNKB/R6B1VGBuTmAfP5cU9z+zqXOC+Y0wFb4lFhTNidSV63riWoA4IXHDRPNY80p/MDzgOiDtjZ3BeoAwaXmqOjDogMmGwuI/SCNW9XRr486GVkMj/KOA+IOmCwE9jHbXK30As2D0KMDOiZfcZ4wICFVWMMigwomyv6XO2PFuqA+u5iVQz47EwTYu8vRsWA9eA8IsugNKl6Pe0lf95n59LV+ejS52Ozl1AHDJx7D+cB0Qv+1AGb+j2oGFCuKSGJUmNH1bmzZx+fpjMiL/0hbU6bmuQpG/b9EntB6FPdH2J/012/vIWXl+ZLLYvajXNG0rRb6YBBvblOcR6wZme1KJhTdYfzgMiAbx2wJowYg4XJmZ8HdJ8eY0zwgmvsgie5wdBVyVwvlW/zgMiAMA+4bw3Z60Vvs/9lKwQZGZBTH71gf+z6DuqAOA/YprcZesFqffOM/dJf7EivtjDQC0YdsG49pjT3j18MmLY77Ax0K1vRwKebah6Q3eqalltmxcx6OO0ybI1EIfbahzyzetvtMHQDxoDDGYMtKzAUEvY3jAEHu+HWscSUWqGz9VvWcNRteagDAgOiFxx0DkeeAVeLxQp1wAG7y8i8Dti6ezLqgCPDZgy4M2eVFwwMaPevflF5weLSYq+qzdoxkv72Swd8zwNOpIEef+qAOA8IOuC+Li35eUDwgvv3lpgQ9Vjvow6I84DRgL0/QQdEL/iQPS7oBX8yIOqA4AU/LrVt1B2r05VJTzuNvb6chYReMDCgLqeMAYePc0pGq/KnecD25uLRZyOJY9QB9fm4YkDUAa9RWemAbl6ye2ab1NiZhM7XFQOmGWMW9eRuY5wH7FxmTVou55sYGdA5rS60IWzZPfjNgDAPiF7wbMyeH6lu7SQvyGs68QbrEBmwLQwuCekcbpdvDLhdnKfVPCDogPHBCysdEBlwRKbsDC0fQ2JJ6Z4Ks8NK4rxgua1OJdQBlxOhRwtarC3fe7AzM+iAT8mKpM6gwd7/d6t7wXlAZEDQAS/PwyTu3crkJx1QysWs0gFfXrDrjdj3BwYELxjnAYEBUQcEBkQvuCWz5xPmAXVGMt/mAYEBnYZgJGbWiGx6G1P2+9I4ckxlk4c0yxbOdx1Q2NdlkulpvfKCzUSxSfd0aaMXjPOAbwZEHRAYkNMBu6vYQx2wzw4QnrG9tAzUAbvy8OmY85g8UQdsb2tLB71geel9ecH94m6x64X55QXPmj12ptwrX17wZMx+PswD+r1yNkIvuKm22BlBm7Iz9NsL5uYBPxkQ5gE7SjvLOB0QGfDUZT9fp72D5OVBVyZbh50xQAf0SKKoyIDNqx1byIBJtx0iA6IOSDbWrmJA1AFhHlBaepUXDDrg6eHX4j+WAdXfw4B6U679KwZsqrJl4D+/jwHt2t+cCbF7ZeUFu9P7NrTajvek5UGdR+7ifkrJebYfhIGdi7E/9BgD+uYrEyKm7DUPOiBkQvRwuJYCrc2YYrrrO1RzKh0wJHvqnGmpeJPoMxPiNo/sPQwMCF5wMNwxpgQvGDIhyIB9dXWgItl/ecHLeS1GBvQb9XmGXnCh0bOF84BjcV9HLxgZEOYB82vMGPGDAYPegzFfTxl/z4SIk8c1Qh1wdb9LtHhsvzIh+/JSY/fw/dXCeUDIhHx6wVJeS+Ogf2UfB3KfoA4YbMKeRwxLWyAD4jzg5OU9NAx3Z3FesNJT4gh1wI24N9ALDqy+khKlxe6B4AW7vUI1yECt9SsdEDIht/XYo/nD/4kB9Xl/LaEX/GZAnAesJfPxNwYEL9jVe4KD84DAgGGhsXvyWwf06FLIOB3QP+TOjJ8HhExIJ9dcWqeDp4WZEPCCm63mnv2+GWNM0AGLdsgY7/5sVgzIzQMCAyrGgD3/MA8IDKhtDFkKpE0gVwxoXiTJH3RXBTJg8zF5Wq5RujtSRI0+be627BgCOqB6Z8wp9SLGnHa5LFAH1LSxErtydM84BqRuKGbkWLf66AV7pmDMGFmZFQPiPOBueR6GwbXVYlgVFbaljRgD9gTdiofZM3esRF3aYVeaixLOA4IOWDcuXwy4ezyPVG0Uamw1si8GHE8yx0Iv+BQ2msiA3aX+5QWjDtiZ9ngdsJPuhcKSycLEecCwmGWpcW9EVqUDanGLZ0DfVL3UkPbPGk36tiB1tTpjGtABb/Xtgp8HBB2wd2Y3ENQBgQG9XIgSsi30XaUDAgN+6oDveUBkwN1Or/NeMKcDhvf2iGj2S9dpHHcxMiDMA6IXnJxOM3LYjF3eC16q2uB1JthG7omy6wEw4LMzYa8/yISADgjzgMGVXb/IU1/32Rmn85UJMVW5gTqgr8SJjDogzgOCF7w4e2qVCQEd0Lrv21RbdPcW6oCfDAg64Knb7lQM2NS3IeqA6AUv9u76mxfMMeCnFwwMCJkQb3rrOPw8IHjBkAnRF11a6YDAgOd204j6Z4kxAOiAy013VM0DrtZdBzMh3WC3zlAHVNKcnZlJWPdwHpDLhNwmoYSZEPSCgQH1W84YFBiwVbIzHqcDHiPrQndntxOjDghe8FQ/+7wOiAx4n9491AGBAf14Wy8wEyIrr3lkYEDQAcELdo+6mmImBHVAmAcELxh0wK4rqP9kHvAirIe8F0w/dEBuHhAYEHVA3WXX42xRRrwOeBbKHu8FHzU/Yu/nPnv8bwYEHRDnAblMCDDg/t4NabwNlIoBQQcEBnQXA/b8tVv7LwYEHVAasO/P6YBeMmbX41GH3R+aPcdDL1hhZzDJOQprlWdA0AHfDIhesNBz7T88E6L9FgaUJa2m/JKW/rhQiF3/u4PBjNjQDPZqj+0IhUCAQAwG74LjIPTrBYPAaKWsEAIhFOIV17aMZjAKgTAQuJv1e1Stka9g8KHlpN+CwbmeLquBwKwwJpUZvN2+zKiXECid05HlbW0GaQCBKARmYjtDCNR2j0WMZnBnx97HEApBIdCoMwgs5r157LYmPwmBOBB47L6CwS8zGIVAgMDnsnmO0AwGIRAgEAcC30KgdxxoBQqB4u7APk+v2o6ctTY7qK/NTHJPUS8kq752oA1BTiNv1NdCUmYMAiEUwgmB4uKHEAgQyJnBEAoRu1ocu3OqzFAIlPWUQR8MBHYUwadSPT5EGArhhMCkOc0wGAxCoLsen3WEwPI+2HyDQBQCcSDwVxD4TQhsLLpZFQx+C4EAgRgKASHwpD76lRD4DgYjBEIoBITAYivuIzSDy+ZAwFBIkOcMyrayoNKG9cxjNIMhFMIJgYdzfYEQ6DXEh4zBYBACg+E5K4jxaIypZo+fFg4E9uOrQ+v2+hlzwWAhHhQShkKy5WZC5f1akVAIhIFAuV6w3xcgEIRAPxw0Jd8SjZXlLObP0ItagoRm8HKrjHAgcOCOdo7lJbkZ2hvBinEg8C0EDsiUehgMriVPkQ+FAARiMBgGAgECB5tYrIRAsW0bsfPK0FrzVruBwWAqbBZVMDhgL8O4nT39wrLGiwGawSgEQjDYCx8MEmsWTaxto7/HgUAuFLI7Ws3KDHZewwf3/nBhBfQSFSgEimQdx/3xJliR0roSyu6YNEYI1EIGLdIyZIdGMIPT+qJXDQQOBm4VDN4Gi6PUT9U044LBCIGcEAgDgXksuJUZDAOB0sg3UQhECORCIe5wNsNgcKmzUwdCoBXP+xgKQTN427//k2AwDgSCGcwJgfOJeqU16zXsABD4Dga7j/a5gkAIhXhxUTdI93IMaXMZxDFCIAwEbrc757sQCBA4M6I5BoP7VyEfmZ/B4DxyGFQXq1XsG526jmYwhkLud3ZoHp3ancoMBggEMxiEQKu3mLL3j926oxD4CYEYDAYh8Gytx5UQyEGg4tVtsvCLCCEQBwJ/CYEYDLYPNjtEz0r3GwRyoRDhxqATQiEoBI5u1OAHAv1lIvJCoCjYCkKgd+h2PYTAxs7bW5+hEBQCh8bFZ4fga7uCwGtuzatg8OSeJ9/MYL1/MzAYbDUiwTMajzBFM9jrNRkEzh3T5M3gOvuNMBTiu3fVJrawd2jTHh3Y6/M5e4Xc7mMqJ9ZC4iAwqRcdHgJRCLTOiVOZwVmnKbU74spBCNTMfBcjBIIZXEHgj2DwM2sdLG/dSSszWEj77P6w7M6qUEiZdtb/JgRCMBgGAv9YCGz8HgiUa1rjPwQC1f8XbjCmQhLammEqBCAQ3WDfe0HgrhQlb5udKzcYlEBMBr8nAtENXqQvJfBrInDFTQSiGwwTgZAKQSUQJgK5VAgkg3EiENphbEdOeCXw7QYjBOqUneTr2/Acc+0wpd+ZRQiBs+nsiu0wCIHviUC3DBhk7uh+zbvBoAQ2newaubbRW+FEYCOMyxjdYJgIFGa7q4VuMCiBCjtzRjgRCBD47DII5CYCwQ2ulEDPXNL6YfeVDAYIxFQIuMFvJTBIc3ZReiuB6AbrTjuo2mHeEAhKoNdcTVWijAcerXmUXVQAAiEVAu0wnjw5z76lQvxFOWAX2V4jwolASIWI3vIrFTIdjfu0KcoMiiAVsjOWwyoVAkrgc9KbVBOBAIHn4unyqRAzbXt8Owwogc+7uosxGYwTgbtGYXEQiEpgYLkVBOYLt4i95arpkV7aWWIyGN3gW+ParyYCh+lK/pYKAQgs9INkefq9vyLncdCiqhl+pULADYaJQP/2vKfEGR/uVNceXxA4Jq1+SCajpuQN/XBlsft2WUEgKIHT5XIQWoneilEJhFQIKIE4EZh6UTURiEoguME1NRMjbIeBiUBtVMpx55g/HFQCl17NidEN1tNHo1ICy3amYjKYa4fJSqkVWiRQ4o56uMvWUmr0eCUQJgIhGWwpEt1hKiRqBXqESiC4wZgMBiXwnQrhIBDcYGdPNhkmgzklENphQAnEVMjIZZAJSmBbvjAI/aUbDEpgL2wqGaZCQAn0haK2QjcYlUCYCHy7wZgKgXYYbiLwDYFeu7gUCIGYCukO2E0ye85/UgIhFQJKYFCcOgkqgY043ETYDgNuMEAgusGekmhVKgTaYRa+b+NEoKeWDJpACYRUCNcOA0ogJoPfSiBOBEI7DOcGYyrEc6cSTgQ+zWLNJ4MBAjXzMJH8oJyscCKwWC6WEk4Eut1xm58IBCWQS4WEu8YTk8GYCuGUQEiFvJPBCIHvZDAqgbWx+qT5cDS33LvGDvEAgXnzzK73AIEwEci5wZAM/lQCRy8I7N9Ww9Sc1Z4NOp4KnUoJBAjk2mFCIVErCCSnKbt+BLV2lQoBCIRUiNZx9xFOBPoOOxSAEth3N46HEMhNBL5TIQiBn0ogQKDceh2Sz7Mf7TDvZDC0w4Ab7J/Z2wmTweWmf7D89kCtIFCVZ6sIJwJ/6QafjCioUiHviUBsh3krgdgOA6mQYuB/QSAogVwqBNphAAKDm+M4pJnPh7TQim3Un4miwU0EdosrO4TAROAnBP7ZE4HN3wSB+n9KPQx7FH8vBCqm5oS+MNxJwSjfztAOhliI7+UnmbhGGYXtbbMV0Sz5AYGd2zLCaHBbGndQCcRYyMXou3wsBOxgVAIBAulBv1DNOC9jVAK5WMjbDgYlMGhajopKoJSleYyxkMlAS/hYCEAg1sPcr+wm8suKQLCD/fzcDklre3zZbzSSXJO9azEWUnTzk4R28FsJRAh8VwS6XnnJ0A7+VALznF18OQiEaDDawaAEQkUgQiAogVw9DMRCoCLQy84M8sp5adBaW49jHAmcUtOiZXA9WMHdPWdksvMpKoGePEgdzg725vq5gkD1EXxVBKajo89XBIISqOz7+9i9dqc7EkjsItfQScPilECAQIyFPBJ202y2tFaMsZCRvR1W9TCgBHLRYDGcvaCA+AiBvmDrIa8EAgRmTk3gRwLfdnDgRzedj4WMO7pBRqfOrFICwQ5unhnEIATeBbFACEQlMEp1FZVAGAkMluFthxWBYAfjSODS3xh8ReDsKo75WAgogfpUacXDfsmgB2IhzpA2Y7SD7dNRwnoY7zHcZtZlKVWxEJrI4U92MNTDNO1pZQf7oATu98OCCtdCjF2NBDuuHgbtYFACEQJBCUzVhYZKYK/eyXSEwMGl91UPw8VC9KdQQeBwubIiVAKNCYPQdjy8xx2BbCs7eBGPdAlHAsEOxpHAYdkuuFgIjgRmG0ujiqgfLae/eyRcNJirh2lY0TxGJfANgdxIINjBnBLI1cPM5bBG6/M5u54ABIISiBAY02mGdjDEQjgIBDs40GppgrEQgEC/KOcyuS/XFQRiPQxUBH7Ww9Qcfyv5rRuDjrcdjEogVATCSCAqgePLK7bwtoPb47Zd1cOAHVzrm0OEQFst5isuFvIJgZ8jgbwSCNFgsINBCeQqArloMCiB74rAIL6MZzgSCHZw+6kq6bdo8GUbXFEJ/HUs5D0SyEEgxEI4CISRwG8VgQCBUA8D0WDbGXY9HAkECMRoMMRCuJFAsIOPAIGgBPaOxxYttefSwlgIRIPRDoZYCFQEYj0MRIOtnF3fIBrsBTV2/3jHQro+e/lhLARHAt928C8hEKPBbwjk6mFQCTQv7NDwrgjkYiG6OPlSAqEiUBh1lpZ3VdnPV8TWrFICWxf2+39Gg6EiEJRAtINP0b2FsRBUAhEC3xWBAIGcEnh2tS7GQtAOnmz9AdXWwi5yatuNjRB4rj2t/1w7WP89EFhT/41+mPr7v98IgfrfDIE9edwLg6O/ixEC77NU5pXAlnMfhu3W6ybHQeCrHwaVwFFzYFM9HKwthMDMYRD4ox8mxFyIlHvsIgcQKBI15WcCwQ6Wd83UQjsYssGcHQw90fninEfcTCD0RHu7CTv5w0wgQKB/vR5nRKwfNX4mUFJGF8wGe51Tzans4NdMoD8ILjZnB2NHYHO+P9FyVV5jnAm81M0abYanUkI72Na0OvbDYE805EKgJ/qbHfyRC/Hz4hKS8YpBZ2N0OEbeJWFf/+iNbdpMZrvY26bnlKxLwaQSMWMJITDasueXg0BQArmZQMgGi1L7EOFMIGSDQQnkssGcHYw90ZbLLrKzc3eFM4HPid+IEAIhGwwQ6N2du10pgXOFHQJACXScuFIC/XLty8R8DCZVLgQgEHMhvTiJgnaSeZgNrpWTLyVQNAl7/djGnn3srx1S2OxjbiYQ+mEgF+KnbQaF0A8DHYFuvGuu0A6GbDDawQCBipRKkh85mYrZYDGcPiO/Viy/OgKvsWRhRyDMBIIS6M1zN/mWC4FssJxKXzOBAIFoB8uPYme1n3upygaDEmhLeYR2cNhKiioXwn4ni33VIXdQCST3mcjeX69cCMwEcnYw5EIqJfDq69+UwJYxZK9nc6xb1lHMVEv3hPJbTzQoge3J4i6jHTyQp192cGvIjj4wE2h1SGv1awi8i4koOcPGyf6WDfY3ywbawV17L6ZoB39CINjBXlRj368MhuW3mcBr53n+J/0wAIHcTCAogU/18DUTCNlg6Aj0tgm7ngAEas48tjg7GHuiQQksol6P74eBXEgRT9aWZ2XsJg+5EG4mEDoCpbOzsVAJ/OyHeSuBmAsBCCxtkx1ioB/mUwl8zwRyPdEcBH52BHJ2MCiB0BMtzowlbwfjTCDkQkAJbFhj9vlHfiy4nmi0gwEC79fY4jsCuZnANwRySiD0RCMEctlgsIMhF1IpgT86AnEm8G0HgxLYNksGbZ8dgTXj8cR+mG9KIECg1pObCIFoB4MSyPXDQC4EZwLPjVnVD/OZC0El0F/Nqn4YUAI/IRBnAiEbvH/lQn6tBEqtsrKD3cVZGaEdnPee7OfXPAZ5kAuBmUCEQMgGAwS6XWWqY080ZwdDRyCnBOJM4CsX0o7zW2UHP012PMNcyCcEQi5ElOSf+2HeM4GQCxGHDJpRCQQ7GPphsCf61skNhEDMBgME/tn9MG8S+/9LgXX532iI+TOkwNbfTIHWw3fC9nm8t7z9gO6QAvMzWVRDgWrAKNBTXw0Yu5GysjZ736D1xXX501DgqyUQKfDp9NlVevDDD46pc6VK7E2loB2zq8inFPimQF851A2y9S83TAejFBg44R6lQK4lsB6m8xhbAkEKZEfHs4RDgRfxqOJQIEqBQIHSIfnaFrLovqRAGAqc5z0H/eDPoUCgwMA/zBOkwOfzWMYoBQIFgh/sK24vIXJpVlIgUuCpIcT8tpA4WXSo1n5RoDnozXBbSH0YHyMcChyZx3YlBQIFQjpYt8S42hYCQ4HgB2NDTDkbUKo6ySH2BiW76k337Ciel+2vZAgMBZaPkN1Fj2NGiTAUiH5wv67MkALrF++LArEput/SJLdrpDapNesGlRpzdvQECgQpsLHR2SkAKBCkwO52za6CZ93PkAKVxf0rHcw1xAAFYjoY/GBoiAEpEIcCUQp8USDXFI1+8MEoLO92zgz0g3V7XEau2lrOiGD0V9gS6JrbQK2kQEiGAAWepp3pr6VAHAoEKZBLB8NQ4C8pcNAbBgUmQ2BbiCfdixVKge6sLjCqlFqVFEhqr2TIuW14lRRoGLZF1Yh6KAU6Af0aCjzP2V3xSRsti4IUOD2ffhoKhIYY6uiONBwrLcfUykCnymBmxux0JRg4FDgI+qZF5eM1NajYqijQXlwF2RrOJnteCuT84IfcStAPBgrkhgI/G2IgGYJ+MCRDOAqEdPA1bwVS5Qe/GmK4pmiQArmWwPe2EGyKfg8Foh+M20JeQ4EoBUIyBNPB76Zo8IM9/VD3kAJl+RRLXDIE08FvKTDfLdkpBJIhQIGcHwwUyG0LedyPLX5bCFAgSoHQFM35wSAFQjr4l34wlwz5bIqGoUBnNX3OOCmwJ298Phnin1R2in2ng5ECe+dMwXQwty2Ea4oWz2WXTwe/t4VwDTHD63hcUaBv3OY0PmeTigJxKLA2mFdDgewIM+elQC21VWyK5hpigALd/dYuuKHAyg9OpJI+zkcnxm0hkA5O3n4wNEV/JkPAD8ZkyNsPRikQKBAaYpACP9PBO5Vd7z6TIVw6WG89nzQML8G3ZAhuC/mUAsXCr/xg9+6cZ1w6GFsCgQJRCoR0MLQEIgWuZuz6CVIgNkWDFPhJge90MPrBkA6GbSFB+px61bYQ8IMhHfyZDHlLgZgOBimQHelOMdcQgy2B2Z6OUArcuqnPp4P/7KFA+fesC5HrzXrzX+aD/wwK/Lu7osOT6YQdxWWvcm2/rSiwHjTZVQ8M4UujFoV2Kb60QI9R4OwyNtEQ5qcC0+E6CrptRoFC2g+o5h2QAndoCNdu3jTiegLrarpiZ+1jfcZ1xPjXpGOjFthcKmMLpwKFuXNiFHTNpWAusrPvYC4ktOmVy0oLvG7ZVVzv/aBA0AI1rTeXgmmdUSBMBQqLJLUwH4wUSEbjSgv0t8KGSqZ4jtAQBi1QvkqMAiEaAvng8nH4ioZIi55K807yZQgvyl6dj4ZAPhi0QDSEN6NJu6JA0ALREH5pgf7A0kK+J3Dem2ZIgRAN+WYIQz4YKLDIzoeqI2acCowOap1DhB0xYAjjvpBPCoSpwGs6itEQxmjIWVpHVDZLLXKnq7OKFIj5YDCEQQsEChzShVKQvDhHSIGusboXJN60x7wWiBQIWqBvryotELqivcOxW/UEcvng3D4YtHaZlhZ2xLyjIe7gyD6+icGM3YVWZYyG8FQ9rNEQdgOaGxZEQ1ALhJ1x85w9ZVw0ZB09e6gFIgXCVCAXDWnp7Ou/RUM29S8tsH7tVlOBwZiGCVIgTAUiBb6jIeFiHHpWo2xZoXU0bWswtFoepwWiIcxpgUa8SbiewM7R+6LAWVtwpEE424z4qcC58mUIhzfXjJACO8Qywl6LXRY6DFNV61qvz+lyvvjqiAEtECgQoyHvfDD2BM5JQ6EXMhL5qUCgwE9DGCkQ8sEQDcGOGMgHcxQIWuCiw85CFgOGSgs8T7JzxE0F3mRrxWuBXDQE9oVANCSwQ/Z6e++M88zjZMTvjDNHjApgXwjkg5ECOS0QKPDdFR3UbuxUBT2ButHbxrgvBDpiMB88nss7Lh/stu8nAztiah1vHmE0BCgQuqKxI2a89+mvKZDriv5fpgJxX8g7H/xpCP9SC+SiITAViPng974Q1AK7DWNkksWSUf3bEIZoCFIg5IPREIZoCHRFG+WKXZ/GC/Z8vHsCOS1wl89/mgr8zAdzHTFgCL87Yr71BAIFthorndcCwRCGnkCcCuQ6Yt4UKJ7oPsapQIiGCPrY4XsC/1U+eDnxtxFGQ5oP+YIdMdzOODSEYWcc9AQCBXL5YIiGcD2B0BHDUSCXD/7nFIjRkM+OGMgHq4MOO+UDBUJXtC7l+wgN4XdXNNcRU4bNR7Uv5E2BqAW+pwK72lJSUQv8s6cC5d+zMERWlKb8H6IF/t1t0fXTuBd2aLiTkAIHXZ1dla7XWYRt0Vb9RYFDoyUNO8kvtEBwhLmmQKTAtxa4zZ1j5QhDQBgcYdAC0RGGzcH1+v0coSP83hyMjjA0BUI2JGg0ayukQHCE/WyiyegIf2ZDfrkxBCkQNwe/NoYEZqBVWiDXEhMNTXY2lmvX15jQfMdrgdPhRSbnQ1vlxwJNc6BUFEilywgpELRA7+T22FXbW7R/agrUX5uDwRFmRDTCbAhqgRAQhmwI5wiDFqg97ozKICAMjjBogegIQzZEV7qHamMIUCAEhNERhmwIbI3DtmjQAiEgjFogjAVq6bQhcdkQ3Bz81gK1lWlYg3lzylOgN9OFArMhWvaoxW48cFLy6HV8PhuCjvBx9pTce3wecVog1xLTkKLSws3B0BIDG0Nc8bTUidVZzNnfj33eLbfNWUWBhsN+HlBg88Co8+kyruA2B4MjzGmBkA3xe8E1rRzh24h9P2iJAQrktEDMhlhCS/o1BR70ixRa47ZoBbLVKqxkZ42xJWYoyYWDFBhsW7aFjvC7JSbYKNsqIMxpge+AMEeBC9voWUiBoAUW64zEvWvrbqAjPHQcdjaAgLB++qJAa9P0Ky0QAsJDORbSXweEP5sCoSWm31EZ9QAFcgHhtxbItcTstiGVsC36HRDmsiGgBbav09fmYoG9H7iWGNACgQL7s/p0xGmBSIHgCOPWOHCEISCMjjBQYFj33SobAhTIZUPYKU0lC3fQQy0QxwI/W2JgLBAoEAPCMBaIAWFzKq8wGwIUiNkQCAjXnyt2vQEt8FFj1IVaIFAgBIShJcY2h5f0W1Pg5+bgz6ZAcISBAl3lUbO5rXHfHGEYC7TFmoPZEHSEYSxQo+JU4jaG/C9NgZwj/EGB3NY4DAgDBX4GhOXWayzupQUGm5WcohaIG0PeFAhjgagFfm6N48YCgQLBEQYt8NMR/pYNOa6cn1piYCwQWmKAAlELvBv5vgoIQzaEo0BrxX4+OMIQEMatcdASA1ogbgyZ7NmpHLRAP8ym7P253I/5bAjXEgMU+B4LRAqEtmjOEe65NKzGAvtJVG0O/mVbtF88zjYGhGXXYt8fWmKAAsERxqbAtyOM2RDYHFyXiCp90wLfY4GgBXIbQ4AC/9itcfLvWRkiq3Kt/h+iBf7dfdEwFwgJYc+XW6mlOTOJNkRxLqEWeCi0UejWGAVwFFh7ZssYwyFAgagF4s6QWRAyqjiwEw1ogZAQBi3Qf1pfjjBogegIAwXi7mAIh3C7g8ERhoTwL+cCuXAI5whDTQzsDMGEsNB9vcvffdGgBcLuYNQCle59jVqgu5vObdQCuYQwhEOAAlELFJ++hnOBXDgE+qIxHAKOMCSEcS4QHGHoCkRHmNMC3ztDcC4QKPA9F4g1MbAzBLTAb44whENACwRH2FVWr1qM49zn5wKBAgXD2VroCMPOkFoZHCxfaDMqe4dDuJ0hn+EQoEB2zWNXpamaR2En37GzMFDgo76eYTjEHRRqQm6p6LG/xy5hd832alRRIDjC0BcdzodGpQXiXOCLAqEvmnOEub1xEA4BCvQ64jJECsS9cf3W1rBgZ8jzcpZiTAj7HXHC7wyBhDD2RQMFgiOMWuAwbBaklwxnGA4J/Lr/FQ55USA6wva6WYVD/GSz21mtU01GCsRwSM9xx+gI0+C48xibtUjoxMSOhpuYet8oEBxh0funjrBuH2o0MknPQkd4uDs1MBzSzQ3BRgpELRAo8NnoGlgTYz2agorhkLW+siLcGbLcTK2wSy95lRDe1Q49TAhzc4GgBeJcILnsHb4r0PVzlXeEP7XAT0f4c28chEO4uUDQAsERRgqEmphyMFhaXEK4+XgyCoSEcG3Mri8QDgncayfBmhguHAIU2DS8LXs/Di86UqA2WbFTCCSE333RSIGTtumzU0K4s3z9WldRCxSt1TbC3cFAgU/L2cefc4GYEAYtUC0b7HoJjrA4Lwe0Pin30edcYDdTdyMMh4AjjFog1MRAV+C3mpjPvmg3YdfLtyOMFHgL/A6fEIa5wM++6M+5QHCEub5orIkBCsS5wPQ8i7ErEPbGcVrgOxzi2c2TzvVFu62NnXE7QzAcAjUxn1og7AzhamKQAmFnCGiB+WS0qrTAay6zU6E2+nKEpbzXpfmmv5P8ZD3LMByinWZf4RDH0AKeAkELPHYvvaomBigwG1+juC/t2PP/pkBOC1SpwagX5gLBERaTw8bCcAg4wnIz30WoBUrjsVP1RfuhOiIPs111BXJzgZgQHt1bsnncdEq6NDovClvEDtcVyDnC3N64a3psU51O4mpnSHKZR7TIG+z5WHRVG7sCsSYGdgfv8ktEy7pis1PNKxyi5vHlW0J4qxqUD4egFjgfPP5MCvw9S0NktaFp/5IC/4jtwX87BYb9dZUO8Y42zazx3KkjBaIWCBRorSwjQgrExuiXFshFhJECoTEaKXBbUWDyrSzwSfQblgWiIwxzgdgY/dYCuZ6YkaJukQIxInwdXA4YEUZH2C1sAbeGoBYIc4EcBX5uD8aI8LssELTA4v48SdgTsy7nP6VDwBHGrSHis1eQVd9UsDEa0yEwFwib44Ke1AtxcxxHgbA9mCsLHI/8DZYFco6wuAh2Fs4FghbYMKzEQgocnOc2aoE+ydhd0TSOgyoiDHOBEBGGdAhGhKExGhxhjAjPs4uPW0MwHQIUyA6OP2mBsDkO0yG5TEwqBPEh/qTA1zSJQWL5tSntlQ5xR5s7o05xPkVH2K2Xs5R3hLm5QEiHQFlgfxAY3zbHgRaIFPiOCKMjDOkQmAtEChTVxwa3hgSDbW5Y+37dpco8ky1vdMl0jAhDYzRqgUCB4nD3lAKZ9jPcGgIU+Lk1xBfkdVZRoN/4iggDBcJcYHDaMrbdjUo57I3NL0fYcFqjsDNiz09YbxehlaRNRoEd2662hoAjDHOB9MSozvL21yetFbkYB4PDpqLA4lw0JOyJAQpcMQStHOGw16kao3sb9f7TXOCbAu3WUpCsWbLW0REGCuS2hoAWiI3RoAVuplPB+nSEcWsIzAXG/dOCjwijFigexIxcTwsPN8dVFPijJwYjwrA1BBxhpEDQAsERxojwmwJxawhogRwFwvZgzhF2LM3gG6NhawinBUJEGLcH21JP57RA3BoCZYGoBe7u7BTyngtEClSnqYo9MegIv3tiOEcYtEB0hO/rspoL9P1n3UEtECnQjtip9LMn5tpXHN4RBgpELVA/il6lBdrRzOK0QKDA4Pg6NX9GhB+ni4OOMJcOAQrEiPCbArmyQG4ukKPA9/Zg2ByHjvBnWSBsD+a0QNgeDBFh3B4MFMhFhN9lgd15th1hOgQao7uNOZnxFAjpEKDA+nW1ijhHGCgQywKXQZudlzb2lyP83h7M9cTIYbdb9cTAXCBqgbA9OM5oyJcF3vQlO+W8HGHUAmEukGuMBgqErSE4F/hujObKAoECOS0QKJCLCONc4C8dYdwe/BER5hqjYS4Qtwfn92mBWiDMBbqtU1f/pgVCT0zTUYIocFaCSlx9O6vKAmEusLydSrp5bw0xjUmDjv5sLfD3rA2RNUXS/yMoUJHkvzkdAhQIRTH+KHntwprPFMwIIwWOBPMHBfrdHacFflZGu8Mje9eMnWBItcHhyxF+UyDOBYIj/Ou5QEiHqK81xpAR5uYCgQJxLhC0QKBA3BsCldHCPTzHbn5r73B3HFZGb6e9DLVALh2CFPiaC+QcYdACvbh+Mchsfz/zFAhtgdIzLSV0hPeNdQPTIcG5f6nmAsvSvkf+M2JfD1ogtzekqQ9tnAvkKqMhHYIZYUiHIAVGV0Z5bwr03GJaaYEcBUJRDLc/GLRAzhF+a4E4F3i3S4oZYdQC33OBbqejrHB/MGiB/llUdOKN+zbuD/bj69pBClQV26j2B7u6VFGg3xR99vcR9zPK4LEWe8tSzUhu9gNMh/i1oxdWWuBt+pRwLhAo8DMdAnOBSIG4N+SVDsGMMGiB4nVaRugIrw7Bi+L77OfNDGpbsDekZPfbCClQavVntN5ZMuosBs2UnJr1V7vYUYrca37NSNY+mFQcjNnPqw1uMlcZjXtDuvLjVjnC3eghY1uguVvqEVLgKhRqmBHG3XETufvlCK9PRohaoO+07ZjTAoECh6AFErMuoSMcpkRM0BEGCrSa5cPDopiJ4PQiLIrxByeh0gKnT8HhtUCYC3xTYLu+8nUuHTKoXR6O0RXzdkWBRZwnVt9llDbaT3Qp6HkPz0jGjDK5jPBbC0QKLPKlWM0FLq1HgemQvcKuCb5gWipXFOM99XW1O25w6bWiHrQFAgVmTzWN+jthbnMUiOmQz70hn/uD347w596QQJTTyhHGuUCgwBV7kqjkbJIYHWGgQNACsSgG5gKhKAbnArEt8DjbWt/SIaAFcrvjgALBEYaMsH+Q6t6v94Zwc4GgBYIj/L9ogbg/+K0Fchlh2BvCVUZDOgS1wI+9IZgRfrcF/jodYuTSmM8I3wU1qbRAoMB3Ucy3ymhIh8BcIFAgpkM+i2KAAs/nWTfuSlox4toCOUc4HV16/P5gqIzm9gfj7rh3OgQpEHbHLTZCH+cCMR3y6QhzFPhuC9x9pENWcTqVuHQIUuC7Mlo07G2Ec4FAgdzuOCiKwblA2BsCu+M+9wdnzZ4Tf6uMhr0hb0e4sxytq91xmBEWKft9Y2VAqrnAopiq3ygQKqPFoRfHOBcIjrA4lKexD7vjgALREYbdcZgR3lKXd4T/8HTIb1oc0pDU2i/x7M+jwL97cQhQYHfb2UXB85gXnBaIjnCjNMdhf9w1pKGW/ZgLfKVDkAI/6wLpLBhQbfJjexynBUJTzO6pX3kt8L09Dinwc3scNMVwGeF3XeA3LRDqAkf1o4obhHEu8O0IY1MMpkPeTTFQFwhzgUiBoAWKnnazMB0yE3s/NcWAIwxzgb7jXlKkQNwg/J4L5NIhbwrk0iGgBeJc4PZpdviMcP3JrgKK7iRVZzSkQ+pG/prDeznCbjEPUQvktscBBaIjDFqg6LzmPC91djbdrGoVBTIqZle1TwpcJdqENuywEXtnws6WMBeIWiBsj3tTIGqBy3trFLabcWx5hzU7e66C+xwzwqgFgiMsKQm7CwMFNmaDai7Qu7VfG5Jf6RBucchnXSA0xUA6BClwsTnMeQq89DtJlRFehVsbtUBwhHGDMDrCq8Uzdo+DZYJzgaAFoiPMdUbDXODafs5RC0QKPCfDK5UkYlih8xQL0g1oP/Q2M91y1dJIrebzBwUO7JbMzwUCBYIWCBSI6ZBgtf2qC/S6eYjpEKF+FyOsC9TTTooUyC0O2ZSjLy0QtsdBRrgba1+OMJcRfs8Fdp6uUGmB8/36iwJrw7yD6ZC2FG0TTgtECnxrgf2tPnGQAjkt8PHIm7g9Dh1h6IyGuUDUAofFblNtEH5rgVxTzFsL/Nweh3WBoAVyndFQF4hzgVAXCJ3R4Ahz6RBOC4R0CMwFBg+pYWA6hNMCYS4QKfDxYBT33iCMc4HgCHOd0Z1Revz14hB0hKEpBtMh4AgT9t5CCrSI1Et/rQXur61RRYEwF3gI1CjudRot28QNwm8KhHRIw7isq7lA0AKhM9o7ZBOPqwvkKBA7o99zgUCBqAVCZzTXFAMZ4W+O8EsLDJxOTSV54I2QAoNUOO0wHQIU6KotxcG6QImyn885whwFjortmm+KeTvCSIGfi0PeFOhN47r6awoERxgpEBaHQGc0lxEGLRDrAt9NMUiBsEEYtUDYIAyO8PZdF6gJ2RkpENMh3AbhdzpEyLUvLfCzKQYywmLmL79tEMaMMLc9jqsLBAoELXAtDwzMCGM6hKNASIfA4hCYC0QKxO1xr3QILg6BjLBsh5vYg8Uh/zwdwnVGQ13gn6sF/qbNIQ3t32iK+TMoUPmbKXB1uvdDfz7dW16qUNkS5ola7RC+lx2dmE1zFJp6z7QG0X26swpzYNLa5s7OPsl1rBPFHXepYkSbCLXAUxqMqbYkPxzhrXOhKkMYyzOciY6OMGiBXDoEm2IgIwxNMZARxrlASIeo5JLHqAUCBWJGeKj0ZKTAxn6YWkiBoAVCRvhbUwzMBaIWGEQjCbXA9w5hpEBoioF0CGqBMBcIWiBS4H24b/IZ4aDnVxSIjjBogRwFvptivH6ojTAd8vSSY4xNMaXhE54CoTRabPSTyBNCdtcBLVBY3Q4R9gXCXKC+OH7NBc4vbQ8zwtzmEGiKQQqEjDDMBSIF4vq4lyOMGWF0hF99gdgUA3OBQIHB6MIoLfbWfaquO0Y0ZETNvv+8O652CNe3jFr8zmVOn7pUt5ACnwwqqXQ8MgqE0mh0hIXRM8K5QKBAadLaR77g3W3MCBfTZRkhBcJcYE7FwsJ0CGiB2BQDfYHWYXPCdIh/KHLbcm+Bj1ogpkNACywa82fkj59uSrb60KP1WSJF/qToF5wWiHOB780hwVYRZNwh3GwYLQkpMD1N3dBNtnqMFFg7D+phn/bF1w5RdmraJtEEHWF6mTAKhL7A7qXzRYGgBfqX4LV+b9YKcS6w4TfZx5ARDorF5csR9r7mAsdy9EWBkA5R57potSVTcNARpsPAjOgtazrYFINzgcQTDaRArinmUwsECgzv0U8ZYUyHvCkQ5wKhL/A9F8ilQ3B9HKRDtlt5yTvCv9wcAnOB6AgDBf5yfRzXFANzgcGoPBeEPTKLSvvlNvp0hIPm2ElIdjmOqtJo0AK3jUuHp8B3U4w/yJRqLhDSIegIQ18gpwXC+jguI/xZGv12hAOvVh8hBYIjjBT4Toc47OWVmP7GndFYlGf8+rhPCsTNIe8dwtz6uNbMVnlHuMzbfWyKCWhxlElzqzlVOgQ2h8D6OC4jDOmQw3sukGuKea+PAwrEdAjMBeIO4VprkiIFltfeLMaMMDjCkBFGRxgywnIYnvn1caAFfqZDsCnmc4fwe32c346mBlIgZoTBEYa5QHnV/aJASIc0ZUaJOBcomm1KlSzpxT1XTD2cC0QtcFsyCv3lXGD20gK5dAhQoOsKX+kQoEA/8bsJzgUCBWJTzF7wu9gUg44waIFAgdzmENACcXMIOMKoBUI65NMRfqdD0BE+dRmFYjrk3RQDc4GemjLqAy3wsynmSV5UDBlh6AvMTpNOpQWGlzyk7E0aVH2Bbwq0brPHn6kF/qbVIc36v9EUo//4r/UbKfDv3h/Xm5V9dIS98NySrXIua6gFeuKMvSsfqjAKyaprSPS+ZhTYnQ9+coQ5LRDmAheMsKi2qBzhjCQt54YUyPUFMkhiVzFIh4AWWDTEn/oCha00ktxBkuroCD9HcW7hEuF3UwxmhMPCEdERxtZo0AK5vsD9eZVRdZUwSkzO41GlBb4oEPsCoSkGKBDTIfVe7YzpEMwId+uDOmqBOBdoH+76q6nlKmFf4Dsd4mXRfETKm5kgBXJ9gc9u/SxxGWF0hEEL1LTyqy8QmmKAAkELxLlAaI1GR/iWKQVSoCymBwkd4eWAXYVBC/TXOrtqgCPM9QWCI6w9euyqxrVGgxYonM87bI0uG6NG7Cp7dpWB1SGoBfZd3yPt5KWdvCgwnIjsLAoUCFpgQI3AIbdJuUBHGDPC5X5IcS4QKRC1wHc6BJYIcxT4yJ4G3xrNUSBxVjYp69cFO2UMSsu9GssVOsKS4dUkTzZzD7VAPb4zCgQtsHUezngtUGuKfWyKwblAoEDICAfnsimjFoirQ84zQcW5QGnpGNGgPRJV1AKxL3A+2GVWdJ+zmxsNRImjQNIjhjVgeBhap7ZlhZ1bv22hI9yV807VFwhaIJcOyRNGVW9HmJsLXD5W/SojDI4waIGO3fcrCgw974sCuaaYzuqLAkEL/MwIoxYIfYEz9i6q5gJ79UCgR6nfkjxwhI3rvE8vfW0Zu0V3zCgll1vfHGGgQK41uun+X/LeZFtxNGvSviAGiB6GgESvDhDdjL4RfQ9X/78yE6HtHM/MfxBV4bGqBrVWLP8yPPz4Ochktu2x7URjIlxc5nK8C6QKBC9QJMKRF1g3i8eSuAs0L4mk+nmaV+3wLhAqEKQY4QWiHQJeIBNh3AWCF2iNE7mKrpf7pTARbr/VUxKJcDo9m/tUgc9kcKEQJMLkBX6TYjAdAmq0k9WU6hIjwqBGY0Q4mc+sPKrAqCPMu0DRDvlKhEVHGCPC0gsM7gLJC4xUINshSIRzyZh6iwYpBneBIhEGL1CQYkQ75EsFikRYqEDeBQaJsH1rJAuiI+y4+uCp28NRKuQF4i4w4gV+q8DK1kv3yAsUiTBGhNeveSdsh6QXSpX4hUwrTIShAkGK+eYFUgWiI0wViLtAJMIcES691PcrqdGBCiQp5rf7cVCBvAv8boeIEWHcBcIL1EbPhf+dCNMLREc4nhn5cj/u2ejPDJEIgxTTPGRXCakCkQhDBR7n8aLXQiIMLxAjwvQCw3bIryPC2Vvhl3YIEmHbPynVex+qD9z8c66eB91ivMF2yPL+aPzSDglUIEkxUIG3Rzr2B7dD/qHtkHzh/wcp5s/wArN/sxe4KSRbbIfYpfoyQxWIATlr/hxk9NWu2m/r91rJ79aTHxUoVoQjFWieq+opf1o5g8gLXIkBOd4FRu0QR98Hvx4MyLEjfJsnn3p3t74wEeZdILzA70SY2yHwAtERhgqkF9iPr1NUgYIXKLxAqsCAFMNE+JsUg0QYvEB2hOPz+VuuCA/08ecu8Lcd4SgRtnqtbFtPXR2DpBgrqz6wuB0i2iGbY9YIO8IYkAMvUCTCUUeYXiASYaECsR3yuhnqUwK8QFCjvzvCIMX8fkVYt+weV4TpBZ4tp+y+M+uN74wtux0mwkaj5FMFLjvugANybIcgEQYphrxAkmJAjQYvMNPuu7wLJCkGXiAH5JgIR3eBUIG7WDPjplu1p0cV2HRSE/dlTV4+vUAkwiTFnDpuwxhM9V9IMZY7GJMUw7tAqEBBioEK1JrepyOs/pwDqkAmwvQCr0bJEHeBVIHNcvtqDDt2KuwI4y6wYk0HbTv+lwos3OpG2zrUKxqp0ennssoVYfICQYqBF9jZrO8zJsKCF4hEuP0YKRWI7ZAoEW7WzrdGOCCHRBgqMOoI165Jp8TtkEF8+uEFTiaXcDuEXuD3inCUCIvtECTCJMVE7ZDWoKK+HlCBsh0SdIQ5IPdFjTaM+eznirDlrE7uyktNw3aIWBEeq/9SmQiDFBMrlEshLzDaDlF/n74vVoTjm9bSZ0e4f4sN5HYIEuGs68580RFGO4QrwlCB6XpPvSVFvEDRDvFHxwJ5gUyEoQLREWY7JLvOdmUifFu6Y0mK+b4LjFSgbIdE1GisCAsvEKQYeoHWKVVhRxiJsFk972ZKddzqckAuUoHfpBjRDhHUaN4FRl5gpALpBeIuEB1hqkDcBWYPm5lnzybq6xV1hLkdEiXC7Ah/3wWKdkhEjWYijHZIPFZJh4lweZuu6L198BYc3AVyRRgqUJBioAJxFyhWhAUvECoQpJgfA3LfvEB0hMVdIFaE4QViQI53gYIXGN0FJrbGRBNeIEgxYkWYKjBKhAUvEF4gqdEb+1DhdkjGyn7aIbfVuuPm0ue1QRUILzA3KKnPfyTC4AXG1MeYwbvAfivf/mVAbl7Luou60fpxF/jHJsKRH/d/VwUWssn0v0QF5v5mL3DQ3rW4HWLaJ7dgjCe9PL1AJsLdtT2gF9hexeqzUAXiLnB8Vp9KSIRfR0+pDGOnVOB75AyjjvBKbIeIRDhxPalPZahAeIExu3T0nOp6V9Br9vhML9Ae6qMESTH50u7h2cXY7ijvAqECQY0GKYbtkOP+lGMizAU5qEDREU4sd3t2hJ3sfVwSC3JCBZIXOCqr/31EjXaaXjOjtyevQsgLRDsEKhC8QKpAeIFoh5AXKBJh49lscDtELMiJGWG0QyIVKLxAJMKiIwxqtD16ZRq6+3yFd4HcDvlOhOEFiu0Q3gX+dkEOd4G1+eDTDjna857escvqXduzShrvAgdZfxh2hOfFe0VPPdSfJ9lNpAy2QxLlSZt3gewIp45jpQLHE01pmqp6SqEdAi/Qmju3Nr1AqEAmwq/bOssFOW6HIBFOtRcvjXeB5WzOpxdIFQheILdDoALREUYiTBVoFVomvUA7fs+FpBioQGvcnWZ0b7YZqe+Xa8ZzHtnbL14gSDHZydRkO4ReYGLaT7XrHSvum0f18W+k2tNhu7oN2jPV2qpHL9Bymh8VGLVD3OdhabEjLNohUIEhKaZ9t8gLnB+XLY+kmHU5F2c7pHWezi3ZEYYKxF0gVWAhGa+wHQIvkCrwmvprQQ7bIaBGf3eE0Q4hL/B7OwQLcrwL1HaLBO8Cv0kxBfXFNLgglx7GO5IUA2r0twoEL1Bsh7AdkngnV7q+zdqSFBPdBXJG+LhQvy7uAhOd4Do/8AJ5F1isVYdyOwReIBbk6AWCFyi2Q9gOCe4CnXs/MeJdYOzhrDXbPPczbIcoUTE2zFewgPi9HRLNCFeL7+ZWvZXV5/+NGi0W5KACBTUaC3K8CyzUp9qPdgjuAqECsSBHUoxTtD/UaCTCUIHgBZIU850IQwVyRvjcvv6kRuMuUPAC4QVyRhh3gVCBuAskLxDtEEGKwYLcNy8Q1GgmwlCBTIQjUsz3ghw6wrZ+SP/iBX61Q0RH+DXTWnJBTqhA3AUKajQ6wliQYzskVixcZUf4GbyV8y4QKjCiRlMF4i5QqMDvjnCUCIt2yKGR7fxohwhqNNohYjskbIf8NSNMXiCo0bwLxIJcq9VoMxF+TG6+JhLhe2tTDzvC3wtyIhH+U73A5D+zHZLUktnc/1SBf0Yi/HerQPeeDb1Ac5ddFugFckcYXmBmF6nA3XDF7RDyApdn9dQYTEGKUSqQd4GZkaOeqtvQCzyyHQIVSC8wSoSt7X6wpQrkjnCkAnEXSGo0VODzfv1sh0AFZlf3iW/WUtknvUBsh4gdYZEI14arG7dD2A6hCozuAnOr/lKp0rpSkUiEo44wVSCo0bwLfL6DBDpQgbgLtFeXcZgIY0GOd4FDo7pz43bqqFEF1maLX+8CE50lVaA52Z7CRPgRn6mnSqQCCyl361MFoh2SKBw3BhPh6fEUqkDREeZdYESKgQo05/1DQS8VYm3JC2QinG9+tkPYDgm8QEGNhhdovS83i9shUIG8C4QKJC8Qd4HNfWwadoQbnWPYEcZdoNwR/uoIQwWaw/vc4l1gvrlQKvuSskpUgUyEH81rQ94FOvp0y7tAqsB0t2jRC0QibPXPsQoX5DLHmfr9Wq9LmAjjLtBST9enHpvvy5IaHbVDrMHQTuiZe+3uaqfqxwtsKrnXrm3mBc+Ze6uE0e3M07wLNIvbZcI4bpfDdvNhKBW4SpdCFVh62FWvU9GWoReoL7pFpRIby56RfsUT9AKpAs/F1F/tEG3RZiLc2e5bPjvC2adfbJcCanT9WrAtI1Vu6TIRXm7cMlVg9VldhCqwr54FYSKMu0C2Q8499/hDBca1eDYkxdT02oiJMNsh7XIvIdohghSDjvD3dggTYXiB6AjXsR0yX6ifN9wFNu18plC+d7dx935KLj2qQHiBhcJjYpiXQ7+h742A8hwsyJEU802NjniB36QY0+lPGvQCxV3g9a3+POqbc+aJBblvarTwAiNqtNO4JAuCGs1EOFKB7AjDC8RdYLWmZa8/eIGV27AXJsK4C5y9jfXPRPirHQJqNEkxUIGkRn+pQHqBSITRDiEvEHeBUIHfpBihAn8kwiDFYEEuugukCoxIMeQF4i4QXqCgRmNHmAtyESlGtEO+t0PYEY6o0em4OdXYDgEpBl7g93YIvcDv7RB4gflm2ZS8QEGKgReIdoigRuMu0Gj4jhVSo6PtEHiBQgUiEcaOMKnRUIHJgaM+b3EXqI3V5+d3R1jwAr/vArEdgrtAUqORCIsdYdwFckf41QnIMH/dBXJHeGzNlQot6b7Bu0CQYpKb5zb0AqMdYXqBTIQDajQT4X9BRzj5z2yHJLVCQvuX3AXm/08kwtwOQTsEKpA7wugI7/xABToNpQJy/frKKHfGups6nyZhOyRUgX/xApPtQAWm9bVHFQgvMHVQP+LsCEfbId+kGFKjoQKxI8y7wFyzdyApRniBuAukCvztXSC9wEO6eaUKfPd2R89+HNTz+LQ8HUiKMU/3bEWQYqgCI16gcy9lV6IdIu4CwQvkXaCziiWoAukFWt7nLlBQo8ELpAoEL1AsyAlSzLs23JIUk8zYSkUhEYYXKKjRUUeY7RAkwsILjHaEqQKju0ChAskLjO4CRUcY7RB4gewI56yb6aayjvr7BzUaKtDpr9WvH1b3BhNhwQtEO4R3gaBGR4kw7wKhAkGNtu3braE/rt1iyAtEIgxSDLxAp18rlLggRy8wSoSFCmRHOEiEzX7rVmFHGIkw7wKxIEdqNLxA0Q5Rb8gFUqNBihHUaHiBbIcE/yJ2hK3cuxTeBSIRJi8QiXBrWSoZ7fxhNaIKLFtm1ei2vYfSSg31XWdUnM9dIEgxsY32WZCLVKC4Cxyc1q2QFOOfJp8dYXiBUIEL9Qrju37CPAoVaHTte4V3ge3l0vDFXSBUYEUJ1iPbId36NOZxRzhSgWyHYDvkvLlODbZDoAJFIjwbxB0mwmyH/OcdYZEIC2p0tCPMRBgLcu9SRn3eIBGGCmQiDC8QO8LfKjBfm/oGVSB2hKEC6QVeksmBJMVABYrtENwFwgsUHWGoQHPSq/SoAnEXyI4wEmF4gYIaDVKM6AiLdsh/pkY3mkftWJ6szTnbISTFsB0CajS8wNqmvaAK/LEgN7zUGrwLjHmW+vw7XHYrQYrhXeC3Cow6wq3r3cj8PhEW2yHwAtPr4lyz3JxSWVCBuZQx8sxbtpbQ5/tY8/cdYdEOATVa7AhDBfIu8HtH+D1u56gCeReIdgip0UiE4QVyQS5qh5AU03urvx94gZn+zQlVYJQIi+0QwQv83hGGFxivNxY+VaBWDLaaSqeFTIQFNbrdr9ZDajQ6wpEX+L0j/EMFPnr6sVy/epbcET7UngWpAtERpgq8mUH2E9wFYkGOHWHHDBYMAxVIanSxlnXd5/G99UiNBilm39nrMhGeLy4Nr5m3usfy1rm/XE9pd/XWkFQ/n3+iCvxntkOSiUwmlf53JML5/xNeIFQg7wLLk0SMO8L0As1DZ8C7QHaEuSMcUKOpAr/vAuMNZ+xmT391hLEdQhUYLciJRBgdYbRDeBcYqUCxICeo0WiHwAsUC3IZw1UqDokwVGDh1Zp45AUiEVZv7gdNkmKCRJgqENshoh0S3QU69ma8JSmGC3LW63TV4/ly3H0cd2efKjDiBVp9LTsiNbqwC3iB87NSefACcRdIUoxQgdgOgQpM9JbqqRLxArVnd6uxI9wfNg22Q7gjnCrduuwIMxEeroNEJqBGkxTj3ea/8ALRERa8QFCjUydrrT7l6+ktvUAsyLEdUtptqlIFoh2SanbL4XbIozwNvUBntHYsJsLoCNML5HYIeIFoh1AFghST2B22bIeAGu107ZjFu0C0Q8xr4lL4oQJBiuFdINohUSKsVLkbeoGCGh3xAtkRRiKMu0C2Q+AFalpAnoEXuI/pHy8Q7ZDjLnd331ov8D5T8QJVIBJh+7p5Pg2r+sq0a4dG0WijHWJbhyHbId36sD0yukm3QhUovEC71y56nWHGbQsv0N3VnATbIdneKxHeBc4mk5k7WR9afjtZnveoAlPlfsEw4AXqDfX9JXiBUIGG7qT9SqKvVCDuAkGNbj9H12OpqQfbJcF2CBfksB1CUgy2Q4ZeXb11BO0QG15gPG9b7rJuz3x6gUiEX4Pj1hB3gbdD3fW+eYFUgREpphrxApfT4skQ7RAkwlSB227p5b6fS/W/hxcIanQ6t1v51utW37IdQhVY2KQsLsilnaH6/sRdIEgxhYmxNGy/N1GqzH713eR9vDWsvat+HqACkQiLBbnUoKJUHxLhb2o02iHarrvWvrdDRCIsdoSj7ZBvUoy4C0Qi/N0OkXeBgRdIavT81ZtxR9g5Geot/L23tPAuEF4gdoTpBUIFwgt8zDp1qQKXu3vRazSuSmVCBfY6OS9UgViQu6WLXpgIb+fBhch2MfLEXWDCri0M3gUiEQ5JMTn1PMCCHDrCVIHW6vRzQU5sh3wnwt87wvACBS8Qd4EFbaE+70p+vUQvkAty55H6+4YXiLtAkmLgBb4v1Z7GRFjsCF/VK21JkGKgAgutS4mJsCDFQAUyERY7wpEXKBbk4AVq6kPUEypQkGK+F+SyGaMUUqOxHRJ5gewIIxF+utOVwQU53gVGifCyod4yhAqMSDF2vtmwyAt8pdLbcDsEpBhBjcaCHHiBTISxHfKHe4H/zHZIMhlcBv47VGDxb/YC0RHGXaBTy7ihCiQvMH9PBQta/TAR7nj9w5akGHiBvAsENbrQ7s41eoFMhD9eYEiNxoIcO8KRCiQpBtsh2aVx9NkRvuxeV6pAtkPAC+RdIDrCUSLsZIbNjG7XT+FdoPO6VLe6Fz9luSPM7RB4gegI8y6QXmCQCNvNx9iiCsRdILdDxI4wEmF4gWyHwAtEIiyo0SDFUAVGHWEkws7j8kmE0REOvcCgHYKOMFXgvdmvhCoQHWEsyIEUI9ohghf4rQIjL/B7QU54gdwRbg6HK6pA3gVGvEB0hO3hJhPeBRasi2+IHeGkepyEHeH46zCiF2iXSnFLPxzUn0fsCD/HTpgI0wvkXWDkBc7Gk3LYEd7cY22RCFvm0KqwI5xNGE/PHh0LFe4ICxWYXMe3pEabA//RMy65c8stNJWKcnpnu0QvEIkwVaDRq5lMhAU1GipQdIR5FwgvcFjIXdy8Y5U8JsLoCJMabRvthGF3bpnwLhBe4CQTJOTYDkEiHG8qFWjelArkXSB4gSDFdI/HYltsh1jRXWCYCLc/1OjF/NbS6AWiHUJqdHEba0tSDLxA/T79JMKTWzxUgUiEBSlG3AWCGi0SYXSEV/Fc0bCucaUykAiLBbnoLrCR3Tr/oSNMajTuAuEFiu0QQYqBCvz2ApkIB6QYZ3OqWj+o0VCBaIeQFAMvkKQYdIShAtkOMZLnBr1ALMhRBUbUaHEXiESYKhCkGHSEBTX6+Qg68miHQAUKXiDaId9eIO4CK/Xe+ElSzG9VIL3AiBrNHeF0pfSkF2i9zokCO8JUgdF2CBfkIi9QqMBvXmA7kX796AhfIl7g910gSDHCC9TblfGPRJh3gSDFRB1hQY3GXaBIhHEX2MjFSlt2hIUXiLvA70RY7AhH7RBnZaQrMhE+jo/hdghIMVSB8AJz/cZcYzvktzvCTIRxF4hEGCqw1rOsa9gOCXaExXYIVKDYDhGJcLQj/O0F8i4w6gj/oEaLHeFABdILXBx6sZAXCGp0tbj+kGKgAkGNhgq08wf174cXiAU5boc0632lEjOZrWZiRxiJMFUgvMDoLpCJ8L9BBf4z2yHJZD71v7dD/oxEuPg3e4Gp1ocU4yway8IPFTh0+8N2y68Fd4G2UoH0AoN2iEiEoQLpBVrP7izaEZ6RFwgVyHZIRI3mXaDTscZsh9jufm9xOwTtECu5G5eYCIMXSBVodcs7mQhjO0Tz/uIFwgvU+q2JIUgx6AiTFEMVGFGjIxVIXqBQgYYedIz/8gLZDtH0WJztEOt5Ub9eLnfSbmpo3DzBC4QXyLvAY2JRl6QYqEDyAs1tdsS7QHaEwQuECsRdoH1/DWdiQY4d4Us767nZ9kmptGhHGCqQvECowNy5o56iESlG8AKRCKdMe2OwHdK2m4Mf7ZBX7vTxAtEOoReIu0C9nx+HpJjIC4z3nkmN7RChAgUpJqJGDzqD8i93gUEijB1h0Q5hRxh3gatBfOpq99lHBeIuMFbqpjzH0pSqiu4CncFl3uBdoOgIwwskLxAdYSzIoR3imO9LhiqwsDxmPLOcvxX00fx+c3O5bskXvEDeBd79Z8K4F08ZyQuECkQ7pDMYlWZGZ1wP7wKZCMMLrGc7RU/wApkIgxq9Hp1PMhFGO6Q9fJkGVSDaIeAFVvz+rUdqtOAFRu2QyiLuhInwtwpEIkwVCC8Q2yHsCGM7BCqQXiB4geuUFlDhA2q0u6zHqALpBUbUaKrA7CuxDRNh8AIjUoyBu8Dh3d6SFMO7wIgXSGp0pALFXaBQgd+JsNgOAS8Qd4HcEYYKjDrC34kwqdHRdgh5gbgLhArkjvAprXQK7gJFIoyOMO8CwQukCoQXiLvA/NTxfapArzJ8yY4w7gL/Cy8w6ggzEY5UIBNh3AVSBcILjNvZKnmBQgVyQW40rSf0/WEakwty+mRaYTtEeIHiLvA7EYYKxI4wvUCowEe3NzbEXSASYbEgBxUYeoHJQ/L37RCqwO+7QCTCghQT3QVSBSIRFtshUIEgxbAj3C2d1OvK4bU3mAg75cPu9x1h8gK/t0NwFwhSDDvCIMXQC8SO8GYT+7kjjHYISTHoCMd6tWlIiqm1l7uwI4xE+Hs7hDvCUSKMjjAW5JgIf7dDsCOM7RDeBU78V12qQLZD+oZ6nozi8ZLeKw1vIS8QKpC8wOAusFlbJBpUgX82NTr5z2yHJFPpfPL/URVYaGdNqQLtybbARJh3geeOUoH0Anux9JYd4UTqMQu3Q/b+hxpNLxCJcK4UeoErcRdIFYh2SP54moXbIYNluxfuCP/ndohYkIs6wkyEoQLRDhGkGNwFkhQDFfijIxwtyEEFatvywf+hAiMvMNa+vsOO8M0clNxna3/2hQoUvEC0Q5LDwAuMEmHhBZaszkKqwG8vsDVplnkXSBWIRFi0QyIVaBe66t0XXqCgRn+rQHeb/aUdEiXC5rk+XFEFCi+wO4uH7RDBC0xu+x8vsBU7KNVT3/se7wK39fGCKpB3geAFUgXOqoVR2A6ZjjXDGlfS6vcbd8Md4dAL/EsF8i4QO8JCBaIdQi+wv86r/31rsHPfm05KqXzD7YW8wMgLBClGLMjBC8wn9lp4F+js7vqPjnDafGZ8JsJQge9Yp+S7xmBRYDuk9d4XNHPZe2aMUzGbbZfcetxzhollwrhmAlWMjnDr2J5xQa76cqqeezaUCqQXGCTC9AKxHfKux4peZ2Tcj7q2yp1/dIS748RHBYIazR3hV8wOvUDeBX6pQMNKxRvGVMs1ZUcYpBjwAqkCv6nRkRf4v1Rgo1V3ClSBSISpAr338yi3Q6rZ/VgmwmiHCBUIL/C7IwwVaCV2/QpVIBJhkmLQEYYX6LznSnXBC2QibGiZGVWg8AKjRJgqMPMOdrADUgy9wOpWqUKSYrAgBy9QOzQWYTtkkKzsqQLVG0qtok8OVkZ2hOEFpo7VtUEv8Lsdstwb2d+TYoQXyB1heIFRR9jqXZMl2Q5BIoy7QHaEy8d9ie0Q3gWiHWLW+2FH2PAz9S29QGyHsCMcqcDGKVkZlcdlfx5uh0TtEKECkQjjLlDsCOMukKSY9HBtykQ48gJJitmlltnQC0Qi/M0LhBdIXiC2Q8AL/C9eYG4fqzERFneB5AXiLhAqMJ9qPUNSzKM7Pf24C2RHGO2Qb1IMeIHvRUb9eSNSjNgOgRcIUgy9QKhA8gLhBYIXCBXIu0Cz7J2kCsRdILdDIhUIL1B0hJEIkxp9HDUrkhoNFZh+pde+oEbnzxX14/4+H9thO2Re22lMhB/r+kuqwKgdQhXYuBzaf3pH+J/ZDkmqp37m/1EVqA+rJu8CqQJ7/WZRUqP94XjYbqmXKKNbnx+2Rvc1N7gdwo4wVGCh5y18K7lT79r0AlOhFziS7ZCIGo3tEHEXiESYKhALckIFRjvC36QY0Q4RKvAU/3iBTIQjFUgv0K2f9pIXSBUYtEPsyejU4F1gXk9/VCC8wMT78jaoAivTTTm8C0RHGHeB8AK5IxxRo8kLhBeYqKePhrN7Bonwtb90c43dTnPelVPoBX4nwuIuEO0QJsIle5jQ25lklx1h4QWKu8B6cu2E7ZDrQH1qRF6gvUyrvx93tN2xI0wvEIkwvECnbhwtkQhTBR7tjnrXbg3LXvcSV6py0TUmoRe40Z0eVeDz/P6NF9jbWyM98Zy33eRroFQZ7gLhBaYqpYB8EJBioAKxHcJE+JLsZ92HEtqa8AKFCowSYcvzlj3jqdVstkPYEQY1GqQYs/QyV/rTy7W4I0wvMHPrhgtywgsUpJhGavBwc9e+eusBNVpsh0AFHrRYtl2223GNC3Kv7WUUdoShAnEXWOq6VY/bIYlrQGoBNRp3gbNsTuNdYLdeWVz10XpxkYkwVOCgkzM94QVyQa5/t3tGV+u2pArEXSB2hI2361hGNvs+0QsUO8J2rJr2a9dKMWyHCGo02iFQgc5vt0MiXmCzXY1nRCJsPWLelirwt7zA6teOMFXg944wVCDaIUyEezPbZEeYC3LfXiC2Q9AOcbJJpQrAC6QXuBnk2j9UoFiQi3aEkQiLHeHXdLzwhQoEL5AdYXiBYkdYr8bqckc4UoH0Apetnu0ul6tGuB1yeB52YTsk+dg2hBcoVCASYXPyTDZ+tEOQCPMuEImw6AjDC4xUIEkxhVapSRXIu0CoQPAC2RGGFyhUIO4CH6vByBDUaNwFfu8I0wsEKQYqkB3hyAusac9DRa812mWqQHaEnav6/bAgJ1Qg2yFQgYIUg44wSDHsCEfbIbwL3M0aR/1Rr5rhXSBUIHaEU5Nu0bPsaaDSklpWqsDNZWpJFRh1hJkIx0urGzvCYkeY1OioHSKo0ZXYOlSBJMVABYIXyER4sfWzMhH+pkZHiTBVIBJhoQLhBYpE+JsUo23LoQpkRxi8wPyuuTfsx8pp6GVvGZOJMO8CsSAXeYF/OC/wn9kOSaZz2X/Ldkjpb1aBj6ZSgbwLjFSgWJB7uPNRuCOcU09xdoShAnkXWPfGDapAkmLKpe4kugu8UgVml9YoTIR7fukWeoHH/f7Ku0CSYpbLakJshwgV+E2NFu0QLMiJRBgqEKQY0Q6hF4iOML3ASAViOyTRqhx8Z57Ohtshr0nhYnA7BKSYVOr19s1h95SgF8hEeGSpfz/uAtER5o4wOsLfiXC+mTpodrnTHHE7BO0QoQJJiokSYahA4QV+J8KZxlZ9SnReo8oPFRjxAkmNxo4weIFUgViQw10g2yH/2QskKYZeYNwrG+IuECrQ7unxEVUgF+Q6z8w2JMVgRxiJMFVg1A7BXSC8QCbC0XaIbfVnISkGd4GkRjtp9VYRy23f6l27PF0xEc6U3JRhzyvF0Q9qNBLhfHf+uQsc9BzL1eJnTWM7BIkwSDHsCEcq0G7OFqXQC5xO1J+3krxnyAssnTcFpcKT7YxRzVV/8QJz2/Q4VIG70XPFu8BislP128eeUqmv0aPGRJgdYahAeIFUgUiE0Q4RKnBkxkyf1GioQHiBVIGCFPN1F1i5x+ONH9sh8AJFRxjU6Fl1FvO4I/xNikFHGF4g7wKxIJeeNDd+67ZfZEQ7hKSYm3a8hgtyXypQ7AiDFyjuArEdwgW5iBQjvMBYfKGe+mU7fRSkGDu9GlTYDhEdYahALMiRFHOPrXu8CyQ1OiLFWMZVPeVXvZ3JdoggxZAXWB4mZuwICxUIXqBQgeIuMEqEBTW6spzt5V1gtCBXN7XKiB1h4QXiLpCkGCO16wkVKEgx9AKxIFeJJxtyRziiRpMUcyhaG0mNPqn/Q6rA1j6fyNALXLn5oVbf5JVKIjUa2yFfC3LcETaGzzQTYVtb1ivcERZeIFSgIMUMF+052yFUgcuZ1qYXWC/ttZFMhH/LCxQdYewI34b9uiTFIBEWKhBeoPq8qHsWtkPG54rt7urq3//tBTZ83x9JUkxEjRY7wlSBh/iHFJP3T4PwLhAqsBWvttxnSn3/kRQDFYi7QLs4Vr//u55oUgXWu6nVtrybKBVKXqBxUCocKvDYtUpeA6SYvXcLeYHiLpAd4ad7yJAaLRJhqEDyAtEOgReYtYu7sCO8azT60gscNpUKF14geIHb4jz/B3uB/8x2SDKTTiT+JSqw/H+iI4wdYSc5ehSM5KUUl9RoeIHhdsj8cxcodoShAgUvEKSYXGlDFfjUt4/GlQty9jv4VDO80pUq0FzvazOxIEcvEO0QqEDHqGRLYjtE3AW+R8+JZs/T44zwAkVHGF4gE2HsCKMjbJ72vYLgBbIjDBUoEmHwApkIZ1fjGRfk4AVSBbaNYGcXpBh4gYlmJ812CL3AiBRj6hf1z0iE4QWyI4xEGNshpEYjEeZdoNVKPwU12jKfw5EgxZj3s1JRq3W1Ry/Q2bVHJarAx6u6MZgIgxeYuTsrT6hAkGLEXaDwArEjTBV4iCsVGe0Ii45wsj8oKxUzP4SJMDrCZn5z7+lacb4kNfoHKUbsCH+pQFKj6/ZcPbWrepkqkHeB6Ai/YvmHRhUIL5CkGHiB6dYm5AVSBcIL5F0gEmGoQJEIwwuMbw6aTxUILxCkGDPmmQX9uVNvLYl1IuMLFYi7QLd4LZaMyeZghSpw3X8WDKNr59gO4V1go61UoN2tlrzOu7FaGae5F6pAdoThBUIFdrVRoAr/SoS7qarz/LEdAhXo1XUz3BFGR5h3gZlFbPSjHSI6wqPDwhLtEKECuSC37hevVIGiHYK7QC7IoR0CLxALcoIXmLt7viESYbEj3PMyN0mKeTndl2yH4C4QHeG6Vmy2f+wI95KjtEyEhReIu0CoQOwI2+O1eupHpBi2QwrjfsgLtOxhrkdqNFUgqNHwAsWOcNQOsYuXVIGJsPACvzvC4AXyLjBSgaRGf6lAJsLn3ioeJsIgxahfvYXtEHiBETWad4F3b/ZwU4fTQKMXiLvA+Kg0DbdD0BEGKcZMHvrBrna19h/aIfAC75vjW3qBhUK6zXZIc1vsW8ILbBVGc6uUXsx2bvpWGnvkBYrtED1b6+nJfuYddoRBiolUoB0L2jTgBYpEuKFv37Ij3C16c+4I1/uvSkiKoQqEFxjdBTqPaeoovECxHUIvMFKBghcILzD7GtrBDrB6iwWTgl4geIHfKhAd4WVEiiEvMGiHUAWiI0wvEHeBUTuEd4HwAtkOsduZnj7v9HuuZhYmHu8Ce/Y2vAsUKnBj17o/eIH0AqECxY6wuAtEIoyOMLxAtkOQCGNBTvICg0SYXmDXbO+oArkgh7tAUqO760S4HUIV+Ke2QyKJ9H9XBWa1TPpfQor5u1Xg8R0zqQK5HdLoj0tuYlidhKSY1DhIhPt/3QXmT59EmF7gMK9UIO4C1VMl+JTMBF5gPlKBwY4wqNFMhKEC2RGu7fdHffsqTMMd4agdkh3m+x7bIanT6khqtPkqqk9dvdvcq3fD9MygCkRHGF4gVSCo0Y+TNdHoBX7zAiv1QOWl+n3PeblNiypQbIc8c81jmAiDFLNLzdNUgaRGZzSlYnAXSBUILxCJsBnvjVeyI4y7QHO2+XiBUIHRjrC4C6QXCBUYdYSpAtEOEYnwc9zvy3bIfGyrd+FYa6NRBYIUg7tA55kK7kgCanRq1Fp67AhjO0TcBRq78dB9v2s5Q5Bi2BGGF4h2iPZalDV6gUyEg7tAq2rcZ/rqcFvJdojYEd7trr2wHYK7wIgaTVLMwbV7+m3eVW8V6c3LpxdoDJr50AtEIpxe1j5eIKjR4i4QKnBvdB15FwhSTCyx0Ayz6plPfVnohl6gWX7mEro+jxtudjx6eebKK5RIisFdYLgdElCj3/152WAiXGg9QhVoe7V1yZgn5nmZCC/tYugFdu1sacVEuDVQKpDtkEXpUiM1mioQvEBsh/AuEIlwqAL/aocMjYZlcDvESVyKSnUGC3L54nxGL3CW75Y1t6MHpInAC+SOcLsWt+gFzkp/8QKRCBdP82yoAtERFl5gRIpxsiX11AcphioQd4HPxzQu7wIjL5AqMJeo3ENqNDrCIMWIRDhqh3zvCH/fBZIXKDrC0V0gVCAX5KJE+IcXqGcmoQoEL5DUaNwFMhFGO+S7IyzaIeAFQgXCC/xBioEKvCf7VVdLGZ+OMLZDks/mwa+Z/WZCz11vVrgdAhXYOF07YTsk79Rm9AJFR5iJsGWqz8eIGo0FOXqB4i4QXiBIMfACbeu+u9ILzLrxocaOcNPeOe6u9aqEHeFrb5h0l0rCaK3xcFAo26XL2D3NRmOteSkWR2VvZZ3kXeBtuVU/P6fgwge8wOGwlKQK/L4L/N4Rphc4s04t6QU2+vUsVWBrFt81yvdb2grvAtEOgRdIanR0F4gdYarAiBTDHWFBiom8wOe921Ffj4JSYX6uXJLUaP/qtrkj3NDP3s9EGHeBJMUgEUZHGHeBjumo778oEbZ6z5ElO8LRjjASYXqBr+4sLlUg2iFQgY1FOikX5AQpBjvCVIFiRzhSgbgL5ILcwczW5XYISDFCBSYfmbhUgfAC78GCXONyrIQd4f3dTv65HeHUP7Qdks0Wcr+VZ3+eCtT/ZhXY35XNtvWarT2hAkGNdi732lWfzefDdrnQVE9FkGIiL9D0gjsVeIFQgewIIxH+qx0SqkDhBaIj/N6e5wY7wuP1dhKSYs7bWoWJMO4CSY3WxtcTVaBtloIEelLduYVEYuo7p/RJvevXbyWSYqzURX0qIhH+VoGF9u4YJsKL5e0oVWCnsVuGd4HfKhCJMLzAeO/xDjvC7/zbkKSY745wlAh/e4Hm7DUehV5ga7vzbb/anMm7QPACU++O/uMu8N19qU8dtENar/nAjSkRapAUMz5VrbAjHG2HxBvtjwqMvECqQNwFoiMsEmHwAgU1Gl6g7Z/noReY2E3KPr3AyU0LSTHO1XdGuj5UXz9xF0gVONz8qgLhBUIFwgsENTpMhAMvEKQY8gJxFyhUoCDFIBFetN4HqkBr1XNHhnlxbDeVfyZ8u2/aDdEOsXPd6ZUdYXiBbIfACyQvECpQ3AUu07GE3uhvblSBbIfgLhDtEHqB21IzF3aEv1QgE2FQo4s9r6rxLnDd88PtEHaEGy2lEwUvEIkw2iFG/vVJhIUXWDjecyTFUAXCC6QKhBfYT3kfajTuAr+p0X5NyUOQYsR2SD+/iPnkBaIdIrxALMgJajTaIeAF8i6wl3jXwnZII+/NpBeIdkikAkmNjrxAqsCqfd2xHUIvENRoLsi1b9UeVSDbIUiEG0a2JHmB4i4QHeFvL/C3HWHwApkIgxpNLzDqCAsvEKQYdoSxIBfdBdpv/zCSC3L+U6km8AKfh+vu0xF+qrc8kQiPTp2Se6s7E62ZTNSvVIHkBTrlx7EctUPIC0Qi/E2KETvCUIHapROQSYIFOfACoQKN5mT41Ber5tQ9VPOlsCM8vWTG7ir+HPqtXSZdkHeBzmp+pReIRFgsyEEFio5wuCAX8ALhBab8/jT0AqEC44XbKVSB28dp7B4Oo3p4FzjLtm33aJ+7fjM92BeoAkVHGDvCWnM98ckL/O4IC14gvMDGLqb+vDVTPa+iu8CsnvJ8qsDjfNwOvcDB7bGlCuSO8OZVCRfkrlFHOP5SbzG4C3Rq6bpFFchEGF5gSt95bjpWUJ/Pj0cj3BEWiXD+9RqQFxi2Q65lhwtyzUN2lSi3C8EdIFRgo7y3xF0gt0OiBTnhBVIFRrxA3gWiHQJeIO4Cbf90tEiKgQrkglz9rN4CcBdYn93avXKrtey5y0wp2HFO9DMyEf5jVeA/tB2SS6W1/6kC/4xE2PibeYGO1reoAskLdOadTzsEXmBz+lGB7VUyHd4FoiP8vSDHHeF8CR3hzacjHC3IiXYIFuSEFyhUYGVfVU+VXrHvCy+wMDo/NLNaVJ/K8AJBiiEv8LE8ldzcuns0yAvEjrCgRqMdAl6gaIcIFcgFueAuUHSESY2GCkQ7BB1hJsIH725wQc5xz1nJC+RdYLQjTF7gj3ZIQI2GCuRdILzAzH3zSztEkGLstPoUFHeB+WazJxfkoo4w7wKxHSJUILxAkQiXM9e9pEafrNMv2yFWv1Vxn5mX7zljy26HKrA0L2tUgeeFUj3wAu25Hw+9QKhA8gKxI0wViI6w4AUiEf7eEb4mNzrbIWJBrrApfRbk4AUyEYYXeN6cD25600t5ziGxDFUgEmGqwN1yMXGfi5VmOKv35aMCu6t3eBcIXiDuAskLzM03E6pA0y+qd2kmws4iIOME1GgkwlCBtj94lYzpbJcPqdFQgUfbnLTL8yARnmWfW3qBzmRQM9xZwg23Q5gIoyPcPdfUU7VVKBpMhNERphe4Tzo9UqPhBZIajQU5J1CBjXU7tjKWrexJ3gVm3lOd7RB6gegIL/y1obEjnOw+avIuECoQ7RChAv2hXvTtVTW14l2g4AVCBaIdwh1heIFiQe7ee77kXSBU4PT0TCvVOTTDu8DD4HoIvcBoR7g1Sg17vAuECiQpJlsZW9ILFAtyUIHfiTC8QHSE6QVGvEDhBYod4d8uyBUexXnoBUIFiu0QsSAXUaPZEY4SYajAz4Jccsd2CL3A3HK8dPfuSf15891ziQtybIcIajRIMfACBSnmVR1W9Obhmv5xF/icTqaauAuECuRd4N7YXbgdwrvAfr6jnvqaplR3fzpZ0QvkXWBEiqEK1Nvq6wsvUCTCoEa/zs2RT17gdzsEiXCic7p9SDG6vXPvh53682vZZ69cGcd0qsDGotw4ykS4fXB+UqOvhWMqTIRxFyh2hCMvEImwc3sOSqRGa4ucp/Eu8FZ6rd2LX66FXuDx6e3cdava95srMzX7vRcoFuSwHcKOcME8rJgIgxTDjvA6ZtclLxCkGLEdMnHmE3qBVIGJmz9z7+PMwG92jkNLdIRJisGCHBJh7gjDC8xYWfWWHvECuSDXazWsH4kwVGA629779ALHs+yEO8L1xrO9LTsdM0sV2Bpv1c/bpKU++P/sjnDqH9oOyRXyqX+JCvy7vUC0Q5gIY0cYXmDWCO50oAKP/fWo3UwqFejebh8VmGzdZwa9wKMxboYdYajA0AvcfBbkokRY3AWiI8x2CHiBYke4u1v/4gWCFwgVyLtAqEDcBVIFnpe7Iu8ChQpMqUezz7vAaEfYye+TlrgLtMaPpnq3e75WvAtkRxh3gd+JMBbkzI12yuhxP1UJE+GGeTrqh3I/Q1IMvUCoQJBiuCAn7gLRDiEpZhbcBeqVcY/bIVSB10N9S1IMvEBn1UmvREeYXuBuvB64r8RVqTB4gZ1MsuXms40PNRqJMNohghSDRJgqcN6YbWUiLDrC6e1IfX12KfWU29/Vu27pGmvrs51619eC6DholpX09+4yatu7rXoKwwt8LNWnLqjR3A4RiTA6wvQCI2o0OsKSFBPtCOMuML275UJSDO4CsR2Sea/U1z/iBfIuMFNVb9D5TU6phtfjcxc4fuhDJsK8C3wXJjZJMYIaHfM7H1JMpZqayo4wtkNyo+knEUY7pJm5xTynX19XmAhXXOeTCCez9Um7aQR3s0iED2uz0m6O+jW5IPftBYIXaMf2i59eIKjR47JpGfQC0Q6BF9iKLWMzuSCHjjASYdwFVrfDeJt3gSIRxl0gtkPoBX7fBSIR1iIVCGo0vUCowM4jUaQKZCIML1AsyNUT26e8C0wP4x2ZCH9To9ERXnmpqWyHpBMH9dbpLrcZ4QVa7Yt6Cnenwd1UQIrhXSB4gdnG+NMRjqjR9AKrVfVUftcGvsZ2SO0cbC0Ed4H0AgfVsk1SzPd2iFXvVtoyEYYXiEQ4tk6NPHqBuAvMvHIrz9zekonQCyxXLqEXuNxXszIR3g0mZfeSvC+1VtaIXQU1uplY2FeqQCbCUTsEiTA7wlCB9AJBihk56zpVIO8C6495LUyEcReoJ19JqQIXnerOXXUSS62+rs2v5dJD64cq8MsLZEc4WpAjNbrY375kIhztCNuzSWL1uQtcJjXeBVa3yZdckPNLzbV73NyGftO85J9sh3x3hKECf7RDkAg7zrxCFciOcJQI8y4Q1Ghsh9ALXL6zl9ALfKTV1/+WGGbdm1mbaM1UOlPhXeC5spmGXiDaIWI7BCqQXmBEism9rivDiTlKZcYL2ZpMhKECc8vMxGBH2Cz3P6SYnVE+liulx81dbpZjv7HLZ64iEaYKhBcYXw+WmtgOKTgFpQKRCEMFatlbQCb6ywtkIgwvEIlwbljZaeQF1lblC73A1ipVrpRvlYztrttPz2+9stkKE2F4gX9sRzj1D22H5LPJ7L9EBf7dXmB+9/ECqQK3g6oh2yF6J1CBfbPsdetVpWVAiklsnupd0LnULN4Fxm6nZegF1p7dqZvz9LUvEmF0hJ2hob7LIy+QKhBeIKnR2A6Z7/v3UAUeqkFnN/ACQY0mLxCJsPACkQjDC+RdILZDSIqJEmFuhyARxoIcvEC2Q+AFYkHOGmTHDckLhApER7jQPr0NqkAkwk/11dXoBUbtEHqB4AWyI5w1xyPuCIt2yDlRDqnRVIGiHYJE+DV+lSQvMGqHcEGuv+703UT8+CHFTDtBIhN0hL8TYUGKEYkwvMDMuLH26AViR1hQo9ERZiJ8tOc9eoFQgbwLRCKMjrC4C0xPbkmPHWHhBaIdQl5gRI2OvMCQGh2owORp+FKfotlr4/deYL63UV9/tEOQCJMUc+8XZ2yHIBHmjvC7vpmwI/zNC6QKBC/w+y7wYRcymtmJBe2Q+ObhvmK++n6HF2jd01a7et0WNCelPtONfG6dbxu71mdBztp507AdEnmBjfyw5smO8NYr+p318dGjCoQX2FH/KU/eBZIX2BkoVY1EeJHuWf43KaZh1m8zyQuc5GchKaZRTiT9yvHotOkFIhEmKcY9mA0mwrVt5XElKQZ3gVSBLUM9FXOXScmjCiwUqo5Ugb3SqhzuCKMjDBUIL5CkGKhA8AK/t0OoAn0ndvyxIHc/JZceVWBEihEdYXiB1spS3y+xQrnkPvoDpQLRES7eq61wOwSJ8PddILzAjNVTKhDtkIgXSBX4fRcIFYi7QHaEo0SY2yHHQSL93xJhbIdohU423A5ZjhxDqsC2PfHdm3q58Vrr3NPSsSDHu0B4gUyE0REGNRoLcrlCfaqRF4hE+N2ZD3yxIIdE2PFP/VGYCBf7ftgOaTWdqtwOidUWRfX7n3ytacRLPR3bIUyEsSNMXmCwIPcjEYYXCFJMzM4MNXOQUp/X8AKhAs3MMNH7a0Gu7NXhBS5qsby72T8r4V3gM7lW/+z5U62pPogbuliQi1Qg7wJBiol4gd8q0DxlGzP1VhhryQU5o1l2Apeh7zngBfZrtxjvAhuleClRzjuFm3tuVdZay5y2nkyEoQLldgi8QPAC7eGuJBNhUKOhAtkOwYJccuCot4Tma9TTd1nb412gWU8PC3qh0kyHC3LrvtYon0fbvrvLTpUKdzZKBXNHeOmktar/uDRK2cK6RGo0E2HzmayFHWGoQOwIf/MCuSCHu0B4ga+bvfcsqxRclOi3LL3ARqGqj8oXq5d0N7fV0K97k+mTXiAT4cP70Sv/iSrwH9oOKSSzhf+pAotGIp3D/1f6J1Xg3+wFbsod9ZQzJkoV9CalklHo78pSBd6M07hdvrfKRjdn/6ICmQhH7RDeBaIdkhtuqAJDUgzuAqkC017pwbvA/5UIUwVG2yHWojQoiURYtEOgAu3EpX8Ud4H2Y9hUT9mD+pSlCiwfkquwHXIe9H0uyEEFsiMcqcDENn7xqAJT8X54F2jlvWyBXiA7wvACcReYGVdvPqnRhalSgaIdcq9sGv+NF7h8l2uhF1i7HJ66P5nr0gt0HwGlNvIC0Q6hFwhqNFRgJm8qVQYVmI99eIHWKdUIt0M03Vx6JMWQGh3dBSIRxl0gvcDc7Ry2Q0z3bvf04nznUAVyOyQ1zo/VW8NB/f6HSnxLFYiOML3AZHPRDnmByZ3VDhNhqMCYeovQN+uFThXIdggSYbRDzNao0NBjt2xOLshFibCT8S9HqkBsh1iF/mNllPITx813skmZCEMFikRYLMiRGs0d4d61QhUoOsLwAl+nUznsCF8GF6tdfJ5i6u9v+KoYk9KpQC+QpJjIC3QT49WWpBhjNqopFVlxQxVIanSsWRxxRxgdYd4FOs9JuB1CL7BQ2STdcWps+WyHtHK10AtsPjKfdsg82/6owN3Z18N2yKp+bxvd0WDt9k++oVEFXjb5OjvCVIGJm/OSd4FQgbH6puSbt3pqK7xAs2P3e/QCeRf49B4lA4kwtkPsWcFbUQUiERbtEFCjeRcIavSmXj35rZHeXNELZCIstkMCUgx5gVCB7AjjLhC8QHqBUIFIhLEdwh1hUKOhAukFRrxAkQgLavT3jjASYVCjmQiDF4gFOZJiQI0WC3LYDqEXmL0nM39thxh+C+2QbuvtsiNMXuB6Yqi3vMzxbrRSg3dPRyIMUgw7wmyHoCOMu8AoEWZHGKSYby8Q1GiqwA8p5uFX3xn19RpdHY9eYGsYa2/LDbPWd2/bzc1oGstNQocXKDrC3A4JVKDTqKk/z8R+euGCXMQLBDVabIcU8mOl2vJjpZo/ibDtN3OdekPfn9RPgNgOGcdSvrsdFHZevdZaK9UUJML0AqN2CKjR5mun/rzwAtEOsfVD2hKJsOgIY0GO2yG4CyxMvb7GjnA9k6qTFNM4Od1GeXur9txLcXUyGplavCLuAkmKwY7w94IcE+HoLhDUaN4FZvvZVsgLxF1gtB3CdkgrdTZIimkO/EOlvJvMlep71I9+q30qtvVH8TB3N71NLGyHRB1hkQjTC4x4gVCBzrCh/nzv2a1FFSg6wuoV9ZMIp5N6lSqwmdwkMuWSeZq4505x6bVuu+JI/zd4gf/QdkihkPjf2yF/Rjvk71aB03wz3A6xjdyqZDz7SZ3tEKrAtbkbtXWnUdJEIizuAtNmv+7mi395gc1M4AVGKjC6CzRdP92gF4iO8H9ph7AjDF4gvECQYkRHWHiBSITJC0Q7pLu/5akCRSKMjjDvAovLwAsMVOD3XSATYbRD4lb2YlAFVmq3DHmB3BFumfFQBX4vyFl9LTvS11rQYQ5U4I8Fuagdwo4wVGCj0/xsh6AjjEQYd4GiHRJfvTfqXdw6hCoQXiAT4eG6HLZDzH6sXqAKLFj2hxSTL9wcUqOdRPo3iTBU4Gsx/bRDoALhBbIjjET4nfJ1g3eBzjogowSJMFVgPJ1ch7xA3AV+b4dojfWHGg0ViERYfcqqT/G3GxuRF5hbN55hR7i56OfdxKj59J3q2frFC6xv8uFdIHiBTjLphl7gy9MSGhfkoALRDmFHGLxAeIGO2Z4k9GXsrbvx/FipTpBi1ov9jB1hLsiBGp3NbcueUIFO/KEevI3sumFotViMHWGqwJc9nFIFti+51ZGkGHiBvAtERxh3gW03W+zxLhDtkA4S4agjLNohQgVGvMCmvrZXVIEkxUAFPgZLPeQFxosfFejV1obffo6ux1L7nA7bIYIXyLtAdIShAtERNr1KbUZSDFQgO8JaqVEiKYYqEF4gVKDoCEMFOpmNGfICO/NRUrZDREcYvECRCKMd8u0FMhF+3epbqQKRCGup+S/tECTCaIfQC0QiDBUoeIFQgc7ZUk918ALfmZp6K3ofakddO1TSvAsU7ZDYw/mQYsAL5F1gRI2mF4iOcP20a7uPxayjVF1wF7goLIb0AqkCHevRcVPuqaA1Sq9eW/9OhMkLjBbkkAjnSqe5YXVL+6tckIvaId+kmKdzKnlNqMDCPDcNF+RqQbV8W76n3I2xzHutamxXEiqQXiDvAmfVYcgLhBf4TYqBCuRdYKQCmQjDC0zFdgutiUT4YcWHUgUmS/e3u6o2n0YzvzUsPUqEm6PSNCTF8C4QpBh4gZl8a+3bK31YogrMTAufjjC2Q4QKXGU66vdPDweGaReU6r9MBx5VYHOzMzLl8yt2cw+xeNJo2KX2U0ciLNohvAuECoyo0fFSRX0/TQ5p9bzIzbtUgWbSapTkgtzXjjBVYO/YNf/iBR7V37+7OwTtkLff8tQroR4lwt+kGKrAW7P88QKju0DwAr9VoGiHQAWyHTIcvr2QF1g5DBPlSndQdG+15cGrx2Llno7tkD+8HfLPbIektIz6f/8OFVj5P0KNjrzA8zymuzHNVO82WJCblAMvsIC7wEH9ZyIMFYhE2N4H1//0AkdhIpxgIpwfWiPNOat3I/2tFy4yEf7mBXYc++Yme0Y/5AWKu8B0edDQYxOlspJH9RSxjOGpoCcet3J4F5i/JBN67H7KhQty6bRSbef06i7vAuEFckEOKhB3gaId4uj9kxs3KpdwRxh3gaRGIxHOXJ2a+0qcLqEKRCIcMyo3nyoQXmDmkDl5QgX+tiNMFYi7wFhltzaskjVM0AvMvXsfanS0IyxIMaIjDC+QKhB3gVCBSITpBUYLcqIdkl4Hn7LVgFKdtnfDsCM83DfaVIG8C1T/XTOSYl7aUffpBdZa5iT0Al+7+FFvtTuBl5BMeXbpPXpKFSi2Q8YTzaAKREcYKtC8PW49/Tp/h14g2yFQgdgOsS6Ha0nvLe8LqkDnVTGv+tIfnJVqGKR800i5K+Myvbfd1DqRUP/9V9vS44/9lO0Q86xNn7wLBCnGHjxbT6rAnDF7aXY3oX6/4X4wCxNh7ggjEX7sP14gEmF4geZhXG4YyXuyQBVoFrdKBfZ3y5lUgfAC9c2sFpJi6olHSIrhdsit20qGpBiowHP2fvncBfYWvZAUkxlYITUaXiB4gVX/NV/9SIQjUkzVKS16VIG4C2Q7JO78pQKXO/cqtkOoAh/bhx56gVCBIMUs6/Ys5AUm2wk93A45Hu4F0Q7hglwvWXpLLxC8wM6pWfSaUSIML7BZK51GghRDL3DmXxO8CzRr622BKvCd2ax8bocgESY1GiqwHVCjk+2+eisCKWaayXbCjvA12xoxEX6spp92yLJ1+6UdgrtAqEBuh5jjQiFMhO/9xEi0Q5gI17OjuFs4ryee8AK/eYF5b7szGkiEK8vFXnqBg2Jx7qYujZrmJBu1kh61Q1rn2KPHHWFsh4gd4W9SDFVgtB3CBbnoLjC933X8OjrC41JtT1JMY++UM9wOedUbNc9u9VJPXdwFghrNRDjZGcsFOWyHkBodeYHsCCMRfpqdqWeul5UnVSA6wo1Gt27pdbe1YUeYKrDfeqj/3t2l6DkBKUYXHeHfUqPBC6QK9BuHNqnR3BHeFTLhdgh3hHEXGKlAJsK3mz79aztkWCl7o5zr3t91Xf36VH/q3+2QiBdIL5C8QKehvp9Aja5O132SYngXiI4wVKDYDnk2+rNwQe6Q30zDu0C7m8uUE4eJ6546r7Jvj+faSHiBVIFoh/yXHWGowIL2+KhA3gVCBYIajR3h1MHch9ToVG6xDr3AbbGZKbuj7tJdz1IJo3Ub+UdddIQvo/ufqQL/me2QVCJRyP87SDHqaff3qsDGzf6QYgrNZ6gC0Q6hCoQX2PRbZY+JcESKsRvqE+IHL5B3gR8VKLdDmAhHvECrtVefSvAC32bzqNELBDUaXiBV4KnVvrrJ0u1p0AvUJp0DSTFMhKOOMBPhqB1iHdLNq56ob59MhB3rsJvxLhAq0Fy7p7a+bTRDXiC3Q/LqWRNuh8ALREc4394r1QAvsNIb1HkXyEQ44gWSGr3PxXzpBYIXCC/wuyNsTrannl49d2ohLzAixTyOs52kRlMFnh2lwtAOoReIRBjU6Fy6qZ6KUTtE3AW+K7EO7wKZCLMjjER4fayHiTCo0VyQQ0cYKlDcBUIFsh2i9/NhR9gs7RZb/Vqq+m7BSqd8kmJwF6h5e6VikQizHeJONY8d4dz6XglVYLQdwkT4t6SYfXEyDzvC8AKRCBc2Q/X7FffFVUiNDniBVIFYkBPtEHiBpEbDC/T2eoV3gVYyUaiQFPPtBVIFghQz7+btcEe4lllXhBfIdsj3XSBUoD2b1Px2altskxptF7tFn7xAbIeIjvD3ghwS4c59b4e8QHSEK4EX2Np1YtuQF1jufUgxwgvstu89LsgNd6v/pAIjUgzvAjd9z+BdIBNh3AUKajRUIBNhqECnvmm728es7VMFrnu9R8gLfBfmkhpd/VKB39TobxUoeIFiOwQqMDscfajR8ALRDhEqMFOoLpUqGZ9nP9ohoEbzLtBppdvqrWDekqSYyAsUvECoQO4IQwVyRxheYJQIi7vAnH5++62KN77qnU7rTlIMVaBVNg5uzq61Ped+r0svUNwFckEOibChHdfcDmEiXBxVMmFHGCrwt+2QhzZXfz+jaT2hJ9/OM/QCkwu/UY5bru2+XmXXs9VX+UgVCF4gvUDRDolU4Gt0mRs/qNHrtPq8jtoh7AhDBb4OncTHC1xNjnJHeFMwleo21g3P6rmpmR4tyNELjBJh0Q5JZafB138//KUjjB3h73YIOsIiEe4U98fwLrBRHjfKk/v+4t6OFVNzJu/tSveVguZdoNgRJjUad4Gt582gF2i3r8MVeYEgxfAuENshhfjg4wVq42xIiqEX6Fpv9VwpDtQjs/u8tcvZ/F392B38luZMs/2V/r0gN6hn4nI7hKQYJML3IPsBKUa0Q8gL/FKBYkGua3Z3YTskP5qVytt5LRskwkXPrNz7Ix3UaCzI/ble4D+zHZJK5NOJf4cK/Nu9wONwbHFBzrqc26EKFIlwvRh4gbOgHZJLfbxAwQuECmQiHFGj/1KBT32zbJzCHeFIBWZn57nHRBh3gVSBoEajHfKyzIH37QXyLhBe4Hc7BF6gHb9WM6RGsyMMLxCJcHoQUKNxF3hang5SBUZeoOlNmlboBQaJsJ3xx0f1U7tLu8n3/e2FO8KBCtQ210u4IIeOMNoh9ALRDmFHGO2QKBEWd4Foh9ALhAoUpBgkwq/rcGeYnbf6eoIUk0sl1LsnvMBS+TRUKuL2uQtEIsyOMBJh7AiDGk0VCC/wcbWWvtUM1ua/E2G0Q5AIc0EuugukChReIHaEQYqBF2i2aournm80fekFChWIRJheYHOmVGDEC8SOsLgLREeYO8LRXaC5vBba3A4BNZp3gZ1N7hjyAsVd4CWZNJzh9dYWpBh6gYXewpEqEHeBifVUqU60Q5AI/7gLnF7LWreWcBJ6dBdonSZly3guq3GSYjr3yiNj+J3prF26KbnTbrdKR6O4m1bbjfK05nf2O3dkVNrpOtsh7WpDqcDNe6DeGorFos+7wFrTOct2CDrCo9vWNsSCHL3A4Xm+lXeBid35WOp2LwZVYDUxuvfEXSBVIO4CsSMstkO69emnHVJImOWwHZJr7o+8C1wtS7MwER50LCP0AqO7QKhAu6MbBSbCbIdABX63Q5AIb9Pm2eBdIBJhsR0CFSgSYahA4QUuEjvd1Yrzhc+7wHs1G7ZDTEPLhHeB2BFWT/TcitTobxWIjjATYdwFio5wRIphOyTaEaYXiEQY1Gi2Q5AIC2r05RzcJdbOJc1sJoJdc62bCVVgoljKlB/v9NN9a42J+vlIphP0AveHfl/jXeBuk7nLdsg3LxCJMLZDeBd4358aPxLheHGV1BqgRq/8TSq8CzQKu1F5Z+f7rvaojD3Ti43aVIH+4ToIO8LcEQYpJtoOySUyc986JlOW6AjTCwQ1WnMDajV4gViQy5+3JcOCF5gxJimZCN8cd6g+H+cd39k/0j16gVSBSsSEvEBBigEvEB1hqkDsCNMLjBJhoQJJjT7sh6EX6HW6T/fopVp+vTrOl8qPrPr+LgTUaPPZUM+XqB1SXU/Vnx93gRm3tPDICxSkGHSE0Q4R2yFIhNNWe+OzHXIvVz03kxjNwu2QUXwSdoSb+a3b0NvPRdw9FQod9fWrqr9PqsDoLhDtELEdgkT4+y4QXiCp0WiHPM4dX7MmZqOnrx4nz33nu3vNKWHX3d6/wkT4cZs/y5PjQf281JZ1z7bXwwq9wNsjHftzSTHRfsf/XRWYTOf/JdshieTf7AVCBYIUY7+npYpQgc4ho75rE/bu0xGGCozuAkVHWHiBvAvsbj47wlCBuak1kiqQC3K/bYfACxS8wKgdQl5gpAJFO+R18Y6emb0kn8ILZEcYibC22QbbHUFHOFsPqNGLoXp3hAqMqNH0Ai+TeagCmQiLdgi2Q26VVo2kGCbCk1czJRfk6lM7vAskNVqr7Jtuysyo/z4kwudEZxl6gddddsWOsKBGgxeIjrDwAsV2iJvNjtgOcZbv0S8qEF7gcjcOSTGiIwxSjNVKpUfcDsGOsBk7HEJSjNgRhgp85U5Kdaac2yj0AruXjwrs1urhdohQgbgL/JEI36qzX7ZDvnaE/8t2CO4C6QViR1jcBUIFghdo2fvHltshuAukFwgVCC+Q1Gh4ganrJWGY6U4rw0QYXiB3hEUijI4wvcCgHdIumW6YCIMUY42aL8vozKuhF2hDBdazfpgId7uT59XodYahCnSd7aMXLsgFKpCkmIgXSBXIu8Dl+x3uCIMXCBVIXmBEimk09djRKFixl7vouR9SDNohIMXUKuPFSJBihAoUHeGIFyhUIO4CBSlG7AhHpBh6gbgLvKSfHY1eYHQXSGo0VCDaIYIXCFIMvcCIF8jtkKXR0NgOIS+wPA0Sr692CDrCTm9ZK5EUw3YIVCDuAuEFOoNsbsYdYXEXiHaIIMXgLpBeIO4CoQKTqfQ83BFObhvbcEEOpJhoQY6JMFQgvUAkwiTF9EYN33IG6i3xPs4X3RSo0YbVUSqw56XdZ+y9MuzedBR6gaBGSxX4WA1863VOFPRmOzNlR5h3gZ1q4xl2hKEC43a2KhNhs96vus+ioavPn+AusNub5Lgg13ST9ULZXhbVv2/9VG+Bp03mqoMXSBUYeYFiOwTtECTCbIeAGg1eINshkQoUvMC4d6+qt4igHXLsdXNMhMkLdB75lZszy+OgbXLI6N/bIdGCnO0vU08mwoW8oVQPeIFYkPveEQYv0Cy99hW2Q/KPxcB37Jn6vEts1M8XE+H72WqXN5ep+vkf2ur7+XGthyoQC3JUgd87wlCBsURqoVEFRneB5AViQY53gdF2SHrUmWphIrxKpXgX2Do9SxX18+yablLfTQxnq95TdSzIibvAxaEXCxNheIHHUbMieYFRR5gLco55qv3wAtERphf4usU1eoGN12rZ1s2z57kP92JrZvY4PLIdAl7gH9sOSf8z2yGpVCL5v7dD/ghSTCLxN3uBIMXgLpAqsLsImvlYkIuPhiXRDmmvF0oFnpsBLzDaEcZdoOAFWk/11M45+ocaLRJhUKOxHYJE2NH36tefem8WkmIiFSjuArEdAhX4++0QJMLfXiCo0d9eoKRGoyOcfXy8QHSE6QWCFyi8wEgF8i4Qy+2P4+6jAu3OPMuOsLn3mm1BiiE1GqQYeIGCFyg6wmI7BO2Q744w7gLRDmEifO7Exq6mHuoaVSAW5EQijLtA4QViO0SoQGyHUAXCC8R2CFSgWS+pTzGowPR2r36/aEHumbmpl9LkMvj3RQty4+r9yESYHeFbtxG0VxwnVIG/XZBDR/i5jKtPedwFIhGGFyjaIa+79fStWatg6a/UeUJeIL3Aqqn/ogLhBQoVOEpPxupT1NfCdki0HWKpp9GTC3K4C6QXaMdrU/eVzvxyF5jdnH+jAtEOcZJ2vF1tNItGp9ovZoxkR1uEXiDuAgf2ssq7QJJi2A6JSDHwAuOVWNHjXSA6wmiHVNu3eIVeYHeZsDWSYjJXLUyEm/ACoQLnk85HBYIUg7vAyqajVOD3ghwSYVCjBSlm/FjHNKECcRcovECxICfaIVCB5/3Eclf1WNc3M5VKhYmw8AKjjrDwAn+7I0wVGHWE7ZjfL+kPP2aG2yGgRiMRRjuEKjBqhzARhgpER/hbBfIuEF5gUn0zeaIdAi+Qd4ERL1CQYtAOYSKM7RDuCF9r6S1VYH5ZUG9ZES/wccq7noOO8N0sVqgCW3HfOJZnOz/mxkcL3zfPi8zqhwrs7J4avUCxI4xEmLxAkGKYCEMFoh0iEmF4gY/2pal+PSDFaOe87saCRLhe7eVG5XVRW7rP68I3LKd+qujjsj+XvMDICxTtELEgJxJheIFIhL9VYP786Hr0Ag85t+gmD1rTb+RipW1Ze+bV503suDSsUiHTpgpcnupmSIqBF8i7QJBiavFC3n2mR59EOLeP1SQvEKSY7D74dbRD4AWmzM1Aoxd46DlxtkNa26JdKCdibt+NTZMr9XnaVSos8gJlRzgixaAdAlKMeWscRlSBoEazIyx2hJEIY0f4tQr4jlCB1845RxXYmGdKV31rap6bfQzU92e/l7F0UKOFChR3gVCBghqNRPi2WnfYDvnBCwQp5j5Ur93xsrfXrHmw6558qLdGUqNzx0dBL1zyM/dVOnQ1p3sfNXSQYpgI/7Fe4D+zHZJK5XL/ku2Qv10FJl37sx3SurRDFSi8wH3zNqYXKNohoEbTCwQ1WrRDfvUCQ14gvcCoHQIvkO0Q3AVSBc53g8YPUgw6wvnS7uEJUgx2hMWCHDrCVIHoCIu7wMgLNEeH3ShckItIMen6bc5EmF4gVGAuq198QYrBdgi9wOl20XBf3eNZs0rX8ZUdYVCjRSIseIGgRn8nwqIdcunO6z8SYdEO6Q+bBhfknP7tkKAKxF2gaXTVp2pEiqEKRCKcbnTXBlWgPy93ZDuEC3LRdgh2hLEdQlJMtCPM7RB0hJ/u0zA6xWKmoW9q3jTcDsnX4k99POpvqQLpBZIUk95+OsLkBUaJMO4C81t9rZEajQU5bIfY53Sh8qMj/H0XmPFrp7Adskg/jqIjbA7MmMUFucxx9taspJZP6KfeQP16+6RpTIRj832ZHWHeBT533Ymb2JjZz3YIVODoVtbIC8RdIFVg9tyxlPaYFNt6zfwkwovdZS69QHSE68ayblAFTgparW3de7+oQEGKEYlwW+lJtkOoApEIY0e4ESXCwguMSDFMhBdlZ/QjEY46wsY+ob5eq+SmyUSYpBjcBSaW+bInSDHfd4HcDnESy5JRSw4a7nbW9DxbqyXaVIE5wxv7pEbjLhAqsDL11T+DFAMVyHbIofPMSS8w6gjTC4w6wmJBjolwdBeIdgi3Q3AX+MjogcoIEmGoQLRDLPW2V2A7RHSEsR3CjjDuAiNeoHUKEs7oLpCJMKjRVIHYDoEKfFXK6ucVd4Foh2QvA/XWyh3h/KEeqsBMrjoq7wajsvvyq3v1FutnMlSB3A6JdoRFIowd4W8VKBbkIi/Qvj92T3qB2npq+SbaIY38oao+n18Vr355Watys53eus+5sdOsgqk+n76p0REvkNRoeIGgRjMRhhf46PbGhvAC0Q5hIoy7wGf+MlB/X8FdYNv0q+4zSITpBY714lmpcnut3npLje3vSTHCC8RdIFQgeYG4C0QiTC+QKhALcuAFghoNFci7QD9XLLmv4C6w2To+LL1erC/dl9NXKniSVm8FuAu8qHc1T26HRHeBUIH0AtEOASkGibBt3jIVbofwLhCJ8EUvD913wZ+H1OjJqV5ys8FdoPqHzlaP3R5zN/5KbwynNh1dmQgf5/Gi14QKPNSehbAjvLHV8xG8QLZDHrdheBcIFchEmF5goAJJitnWq20mwuwIr4eHolvAjvD6umrrj9t06747nYFnVbXGSi+XBjl3EOwI/7le4D+zHZJKpxP/ezvkz0iE/+52CBbkKtPl2uddoDVQ7yLcDnHH9Yq+LL4mP+4Cv3mBuAu0napSgd1Vd+7mZptPR3hfbNxlIgwVKEgx8ALjO/OXu8BvFSjaIZmufZAdYajATOyvRBgqMFsNPiXBC0Q75OXsjz5VYNQRphdoL2OLsCMMXiDaId+JMFQg7wIP1qYRboesLkolTsbjjGyHYDuEKrDX+oUXaKc741noBfY2O4/tEHiBVIHLoLMLFYh2CO8C4QWKHWEkwliQE6QYcReIRBheIBfkqrdm97MgNxoemQhTBaIdgkQ4ay3yBtsh8AK5ILd42KPQCwxUIBPhnPPpCDMR/laB9AIjFUheIFQgOsLH00b//V2g4AViO4QqEHeBz9Hh7Yl2CO4CnV69eDTa/rlNajRJMVqxNQqp0W3vktCXha6lnho79fvDCxS8QHiBl1pqLtshmXvtrlRZSg8X5OJ5wyY12r4EKx3/WQW6y9YnEa6v5jVNqEC0Q3gXiI7wq1BSqrBSvxeoAsMFua5SgcILxHYI2iFQgbX81D6G7ZBoR1jcBUYq0LvtKwZ5gVCB4AWKHWGRCAtqNLzAb1IMFuTgBQoV6JeqnmFa1UpDtEOYCFez+7HcEcZ2iCDFgBco2iHwAqECyQv83hFGIhzXhgtPJMLfKhAdYXqB36QYkQijHWIXbj+9QMELrPWOu5AUEyXC2W55pNmJzbBHFficJlaG8AK1zGzi8y7wVjCabg4dYe85vJZLw1nNfTYX6i3XrzZLpEb/VgVavWuyFJJiImo07gKFFxipQPIC0Q7JNQuOZk2H6vN3N9VqbjxIhBsde3Etv17pk/p5nB00a2afVjp2hMVd4G8TYUGNhhcYLshl1ec5OsIgxQgv8LFdTsK7wKv5qLnZYDuEXmB5M726me5la5jtyjGj/3Y7RKhAkGKQCIsd4fcwrb7euAusO+p5k+o1PyoQHWHRDulNpurzJFiQa/Wuj5WeLS33bm7/3nlWZpLpkRSzXiddnyowazf2cjvke0cY2yEkxUTUaHqBdlv9+0CKyVnLmca7wFhzqbuZt6/+/KfGpqIX3PrOfdccXzNX8VEmTIQjajRIMaIdgkT4+y4QKpCJsLYtN+R2yDcv0Bgd1Fs22iG7ZEep3vjjot4S8mPNnCpBz7vAP7sdkv5ntkNSGS3zv7dD/gwVmPybvcD7bW21reZaPZUjLzDtdqc+VWBFS4YqsL2uDa+G3dxVXC3+nitVc0nN9KYxb1EFOqOdUjFMhD+8wIy+Uy8zpEaTF4i7wHTvMtds+6B+XfACoQLPzvzuau36INwOuZ4rF/d5vz40wQuEChSJsLgLPNw/vECrOBwn6AWiI2wmj9Vt6AWqZ6XxnQiTF4h2CKnRUIFohyARdnqJZoEqEDvCTITRDgEpxp4mmjPeBaaL6ZNBLxB3gWJBDneBqdr+F2o0SDFm7hYsBukng14gVWDECxQqEKQYeoFj9eiUifDWPrnus9FTn6JQgegIgxpNFQgvMDHtbEJSDLxAqMD/r7wz61IUa5fwD+JCEEW9FMEUkGGjaOqd84ADOKH++rONF5tdZp3+bvqsrm+dy1q9uiorqwofIt6IoKaY283oiE0xaI3ObrKZL8gVTTHuwl5WjWE1PeSOMDLCpAUW6RDqCzQXckx3gXCEhb7AM+ctVp+lD5m0QFBgo9+78+/Pee5RXyAokJpiLm6Q5hnhNGEXokBkhIkC0RRTPm059YECkQ6BFuhdH9MqUWDZXT1Nao2GIyzsCE/Y95NVL5qR9wWCAoO2Ksl+t7bxzGN928wdYVCgFzSXoau6utyTPF0xT9rsK2yZWyuiu8BRUrdCwxm8M8K0HfJKh/Qvx6AqNsU0Ku/tEDZuBHlGGFrgq/gttqS6lFMgOcLFjjAokO4C4QiPvX3bDCsZ/wPbyFa+HULpEDjCURpLMjXFWOrsS2yNRlMMtED3bg3blA5BRpgoEBnhkz0ZRN7UVsa0Iyxsh8ARRlOM5WfXRE+y4TnPCJ9NLRG0QKLAQXlc+V8oUL5beTqEHOHngv/7BwWSI1zcBVJTzHreTQQtkBzhz77AYjuEKLBojRaaYrAdIuwIIx1CjjAywuV69Z0RRjpEPYT864MWeJWs4K+7wEm1dU0Sj2WtZyr7S2cyMKYbd0EUSI4w+gKxIEd3gaBAaIFEgViQo3QIMsKFI0w7wtACS4d+GAXYEQ59yyNH2Bnfm/wtu7+6sMf+mb7SB/yt+NMR7jaTRKTAoimGHOHRSC+Ld4G1TPKZGp3nMjXFNB8vr6C3XEYutkMGC/4/lrAjvOkZdqvC3xGZcm3tZX91SHWjmZ2HYlMMHGFhO2ScjaV8QQ53gaDAbNl97whDCxSaYnAX+Ihm3/l2yME926wMR/iqrkOjblg3dt/YR9MflpLdj3SIoAXiLlBojf5oihEcYboLhBZYfzy+SQukjHDUjS1OsY4dO1W2TYy6zr//1e5xz39/xiQ07PtqQ1qgnfq+JyzICRSY9wXe+VvMLp1E/C1IeW+HfFIgtEDNHB7zjPA+jR1WQlNMtdHaGZOs8mTKbb+IvNp0YhMF0o7wH0uB/852iFrVGv95O+TPcIT/6XRIq77JtUC6C6zdtA71BRIFev5j8l6Q++YUWE9/7QuEI0wU2PziVEFaYEGBxYIcUWDhCFNTzOeCHO4CsSAnZISF1mjcBRIFIiOMdAi0QOoLJC2w6AuUrPFZbI0utkOEpphyv3vk72qjSVvcER63tNwRrqjKUyYtsDQ/OXlfIDLC6AuUz52rTFogHGHaDsFdYHg5cGr0tVdGGXeB7ck6d4TdnZbfBT626caku0BQIDXFmJG1o+0QoSmmXfuaUEZYcIQ1qbuVA3nBP/Xu/JcnCiRHWG9I+Y6w0BQjUCDuAu+HtB5x6h7nFAgtkDLCcIRBgaGz5k85zlAzokDvYt0Uo7PeH/J0SL/P3zUFCvzsC8SCHFqjyRGu3P0xpUMECkQ6hLRAUCD6AikjDAqEIwwK9OVxds+1QLNajsgRFjLCuAuEI0x3gaDAXanTzjPCoEAl6yzFjHChBQpNMXCE/Wn3EZr76KSLGeFQyxahPXI4BW5m6zs5wt7X+u0IF32BpAViOwQUSFqg1CtdfmSEe1EziEgLBAXiLtCan68J9QXOtsOWTI4wKBALckSB0ALRFEOt0ZNR06K7QHNRXuUZYTTF+K2ql+i1Q73Dsvisy58ZYaJAOMLK6bmLHcPkFDj/LgXsvF4MYr9jKYMffYGgQNICQYFFUwxlhG/9XUm8C8SCHO0IIyNcqZXtvCnm4y7QZfNylRxhuR9tY+EuUKDA8T4dihnhTy0QjjC2Q8gR7qTjungXaB/mKatJq23kN578+TZMOaVQX+D1YK2N88G3yRH2/adqG+Xu6y6xc1rLlA6pXbMeaYHW5nCutnpaO+B/f7/OkUCBa3n3LTvy16qaU2DRFyhogUVGmBxhLMgV2yFEgbgLrDxdJgen11seKFB9ZYQds7Hm1GTUbywL7bPpP2T+9QkZYaEpZv09NokCxyt79CMdImyHQAvM6kf+/IcWiIywUlq87jL7/PvrLVYBq7zSIc5ttE2IAut+cJBd95i2xXRI0RcoUCAcYfQFBnps6USB5AjjLvAzIwwtEBRIWiAosPRKh3TL2p3/eT2zBysNe0fZ8/XxXdACqTUafYE1NuDPx08KhBaIphihLxAUSI4wtEBQoKRfF7L70Pivn7qxx+7YDmkMzbZxfKwerLErc0oLOpPdDwqEFijcBVJfIO4C4QjjLvAhvdJS0AJpQQ6O8NnmVIodYcUZHU233yzZxmWSdfnzOrMjZ9jqt43eWq7wz7fKUhYo8A/XAv+d7RBVUyvl/6cUOHQW73TIrHvPKRB3gUSBYV2bhk7ZaZm9QfAXBb4ywt7kpLaNyWzRzXeEy/vX+jsoMOOf8nlrdGZf8tZopEOwHYIFuR/bIbgLLCiQtMBMq55IC6R0CDLCuAukjDBao+/WIIlpOwRa4HPjzyLKCMMRRmv0D0cYd4FwhEkL9Gf8XU1YkAMFQgtUnuenSXeB1b3h0V0g9QVCCwQF8vd7bS7eBaIvEI4wMsKCFkhNMaBAZISpL7BYkIMWSOkQaIHkCBsX60JaIFHgUbZFChSaYnAX6O+H1XxB7nM7pPwI+FNGtvmnBhxhUCBlhJW9mlMgLcglfo9T4EoxI0ELxHaIpya3XAtEU4yrPsaJofa2vdwRFhbk4AiHu+PcuG0O5s/W6NeOMLVGV/bXGt0F+o7H/3/cBVJGuGnO8nQI7gJJC0Q6BFogUSDSIdACaUEOFIjtED/unRp0F0jpEFAgMsJIh3jV6bVhpJ3bnT2s55sChQU56dIbmHb61gJD/vFZNUv95ipsLV59gdACyRF+3QXSdgiaYkCB/SRp5q3RRIFIh7Ba/ycFTjn9RT/6AgNTuph9ud9l83n0pkD0BbabM0k21e1yThnhqb395S6QmmLgCH82xUALxF0gUaDml/vssIo4NcERBgXCEbbPw2bbRDoEFOi2usr69zvCwl0gKPDERue8KaZojbbcZqILWiDdBUILxI4wNcX0Z/xTklqj0RQDLRB9gYFWfmk7SRrmjrA66+6oNVpwhJEOQWt0UD7zP4miKYYo8FMLnHzz5w1lhEGBSIdQUwwywt+lr/wuUFiQu1f0beyhNXpdOg7/ugv0xy07vfRYteudZXd+TufCjvCPBTmkQ56t+4Jao4XtENICQYFoioEW6Hs3/ryDI1yeTkP+Kf9qijGCZkhaYLfLf6uGKY84Zc6HF9NLo7RBGWHSAuWs9HaEsSNcNMUIjnCREfaPi4r+oynGdFr8+9m4rWWBApEO6cbPdtJat88V1pgtEtOfOvytG3eBRIFwhP0ZfyuAI+wOp52dcWkkqrgjjHSIsB2CjDBR4Md2iKAFlqg1Wt/wzwszU/nn2S59qRDjhlEsyAmt0UJGGK3RnxSIu0ChNRqOMC3IISP8SYHQAm11Yo6NwXbFfz9MT/hb8JF/XoAC0RfYLrTACv8XFfv327FNFPg3WuDEWzg/doQzd3KM3HhTCo1gmrFcC2y1+y/HelR7bTOtzWC6dOaUDvnDtcB/aTtEa/zXNMWo/zAFwhF2Nwf+1IMW2Lldv2hHmDLCdBf42hFmt8Mxd4TpLhCt0YUjLKZDbrkW2CBHmPoCkQ6BIyxQIO4CBUcY6ZDP1mj0BQZxS/UMr9/aM0WXZxHdBRY7wsJd4N+0RkerR0qOMGmBpbG0ZsrFOsr+Ych/PSzICa3RltpTqS8wzwiXA58cYeEuEBTIH45pviNMjjAosDo4dUkL/JvtkPpuzCkQWiBaowVHGHeBlbYam4IjjKYY0gKRERa0wPHwGjL5FHEKVL4Tm7RAgQI/7wI/tUDcBdYD+X0XKJcnAX+X1syY0iGgQJd/zMT81Z5TkqlrSd4ajR1hosDP7ZCiNVpJTzkFkhb42x1hbIfQXaA02i5YeX5+xkH85d6N2ux0/kGBd61SNokC3dHtF0cY2yFwhN3WvaYIGeHgOOQ/f+n4vWRazdRM0gKRDhEcYcbcIGyr5zcFmulTzx1h/hejYR73lSWnNEuPmdPQcy2w48RW1FOU7Je7QCzIIR2CBTlKh2yN7TXPCBcUOLHcIL8LjJPspyMs3AViOwRNMWbYDeb5dsh51zYpIwwtUOgL7Lovra7YES4oUHCEj3KHv+UhHTLQ1y3SAokC4Qgnl+HAJEe40AIpHfLZF1jsCAsZ4VtaXkVCazQywqQFoilGoEBogUiHkCP8mREWdoQLR1j7nu+i3zfFFOkQwRF+zCbLmNIhxXYIZYQ/tUAhHYKmGCzIyRuHU2n/W2sQBUIL7DK/1CAKrBy+L7HfukzWpAWiL5DuAm/RPBPvAgsKpHQItkNwF+iWj8MGbYegL5DuAoOm/8W00ncYU0a4Vhr16S6waziPnXGNsyf/9zm+RH6o1HSiwEvVGec7wtHa48/Dqz6JBC3wkwIpI1wsyAmt0aDAR0PjlLLjX6sxvsURUaDTuFnzlj20NCaxYyL70kkbkCN87g09UQuk1mhogUVfIO0Ioy8QTTGCIyxogdQUY6ajyPca1bZhcXymdEh30GmtjWAg11lpk6Sxd945+o+MMDnCr4ww9QUiHfJ7CjTOowZpgY9ll//9KLZD6slhkfcFggKVV1+g5c6jxFhsOQXLrx1hokDrEnliRhgUiHSIr0ajkNIhRIHPPv/nbU0eA3bPavz3Cwrc7/b88/bU5p8HoEDcBUIL9Dz95hnDbj2kdIjNn/6JwUmwyZ5xl3/9oEBhQe6PzQj/S9shNa1c+y+hwMr/RV8gbYf05qFNWiDSIZQRLtIhwl0gaYHGmb+LVc8Th5piyBEmCpRyLfBuHDI7Y42RNzGJAg+mfqPW6OBy4E/hunFZ5K3RxlENiQI/7wK16e1uChlhOMKkBSIdQtshyAgfDg8p3xGGI1xQoHAXCC3Q6zH+VIIWCEdY0AIrmX6OqSkGO8KgwDwjvOj75Ai7iZfeBQokLRAUiNZooS9QWJAr+gJf1+JzY5toZr4gh75AaIFwhCkjDEcYWqDbvB3zphhogUJfICjQmzT4f8d2CNIhAgVSU4wyquzy7ZAiI0wLcq+7QNICsR1C6RBkhKEFSveGKRMFPtTVPDTjSyyTFri7vxz2lxZITTH13jNiz+jEv36hNbpYkCsoMNcC/6LAT0fYHyf8x9AC0RRDWmA0W57IEQ4k/o01Z9GSUWs0UeDT2k6ZrG/kiBzhr8YhyPsCg/5MF/oCKR1SOMLUF+iMug92T+tG1FvPVrpJjnBHkWJ36bfGprFQ9bDNgpLsul9Zg7RANMWw3WWtUFOM7hysmOlDNjYf4+yXphhogWiKobtAUKA2eCj5XSC2Q5ZeJ4iFdAhpgUZDupAjLNwFFumQTu25nJszueaQFig0xVA6pGiNxl2goAXCERYoUGiNFrZD0BoNLRB3gUJG+JMC4QiTFoimGMERRmv0bxfkPLbaVYUFOdoRBgUiHSI4wtmUbaPfO8LQAuvV0VsLXG99R9QCiwU5YUf4c0HunsXbmO4CoQXea/z3J/QFojXa38r8rRTbIfVZEOfpkCgz+Vvaa0fYuj6zqtHsDgasYqyvEVHgZ0aYFuQKLRCOMCiQtkMERxgZ4UIL9E7XfUKOsNxloUkUWGiBTrnXt43LYFRm1e3uahIF7vuzDVEgOcLICKMpJojbZUVwhIkCcRcICiRH2M+uHmmBbnPZvpAjXCuVNjLdBSq3bEB3gd2Hna5zCrxeUpMoUHCECy2wtkmnskCBSqXHf74iI0zbIaBAbIdQX+BRPni0HUJaIPoCQ99lIgU2v2YlVnlkJzPodRyPFuRAgaQFoi9QyAhDC6SMcMPlb+FIh0iZtpZJC0RrNDnC6AtERhhaYLCd2vwt9NIMyBG2hwv5bswHZok9ryw1vd1Jq/5ojQYFIh1CrdGiIxxYCmWEhdZoNMXUdYO/dcARhhZY602PEWWEt/WoT+kQO7af/O/Dc62zZ/ZaFFWbk53gCP+5GeF/aTukXq4p/yUU+E9rgbgLFJpibivHzh3hQgvEghy7lUaJcBdIWiDuAh9JtDSpL3CYvBzhtxaYL8gJGeGCAqk1GlpgWeu8HWFkhKkv8G5NPOoLREaYKBAZYeoLxF3gaPTqepd+bY0mCmQjTonjY/IQHWFshwh3gYUWSBlhpEOgBfpXU7sQBSId4n+9nqJtv+uJTTH6ZKOJd4Eb2clbo4V0SN1Rj/KnFkgUWDE0O88I/5YC4QhDC6SmmHLrkWuBntLjlActUMgIoy9QaI3Gdgj/pOKfcs5otP6xI7wMvsaset/XI8oIwxGmBbnLfZHvCIMCKSOMphi6C2y2mW72bSnJt0NwFwgt8Ckne5Mo8KHve7kj/KEFBlLIf344wrgLpO2QYXBtiI4wWqOfpfQZUV9goQXSXaDqbhndBVJfoECB2A5BRhiOsJAOwV1g4D7PVaJAtEb702XQptZoUCA5wo1u5oVBKZOi4DpvDczNSm3ld4HoC9QObJ1TILRAUGDzklhy32izgXlrvx1hZmnZ2JRO07wvMBx2SlW6C6TWaGiBaI0e+fabAtEareAu8KFwCiQtEI4w+gILLfBrfHo7wlFn8+4LhBZIC3LJbpVQOkTQAodflfYPCvz9ghwoEBnhveJHcbD6UjxyhH/bGi04wp87wsJdYKEFUjpE6AssMsJwhAUKJC2wE435W9dkGLHG1FyZQXde4596/mNIWqCQDhHuAovWaNoOkWxPIy2QMsLYDkE6RNgRJgqEFqgvJ3a+I4ztEDjC8mIQv5tilvJ37gjHlXVoxKfLi0qTm+kqnrYTKRALcsWOsH+o8ufTJwVCCyRHuHpTB6QFqtnLkYUjDAqEI0xNMZeMjfK+wNaovzO+23KFlfrHK39rrEw90gKFBbmrVN39WJCrDaf8+11QoOAI4y5QjYez2J9PlTWlQxp1Z5s7wuGq+U1NMfblcL63JsO6xJ/Pchr735d0/vu7QFBgkM3UhBxh0gLXxuiXu8BkkuQZYYECi3QIaYEFBdprt1U1VntFZ3dJPb3ST04oLMiJFFhogbQjXPQFoikGfYHUGg0KpIwwKBAZ4YpdXcakBTbnxx45wt3TWuHUPQibrGGGaRR8dfnnUeEICwtyuAsMkufotcMs/ZUO+XU7RMgIEwWiKaagQNICBQpk7rNhSLJuspo04hQZrdNfdoT/kyMs/uB/ALELqhQ=</prop>
			<obj name="TemperatureLog" class="TemperatureLog" version="2">
				<prop name="Times">TEFSWgAAktEAAICSzL4AAABiAgAA/AMAAJYFAAAwBwAA1AgAAG4KAAAIDAAAog0AADwPAADgEAAAehIAABQUAACuFQAAUhcAAOwYAACGGgAAIBwAALodAABeHwAA+CAAAJIiAAA2JAAA0CUAAGonAAAEKQAAqCoAAEIsAADcLQAAdi8AABoxAAC0MgAATjQAAOg1AACMNwAAJjkAAMA6AABkPAAA/j0AAJg/AAAyQQAA1kIAAHBEAAAKRgAApEcAAEhJAADiSgAAfEwAABZOAAC6TwAAVFEAAO5SAACIVAAALFYAAMZXAABgWQAA+loAAJRcAAA4XgAA0l8AAGxhAAAGYwAAqmQAAERmAADeZwAAeGkAABxrAAC2bAAAUG4AAOpvAACOcQAAKHMAAMJ0AABcdgAAAHgAAJp5AAA0ewAAznwAAHJ+AAAMgAAApoEAAEqDAADkhAAAfoYAABiIAAC8iQAAVosAAPCMAACKjgAALpAAAMiRAABikwAA/JQAAKCWAAA6mAAA1JkAAG6bAAASnQAArJ4AAEagAADgoQAAeqMAAB6lAAC4pgAAUqgAAOypAACQqwAAKq0AAMSuAABesAAAArIAAJyzAAA2tQAA0LYAAHS4AAAOugAAqLsAAEK9AADmvgAAgMAAABrCAAC0wwAAWMUAAPLGAACMyAAAMMoAAMrLAABkzQAA/s4AAKLQAAA80gAA1tMAAHDVAAAU1wAArtgAAEjaAADi2wAAht0AACDfAAC64AAAVOIAAPjjAACS5QAALOcAAMboAABq6gAABOwAAJ7tAAA47wAA0vAAAHbyAAAQ9AAAqvUAAET3AADo+AAAgvoAABz8AAC2/QAAWv8AAPQAAQCOAgEAKAQBAMwFAQBmBwEAAAkBAJoKAQA+DAEA2A0BAHIPAQAWEQEAsBIBAEoUAQDkFQEAiBcBACIZAQC8GgEAVhwBAPodAQCUHwEALiEBAMgiAQBsJAEABiYBAKAnAQA6KQEA3ioBAHgsAQASLgEArC8BAFAxAQDqMgEAhDQBAB42AQC4NwEAXDkBAPY6AQCQPAEAKj4BAM4/AQBoQQEAAkMBAJxEAQBARgEA2kcBAHRJAQAOSwEAskwBAExOAQDmTwEAgFEBACRTAQC+VAEAWFYBAPJXAQCWWQEAMFsBAMpcAQBuXgEACGABAKJhAQA8YwEA4GQBAHpmAQAUaAEArmkBAFJrAQDsbAEAhm4BACBwAQDEcQEAXnMBAPh0AQCSdgEANngBANB5AQBqewEABH0BAKh+AQBCgAEA3IEBAHaDAQAahQEAtIYBAE6IAQDoiQEAgosBACaNAQDAjgEAWpABAPSRAQCYkwEAMpUBAMyWAQBmmAEACpoBAKSbAQA+nQEA2J4BAHygAQAWogEAsKMBAEqlAQDupgEAiKgBACKqAQDGqwEAYK0BAPquAQCUsAEAOLIBANKzAQBstQEABrcBAKq4AQBEugEA3rsBAHi9AQAcvwEAtsABAFDCAQDqwwEAjsUBACjHAQDCyAEAXMoBAADMAQCazQEANM8BAM7QAQBo0gEADNQBAKbVAQBA1wEA2tgBAH7aAQAY3AEAst0BAEzfAQDw4AEAiuIBACTkAQC+5QEAYucBAPzoAQCW6gEAMOwBANTtAQBu7wEACPEBAKzyAQBG9AEA4PUBAHr3AQAe+QEAuPoBAFL8AQDs/QEAkP8BACoBAgDEAgIAXgQCAAIGAgCcBwIANgkCANAKAgB0DAIADg4CAKgPAgBCEQIA5hICAIAUAgAaFgIAtBcCAFgZAgDyGgIAjBwCACYeAgDKHwIAZCECAP4iAgCYJAIAMiYCANYnAgBwKQIACisCAKQsAgBILgIA4i8CAHwxAgAWMwIAujQCAFQ2AgDuNwIAiDkCACw7AgDGPAIAYD4CAARAAgCeQQIAOEMCANJEAgB2RgIAEEgCAKpJAgBESwIA6EwCAIJOAgAcUAIAtlECAFpTAgD0VAIAjlYCAChYAgDMWQIAZlsCAABdAgCaXgIAPmACANhhAgByYwIADGUCALBmAgBKaAIA5GkCAH5rAgAibQIAvG4CAFZwAgDwcQIAinMCAC51AgDIdgIAYngCAPx5AgCgewIAOn0CANR+AgBugAIAEoICAKyDAgBGhQIA4IYCAISIAgAeigIAuIsCAFyNAgD2jgIAkJACACqSAgDOkwIAaJUCAAKXAgCcmAIAQJoCANqbAgB0nQIADp8CALKgAgBMogIA5qMCAIClAgAkpwIAvqgCAFiqAgD8qwIAlq0CADCvAgDKsAIAbrICAAi0AgCitQIAPLcCANa4AgB6ugIAFLwCAK69AgBIvwIA7MACAIbCAgAgxAIAusUCAF7HAgD4yAIAksoCACzMAgDGzQIAas8CAATRAgCe0gIAONQCANzVAgB21wIAENkCAKraAgBO3AIA6N0CAILfAgAm4QIAwOICAFrkAgD05QIAmOcCADLpAgDM6gIAZuwCAAruAgCk7wIAPvECANjyAgB89AIAFvYCALD3AgBU+QIA7voCAIj8AgAi/gIAxv8CAGABAwD6AgMAlAQDAC4GAwDSBwMAbAkDAAYLAwCgDAMARA4DAN4PAwB4EQMAEhMDAKwUAwBQFgMA6hcDAIQZAwAeGwMAwhwDAFweAwD2HwMAkCEDADQjAwDOJAMAaCYDAAwoAwCmKQMAQCsDANosAwB+LgMAGDADALIxAwBMMwMA8DQDAIo2AwAkOAMAvjkDAGI7AwD8PAMAlj4DADpAAwDUQQMAbkMDAAhFAwCsRgMARkgDAOBJAwB6SwMAHk0DALhOAwBSUAMA7FEDAIZTAwAqVQMAxFYDAF5YAwD4WQMAnFsDADZdAwDQXgMAamADAARiAwCoYwMAQmUDANxmAwB2aAMAGmoDALRrAwBObQMA8m4DAIxwAwAmcgMAwHMDAGR1AwD+dgMAmHgDADJ6AwDWewMAcH0DAAp/AwCkgAMASIIDAOKDAwB8hQMAIIcDALqIAwBUigMA7osDAJKNAwAsjwMAxpADAGCSAwD6kwMAnpUDADiXAwDSmAMAbJoDABCcAwCqnQMARJ8DAN6gAwCCogMAHKQDALalAwBQpwMA6qgDAI6qAwAorAMAwq0DAGavAwAAsQMAmrIDADS0AwDYtQMAcrcDAAy5AwCmugMASrwDAOS9AwB+vwMAGMEDALzCAwBWxAMA8MUDAIrHAwAuyQMAyMoDAGLMAwAGzgMAoM8DADrRAwDU0gMAeNQDABLWAwCs1wMARtkDAOraAwCE3AMAHt4DALjfAwBc4QMA9uIDAJDkAwAq5gMAxOcDAGjpAwAC6wMAnOwDADbuAwDa7wMAdPEDAA7zAwCo9AMAQvYDAOb3AwCA+QMAGvsDAL78AwBY/gMA8v8DAIwBBAAwAwQAygQEAGQGBAD+BwQAogkEADwLBADWDAQAcA4EABQQBACuEQQASBMEAOwUBACGFgQAIBgEALoZBABeGwQA+BwEAJIeBAAsIAQA0CEEAGojBAAEJQQAniYEAEIoBADcKQQAdisEABAtBACqLgQATjAEAOgxBACCMwQAHDUEAMA2BABaOAQA9DkEAI47BAAoPQQAzD4EAGZABAAAQgQApEMEAD5FBADYRgQAckgEABZKBACwSwQASk0EAOROBACIUAQAIlIEALxTBABWVQQA+lYEAJRYBAAuWgQAyFsEAGxdBAAGXwQAoGAEAERiBADeYwQAeGUEABJnBAC2aAQAUGoEAOprBACEbQQAKG8EAMJwBABccgQA9nMEAJp1BAA0dwQAzngEAGh6BAACfAQApn0EAEB/BADagAQAdIIEABiEBACyhQQATIcEAOaIBACKigQAJIwEAL6NBABYjwQA/JAEAJaSBAAwlAQAypUEAG6XBAAImQQAopoEADycBADgnQQAep8EABShBACuogQAUqQEAOylBACGpwQAKqkEAMSqBABerAQA+K0EAJyvBAA2sQQA0LIEAGq0BAAOtgQAqLcEAEK5BADcugQAgLwEABq+BAC0vwQATsEEAPLCBACMxAQAJsYEAMDHBABayQQA/soEAJjMBAAyzgQAzM8EAHDRBAAK0wQApNQEAD7WBADi1wQAfNkEABbbBACw3AQAVN4EAO7fBACI4QQAIuMEAMbkBABg5gQA+ucEAJTpBAA46wQA0uwEAGzuBAAQ8AQAqvEEAETzBADe9AQAgvYEABz4BAC2+QQAUPsEAPT8BACO/gQAKAAFAMIBBQBmAwUAAAUFAJoGBQA0CAUA2AkFAHILBQAMDQUApg4FAEAQBQDkEQUAfhMFABgVBQCyFgUAVhgFAPAZBQCKGwUAJB0FAMgeBQBiIAUA/CEFAJYjBQA6JQUA1CYFAG4oBQAIKgUArCsFAEYtBQDgLgUAejAFAB4yBQC4MwUAUjUFAOw2BQCQOAUAKjoFAMQ7BQBoPQUAAj8FAJxABQA2QgUA2kMFAHRFBQAORwUAqEgFAExKBQDmSwUAgE0FABpPBQC+UAUAWFIFAPJTBQCMVQUAMFcFAMpYBQBkWgUA/lsFAKJdBQA8XwUA1mAFAHBiBQAUZAUArmUFAEhnBQDiaAUAfGoFACBsBQC6bQUAVG8FAO5wBQCScgUALHQFAMZ1BQBgdwUABHkFAJ56BQA4fAUA0n0FAHZ/BQAQgQUAqoIFAESEBQDohQUAgocFAByJBQDAigUAWowFAPSNBQCOjwUAMpEFAMySBQBmlAUAAJYFAKSXBQA+mQUA2JoFAHKcBQAWngUAsJ8FAEqhBQDkogUAiKQFACKmBQC8pwUAVqkFAPqqBQCUrAUALq4FAMivBQBssQUABrMFAKC0BQA6tgUA3rcFAHi5BQASuwUArLwFAEa+BQDqvwUAhMEFAB7DBQC4xAUAXMYFAPbHBQCQyQUAKssFAM7MBQBozgUAAtAFAJzRBQBA0wUA2tQFAHTWBQAO2AUAstkFAEzbBQDm3AUAit4FACTgBQC+4QUAWOMFAPzkBQCW5gUAMOgFAMrpBQBu6wUACO0FAKLuBQA88AUA4PEFAHrzBQAU9QUArvYFAFL4BQDs+QUAhvsFACD9BQDE/gUAXgAGAPgBBgCSAwYANgUGANAGBgBqCAYABAoGAJ4LBgBCDQYA3A4GAHYQBgAQEgYAtBMGAE4VBgDoFgYAghgGACYaBgDAGwYAWh0GAPQeBgCYIAYAMiIGAMwjBgBwJQYACicGAKQoBgA+KgYA4isGAHwtBgAWLwYAsDAGAFQyBgDuMwYAiDUGACI3BgDGOAYAYDoGAPo7BgCUPQYAOD8GANJABgBsQgYABkQGAKpFBgBERwYA3kgGAHhKBgAcTAYAtk0GAFBPBgDqUAYAjlIGAChUBgDCVQYAXFcGAPZYBgCaWgYANFwGAM5dBgBoXwYADGEGAKZiBgBAZAYA5GUGAH5nBgAYaQYAsmoGAFZsBgDwbQYAim8GACRxBgDIcgYAYnQGAPx1BgCWdwYAOnkGANR6BgBufAYACH4GAKx/BgBGgQYA4IIGAHqEBgAehgYAuIcGAFKJBgDsigYAkIwGACqOBgDEjwYAXpEGAAKTBgCclAYANpYGANCXBgBqmQYADpsGAKicBgBCngYA3J8GAIChBgAaowYAtKQGAE6mBgDypwYAjKkGACarBgDKrAYAZK4GAP6vBgCYsQYAPLMGANa0BgBwtgYACrgGAK65BgBIuwYA4rwGAHy+BgAgwAYAusEGAFTDBgDuxAYAksYGACzIBgDGyQYAassGAATNBgCezgYAONAGANzRBgB20wYAENUGAKrWBgBE2AYA6NkGAILbBgAc3QYAtt4GAFrgBgD04QYAjuMGACjlBgDM5gYAZugGAADqBgCa6wYANO0GANjuBgBy8AYADPIGAKbzBgBK9QYA5PYGAH74BgAi+gYAvPsGAFb9BgDw/gYAlAAHAC4CBwDIAwcAYgUHAAYHBwCgCAcAOgoHANQLBwB4DQcAEg8HAKwQBwBGEgcA6hMHAIQVBwAeFwcAwhgHAFwaBwD2GwcAkB0HACofBwDOIAcAaCIHAAIkBwCcJQcAQCcHANooBwB0KgcADiwHALItBwBMLwcA5jAHAIAyBwAkNAcAvjUHAFg3BwDyOAcAjDoHADA8BwDKPQcAZD8HAP5ABwCiQgcAPEQHANZFBwB6RwcAFEkHAK5KBwBITAcA7E0HAIZPBwAgUQcAulIHAF5UBwD4VQcAklcHACxZBwDQWgcAalwHAAReBwCoXwcAQmEHANxiBwB2ZAcAGmYHALRnBwBOaQcA6GoHAIJsBwAmbgcAwG8HAFpxBwD0cgcAmHQHADJ2BwDMdwcAZnkHAAp7BwCkfAcAPn4HANh/BwBygQcAFoMHALCEBwBKhgcA7ocHAIiJBwAiiwcAvIwHAGCOBwD6jwcAlJEHAC6TBwDSlAcAbJYHAAaYBwCgmQcARJsHAN6cBwB4ngcAHKAHALahBwBQowcA6qQHAI6mBwAoqAcAwqkHAFyrBwAArQcAmq4HADSwBwDOsQcAcrMHAAy1BwCmtgcAQLgHANq5BwB+uwcAGL0HALK+BwBMwAcA8MEHAIrDBwAkxQcAvsYHAGLIBwD8yQcAlssHADDNBwDKzgcAbtAHAAjSBwCi0wcARtUHAODWBwB62AcAFNoHALjbBwBS3QcA7N4HAIbgBwAq4gcAxOMHAF7lBwD45gcAnOgHADbqBwDQ6wcAdO0HAA7vBwCo8AcAQvIHAObzBwCA9QcAGvcHALT4BwBO+gcA8vsHAIz9BwAm/wcAwAAIAGQCCAD+AwgAmAUIADIHCADWCAgAcAoIAAoMCACkDQgAPg8IAOIQCAB8EggAFhQIALoVCABUFwgA7hgIAIgaCAAsHAgAxh0IAGAfCAD6IAgAniIIADgkCADSJQgAbCcIABApCACqKggARCwIAOgtCACCLwgAHDEIALYyCABaNAgA9DUIAI43CAAoOQgAzDoIAGY8CAAAPggAmj8IAD5BCADYQggAckQIAAxGCACmRwgASkkIAORKCAB+TAgAGE4IALxPCABWUQgA8FIIAIpUCAAuVggAyFcIAGJZCAD8WggAoFwIADpeCADUXwgAbmEIABJjCACsZAgARmYIAOBnCACEaQgAHmsIALhsCABSbggA9m8IAJBxCAAqcwgAznQIAGh2CAACeAgAnHkIAEB7CADafAgAdH4IAA6ACACygQgATIMIAOaECACAhggAJIgIAL6JCABYiwgA8owIAJaOCAAwkAgAypEIAGSTCAD+lAgAopYIADyYCADWmQgAcJsIABSdCACunggASKAIAOKhCACGowgAIKUIALqmCABUqAgA+KkIAJKrCAAsrQgAxq4IAGqwCAAEsggAnrMIADi1CADctggAdrgIABC6CACquwgATr0IAOi+CACCwAgAJsIIAMDDCABaxQgA9MYIAJjICAAyyggAzMsIAGbNCAAKzwgApNAIAD7SCADY0wgAfNUIABbXCACw2AgAStoIAO7bCACI3QgAIt8IALzgCABg4ggA+uMIAJTlCAAu5wgAyOgIAGzqCAAG7AgAoO0IADrvCADe8AgAePIIABL0CACs9QgAUPcIAOr4CACE+ggAHvwIAML9CABc/wgA9gAJAJACCQA0BAkAzgUJAGgHCQAMCQkApgoJAEAMCQDaDQkAfg8JABgRCQCyEgkATBQJAPAVCQCKFwkAJBkJAL4aCQBiHAkA/B0JAJYfCQAwIQkA1CIJAG4kCQAIJgkAoicJAEYpCQDgKgkAeiwJABQuCQCuLwkAUjEJAOwyCQCGNAkAIDYJAMQ3CQBeOQkA+DoJAJI8CQA2PgkA0D8JAGpBCQAEQwkAqEQJAEJGCQDcRwkAdkkJABpLCQC0TAkATk4JAOhPCQCMUQkAJlMJAMBUCQBkVgkA/lcJAJhZCQAyWwkA1lwJAHBeCQAKYAkApGEJAEhjCQDiZAkAfGYJABZoCQC6aQkAVGsJAO5sCQCIbgkALHAJAMZxCQBgcwkA+nQJAJ52CQA4eAkA0nkJAGx7CQAGfQkAqn4JAESACQDegQkAeIMJAByFCQC2hgkAUIgJAOqJCQCOiwkAKI0JAMKOCQBckAkAAJIJAJqTCQA0lQkAzpYJAHKYCQAMmgkAppsJAEqdCQDkngkAfqAJABiiCQC8owkAVqUJAPCmCQCKqAkALqoJAMirCQBirQkA/K4JAKCwCQA6sgkA1LMJAG61CQAStwkArLgJAEa6CQDguwkAhL0JAB6/CQC4wAkAUsIJAPbDCQCQxQkAKscJAMTICQBeygkAAswJAJzNCQA2zwkA0NAJAHTSCQAO1AkAqNUJAELXCQDm2AkAgNoJABrcCQC03QkAWN8JAPLgCQCM4gkAJuQJAMrlCQBk5wkA/ugJAKLqCQA87AkA1u0JAHDvCQAU8QkArvIJAEj0CQDi9QkAhvcJACD5CQC6+gkAVPwJAPj9CQCS/wkALAEKAMYCCgBqBAoABAYKAJ4HCgA4CQoA3AoKAHYMCgAQDgoAqg8KAE4RCgDoEgoAghQKABwWCgDAFwoAWhkKAPQaCgCOHAoAKB4KAMwfCgBmIQoAACMKAJokCgA+JgoA2CcKAHIpCgAMKwoAsCwKAEouCgDkLwoAfjEKACIzCgC8NAoAVjYKAPA3CgCUOQoALjsKAMg8CgBsPgoABkAKAKBBCgA6QwoA1EQKAHhGCgASSAoArEkKAEZLCgDqTAoAhE4KAB5QCgDCUQoAXFMKAPZUCgCQVgoANFgKAM5ZCgBoWwoAAl0KAKZeCgBAYAoA2mEKAHRjCgAYZQoAsmYKAExoCgDmaQoAimsKACRtCgC+bgoAWHAKAPxxCgCWcwoAMHUKAMp2CgBueAoACHoKAKJ7CgBGfQoA4H4KAHqACgAUggoAuIMKAFKFCgDshgoAhogKACCKCgDEiwoAXo0KAPiOCgCSkAoANpIKANCTCgBqlQoABJcKAJ6YCgBCmgoA3JsKAHadCgAQnwoAtKAKAE6iCgDoowoAjKUKACanCgDAqAoAWqoKAP6rCgCYrQoAMq8KAMywCgBwsgoACrQKAKS1CgA+twoA4rgKAHy6CgAWvAoAur0KAFS/CgDuwAoAiMIKACzECgDGxQoAYMcKAPrICgCUygoAOMwKANLNCgBszwoABtEKAKrSCgBE1AoA3tUKAHjXCgAc2QoAttoKAFDcCgDq3QoAjt8KACjhCgDC4goAXOQKAPblCgCa5woANOkKAM7qCgBo7AoADO4KAKbvCgBA8QoA5PIKAH70CgAY9goAsvcKAFb5CgDw+goAivwKACT+CgDI/woAYgELAPwCCwCWBAsAOgYLANQHCwBuCQsACAsLAKwMCwBGDgsA4A8LAIQRCwAeEwsAuBQLAFIWCwD2FwsAkBkLACobCwDEHAsAXh4LAAIgCwCcIQsANiMLANAkCwB0JgsADigLAKgpCwBCKwsA5iwLAIAuCwAaMAsAtDELAE4zCwDyNAsAjDYLACY4CwDKOQsAZDsLAP48CwCYPgsAPEALANZBCwBwQwsACkULAK5GCwBISAsA4kkLAHxLCwAgTQsAuk4LAFRQCwDuUQsAklMLACxVCwDGVgsAYFgLAPpZCwCeWwsAOF0LANJeCwB2YAsAEGILAKpjCwBEZQsA6GYLAIJoCwAcagsAtmsLAFptCwD0bgsAjnALAChyCwDMcwsAZnULAAB3CwCaeAsAPnoLANh7CwByfQsADH8LALCACwBKggsA5IMLAIiFCwAihwsAvIgLAFaKCwD6iwsAlI0LAC6PCwDIkAsAbJILAAaUCwCglQsAOpcLAN6YCwB4mgsAEpwLAKydCwBQnwsA6qALAISiCwAepAsAuKULAFynCwD2qAsAkKoLACqsCwDOrQsAaK8LAAKxCwCcsgsAQLQLANq1CwB0twsADrkLAKi6CwBMvAsA5r0LAIC/CwAkwQsAvsILAFjECwDyxQsAlscLADDJCwDKygsAZMwLAAjOCwCizwsAPNELANbSCwB61AsAFNYLAK7XCwBI2QsA7NoLAIbcCwAg3gsAxN8LAF7hCwD44gsAkuQLADbmCwDQ5wsAaukLAATrCwCo7AsAQu4LANzvCwB28QsAGvMLALT0CwBO9gsA6PcLAIL5CwAm+wsAwPwLAFr+CwD0/wsAmAEMADIDDADMBAwAZgYMAAoIDACkCQwAPgsMANgMDAB8DgwAFhAMALARDABKEwwA7hQMAIgWDAAiGAwAvBkMAGAbDAD6HAwAlB4MAC4gDADSIQwAbCMMAAYlDACqJgwARCgMAN4pDAB4KwwAHC0MALYuDABQMAwA6jEMAI4zDAAoNQwAwjYMAFw4DAAAOgwAmjsMADQ9DADOPgwAckAMAAxCDACmQwwAQEUMANpGDAB+SAwAGEoMALJLDABWTQwA8E4MAIpQDAAkUgwAvlMMAGJVDAD8VgwAllgMADpaDADUWwwAbl0MAAhfDACsYAwARmIMAOBjDAB6ZQwAHmcMALhoDABSagwA7GsMAJBtDAAqbwwAxHAMAF5yDAACdAwAnHUMADZ3DADQeAwAdHoMAA58DACofQwAQn8MANyADACAggwAGoQMALSFDABOhwwA8ogMAIyKDAAmjAwAwI0MAGSPDAD+kAwAmJIMADKUDADWlQwAcJcMAAqZDACkmgwASJwMAOKdDAB8nwwAFqEMALqiDABUpAwA7qUMAIinDAAsqQwAxqoMAGCsDAAErgwAnq8MADixDADSsgwAdrQMABC2DACqtwwARLkMAOi6DACCvAwAHL4MALa/DABawQwA9MIMAI7EDAAoxgwAzMcMAGbJDAAAywwAmswMAD7ODADYzwwActEMAAzTDACm1AwAStYMAOTXDAB+2QwAGNsMALzcDABW3gwA8N8MAIrhDAAu4wwAyOQMAGLmDAD85wwAoOkMADrrDADU7AwAbu4MABLwDACs8QwARvMMAOD0DACE9gwAHvgMALj5DABc+wwA9vwMAJD+DAAqAA0AzgENAGgDDQACBQ0AnAYNAEAIDQDaCQ0AdAsNAA4NDQCyDg0ATBANAOYRDQCAEw0AJBUNAL4WDQBYGA0A8hkNAJYbDQAwHQ0Ayh4NAGQgDQD+IQ0AoiMNADwlDQDWJg0AcCgNABQqDQCuKw0ASC0NAOIuDQCGMA0AIDINALozDQBUNQ0A+DYNAJI4DQAsOg0AxjsNAGo9DQAEPw0AnkANADhCDQDcQw0AgEUNACRHDQC+SA0AWEoNAPJLDQCWTQ0AME8NAMpQDQBkUg0A/lMNAKJVDQA8Vw0A1lgNAHBaDQAUXA0Arl0NAEhfDQDiYA0AhmINACBkDQC6ZQ0AVGcNAPhoDQCSag0ALGwNAMZtDQBqbw0ABHENAJ5yDQA4dA0A3HUNAHZ3DQAQeQ0AtHoNAE58DQDofQ0Agn8NACaBDQDAgg0AWoQNAPSFDQCYhw0AMokNAMyKDQBmjA0ACo4NAKSPDQA+kQ0A2JINAHyUDQAWlg0AsJcNAEqZDQDumg0AiJwNACKeDQC8nw0AYKENAPqiDQCUpA0ALqYNAMinDQBsqQ0ABqsNAKCsDQA6rg0A3q8NAHixDQASsw0ArLQNAFC2DQDqtw0AhLkNAB67DQDCvA0AXL4NAPa/DQCQwQ0ANMMNAM7EDQBoxg0ADMgNAKbJDQBAyw0A2swNAH7ODQAY0A0AstENAEzTDQDw1A0AitYNACTYDQC+2Q0AYtsNAPzcDQCW3g0AMOANANThDQBu4w0ACOUNAKLmDQBG6A0A4OkNAHrrDQAU7Q0AuO4NAFLwDQDs8Q0AhvMNACD1DQDE9g0AXvgNAPj5DQCS+w0ANv0NAND+DQBqAA4ABAIOAKgDDgBCBQ4A3AYOAHYIDgAaCg4AtAsOAE4NDgDyDg4AjBAOACYSDgDAEw4AZBUOAP4WDgCYGA4AMhoOANYbDgBwHQ4ACh8OAKQgDgBIIg4A4iMOAHwlDgAgJw4AuigOAFQqDgDuKw4AiC0OACwvDgDGMA4AYDIOAPozDgCeNQ4AODcOANI4DgBsOg4ABjwOAKo9DgBEPw4A3kAOAIJCDgAcRA4AtkUOAFBHDgD0SA4AjkoOAChMDgDMTQ4AZk8OAABRDgCaUg4APlQOANhVDgByVw4ADFkOAKZaDgBKXA4A5F0OAH5fDgAYYQ4AvGIOAFZkDgDwZQ4AimcOAC5pDgDIag4AYmwOAPxtDgCWbw4AOnEOANRyDgBudA4ACHYOAKx3DgBGeQ4A4HoOAHp8DgAefg4AuH8OAFKBDgD2gg4AkIQOACqGDgDEhw4AaIkOAAKLDgCcjA4ANo4OANqPDgB0kQ4ADpMOAKiUDgBMlg4A5pcOAICZDgAamw4AvpwOAFieDgDynw4AlqEOADCjDgDKpA4AZKYOAAioDgCiqQ4APKsOANasDgBwrg4AFLAOAK6xDgBIsw4A4rQOAIa2DgAguA4AurkOAFS7DgD4vA4Akr4OACzADgDGwQ4AYMMOAATFDgCexg4AOMgOANLJDgB2yw4AEM0OAKrODgBO0A4A6NEOAILTDgAc1Q4AwNYOAFrYDgD02Q4AjtsOADLdDgDM3g4AZuAOAADiDgCk4w4APuUOANjmDgBy6A4AFuoOALDrDgBK7Q4A7u4OAIjwDgAi8g4AvPMOAGD1DgD69g4AlPgOAC76DgDS+w4AbP0OAAb/DgCgAA8AOgIPAN4DDwB4BQ8AEgcPAKwIDwBQCg8A6gsPAIQNDwAeDw8AuBAPAFwSDwD2Ew8AkBUPADQXDwDOGA8AaBoPAAIcDwCmHQ8AQB8PANogDwB0Ig8AGCQPALIlDwBMJw8A5igPAIoqDwAkLA8Avi0PAFgvDwD8MA8AljIPADA0DwDUNQ8AbjcPAAg5DwCiOg8APDwPAOA9DwB6Pw8AFEEPAK5CDwBSRA8A7EUPAIZHDwAgSQ8AxEoPAF5MDwD4TQ8Akk8PADZRDwDQUg8AalQPAARWDwCoVw8AQlkPANxaDwCAXA8AGl4PALRfDwBOYQ8A8mIPAIxkDwAmZg8AwGcPAGRpDwD+ag8AmGwPADJuDwDMbw8AcHEPAApzDwCkdA8APnYPAOJ3DwB8eQ8AFnsPALB8DwBUfg8A7n8PAIiBDwAigw8AxoQPAGCGDwAEiA8AqIkPAEKLDwDcjA8Ado4PABqQDwC0kQ8ATpMPAOiUDwCMlg8AJpgPAMCZDwBkmw8A/pwPAJieDwAyoA8A1qEPAHCjDwAKpQ8ApKYPAEioDwDiqQ8AfKsPABatDwC6rg8AVLAPAO6xDwCIsw8AIrUPAMa2DwBguA8A+rkPAJS7DwA4vQ8A0r4PAGzADwAGwg8AqsMPAETFDwDexg8AeMgPABzKDwC2yw8AUM0PAOrODwCO0A8AKNIPAMLTDwBc1Q8AANcPAJrYDwA02g8AztsPAHLdDwAM3w8ApuAPAEDiDwDk4w8AfuUPABjnDwC86A8AVuoPAPDrDwCK7Q8ALu8PAMjwDwBi8g8A/PMPAKD1DwA69w8A1PgPAG76DwAS/A8ArP0PAEb/DwDgABAAegIQAB4EEAC4BRAAUgcQAOwIEACQChAAKgwQAMQNEABeDxAAAhEQAJwSEAA2FBAA0BUQAHQXEAAOGRAAqBoQAEIcEADmHRAAgB8QABohEAC0IhAAWCQQAPIlEACMJxAAJikQAMoqEABkLBAA/i0QAKIvEAA8MRAA1jIQAHA0EAAKNhAArjcQAEg5EADiOhAAfDwQACA+EAC6PxAAVEEQAO5CEACSRBAALEYQAMZHEABgSRAABEsQAJ5MEAA4ThAA0k8QAHZREAAQUxAAqlQQAERWEADoVxAAglkQABxbEADAXBAAWl4QAPRfEACOYRAAMmMQAMxkEABmZhAAAGgQAKRpEAA+axAA2GwQAHJuEAAWcBAAsHEQAEpzEADkdBAAiHYQACJ4EAC8eRAAVnsQAPB8EACUfhAALoAQAMiBEABigxAABoUQAKCGEAA6iBAA1IkQAHiLEAASjRAArI4QAEaQEADqkRAAhJMQAB6VEAC4lhAAXJgQAPaZEACQmxAAKp0QAM6eEABooBAAAqIQAJyjEABApRAA2qYQAHSoEAAOqhAAsqsQAEytEADmrhAAirAQACSyEAC+sxAAWLUQAPy2EACWuBAAMLoQAMq7EABuvRAACL8QAKLAEAA8whAA4MMQAHrFEAAUxxAArsgQAFLKEADsyxAAhs0QACDPEADE0BAAXtIQAPjTEACS1RAANtcQANDYEABq2hAABNwQAJ7dEABC3xAA3OAQAHbiEAAQ5BAAtOUQAE7nEADo6BAAguoQACbsEADA7RAAWu8QAPTwEACY8hAAMvQQAMz1EABm9xAACvkQAKT6EAA+/BAA2P0QAHz/EAAWAREAsAIRAFQEEQDuBREAiAcRACIJEQDGChEAYAwRAPoNEQCUDxEAOBERANISEQBsFBEABhYRAKoXEQBEGREA3hoRAHgcEQAcHhEAth8RAFAhEQDqIhEAjiQRACgmEQDCJxEAXCkRAPYqEQCaLBEANC4RAM4vEQByMREADDMRAKY0EQBANhEA5DcRAH45EQAYOxEAsjwRAFY+EQDwPxEAikERACRDEQDIRBEAYkYRAPxHEQCWSREAOksRANRMEQBuThEACFARAKxREQBGUxEA4FQRAHpWEQAUWBEAuFkRAFJbEQDsXBEAhl4RACpgEQDEYREAXmMRAPhkEQCcZhEANmgRANBpEQBqaxEADm0RAKhuEQBCcBEA5nERAIBzEQAadREAtHYRAFh4EQDyeREAjHsRACZ9EQDKfhEAZIARAP6BEQCYgxEAPIURANaGEQBwiBEACooRAK6LEQBIjREA4o4RAIaQEQAgkhEAupMRAFSVEQDulhEAkpgRACyaEQDGmxEAYJ0RAASfEQCeoBEAOKIRANKjEQBspREAEKcRAKqoEQBEqhEA3qsRAIKtEQAcrxEAtrARAFCyEQD0sxEAjrURACi3EQDCuBEAZroRAAC8EQCavREAPr8RANjAEQBywhEADMQRALDFEQBKxxEA5MgRAH7KEQAizBEAvM0RAFbPEQDw0BEAlNIRAC7UEQDI1REAYtcRAAbZEQCg2hEAOtwRAN7dEQB43xEAEuERAKziEQBG5BEA6uURAITnEQAe6REAuOoRAFzsEQD27REAkO8RACrxEQDE8hEAaPQRAAL2EQCc9xEANvkRANr6EQB0/BEADv4RAKj/EQBMARIA5gISAIAEEgAkBhIAvgcSAFgJEgDyChIAlgwSADAOEgDKDxIAZBESAAgTEgCiFBIAPBYSANYXEgB6GRIAFBsSAK4cEgBSHhIA7B8SAIYhEgAgIxIAuiQSAF4mEgD4JxIAkikSACwrEgDQLBIAai4SAAQwEgCeMRIAODMSANw0EgB2NhIAEDgSAKo5EgBOOxIA6DwSAII+EgAcQBIAwEESAFpDEgD0RBIAjkYSADJIEgDMSRIAZksSAApNEgCkThIAPlASANhREgB8UxIAFlUSALBWEgBKWBIA7lkSAIhbEgAiXRIAvF4SAGBgEgD6YRIAlGMSADhlEgDSZhIAbGgSAAZqEgCqaxIARG0SAN5uEgB4cBIAEnISALZzEgBQdRIA6nYSAIR4EgAoehIAwnsSAFx9EgD2fhIAmoASADSCEgDOgxIAaIUSAAyHEgCmiBIAQIoSANqLEgB0jRIAGI8SALKQEgBMkhIA5pMSAIqVEgAklxIAvpgSAGKaEgD8mxIAlp0SADCfEgDUoBIAbqISAAikEgCipRIARqcSAOCoEgB6qhIAFKwSALitEgBSrxIA7LASAJCyEgAqtBIAxLUSAF63EgACuRIAnLoSADa8EgDQvRIAar8SAA7BEgCowhIAQsQSANzFEgCAxxIAGskSALTKEgBOzBIA8s0SAIzPEgAm0RIAwNISAFrUEgD+1RIAmNcSADLZEgDM2hIAcNwSAAreEgCk3xIASOESAOLiEgB85BIAFuYSALrnEgBU6RIA7uoSAIjsEgAs7hIAxu8SAGDxEgD68hIAnvQSADj2EgDS9xIAdvkSABD7EgCq/BIARP4SAOj/EgCCARMAHAMTALYEEwBaBhMA9AcTAI4JEwAoCxMAzAwTAGYOEwAAEBMAmhETADQTEwDYFBMAchYTAAwYEwCmGRMAShsTAOQcEwB+HhMAGCATALIhEwBWIxMA8CQTAIomEwAuKBMA0ikTAGIrEwD8LBMAoC4TADowEwDUMRMAbjMTABI1EwCsNhMARjgTAOA5EwCEOxMAHj0TALg+EwBSQBMA9kETAJBDEwAqRRMAxEYTAF5IEwACShMAnEsTADZNEwDaThMAdFATAA5SEwCoUxMATFUTAOZWEwCAWBMAGloTAL5bEwBYXRMA8l4TAIxgEwAwYhMAymMTAGRlEwD+ZhMAomgTADxqEwDWaxMAem0TABRvEwCucBMASHITAOxzEwCGdRMAIHcTALp4EwBeehMA+HsTAJJ9EwAsfxMA0IATAGqCEwAEhBMAnoUTADiHEwDciBMAdooTABCMEwCqjRMATo8TAOiQEwCCkhMAHJQTAMCVEwBalxMA9JgTAI6aEwAynBMAzJ0TAGafEwAAoRMApKITAD6kEwDYpRMAcqcTABapEwCwqhMASqwTAOStEwCIrxMAIrETALyyEwBWtBMA+rUTAJS3EwAuuRMA0roTAGy8EwAGvhMAoL8TAETBEwDewhMAeMQTABLGEwC2xxMAUMkTAOrKEwCEzBMAKM4TAMLPEwBc0RMA9tITAJDUEwA01hMAztcTAGjZEwAC2xMAptwTAEDeEwDa3xMAdOETABjjEwCy5BMATOYTAObnEwCK6RMAJOsTAL7sEwBY7hMA/O8TAJbxEwAw8xMAyvQTAG72EwAI+BMAovkTAEb7EwDg/BMAev4TABQAFAC4ARQAUgMUAOwEFACGBhQAKggUAMQJFABeCxQA+AwUAJwOFAA2EBQA0BEUAGoTFAAOFRQAqBYUAEIYFADcGRQAgBsUABodFAC0HhQATiAUAOghFACMIxQAJiUUAMAmFABkKBQA/ikUAJgrFAAyLRQA1i4UAHAwFAAKMhQApDMUAEg1FADiNhQAfDgUABY6FAC6OxQAVD0UAO4+FACIQBQALEIUAMZDFABgRRQA+kYUAJRIFAA4ShQA0ksUAGxNFAAGTxQAqlAUAERSFADeUxQAeFUUABxXFAC2WBQAUFoUAOpbFACOXRQAKF8UAMJgFABcYhQAAGQUAJplFAA0ZxQAzmgUAHJqFAAMbBQApm0UAEBvFADkcBQAfnIUABh0FAC8dRQAVncUAPB4FACKehQALnwUAMh9FABifxQA/IAUAKCCFAA6hBQA1IUUAG6HFAASiRQArIoUAEaMFADgjRQAhI8UAB6RFAC4khQAUpQUAPaVFACQlxQAKpkUAMSaFABonBQAAp4UAJyfFAA2oRQA0KIUAHSkFAAOphQAqKcUAEKpFADmqhQAgKwUABquFAC0rxQAWLEUAPKyFACMtBQAJrYUAMq3FABkuRQA/roUAJi8FAA8vhQA1r8UAHDBFAAKwxQArsQUAEjGFADixxQAhskUACDLFAC6zBQAVM4UAPjPFACS0RQALNMUAMbUFABq1hQABNgUAJ7ZFAA42xQA3NwUAHbeFAAQ4BQAquEUAE7jFADo5BQAguYUABzoFADA6RQAWusUAPTsFACO7hQAKPAUAMzxFABm8xQAAPUUAJr2FAA++BQA2PkUAHL7FAAM/RQAsP4UAEoAFQDkARUAfgMVACIFFQC8BhUAVggVAPoJFQCUCxUALg0VAMgOFQBsEBUABhIVAKATFQA6FRUA3hYVAHgYFQASGhUArBsVAFAdFQDqHhUAhCAVAB4iFQC4IxUAXCUVAPYmFQCQKBUAKioVAM4rFQBoLRUAAi8VAJwwFQBAMhUA2jMVAHQ1FQAYNxUAsjgVAEw6FQDmOxUAij0VACQ/FQC+QBUAWEIVAPxDFQCWRRUAMEcVAMpIFQBuShUACEwVAKJNFQA8TxUA4FAVAHpSFQAUVBUArlUVAFJXFQDsWBUAhloVACBcFQDEXRUAXl8VAPhgFQCSYhUALGQVANBlFQBqZxUADmkVALJqFQBMbBUA5m0VAIBvFQAkcRUAvnIVAFh0FQD8dRUAlncVADB5FQDKehUAbnwVAAh+FQCifxUAPIEVAOCCFQB6hBUAFIYVAK6HFQBSiRUA7IoVAIaMFQAgjhUAxI8VAF6RFQD4khUAnJQVADaWFQDQlxUAapkVAASbFQConBUAQp4VANyfFQB2oRUAGqMVALSkFQBOphUA6KcVAIypFQAmqxUAwKwVAFquFQD0rxUAmLEVADKzFQDMtBUAZrYVAAq4FQCkuRUAPrsVANi8FQB8vhUAFsAVALDBFQBUwxUA7sQVAIjGFQAiyBUAxskVAGDLFQD6zBUAlM4VADjQFQDS0RUAbNMVAAbVFQCq1hUARNgVAN7ZFQB42xUAHN0VALbeFQBQ4BUA9OEVAI7jFQAo5RUAwuYVAFzoFQAA6hUAmusVADTtFQDO7hUAcvAVAAzyFQCm8xUAQPUVAOT2FQB++BUAGPoVALL7FQBM/RUA8P4VAIoAFgAkAhYAvgMWAGIFFgD8BhYAlggWADoKFgDUCxYAbg0WAAgPFgCsEBYARhIWAOATFgB6FRYAHhcWALgYFgBSGhYA7BsWAIYdFgAqHxYAxCAWAF4iFgD4IxYAnCUWADYnFgDQKBYAdCoWAA4sFgCoLRYAQi8WAOYwFgCAMhYAGjQWALQ1FgBYNxYA8jgWAIw6FgAmPBYAyj0WAGQ/FgD+QBYAmEIWADxEFgDWRRYAcEcWABRJFgCuShYASEwWAOJNFgCGTxYAIFEWALpSFgBUVBYA7lUWAJJXFgAsWRYAxloWAGBcFgAEXhYAnl8WADhhFgDSYhYAdmQWABBmFgCqZxYARGkWAOhqFgCCbBYAHG4WALZvFgBQcRYA9HIWAI50FgAodhYAwncWAGZ5FgAAexYAmnwWAD5+FgDYfxYAcoEWAAyDFgCwhBYASoYWAOSHFgB+iRYAIosWALyMFgBWjhYA8I8WAJSRFgAukxYAyJQWAGyWFgAGmBYAoJkWADqbFgDenBYAeJ4WABKgFgCsoRYAUKMWAOqkFgCEphYAHqgWALipFgBcqxYA9qwWAJCuFgAqsBYAzrEWAGizFgACtRYAnLYWAEC4FgDauRYAdLsWAA69FgCovhYATMAWAObBFgCAwxYAJMUWAL7GFgBYyBYA8skWAJbLFgAwzRYAys4WAGTQFgAI0hYAotMWADzVFgDW1hYAetgWABTaFgCu2xYASN0WAOzeFgCG4BYAIOIWAMTjFgBe5RYA+OYWAJLoFgA26hYA0OsWAGrtFgAE7xYAqPAWAELyFgDc8xYAdvUWABr3FgC0+BYATvoWAOj7FgCC/RYAJv8WAMAAFwBaAhcA9AMXAJgFFwAyBxcAzAgXAGYKFwAKDBcApA0XAD4PFwDYEBcAfBIXABYUFwCwFRcAShcXAO4YFwCIGhcAIhwXAMYdFwBgHxcA+iAXAJQiFwA4JBcA0iUXAGwnFwAGKRcAqioXAEQsFwDeLRcAeC8XABwxFwC2MhcAUDQXAOo1FwCENxcAKDkXAMI6FwBcPBcA9j0XAJo/FwA0QRcAzkIXAGhEFwAMRhcApkcXAEBJFwDaShcAfkwXABhOFwCyTxcATFEXAPBSFwCKVBcAJFYXAL5XFwBiWRcA/FoXAJZcFwAwXhcA1F8XAG5hFwAIYxcAomQXAEZmFwDgZxcAemkXAB5rFwC4bBcAUm4XAOxvFwCQcRcAKnMXAMR0FwBedhcAAngXAJx5FwA2excA0HwXAHR+FwAOgBcAqIEXAEKDFwDchBcAgIYXABqIFwC0iRcATosXAPKMFwCMjhcAJpAXAMCRFwBkkxcA/pQXAJiWFwAymBcA1pkXAHCbFwAKnRcApJ4XAEigFwDioRcAfKMXABalFwC6phcAVKgXAO6pFwCIqxcALK0XAMauFwBgsBcA+rEXAJ6zFwA4tRcA0rYXAHa4FwAQuhcAqrsXAES9FwDovhcAgsAXABzCFwC2wxcAWsUXAPTGFwCOyBcAKMoXAMzLFwBmzRcAAM8XAJrQFwA+0hcA2NMXAHLVFwAM1xcAptgXAEraFwDk2xcAft0XABjfFwC84BcAVuIXAPDjFwCK5RcALucXAMjoFwBi6hcA/OsXAKDtFwA67xcA1PAXAG7yFwAS9BcArPUXAEb3FwDg+BcAhPoXAB78FwC4/RcAXP8XAPYAGACQAhgAKgQYAM4FGABoBxgAAgkYAJwKGABADBgA2g0YAH4PGAA2ERgA0BIYAHQUGAAOFhgAqBcYAEIZGADmGhgAgBwYABoeGAC0HxgAWCEYAPIiGACMJBgAJiYYAMonGABkKRgA/ioYAJgsGAA8LhgA1i8YAHAxGAAKMxgArjQYAEg2GADiNxgAfDkYABY7GAC6PBgAVD4YAO4/GACIQRgALEMYAMZEGABgRhgA+kcYAJ5JGAA4SxgA0kwYAGxOGAAQUBgAqlEYAERTGADeVBgAglYYABxYGAC2WRgAUFsYAPRcGACOXhgAKGAYAMJhGABmYxgAAGUYAJpmGAA+aBgA2GkYAHJrGAAMbRgAsG4YAEpwGADkcRgAfnMYACJ1GAC8dhgAVngYAPB5GACUexgALn0YAMh+GABigBgABoIYAKCDGAA6hRgA1IYYAHiIGAASihgArIsYAEaNGADgjhgAhJAYAB6SGAC4kxgAUpUYAPaWGACQmBgAKpoYAMSbGABonRgAAp8YAJygGAA2ohgA2qMYAHSlGAAOpxgAqKgYAEyqGADmqxgAgK0YACSvGAC+sBgAWLIYAPKzGACWtRgAMLcYAMq4GABkuhgACLwYAKK9GAA8vxgA1sAYAHrCGAAUxBgArsUYAEjHGADsyBgAhsoYACDMGAC6zRgAXs8YAPjQGACS0hgALNQYANDVGABq1xgABNkYAJ7aGAA43BgA3N0YAHbfGAAQ4RgAquIYAE7kGADo5RgAgucYABzpGADA6hgAWuwYAPTtGACO7xgAMvEYAMzyGABm9BgAAPYYAKT3GAA++RgA2PoYAHz8GAAW/hgAsP8YAEoBGQDuAhkAiAQZACIGGQC8BxkAYAkZAPoKGQCUDBkALg4ZAMgPGQBsERkABhMZAKAUGQBEFhkA3hcZAHgZGQASGxkAthwZAFoeGQD0HxkAmCEZADIjGQDMJBkAZiYZAAooGQCkKRkAPisZANgsGQB8LhkAFjAZALAxGQBKMxkA7jQZAIg2GQAiOBkAvDkZAFY7GQD6PBkAlD4ZAC5AGQDIQRkAbEMZAAZFGQCgRhkAOkgZAN5JGQB4SxkAEk0ZAKxOGQBQUBkA6lEZAIRTGQAoVRkAwlYZAFxYGQD2WRkAmlsZADRdGQDOXhkAaGAZAAxiGQCmYxkAQGUZANpmGQB+aBkAGGoZALJrGQBMbRkA8G4ZAIpwGQAkchkAyHMZAGJ1GQD8dhkAlngZADB6GQDUexkAbn0ZAAh/GQCigBkARoIZAOCDGQB6hRkAFIcZALiIGQBSihkA7IsZAIaNGQAqjxkAxJAZAF6SGQD4kxkAkpUZADaXGQDQmBkAapoZAAScGQConRkAQp8ZANygGQB2ohkAGqQZALSlGQBOpxkA8qgZAIyqGQAmrBkAwK0ZAGSvGQD+sBkAmLIZADK0GQDWtRkAcLcZAAq5GQCkuhkASLwZAOK9GQB8vxkAIMEZALrCGQBUxBkA7sUZAJLHGQAsyRkAxsoZAGDMGQD6zRkAns8ZADjRGQDS0hkAbNQZABDWGQCq1xkARNkZAN7aGQCC3BkAHN4ZALbfGQBQ4RkA6uIZAI7kGQAo5hkAwucZAFzpGQAA6xkAmuwZADTuGQDY7xkAcvEZAAzzGQCm9BkASvYZAOT3GQB++RkAGPsZALz8GQBW/hkA8P8ZAIoBGgAuAxoAyAQaAGIGGgD8BxoAlgkaADoLGgDUDBoAbg4aABIQGgCsERoARhMaAOAUGgCEFhoAHhgaALgZGgBSGxoA9hwaAJAeGgAqIBoAxCEaAGgjGgACJRoAnCYaADYoGgDaKRoAdCsaAA4tGgCyLhoATDAaAOYxGgCAMxoAJDUaAL42GgBYOBoA8jkaAJY7GgAwPRoAyj4aAGRAGgD+QRoAokMaADxFGgDWRhoAcEgaABRKGgCuSxoASE0aAOJOGgCGUBoAKlIaAMRTGgBeVRoAAlcaAJxYGgA2WhoA2lsaAHRdGgAOXxoAqGAaAExiGgDmYxoAgGUaABpnGgC+aBoAWGoaAPJrGgCMbRoAMG8aAMpwGgBkchoACHQaAKJ1GgA8dxoA1ngaAHp6GgAUfBoArn0aAEh/GgDsgBoAhoIaACCEGgC6hRoAVIcaAPiIGgCSihoALIwaAMaNGgBqjxoABJEaAJ6SGgA4lBoA3JUaAHaXGgAQmRoAqpoaAEScGgDonRoAgp8aAByhGgDAohoAWqQaAPSlGgCOpxoAMqkaAMyqGgBmrBoAAK4aAKSvGgA+sRoA2LIaAHK0GgAWthoAsLcaAEq5GgDkuhoAiLwaACK+GgC8vxoAYMEaAPrCGgCUxBoALsYaANLHGgBsyRoABssaAKDMGgBEzhoA3s8aAHjRGgAS0xoAttQaAFDWGgDq1xoAhNkaAB7bGgDC3BoAXN4aAPbfGgCQ4RoANOMaAM7kGgBo5hoAAugaAKbpGgBA6xoA2uwaAHTuGgAY8BoAsvEaAEzzGgDm9BoAivYaACT4GgC++RoAWPsaAPz8GgCW/hoAMAAbAN4BGwB4AxsAEgUbAKwGGwBQCBsA6gkbAIQLGwAeDRsAwg4bAFwQGwD2ERsAkBMbADQVGwDOFhsAaBgbAAIaGwCmGxsAQB0bANoeGwB0IBsAGCIbALIjGwBMJRsA8CYbAIooGwAkKhsAvisbAGItGwD8LhsAljAbADAyGwDUMxsAbjUbAAg3GwCiOBsARjobAOA7GwB6PRsAFD8bALhAGwBSQhsA7EMbAIZFGwAgRxsAxEgbAF5KGwD4SxsAkk0bADZPGwDQUBsAalIbAARUGwCoVRsAQlcbANxYGwB2WhsAGlwbALRdGwBOXxsA6GAbAIxiGwAmZBsAwGUbAFpnGwD+aBsAmGobADJsGwDMbRsAcG8bAApxGwCkchsAPnQbAOJ1GwB8dxsAFnkbALB6GwBUfBsA7n0bAIh/GwAsgRsAxoIbAGCEGwD6hRsAnocbADiJGwDSihsAbIwbABCOGwCqjxsARJEbAN6SGwCClBsAHJYbALaXGwBQmRsA6pobAI6cGwAonhsAwp8bAFyhGwAAoxsAmqQbADSmGwDOpxsAcqkbAAyrGwCmrBsAQK4bAOSvGwB+sRsAGLMbALK0GwBWthsA8LcbAIq5GwAkuxsAyLwbAGK+GwD8vxsAoMEbADrDGwDUxBsAbsYbABLIGwCsyRsARssbAODMGwCEzhsAHtAbALjRGwBS0xsA9tQbAJDWGwAq2BsAxNkbAGjbGwAC3RsAnN4bADbgGwDa4RsAdOMbAA7lGwCo5hsAQugbAObpGwCA6xsAGu0bALTuGwBY8BsA8vEbAIzzGwAm9RsAyvYbAGT4GwD++RsAmPsbADz9GwDW/hsAcAAcABQCHACuAxwASAUcAOIGHAB8CBwAIAocALoLHABUDRwA7g4cAJIQHAAsEhwAxhMcAGAVHAAEFxwAnhgcADgaHADSGxwAdh0cABAfHACqIBwARCIcAOgjHACCJRwAHCccALYoHABaKhwA9CscAI4tHAAoLxwAzDAcAGYyHAAANBwApDUcAD43HADYOBwAcjocABY8HACwPRwASj8cAORAHACIQhwAIkQcALxFHABWRxwA+kgcAJRKHAAuTBwAyE0cAGxPHAAGURwAoFIcADpUHADeVRwAeFccABJZHACsWhwAUFwcAOpdHACEXxwAHmEcALhiHABcZBwA9mUcAJBnHAAqaRwAzmocAGhsHAACbhwAnG8cAEBxHADachwAdHQcAA52HACydxwATHkcAOZ6HACAfBwAJH4cAL5/HABYgRwA8oIcAJaEHAAwhhwAyoccAG6JHAAIixwAoowcADyOHADgjxwAepEcABSTHACulBwAUpYcAOyXHACGmRwAIJscAMScHABenhwA+J8cAJKhHAA2oxwA0KQcAGqmHAAEqBwAqKkcAEKrHADcrBwAdq4cABqwHAC0sRwATrMcAOi0HACCthwAJrgcAMC5HABauxwA9LwcAJi+HAAywBwAzMEcAGbDHAAKxRwApMYcAD7IHADiyRwAfMscABbNHACwzhwAVNAcAO7RHACI0xwAItUcAMbWHABg2BwA+tkcAJTbHAA43RwA0t4cAGzgHAAG4hwAquMcAETlHADe5hwAgugcABzqHAC26xwAUO0cAOruHACO8BwAKPIcAMLzHABc9RwAAPccAJr4HAA0+hwAzvscAHL9HAAM/xwApgAdAEACHQDkAx0AfgUdABgHHQCyCB0AVgodAPALHQCKDR0AJA8dAMgQHQBiEh0A/BMdAKAVHQA6Fx0A1BgdAG4aHQAIHB0ArB0dAEYfHQDgIB0AeiIdAB4kHQC4JR0AUicdAOwoHQCGKh0AKiwdAMQtHQBeLx0A+DAdAJwyHQA2NB0A0DUdAGo3HQAOOR0AqDodAEI8HQDmPR0AgD8dABpBHQC0Qh0AWEQdAPJFHQCMRx0AJkkdAMpKHQBkTB0A/k0dAJhPHQA8UR0A1lIdAHBUHQAKVh0ArlcdAEhZHQDiWh0AfFwdACBeHQC6Xx0AVGEdAPhiHQCSZB0ALGYdAMZnHQBgaR0ABGsdAJ5sHQA4bh0A0m8dAHZxHQAQcx0AqnQdAER2HQDodx0AgnkdABx7HQC2fB0AUH4dAPR/HQCOgR0AKIMdAMKEHQBmhh0AAIgdAJqJHQA0ix0A2IwdAHKOHQAMkB0AsJEdAEqTHQDklB0AfpYdACKYHQC8mR0AVpsdAPCcHQCUnh0ALqAdAMihHQBiox0ABqUdAKCmHQA6qB0A3qkdAHirHQASrR0ArK4dAFCwHQDqsR0AhLMdAB61HQC4th0AXLgdAPa5HQCQux0AKr0dAM6+HQBowB0AAsIdAJzDHQBAxR0A2sYdAHTIHQAOyh0AqMsdAEzNHQDmzh0AgNAdABrSHQC+0x0AWNUdAPLWHQCW2B0AMNodAMrbHQBk3R0ACN8dAKLgHQA84h0A1uMdAHrlHQAU5x0ArugdAEjqHQDs6x0Ahu0dACDvHQDE8B0AXvIdAPjzHQCS9R0ALPcdAMb4HQBq+h0ABPwdAJ79HQBC/x0A3AAeAHYCHgAQBB4AtAUeAE4HHgDoCB4AggoeACYMHgDADR4AWg8eAPQQHgCYEh4AMhQeAMwVHgBmFx4AChkeAKQaHgA+HB4A4h0eAHwfHgAWIR4AsCIeAFQkHgDuJR4AiCceACIpHgC8Kh4AYCweAPotHgCULx4ALjEeANIyHgBsNB4ABjYeAKA3HgBEOR4A3joeAHg8HgASPh4Atj8eAFBBHgDqQh4AhEQeAB5GHgDCRx4AXEkeAPZKHgCaTB4ANE4eAM5PHgBoUR4ADFMeAKZUHgBAVh4A2lceAH5ZHgAYWx4AslweAExeHgDwXx4AimEeACRjHgDIZB4AYmYeAPxnHgCWaR4AOmseANRsHgBubh4ACHAeAKxxHgBGcx4A4HQeAHp2HgAeeB4AuHkeAFJ7HgDsfB4Ahn4eACqAHgDEgR4AXoMeAPiEHgCchh4ANogeANCJHgBqix4ADo0eAKiOHgBCkB4A3JEeAHaTHgAalR4AtJYeAE6YHgDymR4AjJseACadHgDAnh4AZKAeAP6hHgCYox4AMqUeANamHgBwqB4ACqoeAK6rHgBIrR4A4q4eAHywHgAgsh4AurMeAFS1HgDuth4AkrgeACy6HgDGux4AYL0eAPq+HgCewB4AOMIeANLDHgBsxR4AEMceAKrIHgBEyh4A3sseAILNHgAczx4AttAeAFDSHgD00x4AjtUeACjXHgDC2B4AZtoeAADcHgCa3R4ANN8eANjgHgBy4h4ADOQeAKblHgBK5x4A5OgeAH7qHgAi7B4A0O0eAGrvHgAO8R4AqPIeAEL0HgDc9R4AgPceABr5HgC0+h4ATvweAPL9HgCM/x4AJgEfAMACHwBkBB8A/gUfAJgHHwA8CR8A1gofAHAMHwAKDh8Arg8fAEgRHwDiEh8AfBQfACAWHwC6Fx8AVBkfAO4aHwCSHB8ALB4fAMYfHwBgIR8ABCMfAJ4kHwA4Jh8A0icfAGwpHwAQKx8AqiwfAEQuHwDeLx8AgjEfABwzHwC2NB8AUDYfAPQ3HwCOOR8AKDsfAMI8HwBmPh8AAEAfAJpBHwA0Qx8A2EQfAHJGHwAMSB8ApkkfAEpLHwDkTB8Afk4fABhQHwC8UR8AVlMfAPBUHwCKVh8ALlgfAMhZHwBiWx8ABl0fAKBeHwA6YB8A1GEfAHhjHwASZR8ArGYfAEZoHwDqaR8AhGsfAB5tHwC4bh8AXHAfAPZxHwCQcx8AKnUfAM52HwBoeB8AAnofAJx7HwBAfR8A2n4fAHSAHwAOgh8AqIMfAEyFHwDmhh8AgIgfABqKHwC+ix8AWI0fAPKOHwCMkB8AMJIfAMqTHwBklR8A/pYfAKKYHwA8mh8A1psfAHCdHwAUnx8ArqAfAEiiHwDiox8AhqUfACCnHwC6qB8AXqofAPirHwCSrR8ALK8fANCwHwBqsh8ABLQfAJ61HwBCtx8A3LgfAHa6HwAQvB8AtL0fAE6/HwDowB8AgsIfACbEHwDAxR8AWscfAPTIHwCYyh8AMswfAMzNHwBmzx8AANEfAKTSHwA+1B8A2NUfAHLXHwAW2R8AsNofAErcHwDk3R8AiN8fACLhHwC84h8AVuQfAPrlHwCU5x8ALukfAMjqHwBs7B8ABu4fAKDvHwBE8R8A3vIfAHj0HwAS9h8AtvcfAFD5HwDq+h8AjvwfADL+HwDM/x8AZgEgAAADIACkBCAAPgYgANgHIAByCSAAFgsgALAMIABKDiAA5A8gAIgRIAAiEyAAvBQgAGAWIAD6FyAAlBkgAC4bIADSHCAAbB4gAAYgIACgISAARCMgAN4kIAB4JiAAEiggALYpIABQKyAA6iwgAIQuIAAoMCAAwjEgAFwzIAD2NCAAmjYgADQ4IADOOSAAaDsgAAw9IACmPiAAQEAgANpBIAB+QyAAGEUgALJGIABMSCAA5kkgAIpLIAAkTSAAvk4gAFhQIAD8USAAllMgADBVIADKViAAblggAAhaIACiWyAAPF0gAOBeIAB6YCAAFGIgAK5jIABSZSAA7GYgAIZoIAAgaiAAxGsgAF5tIAD4biAAnHAgADZyIADQcyAAanUgAA53IACoeCAAQnogANx7IACAfSAAGn8gALSAIABOgiAA8oMgAIyFIAAmhyAAyoggAGSKIAD+iyAAmI0gADKPIADWkCAAcJIgAAqUIACklSAASJcgAOKYIAB8miAAFpwgALCdIABUnyAA7qAgAIiiIAAipCAAxqUgAGCnIAD6qCAAlKogADisIADSrSAAbK8gAAaxIACqsiAARLQgAN61IACCtyAAHLkgALa6IABQvCAA9L0gAI6/IAAowSAAwsIgAGbEIAAAxiAAmscgADTJIADYyiAAcswgAAzOIACwzyAAStEgAOTSIAB+1CAAGNYgALzXIABW2SAA8NogAIrcIAAu3iAAyN8gAGLhIAD84iAAoOQgADrmIADU5yAAbukgABLrIACs7CAARu4gAODvIACE8SAAHvMgALj0IABS9iAA9vcgAJD5IAAq+yAAzvwgAGj+IAACACEAnAEhADYDIQDaBCEAdAYhAA4IIQCoCSEATAshAOYMIQCADiEAGhAhAL4RIQBYEyEA8hQhAIwWIQAmGCEAyhkhAGQbIQD+HCEAmB4hADwgIQDWISEAcCMhAAolIQCuJiEASCghAOIpIQCGKyEAIC0hAMQuIQBoMCEAAjIhAJwzIQA2NSEA2jYhAHQ4IQAOOiEAsjshAEw9IQDmPiEAgEAhACRCIQC+QyEAWEUhAPJGIQCMSCEAMEohAMpLIQBkTSEA/k4hAKJQIQA8UiEA1lMhAHBVIQAKVyEArlghAEhaIQDiWyEAfF0hACBfIQC6YCEAVGIhAO5jIQCSZSEALGchAMZoIQBqaiEABGwhAJ5tIQA4byEA3HAhAHZyIQAQdCEAqnUhAE53IQDoeCEAgnohABx8IQDAfSEAWn8hAPSAIQCYgiEAMoQhAMyFIQBmhyEACokhAKSKIQA+jCEA2I0hAHKPIQAWkSEAsJIhAEqUIQDklSEAiJchACKZIQC8miEAVpwhAPqdIQCUnyEALqEhAMiiIQBipCEABqYhAKCnIQA6qSEA1KohAHisIQASriEArK8hAFCxIQDqsiEAhLQhAB62IQDCtyEAXLkhAPa6IQCQvCEANL4hAM6/IQBowSEADMMhAKbEIQBAxiEA2schAH7JIQAYyyEAsswhAEzOIQDwzyEAitEhACTTIQC+1CEAWNYhAPzXIQCW2SEAMNshAMrcIQBu3iEAEuAhAKzhIQBQ4yEA6uQhAITmIQAe6CEAwukhAFzrIQD27CEAkO4hADTwIQDO8SEAaPMhAAL1IQCm9iEAQPghANr5IQB0+yEAGP0hALL+IQBMACIA5gEiAIoDIgAkBSIAvgYiAGIIIgD8CSIAlgsiADANIgDUDiIAbhAiAAgSIgCiEyIAPBUiAOAWIgB6GCIAFBoiAK4bIgBSHSIA7B4iAIYgIgAgIiIAxCMiAF4lIgD4JiIAkigiADYqIgDQKyIAai0iAAQvIgCeMCIAQjIiANwzIgB2NSIAGjciALQ4IgBOOiIA6DsiAIw9IgAmPyIAwEAiAFpCIgD+QyIAmEUiADJHIgDMSCIAcEoiAApMIgCkTSIASE8iAOJQIgB8UiIAFlQiALpVIgBUVyIA7lgiAIhaIgAsXCIAxl0iAGBfIgD6YCIAnmIiADhkIgDSZSIAbGciAAZpIgCqaiIARGwiAN5tIgB4byIAHHEiALZyIgBQdCIA6nUiAI53IgAoeSIAwnoiAFx8IgAAfiIAmn8iADSBIgDOgiIAcoQiAAyGIgCmhyIAQIkiAOSKIgB+jCIAGI4iALKPIgBWkSIA8JIiAIqUIgAuliIAyJciAGKZIgD8miIAoJwiADqeIgDUnyIAbqEiABKjIgCspCIARqYiAOCnIgCEqSIAHqsiALisIgBSriIA9q8iAJCxIgAqsyIAxLQiAF62IgACuCIAnLkiADa7IgDQvCIAdL4iAA7AIgCowSIAQsMiAObEIgCAxiIAGsgiALTJIgBYyyIA8swiAIzOIgAm0CIAytEiAGTTIgD+1CIAmNYiADzYIgDW2SIAcNsiAArdIgCu3iIASOAiAOLhIgB84yIAIOUiALrmIgBU6CIA7ukiAJLrIgAs7SIAxu4iAGDwIgAE8iIAnvMiADj1IgDS9iIAdvgiABD6IgCq+yIARP0iAOj+IgCCACMAHAIjALYDIwBaBSMA9AYjAI4IIwAoCiMAzAsjAGYNIwAADyMAmhAjAD4SIwDYEyMAchUjABYXIwCwGCMAShojAOQbIwCIHSMAIh8jALwgIwBWIiMA+iMjAJQlIwAuJyMAyCgjAGwqIwAGLCMAoC0jADovIwDeMCMAeDIjABI0IwCsNSMARjcjAOo4IwCEOiMAHjwjALg9IwBcPyMA9kAjAJBCIwAqRCMAzkUjAGhHIwACSSMAnEojAEBMIwDaTSMAdE8jAA5RIwCyUiMATFQjAOZVIwCAVyMAJFkjAL5aIwBYXCMA/F0jAJZfIwAwYSMAymIjAG5kIwAIZiMAomcjADxpIwDgaiMAemwjABRuIwCubyMAUnEjAOxyIwCGdCMAIHYjAMR3IwBeeSMA+HojAJJ8IwAsfiMA0H8jAGqBIwAEgyMAnoQjAEKGIwDchyMAdokjABCLIwC0jCMATo4jAOiPIwCCkSMAJpMjAMCUIwBaliMA9JcjAJiZIwAymyMAzJwjAGaeIwAKoCMApKEjAD6jIwDipCMAfKYjABaoIwCwqSMAVKsjAO6sIwCIriMAIrAjAMaxIwBgsyMA+rQjAJS2IwA4uCMA0rkjAGy7IwAGvSMAqr4jAETAIwDewSMAeMMjABzFIwC2xiMAUMgjAOrJIwCOyyMAKM0jAMLOIwBc0CMA9tEjAJrTIwA01SMAztYjAHLYIwAM2iMAptsjAEDdIwDk3iMAfuAjABjiIwCy4yMAVuUjAPDmIwCK6CMAJOojAMjrIwBi7SMA/O4jAJbwIwA68iMA1PMjAG71IwAI9yMArPgjAEb6IwDg+yMAev0jAB7/IwC4ACQAUgIkAOwDJACGBSQAKgckAMQIJABeCiQA+AskAJwNJAA2DyQA0BAkAGoSJAAOFCQAqBUkAEIXJADcGCQAgBokABocJAC0HSQATh8kAPIgJACMIiQAJiQkAMolJABkJyQA/igkAJgqJAA8LCQA1i0kAHAvJAAKMSQArjIkAEg0JADiNSQAfDckACA5JAC6OiQAVDwkAO49JACSPyQALEEkAMZCJABgRCQABEYkAJ5HJAA4SSQA0kokAHZMJAAQTiQAqk8kAERRJADoUiQAglQkABxWJAC2VyQAUFkkAPRaJACOXCQAKF4kAMJfJABmYSQAAGMkAJpkJAA0ZiQA2GckAHJpJAAMayQApmwkAEpuJADkbyQAfnEkACJzJAC8dCQAVnYkAPB3JACUeSQALnskAMh8JABifiQABoAkAKCBJAA6gyQA1IQkAHiGJAASiCQArIkkAEaLJADqjCQAhI4kAB6QJADCkSQAXJMkAPaUJACQliQAKpgkAM6ZJABomyQAAp0kAJyeJABAoCQA2qEkAHSjJAAOpSQAqKYkAEyoJADmqSQAgKskABqtJAC+riQAWLAkAPKxJACMsyQAMLUkAMq2JABkuCQACLokAKK7JAA8vSQA1r4kAHrAJAAUwiQArsMkAEjFJADsxiQAhsgkACDKJAC6yyQAXs0kAPjOJACS0CQALNIkANDTJABq1SQABNckAJ7YJAA42iQA3NskAHbdJAAQ3yQAtOAkAE7iJADo4yQAguUkACbnJADA6CQAWuokAPTrJACY7SQAMu8kAMzwJABm8iQACvQkAKT1JAA+9yQA2PgkAHz6JAAW/CQAsP0kAFT/JADuACUAiAIlACIEJQDGBSUAYAclAPoIJQCUCiUALgwlANINJQBsDyUABhElAKASJQBEFCUA3hUlAHgXJQASGSUAtholAFAcJQDqHSUAhB8lAB4hJQDCIiUAXCQlAPYlJQCQJyUANCklAM4qJQBoLCUADC4lAKYvJQBAMSUA2jIlAH40JQAYNiUAsjclAEw5JQDwOiUAijwlACQ+JQC+PyUAYkElAPxCJQCWRCUAOkYlANRHJQBuSSUACEslAKxMJQBGTiUA4E8lAHpRJQAUUyUAuFQlAFJWJQDsVyUAhlklACpbJQDEXCUAXl4lAPhfJQCcYSUANmMlANBkJQBqZiUABGglAKhpJQBCayUA3GwlAHZuJQAacCUAtHElAE5zJQDydCUAjHYlACZ4JQDAeSUAZHslAP58JQCYfiUAMoAlANaBJQBwgyUACoUlAKSGJQBIiCUA4oklAHyLJQAgjSUAuo4lAFSQJQDukSUAkpMlACyVJQDGliUAYJglAASaJQCemyUAOJ0lANKeJQBsoCUAEKIlAKqjJQBEpSUA3qYlAIKoJQAcqiUAtqslAFCtJQD0riUAjrAlACiyJQDCsyUAXLUlAAC3JQCauCUANLolANi7JQByvSUADL8lAKbAJQBKwiUA5MMlAH7FJQAYxyUAvMglAFbKJQAEzCUAqM0lAELPJQDc0CUAgNIlABrUJQC01SUATtclAPLYJQCM2iUAJtwlAMDdJQBk3yUA/uAlAJjiJQAy5CUA1uUlAHDnJQAK6SUAruolAEjsJQDi7SUAfO8lACDxJQC68iUAVPQlAO71JQCS9yUALPklAMb6JQBg/CUA+v0lAJ7/JQA4ASYA0gImAGwEJgAQBiYAqgcmAEQJJgDeCiYAggwmABwOJgC2DyYAUBEmAOoSJgCOFCYAKBYmAMIXJgBcGSYAABsmAJocJgA0HiYA2B8mAHIhJgAMIyYApiQmAEomJgDkJyYAfikmABgrJgC8LCYAVi4mAPAvJgCKMSYALjMmAMg0JgBiNiYABjgmAKA5JgA6OyYA1DwmAHg+JgASQCYArEEmAEZDJgDqRCYAhEYmAB5IJgC4SSYAXEsmAPZMJgCQTiYAKlAmAMRRJgBoUyYAAlUmAJxWJgA2WCYA2lkmAHRbJgAOXSYAqF4mAExgJgDmYSYAgGMmABplJgC+ZiYAWGgmAPJpJgCMayYAMG0mAMpuJgBkcCYA/nEmAKJzJgA8dSYA1nYmAHB4JgAUeiYArnsmAEh9JgDsfiYAhoAmACCCJgC6gyYAXoUmAPiGJgCSiCYALIomANCLJgBqjSYABI8mAJ6QJgBCkiYA3JMmAHaVJgAQlyYAtJgmAE6aJgDomyYAgp0mAByfJgDAoCYAWqImAPSjJgCOpSYAMqcmAMyoJgBmqiYAAKwmAKStJgA+ryYA2LAmAHKyJgAWtCYAsLUmAEq3JgDkuCYAiLomACK8JgC8vSYAVr8mAPrAJgCUwiYALsQmAMjFJgBsxyYABskmAKDKJgA6zCYA3s0mAHjPJgAS0SYArNImAFDUJgDq1SYAhNcmACjZJgDM2iYAZtwmAADeJgCk3yYAPuEmANjiJgBy5CYAFuYmALDnJgBK6SYA7uomAIjsJgAi7iYAvO8mAGDxJgD68iYAlPQmAC72JgDS9yYAbPkmAAb7JgCg/CYARP4mAN7/JgB4AScAEgMnALYEJwBQBicA6gcnAIQJJwAoCycAwgwnAFwOJwD2DycAkBEnADQTJwDOFCcAaBYnAAIYJwCmGScAQBsnANocJwB0HicAGCAnALIhJwBMIycA5iQnAIomJwAkKCcAviknAFgrJwD8LCcAli4nADAwJwDKMScAbjMnAAg1JwCiNicAPDgnAOA5JwB6OycAFD0nALg+JwBSQCcA7EEnAIZDJwAqRScAxEYnAF5IJwD4SScAnEsnADZNJwDQTicAalAnAA5SJwCoUycAQlUnANxWJwCAWCcAGlonALRbJwBOXScA8l4nAIxgJwAmYicAwGMnAFplJwD+ZicAmGgnADJqJwDMaycAcG0nAApvJwCkcCcAPnInAOJzJwB8dScAFncnALB4JwBUeicA7nsnAIh9JwAifycAxoAnAGCCJwD6gycAlIUnADiHJwDSiCcAbIonABCMJwCqjScARI8nAN6QJwCCkicAHJQnALaVJwBQlycA9JgnAI6aJwAonCcAwp0nAGafJwAAoScAmqInADSkJwDYpScAcqcnAAypJwCmqicASqwnAOStJwB+rycAGLEnALKyJwBWtCcA8LUnAIq3JwAkuScAyLonAGK8JwD8vScAlr8nADrBJwDUwicAbsQnABLGJwCsxycARsknAODKJwCEzCcAHs4nALjPJwBS0ScA9tInAJDUJwAq1icAxNcnAGjZJwAC2ycAnNwnADbeJwDa3ycAdOEnAA7jJwCo5CcAQuYnAObnJwCA6ScAGusnALTsJwBY7icA8u8nAIzxJwAm8ycAyvQnAGT2JwD+9ycAmPknADz7JwDW/CcAcP4nABQAKACuASgASAMoAOIEKACGBigAIAgoALoJKABUCygA+AwoAJwOKAA2ECgA2hEoAHQTKAAOFSgAqBYoAEwYKADmGSgAgBsoABodKAC+HigAWCAoAPIhKACMIygAMCUoAMomKABkKCgA/ikoAKIrKAA8LSgA1i4oAHAwKAAKMigArjMoAEg1KADiNigAfDgoACA6KAC6OygAVD0oAO4+KACSQCgALEIoAMZDKABqRSgABEcoAJ5IKAA4SigA3EsoAHZNKAAQTygAqlAoAE5SKADoUygAglUoABxXKADAWCgAWlooAPRbKACOXSgAMl8oAMxgKABmYigAAGQoAKRlKAA+ZygA2GgoAHJqKAAWbCgAsG0oAEpvKADkcCgAiHIoACJ0KAC8dSgAVncoAPB4KACUeigALnwoAMh9KABifygABoEoAKCCKAA6hCgA1IUoAHiHKAASiSgArIooAFCMKADqjSgAhI8oAB6RKADCkigAXJQoAPaVKACQlygANJkoAM6aKABonCgAAp4oAKafKABAoSgA2qIoAH6kKAAYpigAsqcoAEypKADwqigAiqwoACSuKAC+rygAWLEoAPyyKACWtCgAMLYoAMq3KABuuSgACLsoAKy8KABQvigA6r8oAITBKAAewygAuMQoAFzGKAD2xygAkMkoADTLKADOzCgAaM4oAALQKACm0SgAQNMoANrUKAB01igAGNgoALLZKABM2ygA5twoAIreKAAk4CgAvuEoAFjjKAD85CgAluYoADDoKADU6SgAbusoAAjtKACi7igAPPAoAODxKAB68ygAFPUoAK72KABS+CgA7PkoAIb7KAAg/SgAxP4oAF4AKQD4ASkAkgMpACwFKQDQBikAaggpAAQKKQCeCykAQg0pANwOKQB2ECkAEBIpALQTKQBOFSkA6BYpAIIYKQAmGikAwBspAFodKQD+HikAmCApADIiKQDMIykAcCUpAAonKQCkKCkAPiopAOIrKQB8LSkAFi8pALAwKQBUMikA7jMpAIg1KQAiNykAxjgpAGA6KQD6OykAnj0pADg/KQDSQCkAbEIpABBEKQCqRSkAREcpAN5IKQB4SikAHEwpALZNKQBQTykA6lApAI5SKQAoVCkAwlUpAFxXKQAAWSkAmlopADRcKQDOXSkAaF8pAAxhKQCmYikAQGQpAORlKQB+ZykAGGkpALJqKQBWbCkA8G0pAIpvKQAkcSkAyHIpAGJ0KQD8dSkAlncpADp5KQDUeikAbnwpAAh+KQCsfykARoEpAOCCKQCEhCkAHoYpALiHKQBSiSkA9oopAJCMKQAqjikAxI8pAGiRKQACkykAnJQpADaWKQDQlykAdJkpAA6bKQConCkAQp4pAOafKQCAoSkAGqMpALSkKQBOpikA8qcpAIypKQAmqykAyqwpAGSuKQD+rykAmLEpADyzKQDWtCkAcLYpAAq4KQCuuSkASLspAOK8KQB8vikAIMApALrBKQBUwykA7sQpAJLGKQAsyCkAxskpAGDLKQAEzSkAns4pADjQKQDS0SkAdtMpABDVKQCq1ikARNgpAN7ZKQCC2ykAHN0pALbeKQBa4CkA9OEpAI7jKQAo5SkAzOYpAGboKQAA6ikAmuspAD7tKQDY7ikAcvApAAzyKQCw8ykASvUpAOT2KQCI+CkAIvopALz7KQBW/SkA+v4pAJQAKgAuAioAyAMqAGwFKgAGByoAoAgqADoKKgDeCyoAeA0qABIPKgCsECoAUBIqAOoTKgCEFSoAHhcqALgYKgBcGioA9hsqAJAdKgAqHyoAziAqAGgiKgACJCoAnCUqAEAnKgDaKCoAdCoqAA4sKgCyLSoATC8qAOYwKgCAMioAJDQqAL41KgBYNyoA8jgqAJY6KgAwPCoAyj0qAGQ/KgAIQSoAokIqADxEKgDWRSoAekcqABRJKgCuSioAUkwqAOxNKgCGTyoAIFEqAMRSKgBeVCoA+FUqAJJXKgA2WSoA0FoqAGpcKgAEXioAqF8qAEJhKgDcYioAdmQqABpmKgC0ZyoATmkqAOhqKgCCbCoAJm4qAMBvKgBacSoA9HIqAJh0KgAydioAzHcqAGZ5KgAKeyoApHwqAD5+KgDYfyoAfIEqABaDKgCwhCoASoYqAO6HKgCIiSoAIosqALyMKgBgjioA+o8qAJSRKgA4kyoA0pQqAGyWKgAGmCoAqpkqAESbKgDenCoAeJ4qABygKgC2oSoAUKMqAOqkKgCOpioAKKgqAMKpKgBcqyoAAK0qAJquKgA0sCoAzrEqAHKzKgAMtSoAprYqAEC4KgDkuSoAfrsqABi9KgCyvioAVsAqAPDBKgCKwyoAJMUqAMjGKgBiyCoA/MkqAJbLKgA6zSoA1M4qAG7QKgAI0ioArNMqAEbVKgDg1ioAetgqAB7aKgC42yoAUt0qAOzeKgCQ4CoAKuIqAMTjKgBe5SoA+OYqAJzoKgA26ioA0OsqAGrtKgAO7yoAqPAqAELyKgDc8yoAgPUqABr3KgC0+CoATvoqAPL7KgCM/SoAJv8qAMAAKwBkAisA/gMrAJgFKwAyBysA1ggrAHAKKwAKDCsApA0rAEgPKwDiECsAfBIrACAUKwC6FSsAVBcrAO4YKwCSGisALBwrAMYdKwBgHysABCErAJ4iKwA4JCsA0iUrAHYnKwAQKSsAqiorAEQsKwDoLSsAgi8rABwxKwC2MisAWjQrAPQ1KwCONysAKDkrAMI6KwBmPCsAAD4rAJo/KwA0QSsA2EIrAHJEKwAMRisApkcrAEpJKwDkSisAfkwrABhOKwC8TysAVlErAPBSKwCKVCsALlYrAMhXKwBiWSsA/ForAKBcKwA6XisA1F8rAHhhKwASYysArGQrAEZmKwDqZysAhGkrAB5rKwC4bCsAXG4rAPZvKwCQcSsAKnMrAM50KwBodisAAngrAJx5KwBAeysA2nwrAHR+KwAOgCsAsoErAEyDKwDmhCsAgIYrABqIKwC+iSsAWIsrAPKMKwCMjisAMJArAMqRKwBkkysA/pQrAKKWKwA8mCsA1pkrAHCbKwAUnSsArp4rAEigKwDioSsAhqMrACClKwC6pisAXqgrAPipKwCSqysALK0rAMauKwBqsCsABLIrAJ6zKwBCtSsA3LYrAHa4KwAQuisAtLsrAE69KwDovisAgsArACbCKwDAwysAWsUrAPTGKwCYyCsAMsorAMzLKwBmzSsAAM8rAKTQKwA+0isA2NMrAHLVKwAW1ysAsNgrAEraKwDk2ysAiN0rACLfKwC84CsAYOIrAPrjKwCU5SsALucrANLoKwBs6isABuwrAKDtKwBE7ysA3vArAHjyKwAS9CsAtvUrAFD3KwDq+CsAhPorACj8KwDC/SsAXP8rAAABLACaAiwANAQsAM4FLABoBywADAksAKYKLABADCwA2g0sAH4PLAAYESwAshIsAEwULADmFSwAihcsACQZLAC+GiwAWBwsAPwdLACWHywAMCEsAMoiLABuJCwACCYsAKInLAA8KSwA4CosAHosLAAULiwAuC8sAFIxLADsMiwAhjQsACo2LADENywAXjksAPg6LACcPCwANj4sANA/LABqQSwADkMsAKhELABCRiwA5kcsAIBJLAAaSywAtEwsAE5OLADyTywAjFEsACZTLADAVCwAZFYsAP5XLACYWSwAMlssANZcLABwXiwACmAsAKRhLAA+YywA4mQsAHxmLAAWaCwAsGksAFRrLADubCwAiG4sACJwLADGcSwAYHMsAPp0LACUdiwAOHgsANJ5LABseywAEH0sAKp+LABEgCwA3oEsAIKDLAAchSwAtoYsAFCILAD0iSwAjossACiNLADCjiwAZpAsAACSLACakywAPpUsANiWLABymCwADJosALCbLABKnSwA5J4sAH6gLAAYoiwAvKMsAFalLADwpiwAiqgsAC6qLADwqywAiq0sACSvLAC+sCwAYrIsAPyzLACWtSwAMLcsANS4LABuuiwACLwsAKK9LABGvywA4MAsAHrCLAAUxCwAuMUsAFLHLADsyCwAhsosACDMLADEzSwAXs8sAPjQLACS0iwANtQsANDVLABq1ywADtksAKjaLABC3CwA3N0sAIDfLAAa4SwAtOIsAE7kLADy5SwAjOcsACbpLADA6iwAZOwsAP7tLACY7ywAPPEsANbyLABw9CwACvYsAK73LABI+SwA4vosAHz8LAAg/iwAuv8sAFQBLQDuAi0AiAQtACwGLQDGBy0AYAktAPoKLQCeDC0AOA4tANIPLQBsES0AEBMtAKoULQBEFi0A3hctAHgZLQAcGy0AthwtAFAeLQDqHy0AjiEtACgjLQDCJC0AZiYtAAAoLQCaKS0ANCstANgsLQByLi0ADDAtAKYxLQBKMy0A5DQtAH42LQAYOC0AvDktAFY7LQDwPC0AlD4tAC5ALQDIQS0AYkMtAAZFLQCgRi0AOkgtANRJLQB4Sy0AEk0tAKxOLQBGUC0A4FEtAIRTLQAeVS0AuFYtAFJYLQD2WS0AkFstACpdLQDEXi0AaGAtAAJiLQCcYy0ANmUtANpmLQB0aC0ADmotAKhrLQBMbS0A5m4tAIBwLQAaci0AvnMtAFh1LQDydi0AjHgtADB6LQDKey0AZH0tAP5+LQCigC0APIItANaDLQB6hS0AFIctAK6ILQBIii0A7IstAIaNLQAgjy0AupAtAF6SLQD4ky0AkpUtACyXLQDQmC0AapotAAScLQCenS0AOJ8tANygLQB2oi0AEKQtAKqlLQBOpy0A6KgtAIKqLQAcrC0Atq0tAFqvLQD0sC0AjrItADK0LQDMtS0AZrctAAC5LQCkui0APrwtANi9LQByvy0AFsEtALDCLQBKxC0A5MUtAIjHLQAiyS0AvMotAGDMLQD6zS0AlM8tAC7RLQDS0i0AbNQtAAbWLQCg1y0ARNktAN7aLQB43C0AEt4tALbfLQBQ4S0A6uItAITkLQAo5i0AwuctAFzpLQD26i0AkOwtADTuLQDO7y0AaPEtAALzLQCm9C0AQPYtANr3LQB0+S0AGPstALL8LQBM/i0A5v8tAIoBLgAkAy4AvgQuAFgGLgD8By4AlgkuADALLgDKDC4Abg4uAAgQLgCiES4APBMuAOAULgB6Fi4AFBguAK4ZLgBSGy4A7BwuAIYeLgAgIC4AxCEuAF4jLgD4JC4AnCYuADYoLgDQKS4AaisuAA4tLgCoLi4AQjAuANwxLgCAMy4AGjUuALQ2LgBOOC4A8jkuAIw7LgAmPS4AwD4uAGRALgD+QS4AmEMuADJFLgDMRi4AcEguAApKLgCkSy4APk0uAOJOLgB8UC4AFlIuALBTLgBUVS4A7lYuAIhYLgAiWi4AxlsuAGBdLgD6Xi4AlGAuADhiLgDSYy4AbGUuAAZnLgCqaC4ARGouAN5rLgCCbS4AHG8uALZwLgBQci4A9HMuAI51LgAody4AwnguAGZ6LgAAfC4Amn0uADR/LgDYgC4AcoIuAAyELgCmhS4ASocuAOSILgB+ii4AGIwuALyNLgBWjy4A8JAuAIqSLgAklC4AyJUuAGKXLgD8mC4AlpouADqcLgDUnS4Abp8uABKhLgCsoi4ARqQuAOClLgCEpy4AHqkuALiqLgBSrC4A9q0uAJCvLgAqsS4AxLIuAGi0LgACti4AnLcuADa5LgDQui4AdLwuAA6+LgCovy4AQsEuAObCLgCAxC4AGsYuALTHLgBYyS4A8souAIzMLgAmzi4Ays8uAGTRLgD+0i4AmNQuADzWLgDW1y4AcNkuAArbLgCu3C4ASN4uAOLfLgCG4S4AIOMuALrkLgBU5i4A+OcuAJLpLgAs6y4A2uwuAHTuLgAO8C4AqPEuAEzzLgDm9C4AgPYuABr4LgC++S4AWPsuAPL8LgCM/i4AJgAvAMoBLwBkAy8A/gQvAJgGLwA8CC8A1gkvAHALLwAKDS8Arg4vAEgQLwDiES8AfBMvACAVLwC6Fi8AVBgvAO4ZLwCSGy8ALB0vAMYeLwBqIC8ABCIvAJ4jLwA4JS8A3CYvAHYoLwAQKi8AqisvAE4tLwDoLi8AgjAvABwyLwDAMy8AWjUvAPQ2LwCOOC8AMjovAMw7LwBmPS8AAD8vAKRALwA+Qi8A2EMvAHJFLwAWRy8AsEgvAEpKLwDkSy8Afk0vACJPLwC8UC8AVlIvAPBTLwCUVS8ALlcvAMhYLwBiWi8ABlwvAKBdLwA6Xy8A1GAvAHhiLwASZC8ArGUvAFBnLwDqaC8AhGovAB5sLwDCbS8AXG8vAPZwLwCQci8ANHQvAM51LwBody8AAnkvAKZ6LwBAfC8A2n0vAHR/LwAYgS8AsoIvAEyELwDwhS8AiocvACSJLwC+ii8AWIwvAPyNLwCWjy8AMJEvAMqSLwBulC8ACJYvAKKXLwA8mS8A4JovAHqcLwAUni8Arp8vAFKhLwDsoi8AhqQvACCmLwDEpy8AXqkvAPiqLwCSrC8ANq4vANCvLwBqsS8ABLMvAKi0LwBCti8A3LcvAHa5LwAQuy8AtLwvAE6+LwDovy8AgsEvACbDLwDAxC8AWsYvAPTHLwCYyS8AMssvAMzMLwBmzi8ACtAvAKTRLwA+0y8A4tQvAHzWLwAW2C8AsNkvAFTbLwDu3C8AiN4vACLgLwDG4S8AYOMvAPrkLwCU5i8AOOgvANLpLwBs6y8ABu0vAKruLwBE8C8A3vEvAHjzLwAc9S8AtvYvAFD4LwD0+S8AjvsvACj9LwDC/i8AXAAwAAACMACaAzAANAUwAM4GMAByCDAADAowAKYLMABADTAA5A4wAH4QMAAYEjAAshMwAEwVMADwFjAAihgwACQaMAC+GzAAYh0wAPweMACWIDAAMCIwANQjMABuJTAACCcwAKwoMABGKjAA4CswAHotMAAeLzAAuDAwAFIyMADsMzAAkDUwACo3MADEODAAXjowAAI8MACcPTAANj8wANpAMAB0QjAADkQwAKhFMABMRzAA5kgwAIBKMAAaTDAAtE0wAFhPMADyUDAAjFIwACZUMADKVTAAZFcwAP5YMACYWjAAPFwwANZdMABwXzAACmEwAKRiMABIZDAA4mUwAHxnMAAWaTAAumowAFRsMADubTAAkm8wACxxMADGcjAAYHQwAAR2MACedzAAOHkwANJ6MAB2fDAAEH4wAKp/MABEgTAA6IIwAIKEMAAchjAAwIcwAFqJMAD0ijAAjowwADKOMADMjzAAZpEwAACTMACklDAAPpYwANiXMABymTAADJswALCcMABKnjAA5J8wAH6hMAAiozAAvKQwAFamMADwpzAAlKkwAC6rMADIrDAAYq4wAAawMACgsTAAOrMwAN60MAB4tjAAErgwAKy5MABQuzAA6rwwAIS+MAAewDAAwsEwAFzDMAD2xDAAkMYwACrIMADOyTAAaMswAALNMACczjAAQNAwANrRMAB00zAADtUwALLWMABM2DAA5tkwAIDbMAAa3TAAvt4wAFjgMADy4TAAjOMwADDlMADK5jAAZOgwAP7pMACi6zAAPO0wANbuMAB68DAAFPIwAK7zMABI9TAA7PYwAIb4MAAg+jAAuvswAF79MAD4/jAAkgAxACwCMQDQAzEAagUxAAQHMQCoCDEAQgoxANwLMQB2DTEAGg8xALQQMQBOEjEA6BMxAIwVMQAmFzEAwBgxAFoaMQD+GzEAmB0xADIfMQDMIDEAZiIxAAokMQCkJTEAPicxANgoMQB8KjEAFiwxALAtMQBKLzEA7jAxAIgyMQAiNDEAvDUxAFY3MQD6ODEAlDoxAC48MQDSPTEAbD8xAAZBMQCgQjEAREQxAN5FMQB4RzEAEkkxALZKMQBQTDEA6k0xAIRPMQAoUTEAwlIxAFxUMQAAVjEAmlcxADRZMQDOWjEAclwxAAxeMQCmXzEAQGExAORiMQB+ZDEAGGYxALJnMQBMaTEA8GoxAIpsMQAkbjEAvm8xAGJxMQD8cjEAlnQxADB2MQDKdzEAbnkxAAh7MQCifDEARn4xAOB/MQB6gTEAFIMxALiEMQBShjEA7IcxAIaJMQAqizEAxIwxAF6OMQD4jzEAnJExADaTMQDQlDEAapYxAA6YMQComTEAQpsxANycMQCAnjEAGqAxALShMQBOozEA8qQxAIymMQAmqDEAwKkxAGSrMQD+rDEAmK4xADKwMQDWsTEAcLMxAAq1MQCktjEASLgxAOK5MQB8uzEAFr0xALq+MQBUwDEA7sExAJLDMQAsxTEAxsYxAGDIMQAEyjEAnssxADjNMQDSzjEAdtAxABDSMQCq0zEARNUxAOjWMQCC2DEAHNoxALbbMQBa3TEA9N4xAI7gMQAo4jEAzOMxAGblMQAA5zEAmugxADTqMQDY6zEAcu0xAAzvMQCm8DEASvIxAOTzMQB+9TEAGPcxALz4MQBW+jEA8PsxAIr9MQAu/zEAyAAyAGICMgD8AzIAoAUyADoHMgDUCDIAbgoyABIMMgCsDTIARg8yAOAQMgCEEjIAHhQyALgVMgBcFzIA9hgyAJAaMgAqHDIAzh0yAGgfMgACITIAnCIyAEAkMgDaJTIAdCcyAA4pMgCyKjIATCwyAOYtMgCALzIAJDEyAL4yMgBYNDIA8jUyAIw3MgAwOTIAyjoyAGQ8MgD+PTIAoj8yADxBMgDWQjIAcEQyABRGMgCuRzIASEkyAOJKMgCGTDIAIE4yALpPMgBUUTIA+FIyAJJUMgAsVjIAxlcyAGpZMgAEWzIAnlwyAEJeMgDcXzIAdmEyABBjMgC0ZDIATmYyAOhnMgCCaTIAJmsyAMBsMgBabjIA9G8yAJhxMgAyczIAzHQyAGZ2MgAKeDIApHkyAD57MgDYfDIAfH4yABaAMgCwgTIASoMyAOSEMgCIhjIAIogyALyJMgBWizIA+owyAJSOMgAukDIA0pEyAGyTMgAGlTIAoJYyAESYMgDemTIAeJsyABKdMgC2njIAUKAyAOqhMgCEozIAKKUyAMKmMgBcqDIA9qkyAJqrMgA0rTIAzq4yAGiwMgAMsjIAprMyAEC1MgDatjIAdLgyABi6MgCyuzIATL0yAOa+MgCKwDIAJMIyAL7DMgBYxTIA/MYyAJbIMgAwyjIAyssyAG7NMgAIzzIAotAyADzSMgDg0zIAetUyABTXMgC42DIAUtoyAOzbMgCG3TIAKt8yAMTgMgBe4jIA+OMyAJzlMgA25zIA0OgyAGrqMgAO7DIAqO0yAELvMgDc8DIAgPIyABr0MgC09TIATvcyAPL4MgCM+jIAJvwyAMD9MgBa/zIA/gAzAJgCMwAyBDMAzAUzAHAHMwAKCTMApAozAD4MMwDiDTMAfA8zABYRMwCwEjMAVBQzAO4VMwCIFzMAIhkzAMYaMwBgHDMA+h0zAJ4fMwA4ITMA0iIzAGwkMwAQJjMAqiczAEQpMwDeKjMAgiwzABwuMwC2LzMAUDEzAPQyMwCONDMAKDYzAMI3MwBmOTMAADszAJo8MwA0PjMA2D8zAHJBMwAMQzMApkQzAEpGMwDkRzMAfkkzABhLMwC8TDMAVk4zAPBPMwCKUTMAJFMzAMhUMwBiVjMA/FczAJZZMwA6WzMA1FwzAG5eMwAIYDMArGEzAEZjMwDgZDMAemYzAB5oMwC4aTMAUmszAPZsMwCQbjMAKnAzAMRxMwBoczMAAnUzAJx2MwA2eDMA2nkzAHR7MwAOfTMAqH4zAEyAMwDmgTMAgIMzACSFMwC+hjMAWIgzAPKJMwCMizMAMI0zAMqOMwBkkDMA/pEzAKKTMwA8lTMA1pYzAHCYMwAUmjMArpszAEidMwDinjMAhqAzACCiMwC6ozMAVKUzAPimMwCSqDMALKozAMarMwBqrTMABK8zAJ6wMwA4sjMA3LMzAHa1MwAQtzMAqrgzAES6MwDouzMAgr0zABy/MwC2wDMAWsIzAPTDMwCOxTMAKMczAMzIMwBmyjMAAMwzAKTNMwA+zzMA2NAzAHLSMwAW1DMAsNUzAErXMwDk2DMAiNozACLcMwC83TMAVt8zAPrgMwCU4jMALuQzAMjlMwBs5zMABukzAKDqMwBE7DMA3u0zAHjvMwAS8TMArPIzAFD0MwDq9TMAhPczAB75MwDC+jMAXPwzAPb9MwCQ/zMANAE0AM4CNABoBDQAAgY0AJwHNABACTQA2go0AHQMNAAODjQAsg80AEwRNADmEjQAgBQ0ACQWNAC+FzQAWBk0APwaNACWHDQAMB40AMofNABuITQACCM0AKIkNAA8JjQA4Cc0AHopNAAUKzQAriw0AFIuNADsLzQAhjE0ACAzNADENDQAXjY0APg3NACcOTQANjs0ANA8NABqPjQADkA0AKhBNABCQzQA3EQ0AHZGNAAaSDQAtEk0AE5LNADoTDQAjE40ACZQNADAUTQAWlM0APRUNACYVjQAMlg0AMxZNABmWzQACl00AKReNAA+YDQA4mE0AHxjNAAWZTQAsGY0AFRoNADuaTQAiGs0ACJtNADGbjQAYHA0APpxNACUczQAOHU0ANJ2NABseDQABno0AKp7NABEfTQA3n40AIKANAAcgjQAtoM0AFCFNAD+hjQAoog0ADyKNADgizQAeo00ABSPNAC4kDQAUpI0AOyTNACGlTQAKpc0AMSYNABemjQA+Js0AJydNAA2nzQA0KA0AGqiNAAEpDQAqKU0AEKnNADcqDQAdqo0ABqsNAC0rTQATq80AOiwNACMsjQAJrQ0AMC1NABatzQA9Lg0AJi6NAAyvDQAzL00AHC/NAAKwTQApMI0AD7ENADixTQAfMc0ABbJNACwyjQAVMw0AO7NNACIzzQAItE0AMbSNABg1DQA+tU0AJTXNAA42TQA0to0AGzcNAAQ3jQAqt80AEThNADe4jQAguQ0ABzmNAC25zQAUOk0APTqNACO7DQAKO40AMLvNABm8TQAAPM0AJr0NAA09jQAzvc0AHL5NAAM+zQApvw0AED+NADk/zQAfgE1ABgDNQCyBDUAVgY1APAHNQCKCTUAJAs1AL4MNQBiDjUA/A81AJYRNQA6EzUA1BQ1AG4WNQAIGDUArBk1AEYbNQDgHDUAeh41AB4gNQC4ITUAUiM1AOwkNQCQJjUAKig1AMQpNQBoKzUAAi01AJwuNQA2MDUA2jE1AHQzNQAONTUAqDY1AEw4NQDmOTUAgDs1ABo9NQC+PjUAWEA1APJBNQCMQzUAJkU1AMpGNQBkSDUA/kk1AJhLNQA8TTUA1k41AHBQNQAKUjUArlM1AEhVNQDiVjUAfFg1ACBaNQC6WzUAVF01AO5eNQCSYDUALGI1AMZjNQBgZTUABGc1AJ5oNQA4ajUA0ms1AHZtNQAQbzUAqnA1AERyNQDoczUAgnU1ABx3NQDAeDUAWno1APR7NQCOfTUAKH81AMyANQBmgjUAAIQ1AJqFNQA+hzUA2Ig1AHKKNQAMjDUAsI01AEqPNQDkkDUAfpI1ACKUNQC8lTUAVpc1APCYNQCUmjUALpw1AMidNQBsnzUABqE1AKCiNQA6pDUA3qU1AHinNQASqTUArKo1AFCsNQDqrTUAhK81AB6xNQDCsjUAXLQ1APa1NQCQtzUAKrk1AM66NQBovDUAAr41AJy/NQBAwTUA2sI1AHTENQAOxjUAssc1AEzJNQDmyjUAgMw1ACTONQC+zzUAWNE1APLSNQCW1DUAMNY1AMrXNQBk2TUACNs1AKLcNQA83jUA4N81AHrhNQAU4zUAruQ1AFLmNQDs5zUAhuk1ACDrNQDE7DUAXu41APjvNQCS8TUANvM1AND0NQBq9jUABPg1AKj5NQBC+zUA3Pw1AHb+NQAaADYAtAE2AE4DNgDoBDYAggY2ACYINgDACTYAWgs2APQMNgCYDjYAMhA2AMwRNgBmEzYAChU2AKQWNgA+GDYA2Bk2AHwbNgAWHTYAsB42AEogNgDuITYAiCM2ACIlNgC8JjYAYCg2APopNgCUKzYAOC02ANIuNgBsMDYABjI2AKozNgBENTYA3jY2AHg4NgAcOjYAtjs2AFA9NgDqPjYAjkA2AChCNgDCQzYAXEU2AABHNgCaSDYANEo2AM5LNgBoTTYADE82AKZQNgBAUjYA2lM2AH5VNgAYVzYAslg2AExaNgDwWzYAil02ACRfNgC+YDYAYmI2APxjNgCWZTYAMGc2ANRoNgBuajYACGw2AKJtNgBGbzYA4HA2AHpyNgAedDYAuHU2AFJ3NgDseDYAhno2ACp8NgDEfTYAXn82APiANgCcgjYANoQ2ANCFNgBqhzYADok2AKiKNgBCjDYA3I02AICPNgAakTYAtJI2AE6UNgDylTYAjJc2ACaZNgDKmjYAZJw2AP6dNgCYnzYAPKE2ANaiNgBwpDYACqY2AK6nNgBIqTYA4qo2AHysNgAgrjYAuq82AFSxNgDusjYAkrQ2ACy2NgDGtzYAYLk2AAS7NgCevDYAOL42ANK/NgB2wTYAEMM2AKrENgBExjYA6Mc2AILJNgAcyzYAtsw2AFDONgD0zzYAjtE2ACjTNgDC1DYAZtY2AADYNgCa2TYANNs2ANjcNgBy3jYADOA2AKbhNgBK4zYA5OQ2AH7mNgAi6DYAvOk2AFbrNgDw7DYAlO42AC7wNgDI8TYAYvM2AAb1NgCg9jYAOvg2ANT5NgB4+zYAEv02AKz+NgBQADcA6gE3AIQDNwAeBTcAuAY3AFwINwD2CTcAkAs3ACoNNwDODjcAaBA3AAISNwCcEzcANhU3ANoWNwB0GDcADho3AKgbNwBMHTcA5h43AIAgNwAaIjcAviM3AFglNwDyJjcAjCg3ADAqNwDKKzcAZC03AAgvNwCiMDcAPDI3ANYzNwB6NTcAFDc3AK44NwBIOjcA7Ds3AIY9NwAgPzcAukA3AF5CNwD4QzcAkkU3ACxHNwDQSDcAako3AARMNwCoTTcAQk83ANxQNwB2UjcAEFQ3ALRVNwBOVzcA6Fg3AIJaNwAmXDcAwF03AFpfNwD0YDcAjmI3ADJkNwDMZTcAZmc3AABpNwCkajcAPmw3ANhtNwBybzcAFnE3ALByNwBUdDcA+HU3AJJ3NwAseTcA0Ho3AGp8NwAEfjcAnn83ADiBNwDcgjcAdoQ3ABCGNwCqhzcATok3AOiKNwCCjDcAHI43AMCPNwBakTcA9JI3AI6UNwAyljcAzJc3AGaZNwAAmzcApJw3AD6eNwDYnzcAfKE3ABajNwCwpDcASqY3AO6nNwCIqTcAIqs3ALysNwBgrjcA+q83AJSxNwAuszcA0rQ3AGy2NwAGuDcAqrk3AES7NwDevDcAeL43ABzANwC2wTcAUMM3AOrENwCExjcAKMg3AMLJNwBcyzcA9sw3AJrONwA00DcAztE3AGjTNwAC1TcAptY3AEDYNwDa2TcAdNs3ABjdNwCy3jcATOA3AObhNwCK4zcAJOU3AL7mNwBi6DcA/Ok3AJbrNwAw7TcA1O43AG7wNwAI8jcAovM3AEb1NwDg9jcAevg3ABT6NwC4+zcAUv03AOz+NwCGADgAKgI4AMQDOABeBTgAAgc4AJwIOAA2CjgA0As4AGoNOAAODzgAqBA4AEISOADcEzgAgBU4ABoXOAC0GDgATho4APIbOACMHTgAJh84AMAgOABaIjgA/iM4AJglOAAyJzgAzCg4AHAqOAAKLDgApC04AEgvOADiMDgAfDI4ABY0OAC6NTgAVDc4AO44OACIOjgALDw4AMY9OABgPzgA+kA4AJ5COAA4RDgA0kU4AHZHOAAQSTgAqko4AERMOADoTTgAgk84ABxROAC2UjgAWlQ4APRVOACOVzgAKFk4AMJaOABmXDgAAF44AJpfOAA0YTgA2GI4AHJkOAAMZjgApmc4AEBpOADkajgAfmw4ABhuOAC8bzgAYHE4APByOACUdDgALnY4AMh3OABieTgABns4AKB8OAA6fjgA1H84AG6BOAASgzgArIQ4AEaGOADghzgAhIk4AB6LOAC4jDgAUo44APaPOACQkTgAKpM4AMSUOABeljgAApg4AJyZOAA2mzgA2pw4AHSeOAAOoDgAqKE4AEyjOADmpDgAgKY4ABqoOAC+qTgAWKs4APKsOACMrjgAMLA4AMqxOABkszgA/rQ4AKK2OAA8uDgA1rk4AHq7OAAUvTgArr44AEjAOADswTgAhsM4ACDFOAC6xjgAXsg4APjJOACSyzgALM04ANDOOABq0DgABNI4AJ7TOAA41TgA3NY4AHbYOAAQ2jgAqts4AE7dOADo3jgAguA4ABziOADA4zgAWuU4APTmOACO6DgAMuo4AMzrOABm7TgAAO84AKTwOAA+8jgA2PM4AHL1OAAW9zgAsPg4AEr6OADk+zgAiP04ACL/OAC8ADkAVgI5APoDOQCUBTkALgc5ANIIOQBsCjkABgw5AKANOQBEDzkA3hA5AHgSOQASFDkAthU5AFAXOQDqGDkAhBo5ACgcOQDCHTkAXB85APYgOQCQIjkANCQ5AM4lOQBoJzkAAik5AKYqOQBALDkA2i05AHQvOQAYMTkAsjI5AEw0OQDmNTkAijc5ACQ5OQC+OjkAWDw5APw9OQCWPzkAMEE5AMpCOQBuRDkACEY5AKJHOQA8STkA4Eo5AHpMOQAUTjkArk85AFJROQDsUjkAhlQ5ACpWOQDEVzkAXlk5APhaOQCcXDkANl45ANBfOQBqYTkADmM5AKhkOQBCZjkA3Gc5AIBpOQAuazkAyGw5AGxuOQAGcDkAoHE5AERzOQDedDkAeHY5ABJ4OQCseTkAUHs5AOp8OQCEfjkAHoA5AMKBOQBcgzkA9oQ5AJCGOQA0iDkAzok5AGiLOQACjTkApo45AECQOQDakTkAdJM5ABiVOQCyljkATJg5AOaZOQCKmzkAJJ05AL6eOQBYoDkA/KE5AJajOQAwpTkAyqY5AG6oOQAIqjkAoqs5AEatOQDgrjkAerA5ABSyOQC4szkAUrU5AOy2OQCGuDkAKro5AMS7OQBevTkA+L45AJzAOQA2wjkA0MM5AGrFOQAOxzkAqMg5AELKOQDcyzkAgM05ABrPOQC00DkATtI5APLTOQCM1TkAJtc5AMDYOQBa2jkA/ts5AJjdOQAy3zkAzOA5AHDiOQAK5DkApOU5AD7nOQDi6DkAfOo5ABbsOQCw7TkAVO85AO7wOQCI8jkAIvQ5AMb1OQBg9zkA+vg5AJT6OQA4/DkA0v05AGz/OQAGAToAqgI6AEQEOgDeBToAggc6ABwJOgC2CjoAUAw6APQNOgCODzoAKBE6AMISOgBmFDoAABY6AJoXOgA0GToA2Bo6AHIcOgAMHjoAph86AEohOgDkIjoAfiQ6ABgmOgC8JzoAVik6APAqOgCKLDoALi46AMgvOgBiMToA/DI6AJY0OgA6NjoA1Dc6AG45OgAIOzoArDw6AEY+OgDgPzoAekE6AB5DOgC4RDoAUkY6AOxHOgCQSToAKks6AMRMOgBeTjoAAlA6AJxROgA2UzoA2lQ6AHRWOgAOWDoAqFk6AExbOgDmXDoAgF46ABpgOgC+YToAWGM6APJkOgCMZjoAJmg6AMppOgBkazoA/mw6AKJuOgA8cDoA1nE6AHBzOgAUdToArnY6AEh4OgDieToAhns6ACB9OgC6fjoAVIA6APiBOgCSgzoALIU6AMaGOgBqiDoABIo6AJ6LOgA4jToA3I46AHaQOgAQkjoAqpM6AESVOgDoljoAgpg6AByaOgC2mzoAWp06APSeOgCOoDoAKKI6AMyjOgBmpToAAKc6AJqoOgA+qjoA2Ks6AHKtOgAWrzoAsLA6AEqyOgDkszoAiLU6ACK3OgC8uDoAVro6APq7OgCUvToALr86AMjAOgBswjoABsQ6AKDFOgA6xzoA3sg6AHjKOgASzDoArM06AFDPOgDq0DoAhNI6AB7UOgDC1ToAXNc6APbYOgCQ2joANNw6AM7dOgBo3zoAAuE6AJziOgBA5DoA2uU6AHTnOgAO6ToAsuo6AEzsOgDm7ToAgO86ACTxOgC+8joAWPQ6APz1OgCW9zoAMPk6AMr6OgBu/DoACP46AKL/OgA8ATsA4AI7AHoEOwAUBjsArgc7AFIJOwDsCjsAhgw7ACAOOwDEDzsAXhE7APgSOwCSFDsANhY7ANAXOwBqGTsABBs7AKgcOwBCHjsA3B87AHYhOwAaIzsAAA</prop>
				<prop name="Temps">REFSWgAAREgCAIBEQ/8UrkfhetQ7QP+F61G4HgU8QPdSuB728D1A9ih/XI/CdT9A7Pjw34ULQUBmFgFGQvdAzcwfAGxDQI//wvUoXG9EQOH9eu7wYUVACtej33A9ikZANwEKd+1HPQRIQAgA9Sh8e0lA7/EUjkpA//LvmEtAM2YBk0xAbUguAYdNBQO1Tg0D26tPZQNTUFUDzlC2TQNMUW0Dx1H180W9UiUDv1JAe+7xWm1TBQPVUyUDT1QNA7vLVAUDRVVA6fLAbVVNAzxWPQO3Vt0D21BXXQPIV/3zMVjeFQNmWEA9NgFtWO6FBFhAKU4CWEDDbigAjwJYHQPcV50EkVetBEQXZgLDPBfOA1faFRPNZBeamX8QyVf29fPFVy0TwldAH1728b5XQHEWEcCcF0SWFRYSvbQfvhW2ArrUHwTmHf/yuPwfDi32HzAvQi8EVCcWArZkL24lVi9wL6IvAIwvji/YL8ov7C/eLyA/Mj8ARD9WP2g/ej+MP54/sD/CP4DUP/4vED8KTxxPLk3u8rQANE9WT2hPek+MT+4/AE/CTwDUT+ZPQE/yTxxfLl+oT4ovAGRfRl9gX5pfrF++X9Bf4l8AhF+OXxhvKm88b05vYG9ybwCEb/ZPCF/6Xwxv3m/wbwJ/ABR/Jn84f0p/XH/Ob2B/kn8ApH+2f6hvwn98f/5/EI8ijwA0j0aPWI9qj3yPjo+gj7KPAPR/Ti/4f/qPDJ8enzCfQp8A7I9mn3ifip/Uf66fwJ/SnwBUn16fCK8aryyvlp+on+qfAGyvXq+Yr6qvVK/Or2iv4o8A5K/Gryi/Or8cv+avCL9SvwCUv6a/uL9qv9S/zr8Av8q/ACTPNs9Iz1rPbMcmEuO/7QQAbM+WzY69lsWWz+DP8sn28gG1/M/Wxb7P2MvOzU7fYN8AIt8835bf0M+S37TXFt3O3wAY2/7f4N8a7yzvRu9Y7+rfAITvZu+Q75rvvO/e78Dv0u8AFP8G/yj/Gv9c/wbVRv+I/wBy/5z/jv/Q/7r/9P/u/6D/ABIPPA9OD2APIg9sDwYPoA8Asg/MD74P2A/iDwQfDh8oHwA6H0QfTh+AH2ofdB+2H5AfALIf7B/eHxAvmh8cL0YvAC8AKi9sLzYvYC9SL8Qvhi+wLwCqLww/5i8QPwI/VD8+P4AvAII/bD+uP8A/cj/cP84/CE8A2j/0Px5PME9CT1RPdk9gTwCqT7xPzk/wP9pPBF8WXyhfAOJP7E9eX+hPel+UX45fSF8AUl/cX9ZfAG8Sb+xfJm/IXwA6b2xvLm+Ab1JvlG+Wb7hvAOpv/G/Wbwh/Mn8Ufz5/UH8AYn90f45/gH+qf9R/zn/gfwCybxyPDo8gj1KPNI9Wj4iPAOp/bI+ej5CP4o/MjwafGJ8Aso8kny6fQJ/6j4Sflp+onwBan7Sfzp/Yn8KP9J/2n8ifADqvLK9er4Cvcq+Ur6avuK8A2q/Er0avAL/KryS/Fr/orwAqv2y/dr+Av5K/tL+mv9C/AHK/BM8OzyjP6r8czx7PWM8Acs+cz4bPmM+qz8TP7s+4zwAC3yTfPt8w31rfdN/Oz3DfAGrfvN+m32Dfut/s3wbvGO8AIu8s7y7vcO9i75TvVu9Q7wCa77Tv5u/Y7/rvJP8O/8DvADr/RP9m/3j/iv+0/5b/wP8A6v/M/wYPGA8CD0QPJg/4/wBiD4wPRg+wD4oPxA/WD5APAOoPDB+eD1gPSh9UH2YfKB8Aeh+UH64fuB+qH+wf1h8ALwAaL+QfLi9YLwovhC9mL0AvAHIvzC+WL8AvAj8UP+4vID8ASj9cPy4/cD+CP6Q/ri+YPwDCP9Q/jj8AT6ovFE82T0hPAOI/VE+OT1hPak+kT25PuE8Aug/UT+5PCF/STyxfTl8wXwAqX3Rfdl+gX9Jf5F/GX4BfAAJvHG8eb1BvKm9kb4ZvcG8Akm+kbxZvsG/Cb/RvBn/YbwDqb0x/Hn8wfxJ/dH9ef2h/AKJ/3H+Of9h/6n8Ujx6PMI8Ayn9cj06PWI+Cj5yPro9gjwByj9SP9o8Qn/KPJJ9Gn1ifAGqfdJ9+nwBfmp/En8af6J8Aop8crwavMK8ir0SvXq+IrwCar3Svvq+or7qf1K8Gv7CvABK/HL/eryi/cr9cv2a/qL8Agr+cv0a/6L+6vxTP/r/IvwAyz0zPPs9oz2LPlM+uz8DPABrP7M/+z6jPkr/UzxbfON8ASt9U33bfgN/Kz6Tfxt/Y3wCi3wzv7t8o7yLvPO9m73jvAIrvXO9e71Dvuu/E797vyO/0qu8E9zM+8bNXQD3VCv7gjUT0TSz0BVf7QKQA8NezVkDD//UoXI9iVkAA3m7xEFZAH/bhrlX/QFK4HoXrYVX3QJqZh/AZVUAU/65H4XrUVEDh7XqO8JFUZfNSVED9ZqbxFlRAKVyPf8L12FNAzcy38O+MU0BxRvFQU0C99mjwwhVTQH/xUe/YUkDs+OCFm1K2RfNdUm3zIFJl8+JtUaXzllGt81hRhfS3UUB7jvHaULXznO4UBFxQQI/xFB5Qtm3zwE/14yVPpfOmrU618yxOPfRNPfNT7U3F9E1Ar/Eo/Ex2VfRNQGcBXC9N/eNrV00NA3pUBJNNZfPbok2186xNjfO0TdrN87hkBLxNlfPBTdb148VNrfPInATMTZa989BNhfPZ5AdG8t2SvATh/Af24uUMF67y6CQcF7by7CwffvLxRBc+H0hgH0oRxvL1fBc+8vN8BAH3jBeeHZYVth/IG6YfyB8o0h/kF47y9KwE+CQnHi0ANi8gI1YvIC9CL4Qvdi9oLwCqL9Qvni/IK34dFj8oP4IZWpbyIUQErE7F85U8BG1WJATuUEXzrVG987swUoXzeVJAR/E9s4pSlfTU9MtSjfM0tVN1NFP141VU9QRUts3zaFW98/BVzfN4bVa98wBXZfOCVyUDbf489GNY1fN7WJXzW3FYZQNMWDUEWG3zWwBYjfPkV33z0QT0a8dXzQRXDQPKV3UDQc9MT9YDREc2RY7yxOQ0S8JXvfPAjE928r58RNO0V9U05DQyLPTlVmyNBNw0QFZ1A+9VlQS3VUBIlvFXVXUD/7VUtfO8vDR9VHXzPpaU9AFUxQRTjTS09ExavPQAxPTFUsXzhYw0a0pStfMM5PTQUW3zs5BRVQRsVANRxQRQtqXzhlDtQ0dQjTMKtVCNBE/N8xhPRfOdrU6l8wZOffORrAQ4tU21VE118/5MPfMTqlwENeQEWcxUhuQEmVbMVKZNJQOuXAS1FGdspkOUBMJN7UPHTZ00KnQEz6QE1KwE2FRnZgKr3E1t8+CUBOLMVOZEfGeOMuqMZ84zPGTrpGcAnmW2b8hvomHWLdZv2Cs2P4AgfzJ/RH92H2h/en/kBPkAhH/2H7h/yn/cf+5/AI8SiVoOAvp0BA9ODWROjfOhlGQ3dvJzMK7yiPT0Frbc9G1S7UOHUnUDj7VSRURSXfMzU3X0U7K9RFS1BBxURVVdVFXWZQN8Vn3zAVz0g1eqFVRYZTRY1TRYxfN1ttyEWFhl8yJYtfP8CixE4ZRE0LREQ0AWlY4yBEtAdvLOzIQzQC6VLpUmlcqm8sZc9MNcl37ywVdQLQR0nxZjtESIjJRFtEQr+FbN86i8hEHcNNMwpl7yo1X99PRED7SEzLVUDQOKvDRNVN00VNp9RFP944dT1fNLU2pt9FM989NEVJVS7YSxUmUDW1BG8s1RdfOOrVF981FRXfMTfFTV1VD945eMVFdUhAhQNF02hvNPZQOcTuX0VDUidARPVATjUJZzTC2E3ATVMKwEWGQEfKQElE0QxZScD64FRvK9vA/OBUZllB6jfATXhATaPLd28t4ABB8WHW4zdL9+td5DlL+etQCeH8C/0r/kv44dxi/YL+IvACzPDs84zyrJln2WdZZ/qM+Aus+cz8bPmMvWxU41vvKwtU4NA5qEpFlQRRRQKmXzsnxUNTSkfHyEkzBAZlOMNIOAPvKLgA5jU43zi1RUJQPerPTLMEYTVRT9NMxEA4yUhZREI0DG8ttlWCUDflh1A29YNg0DSlh98yFY1VQ89C3j5DTSV4XzyfTXJgIAM5AOlQ7tBuX21TZjPPRjkAQOs1REv0TvTuX+5bZFZtOQjJTLQPbzzERDvJf24qVQ1DTTlftA1vK7nIR8vDQrPVQdRFRdlFNVhOTk1UiMhP6EhMOkNIRSDO3k1PQLUi2URKee80ykbQFUpMNQpeOFUM3zMUh0r4alFqKgTm0ETASUkwAOAjqMZApkByYCDgjEr0bzrASY5K+mDa4FDr8o0AMG42wU0VwE1ewPbmUSxpLjNAfuQuc0F369Hh0Afr1mH5APch+EH44f6B8KLwDcD9YPEI8SHwTPJs9Qz3ofQFQfZh+QH7If/M/mU051ZKlOZWSMpHxkpBd8NLCpUaU0FPR7LKSIDPSYKVJ1ZFxUUDRU0DxUuzCq1kLgvORr7EQX3DSgWVYVRLREqFcFUx2032rOQnMEREHM1BpYPUMV+Ow03owkzTRHNkVGRQBeU+wnTkVGRT5FNkX284RPoJ5NpkUOY3TvfmNWFaOArVYFUy1WLVPctOSPosSUQ7Tv/jP8RCzU5PBadNS0BKR3U2VjPPTnrG6ThISDUoWjOTSk/FVR/URR1ZN/ZFRANP+aRvo4nFTzT8U0hKT5LU6Ng35OxZMDfP8GUpP9TG1GtgIVhPcu8mKqxPSDPBSX9PSlpPSwENT/Br/4+y5SzBQPHg8wDwBCDyxfPl9QW55lng+oD+LPAJxffl+gX6J/5F/2X/APIh8ALG8WbzBvYmmGH4Bvuh/EH6iWZW5DtEQ0dPTlTETeWU8FREyEPlH9RFHtlIDkN8/iU9A2L0gjtjX+8ngtVC3zAlVlg41sL34tJB4j3NRuvNfP4mqsJ/7yCxhYpeP1xCcGNdYlDjUAziXuLe4lziUONR41HjUuP6hAMzY9XkKjBDRqbJQh0nzk02w3joIuVITeVdatI5FVHSRVjYPuVEaFo6lUhXSsP15Cs8Q8ayxTrSPx/OSzUsU0WOw//jXukn1RrSMxFCSV8ET0tWykdyxHPmNPJrUDdU9tRExEXvQVhPSVeoz0KgxUAJT3/pIUpvxEOU1lJCRUh4T0mlTE99aSr6ykszxkt8RHAPb19v8IDxoBBlUGXyBb/p0ATl9gWy6vQK9Sqa5lpl/AWwC+X5ivqq+8r86v4F/yrwS/ADZvUG86v0y/Xr9wb4K/lLeolvOs9RzUGmz0EET0pZTsZ27i1/w0TGTU6zWJlVKN46bUhVLF1LSFU2KN83o8dybzlNQ7ViU0oVbt5AQ3bn2W01hNc2etWI3jNlil8xC81O4mNOTXV13UZDTGhCTzcADmQ/wn/iWmxY7FnsWWxb4yAcQ8hEvg1uILgO7FnvJLNZRDMC7yojTkZzyH/sNWMmUkVrUkLNTLVb3UbI80foW+kljM5B1U3WSchKOjU2XErIf+Iu/cNLHWBPRkUk1zJxT061HK9TOsJPRu7Icu8vJQNL00DCRnDCQnUA0EPETbV0/l89hO/WNdThKtI+E8l8biHJT3Tpor4Cqm4kWM9GpslIt8l6YyAauMn56V7sOE595NDg8AWwDmn/ifEq/07x6vUK8q/6RvAE791q9wr5KvlP+m/7j/yv8CfJT6bL/2/wgPGg8sDz4PYFAPQmHm9Y69xrIFTq22mo4jTx3TEVCtdASUZwi81PswdsJg7LfuvwDDdsK1kJyEE4SEmlRtwyZFVT1zsizPPsWOsuiMxEtKWL0zdFzHriJhNBS0c3AGIgyEdOpXrSPRgJzHnsWOxf4lZhVmFU5CzqDEz97N5s/wywYivGQ0lkoMNFj0JBDUFXQ0bXw0oRw812YlfiNU1N6MhJy2jIRcVJUzH1R1w+BlU8W0U0UklNQfUx3TWeHUB/5CaVKtcyq019pOkrDM1GFRXUMjUWrlo+UUlKcMlGhQvZOrKFDtRE+tc1oklL1WFORBTo3ETW3DZiTvaDbt3rOE9HHElI5NTUNBnmTvdu+I4x5D5OTHRDQBy6Tv/k8QU87v6O/KP9w/ABb/AE9C/6xnFk9Y/9L/ZE8gdk+IT5pPrE+WMvlcD9ZPAOhP+k8MXx5fKL8qX1RXPnLbIk6lc65OlTOZT2xl1PTU8VAVI4xRDXMrGlKNc3G01IvkBQx0bcocdDJTVcOuU71UVVT9xFRlc0hM1PRU1Kt+VuWjBYzEipTEBlFY3SQ8FzZzWCV0WK0kCVjFZNx04JwXlsWWxX4fgGgTts+Qy97P0B/6yY6yuNb8XEZXRTP7XHSVVlbd00RWhfRVhZRV/dRpVb20DBTLXNSJVNWDrTx01P5TBYRT5aOFVVPdVFNt0w10JNG8VNWS1ARGjCQK1ITMUbQ1NMzUUawkE1GFNFBqhZOT1CRFDJQIUOUEpvzUF091VCyUHvQkqlQkN76SCOT1TBUjDIT0JTG0RFU8lx7SkYSflp0g5hNkP3Y1nuXe0tSUP54/ALA/4u+sj+4/CE/ij0RPJk8A+I9KTzyfTp9gn8JJZp+QnwCin8RH5v/Qn+KfNF/unxivYCqvPDTTcG5VjtKcT10Tq1pQlVRR3dRRpYM3RVIVI3ykXz7TpNQ0VHXNU23DVlR1JDwkbFVabcP2DHSAVqWDB6TEm4xXdcMgWOXUfMR+BFTHljJJdMTroDZldiOcFwBuHabNbm+Ab5JvrG+ubW7SVa1ktHpMxVflY+Xkb2oGo1V1k6UEdEdV7SPRAVTU21CO0nx01D5UlhUTAlR1tFPNBEx0PZlTFTRcJMVSPXS0VEpWfKQMUgXTzpwkkJR0rUGsJANRNcRQxaOGWVAFtITECVAtY5PcJFsaT+0jgU4FZE51k5WVfIQ9pIQH7H9Wwi6JTUUUZFSCrJS7wBYSokI0NK4sjz6PcDs2ctBkhwRmhY7S3HyPlo+gj8KPnN8Azo/wjxKfzN/23wjvMp8s7wB+n1DvYu88727vmOsur7jv4Mrv3O/+nQavEP8KN07MtTSUBN1P7VSsdBhRUAUUdK/OBfYDUrU0Ui1jwVOkp44DtKf+owwUG1YqHYRWdQMo3GSr5K9+o2o8FGv8pD5cFBpYdQQAPG9uH2BrJg1etTa1br/AHxiyb6S3rgJ3V71UvLemwy1W/aMuVj1kVRWE5L9Y1lX2oyx0LlQdg/M8dCW1RHR4JMd2IgE0x3aiNYeUJDtUxP5R9bSkJKGBZMcegnPPlTM51CT1hU/9BE8NNOwkq881szimPDT+TO12D4IUbIQ5AlzUXezP/s1eNRbfKNt+NQQ+3Tay2FTXho9w34LfbC8Art/A36Iv7N/GLxiT9vPULwDeLyjvGj8sP4bvQDtGP1A/AGo5Xj0W/7A/wj/UP+Y/IP9kMvFecuI89z5iQFEdYw3YNBROUuVjQ8CGpW7/SIDz7gV+o1QFZMykkKT/El5iKrz3fjI19KQDsE5yiX3c9+ZiRez3xqPcZNsAZLd2tVZtRmVGtUZlPg9QDzBqD3QP/sOMBGdXLWSUBEHSpAfew7QHtnPkVDTMpJvwVA2DqlTd9Py0LM1UTXPtU030rKR2U9rFVFNFs+9S9WOxUmrN83dk9DlExPpRTcOrvFG1RFE1czBcxPA2nHSzUOVjdVB1pGwXkg+CdHwXxhNOvbRshHmC5HQopBemFY5zvBceAmpapGSKbISZTcWjpgTXBPYDxJS6BC9WhRYvKC9a0QBW1RZDTC9mL0h/kiE+fa4vALgv8i+Ef5Z/yH8COeYvEDMAXj9wPyKPNI++nX4/QI9qiYD2P5iPqo+8jwb1xpV+8062tWMZT0WzD1D9xFCqJRRRxaPWFGRMfPSDqGT33rOEpPuMpHCE9PGVU53DehTEBHxHTsI8Cqz0w5RESjy3pk3W9W5TVVhNEzO8RAvs9Oq8tAHVJF82tQYFTrVOvR4FJl1AXg0+X1hfalGmY+yUIaS0271WXdNtVlXTHFZWncPKVUWzf8SkNrwENfG8pKz8tFxUxfQUxKvkU83zpxzEaSzEMGrUVPI8xLVk9GlSncNTKlLNVCxksCxkcEz0rTJEFPFQzbO0RPRoWVCVRBS01E+1Y1mcxE3ahBRhTrWUXNR9pBQpHszHphoaRCRApGd+wxpc1J2kZKpN9VTMb95vEPBvAn9U157y3iR/Vi84fwCKL0TPVs9oz7p/jM+ez+B/AOp/xM9mj3CP8s8c3w7fQN8Akj9M3y7V3oW+j5jfqtmukzYURIJOnfNeT0VmDrVGXlKOUaX0PJXkpIpc9KuMUi1DuGT0GYT0sTb0BDVUzQPBVHWUxASN13xEYFYtxGSljAQHZuz0WlhNlKSUc1iV861RnJQnWM0EWHVT4wAEB86zpOf2siNQ3rO87wYFArZiyaTnDiPslCug9u02Aqm/DPdW8rfc5ImElEWZV92EdKSqVjW0tPQIpVYN5FVl5MwEEWSUzFq0VIrMVE1U9YRUFaNt0dxUllNFQ0tTzdOtDhzk0VKlU5T8VFeqDGQaBOTcFGScRBRRVgS0ElEt09VsFJUctFtYUC1DGFB1U7M0tDM5T5W0DEQjTpWkdMShUNSEm2CuFc4SAgzEI2p01FXchHqktJFNzQMhoZy/rr02EwTEwsy33r8QMCPuvwDLLlLm7AdOf2B/ADrPLB9+z1AfqnlWH4Afkh8ApB/Wzwg/Ut/cH+Yf+B9a34AcLx4viD+iP3wvhiVes06axWROxZOYT/32bhNQKgXkUe2EUs3TbvzXbgMKBOTM1KQ1HOdGYyzn1gKtTFz0+lUNw4NE9AliDFSPXO9u5RaicVgFQ1NHWF20tJT67JThxOcApu3e5dblzu225d7v8O8K/0hcpRz/RmJHNPe2opeMRCtDVtWEVS2UVXWzY/9WvUOLVM3TPqSkAKykjcQENIdTdZSk93ZS02lSlfQMZEr81ApSxWOjzlE1NNz3NmITxETTqPT3XjMEBAgMBJM8tBqQHA8uDT4zXCVMrZQkFCwCzBRYZAf283QHxmWGD5gLAM6T1L++D9AP4g/0D95f8F8AIh8Ub64faB8yb1xvvh/wfwD6f3xvRi9QLzov7G8uL/BvAPpvNH8efYYtht2eJQ7DxNSb4k89k4BQ7YTs9LWVUcWTOOykfQTnBpKbLVK9k+VSzaNSjEUENKtXVJXkVI2UVRUT96okNKN0lCpcpK1EpCKgXDSjkFazVDee81jVYxUtWPWT71dV89i8N9ZiAcWs78bvsD9iic41zj0O/WgO9ZajvDR5tIQzV7XTWFPgHkX2ki9WfbPgjKQ1kYSkRlyUAFU9pJykaXxcR97TUw3Ds1PFk1V4nPQ7xKQAjETD1KRZhZxHtlL8UT2kUc3T235RVaNBUT0DA1GKzXPF1ESF3EfWE7QkeLVPJZRPVaOBTs1zBQlOtfS0VDwcV0YFPgWuc6q8tGB0BIFEdJkExKIgXFeuvXZfiFN+AsqUX65fEADDvl/QW+7S6wRvBm8YbwDyr0RvFr8ovzq/TL92b+DPAKppXr/ozyJ/xL9uJYbVxr+A0L+yvxzPdt+I24aTXHQ3TIR39jLdT5WU/PQYrHQV2IyUTrT0hPzXxnUGwjTTcNYSVIxE81M1lgbCEQVERBuQNlIcJEQLj9XUsVj1dGzn1hJkWM2jPFVYhVMWdOTzFETalIcAjj12hZ4/kI+ij9Q/xo/Yg2w2o7w0aVc9AyNXzXML1VaNc4IEnxaVJuNE5FPwVA1UfPRtfPQtRJ9sVpWuQi5TRUPxUk2Uhrz0d1IVBISflpUegjJa3PTxxJS0UIVTdgQEqTjEn2bjTkVDYYR1TRgthDRXXkL+TAWvF6QGAlVo/OSIzOSdrKSmXF8Abl2mBYZVTkN0r4avmK+qqQC+r6D/sv8Ev1a/OG/a/wwPAGa/kL9CDyQPLg+gaw7PCM8Aog+EDy7PwA+6D/QPNs9Iw1omk06FI1dOtVMc3JQtEaTkpFAlk0CEz5bNWj4yp7R0/VIVU3C8zyTOzV5DVoXU7MRK3IRD1aQD0B6icAzfRkIxLIQNCiyE7fSE17w/Tt1+j3DbAMY1ht+Y257d9jW+39DT1oMtVhVDalZFFFZNRLwU0X783w7ltlJcXEQeVBqNdFPNc6VTxdQ876ZzalzkaXwUKrR07VEVhKK0RG98747lHlJnnHQp1qTk1E8NE1n0RNpOAB2kxO/2Q9zn3uq7MCZD/OcSlkKGDPfOEqok/1atPv0Abq9g/7pfrK+W9Zb/iE/C/wCsT/7/0E/iT/RPXg2evxATAAZfaA+qv2Rfdl/gDwoflF9Arl84f6JfXH9eddYyAzwfat4jUC1EUM1zZVFdkwv7UR2kUgX0VGeGFZ5zZVMVlFNFhBzknVR9NGFVjeS8HxbjdNTsVz2GCpbjWFWUWPUk/B/OcxyEAdIkJyYtLpJj2D4ldt1eL1i4j6rfvGS7V1WTmHx0JVjUhA+0J9bibMQnBvJLuFUV5FUdhCyU3jSUy5xULUNa/CfGQuBTtkXzllPls1pTFYMdKnRk4XQUpIQUZzw3fkOtUZVDnFG1Q2BcNCJKrJTllOSmdDdWkiiEPLU5tOS8nDRATgXzyIlNPWRURB4Ep97l/yIlqnxES7xEcPw0kSSkoSD0PwZPGE9K8V6SyzRPRk8AWE9qSY71lk9on6JPjJ/GTwCwn8Kf1J/mnzhfgr8Er/6dAEbFvl9Yr8pf5L+Or9BfUq9QrK8Wpf5djnNO3dRO9XSgLG8+bZYTnMfW4oxcZLiYbGfWwyzkE1SlxIxkSbVVRfPW5CRgViUj55bEJGxXLUPqvG/WMnNtWN2DUVglIydYlZMLAFitI+P0Z37VLi9AKwBGL1gvSn9Uf44tfn3m46x0LaisdFhWDWMHrHeec9KUZCTEd75iixzkTVRajXRULcPTUyUjl/R3YrbSHwSH7nNU5FdSLUPFGjy03CyPPo3/IpVQWrVTVZzkGFCtI7NshxI3EsB8j6aSUPSlnIe+chECjISzj23jjsyP3o/wjwQCmWZyzxyfLpUun0Cfck8AfJ9+n5ifcu80r5bvqO+67wDM734NLq9AX3IP1K+Wr8ivAPoPbP8+/2j/gv+k/0al9qWo1iMEt4ZzUHXkUA3jjIFRbWSUFTS/RrXeI3RksWbMxDdUNcRktEtVJZRatBRhzBTqVmVzjzR0EQnUZ+4VvtJxtLf2wsOwBIbT3GThDMf+bxBzDsUGz0AwfyLJNs9gf2px/yK19ASFicQER2zHttN8x4ZyCKbEFKVV1XS0FBGcZM5YrM++z4iwh1O9ZFP9I4UO5MTR7M/+xQ7jVDSPVmQ0UVFdtFG189Us16LGAlc8384zdISc/KQikU7tJGzXriITnIfGAgeqXOQs/ORUvPR5rPSVAhzkorTfxt/Y2y5F7t321QAO7RbvKO866T7vYOte71A/AIrvdD8G9WY/oD8C/xz/vj8A0D/iPwyvhv8wT8r5lv8gT0C6/3RPTk+AQ/5zRCVOfXSM7PcOEvFQPbQEB4ZifUgUB3ZjFATKLAd+grB8ZFk1RAem0m5VxQP3XATVgax0COQEjsQEB1hQ1XSEBy5TxGRGbFQeXFQB+gwUswD+tcYN7r/gD/IPEAQfHh8oHzofV+2ji7Duc21WLcNDVlUj81Xto6mndB9GMswsVH7cdD5G5HQAVN3UrBf+wkq8H6p2QoX8xErkFAzsRM2k7B++chIEJ65jUO2jR4ocJAhE1JMsLz4tDuI8EU1lJp6FnrILbC9+Jf4yFZQMNKak1K6cL64v4N8U8tFWItPkpNcE7/Yt/i0AFj8gOz4/WD8yj5Q/Vo9ojwB6j+w/Bk/wP6KPtI/ejxhLAH5PGJ8qnzyfdk9AT4qvrE9a9iNOXZPZT03jfDTUqxVRrQOxJNQ15BR8VBQHZrNSzbRS/SNSVLSV0czEV0QE4SxfViKjTVZdkylXRSS0VCCcBIlnZFeesmt0V7aTtLTxAmzE2hTPxgWuVdYPEM8iz6gsz/5f6Kiv1FR5zKQzrCxv5qIvVl3T4FwEkWp0tEZ8tACkxL5UzZS0dGdmo1Mtw7NTZcN4WrQUOxRUAFNVI8Osb6ZOAvtRRbQU1IC8lEEtUVUjA1G9g8Tsb8aDauz0eFTUAFTUgE4t04MFTmV2Ln+A01YlZsI4VU1d02Cs1IFclJmMJwB2f4hzln2+L7B7/t3uLwA/APJ/3M8+jwDfEt8k336PSN8AWt/0j2bfyI/aj6zfpt/I0wBWn0ifAu8U72afeJ+Cn5RPqi4DTs3ETq0ET620UNbdwxtRbaRRPbNQUoKN04QUB0bD5J9GY5RkehakFANVbQRVDXREZCOv1i1jN1jlo28c9H9YFiUDaFg9s0Bcr26lplUABhWmX7hfqq+8rw4f6K/C8WqOI1dNpFdVIyNX1SSFVr3Dghy3rgMsty4DVVJlpFRFJJQUbZQULVy/NG61bmIu9JTxUmW0zBRLdlIt8zicv55iftxkNTK8tPMMJLVQbQQcJKk43L8+c041xE4t8+gStER9THc+IgIczy7FLvMKFBSIpMSclCdWxYZ9jnUEnn22EsuMz759rs/of+LPALwf7s/gH/IfjN8WLygvOi8ATC8Glc7fyN9yL3wvni0+5QDu3+jfSu9c7/YvCD/yL5QUTf48NFVODXYGIhC8BKukUDX0US3z2KS0TrFSxZOzYLbqqVK98/+27JRyU8WT9VPtRFRqVVRVvcOSRLQ+Vi1jI8dWhTSE9yaiORz3rpOtWJ0jZFj1EzBkVAoKTKTrDLTX1F+Gr5irbmJgi/+d/7f/mUruQr1XfXPVoTREaaz0IYT0vlbWHYNsVs1zHNREzFVIrbQUBz6y8CQHznJcdGS1HoRk4rQ0pVO9RFNSzXMsXAeGc1JFQ2e0ZK0qtOTqUeUDrcxkb5CUB2ajpAdOU1BVVLwE1C1PLTNZT+UD3dQP5gVIFlM8d04zTPXklBQ+FB8AJh1+f5B7lnWmdYbPeB/SfwCcH8YfmG/SH7xv/h+gK9ZvAFAvoi+sLxZ/eC+KL0x/dn8AiH8CmRY/KD+6f+R/3i8Aj0Q6OfYDTlU+xpOUVMrUtFNnUZ22FmJhdASItOfaRkKnvOQZUxVjkVMsPfQ0BJ1UJaRVZbTUN0L+ssXURdz0K0BOEko89LN1WN3kNPRgWMWUWCoFAxE8pOfU9NJ0T0ZPAJirbvU2TX5Frv+YT3qRdrJbu1cNE5hXLRNafJSxD8xP3kUOErhV1URVKr0DJES03ky0nAxfHlW2JpKXUz3jWlN1kx8ajIThrOSkUlWEVF8GQlWcrLRglAQixLTkzLQhpYxXpoOcVw4TTzVktFQTQE5FZv6yZcxf3lXm4lUjFMRH9GRw7ASMNMQFoPxUqBRvJm1WH2gTVm1AXmWOH3hvys90v3aS74y3AM5vqL/6b8y/3r/wv0J/BM8AFs9Yf3J/TM9uzdZ/GI+Sz0Csz+5/oM/qf9zH5jIOhOQDgU6lVkaPWIvWo7Tn3qNitOS6hI+WjZbiS1UNE5XYDARhBPTpxI8GQkxU3IfG4nP8hFEElCcURAUAxNTjDJ8mn1hLPp9Qn2Bin2yfpk2WnS4S+lYtFBVWLfNYxJQIxJ/WnbZirYs0BE1UpZRUhUPTWASvFq/nMJRSDRNYfASTG1JlZIwEnkyn9qIhVFynpgKVZKRVtAQYZKQhtYSnThOUr8ayUCy0CxBS9sNMxTSkpCW0ZEvUrwJO4qHsr/6vEL8iv1xnThIB2kS/Xr9ov3q/hL+2v8C/AOpvnA++D6gPyg9Uz17PWM8AGh8kHx4fqH86P+TPjh+AH0CiH8wf9sUO36hTplNQPVQBUN2kXIQb8K4zVNdW1Vby1bhEVDVs1LHk5DdUSEXkhNdOAtaU1waTVi0DG45X9VMIWKVU5IdO4ilxzN+GUgX8hOEU5y7tAC7lDu8g7zLvTO92nzgz/tIVtww0iXxERdSEi++d5qYuQqdVnZSU1BGs5MxkxOfuUk7U7/7Sh1MNY2tKUy0DDmzU0VJNA6GWDPdm0xz3NjKPfFRRlVGN9FEl09VE9/7SV9RU/2bTTwVkTk0DJk6gBVSE/7alnvWm0iw8FFQKxBR5PBSUxP/W/+j/+vkATm8YDyoPTA8mXzhfcg9cXwCOD9gP6g+kX7ZfQB9SH+xfAN5fAG8Sb/RXtqPEH74fWG9A+s+Mb15lRm+Ya0fSHVxFpU41s5cEJ45TULWDjkQcJ0fSfVTXbtNU1MxEL6xWLeaicFW1ZFXl04OVVrWjCvQkkIwnBgJbbVgFM3xYzeNtWB1TW0ZYtYMeWP3T9zw0Ad/sJ/bfCDP2LTaVBj8Yk0KugsMkPy4/ODNG8rVUN6rOo1cdVFblNFZdNFY2NQPyVSXTpVXtlJQ/rH5z9JQ+VN3UVBVjxFDEN4bT1D9eYoVk1Ekc9CUMBHTNBE82AhIcR8aDajTURzRECGSklU911FBMR1ajXEfmcjwEBAu0p0ROlY5SMIxPZnOkpKXcpABjQLZFxkXGT9hP6k/8R0fSAd3klz4PIF8SrySvfl94XwDSD1Svfq+QrxpvNG8ub6ivAOqvxK/ur2gfmm9Ev3ZvgG/QYm+Mv261DoIhNJTiTrQd9ExEfDTUF1EFg7GaHEQ1HPR8UvVkBHSdNVL90+fkNFZTHUSshItbVCXT5UR3PtNsJKY1ViWjKxyEr1c19Ix0aWZ8f1bySOTUE1i1QwXxjCTY7HceNd4v8CvefUAWPf5/GI/6yV5D7HR53MRZM0SP9sIvVm1T4JTUzZFsJEZV3dS85L5U0pVzfoyHfsNT3eOzU9qd43ishDtTRXMAU0bl08NSpfPLiC7DUV3UqiT0ftS0QSz0ADz0xLQEnw6zT9WTd08NU/4WdPSATr0kTp1GRpWe9ah2RY71ZvNNRXNgpESBAvykmISfvk2mn/jzfvXGnwDYn+qRxiP8nwav8O9KX2yvAG6vmK+KX1z/Br/Yr/qvjP8Ajv+Y/6r5br0ev3C/mr8cD0AuD2C/Sg90BwbjdAQ1tL8sxr3G8thR5XNMpNfuvbL2MukEx+bi9lP1w3+1VC3kVbWTklUNUx5oTIQ7wM5iLeTEsVe140s3WPXDb1zHVso8dMcAFvOExxY9vn2uz+BzDj/Yz6jyz9QftpKipBRpzHQgFVe989Q81IA016ZzRNcqViNVfcRUXURUhXSsNLEudN+G1ZZyLlMFg/FZUn3U5DR2UnUzOLTf1A4j9IQy1LTxJES1UDSF1DREOMQk+E+F1ATnVr4yY051M+jslH2ER6K2kgI070blNkJoZOSFEkSUnGTnVvKwdO+un8CTAJ7vsO/imRZd5u/IP9o/FP8A/j9Y/yJPTP8uT6j/yv/U/wB2T9j/kk+sT/b/OG+yaV4PwHAPWg8sXxZdrmU+AlVOtt2TGk8FQxBQ3cOjzVDVEz9RhcS81E5SVrVDhFLdk4r8tKcEdGv9UgVDcJzU81OFhlI+AgVE10aTVhXjxTzEA0tXXdPjcC4dPpKDcJYyAWckZDMQdoNcH47PgB+iEUBubaYfuB/KH7Rn9rK97B+0rrOMFL5cdGpW5XMcGvRkzAwUflUldDQvboNmjIQeVK00DMSlU/UUaGwvfiUmY1J9MypSfYOr7FH1s63khG/shDFZUc1UhFSzULVTZ8QkNSj01NQslFxP5ZTsL4j+JQ4ThAVM7XZ2U2Q0PiQsNxaSiDw3FpKoTD9ePwBwP4IxjjWOP6A/sj+8P+Y/APgzxo/4PxJP/I8OnyCfMp8ARJ/eTa5PiE/qT4Sf7v+YnwCikR5fQA/qn/yfBq3+TQ4zqU5tXt6zUIVkUFXEUUi11k7jjCSIrF9OUhlUdGuRUwWjFUQknVQNo7MpVX3UXNQ+VnWDx61WDdNsV62EV33jSq1YBaN1WH0zemTEXRFY3bQ0Z3aC5wQljG9ebwCQGwZlhm+YY+bPsG+SsRbCU7tXXeSstFiUtA/kZ1jeo/Rn1iK4Vd2kVYWTlSRc1N4kdJwkfz7TU9a1U5dTDdNc9AQfU4qNc+F8JKNkf3Z1RoKeqqQkYIx0IdzU5OTUpaikd25zxCTY3CQ4BOS+JgzkQE59NsYCZeR/7nWqxgIltIRL7IRwBDSMgkzkoCSPNo9Ij3ox/lLLAIQ3do1+j5CPqo+M376PsN8A4ok2T/CPSp8E7xbvoJ+SnwA0717vcO+C71Tv/v9AXxKvYNzvRl/A7wL5niIOTn2zq4FOBbRPLWRQvVPNVKR1fHT9lHRzdHSMZPegHtOcp45yq6/9VFV909aG5FRhVt0E3K/urdb6VW1YjSMoWOWDAFht1ACUFz61Pr+QG5YfaL+ab5S/2J6/sLt+MvpWfTOqVoqNI1jctAjcv+69/lKLVkQkTVQVtFRdA9Mcx1Ie0losz8bilYQkVpylLVIdA9xRHXOcZM92xap2gpekdFfMJBi0dLQQnM+uxQZj5NRQbIQjMBY1BA41XiIj5M/2zR5zDN8e30Aw30LRbo9Y32rRNjLldN8Alt9wL4IvxNfOU0zv7t3u3wDYL+ov/C92nwg/qp+8ny4/AJDvYj90P2Za8+/N788/uT+YG/8t9r4yWU9lFq7C8A1QHQOMUS0WxlNk/+7yVbgcFDU0xLGM9DXsBFHBnP+u9R6zVuWDkERkCwhYhSNb/Kfe//D7HmIB3ARnDg8gDzIJ/kVObV4NqGYPUFu+wrVEBIlMBEdonA+uBbZSB9Skp1W1wxNaVaUUxATM3A++s/QHqm5TU/1UUz0DDhQU0cZcdJNStbQsH05Sj1HaPVNRlHQTUb3D1VBSvcOVZB9mQ0+dpE/9xA1OXSMmTuUbox+VVNQUVSx8NFTENHnk1JDcHwDuFXYT/B9OhbbFRtUmLXaFBGbVPlLhTC9eL0h/Wn+83wDOL5B/4t+cf8Z/UJ9SP/x/AI4/CI8ajyyPPo84P8I/jI+gxu+Yj6qPNKc+UiF0ZU5MXRRcZFlQrXRE9I10pIsbUlXzfYynhvNUxMxmRMQ3U8WkHMQ3VKUjm8NUfaNwVa2ErFSDhVbdYwo0BKNP/abeYmotWD1zRljVtFil5FRUAd8EV+5NXrUuD0ADHl1uv6BAX1JfZF92VT5zVj1zlm1WxYNFVu1j8lWdX7SvXP5CfAzEPlS1FFRaTYPEHMSHU7XDSuxfqr7ChXz0STQUDByUzagcby5txoKFXBRHbBQIwnzElVxvbmXuFf5CPE2IlWauFX5CC5xvrm0eoqEExG9+grnkZwYvONP+bzArAB59Nn0+fyjPan9Mz65/AI8Ags+Uz6bPaI9ij9zPTo+w7wDyf+R/Vo8o34KPbN9+39iLXGbfyI/CNU799E41FLVPBUN+RGQXUUWUUWg99ByffkKbHBTlUoW0GVPltNxUWVQtdFyXvvJbHFZFo6VWNcMrNKSrr1dNFFgVc2eslHzVWFXzbayUPMREFVgKXQPzzPTa/EfuTwBT5p+A+J8qXzRXLq8Q/2LhrmNXsqUjM1yn7mKCVh2jMWqcROCMpJOEREZV1USm1AS+VN3U5AQtXJTwtESX/sJ45FQ7U40TANIk5MPcp95iOvzU/VFqdfRRPQN+RBRAUbUUslQUxBy3TmI4UKUkT9oVc3eEFP5OXQODTkZFowVOjQRctx4DTK0WKKYVfhO8ZGAkdIFE1DsAAE7jpLfWZba13mUOLfZv6L8A+r8EzzbPCB9Czywfnn9wzwBiH3QfVh+YH/rPpB+2H6AfANIfBC/Gz3CPqt9ML67fYNvApj1e1R4DxN/W3RbyP1EqTWPY1PROHOSEBO8W71IQAVOdprbSBYxEkUTvVFblprNXPZRYFfNvdOdMbuUmQkBYNUTERPU8NADjQObt9k8IW9btDq02XyivVPI57mKiBKRprDQgZOQt0ZxEgFbtMy9U9x41mk6TVfVT8VSltMRUbcakpC5UTUSU/96SLlMUdaTcpLUEZHjE/9b1JkO1UfVTMQy081BFlFBQnfQEDxYNZgNOTWPo3ASJfXy33jIBjGdWDU5iaApEVIhctJx8B85ttr2mDwC4D8oP3A8Wzxgf6l8kHzYfAOgfih9Ebz5vaG/6H3RvLi8AYNseL5hvgm/Mb+ZvGHtmL6BALzJ/VH9+Lf6DTqUzHhVPBUMS5NSnBJTr8JaSC9pRrfNQvPwrkJ5zrEXFUgVDcgQ/Fj3ekj5WCn2jx1TkS6Q3Rj1+sls4tDbznJQKbDTpVw1z1AAErwalvu+wP8I/1D/uP/g/rApPpDS+VqWzbFTkG4VWnTRV3fRET1ZFnjJcWqSkHqyk4lNN5FNFVGyER94y8VIl47NSbeRtUoWjKlKls+xRvVPFrfykb8RP1kW+omdQWj1zKSS0108Vc1g8tFHZBF8WVYbyHVx1TEUGCo5zTZXjQ0RX3qNUVy6yAahkX3ZfiF+aWa5Vrl/AWwA246yn9l/IrwJv7K/uQwR/AFZtXm84v0q//G9Wvygv+m8AlL+Wv6i/yr/sv1bfQH8iz2hkfxbN7vNOVXNVTuUjaxpPJbMQxJTJUOWzK2RRLVRR3TNh5CfGfZoeA1Klk5FTjeSE9J1VVFXkVY0EVWU0VuVDq8hW1SRXvVPtPDRMtozkdVi9k3dY1aNbJVglszBMj+aC0qzvnj+AiI+qMWaNro/Aj6rZpvK7qVd1BHzUWdw0EWzUwFAEnxaV5tPcxCR09N48lDGcPJ9OneYiWlONdGyUS+FSleOjfJ/mIuqUl1Tmk6SUIfT05Pz0pcSUM2lQhZTsRNNPHeQcBC2+5JRATnXzzkRX/p1Q7vNcpBugvpJHJLRwhAQFjGQEoDyvTq9gr3KhpvJBy5xflq2+Va6thpLq3K8Apv/gr/KvdL9Wb+j/Eg8kDwA2D+i/+r9Mx14PQA9yD4QPAEYPsGu2DVZ/QM8azyQftkKrDk69dE69U130RDcJUFX0vJVR/USUxw7zfBcWhpK6UuVDGGyUw8/FlLVVVQPYHDRhVlWEVlr9Q2681OtX5SNKDNdahpJ6dDRVWOVDKCTUAwBYrSRs1w6DhNdW82TfAI6FzuN8347foN+y38TX1pO2XNQOV4WTqlaFk1qtVr2TB1ZVA7gclG6kBOfmkuAU5wfzVIUjDy1U1TPTU9VTljznDvKpHEzv1pNSbTRSVdPcimwUnqSUYYTvluW+klcq5EQYhMS03JQ5vOceo1lOlVa+cmVNpZMRBKcq1lIGXFQlvPRLBP8W/xQo+97ivaSkwWynTv2mXQCOr6Cvkv98T45PyP/6rwS/ANZP6E/6Twxfzg/Aax5fsA8AUl90XyZfqA+CX5wPfnobH0DtX/dUfnV+dT4VfiKBTB8abpNQDaOOUSU03HV8H7SOFYaSGmyUsVMlhFQEfSTUxEu8H84dToUe1fYVUmbyc/wXnsIqPIQHPIQB52zXbiW+cnMgTt+Yg5aFQFYvGHN2LX4vaHu+crU8dBWJDHRFvCT6xCTDIAYiUVjMLx7j/HQRHJTO1MSViyTkToxkEQw3vpKXaVMVhGSUDmyU0VL1A4GVPDcOk0w39sJbMF5yUVaslBNRNePVzJSXfDdYplKLOKZSOE/1NE7lg4MiTiX2t+O8P849ZlJUCtxUeSS0kPQ/Lv029RZFAG6vYPtOTVZPaE96T2Sfpk8AuE/KScZPQF/y/8yfZl+4XwCCv8Rfhl+YXyKv/J9mr3ivwCqv/F82z7iv2qleciFOZu0zrE5VhJQ0WVDdlFVQffONjMQavMRxXGdqnhNSzeRSTfM2U2XzUbP0dItgZvLD/CVV3aQpVUUU5NQMbNSQvG/2FbZecnFYjaNEWPXDHgr0FPpsdN9c10bdXiVe3QAmdVbVXiVuLXYlZn9AwxZDpHx3XoKHjH8WM1alNFYaVWPyhLSlVcUkxH/Weq0+LOQCVI2jxPR0h4z8d8biEFM91BSHDhJJBkw0DFJd9GwUS2A+j1CLqgYiSKTkCpTklZQ0GUB8j46NzjXm5UbT7DQsvI8UzoVecqHsNKwER/aNRv0ADp8gnzKfRJ9Wn0Dvep9k7wCWn7ifmu/Un6bv0O+Sr/TvAN7v+O8C+Q4dBv8wrwL/XP+AJvXGr+iv4qkObf6lxtNOYh0zmhS3lhMk1LNRVbSlUlXDfTy/HnNShbM1NOzFhGRXbLTjVMWz4yAqXoL3pGSBpHQIlLdmM21YLUNmWO0zfFg9wyFv5GTrEH4FbhNXFSYedQQGfQYiyPy/BsUedWYvUH9oYn8sFx5yrNQEeFdts4szVy1D5nzPjsVH0qdWnGRIVQ0kVcWzvlQEYX68z97T1MdWwj1TJROV/1RkwjQEhfzPVsLNTBTXZjJBUcXEbDTEdDSRhWSEQ9Am8ghM3+bCgCVObQROpSQU5Dp8347dBL5zJOSBdPRTIJbDvN/ujQAeTe7fAO8a7yznLu9Q7yo/AHTvdu+I79rvhD+WP6g/uj8AFP8+r1Cvev/8Py7/OFs+/QDOPyhPOkmm/7D/QvGuA5xELTVk1OJOLYRPlRT8/2qWg1JlQ4RsZIpS7fTZUvVkFIRVU2VD1FOqpXRUrXRVVWOSrMQe1lwUplZVwy0sFK9XymVDJOxkZ6y3noJhWKqFQznUZBOkBPGctNoFVy0zywQX1gXuEwTH5sIQC8/VBkZ9vuLAHB8mFRbSUb48H2bTfATRjMSCtGQrLla94+CkZJF8HwazWnS0bdx0LlSNVFMtw0RjsG5CeLwffnNUtHYEVK06TLT+UVXEUT0kUaK940AEJ35zZIR4ZIQ4tlSE90/lI3dPrQROUi3Dg0QnLgJ8NDQr/CQNAfQk/UydhnaDfC+OL0CgI+aN/oW+Jc4DNDTL1C8A5i/4Lwo5Lj8Ajzo/JI9ePwBwP7LvXI9+j5CPak+cj25PADhPyo8cT/aP6I8Cn7SPPv0glk+4+z71zvV+U05VFGTUbRIsJKVQJRM/UQ2TgdjsR9YVLgJDsAZVjgL8tDS1HFT0nGR9VLXzBaw0V44CHFaVxFbFs05Q3Ad+VZYFLnNYLcNjTKRrPFi18xWktOtXxXQA1AdH0uuwrl3GVcZfwAOGpYAGFW6z9Ff2VRZlJh3+EqHC1ARoLGceUzxnboIwVrQtBKzEflwEN1WNVFQUbWamsmt0tC2EZ5bDJFRbaFPFsy5TbYRS5US1UpVkUv3zOFINg/upUW1kFNRu/BQxBATzRVCNZFC1ZPxnRoNPXXRpT9V0HHRjRCToTdVkMDR/RnU+U7REPk0FtAw0AYVsf35/kH/CKa5/wH/SfwAMPxY/4M8ajwTfRo1OjzjfAErfXN9u3/CPSp+U35bfqNsAft8gn9LfvN+O/3Cfgp9kn2S29eZjThVU7PQaT22DERC0n8aV/lJh/Ef+Rf7yk6hSrQSMtHP8nxbDVarFI7ZkZEBsBMhMZFBStATSPK8uUnd8VFmUBFMvWG0EZFTnDBTTfK8A1gWOErOgpqW+VXb1Xv3Gr6DYr+qp5qX+rfYSDvRVVpaNA2xW7cMbLLdugoBRVb1ERLceYpwsBFycFKUerBTibL9OU1ONVFKq7VOjDFRn/EQq7JTsUKy/vr2W5QazUF3jKQR0Udfsv/69LlJntMQdZCdQRnU2IzTPRvKIDMSgPMQBqKQnZs94z8ohlsWWza7FAK7PwM/az7wf9s8Q3yLf3N8AFi8oLzovTC8O79jfgi9sLwBWnwBPmi+MLz6fADs270DvWFLvXOfWQg5OZXROpcNbl08tU1dQbYRQ3ZSVUYXkUi1jctyXzmKN2tyUzLRkNlP9U7FTpqXDN1St9FS0S1xk2K1V5UNjVr1jCrxUkEqUVApspFtsV/5ScQxEVVFkVCdsVPr8VOGkpwCGpYalnlV2/Xb11l2GpaZzQKz3/lX+Veal5qUuUrckZK2IdKRHV+2UVv1DqlrURFoctPJVbbRV3USqVGQRbGTMVLSLXLRNtVTtow9EBMJTLTOFrVO940pT/fMMtDTRNVItM5W0ZFZSDRScNFXNlASOrORRxLQT7GSr1VDVk5WU5FX0ZBhNUJ0DkU8NFMwEnKyUayJOzROr7BRPTU12qP4FVjNshDDMJFRc5HkCbISQLBdexT4VThVOFZ59Ar7iynQfps2OFd5/yM+yHwDcH7ZvyG/yH+Qv/m8QfyJ/AAQ/Jn/oL0I5Xn/4L0J/nH8Avi+wf/LfJD9e7xiLlpWeQtMhTo0EhOSarFRZUAadQ/FQnTSk5KOwNrPcl5LW4pOkN6YSNbQ/1uLjTVR983BVDYTcNIPkP7BG9f41TqWGMmpY9eNGTVgtox5YlXTspN9URwBm/3j7nq1uT6DzrvWu/aZNYOaldqK7QA5TbJQzV/Xjk+ZWTcQkpEXkR3aip7T0T2ZCviwEfFQtoz6mPAT+UyVePjJJfLQOVASljISFXFRJvOQKhARRzGxfflXWcsSU5IXUtIVG3LQIpF+2XX6DjBQ6gpRkCtxf7l8AY07FnkKhABRvTh84b0pvXG+OH6Afkm8AfL+ub6C/4m/sb9a/6L/6vwDkf0Z/CM/qf9x/Zs9Iz2p/AFTPhn+gf0LPDI8+PS6FHgNavFTiXDThT33zgLQEJRiEVLVkh/7yfLznRoOqjITlbART3OTUVARYpVRVw+Sshz4DVvXjploEBCvM9K9XVcMkHETRZ+SPHvV+U1iNk+5XAKXkTEcenWZTPJ8+lU5Fdk9YiEt2n2DvuK7k9HhE5K015PToVp0DgQz0MGoM9OC8hJPUNEhVvVOrAlV988AcVH88BC6tVG0D81Od07YUpHmpUxUUlIQBdNTEdASHtlzUOlL1k/5RzfRRtC3UnARBZKQEUWUUULa1Q4dQBUM6UC2ET1aFM3pPveRPbQOD5ARTCE7lplYSPVy0AVS0SAsQ1lVmg001BFy0geSvAD4fCL8avyy/Pr1WvV6/cLsAdr+Yv3oPjA/GvzDPwg/UDwA2z3DPKs+8z+4PCB/qD0QfgM7PGM9yHxwf7s/AHyqPThDV9ESH3oNc9Bo811bzTNdsljVuMndSfdNIUlXjoxBSJfZm82SkNCT077Y01KhQZRNkUEWTIFacVLhPzRMVlCSVZDRpF0SFDGQgRASlTCXzay9MjSRLfdMoS40krUq1Q0dKVbRJ3TNzlUn95Em1VEhlJAw0tFVHzTRHjeRGDVRGndNrJkYFBEWFs2tFPVS1RUWEREWTQEQ9U+xVQ4WkQ62kQx3UQiXzq49CraRChbRBtUPHtUEFVEGl8/FB1SRCmj1TbIQ0r0JVtLw0DG1DBUMqQ51DQUNNhK1DfdNoQ80TdXw0gq1DPVOMQ42Tntw0qllDrdTsNLlDxeRD/fRFQy3kQxUETEfu00NVtJRkR3by4/Q06HxPjgNDBGUU/DT1pEcug6RPtkXOTUI+kgBcNOtAtkW2Uvz8TwgOXyBb/uNENVYeX1BbnvMEZFe+40RlVg</prop>
			</obj>
			<obj name="Protocol" class="HTCProtocol" version="1">
				<prop name="Created">2013-11-14T16:20:08.603</prop>
				<prop name="LastModified">2013-11-14T17:13:08.224</prop>
				<obj name="Programs" class="HTCRunProgramList" version="5">
					<list name="emlist" count="3">
						<obj name="item" class="HTCRunProgram" version="1">
							<prop name="name">pre-incubation</prop>
							<prop name="Cycles">1</prop>
							<prop name="AnalysisMode">None</prop>
							<obj name="Segments" class="TEMRunSegmentList" version="1">
								<list name="emlist" count="1">
									<obj name="item" class="HTCRunSegment" version="2">
										<prop name="Hold">600</prop>
										<prop name="Slope">4.8</prop>
										<prop name="StepDelay">0</prop>
										<prop name="StepSize">0</prop>
										<prop name="Target">95</prop>
										<prop name="Target2">0</prop>
										<prop name="AcquisitionMode">0</prop>
										<prop name="AcqPerDegree">5</prop>
									</obj>
								</list>
							</obj>
						</obj>
						<obj name="item" class="HTCRunProgram" version="1">
							<prop name="name">amplification</prop>
							<prop name="Cycles">50</prop>
							<prop name="AnalysisMode">Quantification</prop>
							<obj name="Segments" class="TEMRunSegmentList" version="1">
								<list name="emlist" count="3">
									<obj name="item" class="HTCRunSegment" version="2">
										<prop name="Hold">10</prop>
										<prop name="Slope">4.8</prop>
										<prop name="StepDelay">0</prop>
										<prop name="StepSize">0</prop>
										<prop name="Target">95</prop>
										<prop name="Target2">0</prop>
										<prop name="AcquisitionMode">0</prop>
										<prop name="AcqPerDegree">5</prop>
									</obj>
									<obj name="item" class="HTCRunSegment" version="2">
										<prop name="Hold">30</prop>
										<prop name="Slope">2.5</prop>
										<prop name="StepDelay">0</prop>
										<prop name="StepSize">0</prop>
										<prop name="Target">60</prop>
										<prop name="Target2">0</prop>
										<prop name="AcquisitionMode">1</prop>
										<prop name="AcqPerDegree">5</prop>
									</obj>
									<obj name="item" class="HTCRunSegment" version="2">
										<prop name="Hold">1</prop>
										<prop name="Slope">4.8</prop>
										<prop name="StepDelay">0</prop>
										<prop name="StepSize">0</prop>
										<prop name="Target">72</prop>
										<prop name="Target2">0</prop>
										<prop name="AcquisitionMode">0</prop>
										<prop name="AcqPerDegree">5</prop>
									</obj>
								</list>
							</obj>
						</obj>
						<obj name="item" class="HTCRunProgram" version="1">
							<prop name="name">cooling</prop>
							<prop name="Cycles">1</prop>
							<prop name="AnalysisMode">None</prop>
							<obj name="Segments" class="TEMRunSegmentList" version="1">
								<list name="emlist" count="1">
									<obj name="item" class="HTCRunSegment" version="2">
										<prop name="Hold">30</prop>
										<prop name="Slope">2.5</prop>
										<prop name="StepDelay">0</prop>
										<prop name="StepSize">0</prop>
										<prop name="Target">40</prop>
										<prop name="Target2">0</prop>
										<prop name="AcquisitionMode">0</prop>
										<prop name="AcqPerDegree">5</prop>
									</obj>
								</list>
							</obj>
						</obj>
					</list>
					<list name="AnalysisModes" count="4">
						<item>None</item>
						<item>Quantification</item>
						<item>Melting Curves</item>
						<item>Color Compensation</item>
					</list>
					<prop name="ChannelCount">1</prop>
					<prop name="InstrumentSubclass">HTC_VER_10</prop>
					<obj name="Container" class="HTCBlockType" version="1">
						<prop name="Id">bt384TC5</prop>
						<prop name="RowCount">16</prop>
						<prop name="ColCount">24</prop>
						<prop name="OvershootDnDelay">0</prop>
						<prop name="OvershootUpDelay">2</prop>
						<prop name="RampRateMaxDn">2.5</prop>
						<prop name="RampRateMaxUp">4.8</prop>
						<prop name="ReactionVolMin">3</prop>
						<prop name="ReactionVolMax">20</prop>
						<prop name="ReactionVolDefault">20</prop>
						<prop name="HorVertCrosstalkCoefficient">0.0008</prop>
						<prop name="DiagCrosstalkCoefficent">0.0004</prop>
					</obj>
					<prop name="MaxPositionsToSeek">384</prop>
					<obj name="DetectionFormats" class="DetectionFormats" version="2">
						<list name="emlist" count="1">
							<obj name="item" class="HTCDetectionFormat" version="1">
								<list name="emlist" count="1">
									<obj name="item" class="HTCChannel" version="2">
										<prop name="name">FAM</prop>
										<prop name="Active">1</prop>
										<prop name="EmissionWL">510</prop>
										<prop name="ExcitationWL">465</prop>
										<prop name="IntgrTime">250</prop>
										<prop name="MaxIntgrTime">2000</prop>
										<prop name="MeltFactor">1</prop>
										<prop name="QuantFactor">10</prop>
									</obj>
								</list>
								<prop name="name">Mono Color Hydrolysis Probe / UPL Probe</prop>
								<prop name="Active">1</prop>
								<prop name="DefChannelNdx">0</prop>
								<prop name="DenominatorNdx">-1</prop>
								<prop name="ReadOnly">0</prop>
								<list name="EmissionWLAvail" count="6">
									<item>488</item>
									<item>510</item>
									<item>580</item>
									<item>610</item>
									<item>640</item>
									<item>660</item>
								</list>
								<list name="ExcitationWLAvail" count="5">
									<item>440</item>
									<item>465</item>
									<item>498</item>
									<item>533</item>
									<item>618</item>
								</list>
								<prop name="MeasuringMode">hmmDynamic</prop>
							</obj>
						</list>
						<prop name="DefFormatName">Mono Color Hydrolysis Probe / UPL Probe</prop>
					</obj>
					<list name="AcquisitionModes" count="4">
						<item>None</item>
						<item>Single</item>
						<item>Continuous</item>
						<item>Step</item>
					</list>
					<prop name="SeekTemp">30</prop>
					<prop name="SampleVolume">10</prop>
					<prop name="PlateID">01602310</prop>
				</obj>
			</obj>
			<prop name="CompletedProgramNo">4</prop>
			<prop name="StopPoint">3</prop>
			<prop name="CarouselConstMoved">0</prop>
		</obj>
		<obj name="AnlsAndSampleInfo" class="AnlsAndSampleInfo" version="1">
			<obj name="AnlsPropTypes" class="PropertyTypeList" version="1">
				<list name="emlist" count="3">
					<obj name="item" class="SamplePropType" version="1">
						<prop name="name">Units</prop>
						<prop name="PropClass">QuantUnitsProp</prop>
						<prop name="IsChannelProperty">0</prop>
						<prop name="SelectorOrder">0</prop>
						<prop name="ShowInSelector">0</prop>
						<prop name="ShowInTable">0</prop>
						<prop name="TableOrder">0</prop>
					</obj>
					<obj name="item" class="SamplePropType" version="1">
						<prop name="name">ExtRef</prop>
						<prop name="PropClass">RQExtRefProp</prop>
						<prop name="IsChannelProperty">0</prop>
						<prop name="SelectorOrder">0</prop>
						<prop name="ShowInSelector">0</prop>
						<prop name="ShowInTable">0</prop>
						<prop name="TableOrder">0</prop>
					</obj>
					<obj name="item" class="SamplePropType" version="1">
						<prop name="name">Endpt External Experiment</prop>
						<prop name="PropClass">EndptGenoExtExp</prop>
						<prop name="IsChannelProperty">0</prop>
						<prop name="SelectorOrder">0</prop>
						<prop name="ShowInSelector">0</prop>
						<prop name="ShowInTable">0</prop>
						<prop name="TableOrder">0</prop>
					</obj>
				</list>
			</obj>
			<obj name="SamplePropTypes" class="PropertyTypeList" version="1">
				<list name="emlist" count="26">
					<obj name="item" class="SamplePosPropType" version="1">
						<prop name="name">Position</prop>
						<prop name="PropClass">GenSampleEditPosition</prop>
						<prop name="AnalysisClass">General</prop>
						<prop name="IsChannelProperty">0</prop>
						<prop name="SelectorOrder">0</prop>
						<prop name="ShowInSelector">0</prop>
						<prop name="ShowInTable">1</prop>
						<prop name="TableOrder">0</prop>
					</obj>
					<obj name="item" class="SamplePropType" version="1">
						<prop name="name">Color</prop>
						<prop name="PropClass">SamplePrefColor</prop>
						<prop name="AnalysisClass">General</prop>
						<prop name="IsChannelProperty">0</prop>
						<prop name="SelectorOrder">1</prop>
						<prop name="ShowInSelector">0</prop>
						<prop name="ShowInTable">1</prop>
						<prop name="TableOrder">1</prop>
					</obj>
					<obj name="item" class="SamplePropType" version="1">
						<prop name="name">Replicate of</prop>
						<prop name="PropClass">GenSampleEditReplicate</prop>
						<prop name="AnalysisClass">General</prop>
						<prop name="IsChannelProperty">0</prop>
						<prop name="SelectorOrder">2</prop>
						<prop name="ShowInSelector">0</prop>
						<prop name="ShowInTable">1</prop>
						<prop name="TableOrder">2</prop>
					</obj>
					<obj name="item" class="SamplePropType" version="1">
						<prop name="name">Sample Name</prop>
						<prop name="PropClass">GenSampleEditName</prop>
						<prop name="AnalysisClass">General</prop>
						<prop name="IsChannelProperty">0</prop>
						<prop name="SelectorOrder">3</prop>
						<prop name="ShowInSelector">1</prop>
						<prop name="ShowInTable">1</prop>
						<prop name="TableOrder">3</prop>
					</obj>
					<obj name="item" class="SamplePropType" version="1">
						<prop name="name">Subsets</prop>
						<prop name="PropClass">GenSampleEditSubset</prop>
						<prop name="AnalysisClass">General</prop>
						<prop name="IsChannelProperty">0</prop>
						<prop name="SelectorOrder">4</prop>
						<prop name="ShowInSelector">0</prop>
						<prop name="ShowInTable">0</prop>
						<prop name="TableOrder">4</prop>
					</obj>
					<obj name="item" class="SamplePropType" version="1">
						<prop name="name">Notes</prop>
						<prop name="PropClass">GenSampleEditNotes</prop>
						<prop name="AnalysisClass">General</prop>
						<prop name="IsChannelProperty">0</prop>
						<prop name="SelectorOrder">5</prop>
						<prop name="ShowInSelector">0</prop>
						<prop name="ShowInTable">0</prop>
						<prop name="TableOrder">5</prop>
					</obj>
					<obj name="item" class="SamplePropType" version="1">
						<prop name="name">Sample ID</prop>
						<prop name="PropClass">HTCSampleID</prop>
						<prop name="AnalysisClass">General</prop>
						<prop name="IsChannelProperty">0</prop>
						<prop name="SelectorOrder">6</prop>
						<prop name="ShowInSelector">0</prop>
						<prop name="ShowInTable">0</prop>
						<prop name="TableOrder">6</prop>
					</obj>
					<obj name="item" class="SamplePropType" version="1">
						<prop name="name">Sample Prep Notes</prop>
						<prop name="PropClass">HTCSamplePrepNotes</prop>
						<prop name="AnalysisClass">General</prop>
						<prop name="IsChannelProperty">0</prop>
						<prop name="SelectorOrder">7</prop>
						<prop name="ShowInSelector">0</prop>
						<prop name="ShowInTable">0</prop>
						<prop name="TableOrder">7</prop>
					</obj>
					<obj name="item" class="SamplePrefWidthType" version="1">
						<prop name="name">Width</prop>
						<prop name="PropClass">SamplePrefWidth</prop>
						<prop name="AnalysisClass">Sample preferences</prop>
						<prop name="IsChannelProperty">0</prop>
						<prop name="SelectorOrder">8</prop>
						<prop name="ShowInSelector">0</prop>
						<prop name="ShowInTable">0</prop>
						<prop name="TableOrder">8</prop>
					</obj>
					<obj name="item" class="SamplePrefLineStyleType" version="1">
						<prop name="name">Line Style</prop>
						<prop name="PropClass">SamplePrefLineStyle</prop>
						<prop name="AnalysisClass">Sample preferences</prop>
						<prop name="IsChannelProperty">0</prop>
						<prop name="SelectorOrder">9</prop>
						<prop name="ShowInSelector">0</prop>
						<prop name="ShowInTable">0</prop>
						<prop name="TableOrder">9</prop>
					</obj>
					<obj name="item" class="SamplePrefPointStyleType" version="1">
						<prop name="name">Point Style</prop>
						<prop name="PropClass">SamplePrefPointStyle</prop>
						<prop name="AnalysisClass">Sample preferences</prop>
						<prop name="IsChannelProperty">0</prop>
						<prop name="SelectorOrder">10</prop>
						<prop name="ShowInSelector">0</prop>
						<prop name="ShowInTable">0</prop>
						<prop name="TableOrder">10</prop>
					</obj>
					<obj name="item" class="SamplePropType" version="1">
						<prop name="name">Dominant Channel</prop>
						<prop name="PropClass">DominantChannelProp</prop>
						<prop name="AnalysisClass">Color Compensation Analysis</prop>
						<prop name="IsChannelProperty">0</prop>
						<prop name="SelectorOrder">11</prop>
						<prop name="ShowInSelector">0</prop>
						<prop name="ShowInTable">0</prop>
						<prop name="TableOrder">11</prop>
					</obj>
					<obj name="item" class="EndPtSampleTypePropertyType" version="1">
						<prop name="name">EndPt Sample Type</prop>
						<prop name="PropClass">GroupingSample</prop>
						<prop name="AnalysisClass">EndPtGenotyping</prop>
						<prop name="IsChannelProperty">0</prop>
						<prop name="SelectorOrder">12</prop>
						<prop name="ShowInSelector">0</prop>
						<prop name="ShowInTable">0</prop>
						<prop name="TableOrder">12</prop>
					</obj>
					<obj name="item" class="SamplePropType" version="1">
						<prop name="name">EndPt Genotype</prop>
						<prop name="PropClass">Genotype</prop>
						<prop name="AnalysisClass">EndPtGenotyping</prop>
						<prop name="IsChannelProperty">0</prop>
						<prop name="SelectorOrder">13</prop>
						<prop name="ShowInSelector">0</prop>
						<prop name="ShowInTable">0</prop>
						<prop name="TableOrder">13</prop>
					</obj>
					<obj name="item" class="SamplePropType" version="1">
						<prop name="name">Target Name</prop>
						<prop name="PropClass">TargetName</prop>
						<prop name="AnalysisClass">General</prop>
						<prop name="IsChannelProperty">1</prop>
						<prop name="SelectorOrder">22</prop>
						<prop name="ShowInSelector">1</prop>
						<prop name="ShowInTable">1</prop>
						<prop name="TableOrder">22</prop>
					</obj>
					<obj name="item" class="QuantSampleTypePropertyType" version="1">
						<prop name="name">Quantification Sample Type</prop>
						<prop name="PropClass">QuantSampleTypeProperty</prop>
						<prop name="AnalysisClass">Quantification Analysis</prop>
						<prop name="IsChannelProperty">1</prop>
						<prop name="SelectorOrder">15</prop>
						<prop name="ShowInSelector">0</prop>
						<prop name="ShowInTable">0</prop>
						<prop name="TableOrder">15</prop>
					</obj>
					<obj name="item" class="SamplePropType" version="1">
						<prop name="name">Concentration</prop>
						<prop name="PropClass">QuantConcProperty</prop>
						<prop name="AnalysisClass">Quantification Analysis</prop>
						<prop name="IsChannelProperty">1</prop>
						<prop name="SelectorOrder">16</prop>
						<prop name="ShowInSelector">1</prop>
						<prop name="ShowInTable">1</prop>
						<prop name="TableOrder">16</prop>
					</obj>
					<obj name="item" class="QuantCpType" version="1">
						<prop name="name">Cp Low</prop>
						<prop name="PropClass">QuantCpLowProp</prop>
						<prop name="AnalysisClass">Quantification Analysis</prop>
						<prop name="IsChannelProperty">1</prop>
						<prop name="SelectorOrder">17</prop>
						<prop name="ShowInSelector">0</prop>
						<prop name="ShowInTable">0</prop>
						<prop name="TableOrder">17</prop>
					</obj>
					<obj name="item" class="QuantCpType" version="1">
						<prop name="name">Cp High</prop>
						<prop name="PropClass">QuantCpHighProp</prop>
						<prop name="AnalysisClass">Quantification Analysis</prop>
						<prop name="IsChannelProperty">1</prop>
						<prop name="SelectorOrder">18</prop>
						<prop name="ShowInSelector">0</prop>
						<prop name="ShowInTable">0</prop>
						<prop name="TableOrder">18</prop>
					</obj>
					<obj name="item" class="GroupSampleTypePropertyType" version="1">
						<prop name="name">Melt Geno Sample Type</prop>
						<prop name="PropClass">GroupChannelTypeProp</prop>
						<prop name="AnalysisClass">Melt Geno</prop>
						<prop name="IsChannelProperty">1</prop>
						<prop name="SelectorOrder">19</prop>
						<prop name="ShowInSelector">0</prop>
						<prop name="ShowInTable">0</prop>
						<prop name="TableOrder">19</prop>
					</obj>
					<obj name="item" class="SamplePropType" version="1">
						<prop name="name">Melt Geno Genotype</prop>
						<prop name="PropClass">ChannelGenotype</prop>
						<prop name="AnalysisClass">Melt Geno</prop>
						<prop name="IsChannelProperty">1</prop>
						<prop name="SelectorOrder">20</prop>
						<prop name="ShowInSelector">0</prop>
						<prop name="ShowInTable">0</prop>
						<prop name="TableOrder">20</prop>
					</obj>
					<obj name="item" class="RQTargetPropertyType" version="1">
						<prop name="name">Target Type</prop>
						<prop name="PropClass">RQTargetProperty</prop>
						<prop name="AnalysisClass">Relative Quantification</prop>
						<prop name="IsChannelProperty">1</prop>
						<prop name="SelectorOrder">21</prop>
						<prop name="ShowInSelector">0</prop>
						<prop name="ShowInTable">0</prop>
						<prop name="TableOrder">21</prop>
					</obj>
					<obj name="item" class="RQSampleTargetPropertyType" version="1">
						<prop name="name">Combined Sample and Target Type</prop>
						<prop name="PropClass">RQSampleTargetProperty</prop>
						<prop name="AnalysisClass">Relative Quantification</prop>
						<prop name="IsChannelProperty">1</prop>
						<prop name="SelectorOrder">15</prop>
						<prop name="ShowInSelector">1</prop>
						<prop name="ShowInTable">1</prop>
						<prop name="TableOrder">15</prop>
					</obj>
					<obj name="item" class="SamplePropType" version="1">
						<prop name="name">Efficiency</prop>
						<prop name="PropClass">RQEffProp</prop>
						<prop name="AnalysisClass">Relative Quantification</prop>
						<prop name="IsChannelProperty">1</prop>
						<prop name="SelectorOrder">23</prop>
						<prop name="ShowInSelector">0</prop>
						<prop name="ShowInTable">1</prop>
						<prop name="TableOrder">23</prop>
					</obj>
					<obj name="item" class="GroupSampleTypePropertyTypeNoPos" version="1">
						<prop name="name">Scanning Sample Type</prop>
						<prop name="PropClass">GroupChannelTypeProp</prop>
						<prop name="AnalysisClass">Scanning</prop>
						<prop name="IsChannelProperty">1</prop>
						<prop name="SelectorOrder">24</prop>
						<prop name="ShowInSelector">0</prop>
						<prop name="ShowInTable">0</prop>
						<prop name="TableOrder">24</prop>
					</obj>
					<obj name="item" class="SamplePropType" version="1">
						<prop name="name">Scanning Genotype</prop>
						<prop name="PropClass">ChannelGenotype</prop>
						<prop name="AnalysisClass">Scanning</prop>
						<prop name="IsChannelProperty">1</prop>
						<prop name="SelectorOrder">25</prop>
						<prop name="ShowInSelector">0</prop>
						<prop name="ShowInTable">0</prop>
						<prop name="TableOrder">25</prop>
					</obj>
				</list>
			</obj>
			<obj name="SelectedChannels" class="TEMIntegerSet" version="1">
				<list name="Items" count="1">
					<prop name="Item">0</prop>
				</list>
			</obj>
			<obj name="AnalysisProperties" class="ExpPropList" version="1">
				<list name="emlist" count="3">
					<obj name="PropertyObject" class="EndptGenoExtExp" version="3">
						<prop name="PropertyTypeName">Endpt External Experiment</prop>
					</obj>
					<obj name="PropertyObject" class="RQExtRefProp" version="3">
						<prop name="PropertyTypeName">ExtRef</prop>
						<prop name="RefExpProg">-1</prop>
					</obj>
					<obj name="PropertyObject" class="QuantUnitsProp" version="3">
						<prop name="PropertyTypeName">Units</prop>
					</obj>
				</list>
			</obj>
			<obj name="SampleInfoList" class="SamplePropInfoList" version="1">
				<list name="emlist" count="384">
					<obj name="item" class="SamplePropInfo" version="1">
						<obj name="ChannelProperties" class="ChanPropList" version="2">
							<obj name="ChannelProperties" class="EMList" version="1">
								<list name="emlist" count="1">
									<obj name="item" class="PropertyList" version="1">
										<list name="emlist" count="12">
											<obj name="PropertyObject" class="RQSampleTargetProperty" version="4">
												<prop name="PropertyTypeName">Combined Sample and Target Type</prop>
												<prop name="Position">0</prop>
												<prop name="IsDefault">0</prop>
												<obj name="ChannelProp" class="ChannelProperty" version="1">
													<prop name="ChannelIdx">0</prop>
												</obj>
											</obj>
											<obj name="PropertyObject" class="QuantConcProperty" version="4">
												<prop name="PropertyTypeName">Concentration</prop>
												<prop name="Position">0</prop>
												<prop name="IsDefault">1</prop>
												<prop name="Concentration">0</prop>
												<obj name="ChannelProp" class="ChannelProperty" version="1">
													<prop name="ChannelIdx">0</prop>
												</obj>
												<prop name="ReadOnly">1</prop>
											</obj>
											<obj name="PropertyObject" class="QuantCpHighProp" version="4">
												<prop name="PropertyTypeName">Cp High</prop>
												<prop name="Position">0</prop>
												<prop name="IsDefault">1</prop>
												<prop name="CpRangeHigh">0</prop>
												<obj name="ChannelProp" class="ChannelProperty" version="1">
													<prop name="ChannelIdx">0</prop>
												</obj>
												<prop name="ReadOnly">1</prop>
											</obj>
											<obj name="PropertyObject" class="QuantCpLowProp" version="4">
												<prop name="PropertyTypeName">Cp Low</prop>
												<prop name="Position">0</prop>
												<prop name="IsDefault">1</prop>
												<prop name="CpRangeLow">0</prop>
												<obj name="ChannelProp" class="ChannelProperty" version="1">
													<prop name="ChannelIdx">0</prop>
												</obj>
												<prop name="ReadOnly">1</prop>
											</obj>
											<obj name="PropertyObject" class="RQEffProp" version="4">
												<prop name="PropertyTypeName">Efficiency</prop>
												<prop name="Position">0</prop>
												<prop name="IsDefault">1</prop>
												<prop name="Efficiency">2</prop>
												<obj name="ChannelProp" class="ChannelProperty" version="1">
													<prop name="ChannelIdx">0</prop>
												</obj>
											</obj>
											<obj name="PropertyObject" class="ChannelGenotype" version="4">
												<prop name="PropertyTypeName">Melt Geno Genotype</prop>
												<prop name="Position">0</prop>
												<prop name="IsDefault">1</prop>
												<prop name="ReadOnly">1</prop>
												<obj name="ChannelProp" class="ChannelProperty" version="1">
													<prop name="ChannelIdx">0</prop>
												</obj>
											</obj>
											<obj name="PropertyObject" class="GroupChannelTypeProp" version="4">
												<prop name="PropertyTypeName">Melt Geno Sample Type</prop>
												<prop name="Position">0</prop>
												<prop name="IsDefault">0</prop>
												<prop name="GroupSampleType">mstUnknown</prop>
												<obj name="ChannelProp" class="ChannelProperty" version="1">
													<prop name="ChannelIdx">0</prop>
												</obj>
											</obj>
											<obj name="PropertyObject" class="QuantSampleTypeProperty" version="4">
												<prop name="PropertyTypeName">Quantification Sample Type</prop>
												<prop name="Position">0</prop>
												<prop name="IsDefault">0</prop>
												<prop name="SampleType">qsUnknown</prop>
												<obj name="ChannelProp" class="ChannelProperty" version="1">
													<prop name="ChannelIdx">0</prop>
												</obj>
											</obj>
											<obj name="PropertyObject" class="ChannelGenotype" version="4">
												<prop name="PropertyTypeName">Scanning Genotype</prop>
												<prop name="Position">0</prop>
												<prop name="IsDefault">1</prop>
												<prop name="ReadOnly">1</prop>
												<obj name="ChannelProp" class="ChannelProperty" version="1">
													<prop name="ChannelIdx">0</prop>
												</obj>
											</obj>
											<obj name="PropertyObject" class="GroupChannelTypeProp" version="4">
												<prop name="PropertyTypeName">Scanning Sample Type</prop>
												<prop name="Position">0</prop>
												<prop name="IsDefault">0</prop>
												<prop name="GroupSampleType">mstUnknown</prop>
												<obj name="ChannelProp" class="ChannelProperty" version="1">
													<prop name="ChannelIdx">0</prop>
												</obj>
											</obj>
											<obj name="PropertyObject" class="TargetName" version="4">
												<prop name="PropertyTypeName">Target Name</prop>
												<prop name="Position">0</prop>
												<prop name="IsDefault">1</prop>
												<obj name="ChannelProp" class="ChannelProperty" version="1">
													<prop name="ChannelIdx">0</prop>
												</obj>
											</obj>
											<obj name="PropertyObject" class="RQTargetProperty" version="4">
												<prop name="PropertyTypeName">Target Type</prop>
												<prop name="Position">0</prop>
												<prop name="IsDefault">0</prop>
												<prop name="TargetType">dtNone</prop>
												<obj name="ChannelProp" class="ChannelProperty" version="1">
													<prop name="ChannelIdx">0</prop>
												</obj>
											</obj>
										</list>
									</obj>
								</list>
							</obj>
						</obj>
						<prop name="ChannelPropertyCount">1</prop>
						<prop name="ContainerPosition">0</prop>
						<prop name="HasSampleProperties">1</prop>
						<obj name="SampleProperties" class="PropertyList" version="1">
							<list name="emlist" count="14">
								<obj name="PropertyObject" class="SamplePrefColor" version="4">
									<prop name="PropertyTypeName">Color</prop>
									<prop name="Position">0</prop>
									<prop name="IsDefault">0</prop>
									<prop name="Color">$00FF8000</prop>
								</obj>
								<obj name="PropertyObject" class="DominantChannelProp" version="4">
									<prop name="PropertyTypeName">Dominant Channel</prop>
									<prop name="Position">0</prop>
									<prop name="IsDefault">0</prop>
									<prop name="DominantChannel">0</prop>
								</obj>
								<obj name="PropertyObject" class="Genotype" version="4">
									<prop name="PropertyTypeName">EndPt Genotype</prop>
									<prop name="Position">0</prop>
									<prop name="IsDefault">1</prop>
									<prop name="ReadOnly">1</prop>
								</obj>
								<obj name="PropertyObject" class="GroupingSample" version="4">
									<prop name="PropertyTypeName">EndPt Sample Type</prop>
									<prop name="Position">0</prop>
									<prop name="IsDefault">0</prop>
									<prop name="GroupSampleType">mstUnknown</prop>
								</obj>
								<obj name="PropertyObject" class="SamplePrefLineStyle" version="4">
									<prop name="PropertyTypeName">Line Style</prop>
									<prop name="Position">0</prop>
									<prop name="IsDefault">0</prop>
									<prop name="LineStyle">psSolid</prop>
								</obj>
								<obj name="PropertyObject" class="GenSampleEditNotes" version="4">
									<prop name="PropertyTypeName">Notes</prop>
									<prop name="Position">0</prop>
									<prop name="IsDefault">1</prop>
								</obj>
								<obj name="PropertyObject" class="SamplePrefPointStyle" version="4">
									<prop name="PropertyTypeName">Point Style</prop>
									<prop name="Position">0</prop>
									<prop name="IsDefault">0</prop>
									<prop name="PointStyle">psNothing</prop>
								</obj>
								<obj name="PropertyObject" class="GenSampleEditPosition" version="4">
									<prop name="PropertyTypeName">Position</prop>
									<prop name="Position">0</prop>
									<prop name="IsDefault">1</prop>
								</obj>
								<obj name="PropertyObject" class="GenSampleEditReplicate" version="4">
									<prop name="PropertyTypeName">Replicate of</prop>
									<prop name="Position">0</prop>
									<prop name="IsDefault">1</prop>
									<prop name="ReplicateOf">-1</prop>
								</obj>
								<obj name="PropertyObject" class="HTCSampleID" version="4">
									<prop name="PropertyTypeName">Sample ID</prop>
									<prop name="Position">0</prop>
									<prop name="IsDefault">1</prop>
								</obj>
								<obj name="PropertyObject" class="GenSampleEditName" version="4">
									<prop name="PropertyTypeName">Sample Name</prop>
									<prop name="Position">0</prop>
									<prop name="IsDefault">1</prop>
									<prop name="name">Sample 1</prop>
								</obj>
								<obj name="PropertyObject" class="HTCSamplePrepNotes" version="4">
									<prop name="PropertyTypeName">Sample Prep Notes</prop>
									<prop name="Position">0</prop>
									<prop name="IsDefault">1</prop>
								</obj>
								<obj name="PropertyObject" class="GenSampleEditSubset" version="4">
									<prop name="PropertyTypeName">Subsets</prop>
									<prop name="Position">0</prop>
									<prop name="IsDefault">1</prop>
								</obj>
								<obj name="PropertyObject" class="SamplePrefWidth" version="5">
									<prop name="PropertyTypeName">Width</prop>
									<prop name="Position">0</prop>
									<prop name="IsDefault">1</prop>
									<prop name="Width">1</prop>
								</obj>
							</list>
						</obj>
					</obj>
					<obj name="item" class="SamplePropInfo" version="1">
						<obj name="ChannelProperties" class="ChanPropList" version="2">
							<obj name="ChannelProperties" class="EMList" version="1">
								<list name="emlist" count="1">
									<obj name="item" class="PropertyList" version="1">
										<list name="emlist" count="12">
											<obj name="PropertyObject" class="RQSampleTargetProperty" version="4">
												<prop name="PropertyTypeName">Combined Sample and Target Type</prop>
												<prop name="Position">1</prop>
												<prop name="IsDefault">0</prop>
												<obj name="ChannelProp" class="ChannelProperty" version="1">
													<prop name="ChannelIdx">0</prop>
												</obj>
											</obj>
											<obj name="PropertyObject" class="QuantConcProperty" version="4">
												<prop name="PropertyTypeName">Concentration</prop>
												<prop name="Position">1</prop>
												<prop name="IsDefault">1</prop>
												<prop name="Concentration">0</prop>
												<obj name="ChannelProp" class="ChannelProperty" version="1">
													<prop name="ChannelIdx">0</prop>
												</obj>
												<prop name="ReadOnly">1</prop>
											</obj>
											<obj name="PropertyObject" class="QuantCpHighProp" version="4">
												<prop name="PropertyTypeName">Cp High</prop>
												<prop name="Position">1</prop>
												<prop name="IsDefault">1</prop>
												<prop name="CpRangeHigh">0</prop>
												<obj name="ChannelProp" class="ChannelProperty" version="1">
													<prop name="ChannelIdx">0</prop>
												</obj>
												<prop name="ReadOnly">1</prop>
											</obj>
											<obj name="PropertyObject" class="QuantCpLowProp" version="4">
												<prop name="PropertyTypeName">Cp Low</prop>
												<prop name="Position">1</prop>
												<prop name="IsDefault">1</prop>
												<prop name="CpRangeLow">0</prop>
												<obj name="ChannelProp" class="ChannelProperty" version="1">
													<prop name="ChannelIdx">0</prop>
												</obj>
												<prop name="ReadOnly">1</prop>
											</obj>
											<obj name="PropertyObject" class="RQEffProp" version="4">
												<prop name="PropertyTypeName">Efficiency</prop>
												<prop name="Position">1</prop>
												<prop name="IsDefault">1</prop>
												<prop name="Efficiency">2</prop>
												<obj name="ChannelProp" class="ChannelProperty" version="1">
													<prop name="ChannelIdx">0</prop>
												</obj>
											</obj>
											<obj name="PropertyObject" class="ChannelGenotype" version="4">
												<prop name="PropertyTypeName">Melt Geno Genotype</prop>
												<prop name="Position">1</prop>
												<prop name="IsDefault">1</prop>
												<prop name="ReadOnly">1</prop>
												<obj name="ChannelProp" class="ChannelProperty" version="1">
													<prop name="ChannelIdx">0</prop>
												</obj>
											</obj>
											<obj name="PropertyObject" class="GroupChannelTypeProp" version="4">
												<prop name="PropertyTypeName">Melt Geno Sample Type</prop>
												<prop name="Position">1</prop>
												<prop name="IsDefault">0</prop>
												<prop name="GroupSampleType">mstUnknown</prop>
												<obj name="ChannelProp" class="ChannelProperty" version="1">
													<prop name="ChannelIdx">0</prop>
												</obj>
											</obj>
											<obj name="PropertyObject" class="QuantSampleTypeProperty" version="4">
												<prop name="PropertyTypeName">Quantification Sample Type</prop>
												<prop name="Position">1</prop>
												<prop name="IsDefault">0</prop>
												<prop name="SampleType">qsUnknown</prop>
												<obj name="ChannelProp" class="ChannelProperty" version="1">
													<prop name="ChannelIdx">0</prop>
												</obj>
											</obj>
											<obj name="PropertyObject" class="ChannelGenotype" version="4">
												<prop name="PropertyTypeName">Scanning Genotype</prop>
												<prop name="Position">1</prop>
												<prop name="IsDefault">1</prop>
												<prop name="ReadOnly">1</prop>
												<obj name="ChannelProp" class="ChannelProperty" version="1">
													<prop name="ChannelIdx">0</prop>
												</obj>
											</obj>
											<obj name="PropertyObject" class="GroupChannelTypeProp" version="4">
												<prop name="PropertyTypeName">Scanning Sample Type</prop>
												<prop name="Position">1</prop>
												<prop name="IsDefault">0</prop>
												<prop name="GroupSampleType">mstUnknown</prop>
												<obj name="ChannelProp" class="ChannelProperty" version="1">
													<prop name="ChannelIdx">0</prop>
												</obj>
											</obj>
											<obj name="PropertyObject" class="TargetName" version="4">
												<prop name="PropertyTypeName">Target Name</prop>
												<prop name="Position">1</prop>
												<prop name="IsDefault">1</prop>
												<obj name="ChannelProp" class="ChannelProperty" version="1">
													<prop name="ChannelIdx">0</prop>
												</obj>
											</obj>
											<obj name="PropertyObject" class="RQTargetProperty" version="4">
												<prop name="PropertyTypeName">Target Type</prop>
												<prop name="Position">1</prop>
												<prop name="IsDefault">0</prop>
												<prop name="TargetType">dtNone</prop>
												<obj name="ChannelProp" class="ChannelProperty" version="1">
													<prop name="ChannelIdx">0</prop>
												</obj>
											</obj>
										</list>
									</obj>
								</list>
							</obj>
						</obj>
						<prop name="ChannelPropertyCount">1</prop>
						<prop name="ContainerPosition">1</prop>
						<prop name="HasSampleProperties">1</prop>
						<obj name="SampleProperties" class="PropertyList" version="1">
							<list name="emlist" count="14">
								<obj name="PropertyObject" class="SamplePrefColor" version="4">
									<prop name="PropertyTypeName">Color</prop>
									<prop name="Position">1</prop>
									<prop name="IsDefault">0</prop>
									<prop name="Color">clRed</prop>
								</obj>
								<obj name="PropertyObject" class="DominantChannelProp" version="4">
									<prop name="PropertyTypeName">Dominant Channel</prop>
									<prop name="Position">1</prop>
									<prop name="IsDefault">0</prop>
									<prop name="DominantChannel">0</prop>
								</obj>
								<obj name="PropertyObject" class="Genotype" version="4">
									<prop name="PropertyTypeName">EndPt Genotype</prop>
									<prop name="Position">1</prop>
									<prop name="IsDefault">1</prop>
									<prop name="ReadOnly">1</prop>
								</obj>
								<obj name="PropertyObject" class="GroupingSample" version="4">
									<prop name="PropertyTypeName">EndPt Sample Type</prop>
									<prop name="Position">1</prop>
									<prop name="IsDefault">0</prop>
									<prop name="GroupSampleType">mstUnknown</prop>
								</obj>
								<obj name="PropertyObject" class="SamplePrefLineStyle" version="4">
									<prop name="PropertyTypeName">Line Style</prop>
									<prop name="Position">1</prop>
									<prop name="IsDefault">0</prop>
									<prop name="LineStyle">psSolid</prop>
								</obj>
								<obj name="PropertyObject" class="GenSampleEditNotes" version="4">
									<prop name="PropertyTypeName">Notes</prop>
									<prop name="Position">1</prop>
									<prop name="IsDefault">1</prop>
								</obj>
								<obj name="PropertyObject" class="SamplePrefPointStyle" version="4">
									<prop name="PropertyTypeName">Point Style</prop>
									<prop name="Position">1</prop>
									<prop name="IsDefault">0</prop>
									<prop name="PointStyle">psNothing</prop>
								</obj>
								<obj name="PropertyObject" class="GenSampleEditPosition" version="4">
									<prop name="PropertyTypeName">Position</prop>
									<prop name="Position">1</prop>
									<prop name="IsDefault">1</prop>
								</obj>
								<obj name="PropertyObject" class="GenSampleEditReplicate" version="4">
									<prop name="PropertyTypeName">Replicate of</prop>
									<prop name="Position">1</prop>
									<prop name="IsDefault">1</prop>
									<prop name="ReplicateOf">-1</prop>
								</obj>
								<obj name="PropertyObject" class="HTCSampleID" version="4">
									<prop name="PropertyTypeName">Sample ID</prop>
									<prop name="Position">1</prop>
									<prop name="IsDefault">1</prop>
								</obj>
								<obj name="PropertyObject" class="GenSampleEditName" version="4">
									<prop name="PropertyTypeName">Sample Name</prop>
									<prop name="Position">1</prop>
									<prop name="IsDefault">1</prop>
									<prop name="name">Sample 2</prop>
								</obj>
								<obj name="PropertyObject" class="HTCSamplePrepNotes" version="4">
									<prop name="PropertyTypeName">Sample Prep Notes</prop>
									<prop name="Position">1</prop>
									<prop name="IsDefault">1</prop>
								</obj>
								<obj name="PropertyObject" class="GenSampleEditSubset" version="4">
									<prop name="PropertyTypeName">Subsets</prop>
									<prop name="Position">1</prop>
									<prop name="IsDefault">1</prop>
								</obj>
								<obj name="PropertyObject" class="SamplePrefWidth" version="5">
									<prop name="PropertyTypeName">Width</prop>
									<prop name="Position">1</prop>
									<prop name="IsDefault">1</prop>
									<prop name="Width">1</prop>
								</obj>
							</list>
						</obj>
					</obj>
					<obj name="item" class="SamplePropInfo" version="1">
						<obj name="ChannelProperties" class="ChanPropList" version="2">
							<obj name="ChannelProperties" class="EMList" version="1">
								<list name="emlist" count="1">
									<obj name="item" class="PropertyList" version="1">
										<list name="emlist" count="12">
											<obj name="PropertyObject" class="RQSampleTargetProperty" version="4">
												<prop name="PropertyTypeName">Combined Sample and Target Type</prop>
												<prop name="Position">2</prop>
												<prop name="IsDefault">0</prop>
												<obj name="ChannelProp" class="ChannelProperty" version="1">
													<prop name="ChannelIdx">0</prop>
												</obj>
											</obj>
											<obj name="PropertyObject" class="QuantConcProperty" version="4">
												<prop name="PropertyTypeName">Concentration</prop>
												<prop name="Position">2</prop>
												<prop name="IsDefault">1</prop>
												<prop name="Concentration">0</prop>
												<obj name="ChannelProp" class="ChannelProperty" version="1">
													<prop name="ChannelIdx">0</prop>
												</obj>
												<prop name="ReadOnly">1</prop>
											</obj>
											<obj name="PropertyObject" class="QuantCpHighProp" version="4">
												<prop name="PropertyTypeName">Cp High</prop>
												<prop name="Position">2</prop>
												<prop name="IsDefault">1</prop>
												<prop name="CpRangeHigh">0</prop>
												<obj name="ChannelProp" class="ChannelProperty" version="1">
													<prop name="ChannelIdx">0</prop>
												</obj>
												<prop name="ReadOnly">1</prop>
											</obj>
											<obj name="PropertyObject" class="QuantCpLowProp" version="4">
												<prop name="PropertyTypeName">Cp Low</prop>
												<prop name="Position">2</prop>
												<prop name="IsDefault">1</prop>
												<prop name="CpRangeLow">0</prop>
												<obj name="ChannelProp" class="ChannelProperty" version="1">
													<prop name="ChannelIdx">0</prop>
												</obj>
												<prop name="ReadOnly">1</prop>
											</obj>
											<obj name="PropertyObject" class="RQEffProp" version="4">
												<prop name="PropertyTypeName">Efficiency</prop>
												<prop name="Position">2</prop>
												<prop name="IsDefault">1</prop>
												<prop name="Efficiency">2</prop>
												<obj name="ChannelProp" class="ChannelProperty" version="1">
													<prop name="ChannelIdx">0</prop>
												</obj>
											</obj>
											<obj name="PropertyObject" class="ChannelGenotype" version="4">
												<prop name="PropertyTypeName">Melt Geno Genotype</prop>
												<prop name="Position">2</prop>
												<prop name="IsDefault">1</prop>
												<prop name="ReadOnly">1</prop>
												<obj name="ChannelProp" class="ChannelProperty" version="1">
													<prop name="ChannelIdx">0</prop>
												</obj>
											</obj>
											<obj name="PropertyObject" class="GroupChannelTypeProp" version="4">
												<prop name="PropertyTypeName">Melt Geno Sample Type</prop>
												<prop name="Position">2</prop>
												<prop name="IsDefault">0</prop>
												<prop name="GroupSampleType">mstUnknown</prop>
												<obj name="ChannelProp" class="ChannelProperty" version="1">
													<prop name="ChannelIdx">0</prop>
												</obj>
											</obj>
											<obj name="PropertyObject" class="QuantSampleTypeProperty" version="4">
												<prop name="PropertyTypeName">Quantification Sample Type</prop>
												<prop name="Position">2</prop>
												<prop name="IsDefault">0</prop>
												<prop name="SampleType">qsUnknown</prop>
												<obj name="ChannelProp" class="ChannelProperty" version="1">
													<prop name="ChannelIdx">0</prop>
												</obj>
											</obj>
											<obj name="PropertyObject" class="ChannelGenotype" version="4">
												<prop name="PropertyTypeName">Scanning Genotype</prop>
												<prop name="Position">2</prop>
												<prop name="IsDefault">1</prop>
												<prop name="ReadOnly">1</prop>
												<obj name="ChannelProp" class="ChannelProperty" version="1">
													<prop name="ChannelIdx">0</prop>
												</obj>
											</obj>
											<obj name="PropertyObject" class="GroupChannelTypeProp" version="4">
												<prop name="PropertyTypeName">Scanning Sample Type</prop>
												<prop name="Position">2</prop>
												<prop name="IsDefault">0</prop>
												<prop name="GroupSampleType">mstUnknown</prop>
												<obj name="ChannelProp" class="ChannelProperty" version="1">
													<prop name="ChannelIdx">0</prop>
												</obj>
											</obj>
											<obj name="PropertyObject" class="TargetName" version="4">
												<prop name="PropertyTypeName">Target Name</prop>
												<prop name="Position">2</prop>
												<prop name="IsDefault">1</prop>
												<obj name="ChannelProp" class="ChannelProperty" version="1">
													<prop name="ChannelIdx">0</prop>
												</obj>
											</obj>
											<obj name="PropertyObject" class="RQTargetProperty" version="4">
												<prop name="PropertyTypeName">Target Type</prop>
												<prop name="Position">2</prop>
												<prop name="IsDefault">0</prop>
												<prop name="TargetType">dtNone</prop>
												<obj name="ChannelProp" class="ChannelProperty" version="1">
													<prop name="ChannelIdx">0</prop>
												</obj>
											</obj>
										</list>
									</obj>
								</list>
							</obj>
						</obj>
						<prop name="ChannelPropertyCount">1</prop>
						<prop name="ContainerPosition">2</prop>
						<prop name="HasSampleProperties">1</prop>
						<obj name="SampleProperties" class="PropertyList" version="1">
							<list name="emlist" count="14">
								<obj name="PropertyObject" class="SamplePrefColor" version="4">
									<prop name="PropertyTypeName">Color</prop>
									<prop name="Position">2</prop>
									<prop name="IsDefault">0</prop>
									<prop name="Color">$0030D700</prop>
								</obj>
								<obj name="PropertyObject" class="DominantChannelProp" version="4">
									<prop name="PropertyTypeName">Dominant Channel</prop>
									<prop name="Position">2</prop>
									<prop name="IsDefault">0</prop>
									<prop name="DominantChannel">0</prop>
								</obj>
								<obj name="PropertyObject" class="Genotype" version="4">
									<prop name="PropertyTypeName">EndPt Genotype</prop>
									<prop name="Position">2</prop>
									<prop name="IsDefault">1</prop>
									<prop name="ReadOnly">1</prop>
								</obj>
								<obj name="PropertyObject" class="GroupingSample" version="4">
									<prop name="PropertyTypeName">EndPt Sample Type</prop>
									<prop name="Position">2</prop>
									<prop name="IsDefault">0</prop>
									<prop name="GroupSampleType">mstUnknown</prop>
								</obj>
								<obj name="PropertyObject" class="SamplePrefLineStyle" version="4">
									<prop name="PropertyTypeName">Line Style</prop>
									<prop name="Position">2</prop>
									<prop name="IsDefault">0</prop>
									<prop name="LineStyle">psSolid</prop>
								</obj>
								<obj name="PropertyObject" class="GenSampleEditNotes" version="4">
									<prop name="PropertyTypeName">Notes</prop>
									<prop name="Position">2</prop>
									<prop name="IsDefault">1</prop>
								</obj>
								<obj name="PropertyObject" class="SamplePrefPointStyle" version="4">
									<prop name="PropertyTypeName">Point Style</prop>
									<prop name="Position">2</prop>
									<prop name="IsDefault">0</prop>
									<prop name="PointStyle">psNothing</prop>
								</obj>
								<obj name="PropertyObject" class="GenSampleEditPosition" version="4">
									<prop name="PropertyTypeName">Position</prop>
									<prop name="Position">2</prop>
									<prop name="IsDefault">1</prop>
								</obj>
								<obj name="PropertyObject" class="GenSampleEditReplicate" version="4">
									<prop name="PropertyTypeName">Replicate of</prop>
									<prop name="Position">2</prop>
									<prop name="IsDefault">1</prop>
									<prop name="ReplicateOf">-1</prop>
								</obj>
								<obj name="PropertyObject" class="HTCSampleID" version="4">
									<prop name="PropertyTypeName">Sample ID</prop>
									<prop name="Position">2</prop>
									<prop name="IsDefault">1</prop>
								</obj>
								<obj name="PropertyObject" class="GenSampleEditName" version="4">
									<prop name="PropertyTypeName">Sample Name</prop>
									<prop name="Position">2</prop>
									<prop name="IsDefault">1</prop>
									<prop name="name">Sample 3</prop>
								</obj>
								<obj name="PropertyObject" class="HTCSamplePrepNotes" version="4">
									<prop name="PropertyTypeName">Sample Prep Notes</prop>
									<prop name="Position">2</prop>
									<prop name="IsDefault">1</prop>
								</obj>
								<obj name="PropertyObject" class="GenSampleEditSubset" version="4">
									<prop name="PropertyTypeName">Subsets</prop>
									<prop name="Position">2</prop>
									<prop name="IsDefault">1</prop>
								</obj>
								<obj name="PropertyObject" class="SamplePrefWidth" version="5">
									<prop name="PropertyTypeName">Width</prop>
									<prop name="Position">2</prop>
									<prop name="IsDefault">1</prop>
									<prop name="Width">1</prop>
								</obj>
							</list>
						</obj>
					</obj>
					<obj name="item" class="SamplePropInfo" version="1">
						<obj name="ChannelProperties" class="ChanPropList" version="2">
							<obj name="ChannelProperties" class="EMList" version="1">
								<list name="emlist" count="1">
									<obj name="item" class="PropertyList" version="1">
										<list name="emlist" count="12">
											<obj name="PropertyObject" class="RQSampleTargetProperty" version="4">
												<prop name="PropertyTypeName">Combined Sample and Target Type</prop>
												<prop name="Position">3</prop>
												<prop name="IsDefault">0</prop>
												<obj name="ChannelProp" class="ChannelProperty" version="1">
													<prop name="ChannelIdx">0</prop>
												</obj>
											</obj>
											<obj name="PropertyObject" class="QuantConcProperty" version="4">
												<prop name="PropertyTypeName">Concentration</prop>
												<prop name="Position">3</prop>
												<prop name="IsDefault">1</prop>
												<prop name="Concentration">0</prop>
												<obj name="ChannelProp" class="ChannelProperty" version="1">
													<prop name="ChannelIdx">0</prop>
												</obj>
												<prop name="ReadOnly">1</prop>
											</obj>
											<obj name="PropertyObject" class="QuantCpHighProp" version="4">
												<prop name="PropertyTypeName">Cp High</prop>
												<prop name="Position">3</prop>
												<prop name="IsDefault">1</prop>
												<prop name="CpRangeHigh">0</prop>
												<obj name="ChannelProp" class="ChannelProperty" version="1">
													<prop name="ChannelIdx">0</prop>
												</obj>
												<prop name="ReadOnly">1</prop>
											</obj>
											<obj name="PropertyObject" class="QuantCpLowProp" version="4">
												<prop name="PropertyTypeName">Cp Low</prop>
												<prop name="Position">3</prop>
												<prop name="IsDefault">1</prop>
												<prop name="CpRangeLow">0</prop>
												<obj name="ChannelProp" class="ChannelProperty" version="1">
													<prop name="ChannelIdx">0</prop>
												</obj>
												<prop name="ReadOnly">1</prop>
											</obj>
											<obj name="PropertyObject" class="RQEffProp" version="4">
												<prop name="PropertyTypeName">Efficiency</prop>
												<prop name="Position">3</prop>
												<prop name="IsDefault">1</prop>
												<prop name="Efficiency">2</prop>
												<obj name="ChannelProp" class="ChannelProperty" version="1">
													<prop name="ChannelIdx">0</prop>
												</obj>
											</obj>
											<obj name="PropertyObject" class="ChannelGenotype" version="4">
												<prop name="PropertyTypeName">Melt Geno Genotype</prop>
												<prop name="Position">3</prop>
												<prop name="IsDefault">1</prop>
												<prop name="ReadOnly">1</prop>
												<obj name="ChannelProp" class="ChannelProperty" version="1">
													<prop name="ChannelIdx">0</prop>
												</obj>
											</obj>
											<obj name="PropertyObject" class="GroupChannelTypeProp" version="4">
												<prop name="PropertyTypeName">Melt Geno Sample Type</prop>
												<prop name="Position">3</prop>
												<prop name="IsDefault">0</prop>
												<prop name="GroupSampleType">mstUnknown</prop>
												<obj name="ChannelProp" class="ChannelProperty" version="1">
													<prop name="ChannelIdx">0</prop>
												</obj>
											</obj>
											<obj name="PropertyObject" class="QuantSampleTypeProperty" version="4">
												<prop name="PropertyTypeName">Quantification Sample Type</prop>
												<prop name="Position">3</prop>
												<prop name="IsDefault">0</prop>
												<prop name="SampleType">qsUnknown</prop>
												<obj name="ChannelProp" class="ChannelProperty" version="1">
													<prop name="ChannelIdx">0</prop>
												</obj>
											</obj>
											<obj name="PropertyObject" class="ChannelGenotype" version="4">
												<prop name="PropertyTypeName">Scanning Genotype</prop>
												<prop name="Position">3</prop>
												<prop name="IsDefault">1</prop>
												<prop name="ReadOnly">1</prop>
												<obj name="ChannelProp" class="ChannelProperty" version="1">
													<prop name="ChannelIdx">0</prop>
												</obj>
											</obj>
											<obj name="PropertyObject" class="GroupChannelTypeProp" version="4">
												<prop name="PropertyTypeName">Scanning Sample Type</prop>
												<prop name="Position">3</prop>
												<prop name="IsDefault">0</prop>
												<prop name="GroupSampleType">mstUnknown</prop>
												<obj name="ChannelProp" class="ChannelProperty" version="1">
													<prop name="ChannelIdx">0</prop>
												</obj>
											</obj>
											<obj name="PropertyObject" class="TargetName" version="4">
												<prop name="PropertyTypeName">Target Name</prop>
												<prop name="Position">3</prop>
												<prop name="IsDefault">1</prop>
												<obj name="ChannelProp" class="ChannelProperty" version="1">
													<prop name="ChannelIdx">0</prop>
												</obj>
											</obj>
											<obj name="PropertyObject" class="RQTargetProperty" version="4">
												<prop name="PropertyTypeName">Target Type</prop>
												<prop name="Position">3</prop>
												<prop name="IsDefault">0</prop>
												<prop name="TargetType">dtNone</prop>
												<obj name="ChannelProp" class="ChannelProperty" version="1">
													<prop name="ChannelIdx">0</prop>
												</obj>
											</obj>
										</list>
									</obj>
								</list>
							</obj>
						</obj>
						<prop name="ChannelPropertyCount">1</prop>
						<prop name="ContainerPosition">3</prop>
						<prop name="HasSampleProperties">1</prop>
						<obj name="SampleProperties" class="PropertyList" version="1">
							<list name="emlist" count="14">
								<obj name="PropertyObject" class="SamplePrefColor" version="4">
									<prop name="PropertyTypeName">Color</prop>
									<prop name="Position">3</prop>
									<prop name="IsDefault">0</prop>
									<prop name="Color">clFuchsia</prop>
								</obj>
								<obj name="PropertyObject" class="DominantChannelProp" version="4">
									<prop name="PropertyTypeName">Dominant Channel</prop>
									<prop name="Position">3</prop>
									<prop name="IsDefault">0</prop>
									<prop name="DominantChannel">0</prop>
								</obj>
								<obj name="PropertyObject" class="Genotype" version="4">
									<prop name="PropertyTypeName">EndPt Genotype</prop>
									<prop name="Position">3</prop>
									<prop name="IsDefault">1</prop>
									<prop name="ReadOnly">1</prop>
								</obj>
								<obj name="PropertyObject" class="GroupingSample" version="4">
									<prop name="PropertyTypeName">EndPt Sample Type</prop>
									<prop name="Position">3</prop>
									<prop name="IsDefault">0</prop>
									<prop name="GroupSampleType">mstUnknown</prop>
								</obj>
								<obj name="PropertyObject" class="SamplePrefLineStyle" version="4">
									<prop name="PropertyTypeName">Line Style</prop>
									<prop name="Position">3</prop>
									<prop name="IsDefault">0</prop>
									<prop name="LineStyle">psSolid</prop>
								</obj>
								<obj name="PropertyObject" class="GenSampleEditNotes" version="4">
									<prop name="PropertyTypeName">Notes</prop>
									<prop name="Position">3</prop>
									<prop name="IsDefault">1</prop>
								</obj>
								<obj name="PropertyObject" class="SamplePrefPointStyle" version="4">
									<prop name="PropertyTypeName">Point Style</prop>
									<prop name="Position">3</prop>
									<prop name="IsDefault">0</prop>
									<prop name="PointStyle">psNothing</prop>
								</obj>
								<obj name="PropertyObject" class="GenSampleEditPosition" version="4">
									<prop name="PropertyTypeName">Position</prop>
									<prop name="Position">3</prop>
									<prop name="IsDefault">1</prop>
								</obj>
								<obj name="PropertyObject" class="GenSampleEditReplicate" version="4">
									<prop name="PropertyTypeName">Replicate of</prop>
									<prop name="Position">3</prop>
									<prop name="IsDefault">1</prop>
									<prop name="ReplicateOf">-1</prop>
								</obj>
								<obj name="PropertyObject" class="HTCSampleID" version="4">
									<prop name="PropertyTypeName">Sample ID</prop>
									<prop name="Position">3</prop>
									<prop name="IsDefault">1</prop>
								</obj>
								<obj name="PropertyObject" class="GenSampleEditName" version="4">
									<prop name="PropertyTypeName">Sample Name</prop>
									<prop name="Position">3</prop>
									<prop name="IsDefault">1</prop>
									<prop name="name">Sample 4</prop>
								</obj>
								<obj name="PropertyObject" class="HTCSamplePrepNotes" version="4">
									<prop name="PropertyTypeName">Sample Prep Notes</prop>
									<prop name="Position">3</prop>
									<prop name="IsDefault">1</prop>
								</obj>
								<obj name="PropertyObject" class="GenSampleEditSubset" version="4">
									<prop name="PropertyTypeName">Subsets</prop>
									<prop name="Position">3</prop>
									<prop name="IsDefault">1</prop>
								</obj>
								<obj name="PropertyObject" class="SamplePrefWidth" version="5">
									<prop name="PropertyTypeName">Width</prop>
									<prop name="Position">3</prop>
									<prop name="IsDefault">1</prop>
									<prop name="Width">1</prop>
								</obj>
							</list>
						</obj>
					</obj>
					<obj name="item" class="SamplePropInfo" version="1">
						<obj name="ChannelProperties" class="ChanPropList" version="2">
							<obj name="ChannelProperties" class="EMList" version="1">
								<list name="emlist" count="1">
									<obj name="item" class="PropertyList" version="1">
										<list name="emlist" count="12">
											<obj name="PropertyObject" class="RQSampleTargetProperty" version="4">
												<prop name="PropertyTypeName">Combined Sample and Target Type</prop>
												<prop name="Position">4</prop>
												<prop name="IsDefault">0</prop>
												<obj name="ChannelProp" class="ChannelProperty" version="1">
													<prop name="ChannelIdx">0</prop>
												</obj>
											</obj>
											<obj name="PropertyObject" class="QuantConcProperty" version="4">
												<prop name="PropertyTypeName">Concentration</prop>
												<prop name="Position">4</prop>
												<prop name="IsDefault">1</prop>
												<prop name="Concentration">0</prop>
												<obj name="ChannelProp" class="ChannelProperty" version="1">
													<prop name="ChannelIdx">0</prop>
												</obj>
												<prop name="ReadOnly">1</prop>
											</obj>
											<obj name="PropertyObject" class="QuantCpHighProp" version="4">
												<prop name="PropertyTypeName">Cp High</prop>
												<prop name="Position">4</prop>
												<prop name="IsDefault">1</prop>
												<prop name="CpRangeHigh">0</prop>
												<obj name="ChannelProp" class="ChannelProperty" version="1">
													<prop name="ChannelIdx">0</prop>
												</obj>
												<prop name="ReadOnly">1</prop>
											</obj>
											<obj name="PropertyObject" class="QuantCpLowProp" version="4">
												<prop name="PropertyTypeName">Cp Low</prop>
												<prop name="Position">4</prop>
												<prop name="IsDefault">1</prop>
												<prop name="CpRangeLow">0</prop>
												<obj name="ChannelProp" class="ChannelProperty" version="1">
													<prop name="ChannelIdx">0</prop>
												</obj>
												<prop name="ReadOnly">1</prop>
											</obj>
											<obj name="PropertyObject" class="RQEffProp" version="4">
												<prop name="PropertyTypeName">Efficiency</prop>
												<prop name="Position">4</prop>
												<prop name="IsDefault">1</prop>
												<prop name="Efficiency">2</prop>
												<obj name="ChannelProp" class="ChannelProperty" version="1">
													<prop name="ChannelIdx">0</prop>
												</obj>
											</obj>
											<obj name="PropertyObject" class="ChannelGenotype" version="4">
												<prop name="PropertyTypeName">Melt Geno Genotype</prop>
												<prop name="Position">4</prop>
												<prop name="IsDefault">1</prop>
												<prop name="ReadOnly">1</prop>
												<obj name="ChannelProp" class="ChannelProperty" version="1">
													<prop name="ChannelIdx">0</prop>
												</obj>
											</obj>
											<obj name="PropertyObject" class="GroupChannelTypeProp" version="4">
												<prop name="PropertyTypeName">Melt Geno Sample Type</prop>
												<prop name="Position">4</prop>
												<prop name="IsDefault">0</prop>
												<prop name="GroupSampleType">mstUnknown</prop>
												<obj name="ChannelProp" class="ChannelProperty" version="1">
													<prop name="ChannelIdx">0</prop>
												</obj>
											</obj>
											<obj name="PropertyObject" class="QuantSampleTypeProperty" version="4">
												<prop name="PropertyTypeName">Quantification Sample Type</prop>
												<prop name="Position">4</prop>
												<prop name="IsDefault">0</prop>
												<prop name="SampleType">qsUnknown</prop>
												<obj name="ChannelProp" class="ChannelProperty" version="1">
													<prop name="ChannelIdx">0</prop>
												</obj>
											</obj>
											<obj name="PropertyObject" class="ChannelGenotype" version="4">
												<prop name="PropertyTypeName">Scanning Genotype</prop>
												<prop name="Position">4</prop>
												<prop name="IsDefault">1</prop>
												<prop name="ReadOnly">1</prop>
												<obj name="ChannelProp" class="ChannelProperty" version="1">
													<prop name="ChannelIdx">0</prop>
												</obj>
											</obj>
											<obj name="PropertyObject" class="GroupChannelTypeProp" version="4">
												<prop name="PropertyTypeName">Scanning Sample Type</prop>
												<prop name="Position">4</prop>
												<prop name="IsDefault">0</prop>
												<prop name="GroupSampleType">mstUnknown</prop>
												<obj name="ChannelProp" class="ChannelProperty" version="1">
													<prop name="ChannelIdx">0</prop>
												</obj>
											</obj>
											<obj name="PropertyObject" class="TargetName" version="4">
												<prop name="PropertyTypeName">Target Name</prop>
												<prop name="Position">4</prop>
												<prop name="IsDefault">1</prop>
												<obj name="ChannelProp" class="ChannelProperty" version="1">
													<prop name="ChannelIdx">0</prop>
												</obj>
											</obj>
											<obj name="PropertyObject" class="RQTargetProperty" version="4">
												<prop name="PropertyTypeName">Target Type</prop>
												<prop name="Position">4</prop>
												<prop name="IsDefault">0</prop>
												<prop name="TargetType">dtNone</prop>
												<obj name="ChannelProp" class="ChannelProperty" version="1">
													<prop name="ChannelIdx">0</prop>
												</obj>
											</obj>
										</list>
									</obj>
								</list>
							</obj>
						</obj>
						<prop name="ChannelPropertyCount">1</prop>
						<prop name="ContainerPosition">4</prop>
						<prop name="HasSampleProperties">1</prop>
						<obj name="SampleProperties" class="PropertyList" version="1">
							<list name="emlist" count="14">
								<obj name="PropertyObject" class="SamplePrefColor" version="4">
									<prop name="PropertyTypeName">Color</prop>
									<prop name="Position">4</prop>
									<prop name="IsDefault">0</prop>
									<prop name="Color">clGray</prop>
								</obj>
								<obj name="PropertyObject" class="DominantChannelProp" version="4">
									<prop name="PropertyTypeName">Dominant Channel</prop>
									<prop name="Position">4</prop>
									<prop name="IsDefault">0</prop>
									<prop name="DominantChannel">0</prop>
								</obj>
								<obj name="PropertyObject" class="Genotype" version="4">
									<prop name="PropertyTypeName">EndPt Genotype</prop>
									<prop name="Position">4</prop>
									<prop name="IsDefault">1</prop>
									<prop name="ReadOnly">1</prop>
								</obj>
								<obj name="PropertyObject" class="GroupingSample" version="4">
									<prop name="PropertyTypeName">EndPt Sample Type</prop>
									<prop name="Position">4</prop>
									<prop name="IsDefault">0</prop>
									<prop name="GroupSampleType">mstUnknown</prop>
								</obj>
								<obj name="PropertyObject" class="SamplePrefLineStyle" version="4">
									<prop name="PropertyTypeName">Line Style</prop>
									<prop name="Position">4</prop>
									<prop name="IsDefault">0</prop>
									<prop name="LineStyle">psSolid</prop>
								</obj>
								<obj name="PropertyObject" class="GenSampleEditNotes" version="4">
									<prop name="PropertyTypeName">Notes</prop>
									<prop name="Position">4</prop>
									<prop name="IsDefault">1</prop>
								</obj>
								<obj name="PropertyObject" class="SamplePrefPointStyle" version="4">
									<prop name="PropertyTypeName">Point Style</prop>
									<prop name="Position">4</prop>
									<prop name="IsDefault">0</prop>
									<prop name="PointStyle">psNothing</prop>
								</obj>
								<obj name="PropertyObject" class="GenSampleEditPosition" version="4">
									<prop name="PropertyTypeName">Position</prop>
									<prop name="Position">4</prop>
									<prop name="IsDefault">1</prop>
								</obj>
								<obj name="PropertyObject" class="GenSampleEditReplicate" version="4">
									<prop name="PropertyTypeName">Replicate of</prop>
									<prop name="Position">4</prop>
									<prop name="IsDefault">1</prop>
									<prop name="ReplicateOf">-1</prop>
								</obj>
								<obj name="PropertyObject" class="HTCSampleID" version="4">
									<prop name="PropertyTypeName">Sample ID</prop>
									<prop name="Position">4</prop>
									<prop name="IsDefault">1</prop>
								</obj>
								<obj name="PropertyObject" class="GenSampleEditName" version="4">
									<prop name="PropertyTypeName">Sample Name</prop>
									<prop name="Position">4</prop>
									<prop name="IsDefault">1</prop>
									<prop name="name">Sample 5</prop>
								</obj>
								<obj name="PropertyObject" class="HTCSamplePrepNotes" version="4">
									<prop name="PropertyTypeName">Sample Prep Notes</prop>
									<prop name="Position">4</prop>
									<prop name="IsDefault">1</prop>
								</obj>
								<obj name="PropertyObject" class="GenSampleEditSubset" version="4">
									<prop name="PropertyTypeName">Subsets</prop>
									<prop name="Position">4</prop>
									<prop name="IsDefault">1</prop>
								</obj>
								<obj name="PropertyObject" class="SamplePrefWidth" version="5">
									<prop name="PropertyTypeName">Width</prop>
									<prop name="Position">4</prop>
									<prop name="IsDefault">1</prop>
									<prop name="Width">1</prop>
								</obj>
							</list>
						</obj>
					</obj>
					<obj name="item" class="SamplePropInfo" version="1">
						<obj name="ChannelProperties" class="ChanPropList" version="2">
							<obj name="ChannelProperties" class="EMList" version="1">
								<list name="emlist" count="1">
									<obj name="item" class="PropertyList" version="1">
										<list name="emlist" count="12">
											<obj name="PropertyObject" class="RQSampleTargetProperty" version="4">
												<prop name="PropertyTypeName">Combined Sample and Target Type</prop>
												<prop name="Position">5</prop>
												<prop name="IsDefault">0</prop>
												<obj name="ChannelProp" class="ChannelProperty" version="1">
													<prop name="ChannelIdx">0</prop>
												</obj>
											</obj>
											<obj name="PropertyObject" class="QuantConcProperty" version="4">
												<prop name="PropertyTypeName">Concentration</prop>
												<prop name="Position">5</prop>
												<prop name="IsDefault">1</prop>
												<prop name="Concentration">0</prop>
												<obj name="ChannelProp" class="ChannelProperty" version="1">
													<prop name="ChannelIdx">0</prop>
												</obj>
												<prop name="ReadOnly">1</prop>
											</obj>
											<obj name="PropertyObject" class="QuantCpHighProp" version="4">
												<prop name="PropertyTypeName">Cp High</prop>
												<prop name="Position">5</prop>
												<prop name="IsDefault">1</prop>
												<prop name="CpRangeHigh">0</prop>
												<obj name="ChannelProp" class="ChannelProperty" version="1">
													<prop name="ChannelIdx">0</prop>
												</obj>
												<prop name="ReadOnly">1</prop>
											</obj>
											<obj name="PropertyObject" class="QuantCpLowProp" version="4">
												<prop name="PropertyTypeName">Cp Low</prop>
												<prop name="Position">5</prop>
												<prop name="IsDefault">1</prop>
												<prop name="CpRangeLow">0</prop>
												<obj name="ChannelProp" class="ChannelProperty" version="1">
													<prop name="ChannelIdx">0</prop>
												</obj>
												<prop name="ReadOnly">1</prop>
											</obj>
											<obj name="PropertyObject" class="RQEffProp" version="4">
												<prop name="PropertyTypeName">Efficiency</prop>
												<prop name="Position">5</prop>
												<prop name="IsDefault">1</prop>
												<prop name="Efficiency">2</prop>
												<obj name="ChannelProp" class="ChannelProperty" version="1">
													<prop name="ChannelIdx">0</prop>
												</obj>
											</obj>
											<obj name="PropertyObject" class="ChannelGenotype" version="4">
												<prop name="PropertyTypeName">Melt Geno Genotype</prop>
												<prop name="Position">5</prop>
												<prop name="IsDefault">1</prop>
												<prop name="ReadOnly">1</prop>
												<obj name="ChannelProp" class="ChannelProperty" version="1">
													<prop name="ChannelIdx">0</prop>
												</obj>
											</obj>
											<obj name="PropertyObject" class="GroupChannelTypeProp" version="4">
												<prop name="PropertyTypeName">Melt Geno Sample Type</prop>
												<prop name="Position">5</prop>
												<prop name="IsDefault">0</prop>
												<prop name="GroupSampleType">mstUnknown</prop>
												<obj name="ChannelProp" class="ChannelProperty" version="1">
													<prop name="ChannelIdx">0</prop>
												</obj>
											</obj>
											<obj name="PropertyObject" class="QuantSampleTypeProperty" version="4">
												<prop name="PropertyTypeName">Quantification Sample Type</prop>
												<prop name="Position">5</prop>
												<prop name="IsDefault">0</prop>
												<prop name="SampleType">qsUnknown</prop>
												<obj name="ChannelProp" class="ChannelProperty" version="1">
													<prop name="ChannelIdx">0</prop>
												</obj>
											</obj>
											<obj name="PropertyObject" class="ChannelGenotype" version="4">
												<prop name="PropertyTypeName">Scanning Genotype</prop>
												<prop name="Position">5</prop>
												<prop name="IsDefault">1</prop>
												<prop name="ReadOnly">1</prop>
												<obj name="ChannelProp" class="ChannelProperty" version="1">
													<prop name="ChannelIdx">0</prop>
												</obj>
											</obj>
											<obj name="PropertyObject" class="GroupChannelTypeProp" version="4">
												<prop name="PropertyTypeName">Scanning Sample Type</prop>
												<prop name="Position">5</prop>
												<prop name="IsDefault">0</prop>
												<prop name="GroupSampleType">mstUnknown</prop>
												<obj name="ChannelProp" class="ChannelProperty" version="1">
													<prop name="ChannelIdx">0</prop>
												</obj>
											</obj>
											<obj name="PropertyObject" class="TargetName" version="4">
												<prop name="PropertyTypeName">Target Name</prop>
												<prop name="Position">5</prop>
												<prop name="IsDefault">1</prop>
												<obj name="ChannelProp" class="ChannelProperty" version="1">
													<prop name="ChannelIdx">0</prop>
												</obj>
											</obj>
											<obj name="PropertyObject" class="RQTargetProperty" version="4">
												<prop name="PropertyTypeName">Target Type</prop>
												<prop name="Position">5</prop>
												<prop name="IsDefault">0</prop>
												<prop name="TargetType">dtNone</prop>
												<obj name="ChannelProp" class="ChannelProperty" version="1">
													<prop name="ChannelIdx">0</prop>
												</obj>
											</obj>
										</list>
									</obj>
								</list>
							</obj>
						</obj>
						<prop name="ChannelPropertyCount">1</prop>
						<prop name="ContainerPosition">5</prop>
						<prop name="HasSampleProperties">1</prop>
						<obj name="SampleProperties" class="PropertyList" version="1">
							<list name="emlist" count="14">
								<obj name="PropertyObject" class="SamplePrefColor" version="4">
									<prop name="PropertyTypeName">Color</prop>
									<prop name="Position">5</prop>
									<prop name="IsDefault">0</prop>
									<prop name="Color">$0012D7FA</prop>
								</obj>
								<obj name="PropertyObject" class="DominantChannelProp" version="4">
									<prop name="PropertyTypeName">Dominant Channel</prop>
									<prop name="Position">5</prop>
									<prop name="IsDefault">0</prop>
									<prop name="DominantChannel">0</prop>
								</obj>
								<obj name="PropertyObject" class="Genotype" version="4">
									<prop name="PropertyTypeName">EndPt Genotype</prop>
									<prop name="Position">5</prop>
									<prop name="IsDefault">1</prop>
									<prop name="ReadOnly">1</prop>
								</obj>
								<obj name="PropertyObject" class="GroupingSample" version="4">
									<prop name="PropertyTypeName">EndPt Sample Type</prop>
									<prop name="Position">5</prop>
									<prop name="IsDefault">0</prop>
									<prop name="GroupSampleType">mstUnknown</prop>
								</obj>
								<obj name="PropertyObject" class="SamplePrefLineStyle" version="4">
									<prop name="PropertyTypeName">Line Style</prop>
									<prop name="Position">5</prop>
									<prop name="IsDefault">0</prop>
									<prop name="LineStyle">psSolid</prop>
								</obj>
								<obj name="PropertyObject" class="GenSampleEditNotes" version="4">
									<prop name="PropertyTypeName">Notes</prop>
									<prop name="Position">5</prop>
									<prop name="IsDefault">1</prop>
								</obj>
								<obj name="PropertyObject" class="SamplePrefPointStyle" version="4">
									<prop name="PropertyTypeName">Point Style</prop>
									<prop name="Position">5</prop>
									<prop name="IsDefault">0</prop>
									<prop name="PointStyle">psNothing</prop>
								</obj>
								<obj name="PropertyObject" class="GenSampleEditPosition" version="4">
									<prop name="PropertyTypeName">Position</prop>
									<prop name="Position">5</prop>
									<prop name="IsDefault">1</prop>
								</obj>
								<obj name="PropertyObject" class="GenSampleEditReplicate" version="4">
									<prop name="PropertyTypeName">Replicate of</prop>
									<prop name="Position">5</prop>
									<prop name="IsDefault">1</prop>
									<prop name="ReplicateOf">-1</prop>
								</obj>
								<obj name="PropertyObject" class="HTCSampleID" version="4">
									<prop name="PropertyTypeName">Sample ID</prop>
									<prop name="Position">5</prop>
									<prop name="IsDefault">1</prop>
								</obj>
								<obj name="PropertyObject" class="GenSampleEditName" version="4">
									<prop name="PropertyTypeName">Sample Name</prop>
									<prop name="Position">5</prop>
									<prop name="IsDefault">1</prop>
									<prop name="name">Sample 6</prop>
								</obj>
								<obj name="PropertyObject" class="HTCSamplePrepNotes" version="4">
									<prop name="PropertyTypeName">Sample Prep Notes</prop>
									<prop name="Position">5</prop>
									<prop name="IsDefault">1</prop>
								</obj>
								<obj name="PropertyObject" class="GenSampleEditSubset" version="4">
									<prop name="PropertyTypeName">Subsets</prop>
									<prop name="Position">5</prop>
									<prop name="IsDefault">1</prop>
								</obj>
								<obj name="PropertyObject" class="SamplePrefWidth" version="5">
									<prop name="PropertyTypeName">Width</prop>
									<prop name="Position">5</prop>
									<prop name="IsDefault">1</prop>
									<prop name="Width">1</prop>
								</obj>
							</list>
						</obj>
					</obj>
					<obj name="item" class="SamplePropInfo" version="1">
						<obj name="ChannelProperties" class="ChanPropList" version="2">
							<obj name="ChannelProperties" class="EMList" version="1">
								<list name="emlist" count="1">
									<obj name="item" class="PropertyList" version="1">
										<list name="emlist" count="12">
											<obj name="PropertyObject" class="RQSampleTargetProperty" version="4">
												<prop name="PropertyTypeName">Combined Sample and Target Type</prop>
												<prop name="Position">6</prop>
												<prop name="IsDefault">0</prop>
												<obj name="ChannelProp" class="ChannelProperty" version="1">
													<prop name="ChannelIdx">0</prop>
												</obj>
											</obj>
											<obj name="PropertyObject" class="QuantConcProperty" version="4">
												<prop name="PropertyTypeName">Concentration</prop>
												<prop name="Position">6</prop>
												<prop name="IsDefault">1</prop>
												<prop name="Concentration">0</prop>
												<obj name="ChannelProp" class="ChannelProperty" version="1">
													<prop name="ChannelIdx">0</prop>
												</obj>
												<prop name="ReadOnly">1</prop>
											</obj>
											<obj name="PropertyObject" class="QuantCpHighProp" version="4">
												<prop name="PropertyTypeName">Cp High</prop>
												<prop name="Position">6</prop>
												<prop name="IsDefault">1</prop>
												<prop name="CpRangeHigh">0</prop>
												<obj name="ChannelProp" class="ChannelProperty" version="1">
													<prop name="ChannelIdx">0</prop>
												</obj>
												<prop name="ReadOnly">1</prop>
											</obj>
											<obj name="PropertyObject" class="QuantCpLowProp" version="4">
												<prop name="PropertyTypeName">Cp Low</prop>
												<prop name="Position">6</prop>
												<prop name="IsDefault">1</prop>
												<prop name="CpRangeLow">0</prop>
												<obj name="ChannelProp" class="ChannelProperty" version="1">
													<prop name="ChannelIdx">0</prop>
												</obj>
												<prop name="ReadOnly">1</prop>
											</obj>
											<obj name="PropertyObject" class="RQEffProp" version="4">
												<prop name="PropertyTypeName">Efficiency</prop>
												<prop name="Position">6</prop>
												<prop name="IsDefault">1</prop>
												<prop name="Efficiency">2</prop>
												<obj name="ChannelProp" class="ChannelProperty" version="1">
													<prop name="ChannelIdx">0</prop>
												</obj>
											</obj>
											<obj name="PropertyObject" class="ChannelGenotype" version="4">
												<prop name="PropertyTypeName">Melt Geno Genotype</prop>
												<prop name="Position">6</prop>
												<prop name="IsDefault">1</prop>
												<prop name="ReadOnly">1</prop>
												<obj name="ChannelProp" class="ChannelProperty" version="1">
													<prop name="ChannelIdx">0</prop>
												</obj>
											</obj>
											<obj name="PropertyObject" class="GroupChannelTypeProp" version="4">
												<prop name="PropertyTypeName">Melt Geno Sample Type</prop>
												<prop name="Position">6</prop>
												<prop name="IsDefault">0</prop>
												<prop name="GroupSampleType">mstUnknown</prop>
												<obj name="ChannelProp" class="ChannelProperty" version="1">
													<prop name="ChannelIdx">0</prop>
												</obj>
											</obj>
											<obj name="PropertyObject" class="QuantSampleTypeProperty" version="4">
												<prop name="PropertyTypeName">Quantification Sample Type</prop>
												<prop name="Position">6</prop>
												<prop name="IsDefault">0</prop>
												<prop name="SampleType">qsUnknown</prop>
												<obj name="ChannelProp" class="ChannelProperty" version="1">
													<prop name="ChannelIdx">0</prop>
												</obj>
											</obj>
											<obj name="PropertyObject" class="ChannelGenotype" version="4">
												<prop name="PropertyTypeName">Scanning Genotype</prop>
												<prop name="Position">6</prop>
												<prop name="IsDefault">1</prop>
												<prop name="ReadOnly">1</prop>
												<obj name="ChannelProp" class="ChannelProperty" version="1">
													<prop name="ChannelIdx">0</prop>
												</obj>
											</obj>
											<obj name="PropertyObject" class="GroupChannelTypeProp" version="4">
												<prop name="PropertyTypeName">Scanning Sample Type</prop>
												<prop name="Position">6</prop>
												<prop name="IsDefault">0</prop>
												<prop name="GroupSampleType">mstUnknown</prop>
												<obj name="ChannelProp" class="ChannelProperty" version="1">
													<prop name="ChannelIdx">0</prop>
												</obj>
											</obj>
											<obj name="PropertyObject" class="TargetName" version="4">
												<prop name="PropertyTypeName">Target Name</prop>
												<prop name="Position">6</prop>
												<prop name="IsDefault">1</prop>
												<obj name="ChannelProp" class="ChannelProperty" version="1">
													<prop name="ChannelIdx">0</prop>
												</obj>
											</obj>
											<obj name="PropertyObject" class="RQTargetProperty" version="4">
												<prop name="PropertyTypeName">Target Type</prop>
												<prop name="Position">6</prop>
												<prop name="IsDefault">0</prop>
												<prop name="TargetType">dtNone</prop>
												<obj name="ChannelProp" class="ChannelProperty" version="1">
													<prop name="ChannelIdx">0</prop>
												</obj>
											</obj>
										</list>
									</obj>
								</list>
							</obj>
						</obj>
						<prop name="ChannelPropertyCount">1</prop>
						<prop name="ContainerPosition">6</prop>
						<prop name="HasSampleProperties">1</prop>
						<obj name="SampleProperties" class="PropertyList" version="1">
							<list name="emlist" count="14">
								<obj name="PropertyObject" class="SamplePrefColor" version="4">
									<prop name="PropertyTypeName">Color</prop>
									<prop name="Position">6</prop>
									<prop name="IsDefault">0</prop>
									<prop name="Color">$00000097</prop>
								</obj>
								<obj name="PropertyObject" class="DominantChannelProp" version="4">
									<prop name="PropertyTypeName">Dominant Channel</prop>
									<prop name="Position">6</prop>
									<prop name="IsDefault">0</prop>
									<prop name="DominantChannel">0</prop>
								</obj>
								<obj name="PropertyObject" class="Genotype" version="4">
									<prop name="PropertyTypeName">EndPt Genotype</prop>
									<prop name="Position">6</prop>
									<prop name="IsDefault">1</prop>
									<prop name="ReadOnly">1</prop>
								</obj>
								<obj name="PropertyObject" class="GroupingSample" version="4">
									<prop name="PropertyTypeName">EndPt Sample Type</prop>
									<prop name="Position">6</prop>
									<prop name="IsDefault">0</prop>
									<prop name="GroupSampleType">mstUnknown</prop>
								</obj>
								<obj name="PropertyObject" class="SamplePrefLineStyle" version="4">
									<prop name="PropertyTypeName">Line Style</prop>
									<prop name="Position">6</prop>
									<prop name="IsDefault">0</prop>
									<prop name="LineStyle">psSolid</prop>
								</obj>
								<obj name="PropertyObject" class="GenSampleEditNotes" version="4">
									<prop name="PropertyTypeName">Notes</prop>
									<prop name="Position">6</prop>
									<prop name="IsDefault">1</prop>
								</obj>
								<obj name="PropertyObject" class="SamplePrefPointStyle" version="4">
									<prop name="PropertyTypeName">Point Style</prop>
									<prop name="Position">6</prop>
									<prop name="IsDefault">0</prop>
									<prop name="PointStyle">psNothing</prop>
								</obj>
								<obj name="PropertyObject" class="GenSampleEditPosition" version="4">
									<prop name="PropertyTypeName">Position</prop>
									<prop name="Position">6</prop>
									<prop name="IsDefault">1</prop>
								</obj>
								<obj name="PropertyObject" class="GenSampleEditReplicate" version="4">
									<prop name="PropertyTypeName">Replicate of</prop>
									<prop name="Position">6</prop>
									<prop name="IsDefault">1</prop>
									<prop name="ReplicateOf">-1</prop>
								</obj>
								<obj name="PropertyObject" class="HTCSampleID" version="4">
									<prop name="PropertyTypeName">Sample ID</prop>
									<prop name="Position">6</prop>
									<prop name="IsDefault">1</prop>
								</obj>
								<obj name="PropertyObject" class="GenSampleEditName" version="4">
									<prop name="PropertyTypeName">Sample Name</prop>
									<prop name="Position">6</prop>
									<prop name="IsDefault">1</prop>
									<prop name="name">Sample 7</prop>
								</obj>
								<obj name="PropertyObject" class="HTCSamplePrepNotes" version="4">
									<prop name="PropertyTypeName">Sample Prep Notes</prop>
									<prop name="Position">6</prop>
									<prop name="IsDefault">1</prop>
								</obj>
								<obj name="PropertyObject" class="GenSampleEditSubset" version="4">
									<prop name="PropertyTypeName">Subsets</prop>
									<prop name="Position">6</prop>
									<prop name="IsDefault">1</prop>
								</obj>
								<obj name="PropertyObject" class="SamplePrefWidth" version="5">
									<prop name="PropertyTypeName">Width</prop>
									<prop name="Position">6</prop>
									<prop name="IsDefault">1</prop>
									<prop name="Width">1</prop>
								</obj>
							</list>
						</obj>
					</obj>
					<obj name="item" class="SamplePropInfo" version="1">
						<obj name="ChannelProperties" class="ChanPropList" version="2">
							<obj name="ChannelProperties" class="EMList" version="1">
								<list name="emlist" count="1">
									<obj name="item" class="PropertyList" version="1">
										<list name="emlist" count="12">
											<obj name="PropertyObject" class="RQSampleTargetProperty" version="4">
												<prop name="PropertyTypeName">Combined Sample and Target Type</prop>
												<prop name="Position">7</prop>
												<prop name="IsDefault">0</prop>
												<obj name="ChannelProp" class="ChannelProperty" version="1">
													<prop name="ChannelIdx">0</prop>
												</obj>
											</obj>
											<obj name="PropertyObject" class="QuantConcProperty" version="4">
												<prop name="PropertyTypeName">Concentration</prop>
												<prop name="Position">7</prop>
												<prop name="IsDefault">1</prop>
												<prop name="Concentration">0</prop>
												<obj name="ChannelProp" class="ChannelProperty" version="1">
													<prop name="ChannelIdx">0</prop>
												</obj>
												<prop name="ReadOnly">1</prop>
											</obj>
											<obj name="PropertyObject" class="QuantCpHighProp" version="4">
												<prop name="PropertyTypeName">Cp High</prop>
												<prop name="Position">7</prop>
												<prop name="IsDefault">1</prop>
												<prop name="CpRangeHigh">0</prop>
												<obj name="ChannelProp" class="ChannelProperty" version="1">
													<prop name="ChannelIdx">0</prop>
												</obj>
												<prop name="ReadOnly">1</prop>
											</obj>
											<obj name="PropertyObject" class="QuantCpLowProp" version="4">
												<prop name="PropertyTypeName">Cp Low</prop>
												<prop name="Position">7</prop>
												<prop name="IsDefault">1</prop>
												<prop name="CpRangeLow">0</prop>
												<obj name="ChannelProp" class="ChannelProperty" version="1">
													<prop name="ChannelIdx">0</prop>
												</obj>
												<prop name="ReadOnly">1</prop>
											</obj>
											<obj name="PropertyObject" class="RQEffProp" version="4">
												<prop name="PropertyTypeName">Efficiency</prop>
												<prop name="Position">7</prop>
												<prop name="IsDefault">1</prop>
												<prop name="Efficiency">2</prop>
												<obj name="ChannelProp" class="ChannelProperty" version="1">
													<prop name="ChannelIdx">0</prop>
												</obj>
											</obj>
											<obj name="PropertyObject" class="ChannelGenotype" version="4">
												<prop name="PropertyTypeName">Melt Geno Genotype</prop>
												<prop name="Position">7</prop>
												<prop name="IsDefault">1</prop>
												<prop name="ReadOnly">1</prop>
												<obj name="ChannelProp" class="ChannelProperty" version="1">
													<prop name="ChannelIdx">0</prop>
												</obj>
											</obj>
											<obj name="PropertyObject" class="GroupChannelTypeProp" version="4">
												<prop name="PropertyTypeName">Melt Geno Sample Type</prop>
												<prop name="Position">7</prop>
												<prop name="IsDefault">0</prop>
												<prop name="GroupSampleType">mstUnknown</prop>
												<obj name="ChannelProp" class="ChannelProperty" version="1">
													<prop name="ChannelIdx">0</prop>
												</obj>
											</obj>
											<obj name="PropertyObject" class="QuantSampleTypeProperty" version="4">
												<prop name="PropertyTypeName">Quantification Sample Type</prop>
												<prop name="Position">7</prop>
												<prop name="IsDefault">0</prop>
												<prop name="SampleType">qsUnknown</prop>
												<obj name="ChannelProp" class="ChannelProperty" version="1">
													<prop name="ChannelIdx">0</prop>
												</obj>
											</obj>
											<obj name="PropertyObject" class="ChannelGenotype" version="4">
												<prop name="PropertyTypeName">Scanning Genotype</prop>
												<prop name="Position">7</prop>
												<prop name="IsDefault">1</prop>
												<prop name="ReadOnly">1</prop>
												<obj name="ChannelProp" class="ChannelProperty" version="1">
													<prop name="ChannelIdx">0</prop>
												</obj>
											</obj>
											<obj name="PropertyObject" class="GroupChannelTypeProp" version="4">
												<prop name="PropertyTypeName">Scanning Sample Type</prop>
												<prop name="Position">7</prop>
												<prop name="IsDefault">0</prop>
												<prop name="GroupSampleType">mstUnknown</prop>
												<obj name="ChannelProp" class="ChannelProperty" version="1">
													<prop name="ChannelIdx">0</prop>
												</obj>
											</obj>
											<obj name="PropertyObject" class="TargetName" version="4">
												<prop name="PropertyTypeName">Target Name</prop>
												<prop name="Position">7</prop>
												<prop name="IsDefault">1</prop>
												<obj name="ChannelProp" class="ChannelProperty" version="1">
													<prop name="ChannelIdx">0</prop>
												</obj>
											</obj>
											<obj name="PropertyObject" class="RQTargetProperty" version="4">
												<prop name="PropertyTypeName">Target Type</prop>
												<prop name="Position">7</prop>
												<prop name="IsDefault">0</prop>
												<prop name="TargetType">dtNone</prop>
												<obj name="ChannelProp" class="ChannelProperty" version="1">
													<prop name="ChannelIdx">0</prop>
												</obj>
											</obj>
										</list>
									</obj>
								</list>
							</obj>
						</obj>
						<prop name="ChannelPropertyCount">1</prop>
						<prop name="ContainerPosition">7</prop>
						<prop name="HasSampleProperties">1</prop>
						<obj name="SampleProperties" class="PropertyList" version="1">
							<list name="emlist" count="14">
								<obj name="PropertyObject" class="SamplePrefColor" version="4">
									<prop name="PropertyTypeName">Color</prop>
									<prop name="Position">7</prop>
									<prop name="IsDefault">0</prop>
									<prop name="Color">$00FFFF0F</prop>
								</obj>
								<obj name="PropertyObject" class="DominantChannelProp" version="4">
									<prop name="PropertyTypeName">Dominant Channel</prop>
									<prop name="Position">7</prop>
									<prop name="IsDefault">0</prop>
									<prop name="DominantChannel">0</prop>
								</obj>
								<obj name="PropertyObject" class="Genotype" version="4">
									<prop name="PropertyTypeName">EndPt Genotype</prop>
									<prop name="Position">7</prop>
									<prop name="IsDefault">1</prop>
									<prop name="ReadOnly">1</prop>
								</obj>
								<obj name="PropertyObject" class="GroupingSample" version="4">
									<prop name="PropertyTypeName">EndPt Sample Type</prop>
									<prop name="Position">7</prop>
									<prop name="IsDefault">0</prop>
									<prop name="GroupSampleType">mstUnknown</prop>
								</obj>
								<obj name="PropertyObject" class="SamplePrefLineStyle" version="4">
									<prop name="PropertyTypeName">Line Style</prop>
									<prop name="Position">7</prop>
									<prop name="IsDefault">0</prop>
									<prop name="LineStyle">psSolid</prop>
								</obj>
								<obj name="PropertyObject" class="GenSampleEditNotes" version="4">
									<prop name="PropertyTypeName">Notes</prop>
									<prop name="Position">7</prop>
									<prop name="IsDefault">1</prop>
								</obj>
								<obj name="PropertyObject" class="SamplePrefPointStyle" version="4">
									<prop name="PropertyTypeName">Point Style</prop>
									<prop name="Position">7</prop>
									<prop name="IsDefault">0</prop>
									<prop name="PointStyle">psNothing</prop>
								</obj>
								<obj name="PropertyObject" class="GenSampleEditPosition" version="4">
									<prop name="PropertyTypeName">Position</prop>
									<prop name="Position">7</prop>
									<prop name="IsDefault">1</prop>
								</obj>
								<obj name="PropertyObject" class="GenSampleEditReplicate" version="4">
									<prop name="PropertyTypeName">Replicate of</prop>
									<prop name="Position">7</prop>
									<prop name="IsDefault">1</prop>
									<prop name="ReplicateOf">-1</prop>
								</obj>
								<obj name="PropertyObject" class="HTCSampleID" version="4">
									<prop name="PropertyTypeName">Sample ID</prop>
									<prop name="Position">7</prop>
									<prop name="IsDefault">1</prop>
								</obj>
								<obj name="PropertyObject" class="GenSampleEditName" version="4">
									<prop name="PropertyTypeName">Sample Name</prop>
									<prop name="Position">7</prop>
									<prop name="IsDefault">1</prop>
									<prop name="name">Sample 8</prop>
								</obj>
								<obj name="PropertyObject" class="HTCSamplePrepNotes" version="4">
									<prop name="PropertyTypeName">Sample Prep Notes</prop>
									<prop name="Position">7</prop>
									<prop name="IsDefault">1</prop>
								</obj>
								<obj name="PropertyObject" class="GenSampleEditSubset" version="4">
									<prop name="PropertyTypeName">Subsets</prop>
									<prop name="Position">7</prop>
									<prop name="IsDefault">1</prop>
								</obj>
								<obj name="PropertyObject" class="SamplePrefWidth" version="5">
									<prop name="PropertyTypeName">Width</prop>
									<prop name="Position">7</prop>
									<prop name="IsDefault">1</prop>
									<prop name="Width">1</prop>
								</obj>
							</list>
						</obj>
					</obj>
					<obj name="item" class="SamplePropInfo" version="1">
						<obj name="ChannelProperties" class="ChanPropList" version="2">
							<obj name="ChannelProperties" class="EMList" version="1">
								<list name="emlist" count="1">
									<obj name="item" class="PropertyList" version="1">
										<list name="emlist" count="12">
											<obj name="PropertyObject" class="RQSampleTargetProperty" version="4">
												<prop name="PropertyTypeName">Combined Sample and Target Type</prop>
												<prop name="Position">8</prop>
												<prop name="IsDefault">0</prop>
												<obj name="ChannelProp" class="ChannelProperty" version="1">
													<prop name="ChannelIdx">0</prop>
												</obj>
											</obj>
											<obj name="PropertyObject" class="QuantConcProperty" version="4">
												<prop name="PropertyTypeName">Concentration</prop>
												<prop name="Position">8</prop>
												<prop name="IsDefault">1</prop>
												<prop name="Concentration">0</prop>
												<obj name="ChannelProp" class="ChannelProperty" version="1">
													<prop name="ChannelIdx">0</prop>
												</obj>
												<prop name="ReadOnly">1</prop>
											</obj>
											<obj name="PropertyObject" class="QuantCpHighProp" version="4">
												<prop name="PropertyTypeName">Cp High</prop>
												<prop name="Position">8</prop>
												<prop name="IsDefault">1</prop>
												<prop name="CpRangeHigh">0</prop>
												<obj name="ChannelProp" class="ChannelProperty" version="1">
													<prop name="ChannelIdx">0</prop>
												</obj>
												<prop name="ReadOnly">1</prop>
											</obj>
											<obj name="PropertyObject" class="QuantCpLowProp" version="4">
												<prop name="PropertyTypeName">Cp Low</prop>
												<prop name="Position">8</prop>
												<prop name="IsDefault">1</prop>
												<prop name="CpRangeLow">0</prop>
												<obj name="ChannelProp" class="ChannelProperty" version="1">
													<prop name="ChannelIdx">0</prop>
												</obj>
												<prop name="ReadOnly">1</prop>
											</obj>
											<obj name="PropertyObject" class="RQEffProp" version="4">
												<prop name="PropertyTypeName">Efficiency</prop>
												<prop name="Position">8</prop>
												<prop name="IsDefault">1</prop>
												<prop name="Efficiency">2</prop>
												<obj name="ChannelProp" class="ChannelProperty" version="1">
													<prop name="ChannelIdx">0</prop>
												</obj>
											</obj>
											<obj name="PropertyObject" class="ChannelGenotype" version="4">
												<prop name="PropertyTypeName">Melt Geno Genotype</prop>
												<prop name="Position">8</prop>
												<prop name="IsDefault">1</prop>
												<prop name="ReadOnly">1</prop>
												<obj name="ChannelProp" class="ChannelProperty" version="1">
													<prop name="ChannelIdx">0</prop>
												</obj>
											</obj>
											<obj name="PropertyObject" class="GroupChannelTypeProp" version="4">
												<prop name="PropertyTypeName">Melt Geno Sample Type</prop>
												<prop name="Position">8</prop>
												<prop name="IsDefault">0</prop>
												<prop name="GroupSampleType">mstUnknown</prop>
												<obj name="ChannelProp" class="ChannelProperty" version="1">
													<prop name="ChannelIdx">0</prop>
												</obj>
											</obj>
											<obj name="PropertyObject" class="QuantSampleTypeProperty" version="4">
												<prop name="PropertyTypeName">Quantification Sample Type</prop>
												<prop name="Position">8</prop>
												<prop name="IsDefault">0</prop>
												<prop name="SampleType">qsUnknown</prop>
												<obj name="ChannelProp" class="ChannelProperty" version="1">
													<prop name="ChannelIdx">0</prop>
												</obj>
											</obj>
											<obj name="PropertyObject" class="ChannelGenotype" version="4">
												<prop name="PropertyTypeName">Scanning Genotype</prop>
												<prop name="Position">8</prop>
												<prop name="IsDefault">1</prop>
												<prop name="ReadOnly">1</prop>
												<obj name="ChannelProp" class="ChannelProperty" version="1">
													<prop name="ChannelIdx">0</prop>
												</obj>
											</obj>
											<obj name="PropertyObject" class="GroupChannelTypeProp" version="4">
												<prop name="PropertyTypeName">Scanning Sample Type</prop>
												<prop name="Position">8</prop>
												<prop name="IsDefault">0</prop>
												<prop name="GroupSampleType">mstUnknown</prop>
												<obj name="ChannelProp" class="ChannelProperty" version="1">
													<prop name="ChannelIdx">0</prop>
												</obj>
											</obj>
											<obj name="PropertyObject" class="TargetName" version="4">
												<prop name="PropertyTypeName">Target Name</prop>
												<prop name="Position">8</prop>
												<prop name="IsDefault">1</prop>
												<obj name="ChannelProp" class="ChannelProperty" version="1">
													<prop name="ChannelIdx">0</prop>
												</obj>
											</obj>
											<obj name="PropertyObject" class="RQTargetProperty" version="4">
												<prop name="PropertyTypeName">Target Type</prop>
												<prop name="Position">8</prop>
												<prop name="IsDefault">0</prop>
												<prop name="TargetType">dtNone</prop>
												<obj name="ChannelProp" class="ChannelProperty" version="1">
													<prop name="ChannelIdx">0</prop>
												</obj>
											</obj>
										</list>
									</obj>
								</list>
							</obj>
						</obj>
						<prop name="ChannelPropertyCount">1</prop>
						<prop name="ContainerPosition">8</prop>
						<prop name="HasSampleProperties">1</prop>
						<obj name="SampleProperties" class="PropertyList" version="1">
							<list name="emlist" count="14">
								<obj name="PropertyObject" class="SamplePrefColor" version="4">
									<prop name="PropertyTypeName">Color</prop>
									<prop name="Position">8</prop>
									<prop name="IsDefault">0</prop>
									<prop name="Color">$00404000</prop>
								</obj>
								<obj name="PropertyObject" class="DominantChannelProp" version="4">
									<prop name="PropertyTypeName">Dominant Channel</prop>
									<prop name="Position">8</prop>
									<prop name="IsDefault">0</prop>
									<prop name="DominantChannel">0</prop>
								</obj>
								<obj name="PropertyObject" class="Genotype" version="4">
									<prop name="PropertyTypeName">EndPt Genotype</prop>
									<prop name="Position">8</prop>
									<prop name="IsDefault">1</prop>
									<prop name="ReadOnly">1</prop>
								</obj>
								<obj name="PropertyObject" class="GroupingSample" version="4">
									<prop name="PropertyTypeName">EndPt Sample Type</prop>
									<prop name="Position">8</prop>
									<prop name="IsDefault">0</prop>
									<prop name="GroupSampleType">mstUnknown</prop>
								</obj>
								<obj name="PropertyObject" class="SamplePrefLineStyle" version="4">
									<prop name="PropertyTypeName">Line Style</prop>
									<prop name="Position">8</prop>
									<prop name="IsDefault">0</prop>
									<prop name="LineStyle">psSolid</prop>
								</obj>
								<obj name="PropertyObject" class="GenSampleEditNotes" version="4">
									<prop name="PropertyTypeName">Notes</prop>
									<prop name="Position">8</prop>
									<prop name="IsDefault">1</prop>
								</obj>
								<obj name="PropertyObject" class="SamplePrefPointStyle" version="4">
									<prop name="PropertyTypeName">Point Style</prop>
									<prop name="Position">8</prop>
									<prop name="IsDefault">0</prop>
									<prop name="PointStyle">psNothing</prop>
								</obj>
								<obj name="PropertyObject" class="GenSampleEditPosition" version="4">
									<prop name="PropertyTypeName">Position</prop>
									<prop name="Position">8</prop>
									<prop name="IsDefault">1</prop>
								</obj>
								<obj name="PropertyObject" class="GenSampleEditReplicate" version="4">
									<prop name="PropertyTypeName">Replicate of</prop>
									<prop name="Position">8</prop>
									<prop name="IsDefault">1</prop>
									<prop name="ReplicateOf">-1</prop>
								</obj>
								<obj name="PropertyObject" class="HTCSampleID" version="4">
									<prop name="PropertyTypeName">Sample ID</prop>
									<prop name="Position">8</prop>
									<prop name="IsDefault">1</prop>
								</obj>
								<obj name="PropertyObject" class="GenSampleEditName" version="4">
									<prop name="PropertyTypeName">Sample Name</prop>
									<prop name="Position">8</prop>
									<prop name="IsDefault">1</prop>
									<prop name="name">Sample 9</prop>
								</obj>
								<obj name="PropertyObject" class="HTCSamplePrepNotes" version="4">
									<prop name="PropertyTypeName">Sample Prep Notes</prop>
									<prop name="Position">8</prop>
									<prop name="IsDefault">1</prop>
								</obj>
								<obj name="PropertyObject" class="GenSampleEditSubset" version="4">
									<prop name="PropertyTypeName">Subsets</prop>
									<prop name="Position">8</prop>
									<prop name="IsDefault">1</prop>
								</obj>
								<obj name="PropertyObject" class="SamplePrefWidth" version="5">
									<prop name="PropertyTypeName">Width</prop>
									<prop name="Position">8</prop>
									<prop name="IsDefault">1</prop>
									<prop name="Width">1</prop>
								</obj>
							</list>
						</obj>
					</obj>
					<obj name="item" class="SamplePropInfo" version="1">
						<obj name="ChannelProperties" class="ChanPropList" version="2">
							<obj name="ChannelProperties" class="EMList" version="1">
								<list name="emlist" count="1">
									<obj name="item" class="PropertyList" version="1">
										<list name="emlist" count="12">
											<obj name="PropertyObject" class="RQSampleTargetProperty" version="4">
												<prop name="PropertyTypeName">Combined Sample and Target Type</prop>
												<prop name="Position">9</prop>
												<prop name="IsDefault">0</prop>
												<obj name="ChannelProp" class="ChannelProperty" version="1">
													<prop name="ChannelIdx">0</prop>
												</obj>
											</obj>
											<obj name="PropertyObject" class="QuantConcProperty" version="4">
												<prop name="PropertyTypeName">Concentration</prop>
												<prop name="Position">9</prop>
												<prop name="IsDefault">1</prop>
												<prop name="Concentration">0</prop>
												<obj name="ChannelProp" class="ChannelProperty" version="1">
													<prop name="ChannelIdx">0</prop>
												</obj>
												<prop name="ReadOnly">1</prop>
											</obj>
											<obj name="PropertyObject" class="QuantCpHighProp" version="4">
												<prop name="PropertyTypeName">Cp High</prop>
												<prop name="Position">9</prop>
												<prop name="IsDefault">1</prop>
												<prop name="CpRangeHigh">0</prop>
												<obj name="ChannelProp" class="ChannelProperty" version="1">
													<prop name="ChannelIdx">0</prop>
												</obj>
												<prop name="ReadOnly">1</prop>
											</obj>
											<obj name="PropertyObject" class="QuantCpLowProp" version="4">
												<prop name="PropertyTypeName">Cp Low</prop>
												<prop name="Position">9</prop>
												<prop name="IsDefault">1</prop>
												<prop name="CpRangeLow">0</prop>
												<obj name="ChannelProp" class="ChannelProperty" version="1">
													<prop name="ChannelIdx">0</prop>
												</obj>
												<prop name="ReadOnly">1</prop>
											</obj>
											<obj name="PropertyObject" class="RQEffProp" version="4">
												<prop name="PropertyTypeName">Efficiency</prop>
												<prop name="Position">9</prop>
												<prop name="IsDefault">1</prop>
												<prop name="Efficiency">2</prop>
												<obj name="ChannelProp" class="ChannelProperty" version="1">
													<prop name="ChannelIdx">0</prop>
												</obj>
											</obj>
											<obj name="PropertyObject" class="ChannelGenotype" version="4">
												<prop name="PropertyTypeName">Melt Geno Genotype</prop>
												<prop name="Position">9</prop>
												<prop name="IsDefault">1</prop>
												<prop name="ReadOnly">1</prop>
												<obj name="ChannelProp" class="ChannelProperty" version="1">
													<prop name="ChannelIdx">0</prop>
												</obj>
											</obj>
											<obj name="PropertyObject" class="GroupChannelTypeProp" version="4">
												<prop name="PropertyTypeName">Melt Geno Sample Type</prop>
												<prop name="Position">9</prop>
												<prop name="IsDefault">0</prop>
												<prop name="GroupSampleType">mstUnknown</prop>
												<obj name="ChannelProp" class="ChannelProperty" version="1">
													<prop name="ChannelIdx">0</prop>
												</obj>
											</obj>
											<obj name="PropertyObject" class="QuantSampleTypeProperty" version="4">
												<prop name="PropertyTypeName">Quantification Sample Type</prop>
												<prop name="Position">9</prop>
												<prop name="IsDefault">0</prop>
												<prop name="SampleType">qsUnknown</prop>
												<obj name="ChannelProp" class="ChannelProperty" version="1">
													<prop name="ChannelIdx">0</prop>
												</obj>
											</obj>
											<obj name="PropertyObject" class="ChannelGenotype" version="4">
												<prop name="PropertyTypeName">Scanning Genotype</prop>
												<prop name="Position">9</prop>
												<prop name="IsDefault">1</prop>
												<prop name="ReadOnly">1</prop>
												<obj name="ChannelProp" class="ChannelProperty" version="1">
													<prop name="ChannelIdx">0</prop>
												</obj>
											</obj>
											<obj name="PropertyObject" class="GroupChannelTypeProp" version="4">
												<prop name="PropertyTypeName">Scanning Sample Type</prop>
												<prop name="Position">9</prop>
												<prop name="IsDefault">0</prop>
												<prop name="GroupSampleType">mstUnknown</prop>
												<obj name="ChannelProp" class="ChannelProperty" version="1">
													<prop name="ChannelIdx">0</prop>
												</obj>
											</obj>
											<obj name="PropertyObject" class="TargetName" version="4">
												<prop name="PropertyTypeName">Target Name</prop>
												<prop name="Position">9</prop>
												<prop name="IsDefault">1</prop>
												<obj name="ChannelProp" class="ChannelProperty" version="1">
													<prop name="ChannelIdx">0</prop>
												</obj>
											</obj>
											<obj name="PropertyObject" class="RQTargetProperty" version="4">
												<prop name="PropertyTypeName">Target Type</prop>
												<prop name="Position">9</prop>
												<prop name="IsDefault">0</prop>
												<prop name="TargetType">dtNone</prop>
												<obj name="ChannelProp" class="ChannelProperty" version="1">
													<prop name="ChannelIdx">0</prop>
												</obj>
											</obj>
										</list>
									</obj>
								</list>
							</obj>
						</obj>
						<prop name="ChannelPropertyCount">1</prop>
						<prop name="ContainerPosition">9</prop>
						<prop name="HasSampleProperties">1</prop>
						<obj name="SampleProperties" class="PropertyList" version="1">
							<list name="emlist" count="14">
								<obj name="PropertyObject" class="SamplePrefColor" version="4">
									<prop name="PropertyTypeName">Color</prop>
									<prop name="Position">9</prop>
									<prop name="IsDefault">0</prop>
									<prop name="Color">$004080FF</prop>
								</obj>
								<obj name="PropertyObject" class="DominantChannelProp" version="4">
									<prop name="PropertyTypeName">Dominant Channel</prop>
									<prop name="Position">9</prop>
									<prop name="IsDefault">0</prop>
									<prop name="DominantChannel">0</prop>
								</obj>
								<obj name="PropertyObject" class="Genotype" version="4">
									<prop name="PropertyTypeName">EndPt Genotype</prop>
									<prop name="Position">9</prop>
									<prop name="IsDefault">1</prop>
									<prop name="ReadOnly">1</prop>
								</obj>
								<obj name="PropertyObject" class="GroupingSample" version="4">
									<prop name="PropertyTypeName">EndPt Sample Type</prop>
									<prop name="Position">9</prop>
									<prop name="IsDefault">0</prop>
									<prop name="GroupSampleType">mstUnknown</prop>
								</obj>
								<obj name="PropertyObject" class="SamplePrefLineStyle" version="4">
									<prop name="PropertyTypeName">Line Style</prop>
									<prop name="Position">9</prop>
									<prop name="IsDefault">0</prop>
									<prop name="LineStyle">psSolid</prop>
								</obj>
								<obj name="PropertyObject" class="GenSampleEditNotes" version="4">
									<prop name="PropertyTypeName">Notes</prop>
									<prop name="Position">9</prop>
									<prop name="IsDefault">1</prop>
								</obj>
								<obj name="PropertyObject" class="SamplePrefPointStyle" version="4">
									<prop name="PropertyTypeName">Point Style</prop>
									<prop name="Position">9</prop>
									<prop name="IsDefault">0</prop>
									<prop name="PointStyle">psNothing</prop>
								</obj>
								<obj name="PropertyObject" class="GenSampleEditPosition" version="4">
									<prop name="PropertyTypeName">Position</prop>
									<prop name="Position">9</prop>
									<prop name="IsDefault">1</prop>
								</obj>
								<obj name="PropertyObject" class="GenSampleEditReplicate" version="4">
									<prop name="PropertyTypeName">Replicate of</prop>
									<prop name="Position">9</prop>
									<prop name="IsDefault">1</prop>
									<prop name="ReplicateOf">-1</prop>
								</obj>
								<obj name="PropertyObject" class="HTCSampleID" version="4">
									<prop name="PropertyTypeName">Sample ID</prop>
									<prop name="Position">9</prop>
									<prop name="IsDefault">1</prop>
								</obj>
								<obj name="PropertyObject" class="GenSampleEditName" version="4">
									<prop name="PropertyTypeName">Sample Name</prop>
									<prop name="Position">9</prop>
									<prop name="IsDefault">1</prop>
									<prop name="name">Sample 10</prop>
								</obj>
								<obj name="PropertyObject" class="HTCSamplePrepNotes" version="4">
									<prop name="PropertyTypeName">Sample Prep Notes</prop>
									<prop name="Position">9</prop>
									<prop name="IsDefault">1</prop>
								</obj>
								<obj name="PropertyObject" class="GenSampleEditSubset" version="4">
									<prop name="PropertyTypeName">Subsets</prop>
									<prop name="Position">9</prop>
									<prop name="IsDefault">1</prop>
								</obj>
								<obj name="PropertyObject" class="SamplePrefWidth" version="5">
									<prop name="PropertyTypeName">Width</prop>
									<prop name="Position">9</prop>
									<prop name="IsDefault">1</prop>
									<prop name="Width">1</prop>
								</obj>
							</list>
						</obj>
					</obj>
					<obj name="item" class="SamplePropInfo" version="1">
						<obj name="ChannelProperties" class="ChanPropList" version="2">
							<obj name="ChannelProperties" class="EMList" version="1">
								<list name="emlist" count="1">
									<obj name="item" class="PropertyList" version="1">
										<list name="emlist" count="12">
											<obj name="PropertyObject" class="RQSampleTargetProperty" version="4">
												<prop name="PropertyTypeName">Combined Sample and Target Type</prop>
												<prop name="Position">10</prop>
												<prop name="IsDefault">0</prop>
												<obj name="ChannelProp" class="ChannelProperty" version="1">
													<prop name="ChannelIdx">0</prop>
												</obj>
											</obj>
											<obj name="PropertyObject" class="QuantConcProperty" version="4">
												<prop name="PropertyTypeName">Concentration</prop>
												<prop name="Position">10</prop>
												<prop name="IsDefault">1</prop>
												<prop name="Concentration">0</prop>
												<obj name="ChannelProp" class="ChannelProperty" version="1">
													<prop name="ChannelIdx">0</prop>
												</obj>
												<prop name="ReadOnly">1</prop>
											</obj>
											<obj name="PropertyObject" class="QuantCpHighProp" version="4">
												<prop name="PropertyTypeName">Cp High</prop>
												<prop name="Position">10</prop>
												<prop name="IsDefault">1</prop>
												<prop name="CpRangeHigh">0</prop>
												<obj name="ChannelProp" class="ChannelProperty" version="1">
													<prop name="ChannelIdx">0</prop>
												</obj>
												<prop name="ReadOnly">1</prop>
											</obj>
											<obj name="PropertyObject" class="QuantCpLowProp" version="4">
												<prop name="PropertyTypeName">Cp Low</prop>
												<prop name="Position">10</prop>
												<prop name="IsDefault">1</prop>
												<prop name="CpRangeLow">0</prop>
												<obj name="ChannelProp" class="ChannelProperty" version="1">
													<prop name="ChannelIdx">0</prop>
												</obj>
												<prop name="ReadOnly">1</prop>
											</obj>
											<obj name="PropertyObject" class="RQEffProp" version="4">
												<prop name="PropertyTypeName">Efficiency</prop>
												<prop name="Position">10</prop>
												<prop name="IsDefault">1</prop>
												<prop name="Efficiency">2</prop>
												<obj name="ChannelProp" class="ChannelProperty" version="1">
													<prop name="ChannelIdx">0</prop>
												</obj>
											</obj>
											<obj name="PropertyObject" class="ChannelGenotype" version="4">
												<prop name="PropertyTypeName">Melt Geno Genotype</prop>
												<prop name="Position">10</prop>
												<prop name="IsDefault">1</prop>
												<prop name="ReadOnly">1</prop>
												<obj name="ChannelProp" class="ChannelProperty" version="1">
													<prop name="ChannelIdx">0</prop>
												</obj>
											</obj>
											<obj name="PropertyObject" class="GroupChannelTypeProp" version="4">
												<prop name="PropertyTypeName">Melt Geno Sample Type</prop>
												<prop name="Position">10</prop>
												<prop name="IsDefault">0</prop>
												<prop name="GroupSampleType">mstUnknown</prop>
												<obj name="ChannelProp" class="ChannelProperty" version="1">
													<prop name="ChannelIdx">0</prop>
												</obj>
											</obj>
											<obj name="PropertyObject" class="QuantSampleTypeProperty" version="4">
												<prop name="PropertyTypeName">Quantification Sample Type</prop>
												<prop name="Position">10</prop>
												<prop name="IsDefault">0</prop>
												<prop name="SampleType">qsUnknown</prop>
												<obj name="ChannelProp" class="ChannelProperty" version="1">
													<prop name="ChannelIdx">0</prop>
												</obj>
											</obj>
											<obj name="PropertyObject" class="ChannelGenotype" version="4">
												<prop name="PropertyTypeName">Scanning Genotype</prop>
												<prop name="Position">10</prop>
												<prop name="IsDefault">1</prop>
												<prop name="ReadOnly">1</prop>
												<obj name="ChannelProp" class="ChannelProperty" version="1">
													<prop name="ChannelIdx">0</prop>
												</obj>
											</obj>
											<obj name="PropertyObject" class="GroupChannelTypeProp" version="4">
												<prop name="PropertyTypeName">Scanning Sample Type</prop>
												<prop name="Position">10</prop>
												<prop name="IsDefault">0</prop>
												<prop name="GroupSampleType">mstUnknown</prop>
												<obj name="ChannelProp" class="ChannelProperty" version="1">
													<prop name="ChannelIdx">0</prop>
												</obj>
											</obj>
											<obj name="PropertyObject" class="TargetName" version="4">
												<prop name="PropertyTypeName">Target Name</prop>
												<prop name="Position">10</prop>
												<prop name="IsDefault">1</prop>
												<obj name="ChannelProp" class="ChannelProperty" version="1">
													<prop name="ChannelIdx">0</prop>
												</obj>
											</obj>
											<obj name="PropertyObject" class="RQTargetProperty" version="4">
												<prop name="PropertyTypeName">Target Type</prop>
												<prop name="Position">10</prop>
												<prop name="IsDefault">0</prop>
												<prop name="TargetType">dtNone</prop>
												<obj name="ChannelProp" class="ChannelProperty" version="1">
													<prop name="ChannelIdx">0</prop>
												</obj>
											</obj>
										</list>
									</obj>
								</list>
							</obj>
						</obj>
						<prop name="ChannelPropertyCount">1</prop>
						<prop name="ContainerPosition">10</prop>
						<prop name="HasSampleProperties">1</prop>
						<obj name="SampleProperties" class="PropertyList" version="1">
							<list name="emlist" count="14">
								<obj name="PropertyObject" class="SamplePrefColor" version="4">
									<prop name="PropertyTypeName">Color</prop>
									<prop name="Position">10</prop>
									<prop name="IsDefault">0</prop>
									<prop name="Color">$00FD0299</prop>
								</obj>
								<obj name="PropertyObject" class="DominantChannelProp" version="4">
									<prop name="PropertyTypeName">Dominant Channel</prop>
									<prop name="Position">10</prop>
									<prop name="IsDefault">0</prop>
									<prop name="DominantChannel">0</prop>
								</obj>
								<obj name="PropertyObject" class="Genotype" version="4">
									<prop name="PropertyTypeName">EndPt Genotype</prop>
									<prop name="Position">10</prop>
									<prop name="IsDefault">1</prop>
									<prop name="ReadOnly">1</prop>
								</obj>
								<obj name="PropertyObject" class="GroupingSample" version="4">
									<prop name="PropertyTypeName">EndPt Sample Type</prop>
									<prop name="Position">10</prop>
									<prop name="IsDefault">0</prop>
									<prop name="GroupSampleType">mstUnknown</prop>
								</obj>
								<obj name="PropertyObject" class="SamplePrefLineStyle" version="4">
									<prop name="PropertyTypeName">Line Style</prop>
									<prop name="Position">10</prop>
									<prop name="IsDefault">0</prop>
									<prop name="LineStyle">psSolid</prop>
								</obj>
								<obj name="PropertyObject" class="GenSampleEditNotes" version="4">
									<prop name="PropertyTypeName">Notes</prop>
									<prop name="Position">10</prop>
									<prop name="IsDefault">1</prop>
								</obj>
								<obj name="PropertyObject" class="SamplePrefPointStyle" version="4">
									<prop name="PropertyTypeName">Point Style</prop>
									<prop name="Position">10</prop>
									<prop name="IsDefault">0</prop>
									<prop name="PointStyle">psNothing</prop>
								</obj>
								<obj name="PropertyObject" class="GenSampleEditPosition" version="4">
									<prop name="PropertyTypeName">Position</prop>
									<prop name="Position">10</prop>
									<prop name="IsDefault">1</prop>
								</obj>
								<obj name="PropertyObject" class="GenSampleEditReplicate" version="4">
									<prop name="PropertyTypeName">Replicate of</prop>
									<prop name="Position">10</prop>
									<prop name="IsDefault">1</prop>
									<prop name="ReplicateOf">-1</prop>
								</obj>
								<obj name="PropertyObject" class="HTCSampleID" version="4">
									<prop name="PropertyTypeName">Sample ID</prop>
									<prop name="Position">10</prop>
									<prop name="IsDefault">1</prop>
								</obj>
								<obj name="PropertyObject" class="GenSampleEditName" version="4">
									<prop name="PropertyTypeName">Sample Name</prop>
									<prop name="Position">10</prop>
									<prop name="IsDefault">1</prop>
									<prop name="name">Sample 11</prop>
								</obj>
								<obj name="PropertyObject" class="HTCSamplePrepNotes" version="4">
									<prop name="PropertyTypeName">Sample Prep Notes</prop>
									<prop name="Position">10</prop>
									<prop name="IsDefault">1</prop>
								</obj>
								<obj name="PropertyObject" class="GenSampleEditSubset" version="4">
									<prop name="PropertyTypeName">Subsets</prop>
									<prop name="Position">10</prop>
									<prop name="IsDefault">1</prop>
								</obj>
								<obj name="PropertyObject" class="SamplePrefWidth" version="5">
									<prop name="PropertyTypeName">Width</prop>
									<prop name="Position">10</prop>
									<prop name="IsDefault">1</prop>
									<prop name="Width">1</prop>
								</obj>
							</list>
						</obj>
					</obj>
					<obj name="item" class="SamplePropInfo" version="1">
						<obj name="ChannelProperties" class="ChanPropList" version="2">
							<obj name="ChannelProperties" class="EMList" version="1">
								<list name="emlist" count="1">
									<obj name="item" class="PropertyList" version="1">
										<list name="emlist" count="12">
											<obj name="PropertyObject" class="RQSampleTargetProperty" version="4">
												<prop name="PropertyTypeName">Combined Sample and Target Type</prop>
												<prop name="Position">11</prop>
												<prop name="IsDefault">0</prop>
												<obj name="ChannelProp" class="ChannelProperty" version="1">
													<prop name="ChannelIdx">0</prop>
												</obj>
											</obj>
											<obj name="PropertyObject" class="QuantConcProperty" version="4">
												<prop name="PropertyTypeName">Concentration</prop>
												<prop name="Position">11</prop>
												<prop name="IsDefault">1</prop>
												<prop name="Concentration">0</prop>
												<obj name="ChannelProp" class="ChannelProperty" version="1">
													<prop name="ChannelIdx">0</prop>
												</obj>
												<prop name="ReadOnly">1</prop>
											</obj>
											<obj name="PropertyObject" class="QuantCpHighProp" version="4">
												<prop name="PropertyTypeName">Cp High</prop>
												<prop name="Position">11</prop>
												<prop name="IsDefault">1</prop>
												<prop name="CpRangeHigh">0</prop>
												<obj name="ChannelProp" class="ChannelProperty" version="1">
													<prop name="ChannelIdx">0</prop>
												</obj>
												<prop name="ReadOnly">1</prop>
											</obj>
											<obj name="PropertyObject" class="QuantCpLowProp" version="4">
												<prop name="PropertyTypeName">Cp Low</prop>
												<prop name="Position">11</prop>
												<prop name="IsDefault">1</prop>
												<prop name="CpRangeLow">0</prop>
												<obj name="ChannelProp" class="ChannelProperty" version="1">
													<prop name="ChannelIdx">0</prop>
												</obj>
												<prop name="ReadOnly">1</prop>
											</obj>
											<obj name="PropertyObject" class="RQEffProp" version="4">
												<prop name="PropertyTypeName">Efficiency</prop>
												<prop name="Position">11</prop>
												<prop name="IsDefault">1</prop>
												<prop name="Efficiency">2</prop>
												<obj name="ChannelProp" class="ChannelProperty" version="1">
													<prop name="ChannelIdx">0</prop>
												</obj>
											</obj>
											<obj name="PropertyObject" class="ChannelGenotype" version="4">
												<prop name="PropertyTypeName">Melt Geno Genotype</prop>
												<prop name="Position">11</prop>
												<prop name="IsDefault">1</prop>
												<prop name="ReadOnly">1</prop>
												<obj name="ChannelProp" class="ChannelProperty" version="1">
													<prop name="ChannelIdx">0</prop>
												</obj>
											</obj>
											<obj name="PropertyObject" class="GroupChannelTypeProp" version="4">
												<prop name="PropertyTypeName">Melt Geno Sample Type</prop>
												<prop name="Position">11</prop>
												<prop name="IsDefault">0</prop>
												<prop name="GroupSampleType">mstUnknown</prop>
												<obj name="ChannelProp" class="ChannelProperty" version="1">
													<prop name="ChannelIdx">0</prop>
												</obj>
											</obj>
											<obj name="PropertyObject" class="QuantSampleTypeProperty" version="4">
												<prop name="PropertyTypeName">Quantification Sample Type</prop>
												<prop name="Position">11</prop>
												<prop name="IsDefault">0</prop>
												<prop name="SampleType">qsUnknown</prop>
												<obj name="ChannelProp" class="ChannelProperty" version="1">
													<prop name="ChannelIdx">0</prop>
												</obj>
											</obj>
											<obj name="PropertyObject" class="ChannelGenotype" version="4">
												<prop name="PropertyTypeName">Scanning Genotype</prop>
												<prop name="Position">11</prop>
												<prop name="IsDefault">1</prop>
												<prop name="ReadOnly">1</prop>
												<obj name="ChannelProp" class="ChannelProperty" version="1">
													<prop name="ChannelIdx">0</prop>
												</obj>
											</obj>
											<obj name="PropertyObject" class="GroupChannelTypeProp" version="4">
												<prop name="PropertyTypeName">Scanning Sample Type</prop>
												<prop name="Position">11</prop>
												<prop name="IsDefault">0</prop>
												<prop name="GroupSampleType">mstUnknown</prop>
												<obj name="ChannelProp" class="ChannelProperty" version="1">
													<prop name="ChannelIdx">0</prop>
												</obj>
											</obj>
											<obj name="PropertyObject" class="TargetName" version="4">
												<prop name="PropertyTypeName">Target Name</prop>
												<prop name="Position">11</prop>
												<prop name="IsDefault">1</prop>
												<obj name="ChannelProp" class="ChannelProperty" version="1">
													<prop name="ChannelIdx">0</prop>
												</obj>
											</obj>
											<obj name="PropertyObject" class="RQTargetProperty" version="4">
												<prop name="PropertyTypeName">Target Type</prop>
												<prop name="Position">11</prop>
												<prop name="IsDefault">0</prop>
												<prop name="TargetType">dtNone</prop>
												<obj name="ChannelProp" class="ChannelProperty" version="1">
													<prop name="ChannelIdx">0</prop>
												</obj>
											</obj>
										</list>
									</obj>
								</list>
							</obj>
						</obj>
						<prop name="ChannelPropertyCount">1</prop>
						<prop name="ContainerPosition">11</prop>
						<prop name="HasSampleProperties">1</prop>
						<obj name="SampleProperties" class="PropertyList" version="1">
							<list name="emlist" count="14">
								<obj name="PropertyObject" class="SamplePrefColor" version="4">
									<prop name="PropertyTypeName">Color</prop>
									<prop name="Position">11</prop>
									<prop name="IsDefault">0</prop>
									<prop name="Color">$0026C4B8</prop>
								</obj>
								<obj name="PropertyObject" class="DominantChannelProp" version="4">
									<prop name="PropertyTypeName">Dominant Channel</prop>
									<prop name="Position">11</prop>
									<prop name="IsDefault">0</prop>
									<prop name="DominantChannel">0</prop>
								</obj>
								<obj name="PropertyObject" class="Genotype" version="4">
									<prop name="PropertyTypeName">EndPt Genotype</prop>
									<prop name="Position">11</prop>
									<prop name="IsDefault">1</prop>
									<prop name="ReadOnly">1</prop>
								</obj>
								<obj name="PropertyObject" class="GroupingSample" version="4">
									<prop name="PropertyTypeName">EndPt Sample Type</prop>
									<prop name="Position">11</prop>
									<prop name="IsDefault">0</prop>
									<prop name="GroupSampleType">mstUnknown</prop>
								</obj>
								<obj name="PropertyObject" class="SamplePrefLineStyle" version="4">
									<prop name="PropertyTypeName">Line Style</prop>
									<prop name="Position">11</prop>
									<prop name="IsDefault">0</prop>
									<prop name="LineStyle">psSolid</prop>
								</obj>
								<obj name="PropertyObject" class="GenSampleEditNotes" version="4">
									<prop name="PropertyTypeName">Notes</prop>
									<prop name="Position">11</prop>
									<prop name="IsDefault">1</prop>
								</obj>
								<obj name="PropertyObject" class="SamplePrefPointStyle" version="4">
									<prop name="PropertyTypeName">Point Style</prop>
									<prop name="Position">11</prop>
									<prop name="IsDefault">0</prop>
									<prop name="PointStyle">psNothing</prop>
								</obj>
								<obj name="PropertyObject" class="GenSampleEditPosition" version="4">
									<prop name="PropertyTypeName">Position</prop>
									<prop name="Position">11</prop>
									<prop name="IsDefault">1</prop>
								</obj>
								<obj name="PropertyObject" class="GenSampleEditReplicate" version="4">
									<prop name="PropertyTypeName">Replicate of</prop>
									<prop name="Position">11</prop>
									<prop name="IsDefault">1</prop>
									<prop name="ReplicateOf">-1</prop>
								</obj>
								<obj name="PropertyObject" class="HTCSampleID" version="4">
									<prop name="PropertyTypeName">Sample ID</prop>
									<prop name="Position">11</prop>
									<prop name="IsDefault">1</prop>
								</obj>
								<obj name="PropertyObject" class="GenSampleEditName" version="4">
									<prop name="PropertyTypeName">Sample Name</prop>
									<prop name="Position">11</prop>
									<prop name="IsDefault">1</prop>
									<prop name="name">Sample 12</prop>
								</obj>
								<obj name="PropertyObject" class="HTCSamplePrepNotes" version="4">
									<prop name="PropertyTypeName">Sample Prep Notes</prop>
									<prop name="Position">11</prop>
									<prop name="IsDefault">1</prop>
								</obj>
								<obj name="PropertyObject" class="GenSampleEditSubset" version="4">
									<prop name="PropertyTypeName">Subsets</prop>
									<prop name="Position">11</prop>
									<prop name="IsDefault">1</prop>
								</obj>
								<obj name="PropertyObject" class="SamplePrefWidth" version="5">
									<prop name="PropertyTypeName">Width</prop>
									<prop name="Position">11</prop>
									<prop name="IsDefault">1</prop>
									<prop name="Width">1</prop>
								</obj>
							</list>
						</obj>
					</obj>
					<obj name="item" class="SamplePropInfo" version="1">
						<obj name="ChannelProperties" class="ChanPropList" version="2">
							<obj name="ChannelProperties" class="EMList" version="1">
								<list name="emlist" count="1">
									<obj name="item" class="PropertyList" version="1">
										<list name="emlist" count="12">
											<obj name="PropertyObject" class="RQSampleTargetProperty" version="4">
												<prop name="PropertyTypeName">Combined Sample and Target Type</prop>
												<prop name="Position">12</prop>
												<prop name="IsDefault">0</prop>
												<obj name="ChannelProp" class="ChannelProperty" version="1">
													<prop name="ChannelIdx">0</prop>
												</obj>
											</obj>
											<obj name="PropertyObject" class="QuantConcProperty" version="4">
												<prop name="PropertyTypeName">Concentration</prop>
												<prop name="Position">12</prop>
												<prop name="IsDefault">1</prop>
												<prop name="Concentration">0</prop>
												<obj name="ChannelProp" class="ChannelProperty" version="1">
													<prop name="ChannelIdx">0</prop>
												</obj>
												<prop name="ReadOnly">1</prop>
											</obj>
											<obj name="PropertyObject" class="QuantCpHighProp" version="4">
												<prop name="PropertyTypeName">Cp High</prop>
												<prop name="Position">12</prop>
												<prop name="IsDefault">1</prop>
												<prop name="CpRangeHigh">0</prop>
												<obj name="ChannelProp" class="ChannelProperty" version="1">
													<prop name="ChannelIdx">0</prop>
												</obj>
												<prop name="ReadOnly">1</prop>
											</obj>
											<obj name="PropertyObject" class="QuantCpLowProp" version="4">
												<prop name="PropertyTypeName">Cp Low</prop>
												<prop name="Position">12</prop>
												<prop name="IsDefault">1</prop>
												<prop name="CpRangeLow">0</prop>
												<obj name="ChannelProp" class="ChannelProperty" version="1">
													<prop name="ChannelIdx">0</prop>
												</obj>
												<prop name="ReadOnly">1</prop>
											</obj>
											<obj name="PropertyObject" class="RQEffProp" version="4">
												<prop name="PropertyTypeName">Efficiency</prop>
												<prop name="Position">12</prop>
												<prop name="IsDefault">1</prop>
												<prop name="Efficiency">2</prop>
												<obj name="ChannelProp" class="ChannelProperty" version="1">
													<prop name="ChannelIdx">0</prop>
												</obj>
											</obj>
											<obj name="PropertyObject" class="ChannelGenotype" version="4">
												<prop name="PropertyTypeName">Melt Geno Genotype</prop>
												<prop name="Position">12</prop>
												<prop name="IsDefault">1</prop>
												<prop name="ReadOnly">1</prop>
												<obj name="ChannelProp" class="ChannelProperty" version="1">
													<prop name="ChannelIdx">0</prop>
												</obj>
											</obj>
											<obj name="PropertyObject" class="GroupChannelTypeProp" version="4">
												<prop name="PropertyTypeName">Melt Geno Sample Type</prop>
												<prop name="Position">12</prop>
												<prop name="IsDefault">0</prop>
												<prop name="GroupSampleType">mstUnknown</prop>
												<obj name="ChannelProp" class="ChannelProperty" version="1">
													<prop name="ChannelIdx">0</prop>
												</obj>
											</obj>
											<obj name="PropertyObject" class="QuantSampleTypeProperty" version="4">
												<prop name="PropertyTypeName">Quantification Sample Type</prop>
												<prop name="Position">12</prop>
												<prop name="IsDefault">0</prop>
												<prop name="SampleType">qsUnknown</prop>
												<obj name="ChannelProp" class="ChannelProperty" version="1">
													<prop name="ChannelIdx">0</prop>
												</obj>
											</obj>
											<obj name="PropertyObject" class="ChannelGenotype" version="4">
												<prop name="PropertyTypeName">Scanning Genotype</prop>
												<prop name="Position">12</prop>
												<prop name="IsDefault">1</prop>
												<prop name="ReadOnly">1</prop>
												<obj name="ChannelProp" class="ChannelProperty" version="1">
													<prop name="ChannelIdx">0</prop>
												</obj>
											</obj>
											<obj name="PropertyObject" class="GroupChannelTypeProp" version="4">
												<prop name="PropertyTypeName">Scanning Sample Type</prop>
												<prop name="Position">12</prop>
												<prop name="IsDefault">0</prop>
												<prop name="GroupSampleType">mstUnknown</prop>
												<obj name="ChannelProp" class="ChannelProperty" version="1">
													<prop name="ChannelIdx">0</prop>
												</obj>
											</obj>
											<obj name="PropertyObject" class="TargetName" version="4">
												<prop name="PropertyTypeName">Target Name</prop>
												<prop name="Position">12</prop>
												<prop name="IsDefault">1</prop>
												<obj name="ChannelProp" class="ChannelProperty" version="1">
													<prop name="ChannelIdx">0</prop>
												</obj>
											</obj>
											<obj name="PropertyObject" class="RQTargetProperty" version="4">
												<prop name="PropertyTypeName">Target Type</prop>
												<prop name="Position">12</prop>
												<prop name="IsDefault">0</prop>
												<prop name="TargetType">dtNone</prop>
												<obj name="ChannelProp" class="ChannelProperty" version="1">
													<prop name="ChannelIdx">0</prop>
												</obj>
											</obj>
										</list>
									</obj>
								</list>
							</obj>
						</obj>
						<prop name="ChannelPropertyCount">1</prop>
						<prop name="ContainerPosition">12</prop>
						<prop name="HasSampleProperties">1</prop>
						<obj name="SampleProperties" class="PropertyList" version="1">
							<list name="emlist" count="14">
								<obj name="PropertyObject" class="SamplePrefColor" version="4">
									<prop name="PropertyTypeName">Color</prop>
									<prop name="Position">12</prop>
									<prop name="IsDefault">0</prop>
									<prop name="Color">$00FF8000</prop>
								</obj>
								<obj name="PropertyObject" class="DominantChannelProp" version="4">
									<prop name="PropertyTypeName">Dominant Channel</prop>
									<prop name="Position">12</prop>
									<prop name="IsDefault">0</prop>
									<prop name="DominantChannel">0</prop>
								</obj>
								<obj name="PropertyObject" class="Genotype" version="4">
									<prop name="PropertyTypeName">EndPt Genotype</prop>
									<prop name="Position">12</prop>
									<prop name="IsDefault">1</prop>
									<prop name="ReadOnly">1</prop>
								</obj>
								<obj name="PropertyObject" class="GroupingSample" version="4">
									<prop name="PropertyTypeName">EndPt Sample Type</prop>
									<prop name="Position">12</prop>
									<prop name="IsDefault">0</prop>
									<prop name="GroupSampleType">mstUnknown</prop>
								</obj>
								<obj name="PropertyObject" class="SamplePrefLineStyle" version="4">
									<prop name="PropertyTypeName">Line Style</prop>
									<prop name="Position">12</prop>
									<prop name="IsDefault">0</prop>
									<prop name="LineStyle">psSolid</prop>
								</obj>
								<obj name="PropertyObject" class="GenSampleEditNotes" version="4">
									<prop name="PropertyTypeName">Notes</prop>
									<prop name="Position">12</prop>
									<prop name="IsDefault">1</prop>
								</obj>
								<obj name="PropertyObject" class="SamplePrefPointStyle" version="4">
									<prop name="PropertyTypeName">Point Style</prop>
									<prop name="Position">12</prop>
									<prop name="IsDefault">0</prop>
									<prop name="PointStyle">psNothing</prop>
								</obj>
								<obj name="PropertyObject" class="GenSampleEditPosition" version="4">
									<prop name="PropertyTypeName">Position</prop>
									<prop name="Position">12</prop>
									<prop name="IsDefault">1</prop>
								</obj>
								<obj name="PropertyObject" class="GenSampleEditReplicate" version="4">
									<prop name="PropertyTypeName">Replicate of</prop>
									<prop name="Position">12</prop>
									<prop name="IsDefault">1</prop>
									<prop name="ReplicateOf">-1</prop>
								</obj>
								<obj name="PropertyObject" class="HTCSampleID" version="4">
									<prop name="PropertyTypeName">Sample ID</prop>
									<prop name="Position">12</prop>
									<prop name="IsDefault">1</prop>
								</obj>
								<obj name="PropertyObject" class="GenSampleEditName" version="4">
									<prop name="PropertyTypeName">Sample Name</prop>
									<prop name="Position">12</prop>
									<prop name="IsDefault">1</prop>
									<prop name="name">Sample 13</prop>
								</obj>
								<obj name="PropertyObject" class="HTCSamplePrepNotes" version="4">
									<prop name="PropertyTypeName">Sample Prep Notes</prop>
									<prop name="Position">12</prop>
									<prop name="IsDefault">1</prop>
								</obj>
								<obj name="PropertyObject" class="GenSampleEditSubset" version="4">
									<prop name="PropertyTypeName">Subsets</prop>
									<prop name="Position">12</prop>
									<prop name="IsDefault">1</prop>
								</obj>
								<obj name="PropertyObject" class="SamplePrefWidth" version="5">
									<prop name="PropertyTypeName">Width</prop>
									<prop name="Position">12</prop>
									<prop name="IsDefault">1</prop>
									<prop name="Width">1</prop>
								</obj>
							</list>
						</obj>
					</obj>
					<obj name="item" class="SamplePropInfo" version="1">
						<obj name="ChannelProperties" class="ChanPropList" version="2">
							<obj name="ChannelProperties" class="EMList" version="1">
								<list name="emlist" count="1">
									<obj name="item" class="PropertyList" version="1">
										<list name="emlist" count="12">
											<obj name="PropertyObject" class="RQSampleTargetProperty" version="4">
												<prop name="PropertyTypeName">Combined Sample and Target Type</prop>
												<prop name="Position">13</prop>
												<prop name="IsDefault">0</prop>
												<obj name="ChannelProp" class="ChannelProperty" version="1">
													<prop name="ChannelIdx">0</prop>
												</obj>
											</obj>
											<obj name="PropertyObject" class="QuantConcProperty" version="4">
												<prop name="PropertyTypeName">Concentration</prop>
												<prop name="Position">13</prop>
												<prop name="IsDefault">1</prop>
												<prop name="Concentration">0</prop>
												<obj name="ChannelProp" class="ChannelProperty" version="1">
													<prop name="ChannelIdx">0</prop>
												</obj>
												<prop name="ReadOnly">1</prop>
											</obj>
											<obj name="PropertyObject" class="QuantCpHighProp" version="4">
												<prop name="PropertyTypeName">Cp High</prop>
												<prop name="Position">13</prop>
												<prop name="IsDefault">1</prop>
												<prop name="CpRangeHigh">0</prop>
												<obj name="ChannelProp" class="ChannelProperty" version="1">
													<prop name="ChannelIdx">0</prop>
												</obj>
												<prop name="ReadOnly">1</prop>
											</obj>
											<obj name="PropertyObject" class="QuantCpLowProp" version="4">
												<prop name="PropertyTypeName">Cp Low</prop>
												<prop name="Position">13</prop>
												<prop name="IsDefault">1</prop>
												<prop name="CpRangeLow">0</prop>
												<obj name="ChannelProp" class="ChannelProperty" version="1">
													<prop name="ChannelIdx">0</prop>
												</obj>
												<prop name="ReadOnly">1</prop>
											</obj>
											<obj name="PropertyObject" class="RQEffProp" version="4">
												<prop name="PropertyTypeName">Efficiency</prop>
												<prop name="Position">13</prop>
												<prop name="IsDefault">1</prop>
												<prop name="Efficiency">2</prop>
												<obj name="ChannelProp" class="ChannelProperty" version="1">
													<prop name="ChannelIdx">0</prop>
												</obj>
											</obj>
											<obj name="PropertyObject" class="ChannelGenotype" version="4">
												<prop name="PropertyTypeName">Melt Geno Genotype</prop>
												<prop name="Position">13</prop>
												<prop name="IsDefault">1</prop>
												<prop name="ReadOnly">1</prop>
												<obj name="ChannelProp" class="ChannelProperty" version="1">
													<prop name="ChannelIdx">0</prop>
												</obj>
											</obj>
											<obj name="PropertyObject" class="GroupChannelTypeProp" version="4">
												<prop name="PropertyTypeName">Melt Geno Sample Type</prop>
												<prop name="Position">13</prop>
												<prop name="IsDefault">0</prop>
												<prop name="GroupSampleType">mstUnknown</prop>
												<obj name="ChannelProp" class="ChannelProperty" version="1">
													<prop name="ChannelIdx">0</prop>
												</obj>
											</obj>
											<obj name="PropertyObject" class="QuantSampleTypeProperty" version="4">
												<prop name="PropertyTypeName">Quantification Sample Type</prop>
												<prop name="Position">13</prop>
												<prop name="IsDefault">0</prop>
												<prop name="SampleType">qsUnknown</prop>
												<obj name="ChannelProp" class="ChannelProperty" version="1">
													<prop name="ChannelIdx">0</prop>
												</obj>
											</obj>
											<obj name="PropertyObject" class="ChannelGenotype" version="4">
												<prop name="PropertyTypeName">Scanning Genotype</prop>
												<prop name="Position">13</prop>
												<prop name="IsDefault">1</prop>
												<prop name="ReadOnly">1</prop>
												<obj name="ChannelProp" class="ChannelProperty" version="1">
													<prop name="ChannelIdx">0</prop>
												</obj>
											</obj>
											<obj name="PropertyObject" class="GroupChannelTypeProp" version="4">
												<prop name="PropertyTypeName">Scanning Sample Type</prop>
												<prop name="Position">13</prop>
												<prop name="IsDefault">0</prop>
												<prop name="GroupSampleType">mstUnknown</prop>
												<obj name="ChannelProp" class="ChannelProperty" version="1">
													<prop name="ChannelIdx">0</prop>
												</obj>
											</obj>
											<obj name="PropertyObject" class="TargetName" version="4">
												<prop name="PropertyTypeName">Target Name</prop>
												<prop name="Position">13</prop>
												<prop name="IsDefault">1</prop>
												<obj name="ChannelProp" class="ChannelProperty" version="1">
													<prop name="ChannelIdx">0</prop>
												</obj>
											</obj>
											<obj name="PropertyObject" class="RQTargetProperty" version="4">
												<prop name="PropertyTypeName">Target Type</prop>
												<prop name="Position">13</prop>
												<prop name="IsDefault">0</prop>
												<prop name="TargetType">dtNone</prop>
												<obj name="ChannelProp" class="ChannelProperty" version="1">
													<prop name="ChannelIdx">0</prop>
												</obj>
											</obj>
										</list>
									</obj>
								</list>
							</obj>
						</obj>
						<prop name="ChannelPropertyCount">1</prop>
						<prop name="ContainerPosition">13</prop>
						<prop name="HasSampleProperties">1</prop>
						<obj name="SampleProperties" class="PropertyList" version="1">
							<list name="emlist" count="14">
								<obj name="PropertyObject" class="SamplePrefColor" version="4">
									<prop name="PropertyTypeName">Color</prop>
									<prop name="Position">13</prop>
									<prop name="IsDefault">0</prop>
									<prop name="Color">clRed</prop>
								</obj>
								<obj name="PropertyObject" class="DominantChannelProp" version="4">
									<prop name="PropertyTypeName">Dominant Channel</prop>
									<prop name="Position">13</prop>
									<prop name="IsDefault">0</prop>
									<prop name="DominantChannel">0</prop>
								</obj>
								<obj name="PropertyObject" class="Genotype" version="4">
									<prop name="PropertyTypeName">EndPt Genotype</prop>
									<prop name="Position">13</prop>
									<prop name="IsDefault">1</prop>
									<prop name="ReadOnly">1</prop>
								</obj>
								<obj name="PropertyObject" class="GroupingSample" version="4">
									<prop name="PropertyTypeName">EndPt Sample Type</prop>
									<prop name="Position">13</prop>
									<prop name="IsDefault">0</prop>
									<prop name="GroupSampleType">mstUnknown</prop>
								</obj>
								<obj name="PropertyObject" class="SamplePrefLineStyle" version="4">
									<prop name="PropertyTypeName">Line Style</prop>
									<prop name="Position">13</prop>
									<prop name="IsDefault">0</prop>
									<prop name="LineStyle">psSolid</prop>
								</obj>
								<obj name="PropertyObject" class="GenSampleEditNotes" version="4">
									<prop name="PropertyTypeName">Notes</prop>
									<prop name="Position">13</prop>
									<prop name="IsDefault">1</prop>
								</obj>
								<obj name="PropertyObject" class="SamplePrefPointStyle" version="4">
									<prop name="PropertyTypeName">Point Style</prop>
									<prop name="Position">13</prop>
									<prop name="IsDefault">0</prop>
									<prop name="PointStyle">psNothing</prop>
								</obj>
								<obj name="PropertyObject" class="GenSampleEditPosition" version="4">
									<prop name="PropertyTypeName">Position</prop>
									<prop name="Position">13</prop>
									<prop name="IsDefault">1</prop>
								</obj>
								<obj name="PropertyObject" class="GenSampleEditReplicate" version="4">
									<prop name="PropertyTypeName">Replicate of</prop>
									<prop name="Position">13</prop>
									<prop name="IsDefault">1</prop>
									<prop name="ReplicateOf">-1</prop>
								</obj>
								<obj name="PropertyObject" class="HTCSampleID" version="4">
									<prop name="PropertyTypeName">Sample ID</prop>
									<prop name="Position">13</prop>
									<prop name="IsDefault">1</prop>
								</obj>
								<obj name="PropertyObject" class="GenSampleEditName" version="4">
									<prop name="PropertyTypeName">Sample Name</prop>
									<prop name="Position">13</prop>
									<prop name="IsDefault">1</prop>
									<prop name="name">Sample 14</prop>
								</obj>
								<obj name="PropertyObject" class="HTCSamplePrepNotes" version="4">
									<prop name="PropertyTypeName">Sample Prep Notes</prop>
									<prop name="Position">13</prop>
									<prop name="IsDefault">1</prop>
								</obj>
								<obj name="PropertyObject" class="GenSampleEditSubset" version="4">
									<prop name="PropertyTypeName">Subsets</prop>
									<prop name="Position">13</prop>
									<prop name="IsDefault">1</prop>
								</obj>
								<obj name="PropertyObject" class="SamplePrefWidth" version="5">
									<prop name="PropertyTypeName">Width</prop>
									<prop name="Position">13</prop>
									<prop name="IsDefault">1</prop>
									<prop name="Width">1</prop>
								</obj>
							</list>
						</obj>
					</obj>
					<obj name="item" class="SamplePropInfo" version="1">
						<obj name="ChannelProperties" class="ChanPropList" version="2">
							<obj name="ChannelProperties" class="EMList" version="1">
								<list name="emlist" count="1">
									<obj name="item" class="PropertyList" version="1">
										<list name="emlist" count="12">
											<obj name="PropertyObject" class="RQSampleTargetProperty" version="4">
												<prop name="PropertyTypeName">Combined Sample and Target Type</prop>
												<prop name="Position">14</prop>
												<prop name="IsDefault">0</prop>
												<obj name="ChannelProp" class="ChannelProperty" version="1">
													<prop name="ChannelIdx">0</prop>
												</obj>
											</obj>
											<obj name="PropertyObject" class="QuantConcProperty" version="4">
												<prop name="PropertyTypeName">Concentration</prop>
												<prop name="Position">14</prop>
												<prop name="IsDefault">1</prop>
												<prop name="Concentration">0</prop>
												<obj name="ChannelProp" class="ChannelProperty" version="1">
													<prop name="ChannelIdx">0</prop>
												</obj>
												<prop name="ReadOnly">1</prop>
											</obj>
											<obj name="PropertyObject" class="QuantCpHighProp" version="4">
												<prop name="PropertyTypeName">Cp High</prop>
												<prop name="Position">14</prop>
												<prop name="IsDefault">1</prop>
												<prop name="CpRangeHigh">0</prop>
												<obj name="ChannelProp" class="ChannelProperty" version="1">
													<prop name="ChannelIdx">0</prop>
												</obj>
												<prop name="ReadOnly">1</prop>
											</obj>
											<obj name="PropertyObject" class="QuantCpLowProp" version="4">
												<prop name="PropertyTypeName">Cp Low</prop>
												<prop name="Position">14</prop>
												<prop name="IsDefault">1</prop>
												<prop name="CpRangeLow">0</prop>
												<obj name="ChannelProp" class="ChannelProperty" version="1">
													<prop name="ChannelIdx">0</prop>
												</obj>
												<prop name="ReadOnly">1</prop>
											</obj>
											<obj name="PropertyObject" class="RQEffProp" version="4">
												<prop name="PropertyTypeName">Efficiency</prop>
												<prop name="Position">14</prop>
												<prop name="IsDefault">1</prop>
												<prop name="Efficiency">2</prop>
												<obj name="ChannelProp" class="ChannelProperty" version="1">
													<prop name="ChannelIdx">0</prop>
												</obj>
											</obj>
											<obj name="PropertyObject" class="ChannelGenotype" version="4">
												<prop name="PropertyTypeName">Melt Geno Genotype</prop>
												<prop name="Position">14</prop>
												<prop name="IsDefault">1</prop>
												<prop name="ReadOnly">1</prop>
												<obj name="ChannelProp" class="ChannelProperty" version="1">
													<prop name="ChannelIdx">0</prop>
												</obj>
											</obj>
											<obj name="PropertyObject" class="GroupChannelTypeProp" version="4">
												<prop name="PropertyTypeName">Melt Geno Sample Type</prop>
												<prop name="Position">14</prop>
												<prop name="IsDefault">0</prop>
												<prop name="GroupSampleType">mstUnknown</prop>
												<obj name="ChannelProp" class="ChannelProperty" version="1">
													<prop name="ChannelIdx">0</prop>
												</obj>
											</obj>
											<obj name="PropertyObject" class="QuantSampleTypeProperty" version="4">
												<prop name="PropertyTypeName">Quantification Sample Type</prop>
												<prop name="Position">14</prop>
												<prop name="IsDefault">0</prop>
												<prop name="SampleType">qsUnknown</prop>
												<obj name="ChannelProp" class="ChannelProperty" version="1">
													<prop name="ChannelIdx">0</prop>
												</obj>
											</obj>
											<obj name="PropertyObject" class="ChannelGenotype" version="4">
												<prop name="PropertyTypeName">Scanning Genotype</prop>
												<prop name="Position">14</prop>
												<prop name="IsDefault">1</prop>
												<prop name="ReadOnly">1</prop>
												<obj name="ChannelProp" class="ChannelProperty" version="1">
													<prop name="ChannelIdx">0</prop>
												</obj>
											</obj>
											<obj name="PropertyObject" class="GroupChannelTypeProp" version="4">
												<prop name="PropertyTypeName">Scanning Sample Type</prop>
												<prop name="Position">14</prop>
												<prop name="IsDefault">0</prop>
												<prop name="GroupSampleType">mstUnknown</prop>
												<obj name="ChannelProp" class="ChannelProperty" version="1">
													<prop name="ChannelIdx">0</prop>
												</obj>
											</obj>
											<obj name="PropertyObject" class="TargetName" version="4">
												<prop name="PropertyTypeName">Target Name</prop>
												<prop name="Position">14</prop>
												<prop name="IsDefault">1</prop>
												<obj name="ChannelProp" class="ChannelProperty" version="1">
													<prop name="ChannelIdx">0</prop>
												</obj>
											</obj>
											<obj name="PropertyObject" class="RQTargetProperty" version="4">
												<prop name="PropertyTypeName">Target Type</prop>
												<prop name="Position">14</prop>
												<prop name="IsDefault">0</prop>
												<prop name="TargetType">dtNone</prop>
												<obj name="ChannelProp" class="ChannelProperty" version="1">
													<prop name="ChannelIdx">0</prop>
												</obj>
											</obj>
										</list>
									</obj>
								</list>
							</obj>
						</obj>
						<prop name="ChannelPropertyCount">1</prop>
						<prop name="ContainerPosition">14</prop>
						<prop name="HasSampleProperties">1</prop>
						<obj name="SampleProperties" class="PropertyList" version="1">
							<list name="emlist" count="14">
								<obj name="PropertyObject" class="SamplePrefColor" version="4">
									<prop name="PropertyTypeName">Color</prop>
									<prop name="Position">14</prop>
									<prop name="IsDefault">0</prop>
									<prop name="Color">$0030D700</prop>
								</obj>
								<obj name="PropertyObject" class="DominantChannelProp" version="4">
									<prop name="PropertyTypeName">Dominant Channel</prop>
									<prop name="Position">14</prop>
									<prop name="IsDefault">0</prop>
									<prop name="DominantChannel">0</prop>
								</obj>
								<obj name="PropertyObject" class="Genotype" version="4">
									<prop name="PropertyTypeName">EndPt Genotype</prop>
									<prop name="Position">14</prop>
									<prop name="IsDefault">1</prop>
									<prop name="ReadOnly">1</prop>
								</obj>
								<obj name="PropertyObject" class="GroupingSample" version="4">
									<prop name="PropertyTypeName">EndPt Sample Type</prop>
									<prop name="Position">14</prop>
									<prop name="IsDefault">0</prop>
									<prop name="GroupSampleType">mstUnknown</prop>
								</obj>
								<obj name="PropertyObject" class="SamplePrefLineStyle" version="4">
									<prop name="PropertyTypeName">Line Style</prop>
									<prop name="Position">14</prop>
									<prop name="IsDefault">0</prop>
									<prop name="LineStyle">psSolid</prop>
								</obj>
								<obj name="PropertyObject" class="GenSampleEditNotes" version="4">
									<prop name="PropertyTypeName">Notes</prop>
									<prop name="Position">14</prop>
									<prop name="IsDefault">1</prop>
								</obj>
								<obj name="PropertyObject" class="SamplePrefPointStyle" version="4">
									<prop name="PropertyTypeName">Point Style</prop>
									<prop name="Position">14</prop>
									<prop name="IsDefault">0</prop>
									<prop name="PointStyle">psNothing</prop>
								</obj>
								<obj name="PropertyObject" class="GenSampleEditPosition" version="4">
									<prop name="PropertyTypeName">Position</prop>
									<prop name="Position">14</prop>
									<prop name="IsDefault">1</prop>
								</obj>
								<obj name="PropertyObject" class="GenSampleEditReplicate" version="4">
									<prop name="PropertyTypeName">Replicate of</prop>
									<prop name="Position">14</prop>
									<prop name="IsDefault">1</prop>
									<prop name="ReplicateOf">-1</prop>
								</obj>
								<obj name="PropertyObject" class="HTCSampleID" version="4">
									<prop name="PropertyTypeName">Sample ID</prop>
									<prop name="Position">14</prop>
									<prop name="IsDefault">1</prop>
								</obj>
								<obj name="PropertyObject" class="GenSampleEditName" version="4">
									<prop name="PropertyTypeName">Sample Name</prop>
									<prop name="Position">14</prop>
									<prop name="IsDefault">1</prop>
									<prop name="name">Sample 15</prop>
								</obj>
								<obj name="PropertyObject" class="HTCSamplePrepNotes" version="4">
									<prop name="PropertyTypeName">Sample Prep Notes</prop>
									<prop name="Position">14</prop>
									<prop name="IsDefault">1</prop>
								</obj>
								<obj name="PropertyObject" class="GenSampleEditSubset" version="4">
									<prop name="PropertyTypeName">Subsets</prop>
									<prop name="Position">14</prop>
									<prop name="IsDefault">1</prop>
								</obj>
								<obj name="PropertyObject" class="SamplePrefWidth" version="5">
									<prop name="PropertyTypeName">Width</prop>
									<prop name="Position">14</prop>
									<prop name="IsDefault">1</prop>
									<prop name="Width">1</prop>
								</obj>
							</list>
						</obj>
					</obj>
					<obj name="item" class="SamplePropInfo" version="1">
						<obj name="ChannelProperties" class="ChanPropList" version="2">
							<obj name="ChannelProperties" class="EMList" version="1">
								<list name="emlist" count="1">
									<obj name="item" class="PropertyList" version="1">
										<list name="emlist" count="12">
											<obj name="PropertyObject" class="RQSampleTargetProperty" version="4">
												<prop name="PropertyTypeName">Combined Sample and Target Type</prop>
												<prop name="Position">15</prop>
												<prop name="IsDefault">0</prop>
												<obj name="ChannelProp" class="ChannelProperty" version="1">
													<prop name="ChannelIdx">0</prop>
												</obj>
											</obj>
											<obj name="PropertyObject" class="QuantConcProperty" version="4">
												<prop name="PropertyTypeName">Concentration</prop>
												<prop name="Position">15</prop>
												<prop name="IsDefault">1</prop>
												<prop name="Concentration">0</prop>
												<obj name="ChannelProp" class="ChannelProperty" version="1">
													<prop name="ChannelIdx">0</prop>
												</obj>
												<prop name="ReadOnly">1</prop>
											</obj>
											<obj name="PropertyObject" class="QuantCpHighProp" version="4">
												<prop name="PropertyTypeName">Cp High</prop>
												<prop name="Position">15</prop>
												<prop name="IsDefault">1</prop>
												<prop name="CpRangeHigh">0</prop>
												<obj name="ChannelProp" class="ChannelProperty" version="1">
													<prop name="ChannelIdx">0</prop>
												</obj>
												<prop name="ReadOnly">1</prop>
											</obj>
											<obj name="PropertyObject" class="QuantCpLowProp" version="4">
												<prop name="PropertyTypeName">Cp Low</prop>
												<prop name="Position">15</prop>
												<prop name="IsDefault">1</prop>
												<prop name="CpRangeLow">0</prop>
												<obj name="ChannelProp" class="ChannelProperty" version="1">
													<prop name="ChannelIdx">0</prop>
												</obj>
												<prop name="ReadOnly">1</prop>
											</obj>
											<obj name="PropertyObject" class="RQEffProp" version="4">
												<prop name="PropertyTypeName">Efficiency</prop>
												<prop name="Position">15</prop>
												<prop name="IsDefault">1</prop>
												<prop name="Efficiency">2</prop>
												<obj name="ChannelProp" class="ChannelProperty" version="1">
													<prop name="ChannelIdx">0</prop>
												</obj>
											</obj>
											<obj name="PropertyObject" class="ChannelGenotype" version="4">
												<prop name="PropertyTypeName">Melt Geno Genotype</prop>
												<prop name="Position">15</prop>
												<prop name="IsDefault">1</prop>
												<prop name="ReadOnly">1</prop>
												<obj name="ChannelProp" class="ChannelProperty" version="1">
													<prop name="ChannelIdx">0</prop>
												</obj>
											</obj>
											<obj name="PropertyObject" class="GroupChannelTypeProp" version="4">
												<prop name="PropertyTypeName">Melt Geno Sample Type</prop>
												<prop name="Position">15</prop>
												<prop name="IsDefault">0</prop>
												<prop name="GroupSampleType">mstUnknown</prop>
												<obj name="ChannelProp" class="ChannelProperty" version="1">
													<prop name="ChannelIdx">0</prop>
												</obj>
											</obj>
											<obj name="PropertyObject" class="QuantSampleTypeProperty" version="4">
												<prop name="PropertyTypeName">Quantification Sample Type</prop>
												<prop name="Position">15</prop>
												<prop name="IsDefault">0</prop>
												<prop name="SampleType">qsUnknown</prop>
												<obj name="ChannelProp" class="ChannelProperty" version="1">
													<prop name="ChannelIdx">0</prop>
												</obj>
											</obj>
											<obj name="PropertyObject" class="ChannelGenotype" version="4">
												<prop name="PropertyTypeName">Scanning Genotype</prop>
												<prop name="Position">15</prop>
												<prop name="IsDefault">1</prop>
												<prop name="ReadOnly">1</prop>
												<obj name="ChannelProp" class="ChannelProperty" version="1">
													<prop name="ChannelIdx">0</prop>
												</obj>
											</obj>
											<obj name="PropertyObject" class="GroupChannelTypeProp" version="4">
												<prop name="PropertyTypeName">Scanning Sample Type</prop>
												<prop name="Position">15</prop>
												<prop name="IsDefault">0</prop>
												<prop name="GroupSampleType">mstUnknown</prop>
												<obj name="ChannelProp" class="ChannelProperty" version="1">
													<prop name="ChannelIdx">0</prop>
												</obj>
											</obj>
											<obj name="PropertyObject" class="TargetName" version="4">
												<prop name="PropertyTypeName">Target Name</prop>
												<prop name="Position">15</prop>
												<prop name="IsDefault">1</prop>
												<obj name="ChannelProp" class="ChannelProperty" version="1">
													<prop name="ChannelIdx">0</prop>
												</obj>
											</obj>
											<obj name="PropertyObject" class="RQTargetProperty" version="4">
												<prop name="PropertyTypeName">Target Type</prop>
												<prop name="Position">15</prop>
												<prop name="IsDefault">0</prop>
												<prop name="TargetType">dtNone</prop>
												<obj name="ChannelProp" class="ChannelProperty" version="1">
													<prop name="ChannelIdx">0</prop>
												</obj>
											</obj>
										</list>
									</obj>
								</list>
							</obj>
						</obj>
						<prop name="ChannelPropertyCount">1</prop>
						<prop name="ContainerPosition">15</prop>
						<prop name="HasSampleProperties">1</prop>
						<obj name="SampleProperties" class="PropertyList" version="1">
							<list name="emlist" count="14">
								<obj name="PropertyObject" class="SamplePrefColor" version="4">
									<prop name="PropertyTypeName">Color</prop>
									<prop name="Position">15</prop>
									<prop name="IsDefault">0</prop>
									<prop name="Color">clFuchsia</prop>
								</obj>
								<obj name="PropertyObject" class="DominantChannelProp" version="4">
									<prop name="PropertyTypeName">Dominant Channel</prop>
									<prop name="Position">15</prop>
									<prop name="IsDefault">0</prop>
									<prop name="DominantChannel">0</prop>
								</obj>
								<obj name="PropertyObject" class="Genotype" version="4">
									<prop name="PropertyTypeName">EndPt Genotype</prop>
									<prop name="Position">15</prop>
									<prop name="IsDefault">1</prop>
									<prop name="ReadOnly">1</prop>
								</obj>
								<obj name="PropertyObject" class="GroupingSample" version="4">
									<prop name="PropertyTypeName">EndPt Sample Type</prop>
									<prop name="Position">15</prop>
									<prop name="IsDefault">0</prop>
									<prop name="GroupSampleType">mstUnknown</prop>
								</obj>
								<obj name="PropertyObject" class="SamplePrefLineStyle" version="4">
									<prop name="PropertyTypeName">Line Style</prop>
									<prop name="Position">15</prop>
									<prop name="IsDefault">0</prop>
									<prop name="LineStyle">psSolid</prop>
								</obj>
								<obj name="PropertyObject" class="GenSampleEditNotes" version="4">
									<prop name="PropertyTypeName">Notes</prop>
									<prop name="Position">15</prop>
									<prop name="IsDefault">1</prop>
								</obj>
								<obj name="PropertyObject" class="SamplePrefPointStyle" version="4">
									<prop name="PropertyTypeName">Point Style</prop>
									<prop name="Position">15</prop>
									<prop name="IsDefault">0</prop>
									<prop name="PointStyle">psNothing</prop>
								</obj>
								<obj name="PropertyObject" class="GenSampleEditPosition" version="4">
									<prop name="PropertyTypeName">Position</prop>
									<prop name="Position">15</prop>
									<prop name="IsDefault">1</prop>
								</obj>
								<obj name="PropertyObject" class="GenSampleEditReplicate" version="4">
									<prop name="PropertyTypeName">Replicate of</prop>
									<prop name="Position">15</prop>
									<prop name="IsDefault">1</prop>
									<prop name="ReplicateOf">-1</prop>
								</obj>
								<obj name="PropertyObject" class="HTCSampleID" version="4">
									<prop name="PropertyTypeName">Sample ID</prop>
									<prop name="Position">15</prop>
									<prop name="IsDefault">1</prop>
								</obj>
								<obj name="PropertyObject" class="GenSampleEditName" version="4">
									<prop name="PropertyTypeName">Sample Name</prop>
									<prop name="Position">15</prop>
									<prop name="IsDefault">1</prop>
									<prop name="name">Sample 16</prop>
								</obj>
								<obj name="PropertyObject" class="HTCSamplePrepNotes" version="4">
									<prop name="PropertyTypeName">Sample Prep Notes</prop>
									<prop name="Position">15</prop>
									<prop name="IsDefault">1</prop>
								</obj>
								<obj name="PropertyObject" class="GenSampleEditSubset" version="4">
									<prop name="PropertyTypeName">Subsets</prop>
									<prop name="Position">15</prop>
									<prop name="IsDefault">1</prop>
								</obj>
								<obj name="PropertyObject" class="SamplePrefWidth" version="5">
									<prop name="PropertyTypeName">Width</prop>
									<prop name="Position">15</prop>
									<prop name="IsDefault">1</prop>
									<prop name="Width">1</prop>
								</obj>
							</list>
						</obj>
					</obj>
					<obj name="item" class="SamplePropInfo" version="1">
						<obj name="ChannelProperties" class="ChanPropList" version="2">
							<obj name="ChannelProperties" class="EMList" version="1">
								<list name="emlist" count="1">
									<obj name="item" class="PropertyList" version="1">
										<list name="emlist" count="12">
											<obj name="PropertyObject" class="RQSampleTargetProperty" version="4">
												<prop name="PropertyTypeName">Combined Sample and Target Type</prop>
												<prop name="Position">16</prop>
												<prop name="IsDefault">0</prop>
												<obj name="ChannelProp" class="ChannelProperty" version="1">
													<prop name="ChannelIdx">0</prop>
												</obj>
											</obj>
											<obj name="PropertyObject" class="QuantConcProperty" version="4">
												<prop name="PropertyTypeName">Concentration</prop>
												<prop name="Position">16</prop>
												<prop name="IsDefault">1</prop>
												<prop name="Concentration">0</prop>
												<obj name="ChannelProp" class="ChannelProperty" version="1">
													<prop name="ChannelIdx">0</prop>
												</obj>
												<prop name="ReadOnly">1</prop>
											</obj>
											<obj name="PropertyObject" class="QuantCpHighProp" version="4">
												<prop name="PropertyTypeName">Cp High</prop>
												<prop name="Position">16</prop>
												<prop name="IsDefault">1</prop>
												<prop name="CpRangeHigh">0</prop>
												<obj name="ChannelProp" class="ChannelProperty" version="1">
													<prop name="ChannelIdx">0</prop>
												</obj>
												<prop name="ReadOnly">1</prop>
											</obj>
											<obj name="PropertyObject" class="QuantCpLowProp" version="4">
												<prop name="PropertyTypeName">Cp Low</prop>
												<prop name="Position">16</prop>
												<prop name="IsDefault">1</prop>
												<prop name="CpRangeLow">0</prop>
												<obj name="ChannelProp" class="ChannelProperty" version="1">
													<prop name="ChannelIdx">0</prop>
												</obj>
												<prop name="ReadOnly">1</prop>
											</obj>
											<obj name="PropertyObject" class="RQEffProp" version="4">
												<prop name="PropertyTypeName">Efficiency</prop>
												<prop name="Position">16</prop>
												<prop name="IsDefault">1</prop>
												<prop name="Efficiency">2</prop>
												<obj name="ChannelProp" class="ChannelProperty" version="1">
													<prop name="ChannelIdx">0</prop>
												</obj>
											</obj>
											<obj name="PropertyObject" class="ChannelGenotype" version="4">
												<prop name="PropertyTypeName">Melt Geno Genotype</prop>
												<prop name="Position">16</prop>
												<prop name="IsDefault">1</prop>
												<prop name="ReadOnly">1</prop>
												<obj name="ChannelProp" class="ChannelProperty" version="1">
													<prop name="ChannelIdx">0</prop>
												</obj>
											</obj>
											<obj name="PropertyObject" class="GroupChannelTypeProp" version="4">
												<prop name="PropertyTypeName">Melt Geno Sample Type</prop>
												<prop name="Position">16</prop>
												<prop name="IsDefault">0</prop>
												<prop name="GroupSampleType">mstUnknown</prop>
												<obj name="ChannelProp" class="ChannelProperty" version="1">
													<prop name="ChannelIdx">0</prop>
												</obj>
											</obj>
											<obj name="PropertyObject" class="QuantSampleTypeProperty" version="4">
												<prop name="PropertyTypeName">Quantification Sample Type</prop>
												<prop name="Position">16</prop>
												<prop name="IsDefault">0</prop>
												<prop name="SampleType">qsUnknown</prop>
												<obj name="ChannelProp" class="ChannelProperty" version="1">
													<prop name="ChannelIdx">0</prop>
												</obj>
											</obj>
											<obj name="PropertyObject" class="ChannelGenotype" version="4">
												<prop name="PropertyTypeName">Scanning Genotype</prop>
												<prop name="Position">16</prop>
												<prop name="IsDefault">1</prop>
												<prop name="ReadOnly">1</prop>
												<obj name="ChannelProp" class="ChannelProperty" version="1">
													<prop name="ChannelIdx">0</prop>
												</obj>
											</obj>
											<obj name="PropertyObject" class="GroupChannelTypeProp" version="4">
												<prop name="PropertyTypeName">Scanning Sample Type</prop>
												<prop name="Position">16</prop>
												<prop name="IsDefault">0</prop>
												<prop name="GroupSampleType">mstUnknown</prop>
												<obj name="ChannelProp" class="ChannelProperty" version="1">
													<prop name="ChannelIdx">0</prop>
												</obj>
											</obj>
											<obj name="PropertyObject" class="TargetName" version="4">
												<prop name="PropertyTypeName">Target Name</prop>
												<prop name="Position">16</prop>
												<prop name="IsDefault">1</prop>
												<obj name="ChannelProp" class="ChannelProperty" version="1">
													<prop name="ChannelIdx">0</prop>
												</obj>
											</obj>
											<obj name="PropertyObject" class="RQTargetProperty" version="4">
												<prop name="PropertyTypeName">Target Type</prop>
												<prop name="Position">16</prop>
												<prop name="IsDefault">0</prop>
												<prop name="TargetType">dtNone</prop>
												<obj name="ChannelProp" class="ChannelProperty" version="1">
													<prop name="ChannelIdx">0</prop>
												</obj>
											</obj>
										</list>
									</obj>
								</list>
							</obj>
						</obj>
						<prop name="ChannelPropertyCount">1</prop>
						<prop name="ContainerPosition">16</prop>
						<prop name="HasSampleProperties">1</prop>
						<obj name="SampleProperties" class="PropertyList" version="1">
							<list name="emlist" count="14">
								<obj name="PropertyObject" class="SamplePrefColor" version="4">
									<prop name="PropertyTypeName">Color</prop>
									<prop name="Position">16</prop>
									<prop name="IsDefault">0</prop>
									<prop name="Color">clGray</prop>
								</obj>
								<obj name="PropertyObject" class="DominantChannelProp" version="4">
									<prop name="PropertyTypeName">Dominant Channel</prop>
									<prop name="Position">16</prop>
									<prop name="IsDefault">0</prop>
									<prop name="DominantChannel">0</prop>
								</obj>
								<obj name="PropertyObject" class="Genotype" version="4">
									<prop name="PropertyTypeName">EndPt Genotype</prop>
									<prop name="Position">16</prop>
									<prop name="IsDefault">1</prop>
									<prop name="ReadOnly">1</prop>
								</obj>
								<obj name="PropertyObject" class="GroupingSample" version="4">
									<prop name="PropertyTypeName">EndPt Sample Type</prop>
									<prop name="Position">16</prop>
									<prop name="IsDefault">0</prop>
									<prop name="GroupSampleType">mstUnknown</prop>
								</obj>
								<obj name="PropertyObject" class="SamplePrefLineStyle" version="4">
									<prop name="PropertyTypeName">Line Style</prop>
									<prop name="Position">16</prop>
									<prop name="IsDefault">0</prop>
									<prop name="LineStyle">psSolid</prop>
								</obj>
								<obj name="PropertyObject" class="GenSampleEditNotes" version="4">
									<prop name="PropertyTypeName">Notes</prop>
									<prop name="Position">16</prop>
									<prop name="IsDefault">1</prop>
								</obj>
								<obj name="PropertyObject" class="SamplePrefPointStyle" version="4">
									<prop name="PropertyTypeName">Point Style</prop>
									<prop name="Position">16</prop>
									<prop name="IsDefault">0</prop>
									<prop name="PointStyle">psNothing</prop>
								</obj>
								<obj name="PropertyObject" class="GenSampleEditPosition" version="4">
									<prop name="PropertyTypeName">Position</prop>
									<prop name="Position">16</prop>
									<prop name="IsDefault">1</prop>
								</obj>
								<obj name="PropertyObject" class="GenSampleEditReplicate" version="4">
									<prop name="PropertyTypeName">Replicate of</prop>
									<prop name="Position">16</prop>
									<prop name="IsDefault">1</prop>
									<prop name="ReplicateOf">-1</prop>
								</obj>
								<obj name="PropertyObject" class="HTCSampleID" version="4">
									<prop name="PropertyTypeName">Sample ID</prop>
									<prop name="Position">16</prop>
									<prop name="IsDefault">1</prop>
								</obj>
								<obj name="PropertyObject" class="GenSampleEditName" version="4">
									<prop name="PropertyTypeName">Sample Name</prop>
									<prop name="Position">16</prop>
									<prop name="IsDefault">1</prop>
									<prop name="name">Sample 17</prop>
								</obj>
								<obj name="PropertyObject" class="HTCSamplePrepNotes" version="4">
									<prop name="PropertyTypeName">Sample Prep Notes</prop>
									<prop name="Position">16</prop>
									<prop name="IsDefault">1</prop>
								</obj>
								<obj name="PropertyObject" class="GenSampleEditSubset" version="4">
									<prop name="PropertyTypeName">Subsets</prop>
									<prop name="Position">16</prop>
									<prop name="IsDefault">1</prop>
								</obj>
								<obj name="PropertyObject" class="SamplePrefWidth" version="5">
									<prop name="PropertyTypeName">Width</prop>
									<prop name="Position">16</prop>
									<prop name="IsDefault">1</prop>
									<prop name="Width">1</prop>
								</obj>
							</list>
						</obj>
					</obj>
					<obj name="item" class="SamplePropInfo" version="1">
						<obj name="ChannelProperties" class="ChanPropList" version="2">
							<obj name="ChannelProperties" class="EMList" version="1">
								<list name="emlist" count="1">
									<obj name="item" class="PropertyList" version="1">
										<list name="emlist" count="12">
											<obj name="PropertyObject" class="RQSampleTargetProperty" version="4">
												<prop name="PropertyTypeName">Combined Sample and Target Type</prop>
												<prop name="Position">17</prop>
												<prop name="IsDefault">0</prop>
												<obj name="ChannelProp" class="ChannelProperty" version="1">
													<prop name="ChannelIdx">0</prop>
												</obj>
											</obj>
											<obj name="PropertyObject" class="QuantConcProperty" version="4">
												<prop name="PropertyTypeName">Concentration</prop>
												<prop name="Position">17</prop>
												<prop name="IsDefault">1</prop>
												<prop name="Concentration">0</prop>
												<obj name="ChannelProp" class="ChannelProperty" version="1">
													<prop name="ChannelIdx">0</prop>
												</obj>
												<prop name="ReadOnly">1</prop>
											</obj>
											<obj name="PropertyObject" class="QuantCpHighProp" version="4">
												<prop name="PropertyTypeName">Cp High</prop>
												<prop name="Position">17</prop>
												<prop name="IsDefault">1</prop>
												<prop name="CpRangeHigh">0</prop>
												<obj name="ChannelProp" class="ChannelProperty" version="1">
													<prop name="ChannelIdx">0</prop>
												</obj>
												<prop name="ReadOnly">1</prop>
											</obj>
											<obj name="PropertyObject" class="QuantCpLowProp" version="4">
												<prop name="PropertyTypeName">Cp Low</prop>
												<prop name="Position">17</prop>
												<prop name="IsDefault">1</prop>
												<prop name="CpRangeLow">0</prop>
												<obj name="ChannelProp" class="ChannelProperty" version="1">
													<prop name="ChannelIdx">0</prop>
												</obj>
												<prop name="ReadOnly">1</prop>
											</obj>
											<obj name="PropertyObject" class="RQEffProp" version="4">
												<prop name="PropertyTypeName">Efficiency</prop>
												<prop name="Position">17</prop>
												<prop name="IsDefault">1</prop>
												<prop name="Efficiency">2</prop>
												<obj name="ChannelProp" class="ChannelProperty" version="1">
													<prop name="ChannelIdx">0</prop>
												</obj>
											</obj>
											<obj name="PropertyObject" class="ChannelGenotype" version="4">
												<prop name="PropertyTypeName">Melt Geno Genotype</prop>
												<prop name="Position">17</prop>
												<prop name="IsDefault">1</prop>
												<prop name="ReadOnly">1</prop>
												<obj name="ChannelProp" class="ChannelProperty" version="1">
													<prop name="ChannelIdx">0</prop>
												</obj>
											</obj>
											<obj name="PropertyObject" class="GroupChannelTypeProp" version="4">
												<prop name="PropertyTypeName">Melt Geno Sample Type</prop>
												<prop name="Position">17</prop>
												<prop name="IsDefault">0</prop>
												<prop name="GroupSampleType">mstUnknown</prop>
												<obj name="ChannelProp" class="ChannelProperty" version="1">
													<prop name="ChannelIdx">0</prop>
												</obj>
											</obj>
											<obj name="PropertyObject" class="QuantSampleTypeProperty" version="4">
												<prop name="PropertyTypeName">Quantification Sample Type</prop>
												<prop name="Position">17</prop>
												<prop name="IsDefault">0</prop>
												<prop name="SampleType">qsUnknown</prop>
												<obj name="ChannelProp" class="ChannelProperty" version="1">
													<prop name="ChannelIdx">0</prop>
												</obj>
											</obj>
											<obj name="PropertyObject" class="ChannelGenotype" version="4">
												<prop name="PropertyTypeName">Scanning Genotype</prop>
												<prop name="Position">17</prop>
												<prop name="IsDefault">1</prop>
												<prop name="ReadOnly">1</prop>
												<obj name="ChannelProp" class="ChannelProperty" version="1">
													<prop name="ChannelIdx">0</prop>
												</obj>
											</obj>
											<obj name="PropertyObject" class="GroupChannelTypeProp" version="4">
												<prop name="PropertyTypeName">Scanning Sample Type</prop>
												<prop name="Position">17</prop>
												<prop name="IsDefault">0</prop>
												<prop name="GroupSampleType">mstUnknown</prop>
												<obj name="ChannelProp" class="ChannelProperty" version="1">
													<prop name="ChannelIdx">0</prop>
												</obj>
											</obj>
											<obj name="PropertyObject" class="TargetName" version="4">
												<prop name="PropertyTypeName">Target Name</prop>
												<prop name="Position">17</prop>
												<prop name="IsDefault">1</prop>
												<obj name="ChannelProp" class="ChannelProperty" version="1">
													<prop name="ChannelIdx">0</prop>
												</obj>
											</obj>
											<obj name="PropertyObject" class="RQTargetProperty" version="4">
												<prop name="PropertyTypeName">Target Type</prop>
												<prop name="Position">17</prop>
												<prop name="IsDefault">0</prop>
												<prop name="TargetType">dtNone</prop>
												<obj name="ChannelProp" class="ChannelProperty" version="1">
													<prop name="ChannelIdx">0</prop>
												</obj>
											</obj>
										</list>
									</obj>
								</list>
							</obj>
						</obj>
						<prop name="ChannelPropertyCount">1</prop>
						<prop name="ContainerPosition">17</prop>
						<prop name="HasSampleProperties">1</prop>
						<obj name="SampleProperties" class="PropertyList" version="1">
							<list name="emlist" count="14">
								<obj name="PropertyObject" class="SamplePrefColor" version="4">
									<prop name="PropertyTypeName">Color</prop>
									<prop name="Position">17</prop>
									<prop name="IsDefault">0</prop>
									<prop name="Color">$0012D7FA</prop>
								</obj>
								<obj name="PropertyObject" class="DominantChannelProp" version="4">
									<prop name="PropertyTypeName">Dominant Channel</prop>
									<prop name="Position">17</prop>
									<prop name="IsDefault">0</prop>
									<prop name="DominantChannel">0</prop>
								</obj>
								<obj name="PropertyObject" class="Genotype" version="4">
									<prop name="PropertyTypeName">EndPt Genotype</prop>
									<prop name="Position">17</prop>
									<prop name="IsDefault">1</prop>
									<prop name="ReadOnly">1</prop>
								</obj>
								<obj name="PropertyObject" class="GroupingSample" version="4">
									<prop name="PropertyTypeName">EndPt Sample Type</prop>
									<prop name="Position">17</prop>
									<prop name="IsDefault">0</prop>
									<prop name="GroupSampleType">mstUnknown</prop>
								</obj>
								<obj name="PropertyObject" class="SamplePrefLineStyle" version="4">
									<prop name="PropertyTypeName">Line Style</prop>
									<prop name="Position">17</prop>
									<prop name="IsDefault">0</prop>
									<prop name="LineStyle">psSolid</prop>
								</obj>
								<obj name="PropertyObject" class="GenSampleEditNotes" version="4">
									<prop name="PropertyTypeName">Notes</prop>
									<prop name="Position">17</prop>
									<prop name="IsDefault">1</prop>
								</obj>
								<obj name="PropertyObject" class="SamplePrefPointStyle" version="4">
									<prop name="PropertyTypeName">Point Style</prop>
									<prop name="Position">17</prop>
									<prop name="IsDefault">0</prop>
									<prop name="PointStyle">psNothing</prop>
								</obj>
								<obj name="PropertyObject" class="GenSampleEditPosition" version="4">
									<prop name="PropertyTypeName">Position</prop>
									<prop name="Position">17</prop>
									<prop name="IsDefault">1</prop>
								</obj>
								<obj name="PropertyObject" class="GenSampleEditReplicate" version="4">
									<prop name="PropertyTypeName">Replicate of</prop>
									<prop name="Position">17</prop>
									<prop name="IsDefault">1</prop>
									<prop name="ReplicateOf">-1</prop>
								</obj>
								<obj name="PropertyObject" class="HTCSampleID" version="4">
									<prop name="PropertyTypeName">Sample ID</prop>
									<prop name="Position">17</prop>
									<prop name="IsDefault">1</prop>
								</obj>
								<obj name="PropertyObject" class="GenSampleEditName" version="4">
									<prop name="PropertyTypeName">Sample Name</prop>
									<prop name="Position">17</prop>
									<prop name="IsDefault">1</prop>
									<prop name="name">Sample 18</prop>
								</obj>
								<obj name="PropertyObject" class="HTCSamplePrepNotes" version="4">
									<prop name="PropertyTypeName">Sample Prep Notes</prop>
									<prop name="Position">17</prop>
									<prop name="IsDefault">1</prop>
								</obj>
								<obj name="PropertyObject" class="GenSampleEditSubset" version="4">
									<prop name="PropertyTypeName">Subsets</prop>
									<prop name="Position">17</prop>
									<prop name="IsDefault">1</prop>
								</obj>
								<obj name="PropertyObject" class="SamplePrefWidth" version="5">
									<prop name="PropertyTypeName">Width</prop>
									<prop name="Position">17</prop>
									<prop name="IsDefault">1</prop>
									<prop name="Width">1</prop>
								</obj>
							</list>
						</obj>
					</obj>
					<obj name="item" class="SamplePropInfo" version="1">
						<obj name="ChannelProperties" class="ChanPropList" version="2">
							<obj name="ChannelProperties" class="EMList" version="1">
								<list name="emlist" count="1">
									<obj name="item" class="PropertyList" version="1">
										<list name="emlist" count="12">
											<obj name="PropertyObject" class="RQSampleTargetProperty" version="4">
												<prop name="PropertyTypeName">Combined Sample and Target Type</prop>
												<prop name="Position">18</prop>
												<prop name="IsDefault">0</prop>
												<obj name="ChannelProp" class="ChannelProperty" version="1">
													<prop name="ChannelIdx">0</prop>
												</obj>
											</obj>
											<obj name="PropertyObject" class="QuantConcProperty" version="4">
												<prop name="PropertyTypeName">Concentration</prop>
												<prop name="Position">18</prop>
												<prop name="IsDefault">1</prop>
												<prop name="Concentration">0</prop>
												<obj name="ChannelProp" class="ChannelProperty" version="1">
													<prop name="ChannelIdx">0</prop>
												</obj>
												<prop name="ReadOnly">1</prop>
											</obj>
											<obj name="PropertyObject" class="QuantCpHighProp" version="4">
												<prop name="PropertyTypeName">Cp High</prop>
												<prop name="Position">18</prop>
												<prop name="IsDefault">1</prop>
												<prop name="CpRangeHigh">0</prop>
												<obj name="ChannelProp" class="ChannelProperty" version="1">
													<prop name="ChannelIdx">0</prop>
												</obj>
												<prop name="ReadOnly">1</prop>
											</obj>
											<obj name="PropertyObject" class="QuantCpLowProp" version="4">
												<prop name="PropertyTypeName">Cp Low</prop>
												<prop name="Position">18</prop>
												<prop name="IsDefault">1</prop>
												<prop name="CpRangeLow">0</prop>
												<obj name="ChannelProp" class="ChannelProperty" version="1">
													<prop name="ChannelIdx">0</prop>
												</obj>
												<prop name="ReadOnly">1</prop>
											</obj>
											<obj name="PropertyObject" class="RQEffProp" version="4">
												<prop name="PropertyTypeName">Efficiency</prop>
												<prop name="Position">18</prop>
												<prop name="IsDefault">1</prop>
												<prop name="Efficiency">2</prop>
												<obj name="ChannelProp" class="ChannelProperty" version="1">
													<prop name="ChannelIdx">0</prop>
												</obj>
											</obj>
											<obj name="PropertyObject" class="ChannelGenotype" version="4">
												<prop name="PropertyTypeName">Melt Geno Genotype</prop>
												<prop name="Position">18</prop>
												<prop name="IsDefault">1</prop>
												<prop name="ReadOnly">1</prop>
												<obj name="ChannelProp" class="ChannelProperty" version="1">
													<prop name="ChannelIdx">0</prop>
												</obj>
											</obj>
											<obj name="PropertyObject" class="GroupChannelTypeProp" version="4">
												<prop name="PropertyTypeName">Melt Geno Sample Type</prop>
												<prop name="Position">18</prop>
												<prop name="IsDefault">0</prop>
												<prop name="GroupSampleType">mstUnknown</prop>
												<obj name="ChannelProp" class="ChannelProperty" version="1">
													<prop name="ChannelIdx">0</prop>
												</obj>
											</obj>
											<obj name="PropertyObject" class="QuantSampleTypeProperty" version="4">
												<prop name="PropertyTypeName">Quantification Sample Type</prop>
												<prop name="Position">18</prop>
												<prop name="IsDefault">0</prop>
												<prop name="SampleType">qsUnknown</prop>
												<obj name="ChannelProp" class="ChannelProperty" version="1">
													<prop name="ChannelIdx">0</prop>
												</obj>
											</obj>
											<obj name="PropertyObject" class="ChannelGenotype" version="4">
												<prop name="PropertyTypeName">Scanning Genotype</prop>
												<prop name="Position">18</prop>
												<prop name="IsDefault">1</prop>
												<prop name="ReadOnly">1</prop>
												<obj name="ChannelProp" class="ChannelProperty" version="1">
													<prop name="ChannelIdx">0</prop>
												</obj>
											</obj>
											<obj name="PropertyObject" class="GroupChannelTypeProp" version="4">
												<prop name="PropertyTypeName">Scanning Sample Type</prop>
												<prop name="Position">18</prop>
												<prop name="IsDefault">0</prop>
												<prop name="GroupSampleType">mstUnknown</prop>
												<obj name="ChannelProp" class="ChannelProperty" version="1">
													<prop name="ChannelIdx">0</prop>
												</obj>
											</obj>
											<obj name="PropertyObject" class="TargetName" version="4">
												<prop name="PropertyTypeName">Target Name</prop>
												<prop name="Position">18</prop>
												<prop name="IsDefault">1</prop>
												<obj name="ChannelProp" class="ChannelProperty" version="1">
													<prop name="ChannelIdx">0</prop>
												</obj>
											</obj>
											<obj name="PropertyObject" class="RQTargetProperty" version="4">
												<prop name="PropertyTypeName">Target Type</prop>
												<prop name="Position">18</prop>
												<prop name="IsDefault">0</prop>
												<prop name="TargetType">dtNone</prop>
												<obj name="ChannelProp" class="ChannelProperty" version="1">
													<prop name="ChannelIdx">0</prop>
												</obj>
											</obj>
										</list>
									</obj>
								</list>
							</obj>
						</obj>
						<prop name="ChannelPropertyCount">1</prop>
						<prop name="ContainerPosition">18</prop>
						<prop name="HasSampleProperties">1</prop>
						<obj name="SampleProperties" class="PropertyList" version="1">
							<list name="emlist" count="14">
								<obj name="PropertyObject" class="SamplePrefColor" version="4">
									<prop name="PropertyTypeName">Color</prop>
									<prop name="Position">18</prop>
									<prop name="IsDefault">0</prop>
									<prop name="Color">$00000097</prop>
								</obj>
								<obj name="PropertyObject" class="DominantChannelProp" version="4">
									<prop name="PropertyTypeName">Dominant Channel</prop>
									<prop name="Position">18</prop>
									<prop name="IsDefault">0</prop>
									<prop name="DominantChannel">0</prop>
								</obj>
								<obj name="PropertyObject" class="Genotype" version="4">
									<prop name="PropertyTypeName">EndPt Genotype</prop>
									<prop name="Position">18</prop>
									<prop name="IsDefault">1</prop>
									<prop name="ReadOnly">1</prop>
								</obj>
								<obj name="PropertyObject" class="GroupingSample" version="4">
									<prop name="PropertyTypeName">EndPt Sample Type</prop>
									<prop name="Position">18</prop>
									<prop name="IsDefault">0</prop>
									<prop name="GroupSampleType">mstUnknown</prop>
								</obj>
								<obj name="PropertyObject" class="SamplePrefLineStyle" version="4">
									<prop name="PropertyTypeName">Line Style</prop>
									<prop name="Position">18</prop>
									<prop name="IsDefault">0</prop>
									<prop name="LineStyle">psSolid</prop>
								</obj>
								<obj name="PropertyObject" class="GenSampleEditNotes" version="4">
									<prop name="PropertyTypeName">Notes</prop>
									<prop name="Position">18</prop>
									<prop name="IsDefault">1</prop>
								</obj>
								<obj name="PropertyObject" class="SamplePrefPointStyle" version="4">
									<prop name="PropertyTypeName">Point Style</prop>
									<prop name="Position">18</prop>
									<prop name="IsDefault">0</prop>
									<prop name="PointStyle">psNothing</prop>
								</obj>
								<obj name="PropertyObject" class="GenSampleEditPosition" version="4">
									<prop name="PropertyTypeName">Position</prop>
									<prop name="Position">18</prop>
									<prop name="IsDefault">1</prop>
								</obj>
								<obj name="PropertyObject" class="GenSampleEditReplicate" version="4">
									<prop name="PropertyTypeName">Replicate of</prop>
									<prop name="Position">18</prop>
									<prop name="IsDefault">1</prop>
									<prop name="ReplicateOf">-1</prop>
								</obj>
								<obj name="PropertyObject" class="HTCSampleID" version="4">
									<prop name="PropertyTypeName">Sample ID</prop>
									<prop name="Position">18</prop>
									<prop name="IsDefault">1</prop>
								</obj>
								<obj name="PropertyObject" class="GenSampleEditName" version="4">
									<prop name="PropertyTypeName">Sample Name</prop>
									<prop name="Position">18</prop>
									<prop name="IsDefault">1</prop>
									<prop name="name">Sample 19</prop>
								</obj>
								<obj name="PropertyObject" class="HTCSamplePrepNotes" version="4">
									<prop name="PropertyTypeName">Sample Prep Notes</prop>
									<prop name="Position">18</prop>
									<prop name="IsDefault">1</prop>
								</obj>
								<obj name="PropertyObject" class="GenSampleEditSubset" version="4">
									<prop name="PropertyTypeName">Subsets</prop>
									<prop name="Position">18</prop>
									<prop name="IsDefault">1</prop>
								</obj>
								<obj name="PropertyObject" class="SamplePrefWidth" version="5">
									<prop name="PropertyTypeName">Width</prop>
									<prop name="Position">18</prop>
									<prop name="IsDefault">1</prop>
									<prop name="Width">1</prop>
								</obj>
							</list>
						</obj>
					</obj>
					<obj name="item" class="SamplePropInfo" version="1">
						<obj name="ChannelProperties" class="ChanPropList" version="2">
							<obj name="ChannelProperties" class="EMList" version="1">
								<list name="emlist" count="1">
									<obj name="item" class="PropertyList" version="1">
										<list name="emlist" count="12">
											<obj name="PropertyObject" class="RQSampleTargetProperty" version="4">
												<prop name="PropertyTypeName">Combined Sample and Target Type</prop>
												<prop name="Position">19</prop>
												<prop name="IsDefault">0</prop>
												<obj name="ChannelProp" class="ChannelProperty" version="1">
													<prop name="ChannelIdx">0</prop>
												</obj>
											</obj>
											<obj name="PropertyObject" class="QuantConcProperty" version="4">
												<prop name="PropertyTypeName">Concentration</prop>
												<prop name="Position">19</prop>
												<prop name="IsDefault">1</prop>
												<prop name="Concentration">0</prop>
												<obj name="ChannelProp" class="ChannelProperty" version="1">
													<prop name="ChannelIdx">0</prop>
												</obj>
												<prop name="ReadOnly">1</prop>
											</obj>
											<obj name="PropertyObject" class="QuantCpHighProp" version="4">
												<prop name="PropertyTypeName">Cp High</prop>
												<prop name="Position">19</prop>
												<prop name="IsDefault">1</prop>
												<prop name="CpRangeHigh">0</prop>
												<obj name="ChannelProp" class="ChannelProperty" version="1">
													<prop name="ChannelIdx">0</prop>
												</obj>
												<prop name="ReadOnly">1</prop>
											</obj>
											<obj name="PropertyObject" class="QuantCpLowProp" version="4">
												<prop name="PropertyTypeName">Cp Low</prop>
												<prop name="Position">19</prop>
												<prop name="IsDefault">1</prop>
												<prop name="CpRangeLow">0</prop>
												<obj name="ChannelProp" class="ChannelProperty" version="1">
													<prop name="ChannelIdx">0</prop>
												</obj>
												<prop name="ReadOnly">1</prop>
											</obj>
											<obj name="PropertyObject" class="RQEffProp" version="4">
												<prop name="PropertyTypeName">Efficiency</prop>
												<prop name="Position">19</prop>
												<prop name="IsDefault">1</prop>
												<prop name="Efficiency">2</prop>
												<obj name="ChannelProp" class="ChannelProperty" version="1">
													<prop name="ChannelIdx">0</prop>
												</obj>
											</obj>
											<obj name="PropertyObject" class="ChannelGenotype" version="4">
												<prop name="PropertyTypeName">Melt Geno Genotype</prop>
												<prop name="Position">19</prop>
												<prop name="IsDefault">1</prop>
												<prop name="ReadOnly">1</prop>
												<obj name="ChannelProp" class="ChannelProperty" version="1">
													<prop name="ChannelIdx">0</prop>
												</obj>
											</obj>
											<obj name="PropertyObject" class="GroupChannelTypeProp" version="4">
												<prop name="PropertyTypeName">Melt Geno Sample Type</prop>
												<prop name="Position">19</prop>
												<prop name="IsDefault">0</prop>
												<prop name="GroupSampleType">mstUnknown</prop>
												<obj name="ChannelProp" class="ChannelProperty" version="1">
													<prop name="ChannelIdx">0</prop>
												</obj>
											</obj>
											<obj name="PropertyObject" class="QuantSampleTypeProperty" version="4">
												<prop name="PropertyTypeName">Quantification Sample Type</prop>
												<prop name="Position">19</prop>
												<prop name="IsDefault">0</prop>
												<prop name="SampleType">qsUnknown</prop>
												<obj name="ChannelProp" class="ChannelProperty" version="1">
													<prop name="ChannelIdx">0</prop>
												</obj>
											</obj>
											<obj name="PropertyObject" class="ChannelGenotype" version="4">
												<prop name="PropertyTypeName">Scanning Genotype</prop>
												<prop name="Position">19</prop>
												<prop name="IsDefault">1</prop>
												<prop name="ReadOnly">1</prop>
												<obj name="ChannelProp" class="ChannelProperty" version="1">
													<prop name="ChannelIdx">0</prop>
												</obj>
											</obj>
											<obj name="PropertyObject" class="GroupChannelTypeProp" version="4">
												<prop name="PropertyTypeName">Scanning Sample Type</prop>
												<prop name="Position">19</prop>
												<prop name="IsDefault">0</prop>
												<prop name="GroupSampleType">mstUnknown</prop>
												<obj name="ChannelProp" class="ChannelProperty" version="1">
													<prop name="ChannelIdx">0</prop>
												</obj>
											</obj>
											<obj name="PropertyObject" class="TargetName" version="4">
												<prop name="PropertyTypeName">Target Name</prop>
												<prop name="Position">19</prop>
												<prop name="IsDefault">1</prop>
												<obj name="ChannelProp" class="ChannelProperty" version="1">
													<prop name="ChannelIdx">0</prop>
												</obj>
											</obj>
											<obj name="PropertyObject" class="RQTargetProperty" version="4">
												<prop name="PropertyTypeName">Target Type</prop>
												<prop name="Position">19</prop>
												<prop name="IsDefault">0</prop>
												<prop name="TargetType">dtNone</prop>
												<obj name="ChannelProp" class="ChannelProperty" version="1">
													<prop name="ChannelIdx">0</prop>
												</obj>
											</obj>
										</list>
									</obj>
								</list>
							</obj>
						</obj>
						<prop name="ChannelPropertyCount">1</prop>
						<prop name="ContainerPosition">19</prop>
						<prop name="HasSampleProperties">1</prop>
						<obj name="SampleProperties" class="PropertyList" version="1">
							<list name="emlist" count="14">
								<obj name="PropertyObject" class="SamplePrefColor" version="4">
									<prop name="PropertyTypeName">Color</prop>
									<prop name="Position">19</prop>
									<prop name="IsDefault">0</prop>
									<prop name="Color">$00FFFF0F</prop>
								</obj>
								<obj name="PropertyObject" class="DominantChannelProp" version="4">
									<prop name="PropertyTypeName">Dominant Channel</prop>
									<prop name="Position">19</prop>
									<prop name="IsDefault">0</prop>
									<prop name="DominantChannel">0</prop>
								</obj>
								<obj name="PropertyObject" class="Genotype" version="4">
									<prop name="PropertyTypeName">EndPt Genotype</prop>
									<prop name="Position">19</prop>
									<prop name="IsDefault">1</prop>
									<prop name="ReadOnly">1</prop>
								</obj>
								<obj name="PropertyObject" class="GroupingSample" version="4">
									<prop name="PropertyTypeName">EndPt Sample Type</prop>
									<prop name="Position">19</prop>
									<prop name="IsDefault">0</prop>
									<prop name="GroupSampleType">mstUnknown</prop>
								</obj>
								<obj name="PropertyObject" class="SamplePrefLineStyle" version="4">
									<prop name="PropertyTypeName">Line Style</prop>
									<prop name="Position">19</prop>
									<prop name="IsDefault">0</prop>
									<prop name="LineStyle">psSolid</prop>
								</obj>
								<obj name="PropertyObject" class="GenSampleEditNotes" version="4">
									<prop name="PropertyTypeName">Notes</prop>
									<prop name="Position">19</prop>
									<prop name="IsDefault">1</prop>
								</obj>
								<obj name="PropertyObject" class="SamplePrefPointStyle" version="4">
									<prop name="PropertyTypeName">Point Style</prop>
									<prop name="Position">19</prop>
									<prop name="IsDefault">0</prop>
									<prop name="PointStyle">psNothing</prop>
								</obj>
								<obj name="PropertyObject" class="GenSampleEditPosition" version="4">
									<prop name="PropertyTypeName">Position</prop>
									<prop name="Position">19</prop>
									<prop name="IsDefault">1</prop>
								</obj>
								<obj name="PropertyObject" class="GenSampleEditReplicate" version="4">
									<prop name="PropertyTypeName">Replicate of</prop>
									<prop name="Position">19</prop>
									<prop name="IsDefault">1</prop>
									<prop name="ReplicateOf">-1</prop>
								</obj>
								<obj name="PropertyObject" class="HTCSampleID" version="4">
									<prop name="PropertyTypeName">Sample ID</prop>
									<prop name="Position">19</prop>
									<prop name="IsDefault">1</prop>
								</obj>
								<obj name="PropertyObject" class="GenSampleEditName" version="4">
									<prop name="PropertyTypeName">Sample Name</prop>
									<prop name="Position">19</prop>
									<prop name="IsDefault">1</prop>
									<prop name="name">Sample 20</prop>
								</obj>
								<obj name="PropertyObject" class="HTCSamplePrepNotes" version="4">
									<prop name="PropertyTypeName">Sample Prep Notes</prop>
									<prop name="Position">19</prop>
									<prop name="IsDefault">1</prop>
								</obj>
								<obj name="PropertyObject" class="GenSampleEditSubset" version="4">
									<prop name="PropertyTypeName">Subsets</prop>
									<prop name="Position">19</prop>
									<prop name="IsDefault">1</prop>
								</obj>
								<obj name="PropertyObject" class="SamplePrefWidth" version="5">
									<prop name="PropertyTypeName">Width</prop>
									<prop name="Position">19</prop>
									<prop name="IsDefault">1</prop>
									<prop name="Width">1</prop>
								</obj>
							</list>
						</obj>
					</obj>
					<obj name="item" class="SamplePropInfo" version="1">
						<obj name="ChannelProperties" class="ChanPropList" version="2">
							<obj name="ChannelProperties" class="EMList" version="1">
								<list name="emlist" count="1">
									<obj name="item" class="PropertyList" version="1">
										<list name="emlist" count="12">
											<obj name="PropertyObject" class="RQSampleTargetProperty" version="4">
												<prop name="PropertyTypeName">Combined Sample and Target Type</prop>
												<prop name="Position">20</prop>
												<prop name="IsDefault">0</prop>
												<obj name="ChannelProp" class="ChannelProperty" version="1">
													<prop name="ChannelIdx">0</prop>
												</obj>
											</obj>
											<obj name="PropertyObject" class="QuantConcProperty" version="4">
												<prop name="PropertyTypeName">Concentration</prop>
												<prop name="Position">20</prop>
												<prop name="IsDefault">1</prop>
												<prop name="Concentration">0</prop>
												<obj name="ChannelProp" class="ChannelProperty" version="1">
													<prop name="ChannelIdx">0</prop>
												</obj>
												<prop name="ReadOnly">1</prop>
											</obj>
											<obj name="PropertyObject" class="QuantCpHighProp" version="4">
												<prop name="PropertyTypeName">Cp High</prop>
												<prop name="Position">20</prop>
												<prop name="IsDefault">1</prop>
												<prop name="CpRangeHigh">0</prop>
												<obj name="ChannelProp" class="ChannelProperty" version="1">
													<prop name="ChannelIdx">0</prop>
												</obj>
												<prop name="ReadOnly">1</prop>
											</obj>
											<obj name="PropertyObject" class="QuantCpLowProp" version="4">
												<prop name="PropertyTypeName">Cp Low</prop>
												<prop name="Position">20</prop>
												<prop name="IsDefault">1</prop>
												<prop name="CpRangeLow">0</prop>
												<obj name="ChannelProp" class="ChannelProperty" version="1">
													<prop name="ChannelIdx">0</prop>
												</obj>
												<prop name="ReadOnly">1</prop>
											</obj>
											<obj name="PropertyObject" class="RQEffProp" version="4">
												<prop name="PropertyTypeName">Efficiency</prop>
												<prop name="Position">20</prop>
												<prop name="IsDefault">1</prop>
												<prop name="Efficiency">2</prop>
												<obj name="ChannelProp" class="ChannelProperty" version="1">
													<prop name="ChannelIdx">0</prop>
												</obj>
											</obj>
											<obj name="PropertyObject" class="ChannelGenotype" version="4">
												<prop name="PropertyTypeName">Melt Geno Genotype</prop>
												<prop name="Position">20</prop>
												<prop name="IsDefault">1</prop>
												<prop name="ReadOnly">1</prop>
												<obj name="ChannelProp" class="ChannelProperty" version="1">
													<prop name="ChannelIdx">0</prop>
												</obj>
											</obj>
											<obj name="PropertyObject" class="GroupChannelTypeProp" version="4">
												<prop name="PropertyTypeName">Melt Geno Sample Type</prop>
												<prop name="Position">20</prop>
												<prop name="IsDefault">0</prop>
												<prop name="GroupSampleType">mstUnknown</prop>
												<obj name="ChannelProp" class="ChannelProperty" version="1">
													<prop name="ChannelIdx">0</prop>
												</obj>
											</obj>
											<obj name="PropertyObject" class="QuantSampleTypeProperty" version="4">
												<prop name="PropertyTypeName">Quantification Sample Type</prop>
												<prop name="Position">20</prop>
												<prop name="IsDefault">0</prop>
												<prop name="SampleType">qsUnknown</prop>
												<obj name="ChannelProp" class="ChannelProperty" version="1">
													<prop name="ChannelIdx">0</prop>
												</obj>
											</obj>
											<obj name="PropertyObject" class="ChannelGenotype" version="4">
												<prop name="PropertyTypeName">Scanning Genotype</prop>
												<prop name="Position">20</prop>
												<prop name="IsDefault">1</prop>
												<prop name="ReadOnly">1</prop>
												<obj name="ChannelProp" class="ChannelProperty" version="1">
													<prop name="ChannelIdx">0</prop>
												</obj>
											</obj>
											<obj name="PropertyObject" class="GroupChannelTypeProp" version="4">
												<prop name="PropertyTypeName">Scanning Sample Type</prop>
												<prop name="Position">20</prop>
												<prop name="IsDefault">0</prop>
												<prop name="GroupSampleType">mstUnknown</prop>
												<obj name="ChannelProp" class="ChannelProperty" version="1">
													<prop name="ChannelIdx">0</prop>
												</obj>
											</obj>
											<obj name="PropertyObject" class="TargetName" version="4">
												<prop name="PropertyTypeName">Target Name</prop>
												<prop name="Position">20</prop>
												<prop name="IsDefault">1</prop>
												<obj name="ChannelProp" class="ChannelProperty" version="1">
													<prop name="ChannelIdx">0</prop>
												</obj>
											</obj>
											<obj name="PropertyObject" class="RQTargetProperty" version="4">
												<prop name="PropertyTypeName">Target Type</prop>
												<prop name="Position">20</prop>
												<prop name="IsDefault">0</prop>
												<prop name="TargetType">dtNone</prop>
												<obj name="ChannelProp" class="ChannelProperty" version="1">
													<prop name="ChannelIdx">0</prop>
												</obj>
											</obj>
										</list>
									</obj>
								</list>
							</obj>
						</obj>
						<prop name="ChannelPropertyCount">1</prop>
						<prop name="ContainerPosition">20</prop>
						<prop name="HasSampleProperties">1</prop>
						<obj name="SampleProperties" class="PropertyList" version="1">
							<list name="emlist" count="14">
								<obj name="PropertyObject" class="SamplePrefColor" version="4">
									<prop name="PropertyTypeName">Color</prop>
									<prop name="Position">20</prop>
									<prop name="IsDefault">0</prop>
									<prop name="Color">$00404000</prop>
								</obj>
								<obj name="PropertyObject" class="DominantChannelProp" version="4">
									<prop name="PropertyTypeName">Dominant Channel</prop>
									<prop name="Position">20</prop>
									<prop name="IsDefault">0</prop>
									<prop name="DominantChannel">0</prop>
								</obj>
								<obj name="PropertyObject" class="Genotype" version="4">
									<prop name="PropertyTypeName">EndPt Genotype</prop>
									<prop name="Position">20</prop>
									<prop name="IsDefault">1</prop>
									<prop name="ReadOnly">1</prop>
								</obj>
								<obj name="PropertyObject" class="GroupingSample" version="4">
									<prop name="PropertyTypeName">EndPt Sample Type</prop>
									<prop name="Position">20</prop>
									<prop name="IsDefault">0</prop>
									<prop name="GroupSampleType">mstUnknown</prop>
								</obj>
								<obj name="PropertyObject" class="SamplePrefLineStyle" version="4">
									<prop name="PropertyTypeName">Line Style</prop>
									<prop name="Position">20</prop>
									<prop name="IsDefault">0</prop>
									<prop name="LineStyle">psSolid</prop>
								</obj>
								<obj name="PropertyObject" class="GenSampleEditNotes" version="4">
									<prop name="PropertyTypeName">Notes</prop>
									<prop name="Position">20</prop>
									<prop name="IsDefault">1</prop>
								</obj>
								<obj name="PropertyObject" class="SamplePrefPointStyle" version="4">
									<prop name="PropertyTypeName">Point Style</prop>
									<prop name="Position">20</prop>
									<prop name="IsDefault">0</prop>
									<prop name="PointStyle">psNothing</prop>
								</obj>
								<obj name="PropertyObject" class="GenSampleEditPosition" version="4">
									<prop name="PropertyTypeName">Position</prop>
									<prop name="Position">20</prop>
									<prop name="IsDefault">1</prop>
								</obj>
								<obj name="PropertyObject" class="GenSampleEditReplicate" version="4">
									<prop name="PropertyTypeName">Replicate of</prop>
									<prop name="Position">20</prop>
									<prop name="IsDefault">1</prop>
									<prop name="ReplicateOf">-1</prop>
								</obj>
								<obj name="PropertyObject" class="HTCSampleID" version="4">
									<prop name="PropertyTypeName">Sample ID</prop>
									<prop name="Position">20</prop>
									<prop name="IsDefault">1</prop>
								</obj>
								<obj name="PropertyObject" class="GenSampleEditName" version="4">
									<prop name="PropertyTypeName">Sample Name</prop>
									<prop name="Position">20</prop>
									<prop name="IsDefault">1</prop>
									<prop name="name">Sample 21</prop>
								</obj>
								<obj name="PropertyObject" class="HTCSamplePrepNotes" version="4">
									<prop name="PropertyTypeName">Sample Prep Notes</prop>
									<prop name="Position">20</prop>
									<prop name="IsDefault">1</prop>
								</obj>
								<obj name="PropertyObject" class="GenSampleEditSubset" version="4">
									<prop name="PropertyTypeName">Subsets</prop>
									<prop name="Position">20</prop>
									<prop name="IsDefault">1</prop>
								</obj>
								<obj name="PropertyObject" class="SamplePrefWidth" version="5">
									<prop name="PropertyTypeName">Width</prop>
									<prop name="Position">20</prop>
									<prop name="IsDefault">1</prop>
									<prop name="Width">1</prop>
								</obj>
							</list>
						</obj>
					</obj>
					<obj name="item" class="SamplePropInfo" version="1">
						<obj name="ChannelProperties" class="ChanPropList" version="2">
							<obj name="ChannelProperties" class="EMList" version="1">
								<list name="emlist" count="1">
									<obj name="item" class="PropertyList" version="1">
										<list name="emlist" count="12">
											<obj name="PropertyObject" class="RQSampleTargetProperty" version="4">
												<prop name="PropertyTypeName">Combined Sample and Target Type</prop>
												<prop name="Position">21</prop>
												<prop name="IsDefault">0</prop>
												<obj name="ChannelProp" class="ChannelProperty" version="1">
													<prop name="ChannelIdx">0</prop>
												</obj>
											</obj>
											<obj name="PropertyObject" class="QuantConcProperty" version="4">
												<prop name="PropertyTypeName">Concentration</prop>
												<prop name="Position">21</prop>
												<prop name="IsDefault">1</prop>
												<prop name="Concentration">0</prop>
												<obj name="ChannelProp" class="ChannelProperty" version="1">
													<prop name="ChannelIdx">0</prop>
												</obj>
												<prop name="ReadOnly">1</prop>
											</obj>
											<obj name="PropertyObject" class="QuantCpHighProp" version="4">
												<prop name="PropertyTypeName">Cp High</prop>
												<prop name="Position">21</prop>
												<prop name="IsDefault">1</prop>
												<prop name="CpRangeHigh">0</prop>
												<obj name="ChannelProp" class="ChannelProperty" version="1">
													<prop name="ChannelIdx">0</prop>
												</obj>
												<prop name="ReadOnly">1</prop>
											</obj>
											<obj name="PropertyObject" class="QuantCpLowProp" version="4">
												<prop name="PropertyTypeName">Cp Low</prop>
												<prop name="Position">21</prop>
												<prop name="IsDefault">1</prop>
												<prop name="CpRangeLow">0</prop>
												<obj name="ChannelProp" class="ChannelProperty" version="1">
													<prop name="ChannelIdx">0</prop>
												</obj>
												<prop name="ReadOnly">1</prop>
											</obj>
											<obj name="PropertyObject" class="RQEffProp" version="4">
												<prop name="PropertyTypeName">Efficiency</prop>
												<prop name="Position">21</prop>
												<prop name="IsDefault">1</prop>
												<prop name="Efficiency">2</prop>
												<obj name="ChannelProp" class="ChannelProperty" version="1">
													<prop name="ChannelIdx">0</prop>
												</obj>
											</obj>
											<obj name="PropertyObject" class="ChannelGenotype" version="4">
												<prop name="PropertyTypeName">Melt Geno Genotype</prop>
												<prop name="Position">21</prop>
												<prop name="IsDefault">1</prop>
												<prop name="ReadOnly">1</prop>
												<obj name="ChannelProp" class="ChannelProperty" version="1">
													<prop name="ChannelIdx">0</prop>
												</obj>
											</obj>
											<obj name="PropertyObject" class="GroupChannelTypeProp" version="4">
												<prop name="PropertyTypeName">Melt Geno Sample Type</prop>
												<prop name="Position">21</prop>
												<prop name="IsDefault">0</prop>
												<prop name="GroupSampleType">mstUnknown</prop>
												<obj name="ChannelProp" class="ChannelProperty" version="1">
													<prop name="ChannelIdx">0</prop>
												</obj>
											</obj>
											<obj name="PropertyObject" class="QuantSampleTypeProperty" version="4">
												<prop name="PropertyTypeName">Quantification Sample Type</prop>
												<prop name="Position">21</prop>
												<prop name="IsDefault">0</prop>
												<prop name="SampleType">qsUnknown</prop>
												<obj name="ChannelProp" class="ChannelProperty" version="1">
													<prop name="ChannelIdx">0</prop>
												</obj>
											</obj>
											<obj name="PropertyObject" class="ChannelGenotype" version="4">
												<prop name="PropertyTypeName">Scanning Genotype</prop>
												<prop name="Position">21</prop>
												<prop name="IsDefault">1</prop>
												<prop name="ReadOnly">1</prop>
												<obj name="ChannelProp" class="ChannelProperty" version="1">
													<prop name="ChannelIdx">0</prop>
												</obj>
											</obj>
											<obj name="PropertyObject" class="GroupChannelTypeProp" version="4">
												<prop name="PropertyTypeName">Scanning Sample Type</prop>
												<prop name="Position">21</prop>
												<prop name="IsDefault">0</prop>
												<prop name="GroupSampleType">mstUnknown</prop>
												<obj name="ChannelProp" class="ChannelProperty" version="1">
													<prop name="ChannelIdx">0</prop>
												</obj>
											</obj>
											<obj name="PropertyObject" class="TargetName" version="4">
												<prop name="PropertyTypeName">Target Name</prop>
												<prop name="Position">21</prop>
												<prop name="IsDefault">1</prop>
												<obj name="ChannelProp" class="ChannelProperty" version="1">
													<prop name="ChannelIdx">0</prop>
												</obj>
											</obj>
											<obj name="PropertyObject" class="RQTargetProperty" version="4">
												<prop name="PropertyTypeName">Target Type</prop>
												<prop name="Position">21</prop>
												<prop name="IsDefault">0</prop>
												<prop name="TargetType">dtNone</prop>
												<obj name="ChannelProp" class="ChannelProperty" version="1">
													<prop name="ChannelIdx">0</prop>
												</obj>
											</obj>
										</list>
									</obj>
								</list>
							</obj>
						</obj>
						<prop name="ChannelPropertyCount">1</prop>
						<prop name="ContainerPosition">21</prop>
						<prop name="HasSampleProperties">1</prop>
						<obj name="SampleProperties" class="PropertyList" version="1">
							<list name="emlist" count="14">
								<obj name="PropertyObject" class="SamplePrefColor" version="4">
									<prop name="PropertyTypeName">Color</prop>
									<prop name="Position">21</prop>
									<prop name="IsDefault">0</prop>
									<prop name="Color">$004080FF</prop>
								</obj>
								<obj name="PropertyObject" class="DominantChannelProp" version="4">
									<prop name="PropertyTypeName">Dominant Channel</prop>
									<prop name="Position">21</prop>
									<prop name="IsDefault">0</prop>
									<prop name="DominantChannel">0</prop>
								</obj>
								<obj name="PropertyObject" class="Genotype" version="4">
									<prop name="PropertyTypeName">EndPt Genotype</prop>
									<prop name="Position">21</prop>
									<prop name="IsDefault">1</prop>
									<prop name="ReadOnly">1</prop>
								</obj>
								<obj name="PropertyObject" class="GroupingSample" version="4">
									<prop name="PropertyTypeName">EndPt Sample Type</prop>
									<prop name="Position">21</prop>
									<prop name="IsDefault">0</prop>
									<prop name="GroupSampleType">mstUnknown</prop>
								</obj>
								<obj name="PropertyObject" class="SamplePrefLineStyle" version="4">
									<prop name="PropertyTypeName">Line Style</prop>
									<prop name="Position">21</prop>
									<prop name="IsDefault">0</prop>
									<prop name="LineStyle">psSolid</prop>
								</obj>
								<obj name="PropertyObject" class="GenSampleEditNotes" version="4">
									<prop name="PropertyTypeName">Notes</prop>
									<prop name="Position">21</prop>
									<prop name="IsDefault">1</prop>
								</obj>
								<obj name="PropertyObject" class="SamplePrefPointStyle" version="4">
									<prop name="PropertyTypeName">Point Style</prop>
									<prop name="Position">21</prop>
									<prop name="IsDefault">0</prop>
									<prop name="PointStyle">psNothing</prop>
								</obj>
								<obj name="PropertyObject" class="GenSampleEditPosition" version="4">
									<prop name="PropertyTypeName">Position</prop>
									<prop name="Position">21</prop>
									<prop name="IsDefault">1</prop>
								</obj>
								<obj name="PropertyObject" class="GenSampleEditReplicate" version="4">
									<prop name="PropertyTypeName">Replicate of</prop>
									<prop name="Position">21</prop>
									<prop name="IsDefault">1</prop>
									<prop name="ReplicateOf">-1</prop>
								</obj>
								<obj name="PropertyObject" class="HTCSampleID" version="4">
									<prop name="PropertyTypeName">Sample ID</prop>
									<prop name="Position">21</prop>
									<prop name="IsDefault">1</prop>
								</obj>
								<obj name="PropertyObject" class="GenSampleEditName" version="4">
									<prop name="PropertyTypeName">Sample Name</prop>
									<prop name="Position">21</prop>
									<prop name="IsDefault">1</prop>
									<prop name="name">Sample 22</prop>
								</obj>
								<obj name="PropertyObject" class="HTCSamplePrepNotes" version="4">
									<prop name="PropertyTypeName">Sample Prep Notes</prop>
									<prop name="Position">21</prop>
									<prop name="IsDefault">1</prop>
								</obj>
								<obj name="PropertyObject" class="GenSampleEditSubset" version="4">
									<prop name="PropertyTypeName">Subsets</prop>
									<prop name="Position">21</prop>
									<prop name="IsDefault">1</prop>
								</obj>
								<obj name="PropertyObject" class="SamplePrefWidth" version="5">
									<prop name="PropertyTypeName">Width</prop>
									<prop name="Position">21</prop>
									<prop name="IsDefault">1</prop>
									<prop name="Width">1</prop>
								</obj>
							</list>
						</obj>
					</obj>
					<obj name="item" class="SamplePropInfo" version="1">
						<obj name="ChannelProperties" class="ChanPropList" version="2">
							<obj name="ChannelProperties" class="EMList" version="1">
								<list name="emlist" count="1">
									<obj name="item" class="PropertyList" version="1">
										<list name="emlist" count="12">
											<obj name="PropertyObject" class="RQSampleTargetProperty" version="4">
												<prop name="PropertyTypeName">Combined Sample and Target Type</prop>
												<prop name="Position">22</prop>
												<prop name="IsDefault">0</prop>
												<obj name="ChannelProp" class="ChannelProperty" version="1">
													<prop name="ChannelIdx">0</prop>
												</obj>
											</obj>
											<obj name="PropertyObject" class="QuantConcProperty" version="4">
												<prop name="PropertyTypeName">Concentration</prop>
												<prop name="Position">22</prop>
												<prop name="IsDefault">1</prop>
												<prop name="Concentration">0</prop>
												<obj name="ChannelProp" class="ChannelProperty" version="1">
													<prop name="ChannelIdx">0</prop>
												</obj>
												<prop name="ReadOnly">1</prop>
											</obj>
											<obj name="PropertyObject" class="QuantCpHighProp" version="4">
												<prop name="PropertyTypeName">Cp High</prop>
												<prop name="Position">22</prop>
												<prop name="IsDefault">1</prop>
												<prop name="CpRangeHigh">0</prop>
												<obj name="ChannelProp" class="ChannelProperty" version="1">
													<prop name="ChannelIdx">0</prop>
												</obj>
												<prop name="ReadOnly">1</prop>
											</obj>
											<obj name="PropertyObject" class="QuantCpLowProp" version="4">
												<prop name="PropertyTypeName">Cp Low</prop>
												<prop name="Position">22</prop>
												<prop name="IsDefault">1</prop>
												<prop name="CpRangeLow">0</prop>
												<obj name="ChannelProp" class="ChannelProperty" version="1">
													<prop name="ChannelIdx">0</prop>
												</obj>
												<prop name="ReadOnly">1</prop>
											</obj>
											<obj name="PropertyObject" class="RQEffProp" version="4">
												<prop name="PropertyTypeName">Efficiency</prop>
												<prop name="Position">22</prop>
												<prop name="IsDefault">1</prop>
												<prop name="Efficiency">2</prop>
												<obj name="ChannelProp" class="ChannelProperty" version="1">
													<prop name="ChannelIdx">0</prop>
												</obj>
											</obj>
											<obj name="PropertyObject" class="ChannelGenotype" version="4">
												<prop name="PropertyTypeName">Melt Geno Genotype</prop>
												<prop name="Position">22</prop>
												<prop name="IsDefault">1</prop>
												<prop name="ReadOnly">1</prop>
												<obj name="ChannelProp" class="ChannelProperty" version="1">
													<prop name="ChannelIdx">0</prop>
												</obj>
											</obj>
											<obj name="PropertyObject" class="GroupChannelTypeProp" version="4">
												<prop name="PropertyTypeName">Melt Geno Sample Type</prop>
												<prop name="Position">22</prop>
												<prop name="IsDefault">0</prop>
												<prop name="GroupSampleType">mstUnknown</prop>
												<obj name="ChannelProp" class="ChannelProperty" version="1">
													<prop name="ChannelIdx">0</prop>
												</obj>
											</obj>
											<obj name="PropertyObject" class="QuantSampleTypeProperty" version="4">
												<prop name="PropertyTypeName">Quantification Sample Type</prop>
												<prop name="Position">22</prop>
												<prop name="IsDefault">0</prop>
												<prop name="SampleType">qsUnknown</prop>
												<obj name="ChannelProp" class="ChannelProperty" version="1">
													<prop name="ChannelIdx">0</prop>
												</obj>
											</obj>
											<obj name="PropertyObject" class="ChannelGenotype" version="4">
												<prop name="PropertyTypeName">Scanning Genotype</prop>
												<prop name="Position">22</prop>
												<prop name="IsDefault">1</prop>
												<prop name="ReadOnly">1</prop>
												<obj name="ChannelProp" class="ChannelProperty" version="1">
													<prop name="ChannelIdx">0</prop>
												</obj>
											</obj>
											<obj name="PropertyObject" class="GroupChannelTypeProp" version="4">
												<prop name="PropertyTypeName">Scanning Sample Type</prop>
												<prop name="Position">22</prop>
												<prop name="IsDefault">0</prop>
												<prop name="GroupSampleType">mstUnknown</prop>
												<obj name="ChannelProp" class="ChannelProperty" version="1">
													<prop name="ChannelIdx">0</prop>
												</obj>
											</obj>
											<obj name="PropertyObject" class="TargetName" version="4">
												<prop name="PropertyTypeName">Target Name</prop>
												<prop name="Position">22</prop>
												<prop name="IsDefault">1</prop>
												<obj name="ChannelProp" class="ChannelProperty" version="1">
													<prop name="ChannelIdx">0</prop>
												</obj>
											</obj>
											<obj name="PropertyObject" class="RQTargetProperty" version="4">
												<prop name="PropertyTypeName">Target Type</prop>
												<prop name="Position">22</prop>
												<prop name="IsDefault">0</prop>
												<prop name="TargetType">dtNone</prop>
												<obj name="ChannelProp" class="ChannelProperty" version="1">
													<prop name="ChannelIdx">0</prop>
												</obj>
											</obj>
										</list>
									</obj>
								</list>
							</obj>
						</obj>
						<prop name="ChannelPropertyCount">1</prop>
						<prop name="ContainerPosition">22</prop>
						<prop name="HasSampleProperties">1</prop>
						<obj name="SampleProperties" class="PropertyList" version="1">
							<list name="emlist" count="14">
								<obj name="PropertyObject" class="SamplePrefColor" version="4">
									<prop name="PropertyTypeName">Color</prop>
									<prop name="Position">22</prop>
									<prop name="IsDefault">0</prop>
									<prop name="Color">$00FD0299</prop>
								</obj>
								<obj name="PropertyObject" class="DominantChannelProp" version="4">
									<prop name="PropertyTypeName">Dominant Channel</prop>
									<prop name="Position">22</prop>
									<prop name="IsDefault">0</prop>
									<prop name="DominantChannel">0</prop>
								</obj>
								<obj name="PropertyObject" class="Genotype" version="4">
									<prop name="PropertyTypeName">EndPt Genotype</prop>
									<prop name="Position">22</prop>
									<prop name="IsDefault">1</prop>
									<prop name="ReadOnly">1</prop>
								</obj>
								<obj name="PropertyObject" class="GroupingSample" version="4">
									<prop name="PropertyTypeName">EndPt Sample Type</prop>
									<prop name="Position">22</prop>
									<prop name="IsDefault">0</prop>
									<prop name="GroupSampleType">mstUnknown</prop>
								</obj>
								<obj name="PropertyObject" class="SamplePrefLineStyle" version="4">
									<prop name="PropertyTypeName">Line Style</prop>
									<prop name="Position">22</prop>
									<prop name="IsDefault">0</prop>
									<prop name="LineStyle">psSolid</prop>
								</obj>
								<obj name="PropertyObject" class="GenSampleEditNotes" version="4">
									<prop name="PropertyTypeName">Notes</prop>
									<prop name="Position">22</prop>
									<prop name="IsDefault">1</prop>
								</obj>
								<obj name="PropertyObject" class="SamplePrefPointStyle" version="4">
									<prop name="PropertyTypeName">Point Style</prop>
									<prop name="Position">22</prop>
									<prop name="IsDefault">0</prop>
									<prop name="PointStyle">psNothing</prop>
								</obj>
								<obj name="PropertyObject" class="GenSampleEditPosition" version="4">
									<prop name="PropertyTypeName">Position</prop>
									<prop name="Position">22</prop>
									<prop name="IsDefault">1</prop>
								</obj>
								<obj name="PropertyObject" class="GenSampleEditReplicate" version="4">
									<prop name="PropertyTypeName">Replicate of</prop>
									<prop name="Position">22</prop>
									<prop name="IsDefault">1</prop>
									<prop name="ReplicateOf">-1</prop>
								</obj>
								<obj name="PropertyObject" class="HTCSampleID" version="4">
									<prop name="PropertyTypeName">Sample ID</prop>
									<prop name="Position">22</prop>
									<prop name="IsDefault">1</prop>
								</obj>
								<obj name="PropertyObject" class="GenSampleEditName" version="4">
									<prop name="PropertyTypeName">Sample Name</prop>
									<prop name="Position">22</prop>
									<prop name="IsDefault">1</prop>
									<prop name="name">Sample 23</prop>
								</obj>
								<obj name="PropertyObject" class="HTCSamplePrepNotes" version="4">
									<prop name="PropertyTypeName">Sample Prep Notes</prop>
									<prop name="Position">22</prop>
									<prop name="IsDefault">1</prop>
								</obj>
								<obj name="PropertyObject" class="GenSampleEditSubset" version="4">
									<prop name="PropertyTypeName">Subsets</prop>
									<prop name="Position">22</prop>
									<prop name="IsDefault">1</prop>
								</obj>
								<obj name="PropertyObject" class="SamplePrefWidth" version="5">
									<prop name="PropertyTypeName">Width</prop>
									<prop name="Position">22</prop>
									<prop name="IsDefault">1</prop>
									<prop name="Width">1</prop>
								</obj>
							</list>
						</obj>
					</obj>
					<obj name="item" class="SamplePropInfo" version="1">
						<obj name="ChannelProperties" class="ChanPropList" version="2">
							<obj name="ChannelProperties" class="EMList" version="1">
								<list name="emlist" count="1">
									<obj name="item" class="PropertyList" version="1">
										<list name="emlist" count="12">
											<obj name="PropertyObject" class="RQSampleTargetProperty" version="4">
												<prop name="PropertyTypeName">Combined Sample and Target Type</prop>
												<prop name="Position">23</prop>
												<prop name="IsDefault">0</prop>
												<obj name="ChannelProp" class="ChannelProperty" version="1">
													<prop name="ChannelIdx">0</prop>
												</obj>
											</obj>
											<obj name="PropertyObject" class="QuantConcProperty" version="4">
												<prop name="PropertyTypeName">Concentration</prop>
												<prop name="Position">23</prop>
												<prop name="IsDefault">1</prop>
												<prop name="Concentration">0</prop>
												<obj name="ChannelProp" class="ChannelProperty" version="1">
													<prop name="ChannelIdx">0</prop>
												</obj>
												<prop name="ReadOnly">1</prop>
											</obj>
											<obj name="PropertyObject" class="QuantCpHighProp" version="4">
												<prop name="PropertyTypeName">Cp High</prop>
												<prop name="Position">23</prop>
												<prop name="IsDefault">1</prop>
												<prop name="CpRangeHigh">0</prop>
												<obj name="ChannelProp" class="ChannelProperty" version="1">
													<prop name="ChannelIdx">0</prop>
												</obj>
												<prop name="ReadOnly">1</prop>
											</obj>
											<obj name="PropertyObject" class="QuantCpLowProp" version="4">
												<prop name="PropertyTypeName">Cp Low</prop>
												<prop name="Position">23</prop>
												<prop name="IsDefault">1</prop>
												<prop name="CpRangeLow">0</prop>
												<obj name="ChannelProp" class="ChannelProperty" version="1">
													<prop name="ChannelIdx">0</prop>
												</obj>
												<prop name="ReadOnly">1</prop>
											</obj>
											<obj name="PropertyObject" class="RQEffProp" version="4">
												<prop name="PropertyTypeName">Efficiency</prop>
												<prop name="Position">23</prop>
												<prop name="IsDefault">1</prop>
												<prop name="Efficiency">2</prop>
												<obj name="ChannelProp" class="ChannelProperty" version="1">
													<prop name="ChannelIdx">0</prop>
												</obj>
											</obj>
											<obj name="PropertyObject" class="ChannelGenotype" version="4">
												<prop name="PropertyTypeName">Melt Geno Genotype</prop>
												<prop name="Position">23</prop>
												<prop name="IsDefault">1</prop>
												<prop name="ReadOnly">1</prop>
												<obj name="ChannelProp" class="ChannelProperty" version="1">
													<prop name="ChannelIdx">0</prop>
												</obj>
											</obj>
											<obj name="PropertyObject" class="GroupChannelTypeProp" version="4">
												<prop name="PropertyTypeName">Melt Geno Sample Type</prop>
												<prop name="Position">23</prop>
												<prop name="IsDefault">0</prop>
												<prop name="GroupSampleType">mstUnknown</prop>
												<obj name="ChannelProp" class="ChannelProperty" version="1">
													<prop name="ChannelIdx">0</prop>
												</obj>
											</obj>
											<obj name="PropertyObject" class="QuantSampleTypeProperty" version="4">
												<prop name="PropertyTypeName">Quantification Sample Type</prop>
												<prop name="Position">23</prop>
												<prop name="IsDefault">0</prop>
												<prop name="SampleType">qsUnknown</prop>
												<obj name="ChannelProp" class="ChannelProperty" version="1">
													<prop name="ChannelIdx">0</prop>
												</obj>
											</obj>
											<obj name="PropertyObject" class="ChannelGenotype" version="4">
												<prop name="PropertyTypeName">Scanning Genotype</prop>
												<prop name="Position">23</prop>
												<prop name="IsDefault">1</prop>
												<prop name="ReadOnly">1</prop>
												<obj name="ChannelProp" class="ChannelProperty" version="1">
													<prop name="ChannelIdx">0</prop>
												</obj>
											</obj>
											<obj name="PropertyObject" class="GroupChannelTypeProp" version="4">
												<prop name="PropertyTypeName">Scanning Sample Type</prop>
												<prop name="Position">23</prop>
												<prop name="IsDefault">0</prop>
												<prop name="GroupSampleType">mstUnknown</prop>
												<obj name="ChannelProp" class="ChannelProperty" version="1">
													<prop name="ChannelIdx">0</prop>
												</obj>
											</obj>
											<obj name="PropertyObject" class="TargetName" version="4">
												<prop name="PropertyTypeName">Target Name</prop>
												<prop name="Position">23</prop>
												<prop name="IsDefault">1</prop>
												<obj name="ChannelProp" class="ChannelProperty" version="1">
													<prop name="ChannelIdx">0</prop>
												</obj>
											</obj>
											<obj name="PropertyObject" class="RQTargetProperty" version="4">
												<prop name="PropertyTypeName">Target Type</prop>
												<prop name="Position">23</prop>
												<prop name="IsDefault">0</prop>
												<prop name="TargetType">dtNone</prop>
												<obj name="ChannelProp" class="ChannelProperty" version="1">
													<prop name="ChannelIdx">0</prop>
												</obj>
											</obj>
										</list>
									</obj>
								</list>
							</obj>
						</obj>
						<prop name="ChannelPropertyCount">1</prop>
						<prop name="ContainerPosition">23</prop>
						<prop name="HasSampleProperties">1</prop>
						<obj name="SampleProperties" class="PropertyList" version="1">
							<list name="emlist" count="14">
								<obj name="PropertyObject" class="SamplePrefColor" version="4">
									<prop name="PropertyTypeName">Color</prop>
									<prop name="Position">23</prop>
									<prop name="IsDefault">0</prop>
									<prop name="Color">$0026C4B8</prop>
								</obj>
								<obj name="PropertyObject" class="DominantChannelProp" version="4">
									<prop name="PropertyTypeName">Dominant Channel</prop>
									<prop name="Position">23</prop>
									<prop name="IsDefault">0</prop>
									<prop name="DominantChannel">0</prop>
								</obj>
								<obj name="PropertyObject" class="Genotype" version="4">
									<prop name="PropertyTypeName">EndPt Genotype</prop>
									<prop name="Position">23</prop>
									<prop name="IsDefault">1</prop>
									<prop name="ReadOnly">1</prop>
								</obj>
								<obj name="PropertyObject" class="GroupingSample" version="4">
									<prop name="PropertyTypeName">EndPt Sample Type</prop>
									<prop name="Position">23</prop>
									<prop name="IsDefault">0</prop>
									<prop name="GroupSampleType">mstUnknown</prop>
								</obj>
								<obj name="PropertyObject" class="SamplePrefLineStyle" version="4">
									<prop name="PropertyTypeName">Line Style</prop>
									<prop name="Position">23</prop>
									<prop name="IsDefault">0</prop>
									<prop name="LineStyle">psSolid</prop>
								</obj>
								<obj name="PropertyObject" class="GenSampleEditNotes" version="4">
									<prop name="PropertyTypeName">Notes</prop>
									<prop name="Position">23</prop>
									<prop name="IsDefault">1</prop>
								</obj>
								<obj name="PropertyObject" class="SamplePrefPointStyle" version="4">
									<prop name="PropertyTypeName">Point Style</prop>
									<prop name="Position">23</prop>
									<prop name="IsDefault">0</prop>
									<prop name="PointStyle">psNothing</prop>
								</obj>
								<obj name="PropertyObject" class="GenSampleEditPosition" version="4">
									<prop name="PropertyTypeName">Position</prop>
									<prop name="Position">23</prop>
									<prop name="IsDefault">1</prop>
								</obj>
								<obj name="PropertyObject" class="GenSampleEditReplicate" version="4">
									<prop name="PropertyTypeName">Replicate of</prop>
									<prop name="Position">23</prop>
									<prop name="IsDefault">1</prop>
									<prop name="ReplicateOf">-1</prop>
								</obj>
								<obj name="PropertyObject" class="HTCSampleID" version="4">
									<prop name="PropertyTypeName">Sample ID</prop>
									<prop name="Position">23</prop>
									<prop name="IsDefault">1</prop>
								</obj>
								<obj name="PropertyObject" class="GenSampleEditName" version="4">
									<prop name="PropertyTypeName">Sample Name</prop>
									<prop name="Position">23</prop>
									<prop name="IsDefault">1</prop>
									<prop name="name">Sample 24</prop>
								</obj>
								<obj name="PropertyObject" class="HTCSamplePrepNotes" version="4">
									<prop name="PropertyTypeName">Sample Prep Notes</prop>
									<prop name="Position">23</prop>
									<prop name="IsDefault">1</prop>
								</obj>
								<obj name="PropertyObject" class="GenSampleEditSubset" version="4">
									<prop name="PropertyTypeName">Subsets</prop>
									<prop name="Position">23</prop>
									<prop name="IsDefault">1</prop>
								</obj>
								<obj name="PropertyObject" class="SamplePrefWidth" version="5">
									<prop name="PropertyTypeName">Width</prop>
									<prop name="Position">23</prop>
									<prop name="IsDefault">1</prop>
									<prop name="Width">1</prop>
								</obj>
							</list>
						</obj>
					</obj>
					<obj name="item" class="SamplePropInfo" version="1">
						<obj name="ChannelProperties" class="ChanPropList" version="2">
							<obj name="ChannelProperties" class="EMList" version="1">
								<list name="emlist" count="1">
									<obj name="item" class="PropertyList" version="1">
										<list name="emlist" count="12">
											<obj name="PropertyObject" class="RQSampleTargetProperty" version="4">
												<prop name="PropertyTypeName">Combined Sample and Target Type</prop>
												<prop name="Position">24</prop>
												<prop name="IsDefault">0</prop>
												<obj name="ChannelProp" class="ChannelProperty" version="1">
													<prop name="ChannelIdx">0</prop>
												</obj>
											</obj>
											<obj name="PropertyObject" class="QuantConcProperty" version="4">
												<prop name="PropertyTypeName">Concentration</prop>
												<prop name="Position">24</prop>
												<prop name="IsDefault">1</prop>
												<prop name="Concentration">0</prop>
												<obj name="ChannelProp" class="ChannelProperty" version="1">
													<prop name="ChannelIdx">0</prop>
												</obj>
												<prop name="ReadOnly">1</prop>
											</obj>
											<obj name="PropertyObject" class="QuantCpHighProp" version="4">
												<prop name="PropertyTypeName">Cp High</prop>
												<prop name="Position">24</prop>
												<prop name="IsDefault">1</prop>
												<prop name="CpRangeHigh">0</prop>
												<obj name="ChannelProp" class="ChannelProperty" version="1">
													<prop name="ChannelIdx">0</prop>
												</obj>
												<prop name="ReadOnly">1</prop>
											</obj>
											<obj name="PropertyObject" class="QuantCpLowProp" version="4">
												<prop name="PropertyTypeName">Cp Low</prop>
												<prop name="Position">24</prop>
												<prop name="IsDefault">1</prop>
												<prop name="CpRangeLow">0</prop>
												<obj name="ChannelProp" class="ChannelProperty" version="1">
													<prop name="ChannelIdx">0</prop>
												</obj>
												<prop name="ReadOnly">1</prop>
											</obj>
											<obj name="PropertyObject" class="RQEffProp" version="4">
												<prop name="PropertyTypeName">Efficiency</prop>
												<prop name="Position">24</prop>
												<prop name="IsDefault">1</prop>
												<prop name="Efficiency">2</prop>
												<obj name="ChannelProp" class="ChannelProperty" version="1">
													<prop name="ChannelIdx">0</prop>
												</obj>
											</obj>
											<obj name="PropertyObject" class="ChannelGenotype" version="4">
												<prop name="PropertyTypeName">Melt Geno Genotype</prop>
												<prop name="Position">24</prop>
												<prop name="IsDefault">1</prop>
												<prop name="ReadOnly">1</prop>
												<obj name="ChannelProp" class="ChannelProperty" version="1">
													<prop name="ChannelIdx">0</prop>
												</obj>
											</obj>
											<obj name="PropertyObject" class="GroupChannelTypeProp" version="4">
												<prop name="PropertyTypeName">Melt Geno Sample Type</prop>
												<prop name="Position">24</prop>
												<prop name="IsDefault">0</prop>
												<prop name="GroupSampleType">mstUnknown</prop>
												<obj name="ChannelProp" class="ChannelProperty" version="1">
													<prop name="ChannelIdx">0</prop>
												</obj>
											</obj>
											<obj name="PropertyObject" class="QuantSampleTypeProperty" version="4">
												<prop name="PropertyTypeName">Quantification Sample Type</prop>
												<prop name="Position">24</prop>
												<prop name="IsDefault">0</prop>
												<prop name="SampleType">qsUnknown</prop>
												<obj name="ChannelProp" class="ChannelProperty" version="1">
													<prop name="ChannelIdx">0</prop>
												</obj>
											</obj>
											<obj name="PropertyObject" class="ChannelGenotype" version="4">
												<prop name="PropertyTypeName">Scanning Genotype</prop>
												<prop name="Position">24</prop>
												<prop name="IsDefault">1</prop>
												<prop name="ReadOnly">1</prop>
												<obj name="ChannelProp" class="ChannelProperty" version="1">
													<prop name="ChannelIdx">0</prop>
												</obj>
											</obj>
											<obj name="PropertyObject" class="GroupChannelTypeProp" version="4">
												<prop name="PropertyTypeName">Scanning Sample Type</prop>
												<prop name="Position">24</prop>
												<prop name="IsDefault">0</prop>
												<prop name="GroupSampleType">mstUnknown</prop>
												<obj name="ChannelProp" class="ChannelProperty" version="1">
													<prop name="ChannelIdx">0</prop>
												</obj>
											</obj>
											<obj name="PropertyObject" class="TargetName" version="4">
												<prop name="PropertyTypeName">Target Name</prop>
												<prop name="Position">24</prop>
												<prop name="IsDefault">1</prop>
												<obj name="ChannelProp" class="ChannelProperty" version="1">
													<prop name="ChannelIdx">0</prop>
												</obj>
											</obj>
											<obj name="PropertyObject" class="RQTargetProperty" version="4">
												<prop name="PropertyTypeName">Target Type</prop>
												<prop name="Position">24</prop>
												<prop name="IsDefault">0</prop>
												<prop name="TargetType">dtNone</prop>
												<obj name="ChannelProp" class="ChannelProperty" version="1">
													<prop name="ChannelIdx">0</prop>
												</obj>
											</obj>
										</list>
									</obj>
								</list>
							</obj>
						</obj>
						<prop name="ChannelPropertyCount">1</prop>
						<prop name="ContainerPosition">24</prop>
						<prop name="HasSampleProperties">1</prop>
						<obj name="SampleProperties" class="PropertyList" version="1">
							<list name="emlist" count="14">
								<obj name="PropertyObject" class="SamplePrefColor" version="4">
									<prop name="PropertyTypeName">Color</prop>
									<prop name="Position">24</prop>
									<prop name="IsDefault">0</prop>
									<prop name="Color">$00FF8000</prop>
								</obj>
								<obj name="PropertyObject" class="DominantChannelProp" version="4">
									<prop name="PropertyTypeName">Dominant Channel</prop>
									<prop name="Position">24</prop>
									<prop name="IsDefault">0</prop>
									<prop name="DominantChannel">0</prop>
								</obj>
								<obj name="PropertyObject" class="Genotype" version="4">
									<prop name="PropertyTypeName">EndPt Genotype</prop>
									<prop name="Position">24</prop>
									<prop name="IsDefault">1</prop>
									<prop name="ReadOnly">1</prop>
								</obj>
								<obj name="PropertyObject" class="GroupingSample" version="4">
									<prop name="PropertyTypeName">EndPt Sample Type</prop>
									<prop name="Position">24</prop>
									<prop name="IsDefault">0</prop>
									<prop name="GroupSampleType">mstUnknown</prop>
								</obj>
								<obj name="PropertyObject" class="SamplePrefLineStyle" version="4">
									<prop name="PropertyTypeName">Line Style</prop>
									<prop name="Position">24</prop>
									<prop name="IsDefault">0</prop>
									<prop name="LineStyle">psSolid</prop>
								</obj>
								<obj name="PropertyObject" class="GenSampleEditNotes" version="4">
									<prop name="PropertyTypeName">Notes</prop>
									<prop name="Position">24</prop>
									<prop name="IsDefault">1</prop>
								</obj>
								<obj name="PropertyObject" class="SamplePrefPointStyle" version="4">
									<prop name="PropertyTypeName">Point Style</prop>
									<prop name="Position">24</prop>
									<prop name="IsDefault">0</prop>
									<prop name="PointStyle">psNothing</prop>
								</obj>
								<obj name="PropertyObject" class="GenSampleEditPosition" version="4">
									<prop name="PropertyTypeName">Position</prop>
									<prop name="Position">24</prop>
									<prop name="IsDefault">1</prop>
								</obj>
								<obj name="PropertyObject" class="GenSampleEditReplicate" version="4">
									<prop name="PropertyTypeName">Replicate of</prop>
									<prop name="Position">24</prop>
									<prop name="IsDefault">1</prop>
									<prop name="ReplicateOf">-1</prop>
								</obj>
								<obj name="PropertyObject" class="HTCSampleID" version="4">
									<prop name="PropertyTypeName">Sample ID</prop>
									<prop name="Position">24</prop>
									<prop name="IsDefault">1</prop>
								</obj>
								<obj name="PropertyObject" class="GenSampleEditName" version="4">
									<prop name="PropertyTypeName">Sample Name</prop>
									<prop name="Position">24</prop>
									<prop name="IsDefault">1</prop>
									<prop name="name">Sample 25</prop>
								</obj>
								<obj name="PropertyObject" class="HTCSamplePrepNotes" version="4">
									<prop name="PropertyTypeName">Sample Prep Notes</prop>
									<prop name="Position">24</prop>
									<prop name="IsDefault">1</prop>
								</obj>
								<obj name="PropertyObject" class="GenSampleEditSubset" version="4">
									<prop name="PropertyTypeName">Subsets</prop>
									<prop name="Position">24</prop>
									<prop name="IsDefault">1</prop>
								</obj>
								<obj name="PropertyObject" class="SamplePrefWidth" version="5">
[truncated: 3,657,363 more chars]
