# Supplementary material for: MicroRNAs and Their Inhibition in Modulating SLC5A8 Expression in the Context of Papillary Thyroid Carcinoma
Source: Int J Mol Sci. 2025 Aug 15;26(16):7889. doi: 10.3390/ijms26167889 (PMC12386254; doi:10.3390/ijms26167889)
Supplement: Supplementary file 1 [file ijms-26-07889-s001.zip › ijms-3558049-supplementary/Manuscript data/Fig4 data/Wojtek_2013-11-19 miRy dorobki.ixo]

<objectstream signature="IXOS" version="1">
	<obj name="root" class="HTCExperiment" version="5">
		<prop name="name">Wojtek_2013-11-19 miRy dorobki</prop>
		<prop name="UID">8CD793F8DEF149208A9EF9CEE3D8FA30</prop>
		<prop name="OwnerUID">A9EA9C3B14954DEF92F3E150867A7E6C</prop>
		<prop name="Created">2013-11-19T13:47:15.117</prop>
		<prop name="CreatedBy">5F4C4EE0E777457C81D27C781FE69519</prop>
		<prop name="CreatedByName">Genomowa</prop>
		<prop name="LastModified">2013-11-19T15:24:52.781</prop>
		<prop name="LastModifiedBy">A9EA9C3B14954DEF92F3E150867A7E6C</prop>
		<prop name="LastModifiedByName">System Admin</prop>
		<list name="AppliedTemplates" count="1">
			<item>Mono Color Hydrolysis Probe - UPL Probe 384-II</item>
		</list>
		<list name="TemplateOwners" count="1">
			<item>Roche</item>
		</list>
		<prop name="SWVersion">LCS480 1.5.1.62</prop>
		<obj name="AppProperty" class="TAppProperty" version="2">
			<prop name="Created">2013-11-19T13:47:15.117</prop>
			<prop name="LastModified">1899-12-30T00:00:00.000</prop>
		</obj>
		<obj name="ConProperty" class="TAppProperty" version="2">
			<prop name="Created">2013-11-19T13:47:15.117</prop>
			<prop name="LastModified">1899-12-30T00:00:00.000</prop>
		</obj>
		<obj name="run" class="HTCRun" version="7">
			<prop name="name">Run</prop>
			<prop name="Created">2013-11-19T13:47:15.114</prop>
			<prop name="LastModified">2013-11-19T14:53:28.647</prop>
			<obj name="AppProperty" class="TAppProperty" version="2">
				<prop name="Created">2013-11-19T13:47:15.114</prop>
				<prop name="LastModified">1899-12-30T00:00:00.000</prop>
			</obj>
			<obj name="ConProperty" class="TAppProperty" version="2">
				<prop name="Created">2013-11-19T13:47:15.114</prop>
				<prop name="LastModified">1899-12-30T00:00:00.000</prop>
				<prop name="HasProperties">1</prop>
				<obj name="_Properties" class="TAppProperties" version="1">
					<prop name="Created">2013-11-19T13:47:15.114</prop>
					<prop name="LastModified">1899-12-30T00:00:00.000</prop>
					<list name="emlist" count="4">
						<obj name="item" class="TAppProperty" version="2">
							<prop name="name">TopChart</prop>
							<prop name="Created">2013-11-19T13:47:15.723</prop>
							<prop name="LastModified">2013-11-19T13:47:15.723</prop>
						</obj>
						<obj name="item" class="TAppProperty" version="2">
							<prop name="name">LeftChart</prop>
							<prop name="Created">2013-11-19T13:47:15.723</prop>
							<prop name="LastModified">2013-11-19T13:47:15.723</prop>
						</obj>
						<obj name="item" class="TAppProperty" version="2">
							<prop name="name">RightChart</prop>
							<prop name="Created">2013-11-19T13:47:15.733</prop>
							<prop name="LastModified">2013-11-19T13:47:15.733</prop>
						</obj>
						<obj name="item" class="TAppProperty" version="2">
							<prop name="name">RunOverviewChart</prop>
							<prop name="Created">2013-11-19T13:47:15.749</prop>
							<prop name="LastModified">2013-11-19T13:47:15.749</prop>
						</obj>
					</list>
				</obj>
			</obj>
			<prop name="State">3</prop>
			<prop name="StartTime">2013-11-19T13:48:20.477</prop>
			<prop name="EndTime">2013-11-19T14:53:28.646</prop>
			<prop name="InstrumentID">28976</prop>
			<prop name="InstrumentVersion">HTC_VER_10</prop>
			<prop name="InstrumentName">LC480_28976</prop>
			<prop name="InstrCalibrationDate">1899.12.30 00:00:00:00</prop>
			<prop name="Technician">Genomowa</prop>
			<prop name="AcqStoreClass">HTCAcquisitionStore</prop>
			<prop name="AcquisitionStore">eJzkvUtTG1uXNPxXOp74Zh5YAgQoovuJ2HWRKN1VIGE0w1xKIAGykS3sX//Wuq8qOH2+gTvgdHvgCAWguu3aO3fmylz/+fT1/j8eLx9u/utf35+etv/6j6v15fPzf/3r5CwOV99+3D3fbe+eHk+3T99v/vUfP2++P5ef/utfzX/9+z833582/Jfx8vLx8WYdP/143P7r383//Aw/q/zG6eXDZn3Dv7B/fCC/sr573sqX/Lpa3zyXJwC/9F//ajXKY9jJZdubBz25M/zdvz6fyfen4vvlw1+cyk3xcPNX50lf/O/GG+fnboedZfO/OcnyFnbWT+7P3AnvV0/47O6hPOrh0cHhUeONszq7edj869//30HjIOkct5ppRP+9df70JNwVuB9mj9viOx3qoPHWL8wv13fXb9+Y/Oa2/OmPGzyNqHXQaei/t+7xVflNj0Xn8qocOP/6995f/Fp5eyZPd4/b53/9ezgbfM3j+/O9xunx5NMmPYmfs7y33v+cjp87u2Ya50ljevhrczgbrp6neZp8TpO8c/j4uTH+Mgq9NGTxZroLYTMbhtCfJyHEV9NdHNbl56J3DZ+H8HnZgM9L+DzDn6fl7/eiJIzjwzxE4fdsGg4mnTQMQ5aHOBzD309GSciSCfz+Pnwebcu/T1bw+Qj+flx+zuB4IdzD92dt+HwHnx/w+D34PMWfw+cMzy+Dz8Wq/PuTTRK6SSiPXzTK41+M8PgRHD+k0xDCPC2Ph+fbhOMNX+B8HuHvD+HvRy34viV8fmrA9eTweQCfV/AZzifEX+HvV/D32QY+9+Hnt3J+/eQUrr+xmobdOCrvZ3I83ZW/Vn6ehhw+X8Dvt+D+jvD4W/h8DN8/XsP3ncv9LHpzuN5TOX7Rg9+n+32H92cDn8/gc4Hnt4brvy2vdxdms5CNF3C9v+HvI7j+aAufF/D5AI8Pfw/nVz6f8njT8rfkeT7A9/fx++fw+2u4P3T8C/j5I5xf9gLnO4Kf36V8f/pJpzx+8WvG1x+SnTzfaXiBzz/g8y88fgTP/wb+fg8+h04q14vX38fnfwCfH3F8wfNJ+nL80IPxFKd4P+TnXTx+2JXHz4Z4v/H+fIbnE0Yp3e84/F7B+FvA993D9x/B8Sc4nvB8HnH84/O4hs/f4Pf7TX4+PD5pfIzt+svxm8b7eTkcd+X93g3XcLyNHD/Q8x/j+MPxNoLjP8n9L8ZNft4xHr/oX/N4C+E73v+2Pu97ed9w/JfPH9+H8vj9+ACO/wPG27Cnz/8IzneygOc9hd9v4fXD86PxTz/H4+HzfsDxj/fjC14/Xi+8r3GO14vjD9+XE/i8xPevPP+Y3v9dg4+fJXd4/XC+Ezwevl+/G3z9Gbz/5a0pn1cx3ur9p/kGv/8Sx2PK14fnU14/Po85H5/no6x8Ht24BcfflMcvsmv4/t/wcxhfxQDeV7r/e6m830kh718xxPkFr3cD3z/A+7HA972h4y2Hz8/4fsLzi7v6PtL7McT7Ac+b5qdzHc9wv+T9xZ/j877F+43jfa3X/zTj8ZbF+L6sVjre6Hng/Vnr8db4cxwPMc6H+P14/qmMzyLD35/g+MXxiuf7gJ9Xej33cr9DD8YLnA/PdzDfZ/A+lOe/0vm5b9/vjr/i4wW6X/R+5Dx/0/WE3kY/3+P9hPcxvtD7BeuNzH9yPB5/dD+vq+8/fX+C46Hy9zGuFzyfL+168qQ63+T6/N14G8t4498fyd8XvQ7fT3r+4QQ/43pxt9LxMtH5FNYHWV/w59e6fuB622vrz1f4GZ9XJutd6Lv1z85/KPN/kS0SQQefSzRV/g+4Sz68FwhsvgsIPNpv7x/8HQg8aoT9hP773wQCTwb3l/lwt9hP893Jj036tTs7yQeDw8/pqJlOX9L545fd9OVTowQ9CAIPzy+SvLuYlyCRQGCIv+OglJfCgUAelH2ZdPnzTF4iBAFDWIQSBIFPk4hBYMBFjhbZJDcQCJMELRIAworxC0869BLgpJbF6xoIzHURzHCSwkmYQOAaFsHPAgKDgsCAILCARTgkuMg14XqG8NIlD3h8PJ+mgs6NTYJDWQT4fBCk4iRAICzTSRde+m6Sy/GLURuORyAQzodAAC4CBw0GnVnyjIvQikFwcJMQgewzmxQdCJkxCEOQJpMA3s8buP8AAqfjawZh5aFhUY428BlBxQF83wgm9eQQQRqCJACtDgQQCDyX+88gEBfhxxUvIoEmJVwE8P4kKSzCv8r7/QTXnyUv+P0rBoFZ8hN+/5fc/yy51UWajq/XGwb4vA/1eH38/p6BQgTJHV0E+ggqEwRhsAkhEITf9xnGF45vAt2/UwaBDFIOEQTh8QoBYYFAHy5631MFgRe6KLlF4U42BV0AgXH4WYKwJwCBgUFgyiAwJBMZf8Uo5/EX8P4UtAk6tevF8Ycg6PuKQRE/n3tbFDN7/i/w/u3B8/8B95+uX+9/Mcl5E1ZuQho83hGEBgTpCAIzuj563wQExggC8fkHBqEzBYE9nQ8yvH8AQsOuvP5iCKA+wUX3E/x8AtdHoL+RKghew89xk0bXbyAQnzefT0PHu4LwQPNTZiBkDu8/3P/iqQICA4G+AY63sYw3Gj/0/OH9K4aRgoBv+PvXFRDKiy6Op2cBBQwC8X7Q+zESEIIgsLKJivj8BUQJCGSQ218aSMDrx/v7YqBgzuMvpk0JgTI8ngOBwUDYgkFSYJC8MRA4401LiJ8UVNP1EQic6fyH50fHFxBIIIfnw758f8gQBEX4Wd4HBll0vQICA4PANc/ngUHWUjeZNN9eM8kg71uUVOaHDO+Xvv8F3e9Yjs8g8MxA3IjndwcCeTwTCFxUx7/ObwL6cgV1K5nvg4HYcBIpqLu3TXyum0r6e5xfnhp6friebnA8d+z8BCQH+jmOLwWBsulY6PkQCfAhQeDeu4DA48Z++29BYFv/hfcEgekfBoHXx18XxASeNa4/rQkEnpTz4iy/vC+26fZ8Hxbhy8OUQODiYhjlw+zm02pycj7tAAj8piCoP9dFiEDgdYX5MZDCLy1NauVOPCl+lZNwICbwBBZFWITCJGcQGMJ+qiBwpSBsjIP+1iY9fGlXFRDIO0EHAk+MCdzCIvgZFgECYeXxyyuCRekzvCTABCETKCDwhRehEA5TZiYFBM505z3SSUdBYMxMZVMnwVthCmJgApNykYPjt5gJDMgEIgjJ6PiOiXvGRQg+jwV0xbxoLGqTYKsCAplJOLNJF5nAEgSWeGvFIBBBWIIgMAAIZCZyv8H3P0vaCEKRCWsrE0kgyJgXWhSauig+2iRJTNhMQAmAwBBeAHQSCN4J07YL21RAr4LAkOD9bCIIM6YLFzViAg9xEq2BwAdjZpTpQCYwS2IEISmDQGYCAYTw/f+OTCCCkGtmghwIDHEhxyv6W2U+FAQyCNFFOasxgWMCYT/L418QE/goIHBKIBR/n5jAnjJhCMIIBJ3Z8a91E0bMkzFJCgL9JggW3TRuwvjfAhNNIGwrm6yA15fgIqxMNDORBAKNaXpo6KJ3Lkwkg5zcNiFt3gTFxAQCCIgBhCWBmNBImcBPeHwcb1c1EIggGN9PGv83xmzh9SJz/WCgaSHvX+iP9P2n8beA69+DTdgTbLqyZYUJNBBYgsKVgNzkXkHgoK3jGxblYrBUJnBtiy6C9Gdj5k6MSWuyUiLv40Kfl26SGRQiU0TMYKGbrP6Gx1+MIDD08Xx2BopGBgJxftoYCJRNc4g+63xUA0k4Pj1zRffzUTa1DGp0vuXxXRhoWuv87EBgT54/M4GRzscKAmN+PrmBKjzfbWU8MQi81E2Akgzy+z1mqvl68fny+z9jJhCZSHofKkygMXlL+75RZb7BTZfMdytlbid2/QtjAm0TYCD2pKcg8M6e10zfZzre0kDgQkEejjfcxNL6Q/P9Ru8vMd8d3XTfC0jn+/mBQeD++4DAw+PD1t+BwFa8d0z/Hb4nCEz+MAj8lX2+yHtfT/ZWeXi4WafLX8OTvLeYhVWOTODy9uTn9OWp01pNxv0SBN4Mi4iZwP2nAuW4b0pPk9zy1Xaay0Tkh6XtZM5UroBJZQxMQIxMYDFuAwhDJpCYCJR/kMnbw0VwrXIcLlIeBOJLh4P+TSaQJlFhApmJMxAYAARmI2QiA3wGOY4XYVxkSQ7GRQmPT/LYmuUQYQKNbqdJuKP3AxehzF7SwpiwKTBRDWTCEAQiiCE52o5/oMdjJnCm14+L8NomCQKBDQVhM91pZibP0SRwDXLsdbkI7ogJXDDzlpAcHS3h+DjJ7ePxEQQdIQhAEPSiciAybSRPORC41Z2yMoEZgeSlyOUZMHFJeAEmbtRMRe4+wvuPTCSC3l9w/iTH39RA4KksAmGAO+OWglKUS5KB7KxNjpPx2FYm8CfKkQiCcgGB/Py/4fERBCMIuDUmrKfMB8mxAgJLECTyHN8PxwSOhQkrPBOIIBRBII7fT8JEZslQx9+ow+OPQRg9fwcC5wpKCAS29fngouNBmMh9YwCBEYLAAwJhPwzkIuhCJuigMZRyjLX9PE/8Isgg4FxBsDKB4RUTSCADQcGegMCM7j+CiE8pg0AsR4hRDi7g+gOBYGRqxwYyCAQ0dROqzAwzdbgJo0Wxa0xQLtcfAAQiExiSXzK+wgA3CSP9jO8Xy8ECEpnpRWZmcK0gdN3Q+4Hj89mYoI4yQSoHCyjP+X2tg8A6E8jz2ysmEMfbT3n/TQ4mJpCZooExjXA/onYNBNomKXPyqzGBG2Pi8PrcfJvrpmglm37HBAaSQ00ZykYMAnk+JPn5zMYHgiTHpNVBoNxvkd+X1fVFQSCPD5KDE3v/EGQFmQ99Oc29Xc+drS/4+VQ3HcQEGuin8Ta2853rpteBUmXmmAnMBPTyJnVq81dHx/eTjj9isr+lQ2G+l8aUbvj9cuOdmdS7hj8fBr3Z/COCwLdqFv/nQWB7f3/vb5nAD1ITGP9PMIHJ82CvkV+NbpgJjMfnYXX29HvHTGAdBA72T8pF8mRURFwTGLMcPKqAQN4JWs2L1gS6mrkYmMDgQSAxgcg0CQikGjCuySqUiRsvK0xg4UHgSiddewloku3IpBNOyr9PoSYwIBM4BRAYCAQCCNgFYYZCaGANkIFQBYGZgUAv99Xl4HubJPAlvV3x+Q5BDg7F74YygUciB0+DMVMHxoQSSFrp9X8x5mFemwQdEyQ1PTyJKRM4RhBYAAgMVBP4E36f5GABgQFBIIPwth5/YvIy1vz1N3o+dP+NmUGQ4ibJO2FKhwTCXoCJAhDINYAIckgOJhAIz3eIizI+773Ug0CWZwYRg0Cp0RMmUGoCc2YCZNLF74Ma0ALk2EBMoILAHdYckjxLcnCuINSYMq4JTJkJZeYX5VBiRs+FGeCdPYHgFd//lJiwHw0AQci8ItNFIBSYdgYhePxIQZjWxApz0OBFid+/Z5W7HQh0TAxtAl6UCduiHB3p/afrixgExgYCeRN0iHJtriD/wcYfns/3lBftwMxKykwWL2K0CMPzBxCW4P0v6PjIfLQbCgIR1DUEBDMTjzWbY6mJi31N4ELHX9bkzyIH95SJczVhePwnYOJxk8ggEJm+VqJysMh1wgRWQKAwgSIHS3mGgYZnAxUnytQQaFUmkOXJmc2fHQWxNH85JhBByFo/I1NEcvDOQMhCr59qNDc6/gikIhN4rJtiYsqSGgicGAjEzyoHV5hAZUo9c2Y1srQJbSuTpeUAIfpUA4GncnwGaROZ37kmUJk0ln8XxrQtdfzR516i8q1cX/BytwOhpqSc2fMZKbN539Drnel4o03XQp43g+RJ5X2vg0C5n6kygT1jSk2+xfm0Z+UmCPLp/PD9JdLFycFWbtXT86X3f2rfL0qEbDquPyIIbL0PCGwfHf9TQGD4wyAw+nV0ySAQawJHn1bMBJ5O1+Ui3N7//TJtnvZLEDhpBw8CJ19SXKQYBOJLgZPqV9uZO2OIfBaQMuOdbaDCbKwJHAMIAhAohfcoRxETKDWBKBcFloOXugho4S1OSlwzQ5PAqdLtxAQSCJwJCLSaQDSGZAlOSp9TZWJyA4HIhODOq6XMCL2EG1vkqfBamL5gcjAbQzLdeffo+rAmsgFMmMjBMdcEdpgJJBAYqCbvWZk4zwRa4bDJ7cTEfJFJpyB5ZypMEE3qIAfHCAJ34znLscIEIjN1/poJDCzXV0Fg6Nv5PAjI4knyUUCHyEsCAmMAgTEygQUxgQhCXU2gysHFsJlIjRgZQ8SYwtc/wOetcjDtlJNMQZoyMSwHwv0ZIggMPxGEORC4YhAYEqx5VSaQaxIJJHWU+aDjNXlTQkxYUDlY5CGTg2kRxPEDxhCWg5H5fBKQw0wkMYE4/nvKBB7OhlITh8+bQOC1vn/fbRFwxpRImUCqCdwyCAtBQSAygcS0FxO8f1QTiCB0Y0wkvp8LBikC+hd6va4m0EAgvQ8qByIT2EUQhjWRF3R8fL+ICURjBr4/jZmCwAe5P0FBID9/YkaqIJBrxogZqYPAOVx/A54/gUCsCXzR+YZA4ECYwKJeE0ggcCFMYDEQo4IoIXUmMNf5536m92do7+M88eOZ56/z2v0r9Po8CLSawF+6KeoZSFGjDo8/AoEdBmGBNsVeLk2HUr6R2ybWmEBnlHDlN3M9H8dM3dimq6ObYAJhPWbixKhkNc13xozmBio3lfHETOPCrnfJmx7HBGZufiAQ+zYTuBpW5PuqMaRSbmTKQ1/GP5MOrua5+r7HHgSeCiiugMBUv38qm1h+X3E+eZLz499XEMjrD33/UpnFlTCFgUD0nYHcsb3/H1IOPnwXENhsHO4d/K09WOXgVvy/SQ++7ySX+aSf7K3yWVGiQNSDw9OZ6MFIBR40Jq3G6OCpGFFRoEeBqAdz0QJVXn+1rfnCqEDZqvFbvBJqbMzOENCDAAUOQ1eKAlkPxreC9OClUnGHSIVs9C3RrRrqE/ErezBtpXFW7MpbH05e2B5MenChVCDpTbwKqz24GG4UhbbQqbFlKpC3ZkoFBtODM7MH8yzaFyoQUeCQ9ODfVhSnVCCjULxfVJRnRYFEBW50FlrbLGGV0EQ1zG0r/6KzXCH6T4pFgagHPwEKzMieCyhwB1SgFAUaCjxWFDpp6fcTFbhWFPAgRWFMjTzJqlKnAruIAosX1OOb6sRAlBG2qse+wPmSHoxFd4iK6PiGemt6MOqhzhnCKD0WFIgoFVFgQBTIRXF4fxwKo6LAlUeBgfXQjlIfpAe/6KpHRYHmzFjZ+NCiSF41UA8mKnCbiv1c9WjUI3kX4vTgw4Y+/zNF2YoCY7YHt6pUoFIxQgVvlYrbzl5TgXR9tAtqSRFscEWJE7FHxkYFcVGgQx22aqseLCgYUWBDUCA7Q26FCiwmON5VD2Z7+EqeTx0FMvWtlfqMAkkPxlUz1/ffOUN+w/EdFbgTqtn0YP6MKIH06mP9OevBK6YCM6PmvX74bEVfdWfIoIYCVb9kPRBR5Z0Vnd0o9Ur1F0QV4a4Df74zFDbX86Pngb+vVGDhqMBbnI/r9uAXRRE0fvB5bmxXIVSgXO+igpoYVak9mFGsOkMMBdbtwYICxV4t9S1Wz+KowK+263XOEN1lmxORqUand+d2/IbfRVfszw5lWdGeFgXyLqPqDKlc/1ieh9Un8Xg86ej9uDO9+LRCBfqiT2JRMmVdqN7jzq7X4ifUHuzt+TQeRh8cBR69Dwps7h01Dv8h/uCjP4wCj79NFlwViIJwOb1khAKJC0QUiFxgHQUOt3s/27o3JGsIjnJXqmt+WRWEfYiJcoFxAShwqihQBEfkyvCt2MNVwPzBiMLGstfkt45WubWtSlIaK7Oo+UOJC9ywP5gE4YMhojDlAlkQxOM3VowCWbBSboRDEp4MhQ7trY/0ftT9wbciYI8BBcbIBe5UEI6MC2QUrNYMRkXoz1VrSDBBuGINeVGUdGfc06nOeoACx8kVWkOkKhAF4QgF4SJCqwiuonT/l4wChQts6l7brUrOqrJVwebRVpGRcUFtOH4sKPBg9MIokATPHaFA4gKxKhNDX6gqEMdH01CvcIESEoPHFxQYW6l1MEGYUKqhwCdFgYTCAqEwrHolQdhxgchVjYwLnCn3p1WBwVcFWlWRcqG4KnVJkAUUeEBcoKLAgp7/qMIFMgqjXZA83woKJH9wYygCKe0CVsOqNUSqEtEfHFAQDnT9eL+RaycUSILwSnY9fPyGvJ+MuqzqkVDgilFgxZrV0uMrChwjCkRB+MBzgcg1LhkFsjWE/OFUFVgpCBErmnHPtCpvdZWmVXHEx3coQLhAtIY4LhALDNAPXUWBgXaBGNJDKPBcuRnlAgWVjvT6v9uusKOrNO2SBrYry/V5rWWX6PzBXCV4a1zgRnchxAXiz+tVgcQFikD7KiSmVhXIgjChtLXuoqmqUwTh4P2zTnsxP6sLibkRVMfzc09ZAfIHEwozwTm335cqOkG1Mp4cF8jX57hALYhh1GmhLjXBm60nkXKRrqr63lDZrV3PSL9fBeHMaR8ONTsr2MhQoUOByAUKNy8osKMo8MHGC4UAGZfnBOGodr/xeZ3Y+eN4mNj3z/XzB64KPH4nFNhuHv5fRYGoCIfGdq9B3pDZt6uTPNktQoNQYO/n4+4VCuz+eP60muzfUlmgcoFBFWEXFSh7XSlTqUQ5YVmSKsK7MXBBNRSYmUG4jgKxLIhXXXrrerw3rRuEhYuY615QowJjQIFi0MVVqF1BAc4bwigQZwUqC1zqLLyxWuCBKRKmUN3LqsuzoKLAYGWBF4ACA3hDEvSGTFURJhSIBmHmpkgRXr7mAhkVVKMCZVbd6Ky4FAUohbLAZBdS5QJ/Chc4JS7QKcKIAo+Ui3RcYDUlRlIyxKD52htCBkBEdQkahGe+LJCfPxmEcZfxC1F4KxFvhpYFeu6TFOEjPZ4qwrFPXUhMoWrC9ddRoCrCQb0hLiUm+LLAOgrc6vjXqMDsr8sCcZVFFBZZWSCnEDlviHKBFpXHxx8bqidFeqnciHKBUhaqZWBUlqaGTFKkEQWyN4O4QEGBmRmEeReCZXlYljgRBTj4sksyCMvzD04BIxRoCpiiwDjUywIJBSIXeKm7MOJCCQXOdPxf6y5AucCKN+RCuR0qW3YGYVGEk8J5QxAFkjekrShQvSGcYoMpTYMX5eq0LDDzirAZQl1KzInMR0G5QHkfc31fXYrLuXA5zOW6ssBNEiqKsHhDYs89fxFUzmXaA+PuEAXi+0KKMHJhVYOwzJ92Px90V6GKsOy6F8pdESq51udj7zujQPxs3hSnSE/l9/l+KKpiRdi8Kj1LKaL5zhRdLQv0WoF6Q1zZYaUscP4WF+iiAns23+D7bik8D4aSh/a+2a7PnY9LiekoqlNvCH//Q0N//7aCAjMaP4oC62WYUhZoXOHUdr1OEV59WC6w/T4ocK91uPe3DuEPggLb/xOB0c4h/Pu2fPewLnCazHYvaWv8+MObQ+52jZgcwmwOCd4cUleElzrrLOWtDTWHcGyB0ReAAl1MDK9Cp4YCl7oXrzqE5a0Tc4jsTe2ture9X8dQ4BLq0gIGNqM5BFfBz6I4sSKnWYEFxcSoOYRQGdcFGgqsm0OQC6w6hEURFnNIxIpwlQtkLghnYY2JCVYXyIqYU6AWyiXQrFCNiWFuxCnCa7h+yAosAAVekEN4J1zgjrhAQoHCRWbmEOaYmJmuAsoFBjOHBO8QbuqsSFxDCxzKKRxfuUCOKTlqaGA0ol7lAjMyByE3o1mBsTmEg2UFkiM06QtKY660q6sMzJIxcJEJBjZzYDKu2pQV2LHj4/WPEqkLfZUViOPfsutUEeZVwgX42t4cxgPFxCAXOPV1gVKXKigEx1tHxx+Nf+FiJSsQ3zc0I6E5pCdcFe9CiFs4qXCBzEWCIjwlFLYVFMjmEFyVyaFudYFkDjFHsOMCcTySQ3htKHA2FHPIiXBNHBPTlLrMoIqwcIGoQBMKRBSK5/Ogz4fe/+saF3ipXFkm5qTYzCF8/VoXiCg0FE/AhSL3lWDWnqsLdCgQuULiAlEBftHvdw5hRYGMwggFWp1Zt4ICg88KXOiuam1aBnGB8r5kb9UFUt1Y0KxAQR0Lvh/BnofLCuS6QKyjvU0VJblAZakjlvmjqVygMz9oVmClLtBYgGtDOZ0kVGKCEFUFQ4HOITwbSt3eG1ygcF3XNv+lerwzO36k74czh2hdcKjVBQb39w7lKhdYOLMJzu/9uT6fB7tfE0PJpsCqedEHOHeFG2VtgH6eK8rvScWJoMCl3r8NPm9XF2iKf992PXj9Y9lFFI6bJDPSh0SBzfdpG9Lc32sc/y0ZGNLmwRH+F70nDDz8wzDw6fr7ZX7yfLO3OrvY+8SScD0o5vfD7WFKMHAwmAYmAx9fdgIDxaOGr9WVbWarMJA3a1rogdNKlyVhgAEAAzMjA0MtKIYjix0MtGWXXgMhA8UzO6pMYzjNBp8WuOGgmKhwMLCtZIPz6Lq+IXdCBga1h0hQDE4Lzh7S02VZCwMzIwO5MDBHGJrWCgNTlYSVDOTCLJTsCAZuK2QgbxZnNi1UCwP5+LleP6Wj3UhQTFAYmHiPMMK4A7MHaN+QMGnpNOgKA1UiKZQMjD0ZOLRpL2IYGAJ4hJ9GZgchGLjVtD5nD7lVWKRpgVyC8HZQjPMI43jo2LLUYhgYhZ/Wt+JUYBgXBuL5/EYYMk+ErNLCwOz/T1rga8/g0uwZ+0IGHtRgYKC+JWoPCY4Mo8JAk8SdPUQlYYZFM1u2q31DGJYrDLwgGPis7xeR8bistXAbZmmZRAZaxPGDkB88/uoeYUdmORiI59MQMjaj498ZDMRtz1chAwNJ4mu9Pz4oZqXkh5OEjaxzfRRUkuY+QhiUAzDQ7CEE+xAGoj0n9pIwzi/Y12hg9iuCgSZROon0VMjA14WBFtziPMIuMrqn76/eP4GBs6EEMxUCE3jb8dNgU67X/22mZKArDEQYuF8jA12a3lq3bfe2jfum29pX9hAXFGOw5avBkKo9qKCgoGDj0fWZwecnnlpX+JY5u0pPxnvFjqjzH8NOjXjm66mnBVJaoYlVFmz0yu4idh/+Ph8ZbTCwHhTjJGHrI4MSv0rC8StJ+NFgIdlDhFYRMjDV8V73CJ/o+CIYOJHjvS4M/JCScPN9Goc0949bf+8P+SCh0Qf/E51DOpeNvQb5QzAqxrGBne7XH6QJD+9bxYhg4GC9+zxTGPhNdytUKaFsIPtBRjUYqP6QoDAw4qgY0YQlNLpXYQMNBr5RGWicvfOHyO6rkhfoomLWwgZiXt8O/SFcGQjnr6HN4g+puoQpxNmHeuas8cS1ykBpH7fVZRBhIIUmnwoMfPKh0TPVhE8NBrq8QFkGX8NAp4mYP4HYBKskU00Y2cAouPZxv8QlXBAMRBjnNGGFgawJa/u4el4gh+I6l7CwgcHqxTOOisHOLU11qR7P1CX8zWCgqwwUNlI0NGQD8X6bS/gtGOjz0OD80B8iMHCUSiUqPH+uDMXja2i0VAYaG6h5gT4qRl3CzI6uVroMaF4ia0jKBu4oKgZhhssrxPeHNGHLy0M2zlcGroavQqO5fZyGRnNUjLKBwVcGztQl/CxsYKFRMZXQaM0L9Jrwg12fuoTN1Sn+AhcVg8tgm/0hBAMvVBMmGFhQ5xBc5ikqJkokquazqAHZKzawDgMXenyFgaHGBiaB2EDUhLVzCFYGZtR+sKnLKPtDcLxZe0RlA4PPCxQ2UGB5j+cfYZuscwg9D2NXnT/EwcBWElxeoFUGVlzCuxr77GDgpgoDcf6JWjIfvtk5xGmwfD83Np5ynm/rMDC2vEBxCSv7yP4QhIEdYwNXCtNcaPRf5QUKm2r5jLTtNZfxq6gYYzutJoQ0ZwutrnUOKXr2fqvGXukc4tjwdCh+pIltuywfVN//UGsf513rdH9c5xDJC3RRMY4NLLwmvFK2t6cw9u28wI/uD2m+T+uQ5kGr8fcGkQ8SG/2nYeCu//jVw0AUhTExcNo6nzapNBBtwsP1bZhzaSCIwgwDOUHqVWKg7dbUJvyqwQ/BwEMLi3GlgbjMoghHMGg2lN4NGhbDbIDGlIZaWExwBbkEg5woDH9/ogYB7h3SYzawYhCh3iEGA11ioIXFPNkyOLDdX6T3415E2EpiYI9hYEBR+kBLA2MvCldhoMQqIxv0RliME0W4NItsoulQCphzg4HXAINAFJ6CKGxdhBPuHYINzRDGamliRmEx1OXZiZLpUESqc4OBL7pbfzQYOrZpvs2JgRQbndH1//hrNlBKA2lZnpIobA0JqUBeEwMJhtIyrl05ZRlQ0ZQMKgRDrBTU2XQxLEYTAyWxEmHQSJdlFxtNiYHCDgoMtNI5jY3mUihsYKaicMalgTOFga6BHLKBa2MDxfYtx3cioLHB1dJA3zsn23DvjsC9QyLrHTIbVsKaDmS8Zz42el553rxMqkEkaO8QB2OYjdTEwIxEWQcDiQ3EbSCy78QG2vU7URjHGyUG2rYH779LDLzU66fS5RO7/8oGGgzkxEC1CUvvFi26oPe/bWyghsUE3zvE5oOpwUBLrLy30lmcLwqbnxwb2NHPrguz6x0isfViE8bx72zCrjTQ2KShwVRkA491PnKisNumOFFYYGAwmCQwUGDPmzCwYhBRGBh8aaCxjw4GGmxyMFBhTeESEVUUFtG2XsonMJC7FmtstbCRq+rf30upnhO5zfbtYKDbdlhioLCVVYNIcLHRGhaTuYaGKgrLtjXibU6lNBDZZO0inP1FaWBDYaCygcH1tvrIbOD7NA9ptpoHh/8UNrD1h2Fg82xyxTDQ+ghP4kkJQ5ANRFGYWsghGzi7P4jyKLkvYaA4RJ4EBrEP76tNYzgNWCYWwRQnCuO0cojB0SuuDUyZDcRlBoN6tY8ww5A7ZSvGS10GVit9jZxP2Nz3CgPFJylsYJfZQIQhHYWBzqepwdFB2cC/EoVd9xCrhfqqMMA7RGS32gdROH4tCgsb6NJi+Po1ONr3EXbpPK6FkjlENP2fp1ENjh6iQyQADNypQyRCNjCQQ0TZwEAwtFWBgcGzgS4z0Ja5evcQE4WzFsPAiNnAFvuUg2UGik8Y/p58osoGTt/uI3yA0yiOx3ofYRPlFAaSKIy1gU+14OhC02JIFA4kCuOy4LqHqEOE02Jw2kY2rG+Zis4hMrFlCFu4HUhazM7BQBWluYUZicLiEAneITIXNvJ19xAT7asw0IlwfarNAzaw7hPm2kCXFvNix8f3c6HfX+8e8k1EPFfL9WZwdODMwIb6hLU2sPAOkQoM5j7LY0vnWQv7KcHNK51fLhW2UHqGg6E51yYKG4hs9y+BfVwbOBR20PoIV2oDz5Wd8ZmBwo4xDHy2IpGuwRhziMiyHDLvE3ZsoNU6qijMjiALFib2+YfBQNfX2UThsc3P5hDB+YhgYOevYGDwDpGZXs+9bLstOFpgUL17SGTPf8UwDFvYxVYbWBGFI71/Kyky8C0Je+bT1bQYl0nL90/VAs4kTOz9W9TYQBccbbDNwdoau9i37ixrY0/HxiaOlH1zf28+4W5Lt2V3drxc50v1CUtazFzfX6wN7LXt/AQG8vhWUTh4GLhQmPqBHSLN92kf0mwdtff+KTBw/w/DwPPm16u8d3C0n54WT582VBtIbOBNs3hJ549fdtPjy1mr4aKjO8tlSE8fD3cd7h/CnXRpmn3bIpLqtGC1azCtjbF/CNYG+tBAqj0bKRuhnYRZNKuKwrFF4waaph5s2VU2gqdZ66QKTeT6ZhE58NHRq2GlfwfBQFwGqTZMl0VmA0UUfm0RcWxgNTSQztc6CV8QDKQmcsDOOKOwq81DGIii7Ng61b6qDRQ2MPMWmRedVq19PLKBaBQO0Ek4WCfhQmGgGJWRDXK1gdKkzNUGikXESuAvBZZZJ2EHA6WJHBiTNTQwtiZyzMYRDDSjMInCUvvGRQYkCu8bG9hSNlCNrLwMaFxMF0VhZKOK4UhhoNaGBt9J2Iyif9k/JFj/EIaBLjo61+tXozCygZGJwsH6h4RaXIzVxsk2yNgTEqWtqZbrJKwil1+GNaSta3Ex2asmcmYUPpDnX28iJ6GBVovrjMIvlfEXXFwIPX9hA0sYaKK0NpGri8K+f0o1NNCxgdI/xNiZC4ElHBp4YuMvV4uKE4XJKLwaVkIDq2ygGIWtSSLFxUhIn8x/Nv98N5FSLSKFC3lzoYG6rePnNRd2zETht2sDrZNwJaTSxfc4i4jWojEMnPF84PprhFeiMH5+fM0GivojcTHOIhLMIlL40EAVhS26mmHaVLdpmfV/0ihqZ7FgkVT7h/jQVIWBPjiB2MDEYCiOh3oTubPK9WWmNlkn4eDjYnS+M7XDRU3z++7iZuq1gSf6fHvG3j3Y+mHPt2cwneLZOsYGWm1gZjC8rbDvzrYFygZ+0P4hzfdpINI8PNg//lsY+EFE4b0/DAO3D2df80Fnt9c4e34Zb9Ln+6yXD9eXoXH63Nk1KTUQYSCJwugUDj+Gn1fcSzgwGygkNFsi6nkxRUNfW30tcVoji0hQi4ikBs6Gklp2Kmwg1wbeKwxzHUTUKZx5i0itNiITi0CwDiJdayN3QLWBbVlmXovCYhHh1DZ1Ckuvx7mKLitjX/6bvBjIy8AOIoWDgcoGBpddTTDsJfFOWmaDFAZWUgNFFBRRGKdxcwovZdpFNjCakkXkumIRKXx2dEPv/7GyIRNLpXMwcK7TYs9EMxKFrc2SZkenYBEhNnBKtYGajc2iMNUGwvFcGzmFga7WtCCn8IGeD8HAXg2mVGsDySnMbNTInMKzoTiFiY1sMAxk0VLZQMmLwWkZl4ErYwO3zO4EX6s1MhgieS0kCj+51EB3fNdGTrKjg+8gYuxB32qlvpsoW4WBThTG5z8mi4qmBlayoxF2ntXYQLKI4PtZS03rLfR6vxnbdaowrMYGcmpcA2F4JTs6vIaB+PzbiVpE6qJwrRbVdXR4ozYwttRAcQo3PAzkDjUuL8a1kaNewrjtkOx2zvIdGCx5UPbQO4XNonRv78dAt6U+O9rYoLoovFS2sy8WGWaLKDv6h20DDaa71ECFgQTLazBQagNXCqPrqYHf9H46NtDVQr6dFyPzobSRewMGspP31NjAem1gvYPIQtk4x36eGgyLFBau5ft9UQjeb2YjZfxKaqCxea420DqI4PxORVDOIrLR99vlxYzsfgisZRjYld7eMh85NjDV5095MVYbiO8vss+0zXNZ3Uv9uTqFfTKB24Z+4NTA5ju1EDlqHLf+KWxg4w/DwPz599c8HX3eT0/T6NM2bR0eZBQbeHbyUDSpkRy1EGl9neYkCncHnz7PtJEcTgu0OxkZDLTdi2skZ06rldSaIBuYsEWkxU5hLsEmURhh0J7AkOBhoC0DrhZPS5aDxnZVYgOrjeSGNTYwmFN4pzAssFO4lVRrA194GqyIwtpChGsTv+oy7J3CstsbsyiMorSwgYnvJpwbDEQ29IfBQKnFq8DAeiM5rQ0sXHdQFx4NjeSmJAovUmFDnFOY2MDVUCwqbWEDuTYQj0fL0nV1d9yzEvpHW5YnNu1VuwlnThRG0dlbRFbMBklgzExFYQcDEeZoeDRbRLQ2kMeDiV7USC6GbQeIwgfKBobXLURmygbeGgzMdZp+iw1kWPjFloWqKMxsnHYT9qKws4hMDAZKIzlu9EZscC5sIIqE9fDoikXEStLVIhJAlHYwUGoDke3EbdjUYGC9m/C1LYNWizbX66+1EAkaGxe72jBsZGcwMDAbiO8/st9UG4jbLicKIwy22rP1bOi2HbHv7vqlBgPVKc61eOQUbqhTGC0WFBtYdwrnvA2IQxvux2DD2zCu1dIWIjL/GfvzbDCgY7BoazBw5mGgBKA4NtBE4Ru5PrYEWaMxEoV3Ajt4PqAWIgYD6+HRKgozG6jvhzVGq1hENDyat9kKA/l4LmDlWrdFygZz7Vo9NvDWtslnAlv+gg20WtOehXXTfLs0msFEVov5e9UoLzcYaPOnayQn4dGV8GcLq+879tbep3ENBlYbyfnu9hQYk9m22GoHH+35azi4tRAJ3im8tG2mYwNnSsu4bsLXxgau6H58RBj4Tj1Ejo72m/9XYSCKwuPbeD+dHrR+bNKHk2nPW0RQFMbAmNHhOMw5MMbBwIpFpMPLUAUGUiCC1a6ZkxVz47A2sIDawGwMMMjnBvYUBlbTo6Wf8AuzMZXaJwcDLT3a9RBJ9DXA9GhmA1GU7FVg4OvAmKYen2oDW8wGcm2kt4hISTTXSt7Lsi9soJQExygKMxuJMPDYOslVawOpZ4mvDbRlaG21I2437NKjrdZnYjBgCaL4jdQGMhuIbEiUcm6gOIUbev9JFEY2yJyo1ENkaefTGIpFRWsDmQ0c2zTc5sCYGEXhg1ds4F/VBhI7s6N+wq5ku20wENkRlx5dEYUlsAYtQpgbSE7hXGtBXWCM1gYWtdpADEzhZc/lBn41GOgCY4ydUYsIp0e7fsLSSa5iEVE2sJ4ezTDQAib6xkZ9XykMtwAMskxkxj6JRYQ6yR1obmCwTnKV9OgXZeNdP2FKDxcRlNmUb3J8XxLvLSI4HoANtvRoTu92MBCfTxUGuk5ydTaw4hTG6zN2UNOjKz1M5nD8PTj+pt5JDmEdXu9YxhuxTb6fsKW3Oxjo3keB/Q4GSi5fYyhFE315H7l2eW5/b/2EXW7gjd5vgoHaSa7QTnKVwBI8PxLpja0yJzLDwFRhoBOF67mBOH+oKOx7iDg28Fbmd57vrxTGaj/riiisFpWgPUvk/TCR1FkgdDwxO3ZhMMhq+5xFZCbzA9c+qkWkUFFYeoi49Gh7fgSzUh3fVtveN9GdROGqRcRgoMBY19PKYGBPxyP9Pt7vB1vPqj1EXCe5oDCwwpaqU5jTpdUiaWqV0AAfszbwnZqIHO8fHf0tDDxuNdOI/ntHGLj/pxsKLxY/r/LOwdP+LD+ej1/IKdz//CWs8tl+8DDQicIIA1UUdmygNBFxtWrSUNhI96oojGxgVFB8tLGBZBExUUphYMUiYrVBdaewheS7WgxlA0UUvuYmEgTDLsgpTPHRKx8fzQ1sKbdOawPZInKvMJhe46GxceIUDr42sCciSEENdc+EDdzVnMK7t5zCwUThQi0Ccr8dDBTRs1KbZYELhdTKIBtYIk5sKIxs4K7CBmYeBiIMJadwWoOBK2Wj5srG+FZyVqtlbCDAwNTio6feItIAmLdhGEhsIDeUXQo7Y2yg1OrgtHig7JgGxgRzCgfvFG4CDMXcQLKImChMtXkjg4GroYjCuOwSG5brNK25gVwLRU5hsYhUGrBWW8nFyMahKByGWxaFYx8fPVY2mpzKOL6PpDaUYZc6hXkb9t1EUlcU0GbRKLbWXX2CoVtp4lFhA6WJT8y1gU2Dofh+vhkfrbWBBbE3dTbwpAIDXSu5C4WBLj4a2UBuqEyisIrmLIprYEy9oTDXan3R949ql6vx0cRGMgxEUfiXwj6CgUNhB1kURjb0uKFsoNYGFoNc74fGR1dayQkbKLCoyWygs4jI+yzzQ1ZrIpLVnMKZWUQqTmFb9pUNZDZtWJ0fKT76Bo8vbFmFDbScPmUDnZO20rRpXtuWL/X5uNpAgz1oEfKisNT+xd7J6wJX1rqNdaLwwuZbRzO8URsYXGAMwUBpIhLMKSzjVeYL17De2hFUnMIXMt8VLj66mgxQSY4wGKhOYRcfLU2B7LOKwrx+OlHYxoODyWoRCT43sKG0zEjZzw8qCr9TF5F2Y2//+P8oDGxPB9d5//Ln/uxsld68pOnRQT/vnF+Fxmn/oGil44vfv6f72epwNjoMu0XavEuTPBtehvRMRGG1iLBT+NKmZZwG+gYDnaFf2IksPoJlALpoPHk2sMFsi8Qnz5SNWgkbyMuA6yIitSrCBlpgQ9UpLGzgC8AAhYHZaJSKBYK6SOAyTDBQatOCs6gQG1iFgZXaQLPM1C0ihbADCAOh9gk6KkttorCBdvyqRYQtGj4wplJ7KdNmVRQOTnTRLiLd5BZrA00UxtxAxwZe1GDgscBA79StWkTqveQqMNBZRBBWaHx0QTBwJ9dXaBeR4GGgisI7DYzhadl3FFZY4C0ic13m1CmcklOZuojMLTdwxUUBzE4SGyiBRQ4G8bL3KjdwNhTn8Lmxs7asqROTYCCygTuCgU8Kcyg+mgJjGgoDH4wNbOnzJBgq7Euw3EDXUbhiERF2x8HAjAJztrLNKZxFi+Kjm4lYWJQNDDUYGGpOYV+b6DvK4jLY5l5ugWszO5X46ILYQNzmufhog8k1GMiw6oueT40NrNQGigg75MCYiijsagP5/u8pu0bvfxthollQqJec6yhsMOxM2EAuitGOwszW0jbZilbqgTFfFPYQjHa5geskuF5jhcJAef/NsuKex7gGAz8JG2dsYPzf5QZ+s/kWx/ODsGHhVReRJW+LRJTsKOylbQA8TxBlpVb1WmEczQ/VjsLGBgpbZ5aolYmezikc2XxYgbkVi4h2FPY0hbKdFVib689JFLbn7XrJaW4gs7GODXTtDODnZBGx3oquNlC7iEhgjF1vV2BgxSKSKuzu6/Pq12gQPZ8P3Utu7526iLQPjxr/FDYw+sMwMH7av857o8P9VT78/WlLovB4cB0aJAq/7EpY4NhAdAp7i0j2ig28tN3sgl97cQo7tspE4WPJzbuYwLIOMJDjkak2EF9jgoFiEZHcNBOFnFPYxZmKU09gkDRz4kbqJ+h8jEUUflJR2MEAqQ1sMBvoYegI2Yc7gYGVRuK2e9faQHaGZjrtwms+RjYQj5+NJb66AgNPKzAwWLxyoc3kKsvOXKZFLwrfp3r8aQUGlrDKcgOvOTeQRGHMDcysiwjD8E/GBpoTlUTha4Wd1drAYE5h11KY7g/CwIJgoMRHx8wGikWkIgrfChvI8dEWR06i2L6xgQjbM2EDuVYzVraBWgrj8XewDRjO1RKktaECA1cMA5kNdl00qjCQl73vViv45U0YKKJsH2BgQKdsMXxJJRdPA2syi4/m2kgnCreU3aXaRIkvrojCM2HjippTmANr0KJFbGBP2VhzQjMMnCkbWIeBBrto2aTaQLxe1xWiobBM2cBwgufflNzGQMen+OiVsoE3cv0sCj8YG7jR+60wMPNOYccGIkxygS0ps00UGGO1gYFzAxEG4vU6UVic4iG0V0MXH12Bga7Ft+XMPVtRgusi4kRhgyWWg+maod0ZrH2jNjBwbiBe/9ZgizQ7C+FbqjBCcwMLZxEhNnBRZct9czT7/FiBgWIRsdrQa4FB5hQOlhOaWUthaiYX4bZbncKupXBdFOYAMmtRraJw5edGM9D9s64f9P2xwUw8fycK2zZaA3FcfLTVBkoXkbzCPldyA02dGdfef63V8/HRNB/J9VZEYdzmPJkIrl1EeJt3a9/v2MB0KKLwRLc9rnb9A4vCe+/TRWSvsd88/Fs2kDvJwX//m9jA36v927z388d+Y5oOb9rpafLUz/vpOppNf292bYKBmBtItYGODazmBpro8t/kBjpRWGp3svgT5vaBKDQZQW5gZhYRFOFmBgMRBml8LncRcLtPcwq72sBTm0ZtGiZReMsWgaRcZiC3LrcuIgYDiQ2U2kDnFGaLyJ3sxoOKwnw+xH44NnCjy7DrKQxsYNEENkjZQMrt84E1BANxWUSYhPdnLIEkdTZQ2EhhA+NaYEwwp3AGbGDAZnIH6hQmGMhdRBDWU3wwivIEAxtDCYw512mrb85JOp+mbgtcT2GtDWSLCLGBDWYDX3cRwVo1DGwhUVBFYa4NtFywAU57LYFFJJokJ3J+XpRbyvkNkw48/x3GFy8U9r+CgbYNWQoMKqg27tbYuA2zcVIbuNXn42q1XDM5hGGH6FRGURQDczbKdnmLCLKRxgaSKNzWZYlgqIjCElDSrj7/nrEPhbDTAgMlPpvvP8FAiW+vsIFrg8HX9vzl+iSgxMaf24Y0dRuEzx/YwDGxcZrbyGzrp5WygQgjCAZ3EhWFrTb22sa/wTJXq6WBMVwy72oT53L8AkRh6yISc0/hF2MD1UJA20CCgVU2kOOjL2z82zb0eaaw0PUUrsZHc7NLqw0k2DQ3WFbvIoLbQO05y80LNT6axzvC4m8meta7iBzItrjQZnICkxwMFLZLLCKmdmgPd4ZlahEJziJyp8fzzeQQVgWBgSwK5wJbmA10XZGqtYr8/VWLiKsNfJXz55rJOVGYAmPs+5xT2JIAXG3vqTyfQmGgWJJcYEyFFqjUBldFYXZOu/hoJwpH9nxtfu8YGxgxG+jY0mCBMcF3EVlVz0eKgj4iDHyfLiJ7jfbh/j+FDWz/YRj42Jks817YHqxOZ7tJlH67mg3y6GwVpfm4v4wIBmJgDMFA7CISTn6GNN9/KXoViwiLLtVmcpn1FK40O5vJtIZdHEITnIqTJcDAHrKBuAzgtIzLCjlVt4mPr2UYpM3k+LVxAQZGslNtzVxhAMVHX4NFowPLQBO7iCzMIgI/J1FupsuwcwofCjsSfG5gT2HvSmrfpIuBsC+V+Gi0iMxhGYTjT8fSxSTi3EDranEwG4oorBYKrg2bKwyiaeYNUVhEMAuAIPbhmkXhwM3kxCKSYG0gisKv46NRFKbazbbCemUDRaTF+2Gi9aMtyyNjY6CZGAfGIAxvq0XhGGFezSJSqw0sfG1gOhSnsLKBPj7a9bzV+Fi2iGRSm7gbrhX2I8yg5089hXH8IRvkLCILZaOpNm/D45+7aCgMFDbBmslpYEwKbHjM8dV4/d8MBo6sNrAiCjMMJYuUE+XnzIYFZgPNyU1stFk0SBRGp/IR9jRGNjJXUd7BQAqMWcm2h2AYNXs0S5DL6Zwb7HDx0SJqZo4NpNxA7GKyQxiM97vaRQRhIInCDANxviGLiIjCrqew72mdiUUprrGBjg0aU26gwsCMnPLEBkpuIMNCYgOpiwiOt43CXmIDXYCO3Q91ChfOKUyw3JIDCoMl5mxVNpCXcYLRt8q+9i0+nywi+PMfNh+O9HzUKczzE94vbSYnFhGcH5UtCy7n0yUNPAosNItIpYfyrc53CgNj6yLy2iLicgMlB7MSGKOiauFyA+8MFp0LDCxc4ItrJ6DsaiU3sMHsq+9p7EXhN2sdJTCmwgZ+MRho85urDRzZ+1+ziLwSha2ZnLKBwSwifhvhLCLV2sDgnML08+mbbOCK1sOPCAPfp4vIXvOw0f6n1Ab+aRj48+lknffmJczLl/HnedoLx6N8OG+Ve6ZtO+9QbeCn2Y9yWVjnu0X6uC7ntXjvKaSnYhFxtYEuPnqlr2XVIlKBgVii34NpeB9E0UkbROE+wJJPuMwi7FCnMMMgK1GnZeBGd/v02tRzA1VEsGZyEh+NgTEZLIN7sAyMEAZ8RhgGbBjBAFzmcBkmNsqxgVvejblmco4NDG83kyM2UKaFfnIBMASOfwBdPMp/cP1Ym0cwAI9/gLATl0Xc7SNM9mzgSqexaheRSm3gVqc5dQoPAQbGUwcDsYtIBLCILCKXwkby8dvKBrpmbm5ZOrf7L/G6lcCYqlO4CzA8FL8wN9EFxiAM2hoMSxUG4v3HZZqc6goDg7eISO1fZqJwoT2FnUUkJCO4378wt69pTmGrDa2Lwq42cKGiDcFggYEuMMZ18eBtwkjZSFhWu/FnYSOfRtK8zo0/hIHiFLbAFOcUxmVRu4hUcgNb9vwrtYFSG4Qw7ZME1jwNZRsgbB86k6cCA6kWlthKEoXrlqCRXi+xgWt7/wyWuS4SEYiy2FN8h7WBeSrbPLToYCCR1QYWtdpA3gY6i4h1rVFRmEVrqg0Up3DFKeqcwq6ZnIjCHJizp2y/h4FrhQFkEZnrZ9dMbmJsoI0/zQ1kkdb1FJ4JW8dFDOcGA6WZHN9v2mZQvDA+f4TZPw0WmGhJzf2cRWQl8+VbTmFh60TUj30XEYWBhYeBApsq7NRCYYxzCteayREb55rZaReR4HID76220URqDYxxtYGyvgis8l2GHNvpLCiRvg+aeynPZ8RsXOydwqdy/4JaRGS8SS1lvXlkpbnfWNnMkw7DQFEnLNniQUTiYOtLJT5aav8q93uj68vbtYHmXF7y8/6IMPB9uojs7e21Wn8LA48aYT+h/94TBh7/YRj45eb3c37yq7y86ejuZyvtfx7meefXMG5Ml6t8kcZ50iAYODr6XSzS0ZfnNO9vjsMsf0p2I4aBjg1kUUyb+9SbyTknF/UUTmYAAw5LGDgMi0753xiWZWJjojRUAmOQDXwwGGhsoAuM0WnJ4jrrPYVdbmCW4PH2UZREGIowDJbhacjVItGU2iSBochGCPtYyQ0cyO6Uz+dNNrAQ0aIL8c0Eg3fjDbChEcJAZAPnZhFZCfvIMKmhMMDllJmo9DYMbOr9157CXagNDAgDd2/XBpIobLWJKJof6/PxgTFrXcbUKczLorKBvOxpF5E+srEBYSCJ4ioKMxuItU4U3+zYwJnEe1ucKy6DIT7U45EonAlM4mmwahEJyRfMjUQ2cqHO8M8NEKVHyk6SRWSpMNSJoi43UERhqQ0UNrSyjDg2FLc5XYGhU9qG/LLa0EUqtXnKBmZkISGnuLGxJEpf87YjWG6giMImymUGOxDWJ5ibCLW5Q7zfTWH7OLAJ2UQShVsKw4gNdKKwsRVOFDZn+v1Mx1+1p3Act7GLDHZxWWsXFWRDsVkh1YKSKNxLpDZRncJuvuGewl/0fLQ20MFA30wQYFeMXVTKZbXmFF4NJTdwouwzNZMjGIg/XysMIFHYWQasFhDH57OJhF2FAVobKLB8ZGy6wDSpDWy8BQOXug2l+HB8vluDQdLsTGDgWtWZtagxEtgyU7aMYFLF8iDPD+/3g20rejzfxr4W8tZgj3MKy/jL6rmRbBHR98FE4UCi8aQGcywHtifNEytsYN0i4gLKrDZQ2UDuMVwIzHKWqkIDY0SUthxCqkU2GKq1gZl1DSm8RWSm90udzpYbKGyg1Q5WncIuN5BF9Y2qHb6Z3FbZdnIKO/ZRihoYhn7gLiJ779NFZG+v3Wi2/yEw8PAPw8BdfruX9zvHn1ZneXs376z2sos8rKNOmneKvEUwsFm0DhsEA7P7i/In035YTS9uESb52sCRshHV+GjefdBuK9fXGqbpOFmCKPiphAGN0OyUMOwcYBGyUbQM4mtJgSlo6XjQZZhEMVeLUo8z7fFrJaLEQpcBgoEbsGgAGxcOEYbAMgQwLPLLMLIRVJuIbITBwJFNy460dyJGpKLIveyuebemTuE4eYDjtwAGTHKAgSCShhg+U2AKwjitzZLaOayNMmdkNT46+PhoV5slIp3UhmBuYAGipIOBTWQDsTZwrbmBJErj/cdAHddMbqbTVo0NtMAY6iISas3kAsVnExuIXWSimlN4qwEmrjbwtsIG+tbxBAO1NjC4wBjNDXSicKDawHsYbwcAe0mUR9gO24AQ5szOCRso8eUiijpROB262kDXU7jCBpoobE5hig/HooQxwk4UtSPchizVIoRO9RHCkG8CkzHeWWqJcPe/0Pv9rGyn9ZQunFO3sOMP8f5jfDdeb8OeL8LUU2G/w6idaG1iQ2HgF1kGC2UDJafO9YCV2ja/7GUdiQ8PmBRAXXzw+ogNlR7DYhFBdtK6rBAMvDEY2Nb5x5Xsv5kbqPHRKTXTAxgYPBuIsM7lBiosoG1AG9nCehcRq410zdWomZzNR9pFhN+PocAQhoEaH80wxsVHO1E4HUoRBsKsRxtvGh9d6SksbGBwtYHEBraMjauygcF3/WkMxSn8qPOJyw3U2tBQaybnegr/BQwkUXjGMFC27ThfVWFgvZmcWUQqzeucGtKxzwx7ggTGrIaSHBF0PnTx+/c2nl0ShXURcc3kLpQdVBgo6lRVFK50ERFROLxiAye2jXU9hQ1WUnz0TMd7taews4iYKBwsbltqA2cfFwa+TxeRvf3WwdE/hQ380zCw+ZIm+Wm3hF3z1VVRwrDvF/d5ct45aZxNf/3apEfx1/3pUXRxtJqcZuWytFmuunm6vYpmpwfDKcAkEgmeTBS+tGmsygZarlMwNjBOduUyuIvSWXiOFp1yAQB2KqQoigI7l+BultiwrbIhCIMm9ppoyTLDQMcGviEK824IAmPSZE0iNIjSIIISDMPcvHCdighIoijCAOvpirCMLCIbmxYHNm29IQqLRURq48plB2Bgu1yGrkIHYHAPPqdQKxh1tIsHiXK4DGO8MwZWkFO0ahEJ5hSu1IalOo3nxgYu4foBhu9IFEbY0RA2kEVhZJdIlBYYyE7lSUunTSpZX+rxaRvwouxItaewYwNjEuWBDbsgGIbXhzAkWI/hX1IbxvHCTRGlPewlNsRgIIoiDAOtlslyw+D+jOH+R8Ux9LSddBj2S23mwthAvP8SGFOpjauygZlnA11gjLC/PA3TMgi5gRjYEw5AFJ30dBsC2wC+/tMaG4gWIRQlJ/Y+VWFgzDDMAmXutRbMBSZhbWKykNpcrk3F+9fG54swCJdRqg1EkX2jbOTEdY2RZY+XXZcbWI+PPqnAwC6w8SXsQqf+losSqKc2i+LI9pNFBmsDyUIz421Q5p3CLYaBlZL9c2Wv+rWcNi8KzzQ++sXYwK2xgbrNYxiIP18qDKH46IXCwrXNB1OD5SIKOzZQnLN2Pq7I441mcpIbKNuuilMYYUG9mVxdpB/Z+4kwrG4R6dj7WW8m53IDVzqe7xWWaheRN5zCti12orALjEmH4hTWwBgWbV18tGsmZ7V7ThSuWhAL10yu2lO4wgaqRaRwRTX3dv/c9RispyIU97wbCpsd++dEYduGWhcUEoWNHafnTaKwPX8LBNLcQCcKB4OBFh/N833f0SBWSzm2+f9jisLv00Vk76DZ/vvcwA8CA1t/GAauV8+D/MvBebKaTY/zRSc/SRv58NPDoHG2f33/kj4NTw6n+7/i49VkVkw36Xl6MMyT1pd4dXY5KDZvOYW1i4gPjHGtu11gDIo+IAoVcWNWwp42iMI/YBk8gWUwalpgCS7DKGJhrRaKohNp9hPXagP/qouIiUIqCocE4mMRhu5CDjC0B8ePEAa+cK0as1NjLJl/Uhg4xu93PYUlN7DS3O5SlyEXH021geXfT0LIp0lR/kFohDXAwDOAgSfABkVbvX5chseRshUIAzwMrNReCgxt6jKiuYEuMAZLsvvJHTqFVxAfvWRRkmoDWRQmGCi1gZyreNzg3ECxiOAya7mB9PwlMIVhGe2WlQ1DGDxO+tJFZjees1M55lzCFxWJqTYQRUHnFEaLUi5sIC+Dewr7yCJyYrtriY/mZQ7ZMhgg5VeVzz9FGE4wh9jotQbYODbQ9RS+1m2IE8W/GhvoLCJ2/KHBQAiMSbZw/cdgkaBtwBDGXwfv/zVbhDggh46/hzAI2bqmPm8SBZfKhn2vFAXIsmat7AtlL5InOF4LAnMAhqYB47SD1KZyFxuqhW3b+2fX70RhETWlp7AThQX2u57CZBFIroCNPsTaWGS/W5hbiT21l8rGN2qi+GepjWVReJ3qeHfOTStKUItIpTYQcwMBBjIbiMkEv4UNLCgwZir3v3C5ga6nsGsmZwEt2lWDS/5dFxEV7aynsJXsezaQ2TPXBUjYQBadvVMYxzuyvz8NBknP2/i1RUSLBCg+mrp4CAys5wYKDFxXYCDPd059yQ2W4PVaz3eaf1sGexseBjrLUvC1gdYMTWFgxSlcbSZXaKBMbEkNvmiEehZX46MzhoEmmlrcPj2vwti9KhuIFpHwCgZWu4hU2EBj+xQGuiIJ33zwUZ6/WETseskisvJsoBPNeX3B7/ddRKxoaGzv/8e0iLxPF5G9g+P99t+KwhoXcxT9b6oNvCyOZ/nl0bizOv/6o4Rhvz6vu/kwvcvTs/3xupcWn59D3vs8+DSbLBJwDv+ezfN4NOqkZ1dnESwTVBv4JLttxwbybtACEWrN5Kh2J3TyaTxNSxhYxMtyGYxwGRrCMhy3tDYNRVGCQShaUZeBNS8Dwdc+VS0ilS4iLjAGvu8Elm34hXiXQDM1EKVL9AHHTxCG5hV2kEriSSSknr74mjtDv7CBUkvS0fvhYGA1N7BTThblVwMM3kW9cpiFJcDAAYhi8YZ7rHJO29icjG2pDXMw0FLuZff6UpnWvCisgTFDYEOjaYD7P95qbViEbCTCoGthA9kpSmwgsnGdVHbP2txKlrGGTtsXylZpbqALwChnZYzvxvjwbSq5bfD9O2LD1CLCFoFCluUp1QZqcyeziASziASCgQ82zVpgBPx8UI6KEoZHsA0BGI4wBEeRsNGui4j1tCbR1OLLNTAneKewOblXtqw4pzDmMB5JbuMKjx8uYbz1gJ2K51qrSD214f4GFFFhm0K1o27Z6JtI9n02FFFYYSAvi13ZliFb1k32AQa1UYTtwPjvIxuJ179lixQHyIwRhj8bG7zWbYaLa8fx8E3YYCfiFTU2EGHgOPkO4/0TvO+T8njDgAE+CSQHRJF2FXGi+EZgIBdFXNv4N/ZZu4hIYEylNjCYKIi1gVG5rGptIM4vaEkjGDjR+4/LOj3/am0gx8cPzLm6NhFRm8nx/NBVGED3p6/bZJqf6qJw1SIizfNwvF3r+HNO4Z8GO8QpLDmOUhsobCOKwrhtck7hxNg6C4y5M1joLCLStalSC+lyXIUNjL3FpW/bIFcbOPNsoBsfPL7pehw7aepSvaewC5jp6Hy4NrbRmklST+G2rAeepni7mVwvqc43uT7/B5tfx3Z/evq+uy5XE4VpJ7YtWxqNMa2xgS4+2sFALXrxgTZLZhedU5hFdVcb6AJjPiYb+D5dRPZaB8etf0pt4MEfhoFPvy6u8unN95PVl8WXu2Xn0/XmKo9uvp+vzs5/na/TVXfYzbsXrWh2tnx5Waa3+08PeXr5vdfI87u7UaU2kHO56rmBGh8dtDbQBcachAHAoO5qFq6SqIRB0QKWuRxEqjRXGETsG+zewcKRcO0UwtBr263h8e9tWupVpg0OjHFdRLYAAxCGdaCZWjQHGHYNx+9iYAo2t7uE43WRnWhrjh2KZtTa3uUGjnRaX9lrfCnTYsUp3OCfj0rYWa5AAIOvoi0c/zccfwpsTNJWNqyNtVgoiuK0TU7KavOqiuhubKCyCdYj1NUGdokNisr7Px3j9VFt4IrZSBblDqQWkpvtYW2adhGpiMIzY4M3Nk3i8ax2hti4iEXJqNgH2DNBS8ye3N8p3e8fAsNYFMbnu9fwFhG+35QbaD2FCQZqFxGelquicIT3f5qU9z9EnQ7lVpan1dDrJzYQ2Si0yGBtFImyUpsqovCLLoP1nsL3FVggbFQ5HnrlNqM8VAwwMIqADXwGkXKMzx/ZQGS7yKID30dsMbCFBW3DcmMDq7mBhY8Pt9pAtYjgsjWCdTbBooArYqOxVrbT4NpQrpWkbUiu2yDKjRS2WYow8gobyLWBLnfuRdkKtYikCeQWFlgUEuYAg7GrDrHhuA3EZRhrQcmpjbAca3cJBiobyNfrAmOcRURql10zOYQBY64NBNiJbBEVRbxiA2cKA1fyPnIzOeopjOPPejqv7X6QRcSWYbWI8PtR7yk8k78vtDbQBcaw+kHbrqWyQVh7S07hH7rNVjZQejwvWa3wXUq4NpBhQeX98GygsKt1i0gwUTh4i4jBtGvd9mlupVhQ8H0lpzCuB0uFWXcqGvv46LWxbfb9C2PDXBclmf99koBaRKQood5T2HJXq7mBdaew1AaOjA0XEd3VBnKt5MRgmqxHldxAjY/m5z21+aqjx3/S8eecwgoDK+yrY5sdDDS1SGtRP6govP8+XUT2Dpv7/xiLyJ+Ggb8Gw/v8bLzprWYPjd9R5+fV6Hfebfy+muXNwUEn3RTFLB/e7aWzs5fx6Sa9/BWd5L3r59NZfnQw61XYQDawX9ru3NhAFx+dV9jAKOT5NA5ZuQxcJNedMIx+wDJwDjCss7YcORSBWgk5iaOQKlvjd59ud2q7Mec8sy4iBAObAENLGBAXJynAsCaL0gHZuJCUMGNI7CTAsmnSY9GKa5MmJgpvbBokEUBgHsPilZSsZ5YbiK/9MHzJp9EOYPAsHsH1o3P0HI7XuWbnMllm2LmqzebYojCvLTszg6HWReKuNq1rYEw3+QnLflweP5sg7DiC349TFeVxWseesiiCGxtYqCgsbJhzjqZDqQ1cKCyrdRHh2kCwyBSH5fNekSiLIhUEBmFtpFhEkA3DEn2CBSsvCvN48myg1kaaRYSndV0GEDb0w3l5/wvYBhQRjL+wQFEexle8NFEaj79hUTLmZmdtFekIBlqOHdbGURcRVxs4UrZgKbA8Cn0Y/wnc/wjZ8ADj7QzYsRRhMIqglJNZLitpeIHzA7Y8xE29/66nMInCAnNdHG5wPV1VhBvBNigKAEOfAIamYQPf3wdYFG9TqcVESwTGtZNoj2wYPf96buDMYMfGlvWGslnWxQPio3tghY4KYOOPgY0vpw58/1ANaGttrnYRwvkgwdpB3BYxzFjZ9RIMxONZz1/qquCaycm2cAi5hTGzgSgK/zI2sBofXWkmh5YQFxiDv+9EQtsWam0gP/8TUQdMFK44ha1ZGT2vuS7jmdVCam1gVqsNDMwGmmjregqveX5itpJE4WOdjxQGyvEcDFwNxTn8YGxZXmEDK6KwHe+68r5X2MBqT2EWbXP7fXO6KhtYEYVdbSDOt5JEEV45hQkGrg0GzpQW0PhqYwNjE4VdbqAPdCFLmrGta5tfx6/fdzkfiXNmGPjKKdzR39dmcsz2/TddRDQwJmhuoOspLBYRHb+8DcX78SEtIvvv1EXk8Ojo6G9h4AfJDfzTMPDT52KTX32/GaRfdsuz687Z/XknT+blMJmGm6dm+vPr8XMevZwPVtPprPGSzu4PozyKekUj7/cfF1wbGHx8tLOIvNFMzrf+hmkhARgUpr1GuQwlrU7oxih6XcE035UAF7FsdKB26RsuEwATY7SoqFPYlyw7UcbF11pPT4KB11Cbdw6icFYev/xVYCMTWBYmIAKn8P0RxPuGa/jcBZgUulI7WJAoqin+wcdH27TnRGsXH627vXAL15+VMOQ53pTLYHQD1/cVvh+uf0jO6S7AkmjBTuIYODepzTuX3W7hel6uRBSsWESsZL/Q3THUZpaXugI2ptPBWjmxKMSRBnhgD2UQpQMF2rRRlO1ZbuBsKCKV5p4VGhgjorDklrncwDRBNuYz1qJtgI3C74fAliJaVGrz0CnKXWRgWSZY7AMcEJbt2266zTBQnMP4fFJdZmAZ7oYrKErols8/jVpw/VuEWcjGvaSS09jA2jzr4hJmkuvItVoiCmfeKSy1kuFVYMxS2OEObkPKkVRuA+D4w2gGx1/ANqCL14+wG0VQdOZGCJPg57vO9jUbyLWoxAa2FFbcW63ZicGONYz/CWxDDIaGTzL+izRiywbBrmKCFolDtNAgO47Xr7mB5hSWWjQr6XcwUEUwtGiNAYYmUxh/T1EOMBx7LE/h/U4X3ExQenhjbSIFGuH5SA9lYQOtq4fmuFWayXUUBmpuYJdyCzfWUxi/n2AgWkSIDaxZRHAbNJBmjlIbmCt753ID1SnM469rbNbWRGERqeX9MfZ2JtvYQtnAShcRDRSx+GhhA51FRCwEvouIt4hYbaLLDazXBoooLGyZdW1yzSyVDQy+p7BZIIgNXgnMMxhIbCyPFzyeE2EN5mitaXA9k1dSdFQRhatsYFFjA1kUVqdy4bqE3AtsC69ohmp8dPDx0daz+d5g19jUAGtn4HoKm2VKu4zINjbi++mSKLJafDRbFF1tYF9hcj/S73MBOyOBgR+0i8j+O3UROTrY2/+nwMC9PwwDLzZXL/ltejdKv1wf/W51Wqfn0/xkdbJK87y1WKe/z3rnefLz9rxxNvh8EaXfsl/PeZJPvq9O+41veSrTAsHAES9DMi0veJoLlhtYyXECpzAuw8WgXAYP0nIZGMfA9hUFOCczLFmfo0iFzlVk51A0/gLTdgdhmHMKWxeRh5lOO84iIqS6wECYVsJ1uQxO+7AMxtsOfX8U5iCKdlrl8WKEZY+Qq9YDES7gz7sYrwzsoO8iMleY43aj1tq+1kUEz28SVsDGAAxeJSBKRr9BJIPrf8pGAAOP4PgTgMUJLPthhCI11nKBaMfOYCtJzg0WbxUG3jV0mpoaG4Sw7gSODzBoBTBsSD2dkW2NrbkcOWN7wEYhTG+jRSRXUfbBLApVNtDFR3MJuNYG4jKXABsUpiBKFxFadAYCs0PU1gAZig8WGEjsEOU6eqcwwu49g4H1nsIW36tdRHrhDsYfwPADYmNx2wFFCbvOiANUoOe1wsAjgEEx1ua96DaE2EC8/qpFxNUG1uOjaTyU47uEQV0QZWEbEiLc5tzA8z7BooQvAMtShF3l8frxBYyPNRy/Z4E5ZFGZmygsMNw7H1/BQAhMguOXQz1lGJxFKDrPQXTtLGH8pSiSo3N3ntLzj7g2cVlhA3nZnQsbGLSLSGxO1+BgIHYRARhKRSFTKIrIojEc7xyPj2zgL2FfqXkc9fxOUt4GVXqYOzbQROFzXZZruYFciwe1mcU3i49uKOzT+GgHAzNzCheDa4WdJApbnHA9sOq71Q7XYaBr7ud6CltRydzmrxeFBS430LGBCLOfa9uOem7g26KwsGN1UdjFNfPnJ2OXTRR2ATna45ZF6HozOVoP1AJCMEydylmNDeT7R9djPdHV+So9u632/I2ewiIKb3QbaE5hDwONjXWBOM6CaLSC6yJitaBU9ODirq2H+Mpg5URhmorCDLv151IbiOfvAmNyHT8bqX1295trA08UJvctcEdrA/n7C2Z/PyIMfKcuIseNw7+3iHyQnsJ/GgYe3zzt5ed7P8ez2eQinXfmJw9f8/EseVidRd/78/Rq/1svH93d36dn8cPlPP0x+rrMw/DgYJYvuu2lxkc/iRNPuohY7YbCQDPci1MYcgNDAWzIEJbBFGrjYhTl7sG5mDVhGdqHz6MVi7LDGCwcxRpy/rIt1wY6pzDHR68bOo3qaxBesYFLqA28Axg4BFEKahOzCAJswlc43gmyjZ9hWYaer08D7HmM7NkEReMRw8CKU9gCY2jZvTQ2sNpFBF/zKHwHGDYAGAKieIg7cPx7hIHABkZYK3gNMPgEYHC4h2V4hLWLG12GXW5gPT763JZhlxu44t0x1cYVPayNBBhkTmW8viGxc9jcC2EfsKEx1iYiDKh3EanAAuvxirlmrywiCAMHKIoCGxq9aG0aBAaFGHsKW49XamaHyxxahjDQh2GvsYEIAwn2IXt0ItMqL8up7b5bAGsfAYYADL+IwaIRIfsKRQnT7ksqlpEmwkCYdqnLzYnUDjpRmLuIXBoMfLFlykQmFxizATbwEtjIE4DhePwYal+LO4A5ML55vJFlqoT93PwQm98N2nr9xEZarRSxT5Ib6AJbxCKCz38L799XgWEpwNAhwNAIx//uBGAWBDiRZQtrBYfhFGtnZ8xOV563ayYnFgjH3vDzP7FlGGoDAYbGO7j+5xi3QSt4/lfw/ScLhp0JWraIfScLSxdhqbz/bwTGzHRZvhAYwRa2zMbfAkRh7OLyrTEVdhzZQNdTeKzjj+KjSRRG2LfR61UYyOPdsYF1GKjLNL+frouIg4EGY86NHbOcVM0NrLCBL8YGGoxRGFh4UdgsIioKBxKF7f1QNlDmD4Stjg0cmShsbJpTZ6zLzp1ZlFxP4RHDsNg3kzurwHQJjEkZVno2rSYKFz2zmLjcVu0pzLWBrosI/D1bVPD3r1VNcV1S6qLwm/HR6hTOaoEx0lyuViSgtYGZc85rszlWT4jWUJj/mg3EbdWdboMJJvfs/Nt2PB2/Pj76Y8LAd+oicnzUPHwTLn08NnCv86d7CheNdv7lcjppzONGCcOy8eU67/5INmn+PBhE6fNN/Jx3Z0/P6en0x/AlvW+u+vnVrhvPZo0MSrolMAZJ6I6yX2spuZVaEJsWrHYD2MAkrGEZGgEb1ymXgX68gmUY2I6sVy7zabSFz5coygIsga4DUdghLFsaGyiwi53Cjp2w1HafGzhjNnAAMCDZjRCGLQCGAtuFbFyWlccfJ5eSa5aNQJSODlAkhmWxi2ycg4G9ymvPu9+vAgPruYH42p+EHbBRwxXA0CawoRP4/gf4/l4J87oxOEeLB7j+Hix70UDuxw7ZQSspDy7+1DnrZsYmmKiiMLBbwq4piOxgkXgBNm4ltZHTFGAusLGB2TmsVRxQD2JgY1oVNpBr07SLSMUpnOo0Oayxgafg1AU26gBFeahNiykwKEE2CEXelllUEBaCZYHZuFNdBqg2al9hGfUMrorCju3AaTQOW3j+/fL6hzGKst9hfF0hLIBtR4jp+ZffNwbYQE7uKZ7fMpVlrwoDY18b+KW2LI8NBq25KCDa9aA2D47fjzE3coVs3wK2AQ04nwtkv8FJm2BtIATMPKGlh7uI4Pvn2EApCnBdZHhZObFlYAvjr0AYBmwcwVDMLSxgG5RBnHnUh+v/os8j/JRtWcDaPbcN6Jko6pqXaW6g72mstYEJwGDahpSIAWDgIcDgJcJgHG9zgaFTGn83cD5YGwkWEn7/13a9VaewiMJiERFRWGDPODmB9+vZegq72kDJDWSLConCBANFFObrVVFYtmUGI6YCy3189J2xtX1j5+f6vNayTcrs/Q0eBs5qMFDYwOCdwgZLnSisgTHBN5PD73ddRFZDl4Pnuog4GBi0FrsSGHNrx68GxvDv9w2GjRINjDFROLf5oVODVTV2sufY17raJEU5mc0PPP+iKEzXJ/HRwgZKYIzrmVxx4tYsJzU2sHBx2/f2PgwNponlhWFg14ok7mx+0txAE4W5WaCzGLlmcq59wprVptiayWVWG+jj6z9wF5H9d+oi0t4/3PuHwMD9xh+GgdnyJc7Pvn7L0y/nB+uo07mNf+bZ9Pr7aroXDzbp1fb3OE+vrhur6e+Lz710+mtY5DdPo3LZODp82XZEJKDAGHHGCkmPw9aJws4iIuxEUi77YPoDp2wH4qPL45fT8hOwAf0IYNAcYSEseyiCJeikxLhf7HrhUt4JdjnnmrXqvrPddlphA0/CM4hyY6xNBBgEMCwpgI3c9cplsJ80ABZCoMYUAk3i+AGdhSAiASwLfxMYI07hmU4TmhuIPx+GJl5/CQOG6ahTfv8lNrcqv/+pj4Egx7AM/gRYOCiXvXHcFZE6nMzTUKlFstqilS2LDgZWu4hQfHQJayCyL4XAHoRhGKABtWFTsOikoYXsF9yPcnNQni80/2MLyYvCECcKOxi4VnbqVW7giqfpAcDQaAei9C5+ATYS2a8R3N8OwCBq7kcBIS+JsEOYaxeJKMzLjjqFY3MKY25gMDbQ5QbizyfhBdlouP5kBDDkM4w/giFQFBAQdmNuI1gS0gi6boRb3Ja8MAwJ1lM4eFH4RWGCsgFiEZHnkYR7GH99OX4cn4Ho+4jjH0Xfr/B5BeMhK483MfYUA474+bqewgoDC88GmsiU2fOH3ELYhkVcG4u1uQjziY1vp1KrC8cPJ/C+RQiDL4GN67ykwl49WC2UxhVbbaBsw9p6fM0NTAEGJ1iUEeD5xzEUJeD1HvQwThstHBe47QFLDFmoLmD8pyNVA5xFZKHPO7NaQZcb6I6P7F4O17NtKAzEIgBsXjnAbUQun80pHPv46C8GA6WrSr02sGIRcU5ha66ouYFeFKb5rNpFJFhuYB0GclHED3n/i1cWEduGuZ7CaMm6mQ1DpYvIbCiWChUxef54MJhTFYXD2xaRG2EDg2cD8XOvxgY6p7D8PPOWC+sycl+7Pte89M1mctXAGN9T2nILfe6qC3xxzueejmeyiMz1eatTOHinsOsqZUVKZtnoSpGGdDUyJ/GDqUk3yvb2rKhBLSLS7E5E+OC6iPSdJcXUoqmf/z8iDHyfLiIArY7/ITBwL/3TovBBdJLfLpLT1ZfF7/miM+zdtPLJ7a/t6uykXPDS36c/S1i2PjienX36stt07rPGr/zs5XjQmK2KX7gM1eOjFzYNXisseiswBmFAB9mY6QREoc4WliFg24pvAHv6a6iFasIy8ANg36BcFtDZmHDOHwRcODaQXvtqYIwn4T0MRDYCa7NKGJCEKTiV0w4sQ1h7+IAwsIQBMeQaRtOoXHYvQlSeX3KGOXcgmmEPVIKBrqdwvwJzgwXGsBMO2cAbYQP74RCW4QkEhqRQoh/fw7L0HWoRByUMToGNDBSoMkIY+Avuz29YlvsIg7RrQXCBByoK13MD+X6QU2wNtWGP4NSE63+GZRhhDtVGhhNgA4GNjcIUYWePLToUqLJL5uYUrsDAN3IDK2yg6yIyCTcAQ6E2bwgwKItO4ftPZ2wRSgPCrg5aMuB+EAzFQJd4UQmMKag2yllEWsoGPhgbYz1Fe7gN2QM2bFRe/zRZwnjuwf2+R/YV2F5g/8iygpaQcYzs0Te4P71mRRTm3MBrg4ESL/zaInInyxKJ0jsoCpjB8ccA+6LwDbcBWzheC8YbsFVZv3z+JyjiTk9gPGItn4+PltxAYQNbCkNdF5EqG5jBNixBixbC0HE8Ezb+oIfjew3P4xnY8B7WJgI7jDB1SrWJc4XBtIwpG+h7wLrasGpgTB9hcDFYQVIAvn/QXK94gDhteP9SrJUsVjD+T3C8xQiLka2PFAZqfHSwZnLFq/jokV6/ioJdiK9OUF1gGLhnbCA6zR0MRNiIFqVPCBPXOr6pmZzrKrFSGOBEYWcRERjo4vW5aKUuCrsuIi4+WthAZyHg2kCNj+bjX+h41MCY2DeTc/HRS4OBJgKP7fnVcwPxfq5t25eriOqayVltYK2LCAXGsCgttYF1p7Dk7pnlyNSdntxvYQPXVbXJNZNTUdgnBVAgTaQw1HUhqQbGBC8Kaxw1JyMoDGQRXUVss4jI+Vd73HMXEa0N9KLxg92vOhvoAmOsqwzRLiIKOxjoanP5fk1kvBUfMz56/326iOw3DlsHe38HA9v6L7wnDEz+MAz8POgM8y+D6Vlj1smaL51BcRTlyX38c3U6PRg209+Dg06e732JVufD+GXd6V9dfM6/Pq0m6Xx+9xvZwI2wYeYUllqdpcHA2V+Q9l1kY4oc2LBuuQyMkwiXHegxCzCon5yiKIcwqIQhfa6lAhEp2hgMlGXGwUBzdlVgYFeXwRMUxZoA8/Ly+47TOcBQrL17ajAMjaGEPS4wVw4sFN3kE3VZKJetCcKwe2VDadrt62tPooRjA6sWEc4N/IwwdAYwsAnHf4ZlH9iJ3QBrwZrYcxmbnUHXlgRqp4pPAFNGI2MDTXS3ns00bbrAmLXVhsi0n4afACtOwamaoEXiDu7/1xmLcnH8BT5fIwwAUZJgGjhpi25ubNBsWG0mV4eBFaewLDP4/FdSm5cmYFGJMLAERcgMLQlLZCelNi0NTayNhGU7dbWBuAyKKBz7+OieiSwiCgfLDewiDA9jeP7ABmcMQ4ANQ5gdZTD+OthjeQnsGDSfo/E4fFFRWLuISE9hhB0SGONqi7JabWAGtaFhCrWxyEb3YfwBewTbgPL6u8k5HA+6rGTl+0iwMZr2ATaCpYlF8UdjJ6g2cDWsOsWNXToxERKdyj+wNhVEaapNvYXrfQI2tD+C40PP59CEz1CL2E3QSQ/bEK5NrAfGEBsotWi+ByzBGFcbhrWxTzD+h+XzbyRzuH5sbgds+EUfRXeEnQBDC4Dd4xi3JTt4P/obVQOcKLxQdsrHR5sobHG96BROHvH+NrxFRNjAJrOBMQfGoCiMsAdzPD0biJYRVxvYUPYFn893W+adKCzOzrpT+I2ewlbbeWPvWzU+mkXhrbFhwpaV91NgINcivnIKiyhd6blr88W9sF0Zw0BTW+q1gTe27cHz+6rsl2eDK2ygBNYsjb1KPRsY++8b1WCNi48Wi4nrIuKLRrSLiIjCCMuCwlBXW13vIuLYPGcRsVpY7VpTCYyZK+xyaoDlIlJPYddMznID1SLiRX86vxOhHQoNjHG5gRIfLepc8GygsZMfOTDmfbqI7Df3G82/ZQM/CAyM/jAM3JRzRX76bW/W+LKeP3Q6V+tBPw9fzl5W0+759jodnTRO8+lzP13NLrLTRSdvbnr5eaNRwqass1owG8iiqA+MMdinMLB4lRvYBDaoAexeXi4Ds265DMTQXCwqfqAICss+NNtKijYsg2O0jDwAbAARqQG1RG7a8bUq1dpA5xSuiMIvIMq24PinCAMBhsTfYdn5jsfPUwmU6ZTndwzxwn20VATsehIQNmh8NL9mAz0fmoZcF5ENL4MCA8vzG0UJiHx5eT27Tg/YmAYsgztgA4c96qpQLvvxjGFohHHX2HUF8o79suEDD1Zi0XAlz+FVF5FrgAFNgLnlNiAcJGiROIRlv0C2C2AYBmpgbeJuADAE2TKEabvessIGcjO1MxOdJF5XmiNZYAWJPigKb+D6B8jGteH4IMpi7SWyTVmUokUGYV+UUu0eBepMM2tm55rJaXw05wZ2Bab5wBhlA4fhE7LRAKuADR7HGGcN24CDPrJ96BwerzhApgs9gGNqvjfZKgwhi8Zax/83qxWc2zJmtaPqFGYYjrWpaQTHx+v7gTALRGnIdYyLQ7gf4/J96MLvJ1hLOk3mHXneWhsogTENYUOZDZzpsqLx0bhsdcMvEcUvAIZ24ycYf8DG0/VDz+kYey4HZKPhfCjg52BigUUPDV2m1CLCz98FFrVes4EpFGWU9xe2gbANCPEdvn/wvAdoCYOihKIBMHyAzvFrLNLAWl28/1e27WzX2EBXG7hSdsTiegEG9DE3s9gTNhC76HBOocLAgJ85MAYDlNC5PFgqzHzLKWzN5AQGSm2y1J5JYIyziMj7Y5aKqlOYcxLVKewsIkEtIsKGVZvJWW6gzM/Ixu0bDHSi8GpYYbdcUcuDsYE9ZgNjnxvoAmPEIiK5dZE9f/x+hKFtUWcYBlrccWa1dK+ayZn64pzCFl/vuojMdH5worDmRnpR+lVPYRGFK4EvVmvYN4vK2ixwE7t+s2TQ+Y3sfqZvwUCDma+cwsIGBssNrPQUttrAzMZ7pOPvzrYFrovIx4SB79NFZL/ZPjj6WxjYiveO6b/D94SB8R+Gga3b9jzP73+cp7PFl715Zz79eZr3k+vfszzbbFvpzy8H1/nl7VW3Mbsb/+508svRNJ//vjhtnD8gexUsN5CHnYuPdhYRG8a5TlMAA9NwAMvQWbkMNLprYAORjdkJ21ACH4Bh0OxrV77X5WewVOyAPTgGEamy+xRR2NUGumZIry0iWwgMaQPMAhh0nLbBIgIidLFFERph5zWIdlBCfwy5aljSn6CI2SA20sVH9xQGup6gFzU2EJehWznfOMoAhp1CbVQH2Zg2LMO/YBkeblKKt44w0GNFgSpXWFKfcs6aLDt1i4jBQBWVguvZqV1ERsCGxbs5slFtgAEgepbTCLAtIAIn4NwtfgDsGqElBHL+Aji1d8ONWlScU3huy6A4lYUNtJLzpTz/AbBRJawBpzAEBg1j7Om8hPuPomuE9wNh6AkWCdwAW/gItaL9F6sNxOPXncJYG6gWEV62Oio6AUyEePAShkwB1sHx+zGKwN9BlB1cp2RZ4hxLECUngAsSjJt+huZ/LBoRDKv2FOY46TebyWl89IBgGMCgGRw/Q7YRx//FEERvbHYYPpfXfwWwf4y1pMhepsRezuz4S2VHCHa8KKxwTuFaT2EQxRN8n54AhsbxC9xvYN+mg0VKze4gvnwGzePS8n0ZYPNH2LYEyFl0AS30vuPz/l7fhpgo3TNRDmsDd1IU0aDcUHQqAxt+McD46gXCYPg8KueDMXZdKVIs0sDxf22ioNQGilN4W4GBXLRiOW3ojE2wCKU10y4i2MVmH2HdC4vCJBJzfDTCnk8oGlsuIYnCJsLWYeCzwZZuDQb2ZFvK8dGulq2t77OrDbzW76fnbYEixAa+vAkD8fgbg4Eq0rMonDIMrNTObRTWaE9yJwoHTWaIa6JwMFGYa2dfFQWshpIb2BY27rVFJKrBqrooLDAwrnURCZYb+BfN5IwNrDWTc9uW4GoDq7l/8f8r78q62la25g86D7GDHcxja/I8SCBPbwkQAXYChwwm/Prr2t17kODc85K1wv2+R1ayEJLl7uqqXVVaJje0ovCTrG93aplZMAy0FhEPA/lYUmMDFwIDX3QKa9KFCYwxncLMBrKFpiuw+Vb33ynDwDfKBnb+TIvIyfvu2cn/iijsfjMMHExuPhbnv/J1ujwMvjxkn8rjspsVj+3yfNz7cdz2TtIvxUULTsbHn88P2btouyxWnSMKWl9c70cvLSLOWkSuajAwWERy+ZrSsuZ62IYAwy77x22AysVc9QRRcAqnLloWElr2Q+fve8yyYRvc+Fmua/6aVsYi4tmo+ohsEAHqMNARDDiUmE3KaFv5C7DnJ83+UWAFjfBjhL7CLFbm/iZnLf6emNhQnxuoI+FT+VqKUzi2gTG0DV2rKDPF9S8AMzEbOU0oHroFGDSjWcgNieCU63a8/wQiYpLD2XuPnLuhdSYuZdnz28CTnG5N4MO5ilA3gKERttU1zUZ6dolgF4mCJAI+E1tC7A91HD8STMfs1qKrFhGeleFWk50s2yIKO9O5KeVSzj3j+nCK5ynBalgkyJJwgCjfj0mk/kGiIGY1kyl+/kXPhwNTnIrCNRhIbOCA/z4bGOPZQDhVoz7YOAwF3GM2cxp/JVEe9z+l+GyaFcSsWgei+NyVgOVwtu7882/OBl4KG9aAgZWJF/fb0D7MJkY5YFAvRYuJZ19/gf2agn3zlpCYyt6Oz2dG7LVbEHtNbHC9U9g1yuSMyGU7fSU+OsEx4HgaQKcyYGjs45TBxg/BRlLncnRI8f654/OZ0GxiNdzBWR1lzrTG1GYD2Qk7tBYRbRHx8dHUIkKfP82mpgSrn8gSBZF2SscQihdH2d0GMHSAuPmkGlIH9zZzLwNjTIAHB/bE1iKSKcyAKOwcjgG9VNhAAwMpJ5Le7xOGHUEUpgClyYNcT0Rhno1WdtSXySlb1leY0WwRGcn31YjCxuKlncJmCOOzrr+mU1hFyOZsILFTJjCmwzAwBMYYJ+2D/H+jJhgYOAow0HQK15yrmht4p/djZgPr8dEhyaAeH20thdIpzGykst+y3nCLkoq4F/J++N+f6THEBMYozDIWkawGA5sWEWUDax3Wuf5/hoGxHgNtx72xiNzyLONQW0Re5gZyp/ArovBO2NB6i4hpLdFc2zfdKdz5My0iJydIj/7fKJP77TCwdRldFZ8+rjfp+vZ61c3KxdeqWFzN37fy3fWPp/T7xf2PIr8dj1urq2FrlrWesm1RbvbLdDWL97QM/61soOkUZlG41iJyJeyEsIELiHJHGIZlfXDcBsYkupEF4h6zV5m7wLJPZWu07LtT2gYRMJN0hQ0w8dFGFFaS3cNAFWW8ReT49/SjDNvQEqI02Dg/C1U9AXZMz8B+fAUMg5Nzim0fZV7HbQMi3n3czlwYiRYYGO7XsJNb+VoO2dDvYSD9fWkEtq8CDP2WgY1LKD4ZsMvNyJn7GTBgRNc/btMLmmU8zCnu+CxzpkxOAw+MRYSXVZ29kfhQv+0BBiX5hnIbHwADLvH87wHzJk+AARnYyt5xWy5hyZm6GWBwzwfIiCjp2cArgT0yG8iisM4GGjbsDLOZJ8RuQeRP/edJIjTYGczGzZM+YF+bAoJgGQB740ikrBwdAwwbqPHR/wgDOTCC/30eoUytOienNjlVf+D6P0mU3+P6jzSkQOxY11tGjv8fIqoDG81sIMNAbhEpAxtoWkRsWZQExgwDrMMxA7mZ8wTO6OqZ2FeajcT7f8AxqESu4xDsdVLlzJ6yU1gtIvUyOacWkfB9MJ3CVGaH7x855cuULCrveCihM11iFrfgeOsd2M8hZvniw4QCZrpyDPHPl65PP1Ngjrx/HJ/erolgJAqOiI2scrr/LZ4/tYjgGLiZfscxaEBDEdRyc5X5uPXjCQ2wMF6KGiAwMMDgL6Vcz8wGcpmcsYjMwO7GNHurbGAcYCCJwiXDwCAKEwzyorBpEcH9T9Sis6/BhjjAwJGsP362jdlAntXk3MAg2vpj5IrXr0rK5OJGmdzrTuEaDGS2yOQG1pzCwTLgarOBGtBiLCKmTI5bmxgGLgW2mDjjS4E9VhRmNpgtIuXUWERi6xTO9X5uFAay6BxmQUUU5v2lJX+fEdl1NtC0iPTk+b+AgSO5nzuF1dIpHAKaTJnckzyvOx0CkPjoyswGviYKO2EDX5kNrLGB4dghTmFmA01gDP+7Xf/981rw9/+tsoF/pkXk5KTX67b/DQZKePRp9Cdh4NlvhoHXRXZbbJbftumybK9HWevXp69FdnbRKfPz7WKWbj7ct4r1WTItl52v5T676xWfik/T62VrfT3J9sEiEisMrHUK80hyjQ2UbZvYgRnYqLhaAtYNAPPQMRs5OHFzsGEjtwUMG1LZ1BF2DTxshIh3mdI2rCnvYhGxgQgKA4PoYtjA49+3gCiLDmPM5sHykpBT9hnO1BmVxz2Sk5Ny7baBjUwOBFsSYkPpehIYw7OBOqL8UUUxhYFiEVlEtM1DlK36M8DAc1z/BOzTHLNwlKtYYRZyg7K5PmCAy3OCITc1NtDZ2UAVnS4UBpsWEXbmTaIxYM0W9w9RPPbO0EcSJY/3T/HSEYmCDiL0BDAozlE+RnHHtfjoem6ge2EReRJRSuKj5wHWA1ZnxK6hY9jdM+wbY4Q/9mzNrI1jwRzXj6kDmmCILvveKfleYJkvkzMtIhoYIy0ifbCx8eGc738cP1M8M12P4pNT3H+bYBld/2+eZdslD8oGknNzL8cgzwa2A0xwtoVgptvsDZyyPcAcvM89wOAx2GBXtQFDMfsWkSWq6iNQBkMIGSxFx88Es5TplcDgr/r8t8oGmk5hnsXk+Ghmy2YRsWE4VqWAwX3A7pjY+IM/hm3w+VDLSkRs5IHZw41//0qBXX7b87OBpXz+9RYR64yE6BfT519hNniY0mwgxTk/Mxs+AQyNKojQLczmjjAb6WFrC8egoAbs2RLTnA0MP4tFxJlOY8CeMWAmcjDLABOSE2YDKx8YY9hAEpHNbOCD/H7PBnKriHEKD1UU1k5hhlFPsl7QemQtIrp+LBUW1QNjai0iegz6WWOfAiz1MPBKYaAcm19YREzLRl2EDUMdYhGp5NhtYCB33OpsuIGBmbKB5bQ2G9gUhf31Rw0YpcdYUya3VfXJwEBl13R22M4G8vM2uYWBvTvXv3cmz9uUyZlOYYaBr+QGMhtYaxH5pzK52HYKq1NYRGFmA5fCJntLonaa+/t/CLCyNhuoaphxLr/hMrnOn2kROel0T9r/Kgq/ETbwd1tE5suzfbH6dviYlrPZyTa7jCbfi/ntc3d3MS7e7dPLaPihWCbfZrvl18vjNvUzy66Ky9PeKi1vN3tyKkqLSBCFt/I1EYtIYB/srASzAwnYuOSwwul+gG0VuYCOnJhudoNZLJrFGzMblnkREyJe6mepmmygybFqzgaqKEzLDgJjRiTKujXYDbBxLqHcNjgjO9j2E5pdO0y4ZYLZSIho3ll5q6e1mSxzdRgYW1FF4qPp75tHsKBUK8z69RFfjVm8yHXBhs63YGP+pkANynU7/n0LiNgxwQDqYGb2rTYbyKdDjo9mUe67wkA+HacROmXdJ8BcwLBpTHHd38vgRO57URpO6Rzx0pnP2UPrw9SL8gYG7oXNMC0ia2GrJDfQxEdPAGtiYreIjR3j+q5Cq8NwehNm4yKyZBwW9Dwu8XNGouxZ5mqp/goDvzDMMxaRIPJoWRbBJLCxjmZDy2wWRFHnA3n8MaDA+wb2MV/cAJYgYOgA2JqnygZKp7ARhe1soMwWmcCc0CLyjkXpHuLT+7BIxWRZ2MxHeP6Il6aWkQoi7Bjvf0L/v0z3AoPNbKDpFG4HNolFNGZj+PN/CBal47GqDGzsHGx0Uj0TDEVADgJ9ogrfvx61fIC99fffS4iNXquIxfHRcSMwxojC4f338dEUGHWG9+mcjnVg1wGDI3Imu9kezxsw+NCnWdx95tnjmGBzOAZdKhveVRiobJaIwk02kNigGYZO4jzCsUosIi5YRFgUjt17Wb8CDEwFBprcQIYlDANVRPyms2aZwqgmGziS7+tO2SEzG/iUCPups4HGKXwWYCB//2fy95BlaaSdty/K5JgdYxjIQwtDk9Pnj7FfG2ygOIWtKOzfd3XO3+qQzIR/f5j9E6euM2rFrcBEK6ruZf0yMFBmA51VmxpqkIeBexG9DQw0FhE9Rt++ygYaiwitdzp7KTCwNsuogUEGRup+ZOKjTW5goetXpp+vzj5KbmB43+tsILfUlAIDNa7adBy/4TK5zp9pETnptk9P/5UNfCMw8PQ3w8D26uGhKFsfPrbW7cH6IVtf3P0qRvvRh11+Xvzspud/538VV5/j+W71+K49ysqTh8/F5tvparf+tcie1CnMpxNnOz7VIlK15GtrWkTgVIwg+lRrbGsD2gYoF+8EMGgGCwCJQDlEqG+AYROa5csLGulfZiyS3PHsTC3V3pyGeJkdNnIDpxHYpcMGbIhn4zaAAdiG8/kS29CBAj12YAORq6ds5MY7G2/kNO5Pj5obaDuFVVQZ8LIXZgM/4vdhNi/to0wvoQ7jD+SMJjbmBwdq3CPQJaHnRc5qipvm1oJUln2Tm2VmA9WiUosPpQ7Z4++7hMiY3WBE/z3YGMxGdvD8RwTDHZzSVDY2JPaK2NGNn+UyFpGtwAATGLNVNlDjo2/VIkOWC8AaYmPJohO5b2Cj0NoyosAeF+N+3RYWiS+AQbDspD7uW0fCZTaQncLfAxvIIovJDWT2KMX9x0cUdPz9iC+nlhpHuZAbfwy4xP07sE8QJSOFISRihs/fwzCOjw4wyP+81G3xNacwvc8kSt9jNnWYIL7cnUAUnd/48kCwcQQDl8h1BGwj9mzj2TPfIkKwYBtgYKyBMXz90rJxHBgEWIH3KaFjRQWn+pQsWq4FpzSOYXNcP6Zcwx6c+TE+/yP0Jdi2VBiolggTGFNnA12jRYRgwBxsZFxdEBsMiwrNYlJrD+VkJih7TKoBxUtHYKN75KyngJl2xmyNsIHDf2ADlR2RTuEgCs/o/cL9e8tIW9nA78oGCjsUYCCJwHuBAd4isgyiuLOisGkRqcdHO8kNdBoY46zzPxL1xLCBAgMrOxtYTjk3U1pEqkZuoJPcwCAKe4uIYQO3gS1vxkfHDYtIEwayRWSp7JTOqjWdwmN9/+udwj638bXAGNdgA53OunGZnLKdZv1TEbcZGGM6pU2LCDu1nQbiDM3suYl/FotIbTbQlMkpO1pnA+2suimTu03t+xLW09fYQNsiIjCwFtetLSJ+Py70eW3lGP6WYeCfaRE56fbe/7tF5I3AwN5vhoGdQ/d7cXUTfWqtkmzdzc6XpydF9Fj00vz7fZVl8U03LoqH/mK3zM7bV9mny1FVfE4H63S57mRtEYV9YIzCHgMDJywCqFPY5AZOMJuFnLjS3Q4jbEMEQzoQZedZ6nPFIgrISDGLFEcp/r/fBq9kG9ips+62xgba3KTXZgMnEUSnwxbbnA+sodnEDtgIwLAkWBjgZKSWBWxbyaGgDuLvwgY+qOijncIjdU4LG8idwixaxxHik4/3AlEY95dQbtwptuEF5ST+orI7Zh/HEHFdDvZk52GIaS0oZNswI9WlLMNetCgUBqBMLkKLR35FFhkKDDnD838iUXobROmIOl8vIUr7WUKydEw9DFkKG2A6hfcKA9YMUwIMnanocwZRnGYTKbAHbOyUWlNoFq8DNmiOoYAjWgLscmcQJSnnblQGGGIDHCZRgIGBffRO4ToMtNsAYEMGNtZVEOU7gMEp5eKRJcbNC8DwPWAQxZVjNi7yzmrPRrMoHHIKPfsnMNCZ+GgzYi4tKrTNjvE+e6d4B2zoFGx0VHWpteYJuZVUdkjxzjgGZfT+U87jITW5geWULSJeFFY21ojCJj6ahxQivE8eVl1myM1MKCcS938ADPa5fpRrmGIW1rO3xEZepvvw/oVysxG3YJhO4WZuoAmMIRiQAda6Q4n7ITY6meP9x/ev8s//KzvjO4DBA3z/XAUR/1uaqUWEP0+nTuFKLCIsCmc1GEjrQeRFZxwzAgz0s4HMBjIMFFjlYeA7ZQPrgTFDde5XNj66lM+/yQaOGzDQtAJF4ftkZgPdC4uIHkP9EMJBYUEhMFjYwFpuYNMisqwfk0xuoOSO1gJjmqKwiqj12UCnFhenuZHOx0erU1dEYWfZwLmyfU2nsLKvdTaQnbnaImJgoAnE4dnAYFEZqVPbiN5GbTKWFXre6lT2sPq7/n0K+xcKy0e15xlgoGEDjSis31cDA1XNEovI0JbdXQV2mZ3xkVxfROHABr/h+OjOH2oR+dD5cPb/lQ1szWc/i+vq4XK3/HrRibKbx9PTYjK567XyTV4VWbSYpcW69ZyX5eXzfp8dt4Lb4vOutS7LXW95pk7hlrx2WxVplkEUZjbQ5AaKRYRms3Ji44ZkETklUZQ6Uws4Ax8BU3zn73HZn0U0q3VO2/D+NRgogTEvRnK96JGxCENs4CBaYhv6iDhqH1iD3DKHAInNIgMMaXHnMM0iTWmW8QA2skoIBt+oKKxOUIG5tdnAK2FjPotoHMFyQPffGlBLyT2X191DBHWU60cWikNCbChE7OqCLA37mij8am7g0DqFdeS74lnBUUStFNf4/X0EktBsGs1m5eisJVE6JtjV8zB4AtiKWTKXnulsILMT4e/5otvORmCKXybr8dFjHANiup97z8aiLI4CU3KIohnYqCNCxvVhEcrweUQHik9On9Qi0prybFS9TM7pbGCzTI5E4wnBYAeLEDm1aTbOVZjNPMxJBP6Gvw+BPWVEuY2YzTwAhlU+MOlW738vs1ASHz1sxEc3W0RmYOMcsWEpru9oKKD6gNaQRWhtOV5/TJYM3K+3NOH9r/z9nysbuZTv36OI4goDX7KBBEOnLMruAINjtGpE1FoznM9g0XiklhWwtUmU+VleHzdOlhqOz9WhBGEDwzFEvn+12cBWgAExjgFRBYsYBSbNAYP994+e/4yeP7Wc0DGE1IDYXRAMLTJnOoUr2ynMI/vhedDzH4/k/m95PRjDgnOE+TuZDSQ2uUMwjywi9D6fyKxXsIi0puwU9qIw/Vy3iIRtl7b1bwoLB7JN+793zGyU5gbWAqfMMY5nA2M7G1ipKNwNMNBZGGhmA9WiJS0lTVG4Fq/8X9hAXV/rbKBTNjD8fCWwx8MyEx8+EjbOdBpLYIyKwuy0v5GfjfNV2MAgGpvAmEiOJQIDw1CIsYhImVxlAn5MfLTJpTUBNGoR2ch614iPDt8HEbW1XDCw4wMtd5TcQGYD+Zgcjjn3+v3KmA10FgYqDB7Iei9sIMPArRzD37JF5A+1iJy2292T/xGLyO+Ggdm+eC5W3ZOrcrUYbkZZ0U6Pp+3qr7/Son3vttmmeBgej8tf89by81P7KXscFbfFp+XzeleW8y9RLT465HJ9VFHDWERkxNq0PmBbmEOUjXKwcT+GM8BAGhFHXG41pzKvH9gG55Qrhlw5H/BxTqJwvUwuLJu3vC3UZgNpG5wFUZjZQNqG1/h9HymwBk7R5AEwFKJsDhg2obKxfEazcBm2IRIxsQ12vFPZiMIjOd3L/bEorCLLkEUQ2hanEUQ3uv/LAQI7EmpJ+AtsDOKJaRYrrhZkCaGytzmuf0FO0YeGKKzV6DvdhuudwkN1itGymEUQfavPYKP6xMaMeTaSZvFSev7U+bqBKD3CLF1MOXt5NpLZNCmTY1FLT+9rhimBDZwyG+TLBCNyHoMN2mE2sp8M2aJAoijBUEci8CUsQpQz6SqIlFUW1WYDAxvi46OFHbKdwlGN7aB/nwAGx/kKvz+jwKIxsVEILEFc+YLYWHKqdyBKjjwbdk4w9KwWGBNEOiMKa27ii/ho2WbBxvnApCnY9VBudlqGY0BMZYsUULTBMSTD++9hW4dm6bRMLoysS4tILT56J9uKWETo859EC87t3PjAogowsMOd3QMaSsjnNIsKi1BgI+kY1n05Gxju1weU7GU2606PRQO+fxKFpz43c0lsNI51YCN9XPYGzz8mSwq9fxXYyCjKOO48sOESGBNy0j7K523YQNqWfetDX2HoMvHx8CGQys8GdhgG+lzA4BQWNkXZwEosIrHNDTSBMXWLiBOLiGEDeVaTYE9TxOwKrLlVdvNK2DdfZlbJMVTioxl2aIuItLowG6jH0CYbKBaqZmDMP3QKfxFY6mFKpdd/hQ0M659//xUGVqkck2WIJ8DAmbKbZnawJftJPTfQWhBflMntAxvIz7NIXs8NdJobGO7HlOdJrqPz7LsJKNLyvTuFqTM9lpvAmAYMNBaRplP4FVHYdArXnvc+HCu4TI6HoliUV4uQF/3fpij8h1pETk8/tP8VBv4fZQOnn6J2sV3Or9P1xV1nlq3Gx3XrarR6l148raqbbLVdjorP96dFWb7/3O5mZx9u7orN3x/Wu+XlfJXVRGGFgWxZ4NnAUF4jsxvhtcXpdgxR9gjDwC4MIcqSJYC2wRzbQJ/iZSuwYZ0Eyz7Ykzj3I+UPwgbc8ekppNrvdZmSAIJw+kyVDdxjNusj2J1PBINoRB4WlQqi7BAwbEQwjJyhDjCoT9sgtY7sfG6b6RR+1Sm85WUzjHgbUZgsIl/4/ocDBLBQa4RDS4NbnEGU7WCbAvs2Bfs4JktHdUGi8FMDBuppVpzCNVHYwEAWhTPAULepMJvVp+vn3KpAuYApxRtTTuEUz59mCRMHUXCXLcUi4mHQlcCALyp6mdxAPS17GNgGG5Rjm0dgzj3Y2DFEQe8U7Xg2kmAAnOK9eJT5uGvnLTvZTNgwPxvY1tlAYVuSvrKBtMxKpzDBwIhE+TCbCcuHv36XPn90KhPszIdgAzEbNyVRkpzF9x6GVgrDvsu250VhhoGxHRlfKBu6x/1P8T5hNjHvExtMZW6wpAyR07jwMIxyInEMyWiWz523grM4wCz//IsaDLSzoSJyMQzkzyOKzgHDvUWmCxi4w/W79PzR0kEBSfT9cxhKiAMbSaLsmcZH66yWWESCU13ZFQMDhO1JI4qjhkVqh6GENKFOZQ+DM7DBz1R2R53LYKs9DCzLEHBj45RHyr7XLSK1+GhjEQEsxNBB5LIyiMKGDax8fPQ5i8SVdQrvhA30MLAlovC6oYaY3ECOr2YY9STsmLSIuAYbWJvtNTBQj13NwBjTKay5etLqMnwRGPOe1QnXCIyptYiksn7slc2cNWYD6/HRgZ2T2cCXndImMIbZwPC+SK6ggVFVAwZWRvT2IvCVPL8dr69D0yryojPZBMYojDWiMM8G1kRwheljdWIbi8hM2UCdxZNZRQtjJTDGaXx0YDs9u86idOxnfxtsoIrCr5TJlVPODVwoDGQ2kJ3CbxMG/qEWkV6ndfqvs4FvhA388Jth4I+LrFsUPy6vW6v3o84yWzy10mL17atLy92te8h+3R6X6U/9bbFbd4r3UXa12e+K8nN33VqV1WoU2EA+jWY6G6jOJrGI6LLIMPAJMAQWhfzjDrOBlAtILQEICKlQVjUiNobidTcQRYc+4AXsxWX6XXLDBAaGHCvpzHwZH123iMwitHI4WCTSAcEAalGgXDy0NhAM860NHcDACbah6HBOFoFIZsPudfbHwMCubBN+Gb2RZfCal+F+9IDfh/ufDggGtSguF7DDZQH2JBSvW8KZOfZsHG3bng2SsqRXZwOZTWDYYURhOn3PIgTSDCs4kfskSq4AAzGb1fKtLRBhyaKS4vkn5GwmUTC0nhiLyJXATr8N/nN8tOYGAobEDrN5aZ8sQhds0XBgwyhe2YvSDjCsD4uAc1OaJVzK9fe6DbZFVBFRmE/XM93mWgEmTqMKvw+zqa0+sdE52KhTEuXRqUzXyzGbVqHD1w8FkIi982yoKZN7kGW7nhsYW6ewCcxBfDOx4Ycl3u/+CDCQOq3PIIoChg/oGJT78jjAXn3/Axt5IbBX4qO9JSFYJpZyDPEweKSf/x73XxIbCwsWYOgQbHhMbPw9YDi1nDhyBtP3r+/ZyAv6/LMaGxjYkpXAYIGBzdnEWNmgIdjg6IDApgqzoeOEWmJ6dP9L3D8FNE04oMnfP8W9t/xQiImPbosaYWYDNwoD2aJhYQC18uR9cgpjGw0wkGYDCQZ6UVhm0ZJ7ZgM1PpqdwkYUVhhG30exiARR+gUb2JL1ycQdc2AMH+O6AVbVyuRuVBRmp3BNhPRO4Zaw8692Cl/T86K/t94p7F7MBu5rMMnZDnd2CtdE3EuFsWc1WqDys4Hv5Fg81HoB0yJiOoW5c5ifn4Hd+nPZYANf7xTmY4BhI51pIRELDNcT7OR+TTKBiY9WUXimbCCXt5kWERPn3JwNrOxsoKpbV/L52txAnYWt5O+R+GinbOBQaRALS/379l9hoP3hP+hF00M=</prop>
			<obj name="TemperatureLog" class="TemperatureLog" version="2">
				<prop name="Times">TEFSWgAAk0kAAICTRJYAAAAwAgAA1AMAAG4FAAAIBwAAoggAAEYKAADgCwAAeg0AAB4PAAC4EAAAUhIAAOwTAACQFQAAKhcAAMQYAABeGgAAAhwAAJwdAAA2HwAA0CAAAHQiAAAOJAAAqCUAAEwnAADmKAAAgCoAABosAAC+LQAAWC8AAPIwAACMMgAAMDQAAMo1AABkNwAA/jgAAKI6AAA8PAAA1j0AAHA/AAAKQQAArkIAAEhEAADiRQAAfEcAACBJAAC6SgAAVEwAAO5NAACSTwAALFEAAMZSAABgVAAA+lUAAJ5XAAA4WQAA0loAAHZcAAAQXgAAql8AAERhAADoYgAAgmQAABxmAAC2ZwAAWmkAAPRqAACObAAAKG4AAMxvAABmcQAAAHMAAJp0AAA+dgAA2HcAAHJ5AAAWewAAsHwAAEp+AADkfwAAiIEAACKDAAC8hAAAVoYAAPqHAACUiQAALosAAMiMAABsjgAABpAAAKCRAAA6kwAA3pQAAHiWAAASmAAArJkAAEabAADqnAAAhJ4AAB6gAAC4oQAAXKMAAPakAACQpgAAKqgAAM6pAABoqwAAAq0AAJyuAABAsAAA2rEAAHSzAAAOtQAAsrYAAEy4AADmuQAAgLsAACS9AAC+vgAAWMAAAPzBAACWwwAAMMUAAMrGAABuyAAACMoAAKLLAAA8zQAA4M4AAHrQAAAU0gAArtMAAFLVAADs1gAAhtgAACDaAADE2wAAXt0AAPjeAACS4AAANuIAANDjAABq5QAABOcAAKjoAABC6gAA3OsAAHbtAAAQ7wAAtPAAAE7yAADo8wAAgvUAACb3AADA+AAAWvoAAPT7AACY/QAAMv8AAMwAAQBmAgEACgQBAKQFAQA+BwEA4ggBAHwKAQAWDAEAsA0BAFQPAQDuEAEAiBIBACIUAQDGFQEAYBcBAPoYAQCUGgEAOBwBANIdAQBsHwEABiEBAKoiAQBEJAEA3iUBAIInAQAcKQEAtioBAFAsAQDqLQEAji8BACgxAQDCMgEAXDQBAAA2AQCaNwEANDkBAM46AQByPAEADD4BAKY/AQBAQQEA2kIBAH5EAQAYRgEAskcBAExJAQDwSgEAikwBACROAQC+TwEAYlEBAPxSAQCWVAEAMFYBANRXAQBuWQEACFsBAKxcAQBGXgEA4F8BAHphAQAeYwEAuGQBAFJmAQDsZwEAkGkBACprAQDEbAEAXm4BAAJwAQCccQEANnMBANp0AQB0dgEADngBAKh5AQBMewEA5nwBAIB+AQAagAEAtIEBAFiDAQDyhAEAjIYBACaIAQDKiQEAZIsBAP6MAQCYjgEAPJABANaRAQBwkwEACpUBAKSWAQBImAEA4pkBAHybAQAWnQEAup4BAFSgAQDuoQEAkqMBACylAQDGpgEAYKgBAASqAQCeqwEAOK0BANKuAQB2sAEAELIBAKqzAQBEtQEA6LYBAIK4AQAcugEAwLsBAFq9AQD0vgEAjsABADLCAQDMwwEAZsUBAADHAQCkyAEAPsoBANjLAQByzQEAFs8BALDQAQBK0gEA5NMBAH7VAQAi1wEAvNgBAFbaAQDw2wEAlN0BAC7fAQDI4AEAYuIBAPzjAQCg5QEAOucBANToAQB46gEAEuwBAKztAQBG7wEA6vABAITyAQAe9AEAuPUBAFz3AQD2+AEAkPoBACr8AQDO/QEAaP8BAAIBAgCcAgIAQAQCANoFAgB0BwIAGAkCALIKAgBMDAIA5g0CAIoPAgAkEQIAvhICAFgUAgD8FQIAlhcCADAZAgDKGgIAbhwCAAgeAgCiHwIAPCECAOAiAgB6JAIAFCYCAK4nAgBIKQIA7CoCAIYsAgAgLgIAui8CAF4xAgD4MgIAkjQCACw2AgDQNwIAajkCAAQ7AgCePAIAQj4CANw/AgB2QQIAEEMCALREAgBORgIA6EcCAIJJAgAmSwIAwEwCAFpOAgD0TwIAmFECADJTAgDMVAIAcFYCAApYAgCkWQIAPlsCAOJcAgB8XgIAFmACALBhAgBUYwIA7mQCAIhmAgAiaAIAxmkCAGBrAgD6bAIAlG4CADhwAgDScQIAbHMCAAZ1AgCqdgIARHgCAN55AgB4ewIAHH0CALZ+AgBQgAIA6oECAISDAgAohQIAwoYCAFyIAgD2iQIAmosCADSNAgDOjgIAaJACAAySAgCmkwIAQJUCANqWAgB+mAIAGJoCALKbAgBMnQIA8J4CAIqgAgAkogIAyKMCAGKlAgD8pgIAlqgCADqqAgDUqwIAbq0CAAivAgCssAIARrICAOCzAgB6tQIAHrcCALi4AgBSugIA7LsCAJC9AgAqvwIAxMACAGjCAgACxAIAnMUCADbHAgDQyAIAdMoCAA7MAgCozQIAQs8CAObQAgCA0gIAGtQCALTVAgBO1wIA8tgCAIzaAgAm3AIAwN0CAGTfAgD+4AIAmOICADLkAgDW5QIAcOcCAArpAgCk6gIASOwCAOLtAgB87wIAIPECALryAgBU9AIA7vUCAJL3AgAs+QIAxvoCAGD8AgAE/gIAnv8CADgBAwDSAgMAdgQDABAGAwCqBwMARAkDAOgKAwCCDAMAHA4DAMAPAwBaEQMA9BIDAI4UAwAyFgMAzBcDAGYZAwAAGwMAmhwDAD4eAwDYHwMAciEDAAwjAwCwJAMASiYDAOQnAwB+KQMAIisDALwsAwBWLgMA8C8DAIoxAwAuMwMAyDQDAGI2AwD8NwMAoDkDADo7AwDUPAMAbj4DABJAAwCsQQMARkMDAOpEAwCERgMAHkgDALhJAwBcSwMA9kwDAJBOAwAqUAMAzlEDAGhTAwACVQMAnFYDAEBYAwDaWQMAdFsDABhdAwCyXgMATGADAOZhAwCKYwMAJGUDAL5mAwBYaAMA/GkDAJZrAwAwbQMAym4DAG5wAwAIcgMAonMDADx1AwDWdgMAengDABR6AwCuewMASH0DAOx+AwCGgAMAIIIDALqDAwBehQMA+IYDAJKIAwAsigMA0IsDAGqNAwAEjwMAnpADAEKSAwDckwMAdpUDABCXAwC0mAMATpoDAOibAwCCnQMAJp8DAMCgAwBaogMA9KMDAJilAwAypwMAzKgDAGaqAwAKrAMApK0DAD6vAwDisAMAfLIDABa0AwCwtQMAVLcDAO64AwCIugMAIrwDAMa9AwBgvwMA+sADAJTCAwA4xAMA0sUDAGzHAwAGyQMAqsoDAETMAwDezQMAeM8DABzRAwC20gMAUNQDAOrVAwCE1wMAKNkDAMLaAwBc3AMA9t0DAJrfAwA04QMAzuIDAGjkAwAM5gMApucDAEDpAwDa6gMAfuwDABjuAwCy7wMATPEDAPDyAwCK9AMAJPYDAL73AwBi+QMA/PoDAJb8AwAw/gMA1P8DAG4BBAAIAwQArAQEAEYGBADgBwQAegkEAB4LBAC4DAQAUg4EAOwPBACQEQQAKhMEAMQUBABeFgQAAhgEAJwZBAA2GwQA0BwEAHQeBAAOIAQAqCEEAEIjBADmJAQAgCYEABooBAC0KQQAWCsEAPIsBACMLgQAJjAEAMoxBABkMwQA/jQEAJg2BAAyOAQA1jkEAHA7BAAKPQQApD4EAEhABADiQQQAfEMEABZFBAC6RgQAVEgEAO5JBACISwQALE0EAMZOBABgUAQABFIEAJ5TBAA4VQQA0lYEAHZYBAAQWgQAqlsEAERdBADoXgQAgmAEABxiBAC2YwQAWmUEAPRmBACOaAQAKGoEAMxrBABmbQQAAG8EAKRwBAA+cgQA2HMEAHJ1BAAWdwQAsHgEAEp6BADkewQAfn0EACJ/BAC8gAQAVoIEAPCDBACUhQQALocEAMiIBABiigQABowEAKCNBAA6jwQA1JAEAHiSBAASlAQArJUEAEaXBADgmAQAhJoEAB6cBAC4nQQAUp8EAPagBACQogQAKqQEAMSlBABopwQAAqkEAJyqBABArAQA2q0EAHSvBAAOsQQAsrIEAEy0BADmtQQAgLcEACS5BAC+ugQAWLwEAPK9BACWvwQAMMEEAMrCBABuxAQACMYEAKLHBAA8yQQA4MoEAHrMBAAUzgQArs8EAFLRBADs0gQAhtQEACDWBAC61wQAXtkEAPjaBACS3AQALN4EANDfBABq4QQABOMEAJ7kBABC5gQA3OcEAHbpBAAQ6wQAtOwEAE7uBADo7wQAgvEEABzzBADA9AQAWvYEAPT3BACY+QQAMvsEAMz8BABm/gQACgAFAKQBBQA+AwUA2AQFAHwGBQAWCAUAsAkFAEoLBQDuDAUAiA4FACIQBQDGEQUAYBMFAPoUBQCUFgUAOBgFANIZBQBsGwUABh0FAKoeBQBEIAUA3iEFAHgjBQAcJQUAtiYFAFAoBQDqKQUAjisFACgtBQDCLgUAXDAFAAAyBQCaMwUANDUFAM42BQBoOAUADDoFAKY7BQBAPQUA2j4FAH5ABQAYQgUAskMFAExFBQDwRgUAikgFACRKBQC+SwUAYk0FAPxOBQCWUAUAMFIFANRTBQBuVQUACFcFAKJYBQBGWgUA4FsFAHpdBQAUXwUAuGAFAFJiBQDsYwUAkGUFACpnBQDEaAUAXmoFAAJsBQCcbQUANm8FANBwBQB0cgUADnQFAKh1BQBCdwUA5ngFAIB6BQAafAUAtH0FAFh/BQDygAUAjIIFACaEBQDKhQUAZIcFAP6IBQCYigUAPIwFANaNBQBwjwUACpEFAKSSBQBIlAUA4pUFAHyXBQAWmQUAupoFAFScBQDunQUAiJ8FACyhBQDGogUAYKQFAPqlBQCepwUAOKkFANKqBQBsrAUAEK4FAKqvBQBEsQUA6LIFAIK0BQActgUAtrcFAFq5BQD0ugUAjrwFACi+BQDMvwUAZsEFAADDBQCaxAUAPsYFANjHBQByyQUADMsFALDMBQBKzgUA5M8FAH7RBQAi0wUAvNQFAFbWBQDw1wUAlNkFAC7bBQDI3AUAYt4FAAbgBQCg4QUAOuMFANTkBQBu5gUAEugFAKzpBQBG6wUA4OwFAITuBQAe8AUAuPEFAFLzBQD29AUAkPYFACr4BQDO+QUAaPsFAAL9BQCc/gUAQAAGANoBBgB0AwYADgUGALIGBgBMCAYA5gkGAIALBgAkDQYAvg4GAFgQBgD8EQYAlhMGADAVBgDKFgYAbhgGAAgaBgCiGwYAPB0GANYeBgB6IAYAFCIGAK4jBgBIJQYA7CYGAIYoBgAgKgYAuisGAF4tBgD4LgYAkjAGACwyBgDGMwYAajUGAAQ3BgCeOAYAODoGANw7BgB2PQYAED8GALRABgBOQgYA6EMGAIJFBgAmRwYAwEgGAFpKBgD0SwYAmE0GADJPBgDMUAYAZlIGAApUBgCkVQYAPlcGANhYBgB8WgYAFlwGALBdBgBUXwYA7mAGAIhiBgAiZAYAxmUGAGBnBgD6aAYAlGoGADhsBgDSbQYAbG8GAAZxBgCgcgYARHQGAN51BgB4dwYAEnkGALZ6BgBQfAYA6n0GAIR/BgAogQYAwoIGAFyEBgD2hQYAmocGADSJBgDOigYAaIwGAAKOBgCmjwYAQJEGANqSBgB+lAYAGJYGALKXBgBMmQYA8JoGAIqcBgAkngYAvp8GAGKhBgD8ogYAlqQGADCmBgDUpwYAbqkGAAirBgCirAYARq4GAOCvBgB6sQYAHrMGALi0BgBStgYA7LcGAJC5BgAquwYAxLwGAF6+BgACwAYAnMEGADbDBgDQxAYAdMYGAA7IBgCoyQYAQssGAObMBgCAzgYAGtAGALTRBgBY0wYA8tQGAIzWBgAm2AYAwNkGAGTbBgD+3AYAmN4GADLgBgDW4QYAcOMGAArlBgCk5gYASOgGAOLpBgB86wYAFu0GALruBgBU8AYA7vEGAIjzBgAs9QYAxvYGAGD4BgD6+QYAnvsGADj9BgDS/gYAdgAHABACBwCqAwcARAUHAOgGBwCCCAcAHAoHALYLBwBaDQcA9A4HAI4QBwAoEgcAzBMHAGYVBwAAFwcAmhgHAD4aBwDYGwcAch0HAAwfBwCwIAcASiIHAOQjBwB+JQcAIicHALwoBwBWKgcA8CsHAIotBwAuLwcAyDAHAGIyBwD8MwcAoDUHADo3BwDUOAcAbjoHABI8BwCsPQcARj8HAOBABwCEQgcAHkQHALhFBwBSRwcA9kgHAJBKBwAqTAcAzk0HAGhPBwACUQcAnFIHAEBUBwDaVQcAdFcHAA5ZBwCyWgcATFwHAOZdBwCAXwcAJGEHAL5iBwBYZAcA8mUHAJZnBwAwaQcAymoHAG5sBwAIbgcAom8HADxxBwDWcgcAenQHABR2BwCudwcASHkHAOx6BwCGfAcAIH4HALp/BwBegQcA+IIHAJKEBwAshgcAxocHAGqJBwAEiwcAnowHADiOBwDcjwcAdpEHABCTBwCqlAcATpYHAOiXBwCCmQcAJpsHAMCcBwBangcA9J8HAJihBwAyowcAzKQHAGamBwAKqAcApKkHAD6rBwDYrAcAfK4HABawBwCwsQcAVLMHAO60BwCItgcAIrgHAMa5BwBguwcA+rwHAJS+BwAuwAcA0sEHAGzDBwAGxQcAoMYHAETIBwDeyQcAeMsHABLNBwC2zgcAUNAHAOrRBwCE0wcAHtUHAMLWBwBc2AcA9tkHAJDbBwA03QcAzt4HAGjgBwAM4gcApuMHAEDlBwDa5gcAfugHABjqBwCy6wcATO0HAPDuBwCK8AcAJPIHAL7zBwBi9QcA/PYHAJb4BwA6+gcA1PsHAG79BwAI/wcArAAIAEYCCADgAwgAegUIAB4HCAC4CAgAUgoIAOwLCACQDQgAKg8IAMQQCABeEggAAhQIAJwVCAA2FwgA0BgIAGoaCAAOHAgAqB0IAEIfCADcIAgAgCIIABokCAC0JQgATicIAPIoCACMKggAJiwIAMAtCABkLwgA/jAIAJgyCAAyNAgA1jUIAHA3CAAKOQgApDoIAEg8CADiPQgAfD8IABZBCAC6QggAVEQIAO5FCACIRwgALEkIAMZKCABgTAgABE4IAJ5PCAA4UQgA0lIIAHZUCAAQVggAqlcIAERZCADoWggAglwIABxeCAC2XwgAWmEIAPRiCACOZAgAKGYIAMxnCABmaQgAAGsIAJpsCAA+bggA2G8IAHJxCAAMcwgAsHQIAEp2CADkdwgAfnkIABh7CAC8fAgAVn4IAPB/CACKgQgALoMIAMiECABihggA/IcIAKCJCAA6iwgA1IwIAG6OCAASkAgArJEIAEaTCADglAgAhJYIAB6YCAC4mQgAUpsIAPacCACQnggAKqAIAM6hCABoowgAAqUIAJymCABAqAgA2qkIAHSrCAAOrQgAsq4IAEywCADmsQgAgLMIACS1CAC+tggAWLgIAPK5CACWuwgAML0IAMq+CABkwAgACMIIAKLDCAA8xQgA1sYIAHrICAAUyggArssIAEjNCADszggAhtAIACDSCAC60wgAVNUIAPjWCACS2AgALNoIAMbbCABq3QgABN8IAJ7gCAA44ggA3OMIAHblCAAQ5wgAqugIAE7qCADo6wgAgu0IABzvCADA8AgAWvIIAPTzCACY9QgAMvcIAMz4CABm+ggACvwIAKT9CAA+/wgA2AAJAHwCCQAWBAkAsAUJAEoHCQDuCAkAiAoJACIMCQDGDQkAYA8JAPoQCQCUEgkAOBQJANIVCQBsFwkABhkJAKAaCQBEHAkA3h0JAHgfCQASIQkAtiIJAFAkCQDqJQkAhCcJAB4pCQDCKgkAXCwJAPYtCQCQLwkANDEJAM4yCQBoNAkAAjYJAKY3CQBAOQkA2joJAH48CQAYPgkAsj8JAExBCQDwQgkAikQJACRGCQC+RwkAYkkJAPxKCQCWTAkAME4JANRPCQBuUQkACFMJAKxUCQBGVgkA4FcJAHpZCQAeWwkAuFwJAFJeCQDsXwkAhmEJACpjCQDEZAkAXmYJAPhnCQCcaQkANmsJANBsCQBqbgkADnAJAKhxCQBCcwkA3HQJAHZ2CQAaeAkAtHkJAE57CQDyfAkAjH4JACaACQDAgQkAZIMJAP6ECQCYhgkAMogJANaJCQBwiwkACo0JAKSOCQBIkAkA4pEJAHyTCQAWlQkAupYJAFSYCQDumQkAiJsJACydCQDGngkAYKAJAASiCQCeowkAOKUJANKmCQB2qAkAEKoJAKqrCQBErQkA6K4JAIKwCQAcsgkAtrMJAFq1CQD0tgkAjrgJACi6CQDCuwkAZr0JAAC/CQCawAkANMIJANjDCQByxQkADMcJAKbICQBKygkA5MsJAH7NCQAYzwkAvNAJAFbSCQDw0wkAitUJAC7XCQDI2AkAYtoJAPzbCQCg3QkAOt8JANTgCQBu4gkAEuQJAKzlCQBG5wkA4OgJAITqCQAe7AkAuO0JAFzvCQD28AkAkPIJACr0CQDO9QkAaPcJAAL5CQCc+gkAQPwJANr9CQB0/wkADgEKALICCgBMBAoA5gUKAIAHCgAkCQoAvgoKAFgMCgDyDQoAjA8KADARCgDKEgoAZBQKAP4VCgCiFwoAPBkKANYaCgBwHAoAFB4KAK4fCgBIIQoA4iIKAIYkCgAgJgoAuicKAFQpCgD4KgoAkiwKACwuCgDGLwoAajEKAAQzCgCeNAoAQjYKAOY3CgCAOQoAGjsKAL48CgBYPgoA8j8KAJZBCgAwQwoAykQKAGRGCgAISAoAokkKAEZLCgDqTAoAhE4KAB5QCgC4UQoAUlMKAPZUCgCQVgoAKlgKAMRZCgBoWwoAAl0KAJxeCgA2YAoA2mEKAHRjCgAOZQoAsmYKAExoCgDmaQoAgGsKACRtCgC+bgoAWHAKAPJxCgCWcwoAMHUKAMp2CgBkeAoACHoKAKJ7CgA8fQoA1n4KAHqACgAUggoAroMKAFKFCgDshgoAhogKACCKCgC6iwoAXo0KAPiOCgCSkAoALJIKANCTCgBqlQoABJcKAJ6YCgBCmgoA3JsKAHadCgAQnwoAtKAKAE6iCgDoowoAgqUKACanCgDAqAoAWqoKAPSrCgCOrQoAMq8KAMywCgBmsgoAALQKAKS1CgA+twoA2LgKAHK6CgAWvAoAsL0KAEq/CgDuwAoAiMIKACLECgC8xQoAYMcKAPrICgCUygoALswKANLNCgBszwoABtEKAKDSCgBE1AoA3tUKAHjXCgAS2QoAttoKAFDcCgDq3QoAjt8KACjhCgDC4goAXOQKAADmCgCa5woANOkKAM7qCgBy7AoADO4KAKbvCgBA8QoA5PIKAH70CgAY9goAsvcKAFb5CgDw+goAivwKACT+CgC+/woAYgELAPwCCwCWBAsAMAYLANQHCwBuCQsACAsLAKIMCwBGDgsA4A8LAHoRCwAUEwsArhQLAFIWCwDsFwsAhhkLACobCwDEHAsAXh4LAPgfCwCcIQsANiMLANAkCwBqJgsADigLAKgpCwBCKwsA3CwLAIAuCwAaMAsAtDELAFgzCwDyNAsAjDYLACY4CwDKOQsAZDsLAP48CwCYPgsAPEALANZBCwBwQwsACkULAK5GCwBISAsA4kkLAHxLCwAgTQsAuk4LAFRQCwDuUQsAiFMLACxVCwDGVgsAYFgLAARaCwCeWwsAOF0LANJeCwB2YAsAEGILAKpjCwBEZQsA6GYLAIJoCwAcagsAtmsLAFptCwD0bgsAjnALAChyCwDMcwsAZnULAAB3CwCaeAsAPnoLANh7CwByfQsADH8LALCACwBKggsA5IMLAH6FCwAYhwsAvIgLAFaKCwDwiwsAio0LAC6PCwDIkAsAYpILAPyTCwCglQsAOpcLANSYCwBumgsAEpwLAKydCwBGnwsA4KALAISiCwAepAsAuKULAFKnCwD2qAsAkKoLACqsCwDErQsAaK8LAAKxCwCcsgsAQLQLANq1CwB0twsADrkLALK6CwBMvAsA5r0LAIC/CwAkwQsAvsILAFjECwDyxQsAlscLADDJCwDKygsAZMwLAAjOCwCizwsAPNELANbSCwB61AsAFNYLAK7XCwBI2QsA7NoLAIbcCwAg3gsAut8LAF7hCwD44gsAkuQLACzmCwDQ5wsAaukLAATrCwCe7AsAQu4LANzvCwB28QsAEPMLAKr0CwBO9gsA6PcLAIL5CwAc+wsAwPwLAFr+CwD0/wsAjgEMADIDDADMBAwAZgYMAAoIDACkCQwAPgsMANgMDAB8DgwAFhAMALARDABKEwwA7hQMAIgWDAAiGAwAvBkMAGAbDAD6HAwAlB4MADggDADSIQwAbCMMAAYlDACqJgwARCgMAN4pDAB4KwwAEi0MALYuDABQMAwA6jEMAIQzDAAoNQwAwjYMAFw4DAD2OQwAmjsMADQ9DADOPgwAaEAMAAJCDACmQwwAQEUMANpGDAB0SAwAGEoMALJLDABMTQwA8E4MAIpQDAAkUgwAyFMMAGJVDAD8VgwAllgMADpaDADUWwwAbl0MAAhfDACsYAwARmIMAOBjDAB6ZQwAHmcMALhoDABSagwA7GsMAIZtDAAqbwwAxHAMAF5yDAD4cwwAnHUMADZ3DADQeAwAanoMAA58DACofQwAQn8MANyADAB2ggwAGoQMALSFDABOhwwA8ogMAIyKDAAmjAwAwI0MAGSPDAD+kAwAmJIMADKUDADWlQwAcJcMAAqZDACkmgwASJwMAOKdDAB8nwwAFqEMALqiDABUpAwA7qUMAIinDAAsqQwAxqoMAGCsDAD6rQwAnq8MADixDADSsgwAdrQMABC2DACqtwwARLkMAOi6DACCvAwAHL4MALa/DABawQwA9MIMAI7EDAAoxgwAzMcMAGbJDAAAywwAmswMADTODADYzwwActEMAAzTDACm1AwAStYMAOTXDAB+2QwAGNsMALzcDABW3gwA8N8MAIrhDAAu4wwAyOQMAGLmDAD85wwAoOkMADrrDADU7AwAbu4MABLwDACs8QwARvMMAOD0DACE9gwAHvgMALj5DABS+wwA9vwMAJD+DAAqAA0AzgENAGgDDQACBQ0AnAYNAEAIDQDaCQ0AdAsNAA4NDQCyDg0ATBANAOYRDQCAEw0AJBUNAL4WDQBYGA0A8hkNAJYbDQAwHQ0Ayh4NAGQgDQAIIg0AoiMNADwlDQDWJg0AcCgNABQqDQCuKw0ASC0NAOIuDQCGMA0AIDINALozDQBUNQ0A+DYNAJI4DQAsOg0AxjsNAGo9DQAEPw0AnkANADhCDQDcQw0AdkUNABBHDQC0SA0ATkoNAOhLDQCCTQ0AJk8NAMBQDQBaUg0A9FMNAJhVDQAyVw0AzFgNAGZaDQAKXA0ApF0NAD5fDQDYYA0AcmINABZkDQCwZQ0ASmcNAORoDQCIag0AImwNALxtDQBWbw0A+nANAJRyDQAudA0AyHUNAGx3DQAGeQ0AoHoNADp8DQDefQ0AeH8NABKBDQC2gg0AUIQNAOqFDQCEhw0AKIkNAMKKDQBcjA0A9o0NAJqPDQA0kQ0AzpINAGiUDQAMlg0AppcNAECZDQDamg0AfpwNABieDQCynw0AVqENAPCiDQCKpA0AJKYNAMinDQBiqQ0A/KoNAJasDQAwrg0A1K8NAG6xDQAIsw0AorQNAEa2DQDgtw0AerkNABS7DQC4vA0AUr4NAOy/DQCGwQ0AKsMNAMTEDQBexg0A+McNAJLJDQA2yw0A0MwNAGrODQAE0A0AqNENAELTDQDc1A0AgNYNABrYDQC02Q0ATtsNAPLcDQCM3g0AJuANAMDhDQBk4w0A/uQNAJjmDQAy6A0A1ukNAHDrDQAK7Q0ApO4NAEjwDQDi8Q0AfPMNACD1DQC69g0AVPgNAO75DQCS+w0ALP0NAMb+DQBgAA4ABAIOAJ4DDgA4BQ4A0gYOAHYIDgAQCg4AqgsOAEQNDgDeDg4AghAOABwSDgC2Ew4AUBUOAPQWDgCOGA4AKBoOAMIbDgBcHQ4AAB8OAJogDgA0Ig4A2CMOAHIlDgAMJw4ApigOAEoqDgDkKw4Afi0OABgvDgC8MA4AVjIOAPAzDgCKNQ4ALjcOAMg4DgBiOg4A/DsOAKA9DgA6Pw4A1EAOAG5CDgASRA4ArEUOAEZHDgDgSA4AhEoOAB5MDgC4TQ4AUk8OAPZQDgCQUg4AKlQOAMRVDgBoVw4AAlkOAJxaDgA2XA4A2l0OAHRfDgAOYQ4AqGIOAExkDgDmZQ4AgGcOABppDgC+ag4AWGwOAPJtDgCWbw4AMHEOAMpyDgBkdA4ACHYOAKJ3DgA8eQ4A1noOAHp8DgAUfg4Arn8OAEiBDgDsgg4AhoQOACCGDgC6hw4AXokOAPiKDgCSjA4ALI4OANCPDgBqkQ4ABJMOAJ6UDgBClg4A3JcOAHaZDgAQmw4AtJwOAE6eDgDonw4AgqEOAByjDgDApA4AWqYOAPSnDgCOqQ4AMqsOAMysDgBmrg4AALAOAKSxDgA+sw4A2LQOAHK2DgAWuA4AsLkOAEq7DgDkvA4AiL4OACLADgC8wQ4AYMMOAPrEDgCUxg4ALsgOANLJDgBsyw4ABs0OAKDODgBE0A4A3tEOAHjTDgAS1Q4AttYOAFDYDgDq2Q4AjtsOACjdDgDC3g4AXOAOAPbhDgCa4w4ANOUOAM7mDgBo6A4ADOoOAKbrDgBA7Q4A2u4OAH7wDgAY8g4AsvMOAEz1DgDm9g4AivgOACT6DgC++w4AWP0OAPz+DgCWAA8AMAIPAMoDDwBuBQ8ACAcPAKIIDwA8Cg8A4AsPAHoNDwAUDw8AuBAPAFISDwDsEw8AhhUPACoXDwDEGA8AXhoPAPgbDwCcHQ8ANh8PANAgDwBqIg8ADiQPAKglDwBCJw8A3CgPAIAqDwAaLA8AtC0PAFgvDwDyMA8AjDIPACY0DwDKNQ8AZDcPAP44DwCYOg8APDwPANY9DwBwPw8ACkEPAK5CDwBIRA8A4kUPAHxHDwAgSQ8AukoPAFRMDwDuTQ8Akk8PACxRDwDGUg8AYFQPAARWDwCeVw8AOFkPANJaDwBsXA8AEF4PAKpfDwBEYQ8A3mIPAIJkDwAcZg8AtmcPAFBpDwD0ag8AjmwPAChuDwDCbw8AZnEPAABzDwCadA8ANHYPAM53DwByeQ8ADHsPAKZ8DwBKfg8A5H8PAH6BDwAYgw8AvIQPAFaGDwDwhw8AiokPAC6LDwDIjA8AYo4PAPyPDwCgkQ8AOpMPANSUDwBulg8AEpgPAKyZDwBGmw8A6pwPAISeDwAeoA8AuKEPAFyjDwD2pA8AkKYPACqoDwDOqQ8AaKsPAAKtDwCcrg8AQLAPANqxDwB0sw8ADrUPALK2DwBMuA8A5rkPAIC7DwAkvQ8Avr4PAFjADwDywQ8AjMMPADDFDwDKxg8AZMgPAP7JDwCiyw8APM0PANbODwBw0A8AFNIPAK7TDwBI1Q8A4tYPAIbYDwAg2g8AutsPAFTdDwD43g8AkuAPACziDwDG4w8AauUPAATnDwCe6A8AOOoPANzrDwB27Q8AEO8PAKrwDwBO8g8A6PMPAIL1DwAm9w8AwPgPAFr6DwD0+w8AmP0PADL/DwDMABAAZgIQAAoEEACkBRAAPgcQANgIEAB8ChAAFgwQALANEABKDxAA7hAQAIgSEAAiFBAAvBUQAGAXEAD6GBAAlBoQAC4cEADSHRAAbB8QAAYhEACgIhAARCQQAN4lEAB4JxAAEikQAKwqEABQLBAA6i0QAIQvEAAeMRAAwjIQAFw0EAD2NRAAmjcQADQ5EADOOhAAaDwQAAw+EACmPxAAQEEQANpCEAB+RBAAGEYQALJHEABMSRAA8EoQAIpMEAAkThAAvk8QAGJREAD8UhAAllQQADBWEADUVxAAblkQAAhbEACiXBAARl4QAOBfEAB6YRAAFGMQAK5kEABSZhAA7GcQAIZpEAAgaxAAxGwQAF5uEAD4bxAAknEQADZzEADQdBAAanYQAAR4EACoeRAAQnsQANx8EACAfhAAGoAQALSBEABOgxAA8oQQAIyGEAAmiBAAwIkQAGSLEAD+jBAAmI4QADKQEADWkRAAcJMQAAqVEACklhAASJgQAOKZEAB8mxAAIJ0QALqeEABUoBAA7qEQAJKjEAAspRAAxqYQAGCoEAAEqhAAnqsQADitEADSrhAAbLAQABCyEACqsxAARLUQAN62EACCuBAAHLoQALa7EABQvRAA6r4QAI7AEAAowhAAwsMQAFzFEAAAxxAAmsgQADTKEADYyxAAcs0QAAzPEACm0BAAStIQAOTTEAB+1RAAGNcQALzYEABW2hAA8NsQAIrdEAAu3xAAyOAQAGLiEAAG5BAAoOUQADrnEADU6BAAeOoQABLsEACs7RAARu8QAOrwEACE8hAAHvQQALj1EABc9xAA9vgQAJD6EAAq/BAAxP0QAGj/EAACAREAnAIRADYEEQDaBREAdAcRAA4JEQCoChEATAwRAOYNEQCADxEAGhERAL4SEQBYFBEA8hURAIwXEQAwGREAyhoRAGQcEQD+HREAoh8RADwhEQDWIhEAcCQRABQmEQCuJxEASCkRAOIqEQCGLBEAIC4RALovEQBeMREA+DIRAJI0EQAsNhEA0DcRAGo5EQAEOxEAnjwRADg+EQDcPxEAdkERABBDEQCqRBEATkYRAOhHEQCCSREAHEsRAMBMEQBaThEA9E8RAI5REQAyUxEAzFQRAGZWEQAKWBEApFkRAD5bEQDYXBEAfF4RABZgEQCwYREASmMRAO5kEQCIZhEAImgRALxpEQBgaxEA+mwRAJRuEQAucBEA0nERAGxzEQAGdREAoHYRAER4EQDeeREAeHsRABJ9EQC2fhEAUIARAOqBEQCEgxEAHoURAMKGEQBciBEA9okRAJCLEQA0jREAzo4RAGiQEQACkhEAppMRAECVEQDalhEAdJgRABiaEQCymxEATJ0RAOaeEQCKoBEAJKIRAL6jEQBipREA/KYRAJaoEQAwqhEA1KsRAG6tEQAIrxEAorARAEayEQDgsxEAerURABS3EQC4uBEAUroRAOy7EQCQvREAKr8RAMTAEQBewhEA+MMRAJzFEQA2xxEA0MgRAGrKEQAOzBEAqM0RAELPEQDc0BEAgNIRABrUEQC01REATtcRAOjYEQCM2hEAJtwRAMDdEQBa3xEA/uARAJjiEQAy5BEAzOURAHDnEQAK6REApOoRAD7sEQDi7REAfO8RABbxEQC68hEAVPQRAO71EQCI9xEALPkRAMb6EQBg/BEA+v0RAJ7/EQA4ARIA0gISAGwEEgAQBhIAqgcSAEQJEgDoChIAggwSABwOEgC2DxIAWhESAPQSEgCOFBIAKBYSAMwXEgBmGRIAABsSAJocEgA0HhIA2B8SAHIhEgAMIxIApiQSAEomEgDkJxIAfikSABgrEgC8LBIAVi4SAPAvEgCKMRIALjMSAMg0EgBiNhIABjgSAKA5EgA6OxIA1DwSAHg+EgASQBIArEESAEZDEgDqRBIAhEYSAB5IEgC4SRIAXEsSAPZMEgCQThIAKlASAMRREgBoUxIAAlUSAJxWEgA2WBIA2lkSAHRbEgAOXRIAqF4SAExgEgDmYRIAgGMSABplEgC+ZhIAWGgSAPJpEgCMaxIAMG0SAMpuEgBkcBIA/nESAKJzEgA8dRIA1nYSAHB4EgAUehIArnsSAEh9EgDifhIAhoASACCCEgC6gxIAVIUSAPiGEgCSiBIALIoSAMaLEgBqjRIABI8SAJ6QEgA4khIA3JMSAHaVEgAQlxIAtJgSAE6aEgDomxIAgp0SACafEgDAoBIAWqISAPSjEgCYpRIAMqcSAMyoEgBmqhIACqwSAKStEgA+rxIA2LASAHyyEgAWtBIAsLUSAEq3EgDkuBIAiLoSACK8EgC8vRIAVr8SAPrAEgCUwhIALsQSAMjFEgBsxxIABskSAKDKEgA6zBIA3s0SAHjPEgAS0RIArNISAFDUEgDq1RIAhNcSAB7ZEgDC2hIAXNwSAPbdEgCQ3xIANOESAM7iEgBo5BIADOYSAKbnEgBA6RIA2uoSAH7sEgAY7hIAsu8SAEzxEgDw8hIAivQSACT2EgC+9xIAYvkSAPz6EgCW/BIAMP4SANT/EgBuARMACAMTAKIEEwBGBhMA4AcTAHoJEwAUCxMAuAwTAFIOEwDsDxMAhhETACATEwDEFBMAXhYTAPgXEwCSGRMANhsTANAcEwBqHhMABCATAKghEwBCIxMA3CQTAHYmEwAaKBMAtCkTAE4rEwDoLBMAjC4TACYwEwDAMRMAZDMTAP40EwCYNhMAMjgTANY5EwBwOxMACj0TAKQ+EwBIQBMA4kETAHxDEwAWRRMAsEYTAFRIEwDuSRMAiEsTACJNEwDGThMAYFATAPpREwCUUxMAOFUTANJWEwBsWBMABloTAKpbEwBEXRMA3l4TAIJgEwAcYhMAtmMTAFBlEwD0ZhMAjmgTAChqEwDCaxMAZm0TAABvEwCacBMANHITANhzEwBydRMADHcTAKZ4EwBKehMA5HsTAH59EwAifxMAvIATAFaCEwDwgxMAlIUTAC6HEwDIiBMAYooTAAaMEwCgjRMAOo8TANSQEwBukhMAEpQTAKyVEwBGlxMA4JgTAISaEwAenBMAuJ0TAFKfEwD2oBMAkKITACqkEwDEpRMAXqcTAAKpEwCcqhMANqwTANCtEwB0rxMADrETAKiyEwBMtBMA5rUTAIC3EwAauRMAvroTAFi8EwDyvRMAjL8TADDBEwDKwhMAZMQTAP7FEwCixxMAPMkTANbKEwBwzBMAFM4TAK7PEwBI0RMA7NITAIbUEwAg1hMAutcTAF7ZEwD42hMAktwTACzeEwDQ3xMAauETAATjEwCe5BMAQuYTANznEwB26RMAEOsTALTsEwBO7hMA6O8TAILxEwAc8xMAwPQTAFr2EwD09xMAjvkTADL7EwDM/BMAZv4TAAAAFACkARQAPgMUANgEFAByBhQAFggUALAJFABKCxQA5AwUAIgOFAAiEBQAvBEUAFYTFAD6FBQAlBYUAC4YFADSGRQAbBsUAAYdFACgHhQARCAUAN4hFAB4IxQAEiUUALYmFABQKBQA9CkUAKIrFAA8LRQA1i4UAHowFAAUMhQArjMUAEg1FADsNhQAhjgUACA6FAC6OxQAXj0UAPg+FACSQBQALEIUANBDFABqRRQABEcUAJ5IFABCShQA3EsUAHZNFAAQTxQAtFAUAE5SFADoUxQAglUUABxXFADAWBQAWloUAPRbFACOXRQAMl8UAMxgFABmYhQAAGQUAKRlFAA+ZxQA2GgUAHJqFAAWbBQAsG0UAEpvFADkcBQAiHIUACJ0FAC8dRQAVncUAPp4FACUehQALnwUAMh9FABsfxQABoEUAKCCFABEhBQA3oUUAHiHFAASiRQAtooUAFCMFADqjRQAhI8UACiRFADCkhQAXJQUAPaVFACalxQANJkUAM6aFABonBQADJ4UAKafFABAoRQA2qIUAH6kFAAYphQAsqcUAEypFADwqhQAiqwUACSuFAC+rxQAYrEUAPyyFACWtBQAMLYUANS3FABuuRQACLsUAKK8FAA8vhQA4L8UAHrBFAAUwxQArsQUAFLGFADsxxQAhskUACDLFADEzBQAXs4UAPjPFACc0RQANtMUANDUFABq1hQADtgUAKjZFABC2xQA3NwUAIDeFAAa4BQAtOEUAE7jFADy5BQAjOYUACboFADK6RQAZOsUAP7sFACY7hQAPPAUANbxFABw8xQACvUUAK72FABI+BQA4vkUAHz7FAAW/RQAuv4UAFQAFQDuARUAiAMVACwFFQDGBhUAYAgVAPoJFQCeCxUAOA0VANIOFQBsEBUABhIVAKoTFQBEFRUA3hYVAHgYFQAcGhUAthsVAFAdFQD0HhUAjiAVACgiFQDCIxUAZiUVAAAnFQCaKBUAPioVANgrFQByLRUADC8VAKYwFQBKMhUA5DMVAH41FQAYNxUAvDgVAFY6FQDwOxUAij0VAC4/FQDIQBUAYkIVAPxDFQCgRRUAOkcVANRIFQBuShUAEkwVAKxNFQBGTxUA4FAVAIRSFQAeVBUAuFUVAFJXFQD2WBUAkFoVACpcFQDEXRUAaF8VAAJhFQCcYhUANmQVANplFQB0ZxUADmkVAKhqFQBMbBUA5m0VAIBvFQAacRUAvnIVAFh0FQDydRUAlncVADB5FQDKehUAZHwVAAh+FQCifxUAPIEVANaCFQB6hBUAFIYVAK6HFQBIiRUA7IoVAIaMFQAgjhUAuo8VAF6RFQD4khUAkpQVACyWFQDGlxUAapkVAASbFQCenBUAOJ4VANyfFQB2oRUAEKMVAKqkFQBOphUA6KcVAIKpFQAcqxUAwKwVAFquFQD0rxUAjrEVADKzFQDMtBUAZrYVAAC4FQCkuRUAPrsVANi8FQB8vhUAFsAVALDBFQBKwxUA7sQVAIjGFQAiyBUAvMkVAGDLFQD6zBUAlM4VAC7QFQDS0RUAbNMVAAbVFQCg1hUARNgVAN7ZFQB42xUAEt0VALbeFQBQ4BUA6uEVAITjFQAo5RUAwuYVAFzoFQD26RUAkOsVADTtFQDO7hUAaPAVAALyFQCm8xUAQPUVANr2FQB0+BUAGPoVALL7FQBM/RUA5v4VAIoAFgAkAhYAvgMWAFgFFgD8BhYAlggWADAKFgDKCxYAbg0WAAgPFgCiEBYARhIWAOATFgB6FRYAFBcWALgYFgBSGhYA7BsWAIYdFgAqHxYAxCAWAF4iFgD4IxYAnCUWADYnFgDQKBYAaioWAAQsFgCoLRYAQi8WANwwFgB2MhYAGjQWALQ1FgBONxYA6DgWAIw6FgAmPBYAwD0WAGQ/FgD+QBYAmEIWADJEFgDWRRYAcEcWAApJFgCkShYASEwWAOJNFgB8TxYAFlEWALpSFgBUVBYA7lUWAJJXFgAsWRYAxloWAGBcFgAEXhYAnl8WADhhFgDSYhYAbGQWABBmFgCqZxYARGkWAN5qFgCCbBYAHG4WALZvFgBQcRYA9HIWAI50FgAodhYAwncWAGZ5FgAAexYAmnwWADR+FgDOfxYAcoEWAAyDFgCmhBYAQIYWAOSHFgB+iRYAGIsWALyMFgBWjhYA8I8WAIqRFgAukxYAyJQWAGKWFgD8lxYAoJkWADqbFgDUnBYAbp4WABKgFgCsoRYARqMWAOCkFgCEphYAHqgWALipFgBcqxYA9qwWAJCuFgAqsBYAzrEWAGizFgACtRYAnLYWAEC4FgDauRYAdLsWAA69FgCyvhYATMAWAObBFgCAwxYAGsUWAL7GFgBYyBYA8skWAIzLFgAwzRYAys4WAGTQFgD+0RYAotMWADzVFgDW1hYAcNgWABTaFgCu2xYASN0WAOLeFgCG4BYAIOIWALrjFgBU5RYA+OYWAJLoFgAs6hYAxusWAGrtFgAE7xYAnvAWADjyFgDc8xYAdvUWABD3FgC0+BYATvoWAOj7FgCC/RYAJv8WAMAAFwBaAhcA9AMXAJgFFwAyBxcAzAgXAGYKFwAKDBcApA0XAD4PFwDYEBcAfBIXABYUFwCwFRcAShcXAO4YFwCIGhcAIhwXALwdFwBWHxcA+iAXAJQiFwAuJBcA0iUXAGwnFwAGKRcAoCoXAEQsFwDeLRcAeC8XABIxFwC2MhcAUDQXAOo1FwCENxcAKDkXAMI6FwBcPBcA9j0XAJo/FwA0QRcAzkIXAGhEFwAMRhcApkcXAEBJFwDaShcAfkwXABhOFwCyTxcATFEXAOZSFwCKVBcAJFYXAL5XFwBYWRcA/FoXAJZcFwAwXhcAyl8XAG5hFwAIYxcAomQXADxmFwDgZxcAemkXABRrFwCubBcAUm4XAOxvFwCGcRcAIHMXAMR0FwBedhcA+HcXAJx5FwA2excA0HwXAGp+FwAOgBcAqIEXAEKDFwDchBcAgIYXABqIFwC0iRcATosXAPKMFwCMjhcAJpAXAMqRFwBkkxcA/pQXAJiWFwAymBcA1pkXAHCbFwAKnRcApJ4XAEigFwDioRcAfKMXABalFwC6phcAVKgXAO6pFwCIqxcAIq0XAMauFwBgsBcA+rEXAJSzFwA4tRcA0rYXAGy4FwAGuhcAqrsXAES9FwDevhcAeMAXABzCFwC2wxcAUMUXAPTGFwCOyBcAKMoXAMLLFwBmzRcAAM8XAJrQFwA00hcA2NMXAHLVFwAM1xcAptgXAEraFwDk2xcAft0XABjfFwC84BcAVuIXAPDjFwCU5RcALucXAMjoFwBi6hcABuwXAKDtFwA67xcA1PAXAHjyFwAS9BcArPUXAEb3FwDg+BcAhPoXAB78FwC4/RcAUv8XAPYAGACQAhgAKgQYAMQFGABoBxgAAgkYAJwKGAA2DBgA2g0YAHQPGAAOERgAqBIYAEIUGADmFRgAgBcYACQZGADIGhgAYhwYAPwdGACgHxgAOiEYANQiGABuJBgAEiYYAKwnGABGKRgA4CoYAIQsGAAeLhgAuC8YAFIxGAD2MhgAkDQYACo2GADENxgAaDkYAAI7GACcPBgANj4YANo/GAB0QRgADkMYAKhEGABMRhgA5kcYAIBJGAAaSxgAvkwYAFhOGADyTxgAjFEYADBTGADKVBgAZFYYAAhYGACiWRgAPFsYANZcGAB6XhgAFGAYAK5hGABIYxgA7GQYAIZmGAAgaBgAumkYAF5rGAD4bBgAkm4YACxwGADQcRgAanMYAAR1GACedhgAQngYANx5GAB2exgAEH0YALR+GABOgBgA6IEYAIKDGAAchRgAwIYYAFqIGAD0iRgAjosYADKNGADMjhgAZpAYAACSGACkkxgAPpUYANiWGABymBgAFpoYALCbGABKnRgA5J4YAIigGAAiohgAvKMYAFalGAD6phgAlKgYAC6qGADSqxgAbK0YAAavGACgsBgARLIYAN6zGAB4tRgAErcYALa4GABQuhgA6rsYAIS9GAAovxgAwsAYAFzCGAD2wxgAmsUYADTHGADOyBgAaMoYAAzMGACmzRgAQM8YANrQGAB+0hgAGNQYALLVGABM1xgA8NgYAIraGAAk3BgAvt0YAGLfGAD84BgAluIYADDkGADK5RgAbucYAAjpGACi6hgAPOwYAODtGAB67xgAFPEYAK7yGABS9BgA7PUYAIb3GAAg+RgAxPoYAF78GAD4/RgAkv8YADYBGQDQAhkAagQZAA4GGQCoBxkAQgkZANwKGQCADBkAGg4ZALQPGQBOERkA8hIZAIwUGQAmFhkA1BcZAG4ZGQAIGxkAohwZAEYeGQDgHxkAeiEZABQjGQC4JBkAUiYZAOwnGQCGKRkAKisZAMQsGQBeLhkA+C8ZAJwxGQA2MxkA0DQZAGo2GQAOOBkAqDkZAEI7GQDcPBkAgD4ZABpAGQC0QRkAWEMZAPJEGQCMRhkAJkgZAMpJGQBkSxkA/kwZAJhOGQAyUBkA1lEZAHBTGQAKVRkApFYZAEhYGQDiWRkAfFsZABZdGQC6XhkAVGAZAO5hGQCIYxkALGUZAMZmGQBgaBkA+mkZAJRrGQA4bRkA0m4ZAGxwGQAGchkAqnMZAER1GQDedhkAgngZABx6GQC2exkAUH0ZAPR+GQCOgBkAKIIZAMKDGQBmhRkAAIcZAJqIGQA0ihkA2IsZAHKNGQAMjxkAsJAZAEqSGQDkkxkAfpUZACKXGQC8mBkAVpoZAPCbGQCUnRkALp8ZAMigGQBiohkABqQZAKClGQA6pxkA1KgZAG6qGQASrBkArK0ZAEavGQDgsBkAhLIZAB60GQC4tRkAUrcZAPa4GQCQuhkAKrwZAMS9GQBovxkAAsEZAJzCGQA2xBkA2sUZAHTHGQAOyRkAqMoZAEzMGQDmzRkAgM8ZABrRGQC+0hkAWNQZAPLVGQCM1xkAMNkZAMraGQBk3BkACN4ZAKLfGQA84RkA1uIZAHrkGQAU5hkArucZAEjpGQDs6hkAhuwZACDuGQC67xkAXvEZAPjyGQCS9BkALPYZAND3GQBq+RkABPsZAJ78GQA4/hkA3P8ZAHYBGgAQAxoAqgQaAE4GGgDoBxoAggkaABwLGgDADBoAWg4aAPQPGgCOERoAMhMaAMwUGgBmFhoAChgaAKQZGgA+GxoA2BwaAHweGgAWIBoAsCEaAEojGgDuJBoAiCYaACIoGgC8KRoAYCsaAPosGgCULhoALjAaANIxGgBsMxoABjUaAKA2GgBEOBoA3jkaAHg7GgASPRoAtj4aAFBAGgDqQRoAhEMaAChFGgDCRhoAXEgaAPZJGgCQSxoANE0aAM5OGgBoUBoAAlIaAKZTGgBAVRoA2lYaAHRYGgAYWhoAslsaAExdGgDmXhoAimAaACRiGgC+YxoAWGUaAPxmGgCWaBoAMGoaAMprGgBubRoACG8aAKJwGgBGchoA4HMaAHp1GgAUdxoAuHgaAFJ6GgDsexoAhn0aACp/GgDEgBoAXoIaAPiDGgCchRoANocaANCIGgBqihoADowaAKiNGgBCjxoA5pAaAICSGgAalBoAtJUaAE6XGgDymBoAjJoaACacGgDAnRoAZJ8aAP6gGgCYohoAMqQaANalGgBwpxoACqkaAKSqGgA+rBoA4q0aAHyvGgAWsRoAsLIaAFS0GgDutRoAiLcaACK5GgDGuhoAYLwaAPq9GgCevxoAOMEaANLCGgBsxBoAEMYaAKrHGgBEyRoA3soaAILMGgAczhoAts8aAFDRGgD00hoAjtQaACjWGgDM1xoAZtkaAADbGgCa3BoAPt4aANjfGgBy4RoADOMaALDkGgBK5hoA5OcaAH7pGgAi6xoAvOwaAFbuGgDw7xoAlPEaAC7zGgDI9BoAYvYaAPz3GgCg+RoAOvsaANT8GgBu/hoAEgAbAKwBGwBGAxsA4AQbAIQGGwAeCBsAuAkbAFILGwDsDBsAmg4bADQQGwDYERsAchMbAAwVGwCwFhsAShgbAOQZGwB+GxsAGB0bALweGwBWIBsA8CEbAJQjGwAuJRsAyCYbAGIoGwD8KRsAoCsbADotGwDULhsAbjAbABIyGwCsMxsARjUbAOA2GwCEOBsAHjobALg7GwBSPRsA9j4bAJBAGwAqQhsAxEMbAGhFGwACRxsAnEgbADZKGwDaSxsAdE0bAA5PGwCyUBsATFIbAOZTGwCAVRsAJFcbAL5YGwBYWhsA8lsbAJZdGwAwXxsAymAbAGRiGwAIZBsAomUbADxnGwDWaBsAemobABRsGwCubRsASG8bAOxwGwCGchsAIHQbALp1GwBedxsA+HgbAJJ6GwAsfBsA0H0bAGp/GwAEgRsAnoIbAEKEGwDchRsAdocbABCJGwCqihsATowbAOiNGwCCjxsAHJEbAMCSGwBalBsA9JUbAI6XGwAymRsAzJobAGacGwAAnhsApJ8bAD6hGwDYohsAfKQbABamGwCwpxsASqkbAO6qGwCIrBsAIq4bALyvGwBgsRsA+rIbAJS0GwAuthsA0rcbAGy5GwAGuxsAoLwbAES+GwDevxsAeMEbABzDGwC2xBsAUMYbAOrHGwCEyRsAKMsbAMLMGwBczhsA9s8bAJrRGwA00xsAztQbAGjWGwAM2BsAptkbAEDbGwDa3BsAdN4bABjgGwCy4RsATOMbAObkGwCK5hsAJOgbAL7pGwBY6xsA/OwbAJbuGwAw8BsAyvEbAG7zGwAI9RsAovYbADz4GwDg+RsAevsbABT9GwC4/hsAUgAcAOwBHACGAxwAKgUcAMQGHABeCBwA+AkcAJwLHAA2DRwA0A4cAGoQHAAOEhwAqBMcAEIVHADcFhwAgBgcABoaHAC0GxwATh0cAPIeHACMIBwAJiIcAMAjHABaJRwA/iYcAJgoHAAyKhwAzCscAHAtHAAKLxwApDAcAEgyHADiMxwAfDUcABY3HAC6OBwAVDocAO47HACIPRwALD8cAMZAHABgQhwA+kMcAJ5FHAA4RxwA0kgcAGxKHAAQTBwAqk0cAERPHADeUBwAglIcABxUHAC2VRwAWlccAPRYHACOWhwAKFwcAMxdHABmXxwAAGEcAJpiHAA+ZBwA2GUcAHJnHAAMaRwAsGocAEpsHADkbRwAfm8cACJxHAC8chwAVnQcAPB1HACKdxwALnkcAMh6HABifBwA/H0cAKB/HAA6gRwA1IIcAG6EHAAShhwArIccAEaJHADgihwAhIwcAB6OHAC4jxwAUpEcAPaSHACQlBwAKpYcAMSXHABomRwAApscAJycHAA2nhwA2p8cAHShHAAOoxwAqKQcAEymHADmpxwAgKkcACSrHAC+rBwAWK4cAPKvHACWsRwAMLMcAMq0HABkthwACLgcAKK5HAA8uxwA1rwcAHq+HAAUwBwArsEcAEjDHADsxBwAhsYcACDIHAC6yRwAVMscAPjMHACSzhwALNAcAMbRHABq0xwABNUcAJ7WHAA42BwA3NkcAHbbHAAQ3RwAqt4cAE7gHADo4RwAguMcABzlHADA5hwAWugcAPTpHACO6xwAMu0cAMzuHABm8BwACvIcAKTzHAA+9RwA2PYcAHz4HAAW+hwAsPscAEr9HADu/hwAiAAdACICHQC8Ax0AYAUdAPoGHQCUCB0ALgodANILHQBsDR0ABg8dAKAQHQA6Eh0A3hMdAHgVHQASFx0ArBgdAFAaHQDqGx0AhB0dAB4fHQDCIB0AXCIdAPYjHQCaJR0ANCcdAM4oHQBoKh0ADCwdAKYtHQBALx0A2jAdAH4yHQAYNB0AsjUdAEw3HQDwOB0AijodACQ8HQC+PR0AYj8dAPxAHQCWQh0AOkQdANRFHQBuRx0ACEkdAKJKHQBGTB0A4E0dAHpPHQAUUR0AuFIdAFJUHQDsVR0AhlcdACpZHQDEWh0AXlwdAPhdHQCcXx0ANmEdANBiHQBqZB0ADmYdAKhnHQBCaR0A3GodAIBsHQAabh0AtG8dAE5xHQDoch0AjHQdACZ2HQDAdx0AWnkdAP56HQCYfB0AMn4dANZ/HQBwgR0ACoMdAKSEHQBIhh0A4ocdAHyJHQAWix0AuowdAFSOHQDujx0AiJEdACyTHQDGlB0AYJYdAPqXHQCemR0AOJsdANKcHQB2nh0AEKAdAKqhHQBEox0A6KQdAIKmHQAcqB0AtqkdAFqrHQD0rB0Ajq4dACiwHQDMsR0AZrMdAAC1HQCath0ANLgdANi5HQByux0ADL0dAKa+HQBKwB0A5MEdAH7DHQAYxR0AvMYdAFbIHQDwyR0AissdAC7NHQDIzh0AYtAdAPzRHQCW0x0AOtUdANTWHQBu2B0AEtodAKzbHQBG3R0A4N4dAITgHQAe4h0AuOMdAFLlHQD25h0AkOgdACrqHQDE6x0AaO0dAALvHQCc8B0AQPIdANrzHQB09R0ADvcdALL4HQBM+h0A5vsdAID9HQAk/x0AvgAeAFgCHgAGBB4AoAUeADoHHgDUCB4AeAoeABIMHgCsDR4ARg8eAOoQHgCEEh4AHhQeALgVHgBcFx4A9hgeAJAaHgAqHB4Azh0eAGgfHgACIR4AnCIeAEAkHgDaJR4AdCceAA4pHgCyKh4ATCweAOYtHgCALx4AJDEeAL4yHgBYNB4A8jUeAIw3HgAwOR4AyjoeAGQ8HgD+PR4Aoj8eADxBHgDWQh4AcEQeABRGHgCuRx4ASEkeAOJKHgCGTB4AIE4eALpPHgBUUR4A+FIeAJJUHgAsVh4AxlceAGpZHgAEWx4AnlweADheHgDcXx4AdmEeABBjHgCqZB4ATmYeAOhnHgCCaR4AJmseAMBsHgBabh4A9G8eAJhxHgAycx4AzHQeAGZ2HgAKeB4ApHkeAD57HgDYfB4AfH4eABaAHgCwgR4ASoMeAO6EHgCIhh4AIogeALyJHgBgix4A+oweAJSOHgAukB4A0pEeAGyTHgAGlR4AoJYeADqYHgDemR4AeJseABKdHgCsnh4AUKAeAOqhHgCEox4AHqUeAMKmHgBcqB4A9qkeAJCrHgA0rR4Azq4eAGiwHgACsh4AprMeAEC1HgDath4AfrgeABi6HgCyux4ATL0eAPC+HgCKwB4AJMIeAL7DHgBixR4A/MYeAJbIHgAwyh4A1MseAG7NHgAIzx4AotAeAEbSHgDg0x4AetUeAB7XHgC42B4AUtoeAOzbHgCG3R4AKt8eAMTgHgBe4h4A+OMeAJzlHgA25x4A0OgeAGrqHgAO7B4AqO0eAELvHgDc8B4AgPIeABr0HgC09R4ATvceAOj4HgCM+h4AJvweAMD9HgBa/x4A/gAfALYCHwBaBB8A6gUfAIQHHwAeCR8AwgofAFwMHwD2DR8Amg8fADQRHwDOEh8AaBQfAAwWHwCmFx8AQBkfANoaHwB+HB8AGB4fALIfHwBMIR8A8CIfAIokHwAkJh8AvicfAGIpHwD8Kh8AliwfADAuHwDULx8AbjEfAAgzHwCsNB8ARjYfAOA3HwB6OR8AHjsfALg8HwBSPh8A7D8fAJBBHwAqQx8AxEQfAF5GHwACSB8AnEkfADZLHwDQTB8AdE4fAA5QHwCoUR8AQlMfAOZUHwCAVh8AGlgfALRZHwBOWx8A8lwfAIxeHwAmYB8AwGEfAGRjHwD+ZB8AmGYfADJoHwDWaR8AcGsfAAptHwCkbh8ASHAfAOJxHwB8cx8AFnUfALp2HwBUeB8A7nkfAIh7HwAsfR8Axn4fAGCAHwD6gR8AnoMfADiFHwDShh8AbIgfABCKHwCqix8ARI0fAOiOHwCCkB8AHJIfALaTHwBalR8A9JYfAI6YHwAomh8AzJsfAGadHwAAnx8AmqAfAD6iHwDYox8AcqUfAAynHwCwqB8ASqofAOSrHwB+rR8AIq8fALywHwBWsh8A8LMfAJS1HwAutx8AyLgfAGK6HwD8ux8AoL0fADq/HwDUwB8AbsIfABLEHwCsxR8ARscfAODIHwCEyh8AHswfALjNHwBSzx8A9tAfAJDSHwAq1B8AxNUfAGjXHwAC2R8AnNofADbcHwDa3R8AdN8fAA7hHwCy4h8ATOQfAOblHwCA5x8AJOkfAL7qHwBY7B8A8u0fAJbvHwAw8R8AyvIfAGT0HwAI9h8AovcfADz5HwDg+h8AevwfABT+HwCu/x8AUgEgAOwCIACGBCAAIAYgALoHIABeCSAA+AogAJIMIAAsDiAA0A8gAGoRIAAEEyAAnhQgAEIWIADcFyAAdhkgABAbIAC0HCAATh4gAOgfIACMISAAJiMgAMAkIABaJiAA9CcgAJgpIAAyKyAAzCwgAGYuIAAKMCAApDEgAD4zIADYNCAAfDYgABY4IACwOSAASjsgAOQ8IACIPiAAIkAgALxBIABWQyAA+kQgAJRGIAAuSCAAyEkgAGxLIAAGTSAAoE4gADpQIADeUSAAeFMgABJVIAC2ViAAUFggAOpZIACEWyAAKF0gAMJeIABcYCAA9mEgAJpjIAA0ZSAAzmYgAGhoIAAMaiAApmsgAEBtIADabiAAfnAgABhyIACycyAAVnUgAPB2IACKeCAAJHogAMh7IABifSAA/H4gAJaAIAA6giAA1IMgAG6FIAAIhyAArIggAEaKIADgiyAAeo0gABSPIAC4kCAAUpIgAOyTIACGlSAAKpcgAMSYIABemiAA+JsgAJydIAA2nyAA0KAgAGqiIAAEpCAAqKUgAEKnIADcqCAAgKogABqsIAC0rSAATq8gAPKwIACMsiAAJrQgAMC1IABktyAA/rggAJi6IAAyvCAA1r0gAHC/IAAKwSAApMIgAEjEIADixSAAfMcgACDJIAC6yiAAVMwgAO7NIACSzyAALNEgAMbSIABg1CAABNYgAJ7XIAA42SAA0togAHbcIAAQ3iAAqt8gAEThIADo4iAAguQgABzmIAC25yAAUOkgAPTqIACO7CAAKO4gAMLvIABm8SAAAPMgAJr0IAA09iAA2PcgAHz5IAAW+yAAuvwgAFT+IADu/yAAkgEhACwDIQDGBCEAYAYhAAQIIQCeCSEAOAshANIMIQB2DiEAEBAhAKoRIQBEEyEA6BQhAIIWIQAcGCEAthkhAFAbIQD0HCEAjh4hACggIQDCISEAZiMhAAAlIQCaJiEANCghANgpIQByKyEADC0hAKYuIQBKMCEA5DEhAH4zIQAYNSEAvDYhAFY4IQDwOSEAlDshAC49IQDIPiEAYkAhAAZCIQCgQyEAOkUhANRGIQB4SCEAEkohAKxLIQBGTSEA6k4hAIRQIQAeUiEAuFMhAFxVIQD2ViEAkFghADRaIQDOWyEAaF0hAAJfIQCcYCEAQGIhANpjIQB0ZSEADmchALJoIQBMaiEA5mshAIBtIQAkbyEAvnAhAFhyIQDycyEAjHUhADB3IQDKeCEAZHohAP57IQCifSEAPH8hANaAIQBwgiEAFIQhAK6FIQBIhyEA7IghAIaKIQAgjCEAuo0hAF6PIQD4kCEAkpIhACyUIQDQlSEAapchAASZIQCemiEAQpwhANydIQB2nyEAEKEhALSiIQBOpCEA6KUhAIynIQAmqSEAwKohAFqsIQD+rSEAmK8hADKxIQDMsiEAZrQhAAq2IQCktyEAPrkhANi6IQB8vCEAFr4hALC/IQBKwSEA7sIhAIjEIQAixiEAvMchAGDJIQD6yiEAlMwhAC7OIQDIzyEAbNEhAAbTIQCg1CEARNYhAN7XIQB42SEAEtshALbcIQBQ3iEA6t8hAIThIQAo4yEAwuQhAFzmIQD25yEAmukhADTrIQDO7CEAaO4hAAzwIQCm8SEAQPMhAOT0IQB+9iEAGPghALL5IQBW+yEA8PwhAIr+IQAkACIAvgEiAGIDIgD8BCIAlgYiADAIIgDUCSIAbgsiAAgNIgCsDiIARhAiAOARIgB6EyIAHhUiALgWIgBSGCIA7BkiAJAbIgAqHSIAxB4iAF4gIgACIiIAnCMiADYlIgDQJiIAdCgiAA4qIgCoKyIAQi0iAOYuIgCAMCIAGjIiALQzIgBONSIA8jYiAIw4IgAmOiIAwDsiAGQ9IgD+PiIAmEAiADJCIgDWQyIAcEUiAApHIgCkSCIASEoiAOJLIgB8TSIAFk8iALpQIgBUUiIA7lMiAIhVIgAsVyIAxlgiAGBaIgD6WyIAnl0iADhfIgDSYCIAbGIiABBkIgCqZSIARGciAOhoIgCCaiIAHGwiALZtIgBabyIA9HAiAI5yIgAodCIAzHUiAGZ3IgAAeSIAmnoiAD58IgDYfSIAcn8iAAyBIgCwgiIASoQiAOSFIgB+hyIAIokiALyKIgBWjCIA8I0iAJSPIgAukSIAyJIiAGKUIgAGliIAoJciADqZIgDUmiIAbpwiABKeIgCsnyIARqEiAOCiIgCEpCIAHqYiALinIgBSqSIA9qoiAJCsIgAqriIAxK8iAGixIgACsyIAnLQiADa2IgDatyIAdLkiAA67IgCyvCIATL4iAOa/IgCAwSIAJMMiAL7EIgBYxiIA8sciAJbJIgAwyyIAyswiAGTOIgAI0CIAotEiADzTIgDW1CIAetYiABTYIgCu2SIAUtsiAOzcIgCG3iIAIOAiALrhIgBe4yIA+OQiAJLmIgAs6CIA0OkiAGrrIgAE7SIAnu4iAELwIgDc8SIAdvMiABD1IgC09iIATvgiAOj5IgCC+yIAJv0iAMD+IgBaACMA9AEjAJgDIwAyBSMAzAYjAGYIIwAKCiMApAsjAD4NIwDYDiMAfBAjABYSIwCwEyMAShUjAO4WIwCIGCMAIhojAMYbIwBgHSMA+h4jAJQgIwA4IiMA0iMjAGwlIwAGJyMAoCgjAEQqIwDeKyMAeC0jABIvIwC2MCMAUDIjAOozIwCENSMAKDcjAMI4IwBcOiMA9jsjAJA9IwA0PyMAzkAjAGhCIwACRCMApkUjAEBHIwDaSCMAfkojABhMIwCyTSMATE8jAPBQIwCKUiMAJFQjAL5VIwBiVyMA/FgjAJZaIwAwXCMA1F0jAG5fIwAIYSMAomIjAEZkIwDgZSMAemcjAB5pIwC4aiMAUmwjAOxtIwCQbyMAKnEjAMRyIwBedCMAAnYjAJx3IwA2eSMA0HojAGp8IwAOfiMAqH8jAEKBIwDcgiMAgIQjABqGIwC0hyMATokjAPKKIwCMjCMAJo4jAMCPIwBkkSMA/pIjAJiUIwAyliMA1pcjAHCZIwAKmyMApJwjAEieIwDinyMAfKEjABajIwC6pCMAVKYjAO6nIwCIqSMALKsjAMasIwBgriMABLAjAJ6xIwA4syMA0rQjAHa2IwAQuCMAqrkjAES7IwDovCMAgr4jABzAIwC2wSMAWsMjAPTEIwCOxiMAKMgjAMzJIwBmyyMAAM0jAJrOIwA00CMA2NEjAHLTIwAM1SMAptYjAErYIwDk2SMAftsjABjdIwC83iMAVuAjAPDhIwCK4yMALuUjAMjmIwBi6CMA/OkjAKDrIwA67SMA1O4jAG7wIwAS8iMArPMjAEb1IwDq9iMAhPgjAB76IwC4+yMAXP0jAPb+IwCQACQAKgIkAM4DJABoBSQAAgckAJwIJABACiQA2gskAHQNJAAODyQAqBAkAEwSJADmEyQAgBUkABoXJAC+GCQAWBokAPIbJACMHSQAMB8kAMogJABkIiQA/iMkAKIlJAA8JyQA1igkAHAqJAAULCQAri0kAEgvJADsMCQAhjIkACA0JAC6NSQAXjckAPg4JACSOiQALDwkANA9JABqPyQABEEkAJ5CJABCRCQA3EUkAHZHJAAQSSQAtEokAE5MJADoTSQAgk8kACZRJADAUiQAWlQkAP5VJACYVyQAMlkkAMxaJABwXCQACl4kAKRfJAA+YSQA2GIkAHxkJAAWZiQAsGckAEppJADuaiQAiGwkACJuJAC8byQAYHEkAPpyJACUdCQALnYkAMh3JABseSQABnskAKB8JAA6fiQA3n8kAHiBJAASgyQArIQkAFCGJADqhyQAhIkkACiLJADCjCQAXI4kAPaPJACakSQANJMkAM6UJABoliQADJgkAKaZJABAmyQA2pwkAH6eJAAYoCQAsqEkAFajJADwpCQAiqYkACSoJADIqSQAYqskAPysJACWriQAOrAkANSxJABusyQACLUkAKK2JABGuCQA4LkkAHq7JAAUvSQAuL4kAFLAJADswSQAhsMkACrFJADExiQAXsgkAPjJJACSyyQANs0kANDOJABq0CQADtIkAKjTJABC1SQA3NYkAIDYJAAa2iQAtNskAE7dJADy3iQAjOAkACbiJADA4yQAZOUkAP7mJACY6CQAMuokANbrJABw7SQACu8kAKTwJABI8iQA4vMkAHz1JAAW9yQAuvgkAFT6JADu+yQAiP0kACz/JADGACUAYAIlAPoDJQCeBSUAOAclANIIJQBsCiUAEAwlAKoNJQBEDyUA3hAlAIISJQAcFCUAthUlAFAXJQD0GCUAjholACgcJQDCHSUAZh8lAAAhJQCaIiUAPiQlANglJQByJyUADCklALAqJQBKLCUA5C0lAH4vJQAiMSUAvDIlAFY0JQDwNSUAlDclAC45JQDIOiUAYjwlAAY+JQCgPyUAOkElANRCJQB4RCUAEkYlAKxHJQBGSSUA6kolAIRMJQAeTiUAuE8lAFxRJQD2UiUAkFQlACpWJQDEVyUAaFklAAJbJQCcXCUANl4lANpfJQB0YSUADmMlAKhkJQBMZiUA5mclAIBpJQAaayUAvmwlAFhuJQDybyUAjHElADBzJQDKdCUAZHYlAP53JQCieSUAPHslANZ8JQB6fiUAFIAlAK6BJQBIgyUA7IQlAIaGJQAgiCUAuoklAF6LJQD4jCUAko4lACyQJQDQkSUAapMlAASVJQCeliUAQpglANyZJQB2myUAGp0lALSeJQBOoCUA6KElAIKjJQAmpSUAwKYlAFqoJQD0qSUAmKslADKtJQDMriUAZrAlAACyJQCksyUAPrUlANi2JQByuCUAFrolALC7JQBKvSUA5L4lAIjAJQAiwiUAvMMlAFbFJQD6xiUAlMglAC7KJQDSyyUAbM0lAAbPJQCg0CUARNIlAN7TJQB41SUAEtclALbYJQBQ2iUA6tslAITdJQAo3yUAwuAlAFziJQD24yUAmuUlAD7nJQDY6CUAcuolABbsJQCw7SUASu8lAO7wJQCI8iUAIvQlALz1JQBg9yUA+vglAJT6JQAu/CUA0v0lAGz/JQAGASYAoAImAEQEJgDeBSYAeAcmABIJJgC2CiYAUAwmAOoNJgCODyYAKBEmAMISJgBcFCYAABYmAJoXJgA0GSYAzhomAHIcJgAMHiYAph8mAEAhJgDkIiYAfiQmABgmJgCyJyYATCkmAPAqJgCKLCYAJC4mAL4vJgBiMSYA/DImAJY0JgAwNiYA1DcmAG45JgAIOyYAojwmAEY+JgDgPyYAekEmABRDJgC4RCYAUkYmAOxHJgCGSSYAIEsmAMRMJgBeTiYA+E8mAJxRJgA2UyYA0FQmAGpWJgAOWCYAqFkmAEJbJgDcXCYAgF4mABpgJgC0YSYATmMmAPJkJgCMZiYAJmgmAMBpJgBkayYA/mwmAJhuJgA8cCYA1nEmAHBzJgAKdSYArnYmAEh4JgDieSYAfHsmACB9JgC6fiYAVIAmAO6BJgCSgyYALIUmAMaGJgBgiCYABIomAJ6LJgA4jSYA0o4mAGyQJgAQkiYAqpMmAESVJgDeliYAgpgmAByaJgC2myYAUJ0mAPSeJgCOoCYAKKImAMKjJgBmpSYAAKcmAJqoJgA0qiYA2KsmAHKtJgAMryYAprAmAEqyJgDksyYAfrUmACK3JgC8uCYAVromAPC7JgCUvSYALr8mAMjAJgBiwiYABsQmAKDFJgA6xyYA1MgmAHjKJgASzCYArM0mAEbPJgDq0CYAhNImAB7UJgC41SYAXNcmAPbYJgCQ2iYAKtwmAM7dJgBo3yYAAuEmAJziJgBA5CYA5OUmAH7nJgAi6SYAxuomAGDsJgD67SYAnu8mADjxJgDS8iYAbPQmABD2JgCq9yYARPkmAN76JgCC/CYAHP4mALb/JgBQAScA9AInAI4EJwAoBicAwgcnAGYJJwAACycAmgwnADQOJwDYDycAchEnAAwTJwCwFCcAShYnAOQXJwB+GScAIhsnALwcJwBWHicA8B8nAJQhJwAuIycAyCQnAGImJwAGKCcAoCknADorJwDULCcAeC4nABIwJwCsMScARjMnAOo0JwCENicAHjgnALg5JwBcOycA9jwnAJA+JwA0QCcAzkEnAGhDJwACRScAnEYnAEBIJwDaSScAdEsnAA5NJwCyTicATFAnAOZRJwCAUycAJFUnAL5WJwBYWCcA8lknAIxbJwAwXScAyl4nAGRgJwD+YScAomMnADxlJwDWZicAemgnABRqJwCuaycASG0nAOxuJwCGcCcAIHInALpzJwBedScA+HYnAJJ4JwAseicA0HsnAGp9JwAEfycAnoAnAEKCJwDcgycAdoUnABqHJwC0iCcAToonAOiLJwCMjScAJo8nAMCQJwBakicA/pMnAJiVJwAylycAzJgnAGaaJwAKnCcApJ0nAD6fJwDYoCcAfKInABakJwCwpScASqcnAO6oJwCIqicAIqwnALytJwBgrycA+rAnAJSyJwAutCcA0rUnAGy3JwAGuScAoLonAES8JwDevScAeL8nABLBJwC2wicAUMQnAOrFJwCExycAKMknAMLKJwBczCcA9s0nAJrPJwA00ScAztInAHLUJwAM1icAptcnAEDZJwDk2icAftwnABjeJwCy3ycAVuEnAPDiJwCK5CcAJOYnAL7nJwBi6ScA/OonAJbsJwA67icA1O8nAG7xJwAI8ycArPQnAEb2JwDg9ycAevknAB77JwC4/CcAUv4nAOz/JwCQASgAKgMoAMQEKABeBigAAggoAJwJKAA2CygA0AwoAHQOKAAOECgAqBEoAEITKADcFCgAgBYoABoYKAC0GSgAThsoAPIcKACMHigAJiAoAMAhKABkIygA/iQoAJgmKAAyKCgA1ikoAHArKAAKLSgApC4oAEgwKADiMSgAfDMoABY1KAC6NigAVDgoAO45KACIOygALD0oAMY+KABgQCgABEIoAJ5DKAA4RSgA0kYoAHZIKAAQSigAqksoAERNKADoTigAglAoABxSKAC2UygAWlUoAPRWKACOWCgAKFooAMxbKABmXSgAAF8oAJpgKAA+YigA2GMoAHJlKAAMZygAsGgoAEpqKADkaygAfm0oACJvKAC8cCgAVnIoAPBzKACUdSgALncoAMh4KABieigA/HsoAKB9KAA6fygA1IAoAG6CKAAShCgArIUoAEaHKADgiCgAhIooAB6MKAC4jSgAUo8oAPaQKACQkigAKpQoAMSVKABolygAApkoAJyaKABAnCgA2p0oAHSfKAAOoSgAsqIoAEykKADmpSgAgKcoACSpKAC+qigAWKwoAPKtKACWrygAMLEoAMqyKABktCgACLYoAKK3KAA8uSgA4LooAHq8KAAUvigArr8oAFLBKADswigAhsQoACDGKAC6xygAXskoAPjKKACSzCgALM4oANDPKABq0SgABNMoAJ7UKABC1igA3NcoAHbZKAAQ2ygAtNwoAE7eKADy3ygAluEoADDjKADK5CgAbuYoAAjoKACi6SgAPOsoANbsKAB67igAFPAoAK7xKABI8ygA7PQoAIb2KAAg+CgAuvkoAF77KAD4/CgAkv4oACwAKQDQASkAagMpAAQFKQCeBikAQggpANwJKQB2CykAEA0pALQOKQBOECkA6BEpAIITKQAcFSkAwBYpAFoYKQD0GSkAmBspADIdKQDMHikAZiApAAoiKQCkIykAPiUpANgmKQB8KCkAFiopALArKQBKLSkA7i4pAIgwKQAiMikAvDMpAGA1KQD6NikAlDgpAC46KQDSOykAbD0pAAY/KQCgQCkAREIpAN5DKQB4RSkAHEcpALZIKQBQSikA6kspAI5NKQAoTykAwlApAFxSKQAAVCkAmlUpADRXKQDOWCkAclopAAxcKQCmXSkAQF8pAORgKQB+YikAGGQpALJlKQBMZykA8GgpAIpqKQAkbCkAvm0pAGJvKQD8cCkAlnIpADB0KQDUdSkAbncpAAh5KQCieikARnwpAOB9KQB6fykAFIEpALiCKQBShCkA7IUpAIaHKQAqiSkAxIopAF6MKQD4jSkAnI8pADaRKQDQkikAapQpAA6WKQColykAQpkpAOaaKQCAnCkAGp4pALSfKQBYoSkA8qIpAIykKQAmpikAyqcpAGSpKQD+qikAmKwpADyuKQDWrykAcLEpAAqzKQCutCkASLYpAOK3KQB8uSkAILspALq8KQBUvikA7r8pAJLBKQAswykAxsQpAGDGKQD6xykAnskpADjLKQDSzCkAbM4pABDQKQCq0SkARNMpAN7UKQCC1ikAHNgpALbZKQBa2ykA9NwpAI7eKQAo4CkAzOEpAGbjKQAA5SkAmuYpAD7oKQDY6SkAcuspAAztKQCw7ikASvApAOTxKQB+8ykAIvUpALz2KQBW+CkA8PkpAIr7KQAu/SkAyP4pAGIAKgD8ASoAoAMqADoFKgDUBioAbggqABIKKgCsCyoARg0qAOoOKgCEECoAHhIqALgTKgBcFSoA9hYqAJAYKgAqGioAzhsqAGgdKgACHyoAnCAqAEAiKgDaIyoAdCUqAA4nKgCyKCoATCoqAOYrKgCKLSoAJC8qAL4wKgBYMioA/DMqAJY1KgAwNyoAyjgqAGQ6KgAIPCoAoj0qADw/KgDWQCoAekIqABREKgCuRSoASEcqAOJIKgCGSioAIEwqALpNKgBUTyoA+FAqAJJSKgAsVCoA0FUqAGpXKgAEWSoAnloqAEJcKgDcXSoAdl8qABBhKgC0YioATmQqAOhlKgCCZyoAJmkqAMBqKgBabCoA9G0qAJhvKgAycSoAzHIqAHB0KgAKdioApHcqAD55KgDieioAfHwqABZ+KgCwfyoAVIEqAO6CKgCIhCoAIoYqAMaHKgBgiSoA+ooqAJSMKgAujioA0o8qAGyRKgAGkyoAoJQqAESWKgDelyoAeJkqABKbKgC2nCoAUJ4qAOqfKgCEoSoAKKMqAMKkKgBcpioA9qcqAJqpKgA0qyoAzqwqAGiuKgAMsCoAprEqAECzKgDatCoAfrYqABi4KgCyuSoATLsqAPC8KgCKvioAJMAqAL7BKgBiwyoA/MQqAJbGKgAwyCoA1MkqAG7LKgAIzSoArM4qAEbQKgDg0SoAetMqABTVKgC41ioAUtgqAOzZKgCG2yoAKt0qAMTeKgBe4CoA+OEqAJzjKgA25SoA0OYqAGroKgAO6ioAqOsqAELtKgDc7ioAgPAqABryKgC08yoAWPUqAPL2KgCM+CoAJvoqAMr7KgBk/SoA/v4qAJgAKwA8AisA1gMrAHAFKwAKBysArggrAEgKKwDiCysAfA0rACAPKwC6ECsAVBIrAO4TKwCSFSsALBcrAMYYKwBgGisABBwrAJ4dKwA4HysA0iArAHYiKwAQJCsAqiUrAEQnKwDoKCsAgiorABwsKwC2LSsAWi8rAPQwKwCOMisAKDQrAMI1KwBmNysAADkrAJo6KwA0PCsA2D0rAHI/KwAMQSsApkIrAEpEKwDkRSsAfkcrABhJKwC8SisAVkwrAPBNKwCKTysALlErAMhSKwBiVCsA/FUrAKBXKwA6WSsA1ForAHhcKwASXisArF8rAEZhKwDqYisAhGQrAB5mKwC4ZysAXGkrAPZqKwCQbCsAKm4rAM5vKwBocSsAAnMrAJx0KwBAdisA2ncrAHR5KwAYeysAsnwrAEx+KwDmfysAgIErACSDKwC+hCsAWIYrAPKHKwCWiSsAMIsrAMqMKwBkjisACJArAKKRKwA8kysA1pQrAHCWKwAUmCsArpkrAEibKwDinCsAhp4rACCgKwC6oSsAVKMrAPikKwCSpisALKgrANCpKwBqqysABK0rAJ6uKwBCsCsA3LErAHazKwAQtSsAtLYrAE64KwDouSsAgrsrACa9KwDAvisAWsArAPTBKwCYwysAMsUrAMzGKwBwyCsACsorAKTLKwA+zSsA4s4rAHzQKwAW0isAsNMrAFTVKwDu1isAktgrACzaKwDQ2ysAat0rAATfKwCo4CsAQuIrANzjKwB25SsAGucrALToKwBO6isA6OsrAIztKwAm7ysAwPArAFryKwD+8ysAmPUrADL3KwDM+CsAZvorAAr8KwCk/SsAPv8rANgALAB8AiwAFgQsALAFLABKBywA7ggsAIgKLAAiDCwAvA0sAGAPLAD6ECwAlBIsAC4ULADSFSwAbBcsAAYZLACgGiwARBwsAN4dLACCHywAJiEsAMAiLABaJCwA9CUsAJgnLAAyKSwAzCosAGYsLAAKLiwApC8sAD4xLADiMiwAfDQsABY2LACwNywAVDksAO46LACIPCwAIj4sAMY/LABgQSwA+kIsAJRELAA4RiwA0kcsAGxJLAAGSywAqkwsAEROLADeTywAeFEsABJTLAC2VCwAUFYsAOpXLACEWSwAKFssAMJcLABcXiwA9l8sAJphLAA0YywAzmQsAGhmLAAMaCwApmksAEBrLADabCwAfm4sABhwLACycSwATHMsAPB0LACKdiwAJHgsAL55LABieywA/HwsAJZ+LAAwgCwA1IEsAG6DLAAIhSwAooYsAEaILADgiSwAeossAB6NLAC4jiwAUpAsAOyRLACQkywAKpUsAMSWLABemCwAAposAJybLAA2nSwA0J4sAHSgLAAOoiwAqKMsAEKlLADmpiwAgKgsABqqLAC0qywAWK0sAPKuLACMsCwAJrIsAMqzLABktSwA/rYsAJi4LAA8uiwA1rssAHC9LAAKvywArsAsAEjCLADiwywAfMUsABbHLAC6yCwAVMosAO7LLACSzSwANs8sANDQLAB00iwADtQsAKjVLABC1ywA5tgsAIDaLAAa3CwAtN0sAFjfLADy4CwAjOIsACbkLADK5SwAZOcsAP7oLACY6iwAPOwsANbtLABw7ywACvEsAK7yLABI9CwA4vUsAHz3LAAg+SwAuvosAFT8LAD4/SwAkv8sACwBLQDGAi0AagQtAAQGLQCeBy0AOAktANIKLQB2DC0AEA4tAKoPLQBEES0A3hItAIIULQAcFi0AthctAFAZLQD0Gi0AjhwtACgeLQDCHy0AZiEtAAAjLQCaJC0APiYtANgnLQByKS0ADCstALAsLQBKLi0A5C8tAH4xLQAiMy0AvDQtAFY2LQDwNy0AlDktAC47LQDIPC0AYj4tAAZALQCgQS0AOkMtAN5ELQB4Ri0AEkgtAKxJLQBQSy0A6kwtAIROLQAeUC0AwlEtAFxTLQD2VC0AkFYtADRYLQDOWS0AaFstAAJdLQCmXi0AQGAtANphLQB0Yy0ADmUtALJmLQBMaC0A5mktAIBrLQAkbS0Avm4tAFhwLQDycS0AlnMtADB1LQDKdi0AZHgtAAh6LQCiey0APH0tANZ+LQB6gC0AFIItAK6DLQBIhS0A7IYtAIaILQAgii0AuostAF6NLQD4ji0AkpAtACySLQDQky0AapUtAASXLQCemC0AQpotANybLQB2nS0AGp8tALSgLQBOoi0A6KMtAIylLQAmpy0AwKgtAFqqLQD+qy0AmK0tADKvLQDMsC0AcLItAAq0LQCktS0APrctAOK4LQB8ui0AFrwtALC9LQBUvy0A7sAtAIjCLQAixC0AxsUtAGDHLQD6yC0AlMotADjMLQDmzS0AgM8tACTRLQC+0i0AWNQtAPzVLQCW1y0AMNktAMraLQBu3C0ACN4tAKLfLQA84S0A4OItAHrkLQAU5i0AructAFLpLQDs6i0AhuwtACDuLQC67y0AXvEtAPjyLQCS9C0ALPYtAND3LQBq+S0ABPstAJ78LQBC/i0A3P8tAHYBLgAQAy4AtAQuAE4GLgDoBy4AggkuACYLLgDADC4AWg4uAPQPLgCYES4AMhMuAMwULgBwFi4AChguAKQZLgA+Gy4A4hwuAHweLgAWIC4AsCEuAFQjLgDuJC4AiCYuACIoLgDGKS4AYCsuAPosLgCULi4AODAuANIxLgBsMy4ABjUuAKo2LgBEOC4A3jkuAHg7LgAcPS4Atj4uAFBALgDqQS4AjkMuAChFLgDCRi4AXEguAPZJLgCaSy4ANE0uAM5OLgBoUC4ADFIuAKZTLgBAVS4A2lYuAH5YLgAYWi4AslsuAExdLgDwXi4AimAuACRiLgDIYy4AYmUuAPxmLgCWaC4AOmouANRrLgBubS4ACG8uAKxwLgBGci4A4HMuAHp1LgAedy4AuHguAFJ6LgD2ey4AkH0uACp/LgDEgC4AXoIuAAKELgCchS4ANocuANCILgB0ii4ADowuAKiNLgBCjy4A5pAuAICSLgAalC4AtJUuAFiXLgDymC4AjJouACacLgDKnS4AZJ8uAP6gLgCYoi4AMqQuANalLgBwpy4ACqkuAK6qLgBIrC4A4q0uAHyvLgAgsS4AurIuAFS0LgDutS4AkrcuACy5LgDGui4AYLwuAAS+LgCevy4AOMEuANLCLgB2xC4AEMYuAKrHLgBEyS4A6MouAILMLgAczi4Ats8uAFrRLgD00i4AjtQuACjWLgDC1y4AZtkuAADbLgCa3C4ANN4uANjfLgBy4S4ADOMuALDkLgBK5i4A5OcuAH7pLgAi6y4AvOwuAFbuLgDw7y4AlPEuAC7zLgDI9C4AYvYuAAb4LgCg+S4AOvsuAN78LgB4/i4AEgAvAKwBLwBQAy8A6gQvAIQGLwAeCC8AwgkvAFwLLwD2DC8AkA4vADQQLwDOES8AaBMvAAIVLwCmFi8AQBgvANoZLwB0Gy8AGB0vALIeLwBMIC8A5iEvAIojLwAkJS8AviYvAFgoLwDyKS8AlisvADAtLwDKLi8AZDAvAAgyLwCiMy8APDUvANY2LwB6OC8AFDovAK47LwBIPS8A7D4vAIZALwAgQi8AukMvAF5FLwD4Ri8AkkgvACxKLwDQSy8Aak0vAARPLwCeUC8AQlIvANxTLwB2VS8AGlcvALRYLwBOWi8A6FsvAIxdLwAmXy8AwGAvAFpiLwD+Yy8AmGUvADJnLwDMaC8AcGovAApsLwCkbS8APm8vAOJwLwB8ci8AFnQvALB1LwBUdy8A7ngvAIh6LwAifC8Axn0vAGB/LwD6gC8AlIIvAC6ELwDShS8AbIcvAAaJLwCgii8ARIwvAN6NLwB4jy8AEpEvALaSLwBQlC8A6pUvAISXLwAomS8AwpovAFycLwD2nS8Amp8vADShLwDOoi8AcqQvAAymLwCmpy8AQKkvAOSqLwB+rC8AGK4vALKvLwBWsS8A8LIvAIq0LwAkti8AyLcvAGK5LwD8ui8AoLwvADq+LwDUvy8AbsEvAAjDLwCsxC8ARsYvAODHLwB6yS8AHssvALjMLwBSzi8A7M8vAJDRLwAq0y8AxNQvAF7WLwAC2C8AnNkvADbbLwDQ3C8AdN4vAA7gLwCo4S8ATOMvAObkLwCA5i8AGugvAL7pLwBY6y8A8uwvAIzuLwAm8C8AyvEvAGTzLwD+9C8AmPYvADz4LwDW+S8AcPsvAAr9LwCu/i8ASAAwAOIBMAB8AzAAFgUwALoGMABUCDAA7gkwAIgLMAAsDTAAxg4wAGAQMAD6ETAAnhMwADgVMADSFjAAdhgwABAaMACqGzAARB0wAOgeMACCIDAAHCIwALYjMABaJTAA9CYwAI4oMAAoKjAAzCswAGYtMAAALzAAmjAwAD4yMADYMzAAcjUwABY3MACwODAASjowAOQ7MACIPTAAIj8wALxAMABWQjAA+kMwAJRFMAAuRzAAyEgwAGxKMAAGTDAAoE0wADpPMADeUDAAeFIwABJUMACsVTAARlcwAOpYMACEWjAAHlwwALhdMABcXzAA9mAwAJBiMAAqZDAAzmUwAGhnMAACaTAAnGowAEBsMADabTAAdG8wAA5xMACycjAATHQwAOZ1MACAdzAAJHkwAL56MABYfDAA8n0wAJZ/MAAwgTAAyoIwAGSEMAAIhjAAoocwADyJMADgijAAeowwABSOMACujzAAUpEwAOySMACGlDAAIJYwAMSXMABemTAA+JowAJKcMAA2njAA0J8wAGqhMAAEozAAqKQwAEKmMADcpzAAdqkwABqrMAC0rDAATq4wAOivMACMsTAAJrMwAMC0MABatjAA9LcwAJi5MAAyuzAAzLwwAGa+MAAKwDAAwsEwAFzDMAD2xDAAkMYwACrIMADOyTAAaMswAALNMACczjAAQNAwANrRMAB00zAADtUwALLWMABM2DAA5tkwAIDbMAAk3TAAvt4wAFjgMADy4TAAluMwADDlMADK5jAAbugwAAjqMACi6zAAPO0wAODuMAB68DAAFPIwAK7zMABS9TAA7PYwAIb4MAAg+jAAxPswAF79MAD4/jAAkgAxADYCMQDQAzEAagUxAAQHMQCoCDEAQgoxANwLMQB2DTEAGg8xALQQMQBOEjEA6BMxAIwVMQAmFzEAwBgxAFoaMQD0GzEAmB0xADIfMQDMIDEAZiIxAAokMQCkJTEAPicxANgoMQB8KjEAFiwxALAtMQBKLzEA7jAxAIgyMQAiNDEAxjUxAGA3MQD6ODEAlDoxADg8MQDSPTEAbD8xAAZBMQCqQjEAREQxAN5FMQB4RzEAHEkxALZKMQBQTDEA6k0xAI5PMQAoUTEAwlIxAGZUMQAAVjEAmlcxADRZMQDOWjEAclwxAAxeMQCmXzEAQGExAORiMQB+ZDEAGGYxALJnMQBWaTEA8GoxAIpsMQAkbjEAvm8xAGJxMQD8cjEAlnQxADB2MQDUdzEAbnkxAAh7MQCifDEARn4xAOB/MQB6gTEAHoMxALiEMQBShjEA7IcxAJCJMQAqizEAxIwxAF6OMQACkDEAnJExADaTMQDQlDEAdJYxAA6YMQComTEATJsxAOacMQCAnjEAGqAxAL6hMQBYozEA8qQxAIymMQAwqDEAyqkxAGSrMQD+rDEAoq4xADywMQDWsTEAcLMxABS1MQCutjEASLgxAOK5MQB8uzEAIL0xALq+MQBUwDEA7sExAJLDMQAsxTEAxsYxAGDIMQAEyjEAnssxADjNMQDSzjEAdtAxABDSMQCq0zEATtUxAOjWMQCC2DEAHNoxAMDbMQBa3TEA9N4xAI7gMQAy4jEAzOMxAGblMQAA5zEApOgxAD7qMQDY6zEAcu0xABbvMQCw8DEASvIxAOTzMQB+9TEAIvcxALz4MQBW+jEA8PsxAJT9MQAu/zEAyAAyAGICMgAGBDIAoAUyADoHMgDUCDIAeAoyABIMMgCsDTIARg8yAOoQMgCEEjIAHhQyALgVMgBcFzIA9hgyAJAaMgAqHDIAzh0yAGgfMgACITIAnCIyAEAkMgDaJTIAdCcyAA4pMgCyKjIATCwyAOYtMgCKLzIAJDEyAL4yMgBYNDIA/DUyAJY3MgAwOTIAyjoyAG48MgAIPjIAoj8yADxBMgDgQjIAekQyABRGMgCuRzIAUkkyAOxKMgCGTDIAIE4yAMRPMgBeUTIA+FIyAJJUMgAsVjIA0FcyAGpZMgAEWzIAnlwyAEJeMgDcXzIAdmEyABBjMgC0ZDIATmYyAOhnMgCCaTIAJmsyAMBsMgBabjIA9G8yAJhxMgAyczIAzHQyAHB2MgAKeDIApHkyAD57MgDifDIAfH4yABaAMgCwgTIAVIMyAO6EMgCIhjIAIogyAMaJMgBgizIA+owyAJ6OMgA4kDIA0pEyAGyTMgAGlTIAqpYyAESYMgDemTIAeJsyABydMgC2njIAUKAyAOqhMgCEozIAKKUyAMKmMgBcqDIA9qkyAJqrMgA0rTIAzq4yAGiwMgAMsjIAprMyAEC1MgDatjIAfrgyABi6MgC8uzIAYL0yAPq+MgCUwDIALsIyANLDMgBsxTIABscyAKDIMgBEyjIA3ssyAHjNMgASzzIAttAyAFDSMgDq0zIAhNUyACjXMgDC2DIAXNoyAADcMgCa3TIANN8yAM7gMgBy4jIADOQyAKblMgBA5zIA5OgyAH7qMgAY7DIAsu0yAFbvMgDw8DIAivIyAC70MgDI9TIAYvcyAPz4MgCg+jIAOvwyANT9MgBu/zIAEgEzAKwCMwBGBDMA4AUzAIQHMwAeCTMAuAozAFIMMwDsDTMAkA8zACoRMwDEEjMAXhQzAAIWMwCcFzMANhkzANAaMwB0HDMADh4zAKgfMwBCITMA3CIzAIAkMwAaJjMAtCczAFgpMwDyKjMAjCwzACYuMwDKLzMAZDEzAP4yMwCYNDMAPDYzANY3MwBwOTMACjszAK48MwBIPjMA4j8zAHxBMwAgQzMAukQzAFRGMwD4RzMAkkkzACxLMwDGTDMAak4zAARQMwCeUTMAOFMzANxUMwB2VjMAEFgzAKpZMwBOWzMA6FwzAIJeMwAcYDMAwGEzAFpjMwD0ZDMAjmYzAChoMwDMaTMAZmszAABtMwCabjMAPnAzANhxMwByczMADHUzALB2MwBKeDMA5HkzAH57MwAifTMAvH4zAFaAMwDwgTMAlIMzAC6FMwDIhjMAYogzAAaKMwCgizMAOo0zANSOMwB4kDMAEpIzAKyTMwBGlTMA6pYzAISYMwAemjMAwpszAFydMwD2njMAkKAzADSiMwDOozMAaKUzAAKnMwCmqDMAQKozANqrMwB0rTMAGK8zALKwMwBMsjMA5rMzAIq1MwAktzMAvrgzAFi6MwDyuzMAlr0zADC/MwDKwDMAZMIzAAjEMwCixTMAPMczAODIMwB6yjMAFMwzAK7NMwBSzzMA7NAzAIbSMwAg1DMAxNUzAF7XMwD42DMAktozADbcMwDQ3TMAat8zAAThMwCo4jMAQuQzANzlMwB25zMAGukzALTqMwBO7DMA6O0zAIzvMwAm8TMAwPIzAFr0MwD+9TMAmPczADL5MwDM+jMAcPwzAAr+MwCk/zMAPgE0AOICNAB8BDQAFgY0ALAHNABKCTQA7go0AIgMNAAiDjQAvA80AGARNAD6EjQAlBQ0AC4WNADSFzQAbBk0AAYbNACqHDQARB40AN4fNAB4ITQAHCM0ALYkNABQJjQA6ic0AI4pNAAoKzQAwiw0AFwuNAAAMDQAmjE0ADQzNADYNDQAcjY0AAw4NACmOTQASjs0AOQ8NAB+PjQAGEA0ALJBNABWQzQA8EQ0AIpGNAAkSDQAyEk0AGJLNAD8TDQAlk40ADpQNADUUTQAblM0AAhVNACiVjQARlg0AOBZNAB6WzQAFF00ALheNABSYDQA7GE0AJBjNAAqZTQAxGY0AF5oNAACajQAnGs0ADZtNADQbjQAdHA0AA5yNACoczQAQnU0AOZ2NACAeDQAGno0AL57NABYfTQA8n40AIyANAAwgjQAyoM0AGSFNAD+hjQAoog0ADyKNADWizQAcI00AAqPNACukDQASJI0AOKTNAB8lTQAIJc0ALqYNABUmjQA7ps0AJKdNAAsnzQAxqA0AGCiNAD6ozQAnqU0ADinNADSqDQAdqo0ABCsNACqrTQARK80AOiwNACCsjQAHLQ0ALa1NABatzQA9Lg0AI66NAAyvDQAzL00AGa/NAAAwTQAmsI0AD7ENADYxTQAcsc0AAzJNACwyjQASsw0AOTNNAB+zzQAItE0ALzSNABW1DQA8NU0AJTXNAAu2TQAyNo0AGLcNAAG3jQAoN80ADrhNADU4jQAeOQ0ABLmNACs5zQARuk0AOrqNACE7DQAHu40ALjvNABc8TQA9vI0AJD0NAA09jQAzvc0AGj5NAAC+zQApvw0AED+NADa/zQAdAE1ABgDNQCyBDUATAY1AOYHNQCKCTUAJAs1AL4MNQBYDjUA/A81AJYRNQAwEzUAyhQ1AG4WNQAIGDUAohk1ADwbNQDWHDUAeh41ABQgNQCuITUASCM1AOwkNQCGJjUAICg1ALopNQBeKzUA+Cw1AJIuNQAsMDUA0DE1AGozNQAENTUAnjY1AEI4NQDcOTUAdjs1ABA9NQC0PjUATkA1AOhBNQCMQzUAJkU1AMBGNQBaSDUA/kk1AJhLNQAyTTUAzE41AHBQNQAKUjUApFM1AD5VNQDiVjUAfFg1ABZaNQCwWzUAVF01AO5eNQCIYDUALGI1AMZjNQBgZTUA+mY1AJRoNQA4ajUA0ms1AGxtNQAGbzUAqnA1AERyNQDeczUAeHU1ABx3NQC2eDUAUHo1AOp7NQCEfTUAKH81AMKANQBcgjUA9oM1AJqFNQA0hzUAzog1AGiKNQAMjDUApo01AECPNQDakDUAfpI1ABiUNQCylTUATJc1APCYNQCKmjUAJJw1AMidNQBinzUA/KA1AJaiNQA6pDUA1KU1AG6nNQAIqTUArKo1AEasNQDgrTUAeq81AB6xNQDMsjUAcLQ1AAq2NQCktzUASLk1AOK6NQB8vDUAFr41ALq/NQBUwTUA7sI1AIjENQAsxjUAxsc1AGDJNQD6yjUAlMw1ADjONQDSzzUAbNE1AAbTNQCq1DUARNY1AN7XNQB42TUAHNs1ALbcNQBQ3jUA6t81AIThNQAo4zUAwuQ1AFzmNQD25zUAmuk1ADTrNQDO7DUAcu41AAzwNQCm8TUAQPM1AOT0NQB+9jUAGPg1ALL5NQBW+zUA8Pw1AIr+NQAkADYAyAE2AGIDNgD8BDYAoAY2ADoINgDUCTYAbgs2ABINNgCsDjYARhA2AOARNgCEEzYAHhU2ALgWNgBSGDYA9hk2AJAbNgAqHTYAxB42AF4gNgACIjYAnCM2ADYlNgDQJjYAdCg2AA4qNgCoKzYAQi02AOYuNgCAMDYAGjI2ALQzNgBYNTYA8jY2AIw4NgAmOjYAyjs2AGQ9NgD+PjYAmEA2ADxCNgDWQzYAcEU2AApHNgCuSDYASEo2AOJLNgCGTTYAIE82ALpQNgBUUjYA+FM2AJJVNgAsVzYAxlg2AGpaNgAEXDYAnl02ADhfNgDcYDYAdmI2ABBkNgCqZTYATmc2AOhoNgCCajYAHGw2AMBtNgBabzYA9HA2AI5yNgAodDYAzHU2AGZ3NgAAeTYAmno2AD58NgDYfTYAcn82AAyBNgCwgjYASoQ2AOSFNgB+hzYAIok2ALyKNgBWjDYA8I02AJSPNgAukTYAyJI2AGKUNgAGljYAoJc2ADqZNgDemjYAeJw2ABKeNgCsnzYAUKE2AOqiNgCEpDYAHqY2AMKnNgBcqTYA9qo2AJCsNgA0rjYAzq82AGixNgACszYAprQ2AEC2NgDatzYAdLk2ABi7NgCyvDYATL42AOa/NgCKwTYAJMM2AL7ENgBYxjYA/Mc2AJbJNgAwyzYAysw2AG7ONgAI0DYAotE2ADzTNgDg1DYAetY2ABTYNgCu2TYAUts2AOzcNgCG3jYAIOA2AMThNgBe4zYA+OQ2AJLmNgAs6DYA0Ok2AGrrNgAE7TYAnu42AELwNgDc8TYAdvM2ABD1NgC09jYATvg2AOj5NgCC+zYAJv02AMD+NgBaADcA9AE3AJgDNwAyBTcAzAY3AGYINwAKCjcApAs3AD4NNwDiDjcAfBA3ABYSNwCwEzcAVBU3AO4WNwCIGDcAIho3AMYbNwBgHTcA+h43AJQgNwA4IjcA0iM3AGwlNwAGJzcAqig3AEQqNwDeKzcAgi03ABwvNwC2MDcAUDI3APQzNwCONTcAKDc3AMI4NwBcOjcAADw3AJo9NwA0PzcAzkA3AHJCNwAMRDcApkU3AEBHNwDkSDcAfko3ABhMNwCyTTcAVk83APBQNwCKUjcAJFQ3AMhVNwBiVzcA/Fg3AJZaNwA6XDcA1F03AG5fNwAIYTcArGI3AEZkNwDgZTcAemc3AB5pNwC4ajcAUmw3AOxtNwCQbzcAKnE3AMRyNwBedDcAAnY3AJx3NwA2eTcA2no3AHR8NwAOfjcAqH83AEyBNwDmgjcAgIQ3ABqGNwC+hzcAWIk3APKKNwCMjDcAMI43AMqPNwBkkTcA/pI3AKKUNwA8ljcA1pc3AHCZNwAKmzcArpw3AEieNwDinzcAfKE3ACCjNwC6pDcAVKY3APinNwCSqTcALKs3AMasNwBqrjcABLA3AJ6xNwA4szcA3LQ3AHa2NwAQuDcAqrk3AE67NwDovDcAgr43ABzANwC2wTcAWsM3APTENwCOxjcAKMg3AMzJNwBmyzcAAM03AJrONwA+0DcA2NE3AHLTNwAM1TcAsNY3AErYNwDk2TcAfts3ACLdNwC83jcAVuA3APDhNwCU4zcALuU3AMjmNwBi6DcABuo3AKDrNwA67TcA3u43AHjwNwAS8jcArPM3AFD1NwDq9jcAhPg3AB76NwDC+zcAXP03APb+NwCQADgANAI4AM4DOABoBTgAAgc4AKYIOABACjgA2gs4AHQNOAAYDzgAshA4AEwSOADmEzgAihU4ACQXOAC+GDgAWBo4APIbOACWHTgAMB84AMogOABkIjgACCQ4AKIlOAA8JzgA1ig4AHoqOAAULDgAri04AEgvOADsMDgAhjI4ACA0OADENTgAXjc4APg4OACSOjgANjw4ANA9OABqPzgABEE4AKhCOABCRDgA3EU4AHZHOAAaSTgAtEo4AE5MOADoTTgAjE84ACZROADAUjgAZFQ4AP5VOACYVzgAMlk4AMxaOABwXDgACl44AKRfOAA+YTgA4mI4AHxkOAAWZjgAsGc4AFRpOADuajgAiGw4ACJuOAC8bzgAYHE4APpyOACUdDgALnY4ANJ3OABseTgABns4AKB8OABEfjgA3n84AHiBOAAcgzgAtoQ4AFCGOADqhzgAjok4ACiLOADCjDgAXI44AACQOACakTgANJM4AM6UOAByljgADJg4AKaZOABAmzgA5Jw4AH6eOAAYoDgAvKE4AFajOADwpDgAiqY4ACSoOADIqTgAYqs4APysOACWrjgAOrA4ANSxOABuszgACLU4AKy2OABGuDgA4Lk4AHq7OAAevTgAuL44AFLAOADswTgAkMM4ACrFOADExjgAaMg4AALKOACcyzgANs04ANrOOAB00DgADtI4AKjTOABM1TgA5tY4AIDYOAAa2jgAvts4AFjdOADy3jgAjOA4ACbiOADK4zgAZOU4AP7mOACY6DgAPOo4ANbrOABw7TgACu84AK7wOABI8jgA4vM4AHz1OAAg9zgAuvg4AFT6OADu+zgAkv04ACz/OADGADkAYAI5AAQEOQCeBTkAOAc5ANIIOQB2CjkAEAw5AKoNOQBEDzkA6BA5AIISOQAcFDkAthU5AFoXOQD0GDkAjho5ACgcOQDMHTkAZh85AAAhOQCkIjkAPiQ5ANglOQByJzkAFik5ALAqOQBKLDkA5C05AIgvOQAiMTkAvDI5AFY0OQD6NTkAlDc5AC45OQDIOjkAbDw5AAY+OQCgPzkAOkE5AN5COQB4RDkAEkY5AKxHOQBGSTkA6ko5AIRMOQAeTjkAuE85AFxROQD2UjkAkFQ5ACpWOQDOVzkAaFk5AAJbOQCcXDkAQF45ANpfOQB0YTkADmM5ALJkOQBMZjkA5mc5AIBpOQAkazkAvmw5AFhuOQDybzkAlnE5ADBzOQDKdDkAbnY5AAh4OQCieTkAPHs5AOB8OQB6fjkAFIA5AK6BOQBSgzkA7IQ5AIaGOQAgiDkAxIk5AF6LOQD4jDkAko45ADaQOQDQkTkAapM5AASVOQColjkAQpg5ANyZOQB2mzkAGp05ALSeOQBOoDkA6KE5AIyjOQAmpTkAwKY5AFqoOQD0qTkAmKs5ADKtOQDMrjkAcLA5AAqyOQCkszkAPrU5AOK2OQB8uDkAFro5ALC7OQBUvTkA7r45AIjAOQAiwjkAxsM5AGDFOQD6xjkAlMg5ADjKOQDSyzkAbM05AAbPOQCq0DkARNI5AN7TOQCC1TkAHNc5ALbYOQBQ2jkA6ts5AI7dOQAo3zkAwuA5AFziOQAA5DkAmuU5ADTnOQDO6DkAcuo5AAzsOQCm7TkAQO85AOTwOQB+8jkAGPQ5ALL1OQBW9zkA8Pg5AIr6OQAk/DkAyP05AGL/OQD8ADoAlgI6ADoEOgDUBToAbgc6AAgJOgCiCjoARgw6AOANOgB6DzoAFBE6ALgSOgBSFDoA7BU6AJAXOgAqGToAxBo6AF4cOgACHjoAnB86ADYhOgDQIjoAdCQ6AA4mOgCoJzoAQik6AOYqOgCALDoAGi46AL4vOgBYMToA8jI6AIw0OgAwNjoAyjc6AGQ5OgD+OjoAojw6ADw+OgDWPzoAcEE6ABRDOgCuRDoASEY6AOJHOgB8SToAIEs6ALpMOgBUTjoA7k86AJJROgAsUzoAxlQ6AGBWOgAEWDoAnlk6ADhbOgDSXDoAdl46ABBgOgCqYToARGM6AOhkOgCCZjoAHGg6ALZpOgBaazoA9Gw6AI5uOgAocDoAzHE6AGZzOgAAdToAmnY6AD54OgDYeToAcns6AAx9OgCwfjoASoA6AOSBOgCIgzoAIoU6ALyGOgBWiDoA+ok6AJSLOgAujToAyI46AGyQOgAGkjoAoJM6ADqVOgDeljoAeJg6ABKaOgCsmzoARp06APSeOgCOoDoAKKI6AMyjOgBmpToAAKc6AJqoOgA+qjoA2Ks6AHKtOgAMrzoAsLA6AEqyOgDkszoAfrU6ACK3OgC8uDoAVro6APq7OgCUvToALr86AMjAOgBswjoABsQ6AKDFOgA6xzoA3sg6AHjKOgASzDoArM06AFDPOgDq0DoAhNI6AB7UOgDC1ToAXNc6APbYOgCQ2joAKtw6AM7dOgBo3zoAAuE6AJziOgBA5DoA2uU6AHTnOgAO6ToAsuo6AEzsOgDm7ToAgO86ACTxOgC+8joAWPQ6APL1OgCW9zoAMPk6AMr6OgBu/DoACP46AKL/OgA8ATsA4AI7AHoEOwAUBjsArgc7AFIJOwDsCjsAhgw7ACAOOwDEDzsAXhE7APgSOwCSFDsANhY7ANAXOwBqGTsABBs7AKgcOwBCHjsA3B87AHYhOwAaIzsAtCQ7AE4mOwDoJzsAjCk7ACYrOwDALDsAWi47APQvOwCYMTsAMjM7AMw0OwBmNjsACjg7AKQ5OwA+OzsA2Dw7AHw+OwAWQDsAsEE7AEpDOwDuRDsAiEY7ACJIOwDGSTsAYEs7APpMOwCUTjsAOFA7ANJROwBsUzsAAA</prop>
				<prop name="Temps">REFSWgAARvgCAIBG8/1m7vHmOkBxPQr/16MwO0ApXI//wvVoPEDhehR/rkehPkD2KP/w/5VAQLgehetRt9hBQOnyQEMdBES3QM3MLwAsRQUDIf9GQNejcD0KF7dHQEgGAQdIDQP1vUgtA+xJQFIWAku3QOxRFgBrTC0DbHtNQPfxcF1OQBgAb7geRU8VAxhQBQPfkVBArkcGAA5Rt0CamZ8AqVENAyVvUkDD9Q8AolL18+8gU0B7CADhmlPWDQMVVI0EVL0DClV2fQOlVXUDHVZA//HvKJxWQO7yFldA7TP+AZNXDQMFWEDdpEAA11NYlQNuWLa9A1pYXQMxWO0DDL1YnQPpV0AffgHObVcFA8FXZQO7V5UD275XDRPDV0UDx1du7QPMV0B3AT3KZBcGDgLFV10DSxCOFVYVVhUgThWuH8AfUhG+ArrcF/7yIbjsH/4fECs+ArckJx4vICgvOi9kL0YtfgK1fC+OLxCwL8Iv1Cfu8rbkL/YvCD8AEjEWAhMgJjUOP0A/Gj8sPwB2P4g/Wj+cP74/0D/iP/Q/BAZNDhKzBBSrICZPOE9CQQBGAksgVkVOT2BLZk0+T4hPAJpPrE/WT8hP4k/0Tw5fIF8Ack9UX0ZfWF+CUc4voF+aLwCkL9ZfoC/yXwxvxl8QbwJvAExvVm84b4pvJG9ub6Bvem8A5G/2bwh/2i8sfz5/UH+qP4B0f4Z/mH+qf7x/xnW/AXoBtMx/Zn/ofxKPJI82j0iPAFqPbI9+j5CPoo+0j8aP2I8A6o/8jw6fIJ8yn0SfVp/4fwBiP4RXjp2mnyhfup/Mn25dAN6f8J8CryyvPq9Qr2KvdK8Ahq+wn5qvxK+2r+Cv2q/0rwAGvxi/Ir9Evya/WL9qv5y/AIa/mL+yv8y/1r/ov+qvHM8AJs8wz7q/RM9WxdZlVsVGJQCezc5vGH/az8TP5s/Ay/bPAAjfwm9E3zbfYN9635zfrt8AwN+K39zf9t+Y3xrvLO8+7wDg30rvVO9u75jvgu+s757vAODv8u/E7wbvAP/K70z/Jn8AYJNG9V6fkP+i/9R/rvUOJQDO/7D/+v8MDx4PMA9CD1QPAGYP4P9yD5wPrg/AD9IP5A8A9g+ADwIfLB8+H1AfYh90HwCGH5gfqh+8H84f4B/yHwQvABYvKC8KHzwvXi9wL0IvhC8Api+4L8ov3C/uLwA/ki8kPwA2P0g/Wj9sP34/kD8SP6Q/AMY/qD+6P/w/Dk/oPxpPRE8ALk9QT9r5bsXW9W7PmJt2nwCIn6pP3E/OTe5P+E8SXyxfAC5fQF9KX3xffl9YX7pfpF8A5l/QX/pfBG8ubxhvIm9kbwA+b1BvWm+kb15v0G/Cb+RvAJ5vAH8af/RvTn8gfzJ/XH8AXn9wf5p/pH+uf8h/2n/8fwAWjziPKo9Ujy6PCI96j6SPAI6PuI+aj8yP5o/4jxKfHJ8ARp8YnzKfZJ+On6Cfcp+0nwC2n8Cfsp/8nwavGK8qr0ynAF7PQK/yn4TPHv1Oz5DPyq8A3K/er7CvCr80vya/SL9SvwBcv4a/mL+Cv7S/vr9gv3K/APy/xr/YvxrPJM/ev0DPis8AnM9mz6DPss+8z3bPyM8C3wAc39bPKN8y33TfNt9o35rfAHzfXt/A38rf5N/W3xDvKu8APO9G72jvWu9876bvmO+y7wDc777v+O/y7xT/9t/o7yL/AGz/Vv9A/4L/tP+G/wD/ov8A5P/+/5j/+v8kDzYPQA/y3wBsD24PiA+iD7QPBg/ID9IPABQfDh8wH1IfZB/eD2gfeh8ArB+WH7Afwh/cH+4fAC+SHwAkLx4vMC9yL4QvXi+YL4ovAKwvxi9QL+IvFD/+L9gvGj8AXD8ePzg/Mj+MP44/oD+qPwDsP84/4D+6PyxP/j9AT1pPABRPdk+YT6pPvE9+T+hP2k8A/E8WXxBfMl9EX1ZfaF96XwCEX55fSE+yX+Rfpl/4XyJfAAxvDm/QX0pvdG9mb4BvQm8AvG8mb9Bvom/sb+5v+G8KfwA8fz5/KH9Sf5R/Fn+wf8J/ANR/ln+gf4J/HI8mjziPGo/8ZI9mpRSuR+F6tHxsj2al16NwPQoDjwB1j7+PgY+TiI6Npo/Qj2qPABSfJp84m46NVpVWlXZ1joUAjoWOnVadVpWun+if2pnenwDIn/KfBK8ur2Cvcq+Er9afAJCvuq/Mr96v8K8CvxS/Jr8AOL+ar0y/br+Av5K/pL9evwDIv9q/vL/+vxDPIs9ErybPADDPSs98z47PoM86z6zPxs8A6M/6zwzf1s8Y3yrfVN9G3wBg34rfnN+u32jfet/k3/bfANDfAu8s7wbvGO9S72Tvvs8AQO+q73zvtu/A79LvBP8W//Qo/1qRZkbxpldAUv+4HoXrcVdAzf3MV/AsV0Bcj8K/9SjMVkAKVpF6bVZVkydWdXPVVUXz74ZVQOx4cIU7VXtAM47x81RAH3Zx965UQI+BFF5UQNtxPWbwIFRN8+FT7kX0U0B7joFqU0C9AMbxMFNApFiQ12/zUkApXvG4UlXzbWzc9CxSxfPwUY3z/7NRQMP1KFyPa3JRVZM3BAT3UNX07VDd9FBAp/FwLVB2xfPgT8XzYE9AJ6G3R+FOzfNjTiWj521NXfN8Tf3zIk09A9sBTWXzCk0loydN3UBf8VxPTY3zc03WjYOUTXVzpYwEtE23QJqZpwC5TSUDvdJkBMG0B3ZyxWwEyk3enfPOTUD2AADC1RqkBNlUBNxNLQT0B3ZyReVsBOoMHx4dnvLuNB8CTvLxTB9eH3AbDgOEH5YfwKgbjvOsH64fwBNP8VH4INQf7h/4HwohjoL0BCcmLwg4L0ohpgL5ZCdGJUYviC8Ami+sL74vUCtuLT4v0C8SP7aUBAVOBSNYTiUDHbVPTfMRHATMUL30UbbN8wNSpQNpUv3zkrVSjQRS3QO1UiUDDa1TjfOjU3UEVEXztrVU/fNCjPTTVU3zYa1WXfPsVkXzdkz0EW1YfQNfWFWTd1hl89tqWHVzRVhV8xxY1kXz9leF89tE9MZXssXzwBRHjoLEVwUjyLZU9MxXJQPNV73zykgMRyZF/vLCFEee8r5sT6h2RdbzfJSUHKRXfEQObHxFZPRqVtXzGFalA1vJVQUjaFU9NFVVk2vXVHVzleREVVQlo2sXVO0EU03zoVOdRG1ThfMbU53z3lI9A8uhUkUEUm30ZDTpUdZl86pRnfRRfQMfUVo9BFD986JQRQRQdXNrJVDNBE+d805PpfNbsE5N8zFOvfO6BCRVWBQkFyw1TVXzDGwEVSqsBF1cBIKkBJlsBM2qdBSxTZ1WlvK+TdLN88MEZ16Sx7xUzE2qpfPQjATUBCTY9FTaCvxU3lwE4nQEUwBOBYbySetkZ1by7HRvpvLwjG8glmV2LbZvADPeAvXUb+ZtAM5v6GMOLyB/Mn9Ef1Z/aH8EcnG+8vp0f5Z/GC8aPwQvsK5/2H/yeZbyHk6d8641TsXzoIRUXlAloxMAkOZDBAQ7UF6Sh3Q3XvKcVtT02FJN80EEVMEUVKtLVDVkVL3zioT0G21WJaOnVv3zMldl8626XPQsWGU0WNXzeFbkNFpYlVRYhfML5DSt6lxE0lcFZFd9A78KTPTBJKTHrIRLQDZFXvMEDJfeAsX0hwaVrgNMn16dVH4zrISKNJRFJKTnxDRbllbN80NWPQPxjPSro1WN41SE9At89Ma1VI3jdJw0NlRl8/ptU13zvFM9A4FThZSmvPQKU000JFSBfDRFNVJF8wbU9MhRjYRMVLVOTFQOVFTPUE3zgWpkVEJ0VAV8VIpPfQNbD0+N85NOjeMUJIVShAQzbAf+8gKkBBn8VKs+TdXzaLSkiKwEnYK8VKykB6YPwA/SCU7y0dL8dNfkByYC3WQE4U0CRfPmNLceHzAfQh/8J74VBL4VfgLvxG+mv7i/ei/0LwDWvWYl5m8Qw2YtDs8YzzLJAC7PSM8qz3zPfs+Qz3LBhn+geH/awRaFjlUGE0/N84NlUKX0Ua0E9PRDUvVzbYg0VJdSlfOeUo30VnQ0ZFMFFFN9A2+U9Fv+VFXzjFUVhFa989WqhNRa/ITfXERCWNY9A3FYzfNzvIRZWGqV8y78NAa81N5XxUQVV7UEV/1UV43z+4Du4hATkCaVJpWG8sv01/aj7NeI5tUu7VbyvETvzqOMRHiqHOQ1jETonISXdPRFqVZFZHzUjrQ0QYT0+6VUfTRUrdTkRDX0RPfVUyUDreyUcbT0NlNW1fP4UnVEUqXzgEzUaDPQLjPU9VHdo3lRXfM1PExU/iwEwFDtlEykW0FQnQMEUJ3zbkQ0S/FOhQRO3ca28obcBEU1tKQIZAcWg5QERdQEVW58BI8EZKN8BK/0dBW4VAS89ATABGf2pSajABxnLm3uDQYVBhV24yQPLgUAfm+YY24dhr12D4gPirnezwDYH6oJ1r/4L+oP9A8eHzAfAEIfVB/+DW7PoM+yz4Qfrh/QgBOG8zQ/npITVDSqUCo900dEhAeENG081z7Vqp6Ct0TUDpQ0hxRUC7aMhLpUDfNIVeUz2qrcRGeclPOM5H4URACG3DRXWJ2D4zBW09Q0PyrcNBek1PEMlNcMR3ZFAB7SG0AORUZFDuUO5SajTE8AXkXOJXZN5pMsN3ZFBlPU1FVZzCQQFEVWTfRW9TS2hNTKVeWTfFUd0zClVbUkVHWklDRTrOQVaVQdtMzknQRUYVOVQ4Uk/JTa7ORL0L4zLFQjZhSk5VGdhERUalFtM1UsVFTfHNSgRPRkZFRDIlAlpIRXRqOUVFGcVyi206xXnpIDZGQLxFdGQ1K8BHfcV5aSpoyks/RfQP5d5v0mbRa1Pm2ekuP8RwBeb3Bvim9UD05fYAt+HW5fABB/ol/MD7ZfqF/qX/xfBmUC5pL8bB8ubwgfEh9kb3ZvwIhvmm+sb26jHIcusqFPZh3TYFD1dDSEl1EN86soUm2jfzTUmAykoVrs5N401EhT9XPIZNTTT1QVdGzUbnw0/FWkzeSE1DoMNw4CMMyEamqUJHS81F6s1DNYNZMVBazU4/yEzww3xiUONQD+JeYt7i0GPaZ9Hj8wO1aCVbRk5Ij8JEYE5PyE15Z2ckRWXQRVrfRkJFepVT2kZCTHvOSFrORFWlQk+PyUulMNA4DENKtEU92jCUQky+zkjkVSndNSHKfW0xT0iQRE0Uw8r6bzTKRRTKQBUFa9k4tPbTMMbKSPfKcQxqWW9W6jDAQAXEce8xQEVWUUBIW0RJ4EtK4MZBG3pE8OMwxUx6SXznOUtAXPjKTTHL8GXeafEF8aUQCWtTZfKK8yoX5dhl9gr3KvAISvlq+QX/LJBm/Ar9Kv3K8A9q8gvwq/RLeub0BvWm+Ev1h2FR5lPtI3Tv1ETm3za+ZPdXOE5GRIUQ3UigREXMSEkgR3htPsNPWaLCRnzOQNVAV0FMQotVVt87Z0hEdWrePVVVYNA2BENOH8JFaEJNiTIE7zXMROWJ3jIVgEpeQE5Nz0JybTBIcGNfYlAMZ/2H8KPwSHjsUuP7BzDnOKZORoRDQhHOQ7wE7Sg21WxWMvVt3T4VUNA1WQXIQzbITuVCSoxOTNZ6w0KVQVVJyEsFPMrdSshClTJVQMdLFSVHV0HCQ31IT5FPS5HPQ1fCT0LgxE71CdRET0NXQEJDcURPBPXfT81FHz5BcGBa7idfyUJ5yUQQIs5+4TlPce5VYykNwUVaEkVKyMRLnUlL2cl0DW9a6fwJs2w8yfJkLibPQJ5szn/jLqBK8WpfbvGK8AGvlObzj/grGmr2D/cv+E/wCmHaYfkP+68Sa/4P/y/zS/AD6/KA86DxwPFm+Qv8JpJkKrgk59dE+NQzkElNFW/IRvUeVjCPxkb9SE0ZnMB/YjFCQtJHSoU9LN1FSNxKw0SUTUAFa27RONVkUjG1ddhFcKbTRY1VNjdHeGcjsQhnWaboNYjUPpV6XkJBTDBFw1RDTBbBf+MuMgzkPcJwomc1dN48VsF34VdhWOxUSOxUYiu4zHvtP8JJakxNVYRDQRLBSsdDRaVkq9BFaFlFUV1IQ0IHSEpJMwdnKUhIdG4gWsNMlW9ASOU500U6UkU/0ztNMwNpNSXTNQUtVTE5rMhNa8BJhRFSTM1B4FUfVEUF0zG0Ce0guQJkLNEixEqE/1ZDxEr06q1VMzDOS4XARXfJQORrRE/kwNNjbTXJRcXOQRgYxHXtO89LV053blntIVwZRExnREypTvpu2+7wDQ7+Lhvj1W09Q3Fv/wPyL/ABRPJk94v3oBhv9gT3JPhE8Avv+o/7r5tvUWD0APSg/0T8D2T9hPGl9MX/5NftIgTlpV47C0tKNPTcOG1CRLIlF1FFGFhNwEiPy0yZWEJ37DUmWUdCTnU4Ztw3FUDZQ0JEvQNiNWhnWTrlZtc1twPtOsFEVlWNUjcnR3bnJaWB2TAyxYVSQ0FJtwphXGHX4VAKYVnhWWH6gTth94E8YfuG9q2har7BR5zMQ0V9VUtVZd05g0xEVW1SPyrVU905FVTYRVFTRUqm1zumTUd2TUNyR0+mL0BL6E167TtIT7UpWURVL104DMVKtQZtIH9LQtysTcPlH10wCcVdzUNYPUJELk1ARQZSQE56BWwwzkewAWk4w0M6w0BlQUN07iFZyUQuTka+R3BF7lbsKxTDdu5WY1fuVuPSovks5MpNFERNS056Y1AKY/uD+qjwT/zo02T4CzDk8ACJ8an0RPPp22/6hLZp94nwBin5Sfnp+4n9JJVl/4nwJfUAyv/p9Aqy7jTj0zWZwELR4E5BNQPTOpzLdGY4jU1MsAZtKXzAf+I4wkEKlTrVSU1Axk1Jd01EutVQ0j3FU9M2kkJPe1Vm3DgQzUAVhN41XVWE3DdlTEZxxkQlgqTUMYbMTx7GTXrBfGbQCuFY4foBOeFa4fwB/Cb9QfkA7djgPcxfxUbhwVHBTLkhx0fkzXPuLtxKdm0lfVVB20VH3EU/XToFOaJWNktKQoU8XTm9WhqqTUZLRUJaSk6KwkqqVRDSNszNeeAu7MJKGVUM1UUF3EUL3EBORTtU/109DUdFdOLaPaBCw3FiIaLOf2dSblzqM0lBV0jDSTjOSnNI9ePU6PCGCLdoU+kthsBBvgDmOUjwCej9A7DvWe3Q71BuPE387VACaf8N8C7zSfJu846xbtrk8AyJ+qT3zvrp+Y77rvxO8mryDw70KvLF8G9QYjTjU0xMRbmk/VE11QDfRQ9RRJUe3EZHR+nKfuspvEBNXfhHRKXHTL3FRRVKwNZORUcVXlVFYNdFYSdRNAdLf2I1gVhAS3xiKNYPykNViNBERnngLOAGRn1hV2FXa1dm+gH3q/jL9opr/gE04Ss1QEiFd1dEZstPpWLTMTIC5jVh3k1VU9Y6XcpFkcdA5V2lUEVNVzh1TdI0hUZgXzClRFdtYiglP1c6tGUz0zCUR0zkzEkY1ShVNTUnUkhHcOIoyqvCROvCQOnHTQ1CSSmqx0U2T0FlBVFLTEELasxJNOJWMUTgVzoqqU1EoERBBkNAE8NBlWBPQ6TYVTY9wUgzzkVZh8NKsc5LRk1LxkN0BmP2CLTt9g33LRPmLlXCcAro+4j9KP1N+uL8Av4t8c7wBG7wg/8i8cPyY/ODN+78DvAGo/dD+GP5g/wj+kP6blDv/YAE8C+d5iOU4Vw+dOavVj6FT0rXSkSVF91KVRVfRSnRSsVJiE9KuqRBT3nKSJRHQOzKSbmsykK9ykuVW1FOSk15VWnRNj3PQD/KdOc1iq3aRY/QRYfcMeBLT2Imy02tz0awCm0r+8tCMAgD5iU7jOwksAJlVWtRbCxxAUV/5NBlVWErxkX25VrhPaVLRq3PQjV/Vz1lZq5RRW/YMwrFTgVX3DMPuw7nMExz4yqFSVxBTETSccxOhTPURMdGM8z1pucrA8FHNS9XM2dEVNUfVjuFGNVFRELYTHshZjUE10vHQ0UJXUT1C19LTPfoWeEnN81CZcJEEFxBfWxfbPCNP+sqP8hAWwRDS4BCd2AxwnHi9oiwBGJUYvWCs2Q0x3ntVef7DfAIJ/zC+mfQZFpn0uP0A/2n8A/H8WjyiPCo/UP8bvuD9ajwB0j6aPkI+ij8SPLv9A+1ZDtU9lQziMxNFQ3bRRYiUUUr1UZEdWEpxSVbTZUkVkJBSpU6XTL1SiZaO+rPS7/6XTH6wEpSlX5UZWomIctHj0/76jFVi1A+qEVNJMV25VBlUEFlXWQskkXz5fAFMOVVZfUHBfUqE2Y1wElVQEWLQHQG5DxAcmE5Sko0DOwmyElK0h3KTZVH3ThrykRlFUxQMLEEYDU8X0U/2klVMdtFNVE9w0H5bCFcpEFNc0lJlURVREHVFSdQPgdBfewlJcZBOkxLOrT22UdGSxTv30TmR1lHzURrwXVkL9TM2UKnR0LuSEVfRkgOwf/h0Q9mUu1RZTVHTIFH8+Lzh/AGIpTn1OdYZ/WM+Sf3zPjs8AsH8KSTaPED8Cj8TPBt8Y3wAq30yPZo9Y39KPdN9+35DfMOKPtN++1fbyIE4VZDRHquYTUO3UUQVUUYVjRypsRItMFJr8pKF0RzbS02hThSTkpHXcVAVVmuUTk2TkI1ZltIyUYRZcBOVXHeRYtfTMR+ZSVVfUlCqslALMlNwcpwBGrf5FHqUmXzhfGlEOVTatrE6vOP/MrGSkeFwENSpkpOjEBJqsREfM9LtQVq5SkFXlo0WkpPz8BLW49AR39AQ3VL3UU2rlA67cpHEcFDZTtQRaPJS+FGSAUmVjRAy00QVkRDtglgJ7VEQ9Uaads/5QbQR0FIJcZEOiXGQDHAR7YAaS8Wy0dalO9YbGAopUNDRUdAhUrG8ewkGEJGq8tIv0ZAGg3G/ubea15r3Wo/y/Fs0QPn84z1JxVhLsbH9uz6DDAEYfoM96H7TPvn2WHfbP0B8A0s/cHwYv4B/6H0TfTi/A30DK32Qvli+AL5IppmNOdaSGFJQdTw20VLVER4aiC4VS1bNwZEcu5Z5D/KQRouykiIRHPvOUREvMVN1tVdXzalZlQ/hWDbNBhYRUu+DGRbaVhmJnlORVQaTkF8xE83Sk2MTvAAZV3u/w7yJRJq84ryr/HE+ohlV2pSYzVx0EVp2zbsVWLbRW1aS8Vw6yNVWqRZPY3FSV3FRV5FQXikQ027z0nvxf9qVmwp+1UgWTYQy0JVLlU+dlUdVUUaWkTGQuUQWTteE8tKI8tGJQ1URQrBV0XLRPT81j02y0VQR0t67iWnwMs2BuBZ5lnrIpTpRnbqNN5VOnxL/WtQC+D8gD3gV+YwTPFs8ozxofADQfPhVGA4QfPm9Qb2JvtB8Adm+4H+rPtG8uL+Bv8m/UbwAWf8hrpt9YL0J/XH9Of3B/rKopLpIeTmXDrwyUoa1PLZNeUF00UJUzl0FRtUQENOvwLu0ukt5UlLVKtETI3KRRVMVT4Mh8l27tZsI/rDcGUjJYUoWja5znJrNYtURYZQMVBKyU4qSUzvQ3vj/QP0D67+w//j8QTwKZdlKzxIQZiozltIT8VrW0dPeeM7VVvaOmtKRZVc1zDmFVxeS8p679JrK9UyUELVMNs0VTlaRTtYQEhKmO7PfPogdE5MjsRIyq9ERO9EQONLTQHASRNCwPlrKMXLQPT22k1CSDGE4FVHy3bgWOtWYCFKacdDlNDVR8tIZEVJoCXASqrA/Wv9APwlkuU9xfAO5d9l8gHzIfLGcubyi/Or8AjG9ev4hvar8kf75vEH+ivwDMv+6/0L/iuZZ/aN+qL1TPoEbPWM9iybZ1FpNO7SPrWU9dpPSUI1HdhFGVM1Aj7zXmXjMMhGq8ROy0RNV4pPQHZJSXZJQnVrKNVFYNVIzk51ctpFhgLYRE145DrOdeogZYBYQAtIcW9f6FFvXOhcaFvo8I/wAa/wSf5t9Q/2LxTuNs/37/IJDzPqOc/3afjuCtxP/W9UCGk+x3tp3+/xADPqNQ7YQYJA/+laYCcE/dtEwPXgUCHgIxbA9+D5ADXgWmQ1wUQa90r6ZfmK+qr0RU2sSvANavCG8abwy/Fr9IvyIPfL8ARg9YD2oPlL/Gb+C/sg/EDwAOz9AP+g8MH4bPMB9qz0QfsD4dJvPUJ67yIU8dpFC2zXOuUIXjSlH9owxqzERxvJSX1ESVUl2jVbYEhA585IaklAw8NyKmE1W9pFQ/dlKDbDcmkilXfDd2gmh8hESUN9bSA+9XzVSUj8bV1oW2hY6FQKbfsDPejc7f8N8qT1dVlKVXxVMQTEcu4nBkRBxUZE9GojQEJNpU5JdU5IFXlE+mTQ4Su0C+owSEnqFSrUTUT26jtORrrBQskVGt9ARXRqJkFFeO809CTUNRLF8+XR6jhKQAhFRBB2RfVuN8V06TPASzRFQhurR0Q1CGpf6Sw4T/rq0iJpLXpPcu41xE45xH7q8AAL/y/wwH1k/4TxIBbr9ACwA2D3gPUl9kXx5fcF+KD6xfAL5f2A/qD/RfBm8YbxofPG9ojs+gy8bypdw0Y1AtlJVQTaOZzJQs7Hc2k1KAHUN7MG41zsNkNBuAviJPBVQdQ94sjz6N1oVWhW5CE2xY/eRMJF9c136FPoIr4Ve94830JMBEd7YyEcI01NOA1sLLPHdmdV51AF51VnVGfU5DpHd+o7R3xvJVtQTkiATkSIyE/hznCC6jRJ92glgcNGOfXe5GQyVTleRTtZQE1Aikn7adNk6iyVFNo4lRHUSEhATjnzX0UDVTA6DWwwyn7pMIHKfmw7RESAxHBkX+NSZiIThUp9bjZK8+krdER4alAFZNniNsT579lk+gQ44zjJ8Avk/QTwJf1J8GDU4dTh2OXwAorzqvTK9er3Cvgq+Upwb1ACZvuK/Kr9xf1q8AvxK/JL8ILrV+FV7jThXkrMeeHY41Vp7CXlK1M5JkhJSs5LOoUjVUjDSHU9XDC5lUpWS0tChVXfQEhEgtVuUz1VY142BUJDNwZCYlRiJ3DHdWkkxYNeMLIFjVw/uEJHPQXnVGfQIucsRcf07NXnU+xY59pn2orn+4c8aCobTUZxwkIjDEdNuwFiMs5DBWrfRE5FF9JDemk0Q0pxyEZkQ0bSdk5OlTHUOuU31kqnzkJqy066xkrpy0c5Z8NDNSVRRRXfR8hGmopDeuk8zkr9TkcsQ0NWbMNOxP7ea+Is9OLXOrVE69490U9HG89CWmZPT8TAVGRhIZpJRMCgykdRT0kTRPRk9An1KRFGZzVPTPFPTRhE92nY6fAHDjXrOkl47t5p+w78Lv9J8A5u/47xqvHP8u/0D/Uv9k/wB2/6Crnl+o/7r/5K/G//D/WAIPFA9eMgNO9TRO5WSBT0UknBcGw3S3RtXucpYkpGfmMrXUF+Yyhay3bgMRVJUj+xBOM1WVIwsgFgNlVg2UVy0ENCRYWJUj1XokdGoUdEUkdBpYCsXD9Zwk10THjs0+xXaDgFTPLhVmz3jPks98H14yo8rsJGkcJBKkJfRkb1YqZWRWhSRVTSN/7M+eBRCu0zw0SzBOgtgc1FswxoJRYSzfdjWuImFkhCRshESTME5iqWTfdtWuw1BdNEK8NCTMP0bjrN+20l38PwAORcbV5tW+1fbVHpUG7xjvECrvPO/Ws/wk3nyfbu+A7wSS71yU8NTvnj/g78I/1D8A5j8Q/wpPHE8uT0BPUk9kTwCW/ZZfGA+qT7xP3v/gT/JPzMzVJDQPTu1kPASjT6AFlIRvlm+ob7pvU53TUFVUdZRUndRVndMA3MS082BmYj5MHDRYDYNuqPS3frPstDcUdAUsdOQBV6XUVHd2FU51XnUuH1DDgk6CyFQfln9wH7p/FGSJWVftdBxk+1alk6zsd8qes1XtA6UEh57SEFXSXXRUjQT8xEf8FPhTCqWTvAwkgUSPVoWukmOAaoayUmwEBqS0x1G1hAyEh7bSDVGl1KSEo4BuIrVTjNQFfNSPTw2ET6yNtEy0F07Fw6XE1EWoFFW0J2aSE2SUM0S0YQpEtIHc1Jkcn/YtRpUOPwggP0rhFtLZPD9OP5ifgj8AXI92ja4/AEO2P7CPwo/UjwD2P4hPCp8cny6feE86n2SfAJ6tlv/4T6qfvJ/WTwBfElGSTnIhHFdWs0+NBITUIlVRPWRRzbRSpaOKVFeyftKfnLfuAmVTZTRTWoXUVIWzAlWtE5N0pFEjnFcOI4Rk5rTER/wEIXXstPuwNgO8VC7cVx7FAE7FTm0+ZUbPQB9SH0RvVm9OgB8orFfdBIRkNhRki+lWPVRWbVTcx/bTVUyNdPTE/FTFtJwEdpwEoTbcZx7VntOMBDVcpPcpUuVkRKR/TNRDHHfOciu6UYWTekRUPFQkO1CsBmNkJIFQrRNDXHxvtU+lZE7dk3hOFdP5KmyEjKSEMfzUBrQn3tVWTnJBTf0TaJzEiLR0A6FNHdTUd/4v+Hv+fS49FB6NxgLi/NTmRI9uP0DfAHKPZIfWldaV5o+Q36LZpo8AwN/S38R0a8BmxU6fCO8a7wAs70afSO8671zvhu+Yn6rvWLzvJg32EldOzcMgFKRNFTRUrFClBCx0CxR0YXJsB24F1nNMVBBT9RNth+RkDFRtc75UVQS1VSWEVY0TbFY1VFZC1ZOEzAfG4tsAHoJ5hPSzaFj9tNQEGFjFA/IIBBcetU7zV83EJB/+rxC/QCKxNr9Av4IflBfWA1cdUxkRrBdOcnFW7eTEH24iJTO0BNrkF55iVvQfBiUMLlPctCVTHYRcVy4vQCOqpgKnFMRqRFVRfVPgiGQvdiXm8099VIwnhvNOyk1zwQxUXKwnxsL+TBB9xv6TzC/espXEJItwHlMC7NS55H/2fwiPMj8U1xbdAB7VDqNM31bfOC9KL2zfft8AgC+SL6QvZsXm38Ar3i2GnwCQ7xI/JD927zA/Wj9sPzY/QPgjxu+oP7Ix/p3OwqA8FK1hLBT7UC1jmCx0K0z0tw7ym1IVFAxE4TSkq0pT5fRTVXRUdaPj1jREc1Ut0yecZLZWAmWjQuT3tlVm86SnzlXOcikqxKc2g1ddg8zM98b9Fp5ixlf1I8rET3ZTRASFw1QEwexHpk3G9Q7yu2AUV96ye2Cmw9xESFc9c0v9VvUjmoS3dmL1rGdChvNVNfTEb769DsNT9bQK7GRBPPQHJEUMd/611pIhBCz0K3Cmwzx0TTx/TnVIPsVuowT0imx3NhKQfHck1jMs1Ed8x/YjTFUEtDSJOLR3hnKFxHe2xSZTTQrtU738FMK8H8YV1hXWFQD+z/AfAi801zbVZo9YLyp/AGQvTn/Yk84v4C+Kf3R/xi8AwC/KeX6fSD8Cj+R/Ho8Yj4A6j+x/To+Aj6Lp9pW2ojq1ThV0TsXz7k/Nw7C1UMXzThTE6lHNw2Cq/LSTVKSVPKSoVKT12jykiMy0DlQVY5pUSvU0VaUUVR1EfLTZdPRBZCRUy6CG9a6lxvJufERTTlhtBKT0+HS02eRHAK5PwEueRZ5FTgLjQN5P+Eug/k8IXxpRRqP0pGdUBCFa9KTXVFSFVoUEVjVEzVU1E4BVbbRc9O5U1m2DqlTd82msBChUVu1T7VPFhFOVE2XMBFUpzLTu3ASx7IR1LPRTN1JlxPQ0uyTEbPRUqy9R/VPxPMSzJBR0qVCtpEzE71TEc/Tk1alOVRTUNOC0NHgs1Cci5GQCLLdeFU4CSIQXJmMArMeeFYZvmGOWZcYf2B/KbwDkbw4t/m023TZ/EM9CfzTPAGZ9jn9oz3rPvH9+z5DPmsEARo+Ij+rP/M9ujwDf0s8032A+32jfctGmhT5CE05No22GlNRmTz0DPFAFtEqs1HUEFAz8N46yl7SklZnUVVIFFFP1hHykMK1UnbO/VBX0VT1DA7Y0pJNWNRMgVxVjqoYMpB9Y3TSM935FrqNYLO1UjPTpV/1T0exHjp8AwE+S6b6VhuXmTe6f+J8aUUSmE4TklkwHPlXGoqwM9GtcVhVjCkRUulXFpKJEpCCMB35VxgJFpAQHUByUK0C+U7wEUqxUFyREydu8V27zUo3U7ITVUSitM/MwDrNRfWMeDBf+Var+UlEkFBTsNKg8FDEG/KSzTmVETBc+ZQ6TZBeoDgX2M4zUU3S0fUzElAJEtKhst6YVjm2G45S3lr0Arr/Yb8q/3L/2tfajJM/uDwAAHzLPJB9mf6DPWh+0z2YfALjPgh+cF17f0B/iH/QfNt9ACC9a3yQvLi9IK25CHMw3tMYDBLSFDGQiUe1EUUZNo0ZSFWTM135CnsRUs/NShab+4uhT5aRUtuVDA1Vt85JVPRMkZjyks1bdNKzk5ldNVIB0R3ZFTpX2M3REk0DGotwA1Efmne5Fnp+gQ57tzp/on6ja78Q35lKtfJR5rOQ2snyU6URf/lLhVWWzkVr0JEQs9PxUnYO4hFSFdnxUNSREk1DWM3ykcFqEpDWMpPlS/bO8xNe0BmPshAXM1LdRFWN61tSEOlEVBFAd48BQyn2jgAxkQgxnnlJvT0L9FE4dtAy0q4Be8os8JFE3RGc2vX6iQIy0Z0S0RYhcBJ18b1YFZpK+ZA8Alr+ov5oBpg2uD8AP0g8MHwDWXxAfMh8Mb56FPhWWH6gfAFJvRG82b4hv2n9kL7ZvyG+AAi/Ub+5vAH8Sfxx/9kNOWkXkTpUzI0+NsxfMhAuuUP2zTLzXBuPM187V1k6itlJ9oxB09IdT2v2zDHSkvVSt80xVNmXz3lXls2tWpYQ8lMmERJdOolY8556CaFhazfNBdJQYWG3z8iSlAKzndu2WNb6Vlu+o75o/pD9gvj/IM16z/OdOshFXPaObw1ZF425WtfTkhM5WVKR+VTWkVSVj2CxEa5ZUPRNULEQWVD30GkREnWz0YlMltHz8wyBqFzJhxCQjpHTmUXXzK6dRHVNovNQsvPdOsq2h3KRjUGV0UF30T2od41Dk9NHURFhOXQZArvM8txYF9kVmc/S0S3RkCXU8By6ipWS3Vg+Au1ZfAGhfkgGeD5hfql/0t+ZfsK8Awq/0X+avMGtmb1hvKr8MvwAWvxC7Hn84f5K/pL9+v8i/gLq/7L/Wv1grJmUmzRcyIax8J65CoE+tQ2CklPuQ3PSr8CYDVJSBtC/G0t/FUlUjSnz0Y/D+glNUktWD4wTnPpNWpXTsdERWrITLV/X0WK3zbEzkoXcUhDvgNjU24gFU5N0ATD9ePSZikzB+NX4/cIueNVCeP7A/qok+ErT85Ig01KFIBPdmw/w3JjL1vMSnVgSUWFWtdFV188dE92LmM1QdU0NArvK8U21EFqTEQ1MlYwicxYT3dkXS5iNS7dSURIpsxEtRBsVzDVFNpMT3tk2uI7SUKxFPPQRO7eMZTMUEB6T+RVYjTM2EVKQxPMRhCgykhVS0mSxXHq1GX0CvQFKvlA9ur4ivull+cuyE9wDOr6D/2q/E//6v6P/6/wwPAA6/IA+ibwzP/r94D4oPXA8AVi+YD6oPzA/uBSZl3kUGHaTuQ0zEIGx/hiJKbJTnTVE1415SDUR8RJWkf9S2fbYjVB2jKQSUuFUWHVNIVo1D+ux/LjW+wqzzwDbiblhdc04E1CEAJI9+hT6PUI9iiV6Fdo+Ij6B62cY9to94kUQkI4w02AbExIZWLRTsh25D/IfOklPsVG2UNERlDJQmPERp2CyXVpNT9XMlU90Dq+pS1TRSrfNwdEQzpVLV8+Rsn7bSLWTk7SrERK+8RHK8RDKkl35zKLSXFpPcRNzU9HTsl/5FKOaf+JuukpDc5KEUryavBBjzvsLHJP9Wr1D/eq9s/wCG/Y7/gE+ST9T/1v8YD9pPAEQP/k/oT0oP5A9GX1hfal8APF8+X6Bfel+UX45dJs0OFVbPkg9OpSRONZRPRRMFOpyU02TPFuOcd+7jTOW1Uv3EUx2TplNVw1BVVI3EVB00VZVDAKwkWZDkhfR0pVcVQx/kx6gGhfbFHoI41BQOBITpAryE0WTXJt1e1SYvUN9CKUBWL4DfainmM6TX9nJFtNdWzpKsVsVTWqwUCrzUhKMQxlJq5N/21XZzjBQHEVSdxjbjNJRSJO+OYxw0NVBkFBVkFNVRBZNrwLDOk2TvduXH0lFQvUMUtVBtQ6y0lDFP1YOzLU6tUxdORSOjtOfOYyjE55ZznKQrJFRZ5O+OIgWoFFS15D8W9UYjBE8WTQBG/zhPSkleTZZPqENGn6hLAKZPwE8SX7Sfxp/Yn+qf/J8AJl+wXzKvzF8+r1Cveq/EX4B+r7CrHhUOHRYfKBOOIuhlTm30T/XUXDQiUW3URVGtM0ZcF37FbvKqZBSj9VKNJAw1ZGR2/NQGNVVFE7qkdEpWDZS0FE1kJHTmV8XU7BRylLem5sJMWC0UtGT5dCTbACR3Tn1u1R4vEHs21UYvOH9UUn88zKtkdHkkdDb0FbSkJ8fSMXTE4VVdFFUqzcRVbUP87CS43C82ErXnDOSsbGRwU83TNS1T1dP3Um1DvBw/DqOtUdXTt1FFE3okhDwtURWT/lBNk8BcP15DtU8VQ2881O9O7SN4iIw0IxAu4oucP77l1qIYqtzkQbyEaGxEjNSEnQDcP+415oXmje6NNv8QnyqfAFRHZk9wT1KfVO+On6Cfiu8AnO+u7xCvyune7a6vAP+KrwAc/56vGP9C/1z//g2O/6D/GNqpduXGIgNOjXQsFx5tGsYiczRkC1Il1Cy3HoNYbBdebd4SLlQ1xFR1NIlVFZTMJGysF55txiJjbVg183pYRRNqWHV0BsRkGFhV5Ny0428lxv5tqnYyzHx0zWR0yfQUx0DctxbNRn8wy2Z1rjKWnCRtWNy0EVdlg8NWFZNBbpRljHRrsD7TjMQkzCSz3FQtZOwkWFQ18xpWRATcUw3Dk2RkVgw0VRrcdN4ktKHsxGMMhNUlRLToJIScFNReUbLd9FEdlOz0o1DdJFBm7SMoUH00BLQ1T3Xji7RO7TM9FGQDQG5iYKJ89BeMh27VdjIsdORUitSEfbzklbyPzoU2Ar4AvN/ujxhPKk8E77bDPJ8OP0BA7zI/vO9WP2AzRhLxdDcAXj+QP6I/zOd2/9A/4j/0PwBm/zj/cv8sT/Zdrv9wT8L5sHbldk/Yo0aCIU6VY64W3PSgT0UkUPVELGcGQstHUh1DihQHpmKfUrR9FCy0R+x0yFMFhFTWdeMEVa2DlSxUJVZKDcOzVBQ+5Ld24jSsZ5augnVYjRRYXWSMBAWlWOXT4dwHHtNXnSRXQD0k7Af2c7RX5g124sSkV0iWXe5drmK8BGeugrXEVKmJVFXEVOl0tJlkBEUtVq2D9VWdZFU9FKx3NJ7FVro2lBT6U93ExMTFgKQUQ+x33sU2gn9STJVkHAQGUuUE/PSL/PSxSyyHHtVGEoFQZYND1VCtgwU01ItchBFPgjUzkGyHltXuw8z1XEVMksUjDyx3RoJhrIdGgqEKxCSvPES3nCeeL7Av4t8A9N/mJf4l1n0GPyA/Yp90PwB+P3A/Oo9kj3aPIK+aj6yPAL6P0I8yT+yPBp+4r2JPPJ8gfk+YT3KfZJ8Wklfc98biqxVQvcRQ5fNK/MTnquwVUnXjlDS0msRkuarUlBS0FIocVBCcFJw1VFXTLHwUvFVdE1sQGi6TVkWziFd9Vq4TZFcAXlWmtU4jnAe2c9RX7l3WVQDmtbZfyF/aX3yvBm0GZcYT2oy0Z6RUIldVc8FWqG0UXBdeEs5sFH+MxDRWfBTsVBWTp6zEVky0NReEFNi8FJ5TzRScZDUotBTq/ESvUlV01JSjJFIVk8uQrtKp/PRrWtxkLdxk7VBVc7Hs9EtjUHUUUNUEDHRRDHRV0UzUWDQk3ax0cXzXpD519hIAtEX8dEyEhHUKjESUFOSmdHdmE4R/ln8QwC/SL8R3ZtLj3H/mdfZ/ACg/8s8cjz6PGN8630zfho8AGJ+C35Tfpt+43xpP/I/u3wD4iy6fIO+KTyzvVu/A+0ZzrU7dI35O5RRPXRNethQk+FD105dR5fMqgKxnFgUWBb4VDl8gU74TVLb9w3BV/cMAVvUTkEREV+4KMVxf7hNcpDck9AEMhF+mVZ5fsF+ir7SvllXQzq/grxJvTFRIHBT+Vhbdw6xW7XNbRG9WZd4iqw5VfcRUXXRUPWRUYgWzB5wUi2g+4kRTPRO0o2BeUszM5I5SDbNS0rRkE8RvVqNRXRMOURSNxMy0kRwkUfxks5AGdYRGcyQklRx3ZnXu84TEC6Q8d05yE0x/vmKG5NSaJU2t46pUz/YSwGzPhs1UjsX20tfk1NpEJOC0xyCWHcbP2M/iwaYC7kyP5h8A+B9Sjxwv9t9AL1IvZC92LwSAI05y84Qvpi1e78gv2i8AbO9G7xA/Ij+sR741Rj2OUm39rEQ4Tq3j6k7FlNlP/fTcREhRPWPlUWLdw1zUn7aTvGT2Ui2kZVMlBFTdlMw0KlWt42u6VdVkVhVT2FYNsxViVFQEXKRXfFRrUN7SK2pYvZRYpZRYVTSMVAHdFPeu/b6llvWG/5j/wq9AvP/mr/ivCrm2czxkhQT0gzBWhVQ0v97DRARTtWZqTLQnRATnhGSsU61zm2FTTcMmU+10zOSuWpS0cbRkM1Il1FFlZLS0twaiLKQE7lClk7Cq9GRz9GQz5LTsFHRwbU/1Y9NOPWNVTr12RA7FDgIlNHc2da6yGdQUVU6sJHeUxJHMdKJsf1RGHQ4CxfQEyMQUzExnQv7C0Hwfjh+oEx4C6IxvAM4drm/YH9JvjC+WL/BvAn8ALH8+f7Avip90f4Z/mH9qfwC8f/YvADNGPR4vAINGP/h/1BKJLsIBjORc7AQhTxoVxFCtw65Q3dPDmA7DYLw0w+AuE+SXDrISU+X0VVPVBFQtFFS9s038RE3fDFRsVt3UDASF/D80DkX+ImQkREBYBbNjoEIec1ftNMxEG/COwr8slyo+Y1et48rU9MxMl15FCCaVPpUWEsMUtSyXTgOMnyiWlRZjHJRolEQQxEQbsMImwnAM9Cuw5rMcpH5VIkWjNQxXpuM0BFUsVGOwAobC28Q0c7DWs3y3TlUeo4VSPVRS3VTU5KuwznKooqzkaoRfFmPctGTEBCWI5L++Va6yWcxXNvPk1BpURIX0BAhMxCY0FEoUFFFzDGdOxRYSsxTkvEwXgH6TPG9GZV5lvlNkZyby3AosxOHcVOVkt45veLO2bwDAbxIhFn2+v9C/Gn/0vwZ/APCzxn/QfwI5tn9gz0LPbM8Abs3+fzCPKo8cj97P8M8aj7bEFAxOJaODTi3zpZq8VGOUpPxQpTRspVJGXWOAUv2UhIfOgty85NFIZATj4EaCUfTk4FSKXVRVRYRWXWML8IaSP6w8l56CMljNhFj9o3ZVWIWTXyz0NTT0Diz0C+VXBfPQdJeGlXaVPp8AWJNGlV5Fbp+Am4afeOuOMtTj+AbCR9T0/AQEq1ZaTYRWJaPzVf2kVa2kksSEDywHJhNUhdTs5Ai2vIS9U52DglMt80VSpIQJbAe201KlU1O0NBUWhNTIZKSKlDSjACYDIVEF5LwEuwB+A1A9A8sAks6CjNQPXoNOFWb+okZULNVcNUx9wxRUNDkUZBFiJB+u43zEtAy/PmU+bxRYa37C1JzE2Fy3Xr9wvwiCv3QHbuLv5L+GD6gPug8AFM/uv7gvsn8EHxYfKB9KHwA0Hw7fAN/Kz4Qf1s+4H9ofoKwf3hXWg8T1dDVOnWRP2q3kUC1DSVH9o+ZRijVDXSz0k3TXruNs1PfAhNTDMOaSyzCGg3wkKFVahTO43ORHVv2j1rTUxWBU5AMMlAtA3tpvWLK9hFjVRBxE+lflk94AJOcunVblJpVOnUaVTu+AkwB+n3jvop+0l1aD3Ec207TUEPNAdmPkn7dS7RRfJlVW0kXqHKSuJKcmUxz07DykUFtQnlNkV14TUY0kUVWzRWxEJC1U9JNfZVRQdaQFT+WTbrxfzlXupd6l/tJBBZRHxqX+Ve6tJqKjXGSFsFwUuPT/Dg9QY+aSzgAsBy4FVr9QC1YPoGueBV5fAHBbvg+QX+IPtF8ezT4fYB8A4l/0X/5fMG+qyc4fUG9ibwBsb34fkG+ib3RntlUOJQ4ltHYjPNSFVIRhT7WDOrZMRNNQPbNwURX0UgTllEyklWzX7kN01DOgxkPVU1XTKnwkuPzkbVWq1YRVRfRWhSMYPDSh2hQ0HNQkYljVQ3hYQuWTXvSE89i+M+SE1OwvAEY1Ju9Qm2afWO9q7zyHNoUUjiMklJf0dFo8hKvoZoO1VhX0Vg2Tt1UtRFUKxZMhzOTZ5Oem8/Tn3pPNUzWDj1N1RCykGFMG3fPaUs2EFEQz8L7zZCSt1yR0mVGt41tEJB0yXPTgZP8mohNQreSE9GsvT81ETsWTMU7lM0G+pPe+k8yndpXmki50ZBVVHFR8vFSX5P8OvyC/CPpBBlVm8tEsDx5fOF9iAQDeMyynflV2D3Bfgl90r84PACDPGm+kr76t1q/Ar7Kpvm8AcG96byS/Nr+wb1K/RL+2X7Dga7a/qLMG4iBOrePrtCQnprKHVEQjUR2EUUKd5FKV5GzXxjNMJPP8hNNkUz0klNRxpNQBVay11FTEIFZtRFblM15qPDThnOVY9YNzWIUjVKt4riIz1NT8PITcDIcAXj1GNQ4/OOsOhTY/SD9iP2os3KxUhHiMNDVX3fNL6lYdQ5icN27y4lTHWvaCQ5SE/FR9s7nk5LV21DQ37OToU7XzraxExTzENlOFI/gsdL4qJPSARHRFNPT2JEeu4q17RCQ9Ua0z/iyUwUps9IJURENcR2bycSzki/FOhURODSZ+c2wUNFCUR36VpkVu8kIspGpcpAWPxJSgzE++n9CbJjPknwAuDxCvQl8sp06vKP86/4SvAF7/sFv+r7ir9q+Q/6r/1P8ArvUWv0i/er8kDx4PSA+Sv0BcD9ZvwLueD6gDNpICfEStWWSUHk/d0xVElVC25TNuUR0jB1Kt43CgJMRDcFYljoPshA88xIbarNQtbHS9VHWDS1WsrcSkhGlWpQRWLZOBogTUAZx3viUuUmWsdD4WtHQVWK3j8Mx/3n/wf0Diz/TPJo8Y3wovjDSVfDRtWKQUD1dVk8BWZUQJVh2UTCTNrDeejSYjdCTVVbyEGIzU2eQ0nlNYnXTcj/4Sn1KddFKNMxUlHEToJESoLEwjmI5zqVB1FPwkJVxEzkyUT6ZUlNBOndRE5Lps5Fo2fAQZTcVz/UyVRo5FBBYzrOSApJfGM7Sfru2uggHGnDfG7fafCK/64T7DLK8ALq9A/xpPbP9u/b7/sP+a/wBcT+6vmE+KQV4PQA9aD9RPAAZf8E/6Tzxfvr+YD3JfhF9o5mXetX4zTq2Dpk9182tjUHV0UH1zmlENc6MqUpUjM3AmI1LFc51VUnWD29zVU9WUU10jjU40FNtUlYZexb5yrqZ8hDpX9YMD1THEdG20pHeu4mCkxCxYhVMHFVi1w+c8JNA8Z/4V/sUADoW+HcaDpGcmIhuP/R72HwogKLWkZIp8xWyHXtUOw7VWhURV3dOlVbXDVxVVvXRV3fPIrIcmwqPVG/hTdYO7U9XUBGQDYCKGg1PFhOyHdvJDJMTzAGrek1FN5FGtw0xRTXSpUR00FOSSFORC/LQDVVCtw4wcNBC8VJOsVCUUZJSebJfekghEN3aVVFbl9oJjdDSHzDScrJcInu3OlTaSwqQ/zuW2P+jvAPrp5j/YjwpP/I8uTyCfUk8ARJ/e/6BPcp98n46dPl94DwAiX7yf1p/onwKvFK9G5Uat0IZfkF9K4U5y/iykOU6abdMi9LQXUK3U3ARLqVE9xPzUXSzEkxTEmVQMF7aCEaQkiJQkDowk1ZmMJClEdLdUdEhWCi2kVn3Tg1wXfiNsF05lNv7STVhdEyFYNeR8xAHXnB+Ob9jP0h/MZ85vAC+o0rkuMzwkoCwkaATUIUVXXXPWVBVMJ94Cy1wnqp7DVVUj7Wx0qJzUZ9JkdCeML0aDU2WjJ1NazTPs3FSuUn3Tc+TUUTbMJz7DvHRq/NQtzHQz7lCV5Ox0c1BV5Aw3onbyUxw33sPEBNl09HOgVDdm5SaFVj2eknR09JMCRISjlO+u5X6Nho/Q76qBAM4/+Ovej+iLHv8QnyqfBO8ARp8o73qfPO9G71jv6v80rwAWryivqu+078bv4O8qUVavYCj/Yl9M/55VXiIOTl0Tq4FOvaRPtXM49CTRCVD9BOwEJ9xXzqXuVb4T1uxULVN1NFNVE1FU2p3UVFUTcVWNMwBW0l0TkUwltLSjjLQcWGLdA2tUZ2YVXuI4WDUkFhQE61d9g9K0txYlrh8AwB+SsdZSw2i+tY4z5G/Ov8QYI9YiuAx/hqMcxKtWapXTXBS0CSR0uFWlxLBMf151FnNsdAhUtWRTwvX0U30kjH+ede5yU1KsnaSsdNdR9aRRXYNbUMx/3nXew8zEFKykqxQ0qy9PDcOx9MQZlKSiUByHNoUO1bZiDOTUL1T0FVdEhIOslJhch349ljUAlj9w24bdxj/YP9KPpC/e3wDo3wrvFO/+L0Dveu8cPz4/ADA/spn27+jvgj+UP5Y/qD+Ayj9U/0b/GE8KTzxP5lI11U51ZE6l1E/lU4VQqqVUUa0EUeVTRbz0itTMp3bCrORU9YzEZlNW1VPqUzW0VO10Vd10tVUdhFal09VWrQNfirS04xR1WIXEHAf2A1iWpdMlWMVUVxVk9LTIALwPtrUuWrNohgUuVT5lDsLImwieBcbyvTRfjlqtV6rNM3nEZDXMBOgctVZafWMw3FTgVfX0VYVEKiTE/lTEuWR0d0zHtkXUfsNEFHG8RDa0RPpSliXDvlJ9dFI9hMyk+WqMFLuMFHusxD1R7fSJUX1UrBSDzMfWI8wUcbbMFPFOPUN3Tn0j/BKsJIo8h6bSBQzXDgNc1FVCXIRrXISLVNSgRN9AllN0j27fgN+S3yx04pQnAJYviH+6L9Qv7i8IPxIxRtIB8Nx//n9YPyKPFId2PwD/AEqPZI9Wj5iPeo+8jz5PKE+gOk8En+6PEJPuYgL0xFktTn3DHk+l0xWM9xYSVW6kxApMZHDUpJfMp2pO01JV0xC8RKZTJcOzLlRlZFTESVU9E9wNVRWzaVYNlAzFDAcmBYK2QnoUB/ZFDgUWg8wE2AB8V2ZjlFd2VS5VhgVmXY4FgHZVhl+YU3avmFMGYwTElmrMBFisBA/kBL5WXZRiHMQbHMcOFQ7CIVUlVNpMxJdMxFdUpcMaVMJ9JFMFdEwX/qNcFNxSKg3ToVRkZKREJZTHtkJVqqzEXXxEH4Rk4YxkG6NQpdNlUD201M/OFVIuw05V1hYSXiSUGgzf0mbCIwwndsJ8FJSXTQDN9CwnBmMcd17fOH9Kf1x3AG5/eH+Sf9Tftn+gy5bF3n8A8H/azxSP/s8Q35Lpho+wjwDCj0TfZt9Q32LfFJ8Wn/iPkOLfzN/+3XZDTg10RJSehU999FDt1Dzkm/AugiilUs0DiKz3TmKgZBTf1nSUR1MdFFOdE1BU0m3kVM1G7mIi3FSwVrI9Ezx0V4YiMVi9lFiyvURYTRQ8BCtYncMDAViFJFRXjl1+VTatXl9wX1CCX4SvZv2+QrYsVIjcB7bu0udWzQOYVoVEVlYtc/JVjSOlHBRYFB9qDmo3/KT6nJS+Uy1zS4JTjSNFVBcuw1L19EikRItAVhNShQRMtIpUtKlNlB+GIoGUZESUZATNUD0TjE/tFIy0k07AtRSktAtwVkPUZ1ay/UyUtRQE5DoUJGMUJwaynAAMd/69Pi8gzzLPdCdOxU7PAGDPes+Mz47PyH/qz6wfvh8A8M8yj2w/jt+g30LfJC8eLwAwLzovdCfW3wDvqi+0L8YvxNgrxvL+VEdGnf5iq1BWFdNIUWVEUQ1UUqVjqZF0l94SdDw0QaREBdVS3UPFZLSBTLQ6UWzVFFSUsVDVI1pQ7bOtF5Q0p0/NtE8tc6LQpLQj4K4zVBQqjBSTTNYV0xhMtfRLpWMxS9qVVEr9Y0tKVbPdSVb9U25JZURI3bRIraTVSKXkR+1kR6Wz4EZq9fRGVbMdPESiRf2ja0pFzVRE/VOORN1UtUQlFENVs31DFWRDtu3Tt0Lts2dChQRCVu3T10GFlEE99EGFFC1BNVMsQlUEQoWUlESr50KtpEOdtEP1NENaNTRDNWNmQ71UQ9VUTUPV45VDLbQEVKb0RFmrjEUUVMNDBRRDXbNjz0NVdFxXHmLaQzVEFgRU5kOdU+yEX45VrmMApF/u07xXplXmE9RXnsPUXwKmA0P9JARn/lX2XfZd/l0CfmNETWYGZRYjDGc</prop>
			</obj>
			<obj name="Protocol" class="HTCProtocol" version="1">
				<prop name="Created">2013-11-19T13:47:15.114</prop>
				<prop name="LastModified">2013-11-19T13:47:50.134</prop>
				<obj name="Programs" class="HTCRunProgramList" version="5">
					<list name="emlist" count="3">
						<obj name="item" class="HTCRunProgram" version="1">
							<prop name="name">pre-incubation</prop>
							<prop name="Cycles">1</prop>
							<prop name="AnalysisMode">None</prop>
							<obj name="Segments" class="TEMRunSegmentList" version="1">
								<list name="emlist" count="1">
									<obj name="item" class="HTCRunSegment" version="2">
										<prop name="Hold">600</prop>
										<prop name="Slope">4.8</prop>
										<prop name="StepDelay">0</prop>
										<prop name="StepSize">0</prop>
										<prop name="Target">95</prop>
										<prop name="Target2">0</prop>
										<prop name="AcquisitionMode">0</prop>
										<prop name="AcqPerDegree">5</prop>
									</obj>
								</list>
							</obj>
						</obj>
						<obj name="item" class="HTCRunProgram" version="1">
							<prop name="name">amplification</prop>
							<prop name="Cycles">50</prop>
							<prop name="AnalysisMode">Quantification</prop>
							<obj name="Segments" class="TEMRunSegmentList" version="1">
								<list name="emlist" count="3">
									<obj name="item" class="HTCRunSegment" version="2">
										<prop name="Hold">10</prop>
										<prop name="Slope">4.8</prop>
										<prop name="StepDelay">0</prop>
										<prop name="StepSize">0</prop>
										<prop name="Target">95</prop>
										<prop name="Target2">0</prop>
										<prop name="AcquisitionMode">0</prop>
										<prop name="AcqPerDegree">5</prop>
									</obj>
									<obj name="item" class="HTCRunSegment" version="2">
										<prop name="Hold">30</prop>
										<prop name="Slope">2.5</prop>
										<prop name="StepDelay">0</prop>
										<prop name="StepSize">0</prop>
										<prop name="Target">60</prop>
										<prop name="Target2">0</prop>
										<prop name="AcquisitionMode">1</prop>
										<prop name="AcqPerDegree">5</prop>
									</obj>
									<obj name="item" class="HTCRunSegment" version="2">
										<prop name="Hold">1</prop>
										<prop name="Slope">4.8</prop>
										<prop name="StepDelay">0</prop>
										<prop name="StepSize">0</prop>
										<prop name="Target">72</prop>
										<prop name="Target2">0</prop>
										<prop name="AcquisitionMode">0</prop>
										<prop name="AcqPerDegree">5</prop>
									</obj>
								</list>
							</obj>
						</obj>
						<obj name="item" class="HTCRunProgram" version="1">
							<prop name="name">cooling</prop>
							<prop name="Cycles">1</prop>
							<prop name="AnalysisMode">None</prop>
							<obj name="Segments" class="TEMRunSegmentList" version="1">
								<list name="emlist" count="1">
									<obj name="item" class="HTCRunSegment" version="2">
										<prop name="Hold">30</prop>
										<prop name="Slope">2.5</prop>
										<prop name="StepDelay">0</prop>
										<prop name="StepSize">0</prop>
										<prop name="Target">40</prop>
										<prop name="Target2">0</prop>
										<prop name="AcquisitionMode">0</prop>
										<prop name="AcqPerDegree">5</prop>
									</obj>
								</list>
							</obj>
						</obj>
					</list>
					<list name="AnalysisModes" count="4">
						<item>None</item>
						<item>Quantification</item>
						<item>Melting Curves</item>
						<item>Color Compensation</item>
					</list>
					<prop name="ChannelCount">1</prop>
					<prop name="InstrumentSubclass">HTC_VER_10</prop>
					<obj name="Container" class="HTCBlockType" version="1">
						<prop name="Id">bt384TC5</prop>
						<prop name="RowCount">16</prop>
						<prop name="ColCount">24</prop>
						<prop name="OvershootDnDelay">0</prop>
						<prop name="OvershootUpDelay">2</prop>
						<prop name="RampRateMaxDn">2.5</prop>
						<prop name="RampRateMaxUp">4.8</prop>
						<prop name="ReactionVolMin">3</prop>
						<prop name="ReactionVolMax">20</prop>
						<prop name="ReactionVolDefault">20</prop>
						<prop name="HorVertCrosstalkCoefficient">0.0008</prop>
						<prop name="DiagCrosstalkCoefficent">0.0004</prop>
					</obj>
					<prop name="MaxPositionsToSeek">384</prop>
					<obj name="DetectionFormats" class="DetectionFormats" version="2">
						<list name="emlist" count="1">
							<obj name="item" class="HTCDetectionFormat" version="1">
								<list name="emlist" count="1">
									<obj name="item" class="HTCChannel" version="2">
										<prop name="name">FAM</prop>
										<prop name="Active">1</prop>
										<prop name="EmissionWL">510</prop>
										<prop name="ExcitationWL">465</prop>
										<prop name="IntgrTime">250</prop>
										<prop name="MaxIntgrTime">2000</prop>
										<prop name="MeltFactor">1</prop>
										<prop name="QuantFactor">10</prop>
									</obj>
								</list>
								<prop name="name">Mono Color Hydrolysis Probe / UPL Probe</prop>
								<prop name="Active">1</prop>
								<prop name="DefChannelNdx">0</prop>
								<prop name="DenominatorNdx">-1</prop>
								<prop name="ReadOnly">0</prop>
								<list name="EmissionWLAvail" count="6">
									<item>488</item>
									<item>510</item>
									<item>580</item>
									<item>610</item>
									<item>640</item>
									<item>660</item>
								</list>
								<list name="ExcitationWLAvail" count="5">
									<item>440</item>
									<item>465</item>
									<item>498</item>
									<item>533</item>
									<item>618</item>
								</list>
								<prop name="MeasuringMode">hmmDynamic</prop>
							</obj>
						</list>
						<prop name="DefFormatName">Mono Color Hydrolysis Probe / UPL Probe</prop>
					</obj>
					<list name="AcquisitionModes" count="4">
						<item>None</item>
						<item>Single</item>
						<item>Continuous</item>
						<item>Step</item>
					</list>
					<prop name="SeekTemp">30</prop>
					<prop name="SampleVolume">10</prop>
					<prop name="PlateID">01659744</prop>
				</obj>
			</obj>
			<prop name="CompletedProgramNo">4</prop>
			<prop name="StopPoint">3</prop>
			<prop name="CarouselConstMoved">0</prop>
		</obj>
		<obj name="AnlsAndSampleInfo" class="AnlsAndSampleInfo" version="1">
			<obj name="AnlsPropTypes" class="PropertyTypeList" version="1">
				<list name="emlist" count="3">
					<obj name="item" class="SamplePropType" version="1">
						<prop name="name">Units</prop>
						<prop name="PropClass">QuantUnitsProp</prop>
						<prop name="IsChannelProperty">0</prop>
						<prop name="SelectorOrder">0</prop>
						<prop name="ShowInSelector">0</prop>
						<prop name="ShowInTable">0</prop>
						<prop name="TableOrder">0</prop>
					</obj>
					<obj name="item" class="SamplePropType" version="1">
						<prop name="name">ExtRef</prop>
						<prop name="PropClass">RQExtRefProp</prop>
						<prop name="IsChannelProperty">0</prop>
						<prop name="SelectorOrder">0</prop>
						<prop name="ShowInSelector">0</prop>
						<prop name="ShowInTable">0</prop>
						<prop name="TableOrder">0</prop>
					</obj>
					<obj name="item" class="SamplePropType" version="1">
						<prop name="name">Endpt External Experiment</prop>
						<prop name="PropClass">EndptGenoExtExp</prop>
						<prop name="IsChannelProperty">0</prop>
						<prop name="SelectorOrder">0</prop>
						<prop name="ShowInSelector">0</prop>
						<prop name="ShowInTable">0</prop>
						<prop name="TableOrder">0</prop>
					</obj>
				</list>
			</obj>
			<obj name="SamplePropTypes" class="PropertyTypeList" version="1">
				<list name="emlist" count="26">
					<obj name="item" class="SamplePosPropType" version="1">
						<prop name="name">Position</prop>
						<prop name="PropClass">GenSampleEditPosition</prop>
						<prop name="AnalysisClass">General</prop>
						<prop name="IsChannelProperty">0</prop>
						<prop name="SelectorOrder">0</prop>
						<prop name="ShowInSelector">0</prop>
						<prop name="ShowInTable">1</prop>
						<prop name="TableOrder">0</prop>
					</obj>
					<obj name="item" class="SamplePropType" version="1">
						<prop name="name">Color</prop>
						<prop name="PropClass">SamplePrefColor</prop>
						<prop name="AnalysisClass">General</prop>
						<prop name="IsChannelProperty">0</prop>
						<prop name="SelectorOrder">1</prop>
						<prop name="ShowInSelector">0</prop>
						<prop name="ShowInTable">1</prop>
						<prop name="TableOrder">1</prop>
					</obj>
					<obj name="item" class="SamplePropType" version="1">
						<prop name="name">Replicate of</prop>
						<prop name="PropClass">GenSampleEditReplicate</prop>
						<prop name="AnalysisClass">General</prop>
						<prop name="IsChannelProperty">0</prop>
						<prop name="SelectorOrder">2</prop>
						<prop name="ShowInSelector">0</prop>
						<prop name="ShowInTable">1</prop>
						<prop name="TableOrder">2</prop>
					</obj>
					<obj name="item" class="SamplePropType" version="1">
						<prop name="name">Sample Name</prop>
						<prop name="PropClass">GenSampleEditName</prop>
						<prop name="AnalysisClass">General</prop>
						<prop name="IsChannelProperty">0</prop>
						<prop name="SelectorOrder">3</prop>
						<prop name="ShowInSelector">1</prop>
						<prop name="ShowInTable">1</prop>
						<prop name="TableOrder">3</prop>
					</obj>
					<obj name="item" class="SamplePropType" version="1">
						<prop name="name">Subsets</prop>
						<prop name="PropClass">GenSampleEditSubset</prop>
						<prop name="AnalysisClass">General</prop>
						<prop name="IsChannelProperty">0</prop>
						<prop name="SelectorOrder">4</prop>
						<prop name="ShowInSelector">0</prop>
						<prop name="ShowInTable">0</prop>
						<prop name="TableOrder">4</prop>
					</obj>
					<obj name="item" class="SamplePropType" version="1">
						<prop name="name">Notes</prop>
						<prop name="PropClass">GenSampleEditNotes</prop>
						<prop name="AnalysisClass">General</prop>
						<prop name="IsChannelProperty">0</prop>
						<prop name="SelectorOrder">5</prop>
						<prop name="ShowInSelector">0</prop>
						<prop name="ShowInTable">0</prop>
						<prop name="TableOrder">5</prop>
					</obj>
					<obj name="item" class="SamplePropType" version="1">
						<prop name="name">Sample ID</prop>
						<prop name="PropClass">HTCSampleID</prop>
						<prop name="AnalysisClass">General</prop>
						<prop name="IsChannelProperty">0</prop>
						<prop name="SelectorOrder">6</prop>
						<prop name="ShowInSelector">0</prop>
						<prop name="ShowInTable">0</prop>
						<prop name="TableOrder">6</prop>
					</obj>
					<obj name="item" class="SamplePropType" version="1">
						<prop name="name">Sample Prep Notes</prop>
						<prop name="PropClass">HTCSamplePrepNotes</prop>
						<prop name="AnalysisClass">General</prop>
						<prop name="IsChannelProperty">0</prop>
						<prop name="SelectorOrder">7</prop>
						<prop name="ShowInSelector">0</prop>
						<prop name="ShowInTable">0</prop>
						<prop name="TableOrder">7</prop>
					</obj>
					<obj name="item" class="SamplePrefWidthType" version="1">
						<prop name="name">Width</prop>
						<prop name="PropClass">SamplePrefWidth</prop>
						<prop name="AnalysisClass">Sample preferences</prop>
						<prop name="IsChannelProperty">0</prop>
						<prop name="SelectorOrder">8</prop>
						<prop name="ShowInSelector">0</prop>
						<prop name="ShowInTable">0</prop>
						<prop name="TableOrder">8</prop>
					</obj>
					<obj name="item" class="SamplePrefLineStyleType" version="1">
						<prop name="name">Line Style</prop>
						<prop name="PropClass">SamplePrefLineStyle</prop>
						<prop name="AnalysisClass">Sample preferences</prop>
						<prop name="IsChannelProperty">0</prop>
						<prop name="SelectorOrder">9</prop>
						<prop name="ShowInSelector">0</prop>
						<prop name="ShowInTable">0</prop>
						<prop name="TableOrder">9</prop>
					</obj>
					<obj name="item" class="SamplePrefPointStyleType" version="1">
						<prop name="name">Point Style</prop>
						<prop name="PropClass">SamplePrefPointStyle</prop>
						<prop name="AnalysisClass">Sample preferences</prop>
						<prop name="IsChannelProperty">0</prop>
						<prop name="SelectorOrder">10</prop>
						<prop name="ShowInSelector">0</prop>
						<prop name="ShowInTable">0</prop>
						<prop name="TableOrder">10</prop>
					</obj>
					<obj name="item" class="SamplePropType" version="1">
						<prop name="name">Dominant Channel</prop>
						<prop name="PropClass">DominantChannelProp</prop>
						<prop name="AnalysisClass">Color Compensation Analysis</prop>
						<prop name="IsChannelProperty">0</prop>
						<prop name="SelectorOrder">11</prop>
						<prop name="ShowInSelector">0</prop>
						<prop name="ShowInTable">0</prop>
						<prop name="TableOrder">11</prop>
					</obj>
					<obj name="item" class="EndPtSampleTypePropertyType" version="1">
						<prop name="name">EndPt Sample Type</prop>
						<prop name="PropClass">GroupingSample</prop>
						<prop name="AnalysisClass">EndPtGenotyping</prop>
						<prop name="IsChannelProperty">0</prop>
						<prop name="SelectorOrder">12</prop>
						<prop name="ShowInSelector">0</prop>
						<prop name="ShowInTable">0</prop>
						<prop name="TableOrder">12</prop>
					</obj>
					<obj name="item" class="SamplePropType" version="1">
						<prop name="name">EndPt Genotype</prop>
						<prop name="PropClass">Genotype</prop>
						<prop name="AnalysisClass">EndPtGenotyping</prop>
						<prop name="IsChannelProperty">0</prop>
						<prop name="SelectorOrder">13</prop>
						<prop name="ShowInSelector">0</prop>
						<prop name="ShowInTable">0</prop>
						<prop name="TableOrder">13</prop>
					</obj>
					<obj name="item" class="SamplePropType" version="1">
						<prop name="name">Target Name</prop>
						<prop name="PropClass">TargetName</prop>
						<prop name="AnalysisClass">General</prop>
						<prop name="IsChannelProperty">1</prop>
						<prop name="SelectorOrder">22</prop>
						<prop name="ShowInSelector">1</prop>
						<prop name="ShowInTable">1</prop>
						<prop name="TableOrder">22</prop>
					</obj>
					<obj name="item" class="QuantSampleTypePropertyType" version="1">
						<prop name="name">Quantification Sample Type</prop>
						<prop name="PropClass">QuantSampleTypeProperty</prop>
						<prop name="AnalysisClass">Quantification Analysis</prop>
						<prop name="IsChannelProperty">1</prop>
						<prop name="SelectorOrder">15</prop>
						<prop name="ShowInSelector">0</prop>
						<prop name="ShowInTable">0</prop>
						<prop name="TableOrder">15</prop>
					</obj>
					<obj name="item" class="SamplePropType" version="1">
						<prop name="name">Concentration</prop>
						<prop name="PropClass">QuantConcProperty</prop>
						<prop name="AnalysisClass">Quantification Analysis</prop>
						<prop name="IsChannelProperty">1</prop>
						<prop name="SelectorOrder">16</prop>
						<prop name="ShowInSelector">1</prop>
						<prop name="ShowInTable">1</prop>
						<prop name="TableOrder">16</prop>
					</obj>
					<obj name="item" class="QuantCpType" version="1">
						<prop name="name">Cp Low</prop>
						<prop name="PropClass">QuantCpLowProp</prop>
						<prop name="AnalysisClass">Quantification Analysis</prop>
						<prop name="IsChannelProperty">1</prop>
						<prop name="SelectorOrder">17</prop>
						<prop name="ShowInSelector">0</prop>
						<prop name="ShowInTable">0</prop>
						<prop name="TableOrder">17</prop>
					</obj>
					<obj name="item" class="QuantCpType" version="1">
						<prop name="name">Cp High</prop>
						<prop name="PropClass">QuantCpHighProp</prop>
						<prop name="AnalysisClass">Quantification Analysis</prop>
						<prop name="IsChannelProperty">1</prop>
						<prop name="SelectorOrder">18</prop>
						<prop name="ShowInSelector">0</prop>
						<prop name="ShowInTable">0</prop>
						<prop name="TableOrder">18</prop>
					</obj>
					<obj name="item" class="GroupSampleTypePropertyType" version="1">
						<prop name="name">Melt Geno Sample Type</prop>
						<prop name="PropClass">GroupChannelTypeProp</prop>
						<prop name="AnalysisClass">Melt Geno</prop>
						<prop name="IsChannelProperty">1</prop>
						<prop name="SelectorOrder">19</prop>
						<prop name="ShowInSelector">0</prop>
						<prop name="ShowInTable">0</prop>
						<prop name="TableOrder">19</prop>
					</obj>
					<obj name="item" class="SamplePropType" version="1">
						<prop name="name">Melt Geno Genotype</prop>
						<prop name="PropClass">ChannelGenotype</prop>
						<prop name="AnalysisClass">Melt Geno</prop>
						<prop name="IsChannelProperty">1</prop>
						<prop name="SelectorOrder">20</prop>
						<prop name="ShowInSelector">0</prop>
						<prop name="ShowInTable">0</prop>
						<prop name="TableOrder">20</prop>
					</obj>
					<obj name="item" class="RQTargetPropertyType" version="1">
						<prop name="name">Target Type</prop>
						<prop name="PropClass">RQTargetProperty</prop>
						<prop name="AnalysisClass">Relative Quantification</prop>
						<prop name="IsChannelProperty">1</prop>
						<prop name="SelectorOrder">21</prop>
						<prop name="ShowInSelector">0</prop>
						<prop name="ShowInTable">0</prop>
						<prop name="TableOrder">21</prop>
					</obj>
					<obj name="item" class="RQSampleTargetPropertyType" version="1">
						<prop name="name">Combined Sample and Target Type</prop>
						<prop name="PropClass">RQSampleTargetProperty</prop>
						<prop name="AnalysisClass">Relative Quantification</prop>
						<prop name="IsChannelProperty">1</prop>
						<prop name="SelectorOrder">15</prop>
						<prop name="ShowInSelector">1</prop>
						<prop name="ShowInTable">1</prop>
						<prop name="TableOrder">15</prop>
					</obj>
					<obj name="item" class="SamplePropType" version="1">
						<prop name="name">Efficiency</prop>
						<prop name="PropClass">RQEffProp</prop>
						<prop name="AnalysisClass">Relative Quantification</prop>
						<prop name="IsChannelProperty">1</prop>
						<prop name="SelectorOrder">23</prop>
						<prop name="ShowInSelector">0</prop>
						<prop name="ShowInTable">1</prop>
						<prop name="TableOrder">23</prop>
					</obj>
					<obj name="item" class="GroupSampleTypePropertyTypeNoPos" version="1">
						<prop name="name">Scanning Sample Type</prop>
						<prop name="PropClass">GroupChannelTypeProp</prop>
						<prop name="AnalysisClass">Scanning</prop>
						<prop name="IsChannelProperty">1</prop>
						<prop name="SelectorOrder">24</prop>
						<prop name="ShowInSelector">0</prop>
						<prop name="ShowInTable">0</prop>
						<prop name="TableOrder">24</prop>
					</obj>
					<obj name="item" class="SamplePropType" version="1">
						<prop name="name">Scanning Genotype</prop>
						<prop name="PropClass">ChannelGenotype</prop>
						<prop name="AnalysisClass">Scanning</prop>
						<prop name="IsChannelProperty">1</prop>
						<prop name="SelectorOrder">25</prop>
						<prop name="ShowInSelector">0</prop>
						<prop name="ShowInTable">0</prop>
						<prop name="TableOrder">25</prop>
					</obj>
				</list>
			</obj>
			<obj name="SelectedChannels" class="TEMIntegerSet" version="1">
				<list name="Items" count="1">
					<prop name="Item">0</prop>
				</list>
			</obj>
			<obj name="AnalysisProperties" class="ExpPropList" version="1">
				<list name="emlist" count="3">
					<obj name="PropertyObject" class="EndptGenoExtExp" version="3">
						<prop name="PropertyTypeName">Endpt External Experiment</prop>
					</obj>
					<obj name="PropertyObject" class="RQExtRefProp" version="3">
						<prop name="PropertyTypeName">ExtRef</prop>
						<prop name="RefExpProg">-1</prop>
					</obj>
					<obj name="PropertyObject" class="QuantUnitsProp" version="3">
						<prop name="PropertyTypeName">Units</prop>
					</obj>
				</list>
			</obj>
			<obj name="SampleInfoList" class="SamplePropInfoList" version="1">
				<list name="emlist" count="384">
					<obj name="item" class="SamplePropInfo" version="1">
						<obj name="ChannelProperties" class="ChanPropList" version="2">
							<obj name="ChannelProperties" class="EMList" version="1">
								<list name="emlist" count="1">
									<obj name="item" class="PropertyList" version="1">
										<list name="emlist" count="12">
											<obj name="PropertyObject" class="RQSampleTargetProperty" version="4">
												<prop name="PropertyTypeName">Combined Sample and Target Type</prop>
												<prop name="Position">0</prop>
												<prop name="IsDefault">0</prop>
												<obj name="ChannelProp" class="ChannelProperty" version="1">
													<prop name="ChannelIdx">0</prop>
												</obj>
											</obj>
											<obj name="PropertyObject" class="QuantConcProperty" version="4">
												<prop name="PropertyTypeName">Concentration</prop>
												<prop name="Position">0</prop>
												<prop name="IsDefault">1</prop>
												<prop name="Concentration">0</prop>
												<obj name="ChannelProp" class="ChannelProperty" version="1">
													<prop name="ChannelIdx">0</prop>
												</obj>
												<prop name="ReadOnly">1</prop>
											</obj>
											<obj name="PropertyObject" class="QuantCpHighProp" version="4">
												<prop name="PropertyTypeName">Cp High</prop>
												<prop name="Position">0</prop>
												<prop name="IsDefault">1</prop>
												<prop name="CpRangeHigh">0</prop>
												<obj name="ChannelProp" class="ChannelProperty" version="1">
													<prop name="ChannelIdx">0</prop>
												</obj>
												<prop name="ReadOnly">1</prop>
											</obj>
											<obj name="PropertyObject" class="QuantCpLowProp" version="4">
												<prop name="PropertyTypeName">Cp Low</prop>
												<prop name="Position">0</prop>
												<prop name="IsDefault">1</prop>
												<prop name="CpRangeLow">0</prop>
												<obj name="ChannelProp" class="ChannelProperty" version="1">
													<prop name="ChannelIdx">0</prop>
												</obj>
												<prop name="ReadOnly">1</prop>
											</obj>
											<obj name="PropertyObject" class="RQEffProp" version="4">
												<prop name="PropertyTypeName">Efficiency</prop>
												<prop name="Position">0</prop>
												<prop name="IsDefault">1</prop>
												<prop name="Efficiency">2</prop>
												<obj name="ChannelProp" class="ChannelProperty" version="1">
													<prop name="ChannelIdx">0</prop>
												</obj>
											</obj>
											<obj name="PropertyObject" class="ChannelGenotype" version="4">
												<prop name="PropertyTypeName">Melt Geno Genotype</prop>
												<prop name="Position">0</prop>
												<prop name="IsDefault">1</prop>
												<prop name="ReadOnly">1</prop>
												<obj name="ChannelProp" class="ChannelProperty" version="1">
													<prop name="ChannelIdx">0</prop>
												</obj>
											</obj>
											<obj name="PropertyObject" class="GroupChannelTypeProp" version="4">
												<prop name="PropertyTypeName">Melt Geno Sample Type</prop>
												<prop name="Position">0</prop>
												<prop name="IsDefault">0</prop>
												<prop name="GroupSampleType">mstUnknown</prop>
												<obj name="ChannelProp" class="ChannelProperty" version="1">
													<prop name="ChannelIdx">0</prop>
												</obj>
											</obj>
											<obj name="PropertyObject" class="QuantSampleTypeProperty" version="4">
												<prop name="PropertyTypeName">Quantification Sample Type</prop>
												<prop name="Position">0</prop>
												<prop name="IsDefault">0</prop>
												<prop name="SampleType">qsUnknown</prop>
												<obj name="ChannelProp" class="ChannelProperty" version="1">
													<prop name="ChannelIdx">0</prop>
												</obj>
											</obj>
											<obj name="PropertyObject" class="ChannelGenotype" version="4">
												<prop name="PropertyTypeName">Scanning Genotype</prop>
												<prop name="Position">0</prop>
												<prop name="IsDefault">1</prop>
												<prop name="ReadOnly">1</prop>
												<obj name="ChannelProp" class="ChannelProperty" version="1">
													<prop name="ChannelIdx">0</prop>
												</obj>
											</obj>
											<obj name="PropertyObject" class="GroupChannelTypeProp" version="4">
												<prop name="PropertyTypeName">Scanning Sample Type</prop>
												<prop name="Position">0</prop>
												<prop name="IsDefault">0</prop>
												<prop name="GroupSampleType">mstUnknown</prop>
												<obj name="ChannelProp" class="ChannelProperty" version="1">
													<prop name="ChannelIdx">0</prop>
												</obj>
											</obj>
											<obj name="PropertyObject" class="TargetName" version="4">
												<prop name="PropertyTypeName">Target Name</prop>
												<prop name="Position">0</prop>
												<prop name="IsDefault">0</prop>
												<prop name="name">U44</prop>
												<obj name="ChannelProp" class="ChannelProperty" version="1">
													<prop name="ChannelIdx">0</prop>
												</obj>
											</obj>
											<obj name="PropertyObject" class="RQTargetProperty" version="4">
												<prop name="PropertyTypeName">Target Type</prop>
												<prop name="Position">0</prop>
												<prop name="IsDefault">0</prop>
												<prop name="TargetType">dtReference</prop>
												<obj name="ChannelProp" class="ChannelProperty" version="1">
													<prop name="ChannelIdx">0</prop>
												</obj>
											</obj>
										</list>
									</obj>
								</list>
							</obj>
						</obj>
						<prop name="ChannelPropertyCount">1</prop>
						<prop name="ContainerPosition">0</prop>
						<prop name="HasSampleProperties">1</prop>
						<obj name="SampleProperties" class="PropertyList" version="1">
							<list name="emlist" count="14">
								<obj name="PropertyObject" class="SamplePrefColor" version="4">
									<prop name="PropertyTypeName">Color</prop>
									<prop name="Position">0</prop>
									<prop name="IsDefault">0</prop>
									<prop name="Color">$00FF8000</prop>
								</obj>
								<obj name="PropertyObject" class="DominantChannelProp" version="4">
									<prop name="PropertyTypeName">Dominant Channel</prop>
									<prop name="Position">0</prop>
									<prop name="IsDefault">0</prop>
									<prop name="DominantChannel">0</prop>
								</obj>
								<obj name="PropertyObject" class="Genotype" version="4">
									<prop name="PropertyTypeName">EndPt Genotype</prop>
									<prop name="Position">0</prop>
									<prop name="IsDefault">1</prop>
									<prop name="ReadOnly">1</prop>
								</obj>
								<obj name="PropertyObject" class="GroupingSample" version="4">
									<prop name="PropertyTypeName">EndPt Sample Type</prop>
									<prop name="Position">0</prop>
									<prop name="IsDefault">0</prop>
									<prop name="GroupSampleType">mstUnknown</prop>
								</obj>
								<obj name="PropertyObject" class="SamplePrefLineStyle" version="4">
									<prop name="PropertyTypeName">Line Style</prop>
									<prop name="Position">0</prop>
									<prop name="IsDefault">0</prop>
									<prop name="LineStyle">psSolid</prop>
								</obj>
								<obj name="PropertyObject" class="GenSampleEditNotes" version="4">
									<prop name="PropertyTypeName">Notes</prop>
									<prop name="Position">0</prop>
									<prop name="IsDefault">1</prop>
								</obj>
								<obj name="PropertyObject" class="SamplePrefPointStyle" version="4">
									<prop name="PropertyTypeName">Point Style</prop>
									<prop name="Position">0</prop>
									<prop name="IsDefault">0</prop>
									<prop name="PointStyle">psNothing</prop>
								</obj>
								<obj name="PropertyObject" class="GenSampleEditPosition" version="4">
									<prop name="PropertyTypeName">Position</prop>
									<prop name="Position">0</prop>
									<prop name="IsDefault">1</prop>
								</obj>
								<obj name="PropertyObject" class="GenSampleEditReplicate" version="4">
									<prop name="PropertyTypeName">Replicate of</prop>
									<prop name="Position">0</prop>
									<prop name="IsDefault">0</prop>
									<prop name="ReplicateOf">0</prop>
								</obj>
								<obj name="PropertyObject" class="HTCSampleID" version="4">
									<prop name="PropertyTypeName">Sample ID</prop>
									<prop name="Position">0</prop>
									<prop name="IsDefault">1</prop>
								</obj>
								<obj name="PropertyObject" class="GenSampleEditName" version="4">
									<prop name="PropertyTypeName">Sample Name</prop>
									<prop name="Position">0</prop>
									<prop name="IsDefault">0</prop>
									<prop name="name">1516T</prop>
								</obj>
								<obj name="PropertyObject" class="HTCSamplePrepNotes" version="4">
									<prop name="PropertyTypeName">Sample Prep Notes</prop>
									<prop name="Position">0</prop>
									<prop name="IsDefault">1</prop>
								</obj>
								<obj name="PropertyObject" class="GenSampleEditSubset" version="4">
									<prop name="PropertyTypeName">Subsets</prop>
									<prop name="Position">0</prop>
									<prop name="IsDefault">1</prop>
								</obj>
								<obj name="PropertyObject" class="SamplePrefWidth" version="5">
									<prop name="PropertyTypeName">Width</prop>
									<prop name="Position">0</prop>
									<prop name="IsDefault">1</prop>
									<prop name="Width">1</prop>
								</obj>
							</list>
						</obj>
					</obj>
					<obj name="item" class="SamplePropInfo" version="1">
						<obj name="ChannelProperties" class="ChanPropList" version="2">
							<obj name="ChannelProperties" class="EMList" version="1">
								<list name="emlist" count="1">
									<obj name="item" class="PropertyList" version="1">
										<list name="emlist" count="12">
											<obj name="PropertyObject" class="RQSampleTargetProperty" version="4">
												<prop name="PropertyTypeName">Combined Sample and Target Type</prop>
												<prop name="Position">1</prop>
												<prop name="IsDefault">0</prop>
												<obj name="ChannelProp" class="ChannelProperty" version="1">
													<prop name="ChannelIdx">0</prop>
												</obj>
											</obj>
											<obj name="PropertyObject" class="QuantConcProperty" version="4">
												<prop name="PropertyTypeName">Concentration</prop>
												<prop name="Position">1</prop>
												<prop name="IsDefault">1</prop>
												<prop name="Concentration">0</prop>
												<obj name="ChannelProp" class="ChannelProperty" version="1">
													<prop name="ChannelIdx">0</prop>
												</obj>
												<prop name="ReadOnly">1</prop>
											</obj>
											<obj name="PropertyObject" class="QuantCpHighProp" version="4">
												<prop name="PropertyTypeName">Cp High</prop>
												<prop name="Position">1</prop>
												<prop name="IsDefault">1</prop>
												<prop name="CpRangeHigh">0</prop>
												<obj name="ChannelProp" class="ChannelProperty" version="1">
													<prop name="ChannelIdx">0</prop>
												</obj>
												<prop name="ReadOnly">1</prop>
											</obj>
											<obj name="PropertyObject" class="QuantCpLowProp" version="4">
												<prop name="PropertyTypeName">Cp Low</prop>
												<prop name="Position">1</prop>
												<prop name="IsDefault">1</prop>
												<prop name="CpRangeLow">0</prop>
												<obj name="ChannelProp" class="ChannelProperty" version="1">
													<prop name="ChannelIdx">0</prop>
												</obj>
												<prop name="ReadOnly">1</prop>
											</obj>
											<obj name="PropertyObject" class="RQEffProp" version="4">
												<prop name="PropertyTypeName">Efficiency</prop>
												<prop name="Position">1</prop>
												<prop name="IsDefault">1</prop>
												<prop name="Efficiency">2</prop>
												<obj name="ChannelProp" class="ChannelProperty" version="1">
													<prop name="ChannelIdx">0</prop>
												</obj>
											</obj>
											<obj name="PropertyObject" class="ChannelGenotype" version="4">
												<prop name="PropertyTypeName">Melt Geno Genotype</prop>
												<prop name="Position">1</prop>
												<prop name="IsDefault">1</prop>
												<prop name="ReadOnly">1</prop>
												<obj name="ChannelProp" class="ChannelProperty" version="1">
													<prop name="ChannelIdx">0</prop>
												</obj>
											</obj>
											<obj name="PropertyObject" class="GroupChannelTypeProp" version="4">
												<prop name="PropertyTypeName">Melt Geno Sample Type</prop>
												<prop name="Position">1</prop>
												<prop name="IsDefault">0</prop>
												<prop name="GroupSampleType">mstUnknown</prop>
												<obj name="ChannelProp" class="ChannelProperty" version="1">
													<prop name="ChannelIdx">0</prop>
												</obj>
											</obj>
											<obj name="PropertyObject" class="QuantSampleTypeProperty" version="4">
												<prop name="PropertyTypeName">Quantification Sample Type</prop>
												<prop name="Position">1</prop>
												<prop name="IsDefault">0</prop>
												<prop name="SampleType">qsUnknown</prop>
												<obj name="ChannelProp" class="ChannelProperty" version="1">
													<prop name="ChannelIdx">0</prop>
												</obj>
											</obj>
											<obj name="PropertyObject" class="ChannelGenotype" version="4">
												<prop name="PropertyTypeName">Scanning Genotype</prop>
												<prop name="Position">1</prop>
												<prop name="IsDefault">1</prop>
												<prop name="ReadOnly">1</prop>
												<obj name="ChannelProp" class="ChannelProperty" version="1">
													<prop name="ChannelIdx">0</prop>
												</obj>
											</obj>
											<obj name="PropertyObject" class="GroupChannelTypeProp" version="4">
												<prop name="PropertyTypeName">Scanning Sample Type</prop>
												<prop name="Position">1</prop>
												<prop name="IsDefault">0</prop>
												<prop name="GroupSampleType">mstUnknown</prop>
												<obj name="ChannelProp" class="ChannelProperty" version="1">
													<prop name="ChannelIdx">0</prop>
												</obj>
											</obj>
											<obj name="PropertyObject" class="TargetName" version="4">
												<prop name="PropertyTypeName">Target Name</prop>
												<prop name="Position">1</prop>
												<prop name="IsDefault">0</prop>
												<prop name="name">U44</prop>
												<obj name="ChannelProp" class="ChannelProperty" version="1">
													<prop name="ChannelIdx">0</prop>
												</obj>
											</obj>
											<obj name="PropertyObject" class="RQTargetProperty" version="4">
												<prop name="PropertyTypeName">Target Type</prop>
												<prop name="Position">1</prop>
												<prop name="IsDefault">0</prop>
												<prop name="TargetType">dtReference</prop>
												<obj name="ChannelProp" class="ChannelProperty" version="1">
													<prop name="ChannelIdx">0</prop>
												</obj>
											</obj>
										</list>
									</obj>
								</list>
							</obj>
						</obj>
						<prop name="ChannelPropertyCount">1</prop>
						<prop name="ContainerPosition">1</prop>
						<prop name="HasSampleProperties">1</prop>
						<obj name="SampleProperties" class="PropertyList" version="1">
							<list name="emlist" count="14">
								<obj name="PropertyObject" class="SamplePrefColor" version="4">
									<prop name="PropertyTypeName">Color</prop>
									<prop name="Position">1</prop>
									<prop name="IsDefault">0</prop>
									<prop name="Color">clRed</prop>
								</obj>
								<obj name="PropertyObject" class="DominantChannelProp" version="4">
									<prop name="PropertyTypeName">Dominant Channel</prop>
									<prop name="Position">1</prop>
									<prop name="IsDefault">0</prop>
									<prop name="DominantChannel">0</prop>
								</obj>
								<obj name="PropertyObject" class="Genotype" version="4">
									<prop name="PropertyTypeName">EndPt Genotype</prop>
									<prop name="Position">1</prop>
									<prop name="IsDefault">1</prop>
									<prop name="ReadOnly">1</prop>
								</obj>
								<obj name="PropertyObject" class="GroupingSample" version="4">
									<prop name="PropertyTypeName">EndPt Sample Type</prop>
									<prop name="Position">1</prop>
									<prop name="IsDefault">0</prop>
									<prop name="GroupSampleType">mstUnknown</prop>
								</obj>
								<obj name="PropertyObject" class="SamplePrefLineStyle" version="4">
									<prop name="PropertyTypeName">Line Style</prop>
									<prop name="Position">1</prop>
									<prop name="IsDefault">0</prop>
									<prop name="LineStyle">psSolid</prop>
								</obj>
								<obj name="PropertyObject" class="GenSampleEditNotes" version="4">
									<prop name="PropertyTypeName">Notes</prop>
									<prop name="Position">1</prop>
									<prop name="IsDefault">1</prop>
								</obj>
								<obj name="PropertyObject" class="SamplePrefPointStyle" version="4">
									<prop name="PropertyTypeName">Point Style</prop>
									<prop name="Position">1</prop>
									<prop name="IsDefault">0</prop>
									<prop name="PointStyle">psNothing</prop>
								</obj>
								<obj name="PropertyObject" class="GenSampleEditPosition" version="4">
									<prop name="PropertyTypeName">Position</prop>
									<prop name="Position">1</prop>
									<prop name="IsDefault">1</prop>
								</obj>
								<obj name="PropertyObject" class="GenSampleEditReplicate" version="4">
									<prop name="PropertyTypeName">Replicate of</prop>
									<prop name="Position">1</prop>
									<prop name="IsDefault">0</prop>
									<prop name="ReplicateOf">0</prop>
								</obj>
								<obj name="PropertyObject" class="HTCSampleID" version="4">
									<prop name="PropertyTypeName">Sample ID</prop>
									<prop name="Position">1</prop>
									<prop name="IsDefault">1</prop>
								</obj>
								<obj name="PropertyObject" class="GenSampleEditName" version="4">
									<prop name="PropertyTypeName">Sample Name</prop>
									<prop name="Position">1</prop>
									<prop name="IsDefault">0</prop>
									<prop name="name">1516T</prop>
								</obj>
								<obj name="PropertyObject" class="HTCSamplePrepNotes" version="4">
									<prop name="PropertyTypeName">Sample Prep Notes</prop>
									<prop name="Position">1</prop>
									<prop name="IsDefault">1</prop>
								</obj>
								<obj name="PropertyObject" class="GenSampleEditSubset" version="4">
									<prop name="PropertyTypeName">Subsets</prop>
									<prop name="Position">1</prop>
									<prop name="IsDefault">1</prop>
								</obj>
								<obj name="PropertyObject" class="SamplePrefWidth" version="5">
									<prop name="PropertyTypeName">Width</prop>
									<prop name="Position">1</prop>
									<prop name="IsDefault">1</prop>
									<prop name="Width">1</prop>
								</obj>
							</list>
						</obj>
					</obj>
					<obj name="item" class="SamplePropInfo" version="1">
						<obj name="ChannelProperties" class="ChanPropList" version="2">
							<obj name="ChannelProperties" class="EMList" version="1">
								<list name="emlist" count="1">
									<obj name="item" class="PropertyList" version="1">
										<list name="emlist" count="12">
											<obj name="PropertyObject" class="RQSampleTargetProperty" version="4">
												<prop name="PropertyTypeName">Combined Sample and Target Type</prop>
												<prop name="Position">2</prop>
												<prop name="IsDefault">0</prop>
												<obj name="ChannelProp" class="ChannelProperty" version="1">
													<prop name="ChannelIdx">0</prop>
												</obj>
											</obj>
											<obj name="PropertyObject" class="QuantConcProperty" version="4">
												<prop name="PropertyTypeName">Concentration</prop>
												<prop name="Position">2</prop>
												<prop name="IsDefault">1</prop>
												<prop name="Concentration">0</prop>
												<obj name="ChannelProp" class="ChannelProperty" version="1">
													<prop name="ChannelIdx">0</prop>
												</obj>
												<prop name="ReadOnly">1</prop>
											</obj>
											<obj name="PropertyObject" class="QuantCpHighProp" version="4">
												<prop name="PropertyTypeName">Cp High</prop>
												<prop name="Position">2</prop>
												<prop name="IsDefault">1</prop>
												<prop name="CpRangeHigh">0</prop>
												<obj name="ChannelProp" class="ChannelProperty" version="1">
													<prop name="ChannelIdx">0</prop>
												</obj>
												<prop name="ReadOnly">1</prop>
											</obj>
											<obj name="PropertyObject" class="QuantCpLowProp" version="4">
												<prop name="PropertyTypeName">Cp Low</prop>
												<prop name="Position">2</prop>
												<prop name="IsDefault">1</prop>
												<prop name="CpRangeLow">0</prop>
												<obj name="ChannelProp" class="ChannelProperty" version="1">
													<prop name="ChannelIdx">0</prop>
												</obj>
												<prop name="ReadOnly">1</prop>
											</obj>
											<obj name="PropertyObject" class="RQEffProp" version="4">
												<prop name="PropertyTypeName">Efficiency</prop>
												<prop name="Position">2</prop>
												<prop name="IsDefault">1</prop>
												<prop name="Efficiency">2</prop>
												<obj name="ChannelProp" class="ChannelProperty" version="1">
													<prop name="ChannelIdx">0</prop>
												</obj>
											</obj>
											<obj name="PropertyObject" class="ChannelGenotype" version="4">
												<prop name="PropertyTypeName">Melt Geno Genotype</prop>
												<prop name="Position">2</prop>
												<prop name="IsDefault">1</prop>
												<prop name="ReadOnly">1</prop>
												<obj name="ChannelProp" class="ChannelProperty" version="1">
													<prop name="ChannelIdx">0</prop>
												</obj>
											</obj>
											<obj name="PropertyObject" class="GroupChannelTypeProp" version="4">
												<prop name="PropertyTypeName">Melt Geno Sample Type</prop>
												<prop name="Position">2</prop>
												<prop name="IsDefault">0</prop>
												<prop name="GroupSampleType">mstUnknown</prop>
												<obj name="ChannelProp" class="ChannelProperty" version="1">
													<prop name="ChannelIdx">0</prop>
												</obj>
											</obj>
											<obj name="PropertyObject" class="QuantSampleTypeProperty" version="4">
												<prop name="PropertyTypeName">Quantification Sample Type</prop>
												<prop name="Position">2</prop>
												<prop name="IsDefault">0</prop>
												<prop name="SampleType">qsUnknown</prop>
												<obj name="ChannelProp" class="ChannelProperty" version="1">
													<prop name="ChannelIdx">0</prop>
												</obj>
											</obj>
											<obj name="PropertyObject" class="ChannelGenotype" version="4">
												<prop name="PropertyTypeName">Scanning Genotype</prop>
												<prop name="Position">2</prop>
												<prop name="IsDefault">1</prop>
												<prop name="ReadOnly">1</prop>
												<obj name="ChannelProp" class="ChannelProperty" version="1">
													<prop name="ChannelIdx">0</prop>
												</obj>
											</obj>
											<obj name="PropertyObject" class="GroupChannelTypeProp" version="4">
												<prop name="PropertyTypeName">Scanning Sample Type</prop>
												<prop name="Position">2</prop>
												<prop name="IsDefault">0</prop>
												<prop name="GroupSampleType">mstUnknown</prop>
												<obj name="ChannelProp" class="ChannelProperty" version="1">
													<prop name="ChannelIdx">0</prop>
												</obj>
											</obj>
											<obj name="PropertyObject" class="TargetName" version="4">
												<prop name="PropertyTypeName">Target Name</prop>
												<prop name="Position">2</prop>
												<prop name="IsDefault">0</prop>
												<prop name="name">U44</prop>
												<obj name="ChannelProp" class="ChannelProperty" version="1">
													<prop name="ChannelIdx">0</prop>
												</obj>
											</obj>
											<obj name="PropertyObject" class="RQTargetProperty" version="4">
												<prop name="PropertyTypeName">Target Type</prop>
												<prop name="Position">2</prop>
												<prop name="IsDefault">0</prop>
												<prop name="TargetType">dtReference</prop>
												<obj name="ChannelProp" class="ChannelProperty" version="1">
													<prop name="ChannelIdx">0</prop>
												</obj>
											</obj>
										</list>
									</obj>
								</list>
							</obj>
						</obj>
						<prop name="ChannelPropertyCount">1</prop>
						<prop name="ContainerPosition">2</prop>
						<prop name="HasSampleProperties">1</prop>
						<obj name="SampleProperties" class="PropertyList" version="1">
							<list name="emlist" count="14">
								<obj name="PropertyObject" class="SamplePrefColor" version="4">
									<prop name="PropertyTypeName">Color</prop>
									<prop name="Position">2</prop>
									<prop name="IsDefault">0</prop>
									<prop name="Color">$0030D700</prop>
								</obj>
								<obj name="PropertyObject" class="DominantChannelProp" version="4">
									<prop name="PropertyTypeName">Dominant Channel</prop>
									<prop name="Position">2</prop>
									<prop name="IsDefault">0</prop>
									<prop name="DominantChannel">0</prop>
								</obj>
								<obj name="PropertyObject" class="Genotype" version="4">
									<prop name="PropertyTypeName">EndPt Genotype</prop>
									<prop name="Position">2</prop>
									<prop name="IsDefault">1</prop>
									<prop name="ReadOnly">1</prop>
								</obj>
								<obj name="PropertyObject" class="GroupingSample" version="4">
									<prop name="PropertyTypeName">EndPt Sample Type</prop>
									<prop name="Position">2</prop>
									<prop name="IsDefault">0</prop>
									<prop name="GroupSampleType">mstUnknown</prop>
								</obj>
								<obj name="PropertyObject" class="SamplePrefLineStyle" version="4">
									<prop name="PropertyTypeName">Line Style</prop>
									<prop name="Position">2</prop>
									<prop name="IsDefault">0</prop>
									<prop name="LineStyle">psSolid</prop>
								</obj>
								<obj name="PropertyObject" class="GenSampleEditNotes" version="4">
									<prop name="PropertyTypeName">Notes</prop>
									<prop name="Position">2</prop>
									<prop name="IsDefault">1</prop>
								</obj>
								<obj name="PropertyObject" class="SamplePrefPointStyle" version="4">
									<prop name="PropertyTypeName">Point Style</prop>
									<prop name="Position">2</prop>
									<prop name="IsDefault">0</prop>
									<prop name="PointStyle">psNothing</prop>
								</obj>
								<obj name="PropertyObject" class="GenSampleEditPosition" version="4">
									<prop name="PropertyTypeName">Position</prop>
									<prop name="Position">2</prop>
									<prop name="IsDefault">1</prop>
								</obj>
								<obj name="PropertyObject" class="GenSampleEditReplicate" version="4">
									<prop name="PropertyTypeName">Replicate of</prop>
									<prop name="Position">2</prop>
									<prop name="IsDefault">0</prop>
									<prop name="ReplicateOf">0</prop>
								</obj>
								<obj name="PropertyObject" class="HTCSampleID" version="4">
									<prop name="PropertyTypeName">Sample ID</prop>
									<prop name="Position">2</prop>
									<prop name="IsDefault">1</prop>
								</obj>
								<obj name="PropertyObject" class="GenSampleEditName" version="4">
									<prop name="PropertyTypeName">Sample Name</prop>
									<prop name="Position">2</prop>
									<prop name="IsDefault">0</prop>
									<prop name="name">1516T</prop>
								</obj>
								<obj name="PropertyObject" class="HTCSamplePrepNotes" version="4">
									<prop name="PropertyTypeName">Sample Prep Notes</prop>
									<prop name="Position">2</prop>
									<prop name="IsDefault">1</prop>
								</obj>
								<obj name="PropertyObject" class="GenSampleEditSubset" version="4">
									<prop name="PropertyTypeName">Subsets</prop>
									<prop name="Position">2</prop>
									<prop name="IsDefault">1</prop>
								</obj>
								<obj name="PropertyObject" class="SamplePrefWidth" version="5">
									<prop name="PropertyTypeName">Width</prop>
									<prop name="Position">2</prop>
									<prop name="IsDefault">1</prop>
									<prop name="Width">1</prop>
								</obj>
							</list>
						</obj>
					</obj>
					<obj name="item" class="SamplePropInfo" version="1">
						<obj name="ChannelProperties" class="ChanPropList" version="2">
							<obj name="ChannelProperties" class="EMList" version="1">
								<list name="emlist" count="1">
									<obj name="item" class="PropertyList" version="1">
										<list name="emlist" count="12">
											<obj name="PropertyObject" class="RQSampleTargetProperty" version="4">
												<prop name="PropertyTypeName">Combined Sample and Target Type</prop>
												<prop name="Position">3</prop>
												<prop name="IsDefault">0</prop>
												<obj name="ChannelProp" class="ChannelProperty" version="1">
													<prop name="ChannelIdx">0</prop>
												</obj>
											</obj>
											<obj name="PropertyObject" class="QuantConcProperty" version="4">
												<prop name="PropertyTypeName">Concentration</prop>
												<prop name="Position">3</prop>
												<prop name="IsDefault">1</prop>
												<prop name="Concentration">0</prop>
												<obj name="ChannelProp" class="ChannelProperty" version="1">
													<prop name="ChannelIdx">0</prop>
												</obj>
												<prop name="ReadOnly">1</prop>
											</obj>
											<obj name="PropertyObject" class="QuantCpHighProp" version="4">
												<prop name="PropertyTypeName">Cp High</prop>
												<prop name="Position">3</prop>
												<prop name="IsDefault">1</prop>
												<prop name="CpRangeHigh">0</prop>
												<obj name="ChannelProp" class="ChannelProperty" version="1">
													<prop name="ChannelIdx">0</prop>
												</obj>
												<prop name="ReadOnly">1</prop>
											</obj>
											<obj name="PropertyObject" class="QuantCpLowProp" version="4">
												<prop name="PropertyTypeName">Cp Low</prop>
												<prop name="Position">3</prop>
												<prop name="IsDefault">1</prop>
												<prop name="CpRangeLow">0</prop>
												<obj name="ChannelProp" class="ChannelProperty" version="1">
													<prop name="ChannelIdx">0</prop>
												</obj>
												<prop name="ReadOnly">1</prop>
											</obj>
											<obj name="PropertyObject" class="RQEffProp" version="4">
												<prop name="PropertyTypeName">Efficiency</prop>
												<prop name="Position">3</prop>
												<prop name="IsDefault">1</prop>
												<prop name="Efficiency">2</prop>
												<obj name="ChannelProp" class="ChannelProperty" version="1">
													<prop name="ChannelIdx">0</prop>
												</obj>
											</obj>
											<obj name="PropertyObject" class="ChannelGenotype" version="4">
												<prop name="PropertyTypeName">Melt Geno Genotype</prop>
												<prop name="Position">3</prop>
												<prop name="IsDefault">1</prop>
												<prop name="ReadOnly">1</prop>
												<obj name="ChannelProp" class="ChannelProperty" version="1">
													<prop name="ChannelIdx">0</prop>
												</obj>
											</obj>
											<obj name="PropertyObject" class="GroupChannelTypeProp" version="4">
												<prop name="PropertyTypeName">Melt Geno Sample Type</prop>
												<prop name="Position">3</prop>
												<prop name="IsDefault">0</prop>
												<prop name="GroupSampleType">mstUnknown</prop>
												<obj name="ChannelProp" class="ChannelProperty" version="1">
													<prop name="ChannelIdx">0</prop>
												</obj>
											</obj>
											<obj name="PropertyObject" class="QuantSampleTypeProperty" version="4">
												<prop name="PropertyTypeName">Quantification Sample Type</prop>
												<prop name="Position">3</prop>
												<prop name="IsDefault">0</prop>
												<prop name="SampleType">qsUnknown</prop>
												<obj name="ChannelProp" class="ChannelProperty" version="1">
													<prop name="ChannelIdx">0</prop>
												</obj>
											</obj>
											<obj name="PropertyObject" class="ChannelGenotype" version="4">
												<prop name="PropertyTypeName">Scanning Genotype</prop>
												<prop name="Position">3</prop>
												<prop name="IsDefault">1</prop>
												<prop name="ReadOnly">1</prop>
												<obj name="ChannelProp" class="ChannelProperty" version="1">
													<prop name="ChannelIdx">0</prop>
												</obj>
											</obj>
											<obj name="PropertyObject" class="GroupChannelTypeProp" version="4">
												<prop name="PropertyTypeName">Scanning Sample Type</prop>
												<prop name="Position">3</prop>
												<prop name="IsDefault">0</prop>
												<prop name="GroupSampleType">mstUnknown</prop>
												<obj name="ChannelProp" class="ChannelProperty" version="1">
													<prop name="ChannelIdx">0</prop>
												</obj>
											</obj>
											<obj name="PropertyObject" class="TargetName" version="4">
												<prop name="PropertyTypeName">Target Name</prop>
												<prop name="Position">3</prop>
												<prop name="IsDefault">0</prop>
												<prop name="name">miR-181a</prop>
												<obj name="ChannelProp" class="ChannelProperty" version="1">
													<prop name="ChannelIdx">0</prop>
												</obj>
											</obj>
											<obj name="PropertyObject" class="RQTargetProperty" version="4">
												<prop name="PropertyTypeName">Target Type</prop>
												<prop name="Position">3</prop>
												<prop name="IsDefault">0</prop>
												<prop name="TargetType">dtTarget</prop>
												<obj name="ChannelProp" class="ChannelProperty" version="1">
													<prop name="ChannelIdx">0</prop>
												</obj>
											</obj>
										</list>
									</obj>
								</list>
							</obj>
						</obj>
						<prop name="ChannelPropertyCount">1</prop>
						<prop name="ContainerPosition">3</prop>
						<prop name="HasSampleProperties">1</prop>
						<obj name="SampleProperties" class="PropertyList" version="1">
							<list name="emlist" count="14">
								<obj name="PropertyObject" class="SamplePrefColor" version="4">
									<prop name="PropertyTypeName">Color</prop>
									<prop name="Position">3</prop>
									<prop name="IsDefault">0</prop>
									<prop name="Color">clFuchsia</prop>
								</obj>
								<obj name="PropertyObject" class="DominantChannelProp" version="4">
									<prop name="PropertyTypeName">Dominant Channel</prop>
									<prop name="Position">3</prop>
									<prop name="IsDefault">0</prop>
									<prop name="DominantChannel">0</prop>
								</obj>
								<obj name="PropertyObject" class="Genotype" version="4">
									<prop name="PropertyTypeName">EndPt Genotype</prop>
									<prop name="Position">3</prop>
									<prop name="IsDefault">1</prop>
									<prop name="ReadOnly">1</prop>
								</obj>
								<obj name="PropertyObject" class="GroupingSample" version="4">
									<prop name="PropertyTypeName">EndPt Sample Type</prop>
									<prop name="Position">3</prop>
									<prop name="IsDefault">0</prop>
									<prop name="GroupSampleType">mstUnknown</prop>
								</obj>
								<obj name="PropertyObject" class="SamplePrefLineStyle" version="4">
									<prop name="PropertyTypeName">Line Style</prop>
									<prop name="Position">3</prop>
									<prop name="IsDefault">0</prop>
									<prop name="LineStyle">psSolid</prop>
								</obj>
								<obj name="PropertyObject" class="GenSampleEditNotes" version="4">
									<prop name="PropertyTypeName">Notes</prop>
									<prop name="Position">3</prop>
									<prop name="IsDefault">1</prop>
								</obj>
								<obj name="PropertyObject" class="SamplePrefPointStyle" version="4">
									<prop name="PropertyTypeName">Point Style</prop>
									<prop name="Position">3</prop>
									<prop name="IsDefault">0</prop>
									<prop name="PointStyle">psNothing</prop>
								</obj>
								<obj name="PropertyObject" class="GenSampleEditPosition" version="4">
									<prop name="PropertyTypeName">Position</prop>
									<prop name="Position">3</prop>
									<prop name="IsDefault">1</prop>
								</obj>
								<obj name="PropertyObject" class="GenSampleEditReplicate" version="4">
									<prop name="PropertyTypeName">Replicate of</prop>
									<prop name="Position">3</prop>
									<prop name="IsDefault">0</prop>
									<prop name="ReplicateOf">3</prop>
								</obj>
								<obj name="PropertyObject" class="HTCSampleID" version="4">
									<prop name="PropertyTypeName">Sample ID</prop>
									<prop name="Position">3</prop>
									<prop name="IsDefault">1</prop>
								</obj>
								<obj name="PropertyObject" class="GenSampleEditName" version="4">
									<prop name="PropertyTypeName">Sample Name</prop>
									<prop name="Position">3</prop>
									<prop name="IsDefault">0</prop>
									<prop name="name">1516T</prop>
								</obj>
								<obj name="PropertyObject" class="HTCSamplePrepNotes" version="4">
									<prop name="PropertyTypeName">Sample Prep Notes</prop>
									<prop name="Position">3</prop>
									<prop name="IsDefault">1</prop>
								</obj>
								<obj name="PropertyObject" class="GenSampleEditSubset" version="4">
									<prop name="PropertyTypeName">Subsets</prop>
									<prop name="Position">3</prop>
									<prop name="IsDefault">1</prop>
								</obj>
								<obj name="PropertyObject" class="SamplePrefWidth" version="5">
									<prop name="PropertyTypeName">Width</prop>
									<prop name="Position">3</prop>
									<prop name="IsDefault">1</prop>
									<prop name="Width">1</prop>
								</obj>
							</list>
						</obj>
					</obj>
					<obj name="item" class="SamplePropInfo" version="1">
						<obj name="ChannelProperties" class="ChanPropList" version="2">
							<obj name="ChannelProperties" class="EMList" version="1">
								<list name="emlist" count="1">
									<obj name="item" class="PropertyList" version="1">
										<list name="emlist" count="12">
											<obj name="PropertyObject" class="RQSampleTargetProperty" version="4">
												<prop name="PropertyTypeName">Combined Sample and Target Type</prop>
												<prop name="Position">4</prop>
												<prop name="IsDefault">0</prop>
												<obj name="ChannelProp" class="ChannelProperty" version="1">
													<prop name="ChannelIdx">0</prop>
												</obj>
											</obj>
											<obj name="PropertyObject" class="QuantConcProperty" version="4">
												<prop name="PropertyTypeName">Concentration</prop>
												<prop name="Position">4</prop>
												<prop name="IsDefault">1</prop>
												<prop name="Concentration">0</prop>
												<obj name="ChannelProp" class="ChannelProperty" version="1">
													<prop name="ChannelIdx">0</prop>
												</obj>
												<prop name="ReadOnly">1</prop>
											</obj>
											<obj name="PropertyObject" class="QuantCpHighProp" version="4">
												<prop name="PropertyTypeName">Cp High</prop>
												<prop name="Position">4</prop>
												<prop name="IsDefault">1</prop>
												<prop name="CpRangeHigh">0</prop>
												<obj name="ChannelProp" class="ChannelProperty" version="1">
													<prop name="ChannelIdx">0</prop>
												</obj>
												<prop name="ReadOnly">1</prop>
											</obj>
											<obj name="PropertyObject" class="QuantCpLowProp" version="4">
												<prop name="PropertyTypeName">Cp Low</prop>
												<prop name="Position">4</prop>
												<prop name="IsDefault">1</prop>
												<prop name="CpRangeLow">0</prop>
												<obj name="ChannelProp" class="ChannelProperty" version="1">
													<prop name="ChannelIdx">0</prop>
												</obj>
												<prop name="ReadOnly">1</prop>
											</obj>
											<obj name="PropertyObject" class="RQEffProp" version="4">
												<prop name="PropertyTypeName">Efficiency</prop>
												<prop name="Position">4</prop>
												<prop name="IsDefault">1</prop>
												<prop name="Efficiency">2</prop>
												<obj name="ChannelProp" class="ChannelProperty" version="1">
													<prop name="ChannelIdx">0</prop>
												</obj>
											</obj>
											<obj name="PropertyObject" class="ChannelGenotype" version="4">
												<prop name="PropertyTypeName">Melt Geno Genotype</prop>
												<prop name="Position">4</prop>
												<prop name="IsDefault">1</prop>
												<prop name="ReadOnly">1</prop>
												<obj name="ChannelProp" class="ChannelProperty" version="1">
													<prop name="ChannelIdx">0</prop>
												</obj>
											</obj>
											<obj name="PropertyObject" class="GroupChannelTypeProp" version="4">
												<prop name="PropertyTypeName">Melt Geno Sample Type</prop>
												<prop name="Position">4</prop>
												<prop name="IsDefault">0</prop>
												<prop name="GroupSampleType">mstUnknown</prop>
												<obj name="ChannelProp" class="ChannelProperty" version="1">
													<prop name="ChannelIdx">0</prop>
												</obj>
											</obj>
											<obj name="PropertyObject" class="QuantSampleTypeProperty" version="4">
												<prop name="PropertyTypeName">Quantification Sample Type</prop>
												<prop name="Position">4</prop>
												<prop name="IsDefault">0</prop>
												<prop name="SampleType">qsUnknown</prop>
												<obj name="ChannelProp" class="ChannelProperty" version="1">
													<prop name="ChannelIdx">0</prop>
												</obj>
											</obj>
											<obj name="PropertyObject" class="ChannelGenotype" version="4">
												<prop name="PropertyTypeName">Scanning Genotype</prop>
												<prop name="Position">4</prop>
												<prop name="IsDefault">1</prop>
												<prop name="ReadOnly">1</prop>
												<obj name="ChannelProp" class="ChannelProperty" version="1">
													<prop name="ChannelIdx">0</prop>
												</obj>
											</obj>
											<obj name="PropertyObject" class="GroupChannelTypeProp" version="4">
												<prop name="PropertyTypeName">Scanning Sample Type</prop>
												<prop name="Position">4</prop>
												<prop name="IsDefault">0</prop>
												<prop name="GroupSampleType">mstUnknown</prop>
												<obj name="ChannelProp" class="ChannelProperty" version="1">
													<prop name="ChannelIdx">0</prop>
												</obj>
											</obj>
											<obj name="PropertyObject" class="TargetName" version="4">
												<prop name="PropertyTypeName">Target Name</prop>
												<prop name="Position">4</prop>
												<prop name="IsDefault">0</prop>
												<prop name="name">miR-181a</prop>
												<obj name="ChannelProp" class="ChannelProperty" version="1">
													<prop name="ChannelIdx">0</prop>
												</obj>
											</obj>
											<obj name="PropertyObject" class="RQTargetProperty" version="4">
												<prop name="PropertyTypeName">Target Type</prop>
												<prop name="Position">4</prop>
												<prop name="IsDefault">0</prop>
												<prop name="TargetType">dtTarget</prop>
												<obj name="ChannelProp" class="ChannelProperty" version="1">
													<prop name="ChannelIdx">0</prop>
												</obj>
											</obj>
										</list>
									</obj>
								</list>
							</obj>
						</obj>
						<prop name="ChannelPropertyCount">1</prop>
						<prop name="ContainerPosition">4</prop>
						<prop name="HasSampleProperties">1</prop>
						<obj name="SampleProperties" class="PropertyList" version="1">
							<list name="emlist" count="14">
								<obj name="PropertyObject" class="SamplePrefColor" version="4">
									<prop name="PropertyTypeName">Color</prop>
									<prop name="Position">4</prop>
									<prop name="IsDefault">0</prop>
									<prop name="Color">clGray</prop>
								</obj>
								<obj name="PropertyObject" class="DominantChannelProp" version="4">
									<prop name="PropertyTypeName">Dominant Channel</prop>
									<prop name="Position">4</prop>
									<prop name="IsDefault">0</prop>
									<prop name="DominantChannel">0</prop>
								</obj>
								<obj name="PropertyObject" class="Genotype" version="4">
									<prop name="PropertyTypeName">EndPt Genotype</prop>
									<prop name="Position">4</prop>
									<prop name="IsDefault">1</prop>
									<prop name="ReadOnly">1</prop>
								</obj>
								<obj name="PropertyObject" class="GroupingSample" version="4">
									<prop name="PropertyTypeName">EndPt Sample Type</prop>
									<prop name="Position">4</prop>
									<prop name="IsDefault">0</prop>
									<prop name="GroupSampleType">mstUnknown</prop>
								</obj>
								<obj name="PropertyObject" class="SamplePrefLineStyle" version="4">
									<prop name="PropertyTypeName">Line Style</prop>
									<prop name="Position">4</prop>
									<prop name="IsDefault">0</prop>
									<prop name="LineStyle">psSolid</prop>
								</obj>
								<obj name="PropertyObject" class="GenSampleEditNotes" version="4">
									<prop name="PropertyTypeName">Notes</prop>
									<prop name="Position">4</prop>
									<prop name="IsDefault">1</prop>
								</obj>
								<obj name="PropertyObject" class="SamplePrefPointStyle" version="4">
									<prop name="PropertyTypeName">Point Style</prop>
									<prop name="Position">4</prop>
									<prop name="IsDefault">0</prop>
									<prop name="PointStyle">psNothing</prop>
								</obj>
								<obj name="PropertyObject" class="GenSampleEditPosition" version="4">
									<prop name="PropertyTypeName">Position</prop>
									<prop name="Position">4</prop>
									<prop name="IsDefault">1</prop>
								</obj>
								<obj name="PropertyObject" class="GenSampleEditReplicate" version="4">
									<prop name="PropertyTypeName">Replicate of</prop>
									<prop name="Position">4</prop>
									<prop name="IsDefault">0</prop>
									<prop name="ReplicateOf">3</prop>
								</obj>
								<obj name="PropertyObject" class="HTCSampleID" version="4">
									<prop name="PropertyTypeName">Sample ID</prop>
									<prop name="Position">4</prop>
									<prop name="IsDefault">1</prop>
								</obj>
								<obj name="PropertyObject" class="GenSampleEditName" version="4">
									<prop name="PropertyTypeName">Sample Name</prop>
									<prop name="Position">4</prop>
									<prop name="IsDefault">0</prop>
									<prop name="name">1516T</prop>
								</obj>
								<obj name="PropertyObject" class="HTCSamplePrepNotes" version="4">
									<prop name="PropertyTypeName">Sample Prep Notes</prop>
									<prop name="Position">4</prop>
									<prop name="IsDefault">1</prop>
								</obj>
								<obj name="PropertyObject" class="GenSampleEditSubset" version="4">
									<prop name="PropertyTypeName">Subsets</prop>
									<prop name="Position">4</prop>
									<prop name="IsDefault">1</prop>
								</obj>
								<obj name="PropertyObject" class="SamplePrefWidth" version="5">
									<prop name="PropertyTypeName">Width</prop>
									<prop name="Position">4</prop>
									<prop name="IsDefault">1</prop>
									<prop name="Width">1</prop>
								</obj>
							</list>
						</obj>
					</obj>
					<obj name="item" class="SamplePropInfo" version="1">
						<obj name="ChannelProperties" class="ChanPropList" version="2">
							<obj name="ChannelProperties" class="EMList" version="1">
								<list name="emlist" count="1">
									<obj name="item" class="PropertyList" version="1">
										<list name="emlist" count="12">
											<obj name="PropertyObject" class="RQSampleTargetProperty" version="4">
												<prop name="PropertyTypeName">Combined Sample and Target Type</prop>
												<prop name="Position">5</prop>
												<prop name="IsDefault">0</prop>
												<obj name="ChannelProp" class="ChannelProperty" version="1">
													<prop name="ChannelIdx">0</prop>
												</obj>
											</obj>
											<obj name="PropertyObject" class="QuantConcProperty" version="4">
												<prop name="PropertyTypeName">Concentration</prop>
												<prop name="Position">5</prop>
												<prop name="IsDefault">1</prop>
												<prop name="Concentration">0</prop>
												<obj name="ChannelProp" class="ChannelProperty" version="1">
													<prop name="ChannelIdx">0</prop>
												</obj>
												<prop name="ReadOnly">1</prop>
											</obj>
											<obj name="PropertyObject" class="QuantCpHighProp" version="4">
												<prop name="PropertyTypeName">Cp High</prop>
												<prop name="Position">5</prop>
												<prop name="IsDefault">1</prop>
												<prop name="CpRangeHigh">0</prop>
												<obj name="ChannelProp" class="ChannelProperty" version="1">
													<prop name="ChannelIdx">0</prop>
												</obj>
												<prop name="ReadOnly">1</prop>
											</obj>
											<obj name="PropertyObject" class="QuantCpLowProp" version="4">
												<prop name="PropertyTypeName">Cp Low</prop>
												<prop name="Position">5</prop>
												<prop name="IsDefault">1</prop>
												<prop name="CpRangeLow">0</prop>
												<obj name="ChannelProp" class="ChannelProperty" version="1">
													<prop name="ChannelIdx">0</prop>
												</obj>
												<prop name="ReadOnly">1</prop>
											</obj>
											<obj name="PropertyObject" class="RQEffProp" version="4">
												<prop name="PropertyTypeName">Efficiency</prop>
												<prop name="Position">5</prop>
												<prop name="IsDefault">1</prop>
												<prop name="Efficiency">2</prop>
												<obj name="ChannelProp" class="ChannelProperty" version="1">
													<prop name="ChannelIdx">0</prop>
												</obj>
											</obj>
											<obj name="PropertyObject" class="ChannelGenotype" version="4">
												<prop name="PropertyTypeName">Melt Geno Genotype</prop>
												<prop name="Position">5</prop>
												<prop name="IsDefault">1</prop>
												<prop name="ReadOnly">1</prop>
												<obj name="ChannelProp" class="ChannelProperty" version="1">
													<prop name="ChannelIdx">0</prop>
												</obj>
											</obj>
											<obj name="PropertyObject" class="GroupChannelTypeProp" version="4">
												<prop name="PropertyTypeName">Melt Geno Sample Type</prop>
												<prop name="Position">5</prop>
												<prop name="IsDefault">0</prop>
												<prop name="GroupSampleType">mstUnknown</prop>
												<obj name="ChannelProp" class="ChannelProperty" version="1">
													<prop name="ChannelIdx">0</prop>
												</obj>
											</obj>
											<obj name="PropertyObject" class="QuantSampleTypeProperty" version="4">
												<prop name="PropertyTypeName">Quantification Sample Type</prop>
												<prop name="Position">5</prop>
												<prop name="IsDefault">0</prop>
												<prop name="SampleType">qsUnknown</prop>
												<obj name="ChannelProp" class="ChannelProperty" version="1">
													<prop name="ChannelIdx">0</prop>
												</obj>
											</obj>
											<obj name="PropertyObject" class="ChannelGenotype" version="4">
												<prop name="PropertyTypeName">Scanning Genotype</prop>
												<prop name="Position">5</prop>
												<prop name="IsDefault">1</prop>
												<prop name="ReadOnly">1</prop>
												<obj name="ChannelProp" class="ChannelProperty" version="1">
													<prop name="ChannelIdx">0</prop>
												</obj>
											</obj>
											<obj name="PropertyObject" class="GroupChannelTypeProp" version="4">
												<prop name="PropertyTypeName">Scanning Sample Type</prop>
												<prop name="Position">5</prop>
												<prop name="IsDefault">0</prop>
												<prop name="GroupSampleType">mstUnknown</prop>
												<obj name="ChannelProp" class="ChannelProperty" version="1">
													<prop name="ChannelIdx">0</prop>
												</obj>
											</obj>
											<obj name="PropertyObject" class="TargetName" version="4">
												<prop name="PropertyTypeName">Target Name</prop>
												<prop name="Position">5</prop>
												<prop name="IsDefault">0</prop>
												<prop name="name">miR-181a</prop>
												<obj name="ChannelProp" class="ChannelProperty" version="1">
													<prop name="ChannelIdx">0</prop>
												</obj>
											</obj>
											<obj name="PropertyObject" class="RQTargetProperty" version="4">
												<prop name="PropertyTypeName">Target Type</prop>
												<prop name="Position">5</prop>
												<prop name="IsDefault">0</prop>
												<prop name="TargetType">dtTarget</prop>
												<obj name="ChannelProp" class="ChannelProperty" version="1">
													<prop name="ChannelIdx">0</prop>
												</obj>
											</obj>
										</list>
									</obj>
								</list>
							</obj>
						</obj>
						<prop name="ChannelPropertyCount">1</prop>
						<prop name="ContainerPosition">5</prop>
						<prop name="HasSampleProperties">1</prop>
						<obj name="SampleProperties" class="PropertyList" version="1">
							<list name="emlist" count="14">
								<obj name="PropertyObject" class="SamplePrefColor" version="4">
									<prop name="PropertyTypeName">Color</prop>
									<prop name="Position">5</prop>
									<prop name="IsDefault">0</prop>
									<prop name="Color">$0012D7FA</prop>
								</obj>
								<obj name="PropertyObject" class="DominantChannelProp" version="4">
									<prop name="PropertyTypeName">Dominant Channel</prop>
									<prop name="Position">5</prop>
									<prop name="IsDefault">0</prop>
									<prop name="DominantChannel">0</prop>
								</obj>
								<obj name="PropertyObject" class="Genotype" version="4">
									<prop name="PropertyTypeName">EndPt Genotype</prop>
									<prop name="Position">5</prop>
									<prop name="IsDefault">1</prop>
									<prop name="ReadOnly">1</prop>
								</obj>
								<obj name="PropertyObject" class="GroupingSample" version="4">
									<prop name="PropertyTypeName">EndPt Sample Type</prop>
									<prop name="Position">5</prop>
									<prop name="IsDefault">0</prop>
									<prop name="GroupSampleType">mstUnknown</prop>
								</obj>
								<obj name="PropertyObject" class="SamplePrefLineStyle" version="4">
									<prop name="PropertyTypeName">Line Style</prop>
									<prop name="Position">5</prop>
									<prop name="IsDefault">0</prop>
									<prop name="LineStyle">psSolid</prop>
								</obj>
								<obj name="PropertyObject" class="GenSampleEditNotes" version="4">
									<prop name="PropertyTypeName">Notes</prop>
									<prop name="Position">5</prop>
									<prop name="IsDefault">1</prop>
								</obj>
								<obj name="PropertyObject" class="SamplePrefPointStyle" version="4">
									<prop name="PropertyTypeName">Point Style</prop>
									<prop name="Position">5</prop>
									<prop name="IsDefault">0</prop>
									<prop name="PointStyle">psNothing</prop>
								</obj>
								<obj name="PropertyObject" class="GenSampleEditPosition" version="4">
									<prop name="PropertyTypeName">Position</prop>
									<prop name="Position">5</prop>
									<prop name="IsDefault">1</prop>
								</obj>
								<obj name="PropertyObject" class="GenSampleEditReplicate" version="4">
									<prop name="PropertyTypeName">Replicate of</prop>
									<prop name="Position">5</prop>
									<prop name="IsDefault">0</prop>
									<prop name="ReplicateOf">3</prop>
								</obj>
								<obj name="PropertyObject" class="HTCSampleID" version="4">
									<prop name="PropertyTypeName">Sample ID</prop>
									<prop name="Position">5</prop>
									<prop name="IsDefault">1</prop>
								</obj>
								<obj name="PropertyObject" class="GenSampleEditName" version="4">
									<prop name="PropertyTypeName">Sample Name</prop>
									<prop name="Position">5</prop>
									<prop name="IsDefault">0</prop>
									<prop name="name">1516T</prop>
								</obj>
								<obj name="PropertyObject" class="HTCSamplePrepNotes" version="4">
									<prop name="PropertyTypeName">Sample Prep Notes</prop>
									<prop name="Position">5</prop>
									<prop name="IsDefault">1</prop>
								</obj>
								<obj name="PropertyObject" class="GenSampleEditSubset" version="4">
									<prop name="PropertyTypeName">Subsets</prop>
									<prop name="Position">5</prop>
									<prop name="IsDefault">1</prop>
								</obj>
								<obj name="PropertyObject" class="SamplePrefWidth" version="5">
									<prop name="PropertyTypeName">Width</prop>
									<prop name="Position">5</prop>
									<prop name="IsDefault">1</prop>
									<prop name="Width">1</prop>
								</obj>
							</list>
						</obj>
					</obj>
					<obj name="item" class="SamplePropInfo" version="1">
						<obj name="ChannelProperties" class="ChanPropList" version="2">
							<obj name="ChannelProperties" class="EMList" version="1">
								<list name="emlist" count="1">
									<obj name="item" class="PropertyList" version="1">
										<list name="emlist" count="12">
											<obj name="PropertyObject" class="RQSampleTargetProperty" version="4">
												<prop name="PropertyTypeName">Combined Sample and Target Type</prop>
												<prop name="Position">6</prop>
												<prop name="IsDefault">0</prop>
												<obj name="ChannelProp" class="ChannelProperty" version="1">
													<prop name="ChannelIdx">0</prop>
												</obj>
											</obj>
											<obj name="PropertyObject" class="QuantConcProperty" version="4">
												<prop name="PropertyTypeName">Concentration</prop>
												<prop name="Position">6</prop>
												<prop name="IsDefault">1</prop>
												<prop name="Concentration">0</prop>
												<obj name="ChannelProp" class="ChannelProperty" version="1">
													<prop name="ChannelIdx">0</prop>
												</obj>
												<prop name="ReadOnly">1</prop>
											</obj>
											<obj name="PropertyObject" class="QuantCpHighProp" version="4">
												<prop name="PropertyTypeName">Cp High</prop>
												<prop name="Position">6</prop>
												<prop name="IsDefault">1</prop>
												<prop name="CpRangeHigh">0</prop>
												<obj name="ChannelProp" class="ChannelProperty" version="1">
													<prop name="ChannelIdx">0</prop>
												</obj>
												<prop name="ReadOnly">1</prop>
											</obj>
											<obj name="PropertyObject" class="QuantCpLowProp" version="4">
												<prop name="PropertyTypeName">Cp Low</prop>
												<prop name="Position">6</prop>
												<prop name="IsDefault">1</prop>
												<prop name="CpRangeLow">0</prop>
												<obj name="ChannelProp" class="ChannelProperty" version="1">
													<prop name="ChannelIdx">0</prop>
												</obj>
												<prop name="ReadOnly">1</prop>
											</obj>
											<obj name="PropertyObject" class="RQEffProp" version="4">
												<prop name="PropertyTypeName">Efficiency</prop>
												<prop name="Position">6</prop>
												<prop name="IsDefault">1</prop>
												<prop name="Efficiency">2</prop>
												<obj name="ChannelProp" class="ChannelProperty" version="1">
													<prop name="ChannelIdx">0</prop>
												</obj>
											</obj>
											<obj name="PropertyObject" class="ChannelGenotype" version="4">
												<prop name="PropertyTypeName">Melt Geno Genotype</prop>
												<prop name="Position">6</prop>
												<prop name="IsDefault">1</prop>
												<prop name="ReadOnly">1</prop>
												<obj name="ChannelProp" class="ChannelProperty" version="1">
													<prop name="ChannelIdx">0</prop>
												</obj>
											</obj>
											<obj name="PropertyObject" class="GroupChannelTypeProp" version="4">
												<prop name="PropertyTypeName">Melt Geno Sample Type</prop>
												<prop name="Position">6</prop>
												<prop name="IsDefault">0</prop>
												<prop name="GroupSampleType">mstUnknown</prop>
												<obj name="ChannelProp" class="ChannelProperty" version="1">
													<prop name="ChannelIdx">0</prop>
												</obj>
											</obj>
											<obj name="PropertyObject" class="QuantSampleTypeProperty" version="4">
												<prop name="PropertyTypeName">Quantification Sample Type</prop>
												<prop name="Position">6</prop>
												<prop name="IsDefault">0</prop>
												<prop name="SampleType">qsUnknown</prop>
												<obj name="ChannelProp" class="ChannelProperty" version="1">
													<prop name="ChannelIdx">0</prop>
												</obj>
											</obj>
											<obj name="PropertyObject" class="ChannelGenotype" version="4">
												<prop name="PropertyTypeName">Scanning Genotype</prop>
												<prop name="Position">6</prop>
												<prop name="IsDefault">1</prop>
												<prop name="ReadOnly">1</prop>
												<obj name="ChannelProp" class="ChannelProperty" version="1">
													<prop name="ChannelIdx">0</prop>
												</obj>
											</obj>
											<obj name="PropertyObject" class="GroupChannelTypeProp" version="4">
												<prop name="PropertyTypeName">Scanning Sample Type</prop>
												<prop name="Position">6</prop>
												<prop name="IsDefault">0</prop>
												<prop name="GroupSampleType">mstUnknown</prop>
												<obj name="ChannelProp" class="ChannelProperty" version="1">
													<prop name="ChannelIdx">0</prop>
												</obj>
											</obj>
											<obj name="PropertyObject" class="TargetName" version="4">
												<prop name="PropertyTypeName">Target Name</prop>
												<prop name="Position">6</prop>
												<prop name="IsDefault">0</prop>
												<prop name="name">miR-182</prop>
												<obj name="ChannelProp" class="ChannelProperty" version="1">
													<prop name="ChannelIdx">0</prop>
												</obj>
											</obj>
											<obj name="PropertyObject" class="RQTargetProperty" version="4">
												<prop name="PropertyTypeName">Target Type</prop>
												<prop name="Position">6</prop>
												<prop name="IsDefault">0</prop>
												<prop name="TargetType">dtTarget</prop>
												<obj name="ChannelProp" class="ChannelProperty" version="1">
													<prop name="ChannelIdx">0</prop>
												</obj>
											</obj>
										</list>
									</obj>
								</list>
							</obj>
						</obj>
						<prop name="ChannelPropertyCount">1</prop>
						<prop name="ContainerPosition">6</prop>
						<prop name="HasSampleProperties">1</prop>
						<obj name="SampleProperties" class="PropertyList" version="1">
							<list name="emlist" count="14">
								<obj name="PropertyObject" class="SamplePrefColor" version="4">
									<prop name="PropertyTypeName">Color</prop>
									<prop name="Position">6</prop>
									<prop name="IsDefault">0</prop>
									<prop name="Color">$00000097</prop>
								</obj>
								<obj name="PropertyObject" class="DominantChannelProp" version="4">
									<prop name="PropertyTypeName">Dominant Channel</prop>
									<prop name="Position">6</prop>
									<prop name="IsDefault">0</prop>
									<prop name="DominantChannel">0</prop>
								</obj>
								<obj name="PropertyObject" class="Genotype" version="4">
									<prop name="PropertyTypeName">EndPt Genotype</prop>
									<prop name="Position">6</prop>
									<prop name="IsDefault">1</prop>
									<prop name="ReadOnly">1</prop>
								</obj>
								<obj name="PropertyObject" class="GroupingSample" version="4">
									<prop name="PropertyTypeName">EndPt Sample Type</prop>
									<prop name="Position">6</prop>
									<prop name="IsDefault">0</prop>
									<prop name="GroupSampleType">mstUnknown</prop>
								</obj>
								<obj name="PropertyObject" class="SamplePrefLineStyle" version="4">
									<prop name="PropertyTypeName">Line Style</prop>
									<prop name="Position">6</prop>
									<prop name="IsDefault">0</prop>
									<prop name="LineStyle">psSolid</prop>
								</obj>
								<obj name="PropertyObject" class="GenSampleEditNotes" version="4">
									<prop name="PropertyTypeName">Notes</prop>
									<prop name="Position">6</prop>
									<prop name="IsDefault">1</prop>
								</obj>
								<obj name="PropertyObject" class="SamplePrefPointStyle" version="4">
									<prop name="PropertyTypeName">Point Style</prop>
									<prop name="Position">6</prop>
									<prop name="IsDefault">0</prop>
									<prop name="PointStyle">psNothing</prop>
								</obj>
								<obj name="PropertyObject" class="GenSampleEditPosition" version="4">
									<prop name="PropertyTypeName">Position</prop>
									<prop name="Position">6</prop>
									<prop name="IsDefault">1</prop>
								</obj>
								<obj name="PropertyObject" class="GenSampleEditReplicate" version="4">
									<prop name="PropertyTypeName">Replicate of</prop>
									<prop name="Position">6</prop>
									<prop name="IsDefault">0</prop>
									<prop name="ReplicateOf">6</prop>
								</obj>
								<obj name="PropertyObject" class="HTCSampleID" version="4">
									<prop name="PropertyTypeName">Sample ID</prop>
									<prop name="Position">6</prop>
									<prop name="IsDefault">1</prop>
								</obj>
								<obj name="PropertyObject" class="GenSampleEditName" version="4">
									<prop name="PropertyTypeName">Sample Name</prop>
									<prop name="Position">6</prop>
									<prop name="IsDefault">0</prop>
									<prop name="name">1516T</prop>
								</obj>
								<obj name="PropertyObject" class="HTCSamplePrepNotes" version="4">
									<prop name="PropertyTypeName">Sample Prep Notes</prop>
									<prop name="Position">6</prop>
									<prop name="IsDefault">1</prop>
								</obj>
								<obj name="PropertyObject" class="GenSampleEditSubset" version="4">
									<prop name="PropertyTypeName">Subsets</prop>
									<prop name="Position">6</prop>
									<prop name="IsDefault">1</prop>
								</obj>
								<obj name="PropertyObject" class="SamplePrefWidth" version="5">
									<prop name="PropertyTypeName">Width</prop>
									<prop name="Position">6</prop>
									<prop name="IsDefault">1</prop>
									<prop name="Width">1</prop>
								</obj>
							</list>
						</obj>
					</obj>
					<obj name="item" class="SamplePropInfo" version="1">
						<obj name="ChannelProperties" class="ChanPropList" version="2">
							<obj name="ChannelProperties" class="EMList" version="1">
								<list name="emlist" count="1">
									<obj name="item" class="PropertyList" version="1">
										<list name="emlist" count="12">
											<obj name="PropertyObject" class="RQSampleTargetProperty" version="4">
												<prop name="PropertyTypeName">Combined Sample and Target Type</prop>
												<prop name="Position">7</prop>
												<prop name="IsDefault">0</prop>
												<obj name="ChannelProp" class="ChannelProperty" version="1">
													<prop name="ChannelIdx">0</prop>
												</obj>
											</obj>
											<obj name="PropertyObject" class="QuantConcProperty" version="4">
												<prop name="PropertyTypeName">Concentration</prop>
												<prop name="Position">7</prop>
												<prop name="IsDefault">1</prop>
												<prop name="Concentration">0</prop>
												<obj name="ChannelProp" class="ChannelProperty" version="1">
													<prop name="ChannelIdx">0</prop>
												</obj>
												<prop name="ReadOnly">1</prop>
											</obj>
											<obj name="PropertyObject" class="QuantCpHighProp" version="4">
												<prop name="PropertyTypeName">Cp High</prop>
												<prop name="Position">7</prop>
												<prop name="IsDefault">1</prop>
												<prop name="CpRangeHigh">0</prop>
												<obj name="ChannelProp" class="ChannelProperty" version="1">
													<prop name="ChannelIdx">0</prop>
												</obj>
												<prop name="ReadOnly">1</prop>
											</obj>
											<obj name="PropertyObject" class="QuantCpLowProp" version="4">
												<prop name="PropertyTypeName">Cp Low</prop>
												<prop name="Position">7</prop>
												<prop name="IsDefault">1</prop>
												<prop name="CpRangeLow">0</prop>
												<obj name="ChannelProp" class="ChannelProperty" version="1">
													<prop name="ChannelIdx">0</prop>
												</obj>
												<prop name="ReadOnly">1</prop>
											</obj>
											<obj name="PropertyObject" class="RQEffProp" version="4">
												<prop name="PropertyTypeName">Efficiency</prop>
												<prop name="Position">7</prop>
												<prop name="IsDefault">1</prop>
												<prop name="Efficiency">2</prop>
												<obj name="ChannelProp" class="ChannelProperty" version="1">
													<prop name="ChannelIdx">0</prop>
												</obj>
											</obj>
											<obj name="PropertyObject" class="ChannelGenotype" version="4">
												<prop name="PropertyTypeName">Melt Geno Genotype</prop>
												<prop name="Position">7</prop>
												<prop name="IsDefault">1</prop>
												<prop name="ReadOnly">1</prop>
												<obj name="ChannelProp" class="ChannelProperty" version="1">
													<prop name="ChannelIdx">0</prop>
												</obj>
											</obj>
											<obj name="PropertyObject" class="GroupChannelTypeProp" version="4">
												<prop name="PropertyTypeName">Melt Geno Sample Type</prop>
												<prop name="Position">7</prop>
												<prop name="IsDefault">0</prop>
												<prop name="GroupSampleType">mstUnknown</prop>
												<obj name="ChannelProp" class="ChannelProperty" version="1">
													<prop name="ChannelIdx">0</prop>
												</obj>
											</obj>
											<obj name="PropertyObject" class="QuantSampleTypeProperty" version="4">
												<prop name="PropertyTypeName">Quantification Sample Type</prop>
												<prop name="Position">7</prop>
												<prop name="IsDefault">0</prop>
												<prop name="SampleType">qsUnknown</prop>
												<obj name="ChannelProp" class="ChannelProperty" version="1">
													<prop name="ChannelIdx">0</prop>
												</obj>
											</obj>
											<obj name="PropertyObject" class="ChannelGenotype" version="4">
												<prop name="PropertyTypeName">Scanning Genotype</prop>
												<prop name="Position">7</prop>
												<prop name="IsDefault">1</prop>
												<prop name="ReadOnly">1</prop>
												<obj name="ChannelProp" class="ChannelProperty" version="1">
													<prop name="ChannelIdx">0</prop>
												</obj>
											</obj>
											<obj name="PropertyObject" class="GroupChannelTypeProp" version="4">
												<prop name="PropertyTypeName">Scanning Sample Type</prop>
												<prop name="Position">7</prop>
												<prop name="IsDefault">0</prop>
												<prop name="GroupSampleType">mstUnknown</prop>
												<obj name="ChannelProp" class="ChannelProperty" version="1">
													<prop name="ChannelIdx">0</prop>
												</obj>
											</obj>
											<obj name="PropertyObject" class="TargetName" version="4">
												<prop name="PropertyTypeName">Target Name</prop>
												<prop name="Position">7</prop>
												<prop name="IsDefault">0</prop>
												<prop name="name">miR-182</prop>
												<obj name="ChannelProp" class="ChannelProperty" version="1">
													<prop name="ChannelIdx">0</prop>
												</obj>
											</obj>
											<obj name="PropertyObject" class="RQTargetProperty" version="4">
												<prop name="PropertyTypeName">Target Type</prop>
												<prop name="Position">7</prop>
												<prop name="IsDefault">0</prop>
												<prop name="TargetType">dtTarget</prop>
												<obj name="ChannelProp" class="ChannelProperty" version="1">
													<prop name="ChannelIdx">0</prop>
												</obj>
											</obj>
										</list>
									</obj>
								</list>
							</obj>
						</obj>
						<prop name="ChannelPropertyCount">1</prop>
						<prop name="ContainerPosition">7</prop>
						<prop name="HasSampleProperties">1</prop>
						<obj name="SampleProperties" class="PropertyList" version="1">
							<list name="emlist" count="14">
								<obj name="PropertyObject" class="SamplePrefColor" version="4">
									<prop name="PropertyTypeName">Color</prop>
									<prop name="Position">7</prop>
									<prop name="IsDefault">0</prop>
									<prop name="Color">$00FFFF0F</prop>
								</obj>
								<obj name="PropertyObject" class="DominantChannelProp" version="4">
									<prop name="PropertyTypeName">Dominant Channel</prop>
									<prop name="Position">7</prop>
									<prop name="IsDefault">0</prop>
									<prop name="DominantChannel">0</prop>
								</obj>
								<obj name="PropertyObject" class="Genotype" version="4">
									<prop name="PropertyTypeName">EndPt Genotype</prop>
									<prop name="Position">7</prop>
									<prop name="IsDefault">1</prop>
									<prop name="ReadOnly">1</prop>
								</obj>
								<obj name="PropertyObject" class="GroupingSample" version="4">
									<prop name="PropertyTypeName">EndPt Sample Type</prop>
									<prop name="Position">7</prop>
									<prop name="IsDefault">0</prop>
									<prop name="GroupSampleType">mstUnknown</prop>
								</obj>
								<obj name="PropertyObject" class="SamplePrefLineStyle" version="4">
									<prop name="PropertyTypeName">Line Style</prop>
									<prop name="Position">7</prop>
									<prop name="IsDefault">0</prop>
									<prop name="LineStyle">psSolid</prop>
								</obj>
								<obj name="PropertyObject" class="GenSampleEditNotes" version="4">
									<prop name="PropertyTypeName">Notes</prop>
									<prop name="Position">7</prop>
									<prop name="IsDefault">1</prop>
								</obj>
								<obj name="PropertyObject" class="SamplePrefPointStyle" version="4">
									<prop name="PropertyTypeName">Point Style</prop>
									<prop name="Position">7</prop>
									<prop name="IsDefault">0</prop>
									<prop name="PointStyle">psNothing</prop>
								</obj>
								<obj name="PropertyObject" class="GenSampleEditPosition" version="4">
									<prop name="PropertyTypeName">Position</prop>
									<prop name="Position">7</prop>
									<prop name="IsDefault">1</prop>
								</obj>
								<obj name="PropertyObject" class="GenSampleEditReplicate" version="4">
									<prop name="PropertyTypeName">Replicate of</prop>
									<prop name="Position">7</prop>
									<prop name="IsDefault">0</prop>
									<prop name="ReplicateOf">6</prop>
								</obj>
								<obj name="PropertyObject" class="HTCSampleID" version="4">
									<prop name="PropertyTypeName">Sample ID</prop>
									<prop name="Position">7</prop>
									<prop name="IsDefault">1</prop>
								</obj>
								<obj name="PropertyObject" class="GenSampleEditName" version="4">
									<prop name="PropertyTypeName">Sample Name</prop>
									<prop name="Position">7</prop>
									<prop name="IsDefault">0</prop>
									<prop name="name">1516T</prop>
								</obj>
								<obj name="PropertyObject" class="HTCSamplePrepNotes" version="4">
									<prop name="PropertyTypeName">Sample Prep Notes</prop>
									<prop name="Position">7</prop>
									<prop name="IsDefault">1</prop>
								</obj>
								<obj name="PropertyObject" class="GenSampleEditSubset" version="4">
									<prop name="PropertyTypeName">Subsets</prop>
									<prop name="Position">7</prop>
									<prop name="IsDefault">1</prop>
								</obj>
								<obj name="PropertyObject" class="SamplePrefWidth" version="5">
									<prop name="PropertyTypeName">Width</prop>
									<prop name="Position">7</prop>
									<prop name="IsDefault">1</prop>
									<prop name="Width">1</prop>
								</obj>
							</list>
						</obj>
					</obj>
					<obj name="item" class="SamplePropInfo" version="1">
						<obj name="ChannelProperties" class="ChanPropList" version="2">
							<obj name="ChannelProperties" class="EMList" version="1">
								<list name="emlist" count="1">
									<obj name="item" class="PropertyList" version="1">
										<list name="emlist" count="12">
											<obj name="PropertyObject" class="RQSampleTargetProperty" version="4">
												<prop name="PropertyTypeName">Combined Sample and Target Type</prop>
												<prop name="Position">8</prop>
												<prop name="IsDefault">0</prop>
												<obj name="ChannelProp" class="ChannelProperty" version="1">
													<prop name="ChannelIdx">0</prop>
												</obj>
											</obj>
											<obj name="PropertyObject" class="QuantConcProperty" version="4">
												<prop name="PropertyTypeName">Concentration</prop>
												<prop name="Position">8</prop>
												<prop name="IsDefault">1</prop>
												<prop name="Concentration">0</prop>
												<obj name="ChannelProp" class="ChannelProperty" version="1">
													<prop name="ChannelIdx">0</prop>
												</obj>
												<prop name="ReadOnly">1</prop>
											</obj>
											<obj name="PropertyObject" class="QuantCpHighProp" version="4">
												<prop name="PropertyTypeName">Cp High</prop>
												<prop name="Position">8</prop>
												<prop name="IsDefault">1</prop>
												<prop name="CpRangeHigh">0</prop>
												<obj name="ChannelProp" class="ChannelProperty" version="1">
													<prop name="ChannelIdx">0</prop>
												</obj>
												<prop name="ReadOnly">1</prop>
											</obj>
											<obj name="PropertyObject" class="QuantCpLowProp" version="4">
												<prop name="PropertyTypeName">Cp Low</prop>
												<prop name="Position">8</prop>
												<prop name="IsDefault">1</prop>
												<prop name="CpRangeLow">0</prop>
												<obj name="ChannelProp" class="ChannelProperty" version="1">
													<prop name="ChannelIdx">0</prop>
												</obj>
												<prop name="ReadOnly">1</prop>
											</obj>
											<obj name="PropertyObject" class="RQEffProp" version="4">
												<prop name="PropertyTypeName">Efficiency</prop>
												<prop name="Position">8</prop>
												<prop name="IsDefault">1</prop>
												<prop name="Efficiency">2</prop>
												<obj name="ChannelProp" class="ChannelProperty" version="1">
													<prop name="ChannelIdx">0</prop>
												</obj>
											</obj>
											<obj name="PropertyObject" class="ChannelGenotype" version="4">
												<prop name="PropertyTypeName">Melt Geno Genotype</prop>
												<prop name="Position">8</prop>
												<prop name="IsDefault">1</prop>
												<prop name="ReadOnly">1</prop>
												<obj name="ChannelProp" class="ChannelProperty" version="1">
													<prop name="ChannelIdx">0</prop>
												</obj>
											</obj>
											<obj name="PropertyObject" class="GroupChannelTypeProp" version="4">
												<prop name="PropertyTypeName">Melt Geno Sample Type</prop>
												<prop name="Position">8</prop>
												<prop name="IsDefault">0</prop>
												<prop name="GroupSampleType">mstUnknown</prop>
												<obj name="ChannelProp" class="ChannelProperty" version="1">
													<prop name="ChannelIdx">0</prop>
												</obj>
											</obj>
											<obj name="PropertyObject" class="QuantSampleTypeProperty" version="4">
												<prop name="PropertyTypeName">Quantification Sample Type</prop>
												<prop name="Position">8</prop>
												<prop name="IsDefault">0</prop>
												<prop name="SampleType">qsUnknown</prop>
												<obj name="ChannelProp" class="ChannelProperty" version="1">
													<prop name="ChannelIdx">0</prop>
												</obj>
											</obj>
											<obj name="PropertyObject" class="ChannelGenotype" version="4">
												<prop name="PropertyTypeName">Scanning Genotype</prop>
												<prop name="Position">8</prop>
												<prop name="IsDefault">1</prop>
												<prop name="ReadOnly">1</prop>
												<obj name="ChannelProp" class="ChannelProperty" version="1">
													<prop name="ChannelIdx">0</prop>
												</obj>
											</obj>
											<obj name="PropertyObject" class="GroupChannelTypeProp" version="4">
												<prop name="PropertyTypeName">Scanning Sample Type</prop>
												<prop name="Position">8</prop>
												<prop name="IsDefault">0</prop>
												<prop name="GroupSampleType">mstUnknown</prop>
												<obj name="ChannelProp" class="ChannelProperty" version="1">
													<prop name="ChannelIdx">0</prop>
												</obj>
											</obj>
											<obj name="PropertyObject" class="TargetName" version="4">
												<prop name="PropertyTypeName">Target Name</prop>
												<prop name="Position">8</prop>
												<prop name="IsDefault">0</prop>
												<prop name="name">miR-182</prop>
												<obj name="ChannelProp" class="ChannelProperty" version="1">
													<prop name="ChannelIdx">0</prop>
												</obj>
											</obj>
											<obj name="PropertyObject" class="RQTargetProperty" version="4">
												<prop name="PropertyTypeName">Target Type</prop>
												<prop name="Position">8</prop>
												<prop name="IsDefault">0</prop>
												<prop name="TargetType">dtTarget</prop>
												<obj name="ChannelProp" class="ChannelProperty" version="1">
													<prop name="ChannelIdx">0</prop>
												</obj>
											</obj>
										</list>
									</obj>
								</list>
							</obj>
						</obj>
						<prop name="ChannelPropertyCount">1</prop>
						<prop name="ContainerPosition">8</prop>
						<prop name="HasSampleProperties">1</prop>
						<obj name="SampleProperties" class="PropertyList" version="1">
							<list name="emlist" count="14">
								<obj name="PropertyObject" class="SamplePrefColor" version="4">
									<prop name="PropertyTypeName">Color</prop>
									<prop name="Position">8</prop>
									<prop name="IsDefault">0</prop>
									<prop name="Color">$00404000</prop>
								</obj>
								<obj name="PropertyObject" class="DominantChannelProp" version="4">
									<prop name="PropertyTypeName">Dominant Channel</prop>
									<prop name="Position">8</prop>
									<prop name="IsDefault">0</prop>
									<prop name="DominantChannel">0</prop>
								</obj>
								<obj name="PropertyObject" class="Genotype" version="4">
									<prop name="PropertyTypeName">EndPt Genotype</prop>
									<prop name="Position">8</prop>
									<prop name="IsDefault">1</prop>
									<prop name="ReadOnly">1</prop>
								</obj>
								<obj name="PropertyObject" class="GroupingSample" version="4">
									<prop name="PropertyTypeName">EndPt Sample Type</prop>
									<prop name="Position">8</prop>
									<prop name="IsDefault">0</prop>
									<prop name="GroupSampleType">mstUnknown</prop>
								</obj>
								<obj name="PropertyObject" class="SamplePrefLineStyle" version="4">
									<prop name="PropertyTypeName">Line Style</prop>
									<prop name="Position">8</prop>
									<prop name="IsDefault">0</prop>
									<prop name="LineStyle">psSolid</prop>
								</obj>
								<obj name="PropertyObject" class="GenSampleEditNotes" version="4">
									<prop name="PropertyTypeName">Notes</prop>
									<prop name="Position">8</prop>
									<prop name="IsDefault">1</prop>
								</obj>
								<obj name="PropertyObject" class="SamplePrefPointStyle" version="4">
									<prop name="PropertyTypeName">Point Style</prop>
									<prop name="Position">8</prop>
									<prop name="IsDefault">0</prop>
									<prop name="PointStyle">psNothing</prop>
								</obj>
								<obj name="PropertyObject" class="GenSampleEditPosition" version="4">
									<prop name="PropertyTypeName">Position</prop>
									<prop name="Position">8</prop>
									<prop name="IsDefault">1</prop>
								</obj>
								<obj name="PropertyObject" class="GenSampleEditReplicate" version="4">
									<prop name="PropertyTypeName">Replicate of</prop>
									<prop name="Position">8</prop>
									<prop name="IsDefault">0</prop>
									<prop name="ReplicateOf">6</prop>
								</obj>
								<obj name="PropertyObject" class="HTCSampleID" version="4">
									<prop name="PropertyTypeName">Sample ID</prop>
									<prop name="Position">8</prop>
									<prop name="IsDefault">1</prop>
								</obj>
								<obj name="PropertyObject" class="GenSampleEditName" version="4">
									<prop name="PropertyTypeName">Sample Name</prop>
									<prop name="Position">8</prop>
									<prop name="IsDefault">0</prop>
									<prop name="name">1516T</prop>
								</obj>
								<obj name="PropertyObject" class="HTCSamplePrepNotes" version="4">
									<prop name="PropertyTypeName">Sample Prep Notes</prop>
									<prop name="Position">8</prop>
									<prop name="IsDefault">1</prop>
								</obj>
								<obj name="PropertyObject" class="GenSampleEditSubset" version="4">
									<prop name="PropertyTypeName">Subsets</prop>
									<prop name="Position">8</prop>
									<prop name="IsDefault">1</prop>
								</obj>
								<obj name="PropertyObject" class="SamplePrefWidth" version="5">
									<prop name="PropertyTypeName">Width</prop>
									<prop name="Position">8</prop>
									<prop name="IsDefault">1</prop>
									<prop name="Width">1</prop>
								</obj>
							</list>
						</obj>
					</obj>
					<obj name="item" class="SamplePropInfo" version="1">
						<obj name="ChannelProperties" class="ChanPropList" version="2">
							<obj name="ChannelProperties" class="EMList" version="1">
								<list name="emlist" count="1">
									<obj name="item" class="PropertyList" version="1">
										<list name="emlist" count="12">
											<obj name="PropertyObject" class="RQSampleTargetProperty" version="4">
												<prop name="PropertyTypeName">Combined Sample and Target Type</prop>
												<prop name="Position">9</prop>
												<prop name="IsDefault">0</prop>
												<obj name="ChannelProp" class="ChannelProperty" version="1">
													<prop name="ChannelIdx">0</prop>
												</obj>
											</obj>
											<obj name="PropertyObject" class="QuantConcProperty" version="4">
												<prop name="PropertyTypeName">Concentration</prop>
												<prop name="Position">9</prop>
												<prop name="IsDefault">1</prop>
												<prop name="Concentration">0</prop>
												<obj name="ChannelProp" class="ChannelProperty" version="1">
													<prop name="ChannelIdx">0</prop>
												</obj>
												<prop name="ReadOnly">1</prop>
											</obj>
											<obj name="PropertyObject" class="QuantCpHighProp" version="4">
												<prop name="PropertyTypeName">Cp High</prop>
												<prop name="Position">9</prop>
												<prop name="IsDefault">1</prop>
												<prop name="CpRangeHigh">0</prop>
												<obj name="ChannelProp" class="ChannelProperty" version="1">
													<prop name="ChannelIdx">0</prop>
												</obj>
												<prop name="ReadOnly">1</prop>
											</obj>
											<obj name="PropertyObject" class="QuantCpLowProp" version="4">
												<prop name="PropertyTypeName">Cp Low</prop>
												<prop name="Position">9</prop>
												<prop name="IsDefault">1</prop>
												<prop name="CpRangeLow">0</prop>
												<obj name="ChannelProp" class="ChannelProperty" version="1">
													<prop name="ChannelIdx">0</prop>
												</obj>
												<prop name="ReadOnly">1</prop>
											</obj>
											<obj name="PropertyObject" class="RQEffProp" version="4">
												<prop name="PropertyTypeName">Efficiency</prop>
												<prop name="Position">9</prop>
												<prop name="IsDefault">1</prop>
												<prop name="Efficiency">2</prop>
												<obj name="ChannelProp" class="ChannelProperty" version="1">
													<prop name="ChannelIdx">0</prop>
												</obj>
											</obj>
											<obj name="PropertyObject" class="ChannelGenotype" version="4">
												<prop name="PropertyTypeName">Melt Geno Genotype</prop>
												<prop name="Position">9</prop>
												<prop name="IsDefault">1</prop>
												<prop name="ReadOnly">1</prop>
												<obj name="ChannelProp" class="ChannelProperty" version="1">
													<prop name="ChannelIdx">0</prop>
												</obj>
											</obj>
											<obj name="PropertyObject" class="GroupChannelTypeProp" version="4">
												<prop name="PropertyTypeName">Melt Geno Sample Type</prop>
												<prop name="Position">9</prop>
												<prop name="IsDefault">0</prop>
												<prop name="GroupSampleType">mstUnknown</prop>
												<obj name="ChannelProp" class="ChannelProperty" version="1">
													<prop name="ChannelIdx">0</prop>
												</obj>
											</obj>
											<obj name="PropertyObject" class="QuantSampleTypeProperty" version="4">
												<prop name="PropertyTypeName">Quantification Sample Type</prop>
												<prop name="Position">9</prop>
												<prop name="IsDefault">0</prop>
												<prop name="SampleType">qsUnknown</prop>
												<obj name="ChannelProp" class="ChannelProperty" version="1">
													<prop name="ChannelIdx">0</prop>
												</obj>
											</obj>
											<obj name="PropertyObject" class="ChannelGenotype" version="4">
												<prop name="PropertyTypeName">Scanning Genotype</prop>
												<prop name="Position">9</prop>
												<prop name="IsDefault">1</prop>
												<prop name="ReadOnly">1</prop>
												<obj name="ChannelProp" class="ChannelProperty" version="1">
													<prop name="ChannelIdx">0</prop>
												</obj>
											</obj>
											<obj name="PropertyObject" class="GroupChannelTypeProp" version="4">
												<prop name="PropertyTypeName">Scanning Sample Type</prop>
												<prop name="Position">9</prop>
												<prop name="IsDefault">0</prop>
												<prop name="GroupSampleType">mstUnknown</prop>
												<obj name="ChannelProp" class="ChannelProperty" version="1">
													<prop name="ChannelIdx">0</prop>
												</obj>
											</obj>
											<obj name="PropertyObject" class="TargetName" version="4">
												<prop name="PropertyTypeName">Target Name</prop>
												<prop name="Position">9</prop>
												<prop name="IsDefault">0</prop>
												<prop name="name">miR-494</prop>
												<obj name="ChannelProp" class="ChannelProperty" version="1">
													<prop name="ChannelIdx">0</prop>
												</obj>
											</obj>
											<obj name="PropertyObject" class="RQTargetProperty" version="4">
												<prop name="PropertyTypeName">Target Type</prop>
												<prop name="Position">9</prop>
												<prop name="IsDefault">0</prop>
												<prop name="TargetType">dtTarget</prop>
												<obj name="ChannelProp" class="ChannelProperty" version="1">
													<prop name="ChannelIdx">0</prop>
												</obj>
											</obj>
										</list>
									</obj>
								</list>
							</obj>
						</obj>
						<prop name="ChannelPropertyCount">1</prop>
						<prop name="ContainerPosition">9</prop>
						<prop name="HasSampleProperties">1</prop>
						<obj name="SampleProperties" class="PropertyList" version="1">
							<list name="emlist" count="14">
								<obj name="PropertyObject" class="SamplePrefColor" version="4">
									<prop name="PropertyTypeName">Color</prop>
									<prop name="Position">9</prop>
									<prop name="IsDefault">0</prop>
									<prop name="Color">$004080FF</prop>
								</obj>
								<obj name="PropertyObject" class="DominantChannelProp" version="4">
									<prop name="PropertyTypeName">Dominant Channel</prop>
									<prop name="Position">9</prop>
									<prop name="IsDefault">0</prop>
									<prop name="DominantChannel">0</prop>
								</obj>
								<obj name="PropertyObject" class="Genotype" version="4">
									<prop name="PropertyTypeName">EndPt Genotype</prop>
									<prop name="Position">9</prop>
									<prop name="IsDefault">1</prop>
									<prop name="ReadOnly">1</prop>
								</obj>
								<obj name="PropertyObject" class="GroupingSample" version="4">
									<prop name="PropertyTypeName">EndPt Sample Type</prop>
									<prop name="Position">9</prop>
									<prop name="IsDefault">0</prop>
									<prop name="GroupSampleType">mstUnknown</prop>
								</obj>
								<obj name="PropertyObject" class="SamplePrefLineStyle" version="4">
									<prop name="PropertyTypeName">Line Style</prop>
									<prop name="Position">9</prop>
									<prop name="IsDefault">0</prop>
									<prop name="LineStyle">psSolid</prop>
								</obj>
								<obj name="PropertyObject" class="GenSampleEditNotes" version="4">
									<prop name="PropertyTypeName">Notes</prop>
									<prop name="Position">9</prop>
									<prop name="IsDefault">1</prop>
								</obj>
								<obj name="PropertyObject" class="SamplePrefPointStyle" version="4">
									<prop name="PropertyTypeName">Point Style</prop>
									<prop name="Position">9</prop>
									<prop name="IsDefault">0</prop>
									<prop name="PointStyle">psNothing</prop>
								</obj>
								<obj name="PropertyObject" class="GenSampleEditPosition" version="4">
									<prop name="PropertyTypeName">Position</prop>
									<prop name="Position">9</prop>
									<prop name="IsDefault">1</prop>
								</obj>
								<obj name="PropertyObject" class="GenSampleEditReplicate" version="4">
									<prop name="PropertyTypeName">Replicate of</prop>
									<prop name="Position">9</prop>
									<prop name="IsDefault">0</prop>
									<prop name="ReplicateOf">9</prop>
								</obj>
								<obj name="PropertyObject" class="HTCSampleID" version="4">
									<prop name="PropertyTypeName">Sample ID</prop>
									<prop name="Position">9</prop>
									<prop name="IsDefault">1</prop>
								</obj>
								<obj name="PropertyObject" class="GenSampleEditName" version="4">
									<prop name="PropertyTypeName">Sample Name</prop>
									<prop name="Position">9</prop>
									<prop name="IsDefault">0</prop>
									<prop name="name">1516T</prop>
								</obj>
								<obj name="PropertyObject" class="HTCSamplePrepNotes" version="4">
									<prop name="PropertyTypeName">Sample Prep Notes</prop>
									<prop name="Position">9</prop>
									<prop name="IsDefault">1</prop>
								</obj>
								<obj name="PropertyObject" class="GenSampleEditSubset" version="4">
									<prop name="PropertyTypeName">Subsets</prop>
									<prop name="Position">9</prop>
									<prop name="IsDefault">1</prop>
								</obj>
								<obj name="PropertyObject" class="SamplePrefWidth" version="5">
									<prop name="PropertyTypeName">Width</prop>
									<prop name="Position">9</prop>
									<prop name="IsDefault">1</prop>
									<prop name="Width">1</prop>
								</obj>
							</list>
						</obj>
					</obj>
					<obj name="item" class="SamplePropInfo" version="1">
						<obj name="ChannelProperties" class="ChanPropList" version="2">
							<obj name="ChannelProperties" class="EMList" version="1">
								<list name="emlist" count="1">
									<obj name="item" class="PropertyList" version="1">
										<list name="emlist" count="12">
											<obj name="PropertyObject" class="RQSampleTargetProperty" version="4">
												<prop name="PropertyTypeName">Combined Sample and Target Type</prop>
												<prop name="Position">10</prop>
												<prop name="IsDefault">0</prop>
												<obj name="ChannelProp" class="ChannelProperty" version="1">
													<prop name="ChannelIdx">0</prop>
												</obj>
											</obj>
											<obj name="PropertyObject" class="QuantConcProperty" version="4">
												<prop name="PropertyTypeName">Concentration</prop>
												<prop name="Position">10</prop>
												<prop name="IsDefault">1</prop>
												<prop name="Concentration">0</prop>
												<obj name="ChannelProp" class="ChannelProperty" version="1">
													<prop name="ChannelIdx">0</prop>
												</obj>
												<prop name="ReadOnly">1</prop>
											</obj>
											<obj name="PropertyObject" class="QuantCpHighProp" version="4">
												<prop name="PropertyTypeName">Cp High</prop>
												<prop name="Position">10</prop>
												<prop name="IsDefault">1</prop>
												<prop name="CpRangeHigh">0</prop>
												<obj name="ChannelProp" class="ChannelProperty" version="1">
													<prop name="ChannelIdx">0</prop>
												</obj>
												<prop name="ReadOnly">1</prop>
											</obj>
											<obj name="PropertyObject" class="QuantCpLowProp" version="4">
												<prop name="PropertyTypeName">Cp Low</prop>
												<prop name="Position">10</prop>
												<prop name="IsDefault">1</prop>
												<prop name="CpRangeLow">0</prop>
												<obj name="ChannelProp" class="ChannelProperty" version="1">
													<prop name="ChannelIdx">0</prop>
												</obj>
												<prop name="ReadOnly">1</prop>
											</obj>
											<obj name="PropertyObject" class="RQEffProp" version="4">
												<prop name="PropertyTypeName">Efficiency</prop>
												<prop name="Position">10</prop>
												<prop name="IsDefault">1</prop>
												<prop name="Efficiency">2</prop>
												<obj name="ChannelProp" class="ChannelProperty" version="1">
													<prop name="ChannelIdx">0</prop>
												</obj>
											</obj>
											<obj name="PropertyObject" class="ChannelGenotype" version="4">
												<prop name="PropertyTypeName">Melt Geno Genotype</prop>
												<prop name="Position">10</prop>
												<prop name="IsDefault">1</prop>
												<prop name="ReadOnly">1</prop>
												<obj name="ChannelProp" class="ChannelProperty" version="1">
													<prop name="ChannelIdx">0</prop>
												</obj>
											</obj>
											<obj name="PropertyObject" class="GroupChannelTypeProp" version="4">
												<prop name="PropertyTypeName">Melt Geno Sample Type</prop>
												<prop name="Position">10</prop>
												<prop name="IsDefault">0</prop>
												<prop name="GroupSampleType">mstUnknown</prop>
												<obj name="ChannelProp" class="ChannelProperty" version="1">
													<prop name="ChannelIdx">0</prop>
												</obj>
											</obj>
											<obj name="PropertyObject" class="QuantSampleTypeProperty" version="4">
												<prop name="PropertyTypeName">Quantification Sample Type</prop>
												<prop name="Position">10</prop>
												<prop name="IsDefault">0</prop>
												<prop name="SampleType">qsUnknown</prop>
												<obj name="ChannelProp" class="ChannelProperty" version="1">
													<prop name="ChannelIdx">0</prop>
												</obj>
											</obj>
											<obj name="PropertyObject" class="ChannelGenotype" version="4">
												<prop name="PropertyTypeName">Scanning Genotype</prop>
												<prop name="Position">10</prop>
												<prop name="IsDefault">1</prop>
												<prop name="ReadOnly">1</prop>
												<obj name="ChannelProp" class="ChannelProperty" version="1">
													<prop name="ChannelIdx">0</prop>
												</obj>
											</obj>
											<obj name="PropertyObject" class="GroupChannelTypeProp" version="4">
												<prop name="PropertyTypeName">Scanning Sample Type</prop>
												<prop name="Position">10</prop>
												<prop name="IsDefault">0</prop>
												<prop name="GroupSampleType">mstUnknown</prop>
												<obj name="ChannelProp" class="ChannelProperty" version="1">
													<prop name="ChannelIdx">0</prop>
												</obj>
											</obj>
											<obj name="PropertyObject" class="TargetName" version="4">
												<prop name="PropertyTypeName">Target Name</prop>
												<prop name="Position">10</prop>
												<prop name="IsDefault">0</prop>
												<prop name="name">miR-494</prop>
												<obj name="ChannelProp" class="ChannelProperty" version="1">
													<prop name="ChannelIdx">0</prop>
												</obj>
											</obj>
											<obj name="PropertyObject" class="RQTargetProperty" version="4">
												<prop name="PropertyTypeName">Target Type</prop>
												<prop name="Position">10</prop>
												<prop name="IsDefault">0</prop>
												<prop name="TargetType">dtTarget</prop>
												<obj name="ChannelProp" class="ChannelProperty" version="1">
													<prop name="ChannelIdx">0</prop>
												</obj>
											</obj>
										</list>
									</obj>
								</list>
							</obj>
						</obj>
						<prop name="ChannelPropertyCount">1</prop>
						<prop name="ContainerPosition">10</prop>
						<prop name="HasSampleProperties">1</prop>
						<obj name="SampleProperties" class="PropertyList" version="1">
							<list name="emlist" count="14">
								<obj name="PropertyObject" class="SamplePrefColor" version="4">
									<prop name="PropertyTypeName">Color</prop>
									<prop name="Position">10</prop>
									<prop name="IsDefault">0</prop>
									<prop name="Color">$00FD0299</prop>
								</obj>
								<obj name="PropertyObject" class="DominantChannelProp" version="4">
									<prop name="PropertyTypeName">Dominant Channel</prop>
									<prop name="Position">10</prop>
									<prop name="IsDefault">0</prop>
									<prop name="DominantChannel">0</prop>
								</obj>
								<obj name="PropertyObject" class="Genotype" version="4">
									<prop name="PropertyTypeName">EndPt Genotype</prop>
									<prop name="Position">10</prop>
									<prop name="IsDefault">1</prop>
									<prop name="ReadOnly">1</prop>
								</obj>
								<obj name="PropertyObject" class="GroupingSample" version="4">
									<prop name="PropertyTypeName">EndPt Sample Type</prop>
									<prop name="Position">10</prop>
									<prop name="IsDefault">0</prop>
									<prop name="GroupSampleType">mstUnknown</prop>
								</obj>
								<obj name="PropertyObject" class="SamplePrefLineStyle" version="4">
									<prop name="PropertyTypeName">Line Style</prop>
									<prop name="Position">10</prop>
									<prop name="IsDefault">0</prop>
									<prop name="LineStyle">psSolid</prop>
								</obj>
								<obj name="PropertyObject" class="GenSampleEditNotes" version="4">
									<prop name="PropertyTypeName">Notes</prop>
									<prop name="Position">10</prop>
									<prop name="IsDefault">1</prop>
								</obj>
								<obj name="PropertyObject" class="SamplePrefPointStyle" version="4">
									<prop name="PropertyTypeName">Point Style</prop>
									<prop name="Position">10</prop>
									<prop name="IsDefault">0</prop>
									<prop name="PointStyle">psNothing</prop>
								</obj>
								<obj name="PropertyObject" class="GenSampleEditPosition" version="4">
									<prop name="PropertyTypeName">Position</prop>
									<prop name="Position">10</prop>
									<prop name="IsDefault">1</prop>
								</obj>
								<obj name="PropertyObject" class="GenSampleEditReplicate" version="4">
									<prop name="PropertyTypeName">Replicate of</prop>
									<prop name="Position">10</prop>
									<prop name="IsDefault">0</prop>
									<prop name="ReplicateOf">9</prop>
								</obj>
								<obj name="PropertyObject" class="HTCSampleID" version="4">
									<prop name="PropertyTypeName">Sample ID</prop>
									<prop name="Position">10</prop>
									<prop name="IsDefault">1</prop>
								</obj>
								<obj name="PropertyObject" class="GenSampleEditName" version="4">
									<prop name="PropertyTypeName">Sample Name</prop>
									<prop name="Position">10</prop>
									<prop name="IsDefault">0</prop>
									<prop name="name">1516T</prop>
								</obj>
								<obj name="PropertyObject" class="HTCSamplePrepNotes" version="4">
									<prop name="PropertyTypeName">Sample Prep Notes</prop>
									<prop name="Position">10</prop>
									<prop name="IsDefault">1</prop>
								</obj>
								<obj name="PropertyObject" class="GenSampleEditSubset" version="4">
									<prop name="PropertyTypeName">Subsets</prop>
									<prop name="Position">10</prop>
									<prop name="IsDefault">1</prop>
								</obj>
								<obj name="PropertyObject" class="SamplePrefWidth" version="5">
									<prop name="PropertyTypeName">Width</prop>
									<prop name="Position">10</prop>
									<prop name="IsDefault">1</prop>
									<prop name="Width">1</prop>
								</obj>
							</list>
						</obj>
					</obj>
					<obj name="item" class="SamplePropInfo" version="1">
						<obj name="ChannelProperties" class="ChanPropList" version="2">
							<obj name="ChannelProperties" class="EMList" version="1">
								<list name="emlist" count="1">
									<obj name="item" class="PropertyList" version="1">
										<list name="emlist" count="12">
											<obj name="PropertyObject" class="RQSampleTargetProperty" version="4">
												<prop name="PropertyTypeName">Combined Sample and Target Type</prop>
												<prop name="Position">11</prop>
												<prop name="IsDefault">0</prop>
												<obj name="ChannelProp" class="ChannelProperty" version="1">
													<prop name="ChannelIdx">0</prop>
												</obj>
											</obj>
											<obj name="PropertyObject" class="QuantConcProperty" version="4">
												<prop name="PropertyTypeName">Concentration</prop>
												<prop name="Position">11</prop>
												<prop name="IsDefault">1</prop>
												<prop name="Concentration">0</prop>
												<obj name="ChannelProp" class="ChannelProperty" version="1">
													<prop name="ChannelIdx">0</prop>
												</obj>
												<prop name="ReadOnly">1</prop>
											</obj>
											<obj name="PropertyObject" class="QuantCpHighProp" version="4">
												<prop name="PropertyTypeName">Cp High</prop>
												<prop name="Position">11</prop>
												<prop name="IsDefault">1</prop>
												<prop name="CpRangeHigh">0</prop>
												<obj name="ChannelProp" class="ChannelProperty" version="1">
													<prop name="ChannelIdx">0</prop>
												</obj>
												<prop name="ReadOnly">1</prop>
											</obj>
											<obj name="PropertyObject" class="QuantCpLowProp" version="4">
												<prop name="PropertyTypeName">Cp Low</prop>
												<prop name="Position">11</prop>
												<prop name="IsDefault">1</prop>
												<prop name="CpRangeLow">0</prop>
												<obj name="ChannelProp" class="ChannelProperty" version="1">
													<prop name="ChannelIdx">0</prop>
												</obj>
												<prop name="ReadOnly">1</prop>
											</obj>
											<obj name="PropertyObject" class="RQEffProp" version="4">
												<prop name="PropertyTypeName">Efficiency</prop>
												<prop name="Position">11</prop>
												<prop name="IsDefault">1</prop>
												<prop name="Efficiency">2</prop>
												<obj name="ChannelProp" class="ChannelProperty" version="1">
													<prop name="ChannelIdx">0</prop>
												</obj>
											</obj>
											<obj name="PropertyObject" class="ChannelGenotype" version="4">
												<prop name="PropertyTypeName">Melt Geno Genotype</prop>
												<prop name="Position">11</prop>
												<prop name="IsDefault">1</prop>
												<prop name="ReadOnly">1</prop>
												<obj name="ChannelProp" class="ChannelProperty" version="1">
													<prop name="ChannelIdx">0</prop>
												</obj>
											</obj>
											<obj name="PropertyObject" class="GroupChannelTypeProp" version="4">
												<prop name="PropertyTypeName">Melt Geno Sample Type</prop>
												<prop name="Position">11</prop>
												<prop name="IsDefault">0</prop>
												<prop name="GroupSampleType">mstUnknown</prop>
												<obj name="ChannelProp" class="ChannelProperty" version="1">
													<prop name="ChannelIdx">0</prop>
												</obj>
											</obj>
											<obj name="PropertyObject" class="QuantSampleTypeProperty" version="4">
												<prop name="PropertyTypeName">Quantification Sample Type</prop>
												<prop name="Position">11</prop>
												<prop name="IsDefault">0</prop>
												<prop name="SampleType">qsUnknown</prop>
												<obj name="ChannelProp" class="ChannelProperty" version="1">
													<prop name="ChannelIdx">0</prop>
												</obj>
											</obj>
											<obj name="PropertyObject" class="ChannelGenotype" version="4">
												<prop name="PropertyTypeName">Scanning Genotype</prop>
												<prop name="Position">11</prop>
												<prop name="IsDefault">1</prop>
												<prop name="ReadOnly">1</prop>
												<obj name="ChannelProp" class="ChannelProperty" version="1">
													<prop name="ChannelIdx">0</prop>
												</obj>
											</obj>
											<obj name="PropertyObject" class="GroupChannelTypeProp" version="4">
												<prop name="PropertyTypeName">Scanning Sample Type</prop>
												<prop name="Position">11</prop>
												<prop name="IsDefault">0</prop>
												<prop name="GroupSampleType">mstUnknown</prop>
												<obj name="ChannelProp" class="ChannelProperty" version="1">
													<prop name="ChannelIdx">0</prop>
												</obj>
											</obj>
											<obj name="PropertyObject" class="TargetName" version="4">
												<prop name="PropertyTypeName">Target Name</prop>
												<prop name="Position">11</prop>
												<prop name="IsDefault">0</prop>
												<prop name="name">miR-494</prop>
												<obj name="ChannelProp" class="ChannelProperty" version="1">
													<prop name="ChannelIdx">0</prop>
												</obj>
											</obj>
											<obj name="PropertyObject" class="RQTargetProperty" version="4">
												<prop name="PropertyTypeName">Target Type</prop>
												<prop name="Position">11</prop>
												<prop name="IsDefault">0</prop>
												<prop name="TargetType">dtTarget</prop>
												<obj name="ChannelProp" class="ChannelProperty" version="1">
													<prop name="ChannelIdx">0</prop>
												</obj>
											</obj>
										</list>
									</obj>
								</list>
							</obj>
						</obj>
						<prop name="ChannelPropertyCount">1</prop>
						<prop name="ContainerPosition">11</prop>
						<prop name="HasSampleProperties">1</prop>
						<obj name="SampleProperties" class="PropertyList" version="1">
							<list name="emlist" count="14">
								<obj name="PropertyObject" class="SamplePrefColor" version="4">
									<prop name="PropertyTypeName">Color</prop>
									<prop name="Position">11</prop>
									<prop name="IsDefault">0</prop>
									<prop name="Color">$0026C4B8</prop>
								</obj>
								<obj name="PropertyObject" class="DominantChannelProp" version="4">
									<prop name="PropertyTypeName">Dominant Channel</prop>
									<prop name="Position">11</prop>
									<prop name="IsDefault">0</prop>
									<prop name="DominantChannel">0</prop>
								</obj>
								<obj name="PropertyObject" class="Genotype" version="4">
									<prop name="PropertyTypeName">EndPt Genotype</prop>
									<prop name="Position">11</prop>
									<prop name="IsDefault">1</prop>
									<prop name="ReadOnly">1</prop>
								</obj>
								<obj name="PropertyObject" class="GroupingSample" version="4">
									<prop name="PropertyTypeName">EndPt Sample Type</prop>
									<prop name="Position">11</prop>
									<prop name="IsDefault">0</prop>
									<prop name="GroupSampleType">mstUnknown</prop>
								</obj>
								<obj name="PropertyObject" class="SamplePrefLineStyle" version="4">
									<prop name="PropertyTypeName">Line Style</prop>
									<prop name="Position">11</prop>
									<prop name="IsDefault">0</prop>
									<prop name="LineStyle">psSolid</prop>
								</obj>
								<obj name="PropertyObject" class="GenSampleEditNotes" version="4">
									<prop name="PropertyTypeName">Notes</prop>
									<prop name="Position">11</prop>
									<prop name="IsDefault">1</prop>
								</obj>
								<obj name="PropertyObject" class="SamplePrefPointStyle" version="4">
									<prop name="PropertyTypeName">Point Style</prop>
									<prop name="Position">11</prop>
									<prop name="IsDefault">0</prop>
									<prop name="PointStyle">psNothing</prop>
								</obj>
								<obj name="PropertyObject" class="GenSampleEditPosition" version="4">
									<prop name="PropertyTypeName">Position</prop>
									<prop name="Position">11</prop>
									<prop name="IsDefault">1</prop>
								</obj>
								<obj name="PropertyObject" class="GenSampleEditReplicate" version="4">
									<prop name="PropertyTypeName">Replicate of</prop>
									<prop name="Position">11</prop>
									<prop name="IsDefault">0</prop>
									<prop name="ReplicateOf">9</prop>
								</obj>
								<obj name="PropertyObject" class="HTCSampleID" version="4">
									<prop name="PropertyTypeName">Sample ID</prop>
									<prop name="Position">11</prop>
									<prop name="IsDefault">1</prop>
								</obj>
								<obj name="PropertyObject" class="GenSampleEditName" version="4">
									<prop name="PropertyTypeName">Sample Name</prop>
									<prop name="Position">11</prop>
									<prop name="IsDefault">0</prop>
									<prop name="name">1516T</prop>
								</obj>
								<obj name="PropertyObject" class="HTCSamplePrepNotes" version="4">
									<prop name="PropertyTypeName">Sample Prep Notes</prop>
									<prop name="Position">11</prop>
									<prop name="IsDefault">1</prop>
								</obj>
								<obj name="PropertyObject" class="GenSampleEditSubset" version="4">
									<prop name="PropertyTypeName">Subsets</prop>
									<prop name="Position">11</prop>
									<prop name="IsDefault">1</prop>
								</obj>
								<obj name="PropertyObject" class="SamplePrefWidth" version="5">
									<prop name="PropertyTypeName">Width</prop>
									<prop name="Position">11</prop>
									<prop name="IsDefault">1</prop>
									<prop name="Width">1</prop>
								</obj>
							</list>
						</obj>
					</obj>
					<obj name="item" class="SamplePropInfo" version="1">
						<obj name="ChannelProperties" class="ChanPropList" version="2">
							<obj name="ChannelProperties" class="EMList" version="1">
								<list name="emlist" count="1">
									<obj name="item" class="PropertyList" version="1">
										<list name="emlist" count="12">
											<obj name="PropertyObject" class="RQSampleTargetProperty" version="4">
												<prop name="PropertyTypeName">Combined Sample and Target Type</prop>
												<prop name="Position">12</prop>
												<prop name="IsDefault">0</prop>
												<obj name="ChannelProp" class="ChannelProperty" version="1">
													<prop name="ChannelIdx">0</prop>
												</obj>
											</obj>
											<obj name="PropertyObject" class="QuantConcProperty" version="4">
												<prop name="PropertyTypeName">Concentration</prop>
												<prop name="Position">12</prop>
												<prop name="IsDefault">1</prop>
												<prop name="Concentration">0</prop>
												<obj name="ChannelProp" class="ChannelProperty" version="1">
													<prop name="ChannelIdx">0</prop>
												</obj>
												<prop name="ReadOnly">1</prop>
											</obj>
											<obj name="PropertyObject" class="QuantCpHighProp" version="4">
												<prop name="PropertyTypeName">Cp High</prop>
												<prop name="Position">12</prop>
												<prop name="IsDefault">1</prop>
												<prop name="CpRangeHigh">0</prop>
												<obj name="ChannelProp" class="ChannelProperty" version="1">
													<prop name="ChannelIdx">0</prop>
												</obj>
												<prop name="ReadOnly">1</prop>
											</obj>
											<obj name="PropertyObject" class="QuantCpLowProp" version="4">
												<prop name="PropertyTypeName">Cp Low</prop>
												<prop name="Position">12</prop>
												<prop name="IsDefault">1</prop>
												<prop name="CpRangeLow">0</prop>
												<obj name="ChannelProp" class="ChannelProperty" version="1">
													<prop name="ChannelIdx">0</prop>
												</obj>
												<prop name="ReadOnly">1</prop>
											</obj>
											<obj name="PropertyObject" class="RQEffProp" version="4">
												<prop name="PropertyTypeName">Efficiency</prop>
												<prop name="Position">12</prop>
												<prop name="IsDefault">1</prop>
												<prop name="Efficiency">2</prop>
												<obj name="ChannelProp" class="ChannelProperty" version="1">
													<prop name="ChannelIdx">0</prop>
												</obj>
											</obj>
											<obj name="PropertyObject" class="ChannelGenotype" version="4">
												<prop name="PropertyTypeName">Melt Geno Genotype</prop>
												<prop name="Position">12</prop>
												<prop name="IsDefault">1</prop>
												<prop name="ReadOnly">1</prop>
												<obj name="ChannelProp" class="ChannelProperty" version="1">
													<prop name="ChannelIdx">0</prop>
												</obj>
											</obj>
											<obj name="PropertyObject" class="GroupChannelTypeProp" version="4">
												<prop name="PropertyTypeName">Melt Geno Sample Type</prop>
												<prop name="Position">12</prop>
												<prop name="IsDefault">0</prop>
												<prop name="GroupSampleType">mstUnknown</prop>
												<obj name="ChannelProp" class="ChannelProperty" version="1">
													<prop name="ChannelIdx">0</prop>
												</obj>
											</obj>
											<obj name="PropertyObject" class="QuantSampleTypeProperty" version="4">
												<prop name="PropertyTypeName">Quantification Sample Type</prop>
												<prop name="Position">12</prop>
												<prop name="IsDefault">0</prop>
												<prop name="SampleType">qsUnknown</prop>
												<obj name="ChannelProp" class="ChannelProperty" version="1">
													<prop name="ChannelIdx">0</prop>
												</obj>
											</obj>
											<obj name="PropertyObject" class="ChannelGenotype" version="4">
												<prop name="PropertyTypeName">Scanning Genotype</prop>
												<prop name="Position">12</prop>
												<prop name="IsDefault">1</prop>
												<prop name="ReadOnly">1</prop>
												<obj name="ChannelProp" class="ChannelProperty" version="1">
													<prop name="ChannelIdx">0</prop>
												</obj>
											</obj>
											<obj name="PropertyObject" class="GroupChannelTypeProp" version="4">
												<prop name="PropertyTypeName">Scanning Sample Type</prop>
												<prop name="Position">12</prop>
												<prop name="IsDefault">0</prop>
												<prop name="GroupSampleType">mstUnknown</prop>
												<obj name="ChannelProp" class="ChannelProperty" version="1">
													<prop name="ChannelIdx">0</prop>
												</obj>
											</obj>
											<obj name="PropertyObject" class="TargetName" version="4">
												<prop name="PropertyTypeName">Target Name</prop>
												<prop name="Position">12</prop>
												<prop name="IsDefault">1</prop>
												<obj name="ChannelProp" class="ChannelProperty" version="1">
													<prop name="ChannelIdx">0</prop>
												</obj>
											</obj>
											<obj name="PropertyObject" class="RQTargetProperty" version="4">
												<prop name="PropertyTypeName">Target Type</prop>
												<prop name="Position">12</prop>
												<prop name="IsDefault">0</prop>
												<prop name="TargetType">dtNone</prop>
												<obj name="ChannelProp" class="ChannelProperty" version="1">
													<prop name="ChannelIdx">0</prop>
												</obj>
											</obj>
										</list>
									</obj>
								</list>
							</obj>
						</obj>
						<prop name="ChannelPropertyCount">1</prop>
						<prop name="ContainerPosition">12</prop>
						<prop name="HasSampleProperties">1</prop>
						<obj name="SampleProperties" class="PropertyList" version="1">
							<list name="emlist" count="14">
								<obj name="PropertyObject" class="SamplePrefColor" version="4">
									<prop name="PropertyTypeName">Color</prop>
									<prop name="Position">12</prop>
									<prop name="IsDefault">0</prop>
									<prop name="Color">$00FF8000</prop>
								</obj>
								<obj name="PropertyObject" class="DominantChannelProp" version="4">
									<prop name="PropertyTypeName">Dominant Channel</prop>
									<prop name="Position">12</prop>
									<prop name="IsDefault">0</prop>
									<prop name="DominantChannel">0</prop>
								</obj>
								<obj name="PropertyObject" class="Genotype" version="4">
									<prop name="PropertyTypeName">EndPt Genotype</prop>
									<prop name="Position">12</prop>
									<prop name="IsDefault">1</prop>
									<prop name="ReadOnly">1</prop>
								</obj>
								<obj name="PropertyObject" class="GroupingSample" version="4">
									<prop name="PropertyTypeName">EndPt Sample Type</prop>
									<prop name="Position">12</prop>
									<prop name="IsDefault">0</prop>
									<prop name="GroupSampleType">mstUnknown</prop>
								</obj>
								<obj name="PropertyObject" class="SamplePrefLineStyle" version="4">
									<prop name="PropertyTypeName">Line Style</prop>
									<prop name="Position">12</prop>
									<prop name="IsDefault">0</prop>
									<prop name="LineStyle">psSolid</prop>
								</obj>
								<obj name="PropertyObject" class="GenSampleEditNotes" version="4">
									<prop name="PropertyTypeName">Notes</prop>
									<prop name="Position">12</prop>
									<prop name="IsDefault">1</prop>
								</obj>
								<obj name="PropertyObject" class="SamplePrefPointStyle" version="4">
									<prop name="PropertyTypeName">Point Style</prop>
									<prop name="Position">12</prop>
									<prop name="IsDefault">0</prop>
									<prop name="PointStyle">psNothing</prop>
								</obj>
								<obj name="PropertyObject" class="GenSampleEditPosition" version="4">
									<prop name="PropertyTypeName">Position</prop>
									<prop name="Position">12</prop>
									<prop name="IsDefault">1</prop>
								</obj>
								<obj name="PropertyObject" class="GenSampleEditReplicate" version="4">
									<prop name="PropertyTypeName">Replicate of</prop>
									<prop name="Position">12</prop>
									<prop name="IsDefault">1</prop>
									<prop name="ReplicateOf">-1</prop>
								</obj>
								<obj name="PropertyObject" class="HTCSampleID" version="4">
									<prop name="PropertyTypeName">Sample ID</prop>
									<prop name="Position">12</prop>
									<prop name="IsDefault">1</prop>
								</obj>
								<obj name="PropertyObject" class="GenSampleEditName" version="4">
									<prop name="PropertyTypeName">Sample Name</prop>
									<prop name="Position">12</prop>
									<prop name="IsDefault">1</prop>
									<prop name="name">Sample 13</prop>
								</obj>
								<obj name="PropertyObject" class="HTCSamplePrepNotes" version="4">
									<prop name="PropertyTypeName">Sample Prep Notes</prop>
									<prop name="Position">12</prop>
									<prop name="IsDefault">1</prop>
								</obj>
								<obj name="PropertyObject" class="GenSampleEditSubset" version="4">
									<prop name="PropertyTypeName">Subsets</prop>
									<prop name="Position">12</prop>
									<prop name="IsDefault">1</prop>
								</obj>
								<obj name="PropertyObject" class="SamplePrefWidth" version="5">
									<prop name="PropertyTypeName">Width</prop>
									<prop name="Position">12</prop>
									<prop name="IsDefault">1</prop>
									<prop name="Width">1</prop>
								</obj>
							</list>
						</obj>
					</obj>
					<obj name="item" class="SamplePropInfo" version="1">
						<obj name="ChannelProperties" class="ChanPropList" version="2">
							<obj name="ChannelProperties" class="EMList" version="1">
								<list name="emlist" count="1">
									<obj name="item" class="PropertyList" version="1">
										<list name="emlist" count="12">
											<obj name="PropertyObject" class="RQSampleTargetProperty" version="4">
												<prop name="PropertyTypeName">Combined Sample and Target Type</prop>
												<prop name="Position">13</prop>
												<prop name="IsDefault">0</prop>
												<obj name="ChannelProp" class="ChannelProperty" version="1">
													<prop name="ChannelIdx">0</prop>
												</obj>
											</obj>
											<obj name="PropertyObject" class="QuantConcProperty" version="4">
												<prop name="PropertyTypeName">Concentration</prop>
												<prop name="Position">13</prop>
												<prop name="IsDefault">1</prop>
												<prop name="Concentration">0</prop>
												<obj name="ChannelProp" class="ChannelProperty" version="1">
													<prop name="ChannelIdx">0</prop>
												</obj>
												<prop name="ReadOnly">1</prop>
											</obj>
											<obj name="PropertyObject" class="QuantCpHighProp" version="4">
												<prop name="PropertyTypeName">Cp High</prop>
												<prop name="Position">13</prop>
												<prop name="IsDefault">1</prop>
												<prop name="CpRangeHigh">0</prop>
												<obj name="ChannelProp" class="ChannelProperty" version="1">
													<prop name="ChannelIdx">0</prop>
												</obj>
												<prop name="ReadOnly">1</prop>
											</obj>
											<obj name="PropertyObject" class="QuantCpLowProp" version="4">
												<prop name="PropertyTypeName">Cp Low</prop>
												<prop name="Position">13</prop>
												<prop name="IsDefault">1</prop>
												<prop name="CpRangeLow">0</prop>
												<obj name="ChannelProp" class="ChannelProperty" version="1">
													<prop name="ChannelIdx">0</prop>
												</obj>
												<prop name="ReadOnly">1</prop>
											</obj>
											<obj name="PropertyObject" class="RQEffProp" version="4">
												<prop name="PropertyTypeName">Efficiency</prop>
												<prop name="Position">13</prop>
												<prop name="IsDefault">1</prop>
												<prop name="Efficiency">2</prop>
												<obj name="ChannelProp" class="ChannelProperty" version="1">
													<prop name="ChannelIdx">0</prop>
												</obj>
											</obj>
											<obj name="PropertyObject" class="ChannelGenotype" version="4">
												<prop name="PropertyTypeName">Melt Geno Genotype</prop>
												<prop name="Position">13</prop>
												<prop name="IsDefault">1</prop>
												<prop name="ReadOnly">1</prop>
												<obj name="ChannelProp" class="ChannelProperty" version="1">
													<prop name="ChannelIdx">0</prop>
												</obj>
											</obj>
											<obj name="PropertyObject" class="GroupChannelTypeProp" version="4">
												<prop name="PropertyTypeName">Melt Geno Sample Type</prop>
												<prop name="Position">13</prop>
												<prop name="IsDefault">0</prop>
												<prop name="GroupSampleType">mstUnknown</prop>
												<obj name="ChannelProp" class="ChannelProperty" version="1">
													<prop name="ChannelIdx">0</prop>
												</obj>
											</obj>
											<obj name="PropertyObject" class="QuantSampleTypeProperty" version="4">
												<prop name="PropertyTypeName">Quantification Sample Type</prop>
												<prop name="Position">13</prop>
												<prop name="IsDefault">0</prop>
												<prop name="SampleType">qsUnknown</prop>
												<obj name="ChannelProp" class="ChannelProperty" version="1">
													<prop name="ChannelIdx">0</prop>
												</obj>
											</obj>
											<obj name="PropertyObject" class="ChannelGenotype" version="4">
												<prop name="PropertyTypeName">Scanning Genotype</prop>
												<prop name="Position">13</prop>
												<prop name="IsDefault">1</prop>
												<prop name="ReadOnly">1</prop>
												<obj name="ChannelProp" class="ChannelProperty" version="1">
													<prop name="ChannelIdx">0</prop>
												</obj>
											</obj>
											<obj name="PropertyObject" class="GroupChannelTypeProp" version="4">
												<prop name="PropertyTypeName">Scanning Sample Type</prop>
												<prop name="Position">13</prop>
												<prop name="IsDefault">0</prop>
												<prop name="GroupSampleType">mstUnknown</prop>
												<obj name="ChannelProp" class="ChannelProperty" version="1">
													<prop name="ChannelIdx">0</prop>
												</obj>
											</obj>
											<obj name="PropertyObject" class="TargetName" version="4">
												<prop name="PropertyTypeName">Target Name</prop>
												<prop name="Position">13</prop>
												<prop name="IsDefault">1</prop>
												<obj name="ChannelProp" class="ChannelProperty" version="1">
													<prop name="ChannelIdx">0</prop>
												</obj>
											</obj>
											<obj name="PropertyObject" class="RQTargetProperty" version="4">
												<prop name="PropertyTypeName">Target Type</prop>
												<prop name="Position">13</prop>
												<prop name="IsDefault">0</prop>
												<prop name="TargetType">dtNone</prop>
												<obj name="ChannelProp" class="ChannelProperty" version="1">
													<prop name="ChannelIdx">0</prop>
												</obj>
											</obj>
										</list>
									</obj>
								</list>
							</obj>
						</obj>
						<prop name="ChannelPropertyCount">1</prop>
						<prop name="ContainerPosition">13</prop>
						<prop name="HasSampleProperties">1</prop>
						<obj name="SampleProperties" class="PropertyList" version="1">
							<list name="emlist" count="14">
								<obj name="PropertyObject" class="SamplePrefColor" version="4">
									<prop name="PropertyTypeName">Color</prop>
									<prop name="Position">13</prop>
									<prop name="IsDefault">0</prop>
									<prop name="Color">clRed</prop>
								</obj>
								<obj name="PropertyObject" class="DominantChannelProp" version="4">
									<prop name="PropertyTypeName">Dominant Channel</prop>
									<prop name="Position">13</prop>
									<prop name="IsDefault">0</prop>
									<prop name="DominantChannel">0</prop>
								</obj>
								<obj name="PropertyObject" class="Genotype" version="4">
									<prop name="PropertyTypeName">EndPt Genotype</prop>
									<prop name="Position">13</prop>
									<prop name="IsDefault">1</prop>
									<prop name="ReadOnly">1</prop>
								</obj>
								<obj name="PropertyObject" class="GroupingSample" version="4">
									<prop name="PropertyTypeName">EndPt Sample Type</prop>
									<prop name="Position">13</prop>
									<prop name="IsDefault">0</prop>
									<prop name="GroupSampleType">mstUnknown</prop>
								</obj>
								<obj name="PropertyObject" class="SamplePrefLineStyle" version="4">
									<prop name="PropertyTypeName">Line Style</prop>
									<prop name="Position">13</prop>
									<prop name="IsDefault">0</prop>
									<prop name="LineStyle">psSolid</prop>
								</obj>
								<obj name="PropertyObject" class="GenSampleEditNotes" version="4">
									<prop name="PropertyTypeName">Notes</prop>
									<prop name="Position">13</prop>
									<prop name="IsDefault">1</prop>
								</obj>
								<obj name="PropertyObject" class="SamplePrefPointStyle" version="4">
									<prop name="PropertyTypeName">Point Style</prop>
									<prop name="Position">13</prop>
									<prop name="IsDefault">0</prop>
									<prop name="PointStyle">psNothing</prop>
								</obj>
								<obj name="PropertyObject" class="GenSampleEditPosition" version="4">
									<prop name="PropertyTypeName">Position</prop>
									<prop name="Position">13</prop>
									<prop name="IsDefault">1</prop>
								</obj>
								<obj name="PropertyObject" class="GenSampleEditReplicate" version="4">
									<prop name="PropertyTypeName">Replicate of</prop>
									<prop name="Position">13</prop>
									<prop name="IsDefault">1</prop>
									<prop name="ReplicateOf">-1</prop>
								</obj>
								<obj name="PropertyObject" class="HTCSampleID" version="4">
									<prop name="PropertyTypeName">Sample ID</prop>
									<prop name="Position">13</prop>
									<prop name="IsDefault">1</prop>
								</obj>
								<obj name="PropertyObject" class="GenSampleEditName" version="4">
									<prop name="PropertyTypeName">Sample Name</prop>
									<prop name="Position">13</prop>
									<prop name="IsDefault">1</prop>
									<prop name="name">Sample 14</prop>
								</obj>
								<obj name="PropertyObject" class="HTCSamplePrepNotes" version="4">
									<prop name="PropertyTypeName">Sample Prep Notes</prop>
									<prop name="Position">13</prop>
									<prop name="IsDefault">1</prop>
								</obj>
								<obj name="PropertyObject" class="GenSampleEditSubset" version="4">
									<prop name="PropertyTypeName">Subsets</prop>
									<prop name="Position">13</prop>
									<prop name="IsDefault">1</prop>
								</obj>
								<obj name="PropertyObject" class="SamplePrefWidth" version="5">
									<prop name="PropertyTypeName">Width</prop>
									<prop name="Position">13</prop>
									<prop name="IsDefault">1</prop>
									<prop name="Width">1</prop>
								</obj>
							</list>
						</obj>
					</obj>
					<obj name="item" class="SamplePropInfo" version="1">
						<obj name="ChannelProperties" class="ChanPropList" version="2">
							<obj name="ChannelProperties" class="EMList" version="1">
								<list name="emlist" count="1">
									<obj name="item" class="PropertyList" version="1">
										<list name="emlist" count="12">
											<obj name="PropertyObject" class="RQSampleTargetProperty" version="4">
												<prop name="PropertyTypeName">Combined Sample and Target Type</prop>
												<prop name="Position">14</prop>
												<prop name="IsDefault">0</prop>
												<obj name="ChannelProp" class="ChannelProperty" version="1">
													<prop name="ChannelIdx">0</prop>
												</obj>
											</obj>
											<obj name="PropertyObject" class="QuantConcProperty" version="4">
												<prop name="PropertyTypeName">Concentration</prop>
												<prop name="Position">14</prop>
												<prop name="IsDefault">1</prop>
												<prop name="Concentration">0</prop>
												<obj name="ChannelProp" class="ChannelProperty" version="1">
													<prop name="ChannelIdx">0</prop>
												</obj>
												<prop name="ReadOnly">1</prop>
											</obj>
											<obj name="PropertyObject" class="QuantCpHighProp" version="4">
												<prop name="PropertyTypeName">Cp High</prop>
												<prop name="Position">14</prop>
												<prop name="IsDefault">1</prop>
												<prop name="CpRangeHigh">0</prop>
												<obj name="ChannelProp" class="ChannelProperty" version="1">
													<prop name="ChannelIdx">0</prop>
												</obj>
												<prop name="ReadOnly">1</prop>
											</obj>
											<obj name="PropertyObject" class="QuantCpLowProp" version="4">
												<prop name="PropertyTypeName">Cp Low</prop>
												<prop name="Position">14</prop>
												<prop name="IsDefault">1</prop>
												<prop name="CpRangeLow">0</prop>
												<obj name="ChannelProp" class="ChannelProperty" version="1">
													<prop name="ChannelIdx">0</prop>
												</obj>
												<prop name="ReadOnly">1</prop>
											</obj>
											<obj name="PropertyObject" class="RQEffProp" version="4">
												<prop name="PropertyTypeName">Efficiency</prop>
												<prop name="Position">14</prop>
												<prop name="IsDefault">1</prop>
												<prop name="Efficiency">2</prop>
												<obj name="ChannelProp" class="ChannelProperty" version="1">
													<prop name="ChannelIdx">0</prop>
												</obj>
											</obj>
											<obj name="PropertyObject" class="ChannelGenotype" version="4">
												<prop name="PropertyTypeName">Melt Geno Genotype</prop>
												<prop name="Position">14</prop>
												<prop name="IsDefault">1</prop>
												<prop name="ReadOnly">1</prop>
												<obj name="ChannelProp" class="ChannelProperty" version="1">
													<prop name="ChannelIdx">0</prop>
												</obj>
											</obj>
											<obj name="PropertyObject" class="GroupChannelTypeProp" version="4">
												<prop name="PropertyTypeName">Melt Geno Sample Type</prop>
												<prop name="Position">14</prop>
												<prop name="IsDefault">0</prop>
												<prop name="GroupSampleType">mstUnknown</prop>
												<obj name="ChannelProp" class="ChannelProperty" version="1">
													<prop name="ChannelIdx">0</prop>
												</obj>
											</obj>
											<obj name="PropertyObject" class="QuantSampleTypeProperty" version="4">
												<prop name="PropertyTypeName">Quantification Sample Type</prop>
												<prop name="Position">14</prop>
												<prop name="IsDefault">0</prop>
												<prop name="SampleType">qsUnknown</prop>
												<obj name="ChannelProp" class="ChannelProperty" version="1">
													<prop name="ChannelIdx">0</prop>
												</obj>
											</obj>
											<obj name="PropertyObject" class="ChannelGenotype" version="4">
												<prop name="PropertyTypeName">Scanning Genotype</prop>
												<prop name="Position">14</prop>
												<prop name="IsDefault">1</prop>
												<prop name="ReadOnly">1</prop>
												<obj name="ChannelProp" class="ChannelProperty" version="1">
													<prop name="ChannelIdx">0</prop>
												</obj>
											</obj>
											<obj name="PropertyObject" class="GroupChannelTypeProp" version="4">
												<prop name="PropertyTypeName">Scanning Sample Type</prop>
												<prop name="Position">14</prop>
												<prop name="IsDefault">0</prop>
												<prop name="GroupSampleType">mstUnknown</prop>
												<obj name="ChannelProp" class="ChannelProperty" version="1">
													<prop name="ChannelIdx">0</prop>
												</obj>
											</obj>
											<obj name="PropertyObject" class="TargetName" version="4">
												<prop name="PropertyTypeName">Target Name</prop>
												<prop name="Position">14</prop>
												<prop name="IsDefault">1</prop>
												<obj name="ChannelProp" class="ChannelProperty" version="1">
													<prop name="ChannelIdx">0</prop>
												</obj>
											</obj>
											<obj name="PropertyObject" class="RQTargetProperty" version="4">
												<prop name="PropertyTypeName">Target Type</prop>
												<prop name="Position">14</prop>
												<prop name="IsDefault">0</prop>
												<prop name="TargetType">dtNone</prop>
												<obj name="ChannelProp" class="ChannelProperty" version="1">
													<prop name="ChannelIdx">0</prop>
												</obj>
											</obj>
										</list>
									</obj>
								</list>
							</obj>
						</obj>
						<prop name="ChannelPropertyCount">1</prop>
						<prop name="ContainerPosition">14</prop>
						<prop name="HasSampleProperties">1</prop>
						<obj name="SampleProperties" class="PropertyList" version="1">
							<list name="emlist" count="14">
								<obj name="PropertyObject" class="SamplePrefColor" version="4">
									<prop name="PropertyTypeName">Color</prop>
									<prop name="Position">14</prop>
									<prop name="IsDefault">0</prop>
									<prop name="Color">$0030D700</prop>
								</obj>
								<obj name="PropertyObject" class="DominantChannelProp" version="4">
									<prop name="PropertyTypeName">Dominant Channel</prop>
									<prop name="Position">14</prop>
									<prop name="IsDefault">0</prop>
									<prop name="DominantChannel">0</prop>
								</obj>
								<obj name="PropertyObject" class="Genotype" version="4">
									<prop name="PropertyTypeName">EndPt Genotype</prop>
									<prop name="Position">14</prop>
									<prop name="IsDefault">1</prop>
									<prop name="ReadOnly">1</prop>
								</obj>
								<obj name="PropertyObject" class="GroupingSample" version="4">
									<prop name="PropertyTypeName">EndPt Sample Type</prop>
									<prop name="Position">14</prop>
									<prop name="IsDefault">0</prop>
									<prop name="GroupSampleType">mstUnknown</prop>
								</obj>
								<obj name="PropertyObject" class="SamplePrefLineStyle" version="4">
									<prop name="PropertyTypeName">Line Style</prop>
									<prop name="Position">14</prop>
									<prop name="IsDefault">0</prop>
									<prop name="LineStyle">psSolid</prop>
								</obj>
								<obj name="PropertyObject" class="GenSampleEditNotes" version="4">
									<prop name="PropertyTypeName">Notes</prop>
									<prop name="Position">14</prop>
									<prop name="IsDefault">1</prop>
								</obj>
								<obj name="PropertyObject" class="SamplePrefPointStyle" version="4">
									<prop name="PropertyTypeName">Point Style</prop>
									<prop name="Position">14</prop>
									<prop name="IsDefault">0</prop>
									<prop name="PointStyle">psNothing</prop>
								</obj>
								<obj name="PropertyObject" class="GenSampleEditPosition" version="4">
									<prop name="PropertyTypeName">Position</prop>
									<prop name="Position">14</prop>
									<prop name="IsDefault">1</prop>
								</obj>
								<obj name="PropertyObject" class="GenSampleEditReplicate" version="4">
									<prop name="PropertyTypeName">Replicate of</prop>
									<prop name="Position">14</prop>
									<prop name="IsDefault">1</prop>
									<prop name="ReplicateOf">-1</prop>
								</obj>
								<obj name="PropertyObject" class="HTCSampleID" version="4">
									<prop name="PropertyTypeName">Sample ID</prop>
									<prop name="Position">14</prop>
									<prop name="IsDefault">1</prop>
								</obj>
								<obj name="PropertyObject" class="GenSampleEditName" version="4">
									<prop name="PropertyTypeName">Sample Name</prop>
									<prop name="Position">14</prop>
									<prop name="IsDefault">1</prop>
									<prop name="name">Sample 15</prop>
								</obj>
								<obj name="PropertyObject" class="HTCSamplePrepNotes" version="4">
									<prop name="PropertyTypeName">Sample Prep Notes</prop>
									<prop name="Position">14</prop>
									<prop name="IsDefault">1</prop>
								</obj>
								<obj name="PropertyObject" class="GenSampleEditSubset" version="4">
									<prop name="PropertyTypeName">Subsets</prop>
									<prop name="Position">14</prop>
									<prop name="IsDefault">1</prop>
								</obj>
								<obj name="PropertyObject" class="SamplePrefWidth" version="5">
									<prop name="PropertyTypeName">Width</prop>
									<prop name="Position">14</prop>
									<prop name="IsDefault">1</prop>
									<prop name="Width">1</prop>
								</obj>
							</list>
						</obj>
					</obj>
					<obj name="item" class="SamplePropInfo" version="1">
						<obj name="ChannelProperties" class="ChanPropList" version="2">
							<obj name="ChannelProperties" class="EMList" version="1">
								<list name="emlist" count="1">
									<obj name="item" class="PropertyList" version="1">
										<list name="emlist" count="12">
											<obj name="PropertyObject" class="RQSampleTargetProperty" version="4">
												<prop name="PropertyTypeName">Combined Sample and Target Type</prop>
												<prop name="Position">15</prop>
												<prop name="IsDefault">0</prop>
												<obj name="ChannelProp" class="ChannelProperty" version="1">
													<prop name="ChannelIdx">0</prop>
												</obj>
											</obj>
											<obj name="PropertyObject" class="QuantConcProperty" version="4">
												<prop name="PropertyTypeName">Concentration</prop>
												<prop name="Position">15</prop>
												<prop name="IsDefault">1</prop>
												<prop name="Concentration">0</prop>
												<obj name="ChannelProp" class="ChannelProperty" version="1">
													<prop name="ChannelIdx">0</prop>
												</obj>
												<prop name="ReadOnly">1</prop>
											</obj>
											<obj name="PropertyObject" class="QuantCpHighProp" version="4">
												<prop name="PropertyTypeName">Cp High</prop>
												<prop name="Position">15</prop>
												<prop name="IsDefault">1</prop>
												<prop name="CpRangeHigh">0</prop>
												<obj name="ChannelProp" class="ChannelProperty" version="1">
													<prop name="ChannelIdx">0</prop>
												</obj>
												<prop name="ReadOnly">1</prop>
											</obj>
											<obj name="PropertyObject" class="QuantCpLowProp" version="4">
												<prop name="PropertyTypeName">Cp Low</prop>
												<prop name="Position">15</prop>
												<prop name="IsDefault">1</prop>
												<prop name="CpRangeLow">0</prop>
												<obj name="ChannelProp" class="ChannelProperty" version="1">
													<prop name="ChannelIdx">0</prop>
												</obj>
												<prop name="ReadOnly">1</prop>
											</obj>
											<obj name="PropertyObject" class="RQEffProp" version="4">
												<prop name="PropertyTypeName">Efficiency</prop>
												<prop name="Position">15</prop>
												<prop name="IsDefault">1</prop>
												<prop name="Efficiency">2</prop>
												<obj name="ChannelProp" class="ChannelProperty" version="1">
													<prop name="ChannelIdx">0</prop>
												</obj>
											</obj>
											<obj name="PropertyObject" class="ChannelGenotype" version="4">
												<prop name="PropertyTypeName">Melt Geno Genotype</prop>
												<prop name="Position">15</prop>
												<prop name="IsDefault">1</prop>
												<prop name="ReadOnly">1</prop>
												<obj name="ChannelProp" class="ChannelProperty" version="1">
													<prop name="ChannelIdx">0</prop>
												</obj>
											</obj>
											<obj name="PropertyObject" class="GroupChannelTypeProp" version="4">
												<prop name="PropertyTypeName">Melt Geno Sample Type</prop>
												<prop name="Position">15</prop>
												<prop name="IsDefault">0</prop>
												<prop name="GroupSampleType">mstUnknown</prop>
												<obj name="ChannelProp" class="ChannelProperty" version="1">
													<prop name="ChannelIdx">0</prop>
												</obj>
											</obj>
											<obj name="PropertyObject" class="QuantSampleTypeProperty" version="4">
												<prop name="PropertyTypeName">Quantification Sample Type</prop>
												<prop name="Position">15</prop>
												<prop name="IsDefault">0</prop>
												<prop name="SampleType">qsUnknown</prop>
												<obj name="ChannelProp" class="ChannelProperty" version="1">
													<prop name="ChannelIdx">0</prop>
												</obj>
											</obj>
											<obj name="PropertyObject" class="ChannelGenotype" version="4">
												<prop name="PropertyTypeName">Scanning Genotype</prop>
												<prop name="Position">15</prop>
												<prop name="IsDefault">1</prop>
												<prop name="ReadOnly">1</prop>
												<obj name="ChannelProp" class="ChannelProperty" version="1">
													<prop name="ChannelIdx">0</prop>
												</obj>
											</obj>
											<obj name="PropertyObject" class="GroupChannelTypeProp" version="4">
												<prop name="PropertyTypeName">Scanning Sample Type</prop>
												<prop name="Position">15</prop>
												<prop name="IsDefault">0</prop>
												<prop name="GroupSampleType">mstUnknown</prop>
												<obj name="ChannelProp" class="ChannelProperty" version="1">
													<prop name="ChannelIdx">0</prop>
												</obj>
											</obj>
											<obj name="PropertyObject" class="TargetName" version="4">
												<prop name="PropertyTypeName">Target Name</prop>
												<prop name="Position">15</prop>
												<prop name="IsDefault">1</prop>
												<obj name="ChannelProp" class="ChannelProperty" version="1">
													<prop name="ChannelIdx">0</prop>
												</obj>
											</obj>
											<obj name="PropertyObject" class="RQTargetProperty" version="4">
												<prop name="PropertyTypeName">Target Type</prop>
												<prop name="Position">15</prop>
												<prop name="IsDefault">0</prop>
												<prop name="TargetType">dtNone</prop>
												<obj name="ChannelProp" class="ChannelProperty" version="1">
													<prop name="ChannelIdx">0</prop>
												</obj>
											</obj>
										</list>
									</obj>
								</list>
							</obj>
						</obj>
						<prop name="ChannelPropertyCount">1</prop>
						<prop name="ContainerPosition">15</prop>
						<prop name="HasSampleProperties">1</prop>
						<obj name="SampleProperties" class="PropertyList" version="1">
							<list name="emlist" count="14">
								<obj name="PropertyObject" class="SamplePrefColor" version="4">
									<prop name="PropertyTypeName">Color</prop>
									<prop name="Position">15</prop>
									<prop name="IsDefault">0</prop>
									<prop name="Color">clFuchsia</prop>
								</obj>
								<obj name="PropertyObject" class="DominantChannelProp" version="4">
									<prop name="PropertyTypeName">Dominant Channel</prop>
									<prop name="Position">15</prop>
									<prop name="IsDefault">0</prop>
									<prop name="DominantChannel">0</prop>
								</obj>
								<obj name="PropertyObject" class="Genotype" version="4">
									<prop name="PropertyTypeName">EndPt Genotype</prop>
									<prop name="Position">15</prop>
									<prop name="IsDefault">1</prop>
									<prop name="ReadOnly">1</prop>
								</obj>
								<obj name="PropertyObject" class="GroupingSample" version="4">
									<prop name="PropertyTypeName">EndPt Sample Type</prop>
									<prop name="Position">15</prop>
									<prop name="IsDefault">0</prop>
									<prop name="GroupSampleType">mstUnknown</prop>
								</obj>
								<obj name="PropertyObject" class="SamplePrefLineStyle" version="4">
									<prop name="PropertyTypeName">Line Style</prop>
									<prop name="Position">15</prop>
									<prop name="IsDefault">0</prop>
									<prop name="LineStyle">psSolid</prop>
								</obj>
								<obj name="PropertyObject" class="GenSampleEditNotes" version="4">
									<prop name="PropertyTypeName">Notes</prop>
									<prop name="Position">15</prop>
									<prop name="IsDefault">1</prop>
								</obj>
								<obj name="PropertyObject" class="SamplePrefPointStyle" version="4">
									<prop name="PropertyTypeName">Point Style</prop>
									<prop name="Position">15</prop>
									<prop name="IsDefault">0</prop>
									<prop name="PointStyle">psNothing</prop>
								</obj>
								<obj name="PropertyObject" class="GenSampleEditPosition" version="4">
									<prop name="PropertyTypeName">Position</prop>
									<prop name="Position">15</prop>
									<prop name="IsDefault">1</prop>
								</obj>
								<obj name="PropertyObject" class="GenSampleEditReplicate" version="4">
									<prop name="PropertyTypeName">Replicate of</prop>
									<prop name="Position">15</prop>
									<prop name="IsDefault">1</prop>
									<prop name="ReplicateOf">-1</prop>
								</obj>
								<obj name="PropertyObject" class="HTCSampleID" version="4">
									<prop name="PropertyTypeName">Sample ID</prop>
									<prop name="Position">15</prop>
									<prop name="IsDefault">1</prop>
								</obj>
								<obj name="PropertyObject" class="GenSampleEditName" version="4">
									<prop name="PropertyTypeName">Sample Name</prop>
									<prop name="Position">15</prop>
									<prop name="IsDefault">1</prop>
									<prop name="name">Sample 16</prop>
								</obj>
								<obj name="PropertyObject" class="HTCSamplePrepNotes" version="4">
									<prop name="PropertyTypeName">Sample Prep Notes</prop>
									<prop name="Position">15</prop>
									<prop name="IsDefault">1</prop>
								</obj>
								<obj name="PropertyObject" class="GenSampleEditSubset" version="4">
									<prop name="PropertyTypeName">Subsets</prop>
									<prop name="Position">15</prop>
									<prop name="IsDefault">1</prop>
								</obj>
								<obj name="PropertyObject" class="SamplePrefWidth" version="5">
									<prop name="PropertyTypeName">Width</prop>
									<prop name="Position">15</prop>
									<prop name="IsDefault">1</prop>
									<prop name="Width">1</prop>
								</obj>
							</list>
						</obj>
					</obj>
					<obj name="item" class="SamplePropInfo" version="1">
						<obj name="ChannelProperties" class="ChanPropList" version="2">
							<obj name="ChannelProperties" class="EMList" version="1">
								<list name="emlist" count="1">
									<obj name="item" class="PropertyList" version="1">
										<list name="emlist" count="12">
											<obj name="PropertyObject" class="RQSampleTargetProperty" version="4">
												<prop name="PropertyTypeName">Combined Sample and Target Type</prop>
												<prop name="Position">16</prop>
												<prop name="IsDefault">0</prop>
												<obj name="ChannelProp" class="ChannelProperty" version="1">
													<prop name="ChannelIdx">0</prop>
												</obj>
											</obj>
											<obj name="PropertyObject" class="QuantConcProperty" version="4">
												<prop name="PropertyTypeName">Concentration</prop>
												<prop name="Position">16</prop>
												<prop name="IsDefault">1</prop>
												<prop name="Concentration">0</prop>
												<obj name="ChannelProp" class="ChannelProperty" version="1">
													<prop name="ChannelIdx">0</prop>
												</obj>
												<prop name="ReadOnly">1</prop>
											</obj>
											<obj name="PropertyObject" class="QuantCpHighProp" version="4">
												<prop name="PropertyTypeName">Cp High</prop>
												<prop name="Position">16</prop>
												<prop name="IsDefault">1</prop>
												<prop name="CpRangeHigh">0</prop>
												<obj name="ChannelProp" class="ChannelProperty" version="1">
													<prop name="ChannelIdx">0</prop>
												</obj>
												<prop name="ReadOnly">1</prop>
											</obj>
											<obj name="PropertyObject" class="QuantCpLowProp" version="4">
												<prop name="PropertyTypeName">Cp Low</prop>
												<prop name="Position">16</prop>
												<prop name="IsDefault">1</prop>
												<prop name="CpRangeLow">0</prop>
												<obj name="ChannelProp" class="ChannelProperty" version="1">
													<prop name="ChannelIdx">0</prop>
												</obj>
												<prop name="ReadOnly">1</prop>
											</obj>
											<obj name="PropertyObject" class="RQEffProp" version="4">
												<prop name="PropertyTypeName">Efficiency</prop>
												<prop name="Position">16</prop>
												<prop name="IsDefault">1</prop>
												<prop name="Efficiency">2</prop>
												<obj name="ChannelProp" class="ChannelProperty" version="1">
													<prop name="ChannelIdx">0</prop>
												</obj>
											</obj>
											<obj name="PropertyObject" class="ChannelGenotype" version="4">
												<prop name="PropertyTypeName">Melt Geno Genotype</prop>
												<prop name="Position">16</prop>
												<prop name="IsDefault">1</prop>
												<prop name="ReadOnly">1</prop>
												<obj name="ChannelProp" class="ChannelProperty" version="1">
													<prop name="ChannelIdx">0</prop>
												</obj>
											</obj>
											<obj name="PropertyObject" class="GroupChannelTypeProp" version="4">
												<prop name="PropertyTypeName">Melt Geno Sample Type</prop>
												<prop name="Position">16</prop>
												<prop name="IsDefault">0</prop>
												<prop name="GroupSampleType">mstUnknown</prop>
												<obj name="ChannelProp" class="ChannelProperty" version="1">
													<prop name="ChannelIdx">0</prop>
												</obj>
											</obj>
											<obj name="PropertyObject" class="QuantSampleTypeProperty" version="4">
												<prop name="PropertyTypeName">Quantification Sample Type</prop>
												<prop name="Position">16</prop>
												<prop name="IsDefault">0</prop>
												<prop name="SampleType">qsUnknown</prop>
												<obj name="ChannelProp" class="ChannelProperty" version="1">
													<prop name="ChannelIdx">0</prop>
												</obj>
											</obj>
											<obj name="PropertyObject" class="ChannelGenotype" version="4">
												<prop name="PropertyTypeName">Scanning Genotype</prop>
												<prop name="Position">16</prop>
												<prop name="IsDefault">1</prop>
												<prop name="ReadOnly">1</prop>
												<obj name="ChannelProp" class="ChannelProperty" version="1">
													<prop name="ChannelIdx">0</prop>
												</obj>
											</obj>
											<obj name="PropertyObject" class="GroupChannelTypeProp" version="4">
												<prop name="PropertyTypeName">Scanning Sample Type</prop>
												<prop name="Position">16</prop>
												<prop name="IsDefault">0</prop>
												<prop name="GroupSampleType">mstUnknown</prop>
												<obj name="ChannelProp" class="ChannelProperty" version="1">
													<prop name="ChannelIdx">0</prop>
												</obj>
											</obj>
											<obj name="PropertyObject" class="TargetName" version="4">
												<prop name="PropertyTypeName">Target Name</prop>
												<prop name="Position">16</prop>
												<prop name="IsDefault">1</prop>
												<obj name="ChannelProp" class="ChannelProperty" version="1">
													<prop name="ChannelIdx">0</prop>
												</obj>
											</obj>
											<obj name="PropertyObject" class="RQTargetProperty" version="4">
												<prop name="PropertyTypeName">Target Type</prop>
												<prop name="Position">16</prop>
												<prop name="IsDefault">0</prop>
												<prop name="TargetType">dtNone</prop>
												<obj name="ChannelProp" class="ChannelProperty" version="1">
													<prop name="ChannelIdx">0</prop>
												</obj>
											</obj>
										</list>
									</obj>
								</list>
							</obj>
						</obj>
						<prop name="ChannelPropertyCount">1</prop>
						<prop name="ContainerPosition">16</prop>
						<prop name="HasSampleProperties">1</prop>
						<obj name="SampleProperties" class="PropertyList" version="1">
							<list name="emlist" count="14">
								<obj name="PropertyObject" class="SamplePrefColor" version="4">
									<prop name="PropertyTypeName">Color</prop>
									<prop name="Position">16</prop>
									<prop name="IsDefault">0</prop>
									<prop name="Color">clGray</prop>
								</obj>
								<obj name="PropertyObject" class="DominantChannelProp" version="4">
									<prop name="PropertyTypeName">Dominant Channel</prop>
									<prop name="Position">16</prop>
									<prop name="IsDefault">0</prop>
									<prop name="DominantChannel">0</prop>
								</obj>
								<obj name="PropertyObject" class="Genotype" version="4">
									<prop name="PropertyTypeName">EndPt Genotype</prop>
									<prop name="Position">16</prop>
									<prop name="IsDefault">1</prop>
									<prop name="ReadOnly">1</prop>
								</obj>
								<obj name="PropertyObject" class="GroupingSample" version="4">
									<prop name="PropertyTypeName">EndPt Sample Type</prop>
									<prop name="Position">16</prop>
									<prop name="IsDefault">0</prop>
									<prop name="GroupSampleType">mstUnknown</prop>
								</obj>
								<obj name="PropertyObject" class="SamplePrefLineStyle" version="4">
									<prop name="PropertyTypeName">Line Style</prop>
									<prop name="Position">16</prop>
									<prop name="IsDefault">0</prop>
									<prop name="LineStyle">psSolid</prop>
								</obj>
								<obj name="PropertyObject" class="GenSampleEditNotes" version="4">
									<prop name="PropertyTypeName">Notes</prop>
									<prop name="Position">16</prop>
									<prop name="IsDefault">1</prop>
								</obj>
								<obj name="PropertyObject" class="SamplePrefPointStyle" version="4">
									<prop name="PropertyTypeName">Point Style</prop>
									<prop name="Position">16</prop>
									<prop name="IsDefault">0</prop>
									<prop name="PointStyle">psNothing</prop>
								</obj>
								<obj name="PropertyObject" class="GenSampleEditPosition" version="4">
									<prop name="PropertyTypeName">Position</prop>
									<prop name="Position">16</prop>
									<prop name="IsDefault">1</prop>
								</obj>
								<obj name="PropertyObject" class="GenSampleEditReplicate" version="4">
									<prop name="PropertyTypeName">Replicate of</prop>
									<prop name="Position">16</prop>
									<prop name="IsDefault">1</prop>
									<prop name="ReplicateOf">-1</prop>
								</obj>
								<obj name="PropertyObject" class="HTCSampleID" version="4">
									<prop name="PropertyTypeName">Sample ID</prop>
									<prop name="Position">16</prop>
									<prop name="IsDefault">1</prop>
								</obj>
								<obj name="PropertyObject" class="GenSampleEditName" version="4">
									<prop name="PropertyTypeName">Sample Name</prop>
									<prop name="Position">16</prop>
									<prop name="IsDefault">1</prop>
									<prop name="name">Sample 17</prop>
								</obj>
								<obj name="PropertyObject" class="HTCSamplePrepNotes" version="4">
									<prop name="PropertyTypeName">Sample Prep Notes</prop>
									<prop name="Position">16</prop>
									<prop name="IsDefault">1</prop>
								</obj>
								<obj name="PropertyObject" class="GenSampleEditSubset" version="4">
									<prop name="PropertyTypeName">Subsets</prop>
									<prop name="Position">16</prop>
									<prop name="IsDefault">1</prop>
								</obj>
								<obj name="PropertyObject" class="SamplePrefWidth" version="5">
									<prop name="PropertyTypeName">Width</prop>
									<prop name="Position">16</prop>
									<prop name="IsDefault">1</prop>
									<prop name="Width">1</prop>
								</obj>
							</list>
						</obj>
					</obj>
					<obj name="item" class="SamplePropInfo" version="1">
						<obj name="ChannelProperties" class="ChanPropList" version="2">
							<obj name="ChannelProperties" class="EMList" version="1">
								<list name="emlist" count="1">
									<obj name="item" class="PropertyList" version="1">
										<list name="emlist" count="12">
											<obj name="PropertyObject" class="RQSampleTargetProperty" version="4">
												<prop name="PropertyTypeName">Combined Sample and Target Type</prop>
												<prop name="Position">17</prop>
												<prop name="IsDefault">0</prop>
												<obj name="ChannelProp" class="ChannelProperty" version="1">
													<prop name="ChannelIdx">0</prop>
												</obj>
											</obj>
											<obj name="PropertyObject" class="QuantConcProperty" version="4">
												<prop name="PropertyTypeName">Concentration</prop>
												<prop name="Position">17</prop>
												<prop name="IsDefault">1</prop>
												<prop name="Concentration">0</prop>
												<obj name="ChannelProp" class="ChannelProperty" version="1">
													<prop name="ChannelIdx">0</prop>
												</obj>
												<prop name="ReadOnly">1</prop>
											</obj>
											<obj name="PropertyObject" class="QuantCpHighProp" version="4">
												<prop name="PropertyTypeName">Cp High</prop>
												<prop name="Position">17</prop>
												<prop name="IsDefault">1</prop>
												<prop name="CpRangeHigh">0</prop>
												<obj name="ChannelProp" class="ChannelProperty" version="1">
													<prop name="ChannelIdx">0</prop>
												</obj>
												<prop name="ReadOnly">1</prop>
											</obj>
											<obj name="PropertyObject" class="QuantCpLowProp" version="4">
												<prop name="PropertyTypeName">Cp Low</prop>
												<prop name="Position">17</prop>
												<prop name="IsDefault">1</prop>
												<prop name="CpRangeLow">0</prop>
												<obj name="ChannelProp" class="ChannelProperty" version="1">
													<prop name="ChannelIdx">0</prop>
												</obj>
												<prop name="ReadOnly">1</prop>
											</obj>
											<obj name="PropertyObject" class="RQEffProp" version="4">
												<prop name="PropertyTypeName">Efficiency</prop>
												<prop name="Position">17</prop>
												<prop name="IsDefault">1</prop>
												<prop name="Efficiency">2</prop>
												<obj name="ChannelProp" class="ChannelProperty" version="1">
													<prop name="ChannelIdx">0</prop>
												</obj>
											</obj>
											<obj name="PropertyObject" class="ChannelGenotype" version="4">
												<prop name="PropertyTypeName">Melt Geno Genotype</prop>
												<prop name="Position">17</prop>
												<prop name="IsDefault">1</prop>
												<prop name="ReadOnly">1</prop>
												<obj name="ChannelProp" class="ChannelProperty" version="1">
													<prop name="ChannelIdx">0</prop>
												</obj>
											</obj>
											<obj name="PropertyObject" class="GroupChannelTypeProp" version="4">
												<prop name="PropertyTypeName">Melt Geno Sample Type</prop>
												<prop name="Position">17</prop>
												<prop name="IsDefault">0</prop>
												<prop name="GroupSampleType">mstUnknown</prop>
												<obj name="ChannelProp" class="ChannelProperty" version="1">
													<prop name="ChannelIdx">0</prop>
												</obj>
											</obj>
											<obj name="PropertyObject" class="QuantSampleTypeProperty" version="4">
												<prop name="PropertyTypeName">Quantification Sample Type</prop>
												<prop name="Position">17</prop>
												<prop name="IsDefault">0</prop>
												<prop name="SampleType">qsUnknown</prop>
												<obj name="ChannelProp" class="ChannelProperty" version="1">
													<prop name="ChannelIdx">0</prop>
												</obj>
											</obj>
											<obj name="PropertyObject" class="ChannelGenotype" version="4">
												<prop name="PropertyTypeName">Scanning Genotype</prop>
												<prop name="Position">17</prop>
												<prop name="IsDefault">1</prop>
												<prop name="ReadOnly">1</prop>
												<obj name="ChannelProp" class="ChannelProperty" version="1">
													<prop name="ChannelIdx">0</prop>
												</obj>
											</obj>
											<obj name="PropertyObject" class="GroupChannelTypeProp" version="4">
												<prop name="PropertyTypeName">Scanning Sample Type</prop>
												<prop name="Position">17</prop>
												<prop name="IsDefault">0</prop>
												<prop name="GroupSampleType">mstUnknown</prop>
												<obj name="ChannelProp" class="ChannelProperty" version="1">
													<prop name="ChannelIdx">0</prop>
												</obj>
											</obj>
											<obj name="PropertyObject" class="TargetName" version="4">
												<prop name="PropertyTypeName">Target Name</prop>
												<prop name="Position">17</prop>
												<prop name="IsDefault">1</prop>
												<obj name="ChannelProp" class="ChannelProperty" version="1">
													<prop name="ChannelIdx">0</prop>
												</obj>
											</obj>
											<obj name="PropertyObject" class="RQTargetProperty" version="4">
												<prop name="PropertyTypeName">Target Type</prop>
												<prop name="Position">17</prop>
												<prop name="IsDefault">0</prop>
												<prop name="TargetType">dtNone</prop>
												<obj name="ChannelProp" class="ChannelProperty" version="1">
													<prop name="ChannelIdx">0</prop>
												</obj>
											</obj>
										</list>
									</obj>
								</list>
							</obj>
						</obj>
						<prop name="ChannelPropertyCount">1</prop>
						<prop name="ContainerPosition">17</prop>
						<prop name="HasSampleProperties">1</prop>
						<obj name="SampleProperties" class="PropertyList" version="1">
							<list name="emlist" count="14">
								<obj name="PropertyObject" class="SamplePrefColor" version="4">
									<prop name="PropertyTypeName">Color</prop>
									<prop name="Position">17</prop>
									<prop name="IsDefault">0</prop>
									<prop name="Color">$0012D7FA</prop>
								</obj>
								<obj name="PropertyObject" class="DominantChannelProp" version="4">
									<prop name="PropertyTypeName">Dominant Channel</prop>
									<prop name="Position">17</prop>
									<prop name="IsDefault">0</prop>
									<prop name="DominantChannel">0</prop>
								</obj>
								<obj name="PropertyObject" class="Genotype" version="4">
									<prop name="PropertyTypeName">EndPt Genotype</prop>
									<prop name="Position">17</prop>
									<prop name="IsDefault">1</prop>
									<prop name="ReadOnly">1</prop>
								</obj>
								<obj name="PropertyObject" class="GroupingSample" version="4">
									<prop name="PropertyTypeName">EndPt Sample Type</prop>
									<prop name="Position">17</prop>
									<prop name="IsDefault">0</prop>
									<prop name="GroupSampleType">mstUnknown</prop>
								</obj>
								<obj name="PropertyObject" class="SamplePrefLineStyle" version="4">
									<prop name="PropertyTypeName">Line Style</prop>
									<prop name="Position">17</prop>
									<prop name="IsDefault">0</prop>
									<prop name="LineStyle">psSolid</prop>
								</obj>
								<obj name="PropertyObject" class="GenSampleEditNotes" version="4">
									<prop name="PropertyTypeName">Notes</prop>
									<prop name="Position">17</prop>
									<prop name="IsDefault">1</prop>
								</obj>
								<obj name="PropertyObject" class="SamplePrefPointStyle" version="4">
									<prop name="PropertyTypeName">Point Style</prop>
									<prop name="Position">17</prop>
									<prop name="IsDefault">0</prop>
									<prop name="PointStyle">psNothing</prop>
								</obj>
								<obj name="PropertyObject" class="GenSampleEditPosition" version="4">
									<prop name="PropertyTypeName">Position</prop>
									<prop name="Position">17</prop>
									<prop name="IsDefault">1</prop>
								</obj>
								<obj name="PropertyObject" class="GenSampleEditReplicate" version="4">
									<prop name="PropertyTypeName">Replicate of</prop>
									<prop name="Position">17</prop>
									<prop name="IsDefault">1</prop>
									<prop name="ReplicateOf">-1</prop>
								</obj>
								<obj name="PropertyObject" class="HTCSampleID" version="4">
									<prop name="PropertyTypeName">Sample ID</prop>
									<prop name="Position">17</prop>
									<prop name="IsDefault">1</prop>
								</obj>
								<obj name="PropertyObject" class="GenSampleEditName" version="4">
									<prop name="PropertyTypeName">Sample Name</prop>
									<prop name="Position">17</prop>
									<prop name="IsDefault">1</prop>
									<prop name="name">Sample 18</prop>
								</obj>
								<obj name="PropertyObject" class="HTCSamplePrepNotes" version="4">
									<prop name="PropertyTypeName">Sample Prep Notes</prop>
									<prop name="Position">17</prop>
									<prop name="IsDefault">1</prop>
								</obj>
								<obj name="PropertyObject" class="GenSampleEditSubset" version="4">
									<prop name="PropertyTypeName">Subsets</prop>
									<prop name="Position">17</prop>
									<prop name="IsDefault">1</prop>
								</obj>
								<obj name="PropertyObject" class="SamplePrefWidth" version="5">
									<prop name="PropertyTypeName">Width</prop>
									<prop name="Position">17</prop>
									<prop name="IsDefault">1</prop>
									<prop name="Width">1</prop>
								</obj>
							</list>
						</obj>
					</obj>
					<obj name="item" class="SamplePropInfo" version="1">
						<obj name="ChannelProperties" class="ChanPropList" version="2">
							<obj name="ChannelProperties" class="EMList" version="1">
								<list name="emlist" count="1">
									<obj name="item" class="PropertyList" version="1">
										<list name="emlist" count="12">
											<obj name="PropertyObject" class="RQSampleTargetProperty" version="4">
												<prop name="PropertyTypeName">Combined Sample and Target Type</prop>
												<prop name="Position">18</prop>
												<prop name="IsDefault">0</prop>
												<obj name="ChannelProp" class="ChannelProperty" version="1">
													<prop name="ChannelIdx">0</prop>
												</obj>
											</obj>
											<obj name="PropertyObject" class="QuantConcProperty" version="4">
												<prop name="PropertyTypeName">Concentration</prop>
												<prop name="Position">18</prop>
												<prop name="IsDefault">1</prop>
												<prop name="Concentration">0</prop>
												<obj name="ChannelProp" class="ChannelProperty" version="1">
													<prop name="ChannelIdx">0</prop>
												</obj>
												<prop name="ReadOnly">1</prop>
											</obj>
											<obj name="PropertyObject" class="QuantCpHighProp" version="4">
												<prop name="PropertyTypeName">Cp High</prop>
												<prop name="Position">18</prop>
												<prop name="IsDefault">1</prop>
												<prop name="CpRangeHigh">0</prop>
												<obj name="ChannelProp" class="ChannelProperty" version="1">
													<prop name="ChannelIdx">0</prop>
												</obj>
												<prop name="ReadOnly">1</prop>
											</obj>
											<obj name="PropertyObject" class="QuantCpLowProp" version="4">
												<prop name="PropertyTypeName">Cp Low</prop>
												<prop name="Position">18</prop>
												<prop name="IsDefault">1</prop>
												<prop name="CpRangeLow">0</prop>
												<obj name="ChannelProp" class="ChannelProperty" version="1">
													<prop name="ChannelIdx">0</prop>
												</obj>
												<prop name="ReadOnly">1</prop>
											</obj>
											<obj name="PropertyObject" class="RQEffProp" version="4">
												<prop name="PropertyTypeName">Efficiency</prop>
												<prop name="Position">18</prop>
												<prop name="IsDefault">1</prop>
												<prop name="Efficiency">2</prop>
												<obj name="ChannelProp" class="ChannelProperty" version="1">
													<prop name="ChannelIdx">0</prop>
												</obj>
											</obj>
											<obj name="PropertyObject" class="ChannelGenotype" version="4">
												<prop name="PropertyTypeName">Melt Geno Genotype</prop>
												<prop name="Position">18</prop>
												<prop name="IsDefault">1</prop>
												<prop name="ReadOnly">1</prop>
												<obj name="ChannelProp" class="ChannelProperty" version="1">
													<prop name="ChannelIdx">0</prop>
												</obj>
											</obj>
											<obj name="PropertyObject" class="GroupChannelTypeProp" version="4">
												<prop name="PropertyTypeName">Melt Geno Sample Type</prop>
												<prop name="Position">18</prop>
												<prop name="IsDefault">0</prop>
												<prop name="GroupSampleType">mstUnknown</prop>
												<obj name="ChannelProp" class="ChannelProperty" version="1">
													<prop name="ChannelIdx">0</prop>
												</obj>
											</obj>
											<obj name="PropertyObject" class="QuantSampleTypeProperty" version="4">
												<prop name="PropertyTypeName">Quantification Sample Type</prop>
												<prop name="Position">18</prop>
												<prop name="IsDefault">0</prop>
												<prop name="SampleType">qsUnknown</prop>
												<obj name="ChannelProp" class="ChannelProperty" version="1">
													<prop name="ChannelIdx">0</prop>
												</obj>
											</obj>
											<obj name="PropertyObject" class="ChannelGenotype" version="4">
												<prop name="PropertyTypeName">Scanning Genotype</prop>
												<prop name="Position">18</prop>
												<prop name="IsDefault">1</prop>
												<prop name="ReadOnly">1</prop>
												<obj name="ChannelProp" class="ChannelProperty" version="1">
													<prop name="ChannelIdx">0</prop>
												</obj>
											</obj>
											<obj name="PropertyObject" class="GroupChannelTypeProp" version="4">
												<prop name="PropertyTypeName">Scanning Sample Type</prop>
												<prop name="Position">18</prop>
												<prop name="IsDefault">0</prop>
												<prop name="GroupSampleType">mstUnknown</prop>
												<obj name="ChannelProp" class="ChannelProperty" version="1">
													<prop name="ChannelIdx">0</prop>
												</obj>
											</obj>
											<obj name="PropertyObject" class="TargetName" version="4">
												<prop name="PropertyTypeName">Target Name</prop>
												<prop name="Position">18</prop>
												<prop name="IsDefault">1</prop>
												<obj name="ChannelProp" class="ChannelProperty" version="1">
													<prop name="ChannelIdx">0</prop>
												</obj>
											</obj>
											<obj name="PropertyObject" class="RQTargetProperty" version="4">
												<prop name="PropertyTypeName">Target Type</prop>
												<prop name="Position">18</prop>
												<prop name="IsDefault">0</prop>
												<prop name="TargetType">dtNone</prop>
												<obj name="ChannelProp" class="ChannelProperty" version="1">
													<prop name="ChannelIdx">0</prop>
												</obj>
											</obj>
										</list>
									</obj>
								</list>
							</obj>
						</obj>
						<prop name="ChannelPropertyCount">1</prop>
						<prop name="ContainerPosition">18</prop>
						<prop name="HasSampleProperties">1</prop>
						<obj name="SampleProperties" class="PropertyList" version="1">
							<list name="emlist" count="14">
								<obj name="PropertyObject" class="SamplePrefColor" version="4">
									<prop name="PropertyTypeName">Color</prop>
									<prop name="Position">18</prop>
									<prop name="IsDefault">0</prop>
									<prop name="Color">$00000097</prop>
								</obj>
								<obj name="PropertyObject" class="DominantChannelProp" version="4">
									<prop name="PropertyTypeName">Dominant Channel</prop>
									<prop name="Position">18</prop>
									<prop name="IsDefault">0</prop>
									<prop name="DominantChannel">0</prop>
								</obj>
								<obj name="PropertyObject" class="Genotype" version="4">
									<prop name="PropertyTypeName">EndPt Genotype</prop>
									<prop name="Position">18</prop>
									<prop name="IsDefault">1</prop>
									<prop name="ReadOnly">1</prop>
								</obj>
								<obj name="PropertyObject" class="GroupingSample" version="4">
									<prop name="PropertyTypeName">EndPt Sample Type</prop>
									<prop name="Position">18</prop>
									<prop name="IsDefault">0</prop>
									<prop name="GroupSampleType">mstUnknown</prop>
								</obj>
								<obj name="PropertyObject" class="SamplePrefLineStyle" version="4">
									<prop name="PropertyTypeName">Line Style</prop>
									<prop name="Position">18</prop>
									<prop name="IsDefault">0</prop>
									<prop name="LineStyle">psSolid</prop>
								</obj>
								<obj name="PropertyObject" class="GenSampleEditNotes" version="4">
									<prop name="PropertyTypeName">Notes</prop>
									<prop name="Position">18</prop>
									<prop name="IsDefault">1</prop>
								</obj>
								<obj name="PropertyObject" class="SamplePrefPointStyle" version="4">
									<prop name="PropertyTypeName">Point Style</prop>
									<prop name="Position">18</prop>
									<prop name="IsDefault">0</prop>
									<prop name="PointStyle">psNothing</prop>
								</obj>
								<obj name="PropertyObject" class="GenSampleEditPosition" version="4">
									<prop name="PropertyTypeName">Position</prop>
									<prop name="Position">18</prop>
									<prop name="IsDefault">1</prop>
								</obj>
								<obj name="PropertyObject" class="GenSampleEditReplicate" version="4">
									<prop name="PropertyTypeName">Replicate of</prop>
									<prop name="Position">18</prop>
									<prop name="IsDefault">1</prop>
									<prop name="ReplicateOf">-1</prop>
								</obj>
								<obj name="PropertyObject" class="HTCSampleID" version="4">
									<prop name="PropertyTypeName">Sample ID</prop>
									<prop name="Position">18</prop>
									<prop name="IsDefault">1</prop>
								</obj>
								<obj name="PropertyObject" class="GenSampleEditName" version="4">
									<prop name="PropertyTypeName">Sample Name</prop>
									<prop name="Position">18</prop>
									<prop name="IsDefault">1</prop>
									<prop name="name">Sample 19</prop>
								</obj>
								<obj name="PropertyObject" class="HTCSamplePrepNotes" version="4">
									<prop name="PropertyTypeName">Sample Prep Notes</prop>
									<prop name="Position">18</prop>
									<prop name="IsDefault">1</prop>
								</obj>
								<obj name="PropertyObject" class="GenSampleEditSubset" version="4">
									<prop name="PropertyTypeName">Subsets</prop>
									<prop name="Position">18</prop>
									<prop name="IsDefault">1</prop>
								</obj>
								<obj name="PropertyObject" class="SamplePrefWidth" version="5">
									<prop name="PropertyTypeName">Width</prop>
									<prop name="Position">18</prop>
									<prop name="IsDefault">1</prop>
									<prop name="Width">1</prop>
								</obj>
							</list>
						</obj>
					</obj>
					<obj name="item" class="SamplePropInfo" version="1">
						<obj name="ChannelProperties" class="ChanPropList" version="2">
							<obj name="ChannelProperties" class="EMList" version="1">
								<list name="emlist" count="1">
									<obj name="item" class="PropertyList" version="1">
										<list name="emlist" count="12">
											<obj name="PropertyObject" class="RQSampleTargetProperty" version="4">
												<prop name="PropertyTypeName">Combined Sample and Target Type</prop>
												<prop name="Position">19</prop>
												<prop name="IsDefault">0</prop>
												<obj name="ChannelProp" class="ChannelProperty" version="1">
													<prop name="ChannelIdx">0</prop>
												</obj>
											</obj>
											<obj name="PropertyObject" class="QuantConcProperty" version="4">
												<prop name="PropertyTypeName">Concentration</prop>
												<prop name="Position">19</prop>
												<prop name="IsDefault">1</prop>
												<prop name="Concentration">0</prop>
												<obj name="ChannelProp" class="ChannelProperty" version="1">
													<prop name="ChannelIdx">0</prop>
												</obj>
												<prop name="ReadOnly">1</prop>
											</obj>
											<obj name="PropertyObject" class="QuantCpHighProp" version="4">
												<prop name="PropertyTypeName">Cp High</prop>
												<prop name="Position">19</prop>
												<prop name="IsDefault">1</prop>
												<prop name="CpRangeHigh">0</prop>
												<obj name="ChannelProp" class="ChannelProperty" version="1">
													<prop name="ChannelIdx">0</prop>
												</obj>
												<prop name="ReadOnly">1</prop>
											</obj>
											<obj name="PropertyObject" class="QuantCpLowProp" version="4">
												<prop name="PropertyTypeName">Cp Low</prop>
												<prop name="Position">19</prop>
												<prop name="IsDefault">1</prop>
												<prop name="CpRangeLow">0</prop>
												<obj name="ChannelProp" class="ChannelProperty" version="1">
													<prop name="ChannelIdx">0</prop>
												</obj>
												<prop name="ReadOnly">1</prop>
											</obj>
											<obj name="PropertyObject" class="RQEffProp" version="4">
												<prop name="PropertyTypeName">Efficiency</prop>
												<prop name="Position">19</prop>
												<prop name="IsDefault">1</prop>
												<prop name="Efficiency">2</prop>
												<obj name="ChannelProp" class="ChannelProperty" version="1">
													<prop name="ChannelIdx">0</prop>
												</obj>
											</obj>
											<obj name="PropertyObject" class="ChannelGenotype" version="4">
												<prop name="PropertyTypeName">Melt Geno Genotype</prop>
												<prop name="Position">19</prop>
												<prop name="IsDefault">1</prop>
												<prop name="ReadOnly">1</prop>
												<obj name="ChannelProp" class="ChannelProperty" version="1">
													<prop name="ChannelIdx">0</prop>
												</obj>
											</obj>
											<obj name="PropertyObject" class="GroupChannelTypeProp" version="4">
												<prop name="PropertyTypeName">Melt Geno Sample Type</prop>
												<prop name="Position">19</prop>
												<prop name="IsDefault">0</prop>
												<prop name="GroupSampleType">mstUnknown</prop>
												<obj name="ChannelProp" class="ChannelProperty" version="1">
													<prop name="ChannelIdx">0</prop>
												</obj>
											</obj>
											<obj name="PropertyObject" class="QuantSampleTypeProperty" version="4">
												<prop name="PropertyTypeName">Quantification Sample Type</prop>
												<prop name="Position">19</prop>
												<prop name="IsDefault">0</prop>
												<prop name="SampleType">qsUnknown</prop>
												<obj name="ChannelProp" class="ChannelProperty" version="1">
													<prop name="ChannelIdx">0</prop>
												</obj>
											</obj>
											<obj name="PropertyObject" class="ChannelGenotype" version="4">
												<prop name="PropertyTypeName">Scanning Genotype</prop>
												<prop name="Position">19</prop>
												<prop name="IsDefault">1</prop>
												<prop name="ReadOnly">1</prop>
												<obj name="ChannelProp" class="ChannelProperty" version="1">
													<prop name="ChannelIdx">0</prop>
												</obj>
											</obj>
											<obj name="PropertyObject" class="GroupChannelTypeProp" version="4">
												<prop name="PropertyTypeName">Scanning Sample Type</prop>
												<prop name="Position">19</prop>
												<prop name="IsDefault">0</prop>
												<prop name="GroupSampleType">mstUnknown</prop>
												<obj name="ChannelProp" class="ChannelProperty" version="1">
													<prop name="ChannelIdx">0</prop>
												</obj>
											</obj>
											<obj name="PropertyObject" class="TargetName" version="4">
												<prop name="PropertyTypeName">Target Name</prop>
												<prop name="Position">19</prop>
												<prop name="IsDefault">1</prop>
												<obj name="ChannelProp" class="ChannelProperty" version="1">
													<prop name="ChannelIdx">0</prop>
												</obj>
											</obj>
											<obj name="PropertyObject" class="RQTargetProperty" version="4">
												<prop name="PropertyTypeName">Target Type</prop>
												<prop name="Position">19</prop>
												<prop name="IsDefault">0</prop>
												<prop name="TargetType">dtNone</prop>
												<obj name="ChannelProp" class="ChannelProperty" version="1">
													<prop name="ChannelIdx">0</prop>
												</obj>
											</obj>
										</list>
									</obj>
								</list>
							</obj>
						</obj>
						<prop name="ChannelPropertyCount">1</prop>
						<prop name="ContainerPosition">19</prop>
						<prop name="HasSampleProperties">1</prop>
						<obj name="SampleProperties" class="PropertyList" version="1">
							<list name="emlist" count="14">
								<obj name="PropertyObject" class="SamplePrefColor" version="4">
									<prop name="PropertyTypeName">Color</prop>
									<prop name="Position">19</prop>
									<prop name="IsDefault">0</prop>
									<prop name="Color">$00FFFF0F</prop>
								</obj>
								<obj name="PropertyObject" class="DominantChannelProp" version="4">
									<prop name="PropertyTypeName">Dominant Channel</prop>
									<prop name="Position">19</prop>
									<prop name="IsDefault">0</prop>
									<prop name="DominantChannel">0</prop>
								</obj>
								<obj name="PropertyObject" class="Genotype" version="4">
									<prop name="PropertyTypeName">EndPt Genotype</prop>
									<prop name="Position">19</prop>
									<prop name="IsDefault">1</prop>
									<prop name="ReadOnly">1</prop>
								</obj>
								<obj name="PropertyObject" class="GroupingSample" version="4">
									<prop name="PropertyTypeName">EndPt Sample Type</prop>
									<prop name="Position">19</prop>
									<prop name="IsDefault">0</prop>
									<prop name="GroupSampleType">mstUnknown</prop>
								</obj>
								<obj name="PropertyObject" class="SamplePrefLineStyle" version="4">
									<prop name="PropertyTypeName">Line Style</prop>
									<prop name="Position">19</prop>
									<prop name="IsDefault">0</prop>
									<prop name="LineStyle">psSolid</prop>
								</obj>
								<obj name="PropertyObject" class="GenSampleEditNotes" version="4">
									<prop name="PropertyTypeName">Notes</prop>
									<prop name="Position">19</prop>
									<prop name="IsDefault">1</prop>
								</obj>
								<obj name="PropertyObject" class="SamplePrefPointStyle" version="4">
									<prop name="PropertyTypeName">Point Style</prop>
									<prop name="Position">19</prop>
									<prop name="IsDefault">0</prop>
									<prop name="PointStyle">psNothing</prop>
								</obj>
								<obj name="PropertyObject" class="GenSampleEditPosition" version="4">
									<prop name="PropertyTypeName">Position</prop>
									<prop name="Position">19</prop>
									<prop name="IsDefault">1</prop>
								</obj>
								<obj name="PropertyObject" class="GenSampleEditReplicate" version="4">
									<prop name="PropertyTypeName">Replicate of</prop>
									<prop name="Position">19</prop>
									<prop name="IsDefault">1</prop>
									<prop name="ReplicateOf">-1</prop>
								</obj>
								<obj name="PropertyObject" class="HTCSampleID" version="4">
									<prop name="PropertyTypeName">Sample ID</prop>
									<prop name="Position">19</prop>
									<prop name="IsDefault">1</prop>
								</obj>
								<obj name="PropertyObject" class="GenSampleEditName" version="4">
									<prop name="PropertyTypeName">Sample Name</prop>
									<prop name="Position">19</prop>
									<prop name="IsDefault">1</prop>
									<prop name="name">Sample 20</prop>
								</obj>
								<obj name="PropertyObject" class="HTCSamplePrepNotes" version="4">
									<prop name="PropertyTypeName">Sample Prep Notes</prop>
									<prop name="Position">19</prop>
									<prop name="IsDefault">1</prop>
								</obj>
								<obj name="PropertyObject" class="GenSampleEditSubset" version="4">
									<prop name="PropertyTypeName">Subsets</prop>
									<prop name="Position">19</prop>
									<prop name="IsDefault">1</prop>
								</obj>
								<obj name="PropertyObject" class="SamplePrefWidth" version="5">
									<prop name="PropertyTypeName">Width</prop>
									<prop name="Position">19</prop>
									<prop name="IsDefault">1</prop>
									<prop name="Width">1</prop>
								</obj>
							</list>
						</obj>
					</obj>
					<obj name="item" class="SamplePropInfo" version="1">
						<obj name="ChannelProperties" class="ChanPropList" version="2">
							<obj name="ChannelProperties" class="EMList" version="1">
								<list name="emlist" count="1">
									<obj name="item" class="PropertyList" version="1">
										<list name="emlist" count="12">
											<obj name="PropertyObject" class="RQSampleTargetProperty" version="4">
												<prop name="PropertyTypeName">Combined Sample and Target Type</prop>
												<prop name="Position">20</prop>
												<prop name="IsDefault">0</prop>
												<obj name="ChannelProp" class="ChannelProperty" version="1">
													<prop name="ChannelIdx">0</prop>
												</obj>
											</obj>
											<obj name="PropertyObject" class="QuantConcProperty" version="4">
												<prop name="PropertyTypeName">Concentration</prop>
												<prop name="Position">20</prop>
												<prop name="IsDefault">1</prop>
												<prop name="Concentration">0</prop>
												<obj name="ChannelProp" class="ChannelProperty" version="1">
													<prop name="ChannelIdx">0</prop>
												</obj>
												<prop name="ReadOnly">1</prop>
											</obj>
											<obj name="PropertyObject" class="QuantCpHighProp" version="4">
												<prop name="PropertyTypeName">Cp High</prop>
												<prop name="Position">20</prop>
												<prop name="IsDefault">1</prop>
												<prop name="CpRangeHigh">0</prop>
												<obj name="ChannelProp" class="ChannelProperty" version="1">
													<prop name="ChannelIdx">0</prop>
												</obj>
												<prop name="ReadOnly">1</prop>
											</obj>
											<obj name="PropertyObject" class="QuantCpLowProp" version="4">
												<prop name="PropertyTypeName">Cp Low</prop>
												<prop name="Position">20</prop>
												<prop name="IsDefault">1</prop>
												<prop name="CpRangeLow">0</prop>
												<obj name="ChannelProp" class="ChannelProperty" version="1">
													<prop name="ChannelIdx">0</prop>
												</obj>
												<prop name="ReadOnly">1</prop>
											</obj>
											<obj name="PropertyObject" class="RQEffProp" version="4">
												<prop name="PropertyTypeName">Efficiency</prop>
												<prop name="Position">20</prop>
												<prop name="IsDefault">1</prop>
												<prop name="Efficiency">2</prop>
												<obj name="ChannelProp" class="ChannelProperty" version="1">
													<prop name="ChannelIdx">0</prop>
												</obj>
											</obj>
											<obj name="PropertyObject" class="ChannelGenotype" version="4">
												<prop name="PropertyTypeName">Melt Geno Genotype</prop>
												<prop name="Position">20</prop>
												<prop name="IsDefault">1</prop>
												<prop name="ReadOnly">1</prop>
												<obj name="ChannelProp" class="ChannelProperty" version="1">
													<prop name="ChannelIdx">0</prop>
												</obj>
											</obj>
											<obj name="PropertyObject" class="GroupChannelTypeProp" version="4">
												<prop name="PropertyTypeName">Melt Geno Sample Type</prop>
												<prop name="Position">20</prop>
												<prop name="IsDefault">0</prop>
												<prop name="GroupSampleType">mstUnknown</prop>
												<obj name="ChannelProp" class="ChannelProperty" version="1">
													<prop name="ChannelIdx">0</prop>
												</obj>
											</obj>
											<obj name="PropertyObject" class="QuantSampleTypeProperty" version="4">
												<prop name="PropertyTypeName">Quantification Sample Type</prop>
												<prop name="Position">20</prop>
												<prop name="IsDefault">0</prop>
												<prop name="SampleType">qsUnknown</prop>
												<obj name="ChannelProp" class="ChannelProperty" version="1">
													<prop name="ChannelIdx">0</prop>
												</obj>
											</obj>
											<obj name="PropertyObject" class="ChannelGenotype" version="4">
												<prop name="PropertyTypeName">Scanning Genotype</prop>
												<prop name="Position">20</prop>
												<prop name="IsDefault">1</prop>
												<prop name="ReadOnly">1</prop>
												<obj name="ChannelProp" class="ChannelProperty" version="1">
													<prop name="ChannelIdx">0</prop>
												</obj>
											</obj>
											<obj name="PropertyObject" class="GroupChannelTypeProp" version="4">
												<prop name="PropertyTypeName">Scanning Sample Type</prop>
												<prop name="Position">20</prop>
												<prop name="IsDefault">0</prop>
												<prop name="GroupSampleType">mstUnknown</prop>
												<obj name="ChannelProp" class="ChannelProperty" version="1">
													<prop name="ChannelIdx">0</prop>
												</obj>
											</obj>
											<obj name="PropertyObject" class="TargetName" version="4">
												<prop name="PropertyTypeName">Target Name</prop>
												<prop name="Position">20</prop>
												<prop name="IsDefault">1</prop>
												<obj name="ChannelProp" class="ChannelProperty" version="1">
													<prop name="ChannelIdx">0</prop>
												</obj>
											</obj>
											<obj name="PropertyObject" class="RQTargetProperty" version="4">
												<prop name="PropertyTypeName">Target Type</prop>
												<prop name="Position">20</prop>
												<prop name="IsDefault">0</prop>
												<prop name="TargetType">dtNone</prop>
												<obj name="ChannelProp" class="ChannelProperty" version="1">
													<prop name="ChannelIdx">0</prop>
												</obj>
											</obj>
										</list>
									</obj>
								</list>
							</obj>
						</obj>
						<prop name="ChannelPropertyCount">1</prop>
						<prop name="ContainerPosition">20</prop>
						<prop name="HasSampleProperties">1</prop>
						<obj name="SampleProperties" class="PropertyList" version="1">
							<list name="emlist" count="14">
								<obj name="PropertyObject" class="SamplePrefColor" version="4">
									<prop name="PropertyTypeName">Color</prop>
									<prop name="Position">20</prop>
									<prop name="IsDefault">0</prop>
									<prop name="Color">$00404000</prop>
								</obj>
								<obj name="PropertyObject" class="DominantChannelProp" version="4">
									<prop name="PropertyTypeName">Dominant Channel</prop>
									<prop name="Position">20</prop>
									<prop name="IsDefault">0</prop>
									<prop name="DominantChannel">0</prop>
								</obj>
								<obj name="PropertyObject" class="Genotype" version="4">
									<prop name="PropertyTypeName">EndPt Genotype</prop>
									<prop name="Position">20</prop>
									<prop name="IsDefault">1</prop>
									<prop name="ReadOnly">1</prop>
								</obj>
								<obj name="PropertyObject" class="GroupingSample" version="4">
									<prop name="PropertyTypeName">EndPt Sample Type</prop>
									<prop name="Position">20</prop>
									<prop name="IsDefault">0</prop>
									<prop name="GroupSampleType">mstUnknown</prop>
								</obj>
								<obj name="PropertyObject" class="SamplePrefLineStyle" version="4">
									<prop name="PropertyTypeName">Line Style</prop>
									<prop name="Position">20</prop>
									<prop name="IsDefault">0</prop>
									<prop name="LineStyle">psSolid</prop>
								</obj>
								<obj name="PropertyObject" class="GenSampleEditNotes" version="4">
									<prop name="PropertyTypeName">Notes</prop>
									<prop name="Position">20</prop>
									<prop name="IsDefault">1</prop>
								</obj>
								<obj name="PropertyObject" class="SamplePrefPointStyle" version="4">
									<prop name="PropertyTypeName">Point Style</prop>
									<prop name="Position">20</prop>
									<prop name="IsDefault">0</prop>
									<prop name="PointStyle">psNothing</prop>
								</obj>
								<obj name="PropertyObject" class="GenSampleEditPosition" version="4">
									<prop name="PropertyTypeName">Position</prop>
									<prop name="Position">20</prop>
									<prop name="IsDefault">1</prop>
								</obj>
								<obj name="PropertyObject" class="GenSampleEditReplicate" version="4">
									<prop name="PropertyTypeName">Replicate of</prop>
									<prop name="Position">20</prop>
									<prop name="IsDefault">1</prop>
									<prop name="ReplicateOf">-1</prop>
								</obj>
								<obj name="PropertyObject" class="HTCSampleID" version="4">
									<prop name="PropertyTypeName">Sample ID</prop>
									<prop name="Position">20</prop>
									<prop name="IsDefault">1</prop>
								</obj>
								<obj name="PropertyObject" class="GenSampleEditName" version="4">
									<prop name="PropertyTypeName">Sample Name</prop>
									<prop name="Position">20</prop>
									<prop name="IsDefault">1</prop>
									<prop name="name">Sample 21</prop>
								</obj>
								<obj name="PropertyObject" class="HTCSamplePrepNotes" version="4">
									<prop name="PropertyTypeName">Sample Prep Notes</prop>
									<prop name="Position">20</prop>
									<prop name="IsDefault">1</prop>
								</obj>
								<obj name="PropertyObject" class="GenSampleEditSubset" version="4">
									<prop name="PropertyTypeName">Subsets</prop>
									<prop name="Position">20</prop>
									<prop name="IsDefault">1</prop>
								</obj>
								<obj name="PropertyObject" class="SamplePrefWidth" version="5">
									<prop name="PropertyTypeName">Width</prop>
									<prop name="Position">20</prop>
									<prop name="IsDefault">1</prop>
									<prop name="Width">1</prop>
								</obj>
							</list>
						</obj>
					</obj>
					<obj name="item" class="SamplePropInfo" version="1">
						<obj name="ChannelProperties" class="ChanPropList" version="2">
							<obj name="ChannelProperties" class="EMList" version="1">
								<list name="emlist" count="1">
									<obj name="item" class="PropertyList" version="1">
										<list name="emlist" count="12">
											<obj name="PropertyObject" class="RQSampleTargetProperty" version="4">
												<prop name="PropertyTypeName">Combined Sample and Target Type</prop>
												<prop name="Position">21</prop>
												<prop name="IsDefault">0</prop>
												<obj name="ChannelProp" class="ChannelProperty" version="1">
													<prop name="ChannelIdx">0</prop>
												</obj>
											</obj>
											<obj name="PropertyObject" class="QuantConcProperty" version="4">
												<prop name="PropertyTypeName">Concentration</prop>
												<prop name="Position">21</prop>
												<prop name="IsDefault">1</prop>
												<prop name="Concentration">0</prop>
												<obj name="ChannelProp" class="ChannelProperty" version="1">
													<prop name="ChannelIdx">0</prop>
												</obj>
												<prop name="ReadOnly">1</prop>
											</obj>
											<obj name="PropertyObject" class="QuantCpHighProp" version="4">
												<prop name="PropertyTypeName">Cp High</prop>
												<prop name="Position">21</prop>
												<prop name="IsDefault">1</prop>
												<prop name="CpRangeHigh">0</prop>
												<obj name="ChannelProp" class="ChannelProperty" version="1">
													<prop name="ChannelIdx">0</prop>
												</obj>
												<prop name="ReadOnly">1</prop>
											</obj>
											<obj name="PropertyObject" class="QuantCpLowProp" version="4">
												<prop name="PropertyTypeName">Cp Low</prop>
												<prop name="Position">21</prop>
												<prop name="IsDefault">1</prop>
												<prop name="CpRangeLow">0</prop>
												<obj name="ChannelProp" class="ChannelProperty" version="1">
													<prop name="ChannelIdx">0</prop>
												</obj>
												<prop name="ReadOnly">1</prop>
											</obj>
											<obj name="PropertyObject" class="RQEffProp" version="4">
												<prop name="PropertyTypeName">Efficiency</prop>
												<prop name="Position">21</prop>
												<prop name="IsDefault">1</prop>
												<prop name="Efficiency">2</prop>
												<obj name="ChannelProp" class="ChannelProperty" version="1">
													<prop name="ChannelIdx">0</prop>
												</obj>
											</obj>
											<obj name="PropertyObject" class="ChannelGenotype" version="4">
												<prop name="PropertyTypeName">Melt Geno Genotype</prop>
												<prop name="Position">21</prop>
												<prop name="IsDefault">1</prop>
												<prop name="ReadOnly">1</prop>
												<obj name="ChannelProp" class="ChannelProperty" version="1">
													<prop name="ChannelIdx">0</prop>
												</obj>
											</obj>
											<obj name="PropertyObject" class="GroupChannelTypeProp" version="4">
												<prop name="PropertyTypeName">Melt Geno Sample Type</prop>
												<prop name="Position">21</prop>
												<prop name="IsDefault">0</prop>
												<prop name="GroupSampleType">mstUnknown</prop>
												<obj name="ChannelProp" class="ChannelProperty" version="1">
													<prop name="ChannelIdx">0</prop>
												</obj>
											</obj>
											<obj name="PropertyObject" class="QuantSampleTypeProperty" version="4">
												<prop name="PropertyTypeName">Quantification Sample Type</prop>
												<prop name="Position">21</prop>
												<prop name="IsDefault">0</prop>
												<prop name="SampleType">qsUnknown</prop>
												<obj name="ChannelProp" class="ChannelProperty" version="1">
													<prop name="ChannelIdx">0</prop>
												</obj>
											</obj>
											<obj name="PropertyObject" class="ChannelGenotype" version="4">
												<prop name="PropertyTypeName">Scanning Genotype</prop>
												<prop name="Position">21</prop>
												<prop name="IsDefault">1</prop>
												<prop name="ReadOnly">1</prop>
												<obj name="ChannelProp" class="ChannelProperty" version="1">
													<prop name="ChannelIdx">0</prop>
												</obj>
											</obj>
											<obj name="PropertyObject" class="GroupChannelTypeProp" version="4">
												<prop name="PropertyTypeName">Scanning Sample Type</prop>
												<prop name="Position">21</prop>
												<prop name="IsDefault">0</prop>
												<prop name="GroupSampleType">mstUnknown</prop>
												<obj name="ChannelProp" class="ChannelProperty" version="1">
													<prop name="ChannelIdx">0</prop>
												</obj>
											</obj>
											<obj name="PropertyObject" class="TargetName" version="4">
												<prop name="PropertyTypeName">Target Name</prop>
												<prop name="Position">21</prop>
												<prop name="IsDefault">1</prop>
												<obj name="ChannelProp" class="ChannelProperty" version="1">
													<prop name="ChannelIdx">0</prop>
												</obj>
											</obj>
											<obj name="PropertyObject" class="RQTargetProperty" version="4">
												<prop name="PropertyTypeName">Target Type</prop>
												<prop name="Position">21</prop>
												<prop name="IsDefault">0</prop>
												<prop name="TargetType">dtNone</prop>
												<obj name="ChannelProp" class="ChannelProperty" version="1">
													<prop name="ChannelIdx">0</prop>
												</obj>
											</obj>
										</list>
									</obj>
								</list>
							</obj>
						</obj>
						<prop name="ChannelPropertyCount">1</prop>
						<prop name="ContainerPosition">21</prop>
						<prop name="HasSampleProperties">1</prop>
						<obj name="SampleProperties" class="PropertyList" version="1">
							<list name="emlist" count="14">
								<obj name="PropertyObject" class="SamplePrefColor" version="4">
									<prop name="PropertyTypeName">Color</prop>
									<prop name="Position">21</prop>
									<prop name="IsDefault">0</prop>
									<prop name="Color">$004080FF</prop>
								</obj>
								<obj name="PropertyObject" class="DominantChannelProp" version="4">
									<prop name="PropertyTypeName">Dominant Channel</prop>
									<prop name="Position">21</prop>
									<prop name="IsDefault">0</prop>
									<prop name="DominantChannel">0</prop>
								</obj>
								<obj name="PropertyObject" class="Genotype" version="4">
									<prop name="PropertyTypeName">EndPt Genotype</prop>
									<prop name="Position">21</prop>
									<prop name="IsDefault">1</prop>
									<prop name="ReadOnly">1</prop>
								</obj>
								<obj name="PropertyObject" class="GroupingSample" version="4">
									<prop name="PropertyTypeName">EndPt Sample Type</prop>
									<prop name="Position">21</prop>
									<prop name="IsDefault">0</prop>
									<prop name="GroupSampleType">mstUnknown</prop>
								</obj>
								<obj name="PropertyObject" class="SamplePrefLineStyle" version="4">
									<prop name="PropertyTypeName">Line Style</prop>
									<prop name="Position">21</prop>
									<prop name="IsDefault">0</prop>
									<prop name="LineStyle">psSolid</prop>
								</obj>
								<obj name="PropertyObject" class="GenSampleEditNotes" version="4">
									<prop name="PropertyTypeName">Notes</prop>
									<prop name="Position">21</prop>
									<prop name="IsDefault">1</prop>
								</obj>
								<obj name="PropertyObject" class="SamplePrefPointStyle" version="4">
									<prop name="PropertyTypeName">Point Style</prop>
									<prop name="Position">21</prop>
									<prop name="IsDefault">0</prop>
									<prop name="PointStyle">psNothing</prop>
								</obj>
								<obj name="PropertyObject" class="GenSampleEditPosition" version="4">
									<prop name="PropertyTypeName">Position</prop>
									<prop name="Position">21</prop>
									<prop name="IsDefault">1</prop>
								</obj>
								<obj name="PropertyObject" class="GenSampleEditReplicate" version="4">
									<prop name="PropertyTypeName">Replicate of</prop>
									<prop name="Position">21</prop>
									<prop name="IsDefault">1</prop>
									<prop name="ReplicateOf">-1</prop>
								</obj>
								<obj name="PropertyObject" class="HTCSampleID" version="4">
									<prop name="PropertyTypeName">Sample ID</prop>
									<prop name="Position">21</prop>
									<prop name="IsDefault">1</prop>
								</obj>
								<obj name="PropertyObject" class="GenSampleEditName" version="4">
									<prop name="PropertyTypeName">Sample Name</prop>
									<prop name="Position">21</prop>
									<prop name="IsDefault">1</prop>
									<prop name="name">Sample 22</prop>
								</obj>
								<obj name="PropertyObject" class="HTCSamplePrepNotes" version="4">
									<prop name="PropertyTypeName">Sample Prep Notes</prop>
									<prop name="Position">21</prop>
									<prop name="IsDefault">1</prop>
								</obj>
								<obj name="PropertyObject" class="GenSampleEditSubset" version="4">
									<prop name="PropertyTypeName">Subsets</prop>
									<prop name="Position">21</prop>
									<prop name="IsDefault">1</prop>
								</obj>
								<obj name="PropertyObject" class="SamplePrefWidth" version="5">
									<prop name="PropertyTypeName">Width</prop>
									<prop name="Position">21</prop>
									<prop name="IsDefault">1</prop>
									<prop name="Width">1</prop>
								</obj>
							</list>
						</obj>
					</obj>
					<obj name="item" class="SamplePropInfo" version="1">
						<obj name="ChannelProperties" class="ChanPropList" version="2">
							<obj name="ChannelProperties" class="EMList" version="1">
								<list name="emlist" count="1">
									<obj name="item" class="PropertyList" version="1">
										<list name="emlist" count="12">
											<obj name="PropertyObject" class="RQSampleTargetProperty" version="4">
												<prop name="PropertyTypeName">Combined Sample and Target Type</prop>
												<prop name="Position">22</prop>
												<prop name="IsDefault">0</prop>
												<obj name="ChannelProp" class="ChannelProperty" version="1">
													<prop name="ChannelIdx">0</prop>
												</obj>
											</obj>
											<obj name="PropertyObject" class="QuantConcProperty" version="4">
												<prop name="PropertyTypeName">Concentration</prop>
												<prop name="Position">22</prop>
												<prop name="IsDefault">1</prop>
												<prop name="Concentration">0</prop>
												<obj name="ChannelProp" class="ChannelProperty" version="1">
													<prop name="ChannelIdx">0</prop>
												</obj>
												<prop name="ReadOnly">1</prop>
											</obj>
											<obj name="PropertyObject" class="QuantCpHighProp" version="4">
												<prop name="PropertyTypeName">Cp High</prop>
												<prop name="Position">22</prop>
												<prop name="IsDefault">1</prop>
												<prop name="CpRangeHigh">0</prop>
												<obj name="ChannelProp" class="ChannelProperty" version="1">
													<prop name="ChannelIdx">0</prop>
												</obj>
												<prop name="ReadOnly">1</prop>
											</obj>
											<obj name="PropertyObject" class="QuantCpLowProp" version="4">
												<prop name="PropertyTypeName">Cp Low</prop>
												<prop name="Position">22</prop>
												<prop name="IsDefault">1</prop>
												<prop name="CpRangeLow">0</prop>
												<obj name="ChannelProp" class="ChannelProperty" version="1">
													<prop name="ChannelIdx">0</prop>
												</obj>
												<prop name="ReadOnly">1</prop>
											</obj>
											<obj name="PropertyObject" class="RQEffProp" version="4">
												<prop name="PropertyTypeName">Efficiency</prop>
												<prop name="Position">22</prop>
												<prop name="IsDefault">1</prop>
												<prop name="Efficiency">2</prop>
												<obj name="ChannelProp" class="ChannelProperty" version="1">
													<prop name="ChannelIdx">0</prop>
												</obj>
											</obj>
											<obj name="PropertyObject" class="ChannelGenotype" version="4">
												<prop name="PropertyTypeName">Melt Geno Genotype</prop>
												<prop name="Position">22</prop>
												<prop name="IsDefault">1</prop>
												<prop name="ReadOnly">1</prop>
												<obj name="ChannelProp" class="ChannelProperty" version="1">
													<prop name="ChannelIdx">0</prop>
												</obj>
											</obj>
											<obj name="PropertyObject" class="GroupChannelTypeProp" version="4">
												<prop name="PropertyTypeName">Melt Geno Sample Type</prop>
												<prop name="Position">22</prop>
												<prop name="IsDefault">0</prop>
												<prop name="GroupSampleType">mstUnknown</prop>
												<obj name="ChannelProp" class="ChannelProperty" version="1">
													<prop name="ChannelIdx">0</prop>
												</obj>
											</obj>
											<obj name="PropertyObject" class="QuantSampleTypeProperty" version="4">
												<prop name="PropertyTypeName">Quantification Sample Type</prop>
												<prop name="Position">22</prop>
												<prop name="IsDefault">0</prop>
												<prop name="SampleType">qsUnknown</prop>
												<obj name="ChannelProp" class="ChannelProperty" version="1">
													<prop name="ChannelIdx">0</prop>
												</obj>
											</obj>
											<obj name="PropertyObject" class="ChannelGenotype" version="4">
												<prop name="PropertyTypeName">Scanning Genotype</prop>
												<prop name="Position">22</prop>
												<prop name="IsDefault">1</prop>
												<prop name="ReadOnly">1</prop>
												<obj name="ChannelProp" class="ChannelProperty" version="1">
													<prop name="ChannelIdx">0</prop>
												</obj>
											</obj>
											<obj name="PropertyObject" class="GroupChannelTypeProp" version="4">
												<prop name="PropertyTypeName">Scanning Sample Type</prop>
												<prop name="Position">22</prop>
												<prop name="IsDefault">0</prop>
												<prop name="GroupSampleType">mstUnknown</prop>
												<obj name="ChannelProp" class="ChannelProperty" version="1">
													<prop name="ChannelIdx">0</prop>
												</obj>
											</obj>
											<obj name="PropertyObject" class="TargetName" version="4">
												<prop name="PropertyTypeName">Target Name</prop>
												<prop name="Position">22</prop>
												<prop name="IsDefault">1</prop>
												<obj name="ChannelProp" class="ChannelProperty" version="1">
													<prop name="ChannelIdx">0</prop>
												</obj>
											</obj>
											<obj name="PropertyObject" class="RQTargetProperty" version="4">
												<prop name="PropertyTypeName">Target Type</prop>
												<prop name="Position">22</prop>
												<prop name="IsDefault">0</prop>
												<prop name="TargetType">dtNone</prop>
												<obj name="ChannelProp" class="ChannelProperty" version="1">
													<prop name="ChannelIdx">0</prop>
												</obj>
											</obj>
										</list>
									</obj>
								</list>
							</obj>
						</obj>
						<prop name="ChannelPropertyCount">1</prop>
						<prop name="ContainerPosition">22</prop>
						<prop name="HasSampleProperties">1</prop>
						<obj name="SampleProperties" class="PropertyList" version="1">
							<list name="emlist" count="14">
								<obj name="PropertyObject" class="SamplePrefColor" version="4">
									<prop name="PropertyTypeName">Color</prop>
									<prop name="Position">22</prop>
									<prop name="IsDefault">0</prop>
									<prop name="Color">$00FD0299</prop>
								</obj>
								<obj name="PropertyObject" class="DominantChannelProp" version="4">
									<prop name="PropertyTypeName">Dominant Channel</prop>
									<prop name="Position">22</prop>
									<prop name="IsDefault">0</prop>
									<prop name="DominantChannel">0</prop>
								</obj>
								<obj name="PropertyObject" class="Genotype" version="4">
									<prop name="PropertyTypeName">EndPt Genotype</prop>
									<prop name="Position">22</prop>
									<prop name="IsDefault">1</prop>
									<prop name="ReadOnly">1</prop>
								</obj>
								<obj name="PropertyObject" class="GroupingSample" version="4">
									<prop name="PropertyTypeName">EndPt Sample Type</prop>
									<prop name="Position">22</prop>
									<prop name="IsDefault">0</prop>
									<prop name="GroupSampleType">mstUnknown</prop>
								</obj>
								<obj name="PropertyObject" class="SamplePrefLineStyle" version="4">
									<prop name="PropertyTypeName">Line Style</prop>
									<prop name="Position">22</prop>
									<prop name="IsDefault">0</prop>
									<prop name="LineStyle">psSolid</prop>
								</obj>
								<obj name="PropertyObject" class="GenSampleEditNotes" version="4">
									<prop name="PropertyTypeName">Notes</prop>
									<prop name="Position">22</prop>
									<prop name="IsDefault">1</prop>
								</obj>
								<obj name="PropertyObject" class="SamplePrefPointStyle" version="4">
									<prop name="PropertyTypeName">Point Style</prop>
									<prop name="Position">22</prop>
									<prop name="IsDefault">0</prop>
									<prop name="PointStyle">psNothing</prop>
								</obj>
								<obj name="PropertyObject" class="GenSampleEditPosition" version="4">
									<prop name="PropertyTypeName">Position</prop>
									<prop name="Position">22</prop>
									<prop name="IsDefault">1</prop>
								</obj>
								<obj name="PropertyObject" class="GenSampleEditReplicate" version="4">
									<prop name="PropertyTypeName">Replicate of</prop>
									<prop name="Position">22</prop>
									<prop name="IsDefault">1</prop>
									<prop name="ReplicateOf">-1</prop>
								</obj>
								<obj name="PropertyObject" class="HTCSampleID" version="4">
									<prop name="PropertyTypeName">Sample ID</prop>
									<prop name="Position">22</prop>
									<prop name="IsDefault">1</prop>
								</obj>
								<obj name="PropertyObject" class="GenSampleEditName" version="4">
									<prop name="PropertyTypeName">Sample Name</prop>
									<prop name="Position">22</prop>
									<prop name="IsDefault">1</prop>
									<prop name="name">Sample 23</prop>
								</obj>
								<obj name="PropertyObject" class="HTCSamplePrepNotes" version="4">
									<prop name="PropertyTypeName">Sample Prep Notes</prop>
									<prop name="Position">22</prop>
									<prop name="IsDefault">1</prop>
								</obj>
								<obj name="PropertyObject" class="GenSampleEditSubset" version="4">
									<prop name="PropertyTypeName">Subsets</prop>
									<prop name="Position">22</prop>
									<prop name="IsDefault">1</prop>
								</obj>
								<obj name="PropertyObject" class="SamplePrefWidth" version="5">
									<prop name="PropertyTypeName">Width</prop>
									<prop name="Position">22</prop>
									<prop name="IsDefault">1</prop>
									<prop name="Width">1</prop>
								</obj>
							</list>
						</obj>
					</obj>
					<obj name="item" class="SamplePropInfo" version="1">
						<obj name="ChannelProperties" class="ChanPropList" version="2">
							<obj name="ChannelProperties" class="EMList" version="1">
								<list name="emlist" count="1">
									<obj name="item" class="PropertyList" version="1">
										<list name="emlist" count="12">
											<obj name="PropertyObject" class="RQSampleTargetProperty" version="4">
												<prop name="PropertyTypeName">Combined Sample and Target Type</prop>
												<prop name="Position">23</prop>
												<prop name="IsDefault">0</prop>
												<obj name="ChannelProp" class="ChannelProperty" version="1">
													<prop name="ChannelIdx">0</prop>
												</obj>
											</obj>
											<obj name="PropertyObject" class="QuantConcProperty" version="4">
												<prop name="PropertyTypeName">Concentration</prop>
												<prop name="Position">23</prop>
												<prop name="IsDefault">1</prop>
												<prop name="Concentration">0</prop>
												<obj name="ChannelProp" class="ChannelProperty" version="1">
													<prop name="ChannelIdx">0</prop>
												</obj>
												<prop name="ReadOnly">1</prop>
											</obj>
											<obj name="PropertyObject" class="QuantCpHighProp" version="4">
												<prop name="PropertyTypeName">Cp High</prop>
												<prop name="Position">23</prop>
												<prop name="IsDefault">1</prop>
												<prop name="CpRangeHigh">0</prop>
												<obj name="ChannelProp" class="ChannelProperty" version="1">
													<prop name="ChannelIdx">0</prop>
												</obj>
												<prop name="ReadOnly">1</prop>
											</obj>
											<obj name="PropertyObject" class="QuantCpLowProp" version="4">
												<prop name="PropertyTypeName">Cp Low</prop>
												<prop name="Position">23</prop>
												<prop name="IsDefault">1</prop>
												<prop name="CpRangeLow">0</prop>
												<obj name="ChannelProp" class="ChannelProperty" version="1">
													<prop name="ChannelIdx">0</prop>
												</obj>
												<prop name="ReadOnly">1</prop>
											</obj>
											<obj name="PropertyObject" class="RQEffProp" version="4">
												<prop name="PropertyTypeName">Efficiency</prop>
												<prop name="Position">23</prop>
												<prop name="IsDefault">1</prop>
												<prop name="Efficiency">2</prop>
												<obj name="ChannelProp" class="ChannelProperty" version="1">
													<prop name="ChannelIdx">0</prop>
												</obj>
											</obj>
											<obj name="PropertyObject" class="ChannelGenotype" version="4">
												<prop name="PropertyTypeName">Melt Geno Genotype</prop>
												<prop name="Position">23</prop>
												<prop name="IsDefault">1</prop>
												<prop name="ReadOnly">1</prop>
												<obj name="ChannelProp" class="ChannelProperty" version="1">
													<prop name="ChannelIdx">0</prop>
												</obj>
											</obj>
											<obj name="PropertyObject" class="GroupChannelTypeProp" version="4">
												<prop name="PropertyTypeName">Melt Geno Sample Type</prop>
												<prop name="Position">23</prop>
												<prop name="IsDefault">0</prop>
												<prop name="GroupSampleType">mstUnknown</prop>
												<obj name="ChannelProp" class="ChannelProperty" version="1">
													<prop name="ChannelIdx">0</prop>
												</obj>
											</obj>
											<obj name="PropertyObject" class="QuantSampleTypeProperty" version="4">
												<prop name="PropertyTypeName">Quantification Sample Type</prop>
												<prop name="Position">23</prop>
												<prop name="IsDefault">0</prop>
												<prop name="SampleType">qsUnknown</prop>
												<obj name="ChannelProp" class="ChannelProperty" version="1">
													<prop name="ChannelIdx">0</prop>
												</obj>
											</obj>
											<obj name="PropertyObject" class="ChannelGenotype" version="4">
												<prop name="PropertyTypeName">Scanning Genotype</prop>
												<prop name="Position">23</prop>
												<prop name="IsDefault">1</prop>
												<prop name="ReadOnly">1</prop>
												<obj name="ChannelProp" class="ChannelProperty" version="1">
													<prop name="ChannelIdx">0</prop>
												</obj>
											</obj>
											<obj name="PropertyObject" class="GroupChannelTypeProp" version="4">
												<prop name="PropertyTypeName">Scanning Sample Type</prop>
												<prop name="Position">23</prop>
												<prop name="IsDefault">0</prop>
												<prop name="GroupSampleType">mstUnknown</prop>
												<obj name="ChannelProp" class="ChannelProperty" version="1">
													<prop name="ChannelIdx">0</prop>
												</obj>
											</obj>
											<obj name="PropertyObject" class="TargetName" version="4">
												<prop name="PropertyTypeName">Target Name</prop>
												<prop name="Position">23</prop>
												<prop name="IsDefault">1</prop>
												<obj name="ChannelProp" class="ChannelProperty" version="1">
													<prop name="ChannelIdx">0</prop>
												</obj>
											</obj>
											<obj name="PropertyObject" class="RQTargetProperty" version="4">
												<prop name="PropertyTypeName">Target Type</prop>
												<prop name="Position">23</prop>
												<prop name="IsDefault">0</prop>
												<prop name="TargetType">dtNone</prop>
												<obj name="ChannelProp" class="ChannelProperty" version="1">
													<prop name="ChannelIdx">0</prop>
												</obj>
											</obj>
										</list>
									</obj>
								</list>
							</obj>
						</obj>
						<prop name="ChannelPropertyCount">1</prop>
						<prop name="ContainerPosition">23</prop>
						<prop name="HasSampleProperties">1</prop>
						<obj name="SampleProperties" class="PropertyList" version="1">
							<list name="emlist" count="14">
								<obj name="PropertyObject" class="SamplePrefColor" version="4">
									<prop name="PropertyTypeName">Color</prop>
									<prop name="Position">23</prop>
									<prop name="IsDefault">0</prop>
									<prop name="Color">$0026C4B8</prop>
								</obj>
								<obj name="PropertyObject" class="DominantChannelProp" version="4">
									<prop name="PropertyTypeName">Dominant Channel</prop>
									<prop name="Position">23</prop>
									<prop name="IsDefault">0</prop>
									<prop name="DominantChannel">0</prop>
								</obj>
								<obj name="PropertyObject" class="Genotype" version="4">
									<prop name="PropertyTypeName">EndPt Genotype</prop>
									<prop name="Position">23</prop>
									<prop name="IsDefault">1</prop>
									<prop name="ReadOnly">1</prop>
								</obj>
								<obj name="PropertyObject" class="GroupingSample" version="4">
									<prop name="PropertyTypeName">EndPt Sample Type</prop>
									<prop name="Position">23</prop>
									<prop name="IsDefault">0</prop>
									<prop name="GroupSampleType">mstUnknown</prop>
								</obj>
								<obj name="PropertyObject" class="SamplePrefLineStyle" version="4">
									<prop name="PropertyTypeName">Line Style</prop>
									<prop name="Position">23</prop>
									<prop name="IsDefault">0</prop>
									<prop name="LineStyle">psSolid</prop>
								</obj>
								<obj name="PropertyObject" class="GenSampleEditNotes" version="4">
									<prop name="PropertyTypeName">Notes</prop>
									<prop name="Position">23</prop>
									<prop name="IsDefault">1</prop>
								</obj>
								<obj name="PropertyObject" class="SamplePrefPointStyle" version="4">
									<prop name="PropertyTypeName">Point Style</prop>
									<prop name="Position">23</prop>
									<prop name="IsDefault">0</prop>
									<prop name="PointStyle">psNothing</prop>
								</obj>
								<obj name="PropertyObject" class="GenSampleEditPosition" version="4">
									<prop name="PropertyTypeName">Position</prop>
									<prop name="Position">23</prop>
									<prop name="IsDefault">1</prop>
								</obj>
								<obj name="PropertyObject" class="GenSampleEditReplicate" version="4">
									<prop name="PropertyTypeName">Replicate of</prop>
									<prop name="Position">23</prop>
									<prop name="IsDefault">1</prop>
									<prop name="ReplicateOf">-1</prop>
								</obj>
								<obj name="PropertyObject" class="HTCSampleID" version="4">
									<prop name="PropertyTypeName">Sample ID</prop>
									<prop name="Position">23</prop>
									<prop name="IsDefault">1</prop>
								</obj>
								<obj name="PropertyObject" class="GenSampleEditName" version="4">
									<prop name="PropertyTypeName">Sample Name</prop>
									<prop name="Position">23</prop>
									<prop name="IsDefault">1</prop>
									<prop name="name">Sample 24</prop>
								</obj>
								<obj name="PropertyObject" class="HTCSamplePrepNotes" version="4">
									<prop name="PropertyTypeName">Sample Prep Notes</prop>
									<prop name="Position">23</prop>
									<prop name="IsDefault">1</prop>
								</obj>
								<obj name="PropertyObject" class="GenSampleEditSubset" version="4">
									<prop name="PropertyTypeName">Subsets</prop>
									<prop name="Position">23</prop>
									<prop name="IsDefault">1</prop>
								</obj>
								<obj name="PropertyObject" class="SamplePrefWidth" version="5">
									<prop name="PropertyTypeName">Width</prop>
									<prop name="Position">23</prop>
									<prop name="IsDefault">1</prop>
									<prop name="Width">1</prop>
								</obj>
							</list>
						</obj>
					</obj>
					<obj name="item" class="SamplePropInfo" version="1">
						<obj name="ChannelProperties" class="ChanPropList" version="2">
							<obj name="ChannelProperties" class="EMList" version="1">
								<list name="emlist" count="1">
									<obj name="item" class="PropertyList" version="1">
										<list name="emlist" count="12">
											<obj name="PropertyObject" class="RQSampleTargetProperty" version="4">
												<prop name="PropertyTypeName">Combined Sample and Target Type</prop>
												<prop name="Position">24</prop>
												<prop name="IsDefault">0</prop>
												<obj name="ChannelProp" class="ChannelProperty" version="1">
													<prop name="ChannelIdx">0</prop>
												</obj>
											</obj>
											<obj name="PropertyObject" class="QuantConcProperty" version="4">
												<prop name="PropertyTypeName">Concentration</prop>
												<prop name="Position">24</prop>
												<prop name="IsDefault">1</prop>
												<prop name="Concentration">0</prop>
												<obj name="ChannelProp" class="ChannelProperty" version="1">
													<prop name="ChannelIdx">0</prop>
												</obj>
												<prop name="ReadOnly">1</prop>
											</obj>
											<obj name="PropertyObject" class="QuantCpHighProp" version="4">
												<prop name="PropertyTypeName">Cp High</prop>
												<prop name="Position">24</prop>
												<prop name="IsDefault">1</prop>
												<prop name="CpRangeHigh">0</prop>
												<obj name="ChannelProp" class="ChannelProperty" version="1">
													<prop name="ChannelIdx">0</prop>
												</obj>
												<prop name="ReadOnly">1</prop>
											</obj>
											<obj name="PropertyObject" class="QuantCpLowProp" version="4">
												<prop name="PropertyTypeName">Cp Low</prop>
												<prop name="Position">24</prop>
												<prop name="IsDefault">1</prop>
												<prop name="CpRangeLow">0</prop>
												<obj name="ChannelProp" class="ChannelProperty" version="1">
													<prop name="ChannelIdx">0</prop>
												</obj>
												<prop name="ReadOnly">1</prop>
											</obj>
											<obj name="PropertyObject" class="RQEffProp" version="4">
												<prop name="PropertyTypeName">Efficiency</prop>
												<prop name="Position">24</prop>
												<prop name="IsDefault">1</prop>
												<prop name="Efficiency">2</prop>
												<obj name="ChannelProp" class="ChannelProperty" version="1">
													<prop name="ChannelIdx">0</prop>
												</obj>
											</obj>
											<obj name="PropertyObject" class="ChannelGenotype" version="4">
												<prop name="PropertyTypeName">Melt Geno Genotype</prop>
												<prop name="Position">24</prop>
												<prop name="IsDefault">1</prop>
												<prop name="ReadOnly">1</prop>
												<obj name="ChannelProp" class="ChannelProperty" version="1">
													<prop name="ChannelIdx">0</prop>
												</obj>
											</obj>
											<obj name="PropertyObject" class="GroupChannelTypeProp" version="4">
												<prop name="PropertyTypeName">Melt Geno Sample Type</prop>
												<prop name="Position">24</prop>
												<prop name="IsDefault">0</prop>
												<prop name="GroupSampleType">mstUnknown</prop>
												<obj name="ChannelProp" class="ChannelProperty" version="1">
													<prop name="ChannelIdx">0</prop>
												</obj>
											</obj>
											<obj name="PropertyObject" class="QuantSampleTypeProperty" version="4">
												<prop name="PropertyTypeName">Quantification Sample Type</prop>
												<prop name="Position">24</prop>
												<prop name="IsDefault">0</prop>
												<prop name="SampleType">qsUnknown</prop>
												<obj name="ChannelProp" class="ChannelProperty" version="1">
													<prop name="ChannelIdx">0</prop>
												</obj>
											</obj>
											<obj name="PropertyObject" class="ChannelGenotype" version="4">
												<prop name="PropertyTypeName">Scanning Genotype</prop>
												<prop name="Position">24</prop>
												<prop name="IsDefault">1</prop>
												<prop name="ReadOnly">1</prop>
												<obj name="ChannelProp" class="ChannelProperty" version="1">
													<prop name="ChannelIdx">0</prop>
												</obj>
											</obj>
											<obj name="PropertyObject" class="GroupChannelTypeProp" version="4">
												<prop name="PropertyTypeName">Scanning Sample Type</prop>
												<prop name="Position">24</prop>
												<prop name="IsDefault">0</prop>
												<prop name="GroupSampleType">mstUnknown</prop>
												<obj name="ChannelProp" class="ChannelProperty" version="1">
													<prop name="ChannelIdx">0</prop>
												</obj>
											</obj>
											<obj name="PropertyObject" class="TargetName" version="4">
												<prop name="PropertyTypeName">Target Name</prop>
												<prop name="Position">24</prop>
												<prop name="IsDefault">0</prop>
												<prop name="name">U44</prop>
												<obj name="ChannelProp" class="ChannelProperty" version="1">
													<prop name="ChannelIdx">0</prop>
												</obj>
											</obj>
											<obj name="PropertyObject" class="RQTargetProperty" version="4">
												<prop name="PropertyTypeName">Target Type</prop>
												<prop name="Position">24</prop>
												<prop name="IsDefault">0</prop>
												<prop name="TargetType">dtReference</prop>
												<obj name="ChannelProp" class="ChannelProperty" version="1">
													<prop name="ChannelIdx">0</prop>
												</obj>
											</obj>
										</list>
									</obj>
								</list>
							</obj>
						</obj>
						<prop name="ChannelPropertyCount">1</prop>
						<prop name="ContainerPosition">24</prop>
						<prop name="HasSampleProperties">1</prop>
						<obj name="SampleProperties" class="PropertyList" version="1">
							<list name="emlist" count="14">
								<obj name="PropertyObject" class="SamplePrefColor" version="4">
									<prop name="PropertyTypeName">Color</prop>
									<prop name="Position">24</prop>
									<prop name="IsDefault">0</prop>
									<prop name="Color">$00FF8000</prop>
								</obj>
								<obj name="PropertyObject" class="DominantChannelProp" version="4">
									<prop name="PropertyTypeName">Dominant Channel</prop>
									<prop name="Position">24</prop>
									<prop name="IsDefault">0</prop>
									<prop name="DominantChannel">0</prop>
								</obj>
								<obj name="PropertyObject" class="Genotype" version="4">
									<prop name="PropertyTypeName">EndPt Genotype</prop>
									<prop name="Position">24</prop>
									<prop name="IsDefault">1</prop>
									<prop name="ReadOnly">1</prop>
								</obj>
								<obj name="PropertyObject" class="GroupingSample" version="4">
									<prop name="PropertyTypeName">EndPt Sample Type</prop>
									<prop name="Position">24</prop>
									<prop name="IsDefault">0</prop>
									<prop name="GroupSampleType">mstUnknown</prop>
								</obj>
								<obj name="PropertyObject" class="SamplePrefLineStyle" version="4">
									<prop name="PropertyTypeName">Line Style</prop>
									<prop name="Position">24</prop>
									<prop name="IsDefault">0</prop>
									<prop name="LineStyle">psSolid</prop>
								</obj>
								<obj name="PropertyObject" class="GenSampleEditNotes" version="4">
									<prop name="PropertyTypeName">Notes</prop>
									<prop name="Position">24</prop>
									<prop name="IsDefault">1</prop>
								</obj>
								<obj name="PropertyObject" class="SamplePrefPointStyle" version="4">
									<prop name="PropertyTypeName">Point Style</prop>
									<prop name="Position">24</prop>
									<prop name="IsDefault">0</prop>
									<prop name="PointStyle">psNothing</prop>
								</obj>
								<obj name="PropertyObject" class="GenSampleEditPosition" version="4">
									<prop name="PropertyTypeName">Position</prop>
									<prop name="Position">24</prop>
									<prop name="IsDefault">1</prop>
								</obj>
								<obj name="PropertyObject" class="GenSampleEditReplicate" version="4">
									<prop name="PropertyTypeName">Replicate of</prop>
									<prop name="Position">24</prop>
									<prop name="IsDefault">0</prop>
									<prop name="ReplicateOf">24</prop>
								</obj>
								<obj name="PropertyObject" class="HTCSampleID" version="4">
									<prop name="PropertyTypeName">Sample ID</prop>
									<prop name="Position">24</prop>
									<prop name="IsDefault">1</prop>
								</obj>
								<obj name="PropertyObject" class="GenSampleEditName" version="4">
									<prop name="PropertyTypeName">Sample Name</prop>
									<prop name="Position">24</prop>
									<prop name="IsDefault">0</prop>
									<prop name="name">1516N</prop>
								</obj>
								<obj name="PropertyObject" class="HTCSamplePrepNotes" version="4">
									<prop name="PropertyTypeName">Sample Prep Notes</prop>
									<prop name="Position">24</prop>
									<prop name="IsDefault">1</prop>
								</obj>
								<obj name="PropertyObject" class="GenSampleEditSubset" version="4">
									<prop name="PropertyTypeName">Subsets</prop>
									<prop name="Position">24</prop>
									<prop name="IsDefault">1</prop>
								</obj>
								<obj name="PropertyObject" class="SamplePrefWidth" version="5">
									<prop name="PropertyTypeName">Width</prop>
									<prop name="Position">24</prop>
									<prop name="IsDefault">1</prop>
									<prop name="Width">1</prop>
								</obj>
							</list>
						</obj>
					</obj>
					<obj name="item" class="SamplePropInfo" version="1">
						<obj name="ChannelProperties" class="ChanPropList" version="2">
							<obj name="ChannelProperties" class="EMList" version="1">
								<list name="emlist" count="1">
									<obj name="item" class="PropertyList" version="1">
										<list name="emlist" count="12">
											<obj name="PropertyObject" class="RQSampleTargetProperty" version="4">
												<prop name="PropertyTypeName">Combined Sample and Target Type</prop>
												<prop name="Position">25</prop>
												<prop name="IsDefault">0</prop>
												<obj name="ChannelProp" class="ChannelProperty" version="1">
													<prop name="ChannelIdx">0</prop>
												</obj>
											</obj>
											<obj name="PropertyObject" class="QuantConcProperty" version="4">
												<prop name="PropertyTypeName">Concentration</prop>
												<prop name="Position">25</prop>
												<prop name="IsDefault">1</prop>
												<prop name="Concentration">0</prop>
												<obj name="ChannelProp" class="ChannelProperty" version="1">
													<prop name="ChannelIdx">0</prop>
												</obj>
												<prop name="ReadOnly">1</prop>
											</obj>
											<obj name="PropertyObject" class="QuantCpHighProp" version="4">
												<prop name="PropertyTypeName">Cp High</prop>
												<prop name="Position">25</prop>
												<prop name="IsDefault">1</prop>
												<prop name="CpRangeHigh">0</prop>
												<obj name="ChannelProp" class="ChannelProperty" version="1">
													<prop name="ChannelIdx">0</prop>
												</obj>
												<prop name="ReadOnly">1</prop>
											</obj>
											<obj name="PropertyObject" class="QuantCpLowProp" version="4">
												<prop name="PropertyTypeName">Cp Low</prop>
												<prop name="Position">25</prop>
												<prop name="IsDefault">1</prop>
												<prop name="CpRangeLow">0</prop>
												<obj name="ChannelProp" class="ChannelProperty" version="1">
													<prop name="ChannelIdx">0</prop>
												</obj>
												<prop name="ReadOnly">1</prop>
											</obj>
											<obj name="PropertyObject" class="RQEffProp" version="4">
												<prop name="PropertyTypeName">Efficiency</prop>
												<prop name="Position">25</prop>
												<prop name="IsDefault">1</prop>
												<prop name="Efficiency">2</prop>
												<obj name="ChannelProp" class="ChannelProperty" version="1">
													<prop name="ChannelIdx">0</prop>
												</obj>
											</obj>
											<obj name="PropertyObject" class="ChannelGenotype" version="4">
												<prop name="PropertyTypeName">Melt Geno Genotype</prop>
												<prop name="Position">25</prop>
												<prop name="IsDefault">1</prop>
												<prop name="ReadOnly">1</prop>
												<obj name="ChannelProp" class="ChannelProperty" version="1">
													<prop name="ChannelIdx">0</prop>
												</obj>
											</obj>
											<obj name="PropertyObject" class="GroupChannelTypeProp" version="4">
												<prop name="PropertyTypeName">Melt Geno Sample Type</prop>
												<prop name="Position">25</prop>
												<prop name="IsDefault">0</prop>
												<prop name="GroupSampleType">mstUnknown</prop>
												<obj name="ChannelProp" class="ChannelProperty" version="1">
													<prop name="ChannelIdx">0</prop>
												</obj>
											</obj>
											<obj name="PropertyObject" class="QuantSampleTypeProperty" version="4">
												<prop name="PropertyTypeName">Quantification Sample Type</prop>
												<prop name="Position">25</prop>
												<prop name="IsDefault">0</prop>
												<prop name="SampleType">qsUnknown</prop>
												<obj name="ChannelProp" class="ChannelProperty" version="1">
													<prop name="ChannelIdx">0</prop>
												</obj>
											</obj>
											<obj name="PropertyObject" class="ChannelGenotype" version="4">
												<prop name="PropertyTypeName">Scanning Genotype</prop>
												<prop name="Position">25</prop>
												<prop name="IsDefault">1</prop>
												<prop name="ReadOnly">1</prop>
												<obj name="ChannelProp" class="ChannelProperty" version="1">
													<prop name="ChannelIdx">0</prop>
												</obj>
											</obj>
											<obj name="PropertyObject" class="GroupChannelTypeProp" version="4">
												<prop name="PropertyTypeName">Scanning Sample Type</prop>
												<prop name="Position">25</prop>
												<prop name="IsDefault">0</prop>
												<prop name="GroupSampleType">mstUnknown</prop>
												<obj name="ChannelProp" class="ChannelProperty" version="1">
													<prop name="ChannelIdx">0</prop>
												</obj>
											</obj>
											<obj name="PropertyObject" class="TargetName" version="4">
												<prop name="PropertyTypeName">Target Name</prop>
												<prop name="Position">25</prop>
												<prop name="IsDefault">0</prop>
												<prop name="name">U44</prop>
												<obj name="ChannelProp" class="ChannelProperty" version="1">
													<prop name="ChannelIdx">0</prop>
												</obj>
											</obj>
											<obj name="PropertyObject" class="RQTargetProperty" version="4">
												<prop name="PropertyTypeName">Target Type</prop>
												<prop name="Position">25</prop>
												<prop name="IsDefault">0</prop>
												<prop name="TargetType">dtReference</prop>
												<obj name="ChannelProp" class="ChannelProperty" version="1">
													<prop name="ChannelIdx">0</prop>
												</obj>
											</obj>
										</list>
									</obj>
								</list>
							</obj>
						</obj>
						<prop name="ChannelPropertyCount">1</prop>
						<prop name="ContainerPosition">25</prop>
						<prop name="HasSampleProperties">1</prop>
						<obj name="SampleProperties" class="PropertyList" version="1">
							<list name="emlist" count="14">
								<obj name="PropertyObject" class="SamplePrefColor" version="4">
									<prop name="PropertyTypeName">Color</prop>
									<prop name="Position">25</prop>
									<prop name="IsDefault">0</prop>
									<prop name="Color">clRed</prop>
								</obj>
								<obj name="PropertyObject" class="DominantChannelProp" version="4">
									<prop name="PropertyTypeName">Dominant Channel</prop>
									<prop name="Position">25</prop>
									<prop name="IsDefault">0</prop>
									<prop name="DominantChannel">0</prop>
								</obj>
								<obj name="PropertyObject" class="Genotype" version="4">
									<prop name="PropertyTypeName">EndPt Genotype</prop>
									<prop name="Position">25</prop>
									<prop name="IsDefault">1</prop>
									<prop name="ReadOnly">1</prop>
								</obj>
								<obj name="PropertyObject" class="GroupingSample" version="4">
									<prop name="PropertyTypeName">EndPt Sample Type</prop>
									<prop name="Position">25</prop>
									<prop name="IsDefault">0</prop>
									<prop name="GroupSampleType">mstUnknown</prop>
								</obj>
								<obj name="PropertyObject" class="SamplePrefLineStyle" version="4">
									<prop name="PropertyTypeName">Line Style</prop>
									<prop name="Position">25</prop>
									<prop name="IsDefault">0</prop>
									<prop name="LineStyle">psSolid</prop>
								</obj>
								<obj name="PropertyObject" class="GenSampleEditNotes" version="4">
									<prop name="PropertyTypeName">Notes</prop>
									<prop name="Position">25</prop>
									<prop name="IsDefault">1</prop>
								</obj>
								<obj name="PropertyObject" class="SamplePrefPointStyle" version="4">
									<prop name="PropertyTypeName">Point Style</prop>
									<prop name="Position">25</prop>
									<prop name="IsDefault">0</prop>
									<prop name="PointStyle">psNothing</prop>
								</obj>
								<obj name="PropertyObject" class="GenSampleEditPosition" version="4">
									<prop name="PropertyTypeName">Position</prop>
									<prop name="Position">25</prop>
									<prop name="IsDefault">1</prop>
								</obj>
								<obj name="PropertyObject" class="GenSampleEditReplicate" version="4">
									<prop name="PropertyTypeName">Replicate of</prop>
									<prop name="Position">25</prop>
									<prop name="IsDefault">0</prop>
									<prop name="ReplicateOf">24</prop>
								</obj>
								<obj name="PropertyObject" class="HTCSampleID" version="4">
									<prop name="PropertyTypeName">Sample ID</prop>
									<prop name="Position">25</prop>
									<prop name="IsDefault">1</prop>
								</obj>
								<obj name="PropertyObject" class="GenSampleEditName" version="4">
									<prop name="PropertyTypeName">Sample Name</prop>
									<prop name="Position">25</prop>
									<prop name="IsDefault">0</prop>
									<prop name="name">1516N</prop>
								</obj>
								<obj name="PropertyObject" class="HTCSamplePrepNotes" version="4">
									<prop name="PropertyTypeName">Sample Prep Notes</prop>
									<prop name="Position">25</prop>
									<prop name="IsDefault">1</prop>
								</obj>
								<obj name="PropertyObject" class="GenSampleEditSubset" version="4">
									<prop name="PropertyTypeName">Subsets</prop>
									<prop name="Position">25</prop>
									<prop name="IsDefault">1</prop>
								</obj>
								<obj name="PropertyObject" class="SamplePrefWidth" version="5">
									<prop name="PropertyTypeName">Width</prop>
									<prop name="Position">25</prop>
									<prop name="IsDefault">1</prop>
									<prop name="Width">1</prop>
								</obj>
							</list>
						</obj>
					</obj>
					<obj name="item" class="SamplePropInfo" version="1">
						<obj name="ChannelProperties" class="ChanPropList" version="2">
							<obj name="ChannelProperties" class="EMList" version="1">
								<list name="emlist" count="1">
									<obj name="item" class="PropertyList" version="1">
										<list name="emlist" count="12">
											<obj name="PropertyObject" class="RQSampleTargetProperty" version="4">
												<prop name="PropertyTypeName">Combined Sample and Target Type</prop>
												<prop name="Position">26</prop>
												<prop name="IsDefault">0</prop>
												<obj name="ChannelProp" class="ChannelProperty" version="1">
													<prop name="ChannelIdx">0</prop>
												</obj>
											</obj>
											<obj name="PropertyObject" class="QuantConcProperty" version="4">
												<prop name="PropertyTypeName">Concentration</prop>
												<prop name="Position">26</prop>
												<prop name="IsDefault">1</prop>
												<prop name="Concentration">0</prop>
												<obj name="ChannelProp" class="ChannelProperty" version="1">
													<prop name="ChannelIdx">0</prop>
												</obj>
												<prop name="ReadOnly">1</prop>
											</obj>
											<obj name="PropertyObject" class="QuantCpHighProp" version="4">
												<prop name="PropertyTypeName">Cp High</prop>
												<prop name="Position">26</prop>
												<prop name="IsDefault">1</prop>
												<prop name="CpRangeHigh">0</prop>
												<obj name="ChannelProp" class="ChannelProperty" version="1">
													<prop name="ChannelIdx">0</prop>
												</obj>
												<prop name="ReadOnly">1</prop>
											</obj>
											<obj name="PropertyObject" class="QuantCpLowProp" version="4">
												<prop name="PropertyTypeName">Cp Low</prop>
												<prop name="Position">26</prop>
												<prop name="IsDefault">1</prop>
												<prop name="CpRangeLow">0</prop>
												<obj name="ChannelProp" class="ChannelProperty" version="1">
													<prop name="ChannelIdx">0</prop>
												</obj>
												<prop name="ReadOnly">1</prop>
											</obj>
											<obj name="PropertyObject" class="RQEffProp" version="4">
												<prop name="PropertyTypeName">Efficiency</prop>
												<prop name="Position">26</prop>
												<prop name="IsDefault">1</prop>
												<prop name="Efficiency">2</prop>
												<obj name="ChannelProp" class="ChannelProperty" version="1">
													<prop name="ChannelIdx">0</prop>
												</obj>
											</obj>
											<obj name="PropertyObject" class="ChannelGenotype" version="4">
												<prop name="PropertyTypeName">Melt Geno Genotype</prop>
												<prop name="Position">26</prop>
												<prop name="IsDefault">1</prop>
												<prop name="ReadOnly">1</prop>
												<obj name="ChannelProp" class="ChannelProperty" version="1">
													<prop name="ChannelIdx">0</prop>
												</obj>
											</obj>
											<obj name="PropertyObject" class="GroupChannelTypeProp" version="4">
												<prop name="PropertyTypeName">Melt Geno Sample Type</prop>
												<prop name="Position">26</prop>
												<prop name="IsDefault">0</prop>
												<prop name="GroupSampleType">mstUnknown</prop>
												<obj name="ChannelProp" class="ChannelProperty" version="1">
													<prop name="ChannelIdx">0</prop>
												</obj>
											</obj>
											<obj name="PropertyObject" class="QuantSampleTypeProperty" version="4">
												<prop name="PropertyTypeName">Quantification Sample Type</prop>
												<prop name="Position">26</prop>
												<prop name="IsDefault">0</prop>
												<prop name="SampleType">qsUnknown</prop>
												<obj name="ChannelProp" class="ChannelProperty" version="1">
													<prop name="ChannelIdx">0</prop>
												</obj>
											</obj>
											<obj name="PropertyObject" class="ChannelGenotype" version="4">
												<prop name="PropertyTypeName">Scanning Genotype</prop>
												<prop name="Position">26</prop>
												<prop name="IsDefault">1</prop>
												<prop name="ReadOnly">1</prop>
												<obj name="ChannelProp" class="ChannelProperty" version="1">
													<prop name="ChannelIdx">0</prop>
												</obj>
											</obj>
											<obj name="PropertyObject" class="GroupChannelTypeProp" version="4">
												<prop name="PropertyTypeName">Scanning Sample Type</prop>
												<prop name="Position">26</prop>
[truncated: 3,777,411 more chars]
